# Supplementary material for: Fractional killing arises from cell-to-cell variability in overcoming a caspase activity threshold
Source: Mol Syst Biol. 2015 May 7;11(5):803. doi: 10.15252/msb.20145584 (PMC4461398; doi:10.15252/msb.20145584)
Supplement: Supplementary file 2 [file msb0011-0803-sd2.zip]

Archive with 1 entries (1 files):
- 1  Aggregate_SingleCell_results.tsv
