# Supplementary material for: Fractional killing arises from cell-to-cell variability in overcoming a caspase activity threshold
Source: Mol Syst Biol. 2015 May 7;11(5):803. doi: 10.15252/msb.20145584 (PMC4461398; doi:10.15252/msb.20145584)
Supplement: Supplementary file 3 [file msb0011-0803-sd3.zip]

Archive with 1,621 entries (1,459 files):
- All_data/
- All_data/010_TRAIL (10 ngml)_2/
- All_data/010_TRAIL (10 ngml)_2/cell_parameters.tsv
- All_data/010_TRAIL (10 ngml)_2/010_TRAIL (10 ngml)_2.jpg
- All_data/010_TRAIL (10 ngml)_2/raw_area.tsv
- All_data/010_TRAIL (10 ngml)_2/info.tsv
- All_data/010_TRAIL (10 ngml)_2/raw_edge.tsv
- All_data/010_TRAIL (10 ngml)_2/raw_fret.tsv
- All_data/010_TRAIL (10 ngml)_2/C8_activity.tsv
- All_data/010_TRAIL (10 ngml)_2/raw_deathscore.tsv
- All_data/010_TRAIL (10 ngml)_2/FRET_ratios.tsv
- All_data/086_Mapatumumab (10 nM) + Bortezomib (100 nM)_3/
- All_data/086_Mapatumumab (10 nM) + Bortezomib (100 nM)_3/cell_parameters.tsv
- All_data/086_Mapatumumab (10 nM) + Bortezomib (100 nM)_3/raw_area.tsv
- All_data/086_Mapatumumab (10 nM) + Bortezomib (100 nM)_3/info.tsv
- All_data/086_Mapatumumab (10 nM) + Bortezomib (100 nM)_3/raw_edge.tsv
- All_data/086_Mapatumumab (10 nM) + Bortezomib (100 nM)_3/raw_fret.tsv
- All_data/086_Mapatumumab (10 nM) + Bortezomib (100 nM)_3/086_Mapatumumab (10 nM) + Bortezomib (100 nM)_3.jpg
- All_data/086_Mapatumumab (10 nM) + Bortezomib (100 nM)_3/C8_activity.tsv
- All_data/086_Mapatumumab (10 nM) + Bortezomib (100 nM)_3/raw_deathscore.tsv
- All_data/086_Mapatumumab (10 nM) + Bortezomib (100 nM)_3/FRET_ratios.tsv
- All_data/051_TRAIL (500 ngml) + ABT-263 (10 uM)_2/
- All_data/051_TRAIL (500 ngml) + ABT-263 (10 uM)_2/cell_parameters.tsv
- All_data/051_TRAIL (500 ngml) + ABT-263 (10 uM)_2/raw_area.tsv
- All_data/051_TRAIL (500 ngml) + ABT-263 (10 uM)_2/051_TRAIL (500 ngml) + ABT-263 (10 uM)_2.jpg
- All_data/051_TRAIL (500 ngml) + ABT-263 (10 uM)_2/info.tsv
- All_data/051_TRAIL (500 ngml) + ABT-263 (10 uM)_2/raw_edge.tsv
- All_data/051_TRAIL (500 ngml) + ABT-263 (10 uM)_2/raw_fret.tsv
- All_data/051_TRAIL (500 ngml) + ABT-263 (10 uM)_2/C8_activity.tsv
- All_data/051_TRAIL (500 ngml) + ABT-263 (10 uM)_2/raw_deathscore.tsv
- All_data/051_TRAIL (500 ngml) + ABT-263 (10 uM)_2/FRET_ratios.tsv
- All_data/092_Apomab (25 nM)_3/
- All_data/092_Apomab (25 nM)_3/cell_parameters.tsv
- All_data/092_Apomab (25 nM)_3/raw_area.tsv
- All_data/092_Apomab (25 nM)_3/info.tsv
- All_data/092_Apomab (25 nM)_3/raw_edge.tsv
- All_data/092_Apomab (25 nM)_3/raw_fret.tsv
- All_data/092_Apomab (25 nM)_3/C8_activity.tsv
- All_data/092_Apomab (25 nM)_3/092_Apomab (25 nM)_3.jpg
- All_data/092_Apomab (25 nM)_3/raw_deathscore.tsv
- All_data/092_Apomab (25 nM)_3/FRET_ratios.tsv
- All_data/012_TRAIL (25 ngml)_2/
- All_data/012_TRAIL (25 ngml)_2/cell_parameters.tsv
- All_data/012_TRAIL (25 ngml)_2/012_TRAIL (25 ngml)_2.jpg
- All_data/012_TRAIL (25 ngml)_2/raw_area.tsv
- All_data/012_TRAIL (25 ngml)_2/info.tsv
- All_data/012_TRAIL (25 ngml)_2/raw_edge.tsv
- All_data/012_TRAIL (25 ngml)_2/raw_fret.tsv
- All_data/012_TRAIL (25 ngml)_2/C8_activity.tsv
- All_data/012_TRAIL (25 ngml)_2/Thumbs.db
- All_data/012_TRAIL (25 ngml)_2/raw_deathscore.tsv
- All_data/012_TRAIL (25 ngml)_2/FRET_ratios.tsv
- All_data/028_TRAIL (1 ngml) + Bortezomib (100 nM)_2/
- All_data/028_TRAIL (1 ngml) + Bortezomib (100 nM)_2/cell_parameters.tsv
- All_data/028_TRAIL (1 ngml) + Bortezomib (100 nM)_2/028_TRAIL (1 ngml) + Bortezomib (100 nM)_2.jpg
- All_data/028_TRAIL (1 ngml) + Bortezomib (100 nM)_2/raw_area.tsv
- All_data/028_TRAIL (1 ngml) + Bortezomib (100 nM)_2/info.tsv
- All_data/028_TRAIL (1 ngml) + Bortezomib (100 nM)_2/raw_edge.tsv
- All_data/028_TRAIL (1 ngml) + Bortezomib (100 nM)_2/raw_fret.tsv
- All_data/028_TRAIL (1 ngml) + Bortezomib (100 nM)_2/C8_activity.tsv
- All_data/028_TRAIL (1 ngml) + Bortezomib (100 nM)_2/raw_deathscore.tsv
- All_data/028_TRAIL (1 ngml) + Bortezomib (100 nM)_2/FRET_ratios.tsv
- All_data/058_Mapatumumab (10 nM)_2/
- All_data/058_Mapatumumab (10 nM)_2/cell_parameters.tsv
- All_data/058_Mapatumumab (10 nM)_2/raw_area.tsv
- All_data/058_Mapatumumab (10 nM)_2/info.tsv
- All_data/058_Mapatumumab (10 nM)_2/raw_edge.tsv
- All_data/058_Mapatumumab (10 nM)_2/raw_fret.tsv
- All_data/058_Mapatumumab (10 nM)_2/C8_activity.tsv
- All_data/058_Mapatumumab (10 nM)_2/058_Mapatumumab (10 nM)_2.jpg
- All_data/058_Mapatumumab (10 nM)_2/raw_deathscore.tsv
- All_data/058_Mapatumumab (10 nM)_2/FRET_ratios.tsv
- All_data/087_Mapatumumab+anti-Fc (10 nM) + Bortezomib (100 nM)_1/
- All_data/087_Mapatumumab+anti-Fc (10 nM) + Bortezomib (100 nM)_1/cell_parameters.tsv
- All_data/087_Mapatumumab+anti-Fc (10 nM) + Bortezomib (100 nM)_1/raw_area.tsv
- All_data/087_Mapatumumab+anti-Fc (10 nM) + Bortezomib (100 nM)_1/info.tsv
- All_data/087_Mapatumumab+anti-Fc (10 nM) + Bortezomib (100 nM)_1/raw_edge.tsv
- All_data/087_Mapatumumab+anti-Fc (10 nM) + Bortezomib (100 nM)_1/raw_fret.tsv
- All_data/087_Mapatumumab+anti-Fc (10 nM) + Bortezomib (100 nM)_1/C8_activity.tsv
- All_data/087_Mapatumumab+anti-Fc (10 nM) + Bortezomib (100 nM)_1/087_Mapatumumab+anti-Fc (10 nM) + Bortezomib (100 nM)_1.jpg
- All_data/087_Mapatumumab+anti-Fc (10 nM) + Bortezomib (100 nM)_1/raw_deathscore.tsv
- All_data/087_Mapatumumab+anti-Fc (10 nM) + Bortezomib (100 nM)_1/FRET_ratios.tsv
- All_data/110_Apomab+anti-Fc (50 nM)_2/
- All_data/110_Apomab+anti-Fc (50 nM)_2/cell_parameters.tsv
- All_data/110_Apomab+anti-Fc (50 nM)_2/raw_area.tsv
- All_data/110_Apomab+anti-Fc (50 nM)_2/info.tsv
- All_data/110_Apomab+anti-Fc (50 nM)_2/raw_edge.tsv
- All_data/110_Apomab+anti-Fc (50 nM)_2/raw_fret.tsv
- All_data/110_Apomab+anti-Fc (50 nM)_2/C8_activity.tsv
- All_data/110_Apomab+anti-Fc (50 nM)_2/110_Apomab+anti-Fc (50 nM)_2.jpg
- All_data/110_Apomab+anti-Fc (50 nM)_2/raw_deathscore.tsv
- All_data/110_Apomab+anti-Fc (50 nM)_2/FRET_ratios.tsv
- All_data/013_TRAIL (25 ngml)_3/
- All_data/013_TRAIL (25 ngml)_3/cell_parameters.tsv
- All_data/013_TRAIL (25 ngml)_3/raw_area.tsv
- All_data/013_TRAIL (25 ngml)_3/info.tsv
- All_data/013_TRAIL (25 ngml)_3/raw_edge.tsv
- All_data/013_TRAIL (25 ngml)_3/raw_fret.tsv
- All_data/013_TRAIL (25 ngml)_3/C8_activity.tsv
- All_data/013_TRAIL (25 ngml)_3/013_TRAIL (25 ngml)_3.jpg
- All_data/013_TRAIL (25 ngml)_3/raw_deathscore.tsv
- All_data/013_TRAIL (25 ngml)_3/FRET_ratios.tsv
- All_data/072_Mapatumumab+anti-Fc (5 nM)_3/
- All_data/072_Mapatumumab+anti-Fc (5 nM)_3/cell_parameters.tsv
- All_data/072_Mapatumumab+anti-Fc (5 nM)_3/072_Mapatumumab+anti-Fc (5 nM)_3.jpg
- All_data/072_Mapatumumab+anti-Fc (5 nM)_3/raw_area.tsv
- All_data/072_Mapatumumab+anti-Fc (5 nM)_3/info.tsv
- All_data/072_Mapatumumab+anti-Fc (5 nM)_3/raw_edge.tsv
- All_data/072_Mapatumumab+anti-Fc (5 nM)_3/raw_fret.tsv
- All_data/072_Mapatumumab+anti-Fc (5 nM)_3/C8_activity.tsv
- All_data/072_Mapatumumab+anti-Fc (5 nM)_3/raw_deathscore.tsv
- All_data/072_Mapatumumab+anti-Fc (5 nM)_3/FRET_ratios.tsv
- All_data/020_TRAIL (250 ngml)_4/
- All_data/020_TRAIL (250 ngml)_4/cell_parameters.tsv
- All_data/020_TRAIL (250 ngml)_4/raw_area.tsv
- All_data/020_TRAIL (250 ngml)_4/info.tsv
- All_data/020_TRAIL (250 ngml)_4/raw_edge.tsv
- All_data/020_TRAIL (250 ngml)_4/raw_fret.tsv
- All_data/020_TRAIL (250 ngml)_4/C8_activity.tsv
- All_data/020_TRAIL (250 ngml)_4/raw_deathscore.tsv
- All_data/020_TRAIL (250 ngml)_4/FRET_ratios.tsv
- All_data/020_TRAIL (250 ngml)_4/020_TRAIL (250 ngml)_4.jpg
- All_data/datasets_results.tsv
- All_data/089_Mapatumumab+anti-Fc (10 nM) + Bortezomib (100 nM)_3/
- All_data/089_Mapatumumab+anti-Fc (10 nM) + Bortezomib (100 nM)_3/cell_parameters.tsv
- All_data/089_Mapatumumab+anti-Fc (10 nM) + Bortezomib (100 nM)_3/raw_area.tsv
- All_data/089_Mapatumumab+anti-Fc (10 nM) + Bortezomib (100 nM)_3/info.tsv
- All_data/089_Mapatumumab+anti-Fc (10 nM) + Bortezomib (100 nM)_3/raw_edge.tsv
- All_data/089_Mapatumumab+anti-Fc (10 nM) + Bortezomib (100 nM)_3/raw_fret.tsv
- All_data/089_Mapatumumab+anti-Fc (10 nM) + Bortezomib (100 nM)_3/C8_activity.tsv
- All_data/089_Mapatumumab+anti-Fc (10 nM) + Bortezomib (100 nM)_3/089_Mapatumumab+anti-Fc (10 nM) + Bortezomib (100 nM)_3.jpg
- All_data/089_Mapatumumab+anti-Fc (10 nM) + Bortezomib (100 nM)_3/raw_deathscore.tsv
- All_data/089_Mapatumumab+anti-Fc (10 nM) + Bortezomib (100 nM)_3/FRET_ratios.tsv
- All_data/143_TRAIL (250 ngml) + Bortezomib (100 nM) + FLIP-S overexpression_3/
- All_data/143_TRAIL (250 ngml) + Bortezomib (100 nM) + FLIP-S overexpression_3/143_TRAIL (250 ngml) + Bortezomib (100 nM) + FLIP-S overexpression_3.jpg
- All_data/143_TRAIL (250 ngml) + Bortezomib (100 nM) + FLIP-S overexpression_3/cell_parameters.tsv
- All_data/143_TRAIL (250 ngml) + Bortezomib (100 nM) + FLIP-S overexpression_3/raw_area.tsv
- All_data/143_TRAIL (250 ngml) + Bortezomib (100 nM) + FLIP-S overexpression_3/info.tsv
- All_data/143_TRAIL (250 ngml) + Bortezomib (100 nM) + FLIP-S overexpression_3/raw_edge.tsv
- All_data/143_TRAIL (250 ngml) + Bortezomib (100 nM) + FLIP-S overexpression_3/raw_fret.tsv
- All_data/143_TRAIL (250 ngml) + Bortezomib (100 nM) + FLIP-S overexpression_3/C8_activity.tsv
- All_data/143_TRAIL (250 ngml) + Bortezomib (100 nM) + FLIP-S overexpression_3/raw_deathscore.tsv
- All_data/143_TRAIL (250 ngml) + Bortezomib (100 nM) + FLIP-S overexpression_3/FRET_ratios.tsv
- All_data/154_TRAIL (250 ngml) + Bcl-XL overexpression_2/
- All_data/154_TRAIL (250 ngml) + Bcl-XL overexpression_2/cell_parameters.tsv
- All_data/154_TRAIL (250 ngml) + Bcl-XL overexpression_2/raw_area.tsv
- All_data/154_TRAIL (250 ngml) + Bcl-XL overexpression_2/info.tsv
- All_data/154_TRAIL (250 ngml) + Bcl-XL overexpression_2/raw_edge.tsv
- All_data/154_TRAIL (250 ngml) + Bcl-XL overexpression_2/raw_fret.tsv
- All_data/154_TRAIL (250 ngml) + Bcl-XL overexpression_2/C8_activity.tsv
- All_data/154_TRAIL (250 ngml) + Bcl-XL overexpression_2/154_TRAIL (250 ngml) + Bcl-XL overexpression_2.jpg
- All_data/154_TRAIL (250 ngml) + Bcl-XL overexpression_2/raw_deathscore.tsv
- All_data/154_TRAIL (250 ngml) + Bcl-XL overexpression_2/FRET_ratios.tsv
- All_data/059_Mapatumumab (10 nM)_3/
- All_data/059_Mapatumumab (10 nM)_3/cell_parameters.tsv
- All_data/059_Mapatumumab (10 nM)_3/059_Mapatumumab (10 nM)_3.jpg
- All_data/059_Mapatumumab (10 nM)_3/raw_area.tsv
- All_data/059_Mapatumumab (10 nM)_3/info.tsv
- All_data/059_Mapatumumab (10 nM)_3/raw_edge.tsv
- All_data/059_Mapatumumab (10 nM)_3/raw_fret.tsv
- All_data/059_Mapatumumab (10 nM)_3/C8_activity.tsv
- All_data/059_Mapatumumab (10 nM)_3/raw_deathscore.tsv
- All_data/059_Mapatumumab (10 nM)_3/FRET_ratios.tsv
- All_data/124_TRAIL (250 ngml) + FLIP-L overexpression_1/
- All_data/124_TRAIL (250 ngml) + FLIP-L overexpression_1/cell_parameters.tsv
- All_data/124_TRAIL (250 ngml) + FLIP-L overexpression_1/raw_area.tsv
- All_data/124_TRAIL (250 ngml) + FLIP-L overexpression_1/info.tsv
- All_data/124_TRAIL (250 ngml) + FLIP-L overexpression_1/raw_edge.tsv
- All_data/124_TRAIL (250 ngml) + FLIP-L overexpression_1/raw_fret.tsv
- All_data/124_TRAIL (250 ngml) + FLIP-L overexpression_1/C8_activity.tsv
- All_data/124_TRAIL (250 ngml) + FLIP-L overexpression_1/124_TRAIL (250 ngml) + FLIP-L overexpression_1.jpg
- All_data/124_TRAIL (250 ngml) + FLIP-L overexpression_1/raw_deathscore.tsv
- All_data/124_TRAIL (250 ngml) + FLIP-L overexpression_1/FRET_ratios.tsv
- All_data/031_TRAIL (5 ngml) + Bortezomib (100 nM)_3/
- All_data/031_TRAIL (5 ngml) + Bortezomib (100 nM)_3/cell_parameters.tsv
- All_data/031_TRAIL (5 ngml) + Bortezomib (100 nM)_3/raw_area.tsv
- All_data/031_TRAIL (5 ngml) + Bortezomib (100 nM)_3/info.tsv
- All_data/031_TRAIL (5 ngml) + Bortezomib (100 nM)_3/raw_edge.tsv
- All_data/031_TRAIL (5 ngml) + Bortezomib (100 nM)_3/031_TRAIL (5 ngml) + Bortezomib (100 nM)_3.jpg
- All_data/031_TRAIL (5 ngml) + Bortezomib (100 nM)_3/raw_fret.tsv
- All_data/031_TRAIL (5 ngml) + Bortezomib (100 nM)_3/C8_activity.tsv
- All_data/031_TRAIL (5 ngml) + Bortezomib (100 nM)_3/raw_deathscore.tsv
- All_data/031_TRAIL (5 ngml) + Bortezomib (100 nM)_3/FRET_ratios.tsv
- All_data/017_TRAIL (250 ngml)_1/
- All_data/017_TRAIL (250 ngml)_1/cell_parameters.tsv
- All_data/017_TRAIL (250 ngml)_1/017_TRAIL (250 ngml)_1.jpg
- All_data/017_TRAIL (250 ngml)_1/raw_area.tsv
- All_data/017_TRAIL (250 ngml)_1/info.tsv
- All_data/017_TRAIL (250 ngml)_1/raw_edge.tsv
- All_data/017_TRAIL (250 ngml)_1/raw_fret.tsv
- All_data/017_TRAIL (250 ngml)_1/C8_activity.tsv
- All_data/017_TRAIL (250 ngml)_1/raw_deathscore.tsv
- All_data/017_TRAIL (250 ngml)_1/FRET_ratios.tsv
- All_data/139_TRAIL (250 ngml) + Bortezomib (100 nM) + FLIP-L overexpression_2/
- All_data/139_TRAIL (250 ngml) + Bortezomib (100 nM) + FLIP-L overexpression_2/cell_parameters.tsv
- All_data/139_TRAIL (250 ngml) + Bortezomib (100 nM) + FLIP-L overexpression_2/raw_area.tsv
- All_data/139_TRAIL (250 ngml) + Bortezomib (100 nM) + FLIP-L overexpression_2/info.tsv
- All_data/139_TRAIL (250 ngml) + Bortezomib (100 nM) + FLIP-L overexpression_2/raw_edge.tsv
- All_data/139_TRAIL (250 ngml) + Bortezomib (100 nM) + FLIP-L overexpression_2/raw_fret.tsv
- All_data/139_TRAIL (250 ngml) + Bortezomib (100 nM) + FLIP-L overexpression_2/C8_activity.tsv
- All_data/139_TRAIL (250 ngml) + Bortezomib (100 nM) + FLIP-L overexpression_2/139_TRAIL (250 ngml) + Bortezomib (100 nM) + FLIP-L overexpression_2.jpg
- All_data/139_TRAIL (250 ngml) + Bortezomib (100 nM) + FLIP-L overexpression_2/raw_deathscore.tsv
- All_data/139_TRAIL (250 ngml) + Bortezomib (100 nM) + FLIP-L overexpression_2/FRET_ratios.tsv
- All_data/123_Apomab+anti-Fc (25 nM) + Bortezomib (100 nM)_4/
- All_data/123_Apomab+anti-Fc (25 nM) + Bortezomib (100 nM)_4/cell_parameters.tsv
- All_data/123_Apomab+anti-Fc (25 nM) + Bortezomib (100 nM)_4/123_Apomab+anti-Fc (25 nM) + Bortezomib (100 nM)_4.jpg
- All_data/123_Apomab+anti-Fc (25 nM) + Bortezomib (100 nM)_4/raw_area.tsv
- All_data/123_Apomab+anti-Fc (25 nM) + Bortezomib (100 nM)_4/info.tsv
- All_data/123_Apomab+anti-Fc (25 nM) + Bortezomib (100 nM)_4/raw_edge.tsv
- All_data/123_Apomab+anti-Fc (25 nM) + Bortezomib (100 nM)_4/raw_fret.tsv
- All_data/123_Apomab+anti-Fc (25 nM) + Bortezomib (100 nM)_4/C8_activity.tsv
- All_data/123_Apomab+anti-Fc (25 nM) + Bortezomib (100 nM)_4/raw_deathscore.tsv
- All_data/123_Apomab+anti-Fc (25 nM) + Bortezomib (100 nM)_4/FRET_ratios.tsv
- All_data/105_Apomab+anti-Fc (25 nM)_3/
- All_data/105_Apomab+anti-Fc (25 nM)_3/cell_parameters.tsv
- All_data/105_Apomab+anti-Fc (25 nM)_3/105_Apomab+anti-Fc (25 nM)_3.jpg
- All_data/105_Apomab+anti-Fc (25 nM)_3/raw_area.tsv
- All_data/105_Apomab+anti-Fc (25 nM)_3/info.tsv
- All_data/105_Apomab+anti-Fc (25 nM)_3/raw_edge.tsv
- All_data/105_Apomab+anti-Fc (25 nM)_3/raw_fret.tsv
- All_data/105_Apomab+anti-Fc (25 nM)_3/C8_activity.tsv
- All_data/105_Apomab+anti-Fc (25 nM)_3/raw_deathscore.tsv
- All_data/105_Apomab+anti-Fc (25 nM)_3/FRET_ratios.tsv
- All_data/158_TRAIL (250 ngml) + ABT-263 (10 uM) + Bcl-2 overexpression_1/
- All_data/158_TRAIL (250 ngml) + ABT-263 (10 uM) + Bcl-2 overexpression_1/cell_parameters.tsv
- All_data/158_TRAIL (250 ngml) + ABT-263 (10 uM) + Bcl-2 overexpression_1/raw_area.tsv
- All_data/158_TRAIL (250 ngml) + ABT-263 (10 uM) + Bcl-2 overexpression_1/info.tsv
- All_data/158_TRAIL (250 ngml) + ABT-263 (10 uM) + Bcl-2 overexpression_1/raw_edge.tsv
- All_data/158_TRAIL (250 ngml) + ABT-263 (10 uM) + Bcl-2 overexpression_1/158_TRAIL (250 ngml) + ABT-263 (10 uM) + Bcl-2 overexpression_1.jpg
- All_data/158_TRAIL (250 ngml) + ABT-263 (10 uM) + Bcl-2 overexpression_1/raw_fret.tsv
- All_data/158_TRAIL (250 ngml) + ABT-263 (10 uM) + Bcl-2 overexpression_1/C8_activity.tsv
- All_data/158_TRAIL (250 ngml) + ABT-263 (10 uM) + Bcl-2 overexpression_1/raw_deathscore.tsv
- All_data/158_TRAIL (250 ngml) + ABT-263 (10 uM) + Bcl-2 overexpression_1/FRET_ratios.tsv
- All_data/053_Mapatumumab (2.5 nM)_2/
- All_data/053_Mapatumumab (2.5 nM)_2/053_Mapatumumab (2.5 nM)_2.jpg
- All_data/053_Mapatumumab (2.5 nM)_2/cell_parameters.tsv
- All_data/053_Mapatumumab (2.5 nM)_2/raw_area.tsv
- All_data/053_Mapatumumab (2.5 nM)_2/info.tsv
- All_data/053_Mapatumumab (2.5 nM)_2/raw_edge.tsv
- All_data/053_Mapatumumab (2.5 nM)_2/raw_fret.tsv
- All_data/053_Mapatumumab (2.5 nM)_2/C8_activity.tsv
- All_data/053_Mapatumumab (2.5 nM)_2/raw_deathscore.tsv
- All_data/053_Mapatumumab (2.5 nM)_2/FRET_ratios.tsv
- All_data/146_TRAIL (250 ngml) + Bcl-2 overexpression_3/
- All_data/146_TRAIL (250 ngml) + Bcl-2 overexpression_3/cell_parameters.tsv
- All_data/146_TRAIL (250 ngml) + Bcl-2 overexpression_3/146_TRAIL (250 ngml) + Bcl-2 overexpression_3.jpg
- All_data/146_TRAIL (250 ngml) + Bcl-2 overexpression_3/raw_area.tsv
- All_data/146_TRAIL (250 ngml) + Bcl-2 overexpression_3/info.tsv
- All_data/146_TRAIL (250 ngml) + Bcl-2 overexpression_3/raw_edge.tsv
- All_data/146_TRAIL (250 ngml) + Bcl-2 overexpression_3/raw_fret.tsv
- All_data/146_TRAIL (250 ngml) + Bcl-2 overexpression_3/C8_activity.tsv
- All_data/146_TRAIL (250 ngml) + Bcl-2 overexpression_3/raw_deathscore.tsv
- All_data/146_TRAIL (250 ngml) + Bcl-2 overexpression_3/FRET_ratios.tsv
- All_data/068_Mapatumumab+anti-Fc (2.5 nM)_1/
- All_data/068_Mapatumumab+anti-Fc (2.5 nM)_1/cell_parameters.tsv
- All_data/068_Mapatumumab+anti-Fc (2.5 nM)_1/raw_area.tsv
- All_data/068_Mapatumumab+anti-Fc (2.5 nM)_1/info.tsv
- All_data/068_Mapatumumab+anti-Fc (2.5 nM)_1/raw_edge.tsv
- All_data/068_Mapatumumab+anti-Fc (2.5 nM)_1/raw_fret.tsv
- All_data/068_Mapatumumab+anti-Fc (2.5 nM)_1/068_Mapatumumab+anti-Fc (2.5 nM)_1.jpg
- All_data/068_Mapatumumab+anti-Fc (2.5 nM)_1/C8_activity.tsv
- All_data/068_Mapatumumab+anti-Fc (2.5 nM)_1/raw_deathscore.tsv
- All_data/068_Mapatumumab+anti-Fc (2.5 nM)_1/FRET_ratios.tsv
- All_data/082_Mapatumumab+anti-Fc (200 nM)_1/
- All_data/082_Mapatumumab+anti-Fc (200 nM)_1/cell_parameters.tsv
- All_data/082_Mapatumumab+anti-Fc (200 nM)_1/raw_area.tsv
- All_data/082_Mapatumumab+anti-Fc (200 nM)_1/info.tsv
- All_data/082_Mapatumumab+anti-Fc (200 nM)_1/raw_edge.tsv
- All_data/082_Mapatumumab+anti-Fc (200 nM)_1/raw_fret.tsv
- All_data/082_Mapatumumab+anti-Fc (200 nM)_1/C8_activity.tsv
- All_data/082_Mapatumumab+anti-Fc (200 nM)_1/082_Mapatumumab+anti-Fc (200 nM)_1.jpg
- All_data/082_Mapatumumab+anti-Fc (200 nM)_1/raw_deathscore.tsv
- All_data/082_Mapatumumab+anti-Fc (200 nM)_1/FRET_ratios.tsv
- All_data/128_TRAIL (250 ngml) + FLIP-L overexpression_5/
- All_data/128_TRAIL (250 ngml) + FLIP-L overexpression_5/cell_parameters.tsv
- All_data/128_TRAIL (250 ngml) + FLIP-L overexpression_5/raw_area.tsv
- All_data/128_TRAIL (250 ngml) + FLIP-L overexpression_5/info.tsv
- All_data/128_TRAIL (250 ngml) + FLIP-L overexpression_5/raw_edge.tsv
- All_data/128_TRAIL (250 ngml) + FLIP-L overexpression_5/raw_fret.tsv
- All_data/128_TRAIL (250 ngml) + FLIP-L overexpression_5/C8_activity.tsv
- All_data/128_TRAIL (250 ngml) + FLIP-L overexpression_5/128_TRAIL (250 ngml) + FLIP-L overexpression_5.jpg
- All_data/128_TRAIL (250 ngml) + FLIP-L overexpression_5/raw_deathscore.tsv
- All_data/128_TRAIL (250 ngml) + FLIP-L overexpression_5/FRET_ratios.tsv
- All_data/145_TRAIL (250 ngml) + Bcl-2 overexpression_2/
- All_data/145_TRAIL (250 ngml) + Bcl-2 overexpression_2/cell_parameters.tsv
- All_data/145_TRAIL (250 ngml) + Bcl-2 overexpression_2/raw_area.tsv
- All_data/145_TRAIL (250 ngml) + Bcl-2 overexpression_2/info.tsv
- All_data/145_TRAIL (250 ngml) + Bcl-2 overexpression_2/raw_edge.tsv
- All_data/145_TRAIL (250 ngml) + Bcl-2 overexpression_2/raw_fret.tsv
- All_data/145_TRAIL (250 ngml) + Bcl-2 overexpression_2/145_TRAIL (250 ngml) + Bcl-2 overexpression_2.jpg
- All_data/145_TRAIL (250 ngml) + Bcl-2 overexpression_2/C8_activity.tsv
- All_data/145_TRAIL (250 ngml) + Bcl-2 overexpression_2/raw_deathscore.tsv
- All_data/145_TRAIL (250 ngml) + Bcl-2 overexpression_2/FRET_ratios.tsv
- All_data/011_TRAIL (25 ngml)_1/
- All_data/011_TRAIL (25 ngml)_1/cell_parameters.tsv
- All_data/011_TRAIL (25 ngml)_1/raw_area.tsv
- All_data/011_TRAIL (25 ngml)_1/011_TRAIL (25 ngml)_1.jpg
- All_data/011_TRAIL (25 ngml)_1/info.tsv
- All_data/011_TRAIL (25 ngml)_1/raw_edge.tsv
- All_data/011_TRAIL (25 ngml)_1/raw_fret.tsv
[truncated: 1,321 more entries]
