# Supplementary material for: Fractional killing arises from cell-to-cell variability in overcoming a caspase activity threshold
Source: Mol Syst Biol. 2015 May 7;11(5):803. doi: 10.15252/msb.20145584 (PMC4461398; doi:10.15252/msb.20145584)
Supplement: Supplementary file 3 [file msb0011-0803-sd3.zip › All_data/010_TRAIL (10 ngml)_2/cell_parameters.tsv]

TRAIL 10ng/ml
Cell #	Surviving	Time pre-MOMP	Max C8 activity pre-MOMP	Time of Max C8 activity (tau)	k	t0	r2 of fit
1	1	Inf	0.0015534	315	2.8191e-06	29.8993	0.994
2	1	Inf	0.00072599	180	5.9977e-06	97.5734	0.68779
3	1	Inf	0.001004	180	5.6961e-06	79.6708	0.95139
4	1	Inf	0.0023129	590	1.2375e-06	-30	0.90145
5	0	225	0.0046778	225	1.0586e-05	49.6274	0.99981
6	1	Inf	0.00086521	275	1.9592e-06	27.3368	0.99233
7	0	255	0.00051648	255	6.4605e-07	-29.9972	0.90421
8	1	Inf	0.0011241	205	2.8123e-06	-0.79951	0.99473
9	1	Inf	0.0012232	220	2.6956e-06	5.9065	0.99409
10	1	Inf	0.0026901	205	6.6153e-06	17.6311	0.99451
11	1	Inf	0.001225	185	5.0929e-06	22.2744	0.99512
12	1	Inf	0.0011256	265	3.4732e-06	73.4354	0.99892
13	0	235	0.0053165	235	1.7817e-05	85.7567	0.99902
14	1	Inf	0.00094501	170	2.7373e-06	-2.8635	0.994
15	1	Inf	0.0012594	200	3.7503e-06	2.4188	0.99872
16	0	240	0.0052451	240	6.3506e-06	36.006	0.99676
17	0	500	0.0024161	500	2.3555e-06	-30	0.92318
18	1	Inf	0.0020127	230	6.8349e-06	29.2375	0.99193
19	0	325	0.0030326	235	5.957e-06	-30	0.99023
20	1	Inf	0.00039439	140	2.1265e-06	43.8852	0.94046
21	1	Inf	0.0007625	285	1.933e-06	9.2979	0.99073
22	1	Inf	0.00094557	430	1.0647e-06	11.6953	0.98407
23	1	Inf	0.001072	240	1.8961e-06	31.1498	0.95945
24	1	Inf	0.00088205	145	0	0	0
25	0	150	0.0070802	150	3.8771e-05	71.4844	0.9814
26	1	Inf	0.0010217	510	9.511e-07	-30	0.94645
27	1	Inf	0.0011547	190	6.1177e-06	90.6092	0.95876
28	1	Inf	0.0010034	350	1.4836e-06	-29.9996	0.98662
29	0	370	0.0032267	210	5.4818e-06	-1.2655	0.96354
30	1	Inf	0.0017006	260	4.6807e-06	52.9264	0.99084
31	1	Inf	0.0011277	200	2.6096e-06	-15.2771	0.99133
