# Supplementary material for: Fractional killing arises from cell-to-cell variability in overcoming a caspase activity threshold
Source: Mol Syst Biol. 2015 May 7;11(5):803. doi: 10.15252/msb.20145584 (PMC4461398; doi:10.15252/msb.20145584)
Supplement: Supplementary file 3 [file msb0011-0803-sd3.zip › All_data/010_TRAIL (10 ngml)_2/raw_area.tsv]

Cell # (0 for discarded)	T=5min	T=10min	T=15min	T=20min	T=25min	T=30min	T=35min	T=40min	T=45min	T=50min	T=55min	T=60min	T=65min	T=70min	T=75min	T=80min	T=85min	T=90min	T=95min	T=100min	T=105min	T=110min	T=115min	T=120min	T=125min	T=130min	T=135min	T=140min	T=145min	T=150min	T=155min	T=160min	T=165min	T=170min	T=175min	T=180min	T=185min	T=190min	T=195min	T=200min	T=205min	T=210min	T=215min	T=220min	T=225min	T=230min	T=235min	T=240min	T=245min
1	234	240	303	244	220	198	191	239	281	260	232	250	356	318	236	226	306	297	336	265	144	257	293	245	290	274	290	264	323	331	276	225	286	290	349	277	281	314	185	270	277	318	289	247	283	287	283	116	230
2	163	139	117	135	108	122	156	132	150	135	111	128	149	137	112	94	116	118	139	93	130	96	126	81	104	92	124	83	146	136	93	76	97	95	139	75	92	123	55	95	102	129	124	94	104	132	125	123	98
0	320	311	296	272	249	274	300	267	267	254	260	246	248	262	221	229	237	247	261	211	259	188	220	172	200	204	240	208	241	240	202	178	217	197	240	174	170	205	117	163	152	195	187	186	183	191	179	191	151
0	36	14	67	NaN	NaN	NaN	NaN	NaN	NaN	NaN	NaN	NaN	NaN	NaN	NaN	NaN	NaN	NaN	NaN	NaN	NaN	NaN	NaN	NaN	NaN	NaN	NaN	NaN	NaN	NaN	NaN	NaN	NaN	NaN	NaN	NaN	NaN	NaN	NaN	NaN	NaN	NaN	NaN	NaN	NaN	NaN	NaN	NaN	NaN
3	138	128	125	123	135	123	140	158	188	167	181	170	159	159	157	167	164	151	165	136	138	125	159	142	144	152	162	150	164	177	184	167	194	135	188	159	192	184	136	149	160	168	163	156	191	155	166	170	170
4	330	323	110	284	305	317	312	328	349	355	345	291	347	320	359	375	353	367	342	352	384	363	363	364	377	360	403	404	429	392	374	407	407	378	400	429	416	449	453	437	429	443	419	442	473	440	459	480	456
0	364	334	311	320	325	322	362	351	369	346	320	349	338	337	319	300	313	333	279	289	302	298	323	319	303	308	310	316	331	333	324	310	340	345	373	371	376	349	354	371	352	363	373	318	336	364	350	364	351
0	259	247	243	230	242	253	253	255	253	225	229	249	265	269	250	246	242	248	255	266	278	269	269	262	266	273	277	269	284	281	279	268	282	269	285	287	281	291	293	300	297	303	308	308	318	305	305	315	325
5	237	223	221	234	237	230	225	261	271	104	111	110	93	61	73	132	134	151	182	194	215	204	198	188	193	218	196	229	241	221	232	243	245	249	271	273	277	288	283	309	282	296	300	311	314	306	262	157	183
0	280	293	270	279	255	262	265	273	279	271	276	NaN	NaN	NaN	NaN	NaN	NaN	NaN	NaN	NaN	NaN	NaN	NaN	NaN	NaN	NaN	NaN	NaN	NaN	NaN	NaN	NaN	NaN	NaN	NaN	NaN	NaN	NaN	NaN	NaN	NaN	NaN	NaN	NaN	NaN	NaN	NaN	NaN	NaN
6	468	455	432	446	434	454	434	434	426	452	459	452	439	490	448	483	479	465	494	503	455	470	485	470	514	499	521	537	481	502	487	488	521	489	562	557	515	560	533	569	540	568	508	522	519	580	524	517	563
0	386	373	362	372	368	358	339	370	365	393	391	399	392	378	382	385	382	384	360	370	378	412	383	395	395	396	401	371	375	387	381	373	381	384	390	400	397	420	426	417	399	400	400	407	411	430	423	411	436
7	512	515	433	449	497	487	501	485	498	506	525	455	513	527	500	529	567	497	489	504	464	507	529	499	480	535	495	484	523	522	525	521	487	495	487	540	511	510	454	443	476	464	485	487	510	517	508	458	503
0	886	932	884	902	885	865	881	892	901	895	857	843	867	872	873	882	890	886	847	879	939	900	884	892	893	916	920	863	873	907	908	931	904	928	936	914	917	950	952	920	910	952	929	907	936	933	938	938	911
0	436	455	426	416	434	434	184	427	432	444	431	415	178	486	420	494	510	151	486	184	470	461	478	449	450	455	455	447	494	463	459	501	466	478	NaN	NaN	NaN	NaN	NaN	NaN	NaN	NaN	NaN	NaN	NaN	NaN	NaN	NaN	NaN
8	117	105	95	111	110	117	119	127	121	142	133	154	160	182	146	158	179	215	193	181	206	216	199	196	201	203	224	198	197	211	212	191	195	200	230	215	208	203	238	207	228	257	241	237	226	238	248	235	225
9	106	104	106	104	111	92	106	95	111	114	111	130	139	135	147	155	148	149	166	182	188	176	189	192	187	199	193	172	176	180	178	193	188	186	194	182	205	211	217	206	220	215	236	245	229	253	269	269	268
10	246	226	223	239	236	231	228	244	239	262	242	275	256	259	251	268	261	272	270	278	269	282	313	324	324	303	319	313	324	334	339	305	338	319	327	328	332	348	352	331	341	344	329	358	345	356	349	361	347
11	180	178	175	162	158	161	152	171	160	172	175	187	187	191	169	201	192	196	229	207	237	230	218	229	245	228	224	214	239	225	235	226	244	236	238	243	241	251	246	253	268	265	269	265	271	267	275	286	288
0	358	335	339	350	370	315	373	368	365	382	346	411	382	383	381	359	373	379	357	379	368	372	374	377	339	360	355	355	399	404	402	412	395	383	423	414	420	400	407	431	441	416	431	400	438	431	412	442	405
0	388	357	334	348	375	378	142	345	318	373	378	360	391	360	385	375	370	395	350	392	386	459	420	403	410	423	453	414	409	393	427	396	380	375	413	386	359	422	416	401	383	385	411	389	416	386	380	417	423
12	377	187	151	147	151	155	136	142	150	139	126	175	69	62	70	82	97	112	101	121	126	130	122	130	134	155	169	154	138	149	163	162	176	171	191	171	203	200	187	229	228	262	246	269	263	279	264	259	275
0	NaN	NaN	NaN	NaN	NaN	NaN	NaN	NaN	NaN	NaN	NaN	NaN	NaN	NaN	NaN	NaN	NaN	NaN	NaN	NaN	NaN	NaN	NaN	NaN	NaN	NaN	NaN	NaN	NaN	NaN	NaN	NaN	NaN	NaN	NaN	NaN	NaN	NaN	NaN	NaN	NaN	NaN	NaN	NaN	NaN	NaN	NaN	NaN	NaN
0	331	312	300	309	303	297	318	297	305	325	313	316	348	353	320	359	362	344	369	365	381	391	12	376	352	381	425	422	409	420	423	388	399	410	433	417	423	416	427	401	462	418	426	403	443	NaN	NaN	NaN	NaN
0	329	299	272	317	287	319	330	338	321	355	325	358	179	NaN	NaN	NaN	NaN	NaN	NaN	NaN	NaN	NaN	NaN	NaN	NaN	NaN	NaN	NaN	NaN	NaN	NaN	NaN	NaN	NaN	NaN	NaN	NaN	NaN	NaN	NaN	NaN	NaN	NaN	NaN	NaN	NaN	NaN	NaN	NaN
0	145	169	144	147	142	107	193	NaN	NaN	NaN	NaN	NaN	NaN	NaN	NaN	NaN	NaN	NaN	NaN	NaN	NaN	NaN	NaN	NaN	NaN	NaN	NaN	NaN	NaN	NaN	NaN	NaN	NaN	NaN	NaN	NaN	NaN	NaN	NaN	NaN	NaN	NaN	NaN	NaN	NaN	NaN	NaN	NaN	NaN
0	211	178	166	241	143	85	177	156	464	150	NaN	NaN	NaN	NaN	NaN	NaN	NaN	NaN	NaN	NaN	NaN	NaN	NaN	NaN	NaN	NaN	NaN	NaN	NaN	NaN	NaN	NaN	NaN	NaN	NaN	NaN	NaN	NaN	NaN	NaN	NaN	NaN	NaN	NaN	NaN	NaN	NaN	NaN	NaN
13	346	166	141	128	135	146	124	118	119	120	108	124	123	122	155	46	46	55	71	70	77	83	72	101	104	101	113	114	150	150	146	158	169	155	154	160	177	172	200	202	205	187	182	200	186	215	201	197	196
0	687	635	673	651	633	631	607	640	620	620	630	661	672	651	602	662	676	672	690	675	692	648	677	664	681	682	651	632	657	658	649	660	643	640	706	650	679	635	653	675	650	673	673	637	651	674	645	635	637
0	552	542	553	510	561	524	503	521	522	538	541	594	556	518	532	569	547	522	509	568	562	546	572	600	545	543	582	616	623	586	630	545	593	616	586	594	615	626	579	615	595	577	573	571	567	635	646	608	575
14	281	278	287	269	261	286	267	273	283	291	276	293	274	281	271	262	285	268	297	291	285	280	269	293	318	292	326	324	319	318	336	323	338	357	343	364	377	357	328	350	361	354	373	358	351	369	346	382	391
15	246	252	224	254	246	234	215	237	227	232	229	219	225	222	243	214	261	241	242	239	251	227	237	240	246	246	260	233	253	256	234	230	274	267	250	261	236	266	260	258	254	258	243	268	253	254	272	270	307
16	792	772	738	757	701	741	719	770	738	721	727	713	711	748	753	738	722	816	767	784	765	804	769	797	846	764	824	789	731	807	748	795	843	779	793	830	874	849	861	862	818	886	898	845	899	898	894	942	935
17	844	832	768	791	826	734	756	772	748	795	801	822	799	826	786	757	785	788	750	784	793	865	830	841	856	890	828	799	809	852	828	825	852	867	891	892	853	930	883	886	842	864	835	896	831	862	837	867	895
0	684	685	672	712	715	751	672	315	684	648	709	666	655	701	734	714	695	671	702	631	703	739	NaN	NaN	NaN	NaN	NaN	NaN	NaN	NaN	NaN	NaN	NaN	NaN	NaN	NaN	NaN	NaN	NaN	NaN	NaN	NaN	NaN	NaN	NaN	NaN	NaN	NaN	NaN
0	805	823	843	813	765	765	752	1179	785	799	741	773	804	759	711	736	739	785	801	789	755	749	779	1843	1828	1843	808	775	766	793	712	791	NaN	NaN	NaN	NaN	NaN	NaN	NaN	NaN	NaN	NaN	NaN	NaN	NaN	NaN	NaN	NaN	NaN
18	500	441	441	441	411	444	463	455	441	466	458	479	474	468	449	451	439	453	496	527	512	509	502	467	446	425	487	485	435	461	479	461	480	453	436	465	495	447	491	499	471	490	475	456	515	515	542	519	573
0	418	389	352	370	428	391	363	383	338	366	355	337	369	379	400	396	375	393	445	425	423	393	382	424	415	414	397	386	391	415	435	356	358	382	377	385	373	378	432	342	358	413	447	364	426	404	362	423	421
0	572	542	530	487	501	539	513	547	514	532	522	518	497	539	527	546	533	501	528	508	450	232	184	210	189	185	202	206	183	221	204	239	106	112	90	108	116	147	148	135	149	151	167	193	189	197	181	198	199
0	563	561	548	515	557	529	550	543	518	545	525	550	574	555	548	542	586	550	595	540	575	632	606	616	639	611	636	613	609	617	611	659	635	656	631	633	654	608	639	594	595	585	615	616	628	612	608	619	288
19	268	282	282	263	284	281	283	278	280	274	281	272	275	283	284	286	283	281	293	290	285	279	281	298	277	295	287	294	287	284	287	278	285	276	283	304	298	295	295	302	305	300	310	303	295	309	314	308	320
20	1328	989	808	789	432	684	430	645	712	659	653	651	599	689	590	919	600	607	557	610	564	1007	525	577	546	553	493	550	459	567	512	516	559	572	458	296	263	499	251	256	224	476	286	463	242	295	306	309	302
0	409	399	388	384	403	398	400	410	409	387	385	390	401	391	408	388	398	385	407	398	404	388	375	401	381	392	396	409	419	399	392	413	396	419	384	413	397	414	412	426	438	422	402	403	421	412	406	408	409
0	NaN	NaN	NaN	NaN	NaN	NaN	NaN	NaN	NaN	NaN	NaN	NaN	NaN	NaN	NaN	NaN	NaN	NaN	NaN	NaN	NaN	NaN	NaN	NaN	NaN	NaN	NaN	NaN	NaN	NaN	NaN	NaN	NaN	NaN	NaN	NaN	NaN	NaN	NaN	NaN	NaN	NaN	NaN	NaN	NaN	NaN	NaN	NaN	NaN
0	NaN	NaN	NaN	NaN	NaN	NaN	NaN	NaN	NaN	NaN	NaN	NaN	NaN	NaN	NaN	NaN	NaN	NaN	NaN	NaN	NaN	NaN	NaN	NaN	NaN	NaN	NaN	NaN	NaN	NaN	NaN	NaN	NaN	NaN	NaN	NaN	NaN	NaN	NaN	NaN	NaN	NaN	NaN	NaN	NaN	NaN	NaN	NaN	NaN
0	1244	934	763	711	NaN	NaN	NaN	NaN	NaN	NaN	NaN	NaN	NaN	NaN	NaN	NaN	NaN	NaN	NaN	NaN	NaN	NaN	NaN	NaN	NaN	NaN	NaN	NaN	NaN	NaN	NaN	NaN	NaN	NaN	NaN	NaN	NaN	NaN	NaN	NaN	NaN	NaN	NaN	NaN	NaN	NaN	NaN	NaN	NaN
0	NaN	NaN	NaN	NaN	NaN	NaN	NaN	NaN	NaN	NaN	NaN	NaN	NaN	NaN	NaN	NaN	NaN	NaN	NaN	NaN	NaN	NaN	NaN	NaN	NaN	NaN	NaN	NaN	NaN	NaN	NaN	NaN	NaN	NaN	NaN	NaN	NaN	NaN	NaN	NaN	NaN	NaN	NaN	NaN	NaN	NaN	NaN	NaN	NaN
0	534	514	500	506	513	481	492	531	503	504	498	496	491	509	469	478	510	487	524	512	532	508	510	518	528	522	527	543	539	549	542	557	559	528	536	550	541	538	551	531	548	523	521	561	543	544	527	522	546
0	238	551	494	508	523	512	510	522	514	554	514	547	539	569	564	550	527	225	597	533	545	205	552	532	522	562	562	571	557	535	547	588	582	555	540	523	577	551	596	576	565	577	558	580	589	561	575	576	590
0	NaN	NaN	NaN	NaN	NaN	NaN	NaN	NaN	NaN	NaN	NaN	NaN	NaN	NaN	NaN	NaN	NaN	NaN	NaN	NaN	NaN	NaN	NaN	NaN	NaN	NaN	NaN	NaN	NaN	NaN	NaN	NaN	NaN	NaN	NaN	NaN	NaN	NaN	NaN	NaN	NaN	NaN	NaN	NaN	NaN	NaN	NaN	NaN	NaN
0	134	116	151	338	357	331	366	397	NaN	NaN	NaN	NaN	NaN	NaN	NaN	NaN	NaN	NaN	NaN	NaN	NaN	NaN	NaN	NaN	NaN	NaN	NaN	NaN	NaN	NaN	NaN	NaN	NaN	NaN	NaN	NaN	NaN	NaN	NaN	NaN	NaN	NaN	NaN	NaN	NaN	NaN	NaN	NaN	NaN
0	59	71	NaN	NaN	NaN	NaN	NaN	NaN	NaN	NaN	NaN	NaN	NaN	NaN	NaN	NaN	NaN	NaN	NaN	NaN	NaN	NaN	NaN	NaN	NaN	NaN	NaN	NaN	NaN	NaN	NaN	NaN	NaN	NaN	NaN	NaN	NaN	NaN	NaN	NaN	NaN	NaN	NaN	NaN	NaN	NaN	NaN	NaN	NaN
21	33	38	33	33	34	39	48	60	61	85	100	114	111	165	126	103	118	100	139	108	117	146	132	134	154	138	152	150	143	139	150	172	144	157	161	165	166	175	173	194	158	187	175	191	213	221	205	205	209
0	336	315	283	249	292	300	271	302	272	262	276	292	279	277	296	296	288	307	268	304	328	291	327	311	332	274	323	303	324	323	350	348	331	355	380	386	358	371	357	345	366	379	382	391	335	343	348	346	395
0	268	246	231	234	231	249	246	262	265	289	303	317	316	369	362	286	347	362	352	352	343	324	349	344	367	408	339	301	344	394	403	371	389	352	430	403	406	394	423	403	380	453	375	417	407	401	424	398	387
0	203	194	193	207	190	47	62	80	101	103	115	106	112	108	126	112	131	144	145	136	135	140	138	149	138	166	170	176	188	188	195	183	203	180	202	197	200	204	198	194	186	218	223	224	204	215	230	230	219
0	175	177	226	214	223	236	225	247	249	282	276	288	283	330	318	301	285	294	328	330	301	312	317	339	340	338	325	342	290	285	341	342	357	353	329	345	369	361	338	338	NaN	NaN	NaN	NaN	NaN	NaN	NaN	NaN	NaN
0	33	65	166	228	274	294	303	339	313	346	308	330	203	305	325	310	332	332	386	347	343	347	383	389	426	400	438	458	406	387	339	164	171	146	136	152	21	41	71	78	83	80	79	116	117	110	113	125	137
0	220	300	421	416	445	449	422	475	515	466	425	458	494	522	520	464	349	542	464	NaN	NaN	NaN	NaN	NaN	NaN	NaN	NaN	NaN	NaN	NaN	NaN	NaN	NaN	NaN	NaN	NaN	NaN	NaN	NaN	NaN	NaN	NaN	NaN	NaN	NaN	NaN	NaN	NaN	NaN
0	646	546	502	495	527	530	501	528	516	513	540	509	513	500	521	NaN	NaN	NaN	NaN	NaN	NaN	NaN	NaN	NaN	NaN	NaN	NaN	NaN	NaN	NaN	NaN	NaN	NaN	NaN	NaN	NaN	NaN	NaN	NaN	NaN	NaN	NaN	NaN	NaN	NaN	NaN	NaN	NaN	NaN
22	643	691	582	570	610	632	594	644	603	261	644	679	659	660	701	693	698	712	747	722	751	722	719	700	701	686	678	696	714	669	671	665	200	189	163	175	221	80	81	106	145	153	178	178	198	210	221	243	268
0	577	558	515	475	483	463	476	525	460	441	495	452	459	423	432	443	431	491	474	500	470	459	461	504	482	492	460	498	511	477	494	474	498	464	497	556	571	434	156	177	163	182	202	63	72	74	83	86	97
23	710	641	702	677	682	669	667	657	671	668	672	668	639	628	651	644	652	605	647	654	633	687	643	694	693	692	685	206	173	146	168	176	196	55	59	76	73	105	134	147	220	242	270	290	301	318	310	334	344
24	73	103	208	261	260	283	266	291	279	291	230	283	299	297	354	306	269	358	303	283	283	264	301	359	281	324	282	347	319	350	358	359	418	355	370	355	381	441	400	425	364	433	411	464	483	444	447	368	381
0	381	378	339	344	340	348	345	359	337	325	346	367	335	343	350	344	318	359	348	366	342	372	355	366	395	376	344	366	400	362	370	371	346	385	386	375	400	397	424	356	364	452	378	404	415	385	438	372	424
0	443	445	412	437	413	422	419	443	471	402	463	448	461	484	428	490	461	450	466	445	433	446	498	474	462	507	489	535	496	489	509	519	550	474	550	448	531	460	522	508	489	505	571	565	548	542	579	575	479
0	451	460	458	447	467	498	521	478	490	499	502	492	477	504	483	490	484	513	519	538	512	546	526	538	560	552	549	559	540	514	564	546	558	519	574	541	553	566	550	563	568	565	570	565	593	603	583	563	600
0	457	456	422	451	409	419	409	412	420	413	471	451	434	480	461	468	500	440	436	464	449	450	488	455	499	516	525	511	490	484	490	488	520	512	513	491	499	489	509	496	512	521	525	528	512	284	519	485	488
0	178	185	190	194	196	218	196	210	182	193	187	215	220	221	240	250	241	269	288	286	229	277	286	289	281	263	308	299	273	276	308	311	296	306	316	293	294	321	304	290	318	292	307	299	326	338	316	325	316
0	350	302	327	300	348	349	390	379	370	340	377	376	343	366	330	367	391	428	401	405	389	347	367	401	359	369	384	383	363	347	373	384	390	417	406	447	349	410	384	344	386	425	386	385	403	373	437	355	397
0	419	426	402	402	410	435	419	467	407	432	450	451	424	461	458	452	442	489	518	496	462	508	510	527	481	525	530	524	485	480	525	519	526	485	503	515	491	496	497	492	500	469	490	485	489	547	518	507	514
0	523	412	370	381	373	347	471	384	381	427	382	453	398	413	373	374	389	367	488	461	375	471	395	465	485	428	398	443	413	408	432	470	444	486	334	398	468	406	472	331	395	451	484	583	504	541	412	493	505
0	568	473	209	484	490	444	494	475	491	497	473	545	482	506	515	543	545	486	601	560	51	529	500	582	556	562	557	549	549	584	535	586	589	584	540	623	611	626	620	563	558	676	597	692	619	627	656	609	602
0	190	213	186	191	201	200	200	202	217	228	233	226	190	213	249	254	229	256	263	225	230	240	260	281	264	257	249	287	236	266	311	286	271	288	310	317	328	342	336	297	321	294	350	350	351	367	349	341	347
25	68	102	133	217	321	227	268	259	197	133	186	197	235	255	276	261	201	238	239	240	192	173	224	185	185	210	163	175	197	183	207	207	190	187	169	123	83	90	104	79	94	64	92	81	70	88	81	79	82
26	139	144	157	159	148	185	183	175	172	176	173	176	190	165	186	199	197	195	203	210	177	199	208	216	222	188	230	236	212	195	195	176	228	210	209	237	208	223	270	231	242	252	241	248	238	264	239	238	237
27	304	262	252	232	237	246	242	300	308	273	202	282	320	292	306	348	348	313	359	356	310	345	371	321	305	381	366	322	301	352	341	340	380	350	304	341	353	353	384	352	371	371	387	393	354	365	420	396	360
0	94	90	89	96	92	98	108	101	101	114	106	114	120	114	123	133	149	152	174	153	153	191	187	188	200	193	197	205	177	202	211	202	219	220	239	245	219	253	259	250	266	262	264	242	244	276	251	253	253
0	338	335	356	358	379	355	369	361	350	342	336	336	343	357	368	374	329	358	355	370	329	339	355	352	354	358	352	342	332	360	361	357	371	345	339	341	347	361	346	345	354	340	314	325	348	338	350	339	338
0	69	70	81	76	85	101	96	100	95	99	107	118	104	110	116	114	122	127	132	135	132	142	160	149	166	177	175	181	154	178	168	201	178	186	182	202	184	203	189	195	195	174	180	212	210	197	207	169	199
28	109	122	132	107	100	117	126	118	126	138	142	139	122	151	152	140	151	129	142	177	144	137	184	200	202	172	190	179	167	160	220	174	157	158	193	204	185	193	203	189	185	170	181	196	202	224	202	210	203
29	352	320	312	352	285	325	354	325	368	332	377	376	368	321	300	363	381	355	363	355	306	396	361	315	390	340	333	333	411	362	369	331	340	338	340	345	244	350	359	355	366	379	385	427	407	407	397	400	434
0	307	305	321	310	287	289	300	312	304	309	300	289	296	309	293	300	310	303	290	309	300	325	308	302	288	300	312	322	319	326	312	330	345	337	328	346	362	347	340	347	350	364	359	378	344	376	362	378	384
30	108	94	97	109	121	176	154	162	164	170	178	196	186	179	188	191	183	185	241	219	194	168	180	219	211	218	184	187	227	195	203	190	193	206	197	202	156	215	191	190	204	197	121	204	207	232	237	248	271
31	85	93	91	100	100	102	118	113	108	126	110	129	122	136	148	128	128	135	130	147	150	157	148	140	157	136	170	175	135	152	160	186	189	204	191	205	181	212	215	204	213	187	181	212	233	228	204	207	213
0	349	307	318	297	337	317	317	301	320	316	318	311	329	305	303	309	334	345	336	349	352	394	394	391	401	385	385	416	423	410	430	420	449	428	450	438	473	479	470	504	482	497	472	465	472	497	495	467	493
0	477	412	430	444	173	445	431	470	483	519	498	NaN	NaN	NaN	NaN	NaN	NaN	NaN	NaN	NaN	NaN	NaN	NaN	NaN	NaN	NaN	NaN	NaN	NaN	NaN	NaN	NaN	NaN	NaN	NaN	NaN	NaN	NaN	NaN	NaN	NaN	NaN	NaN	NaN	NaN	NaN	NaN	NaN	NaN
0	399	956	283	981	1003	870	404	433	234	285	458	405	442	929	541	1059	489	456	553	509	942	942	935	484	510	1067	1057	1085	1057	1097	1001	1017	1067	NaN	NaN	NaN	NaN	NaN	NaN	NaN	NaN	NaN	NaN	NaN	NaN	NaN	NaN	NaN	NaN
0	NaN	NaN	NaN	NaN	NaN	NaN	NaN	NaN	NaN	NaN	NaN	NaN	NaN	NaN	NaN	NaN	NaN	NaN	NaN	NaN	NaN	NaN	NaN	NaN	NaN	NaN	NaN	NaN	NaN	NaN	NaN	NaN	NaN	NaN	NaN	NaN	NaN	NaN	NaN	NaN	NaN	NaN	NaN	NaN	NaN	NaN	NaN	NaN	NaN
0	535	504	463	239	531	499	498	540	493	548	514	508	500	477	512	550	523	255	474	198	486	578	506	580	535	543	533	497	532	480	511	550	537	520	480	543	520	517	558	561	548	536	562	507	560	579	570	538	591
0	273	271	182	236	295	275	183	299	234	266	262	253	235	202	271	332	232	316	211	301	235	321	268	342	278	324	320	307	293	296	315	346	315	305	287	339	356	304	431	340	376	273	337	329	352	356	371	321	415
0	165	166	126	163	161	153	143	150	142	145	169	158	108	133	157	169	144	154	140	174	150	168	130	202	171	178	161	193	NaN	NaN	NaN	NaN	NaN	NaN	NaN	NaN	NaN	NaN	NaN	NaN	NaN	NaN	NaN	NaN	NaN	NaN	NaN	NaN	NaN
0	277	296	231	299	267	287	292	302	257	278	300	295	239	217	277	330	224	298	190	244	222	251	237	301	244	244	263	267	232	225	262	281	225	252	180	284	253	220	302	251	291	268	274	344	306	312	311	251	378
0	130	169	117	173	182	161	111	167	128	148	180	167	107	124	165	211	147	167	130	198	160	171	153	206	189	236	182	225	168	165	200	218	193	202	177	225	228	194	281	249	247	237	234	260	254	269	256	246	299
[truncated: 215 more columns]
