# Supplementary material for: Fractional killing arises from cell-to-cell variability in overcoming a caspase activity threshold
Source: Mol Syst Biol. 2015 May 7;11(5):803. doi: 10.15252/msb.20145584 (PMC4461398; doi:10.15252/msb.20145584)
Supplement: Supplementary file 3 [file msb0011-0803-sd3.zip › All_data/010_TRAIL (10 ngml)_2/raw_edge.tsv]

Cell # (0 for discarded)	T=5min	T=10min	T=15min	T=20min	T=25min	T=30min	T=35min	T=40min	T=45min	T=50min	T=55min	T=60min	T=65min	T=70min	T=75min	T=80min	T=85min	T=90min	T=95min	T=100min	T=105min	T=110min	T=115min	T=120min	T=125min	T=130min	T=135min	T=140min	T=145min	T=150min	T=155min	T=160min	T=165min	T=170min	T=175min	T=180min	T=185min	T=190min	T=195min	T=200min	T=205min	T=210min	T=215min	T=220min	T=225min	T=230min	T=235min	T=240min	T=245min
1	182	174.2	123.2	126.1	175.2	170	172.4	140.3	140.2	114.1	162.1	135.7	155.5	167.2	141.8	160	160.4	113	155.9	126.1	153.7	117	165.5	124.4	160.9	166.1	191.7	128.9	157	164	150	147.7	138.6	170.9	159.4	136.2	190.5	172.9	165.4	174.7	158.5	159.1	166.9	182	108.1	167.6	151.3	121.5	152.1
2	200	144.5	180.3	170	201.8	142.9	139	158.6	122.6	143.5	134	131.6	234.2	150.6	148.5	193	165.9	136.3	166	188	147.9	177.4	156.9	243	274	178.4	179.9	186	150	140.5	128	202.9	177.1	145.8	154.9	189.4	176.1	122	150.8	171.9	130.9	150.1	153.2	189.8	168.7	131.6	192.5	158	133.5
0	160.5	158.5	161.9	181.7	156.2	181.9	173.8	156.5	184.8	190.4	173.6	193.4	174.6	234.2	165	184.1	163.9	183.9	197.8	190.9	195.4	170.6	235.4	191.8	171.3	219.4	188.9	163.9	158.9	210.3	165.6	177.7	185.1	165.2	187.5	202	179.8	178.5	151.5	193.7	187.6	225	223.5	193.5	192	222.5	152.9	185.5	171.9
0	83.3	127	108.8	NaN	NaN	NaN	NaN	NaN	NaN	NaN	NaN	NaN	NaN	NaN	NaN	NaN	NaN	NaN	NaN	NaN	NaN	NaN	NaN	NaN	NaN	NaN	NaN	NaN	NaN	NaN	NaN	NaN	NaN	NaN	NaN	NaN	NaN	NaN	NaN	NaN	NaN	NaN	NaN	NaN	NaN	NaN	NaN	NaN	NaN
3	182.9	142.8	182.5	190.4	166.5	162.2	160.4	194.4	162.9	120	154.5	165.3	178.3	159.7	235.6	156.5	166.5	160.6	165.5	168.7	170.1	175	192.4	196.4	155	239.8	162.8	167	118.5	189.4	150	142	152.1	188.2	156.4	176.5	179	129	198.1	145.5	143	179.1	154.1	169.9	171.6	120	162.3	161.6	141.5
4	166.9	161.5	121.4	141.8	159.4	177.7	205.1	127.7	167.4	185.6	162.8	172.1	195.7	140.1	182.6	185.9	185.7	135	190	181.4	161.7	204	139.4	183.2	145.5	168.6	189.2	150.4	157.4	141.6	155	170.9	188.1	205.9	198.1	157.5	141.5	117.5	185.6	162.1	151	184	154	146.5	166.5	193.1	170.4	168.5	132.5
0	202.1	201.1	169.2	165.4	180.6	214.7	141.9	164.2	212.8	192	200.1	177.4	185.5	165.3	248.6	237.4	219.9	201.5	231.6	212.4	222.4	238.5	190.9	222.5	171.4	200.5	208.1	236.2	176	203.3	200.4	228	212.3	181	195.1	171.5	195.5	185.6	192	176.9	191.4	196.2	174.1	210	208.9	211.8	181	227.6	163
0	185.6	215.6	187	186.4	174.1	202.9	181.7	181.3	219.3	245.6	159.7	209.1	233.5	174.5	212.9	191.2	217.9	230.5	189.8	196.8	197	200.4	185.7	207.5	213.9	208.8	179.3	170.4	188.2	206.9	156.3	178.2	195.6	180.8	172.8	136.3	184.9	157.8	171.7	187.9	178.4	240	192.2	155.8	193.1	208	199.9	159	185.5
5	828	816.3	807.2	827.5	790.9	780.9	738.2	714.8	617.5	727.9	738.7	683.5	689.6	464.5	490.5	475.2	275.5	311.1	236	361.8	287.9	350.1	312.6	246.6	282.2	253.4	246.5	264.4	277	231.3	254.4	273.9	272.4	260	264	254.7	214.2	231.5	248.5	226.8	313.3	290.4	286.5	281.8	266.8	266.9	224.3	187	231.4
0	180.6	187.3	167.8	176	182	171.9	162.2	179.5	165.5	147.5	200.6	NaN	NaN	NaN	NaN	NaN	NaN	NaN	NaN	NaN	NaN	NaN	NaN	NaN	NaN	NaN	NaN	NaN	NaN	NaN	NaN	NaN	NaN	NaN	NaN	NaN	NaN	NaN	NaN	NaN	NaN	NaN	NaN	NaN	NaN	NaN	NaN	NaN	NaN
6	159.4	187.5	133.3	212.9	133.4	195.5	189.6	169.3	136.6	156.2	176	168.6	165.6	191.1	168	147	190.5	161.5	191.7	160.1	154.9	187.8	155.9	182	143.3	200.4	153.5	160.9	199.9	162.7	175.1	159.5	191.6	166.1	145	162.5	200.6	176.2	172	194.2	161.6	158.1	169.5	222.8	229	166	166.1	203.2	175
0	193.5	155	166.3	174.9	170.6	201.9	168.4	137.2	172.5	187.2	162	157	148	190.1	209.5	179.5	174.5	157	161.1	186.6	173	193.9	159.6	177.4	177.2	171.2	153.1	169	183.5	125	141.8	187.9	154.1	132	161.4	180.5	150.4	158.5	148.8	181.9	192.7	179.6	163.7	154.5	205.2	193.5	175.9	162.1	165.6
7	142.5	128	159.9	147.3	216.6	118.1	183	142.5	116.5	116.9	135.7	140.8	142.9	157.4	109.3	155.2	163	170.6	140.6	179.5	145	166.5	114.7	114.3	146.3	119.1	130.6	131.5	135.1	150.2	171.7	130.5	130.8	116.7	167.8	152.8	140.8	175.4	173.7	146.5	179.6	160.5	153.5	136.4	142	153.2	165.1	155.2	152
0	215.6	176.1	202.8	210.1	173.3	207	198.6	169.2	214	184.5	175.1	212.4	180.9	219.6	180.1	194.6	170.8	202	172.4	201.7	198.5	199.9	226.8	214.8	220.6	156.5	182.4	137.3	218.8	136.6	239.1	159.8	159.9	190.8	203.8	216.3	206.9	205.2	200.3	197.9	192.5	173.4	166.5	198	230.7	202.3	206.1	208.7	167.5
0	180.4	205.4	158.8	182.2	212.2	163.6	164.5	187.7	166.8	152.2	130.2	166.8	165.5	148.6	174.5	147.2	192.6	214.6	183.8	154.2	162	164.8	183.1	138.8	138.6	178.5	154.5	182.5	163.7	174.4	157.4	145.2	146.9	158.1	NaN	NaN	NaN	NaN	NaN	NaN	NaN	NaN	NaN	NaN	NaN	NaN	NaN	NaN	NaN
8	334.8	445.2	392.5	355.9	409.4	327.8	278.9	297.8	298.4	272.2	245.5	264.6	251.7	268.8	250.4	241	232.7	225	277.1	253.4	240.7	237.5	231.3	214.5	244.5	231.2	221.8	227.4	208.7	262.9	192.5	230.5	202.9	234.7	241.9	250.4	243.5	247.2	283.7	176.7	250	221.4	232.6	233.5	207.4	258.7	216.9	204.2	204.7
9	373.9	491.8	529.2	472.7	421	367.6	306.8	365.6	370.9	354.4	323	273.3	289.5	311.3	245.7	298.8	276.7	252.4	225.9	242	238.3	269.4	231.5	234	237.7	251	185	225.5	238.9	269.6	208.7	269	193	238	293.7	222.1	254.2	200.4	201.7	175.4	193.4	214.7	189.5	206.7	226.1	182	192.6	223.1	174.9
10	282.2	297.5	287.8	251.7	265.2	250.8	242.7	237	252.8	223.2	219	278	225.7	231.3	211.5	192.5	220.7	236.5	223	241.6	204.2	194	230.8	216.2	188	192.8	228	212.7	221.5	198.5	236	168.8	185.9	211.8	180.5	236.8	160	157	201.5	164.9	180.5	194.2	227.1	202	180.6	179.5	185.9	180.7	213
11	322.8	315.7	258.8	281.3	236.5	247	308.8	276.8	272.5	242.2	229	215.5	259.2	251	263.2	255	268.5	292	256.3	221.2	205	207.7	225.6	249.9	240	266	279.2	245.1	302.8	209.5	218.3	239.3	198.4	259.5	168	190.8	173.7	241.2	202.8	200.4	245.8	241.5	213.8	189.2	238.6	193.3	230.5	200.1	180.8
0	219.7	178.6	190.1	145.9	215.5	149.1	204.1	182.6	206.9	174.7	178	172.9	169	187.5	141.4	153.9	177.8	167	195.4	216	142.4	145.9	180.5	234	203.7	184.7	184.1	205	161.6	160.6	125.9	153.4	172	203.3	160.5	151	176	171.5	194.9	165.5	153.6	205.7	190.5	151.2	143	164.4	197.4	177.1	162.2
0	230.7	176.4	220.3	214.6	153.6	172.5	132.1	220.2	195.9	194.1	212.5	176.7	194	172.5	168	223.5	165.5	170.1	154.3	161.9	197	174.4	238.1	145.9	190	153	182.5	148.6	176.8	155.4	153.5	160.6	149.1	203.7	217.6	153.5	216.6	193.8	172.7	175.7	186.4	171.3	172.3	204.5	179.4	201	225	175.8	153.1
12	291.9	502.4	636.8	586.1	574.2	612.2	578.6	630.3	710.7	687.6	759.5	626.5	544.3	531.1	559.3	433.4	573.2	502	423	426.6	399.5	325	332	282.5	335.7	310.6	322.6	274.5	303.5	287.6	234	264.8	245.2	228.3	248.3	240.8	237.8	254	266.5	277	212.3	195	202.3	183.5	213	204.2	204.5	182.5	173.2
0	NaN	NaN	NaN	NaN	NaN	NaN	NaN	NaN	NaN	NaN	NaN	NaN	NaN	NaN	NaN	NaN	NaN	NaN	NaN	NaN	NaN	NaN	NaN	NaN	NaN	NaN	NaN	NaN	NaN	NaN	NaN	NaN	NaN	NaN	NaN	NaN	NaN	NaN	NaN	NaN	NaN	NaN	NaN	NaN	NaN	NaN	NaN	NaN	NaN
0	174.3	155	220.5	186.6	178.5	154	147.8	125.3	165.1	171.6	164.2	200.7	155.8	167.6	163.5	177.8	159.5	157.5	159.5	165.8	167.5	143.8	85.83	125.5	170.2	137.2	175.6	161	137.8	136.4	124.7	150.8	173.4	142	156	132	145.6	147.1	133	133.9	162.7	129.9	171.7	142.9	163	NaN	NaN	NaN	NaN
0	208.6	176	200	206	165	152.5	179.5	144.3	159	166.6	193.9	148.4	108.5	NaN	NaN	NaN	NaN	NaN	NaN	NaN	NaN	NaN	NaN	NaN	NaN	NaN	NaN	NaN	NaN	NaN	NaN	NaN	NaN	NaN	NaN	NaN	NaN	NaN	NaN	NaN	NaN	NaN	NaN	NaN	NaN	NaN	NaN	NaN	NaN
0	157.4	161.6	131.5	168	167.7	136.7	155.7	NaN	NaN	NaN	NaN	NaN	NaN	NaN	NaN	NaN	NaN	NaN	NaN	NaN	NaN	NaN	NaN	NaN	NaN	NaN	NaN	NaN	NaN	NaN	NaN	NaN	NaN	NaN	NaN	NaN	NaN	NaN	NaN	NaN	NaN	NaN	NaN	NaN	NaN	NaN	NaN	NaN	NaN
0	156	144.6	229	140	212	207.5	174	161.5	177.6	153.3	NaN	NaN	NaN	NaN	NaN	NaN	NaN	NaN	NaN	NaN	NaN	NaN	NaN	NaN	NaN	NaN	NaN	NaN	NaN	NaN	NaN	NaN	NaN	NaN	NaN	NaN	NaN	NaN	NaN	NaN	NaN	NaN	NaN	NaN	NaN	NaN	NaN	NaN	NaN
13	261.8	529.3	683.5	688.2	625.2	653.8	661.3	588.3	674.9	674.4	818.7	661.1	664.9	669	721.5	436.7	528.8	589.3	622.5	458.2	398	413.7	432.1	386.8	376	347	352.4	332.9	285.2	309.1	319	296.5	321.2	291	272.1	237.1	289.5	261	280	223.2	288	235.2	238.5	233.5	214.5	234.3	173.5	251.1	204.4
0	201.8	196	133.1	140	179.6	154.7	162	195	197.3	153.8	149.4	142.7	167.3	148.5	154.6	192.4	192	143.5	128.3	164.3	146.5	124.2	141.8	149.3	195	140.3	190.7	205.8	167.5	143.4	153.8	178	189.8	171.3	126.7	143	130	177	142	181.8	175	157.5	187.5	170.6	158.2	167.5	172.7	196.5	164.1
0	172.5	184	168.2	199.9	125.1	171.4	164.2	134.5	177.3	146.3	187.6	138.8	169.9	165.5	164.1	131	173.6	166.8	125.2	149.2	162.1	187.5	188.8	133.8	171.3	133	140	186.3	168.2	138.7	141.5	183.7	168.8	151	151.3	152.1	153.5	170.2	191	163	160.7	163	132.7	112.2	161	184.3	158	142.3	164.2
14	260.8	277.7	244.1	248.4	291	252	219.2	220.3	257.7	250.5	226	250.5	237.5	236.5	269.5	221.9	242.9	332.5	226.5	253	278.5	237.2	303.4	221.2	216	230.2	210.9	219.3	208	206.4	205.8	277.9	190.3	188.6	176.7	159.7	200.6	216.5	236	219.9	182	197.8	197.8	222.3	239	241.5	224.7	240.7	214
15	253	261.1	280.3	234.3	233.7	302	291.5	297.5	279.2	267.7	331.5	297.2	231.5	271	304.5	289	264.5	228.5	272	264.5	251.7	265.5	269.8	284.6	259.8	251.8	257.1	251.4	233.2	273.7	254	269.2	278.8	213.6	255.7	260.6	273.4	226	292.5	304.6	251.6	272.8	298.2	231.5	248.5	324	222.2	233.3	202.7
16	234.9	241.3	168.4	169	187.5	175.3	183.2	193.1	221.5	200.6	226.9	269.1	209.6	181.3	212.7	198.7	223.4	144.8	199.3	183.3	176.9	195.5	187.9	179.1	171	198.5	206.2	227.3	201.6	184.8	243.8	171.6	247.9	225.1	202.5	208.8	165.8	230.5	192.3	162.3	182.7	185.8	165.8	186.8	178.2	151.2	224.5	172.5	176.9
17	187	180.6	224.3	208.2	201.4	251	234.5	214.2	223.7	239.4	242.2	202.6	216.1	231.5	210.3	226.4	213.6	174.7	237.8	205.6	237	174.4	198.7	243.5	206.9	175.5	212.9	192.9	190.8	181.9	192.1	209	240.1	245.7	226	189.3	183.2	183.9	215.6	256.3	167.3	194.3	232.8	218.1	217.9	196	202.6	191.3	196.7
0	170.7	193.4	194.8	142.7	191.4	214.9	169.4	245	218.3	187.5	175.8	178	204.5	217.1	242.9	188	199	137.5	221.4	167.5	207.5	196.6	NaN	NaN	NaN	NaN	NaN	NaN	NaN	NaN	NaN	NaN	NaN	NaN	NaN	NaN	NaN	NaN	NaN	NaN	NaN	NaN	NaN	NaN	NaN	NaN	NaN	NaN	NaN
0	149.7	197.6	210.4	234.1	207.6	175.4	172	184.3	204	221.4	185.9	278.8	197.3	174.9	213.4	252.8	230.5	230.4	210.7	227.1	235	221.7	258.1	217.3	185.7	188.3	256.7	203	234.4	178.2	195.5	292.4	NaN	NaN	NaN	NaN	NaN	NaN	NaN	NaN	NaN	NaN	NaN	NaN	NaN	NaN	NaN	NaN	NaN
18	208	155.7	105.8	115	147.8	130.8	133.3	135.9	109.3	179.7	157.8	157.1	123.7	150.1	187	170.4	147.5	144.2	119.4	138.8	180.2	159	132.1	172.2	125.3	112.5	168.8	149.5	142.5	129.6	142.2	146.1	139.9	160.5	156.5	148.6	174	139.3	167.8	128.9	164.7	181.3	157	136.5	155.1	129.9	141	171	126.5
0	174.9	155.7	155.3	172.7	165.8	153	166.2	171.6	161	139.6	180.8	166	197.8	146	175.6	169.3	122.3	168.7	108.4	145.8	132.3	150.8	152.2	192.3	145.8	156.8	134.8	178.4	171.8	188.9	178.9	156.3	148.7	159.3	163.9	190	176.3	139.9	163.9	170.9	211.1	139.9	150.8	195.9	149.3	180.8	158.3	171.9	164.5
0	183.6	199.5	207	236.4	243	195.4	228	232.5	207.9	234.5	206.6	252	226	213	216	195.6	159	241.5	270	213.5	276.5	608.4	776	676.5	730	690.5	756.4	661.9	662.4	674.5	658	593.9	567.5	542.5	602.5	634	566.9	339	281.6	281.5	282.5	266	241.5	280	276.5	197.9	215.1	225.5	212.6
0	149.5	209.5	189	209	188.5	167.7	198.5	159	193.4	207	199	191.5	184.5	143	210.9	228.5	184.5	176	157	203.5	170.5	201.6	173.5	208.5	195.5	192	167.6	172.5	181.9	177.5	169	142.9	171.5	199	196.1	206	231	214.5	173.1	157.9	236	209.1	196.5	171.4	174.5	214	179.5	173.5	649.5
19	158.5	234.5	190.2	175	164.4	180.5	198.5	268.1	196.1	208	164.5	152.1	143.4	230.4	197.8	194	228.8	176.6	235.4	198.5	198.8	226.5	168.1	186	144.8	195.5	203.9	181	177.5	196.9	169	204.9	206	194	182.6	207.5	199.6	214	181.1	252	199.9	209	155.5	199	208.1	208.6	192.5	196.5	193
20	136.4	147.7	174	135.5	147.4	132.9	179.5	123.7	125.3	151.4	166	154.9	154.7	156	134.6	169.5	151.4	141.3	148.5	139	137	200	137.7	125	138.4	132.3	145.1	141.1	176.1	134.9	149.2	161.3	147.6	144.6	172	191	151	152.5	201.8	178.7	171.9	129	168.6	155	157.5	205.4	195.9	184.3	180
0	158.4	215.5	193.3	175.7	188.6	230	198.2	226.6	189.8	203.2	221	173.5	209.4	205.3	202.5	151	196.5	192	179.4	165	187	183	204.4	223.5	191.6	190.5	210.5	212.5	201.9	164.1	206.5	198.1	205.6	192.5	195	158.4	195.6	147.6	174.5	218	167.5	199.1	209.5	222	207	182	175	208	201.5
0	NaN	NaN	NaN	NaN	NaN	NaN	NaN	NaN	NaN	NaN	NaN	NaN	NaN	NaN	NaN	NaN	NaN	NaN	NaN	NaN	NaN	NaN	NaN	NaN	NaN	NaN	NaN	NaN	NaN	NaN	NaN	NaN	NaN	NaN	NaN	NaN	NaN	NaN	NaN	NaN	NaN	NaN	NaN	NaN	NaN	NaN	NaN	NaN	NaN
0	NaN	NaN	NaN	NaN	NaN	NaN	NaN	NaN	NaN	NaN	NaN	NaN	NaN	NaN	NaN	NaN	NaN	NaN	NaN	NaN	NaN	NaN	NaN	NaN	NaN	NaN	NaN	NaN	NaN	NaN	NaN	NaN	NaN	NaN	NaN	NaN	NaN	NaN	NaN	NaN	NaN	NaN	NaN	NaN	NaN	NaN	NaN	NaN	NaN
0	167.2	158.3	177.8	151.6	NaN	NaN	NaN	NaN	NaN	NaN	NaN	NaN	NaN	NaN	NaN	NaN	NaN	NaN	NaN	NaN	NaN	NaN	NaN	NaN	NaN	NaN	NaN	NaN	NaN	NaN	NaN	NaN	NaN	NaN	NaN	NaN	NaN	NaN	NaN	NaN	NaN	NaN	NaN	NaN	NaN	NaN	NaN	NaN	NaN
0	NaN	NaN	NaN	NaN	NaN	NaN	NaN	NaN	NaN	NaN	NaN	NaN	NaN	NaN	NaN	NaN	NaN	NaN	NaN	NaN	NaN	NaN	NaN	NaN	NaN	NaN	NaN	NaN	NaN	NaN	NaN	NaN	NaN	NaN	NaN	NaN	NaN	NaN	NaN	NaN	NaN	NaN	NaN	NaN	NaN	NaN	NaN	NaN	NaN
0	170.4	184	217.7	150.6	163.3	167.1	159.5	177.8	159.5	162.7	221.8	207.5	167.2	183.7	165.8	227.7	205	164.1	154.3	186	173	194.5	185.2	148.6	175.2	208	180.3	179	185.8	153.4	151.4	137.4	164.2	219.4	210.9	167.7	193.5	142.9	188.8	181.9	168.4	217.3	147.5	175.9	154.5	208.6	148.6	185.3	180.6
0	168.1	162	171.5	168.1	182.3	153.4	196.9	138.5	185.8	180.7	167.7	152.3	163.2	143.5	168.5	168.5	155	176	146.4	205	147.5	174.5	216.2	149	167.8	165	170.5	174.7	141.7	174.8	201	168	172.2	164.6	163.7	153.5	137.8	156	149.5	143.5	175.5	175.8	164.4	196.9	157.5	194.4	146.5	133.1	154.1
0	NaN	NaN	NaN	NaN	NaN	NaN	NaN	NaN	NaN	NaN	NaN	NaN	NaN	NaN	NaN	NaN	NaN	NaN	NaN	NaN	NaN	NaN	NaN	NaN	NaN	NaN	NaN	NaN	NaN	NaN	NaN	NaN	NaN	NaN	NaN	NaN	NaN	NaN	NaN	NaN	NaN	NaN	NaN	NaN	NaN	NaN	NaN	NaN	NaN
0	519	423.5	363.3	304.8	253.5	250.9	261.8	295.8	NaN	NaN	NaN	NaN	NaN	NaN	NaN	NaN	NaN	NaN	NaN	NaN	NaN	NaN	NaN	NaN	NaN	NaN	NaN	NaN	NaN	NaN	NaN	NaN	NaN	NaN	NaN	NaN	NaN	NaN	NaN	NaN	NaN	NaN	NaN	NaN	NaN	NaN	NaN	NaN	NaN
0	401.5	399.8	NaN	NaN	NaN	NaN	NaN	NaN	NaN	NaN	NaN	NaN	NaN	NaN	NaN	NaN	NaN	NaN	NaN	NaN	NaN	NaN	NaN	NaN	NaN	NaN	NaN	NaN	NaN	NaN	NaN	NaN	NaN	NaN	NaN	NaN	NaN	NaN	NaN	NaN	NaN	NaN	NaN	NaN	NaN	NaN	NaN	NaN	NaN
21	287.2	316.4	223.8	275.9	246.5	322.5	250.2	290	243.9	236.3	268.4	254.6	232.5	203.9	238	236.1	257	239.6	250.7	214.1	238.4	247.3	193.7	228.3	241.5	225	231.4	222.7	273.4	209.4	249.6	209.6	214.9	227.9	189.3	186.7	236.4	187.7	194.6	233.3	185.5	204.1	185.4	187.9	226	137.3	157.5	176.5	199.4
0	185.8	181.1	144.2	132.6	168.5	127.6	160.6	171.2	167	163.7	140.5	196.6	143.8	164.3	154.8	167.1	118.1	176.2	165.1	152.5	185.5	126.9	135.5	142.4	130.3	158	194.3	160.4	149	115.8	173.4	173	139.7	140	141.7	99.12	128.5	136.5	121.9	158.1	155.7	120.7	115.5	145.6	113.1	165.5	156.8	139.5	120.1
0	174	162.3	183.7	150.8	142.7	177.8	169.8	129.4	136.4	171.9	126.8	142.4	134	116.7	137.6	147.7	120.5	117.5	151	135.5	135	159	107	111.8	144.2	116.9	127.3	141.2	141.8	144.8	147.3	151	130.3	107	123.1	118.2	135.1	101.4	123.1	155.3	176.6	126.7	137.1	129.6	134.1	124.8	172.5	133.6	164.3
0	273.8	293.4	364.7	382	226.5	151.9	119.3	184.5	195.6	216.6	159.9	188.7	231.5	180.8	183	163.3	174.8	151.6	164	161.3	143	139.7	200	134.3	129.9	103.9	155.9	161.4	192	174.1	178.4	124	144.5	173	109	134.5	127.7	152.4	172.1	142.2	151.7	161.1	148.4	159.2	139.7	151.7	148.8	138.4	182
0	252.4	212	153.5	167	153.4	175.4	139	137.7	154.9	171.7	160.5	140.2	149.5	154.5	138.3	170.5	157.5	154.4	181.5	170	152.6	188.4	126.3	129.9	162.9	162.3	194	143.1	143.1	179.6	183.1	130.8	144	142.4	139.1	142.7	140.5	150.6	165.4	157.3	NaN	NaN	NaN	NaN	NaN	NaN	NaN	NaN	NaN
0	102.8	176.4	131.4	191.3	199.9	185.7	120.2	152	156.4	131.1	142.8	173.9	158.7	142.4	154.7	160.3	189	137.1	162.7	161.5	139.1	135.6	124	133.5	177.9	138.7	125.7	118.3	176.5	134.1	160.4	331	381.9	327.8	442.3	414.9	172.1	240.5	297.8	230	178.8	252.6	243.1	212.1	209.5	189.1	190	188.3	163
0	156.2	166.8	112.9	135.2	141.9	153.6	122.9	152.9	192.9	140.6	169.8	132.5	141.7	153.9	140.9	112	132.2	158.6	136	NaN	NaN	NaN	NaN	NaN	NaN	NaN	NaN	NaN	NaN	NaN	NaN	NaN	NaN	NaN	NaN	NaN	NaN	NaN	NaN	NaN	NaN	NaN	NaN	NaN	NaN	NaN	NaN	NaN	NaN
0	150.6	172.3	116.4	141.2	146	121.4	144.2	148	140.6	151.3	132.5	147.5	125	155	112.5	NaN	NaN	NaN	NaN	NaN	NaN	NaN	NaN	NaN	NaN	NaN	NaN	NaN	NaN	NaN	NaN	NaN	NaN	NaN	NaN	NaN	NaN	NaN	NaN	NaN	NaN	NaN	NaN	NaN	NaN	NaN	NaN	NaN	NaN
22	179.3	168.5	194.4	150.1	172.8	149.6	164.8	144.8	155.4	206.1	150.9	155.6	187.8	174.5	169.4	146.3	128.6	171.7	129.5	183.2	225.6	193	151.5	135.4	152.4	178.5	181.2	139.1	186.8	123.1	165.9	141.5	639.8	657.4	570.9	575.9	444	509	598.6	385	287.2	282	288.4	223.9	233.8	170.6	208.5	151.9	177.6
0	130.4	185.1	151.2	221.7	155	216	181.3	179.5	133	156.3	134.5	180.2	153.3	152.7	165.9	163.2	150.5	184	141.9	176	195.3	153.5	176.2	184	179.4	170.1	170.4	204.3	174.5	164	176.5	190	146	174.7	176	140.4	164.4	184.7	513.5	503.1	497.4	478.4	426.1	382.1	457.7	410.4	500.3	409.5	310.8
23	138.2	161.8	165.1	135.4	152.5	157.9	147.4	161.8	133.7	145.3	135.9	141.3	166.4	185.4	154	153.7	169.6	183.7	163	189.2	197.7	134.5	171	193	159.1	167	156.1	504.7	470.1	582.6	527	562.6	459.6	372.1	484.4	247.5	339.6	214.5	190.9	197.7	231	180.2	145.9	147.3	157.8	182.2	151.1	123.1	165.7
24	123.9	207.8	139.9	122.2	138.7	156.6	215.3	124.1	112.6	138	175.3	157.8	147.1	127.4	123.6	99.27	164.8	115.9	142	154	150.3	147.2	146.2	159.7	142.3	169.8	146.2	155	165.6	133	125.2	128.3	127	142.3	147.7	169.2	155	102.5	140.8	160	107.5	136.7	111.1	161.7	117.9	151.4	116.1	160.9	137.8
0	185.3	172	221.4	181.5	135.8	152.1	204.3	192.8	113.1	164.3	152.2	160.5	193	194.8	191.5	163.2	163	130.4	208.6	155	179.3	168.5	167.2	170.5	148.9	172.5	159	180	161.2	216.3	175.4	158	164	185.7	171.6	165.5	162	164.3	167.6	161.8	189.2	193.8	183.2	182.3	176.7	168.2	175.3	195.5	162.3
0	171.5	192.3	159.3	130.2	175	181.5	149.3	155.4	175	198.5	161.5	166.6	141.6	113.4	144.9	136.9	168	192.5	143.2	151.6	178	160.4	120.3	120.8	177	109.9	166.5	106	175.2	161	151.9	163.1	131.6	126.8	112.1	150.5	114	141.6	137.8	142.6	142.1	162.8	140.8	147.4	141.6	162	144	122.9	136.9
0	143	170.3	172.1	151.8	163.4	177	142.5	176.5	169.4	157.5	149.3	147	152.6	172.7	156.5	166.2	174.2	110.4	154.6	121.8	131	149.7	139.8	149.4	163.2	166.7	174.9	150.5	141.8	158	157.3	111.6	131.3	137.3	122.2	151.1	173.5	162.2	179	158	155.7	168	112.3	153	143.9	150.8	128.4	131.5	136.9
0	152.9	190.2	159.3	144.3	210.4	134.9	209.1	156.3	176.6	167.3	162.9	190.9	149.6	168	137.4	164.1	176.1	156	131.2	181.2	198.9	187	209.2	130.1	206	178.9	148.6	164	146.4	147	167.8	185.9	157.4	136.2	206.1	151.6	182.4	145.3	176.5	155.1	192.1	153.5	152.3	166.9	178.7	164.7	154.1	167.6	141
0	188.5	153.7	181.3	184.9	193.6	202.6	130.7	175.9	143.5	120.3	163.1	132.7	164.1	132.6	154	168.9	130.9	102.6	185.5	127.2	144.3	174.9	167.8	119.8	152.3	125.7	172.7	134.6	150.4	102.3	107.9	113.7	110.2	174.5	141.6	154.6	121.6	126.4	112.1	141.7	151.1	137.7	116.1	112.9	107.7	163.5	121.2	156	104.7
0	179.5	180.8	188.6	196.2	172.6	146.4	161.5	153.5	158.5	164.7	163	190	159.6	163.2	170	166.2	145.7	157.3	159.8	150.5	175	121	131.7	139.5	193.9	153.4	145.5	161	154.4	178.4	178.3	139.5	158.7	169.7	178	178.4	144.3	122.7	137.5	216.6	167.8	139.5	178.1	177.7	171.5	141	178.8	178.7	163.8
0	174.6	237.5	168.5	179.3	224	156.3	178	195	180.7	206.5	177.9	170.3	237.3	192.2	192	146	171.4	206.6	178.6	164.4	176.3	158.9	170.9	146.4	162.8	140.2	133.5	156.9	180.2	170.5	158.8	165.4	151.5	191.5	175.4	165.6	155.6	151.7	168.3	149.9	189.9	179.9	184	152.5	126.2	156.8	162.5	130.7	203.9
0	126	197.1	199.5	143.6	137.9	165.8	163.6	154.4	128.3	135.8	166	142	222.6	156.3	171.9	156.7	153.8	187.2	139.4	177.2	185.9	150	188.1	134.7	150.2	153.4	191.8	144.8	192.5	156.4	143.5	154.1	140.7	147.2	182.9	169.4	177.4	172.2	181.3	175.8	179.6	183.9	157.8	163.1	153.7	157.8	135.3	144.9	192.8
0	131.6	119.8	148.9	145.2	133	136.9	146.8	144.2	148.8	139.3	156.4	131.6	130.1	135.3	157.4	143.1	137.4	183.6	122.3	194.1	95.99	134.4	173.5	162.5	110.6	125.1	116.4	141.1	131.4	107.5	113.8	149.5	120.2	111	117.5	108.7	124	126.1	164.4	135.9	142.6	142.8	135.8	141	186.4	115.1	135.2	163.2	133
0	205.3	203.5	147.4	143.7	190.2	135.5	201	173.5	196.8	165.2	172.8	174.5	128.3	196.2	154.3	150.3	204.4	123.3	185.9	159.7	188.7	182	140.3	126	132.2	163	103.9	170.4	173.9	181.7	169.3	165.2	139.8	151.8	141	131.7	154.1	151.6	145.5	192.8	150.1	134.2	129.4	135.6	149.1	131.3	106.2	117.1	128.3
25	114.2	140.4	130.6	172.2	128.9	186.3	125.3	135.5	167.8	165.7	158	128.8	139.7	151.3	133.7	150	117.5	155.8	150.8	119.1	210.6	170.2	182.4	139.2	139	165	154.3	144.7	125.7	151.5	165	145.8	194.5	117	163.1	408.7	517.5	492.9	366	447.5	775.1	619	631.8	522.5	493.9	438.2	464.6	545.9	531.5
26	226.5	193.9	186.9	254.8	227.5	218.9	176.9	181.9	189.8	203.4	201.9	186	206	167.3	196.6	165	163	213.4	201.6	153.5	172.8	199.2	164.2	178.4	157.7	188	171.8	168.1	159.1	175.3	157.2	176.1	197.7	194.1	187.7	176.3	119.7	169.6	165.8	171.5	153.7	165.1	173.3	189.2	212.2	122.9	174.4	170.2	163.6
27	138	190.4	190.5	184.9	128.2	172.6	167.4	139.9	177.8	164	183.7	153.8	160.9	183.5	154.6	168.6	179.6	151.2	145.3	165.2	137.9	152.3	154.3	119.5	124.9	118.2	123.3	119.9	148.4	174	135.1	157.3	161	154.3	153	112.8	171.2	149.5	124	181	106.4	163.3	136.4	149	168.1	130.9	149.1	170.9	190.3
0	250.4	280	319.3	331.5	228.8	268.9	300	243.1	303.6	242.8	288.3	296.2	211.1	192.3	276.5	232.4	163.7	238.9	192.6	224.4	180.8	173.7	164.6	218.3	185	193.7	185	210.8	159.2	195.3	188.9	189.1	171.8	170	142.4	137.4	176.3	128.2	188.5	157	149.5	158.1	173.2	195.9	166.5	174	157.9	171.2	123.3
0	159.9	190.7	165.3	145.5	136.3	218	177	153	126	161.4	219.1	205.6	184.6	142.9	171.2	159	165.1	146.6	140.4	207.5	165.1	161.3	147.9	193.5	163.4	208.1	144.8	184.3	159.1	157	197.8	176.5	137.5	170.5	146.9	156	180.6	190.9	174.5	150.5	160	202.1	218.6	253.1	160.2	191.7	211.5	189	135.9
0	359	288.4	331.2	293	283.8	325.9	260.9	292.8	285.6	269.7	260.3	267.3	245.4	281	298.8	223	244.6	238.3	221.2	215.5	228.1	199.8	201.9	215.4	255.5	208.5	189.2	185	228.5	186.7	215.1	180.6	222.8	180	206	223.6	196.2	173.4	242.2	181.9	187.9	204.3	232.5	202.5	195.5	160.1	180.9	212	161.3
28	216.2	173.8	188.2	208.5	175	149.6	162.6	129.3	157.6	153.5	208.9	139.9	191	166.9	165	181.5	168.8	159.7	164.8	199	171.9	184.3	150.6	156.4	202.3	177.5	187	157.6	183.8	224.1	157.9	165.3	175.8	191.5	185.9	184.2	185.6	189.7	173.6	188.4	175.5	166.5	160.5	166.6	147.2	155.4	149.7	162.5	169.9
29	145	131.5	148.9	139.2	155.4	150.6	157.3	131.5	125	98.22	105.1	182.5	137	172.1	153.4	202.5	156.9	169.5	174.4	158.4	122	162.2	145.5	115	120	137.4	130.9	162.4	144.5	123.3	175.9	133.4	138.7	198.8	165	191.8	167.2	145	111.5	171	177.1	165.6	125.6	130.5	135.4	157.8	147	153	130.8
0	168	217.5	196.1	208.1	181.6	153.2	199.2	169.3	198.8	182.6	188.5	161.8	185	208.2	173.3	180.3	194.4	161	177.6	209.7	192.5	198.1	225.6	216.7	196	185.3	154.7	201.5	236.5	180.5	177.3	172.5	195.6	173.8	188.4	161.7	191.8	197.7	172.5	163.8	207.3	210.1	175.5	195.6	198.1	207.2	210.2	208.7	225.5
30	276.8	304.2	246.4	247	251.5	216	206	262.5	250.4	189.9	262.5	254.9	236	220	203.8	224.6	207	194	210.5	193.4	182.4	201	168.1	178.6	198	218.4	146.1	187	239.9	211.5	191	210.9	158.6	150.8	157.8	163	157.6	180.5	202.6	141.9	194.5	176	147.6	167.6	160.6	182.8	169.4	157.9	196.1
31	399.6	338.4	308.9	270.6	301	211	255.5	246	206.1	194.9	214.4	179	209.5	224	179.3	255.5	158.5	187	217	236	174.5	207.6	219.1	221	204	174.6	222.1	211.5	248.5	163.4	145	201.5	125	197.9	189.7	199.1	149.6	138	229.4	154.1	138.4	210.5	167.1	172.5	175.9	195.2	193.1	150.1	159
0	196.3	197.2	195.4	143	169.8	154.4	161.8	134.5	170.4	204.6	147.5	191.5	155.8	127.5	171	137.9	141.1	121	147	158.4	156	144.2	130.9	144	139.7	161.3	147.5	160.6	159.6	124.1	168.4	171.1	148.1	161.8	140.6	150.2	151.8	119.4	147.7	140.6	139.4	168	142.2	186.6	160	151.1	178.1	178.5	150.6
0	140.5	150.5	134.7	130.5	150	136.4	146	122.4	112.7	184.8	184.7	NaN	NaN	NaN	NaN	NaN	NaN	NaN	NaN	NaN	NaN	NaN	NaN	NaN	NaN	NaN	NaN	NaN	NaN	NaN	NaN	NaN	NaN	NaN	NaN	NaN	NaN	NaN	NaN	NaN	NaN	NaN	NaN	NaN	NaN	NaN	NaN	NaN	NaN
0	138.9	139.4	137.5	125.8	165.6	143.1	147.4	119.1	148.3	140.2	166.3	145.7	126.9	151.5	119.9	110.1	178.3	133.8	100.5	154.2	142	151.9	133.6	142.4	113.5	145.9	163.3	159.6	143.7	128.3	174.4	134.8	147.5	NaN	NaN	NaN	NaN	NaN	NaN	NaN	NaN	NaN	NaN	NaN	NaN	NaN	NaN	NaN	NaN
0	NaN	NaN	NaN	NaN	NaN	NaN	NaN	NaN	NaN	NaN	NaN	NaN	NaN	NaN	NaN	NaN	NaN	NaN	NaN	NaN	NaN	NaN	NaN	NaN	NaN	NaN	NaN	NaN	NaN	NaN	NaN	NaN	NaN	NaN	NaN	NaN	NaN	NaN	NaN	NaN	NaN	NaN	NaN	NaN	NaN	NaN	NaN	NaN	NaN
0	160.9	147.9	108.4	174	167.9	156.8	123.5	124.2	141.2	130.1	96.39	167	147.4	133.1	171.4	193.1	152.9	186.2	157.3	156.5	186.1	162	123.5	166	183	173.4	132.4	139.5	160.9	182.8	179.4	167	150.9	136.1	197.4	151.5	190.2	169.3	144.6	184.5	151	179.2	131.3	187.6	177.9	177.4	152.2	151	132.8
0	97.11	133.8	148.7	191.4	119.5	137.5	149.5	131.5	133.5	150	126.8	123.6	167	136.4	153.5	154.6	122.3	181.5	153.7	123.8	145.5	174.4	130	117.2	200	163.1	142.7	152.5	160.1	113.6	136.1	179.4	131.9	119.5	132.5	125.7	158	108.2	140.4	131.5	166.6	158.9	128.1	155.1	128.8	153.5	148.6	141.2	178
0	395.3	377.5	347.7	397.2	431.9	379.5	389.6	379.7	360.3	353.3	404.5	309.5	296.2	358.2	393.7	431.8	389.6	404.7	355.1	360.7	315.1	407.4	373.3	436.5	394.7	357.3	329.9	341.3	NaN	NaN	NaN	NaN	NaN	NaN	NaN	NaN	NaN	NaN	NaN	NaN	NaN	NaN	NaN	NaN	NaN	NaN	NaN	NaN	NaN
0	190.6	173.1	251.4	156.4	189.3	153.1	174.2	183.8	171.8	200.1	190.8	213.6	142.2	172.1	174.8	145.4	177.8	200	168.7	243.9	116.3	153.7	125.7	191.6	213	160.8	181.8	134.5	142.5	113.4	190.8	184.4	178.9	155.3	144.4	185.3	154.4	146.9	196.7	154.6	187.1	175.3	140.8	173.5	146.7	133.3	147.1	184	156.9
0	130.7	105.9	175.7	122.4	177.3	132.4	138.5	170.2	148.6	152.8	197.1	149.1	154.8	122.2	152.8	153.3	167	164	174.1	107	154.9	177	193.9	166	113.4	172.5	127.3	167.7	134.8	160.2	178.6	171.5	181.5	164.3	155.6	174.1	169.9	177.1	194.1	148.4	142.4	135.2	164.5	144.1	126.4	130	179.1	170	218
[truncated: 215 more columns]
