# Supplementary material for: Fractional killing arises from cell-to-cell variability in overcoming a caspase activity threshold
Source: Mol Syst Biol. 2015 May 7;11(5):803. doi: 10.15252/msb.20145584 (PMC4461398; doi:10.15252/msb.20145584)
Supplement: Supplementary file 3 [file msb0011-0803-sd3.zip › All_data/010_TRAIL (10 ngml)_2/raw_fret.tsv]

Cell # (0 for discarded)	T=5min	T=10min	T=15min	T=20min	T=25min	T=30min	T=35min	T=40min	T=45min	T=50min	T=55min	T=60min	T=65min	T=70min	T=75min	T=80min	T=85min	T=90min	T=95min	T=100min	T=105min	T=110min	T=115min	T=120min	T=125min	T=130min	T=135min	T=140min	T=145min	T=150min	T=155min	T=160min	T=165min	T=170min	T=175min	T=180min	T=185min	T=190min	T=195min	T=200min	T=205min	T=210min	T=215min	T=220min	T=225min	T=230min	T=235min	T=240min	T=245min
1	1.549	1.575	1.487	1.477	1.437	1.441	1.464	1.455	1.447	1.395	1.394	1.435	1.584	1.514	1.461	1.564	1.411	1.436	1.401	1.405	1.44	1.504	1.534	1.582	1.419	1.529	1.553	1.554	1.486	1.474	1.499	1.404	1.485	1.52	1.48	1.614	1.713	1.493	1.621	1.474	1.33	1.703	1.63	1.321	1.507	1.576	1.672	1.548	1.691
2	1.621	1.506	1.607	1.444	1.467	1.517	1.564	1.535	1.607	1.464	1.42	1.474	1.519	1.564	1.531	1.547	1.46	1.656	1.537	1.427	1.611	1.564	1.472	1.467	1.455	1.436	1.619	1.527	1.603	1.535	1.551	1.582	1.501	1.531	1.49	1.572	1.528	1.577	1.72	1.571	1.597	1.538	1.609	1.418	1.719	1.539	1.609	1.649	1.694
0	1.485	1.45	1.405	1.461	1.422	1.431	1.452	1.472	1.455	1.422	1.381	1.396	1.452	1.493	1.447	1.441	1.462	1.488	1.548	1.446	1.492	1.496	1.531	1.506	1.456	1.443	1.504	1.505	1.574	1.544	1.57	1.555	1.578	1.536	1.522	1.553	1.59	1.593	1.567	1.6	1.667	1.663	1.686	1.574	1.628	1.678	1.683	1.582	1.711
0	1.6	1.263	1.609	NaN	NaN	NaN	NaN	NaN	NaN	NaN	NaN	NaN	NaN	NaN	NaN	NaN	NaN	NaN	NaN	NaN	NaN	NaN	NaN	NaN	NaN	NaN	NaN	NaN	NaN	NaN	NaN	NaN	NaN	NaN	NaN	NaN	NaN	NaN	NaN	NaN	NaN	NaN	NaN	NaN	NaN	NaN	NaN	NaN	NaN
3	1.513	1.528	1.366	1.366	1.384	1.472	1.467	1.486	1.487	1.467	1.404	1.4	1.461	1.57	1.456	1.464	1.437	1.496	1.536	1.412	1.466	1.467	1.509	1.465	1.402	1.402	1.497	1.446	1.459	1.554	1.513	1.454	1.494	1.544	1.514	1.452	1.552	1.536	1.501	1.572	1.568	1.577	1.54	1.497	1.592	1.582	1.533	1.477	1.724
4	1.597	1.574	1.438	1.497	1.448	1.441	1.427	1.505	1.488	1.393	1.41	1.416	1.479	1.505	1.42	1.494	1.396	1.47	1.443	1.448	1.537	1.552	1.55	1.485	1.437	1.554	1.578	1.546	1.497	1.54	1.562	1.481	1.546	1.57	1.517	1.583	1.626	1.577	1.632	1.556	1.476	1.71	1.614	1.398	1.555	1.61	1.653	1.615	1.69
0	1.448	1.407	1.398	1.405	1.384	1.385	1.415	1.416	1.419	1.383	1.382	1.372	1.415	1.473	1.405	1.387	1.394	1.451	1.426	1.395	1.447	1.403	1.447	1.449	1.404	1.415	1.477	1.439	1.479	1.497	1.47	1.482	1.45	1.501	1.457	1.428	1.528	1.505	1.535	1.467	1.519	1.528	1.539	1.477	1.511	1.531	1.574	1.49	1.56
0	1.408	1.502	1.429	1.43	1.382	1.373	1.373	1.381	1.437	1.398	1.321	1.388	1.47	1.424	1.393	1.434	1.365	1.411	1.374	1.393	1.41	1.466	1.472	1.403	1.379	1.4	1.466	1.441	1.386	1.383	1.405	1.334	1.414	1.422	1.409	1.49	1.506	1.379	1.46	1.408	1.305	1.48	1.432	1.263	1.418	1.456	1.489	1.465	1.466
5	1.424	1.417	1.422	1.436	1.413	1.43	1.423	1.425	1.435	1.424	1.437	1.426	1.392	1.407	1.413	1.419	1.416	1.435	1.435	1.435	1.466	1.442	1.471	1.463	1.482	1.517	1.466	1.502	1.495	1.508	1.527	1.552	1.558	1.572	1.575	1.564	1.621	1.619	1.678	1.653	1.651	1.663	1.688	1.713	1.75	1.748	1.804	1.76	1.718
0	1.408	1.443	1.369	1.419	1.375	1.344	1.376	1.365	1.433	1.33	1.353	NaN	NaN	NaN	NaN	NaN	NaN	NaN	NaN	NaN	NaN	NaN	NaN	NaN	NaN	NaN	NaN	NaN	NaN	NaN	NaN	NaN	NaN	NaN	NaN	NaN	NaN	NaN	NaN	NaN	NaN	NaN	NaN	NaN	NaN	NaN	NaN	NaN	NaN
6	1.426	1.49	1.407	1.407	1.357	1.404	1.445	1.411	1.372	1.39	1.374	1.396	1.419	1.411	1.403	1.345	1.365	1.415	1.416	1.415	1.477	1.418	1.391	1.436	1.431	1.452	1.403	1.418	1.399	1.44	1.424	1.434	1.409	1.414	1.444	1.414	1.424	1.475	1.46	1.44	1.435	1.53	1.425	1.471	1.465	1.468	1.504	1.479	1.493
0	1.429	1.51	1.37	1.424	1.378	1.392	1.456	1.418	1.401	1.36	1.39	1.394	1.416	1.409	1.38	1.343	1.36	1.389	1.374	1.396	1.423	1.456	1.399	1.383	1.38	1.468	1.402	1.378	1.384	1.437	1.38	1.42	1.369	1.42	1.382	1.403	1.44	1.45	1.403	1.408	1.411	1.456	1.401	1.453	1.415	1.464	1.45	1.439	1.439
7	1.336	1.358	1.325	1.396	1.444	1.392	1.444	1.434	1.426	1.464	1.462	1.311	1.394	1.367	1.33	1.391	1.449	1.473	1.377	1.343	1.403	1.358	1.459	1.519	1.314	1.44	1.371	1.414	1.339	1.368	1.44	1.413	1.447	1.389	1.403	1.451	1.401	1.43	1.374	1.402	1.435	1.37	1.473	1.392	1.465	1.458	1.495	1.471	1.411
0	1.428	1.475	1.389	1.425	1.402	1.405	1.427	1.413	1.415	1.4	1.415	1.395	1.416	1.433	1.417	1.377	1.379	1.431	1.393	1.422	1.448	1.44	1.421	1.422	1.419	1.473	1.443	1.434	1.439	1.463	1.438	1.448	1.414	1.447	1.436	1.445	1.469	1.492	1.467	1.448	1.46	1.493	1.435	1.476	1.453	1.499	1.489	1.498	1.482
0	1.378	1.405	1.353	1.398	1.41	1.459	1.407	1.418	1.45	1.487	1.477	1.326	1.357	1.385	1.35	1.375	1.497	1.405	1.387	1.377	1.433	1.38	1.441	1.458	1.366	1.428	1.357	1.426	1.424	1.406	1.419	1.437	1.418	1.38	NaN	NaN	NaN	NaN	NaN	NaN	NaN	NaN	NaN	NaN	NaN	NaN	NaN	NaN	NaN
8	1.384	1.364	1.356	1.374	1.354	1.344	1.342	1.355	1.386	1.379	1.361	1.399	1.391	1.423	1.397	1.379	1.367	1.405	1.35	1.387	1.371	1.427	1.457	1.42	1.441	1.415	1.427	1.395	1.431	1.431	1.423	1.447	1.449	1.464	1.398	1.467	1.476	1.471	1.471	1.461	1.495	1.469	1.522	1.506	1.549	1.502	1.517	1.593	1.502
9	1.386	1.362	1.355	1.417	1.352	1.375	1.33	1.353	1.38	1.372	1.385	1.372	1.393	1.385	1.414	1.387	1.362	1.428	1.384	1.408	1.368	1.418	1.431	1.395	1.425	1.409	1.42	1.402	1.41	1.383	1.473	1.472	1.411	1.464	1.409	1.448	1.429	1.442	1.485	1.436	1.491	1.481	1.507	1.492	1.516	1.521	1.561	1.522	1.495
10	1.367	1.365	1.353	1.376	1.384	1.372	1.382	1.326	1.371	1.357	1.388	1.425	1.399	1.413	1.432	1.396	1.368	1.384	1.394	1.392	1.39	1.452	1.461	1.488	1.446	1.434	1.445	1.455	1.445	1.451	1.483	1.492	1.494	1.531	1.465	1.539	1.566	1.541	1.612	1.571	1.622	1.619	1.649	1.634	1.69	1.696	1.725	1.778	1.685
11	1.427	1.354	1.351	1.371	1.361	1.328	1.396	1.333	1.41	1.4	1.385	1.393	1.394	1.411	1.414	1.389	1.391	1.407	1.397	1.402	1.393	1.455	1.447	1.418	1.478	1.443	1.423	1.46	1.465	1.449	1.485	1.501	1.475	1.525	1.483	1.488	1.548	1.513	1.541	1.513	1.54	1.544	1.542	1.521	1.584	1.549	1.605	1.603	1.575
0	1.462	1.357	1.373	1.389	1.355	1.422	1.384	1.371	1.427	1.373	1.421	1.451	1.405	1.445	1.454	1.399	1.379	1.433	1.373	1.416	1.431	1.456	1.484	1.453	1.423	1.39	1.373	1.414	1.408	1.436	1.44	1.444	1.468	1.48	1.429	1.418	1.453	1.443	1.532	1.437	1.473	1.463	1.489	1.46	1.495	1.481	1.471	1.496	1.488
0	1.393	1.363	1.361	1.416	1.38	1.33	1.303	1.343	1.37	1.403	1.409	1.403	1.407	1.425	1.414	1.403	1.36	1.433	1.378	1.366	1.409	1.431	1.449	1.421	1.427	1.345	1.375	1.392	1.408	1.393	1.38	1.439	1.457	1.422	1.395	1.4	1.459	1.409	1.491	1.402	1.445	1.427	1.449	1.4	1.454	1.453	1.44	1.465	1.432
12	1.401	1.4	1.385	1.395	1.369	1.398	1.416	1.379	1.39	1.396	1.41	1.399	1.394	1.382	1.375	1.394	1.386	1.398	1.389	1.378	1.397	1.362	1.393	1.418	1.404	1.422	1.382	1.364	1.394	1.439	1.407	1.408	1.464	1.426	1.44	1.392	1.412	1.463	1.427	1.419	1.422	1.471	1.47	1.386	1.475	1.508	1.51	1.478	1.509
0	NaN	NaN	NaN	NaN	NaN	NaN	NaN	NaN	NaN	NaN	NaN	NaN	NaN	NaN	NaN	NaN	NaN	NaN	NaN	NaN	NaN	NaN	NaN	NaN	NaN	NaN	NaN	NaN	NaN	NaN	NaN	NaN	NaN	NaN	NaN	NaN	NaN	NaN	NaN	NaN	NaN	NaN	NaN	NaN	NaN	NaN	NaN	NaN	NaN
0	1.452	1.414	1.354	1.437	1.334	1.479	1.417	1.394	1.392	1.385	1.405	1.388	1.421	1.441	1.446	1.46	1.418	1.409	1.428	1.498	1.484	1.471	1.436	1.535	1.381	1.474	1.602	1.519	1.504	1.491	1.449	1.556	1.465	1.444	1.547	1.516	1.546	1.557	1.555	1.484	1.56	1.56	1.574	1.596	1.614	NaN	NaN	NaN	NaN
0	1.407	1.374	1.381	1.474	1.349	1.444	1.454	1.357	1.354	1.373	1.397	1.376	1.421	NaN	NaN	NaN	NaN	NaN	NaN	NaN	NaN	NaN	NaN	NaN	NaN	NaN	NaN	NaN	NaN	NaN	NaN	NaN	NaN	NaN	NaN	NaN	NaN	NaN	NaN	NaN	NaN	NaN	NaN	NaN	NaN	NaN	NaN	NaN	NaN
0	1.384	1.367	1.388	1.404	1.369	1.515	1.391	NaN	NaN	NaN	NaN	NaN	NaN	NaN	NaN	NaN	NaN	NaN	NaN	NaN	NaN	NaN	NaN	NaN	NaN	NaN	NaN	NaN	NaN	NaN	NaN	NaN	NaN	NaN	NaN	NaN	NaN	NaN	NaN	NaN	NaN	NaN	NaN	NaN	NaN	NaN	NaN	NaN	NaN
0	1.339	1.39	1.388	1.457	1.414	1.57	1.446	1.406	1.336	1.419	NaN	NaN	NaN	NaN	NaN	NaN	NaN	NaN	NaN	NaN	NaN	NaN	NaN	NaN	NaN	NaN	NaN	NaN	NaN	NaN	NaN	NaN	NaN	NaN	NaN	NaN	NaN	NaN	NaN	NaN	NaN	NaN	NaN	NaN	NaN	NaN	NaN	NaN	NaN
13	1.378	1.388	1.381	1.39	1.359	1.412	1.381	1.388	1.392	1.406	1.407	1.409	1.411	1.421	1.421	1.37	1.366	1.353	1.361	1.369	1.396	1.376	1.424	1.392	1.433	1.426	1.442	1.43	1.413	1.468	1.43	1.466	1.466	1.504	1.544	1.481	1.539	1.609	1.58	1.621	1.623	1.672	1.655	1.668	1.71	1.767	1.749	1.788	1.853
0	1.42	1.431	1.437	1.376	1.347	1.421	1.367	1.361	1.377	1.392	1.376	1.427	1.362	1.413	1.413	1.389	1.377	1.401	1.416	1.4	1.432	1.423	1.424	1.402	1.445	1.384	1.41	1.401	1.395	1.396	1.418	1.403	1.424	1.45	1.406	1.397	1.384	1.444	1.469	1.443	1.426	1.45	1.403	1.385	1.37	1.47	1.452	1.399	1.431
0	1.425	1.41	1.429	1.389	1.35	1.402	1.367	1.374	1.387	1.407	1.375	1.416	1.387	1.421	1.411	1.405	1.401	1.387	1.456	1.408	1.45	1.393	1.491	1.421	1.466	1.424	1.439	1.447	1.4	1.428	1.471	1.438	1.456	1.468	1.46	1.427	1.412	1.487	1.486	1.425	1.481	1.503	1.446	1.445	1.438	1.529	1.488	1.471	1.47
14	1.375	1.416	1.357	1.402	1.387	1.411	1.356	1.371	1.412	1.391	1.405	1.423	1.394	1.423	1.396	1.397	1.394	1.404	1.401	1.42	1.423	1.405	1.401	1.407	1.445	1.438	1.45	1.419	1.412	1.444	1.461	1.482	1.437	1.459	1.463	1.454	1.498	1.533	1.504	1.505	1.485	1.523	1.498	1.485	1.487	1.551	1.512	1.511	1.526
15	1.382	1.39	1.382	1.369	1.368	1.391	1.365	1.383	1.38	1.372	1.388	1.391	1.388	1.39	1.395	1.407	1.403	1.399	1.417	1.419	1.416	1.392	1.422	1.414	1.442	1.449	1.466	1.458	1.428	1.435	1.459	1.49	1.467	1.484	1.477	1.461	1.496	1.517	1.527	1.527	1.52	1.551	1.541	1.549	1.526	1.55	1.561	1.585	1.568
16	1.403	1.417	1.386	1.393	1.351	1.424	1.392	1.389	1.361	1.38	1.403	1.413	1.395	1.448	1.404	1.396	1.398	1.434	1.416	1.408	1.413	1.429	1.419	1.424	1.435	1.453	1.472	1.442	1.452	1.482	1.483	1.47	1.5	1.498	1.484	1.514	1.515	1.531	1.569	1.559	1.55	1.569	1.568	1.601	1.595	1.63	1.627	1.697	1.672
17	1.398	1.414	1.403	1.388	1.365	1.413	1.381	1.374	1.373	1.39	1.409	1.396	1.411	1.445	1.421	1.395	1.416	1.437	1.438	1.432	1.442	1.426	1.426	1.47	1.475	1.47	1.49	1.463	1.473	1.473	1.488	1.497	1.506	1.52	1.523	1.532	1.549	1.578	1.581	1.591	1.566	1.576	1.599	1.611	1.6	1.619	1.615	1.656	1.632
0	1.399	1.396	1.38	1.403	1.36	1.401	1.402	1.378	1.397	1.4	1.413	1.445	1.421	1.465	1.46	1.464	1.459	1.499	1.506	1.522	1.55	1.585	NaN	NaN	NaN	NaN	NaN	NaN	NaN	NaN	NaN	NaN	NaN	NaN	NaN	NaN	NaN	NaN	NaN	NaN	NaN	NaN	NaN	NaN	NaN	NaN	NaN	NaN	NaN
0	1.418	1.404	1.384	1.411	1.37	1.416	1.388	1.39	1.399	1.399	1.42	1.439	1.438	1.476	1.468	1.457	1.465	1.507	1.511	1.525	1.559	1.568	1.579	1.621	1.65	1.691	1.721	1.744	1.794	1.809	1.862	1.906	NaN	NaN	NaN	NaN	NaN	NaN	NaN	NaN	NaN	NaN	NaN	NaN	NaN	NaN	NaN	NaN	NaN
18	1.452	1.326	1.409	1.365	1.332	1.386	1.351	1.377	1.39	1.378	1.351	1.328	1.37	1.401	1.399	1.407	1.345	1.375	1.39	1.362	1.444	1.385	1.443	1.404	1.457	1.471	1.442	1.491	1.425	1.491	1.461	1.51	1.561	1.524	1.545	1.508	1.518	1.524	1.593	1.589	1.612	1.558	1.592	1.639	1.59	1.66	1.658	1.674	1.679
0	1.452	1.311	1.421	1.401	1.348	1.339	1.419	1.364	1.364	1.381	1.329	1.321	1.385	1.397	1.395	1.406	1.383	1.408	1.403	1.381	1.467	1.354	1.444	1.398	1.441	1.434	1.42	1.491	1.438	1.499	1.462	1.505	1.519	1.537	1.528	1.518	1.512	1.567	1.593	1.577	1.618	1.584	1.566	1.618	1.615	1.645	1.675	1.643	1.677
0	1.435	1.404	1.413	1.393	1.366	1.395	1.397	1.378	1.388	1.385	1.396	1.384	1.421	1.401	1.411	1.384	1.387	1.408	1.425	1.404	1.412	1.407	1.426	1.425	1.444	1.452	1.461	1.449	1.455	1.476	1.456	1.465	1.463	1.457	1.463	1.455	1.476	1.507	1.525	1.483	1.509	1.528	1.5	1.495	1.555	1.513	1.58	1.577	1.602
0	1.457	1.403	1.417	1.409	1.37	1.394	1.421	1.383	1.426	1.406	1.385	1.413	1.413	1.418	1.403	1.39	1.419	1.387	1.425	1.41	1.436	1.399	1.421	1.42	1.431	1.447	1.418	1.443	1.46	1.458	1.462	1.492	1.461	1.477	1.473	1.455	1.475	1.449	1.515	1.482	1.481	1.494	1.484	1.498	1.51	1.513	1.522	1.535	1.516
19	1.389	1.382	1.392	1.404	1.381	1.393	1.417	1.393	1.403	1.457	1.464	1.417	1.429	1.504	1.467	1.449	1.469	1.504	1.491	1.488	1.489	1.501	1.543	1.517	1.551	1.569	1.607	1.623	1.613	1.551	1.593	1.628	1.636	1.673	1.649	1.663	1.717	1.732	1.747	1.757	1.76	1.764	1.782	1.79	1.778	1.792	1.874	1.895	1.87
20	1.399	1.2	1.372	1.331	1.319	1.392	1.408	1.354	1.426	1.39	1.403	1.387	1.349	1.352	1.434	1.385	1.419	1.366	1.339	1.347	1.347	1.382	1.409	1.451	1.373	1.374	1.421	1.364	1.371	1.38	1.466	1.385	1.429	1.417	1.426	1.419	1.385	1.43	1.411	1.373	1.44	1.434	1.411	1.416	1.376	1.374	1.415	1.396	1.413
0	1.413	1.398	1.381	1.413	1.37	1.365	1.421	1.375	1.403	1.436	1.437	1.399	1.448	1.456	1.469	1.437	1.426	1.419	1.442	1.44	1.464	1.431	1.46	1.448	1.457	1.465	1.492	1.508	1.448	1.406	1.452	1.478	1.515	1.512	1.487	1.478	1.5	1.495	1.504	1.525	1.54	1.504	1.531	1.514	1.527	1.545	1.588	1.571	1.563
0	NaN	NaN	NaN	NaN	NaN	NaN	NaN	NaN	NaN	NaN	NaN	NaN	NaN	NaN	NaN	NaN	NaN	NaN	NaN	NaN	NaN	NaN	NaN	NaN	NaN	NaN	NaN	NaN	NaN	NaN	NaN	NaN	NaN	NaN	NaN	NaN	NaN	NaN	NaN	NaN	NaN	NaN	NaN	NaN	NaN	NaN	NaN	NaN	NaN
0	NaN	NaN	NaN	NaN	NaN	NaN	NaN	NaN	NaN	NaN	NaN	NaN	NaN	NaN	NaN	NaN	NaN	NaN	NaN	NaN	NaN	NaN	NaN	NaN	NaN	NaN	NaN	NaN	NaN	NaN	NaN	NaN	NaN	NaN	NaN	NaN	NaN	NaN	NaN	NaN	NaN	NaN	NaN	NaN	NaN	NaN	NaN	NaN	NaN
0	1.394	1.204	1.342	1.342	NaN	NaN	NaN	NaN	NaN	NaN	NaN	NaN	NaN	NaN	NaN	NaN	NaN	NaN	NaN	NaN	NaN	NaN	NaN	NaN	NaN	NaN	NaN	NaN	NaN	NaN	NaN	NaN	NaN	NaN	NaN	NaN	NaN	NaN	NaN	NaN	NaN	NaN	NaN	NaN	NaN	NaN	NaN	NaN	NaN
0	NaN	NaN	NaN	NaN	NaN	NaN	NaN	NaN	NaN	NaN	NaN	NaN	NaN	NaN	NaN	NaN	NaN	NaN	NaN	NaN	NaN	NaN	NaN	NaN	NaN	NaN	NaN	NaN	NaN	NaN	NaN	NaN	NaN	NaN	NaN	NaN	NaN	NaN	NaN	NaN	NaN	NaN	NaN	NaN	NaN	NaN	NaN	NaN	NaN
0	1.434	1.391	1.442	1.415	1.379	1.41	1.389	1.385	1.412	1.407	1.428	1.428	1.382	1.412	1.408	1.391	1.398	1.42	1.423	1.403	1.415	1.385	1.419	1.405	1.412	1.427	1.447	1.405	1.45	1.43	1.443	1.461	1.43	1.508	1.45	1.451	1.463	1.488	1.528	1.477	1.487	1.501	1.486	1.48	1.503	1.512	1.508	1.533	1.505
0	1.466	1.396	1.394	1.392	1.382	1.396	1.409	1.383	1.389	1.403	1.414	1.434	1.381	1.413	1.375	1.379	1.392	1.412	1.431	1.407	1.406	1.358	1.404	1.411	1.428	1.42	1.435	1.405	1.416	1.393	1.419	1.43	1.412	1.444	1.436	1.443	1.43	1.455	1.48	1.433	1.458	1.458	1.458	1.457	1.448	1.469	1.499	1.495	1.482
0	NaN	NaN	NaN	NaN	NaN	NaN	NaN	NaN	NaN	NaN	NaN	NaN	NaN	NaN	NaN	NaN	NaN	NaN	NaN	NaN	NaN	NaN	NaN	NaN	NaN	NaN	NaN	NaN	NaN	NaN	NaN	NaN	NaN	NaN	NaN	NaN	NaN	NaN	NaN	NaN	NaN	NaN	NaN	NaN	NaN	NaN	NaN	NaN	NaN
0	1.432	1.333	1.378	1.387	1.351	1.384	1.363	1.396	NaN	NaN	NaN	NaN	NaN	NaN	NaN	NaN	NaN	NaN	NaN	NaN	NaN	NaN	NaN	NaN	NaN	NaN	NaN	NaN	NaN	NaN	NaN	NaN	NaN	NaN	NaN	NaN	NaN	NaN	NaN	NaN	NaN	NaN	NaN	NaN	NaN	NaN	NaN	NaN	NaN
0	1.399	1.328	NaN	NaN	NaN	NaN	NaN	NaN	NaN	NaN	NaN	NaN	NaN	NaN	NaN	NaN	NaN	NaN	NaN	NaN	NaN	NaN	NaN	NaN	NaN	NaN	NaN	NaN	NaN	NaN	NaN	NaN	NaN	NaN	NaN	NaN	NaN	NaN	NaN	NaN	NaN	NaN	NaN	NaN	NaN	NaN	NaN	NaN	NaN
21	1.394	1.4	1.364	1.45	1.386	1.346	1.385	1.4	1.438	1.373	1.405	1.379	1.362	1.413	1.402	1.369	1.368	1.376	1.414	1.402	1.418	1.384	1.376	1.41	1.432	1.413	1.403	1.428	1.42	1.419	1.44	1.468	1.412	1.406	1.446	1.436	1.463	1.468	1.498	1.414	1.469	1.465	1.444	1.471	1.504	1.486	1.494	1.516	1.483
0	1.409	1.349	1.355	1.459	1.353	1.352	1.413	1.38	1.46	1.377	1.424	1.331	1.384	1.351	1.497	1.393	1.469	1.414	1.423	1.373	1.355	1.416	1.421	1.373	1.404	1.396	1.432	1.441	1.383	1.426	1.499	1.451	1.387	1.453	1.48	1.411	1.445	1.464	1.442	1.426	1.399	1.54	1.485	1.454	1.446	1.418	1.436	1.492	1.416
0	1.438	1.34	1.396	1.397	1.38	1.371	1.392	1.376	1.409	1.419	1.469	1.369	1.439	1.404	1.449	1.411	1.476	1.433	1.408	1.364	1.342	1.424	1.439	1.359	1.416	1.396	1.406	1.428	1.385	1.442	1.502	1.479	1.368	1.415	1.502	1.385	1.458	1.47	1.476	1.39	1.417	1.494	1.485	1.497	1.477	1.399	1.464	1.491	1.467
0	1.44	1.372	1.376	1.393	1.373	1.317	1.419	1.396	1.399	1.37	1.387	1.433	1.331	1.419	1.385	1.426	1.429	1.442	1.415	1.363	1.407	1.384	1.357	1.427	1.396	1.46	1.404	1.385	1.46	1.442	1.485	1.442	1.461	1.482	1.502	1.481	1.56	1.574	1.619	1.501	1.545	1.558	1.57	1.589	1.611	1.593	1.641	1.614	1.679
0	1.37	1.379	1.403	1.391	1.329	1.394	1.339	1.381	1.409	1.403	1.426	1.399	1.356	1.396	1.386	1.385	1.421	1.424	1.433	1.39	1.351	1.397	1.392	1.435	1.394	1.409	1.416	1.423	1.394	1.452	1.461	1.436	1.454	1.467	1.471	1.412	1.502	1.572	1.536	1.469	NaN	NaN	NaN	NaN	NaN	NaN	NaN	NaN	NaN
0	1.762	1.386	1.478	1.346	1.375	1.371	1.462	1.392	1.472	1.407	1.346	1.4	1.466	1.423	1.478	1.372	1.339	1.436	1.407	1.421	1.419	1.394	1.382	1.626	1.4	1.579	1.322	1.532	1.42	1.484	1.559	1.475	1.49	1.459	1.445	1.469	1.429	1.483	1.441	1.43	1.464	1.472	1.495	1.452	1.564	1.535	1.496	1.495	1.54
0	1.517	1.332	1.455	1.368	1.365	1.391	1.49	1.408	1.45	1.373	1.285	1.386	1.434	1.427	1.45	1.359	1.338	1.504	1.379	NaN	NaN	NaN	NaN	NaN	NaN	NaN	NaN	NaN	NaN	NaN	NaN	NaN	NaN	NaN	NaN	NaN	NaN	NaN	NaN	NaN	NaN	NaN	NaN	NaN	NaN	NaN	NaN	NaN	NaN
0	1.436	1.468	1.336	1.467	1.329	1.352	1.323	1.374	1.416	1.427	1.454	1.323	1.393	1.332	1.422	NaN	NaN	NaN	NaN	NaN	NaN	NaN	NaN	NaN	NaN	NaN	NaN	NaN	NaN	NaN	NaN	NaN	NaN	NaN	NaN	NaN	NaN	NaN	NaN	NaN	NaN	NaN	NaN	NaN	NaN	NaN	NaN	NaN	NaN
22	1.483	1.414	1.443	1.424	1.396	1.438	1.426	1.38	1.427	1.43	1.463	1.384	1.391	1.444	1.441	1.443	1.415	1.436	1.425	1.439	1.419	1.393	1.459	1.443	1.464	1.436	1.434	1.427	1.419	1.413	1.452	1.47	1.436	1.465	1.431	1.425	1.423	1.445	1.467	1.456	1.42	1.464	1.447	1.462	1.45	1.525	1.474	1.507	1.445
0	1.427	1.433	1.336	1.429	1.341	1.319	1.342	1.355	1.417	1.381	1.432	1.325	1.43	1.385	1.447	1.399	1.454	1.422	1.433	1.397	1.369	1.406	1.411	1.42	1.407	1.427	1.418	1.408	1.371	1.476	1.418	1.482	1.369	1.44	1.393	1.406	1.408	1.478	1.477	1.467	1.462	1.504	1.47	1.487	1.461	1.459	1.47	1.468	1.412
23	1.463	1.428	1.44	1.422	1.378	1.447	1.427	1.382	1.423	1.396	1.43	1.398	1.375	1.419	1.452	1.434	1.39	1.438	1.459	1.424	1.436	1.404	1.463	1.424	1.473	1.461	1.418	1.426	1.427	1.43	1.437	1.455	1.446	1.47	1.423	1.45	1.459	1.441	1.448	1.434	1.479	1.45	1.493	1.473	1.492	1.509	1.507	1.484	1.515
24	1.712	1.364	1.435	1.352	1.422	1.401	1.594	1.507	1.445	1.361	1.235	1.35	1.337	1.45	1.53	1.38	1.387	1.518	1.395	1.39	1.376	1.309	1.388	1.543	1.347	1.507	1.353	1.487	1.431	1.489	1.498	1.417	1.483	1.475	1.509	1.487	1.461	1.518	1.444	1.453	1.5	1.472	1.501	1.498	1.552	1.571	1.493	1.504	1.517
0	1.445	1.419	1.354	1.416	1.35	1.35	1.411	1.338	1.391	1.399	1.417	1.422	1.445	1.38	1.397	1.424	1.434	1.381	1.472	1.42	1.378	1.388	1.385	1.403	1.406	1.464	1.425	1.427	1.373	1.486	1.467	1.514	1.423	1.433	1.44	1.487	1.472	1.555	1.519	1.456	1.443	1.576	1.462	1.561	1.525	1.485	1.512	1.507	1.469
0	1.471	1.463	1.398	1.419	1.378	1.434	1.433	1.402	1.424	1.395	1.456	1.388	1.373	1.457	1.423	1.499	1.487	1.43	1.447	1.41	1.395	1.387	1.46	1.398	1.5	1.491	1.426	1.426	1.443	1.435	1.48	1.464	1.541	1.429	1.494	1.396	1.495	1.495	1.454	1.487	1.428	1.535	1.494	1.511	1.47	1.531	1.498	1.5	1.529
0	1.43	1.373	1.418	1.384	1.351	1.441	1.469	1.454	1.456	1.404	1.399	1.328	1.365	1.52	1.442	1.441	1.371	1.425	1.425	1.467	1.372	1.459	1.412	1.42	1.51	1.428	1.411	1.473	1.42	1.424	1.468	1.428	1.424	1.427	1.45	1.484	1.438	1.499	1.489	1.45	1.466	1.382	1.444	1.48	1.47	1.564	1.458	1.436	1.458
0	1.462	1.429	1.369	1.377	1.396	1.43	1.419	1.405	1.437	1.377	1.446	1.37	1.392	1.5	1.409	1.486	1.415	1.379	1.501	1.404	1.387	1.352	1.437	1.394	1.452	1.475	1.397	1.414	1.432	1.366	1.454	1.41	1.461	1.397	1.397	1.381	1.424	1.454	1.41	1.486	1.422	1.455	1.459	1.503	1.443	1.481	1.468	1.424	1.461
0	1.395	1.407	1.39	1.411	1.332	1.503	1.508	1.471	1.444	1.437	1.415	1.289	1.386	1.543	1.387	1.409	1.42	1.376	1.52	1.486	1.333	1.51	1.44	1.36	1.533	1.464	1.4	1.482	1.399	1.394	1.426	1.447	1.442	1.386	1.517	1.486	1.377	1.504	1.53	1.439	1.49	1.338	1.438	1.53	1.457	1.594	1.447	1.427	1.471
0	1.469	1.416	1.386	1.422	1.358	1.389	1.39	1.314	1.424	1.411	1.469	1.374	1.464	1.466	1.424	1.398	1.462	1.352	1.458	1.469	1.406	1.428	1.377	1.5	1.396	1.569	1.484	1.47	1.408	1.543	1.476	1.532	1.507	1.45	1.489	1.554	1.533	1.605	1.591	1.514	1.512	1.663	1.511	1.635	1.556	1.57	1.614	1.557	1.588
0	1.426	1.39	1.396	1.388	1.381	1.415	1.444	1.485	1.431	1.371	1.344	1.332	1.366	1.486	1.46	1.423	1.381	1.464	1.414	1.456	1.363	1.418	1.401	1.388	1.451	1.42	1.406	1.488	1.413	1.412	1.484	1.459	1.47	1.476	1.489	1.486	1.455	1.535	1.52	1.465	1.479	1.407	1.468	1.53	1.499	1.57	1.49	1.469	1.507
0	1.476	1.45	1.404	1.387	1.401	1.461	1.424	1.394	1.45	1.461	1.429	1.534	1.456	1.444	1.435	1.346	1.493	1.385	1.551	1.467	1.39	1.503	1.362	1.44	1.514	1.494	1.482	1.4	1.414	1.476	1.505	1.503	1.352	1.457	1.428	1.488	1.526	1.511	1.567	1.372	1.427	1.488	1.449	1.585	1.476	1.461	1.435	1.476	1.44
0	1.482	1.441	1.384	1.377	1.39	1.401	1.42	1.347	1.41	1.423	1.413	1.528	1.461	1.428	1.38	1.363	1.473	1.35	1.526	1.459	1.486	1.438	1.359	1.424	1.441	1.48	1.46	1.332	1.354	1.434	1.458	1.521	1.35	1.457	1.382	1.473	1.525	1.496	1.521	1.351	1.389	1.517	1.406	1.533	1.493	1.444	1.485	1.44	1.45
0	1.444	1.396	1.375	1.338	1.382	1.453	1.517	1.498	1.401	1.414	1.36	1.307	1.354	1.549	1.481	1.442	1.359	1.436	1.403	1.465	1.314	1.451	1.434	1.366	1.504	1.444	1.381	1.503	1.385	1.308	1.467	1.454	1.501	1.438	1.513	1.499	1.441	1.537	1.574	1.458	1.515	1.4	1.46	1.504	1.509	1.614	1.477	1.495	1.498
25	1.541	1.348	1.425	1.36	1.475	1.493	1.613	1.684	1.473	1.372	1.204	1.341	1.249	1.479	1.644	1.528	1.423	1.647	1.465	1.417	1.491	1.358	1.53	1.624	1.352	1.575	1.565	1.608	1.661	1.668	1.8	1.818	1.725	1.703	1.899	1.879	2.01	2.185	2.329	2.264	2.344	2.33	2.439	2.338	2.356	2.491	2.469	2.446	2.431
26	1.372	1.359	1.388	1.404	1.337	1.427	1.409	1.412	1.381	1.383	1.395	1.306	1.369	1.524	1.466	1.394	1.329	1.374	1.43	1.399	1.328	1.484	1.475	1.365	1.489	1.427	1.367	1.461	1.396	1.383	1.415	1.434	1.391	1.41	1.498	1.456	1.398	1.481	1.502	1.483	1.437	1.407	1.416	1.511	1.465	1.542	1.466	1.425	1.438
27	1.479	1.4	1.331	1.349	1.394	1.414	1.442	1.432	1.484	1.399	1.436	1.361	1.386	1.423	1.439	1.532	1.469	1.373	1.461	1.456	1.352	1.337	1.471	1.449	1.47	1.456	1.438	1.436	1.408	1.331	1.466	1.442	1.532	1.456	1.442	1.383	1.506	1.584	1.444	1.496	1.452	1.527	1.541	1.58	1.494	1.552	1.575	1.552	1.517
0	1.402	1.418	1.391	1.386	1.353	1.37	1.373	1.362	1.392	1.376	1.419	1.311	1.353	1.451	1.419	1.377	1.359	1.378	1.431	1.472	1.391	1.465	1.452	1.401	1.5	1.468	1.402	1.49	1.469	1.42	1.437	1.459	1.487	1.481	1.528	1.524	1.495	1.578	1.602	1.549	1.565	1.49	1.552	1.581	1.53	1.679	1.649	1.54	1.614
0	1.468	1.334	1.412	1.352	1.399	1.426	1.445	1.562	1.422	1.367	1.308	1.328	1.313	1.449	1.58	1.429	1.34	1.536	1.409	1.41	1.393	1.358	1.395	1.458	1.405	1.447	1.418	1.444	1.472	1.435	1.486	1.465	1.461	1.468	1.492	1.485	1.478	1.542	1.468	1.506	1.533	1.457	1.486	1.56	1.534	1.529	1.577	1.524	1.561
0	1.412	1.338	1.401	1.385	1.353	1.366	1.392	1.374	1.411	1.356	1.413	1.376	1.382	1.469	1.447	1.409	1.389	1.39	1.438	1.433	1.434	1.447	1.464	1.437	1.542	1.485	1.418	1.499	1.448	1.499	1.509	1.538	1.527	1.547	1.568	1.651	1.601	1.635	1.704	1.63	1.687	1.589	1.647	1.699	1.693	1.798	1.779	1.71	1.782
28	1.485	1.421	1.381	1.408	1.291	1.382	1.397	1.375	1.391	1.405	1.426	1.34	1.334	1.561	1.454	1.439	1.326	1.423	1.424	1.519	1.344	1.482	1.446	1.402	1.478	1.446	1.476	1.479	1.395	1.354	1.417	1.5	1.468	1.442	1.497	1.508	1.505	1.54	1.566	1.521	1.44	1.375	1.48	1.503	1.492	1.584	1.513	1.471	1.47
29	1.494	1.442	1.361	1.401	1.361	1.419	1.459	1.378	1.486	1.386	1.404	1.353	1.392	1.463	1.42	1.492	1.448	1.388	1.403	1.435	1.438	1.37	1.471	1.371	1.502	1.493	1.443	1.446	1.492	1.435	1.586	1.503	1.589	1.513	1.516	1.504	1.609	1.731	1.556	1.677	1.622	1.77	1.711	1.762	1.722	1.778	1.721	1.727	1.82
0	1.401	1.389	1.393	1.403	1.365	1.397	1.444	1.401	1.363	1.373	1.435	1.419	1.402	1.398	1.411	1.367	1.422	1.389	1.465	1.439	1.421	1.445	1.419	1.474	1.432	1.436	1.439	1.388	1.41	1.416	1.433	1.449	1.426	1.422	1.393	1.451	1.477	1.521	1.521	1.476	1.461	1.522	1.433	1.464	1.469	1.491	1.52	1.446	1.497
30	1.381	1.36	1.415	1.39	1.363	1.395	1.412	1.38	1.396	1.398	1.375	1.344	1.381	1.427	1.443	1.407	1.381	1.375	1.391	1.449	1.345	1.354	1.399	1.377	1.446	1.395	1.375	1.403	1.36	1.396	1.456	1.411	1.431	1.469	1.465	1.445	1.484	1.515	1.55	1.521	1.507	1.429	1.416	1.55	1.503	1.556	1.502	1.586	1.52
31	1.368	1.395	1.395	1.364	1.369	1.376	1.418	1.377	1.362	1.36	1.369	1.399	1.329	1.441	1.515	1.34	1.388	1.374	1.428	1.388	1.405	1.433	1.413	1.431	1.49	1.452	1.394	1.466	1.413	1.427	1.427	1.412	1.475	1.441	1.433	1.445	1.505	1.514	1.522	1.518	1.514	1.453	1.499	1.55	1.529	1.539	1.511	1.53	1.52
0	1.395	1.374	1.397	1.403	1.371	1.454	1.406	1.321	1.368	1.373	1.457	1.398	1.393	1.409	1.381	1.336	1.337	1.406	1.417	1.457	1.41	1.456	1.425	1.466	1.471	1.44	1.428	1.376	1.417	1.412	1.456	1.439	1.41	1.431	1.414	1.494	1.425	1.501	1.493	1.467	1.469	1.524	1.442	1.494	1.5	1.514	1.575	1.457	1.533
0	1.468	1.401	1.371	1.386	1.367	1.45	1.403	1.366	1.393	1.427	1.419	NaN	NaN	NaN	NaN	NaN	NaN	NaN	NaN	NaN	NaN	NaN	NaN	NaN	NaN	NaN	NaN	NaN	NaN	NaN	NaN	NaN	NaN	NaN	NaN	NaN	NaN	NaN	NaN	NaN	NaN	NaN	NaN	NaN	NaN	NaN	NaN	NaN	NaN
0	1.329	1.404	1.428	1.513	1.527	1.386	1.44	1.416	1.375	1.363	1.523	1.483	1.366	1.436	1.507	1.432	1.321	1.345	1.435	1.424	1.364	1.411	1.437	1.39	1.554	1.477	1.575	1.509	1.516	1.422	1.431	1.465	1.438	NaN	NaN	NaN	NaN	NaN	NaN	NaN	NaN	NaN	NaN	NaN	NaN	NaN	NaN	NaN	NaN
0	NaN	NaN	NaN	NaN	NaN	NaN	NaN	NaN	NaN	NaN	NaN	NaN	NaN	NaN	NaN	NaN	NaN	NaN	NaN	NaN	NaN	NaN	NaN	NaN	NaN	NaN	NaN	NaN	NaN	NaN	NaN	NaN	NaN	NaN	NaN	NaN	NaN	NaN	NaN	NaN	NaN	NaN	NaN	NaN	NaN	NaN	NaN	NaN	NaN
0	1.42	1.387	1.412	1.426	1.4	1.381	1.337	1.385	1.419	1.442	1.38	1.453	1.405	1.447	1.378	1.408	1.405	1.52	1.355	1.489	1.446	1.417	1.388	1.402	1.424	1.4	1.43	1.449	1.42	1.485	1.466	1.467	1.439	1.424	1.442	1.454	1.454	1.436	1.473	1.46	1.441	1.517	1.527	1.492	1.489	1.551	1.497	1.475	1.464
0	1.475	1.394	1.455	1.409	1.413	1.454	1.46	1.393	1.405	1.45	1.398	1.443	1.462	1.469	1.414	1.458	1.449	1.538	1.289	1.469	1.501	1.43	1.356	1.367	1.458	1.379	1.452	1.437	1.442	1.538	1.486	1.5	1.455	1.425	1.533	1.53	1.474	1.472	1.5	1.504	1.451	1.571	1.508	1.525	1.516	1.555	1.491	1.44	1.475
0	1.417	1.426	1.425	1.419	1.405	1.412	1.395	1.407	1.432	1.437	1.438	1.463	1.466	1.486	1.522	1.478	1.516	1.525	1.531	1.581	1.595	1.614	1.645	1.689	1.769	1.801	1.815	1.921	NaN	NaN	NaN	NaN	NaN	NaN	NaN	NaN	NaN	NaN	NaN	NaN	NaN	NaN	NaN	NaN	NaN	NaN	NaN	NaN	NaN
0	1.44	1.431	1.394	1.429	1.474	1.454	1.497	1.388	1.376	1.441	1.376	1.446	1.478	1.468	1.443	1.411	1.465	1.477	1.376	1.444	1.525	1.434	1.386	1.39	1.494	1.407	1.505	1.45	1.56	1.642	1.494	1.496	1.452	1.448	1.492	1.501	1.475	1.479	1.522	1.505	1.481	1.584	1.576	1.595	1.57	1.607	1.519	1.448	1.567
0	1.306	1.377	1.387	1.586	1.535	1.455	1.424	1.449	1.335	1.409	1.603	1.504	1.409	1.466	1.507	1.402	1.36	1.427	1.469	1.42	1.366	1.429	1.477	1.345	1.506	1.443	1.533	1.496	1.506	1.406	1.407	1.423	1.383	1.486	1.42	1.372	1.412	1.458	1.459	1.428	1.446	1.416	1.474	1.378	1.404	1.498	1.368	1.432	1.431
[truncated: 215 more columns]
