# Supplementary material for: Fractional killing arises from cell-to-cell variability in overcoming a caspase activity threshold
Source: Mol Syst Biol. 2015 May 7;11(5):803. doi: 10.15252/msb.20145584 (PMC4461398; doi:10.15252/msb.20145584)
Supplement: Supplementary file 3 [file msb0011-0803-sd3.zip › All_data/010_TRAIL (10 ngml)_2/C8_activity.tsv]

Cell #	T=5min	T=10min	T=15min	T=20min	T=25min	T=30min	T=35min	T=40min	T=45min	T=50min	T=55min	T=60min	T=65min	T=70min	T=75min	T=80min	T=85min	T=90min	T=95min	T=100min	T=105min	T=110min	T=115min	T=120min	T=125min	T=130min	T=135min	T=140min	T=145min	T=150min	T=155min	T=160min	T=165min	T=170min	T=175min	T=180min	T=185min	T=190min	T=195min	T=200min	T=205min	T=210min	T=215min	T=220min	T=225min	T=230min	T=235min	T=240min	T=245min
1	5.421e-20	-0.0002488	-0.0004478	-0.0006007	-0.0007078	-0.0007673	-0.0007878	-0.0007691	-0.0007098	-0.0006137	-0.0004863	-0.0003269	-0.0001622	-1.863e-05	0.0001042	0.0002115	0.0003028	0.0003855	0.0004558	0.0005128	0.0005537	0.0005818	0.0006028	0.0006183	0.0006318	0.0006487	0.0006604	0.0006613	0.0006545	0.0006433	0.0006329	0.0006364	0.0006479	0.0006555	0.0006682	0.0006862	0.000702	0.0007222	0.0007617	0.0008099	0.000869	0.0009328	0.0009844	0.001039	0.001107	0.00117	0.001222	0.00127	0.001314
2	-5.421e-20	-0.0002958	-0.0005319	-0.000717	-0.0008466	-0.0009251	-0.0009578	-0.0009443	-0.0008889	-0.0007952	-0.0006724	-0.0005184	-0.000366	-0.0002443	-0.0001479	-7.317e-05	-1.272e-05	3.633e-05	7.351e-05	0.0001064	0.0001394	0.00017	0.0002038	0.0002462	0.0002975	0.0003563	0.000416	0.0004715	0.0005281	0.0005792	0.0006228	0.0006561	0.0006865	0.0007091	0.0007248	0.000726	0.000712	0.0006869	0.0006492	0.0005912	0.0005284	0.0004605	0.0003906	0.0003198	0.0002528	0.0001804	0.000116	6.392e-05	2.641e-05
3	1.355e-20	-0.0001423	-0.0002448	-0.0003027	-0.0003317	-0.0003409	-0.0003331	-0.0003102	-0.0002781	-0.0002338	-0.0001695	-8.504e-05	1.991e-07	6.216e-05	9.093e-05	0.000105	0.0001146	0.000124	0.0001353	0.0001563	0.0001878	0.0002244	0.0002678	0.0003187	0.0003814	0.0004605	0.0005456	0.0006263	0.0007038	0.0007782	0.0008424	0.0008968	0.0009427	0.0009754	0.0009965	0.001004	0.0009964	0.0009759	0.0009539	0.0009231	0.0008825	0.00084	0.0007929	0.0007477	0.0007114	0.0006798	0.0006538	0.00064	0.0006354
4	-8.132e-20	-0.0004203	-0.0007655	-0.001037	-0.001233	-0.001353	-0.001395	-0.00136	-0.001256	-0.001082	-0.0008546	-0.0005788	-0.0002942	-3.992e-05	0.0001858	0.0003916	0.0005698	0.0007178	0.000833	0.0009212	0.0009781	0.001012	0.001032	0.001042	0.001043	0.001037	0.001016	0.0009854	0.0009518	0.0009184	0.0008844	0.0008596	0.0008407	0.0008172	0.0007961	0.0007781	0.0007599	0.0007457	0.0007374	0.0007291	0.0007238	0.0007208	0.0007095	0.0007037	0.0007142	0.0007242	0.0007311	0.0007417	0.0007559
5	-8.47e-22	5.005e-06	1.038e-05	1.784e-05	2.809e-05	4.299e-05	6.335e-05	9.031e-05	0.000124	0.0001652	0.0002159	0.0002759	0.0003469	0.0004287	0.0005192	0.0006161	0.000716	0.000819	0.0009238	0.001031	0.001139	0.001246	0.001352	0.001454	0.001553	0.001649	0.001746	0.001847	0.001948	0.002049	0.002149	0.002249	0.002353	0.002463	0.002583	0.002712	0.002855	0.003007	0.003174	0.003363	0.00358	0.003824	0.004091	0.004378	0.004677	NaN	NaN	NaN	NaN
6	1.016e-20	-5.817e-05	-0.000108	-0.0001471	-0.0001749	-0.0001883	-0.0001885	-0.0001737	-0.0001418	-9.869e-05	-4.517e-05	1.575e-05	7.917e-05	0.0001412	0.0002006	0.0002546	0.0003002	0.0003365	0.0003603	0.0003713	0.0003721	0.0003654	0.0003553	0.0003444	0.0003323	0.0003196	0.0003105	0.0003097	0.0003171	0.0003343	0.0003602	0.0003973	0.00044	0.0004869	0.0005349	0.0005837	0.0006327	0.0006772	0.0007139	0.0007448	0.0007702	0.0007904	0.0008017	0.0008124	0.00082	0.0008258	0.0008292	0.0008302	0.0008336
7	0	4.679e-05	9.228e-05	0.0001351	0.0001704	0.0001971	0.0002194	0.0002302	0.0002194	0.000195	0.0001664	0.0001394	0.0001239	0.0001122	9.881e-05	8.891e-05	7.567e-05	5.914e-05	4.763e-05	5.219e-05	6.875e-05	8.676e-05	0.0001025	0.0001052	0.0001052	0.0001128	0.0001203	0.0001359	0.0001569	0.0001835	0.0002068	0.0002245	0.0002447	0.000265	0.0002934	0.0003209	0.0003385	0.0003509	0.0003521	0.0003464	0.0003323	0.0003181	0.0003064	0.0002959	0.0002931	0.0002943	0.000307	0.0003354	0.0003784
8	-2.118e-22	6.784e-06	2.372e-05	4.702e-05	7.367e-05	0.0001046	0.0001402	0.0001804	0.0002248	0.0002726	0.0003221	0.0003763	0.0004274	0.0004698	0.0005047	0.0005357	0.0005636	0.0005875	0.0006081	0.0006262	0.0006403	0.0006517	0.0006583	0.0006632	0.0006695	0.0006804	0.0006955	0.0007146	0.0007379	0.0007645	0.0007945	0.0008287	0.0008675	0.0009111	0.0009583	0.001005	0.001046	0.00108	0.001104	0.001119	0.001124	0.001118	0.001103	0.001079	0.00105	0.001012	0.0009705	0.0009293	0.0008914
9	9.529e-22	3.393e-06	1.524e-05	3.428e-05	5.82e-05	8.66e-05	0.0001194	0.0001575	0.0001991	0.0002441	0.0002902	0.0003381	0.0003827	0.0004181	0.0004462	0.0004692	0.0004875	0.000501	0.0005087	0.0005145	0.0005205	0.0005277	0.000533	0.0005393	0.0005488	0.0005621	0.0005811	0.0006062	0.0006384	0.0006771	0.0007208	0.0007647	0.0008114	0.0008643	0.0009211	0.0009804	0.001038	0.00109	0.001132	0.001167	0.001192	0.001208	0.001218	0.001223	0.001222	0.001212	0.001194	0.001175	0.001161
10	6.776e-21	4.935e-05	9.88e-05	0.0001497	0.0002015	0.0002546	0.0003112	0.0003706	0.0004299	0.0004867	0.0005423	0.0005963	0.0006473	0.0006965	0.000741	0.0007825	0.000824	0.0008652	0.0009067	0.0009494	0.0009963	0.001046	0.001098	0.001155	0.001216	0.00129	0.001376	0.00147	0.001573	0.001683	0.001801	0.001921	0.002045	0.002169	0.002291	0.002408	0.002509	0.00259	0.002646	0.002679	0.00269	0.002677	0.002642	0.002589	0.00252	0.002433	0.002334	0.002232	0.002132
11	6.776e-21	-9.946e-05	-0.0001636	-0.0001969	-0.0002035	-0.0001867	-0.0001551	-0.0001132	-5.587e-05	1.825e-05	0.0001125	0.0002306	0.0003532	0.0004578	0.0005473	0.000623	0.0006878	0.0007467	0.000804	0.0008582	0.0009102	0.0009571	0.000995	0.001028	0.001059	0.001086	0.001115	0.00114	0.001161	0.001178	0.001192	0.001201	0.001207	0.001212	0.001216	0.00122	0.001225	0.001224	0.001218	0.001211	0.0012	0.001184	0.001167	0.00115	0.001133	0.001112	0.001086	0.001056	0.00103
12	2.118e-22	-3.082e-06	-5.81e-06	-7.577e-06	-8.805e-06	-8.487e-06	-9.133e-06	-1.027e-05	-9.379e-06	-7.499e-06	-3.747e-06	1.422e-06	1.143e-05	2.528e-05	4.27e-05	6.334e-05	8.62e-05	0.0001135	0.0001457	0.000182	0.0002209	0.0002618	0.0003052	0.0003439	0.0003778	0.0004076	0.0004362	0.0004665	0.0004956	0.0005212	0.0005438	0.0005672	0.0005905	0.0006126	0.0006433	0.0006821	0.0007272	0.0007728	0.000816	0.0008584	0.0009014	0.0009444	0.0009836	0.00102	0.001055	0.00108	0.001095	0.001103	0.001109
13	0	2.277e-05	4.412e-05	6.275e-05	7.738e-05	8.722e-05	9.419e-05	9.772e-05	9.683e-05	9.421e-05	9.264e-05	9.458e-05	0.0001038	0.0001219	0.0001523	0.0001965	0.0002565	0.0003319	0.000423	0.0005303	0.0006504	0.0007826	0.0009257	0.001077	0.001236	0.001399	0.001567	0.00174	0.001916	0.002097	0.00228	0.00247	0.002662	0.002857	0.003055	0.003254	0.003458	0.00366	0.003862	0.004062	0.00426	0.004456	0.004647	0.004833	0.005011	0.005175	0.005324	NaN	NaN
14	3.388e-21	4.361e-05	8.51e-05	0.0001252	0.0001624	0.0001974	0.0002334	0.0002687	0.0002978	0.0003205	0.000339	0.0003532	0.0003655	0.000379	0.0003936	0.0004103	0.0004279	0.0004457	0.0004655	0.000492	0.000525	0.0005629	0.0006048	0.0006491	0.0006922	0.000734	0.000775	0.000815	0.0008526	0.000886	0.0009116	0.00093	0.0009406	0.000945	0.0009434	0.0009386	0.000929	0.0009126	0.0008918	0.0008701	0.0008503	0.0008352	0.0008237	0.0008174	0.0008148	0.0008153	0.0008156	0.0008183	0.0008253
15	5.082e-21	3.204e-05	6.407e-05	9.7e-05	0.000132	0.0001699	0.0002125	0.0002593	0.0003074	0.0003556	0.0004028	0.0004481	0.000493	0.0005373	0.000581	0.0006224	0.0006606	0.0006949	0.0007252	0.000754	0.0007831	0.0008137	0.0008453	0.0008759	0.0009049	0.0009316	0.000959	0.0009883	0.00102	0.001054	0.001089	0.001121	0.001148	0.001173	0.001194	0.001214	0.001234	0.001248	0.001257	0.001259	0.001257	0.001253	0.001249	0.001247	0.001246	0.001247	0.001248	0.001247	0.001248
16	1.694e-21	1.628e-05	3.601e-05	5.991e-05	8.532e-05	0.0001144	0.0001478	0.0001865	0.0002297	0.0002746	0.0003206	0.0003667	0.0004116	0.0004548	0.0004958	0.0005394	0.0005846	0.0006303	0.0006756	0.0007227	0.0007721	0.0008243	0.0008803	0.0009392	0.0009994	0.001062	0.001124	0.001187	0.001254	0.001322	0.00139	0.001459	0.001529	0.001601	0.001678	0.001762	0.001857	0.00197	0.002104	0.002263	0.002457	0.002695	0.002982	0.003323	0.003723	0.004182	0.004691	0.005239	NaN
17	3.388e-21	4.073e-05	8.154e-05	0.0001238	0.0001685	0.0002172	0.0002724	0.0003339	0.0003984	0.0004624	0.0005238	0.0005813	0.0006363	0.0006889	0.0007375	0.0007827	0.0008246	0.0008613	0.0008931	0.0009233	0.0009548	0.0009892	0.001028	0.001069	0.001111	0.001157	0.001204	0.001254	0.001307	0.001361	0.001413	0.001461	0.001504	0.001539	0.001568	0.001591	0.001605	0.001611	0.001605	0.00159	0.001569	0.001544	0.001516	0.001486	0.001456	0.001426	0.001397	0.001371	0.001352
18	0	-0.000217	-0.0003871	-0.0005177	-0.0006061	-0.0006485	-0.00065	-0.0006096	-0.0005287	-0.0004197	-0.0002796	-0.0001047	8.349e-05	0.0002611	0.000433	0.0005895	0.0007317	0.0008647	0.0009843	0.001094	0.0012	0.001298	0.001389	0.001468	0.001536	0.001589	0.001634	0.001675	0.001711	0.001746	0.001775	0.001799	0.00182	0.001837	0.001855	0.001876	0.001902	0.001928	0.00195	0.001964	0.001973	0.00198	0.001988	0.001996	0.002005	0.002013	0.002011	0.002002	0.001989
19	1.355e-20	0.0001078	0.0002163	0.0003254	0.0004347	0.0005459	0.0006657	0.0007904	0.0009098	0.001021	0.001123	0.001218	0.00131	0.001394	0.001472	0.001546	0.001614	0.001675	0.00173	0.001785	0.001843	0.001905	0.001969	0.002031	0.002093	0.002153	0.002211	0.002267	0.002322	0.00238	0.00244	0.002494	0.002544	0.002591	0.002635	0.00268	0.002726	0.00277	0.002811	0.002848	0.00288	0.00291	0.002943	0.002974	0.003002	0.003024	0.003037	0.003036	0.003024
20	6.776e-21	-3.836e-05	-5.587e-05	-6.263e-05	-5.839e-05	-4.985e-05	-4.168e-05	-3.5e-05	-2.701e-05	-1.47e-05	4.71e-06	3.709e-05	7.014e-05	9.351e-05	0.0001115	0.0001235	0.0001371	0.0001549	0.0001805	0.0002125	0.0002494	0.000284	0.0003138	0.0003382	0.0003575	0.0003744	0.000388	0.0003944	0.0003937	0.0003812	0.0003582	0.0003244	0.0002871	0.0002475	0.000208	0.000171	0.0001362	0.000105	7.831e-05	5.704e-05	4.471e-05	4.004e-05	4.428e-05	5.383e-05	6.975e-05	9.087e-05	0.0001144	0.0001382	0.0001627
21	-8.47e-22	4.66e-06	8.758e-06	1.456e-05	1.962e-05	2.479e-05	3.178e-05	4.09e-05	5.09e-05	6.154e-05	7.783e-05	9.75e-05	0.0001224	0.000153	0.0001866	0.0002241	0.0002642	0.0003059	0.0003485	0.0003908	0.0004335	0.0004727	0.0005082	0.0005386	0.0005642	0.0005865	0.0006066	0.0006242	0.0006389	0.0006496	0.0006601	0.0006686	0.0006766	0.0006877	0.0007015	0.0007149	0.0007272	0.0007355	0.0007394	0.0007418	0.0007465	0.0007485	0.0007499	0.0007506	0.0007464	0.0007373	0.0007284	0.0007212	0.0007197
22	-6.776e-20	-0.0001621	-0.0002926	-0.0003933	-0.0004638	-0.0005015	-0.0005118	-0.0004954	-0.0004522	-0.0003916	-0.0003151	-0.0002209	-0.0001233	-3.917e-05	3.153e-05	8.646e-05	0.000125	0.0001521	0.0001681	0.0001757	0.0001819	0.000188	0.0001913	0.0001887	0.0001819	0.0001741	0.0001697	0.0001716	0.0001783	0.0001892	0.0002026	0.0002173	0.0002333	0.0002548	0.0002845	0.0003232	0.0003655	0.0004079	0.0004464	0.0004829	0.0005187	0.0005551	0.0005925	0.0006321	0.0006691	0.0006998	0.0007204	0.0007354	0.0007484
23	0	-0.0001226	-0.0002215	-0.0002963	-0.0003452	-0.0003665	-0.0003654	-0.0003402	-0.0002919	-0.00023	-0.0001537	-6.299e-05	3.119e-05	0.0001162	0.0001897	0.0002444	0.0002821	0.0003082	0.0003196	0.0003189	0.0003148	0.000307	0.0002965	0.0002812	0.0002631	0.0002459	0.0002363	0.0002351	0.0002409	0.0002559	0.0002807	0.0003127	0.0003531	0.0004005	0.0004567	0.0005207	0.0005881	0.0006557	0.0007239	0.0007912	0.0008569	0.0009169	0.0009681	0.001009	0.001041	0.001061	0.00107	0.001072	0.001067
24	1.084e-19	-0.0009744	-0.001761	-0.002373	-0.002819	-0.003118	-0.003277	-0.0033	-0.00319	-0.002944	-0.002566	-0.002063	-0.001552	-0.001119	-0.0007547	-0.0004499	-0.0001909	2.952e-05	0.0002149	0.00037	0.000493	0.0005854	0.0006557	0.0007161	0.0007655	0.0008118	0.0008475	0.0008731	0.000882	0.0008797	0.0008634	0.0008382	0.0008105	0.000779	0.0007493	0.0007208	0.0006854	0.000651	0.0006145	0.0005833	0.0005525	0.0005258	0.0005026	0.0004813	0.0004627	0.0004443	0.0004295	0.0004255	0.0004272
25	5.421e-20	-0.0002515	-0.0004484	-0.0006006	-0.0006928	-0.0007482	-0.0007664	-0.0007424	-0.0006769	-0.0005485	-0.0003761	-0.0001531	9.587e-05	0.0003434	0.0005925	0.0008372	0.001101	0.001392	0.001709	0.002061	0.002438	0.002845	0.003281	0.003745	0.004242	0.004782	0.005356	0.005948	0.006534	0.007096	NaN	NaN	NaN	NaN	NaN	NaN	NaN	NaN	NaN	NaN	NaN	NaN	NaN	NaN	NaN	NaN	NaN	NaN	NaN
26	1.694e-21	2.86e-05	6.128e-05	9.652e-05	0.0001315	0.0001647	0.0001957	0.0002251	0.0002525	0.0002768	0.0002991	0.0003241	0.0003472	0.0003592	0.0003622	0.000361	0.0003586	0.0003591	0.0003574	0.0003535	0.0003505	0.0003476	0.0003375	0.0003291	0.0003337	0.0003464	0.0003654	0.0003899	0.000413	0.0004398	0.0004678	0.0004927	0.000516	0.000544	0.0005661	0.0005763	0.0005778	0.0005711	0.0005559	0.0005389	0.0005202	0.0005046	0.0004954	0.0004893	0.0004831	0.0004851	0.000495	0.000513	0.0005334
27	8.132e-20	-0.0001489	-0.0002594	-0.0003312	-0.0003719	-0.0003866	-0.0003822	-0.0003618	-0.0003274	-0.0002814	-0.000219	-0.0001369	-5.029e-05	2.005e-05	6.773e-05	9.334e-05	0.0001022	0.0001074	0.0001139	0.0001229	0.0001437	0.000176	0.0002162	0.0002542	0.0002945	0.0003439	0.0004112	0.0004943	0.000581	0.0006693	0.0007589	0.0008405	0.0009127	0.0009756	0.001036	0.001091	0.001135	0.001155	0.00115	0.001132	0.001102	0.001062	0.001016	0.0009669	0.0009196	0.0008753	0.0008355	0.0008033	0.0007909
28	-4.066e-20	-0.0002287	-0.000402	-0.0005129	-0.0005747	-0.0005941	-0.0005757	-0.0005203	-0.0004403	-0.0003344	-0.000201	-3.663e-05	0.000131	0.0002699	0.0003648	0.0004295	0.0004691	0.0004931	0.0004985	0.0004975	0.0004956	0.0004999	0.0005021	0.0005048	0.0005137	0.0005363	0.0005656	0.0005978	0.0006291	0.000663	0.0006928	0.0007134	0.0007227	0.0007291	0.0007297	0.0007216	0.0007045	0.0006819	0.0006591	0.0006417	0.0006308	0.0006343	0.0006499	0.0006703	0.0006926	0.0007201	0.0007521	0.0007883	0.000824
29	-1.355e-20	-0.0002141	-0.0003818	-0.0005056	-0.0005911	-0.000632	-0.0006405	-0.0006189	-0.0005605	-0.00048	-0.0003709	-0.0002318	-8.244e-05	5.299e-05	0.0001779	0.0002898	0.0003887	0.000489	0.0005951	0.0007034	0.0008241	0.0009526	0.00109	0.00123	0.001376	0.001526	0.001686	0.001858	0.002026	0.002188	0.002346	0.002495	0.002635	0.002763	0.002882	0.002986	0.003074	0.003137	0.003178	0.003207	0.003224	0.00323	0.003225	0.003212	0.003198	0.00318	0.003165	0.003154	0.003152
30	-1.694e-21	2.058e-05	4.229e-05	6.317e-05	8.352e-05	0.0001022	0.0001186	0.0001314	0.0001403	0.0001446	0.0001432	0.0001407	0.0001387	0.0001348	0.0001312	0.0001274	0.0001279	0.0001373	0.0001578	0.0001916	0.0002406	0.0003057	0.0003815	0.0004659	0.0005592	0.0006588	0.0007663	0.0008767	0.0009828	0.00108	0.00116	0.001222	0.001266	0.001299	0.001321	0.001334	0.00134	0.001336	0.001325	0.001313	0.001306	0.001315	0.001342	0.001381	0.001426	0.001474	0.001521	0.001566	0.001608
31	3.388e-21	3.865e-05	7.733e-05	0.0001185	0.0001624	0.0002066	0.0002529	0.0003001	0.0003475	0.0003937	0.0004382	0.0004801	0.0005182	0.0005534	0.0005798	0.0005962	0.00061	0.0006197	0.0006255	0.0006267	0.0006264	0.0006244	0.000623	0.0006238	0.0006269	0.0006389	0.0006641	0.0006961	0.0007328	0.0007756	0.000822	0.0008692	0.0009187	0.0009678	0.001015	0.001058	0.001093	0.001113	0.001124	0.001128	0.001126	0.001126	0.001125	0.001122	0.001116	0.001108	0.0011	0.001093	0.001091
[truncated: 71 more columns]
