# Supplementary material for: Fractional killing arises from cell-to-cell variability in overcoming a caspase activity threshold
Source: Mol Syst Biol. 2015 May 7;11(5):803. doi: 10.15252/msb.20145584 (PMC4461398; doi:10.15252/msb.20145584)
Supplement: Supplementary file 3 [file msb0011-0803-sd3.zip › All_data/010_TRAIL (10 ngml)_2/raw_deathscore.tsv]

Cell # (0 for discarded)	T=5min	T=10min	T=15min	T=20min	T=25min	T=30min	T=35min	T=40min	T=45min	T=50min	T=55min	T=60min	T=65min	T=70min	T=75min	T=80min	T=85min	T=90min	T=95min	T=100min	T=105min	T=110min	T=115min	T=120min	T=125min	T=130min	T=135min	T=140min	T=145min	T=150min	T=155min	T=160min	T=165min	T=170min	T=175min	T=180min	T=185min	T=190min	T=195min	T=200min	T=205min	T=210min	T=215min	T=220min	T=225min	T=230min	T=235min	T=240min	T=245min
1	0	0	0	0	0	0	0	0	0	0	0	0	0	0	0	0	0	0	0	0	0	0	0	0	0	0	0	0	0	0	0	0	0	0	0	0	0	0	0	0	0	-0	-0	-0	-0	-0	0	0	0
2	0	0	0	0	0	0	0	0	0.6737	0.7158	0.7579	0.8	0.8	0.8	0.8	0.8	0.8	0.8	0.8	0.8	0.75	0.7	0.65	0.6	0.55	0.5	0.45	0.4	0.4	0.45	0.5	0.55	0.6	0.65	0.7	0.75	0.8	0.8	0.8	0.8	0.8	0.8	0.8	0.8	0.8	0.8	0.8	0.8	0.8
0	0	0	0	0	0	0	0	0	0.8	0.8	0.8	0.8	0.8	0.8	0.8	0.8	0.75	0.7	0.65	0.6	0.55	0.5	0.45	0.4	0.4	0.4	0.4	0.4	0.45	0.5	0.55	0.6	0.65	0.7	0.75	0.8	0.8	0.8	0.75	0.7	0.65	0.6	0.55	0.5	0.45	0.4	0.4	0.4	0.4
0	NaN	NaN	NaN	NaN	NaN	NaN	NaN	NaN	NaN	NaN	NaN	NaN	NaN	NaN	NaN	NaN	NaN	NaN	NaN	NaN	NaN	NaN	NaN	NaN	NaN	NaN	NaN	NaN	NaN	NaN	NaN	NaN	NaN	NaN	NaN	NaN	NaN	NaN	NaN	NaN	NaN	NaN	NaN	NaN	NaN	NaN	NaN	NaN	NaN
3	0	0	0	0	0	0	0	0	0.4889	0.4063	0.3255	0.2443	0.2448	0.2486	0.2554	0.2638	0.2696	0.2682	0.2648	0.2571	0.2463	0.2341	0.2225	0.2144	0.2084	0.2049	0.2028	0.2017	0.2011	0.2011	0.2012	0.2015	0.2521	0.303	0.3544	0.4065	0.4593	0.5129	0.5672	0.6204	0.6217	0.6228	0.6241	0.624	0.623	0.621	0.6192	0.6178	0.6145
4	0	0	0	0	0	0	0	0	-0	-0	-0	-0	-0	-0	-0	-0	-0	-0	-0	-0	-0	-0	-0	-0	-0	-0	-0	-0	-0	-0	-0	-0	-0	-0	-0	-0	-0	-0	-0	-0	-0	-0	-0	-0	-0	-0	-0	0	0
0	0	0	0	0	0	0	0	0	0.6062	0.6032	0.6015	0.6006	0.5336	0.4859	0.4503	0.4005	0.3511	0.3022	0.2545	0.2077	0.2116	0.2156	0.2195	0.223	0.2255	0.2268	0.2266	0.2248	0.2174	0.2111	0.2057	0.2027	0.2012	0.2006	0.2005	0.2006	0.2508	0.3014	0.3522	0.4036	0.4551	0.5066	0.5587	0.611	0.6135	0.6165	0.6189	0.6213	0.6231
0	0	0	0	0	0	0	0	0	-0.006274	-0.01068	-0.01524	-0.01989	-0.02392	-0.02836	-0.03309	-0.03765	-0.04218	-0.0482	-0.05485	-0.06154	-0.069	-0.07632	-0.08314	-0.08903	-0.09448	-0.0984	-0.1003	-0.1004	-0.09912	-0.09616	-0.0925	-0.08836	-0.08428	-0	-0	-0	-0	-0	-0	-0	-0.08464	-0.08695	-0.08906	-0.09011	-0.09056	-0.09066	-0.08978	-0.0887	-0
5	0	0	0	0	0	0	0	0	-0.296	-0.308	-0.32	-0.32	-0.32	-0.32	-0	-0	-0	-0	-0	-0	-0	-0	-0	-0	-0	-0	-0	-0	-0	-0	-0	-0	-0	-0	-0	-0	0	0	0	0	0	0	0	0	0	0	0	1.511	1.436
0	0	0	0	0	0	0	0	0	-0.2	-0.2	-0.2	0	0	0	0	0	0	0	0	0	0	0	0	0	0	0	0	0	0	0	0	0	0	0	0	0	0	0	0	0	0	0	0	0	0	0	0	0	0
6	0	0	0	0	0	0	0	0	-0	-0	-0	-0	-0	-0	-0	-0	-0	-0	-0	-0	-0	-0	-0	-0	-0	-0	-0	-0	-0	-0	-0	-0	-0	-0	-0	-0	-0	-0	-0	-0	-0	-0	-0	-0	-0	-0	-0	-0	-0
0	0	0	0	0	0	0	0	0	-0.1938	-0.1959	-0.1972	-0.1983	-0.199	-0.1994	-0.1997	-0.1999	-0.2	-0.2	-0.2	-0.2	-0.2	-0.2	-0.2	-0.2	-0.2	-0.2	-0.2	-0.2	-0.2	-0.2	-0.2	-0.2	-0.2	-0	-0	-0	-0	-0	-0	-0	-0	-0	-0	-0	-0	-0	-0	-0	-0
7	0	0	0	0	0	0	0	0	0	0	0	0	0	0	0	0	0	0	0	0	0	0	0	0	0	0	0	0	0	0	0	0	0	0	0	0.01073	0.06852	0.1106	0.1527	0.1948	0.2369	0.2634	0.2898	0.3319	0.374	0.4161	0.4582	0.492	0.5093
0	0	0	0	0	0	0	0	0	-0	-0	-0	-0	-0	-0	-0	-0	-0	-0	-0	-0	-0	0	0	0	0	0	0	0	0	0	0	0	0	0	0	0	0	0	0	0	0	0	0	0	0	0	0	0	0
0	0	0	0	0	0	0	0	0	0	0	0	0	0	0	0	0	0	0	-0.2	-0.2	-0.2	-0.2	-0.2	-0.2	-0.2	-0.2	-0.2	-0.2	-0.2	-0.2	-0.2	-0.2	-0.2	-0.2	0	0	0	0	0	0	0	0	0	0	0	0	0	0	0
8	0	0	0	0	0	0	0	0	-0.1995	-0.2116	-0.2238	-0.1999	-0.2	-0.2	-0.2	-0.2	-0	-0	-0	-0	-0	-0	-0	-0	-0	-0	-0	-0	-0	-0	-0	-0	-0	-0	-0	-0	-0	-0	-0	-0	-0	-0	-0	-0	-0	-0	-0	-0	-0
9	0	0	0	0	0	0	0	0	-0.06972	-0.07963	-0.08989	-0.09968	-0.1107	-0.05015	-0.04988	-0.0503	-0.05069	-0.05115	-0.05136	-0.05164	-0.05195	-0.05069	-0.04834	-0.04605	-0.04328	-0.04076	-0.03723	-0.03329	-0.02866	-0.02253	-0.01638	-0.01028	-0.003772	0	0	0	0	0	0	0	0	0	0	0	0	0	0	0	0
10	0	0	0	0	0	0	0	0	-0	-0	-0	-0	-0	-0	-0	-0	-0	-0	-0	-0	-0	-0	-0	-0	-0	-0	-0	-0	-0	-0	-0	-0	-0	-0	-0	-0	-0	-0	-0	-0	-0	-0	-0	-0	-0	-0	-0	-0	-0
11	0	0	0	0	0	0	0	0	-0.2	-0.2	-0	-0	-0	-0	-0	-0	-0	-0	-0	-0	-0	-0	-0	-0	-0	-0	-0	-0	-0	-0	-0	-0	-0	-0	-0	-0	-0	-0	-0	-0	-0	-0	-0	-0	-0	-0	-0	-0	-0
0	0	0	0	0	0	0	0	0	0.4494	0.3684	0.2876	0.2081	0.209	0.2106	0.2126	0.2144	0.217	0.219	0.2214	0.224	0.2256	0.2258	0.2255	0.2254	0.2248	0.2231	0.2213	0.2186	0.2161	0.2143	0.2135	0.2624	0.3112	0.36	0.4091	0.4586	0.5084	0.5584	0.5584	0.5085	0.4588	0.4093	0.3597	0.3103	0.261	0.2119	0.2135	0.216	0.2197
0	0	0	0	0	0	0	0	0	0.5895	0.5474	0.5053	0.4632	0.4211	0.3789	0.3368	0.2947	0.2947	0.2947	0.2947	0.2947	0.2947	0.2947	0.2947	0.3368	0.3789	0.4211	0.4632	0.5053	0.5474	0.5895	0.6316	0.6737	0.7158	0.7579	0.8	0.8	0.8	0.8	0.8	0.8	0.7579	0.7158	0.6737	0.6316	0.5895	0.5474	0.5053	0.4632	0.4211
12	0	0	0	0	0	0	0	0	0.2	-0.2	-0.2	-0.212	-0.224	-0.236	-0.248	-0.26	-0.272	-0.284	-0.296	-0.3079	-0.3199	-0.3198	-0.3197	-0.3194	-0.3189	-0	-0	-0	-0	-0	-0	-0	-0	-0	-0	-0	-0	-0	-0	-0	-0	-0	-0	-0	-0	-0	-0	-0	-0
0	NaN	NaN	NaN	NaN	NaN	NaN	NaN	NaN	NaN	NaN	NaN	NaN	NaN	NaN	NaN	NaN	NaN	NaN	NaN	NaN	NaN	NaN	NaN	NaN	NaN	NaN	NaN	NaN	NaN	NaN	NaN	NaN	NaN	NaN	NaN	NaN	NaN	NaN	NaN	NaN	NaN	NaN	NaN	NaN	NaN	NaN	NaN	NaN	NaN
0	0	0	0	0	0	0	0	0	-0.03398	-0.02553	-0.01404	-0.0006563	0	0	0	0	0	0	0	0	0	0	0	0	0	0	0	0	0	-0.2	-0.2	-0.2	-0.2	-0.2	-0.2	-0.2	-0.2	-0.2	-0.2	-0.2	-0.2	-0.2	-0.2	-0.2	-0.2	0	0	0	0
0	0	0	0	0	0	0	0	0	-0.2	-0.2	-0.2	-0.2	-0.2	0	0	0	0	0	0	0	0	0	0	0	0	0	0	0	0	0	0	0	0	0	0	0	0	0	0	0	0	0	0	0	0	0	0	0	0
0	NaN	NaN	NaN	NaN	NaN	NaN	NaN	NaN	NaN	NaN	NaN	NaN	NaN	NaN	NaN	NaN	NaN	NaN	NaN	NaN	NaN	NaN	NaN	NaN	NaN	NaN	NaN	NaN	NaN	NaN	NaN	NaN	NaN	NaN	NaN	NaN	NaN	NaN	NaN	NaN	NaN	NaN	NaN	NaN	NaN	NaN	NaN	NaN	NaN
0	0	0	0	0	0	0	0	0	-0.2	-0.2	0	0	0	0	0	0	0	0	0	0	0	0	0	0	0	0	0	0	0	0	0	0	0	0	0	0	0	0	0	0	0	0	0	0	0	0	0	0	0
13	0	0	0	0	0	0	0	0	0.217	-0.1989	-0.199	-0.1986	-0.2093	-0.2185	-0.2253	-0.2293	-0.2305	-0.2293	-0.2264	-0.2221	-0.2168	-0.2107	-0.1917	-0.1721	-0.1518	-0.131	-0.12	-0.12	-0.12	0	0	0	0	0	0	0	0	0	0	0	0	0	0	0	0	0	0	0	0
0	0	0	0	0	0	0	0	0	0	0	0	0	0	0	0	0	0	0	0	0	0	0	0	0	0	0	0	0	0	0	0	0	0	0	0	0	0	0	0	0	0	0	0	0	0	0	0	0	0
0	0	0	0	0	0	0	0	0	-0	-0	-0	-0	-0	-0	-0	-0	0	0	0	0	0	0	0	0	0	0	0	0	0	0	0	0	0	0	0	0	0	0	0	0	0	0	0	0	0	0	0	0	0
14	0	0	0	0	0	0	0	0	-0.0486	-0.04788	-0.0463	-0.04532	-0.04518	-0.04399	-0.04294	-0.04265	-0.04377	-0.045	-0.0458	-0.04601	-0.04553	-0.04552	-0.04635	-0.04697	-0.04806	-0.04775	-0.04719	-0.04723	-0.04864	-0.0517	-0.05309	-0.05359	-0.05454	-0.05511	-0.05739	-0.06058	-0.06348	-0.06606	-0.0676	-0.07041	-0.07349	-0.07604	-0.07772	-0.07841	-0.07818	-0.07785	-0.07759	-0.07876	-0.07966
15	0	0	0	0	0	0	0	0	0.44	0.36	0.28	0.2	0.2	0.2	0.2	0.2	0.2	0.2	0.2	0.2	0.2	0.2	0.2	0.2	0.2	0.2	0.2	0.2	0.2	0.2	0.2	0.2	0.2	0.2	0.2	0.2	0.2	0.2	0.2	0.2	0.2	0.2	0.2	0.2	0.2	0.2	0.2	0.2	0.2
16	0	0	0	0	0	0	0	0	-0.1986	-0.1982	-0.1978	-0.1977	-0.1978	-0.198	-0.1982	-0.1984	-0.1984	-0.1982	-0.1974	-0.1954	-0.1913	-0.1841	-0.1733	-0.1587	-0.1403	-0.1176	-0.09175	-0.06451	-0.03624	-0.007508	0	0	0	0	0.02229	0.0644	0.1222	0.18	0.2378	0.2956	0.3534	0.4111	0.465	0.5002	0	0	0	0	0
17	0	0	0	0	0	0	0	0	-0.1987	-0.1988	-0.1991	-0.1993	-0.1994	-0.1995	-0.1996	-0.1997	-0.1997	-0.1997	-0.1997	-0.1997	-0.1996	-0.1996	-0.1996	-0.1997	-0.1998	-0.1998	-0.1999	-0.1999	-0.2	-0.2	-0.2	-0.2	-0.2	-0.2	-0.2	-0.2	-0.2	-0.2	-0.1999	-0.1999	-0.1997	-0.1994	-0.1989	-0.1981	-0.1969	-0.1953	-0.1936	-0.1917	-0.188
0	0	0	0	0	0	0	0	0	-0.2	-0.2	-0.2	-0.2	-0.2	-0.2	-0.2	-0.2	-0.2	-0.2	-0.2	-0.2	-0.2	-0.2	0	0	0	0	0	0	0	0	0	0	0	0	0	0	0	0	0	0	0	0	0	0	0	0	0	0	0
0	0	0	0	0	0	0	0	0	-0.04613	-0.01784	0	0	0	0	0	0	-0.2	-0.2	-0.2	-0.2	-0.2	-0.2	-0.2	-0.2	-0.2	-0.2	-0.2	-0.2	-0.2	-0.08975	0.03025	0.1503	0	0	0	0	0	0	0	0	0	0	0	0	0	0	0	0	0
18	0	0	0	0	0	0	0	0	-0	-0	-0	-0	-0	-0	-0	-0	-0	-0	-0	-0	-0	-0	-0	-0	-0	-0	-0	-0	-0	-0	-0	-0	-0	-0	-0	-0	-0	-0	-0	-0	-0	-0	-0	-0	-0	-0	-0	-0	-0
0	0	0	0	0	0	0	0	0	-0.06536	-0.07922	-0.09876	-0.1145	-0.1302	-0.148	-0.1634	-0.1762	-0.1845	-0.1894	-0.1929	-0	-0	-0	-0	-0	-0	-0	-0	-0	-0	-0	-0	-0	-0	-0	-0	-0	-0	-0	-0	-0	-0	-0	-0	-0	-0	-0	-0	-0	-0
0	0	0	0	0	0	0	0	0	0	0	0	0	0	0	0	0	0	0.7646	0.9022	0.8855	0.8194	0.7374	0.5832	0.3745	0.2003	0.2	0.2	-0.2	-0.2	-0.2	-0.212	-0.224	-0.236	-0.248	-0.26	-0.272	-0.284	-0.296	-0.308	-0.3199	-0.3199	-0	-0	-0	-0	-0	-0	-0	-0
0	0	0	0	0	0	0	0	0	-0	-0	-0	-0	-0	-0	-0	0	0	0	0	0	0	0	0	0	0	0	0	0	0	0	0	0	0	0	0	0	0	0	0	0	0	0	0	0	0.8017	0.8995	0.5752	0.5036	0.3936
19	0	0	0	0	0	0	0	0	-0	-0	-0	-0	-0	-0	-0	-0	-0	-0	-0	-0	-0	-0	-0	-0	-0	-0	-0	-0	-0	-0	-0	-0	-0	-0	-0	-0	-0	-0	-0	-0	-0	-0	-0	-0	-0	-0	-0	-0	-0
20	0	0	0	0	0	0	0	0	0	0	0	0	0	0	0	0	0	0	0	0	0	0	0	-0.04409	-0.09748	-0.1362	-0.1613	-0.1773	-0.1873	-0.1912	-0.1943	-0.1965	-0.1981	-0.1991	-0.1996	-0.1998	-0.1999	-0.2	-0.2	-0.1999	-0.1998	-0.1996	-0.1992	-0.1985	-0.1975	-0.1962	-0.1948	-0.1932	-0.1915
0	0	0	0	0	0	0	0	0	-0	-0	-0	-0	-0	-0	-0	-0	-0	-0	-0	-0	-0	-0	-0	-0	-0	-0	-0	-0	-0	-0	-0	-0	-0	-0	-0	-0	-0	-0	-0	-0	-0	-0	-0	-0	-0	-0	-0	-0	-0
0	NaN	NaN	NaN	NaN	NaN	NaN	NaN	NaN	NaN	NaN	NaN	NaN	NaN	NaN	NaN	NaN	NaN	NaN	NaN	NaN	NaN	NaN	NaN	NaN	NaN	NaN	NaN	NaN	NaN	NaN	NaN	NaN	NaN	NaN	NaN	NaN	NaN	NaN	NaN	NaN	NaN	NaN	NaN	NaN	NaN	NaN	NaN	NaN	NaN
0	NaN	NaN	NaN	NaN	NaN	NaN	NaN	NaN	NaN	NaN	NaN	NaN	NaN	NaN	NaN	NaN	NaN	NaN	NaN	NaN	NaN	NaN	NaN	NaN	NaN	NaN	NaN	NaN	NaN	NaN	NaN	NaN	NaN	NaN	NaN	NaN	NaN	NaN	NaN	NaN	NaN	NaN	NaN	NaN	NaN	NaN	NaN	NaN	NaN
0	NaN	NaN	NaN	NaN	NaN	NaN	NaN	NaN	NaN	NaN	NaN	NaN	NaN	NaN	NaN	NaN	NaN	NaN	NaN	NaN	NaN	NaN	NaN	NaN	NaN	NaN	NaN	NaN	NaN	NaN	NaN	NaN	NaN	NaN	NaN	NaN	NaN	NaN	NaN	NaN	NaN	NaN	NaN	NaN	NaN	NaN	NaN	NaN	NaN
0	NaN	NaN	NaN	NaN	NaN	NaN	NaN	NaN	NaN	NaN	NaN	NaN	NaN	NaN	NaN	NaN	NaN	NaN	NaN	NaN	NaN	NaN	NaN	NaN	NaN	NaN	NaN	NaN	NaN	NaN	NaN	NaN	NaN	NaN	NaN	NaN	NaN	NaN	NaN	NaN	NaN	NaN	NaN	NaN	NaN	NaN	NaN	NaN	NaN
0	0	0	0	0	0	0	0	0	-0.1382	-0.1183	-0.1024	-0.08571	-0.06628	-0.04516	-0.02664	-0.01194	-0.002159	0	0	0	0	0	0	0	0	0	0	0	0	0	0	0	0	0	0.04211	0.08421	0.1263	0.1684	0.2032	0.239	0.2798	0.3238	0.374	0.4211	0.4632	0.5053	0.5474	0.5895	0.6316
0	0	0	0	0	0	0	0	0	-0.1379	-0.137	-0.1322	-0.1242	-0.1131	-0.09918	-0.08067	-0.06109	-0.04126	-0.02198	-0.003991	0	0	0	0	0	0	0	0	0	0	0	0	0	0	0	0	0	0	0	0	0	0	0	0	0	0	0	0	0	0.01073
0	NaN	NaN	NaN	NaN	NaN	NaN	NaN	NaN	NaN	NaN	NaN	NaN	NaN	NaN	NaN	NaN	NaN	NaN	NaN	NaN	NaN	NaN	NaN	NaN	NaN	NaN	NaN	NaN	NaN	NaN	NaN	NaN	NaN	NaN	NaN	NaN	NaN	NaN	NaN	NaN	NaN	NaN	NaN	NaN	NaN	NaN	NaN	NaN	NaN
0	NaN	NaN	NaN	NaN	NaN	NaN	NaN	NaN	NaN	NaN	NaN	NaN	NaN	NaN	NaN	NaN	NaN	NaN	NaN	NaN	NaN	NaN	NaN	NaN	NaN	NaN	NaN	NaN	NaN	NaN	NaN	NaN	NaN	NaN	NaN	NaN	NaN	NaN	NaN	NaN	NaN	NaN	NaN	NaN	NaN	NaN	NaN	NaN	NaN
0	NaN	NaN	NaN	NaN	NaN	NaN	NaN	NaN	NaN	NaN	NaN	NaN	NaN	NaN	NaN	NaN	NaN	NaN	NaN	NaN	NaN	NaN	NaN	NaN	NaN	NaN	NaN	NaN	NaN	NaN	NaN	NaN	NaN	NaN	NaN	NaN	NaN	NaN	NaN	NaN	NaN	NaN	NaN	NaN	NaN	NaN	NaN	NaN	NaN
21	0	0	0	0	0	0	0	0	-0.03293	-0.0309	-0.02881	-0.02535	-0.02059	-0.01555	-0.01019	-0.004521	0	0	0	0	0	0	0	0	0	0	0	0	0	0	0	0	0	0	0	0	0	0	0	0	0	0	0	0	0	0	0	0	0
0	0	0	0	0	0	0	0	0	-0	-0	-0	-0	-0	-0	-0	-0	-0	-0	-0	-0	-0	-0	-0	-0	-0	-0	-0	-0	-0	-0	-0	-0	-0	-0	-0	-0	-0	-0	-0	-0	-0	-0	-0	-0	-0	-0	-0	-0	-0
0	0	0	0	0	0	0	0	0	-0	-0	-0	-0	-0	-0	-0	-0	-0	-0	-0	-0	-0	-0	-0	-0	-0	-0	-0	-0	-0	-0	-0	-0	-0	-0	0	0	0	0	0	0	0	0	0	0	0	0	0	0	0
0	0	0	0	0	0	0	0	0	-0.03385	-0.02472	-0.01508	-0.005021	0	0	0	0	0	0	0	0	0	0	0	0	0	0	0	0	0	0	0	0	0	0	0	0	0	0	-0.2	-0.2	-0.2	-0.2	-0.2	-0.2	-0.2	-0.2	-0.2	-0.2	-0.2
0	0	0	0	0	0	0	0	0	0	0	0	0	0	0	0	0	0	0	0	0	0	0	0	0	-0.2	-0.2	-0.2	-0.2	-0.2	-0.2	-0.2	-0.2	-0.2	-0.2	-0.2	-0.2	-0.2	-0.2	-0.2	-0.2	0	0	0	0	0	0	0	0	0
0	0	0	0	0	0	0	0	0	0	0	0.02147	0.06357	0.1057	0.1478	0.1899	0.232	0.2741	0.3162	0.3426	0.369	0.3955	0.4376	0.4797	0.5218	0.5371	0.5404	0.6054	0.6959	0.7501	0.76	0.7774	0.7479	0.6661	0.7419	0.2783	0.08165	0	0	0	-0.012	-0.024	-0.036	0	-0.012	0	0	0	0	0
0	0	0	0	0	0	0	0	0	-0.2	-0.2	-0.2	-0.2	-0.2	-0.2	-0.2	-0.2	-0.2	-0.2	-0.2	0	0	0	0	0	0	0	0	0	0	0	0	0	0	0	0	0	0	0	0	0	0	0	0	0	0	0	0	0	0
0	0	0	0	0	0	0	0	0	-0.2	-0.2	-0.2	-0.2	-0.2	-0	-0	0	0	0	0	0	0	0	0	0	0	0	0	0	0	0	0	0	0	0	0	0	0	0	0	0	0	0	0	0	0	0	0	0	0
22	0	0	0	0	0	0	0	0	0	0	0	0	0	0	0	0	0	0	0	0	0	0	0	-0	-0	0	0	0	0	0.3097	0.3106	0.3128	0.2767	0.2536	0.2438	-0.155	-0.1477	-0.1383	-0.1384	-0.1453	-0.1522	-0.1585	-0.1649	-0.172	-0.1766	-0	-0	-0	-0
0	0	0	0	0	0	0	0	0	0	0	0	0	0	0	0	0	0	0	0	0	0	0	0	0	0	0	0	0	-0	-0	-0	-0	-0	0	0	0.1507	0.4778	0.5376	0.5475	0.5151	0.4458	0.2659	-0.1928	-0.1896	-0.1848	-0.1913	-0.1984	-0.2058	-0.2136
23	0	0	0	0	0	0	0	0	0	0	0	0	0	0	0	0	-0	-0	-0	-0	-0	-0	0	0	0.1475	0.2197	0.2158	0.2141	0.5038	0.4936	0.4194	-0.1918	-0.1823	-0.1803	-0.1806	-0.1818	-0.1869	-0.1954	-0	-0	-0	-0	-0	-0	-0	-0	-0	-0	-0
24	0	0	0	0	0	0	0	0	-0.1095	-0.11	-0.1113	-0.1101	-0.1078	-0.1069	-0.1058	-0.1075	-0.1061	-0.1075	-0.1073	-0.1052	-0.1021	-0.09807	-0.09292	-0.08815	-0.0828	-0.08087	-0.0796	-0.0796	-0.08239	-0.09033	-0.09981	-0.1099	-0.1201	-0.1289	-0.1347	-0.1378	-0.1397	-0.1401	-0.1396	-0.138	-0.1357	-0.1326	-0.1297	-0.1267	-0.123	-0.119	-0.1147	-0.1095	-0.1036
0	0	0	0	0	0	0	0	0	-0	-0	-0	-0	-0	-0	-0	-0	-0	-0	-0	-0	-0	-0	-0	-0	-0	-0	-0	-0	-0	-0	-0	-0	-0	-0	-0	-0	-0	-0	-0	-0	-0	-0	-0	-0	-0	-0	-0	-0	-0
0	0	0	0	0	0	0	0	0	-0.1989	-0.1983	-0.1971	-0.1951	-0.1923	-0.1889	-0.185	-0.1808	-0.1769	-0.1756	-0.1767	-0.181	-0.1829	-0.1877	-0.1909	-0.1946	-0.1958	-0.1963	-0.1961	-0	-0	-0	-0	-0	-0	-0	-0	-0	-0	-0	-0	-0	-0	-0	-0	-0	-0	-0	-0	-0	-0
0	0	0	0	0	0	0	0	0	-0	-0	-0	-0	-0	-0	-0	-0	-0	-0	-0	-0	-0	-0	-0	-0	-0	-0	-0	-0	-0	-0	-0	-0	-0	-0	-0	0	0	0	0	0	0	0	0	0	0	0	0	0	0
0	0	0	0	0	0	0	0	0	-0.09501	-0.07629	-0.05457	-0.03128	-0.007835	0	0	0	0	0	0	0	0	0	-0.07923	-0.1449	-0.1813	-0.1927	-0.1951	-0.1944	-0.1928	-0.1904	-0.1889	-0.1881	-0.188	-0.188	-0.1881	-0.1885	-0.1894	-0.1905	-0.1914	-0.1921	-0.1928	-0.1926	-0.1926	-0.1923	-0.1917	-0.1912	-0.1914	-0.1925	-0.1941
0	0	0	0	0	0	0	0	0	0	0	0	0	0	0	0	0	0	0	0	0	0	0	0	0	0	0	0	0	0	0	0	0	0	0	0	0	0	0	0	0	0	0	0	0	0	0	0	0	0
0	0	0	0	0	0	0	0	0	-0	-0	-0	-0	-0	-0	-0	-0	-0	-0	-0	-0	-0	-0	-0	-0	-0	-0	-0	-0	-0	-0	-0	-0	-0	-0	-0	-0	-0	-0	-0	-0	-0	-0	-0	-0	-0	-0	-0	-0	-0
0	0	0	0	0	0	0	0	0	-0.0112	0	0	0	0	0	0	0	0	0	0	0	0	0	0	0	0	0	0	0	0	0	0	0	0	0	0	0	0	0	0	-0	-0	-0	-0	-0	0	0	0	0.5745	0.6497
0	0	0	0	0	0	0	0	0	-0	-0	-0	-0	-0	-0	-0	-0	-0	-0	-0	-0	-0	-0	-0	-0	-0	-0	0	0	0	0	0	0	0	0	0	0	0	0	0	0	0	0	0	0	0	0	0	0	0
0	0	0	0	0	0	0	0	0	-0	-0	-0	-0	-0	-0	-0	-0	-0	-0	-0	-0	-0	-0	-0	0	0	0	0	0	0	0	0	0	0	0	0	0	0	0	0	0	-0	-0	-0	-0	-0	0	0	0	0
0	0	0	0	0	0	0	0	0	-0.2	-0.2	-0.2	-0.2	-0.2	-0.2	-0.2	-0.2	-0.2	-0.2	-0.2	-0.1999	-0.1997	-0.1995	-0.199	-0.1984	-0.1975	-0.1964	-0.1956	-0.1948	-0.1935	-0.1921	-0.1901	-0.1877	-0.1846	-0.1806	-0.1756	-0.1691	-0.1612	-0.1551	-0.1532	-0.1531	-0.1566	-0.1637	-0.1708	-0	-0	-0	-0	-0	-0
25	0	0	0	0	0	0	0	0	0.3789	0.4211	0.4632	0.5053	0.5474	0.5895	0.6316	0.6737	0.7158	0.7579	0.8	0.8	0.8	0.8	0.8	0.8	0.8	0.8	0.8	0.8	0.8	0.8767	1.082	1.287	1.361	1.396	1.35	1.275	1.191	1.026	0.7109	0.675	0.65	0.625	0.6	0.2	0.2	0.2	0.2	0.2	0.2
26	0	0	0	0	0	0	0	0	0	0	0	0	0	0	0	0	0	0	0	0	0	0	0	0	0	0	0	0	0	0	0	0	0	0	0	0	0	0	0	0	0	0	0	0	0	0	0	0	0
27	0	0	0	0	0	0	0	0	0	0	0	0	0	0	-0.001462	-0.004473	-0.005314	-0.004538	-0.003406	-0.0004135	0	0	0	0	0	0	0	0	0	0	0	0	0	-0.001441	-0.00147	-0.002527	-0.001901	0	0	0	0	0	0	0	0	0	0	0	0
0	0	0	0	0	0	0	0	0	-0	-0	-0	-0	-0	-0	-0	-0	-0	-0	-0	-0	-0	-0	-0	-0	-0	-0	-0	-0	-0	-0	-0	-0	-0	-0	-0	-0	-0	-0	-0	-0	-0	-0	-0	-0	-0	-0	-0	-0	-0
0	0	0	0	0	0	0	0	0	0	0	0	0	0	0	0	0	0	0	0	0	0	0	0	0	0	0	0	0	0	0	0	0	0	0	0	0	0	0	0.04211	0.08421	0.1263	0.1684	0.2105	0.2526	0.2947	0.3368	0.3789	0.4211	0.4623
0	0	0	0	0	0	0	0	0	-0.1988	-0.1975	-0.1954	-0.1923	-0.1883	-0	-0	-0	-0	-0	-0	-0	-0	-0	-0	-0	-0	-0	-0	-0	-0	-0	-0	-0	-0	-0	-0	-0	-0	-0	-0	-0	-0	-0	-0	-0	-0	-0	-0	-0	-0
28	0	0	0	0	0	0	0	0	0.6	0.6	0.6	0.6	0.6	0.6	0.6	0.6	0.6	0.6	0.6	0.6	0.6	0.6	0.6	0.6	0.6	0.55	0.5	0.45	0.4	0.35	0.3	0.2079	0.1158	0.07369	0.03159	-0.01052	-0.05262	-0.09473	-0.1368	-0.1789	-0.171	-0.1631	-0.1553	-0.1474	-0.1395	-0.1316	-0.1237	-0.1158	-0.1579
29	0	0	0	0	0	0	0	0	-0.1927	-0.1961	-0.1979	-0.1988	-0.1994	-0.1997	-0.1998	-0.1998	-0.1998	-0.1998	-0.1997	-0.1998	-0.1998	-0.1998	-0.1998	-0.1998	-0.1996	-0.1992	-0.1981	-0.1959	-0.1922	-0.1867	-0.1799	-0.1721	-0.1638	-0.1558	-0.1485	-0.1424	-0.1377	-0.1353	-0.1345	-0.1349	-0.1357	-0.1359	-0.1338	-0.1274	-0.1157	-0.09967	-0.07897	-0.05549	-0.03041
0	0	0	0	0	0	0	0	0	-0	-0	-0	-0	-0	-0	-0	-0	-0	-0	-0	-0	-0	-0	-0	-0	-0	-0	-0	-0	-0	-0	-0	-0	-0	-0	-0	-0	-0	-0	-0	-0	-0	-0	-0	-0	-0	-0	-0	-0	-0
30	0	0	0	0	0	0	0	0	0	0	0	0	0	0	0	0	0	0	0	0	0	0	0	0	0	0	0	0	0	0	0	0	0	0	0	0	0	0	0	0	0	-0	-0	-0	-0	-0	-0	-0	-0
31	0	0	0	0	0	0	0	0	-0.1277	-0.02883	-0.02585	-0.02247	-0.0195	-0	-0	-0	-0	0	0	0	0	0	0	0	0	0	0	0	0	0	0	0	0	0	0	0	0	0	0	0	0	0	0	0	0	0	0	0	0
0	0	0	0	0	0	0	0	0	-0.2	-0.2	-0.2	-0.2	-0.1999	-0.1999	-0.1999	-0.1999	-0.1999	-0	-0	-0	-0	-0	-0	-0	-0	-0	-0	-0	-0	-0	-0	-0	-0	-0	-0	-0	-0	-0	-0	-0	-0	-0	-0	-0	-0	-0	-0	-0	-0
0	0	0	0	0	0	0	0	0	-0.2	-0.2	-0.167	0	0	0	0	0	0	0	0	0	0	0	0	0	0	0	0	0	0	0	0	0	0	0	0	0	0	0	0	0	0	0	0	0	0	0	0	0	0
0	0	0	0	0	0	0	0	0	-0.1766	-0.1639	-0	-0	-0	-0	-0	-0	-0	-0	-0	-0	-0	-0.2	-0.2	-0.2	-0.2	-0.2	-0.2	-0.2	-0.2	-0.2	-0.2	-0.2	-0.2	0	0	0	0	0	0	0	0	0	0	0	0	0	0	0	0
0	NaN	NaN	NaN	NaN	NaN	NaN	NaN	NaN	NaN	NaN	NaN	NaN	NaN	NaN	NaN	NaN	NaN	NaN	NaN	NaN	NaN	NaN	NaN	NaN	NaN	NaN	NaN	NaN	NaN	NaN	NaN	NaN	NaN	NaN	NaN	NaN	NaN	NaN	NaN	NaN	NaN	NaN	NaN	NaN	NaN	NaN	NaN	NaN	NaN
0	0	0	0	0	0	0	0	0	-0	-0	-0	-0	-0	-0	-0	-0	-0	-0	-0	-0	-0	-0	-0	-0	-0	-0	-0	-0	-0	-0	-0	-0	-0	-0	-0	-0	-0	-0	-0	-0	-0	-0	-0	-0	-0	0	0	0	0
0	0	0	0	0	0	0	0	0	0	0	0	0	0	0	0	0	0	0	0	0	0	0	0	0	0	0	0	0	0	0	0	0	0	0	0	0	0	0	0	0	0	0	0	0	0	0	0	0	0
0	0	0	0	0	0	0	0	0	0	0	0	0	-0	-0	-0.2	-0.2	-0.2	-0.2	-0.2	-0.2	-0.2	-0.2	-0	-0	-0	-0	-0	-0	0	0	0	0	0	0	0	0	0	0	0	0	0	0	0	0	0	0	0	0	0
0	0	0	0	0	0	0	0	0	-0.173	-0.1796	-0.1863	-0.1908	-0.1938	-0.1956	-0.1969	-0.1978	-0.1985	-0.1989	-0.1992	-0.1991	-0.1988	-0.198	-0.1962	-0.1934	-0.1887	-0.1813	-0.1707	-0.1567	-0.1412	-0.1245	-0.1072	-0.09006	-0.07197	-0.05437	-0.03765	-0.02214	-0.007032	0	0	0	0	0	0	0	0	0	0	0	0
0	0	0	0	0	0	0	0	0	-0.1998	-0.1996	-0.1995	-0.1994	-0.1992	-0.1991	-0.199	-0.1988	-0.1986	-0.1984	-0.1982	-0.1977	-0.197	-0.1957	-0.1936	-0.1907	-0.1869	-0.1818	-0.1799	-0.1767	-0.1734	-0.1703	-0.1669	-0.1621	-0.1136	-0.06643	-0.01991	0.02818	0.07311	0.1183	0.1635	0.2078	0.2481	0.2888	0.3317	0.3748	0.4174	0.4207	0.4194	0.415	0.4125
[truncated: 206 more columns]
