# Supplementary material for: Fractional killing arises from cell-to-cell variability in overcoming a caspase activity threshold
Source: Mol Syst Biol. 2015 May 7;11(5):803. doi: 10.15252/msb.20145584 (PMC4461398; doi:10.15252/msb.20145584)
Supplement: Supplementary file 3 [file msb0011-0803-sd3.zip › All_data/010_TRAIL (10 ngml)_2/FRET_ratios.tsv]

Cell #	T=5min	T=10min	T=15min	T=20min	T=25min	T=30min	T=35min	T=40min	T=45min	T=50min	T=55min	T=60min	T=65min	T=70min	T=75min	T=80min	T=85min	T=90min	T=95min	T=100min	T=105min	T=110min	T=115min	T=120min	T=125min	T=130min	T=135min	T=140min	T=145min	T=150min	T=155min	T=160min	T=165min	T=170min	T=175min	T=180min	T=185min	T=190min	T=195min	T=200min	T=205min	T=210min	T=215min	T=220min	T=225min	T=230min	T=235min	T=240min	T=245min
1	0.075273	0.06021	0.046269	0.034299	0.023582	0.015539	0.008752	0.0032315	1e-05	1e-05	1e-05	1e-05	1e-05	1e-05	0.00058096	0.0024164	0.0031135	0.0052483	0.0080458	0.011903	0.016882	0.021187	0.024406	0.02666	0.02805	0.031797	0.036476	0.040713	0.044295	0.047336	0.048572	0.050723	0.055054	0.058218	0.061433	0.066327	0.070126	0.071066	0.074169	0.076609	0.080294	0.087408	0.091474	0.093516	0.099719	0.10712	0.11413	0.12072	0.12953
2	0.089499	0.071407	0.056028	0.041672	0.029564	0.020034	0.011286	0.0045534	1e-05	1e-05	1e-05	1e-05	1e-05	1e-05	0.00037774	0.00035062	0.00025945	0.0012017	0.00094996	0.00066944	0.0029072	0.0036831	0.0027268	0.0022441	0.0023457	0.004272	0.0077064	0.010158	0.013615	0.017217	0.021333	0.024313	0.027773	0.031101	0.035538	0.040229	0.044297	0.048632	0.054307	0.056978	0.059858	0.062128	0.064136	0.065522	0.068969	0.069538	0.069673	0.069138	0.066726
3	0.043063	0.031632	0.020392	0.012382	0.0064727	0.0024442	1e-05	1e-05	1e-05	1e-05	1e-05	1e-05	0.0012551	0.0057649	0.0071731	0.0073794	0.0071929	0.007385	0.0070411	0.006436	0.0072893	0.0080587	0.0085276	0.0083654	0.0085407	0.010481	0.014067	0.017664	0.021609	0.026775	0.031898	0.036721	0.042359	0.04782	0.053416	0.0592	0.065281	0.069542	0.075057	0.080796	0.085386	0.090283	0.093919	0.096452	0.099837	0.10302	0.10524	0.1077	0.11171
4	0.12715	0.10443	0.082632	0.064342	0.047071	0.0321	0.019369	0.0096029	0.0012315	1e-05	1e-05	1e-05	1e-05	1e-05	1e-05	0.0025764	0.0067001	0.012446	0.018067	0.025	0.033208	0.039751	0.045059	0.049409	0.053933	0.060186	0.065891	0.070855	0.075253	0.079892	0.083187	0.086767	0.091923	0.095934	0.099675	0.10396	0.10765	0.1107	0.11471	0.11785	0.12116	0.12637	0.12888	0.12985	0.13408	0.13904	0.14296	0.14652	0.15053
5	1e-05	1e-05	1e-05	1e-05	1e-05	1e-05	0.00016964	0.00047965	0.00086366	0.00097084	0.0013636	0.0016846	0.0023024	0.0036655	0.0057461	0.0088633	0.012328	0.01664	0.02136	0.026612	0.032634	0.039018	0.046308	0.054041	0.062074	0.070122	0.078134	0.086984	0.096536	0.10688	0.11779	0.12905	0.14074	0.15277	0.16547	0.17873	0.19334	0.20828	0.22278	0.23735	0.25303	0.26991	0.28838	0.30897	0.33143	NaN	NaN	NaN	NaN
6	0.017606	0.015078	0.011837	0.0090356	0.0067456	0.0049751	0.0028224	0.00035828	1e-05	1e-05	1e-05	1e-05	1e-05	1e-05	0.00089254	0.0025672	0.0048232	0.0078406	0.01098	0.014288	0.01732	0.019276	0.02078	0.02249	0.024108	0.025383	0.025991	0.026671	0.02724	0.028257	0.029024	0.030593	0.032448	0.034916	0.037653	0.040547	0.044373	0.048904	0.053024	0.05704	0.061205	0.066183	0.069737	0.073999	0.078081	0.082309	0.086658	0.090258	0.094069
7	1e-05	1e-05	1e-05	1e-05	1e-05	1e-05	0.0035931	0.009579	0.013297	0.015	0.015161	0.013168	0.012541	0.012602	0.011851	0.012534	0.013504	0.013719	0.012595	0.011875	0.012647	0.013993	0.016921	0.018019	0.017093	0.017703	0.017047	0.016999	0.016882	0.018371	0.020473	0.021189	0.022328	0.022299	0.023515	0.026178	0.028108	0.030975	0.033224	0.036141	0.038203	0.039831	0.041929	0.042972	0.044845	0.045607	0.045925	0.046015	0.045647
8	0.0038327	0.001324	1e-05	1e-05	1e-05	1e-05	1e-05	1e-05	0.00063612	0.0024994	0.0044805	0.0072892	0.010395	0.01348	0.016136	0.018736	0.021524	0.024355	0.026879	0.03013	0.033661	0.03788	0.041718	0.045113	0.048054	0.051025	0.05431	0.057534	0.061119	0.064727	0.068172	0.071713	0.075254	0.079103	0.083632	0.089238	0.095073	0.10141	0.10765	0.11398	0.1207	0.12693	0.13325	0.13896	0.14504	0.15047	0.15524	0.15969	0.16289
9	0.0038444	0.0017617	0.00012097	1e-05	1e-05	1e-05	1e-05	1e-05	1e-05	0.001637	0.0036575	0.0060844	0.0090555	0.011747	0.014486	0.017188	0.019882	0.023016	0.025202	0.027136	0.029367	0.032486	0.035263	0.037795	0.040395	0.042828	0.045439	0.047917	0.050726	0.053872	0.057905	0.061475	0.064497	0.068272	0.072252	0.077076	0.08268	0.08891	0.095422	0.10186	0.10894	0.11524	0.12187	0.12852	0.13562	0.1426	0.14869	0.15362	0.15834
10	1e-05	1e-05	1e-05	1e-05	1e-05	1e-05	0.0013068	0.003679	0.0067129	0.009713	0.013095	0.016782	0.020222	0.024081	0.027688	0.03084	0.034294	0.038501	0.043208	0.047834	0.053042	0.05882	0.064397	0.070229	0.075102	0.08043	0.086796	0.093516	0.10079	0.10859	0.11731	0.1264	0.13596	0.14635	0.15752	0.17082	0.18493	0.19974	0.21496	0.22991	0.24513	0.25979	0.27425	0.28814	0.30231	0.31562	0.32754	0.33825	0.34709
11	0.030684	0.021874	0.014317	0.008064	0.0026982	1e-05	1e-05	1e-05	1e-05	1e-05	1e-05	0.0011837	0.004923	0.0084965	0.012099	0.015576	0.019095	0.022679	0.026656	0.030545	0.035182	0.040756	0.045897	0.051216	0.056836	0.061954	0.067669	0.073806	0.080005	0.086107	0.092519	0.098744	0.10444	0.11038	0.11619	0.12204	0.12881	0.13519	0.14137	0.14764	0.15409	0.15994	0.16548	0.17107	0.17747	0.18387	0.19004	0.19489	0.1995
12	0.0011193	0.00093221	0.00061507	0.00040511	0.00011043	0.00040064	0.00040319	5.714e-05	0.00015148	0.00020398	0.00036393	1e-05	1e-05	1e-05	1e-05	1e-05	1e-05	1e-05	0.00024584	0.00082563	0.0017456	0.0027356	0.0049563	0.0074692	0.0099438	0.012102	0.013739	0.016106	0.019136	0.022374	0.025045	0.028004	0.031403	0.033327	0.035413	0.037909	0.041521	0.045797	0.049811	0.053753	0.058156	0.063386	0.068385	0.073447	0.080239	0.086855	0.093144	0.098543	0.10398
13	1e-05	1e-05	1e-05	1e-05	1e-05	1e-05	0.0012786	0.0032102	0.0048896	0.0060721	0.0068415	0.006953	0.0068686	0.0063974	0.0056604	0.0046956	0.0042292	0.0046839	0.0058723	0.0081815	0.011187	0.014842	0.019491	0.024659	0.031205	0.038015	0.045677	0.054092	0.063177	0.07346	0.084126	0.096291	0.10945	0.12355	0.13873	0.15453	0.17218	0.19098	0.21045	0.23108	0.25228	0.27473	0.29759	0.3219	0.34724	0.37361	0.40087	NaN	NaN
14	1e-05	1e-05	1e-05	1e-05	1e-05	1e-05	0.0013483	0.0042182	0.0071857	0.0096047	0.012222	0.014185	0.015514	0.017095	0.018291	0.019863	0.021791	0.024065	0.026016	0.028082	0.030421	0.032981	0.035795	0.039243	0.04301	0.046634	0.050374	0.054325	0.05875	0.063856	0.068934	0.074193	0.079111	0.084184	0.089041	0.094208	0.099815	0.10506	0.10959	0.11363	0.11721	0.12096	0.12433	0.12793	0.13162	0.13591	0.13959	0.14307	0.14718
15	1e-05	1e-05	1e-05	1e-05	1e-05	1e-05	0.00061	0.0020903	0.0038724	0.0060136	0.0085196	0.010885	0.013384	0.016072	0.0191	0.022344	0.025755	0.029534	0.033283	0.036912	0.040551	0.044443	0.048901	0.053592	0.058563	0.06322	0.067789	0.072255	0.076801	0.081898	0.087537	0.093606	0.099491	0.10546	0.1113	0.11725	0.12391	0.13094	0.13799	0.14484	0.15127	0.15754	0.16334	0.16923	0.17501	0.18134	0.1876	0.19346	0.19919
16	0.0019395	0.00085801	1e-05	1e-05	1e-05	1e-05	1e-05	0.00019184	0.0013469	0.0032392	0.005648	0.0080781	0.010416	0.013131	0.015205	0.017586	0.02023	0.023453	0.026489	0.02985	0.033443	0.037232	0.041386	0.046119	0.05108	0.056759	0.062506	0.068081	0.074318	0.081268	0.088224	0.095275	0.10268	0.11035	0.11821	0.12681	0.13574	0.14568	0.15632	0.16664	0.17709	0.18815	0.19974	0.21182	0.22535	0.24133	0.26025	0.28317	NaN
17	1e-05	1e-05	1e-05	1e-05	1e-05	1e-05	0.00052543	0.0019627	0.0043014	0.0073205	0.010713	0.013946	0.01739	0.021301	0.025081	0.02898	0.033419	0.038236	0.042906	0.047341	0.051761	0.056202	0.061152	0.066605	0.071977	0.077535	0.08331	0.088989	0.095219	0.10209	0.10943	0.11704	0.12504	0.13328	0.14144	0.14999	0.15879	0.16785	0.17665	0.18491	0.1927	0.20038	0.20816	0.21562	0.22275	0.22996	0.23679	0.24331	0.24917
18	0.065644	0.051489	0.039549	0.028474	0.018856	0.011402	0.0049091	1e-05	1e-05	1e-05	1e-05	1e-05	1e-05	8.431e-05	0.0034621	0.0071409	0.010495	0.015406	0.020535	0.026385	0.033291	0.040186	0.048247	0.055999	0.064611	0.073138	0.081424	0.090055	0.098289	0.10745	0.11677	0.12607	0.13552	0.14418	0.15276	0.16116	0.17041	0.18059	0.1914	0.20205	0.2121	0.22175	0.23127	0.241	0.25118	0.26242	0.27339	0.28355	0.29269
19	1e-05	1e-05	1e-05	1e-05	1e-05	1e-05	0.0028196	0.008822	0.015572	0.022699	0.029429	0.035827	0.042973	0.050421	0.057311	0.064519	0.072476	0.081081	0.089873	0.098364	0.10702	0.11656	0.1269	0.13724	0.14792	0.15908	0.17058	0.18177	0.19269	0.20388	0.21628	0.22923	0.24231	0.25557	0.26865	0.28185	0.29592	0.31028	0.32476	0.33936	0.35373	0.36734	0.38153	0.39622	0.41116	0.42711	0.44375	0.45963	0.47464
20	0.012215	0.0066678	0.0039395	0.0013015	1e-05	1e-05	1e-05	1e-05	1e-05	2.6203e-05	1e-05	0.001213	0.0027137	0.0037803	0.0051578	0.0051797	0.0049512	0.0040518	0.0035531	0.0035253	0.0051286	0.0073921	0.010212	0.012894	0.014495	0.016272	0.018603	0.020678	0.023574	0.026417	0.029398	0.031139	0.032797	0.033974	0.034777	0.035398	0.035636	0.035898	0.035965	0.035525	0.035395	0.034812	0.034621	0.034189	0.033873	0.034265	0.035251	0.036107	0.037056
21	1e-05	1e-05	1e-05	1e-05	1e-05	1e-05	0.0001366	0.00087083	0.0016407	0.0012035	0.0014751	0.0013641	0.0012957	0.0018876	0.0022147	0.0030121	0.004236	0.0057836	0.0077774	0.0097114	0.012253	0.014836	0.017814	0.021037	0.02414	0.027072	0.030286	0.033715	0.037197	0.040248	0.043658	0.046971	0.049681	0.052669	0.056256	0.059907	0.064048	0.068246	0.072058	0.075117	0.079078	0.082751	0.086532	0.091216	0.095862	0.09959	0.10311	0.10604	0.1086
22	0.049042	0.03949	0.030456	0.022173	0.014921	0.0095586	0.0047772	0.00083551	1e-05	1e-05	1e-05	1e-05	1e-05	1e-05	0.00082512	0.0022807	0.0032767	0.0045599	0.0056334	0.0062335	0.0068469	0.007964	0.010001	0.011445	0.012334	0.012711	0.012982	0.013382	0.013987	0.01502	0.016207	0.017381	0.017952	0.018416	0.018737	0.019965	0.021955	0.024779	0.027539	0.03004	0.032525	0.035067	0.037558	0.04096	0.04481	0.049424	0.053233	0.056801	0.059923
23	0.037085	0.029936	0.022911	0.016427	0.010807	0.0069512	0.0029815	1e-05	1e-05	1e-05	1e-05	1e-05	1e-05	0.000547	0.0032384	0.0057491	0.0076642	0.010353	0.012868	0.014516	0.016256	0.017816	0.019914	0.021514	0.022662	0.023146	0.023497	0.024143	0.024644	0.025275	0.026541	0.027805	0.02924	0.030581	0.032077	0.034342	0.037296	0.040504	0.044151	0.047964	0.052689	0.057962	0.063791	0.069328	0.075244	0.08136	0.086807	0.092317	0.098772
24	0.29476	0.24317	0.19813	0.15837	0.1252	0.095701	0.069547	0.046225	0.025988	0.010382	1e-05	1e-05	1e-05	1e-05	0.00043411	1e-05	1e-05	1e-05	0.00043295	0.0025717	0.006066	0.0097679	0.014288	0.019186	0.022063	0.026904	0.031521	0.037683	0.042631	0.048464	0.053604	0.057632	0.062037	0.065152	0.068223	0.072124	0.07495	0.078537	0.080778	0.083831	0.086629	0.089418	0.092435	0.095201	0.098081	0.10003	0.10077	0.10217	0.10346
25	0.076103	0.059572	0.046571	0.036333	0.030438	0.024276	0.017258	0.010243	0.00068721	1e-05	1e-05	1e-05	1e-05	0.0003874	0.0066819	0.010048	0.013277	0.018617	0.023788	0.032464	0.04477	0.058797	0.074571	0.090191	0.10495	0.12507	0.14933	0.17837	0.21182	0.25012	NaN	NaN	NaN	NaN	NaN	NaN	NaN	NaN	NaN	NaN	NaN	NaN	NaN	NaN	NaN	NaN	NaN	NaN	NaN
26	1e-05	1e-05	1e-05	1e-05	1e-05	1e-05	0.001538	0.0034724	0.0054037	0.0070491	0.0079291	0.0093938	0.012744	0.015934	0.017687	0.01858	0.018777	0.02088	0.023461	0.025526	0.027575	0.030949	0.032801	0.032692	0.033682	0.034656	0.035679	0.037837	0.039216	0.04111	0.043815	0.046334	0.047845	0.05114	0.055465	0.059095	0.063111	0.067628	0.070867	0.073732	0.075709	0.077182	0.079178	0.081691	0.082849	0.084428	0.085381	0.087505	0.090374
27	0.04504	0.033462	0.022749	0.014631	0.008232	0.0039839	0.00095066	1e-05	1e-05	1e-05	1e-05	1e-05	1e-05	0.0020522	0.0046499	0.0066229	0.0066702	0.0060007	0.0061956	0.0050879	0.0042986	0.0046433	0.0074014	0.009111	0.010204	0.010165	0.010365	0.012515	0.014968	0.017835	0.022768	0.02812	0.033565	0.037825	0.042551	0.04829	0.056359	0.064427	0.070763	0.077363	0.083695	0.089798	0.095647	0.10057	0.10488	0.10921	0.11288	0.1145	0.11572
28	0.06919	0.053006	0.037092	0.024146	0.012939	0.0053858	1e-05	1e-05	1e-05	1e-05	1e-05	1e-05	0.0011444	0.007108	0.010864	0.014147	0.01651	0.020609	0.024275	0.026956	0.027731	0.030295	0.032271	0.033311	0.034543	0.036676	0.039334	0.042177	0.044448	0.047957	0.052753	0.058043	0.061886	0.066158	0.070911	0.075634	0.080192	0.084014	0.086762	0.08883	0.089647	0.091005	0.093981	0.097387	0.10036	0.10365	0.1064	0.10999	0.11494
29	0.064776	0.050754	0.037459	0.026944	0.017363	0.010855	0.0054179	0.00021233	1e-05	1e-05	1e-05	1e-05	1e-05	1e-05	0.0019716	0.0045808	0.0056887	0.0065422	0.0088511	0.01122	0.015264	0.019404	0.025626	0.031201	0.038126	0.044704	0.051605	0.061261	0.071813	0.083015	0.09548	0.10822	0.12216	0.13574	0.15073	0.16672	0.18452	0.20238	0.21861	0.2355	0.25243	0.26965	0.28619	0.30214	0.31799	0.33346	0.34815	0.36266	0.37782
30	1e-05	1e-05	1e-05	1e-05	1e-05	1e-05	0.001024	0.0022998	0.003726	0.0052994	0.0059308	0.0065391	0.0078546	0.0089262	0.010033	0.010287	0.0099145	0.009836	0.0099574	0.01003	0.0097175	0.010378	0.01183	0.013378	0.015654	0.017731	0.020912	0.025481	0.031065	0.038074	0.045951	0.05355	0.060659	0.068147	0.075372	0.082656	0.090447	0.098368	0.1052	0.11083	0.11508	0.11897	0.12422	0.13088	0.13765	0.14544	0.15309	0.16116	0.16891
31	1e-05	1e-05	1e-05	1e-05	1e-05	1e-05	0.0014213	0.003338	0.0054963	0.0078531	0.010345	0.013059	0.015568	0.019414	0.023259	0.025323	0.028069	0.03137	0.03536	0.038933	0.04262	0.045982	0.049154	0.052418	0.054836	0.056437	0.058957	0.06199	0.064805	0.068142	0.0722	0.076154	0.080787	0.085712	0.091171	0.09752	0.10483	0.11195	0.11814	0.1241	0.12904	0.13403	0.13961	0.14528	0.15084	0.15602	0.16106	0.16584	0.17111
[truncated: 71 more columns]
