# Supplementary material for: Fractional killing arises from cell-to-cell variability in overcoming a caspase activity threshold
Source: Mol Syst Biol. 2015 May 7;11(5):803. doi: 10.15252/msb.20145584 (PMC4461398; doi:10.15252/msb.20145584)
Supplement: Supplementary file 3 [file msb0011-0803-sd3.zip › All_data/086_Mapatumumab (10 nM) + Bortezomib (100 nM)_3/cell_parameters.tsv]

Mapa 10nM + Bortezomib 100nM
Cell #	Surviving	Time pre-MOMP	Max C8 activity pre-MOMP	Time of Max C8 activity (tau)	k	t0	r2 of fit
1	0	370	0.0023695	370	3.7865e-06	-30	0.88917
2	0	190	0.0025804	190	6.4344e-06	-30	0.97535
3	0	375	0.0039061	375	2.6574e-06	-30	0.91764
4	0	360	0.0031632	360	3.9034e-06	-30	0.8826
5	0	455	0.0024253	455	2.0375e-06	-28.1325	0.99009
6	0	480	0.0031987	480	1.6319e-06	-29.9998	0.99552
7	0	360	0.0042838	360	1.7246e-06	-17.3128	0.99595
8	1	Inf	0.0020196	170	3.923e-06	29.2931	0.69203
9	0	365	0.0024397	365	3.4027e-06	-30	0.94243
10	0	185	0.0047399	185	4.7896e-06	-25.1748	0.9719
11	0	210	0.0038889	210	1.641e-05	73.9578	0.99625
12	0	220	0.0041273	220	9.3683e-06	36.298	0.99757
13	0	460	0.0037918	460	1.4649e-06	-3.2147	0.99038
14	0	175	0.0048999	175	7.8504e-06	-14.4878	0.98904
15	0	215	0.0052951	215	1.4494e-05	90.1896	0.99313
16	0	305	0.0038077	305	2.0532e-06	-27.4416	0.99823
17	0	475	0.0027241	475	1.9328e-06	-16.9228	0.99605
18	0	270	0.0038336	270	5.7947e-06	-2.1254	0.99903
19	0	395	0.00338	395	2.3285e-06	19.2668	0.99589
20	0	340	0.003618	340	2.7875e-06	11.356	0.99858
21	0	380	0.0029975	380	2.4691e-06	-30	0.97426
22	0	380	0.0029236	380	2.6954e-06	-29.9999	0.97883
23	0	510	0.0019121	510	1.2572e-06	-29.9999	0.98189
24	1	Inf	0.00027328	340	3.1672e-07	-17.823	0.97453
25	0	430	0.0018876	430	2.3752e-06	-30	0.95754
26	0	500	0.0023659	500	2.2415e-06	-30	0.94979
27	0	120	0.0053892	120	1.7984e-05	8.9053	0.99719
28	0	330	0.0037165	330	2.8184e-06	18.6461	0.99844
29	0	510	0.0017974	510	1.9856e-06	-30	0.97757
30	0	165	0.00076952	65	2.8212e-06	-30	0.86152
31	1	Inf	0.00072216	590	6.2445e-07	-29.9999	0.99605
32	0	360	0.0030068	360	3.048e-06	-30	0.9912
33	0	320	0.002394	320	3.6638e-06	-30	0.96387
34	0	280	0.0024693	280	6.438e-06	-30	0.94427
35	0	255	0.0056567	255	5.0489e-06	5.2807	0.99333
36	0	285	0.0044347	285	4.8007e-06	19.5505	0.99909
37	0	280	0.0040613	280	2.8373e-06	-28.5297	0.98721
38	1	Inf	0.00068497	460	9.1851e-07	-30	0.98375
39	0	220	0.0037871	220	5.6538e-06	-0.91902	0.99486
40	0	360	0.003672	360	2.4517e-06	-17.617	0.99131
41	0	350	0.0022669	350	4.257e-06	-30	0.93502
42	1	Inf	0.00082845	530	8.6447e-07	-23.9455	0.99612
43	0	320	0.0029121	320	3.7819e-06	-30	0.97427
44	0	200	0.0043677	200	7.4391e-06	13.062	0.99931
45	0	490	0.0034072	490	1.1631e-06	-30	0.9854
46	0	215	0.0050378	215	1.0394e-05	49.1188	0.99926
47	0	385	0.0032017	385	2.6359e-06	-30	0.97321
48	0	360	0.0036345	360	1.7987e-06	-30	0.98162
49	0	290	0.0037693	290	4.0784e-06	19.4872	0.99922
50	0	460	0.0033746	460	1.3974e-06	-29.9998	0.99854
51	0	470	0.0032967	470	1.2328e-06	-29.9999	0.94224
52	0	260	0.0046593	260	7.3887e-06	45.5477	0.99758
53	0	360	0.0033588	360	2.2662e-06	-30	0.99634
54	0	335	0.0037159	335	1.8335e-06	-29.9999	0.99524
55	0	360	0.0031261	360	2.3185e-06	-27.0848	0.99669
56	0	300	0.0037757	300	3.1117e-06	-4.5775	0.99563
57	0	485	0.003031	485	9.7603e-07	-29.9999	0.99758
58	0	480	0.0035975	480	1.0215e-06	-15.6007	0.99529
59	0	370	0.0024238	370	2.7e-06	-30	0.97911
60	0	500	0.0024878	500	1.5379e-06	-30	0.96432
61	0	440	0.0020139	440	2.2514e-06	-30	0.95451
62	0	225	0.00535	225	4.9856e-06	-5.8334	0.99733
63	0	475	0.0030223	475	9.9516e-07	-29.9999	0.99074
64	0	475	0.0040412	475	1.5705e-06	-2.3498	0.99608
65	0	310	0.0039066	310	2.223e-06	-29.9991	0.99487
66	0	225	0.004425	225	5.1709e-06	28.8802	0.99859
67	0	225	0.005339	225	4.9131e-06	24.7195	0.99286
68	0	320	0.0022077	320	2.0725e-06	-19.7892	0.99671
69	0	180	0.0046883	180	1.4126e-05	8.0534	0.99961
70	0	270	0.0043419	270	4.8662e-06	2.3649	0.99848
71	0	210	0.004327	210	7.6083e-06	25.7304	0.9993
72	0	320	0.0040358	320	2.4915e-06	-17.9903	0.9968
73	0	260	0.0043423	260	4.9371e-06	26.0919	0.99876
74	0	200	0.0056824	200	7.7824e-06	11.8373	0.99837
75	0	180	0.0035904	180	8.4274e-06	14.2816	0.99935
76	0	125	0.0053258	125	1.8956e-05	42.9071	0.99227
77	0	415	0.0017408	415	1.7e-06	-4.9191	0.99768
78	0	225	0.0038977	225	5.4003e-06	9.0026	0.99833
79	0	340	0.003097	340	2.2984e-06	-27.1513	0.99499
80	0	50	0.0054812	50	4.2557e-05	-30	0.6783
81	0	300	0.0045543	300	4.9303e-06	77.3013	0.99141
82	0	365	0.0026191	175	5.2867e-06	-30	0.94947
83	0	360	0.0032066	360	3.2494e-06	31.4693	0.9993
84	0	315	0.0035149	280	6.4029e-06	-12.9748	0.99881
85	0	375	0.0032059	375	1.9575e-06	-29.9999	0.96491
86	0	125	0.0062501	125	2.4364e-05	39.2424	0.9928
87	0	110	0.0036994	110	7.2134e-06	30.9804	0.95084
88	0	235	0.0039812	235	1.8481e-06	30.2197	0.9224
89	0	280	0.0052484	280	3.2574e-06	-27.0484	0.99117
90	0	405	0.0034445	405	2.0807e-06	-30	0.98533
91	0	290	0.0031266	290	5.2253e-06	-30	0.98841
92	0	290	0.0033417	290	2.8292e-06	-30	0.98024
93	0	325	0.0035376	325	1.8318e-06	-29.9999	0.97578
94	0	380	0.0028211	380	1.9556e-06	-30	0.96877
95	0	140	0.0050075	140	1.5773e-05	35.5749	0.99489
96	0	400	0.0031873	400	1.5737e-06	-29.9998	0.96783
97	0	345	0.0024028	345	3.9265e-06	-30	0.97828
98	0	275	0.0044595	275	5.8275e-06	24.7878	0.99941
99	0	225	0.0039085	225	4.6399e-06	0.48283	0.9991
100	0	230	0.004312	230	4.5323e-06	2.9812	0.99841
101	0	235	0.0031335	235	3.794e-06	-13.1021	0.98955
102	0	230	0.0041994	230	5.6444e-06	14.6592	0.99653
103	0	155	0.004268	155	4.651e-06	-22.004	0.97331
104	0	210	0.0038979	210	6.6312e-06	24.3621	0.99837
105	0	340	0.0014595	340	2.3698e-06	-30	0.97875
106	0	250	0.0041591	250	5.5496e-06	-2.2034	0.99439
107	0	375	0.0026838	375	3.6559e-06	-30	0.98326
108	0	385	0.0028625	385	3.036e-06	-30	0.99506
109	0	365	0.002878	365	2.8032e-06	-30	0.9496
110	0	455	0.0037691	455	9.3863e-07	-15.1067	0.99266
111	0	345	0.004217	345	3.5151e-06	83.0564	0.98903
112	0	165	0.0044014	165	1.3544e-05	53.6632	0.99095
113	0	265	0.0039997	265	5.7623e-06	9.0224	0.99892
114	0	385	0.0030636	385	2.6512e-06	20.1571	0.99921
115	0	180	0.0049354	180	5.8627e-06	19.8061	0.97175
116	1	Inf	0.00077599	440	1.0338e-06	-29.9999	0.99645
117	0	450	0.0031808	450	1.4493e-06	-30	0.97885
118	1	Inf	0.0006008	530	6.7462e-07	-29.9996	0.99381
119	0	275	0.0046858	275	4.5879e-06	-10.1407	0.99473
120	0	305	0.0039129	305	3.2692e-06	5.9299	0.9964
121	1	Inf	0.00079281	590	8.1544e-07	-6.8972	0.99834
122	0	490	0.003082	490	1.7332e-06	-29.9998	0.99799
123	0	140	0.0057679	140	2.3483e-05	19.4048	0.99988
124	0	275	0.004527	275	4.0357e-06	5.1761	0.99201
125	0	205	0.0048769	205	8.0525e-06	14.3782	0.99269
126	1	Inf	0.00055104	500	3.5889e-07	-29.9999	0.96123
127	0	470	0.0030299	470	2.0083e-06	-19.1022	0.99887
128	0	455	0.0030354	455	1.8796e-06	-30	0.99058
129	0	475	0.0037049	475	1.0386e-06	54.9208	0.99135
130	0	205	0.0045589	205	7.9077e-06	8.6302	0.99747
131	0	380	0.0033051	380	2.5573e-06	-10.9244	0.99841
132	0	210	0.0045052	210	1.0934e-05	16.8582	0.99798
133	0	240	0.0033574	240	4.5746e-06	-0.12566	0.9938
134	0	255	0.0039069	255	4.599e-06	-12.21	0.99548
135	1	Inf	0.00091545	540	1.2653e-06	-29.9999	0.96822
136	0	285	0.0038617	285	3.3962e-06	-16.3837	0.99353
137	0	305	0.0038737	305	3.5907e-06	-9.2505	0.99644
138	0	255	0.0041007	255	4.2161e-06	-24.939	0.98625
139	0	410	0.0018473	410	2.7657e-06	-30	0.99167
140	0	395	0.0037998	395	1.6524e-06	-30	0.98279
141	0	190	0.0048263	190	7.3328e-06	23.0209	0.99379
142	0	265	0.0039116	265	3.946e-06	-30	0.89512
143	0	235	0.003975	235	6.5968e-06	-21.1078	0.99748
144	0	295	0.0041072	295	2.7313e-06	3.6399	0.98487
145	0	195	0.0041747	195	1.1048e-05	5.0169	0.99982
146	0	140	0.0049365	140	1.8302e-05	21.0247	0.99907
147	0	240	0.0041806	240	5.8084e-06	-10.4769	0.99581
148	0	305	0.0033367	305	3.1406e-06	-30	0.98993
149	0	450	0.00269	450	1.8316e-06	-30	0.99524
150	0	155	0.0045226	155	2.8863e-05	68.7289	0.93229
151	0	405	0.0030779	405	1.9693e-06	-30	0.98555
152	0	235	0.004273	235	5.6877e-06	-4.7133	0.99724
153	0	405	0.0025521	405	1.9432e-06	-30	0.96756
154	0	385	0.0043546	385	1.551e-06	-7.2403	0.99342
155	0	235	0.0041952	235	8.2652e-06	37.9339	0.9984
156	0	165	0.004832	165	1.1815e-05	26.066	0.99948
157	0	200	0.0041208	200	9.7891e-06	29.8485	0.99958
158	0	220	0.0042184	220	7.446e-06	29.4156	0.99885
159	0	250	0.0039109	250	5.7764e-06	18.5011	0.99573
160	0	385	0.001735	385	2.9855e-06	-30	0.88596
161	0	190	0.0053741	190	6.8217e-06	9.5775	0.99543
162	0	405	0.0030617	405	1.9794e-06	-28.6545	0.98422
163	0	200	0.0039464	200	1.1344e-05	29.0046	0.99778
164	0	380	0.0036343	380	1.994e-06	-23.1842	0.99349
165	0	345	0.0036268	345	3.7141e-06	28.9553	0.99599
166	0	370	0.0029721	370	2.6711e-06	-19.4676	0.98253
167	1	Inf	0.0014314	590	9.9967e-07	66.0244	0.99794
168	1	Inf	0.0007367	590	6.0931e-07	-25.871	0.98999
169	0	300	0.0034906	300	4.3335e-06	19.3099	0.9958
170	0	135	0.005462	135	2.6146e-05	45.029	0.99919
171	1	Inf	0.0010725	590	9.8874e-07	-29.9999	0.97139
172	0	285	0.0038971	285	4.7281e-06	20.5639	0.99806
173	1	Inf	0.00046	590	3.2554e-07	104.3732	0.65549
174	0	400	0.0032714	400	1.9474e-06	-22.9152	0.99351
175	0	135	0.0055892	135	3.2367e-05	54.2428	0.99938
176	0	145	0.0054155	145	2.0897e-05	35.34	0.99955
177	0	220	0.0042705	220	5.7477e-06	31.4167	0.99749
178	0	330	0.0037898	330	1.9435e-06	21.2122	0.99481
179	0	175	0.0051095	175	1.3201e-05	46.0732	0.99571
180	0	240	0.0024211	240	3.9852e-06	81.2086	0.58822
181	0	300	0.0034864	300	2.5694e-06	-3.1182	0.99664
182	0	450	0.0017079	450	1.1861e-06	4.5181	0.98958
183	0	235	0.0038141	235	1.0693e-05	12.5571	0.99401
184	0	420	0.0024267	420	2.3592e-06	-30	0.98845
185	0	435	0.0011972	365	1.6608e-06	-29.9998	0.99352
186	1	Inf	0.00066733	470	8.4011e-07	-29.9997	0.98958
187	0	470	0.0027989	470	1.7767e-06	-29.9999	0.97909
188	0	195	0.0046846	195	9.9061e-06	49.7775	0.99833
189	0	455	0.0029193	455	1.4776e-06	-30	0.97001
190	0	445	0.0036216	445	1.0754e-06	-29.9999	0.98733
191	0	385	0.003491	385	1.5155e-06	-29.9999	0.99167
192	0	365	0.0034678	365	1.5524e-06	-23.8922	0.99323
193	0	330	0.0029344	330	3.0059e-06	-14.2251	0.99378
194	0	205	0.0046642	205	1.032e-05	27.8892	0.99979
195	0	355	0.0039546	355	2.1322e-06	-21.9496	0.9971
196	0	290	0.0034336	290	3.2658e-06	-19.3408	0.99103
197	0	210	0.0048368	210	6.4438e-06	25.0851	0.97917
198	0	310	0.0028859	310	2.9902e-06	-2.2132	0.99597
199	0	265	0.0036397	265	4.7746e-06	-12.7725	0.99196
200	0	405	0.0033332	405	1.7386e-06	-30	0.98719
201	0	415	0.0033122	415	2.4516e-06	-4.1153	0.99865
202	0	205	0.0047577	205	1.3055e-05	38.7348	0.99966
203	0	390	0.0038797	390	1.7015e-06	-30	0.97125
204	0	495	0.0029233	495	1.271e-06	-26.5909	0.9939
205	0	215	0.004816	215	1.1598e-05	62.7454	0.99633
206	0	210	0.0046044	210	8.8332e-06	23.4215	0.99914
207	0	365	0.0034727	365	2.6784e-06	-29.9998	0.99629
208	0	420	0.0034501	420	1.584e-06	12.7966	0.99731
209	0	240	0.0042802	240	9.9127e-06	55.6648	0.99977
210	0	270	0.0015329	175	3.7086e-06	-30	0.97154
211	0	500	0.0027964	500	1.127e-06	-29.9999	0.98936
212	0	320	0.0018932	320	2.6283e-06	-30	0.92397
213	0	270	0.0042025	270	6.2635e-06	46.4252	0.99903
214	0	245	0.004314	245	5.7214e-06	12.905	0.99884
215	0	300	0.0043276	300	3.3708e-06	-1.7364	0.99834
216	0	210	0.0031378	210	6.3883e-06	16.5799	0.99701
217	0	115	0.00099938	115	5.2098e-06	5.7	0.99737
218	0	315	0.0041751	315	3.6032e-06	19.9318	0.99758
219	0	380	0.0033482	380	2.464e-06	-30	0.98702
220	0	340	0.0017107	340	2.6226e-06	-29.9997	0.98608
221	0	375	0.0034119	375	3.0849e-06	6.6696	0.99865
222	0	395	0.0021469	395	1.6681e-06	-29.9999	0.98817
223	0	325	0.0036498	325	2.1932e-06	-29.9922	0.9899
224	0	490	0.0026532	490	1.5061e-06	-29.9999	0.9925
225	0	235	0.0038982	235	4.497e-06	-17.8771	0.98597
226	0	310	0.0035273	310	3.3255e-06	-30	0.96912
227	0	300	0.0041904	300	3.9403e-06	27.7272	0.99706
228	0	230	0.0052738	230	7.1922e-06	43.8052	0.99351
229	0	300	0.003815	300	2.5937e-06	-13.2415	0.99248
230	0	285	0.0038243	285	4.55e-06	3.5748	0.99838
231	0	375	0.0027774	375	3.6839e-06	-30	0.97949
232	0	395	0.0036402	395	2.3638e-06	18.785	0.99842
233	0	280	0.004756	280	4.0993e-06	38.8481	0.99586
234	0	235	0.0042855	235	4.8967e-06	-1.9265	0.99668
235	0	210	0.0048135	210	8.9772e-06	3.9271	0.99976
236	0	400	0.0033771	400	1.7702e-06	-29.9999	0.98646
237	0	460	0.0032858	460	1.367e-06	-29.9999	0.99484
238	0	220	0.0042066	220	7.8753e-06	20.3718	0.99423
239	0	435	0.0027986	435	2.286e-06	-5.7444	0.99735
240	0	410	0.002675	410	2.5661e-06	-29.9999	0.97653
241	0	255	0.003903	255	6.5795e-06	3.0185	0.99783
242	0	415	0.0031013	415	1.9144e-06	-19.7395	0.99251
243	0	390	0.002988	390	2.0667e-06	-30	0.97597
244	0	275	0.0041243	275	4.1885e-06	-11.0632	0.99733
245	0	460	0.0026891	460	1.4868e-06	-29.9995	0.99825
246	1	Inf	0.00065597	370	9.5397e-07	-2.9111	0.9881
247	0	340	0.0034978	340	2.2187e-06	-8.2235	0.99384
248	0	220	0.0060382	220	4.7847e-06	10.1051	0.9908
249	1	Inf	0.0011654	370	1.7445e-06	26.6045	0.99881
250	0	460	0.0019909	460	7.3225e-07	57.4839	0.9094
251	0	285	0.0040607	285	3.2659e-06	-29.9998	0.94343
252	0	420	0.0035076	420	1.442e-06	-29.9999	0.99172
253	1	Inf	0.00088369	455	1.034e-06	-9.0931	0.9863
254	0	170	0.0053562	170	1.4758e-05	28.1623	0.99989
255	0	315	0.0036249	315	2.2135e-06	-26.7989	0.9867
256	0	220	0.0036475	220	7.6967e-06	31.359	0.99629
257	0	375	0.0029425	375	3.2491e-06	26.5937	0.99893
258	0	225	0.0045343	225	5.0406e-06	-9.035	0.99839
259	0	390	0.0040032	390	1.7423e-06	-30	0.95657
260	0	360	0.0037256	360	1.9946e-06	-13.4705	0.99418
261	0	340	0.0034819	340	2.2603e-06	-30	0.97421
262	0	335	0.0039723	335	1.7798e-06	-29.9998	0.98816
263	0	285	0.0036935	285	4.1018e-06	-13.2415	0.98897
264	1	Inf	0.0019828	590	1.2893e-06	11.6933	0.99889
265	0	340	0.0029013	340	2.8725e-06	-29.4802	0.9945
266	0	370	0.0031502	370	2.8087e-06	-30	0.99245
267	0	345	0.003391	345	2.139e-06	-30	0.99483
268	0	255	0.0044587	255	5.9538e-06	25.5185	0.999
269	0	345	0.0030185	345	2.7022e-06	-29.9997	0.98894
270	0	250	0.0042519	250	6.0251e-06	18.7804	0.99947
271	0	425	0.0037554	425	1.5146e-06	-23.5835	0.98509
272	0	360	0.0038425	360	2.0624e-06	-30	0.99601
273	0	325	0.0036721	325	3.2084e-06	16.2078	0.99903
274	0	220	0.004127	220	8.1318e-06	-8.5543	0.99241
275	0	235	0.0040939	235	5.71e-06	-14.658	0.98717
276	0	280	0.0041705	280	5.6407e-06	18.8888	0.99478
277	0	345	0.0029636	345	2.1976e-06	-29.9997	0.97742
278	0	360	0.0034402	360	1.9853e-06	-30	0.9631
279	0	255	0.0039264	255	4.597e-06	-20.8408	0.98768
280	0	360	0.0031772	360	2.5986e-06	-29.9999	0.97531
281	0	370	0.0036675	370	4.3893e-06	110.0401	0.99891
282	0	330	0.0034187	330	2.6395e-06	-29.9994	0.98971
283	0	365	0.0033593	365	2.4109e-06	-8.8912	0.99817
284	0	260	0.0035583	260	5.4194e-06	-1.2132	0.99276
285	0	140	0.0052443	140	1.9452e-05	36.104	0.99859
286	0	175	0.0052869	175	1.4236e-05	27.4577	0.99953
287	0	335	0.0032914	335	2.7835e-06	10.0469	0.9976
288	0	135	0.005826	135	3.0235e-05	39.9108	0.99993
289	0	375	0.0036203	375	1.698e-06	-15.2337	0.99375
290	0	205	0.0045538	205	1.0655e-05	50.2543	0.99976
291	0	395	0.0034431	395	1.6875e-06	-29.9999	0.99296
292	0	320	0.0029999	320	3.4609e-06	42.6151	0.99867
293	0	345	0.0029725	345	2.3234e-06	-30	0.98439
294	0	145	0.0055803	145	2.6358e-05	28.9064	0.99988
295	1	Inf	0.00053581	355	7.8095e-07	-8.4176	0.97432
296	0	465	0.0030671	465	1.3395e-06	-29.9999	0.98013
297	0	200	0.0055519	200	1.1523e-05	42.4545	0.99886
298	0	435	0.0024748	435	2.6065e-06	-30	0.9838
299	0	345	0.0033618	345	3.36e-06	-27.2947	0.99523
300	0	440	0.0018363	440	2.7289e-06	-30	0.93702
301	0	450	0.0017077	450	1.7232e-06	-30	0.98781
302	0	165	0.0051475	165	1.3763e-05	32.2059	0.99012
303	0	380	0.002955	380	2.6504e-06	-29.9999	0.98776
304	0	225	0.0037186	225	4.3079e-06	-18.2572	0.99649
305	1	Inf	0.00086326	370	1.1428e-06	2.7892	0.99835
306	0	290	0.0041309	290	3.3744e-06	7.4972	0.98689
307	0	390	0.0026517	390	2.4098e-06	-24.0771	0.99645
308	0	210	0.0047555	210	6.4507e-06	46.0848	0.99578
309	0	425	0.0037053	425	1.4611e-06	14.131	0.99191
310	0	360	0.0028755	360	2.6505e-06	-21.3578	0.98634
311	0	255	0.0042054	255	4.1925e-06	11.7098	0.99786
312	0	345	0.0038007	345	2.2518e-06	27.5115	0.98103
313	0	390	0.0031318	390	2.3448e-06	-30	0.97315
314	0	335	0.0037384	335	3.8596e-06	3.1284	0.99799
315	0	365	0.0032266	365	3.2953e-06	-30	0.99134
316	0	320	0.004052	320	3.7524e-06	-10.4204	0.99804
317	0	345	0.0024027	345	3.2631e-06	-11.8416	0.9915
318	0	505	0.0017996	505	1.8397e-06	-30	0.94538
319	0	360	0.0029009	360	3.3733e-06	-30	0.98941
320	1	Inf	0.00089547	510	1.0267e-06	-29.9998	0.99259
321	0	255	0.0031822	255	7.0146e-06	26.9617	0.99553
322	0	370	0.0032154	370	2.1122e-06	-19.0103	0.99672
323	0	360	0.0025958	360	2.7809e-06	-29.8735	0.98445
324	1	Inf	0.0014038	375	1.253e-06	-16.7814	0.99286
325	0	335	0.0038722	335	2.1535e-06	-23.3405	0.99661
326	0	115	0.0057444	115	2.6411e-05	37.2509	0.99637
327	0	225	0.0044429	225	6.5755e-06	-0.91347	0.99579
328	0	250	0.0031978	250	6.5014e-06	25.6533	0.99595
329	0	300	0.0034043	300	4.5327e-06	69.5523	0.99619
330	0	125	0.0056124	125	2.5584e-05	48.4953	0.99572
331	0	175	0.0046384	175	9.1158e-06	25.4924	0.99876
332	0	370	0.0031555	370	2.7137e-06	-30	0.99141
333	0	225	0.0043318	225	8.4327e-06	-12.6529	0.98738
334	0	315	0.0035343	315	3.8979e-06	18.2216	0.99644
335	0	240	0.0039947	240	6.3598e-06	-11.097	0.98854
336	0	320	0.0037297	320	3.9559e-06	7.0445	0.9994
337	0	495	0.0020254	495	1.8192e-06	-29.9999	0.99309
338	0	225	0.0042066	225	7.7104e-06	-15.4033	0.99109
339	0	255	0.003431	255	5.2027e-06	-26.4107	0.98978
340	0	205	0.0050055	205	1.2296e-05	53.8924	0.99668
341	0	380	0.0032909	380	2.6402e-06	-29.9996	0.99539
342	0	165	0.0043959	165	1.1328e-05	31.7631	0.998
343	0	175	0.0052839	175	1.4502e-05	46.6859	0.99872
344	0	195	0.0045252	195	8.9381e-06	16.3662	0.99964
345	0	305	0.0035568	305	3.1509e-06	-30	0.99742
346	0	150	0.005026	150	1.4573e-05	33.6213	0.99741
347	0	380	0.0032597	380	1.9539e-06	-30	0.97643
348	0	345	0.0039489	345	2.0553e-06	-2.1617	0.99578
349	0	315	0.0041153	315	2.7382e-06	5.252	0.99719
350	0	355	0.0038869	355	2.5389e-06	63.4852	0.99374
351	0	275	0.0037387	275	3.8242e-06	-9.4673	0.99357
352	1	Inf	0.00091548	365	1.3976e-06	15.4289	0.99761
353	0	280	0.0038347	280	3.9204e-06	9.4552	0.99486
354	0	395	0.0030872	395	1.8081e-06	-29.9998	0.98978
355	1	Inf	0.00080927	590	7.9964e-07	-29.9999	0.993
356	0	425	0.0028684	425	2.2426e-06	-30	0.98989
357	0	305	0.004071	305	4.1118e-06	87.7278	0.99711
358	0	365	0.004033	365	2.5258e-06	55.6309	0.99427
359	0	505	0.0020465	505	1.2039e-06	-30	0.99663
360	0	300	0.0042423	300	3.5047e-06	4.0061	0.9924
361	0	275	0.0039479	275	3.818e-06	36.4372	0.99646
362	0	435	0.0038097	435	1.4181e-06	-29.9999	0.99578
363	0	375	0.0033426	375	2.0044e-06	-29.9994	0.9954
364	0	70	0.004548	70	5.1337e-05	40	0.94692
365	0	410	0.0027722	410	2.2029e-06	-29.9999	0.98665
366	0	285	0.0033716	285	4.7875e-06	-13.1527	0.9942
367	0	190	0.0046575	190	1.0527e-05	26.7266	0.9992
368	0	275	0.0041764	275	4.0558e-06	23.4545	0.99846
369	0	285	0.0039611	285	5.0683e-06	51.3601	0.99283
370	0	210	0.0049518	210	5.6483e-06	22.0379	0.99639
371	0	255	0.0046134	255	9.707e-06	11.3549	0.99911
372	0	510	0.0023971	510	1.4888e-06	-30	0.97416
373	0	250	0.0044787	250	9.8921e-06	5.1628	0.99937
374	0	160	0.0054734	160	1.3093e-05	40.8643	0.9956
375	0	485	0.0020246	485	1.6806e-06	-16.8677	0.99727
376	0	475	0.0025867	475	1.5601e-06	-30	0.98318
377	0	275	0.0046167	275	8.0325e-06	15.8552	0.99974
378	0	505	0.0022782	505	2.6769e-06	-30	0.98658
379	0	495	0.0014975	495	2.232e-06	-30	0.93465
380	0	350	0.0035321	350	3.2052e-06	-8.8656	0.99831
381	0	425	0.0030664	425	2.021e-06	-29.9998	0.99242
382	1	Inf	0.00064074	290	1.0421e-06	-29.9994	0.98827
383	0	150	0.005064	150	1.8177e-05	20.9375	0.99976
384	0	195	0.0042321	195	9.6555e-06	15.6291	0.99949
385	0	430	0.0029898	430	1.8213e-06	-30	0.91963
386	0	190	0.0046354	190	1.1416e-05	26.563	0.99954
387	0	230	0.003766	230	7.7129e-06	15.5799	0.99343
388	0	370	0.0031349	370	2.0892e-06	-29.9998	0.98797
389	0	350	0.0034094	350	2.3425e-06	-29.9999	0.99605
390	0	345	0.0034486	345	2.057e-06	-20.0215	0.99382
391	0	300	0.0033527	135	5.2903e-06	-30	0.83462
392	0	235	0.0034463	235	4.6751e-06	-19.2416	0.99594
393	0	425	0.0015373	425	2.1684e-06	-24.2313	0.99599
394	0	260	0.0045841	260	3.1457e-06	30.3995	0.98859
395	0	210	0.0051633	210	6.8629e-06	-2.5226	0.99834
396	0	110	0.0055629	110	2.5088e-05	19.8717	0.99769
397	0	325	0.0035948	325	3.7508e-06	-4.4046	0.99461
398	0	460	0.0024451	460	1.9238e-06	-30	0.96161
399	0	265	0.0043375	265	4.3666e-06	-9.3166	0.9962
400	0	400	0.003001	400	1.8844e-06	-19.9576	0.99554
401	0	350	0.0029903	350	3.1395e-06	-30	0.98215
402	0	370	0.0035389	370	1.6101e-06	-30	0.97082
403	1	Inf	0.00090621	590	6.7139e-07	-29.9997	0.98992
404	0	390	0.0030782	390	2.1478e-06	-9.8257	0.99793
405	0	405	0.0030687	405	1.8913e-06	-30	0.95876
406	0	405	0.0030841	405	1.8152e-06	-30	0.98791
407	0	395	0.0028246	395	2.4235e-06	-30	0.97989
408	0	185	0.0049831	185	1.1512e-05	18.5437	0.9992
409	0	110	0.0056161	110	3.3322e-05	32.2803	0.99949
410	0	275	0.0029962	275	3.6131e-06	0.27407	0.99879
411	0	170	0.0054005	170	1.8265e-05	37.0488	0.99935
412	0	290	0.0032401	290	5.1758e-06	7.5954	0.9974
413	0	375	0.0024217	375	1.5398e-06	-12.3791	0.99533
414	0	510	0.0017568	510	8.0769e-07	-30	0.98018
415	1	Inf	0.00069186	590	6.0572e-07	-30	0.98363
416	0	240	0.0040558	240	4.906e-06	-5.2414	0.99899
417	0	275	0.003541	275	5.541e-06	9.8078	0.99712
418	0	305	0.0031471	305	4.2163e-06	-3.5444	0.99145
419	0	370	0.0037531	370	2.1961e-06	-13.2043	0.99444
420	0	435	0.0032405	435	1.6101e-06	13.1764	0.99799
421	0	325	0.0039026	325	2.9705e-06	-27.3314	0.99465
422	1	Inf	0.00061455	360	9.673e-07	-15.2552	0.99223
423	0	130	0.0046304	130	1.833e-05	28.6406	0.99966
424	1	Inf	0.00062015	370	9.8735e-07	49.2178	0.9971
425	1	Inf	0.00089198	525	9.3158e-07	-29.999	0.99317
426	0	190	0.0050118	190	9.3453e-06	11.1841	0.99853
427	0	375	0.0012719	375	1.4069e-06	-30	0.73538
428	0	470	0.0021745	470	1.8954e-06	-30	0.96783
429	0	390	0.0013626	390	1.8513e-06	-30	0.7858
430	1	Inf	0.00088068	590	7.2651e-07	-26.7162	0.99883
431	0	440	0.0028485	440	1.6857e-06	-30	0.9655
432	1	Inf	0.00071441	505	8.4561e-07	-30	0.96226
433	0	270	0.0019474	270	4.0314e-06	-25.8611	0.97648
434	0	435	0.0030957	435	2.0689e-06	-30	0.9604
435	0	495	0.002621	495	1.5216e-06	-29.9999	0.99324
436	0	220	0.0037686	220	1.0394e-05	16.5811	0.99249
437	0	275	0.003686	275	5.8497e-06	-12.2523	0.99464
438	0	245	0.0024172	245	5.2432e-06	-0.90708	0.98733
439	0	360	0.0010632	360	1.3331e-06	-29.9993	0.98677
440	0	440	0.0031281	440	1.7018e-06	-30	0.96314
441	0	470	0.0025216	470	1.6766e-06	-30	0.96868
442	0	175	0.0035483	175	1.1905e-05	7.469	0.99859
443	0	335	0.0035305	335	2.7977e-06	-30	0.99384
444	0	405	0.0036483	405	2.6705e-06	27.0512	0.98773
445	0	145	0.0069105	145	2.4346e-05	26.5963	0.99666
446	0	270	0.0042839	270	4.1666e-06	-30	0.97502
447	0	230	0.0042204	230	4.6751e-06	3.1562	0.99812
448	1	Inf	0.00062387	510	5.3648e-07	-28.1843	0.98526
449	0	275	0.0038976	275	2.1405e-06	-30	0.98561
450	0	190	0.004507	190	7.1131e-06	-22.8128	0.99433
451	0	185	0.0050273	185	1.0921e-05	-0.34994	0.99903
452	0	235	0.0040593	235	5.0302e-06	8.1417	0.99758
453	1	Inf	0.00052285	510	5.5336e-07	-7.9188	0.98997
454	0	295	0.0033395	295	2.7749e-06	-10.3134	0.99523
455	0	495	0.0021035	495	1.3932e-06	-30	0.95163
456	0	285	0.0042304	285	3.5956e-06	13.9746	0.99755
457	0	330	0.0037844	330	3.6775e-06	-30	0.9979
458	0	340	0.00084752	340	5.4865e-07	-29.9989	0.94307
459	1	Inf	0.00082263	585	1.0259e-06	-30	0.92432
460	0	315	0.0042502	315	2.7986e-06	-30	0.98915
461	0	505	0.0016003	505	1.4563e-06	-30	0.92947
462	0	330	0.0039924	330	3.0108e-06	-30	0.90665
463	0	280	0.0037316	280	3.9908e-06	-25.0141	0.99393
464	0	310	0.0034506	310	2.7373e-06	-29.9999	0.98296
465	0	505	0.0017582	505	1.4925e-06	-30	0.97793
466	0	425	0.0027082	425	2.6747e-06	-30	0.97883
467	0	350	0.0028048	350	2.2933e-06	-29.9996	0.99532
468	1	Inf	0.00040616	505	4.467e-07	-17.39	0.98007
469	0	335	0.0053182	335	2.0755e-06	-30	0.83573
470	0	310	0.0043064	310	3.8845e-06	26.5109	0.99527
471	1	Inf	0.00037954	270	9.1924e-07	62.5853	0.82323
472	0	195	0.0038305	195	6.9745e-06	2.6756	0.99824
473	0	485	0.0018597	485	1.7685e-06	-30	0.95841
474	0	490	0.0029747	490	1.3354e-06	-30	0.96579
475	0	185	0.0061797	185	1.311e-05	29.1619	0.99501
476	1	Inf	0.00077909	350	1.3705e-06	-29.9996	0.98932
477	0	150	0.0054576	150	2.0636e-05	29.6081	0.99983
478	0	345	0.0029343	345	3.4061e-06	12.7645	0.99908
479	0	235	0.0038393	235	5.3574e-06	13.9617	0.99914
480	0	330	0.0034733	330	2.7153e-06	-24.926	0.9964
481	0	430	0.0021018	430	2.1974e-06	-30	0.97289
482	0	130	0.0049937	130	1.5946e-05	13.4908	0.99928
483	0	170	0.0050129	170	1.212e-05	18.3928	0.99701
484	0	405	0.003266	405	1.6122e-06	-30	0.98692
485	1	Inf	0.00090247	390	9.2159e-07	-29.9942	0.99629
486	0	365	0.0042194	365	1.7581e-06	0.30707	0.99765
487	0	385	0.0043714	385	1.6932e-06	15.7178	0.99547
488	0	230	0.0044373	230	8.9927e-06	45.6747	0.99985
489	0	390	0.0026061	390	3.0069e-06	-30	0.97347
490	0	325	0.0031825	325	5.3131e-06	33.6685	0.9993
491	0	315	0.0034186	315	5.1156e-06	40.9953	0.99942
492	1	Inf	0.00048545	380	5.8297e-07	-29.9997	0.99233
493	0	305	0.0035751	305	2.7937e-06	10.9123	0.99597
494	0	205	0.004623	205	8.1348e-06	7.2509	0.99674
495	0	210	0.0040987	210	1.0873e-05	77.8098	0.99765
496	0	225	0.0036355	225	7.6654e-06	1.5968	0.99134
497	0	215	0.0043091	215	9.5048e-06	9.6336	0.99945
498	0	495	0.0025719	495	1.3701e-06	32.6011	0.99819
499	0	415	0.0026493	415	2.4878e-06	-30	0.97893
500	0	245	0.0035767	245	9.4589e-06	7.9518	0.98977
501	0	210	0.0053907	210	8.2239e-06	12.9965	0.99662
502	0	345	0.0035202	345	2.6165e-06	-0.2213	0.99847
503	0	190	0.0043417	190	1.1151e-05	27.1697	0.99944
504	0	200	0.0048676	200	9.1621e-06	9.8925	0.99754
505	0	90	0.0050472	90	3.7697e-05	35.4188	0.99883
506	1	Inf	0.00060818	270	1.4386e-06	30.197	0.97733
507	1	Inf	0.00088168	275	2.2768e-06	32.653	0.98451
508	0	245	0.0036967	245	8.3889e-06	8.6547	0.99647
509	0	350	0.00096452	290	1.7996e-06	12.1383	0.9971
510	0	355	0.0032922	355	2.8115e-06	37.9384	0.99898
511	0	350	0.0030297	350	3.5374e-06	-5.6405	0.99767
512	0	185	0.0048865	185	9.6157e-06	35.0232	0.99668
513	0	350	0.00322	350	3.2784e-06	-20.1041	0.99616
514	0	395	0.0029981	395	2.0948e-06	-30	0.97813
515	0	385	0.0032635	385	1.7678e-06	-29.9979	0.99084
516	0	505	0.002169	505	1.7696e-06	-30	0.97864
517	0	150	0.0052335	150	1.7878e-05	34.399	0.99844
518	0	215	0.0052776	215	8.4898e-06	33.5905	0.99762
519	0	430	0.0026765	430	2.4569e-06	-30	0.97066
520	0	320	0.0036273	320	3.6684e-06	16.1901	0.99531
521	0	250	0.0036936	250	5.2441e-06	-3.9939	0.98886
522	0	280	0.0037821	280	4.2334e-06	-17.4192	0.99474
523	0	425	0.0027366	425	1.7372e-06	-30	0.98655
524	0	360	0.0030527	360	3.4288e-06	-30	0.98207
525	0	345	0.0027982	345	2.5483e-06	-8.9693	0.99606
526	0	435	0.0035197	435	1.5699e-06	34.5924	0.99675
527	1	Inf	0.0016348	45	7.3372e-05	15	0.87941
528	0	265	0.0046005	265	6.7774e-06	86.5969	0.99361
529	0	210	0.0037706	210	9.7802e-06	29.4208	0.99879
530	0	205	0.0040317	205	9.6659e-06	34.0552	0.9996
531	0	385	0.0036079	385	1.4574e-06	-28.8495	0.99596
532	0	280	0.0036994	280	4.8162e-06	-30	0.97967
533	0	145	0.0049066	145	2.0025e-05	51.4265	0.99697
534	0	305	0.0036525	305	4.2098e-06	11.0633	0.99782
535	0	225	0.004883	225	7.909e-06	54.6326	0.99278
536	0	265	0.0034696	265	4.6937e-06	24.1926	0.99897
537	0	275	0.0031952	275	3.753e-06	7.6724	0.99883
538	0	260	0.0030896	260	3.5814e-06	6.7736	0.99414
539	0	235	0.0049255	235	1.1732e-05	51.2711	0.99838
540	0	350	0.0027873	350	2.2392e-06	39.4558	0.99718
541	0	255	0.0036973	255	4.2275e-06	7.6731	0.99872
542	0	255	0.0038559	255	6.3895e-06	50.2037	0.99891
543	0	330	0.0034481	330	2.6682e-06	10.8273	0.99891
544	0	415	0.003585	415	2.4367e-06	-5.4936	0.99437
545	0	505	0.0026343	505	1.0841e-06	-19.6807	0.99773
546	0	205	0.0035098	205	5.2602e-06	-11.7121	0.99716
547	0	470	0.0027607	470	1.4577e-06	-29.9998	0.99342
548	0	475	0.0019975	475	1.1183e-06	-14.9162	0.99458
549	0	495	0.0022442	495	1.5942e-06	-30	0.99311
550	0	115	0.0045201	115	0	0	0
551	0	195	0.0045348	195	1.0426e-05	12.1669	0.99939
552	0	200	0.0041081	200	9.6157e-06	3.7347	0.99437
553	0	290	0.0038139	290	2.9929e-06	-4.531	0.99286
554	0	505	0.0017445	505	1.388e-06	-29.9999	0.96955
555	0	410	0.0026845	410	1.9634e-06	-1.8466	0.9979
556	0	420	0.0030532	420	2.0624e-06	4.8767	0.99867
557	0	505	0.0020382	505	1.2663e-06	-30	0.96664
558	0	260	0.0039559	260	4.3519e-06	-15.3893	0.99655
559	0	345	0.0031277	345	2.1263e-06	-29.9998	0.99376
560	0	405	0.0033716	405	1.5334e-06	-2.1225	0.99788
561	0	265	0.0038966	265	4.0852e-06	-17.9633	0.99389
562	0	450	0.0032898	450	1.728e-06	-30	0.9951
563	0	330	0.0035523	330	2.4852e-06	-30	0.97462
564	0	315	0.0039488	315	3.7627e-06	-23.7647	0.99673
565	0	265	0.0040681	265	2.8452e-06	2.3803	0.99229
566	0	190	0.0052841	190	6.6222e-06	82.2292	0.93923
567	0	350	0.0036436	350	2.3597e-06	-29.9999	0.99504
568	0	450	0.0031197	450	1.5954e-06	-9.0166	0.99782
569	1	Inf	0.00073727	360	1.5536e-06	58.1401	0.99488
570	0	320	0.0042955	320	2.7082e-06	37.7552	0.99294
571	0	480	0.0027317	480	1.3189e-06	-29.9998	0.99036
572	0	435	0.0036881	435	1.7398e-06	-5.9652	0.99624
573	0	300	0.0035003	300	2.6056e-06	-29.9998	0.99054
574	0	475	0.0025803	475	1.6805e-06	-16.62	0.9981
575	0	240	0.0042036	240	3.5798e-06	22.9842	0.997
576	0	250	0.0042225	250	4.7079e-06	25.3135	0.99816
577	0	160	0.0043393	160	1.7376e-05	30.3898	0.99672
578	0	305	0.0044204	305	2.348e-06	-11.1159	0.99426
579	0	280	0.003725	280	3.2972e-06	-11.2977	0.99186
580	0	260	0.0043826	260	2.8255e-06	-7.799	0.99485
581	0	135	0.0045643	135	1.5728e-05	19.5956	0.99969
582	0	230	0.0040484	230	4.0351e-06	-30	0.99389
583	0	295	0.004249	295	2.1735e-06	-20.9762	0.99015
584	0	455	0.0025945	455	1.983e-06	-29.9999	0.98955
585	0	280	0.0032127	280	3.2312e-06	-8.1261	0.99355
586	0	95	0.0064558	95	4.2188e-05	26.0992	0.99935
587	1	Inf	0.00043795	375	4.6042e-07	-29.999	0.97899
588	0	385	0.0034847	385	2.7659e-06	-4.7901	0.99519
589	0	340	0.0034833	340	2.7521e-06	13.9975	0.99483
590	0	130	0.0050695	130	2.0293e-05	17.0029	0.99983
591	0	240	0.002856	240	4.6126e-06	-4.8018	0.99025
592	0	420	0.0032188	420	2.4059e-06	-6.3718	0.99876
593	0	200	0.0042727	200	8.2288e-06	2.5774	0.99849
594	0	160	0.006674	160	1.7268e-05	9.9026	0.99954
595	0	505	0.0020137	505	1.0576e-06	-29.9988	0.99563
596	0	185	0.0025697	185	4.5845e-06	-4.5385	0.99869
597	0	215	0.0041793	215	9.65e-06	41.8547	0.9996
598	0	175	0.0045982	175	1.0251e-05	-10.9722	0.99853
599	0	390	0.0026058	390	1.8407e-06	-30	0.95369
600	0	230	0.0041826	230	4.0596e-06	-12.8715	0.98997
601	0	165	0.0053662	165	1.8121e-05	52.974	0.99761
602	0	215	0.0045527	215	9.4045e-06	37.8081	0.99776
603	0	370	0.0040686	370	1.6278e-06	-29.0856	0.99362
604	0	345	0.0039969	345	3.4474e-06	24.8375	0.99536
605	0	360	0.0036262	360	2.8065e-06	-29.9999	0.98764
606	0	255	0.0043855	255	4.3902e-06	9.8108	0.99501
607	0	335	0.0042244	335	2.4858e-06	-0.96519	0.99429
608	0	240	0.0034922	240	5.2161e-06	-16.097	0.98541
609	0	325	0.003216	325	3.8905e-06	-4.1561	0.99911
610	0	450	0.0030474	450	2.0765e-06	-29.9999	0.99089
611	0	265	0.004738	265	3.9472e-06	18.4855	0.99499
612	0	335	0.0035268	335	2.6756e-06	-6.6089	0.99422
613	0	255	0.0039099	255	6.2488e-06	29.4429	0.9995
614	0	405	0.0037519	405	1.7996e-06	27.1952	0.99889
615	0	185	0.0063712	185	9.4842e-06	20.5057	0.9922
616	0	255	0.0043741	255	3.9529e-06	-7.2744	0.99593
617	0	275	0.0040089	275	4.8385e-06	38.3791	0.99657
618	0	420	0.0033045	420	1.6219e-06	-12.0989	0.99713
619	0	325	0.0046718	325	2.7624e-06	-9.0667	0.99318
620	0	335	0.0032636	335	1.9748e-06	-30	0.98149
621	1	Inf	0.00048984	590	4.1572e-07	-29.9973	0.99372
622	0	310	0.0040923	310	2.8385e-06	18.1153	0.997
623	0	245	0.0040232	245	3.5496e-06	20.8653	0.99679
624	0	285	0.004298	285	2.9399e-06	29.3911	0.9947
625	0	265	0.0037642	265	3.4499e-06	14.3944	0.99805
626	0	345	0.0028698	345	2.0559e-06	-30	0.98623
