# Supplementary material for: Fractional killing arises from cell-to-cell variability in overcoming a caspase activity threshold
Source: Mol Syst Biol. 2015 May 7;11(5):803. doi: 10.15252/msb.20145584 (PMC4461398; doi:10.15252/msb.20145584)
Supplement: Supplementary file 3 [file msb0011-0803-sd3.zip › All_data/086_Mapatumumab (10 nM) + Bortezomib (100 nM)_3/raw_area.tsv]

Cell # (0 for discarded)	T=5min	T=10min	T=15min	T=20min	T=25min	T=30min	T=35min	T=40min	T=45min	T=50min	T=55min	T=60min	T=65min	T=70min	T=75min	T=80min	T=85min	T=90min	T=95min	T=100min	T=105min	T=110min	T=115min	T=120min	T=125min	T=130min	T=135min	T=140min	T=145min	T=150min	T=155min	T=160min	T=165min	T=170min	T=175min	T=180min	T=185min	T=190min	T=195min	T=200min	T=205min	T=210min	T=215min	T=220min	T=225min	T=230min	T=235min	T=240min	T=245min
0	17	235	191	276	251	290	281	232	288	303	311	251	285	290	225	236	224	276	301	336	150	403	103	91	95	131	126	111	168	150	286	150	155	99	75	111	99	99	205	163	162	223	138	154	179	186	182	366	240
1	1385	1634	1555	1609	1502	1517	1554	1407	1493	1615	1561	1482	1586	1496	1420	1521	1447	1498	1589	1550	1394	1616	1421	1372	1386	1395	1353	1365	1393	1406	1448	1427	1496	1356	1394	1407	1377	1376	1500	1447	1452	1499	1385	1461	1470	1559	1567	1607	1492
2	265	311	184	245	213	282	242	237	276	295	299	224	274	251	209	222	198	251	284	299	273	308	210	203	198	256	251	219	244	218	237	247	272	197	203	247	241	230	291	273	284	329	239	265	316	299	275	318	206
3	357	410	317	349	334	349	304	254	329	320	343	297	336	364	304	312	316	356	414	434	418	465	323	333	312	394	342	359	386	304	345	340	346	283	300	307	297	253	364	306	342	411	273	331	331	374	331	394	249
4	816	869	868	855	870	831	856	831	839	1187	1140	1114	1051	1063	1058	1136	1022	1011	1034	1016	845	1036	1067	823	985	816	918	759	782	773	777	761	954	770	760	761	757	760	751	733	701	697	706	708	686	682	683	693	690
5	731	1727	1790	1434	1518	1473	1448	1522	1525	1373	1368	1376	1345	1360	1353	1341	1274	1307	1254	1047	382	416	323	317	315	330	325	336	333	332	440	354	354	367	162	185	167	166	181	167	176	189	235	278	332	378	393	562	636
6	1972	1803	1740	1741	1721	1750	1841	1787	1898	1745	1774	1758	1885	1854	1977	2060	1964	2023	2029	1868	2040	1985	2140	2164	2113	2119	2063	2222	2176	2100	2198	2165	2071	2255	2228	2240	2282	2284	2202	2181	2137	2153	2107	2031	1989	2176	2101	2100	2185
7	687	636	567	562	549	550	561	590	558	528	543	529	525	548	532	554	571	535	526	551	559	554	549	567	591	568	571	595	564	555	566	563	546	553	562	596	611	601	615	601	609	594	616	617	600	625	577	587	575
8	426	1338	1405	1233	1345	1327	1320	1323	1329	1324	1208	1233	1180	1170	1222	1203	1218	1200	1214	1148	784	1149	732	757	716	708	693	723	721	747	1031	315	310	305	309	313	298	315	328	328	316	322	317	324	322	320	315	412	433
9	1420	1710	1645	1551	1694	1519	1484	1618	1547	1472	1423	1382	1455	1512	1497	1437	1445	1439	1474	1442	1379	1408	1414	1348	1364	1388	1459	1475	1377	1530	1592	1469	1407	1538	1458	1456	1423	1427	1512	1442	1388	1451	1457	1482	1507	1417	1494	1462	1554
0	NaN	NaN	NaN	NaN	NaN	NaN	NaN	NaN	NaN	NaN	NaN	NaN	NaN	NaN	NaN	NaN	NaN	NaN	NaN	NaN	NaN	NaN	NaN	NaN	NaN	NaN	NaN	NaN	NaN	NaN	NaN	NaN	NaN	NaN	NaN	NaN	NaN	NaN	NaN	NaN	NaN	NaN	NaN	NaN	NaN	NaN	NaN	NaN	NaN
0	310	714	645	680	658	631	650	631	670	666	660	665	693	657	690	664	720	698	705	709	683	697	725	714	746	706	762	772	735	744	744	749	741	748	742	735	705	705	717	738	752	728	726	740	722	723	714	708	722
10	349	425	462	394	454	435	447	431	449	521	469	507	473	525	466	502	543	458	512	502	464	528	566	543	632	597	642	596	543	527	542	526	548	544	534	519	522	545	511	505	307	418	151	154	164	160	143	177	168
0	46	17	26	16	4	NaN	NaN	NaN	NaN	NaN	NaN	NaN	NaN	NaN	NaN	NaN	NaN	NaN	NaN	NaN	NaN	NaN	NaN	NaN	NaN	NaN	NaN	NaN	NaN	NaN	NaN	NaN	NaN	NaN	NaN	NaN	NaN	NaN	NaN	NaN	NaN	NaN	NaN	NaN	NaN	NaN	NaN	NaN	NaN
11	277	487	512	463	470	504	469	513	558	488	494	537	502	516	552	549	523	525	598	534	412	541	401	417	445	425	422	422	402	405	526	451	448	477	432	428	420	451	416	449	424	371	432	434	442	422	426	488	481
12	312	395	431	370	416	429	409	403	434	428	419	464	427	460	427	434	424	426	414	428	377	416	423	419	406	432	393	394	397	397	452	412	417	436	434	426	435	422	429	418	430	408	415	422	415	404	417	458	242
0	575	629	657	650	669	646	629	637	626	833	837	801	804	731	575	335	299	321	310	300	242	300	309	240	310	259	96	86	86	81	78	77	138	115	133	150	170	185	198	201	187	194	191	201	203	233	221	217	230
13	534	536	474	488	439	463	464	441	465	471	479	466	475	474	476	477	473	470	485	473	488	482	493	489	521	509	519	486	475	480	504	503	511	505	536	497	511	520	527	539	561	546	579	579	551	568	565	575	568
14	174	198	196	242	238	249	235	218	216	280	281	279	295	305	309	338	337	352	376	355	326	358	374	329	359	334	368	337	334	345	338	349	384	354	374	361	367	368	364	268	303	178	119	121	115	123	127	117	119
15	403	314	352	359	326	360	330	327	355	382	353	352	351	360	325	343	352	359	423	436	398	406	330	332	300	353	364	381	368	378	390	392	405	350	324	312	300	295	309	316	336	340	309	320	327	310	272	330	253
0	577	575	490	526	496	477	509	495	507	468	510	514	532	526	495	503	534	520	507	516	514	524	526	553	537	552	549	568	566	563	561	540	553	556	568	567	584	598	582	617	606	615	628	619	635	642	658	651	652
16	707	691	719	709	758	750	823	841	795	805	825	822	827	846	843	871	811	872	890	874	862	845	933	894	931	959	935	939	908	942	923	932	945	926	956	964	946	945	912	971	937	955	947	958	973	956	927	959	971
17	1119	1133	1242	1233	1234	1269	1382	1405	1377	1371	1465	1426	1461	1542	1449	1467	1470	1548	1544	1533	1532	1528	1565	1642	1674	1650	1685	1646	1695	1703	1670	1691	1740	1674	1655	1679	1670	1760	1727	1711	1717	1692	1747	1696	1735	1731	1716	1769	1725
18	263	267	264	269	258	268	311	328	327	341	333	330	334	333	333	343	339	349	358	358	376	381	388	389	394	395	395	399	379	382	398	395	393	396	401	400	401	395	395	378	386	383	371	383	371	365	361	379	379
19	1411	1401	1292	1436	1320	1337	1388	1331	1370	1310	1350	1357	1433	1393	1545	1500	1526	1555	1478	1535	1501	1545	1535	1598	1502	1550	1639	1649	1609	1608	1648	1642	1691	1671	1724	1706	1685	1814	1764	1739	1750	1686	1801	1748	1735	1836	1728	1793	1820
20	650	700	644	655	655	632	674	672	708	694	684	692	685	714	673	698	695	703	692	671	693	674	680	684	710	701	722	709	726	720	718	706	686	713	695	681	691	730	715	724	700	692	696	683	665	666	658	674	697
0	179	246	238	243	286	290	292	310	284	311	319	332	327	339	341	341	340	335	346	348	319	331	296	289	269	261	260	269	255	258	284	254	276	272	269	275	267	276	NaN	NaN	NaN	NaN	NaN	NaN	NaN	NaN	NaN	NaN	NaN
21	309	316	348	352	382	378	384	428	395	397	374	390	396	395	434	442	434	450	488	469	477	457	458	453	497	473	484	512	491	490	468	464	458	448	471	459	484	458	474	455	489	476	503	491	486	479	473	471	476
0	866	869	892	882	964	960	980	960	960	979	1016	975	1020	1012	1063	1078	1091	1097	1057	1067	1028	1084	1074	1085	1139	1082	1085	1144	1153	1146	1133	1170	1141	1167	1169	1146	1122	1221	1146	1192	1115	1070	1131	1071	1113	1116	1095	1089	1114
22	613	742	732	717	686	663	663	622	631	651	642	687	687	706	706	711	697	692	722	700	653	703	702	701	690	679	655	647	651	659	700	648	675	696	686	685	669	670	679	667	660	669	674	676	663	662	681	676	681
0	119	136	155	207	206	215	184	142	142	NaN	NaN	NaN	NaN	NaN	NaN	NaN	NaN	NaN	NaN	NaN	NaN	NaN	NaN	NaN	NaN	NaN	NaN	NaN	NaN	NaN	NaN	NaN	NaN	NaN	NaN	NaN	NaN	NaN	NaN	NaN	NaN	NaN	NaN	NaN	NaN	NaN	NaN	NaN	NaN
0	567	730	713	578	313	279	273	279	283	294	633	420	440	451	428	389	409	491	525	234	193	229	205	236	229	221	233	254	252	263	280	289	250	241	257	247	239	274	278	1091	1036	1022	1050	1042	1008	999	1006	1089	1142
23	922	1007	1039	1000	1051	1022	1044	1075	1036	963	1045	1098	1105	1093	1199	1130	1128	1162	1076	1009	1066	1035	1107	1120	1114	1104	1053	1019	1087	1035	1011	1013	1033	1099	1068	1089	1085	1082	1031	1024	1072	984	1093	1054	1045	1071	1061	979	1102
0	572	579	597	622	614	620	612	635	638	627	636	647	673	667	690	710	702	734	746	737	740	761	755	774	775	760	794	791	798	736	617	628	632	647	638	664	680	656	574	578	589	597	622	596	600	584	561	571	558
24	734	721	769	771	764	779	799	790	788	813	882	826	865	856	853	913	877	899	941	920	909	943	894	901	931	907	894	921	905	921	911	904	883	942	902	871	900	910	915	886	881	890	866	862	858	847	851	859	857
25	673	691	663	625	683	693	663	700	771	766	792	789	771	858	833	824	856	898	842	880	897	859	923	922	966	929	940	919	864	938	956	944	982	1015	975	1051	1039	983	970	968	1030	1009	1072	1039	1008	1065	1047	1041	1101
0	1337	1396	1334	1496	1396	1397	1421	1374	1383	1317	1379	1286	1392	1332	1354	1358	842	510	487	495	508	524	520	511	527	515	518	524	530	533	216	244	243	227	236	224	228	238	250	273	307	369	412	440	435	455	482	509	518
0	742	730	772	736	777	744	792	924	866	859	938	938	929	1006	942	957	943	949	974	975	989	1043	1032	1002	1075	1066	1004	1054	1057	1079	1055	1099	1166	1137	1129	1158	1143	1164	1166	1201	1145	1114	1216	1167	1127	1174	1216	1195	1290
0	57	44	21	45	53	43	26	37	43	26	29	45	32	32	51	64	67	62	28	41	72	88	67	69	69	81	75	72	93	NaN	NaN	NaN	NaN	NaN	NaN	NaN	NaN	NaN	NaN	NaN	NaN	NaN	NaN	NaN	NaN	NaN	NaN	NaN	NaN
26	183	209	187	227	167	152	167	143	167	190	199	204	189	203	207	228	238	234	230	233	245	240	272	289	271	279	291	331	349	333	332	349	331	312	328	310	342	338	366	388	370	381	406	390	376	378	376	398	406
27	1705	1684	1673	1653	1724	1742	1777	1703	1696	1729	1722	1766	1769	1755	1818	1747	1788	1741	1746	1721	1792	1783	1732	1739	1753	1777	1764	1765	1803	1670	928	386	347	321	327	316	317	355	362	407	391	337	342	348	336	357	366	367	340
0	1551	1454	1470	1511	1461	1467	1534	1497	1444	1486	1526	1501	1508	1523	1564	1522	1565	1602	1651	1659	1665	1605	1594	1550	1582	1589	1565	1568	1552	1575	1688	1690	1672	1665	1473	331	295	301	320	296	317	313	309	317	336	373	372	390	408
28	1636	1689	1496	507	502	490	503	502	516	519	529	210	256	240	232	256	261	274	286	322	409	495	600	714	779	809	844	842	853	851	818	781	737	759	761	737	759	793	805	815	825	826	887	879	865	862	861	872	864
29	134	126	118	181	191	202	200	211	225	208	235	228	239	241	238	258	259	272	269	285	285	309	291	303	309	308	313	325	317	317	321	326	337	348	374	409	408	410	465	458	424	434	490	446	481	468	443	474	473
30	31	65	80	82	43	115	112	117	116	100	130	131	95	103	99	123	145	186	161	163	184	192	152	174	178	203	243	192	202	229	240	199	218	217	220	108	108	98	105	104	111	101	103	111	106	99	92	115	115
0	620	652	637	669	666	625	649	692	673	693	706	713	734	713	691	713	719	711	735	730	734	748	721	735	748	754	753	758	767	770	780	780	796	786	802	826	816	828	852	860	843	840	858	866	894	901	938	909	931
31	634	696	718	682	704	699	688	703	718	704	700	735	743	741	749	758	787	703	730	749	767	743	778	776	781	799	817	806	771	775	792	795	793	809	815	801	814	798	830	823	830	840	840	840	856	858	821	816	827
0	43	73	57	77	110	103	118	88	NaN	NaN	NaN	NaN	NaN	NaN	NaN	NaN	NaN	NaN	NaN	NaN	NaN	NaN	NaN	NaN	NaN	NaN	NaN	NaN	NaN	NaN	NaN	NaN	NaN	NaN	NaN	NaN	NaN	NaN	NaN	NaN	NaN	NaN	NaN	NaN	NaN	NaN	NaN	NaN	NaN
0	NaN	NaN	NaN	NaN	NaN	NaN	NaN	NaN	NaN	NaN	NaN	NaN	NaN	NaN	NaN	NaN	NaN	NaN	NaN	NaN	NaN	NaN	NaN	NaN	NaN	NaN	NaN	NaN	NaN	NaN	NaN	NaN	NaN	NaN	NaN	NaN	NaN	NaN	NaN	NaN	NaN	NaN	NaN	NaN	NaN	NaN	NaN	NaN	NaN
0	1	64	69	49	117	167	42	NaN	NaN	NaN	NaN	NaN	NaN	NaN	NaN	NaN	NaN	NaN	NaN	NaN	NaN	NaN	NaN	NaN	NaN	NaN	NaN	NaN	NaN	NaN	NaN	NaN	NaN	NaN	NaN	NaN	NaN	NaN	NaN	NaN	NaN	NaN	NaN	NaN	NaN	NaN	NaN	NaN	NaN
0	NaN	NaN	NaN	NaN	NaN	NaN	NaN	NaN	NaN	NaN	NaN	NaN	NaN	NaN	NaN	NaN	NaN	NaN	NaN	NaN	NaN	NaN	NaN	NaN	NaN	NaN	NaN	NaN	NaN	NaN	NaN	NaN	NaN	NaN	NaN	NaN	NaN	NaN	NaN	NaN	NaN	NaN	NaN	NaN	NaN	NaN	NaN	NaN	NaN
32	993	920	954	1115	1020	1055	1037	1026	1039	1112	1165	1064	1073	1051	1014	1052	1058	1115	1175	1286	1152	1196	1070	1082	1004	1049	1058	1107	1097	1090	1061	1093	1055	975	963	971	1023	1013	1060	1038	1078	1155	1039	1071	1086	1061	1045	1198	1014
33	70	123	119	130	94	126	139	157	161	180	151	157	211	203	216	229	200	188	225	224	270	255	217	276	252	289	252	330	262	279	284	284	306	290	351	308	337	293	255	307	349	305	349	388	313	364	313	389	338
34	88	90	134	108	149	162	151	154	148	177	127	214	181	156	169	172	203	234	187	202	255	185	235	210	196	247	261	256	230	221	298	286	249	238	271	273	241	251	244	218	277	265	255	242	279	295	288	251	297
35	78	79	82	99	83	99	125	152	173	167	189	181	192	212	235	236	233	217	231	243	262	268	278	260	269	283	280	296	308	308	316	309	307	324	329	322	341	325	328	333	338	337	335	338	336	339	355	337	335
36	206	206	216	217	253	280	307	330	320	343	341	353	352	357	361	384	390	373	364	368	369	375	379	386	386	391	401	410	408	409	409	425	410	429	428	437	433	442	441	431	442	434	445	450	446	439	441	459	449
37	87	95	103	103	109	155	202	201	206	234	239	252	251	260	281	275	281	300	333	353	402	378	396	409	417	425	420	434	427	429	437	451	443	440	449	461	448	444	450	433	439	443	453	436	449	441	416	441	425
0	NaN	NaN	NaN	NaN	NaN	NaN	NaN	NaN	NaN	NaN	NaN	NaN	NaN	NaN	NaN	NaN	NaN	NaN	NaN	NaN	NaN	NaN	NaN	NaN	NaN	NaN	NaN	NaN	NaN	NaN	NaN	NaN	NaN	NaN	NaN	NaN	NaN	NaN	NaN	NaN	NaN	NaN	NaN	NaN	NaN	NaN	NaN	NaN	NaN
38	817	786	813	797	797	835	773	777	799	794	828	827	838	808	871	849	862	852	870	877	912	879	923	894	903	933	913	935	916	930	918	903	944	914	928	940	940	927	934	940	429	947	963	963	946	382	930	949	957
0	260	268	269	302	297	291	267	270	252	256	254	265	290	301	294	318	317	344	361	365	368	374	373	392	410	416	421	409	414	410	418	425	423	429	427	426	441	436	462	450	460	470	448	446	436	450	462	452	451
39	829	867	842	829	809	821	817	865	841	875	840	869	846	847	856	830	860	870	894	881	874	871	890	882	870	902	895	908	901	902	897	916	917	893	921	933	936	958	968	950	961	948	973	956	968	963	904	846	273
40	824	781	761	701	380	291	286	295	292	306	302	309	337	125	132	160	159	151	165	173	229	280	308	352	378	396	375	408	453	439	439	446	462	459	473	465	454	461	469	464	476	460	465	473	472	482	479	478	493
41	459	476	456	491	496	459	502	505	506	521	511	523	534	538	553	569	557	572	566	581	549	570	561	567	594	580	618	636	611	594	600	606	602	590	609	583	604	602	611	594	613	614	596	622	617	609	592	577	568
42	832	818	799	794	806	808	773	846	832	854	845	878	867	858	837	884	910	867	882	884	881	899	869	863	877	879	830	866	893	865	912	899	915	912	898	910	930	901	908	926	900	888	912	901	895	921	904	917	913
43	425	410	387	382	395	375	400	391	421	430	444	447	434	461	435	465	477	460	484	473	470	491	482	470	472	475	469	482	473	486	499	502	517	531	532	545	519	540	530	552	584	562	533	539	551	573	556	582	578
44	660	661	688	657	665	688	696	729	712	711	723	729	745	767	746	749	746	765	752	731	741	761	766	758	785	776	790	791	795	783	798	812	829	816	816	816	808	814	807	803	815	825	800	787	716	358	342	370	331
45	1056	1139	1081	1156	1089	1039	1039	1083	1086	1083	1095	1088	1050	1072	1045	1015	1079	1035	1056	552	1044	1069	1068	1047	1053	1055	1074	1069	1061	458	1053	1094	1066	1059	1061	1052	1046	1041	1034	1028	1042	1017	1016	1083	1057	1058	1020	1050	1039
46	387	412	421	437	448	136	161	167	173	190	185	209	248	314	379	395	403	418	485	525	537	530	564	572	605	621	622	613	602	642	659	652	676	658	649	673	694	686	696	635	672	635	701	677	719	708	655	284	255
47	691	708	726	675	684	707	708	708	701	706	684	706	724	723	712	718	722	735	709	710	714	703	699	702	722	720	698	702	692	704	719	699	710	709	700	689	712	694	683	691	669	690	693	699	663	683	676	710	664
48	646	686	707	717	676	681	759	712	780	751	777	801	807	798	784	810	784	819	818	820	863	868	843	853	835	863	835	843	819	830	827	803	820	795	809	841	806	828	819	896	893	920	904	943	919	931	925	935	859
49	949	1002	950	927	930	938	949	973	921	907	941	977	1011	1031	1035	1075	1089	1117	1074	1082	1128	1163	1176	1194	1151	1175	1147	1173	1163	1192	1199	1172	1179	1223	1187	1208	1204	1190	1201	1180	1212	1176	1184	1196	1194	1172	1191	1215	1239
50	1199	1212	1224	1220	1230	1249	1230	1220	1259	1209	1220	1296	1243	1222	1258	1233	1189	1221	1280	1259	1238	1290	1292	1286	520	1321	1355	1357	1410	1405	1376	1441	1443	1430	1396	1414	1435	1445	1432	591	1472	1494	1501	1481	1528	1478	1475	1503	1489
51	555	542	539	539	554	533	544	569	615	593	601	617	627	626	645	657	660	678	625	661	649	675	726	699	740	780	706	760	717	721	726	734	744	741	769	741	697	721	736	755	722	729	674	749	773	766	749	781	764
52	753	775	826	824	791	800	815	830	841	851	890	905	908	910	911	918	895	921	926	958	952	938	957	951	974	997	999	999	964	951	947	984	1007	991	990	1002	997	1019	998	1007	1011	992	992	1007	1036	1024	1003	1012	999
53	497	515	470	475	499	502	515	521	530	554	559	565	567	582	548	555	569	565	569	567	583	580	584	598	578	590	602	583	590	575	581	589	592	588	629	628	613	589	598	605	623	610	618	627	634	618	609	640	612
54	670	734	714	662	692	749	726	741	720	753	709	718	767	764	818	788	812	835	805	782	820	778	861	856	763	808	778	753	773	800	833	859	834	778	808	840	804	819	831	819	833	831	847	838	817	803	853	850	849
55	467	539	545	556	579	589	619	624	633	662	635	606	653	666	670	658	644	652	672	657	649	675	679	699	676	708	690	684	690	676	670	691	729	715	717	726	720	755	759	795	774	753	812	807	824	859	821	847	815
56	814	862	857	904	851	889	901	906	885	936	929	921	949	932	929	950	982	1008	959	1040	1023	1022	1022	1002	1035	1059	1059	1035	1051	1042	1089	1097	1121	1118	1090	1127	1106	1116	1128	1106	1153	1101	1143	1090	1072	1081	1130	1116	1116
0	1097	1099	1111	1197	1162	1198	1224	1235	1222	1196	1246	1253	1272	1248	1271	1271	1255	1267	1267	1269	1312	1310	1253	1264	1287	1290	1303	1313	1292	1282	1274	1280	1330	1310	1257	1284	1268	1241	1229	1247	1306	1307	1280	1269	1281	1273	1264	1295	1260
57	741	751	801	793	788	789	815	809	787	835	858	868	879	870	853	857	863	862	860	827	850	844	873	868	835	855	860	847	879	881	901	910	955	975	1004	1035	1043	1102	1094	1099	1119	1113	1152	1144	1135	1124	1137	1165	1153
58	112	59	67	126	118	134	135	140	158	204	181	166	156	165	140	150	184	168	250	248	224	260	235	225	189	243	271	310	309	334	377	358	365	327	320	338	348	375	427	411	440	466	456	481	499	507	480	580	502
59	417	497	461	484	520	500	557	527	573	562	554	546	570	543	572	582	585	562	580	575	560	582	587	550	538	569	585	581	589	570	572	601	601	598	570	600	582	617	590	595	619	633	636	648	647	612	622	674	601
60	962	951	966	980	1061	1076	1103	1091	1048	1016	1089	1042	1089	1043	1078	1040	1003	1036	1029	964	1003	1052	1049	1048	1038	1063	1082	1022	1018	1018	983	1018	990	1008	956	1000	1026	1054	1001	1082	1021	1020	1027	1041	1009	968	1008	1013	994
0	658	704	676	677	678	636	618	614	624	628	679	697	648	655	657	684	683	677	697	706	701	713	712	750	704	715	723	724	757	779	757	746	777	764	755	764	765	757	752	735	754	784	791	790	779	786	791	768	790
61	904	955	926	932	982	1014	1030	1021	1061	1070	1127	1150	1097	1115	1098	1142	1147	541	1155	1202	1183	1201	1167	1177	1183	1211	1216	593	1199	1185	1233	1223	1211	1240	1239	1245	1246	1282	1252	1288	1257	1282	1305	1302	1269	1274	1277	1277	1261
62	351	387	367	369	376	383	387	423	401	431	416	427	446	459	474	485	484	521	513	532	526	574	579	578	580	579	592	594	595	607	613	612	618	600	593	601	635	617	634	597	588	599	611	611	610	584	570	580	551
63	386	301	261	256	213	201	205	191	234	305	267	249	273	267	238	279	298	301	361	372	373	402	374	371	338	387	390	417	393	413	436	460	463	396	417	411	411	418	450	445	464	474	423	453	459	476	449	557	470
64	679	684	677	641	698	686	691	680	680	690	673	694	690	719	738	724	753	735	715	716	715	732	736	747	730	776	764	760	766	751	771	752	754	778	769	774	769	795	801	800	787	786	796	821	805	801	801	829	807
0	511	515	528	492	533	540	559	598	616	617	600	602	628	640	626	585	558	589	608	579	566	622	641	614	648	639	657	618	581	558	565	626	650	701	651	654	631	621	701	730	699	669	681	696	721	634	666	595	407
65	447	479	473	491	469	493	500	491	470	499	495	545	531	549	545	529	551	543	541	559	565	556	587	599	612	610	640	656	667	651	646	655	679	696	685	674	679	694	687	701	685	682	689	680	718	730	741	761	757
66	518	548	567	581	555	547	548	537	540	542	556	539	565	576	552	580	582	577	589	581	583	568	574	582	572	596	590	548	562	573	566	561	587	606	629	640	596	592	573	593	576	614	671	674	704	673	672	684	645
67	459	469	474	455	448	462	491	502	517	514	521	505	517	531	532	532	536	527	517	518	527	511	531	539	538	534	550	554	549	550	546	563	577	582	571	576	589	592	576	593	580	581	615	591	587	589	609	624	613
68	543	537	551	577	578	570	582	573	589	582	583	579	581	580	590	583	602	585	588	584	616	615	584	595	598	579	596	598	591	585	599	604	622	639	639	649	637	658	665	666	663	658	633	646	656	644	649	649	653
69	546	476	484	498	489	534	504	531	549	553	570	544	563	564	540	587	609	610	548	624	614	616	610	637	648	631	665	641	617	655	662	692	650	712	678	725	753	763	716	738	753	733	193	200	199	237	211	260	260
70	486	505	513	526	543	553	575	585	578	567	576	578	555	552	573	570	557	578	556	557	548	557	557	573	575	581	588	574	600	588	617	599	579	565	567	575	592	572	580	575	584	569	598	609	612	598	601	581	617
71	652	657	680	662	654	671	653	666	660	666	671	676	676	667	666	672	664	690	680	679	685	693	699	703	690	713	692	682	682	704	722	736	744	747	735	746	754	740	765	764	780	764	784	786	751	760	321	235	197
72	545	553	556	541	558	576	543	590	612	615	621	634	655	653	633	656	646	675	708	693	745	712	722	708	727	723	731	764	744	726	741	741	725	748	713	751	728	742	735	720	716	710	701	706	715	725	721	719	708
73	470	460	447	438	446	484	468	484	459	503	509	540	535	539	550	584	570	608	578	578	577	558	576	587	569	598	622	650	629	631	628	646	619	610	603	617	614	689	616	627	651	613	660	688	644	632	624	638	700
0	560	629	746	628	587	549	573	530	572	536	528	580	610	656	681	445	770	731	692	841	783	806	802	805	810	868	890	855	800	899	886	469	902	900	888	973	939	997	984	1000	930	988	947	989	975	981	984	1030	1021
74	440	404	413	441	412	419	414	427	470	503	488	505	474	492	507	495	485	505	544	545	556	548	568	547	544	557	566	576	584	568	595	564	578	575	577	576	597	606	587	559	593	598	618	640	230	167	164	180	159
75	528	592	581	552	555	527	545	540	525	477	522	539	528	561	580	567	534	547	481	476	507	509	534	557	582	530	532	508	516	503	502	488	508	556	549	552	547	546	519	513	490	477	518	151	211	224	213	202	264
76	464	503	534	531	530	503	542	538	555	553	535	530	555	550	549	582	560	599	544	548	571	574	561	559	567	550	565	555	553	553	532	214	185	152	166	159	157	164	176	188	186	188	203	196	212	207	200	210	208
0	648	684	737	750	721	723	749	764	750	731	738	765	721	727	727	754	706	764	765	753	731	764	753	818	785	816	742	797	777	760	738	787	778	813	746	792	772	813	838	839	895	852	889	934	870	928	981	964	948
77	1027	966	890	925	1015	1117	1148	1007	1014	987	1068	1122	1089	1025	1057	986	993	989	1048	961	1032	1014	1031	1009	1003	972	974	963	989	978	1016	957	1053	1032	1049	970	966	1030	982	1009	1017	1003	1010	1029	1015	982	963	989	999
78	709	728	737	723	699	699	724	714	728	766	761	767	768	794	801	822	815	816	782	775	807	798	793	790	795	785	782	795	759	754	756	759	768	776	761	779	756	767	743	725	730	748	721	740	731	736	720	724	729
0	680	648	681	659	662	643	696	714	740	766	720	786	777	777	729	757	739	740	743	718	746	718	809	763	783	795	780	774	776	779	810	737	770	804	741	742	762	791	835	803	840	864	851	915	887	950	939	931	995
79	621	733	734	705	732	704	700	721	689	600	696	739	702	716	775	764	735	753	683	631	694	686	724	766	349	764	782	743	778	769	773	739	781	854	849	847	823	837	794	763	747	720	777	755	731	657	607	500	474
80	541	525	544	563	587	546	599	633	622	656	630	590	630	631	649	416	257	222	233	229	217	200	184	190	209	195	231	229	224	213	210	228	235	232	226	238	221	232	246	235	226	229	236	219	232	233	230	250	240
0	585	600	595	617	609	612	597	632	613	663	634	684	688	654	659	654	644	659	650	685	673	673	676	676	657	681	703	696	704	710	718	716	711	729	736	726	767	710	737	724	748	735	757	775	769	764	767	757	747
0	784	836	829	836	858	840	855	880	860	874	860	876	883	873	878	907	893	894	876	846	878	896	867	889	891	911	903	910	917	897	947	941	919	921	972	921	934	984	971	972	965	986	954	978	974	1014	981	999	961
81	589	582	585	614	619	604	611	598	592	559	577	585	599	628	618	617	634	646	639	639	652	628	641	621	639	642	621	630	626	634	654	663	681	691	691	672	700	676	656	669	689	668	690	700	702	694	705	753	715
82	372	396	410	417	452	428	437	428	447	453	485	485	518	532	535	532	540	553	557	568	559	554	557	548	556	569	559	530	534	546	537	519	520	527	514	539	519	505	472	446	463	465	469	459	461	446	426	447	409
83	105	41	58	70	64	73	76	78	80	128	83	77	89	91	49	71	64	64	118	134	107	91	52	36	25	70	67	84	90	110	113	130	113	51	51	55	72	76	125	127	140	188	119	159	165	165	119	243	120
84	421	437	450	467	424	430	444	422	443	464	470	492	500	516	533	520	514	536	513	519	526	520	531	513	524	507	517	524	541	518	534	528	524	511	508	510	535	518	524	522	520	531	515	529	543	548	542	532	565
85	810	808	841	865	854	858	808	846	847	865	872	844	853	832	808	823	820	816	794	784	815	840	788	792	813	842	840	844	830	848	838	820	836	847	839	843	857	884	880	871	867	864	889	854	843	860	868	848	891
86	419	431	429	459	467	475	476	479	468	489	486	497	485	496	494	505	524	536	519	530	527	533	527	543	547	562	555	552	547	563	168	159	171	196	NaN	NaN	NaN	NaN	NaN	NaN	NaN	NaN	NaN	NaN	NaN	NaN	NaN	NaN	NaN
87	597	633	622	681	692	662	685	638	678	692	632	638	699	695	755	729	726	739	708	743	752	798	793	800	822	803	786	678	237	206	201	190	203	192	177	176	172	180	194	187	197	206	200	210	225	242	218	249	238
88	405	462	462	457	467	512	509	521	515	521	491	523	507	464	544	566	528	509	530	592	494	570	577	589	548	538	576	595	582	616	639	553	573	591	590	659	626	540	572	603	618	642	645	627	661	635	627	624	592
89	588	577	558	598	569	582	582	628	632	643	655	685	670	720	722	701	705	709	692	727	734	737	670	722	720	751	728	733	772	728	741	753	733	606	485	1013	522	512	569	562	448	941	975	925	484	556	386	538	553
0	127	93	91	133	120	105	116	106	122	156	134	95	142	103	85	87	96	100	133	160	141	138	98	104	99	122	91	101	104	110	112	133	124	80	80	70	64	74	91	92	101	120	102	125	132	125	111	204	123
90	707	780	727	728	726	763	778	733	753	754	743	763	763	820	783	825	761	776	797	803	795	785	779	792	817	794	788	781	819	790	852	845	837	848	820	851	834	819	822	841	851	867	861	846	844	879	865	893	872
91	867	896	947	965	991	969	934	995	990	990	971	955	980	1004	991	1005	1022	1019	1019	1056	1059	1027	1040	1063	1095	1077	1062	1146	1158	1152	1098	1136	1072	1157	1126	1117	1151	1163	1129	1140	1136	1131	1118	1106	1114	500	1144	1135	1100
0	64	30	25	31	21	23	12	12	8	39	19	13	1	NaN	NaN	NaN	NaN	NaN	NaN	NaN	NaN	NaN	NaN	NaN	NaN	NaN	NaN	NaN	NaN	NaN	NaN	NaN	NaN	NaN	NaN	NaN	NaN	NaN	NaN	NaN	NaN	NaN	NaN	NaN	NaN	NaN	NaN	NaN	NaN
92	346	378	398	389	395	394	389	393	402	412	419	412	412	432	424	443	450	474	485	485	475	511	499	493	500	502	517	519	509	511	509	513	523	467	517	518	502	488	495	485	486	525	540	531	522	524	511	539	530
93	359	381	388	396	394	401	403	417	436	418	432	427	434	434	451	451	470	463	463	462	456	465	452	446	456	449	464	456	466	490	504	496	499	477	482	473	466	481	490	500	499	482	499	494	498	496	502	499	497
94	336	327	352	361	392	383	395	391	420	390	426	446	454	451	447	479	465	470	448	459	474	473	473	486	503	488	527	506	477	473	471	459	445	443	436	437	431	439	414	433	434	441	445	431	413	425	431	438	441
95	447	447	459	470	444	485	463	472	451	444	445	472	471	502	550	516	515	505	519	516	507	508	502	502	515	509	509	531	527	498	523	530	519	539	509	158	148	165	183	154	161	150	147	149	147	148	135	155	159
96	287	272	301	323	323	326	321	310	309	359	363	375	388	380	398	411	413	405	413	394	414	412	424	410	432	411	435	427	416	441	477	491	499	488	493	486	481	497	504	482	514	490	495	495	492	503	494	513	539
97	813	914	896	935	971	968	1001	1027	1033	1029	1026	1026	1046	1061	1068	1094	1147	1105	1055	1111	1094	1102	1088	1150	1124	1094	1129	1128	1165	1154	1139	1165	1166	1195	1204	1172	1249	1268	1214	494	1205	1196	1181	1211	1200	1217	483	1193	1217
98	884	891	893	856	855	873	862	868	841	829	849	871	879	883	876	935	929	928	885	853	854	880	860	867	844	801	785	778	741	732	801	833	852	793	806	795	776	800	767	761	776	767	776	785	785	757	763	792	754
99	471	472	508	462	495	509	505	532	513	479	506	506	502	507	529	508	496	519	532	529	543	532	546	532	538	525	515	530	533	520	527	568	585	600	580	589	578	586	589	576	605	595	591	570	598	582	605	600	574
100	456	465	477	486	483	462	475	455	463	465	470	494	519	523	509	520	521	570	557	562	553	548	535	533	565	541	544	563	586	583	594	611	589	556	590	602	563	563	531	563	597	618	613	623	626	626	598	628	613
0	820	792	801	822	803	789	790	811	784	820	825	796	825	824	801	812	787	808	845	826	853	830	804	812	820	795	828	832	818	812	790	795	804	802	795	789	762	767	749	767	758	770	790	784	770	764	757	762	781
101	823	860	858	859	892	876	856	850	892	874	870	911	914	908	921	946	951	958	966	965	974	983	1020	991	996	996	966	963	1003	952	986	1011	982	1010	1003	1003	977	987	1006	938	977	895	971	927	926	1014	958	989	899
102	482	490	511	490	495	484	475	517	516	499	511	526	543	533	550	551	531	527	512	515	527	515	513	525	509	513	502	515	520	510	516	508	529	505	517	509	478	493	508	490	505	498	502	501	515	526	524	529	513
103	923	819	858	817	800	813	812	850	861	910	854	838	853	817	821	835	847	849	942	954	893	897	822	815	817	871	815	854	871	848	863	884	901	821	761	777	759	699	119	108	117	142	136	153	146	156	145	210	166
104	553	547	584	582	586	595	629	627	649	621	628	651	638	688	673	681	679	683	712	706	706	731	742	717	754	752	731	746	721	734	732	728	732	724	760	747	742	747	778	751	759	731	789	764	718	285	224	221	255
105	471	523	515	503	488	491	504	484	483	492	491	497	499	533	528	538	545	552	542	548	585	572	579	589	582	592	610	617	623	624	645	656	653	610	642	618	653	635	666	596	598	578	599	552	544	530	490	427	437
0	900	1020	947	851	914	957	967	1001	1028	957	1016	1020	980	1032	1033	1089	1024	1043	1079	1097	1057	1034	1023	1043	1144	1088	1131	1108	1153	1141	NaN	NaN	NaN	NaN	NaN	NaN	NaN	NaN	NaN	NaN	NaN	NaN	NaN	NaN	NaN	NaN	NaN	NaN	NaN
0	1219	1223	1233	1270	1257	1306	1272	1314	1287	1243	1276	1334	1345	1323	1322	1295	1279	1297	1302	1288	1262	1253	1263	1288	1282	1212	1230	1204	1212	1212	1189	1184	1177	1226	1195	1197	1202	1142	1114	1071	1174	1089	1106	1113	1167	1171	1174	1175	1109
106	700	704	698	690	664	669	694	665	671	720	760	771	779	759	759	761	750	751	746	759	755	753	738	771	751	748	748	772	773	778	794	780	771	755	768	788	790	804	788	765	763	766	757	757	789	766	753	768	773
107	1452	1386	1413	1403	1398	1526	1510	1495	1470	1434	1495	1526	1500	1476	1576	1592	1653	1565	1622	1624	1593	1680	1563	1529	1687	1543	1713	1658	1617	1667	1616	1570	1649	1690	1618	1695	1638	1642	1680	1686	1649	1701	1629	1586	1639	1655	1604	1637	1609
108	1453	1458	1433	1511	1529	1589	1591	1560	1598	1564	1567	1724	1661	1653	1674	1683	1753	1733	1701	1705	1761	1699	1656	1673	1699	1720	1768	1755	1689	1704	1707	1761	1699	1779	1767	1739	1781	1695	1780	1755	1808	1783	1805	1769	1793	1808	1739	1815	1785
109	503	535	573	535	517	516	524	531	562	581	594	613	633	645	640	658	658	672	655	660	657	663	669	661	674	647	652	672	645	657	660	657	662	676	676	680	669	673	654	686	693	673	692	681	669	692	680	686	682
110	600	600	607	605	602	603	637	672	645	684	677	707	682	717	715	742	754	759	743	767	774	783	797	793	809	813	814	812	853	806	825	806	802	821	838	836	841	854	861	868	853	849	848	856	842	848	855	876	885
111	679	719	726	731	743	724	747	748	784	766	719	736	754	736	769	709	716	740	715	719	740	720	732	745	758	757	804	802	785	815	830	829	845	814	815	819	844	829	852	872	824	878	870	822	816	794	815	818	822
112	531	565	551	577	625	592	576	539	549	589	609	599	645	657	642	711	739	722	674	678	696	691	710	652	712	707	732	765	704	721	710	731	714	701	713	703	713	745	661	233	231	249	272	287	254	340	285	317	298
113	756	733	723	729	698	727	719	717	753	770	761	773	786	811	800	801	792	816	811	865	880	864	867	896	903	926	938	951	935	917	928	961	956	941	959	952	956	955	963	951	943	937	968	957	934	920	893	909	891
114	1526	1551	1603	1582	1589	1608	1562	1500	1523	1537	1519	1556	1564	1598	1622	1621	1630	1620	1610	1576	1624	1605	1636	1641	719	709	1686	1667	736	1665	1634	1668	1736	1749	1795	1771	1774	1720	1805	1762	1762	1757	1737	791	1751	1808	1788	1779	1762
115	567	570	551	570	579	642	632	726	664	607	724	727	729	738	737	727	694	728	766	767	761	812	741	825	788	786	800	731	787	828	846	806	835	850	894	820	842	863	801	824	763	847	905	206	139	144	138	167	159
116	1415	1400	1360	1396	1418	1455	1486	1459	1433	1471	1544	1487	1513	1514	1505	1486	1447	1459	1483	1429	1483	1445	1447	1453	1459	1457	1461	1421	1434	1452	1446	1431	1448	1436	1445	1436	1436	1398	1422	1442	1437	1471	1470	1493	1485	1413	1439	1462	1434
117	768	877	798	826	859	846	857	797	832	814	811	820	799	791	816	768	778	829	845	829	848	851	866	838	917	879	877	888	893	900	850	897	877	883	879	877	856	906	887	905	899	933	913	936	935	989	965	983	977
118	1590	1634	1706	1776	1799	1843	1758	1816	944	1782	1827	1858	1830	1822	941	1836	889	945	1867	1857	1870	1911	1933	1932	1885	1834	1858	1876	1876	1867	1863	1888	1891	1925	1859	1872	1838	1818	1920	2046	1886	1883	1877	1901	1871	1901	2039	1096	2082
119	133	127	132	133	167	200	219	261	285	305	353	368	387	382	391	402	380	404	408	441	456	453	455	441	439	435	436	442	441	468	443	480	483	475	485	478	502	526	516	520	527	559	560	541	580	547	529	547	517
120	600	613	568	615	574	613	581	600	586	602	607	598	628	622	628	622	587	596	591	565	568	578	577	566	589	594	605	598	578	622	619	643	665	664	633	645	655	624	670	650	703	712	739	663	675	710	686	716	725
0	234	238	268	342	398	454	487	541	557	586	577	638	264	622	609	606	599	588	614	647	666	686	688	711	713	696	685	700	689	689	748	735	758	774	795	796	337	341	841	825	813	359	412	424	421	377	831	348	849
121	1758	1753	1771	1857	1853	1822	1843	1886	1891	1811	1893	1908	1953	1899	1899	1930	1921	1970	1965	1939	1929	1947	1901	1955	1901	1957	1956	2002	2063	2005	2036	2049	2007	2030	2030	2054	2077	2038	2109	2080	2119	2112	2094	2144	2100	2131	2161	2112	2136
122	734	770	738	744	767	769	768	738	732	762	761	761	759	805	812	783	757	784	803	801	814	826	812	829	821	812	810	815	807	792	814	811	822	851	823	847	807	860	875	835	436	862	855	884	884	859	859	843	883
123	1125	1122	1097	1133	1153	1114	1100	1090	1118	1112	1082	1120	1111	1109	1060	1070	1017	1045	1037	1028	590	493	467	462	463	473	467	468	487	469	490	543	523	521	514	546	514	539	529	517	561	560	500	431	438	489	467	487	433
124	682	671	700	694	668	692	694	768	764	327	745	812	792	805	795	778	772	800	773	809	780	827	811	803	813	775	801	786	804	768	778	773	771	780	801	771	755	786	779	790	782	783	840	807	813	842	798	805	819
125	565	590	616	676	716	721	742	746	760	750	769	758	825	807	842	835	875	872	867	815	821	862	855	853	843	873	881	891	861	840	850	854	884	847	898	864	855	845	866	832	734	635	470	369	324	322	334	323	301
126	847	849	862	841	828	823	839	828	795	837	852	860	836	852	862	871	890	912	910	921	915	914	924	937	917	940	925	939	966	957	960	948	977	954	979	964	1010	997	992	996	993	1022	988	999	1024	999	981	993	1006
127	664	675	690	683	653	672	682	716	712	718	724	733	721	763	770	776	730	768	789	763	785	824	824	785	825	794	805	805	836	797	814	836	810	842	806	812	828	871	902	843	891	900	891	861	923	909	927	910	905
128	759	756	746	742	714	708	696	704	699	667	729	772	743	732	779	776	806	822	825	857	854	848	807	774	720	723	721	711	772	786	809	800	827	791	815	798	803	768	804	799	791	802	839	852	844	840	853	797	835
0	372	412	402	427	470	485	452	509	523	504	583	550	625	615	661	754	704	652	748	726	729	845	819	861	860	853	832	888	862	923	940	977	920	911	1025	989	NaN	NaN	NaN	NaN	NaN	NaN	NaN	NaN	NaN	NaN	NaN	NaN	NaN
129	776	791	791	804	838	809	798	782	806	800	821	834	826	869	866	883	873	875	882	883	890	897	893	937	897	901	906	949	960	941	978	971	982	965	966	964	949	964	1002	986	974	966	968	990	955	964	959	955	960
130	605	626	645	719	673	676	719	703	733	726	731	769	760	775	812	841	862	838	861	886	886	924	937	932	928	940	968	949	924	948	975	1013	1003	1001	991	1044	1012	1022	1032	1020	1023	1001	914	695	346	337	306	304	305
131	667	693	724	704	698	669	698	694	713	733	729	720	717	731	751	767	764	775	815	784	817	759	772	840	810	856	827	771	718	744	726	782	757	806	877	860	858	808	898	848	908	912	972	946	929	964	982	934	1019
0	131	38	35	68	51	75	99	109	142	203	138	113	130	126	97	114	144	146	228	240	210	219	165	151	107	156	160	186	172	189	206	241	221	146	145	135	137	144	184	175	196	228	179	219	229	246	210	322	200
132	576	579	561	572	558	582	570	546	565	604	584	580	611	609	662	648	603	642	665	679	649	688	670	643	700	683	676	717	727	720	745	733	707	704	762	766	734	771	804	768	746	726	726	768	710	699	433	209	206
133	559	542	572	583	568	577	564	536	550	567	568	608	613	627	624	641	632	639	612	639	653	687	711	710	743	753	796	778	794	822	775	773	784	770	763	730	763	762	780	760	775	794	795	792	804	775	774	844	807
134	456	466	514	517	565	530	550	544	555	547	550	591	588	594	586	615	594	638	633	589	656	655	636	640	671	670	664	642	660	691	648	660	660	663	666	678	684	663	652	648	665	666	694	681	699	669	643	646	638
0	190	41	87	94	95	115	155	191	196	219	220	222	225	215	238	250	236	168	200	228	187	238	241	224	NaN	NaN	NaN	NaN	NaN	NaN	NaN	NaN	NaN	NaN	NaN	NaN	NaN	NaN	NaN	NaN	NaN	NaN	NaN	NaN	NaN	NaN	NaN	NaN	NaN
135	2256	2245	2004	2061	2110	2022	2090	2019	2106	1966	1977	2089	1913	2084	2107	2171	2212	2225	2130	2231	2235	2208	2201	2091	2143	2151	2138	2211	2270	2167	2394	2310	2227	2327	2269	2249	2270	2214	2293	2241	2291	2294	2211	2241	2221	2254	2226	2208	2210
136	476	466	478	476	499	501	485	509	518	507	524	530	536	540	556	558	565	577	592	576	566	570	581	586	586	608	583	580	580	603	586	587	605	606	616	608	613	580	618	617	613	615	614	611	609	599	586	583	575
0	63	10	155	97	164	199	213	85	180	217	278	66	77	274	65	355	281	305	352	160	362	346	354	362	375	113	153	404	NaN	NaN	NaN	NaN	NaN	NaN	NaN	NaN	NaN	NaN	NaN	NaN	NaN	NaN	NaN	NaN	NaN	NaN	NaN	NaN	NaN
137	467	482	487	523	522	537	541	515	518	557	562	603	612	628	665	663	647	650	668	679	672	669	694	688	710	713	717	728	729	675	722	720	728	728	724	732	742	740	720	699	714	709	709	730	730	729	732	732	731
0	52	61	63	70	77	81	98	107	146	159	141	160	187	192	69	237	205	239	231	199	228	215	196	267	190	238	245	251	62	266	213	242	247	287	267	229	246	247	290	256	282	295	235	228	287	269	273	317	298
138	505	488	450	387	362	319	310	343	398	410	474	494	558	585	604	614	606	641	586	622	635	610	651	694	737	709	697	693	734	664	663	643	715	719	678	713	711	690	683	694	685	623	644	644	545	557	562	591	578
139	2013	2050	1946	1950	2008	1981	1987	1859	1947	1884	1962	2010	1949	2011	1941	2029	2018	2083	1933	2107	2072	2008	2045	2023	1987	1964	1990	2035	1984	2044	2002	2103	2027	2099	2131	2000	2110	2009	2010	1979	2019	1937	1975	1930	1913	1991	1900	1944	1900
0	72	84	78	82	95	107	133	146	168	163	171	166	168	190	174	170	52	193	200	219	216	239	236	220	217	263	46	239	274	265	267	310	267	83	293	309	295	NaN	NaN	NaN	NaN	NaN	NaN	NaN	NaN	NaN	NaN	NaN	NaN
140	575	644	619	615	564	575	594	606	625	603	648	643	630	646	670	676	651	717	711	757	712	723	708	731	746	684	706	727	697	710	715	724	734	696	694	699	720	697	691	720	714	698	699	716	679	679	686	708	697
141	560	578	574	613	579	567	633	610	608	611	579	595	596	629	619	627	629	617	624	622	642	622	632	629	635	617	610	622	633	591	612	611	623	625	586	556	522	556	585	564	521	486	284	325	319	324	311	311	312
0	123	197	195	221	216	207	210	252	287	274	210	111	265	329	312	362	364	332	333	317	343	122	415	352	340	160	398	346	456	477	447	450	421	483	550	453	541	495	511	516	462	489	509	488	564	494	514	532	532
0	155	145	81	206	273	259	NaN	NaN	NaN	NaN	NaN	NaN	NaN	NaN	NaN	NaN	NaN	NaN	NaN	NaN	NaN	NaN	NaN	NaN	NaN	NaN	NaN	NaN	NaN	NaN	NaN	NaN	NaN	NaN	NaN	NaN	NaN	NaN	NaN	NaN	NaN	NaN	NaN	NaN	NaN	NaN	NaN	NaN	NaN
142	880	644	667	235	259	261	378	395	453	485	506	558	495	538	550	602	551	605	982	663	839	738	615	602	577	837	1060	1130	659	757	1250	1264	941	780	737	751	760	739	705	676	676	688	684	682	652	660	642	660	695
143	532	569	513	608	585	580	640	638	647	663	733	766	754	728	692	760	776	812	793	836	835	829	825	870	862	870	359	857	907	405	897	870	840	554	880	881	897	936	908	1002	921	960	975	883	925	925	902	912	934
0	31	37	55	22	58	75	34	53	56	58	34	136	143	23	118	NaN	NaN	NaN	NaN	NaN	NaN	NaN	NaN	NaN	NaN	NaN	NaN	NaN	NaN	NaN	NaN	NaN	NaN	NaN	NaN	NaN	NaN	NaN	NaN	NaN	NaN	NaN	NaN	NaN	NaN	NaN	NaN	NaN	NaN
144	1392	1278	1346	1187	1326	1262	1272	1386	1296	1269	1295	1355	1303	1373	1463	1483	1546	1452	1437	1375	1398	1363	1516	1500	1533	1514	1494	1523	1509	1584	1588	1596	1546	1700	1723	1720	1775	1808	1633	1745	1717	1662	1895	1867	1689	1675	1793	1654	1943
145	984	1032	1035	959	1038	1004	1003	1050	1002	1016	970	1053	1021	1022	1095	1049	1066	1021	993	962	975	952	1030	1024	1006	958	978	972	943	946	954	945	946	986	945	972	916	954	892	908	869	803	912	783	377	392	345	390	381
146	541	483	471	351	411	351	350	335	219	165	109	181	160	181	295	302	358	387	331	277	313	323	468	510	428	302	355	410	310	323	357	305	190	93	55	39	53	70	7	20	20	4	46	32	5	1	49	56	91
147	430	374	415	335	389	375	380	453	423	425	425	499	471	487	580	562	563	532	493	476	472	441	590	552	628	527	560	584	531	576	573	564	532	643	607	576	590	666	537	633	593	527	656	636	624	604	624	533	632
0	46	71	80	NaN	NaN	NaN	NaN	NaN	NaN	NaN	NaN	NaN	NaN	NaN	NaN	NaN	NaN	NaN	NaN	NaN	NaN	NaN	NaN	NaN	NaN	NaN	NaN	NaN	NaN	NaN	NaN	NaN	NaN	NaN	NaN	NaN	NaN	NaN	NaN	NaN	NaN	NaN	NaN	NaN	NaN	NaN	NaN	NaN	NaN
0	NaN	NaN	NaN	NaN	NaN	NaN	NaN	NaN	NaN	NaN	NaN	NaN	NaN	NaN	NaN	NaN	NaN	NaN	NaN	NaN	NaN	NaN	NaN	NaN	NaN	NaN	NaN	NaN	NaN	NaN	NaN	NaN	NaN	NaN	NaN	NaN	NaN	NaN	NaN	NaN	NaN	NaN	NaN	NaN	NaN	NaN	NaN	NaN	NaN
0	NaN	NaN	NaN	NaN	NaN	NaN	NaN	NaN	NaN	NaN	NaN	NaN	NaN	NaN	NaN	NaN	NaN	NaN	NaN	NaN	NaN	NaN	NaN	NaN	NaN	NaN	NaN	NaN	NaN	NaN	NaN	NaN	NaN	NaN	NaN	NaN	NaN	NaN	NaN	NaN	NaN	NaN	NaN	NaN	NaN	NaN	NaN	NaN	NaN
0	67	33	64	31	82	117	155	196	209	260	245	277	249	261	272	260	251	235	229	230	230	197	286	280	286	236	250	267	221	237	246	247	218	285	283	272	221	179	128	131	66	15	NaN	NaN	NaN	NaN	NaN	NaN	NaN
0	NaN	NaN	NaN	NaN	NaN	NaN	NaN	NaN	NaN	NaN	NaN	NaN	NaN	NaN	NaN	NaN	NaN	NaN	NaN	NaN	NaN	NaN	NaN	NaN	NaN	NaN	NaN	NaN	NaN	NaN	NaN	NaN	NaN	NaN	NaN	NaN	NaN	NaN	NaN	NaN	NaN	NaN	NaN	NaN	NaN	NaN	NaN	NaN	NaN
148	312	320	324	333	364	379	392	402	403	427	434	450	475	176	483	511	487	454	494	462	484	470	462	474	451	511	478	510	529	530	490	496	498	469	469	459	450	444	457	388	451	447	520	466	441	441	433	454	461
0	92	142	84	109	137	150	121	140	99	116	89	120	99	119	129	126	94	146	152	137	106	123	43	NaN	NaN	NaN	NaN	NaN	NaN	NaN	NaN	NaN	NaN	NaN	NaN	NaN	NaN	NaN	NaN	NaN	NaN	NaN	NaN	NaN	NaN	NaN	NaN	NaN	NaN
0	84	119	75	83	114	123	108	129	86	97	49	86	76	NaN	NaN	NaN	NaN	NaN	NaN	NaN	NaN	NaN	NaN	NaN	NaN	NaN	NaN	NaN	NaN	NaN	NaN	NaN	NaN	NaN	NaN	NaN	NaN	NaN	NaN	NaN	NaN	NaN	NaN	NaN	NaN	NaN	NaN	NaN	NaN
0	891	1030	878	882	951	974	937	947	915	896	899	965	961	1001	972	1010	930	1019	1042	1033	981	972	859	874	659	784	772	770	637	315	293	321	321	308	306	260	265	254	320	156	242	227	235	225	196	206	274	269	268
149	1728	1770	1673	1642	1590	1561	1536	1577	1582	1308	476	504	457	463	476	471	460	467	209	187	195	177	190	195	220	213	223	221	258	318	358	364	407	426	445	474	466	474	457	467	482	539	564	610	598	591	611	610	614
0	1110	1113	1097	1109	1216	1311	1301	1245	1281	1246	1208	1214	1145	1117	1132	1093	1026	1088	1052	1023	1002	958	971	999	969	1069	1065	1061	996	1028	1007	1032	1083	1078	1079	1043	1042	1008	1063	1101	1174	1185	1152	1160	1132	1026	1103	1095	1088
0	169	244	140	140	167	179	144	158	116	127	121	127	118	138	142	131	114	145	173	188	166	185	117	131	66	143	139	161	147	147	139	162	158	162	148	102	100	78	153	45	105	100	111	130	101	101	154	128	141
150	92	99	101	112	139	130	137	50	138	172	166	190	175	198	185	185	195	205	211	241	242	228	227	231	231	257	255	222	242	236	229	234	230	236	244	240	143	65	69	74	71	73	82	83	82	84	89	99	150
0	426	484	384	379	446	407	354	387	327	288	320	285	303	367	381	372	347	314	339	306	317	358	375	368	397	331	312	350	316	323	331	277	329	325	326	364	318	323	297	387	379	383	378	358	331	329	334	307	284
151	463	480	467	478	485	476	498	467	462	483	478	474	488	491	514	494	511	527	503	559	559	573	544	548	543	544	516	567	547	554	546	538	563	580	558	595	589	541	595	730	530	564	605	545	529	546	586	612	626
152	597	603	669	625	644	717	774	763	720	747	759	866	816	763	768	758	783	778	758	761	707	628	583	576	591	711	720	730	734	713	701	696	699	700	710	681	694	713	737	660	745	758	737	736	677	712	751	785	707
153	352	365	364	345	348	368	372	376	352	356	376	381	385	397	396	423	443	445	398	425	406	426	430	421	426	413	397	399	438	411	413	426	426	417	403	410	412	418	414	425	435	436	433	438	430	437	426	430	433
0	100	116	100	152	153	149	143	158	159	183	197	186	204	204	231	234	220	218	231	242	215	225	257	263	253	231	275	265	262	284	286	297	298	276	289	289	284	270	266	278	286	286	314	317	319	326	309	276	209
0	12	36	66	81	71	59	85	72	60	59	27	25	NaN	NaN	NaN	NaN	NaN	NaN	NaN	NaN	NaN	NaN	NaN	NaN	NaN	NaN	NaN	NaN	NaN	NaN	NaN	NaN	NaN	NaN	NaN	NaN	NaN	NaN	NaN	NaN	NaN	NaN	NaN	NaN	NaN	NaN	NaN	NaN	NaN
154	116	96	99	137	135	143	122	147	166	187	210	247	249	298	284	345	354	291	285	266	288	340	393	333	402	332	317	322	347	381	441	376	377	392	377	458	382	388	407	410	405	407	401	436	402	433	416	404	415
155	319	316	314	314	336	344	342	376	377	391	386	415	429	440	439	440	440	443	442	439	444	443	455	463	456	465	469	478	481	491	479	468	465	490	531	526	514	523	506	501	502	498	517	506	505	494	499	505	475
156	541	566	484	543	524	563	676	632	658	617	585	625	694	661	710	725	739	721	768	791	795	789	790	786	787	785	794	810	795	797	831	812	810	793	774	772	799	807	799	264	256	218	260	315	340	375	340	389	403
0	541	515	504	500	547	561	503	537	574	593	669	658	690	682	678	675	652	633	634	674	680	691	672	668	684	677	681	707	693	706	712	693	708	696	679	683	707	693	673	268	281	276	271	270	289	330	302	385	766
157	450	380	393	398	428	502	594	274	327	394	410	431	428	438	441	474	494	486	504	510	517	534	526	531	541	537	561	554	577	572	566	591	583	581	578	607	591	617	617	632	620	637	621	621	601	551	291	302	288
158	843	864	859	868	928	901	913	866	854	874	932	880	892	877	912	929	876	820	857	809	842	834	881	847	890	871	840	862	829	852	883	792	831	857	886	876	849	869	817	900	884	895	868	876	857	854	861	825	765
159	391	375	360	346	361	377	413	421	405	424	451	432	475	472	474	479	530	514	553	506	517	539	541	508	525	539	575	555	561	571	569	570	583	591	588	584	253	594	595	614	585	594	593	601	571	574	602	605	565
0	NaN	NaN	NaN	NaN	NaN	NaN	NaN	NaN	NaN	NaN	NaN	NaN	NaN	NaN	NaN	NaN	NaN	NaN	NaN	NaN	NaN	NaN	NaN	NaN	NaN	NaN	NaN	NaN	NaN	NaN	NaN	NaN	NaN	NaN	NaN	NaN	NaN	NaN	NaN	NaN	NaN	NaN	NaN	NaN	NaN	NaN	NaN	NaN	NaN
0	2484	2455	2225	2351	2388	2366	2383	2387	2521	2480	2624	2586	2706	2802	2719	2807	2915	2992	3053	3140	3158	3269	3309	3302	3356	3362	3472	1634	3388	3440	3400	1626	3471	1535	1566	3316	3370	3322	1389	3337	1485	4072	4009	3836	3951	NaN	NaN	NaN	NaN
0	1046	1065	997	1040	1015	978	1002	988	1086	1026	1090	1044	1021	1003	992	978	959	951	990	963	1001	998	987	1038	1030	1056	1086	1058	555	1060	1068	1091	1110	1055	1062	1119	568	1096	1033	1078	1039	1269	1290	1311	1297	1289	1297	1250	1341
0	396	342	389	368	423	349	334	334	318	334	340	394	415	435	449	485	476	487	469	475	497	478	502	504	530	567	588	582	581	607	608	633	636	623	606	588	636	619	571	528	499	488	456	467	391	351	333	NaN	NaN
160	285	277	328	337	273	305	320	291	281	287	316	315	339	303	286	319	326	352	360	381	369	297	281	316	305	321	335	312	363	336	347	396	354	329	324	327	320	309	371	235	278	270	258	272	289	301	269	318	334
161	447	434	467	473	487	501	489	502	538	541	531	581	600	591	644	630	653	655	676	715	718	713	724	727	711	715	692	710	718	726	721	710	728	742	741	752	732	712	702	692	610	724	718	214	225	188	213	226	221
0	19	15	7	18	28	26	36	35	44	40	32	53	49	62	45	68	58	57	52	42	41	11	27	23	23	16	8	14	19	31	32	52	49	44	56	70	66	63	50	60	59	70	66	61	71	75	93	86	97
162	242	249	255	274	268	278	271	268	294	309	320	336	362	382	405	422	421	400	429	460	482	476	479	491	497	485	496	508	511	517	519	522	545	522	527	523	553	537	538	543	547	548	545	538	521	515	515	502	498
163	358	366	373	357	370	354	344	356	376	373	368	361	382	406	406	396	382	419	437	422	555	568	545	573	556	550	606	611	637	596	641	627	690	655	702	697	710	666	683	682	661	704	668	708	719	719	371	336	315
0	266	250	270	268	298	294	337	370	367	408	435	470	473	449	456	424	469	507	514	500	492	498	496	566	557	544	562	534	512	568	608	548	568	561	594	572	502	561	521	494	504	527	546	549	515	493	493	517	543
164	853	896	865	871	902	823	821	820	811	821	766	780	757	756	782	775	745	706	762	733	758	749	771	769	797	745	777	775	776	806	793	801	801	793	768	785	766	768	734	776	757	754	729	727	726	717	734	724	714
165	564	531	505	519	598	541	577	590	601	609	617	633	613	625	592	623	585	569	588	638	636	636	683	697	690	712	706	707	690	662	688	688	680	690	750	796	741	797	780	841	737	800	881	774	841	882	899	889	900
0	667	683	657	655	600	568	585	566	582	606	637	646	625	670	663	683	688	690	687	693	735	711	730	733	751	750	785	750	312	729	743	747	766	788	768	783	786	781	820	808	832	820	798	871	843	843	869	835	865
166	180	217	225	230	237	251	246	240	270	296	338	360	351	329	326	338	353	376	376	385	391	383	396	406	414	427	435	458	442	448	443	444	452	431	435	436	431	439	428	443	442	444	453	448	447	436	439	448	441
167	1026	1041	1004	975	949	942	955	935	970	988	1006	1021	1031	1020	1022	1033	1019	1010	1027	1017	1055	1064	1060	1068	1078	1083	1086	1097	1106	1122	1107	1153	1142	1096	1090	1084	1101	1068	1048	1058	1045	1352	1330	1311	1261	1248	1217	1268	1274
168	702	698	710	723	728	724	759	777	764	805	790	810	807	789	801	815	808	850	822	831	850	844	854	828	821	816	802	772	780	800	811	804	865	872	900	910	876	880	868	898	856	901	889	909	891	915	868	867	877
169	262	278	299	323	339	345	346	356	363	375	376	365	369	374	372	391	380	373	398	413	405	411	413	419	415	421	421	421	417	412	400	406	398	420	409	417	422	413	387	426	419	427	436	439	418	404	416	415	405
170	348	329	324	320	326	321	344	340	351	371	392	378	374	379	408	387	395	406	410	398	381	397	386	400	423	444	452	439	442	416	427	426	421	158	133	118	102	112	113	101	106	122	135	124	136	128	120	141	123
171	342	397	379	385	417	428	465	467	521	565	581	567	605	608	627	641	619	609	626	621	623	626	645	670	663	650	680	688	714	708	739	721	706	739	776	738	732	774	782	812	796	789	771	812	785	793	810	760	796
172	302	301	305	311	301	270	272	273	308	354	383	392	416	455	476	493	489	469	499	473	463	472	469	471	458	462	456	454	480	472	482	500	511	489	501	500	491	496	502	500	508	482	501	508	502	510	519	511	515
173	284	294	292	312	333	317	315	327	328	332	339	361	369	374	373	387	394	422	425	455	444	472	468	473	484	499	491	518	511	525	524	549	523	523	533	535	548	584	568	596	631	630	634	633	634	642	678	666	675
0	1296	1468	1237	1270	1269	1234	1298	1258	NaN	NaN	NaN	NaN	NaN	NaN	NaN	NaN	NaN	NaN	NaN	NaN	NaN	NaN	NaN	NaN	NaN	NaN	NaN	NaN	NaN	NaN	NaN	NaN	NaN	NaN	NaN	NaN	NaN	NaN	NaN	NaN	NaN	NaN	NaN	NaN	NaN	NaN	NaN	NaN	NaN
0	11	NaN	NaN	NaN	NaN	NaN	NaN	NaN	NaN	NaN	NaN	NaN	NaN	NaN	NaN	NaN	NaN	NaN	NaN	NaN	NaN	NaN	NaN	NaN	NaN	NaN	NaN	NaN	NaN	NaN	NaN	NaN	NaN	NaN	NaN	NaN	NaN	NaN	NaN	NaN	NaN	NaN	NaN	NaN	NaN	NaN	NaN	NaN	NaN
174	742	739	745	753	751	700	703	744	736	788	793	781	794	783	794	775	783	778	801	810	817	814	824	851	857	880	878	878	899	880	882	876	853	847	818	838	812	833	829	849	814	824	824	829	834	816	828	804	807
175	572	588	551	591	626	590	643	638	634	629	658	645	675	688	701	668	680	694	687	697	694	702	717	708	704	668	694	711	671	686	693	663	673	676	441	214	185	153	170	158	154	157	161	144	160	160	164	156	154
176	605	609	581	647	644	646	667	673	676	690	712	692	737	760	735	754	745	757	734	720	725	754	745	755	767	779	768	742	730	763	760	749	718	610	193	190	188	175	156	163	157	162	166	170	169	176	179	177	171
0	138	130	167	145	168	167	188	185	195	249	244	278	262	63	308	288	317	323	348	337	389	371	394	427	122	409	400	417	430	408	415	429	442	441	422	407	428	446	141	487	464	481	491	468	443	456	482	470	445
177	470	478	511	489	510	533	501	510	515	507	536	513	537	558	542	537	516	534	554	530	533	551	556	540	545	530	508	519	539	546	543	529	535	530	547	535	522	523	542	545	542	308	385	376	398	415	386	426	459
178	486	462	471	477	478	490	488	484	488	491	494	473	495	497	495	503	496	492	513	499	501	482	485	493	505	490	506	489	479	487	484	490	487	480	469	474	470	484	477	483	485	489	482	469	469	496	486	503	491
0	3044	2990	2847	2846	2869	2783	2808	2772	2841	2833	2819	2854	2798	2777	2850	2912	2875	2934	3063	3017	3035	3058	3029	3120	3258	3307	NaN	NaN	NaN	NaN	NaN	NaN	NaN	NaN	NaN	NaN	NaN	NaN	NaN	NaN	NaN	NaN	NaN	NaN	NaN	NaN	NaN	NaN	NaN
179	381	391	380	383	398	379	380	381	381	400	371	388	377	374	381	383	372	375	370	387	389	383	374	385	379	396	391	390	370	370	371	379	373	381	367	373	375	383	367	368	369	223	209	211	224	213	206	187	165
0	2525	2256	2060	1986	2063	2280	2097	2277	2471	4212	NaN	NaN	NaN	NaN	NaN	NaN	NaN	NaN	NaN	NaN	NaN	NaN	NaN	NaN	NaN	NaN	NaN	NaN	NaN	NaN	NaN	NaN	NaN	NaN	NaN	NaN	NaN	NaN	NaN	NaN	NaN	NaN	NaN	NaN	NaN	NaN	NaN	NaN	NaN
180	14	47	18	87	90	78	95	95	90	102	137	127	157	152	164	144	195	196	189	236	218	213	304	237	261	278	281	259	270	294	308	308	322	293	338	320	329	306	97	348	119	334	356	366	356	350	356	352	349
181	544	536	541	551	556	570	570	534	569	565	567	562	576	589	589	573	588	591	587	570	583	582	570	574	560	556	563	563	532	560	573	558	544	555	538	527	534	528	530	532	534	546	548	520	526	546	516	539	551
182	198	199	169	223	230	225	257	240	289	267	339	318	357	390	344	392	415	429	431	421	437	419	424	421	429	418	420	403	410	411	421	418	405	392	417	438	415	411	424	436	431	446	456	461	445	447	444	441	452
183	958	1015	954	973	1024	1037	1077	1098	1110	1077	1140	1154	1141	1127	1216	1231	1177	1182	1250	1241	1275	1252	1249	1278	1281	1284	1271	1304	1274	1280	1297	1278	1319	1300	1334	1338	1317	1340	1328	1349	1382	1382	1381	1320	1372	1361	1343	1332	1327
184	914	992	891	890	954	960	914	929	916	959	938	977	980	957	1010	967	1032	993	1014	1016	981	1014	1006	978	998	1007	1006	1045	1004	1051	1022	1026	1045	1066	1036	1046	1029	986	1015	1027	1039	1013	1069	1018	1076	1028	1055	1069	1093
185	1375	1355	1391	814	1451	1428	1479	1497	1500	1515	1475	894	1534	1500	1531	1507	1557	655	1591	1594	1614	1601	1584	1609	1557	1591	1570	1597	1581	1561	1562	1525	1554	1520	1518	1532	1500	1509	1535	1506	1472	1494	1477	1491	1454	1441	1439	1418	1429
186	631	599	613	587	629	649	645	652	659	659	671	695	725	771	778	734	698	713	719	688	758	794	808	773	770	817	820	770	781	776	788	807	810	802	812	850	835	857	848	856	868	978	958	1013	1064	1041	998	1051	1044
0	55	44	15	NaN	NaN	NaN	NaN	NaN	NaN	NaN	NaN	NaN	NaN	NaN	NaN	NaN	NaN	NaN	NaN	NaN	NaN	NaN	NaN	NaN	NaN	NaN	NaN	NaN	NaN	NaN	NaN	NaN	NaN	NaN	NaN	NaN	NaN	NaN	NaN	NaN	NaN	NaN	NaN	NaN	NaN	NaN	NaN	NaN	NaN
0	1267	1246	1306	1325	1367	1351	1344	1347	1343	1394	1378	1402	1397	1430	1385	1407	1398	1440	1428	1453	1433	1418	1425	1423	1377	1395	1312	541	481	480	490	476	514	481	493	509	507	500	498	497	489	500	489	488	491	483	486	500	511
0	615	602	641	694	706	686	693	677	699	679	680	715	732	739	739	771	738	777	791	769	783	823	753	739	721	753	785	801	789	814	805	808	818	815	794	813	779	788	808	783	764	826	848	870	833	823	840	807	818
0	4	6	57	3	23	54	19	90	47	75	1	2	91	132	102	109	128	140	23	66	147	138	186	179	53	134	193	165	185	249	60	172	192	211	192	NaN	NaN	NaN	NaN	NaN	NaN	NaN	NaN	NaN	NaN	NaN	NaN	NaN	NaN
187	1208	1237	1156	1193	1235	1268	1207	1227	1261	1278	1252	1324	1304	1336	1352	1394	1396	1367	1419	1386	1391	1390	1431	1349	1344	1418	1375	1406	1402	1434	1465	1512	1498	1510	1469	1575	1502	1510	1520	1583	1539	1547	1595	1530	1538	1564	1497	1614	1560
188	245	245	255	264	264	288	300	324	365	410	404	434	430	444	435	464	468	470	460	474	484	488	467	482	479	478	479	480	488	480	486	501	525	522	504	537	510	520	496	523	506	546	530	509	204	218	200	231	213
189	1393	1388	1215	1172	1335	1354	1305	1376	1346	1347	1317	1419	1373	1365	1473	1443	1407	1375	1393	1421	1481	1377	1442	1427	1420	1479	1538	1516	1496	1493	1551	1560	1587	1520	718	1660	1636	1571	1606	1540	1619	1626	1606	1630	1665	1639	1552	1602	1598
0	878	828	799	787	785	774	834	828	814	801	821	427	298	289	288	276	280	292	291	280	348	151	152	157	154	168	176	176	219	256	270	273	321	342	378	365	362	354	389	385	389	412	430	447	461	465	492	475	481
190	653	671	680	654	644	665	659	686	676	687	674	695	707	689	701	706	694	701	693	680	687	706	722	706	711	687	688	683	693	721	691	699	690	671	678	719	707	723	716	719	692	710	713	707	707	704	697	702	711
191	776	785	801	798	789	777	772	767	777	796	779	760	757	737	751	751	725	729	309	748	770	766	791	771	768	781	784	810	820	813	807	847	860	874	407	864	870	908	890	882	914	909	915	906	951	964	970	949	965
192	282	297	333	365	352	359	377	370	409	418	408	430	434	461	443	442	457	464	480	502	498	472	460	466	470	475	464	468	500	523	517	520	542	530	555	559	540	552	526	523	517	552	519	536	527	533	554	542	574
193	498	487	475	426	420	439	468	483	520	521	516	507	509	504	561	551	540	526	551	540	567	552	600	573	589	576	577	590	602	593	615	601	596	579	587	596	586	591	624	603	608	607	616	597	604	588	619	657	645
194	279	285	306	145	122	115	126	129	167	204	203	228	255	238	260	241	242	241	267	284	302	309	292	282	283	299	323	327	313	322	330	324	337	351	376	380	379	392	367	366	358	363	365	348	319	196	190	220	215
0	483	477	470	459	464	454	440	451	447	449	437	436	438	474	467	451	475	458	456	468	469	466	450	441	467	481	509	505	507	526	516	532	502	507	507	511	502	497	494	495	482	488	467	461	457	450	469	483	468
0	649	638	657	619	696	590	654	634	665	721	716	749	713	782	747	845	751	747	818	868	806	831	930	953	969	920	1019	1061	1036	1029	1012	1067	1016	1047	929	948	948	895	860	877	919	995	970	927	877	809	831	831	772
0	NaN	NaN	NaN	NaN	NaN	NaN	NaN	NaN	NaN	NaN	NaN	NaN	NaN	NaN	NaN	NaN	NaN	NaN	NaN	NaN	NaN	NaN	NaN	NaN	NaN	NaN	NaN	NaN	NaN	NaN	NaN	NaN	NaN	NaN	NaN	NaN	NaN	NaN	NaN	NaN	NaN	NaN	NaN	NaN	NaN	NaN	NaN	NaN	NaN
195	291	283	315	329	331	341	371	370	380	404	379	401	402	361	245	140	131	166	181	179	186	165	163	180	166	24	49	37	33	37	24	60	65	49	44	46	59	39	68	27	34	51	61	65	102	93	86	115	133
0	869	886	916	946	949	958	978	1037	1019	998	1065	1112	1135	1138	1129	1112	1153	1168	1167	1187	1135	1207	1230	1246	1262	1218	1277	1268	1293	1261	1335	1334	1376	1441	1386	1421	1493	1467	1498	1393	1332	1405	1370	1319	1340	1305	1278	1276	1201
196	794	767	786	794	833	868	903	867	888	873	850	874	900	933	904	959	931	956	1037	992	1063	1149	1244	1272	1231	1174	1174	1192	1151	1299	1089	1209	1132	1007	1130	1152	1074	1068	1100	1158	1215	1269	1254	1299	1305	1277	1297	1260	1385
197	640	638	618	583	512	402	242	228	239	242	239	242	239	248	249	102	90	94	102	86	99	96	90	114	153	181	176	181	189	190	193	190	201	212	200	232	233	222	228	208	230	242	253	241	245	227	237	195	127
0	NaN	NaN	NaN	NaN	NaN	NaN	NaN	NaN	NaN	NaN	NaN	NaN	NaN	NaN	NaN	NaN	NaN	NaN	NaN	NaN	NaN	NaN	NaN	NaN	NaN	NaN	NaN	NaN	NaN	NaN	NaN	NaN	NaN	NaN	NaN	NaN	NaN	NaN	NaN	NaN	NaN	NaN	NaN	NaN	NaN	NaN	NaN	NaN	NaN
0	339	376	401	420	408	387	386	409	404	396	402	402	409	439	437	442	438	479	483	480	469	475	467	479	474	453	451	466	474	497	498	487	461	473	473	495	493	499	494	516	519	521	498	504	505	509	507	505	526
198	2409	2480	2495	2459	2414	2416	2426	2403	2454	2412	2433	2420	2453	2539	2511	2566	2545	2535	2538	2556	2546	2533	2544	2567	2569	2567	2600	2567	2599	2669	2632	2636	2679	2635	2667	2685	2687	2739	2759	2750	2755	2791	2787	2804	2836	2830	2874	2867	2909
199	379	378	386	383	381	385	367	369	380	383	386	382	383	368	374	379	385	380	399	427	436	443	437	442	466	468	466	465	452	472	466	477	484	478	489	506	488	520	503	517	528	530	546	538	543	551	550	561	545
200	641	644	640	682	646	662	656	658	678	712	719	738	727	778	745	750	741	769	767	807	756	739	709	805	780	721	738	746	801	779	812	781	757	818	862	908	946	962	973	964	962	995	992	906	899	1011	984	992	1082
0	399	430	422	484	474	462	476	490	493	506	500	496	495	487	490	512	507	528	513	516	527	571	589	575	576	594	600	624	644	620	621	615	640	667	656	685	663	669	633	686	638	621	645	647	644	682	685	647	486
201	676	731	653	647	664	686	670	658	667	699	686	729	726	751	743	743	759	709	714	745	734	749	741	723	765	773	790	803	825	813	842	791	839	737	776	766	788	774	790	791	763	833	775	756	814	782	772	775	802
202	522	537	507	508	510	538	545	549	540	575	561	574	544	549	574	569	579	593	591	593	600	623	639	634	637	660	653	649	659	684	668	664	660	691	680	679	667	666	700	685	708	693	679	667	640	653	625	217	211
0	3232	3217	3184	3279	3232	3300	3273	3347	3360	3286	3417	3395	3498	3517	3502	3659	3676	3538	3667	3713	3601	3667	3643	3685	3754	3739	3797	3791	3874	3903	3864	3927	3930	4017	3954	4008	4036	4030	4019	4052	4043	4033	4030	3984	3996	3964	4017	4007	3979
203	491	495	488	498	514	532	560	530	558	542	537	530	527	527	536	537	554	558	556	548	550	555	555	550	559	567	569	569	538	541	550	573	575	572	577	562	582	557	595	581	589	575	589	594	593	588	601	623	605
0	555	577	594	592	561	578	570	575	616	597	584	602	619	604	612	588	620	605	619	625	643	622	655	657	660	653	656	653	637	628	627	550	309	279	301	296	305	295	295	307	300	310	309	310	320	317	311	305	305
204	685	682	659	713	704	696	713	701	712	714	730	723	740	738	730	722	696	681	689	722	688	718	748	749	756	756	737	768	774	766	747	727	767	783	759	753	746	745	743	727	763	722	741	724	721	738	763	740	785
205	179	164	184	200	185	210	243	279	309	310	313	347	386	387	406	412	422	465	522	544	564	557	566	619	622	696	720	704	723	727	705	751	766	769	794	786	734	689	729	636	660	706	678	682	687	691	658	664	663
206	563	593	545	589	612	598	570	564	583	582	590	604	609	647	695	642	684	642	647	629	656	654	707	665	640	637	661	616	644	656	664	626	673	639	652	661	678	681	614	668	671	690	672	648	647	609	647	541	324
0	388	421	374	443	447	460	427	504	514	553	510	523	568	511	616	651	628	634	649	672	625	681	743	742	791	711	717	753	751	805	783	790	314	870	798	841	847	825	843	835	848	869	854	833	830	829	808	751	834
207	546	594	567	586	575	591	589	621	646	627	624	608	654	628	629	668	664	646	654	673	669	712	733	754	762	758	844	726	771	734	761	726	748	744	788	796	736	814	771	769	718	802	777	688	660	687	692	702	728
208	751	703	779	821	802	788	791	783	780	830	797	818	864	850	857	890	922	873	834	907	917	907	879	897	926	907	937	919	927	968	932	968	918	996	946	968	958	937	984	966	982	969	1022	980	971	990	979	945	949
209	158	161	157	154	173	171	190	190	216	243	247	273	272	286	310	342	376	423	429	436	448	473	462	425	412	416	433	392	409	411	402	414	381	396	382	392	394	401	447	400	415	431	410	418	439	452	465	521	508
210	269	202	204	93	300	299	290	311	346	308	340	361	368	370	408	419	416	475	491	515	495	430	540	564	558	492	534	538	244	616	582	626	526	603	263	685	695	649	664	686	687	675	301	675	706	713	741	719	705
211	600	591	620	628	631	619	603	609	579	638	606	639	683	705	708	743	745	738	746	763	802	809	854	813	809	811	825	834	813	840	808	814	806	824	816	822	835	808	812	806	816	802	800	763	770	764	775	779	764
212	184	139	65	182	208	222	211	216	244	237	259	250	263	317	270	276	304	322	334	326	296	341	315	336	363	340	340	352	355	360	356	374	390	387	348	367	374	392	381	360	372	394	383	380	374	364	390	381	374
0	822	788	828	847	835	860	839	824	866	879	913	984	1007	1027	1023	1049	1092	1028	1054	1090	1065	1078	1069	1048	1042	1050	1051	1076	1059	1123	467	1116	1100	1128	1073	1073	1164	458	452	1103	1081	1120	1180	1175	1220	1178	1103	1210	1176
213	734	698	750	784	729	786	825	814	855	845	837	800	796	842	774	823	859	916	898	945	906	912	924	1010	951	965	975	930	977	942	957	925	975	954	908	907	942	955	963	961	934	946	971	945	957	941	956	965	950
214	300	272	328	345	324	276	274	263	276	314	361	367	406	386	389	391	414	433	422	423	423	466	453	463	465	469	473	461	477	469	468	451	475	469	470	474	475	465	456	459	458	460	455	447	459	466	464	461	465
0	NaN	NaN	NaN	NaN	NaN	NaN	NaN	NaN	NaN	NaN	NaN	NaN	NaN	NaN	NaN	NaN	NaN	NaN	NaN	NaN	NaN	NaN	NaN	NaN	NaN	NaN	NaN	NaN	NaN	NaN	NaN	NaN	NaN	NaN	NaN	NaN	NaN	NaN	NaN	NaN	NaN	NaN	NaN	NaN	NaN	NaN	NaN	NaN	NaN
0	88	83	97	141	129	149	153	187	193	40	203	205	213	242	104	273	288	287	317	313	275	NaN	NaN	NaN	NaN	NaN	NaN	NaN	NaN	NaN	NaN	NaN	NaN	NaN	NaN	NaN	NaN	NaN	NaN	NaN	NaN	NaN	NaN	NaN	NaN	NaN	NaN	NaN	NaN
215	584	603	592	608	589	606	576	611	607	647	675	650	691	712	684	723	738	710	750	747	746	742	728	746	744	732	727	713	696	746	739	710	726	724	725	727	696	741	791	794	809	793	779	806	810	840	843	808	812
216	419	414	462	488	487	508	476	565	536	602	549	591	614	611	628	630	676	641	678	666	665	666	658	650	679	716	702	692	732	694	731	742	730	736	720	685	724	721	726	743	753	715	724	720	696	730	691	708	733
217	918	941	933	906	933	927	927	952	957	940	950	997	997	993	972	988	769	518	474	454	490	490	495	493	497	516	501	500	490	500	499	488	517	524	238	264	247	250	249	246	306	272	235	NaN	NaN	NaN	NaN	NaN	NaN
218	804	762	812	757	780	767	773	749	810	788	857	800	827	822	831	835	828	830	791	775	822	824	773	798	807	847	828	824	866	861	883	855	838	892	886	873	877	881	918	899	910	881	915	906	912	942	909	936	966
219	266	253	265	274	258	279	306	315	298	308	310	332	333	324	337	329	345	332	332	350	343	349	360	375	373	373	375	354	365	358	383	391	449	489	440	372	411	444	415	412	412	427	415	426	435	426	434	462	437
0	378	434	443	457	484	491	514	534	529	502	498	440	440	436	451	445	483	505	500	498	495	509	533	520	540	549	566	557	558	536	536	524	496	458	467	545	528	505	507	511	537	514	530	546	522	547	506	494	507
0	863	902	934	957	951	977	1013	1036	1077	1069	1081	1072	1076	1087	1061	1066	1052	1080	1086	1100	1094	1098	1109	1146	1126	1142	1152	1166	1171	1151	1152	1172	1153	1149	1109	1071	1068	1022	983	614	568	561	548	526	887	896	895	900	928
220	388	346	449	429	431	464	424	474	587	530	551	561	598	631	619	658	651	686	673	634	632	656	660	641	627	680	645	690	669	694	676	658	640	693	646	677	680	682	691	677	684	687	702	698	724	719	666	700	680
0	310	303	290	352	334	352	356	372	367	410	405	356	452	170	NaN	NaN	NaN	NaN	NaN	NaN	NaN	NaN	NaN	NaN	NaN	NaN	NaN	NaN	NaN	NaN	NaN	NaN	NaN	NaN	NaN	NaN	NaN	NaN	NaN	NaN	NaN	NaN	NaN	NaN	NaN	NaN	NaN	NaN	NaN
0	315	309	328	302	282	275	261	273	269	290	296	323	353	357	347	343	331	328	331	349	315	316	337	358	336	343	375	372	361	383	379	369	397	404	410	415	421	446	438	475	466	490	487	517	512	510	522	551	536
221	501	479	531	470	466	457	461	465	496	519	525	525	518	525	506	563	596	628	670	697	702	713	717	770	755	727	776	783	809	786	821	791	781	806	838	822	822	336	785	783	797	748	794	817	854	863	817	805	762
0	331	352	381	360	405	383	397	383	475	482	519	482	442	488	485	558	533	537	556	596	597	607	610	581	665	625	648	600	679	623	660	672	668	668	651	676	649	726	728	688	710	731	708	747	732	751	824	811	NaN
0	318	390	336	359	344	361	350	324	330	328	376	389	403	399	403	424	398	404	409	454	459	450	466	474	451	447	473	456	463	458	468	494	512	533	506	532	534	215	526	513	513	564	527	537	520	561	533	558	534
222	496	458	529	479	575	570	555	627	597	642	672	654	680	695	673	684	698	713	718	687	708	716	732	740	713	765	721	720	733	743	727	750	771	742	734	780	766	775	770	778	820	756	799	780	803	824	804	805	830
223	589	632	641	658	658	687	700	695	698	694	687	709	715	737	760	792	794	811	842	845	854	884	899	875	901	903	909	931	929	942	926	943	953	945	950	943	955	967	987	1068	1081	1081	1089	1083	1051	1029	996	990	967
0	464	448	466	452	474	486	488	505	499	491	518	513	500	515	531	545	524	549	534	539	491	503	518	518	513	518	511	516	521	537	524	542	552	557	554	544	544	539	570	550	539	537	554	556	559	548	555	574	558
224	510	517	519	498	505	523	526	531	542	534	533	552	532	547	558	567	574	597	612	583	610	620	606	626	628	639	647	659	656	685	683	660	664	657	647	659	640	621	627	663	666	667	662	663	665	664	700	691	673
225	959	904	919	957	942	932	938	1009	1024	968	1034	1031	1069	1063	1126	1119	1151	1144	1164	1159	1232	1208	1238	1285	1292	1253	1235	1222	1280	1292	1322	1346	1384	1354	1397	1368	1389	1337	1379	1420	1398	1400	1404	1458	1442	1472	1485	1493	1530
226	289	258	250	237	250	281	275	296	333	352	371	376	383	367	385	389	407	428	441	425	453	442	432	430	448	438	471	438	442	464	482	479	481	475	508	494	501	477	471	504	489	533	479	516	519	517	523	514	513
0	953	968	946	907	884	957	922	934	940	971	938	942	971	972	994	991	1023	1017	996	1017	1014	1014	1023	1007	1036	1028	1040	1010	1022	1026	1016	1007	1022	1028	1023	1016	1038	1032	1042	1015	1033	1041	1032	1026	1043	1064	1060	1068	1062
0	419	382	438	398	407	410	400	386	405	421	413	439	437	446	448	458	454	435	442	444	475	451	477	452	449	441	454	463	452	458	446	443	429	436	434	432	442	455	435	427	432	425	453	455	464	478	459	445	442
227	631	686	722	696	700	740	729	740	764	746	801	770	819	762	820	779	764	749	830	808	770	808	768	778	767	789	781	776	798	820	787	809	843	770	826	808	818	827	797	847	856	834	804	824	819	825	816	843	828
0	1099	1169	1170	1164	1205	1171	1179	1190	1205	1248	1293	1327	1369	1341	1352	1351	1362	1400	1347	1367	1359	1401	1411	1394	1341	1366	1383	1368	1372	1395	1407	1364	1384	1402	1443	1475	1426	1428	1431	1414	1453	1475	1420	1477	1468	1463	1445	1495	1479
228	247	246	258	237	259	272	284	302	336	332	353	344	317	338	336	341	332	338	334	344	338	338	328	321	321	304	328	332	337	343	354	377	390	377	379	395	394	406	385	392	393	397	374	377	385	376	374	388	379
229	735	736	749	773	775	790	802	791	789	813	793	809	798	843	887	926	933	940	989	969	1006	1005	989	1017	1017	1049	1045	1079	1073	1095	1063	1099	1101	1130	1114	1163	1147	1144	1152	1152	1161	1160	1184	1197	1222	1210	1190	1221	1216
0	353	373	363	345	350	340	351	350	346	339	328	353	354	384	432	439	433	444	444	447	454	476	474	468	471	479	481	480	473	474	456	471	485	503	508	505	490	506	497	506	507	488	492	461	473	504	495	473	468
230	879	887	869	871	925	935	950	923	957	987	1024	973	1040	990	1055	1044	1024	1034	1049	1039	1029	1025	1008	1068	1018	1066	1054	1015	1021	1001	995	1008	1048	1020	1052	1016	1029	979	988	907	998	972	985	945	954	942	945	949	984
231	1257	1267	1245	1276	1280	1284	1282	1307	1336	1344	1348	609	1380	1376	1385	1388	1346	1387	1391	609	1378	621	1386	1425	1380	1400	1418	1405	1385	1431	1424	736	1440	1426	1430	1443	1442	1380	1432	1427	1420	1421	1407	1412	1431	1398	1412	1411	1431
232	493	489	496	508	499	517	539	554	556	573	581	562	613	609	611	595	625	631	643	633	634	650	645	654	644	647	652	653	682	675	644	656	684	675	666	694	696	691	689	708	700	698	708	706	709	686	683	683	699
233	404	425	425	420	429	417	398	361	376	398	407	401	432	426	428	450	465	490	484	480	498	503	514	484	536	530	502	533	542	514	506	513	568	544	523	527	491	511	486	529	517	545	579	584	533	524	542	521	508
234	852	805	839	820	813	841	849	891	898	933	964	1000	1013	1044	1068	1083	1099	1062	1131	1107	1156	1201	1214	1301	1379	1383	1375	1380	1363	1403	1445	1407	1401	1347	1415	1459	1445	1458	1449	1473	1486	1470	1498	1486	1513	1498	1534	1493	1509
0	360	387	398	420	407	446	500	452	496	515	527	215	526	536	559	578	629	571	612	592	572	625	645	633	614	590	636	634	579	605	635	628	659	635	623	679	619	646	272	633	598	608	617	603	570	637	638	659	671
0	14	NaN	NaN	NaN	NaN	NaN	NaN	NaN	NaN	NaN	NaN	NaN	NaN	NaN	NaN	NaN	NaN	NaN	NaN	NaN	NaN	NaN	NaN	NaN	NaN	NaN	NaN	NaN	NaN	NaN	NaN	NaN	NaN	NaN	NaN	NaN	NaN	NaN	NaN	NaN	NaN	NaN	NaN	NaN	NaN	NaN	NaN	NaN	NaN
0	546	540	517	527	557	548	547	555	562	578	564	588	591	599	612	592	607	610	627	627	627	627	649	619	629	644	629	641	645	680	670	669	687	670	666	653	661	648	638	639	633	657	659	677	697	685	666	693	696
0	59	48	24	33	51	54	38	61	60	64	93	64	68	86	88	101	85	85	67	85	72	102	137	122	134	125	105	123	102	136	107	103	105	117	141	138	154	158	117	172	195	164	200	202	147	189	NaN	NaN	NaN
235	1332	1328	1319	1311	1292	1327	1376	1352	1362	1394	1400	1445	1452	1462	1473	1487	1474	1471	1457	1480	1463	1486	1520	1477	1504	1501	1514	1462	1494	1502	1512	1510	1510	1457	1502	1458	1489	1475	1482	1466	1464	1472	1472	1429	1426	1437	453	430	448
236	924	948	902	895	842	930	889	825	880	939	980	965	961	986	1031	1065	1027	990	1031	1012	1028	1005	986	996	1002	963	1003	1010	1061	1037	1100	1074	1103	1092	1116	1073	1125	1134	1143	1152	1158	1147	1175	1149	1164	1184	523	1163	1132
0	NaN	NaN	NaN	NaN	NaN	NaN	NaN	NaN	NaN	NaN	NaN	NaN	NaN	NaN	NaN	NaN	NaN	NaN	NaN	NaN	NaN	NaN	NaN	NaN	NaN	NaN	NaN	NaN	NaN	NaN	NaN	NaN	NaN	NaN	NaN	NaN	NaN	NaN	NaN	NaN	NaN	NaN	NaN	NaN	NaN	NaN	NaN	NaN	NaN
237	362	370	387	385	382	371	388	401	406	423	413	433	433	429	436	431	409	417	412	427	420	425	426	419	424	424	415	420	440	444	455	439	461	420	454	457	444	456	456	465	461	478	483	482	503	512	516	514	508
0	17	36	21	46	22	44	49	72	90	76	75	76	119	126	110	125	115	132	160	159	197	152	203	180	156	184	170	173	162	191	205	190	223	230	59	232	222	218	217	217	270	266	250	277	275	296	260	317	326
238	228	279	245	265	314	286	312	304	296	321	321	298	336	356	378	337	358	359	352	305	319	371	402	336	387	309	309	320	291	289	273	231	254	268	295	311	277	278	248	352	350	337	354	380	330	355	323	327	332
0	NaN	NaN	NaN	NaN	NaN	NaN	NaN	NaN	NaN	NaN	NaN	NaN	NaN	NaN	NaN	NaN	NaN	NaN	NaN	NaN	NaN	NaN	NaN	NaN	NaN	NaN	NaN	NaN	NaN	NaN	NaN	NaN	NaN	NaN	NaN	NaN	NaN	NaN	NaN	NaN	NaN	NaN	NaN	NaN	NaN	NaN	NaN	NaN	NaN
239	791	791	811	845	861	835	879	845	936	955	956	986	1074	1040	1034	1092	1001	1013	1048	1092	1024	1150	1109	1125	1169	1142	1234	1121	1169	1150	1167	1136	1206	1243	1159	1180	1207	1208	1216	1195	1221	1185	1159	1238	1196	1214	1226	1280	1229
240	819	806	859	843	813	838	874	902	924	874	923	881	940	884	940	960	961	967	1009	961	967	946	974	959	1018	1014	1033	991	1038	1057	1069	1017	1055	1080	1021	1047	1078	1055	1048	1107	1107	1033	1052	1044	1060	1026	1038	1035	1048
0	69	65	101	94	114	95	115	91	148	147	117	163	182	142	117	146	147	205	202	219	225	181	156	178	172	186	213	204	216	233	221	227	223	188	199	158	177	144	196	95	113	126	115	140	145	152	138	169	199
0	954	945	904	888	925	945	910	953	956	949	988	973	976	942	935	962	NaN	NaN	NaN	NaN	NaN	NaN	NaN	NaN	NaN	NaN	NaN	NaN	NaN	NaN	NaN	NaN	NaN	NaN	NaN	NaN	NaN	NaN	NaN	NaN	NaN	NaN	NaN	NaN	NaN	NaN	NaN	NaN	NaN
241	420	469	489	504	522	518	533	584	585	617	655	661	678	718	741	731	728	720	746	725	730	760	779	790	833	809	802	826	806	833	829	797	847	856	850	870	835	810	789	867	878	870	858	875	846	859	869	875	861
242	573	574	549	557	527	547	531	562	562	563	559	567	555	567	552	547	557	558	546	567	555	559	579	588	602	580	582	584	589	640	613	646	659	657	662	673	703	661	670	657	676	659	682	673	667	694	649	671	655
243	532	532	514	537	517	577	549	553	532	538	571	589	591	573	586	599	572	585	581	605	587	624	614	622	615	602	606	607	621	654	638	614	666	641	651	651	639	620	632	656	646	603	654	634	655	606	604	630	622
244	510	504	510	488	479	475	540	575	610	655	664	687	712	757	774	800	815	837	829	811	846	860	865	902	896	907	879	897	889	896	890	898	902	920	934	927	955	970	982	1022	994	991	983	1010	1044	1059	1038	1030	1045
0	NaN	NaN	NaN	NaN	NaN	NaN	NaN	NaN	NaN	NaN	NaN	NaN	NaN	NaN	NaN	NaN	NaN	NaN	NaN	NaN	NaN	NaN	NaN	NaN	NaN	NaN	NaN	NaN	NaN	NaN	NaN	NaN	NaN	NaN	NaN	NaN	NaN	NaN	NaN	NaN	NaN	NaN	NaN	NaN	NaN	NaN	NaN	NaN	NaN
245	901	916	910	890	879	874	904	907	929	925	917	958	989	944	955	992	991	1017	1000	1006	1038	1006	1032	1026	1042	1032	991	1018	1033	1087	1078	1085	1094	1068	1066	1073	1122	1110	1120	1090	1108	1135	1129	1136	1128	1135	1106	1117	1145
0	839	825	856	853	843	805	817	798	802	825	826	832	775	817	837	845	861	867	864	831	843	860	835	893	897	887	892	918	917	954	938	951	955	944	949	977	990	997	997	1005	1040	1017	1000	1006	1018	1029	1048	1011	1044
246	1246	1222	1237	1242	1205	1300	1288	1350	1384	1327	1436	1348	1411	1415	1524	1471	1468	1514	1569	1519	1527	1516	1460	1524	1556	1531	1495	1548	1474	1475	1529	1555	1570	1553	1535	1539	1568	1612	1576	1593	1561	1627	1655	1597	1634	1795	1776	1739	1753
247	306	318	294	271	279	265	305	322	329	363	341	310	283	307	323	330	337	352	365	391	399	400	383	399	407	423	432	415	427	413	426	443	448	443	448	480	498	497	493	485	494	487	481	482	472	504	520	534	528
248	644	686	648	661	690	711	681	682	663	663	698	683	677	706	720	704	696	692	677	657	648	670	731	699	748	700	693	710	693	706	713	662	687	735	725	741	736	745	700	803	747	767	687	1049	1051	481	1059	466	468
249	1268	1271	1233	1202	1306	1405	1254	1409	1421	1476	1400	1383	1528	1472	1563	1576	1592	1607	1671	1544	1587	1700	1634	1624	1688	1716	1729	1729	1721	1730	1740	1745	1817	1796	1763	1791	1810	1814	1730	1689	1867	1756	1744	1820	1770	1863	1805	1842	1877
250	78	92	104	100	121	91	101	143	135	141	153	173	156	195	195	180	185	217	216	203	232	221	216	257	240	258	253	255	251	258	271	277	288	294	277	302	285	323	286	314	307	319	330	340	335	327	335	357	351
251	371	398	382	350	327	325	315	339	370	366	372	405	423	388	427	411	411	405	1008	430	370	167	209	227	229	232	237	244	257	264	280	276	270	280	292	294	285	274	271	278	291	284	278	292	285	288	295	302	306
252	781	795	798	768	757	749	765	736	741	763	746	788	753	791	790	794	790	809	805	779	817	778	754	776	745	727	754	721	767	757	791	801	790	812	827	835	797	852	832	845	874	858	915	926	867	883	884	873	873
253	747	707	731	675	778	785	774	857	909	830	934	940	947	964	1005	1035	1013	1092	1105	1091	1192	1111	1154	1138	1172	1165	1194	1171	1194	1194	1153	1221	1198	1234	1180	1225	1247	1358	1207	1246	1265	1311	1359	1275	1296	1283	1325	1331	1310
0	NaN	NaN	NaN	NaN	NaN	NaN	NaN	NaN	NaN	NaN	NaN	NaN	NaN	NaN	NaN	NaN	NaN	NaN	NaN	NaN	NaN	NaN	NaN	NaN	NaN	NaN	NaN	NaN	NaN	NaN	NaN	NaN	NaN	NaN	NaN	NaN	NaN	NaN	NaN	NaN	NaN	NaN	NaN	NaN	NaN	NaN	NaN	NaN	NaN
0	60	79	82	49	91	80	59	97	82	100	94	29	134	152	151	149	184	32	NaN	NaN	NaN	NaN	NaN	NaN	NaN	NaN	NaN	NaN	NaN	NaN	NaN	NaN	NaN	NaN	NaN	NaN	NaN	NaN	NaN	NaN	NaN	NaN	NaN	NaN	NaN	NaN	NaN	NaN	NaN
0	70	91	111	110	104	90	130	149	144	159	168	150	NaN	NaN	NaN	NaN	NaN	NaN	NaN	NaN	NaN	NaN	NaN	NaN	NaN	NaN	NaN	NaN	NaN	NaN	NaN	NaN	NaN	NaN	NaN	NaN	NaN	NaN	NaN	NaN	NaN	NaN	NaN	NaN	NaN	NaN	NaN	NaN	NaN
0	4	237	249	NaN	NaN	NaN	NaN	NaN	NaN	NaN	NaN	NaN	NaN	NaN	NaN	NaN	NaN	NaN	NaN	NaN	NaN	NaN	NaN	NaN	NaN	NaN	NaN	NaN	NaN	NaN	NaN	NaN	NaN	NaN	NaN	NaN	NaN	NaN	NaN	NaN	NaN	NaN	NaN	NaN	NaN	NaN	NaN	NaN	NaN
254	719	728	710	713	715	711	740	729	712	743	750	771	759	740	767	786	753	764	754	762	781	772	783	781	760	755	761	766	732	747	746	727	744	717	730	735	712	708	697	676	311	321	NaN	NaN	NaN	NaN	NaN	NaN	NaN
0	482	493	532	538	546	315	278	283	303	315	325	341	347	579	267	306	307	NaN	NaN	NaN	NaN	NaN	NaN	NaN	NaN	NaN	NaN	NaN	NaN	NaN	NaN	NaN	NaN	NaN	NaN	NaN	NaN	NaN	NaN	NaN	NaN	NaN	NaN	NaN	NaN	NaN	NaN	NaN	NaN
0	NaN	NaN	NaN	NaN	NaN	NaN	NaN	NaN	NaN	NaN	NaN	NaN	NaN	NaN	NaN	NaN	NaN	NaN	NaN	NaN	NaN	NaN	NaN	NaN	NaN	NaN	NaN	NaN	NaN	NaN	NaN	NaN	NaN	NaN	NaN	NaN	NaN	NaN	NaN	NaN	NaN	NaN	NaN	NaN	NaN	NaN	NaN	NaN	NaN
0	NaN	NaN	NaN	NaN	NaN	NaN	NaN	NaN	NaN	NaN	NaN	NaN	NaN	NaN	NaN	NaN	NaN	NaN	NaN	NaN	NaN	NaN	NaN	NaN	NaN	NaN	NaN	NaN	NaN	NaN	NaN	NaN	NaN	NaN	NaN	NaN	NaN	NaN	NaN	NaN	NaN	NaN	NaN	NaN	NaN	NaN	NaN	NaN	NaN
255	605	619	631	651	637	673	669	663	670	712	686	716	732	723	740	734	739	725	727	704	708	688	726	697	707	674	664	646	669	663	681	651	669	649	686	712	717	724	721	742	743	751	727	738	744	747	751	777	752
256	137	157	178	185	172	173	211	198	195	202	198	184	199	209	207	217	214	239	254	246	240	233	241	237	229	238	241	262	270	265	287	279	280	283	282	277	277	279	276	288	275	295	291	308	282	293	277	280	273
0	9126	9101	4847	9012	8911	9243	9193	9148	8898	9258	8940	9312	8993	9003	9485	9302	9398	4996	9376	4738	9324	5135	4765	4997	5092	4778	4982	5018	4922	4805	5043	5859	4690	4674	4672	4548	4633	4461	4486	4676	4687	4528	8947	5641	5715	4426	5423	4298	4292
257	743	746	771	790	844	837	862	909	929	921	1004	1003	1054	1071	1028	1127	1045	1103	1095	1110	1144	1116	1157	1134	1174	1197	1189	1186	1156	1229	581	1199	1218	1239	1298	1274	1326	1260	1281	1320	1268	1302	1359	1351	1344	1297	1418	1350	1347
258	674	688	654	675	682	696	681	706	727	739	734	742	741	767	779	757	792	767	756	769	784	741	773	784	780	766	797	797	807	809	812	797	792	783	805	804	825	825	813	840	804	812	820	862	824	822	822	836	820
259	198	196	210	203	195	199	216	194	212	208	182	203	186	179	174	180	188	198	204	214	227	205	176	208	208	216	235	241	237	238	231	257	250	224	231	214	235	223	244	185	190	209	197	207	223	216	218	238	244
260	564	580	565	579	567	582	576	608	638	664	676	693	690	696	710	701	696	711	732	721	760	716	724	753	771	766	745	758	721	735	771	751	759	779	782	793	808	808	810	799	778	810	791	795	799	820	795	822	791
261	227	250	271	271	266	275	281	289	300	297	289	287	278	273	285	283	286	284	288	291	274	278	272	272	282	273	269	266	264	269	270	266	271	254	256	259	253	256	255	251	262	262	261	271	263	268	264	261	267
262	580	594	605	560	549	553	599	520	569	555	544	532	555	551	539	561	556	552	577	610	574	576	566	539	531	544	538	550	535	573	540	566	582	604	616	591	616	608	585	636	586	604	607	644	622	645	637	611	645
263	773	767	793	772	735	763	745	777	769	761	765	747	744	767	763	765	734	768	774	745	731	743	736	746	769	735	733	759	729	726	739	716	746	751	745	774	798	769	769	768	764	746	743	729	745	771	759	731	714
264	3478	3332	3365	3493	3360	3358	3387	3350	3364	3339	3458	3377	3388	3430	3347	3357	3420	3427	3375	3389	3361	3400	3337	3376	3464	3422	3519	3450	3485	3593	3521	3495	3575	3535	3570	3542	3613	3560	3553	3639	3541	3531	3594	3531	3545	3525	3423	3525	3595
265	1108	1102	1030	1066	1098	1078	1146	1150	1153	1200	1168	1132	1146	1189	1226	1261	1240	1260	1257	1255	1261	1325	1295	1247	1312	1309	1299	1307	1345	1380	1317	1332	1382	1391	1334	1365	1369	1357	1388	1379	1376	1366	1401	1410	1407	1431	1439	1439	1424
266	912	934	991	947	985	962	930	943	940	962	897	944	918	956	935	964	986	989	969	986	995	965	998	982	1014	986	999	934	1000	968	1017	1031	983	985	1002	1002	996	1006	967	987	977	985	994	1048	1000	1006	1013	983	1010
267	535	560	565	530	526	550	519	471	489	516	531	547	545	564	556	528	554	587	601	566	572	597	566	566	590	557	561	565	582	553	594	605	605	577	597	603	604	609	606	607	605	594	579	609	598	592	588	592	575
268	162	167	202	225	245	275	319	363	374	386	395	418	436	456	469	477	496	502	502	526	547	550	581	590	590	598	599	607	620	610	603	582	598	601	594	609	625	604	606	605	600	579	582	574	594	591	576	577	594
269	897	925	884	873	873	856	866	879	880	889	872	884	883	887	905	908	903	901	895	885	879	866	912	883	884	896	867	840	833	806	800	785	770	777	748	754	735	740	741	744	754	744	739	737	757	736	727	751	748
270	153	181	222	233	245	291	321	320	359	358	373	397	373	382	391	409	422	408	415	428	453	470	491	467	501	498	502	486	490	499	495	509	521	524	518	539	518	508	525	525	530	526	514	506	499	520	493	519	520
271	781	775	803	827	789	804	794	734	753	745	746	788	781	819	810	809	788	835	810	784	801	794	815	779	795	786	808	781	750	773	772	799	846	826	836	850	831	856	831	855	867	864	885	887	877	875	896	881	877
272	765	764	739	741	726	722	682	457	316	330	303	346	344	339	347	360	160	157	153	171	176	177	183	177	199	249	265	295	275	291	291	261	282	267	279	278	264	268	260	277	262	278	273	268	262	264	309	299	295
273	737	740	736	726	733	763	762	756	778	786	779	820	824	840	836	864	855	902	924	968	981	950	982	962	964	1022	1010	1046	1030	1045	1048	1051	1026	1069	1036	1082	1026	1066	1067	1109	1083	1113	1090	1124	1100	1079	1126	1108	1100
274	960	996	1035	980	1069	1055	1040	1058	1136	1158	1108	1145	1100	1156	1175	1164	1121	1136	1152	1126	1159	1149	1179	1186	1203	1191	1197	1177	1191	1193	1212	1213	1230	1199	1198	1195	1255	1233	1262	1224	1230	1279	1253	1245	1283	1250	1233	1265	948
0	1025	1042	1044	1055	1119	1073	1095	1092	1122	1146	1131	1204	1190	1169	1209	1213	1210	1206	1225	1296	1285	1225	1271	1295	1319	1335	1340	1354	1365	1374	1361	1320	1371	1328	1416	1362	1376	1361	1341	1334	1326	1295	1340	1324	1305	1329	1348	1332	1375
0	660	666	662	653	632	634	522	300	313	307	303	318	319	316	347	118	122	116	125	111	131	128	123	117	128	148	170	194	194	201	205	212	231	223	245	272	268	286	264	279	282	268	259	266	275	277	262	267	286
275	253	261	261	301	311	318	323	316	340	345	356	326	332	333	350	335	349	346	378	370	430	422	449	456	487	481	493	496	488	505	490	512	528	493	493	489	495	502	507	476	513	499	537	530	534	554	556	600	545
276	888	860	552	402	382	394	412	415	428	437	457	188	208	213	210	231	260	271	301	316	329	331	344	366	407	423	449	447	453	434	469	479	492	494	496	495	478	469	493	469	464	463	459	476	463	459	456	463	478
277	551	526	540	555	604	586	612	594	606	570	616	612	614	632	636	645	641	681	640	615	625	624	603	627	626	633	585	588	574	633	613	627	635	632	611	616	613	638	614	641	657	651	654	636	642	651	645	612	611
278	538	521	514	483	513	506	532	537	553	561	581	595	607	629	632	618	607	647	655	675	701	714	762	771	748	712	726	745	735	749	732	744	732	701	696	716	700	715	706	711	690	710	728	709	710	724	729	750	731
0	486	520	511	488	519	482	540	560	587	602	591	594	603	620	618	615	659	NaN	NaN	NaN	NaN	NaN	NaN	NaN	NaN	NaN	NaN	NaN	NaN	NaN	NaN	NaN	NaN	NaN	NaN	NaN	NaN	NaN	NaN	NaN	NaN	NaN	NaN	NaN	NaN	NaN	NaN	NaN	NaN
279	246	239	278	310	334	339	357	330	342	383	388	416	446	468	474	444	449	479	483	485	489	499	484	477	475	480	498	510	501	503	542	537	556	560	551	569	554	556	561	564	569	573	575	589	593	609	646	606	619
280	745	770	773	789	815	811	761	776	793	851	830	812	850	869	872	866	850	897	883	897	874	900	885	890	905	899	871	865	838	830	846	897	859	866	860	912	920	900	873	895	921	899	867	906	896	911	908	901	886
281	807	845	768	775	812	810	770	727	407	410	391	352	375	400	422	399	397	392	458	175	191	193	189	189	211	140	133	142	118	112	114	85	126	146	174	230	225	253	201	287	289	254	253	258	238	224	260	248	258
282	915	943	962	949	970	959	984	957	970	997	991	1018	1018	1019	1004	1051	1019	1022	1038	1024	1048	1006	1015	1014	1011	1013	998	1011	1005	991	1029	1014	1032	1017	973	1002	993	1012	973	1003	986	929	974	977	980	950	981	957	960
283	572	569	564	568	562	553	582	570	584	583	566	611	592	642	609	644	597	623	619	641	651	657	684	683	674	678	662	664	633	664	668	676	710	700	698	691	706	700	699	700	688	674	695	700	727	701	694	702	671
284	782	759	791	765	743	754	800	785	822	799	779	788	784	778	824	814	816	867	881	907	922	910	913	938	967	945	932	944	914	913	927	919	912	961	920	961	958	943	937	951	970	951	935	933	982	956	1005	996	1017
285	386	428	452	474	461	472	467	468	504	526	555	567	619	632	645	664	662	689	714	690	732	731	720	779	766	774	793	794	782	813	804	795	753	310	306	313	308	313	297	298	282	295	282	264	291	276	258	274	283
286	419	404	445	453	432	436	452	450	454	514	502	515	531	541	555	558	597	636	637	634	708	655	674	687	706	718	695	725	705	760	737	753	756	762	770	777	792	748	444	265	255	257	237	234	227	224	242	217	243
287	757	761	791	739	759	741	711	747	746	762	741	765	758	818	791	770	762	787	762	757	789	776	774	780	770	747	742	758	758	766	787	775	804	764	764	781	775	764	761	752	732	739	758	746	749	752	742	754	735
288	789	791	781	844	833	853	876	843	857	914	925	954	999	955	996	1045	1066	1103	1112	1143	1180	1185	1228	1204	1236	1244	1252	1273	1301	1237	1297	1317	1252	862	325	319	301	308	302	305	303	287	299	296	295	289	287	272	273
289	790	757	778	782	751	801	777	779	783	807	783	790	808	808	807	802	809	826	825	839	830	837	822	842	842	850	838	828	822	821	827	824	839	812	829	857	849	834	822	816	797	793	790	800	804	792	782	792	809
290	699	682	690	714	700	726	776	738	775	795	785	803	812	823	809	819	818	796	784	787	778	784	784	789	797	806	820	809	827	852	802	789	820	813	807	880	846	822	823	856	860	859	868	905	865	829	393	380	375
0	NaN	NaN	NaN	NaN	NaN	NaN	NaN	NaN	NaN	NaN	NaN	NaN	NaN	NaN	NaN	NaN	NaN	NaN	NaN	NaN	NaN	NaN	NaN	NaN	NaN	NaN	NaN	NaN	NaN	NaN	NaN	NaN	NaN	NaN	NaN	NaN	NaN	NaN	NaN	NaN	NaN	NaN	NaN	NaN	NaN	NaN	NaN	NaN	NaN
291	1724	1640	1698	1679	1625	1610	1651	1555	1581	1622	1637	1648	1680	1681	1652	1677	1721	1698	1707	1642	1712	1730	1774	1712	1697	1696	1710	1664	1724	1660	1681	1672	1643	1705	1668	1718	1665	1727	1684	1655	1694	1667	1652	1724	1702	1666	1675	1652	1638
0	472	499	505	NaN	NaN	NaN	NaN	NaN	NaN	NaN	NaN	NaN	NaN	NaN	NaN	NaN	NaN	NaN	NaN	NaN	NaN	NaN	NaN	NaN	NaN	NaN	NaN	NaN	NaN	NaN	NaN	NaN	NaN	NaN	NaN	NaN	NaN	NaN	NaN	NaN	NaN	NaN	NaN	NaN	NaN	NaN	NaN	NaN	NaN
292	403	423	452	435	445	492	481	487	502	505	477	498	560	519	531	527	541	561	526	540	534	545	565	568	587	545	577	558	578	544	600	585	563	576	574	570	570	541	508	546	574	570	563	554	602	572	600	584	594
0	NaN	NaN	NaN	NaN	NaN	NaN	NaN	NaN	NaN	NaN	NaN	NaN	NaN	NaN	NaN	NaN	NaN	NaN	NaN	NaN	NaN	NaN	NaN	NaN	NaN	NaN	NaN	NaN	NaN	NaN	NaN	NaN	NaN	NaN	NaN	NaN	NaN	NaN	NaN	NaN	NaN	NaN	NaN	NaN	NaN	NaN	NaN	NaN	NaN
0	1	14	13	3	22	NaN	NaN	NaN	NaN	NaN	NaN	NaN	NaN	NaN	NaN	NaN	NaN	NaN	NaN	NaN	NaN	NaN	NaN	NaN	NaN	NaN	NaN	NaN	NaN	NaN	NaN	NaN	NaN	NaN	NaN	NaN	NaN	NaN	NaN	NaN	NaN	NaN	NaN	NaN	NaN	NaN	NaN	NaN	NaN
0	NaN	NaN	NaN	NaN	NaN	NaN	NaN	NaN	NaN	NaN	NaN	NaN	NaN	NaN	NaN	NaN	NaN	NaN	NaN	NaN	NaN	NaN	NaN	NaN	NaN	NaN	NaN	NaN	NaN	NaN	NaN	NaN	NaN	NaN	NaN	NaN	NaN	NaN	NaN	NaN	NaN	NaN	NaN	NaN	NaN	NaN	NaN	NaN	NaN
293	1138	1179	1188	1139	1145	1106	1148	1127	1177	1154	1151	1212	1196	1198	1168	1189	1216	1217	1204	1275	1226	1225	1220	1276	1253	1233	1271	1248	1282	1251	1253	1293	1250	1262	1221	1198	1199	1194	1241	1226	1234	1243	1273	1239	1281	1249	1144	1236	1171
294	554	509	519	551	557	554	553	526	544	621	641	666	718	770	805	844	877	863	872	905	957	974	978	991	1043	1045	1052	1075	1041	1033	1045	1039	1096	1030	1062	1027	645	322	302	281	258	265	253	311	295	296	286	268	279
295	360	369	335	371	369	394	374	385	382	383	413	383	384	410	426	418	414	393	383	357	384	420	435	412	436	392	364	366	354	354	361	321	364	368	370	403	379	397	358	448	439	422	414	433	409	397	406	373	356
0	506	508	500	521	509	532	547	524	545	558	583	559	575	567	570	589	600	582	564	562	603	601	630	623	677	621	623	626	641	653	666	652	703	673	679	686	713	714	683	742	696	705	702	705	723	702	686	693	693
296	804	741	849	761	739	692	756	759	822	808	872	825	809	794	793	829	848	823	778	762	851	838	933	918	1069	898	872	833	856	866	902	887	871	862	873	985	977	1012	843	954	923	938	902	872	929	914	807	820	820
297	579	549	622	587	571	535	571	556	619	606	634	609	617	619	602	604	635	608	564	560	589	580	676	620	722	586	586	582	592	606	658	613	643	630	638	753	733	770	617	769	709	728	705	696	726	698	286	275	289
0	115	71	111	94	70	59	80	76	108	111	121	88	111	93	99	87	118	83	61	56	77	82	143	118	203	109	107	78	93	78	96	86	93	81	99	146	117	143	69	210	127	132	123	104	125	138	89	95	103
0	53	17	52	38	26	3	28	17	46	36	65	38	51	34	38	30	51	12	1	8	26	20	56	58	121	38	31	23	28	34	55	35	39	26	45	75	70	99	38	175	74	82	79	58	101	91	38	31	45
0	10	2	9	NaN	NaN	NaN	NaN	NaN	NaN	NaN	NaN	NaN	NaN	NaN	NaN	NaN	NaN	NaN	NaN	NaN	NaN	NaN	NaN	NaN	NaN	NaN	NaN	NaN	NaN	NaN	NaN	NaN	NaN	NaN	NaN	NaN	NaN	NaN	NaN	NaN	NaN	NaN	NaN	NaN	NaN	NaN	NaN	NaN	NaN
0	35	11	7	NaN	NaN	NaN	NaN	NaN	NaN	NaN	NaN	NaN	NaN	NaN	NaN	NaN	NaN	NaN	NaN	NaN	NaN	NaN	NaN	NaN	NaN	NaN	NaN	NaN	NaN	NaN	NaN	NaN	NaN	NaN	NaN	NaN	NaN	NaN	NaN	NaN	NaN	NaN	NaN	NaN	NaN	NaN	NaN	NaN	NaN
0	NaN	NaN	NaN	NaN	NaN	NaN	NaN	NaN	NaN	NaN	NaN	NaN	NaN	NaN	NaN	NaN	NaN	NaN	NaN	NaN	NaN	NaN	NaN	NaN	NaN	NaN	NaN	NaN	NaN	NaN	NaN	NaN	NaN	NaN	NaN	NaN	NaN	NaN	NaN	NaN	NaN	NaN	NaN	NaN	NaN	NaN	NaN	NaN	NaN
298	1106	1253	1250	1200	1468	1227	1307	1356	1289	1038	1010	1288	1063	1150	1062	1037	1163	1152	1041	1127	987	910	1135	1049	1095	1016	1064	1094	1067	1055	1036	534	1053	1021	937	998	529	1073	1092	1036	1043	1179	1053	1157	1137	617	635	1225	1032
0	976	1059	1008	1052	1781	1168	1578	1655	1587	1012	1006	1570	1063	1453	1084	1049	1198	1187	1150	1196	1062	1011	1183	1113	1135	1057	1095	1139	1140	1172	1167	1165	1153	1112	1060	415	412	359	351	338	354	352	387	368	357	349	365	373	380
0	950	983	946	877	943	933	876	904	888	912	886	875	866	838	859	874	839	831	810	779	803	837	821	786	839	855	829	838	810	807	781	432	399	401	404	404	407	414	414	407	409	424	416	414	397	417	419	402	414
299	995	1093	1133	993	1041	1047	1092	1111	1066	1104	1057	1080	1129	1108	1091	1136	552	1067	1089	1064	1053	1082	1074	1102	1051	1060	1028	1019	1030	1030	1051	1060	1049	1026	1030	1034	1075	1043	1026	1078	1043	1021	1031	1034	1015	1010	1022	1055	1058
300	919	518	584	559	638	614	674	639	730	603	603	607	608	696	1365	1282	1236	1187	1192	1178	1197	1212	1200	1234	1235	1234	1198	1212	1205	1201	1236	1215	1232	1219	1240	1303	1290	1283	1247	1277	1323	1280	1297	1270	1291	1270	1320	1296	1343
301	916	887	867	812	899	863	854	863	881	840	838	861	855	830	846	869	833	839	826	790	861	828	900	893	889	863	894	869	866	888	866	941	942	923	940	951	966	970	954	1007	979	1018	1005	999	983	963	988	975	966
302	375	373	401	416	404	400	428	443	436	435	392	462	437	449	458	418	414	415	404	381	431	432	393	386	408	390	398	348	383	430	498	428	480	503	488	491	447	304	120	115	116	116	128	107	111	110	103	117	109
303	1003	1061	1116	1107	1014	1009	1037	1109	1080	1057	1017	1116	1102	1077	1068	1128	1155	1157	1165	1150	1210	1137	1148	1118	1168	1092	1115	657	1151	1131	1134	1176	1161	1160	1130	1083	1174	1165	1220	1206	1174	1223	1212	1245	1235	1207	1191	1282	1037
0	635	592	584	593	607	566	617	587	605	608	570	584	567	553	546	555	561	576	572	601	603	624	625	643	658	704	633	663	684	654	646	706	680	660	704	719	706	689	696	679	682	679	683	668	711	671	679	659	686
304	342	356	371	347	383	341	386	395	364	415	393	418	417	413	431	417	410	410	419	381	420	392	394	360	386	404	413	392	400	397	417	368	392	375	362	361	322	379	342	370	353	361	410	421	418	394	379	384	413
0	170	153	169	202	259	261	364	375	354	314	293	410	705	NaN	NaN	NaN	NaN	NaN	NaN	NaN	NaN	NaN	NaN	NaN	NaN	NaN	NaN	NaN	NaN	NaN	NaN	NaN	NaN	NaN	NaN	NaN	NaN	NaN	NaN	NaN	NaN	NaN	NaN	NaN	NaN	NaN	NaN	NaN	NaN
0	105	129	120	112	152	123	149	166	142	195	197	149	195	189	247	243	243	210	192	173	176	221	189	219	203	271	229	194	231	217	206	213	220	236	250	279	241	245	220	217	213	208	181	186	199	182	212	63	112
305	519	552	557	570	562	581	569	546	557	566	544	518	560	568	554	615	627	591	617	626	635	617	617	630	632	632	612	616	604	609	608	605	622	622	626	630	652	640	606	624	644	619	617	630	633	625	635	631	647
306	630	617	644	638	712	636	731	719	723	665	649	675	317	274	270	275	286	271	282	294	281	277	280	288	130	127	142	127	139	133	145	145	151	141	147	162	190	197	220	239	258	250	247	229	236	233	253	284	295
307	1432	1502	1419	1415	1420	1409	1438	1429	1504	1487	1507	1456	1485	1559	1609	1528	1568	1578	1580	1484	1568	1575	1551	1594	1641	1629	1588	1568	1586	1566	1554	1594	1658	1559	1579	1608	1564	1653	1621	1696	1690	1624	1665	1668	1721	1692	1682	1775	1796
308	395	366	363	392	415	378	405	409	424	443	435	439	448	479	470	507	535	528	530	541	542	557	542	538	525	498	517	522	550	506	520	508	544	575	593	566	536	532	536	559	557	545	569	564	571	599	590	197	180
0	22	26	6	NaN	NaN	NaN	NaN	NaN	NaN	NaN	NaN	NaN	NaN	NaN	NaN	NaN	NaN	NaN	NaN	NaN	NaN	NaN	NaN	NaN	NaN	NaN	NaN	NaN	NaN	NaN	NaN	NaN	NaN	NaN	NaN	NaN	NaN	NaN	NaN	NaN	NaN	NaN	NaN	NaN	NaN	NaN	NaN	NaN	NaN
0	NaN	NaN	NaN	NaN	NaN	NaN	NaN	NaN	NaN	NaN	NaN	NaN	NaN	NaN	NaN	NaN	NaN	NaN	NaN	NaN	NaN	NaN	NaN	NaN	NaN	NaN	NaN	NaN	NaN	NaN	NaN	NaN	NaN	NaN	NaN	NaN	NaN	NaN	NaN	NaN	NaN	NaN	NaN	NaN	NaN	NaN	NaN	NaN	NaN
0	NaN	NaN	NaN	NaN	NaN	NaN	NaN	NaN	NaN	NaN	NaN	NaN	NaN	NaN	NaN	NaN	NaN	NaN	NaN	NaN	NaN	NaN	NaN	NaN	NaN	NaN	NaN	NaN	NaN	NaN	NaN	NaN	NaN	NaN	NaN	NaN	NaN	NaN	NaN	NaN	NaN	NaN	NaN	NaN	NaN	NaN	NaN	NaN	NaN
0	17	85	52	75	220	176	287	258	302	278	NaN	NaN	NaN	NaN	NaN	NaN	NaN	NaN	NaN	NaN	NaN	NaN	NaN	NaN	NaN	NaN	NaN	NaN	NaN	NaN	NaN	NaN	NaN	NaN	NaN	NaN	NaN	NaN	NaN	NaN	NaN	NaN	NaN	NaN	NaN	NaN	NaN	NaN	NaN
0	11	20	NaN	NaN	NaN	NaN	NaN	NaN	NaN	NaN	NaN	NaN	NaN	NaN	NaN	NaN	NaN	NaN	NaN	NaN	NaN	NaN	NaN	NaN	NaN	NaN	NaN	NaN	NaN	NaN	NaN	NaN	NaN	NaN	NaN	NaN	NaN	NaN	NaN	NaN	NaN	NaN	NaN	NaN	NaN	NaN	NaN	NaN	NaN
309	595	615	565	611	639	683	735	726	395	774	797	474	795	830	815	818	886	872	872	944	916	891	917	966	953	940	973	976	534	978	1037	1010	1019	1017	991	1001	1071	1019	1025	1070	1069	993	1084	1083	1081	1068	1073	1097	1145
310	1272	1313	1336	1394	1371	1376	1423	1450	1454	1491	1525	1562	1546	1566	1598	1567	1616	1599	1540	1541	1542	1573	1537	1495	1553	1585	1628	1618	1584	689	1586	1545	1564	1538	1511	625	1474	1510	1537	1057	1484	1523	1572	1477	1517	1485	1538	1549	1606
311	340	333	304	332	325	339	363	369	357	373	396	418	429	414	415	415	425	416	434	478	495	502	517	543	548	550	525	525	543	531	533	551	555	532	557	565	546	562	557	555	586	594	598	589	589	590	566	589	596
312	558	673	598	561	616	653	689	716	698	759	745	804	799	797	816	816	889	821	870	870	902	887	859	892	969	964	967	987	1041	1013	995	1004	1048	1072	1080	1101	1106	1096	1126	1164	1158	1101	1151	1108	1178	1141	1133	1149	1126
313	474	477	483	475	497	505	519	526	515	501	540	538	536	542	534	520	554	570	585	592	563	568	531	530	511	504	518	548	552	538	573	522	539	516	568	565	583	607	593	581	590	600	570	613	603	634	640	693	681
314	274	277	270	233	232	251	261	255	261	269	274	298	309	339	355	370	373	359	366	352	369	393	405	410	430	394	381	382	403	409	431	419	395	406	408	421	426	427	406	418	400	409	406	392	388	381	391	400	411
315	347	365	369	389	430	446	449	457	474	480	454	484	473	479	505	507	533	511	533	545	522	526	550	540	545	543	575	579	562	539	558	568	543	568	558	553	579	561	570	577	596	586	577	547	584	555	566	559	553
316	227	242	244	268	279	270	274	313	276	280	284	289	323	307	312	320	330	332	337	357	363	352	365	387	399	390	383	387	401	383	404	394	417	409	391	388	384	402	394	399	402	417	409	429	414	427	415	416	400
317	525	562	595	589	565	577	611	603	684	680	679	708	694	734	707	738	754	748	767	772	762	760	786	763	812	794	785	793	802	778	779	784	777	768	759	777	803	785	809	790	822	802	828	821	797	786	802	805	802
318	1060	1140	1155	1148	1137	1165	1119	1168	1215	1155	1215	1264	1178	1190	1229	1255	1193	1220	1221	1245	1194	1251	1244	1282	1263	1272	1265	1288	1333	1318	1310	1304	1334	1352	1279	1293	1308	1344	1311	1373	1379	1336	1350	1360	1384	1385	1395	1355	1405
0	807	802	780	831	806	802	770	786	774	817	812	810	836	835	835	830	838	871	852	875	861	846	855	869	893	879	886	878	884	876	871	856	857	863	862	851	834	861	855	850	847	852	832	820	808	828	832	848	821
319	1067	1163	1112	1103	1099	1159	1179	1291	1345	1325	1372	1330	1333	1413	1403	1382	1413	1403	1412	1411	1460	1455	1414	1472	1465	1432	1429	1474	1476	1504	1495	1544	1480	1519	1487	1556	1576	1544	1492	1555	1567	1526	1617	1585	1614	1563	1624	1588	1623
320	675	654	643	631	656	663	683	735	748	783	765	798	815	818	808	820	780	815	848	823	868	840	855	847	812	856	886	947	938	981	963	979	1042	1037	1079	1046	1067	1069	1099	1108	1173	1184	1118	1167	1157	1134	1143	1122	1145
321	596	618	667	705	720	725	733	705	750	781	741	781	780	785	797	793	789	809	792	852	843	837	860	855	881	874	894	912	917	893	893	922	937	977	927	962	959	949	958	960	986	966	982	1001	1009	988	974	959	964
0	621	638	643	650	680	678	680	695	686	669	698	714	722	729	736	732	700	727	691	718	710	690	689	695	690	708	715	718	703	704	695	686	655	686	673	669	663	676	662	655	678	660	668	660	637	650	631	631	630
322	855	868	845	828	799	842	824	823	830	872	867	843	859	863	885	931	925	932	936	940	956	944	966	971	973	984	1013	981	983	988	982	993	1009	994	989	988	1003	973	982	983	957	957	990	982	970	998	988	1011	977
323	475	485	532	565	592	595	571	600	638	630	643	643	632	664	672	708	724	728	731	740	745	737	736	747	784	745	797	787	754	780	796	776	778	773	748	840	836	855	828	817	839	830	847	851	843	845	845	806	833
0	337	775	335	757	NaN	NaN	NaN	NaN	NaN	NaN	NaN	NaN	NaN	NaN	NaN	NaN	NaN	NaN	NaN	NaN	NaN	NaN	NaN	NaN	NaN	NaN	NaN	NaN	NaN	NaN	NaN	NaN	NaN	NaN	NaN	NaN	NaN	NaN	NaN	NaN	NaN	NaN	NaN	NaN	NaN	NaN	NaN	NaN	NaN
0	728	789	320	836	859	898	1008	916	929	939	991	994	1036	1083	1016	1041	1041	1057	1024	1040	1012	1049	1055	1123	1173	1147	1069	462	1102	1145	1107	1153	1126	1230	1170	1227	1180	1225	1257	1162	1249	1262	1233	1249	1186	1267	NaN	NaN	NaN
0	746	817	761	756	808	800	842	859	847	923	899	909	877	910	920	917	918	963	966	946	952	943	967	946	932	951	892	955	937	955	984	970	1004	986	1027	1020	1044	1008	1039	1045	1064	1079	1016	1051	1037	1046	1046	1073	1083
324	653	654	663	636	659	642	630	652	649	715	676	731	696	636	634	687	668	671	667	669	695	660	658	695	697	691	674	725	707	687	697	699	738	730	750	728	709	714	742	740	716	750	789	727	770	757	763	798	793
325	974	976	903	912	904	910	904	942	1015	937	944	1080	1035	1038	1007	1004	1093	1101	1085	1109	1049	1066	1110	1076	1116	1117	1060	1189	1211	1056	1065	1044	1075	1024	1010	1047	984	965	1025	1064	1109	1123	1074	1109	1131	1001	1086	1085	1028
0	1011	1015	985	975	1003	992	978	999	967	982	950	951	955	976	965	985	1007	1024	987	1000	1000	985	996	993	985	1002	1002	1005	989	992	991	1003	1007	1005	1015	1027	1013	1022	1015	990	1012	1022	1051	1039	1021	1060	1052	1066	1042
0	858	891	858	864	877	916	936	953	888	1010	1005	1040	1001	1027	1004	1012	1062	1004	1058	957	1050	995	1020	1076	1011	967	1045	1114	1062	1010	1099	1016	1099	998	1110	1046	1076	1063	1071	1087	1073	1082	1047	1051	1053	998	1016	1029	1030
0	NaN	NaN	NaN	NaN	NaN	NaN	NaN	NaN	NaN	NaN	NaN	NaN	NaN	NaN	NaN	NaN	NaN	NaN	NaN	NaN	NaN	NaN	NaN	NaN	NaN	NaN	NaN	NaN	NaN	NaN	NaN	NaN	NaN	NaN	NaN	NaN	NaN	NaN	NaN	NaN	NaN	NaN	NaN	NaN	NaN	NaN	NaN	NaN	NaN
0	676	706	672	647	669	677	717	750	716	730	732	769	765	789	771	802	809	805	786	804	847	812	861	839	829	834	830	831	806	801	802	786	815	805	797	786	832	814	768	804	832	787	792	781	774	840	849	849	863
326	170	210	255	298	368	381	399	397	426	402	409	436	432	468	192	464	479	486	477	506	475	472	477	485	489	458	463	476	468	215	231	222	225	195	186	183	180	209	199	219	229	223	251	244	239	252	226	243	204
327	659	687	643	680	692	730	811	805	817	815	787	824	813	810	828	819	802	829	828	836	839	864	892	911	887	876	906	949	944	925	925	921	913	919	900	913	871	913	927	889	943	915	932	879	901	861	847	807	812
328	465	499	563	575	613	590	585	599	619	600	619	646	673	678	681	676	671	696	676	714	716	714	723	731	735	748	751	726	742	762	755	775	801	820	798	825	823	797	802	812	828	857	852	847	850	870	860	840	848
0	514	476	507	462	408	455	445	390	404	359	376	384	330	321	298	324	387	403	390	425	373	349	340	343	330	263	307	380	357	324	286	319	251	271	250	209	225	236	264	256	302	284	268	310	309	304	268	383	210
0	103	95	99	98	167	222	239	243	232	242	260	291	303	291	287	278	296	299	296	335	327	317	310	322	322	325	339	358	378	380	413	399	381	382	367	388	379	392	273	214	168	190	201	190	185	187	184	199	192
329	249	257	285	83	99	122	128	165	191	188	244	242	245	270	297	329	351	361	371	375	393	392	415	438	445	466	461	476	491	510	503	508	539	502	501	475	493	467	444	445	475	436	411	413	394	398	376	355	345
330	329	331	352	341	318	287	322	335	354	344	341	345	318	315	314	292	327	324	348	366	413	424	452	466	469	492	490	489	489	398	424	448	188	200	167	164	190	193	182	188	185	187	189	201	229	217	221	235	224
331	109	105	97	86	92	136	155	193	219	266	296	288	291	276	318	309	315	319	325	355	377	376	354	351	324	312	311	324	347	357	371	379	385	363	350	340	331	336	238	271	191	201	210	204	226	253	312	283	241
0	1335	1346	1313	1359	1307	1392	1384	1396	1441	1408	1410	1496	1444	1528	1505	1485	1546	1548	1556	1530	1509	1517	1511	1554	1551	1518	1573	1529	1553	1573	1474	1509	1492	1514	1532	1531	1511	1550	1519	1480	1499	1518	1490	1516	1527	1518	1535	1528	1481
332	925	918	903	881	851	857	819	886	871	862	865	851	829	808	820	817	802	803	826	833	860	861	849	857	883	858	860	859	858	855	874	871	883	885	866	885	897	872	875	865	846	859	856	854	759	784	752	666	651
333	379	379	352	366	390	460	507	557	572	532	544	571	586	623	621	610	673	644	670	673	652	662	721	682	713	691	686	716	705	708	709	726	701	725	738	752	766	769	791	804	787	776	800	798	774	799	780	774	800
334	710	601	358	311	297	302	304	305	307	354	160	147	175	200	228	243	263	291	328	355	378	360	369	385	390	404	425	420	435	443	431	447	464	471	468	482	484	452	473	476	478	472	489	500	504	517	506	513	524
0	1322	1264	1256	1309	1294	1315	1383	1341	1400	1427	1398	1482	1434	1538	1489	1500	1548	1538	1522	1554	1550	1595	1573	1581	1534	1591	1541	1490	1578	1515	1522	1488	1485	1442	1467	1490	1506	1561	1584	1532	1489	1523	1500	1575	1440	1517	1514	1508	1439
0	521	538	515	443	294	238	244	254	253	264	272	282	272	117	110	109	123	126	121	109	128	146	154	160	173	191	208	224	226	250	252	257	252	246	265	275	289	298	301	305	296	279	261	267	270	282	279	292	295
335	327	355	372	416	461	480	494	501	510	514	512	545	575	574	595	249	251	600	624	612	602	606	605	592	600	612	623	635	629	627	636	631	624	646	635	619	632	652	624	665	653	649	628	644	646	643	630	633	626
336	295	251	265	287	294	277	271	285	296	282	270	269	306	319	340	328	319	341	371	419	434	417	410	402	403	393	400	433	443	462	481	493	509	515	494	493	481	486	472	480	462	501	504	495	496	498	490	493	480
337	2700	2739	2864	2817	2917	3034	3146	2885	2991	2988	2974	2895	2980	2942	2967	2998	2974	3006	3031	3135	2898	3115	2987	3116	3104	3061	2998	3087	3065	1798	3023	3190	3128	3146	3098	3086	3115	3097	3190	3231	1613	3184	3282	3425	3334	3381	3258	3435	3218
338	361	412	422	445	477	517	553	547	589	578	602	580	591	586	589	588	585	600	607	608	617	608	628	617	641	679	667	688	704	725	726	736	732	747	757	780	750	762	790	776	786	777	791	780	786	771	752	767	740
339	324	347	376	369	378	445	450	454	470	462	461	530	581	579	584	588	606	614	613	644	643	673	663	688	667	667	664	655	646	668	667	668	679	697	669	707	687	691	702	675	686	697	661	684	624	617	617	633	614
340	283	299	303	301	307	303	309	312	309	299	325	327	365	378	373	394	376	381	390	388	403	408	398	419	423	449	469	458	468	469	480	481	471	469	499	497	487	503	509	512	496	485	496	503	503	489	496	272	140
341	377	382	387	352	326	322	318	323	322	321	340	359	364	367	358	386	408	421	441	489	492	477	512	519	539	539	565	559	580	567	602	586	610	604	601	576	555	569	571	575	577	582	587	603	597	635	610	641	629
342	346	371	416	427	411	421	415	430	448	472	461	450	454	456	444	464	484	479	471	472	439	427	413	424	412	411	418	389	401	388	382	391	413	388	375	378	394	390	277	187	195	212	205	207	218	209	225	230	209
343	285	316	345	344	337	334	341	384	381	320	285	307	303	305	330	364	392	379	374	370	376	374	362	370	383	380	387	374	373	361	370	376	396	405	397	405	416	393	402	425	223	222	219	201	199	200	186	215	211
344	361	434	530	565	615	642	687	680	666	694	723	745	795	875	864	922	988	1068	1142	1147	1171	1164	1180	1182	1187	1184	1220	1225	1237	1271	1272	1290	1282	1291	1267	1287	1291	1325	1356	1383	1377	1371	1368	1317	324	314	331	328	317
345	331	346	328	353	341	357	368	387	370	365	357	394	381	390	393	400	395	383	381	384	393	378	392	382	385	379	425	402	400	389	387	396	386	398	397	407	385	412	396	362	330	352	350	345	349	346	324	300	310
346	345	404	446	452	457	492	509	556	626	644	708	768	892	957	948	970	971	1022	1043	1057	1060	1035	1060	1096	1130	1170	1166	1264	1265	1231	1225	1230	1203	1225	1219	1206	1096	332	345	313	372	355	352	318	328	312	307	321	295
347	241	286	260	267	252	249	247	249	241	239	278	312	362	380	383	383	382	380	392	471	500	498	515	521	475	472	490	517	549	546	538	537	526	515	504	528	495	505	503	511	522	531	525	522	519	513	527	515	549
348	327	346	357	340	357	322	317	309	338	342	346	351	360	394	425	420	451	446	446	452	448	443	456	455	446	441	452	446	457	444	445	448	461	466	489	473	482	464	469	488	473	475	493	473	487	476	481	490	486
349	556	562	564	574	560	557	572	583	577	587	603	596	595	594	606	591	594	584	579	606	591	613	646	672	673	632	640	657	672	680	656	668	640	660	669	670	682	712	702	680	693	685	701	718	698	702	741	712	703
350	477	472	464	469	499	476	503	517	524	529	526	528	526	532	524	545	552	547	556	539	549	542	558	533	561	545	577	578	591	576	600	625	610	633	626	606	627	624	625	624	623	613	639	624	573	607	603	624	612
0	152	162	NaN	NaN	NaN	NaN	NaN	NaN	NaN	NaN	NaN	NaN	NaN	NaN	NaN	NaN	NaN	NaN	NaN	NaN	NaN	NaN	NaN	NaN	NaN	NaN	NaN	NaN	NaN	NaN	NaN	NaN	NaN	NaN	NaN	NaN	NaN	NaN	NaN	NaN	NaN	NaN	NaN	NaN	NaN	NaN	NaN	NaN	NaN
351	252	251	236	242	238	250	248	256	262	254	284	311	331	342	358	390	427	439	460	456	454	436	417	402	407	414	403	411	409	416	416	437	432	436	438	431	419	423	428	439	430	441	444	441	439	440	442	445	430
0	452	459	477	468	465	508	490	470	508	503	539	517	540	521	562	549	526	547	565	544	550	538	543	556	537	553	549	548	536	518	523	534	550	559	562	575	582	NaN	NaN	NaN	NaN	NaN	NaN	NaN	NaN	NaN	NaN	NaN	NaN
352	413	437	490	469	474	510	524	513	526	501	510	527	511	482	457	442	478	514	489	514	495	515	544	510	550	532	552	533	531	535	578	558	579	553	595	588	563	293	575	551	557	562	514	543	502	466	488	530	614
353	213	205	187	544	205	151	159	147	151	149	163	170	218	215	243	230	233	249	275	273	251	263	266	257	261	290	295	328	338	344	347	345	353	353	334	374	369	347	376	383	408	370	377	390	412	382	393	396	390
0	392	388	396	391	429	434	432	410	401	418	432	433	434	445	457	441	443	463	446	446	449	447	460	466	462	464	469	446	460	462	419	426	436	448	453	464	465	465	478	463	445	440	458	451	451	423	433	416	436
354	429	411	378	368	354	376	379	381	386	380	385	396	408	432	428	434	422	408	441	458	461	465	480	474	483	505	497	523	539	545	569	570	569	580	584	579	589	595	604	600	602	577	598	583	593	566	566	566	572
0	539	565	573	561	558	574	581	579	581	589	587	614	616	636	628	624	655	642	662	660	689	698	685	671	725	726	738	760	746	736	775	764	763	762	765	776	762	746	772	759	773	752	790	779	748	748	746	752	741
355	385	413	402	354	413	494	549	584	584	619	644	571	564	545	598	598	571	614	654	644	732	700	715	695	784	748	784	739	759	785	835	805	831	816	786	838	889	783	934	956	867	913	935	867	841	829	807	844	913
0	769	789	794	777	817	811	817	812	787	808	811	827	857	867	892	904	941	920	944	956	997	1028	1058	1069	1077	1053	1071	1043	1089	1066	1088	1101	1139	1145	1121	1126	1144	1139	1171	1201	1197	1192	1194	1198	1208	1175	1201	1173	1196
356	641	632	632	635	623	609	607	628	639	676	678	712	718	731	746	739	768	751	729	734	740	695	714	698	726	724	723	715	736	738	736	714	734	730	727	748	750	770	757	748	786	769	801	788	829	824	843	852	865
357	351	355	384	360	369	382	387	375	391	396	377	369	383	384	365	375	391	386	383	396	398	393	394	385	400	405	383	402	395	407	405	393	383	390	386	401	407	408	387	424	428	433	426	433	416	416	402	424	424
358	490	524	566	567	558	546	560	597	615	600	624	624	648	649	630	655	636	631	648	656	622	646	641	670	673	670	672	698	706	714	701	743	700	704	676	699	713	681	693	689	728	745	724	735	697	720	679	736	684
0	661	655	681	684	715	699	738	747	736	743	750	758	799	780	821	819	836	859	878	873	880	881	884	888	874	889	887	892	888	885	895	890	889	899	910	917	924	941	954	942	951	1008	1013	999	1018	1017	1039	1041	1039
359	486	491	499	516	521	526	543	557	525	582	592	578	589	606	655	655	685	659	686	670	714	678	660	653	682	658	642	648	670	681	724	694	710	722	735	714	728	747	746	769	770	769	788	798	819	797	810	818	825
360	472	546	503	494	478	561	535	576	581	552	559	531	525	574	526	588	575	526	569	630	614	579	592	587	637	581	606	711	606	689	709	747	760	712	704	787	757	738	804	798	790	799	783	773	744	749	787	824	813
0	544	553	539	500	469	439	441	448	445	464	465	461	472	463	491	483	478	501	520	564	572	614	618	648	655	668	680	709	707	720	723	727	738	766	765	772	749	765	771	776	765	779	778	807	797	793	797	803	776
361	394	425	423	416	415	435	421	422	419	420	411	417	408	422	417	414	430	429	455	459	463	459	458	474	476	469	471	470	464	484	483	477	490	501	500	488	514	516	525	530	532	521	513	514	516	536	535	541	524
0	520	538	591	609	629	623	607	639	626	627	647	638	629	657	637	679	668	660	673	708	729	731	759	752	772	758	767	781	780	803	818	796	829	820	811	811	835	822	826	844	866	853	870	876	878	879	873	864	865
0	466	470	448	479	532	513	543	599	623	671	373	662	233	339	322	184	349	NaN	NaN	NaN	NaN	NaN	NaN	NaN	NaN	NaN	NaN	NaN	NaN	NaN	NaN	NaN	NaN	NaN	NaN	NaN	NaN	NaN	NaN	NaN	NaN	NaN	NaN	NaN	NaN	NaN	NaN	NaN	NaN
362	497	526	513	486	479	499	505	533	544	542	570	582	566	570	614	621	585	561	556	523	553	537	538	553	572	621	592	605	603	651	623	635	634	619	569	602	630	679	640	615	636	652	633	607	625	675	697	698	658
363	688	672	653	652	633	657	632	653	623	621	674	641	658	727	704	682	645	668	749	750	785	781	806	805	829	816	783	823	757	785	845	832	820	852	850	891	866	792	850	803	811	784	761	790	785	792	777	738	770
364	237	219	230	255	287	293	306	316	330	315	376	324	342	400	415	421	395	397	97	123	130	154	148	171	169	152	180	162	176	168	156	143	158	153	120	120	133	124	139	135	132	129	151	137	137	138	125	125	140
365	1234	1225	1273	1273	1282	1341	1309	1323	1313	1298	1346	1325	1320	1303	1342	1359	1314	1310	1306	1339	1306	1290	1319	1324	1295	1305	1302	1293	1244	1250	1285	1239	1229	1206	1168	1205	1214	1191	1162	1165	1149	1156	1156	1140	1116	1120	1071	1114	1082
0	79	104	109	101	112	129	136	106	69	NaN	NaN	NaN	NaN	NaN	NaN	NaN	NaN	NaN	NaN	NaN	NaN	NaN	NaN	NaN	NaN	NaN	NaN	NaN	NaN	NaN	NaN	NaN	NaN	NaN	NaN	NaN	NaN	NaN	NaN	NaN	NaN	NaN	NaN	NaN	NaN	NaN	NaN	NaN	NaN
366	710	691	659	648	681	658	670	713	747	742	775	744	742	814	794	791	737	752	834	888	929	750	768	702	678	745	695	680	621	669	650	675	712	715	728	724	702	640	698	607	625	662	589	630	608	634	630	630	628
367	146	282	233	109	125	172	223	236	251	259	274	272	285	287	323	330	308	240	244	315	342	350	372	369	373	388	395	421	414	420	424	412	422	407	428	401	421	405	391	447	461	463	391	187	186	172	162	156	153
368	362	294	254	210	211	221	246	270	292	315	532	618	659	338	310	295	292	334	351	332	384	382	397	420	462	422	456	475	479	426	439	465	438	483	447	448	455	465	478	441	469	489	497	477	454	430	436	453	461
0	292	228	209	186	227	225	313	244	378	254	79	394	356	318	424	422	NaN	NaN	NaN	NaN	NaN	NaN	NaN	NaN	NaN	NaN	NaN	NaN	NaN	NaN	NaN	NaN	NaN	NaN	NaN	NaN	NaN	NaN	NaN	NaN	NaN	NaN	NaN	NaN	NaN	NaN	NaN	NaN	NaN
369	1216	1199	750	365	331	363	353	365	388	391	390	390	408	396	408	422	437	421	164	180	168	182	189	189	176	196	192	216	260	318	353	357	386	398	351	348	350	376	413	425	460	480	490	497	489	486	505	494	483
0	1592	1588	1637	1587	1637	1591	1587	1693	1652	1610	1776	1732	1773	1774	1848	1875	1831	1895	1848	821	1949	1918	1961	1896	1960	839	NaN	NaN	NaN	NaN	NaN	NaN	NaN	NaN	NaN	NaN	NaN	NaN	NaN	NaN	NaN	NaN	NaN	NaN	NaN	NaN	NaN	NaN	NaN
370	363	388	393	383	383	377	403	430	411	427	437	381	386	375	436	452	442	451	471	441	479	461	459	467	476	484	476	474	475	462	449	446	472	466	472	472	481	476	481	463	486	466	455	472	484	457	352	163	170
371	182	164	152	162	205	232	240	269	257	259	253	264	251	256	270	292	305	315	316	328	323	321	320	329	342	326	323	341	346	343	351	362	342	362	360	354	368	367	365	377	362	382	382	385	381	376	390	376	371
372	843	814	817	748	765	793	838	833	863	858	835	851	847	845	854	838	874	849	842	849	850	826	850	828	857	840	845	800	801	825	819	813	828	827	810	833	828	823	811	818	843	824	827	813	846	839	844	825	839
0	593	586	578	572	707	711	734	782	786	798	841	779	903	970	913	946	905	878	952	993	961	1011	1031	990	1031	1121	1044	1037	1055	1176	1148	1119	1122	1140	1140	1131	1093	1176	1143	1143	1183	1187	1133	1153	1191	1170	1189	1176	1204
0	1404	1462	1466	1382	1449	1536	1512	1582	1549	NaN	NaN	NaN	NaN	NaN	NaN	NaN	NaN	NaN	NaN	NaN	NaN	NaN	NaN	NaN	NaN	NaN	NaN	NaN	NaN	NaN	NaN	NaN	NaN	NaN	NaN	NaN	NaN	NaN	NaN	NaN	NaN	NaN	NaN	NaN	NaN	NaN	NaN	NaN	NaN
373	160	180	212	222	227	226	251	271	277	299	302	310	316	322	325	311	303	295	299	292	305	298	295	297	304	303	312	326	326	322	337	331	351	356	359	346	346	356	338	345	339	334	336	316	330	324	330	329	326
374	439	436	419	391	404	421	420	460	438	479	528	492	534	525	523	514	498	515	521	512	555	497	530	502	518	552	491	524	536	539	531	505	522	512	545	553	526	179	203	211	209	253	314	276	280	314	324	288	271
0	1189	1232	1120	1125	557	1192	1236	646	1321	1335	1381	1362	1390	654	692	1428	1402	1404	1384	1395	1441	1412	1462	1443	1445	1495	1284	290	256	239	226	218	222	207	217	209	221	218	219	217	207	220	229	235	251	238	256	273	255
375	677	661	654	677	731	727	765	820	813	830	836	846	866	885	910	915	884	900	914	896	862	845	928	897	880	893	881	865	894	894	864	892	930	916	936	908	916	929	924	919	937	922	950	933	951	1003	991	966	1017
376	831	845	862	858	860	866	856	867	849	878	893	866	823	865	910	910	904	902	893	924	930	928	983	954	949	951	926	977	998	987	1000	972	968	972	1006	1000	988	1020	1038	1003	991	1023	990	997	1023	1047	1051	1029	1030
377	271	253	261	272	259	253	284	278	288	300	317	306	326	327	339	338	356	345	346	370	386	375	384	386	373	409	380	378	380	374	389	379	371	361	363	374	374	402	367	369	389	372	396	379	387	387	408	391	411
0	835	845	822	799	816	791	798	791	738	418	254	262	277	273	283	286	299	285	297	301	299	305	299	315	308	290	301	298	302	309	312	311	323	314	321	349	375	389	386	219	198	103	116	255	239	156	292	NaN	NaN
0	228	221	195	216	217	226	235	224	231	264	265	282	307	300	314	318	336	310	318	360	369	377	360	352	373	341	367	366	354	373	380	370	393	390	386	372	388	390	404	403	423	424	445	429	438	441	429	458	427
378	579	594	595	582	596	590	607	637	639	635	628	646	621	644	650	661	632	635	619	604	640	658	669	685	655	651	670	672	665	695	693	658	667	658	671	706	706	723	717	749	738	719	720	727	731	741	733	728	722
379	1845	1853	1769	1784	1806	1735	1760	1766	1756	1729	1737	1729	1752	1758	1750	1760	1798	1737	1761	1774	1711	1731	1729	1716	1729	1715	1677	1693	1681	1689	1663	1637	1620	1654	1602	1615	1625	1613	1615	1556	1572	1571	1594	1589	1569	1559	1566	1525	1530
0	902	861	870	841	857	859	875	853	862	835	844	858	834	822	837	828	829	794	826	826	816	844	800	810	813	793	791	791	781	783	778	739	747	727	725	708	599	334	316	323	337	345	347	320	335	343	488	492	470
380	840	867	880	870	939	912	900	873	888	870	893	888	903	928	932	952	936	953	913	881	916	899	900	883	914	894	851	808	849	870	841	833	837	824	830	812	792	795	796	884	796	842	813	787	785	779	742	757	763
381	729	731	716	714	686	687	677	699	687	689	695	703	700	704	715	733	729	727	711	717	713	734	726	748	737	742	731	745	768	740	700	709	702	714	674	697	694	664	695	685	677	691	669	649	642	652	660	666	633
0	12	33	9	18	44	19	46	20	34	66	80	25	63	79	89	80	72	50	37	30	45	88	51	86	NaN	NaN	NaN	NaN	NaN	NaN	NaN	NaN	NaN	NaN	NaN	NaN	NaN	NaN	NaN	NaN	NaN	NaN	NaN	NaN	NaN	NaN	NaN	NaN	NaN
382	595	604	652	595	599	622	650	613	625	647	646	669	653	668	638	652	667	682	708	710	699	670	719	731	708	709	734	715	731	709	789	709	706	743	740	726	719	758	766	750	781	798	826	811	808	770	716	839	805
383	546	540	531	578	609	616	641	672	673	700	698	746	742	762	750	778	795	774	789	801	804	785	819	785	811	768	808	808	768	765	804	776	806	792	712	264	254	249	258	255	265	271	348	309	346	335	350	338	NaN
0	NaN	NaN	NaN	NaN	NaN	NaN	NaN	NaN	NaN	NaN	NaN	NaN	NaN	NaN	NaN	NaN	NaN	NaN	NaN	NaN	NaN	NaN	NaN	NaN	NaN	NaN	NaN	NaN	NaN	NaN	NaN	NaN	NaN	NaN	NaN	NaN	NaN	NaN	NaN	NaN	NaN	NaN	NaN	NaN	NaN	NaN	NaN	NaN	NaN
384	692	706	730	707	707	697	667	682	706	719	736	791	794	805	818	832	860	865	878	841	867	871	945	969	925	911	947	944	959	1006	949	381	392	1015	995	987	1007	1029	1056	1036	1017	1037	847	322	288	258	250	243	248
385	633	696	661	702	682	679	741	729	760	770	768	748	771	739	748	776	738	738	727	767	740	755	751	722	771	785	767	755	793	785	823	828	834	832	849	839	830	819	836	821	825	840	834	842	803	827	822	829	825
386	594	597	636	625	633	637	707	681	714	707	697	722	756	743	729	769	781	721	765	792	745	767	774	790	810	782	771	806	801	838	844	818	814	841	837	844	847	844	841	839	877	812	424	267	248	225	211	221	192
387	601	626	655	671	656	650	648	648	665	670	678	694	684	738	710	705	715	734	739	694	724	730	759	738	742	716	750	731	748	781	772	729	732	780	782	707	759	801	786	802	790	814	810	814	756	733	688	657	603
388	680	686	693	646	695	673	729	706	725	752	744	765	771	819	816	822	832	828	844	865	795	835	819	833	862	865	863	843	856	867	866	852	861	845	842	807	814	818	831	820	817	803	816	809	799	801	778	798	790
0	961	943	913	969	951	996	1006	1023	993	1037	1030	1041	1014	1050	1019	1039	983	968	971	1013	1022	991	1005	1063	1061	1063	1048	1037	1060	1057	1014	1031	1030	1039	1027	1056	1092	1090	1053	1039	994	998	1009	996	1007	1003	992	983	985
389	731	723	703	721	718	698	731	735	722	732	726	729	749	744	727	742	730	723	710	709	728	727	725	710	714	717	719	737	731	728	714	710	735	718	735	731	721	709	728	706	709	708	707	709	718	721	734	725	689
390	736	715	730	712	749	718	705	710	712	711	726	730	705	691	696	706	719	732	764	759	727	707	693	711	734	713	734	745	743	747	751	751	756	755	776	806	816	833	840	844	854	887	910	898	903	890	907	921	904
391	920	906	925	962	1001	994	995	1064	981	1027	1015	1034	1063	1111	1091	1122	1174	1145	1126	1172	1173	1202	1190	1198	1212	1162	1171	1168	1143	1173	1226	1201	1265	1223	1235	1230	1170	1171	1181	1234	1233	1234	1287	1254	1274	1240	1287	1309	1288
0	632	627	629	608	600	633	655	637	655	649	671	647	685	671	670	711	707	706	702	692	731	735	712	696	684	666	672	685	706	721	691	696	684	701	697	712	690	697	699	719	712	688	701	683	678	701	691	711	686
392	799	781	756	743	768	769	803	774	799	782	749	771	811	793	769	805	816	824	832	877	848	855	889	896	903	889	895	904	876	861	907	888	927	904	890	872	873	873	870	859	876	907	875	913	901	891	871	912	909
0	626	622	593	593	586	583	625	603	637	641	652	649	658	671	663	733	716	706	694	699	675	693	682	659	672	670	688	709	710	693	689	683	680	677	646	584	535	422	377	838	824	422	424	432	460	371	482	485	810
393	613	636	635	643	717	291	755	771	757	749	781	852	843	863	932	899	937	878	930	937	935	954	993	924	982	982	935	966	944	1016	979	980	1000	1011	970	993	1006	1057	1079	1037	1075	1067	1044	1053	1077	1109	1108	1103	1079
0	757	787	748	NaN	NaN	NaN	NaN	NaN	NaN	NaN	NaN	NaN	NaN	NaN	NaN	NaN	NaN	NaN	NaN	NaN	NaN	NaN	NaN	NaN	NaN	NaN	NaN	NaN	NaN	NaN	NaN	NaN	NaN	NaN	NaN	NaN	NaN	NaN	NaN	NaN	NaN	NaN	NaN	NaN	NaN	NaN	NaN	NaN	NaN
394	924	910	895	883	884	886	891	891	892	890	873	921	931	907	899	899	930	937	923	904	925	934	927	935	928	917	915	923	933	914	919	893	913	935	945	933	932	907	896	919	954	915	933	947	900	945	928	938	944
395	325	352	361	375	383	376	410	388	425	415	443	469	506	505	492	518	537	504	503	497	493	508	493	495	503	505	517	521	535	528	543	502	481	483	465	423	395	362	378	326	332	280	329	302	325	176	165	191	160
0	164	179	166	181	177	199	208	227	255	261	263	257	246	235	238	281	306	293	297	318	313	303	283	272	282	244	199	215	188	170	183	214	224	193	195	195	215	248	NaN	NaN	NaN	NaN	NaN	NaN	NaN	NaN	NaN	NaN	NaN
396	167	176	218	224	207	217	265	259	286	275	238	205	196	191	187	245	257	283	319	330	329	305	302	303	323	347	315	290	149	166	198	211	232	186	229	249	251	252	234	229	242	262	265	286	283	273	145	147	152
397	766	747	763	770	792	787	804	815	823	833	841	882	865	894	890	918	913	914	902	921	927	955	978	970	984	1021	1005	1022	1036	1048	1055	1059	1080	1064	1071	1121	1126	1111	1115	1110	1118	1093	1112	1113	1097	1129	1108	1128	1113
398	972	1036	997	954	979	994	1047	1006	1067	1079	1102	1120	1129	1086	1098	1117	1146	1164	1134	1127	1154	1097	1151	1172	1139	1179	1201	1220	1248	1269	1231	1220	1188	1247	1216	1250	1237	1253	1229	1288	1283	1297	1316	1285	1277	1315	1313	1346	1337
399	259	298	335	324	356	366	378	318	349	371	376	427	474	465	464	505	520	554	565	529	512	522	519	514	530	519	522	542	534	537	556	540	563	549	540	513	486	504	534	557	552	562	538	522	519	528	535	614	613
400	514	513	496	501	498	487	499	519	522	520	515	510	510	524	523	507	547	523	510	544	514	539	520	530	535	535	543	547	561	575	579	569	573	563	576	584	566	614	622	608	598	594	609	559	623	582	593	599	560
0	892	901	925	923	973	973	1012	1020	1057	1082	1100	1101	1085	1123	1140	1175	522	1185	1162	1182	1238	1186	674	1217	1239	619	1250	1265	1241	1244	1250	610	1219	1208	NaN	NaN	NaN	NaN	NaN	NaN	NaN	NaN	NaN	NaN	NaN	NaN	NaN	NaN	NaN
401	511	562	587	600	583	587	585	588	598	626	729	769	756	791	798	809	812	820	857	860	861	883	912	899	883	866	882	867	864	859	869	862	978	838	852	858	852	841	824	820	812	794	834	836	849	845	851	863	873
402	56	65	72	78	85	85	118	122	160	140	139	128	132	144	136	142	164	149	159	184	185	185	199	195	185	215	247	263	243	224	223	248	227	205	208	218	233	225	209	217	241	238	259	255	246	263	289	272	252
403	1153	1110	1152	1134	1102	1161	1156	1160	1170	1156	1136	1132	1067	1071	1076	1062	1039	1095	589	522	497	490	500	520	521	503	503	534	535	546	542	521	550	587	254	248	264	259	268	261	272	286	323	336	386	404	444	497	515
404	741	731	752	770	756	764	794	769	730	745	797	838	822	830	854	903	895	920	940	967	992	968	1036	1050	1023	1073	1029	1024	977	1009	960	953	992	959	954	959	992	985	999	998	1005	1058	1049	1035	1025	1024	1054	1017	1019
0	1665	1735	1705	724	1773	1710	1522	475	475	500	511	508	499	509	503	537	547	538	527	545	541	515	641	237	207	182	182	NaN	NaN	NaN	NaN	NaN	NaN	NaN	NaN	NaN	NaN	NaN	NaN	NaN	NaN	NaN	NaN	NaN	NaN	NaN	NaN	NaN	NaN
405	60	64	72	81	72	90	103	102	119	152	127	127	163	170	150	148	182	200	209	205	210	226	230	217	225	237	265	241	236	244	226	233	252	240	248	244	258	234	227	219	207	232	239	241	250	256	284	267	255
406	626	622	626	584	609	602	615	599	620	615	639	640	624	635	624	658	651	652	654	619	642	621	635	629	645	648	649	662	652	657	663	665	669	653	649	638	672	638	650	630	620	634	651	631	623	627	629	623	626
407	619	613	590	587	542	566	539	549	573	527	556	578	619	623	662	683	700	693	685	659	656	648	667	643	695	683	713	695	692	692	692	712	658	723	687	699	729	719	701	718	749	726	758	746	758	772	741	745	761
408	638	656	690	679	680	728	782	742	775	795	762	777	789	797	801	837	836	817	855	816	876	873	835	845	887	885	898	898	880	922	904	919	932	895	894	879	823	783	800	823	541	324	307	271	254	253	239	245	255
0	518	544	561	583	568	577	578	561	612	654	654	658	677	692	711	666	675	681	666	696	702	737	745	746	737	741	750	768	796	815	827	830	NaN	NaN	NaN	NaN	NaN	NaN	NaN	NaN	NaN	NaN	NaN	NaN	NaN	NaN	NaN	NaN	NaN
409	667	657	688	705	715	729	712	741	725	759	790	815	798	821	812	837	840	843	854	830	829	860	856	899	896	898	831	619	364	325	364	341	370	361	321	310	313	304	303	264	333	306	294	286	298	295	295	223	228
410	193	182	182	189	220	233	267	235	246	245	256	275	261	279	284	302	299	308	291	314	320	304	287	325	323	309	301	307	332	344	352	337	354	347	346	357	337	316	324	365	368	350	352	363	358	367	358	353	360
0	400	391	415	394	403	416	393	413	395	382	391	377	381	365	373	349	324	224	173	170	163	165	164	160	173	161	164	175	190	190	187	208	185	176	192	192	183	180	184	201	192	180	191	188	180	207	217	214	202
411	705	713	719	702	750	712	721	700	690	695	716	697	691	675	669	699	724	717	752	765	798	779	790	780	784	799	815	786	808	790	818	814	831	792	747	573	408	394	363	332	314	294	312	292	268	280	273	266	271
412	433	454	468	182	206	188	185	178	203	259	286	315	371	428	451	483	576	610	656	743	795	792	804	817	830	841	897	902	892	914	909	934	942	978	994	982	957	1000	995	960	958	943	966	937	931	933	937	946	952
413	285	327	284	294	341	317	362	345	342	418	427	340	378	371	383	351	346	302	308	311	299	355	302	377	395	425	367	329	357	365	399	370	408	395	395	413	386	388	350	332	336	306	298	276	280	274	292	201	384
0	247	246	253	252	249	244	244	213	219	211	226	215	222	220	217	222	220	236	246	233	234	239	246	226	243	240	252	253	276	259	255	273	282	278	290	300	301	300	258	281	298	316	313	335	320	344	296	340	335
414	952	931	891	889	900	880	896	877	877	882	865	879	866	867	874	859	874	872	885	900	876	876	893	888	893	903	927	913	882	884	872	858	883	874	877	873	891	870	900	893	891	926	893	913	916	909	899	894	911
415	759	760	788	768	761	760	800	713	758	745	742	724	750	751	746	758	759	754	746	746	714	759	742	745	758	734	738	755	762	749	760	760	776	771	767	758	769	746	760	759	749	720	738	743	728	752	724	741	738
416	614	636	633	641	655	677	684	706	684	694	688	729	699	698	676	680	689	683	707	694	721	724	737	725	727	753	733	733	733	729	750	757	755	759	769	758	766	744	733	752	770	775	767	786	801	799	808	819	812
417	160	194	185	188	207	237	279	314	329	396	459	567	590	626	683	686	688	681	727	711	761	754	821	809	798	809	797	845	887	875	870	822	895	902	912	902	918	899	980	965	963	952	972	998	1027	1032	1036	1085	1079
0	124	138	179	173	187	191	220	170	209	232	206	208	234	241	228	265	292	168	338	NaN	NaN	NaN	NaN	NaN	NaN	NaN	NaN	NaN	NaN	NaN	NaN	NaN	NaN	NaN	NaN	NaN	NaN	NaN	NaN	NaN	NaN	NaN	NaN	NaN	NaN	NaN	NaN	NaN	NaN
418	167	176	182	189	203	207	264	322	417	472	545	565	565	538	538	519	538	544	616	633	669	632	650	620	654	697	723	757	778	794	813	825	844	813	841	860	847	889	862	879	937	931	958	970	953	956	953	1009	1038
0	204	169	285	303	241	279	257	180	248	201	164	251	180	173	164	169	201	222	237	241	228	192	210	185	205	160	185	258	238	248	241	247	228	228	214	186	212	214	233	230	256	262	280	292	304	279	256	NaN	NaN
419	670	624	641	620	629	647	656	676	656	663	677	689	706	694	725	721	714	777	751	761	387	769	772	762	734	751	735	767	764	784	790	766	786	767	769	724	747	742	759	775	786	778	767	766	795	795	790	786	796
0	NaN	NaN	NaN	NaN	NaN	NaN	NaN	NaN	NaN	NaN	NaN	NaN	NaN	NaN	NaN	NaN	NaN	NaN	NaN	NaN	NaN	NaN	NaN	NaN	NaN	NaN	NaN	NaN	NaN	NaN	NaN	NaN	NaN	NaN	NaN	NaN	NaN	NaN	NaN	NaN	NaN	NaN	NaN	NaN	NaN	NaN	NaN	NaN	NaN
0	107	101	99	99	113	122	134	113	184	163	150	59	234	211	195	278	297	240	247	234	295	40	131	275	NaN	NaN	NaN	NaN	NaN	NaN	NaN	NaN	NaN	NaN	NaN	NaN	NaN	NaN	NaN	NaN	NaN	NaN	NaN	NaN	NaN	NaN	NaN	NaN	NaN
420	557	500	501	489	477	503	484	492	187	548	549	244	571	567	612	621	609	620	613	616	663	622	636	649	649	643	661	681	657	698	679	666	723	664	687	655	663	659	688	693	690	708	693	719	735	729	711	733	704
0	474	444	768	745	669	716	727	492	690	666	607	700	653	675	695	707	702	731	703	683	687	714	670	721	730	709	732	763	736	717	696	686	739	718	735	718	722	717	719	740	775	690	745	696	706	747	703	748	694
0	972	931	993	964	925	923	941	844	924	991	933	961	951	991	978	993	967	953	947	944	895	925	926	937	922	923	904	914	941	922	915	911	934	873	911	906	916	869	882	900	914	897	934	926	928	902	911	944	925
421	524	532	537	531	532	521	548	528	558	557	535	558	582	588	601	607	596	613	587	611	581	564	604	599	644	643	601	613	620	619	621	612	589	613	603	603	595	625	597	601	614	569	589	565	573	561	543	573	558
0	95	120	57	NaN	NaN	NaN	NaN	NaN	NaN	NaN	NaN	NaN	NaN	NaN	NaN	NaN	NaN	NaN	NaN	NaN	NaN	NaN	NaN	NaN	NaN	NaN	NaN	NaN	NaN	NaN	NaN	NaN	NaN	NaN	NaN	NaN	NaN	NaN	NaN	NaN	NaN	NaN	NaN	NaN	NaN	NaN	NaN	NaN	NaN
0	133	155	NaN	NaN	NaN	NaN	NaN	NaN	NaN	NaN	NaN	NaN	NaN	NaN	NaN	NaN	NaN	NaN	NaN	NaN	NaN	NaN	NaN	NaN	NaN	NaN	NaN	NaN	NaN	NaN	NaN	NaN	NaN	NaN	NaN	NaN	NaN	NaN	NaN	NaN	NaN	NaN	NaN	NaN	NaN	NaN	NaN	NaN	NaN
0	301	295	289	295	282	285	274	276	297	345	329	327	351	341	353	381	373	381	364	379	361	349	374	354	369	383	382	388	402	405	393	396	386	382	373	374	360	360	386	356	357	336	237	283	654	313	258	344	269
422	690	691	675	686	650	661	700	701	741	729	754	741	756	759	749	739	748	774	757	790	759	774	772	801	810	787	824	812	825	837	829	857	901	903	903	886	891	904	915	929	950	977	964	929	434	907	980	908	930
0	84	48	88	35	26	50	117	53	112	137	109	134	151	136	157	190	158	70	159	162	166	186	29	165	NaN	NaN	NaN	NaN	NaN	NaN	NaN	NaN	NaN	NaN	NaN	NaN	NaN	NaN	NaN	NaN	NaN	NaN	NaN	NaN	NaN	NaN	NaN	NaN	NaN
0	587	610	580	610	599	613	611	638	659	668	670	676	692	729	721	721	739	667	734	716	736	769	784	801	798	814	833	794	830	854	824	857	859	821	825	845	900	909	865	837	808	766	955	746	722	725	684	712	724
423	251	265	271	255	258	268	250	232	240	263	273	275	268	271	271	310	329	356	335	336	327	346	337	367	355	352	363	382	397	348	347	207	218	210	221	219	212	225	226	235	223	243	246	NaN	NaN	NaN	NaN	NaN	NaN
0	276	279	274	291	283	271	249	261	255	248	240	242	226	293	315	339	372	359	351	309	296	286	315	329	384	419	426	411	416	394	406	397	401	405	386	395	408	410	395	385	366	400	406	410	425	404	388	340	360
424	589	609	632	613	627	608	613	608	635	658	661	673	660	656	654	647	671	656	659	675	697	713	657	688	719	735	681	667	728	675	684	736	692	725	729	749	740	814	802	800	802	803	815	792	788	837	807	792	824
0	34	53	85	46	37	58	91	74	43	78	NaN	NaN	NaN	NaN	NaN	NaN	NaN	NaN	NaN	NaN	NaN	NaN	NaN	NaN	NaN	NaN	NaN	NaN	NaN	NaN	NaN	NaN	NaN	NaN	NaN	NaN	NaN	NaN	NaN	NaN	NaN	NaN	NaN	NaN	NaN	NaN	NaN	NaN	NaN
425	646	666	679	599	649	694	708	736	691	743	720	752	729	720	775	783	771	767	750	735	799	812	811	819	763	771	790	789	794	808	835	807	813	828	817	811	823	841	833	836	819	807	804	832	819	827	788	787	776
426	408	413	405	421	417	405	416	403	386	388	393	389	406	378	374	367	377	381	393	430	419	448	442	427	446	434	421	425	439	452	438	437	413	416	411	424	436	443	439	230	245	256	239	244	223	195	214	236	NaN
0	NaN	NaN	NaN	NaN	NaN	NaN	NaN	NaN	NaN	NaN	NaN	NaN	NaN	NaN	NaN	NaN	NaN	NaN	NaN	NaN	NaN	NaN	NaN	NaN	NaN	NaN	NaN	NaN	NaN	NaN	NaN	NaN	NaN	NaN	NaN	NaN	NaN	NaN	NaN	NaN	NaN	NaN	NaN	NaN	NaN	NaN	NaN	NaN	NaN
427	66	67	82	80	107	131	146	140	176	223	249	268	253	300	294	296	304	321	339	365	359	306	345	372	389	374	379	386	419	393	386	387	167	399	369	402	425	460	433	402	422	422	409	440	463	468	457	483	463
428	1235	1215	1300	1271	1237	1207	1200	1210	1202	1203	1244	1256	1199	1200	1184	1153	1172	1191	1174	1234	1221	1224	1254	1264	1283	1271	1234	1286	1349	1333	1338	1324	1308	1306	1261	1284	1268	1227	1223	1221	1221	1176	1205	1175	1176	1189	1193	1207	1175
429	82	91	90	102	132	191	217	222	232	263	275	289	299	298	331	308	358	354	344	362	374	162	437	425	386	403	387	391	436	415	442	456	452	464	441	185	462	462	444	464	471	487	467	501	513	494	455	490	477
430	665	724	695	655	633	664	649	641	635	665	704	709	727	728	718	764	747	752	762	736	765	740	749	742	756	768	770	754	724	730	738	782	812	782	755	793	822	785	821	791	781	818	786	814	843	805	864	835	846
431	628	620	641	621	648	695	658	693	705	699	720	738	742	728	727	740	766	759	753	742	724	739	718	720	704	728	717	694	716	732	748	747	769	742	737	788	778	779	785	755	793	825	762	788	822	814	791	781	831
432	533	528	564	539	569	566	620	596	628	627	653	657	675	677	665	670	694	681	688	676	686	672	711	701	703	704	682	685	688	683	672	687	696	698	689	681	706	699	679	722	716	688	694	694	708	698	692	710	703
433	231	240	291	295	308	323	334	354	377	399	397	395	386	418	423	421	417	410	417	413	387	430	443	443	418	434	438	450	452	482	472	469	475	495	482	456	471	480	465	490	488	487	485	445	454	450	455	460	433
434	723	758	756	720	741	754	714	736	753	752	752	765	773	776	763	815	790	840	837	813	833	805	775	762	789	807	685	722	770	772	776	785	776	743	775	742	782	807	828	852	850	882	814	843	848	841	870	901	894
435	1312	1285	1329	1355	1406	1342	541	1372	1415	1384	1444	1461	1472	1520	1512	1523	1558	1527	1562	1543	1556	1555	1589	1593	1583	1579	1576	1599	1593	1602	1609	1586	1606	1573	1589	1590	1587	1577	1571	1576	1600	1603	1567	1532	1555	1562	1573	1573	1589
0	1795	1783	1880	1873	1840	1876	1897	1867	1947	1927	1979	1918	1997	2055	2040	2078	2051	1985	2034	2007	2031	2068	2063	2115	2045	2110	2088	2060	2067	2107	2126	2085	2102	2110	2041	2033	2099	2051	2065	2017	2082	2069	2078	2066	2030	2033	2026	2012	2059
0	808	816	791	767	784	787	795	767	746	741	710	712	709	673	607	309	316	298	297	315	317	319	313	319	321	313	119	147	134	141	148	127	132	129	132	135	158	168	158	177	179	193	202	181	212	196	215	224	231
436	1183	1139	1279	1215	1233	1331	1301	1315	1438	1454	1424	1405	1414	1490	1462	1466	1506	1450	1494	1502	1479	1548	1575	1545	1589	1601	1576	1659	1631	1559	1618	1606	1562	1562	1566	1569	1559	1536	1549	1528	1469	1453	1360	1346	1304	1336	1239	1211	1285
437	910	898	934	915	914	970	1015	975	1025	1080	1168	1126	1186	1199	1179	1255	1219	1191	1219	1187	1211	1339	1218	1227	1225	1273	1256	1241	1258	1356	1356	1342	1360	1412	1372	1327	1331	1362	1315	1321	1377	1401	1395	1409	1420	1493	1483	1430	1470
438	275	274	297	291	268	278	309	318	332	374	388	386	401	433	422	444	460	435	466	451	468	487	475	491	463	475	483	480	493	496	501	495	472	500	498	490	459	473	477	469	496	486	493	472	469	479	477	476	444
439	704	704	688	699	726	726	760	751	754	743	726	751	729	729	722	761	748	740	735	739	731	717	732	751	753	750	770	773	789	797	802	804	811	800	789	808	819	788	774	806	817	818	808	802	808	778	783	786	788
440	949	872	923	865	842	830	862	848	917	1014	1000	911	983	1003	1009	1016	986	956	966	979	985	1047	927	956	992	1043	985	954	959	972	1021	982	997	989	1044	1062	995	1036	981	998	993	963	1021	975	990	1022	997	953	1053
441	759	737	795	779	738	740	794	743	795	908	861	839	874	848	923	906	839	799	801	801	872	924	795	842	822	862	841	843	849	864	909	865	908	949	967	951	933	875	873	922	882	842	952	880	904	907	837	801	958
442	179	188	211	235	255	278	303	304	310	312	304	338	342	380	391	380	384	420	403	432	428	416	450	493	512	537	541	528	550	584	561	556	563	538	537	571	569	548	572	575	224	214	203	256	238	258	242	238	244
443	624	530	575	538	489	508	546	484	529	633	665	513	614	600	624	634	586	576	598	526	644	726	549	613	581	622	592	564	576	610	628	620	660	652	697	706	697	674	622	707	671	595	682	622	647	664	604	573	737
0	223	151	163	140	114	118	143	125	191	272	310	221	306	343	362	416	303	245	255	202	296	298	181	174	140	183	136	128	158	160	185	153	193	212	252	268	249	222	194	214	199	181	239	206	239	209	139	77	197
444	422	244	309	170	133	169	219	154	218	359	405	259	308	119	57	93	35	16	36	17	73	110	21	46	35	61	43	41	52	53	54	37	30	28	59	54	42	35	25	69	64	52	106	69	81	119	85	83	240
0	159	81	128	90	67	76	99	67	106	180	185	86	162	154	185	203	137	127	151	113	205	249	142	163	141	186	143	127	129	156	167	140	171	173	213	204	204	177	157	197	188	138	186	144	146	174	141	117	237
445	157	88	114	88	72	75	105	69	108	181	180	81	153	138	161	178	140	124	145	100	190	245	127	158	143	190	150	117	139	153	167	141	164	150	163	103	86	50	41	48	47	25	52	32	29	24	NaN	NaN	NaN
0	15	6	6	NaN	NaN	NaN	NaN	NaN	NaN	NaN	NaN	NaN	NaN	NaN	NaN	NaN	NaN	NaN	NaN	NaN	NaN	NaN	NaN	NaN	NaN	NaN	NaN	NaN	NaN	NaN	NaN	NaN	NaN	NaN	NaN	NaN	NaN	NaN	NaN	NaN	NaN	NaN	NaN	NaN	NaN	NaN	NaN	NaN	NaN
446	194	208	192	230	201	252	240	252	283	344	283	278	273	228	219	215	220	282	299	303	324	330	246	229	184	246	221	266	239	260	322	297	312	252	259	225	246	251	295	264	307	304	255	287	277	290	233	433	235
447	417	491	484	512	459	562	505	460	538	615	585	560	541	471	470	452	476	487	498	523	561	626	531	453	415	475	460	581	503	528	614	544	561	501	477	455	518	503	535	514	615	556	538	557	522	559	529	718	514
448	466	518	479	515	439	537	501	476	566	633	581	601	566	524	497	526	522	527	541	546	580	647	560	486	440	502	452	577	509	550	585	541	526	483	472	451	511	525	559	494	600	559	529	572	525	596	554	809	538
0	59	94	78	97	68	90	59	44	51	106	84	64	60	35	31	27	29	32	40	48	51	83	51	27	16	35	28	71	43	56	88	59	60	37	33	21	39	39	45	49	96	86	79	91	64	99	70	186	71
449	931	931	949	921	881	922	898	888	886	899	880	896	862	836	902	896	848	867	880	872	886	891	880	866	800	847	814	854	831	828	855	859	867	847	823	828	842	823	831	827	821	813	801	788	782	784	803	756	746
450	1188	1179	1282	1100	1196	1197	1296	1287	1235	1229	1278	1237	1188	1217	1295	1193	1226	1286	1266	1273	1277	1241	1255	1231	1213	1238	1217	1196	1198	1147	1178	1225	1214	1216	1248	1214	1222	1185	1159	1155	1143	1081	1162	871	405	404	411	439	474
451	1142	1197	1243	1305	1257	1216	1332	1279	1194	1272	1294	1376	1315	1315	1361	1322	1310	1242	1305	1335	1366	1308	1341	1328	1296	1344	1308	1309	1307	1317	1323	1402	1287	1311	1326	1303	1300	1259	1284	1239	1204	1157	768	398	341	333	313	347	363
452	822	856	851	860	845	825	812	783	788	790	790	773	795	794	786	805	803	812	795	786	799	812	820	830	843	819	832	826	839	830	841	845	885	908	893	921	904	936	926	945	933	924	945	941	960	951	945	936	955
0	1997	2049	2132	2097	2032	2105	2108	2081	2174	2078	2104	1975	1981	2022	2006	2051	2058	2073	2037	2018	1963	2019	990	2024	2012	2100	2035	886	972	992	986	941	919	NaN	NaN	NaN	NaN	NaN	NaN	NaN	NaN	NaN	NaN	NaN	NaN	NaN	NaN	NaN	NaN
453	659	629	611	665	663	716	692	755	808	724	774	781	820	903	860	874	859	883	876	971	971	968	999	1020	965	1001	1012	1058	1061	1077	1051	1077	1144	1100	1108	1157	1181	1130	1120	1201	1179	1196	1226	1194	1223	1300	1279	1269	1241
454	765	779	785	802	795	827	803	812	818	824	826	850	862	852	842	827	820	836	820	837	821	817	808	814	830	816	843	813	830	829	807	825	808	815	808	805	809	798	805	818	789	791	793	789	786	797	807	789	805
455	1056	1066	1125	1120	1130	1165	1153	1182	1240	1228	1226	1202	1193	1216	1221	1242	1211	1253	1211	1219	1258	1233	1283	1268	1235	1273	1274	1300	1294	1274	1304	1281	1295	1266	1346	1279	1271	1300	1258	1300	1295	1267	1313	1284	1301	1333	1320	1289	1296
0	1527	1554	1645	1546	1543	1562	1627	1659	1657	1554	1585	1606	1514	1603	1588	1630	1680	1664	1451	1600	1666	1537	1684	1605	1667	1673	1591	1564	1687	1696	1789	1646	1653	1711	1768	1797	1757	1754	1750	1758	1695	1777	1713	1656	1758	1758	1812	1704	1726
0	96	41	51	52	29	26	29	28	29	69	40	38	NaN	NaN	NaN	NaN	NaN	NaN	NaN	NaN	NaN	NaN	NaN	NaN	NaN	NaN	NaN	NaN	NaN	NaN	NaN	NaN	NaN	NaN	NaN	NaN	NaN	NaN	NaN	NaN	NaN	NaN	NaN	NaN	NaN	NaN	NaN	NaN	NaN
456	1053	1059	1048	1016	1017	1028	1086	1113	1153	1114	1162	1112	1152	1213	1189	1212	1181	1183	1185	1181	1225	1187	1223	1217	1180	1191	1208	1188	1231	1186	1159	1183	1163	1156	1220	1220	1207	1233	1210	1221	1198	1211	1206	1121	1200	1198	1231	1175	1198
457	1205	1181	1238	1144	1173	1249	1359	1367	1392	1326	1377	1324	1294	1329	1374	1323	1301	1431	1386	1397	1355	1374	1416	1441	1482	1536	1513	1557	1551	1513	1534	1533	1519	1637	1548	1587	1571	1616	1610	1638	1600	1664	1696	1807	1720	1698	1703	1658	1648
0	669	687	681	639	660	651	619	632	632	611	599	598	598	793	762	775	761	598	604	583	593	618	783	823	790	659	816	836	825	710	644	678	644	825	658	797	633	706	610	608	548	590	746	743	749	733	696	736	689
458	681	669	651	656	669	634	647	662	641	668	697	705	317	674	697	690	640	680	684	672	695	676	690	687	700	694	685	695	679	697	659	715	693	664	680	701	712	685	720	736	742	746	754	723	733	732	725	717	704
459	600	631	646	604	572	623	610	648	678	653	642	604	599	648	595	618	595	645	619	582	587	613	633	611	585	600	598	609	578	584	607	559	564	577	600	570	568	603	569	581	555	591	577	574	577	588	587	596	567
0	196	195	79	70	73	75	96	137	146	164	200	198	149	139	151	153	179	183	194	190	179	180	196	216	222	232	242	239	240	239	232	230	236	228	231	201	460	180	181	452	NaN	NaN	NaN	NaN	NaN	NaN	NaN	NaN	NaN
460	567	583	578	571	585	568	569	591	585	600	620	617	589	593	590	602	574	574	583	583	581	587	595	588	603	608	598	601	604	606	601	609	635	616	616	604	611	622	631	616	621	636	627	624	621	638	631	630	609
461	896	862	918	881	895	933	938	977	1045	1055	1046	1061	1031	1054	1061	1102	1084	1107	1057	1015	1028	1032	1049	1002	986	984	991	977	1003	1003	997	1010	1017	451	1064	1057	1064	484	1086	1058	443	480	415	1082	1080	1138	1122	1099	1127
0	721	726	771	712	714	701	756	769	780	752	788	782	763	803	794	791	790	810	828	882	873	832	867	861	826	855	796	804	801	785	833	838	803	841	836	820	806	819	822	804	782	785	840	796	856	848	875	835	791
462	559	589	599	621	611	622	647	648	665	653	735	755	664	668	691	818	717	717	714	713	699	707	755	738	746	741	748	752	736	749	733	732	755	748	741	771	766	756	764	755	748	704	696	709	750	722	710	710	695
463	981	965	1016	926	956	937	1021	1030	1019	1025	1062	1091	1112	1107	1151	1135	1144	1168	1198	1229	1249	1197	1240	1253	1196	1297	1211	1293	1271	1267	1242	1324	1292	1339	1315	1389	1354	1358	1408	1409	1453	1430	1479	1425	1407	1392	1456	1418	1440
464	691	703	706	683	690	677	687	690	694	726	775	788	769	772	768	797	775	761	768	783	767	763	781	783	811	810	820	823	842	833	821	832	821	822	828	828	815	831	807	823	831	836	826	823	823	840	815	788	795
465	1795	1834	1828	1832	1841	1805	1902	1892	1962	1878	1855	1881	1894	1898	1892	1862	1860	1822	1807	2027	1967	1856	1946	1946	1990	1959	1886	1902	1961	1969	1992	1961	1947	1924	1987	2048	2036	1967	2006	1982	1985	2054	2034	1977	2043	2016	1983	1990	1977
466	868	888	919	917	926	935	1014	1012	1060	1095	1219	1221	1134	1184	1126	1249	1185	1215	1251	1222	1201	1205	1249	1225	1232	1309	1252	1288	1278	1257	1263	1272	1270	1206	1191	1229	1242	1230	1279	1252	1281	1293	1261	1239	1267	1260	1302	1279	1263
467	1191	1166	1155	1129	1155	1168	1183	1227	1237	1258	1228	1215	1162	1214	1177	1180	1182	1233	1312	1284	1318	1320	1271	1258	1228	1309	1287	1236	1240	1260	1263	1247	1276	1222	1237	1160	1180	1198	1270	1221	1232	1239	1199	1209	1192	1220	1182	1279	1198
468	1005	948	1010	1008	981	1012	1034	1114	1155	1136	1098	1120	1141	1186	1152	1185	1153	1172	1186	1217	1249	1235	1271	1324	1276	1281	1249	1368	1394	1314	1320	1336	1363	1308	1394	1340	1314	1355	1329	1315	1332	1326	1341	1367	1366	1386	1375	1391	1395
469	247	258	274	292	308	325	340	363	366	377	401	398	359	379	370	402	375	384	385	376	369	372	411	381	389	392	393	389	406	412	411	422	414	410	414	417	426	402	407	354	373	400	375	393	418	373	417	360	387
470	406	395	402	417	447	439	443	453	468	493	476	505	493	506	519	545	529	558	546	575	575	559	573	558	551	574	567	578	595	615	631	652	667	658	652	663	642	648	639	637	645	678	693	678	691	683	687	662	663
0	1064	1157	1116	1176	1148	1164	1245	1276	1316	1362	744	1375	1321	1357	1336	1433	1398	1376	1419	1434	1426	1425	1473	1472	1438	1444	1432	1423	1412	1433	1432	1424	1443	724	1463	1492	1483	1441	1447	1444	1423	1417	1431	1441	1452	1450	1428	1384	1165
471	1082	1052	1088	1058	969	1011	1030	1064	1124	1176	1149	1124	1161	1264	1233	1233	1236	1282	1267	1245	1276	1323	1348	1334	1272	1340	1327	1344	1293	1346	1274	1392	1349	1383	1460	1508	1461	1541	1481	1519	1474	1483	1545	1525	1544	1516	1605	1497	1510
472	578	626	624	607	661	643	638	622	616	610	655	662	596	589	592	640	622	622	672	674	643	661	667	649	656	653	651	606	642	663	661	655	658	678	670	659	641	636	649	659	672	644	595	227	223	270	270	271	294
473	1363	1445	1440	1448	1436	1407	1491	1445	1483	1483	1540	1492	1472	1570	1509	1572	1546	1568	1504	1574	1550	1574	1522	1528	1604	1565	1485	1509	1534	1452	1504	1520	1511	1484	1447	1498	1490	1493	1506	1500	1489	1478	1445	1444	682	1458	1499	1455	1508
474	417	441	430	456	454	450	478	488	512	526	561	575	520	525	531	557	541	564	563	553	559	579	611	563	582	585	590	575	585	592	602	618	638	657	640	632	662	584	610	596	581	622	621	622	619	617	578	594	603
475	516	527	539	517	562	567	590	604	634	625	623	628	619	619	644	630	645	660	655	665	647	639	641	614	607	618	627	635	630	629	633	641	634	648	611	634	634	605	620	620	625	217	213	220	234	228	245	221	258
476	553	576	590	620	557	577	616	605	648	653	616	600	632	646	642	620	223	277	652	653	616	586	675	667	723	646	673	690	713	743	728	709	736	734	753	780	788	755	766	743	746	753	768	765	787	766	781	767	790
0	242	241	247	233	237	248	275	290	286	292	283	288	276	283	280	280	274	266	289	275	282	273	281	287	282	289	296	296	302	312	310	311	334	329	336	338	347	350	339	340	351	359	352	372	349	347	361	354	375
477	401	408	415	406	444	432	442	439	450	466	476	514	522	534	564	600	589	618	605	617	629	623	607	625	615	607	613	586	620	596	580	579	573	560	523	213	178	161	164	174	168	179	191	186	164	181	146	146	164
478	656	665	714	672	733	685	796	781	848	889	906	922	903	928	951	994	965	967	1009	1031	1010	1056	1114	1101	1085	1164	1140	1099	1150	1142	1149	1181	1149	1135	1219	1204	1217	1174	1232	1256	1225	1278	1256	1276	1233	1307	1301	1253	1257
479	447	475	470	476	497	494	549	557	548	564	579	594	598	584	622	628	632	631	636	631	628	629	634	627	616	607	645	658	664	660	657	654	656	646	634	663	646	684	661	663	658	669	678	712	731	754	769	758	734
0	496	526	529	520	536	546	536	551	570	581	589	596	607	620	615	619	635	643	638	650	619	652	654	637	650	649	652	643	637	628	652	631	602	634	647	630	631	624	642	627	629	623	635	649	646	635	646	657	621
480	260	291	298	278	284	288	301	315	331	345	367	384	362	378	388	417	396	405	430	439	439	445	468	455	481	476	468	463	491	482	496	506	489	499	499	493	511	498	493	514	495	496	520	539	498	518	497	516	519
481	588	578	631	622	613	601	654	706	743	695	715	746	760	759	786	808	834	849	882	887	871	867	919	962	927	992	933	945	995	1012	1043	1015	1014	1062	1063	1062	1064	1080	1129	1149	1075	1129	1200	1152	1210	1184	1189	1207	1166
482	178	185	186	191	202	203	206	218	241	237	254	254	253	249	256	276	278	300	293	298	281	275	291	293	305	298	300	303	302	282	282	278	228	258	252	283	246	266	262	273	253	227	247	230	216	246	234	221	240
0	224	230	247	270	272	278	292	304	286	293	278	311	418	415	386	419	357	409	335	369	635	641	629	641	636	658	656	675	678	694	699	699	718	690	697	682	336	575	575	603	638	657	633	634	626	610	617	604	590
0	184	197	188	178	181	193	173	173	194	NaN	NaN	NaN	NaN	NaN	NaN	NaN	NaN	NaN	NaN	NaN	NaN	NaN	NaN	NaN	NaN	NaN	NaN	NaN	NaN	NaN	NaN	NaN	NaN	NaN	NaN	NaN	NaN	NaN	NaN	NaN	NaN	NaN	NaN	NaN	NaN	NaN	NaN	NaN	NaN
0	514	520	542	536	534	544	551	580	603	598	601	606	592	648	611	639	625	684	667	627	629	682	691	708	703	676	748	756	688	715	NaN	NaN	NaN	NaN	NaN	NaN	NaN	NaN	NaN	NaN	NaN	NaN	NaN	NaN	NaN	NaN	NaN	NaN	NaN
483	326	346	356	354	356	368	395	414	434	427	437	440	436	441	448	452	441	440	445	462	464	472	476	448	440	458	453	439	457	457	449	444	445	445	450	444	450	459	457	453	275	198	199	211	203	221	220	234	257
0	308	294	270	258	252	252	321	371	400	410	408	377	398	378	371	380	388	398	390	409	400	419	423	431	431	427	415	415	439	449	452	467	467	446	197	459	467	156	490	473	496	496	503	190	495	515	496	512	517
484	580	608	591	596	595	580	609	643	636	641	641	653	668	690	656	694	696	714	722	687	752	751	768	740	757	766	760	796	774	808	815	819	803	820	830	822	829	813	832	831	820	796	802	796	796	822	794	798	814
485	415	416	396	401	422	408	414	433	457	475	477	497	502	527	570	586	571	574	579	561	539	572	594	620	621	627	626	630	595	599	595	615	599	556	563	544	491	513	536	534	489	458	485	445	519	528	492	545	536
486	295	301	329	340	341	353	343	375	384	404	403	403	417	439	453	431	441	440	456	491	495	486	499	499	505	522	528	531	564	568	572	553	574	565	563	568	591	592	614	590	610	608	619	614	606	626	631	631	634
487	195	207	199	201	201	187	205	204	213	204	217	195	202	190	190	205	204	230	219	227	257	285	296	286	292	299	315	314	322	314	325	319	317	329	332	345	354	359	374	385	388	381	395	394	402	395	258	159	331
488	454	453	468	466	424	440	470	494	503	543	501	488	470	575	492	530	504	527	541	531	525	536	552	505	486	525	544	543	530	523	512	540	510	541	529	568	519	575	567	585	589	564	574	557	559	539	565	557	582
0	340	373	352	348	331	291	306	313	326	407	410	423	438	449	452	494	485	492	478	497	503	529	532	542	550	559	546	528	562	577	570	540	568	556	548	540	548	543	562	578	561	576	544	578	581	582	558	576	492
489	637	699	733	733	737	787	899	885	903	1005	912	960	1010	1023	1035	1023	1066	1078	1090	1125	1118	1159	1132	1142	1185	1178	1212	1194	1260	1281	1298	1218	1250	1217	1224	1264	1275	1272	1275	1239	1251	1244	1243	1271	1276	1256	1246	1252	1237
490	682	723	686	690	738	746	769	746	842	851	865	866	891	919	916	921	903	913	972	997	992	1008	999	996	1013	1016	1056	1022	1017	1062	1024	1028	1037	1013	1049	1056	1047	1076	1075	1066	1074	1077	1125	1105	1140	1163	1132	1140	1129
491	613	652	731	679	670	696	700	724	793	780	831	879	865	875	914	875	931	914	969	989	945	996	973	979	939	988	991	968	989	1017	1010	994	1044	1012	1055	1051	1050	1039	1038	1031	1039	1041	1054	1071	1066	1094	1072	1091	1062
0	703	724	714	721	771	776	809	851	840	829	820	864	841	873	855	867	817	849	863	885	881	885	860	947	915	922	869	894	989	936	977	928	904	903	962	990	968	981	993	1030	1023	1014	1035	1035	1022	1074	1045	1013	1080
492	563	588	587	598	575	571	583	581	609	628	622	642	632	646	637	615	614	621	622	634	656	663	667	677	660	692	686	676	671	667	675	671	702	695	722	743	741	753	739	722	732	730	714	740	746	771	769	822	829
493	591	589	601	596	605	594	602	606	607	629	632	642	643	649	674	707	703	727	696	666	693	680	712	722	711	768	732	752	807	743	794	738	789	790	793	776	737	768	754	794	764	833	783	776	780	810	807	792	814
494	454	479	476	485	479	477	491	516	517	538	526	539	543	551	568	558	561	563	570	596	614	616	591	596	618	619	613	593	591	570	582	569	547	592	566	595	581	552	565	568	594	597	605	604	600	408	201	183	181
495	455	441	418	427	401	404	432	446	464	465	466	497	481	510	512	526	512	518	545	540	554	576	583	569	569	580	571	565	575	587	595	619	593	581	582	594	598	580	588	578	578	585	592	622	624	612	596	209	275
496	876	861	935	930	884	894	916	955	970	1015	1029	1016	998	532	1037	1008	1031	1025	1017	980	972	985	1025	1000	1005	1010	1007	1007	1023	1002	997	1019	1009	1008	1056	1049	1008	995	979	990	959	964	958	979	991	1025	1009	985	965
497	367	362	392	399	365	372	402	430	456	503	469	486	467	513	483	501	491	527	495	507	512	538	508	516	485	464	482	489	473	503	474	502	519	525	506	507	480	493	466	500	470	512	486	488	465	467	462	472	163
498	726	739	697	666	677	684	737	755	836	780	829	790	887	869	825	867	817	832	863	859	902	866	879	877	882	840	846	847	925	912	874	948	950	1003	957	983	1051	953	1014	1065	1015	1062	1053	1040	1058	1038	1044	950	456
499	864	901	1007	1020	968	1032	1104	1115	1112	1155	1113	1221	1205	1245	1251	1306	1324	1279	1329	1365	1394	1375	1425	1358	1407	1350	1365	1365	1384	1422	1424	1397	1374	1382	1373	1402	1387	1384	1399	1353	1408	1374	1399	1413	1436	1432	1421	1405	1401
500	465	181	171	172	188	229	250	298	334	404	421	490	518	591	631	612	632	680	689	720	710	742	774	762	765	767	750	775	760	756	736	720	731	746	763	749	728	715	707	678	685	681	681	657	686	666	687	635	659
501	394	418	440	445	449	443	461	484	493	524	515	520	547	575	578	565	573	570	582	582	573	557	554	543	554	559	572	556	552	547	502	434	347	387	327	371	355	273	330	295	321	331	371	411	437	411	185	196	203
502	785	815	836	839	832	807	842	872	864	907	890	865	818	786	835	846	818	823	834	816	790	824	821	820	840	865	877	837	849	839	844	858	824	830	846	847	846	837	854	845	834	839	819	811	827	817	804	789	798
503	724	742	747	732	730	758	741	771	778	780	788	761	780	841	857	865	875	884	909	880	892	939	930	929	914	941	964	995	1014	1015	991	1008	972	964	962	1011	993	982	1004	990	999	981	987	806	243	248	224	243	243
504	338	334	312	325	289	297	364	360	358	371	360	405	427	425	447	448	467	477	492	496	480	502	478	481	503	490	523	512	506	484	491	493	482	489	471	476	467	462	445	440	420	393	361	360	339	262	207	186	207
505	247	247	275	282	273	280	326	334	358	386	401	428	437	420	422	428	441	468	476	482	478	493	491	490	508	492	146	170	170	166	199	195	261	218	234	195	221	249	227	239	265	304	282	299	303	285	112	129	109
506	470	481	490	477	456	479	512	519	553	565	586	615	586	602	600	590	584	573	568	581	612	618	621	640	667	680	673	673	678	681	687	676	671	664	650	651	644	626	626	616	599	587	637	631	619	643	654	637	652
507	589	569	535	508	512	534	542	554	560	602	611	596	587	570	589	606	598	633	636	616	646	656	657	673	654	667	687	666	680	694	696	685	672	687	690	690	713	722	702	681	714	716	685	670	660	662	646	640	639
508	753	864	892	907	916	921	962	1036	1027	1069	1061	1117	1116	1144	1158	1168	1189	1181	1193	1203	1183	1195	1182	1254	1220	1236	1258	1295	1247	1267	1257	1321	1305	1261	1329	1332	1269	1287	1306	1287	1303	1285	1301	1307	1310	1302	1310	1236	1243
509	130	161	175	152	133	153	151	143	153	129	137	162	160	178	187	184	191	130	132	138	126	135	175	151	177	129	152	145	163	143	135	124	132	143	150	182	164	151	130	144	133	126	149	126	112	121	158	83	190
0	880	909	986	930	930	933	958	956	991	987	1013	977	1009	995	1032	1061	1025	1023	1073	1020	1038	1051	1045	1022	985	973	996	1058	1087	1050	1102	1089	1044	1058	1053	1111	1057	1079	1057	1071	1045	1070	1051	1059	1042	1052	1037	1041	1041
510	712	699	752	720	709	724	769	765	782	789	790	830	770	820	820	816	841	848	838	836	873	862	850	848	854	855	863	830	850	845	855	881	863	858	862	872	867	850	875	879	859	862	854	837	851	869	866	858	862
511	1053	1115	1256	1424	1170	1215	1275	1350	1368	1531	1460	1592	1433	1537	1556	1520	1594	1667	1679	1593	1703	1641	1603	1555	1619	1668	1698	1805	1731	1716	1816	1748	1748	1802	1767	1762	1726	1734	1791	1770	1744	1746	1796	1809	1805	1823	1789	1812	1812
512	1086	1112	1146	1262	1079	1073	1090	1117	1149	1230	1188	1299	1202	1238	1281	1218	1251	1253	1274	1342	1398	1417	1377	1407	1468	1409	1469	1464	1524	1493	1514	1448	1545	1537	1505	1542	1522	1588	1603	1544	1540	1413	364	386	320	333	306	303	326
513	821	879	940	996	980	948	1048	1045	1075	1198	1141	1132	1159	1208	1251	1262	1243	1266	1325	1345	1396	1419	1391	1372	1404	1421	1486	1507	1489	1471	1490	1500	1458	1500	1521	1496	1481	1519	1546	1544	1574	1550	1605	1634	1594	1584	1576	1521	1538
514	1010	1133	1168	1270	1199	1160	1164	1194	1189	1220	1208	1293	1241	1235	1306	1256	1217	1250	1315	1374	1418	1396	1498	1490	1506	1491	1488	1561	1532	1578	1589	1600	1573	1564	1566	1560	1551	1626	1596	1598	1673	1655	1693	1671	1664	1692	1687	1682	1674
515	464	465	480	495	484	507	540	547	588	588	576	585	593	651	600	599	581	603	589	607	606	585	632	661	657	685	701	703	683	690	654	614	573	723	754	603	617	616	649	627	646	697	698	722	686	723	748	706	727
516	1284	1357	1395	1327	1218	1332	1314	1336	1405	1432	1393	1404	1357	1432	1422	1458	1421	1470	1535	1546	1569	1513	1507	1615	1638	1532	1593	1604	1563	1668	1697	1690	1698	1647	1757	1720	1735	1685	1701	1696	1708	1679	1656	1668	1689	1723	1756	1757	1776
517	982	1006	1008	1117	1031	1043	1061	1065	1112	1139	1175	1215	1188	1299	1280	1298	1332	1354	1330	1275	1352	1334	1347	1318	1384	1378	1369	1396	1403	1381	1444	1404	1444	1502	1394	1252	372	380	344	335	353	341	322	318	299	307	293	296	288
518	292	254	248	253	248	246	248	255	263	274	283	296	330	335	358	374	387	397	398	400	398	383	383	390	396	405	401	388	388	393	400	404	411	418	415	412	418	414	432	445	438	439	446	449	448	436	441	177	192
0	599	641	646	732	665	661	674	677	675	680	677	697	613	672	654	642	670	662	642	656	676	658	691	741	761	754	755	737	761	712	704	709	696	706	689	684	682	683	676	661	683	660	672	649	662	666	631	643	630
519	1078	1105	1142	1123	1058	1110	1072	1107	1102	1065	1120	1157	1147	1213	1230	1248	1243	1175	1154	1150	1157	1142	1201	1212	1234	1187	1236	1160	1234	1237	1257	1228	1245	1273	1284	1324	1316	1287	1271	1300	1318	1300	1349	1302	1292	1325	1379	1191	1352
520	398	426	488	495	507	484	490	498	509	512	530	556	566	548	541	529	525	551	580	563	586	585	598	606	604	634	626	642	600	623	593	617	608	611	624	601	604	611	622	635	627	612	620	620	610	617	616	611	593
521	253	294	329	343	342	337	330	311	364	372	370	363	381	409	424	447	461	473	501	499	492	505	510	505	503	500	516	528	527	526	536	541	557	581	578	595	545	568	573	573	587	605	636	654	652	676	657	616	631
522	173	176	214	222	179	173	170	178	189	233	240	273	274	283	289	292	314	321	323	316	322	328	364	378	409	437	441	432	445	412	434	434	412	439	473	466	452	480	462	464	423	421	422	459	399	490	481	467	487
523	880	938	927	981	927	928	954	997	1022	1039	1051	1077	1101	1104	1070	1046	1099	1079	1070	1108	1106	1058	1090	1099	1055	1071	1070	1103	1077	1081	1092	1106	1093	1093	1080	1053	1046	1083	1092	1074	1121	1043	1145	1156	1099	1067	1115	1050	1064
524	206	193	216	236	245	254	283	303	293	307	333	379	365	376	395	395	406	410	388	394	389	400	417	408	418	423	423	420	432	424	438	445	421	411	422	422	399	412	440	426	404	393	415	410	440	419	407	426	412
525	938	970	1014	1080	1019	1022	1083	1094	1160	1130	1169	1214	1262	1217	1224	1227	1241	1288	1266	1270	1283	1305	1309	1315	1319	1345	1331	1342	1362	1331	1355	1369	1328	1366	1355	1327	1313	1339	1333	1350	1332	1334	1333	1323	1331	1348	1332	1313	1318
526	348	359	364	357	418	219	195	200	200	268	295	346	339	348	366	446	463	500	529	544	537	504	480	458	453	464	482	495	525	534	574	554	569	570	567	582	568	598	631	611	622	626	631	637	631	647	632	628	652
527	1	32	62	59	65	94	77	101	99	91	170	204	198	255	284	290	295	231	244	276	239	257	332	333	396	356	404	383	411	392	333	339	347	399	383	438	441	419	352	398	382	355	399	338	350	371	379	244	398
528	951	976	832	357	349	348	353	359	388	148	151	179	183	193	236	252	672	392	404	420	437	468	492	485	505	500	508	501	534	589	590	619	622	625	607	595	603	608	660	613	603	605	635	621	588	593	633	593	584
529	901	900	913	988	955	948	998	1016	1172	1178	1198	1236	1176	1227	1295	1345	1350	1323	1342	1358	1425	1304	1481	1473	1475	1495	1477	1455	1541	1465	1503	1536	1546	1604	1627	1619	1681	1671	1640	1679	1635	1666	1583	1646	1465	1041	433	363	333
530	889	904	953	996	992	963	1046	1111	1109	1162	1184	1141	1141	1174	1156	1192	1230	1263	1233	1307	1275	1229	1314	1336	1328	1334	1297	1338	1369	1361	1376	1415	1416	1427	1473	1473	1533	1510	1486	1418	1546	1537	1487	1572	1561	1418	687	303	325
531	475	475	516	492	505	502	502	515	528	524	524	537	549	545	530	515	541	511	513	527	519	490	507	505	509	490	508	505	493	507	504	523	521	520	529	542	536	550	532	532	550	561	556	562	548	555	565	559	542
0	1059	1060	1015	991	985	976	972	973	1015	1012	974	1038	1029	1060	1057	1052	1063	1047	1044	1043	1063	1074	1104	1128	1067	1123	1135	1119	1128	1157	1134	1161	1114	1142	1151	1136	1145	1126	1121	1116	1123	1149	1165	1124	1146	1221	1156	1113	1212
532	1029	1065	1097	1057	977	954	1007	999	1080	1043	1022	1059	1095	1073	1087	1058	1093	1090	1123	1170	1129	1133	1124	1096	1110	1108	1114	1115	1130	1090	1071	1097	1081	1071	1106	1068	1057	1047	1071	1058	1022	1073	1041	1042	1050	1070	1051	1037	1042
0	499	487	471	522	513	511	538	537	591	561	585	585	571	590	582	575	567	565	564	559	540	529	501	493	459	472	451	460	451	451	443	473	536	532	560	572	583	594	583	620	640	649	655	657	684	692	694	693	700
0	429	472	453	498	479	485	481	480	470	511	488	497	506	484	485	506	500	494	505	499	510	521	535	528	526	561	548	535	531	528	549	523	541	539	534	498	508	525	513	530	518	522	514	515	507	509	508	505	502
533	550	572	563	604	620	609	624	635	670	682	665	646	660	674	665	675	691	701	707	701	743	703	690	717	692	711	710	722	720	722	732	695	653	246	219	238	233	232	244	226	212	239	237	238	235	214	228	226	218
534	913	996	1027	1111	1062	1061	1036	1166	1184	1059	1176	1209	1277	1303	1303	1363	1266	1199	1297	1300	1347	1286	1410	1423	1503	1400	1531	1474	1444	1519	1508	1422	1545	1521	1561	1536	1637	1500	1399	1488	1487	1419	1672	1547	1504	1601	1635	1417	1586
535	719	711	701	743	740	716	754	740	765	778	777	767	758	731	735	780	758	765	745	758	772	734	769	795	794	793	807	813	801	823	816	774	786	792	825	792	768	799	801	796	759	761	780	744	752	727	650	233	233
536	309	333	351	333	339	353	347	357	356	372	379	370	399	379	398	407	431	431	448	445	466	453	461	483	470	477	481	470	485	479	471	456	472	466	459	461	440	440	452	446	444	444	432	431	422	441	430	431	415
537	395	394	393	408	415	432	423	397	415	425	414	442	438	426	427	423	433	439	431	439	443	448	429	414	448	455	471	461	465	462	474	474	477	464	480	474	481	492	485	477	487	497	496	503	492	504	499	502	503
538	371	376	394	370	361	363	361	383	409	411	436	435	460	430	441	470	467	475	480	496	463	483	515	513	503	514	507	498	512	510	502	515	510	513	523	524	517	512	525	532	535	523	539	533	538	544	530	538	538
539	677	692	679	704	717	701	702	728	735	722	707	745	696	730	758	746	727	745	722	747	728	743	741	741	734	766	765	763	762	772	790	767	754	759	776	779	796	767	778	768	786	748	705	612	518	331	272	256	258
540	354	358	351	353	388	351	379	381	408	440	446	436	461	446	459	468	474	471	504	502	505	494	492	508	480	496	489	466	474	502	521	533	540	553	565	564	560	566	579	580	567	576	553	262	545	567	563	545	557
541	736	704	701	698	683	687	686	694	701	732	712	710	723	705	713	712	757	708	726	728	723	702	694	711	698	699	703	681	706	697	682	698	664	674	675	669	681	692	694	681	663	675	672	698	683	671	686	671	656
542	226	242	240	253	252	257	242	235	240	243	259	239	245	243	225	264	253	270	274	290	296	288	292	304	295	278	268	272	290	300	310	311	325	339	343	355	372	367	426	504	532	508	483	476	470	455	431	417	408
543	792	804	797	753	781	790	773	776	772	798	782	806	806	792	833	821	794	793	807	823	803	768	771	769	776	769	783	765	790	796	784	757	752	762	781	765	763	775	796	768	770	767	773	805	746	781	770	791	763
544	743	703	730	733	743	723	776	765	772	768	758	766	765	779	769	789	781	792	799	802	808	821	816	835	842	855	849	872	872	863	846	877	870	879	891	899	885	892	897	881	875	884	918	881	900	888	850	842	814
0	1087	1090	1086	1049	1037	1031	1050	1035	1057	1078	1031	1052	1072	1038	1075	1021	1007	985	990	969	946	922	970	941	960	969	929	911	885	854	861	875	855	824	837	793	819	809	623	530	448	470	459	481	484	484	483	506	499
0	272	290	292	280	290	286	308	317	347	363	381	411	396	436	427	410	412	401	412	419	423	407	406	425	427	431	439	433	435	427	432	440	442	444	440	445	452	441	437	431	439	435	445	438	438	421	434	443	416
0	1040	1016	1045	1046	1074	1106	1077	1084	1129	1130	1114	1127	1107	1119	1106	1092	1084	1049	1068	1041	1042	1027	1015	951	963	948	933	926	949	890	892	899	877	850	861	841	851	847	761	694	650	648	653	661	651	629	642	599	632
545	894	931	885	885	918	871	895	864	888	922	910	958	919	925	937	947	930	919	946	921	920	956	952	963	947	959	1005	970	986	988	965	988	982	985	1026	1017	1019	986	1007	1005	1036	1011	1007	999	962	1013	1009	1008	1003
546	176	202	237	259	237	252	241	271	285	271	290	297	300	330	333	368	348	370	352	373	374	376	384	387	377	398	382	379	367	357	369	366	364	357	364	365	351	379	383	389	377	377	352	372	382	396	376	134	136
547	1185	1199	1258	1214	1269	1262	1306	1318	1273	1350	1317	1325	1312	1343	1327	1376	1355	1285	1331	1370	1328	1332	1349	1367	1385	1344	1333	1393	1360	1401	1394	1388	1426	1371	1403	1391	1395	1387	1364	1384	1401	1363	1409	1367	1377	1425	1399	1334	1407
548	553	554	599	628	639	645	627	659	676	691	706	679	678	669	655	619	607	620	610	602	593	563	553	574	608	583	570	593	634	628	691	691	685	725	727	705	742	749	740	774	702	683	712	748	736	777	710	736	782
549	809	763	822	732	743	783	767	799	838	823	802	824	826	844	873	870	878	832	881	863	869	897	954	929	939	925	941	899	889	934	931	956	993	995	1044	1034	1069	1032	1068	1041	1062	1093	1063	1064	1123	1134	1090	1166	1118
550	496	528	544	521	503	500	521	522	518	520	548	528	540	551	549	559	551	570	572	577	576	565	586	608	615	631	635	621	187	174	158	151	154	126	147	122	137	146	153	158	152	162	183	178	183	176	179	175	184
551	487	476	465	449	452	439	464	490	483	496	502	513	545	518	531	555	546	538	541	543	558	555	549	522	554	549	551	570	531	539	537	556	561	530	553	542	531	518	524	532	549	535	519	518	219	202	191	185	191
552	456	473	483	517	517	512	518	553	563	559	555	563	584	553	561	589	524	542	530	542	567	558	556	557	562	575	559	583	571	545	543	557	514	545	533	513	509	508	538	517	523	531	506	513	504	220	221	210	227
553	827	771	795	762	758	767	761	808	812	843	805	810	818	855	829	825	847	851	920	915	904	889	907	934	942	928	915	984	984	985	954	952	1005	1022	996	1038	999	1024	1078	1077	1075	1054	1079	1097	1085	1065	1051	1041	1021
554	781	758	732	718	728	714	734	721	818	840	840	817	820	840	850	854	834	834	856	906	876	885	884	956	892	870	870	866	830	884	920	1002	927	900	944	928	919	910	938	964	941	971	974	976	974	978	1009	1040	1055
555	580	599	604	605	620	594	622	649	634	677	681	673	703	671	690	688	689	703	705	668	685	652	647	686	630	633	591	618	617	588	639	597	641	630	644	642	642	628	648	694	667	681	657	665	699	737	730	772	837
556	499	502	515	516	510	496	528	527	587	584	583	604	603	581	601	628	615	646	620	656	615	588	604	660	654	656	685	658	658	668	657	682	642	618	689	680	666	688	697	727	716	708	715	699	686	706	709	690	686
557	2418	2441	2572	2431	2488	2401	2473	2582	2489	2558	2570	2663	2721	2711	2739	2758	2758	2715	2709	2664	2663	2673	2634	2686	2643	2667	2697	2603	2561	2615	2601	2615	2629	2630	2581	2567	2686	2667	2591	2693	2613	2691	2653	2652	2698	2690	2730	2826	2785
558	406	427	437	426	460	466	469	487	478	495	494	494	455	488	509	475	501	523	488	500	520	516	521	526	511	516	508	532	503	517	511	487	517	494	513	533	496	494	494	472	462	445	444	455	444	458	453	476	491
559	394	408	391	393	404	448	476	501	508	508	493	513	532	526	539	528	538	529	572	571	566	553	525	561	563	543	550	561	542	533	552	547	558	554	535	536	567	512	557	563	550	572	552	580	557	556	540	568	572
560	759	712	767	703	732	774	736	781	807	766	795	826	821	842	845	850	847	878	854	887	862	899	895	908	904	873	888	887	900	887	879	932	909	925	943	952	962	933	994	996	989	1024	1007	1007	967	1002	1011	1001	1021
561	1284	1267	1295	1262	1260	1277	1322	1266	1315	1276	1240	1267	1284	1279	1332	1363	1352	1342	1319	1316	1355	1307	1317	1336	1297	1299	1325	1346	1325	1320	1296	1328	1341	1353	1380	1358	1375	1394	1379	1351	1346	1360	755	1415	1378	1449	1432	1471	1456
562	830	845	858	882	885	872	902	893	877	886	889	868	891	887	902	871	906	931	912	890	915	916	901	924	914	916	942	944	930	912	904	898	912	912	936	887	891	934	905	859	872	852	878	865	859	864	837	847	852
0	29	187	172	156	147	157	159	169	80	79	79	77	82	96	116	128	119	106	135	94	73	124	119	159	154	157	106	135	153	134	130	135	115	124	123	27	113	118	140	48	126	125	121	NaN	NaN	NaN	NaN	NaN	NaN
563	390	367	377	343	365	363	383	414	444	456	450	467	452	475	507	488	492	507	517	506	530	511	521	541	528	534	509	518	550	541	525	545	549	554	544	581	567	578	547	535	520	538	555	555	557	566	548	552	568
564	781	820	837	819	854	853	859	897	855	871	889	922	900	875	859	845	864	842	840	854	848	857	846	878	860	869	846	853	848	878	870	826	810	832	853	848	847	834	825	810	807	782	790	820	821	780	802	780	801
565	645	677	666	735	741	715	735	742	745	719	760	806	782	813	791	809	800	787	763	805	802	805	814	816	814	802	753	810	822	850	852	869	856	874	870	410	896	904	909	898	920	911	903	940	912	934	925	912	946
0	657	692	694	685	663	685	677	737	770	775	795	776	806	819	816	782	807	798	779	772	723	711	714	748	743	770	769	793	784	786	798	792	801	795	776	782	759	730	743	731	721	720	725	746	747	766	744	739	735
566	1216	1254	1257	1246	1248	1290	1260	1265	1288	1432	1344	1325	1311	1366	1428	1355	1461	1403	1394	1412	1449	1419	1417	1387	1360	1353	1380	1347	1337	1375	1313	1366	1369	1405	1407	1371	1356	1322	1330	1360	1329	1330	1359	1250	310	286	273	271	285
567	1263	1302	1300	1363	1052	1117	1183	1134	1187	1209	1231	1258	1270	1269	1254	1204	1256	1246	1262	1260	1278	1290	1263	1280	1321	1272	1319	1336	1282	1319	1306	1338	1356	1326	1343	1362	1371	1349	1388	1420	1345	1389	1397	1426	1436	1459	1484	1505	1530
568	649	663	652	607	592	588	611	652	639	654	644	658	642	667	672	684	727	749	761	748	754	754	770	777	786	752	784	746	779	777	770	787	769	788	807	799	805	786	792	796	795	767	784	772	789	771	757	763	761
0	1295	662	1342	606	600	1319	1423	1334	609	1414	754	1428	1481	1374	1452	1422	1468	1467	1484	1548	1484	737	1577	1588	1611	1568	807	1630	1558	1599	1672	1584	1583	1647	802	1640	1606	1663	1566	1612	1628	1567	1605	1606	877	1532	1643	1656	1582
569	374	856	821	776	738	685	377	246	246	237	243	243	266	303	98	95	102	132	147	206	261	299	331	326	357	388	397	400	408	434	446	478	483	484	493	491	494	507	545	499	499	524	527	510	503	511	505	522	512
570	846	797	825	843	864	841	829	830	868	875	850	862	928	881	905	948	867	949	955	951	932	959	919	953	979	992	1014	1028	1013	1024	1063	1030	1015	1023	1032	1057	1017	1021	1055	1073	1054	1030	1051	1063	1074	1067	1077	1018	1019
571	773	818	792	762	711	770	760	825	836	808	819	796	834	875	814	806	861	861	850	837	829	806	885	880	902	930	934	899	918	920	905	939	937	944	944	973	968	949	953	951	978	946	957	986	992	1018	1011	1019	1029
572	257	265	281	277	107	114	117	119	139	98	107	134	169	232	274	286	250	270	278	301	324	348	341	342	342	342	347	345	338	320	320	349	366	405	412	418	429	435	442	448	457	443	432	434	445	433	439	443	470
0	383	378	363	381	388	377	374	404	422	434	444	439	445	441	448	466	462	487	477	484	476	496	494	508	493	507	535	515	524	520	554	528	544	552	539	540	548	546	550	530	532	536	552	547	556	559	563	564	574
573	338	349	356	380	364	360	390	422	433	441	454	454	460	477	493	520	510	525	529	529	559	557	584	582	592	591	564	572	569	562	584	573	568	579	577	586	577	603	600	601	605	615	608	636	632	633	644	632	633
0	NaN	NaN	NaN	NaN	NaN	NaN	NaN	NaN	NaN	NaN	NaN	NaN	NaN	NaN	NaN	NaN	NaN	NaN	NaN	NaN	NaN	NaN	NaN	NaN	NaN	NaN	NaN	NaN	NaN	NaN	NaN	NaN	NaN	NaN	NaN	NaN	NaN	NaN	NaN	NaN	NaN	NaN	NaN	NaN	NaN	NaN	NaN	NaN	NaN
574	725	760	800	765	753	789	782	810	815	798	841	802	813	850	868	824	804	817	807	825	809	799	783	783	753	768	792	755	768	760	728	793	809	776	811	784	814	836	830	824	806	815	786	785	791	768	816	809	785
575	463	515	531	530	498	533	512	523	537	540	525	538	532	544	595	592	591	599	597	629	619	633	635	632	642	660	652	645	632	628	650	623	659	647	656	652	644	648	636	635	634	632	639	642	646	623	636	631	622
576	476	513	541	534	481	495	511	520	518	520	531	541	563	532	536	552	551	571	550	538	537	564	553	555	563	589	603	576	582	550	563	538	555	560	562	585	549	570	553	567	579	589	572	593	587	591	568	580	576
0	219	216	NaN	NaN	NaN	NaN	NaN	NaN	NaN	NaN	NaN	NaN	NaN	NaN	NaN	NaN	NaN	NaN	NaN	NaN	NaN	NaN	NaN	NaN	NaN	NaN	NaN	NaN	NaN	NaN	NaN	NaN	NaN	NaN	NaN	NaN	NaN	NaN	NaN	NaN	NaN	NaN	NaN	NaN	NaN	NaN	NaN	NaN	NaN
577	174	225	258	240	240	280	302	298	339	356	343	355	390	366	330	401	418	399	392	379	421	398	413	398	401	432	428	450	444	439	453	482	448	457	445	451	462	472	402	154	140	140	141	153	135	165	148	132	151
578	395	390	405	412	431	428	438	441	416	424	426	446	456	461	448	439	455	466	452	450	446	454	445	445	449	446	460	457	455	453	457	461	459	463	453	469	472	468	471	476	469	456	462	472	475	463	472	486	480
579	416	405	413	406	390	378	398	413	419	434	426	443	431	443	429	442	446	476	477	450	456	488	469	473	470	494	492	482	470	463	456	439	469	453	455	433	448	448	479	457	463	492	502	513	495	503	478	476	480
0	808	845	813	854	826	861	849	886	886	895	920	921	950	950	994	1006	980	1023	954	965	979	1002	1000	921	944	963	986	959	1000	1013	1030	984	1009	1026	1016	1009	1003	986	981	983	947	812	737	NaN	NaN	NaN	NaN	NaN	NaN
580	678	662	632	665	651	642	625	626	623	626	635	668	678	673	685	700	693	695	724	727	697	741	706	727	726	736	739	725	750	763	738	727	729	751	746	776	780	764	754	760	754	736	764	747	757	739	730	713	701
581	643	668	674	681	634	680	684	653	690	677	647	713	729	694	701	735	755	756	743	750	772	795	779	771	769	766	761	781	797	792	812	746	248	239	251	243	268	276	278	282	271	336	335	460	629	632	223	196	218
582	249	239	258	250	237	227	243	222	217	205	175	179	167	173	177	174	185	183	178	196	198	201	223	253	278	299	319	269	344	355	347	353	333	345	350	321	333	330	320	316	313	253	271	210	358	465	410	411	411
583	470	456	440	440	435	445	454	463	465	463	481	489	481	478	477	496	502	528	546	530	541	533	521	533	535	547	537	552	532	528	527	534	506	518	541	523	514	528	519	513	512	532	506	508	528	551	526	535	541
584	1525	1566	1574	1559	1550	1554	1558	1596	1588	1605	1599	1614	1593	1605	1584	1535	1557	1589	1559	1558	1580	1564	1518	1534	1496	1526	1505	1547	1505	1513	1575	1566	1586	1577	1563	1544	1593	1567	1571	1582	1544	1552	1544	1539	1560	1524	1493	1520	1498
585	263	284	264	256	268	260	250	291	319	350	355	373	372	375	380	393	409	434	466	451	455	467	457	462	477	450	473	493	494	510	510	487	510	486	475	482	501	529	533	501	509	526	505	519	505	539	521	528	516
586	342	354	377	357	339	381	361	384	373	376	380	408	389	399	384	413	432	445	433	447	449	450	437	427	405	447	424	187	173	183	196	182	194	176	162	186	162	155	179	162	155	165	161	169	190	178	206	186	201
587	536	555	565	535	544	518	504	523	534	551	531	530	545	552	530	550	568	568	563	554	562	607	604	613	559	613	600	643	649	660	637	659	659	654	648	659	629	640	650	660	650	647	663	729	760	761	765	764	743
588	809	898	871	840	791	796	853	857	844	896	926	906	888	890	894	923	963	986	996	993	1039	976	1053	1017	951	402	1001	1018	1041	1058	1028	1065	1043	1093	1013	1043	1049	1059	1053	1031	1035	1020	1010	1030	1035	1036	1035	1036	1041
589	497	548	532	536	529	530	497	549	551	516	570	558	561	561	548	581	583	577	629	633	653	656	627	650	639	668	619	614	631	658	692	679	657	670	337	662	660	670	661	646	647	665	658	693	656	668	653	677	630
590	374	376	345	324	325	343	368	388	401	409	426	424	433	401	421	419	439	442	442	468	452	448	436	428	443	431	447	446	421	428	432	392	385	190	182	192	174	188	209	194	199	234	279	NaN	NaN	NaN	NaN	NaN	NaN
591	241	260	234	246	246	245	263	260	247	273	282	271	260	267	280	264	277	271	290	279	302	324	335	310	324	321	321	318	309	302	296	310	334	310	359	382	390	387	391	395	401	397	412	424	397	439	408	452	436
592	1526	1587	1636	1576	1540	1546	1573	1604	1676	1644	1571	1635	1621	1623	1610	1594	1606	1605	1595	1585	1551	1615	1652	1645	1639	1655	1683	1712	1676	1692	1728	1632	1672	1672	1655	1667	1668	1676	1679	1690	1676	1657	1672	1660	1645	1691	1668	1641	1658
593	892	883	976	926	951	974	1011	1032	1019	1083	1072	1078	1119	1114	1073	1145	1091	1063	1129	1139	1113	1078	1087	1115	1080	1088	1111	1085	1082	1067	1091	1099	1083	1093	1076	1076	1053	1002	1012	965	985	1059	1079	985	1051	398	403	340	356
0	446	407	400	426	364	429	454	479	505	519	520	525	498	509	522	527	557	546	562	544	547	571	545	558	568	590	585	613	587	604	575	604	593	610	591	589	626	625	644	640	642	653	639	646	625	633	239	NaN	NaN
0	446	434	421	440	425	395	500	469	587	573	543	552	640	713	648	645	678	224	727	809	810	794	739	754	863	392	313	922	836	885	474	823	950	456	980	985	973	957	949	351	939	922	299	978	935	924	958	257	NaN
594	417	413	454	447	432	474	462	477	477	492	544	545	522	506	524	538	486	518	535	497	474	486	492	484	558	568	582	540	525	552	528	528	559	527	458	253	251	260	250	286	271	193	NaN	NaN	NaN	NaN	NaN	NaN	NaN
595	908	982	944	964	963	992	990	1043	1092	1051	1025	1067	1054	1050	1039	1022	1044	1047	1048	996	996	1015	1034	1053	1012	1006	1055	1038	1033	1060	1066	1079	1058	1071	1068	1063	1067	1040	1021	1030	1041	1030	1059	1035	1031	1042	1039	1046	1063
596	400	396	374	386	364	400	421	444	441	426	463	467	465	457	462	459	474	503	490	490	516	489	487	510	493	493	481	457	519	480	489	506	481	495	515	529	481	483	486	501	504	437	312	307	715	628	631	629	470
597	350	389	375	374	367	411	424	434	438	460	456	472	465	491	491	504	487	454	468	462	463	512	522	501	508	507	479	487	525	530	531	491	526	505	513	525	542	509	523	497	505	501	509	510	532	538	223	202	184
598	475	470	468	478	453	444	491	493	490	512	523	504	527	522	515	521	530	548	534	553	539	534	550	536	521	543	560	569	580	607	579	605	586	581	574	622	575	560	590	577	237	215	208	547	218	238	231	261	286
599	314	381	419	386	373	380	368	380	428	398	401	444	464	437	475	479	471	424	421	419	432	445	483	447	499	441	470	458	471	463	434	431	454	450	443	468	456	458	412	439	411	396	471	425	447	428	472	321	476
0	285	303	274	302	253	315	368	386	428	406	389	485	486	522	451	530	496	536	221	593	654	588	643	668	693	667	697	697	320	800	736	747	781	825	NaN	NaN	NaN	NaN	NaN	NaN	NaN	NaN	NaN	NaN	NaN	NaN	NaN	NaN	NaN
0	364	372	361	361	382	388	413	415	422	432	438	445	444	459	450	456	452	458	457	468	454	467	465	467	467	472	460	476	438	460	460	486	482	480	473	459	488	482	482	491	506	535	517	520	511	523	527	511	530
0	351	355	358	333	317	321	332	337	349	358	358	377	397	412	402	389	405	399	415	398	404	411	399	390	389	381	382	397	410	403	418	395	396	377	381	399	395	400	391	405	422	437	420	441	434	445	426	423	427
600	365	387	368	357	355	360	389	382	373	367	369	400	394	385	392	395	396	399	404	413	433	423	434	441	454	465	455	464	475	480	475	476	482	472	476	451	451	457	455	442	461	478	447	470	439	472	470	457	447
601	414	435	425	441	441	463	466	462	461	460	457	443	448	459	449	469	465	507	491	497	491	485	507	506	487	533	539	535	543	558	512	544	538	519	532	493	515	517	517	181	157	168	167	185	161	187	190	157	174
602	1371	1331	1276	1306	1294	1235	1300	1337	1297	1313	1327	1353	1366	1378	1393	1369	1345	1391	1417	1414	1460	1431	1474	1449	1488	1456	1457	1476	1473	1500	1462	1455	1441	1501	1482	1486	1468	1482	1509	1515	1484	1494	1477	1541	1475	1479	1461	1312	577
603	460	483	498	492	485	487	506	537	524	555	546	553	531	522	523	523	515	547	554	543	558	554	580	572	566	575	573	579	580	576	586	572	578	578	585	564	570	584	564	570	571	572	565	601	567	567	555	552	575
604	1393	1435	1382	1326	1364	1310	1366	1341	1357	1460	1454	1446	1454	1508	1465	1485	1501	1491	1514	1553	1620	1543	1519	1560	1577	1563	1625	1578	1532	1569	1596	1607	1472	1476	1457	1464	1415	1590	1636	1689	1658	1629	1625	1672	1604	1716	1662	825	1708
605	375	399	412	404	410	423	487	482	476	475	486	484	485	495	471	511	536	512	495	495	517	503	539	522	540	546	509	516	536	549	532	523	544	545	553	579	610	630	550	577	546	566	569	542	537	554	549	557	602
606	738	767	759	631	588	611	651	648	663	174	369	448	478	484	504	542	544	511	472	474	478	493	530	540	555	559	578	575	592	594	583	602	609	609	586	597	592	592	608	591	608	639	633	634	620	654	648	640	664
0	158	186	193	204	211	204	214	243	264	271	296	300	303	316	352	339	364	401	417	411	414	411	425	428	419	424	415	407	425	434	442	449	469	465	455	476	479	491	487	488	498	480	494	485	477	469	469	438	461
607	365	382	410	417	435	463	496	447	505	496	518	505	487	475	462	471	482	523	488	466	503	485	494	483	503	486	496	479	507	564	577	571	555	551	489	507	517	470	478	487	462	494	556	548	592	581	627	656	616
608	1102	1091	1118	1112	1020	925	934	976	1033	1078	1097	1131	1175	1190	1204	1209	1217	1268	1296	1257	1253	1284	1280	1301	1305	1340	1370	1355	1400	1379	1393	1366	1423	1444	1437	1483	1453	1442	1473	1480	1476	1510	1479	1492	1508	1478	1478	1476	1467
609	1474	1493	1470	1460	1246	1378	1436	1428	1421	1430	1396	1451	1487	1519	1566	1558	1576	1574	1554	1585	1613	1618	1619	1604	1604	1583	1607	1617	1650	1631	1624	1639	1645	1644	1702	1688	1686	1690	1696	1736	1721	1718	1710	1709	1714	1711	1689	1697	1701
610	1379	1364	1389	1360	1395	1405	1412	1500	1526	1591	1602	1573	1557	1642	1633	1684	1771	1739	1767	1791	1792	1802	1839	1830	1861	1828	1845	1860	1854	1896	1870	1929	1947	1985	2044	1992	2001	1972	2033	2019	1959	2001	1969	2068	2009	2026	2072	1990	2115
0	941	1058	1014	1013	1059	1067	1125	1171	1239	1217	1260	1285	1287	1325	1336	1381	496	472	478	507	484	488	510	487	488	507	498	485	491	511	511	516	511	507	493	511	519	551	256	259	257	275	280	321	331	350	318	276	264
611	181	160	193	200	214	244	291	306	311	318	321	370	380	382	423	413	421	473	458	448	443	441	457	445	445	442	462	471	505	523	507	526	530	521	534	523	518	537	538	521	554	546	544	544	553	559	595	595	584
0	101	46	44	90	55	82	82	82	90	24	32	147	147	162	177	170	171	159	198	208	217	211	251	254	225	203	246	99	195	282	249	288	280	272	97	270	299	279	340	272	300	310	71	186	176	396	360	354	416
612	525	509	458	451	465	486	514	539	558	554	574	578	583	609	627	618	627	592	593	616	595	613	627	631	627	636	662	647	671	685	740	723	735	727	749	714	720	732	719	718	720	710	717	715	680	698	696	676	695
613	1028	1107	1160	1131	1005	940	918	1003	961	995	1054	1060	1088	1090	1065	1113	1079	1103	1139	1095	1139	1171	1206	1177	1185	1218	1214	1146	1101	1083	1073	1035	1103	1151	1183	1182	1163	1151	1205	1181	1192	1218	1220	1252	1161	1223	1194	1192	1194
614	698	689	748	727	680	758	725	742	720	703	707	701	689	706	714	721	706	727	733	773	780	752	775	759	788	782	782	778	802	813	797	794	810	816	808	828	828	827	840	841	850	866	848	852	884	846	855	872	886
615	225	233	234	256	256	287	303	317	325	304	295	322	310	308	320	315	331	323	319	324	335	320	324	330	322	318	319	303	311	312	348	309	311	317	311	306	319	312	312	315	306	307	183	182	191	191	164	NaN	NaN
616	454	447	427	440	473	479	488	528	535	541	548	528	541	565	581	553	550	556	563	551	528	545	542	549	541	556	544	567	546	566	565	571	582	587	568	579	565	573	578	579	569	576	597	589	578	592	494	408	777
617	486	479	458	471	454	490	481	513	544	510	521	509	524	514	526	539	546	548	588	585	616	647	664	663	701	672	630	650	643	650	648	643	663	643	649	683	672	604	633	641	626	631	657	648	661	653	646	627	629
618	560	540	546	551	544	543	545	578	581	603	583	621	600	597	619	657	660	661	658	656	667	650	632	633	643	639	636	643	653	655	663	652	670	694	683	701	698	704	725	721	696	708	704	725	717	714	696	709	702
619	316	360	370	386	403	405	400	395	384	357	389	442	448	506	511	504	502	436	437	455	424	435	491	480	504	460	477	467	481	512	452	471	463	504	480	527	489	490	448	474	455	444	522	485	475	483	522	372	525
620	683	704	733	718	714	648	669	685	701	712	715	728	739	721	751	776	768	764	771	759	737	766	770	782	768	785	784	803	792	766	794	773	806	793	782	803	789	785	806	789	786	813	779	788	761	771	780	788	780
621	1048	1034	1029	977	1059	1073	1085	1213	1139	1114	1143	1226	1209	1316	1342	1343	1315	1385	1277	1307	1254	1189	1302	1434	1466	1416	1409	1316	1353	1404	1363	1388	1360	1470	1532	1552	1463	1517	1509	1467	1282	1365	1375	1295	1371	1312	1345	1079	1351
622	720	658	705	683	680	651	674	700	702	670	697	667	689	677	696	695	708	722	727	730	727	695	743	751	778	789	755	746	786	786	695	747	743	789	783	799	761	777	756	763	695	726	779	776	798	755	766	580	775
0	726	677	667	631	693	619	706	812	799	686	752	826	895	903	904	935	906	888	828	833	772	745	799	862	911	791	821	679	772	733	629	731	669	743	751	772	711	746	711	722	619	666	719	671	746	662	744	484	718
623	164	170	180	182	184	150	158	191	166	141	124	155	154	191	234	286	309	302	321	326	300	291	367	393	423	423	464	393	429	425	374	389	373	401	426	439	425	435	417	416	349	389	427	426	469	409	452	304	446
624	556	520	505	470	577	485	565	657	584	526	504	574	591	653	669	688	702	708	699	668	684	618	694	765	821	762	752	664	755	728	630	688	675	746	782	799	746	743	716	726	619	685	701	668	711	657	712	442	681
625	108	101	103	128	147	125	162	178	151	141	169	189	219	247	265	272	283	286	300	293	306	325	360	391	327	425	475	435	448	461	443	491	491	538	422	396	514	444	526	441	490	521	455	551	430	538	446	472	428
626	371	295	330	294	319	283	339	385	345	313	322	355	358	394	421	426	436	444	435	419	412	371	451	478	518	467	468	408	440	426	377	432	413	455	497	508	478	455	486	468	428	476	514	499	532	502	499	381	538
0	NaN	NaN	NaN	NaN	NaN	NaN	NaN	NaN	NaN	NaN	NaN	NaN	NaN	NaN	NaN	NaN	NaN	NaN	NaN	NaN	NaN	NaN	NaN	NaN	NaN	NaN	NaN	NaN	NaN	NaN	NaN	NaN	NaN	NaN	NaN	NaN	NaN	NaN	NaN	NaN	NaN	NaN	NaN	NaN	NaN	NaN	NaN	NaN	NaN
[truncated: 184 more columns]
