# Supplementary material for: Fractional killing arises from cell-to-cell variability in overcoming a caspase activity threshold
Source: Mol Syst Biol. 2015 May 7;11(5):803. doi: 10.15252/msb.20145584 (PMC4461398; doi:10.15252/msb.20145584)
Supplement: Supplementary file 3 [file msb0011-0803-sd3.zip › All_data/086_Mapatumumab (10 nM) + Bortezomib (100 nM)_3/raw_edge.tsv]

Cell # (0 for discarded)	T=5min	T=10min	T=15min	T=20min	T=25min	T=30min	T=35min	T=40min	T=45min	T=50min	T=55min	T=60min	T=65min	T=70min	T=75min	T=80min	T=85min	T=90min	T=95min	T=100min	T=105min	T=110min	T=115min	T=120min	T=125min	T=130min	T=135min	T=140min	T=145min	T=150min	T=155min	T=160min	T=165min	T=170min	T=175min	T=180min	T=185min	T=190min	T=195min	T=200min	T=205min	T=210min	T=215min	T=220min	T=225min	T=230min	T=235min	T=240min	T=245min
0	199.5	186.9	83.5	212.8	130.2	179	123.5	116.5	108.5	125.6	141.7	140	225.2	160	153.1	115.4	114.9	115.2	179.7	132	160.5	121.5	164	164.5	142.9	178.6	174.4	182.9	145	165.5	105.8	154.8	103.7	109.6	219.6	170.7	173.4	115	179.9	104	147.8	176.8	137.4	188.3	156.5	89.63	115.7	136.2	96.29
1	153.3	123.7	102.2	131.3	127.3	129.1	138.5	131.6	98.62	117.5	97.49	86.33	139.7	92.52	103.7	102.8	100.7	113.9	115.9	97.57	116.1	106	120.7	107.1	117.4	130.9	99.54	104.9	110.5	97.58	129.4	99.25	105.3	105.8	105.9	82.22	123.2	121.2	118.6	90.98	89.41	126.7	105.1	88.31	101.6	104.3	123.4	100.3	104
2	92.48	91.48	151.6	127.9	125.7	164.3	97.51	114	161	151.8	165.1	124	135.4	110.8	133.5	102.7	144.9	113.2	110.3	115.5	181.1	93.21	98.81	99.02	88.6	138.3	120.1	135.5	134.2	123.5	134.6	141.3	158.1	152.2	131.6	153.9	136.1	138.8	140.4	78.6	125.3	156.4	97.21	129.5	128.5	154.6	144.2	136	113.9
3	90.05	184.4	205.5	241.1	171.5	169.1	165.5	146.5	146.6	182.9	194.5	144.9	196.9	166.3	126	162.8	159.1	175.6	151.1	139.3	216.3	185.4	175	164	168.3	157.5	124.8	144.7	135.9	183.4	129	173.4	159.8	111.5	160.3	119.3	129.5	141.3	130.7	112.3	173	163.3	113.7	126.1	154.5	171.3	154.1	132.3	113.8
4	236.4	239.2	235.5	193.8	205.9	242.9	207.3	255.6	250.2	245.6	186.6	204.7	210	229	224.2	232.2	275.2	272.7	229.5	214	293.6	192	242.5	323.7	315.4	315.2	304.8	353.2	365.1	299.1	341.6	373.8	359.3	356.3	311.7	412.8	350.2	368.2	397.4	409.1	433.3	362	376.2	414.1	400.2	319.4	412.1	372.4	396.1
5	145.9	144.2	104.5	174	128.3	130.4	125.7	125.1	179.5	126.3	157.8	160.5	131.2	167.3	119.4	136.5	112.8	137.4	134.6	181.6	477.8	489	520.8	441.6	449.5	500.5	498.3	499.4	503.1	488.2	500.8	497.8	474.7	450.4	447.3	470.2	539	411.7	440.8	433.2	512	393.2	364.6	300.2	238	248.8	172.5	152	170.8
6	183	171.7	205.7	196.8	194.1	188	217.7	182.9	178.8	169.8	185.8	198.8	152.5	145.8	123.1	142.2	95.89	146	181.6	193.6	132	137.2	192.9	124.1	131.2	175	138.7	108.8	178	163.1	141.5	95.5	174.6	148.3	138.3	110	125.5	154	138.8	120.9	163	144	167.6	143	150.7	149.4	115.5	174.9	141.1
7	360	308.1	395.9	349.5	324.6	383.8	354	370	314	330.4	372.4	312.8	363.7	295.6	351.1	301.5	319.5	367.9	330.5	300.7	328.3	290.7	334.3	289.3	336.8	297.5	335.4	317.9	319	375.8	334.9	302	292.1	368.4	305.7	309.5	317.2	306.4	322.9	316.4	329.5	311.6	318.5	297.2	300.5	295.4	311.8	337.2	333.8
8	189.4	118.3	123.9	109.7	109.9	154.3	136.6	141.9	125.4	151.4	145.4	110.8	150.7	151.2	144.5	130.6	144.5	138.8	148.4	136.9	141.4	113.8	186.6	142.1	168.3	141.4	165.5	170.8	159.8	158.7	150.3	486.3	422	462.9	447.3	404.7	465.7	465	483	478	409.1	464.5	444.5	422	467.6	418.5	452.7	425.2	528.3
9	118.9	104	153	137.3	82.69	103.9	149.5	91.13	75.83	146.5	124.8	94.7	120.5	106	116.6	138.4	167	121.9	122.3	140.4	131.5	143.3	107.2	116.8	107.2	134.8	125	74.53	112.9	102.5	140.8	141.3	146.4	99.67	82.86	102.4	113.6	119.4	98	117.3	107.2	106.1	116.3	124.5	100	116.6	116.8	139.3	137.6
0	NaN	NaN	NaN	NaN	NaN	NaN	NaN	NaN	NaN	NaN	NaN	NaN	NaN	NaN	NaN	NaN	NaN	NaN	NaN	NaN	NaN	NaN	NaN	NaN	NaN	NaN	NaN	NaN	NaN	NaN	NaN	NaN	NaN	NaN	NaN	NaN	NaN	NaN	NaN	NaN	NaN	NaN	NaN	NaN	NaN	NaN	NaN	NaN	NaN
0	235.8	300.7	299.1	253.5	312	249.6	281.4	250.2	292.3	223.8	278.2	296.2	259.8	256.8	252.9	240.8	239.5	247.5	268.4	259.5	227.9	290.5	221.1	271.8	281.6	226.8	276.2	253.8	222.3	236.2	254.4	238.6	240.3	254.6	262.9	240.9	246.8	240	235.5	208.1	273.6	238.8	212.6	242.5	240.6	230.3	273.4	213.8	274.1
10	555.4	530.5	444.5	415.8	408.4	339.4	367.2	344.4	349.6	323.4	373	392.1	334.3	349	305.8	289	294.6	321.8	347.9	272	307.1	346.4	285.8	308.1	235.9	265.5	268.8	238.4	274.9	247.5	277.1	327.4	263.1	226.3	217	257.3	276.7	248.4	323	271.1	300	272.1	1736	1557	1737	1720	1728	866.6	1448
0	239.5	158.5	154.8	232.2	123	NaN	NaN	NaN	NaN	NaN	NaN	NaN	NaN	NaN	NaN	NaN	NaN	NaN	NaN	NaN	NaN	NaN	NaN	NaN	NaN	NaN	NaN	NaN	NaN	NaN	NaN	NaN	NaN	NaN	NaN	NaN	NaN	NaN	NaN	NaN	NaN	NaN	NaN	NaN	NaN	NaN	NaN	NaN	NaN
11	180.3	155.5	138.9	149	136.3	157.8	181.2	109.4	110.5	142.6	144.5	142	135	139	105.4	119.6	119.3	119.5	118.5	146.6	141	132.3	134	148.6	108.8	118.8	115.6	134.5	105.4	132.2	102.8	109	142.5	137.9	142.5	124.1	107	127.9	146.3	147.2	101.8	132.7	146.7	117.2	150.3	134.7	151	160.2	149.7
12	177.6	148.7	171.5	171.6	156.7	149.7	132.3	186.6	126.9	149	145	142.7	131.7	187.5	179.6	141.5	140.1	168.8	141.3	149.5	134.7	169.8	156.9	182	127.3	163.7	152.5	146.5	128.2	146.4	131.1	157.9	135.4	134.5	128.9	114.1	117.4	132	146	142.2	109.4	126.7	138.2	155.3	109.3	123.3	115	118.4	208
0	282.6	258.7	276.1	272.4	279.9	274.5	295.9	309.1	318.4	260.5	228.5	288.7	327.8	258.5	326.2	829.2	864.6	822.5	846.5	861.5	903.4	833.2	897.8	990.3	1057	909.6	792.6	932.5	839	773.8	785.3	853.3	867.9	780.1	739.5	670.8	579.3	498.3	474.6	495.7	480.5	461.5	556	441.9	390.5	437.5	382.4	390.5	396.5
13	377.6	356.8	402.4	400.9	403.7	389.5	400.4	442.6	411.7	390	412.2	354.9	426.5	416.2	405.3	417.3	377.6	423.6	348.5	405.6	403.2	421.8	399.7	352	405.6	414.1	437.5	410.3	361.5	373	371.9	327	312.1	397.9	328	366.6	360.2	344.6	352.9	326.1	351.1	340.9	329.3	348.3	379.5	297.5	297.5	310.1	315.4
14	456.9	543.1	467.3	338.9	478.5	455.6	405.5	441	425.5	375	365.1	349	349.2	340.4	358.9	322.2	351.2	323.7	353.1	300	308	287.2	341.5	359.7	321	304.3	278.3	280.6	303.5	315.3	321.2	323.5	312.9	290.3	300.2	327.5	301.5	328.6	301	512.7	1307	1285	1489	1490	1646	1482	1490	2098	2135
15	224.4	236.8	183.7	222.4	231.6	198.1	238.7	214.6	210	225.3	228.2	188.8	223.4	219.9	195	191.7	210.1	168.4	195.2	218.8	225.1	212.9	204.5	221	214.8	177.2	172.1	201.7	181.6	196.5	187.9	174	201.5	143.9	192.1	173.5	161.5	161.9	148.5	188.9	207.8	173	180.5	188.5	191.2	185.4	176.9	205.5	176.6
0	350.3	346.4	371.1	363	330.8	341.3	339.7	333.4	313.9	335.2	321.6	330.7	301	322.3	290.3	322.4	313.9	315.2	336	274.3	290.8	337.6	336.1	316.2	304.6	281.6	257	304.3	270.1	307.8	278.8	348.4	312.1	315.7	286.6	282.5	271.1	287.4	267.8	269.9	279.6	243.4	240.5	234	243.5	207.4	229.9	273.3	259.1
16	267.8	239.6	253.8	256.3	300.5	242.8	254.1	221.7	219.3	225.9	228.2	248	193.1	214	267.6	250.8	227.8	260.3	242.4	237.3	234.5	259.1	240.4	253	217.2	186	211.7	199.6	254.5	226.8	230.7	235.8	214.6	287.3	256.9	248.8	250.5	232.2	208.6	209.7	251.7	224.5	239.9	206.5	197	226.5	258.9	250.6	237.2
17	203	200.7	224.8	183.2	221.5	168.3	160.5	246	170.9	199.6	150.2	158.5	172	170.2	177.7	158.5	222.4	154.4	206.7	180.2	135.4	192.5	200.6	135.9	125.3	149.4	155.4	125.9	137	144.6	214.7	145	119	183.9	168.7	151.6	138	170.1	122.2	140.8	166.5	156.5	160.8	120.9	189.2	195.5	131.2	157.7	141.6
18	445	509.8	722	766.2	732.6	700.3	543.1	468.5	454.8	466.7	427.8	488.5	405.2	441.6	434	412.6	386.8	417.8	399.9	395.8	370.9	376.6	358.3	441.3	373	405.5	351.1	375.3	396.3	431.6	349.4	409.1	376.6	464.2	420.7	443.6	424.8	432.2	488.1	418.2	535.6	559.2	517.7	535.6	545.2	535.2	585.2	481	501.7
19	207.8	207.4	218.5	214.2	222.2	227.7	204.4	153.5	181.2	187.5	179.5	167.9	135	198.4	165.4	187.1	139.6	140.6	184.2	188.4	204	190.7	165.8	133.2	194.4	174.9	157.5	146.1	144.9	132.4	133.8	143	156	163.6	149.1	174.2	137.8	153.5	151	173.7	157.3	162.2	168.4	159.5	129.6	171.8	127.1	132.8	148.1
20	269	295.6	307	300.1	337.2	286.6	262.8	258.9	211.3	255.5	267.1	264.8	307.8	250	258.4	261.3	257.8	312.2	256.1	308.4	344.6	244.6	328.8	363	322.5	312	239.5	225.3	324.3	293.1	257.5	287	269.8	303.4	271.1	306.6	289.1	253.1	283.1	264.1	263.3	281.9	317.2	277	276.2	280.5	279.9	259.4	282.6
0	341.8	404.3	386.9	329	347	322.9	310	270.9	358.5	306.1	301.7	307.5	311	306.5	317.8	279	289.7	232.7	240.5	251.5	298.8	266.1	313.3	283.8	246.3	265.4	317	275	286.5	302.5	269.3	230.5	272.5	250.7	213.5	215.2	244.7	257.9	NaN	NaN	NaN	NaN	NaN	NaN	NaN	NaN	NaN	NaN	NaN
21	651.3	503.9	587.2	514.4	440.9	489.4	412	458.2	506.3	500.1	576.2	543.3	514.7	530.1	454.6	458.9	426.1	431.1	446.9	424.9	430.5	431.8	492.8	518.8	455	465.8	438	406.8	381	424.3	422.9	432.8	435.2	489.7	485.2	413.7	354.6	410.6	422.8	428.4	415.1	444.3	446	445.5	456.8	433.7	359.4	432.7	408.6
0	284.2	238.9	235.9	246.4	245.5	200.4	200.1	159.3	208.5	205.4	205.7	201.3	187.5	183	161	197.7	192.3	169.4	248	210.9	161.9	150	183.8	171.4	206.8	216.1	214.6	196	221.3	206.2	222.1	223.5	215	174.2	152.6	153	174.5	203.1	187.2	192	175.8	211.5	207.5	203.5	228.5	209.3	233.2	198.8	198.5
22	273.9	315.5	252.5	317.6	219.4	263.1	305.1	300.3	258.7	249	226.7	273.5	324.8	277.5	254	259.7	241.5	268.3	287.2	259.9	271.8	232.2	259.4	301.1	214.3	298.8	253.8	288.8	274	262.2	286.5	281.1	252.4	287.7	302	291.3	305.8	279.5	299.6	276.6	263.5	269.9	287.8	333.2	321.5	315.3	292.7	302.3	305.6
0	414.9	321.2	396	343	347.5	246.2	308.1	268	233.4	NaN	NaN	NaN	NaN	NaN	NaN	NaN	NaN	NaN	NaN	NaN	NaN	NaN	NaN	NaN	NaN	NaN	NaN	NaN	NaN	NaN	NaN	NaN	NaN	NaN	NaN	NaN	NaN	NaN	NaN	NaN	NaN	NaN	NaN	NaN	NaN	NaN	NaN	NaN	NaN
0	330.9	403.6	343.9	369.4	1077	1154	1213	1218	1206	1295	1107	391.6	656.7	807.7	926.2	831.3	992.5	686.4	927.9	232	327.8	358.2	312.4	306.1	390.6	288.5	316.7	309.5	262.1	299.6	324.1	274	269.5	228.3	363.9	253.5	310.4	283.6	190.4	284	408.4	548.5	275.5	276.4	325.5	261.4	343.4	325	298.2
23	246.4	234.1	192.8	201.4	222.4	193.4	159.9	194	229.8	184.5	200.6	205.4	179.6	187.2	168.2	202.4	184.5	175.9	165.9	146.9	196.9	201	206.2	204.3	169.5	185.2	174.7	204.5	167.1	249.2	191	197.8	196.9	210.4	211.8	219.6	211.1	229	195.2	216.5	193.1	175.9	202.1	193.9	202.8	197.1	190	209	200.9
0	330	236.1	322.4	279	274.9	268.2	309.9	256.1	243.1	260.7	283.7	262.5	254.5	303.9	283.7	250	248.4	245.9	239.4	260.9	202.9	235.6	263	253.5	218.6	226.1	229.5	231.9	227.6	225	253.2	223.4	238.9	236.3	233.6	229.9	240.3	250	206.3	228.8	222.2	233.8	250.3	231.9	247	251.1	209.2	230.2	264.3
24	243.4	201.6	317.5	243.9	248.4	239.3	257.4	262.1	246.3	229.2	200.2	252.2	277.4	295.6	241.5	249.5	203	218.6	193.5	224.1	252	226.8	231.6	206.9	223.7	200.1	262.1	256.7	240.2	238	184.5	279.6	268.5	277.5	208.8	231.8	240.7	249.6	245.8	209.3	273.4	261.9	319.8	272.7	269.1	264.1	291.6	312.7	287.1
25	182.3	198.8	197.4	186	164.7	157.7	144.2	192.5	147.9	151.3	166.1	186.3	151.7	123.3	181.4	154.6	126.9	112.6	189.9	136.1	148.8	140.3	146.6	173.9	132.3	148.6	142.9	142.4	142.3	121.8	127.6	137	156	126.6	114	143.3	144.5	156.4	146.1	154.4	147.2	119.2	141.5	124.5	167.8	148	133	106.3	157.2
0	291	263.2	275.1	219.8	290.1	208.6	218.8	303.3	257.3	276.1	291.5	312.5	300	358.6	291.4	264	679.6	1320	1355	1367	1357	1363	1330	1190	1206	1394	1273	1291	1235	1184	1150	1224	1287	1273	1108	1240	1207	1055	1108	1211	1054	770.8	698.7	642.7	594.7	504.7	458.8	497.5	442.7
0	142.8	159.8	138	158.8	188.4	151	124.9	143.1	120.9	136	137.7	133.2	122.3	151.8	121.2	137.8	128.9	144.8	166.4	123.5	110.5	126.7	146.4	138.2	143.7	92.44	147.6	87	127.4	131.8	112.1	108.7	114.5	145.4	107.9	124.1	106.6	109.2	104.3	134.4	104.6	118.7	111.5	138.5	141.6	112.8	99.5	121.8	129
0	206.5	151.2	277	204.7	217.5	200.5	204	229	202	187.4	192.2	205.2	215.8	179.3	237.8	254.9	175	195.6	214.7	193	145.7	211.1	179.8	237.1	187.7	185.1	209.6	233.6	264.6	NaN	NaN	NaN	NaN	NaN	NaN	NaN	NaN	NaN	NaN	NaN	NaN	NaN	NaN	NaN	NaN	NaN	NaN	NaN	NaN
26	431.7	588.6	454.4	450.1	474.3	443.8	388.1	337.8	357.4	315.9	370	379.6	398.5	417.8	438.5	384.5	414.9	326.3	347.9	363.9	326.8	398.3	329.8	278.5	352	303.7	367	357.1	252.5	268.4	303	302.6	312	315.6	350.3	328.2	340.7	308	257.9	264.3	244.4	225.4	268.9	278.6	271.7	275.8	254.7	259.9	230.3
27	187.2	191.7	220.5	156.3	190.1	136.5	151.2	184	174.5	185.7	153.8	173.8	162.1	161	173.8	215.4	141.8	183.7	121.8	151.8	153.5	213.6	168.7	189.9	145.2	171.3	154.1	153.9	180.9	187.2	466.2	1852	1981	2153	2097	2447	2441	1683	1894	1769	1784	1747	1801	1818	1828	1569	1472	1588	1496
0	212.3	181.5	188.1	214.1	184.5	202.1	163.4	180.9	196	185.3	159.4	175.4	176.5	130.1	154.5	175	155.3	169.1	184.2	169.4	138.6	158	138.8	181.6	145.3	139.3	160.5	163.8	160.9	154.8	190.7	142.6	129.3	175.6	185.6	1508	1855	1765	1665	2179	1857	2002	1747	1763	1526	1325	1359	1055	811.5
28	327.1	255.4	330.8	1334	1387	1414	1262	1286	1272	1343	1268	1255	1475	1327	1319	1190	1346	1213	1160	767.4	605	514.8	374.4	363.1	367.1	333.5	272.9	320.7	252.9	335.1	343.2	390.3	360.6	406.1	331.2	375.4	348.9	322.5	372.7	324	347.8	252.9	265	303.6	297.6	290.9	298	318.5	337
29	534.3	413.6	347.1	371.1	330.2	439.5	373.5	426.3	314.3	363.6	411.9	347.9	399.8	380.2	417.4	379.6	411.9	435.4	401.6	359.9	372.4	323.4	342.9	307.9	283.9	312.3	301	290.4	314.5	319.1	344	296.6	298.4	280	283.9	280	286.1	267.6	247.1	259.5	234.5	252.9	262.3	265.6	256.1	257.2	240.1	266.7	211.6
30	226.3	125.5	123.6	195.7	161.9	160.2	109.4	152.4	166.2	124.9	91.91	134.9	134.3	92.79	120.8	114.3	102.8	121	123	83.51	78.25	124.5	106	81.71	123.6	130.5	88.49	104.2	93.41	128	90.02	111.5	94.56	103.5	134.7	245.3	254.3	295.6	254.3	306.3	334.7	367.9	304.8	384.4	406	365.5	325.9	325	268.2
0	261.1	291.7	236.3	228.4	231.9	231.2	231.1	233	219.7	226.3	226.3	193.7	202.7	214.5	223.4	206	189	234.8	238.4	148.7	205.9	215.4	221.2	198.8	164.7	210.8	154.3	195.7	180.7	222.6	167.5	192.7	182.5	184.5	201.7	159.1	167.7	183.5	197	191.8	185	176.4	205.8	192.5	183.4	210	173.9	151.2	176.4
31	176.3	201.2	277.1	234.9	221.1	227.8	209.9	209.5	178	227.5	203.3	184.3	205.2	210	189.4	192.8	229.6	236.7	174.8	232	213.9	217.6	250.9	244.9	206.6	212.2	175.5	181.5	201.4	215.5	200.4	218	211.3	192.5	206.5	205	173	213.3	176.2	202.7	185.8	171.4	168.5	227.3	180.2	201.8	219.5	204.8	209.7
0	167	133.1	145	162	168.5	121.9	122.5	136.5	NaN	NaN	NaN	NaN	NaN	NaN	NaN	NaN	NaN	NaN	NaN	NaN	NaN	NaN	NaN	NaN	NaN	NaN	NaN	NaN	NaN	NaN	NaN	NaN	NaN	NaN	NaN	NaN	NaN	NaN	NaN	NaN	NaN	NaN	NaN	NaN	NaN	NaN	NaN	NaN	NaN
0	NaN	NaN	NaN	NaN	NaN	NaN	NaN	NaN	NaN	NaN	NaN	NaN	NaN	NaN	NaN	NaN	NaN	NaN	NaN	NaN	NaN	NaN	NaN	NaN	NaN	NaN	NaN	NaN	NaN	NaN	NaN	NaN	NaN	NaN	NaN	NaN	NaN	NaN	NaN	NaN	NaN	NaN	NaN	NaN	NaN	NaN	NaN	NaN	NaN
0	72.5	166.4	124.3	149.2	109.3	110.3	103.5	NaN	NaN	NaN	NaN	NaN	NaN	NaN	NaN	NaN	NaN	NaN	NaN	NaN	NaN	NaN	NaN	NaN	NaN	NaN	NaN	NaN	NaN	NaN	NaN	NaN	NaN	NaN	NaN	NaN	NaN	NaN	NaN	NaN	NaN	NaN	NaN	NaN	NaN	NaN	NaN	NaN	NaN
0	NaN	NaN	NaN	NaN	NaN	NaN	NaN	NaN	NaN	NaN	NaN	NaN	NaN	NaN	NaN	NaN	NaN	NaN	NaN	NaN	NaN	NaN	NaN	NaN	NaN	NaN	NaN	NaN	NaN	NaN	NaN	NaN	NaN	NaN	NaN	NaN	NaN	NaN	NaN	NaN	NaN	NaN	NaN	NaN	NaN	NaN	NaN	NaN	NaN
32	354.3	273.6	297.2	241.8	220.7	327.7	224.4	265.9	263.4	248.1	262.5	235.7	318.6	231.8	184.6	238.1	220.4	297.8	320.4	213.5	248.5	226.1	250.6	260.3	330.8	292	247.1	292.6	238.5	306.7	234.5	247.6	282.4	255	245.4	230.5	253.4	225.2	256.2	265.8	271.1	249.6	243.7	277	260.1	305.7	235.2	276.6	290.6
33	190.5	140.8	127.3	95.3	206.5	151.7	168.5	122.1	182.7	200.1	144.7	105.2	129	121.7	133.4	179.8	108	115	104.3	108.9	102.7	94.33	122.7	116.6	142.8	103.1	103.5	102.9	186.3	112.1	128.3	114.7	87.35	109.5	93.54	141.5	122.2	91.63	83.98	110	115.5	132.2	116.5	96.55	123.3	106.3	91.58	94.99	123.5
34	202.3	168.1	136.5	126	151.8	157	136.1	135.5	138.7	159.9	174.2	102.7	168	151.3	113.4	168.4	127.1	119	166.2	90.5	162.1	124.2	129.9	141.6	119.9	98.63	104.5	111.5	122	115.9	127.6	96.27	138.7	136.2	127.7	113	123.7	127.1	121.5	92.89	120.8	113	138.2	136.9	132.5	100.4	112.6	134.8	122.2
35	837	1036	838.8	884.8	782.7	578.7	567.9	379.7	325.5	399	472.7	400.7	415.3	469.9	272.7	298.1	334.6	496.2	379.4	355.9	354.6	335.4	359.7	361.4	374.5	348.1	339.7	333	298.4	310.3	306.3	315.6	330.6	304.4	325.3	317.9	323.4	377.1	330.5	298.5	328.6	364.7	316.1	374.3	354	349.4	301.5	345.7	337.4
36	470.1	394	428.1	363.6	326.7	364.4	330.5	359.2	333.8	378	312	342.8	319.4	347.1	344.6	314.5	308.9	355.9	303	349.6	353	329.2	379	266	311	357.4	336	315.2	364.6	370	283	342	332.9	365.9	343.5	352.5	324.6	376.8	361.9	343	362.8	363.7	365.2	323.9	288.6	355.4	300	304.9	347
37	1148	1037	1088	1090	880.1	815.5	722.6	690.5	650.4	546.3	602.2	587.5	523.5	536.4	413.9	401	449.6	348.5	285.6	338.4	368.1	333.2	309.9	314	281	264.4	284.2	276.3	250	271.6	338.5	267.8	337.8	267.2	248.9	268.3	321.8	310.4	333.6	275.6	355.6	322	301.4	271.3	283.6	288.6	307.9	311.1	308.9
0	NaN	NaN	NaN	NaN	NaN	NaN	NaN	NaN	NaN	NaN	NaN	NaN	NaN	NaN	NaN	NaN	NaN	NaN	NaN	NaN	NaN	NaN	NaN	NaN	NaN	NaN	NaN	NaN	NaN	NaN	NaN	NaN	NaN	NaN	NaN	NaN	NaN	NaN	NaN	NaN	NaN	NaN	NaN	NaN	NaN	NaN	NaN	NaN	NaN
38	263	248.4	240	278	240.5	248.9	256.6	217.6	268.5	233.5	265.4	267	219.3	238.7	227	233.9	231.1	239	252.6	205.5	211.6	238.6	203.5	165.6	221.9	196.6	200.4	216	193	180	194	199.9	220.5	199.5	232.5	202.1	227.9	196	205	178.5	189.9	223	209.4	206	191.9	233.4	230.5	183.4	238.9
0	476.9	417.9	423.7	439.5	531.9	450.9	388.7	352.2	309.3	377.2	351.7	335	356.8	334.6	330.1	283	368	309.9	396.9	311	335.4	326.4	290.9	294.3	323.1	281	298.2	297	287.5	293.4	309.3	284.4	259.8	259.7	327.5	302.7	364.3	307	285	296.9	349.3	272.6	288.2	272.4	290.8	291.5	267.1	282.8	301.9
39	228.9	262.2	266.8	280.2	273.9	237.1	227.9	232.5	244.4	251.6	243	264.6	255.6	222.1	242.8	283	204.9	246.2	230.5	245.9	261.2	200	239.5	269.1	224.1	249.6	234.6	236.4	216.4	223.1	238	216	245.5	204	252	224.5	250.5	229	244	252.5	234.5	235.5	240.5	226.6	194.5	215.1	206.6	240.5	1336
40	374.1	480.5	406.6	490.1	895	1306	1250	1296	1230	1272	1234	1204	1052	1315	1436	1188	1106	1040	1081	942.5	788.6	600.6	599.9	448	448.5	423.6	420.6	381.5	399.6	372.5	374.5	332.5	315.5	337.5	323.5	309	292	345	297.1	331.5	343.1	373	386.5	339.9	341.9	322.5	353.1	311.5	352
41	271.3	230.2	242.1	269.5	245.5	218.6	262.4	200.1	184.8	251.5	246	207.1	233.9	198	193.3	204.5	202.5	198.5	194.3	198.9	206.9	194.5	220.9	198.5	182	181.9	191.1	195.9	190	152.7	182.4	222.1	204.2	197.5	226.9	207	218.8	207	192	205.5	244.4	188.1	182.6	205.2	202.4	181.1	177.6	219.2	192
42	247.5	233.4	263.4	259	217.9	270.5	224	243.5	268.5	209	319.7	291.3	277.4	223.1	263.4	244.1	234.9	244	230.1	221.4	240.5	263.6	230	251.4	242	262.2	258	253.6	287.4	253.6	282	248.5	266.5	309.9	256	286.1	235.5	238.5	242.8	245.1	274.5	289.5	247.8	270.5	241.8	219.1	294.7	309.2	270
43	293.5	210	191.1	266.4	256.5	246.5	252	248.3	258.6	237.8	230.4	220.9	226.8	268.5	254.6	212.1	212.6	218.5	196	204	219.4	240.8	223.7	244.7	212.3	199.5	228.5	198.8	190.7	251	198.5	211	188.2	203.7	196.6	184.1	217.5	194.8	225.6	216.9	197.5	218.6	183.5	215	213.7	169.1	170.8	180.3	217.9
44	310.2	234.5	300.8	277.2	259.4	258.8	242.1	255.7	316.5	254.2	229.4	265.5	233.3	191.9	264.9	252	201.3	244.2	225.4	248.9	255.9	245.9	242	271.7	252.1	206	216	224.5	229.5	281.4	232.5	250.5	261	229.5	230	229	293.5	217	212.5	251	245.5	219.5	221.5	240.6	349.5	1017	1025	996.5	1243
45	177.7	281.4	174	212.2	205.9	250.1	249	294.7	249	207.4	159.5	222.1	244.2	196.7	179.7	206.1	200.2	243.4	230	182.2	237.4	264.1	237.7	215.5	252.3	265.1	279.9	276.7	187.2	136.2	267.3	208	182	171.1	219.7	215.6	309.9	244.3	228.3	295.5	310.6	250.2	301.4	291.3	285.7	308.3	270.4	200.8	266.2
46	1139	1089	1104	901.6	990	894.2	781.1	852.3	1053	1085	924.5	768.6	638.9	520.3	368.2	387.1	347.9	443.3	404.2	298.3	318.2	382.3	332	395.4	285.3	298.3	323.7	374	329.7	305.4	284.7	258.2	240.8	253.4	264.7	226.5	218.5	244.8	243.3	273.5	253.5	243.4	256.8	247.1	242.3	257.7	270.2	1123	1081
47	379.3	388.5	392.4	377.8	339.4	331.4	408.4	367.8	372	370.5	348.1	346.5	318	363.5	353.5	353.5	340.5	306.1	373.3	339.7	398.5	351.5	412	362.2	411.5	417.6	401	386.1	456.5	435.1	375	423.6	422	393.5	395	382	453.5	404	408.5	428	421.5	430.5	390.9	419.5	401	387.5	408.5	417.4	462.4
48	259.9	288.1	259.5	260.3	248.7	245	290.9	280.1	265.5	255.5	239	282	225.8	284	242.4	232.9	260.5	233.4	240.9	229	272.7	290	210.5	242.9	266.8	232.7	228.2	271.2	275.4	245.2	238	323.6	293.1	250.2	220.4	334.4	241.5	257	171.5	166.3	175	216.7	222.7	243.1	265.5	218.9	215.8	230.5	221.5
49	291.4	255.7	245.3	262.8	248	326.5	251.7	256.5	224.5	255.2	261.4	271.3	180.7	257.7	292.8	218.9	246.3	228.9	250.3	249.3	222.4	214.1	251	243.8	234	236.4	183.8	279.6	236	229.4	227.9	252.8	191.9	259.9	250.4	271.5	215.3	208.7	197.4	260.5	218.1	210.3	214.7	196.4	241.5	216	208.2	216.7	205.4
50	242.9	250.6	199.7	284.7	225.6	238.4	279.5	255.1	197.6	236.5	202.9	213.3	213.1	299.8	228.2	218.8	218.2	178.6	185.5	159.3	211.9	206.2	183.8	218.8	170.5	208	177.5	192	242.7	196.1	172.8	177.2	158.8	193.2	197.4	196.2	200.8	160	155.2	140.3	178.6	218.7	173.6	145	151.5	166.3	175.2	239.6	173.1
51	260.5	227.4	238.2	217.7	240.8	221.9	271.7	215.7	192.3	236.5	174.1	223.5	218	178.9	196.4	191.9	206.3	194.7	211.3	219.6	176.1	216.1	172.4	158.8	158.6	218.2	174.6	177.3	166.8	177.4	153.8	154.2	158.8	182.3	154.5	157.4	198.1	199.4	181.4	147.3	163.9	178	191.7	188.2	157.7	178.4	171.4	165.5	201.5
52	345	345.2	312.4	291.9	339	376.2	358.7	284.5	307.5	271.5	298.6	297.8	280.5	277.5	264.2	253.7	283.3	264.8	260.5	234.5	270.8	240.3	294.4	269.3	243.5	201.3	245.5	235.1	251.5	276.6	263.8	238.4	249.1	288.1	238.6	268.4	256.3	267	234.4	296.4	234.6	257.6	284.4	219.6	250.1	265.8	231.5	270.8	271.1
53	233.4	294.5	232	229.3	223	238.9	225.7	243.8	217.2	214.8	170.8	192	184.9	204	195.6	139.1	196	200.5	189	188	210.3	216.9	178.2	166.9	208	168.6	167.3	178	164.4	190.7	177	200.5	190	204.5	203.3	205.3	176.9	171.2	190.1	188.2	142.6	176.6	187.7	213.5	188.5	202.4	172.4	141.3	195.3
54	303.3	261.2	361.6	309.8	365	270.9	272	293.5	287	258.6	227.5	280.5	261.2	259.3	218.5	230.5	217.8	271.1	289.4	250.9	256.9	254.9	249.6	237.2	243.2	257.1	251.9	231.6	227.3	243.3	291.6	249.5	274.9	252.4	245.3	238.4	220.5	250.9	297.9	244	227.1	219	253.4	239.3	191.5	214.7	250.3	291.6	262.5
55	280	239.2	231.4	217.2	252.7	223.5	224.4	235.6	217.7	207.2	237	262.5	252.9	222.2	227.1	218.2	204.7	205.5	221.6	268.4	226.2	248	245.4	238.3	193.8	247.1	218.4	233.7	255.1	191.1	217.7	250.2	227.8	190.3	202.5	207.3	195	211	208.8	188.3	200.9	203	205.5	184.3	200.4	154.1	149.4	174	187
56	247.5	235.4	243.1	261.9	221.9	187	229.8	266.5	218.7	237	209.5	188.9	126.4	199.8	233	179.3	196.4	175.4	203.9	214.2	153	192.1	199.5	196.7	225.4	173.8	192	155.1	166.4	174.5	161.9	186.3	180	143.3	188	162.5	174.3	176.6	176.5	197	162.3	191.7	177.4	165	180.6	175	155.1	168.4	160
0	227.3	224.8	198.1	209.1	186.6	206.4	156.6	159.5	177.7	162.8	173.7	151.4	171.9	161.4	202	166.3	162.2	152	180.1	171.9	169.6	179.6	158.1	179.6	169.5	150.9	168	154	174.8	188	158	186.5	162.4	155.6	193.4	192.9	162.9	188.2	176.9	184.4	172.4	167.5	178.7	188.5	161	211	196.7	186.5	189.3
57	289.5	332.1	346.2	342.8	256	272.6	300.1	318	372.6	293.8	240.2	250.2	331.5	278.5	238	285	291.8	286.5	288.5	244.5	238.5	341.2	242.5	208	303	265.2	304.9	324	247.4	299.5	246.3	244.5	260.8	235.8	224.1	203.4	240.1	259	197.8	200	242.2	233	261.6	235.6	221	199.5	236.1	230.7	213.7
58	279.6	406.5	250.7	295.6	237.8	246	198	224.6	248.9	262.7	300.9	265.9	286.7	269.9	280.1	313	246.9	204.8	273.3	278.7	267.5	217.8	231.8	245.6	246.7	262.5	253	257.6	229.5	247.9	238.8	202.2	199.9	267.7	215	242	224.9	205.5	254.6	234.5	248.5	246.3	239.1	213	210.8	237.4	228.2	215.9	248.3
59	166	170.5	169.5	161.4	172	219.3	153	197.6	192.5	199	120.9	143.1	114.1	120.6	132.4	153.1	127.5	175.6	161.8	160	137.8	134.4	119.8	167.6	157.6	141.5	167	151.1	142.1	113.8	156.2	138.7	138.5	118.8	134.7	154.6	163.9	127.3	109.9	127.6	113.1	132.3	134.6	126.2	129.9	140.7	150.9	115.3	142
60	251.4	190.4	247.3	243.8	201.7	143.9	216.2	203.5	213	192.1	193.6	190.1	211	200.5	205.5	226.6	248	220.6	264.4	279.5	243.9	207.7	231.7	221.3	231.7	235.9	214.3	243.1	233.9	258.5	237	224.5	284.9	237.6	234.1	241.4	167.2	282.5	218.5	234.1	270.1	206.5	212.6	205.2	267.4	302.5	192.1	278.8	310.8
0	324	301.5	320.5	312.6	298.9	328	347.7	325.6	316.1	336.8	290.6	315.9	278.5	306.5	284.9	271.7	279	313.9	283	282.4	323.9	303.8	317.8	297.5	270.5	296.8	266.9	313.7	328.7	306.6	257	330.9	354	267.2	329.3	281.3	276.8	274.8	321.2	308.8	290.1	284.7	296.8	267.8	258.2	310.5	235.7	290.7	232.4
61	224.1	196.7	197.3	230.7	202.5	158	203	156.8	204.4	179	184.9	175.6	183.1	181.3	172.5	164.3	179.1	177.2	165.6	138	160.2	173	161.5	186.9	191.3	158	224.5	179.1	161.3	160.2	189	151.6	124.3	140.8	183.2	182.5	170.5	159.1	185.6	152.3	192.6	142.5	131.7	156.9	184.9	151.2	173.2	166	158.7
62	556.7	643	503.2	671.2	673.1	666.5	607.6	520.5	479.4	448.3	445.8	403.6	404.6	460.1	439.5	361.6	354.9	356.1	336.4	372.6	383.1	365	407.9	357.4	442.8	304	304.3	359.4	277	330.3	336.7	315.7	393	356.6	306.7	285.4	320.1	330.5	339	333.6	281.9	286.2	325.3	333.9	284.5	304.6	361	332.7	314.3
63	365.1	384.1	459	411	393.4	312.4	299.8	360	319.2	340.4	282.8	240.3	214.4	253.4	260	206.3	234.3	241.4	219.3	236.9	239.4	218	187.8	257.2	245.6	227.2	195	244.7	238.7	242.5	218.8	231.8	195.7	244.9	201.7	265	246.6	256	272.8	246.3	218.8	279.9	264.5	258.6	215.5	206.2	168	230.3	189.1
64	313.3	253.6	261.6	281.4	291.6	296.4	259	229.1	259.6	256	293.9	256.6	289.5	281.9	239.8	266.5	234.2	277.2	229.8	266.6	226.5	258	254.3	244.3	264.2	215.9	200.5	246.4	221.9	224	203.4	234.5	191.4	202.7	227.9	262.7	226.8	222.2	244.1	241.8	244.3	277.2	251.2	254.5	228.6	219.3	189.7	211.5	211.1
0	312.2	230.3	261.2	290.7	276.5	241	290.5	239.8	234.5	229.1	204.7	229.3	209	198.2	183.1	217.3	258	219.6	246.1	215	270.7	244.2	254.5	236.2	198.9	203.8	246.5	227.4	229.9	221	299.3	258.4	253.6	226.3	258.2	250	274.2	278.7	251.3	196	254.8	259.4	284.9	237.4	259	301.5	299.1	244.5	275.2
65	529.1	499.8	441.5	467.4	428.4	374.8	411	395.6	392.3	412.2	428	387.3	327.6	407.9	411	456.7	353	408.9	420.5	353.9	339.5	343.6	352.5	297.3	328.5	322.3	365.6	309.2	317.1	290	317.6	334.2	303.3	278.6	278.4	263	285.5	294.2	304.1	259.3	266.5	249.1	268.3	290.2	251.4	242.8	290	269.5	280.6
66	244.8	223.1	206.3	188.4	257.5	206.9	185.8	223	233.1	206	236.5	210.6	223.5	224	227.2	176.6	184.8	198.4	219.1	187.6	206.1	192.4	183.5	191.8	214.5	190.7	240.7	238.6	224	202.5	234.6	199.3	199.1	204	154.4	209.8	215.8	204.4	259.4	192.5	214.8	227.7	210.7	173.1	194	180.5	160.2	195.2	196
67	283.3	304.3	268.8	259.8	266.5	297.3	260.4	268	248.9	240.5	252.1	262	225.9	220.9	258.1	187.8	214	211.3	224.6	231.8	217.7	234.8	214.8	216.1	189	214.5	198.6	183.9	193.3	194.5	208.2	192.2	220.7	238.7	201	194.8	221.3	205.7	190.3	221.7	213.8	217.2	216	214.5	246	219.5	183.8	220.3	214.5
68	329	325.2	260.1	269.6	288	269.8	305.6	326.7	294.8	295.2	313.1	247	288.5	325.1	272.2	311.4	336.3	280.1	256.3	263.9	304.1	301.8	308	317	307.2	318	303.8	305.8	303.5	293.5	298.5	308.9	297.2	305.4	259.7	320	311	338.4	275.5	270.9	270.6	280.9	312.6	313.7	331.4	309.5	318.5	266.9	286
69	212.5	235.9	232.5	283.7	201.7	184.7	218.8	222.2	188.8	235.3	221.4	195.8	172.9	245.4	231.4	215.2	195.2	187.7	207.8	231.3	196.4	172.5	185.1	217.4	198.3	178.9	190.2	212.5	210.4	193	159.8	193	190.8	180.8	218.3	146.5	152.3	169.7	190.5	173.7	155.5	202.4	838.2	730.7	805.2	852.2	734	646.3	690
70	323.3	284.8	298.3	259.5	247.4	342.4	221	269.9	265.4	244.8	265	279	255.9	289.5	277.5	290.6	284.5	253.1	341.6	259.5	270.8	317.5	301.9	269.1	262.1	306.5	233.9	302.7	324.8	260.7	302.8	263.6	297.7	322.6	279.7	285.9	274.3	288	299.7	280.7	257.5	310.4	303.1	257.4	237.1	292.6	316.9	257.7	284.5
71	414.1	314.5	392.9	464	373	335.1	350.6	300.2	413.1	376.5	330	353.5	375.9	312	344.2	345.9	425.5	451.8	370	366.1	417.3	382.3	350.7	393.8	360.8	366.2	367.3	406.7	322.8	361.3	315.2	355.6	337.1	306.7	308.4	334.1	287.6	265.6	331.8	266.6	304.4	319.9	278.2	290	347.8	379.6	1111	2159	2979
72	263.7	307.7	299.9	312.5	267.7	281.7	320.3	255.7	297.5	253.5	278.5	283.5	222.9	253.9	263.5	233.5	268.6	244.2	238	251	206.4	281.2	221.8	238.6	276.2	288.7	245.3	261	245	265.1	310.3	232.3	204.8	259.5	278.3	314.5	292.2	267	277.2	306.8	281.5	281.1	286.8	271.6	273.7	260.4	237	303.9	259.7
73	285.2	325.5	262.6	240.7	252.7	236.3	229.5	234.3	215.2	221.3	230	218.5	209.6	215.1	219.9	203.6	196.3	181.8	224.7	194.3	193.1	272.4	190.5	241	252.3	207.2	168.8	224.5	179.4	180.8	222.8	187.5	228.6	220	206.8	201.2	184.3	189.2	198.7	198.2	196.7	197.2	193	198.9	202.8	202.9	217.2	226.3	225.3
0	250	244.5	227.4	208.4	208.4	231.4	235.5	300.5	208.5	186	200.5	313.8	228.5	204.1	232.5	179.7	215.9	222.6	206.7	192.4	225.2	237.5	197.5	240.6	204	181.5	206.7	252.1	171.1	206.8	222.8	196.2	217.4	207.2	196.5	163.8	235.7	254.4	234.5	159.8	208.4	145.8	179.7	186.5	161.8	170.2	200	158.5	162
74	325.5	261.9	274.8	274.4	268.2	232.5	254	222.7	215.3	231.4	233	193.4	255.8	236.9	241.3	232.2	205.5	250	194	208.6	209.2	208.5	241.8	202.5	196.6	209.7	195.5	201.9	194.3	179	202.5	204	211.1	187.7	231.7	194.7	242.2	217.8	233.7	201.2	176.8	192.2	197.5	189.3	598.7	979.5	969	940.5	1020
75	467	344.6	329.5	362.5	429.1	422.9	400.4	460	457	366.1	445.7	454.7	402.8	404.2	347.1	468.9	433.7	393.2	363.4	412.1	353.3	398.6	423.5	412.1	479.9	399.1	457	453	564	425.8	492.5	431.7	483.3	496.2	432.2	442.8	409.2	471.9	398.8	431.8	468.7	452.8	469	1810	1734	1821	1216	1363	1079
76	355	289.8	242.9	233.5	300.7	363.9	382.8	221	248.9	316	306.9	334.9	336.9	338.9	297.9	288.2	315.7	233.9	330.1	316.7	268.7	297.3	298.6	242.5	326.8	251.5	346.9	303.9	326.5	285.3	286.8	1074	1494	1989	2216	2404	2613	2753	2391	2541	2488	2347	2096	2471	2525	2504	2142	2299	2398
0	215.4	224.1	197.3	212.8	251	248.1	220	205	209.4	189.1	228	215.5	266	249.7	246	265.5	203.6	192	209.7	206.2	218	171.8	211.4	211.4	222.7	225.9	245.9	195.8	243.9	293.6	236.7	268.8	231.3	225.4	222	231.5	209.3	244.1	213.9	259.5	204.1	225.4	201.5	238.2	223.3	193.5	180.6	224.3	212.9
77	234.5	267.7	217	244.6	216.9	158.5	196.5	285.4	203.9	254	165.5	149.9	159	200.7	199.1	182.4	212.8	236	179.6	146.5	222.7	200.2	206.6	196.3	254.4	280.3	274.5	288.8	237.8	263.8	228.3	372.5	246.7	229.4	213.7	284.5	304.5	232.3	189.1	299	260.4	265.4	261	311.5	379.5	296.3	367.9	196	323.2
78	413.4	419.4	410.3	446.1	438.7	502.1	451.9	462.9	439.9	329.4	390.5	363	322.4	347.1	351.1	327.2	277.5	396	423	357	414.6	376.6	363.4	432.6	410.1	447	472.1	425.6	462.5	452.7	388	434.9	384.4	364.7	376.5	406.9	377.7	384.4	368.5	389.9	368.4	382.6	359.1	369.5	374.9	367.5	389.4	391.3	432.2
0	250.3	200.1	220.7	240.6	283.4	201.7	225.4	213.8	172.5	208.1	188.9	183.5	208.9	195.1	202	169	200.5	216.1	203.8	229.1	249	253.7	240.4	195.3	221.3	213.9	232.6	240.8	214.1	223	225.3	223.2	244	246.5	224	244.5	279	256.3	229.3	193.2	227.5	188.4	198	167	178.4	175.8	179.9	182.3	185.5
79	365	266.3	370.3	364	387	353.5	351	298.7	431.5	321	365.3	381.5	390.1	395.3	384	408.8	239.8	334	269.9	271.9	286.8	335.4	356.6	344.4	255	297.2	393.7	339.4	346.8	293.5	284.4	370.1	276.2	420.2	342.4	425.7	345.2	415.6	363.2	363.3	352.4	306.1	369.2	403.1	344.8	365.7	354.8	279.2	360.8
80	406.3	461.1	415.2	472.6	445.1	458.6	494.4	384.5	415.5	331.5	428	376.1	436.1	468.9	379.7	785.1	1181	1328	1224	1355	2124	2022	1968	1787	1701	1812	1780	1865	1706	1829	1669	1444	1242	1446	1514	1511	1550	1477	1492	1598	1720	1801	1624	1558	1644	1730	1638	1588	1514
0	328.7	364.6	292.5	281.6	302.2	266.8	354.5	260.8	317	241.6	261.5	336	254.7	259.3	276.2	293.1	277	278.5	262	301.5	275.1	327.3	267.5	292.5	277	308.7	285.5	265.3	264.5	262.3	262.3	246.8	311	260.8	252.3	236	266.8	257.2	269.1	281.6	273.8	263.4	276.6	262.8	250.1	233.9	267.2	233.8	228.5
0	279.6	224.1	252.7	323.5	293.9	249.2	268.4	278.7	318.1	291.3	265.6	280.6	276.7	231.2	267.6	268.3	272	227.5	282.5	292.3	255.2	234.3	258.3	303.4	255.4	265.9	260.5	257.8	245.5	279.5	284.8	276.6	269.3	274.2	244.5	261.2	243.1	274.1	268.2	267.1	307.3	244.7	264.7	253.5	268.4	289.3	267.6	198.6	249.3
81	308.3	285.2	321.5	281	301.5	386.6	316.4	353	280.7	331.9	360.3	311.8	321.1	325.2	308.2	282.1	293.6	319.3	294.8	299.5	279.7	297.7	266.7	297.9	297.4	344	326.5	289.9	330.8	303.2	237.9	323.3	261.3	269.4	263.9	297.9	300	274.4	260.7	339	305.3	298.7	308.3	267	300.3	302.5	274.7	292.9	332.2
82	452.6	440.9	432.2	393.8	402.9	401.9	410	362.3	379.8	389.4	381.1	397.5	407.6	352.2	377	410.5	332.6	324.1	325.5	303	321.8	295	325.1	315.8	318.5	254.6	306.9	275.5	316.8	296.6	319.1	317.2	351	314.8	329.5	346.2	365.4	396.6	428.3	454.8	461.1	515.5	512	445	438.1	509	475.6	468.1	489
83	254.5	174.5	185	135	239.5	208.7	158.1	162.5	161	188	223	164.3	178.5	167.1	144.7	131	150	162	225	217.1	204.7	169.5	183.5	127	143.5	164	133	178.7	152	172	217.4	163.2	252.7	180.5	158.5	154	119.5	119.5	104	139.5	278.5	227.6	229.5	179.5	168	193.9	250.5	197.5	223.5
84	299.1	345.6	266.1	287.6	360.9	320.4	352.2	332	329.5	287	284.4	292	297.8	275.2	249.7	262.3	273	250.8	247	250.9	268.1	269	343.5	269.5	271.4	281.2	259.7	273.6	294.6	243.6	302.1	272.3	277.5	342.6	316.8	342.2	310	340.4	268.4	269.5	304.1	326.8	339.7	305.9	233	270.5	287.9	330	285.5
85	380.1	393.2	271	355.2	299.5	328.4	303.7	287.9	262	244.3	277.6	266.7	305.8	314.4	288.5	341.1	353.7	363.8	310.8	296.6	288.8	275.6	284.9	311.2	321.4	255.6	294.8	265.7	270.6	290	306.4	253.7	234.9	290.5	299.5	288.2	326	279.5	318	329	331	297.1	320	322.6	348.1	323	293.5	321.5	301.4
86	236.6	237.3	269.1	245.3	232.9	221.1	250.1	237.8	218.8	179.6	226.7	201.9	192.8	228.4	201.7	204.3	190.5	215.1	159.3	171.2	215.8	180.5	190.6	171.8	190.7	206.6	231.1	190.3	167	221.9	827.9	706.6	651.2	728.3	NaN	NaN	NaN	NaN	NaN	NaN	NaN	NaN	NaN	NaN	NaN	NaN	NaN	NaN	NaN
87	339	310.6	375.1	274.3	306.6	271.1	283.2	293.1	329.7	273.5	297.7	334.4	302.2	364.9	240.3	342.3	291.3	287.3	256.3	292.9	246.4	239.8	296.8	305.6	229.3	254.8	262.9	284.9	1373	1483	1786	1823	1743	1840	1722	1701	1843	1687	1685	1686	1697	1667	1599	1505	1638	1654	1495	1524	1537
88	319.8	311.7	292.5	342.4	283.7	260.5	260.9	248.7	273	288.4	269.4	281.5	281	365.9	226.9	323.3	292.5	351	265.3	194.7	310.8	293.7	193.2	288.6	333.2	293.3	254.3	245.2	285.8	283.7	281	227	251.7	324	257.8	248.8	277.3	299.8	297	211.6	292.5	301.5	230	273.1	242.2	277.1	222.2	237.9	238.5
89	224.3	215.8	214	239.9	240.3	186.4	217.1	181.5	221.7	225.4	203.3	203.9	180.3	228.5	188.6	159.2	190.2	208	200.8	173.1	216.6	184.9	183.2	199.2	168.7	132.5	195.7	200.5	192.1	177.4	184.7	171	183.7	209.4	171.3	384.8	174.7	200.3	196.9	163.6	176.6	291	456.3	644	146.3	179.3	134.9	157.3	205.1
0	182	191.9	213.4	130.6	178	139.9	202.9	171.4	167.9	216	162.9	164.5	176	198.5	166.8	198.4	214.7	201.4	177.1	167.7	149.9	185.5	161.3	183.7	172.3	153.9	173.5	206.3	170.5	141	128	151.7	174.2	173.3	160.9	147.7	164.7	183.8	188.7	194.7	170.6	151.1	175.5	178.2	196.4	190.1	160.1	180	194.1
90	321.6	247.8	269.3	277.8	276.7	259.2	250	282.4	275.7	221.5	225	221	255.1	296.1	291	263.5	258.5	246.6	227.8	239.5	217.8	269.5	264.7	241.4	263.5	253.3	263.5	229	274.4	219.7	249	233.7	238.8	268.5	244.5	232.4	215.5	280.1	253	200	258.3	264.1	192	226.5	232.1	211.8	232.7	211.7	203.1
91	190	274.3	185.3	166.4	189	192	164.3	162.8	236.2	187.2	175.3	166.5	167.6	151.7	181.5	202	184.3	140	144.1	127.1	160	182.6	162.3	144.7	190.6	169.6	188	118	162.2	114.8	180	150.1	180.2	177.2	200.9	169.2	148.1	136.9	162.8	142.7	128.4	150	133.9	163.5	159	161.5	127.1	201.8	184.4
0	163	224.9	122	221	157.4	194	175.2	158.5	150.5	189.4	145.5	134.5	79.17	NaN	NaN	NaN	NaN	NaN	NaN	NaN	NaN	NaN	NaN	NaN	NaN	NaN	NaN	NaN	NaN	NaN	NaN	NaN	NaN	NaN	NaN	NaN	NaN	NaN	NaN	NaN	NaN	NaN	NaN	NaN	NaN	NaN	NaN	NaN	NaN
92	447.1	384.9	314.5	346.1	310	328.2	355.1	305.8	298.9	291.2	263.4	294.8	314.3	240.1	289.8	268.8	288.2	283.4	253.3	268.5	257.2	272.5	259.7	271	253.5	241.2	257.8	238.8	272	267	240.3	298.4	245.3	269.6	265.5	278.1	233.6	301.6	238.3	293.6	254.8	215.3	238.2	251.5	252.5	246.1	227.7	244.6	242.7
93	309.6	250.7	240.5	229	221	226.7	236.7	259.7	254.3	257.1	237.7	217.2	247	199.9	233.9	207	223.8	265.7	226.3	220.8	259.5	247.5	235	243	228.4	246.5	211.7	233.5	246.2	232.4	224.6	204	240	215.7	269.3	283.2	230.6	284.2	259.5	249.6	228.2	246.5	235.3	262.1	241.7	250.5	257.6	282.7	297.8
94	200.2	201	190.5	158.7	183.7	183.7	159.7	153.1	187.3	170.4	204.5	156.2	179.7	159.3	167.1	160.5	115	131.7	169.7	117.7	182.6	184.3	159.2	154.4	149	195.7	149	143.8	134.7	130.9	143.7	152.5	173.5	176	114.8	142.8	168.8	123.5	160	213.1	171.6	137	198.4	189	156.5	160.3	145.5	148.3	136.3
95	278.3	271.3	246.9	314.7	259.3	257.5	229.7	276	257.5	243	256.4	227.7	270.9	235.6	214.5	220.9	216.8	273.9	225	250	269.7	238	278	245.7	247.3	239.3	248.7	250.7	265.3	254.4	243.3	219.5	239.5	325.6	291.2	1226	1087	1011	869.4	961.8	1007	1306	1337	1381	1476	1507	1271	1578	1237
96	238.5	252.8	188.5	174.5	198	204.6	214.8	259.4	229.6	219.6	204.3	174.4	158.2	162.1	187.2	184.4	200.9	174.2	193.5	167.2	208.6	162.7	184.4	189	162.1	197.1	178	208.7	167.7	164.4	174.2	176	170.5	155.5	160.5	168	198.4	154.8	192.7	171.3	179.4	200.6	150.5	209.8	167.5	183.9	152.8	179.1	150.7
97	230.8	198	254.3	165.3	143.3	208.8	177.8	171.2	143.5	199.4	160.8	160.9	210.9	143.6	140.9	170.6	169.8	148.6	148	180.9	162.7	157.6	152.6	139.9	151	158.2	148.3	155.5	178.5	156.4	187.1	165.2	139.2	139.8	148	132	112.5	174.9	159.4	140.7	143.4	163.2	125.7	124	133.4	171.9	132.9	148.9	137.6
98	284.5	292	266.5	323.6	338	331	313.8	259.2	342	304.5	296.7	289.1	235.4	291.7	279.4	305.4	259.6	284.5	279.1	301.6	286	333.9	361.9	265.5	322.5	318.9	326.7	320.4	379.7	395.6	350.2	363.2	305.2	368.5	365.7	376.5	375.4	339.4	336.5	397.4	381.8	327.5	380.4	356.2	342.7	374.3	344.5	342	317.4
99	283.3	324.5	310.8	262.7	253.9	284.1	253.6	244.6	279.5	248	283.6	286.2	260.2	292.3	237.4	280	254.5	316.1	292.9	240	287.9	249.8	239.8	254.6	251.5	262.6	200.1	254.8	298.8	251.4	260.6	246.3	243.3	220.8	261.4	259.2	221	249.9	258.5	250.6	224.8	237.5	217.1	246.4	239.1	260.8	201.2	219.8	263.8
100	259.4	223.4	236.7	293.8	266.7	242.7	257.2	228	260.3	272.2	210.5	259.6	245.2	226.8	238.8	197.6	216	230.8	248.9	211.5	252.6	199.9	221.6	283.1	200	202.2	234.5	244.5	238.4	210	207.3	220.6	223.7	217.2	253.9	245.9	262	277.6	241.5	240.2	240	191.1	221.6	227.5	230.5	251.5	234	244.8	208.8
0	307	319.5	320.7	249.7	288.5	219.5	304.7	275.5	303.7	247.9	231.5	272.7	319	257	275	252	294.3	333.3	246	271.8	240.8	244.1	274.8	259	245.5	233.8	242.5	258.4	273	268.7	276.6	266	302.6	350.6	318	279.6	294.5	289.4	331.8	279.7	282.3	292	274.6	269.6	267.7	297.2	256.4	257.1	279.3
101	203.3	219.8	286.7	211.7	250.8	227.2	226.3	201.9	175.1	223.8	208.2	225	230.3	186.1	179.7	182.6	157	164.6	168.4	158.4	164.3	217.6	147.5	191.3	151.4	184.9	189	249.6	137.3	178.6	192.3	147.9	214.1	181.6	245.8	239.5	203.3	200.8	204.7	191.8	200.3	244.5	240.3	197.5	180.9	209.5	186.4	225.4	185.9
102	317.4	313.7	294	280.3	241.2	262.7	315.9	275.5	295.9	272.7	272.8	247.7	247.2	244.1	259.1	284.5	250.3	226.9	220.9	273.4	240.5	242.9	246.7	242.3	276	228.4	285.9	250	233.9	232.8	247.2	247.3	206.8	264.1	300	233.2	269.9	284.4	229.7	236.9	262.6	250.3	246.4	296.9	219.6	272.4	234.3	244	282.8
103	152.4	131.8	152.5	154.6	141.2	147.3	172.5	188.8	161.8	141.8	165.3	128.2	139	146.3	154.5	198.1	159.7	127.2	136.6	146.9	134.9	153.3	175.6	156.3	135.3	153.4	126.2	163	217.9	127.9	120.7	146.7	146.5	124.3	158.1	157.1	161.6	171.5	588.8	772.2	930.7	1117	1108	1284	1405	1285	1240	1061	1138
104	314.7	319.6	310.5	303.2	274	285.6	273.8	282.4	265.1	290.1	256.7	288.5	306	238.1	233	271.8	272.5	268.5	295.1	215.4	223.8	244.2	254.3	257	226.8	225.8	247.8	216.7	236.6	264.3	284.8	279.3	301.6	231.4	239.6	278.9	312.2	255.2	260.5	261.8	241.6	314.9	269.4	261.5	269.2	1025	1398	1356	1036
105	302.2	348.5	342.6	310.9	317.5	295	318.2	346.7	282.6	296.2	366.7	287.6	322.2	271.9	287.9	315.1	270.4	292	278.1	297.4	289.9	333.5	269.5	278.1	306	271.8	249.5	244.1	245.1	246.1	264	249.5	238.7	278	268	252.2	241.8	291.8	252.4	278.9	311.8	202.3	240.1	188.9	261.3	241.4	261.5	222.2	195.5
0	230.6	150.7	164.4	202.5	186.9	181.8	154.6	147.6	156.4	179.1	164.4	171.3	163.9	169.6	173.3	134	166.2	153.5	125.2	170.5	177.6	172.7	136.9	163.1	157.3	120	147	158.3	111.4	134.4	NaN	NaN	NaN	NaN	NaN	NaN	NaN	NaN	NaN	NaN	NaN	NaN	NaN	NaN	NaN	NaN	NaN	NaN	NaN
0	378.4	325.9	289.8	277.1	308	254.2	274.1	296.7	223.6	244.8	247.6	278	197.6	259.3	266	255.6	222.9	306.9	262.5	285.1	275	288	227.4	229.4	238	236.3	225.6	305.7	294.8	255.2	358.5	338.7	240.8	204.6	284	247.5	225.5	300.3	373.5	346	260.7	358.5	370.1	300.9	324	320.5	294.3	321.3	320.4
106	292.4	232.5	303.2	302.7	313.9	270.8	319.6	293.8	320.4	236.2	208.9	186.9	173.8	254.3	255.9	215.9	211.1	256.4	222.9	220.9	216.8	236.2	238.3	294.8	249.2	217.9	212.3	229.7	209	251.1	286.5	234.5	201.7	242.4	250	230.5	254.7	221.9	245	273.4	271.7	227.2	246.4	226.6	235.9	264.8	203.8	218.4	209.4
107	163.8	253.7	224.9	209.2	202.9	218.8	254.4	274.2	219.9	216.7	231.8	215	272.5	203.4	191.8	210	190.8	181.8	210.1	193.1	159.7	189.3	216.3	228.7	197	198.3	184.9	189.1	186.5	147	197.9	216.8	178.1	183.5	191	190.9	180	212	155	153.3	179.7	167.6	199.8	210.1	178.3	188	226.5	259.7	219.3
108	211.8	230.4	221.7	200.5	211.5	231.2	208.1	181.9	169	174.2	200.3	197.5	158.4	183.6	179.6	153.2	185.8	144.4	162.8	202.4	184.7	155.7	162.6	175.7	157.2	144.1	193.1	174.5	164.6	140.3	192.4	158.4	179.5	168	147.7	156.5	190.6	177.9	190.9	176.9	175.4	238.4	132.9	145.9	165.2	194.4	149.7	210	181.7
109	326.6	366.7	316.9	356.1	274	303.5	291.9	301.5	285	276.6	227	176.7	265.2	271.8	245	224.8	216.2	217.9	259.4	244.4	242.5	226.7	266.4	204	229.9	235	222.7	235.6	243.5	183.9	250.9	256.6	249.9	258	234.9	247.3	245.5	241.9	254	262	234.5	234.5	240.5	262.9	301.5	250	256	206	274.6
110	301.6	293.6	232.9	252.1	294.2	299	237.2	267.5	243.7	249.4	278.1	241.5	224.4	250.8	264.1	257.3	268.9	281.3	264.2	216.4	272.4	261.6	260.2	259.6	267.7	218.4	220.5	265.5	264.7	275.7	246.6	242.9	244.4	210.6	244.9	181.5	266.3	246.7	214.9	233.9	209.5	241.9	215.9	289.5	252	275.2	228.3	273.2	256.9
111	339.1	360.1	370.9	318.7	302.9	271	297.9	270.5	283.9	258.6	312.8	252.2	307.3	281.2	329.2	307.1	335.2	306.6	313.3	284.1	313.8	272.2	297.5	320.8	267.9	292.7	254.9	203.5	245.4	314.1	198.3	215.9	242.6	273	244.6	290.3	224	258.8	221.3	251.5	249.9	183.2	261	301.6	298.8	345.4	376.4	310.4	259
112	253.4	253.5	220.3	257.4	249.1	191	283	312.7	272.9	306.9	246.6	266	232.7	233.2	235.4	236.3	287.2	236.5	257.6	227	238.1	256.3	210.5	280.5	228.4	237	207.7	207.7	208.5	241.3	233	243.2	221.5	270.7	224	269.7	219.7	253	238.2	1190	1179	821	831.6	868.9	968.5	708	704	765.3	737.8
113	287	225.5	246.6	290.9	251.9	280	272.7	326	258.5	255.4	256.2	229	259.4	251.5	273.5	231.5	293.8	206.8	214.3	250.9	223.5	225	233.7	195	202	195.3	204.1	189.1	191.6	189	219	215.6	224.6	185	162.5	211.1	179.7	219.6	168.8	216.5	203.5	229.6	222.1	185	195.2	194.6	216.5	247.6	247
114	299.1	244.1	274.7	294.2	260.9	232	266	254.4	255.6	235.9	236.1	220.6	286.4	234.9	234.8	263.5	276.1	284.2	213	277.3	295.7	236.5	244.5	287.5	218	218	225.5	261	176	263.7	207.1	275.5	280.9	224.7	248.4	247.2	229.1	229.7	240.6	221.5	270	244	229	248	247.1	304.6	266.1	247.6	248
115	218.2	233.7	199.3	199.2	167.6	122	159.5	175.3	183.2	188.7	130	120.5	115.8	171.1	137.1	130.7	155	142.4	122.6	137.4	160.9	148.8	141	158.1	122	135.9	167.4	156.6	150.7	172.6	125.5	137.8	160.4	164.7	154.3	126.8	156.8	120.7	142.3	184.2	126.9	167.4	141.4	619	1208	1088	1214	1017	1115
116	277.7	264.7	278.1	193.9	227.9	244.4	309	259.5	243.5	262.1	278.5	209.1	278.3	272.3	213.7	270.1	267	278.2	287.9	203.3	305	373.5	241.7	333.9	319.9	281.4	292.4	318.8	284.4	288.4	297.4	278.8	316.3	299.5	278	290.8	329.6	246.4	320.5	268.5	280.8	262.8	257	236.6	230.9	293.7	315	207	314
117	330.5	279.7	359.6	264.4	253.2	265.6	258.5	265.1	228.5	260.1	295.5	254.5	268.2	233.3	243.8	271.3	266.5	285.8	259.8	244.2	254.2	185	232.3	263	243.5	228.4	213.5	190.3	232.2	233.8	266.6	275.8	231.5	231.2	283.9	246.8	265.3	286.5	266.6	230.8	265.2	245.4	199.4	245.5	275.3	278.4	271.4	208.9	243.6
118	227.7	252.5	232.9	172.5	193.5	211.7	186.4	231	196	219.2	183	207.8	187.3	193.2	204.8	233.7	230	162.5	214.4	169	183.4	181.4	186.4	231.2	203.1	227.8	230	215.3	179.9	221.5	202.5	194	239.9	156	160.7	208.7	235	202.5	180.8	213.9	246.7	239	180.2	191.7	226.3	219.8	218.6	199.5	212.2
119	869	860.9	951.1	750.3	471.1	397.1	345.6	361	381	358.1	295.2	277	276.4	291.3	276.2	313.5	275.6	266.6	290.1	285.1	314	286.2	291.5	280	218.6	292	227.1	239.4	224	297	249.1	243	240.6	245.5	243.4	195.6	247.9	243.3	249.5	221.2	233	250.1	205.4	237.9	247.8	281.9	248.4	223.1	238.4
120	189.3	216.5	193.7	175.4	172.1	171.3	175.4	198.8	208.8	188.9	126.6	198.4	190.9	156.5	146.1	145.1	176.1	167.9	144.4	152.4	196.6	196.3	211	157.3	178.4	188.9	192.1	170.9	198.6	144.8	163.2	179.7	163.7	166.2	165.6	149.6	156.8	150.1	175.6	174.1	158.6	163.5	141	155.6	168.2	156.6	141.5	132	146.1
0	907	935	729	587.7	439	432.3	300.8	273.3	331.3	284	394.4	350.1	262.6	254.9	275.3	259.4	293.8	320.3	279.9	263.9	279.8	272.4	294.4	220.4	284.7	249.7	257.3	239.4	284.7	290.3	254.9	302.9	319.8	274.9	292.3	257.9	282.3	225.4	268.2	271.7	294.8	258.9	250.3	233.4	233.6	272.8	277.2	247.3	241
121	223.1	258.1	246.6	234.5	224.8	192.7	242.8	222	229.9	228.4	221.4	205.5	210.1	212.9	265.9	178.5	191.8	160.6	180.7	212.1	224.7	257.7	212.2	233.7	183.8	190.4	252.8	262.6	151.6	252.2	222.3	183.2	201.7	230.8	241.5	189.2	234.8	185.3	154.9	226.9	203.7	230.1	181.7	236.5	176.4	229.5	139.5	160.5	191.2
122	261.1	243.6	198.4	225.4	212.5	204.2	181	214.2	206.6	217.1	184.1	200.7	236.2	193.1	164.5	204.2	199.8	189.8	186.9	232.7	176.1	234.3	218.2	217.5	203.8	210.2	225.8	242.7	216.7	227.5	227.7	193.4	186.4	197.3	204.1	218.6	182.3	205.4	196	201	190.3	188.4	190	213.3	192	190.1	182.4	188.7	222.1
123	245	228.1	236.5	237.8	273.9	275.8	272.3	234.1	225.5	254.4	220.1	237.3	257.6	267.1	221.1	262.8	225.5	246.4	279	235.1	466.9	712.7	724.7	759.5	670.7	657.2	606	693	655.1	735.7	686.2	598.7	582.7	682.2	617	645	722.4	697.1	605.4	867	723.6	730.5	728.8	801.5	721.3	672.3	646.3	756	843.5
124	169.6	231.6	172	210.1	201.4	182.9	187.3	173.7	189.7	192.5	191.9	121	161.6	173.5	170.9	150.5	152	208	172.9	170.8	196.7	162.5	194	151.2	165.4	214.9	158.9	183.1	191.4	168.9	211.1	178	179.5	152	162.9	184.8	207.1	186.4	205.5	184.4	208	221.3	176.8	147.5	195	152	173.9	208.5	204
125	319.9	328.1	282.4	294.2	261.3	269.3	256.6	292.2	256.5	227	231.5	246.4	190.8	246.6	196.6	203.5	265.8	224.5	220.8	264.9	215.4	161.6	174	178.3	234.9	233.6	200.6	179.6	180.6	185.4	202.3	238.4	200.5	249.2	201.1	167.3	210.4	214.7	195.4	222.5	267.1	278.7	388.2	691.5	742.6	677.6	646.4	688.5	816.5
126	392.6	361.6	352.3	314.2	337.4	315.8	306.5	344.5	370.3	313.8	298.5	304.8	357.2	317.3	318.6	283.7	309.1	320.6	363.9	313.2	307.2	324.4	283.3	291.1	295.3	264.5	300.8	273.1	271.6	281.6	257.5	294.8	322	303	269.3	319	264.5	261.3	252	287.8	280.2	279.4	279.5	270.5	306.5	279.5	302.7	328	310.7
127	270.2	242.9	259.8	240.2	257.3	231.2	214.6	270.5	200	202.5	237.2	237.9	267.8	239.4	226.9	227.9	207.3	209.6	213.6	213	240.1	169.1	205.3	238.5	180.5	202.3	207.2	183.6	190.5	214.9	220	214.9	203	207.5	221.6	178.5	194.4	228.6	194.9	183.5	184.1	165	197	181.9	197.4	219.6	210.5	191	166.9
128	271.7	249.9	279.1	293.9	281.7	256.3	248.3	333.9	245.1	276.8	250.4	306	222	203.6	245.6	265.5	207.8	229.5	165.3	224.1	257	231.4	241.6	273.4	281.4	291.2	248.6	244.1	229.6	226.1	256.8	259.5	304.8	298.5	242.7	300	258	225.7	266	285.2	224.5	271.5	226	220.4	294.4	257.8	258	208	175.8
0	195	198.8	165.5	175.3	198.4	221	170.7	174.3	157.1	172.4	133.5	128.7	134.1	144.4	133.4	106	85	140.5	140	161.1	139.4	126.5	137.4	81.77	138	128.8	132	144.1	123.9	111.8	114	91.11	87.96	111.6	97.5	117.8	NaN	NaN	NaN	NaN	NaN	NaN	NaN	NaN	NaN	NaN	NaN	NaN	NaN
129	293	314.4	363.6	366.6	311.6	280.2	319.4	347.3	347.7	300.6	321.2	304.9	275.3	281.4	265	276.6	326.3	241.4	296.3	275.1	297.1	285.6	268.4	268.2	260.9	285.7	277.3	273.4	265.4	255.1	247.5	266.5	273.8	304.2	263.5	269.2	242.7	262.6	238.5	266.7	296.2	249.7	222.2	243	244	280	234	247	257.9
130	256.5	317	247.3	287.5	249.8	240.4	258.6	232.4	255.9	274	231.1	257.2	179.9	257.1	197.4	207.3	255.1	204.8	221.4	213.5	222.5	216.4	186.1	217.7	185.2	195	155.5	217.5	190.5	148	196.2	184.3	180.6	206	178	188.4	187.5	216.9	154	190.6	168.1	180.4	190.5	251	630.8	788.8	757.4	784	833.1
131	294.3	222	283.4	232.4	276.6	275.4	259	258.2	274.6	268.3	247.7	293.3	264.5	243.2	240.6	244.5	238.9	204.5	240.7	270.8	213.5	226	263	183.3	197.3	176.1	215.7	221.2	323.8	253	288	248.1	254.7	237.7	213	284	245.3	232.7	176	205.5	219.5	207.2	181	223.5	249.8	191.2	150.2	188.2	167.8
0	338.5	213.6	216.6	289.8	283.9	258.5	288.5	311.4	325.6	324.2	341	300.6	272.1	251	285.7	255.1	397.1	308.6	308	344.1	289.8	299.5	276.7	241.3	269.3	235.8	312.7	198.4	266.5	147.4	207.9	226.9	228.4	207.8	228.4	298	309	313.1	232.9	294.5	132.9	283.9	326.9	185.4	286.9	339.3	237.5	274.4	227.5
132	240.9	261.8	273.5	235.5	309.7	275	296.4	276.3	259.5	220.5	238	237.5	192.7	246.3	286.5	191.6	241.5	237.4	230.8	213.8	259.5	260.5	244	248.1	227	225.5	209.9	184.5	229.4	232.6	196	176.2	216	187.3	194.9	209.3	211.5	263.2	229.1	230.3	214	202.1	250.4	272	259.4	267	459.2	1176	1236
133	360.3	432.3	412.2	353.7	417.1	390.2	448.2	458.6	435.4	440.7	458.7	388	343.7	357.6	295.7	311.8	380.5	379	383.5	405.9	373.9	326.1	300.5	354.7	320.2	368.3	316	335.4	329.5	235.6	382	271.5	397.9	345.3	385.4	392.4	451	433.9	426.3	366.3	503.8	407.8	379.8	402.8	358.2	442.8	388.3	401.8	494.3
134	410.2	306	295.4	290.2	286.2	287.5	269	235	303.9	267.2	297.3	232.9	302.2	289.8	289.5	226.9	221.3	284.5	243.1	272.3	215.9	283	292.5	245.4	217.9	267.4	244.1	256.1	276.4	197.2	246.6	223.3	293.6	278.3	248.5	264.1	253.5	253.7	244.3	254.8	273.9	265.4	225.2	284.9	300.6	263.3	245.3	246.1	287.6
0	279.2	287	335.6	259.6	227.9	226.5	173.1	152	109.1	139	114.1	81.93	108.5	109.9	112	122	117.1	156.3	114.9	143.8	94.4	113	92.78	174.8	NaN	NaN	NaN	NaN	NaN	NaN	NaN	NaN	NaN	NaN	NaN	NaN	NaN	NaN	NaN	NaN	NaN	NaN	NaN	NaN	NaN	NaN	NaN	NaN	NaN
135	210.5	188.8	221.3	211.3	191	201.6	205.9	233.1	183.4	166.8	197.5	165.8	181.4	185.6	207	192.5	175.9	183.6	221.1	162.2	186.2	210.6	168.9	158.9	202.6	201.5	150.9	236.1	194.5	190.6	193.6	136.1	157.7	174.1	210.1	138.7	156.8	182.2	156.1	170	163.3	145.3	169.1	143.5	151	197.5	154.5	176.1	167
136	362.8	379.3	330.3	373.5	319	291.3	349	300.8	307.8	281	308	326.5	280.7	311.8	258.9	260.6	293.3	304.7	241	299.5	291.8	321.6	323.4	361.9	283.4	279.2	271.2	261.6	278.5	262.7	308.4	282.5	236.6	289.7	280.6	334.8	276.6	302.1	296.8	290.9	317.2	322	313.6	289.6	329.5	300.1	288.3	320.6	304
0	188.3	206.5	180	170.6	156.8	134.2	114	119.6	129.3	168.5	99.19	119.1	102.5	133	119.8	97	136.7	140.1	103	129.3	95.89	111.8	122.2	84.8	128.4	106.6	141.8	69.87	NaN	NaN	NaN	NaN	NaN	NaN	NaN	NaN	NaN	NaN	NaN	NaN	NaN	NaN	NaN	NaN	NaN	NaN	NaN	NaN	NaN
137	341.5	249.7	275.5	253.8	278.8	251.3	271.8	335.3	261.7	232.3	225.8	226.2	228.1	239.5	256.5	211.1	258.2	207.4	206	220.1	234.8	239.5	186.2	190.4	230.3	203.5	216.8	210.1	203.5	245.6	189.1	206.1	185.6	226.4	168.8	210.7	189.9	176.8	233.9	204.1	203.3	199.3	224.7	237.2	212.9	219	252.1	212.5	232.8
0	283.8	299.8	248.2	267.5	259.5	265.6	221.4	217.5	175	155.6	235.3	159	151.3	115.7	115.3	113.5	108.4	99.12	162.5	132.1	124	129.6	97.3	145.2	153.9	150.2	137.5	97.47	85.49	113.9	142.1	118.9	102.1	107.4	160.5	114.4	159.1	121.3	100.1	104	102.6	116.8	142.6	87.02	96.9	136.4	100.4	96.43	99.67
138	391	291	397.7	379.5	410.6	413.2	465.3	430.2	347.2	327.9	332.1	264	303.5	278.2	282.9	282.5	290.4	232.5	278	311.3	249.3	271.2	273.8	281.3	284.1	240.2	276.3	261.1	255.8	222.3	268.2	290.1	230.7	278.4	276	254.1	242.7	246.4	291.9	265.5	297.5	284	302.6	300.3	312.6	299.6	326.5	270.3	319.6
139	202	163.6	154.6	162.3	164.7	158.2	156.7	172.9	186.3	130.5	184.8	185.6	164.5	138.1	187.3	167.2	153.2	164.2	182.5	174.9	180.5	204.9	166.9	162	118.4	203.5	174.4	171.4	134	163.5	190.6	152	161	173.4	147.5	231.1	143.5	215.5	195	207	220.9	210.9	209	201.5	217.4	265.4	223.5	219.4	218.4
0	324.5	295.6	292.5	293.1	248.5	208.5	169.5	169.6	163.4	180	120.2	162.8	153.2	182	99.32	117.8	113.7	116.6	122	118.5	136	103	125	110.4	109	108.4	143.5	127.1	87.59	129.9	129.4	93.5	97.5	115.6	109	100.4	81.05	NaN	NaN	NaN	NaN	NaN	NaN	NaN	NaN	NaN	NaN	NaN	NaN
140	247.7	208.8	240.7	238	199.8	226	233.4	229.5	226.7	262.2	196.7	182.2	249.5	220.5	224.5	199.3	211.8	220.3	161.8	192.5	220.3	184.8	203.3	205.3	215.2	190.1	237	219	212.3	188.7	232.7	199.8	236.3	218.4	253.8	205	229.2	233	229.7	182.6	200.8	234.6	192.8	244.5	232.8	207.6	217.2	253.3	273.2
141	282.4	260.7	273	209.5	213	235.3	233.7	188	238.6	199.5	222	217.5	195.1	238.4	235	208.3	210.2	211.3	268.3	241.8	239	224.2	242.5	214	190.4	218.3	239.3	261.5	249.5	238.5	257.5	213.8	204.7	205.9	251.3	238.5	261.9	223.7	255.4	239.2	299.3	334.2	660.1	475.3	471.8	592.3	558.9	527.4	547
0	257.1	168	168.4	133.3	166.8	120.3	160.5	143.9	152.4	118.1	114.1	81.95	101.1	135.4	95	112.4	117.2	90.56	109.7	119.3	139.9	109.7	141.5	123.7	117.1	118.4	119.7	100.6	91.34	119	120.4	144.5	101	94.1	72.16	101	128.3	135.8	93.96	83.12	134.1	91.26	127.4	135.1	132.7	124.2	114.4	81.5	100.8
0	202	164.3	166	145.7	142.8	193.3	NaN	NaN	NaN	NaN	NaN	NaN	NaN	NaN	NaN	NaN	NaN	NaN	NaN	NaN	NaN	NaN	NaN	NaN	NaN	NaN	NaN	NaN	NaN	NaN	NaN	NaN	NaN	NaN	NaN	NaN	NaN	NaN	NaN	NaN	NaN	NaN	NaN	NaN	NaN	NaN	NaN	NaN	NaN
142	705.8	726.2	414.7	482.8	442	355.9	368.7	376.2	337.6	292.5	319	250.5	363.3	290	289.6	274.6	317.6	228.2	255	248.6	255.4	285.4	276	260.1	333.2	200.4	259.2	247.4	246.4	226.8	208.5	246.6	229.9	227.9	247.5	243.9	231.8	274.3	283.3	323.9	295.9	259.7	295.6	284.6	250.6	275	273.9	271.8	233.1
143	202.7	161.3	207.7	151.4	185.5	169	164.8	162.6	150.5	133.8	136.8	128.1	114.9	121.8	144.3	138.3	130.7	132.8	109.1	127.6	117.5	118.5	113.5	131.1	174	124.5	136.7	140.7	153.5	151.7	110.6	164.8	116.3	133.5	123.9	122.4	124.8	140.3	133.2	118.1	101.2	102.5	118.7	124.8	109	130.4	121.4	139.5	114.5
0	271.1	174.1	165.6	147	95.42	90.2	227.5	183.1	210.5	139.5	119.6	105.3	88.95	122.1	171.9	NaN	NaN	NaN	NaN	NaN	NaN	NaN	NaN	NaN	NaN	NaN	NaN	NaN	NaN	NaN	NaN	NaN	NaN	NaN	NaN	NaN	NaN	NaN	NaN	NaN	NaN	NaN	NaN	NaN	NaN	NaN	NaN	NaN	NaN
144	260.1	222.9	262.7	203.2	255.1	201.3	236.3	282.8	239.1	205.6	213.4	210.9	166	194.5	225.5	163.8	195.4	201.1	181.2	211.9	216.1	181.6	186.5	188.5	270.7	164.9	182.2	204.3	166.7	174.7	232	192.7	217	194.2	164.7	230.7	179.7	204.7	164.5	153.9	192.9	193.4	143.4	176.8	150.6	234.8	221.4	166.3	194.5
145	273.7	312	265.6	269.6	291.4	283.3	247.8	230.7	210.3	235.3	202.6	172	230.9	273.9	242.1	233.8	248	276.2	272.8	230.4	270	236.8	278.3	308.8	280.8	257.9	234.4	303.8	235	247.4	259.2	276.6	282.3	316	317	262.7	364.3	305.5	328.8	276.5	307.7	294.6	332.5	407.3	969.7	1188	1410	1180	1246
146	289.5	324.6	249	234.7	247.1	276.5	206.9	291.9	306.5	225.6	256.5	216.5	200	239.5	223.1	185.6	120	168	152	129.5	224.5	225.5	186	131.5	214.7	196	142.4	158.9	152.5	177.5	150.5	247.5	229.1	592	481.5	665.5	656.5	860	381	585	634	92.5	963.5	399	236	156	535	389.4	481.9
147	176.8	166.5	286.9	185.3	179.8	185	207	188.2	124.4	206	188.8	140.7	212.3	186.9	141.3	159.3	160	156.2	195.5	164.5	149.7	205.1	120.1	147.3	178.7	167.9	181.4	176.8	146.1	135.3	124.5	121.5	140.3	110.1	158.9	147.6	173.5	159.6	186.9	163	171.5	136.8	157.7	167	139.5	142.8	158.3	144	202
0	162.5	222.6	168.5	NaN	NaN	NaN	NaN	NaN	NaN	NaN	NaN	NaN	NaN	NaN	NaN	NaN	NaN	NaN	NaN	NaN	NaN	NaN	NaN	NaN	NaN	NaN	NaN	NaN	NaN	NaN	NaN	NaN	NaN	NaN	NaN	NaN	NaN	NaN	NaN	NaN	NaN	NaN	NaN	NaN	NaN	NaN	NaN	NaN	NaN
0	NaN	NaN	NaN	NaN	NaN	NaN	NaN	NaN	NaN	NaN	NaN	NaN	NaN	NaN	NaN	NaN	NaN	NaN	NaN	NaN	NaN	NaN	NaN	NaN	NaN	NaN	NaN	NaN	NaN	NaN	NaN	NaN	NaN	NaN	NaN	NaN	NaN	NaN	NaN	NaN	NaN	NaN	NaN	NaN	NaN	NaN	NaN	NaN	NaN
0	NaN	NaN	NaN	NaN	NaN	NaN	NaN	NaN	NaN	NaN	NaN	NaN	NaN	NaN	NaN	NaN	NaN	NaN	NaN	NaN	NaN	NaN	NaN	NaN	NaN	NaN	NaN	NaN	NaN	NaN	NaN	NaN	NaN	NaN	NaN	NaN	NaN	NaN	NaN	NaN	NaN	NaN	NaN	NaN	NaN	NaN	NaN	NaN	NaN
0	581.5	596	751	488	641.5	719.2	770	685.5	617.5	502.4	489	453	461.4	359.3	385.3	412.3	366	326.6	259.7	270.5	301.7	268.5	271.5	271	301.6	240.8	267	317.5	282.2	329.5	334.8	250.4	234.4	330.7	283.3	322.4	1121	955.7	1123	1160	674.8	446	NaN	NaN	NaN	NaN	NaN	NaN	NaN
0	NaN	NaN	NaN	NaN	NaN	NaN	NaN	NaN	NaN	NaN	NaN	NaN	NaN	NaN	NaN	NaN	NaN	NaN	NaN	NaN	NaN	NaN	NaN	NaN	NaN	NaN	NaN	NaN	NaN	NaN	NaN	NaN	NaN	NaN	NaN	NaN	NaN	NaN	NaN	NaN	NaN	NaN	NaN	NaN	NaN	NaN	NaN	NaN	NaN
148	168.3	146.8	146.6	148.7	156.4	152	156.2	137.5	165.4	132.4	117	143.4	116	112	115.2	122.4	120	112.2	125.4	120	126.5	128.7	106.8	123.7	129.2	126.3	178.4	116.6	112.8	141.5	118.2	124.1	108.5	120.5	111.7	105.7	122.4	148.8	125.1	141.2	140.3	123.9	138.1	106.5	136.4	130.7	135.1	124	163.5
0	247.5	209	240.3	253	227.9	204.1	215.5	302	245.9	232.7	275.5	265.5	264.5	233.2	212.5	231.6	198.4	194.4	249.4	194.9	216.5	267	186	NaN	NaN	NaN	NaN	NaN	NaN	NaN	NaN	NaN	NaN	NaN	NaN	NaN	NaN	NaN	NaN	NaN	NaN	NaN	NaN	NaN	NaN	NaN	NaN	NaN	NaN
0	184.5	194.7	167.1	152	196.6	160.4	209.6	179.6	216.4	225	166.5	141	214.8	NaN	NaN	NaN	NaN	NaN	NaN	NaN	NaN	NaN	NaN	NaN	NaN	NaN	NaN	NaN	NaN	NaN	NaN	NaN	NaN	NaN	NaN	NaN	NaN	NaN	NaN	NaN	NaN	NaN	NaN	NaN	NaN	NaN	NaN	NaN	NaN
0	169.4	133.7	157.6	168.7	130.5	145.9	122.5	108.5	161.4	137.8	154.2	123.4	160.7	150.2	139.1	125.6	119.2	93.52	102.4	181.4	103.8	97.25	125.2	101.9	117.1	97.85	128.3	131.2	150.1	402.5	353	389.4	349.5	454.1	452.3	373.2	334.8	346	405.1	325.1	390.5	428.5	436.5	416.5	384	400.5	423	401.3	451.5
149	153.9	131.2	171.4	183.5	186.6	138.1	145.8	160.7	148.5	198.1	550.7	570.1	563.4	506.5	460.7	547.4	570.1	542	442.5	560.1	533.4	418	490.5	514.3	464	464.8	408.3	484.8	379.9	317.7	340.6	242.6	311.1	229.6	237.4	188.8	237.7	200.6	190.8	198.8	168.8	180.7	185.9	183.8	166.4	152.5	172.6	146.9	182.1
0	198.7	136.1	166.6	165.3	130.5	103.2	188.6	114.7	171.3	175.7	163.1	157.5	116.6	119.5	148.3	153	171.5	150.2	179.4	163.5	217.9	175.6	153.4	143.4	163.1	151.3	143.8	147.2	187.3	134.4	154.7	146.7	149.5	156.8	136.8	150.4	142.5	167.5	150.9	122.4	129.2	160.4	168.9	123.2	127.3	132.8	102.1	142.4	101.4
0	158.3	133.5	178.8	158.6	150.5	148	183.6	141	110.3	160.5	116.5	153.2	160.9	164	185	206.7	177.3	210.3	207.2	210.3	148.7	170.5	219	201.7	200.5	197	166.7	226.5	228.7	202.5	186.7	223.5	208.5	177.2	229.5	111.1	145.2	168	223.2	119.7	156.6	219.1	154.1	176.2	168.6	143.6	178.5	171.3	137.1
150	191.1	134.7	134.4	131.4	192.7	155.8	146.7	127	188.8	150.9	199.3	142	117.6	152.7	112.5	140	119	99.96	125.9	138.7	127.5	139.8	144.6	123.5	114.2	144.5	128.4	133.9	111	136	132.6	140.2	151.5	150.8	132.9	146.2	211.6	456.4	486.6	521.5	572.7	492.3	488.7	493.8	426	398.7	480	458	466.9
0	182.2	157.6	166.3	186.9	108.1	119.5	129.5	224.3	187	193.1	187.2	133.7	124.5	202.1	107.4	162.7	114.9	100.3	84.38	122.5	98.85	95.67	135.6	138.2	132.3	170.3	147	97.17	94.89	138.7	100.9	128.5	132.9	133.5	142.9	141.8	149.9	134.3	136.4	128.4	162.1	180	173.7	151.7	135.9	168.6	146.9	148.1	85.09
151	274.9	255.9	292	295.1	292.1	294.4	233	284.6	262.2	283.8	270.2	296.5	270.2	336.3	242.4	305.8	273.4	233.4	269.2	230.4	299.6	252.4	314	309.4	383.1	294.1	309.5	291.1	368.1	278.6	303.6	310.1	342.1	293.2	323.6	285.6	247.7	289.5	336.5	204.1	314.6	249.9	316.1	281.6	262.4	286.6	299.4	276.2	278.7
152	428.1	468.3	397.2	314.5	253.9	228.8	238.6	256.6	295.5	326	325.5	328.3	209.5	314.3	302.2	294.3	289.7	234	274.8	299.1	242.2	290.2	262.1	293.1	306.3	234.7	287.8	220.8	232.3	233.7	243	235.8	212.7	254.2	247.5	251	224.5	243.6	241.2	251.5	233.9	227.9	202.5	173.8	265.5	214	229	196	223
153	194.2	161.5	145.7	161.5	154.9	158.3	153.6	151.7	143.1	166.4	154	153.8	157.3	168.9	195	165.6	168.1	168.6	150.2	125.5	113.5	156.7	128.7	147.8	143.8	153.2	150.5	164.4	174.3	149.9	124.8	141.4	134.7	150.2	156.5	151.4	136.5	177.7	140.2	148.1	111.1	142.1	142.6	115.2	135.7	148.9	169.4	167.4	137.6
0	187.5	190.6	181.1	222.8	193.5	159.8	147.8	149.1	126	158.1	116	104.7	137.1	173.5	134.8	126.3	192.7	157.5	125.8	187.1	125	125.5	139	109.5	118.3	138	120.6	130.3	123.6	129.2	102	121	103.1	144.9	106.7	145.9	130.1	97.17	137.6	131.1	123.9	126.7	128.5	144.5	136.8	91.19	126.3	110	118.9
0	324.5	436.1	551.1	330	141.3	294.5	457.7	246.2	202	202.4	167.5	167.5	NaN	NaN	NaN	NaN	NaN	NaN	NaN	NaN	NaN	NaN	NaN	NaN	NaN	NaN	NaN	NaN	NaN	NaN	NaN	NaN	NaN	NaN	NaN	NaN	NaN	NaN	NaN	NaN	NaN	NaN	NaN	NaN	NaN	NaN	NaN	NaN	NaN
154	597.5	629	569.5	497.3	383.9	378	326.5	290.3	288.1	286	294.5	212.1	239.8	184.5	171.9	193	164.5	223.5	225.2	188.8	220.2	176.5	201.3	158.6	153.7	193.2	217.2	165.7	158.9	169.5	149.6	159	159.6	161.3	158.3	155	162.5	155.4	141.1	126.2	145.9	179.9	148.5	153.4	164.8	166	138.4	148.1	201.9
155	379.2	325.3	333.8	373.5	352.8	342	283.5	332.3	333	286.7	300.9	288.6	267.4	287.5	282.6	290.9	304.4	296.8	334.6	307.9	302.1	274.1	322.4	283.3	243.8	267.2	283.7	308.7	292.6	285	307	309.8	302.4	248.3	272.8	257	262.4	245.4	249.5	275	281.1	279	317.7	269.8	245.7	285.7	279.4	280.4	296.5
156	523.1	404.2	577.5	431.1	399.8	369	279.5	326.5	321.5	350.9	381.6	355.6	310.3	241	315.4	324.6	259.8	269.2	248.2	222.6	207.2	204.7	231.7	236.5	267	231.1	263.2	251.4	243	268.5	236.3	227.5	229.2	215.5	211.5	232.3	225.2	229.3	275.4	1372	1663	1701	1816	1926	1973	1197	1616	1364	1273
0	343.7	360.5	397.7	374	346.6	292	314.2	305.6	261.5	251.6	244.8	246.5	254	192.7	182.5	271.4	268.1	266.6	235.6	262.9	212.4	311.5	260.4	225.5	258.8	243.1	207.9	243.9	211	260.5	251.2	219.8	209.5	228.5	239.2	211.5	210.5	262.7	263.2	1471	1399	1370	1258	1484	1469	1548	1943	1318	1107
157	1232	1536	1446	1211	1283	1345	1418	425.7	422.8	490.7	517.1	486.6	516.4	526.5	621.3	464.4	514.2	454.5	446.9	446.2	443.3	481.3	411.1	412.5	443.6	385.3	383.7	357.1	436.8	407.4	414	371.3	417	350.2	314.9	365.9	351.3	375.5	373	369	402.2	393	353.5	370.6	449.7	566.3	1569	1992	1684
158	283	244.9	276.4	269.9	260.3	278.8	251.5	252.5	282.1	221.2	189	228.7	227.8	229.3	216.2	170.7	226.2	243.7	197.6	234.1	236.6	231.2	206.5	239.6	230.5	259.1	231.6	217.8	264.7	272	253.7	236	201.2	276.8	266.3	270.9	228.2	275.1	242.7	251	305.7	276	247.2	209.3	269.5	200.1	256.4	201.7	288.2
159	327.7	353.8	339.3	337.4	292.7	308.6	266.6	273.7	296.9	295.5	297.7	310.9	250.2	267.5	287.8	273.1	270	213.5	234.3	272.3	277.9	269.5	250.8	234.2	247.5	254.6	210.3	326.7	237.9	247.2	194	207.1	215.9	234.8	220.7	234.5	191.5	225	227.5	223	203.2	196.2	246	201	242.4	192	229.2	215.7	200.8
0	NaN	NaN	NaN	NaN	NaN	NaN	NaN	NaN	NaN	NaN	NaN	NaN	NaN	NaN	NaN	NaN	NaN	NaN	NaN	NaN	NaN	NaN	NaN	NaN	NaN	NaN	NaN	NaN	NaN	NaN	NaN	NaN	NaN	NaN	NaN	NaN	NaN	NaN	NaN	NaN	NaN	NaN	NaN	NaN	NaN	NaN	NaN	NaN	NaN
0	191	218.1	190.7	186	186.7	231.8	166	184.7	156.5	214.2	179.5	156.5	191.4	109.2	162	142.6	131.3	142.1	177.5	173.5	132.5	118.8	133.8	114.2	159.5	144.2	109	134.4	125.1	142.1	122.6	127.5	141.4	127.6	162.4	152.5	197.5	143.3	174.9	151.4	120.4	113.4	99.55	123.5	103.1	NaN	NaN	NaN	NaN
0	206.7	178.1	153.8	197.7	150.1	190.9	198.8	182.8	230.6	164	132.5	169.3	180.7	177.7	197.8	160.5	190.8	181.8	173.5	169.8	163.7	190.1	178.3	184.2	173.4	176.4	186	197.8	143.5	194.7	192.2	165.2	197.5	174.3	177.9	163.2	151.9	162.5	146.9	161.5	199.8	185.9	152.5	141.4	140.9	190.7	165.5	196.7	210
0	325.5	406.5	389.4	310.8	309.2	349.8	293.5	307	300.8	280	230.2	264.8	256.6	241.4	248.3	188.3	205	201.5	220.3	223.3	199.1	232.8	204.4	204.8	180	196.7	190.7	206.6	208.4	201.3	214.3	212.4	203.6	185.3	186.3	190.6	205.7	223	214.3	265.8	195.8	187.6	200.2	185.7	221.4	203.6	234.1	NaN	NaN
160	111	139.5	144.7	81.46	145.3	102.4	114.1	87.79	142.1	83.39	83.93	163.1	87.71	102.2	105.9	124.7	119.1	104.1	138.8	110.7	150.1	121.5	98.33	117.4	125.1	166.6	125.5	86.45	111.4	134.3	112.6	120.8	134.4	128.6	83.5	102	147	114.3	113	86.37	99.19	114.8	107.6	115.5	98.76	77.82	99.52	102.3	104.4
161	456	441.7	406.5	433	371.5	336.8	339.4	505.1	340.5	331.1	278.1	284.5	259.2	313.2	319	306.6	270.5	233.5	252.1	256.7	241.6	254.6	202.5	248.6	250.4	251.9	260.7	268.3	212.5	247.3	242	237.8	289.5	242.3	252.5	250.9	256	259.5	261.2	307.2	245	221	283.5	1771	1726	2021	1646	1693	1726
0	272.2	263.6	180.5	186.4	195.6	146.3	215.8	148.5	176.2	136.7	148.2	134.1	147.7	108.5	120	137.1	117.7	122.4	151.5	115.6	101	138.3	118.5	116.9	125.4	73	82.5	133.5	103.7	155	119	129.5	115.6	117.7	136	129.4	104.6	109.6	117.6	132.2	128.8	116.6	124.7	115.9	147.6	96.5	124.7	127	97.66
162	507.4	562	461.9	536.3	512.1	491.3	443	485.3	465.4	408	399.8	404.4	425.9	351.4	361.3	389.1	370.2	345.8	330	279.7	323.8	276.5	296.9	240.3	322.6	345.3	310.3	328.1	288.9	338	312.9	290.1	289.8	301.6	301.9	267.1	264	225.3	251	300.3	283.2	279.6	294.2	315.1	272.9	305.5	283.5	295	310
163	369.9	289.9	335.3	256.3	388.3	347.7	358.4	324.9	309.9	356.4	331	329.1	305.8	343.4	328.8	319.8	297	254.8	272.8	330.3	322.2	277.7	254	305.6	259.5	278	295.5	232.9	314.8	317.8	312.4	295.3	307.5	295	264.4	264.5	272.7	251	264.5	291.8	288.1	279.5	321.8	204.7	284.6	334	1104	1659	2034
0	366	331.6	326.6	309.7	276.9	307.4	353.9	237.4	242	223.9	247.5	211	266.4	206.7	243.1	204.7	192	185.3	204.6	156.2	177.9	277.6	223	152.7	193	179.6	161.7	165.8	180.8	209.1	226	194.4	181.5	197.7	157.1	159	204.3	188.6	162.5	191.5	202.3	176.6	155.3	150.5	171.9	187.7	193.2	171.5	149.1
164	232.7	241.8	244.2	175	251.4	243.5	263.8	214.9	252.4	243.4	254.9	276.8	239.2	284.2	247.7	260.8	287.5	294.8	281.2	283.4	286.5	263	262.7	288.8	257.5	260.2	261.5	276.8	242.5	274.3	289.5	306.7	242.8	252.5	290.5	253.8	280	263.6	295.9	322.2	296.1	362.9	323.2	332.9	365.5	290.5	310	335.7	321
165	314.1	312.4	301.4	313.5	256.3	271.9	262.3	289	258.6	256.8	251.9	271.7	312.5	316	311	324.7	319.6	325.8	312.5	343.1	312.5	293.2	268	259.3	250.9	297.1	254.9	289.8	287.8	279.6	329.5	333	335.5	334.2	295.8	315.6	278.2	346.7	303.9	243	330	210.3	253	332.5	236.9	196.8	229.5	203.1	240.9
0	194.3	239.8	218.4	190.8	215.6	220.9	203.5	192.5	231.6	253.5	208.9	209	201.4	235	166.6	211.2	203.7	189.7	221.8	177.8	149	188.2	174.7	219.1	199.1	151	178.5	190	153.3	172.7	183.5	189	174	184.7	180.3	176.5	225.5	186.7	150.5	177.8	176.5	202.3	204.2	180.4	172.9	165.5	146.9	168.8	187.7
166	352.5	480.3	474.4	503.9	381.2	481.5	410.6	488.4	412.5	340.2	394	313.8	342.1	398.3	345.2	362	314.5	334.5	351.5	288.2	303.3	323.8	318.9	307.4	292	274.2	308.4	286	300.1	323.5	287.5	303.6	318.1	330.7	281.5	334.3	315.5	337.8	282.8	311.7	352.4	322	306.8	343.6	315.5	328.1	298.6	331.2	323.6
167	305.8	303.4	307.1	328.9	297	309.8	332.3	354.3	313.2	319.2	302.3	292.8	286.8	280.1	317.7	292	307.5	315.4	325	288.3	275	300.6	333.8	297.2	286.9	302.9	304.8	346.8	313.2	331.9	318.4	355.8	320.8	342.3	327.3	378.2	366.8	367.1	340.3	391.3	317.4	327.7	315.4	346.3	383	331	389.3	358.1	342.6
168	275.2	264.6	256.7	298.5	268.3	287.5	223.1	217.8	241.8	274.1	226.2	251	200.9	210.1	257.5	215.8	198.8	186.7	232.2	207.9	204.4	190.4	225.9	239	200.6	210.8	250.3	219.2	207.3	216.8	199.7	214.3	235.4	238.7	206.8	240.8	227.7	258.2	251.4	248.3	229.3	221.7	242	191.9	215.5	189.6	220.1	221.4	212.4
169	548.1	534.9	374.8	440.9	431.1	409.1	334.5	320.7	361	336	292	340.4	325.8	285.4	270.9	312.6	287.9	363.3	293.3	325.1	290.4	301.5	241.6	337.8	276.3	279.2	286.3	273.9	295.9	300.4	311	283.5	260.9	320.1	298.5	296.2	261.5	314.9	348.1	322.8	345.1	330.3	327.8	364.9	327	377.3	381.1	326.2	370.3
170	342.7	320.7	317.4	377.8	323.1	354.5	291.5	325.3	308.4	330.4	283.6	284.3	336.8	314.8	327.1	272.3	301.8	309.4	374.2	346.2	325.6	303.8	309.5	326.9	307.4	280.5	290.4	274.4	273	254	263.5	269	306.6	995.9	1515	1955	2066	2082	1870	1958	2024	2038	1946	1799	2029	1580	1847	1684	2793
171	420.7	410.5	441.6	406.8	410.7	375.3	317.5	341.3	342.9	338.1	315.3	293	272.2	281.5	345.1	293.1	230.5	300.7	316.7	291.1	307.2	253.5	272.5	278	343.9	315.1	265.4	268.9	226.8	287.3	273.2	304.2	318.1	257.9	289.8	335.9	310.2	296	279.9	275.7	235.3	292.4	294.7	261.9	250.9	283.6	297.1	310.9	354
172	490.5	395.7	498	419.6	464.9	426	404.5	479	417	519.6	424.9	430	416.9	379.8	385.4	324.7	354.5	418.2	395.4	441.8	377.3	353.4	309.5	325	367.9	372.4	314.1	359.5	342.6	364	333.3	373.3	336.3	329.2	305.7	289.4	341.4	318.4	350	303.1	348.5	343.3	332.9	333.4	326.4	365	320.8	313.4	331
173	272.1	252	238	225	219	214.1	228.6	268.8	240.6	276	255.5	245.5	248	221.6	242.6	238.6	254.5	240.6	204.2	208.5	247.2	215.6	218.5	213.3	197.3	204	276.4	235.7	235.9	197.4	245.9	212.8	232.6	250.4	210.5	249.4	228.9	201.8	217.3	179.3	220	246.5	223.7	228.7	231.4	210.1	151.4	243.3	211.5
0	401.9	240.7	299.8	226	367.4	317.5	231.5	354.1	NaN	NaN	NaN	NaN	NaN	NaN	NaN	NaN	NaN	NaN	NaN	NaN	NaN	NaN	NaN	NaN	NaN	NaN	NaN	NaN	NaN	NaN	NaN	NaN	NaN	NaN	NaN	NaN	NaN	NaN	NaN	NaN	NaN	NaN	NaN	NaN	NaN	NaN	NaN	NaN	NaN
0	171.7	NaN	NaN	NaN	NaN	NaN	NaN	NaN	NaN	NaN	NaN	NaN	NaN	NaN	NaN	NaN	NaN	NaN	NaN	NaN	NaN	NaN	NaN	NaN	NaN	NaN	NaN	NaN	NaN	NaN	NaN	NaN	NaN	NaN	NaN	NaN	NaN	NaN	NaN	NaN	NaN	NaN	NaN	NaN	NaN	NaN	NaN	NaN	NaN
174	254.9	214.9	245.6	234	213.2	215.3	289.7	241.8	230.6	258.8	230.4	195.5	223.5	244.2	264.5	205	266.6	223.6	255.5	209.7	211.9	239.6	216.6	248.7	206.4	226.4	204.5	250.9	202.7	232	201.2	197	260	259.5	261.4	273.8	273.9	239.9	262.2	222.5	250.7	230.4	265.5	242.8	263.4	246	270.4	268.3	261.6
175	372.9	369	308.6	289	358.1	357.8	322.4	275	298.7	343.5	299	317.6	315.3	276.4	320.5	326.1	333.4	290.6	326	259	274.3	276.1	305.4	272.2	274.3	311.8	298.6	300	318.9	336.2	310.4	339	311.3	285.8	687	1302	1664	2138	2254	2361	2186	2295	2574	2212	2189	2094	2123	2159	2176
176	369	363	370.5	345.8	346.6	316.8	325.3	311.8	311.7	329.4	264.7	305.2	300.6	262.6	339.6	313.5	252.8	307	268.7	284.5	304	324.1	290.2	268.1	270	295.2	316.1	300.6	300	272.1	251.2	292.7	299.5	398.9	1665	1730	2061	2393	2729	2652	2773	2810	2791	2121	1832	1990	1966	2076	2188
0	135.4	133.5	124.1	176.5	213.6	183.3	168.1	178.2	162.2	151	144	138.2	152.3	167.1	160.1	123.3	146.7	132.3	147.7	142	116.7	135	109.6	144.5	103.5	113	146.2	99	149	151.4	145.6	145.9	114.7	168.3	133.8	129	140.4	146.6	99.34	147.9	119	125.5	135.2	128.1	114.9	159.8	143.9	135.3	120.2
177	523.3	464.8	448.4	457.4	519	381	429.6	439.6	425.6	435.7	385.8	346.6	373.8	402	435.8	425.8	371.1	403.9	437.2	419	421.9	390.9	417.5	437.4	434.7	498.4	456.9	466.4	425	452.5	447.5	492.5	429.5	408	464	508	446	453	504.6	483.1	532.5	412.4	413.6	413.1	421	368.1	448.5	444.2	454.6
178	452.4	530.1	461.5	479.5	451.9	415.3	479.8	435.3	455	512.5	480.5	452	494.8	470.7	500.3	454.2	477.2	464.4	439.5	507.4	529.9	501.9	524	537.1	557	484	514.1	556.9	549.5	560.5	571.4	535.5	519.5	587	527	526.5	625	615.5	580.5	616.5	569.1	575.6	537.2	619.1	581	567.6	575.5	593.6	582
0	321.6	324.9	270.5	337.7	293.5	307.5	308.4	258	346.1	329.9	314.9	353.5	275.6	322.2	262.7	346.5	300.3	383.5	266.8	313.6	323.9	282.6	338.1	232.2	305.1	376.5	NaN	NaN	NaN	NaN	NaN	NaN	NaN	NaN	NaN	NaN	NaN	NaN	NaN	NaN	NaN	NaN	NaN	NaN	NaN	NaN	NaN	NaN	NaN
179	508.5	395.5	408.7	508.9	438.5	394.3	398.4	346.4	458.5	382.7	396.2	398.4	402.7	446.2	467.4	453.6	558.1	520.9	496.4	479	488	426.2	505.1	458.9	430.6	444.9	491.4	488.9	473.5	525.6	458.9	543	420.5	494.5	478	522	491.5	474	522	496.5	558.5	1980	2274	2114	1831	1549	1349	1950	2255
0	310.2	253.5	361.9	329.9	276.5	198.8	283.7	190.8	209.9	278.6	NaN	NaN	NaN	NaN	NaN	NaN	NaN	NaN	NaN	NaN	NaN	NaN	NaN	NaN	NaN	NaN	NaN	NaN	NaN	NaN	NaN	NaN	NaN	NaN	NaN	NaN	NaN	NaN	NaN	NaN	NaN	NaN	NaN	NaN	NaN	NaN	NaN	NaN	NaN
180	127.6	133.5	201.4	145.9	151.4	131.7	123.5	145.2	177.3	112.7	151.8	118.3	134.4	126.4	137	170.2	120.5	133.3	107	106.1	114.8	121	115.6	92.82	88.78	116.4	122.2	142.5	152.4	129.4	118.7	116.3	113.1	104.6	106	110	105.1	120.1	151.1	124.6	99.56	92.99	105.9	142.3	120.9	137.6	153.7	117	118.3
181	483.2	468	421.5	414.2	444.5	411	413	400.6	418.6	405.3	417.6	389.8	403.2	410.6	405.2	425.1	435.3	390.2	440.4	428.7	417.2	449.8	433.7	445.7	428	490	515.4	519.4	439.5	423	416	592.5	495	444	431	454.5	521	518.5	526	463.5	470.5	503	489.4	482.4	479.5	465	459.1	466.3	534.6
182	212.6	169.5	148.8	179.1	146.8	153.5	159.5	182.3	129.1	149.9	176.8	173.4	139.1	136.9	136.2	147.3	124.1	140.5	132.1	118.7	136.2	116	118	155	106.5	142.8	143.1	155.6	118.5	130.2	135.9	142.9	132.7	155.9	132.9	139.6	147.4	138.5	173.9	146.9	143.4	139.4	116.8	153.6	150.2	152	177.4	160.9	195.1
183	230.5	226.9	279.3	224.4	236	181.8	268.7	223.1	191.7	210.5	203.5	177.7	170.6	181	175.2	193	157	218	151.7	177	151.1	157.4	191.5	181.4	154.3	189	229.6	185.6	199.9	190.1	212.3	179.5	210	192.9	173.2	179	191.1	221.1	160.4	236.7	218.4	168.6	189.9	186.2	168.9	195.9	184.5	162.5	178.9
184	178	214.5	239.5	305	270.3	219.5	239.2	288.1	212.2	218.2	221.5	246.6	293.6	261.4	245	280	243.3	225.3	271	265.9	250	234.4	254.7	147.1	268.1	290.9	244.2	211.6	210.6	260.6	226.4	221.2	261.4	189.9	288	236.6	236.2	234.9	282.4	265	234.5	180.4	306.7	230.5	236.6	274.6	255.1	241	155.1
185	216.9	203.9	188.2	193.7	166.1	196.5	177.9	188.5	203	215	191.7	182.5	159.2	184	162.2	188.1	180.3	172.1	190.4	166.6	191.6	185.4	169	205.5	194.9	238.9	180.6	170.4	180.2	197.7	205.8	201.5	239.5	218.7	222.8	231	215.8	223	229.4	202.9	202.2	207.6	243.3	213.1	221	214.3	219.7	220.8	196.6
186	338.8	295.1	267.6	301.2	297.4	287.4	354.5	302.8	276.9	254.4	281	295	304.5	270.8	271.7	282.9	260.6	280	290.9	297.4	252.2	238.4	283.5	292.2	260.7	269.7	243.9	266.4	321.6	327.4	313.8	274.7	295.2	297.3	311.8	253.6	263	278.4	270.8	236.8	278.1	244.6	273.6	190.6	235.3	240.5	236.9	246	283.6
0	160.2	167.8	136.5	NaN	NaN	NaN	NaN	NaN	NaN	NaN	NaN	NaN	NaN	NaN	NaN	NaN	NaN	NaN	NaN	NaN	NaN	NaN	NaN	NaN	NaN	NaN	NaN	NaN	NaN	NaN	NaN	NaN	NaN	NaN	NaN	NaN	NaN	NaN	NaN	NaN	NaN	NaN	NaN	NaN	NaN	NaN	NaN	NaN	NaN
0	196.1	201.9	195.6	259.5	208.2	182.1	184.9	209.7	169.7	198.8	169.7	198.7	207.1	185.6	201.9	205.8	183.8	199.9	211	232	210.6	202.1	186	224.3	206	181.6	227	602.6	752.5	755.5	836.4	777.6	804.9	772.7	675	730	741.6	780.1	803.7	792.8	821.6	722.8	829	769.1	752.9	767.1	777.6	742.8	824.3
0	294	306.3	317.4	258.7	276.6	289.2	262.6	262.9	254.5	295.4	351.3	253.1	280.9	229.3	252.3	266.9	300.7	230.8	281.3	241.2	285.6	287.1	257.6	314.9	258.7	257.5	255.2	268.5	294.3	272.8	278.6	254.8	284.5	310.7	272.3	272	307.4	317.4	293.3	301.7	289.7	311.4	253.2	208.5	291.9	356.6	336.6	323.5	321
0	156.6	163	162.8	145.5	146.9	114.5	130.6	162.8	191.3	138.2	24.91	64.48	156.4	81.66	105.7	124.8	128.9	94.23	104.3	139.1	115.1	99.51	95.51	117.5	145.9	81.5	144.9	109.9	124	81.04	85.51	96.02	119.5	124	101.5	NaN	NaN	NaN	NaN	NaN	NaN	NaN	NaN	NaN	NaN	NaN	NaN	NaN	NaN
187	186.8	215.2	161.9	205.4	251.5	180.1	200.8	190.8	217.6	194.8	198.5	157.4	199.1	202.3	224.9	172.7	171.7	158.4	216.5	175.3	150.1	182	180.1	162.5	221.6	170.8	152.3	173.3	228.4	171.9	197.7	172.6	176	232.4	150.2	169.6	169.7	180.2	183.4	166	198.4	193.5	183.5	184.2	178.7	194.2	170.6	164	161.4
188	456.4	414.5	440.5	383.9	452	393.7	357.5	300.3	304.4	288.8	319.4	262.4	277.9	240.8	245.5	270.9	221.5	231	235.1	208	271.5	299.5	247	241.9	257.4	276	268.6	253.3	256.5	238.4	241.9	281.9	240	287.1	236.7	219.6	289	289.5	255.6	243.4	265.9	265.7	294.1	281	1038	808.5	914.1	725.7	807.2
189	211.2	251.5	224.9	175.3	245.5	180.1	252.4	231.7	277.8	223.6	187.5	234.1	222.5	234.5	257.4	251.1	210.1	188.6	241.5	168.8	232.6	239.5	224	252.4	221.1	203.9	166	194.5	202.4	256.9	162.9	175.3	212.6	200.2	182.3	249.9	163.7	176	216.6	204.1	181.6	258.6	179.9	177.3	202.2	183.5	223.6	249.5	235.4
0	214.9	196.1	221.6	270.6	248.3	237.3	224.3	247.4	249.7	239.4	188.7	507.1	858.9	959.5	936.7	970.5	986	924.8	999.4	980	697	838	912.9	876.6	703.4	812.5	750.6	633	636.6	512.8	510.9	511.9	374	323	331.4	264.7	331.1	335.7	310	295.5	307.9	298.5	274.7	212.9	235.5	217.3	211	248.5	214
190	283.9	302.3	299.6	300.6	317.1	249.7	269.1	328.9	297.2	270.5	255.8	256.9	241.8	284.6	278.1	311.9	322.5	325.2	273.5	323	280.5	317.4	307.6	270	330	295	285.1	284.6	291.6	350.1	333	322.6	369	315.6	284.1	321.5	277.1	345	320.6	358.6	317	330.1	383.5	294.5	316.5	319.5	312.5	365	310
191	323.5	296.5	268.1	329.5	289.1	300.3	308	281	290.1	302.6	279.5	292.6	346	273.2	265	321.9	253.7	267.1	315	241.9	253.7	295	278.6	291	316.9	315.5	313.5	284	295.4	296.5	263.9	272.3	276.5	285.9	185	281.4	250.5	266	277	247	311.6	242.5	307.5	280	260.1	259.5	290.5	258.9	247.6
192	483.1	350.7	364.9	344.2	395.7	317.3	300.2	391.1	281.3	340.4	273.6	249.4	269.6	209.5	297.1	276.1	259.6	294.4	263	301.8	217.4	320.9	279.6	307.2	253.7	258	279.5	269.9	276.5	225.4	240.7	270.3	237.5	243.2	207.7	232.8	219.9	215.9	241.4	245.4	280.8	258.8	228.4	248.5	241.8	250.9	220.3	221.8	237
193	433.6	447.1	502.2	539.6	591.2	532.5	488.7	482.1	407.5	438.1	437.3	453.8	454.5	424.8	407.3	414.2	432.2	418.8	466.9	484.8	407.4	461.6	421.1	443.9	372.6	418.5	385.5	408.1	372	406	440	418.5	457.5	441	384	396.5	412	421	423.5	387.9	425	452	435.4	499	437.6	434	413.9	399.3	372.1
194	825.1	924.7	840.4	819	854.6	701.5	624.5	585.5	517.9	492	487	465.3	395	424.4	405.2	403.9	346.5	311.8	287.9	344.6	381.5	336.2	397.3	348.3	377.9	294.7	281.5	305.2	295.5	280	307	361.7	299	259.3	252.4	264.1	254.6	273.5	290	229.2	272	335.2	313.5	261.7	342.1	937.8	810.8	803.4	848.4
0	342.5	403.2	324	408.5	317.4	353.6	340.1	288.2	310.6	338.1	344.9	343.1	315.4	293.1	311	336	286.4	308.6	298.7	333.5	295.7	272.7	307.1	343.6	339.6	271.5	281.4	351	283.6	258	316.5	265.5	275.5	311	274.5	300.5	311.1	305.1	286.4	289.1	298.7	415.5	322	298.1	395	307.6	309.9	296.4	375.2
0	311.1	352.1	309.6	337.9	352	441.1	472.7	405.5	328.4	373.6	253.4	299.2	324.9	274.7	260	221.7	323.8	369.8	230.8	269.5	409.4	292.7	254.5	148	161	160.5	192.1	165.5	173.1	151.5	219.6	148.5	105.5	157.1	291	137	177.1	274	347	408	286.5	270.6	159.5	308.1	338	211	312.9	241	281.5
0	NaN	NaN	NaN	NaN	NaN	NaN	NaN	NaN	NaN	NaN	NaN	NaN	NaN	NaN	NaN	NaN	NaN	NaN	NaN	NaN	NaN	NaN	NaN	NaN	NaN	NaN	NaN	NaN	NaN	NaN	NaN	NaN	NaN	NaN	NaN	NaN	NaN	NaN	NaN	NaN	NaN	NaN	NaN	NaN	NaN	NaN	NaN	NaN	NaN
195	218.5	255.5	245.8	289	239.5	211.6	242.9	235.6	261.1	259.7	235.3	277	257.6	257.7	410.6	882.9	918.9	1047	925.9	1081	979	950.9	939	942	877	600	938.1	949	769.5	738.9	553.9	890.5	843.5	645.5	869.5	856	545.5	424.4	373.4	374	364.6	409	458.6	377.5	308	300.5	302.5	370.5	419.7
0	296.5	257.5	237.3	282.8	224.6	277	205.5	217.8	101.2	196	169.6	219.5	165.2	138.1	167.7	170.1	155.2	143.1	173.1	200.2	169.1	197.5	218.5	164.5	141.5	183.5	138.5	158	199.9	259.5	221.5	237.3	202.1	156.5	189.9	197	158.6	135.1	176.5	155.4	140.5	175.9	131.5	159.9	164.6	142	170.9	137.5	192.9
196	193.8	194.8	235.5	219	190.6	229.3	176.2	194.2	171.1	206.5	235.5	166.7	164	176.1	189	181.1	183.9	210	139.1	197.8	152.3	163.7	189.3	170.2	162.5	176.3	150.3	150.5	167.8	115.2	135.9	158.6	188.8	178.6	182.5	154.5	143.9	180	173.9	157.8	170.7	135.8	184.7	167.9	217	165.7	144.8	162.6	126.3
197	314	404.9	295.2	411.1	363.9	568.5	1195	1209	1124	1088	1257	1180	1102	1239	993.7	1132	1209	1137	967.1	1052	988.5	1006	636	507.5	468.5	479.4	490.9	610.4	532.5	526	494	494.9	501.9	595	553.6	599.6	550.1	539.6	483.4	576.4	508.5	469.9	493.5	454	449.4	534.9	522.9	806.5	1396
0	NaN	NaN	NaN	NaN	NaN	NaN	NaN	NaN	NaN	NaN	NaN	NaN	NaN	NaN	NaN	NaN	NaN	NaN	NaN	NaN	NaN	NaN	NaN	NaN	NaN	NaN	NaN	NaN	NaN	NaN	NaN	NaN	NaN	NaN	NaN	NaN	NaN	NaN	NaN	NaN	NaN	NaN	NaN	NaN	NaN	NaN	NaN	NaN	NaN
0	509.1	444.1	423.2	381.4	425.5	389.5	461.6	388.4	365.2	410.2	399.5	389.8	344.5	409.7	357	374.3	357.9	305.8	318.3	330.4	294.8	280.4	315.9	380	346.1	382.5	350	374.4	308.4	297.4	370.5	326.5	299.4	339.4	324.5	282.1	322.9	348.4	321.8	312.1	333.4	296	353	263	298.1	333.6	362	324.9	327.7
198	217.3	205	233.8	203.5	276.7	233.5	291.4	248.9	277.3	296.9	284.1	263.3	234.7	245	273.1	270.1	254.3	229	275.7	286.8	240.2	203.7	241.9	240.6	242.9	244.9	233.7	275	222.5	260.8	243.1	213.7	260.5	235.2	235.9	185	203.2	202.6	247	239.2	221.3	272.4	238.5	184.1	251.7	233.7	203.7	232.8	193.2
199	400.2	413.6	485.3	384.8	372.8	401.7	360.5	409.7	374.4	358.6	364.7	403.3	346.2	375.7	387.6	361.4	397.5	340.2	369.8	337	358.1	340.8	322.4	373.3	376.2	291.5	318.3	310	311.7	276.5	332.7	354.8	337	292	261.5	290.5	320.5	334.1	267.8	271.8	272	311.2	263.3	279.5	291.3	245.1	316.6	275.9	290.4
200	216.2	229.7	227.9	182.5	142.3	210.6	232.5	208.8	220.8	203	236.2	203.4	203	154.7	185.8	165.2	153.2	189.4	187.2	179	161.5	132	173.5	167.9	180.3	216.8	148	175	179.5	121.5	192.8	161.1	152.1	210.2	213.4	178.4	198.3	173.1	176.1	169.4	189.5	180.5	218.3	184.1	220.1	230.6	161.6	202.9	186.5
0	451	380.4	327.4	269.9	326	337	275.4	342.6	293.3	299.5	273.7	283.1	299	312.8	293.6	282.7	236	258.3	251.4	276.3	215.7	218.2	280.9	250.3	220.7	195.3	193.9	228.7	234	242.2	265.3	267.5	221.7	246.7	240	244.8	248.3	198.8	245.5	310.1	272	268.9	266.5	270.2	243.3	257.4	230.5	260.3	244.6
201	259.3	247.1	206.6	230.8	227.1	313.6	214.8	232	209.5	234.5	245.5	231	224.9	264	206.8	208.3	202.7	298.1	247.6	243.2	244.8	233.1	203	195.1	240.5	195.8	216.9	233.7	226.1	226.5	238.9	206.2	202.3	225.3	250.5	204	278.2	233.1	209	252.8	238	216.7	231.3	257	201	237.9	239.8	229.6	235.6
202	418.5	353.4	442.3	453	395.5	423.1	418.1	406.5	422.6	384.6	356.3	421.7	417.4	445.2	411.1	368.1	365.9	407.7	426.2	402.3	439.8	373.3	342	354.4	382.4	328	375.4	312.4	335.9	350.5	349	398.6	349.5	401	370.1	418.6	397.5	327.4	417.5	366	345.6	386.8	332	398.5	422.9	370	359.9	1314	1558
0	233.5	253.1	211.2	227.9	189.6	180.7	214.5	214.1	167.1	167.1	202.4	203.2	217.9	193.1	188.5	215.5	142.7	144.1	136.5	169.5	151	162.1	147.1	133.1	139.1	106.5	145.7	192	157.8	154.6	137.1	175.6	139.7	166	150.2	114.2	147.3	163.4	159.2	163.8	161.2	151.2	142.1	155.3	184.2	150.1	212.8	146.9	143.7
203	425.5	457.3	349.7	355.1	417.9	329.2	274.8	279	340.4	284.5	256.7	215.8	252.8	268.1	270.9	259.2	244	199.3	266.1	264.5	240.3	268	256.9	242.7	255.9	183.2	220.2	272	230	229.7	214.5	250.5	235.8	220	191.7	237.9	205	256.8	209.2	261.3	207.5	229.2	227.8	244.9	312.7	262.6	288.3	281.1	258.2
0	277.1	251.3	234.7	240.3	233.3	258	212.5	215.4	203.4	200.1	220.9	228.8	261	189.3	234	259.4	256.4	237.9	262.2	212.9	251.6	230	214.7	234.6	227.1	229.6	224.6	267.3	225.9	244.5	289.9	308.2	663	660.6	695.5	685.5	716	650.6	638.5	651.6	649.1	625.5	645.6	698	684.3	647	668.1	669.5	654
204	214	276.7	205.1	223.7	187.7	238.3	279.3	215.4	188.2	221.8	231.6	222.1	202.4	250.4	263.5	221	272.9	282.8	225.9	270.9	256.1	258.3	228.2	270.1	249.3	230.5	269.1	252	242.1	268	212.5	274.3	303.2	251.9	260.3	251.3	247.7	296.3	305.2	253.4	301.7	271.3	269.8	288.3	268.8	269.3	286.7	247.4	221.1
205	1087	740.1	973	1028	925.5	820.5	675.5	615.7	503.5	492.7	395.8	370.8	394	461.7	436.5	341.1	366.5	465.4	340.8	303.4	316.5	277	353	261.5	247.5	245	203.9	231.4	210.6	215.5	233.1	217.1	204.5	199.1	198.1	184.6	256	231.5	211.1	226.5	235.5	196.5	232.1	252.4	248.5	273.1	198.9	204.2	239.7
206	313.2	334.5	278.2	297.5	295.1	322.2	272.4	293.2	317.1	279.1	287.3	301.4	276.7	262.6	287.2	308.6	246.8	243.5	272	276.8	305.6	317.7	269.5	291.5	314.3	329.5	314.2	311.3	265.3	327.2	326.3	253.4	313.8	316	280.7	310.2	342.8	262.2	325.2	325.7	316.2	297.8	315.7	342.5	251.1	333.1	279.7	384	995.3
0	173.8	183.1	166.3	163.5	150.3	132.6	180.1	187.5	161.8	138.4	165	136.9	169.5	140.2	149	145.7	126.9	116.8	130.9	157.9	164.5	120.3	107.3	132.4	128.7	124.5	133.6	117.1	157.4	120.3	155.5	125.7	128.4	117.1	130	129.8	116.4	146.9	137.9	171.4	150.5	121	135.1	131.1	135.5	131.8	149.9	115	117.8
207	291.9	260.5	275.8	237.4	222.8	257.7	234.8	249.7	237.9	250	230.5	224.6	209.9	250.7	214.8	228	244.4	240	225.9	262.4	212	217.7	227.6	174.7	162.1	184.9	203.5	192.1	220.8	213.6	189.2	207.7	221.9	212.9	203.4	201.6	188.9	193.2	197.4	195.5	187.3	201.9	217.5	218.1	267.6	271.7	223.2	232.7	234.9
208	305.5	224.4	220.2	221.4	298.3	246	228.3	229.6	208.8	197.3	193.9	230.1	227.1	228.2	200.1	214.4	209.8	242.4	263	291.5	221.7	244.3	220.9	260.7	195.7	234.8	201.4	213	224.4	239.5	178.1	195.4	232.6	196.5	221.1	230.6	237.2	248	213.7	219.2	256.4	226.5	247.7	267.7	249.5	225.4	284.2	276.6	284.1
209	1043	995.4	820.2	876.1	987	723.5	601	507.5	483	604.2	594.2	529	550.8	552	452.5	468.1	414.3	381	353.5	312.5	338	313	297.5	305.5	304	355.1	337.6	340.9	306	341.1	344.5	327	322.1	365.5	344.1	326	304.9	342	312.7	281.2	266.1	258.5	242.6	285.9	227.5	279	260.9	258	285
210	152	152.5	117.6	129.6	131.7	178.8	165.3	147.1	117.2	140.2	134.6	122.1	122.2	139.4	118.9	132.7	131.3	106.7	101.7	141.5	109.1	107.7	103.2	120.5	139	85.24	98.23	142.7	93.51	122.5	134.5	126.5	134.8	118.5	103.5	80.02	111.5	125.5	114.2	102.5	101.8	119.9	111.4	100.5	96	103	125.4	88.12	111.6
211	314.3	260.3	299.9	265	328.1	339.1	261.1	301.1	381.2	290.8	389.7	312.4	301	259.2	338.3	266.8	252.1	257.5	267.4	231.7	224.9	269.7	229.9	215.8	274	259.6	237.7	257.2	297.6	296.3	263.5	259.6	218.8	266.8	248	221.6	314.8	270	273.9	244.6	231.9	272.6	295.7	330	301.3	274.7	262.7	300	330.7
212	186.8	156.7	200.3	153.5	175.1	139.4	142.4	129.7	150.7	181.7	177.3	179.7	156	151.4	185	198.1	158.4	134.9	153	136.8	145.1	142.4	163.4	140.6	157.7	132.8	144.1	158.7	125.8	155.7	155.2	172.2	137.1	152	161.9	163.8	154.6	139.6	128.3	152.4	178.1	128.9	158.7	142.8	180.4	141.5	134.8	151.1	150
0	219.6	275.2	240	231	292.1	263	250.1	238.6	247.7	206.6	189.6	216.3	176.1	218.8	219.1	218.6	160	208.8	196.7	152.3	158.4	217.5	188.6	232.7	220.2	234.3	220.7	246.3	182.8	191.5	227.2	209.6	255.2	176.3	217	180.8	193.6	161.9	193.1	201.9	198.1	222.1	220.5	218.7	272.2	249.5	233.9	249.5	243.5
213	401.2	353.5	357	375.5	369.2	380.4	267	313.5	277.5	311.9	271.5	273	340.1	314.5	362.5	248.3	224.9	243.5	262.3	213.5	273.9	258.9	241	241.3	193.9	254.3	225.2	231.2	287.4	326.4	260.6	287.5	215.8	255.1	258.8	244.5	284.9	296.5	246.5	292.4	293.9	287.3	241.1	234	228.5	240.9	241.5	260.8	231.4
214	572.7	646.2	541.2	531.6	512.3	506.7	551.7	549.8	537.9	522.1	429.2	460.1	459	385.7	382.8	350.8	348.4	359.6	297.4	373.4	336.7	334.9	365.5	307.7	312	340.4	323.8	307	348.5	356.3	329.4	390	345.2	346.7	333.9	360.5	341	387.7	343.6	412.1	332	374.3	354.5	393.5	308.3	383.2	335.4	442	380.9
0	NaN	NaN	NaN	NaN	NaN	NaN	NaN	NaN	NaN	NaN	NaN	NaN	NaN	NaN	NaN	NaN	NaN	NaN	NaN	NaN	NaN	NaN	NaN	NaN	NaN	NaN	NaN	NaN	NaN	NaN	NaN	NaN	NaN	NaN	NaN	NaN	NaN	NaN	NaN	NaN	NaN	NaN	NaN	NaN	NaN	NaN	NaN	NaN	NaN
0	213.7	152.2	175.4	179.6	188.3	176.3	166.5	156.3	211.1	133.7	137	165.8	130.5	145.4	157.1	128	127.7	141.8	152.9	165.8	172.6	NaN	NaN	NaN	NaN	NaN	NaN	NaN	NaN	NaN	NaN	NaN	NaN	NaN	NaN	NaN	NaN	NaN	NaN	NaN	NaN	NaN	NaN	NaN	NaN	NaN	NaN	NaN	NaN
215	283.5	356.7	293.9	259.7	288.5	282.6	247.3	276.2	263.6	282.5	308.8	244.1	237.1	281	277	221	269.1	230.5	306.9	241.7	217.3	233.7	275.3	235.6	277.5	250.5	237.9	249.9	232.4	251.7	320.3	250.6	238.2	293.7	267.3	264.4	264.5	276.8	235.7	233.6	262.9	278.5	237.9	298.4	324.7	324.9	301.3	242.5	284.9
216	283.4	197.1	242.8	171.1	250.9	239.5	176.2	182	166.5	183.1	152	193.5	128.7	168.9	167.8	141.1	178.5	181.8	134.8	171.5	179.8	130.2	127.2	153.7	136	157.5	146.4	165.1	125.2	162.2	165.9	160.9	140	145.7	163	163.8	159.7	137.5	122.5	157.4	156.9	158.8	172.2	149.9	158.2	167.5	172.8	149.6	131.5
217	403.7	334.6	365.6	322.5	297.1	343.1	340	335.9	311.5	305.5	317.4	353	304.1	275.5	263	325.2	453.3	880	859	875.5	861	814.4	860.8	832.9	840.5	773	826.5	800.1	824.2	826.5	759.7	783.3	726.2	706.5	723.5	835.6	907.2	868.7	826.8	813.2	661	596.5	596.2	NaN	NaN	NaN	NaN	NaN	NaN
218	238.2	267.1	241.9	239.3	257.2	248.8	213.5	223.9	207.8	224.3	197	227.7	226.9	262.3	234.7	194	229	221.2	236.1	264.3	214.3	231.4	220.2	227	213.3	243.7	250.6	258.3	245.7	240.8	284.9	234.6	221	260.5	210.3	213.5	202.7	228.3	221.1	267.5	206.7	263.7	260.9	268.8	251.6	209.7	237.3	247.7	207.4
219	564	705.8	638	726.9	551.9	563.4	537.1	456.9	442.7	456.8	477.1	453.1	423.1	468.3	386.2	415.5	347.2	368.7	397.7	377.4	324.4	312.8	307	316.6	329	301.1	363.9	296.4	326.2	342.7	292.1	283.2	319.2	308.7	275.5	334.5	304.4	259.9	287.9	332.5	267.5	322.8	332.1	293.4	405.3	355	355	333.8	369.4
0	289.1	306.4	222.8	243	297.7	226.5	256.3	242.1	221	203.6	212.3	226.8	229.4	195.1	200	198	195.3	218.4	180.7	189.7	172.3	238.2	195.7	169.3	152.3	200.4	176.3	230	199.1	171.3	209.3	158.5	190.8	205.7	155.8	141.3	147.6	175	170.6	169	180.7	199.7	154.7	152.7	193.2	178.7	156.5	147.3	190.7
0	304.5	228.4	284	253.2	265.2	247.5	294.8	289.7	280.2	256.3	208.5	237	242.1	264.2	285.2	287.7	271.5	253.5	275.7	287.2	337	298.1	290.7	275.8	246.4	271	326.5	294.2	252.7	293.3	317.4	250	296.2	293.2	275.2	309.6	290.6	237	276.6	571.9	718.4	878.5	828	664.3	656.8	745.2	637.7	628.8	642.4
220	232	213.8	183.2	198.8	203.2	166	199.2	227.7	149	189.7	178	163.1	141.1	166.4	165.6	140	158.5	101.9	149.5	133.5	135	166.8	159.9	162.3	171.4	156.7	160.9	155.1	146.8	131	186.4	151.2	182.3	158.5	150.5	132.6	172.3	155.7	150.1	181.1	174.5	125.6	139.2	163.6	159.5	177	126.5	180	156.5
0	144.4	119.1	183.6	156.4	175	164.6	166.6	145.5	133	159.8	130	147.9	134.4	113.9	NaN	NaN	NaN	NaN	NaN	NaN	NaN	NaN	NaN	NaN	NaN	NaN	NaN	NaN	NaN	NaN	NaN	NaN	NaN	NaN	NaN	NaN	NaN	NaN	NaN	NaN	NaN	NaN	NaN	NaN	NaN	NaN	NaN	NaN	NaN
0	230.4	165	198.1	167	203.2	254.7	221.9	235.7	245.9	182	168	192	195	156.7	150.6	191	145.9	175.6	205	168.5	171.3	176.3	155.8	163.2	171.5	161.8	160.9	143.4	167.2	152.2	162.6	149.8	161.6	169.1	170.3	155.1	137.2	129.3	185	143.9	141.1	165.3	157.7	153.6	153.7	152.5	136.6	136.5	139.4
221	251.8	248.9	326.4	323.3	280.6	249.8	272.3	305.2	284.5	238.4	252.5	213.4	249.1	239.1	240	244.7	279	258.1	208.3	203.2	262.1	224.3	230	210	217.5	245.5	257.6	224.4	212.5	213.6	166.3	199.9	246.2	208.3	209.4	198.6	214.5	177.8	242.9	211.9	204.6	196.4	199.7	181.3	132.5	189.3	187	232.8	217.5
0	210.4	180.9	138	207.6	198.6	187.5	154.9	148.8	135.4	139.4	139.8	133.1	176.8	141.9	111.8	166.7	129	128.1	127.5	121.8	144.3	113	127.8	150.3	103.7	147.3	115.3	128.7	125.6	149.4	103.9	136.3	136.2	135.4	96.93	128.6	117.1	83.57	107.2	99.2	123	115.3	116.2	133.7	110.4	115	103.1	127.5	NaN
0	340.4	281.2	322.2	258.7	268.7	263.4	255.2	317.1	294.2	283.2	304.3	259.8	255.1	240.8	217.3	241.3	274.3	211.5	240.5	267	204.3	200.9	203	209.4	219.9	263.3	198.9	215.4	204.6	204	226.4	202.4	266.1	201.9	228.7	250.2	213.4	170.8	204.8	168.5	198.9	210	212.7	175.6	218.5	184.4	213.5	204.8	217.4
222	178.6	222.2	200.3	178.7	157.2	179	191.9	152.5	150	156.3	157.3	158.5	138.9	162.3	118.5	131.3	137.5	133	142	145.9	158.7	134.3	98	144.9	143.1	146.9	120.7	167.7	124.4	139	137	120.1	148.3	138	139.8	109.9	157	161.7	132.2	135.5	129.1	142.7	119.3	96	126.4	121.2	148.1	135	101.9
223	434	396.6	368.2	340.7	334.8	392.4	314.5	324.5	330.6	309.9	298.8	265.6	286.3	278.8	308.2	247.1	239.8	276.2	205.2	214.1	264.2	218.3	230.8	201.5	233.6	243.8	239.4	242.4	268.7	266.8	206.1	262	245.8	189.1	185.6	175.1	179.2	182.8	214.5	237.9	197.2	202.9	186.5	199.3	189	199.5	195.6	187.4	192
0	171.7	176.5	212.6	137.2	200	180.6	125.2	165.7	147.7	128	176.4	161	176.5	194	166.6	163	118.7	161.5	170	151.4	155.5	163.6	140.4	172.4	160.5	142.6	138.1	147.2	118.1	178	119.7	131.6	96.5	186.9	136	156.5	145	109.8	134.8	141	144.8	145.4	153.6	115.8	134.6	149.7	125	127.4	126.5
224	242	279.8	203.5	227.3	229.2	238.2	243.1	222.8	241.6	281.6	253.2	262.9	245.8	261.5	224.7	230.5	263	232.7	279.1	251.9	228.2	202.5	224.8	215.5	238.3	247	253.7	219.5	212.5	237.9	245.1	211.6	256.8	241.5	254.1	235.7	262	267	239.7	242.8	303	285.3	310.7	252.9	268.7	268.9	259.5	267.5	293.8
225	285.5	247.5	263.4	259	297.5	230.4	256.8	224.2	253	277.5	221	237.4	237.6	225.1	234.1	215	250.4	274.4	191.1	238.1	214.5	175	201.1	175	175.2	172.6	178.5	207	197.4	218.1	163.9	225.3	199.9	200.1	172.7	198.9	198.5	208.2	203.5	220.4	185.5	192.5	164.3	200.1	178.3	205	199.3	222.8	180.4
226	409	409.5	453.1	520.6	429.9	371.9	394.5	350	375.5	360.1	354.2	277	298	342.9	411.6	348	268.5	271.3	270.1	306.8	312.2	264.1	290.1	267.1	311.5	243.4	236.1	318	279.8	270.1	241.2	255	211.9	248	230.8	251.9	215.2	223.2	237.4	242.5	237.1	214.1	229.4	230.5	221.1	236.6	270.7	270.3	232.3
0	373.8	282.4	325.6	357	425.7	293	343	323.8	375.2	304.2	347.5	324.5	382.3	308.7	311.8	303.7	270.9	329.2	311.3	319.4	258	286.8	275.5	314.4	294.4	333	305.4	263	299.5	348.1	280	328.2	290	329.7	348	268.5	248.2	288.3	270	271	308.5	283	364.7	257.5	263.5	272	295.7	308.3	310.5
0	194	302	166.2	169.6	161.5	192.6	150.2	139.3	214.1	195.5	133.4	140.1	182.5	180.2	224.7	176.5	148	167.5	165.7	133	184.4	138.4	123.2	187	191.1	161.3	142.3	105.5	135.6	145.9	152.9	99.82	164.5	164.5	162.1	124.2	125.5	147	190.4	114	141.1	155.7	156.2	146.2	164.7	167.7	182.5	160.5	142.5
227	255.8	303.5	232	293.7	239	209	206	232.9	224.8	175.1	223.7	184.1	244.6	232.8	249.9	228.6	209	252.5	248.9	240.8	279.5	271.9	201.8	231	239.5	258.5	251	291.3	226	248.9	254.5	291	218	245.7	301	252.1	233.7	304.2	252.3	207.9	236	273.4	266.2	241.5	217.1	291.6	263.7	240.5	244.2
0	253	220.3	217.7	261.5	255.5	191.4	256.6	231.3	239.1	268.1	239.3	270.5	259.1	271.4	240.3	258.8	223.7	285	238.6	273	264.8	216.8	197	242.5	248.1	227.1	203.3	207.6	206.4	210.1	254.6	252.5	237.5	194.8	246.5	242.1	200.9	230.6	213.9	203.8	250.5	218.2	220.5	218.5	196	234.9	160.9	208.9	213.4
228	361.5	263.6	284.9	315.4	294.2	316	309.7	335.2	305.5	275.2	297.1	357.1	304.9	304.5	260	310.2	268.3	268.8	277.7	297.7	301.2	315.3	283	255.3	264.3	309.8	248.1	311.8	212.4	274.6	260.3	292.3	214.9	223.4	266.5	269.3	252.5	244.6	259.6	294.9	280.1	247.9	253.6	258	229.5	262.3	268.9	238.2	242.7
229	364.1	332.5	416.8	363.2	302.1	285.1	294.4	295.9	311.7	382.3	321	283.3	330.2	267.2	263.8	238.8	201.3	233.5	215.5	235.7	251	256.3	234.3	272.8	219.3	207.3	261.7	180.7	180	182	193.5	232.7	200.9	299.7	208.1	227.9	197.6	209	240.4	242.3	196.6	223.1	216.6	190.3	197.5	184	265.8	173.4	231.7
0	351.9	367.9	381.9	371.3	351	395.1	356.9	321.6	355.5	282.9	300.5	333.1	365.5	271.3	320.2	298.3	306.2	255	272.6	247.1	227	244.5	243	252.8	285.5	303.9	282.4	295.6	311.1	244.4	262.1	270.1	275.3	242.8	285.4	265.1	262.9	216.5	214	278.8	255.3	321.6	206.6	295.2	275.5	211.1	255.5	256.5	231
230	252.9	250.4	276.5	228.6	195.3	173	196	198.9	187.2	213.8	199.5	224.1	214.2	219.4	180.1	167.3	180.5	193.2	195.7	210.5	165.4	209.4	183.5	221.7	169	200	213.4	190.5	177.8	196.8	172.9	194.2	206.8	210.9	225.5	246.1	214	179.4	237.2	249.4	203.7	257.9	158.9	287.4	220.9	213.7	219.9	159.3	275.8
231	342.5	255.6	263.1	234	279.7	295.2	284.4	285.5	237.1	260.7	288.6	234.2	242.7	258.1	237.4	234	243	252.8	231.7	174.5	217.8	231	236.4	257.3	224.5	243.4	241.6	250.6	259	239.6	231.6	273.5	250.9	234.4	220	229.5	296	287	285.5	234.4	249.2	229	227.5	235.5	250.5	285	264.5	234.5	257
232	415.1	401.2	343.5	386.9	381.7	380.2	339.3	366.1	378.6	388.9	355.5	401	341.1	338.2	339.7	354.8	337.7	328.9	310.1	331	389.9	334.8	327	346.9	291	287.6	337	351	343.1	339.9	317.2	401.2	265.9	322.3	347.4	311.6	291.5	290.7	283.5	367.8	332.2	325.8	299.8	344.2	304.7	358.3	301.5	358.2	316.9
233	385.9	353.5	342.7	339.9	349.8	378.2	365.1	331.6	336.6	368.5	393.2	320.7	332.6	323.3	280.6	260.9	244.3	240.2	223.7	256.6	227.6	267.1	258.4	258.6	250	305.3	275.7	286.4	275.3	264.8	266	283.1	259	280.7	283.5	319.4	298.1	301.8	279.5	278.1	259.3	278.4	322.5	252.6	291.1	271.6	277.9	289.2	287.1
234	337	317.4	303.9	279.2	321.6	292.4	302.6	280.2	256.5	260.8	256	239.6	283.5	226.9	243.1	263.5	229.2	211.6	246.7	218	186.7	214.9	188.6	176	183.5	149.4	181.9	237.8	189	196.3	181	180	185.9	232	194.3	189.8	189.7	228.4	196.3	181.5	185.8	186.2	180.1	199.9	188.5	192.8	201.4	193	210.4
0	224.5	333.6	213.6	213.6	189.5	228.4	195.5	180	246	186	189.9	252.7	196.3	211.9	234.8	221.6	173.6	254.7	146.8	228	232	176.1	163.3	232.9	233	209	240.6	225.7	195.8	205.4	210.9	183.6	233.5	195.2	216.6	190.9	205.1	199.2	164.4	165.9	171.5	181.3	175.3	229.4	193.3	232.6	170.9	161	186.7
0	212.5	NaN	NaN	NaN	NaN	NaN	NaN	NaN	NaN	NaN	NaN	NaN	NaN	NaN	NaN	NaN	NaN	NaN	NaN	NaN	NaN	NaN	NaN	NaN	NaN	NaN	NaN	NaN	NaN	NaN	NaN	NaN	NaN	NaN	NaN	NaN	NaN	NaN	NaN	NaN	NaN	NaN	NaN	NaN	NaN	NaN	NaN	NaN	NaN
0	306	279.1	278.1	339.6	271.2	310	321	279.3	262	259.1	295.7	249.6	249.1	322	285.3	272.2	332.2	300.4	272.1	285.6	273.2	285.6	254.5	288.3	261.3	298.2	272.1	276.3	273.7	256.7	251.1	262.3	246.7	247.1	282.3	258.8	266.9	267.3	287.5	256.8	324.5	276.8	306.2	257.6	212.6	287.7	228.2	258.6	238.7
0	202.5	138.5	160.9	198.8	139.4	159.4	163.2	113.7	190.6	126.9	161.7	114.3	147.7	136.1	174.9	139.8	127.7	127	115.5	107.3	164.5	130.4	130.5	139.5	144.8	115.7	157.5	174.6	141.6	96.95	144.5	123.1	136.1	207.8	125.6	105.1	110.3	130.7	137.9	144	92.64	142.3	143.6	156.5	237.2	104	NaN	NaN	NaN
235	319.9	257	230.9	248.5	289.6	271	244.9	216.3	199.3	201.5	211.7	213.6	251.5	205.8	203.6	228.5	239.7	225.7	208.3	187.8	163	192.6	182.8	177.6	201.3	213.5	175.7	203.1	178.9	240.1	208.7	220.4	207	197.3	207.5	209.3	193.3	209.7	211.4	178	222	174.3	216.6	192.1	216.3	220	992.7	1261	1051
236	215	218.5	233.6	245.3	208.3	205.2	228.4	306	257.4	293.9	253.7	231.3	310	218.5	188.8	169.6	201.2	239.5	264.6	215	218.6	224.9	214.7	200.6	236.5	284.4	230.8	212	221.7	212.7	220.2	281.8	246.7	248.2	198.7	218.3	242.3	226.5	229.8	210.5	212.4	250.2	216.7	204.5	202.4	211.7	199.9	240.6	241.8
0	NaN	NaN	NaN	NaN	NaN	NaN	NaN	NaN	NaN	NaN	NaN	NaN	NaN	NaN	NaN	NaN	NaN	NaN	NaN	NaN	NaN	NaN	NaN	NaN	NaN	NaN	NaN	NaN	NaN	NaN	NaN	NaN	NaN	NaN	NaN	NaN	NaN	NaN	NaN	NaN	NaN	NaN	NaN	NaN	NaN	NaN	NaN	NaN	NaN
237	274.2	222.9	243.3	213.1	243.6	236.9	195.8	214.1	223.8	292.8	193	186.2	172	194	205	213.6	192.6	217.5	197.3	228.2	177.9	173.5	237.3	201.1	238.6	208.7	197	217.4	193	172.4	197.7	175.5	205.8	209	227	257.1	197.7	192.2	200.7	184.5	175.1	205.7	194.1	199.4	170.6	209.4	168.3	182.6	184
0	145.6	141.7	212.9	167.2	173.5	142.6	147.5	188	139.9	167.1	143	175.6	154	121.7	131.3	90.38	158	160.9	120	149.5	151.3	109.1	135.9	129.5	92.73	135.8	117.1	131.9	113	139.9	98.37	116.5	112.9	125.7	137.9	101.1	107.7	136.2	149.4	109.3	131.8	145.3	76.61	108.9	99.61	116.8	104.6	111.5	76.92
238	171.7	214.1	184.5	257.1	143.7	167.7	183.8	132.9	151	159.9	155.3	135.7	176.5	138.2	140.3	153.4	132.9	122.1	116.5	147.8	106.3	143.7	170	124.5	140.2	143.6	126.4	136	173.9	168.5	156.1	124.3	146.8	118.2	149.7	140.3	154.7	155.1	98.89	132	200.4	131.9	164	106.3	121.1	158	120.9	105.4	110
0	NaN	NaN	NaN	NaN	NaN	NaN	NaN	NaN	NaN	NaN	NaN	NaN	NaN	NaN	NaN	NaN	NaN	NaN	NaN	NaN	NaN	NaN	NaN	NaN	NaN	NaN	NaN	NaN	NaN	NaN	NaN	NaN	NaN	NaN	NaN	NaN	NaN	NaN	NaN	NaN	NaN	NaN	NaN	NaN	NaN	NaN	NaN	NaN	NaN
239	173.9	170.9	187.5	243.8	158.5	212.7	157.6	171.5	140.1	135.6	152.2	179.5	127.8	137	165.2	129.2	134.1	125.1	161.5	143	132.1	114.4	137.8	143	143.5	175.9	136.7	159.1	157.7	144.8	132.2	125.7	151.3	152.1	145.5	143.8	157.6	123.1	107	127.8	113.2	149.7	121.2	142.3	144.4	120.6	152.8	132.9	161.8
240	209	209.1	193.6	194.6	232	185.5	220.1	211.8	188.8	142.4	153.9	187.2	216.8	194	212.4	165.4	175.8	173.9	189.7	198.2	136.6	196	152.9	194.7	114.6	174.5	143.5	198.4	176.5	173.6	155.1	168.3	165.4	155.4	166	187.4	175.5	194.7	141.4	175.9	164.3	163	155.1	160.5	182.5	161.2	156	167.2	164
0	146.5	184.8	134.2	118.7	150	116	147.1	126.5	115.5	114.4	121.8	153.8	98	95.5	126.9	144.8	122.3	103.4	128.7	150.8	102.9	118.2	121.6	121.4	95.28	132.5	100	87.18	116.6	66.9	110.5	123.1	122.1	151.5	141.1	136	77.52	102.1	99.66	118.6	96	96.56	113.4	109.5	73.92	110.1	100	89.5	92.55
0	246.3	273.1	258.2	229.5	265.3	197.4	219.4	247	216.8	226.5	236.9	250	296.9	243.2	219	242	NaN	NaN	NaN	NaN	NaN	NaN	NaN	NaN	NaN	NaN	NaN	NaN	NaN	NaN	NaN	NaN	NaN	NaN	NaN	NaN	NaN	NaN	NaN	NaN	NaN	NaN	NaN	NaN	NaN	NaN	NaN	NaN	NaN
241	441	494.1	509.9	476.2	496.9	467.7	456.5	385.6	388	351.2	334	336.8	309.9	301.1	329.4	287.5	296.7	247.3	254	308.8	269.9	265.2	322.6	246.9	273	287.2	313.8	283	217.3	258.7	268.9	272.5	265.4	304.8	308.3	307	251.3	297.2	292.5	259	272.6	313.4	257.1	278.7	301.2	325.5	273.2	250.1	272.7
242	329.6	260.1	284.1	347	320.7	365.5	334	286.4	256.9	326.7	251.8	316.8	314.5	271.2	269	291.9	313.6	308.8	334.3	304.6	320.2	267.1	337.3	325.2	253.2	280.2	286	298.9	299	253.7	304.3	266	257.1	251.3	254.4	226.2	224.2	261.3	257.6	263.7	236.8	279.1	226.2	275.3	292.4	212.1	311.8	280.9	290.7
243	329.9	364.6	354.1	356	301.3	281.6	309.7	333.1	351.1	369.7	322.3	297.3	291	309.9	342	290.8	336	343.9	349.2	335.3	331.3	287.6	263.5	314	299.5	368.2	319.5	303.6	285.7	298.3	289.7	316.7	262.6	277	267.6	305.4	290.7	294.2	290	276	256.6	364.3	324	308.4	313.1	334.5	381.9	303.3	297
244	325.6	339	358.4	354.4	425.7	362.8	375.8	321.7	325.3	272.3	283	307.7	301	254.1	302.9	257	260.3	259.7	258.9	246.3	254.3	274.3	270.5	272.5	231.6	271.1	265.2	265.3	248.7	262.6	240.8	261.7	210	272.8	257.4	204.2	227.1	267.2	218	236.2	226.9	227.8	254.2	210.3	217	209.6	238	240.7	203.6
0	NaN	NaN	NaN	NaN	NaN	NaN	NaN	NaN	NaN	NaN	NaN	NaN	NaN	NaN	NaN	NaN	NaN	NaN	NaN	NaN	NaN	NaN	NaN	NaN	NaN	NaN	NaN	NaN	NaN	NaN	NaN	NaN	NaN	NaN	NaN	NaN	NaN	NaN	NaN	NaN	NaN	NaN	NaN	NaN	NaN	NaN	NaN	NaN	NaN
245	343.4	369.9	398.5	330	351.1	336	247.9	278.2	275.9	303.7	328.4	273.3	327.4	272.2	297.2	328.1	305.6	255.4	313.5	337	297.8	297	259.4	267.8	320.5	289.7	325.2	311.3	323.2	315.7	267.4	274.7	268.8	321	295.5	259.2	254.1	299.6	298.7	278.2	291.6	294.8	256.6	281.8	342.9	291.6	259.5	311.2	278.2
0	388.3	345.6	359.6	311	331.1	360.8	317.3	371.7	337.8	294.3	311.6	361	311.6	399.6	358.8	312.8	330.6	285.4	302.1	326.6	306.1	334.8	342.7	333.7	359.8	306.7	294.9	345.8	328.5	327.7	360.8	248.2	277.7	331.8	312.9	244.4	310.5	331.1	287.5	275	246.2	322.5	336.2	293.5	298.9	218.6	272.8	311.8	282.1
246	294.9	300.6	224.4	273.2	285.3	159.5	202	223.5	190.4	203.4	170.5	217.4	198.7	181.4	158.2	205.2	185.9	172.5	192.4	157.9	170.7	192.5	200.5	182.6	180.7	150.3	175.1	210.1	216.5	224.6	206.1	206.8	157.4	180.1	183.2	176.4	154.6	159.6	185.1	173.6	172.3	189.5	221.6	168.6	188.5	149.6	199.3	206.9	171.6
247	620.7	597.2	688.3	644	563.8	792.7	646.9	625.3	522.4	524.9	436.9	545.9	622.6	558.1	528.5	507.3	512	450	532.7	510.5	412.3	461.6	389.9	432	465.6	400.7	366	403	372	406.8	386.8	400.2	379	339.1	355.5	370.6	316.3	321.7	352.4	309.1	297	339.2	314.5	331.4	353.8	300.5	310.8	339.3	309.4
248	271	279.2	259.1	267.6	281.3	258.2	265.1	214.6	303.1	280	255.7	203.1	305.1	259.1	265.7	340.2	276.7	316.9	264.9	329.7	266.6	325.7	328.8	264	287	305	302.9	242.6	298	306.4	281	283.2	280.5	288.9	315	276.3	243.6	271	285.7	248.8	261	290.3	243.7	829.7	617.6	276.6	1002	258.8	234.7
249	318.6	251	166.4	212.4	241.9	136.3	197.5	215.2	215.1	176.4	193.8	201.6	208.6	164.5	201.6	213	136.5	170.8	186.4	191.5	169.8	179	174.7	139.8	168.1	163.7	151.3	156	193.6	178	187.9	126.7	126.8	153.1	198.7	158.8	199.5	214.7	184.2	151.5	152.3	214.3	143.3	131.9	188.2	148.2	161.6	186.2	173.4
250	146.6	204.9	163.2	185.8	198.3	123.3	245.6	167.8	228.5	140.9	150.3	168.5	181.8	178	170.3	151	174.8	166.3	141.9	177.6	145.9	178.5	160.6	152.1	191.9	151.6	224	193.5	187.6	192.4	140.4	170.4	158.6	150.5	122.4	183.3	164.9	181.9	150.6	142.1	125.4	161.5	184.2	156.4	149.1	166	128.3	165.9	168.5
251	450.2	507.5	552.5	683.7	597.2	537.3	591.1	514.4	438.4	458.6	506.4	405.4	327.1	295.2	265.6	303.5	279.8	346.5	360.5	576.5	468.5	205.8	179.9	209.8	197	232.5	168.2	203.3	197.8	198.1	204.1	203.7	174.6	190.3	239.7	188.2	224.5	187	255.4	180.7	239.5	200	188.5	183.6	173.9	199.9	196.1	215.4	215.7
252	186.6	271.8	194.2	216	209.5	223.2	243.2	252.1	242.5	251.8	196.5	193.7	244.3	227.3	203.9	222.1	275	223.9	233	236.5	230.5	248.4	223.7	208	204.4	226.3	266.6	262.8	219.1	246.3	245.1	232.6	198	205	219.4	244.4	232.3	212.3	194.5	187.1	213.3	203.4	248.6	183.2	204.8	219.5	241.2	208.3	211.4
253	190.6	197.5	190.5	193.2	186.5	199.8	168.3	164.4	169.5	197.3	121.7	162	171.5	114.1	162.3	162.7	170.9	172.4	154	141.2	123.3	124.4	123.1	114.4	154	144.6	112.7	143.9	128.3	118.4	100.6	113.1	156.8	141.7	112.6	156.9	130	137.4	131.4	116.9	145.6	133.9	122.4	104.9	157.6	125	133.4	95.03	132.4
0	NaN	NaN	NaN	NaN	NaN	NaN	NaN	NaN	NaN	NaN	NaN	NaN	NaN	NaN	NaN	NaN	NaN	NaN	NaN	NaN	NaN	NaN	NaN	NaN	NaN	NaN	NaN	NaN	NaN	NaN	NaN	NaN	NaN	NaN	NaN	NaN	NaN	NaN	NaN	NaN	NaN	NaN	NaN	NaN	NaN	NaN	NaN	NaN	NaN
0	193	141.9	186.8	160.7	130.2	209.7	155.3	176.5	182.6	127.5	151.5	168.7	128	89.96	114.7	125.7	104.1	133.3	NaN	NaN	NaN	NaN	NaN	NaN	NaN	NaN	NaN	NaN	NaN	NaN	NaN	NaN	NaN	NaN	NaN	NaN	NaN	NaN	NaN	NaN	NaN	NaN	NaN	NaN	NaN	NaN	NaN	NaN	NaN
0	343	367.6	330.3	411.8	360.1	339.6	264.1	253.1	256.2	237.8	186.3	263.7	NaN	NaN	NaN	NaN	NaN	NaN	NaN	NaN	NaN	NaN	NaN	NaN	NaN	NaN	NaN	NaN	NaN	NaN	NaN	NaN	NaN	NaN	NaN	NaN	NaN	NaN	NaN	NaN	NaN	NaN	NaN	NaN	NaN	NaN	NaN	NaN	NaN
0	114.1	148	156.8	NaN	NaN	NaN	NaN	NaN	NaN	NaN	NaN	NaN	NaN	NaN	NaN	NaN	NaN	NaN	NaN	NaN	NaN	NaN	NaN	NaN	NaN	NaN	NaN	NaN	NaN	NaN	NaN	NaN	NaN	NaN	NaN	NaN	NaN	NaN	NaN	NaN	NaN	NaN	NaN	NaN	NaN	NaN	NaN	NaN	NaN
254	288.9	348.6	275	268	294.2	256.1	236.2	330.4	297.5	240.9	293.1	318.4	344	272	221.6	291.1	306.1	255.5	322.7	285.3	269.7	273.3	251.2	305.7	286.4	301	292.6	287.4	287.6	288.8	281.7	326	291.5	333.1	344	276.3	327.5	275.3	322.3	362	979	892.3	NaN	NaN	NaN	NaN	NaN	NaN	NaN
0	276.7	288	258.6	274.3	285.5	646.5	825	712.4	722.8	711.4	726.5	695.7	674.5	463.8	565.1	483	532.1	NaN	NaN	NaN	NaN	NaN	NaN	NaN	NaN	NaN	NaN	NaN	NaN	NaN	NaN	NaN	NaN	NaN	NaN	NaN	NaN	NaN	NaN	NaN	NaN	NaN	NaN	NaN	NaN	NaN	NaN	NaN	NaN
0	NaN	NaN	NaN	NaN	NaN	NaN	NaN	NaN	NaN	NaN	NaN	NaN	NaN	NaN	NaN	NaN	NaN	NaN	NaN	NaN	NaN	NaN	NaN	NaN	NaN	NaN	NaN	NaN	NaN	NaN	NaN	NaN	NaN	NaN	NaN	NaN	NaN	NaN	NaN	NaN	NaN	NaN	NaN	NaN	NaN	NaN	NaN	NaN	NaN
0	NaN	NaN	NaN	NaN	NaN	NaN	NaN	NaN	NaN	NaN	NaN	NaN	NaN	NaN	NaN	NaN	NaN	NaN	NaN	NaN	NaN	NaN	NaN	NaN	NaN	NaN	NaN	NaN	NaN	NaN	NaN	NaN	NaN	NaN	NaN	NaN	NaN	NaN	NaN	NaN	NaN	NaN	NaN	NaN	NaN	NaN	NaN	NaN	NaN
255	255.6	243.2	273.5	254.5	254.1	271.4	244.8	236.5	265.2	225.1	237	230	202.2	271.7	225	219.9	232.2	193.7	222.8	247.3	271.8	227.5	260.7	205.5	270.9	234.8	286.5	280.4	272.3	273.3	274.8	263	267.1	272.6	277.5	274.9	285.3	202.4	243	206.3	223.9	234.2	227.2	258.3	231.7	238.6	236	271	264.9
256	526.6	532.8	331.1	458.9	437.2	351.5	320.3	307.8	285.2	328.3	260	307.3	291	290	252.1	228.8	239.3	243.5	232.5	255	232.3	243.7	230.1	247.2	278	277	251.3	218.1	229.5	233.4	220.7	266.5	246.7	248.5	229.9	229.6	242	217.3	230	236.1	201.4	228	214.4	248.5	285.6	223	265.1	261.4	269.5
0	246.9	195	179.2	196.8	191.3	163.1	184	133.4	185.8	158.5	148	138.1	202.9	159.8	96.02	138.4	147.8	192.5	122.2	191	127.8	206.2	177	242.4	214.4	190.8	207.8	135.8	181.2	206.3	159.5	197	211	249	130.3	193.5	180.2	199.1	189.5	207.1	188	190.6	111.6	183.6	209.7	169.5	162.8	211.4	301.9
257	209.7	263.2	184.3	162.8	165.7	170.8	163.9	217	162.7	128.4	124.6	187.8	148.6	148.9	126.7	139.1	130.9	127.2	151.1	137.5	138.1	102.2	142.5	103.5	108.8	146.1	127.1	101.1	102.6	147.5	111.1	126.7	114.3	152.1	113.8	112.5	140.9	113.8	143.8	128	117.6	137.5	147	131.7	129.5	104.2	79.53	105.5	135.3
258	227.8	217.5	254.5	280.9	251.3	259.8	197.2	244.7	225.7	272.5	223.5	221.8	213.1	202.7	227.5	188.4	208.7	227	178.8	208.8	188.2	187.7	212.1	178.8	182.3	204	194	190.6	229	230.7	171.5	173.1	188.4	212	225.4	205.1	197	185.7	257.8	197.5	210.5	226.5	269.8	208.2	235.3	184.9	225.1	211.5	199.8
259	302.4	379.5	369.9	275.9	351.5	279.5	341.4	360.8	362.4	338.7	317	274.1	329.4	295.6	299.1	275.5	286.5	252.3	308.7	233.8	209.5	227.7	267.2	308.2	312.5	242.2	281.2	296.8	249	241.5	204.3	325.8	287.5	249.2	238.2	240.4	216.5	254.9	251.5	206.7	257.6	252.8	198.1	252.7	245.1	239.9	221.5	290.5	232.3
260	325.7	227.4	208.4	240	259.9	223.7	224	212.5	273.1	258.9	229.3	216.4	213.8	170.1	181.9	200.4	201.9	238.5	216.8	194.9	208.8	194.7	186.4	187.5	234.8	218.8	231.5	186.3	233.8	219.8	180.9	192.5	201.4	194	207.5	188.9	214.4	190.9	205.9	197.9	179.9	196.4	175.3	184.9	234.4	186	191.5	183	193.6
261	383.6	307.5	327	277.4	328.8	282.3	272.8	290.7	288.5	254.2	263.9	313	268.6	282.7	249.7	285.1	250	275.6	235	274.8	284.1	252.3	260.7	275.8	264	232.5	259.2	249.5	268.3	273.7	274.5	275.2	244.4	258.2	210.7	252.1	278.5	221.1	221.3	296.3	267.4	258.3	295.8	231.3	238.5	210.7	251	239.5	242.4
262	233	201	215.4	294.3	223.5	193.9	259	219.4	221.3	235.4	254.3	243.3	198	232.6	217.9	210.9	230.3	221.6	215.3	194.4	186	214.3	190.5	234.2	243.4	209.2	242.1	224.8	230.9	230.3	238	217	243.2	235	193.7	224.6	192.1	200	243.6	190.6	224.3	211.7	196.5	180.3	226	228.3	204.3	214.5	244.1
263	311.7	343	327.3	341.9	315.1	342.9	340.3	339.8	319.2	322.3	314.9	358.7	322.2	363.8	340.1	315.4	358.7	328.5	389.5	371.7	334	266.6	354.3	359.2	326.4	347.9	351.4	378.6	393	382	312.2	334	355.2	350.1	384.4	346.6	323.7	345.9	311	364.8	382.2	360.6	349.1	338.1	368.5	379	344.1	422.9	417.9
264	157.4	204	230.2	150.7	152.9	188.7	171.6	192.4	158	146.7	182	172	179.6	170.2	174.5	191	158.5	126	169	208.5	177	180.8	133.4	163	176.9	162.5	128	141	150.8	108.2	193.3	124.5	97.58	127.5	143.5	139	140.9	181.5	97.48	135.5	159.5	117.6	106	149	177.1	162.9	125.5	146.5	163
265	219.5	244.2	239.8	221.8	216.8	209.8	221.9	184.1	247.3	195.3	209.9	173.3	224.2	211.2	219.9	181.4	212.4	203.5	211.5	177.7	179.6	177.7	162.2	170.5	211.5	184.5	162.9	175.8	171.4	183.1	171.2	164.2	183.8	187.8	200.3	221.6	180.3	215.5	156.7	182.8	180	192.8	191.7	185.1	198.6	193.7	173.8	145.3	175.6
266	265.2	274.5	242.5	199	324.8	243.5	233.4	224.9	283.5	261	252.1	274.3	272.6	245.7	220.2	215.1	254.7	226.5	232	225.1	247.4	242.4	260.1	233.1	239	270.4	226.3	288.7	240	256.3	251.3	212.3	259.1	258.3	226.3	287	252.9	250.1	239.5	277	211.4	241.4	257	267	297	233.4	271.4	306.6	276.4
267	244.8	241.6	242.5	265.5	239.4	263.5	225.1	238.4	283.1	276.3	232.5	213	246.3	227.5	276.1	264	231	250.8	193.5	243	217.7	227.8	231.4	196.7	200.5	269.5	250.3	230	218	219.1	248	247	230.5	247	244.3	253.2	219.1	220.3	220.9	240.6	238.5	209	256.9	216.2	263	254.1	243.2	254.2	241
268	954.2	721	580	709.7	447.4	435.5	432.7	439.1	486.3	398.9	377.1	363.6	389.2	355.1	404.2	345.7	332.8	340.8	311.4	330.4	315.3	323.4	325.5	331.6	311.6	335.2	333.7	307.7	319.2	294.4	253.9	325.4	322.7	332.8	299.5	316.9	276.6	305	293.5	332.3	286.4	293.3	352.1	351.9	337.1	289.3	321.5	326.5	352
269	298.4	283.2	254.5	259.4	332.3	281.7	285.7	280.6	282.2	279.9	327.7	277.5	353.4	311.4	250.2	298.1	263.8	265.8	306.5	277.3	298.5	304.3	275.6	224.7	279.7	327.5	279.7	220.1	318.1	290.7	258.7	278.7	297.2	290.3	275.5	255.5	292.1	270.6	277.4	282.3	290.2	232	280	304.7	258.5	285.6	282.5	288.5	280
270	939.5	706.3	640.8	592.4	507.7	378	376.9	406.6	431.2	416.7	394.4	424.3	395.4	346.5	333.6	388.3	409	373.4	367.8	306.7	326.6	320.5	333.2	301	284.8	303.2	323.2	300.2	348	285	333	317.5	327.4	300.7	274.8	310.4	298.3	326.9	286.5	284.4	297.9	275.5	249.5	300	347.4	299	294.5	286	323.7
271	289.9	321.7	289.6	321.3	312.2	282.7	302.7	380.7	278.5	394.6	389.9	396.7	395.7	356.4	324.1	367.9	290.6	277.5	281.5	343.7	303	352.3	340.1	355.9	299.7	353.1	405.2	301.5	345.2	333	332.2	324	289.3	334.8	293.2	318.3	380.7	278.9	285.9	326.3	280.2	328.3	349.2	259.5	304.8	354.7	256.6	316.1	269.7
272	274.7	358.8	335.7	344.7	357	298.4	420.2	607.2	1085	1128	1079	932.9	952.5	964.4	1054	948.7	883.5	949.2	854.2	894	836.1	846.3	982	900.5	773.1	878.1	695.8	574.4	558.5	520.6	571.5	578.1	613.8	532.5	610.5	542.9	579.5	517.5	549.6	480.5	545.8	520.8	431.4	421.9	512.9	501.5	385	423.9	354.8
273	379.4	406.4	419.4	363	344.7	315.5	386.3	320.7	273	327.9	231.9	274.2	258.8	274.3	250.7	241.8	224.8	252.2	303.2	216.6	232.2	264.5	249.4	270.3	230.5	261.9	203.7	225.9	211.7	213.3	237.7	244.1	247.8	183.3	257.4	225.2	259.2	225.2	261.3	216.7	227.3	237.6	218.5	271.7	295.5	260.8	231.8	271.3	217.5
274	185.9	226	300.9	201.7	173.6	196.9	167.3	204	164.6	168.1	176.9	162.9	199.6	203	187.9	186.4	201.9	154.7	225	202.5	157.3	187.4	180	219.4	175.5	146.9	205.9	186.4	179.4	191.9	166.9	173.4	158	167.5	176.4	207.5	162.9	160	184	183.3	193.4	146.9	174	171	177.9	171.4	174.5	194.4	282
0	246.5	155.2	182.4	179.5	190	191	260.3	239.6	174.6	196.4	201.8	154.9	170	153.9	182.1	164.4	185.3	161.3	212.3	155.6	186.4	208.5	204.3	176.5	145	159.9	134	195.5	152	188.9	149.4	182.5	140	167.9	160.9	165.3	130.5	173.5	171.4	180	166.4	140.3	117.5	156.4	135.4	147.9	136.4	142	128.5
0	406.3	358.8	351.2	349.5	359.2	375.5	530.7	910.1	952.5	983.5	1036	957	958.8	1009	842.1	767	879	817.7	1020	1007	862.4	949.6	855	837.6	653.4	600.5	544.3	434.7	519	451.6	481.5	442.4	465.6	520.7	473.1	399	440.6	419.6	442.2	395.7	405.1	381.3	381.5	399.6	418.5	429.5	403.9	454	373.5
275	405	308.2	360.8	417.6	412.1	391.3	380	354.6	325.3	288.9	328.7	304.9	317.5	266	366.8	249.5	295	303.3	290.6	290	249.8	233.4	250.9	216.7	228.6	246.9	219.3	260.1	216.8	233.9	245.5	253.5	247.8	250.5	275.2	260.5	236.5	254.9	271.7	228.3	209.4	242.4	221.9	242.6	204.7	172.6	221.3	183.6	247.9
276	302.4	249.3	439.4	519.8	645	643.2	539	624	515	543.8	557.2	482.3	567.5	594	525.7	517.7	537.2	457.4	433.5	367.7	327	310.1	277.7	274.3	245	237.5	208.4	180.1	230.5	270	229	229.1	198	190.8	223.5	231.6	182.2	211.4	236.1	205.9	189.5	184.8	183.8	209.3	210.3	220.9	213.2	236.1	195.9
277	232.2	203.9	267.7	183.6	218.2	208.9	212	203.5	186	230.5	251.4	191.9	197.9	219.1	184.7	230.5	230.5	174	179.9	204	224.4	219.4	226.3	167.1	218.9	224	252.1	224.4	262.9	238.5	227.8	239.4	224.6	247.5	216.4	256.3	217.7	202.8	187.1	229.3	210.6	230.7	228.5	268.5	224.2	167.8	254.6	204.5	233.8
278	200.2	246.5	231.2	269.7	298.2	230.7	249	216.9	192.2	240.7	246.5	206.8	187.5	240.5	200.8	223.3	186.6	207.1	180.3	191.5	182.1	211	190.4	166.5	176	158.2	178.5	182.7	177.9	174.4	204	198.7	173.7	235.5	164.5	131.6	173.1	156.4	180.1	162.3	203.3	211.2	193.9	204.8	208.9	198	165.5	181.3	186.6
0	300.5	250.9	275.5	237.2	251	259.8	267.2	266.1	249.2	225.3	255.4	265.4	234.8	200.7	228.9	252.3	216.8	NaN	NaN	NaN	NaN	NaN	NaN	NaN	NaN	NaN	NaN	NaN	NaN	NaN	NaN	NaN	NaN	NaN	NaN	NaN	NaN	NaN	NaN	NaN	NaN	NaN	NaN	NaN	NaN	NaN	NaN	NaN	NaN
279	520.8	452.2	437.8	358.3	373.2	363	333	372.8	386.5	357.7	293.5	299.3	241.2	232	242	255.5	250	197.7	264.3	255.2	233.5	266.9	251.6	231	269.4	242	270.1	227.3	250.5	265.4	261.4	204	212.8	221	221.5	196.1	195	219.5	205.2	242.1	199	218.4	227.9	236.1	232	227.7	193.1	215.5	192.7
280	343.5	323.6	255.3	294	313.4	271.8	302.4	298.5	318.5	262	303	274	282.4	275.9	298.8	262.3	233.5	237.5	268.4	242.5	248.1	241.8	257.7	306.6	283.2	311.8	261.1	305.5	273.3	248.6	311.6	283.5	283	278.3	270.6	236.5	239.6	245.5	301	275.6	240.1	233.5	305.5	257.2	290.7	226.7	264.1	265.1	328.9
281	298.6	375.8	391.8	380	371.8	381.3	431.4	431	1215	1136	1234	1320	1247	1225	1136	1272	1154	1067	1042	1235	1190	1212	1193	1149	1142	876.2	663.2	725.4	617.4	643.8	638.1	476.2	462.8	528.3	433.1	384.3	393.5	427.9	522.3	436.1	429.7	451.4	472.3	483.3	458.2	487.8	471.6	409.2	445.3
282	239.8	288.1	250.6	245.9	300.5	276.4	318.3	249.4	241	251	263.6	223.5	275.8	224	243.7	197.4	286	262.3	244.6	243.2	246.5	255.3	233	276.8	216.7	275.7	242.6	294.7	258.3	296.7	263.9	269.7	243.3	216.4	265.6	256	259.9	248.3	291.3	250.6	221.4	284.6	237.7	269.2	276.1	310.9	279.4	318.9	290.6
283	291.6	280.4	209.4	222.1	234.5	249.3	265.5	263.7	234	279.1	224.2	237.3	217.7	226.9	269	215.3	286.6	219.3	236.1	215.5	219.9	203.5	243.4	234.1	281	255	274.7	192.9	266.3	253.5	228.4	234.4	165.5	218	220	222.4	231.9	206.9	231.6	279.1	236.1	247.4	260.6	244	270.2	256.1	259.5	237	260.4
284	327	300.2	312.8	317.6	306.3	263.7	300.6	308.2	262.1	317.1	310.8	346.2	340.7	303.4	297.3	279	366.3	301	272.3	268	291.4	254.9	217.2	287.4	214.2	244.8	251.9	288	265	282.4	278	330	252.1	208.8	264	289.1	301.5	268.8	300.7	317	203.7	326.3	333.3	303.4	321.9	289.8	316.6	267.6	246.1
285	329.3	282.3	306.7	251.8	265.8	310.6	292	307.9	233.2	328.8	273.5	227.5	236.7	244.1	217.4	228.2	178.8	222.8	195.6	152.5	208.7	199.2	193.4	207	188.9	198.5	220.5	225.6	171.5	147	186.4	170.4	220.5	642	564.5	635.5	572.1	589.5	560.5	690	676.5	623	745.5	673	757.5	708	822	882.5	742
286	293.6	272.6	279.2	315.1	321.9	278	269.7	324	243.5	308.6	267.5	225.4	215.8	254.7	204.5	218	247.5	216	195.1	165.6	181.9	173.1	186.1	184.5	203.6	209	175.5	225.5	180	190.5	182	196.1	200.5	143	167	161.5	178.5	174.5	291.6	630.5	591.5	658	686.5	766	864.5	788	717.5	886	719
287	406.2	324.8	348.9	359	357.9	341.9	382.5	306.9	324	418.2	340.2	296	318	425.5	354.9	254.5	342.1	356.3	357.7	382.4	333.3	329	368.7	370.1	315.5	340.1	389.3	382.6	360.4	324.4	428.2	362.7	375.2	334.6	380.4	374.7	321.1	375.4	374.3	416	403.4	379.1	398.7	402.7	437.8	381.9	437	386.6	496.6
288	252.2	244.1	244.3	251.9	236.3	241.5	216.2	238.5	184	254.5	185.7	179.8	268.6	171.3	178.6	203	195.2	220.6	169.2	175.3	166.5	126.5	173.9	182.4	135.6	157.3	171.7	153	140.1	153.3	163.6	167.7	151.1	254.1	743.3	736.9	869.5	801.4	863.5	768.4	939.6	880.2	904.4	987.6	866.6	878.9	983.2	975.6	1041
289	370.8	470.9	417.1	367.3	471	432.5	391.4	359.5	377.4	354.8	387.6	383.8	361.9	409.9	318.7	395.1	341.3	323.1	360.6	367.4	346	378.5	372.7	374.6	373.1	362.6	418.7	384.8	376.4	379.4	391.1	411.7	407.8	415.9	388.9	391.5	434.4	378.3	452.2	467.4	492.6	451.7	423.3	402.9	460	405.9	412.9	448.5	458.4
290	290	333.7	256.3	320.1	294.5	239.2	264.4	304.5	263.6	248.1	238.1	263.6	243.9	239.9	200.3	268.3	216	246.2	239.4	240.5	246.1	231.4	243.6	225.9	216.7	256.2	272.1	229.1	277.4	249.4	264.6	177.9	247.8	221.1	286.3	229.2	291.9	283.8	288.3	243.9	247	257.8	217.9	267.6	271	317.8	788.9	813.6	960.3
0	NaN	NaN	NaN	NaN	NaN	NaN	NaN	NaN	NaN	NaN	NaN	NaN	NaN	NaN	NaN	NaN	NaN	NaN	NaN	NaN	NaN	NaN	NaN	NaN	NaN	NaN	NaN	NaN	NaN	NaN	NaN	NaN	NaN	NaN	NaN	NaN	NaN	NaN	NaN	NaN	NaN	NaN	NaN	NaN	NaN	NaN	NaN	NaN	NaN
291	229.6	334.5	274.7	231.5	233	276.6	243.4	312.6	219.1	215.5	244	217.6	222.2	282.5	262.7	243.1	286.5	225.5	228.7	223	228	285.5	225.5	205.5	227.3	211.2	224.6	233.5	216	237	247.6	310.3	241.1	223.5	234.9	251.9	289	223	214.5	269	247.4	311.9	288.7	273.5	306.1	238.5	314.5	355.1	272.5
0	166.2	207.8	170.7	NaN	NaN	NaN	NaN	NaN	NaN	NaN	NaN	NaN	NaN	NaN	NaN	NaN	NaN	NaN	NaN	NaN	NaN	NaN	NaN	NaN	NaN	NaN	NaN	NaN	NaN	NaN	NaN	NaN	NaN	NaN	NaN	NaN	NaN	NaN	NaN	NaN	NaN	NaN	NaN	NaN	NaN	NaN	NaN	NaN	NaN
292	187.6	172.5	200	175.3	187.7	162.6	182.7	210	154	174.7	162.9	125.5	174	163.6	180.9	178.9	144.7	131	165.8	184.4	183.2	185.7	148.3	186.4	157.9	157.4	225.4	148.3	106.3	171.6	147.1	213.6	150.5	152.4	147.5	168.7	136	159.3	162.5	135.3	156.1	146.2	181	186.1	154.2	156.5	183.1	156.5	189.9
0	NaN	NaN	NaN	NaN	NaN	NaN	NaN	NaN	NaN	NaN	NaN	NaN	NaN	NaN	NaN	NaN	NaN	NaN	NaN	NaN	NaN	NaN	NaN	NaN	NaN	NaN	NaN	NaN	NaN	NaN	NaN	NaN	NaN	NaN	NaN	NaN	NaN	NaN	NaN	NaN	NaN	NaN	NaN	NaN	NaN	NaN	NaN	NaN	NaN
0	157.5	151.8	231.5	108.5	121.5	NaN	NaN	NaN	NaN	NaN	NaN	NaN	NaN	NaN	NaN	NaN	NaN	NaN	NaN	NaN	NaN	NaN	NaN	NaN	NaN	NaN	NaN	NaN	NaN	NaN	NaN	NaN	NaN	NaN	NaN	NaN	NaN	NaN	NaN	NaN	NaN	NaN	NaN	NaN	NaN	NaN	NaN	NaN	NaN
0	NaN	NaN	NaN	NaN	NaN	NaN	NaN	NaN	NaN	NaN	NaN	NaN	NaN	NaN	NaN	NaN	NaN	NaN	NaN	NaN	NaN	NaN	NaN	NaN	NaN	NaN	NaN	NaN	NaN	NaN	NaN	NaN	NaN	NaN	NaN	NaN	NaN	NaN	NaN	NaN	NaN	NaN	NaN	NaN	NaN	NaN	NaN	NaN	NaN
293	286.4	280.2	304.7	297.5	303	246.1	345.8	323.9	237.8	250.2	277.8	348.7	241	299.2	299.7	252.2	251.3	273.6	277.8	178.8	291.1	212.6	270.5	240	278	278.2	244.7	332	214.1	241.1	272.1	214.2	234.7	276.5	276	272.1	284.1	234.6	328	291	271.6	217	317.1	296.4	266.5	233.1	314.1	265.6	261.5
294	316.4	322.2	316.4	333.5	262	319.8	386.4	326.1	282.9	352.3	291.9	323.1	249.8	240.6	274.4	229.6	191.6	211.2	241.2	222.5	179.5	186.3	193.9	207.9	184.4	201.1	187.8	175	153.3	235.8	149.5	181.2	203.8	183.8	167.8	192.3	343.3	709.9	743.5	860.9	850.9	916.5	974	782	835.5	819.3	843.5	895.4	818.3
295	316	391.1	390.9	307	352.9	377.8	357.6	357.5	408	341.2	362.5	381.4	368.8	407.7	397	373.8	330.6	339.8	313.4	388.7	321.7	312.8	338.3	355	367.8	312.3	380.8	401.3	418.8	403.2	366.8	359.5	305.7	405.2	319.3	448.2	396.2	349.3	349.7	434.2	422	468.4	468.2	478	426.8	449.8	432.5	396.7	434.2
0	305.9	295.7	365.2	300.8	299.3	301.1	328.4	282.1	278.4	347.8	294.2	300.1	296.4	293.2	260.3	253.1	270	297.1	255.8	305.3	277.3	272.6	259.1	279.9	248.8	273.6	256.6	241.7	208.3	247.4	258.9	282.5	255	279	225.1	272.9	252.3	283	259	239.5	234.5	292.8	255.1	243.5	276.6	277	260	269.1	244.5
296	315.5	338.3	333.5	373.2	317	322.2	359	357.9	349	308.8	342	280.5	354	348.1	329	366.7	328.6	338.5	355.8	292.6	353.7	345	305.9	326.4	286.2	318.8	387.5	300	317.3	317	339.6	277.5	364.1	345.1	330.1	339.3	296.3	379.5	362.5	311	354.9	356.6	361.1	356.8	382.1	318.8	374.7	395.2	432
297	332.7	311.5	346.7	298.6	312.5	303	249.2	235.3	233.8	261.7	193.3	235.3	256.4	234.7	237.5	242.7	200.6	206.2	185.2	239.3	202.1	213.7	258.1	235	224.7	305.2	231.3	206.6	198.9	224.9	217	200.2	201.3	211.7	226.9	243.7	199.7	206.5	189.5	187	222.2	248.7	232.5	209	227	185.1	968.7	978.7	900.7
0	325	228	297.5	293.8	222	261.4	240.3	234.2	243.9	244.5	281.5	263.4	209	244.3	179	235.8	196.5	178.5	213	262	224.5	184.5	262.5	213.5	237.9	236.5	212.3	182	247.3	220.5	265.4	196.1	190.8	205.5	188.5	236.5	164.5	211.1	200.2	203.3	202.3	203.5	211	215.9	155.1	224	134	160.5	244.5
0	292.5	157.2	178	124.6	227	80.5	185	185.5	125	161.5	209	122.5	151	63.5	121.1	136.5	170.5	83	82.54	75	143	107.5	93.5	121	174.6	178.1	89	122.1	143.5	154.5	171.1	124	152.6	75	155.6	154.6	116.6	147.9	116	174.6	117.1	113.4	145	137	159.1	136	183.1	115.6	114.6
0	119	84.58	158.4	NaN	NaN	NaN	NaN	NaN	NaN	NaN	NaN	NaN	NaN	NaN	NaN	NaN	NaN	NaN	NaN	NaN	NaN	NaN	NaN	NaN	NaN	NaN	NaN	NaN	NaN	NaN	NaN	NaN	NaN	NaN	NaN	NaN	NaN	NaN	NaN	NaN	NaN	NaN	NaN	NaN	NaN	NaN	NaN	NaN	NaN
0	172.6	85.81	111.7	NaN	NaN	NaN	NaN	NaN	NaN	NaN	NaN	NaN	NaN	NaN	NaN	NaN	NaN	NaN	NaN	NaN	NaN	NaN	NaN	NaN	NaN	NaN	NaN	NaN	NaN	NaN	NaN	NaN	NaN	NaN	NaN	NaN	NaN	NaN	NaN	NaN	NaN	NaN	NaN	NaN	NaN	NaN	NaN	NaN	NaN
0	NaN	NaN	NaN	NaN	NaN	NaN	NaN	NaN	NaN	NaN	NaN	NaN	NaN	NaN	NaN	NaN	NaN	NaN	NaN	NaN	NaN	NaN	NaN	NaN	NaN	NaN	NaN	NaN	NaN	NaN	NaN	NaN	NaN	NaN	NaN	NaN	NaN	NaN	NaN	NaN	NaN	NaN	NaN	NaN	NaN	NaN	NaN	NaN	NaN
298	187.8	218.9	266.2	212.6	166.5	192.5	209.3	219.5	158.7	210	185.6	208.5	221.5	165.5	193.6	192.9	153.5	134	206.8	217.6	175.5	185.5	153.5	174.2	189.8	185.1	159.7	168.7	174.9	202.6	180.7	129.3	194.1	211.5	199.5	191	136.6	202	165.6	161.5	188.1	194.5	180.2	195	214.7	165.5	181.4	205.5	172.4
0	441.6	434.3	465.2	456.4	200.5	377.7	204.2	218.2	191.7	436.8	380.5	263.8	320.5	146.2	336.5	369.2	318.5	311.3	332	345.2	296.9	390.8	330	383.9	326.4	380.5	429.9	393.4	475.4	368	442.4	451.4	410.4	472.8	469.9	2833	2680	3433	3554	3398	3060	3448	2928	3528	4108	3852	3631	3211	3556
0	205.9	202.5	185.4	232.3	277	255.5	227.7	225.8	275.9	250.3	215.2	241.4	211.9	311	233.7	242	258.9	204.8	277.6	239.1	218.6	213.7	264.2	248.3	241.9	287	253.8	268.4	243.3	231.5	238.3	737.9	681.2	668.6	708	734	730.3	783.7	704.4	681.4	745.9	697.4	609.9	668.5	739.5	760.4	726	682.3	739
299	201	186.9	207.5	195.7	179	195.3	197.2	216	201.9	189.9	148.9	168.8	172.7	179.7	163.5	172.7	151.9	166.6	165.9	168.4	183.2	204.7	185.1	154.9	195.9	206.5	195	170.2	185.9	177.1	203.5	184.9	180.9	210.7	205.9	182	219.7	197.3	237.4	177.8	192.9	191.5	191.7	168.4	199.8	186.6	190.3	181.5	197.1
300	790.2	170.6	170.7	133.2	150.2	174	163.5	174	165.5	140.5	180.9	176.5	156.2	141	184.3	200	161.9	221.2	162.4	205	181.8	194.9	175.4	204.1	227.1	218.1	176.5	187	176.3	216.6	187.7	221.5	226	191.2	216.1	188.6	166.2	174.1	182.1	177.8	201.2	191.7	209	186	157.7	169.6	151.2	161.2	158.1
301	214.7	248.5	210.8	215.3	179.5	237.6	227.3	181.8	224.5	191.7	238.6	220.3	206.8	177.2	185.6	224.6	240	244	219.1	193.5	226.2	209.5	254.8	181	188	218.9	218.3	185.3	208.4	252.5	236.6	154	208.9	199	186.9	181	245.9	192.2	176.3	179.7	192.1	212.3	170.8	229.2	224.4	183.3	221.1	185.7	203.5
302	167.7	224.9	207.9	178.4	186.2	170	154.1	141.6	168.7	132.1	165.6	177.8	157.7	142.2	154.7	186.9	176.3	149.9	156.8	181.2	175.2	173.4	176.4	174.1	189.2	173.5	138.3	172.5	148.4	161.6	176.4	151.6	147.2	166.3	126.8	144.4	139.7	292.2	587	713.2	652.8	687.8	705.8	749.6	827.6	855.8	846.4	766.5	784.2
303	194.5	210.6	159.5	177.3	165.4	184.4	160.1	165.5	198.8	132	139	182.2	137.3	153.1	139.5	157.4	135.3	122.5	140.1	134.5	151	166.5	136.7	154.3	116.5	108.1	135.5	113.3	128.8	147.2	158.8	135.5	153.9	161	119.3	155	182.8	136.6	151.2	129	172.2	156.9	128.4	137.2	171.9	139.1	162.2	132	162.6
0	300.8	342.7	314.1	317.9	301.4	324	280.6	295.8	300.9	294.9	359.3	283.9	298	342.5	282.2	297.3	342.5	325.5	279.2	289	289.8	290.9	285.2	244.5	322.2	271.4	292.9	286.7	253.7	312	254.3	263.7	280.5	252.9	246.2	246.7	273.2	310.3	256.8	257.9	345.4	264.6	305.8	301.5	230.5	271.9	290	313	267
304	184	210.6	197	185	177.2	133.8	177.6	150	182.6	146.8	135.8	145.5	130.1	126.4	116.6	130.2	158.8	123	174.5	154	161.4	172.6	153.6	135.5	119	152	133.6	144.4	148.1	141.5	148.5	158.2	161.4	162.9	157.9	189.2	183	165.7	190.2	171.5	180.4	144	173.4	146.8	137.2	129.1	160.5	180.5	155.6
0	1123	1017	1026	987.6	927.8	902.7	888	1024	863.7	727.2	742.1	557	548.2	NaN	NaN	NaN	NaN	NaN	NaN	NaN	NaN	NaN	NaN	NaN	NaN	NaN	NaN	NaN	NaN	NaN	NaN	NaN	NaN	NaN	NaN	NaN	NaN	NaN	NaN	NaN	NaN	NaN	NaN	NaN	NaN	NaN	NaN	NaN	NaN
0	227.4	206	205.3	219	196.3	232.4	241	220.8	241.3	158.8	180.3	199.4	183.1	156.1	174.9	166.5	176.2	178.4	166.4	167.1	211.6	216.5	159	176.4	215.5	161.5	245.5	135.4	133	156.4	147	140	152.4	169.1	133.1	146.1	173.4	176.3	217.8	158.1	134	158.4	146.1	170.7	152.6	136	156.5	568.1	913
305	325.6	262.5	241.2	232	252.6	296.3	290.6	298.4	281.5	284.4	302.9	314.7	262.6	263.8	298.3	298.5	291.4	283.9	272.8	260.1	254.6	266.6	290.9	258.9	247.1	284.1	295.1	260.1	241.1	272	262.2	277.6	297.1	256.5	239.1	295.1	292.9	271.6	269.9	263.5	221.1	297.5	278.6	292.1	268.5	218	281.1	270	275
306	259.5	333.4	290.3	310.8	297.5	279.3	243.8	300	281.3	301.6	263.9	253.6	664.5	946.3	992.2	876.5	871.6	849	890.5	918	818	937.5	823.2	725	640.7	807.5	739.3	747.8	789.3	736.5	725.5	708.3	731.7	685.8	717.5	719.2	760.5	689	534.8	551.7	504.1	499.6	405.1	425.3	470	493	454.4	472.4	396.8
307	292.1	235.7	202.9	271	231.2	236.6	280.1	295.5	217.4	263.3	266.4	266	238.3	297.2	263.6	261.7	263.9	230	287	283.5	176.4	216.9	285.7	206.6	233.2	222.6	245.2	265.2	328	362.5	290.9	286.2	279.2	329.2	290.5	222.6	245.9	189.1	237.1	177	196.9	217	216.3	227.2	244.1	259	199.4	175.8	234.8
308	273.1	316	305.1	268.6	252.5	288.8	251.5	272.6	257.2	299.6	274.5	231.2	206.2	255.3	233.7	219.6	259.3	236	216.7	277.4	215.7	233.4	233.8	245.5	198.5	225.3	211.2	234.3	235	248	199.7	241.7	183.4	232.1	258.1	231.6	226.5	263.3	210	171.6	248.9	260.9	203.6	209	232.9	219	216.3	890.5	1161
0	140.3	141.1	139.6	NaN	NaN	NaN	NaN	NaN	NaN	NaN	NaN	NaN	NaN	NaN	NaN	NaN	NaN	NaN	NaN	NaN	NaN	NaN	NaN	NaN	NaN	NaN	NaN	NaN	NaN	NaN	NaN	NaN	NaN	NaN	NaN	NaN	NaN	NaN	NaN	NaN	NaN	NaN	NaN	NaN	NaN	NaN	NaN	NaN	NaN
0	NaN	NaN	NaN	NaN	NaN	NaN	NaN	NaN	NaN	NaN	NaN	NaN	NaN	NaN	NaN	NaN	NaN	NaN	NaN	NaN	NaN	NaN	NaN	NaN	NaN	NaN	NaN	NaN	NaN	NaN	NaN	NaN	NaN	NaN	NaN	NaN	NaN	NaN	NaN	NaN	NaN	NaN	NaN	NaN	NaN	NaN	NaN	NaN	NaN
0	NaN	NaN	NaN	NaN	NaN	NaN	NaN	NaN	NaN	NaN	NaN	NaN	NaN	NaN	NaN	NaN	NaN	NaN	NaN	NaN	NaN	NaN	NaN	NaN	NaN	NaN	NaN	NaN	NaN	NaN	NaN	NaN	NaN	NaN	NaN	NaN	NaN	NaN	NaN	NaN	NaN	NaN	NaN	NaN	NaN	NaN	NaN	NaN	NaN
0	130.6	147.9	126.3	135.6	191.5	158.9	132	157.4	147	115	NaN	NaN	NaN	NaN	NaN	NaN	NaN	NaN	NaN	NaN	NaN	NaN	NaN	NaN	NaN	NaN	NaN	NaN	NaN	NaN	NaN	NaN	NaN	NaN	NaN	NaN	NaN	NaN	NaN	NaN	NaN	NaN	NaN	NaN	NaN	NaN	NaN	NaN	NaN
0	151.8	99.1	NaN	NaN	NaN	NaN	NaN	NaN	NaN	NaN	NaN	NaN	NaN	NaN	NaN	NaN	NaN	NaN	NaN	NaN	NaN	NaN	NaN	NaN	NaN	NaN	NaN	NaN	NaN	NaN	NaN	NaN	NaN	NaN	NaN	NaN	NaN	NaN	NaN	NaN	NaN	NaN	NaN	NaN	NaN	NaN	NaN	NaN	NaN
309	187.4	213.5	196.6	208.3	203.5	226.7	172.3	170.8	152.2	165.8	189.5	109.5	156.4	169.6	180.9	159.4	135	138.9	152.6	172.4	148.1	117.5	174	141.8	144.1	145.6	136.4	156.2	159	128.8	147.9	126.7	113.8	164.2	133.6	151.7	136.8	142.1	135.3	118.4	138.2	114.5	134	129.6	152.6	147.8	137.5	131.8	131.2
310	218.2	223.9	198.6	161.8	188.7	204.3	190.2	233.6	170.1	173.3	172.7	201.6	144	195.5	194.9	189.3	155.3	169.5	164.4	186.4	157.6	203.4	205.9	217.8	168.4	182.3	227.9	168.3	184	184.8	215.6	214.3	217.7	263.4	215.9	160.3	222.8	225.2	248	212.5	194.4	242.5	233.6	226.6	162.5	228.2	226.7	274.7	156.9
311	296.1	274.4	261.5	292.1	355.3	281	249.8	289.1	260	297	279.4	246.1	232.6	263.6	256.9	285.8	262.5	230.5	286.8	232.9	195.4	273.9	214.5	205.7	196.3	220.5	230.2	212.3	242.5	211.1	244	194.3	241.1	217.6	211.8	213.2	218.2	200.6	219.4	232.5	235.3	205.5	186.8	226.9	193.8	214.3	213.8	242.6	203.2
312	156.9	157.8	195.1	174	158.8	179	192.9	171	155.5	143.5	170	172.1	184.5	135	154.9	142.8	132.1	154.6	159.4	132.7	158	160.5	177	136.9	130.4	154.5	133.3	147.9	135.2	147.7	129.8	117	113	121.9	116.5	114.5	138	117.3	135.4	93.02	122.3	154.7	137.7	120	135.7	148.6	121	80.22	143.1
313	306.2	286.8	262.8	235.1	270.6	289.8	272.2	255.6	260.8	276.5	255.9	259.6	229	230.5	268.4	291.6	253.1	238.8	243.5	278	244.6	287.9	299.4	289.7	271	272.3	294.7	301.7	250.8	285.9	290.1	305.5	266.9	262.8	263.3	267.6	295.3	333	330.8	316	273.2	250.1	299.1	244.5	265.8	293.4	248.6	239.8	317.6
314	380.8	397	429.4	458.3	507.4	510.5	430	381.6	438.1	380.8	433.8	425.5	352.5	347.5	357.7	289.3	295.4	337.8	291.7	287.8	313.1	279.2	298.7	320.7	311.3	334.2	344.4	348.6	309.5	262	308.2	291.2	272.4	296.4	342.7	263.9	294	308.4	324.2	295.3	319.3	362.7	337.6	387.6	325.1	345.6	365.2	316	323.9
315	329.6	335.6	311.4	236.4	296	212.7	290.6	269.8	239.5	263.3	316.2	252.5	259.3	258.6	223.6	248.3	220.5	263.6	244.5	283.6	246.1	200.5	232.1	230.3	235	234.6	230.8	221.5	237.9	228	274.3	242	216.1	222.6	215.7	213.3	250.9	221.3	208.3	217.3	256.2	252.1	243.9	251	241.5	293.6	255.6	217.8	277.7
316	434.3	410.7	383.5	398.1	352	389.6	363.2	425.3	390	408	423	371.2	340.8	393.3	344	401.9	349.5	368.5	315.9	323.9	356.5	380.3	335.1	334.7	303.5	353.6	337.3	343.7	391.9	350.3	339.5	348.8	284.6	329.7	341.4	366.8	302.7	331	348.9	319.7	413.7	360.2	361.9	370.2	354.4	307.4	329.3	371	366.1
317	219.4	275.5	250.9	228	229.6	193.1	170.6	159.7	191.3	150.7	204.2	168	184.3	177.1	158.1	140.8	171.8	168.9	167	151.9	170.4	161.5	137.5	152.1	166.5	159.5	155.6	164.5	148.5	163.9	162.6	185.7	185.3	173.7	151.5	148.6	167.7	147	182.7	139.2	148.5	131	161.5	143.6	129	131.5	152.5	154.4	119.5
318	211.5	206.2	186.3	147	123.9	195.5	199.7	180.9	166.3	235.1	237.2	218.3	236.7	223.7	182.2	210.8	220.5	199.9	191.9	185.1	138.5	166.4	205.3	150.6	181.8	208.9	163.4	186.5	127.6	199.5	159.8	176.8	165.2	181.7	158.4	164.8	158.2	151.3	155.7	167.3	184.9	148.7	162.4	203.4	150.9	136.7	172.3	165.2	211.3
0	321	348.6	332.7	270.5	313	333.2	289	318	332.2	315.5	278	268	254.2	245.3	314.3	357.5	312.8	312.6	290.7	329.5	295.9	265	281.9	311.6	267.4	313.1	312.5	268.5	247	296.8	292	305	333.5	300.4	289.5	305.8	304.8	296.1	311.9	237.4	301.6	302.3	307.9	349	280.9	305	322.4	289	313.5
319	372.2	245.3	236	324.9	258.2	281.2	231.2	247.1	184.1	250.9	230.7	225.5	242.7	156.9	249.2	219.8	189.4	185.5	169.6	230.8	154.2	167.7	191.2	191.2	210.8	189.1	210.9	246.9	195	206.1	219.3	215.4	171.5	117.1	192.1	187.6	206.1	187.3	183.8	157.7	146.9	159.1	155.1	179.1	202.7	202	192.8	194.9	150.6
320	297.8	264.6	284.2	298.8	287.4	297.4	251.5	252.9	232.6	236.8	194.8	223.3	251.5	231.3	211.8	262	224.3	285.3	213.1	192.6	239	212.8	257.9	236.8	245.2	198.9	220	210.2	189.5	285.3	187.5	213	213.6	168.4	128.9	191.3	191.6	173.1	168.1	202.5	165.2	175.4	180	135.5	176.4	170.4	175.5	166.6	215.5
321	185.5	180.9	222.5	200.6	182.4	182.9	131.9	183.7	134.8	157.3	169.8	144	139.5	191.9	151.7	143.2	128.1	146.3	157.5	163.5	150.5	155.5	152	134.6	158.5	135.1	164.5	114	170.6	167.1	166.4	135	151.5	146.4	152.2	136.2	138.2	146.6	130.7	141.2	154.1	137.9	129.9	174.7	136.5	158.5	146.7	120.2	131.4
0	289.6	274.5	307.2	296	273.9	309.1	276.6	251.9	285.1	297.5	284.2	253.3	249	236.4	246.6	251.9	256	247.4	284.5	282.3	276.7	280.9	286	272	266.5	309.9	303.5	297	311.5	274.6	338.4	312.1	307.4	267.5	297.6	329	309.5	333.5	288	264.1	281.6	299.6	314.1	284	310.5	307.5	326.6	298.1	294
322	388	344	317.1	358.2	339.3	366.9	327	370	332.6	342.2	323.6	332.6	355.8	400.5	328.1	296.9	310	319.3	304.7	290	257.4	291.6	265.5	302	352	323.5	266.1	306.5	326	278.6	324.5	285.5	290	311.6	312.5	304.1	364.1	291	349	334.6	338.5	290	314.5	333.6	374.5	325.1	332.4	347.6	284.5
323	259	192.7	249.5	166	249.5	181.6	201.9	168.7	180.2	213.3	213.8	176.8	191.1	148.5	145.7	157.6	151.8	151.5	164.3	146.4	160.1	153.9	139	162	115.9	181.5	155.5	125.4	135.5	154.6	133.7	123.7	157.2	162.1	150.2	158.6	153.1	129.6	132.5	150.3	145	152.7	152.7	170.9	136	151.6	122.8	177.2	112.1
0	190.2	133.1	192.9	168.1	NaN	NaN	NaN	NaN	NaN	NaN	NaN	NaN	NaN	NaN	NaN	NaN	NaN	NaN	NaN	NaN	NaN	NaN	NaN	NaN	NaN	NaN	NaN	NaN	NaN	NaN	NaN	NaN	NaN	NaN	NaN	NaN	NaN	NaN	NaN	NaN	NaN	NaN	NaN	NaN	NaN	NaN	NaN	NaN	NaN
0	152.1	140	153	181.5	138.2	158	140	151.9	131.5	153	139.3	142.1	140.9	138.2	144.9	127	146.9	149.4	122.4	130.4	113.3	109.5	103.2	143.7	108.3	107	112.7	102.8	98.82	108.5	96.97	145.5	99.67	133.3	106.4	112	130.2	91.11	126.7	107.5	105.9	122.7	129	147.4	73.73	107.4	NaN	NaN	NaN
0	394.5	262.1	368.4	287.5	364.5	406.6	324.3	310.3	341.3	371.4	287.7	256	313.6	314.8	299.4	340.6	370.6	315.4	254.1	344.8	291.4	243.3	209	379.2	268.3	312.3	378.5	313.8	234.3	406.7	386.3	336.7	329.7	373.2	270.5	351.2	341.2	337.7	246.2	254.2	252.6	344.7	371.8	326.4	372.7	307.3	287.8	170	253.2
324	294	233.5	244.8	235.9	283.3	298.5	255.4	225.5	223.4	239	312.1	259.8	263.9	238.9	255.2	230.6	327.8	280	240.1	273.1	266	298	283.8	253.9	296.7	293.5	295.4	283.6	295.4	266.9	265.4	272.3	276	237.6	291.9	327	285.1	243.5	279.2	259.8	234.5	264.6	262.2	259.1	266.4	228.8	266.1	241.5	246.7
325	299.7	324.1	303	324	315.6	314.4	314.1	317.8	244.6	329.5	315.5	293.4	295.2	278.2	393	252.9	314.4	265.7	231	272.5	277.7	278.7	255.3	308.7	293.3	159.5	281.7	238.8	200.3	269	269.6	289.3	177.3	286.2	267.1	234.9	209.3	277.6	193.2	334.7	245.8	354.1	363.4	366.2	230.4	285.6	289.8	258.3	282.9
0	354.2	329.1	301.7	226.5	298.9	316.3	276.3	299.1	282.3	293.6	319.7	285.2	252	270.3	279.8	277.8	265.5	270.6	302.5	240	311	278.6	262.5	314.9	310.8	336	329	358.1	329.4	281.9	274.5	273.5	303.4	300.5	282.5	281.6	328.1	237.5	317	306.5	312.5	292.6	237.5	297	310.6	238	344.1	297	323.9
0	365.1	330.8	334.5	336.4	330.1	268.9	250.2	325	303	304.7	258.5	318.2	296.4	268.6	269.2	347.5	261.2	172.3	229.2	260.8	229.7	374.5	357.1	208.7	166.3	357.9	227.2	228.2	352.7	281.4	87.46	418.5	270.8	479	181.5	448.5	288.4	239.3	214	217	190.8	312.1	218.1	200.2	342.6	370.5	307	348.5	270.6
0	NaN	NaN	NaN	NaN	NaN	NaN	NaN	NaN	NaN	NaN	NaN	NaN	NaN	NaN	NaN	NaN	NaN	NaN	NaN	NaN	NaN	NaN	NaN	NaN	NaN	NaN	NaN	NaN	NaN	NaN	NaN	NaN	NaN	NaN	NaN	NaN	NaN	NaN	NaN	NaN	NaN	NaN	NaN	NaN	NaN	NaN	NaN	NaN	NaN
0	290.7	280.5	312.5	310	219.6	279.3	253.6	281	215	248.7	286.2	286.4	279.9	255	224.6	225.8	206.7	214.5	281.5	209.1	248.1	203	236.5	212.2	235.1	230.6	211.3	217.2	214.6	247.3	245.5	230.3	210.3	241.7	254	267.7	182.5	206.5	235.5	262.6	244.4	200.4	303.6	290.3	285.7	207.4	190	190.8	220.1
326	549.9	468.9	421.5	402.2	320	343.1	320.9	320	376	332.9	315.1	301.6	284.5	298.4	233.9	356.4	313	352.3	280	301	295.5	323.6	317.2	272.8	260.3	317.3	260	313.3	229.7	1310	1495	1402	1375	1474	1339	1444	1505	1285	1432	1179	1389	1341	1019	1073	1277	1161	1283	1395	1582
327	234.1	279.3	259.6	265.7	258.3	205.7	189.1	248.5	199.4	255	200.9	192.5	238.8	247.9	216.8	222.5	196.7	195.3	225.7	199.6	214.2	204.5	195.2	183.9	212.6	170.2	217.3	180	192.4	211.9	211.4	210.9	207.9	211.2	253.4	212.4	177.3	202.7	198.1	216.2	149.9	218.5	211.9	221.1	206.6	201.6	237.9	221.1	225.5
328	243.2	221.8	221.2	183	232	171.7	203	171.3	172	209.2	216.1	155	183.2	211	159.8	168.4	168.3	178.6	174.6	183.4	178.3	169.5	151.9	183.5	146	137.5	175	151.9	177.9	173.1	151.2	162	145.5	182.9	176.6	158	151.5	155.5	170.9	164.4	184.1	139	143.4	158.1	134.8	137.5	150.8	144.7	154.7
0	153.8	108.1	128	130.7	93.14	152.2	121.2	150	105.4	155.1	103.8	133.8	101.1	140	142.3	84.58	98.59	114.9	124.3	106.9	102.8	98.27	86.63	131.1	104.1	103.4	127.5	128.7	106.2	108.9	147.5	109.9	107.9	138	103.5	89.28	102.8	118.9	107.2	100.7	107.8	83.04	127.7	89.75	111.2	126.5	113.9	121.2	110.4
0	929.5	925.3	866.9	808.5	433.2	386.6	352.9	416	357.5	384.9	370.4	284.8	317.2	289.9	378.6	371.6	276.7	326.8	347.2	374.9	325.9	300.5	290	313.5	314.4	305.9	253.1	240.1	301	269.1	323.3	240.9	266.5	304.6	304.2	284.7	239.9	288.2	414	712.7	653.2	662	717.2	857.4	752.1	746.3	742.3	769.6	760
329	997.3	847.7	829.6	778.6	826.3	832.3	678.6	579.6	427.7	388.2	376	321.5	290.8	363.9	299.2	280.5	260	246.5	281	275.1	258.8	280.7	242	237	220.3	203.3	256.1	211.2	240.4	199.3	220.8	223.8	171.4	248.3	200.5	259.6	238.9	236	264	258.4	237.8	250.6	245.5	227.3	245	214.4	209.4	237.9	256.5
330	590.6	598.3	509.4	549.5	501.7	601	621.7	516.8	384.1	370.4	413.8	370.1	335.3	361.2	347.1	353.1	344.6	327.5	351.1	351.6	286.8	283.5	285.6	310.8	330.6	330.6	318.9	349.4	293.3	269.2	292.9	332.5	1533	1459	1470	1630	1382	1480	1399	1380	1267	1578	1766	1802	1280	1527	1480	1281	1387
331	869.2	814.7	867.5	918.3	732.5	399.2	320.9	417.1	400.3	394.7	326.1	391.8	328.7	329.4	269.5	274.6	284.6	278.2	284.5	275.7	235.5	265.7	206	242.7	259	204	217.8	191.5	221.1	208.1	195.2	206	197.6	216	192.7	233.4	237.6	247.4	190	209	739.4	702	639.9	742	518.1	757.1	503	611	683.5
0	176.9	210.7	202.4	206.9	179.6	147.4	186.4	238.1	203.5	178.5	207	178	153.4	153.1	193	150.6	147	195.4	197.1	160.5	171	175	205	187.9	188.9	176.8	184.6	187.5	195.9	204.5	231.4	186.9	146.9	162.1	153.2	175.4	180.9	196.6	178.4	182.4	159.5	158.9	205.5	161.6	180	153.5	183.9	179.6	168.5
332	330.3	416.1	376.3	371.4	479.1	450.3	407.6	441.6	426.8	405.1	469.5	441	392.2	519.9	445.3	460.3	454.6	433.1	393.6	441.8	386.1	428.8	437.7	430.7	477.8	515.1	490.1	471.7	415.9	450	359	439	366.6	427	437	399.5	370.4	404.9	418.8	493.3	470.7	505.4	490.3	502.9	415	370.4	372.3	347.3	423.5
333	254.8	223.4	322.8	252.3	307.3	243.1	211.4	217.9	215.2	240	223.6	194.5	187.1	184.6	195.2	228.2	235.1	169.9	208	190.4	172.7	171.5	189.9	172.7	184.8	163.5	187.1	190.4	196.5	179.9	181.4	190.9	174.3	167.7	170.1	169.5	201.3	170.5	135.7	148.3	166.8	152.9	154.5	140.9	173.3	157.5	183.1	159.6	184.5
334	708.8	892.9	1698	1839	2037	1875	1876	2103	1947	1660	2091	1718	1701	1224	1008	892.1	847.1	765.9	733.3	706.9	700.8	687.8	715.2	666.6	597.7	619.3	579.6	591.1	567.1	572.6	589.7	516.2	535.6	536.3	470.8	444.5	457.7	560	475	483.9	478.8	510.4	470.3	454.8	430.9	444.3	414.9	459.2	410.4
0	185.1	203.3	277	245.3	249.5	255	232.5	192.1	175.4	213.6	220.6	197	225.9	223	143.5	177.5	190.4	165.9	215.4	151.9	243.5	203.5	184.5	207.9	184.4	191.4	191	261.4	207.9	168.5	236.1	227.4	220.4	224	220	216.9	193.1	199.4	176.1	234.6	193.1	213.1	191	201.8	263.5	242.6	207	261.1	199.5
0	357.5	280.5	371	378	794	972	882.7	868	755	860	818.6	771	857.1	668.7	786.9	689.2	770.6	730.1	759	816.3	731.1	732.7	624.2	455.6	530.7	430.8	412.3	323.8	322.2	353	265	292.7	284.1	277.8	323.6	252.7	280.8	273	284.2	290.2	215.9	235.4	208.3	255.2	253.9	213	220.6	209.1	217
335	304.7	225.4	261.5	292.5	232.2	219	232.9	207.9	213.4	197	187.6	243.5	203.8	210.4	238.9	203.8	187.3	202.1	183.5	250.5	200.5	234.7	151.5	180	220.1	180.3	210.8	198.1	187.1	209.2	209.3	193.3	214.3	190.1	222	200.5	252.1	176.4	179.4	214.1	222.3	216.7	169	183.8	197.4	216.1	187.6	206.8	200.3
336	630.1	554.7	450.5	459.8	498.5	489.2	528	456	379.4	398.1	396.5	391.4	396	378.9	373.9	369.4	389.6	375.8	338.3	326.5	272.6	325.4	258.6	292.8	245.3	310.2	339.2	292.3	282.4	253.4	299.3	279.8	257.9	318	255.9	264.1	324	284	379.4	310.7	356.9	318.9	327.5	279.9	342	311.6	279.1	316.5	273.1
337	131.5	120.4	180.3	107.9	169	115.9	88.5	98.92	92.83	131.1	121.5	136.1	115.2	90.09	98.15	142.5	109	109.5	123	128	112.8	98.42	86.58	110.9	104.7	146	84.18	110.2	89	128.9	101.5	107.1	113.9	97.98	109.5	123.7	113.2	110.2	129	113.4	113.6	97.46	107.1	97.19	84.64	117.8	121.5	121.6	72.67
338	207.5	260.6	220.2	279.4	257.3	217.4	238.3	204	203.8	249	189.4	174.5	212	167.8	188.3	230	186.3	197.3	166.6	208	168.8	173.3	178.3	193.6	163.4	140.9	182.5	201.3	153.6	166.2	169.8	177.3	138.9	179.8	162.3	146.3	163.5	163	156.9	137.4	188	150.1	165.9	217	182.5	148.8	139	162.5	184.3
339	363.2	379.1	381.3	385.7	343.5	322.5	290.1	246.5	278.4	348.8	243.6	235	193.9	188.3	206.9	217.1	205.7	171	167.7	175.2	155.2	185.5	151.8	174.8	185	193.3	203.4	174.9	161.1	170.6	177.3	167.4	176.3	175.2	169.3	173.6	152.7	198.1	168.4	187.7	148.2	191.6	198.8	205.2	200.4	172.7	175.8	199.6	193.1
340	416.1	403.8	366.4	429.1	397.9	423.7	335.6	398.1	303.3	393.4	287.2	377.9	276.1	303.5	283.2	292	286.6	310.3	300.6	332.9	290.8	311.7	345.5	283.2	288.3	320.5	280	352	281.6	316.6	269.6	301.7	286.1	244.8	276.4	272.9	272.7	249.3	276.8	289.9	265.4	279.9	264.6	308.5	301.4	298.2	250.8	577.5	1237
341	412.4	437.6	388.5	421.2	461.3	472.6	438	496.5	434.5	461	363.4	342.1	413.5	332.1	309.5	394.9	344.4	375	288.7	346.6	334.4	351.5	350.3	252.4	292	277	333.4	327.5	263.5	272.3	220.6	237.4	296.5	225.5	260.6	285.6	278.8	245.1	322.6	258.8	268.8	274	256.3	239.5	227.8	247.1	286.7	272	256.9
342	248.5	214.7	257.1	193.6	212.5	174.4	207.2	212.1	192.5	245.7	197.6	209.5	163.5	185.5	184	194	185	181.5	163.3	161	165.4	187.7	223.7	160.6	183.6	221.2	193.8	189.5	195.5	228.2	186.7	174	207.4	164.1	163.7	179.2	181.1	198.5	372.8	768	664.6	628.5	580.5	610.6	622.7	613.8	560.2	483.2	582
343	362.6	335	359.9	368.2	387	352.4	392.8	380	320.8	405.7	313.6	361.3	442.4	396	371.6	391	299.5	332.1	345.2	295.7	289.5	330	292	307.5	308.9	310	264	305.4	247.6	272.1	280.5	249.5	247.1	310.9	297	241.8	299.5	249.4	317.5	371.5	931	900	845.2	1022	832.2	953.6	948.1	1177	1247
344	701.4	561.6	448.5	485.3	545.5	531.2	572.3	630.8	513.3	533.5	521.9	425.3	320.3	289	355	351.2	296.6	184.2	262.5	251.3	228	210.5	221.6	228.7	205.7	245.5	220.4	237.6	244.4	251.5	222.3	199	204.3	224.8	219.2	198.8	191.5	206.8	188	199.7	168.6	166.6	182.5	217	1951	1829	1791	1633	1596
345	234.8	298.7	247.9	214.6	212.6	266.5	246.6	246	175.6	212	212.5	207.6	207.5	202.4	175	264.5	248	194.5	221.6	206.6	235	197.6	127.4	197.5	212.6	183.9	173.3	196.4	166	166.8	158.7	163.5	128.1	170.8	189.9	199.9	181.2	177.3	234	196.9	170.6	154.2	187	172.8	186.4	170.8	221.3	175.6	168.6
346	1067	929.3	871.9	890.6	822.7	824.5	695.5	740.6	571.3	474.9	490	376.4	404.5	336	399.5	251.3	305.8	262.9	333.3	368.4	375.1	305.4	308.9	327.7	294.2	298.7	318.5	284.2	256.2	292.3	236.5	220.5	242.8	254.4	221.2	239.9	330.3	2165	1764	1966	1437	1637	1333	1833	1719	1777	1672	2031	2120
347	365.3	354.8	344.1	372	335.9	338.8	301.3	292.6	342.3	256.3	280.6	296	356.5	311	352	324.3	299.4	319.2	377.9	275.8	313.2	245.7	258.2	280.5	282.9	270.3	252.9	275	258.5	228.2	250.6	285.6	286.5	311.8	277.2	266.1	262.8	297.2	349.4	276.2	273.1	228	253.9	237	284.8	241.2	257.9	276.9	269.2
348	388	370.6	384.3	375.8	352.5	411.5	496.9	309.6	306.1	390.4	296.1	322.3	350.7	298.5	267	292	283.1	354.5	281.2	315.5	304.8	301	249.3	273.7	285.5	267.3	283.6	251.5	278.6	279.9	286.6	278.7	272.3	274.4	330.6	329.8	278.8	278.5	285.1	295.6	302	277.6	290.7	278.9	317.4	290.7	327.9	339.7	311
349	311.4	279	249.5	261.6	252.3	248.9	252.8	265.9	236.6	277.6	261.4	252.6	230.4	284.4	246.6	245.5	256.4	250.6	233.4	276.6	257.5	265.9	231.1	235.5	217.3	232.5	254.1	264.3	248.6	260.8	224.9	266.8	235.1	248.1	259	246.5	218.4	272.5	230.8	222.2	226.8	230.4	234.4	239.3	237	196.1	230.8	221.3	222.6
350	350.8	263.4	290.4	322.1	314	343.6	261.5	242.6	295	246.3	270.6	260.4	261.3	268.1	277.5	305	295.5	290.5	244.5	345.5	281.5	306.5	336.8	286.5	298.5	278.6	309.7	293.6	251.7	325.8	263.3	243.9	273.4	249	243.2	258.7	253.2	216.6	293.2	263.5	290.2	311	284.8	315.1	305.8	273.5	343.5	323.3	279.4
0	1169	1172	NaN	NaN	NaN	NaN	NaN	NaN	NaN	NaN	NaN	NaN	NaN	NaN	NaN	NaN	NaN	NaN	NaN	NaN	NaN	NaN	NaN	NaN	NaN	NaN	NaN	NaN	NaN	NaN	NaN	NaN	NaN	NaN	NaN	NaN	NaN	NaN	NaN	NaN	NaN	NaN	NaN	NaN	NaN	NaN	NaN	NaN	NaN
351	538.2	547.5	466.1	501.6	479.7	456.8	402	414	368	331.5	322.8	329	338.7	296.6	292.5	237	282	204.5	221.2	284.5	273.7	302.7	296.8	250.8	301.1	266	259.2	309.5	259.2	265.1	232.3	264.1	284	271.2	260.1	254.5	276.2	288.7	282.8	270.8	242.8	263.1	280.2	273.5	267.6	274.4	262.2	279.8	273
0	213.1	188	228	170.9	175.3	163.8	187.5	141.3	173.8	133.2	184.2	176.3	183.7	165.6	174	172.4	176.5	197.5	192.6	175.5	174.2	170.5	168.5	187.3	194.6	156.7	186	159.9	184.7	184.3	157.4	173	188.4	155.4	196.1	159.4	154.6	NaN	NaN	NaN	NaN	NaN	NaN	NaN	NaN	NaN	NaN	NaN	NaN
352	242.8	204.8	207.1	256.8	224	187.5	198.9	199	154.5	206	192.3	187.5	178.8	202.5	176.5	170	164	182.4	166.1	190.4	202	183.4	153.8	139.8	168.7	153.1	163	190.4	124.8	162.5	156.4	177.5	162.8	147.2	131.5	152.7	163.2	137.8	148.6	125.9	122.8	136.6	167.1	170.8	159.5	183.4	154.4	177	160.8
353	1225	1239	1248	1056	1659	1603	1830	2265	1565	1328	1054	944.9	950.5	759.1	740.6	943.9	909.5	833.6	943.5	805.6	947.2	827.1	696.2	665.3	924.5	756.4	703.5	732.7	616.8	664.5	629.1	712.4	703.8	579.2	749.4	652	664.6	694.4	555.8	547.5	552.5	603.7	503.9	492.2	521.7	595.5	542.6	555.2	587.5
0	283.6	217.9	288.7	239.6	250.9	211.5	277.4	167.2	200.3	197.6	196	219.5	166	220.1	168.4	180	208	176.1	179.1	224.5	182.6	192	191.1	196	213.4	164.5	206.5	172.9	198.1	173.9	208.7	169.2	201.9	206	175.2	215.1	169	178.5	179.7	181.5	210.1	203.9	199.5	214.1	182.6	210.5	175.8	215.5	192.8
354	524.5	429	436.5	485	446.5	447.5	358.4	326.4	378.3	402.5	425.5	425.8	440.3	444.9	393.7	377	441.7	398.5	419.2	418.3	428.7	412	393.1	376	409.8	321.5	341.7	340.3	297.2	315.5	299.3	322.1	365.2	329.5	340.8	326	371.8	251.2	318	297.9	317.1	321.9	276.1	324.9	371.2	328.9	316.9	346	333.3
0	431.1	419.3	474.1	493.5	391.7	401.2	426.7	396.5	459.9	387	354.5	419.2	372.3	381.8	414.9	420.5	381.4	406.1	430.9	346.5	355.1	332.4	435.9	392.5	373	302.4	299.5	362.4	323.6	348.7	335	328.2	321.6	331	360	370.5	357.3	327.9	390.7	350.6	377	369.7	396.3	342.7	378.7	387.9	399.9	362	367.3
355	245.6	214.5	235.2	255.7	201.7	209.7	304	251.5	252	293.5	337.3	299.3	364.4	304.6	405.9	322.1	294.5	297.6	292.9	234.1	240.4	242	250.4	274	270.3	234.4	189.7	227.9	230.7	258.1	253.4	274.5	247.9	214.9	302.4	267.5	188.8	262	250.2	221.1	246.1	201	323.8	237.3	205.9	154.1	288	222.2	220.2
0	396.5	334	405.8	346.3	324.7	272	345.8	320.2	299.6	323.6	360.4	297.4	290.9	256.3	277.1	289	264.1	240.2	273	262	263.2	263.5	252.6	234.1	211.1	217.4	202.8	257.9	224.1	205.9	207.3	258.5	215.3	235.1	261	267.9	177.5	258	211.8	205.2	232.9	224.1	305.2	247	249.3	233.9	212.2	204.1	226.9
356	291.5	305.6	265.5	311.8	322.5	304.6	298.8	272.4	324.3	311.5	267.9	290.2	310.4	240.8	245.5	238.4	220	263.4	264.9	274.9	247.3	262.9	283	258.6	248.9	270.7	281.8	222.5	253.4	235.6	242.5	285.6	294.4	289.7	295.3	243.9	268	237.7	255.6	213.5	222.3	256.1	260.2	275.3	250.5	247.7	194	227.5	220.5
357	549	525.6	504.8	457.3	539	457.3	468.9	515.9	455.3	485.6	518	476.3	520.4	471.3	522.8	531.4	509.6	541.3	568.1	526.8	483.7	508.3	511.3	484.1	559.7	481.2	551.8	555.3	488.1	538.8	522.5	556.2	545.4	559.4	489.6	512	495.3	563.7	509.6	464.9	480.8	500.8	495.7	502.1	508.9	594.1	541.2	510.8	555.3
358	411.5	338.2	363.5	349.6	408.4	402.1	324.6	331.4	363.6	339.8	349.5	340.4	337.4	332.6	321.6	314.8	358.5	414.7	359.4	323.6	355.1	341.8	337.8	302.4	272.4	337.3	313.7	311.8	271	322.9	307.8	284	314.6	314.7	341.8	329.9	325.1	333.2	322.7	340.3	276.8	290.3	288.8	323.2	295.9	298.4	371.9	346.6	370.6
0	401.8	333.5	318.8	337.5	344.8	315.3	326.3	319.7	292.2	318	309.4	350.5	316.5	277	297.8	297.6	296.2	305.5	274.8	264.8	230.3	270.4	240.5	222.8	320.4	306.8	248	285.8	296	237.7	243.4	264.4	246.5	309.7	299	274.2	329.2	268.7	261.8	289.3	233.4	235.5	223.9	258.4	199.1	275.9	196.5	244.6	242.1
359	357.6	323.1	354.2	361.2	251	294	314.5	283.9	280.1	259.3	265.1	266.3	297.1	286.2	283.7	270.9	260.6	237.8	239.2	265.6	218.6	282.4	271.2	247.5	274.8	225	226.5	268.5	271.9	250.5	232.1	245	215	227.5	248.6	232.6	224.7	219.2	284	226.2	224.5	245.9	277	248.2	198.5	200.7	234.2	250.4	234.2
360	295.4	296.8	281.2	281	236.8	232.1	303.1	268.7	239.8	294.7	264.2	297.4	256.1	254.9	245.3	270.4	223.2	294.3	243.9	279.8	284.3	249.4	303.9	284.5	286.8	284.4	262.8	226.1	303.6	259.1	245.7	250.3	290.4	271.4	263.1	159.1	264.8	258.1	305.2	264.7	287.5	286.9	302.6	254.2	271.7	238.6	254.8	209.4	229.6
0	370.3	384.4	359.1	363.3	435.2	478.4	433.7	408.2	427.8	381.5	355	349.5	338.5	379.2	350.1	358.5	366.5	351	335.2	334.8	275.8	276.8	315.8	298.5	279.2	272	249.7	342.2	213.2	265.6	253.9	266.7	270.1	299.7	236.6	248	248.2	294.7	302.1	247.4	244.7	249.3	286.2	233.3	280.6	251.8	272.7	308.8	290.4
361	464.7	442.5	452.5	515.9	466.1	439	440.4	567	448.8	471.2	423	490	453	458.5	492.1	478.8	528.7	471.3	469	444.8	465.3	480.4	563.2	388.4	434.2	427.3	405.8	412.5	437.8	507.7	431.5	426.5	452.7	409	476	409.5	438	418.8	418.4	412.5	418.5	448.5	406.2	433.2	430	427.2	429.9	457.5	387.6
0	520.5	432.9	448	391.3	344.5	329.1	413.5	366.5	347.9	360.3	337.1	419	343.9	321.5	358.5	365.3	367.2	343.5	333.6	313	367.5	380.4	310.7	349.2	343.6	306	326.6	311.1	318.9	335.4	326.4	355.4	360	363.4	329	374	312	374.7	355.4	332	349	365.3	321.8	280.3	293.3	308.8	333	302.8	308.4
0	183	175	156.9	146.4	183.6	160.8	151.7	155	149.1	131.4	123.1	144.7	169.1	111.7	117.8	101.3	126.7	NaN	NaN	NaN	NaN	NaN	NaN	NaN	NaN	NaN	NaN	NaN	NaN	NaN	NaN	NaN	NaN	NaN	NaN	NaN	NaN	NaN	NaN	NaN	NaN	NaN	NaN	NaN	NaN	NaN	NaN	NaN	NaN
362	291.6	324.7	296.5	252.4	232.1	322.1	285.6	217.1	207	264.8	268.5	238.6	234.4	232.9	220.1	216.5	245.1	241	259.8	236	255	255.3	264.9	277.8	273.9	233.8	218.4	205.5	233.1	227.9	221.5	247.6	225.6	226.4	273.2	228.6	254.6	203.1	249.8	241.5	255.4	253	238.6	284.4	245.2	245	218.8	194.8	227.1
363	281.1	286.7	259.3	250.5	297.4	215.5	262.5	248.2	258.3	212	240.3	250.5	208.3	205.3	181.6	206.7	209.3	191.1	198.2	218	179	205.2	189	201.9	178.8	226.6	218.5	224.8	213	175.7	200.3	176.4	189.8	198.4	167.7	170.8	178.7	234.3	193	165.8	212.6	172.2	154.2	196.8	251.3	230.4	233.5	232.4	229.5
364	257.2	326	232.2	245.5	178.5	236	229	222.5	209.2	209	190.1	184.1	196	208.3	168	183.1	151.3	162.1	645.9	609.8	684.4	661.8	578.5	652.3	545.5	619	569.9	698.7	610.2	612	724.5	753.7	787.5	761	835.2	967.6	839.2	973.4	934.5	975	948.4	1004	1049	1041	934.3	1003	1162	1027	1217
365	201.5	214.8	204.4	220.8	170	186.6	194.6	163	190	198.6	188.2	187.9	181.5	164.5	157.4	177.6	208	203.4	190.4	140.3	186.5	168.8	164.4	218.3	200	173.7	250	173.1	167.3	183.5	160.3	171.9	157	234	183.8	197.8	131	179.1	191.6	174.8	215.6	195	175.5	201.5	206.6	191.1	198.9	195.5	190.6
0	1024	1333	1247	1388	1151	1064	963.8	876.5	485	NaN	NaN	NaN	NaN	NaN	NaN	NaN	NaN	NaN	NaN	NaN	NaN	NaN	NaN	NaN	NaN	NaN	NaN	NaN	NaN	NaN	NaN	NaN	NaN	NaN	NaN	NaN	NaN	NaN	NaN	NaN	NaN	NaN	NaN	NaN	NaN	NaN	NaN	NaN	NaN
366	190.5	222.1	241.2	226.1	224.5	213.1	202.5	161.3	219.1	225.3	210.7	209.3	221	207.4	164.3	190.9	205.7	166.6	216.6	177.1	206.2	187.6	189.9	154.7	196.6	161.7	145.8	206	155.6	156.9	177.1	169.3	126.6	148.5	164	155.5	185	161.6	170.7	196.3	160.8	142.4	206.6	149.8	196.6	171.2	143.4	148.5	189.5
367	1500	1401	1369	1542	1477	1067	894.2	898.7	796.1	921.6	776	749.9	738	726.7	645.5	697	699	632.8	645.2	637.8	561.7	551.5	531.8	566.7	499.5	529.6	476	453	422.2	414.8	432.9	481.4	418.9	372	423.3	411.5	410	401.8	371.2	379.5	293.4	402.8	660.8	2183	1983	1961	1922	1900	2179
368	374.5	382.4	363.9	1295	1629	1634	1589	1532	1498	1154	1075	1028	1025	1310	2515	1757	1612	1251	1181	1355	1221	1434	1150	886	964.3	953.7	894.2	1003	837.5	793.1	913.7	981.9	966	840.5	876.5	1091	909.7	803.2	761.5	860.2	870.4	894.9	794.2	898.5	847.3	856.1	797.5	769.1	770.2
0	140.4	231.5	154.3	109.9	171.8	193.5	149.1	153.7	137.4	140.2	173.6	144.3	131	136	113.4	143.5	NaN	NaN	NaN	NaN	NaN	NaN	NaN	NaN	NaN	NaN	NaN	NaN	NaN	NaN	NaN	NaN	NaN	NaN	NaN	NaN	NaN	NaN	NaN	NaN	NaN	NaN	NaN	NaN	NaN	NaN	NaN	NaN	NaN
369	205.2	227.8	396.8	751.3	928.7	904.2	901.1	832.5	856.4	858	751.3	830	779.3	822.6	773.5	723	735.8	721.3	632.8	726.5	761	764.3	746.8	674.7	801.8	860.5	799.4	529.9	432.4	347.8	294.9	344	346.6	301.4	272.8	231.5	185.4	244.3	288.3	247.3	242	254.9	256.8	204.6	240.3	198.1	219.5	259.1	272.1
0	211.5	201.8	151.9	135.7	169.7	238.9	146.7	177	139.2	195.4	120.2	165.3	157.5	136.1	166.7	148.5	146.2	134.9	134.1	119.5	138.7	131.5	155.3	147	173.8	176	NaN	NaN	NaN	NaN	NaN	NaN	NaN	NaN	NaN	NaN	NaN	NaN	NaN	NaN	NaN	NaN	NaN	NaN	NaN	NaN	NaN	NaN	NaN
370	343.9	372.9	334	336.4	341.6	341.1	319.9	350.4	340.2	334.8	318.8	312	309.7	375.7	320.5	352.2	337.6	321.3	336.6	315.2	320.3	348.5	339.6	340.4	316.9	326.9	303.8	332.5	347.1	318	311.1	328.8	328.8	323.7	331.7	336	324.4	322.2	328.4	363.8	316.2	306.4	369.6	369.2	410.6	341.3	458.5	1338	1366
371	413	421.3	437.6	347.8	368.4	319.5	381.3	291.2	319.2	381.7	386.4	359.3	360.8	387.5	290.2	322.9	318.9	307.9	335.4	276.2	307.9	305.2	321	265.1	321.2	298	283.4	307.9	249.7	241	271.5	300	313.6	300.8	273	287.2	281.5	257.5	260.5	233.4	293.9	257.3	244.5	298.5	230.7	284.2	220.8	269	245.3
372	283.9	333.5	291.1	398.5	338.8	306.3	298.2	332	291.7	378.9	297	344.3	280.9	281.7	316.9	307.2	316.7	322.7	342.6	387.7	328	315.6	291.9	350.5	326.9	310.8	343.3	346.6	326.2	289.4	273.4	312.7	338.5	321.9	315.3	335.6	320.4	343	332.8	336.2	319.5	313.5	339.7	297.3	302.7	328.5	307.5	297.9	326.4
0	163.3	148.6	147.6	185.5	165.5	169.2	160.5	134.5	141	172.5	135.8	147.1	143.2	133.5	129.9	133.5	113.1	143.3	119.3	134	138.8	113.3	116.5	89.02	147.1	101.1	135.4	97.7	112.8	99.6	115.8	104.7	136	97.71	134	145.2	125.3	102.3	141.7	108.4	122.5	111.2	144.5	153.8	107	122	120	113.2	93.95
0	228.3	199.4	180.4	168.7	149.1	203.3	205.1	146.4	173.4	NaN	NaN	NaN	NaN	NaN	NaN	NaN	NaN	NaN	NaN	NaN	NaN	NaN	NaN	NaN	NaN	NaN	NaN	NaN	NaN	NaN	NaN	NaN	NaN	NaN	NaN	NaN	NaN	NaN	NaN	NaN	NaN	NaN	NaN	NaN	NaN	NaN	NaN	NaN	NaN
373	359.7	286.1	352	295.1	394.7	334.6	330.9	322.5	291.1	281.9	277.2	274.4	294.9	304.3	298	293.6	256.3	281.1	277.5	306.6	304.1	285	248.4	281.5	250.1	287.7	262.9	238.2	228.2	226.4	216.7	261	251.4	238.5	225	244.2	286.7	251.5	250.2	251.9	262.4	220.7	290.5	287	290.2	295	241.8	295.6	210.7
374	428.6	449.1	469.5	408.5	382.5	407.5	389.9	436.4	373.8	388.4	377	371.4	362.3	380.5	307.2	390.3	418.1	434.4	391.7	432.7	436.2	424.1	389.1	332.5	476.2	382.1	438.7	372.4	358.9	425.1	345.7	342.8	358.2	380.8	345	316.3	365.7	1401	1479	1400	1307	1249	1211	1356	1085	1178	1166	1302	1171
0	218.8	237	197.8	190.9	194.5	179	220.1	164.4	184.4	145.7	139.7	189.3	217.4	141.3	142.9	150.4	198.1	214.5	162.6	164.8	128.4	170.2	153.5	159.5	149	146.4	141	1175	1357	1620	1691	1897	1905	1924	1906	1868	1765	1776	1987	1987	1890	1856	1744	1735	1611	1468	1298	1110	1201
375	153.2	198	174.8	160.6	157.7	158.3	178.1	163.5	148.4	173	168.6	144.1	137.3	141.6	167.3	108.8	148.2	167.5	170.2	166.8	167.9	141.5	131.7	169.1	186.2	170.5	138.4	138.8	148.9	159.9	168.1	158.5	164.1	160.5	163.1	145.7	183.2	107.2	153.5	147	172.6	123.9	159.5	156.2	159.7	137.6	129.5	136.4	123
376	342.4	291.8	310.8	289	327.6	298.2	275.5	270.2	252.4	330.3	308.3	280.5	298	306	286.1	321.1	296.7	319	260.4	291.2	305.4	253.3	258.3	203.7	302.9	255.6	259.8	342.5	232.2	282.3	253.5	265.7	232.9	259.6	205.1	237.2	251.2	203.6	209.2	272.2	298.2	273.3	290.3	270.9	298	235.2	264.5	266.3	238.6
377	364	315.3	316.6	304.1	341	335.5	363.3	281.6	340	355.8	278.1	322.2	272.1	335.6	238.8	264.4	296.3	259.4	267.6	268	210.5	229.4	237.2	218.4	243.8	237.4	255.7	250.7	272.1	244.2	275	245.1	278.7	265.2	240.3	262.5	223.5	226.8	248.3	241.7	238.2	234.1	230.8	252	267.8	206	295.3	226	213.3
0	283.7	301	245.6	242.8	295.8	297.3	338.5	289.8	309	581.5	922.2	984.8	967.1	927.3	971.3	977.5	870.7	930.6	912.9	869.5	961.6	878.6	924.2	931.2	870.7	1008	1003	960.9	900.3	934.4	832.7	1000	901.7	871.7	759.6	745.5	784.6	686.1	683.5	814.1	735.1	672.9	565.5	607.5	650.4	618.1	597.8	NaN	NaN
0	394.2	404.9	383.7	363.2	356.8	384.9	363.5	375.7	394.7	330.2	370.8	282	305.3	312.2	320.3	336.3	275.4	299.4	294.9	258	246.4	299.5	273.5	230.5	282	293.7	247.5	309.8	258.3	255.1	260.8	264.4	255.3	250.4	257.4	241.9	261.4	256.4	262.2	228.1	234.4	240.3	242.4	272.6	231.3	218.8	240.6	210.7	203.7
378	280.6	305.5	242.3	258.6	251.5	245.4	213.7	267.2	229.3	222.6	249.5	216.9	222	302.6	227.2	235.4	263.3	232.1	268.8	241.1	262.5	231.9	217.4	216.8	230	232.9	205.8	234.9	234.7	198.3	243.2	261.8	288.3	271.8	292.8	270.4	237.2	245.3	240.4	256	213.9	247.2	326.6	281	219.9	249.4	277.5	258.8	242.2
379	244.5	233.8	339.6	252.2	186.1	281.5	244.2	252.7	291.9	224	221.8	240	297.5	252.5	227.8	263.4	239.8	176	211	210.3	251.9	224.2	216.2	257.5	249.3	265	194.1	224.6	257.7	219.6	248	308.2	251.3	258.7	275	258.7	234.7	197.9	262.1	303	245.6	312.2	279.7	259.8	318.1	262.6	316.9	341.3	303.1
0	283.8	328.5	303.2	288.7	281.7	268.4	275.7	241.4	252.1	278.1	243.1	304.2	312.5	319.2	297.4	297.1	299.1	264.2	297	341.9	270.4	247	288.6	274.1	297.9	278.2	292.1	294.7	378.1	314.5	336.2	342.6	359.3	355.2	365.2	374.2	470.7	1142	1079	1144	1056	987.1	1062	1124	982.2	1042	925	912.5	983
380	243.3	207.8	226.9	211.7	216.9	178.5	188.7	201.2	192.1	217.5	203.9	202.1	207.9	176.4	167	214.3	179.2	187.2	207.8	192.5	189.5	201.8	192.8	217.2	209.4	207.5	240.2	211.5	222.5	244.7	215.5	253	221	248.1	265.9	239.6	259.3	280.6	229.4	195.7	254.5	246.8	203	300	278.6	310.3	283	307.8	261.1
381	399.1	344.5	414.3	411.7	422.1	434.5	401.7	415.5	389.7	341.9	356.6	445.3	388.9	456.9	406.2	419.5	330.8	496.4	468.1	440.5	412	450.3	389.8	461.7	449.8	388.7	408.5	395.6	421.5	401	402.6	500.7	486.7	389.3	475.9	418.8	487	510	459.8	428.7	465.7	510.7	490	554.7	563.7	515.1	502.3	451.9	573.8
0	205.2	181.9	133	185.1	195.3	147.4	176	128	151	164.6	175.2	148.5	165.2	178	122	164.5	186.2	194.8	133	125.5	154.5	170	225	192.9	NaN	NaN	NaN	NaN	NaN	NaN	NaN	NaN	NaN	NaN	NaN	NaN	NaN	NaN	NaN	NaN	NaN	NaN	NaN	NaN	NaN	NaN	NaN	NaN	NaN
382	284.4	186.7	217.6	295.8	300.8	225.8	232.7	250.7	255.5	221.4	215.2	214.6	254.6	200.9	264	270.8	217.2	241.4	194	226.5	253.1	265.5	207	188.7	183.8	211.1	207.9	201.7	215.5	215.5	247	240.7	186.4	243.7	224.5	226	236.5	211.2	222	194.2	222.5	195.8	190.1	227.6	189.8	172.5	257.6	205.9	194.9
383	299.4	346.4	258	281.8	260.5	234	236.8	225	229.2	208.4	252.8	244.8	189.8	191.4	220.1	188.7	219.3	184.8	163.3	176.1	164	199.4	203.5	158.8	200.1	196.1	183.2	204.3	180.9	249	203.1	189.5	195.9	197.5	212.4	803.9	771	907.7	842.8	800.1	832.7	779.9	594.5	661.5	616	706.7	547.6	578.6	NaN
0	NaN	NaN	NaN	NaN	NaN	NaN	NaN	NaN	NaN	NaN	NaN	NaN	NaN	NaN	NaN	NaN	NaN	NaN	NaN	NaN	NaN	NaN	NaN	NaN	NaN	NaN	NaN	NaN	NaN	NaN	NaN	NaN	NaN	NaN	NaN	NaN	NaN	NaN	NaN	NaN	NaN	NaN	NaN	NaN	NaN	NaN	NaN	NaN	NaN
384	258.1	234.2	249.2	223.7	222.5	246	289.8	291.6	250.7	248.3	272.2	198.4	215	241.7	231.5	218.7	204.2	188.6	195.5	203.4	196.3	196.1	188	168.5	176.5	210.8	185.7	208.6	141.5	201.5	207.1	176.5	184.5	186	176	207.9	207.3	186.1	194	192.9	181.1	158.7	232.5	809.5	954.5	1074	1033	1247	1310
385	427.6	279.1	308	289.5	304.9	286.5	281.5	273.6	297.7	285.9	241.8	279.6	308.9	273.3	273.6	248.8	276.1	260.4	289.2	278.6	274.4	311.7	293	260.4	331.1	303.6	310.3	253.7	277	224.5	277.5	235.3	275	235	226.1	252	274.5	247.1	267	240.8	298.8	246.3	253.2	244.8	274.9	260.6	255.5	250.5	265
386	299.9	271.6	240	233.6	255.7	177.1	215.9	210.4	230.4	172.7	193.5	190.8	207	217.2	223.4	221.9	167.8	224.5	200	215.1	216.1	191	211.6	210.8	194.8	193	223.6	195.3	193.5	194.9	206.4	213.6	191.1	208	197.1	171.2	189.8	162.7	175	186.8	227.2	188.1	410.2	777.5	794.5	968.8	975.9	1033	1156
387	305.7	276	291.4	196.8	229	195.6	252.8	321.4	262.9	229.6	204	211.7	191.7	223.5	199.8	173.8	191	173.6	199.2	225.6	196.6	202.6	181.4	205.2	225.3	228.1	218.2	179.3	192	222	188	239.8	201.4	217.9	205.9	168	177	171.2	176.7	164.3	184.6	167.8	200.4	168.4	200.5	163.4	188.5	179.8	157.4
388	308.3	282.1	275.3	321.8	273.9	303.6	237.7	268.7	241.2	254	259.5	289.3	238.5	261.3	269.6	221.3	235.6	290.3	241.6	270.1	227.3	232.8	240.4	264.3	248.5	199.7	239.6	243.6	196.3	253.5	243.4	241.7	243.9	189.4	257	249.9	212	262.4	250.4	241.2	265.7	298.1	245.9	280.8	283	273.2	266	313.5	272.5
0	220.4	177.2	221.6	198.5	217.5	209.3	214.8	230.4	188.6	189	233.7	209.3	194	174.6	166	219.6	174.2	210.7	170.4	189.2	177.7	194.4	217.6	177.3	206.4	195	185.8	173.6	193	181.5	183.4	174.7	229	199.7	230	221.1	209.7	199.5	207.9	171.2	181.3	176.3	244.4	212.2	187.7	214.7	214.2	205.4	216.1
389	380.9	375.5	360.3	359.7	478.5	430.5	418.3	405.8	390.3	352.2	357.3	397.9	406.5	374.6	431.9	340	379.8	475	395.6	466.5	423.4	415.8	383.3	474	425.3	424.7	393.5	394.6	426.8	430	435.4	421.9	421.3	433.3	444.8	416.6	430.9	479.3	485.2	400.5	491.6	434.1	468.7	512.3	468.5	418.7	436.3	503.5	571.1
390	469.1	421.9	400	436.3	412.6	435.6	384.7	401.1	424	492.8	394	398.6	406.5	441.5	464.5	428.8	454	441.3	397	383.5	440.2	425.9	455.2	494.1	437.1	416.6	458.6	473	461.3	509	501.5	461.3	563	461	460.5	459.5	466.2	419.5	411.8	449.3	395.5	417.2	427	381.5	433.6	360.3	384.5	415.1	311.5
391	602.3	721.4	390.9	616.4	503.2	518.1	570.4	450.6	434.5	470.1	408.2	252.4	205	188.7	276.4	236.9	422.7	201.1	207.6	216.6	404	178.3	274.8	206.8	206.8	189	190.4	166.1	211.8	170.1	182.6	153.7	212.1	189.8	257.8	233.9	148.3	186	202.8	179.6	163.2	212.5	167.3	223	364.5	199	197.5	186.9	428
0	406.4	342.6	377.1	358.5	375.1	347.1	367	347.8	355.2	321.5	314.5	337.8	387	361	309.7	349.5	358.6	353.2	345.3	355.1	333.8	346.8	378.8	316.1	327	359.4	389.5	398.8	349.8	396.8	355.3	414.1	395.1	369.9	349.1	361.5	389.7	350.5	350	373.3	397.9	372	333.8	365.2	353.5	408.9	351.8	323.3	357.8
392	422.8	390.3	327.4	377.6	429.3	383	323.5	320.8	356.8	439.8	379.5	363.4	343	322.3	343.1	332.3	319.9	375	374	347.2	311.7	363	368.9	331.6	393.6	349.4	315	334.2	387.9	405.1	337	389.5	402.7	396	370	350.9	421	376.2	388	405.6	415	392.5	330.3	400.2	368.4	370	426.9	347.7	356.6
0	378	341.6	344.2	374.6	299.9	337.6	323	332.4	343	351.3	326.9	300.1	264.3	296.3	342.5	325.5	255.8	371.1	344.2	288.2	360.8	320.8	315.9	384.2	319	300.4	338.9	321.3	305.9	309.5	298.6	306.1	344.7	271	334.7	384.9	351.2	310.4	280.5	713.7	762.4	243.6	268.4	317.6	320.4	287.6	276.6	283.1	905.1
393	165.6	221	173	161.3	201	149.6	178.4	189.1	149.4	135.7	121.9	138.3	157.7	177.3	117.3	182.8	135.8	131.2	167.1	129.3	130.7	168.5	141.7	161.4	126.2	148.2	146.5	131.2	159.3	118.6	124.7	151.7	135.2	137.2	151.1	148	124.7	109.6	145.3	146.7	147	145.7	154.9	162.8	147.7	140.7	127.3	97.75	101.1
0	171	212	153.5	NaN	NaN	NaN	NaN	NaN	NaN	NaN	NaN	NaN	NaN	NaN	NaN	NaN	NaN	NaN	NaN	NaN	NaN	NaN	NaN	NaN	NaN	NaN	NaN	NaN	NaN	NaN	NaN	NaN	NaN	NaN	NaN	NaN	NaN	NaN	NaN	NaN	NaN	NaN	NaN	NaN	NaN	NaN	NaN	NaN	NaN
394	294.8	327.8	330.1	263.7	293.1	301.5	251.3	326.5	329.1	244.6	362.9	335.7	285.2	373.7	312.8	352.3	309.2	352.4	287.3	259.3	322.8	353.4	296.3	356.8	382.3	276.8	353.8	455.8	333.3	362	445.6	391.2	430.9	425.3	352.3	369.7	366.3	372.5	416.5	346.5	384.5	440.5	342	302.3	395.1	354.4	441.8	469.1	431.3
395	319.6	315.1	325.7	327.4	338.7	331.9	341.4	319.4	342.8	353.8	339.3	307.4	280.6	296.2	313.8	267.9	277.2	305.3	292.9	300.1	283.6	309.2	245.1	273.7	282.3	282	268	238.4	242.5	277.1	291	307.3	267.9	279.6	322.6	297.9	301.9	324.8	305.2	288.6	312.2	266.9	247.1	272.4	272.7	351.2	1292	1067	1064
0	720.9	944.6	1040	815.5	656.3	525.8	593	558	466.8	496.2	508	503.6	518.3	638.6	541.4	467.2	447.3	469.4	463.1	373.8	369.6	410.7	382.1	422.6	440.6	758	1032	894.1	940.4	1032	1090	891.9	820.1	767	982.1	997.6	827.6	862.7	NaN	NaN	NaN	NaN	NaN	NaN	NaN	NaN	NaN	NaN	NaN
396	744.1	571.2	541.2	570.6	622.1	573	575.3	501	408.3	461.7	467.6	480.3	526.6	513.8	447.3	451.8	401.2	455.4	479.1	470	397.1	401.3	358.6	368.2	329.1	390.4	311.8	266.4	1060	1150	958.9	1023	931.8	1034	1135	999.3	717.4	817.3	955.7	960.8	984.4	753.9	855.2	1035	811.4	1172	1190	952.8	1084
397	326	320.9	312.9	264.9	292.3	304.2	272	290.4	291.3	280.8	276.1	230	240	211.8	259.5	235	226.2	264.4	231.7	245.4	243	246	220.4	237.6	231	244.5	184.9	224.1	209.2	222.4	229.4	239.5	204.5	228.6	162.5	212.8	189.4	171.4	199	202	187	206	228	185.9	214.5	212.5	183.1	176	203.4
398	211.8	251.7	193	206.8	207.4	229.6	211.1	187.4	229	188	183.5	170.8	186	195.4	167.2	146.2	203.8	157.4	211.6	195	146.8	190.3	209.1	215.1	181.4	140.7	199.8	171.2	156.6	180.5	163.1	157.7	185.7	187.7	198.6	150.7	171.9	204.5	167	197.4	186	155.9	177.3	165.7	173.8	169.9	136.3	165.2	160.5
399	574.3	464.1	415.4	433.7	384.1	373.5	363.1	355	292.8	314.6	357	255.2	256.9	250.4	268.6	295.9	295.5	271	227.4	259.8	266.7	262.8	282.2	236.5	270.8	260.6	261.5	268.5	252.5	234.3	305.5	277.2	264.7	249.2	243	210.6	240.5	261.6	205.2	281.8	249.1	291.6	271.7	261.7	290.5	273.7	277.3	233.8	199.2
400	381.7	375.6	471.2	427.3	393.2	419.9	381.4	396.5	388.1	418.1	376.5	393	384.9	387	371.1	398.5	360.5	441.5	451.5	408	427.6	366.5	378.4	376.1	430	392.4	368.5	375.5	380.3	438	428.1	375.7	432.3	399.5	435.7	388.5	398.5	372	415.5	410.8	376.8	360.7	389.5	506.8	404.4	430.7	477.2	409.8	436.5
0	262.6	214.7	169.6	175.8	191.8	194.1	161.6	156.6	158.5	226.3	147.1	159.7	166	200.5	130.9	134.8	200	175.8	154.5	165.8	140.1	139.8	154.7	146.7	144.8	139.7	163.6	169.3	167.3	170.8	168.1	156.3	140.8	151.6	NaN	NaN	NaN	NaN	NaN	NaN	NaN	NaN	NaN	NaN	NaN	NaN	NaN	NaN	NaN
401	452.1	343.1	362.4	230.6	274.4	314.7	320.5	316	259.3	327.6	285.2	239.2	290.5	312.7	241.1	251.9	278.4	253.8	265.6	249	242.4	197.6	225.1	252.9	248.8	309.6	221	253.1	222.6	237.9	219.5	205	244	224	227.5	305.5	257.5	290	242	250	267	234	225.5	234.5	282	228	229.5	237.5	229.9
402	613.3	536.7	392.8	465.5	436.8	413	434.4	340.4	327.3	338.8	292.7	324.9	344.9	385.8	312.5	323.3	343.7	318.4	239.8	233.9	238.5	237.2	242.9	224	260.3	226.3	220.3	261	262.6	310.6	273.3	229	226	258	267.4	232	214.6	220	259	234.7	226.6	203.9	198	194	227.9	237.1	188.4	238	206.1
403	201.3	207.1	179.1	191.4	219.6	204.6	233.2	144	211.5	223.5	192.7	171.4	201.3	214.5	263.6	183.5	197.3	197.5	448.9	538.8	521.4	601.7	467.9	485.5	492.5	518.8	537.7	504.2	465.7	576.5	455.3	529.5	536.3	433	551.3	511.2	530.3	457	517.7	546	488	431	459.5	396.5	347.5	345.2	250.5	278	237
404	301.6	345.3	306.9	325.9	275.5	217.5	275	274.3	253.8	298.6	241.2	238.2	384.3	261	268.4	226	235.9	252.4	234.9	234.5	238	209.5	195.6	244.5	185.5	177.6	261.6	215.5	207	183.6	216	255.9	186.5	215.9	215	231.5	208	266.5	244.5	201	205.5	207.5	220	227.5	226.5	198.5	221	177.5	222.5
0	227.4	206.7	223.2	224.4	129	197.6	219.8	823.9	743.5	796.1	761.3	727.3	737.5	708.7	796.6	759	708.5	721.8	720.6	678.1	719.1	810.5	606.2	527.6	444	554	768.5	NaN	NaN	NaN	NaN	NaN	NaN	NaN	NaN	NaN	NaN	NaN	NaN	NaN	NaN	NaN	NaN	NaN	NaN	NaN	NaN	NaN	NaN
405	459.8	426.4	467.4	468.8	380.5	378.9	296.9	229	259.5	341.5	331.1	290.2	260.5	300.1	309.7	260.4	261.8	278.7	244	211.2	244.2	241.1	235.2	207.8	231.3	206	220.4	178.6	220.1	210.9	245.8	250.5	208.5	189.4	212.1	233.6	223.5	229.9	220	234	189.1	173.9	214.6	222.5	174	225.4	165.6	229.4	195.5
406	316.5	297.9	305.7	330.4	308.3	357.9	382.7	313.1	359.6	343.5	333.5	317.3	321.5	367.9	280.5	329	353	307.9	350.5	298.4	316.9	326.9	355.2	321.6	360.4	277.5	319.8	284.8	320.8	337.8	337.5	323.3	314.4	305.1	382.3	371.5	326.8	376.8	341.4	341.8	382.1	351.8	345.8	441.6	324.7	379.5	341.8	362.1	407.6
407	361	300.3	278.6	403.3	347	314.9	372	380.1	343.4	398	334	322.2	350.2	352.7	376.3	366.4	340.9	291.1	293.5	323.4	261.5	379.5	270.8	281.8	272	302.5	276	271.4	202	255	296.9	266.1	234.3	211.9	259	244.8	278	259.5	223	234.4	230.9	250.5	251.5	267.5	249.6	226	263	251.5	228.4
408	326.4	269.1	265.3	275	273.6	228.7	251.6	216.6	187.2	244.2	236.1	238.4	204.9	210.3	202.4	231.5	197.2	226.4	202.6	229	227.3	233	202	216.5	175	233.9	180.5	171.7	178.5	198.3	208.3	128.1	192.3	209	166.9	183.4	199.8	227.6	232	188.4	331	858.5	740	1103	1038	1068	1036	1183	1070
0	423	370.9	307.8	341.2	265	328.9	364.3	309.6	318.4	265	333.8	330.5	342.3	265.4	217	252.7	288.3	281	228.6	237	224	225.4	207.3	200.3	205.9	232.4	162.4	194.9	236.1	198.9	148.6	164.1	NaN	NaN	NaN	NaN	NaN	NaN	NaN	NaN	NaN	NaN	NaN	NaN	NaN	NaN	NaN	NaN	NaN
409	291.5	294.2	267.6	247.9	236.2	280.5	267.3	211.2	232.4	213.9	260	244.1	234.1	249.5	192.1	207.6	166	201.5	172.6	217.3	203	183.9	192	194.7	248.7	240.7	177.6	335.6	721.6	799.1	768.6	731.3	732.5	784.5	821.8	836.7	907.1	930.3	959.6	1079	965.6	899.7	915.9	1004	1042	820.8	1130	1031	1146
410	328.4	251.3	245.2	258.1	262.8	206.4	225.9	204.4	229.6	235	190.2	182.6	198.9	199.5	242	183	213.9	165.9	184.5	146	158.6	149.1	195.9	189	181.3	155.1	141	199.5	174.1	178.8	157.4	172.3	137.3	165.8	171.4	194.9	132.1	179.4	163	172.5	180.6	167.8	165.4	190.4	165.4	151.4	162.5	152.9	210.5
0	273.6	213.1	199.8	236.6	194.4	214.3	213.4	284.2	282.6	224	256	242.2	245.9	215.5	243.8	229.6	217.3	361.6	451.2	561.1	573.1	556	690	554.6	548.5	580.5	606.5	561.5	621.1	525.6	504.1	552.5	575.5	625.5	493	505.5	593.5	562.5	564	575	537.6	545	534	613.1	491.5	582	500	470.5	481.5
411	285.1	311.5	287.5	304.8	241.1	293.2	283	322.6	248.9	287	291.7	262	310.9	277.1	255.5	247.6	258.9	257.7	217.9	238.5	247.5	191	235.7	252	222	207	278.8	203.5	222.3	230	186.1	167.7	198.3	179.4	192	342.6	612.6	670.5	808.6	928.6	874.5	930	908.5	918.5	1027	991.5	902.4	1079	1005
412	1081	958	1062	943.2	1076	925.8	760.6	1000	848.3	740.3	515.9	405.7	290.3	342.7	299.3	335.1	299	251.7	278.6	221	278.1	227	227.9	190	239	242	241.5	209.5	206	246.3	207	194	224.5	175	245.5	201.1	213	216.6	234.5	223	212.5	245.5	217.5	253.5	232	211.5	238	240	252
413	371.8	302.5	244.4	160.8	291.9	199.8	189.1	365	215.2	256.4	294.4	170	246.7	278.4	336.8	261.3	249.3	196	243.8	236.3	209.3	247.4	214.7	227.7	166.9	267.8	189	185	116.8	188	236.2	184.5	214.1	187.7	250.3	256.1	203.6	201.3	177.4	215.3	142.8	147.8	149.8	170.8	177.3	178.6	181	205.7	212.8
0	274.1	196	252.9	239.1	192.6	241.9	190.8	187.1	179.8	219.3	230.4	194.8	198.2	228.8	206.3	162.5	200	171.1	189	168.6	172.7	167	172.8	152.2	152	172.1	148.3	176.3	207	183.6	143.2	183	180.3	150	147.9	192.8	193.4	158.7	154.3	147.8	143.7	168	159	138.2	177.5	167	177.5	147.5	150.1
414	287	213.1	316.2	409.1	311.4	281.7	259.1	254.8	230.4	303.8	361.2	267	338.8	357.8	300.2	285.8	312.1	355.3	339.8	310.1	345.1	289	320.1	312.3	324.5	329.7	280.8	349.3	330.8	351	372.8	368.3	382.7	351	337.3	333.5	354.3	340.5	381	345.3	368.8	278.4	355	310.5	363.7	290.8	309.3	276.3	301.8
415	326.1	359.5	314.7	322.1	354.9	377.8	322.8	317.1	327.9	359.1	367.2	326.2	324.8	322.8	312.9	288.6	324.4	347.4	364.9	387.8	382.4	332.5	337.5	340.8	354.5	345.3	319	293.8	350	372	347.5	349.9	313.7	335.5	313.8	361.9	404	355	358	374.4	380.7	330.6	407.7	353.1	370	418.4	327.9	342	432.2
416	274.4	245.3	224.1	229.9	245.3	228.5	222.9	237.4	215.1	190.6	216.6	235.7	215	257.3	242.2	224.5	202.9	191.6	218.4	235	232.4	222.5	236.5	277.5	237	203.9	206	237.1	231	267.5	244.1	239.5	212.5	238.6	288	255.5	209.6	254	229	234.5	232.5	256.5	227	261	163	233.1	229.4	171.5	192
417	834.1	755.9	832.2	860.6	810.5	618.4	537.3	452.1	406.8	313.6	301.4	232.1	249.5	277	284.1	307.9	316.5	264	260.7	252.5	247.5	212.1	249.5	180	258.5	233	219.5	218.5	214.6	238	243.2	273.6	246.5	203	238.3	232.2	188.8	222.3	236	204	230.5	248	234.7	211.2	219.5	164.9	178.7	204.3	200.9
0	134.6	166.3	165.7	149.5	178.6	169.4	141.1	139.1	110.4	137.7	102.3	118	137.3	119	146.3	90.85	124.8	102.1	109.2	NaN	NaN	NaN	NaN	NaN	NaN	NaN	NaN	NaN	NaN	NaN	NaN	NaN	NaN	NaN	NaN	NaN	NaN	NaN	NaN	NaN	NaN	NaN	NaN	NaN	NaN	NaN	NaN	NaN	NaN
418	731.4	817.1	793.1	831.5	849.4	620.5	504.7	433.3	352.1	374.8	311.7	331	270	257.2	302.7	300.5	277.1	322.5	249.7	264.3	273.4	261.5	298	322.6	299.1	245.9	231.3	260.5	214.4	241.2	231.9	230.5	216.5	214.3	215.5	229	188.5	227.7	214.4	249.9	193.8	202.7	161	198	223.3	217.5	195.8	186.1	175.6
0	259.4	222.9	246.8	189.2	234.1	213	225.6	282.9	246	200.8	198	242.1	185.5	176.1	186.3	182.9	221.2	215.1	241.5	175.3	224.9	202	212.8	175	201.5	185.3	174	205.9	222.2	207	189	204.3	203	150.4	165	155.6	203	193.1	170	147.5	174.6	166.6	184.7	174.4	254.3	143.5	195	NaN	NaN
419	227.5	212	203.2	172.1	176.1	166.7	203.2	181.7	175.8	157	137.7	173.7	160.5	160.1	166.6	156.2	154.4	191.1	162.1	118.5	148.5	172.6	140.2	181.3	160.7	159.1	137.9	152.9	172.7	179.8	206.5	158	163.7	189.9	169.6	188.3	211.3	187	145.7	164.4	150.4	165.8	171.1	177.7	142.2	157.4	177.1	148.8	156.6
0	NaN	NaN	NaN	NaN	NaN	NaN	NaN	NaN	NaN	NaN	NaN	NaN	NaN	NaN	NaN	NaN	NaN	NaN	NaN	NaN	NaN	NaN	NaN	NaN	NaN	NaN	NaN	NaN	NaN	NaN	NaN	NaN	NaN	NaN	NaN	NaN	NaN	NaN	NaN	NaN	NaN	NaN	NaN	NaN	NaN	NaN	NaN	NaN	NaN
0	185.8	187.6	153.7	190.5	133.2	174	149	199.7	139	140.6	92.09	151.1	130.6	108	103	140	103.5	158	95.26	101.1	92.8	93.19	133.2	111.8	NaN	NaN	NaN	NaN	NaN	NaN	NaN	NaN	NaN	NaN	NaN	NaN	NaN	NaN	NaN	NaN	NaN	NaN	NaN	NaN	NaN	NaN	NaN	NaN	NaN
420	225.9	165.5	191.8	204.8	154.5	206.1	232.2	245	167.8	166.6	191.5	163.9	173	182.1	210	200.3	168.3	183.4	168.6	177.4	152.2	143.4	139.3	148.5	168.8	166.1	193.3	177.5	144.2	177.3	171.7	177.1	148	175.3	147	180.6	166.4	153.8	171.5	161.7	147.9	174.2	170.8	183.2	157	184.4	205.3	154.1	182.4
0	271.1	214.1	204.5	187.8	206.7	177.5	207.2	229	195.4	242.3	233.2	243.7	215	191.7	223.8	184.8	179	186.4	210.4	180.7	246.6	180.8	167.5	164.8	183	199.5	225.1	155.4	241.1	227.4	191.4	182.9	205.4	227	207.3	193.1	179	239.8	204.1	185.5	213.6	187.2	214.3	208.7	243.6	231.5	184.2	211.3	218.6
0	350.6	287.3	336.6	333.4	334.2	328	293.5	326.4	323.1	328.9	331.8	312.5	247.1	266.2	309.7	288.8	291.5	313.4	308.9	328.7	334.1	310.1	286.6	258.7	323	303.3	329.4	295.4	322.3	281.3	336.6	343.6	301.5	289.7	352.4	267.7	345.4	355.7	343.1	333.9	353.3	336.9	299.4	294.6	304.1	327.1	321.6	311.1	295.1
421	242.1	270.8	307.3	242.2	285.8	277.3	248.3	212.9	245.8	296.9	259	227.2	232.2	178.1	226.3	228.2	196.4	244.8	219.8	211.3	230.4	218.8	212.4	216.9	203.3	256.3	219.8	228.8	242.3	244.3	218.8	216.9	259.8	226.4	197.9	226.5	259.9	216.6	248.5	227.3	237.7	227.3	233.8	282.4	274.3	230.8	290.4	289.8	291
0	181.2	146.7	140.2	NaN	NaN	NaN	NaN	NaN	NaN	NaN	NaN	NaN	NaN	NaN	NaN	NaN	NaN	NaN	NaN	NaN	NaN	NaN	NaN	NaN	NaN	NaN	NaN	NaN	NaN	NaN	NaN	NaN	NaN	NaN	NaN	NaN	NaN	NaN	NaN	NaN	NaN	NaN	NaN	NaN	NaN	NaN	NaN	NaN	NaN
0	168.9	137	NaN	NaN	NaN	NaN	NaN	NaN	NaN	NaN	NaN	NaN	NaN	NaN	NaN	NaN	NaN	NaN	NaN	NaN	NaN	NaN	NaN	NaN	NaN	NaN	NaN	NaN	NaN	NaN	NaN	NaN	NaN	NaN	NaN	NaN	NaN	NaN	NaN	NaN	NaN	NaN	NaN	NaN	NaN	NaN	NaN	NaN	NaN
0	543.8	538.9	538.6	516.1	469.5	522.2	460.7	491.8	452.8	392.8	445	440.2	441	519.3	414.4	414.4	435.8	405.3	362.2	393.8	403.6	376.4	390.8	431.5	441.5	357	389.5	333	378.9	355.9	355.4	301.9	363.1	324.5	345.3	444.1	343.4	314.4	355	259.3	312.4	332.5	254	318.6	827.9	268.5	253.6	255.3	273.6
422	343.3	322.9	327.8	298.6	316.8	319.8	337.9	288	247.9	226.3	236	267.1	295.1	274.5	281.3	295	251.5	285.6	251.1	247.4	300.3	278.5	252.8	264.1	273.4	259.8	231	248.4	254	262.2	269.4	270.1	240.6	239.8	246.5	274.4	251.1	290.9	253	231.1	220.4	251.4	285.3	233	185.7	293.1	232.8	326.1	306.3
0	139.5	172.4	212	171.5	136.5	164.8	137.2	159	113.5	125.1	159.4	143.3	130.9	112.9	150.2	142.4	117.3	132.5	126.5	129	138.9	184.2	200.6	87	NaN	NaN	NaN	NaN	NaN	NaN	NaN	NaN	NaN	NaN	NaN	NaN	NaN	NaN	NaN	NaN	NaN	NaN	NaN	NaN	NaN	NaN	NaN	NaN	NaN
0	280	252.1	289.9	275	281.7	285.4	272.7	315.9	239.3	240.2	274.8	235.7	247.4	221.2	270.4	222.4	235.2	244	268.1	244.5	236.2	228	232.1	205.7	212.7	234.8	205.6	208.4	210.4	263.1	259.5	207.8	158.4	176.5	200.1	229.4	215.4	216.8	257.2	203.9	241.1	247.3	175.7	269.3	283.4	252.9	250.9	282.9	248.5
423	418.4	392.3	475.1	429.1	421.3	464.2	499.7	469.1	431.5	378	361.3	391.4	362.5	398.6	380.4	364.8	298.5	327	302	337.5	396.8	351	343.2	361.5	386.5	418.5	385.9	341.1	368	366.2	437.4	877	944	920.7	790.9	883.2	793.6	748.1	619.1	600.2	723.7	719.5	766.2	NaN	NaN	NaN	NaN	NaN	NaN
0	501.8	365.3	491	385.8	454	447.4	485.2	501.7	425	378.8	361.7	406.2	368.3	276.5	312.3	298.5	270.1	314.1	347.6	306.3	340.7	289.7	330.4	296.1	324.5	303.8	268	303.5	335.1	303.6	286.4	295.4	278.5	349	332.4	309.3	316	308.1	297.1	282.3	264.1	262.3	302.3	267.5	276.3	267.4	291.1	268.6	252.5
424	235	211	261.3	185.7	216.2	243.2	188	221.7	230.6	187.9	215.8	214.7	178.3	252.4	238.4	194.6	242.7	223.8	197.6	212	213.9	218.7	241.8	187.7	186.4	223.4	192.5	206	140.5	255.6	206.8	243.3	209.2	199.3	227.7	197.3	212.7	214.6	174.2	190.8	173.4	185	174.8	191	192.9	245.4	173.1	202.7	186.9
0	190.5	221.6	147.4	185.7	165	167.8	143.4	154.5	182.9	213	NaN	NaN	NaN	NaN	NaN	NaN	NaN	NaN	NaN	NaN	NaN	NaN	NaN	NaN	NaN	NaN	NaN	NaN	NaN	NaN	NaN	NaN	NaN	NaN	NaN	NaN	NaN	NaN	NaN	NaN	NaN	NaN	NaN	NaN	NaN	NaN	NaN	NaN	NaN
425	244.4	216.3	252.6	291.8	266.6	233.2	263.9	258.4	225	202.8	255.5	231.8	231.6	193.4	257.4	217.6	241.3	231.8	222.8	250.1	214.3	167.7	233.7	191.8	226	235.4	251	212.3	199	221	209.9	235.7	214.4	268.5	251.9	220.8	208.8	218.6	248.2	231.9	211.7	187.5	258.5	205.8	194.7	251.4	233.6	211.5	196.6
426	334.6	347.4	351.1	366.4	312	375.5	383.2	377.8	414.7	340.4	365.1	344.9	336.4	388.2	350.3	361.5	301.5	218.9	355	305	337.6	290.3	297.9	310.8	273.7	284.3	296.6	250.1	288.9	255.4	286.4	251.5	216.6	265	257.8	319.1	237.7	291.5	314.1	919.7	914	920	958.5	842.5	842.5	826.5	771	757.3	NaN
0	NaN	NaN	NaN	NaN	NaN	NaN	NaN	NaN	NaN	NaN	NaN	NaN	NaN	NaN	NaN	NaN	NaN	NaN	NaN	NaN	NaN	NaN	NaN	NaN	NaN	NaN	NaN	NaN	NaN	NaN	NaN	NaN	NaN	NaN	NaN	NaN	NaN	NaN	NaN	NaN	NaN	NaN	NaN	NaN	NaN	NaN	NaN	NaN	NaN
427	267.4	367.1	318.7	325.6	263	200.3	148.5	193	187.5	169.8	192.8	156.5	120.4	153.5	126.3	108	107.6	129.5	127.2	129.6	131.6	140.6	154.3	129.4	125.2	119	123	117.9	123.9	127.9	154.1	161.1	99.96	132.9	134.8	127	124.3	93.27	144	127.7	114	100.8	134.3	138.1	107.6	135.9	106.3	123	133.6
428	303.8	204.1	203.4	262.9	266.5	232.2	232.3	223.9	237.3	284.8	218.6	234	234.1	230	258	250.3	273.2	238.3	224.1	253.7	238.6	251.5	197.4	203.3	217.3	227.4	233.5	203.1	204.2	262.9	224.5	244.8	211	244.9	208.7	268.9	256.3	270.9	265	230.5	240	276	234.6	275.4	285.5	222.4	254.5	260.5	256.5
429	399.5	312.2	358	299.2	224	222.7	197.3	161.3	167	200.8	137.2	130.1	125.2	157.3	119.9	129.3	129.2	139.2	124.4	118.8	116.3	122.6	98.27	108.4	143.9	131.3	112.7	116.8	116.4	91.29	127.7	108	117.8	99.12	102.3	94.44	126.2	111.2	143.8	97.66	121.1	101	133.8	89.66	94.81	90.75	101.3	91.51	86.75
430	262.7	242.6	223.6	291.9	260.5	273.2	282.9	249.3	247.6	231.3	251.5	226.8	256.1	260.1	232.7	222.9	214.5	258.2	242.1	223.4	214.5	255.5	248.5	234.6	268.1	255	208	258.5	277	263.1	250.6	355.5	225.2	321.3	313.3	254.6	238.6	255.2	207	314.2	217.2	235	257.6	242.2	225	222.7	201.2	234.6	268
431	287.6	290.4	285.2	242.6	286.8	243.7	258.2	274.8	225.4	235.9	238.1	230.1	225.9	264.9	224.1	254.1	242.1	210.8	280.3	215.3	214.1	266.7	264.3	232.8	274	256.9	230.2	243.8	266.1	263.8	278	267.7	250.8	241.6	256.5	217.4	282.3	270.1	209	259.7	246.2	196.6	260.6	231.9	281.4	278.5	279	251.6	214.9
432	283.8	222.8	263	232.5	250.8	248.5	232.9	193.2	198.1	216.8	185.1	196	208	179.2	187.8	249.3	215.9	241.5	204.1	215.2	203.5	209.6	183.7	236.5	209.3	250.3	233.9	212.5	232.1	223.5	198.6	210.1	191.2	209.4	226.2	207.8	253.5	217.1	205.7	205.2	246.9	208.2	216.2	209	233.9	211.9	229.9	220.5	206.4
433	239.4	206.4	159	213.6	197.7	157.3	196.7	186.5	151.2	171.3	170.2	143.9	172.6	165.4	150.5	185.3	169.2	145.8	139	157.7	148.6	213	146.1	200.4	168.9	206.5	165.8	152.7	134	163	145.1	187.8	169.2	173.3	131.4	176.1	148.6	159.3	186.1	159.1	172.7	169.2	175.1	168.5	153.2	164.5	145.2	166	184.4
434	261.2	247	391.9	280	214	219.9	208.8	223.1	238	275	225.8	187.1	188.2	239.9	225.5	252.5	230.3	257.7	195.9	206.9	242.9	239.5	254.5	232.2	219.9	221.4	281.1	335.4	263.8	238.4	203.9	240.5	262.2	246.6	244.6	230	214	179.7	170.8	210.5	283.4	250.3	230	178.8	168.8	187.8	213	243.9	250.9
435	190.4	220.7	178.2	162.7	163.5	200	229.6	185.5	226.2	182.7	202.1	160.5	197	171.5	175.9	170.1	148.9	202	141	156.2	173.5	138.9	176.6	146	133.7	164.7	158.8	187.9	132.5	142.1	154.4	161.6	166.1	174.6	175.5	169.5	185	122.5	167.1	198.5	132.9	161	174.6	157.4	170.3	125.1	160.5	161	168.5
0	186	217.5	201.5	218.4	221.2	190.9	209.3	165	193.5	193.8	164.5	218.1	169.9	185.3	190.6	208.4	190.4	217.8	156.2	182.2	146.3	229.1	170.8	168.3	151.3	177.1	190.2	182.5	151.5	191.4	229.7	243	207.6	156.8	230.5	217.4	152.3	183.3	160.2	211	180.4	162.6	159.9	152.9	176.4	209.5	207.9	202.5	229.9
0	458.6	426.4	415.4	426	430.3	359.9	436.2	480.7	499.8	558.3	544.5	494.8	531.1	632.7	598.9	1431	1410	1562	1519	1510	1462	1536	1352	1441	1451	1603	1282	1114	1017	1158	1131	1194	1068	1172	1363	1487	1231	1204	1276	1208	1128	1158	1044	1077	1166	1151	914.4	903.9	987.1
436	213.4	236.5	212.1	197.2	194	182.5	193.8	174.9	158.1	170.7	166	152.1	177.5	199.2	184.7	149	118.6	230.6	181.4	172.5	171.8	150.6	135.4	143.2	172.6	161.4	171.3	202.7	148.3	138.3	155.9	145.3	165	231.6	202.3	198.2	144.1	197	153.9	159.3	201.3	165.6	208.9	165.3	143.3	163	211.6	184.3	162.7
437	272	285.7	252.2	279.9	219.8	268.9	225.4	223.3	202	248	267.4	190.3	211.4	225.4	216.7	209.2	222.5	227.7	178.8	197.5	199.5	216.4	225.6	205.2	168.9	187.4	170.9	175.4	197.8	206.9	204.5	199.3	188.4	190.7	190.7	195.4	182.2	193.1	210.3	205.4	216.3	166	151.7	144.7	199.1	180.1	166.1	222.5	188
438	222.4	231	237.1	232.1	267.6	240.9	188.6	195.7	224	180.6	164.4	173.9	159	179.7	163.6	134.6	143.2	152.5	133.7	139.5	145.9	119.6	160	138.5	131.1	150.7	142.5	170.2	150.6	159.6	160.9	153	132.5	132.1	152.3	180.4	162.1	158.7	151.2	164.1	147.6	154.4	136.1	174.4	175.8	156.3	129.5	166	156.2
439	370.6	379.7	325.8	352.3	349.7	331.8	344	286.1	285.9	311.8	406.2	325.6	297.5	283.1	282.8	294.1	355.6	352.3	366.4	346.5	332	315.5	328.2	309.5	346.5	300.1	325.7	297	323.7	318.6	296.3	299.6	319.2	273.6	334.4	330.6	343.1	283.4	262.6	280.1	274.9	258.3	317.1	257.5	279.6	336.9	253.7	278.8	328.5
440	249.7	247.8	272.3	304.9	283	257.9	301.6	292	246.9	263.8	271.5	193	260.1	218.1	266.1	221.4	244	213.4	238.4	222	197.9	228.1	206	221.5	248.4	317.2	263	262.7	295.1	244	245.6	276.9	229.7	281.5	230.5	282.5	225.7	236.5	277.2	296.2	291.2	255.3	251.5	284.3	272.2	272.6	288	255.5	274.7
441	205.8	259.5	289.9	236	206	224.5	279.3	225	269.2	195.9	221.1	248.1	238	288.5	243.5	221.5	216.5	225.7	249	206	198.8	215	223.2	188.5	183.2	246.1	199.6	207.5	254.5	194.6	185.7	224.3	196	250.8	257	234	213.7	179.4	193.3	230	198.9	246.9	203	197	216.2	188.1	179.1	227.2	173.9
442	296.1	249	206.8	236.4	165.5	140.1	127	190.4	199.9	236.4	188.3	195.2	235.3	200.6	169.6	183.3	153.4	200.8	166.6	166.1	162.6	177.9	142.7	124.8	139.5	153.5	169	163.1	135.1	119.2	112	129.4	129.4	163	121.8	123.5	117.8	145.1	130.8	152.9	310.5	372.8	355.5	366.8	402.5	393.3	400	400.5	404.5
443	397.9	349	335.5	357	307	336.5	329.5	312.4	273.6	325.9	303.5	316.8	256.1	310.6	346.2	322.4	306.5	313	259.5	262.1	322.5	283.9	331.5	361	313.2	360.2	295	348.8	300.4	320.6	345	347.7	291.1	364.3	341.9	385	273	331.3	292	381	288.5	322.9	303.4	270.1	349.6	332.6	316	301.7	319.8
0	278.1	219.9	205.5	179.2	202.3	211.6	183.2	240.6	187	164.7	134	146.7	167.4	193	170.3	189.7	203.9	151.3	136	165.3	152.4	155	159.9	138.9	138.6	139.4	96.11	140.2	143	112.5	127.7	130.6	106.5	152.6	113.6	129	147.7	158.6	102.7	162	86.13	112.4	139.5	157.4	119.6	127.2	119.6	129.3	119.7
444	234.5	265	174.5	233.5	241	187	231.5	213.8	195.3	224.2	245.7	183.2	262	262	505	551.5	413	320	420.5	297	483.5	517.9	311.5	356.5	394	547.5	608.5	648.6	526.7	584	571.2	620.5	495.5	446	579	576	369.5	321	310	303	373.1	217	267.1	244	222.6	251	226.1	282.5	260
0	296.1	175.4	233.2	181	161.5	238.9	209.4	206.7	215.2	224.5	281.4	184.8	287.1	226	225.9	288.4	251.9	233	267.4	208.3	175.4	237.5	139.8	302	267.1	304.9	196.9	151.3	262.9	184.3	252	230.9	264.8	296.1	245.3	294.9	216	251.5	254.5	296.9	242.4	214.4	289.8	243.8	266	275.5	246.5	223	217.9
445	235.8	239.8	304	242.3	274.8	283.3	185.7	206.9	245.2	248.5	260	225.5	271.2	234.4	260	258.4	244.9	252.4	219	222	218.8	258.8	246.9	271	223.1	250.4	232	198.3	251.1	259	226.3	269	259	335.5	1035	1097	913.4	852	825.5	897.5	806	666.5	1224	914.5	995.4	588	NaN	NaN	NaN
0	106.8	117.4	131.5	NaN	NaN	NaN	NaN	NaN	NaN	NaN	NaN	NaN	NaN	NaN	NaN	NaN	NaN	NaN	NaN	NaN	NaN	NaN	NaN	NaN	NaN	NaN	NaN	NaN	NaN	NaN	NaN	NaN	NaN	NaN	NaN	NaN	NaN	NaN	NaN	NaN	NaN	NaN	NaN	NaN	NaN	NaN	NaN	NaN	NaN
446	181.9	211	224.8	209.2	206.4	193.6	176.1	213.5	179.9	185.6	213.5	263.7	163	190.6	165.5	175.7	148	174.3	181.4	162.1	207.9	134	191.4	189.4	187	215.9	141.4	187	194.8	123.2	142.2	170.6	223.5	197.2	189.3	222.6	190.5	229.7	194.2	178.1	147	156.2	179.7	141.1	188.6	206.9	181.6	195.3	150.9
447	244.8	264.1	230.6	253	260.5	310.3	258.1	219.1	231.4	248.9	277.4	227.8	273.8	224.5	299.2	234	270.7	233	226.5	224.1	244.7	259.1	236.7	210.1	245.6	276.1	279.5	246.7	267	274.5	247.6	205.6	246	288	237.9	268.6	234.3	252.6	245.2	278.7	266.5	242.9	283.7	267.4	245.3	296.9	274.3	286	212.4
448	204.4	234.1	220	183.1	214.1	220.9	187.6	221.9	167.4	143.5	166.9	142.3	173.5	124.6	162.8	134.2	162.7	157.2	155.4	162.5	145.2	163	168.5	137.2	125.4	153.5	187.5	160.4	175.5	149.3	118	136.9	142.3	152.8	174.5	179.9	148.7	124	182.5	142	142	145.3	169.2	149.9	165	152.2	139.2	141.3	154.2
0	244.5	287	213	289.4	253.3	222	159	152	230.5	180.4	191.2	233.1	199	220.9	184	164.3	240	199.6	208	217	243.5	267.5	211	242.4	213.4	243.9	211.5	256.5	247.5	215	245.8	213	261	298.8	240.3	230	265.3	185.3	194.8	159.3	255.6	209.5	185	258.2	303.8	312.1	259.8	245.6	281.8
449	261.1	271.2	286.6	281.3	261.8	246	255.3	254.9	253.6	243.7	270.9	266.8	268.9	268.2	275.4	229.3	241.5	243.7	298.5	333.7	325.5	311	167.1	289.3	342	284.8	270.4	199.7	327.4	258.1	248.7	307.8	272.2	305.8	360.7	296.4	247.5	303.1	324	322.6	265.6	358.6	335.5	334.4	340.7	339.7	332.8	343.2	300.6
450	218.3	230.4	219.8	200.3	199.1	216.9	222.3	149.8	129.7	199.7	180.1	172.8	207.8	164	173	172.6	202.8	206.7	180.7	199.1	178.8	196.9	176.3	131.8	190.2	191.1	157.7	186.6	177.2	178.1	197.3	203.5	162.1	234	178.6	198.6	169.2	200.7	196.6	220.8	191.7	232	226	294.8	870.5	778.9	921.5	784.9	666
451	260.8	313	184.3	241.8	217.1	185.8	239.2	183.2	200.4	143.1	151.2	136.5	160.2	158.7	173.6	171.9	177.2	142.3	149.1	128.9	146.3	142.8	139.6	178.2	180.2	154.9	168.9	140.4	154.5	172.9	173.3	149.4	161.3	179.7	147.8	177.4	182.5	219.4	122.6	157.9	192.8	221.5	454	728.2	939.5	1035	967	857.6	835.8
452	333.3	288.9	374.3	299.5	264.4	316.9	270	357.5	343.3	277.7	319.3	276.3	253.2	305.9	364.4	307.2	322	298.4	335.2	355.8	264.4	255.2	301.3	280.6	278.1	281.2	287	329	290.5	304.4	313.6	270.8	315.5	259.8	308.5	260.4	296.2	308.9	289.4	263.6	245.7	237.5	292	265	276	265.8	284.6	273.3	253
0	182	199.4	211.2	179.3	192.2	275.3	182.6	206.9	220.8	214.6	206.5	179.8	214.7	227.2	191.5	229.8	218.8	179.1	219.7	252.5	275.2	224.4	218	234.9	252.9	210.3	248.7	271.5	227.5	251.3	218	200.3	177	NaN	NaN	NaN	NaN	NaN	NaN	NaN	NaN	NaN	NaN	NaN	NaN	NaN	NaN	NaN	NaN
453	222.9	201.5	174.4	202.6	210.5	197.3	130.6	163.7	184.8	159.7	171.3	138.5	167.9	117.4	142.7	146.6	150.2	153.2	168.9	135.6	131.4	134	139.1	151.2	132.4	136.5	120.7	127.2	144.3	139.1	147.1	101.1	120.9	159.6	147.8	135.6	103.3	101.4	145.1	144.3	139.4	144.1	144.8	133.1	145.1	127.4	132	144.8	125.9
454	341.1	444.5	443	414.5	368	357.5	381.7	394.1	336.1	368.2	333.8	315.1	364.3	339.4	345.8	328.9	342.6	401.8	381.8	409.5	402.8	376.3	404.9	361.3	329.8	367.4	357.3	368.7	366.2	385.3	354.2	360.2	410.1	351.2	383.3	411.6	396.3	412.7	408.8	455.3	420.9	439.7	445.5	427	451.8	422.7	476	455.1	442.5
455	176.5	174.5	192.5	203.5	205.2	162	200.9	182.4	180.8	179.2	185.9	153.2	152	176.7	197.8	175.3	160.7	205.8	123.5	190.7	143.6	164.7	174.7	169	161.9	147.6	152.3	153.3	184.6	177	156	182.5	200.6	184.8	139.6	172.5	138.2	173.5	153.5	176.6	201.7	189.5	189.9	163.2	196.6	198	183.3	182.3	169.9
0	138.1	239.8	164.5	233.6	161.3	144.6	160.5	155.7	180.8	163.2	193.8	150.1	167.5	142.8	186.4	155.9	179.3	149.6	132	181.6	172.6	172.9	143.5	129.1	174.6	129.4	167.8	179.7	169.8	156.7	170.6	176.6	169.8	176.7	158.1	149.2	127.3	171.2	153.1	202.3	179.7	199.2	177.5	177.6	236.6	217.5	201.4	208.6	192.5
0	352.5	193.5	272.3	241.5	315.7	193	211.7	235	184	231.6	185.1	190.5	NaN	NaN	NaN	NaN	NaN	NaN	NaN	NaN	NaN	NaN	NaN	NaN	NaN	NaN	NaN	NaN	NaN	NaN	NaN	NaN	NaN	NaN	NaN	NaN	NaN	NaN	NaN	NaN	NaN	NaN	NaN	NaN	NaN	NaN	NaN	NaN	NaN
456	228.1	314.8	281.1	262.2	280.6	292	214.4	279.4	245	212	243.8	251.1	205.9	208.1	238.2	234.2	245	250.8	207.5	241.9	217.5	228	246.1	240.6	244.9	254.9	254.3	271.3	284.9	266.4	229.8	235.2	271.8	286.7	341.5	257.1	282.9	231.3	263.7	280.7	290.5	283.2	329	255.3	260.8	322.6	276.1	223.9	255.1
457	211.6	262.8	156.3	146.3	187.5	216.7	206.3	180.2	212.4	213	190.5	251.6	249.3	211.1	233.7	201.6	206.1	187	171	201.8	204.1	192.5	198.6	213.8	195.9	179	224	178.6	183.2	179.2	162.1	162.6	201.8	178	171.9	200.8	206.5	161.2	162.7	182	157.8	166.6	174.4	138.8	132.9	202.8	164.4	183.1	198
0	218.1	311.7	292.9	273.4	285.6	238.9	275.2	205.1	247.8	216.1	239.8	241.8	248.3	225.1	228.8	185.8	197.5	209.9	230.8	242.4	213.5	227.4	228.6	200.6	215.1	213.6	171.4	167.8	242.6	197	275.9	240.2	228.6	201	203.9	147.6	241.7	189	188	242.1	229.5	226.1	212.3	254.1	176.6	253	242.7	282.9	266.9
458	289	290.7	253.2	266.3	261.4	274.6	309.4	241.9	274.5	302.4	282.7	296.2	242.1	274.4	247.3	243	263.9	240.4	247.5	244.5	209.5	280.2	267.1	280.1	265.7	286.1	289	342.1	309.9	294.5	286.1	256.5	272	303	340	361.1	308.6	291.5	301.3	283.9	279.7	275.4	300.4	327.8	293.1	221.8	246.4	271.9	281.2
459	222	256.7	247.1	210.4	234	229.6	214.2	230.8	241.8	248.2	208.9	246.4	265.8	218.8	249.6	251.2	245.1	203.6	239.4	266	275.1	245	222.8	222.7	230.4	232.2	224.8	268.7	259.5	263	250.6	291.3	253.8	239.2	248.7	272	239.1	215.5	245.6	263	225.8	244.3	292.7	259.5	237.9	237.3	235	266	253.2
0	988.6	1013	875.1	895.9	808.4	702.3	533.2	630.2	508.2	439.9	455.9	421	467.6	415.8	377.5	322.1	383.4	367.2	330.1	353.8	328.7	353	342.9	339	327.1	342.6	324.1	324	267.5	290.4	327.8	283.5	292.1	258	256.5	202	1125	241.9	205	958.5	NaN	NaN	NaN	NaN	NaN	NaN	NaN	NaN	NaN
460	344.4	253.5	283.7	298.8	261	314.2	291.9	269.7	347.7	260	262.8	263.4	282.2	270.1	275.3	343.5	323.1	306.6	287.3	295	307.4	299.6	359.9	327	336.4	312	370.3	342.6	310	335	391.5	343.5	398	363.6	369	387	426.6	402.5	318.9	352.6	339.6	336	316.8	326	347.8	334	359.5	299.1	324.1
461	246.1	199	243.2	171.9	164.3	161.5	216.2	165.5	158.5	169.7	186	175.1	189.6	158.7	202.4	148.3	145.5	156.9	197.8	150.9	131.9	161.2	185	188.2	195.1	175.7	188.4	211.6	162.4	189.6	203.5	157.1	170.9	154.3	158.7	171.3	154.1	145.1	164.2	135.7	175	160	140.5	183.2	174.3	188.2	172.7	165.9	151.3
0	350.2	352.8	325.6	350	318.7	316.9	311.1	311	310.2	327.6	337	233.3	308	219.2	272.8	357.9	361.9	283.6	293.6	287.5	254.8	258.3	283.6	289.5	333.3	332.4	316.5	324.9	281.1	289.5	294	328	309	280	346	343.4	314.4	290.5	319.5	309.9	326.6	314.4	338.9	331.3	275.2	269.7	304.1	290.1	278.2
462	257.5	244.4	224.4	285.1	214.5	243.6	266.4	184.5	201.5	187	202.1	172.3	196.5	225.5	193.6	192.2	176.1	215	221.3	179.6	177.9	192.8	230.2	191.5	168.3	192.6	208.3	185	155.5	194.8	190.6	189.2	209.7	196.6	174.3	223.1	191.6	180.8	189.6	225.1	241.8	178.9	162.5	185.9	179.9	180.1	224	215.9	206
463	234.3	258	187.3	297.2	246.5	235.1	215.8	219.4	179.1	210.8	252.7	192.5	262.5	205.8	193.3	182.4	196.4	230.1	191	190.5	164.8	205.4	195.1	194	196.4	188.5	197.1	157.5	243.7	170.1	190.3	202.7	190.7	153.8	165.1	176.2	187.8	176.5	147.5	174.9	143.3	148.7	180	159.9	173.4	169.9	152.3	171	177.8
464	273.8	301.2	329.7	341.6	305.1	370.4	324.4	303.9	279.2	321.2	318	265	284.5	344.7	310	281.8	317.3	311.7	255.8	294.7	292.1	317.1	308.8	313.5	277	265.5	281.2	247.5	320.4	335.5	338	288.1	324	325	335.8	298.6	308	327.1	293.5	322	287.4	353.7	286.9	298.4	306.5	301.9	265.1	323	304.7
465	237.3	226.4	265.5	191.7	210	252.3	230.2	277	253.9	229.1	264.5	224.5	206.7	208.5	233.8	251.3	236.6	252.3	226.5	209.2	252.7	166.1	204.1	287.2	206.7	207	189.1	240.8	256.7	189.9	212.2	240.8	186.1	233.1	236.6	211.8	213.2	180.5	205	214.3	216.2	195	261.2	208.4	246.4	205.9	205.1	214.4	240
466	260.8	231.8	193.9	293.8	182.5	227.7	218.1	234	175	226.5	135	209.7	190.4	191.3	209.2	222.8	235.3	204.9	179.7	191.6	188.1	157.4	195.7	186.6	162.1	192.5	171.7	130.6	152.3	170.6	173	138.5	187.9	190.9	155	183.6	142.8	169	182.9	181.6	182.2	167	144	166.7	167.4	192.8	184.8	184.2	191.8
467	176.8	163.3	166.7	207.6	192.3	252.8	228.2	182.3	210.8	229.9	218.2	191.2	172.6	148	165.6	194.6	217	192.1	185.6	160	178.2	195.3	167	157	182.1	146.9	189	174.3	167	165.1	159.7	166.3	181.5	200.7	194	213.6	220.3	217.2	187.9	217.2	185.8	201.1	174.4	185.2	236.7	217.8	214.7	184.7	215.9
468	181	213.4	188.5	172.6	188.2	188.8	201.5	169.1	197.9	173.7	173	197.1	183.9	159.7	197.4	173.4	168.5	182	169.6	137.6	120.7	176.5	166	174.1	156.5	149.6	168.2	146.4	135.8	124.2	140.7	176.9	135.3	150.9	143	145	160.1	178.2	153.9	146.9	144	189.6	179.3	172.5	167.6	176.6	208.2	151.5	155
469	318.9	267.2	278.5	278.2	301.9	201.5	289	282.2	249.9	274.6	241.7	233.1	232.1	219.3	235.1	205.3	206.2	222.5	206.5	233.4	205.5	214.6	237.5	232.4	209.4	196.5	188.6	231	178	194.2	192.2	193.4	186.5	153.9	178.1	217	206	201.1	196.7	217.5	195.1	179.5	195.5	171.6	195.1	172.4	164.3	175.7	170.9
470	371.6	420.4	454.2	431.9	338.4	389.2	396	304.6	326	328.2	324.1	275.6	344.4	285	329.9	297.5	301.1	237	272.5	226.1	244.2	240	288.8	303.6	306.6	246.1	243.2	243.4	279.7	272.2	234.1	218.3	208.5	248	229.4	256.1	230.7	264.7	241.3	224.8	226.5	216.5	281	248.9	272.6	233.6	280.5	269.8	263.7
0	199.6	198.8	228.3	171.9	189.7	207.8	186.1	167.4	138.9	175.4	110.7	174.1	200	144.8	181.5	219.8	186.5	163	136.7	174	161.4	167.9	211.5	167.3	174.6	154.3	156.6	152.7	176.9	166	149.3	182.2	148.4	138	154	179.3	143.5	158.7	158.5	167.1	144.2	169.7	164.1	163.2	163.7	160.7	190.7	181.2	177.8
471	231.7	238.3	186.9	198.9	164.2	236.5	205.6	235	171.5	179.8	191.6	179.1	183.6	199.5	190	204.9	159.5	174.9	186.3	151.1	179.4	193.7	190.2	176.9	174	144.7	191	185.8	169.1	147.1	203	167.8	175.5	162.9	158.5	158.8	155.9	187.9	153.9	193.7	169.9	164.6	149	171.2	181.6	250.9	175	182.3	171.3
472	353.6	344.9	348.4	298.2	285.3	332.1	290.4	298.9	301.6	300.5	318.2	293.6	357.4	407.4	378.7	387.4	332.3	372.4	257.2	326.6	321.1	316.4	312.6	295.6	261.9	272.1	333.5	326	299.5	317	316	323.5	374.1	288	398.9	349.6	352.4	378.1	304.1	287.9	304.9	355.5	396.7	1737	1650	1446	1371	1179	1260
473	242	307.2	335.3	300.6	349.3	295.8	312.1	355.7	324.8	318.5	374	292	329.3	328.7	328.3	298.4	326.4	333.4	265	271.4	266.7	285.2	288.3	251.7	260	313.9	265.4	315.8	292.5	272.7	260.5	254.9	315.1	289.7	315.1	349.4	320.2	312.1	346.8	270.4	268.2	318.2	333	338.3	183.8	314.3	334	345.1	349
474	292.9	254.1	247.8	267.8	275.5	277.1	252.9	263.8	257.6	211.8	220	191.3	250.3	262.9	251	252.2	241.1	283	225.9	253.1	252.1	240.5	211	224.5	272.2	264.3	253.2	233.1	220	262.6	253.9	190.7	220.3	227.9	269.2	228.3	250.3	227.3	231.8	238.5	223.9	288.1	249.4	241.5	274.9	240.2	279	209.4	210.6
475	308.4	308.7	358.7	372.7	281.8	274	327.1	318.3	286.3	310.8	260.1	256.8	265.1	264.1	270.7	236.2	241.8	271.2	244	288.7	285.7	256.3	298	314.8	276.2	320.9	311	269.3	289.2	277.2	319.4	250.7	286.6	313.6	305.5	283.8	279.5	275.9	294.2	228.2	280	1245	1484	1155	1230	1434	1080	1131	1222
476	225	195.8	206.4	242.7	236.9	218.7	211.8	199.5	235.7	192.8	195.3	177.3	218.3	227.3	173.7	226.1	191.5	206.1	217	231.3	192.7	175.1	210.6	222.6	229.6	193.5	190.7	184.6	182.5	191.3	201	145.6	126.8	195.5	155.6	162.8	191.9	188.3	175.5	188.8	198.1	212.5	162.8	194.3	169.8	206	151	170.9	165.2
0	332.7	314.5	317.2	319.9	317	303.1	286.2	290.7	263.2	248.3	231	230.2	240.1	256.1	230.8	269.9	242	220.2	240.9	238.6	246.9	231	256.2	248	218.9	294	251.4	229.4	231.1	257.1	202	206.4	208.5	200.5	199.2	209.6	217.4	233.6	195.9	191.4	208.8	200	193.9	260.6	227.3	222.8	239.8	190.7	174.3
477	354.3	367.5	420.1	390.3	394.3	414.4	323.2	346.4	349.1	413.3	327.6	322	309.7	292.6	307.4	294.1	283.1	294.3	286.7	295.7	328.8	276.1	274.4	299.1	263.1	268.5	277.6	298.5	248.8	289.3	266.3	298.2	283.1	297.7	354.1	1108	1601	1826	1496	1717	1681	1409	1439	1528	1686	2030	1944	1808	1970
478	244	192.3	210.4	239.2	217.8	192.1	178.6	196.4	145.4	243.9	193.4	201.5	184.1	227.9	143.2	148.4	175.7	144.8	134.4	172.7	177.7	154.2	193.3	206.5	145.2	154.4	153.4	143.3	132.4	161.9	146.5	154.5	165.9	145.7	178.9	143.9	145.8	180.5	169	131.4	132.4	153.7	132.3	168	194.6	174.5	139.7	152.6	196
479	458.8	416.6	380.6	389.6	353.5	381.5	390.8	380.6	360.1	369	327.3	346.1	337.2	384	329.3	341.9	380.6	315.8	310.6	286.3	297	313.5	318.6	370.6	352	373.5	335	331	335	323.6	298.5	312	335.5	325	310	318.6	285.5	287.1	288.7	291.4	335.4	282.5	303.5	284.4	247.8	257.7	321	271.7	300.7
0	258.6	310	287.1	306.5	309.8	289.5	309.9	280	248.2	249.5	315.4	268.4	284.1	246.5	253.5	297.8	287.9	253.3	242.4	233	231.9	273.3	242.8	274.7	285.5	305.1	252	246.6	275.6	294	282.4	275.9	346	306.8	299.7	349.7	320.5	267.2	298.8	282.1	284.1	309.4	280.7	295	262	276.7	298.7	298.9	303.4
480	481.2	486	474.5	457	432.7	491.7	513.5	504.9	420.8	461.7	335	390.7	344.9	302.6	297.6	342.2	324.8	295	300.6	311.5	323.7	262.7	297.2	240.5	272	258.6	286	287.7	297.9	277	251.1	233.5	262.8	277.5	275.1	325	275.6	307.2	316.5	323.4	327.5	300.6	264.5	252.8	328.1	294.1	261.5	316.1	290.1
481	230.6	193	231.2	218.1	251.7	188.9	201.9	214.8	186.3	170.7	178.3	174.2	174.2	157.6	181.8	144.2	169.8	173.3	159.2	169.4	162.2	155.7	134.7	194.7	170	143.2	162.5	162.8	131.2	162.8	159.8	188.2	165.8	126.7	184.4	167.8	166.2	210.7	130.6	154.1	140	127.7	126.1	174.5	127.3	128.8	124.7	138	129.3
482	320	333	313.9	298.9	306.5	248	331.9	297.5	287.3	336.6	329.9	285.1	310.1	319.5	313.3	333.5	312.6	277.6	314.5	274	288	272.5	345.4	344.5	315.5	331.5	284.6	334.5	270.6	324.8	293.6	321.5	729.5	603.8	785.4	634.1	637	521	707.2	676.3	662.6	938	715.4	773.2	832.2	845.3	822.3	864.2	905.8
0	325.8	381.2	283.6	309	271	326.7	293.6	307.2	265	304	305	235.1	262.7	280	256.4	324.4	268.8	255.4	265.8	313.4	250.9	217.7	253.9	276.4	303.4	324.8	342.1	266.9	267.8	270.3	287.2	301.9	302.1	275.4	324.3	306.7	791.5	1029	955.6	885.6	849.6	840.2	724.7	859.1	826.6	872.2	700.2	708.7	1078
0	207.5	207.6	244.6	236.3	257	212.3	192.4	213.2	147.8	NaN	NaN	NaN	NaN	NaN	NaN	NaN	NaN	NaN	NaN	NaN	NaN	NaN	NaN	NaN	NaN	NaN	NaN	NaN	NaN	NaN	NaN	NaN	NaN	NaN	NaN	NaN	NaN	NaN	NaN	NaN	NaN	NaN	NaN	NaN	NaN	NaN	NaN	NaN	NaN
0	241.4	223.3	214	211.1	189	205.3	238.4	188	199.4	172.7	207.6	196.4	195.4	233.4	155.8	237.5	158.8	165.6	200.2	247.2	205.6	190.2	219	186.1	207.1	241	176.6	153.2	222	218.4	NaN	NaN	NaN	NaN	NaN	NaN	NaN	NaN	NaN	NaN	NaN	NaN	NaN	NaN	NaN	NaN	NaN	NaN	NaN
483	338.5	358.8	333.3	378.2	350.9	340.1	313.2	307.3	307.4	286.4	302.6	293.5	309.6	314.2	313.4	298	291.4	339.3	317.7	292.4	320	324.4	275.2	332.4	331.6	320.4	275.2	302.9	322.3	342.7	293.7	326.9	406	306.6	293.4	357.1	271.1	293	296.9	324.9	689.5	1190	1008	1003	1036	918.3	1074	1005	916.2
0	208.7	224.2	233.4	248.7	210.5	293.7	242.9	180.8	185	257.6	190	199.1	192.8	167.8	190.6	196.3	194.3	163.5	154.3	173.8	167.8	161.6	154.8	172.1	142.4	150.9	168.5	168.9	153.2	156.2	154.4	130.9	140.2	177.1	156.1	143.1	156.4	113.3	151.1	156.9	188.9	189.4	176.5	92.46	164.9	161.3	171	163	163.5
484	299.8	254.6	304.8	302.5	264.1	328.5	252	230.5	295.9	250.3	255.4	299.2	257.5	273	310.3	232.7	238.8	220.6	236.5	238.7	311.5	288	273.3	225.2	254.5	264.3	232.1	243.8	253.6	249.8	204.9	283.6	247.7	235.7	279.9	230.2	261.5	257.1	228.9	246.5	245.3	263.7	232.5	257.5	256.3	288.1	280	294.4	282.4
485	287	320.6	280.9	296.3	287.8	283.7	236.9	259.2	250.5	261.3	223.6	266.6	213.4	223.9	228.1	254	288.8	243.5	280	273.4	263.3	235.2	235	236.1	238.3	231.8	225.6	229.4	198	263.3	191.1	239.6	246.4	231	227.4	238.2	226.2	232.7	222.8	209.4	225.3	250.3	254.1	216.5	210.8	220.3	290	252.5	230.5
486	623.5	638	559	593.2	516.4	555	631.3	456.2	459.2	452.9	388.7	408.7	438.7	466	371.5	471.9	375.6	434.9	373.1	340.6	356.4	298.3	348.6	309.2	310.4	327.3	346.6	352.7	350.7	358.7	386.1	354.9	383.7	373.9	369.9	376	346	316.5	383.1	312.8	281.1	294.7	335.5	288.7	341.9	304.1	289.9	315	308.1
487	616.9	646.3	591.8	684.9	624	666.5	623.5	475.4	462.2	515.2	738.5	646.8	601.5	561.4	525.2	451.1	417.5	414.9	384.8	392.5	361.9	377.5	340	342.5	412.8	309.3	356.2	365.3	374.7	343.3	342.5	353.7	321.7	338.1	351.6	311.5	349.9	311.3	313.7	337.2	345.6	301.7	311.5	311.3	290	381.8	316	258.7	325.3
488	301.7	279.2	286.5	281.8	330.5	305.1	280	295.3	279.7	291	294.4	307.9	312.4	320.6	285	270.3	291	238.9	246.7	288.5	307.1	345.9	306	255.5	352.4	348.5	318.6	308.2	290.6	295.7	291.3	385.3	344.3	317.4	309.8	321.4	275.8	263.2	291.7	252.1	249.2	260.4	240	322.4	321.3	281.3	305.8	342.7	258.9
0	375.9	378.3	370.9	404.9	410.1	536.3	463.7	432.6	441	414.9	364	331.8	364.9	397.4	346	359.5	348.7	234.5	293.2	292.9	283.8	280.5	264.5	313	286.9	302.2	285.3	284	285	275.2	269.2	283.7	297.4	275	288.4	279.9	293.9	298.9	265.5	276	226.6	334.1	295.4	206.1	216.4	244	214.2	252.8	236.3
489	191.5	224.1	203	186.6	182	195.7	194.4	150.9	172.4	159.7	159.5	172.8	144.3	144	169.1	118.6	105.5	134.4	166.4	199.5	141.1	108.5	142	143.5	147	156.9	99.04	128.1	150.6	110	158.1	142	128.6	121.5	161.8	125.4	132.1	133.5	129.5	136	164.2	148.8	120.4	120.4	147.6	125.7	149	153	139.1
490	202	204.5	239.3	263.2	186.7	173	200.8	188.9	164.2	214.5	217.6	195.2	166.2	160.9	191.5	177.9	202.3	196.5	174.8	178.3	164.6	164.7	153.8	164.6	172.1	148.8	167.1	151.9	194.3	165.7	156.7	156.5	167.4	165.9	176	157.8	164.4	160	151.6	165.9	164.3	177.5	138.8	150.7	173.9	155.1	165.5	166.7	187.3
491	194.5	233.3	214.5	203.8	214	206.8	222.8	194.8	185.9	174.6	190.7	208.3	167.2	167.7	219.2	180.4	203.6	187.5	193.3	183.8	171.8	214.6	222.8	189.5	183.7	174.8	249.8	175.5	185.9	186	181.6	216.2	186	183.7	188.3	205.8	170.2	152.1	193.6	191.5	191.1	229.5	201.4	237.7	198.8	156.3	166	197.1	181.9
0	293.9	257.5	281.9	229	221	191	182	216.1	255.6	282.1	219.3	183.8	239	260.6	242	199.4	268.2	296.4	216.6	295.8	226	195.3	269	226.5	230.6	218	254.1	235.2	198.5	207.7	152.4	212.1	209.1	239.5	209.2	239.8	201.5	232.8	200.2	235	177.4	175.4	212.5	199.4	246.3	213.8	194.4	200.9	176.5
492	284.5	307.9	330.9	335.8	362.6	328.7	363.1	264	279.8	311.6	272.4	269.3	263.5	237	258.4	346	248.7	264	270.4	274	243.7	278	262.1	251.9	251	269.4	235.7	245.9	222.8	225.9	249.8	251.8	299.1	244.6	239.5	244.9	255.9	276.1	237.4	231.5	249.6	248.6	268	236.1	272.1	220.9	238.1	211.3	206.3
493	224.6	172.9	230.8	224.5	224.4	225.5	224	246.7	249.8	196.8	238.6	249.9	204.3	220.6	222.8	241.9	230.1	220.1	235.6	211.8	277	235.5	215.5	234	196.6	186.1	182.2	189.5	164	173.7	186.6	234.5	204.9	176.9	193	252	196.3	242.5	231	210.1	228.4	198.9	189.1	184	221.2	232	184.9	215	167.5
494	366.1	303.2	334.8	294.6	355.5	319.8	350.5	348.9	295.5	379.5	298.8	303.8	379.2	294.2	294.6	300.8	315.1	303.4	341.1	308.5	300.8	310.5	292	309.7	295.7	336.8	309.5	346.8	341.8	368.6	378.7	326.8	358.8	335.9	342	359	317	312.7	333.2	335.8	333.3	325.7	324.5	324.4	328.9	645.1	1489	1470	1568
495	456.9	420.3	412.8	408.7	446.6	393.8	375.5	329.3	363	339.2	355	308.4	378.6	357.9	331.6	359.1	287	388.9	302.4	279.2	341.6	277.5	310.3	323.6	299.6	355	339.3	309.5	355.6	316.9	291	233.9	278.9	278.6	285.1	289.2	284.6	321.4	308.7	343.9	317.8	306.4	334	309.4	319.5	298.8	349	1140	1108
496	194.7	194.4	219.5	201.9	231.9	189.6	215.7	179.8	192.5	178.8	176	165.5	168.5	180.1	186.7	191.5	212.4	184.5	223.7	211	194.5	196	209.5	212.3	192.6	176.3	192.4	191.4	202.5	209.1	232.9	191.2	197.1	217.5	213.2	205.1	206.3	203.8	249.2	193.1	226.8	214.3	219.3	205.4	205.2	202.2	204.1	214.8	223.7
497	337.6	336.1	275	369.3	315.5	322.8	271	284.5	279.9	333.1	259	245.2	279.5	267.5	257.4	298.5	291.6	273.6	247.4	301.5	281.5	256	283.8	270.2	341.5	305.1	334.8	304.7	355.4	326.9	339.1	322.2	367.1	312.9	353.8	312.2	284.4	329.9	387.9	318.1	300.3	323.7	308.4	378.2	354	373.3	348	332.9	1110
498	188.8	217	265.4	191.9	266.5	240.4	248.3	190.6	208.1	146.9	195.9	255.4	190	199.2	181	263.9	204.7	177.4	212	172.3	188.7	206.2	235	211.9	233.1	223.1	227.7	199.7	188.7	218.1	201	228.3	220.2	216.6	166.9	140.7	204.6	168.9	165.4	158.1	200.4	205.4	199.1	168.9	231.9	243.5	150	186.1	178.2
499	252.8	179.6	172.1	220.5	151.4	170.6	177.8	179.1	175.4	178.6	176.2	179.4	180.9	165.3	149.4	201.4	135.6	151.1	153.6	173.6	158.9	154.1	135.9	157.1	125.9	163.7	142.2	159.2	150.4	152.2	175.5	159.1	157.8	192.2	137.1	140.7	175.6	174.7	163.8	179.4	151.3	176.8	193.1	168.3	113.5	142.2	156.9	138.1	135.3
500	891.6	1007	972.3	1216	1078	827.2	633.7	585.1	516.8	525.7	616.2	489.6	516.9	362.3	274.2	287.7	334.8	273.4	292.4	301.3	288.1	335	306	344.5	282.1	284.4	270.1	283.1	323.5	281	266.9	317.2	330	310	325.6	339.7	318.5	286.6	247.1	309.2	325.2	249.4	275.8	297.7	307.9	350	291.5	336.7	365.3
501	321	306	352.9	333.6	319.6	297	293.5	288.2	312	265.8	301.2	284.2	353.5	250.6	302.2	308.5	323.5	305.9	287.8	277.8	334.8	322.2	336.5	323	301	299	292.8	288.2	311.1	281.3	336.1	283	274.4	295.9	312.2	285.4	252.4	298.5	265	260	250.5	308.5	348.1	346	339.1	394.3	1404	1598	1376
502	300.1	251.4	276.3	281.3	298	330.9	305.3	274.2	303.9	275.9	274.5	311.1	299.6	337.4	339	350.9	340	319.6	306.6	339.3	382	328	231.3	255.8	285	306.5	309.2	303.3	331.8	334.8	332.8	343.2	322.5	298.7	331.3	362.9	335.3	299.7	318.7	364.7	310.4	331.3	321.2	358.3	317.2	367.2	357	345.6	352.8
503	262.3	215.5	257.4	269.6	180.9	284.3	267.5	271.7	215.5	282	288.6	232.2	228.1	223.6	232.6	239.1	179	202.5	213.5	221	201	212.5	189.3	195.4	198.2	194.4	189	209.8	171.6	179	203.1	189.3	171.1	221.6	185.9	182.9	185.4	176.6	188.2	157.7	193.3	179.5	213.3	248.9	1187	1100	1190	1247	1055
504	415.1	485.1	475.9	467.5	518.9	453.8	378.7	416.5	396.8	492	400.1	363.4	373.3	345.1	356.2	342.4	351	326.8	343.8	376.5	334	329.1	360	340.4	354.8	423	339.7	321	339	351.6	395.5	385.5	409.5	301.9	299.6	387.5	379.5	374.8	364.4	414.9	424.4	425.9	452.4	387.4	445	622.2	1631	1833	1740
505	555.5	502.5	550.6	469.3	527.8	464.7	377.1	376.1	405.3	388.9	399.5	366.1	368.4	385.5	357.1	352.5	350.7	331.6	282.6	317.6	388	349	338.3	346.5	298.6	317.7	1753	1495	1475	1414	1503	1283	1037	1211	1426	1465	1655	1505	1233	1506	1121	1015	937.4	959.5	957.8	767.4	993.8	872.8	1034
506	278.8	228.7	240.5	286.2	288.2	306.4	284.5	316.4	224.4	257.6	248.4	225.2	272.3	274.3	250.2	317.4	302.6	315.7	316	256.8	265.7	236.9	274.4	260.8	253.1	248.1	243.3	266	243	236.2	232.4	210.5	222	266	268.9	218.5	228	227.2	215.9	248.8	226.7	222	252.7	222.3	260.6	238.7	271.9	210.8	230.7
507	389.1	295.1	309.5	410.8	329.9	385	339.2	330.2	304.4	300.7	284	288	317	330.6	292.3	281.9	298.7	289.1	305.2	257.5	255.2	282.2	320.7	300.1	282.5	285.8	287	275.5	278.1	265.5	261.1	294.2	309.6	278.5	314	275.2	312.6	306.8	301.7	276.4	273.6	274.5	315	322.7	278.4	293.6	329.4	345.7	336.2
508	225.3	176.4	212.2	184.7	180.8	215.6	214.1	236.8	180.6	165.2	166.3	200.7	144.1	204.4	171.7	200.1	170.6	171.3	173.7	164.9	196.9	145	165.4	149	138.4	170.5	180	189	165	194.1	138.6	176.2	164	173	182.4	134.8	145	172	157.1	192.5	156.3	171.1	151.1	193.8	138.8	172.8	170.6	128.2	166.5
509	302.5	282.1	277	252.5	321.8	311.7	312.5	289.1	259.5	218.9	249	245.8	254.2	277.9	226.3	316.4	208.3	326.9	273.6	252.5	243.7	248.3	296	278	256.3	239.6	310.6	321.8	249.7	286.8	220.9	254.3	199.9	236.8	226.8	246.3	258.8	280.1	208.3	286.4	293.8	247.5	227	253.2	299.3	339.5	250.7	261.7	219.5
0	260.8	228.9	243.3	236.6	240.9	266.2	199	185.5	193.4	262.7	203.4	168.4	201.6	165.3	191.1	227.5	216.8	180.4	218.8	225.5	184.7	223.3	241.7	297.7	212.5	197.8	299.6	288.8	226.3	248	264.4	211	210	229	238.6	219.4	205.2	215.4	203.4	232	207.2	270.9	244.5	301.6	236.5	257.6	231	232	204.3
510	302.9	267.3	264.3	291.9	382.7	303	288.5	305.2	237.1	245.5	262.3	233.8	262.4	276	277.1	251.9	270.7	219.3	258.4	215.9	226.4	297.3	299.9	235.3	214.3	236.4	241	254.4	247.6	245.5	324.9	279.9	241.2	202.9	250.6	287.4	303.8	261.4	243.4	292.5	260.6	297.4	249.4	274.6	285.4	276.6	265.5	271.9	322.7
511	286.3	237.2	284.4	220.8	282.5	284.7	227.7	196.5	220.8	164.9	176.2	195.7	220.1	285.3	234.7	224.4	242.8	177.8	204.3	185.7	189.9	208.4	198.3	220	182.9	195.4	182.4	176.6	199.1	240	186	208	194	180.4	189.5	204.4	243.4	215.4	208.1	225.6	211.5	266	225.9	225.4	218.9	216.6	244.5	214.5	226.7
512	292.7	278.7	211.7	184.2	275.7	313.8	249.7	243.9	221.8	237.3	238.9	209.6	204.4	235.5	240.9	196.9	200.8	228.1	216.5	245	156.9	198.6	204.9	211.7	195.7	185.1	210.5	172.9	150.4	237	184	186.6	164.3	167.3	201.3	221.9	215.6	152.9	190.6	192.1	200.3	203.7	1607	1599	2092	1900	1939	1842	1865
513	219.5	194	202.9	243.1	191.2	159.9	212	167	154.9	165.3	160.5	158.3	170.8	183.5	175.7	147.9	179.8	172	161.3	166.6	131.5	142	137.3	123.8	128.9	156.4	151.4	145	165.4	167.9	175.7	174.1	136.4	166	145.1	165.6	122.8	138.8	121.6	122.8	175.8	127.9	144.2	157.9	168.4	155.4	156.2	151.4	154.7
514	263.4	314.9	269.9	316.4	226.4	243	265.9	248.3	212.2	230.4	256.3	190.4	232.9	244.1	220	272.8	233.5	248.4	207.2	216.9	242.4	172.5	236	241.7	226.4	246.1	204.5	206	214.9	188.2	224.5	209.3	185.3	227.5	209	175.9	167	175.5	214.2	187.9	208.3	176.4	190	180.5	190.7	211	179.3	204.3	193.5
515	377.7	329.4	351.1	371.3	347.3	292.5	351.1	376.7	285.1	366.8	333.3	332	289.3	283.3	307.4	330.9	349.5	306.5	330.2	275.4	331.6	281.8	278.9	290.9	312.5	347.3	307.9	308.5	262.5	318.5	317.1	392.5	279.3	284.3	329.5	281.1	248.5	314.4	284.1	307.1	256.5	306.3	289.7	300.8	299.3	294.2	301.7	283.7	315.9
516	243.4	215.1	224	282.1	232	262.5	279.7	245.1	258.9	281.7	218.4	239.9	282.3	276.5	233.8	216	237	156.7	217.8	229.7	136.5	234.3	293.2	226.8	180.8	195.2	190	207	240.9	189.4	196.6	178.3	226.8	248.4	198.9	191.4	139.9	162.9	230.4	173.9	164.9	159	230.2	173.5	165.9	208.2	122.5	182.4	194
517	341.5	282.6	280.3	279.9	281.3	322.3	252.4	274.8	245.4	310.5	267	242.5	222.5	238.6	226.6	229.5	195.6	206.9	246.5	236	286	233	217.1	211	236.5	304.6	215.9	208.1	241.5	202.5	205.9	227.4	188.4	202	218.8	291.7	1512	1594	1867	1788	1588	1338	1793	1977	1698	1832	2052	2104	2556
518	260.4	309.5	243.5	237.1	279.2	304	277.2	305	288.8	348.3	252.5	300.7	250.7	232.6	240	230	236.7	271.6	299	266.1	318.8	280.3	240.5	263.9	247.7	242.7	208.5	226.8	221.7	205.3	220.1	237.6	258.4	225	196.4	262.8	283.2	311.6	269.9	284	248.2	214.6	276.1	244.3	252.9	238.6	280	1087	1171
0	297.1	305.8	295	280.4	261.3	298.5	261.8	282	263.2	288.6	201.5	282.1	266.4	315.2	291.9	308.5	342.2	299.4	352.3	338.9	290.7	279.5	299.6	294.7	230.7	230.5	275.4	283.9	279.2	308.9	272	270.6	319.5	329	336.2	302.3	285.1	277.6	308.6	282.7	332.3	324.3	326.1	309.1	371.6	323.3	360.3	338.6	392.3
519	377	318.5	277.9	339.4	372.2	338.5	388.3	400.5	355.4	331.3	309.2	276.5	285.9	235.1	221	302.9	276	270.1	302.6	252.1	318.5	286.1	298.5	311.1	213.1	226	326	302.3	248	234.5	276.9	263.1	266	294.9	281	339.7	312.7	277.6	329.9	312	321	263	352.9	297.9	277.1	303.3	255.1	304.9	261.8
520	420.4	352.5	329	309.1	331.5	398.8	361.8	263.5	335.8	264.5	323.3	300.3	270.9	288.8	345.6	364.1	360.9	317	303.9	316	287.7	348.3	336	304.9	283.9	250	263	278.8	292.3	261.3	284.5	280.5	331.9	322.2	236.1	285.9	226.7	303.2	259	301.6	309	243.3	235.5	284.3	275.4	292.9	272	327.2	293.6
521	396	315.4	311.2	265.7	313.8	373	334.8	353.6	372.3	349	363.2	311.4	302.7	308.5	319.2	285.9	264.1	245.9	251.9	252	255.7	224.8	224	246.3	260	239.8	256.2	279.4	314.7	232.6	274.4	254.5	275.8	297.1	266.6	282.2	238.2	275.9	205.8	281.2	245.4	280.9	256	273.8	248.9	242.5	269.4	267.7	254.5
522	483.3	452.3	418.1	527.1	548.5	487.6	475.2	473	373.8	474.4	391.5	388.2	393.1	384.3	394	344.5	325	321.5	292.8	269.4	281.5	321.5	306.9	250.5	274.4	254.9	265	287.5	279	301.9	248	267.5	302.9	254.1	254.9	293.4	270.2	258.8	280.5	278.9	258.5	301.5	323.9	288.7	271.2	257.6	277.1	265.7	274.9
523	219.6	181.9	238.6	198	236.9	215.1	200.4	174.6	174	180.1	174.3	204.7	221.5	174	215.1	187.8	178.5	164.6	187.6	221.5	177.1	202.3	180.4	169.9	232.7	236.8	185.5	194.2	179.4	174.3	212.3	160.6	185.2	200.9	216.5	203.2	198	179.8	200.9	204.4	204.8	164.7	156.7	212	216.8	186.7	189.1	193.1	211.4
524	366.5	392	375	362.1	316.3	290.4	362.3	264.1	302.9	321	268.5	266.9	264.7	316.8	265.5	256.9	279.7	244.9	215.9	302.7	267.9	237.8	285.3	256.8	279.1	274.3	276.7	331.3	273.8	321.1	292.1	253.4	282	245.9	293.8	302.7	315.3	303.8	326.1	336.5	357.7	371.3	317.1	295.3	273.1	348.4	335.1	296.9	310.9
525	222.9	232.8	201	216.6	246.2	251	253.9	203.9	181.7	187.1	161	212.3	184.8	265.5	192.8	191.1	190.5	228	173.8	148.6	207.1	186.4	178	204.4	187.1	154	139.4	185.8	182.7	170.7	137.9	137	186.6	182.9	186.4	200.3	170.7	199.1	169.4	189.4	176.1	191.7	181	180.1	184	187.8	179	194.2	170.4
526	1506	1279	1270	1328	1096	1344	1355	1051	915.1	783.5	747.5	576.1	521	505.1	375	417.1	414.6	367.6	359.3	349	395.2	481.8	519.9	516.2	503.2	504.9	525.2	417	471.8	404.5	382.7	416.5	434.4	487.9	409	452	382.4	401	418.6	396.9	367.3	356.8	379.4	351.2	437.2	404.6	347.5	339	354.6
527	58.09	205	182.5	195	193.5	294.3	211.5	182	227	158.5	219.5	217.4	211.1	207.8	173.5	207.3	182.5	158.3	183.2	167.4	174	123.3	166.7	163.2	195.3	140.1	191.5	204.8	249	156.3	198.5	183.7	147.8	175.2	154.7	141	165.8	166.4	201.8	188	152.5	200.5	197.8	184.6	154.6	148.7	115.7	110.7	167.5
528	375.5	409.1	511.1	1389	1409	1413	1429	1393	1227	1257	1394	1288	1013	901	770.3	717.5	657.8	550.7	459.8	432.3	467.1	371	418.6	466.9	384.4	348.7	383	430.1	427.8	362.5	346.7	409.5	419.5	372.4	395.9	411.5	391.6	366.3	407	347.5	357	384.5	323.1	355.5	392.9	342.4	393.1	336.2	387
529	213	202.6	222.3	217.4	208.9	206.9	195.2	160.5	197.6	231.4	146.6	170.9	203.8	166.6	178.8	138.5	116.1	200.8	111.6	185.5	163.9	184.6	127	154.5	145.1	154.4	161	170.1	138.6	189.6	138.3	139.8	157.1	159.5	161.1	170.9	145.8	164.3	155.8	131.5	121.3	177.5	154.2	149	203.6	222.6	786.5	1075	1174
530	265.5	210.2	225.2	211.5	254.3	194.1	269.2	168.3	185.5	178.7	131	221	146.2	200.8	202.7	154.4	163.8	212.1	129.7	185.5	178.9	168.8	198.6	194.7	157.7	202.9	175.4	162.3	132.8	177.5	168	160	143.9	104.1	167.7	163.1	160.7	152.4	140.7	201.8	148.9	152	151.5	151.5	147.1	180.9	399.3	1142	1108
531	274.2	284.6	212	224.8	234.6	217	207.5	202	219.1	208.2	247.5	189.1	232.8	246.8	206.8	216	232.8	216.7	244.6	240.5	219.4	228.5	182	222.3	218.2	202.6	213.1	232.2	209.9	213.1	189	228.6	235.8	201.8	189.5	187.3	216.4	213.9	210	237.5	191.3	182.6	200.3	191.1	219.8	219	171.5	214.7	210.9
0	241.7	193.4	190.5	223.7	231.7	266	227.7	247.7	229.8	232.6	230.1	246.2	228.7	232.1	228.3	236.6	222.5	229.8	211.3	161.4	243.2	238.5	227.1	159	197.1	249.7	211.9	222.9	235	144	209.5	245.2	227.4	180.8	221.9	245.3	189.3	292.8	206.3	213.7	245.7	285.4	252.9	204.3	226.9	217.8	278.2	169.2	178.8
532	227	228.3	280.4	224.6	266.3	241	199.8	241.6	203.4	260.3	225.4	245.8	208.7	231.8	241	218.2	231	237.1	238.9	253	208.2	192	210.4	254	234.6	244.4	212.6	213.5	216.7	215.8	220.7	203.8	227.3	206.3	257.7	212.5	215.5	233.9	216.3	231.7	252.1	219.4	222.3	246.4	262	252.6	252.8	252.7	235.7
0	281.7	329.2	238.8	252.1	232.6	258.7	276	184.5	225.3	204.9	215.9	233.4	255	223.7	214.5	225	224.5	220.2	244.6	244.5	250.7	187	213.8	184.3	214.6	226.2	186.2	212.9	234.3	242.1	231.3	211.5	232.1	227.6	232.6	162.6	210.7	167.7	219.2	188.6	183.9	189.1	244.8	236.6	193.3	185.8	215.8	201	191.2
0	386.2	277	273.9	239.9	300.3	227.5	264.4	305.5	225.6	263.3	266.4	250.7	242.6	314.9	278	269.8	224.6	258.8	244.1	268.7	232	268.4	246	237.9	248.1	233.8	243.5	250.2	214.7	216.2	241.1	253.2	224.3	218.1	258.9	247.8	261.5	244	246	217.6	275.1	271.1	280.8	249.9	250.9	247.8	281.8	249	250.7
533	396.8	405	342.7	361.9	333.8	303.1	344.4	288.8	280.5	272.5	341.7	265.6	304.7	294.6	289.2	322.6	296.7	273.8	302.8	336.3	316.2	279	295.8	301.8	300.4	309.7	298.7	291.3	279.9	281.4	331.3	325.3	343.4	1153	1499	1367	1302	1290	1233	1543	1541	1699	1526	1520	1871	1668	1639	1351	1840
534	235.6	231.9	233.5	217.8	163.1	187.4	168.2	226.5	233.6	220.6	183.9	191.3	148.1	128.2	191.8	171.5	230.4	168.8	155.6	204.6	212.1	150.2	149.4	232.7	126.8	163.8	144.5	196.8	135.8	160.3	202.3	130.4	151.5	146.1	165.3	134.4	171.5	163.7	162.6	110.2	147	164	106	179.1	175.5	137.8	161.6	107.3	150.3
535	302.8	317.1	374.7	398	357.6	344.6	282.5	281.1	330.2	334.8	314.3	299.1	314.7	325.7	345.3	355.6	303.5	310.3	282.2	255	325	292.8	301.2	308.3	289.5	336	328.4	328.1	253.8	270.9	322.6	320.5	296.4	340	320.2	338.5	386.9	302.4	366.1	308.5	379.9	352.5	287.2	312.5	357.9	383	415.7	1608	1750
536	226.2	221.6	208	241.4	216.9	193.2	236.8	242	210.7	190.7	185.5	181.5	209.5	205.4	196.8	193.8	171	176.7	177.7	217.4	188.9	175.3	161.3	157.5	160.8	140.7	176.2	159.2	144.2	171.2	178.7	176.6	170.2	180	192.7	207.4	200.5	172.6	179.7	143.9	154	174.2	167.9	230.9	198	193.4	233.6	195.4	230.4
537	306.8	281.4	310.4	307.1	287.6	306.1	313.6	325	348.1	304.8	360.5	288.7	299.5	300.1	270.4	331.4	338.5	297.8	312.3	318.2	305.2	302.4	319.5	330.3	310.4	323.7	284.5	293.5	310.5	290.3	282.4	255.8	262.1	279.7	296.2	283.8	247.2	277.6	265.6	275	262.9	310	265.3	306.2	256.7	271.7	264.1	230.3	271
538	269.2	217.6	276.1	239.6	252.8	214.6	230.4	206.7	201.3	168.4	204.7	170	160.1	174.9	188.5	210.5	175.2	203.1	179	152.3	180.9	154.8	184.9	178.2	177.3	198.9	160	164.6	184	147	149.7	201.6	154.6	148.9	171.4	139.3	157	197.7	154	176.2	160.5	162	185.4	134.8	164.6	208	159.1	184.5	169
539	332.9	273.2	306.7	282.2	270.7	304.1	290.4	329.8	279	258.5	317.5	271.6	311.8	264.3	252.2	306.5	270	258.5	281	308.7	279.5	296	288.7	362.8	288.7	286.3	319	269.4	248.3	245	235.1	255.2	295.8	239	255.2	285.8	312.9	284.8	282	276.2	308.4	303.9	323	364.5	511.8	994.4	1318	1320	1579
540	186.4	182	177.7	198	260.9	173.3	241.3	194.5	160.2	206.1	177.9	151	160	179	179.1	198.7	137.5	178	145.5	160.9	141.1	160.3	151.1	181.2	156.4	157.8	196.4	138.6	195.2	176.8	152.5	155.6	149.2	192.6	150.8	145.1	152.5	198.6	152.4	158.2	159.1	127.6	186	161.3	147.5	160.4	166.3	174.1	148
541	449.1	335.9	384.1	412.9	373.2	380.7	413.6	380.3	373	365.6	334.6	318.4	338.1	342.6	373	383.9	347.1	346.9	405.5	357.3	358	361.4	354.5	389.5	327.5	358	434.4	353.6	437.9	333.4	415.3	348.6	412.3	381.6	403	412.7	437.2	322.7	367.2	395.5	437.2	416.7	397.2	420.1	449.5	474	490.7	452.5	424
542	173.6	208.7	166.2	227.5	184.7	174.9	201.7	157.8	220.5	176.5	167.9	156	105.5	127.1	166.5	124.2	153.8	168.9	151.7	167.5	172.9	132	133.8	110.5	144	215.4	134.1	137.3	163.9	180.7	157	179.7	129.8	141.2	169	174.6	128.6	150.5	158.3	190.9	153.7	149.8	133.6	189.2	160.9	169	153.2	170.8	185.6
543	327.3	325.5	266.5	401	311.1	378.6	307.1	357.2	320.4	304.9	307.3	286.6	319.4	301.5	334.3	260.5	282.4	281.4	364.5	303	326.5	390.4	384.5	373.8	345.6	388.4	382.9	337.4	322.2	317.1	422.3	328.2	389.4	397	362	450.5	385.5	353.5	393.9	430.8	362.2	331.5	379	315.8	321.6	382.2	411.4	381.2	536.3
544	297.5	298.9	331.8	294.8	304.4	265.3	246.5	233.7	249.3	259.8	262.7	248.4	310.8	276.8	338.2	274.3	242.7	251	271.2	253.7	228.2	259.8	252.5	287.5	231.8	246.4	241.3	299.3	240.1	240.2	255.1	293.6	277.5	251.2	202.6	211.2	218.5	199.9	239.8	224.9	266	211.5	207.8	274.2	249.4	221.6	274.6	312.4	266.6
0	305.5	385.5	433.4	411.1	497.3	424.8	361.3	529.8	344.6	497.2	465.5	361.1	345.7	298.7	478.5	334.4	340.5	399.3	296.7	369.8	377.6	449.4	299.9	455.1	367	435.1	460.1	381.6	400.5	292.6	393.5	408.1	547.6	445	409.1	553	416.6	437.5	846.5	1466	1712	1599	1908	1643	1761	1602	1572	1480	1666
0	255.5	239.6	257	214.4	202.9	207.5	192	207.5	196	173.7	189.5	176	165.2	149.9	132.6	148.3	148.7	149.1	188.6	197.6	172	203.7	176.9	164.1	180.9	169.2	171.9	156.5	146.8	178.5	137.7	135.5	157.2	145.7	166.4	170	135.3	148.2	152.1	195.3	168	138.2	169.2	163.2	145.7	121.6	168.1	138.5	149.1
0	351	408	418.6	332.9	421.1	306.7	355.7	363.6	297.3	324.4	305.4	332.5	253	244.4	337.2	328.7	332	271.4	270.1	281.9	305.8	351.5	546.2	458.1	426.2	452.8	526.1	400.3	417.2	488.3	548.4	595.3	502.1	565	446.7	637.9	613.2	658.2	657.1	370.2	359.3	429.5	457.3	497	438.7	516	552.5	579.5	573.2
545	317	302.6	353.5	271.8	315.1	359.3	301.1	398.6	358	257.3	276.2	344.8	348.7	344.4	347.1	386.9	315.3	311.3	342.7	345.3	326.8	309.2	244.8	352	268.6	316.2	313.6	311.6	345.6	309	241.5	314.4	280.3	291.5	303.6	337	148.7	309.4	191.5	365.6	167.6	280.1	330.8	275.6	156.7	230.3	234.3	258.4	283.6
546	277.7	295.1	284.4	285.3	204.6	232	228.3	245.8	244	244.4	238.5	226.6	172.8	202.7	203.1	210.7	203.3	180.1	149.4	188.9	189.5	170.4	135.7	150.1	193.3	187	194.3	185.8	190.3	225.9	191	175	191.7	212.3	171.8	209.2	199.3	245.5	231.6	203.5	188.9	239.2	194.7	184.8	215.6	213.3	219.1	662	651.6
547	218.8	294.3	170.4	233.8	195.4	253.5	260.2	210.8	224.8	213.7	214.9	270	230.6	229.7	226.9	208.9	208.7	213.9	168.6	193.6	246.2	188.8	217.8	163.3	255.9	218	216.8	237.8	172.9	208.5	200	215.2	237.2	167	205.7	285.5	217.1	191.8	157.1	205.5	147	138.6	173.3	182.7	133.5	133.8	195.4	233.3	129.9
548	235.5	203.1	227.9	215.5	207.3	215	177.9	188.1	191.6	188	180.6	195.8	161	226.9	213.5	212.2	235.2	218.7	227.3	223.3	266.1	242.2	234.5	249.7	232	235.2	260.8	190.2	262.1	220.6	194	171.6	217.4	159	189.9	202.3	234.9	201.2	203.2	198	225.3	182.9	211.7	210	173.6	208.4	161.5	235.9	217.3
549	217.1	245.7	204	238	217.9	251.9	213.9	197.6	207.5	195	191.4	179.2	220.2	187.8	181.2	210.8	202.4	209.1	191.2	198.7	234.6	238.6	165.8	187.9	187.5	158.5	178	214.4	182.4	153	168.5	191	173	189.6	178.6	193.6	170	170	162.2	177.9	137.7	161.7	145.6	190.2	165.5	168.5	125.7	141.8	127.5
550	516.8	417.3	446.6	531.1	530.4	403.3	439.7	493.5	426.5	407.5	405.5	397	451.5	467.6	430.1	429.2	421.3	378.8	446.8	378.6	322.4	315	310.4	413.4	354.2	334.9	323.9	390.9	2085	1938	2185	2798	2726	3180	3339	3576	3679	3465	3093	2850	3047	2738	2853	3041	2989	2840	3239	3097	3102
551	330.1	298.4	264.5	289.7	323.8	281.2	277.3	286.5	291.9	298.8	253	280.6	299.7	310	289.2	301.2	307.9	269.9	341.4	295.9	248	310.1	274.1	304.7	317	306.2	293.2	251.4	352.9	278	274.7	302.2	298.8	278.9	341.1	289.5	245	376.5	289.5	307.2	289.2	320.4	305.3	301	875.7	1047	1290	1422	1197
552	321.8	246.8	296.8	288.6	271.5	230.9	249.2	258.4	262.8	253.9	215.7	244.8	214.1	231.5	239.3	252.2	263.5	251.8	294.5	283.5	260.3	258	248.8	197.8	250.5	224.5	242.8	226.8	250.9	252.2	215.5	201.2	263.8	301.5	233.8	277.6	253.7	299.3	251.5	255.9	261	270.7	246.5	324.4	282.5	708.2	949.6	1031	906.6
553	310.5	323.3	350.4	405.7	315.3	334.9	383.1	325.8	304.1	350.5	287	356.3	283.5	270.1	314.7	319.3	228	300.9	220.6	276	354.6	315	304.8	305.9	316.7	311.2	359.3	301.8	269	219.5	279.5	323.1	279.2	286.1	253.7	264	296.1	286.6	223.2	282.3	255.4	221.7	266.9	254.1	234.1	339.1	330.6	316.6	282.6
554	219.9	234.8	246	278.3	288.7	279.9	222.6	229.8	217.4	221.2	230.8	183.2	232.9	219.8	217.4	238.9	197.5	205.4	260.3	206.7	189.7	218.4	224.5	179.3	220.8	239.7	264.7	216.1	251	248.5	179.1	186	233.4	221.9	228.9	203.8	199	283.3	187.4	177.5	161.3	197	150.9	162	162.3	208.1	162.8	186.1	120.7
555	229.3	256.2	182.3	195	217.5	200.7	193.3	177.2	155.8	221.2	217.2	165.8	201.3	206.3	177.2	198.8	176.8	187.7	167.7	250.7	180.1	185.1	242.2	201.2	186.8	223.1	211.6	224.2	236.7	248.1	212.8	230.1	252.1	204	258.5	234.8	261.3	206.6	200	220.6	225.5	213.7	249.9	226.6	219.8	225.9	194.1	190	224.4
556	289.1	275.8	228	277.7	249.4	236.5	215.6	220.8	221.3	209.8	171.4	183	228.8	183.9	192.9	206.8	206	220.1	212.2	175.7	246.5	200	236.7	170.5	189.8	194.2	164.3	210.2	211.5	185	190.4	215.9	176.7	221.7	216.7	181.9	148.5	176.2	185.3	190.9	193.4	206.9	204.3	206.3	183.9	191.2	192.4	175.1	188.3
557	187.7	205.6	181.1	212.1	166.9	189.4	145.7	186.8	171.3	148.3	177.6	205.8	130.9	144.5	133.9	161.3	175.6	124.3	139.2	111	133.5	117.8	165.6	158.7	125.7	184.8	154	164.3	146.2	177.1	126.1	173	161.3	213.5	168.8	161.4	178.9	105.8	125.3	135.4	144.9	172	158.5	175.7	148.1	153.9	114.6	112.8	143.3
558	252.9	244.6	225.7	252.3	239.1	216.8	248.8	197.3	250.5	191.9	202.7	245.5	217	182.2	158.9	221	196.8	206.8	205.3	236	210.2	190.7	176.6	186.7	226.5	193.3	184	192	245.3	192	203.5	207	211.1	208.8	205.8	190.3	218.2	228.7	194.1	184.9	170.2	193.3	183.4	154.9	198.2	219.4	208.8	220.4	220.3
559	385.5	329.2	316.3	297	324.4	270.7	304.3	277	274.5	244.2	250.7	267.1	282.8	218.6	238.5	236.8	227.6	276.2	248.7	223.5	252.8	218.3	250.8	270.6	207.5	257.2	237.8	286.4	251.1	271.5	253.3	227.6	213	218.2	314.2	273.9	265.8	310.9	259.8	260.3	279.4	236.5	327.3	225.3	254.1	246.4	260.3	239.9	294.3
560	368.3	374	309.1	374.1	417.8	322.6	311.7	334.9	323.9	274.2	332	317.9	357.6	253.5	327.7	305.9	272.5	303	324.3	303.4	274.1	291.7	234	286.7	244.1	311.9	291.1	294.5	348.3	326.3	327	311	308.6	324	257.3	287.4	244.7	255.5	302.1	243	305.7	263.7	242.7	184	244.6	236.4	193.8	217.5	178.6
561	258.5	210.5	282.3	265.2	255.1	263.6	235.6	247.3	241.9	252.5	257	255.5	244.2	258.3	223.5	275.3	260.5	219.5	267.4	248.4	278.8	349	288.4	295.7	318	265	253.4	320.7	270.4	283.9	304.4	293.2	272.7	269	255	273.8	251	265.5	269.4	292.5	272.9	228.4	205	298.7	285.5	279.2	292	318.1	346.2
562	296.5	308.7	289.2	281.4	290	259.5	276.8	288.3	261.1	267.3	290.3	258.9	226.5	275	224	303.7	270.9	269.8	276.4	259.7	284.7	234.7	260.3	239.4	325.3	300	300.4	287.5	291.1	295	241.8	317.7	296.1	317.9	312.7	298.1	298.7	251.5	247.6	331	279.2	265.6	289.8	234.7	402.1	321.7	319.7	381.1	306.4
0	172.2	193	226	265.6	231	168.3	228.8	210.1	215.4	217.8	197.7	202.5	194	163.5	178	154.8	116.6	90.18	112.7	116	134.3	157.3	145.3	111.8	113.5	90.48	146.8	118.7	107.3	99.16	158.5	118.5	113.3	184.3	115	99.83	116	110	121.2	122.3	131	105.4	135.8	NaN	NaN	NaN	NaN	NaN	NaN
563	298.9	255.9	311.2	312	356.1	319.6	308.5	299.6	289	270.5	285.6	258.7	265.7	243.4	255.3	203.9	267.1	239.1	229	259.8	266.1	221.4	220.2	224.5	191.5	237.3	258.5	252	233.2	213.8	232.8	220	237.1	263.7	288.5	255.3	223.6	264.2	260.5	233.5	262.7	303.5	253.8	224.1	226.5	244.7	266.1	289	220.6
564	311.4	271.2	255.9	256	252	254.1	265.9	310.9	272.8	242.8	307.7	223.4	277.4	282.3	238.2	302.8	261.6	267.4	265.8	280.8	270	219.9	294.6	293.8	268.9	247.7	248.9	317.2	267.7	166	254.1	332.8	303.5	291	260	242.5	246.9	307.6	274.6	321.5	304.7	323.5	271	305.1	314.9	430.8	323.1	346.4	356.8
565	346.3	300	279.5	276	254.5	243	268.4	274.7	290.3	238.5	250.5	267.5	309.5	278	238.8	287.7	319.3	282.6	273.1	336	253.7	280.7	280	240.5	226.5	252.7	278.7	282.4	253	282.2	293.7	269.2	237.6	238.1	237.7	216	225.5	233.4	206.8	222	219.1	230.4	189.3	166.1	225	253.2	201.1	211.6	257.1
0	374.3	329.2	290	316.8	306.8	327.1	348	273	280.2	260.7	277.5	274.4	283.3	268.1	272.5	326	305.3	283.1	322.4	276.2	294.1	301.3	373	301.6	310.8	326.2	263.5	285	268	262.4	332.3	247.6	331.6	279.7	312.9	287.2	280.6	345.6	376.8	326.5	271.7	320.2	314.5	315.3	335.4	272.5	318.3	317.6	320.9
566	306.9	266	259	238.5	294.8	267.7	219.1	197.7	198.5	171.3	181.5	237.2	207.2	157.7	128.5	216.6	137	246	144.7	141.5	149.9	200.2	157	192.3	166	246.3	231	188.6	165.5	218.2	241.5	163	186	188.5	214.3	154.8	170.2	192.5	196.8	166	164.3	115	197.8	188	1925	2216	2567	2795	2028
567	332.7	272.8	242.8	273.1	359.8	271.4	406.4	386.6	350.1	306.6	297.8	312.7	332.7	272.1	260.9	264.6	265.8	292.5	286.2	380.1	246.4	278.1	280.5	273.2	311.5	278.4	299.7	323.5	287.5	329.4	300.7	332.6	311.1	298.7	318.7	313.5	304.3	343.5	310.9	306	300.6	325.8	319.5	300.8	289.5	249.5	307.3	295.9	272.6
568	278	274.9	313.2	343.5	411	335.1	363.7	325.3	285.8	316.3	270.5	338	349.5	291.3	349.3	300.5	308.2	287	268.3	269.8	283.2	298.5	324.3	300	195.8	292.5	227.9	285.2	282.5	285.9	287.1	273.8	244.6	267.6	238.2	247.6	237.4	271	250	229.7	238.4	230	287.8	293.4	277.5	311.5	327	277.9	330.7
0	332	239	222.4	278	219	286.5	282.5	275.5	233.7	260.5	236	250	258.7	305.7	247.7	288.1	210	272.7	263.7	202.5	329	198.9	228	287.7	248.5	211.7	208.2	168.9	272.4	238.2	222.8	238	234.8	162.5	181.8	285.2	253.3	243.4	296.3	231.3	232.1	226.1	202.6	226.8	159.8	227.5	236.7	229.5	257.2
569	318.3	261	258.9	271	290.8	324.4	710.3	1243	1372	1413	1513	1420	1327	1194	1282	913.2	1055	1267	1107	852.4	522.9	440.1	428.4	509.6	446.8	426.9	405.7	414.2	355.8	355	365.8	317.7	360.8	299.5	331.6	310.3	304	280.6	275.6	317.3	303.6	288.2	284.4	280.7	319.6	308.5	305.6	310	315.4
570	292.4	222.3	252.1	272.8	252.4	229.8	209.3	272.4	236.5	223.1	248.5	206.3	238.5	237.6	206.4	254.2	235.9	192.1	225.9	193.5	238.3	191	237.3	221.5	213.2	217.5	223.8	243.1	233.5	220.5	191.6	177.7	219.9	220.5	210.9	225.8	243.1	228.7	203.6	203	199.1	220.5	214.7	219	187.5	225.6	225.9	231.5	238.2
571	331.6	291	267.3	289.5	277.5	333.1	332.7	304.2	292.1	308.6	344.1	329	293.7	337.7	333.5	311.2	245	310.8	316.4	309.8	319.9	343.8	348.8	248.7	294.3	261.1	306.3	284.1	248.2	254.3	242.4	298.4	267	263.6	266.2	200.2	292.2	247	252.2	289.9	299.2	282.7	313.7	271	281.3	248.2	246.3	312.1	300.7
572	1417	1501	1385	1271	1101	1244	1151	1187	1418	1123	1207	692.3	587.2	733.5	534.2	524.2	583.7	559.2	474.8	449.7	350.3	356.1	381	442.1	359.4	396.6	444.8	436	450	408.7	405.5	393.3	293.7	364.5	323.2	342	328.1	340	360.8	359.1	362.5	329.9	353.4	317.7	348.6	333.3	380.6	338.9	347.4
0	589.6	676	826.9	701.5	780.9	634.6	604.1	587	667	523.9	494.3	474.3	421.2	445.6	475.8	394.4	486.7	471.7	391.7	433	432.9	371	410.2	396.9	426.2	370	418.4	393.1	409.5	397.4	393.1	353	355.3	375.7	338.5	379.8	303.1	373.8	358.7	370.9	398.5	437.7	364.8	347.5	386.7	415.8	383.9	382.1	384.2
573	574.4	534	602.1	573.3	542.1	605.1	515.4	557.9	562.1	533.3	517.7	490.8	434.3	429.5	515.1	435.5	424.9	386.4	453.7	423.5	391.6	372	419	342.3	388.3	383	413.4	351	320.5	338.3	363.2	407.6	342.3	325.5	338.2	317.5	340.4	332.5	327	361	347.8	320.5	344.8	336.8	328.4	329.5	357.3	344.4	332.3
0	NaN	NaN	NaN	NaN	NaN	NaN	NaN	NaN	NaN	NaN	NaN	NaN	NaN	NaN	NaN	NaN	NaN	NaN	NaN	NaN	NaN	NaN	NaN	NaN	NaN	NaN	NaN	NaN	NaN	NaN	NaN	NaN	NaN	NaN	NaN	NaN	NaN	NaN	NaN	NaN	NaN	NaN	NaN	NaN	NaN	NaN	NaN	NaN	NaN
574	376.4	343.7	293.8	297	297	352.8	304.8	293.9	357.4	274	297.7	281.3	307.9	363.3	299.8	370.5	333.2	379.6	352.6	422.4	282.8	388.5	360.1	433.2	350.6	389.1	406.8	392.7	418.2	413.1	364.7	388.4	335.8	380.5	315.7	347	376.7	345.2	330.7	374	446.4	388.2	377.8	356	348.7	386.8	323.7	314.2	346.2
575	510.9	403	443.4	507.5	415.8	449.6	417.5	464.8	454.4	461.5	461	454.4	409.4	438.7	442.1	466.2	457.7	386.9	365.6	415.5	367.6	441.6	395	434.9	405	408.3	415.5	405.4	369.4	328.5	407	417.1	382.5	401	408.5	391.5	386.4	445	447.2	409	409.5	425.8	439.8	417.2	420.3	394.5	410.8	420.1	418.1
576	420.1	468.9	396.3	436.1	506.9	523.8	474.5	364.9	425.8	415	380.6	392.1	391.6	429.3	427.1	343.1	417.6	389.7	374.5	437.6	442	471.1	382.5	402	367.5	393.5	360	345.1	362.5	411.4	387.5	407.5	433.5	439.6	349.5	374	395.4	400.2	434.2	374.3	389.5	360.5	411.4	359	340.2	379	396.8	389.9	361.5
0	173.6	185.5	NaN	NaN	NaN	NaN	NaN	NaN	NaN	NaN	NaN	NaN	NaN	NaN	NaN	NaN	NaN	NaN	NaN	NaN	NaN	NaN	NaN	NaN	NaN	NaN	NaN	NaN	NaN	NaN	NaN	NaN	NaN	NaN	NaN	NaN	NaN	NaN	NaN	NaN	NaN	NaN	NaN	NaN	NaN	NaN	NaN	NaN	NaN
577	200.5	245	195.6	236.9	210.5	162.6	199.8	157.4	186.1	164.6	159.3	174.9	154.9	141.7	134.1	136.7	120.3	140.3	155.7	177	145.7	156.7	152.5	152.6	148.8	124	127.6	143.8	137.5	167.3	149.5	157.4	110.9	146.8	182.2	147.4	126.5	131	141.8	482.5	473.5	447	409.1	409.4	367.6	494.9	405.6	535.9	505.2
578	572.2	526.5	495.9	525.9	486.7	488.1	415	476.9	501.5	534.6	521	461.1	521.3	474.3	432.3	495.5	498.3	492.5	472.2	495.4	452.9	418.6	451.9	482.8	416.2	457.4	489.4	464.6	533.6	454.4	447	434	385.4	393.9	432.9	426.3	437.4	451.9	392.3	470	461.5	459	462.8	483.5	491.9	439.5	515.4	413.4	461
579	663.4	571.4	546.5	558	618.2	580.6	629	568.8	558.9	631.4	569.5	539.6	573.1	505.5	558.2	602	560.2	532.5	548.5	582.9	514.5	559.9	555.5	548	536.5	488	540.5	512.6	485.5	540	521	494.4	490.9	537.5	515	522.9	562.5	562.9	498	570	509.5	486.5	500.5	442.5	478.9	472.5	537.5	552	504.5
0	382.1	336.6	306.5	370.5	283.9	249	364.4	328.5	308.2	266.1	251.4	215.9	264.7	174.2	198.5	212.1	238.1	183.8	214.2	231.1	226.7	272.1	284.5	251.9	265.7	288	238.9	291.5	295.8	255.6	280.6	186.8	222.5	215.8	263.8	231.9	243.7	196.4	227.5	236.7	235	302.7	259.1	NaN	NaN	NaN	NaN	NaN	NaN
580	383	432.5	303.9	355.4	392	352	329.5	368	368.5	355.1	453.5	364.1	411.6	336	364.2	358.5	334.5	322.1	309.5	326.5	336.1	263	333.1	292.6	354	260.4	275.5	300.6	323	335.6	304.1	309	324.1	304.5	305.1	300.5	323.5	328.6	373.5	341.5	312.5	364.6	307.1	269	291	251.6	300.1	302	293.6
581	341.6	305.6	336.4	298.4	350	308.8	307.3	266.7	326.5	280.7	315.6	268.9	260.3	321.9	299.7	260.3	306.6	295.3	291.1	298.1	236.7	217.1	290.5	260.7	324.9	272.1	254.8	223.1	295.6	250.5	267.7	235.2	1235	1298	1267	1436	1316	1359	1100	1148	1130	942.6	1065	738.4	1022	1253	1088	1005	892.6
582	243.3	237.7	245.9	259.1	216.1	234.4	226.2	204.9	178	152.1	181.3	192.3	257.6	215.3	178.4	165.4	238.5	214.1	193.1	216.4	146.5	218	174.9	218.3	205.1	187.8	181.3	211	177.1	199.4	151.2	190.6	187	190.2	191.1	230.4	241.7	255.7	211.9	207.1	208.6	226	183.9	170.5	217.8	183.7	201.4	195	197.7
583	436.4	489	395.5	428.1	454	436.5	367	412.6	426.5	360.5	349.6	371.6	373.5	353.9	355.3	396	405.3	381.5	371.9	446	331.5	350.1	365	371	433	447.6	336.5	377.5	415.6	384	416	435.9	433.4	424	407	388.5	448.4	446.5	393.9	431.5	423.9	489.5	437	522.5	415.5	372.5	462	478.5	396
584	290.8	288.2	306.5	350.1	266.5	289.8	316.4	236.3	315.2	259.8	310.8	315.8	253.8	287	217	249	250.9	226.4	255.8	253.8	263.1	315.7	320	235.8	289.3	289.4	324.5	272.7	326.5	295.8	266.5	298.4	276.9	270.5	268.1	219.3	326.2	257	315.7	268.7	307.5	290.2	284.3	274.2	256.7	292.7	295.8	306.4	292.3
585	220.2	225.9	210.9	186.6	187.1	255.1	257.5	233.5	174.5	201.2	146.8	185.7	163.5	148.7	170.5	181.3	195.1	175	135.5	155.3	196.4	188.8	170	156.6	186	159.4	182.5	181	209.5	154	140	162.5	170	164.5	169.5	176	135	179	123	167	150	154	156	139	176.5	148.5	152.9	150.9	168.5
586	224.7	245.8	222	228.1	229.5	158.5	230.7	193	248.3	213	225.4	186.3	197.2	207.2	223.1	188.1	182.5	169.3	178.3	182.6	184.1	177.5	224.6	178.6	231.2	187.4	206.5	569.7	620.1	563.5	422.9	472.7	530.5	522.8	623.2	552.7	625.5	678.5	584.5	668.7	773.5	660.5	654.2	659.3	645.4	631.4	653	689.4	616
587	311	259.1	262.7	277.4	265.8	313.3	271.8	309.1	242.6	257	281.6	257.9	296.1	242	295.7	302.9	282	280.8	290.7	274.5	272.3	266	270	272.1	297.1	237.6	240.5	271.3	254.2	241.5	227.5	255.3	238.7	252.3	239.5	302.2	268.7	263.3	269.8	284.5	255.2	290.2	316.3	240.5	204.9	280	229.3	216.9	238.5
588	339.9	318.1	322.3	278.5	371.8	287.4	315.1	299.7	309.5	385.2	336.3	326.4	298	235.2	254.1	309	285.1	249.7	232.1	244.2	249.3	284.2	280.6	232.6	347.8	284	276.5	297.1	262.5	213.5	324.7	284.2	261.5	287.3	316.3	272.2	293.5	270	290.3	258.3	277.5	248.4	329.9	295.5	309.7	311.7	305.5	291.2	277.5
589	286.5	314.4	288.3	265.8	279.6	276.1	297.2	278.8	246	265.3	271.7	249	218.7	296.5	297	323.8	277.7	205.3	242	286.2	258	245.9	239.5	261.7	250.7	276.3	297.8	266.2	258.5	238.3	255.9	275.2	233.8	275.4	260.7	239.3	263.2	259	260.7	252.5	240.2	265.8	279.7	255.1	291	269.8	244.7	258	263
590	205.6	210.9	209.7	182.5	200.9	182.1	229.2	212.3	175.1	178.9	193.5	192.8	170.4	159.5	167.3	146.7	175	159.3	139.7	182.7	186.3	168.5	191.8	172.9	188.5	177.2	208.9	198.7	186.5	167.8	218.7	175.9	219.1	446.1	493.4	495	579.7	512.2	440.4	402.2	484	460	356.1	NaN	NaN	NaN	NaN	NaN	NaN
591	272	210.6	261.5	241.6	225.5	222.1	228.9	220.7	254.5	209.5	227.5	227.6	250	219.3	257.4	247.3	232.4	238.5	206	219.6	218.8	214.2	238.7	200.8	190.6	177.2	206.1	228.5	193.2	190.7	179.2	196.5	153.3	203.7	185.3	171.7	149.3	195.8	211.3	207	173.4	175.4	185	164.2	157.7	199	190.9	146.4	155.7
592	310.3	313.4	243.3	330.5	323.9	295.8	236.2	273.8	271.5	292.5	297.2	279.4	326.3	266.9	315.3	317.9	276.9	368.9	310.9	314.3	333.9	282.5	277.9	345.9	303.4	295.3	288.9	276	294.7	243.4	287.9	340.4	308.4	292	298.2	319.8	330.9	271.9	270	347.9	297.4	314.4	274.4	366.3	283.5	329	287.8	321.9	312.9
593	214.9	209.2	146.1	165	197.9	182.2	173.3	145.3	220.8	192.9	171.5	125.7	231.6	153.1	214.3	159.9	199.7	181.5	148.5	204.3	169.6	157.4	190.3	176	214.1	180.1	174	179.9	186.8	164.1	179.4	216.7	214	207.9	175.2	184.2	186.9	208.8	198.6	182.9	214.5	197.2	201.3	178.1	214.6	668	678.3	888	753.9
0	117.2	170.7	137.7	143.1	165.2	159.4	163.5	128.5	125.2	165	154	155.6	167.3	150.5	139	144.3	127.9	179.4	154.2	124.5	120.8	158.6	162.5	179.5	116.7	127.5	139.9	171.4	148.5	122.5	175.5	157.5	174	144	150	107.5	122.5	160.4	153.5	134	158.5	123.5	137.5	135.6	145	116.1	140.1	NaN	NaN
0	221.4	179.5	184.2	187.4	179.2	144.8	135.4	208.2	119.2	134.7	173.9	183.6	115	116.5	157.6	129	129.9	134.5	123.9	132.5	115.4	137.4	126.8	150.8	127.8	104.3	108	108	127.1	102.4	111.2	88.37	116.3	98.61	116.7	127.5	122.8	122.2	149.9	87.87	130.9	128.7	105.5	96.39	123.4	119.8	112.2	110.3	NaN
594	330.5	279.1	313.5	277	247.5	305.6	263.8	258.5	244.3	266.3	207.3	241.7	236.8	230	225.8	254.3	245.5	288.5	258	274.6	280.1	307.5	252.8	307.6	277.3	235.1	204.9	216.7	233.4	248.3	228.4	255	258.5	278.9	317.3	676.2	765	800.7	802.7	784.3	656.5	703.3	NaN	NaN	NaN	NaN	NaN	NaN	NaN
595	372.5	358.1	307.3	333.5	318.8	331.2	338	215.5	318.3	285.9	303.9	421.2	263.6	218.8	304.7	365	281.4	358.7	272.4	327.6	351.6	435	353	303	351.5	376.5	369.3	387.8	334.1	341	370.6	332.1	341.6	272.1	400.4	340.3	357	379.8	389.5	362.5	336.7	410	372	400.8	377.2	356.5	429.1	390.5	386.5
596	200.6	176.9	246.9	178.2	236	180.4	189.6	218.1	152.3	186.3	223.8	202.1	221.3	207.9	175.9	186.2	190.9	189.4	174.2	193.9	153.2	187.3	183.5	150.5	197	197.2	183.3	210.9	181.9	200.6	170.3	190.4	213.7	216.4	217.2	199.1	214.3	189.3	163.9	178.9	222.4	212.4	197.9	207	317.3	349.2	282.5	353.6	385.3
597	223.1	240.8	169.5	201.3	245.4	187.5	137	176.8	202	186	153.1	148.5	148	185.5	145.2	129.5	187.8	146	138.9	150.3	150.7	148.4	152.1	171	190.1	176	168.1	230.5	142.5	145	157.5	139	146.5	162.6	167.1	140	157.5	160	155	147	163.5	175.1	172.5	135	153	158	151.5	476.9	555.1
598	289.9	297.9	279.9	311.7	235.9	261.8	264.3	225.7	259.5	273.5	206.5	221.5	234.1	269	267.5	223.3	255.5	221.1	244.7	244.5	217.7	244.8	235.5	202.8	269	269.9	286.1	207.4	257.6	212.5	234.6	244.9	249.5	228.4	241	186	288	217.1	190.2	275.8	808.5	743.2	682.5	543.8	669.7	678.5	646.9	798.6	644.7
599	205.1	230.8	192.6	152.5	190.2	219.2	186.5	163.6	195.6	144	150.3	144.3	166.3	139	182.4	176.4	156.9	159.6	183.6	174.8	182	158.6	157	199.6	212	165.5	133.8	179	214.3	182	165	178.5	169	196.4	192.7	188	192.8	144.5	188.6	187.1	165.5	183.8	185.1	192.5	149.2	182	174.8	192.8	164
0	111.9	185.3	178.1	196	197	141.6	190.3	202	138.5	225.2	185.5	122.1	127	132.5	117.1	165.5	126.4	131	103.9	131.5	126.5	101.3	101	60.21	112.5	115.7	113.8	113	106.3	98.14	129.3	172.3	146.5	115.4	NaN	NaN	NaN	NaN	NaN	NaN	NaN	NaN	NaN	NaN	NaN	NaN	NaN	NaN	NaN
0	243.5	234.6	273.1	229	276.7	229.5	242.7	240.3	265.1	246.2	205.4	198.8	175.4	225.3	251.5	194	235.3	198.7	185.5	219.7	212.2	222	181.9	225.7	190.4	209.4	226.4	173.8	230.4	218	215.3	235.7	219	225.5	221.4	216.8	223.8	225	235.8	216.4	250.7	218.5	202.1	224.8	236.6	231.8	208.4	223.6	226
0	324	272	236.6	247.5	227.4	241.2	222.9	251.4	214.9	217.3	229.4	186.4	229	232.7	201.4	213.3	241.4	190.9	185.2	186.9	207.1	221.2	205	240.8	244.7	178.9	175.3	160.6	188.9	181.1	194.3	197.9	186.9	164.3	182	170.8	158.3	148.4	196.4	228.3	180.4	238.5	208.3	206	219.9	181.4	199.4	197.4	208.8
600	309.4	336.5	335.9	322.9	348	353.9	328.7	311.7	359.1	334.1	359	306.1	347.3	347.6	327.6	287.3	317.4	290.8	328.3	278.5	335.4	291	301.7	315.8	329.4	267.8	310.7	312.9	221.1	317.8	306	337	296.9	277.7	284.6	292.6	338.1	336.5	315.7	301.2	271.4	328.2	365.5	291.7	266.6	291.7	346.2	348.5	327.4
601	318.1	312	263.5	270.4	354.6	287.7	327.8	313.6	361.3	322.3	337.8	318.3	330.8	314.6	341.5	339.7	306	354.5	295.6	337.2	320.7	281.5	309.5	316.6	320.7	356.6	285.6	334.4	298	333.1	341.5	344.2	269.1	301.5	297.4	344.4	321.1	266.6	361.1	1098	1402	1518	1425	1417	1301	1328	1309	1543	1474
602	251.5	329	234.8	252	267.7	273	193.1	245.5	286	207	244.7	174.1	232.3	234.9	229.1	194.5	230.6	239.6	218	242.8	266.4	219.1	215.8	237.7	221.5	173.9	187	189.8	162.7	186.4	204.9	170.7	190.1	119.6	140.6	158.1	184	189.6	213.1	235.9	182.8	190.7	193.9	223.3	157.4	204.9	213.5	212.6	759.7
603	325	368.1	377.6	317.9	339.5	299	340	331.4	351.5	292.9	334.5	306	316	354.6	286.4	318.3	350.7	263	260	342.5	322.9	315.3	288.8	306.7	298	312.7	289.4	309.7	271	323.1	338.9	319.9	284.4	314.2	301.1	367.6	367.5	299	355.3	378.5	350.7	343.9	362.8	312	313.5	330.2	348.2	344	346.3
604	208.3	245.6	247.5	209.5	271.3	249.4	269.7	247.5	264.9	239.8	242	208	235.7	204.5	238	229.7	220.5	204.5	236	238.6	270.8	227.6	216.5	295.9	217.6	213.6	207.5	208.4	257	230.2	196.1	197.6	226.4	218.2	204.8	242.4	195.4	186.4	221.2	198.1	179.4	187.3	188.6	234	210	188.1	218.2	170.5	191.2
605	219.5	233.5	275.4	236	200.6	156.7	206.8	189.8	199.9	179.4	224.7	189	184	219.7	198.9	244.3	144.7	154.3	192.5	201.6	175.9	160.5	206.1	161	178	150.9	184.9	181.6	207.9	211	208.1	197.6	198	200	202.5	188	186.1	166.5	184.1	242.4	215	176	165.5	181	209.6	200.9	225.6	195	170.1
606	905.3	888.4	844.7	403.5	678.4	613.8	586.8	577.1	477	233.6	235.1	209.5	222.7	265.8	303.7	286.1	306	274.1	265.9	319.9	296	266.8	263.2	265.9	251.4	280.6	260.6	303.4	292.5	221.4	268.9	282.1	233.6	285.4	273.3	235.7	264.5	273.7	230.6	267.2	247.6	284.2	269.3	201	284.7	239.6	301.2	269.8	243.5
0	638.5	569.5	549.8	475.7	509.7	605.1	436.9	414.1	423.9	432.2	394.7	376.9	403.7	381.6	285.7	377.9	318.6	338	292.8	245.6	286.4	262.1	273	247.7	283	261.8	291.1	275.9	267.1	258.7	273.8	242.2	248.6	261	309.4	271.4	226.9	280.6	265.3	221.3	265.2	269.3	241.6	285	239.1	280.5	296.3	254.2	257.4
607	266.8	249	203.8	209.6	220	179	154.9	185.2	169.7	180.9	220.1	171	196.7	187.6	167.8	197	208.8	172	182.5	171.9	231.1	166.9	174.5	176.2	201.4	204.4	172.5	197.9	208.1	168.9	186	162.9	173.9	191.5	201	188.9	184.4	175.5	175.5	166.5	198	167	210	145.1	193.9	193.5	140	176	162.5
608	265.5	245.8	315.7	256.4	329.6	302.6	294.7	250.8	287.5	246.8	206.8	277.6	282.3	271.6	218.1	265.4	238.4	260.4	228.8	201.1	233.1	201.1	273.6	176.3	235.7	239.9	235.4	234.3	267	230.5	258.4	208.1	185.3	242.6	231.2	227	223.7	176.1	197	201.6	214.3	220.3	213.7	224	245.9	181.9	197.2	213.7	224.5
609	196.2	184.1	225.5	202.3	305.5	223.9	206.7	175	204	225.9	228.4	299.8	236.7	196.9	230	198.2	180.1	177	191.2	200.7	210.4	180.4	229.4	217.4	184.4	193.5	158	176.4	175.9	194.1	165.7	175.1	176.1	134	211.6	208.6	229.4	164	191	167.1	178	147.3	155.7	195.8	153.5	177.5	199.6	203.9	161.5
610	209.1	252.5	244.8	217.6	181.9	258.4	190.1	143.4	172.9	205.3	207	185	168.4	180	223.2	177.3	210.8	216.8	165.7	186.3	196.5	189.5	175.4	168.5	241.5	176.3	185.4	176.6	184.6	156	179.7	185.5	146.3	156.5	174.9	171.5	128.1	163.7	165.2	142.6	168.2	176.5	210.4	152.4	148	169.2	170.8	183.6	120.4
0	228.6	193.9	197.1	170.2	155.5	190.6	163.9	168	155.2	164.4	137.3	174.4	191.4	189.1	174.7	127	424.8	524.5	445.4	490	481.8	435.8	462.5	508.3	558.5	448.2	499.5	444.5	514.4	474.8	452.9	459.9	477.8	494	552.3	471.8	407.2	376.4	505.8	419	429.5	424.2	457.5	341.3	409.8	355.4	327.3	353	402.7
611	744	586.6	512.5	538.7	452.5	397.9	383	291.8	369.5	417.9	373.8	355.1	292.6	306.9	318.6	301.7	286.2	285.3	259.9	288.2	319.8	289.5	291.5	283.1	321.4	289.2	283.1	281.3	314	220.3	233.4	265.1	236	262.7	240.3	204.4	238.9	231.4	208.7	249	201.5	243.9	237.1	239.2	233	213.9	225.8	207.1	211.4
0	153.5	217.4	126.2	172.4	239.6	140.2	197.1	157.8	188.9	154.5	163.5	101.8	109	91.16	121	94.21	87.25	89.35	113.2	115.4	124.1	88.5	134.7	108.2	106.4	129.9	180	91.71	106.6	99.5	109.4	97.56	89.5	98.9	131.7	92.75	71.6	85.7	112.8	97.64	70.11	89.4	130.5	135	98.98	103.4	108.1	88.41	92.44
612	392	418.3	381.7	379.4	404	392.3	418.1	371.6	329.8	336.1	329.9	327.5	303.5	332.4	295.9	283.9	312.5	343.3	318	320.4	332.4	324.6	350.2	319.5	326.1	310.5	283.1	272.3	277.1	289.5	287.8	275.2	271.3	255	298.7	255.1	305.9	278.5	264.6	265.9	285	287	282.9	303.4	295.8	302.5	303.3	283.8	342.1
613	321.7	358	280.1	263.9	341.6	335	240.4	287	235.5	309.2	284.7	273.3	262.5	288.4	224.5	295.4	246.4	285.8	274.5	216.3	208.4	225.2	195.9	252.4	234.1	242.5	261	301.2	221.9	264.2	294.7	284.2	340	266.1	273.3	276	293.8	297.2	255.9	346.7	306.3	213.3	239.4	234.9	249.9	260.8	253.2	274.7	306.9
614	404	299	325.9	331.3	347.7	297.3	317.9	365.8	294.8	319.8	277.6	268.5	293.5	269.6	297.4	267.9	308.8	268.3	289.4	254.1	215.9	262.9	200	284	280.2	229.9	280.9	274.2	248.2	306	276.1	348.9	331.5	285.9	302.7	267.3	269.8	264.2	249.6	264.6	242.9	274.7	281.1	304	238	319.5	318.2	209.3	279.5
615	351.5	376.2	398.4	370.9	398.5	395.5	392.1	408.3	336.2	286.7	363	374.8	404.5	401.5	316.6	394.5	374.4	370.1	361.2	386.2	382	372	398.4	373.3	343	376.2	362.6	327.1	385.1	366.8	343	374.3	344.5	378.8	370.3	390.7	397	478.1	394.7	452	389.6	417.9	1315	1125	1126	1136	1319	NaN	NaN
616	506.9	441.5	474.3	433.4	503.2	503.7	408.6	392.2	395.2	372.8	393.7	392.4	389.4	408.2	310.5	372.4	402.7	373.1	344.5	321.7	354.2	338.5	401.9	452.2	419.1	368.6	392	387	379.7	399.4	445.9	390	397.7	334	427.8	403	395.8	382.7	367.3	414.5	380	362.9	358.1	365	410.5	385.7	339.6	329.4	1071
617	327	362.9	356.2	393.6	344.8	351.6	395.9	277.3	272.7	362.7	310.1	315.5	290.5	313.7	301.7	284	302.1	268	328.7	309.9	303	281.1	248.4	256.5	298.4	253.5	339.5	258	251.9	255.3	258.1	240.5	266.5	256.2	262.9	244.9	272.1	266.2	246.2	256.6	298.7	274.8	262.4	268.8	269.6	291.2	223.5	278.5	280
618	372.6	397.6	374.3	347	341.9	325	386	377.5	313.8	353.2	324.5	328.4	361	375.9	326.6	319.6	277.9	327.6	357.8	320.9	398.5	344.8	334.5	371.3	342	349.4	361.9	332.4	353.8	315.7	326.4	373.7	384.9	305.9	326.4	384.6	343.8	343.1	333.4	334.1	365.4	324	340.7	345.5	315.7	371.3	342.5	286.3	350.1
619	310.5	260.4	245.4	231.4	245.3	225.4	249.4	229.2	213.8	195	245.8	167.5	199.7	192.8	252.9	190.5	158.8	166	164.5	185.8	212.3	190.8	188	225.2	180.5	149.1	169.6	150.4	161.5	150	168.3	196.4	157.4	151.1	162.5	151	157.9	146.2	162.8	176.7	163.3	146.8	195.1	145.1	170.7	165.4	163.6	145	127.4
620	333.5	360.9	269.8	301	341.8	314.9	373.4	341.5	284.8	339	316.7	279.4	273.3	259.9	300.3	331.8	301.4	317.2	258.9	288.5	273	262.7	228.8	254.5	312.4	307.9	312.4	276.2	284.7	267.1	291.4	240.9	290.7	249.9	353.4	297.3	317.8	272.8	348.8	322.8	271.8	258.8	254.6	287.9	349.6	255.9	281.8	314.4	282
621	293.5	258.6	298.3	194.8	264.9	272.7	228	209.7	195.7	247.9	251.5	239.5	281.5	281.6	220.4	214.4	179.6	228	215.6	211.2	234.4	184.5	167.5	219.5	180.1	187.1	231.4	212.3	187	249.2	168.7	237.6	191.7	231.2	186.2	201.6	212	184	212.2	191.5	204	195.6	218.5	225.1	235.5	221.9	172	213.1	191.7
622	308.5	406.5	339.5	373.7	343.7	386.5	343.6	374.3	246.2	332.8	316.5	255.5	321.3	339.8	365.6	330.8	336.8	372	310.5	346.3	341.3	376.4	358.7	388.2	341.4	400.9	419.1	364.4	370.5	419.3	382.7	368.7	370.3	430.4	338.9	370.6	339	355.2	367.7	370.8	412.9	364.5	364	352.4	347.7	344.4	419.1	263.7	307.7
0	268.8	237	223.3	281.2	237.1	257.8	261	294.5	177	198.3	144.4	184.3	155.5	181.1	189.6	180	162	194.4	169.8	163.3	191.8	135.9	196	180.7	239.2	206.3	187.6	200.4	178.2	159.3	193.2	138.1	154.1	142.1	179.5	187.7	143	179.6	137.9	147	164.9	117.5	151	194.4	161.9	176.5	198.3	137.1	172.8
623	1051	1066	916.5	914.9	922.7	831.9	707.9	740.7	812.8	631.1	470.2	481.7	406.7	442.5	410.1	473.7	446.1	409	377.5	373.2	334.8	336	398.4	366.2	374.1	360.3	344.8	374.5	338.4	365.4	390.5	360.2	393.5	381.2	358	330.5	370.5	385.7	369.3	404.3	330.2	404.8	369.2	330.5	358.5	378.3	362.5	392.5	371.3
624	120	155.5	163.9	176.7	153	97.23	166.8	160.5	154.5	123.5	139	139.5	131.3	123	174.1	176.7	133.3	181.9	109.2	146.3	166	122.5	171	188.2	160.9	178.1	147.1	146.7	127.7	186.1	116.9	164.1	187.8	187.7	195.9	172.8	223.3	237.6	173	167	162.1	156.4	185.9	181	161.5	190.5	218.7	206.3	201.1
625	1144	1063	1007	917.4	877.5	936	889	936.4	872.2	776.9	847.3	728.8	686.3	686.5	670.9	603.5	596.3	488.2	484.8	522.1	484.5	457.5	468.7	442	448.7	433.3	399.5	408.9	398.3	417	385.4	381.4	379.2	317.2	351.7	442.6	344.3	388.7	333.9	336.1	341.9	316.2	347.6	335.7	375.4	329	383.9	307.9	331.6
626	278.5	251.3	247.1	187.7	234.5	234.9	199	196.3	186.5	162.3	214.7	181	213.2	192.9	202.1	236.7	174.8	191.9	179.9	201.4	181.6	146.4	177.5	190.5	214.2	192.5	163.9	190.3	183.8	178.2	185.3	168.2	177.9	153.4	156.4	203.7	194.6	213.6	132.8	189.6	206.9	193	189.8	158.4	185.8	157.9	212.6	158.4	112.7
0	NaN	NaN	NaN	NaN	NaN	NaN	NaN	NaN	NaN	NaN	NaN	NaN	NaN	NaN	NaN	NaN	NaN	NaN	NaN	NaN	NaN	NaN	NaN	NaN	NaN	NaN	NaN	NaN	NaN	NaN	NaN	NaN	NaN	NaN	NaN	NaN	NaN	NaN	NaN	NaN	NaN	NaN	NaN	NaN	NaN	NaN	NaN	NaN	NaN
[truncated: 184 more columns]
