# Supplementary material for: Fractional killing arises from cell-to-cell variability in overcoming a caspase activity threshold
Source: Mol Syst Biol. 2015 May 7;11(5):803. doi: 10.15252/msb.20145584 (PMC4461398; doi:10.15252/msb.20145584)
Supplement: Supplementary file 3 [file msb0011-0803-sd3.zip › All_data/086_Mapatumumab (10 nM) + Bortezomib (100 nM)_3/raw_fret.tsv]

Cell # (0 for discarded)	T=5min	T=10min	T=15min	T=20min	T=25min	T=30min	T=35min	T=40min	T=45min	T=50min	T=55min	T=60min	T=65min	T=70min	T=75min	T=80min	T=85min	T=90min	T=95min	T=100min	T=105min	T=110min	T=115min	T=120min	T=125min	T=130min	T=135min	T=140min	T=145min	T=150min	T=155min	T=160min	T=165min	T=170min	T=175min	T=180min	T=185min	T=190min	T=195min	T=200min	T=205min	T=210min	T=215min	T=220min	T=225min	T=230min	T=235min	T=240min	T=245min
0	1.411	3.122	2.884	1.358	1.484	1.402	1.434	1.455	1.474	1.461	1.461	1.442	1.422	1.427	1.449	1.469	1.501	1.456	1.455	1.462	1.18	1.431	1.409	1.425	1.399	1.177	1.204	1.424	1.184	1.153	1.497	1.458	1.426	1.44	1.457	1.437	1.429	1.485	1.329	1.29	1.468	1.445	1.479	1.474	1.468	1.325	1.272	1.553	1.581
1	1.358	1.507	1.43	1.398	1.415	1.427	1.486	1.469	1.453	1.473	1.499	1.522	1.493	1.554	1.539	1.547	1.543	1.561	1.558	1.576	1.53	1.6	1.561	1.588	1.572	1.59	1.632	1.603	1.587	1.591	1.663	1.629	1.619	1.667	1.663	1.619	1.681	1.682	1.677	1.758	1.711	1.717	1.744	1.716	1.75	1.746	1.692	1.76	1.795
2	1.41	1.468	1.382	1.406	1.371	1.48	1.412	1.454	1.507	1.461	1.473	1.516	1.529	1.505	1.421	1.5	1.541	1.517	1.489	1.512	1.47	1.573	1.499	1.56	1.695	1.716	1.664	1.584	1.614	1.605	1.599	1.569	1.764	1.657	1.662	1.698	1.693	1.702	1.645	1.69	1.813	1.722	1.698	1.737	1.875	1.945	1.874	1.802	2.107
3	1.373	1.466	1.433	1.404	1.374	1.428	1.407	1.441	1.44	1.432	1.452	1.459	1.44	1.461	1.422	1.46	1.468	1.461	1.472	1.469	1.487	1.495	1.46	1.539	1.584	1.57	1.522	1.491	1.545	1.505	1.501	1.499	1.601	1.564	1.564	1.586	1.568	1.593	1.556	1.575	1.605	1.584	1.586	1.591	1.675	1.706	1.653	1.627	1.75
4	1.185	1.429	1.216	1.237	1.25	1.262	1.396	1.416	1.283	1.429	1.431	1.441	1.414	1.46	1.444	1.461	1.452	1.47	1.474	1.449	1.406	1.487	1.493	1.449	1.494	1.426	1.529	1.43	1.441	1.454	1.452	1.467	1.511	1.542	1.545	1.481	1.566	1.55	1.554	1.581	1.579	1.589	1.596	1.594	1.617	1.622	1.58	1.629	1.65
5	1.434	2.35	2.269	1.418	1.487	1.474	1.472	1.471	1.505	1.496	1.517	1.497	1.497	1.53	1.531	1.537	1.55	1.523	1.555	1.525	1.447	1.562	1.57	1.585	1.565	1.498	1.522	1.59	1.508	1.519	1.603	1.614	1.585	1.632	1.64	1.607	1.651	1.631	1.609	1.6	1.64	1.632	1.661	1.636	1.65	1.557	1.52	1.679	1.747
6	1.393	1.462	1.397	1.377	1.368	1.386	1.391	1.383	1.405	1.404	1.399	1.405	1.409	1.409	1.394	1.422	1.413	1.427	1.438	1.421	1.43	1.425	1.433	1.452	1.453	1.443	1.476	1.449	1.449	1.435	1.438	1.466	1.452	1.472	1.491	1.473	1.491	1.479	1.48	1.485	1.492	1.494	1.491	1.494	1.514	1.538	1.473	1.515	1.522
7	1.4	1.438	1.382	1.397	1.386	1.401	1.389	1.383	1.413	1.406	1.399	1.407	1.405	1.413	1.382	1.424	1.421	1.429	1.424	1.405	1.416	1.421	1.43	1.446	1.439	1.438	1.461	1.419	1.431	1.421	1.431	1.443	1.478	1.473	1.473	1.472	1.478	1.471	1.471	1.483	1.492	1.485	1.489	1.486	1.52	1.541	1.505	1.514	1.555
8	1.494	2.805	2.776	1.393	1.484	1.467	1.461	1.465	1.503	1.491	1.503	1.471	1.469	1.512	1.517	1.521	1.546	1.527	1.539	1.501	1.23	1.51	1.551	1.535	1.527	1.282	1.302	1.571	1.301	1.29	1.582	1.606	1.589	1.616	1.619	1.595	1.628	1.625	1.58	1.553	1.65	1.634	1.646	1.641	1.651	1.582	1.54	1.662	1.703
9	1.389	1.592	1.509	1.452	1.477	1.466	1.499	1.485	1.498	1.497	1.511	1.499	1.478	1.556	1.532	1.547	1.57	1.544	1.558	1.553	1.489	1.55	1.553	1.585	1.577	1.577	1.606	1.616	1.56	1.589	1.654	1.627	1.622	1.663	1.671	1.64	1.663	1.679	1.653	1.705	1.708	1.712	1.722	1.713	1.741	1.716	1.674	1.749	1.785
0	NaN	NaN	NaN	NaN	NaN	NaN	NaN	NaN	NaN	NaN	NaN	NaN	NaN	NaN	NaN	NaN	NaN	NaN	NaN	NaN	NaN	NaN	NaN	NaN	NaN	NaN	NaN	NaN	NaN	NaN	NaN	NaN	NaN	NaN	NaN	NaN	NaN	NaN	NaN	NaN	NaN	NaN	NaN	NaN	NaN	NaN	NaN	NaN	NaN
0	1.416	1.455	1.372	1.41	1.367	1.394	1.388	1.382	1.424	1.393	1.41	1.42	1.414	1.427	1.399	1.423	1.436	1.449	1.44	1.418	1.415	1.448	1.432	1.455	1.473	1.467	1.468	1.435	1.446	1.419	1.432	1.431	1.494	1.467	1.467	1.463	1.478	1.46	1.457	1.47	1.489	1.468	1.46	1.47	1.51	1.532	1.501	1.492	1.55
10	1.35	1.448	1.337	1.359	1.374	1.369	1.422	1.415	1.383	1.435	1.437	1.445	1.409	1.466	1.446	1.459	1.457	1.477	1.483	1.469	1.449	1.491	1.492	1.481	1.499	1.471	1.543	1.475	1.493	1.504	1.508	1.537	1.564	1.592	1.602	1.558	1.623	1.614	1.615	1.659	1.662	1.71	1.785	1.848	1.918	2.018	2.02	2.131	2.191
0	1.442	1.439	1.632	1.373	1.487	NaN	NaN	NaN	NaN	NaN	NaN	NaN	NaN	NaN	NaN	NaN	NaN	NaN	NaN	NaN	NaN	NaN	NaN	NaN	NaN	NaN	NaN	NaN	NaN	NaN	NaN	NaN	NaN	NaN	NaN	NaN	NaN	NaN	NaN	NaN	NaN	NaN	NaN	NaN	NaN	NaN	NaN	NaN	NaN
11	1.518	1.871	1.965	1.391	1.474	1.464	1.461	1.432	1.543	1.489	1.515	1.48	1.458	1.519	1.512	1.502	1.492	1.524	1.584	1.51	1.351	1.549	1.596	1.612	1.604	1.45	1.471	1.658	1.472	1.44	1.645	1.677	1.673	1.711	1.745	1.719	1.743	1.802	1.685	1.653	1.816	1.79	1.889	1.876	1.882	1.734	1.733	1.933	1.93
12	1.497	1.602	1.697	1.383	1.484	1.483	1.424	1.437	1.532	1.48	1.477	1.462	1.465	1.469	1.515	1.48	1.469	1.511	1.574	1.518	1.455	1.563	1.548	1.603	1.555	1.579	1.533	1.617	1.523	1.517	1.634	1.587	1.657	1.694	1.755	1.722	1.729	1.766	1.678	1.67	1.782	1.732	1.84	1.775	1.834	1.733	1.756	1.821	1.789
0	1.22	1.444	1.236	1.242	1.252	1.266	1.387	1.403	1.301	1.435	1.428	1.435	1.409	1.454	1.436	1.46	1.461	1.48	1.494	1.465	1.462	1.492	1.492	1.491	1.491	1.472	1.531	1.463	1.489	1.477	1.474	1.497	1.512	1.537	1.547	1.48	1.55	1.539	1.53	1.548	1.536	1.54	1.556	1.564	1.574	1.585	1.553	1.604	1.621
13	1.426	1.449	1.388	1.408	1.392	1.41	1.393	1.391	1.43	1.402	1.413	1.417	1.412	1.424	1.415	1.427	1.431	1.452	1.438	1.421	1.417	1.44	1.442	1.454	1.465	1.453	1.466	1.442	1.456	1.446	1.449	1.452	1.47	1.488	1.476	1.473	1.488	1.47	1.473	1.48	1.494	1.486	1.482	1.494	1.511	1.52	1.486	1.506	1.545
14	1.342	1.465	1.353	1.345	1.365	1.368	1.408	1.423	1.393	1.438	1.447	1.454	1.44	1.465	1.455	1.47	1.476	1.498	1.497	1.482	1.463	1.518	1.533	1.527	1.545	1.518	1.597	1.541	1.55	1.585	1.588	1.612	1.635	1.676	1.702	1.65	1.73	1.735	1.754	1.808	1.806	1.921	1.989	2.033	2.113	2.172	2.112	2.206	2.262
15	1.488	1.434	1.498	1.378	1.439	1.433	1.406	1.428	1.474	1.466	1.434	1.447	1.401	1.45	1.451	1.434	1.423	1.479	1.482	1.441	1.449	1.478	1.45	1.467	1.441	1.483	1.475	1.494	1.459	1.469	1.467	1.481	1.512	1.548	1.562	1.564	1.584	1.584	1.569	1.588	1.668	1.606	1.688	1.684	1.695	1.696	1.725	1.748	1.801
0	1.445	1.467	1.363	1.43	1.382	1.397	1.384	1.392	1.449	1.392	1.398	1.414	1.412	1.426	1.405	1.44	1.433	1.446	1.437	1.422	1.42	1.438	1.441	1.473	1.462	1.461	1.48	1.442	1.466	1.443	1.449	1.461	1.485	1.488	1.485	1.48	1.514	1.486	1.488	1.481	1.504	1.491	1.492	1.507	1.522	1.551	1.512	1.52	1.569
16	1.41	1.432	1.411	1.407	1.391	1.412	1.426	1.4	1.415	1.416	1.402	1.401	1.426	1.415	1.399	1.435	1.426	1.446	1.464	1.437	1.442	1.436	1.451	1.467	1.455	1.449	1.483	1.458	1.457	1.468	1.465	1.476	1.46	1.498	1.515	1.484	1.527	1.515	1.51	1.519	1.516	1.529	1.518	1.537	1.556	1.564	1.507	1.55	1.553
17	1.445	1.43	1.405	1.423	1.421	1.427	1.429	1.427	1.42	1.415	1.446	1.433	1.416	1.43	1.419	1.433	1.424	1.463	1.458	1.43	1.445	1.442	1.45	1.473	1.457	1.452	1.476	1.447	1.451	1.47	1.47	1.475	1.483	1.51	1.496	1.492	1.529	1.506	1.517	1.526	1.542	1.535	1.535	1.546	1.572	1.575	1.523	1.564	1.585
18	1.408	1.422	1.398	1.41	1.401	1.403	1.409	1.405	1.415	1.405	1.414	1.411	1.424	1.429	1.414	1.447	1.435	1.463	1.471	1.458	1.472	1.458	1.483	1.504	1.497	1.505	1.537	1.517	1.515	1.537	1.541	1.58	1.567	1.61	1.603	1.586	1.642	1.621	1.638	1.649	1.666	1.677	1.671	1.697	1.71	1.742	1.684	1.749	1.762
19	1.443	1.461	1.393	1.411	1.376	1.399	1.401	1.385	1.424	1.391	1.404	1.39	1.413	1.424	1.405	1.435	1.426	1.437	1.438	1.426	1.426	1.434	1.437	1.461	1.458	1.439	1.475	1.45	1.461	1.441	1.437	1.456	1.455	1.479	1.487	1.472	1.499	1.478	1.476	1.485	1.488	1.506	1.492	1.491	1.533	1.553	1.494	1.528	1.56
20	1.433	1.488	1.453	1.44	1.441	1.428	1.438	1.452	1.443	1.439	1.44	1.458	1.431	1.473	1.447	1.457	1.468	1.469	1.467	1.444	1.44	1.442	1.462	1.489	1.479	1.464	1.496	1.466	1.469	1.478	1.494	1.507	1.497	1.527	1.527	1.512	1.531	1.525	1.532	1.543	1.559	1.551	1.555	1.571	1.583	1.572	1.525	1.571	1.597
0	1.393	1.533	1.517	1.399	1.399	1.406	1.386	1.39	1.423	1.412	1.418	1.406	1.406	1.422	1.425	1.432	1.436	1.45	1.426	1.417	1.355	1.432	1.44	1.437	1.422	1.382	1.408	1.44	1.379	1.383	1.445	1.438	1.447	1.478	1.479	1.458	1.485	1.476	NaN	NaN	NaN	NaN	NaN	NaN	NaN	NaN	NaN	NaN	NaN
21	1.407	1.406	1.402	1.41	1.398	1.407	1.403	1.392	1.411	1.402	1.414	1.409	1.414	1.427	1.419	1.442	1.435	1.459	1.462	1.453	1.46	1.463	1.475	1.492	1.479	1.473	1.511	1.484	1.489	1.499	1.495	1.511	1.512	1.549	1.554	1.526	1.563	1.549	1.557	1.56	1.57	1.582	1.561	1.593	1.604	1.614	1.556	1.612	1.624
0	1.416	1.429	1.422	1.412	1.377	1.401	1.419	1.385	1.4	1.404	1.406	1.391	1.435	1.415	1.401	1.429	1.421	1.449	1.437	1.431	1.426	1.424	1.434	1.454	1.447	1.432	1.475	1.441	1.431	1.452	1.432	1.448	1.439	1.476	1.476	1.459	1.483	1.46	1.467	1.484	1.465	1.489	1.469	1.47	1.487	1.5	1.45	1.481	1.479
22	1.417	1.515	1.484	1.435	1.428	1.42	1.423	1.431	1.458	1.44	1.454	1.466	1.433	1.465	1.46	1.479	1.474	1.48	1.48	1.468	1.451	1.489	1.499	1.514	1.507	1.476	1.518	1.53	1.506	1.5	1.544	1.554	1.548	1.591	1.588	1.574	1.604	1.595	1.575	1.597	1.626	1.62	1.631	1.636	1.64	1.643	1.587	1.65	1.676
0	1.41	1.499	1.488	1.378	1.406	1.402	1.383	1.394	1.425	NaN	NaN	NaN	NaN	NaN	NaN	NaN	NaN	NaN	NaN	NaN	NaN	NaN	NaN	NaN	NaN	NaN	NaN	NaN	NaN	NaN	NaN	NaN	NaN	NaN	NaN	NaN	NaN	NaN	NaN	NaN	NaN	NaN	NaN	NaN	NaN	NaN	NaN	NaN	NaN
0	1.394	1.499	1.486	1.383	1.41	1.416	1.402	1.405	1.423	1.411	1.416	1.417	1.404	1.419	1.415	1.438	1.435	1.429	1.434	1.438	1.373	1.452	1.455	1.468	1.453	1.408	1.442	1.492	1.441	1.444	1.506	1.523	1.525	1.57	1.581	1.564	1.602	1.611	1.614	1.491	1.514	1.509	1.526	1.539	1.557	1.52	1.484	1.555	1.599
23	1.449	1.453	1.405	1.421	1.417	1.426	1.417	1.404	1.425	1.436	1.448	1.443	1.413	1.426	1.445	1.45	1.443	1.461	1.455	1.441	1.452	1.458	1.47	1.471	1.467	1.454	1.486	1.463	1.479	1.482	1.479	1.496	1.485	1.509	1.504	1.489	1.531	1.501	1.506	1.534	1.53	1.528	1.527	1.53	1.551	1.544	1.505	1.541	1.563
0	1.435	1.423	1.401	1.435	1.406	1.428	1.432	1.401	1.415	1.41	1.406	1.4	1.435	1.428	1.415	1.438	1.42	1.448	1.433	1.425	1.417	1.433	1.443	1.449	1.437	1.416	1.464	1.436	1.429	1.428	1.421	1.432	1.403	1.464	1.462	1.424	1.455	1.44	1.426	1.453	1.432	1.453	1.445	1.434	1.457	1.463	1.414	1.437	1.452
24	1.435	1.411	1.424	1.433	1.408	1.43	1.427	1.403	1.421	1.416	1.418	1.401	1.431	1.425	1.413	1.429	1.434	1.443	1.441	1.428	1.428	1.425	1.434	1.451	1.433	1.422	1.454	1.427	1.427	1.425	1.419	1.438	1.408	1.456	1.443	1.417	1.448	1.439	1.434	1.45	1.431	1.444	1.448	1.435	1.449	1.459	1.417	1.445	1.452
25	1.492	1.458	1.468	1.437	1.462	1.418	1.452	1.483	1.477	1.517	1.491	1.524	1.449	1.489	1.488	1.507	1.509	1.548	1.525	1.514	1.523	1.565	1.531	1.549	1.543	1.563	1.585	1.588	1.567	1.594	1.54	1.574	1.616	1.67	1.6	1.633	1.663	1.633	1.607	1.645	1.645	1.628	1.683	1.64	1.649	1.649	1.65	1.703	1.717
0	1.45	1.437	1.398	1.433	1.399	1.414	1.415	1.399	1.425	1.406	1.413	1.411	1.427	1.441	1.431	1.448	1.451	1.479	1.477	1.461	1.47	1.472	1.486	1.504	1.485	1.486	1.517	1.484	1.498	1.505	1.507	1.521	1.511	1.548	1.544	1.522	1.55	1.536	1.537	1.55	1.539	1.552	1.553	1.556	1.564	1.575	1.535	1.576	1.595
0	1.479	1.482	1.457	1.411	1.462	1.456	1.452	1.468	1.491	1.475	1.496	1.514	1.456	1.498	1.488	1.5	1.489	1.501	1.491	1.496	1.488	1.515	1.482	1.516	1.505	1.516	1.542	1.522	1.54	1.526	1.506	1.526	1.545	1.593	1.543	1.563	1.583	1.587	1.548	1.567	1.569	1.554	1.586	1.582	1.563	1.599	1.584	1.602	1.599
0	1.427	1.398	1.496	1.471	1.393	1.396	1.394	1.478	1.523	1.589	1.43	1.481	1.549	1.416	1.524	1.479	1.479	1.583	1.636	1.642	1.594	1.537	1.581	1.707	1.673	1.731	1.829	1.666	1.769	NaN	NaN	NaN	NaN	NaN	NaN	NaN	NaN	NaN	NaN	NaN	NaN	NaN	NaN	NaN	NaN	NaN	NaN	NaN	NaN
26	1.513	1.51	1.394	1.488	1.408	1.399	1.41	1.397	1.485	1.383	1.399	1.407	1.431	1.454	1.436	1.438	1.449	1.483	1.472	1.449	1.427	1.497	1.5	1.495	1.5	1.476	1.53	1.498	1.541	1.504	1.516	1.541	1.526	1.56	1.578	1.541	1.633	1.566	1.604	1.586	1.576	1.602	1.595	1.626	1.64	1.661	1.593	1.669	1.671
27	1.446	1.458	1.427	1.448	1.444	1.444	1.45	1.451	1.46	1.455	1.474	1.459	1.459	1.472	1.517	1.511	1.517	1.564	1.565	1.559	1.594	1.616	1.622	1.662	1.669	1.672	1.722	1.723	1.751	1.809	1.881	1.999	2.077	2.178	2.228	2.227	2.274	2.256	2.277	2.295	2.284	2.285	2.275	2.278	2.283	2.28	2.214	2.263	2.297
0	1.443	1.44	1.42	1.441	1.439	1.441	1.452	1.456	1.45	1.439	1.464	1.449	1.453	1.472	1.495	1.494	1.494	1.533	1.541	1.526	1.539	1.548	1.565	1.593	1.608	1.607	1.649	1.644	1.654	1.671	1.699	1.724	1.725	1.776	1.845	1.895	1.999	2.043	2.114	2.193	2.213	2.237	2.241	2.247	2.247	2.277	2.192	2.229	2.255
28	1.431	1.408	1.411	1.43	1.419	1.421	1.414	1.407	1.423	1.42	1.422	1.419	1.417	1.426	1.419	1.434	1.433	1.447	1.44	1.432	1.431	1.432	1.443	1.455	1.451	1.436	1.482	1.458	1.461	1.464	1.451	1.475	1.46	1.51	1.506	1.489	1.533	1.505	1.507	1.537	1.517	1.539	1.546	1.533	1.562	1.564	1.526	1.565	1.569
29	1.498	1.5	1.404	1.477	1.424	1.426	1.419	1.411	1.458	1.395	1.396	1.431	1.427	1.453	1.432	1.437	1.448	1.47	1.444	1.446	1.432	1.449	1.469	1.485	1.454	1.431	1.502	1.456	1.489	1.445	1.466	1.484	1.464	1.505	1.51	1.491	1.553	1.519	1.53	1.531	1.533	1.537	1.545	1.534	1.587	1.605	1.532	1.605	1.616
30	1.877	1.779	1.963	1.821	1.836	2.007	1.939	2.024	2.045	1.945	1.796	1.844	2.065	1.909	2.053	2.002	2.021	1.98	1.974	1.888	1.966	1.967	1.955	2.068	2.11	1.86	2.018	2.033	1.993	2.093	1.886	2.179	1.936	1.956	2.061	1.976	2.027	1.987	2.008	2.077	2.078	2.056	2.075	2.056	2.102	2.109	1.999	2.068	2.105
0	1.421	1.46	1.415	1.465	1.468	1.437	1.428	1.443	1.446	1.437	1.444	1.452	1.431	1.444	1.411	1.419	1.441	1.465	1.475	1.416	1.419	1.434	1.45	1.472	1.459	1.456	1.472	1.437	1.431	1.453	1.446	1.462	1.45	1.479	1.491	1.472	1.488	1.457	1.471	1.484	1.492	1.475	1.48	1.477	1.504	1.48	1.439	1.467	1.499
31	1.417	1.466	1.432	1.466	1.453	1.432	1.444	1.445	1.446	1.434	1.434	1.461	1.437	1.446	1.416	1.449	1.453	1.475	1.46	1.444	1.433	1.443	1.443	1.473	1.459	1.443	1.487	1.446	1.446	1.44	1.447	1.46	1.453	1.488	1.471	1.469	1.494	1.455	1.475	1.475	1.49	1.487	1.492	1.485	1.492	1.478	1.44	1.475	1.481
0	1.721	1.804	2.086	1.881	1.822	2.025	2.041	2.077	NaN	NaN	NaN	NaN	NaN	NaN	NaN	NaN	NaN	NaN	NaN	NaN	NaN	NaN	NaN	NaN	NaN	NaN	NaN	NaN	NaN	NaN	NaN	NaN	NaN	NaN	NaN	NaN	NaN	NaN	NaN	NaN	NaN	NaN	NaN	NaN	NaN	NaN	NaN	NaN	NaN
0	NaN	NaN	NaN	NaN	NaN	NaN	NaN	NaN	NaN	NaN	NaN	NaN	NaN	NaN	NaN	NaN	NaN	NaN	NaN	NaN	NaN	NaN	NaN	NaN	NaN	NaN	NaN	NaN	NaN	NaN	NaN	NaN	NaN	NaN	NaN	NaN	NaN	NaN	NaN	NaN	NaN	NaN	NaN	NaN	NaN	NaN	NaN	NaN	NaN
0	2.289	1.814	1.91	1.622	1.931	1.92	1.703	NaN	NaN	NaN	NaN	NaN	NaN	NaN	NaN	NaN	NaN	NaN	NaN	NaN	NaN	NaN	NaN	NaN	NaN	NaN	NaN	NaN	NaN	NaN	NaN	NaN	NaN	NaN	NaN	NaN	NaN	NaN	NaN	NaN	NaN	NaN	NaN	NaN	NaN	NaN	NaN	NaN	NaN
0	NaN	NaN	NaN	NaN	NaN	NaN	NaN	NaN	NaN	NaN	NaN	NaN	NaN	NaN	NaN	NaN	NaN	NaN	NaN	NaN	NaN	NaN	NaN	NaN	NaN	NaN	NaN	NaN	NaN	NaN	NaN	NaN	NaN	NaN	NaN	NaN	NaN	NaN	NaN	NaN	NaN	NaN	NaN	NaN	NaN	NaN	NaN	NaN	NaN
32	1.42	1.391	1.394	1.424	1.385	1.379	1.391	1.373	1.396	1.389	1.448	1.428	1.398	1.431	1.427	1.437	1.45	1.464	1.469	1.456	1.463	1.463	1.459	1.514	1.475	1.486	1.516	1.504	1.511	1.515	1.517	1.546	1.526	1.575	1.573	1.567	1.583	1.571	1.579	1.583	1.59	1.605	1.608	1.608	1.633	1.633	1.606	1.646	1.663
33	1.537	1.47	1.543	1.419	1.725	1.41	1.652	1.535	1.562	1.44	1.545	1.531	1.482	1.463	1.536	1.509	1.649	1.615	1.679	1.609	1.678	1.653	1.6	1.682	1.702	1.656	1.588	1.755	1.568	1.652	1.747	1.736	1.598	1.606	1.773	1.764	1.786	1.767	1.704	1.744	1.735	1.748	1.771	1.873	1.891	1.839	1.691	1.892	1.757
34	1.483	1.587	1.511	1.368	1.49	1.39	1.618	1.585	1.399	1.569	1.511	1.453	1.595	1.544	1.617	1.621	1.624	1.679	1.636	1.549	1.627	1.676	1.686	1.69	1.8	1.807	1.72	1.748	1.676	1.689	1.73	1.858	1.689	1.736	1.844	1.918	1.972	1.77	1.878	1.903	1.904	1.945	1.927	1.974	1.95	1.953	1.821	1.986	1.876
35	1.461	1.431	1.423	1.439	1.442	1.423	1.421	1.402	1.429	1.415	1.413	1.44	1.429	1.416	1.441	1.459	1.45	1.468	1.471	1.462	1.487	1.493	1.493	1.5	1.502	1.505	1.546	1.511	1.525	1.526	1.545	1.553	1.56	1.607	1.619	1.595	1.644	1.601	1.618	1.626	1.638	1.637	1.662	1.664	1.675	1.686	1.644	1.689	1.694
36	1.44	1.399	1.4	1.426	1.43	1.424	1.406	1.411	1.418	1.411	1.42	1.422	1.414	1.427	1.42	1.445	1.439	1.451	1.446	1.444	1.453	1.46	1.461	1.489	1.466	1.473	1.503	1.484	1.49	1.49	1.505	1.523	1.506	1.548	1.543	1.545	1.578	1.557	1.574	1.595	1.593	1.603	1.62	1.61	1.63	1.651	1.611	1.655	1.658
37	1.443	1.438	1.429	1.442	1.445	1.431	1.427	1.424	1.445	1.434	1.424	1.441	1.417	1.448	1.439	1.459	1.454	1.464	1.468	1.473	1.494	1.505	1.506	1.505	1.504	1.512	1.541	1.516	1.525	1.522	1.528	1.558	1.54	1.582	1.585	1.563	1.61	1.565	1.577	1.606	1.597	1.604	1.622	1.611	1.627	1.636	1.598	1.643	1.636
0	NaN	NaN	NaN	NaN	NaN	NaN	NaN	NaN	NaN	NaN	NaN	NaN	NaN	NaN	NaN	NaN	NaN	NaN	NaN	NaN	NaN	NaN	NaN	NaN	NaN	NaN	NaN	NaN	NaN	NaN	NaN	NaN	NaN	NaN	NaN	NaN	NaN	NaN	NaN	NaN	NaN	NaN	NaN	NaN	NaN	NaN	NaN	NaN	NaN
38	1.435	1.424	1.417	1.435	1.448	1.435	1.419	1.402	1.419	1.422	1.42	1.439	1.429	1.435	1.426	1.437	1.452	1.46	1.46	1.454	1.445	1.451	1.45	1.472	1.46	1.474	1.471	1.443	1.443	1.462	1.454	1.461	1.446	1.493	1.484	1.466	1.481	1.483	1.488	1.499	1.481	1.493	1.497	1.489	1.499	1.525	1.465	1.497	1.504
0	1.458	1.427	1.425	1.438	1.432	1.438	1.424	1.414	1.434	1.412	1.428	1.438	1.431	1.43	1.433	1.45	1.454	1.464	1.457	1.452	1.453	1.473	1.454	1.475	1.461	1.462	1.483	1.453	1.467	1.476	1.48	1.491	1.473	1.523	1.512	1.504	1.535	1.5	1.51	1.529	1.533	1.526	1.537	1.54	1.554	1.556	1.511	1.557	1.562
39	1.48	1.465	1.452	1.462	1.457	1.462	1.447	1.461	1.465	1.467	1.457	1.484	1.465	1.482	1.483	1.481	1.509	1.536	1.523	1.527	1.527	1.538	1.553	1.576	1.555	1.579	1.607	1.59	1.579	1.59	1.609	1.615	1.618	1.654	1.661	1.646	1.69	1.664	1.682	1.71	1.697	1.7	1.722	1.723	1.742	1.751	1.714	1.767	1.826
40	1.422	1.413	1.409	1.416	1.412	1.42	1.412	1.408	1.429	1.428	1.427	1.431	1.415	1.443	1.437	1.43	1.441	1.456	1.444	1.434	1.444	1.442	1.458	1.452	1.452	1.463	1.47	1.453	1.462	1.474	1.474	1.495	1.472	1.525	1.527	1.507	1.54	1.521	1.532	1.56	1.55	1.565	1.568	1.561	1.594	1.599	1.546	1.597	1.605
41	1.442	1.446	1.403	1.457	1.451	1.441	1.459	1.444	1.469	1.444	1.449	1.452	1.448	1.498	1.501	1.498	1.532	1.548	1.518	1.515	1.517	1.546	1.568	1.58	1.568	1.597	1.627	1.626	1.608	1.62	1.64	1.659	1.64	1.667	1.687	1.681	1.737	1.707	1.719	1.759	1.764	1.776	1.747	1.796	1.808	1.806	1.747	1.809	1.819
42	1.456	1.45	1.437	1.418	1.433	1.44	1.42	1.413	1.429	1.437	1.438	1.446	1.443	1.45	1.436	1.439	1.444	1.465	1.445	1.44	1.449	1.446	1.447	1.47	1.457	1.464	1.481	1.449	1.454	1.462	1.445	1.453	1.442	1.487	1.49	1.459	1.49	1.472	1.474	1.488	1.483	1.492	1.489	1.475	1.493	1.502	1.465	1.492	1.503
43	1.466	1.445	1.435	1.441	1.459	1.464	1.472	1.454	1.464	1.442	1.467	1.456	1.451	1.475	1.49	1.497	1.522	1.544	1.517	1.514	1.558	1.557	1.555	1.567	1.579	1.572	1.613	1.621	1.6	1.598	1.606	1.611	1.623	1.645	1.653	1.644	1.691	1.661	1.68	1.715	1.694	1.72	1.689	1.71	1.741	1.746	1.705	1.745	1.779
44	1.471	1.476	1.459	1.479	1.452	1.459	1.46	1.462	1.474	1.48	1.477	1.467	1.48	1.479	1.479	1.489	1.496	1.529	1.511	1.521	1.512	1.531	1.56	1.568	1.553	1.58	1.601	1.575	1.584	1.591	1.613	1.632	1.629	1.664	1.678	1.66	1.706	1.685	1.705	1.725	1.715	1.738	1.728	1.745	1.805	1.883	1.899	2.026	2.117
45	1.402	1.38	1.372	1.425	1.389	1.379	1.366	1.371	1.393	1.375	1.423	1.412	1.387	1.409	1.4	1.408	1.42	1.417	1.426	1.407	1.41	1.405	1.411	1.445	1.412	1.424	1.44	1.425	1.425	1.429	1.426	1.448	1.436	1.482	1.468	1.457	1.469	1.467	1.472	1.466	1.479	1.475	1.472	1.474	1.488	1.488	1.463	1.495	1.508
46	1.443	1.43	1.418	1.431	1.42	1.428	1.411	1.412	1.424	1.413	1.418	1.424	1.416	1.424	1.429	1.431	1.448	1.451	1.45	1.443	1.458	1.454	1.473	1.492	1.464	1.489	1.52	1.493	1.502	1.511	1.544	1.563	1.551	1.589	1.602	1.58	1.64	1.619	1.637	1.668	1.673	1.693	1.691	1.702	1.753	1.752	1.728	1.821	1.894
47	1.428	1.419	1.405	1.408	1.418	1.415	1.414	1.402	1.419	1.424	1.427	1.432	1.422	1.445	1.433	1.444	1.46	1.474	1.469	1.467	1.472	1.482	1.494	1.508	1.496	1.511	1.534	1.515	1.517	1.526	1.528	1.547	1.536	1.566	1.579	1.558	1.588	1.579	1.586	1.608	1.606	1.616	1.607	1.609	1.628	1.646	1.597	1.64	1.645
48	1.406	1.413	1.389	1.411	1.418	1.403	1.418	1.4	1.411	1.411	1.418	1.408	1.403	1.431	1.427	1.422	1.425	1.449	1.455	1.428	1.439	1.449	1.459	1.471	1.457	1.463	1.479	1.465	1.466	1.461	1.472	1.494	1.477	1.503	1.508	1.502	1.536	1.493	1.509	1.527	1.527	1.543	1.529	1.548	1.541	1.565	1.504	1.56	1.565
49	1.435	1.415	1.415	1.419	1.413	1.422	1.421	1.413	1.42	1.427	1.414	1.417	1.415	1.428	1.421	1.419	1.439	1.466	1.448	1.44	1.455	1.455	1.459	1.472	1.451	1.472	1.511	1.474	1.475	1.48	1.488	1.505	1.507	1.53	1.537	1.515	1.556	1.533	1.546	1.576	1.568	1.572	1.585	1.599	1.611	1.63	1.577	1.613	1.629
50	1.414	1.406	1.4	1.443	1.401	1.389	1.383	1.378	1.401	1.399	1.426	1.417	1.41	1.421	1.421	1.43	1.433	1.44	1.451	1.437	1.435	1.413	1.43	1.466	1.439	1.43	1.474	1.442	1.446	1.435	1.433	1.46	1.441	1.488	1.484	1.463	1.491	1.482	1.497	1.491	1.496	1.49	1.498	1.488	1.507	1.508	1.474	1.506	1.524
51	1.466	1.458	1.415	1.447	1.459	1.431	1.454	1.46	1.45	1.457	1.465	1.447	1.44	1.476	1.476	1.476	1.49	1.503	1.48	1.47	1.511	1.497	1.51	1.529	1.495	1.51	1.564	1.514	1.512	1.519	1.522	1.518	1.514	1.524	1.554	1.523	1.583	1.55	1.547	1.572	1.544	1.565	1.548	1.554	1.59	1.587	1.529	1.565	1.579
52	1.438	1.43	1.418	1.426	1.419	1.436	1.415	1.394	1.429	1.422	1.419	1.42	1.428	1.431	1.422	1.419	1.44	1.465	1.454	1.446	1.46	1.459	1.462	1.471	1.468	1.477	1.512	1.475	1.489	1.5	1.495	1.52	1.512	1.552	1.55	1.544	1.576	1.566	1.574	1.609	1.608	1.618	1.624	1.643	1.658	1.688	1.646	1.696	1.728
53	1.435	1.471	1.435	1.447	1.456	1.457	1.457	1.426	1.458	1.436	1.475	1.45	1.417	1.461	1.469	1.474	1.483	1.48	1.491	1.46	1.484	1.499	1.523	1.511	1.495	1.522	1.543	1.513	1.49	1.505	1.519	1.545	1.51	1.534	1.559	1.569	1.588	1.556	1.55	1.598	1.581	1.579	1.588	1.602	1.619	1.637	1.579	1.607	1.636
54	1.422	1.43	1.401	1.405	1.408	1.408	1.413	1.396	1.413	1.422	1.426	1.424	1.395	1.433	1.427	1.448	1.441	1.458	1.455	1.432	1.445	1.454	1.473	1.464	1.45	1.458	1.494	1.46	1.46	1.468	1.473	1.492	1.477	1.505	1.502	1.508	1.525	1.501	1.502	1.53	1.516	1.539	1.534	1.543	1.545	1.555	1.509	1.558	1.561
55	1.502	1.482	1.461	1.473	1.46	1.463	1.464	1.459	1.476	1.462	1.482	1.451	1.5	1.492	1.47	1.498	1.504	1.519	1.522	1.509	1.517	1.525	1.535	1.529	1.512	1.545	1.589	1.538	1.528	1.534	1.56	1.575	1.566	1.576	1.595	1.552	1.607	1.595	1.583	1.609	1.619	1.611	1.598	1.624	1.652	1.652	1.584	1.653	1.654
56	1.453	1.459	1.44	1.434	1.42	1.431	1.431	1.393	1.416	1.411	1.432	1.436	1.428	1.452	1.431	1.44	1.454	1.472	1.454	1.471	1.48	1.468	1.464	1.483	1.481	1.48	1.534	1.49	1.5	1.506	1.501	1.513	1.529	1.568	1.567	1.53	1.586	1.572	1.567	1.592	1.566	1.573	1.582	1.589	1.603	1.609	1.572	1.606	1.64
0	1.517	1.485	1.467	1.487	1.468	1.499	1.477	1.459	1.474	1.464	1.477	1.485	1.489	1.509	1.49	1.49	1.503	1.525	1.518	1.531	1.533	1.526	1.53	1.531	1.539	1.54	1.594	1.547	1.557	1.566	1.566	1.584	1.587	1.611	1.622	1.582	1.629	1.609	1.612	1.642	1.623	1.635	1.632	1.64	1.642	1.649	1.619	1.648	1.665
57	1.411	1.409	1.384	1.407	1.401	1.408	1.385	1.381	1.399	1.393	1.409	1.386	1.4	1.408	1.405	1.421	1.433	1.437	1.418	1.414	1.416	1.407	1.422	1.448	1.418	1.439	1.449	1.422	1.428	1.436	1.423	1.435	1.43	1.468	1.463	1.434	1.466	1.447	1.454	1.463	1.473	1.454	1.458	1.47	1.478	1.488	1.456	1.473	1.477
58	1.406	1.411	1.411	1.499	1.422	1.393	1.384	1.403	1.397	1.428	1.438	1.434	1.424	1.429	1.425	1.436	1.44	1.446	1.446	1.427	1.431	1.407	1.453	1.472	1.42	1.449	1.466	1.429	1.432	1.416	1.422	1.436	1.416	1.479	1.47	1.447	1.47	1.453	1.463	1.467	1.48	1.453	1.472	1.456	1.481	1.491	1.448	1.463	1.49
59	1.588	1.474	1.468	1.514	1.483	1.497	1.497	1.495	1.508	1.496	1.532	1.489	1.555	1.554	1.506	1.509	1.549	1.585	1.56	1.555	1.546	1.594	1.594	1.576	1.543	1.597	1.657	1.607	1.616	1.579	1.621	1.638	1.623	1.662	1.673	1.628	1.685	1.682	1.686	1.723	1.679	1.727	1.683	1.76	1.746	1.744	1.702	1.761	1.789
60	1.433	1.426	1.413	1.425	1.412	1.441	1.414	1.395	1.411	1.418	1.423	1.41	1.415	1.442	1.431	1.442	1.454	1.474	1.452	1.454	1.448	1.454	1.455	1.484	1.478	1.472	1.506	1.464	1.483	1.481	1.483	1.489	1.498	1.528	1.529	1.515	1.547	1.52	1.536	1.541	1.539	1.549	1.536	1.546	1.565	1.564	1.531	1.56	1.57
0	1.422	1.406	1.394	1.43	1.408	1.407	1.39	1.394	1.41	1.406	1.418	1.406	1.406	1.418	1.411	1.437	1.43	1.435	1.437	1.429	1.432	1.415	1.439	1.458	1.423	1.429	1.458	1.438	1.425	1.435	1.424	1.447	1.429	1.473	1.466	1.45	1.472	1.45	1.455	1.467	1.469	1.468	1.457	1.462	1.471	1.487	1.446	1.466	1.486
61	1.522	1.499	1.494	1.504	1.5	1.51	1.516	1.469	1.517	1.506	1.507	1.52	1.517	1.535	1.505	1.525	1.538	1.573	1.546	1.556	1.559	1.553	1.555	1.572	1.554	1.576	1.63	1.596	1.597	1.599	1.6	1.616	1.633	1.657	1.648	1.633	1.672	1.664	1.649	1.67	1.68	1.688	1.676	1.689	1.708	1.716	1.658	1.718	1.719
62	1.411	1.409	1.391	1.427	1.41	1.401	1.388	1.392	1.412	1.402	1.424	1.407	1.405	1.426	1.42	1.442	1.444	1.457	1.464	1.453	1.461	1.465	1.482	1.5	1.48	1.497	1.529	1.501	1.522	1.518	1.518	1.546	1.535	1.6	1.592	1.567	1.606	1.581	1.603	1.621	1.623	1.621	1.634	1.619	1.66	1.66	1.619	1.676	1.709
63	1.423	1.416	1.412	1.44	1.409	1.396	1.405	1.404	1.415	1.418	1.429	1.426	1.419	1.417	1.417	1.434	1.426	1.44	1.442	1.433	1.428	1.427	1.451	1.452	1.43	1.432	1.462	1.444	1.441	1.433	1.433	1.46	1.439	1.47	1.476	1.462	1.485	1.468	1.48	1.476	1.47	1.476	1.475	1.478	1.495	1.498	1.47	1.496	1.512
64	1.391	1.393	1.385	1.399	1.385	1.395	1.392	1.368	1.387	1.373	1.4	1.386	1.389	1.394	1.393	1.418	1.409	1.43	1.414	1.4	1.404	1.399	1.412	1.43	1.404	1.419	1.442	1.408	1.419	1.419	1.421	1.432	1.424	1.461	1.457	1.432	1.474	1.452	1.454	1.459	1.457	1.454	1.463	1.476	1.49	1.492	1.457	1.482	1.479
0	1.448	1.457	1.438	1.447	1.439	1.453	1.446	1.443	1.458	1.444	1.447	1.468	1.433	1.485	1.482	1.492	1.483	1.515	1.505	1.509	1.487	1.506	1.494	1.531	1.519	1.539	1.557	1.535	1.549	1.554	1.556	1.557	1.562	1.584	1.592	1.576	1.63	1.598	1.6	1.625	1.619	1.63	1.597	1.634	1.662	1.65	1.621	1.651	1.688
65	1.404	1.404	1.388	1.411	1.396	1.39	1.392	1.375	1.402	1.399	1.403	1.413	1.399	1.414	1.415	1.427	1.426	1.44	1.442	1.428	1.436	1.434	1.446	1.475	1.443	1.453	1.488	1.455	1.46	1.468	1.463	1.479	1.478	1.522	1.511	1.5	1.529	1.519	1.516	1.537	1.534	1.544	1.529	1.536	1.557	1.564	1.528	1.559	1.578
66	1.467	1.464	1.422	1.463	1.451	1.439	1.454	1.441	1.453	1.463	1.452	1.443	1.446	1.452	1.439	1.449	1.453	1.492	1.487	1.461	1.484	1.486	1.499	1.5	1.482	1.516	1.54	1.509	1.514	1.518	1.524	1.561	1.544	1.567	1.591	1.542	1.578	1.579	1.581	1.619	1.62	1.63	1.592	1.633	1.671	1.668	1.626	1.688	1.67
67	1.464	1.44	1.435	1.433	1.43	1.407	1.434	1.439	1.449	1.439	1.434	1.447	1.419	1.449	1.423	1.452	1.443	1.472	1.481	1.469	1.474	1.469	1.472	1.5	1.481	1.492	1.53	1.504	1.504	1.514	1.527	1.525	1.526	1.562	1.561	1.543	1.594	1.576	1.571	1.59	1.592	1.602	1.592	1.6	1.639	1.63	1.585	1.635	1.637
68	1.392	1.406	1.379	1.386	1.382	1.39	1.387	1.361	1.387	1.384	1.389	1.373	1.386	1.394	1.389	1.406	1.414	1.429	1.409	1.403	1.399	1.407	1.425	1.442	1.413	1.433	1.441	1.423	1.449	1.435	1.434	1.456	1.445	1.479	1.477	1.451	1.501	1.485	1.479	1.51	1.497	1.499	1.499	1.513	1.528	1.541	1.509	1.522	1.541
69	1.439	1.444	1.413	1.443	1.433	1.476	1.463	1.443	1.449	1.459	1.438	1.485	1.457	1.487	1.487	1.511	1.482	1.542	1.543	1.537	1.533	1.572	1.574	1.621	1.627	1.651	1.678	1.675	1.687	1.72	1.735	1.766	1.786	1.804	1.839	1.857	1.905	1.88	1.89	1.971	1.929	1.985	2.02	2.065	2.137	2.201	2.154	2.217	2.228
70	1.416	1.422	1.402	1.395	1.402	1.398	1.399	1.368	1.407	1.399	1.405	1.395	1.399	1.424	1.412	1.426	1.44	1.454	1.44	1.437	1.459	1.446	1.469	1.502	1.461	1.482	1.507	1.482	1.491	1.497	1.509	1.52	1.518	1.565	1.566	1.555	1.593	1.583	1.582	1.601	1.614	1.619	1.618	1.635	1.666	1.678	1.636	1.675	1.681
71	1.424	1.402	1.385	1.398	1.399	1.407	1.394	1.372	1.399	1.393	1.405	1.406	1.4	1.412	1.405	1.425	1.418	1.437	1.437	1.441	1.448	1.458	1.462	1.481	1.466	1.481	1.534	1.501	1.503	1.518	1.525	1.529	1.539	1.581	1.586	1.571	1.611	1.601	1.622	1.628	1.643	1.651	1.663	1.664	1.68	1.719	1.695	1.791	1.861
72	1.404	1.42	1.394	1.401	1.401	1.402	1.397	1.39	1.41	1.389	1.397	1.408	1.411	1.415	1.402	1.436	1.441	1.44	1.43	1.426	1.443	1.439	1.443	1.467	1.436	1.46	1.473	1.444	1.464	1.46	1.472	1.471	1.478	1.522	1.511	1.482	1.532	1.512	1.519	1.532	1.536	1.537	1.522	1.539	1.555	1.56	1.531	1.557	1.563
73	1.452	1.466	1.437	1.46	1.455	1.434	1.439	1.425	1.459	1.467	1.441	1.456	1.435	1.477	1.433	1.446	1.459	1.477	1.475	1.465	1.462	1.491	1.491	1.501	1.482	1.503	1.533	1.504	1.495	1.504	1.527	1.538	1.527	1.572	1.566	1.548	1.587	1.571	1.577	1.606	1.595	1.615	1.628	1.636	1.653	1.667	1.601	1.673	1.677
0	1.431	1.419	1.431	1.423	1.407	1.422	1.411	1.408	1.423	1.412	1.403	1.41	1.409	1.428	1.402	1.419	1.42	1.432	1.439	1.417	1.422	1.419	1.441	1.454	1.425	1.437	1.48	1.429	1.444	1.441	1.449	1.438	1.445	1.481	1.479	1.464	1.479	1.478	1.475	1.489	1.485	1.501	1.496	1.491	1.514	1.523	1.468	1.504	1.504
74	1.446	1.455	1.432	1.454	1.461	1.463	1.456	1.424	1.453	1.455	1.454	1.462	1.437	1.469	1.458	1.477	1.473	1.495	1.497	1.495	1.516	1.5	1.506	1.545	1.518	1.536	1.587	1.554	1.582	1.572	1.606	1.618	1.593	1.658	1.672	1.629	1.695	1.688	1.674	1.713	1.739	1.715	1.729	1.749	1.799	1.889	1.912	2.059	2.176
75	1.404	1.405	1.383	1.406	1.393	1.39	1.387	1.381	1.408	1.404	1.404	1.4	1.389	1.415	1.405	1.429	1.438	1.459	1.459	1.447	1.468	1.474	1.488	1.503	1.485	1.496	1.538	1.517	1.528	1.546	1.548	1.559	1.568	1.612	1.632	1.619	1.658	1.651	1.669	1.699	1.687	1.716	1.734	1.801	1.87	1.962	1.948	2.076	2.073
76	1.452	1.444	1.424	1.436	1.421	1.441	1.43	1.41	1.428	1.424	1.433	1.446	1.431	1.455	1.432	1.463	1.461	1.479	1.476	1.478	1.49	1.491	1.512	1.536	1.528	1.546	1.6	1.59	1.629	1.637	1.702	1.781	1.894	2.09	2.201	2.242	2.288	2.273	2.269	2.272	2.272	2.255	2.235	2.247	2.25	2.259	2.174	2.231	2.258
0	1.417	1.424	1.439	1.438	1.427	1.439	1.437	1.426	1.456	1.447	1.435	1.459	1.421	1.443	1.45	1.461	1.449	1.478	1.464	1.469	1.451	1.467	1.464	1.504	1.49	1.48	1.504	1.488	1.485	1.493	1.488	1.506	1.498	1.534	1.522	1.518	1.543	1.53	1.525	1.539	1.53	1.534	1.534	1.529	1.562	1.571	1.527	1.57	1.575
77	1.446	1.421	1.412	1.418	1.409	1.431	1.411	1.389	1.435	1.418	1.414	1.416	1.393	1.432	1.4	1.427	1.426	1.435	1.428	1.422	1.431	1.425	1.432	1.455	1.435	1.441	1.474	1.449	1.46	1.447	1.456	1.464	1.461	1.492	1.496	1.48	1.51	1.489	1.492	1.503	1.501	1.509	1.513	1.509	1.512	1.526	1.473	1.519	1.521
78	1.419	1.402	1.391	1.399	1.391	1.405	1.395	1.386	1.397	1.396	1.413	1.404	1.406	1.426	1.417	1.429	1.435	1.449	1.447	1.449	1.456	1.458	1.472	1.491	1.469	1.481	1.524	1.5	1.501	1.506	1.514	1.518	1.517	1.559	1.576	1.557	1.586	1.581	1.589	1.605	1.611	1.621	1.631	1.636	1.646	1.673	1.622	1.678	1.704
0	1.429	1.435	1.436	1.439	1.432	1.459	1.453	1.424	1.437	1.436	1.425	1.45	1.424	1.454	1.424	1.455	1.454	1.475	1.476	1.46	1.447	1.464	1.459	1.514	1.473	1.464	1.515	1.488	1.498	1.493	1.486	1.516	1.506	1.542	1.54	1.527	1.566	1.534	1.548	1.557	1.546	1.557	1.547	1.542	1.57	1.588	1.533	1.58	1.575
79	1.414	1.412	1.388	1.408	1.41	1.395	1.394	1.389	1.407	1.404	1.41	1.401	1.393	1.421	1.396	1.418	1.425	1.445	1.432	1.426	1.445	1.448	1.453	1.468	1.435	1.458	1.495	1.464	1.468	1.475	1.482	1.482	1.485	1.517	1.523	1.499	1.538	1.521	1.532	1.545	1.535	1.544	1.538	1.55	1.56	1.567	1.527	1.573	1.591
80	1.447	1.439	1.433	1.436	1.428	1.445	1.419	1.406	1.442	1.431	1.44	1.438	1.436	1.469	1.474	1.579	1.793	2.042	2.223	2.272	2.309	2.3	2.32	2.333	2.304	2.301	2.361	2.306	2.309	2.316	2.322	2.327	2.319	2.362	2.371	2.333	2.369	2.343	2.349	2.365	2.358	2.355	2.362	2.338	2.354	2.363	2.298	2.355	2.347
0	1.429	1.424	1.421	1.424	1.414	1.415	1.411	1.415	1.421	1.419	1.421	1.436	1.404	1.431	1.409	1.435	1.438	1.442	1.452	1.434	1.438	1.432	1.43	1.469	1.449	1.44	1.466	1.445	1.446	1.44	1.451	1.463	1.444	1.496	1.485	1.476	1.493	1.48	1.463	1.488	1.478	1.492	1.49	1.494	1.516	1.508	1.482	1.513	1.518
0	1.444	1.43	1.422	1.44	1.426	1.429	1.424	1.417	1.443	1.433	1.437	1.43	1.41	1.436	1.425	1.437	1.429	1.462	1.448	1.432	1.439	1.437	1.447	1.457	1.431	1.435	1.471	1.427	1.44	1.436	1.439	1.444	1.435	1.471	1.463	1.453	1.472	1.45	1.463	1.468	1.459	1.474	1.458	1.466	1.476	1.489	1.44	1.471	1.495
81	1.422	1.436	1.41	1.427	1.417	1.428	1.415	1.41	1.422	1.43	1.417	1.427	1.395	1.425	1.407	1.419	1.421	1.429	1.443	1.42	1.423	1.416	1.424	1.441	1.424	1.444	1.459	1.435	1.437	1.437	1.45	1.447	1.436	1.483	1.493	1.479	1.501	1.485	1.462	1.5	1.499	1.496	1.502	1.497	1.527	1.535	1.494	1.556	1.548
82	1.408	1.421	1.401	1.412	1.396	1.395	1.404	1.387	1.419	1.405	1.426	1.417	1.418	1.438	1.446	1.463	1.464	1.5	1.491	1.51	1.521	1.529	1.537	1.579	1.555	1.583	1.605	1.592	1.604	1.615	1.636	1.638	1.656	1.704	1.703	1.707	1.752	1.726	1.751	1.781	1.773	1.806	1.786	1.817	1.842	1.841	1.806	1.864	1.871
83	1.483	1.472	1.496	1.449	1.46	1.471	1.455	1.416	1.457	1.412	1.517	1.401	1.492	1.431	1.476	1.44	1.473	1.44	1.442	1.463	1.519	1.496	1.448	1.545	1.535	1.5	1.514	1.472	1.478	1.505	1.472	1.493	1.518	1.519	1.547	1.519	1.545	1.553	1.528	1.56	1.548	1.559	1.55	1.589	1.581	1.603	1.559	1.608	1.601
84	1.394	1.411	1.409	1.404	1.398	1.393	1.397	1.365	1.406	1.387	1.407	1.408	1.401	1.428	1.435	1.431	1.443	1.472	1.461	1.475	1.469	1.498	1.5	1.535	1.499	1.544	1.551	1.547	1.565	1.564	1.585	1.58	1.595	1.643	1.635	1.639	1.677	1.654	1.669	1.713	1.695	1.712	1.717	1.739	1.761	1.78	1.771	1.814	1.825
85	1.445	1.438	1.426	1.443	1.431	1.428	1.419	1.419	1.431	1.434	1.434	1.447	1.436	1.448	1.427	1.45	1.453	1.482	1.48	1.458	1.47	1.473	1.485	1.499	1.485	1.485	1.535	1.497	1.508	1.505	1.502	1.523	1.513	1.552	1.555	1.537	1.573	1.551	1.563	1.574	1.56	1.57	1.58	1.58	1.589	1.606	1.551	1.596	1.613
86	1.459	1.441	1.451	1.468	1.441	1.455	1.464	1.435	1.46	1.461	1.449	1.464	1.433	1.471	1.459	1.486	1.479	1.485	1.519	1.517	1.543	1.534	1.568	1.624	1.6	1.596	1.691	1.668	1.713	1.762	1.835	1.901	1.958	2.102	NaN	NaN	NaN	NaN	NaN	NaN	NaN	NaN	NaN	NaN	NaN	NaN	NaN	NaN	NaN
87	1.45	1.46	1.458	1.474	1.457	1.442	1.463	1.429	1.453	1.447	1.456	1.464	1.445	1.452	1.458	1.476	1.467	1.48	1.47	1.472	1.473	1.479	1.48	1.496	1.47	1.487	1.536	1.544	1.65	1.767	1.904	2.011	2.052	2.151	2.168	2.142	2.179	2.157	2.157	2.173	2.172	2.175	2.153	2.156	2.163	2.192	2.114	2.155	2.168
88	1.439	1.45	1.447	1.465	1.441	1.452	1.453	1.435	1.444	1.43	1.455	1.449	1.448	1.445	1.439	1.456	1.465	1.487	1.455	1.452	1.457	1.449	1.459	1.481	1.439	1.464	1.486	1.445	1.465	1.456	1.468	1.467	1.466	1.5	1.479	1.472	1.494	1.468	1.486	1.51	1.489	1.511	1.486	1.498	1.521	1.531	1.496	1.528	1.54
89	1.43	1.455	1.454	1.444	1.44	1.447	1.447	1.444	1.45	1.441	1.462	1.47	1.451	1.456	1.448	1.456	1.463	1.507	1.482	1.473	1.48	1.486	1.474	1.541	1.5	1.497	1.523	1.505	1.509	1.52	1.524	1.537	1.527	1.594	1.58	1.661	1.588	1.585	1.559	1.605	1.584	1.713	1.706	1.73	1.66	1.631	1.589	1.637	1.67
0	1.447	1.498	1.403	1.449	1.429	1.408	1.411	1.426	1.447	1.436	1.437	1.394	1.418	1.454	1.478	1.434	1.426	1.483	1.435	1.436	1.456	1.461	1.437	1.47	1.436	1.463	1.486	1.478	1.41	1.419	1.481	1.483	1.553	1.548	1.539	1.541	1.545	1.573	1.582	1.558	1.572	1.604	1.617	1.577	1.669	1.669	1.635	1.635	1.69
90	1.4	1.437	1.434	1.412	1.398	1.415	1.415	1.414	1.436	1.406	1.429	1.424	1.408	1.432	1.43	1.441	1.438	1.468	1.456	1.45	1.463	1.469	1.466	1.487	1.472	1.493	1.505	1.465	1.493	1.486	1.497	1.503	1.507	1.539	1.532	1.519	1.545	1.522	1.527	1.557	1.545	1.568	1.561	1.554	1.577	1.579	1.536	1.585	1.59
91	1.491	1.499	1.512	1.497	1.489	1.495	1.483	1.482	1.502	1.485	1.489	1.507	1.489	1.526	1.529	1.54	1.559	1.589	1.571	1.552	1.607	1.581	1.598	1.65	1.635	1.624	1.671	1.636	1.671	1.679	1.687	1.706	1.691	1.78	1.758	1.755	1.775	1.775	1.776	1.804	1.799	1.816	1.798	1.81	1.858	1.858	1.815	1.876	1.893
0	1.426	1.461	1.472	1.42	1.421	1.328	1.362	1.376	1.381	1.452	1.448	1.459	1.722	NaN	NaN	NaN	NaN	NaN	NaN	NaN	NaN	NaN	NaN	NaN	NaN	NaN	NaN	NaN	NaN	NaN	NaN	NaN	NaN	NaN	NaN	NaN	NaN	NaN	NaN	NaN	NaN	NaN	NaN	NaN	NaN	NaN	NaN	NaN	NaN
92	1.456	1.472	1.459	1.445	1.468	1.455	1.455	1.42	1.459	1.459	1.461	1.454	1.433	1.461	1.453	1.479	1.458	1.489	1.483	1.483	1.499	1.485	1.497	1.534	1.512	1.505	1.584	1.543	1.549	1.543	1.572	1.555	1.554	1.608	1.613	1.577	1.61	1.612	1.616	1.636	1.634	1.629	1.642	1.648	1.635	1.681	1.606	1.654	1.657
93	1.458	1.48	1.434	1.438	1.457	1.457	1.446	1.436	1.479	1.448	1.454	1.453	1.443	1.457	1.448	1.475	1.461	1.48	1.479	1.478	1.487	1.481	1.493	1.505	1.492	1.5	1.537	1.501	1.518	1.519	1.528	1.531	1.53	1.547	1.572	1.538	1.569	1.551	1.57	1.582	1.577	1.575	1.579	1.581	1.59	1.62	1.539	1.577	1.59
94	1.497	1.565	1.455	1.504	1.514	1.551	1.559	1.46	1.504	1.501	1.509	1.506	1.476	1.534	1.494	1.52	1.519	1.493	1.523	1.521	1.55	1.516	1.558	1.557	1.563	1.522	1.628	1.599	1.556	1.565	1.585	1.556	1.582	1.622	1.608	1.598	1.613	1.611	1.633	1.667	1.651	1.614	1.648	1.655	1.676	1.723	1.619	1.664	1.633
95	1.463	1.444	1.462	1.454	1.45	1.441	1.448	1.442	1.461	1.437	1.459	1.477	1.466	1.472	1.469	1.485	1.491	1.483	1.508	1.492	1.517	1.53	1.543	1.555	1.555	1.566	1.623	1.615	1.631	1.661	1.683	1.7	1.712	1.794	1.84	1.906	2.03	2.081	2.143	2.231	2.273	2.291	2.277	2.304	2.29	2.331	2.237	2.287	2.311
96	1.513	1.542	1.491	1.498	1.5	1.504	1.527	1.461	1.518	1.495	1.509	1.467	1.473	1.518	1.466	1.515	1.504	1.513	1.481	1.51	1.537	1.512	1.51	1.547	1.509	1.514	1.615	1.542	1.569	1.555	1.579	1.574	1.575	1.62	1.6	1.597	1.597	1.58	1.578	1.626	1.626	1.624	1.62	1.608	1.584	1.665	1.583	1.623	1.633
97	1.538	1.522	1.515	1.517	1.498	1.51	1.526	1.484	1.532	1.536	1.527	1.533	1.538	1.557	1.551	1.55	1.589	1.606	1.597	1.572	1.596	1.611	1.62	1.652	1.645	1.637	1.678	1.652	1.674	1.67	1.673	1.713	1.703	1.742	1.772	1.74	1.758	1.765	1.747	1.783	1.769	1.789	1.774	1.798	1.789	1.835	1.781	1.83	1.863
98	1.425	1.421	1.403	1.41	1.403	1.412	1.405	1.393	1.416	1.4	1.4	1.415	1.403	1.412	1.417	1.426	1.432	1.447	1.449	1.427	1.437	1.447	1.462	1.478	1.47	1.465	1.501	1.477	1.48	1.495	1.497	1.519	1.512	1.553	1.567	1.558	1.583	1.568	1.575	1.609	1.605	1.622	1.618	1.623	1.656	1.664	1.627	1.673	1.699
99	1.442	1.444	1.444	1.452	1.443	1.453	1.434	1.44	1.441	1.431	1.465	1.466	1.467	1.448	1.472	1.491	1.478	1.489	1.491	1.48	1.482	1.491	1.5	1.53	1.518	1.511	1.558	1.517	1.544	1.542	1.548	1.566	1.554	1.603	1.61	1.571	1.621	1.602	1.608	1.643	1.645	1.653	1.656	1.643	1.678	1.712	1.655	1.69	1.707
100	1.458	1.473	1.456	1.46	1.454	1.464	1.455	1.435	1.47	1.465	1.443	1.474	1.465	1.471	1.473	1.468	1.5	1.489	1.499	1.493	1.483	1.496	1.506	1.519	1.514	1.514	1.573	1.544	1.551	1.551	1.556	1.554	1.547	1.601	1.61	1.576	1.606	1.61	1.62	1.649	1.648	1.647	1.639	1.658	1.653	1.711	1.645	1.681	1.7
0	1.45	1.428	1.412	1.422	1.441	1.431	1.414	1.423	1.439	1.427	1.434	1.439	1.419	1.447	1.44	1.456	1.441	1.461	1.456	1.448	1.449	1.46	1.465	1.49	1.47	1.465	1.502	1.474	1.485	1.484	1.486	1.504	1.497	1.537	1.537	1.519	1.552	1.53	1.538	1.563	1.555	1.567	1.56	1.579	1.589	1.596	1.563	1.587	1.614
101	1.647	1.666	1.648	1.635	1.664	1.632	1.648	1.631	1.641	1.636	1.648	1.666	1.624	1.635	1.651	1.662	1.657	1.671	1.689	1.675	1.685	1.693	1.724	1.725	1.711	1.693	1.79	1.738	1.74	1.756	1.75	1.773	1.747	1.813	1.798	1.776	1.795	1.793	1.805	1.85	1.812	1.816	1.828	1.813	1.837	1.895	1.81	1.857	1.86
102	1.447	1.44	1.443	1.459	1.446	1.446	1.439	1.445	1.455	1.449	1.462	1.478	1.449	1.456	1.461	1.475	1.49	1.487	1.496	1.478	1.492	1.502	1.51	1.529	1.517	1.516	1.56	1.517	1.535	1.541	1.547	1.554	1.539	1.601	1.611	1.579	1.625	1.621	1.607	1.642	1.652	1.663	1.676	1.681	1.698	1.747	1.688	1.741	1.757
103	1.443	1.498	1.495	1.46	1.479	1.477	1.45	1.544	1.517	1.483	1.537	1.54	1.539	1.516	1.522	1.578	1.521	1.539	1.549	1.565	1.539	1.549	1.565	1.577	1.605	1.576	1.601	1.567	1.586	1.602	1.609	1.655	1.636	1.715	1.683	1.691	1.7	1.814	1.903	2.007	2.135	2.191	2.271	2.289	2.285	2.307	2.222	2.25	2.272
104	1.429	1.453	1.405	1.424	1.435	1.416	1.43	1.396	1.425	1.422	1.424	1.423	1.395	1.417	1.402	1.431	1.428	1.451	1.464	1.441	1.473	1.472	1.489	1.501	1.483	1.479	1.54	1.495	1.511	1.516	1.541	1.552	1.528	1.588	1.583	1.556	1.6	1.596	1.609	1.628	1.612	1.628	1.643	1.642	1.679	1.71	1.724	1.792	1.833
105	1.409	1.447	1.415	1.396	1.425	1.421	1.436	1.404	1.435	1.427	1.423	1.416	1.404	1.416	1.398	1.426	1.429	1.443	1.444	1.444	1.459	1.445	1.457	1.48	1.464	1.439	1.513	1.469	1.482	1.488	1.487	1.514	1.5	1.54	1.536	1.512	1.543	1.543	1.543	1.572	1.576	1.564	1.563	1.573	1.587	1.624	1.552	1.604	1.616
0	1.447	1.471	1.471	1.463	1.466	1.495	1.462	1.538	1.477	1.478	1.495	1.521	1.508	1.514	1.499	1.547	1.508	1.503	1.535	1.525	1.533	1.491	1.516	1.533	1.549	1.52	1.55	1.497	1.514	1.5	NaN	NaN	NaN	NaN	NaN	NaN	NaN	NaN	NaN	NaN	NaN	NaN	NaN	NaN	NaN	NaN	NaN	NaN	NaN
0	1.437	1.442	1.433	1.436	1.443	1.441	1.425	1.44	1.442	1.436	1.444	1.453	1.437	1.447	1.449	1.457	1.449	1.451	1.465	1.447	1.445	1.455	1.455	1.467	1.46	1.451	1.487	1.444	1.455	1.453	1.456	1.469	1.449	1.483	1.48	1.459	1.488	1.479	1.467	1.49	1.482	1.49	1.487	1.48	1.491	1.505	1.461	1.485	1.501
106	1.449	1.417	1.432	1.411	1.429	1.427	1.416	1.423	1.44	1.439	1.437	1.427	1.433	1.445	1.446	1.466	1.466	1.491	1.474	1.485	1.491	1.506	1.51	1.538	1.531	1.526	1.564	1.54	1.57	1.563	1.573	1.592	1.593	1.637	1.64	1.632	1.664	1.643	1.652	1.679	1.673	1.7	1.683	1.704	1.718	1.719	1.713	1.73	1.772
107	1.419	1.411	1.399	1.413	1.41	1.404	1.412	1.413	1.428	1.437	1.405	1.438	1.41	1.445	1.428	1.452	1.46	1.468	1.479	1.458	1.493	1.477	1.507	1.522	1.502	1.505	1.552	1.523	1.537	1.547	1.547	1.572	1.568	1.606	1.604	1.582	1.647	1.617	1.625	1.648	1.649	1.657	1.671	1.683	1.699	1.711	1.668	1.71	1.734
108	1.432	1.413	1.41	1.428	1.408	1.414	1.422	1.416	1.43	1.433	1.413	1.434	1.422	1.439	1.424	1.443	1.451	1.465	1.463	1.462	1.478	1.459	1.475	1.506	1.474	1.482	1.528	1.496	1.512	1.507	1.521	1.544	1.521	1.568	1.56	1.547	1.607	1.574	1.582	1.601	1.593	1.613	1.625	1.616	1.654	1.652	1.613	1.659	1.678
109	1.423	1.451	1.405	1.431	1.431	1.436	1.45	1.415	1.44	1.434	1.435	1.432	1.415	1.436	1.431	1.462	1.456	1.461	1.489	1.465	1.491	1.492	1.51	1.507	1.495	1.492	1.565	1.518	1.548	1.547	1.543	1.584	1.553	1.601	1.612	1.587	1.609	1.598	1.618	1.643	1.625	1.617	1.634	1.646	1.647	1.688	1.626	1.672	1.667
110	1.445	1.457	1.43	1.428	1.426	1.425	1.41	1.427	1.432	1.418	1.434	1.428	1.425	1.423	1.431	1.444	1.445	1.454	1.444	1.425	1.44	1.445	1.452	1.452	1.446	1.44	1.465	1.441	1.448	1.452	1.447	1.461	1.448	1.48	1.496	1.471	1.483	1.461	1.467	1.477	1.474	1.477	1.477	1.476	1.492	1.498	1.466	1.475	1.504
111	1.58	1.575	1.575	1.572	1.579	1.571	1.563	1.562	1.567	1.566	1.557	1.577	1.546	1.545	1.565	1.569	1.558	1.576	1.577	1.561	1.581	1.569	1.575	1.586	1.573	1.578	1.619	1.574	1.589	1.595	1.578	1.608	1.571	1.616	1.625	1.587	1.619	1.61	1.612	1.65	1.618	1.623	1.63	1.618	1.637	1.672	1.61	1.644	1.651
112	1.422	1.46	1.418	1.433	1.448	1.422	1.452	1.404	1.438	1.426	1.419	1.436	1.412	1.43	1.42	1.447	1.418	1.454	1.458	1.447	1.462	1.463	1.476	1.474	1.487	1.471	1.536	1.497	1.509	1.534	1.543	1.579	1.558	1.631	1.656	1.634	1.684	1.706	1.731	1.82	1.864	1.897	1.951	2.02	2.055	2.117	2.087	2.12	2.159
113	1.444	1.429	1.417	1.42	1.423	1.435	1.429	1.42	1.432	1.436	1.423	1.44	1.434	1.44	1.433	1.474	1.458	1.483	1.489	1.455	1.472	1.494	1.496	1.523	1.504	1.506	1.541	1.516	1.534	1.536	1.55	1.577	1.563	1.616	1.614	1.615	1.629	1.62	1.617	1.653	1.667	1.684	1.674	1.672	1.716	1.707	1.703	1.732	1.75
114	1.405	1.419	1.397	1.4	1.396	1.401	1.398	1.394	1.407	1.387	1.403	1.405	1.389	1.404	1.396	1.417	1.408	1.422	1.422	1.402	1.419	1.422	1.422	1.442	1.435	1.414	1.461	1.422	1.438	1.443	1.442	1.452	1.438	1.477	1.478	1.453	1.484	1.469	1.472	1.487	1.49	1.49	1.499	1.493	1.512	1.538	1.489	1.526	1.534
115	1.489	1.489	1.443	1.461	1.457	1.469	1.441	1.507	1.462	1.452	1.47	1.52	1.487	1.465	1.501	1.531	1.501	1.504	1.529	1.529	1.507	1.513	1.499	1.542	1.556	1.541	1.576	1.504	1.535	1.552	1.558	1.573	1.563	1.622	1.602	1.604	1.633	1.703	1.671	1.73	1.744	1.774	1.8	1.905	2.09	2.237	2.221	2.289	2.314
116	1.399	1.417	1.393	1.394	1.404	1.405	1.397	1.38	1.397	1.399	1.4	1.404	1.379	1.405	1.39	1.419	1.398	1.419	1.414	1.401	1.419	1.415	1.42	1.43	1.414	1.409	1.456	1.407	1.425	1.421	1.433	1.432	1.422	1.46	1.46	1.439	1.463	1.451	1.442	1.471	1.459	1.46	1.461	1.463	1.476	1.485	1.447	1.482	1.483
117	1.422	1.443	1.435	1.43	1.431	1.423	1.417	1.418	1.433	1.423	1.417	1.421	1.42	1.432	1.445	1.436	1.45	1.458	1.451	1.433	1.445	1.447	1.475	1.483	1.459	1.466	1.495	1.461	1.473	1.486	1.474	1.484	1.478	1.517	1.526	1.494	1.527	1.511	1.505	1.531	1.526	1.532	1.531	1.526	1.534	1.536	1.516	1.536	1.561
118	1.418	1.42	1.401	1.402	1.411	1.41	1.408	1.388	1.417	1.404	1.4	1.406	1.396	1.41	1.383	1.414	1.403	1.429	1.413	1.401	1.415	1.414	1.412	1.43	1.407	1.405	1.443	1.406	1.418	1.417	1.421	1.434	1.42	1.456	1.456	1.433	1.453	1.442	1.441	1.46	1.446	1.45	1.45	1.451	1.456	1.469	1.431	1.467	1.465
119	1.448	1.451	1.44	1.443	1.437	1.439	1.424	1.425	1.448	1.453	1.431	1.451	1.444	1.457	1.467	1.473	1.471	1.48	1.489	1.471	1.49	1.492	1.512	1.545	1.518	1.539	1.56	1.534	1.557	1.564	1.557	1.588	1.578	1.632	1.63	1.607	1.649	1.626	1.641	1.664	1.652	1.664	1.649	1.667	1.703	1.702	1.682	1.694	1.723
120	1.439	1.468	1.479	1.48	1.474	1.473	1.444	1.485	1.46	1.453	1.474	1.492	1.463	1.467	1.465	1.479	1.485	1.479	1.508	1.489	1.487	1.502	1.498	1.511	1.522	1.502	1.564	1.499	1.521	1.533	1.519	1.567	1.526	1.555	1.573	1.526	1.564	1.551	1.582	1.591	1.59	1.587	1.597	1.583	1.618	1.666	1.598	1.629	1.626
0	1.453	1.448	1.433	1.435	1.441	1.433	1.423	1.424	1.443	1.447	1.429	1.433	1.44	1.462	1.464	1.471	1.476	1.482	1.496	1.473	1.488	1.495	1.501	1.527	1.508	1.517	1.544	1.525	1.537	1.551	1.54	1.577	1.573	1.622	1.618	1.613	1.641	1.624	1.622	1.652	1.654	1.673	1.664	1.667	1.707	1.693	1.681	1.71	1.75
121	1.412	1.414	1.402	1.407	1.408	1.399	1.398	1.391	1.403	1.405	1.402	1.41	1.387	1.407	1.39	1.408	1.403	1.42	1.419	1.393	1.41	1.412	1.413	1.428	1.406	1.402	1.441	1.405	1.412	1.413	1.416	1.425	1.414	1.449	1.452	1.419	1.451	1.432	1.427	1.447	1.44	1.446	1.445	1.443	1.451	1.461	1.421	1.453	1.458
122	1.446	1.467	1.477	1.445	1.42	1.424	1.424	1.418	1.415	1.433	1.415	1.447	1.449	1.441	1.458	1.467	1.444	1.455	1.468	1.451	1.452	1.465	1.494	1.492	1.487	1.47	1.51	1.502	1.481	1.502	1.497	1.508	1.503	1.527	1.536	1.522	1.546	1.525	1.529	1.538	1.51	1.543	1.55	1.538	1.56	1.558	1.544	1.556	1.573
123	1.439	1.449	1.449	1.419	1.434	1.438	1.429	1.45	1.458	1.454	1.469	1.491	1.463	1.483	1.503	1.526	1.539	1.562	1.577	1.568	1.61	1.624	1.65	1.698	1.695	1.714	1.791	1.754	1.794	1.828	1.859	1.91	1.914	2.01	2.041	2.057	2.144	2.154	2.218	2.282	2.302	2.317	2.348	2.339	2.364	2.385	2.294	2.357	2.374
124	1.44	1.452	1.475	1.457	1.484	1.458	1.47	1.474	1.464	1.453	1.474	1.5	1.471	1.473	1.45	1.497	1.488	1.507	1.521	1.485	1.52	1.496	1.516	1.548	1.513	1.508	1.576	1.509	1.544	1.545	1.532	1.548	1.565	1.578	1.58	1.565	1.592	1.583	1.575	1.635	1.622	1.618	1.627	1.62	1.65	1.676	1.627	1.684	1.698
125	1.455	1.451	1.436	1.439	1.446	1.44	1.434	1.457	1.455	1.46	1.448	1.477	1.456	1.466	1.477	1.501	1.495	1.507	1.527	1.495	1.514	1.542	1.532	1.552	1.539	1.564	1.595	1.544	1.575	1.581	1.587	1.616	1.594	1.643	1.661	1.629	1.672	1.667	1.698	1.725	1.769	1.78	1.802	1.833	1.865	1.928	1.887	1.985	2.028
126	1.405	1.408	1.409	1.401	1.394	1.399	1.388	1.39	1.406	1.395	1.403	1.395	1.392	1.405	1.397	1.408	1.408	1.414	1.418	1.404	1.41	1.402	1.41	1.431	1.414	1.416	1.436	1.398	1.417	1.413	1.414	1.425	1.406	1.439	1.434	1.418	1.44	1.428	1.418	1.444	1.423	1.431	1.418	1.427	1.442	1.434	1.405	1.425	1.44
127	1.463	1.448	1.443	1.443	1.432	1.44	1.435	1.429	1.429	1.437	1.45	1.448	1.438	1.447	1.471	1.484	1.453	1.479	1.479	1.457	1.479	1.469	1.487	1.498	1.48	1.501	1.494	1.493	1.507	1.506	1.509	1.524	1.504	1.542	1.549	1.526	1.556	1.539	1.543	1.549	1.543	1.558	1.553	1.55	1.574	1.551	1.527	1.557	1.598
128	1.446	1.444	1.417	1.428	1.419	1.415	1.43	1.42	1.423	1.434	1.438	1.417	1.431	1.439	1.438	1.461	1.445	1.467	1.473	1.466	1.472	1.46	1.477	1.494	1.467	1.484	1.518	1.488	1.507	1.499	1.491	1.517	1.503	1.538	1.538	1.53	1.56	1.532	1.533	1.561	1.549	1.553	1.564	1.555	1.585	1.578	1.542	1.573	1.609
0	1.758	1.644	1.699	1.672	1.651	1.714	1.693	1.697	1.619	1.631	1.658	1.649	1.67	1.654	1.694	1.754	1.728	1.7	1.744	1.657	1.731	1.718	1.764	1.755	1.718	1.691	1.784	1.73	1.737	1.757	1.685	1.748	1.805	1.792	1.796	1.774	NaN	NaN	NaN	NaN	NaN	NaN	NaN	NaN	NaN	NaN	NaN	NaN	NaN
129	1.419	1.402	1.391	1.399	1.392	1.408	1.406	1.392	1.408	1.405	1.403	1.398	1.391	1.406	1.396	1.415	1.395	1.418	1.421	1.391	1.407	1.411	1.418	1.437	1.408	1.409	1.431	1.402	1.413	1.413	1.41	1.421	1.408	1.443	1.442	1.422	1.445	1.424	1.428	1.447	1.437	1.433	1.43	1.437	1.457	1.451	1.411	1.437	1.454
130	1.455	1.457	1.445	1.427	1.441	1.445	1.422	1.467	1.433	1.451	1.476	1.479	1.443	1.48	1.467	1.499	1.494	1.509	1.514	1.499	1.535	1.54	1.53	1.573	1.535	1.555	1.602	1.564	1.59	1.594	1.605	1.644	1.613	1.653	1.68	1.654	1.685	1.668	1.705	1.735	1.76	1.773	1.811	1.818	1.849	1.909	1.899	1.975	2.008
131	1.445	1.458	1.411	1.434	1.422	1.412	1.416	1.432	1.449	1.44	1.438	1.429	1.426	1.445	1.438	1.446	1.452	1.451	1.467	1.453	1.469	1.464	1.453	1.503	1.466	1.48	1.508	1.486	1.497	1.489	1.498	1.502	1.494	1.542	1.547	1.525	1.556	1.538	1.546	1.565	1.549	1.553	1.581	1.567	1.609	1.617	1.554	1.592	1.609
0	1.412	1.451	1.397	1.393	1.416	1.391	1.332	1.375	1.379	1.38	1.345	1.408	1.371	1.365	1.393	1.385	1.408	1.421	1.43	1.422	1.4	1.433	1.444	1.466	1.455	1.446	1.493	1.463	1.444	1.471	1.475	1.484	1.49	1.504	1.509	1.502	1.513	1.512	1.506	1.559	1.535	1.551	1.537	1.558	1.551	1.594	1.526	1.57	1.574
132	1.455	1.448	1.438	1.421	1.437	1.449	1.427	1.416	1.437	1.427	1.452	1.451	1.444	1.465	1.474	1.477	1.479	1.492	1.512	1.49	1.524	1.53	1.561	1.58	1.549	1.584	1.626	1.594	1.633	1.627	1.646	1.671	1.675	1.732	1.748	1.738	1.79	1.77	1.801	1.813	1.808	1.818	1.832	1.834	1.889	1.887	1.872	1.987	2.049
133	1.406	1.395	1.379	1.395	1.388	1.388	1.353	1.389	1.385	1.387	1.365	1.393	1.379	1.374	1.397	1.416	1.415	1.433	1.449	1.425	1.423	1.439	1.459	1.472	1.464	1.479	1.504	1.478	1.484	1.491	1.496	1.517	1.51	1.536	1.555	1.537	1.564	1.556	1.562	1.598	1.59	1.592	1.592	1.598	1.611	1.64	1.598	1.641	1.654
134	1.427	1.43	1.428	1.439	1.423	1.42	1.425	1.421	1.423	1.415	1.434	1.448	1.422	1.436	1.447	1.468	1.461	1.486	1.488	1.463	1.493	1.49	1.491	1.515	1.507	1.517	1.532	1.534	1.543	1.537	1.564	1.57	1.558	1.617	1.626	1.597	1.63	1.617	1.641	1.657	1.648	1.659	1.656	1.663	1.7	1.694	1.646	1.686	1.723
0	1.707	1.714	1.752	1.711	1.649	1.806	1.776	1.772	1.759	1.74	1.802	1.788	1.821	1.674	1.839	1.867	1.781	1.737	1.826	1.821	1.872	1.994	1.904	1.895	NaN	NaN	NaN	NaN	NaN	NaN	NaN	NaN	NaN	NaN	NaN	NaN	NaN	NaN	NaN	NaN	NaN	NaN	NaN	NaN	NaN	NaN	NaN	NaN	NaN
135	1.409	1.439	1.425	1.421	1.416	1.416	1.411	1.425	1.425	1.422	1.43	1.443	1.416	1.433	1.436	1.451	1.434	1.456	1.458	1.438	1.456	1.458	1.463	1.475	1.443	1.46	1.489	1.452	1.467	1.473	1.471	1.489	1.467	1.5	1.506	1.482	1.51	1.489	1.499	1.516	1.511	1.517	1.527	1.51	1.531	1.549	1.502	1.534	1.542
136	1.444	1.431	1.413	1.432	1.419	1.412	1.411	1.404	1.42	1.416	1.426	1.432	1.416	1.426	1.444	1.458	1.449	1.476	1.489	1.462	1.48	1.493	1.483	1.501	1.492	1.512	1.517	1.513	1.524	1.525	1.545	1.546	1.53	1.578	1.58	1.56	1.591	1.578	1.59	1.589	1.588	1.609	1.616	1.599	1.631	1.625	1.605	1.64	1.661
0	1.567	1.466	1.872	1.931	1.998	1.813	1.968	1.942	1.908	2.03	1.897	2.038	1.903	1.861	1.921	1.963	1.88	2.032	1.968	1.935	1.991	1.929	1.893	2.126	1.934	2.05	2.14	1.988	NaN	NaN	NaN	NaN	NaN	NaN	NaN	NaN	NaN	NaN	NaN	NaN	NaN	NaN	NaN	NaN	NaN	NaN	NaN	NaN	NaN
137	1.455	1.443	1.441	1.442	1.425	1.443	1.416	1.42	1.427	1.425	1.436	1.443	1.423	1.447	1.461	1.463	1.461	1.482	1.471	1.463	1.489	1.492	1.502	1.507	1.487	1.515	1.539	1.507	1.533	1.537	1.521	1.55	1.535	1.584	1.597	1.579	1.601	1.587	1.608	1.619	1.608	1.621	1.624	1.621	1.653	1.635	1.624	1.652	1.677
0	1.631	1.798	1.69	1.773	1.812	1.815	1.878	1.82	1.855	1.907	1.968	1.949	1.762	1.91	1.853	1.941	2.044	1.991	1.884	1.897	1.944	1.972	1.904	1.971	1.833	1.924	1.941	1.911	1.983	2.056	1.873	2.004	1.906	2.022	2.004	1.83	1.982	1.872	1.915	1.847	1.918	1.919	1.916	1.903	2.009	1.936	1.838	2.031	2.087
138	1.439	1.424	1.421	1.431	1.426	1.432	1.41	1.406	1.42	1.427	1.436	1.445	1.424	1.462	1.439	1.46	1.461	1.494	1.492	1.493	1.499	1.499	1.517	1.538	1.517	1.536	1.574	1.551	1.562	1.573	1.565	1.592	1.574	1.644	1.631	1.616	1.637	1.635	1.652	1.667	1.659	1.666	1.67	1.699	1.686	1.714	1.659	1.704	1.722
139	1.414	1.43	1.411	1.408	1.423	1.412	1.405	1.41	1.415	1.418	1.417	1.434	1.409	1.447	1.421	1.44	1.443	1.465	1.454	1.446	1.471	1.462	1.47	1.491	1.465	1.479	1.509	1.483	1.495	1.505	1.506	1.516	1.502	1.555	1.559	1.532	1.579	1.561	1.562	1.581	1.587	1.584	1.607	1.605	1.621	1.645	1.588	1.635	1.648
0	1.624	1.739	1.739	1.779	1.778	1.82	1.761	1.77	1.824	1.784	1.911	1.849	1.793	1.916	1.827	1.834	2.045	2.011	1.929	1.962	1.966	1.88	2	1.965	1.98	1.912	1.932	2.004	1.925	2.008	2.023	2.045	1.886	2.072	1.936	1.809	1.946	NaN	NaN	NaN	NaN	NaN	NaN	NaN	NaN	NaN	NaN	NaN	NaN
140	1.441	1.439	1.442	1.465	1.428	1.435	1.427	1.421	1.434	1.447	1.449	1.435	1.439	1.438	1.448	1.462	1.462	1.469	1.48	1.467	1.47	1.488	1.484	1.499	1.479	1.477	1.51	1.494	1.507	1.485	1.502	1.498	1.501	1.543	1.523	1.516	1.546	1.518	1.539	1.559	1.531	1.565	1.555	1.552	1.567	1.575	1.527	1.572	1.581
141	1.443	1.446	1.448	1.462	1.439	1.435	1.454	1.421	1.442	1.457	1.458	1.453	1.452	1.469	1.459	1.469	1.464	1.503	1.48	1.48	1.484	1.502	1.496	1.523	1.517	1.507	1.544	1.521	1.554	1.551	1.566	1.556	1.583	1.635	1.614	1.618	1.627	1.618	1.651	1.675	1.682	1.701	1.76	1.806	1.886	1.969	1.981	2.131	2.217
0	1.796	1.891	1.961	1.938	1.869	2.001	1.908	1.926	1.873	1.839	1.919	1.899	1.95	1.871	1.961	1.941	1.957	1.927	2.04	1.859	1.997	1.993	1.918	1.883	2.01	2.013	1.977	1.903	1.968	2.005	1.884	2.018	1.965	2.032	2.099	1.978	1.948	1.91	1.895	1.914	1.968	1.958	1.95	1.923	2.019	2.013	1.956	1.957	1.933
0	1.7	1.877	1.863	1.823	2.082	2.007	NaN	NaN	NaN	NaN	NaN	NaN	NaN	NaN	NaN	NaN	NaN	NaN	NaN	NaN	NaN	NaN	NaN	NaN	NaN	NaN	NaN	NaN	NaN	NaN	NaN	NaN	NaN	NaN	NaN	NaN	NaN	NaN	NaN	NaN	NaN	NaN	NaN	NaN	NaN	NaN	NaN	NaN	NaN
142	1.418	1.419	1.412	1.428	1.424	1.405	1.426	1.4	1.437	1.427	1.431	1.445	1.42	1.448	1.45	1.476	1.476	1.495	1.57	1.495	1.532	1.512	1.5	1.53	1.51	1.572	1.648	1.607	1.558	1.574	1.636	1.664	1.603	1.622	1.608	1.61	1.624	1.611	1.611	1.632	1.644	1.633	1.629	1.647	1.658	1.681	1.623	1.677	1.705
143	1.428	1.532	1.472	1.551	1.463	1.518	1.487	1.484	1.519	1.515	1.515	1.505	1.485	1.531	1.531	1.532	1.538	1.587	1.576	1.577	1.6	1.601	1.625	1.647	1.64	1.618	1.622	1.656	1.68	1.702	1.685	1.693	1.725	1.789	1.752	1.695	1.745	1.756	1.797	1.84	1.82	1.825	1.848	1.837	1.858	1.921	1.876	1.943	1.961
0	2.556	1.447	1.899	2.242	2.071	1.992	1.804	1.813	2.018	1.742	1.911	2.031	2.219	1.928	1.974	NaN	NaN	NaN	NaN	NaN	NaN	NaN	NaN	NaN	NaN	NaN	NaN	NaN	NaN	NaN	NaN	NaN	NaN	NaN	NaN	NaN	NaN	NaN	NaN	NaN	NaN	NaN	NaN	NaN	NaN	NaN	NaN	NaN	NaN
144	1.437	1.435	1.43	1.444	1.439	1.433	1.423	1.42	1.432	1.428	1.417	1.426	1.404	1.426	1.429	1.435	1.448	1.469	1.473	1.441	1.466	1.464	1.469	1.477	1.461	1.475	1.506	1.472	1.493	1.499	1.491	1.498	1.499	1.536	1.542	1.518	1.532	1.517	1.525	1.531	1.549	1.544	1.548	1.534	1.581	1.555	1.547	1.543	1.587
145	1.428	1.436	1.436	1.43	1.429	1.433	1.418	1.413	1.426	1.438	1.447	1.453	1.428	1.46	1.452	1.475	1.488	1.507	1.507	1.496	1.528	1.53	1.546	1.565	1.563	1.581	1.623	1.608	1.632	1.649	1.66	1.689	1.689	1.739	1.76	1.759	1.794	1.778	1.808	1.829	1.844	1.869	1.883	1.906	1.953	1.992	1.971	2.041	2.1
146	1.435	1.425	1.421	1.446	1.421	1.427	1.424	1.394	1.424	1.425	1.44	1.438	1.429	1.431	1.451	1.478	1.491	1.523	1.537	1.556	1.54	1.588	1.578	1.645	1.622	1.602	1.655	1.659	1.669	1.687	1.723	1.793	1.771	1.872	1.868	1.91	1.984	2.024	2.236	2.103	2.256	2.422	2.307	2.265	2.348	1.812	2.296	2.421	2.355
147	1.459	1.512	1.476	1.483	1.462	1.475	1.46	1.426	1.49	1.471	1.519	1.478	1.436	1.493	1.492	1.484	1.487	1.533	1.53	1.51	1.52	1.576	1.567	1.576	1.594	1.585	1.622	1.584	1.644	1.598	1.654	1.653	1.623	1.687	1.683	1.629	1.697	1.682	1.726	1.745	1.696	1.745	1.76	1.7	1.78	1.802	1.784	1.837	1.855
0	1.947	1.835	1.715	NaN	NaN	NaN	NaN	NaN	NaN	NaN	NaN	NaN	NaN	NaN	NaN	NaN	NaN	NaN	NaN	NaN	NaN	NaN	NaN	NaN	NaN	NaN	NaN	NaN	NaN	NaN	NaN	NaN	NaN	NaN	NaN	NaN	NaN	NaN	NaN	NaN	NaN	NaN	NaN	NaN	NaN	NaN	NaN	NaN	NaN
0	NaN	NaN	NaN	NaN	NaN	NaN	NaN	NaN	NaN	NaN	NaN	NaN	NaN	NaN	NaN	NaN	NaN	NaN	NaN	NaN	NaN	NaN	NaN	NaN	NaN	NaN	NaN	NaN	NaN	NaN	NaN	NaN	NaN	NaN	NaN	NaN	NaN	NaN	NaN	NaN	NaN	NaN	NaN	NaN	NaN	NaN	NaN	NaN	NaN
0	NaN	NaN	NaN	NaN	NaN	NaN	NaN	NaN	NaN	NaN	NaN	NaN	NaN	NaN	NaN	NaN	NaN	NaN	NaN	NaN	NaN	NaN	NaN	NaN	NaN	NaN	NaN	NaN	NaN	NaN	NaN	NaN	NaN	NaN	NaN	NaN	NaN	NaN	NaN	NaN	NaN	NaN	NaN	NaN	NaN	NaN	NaN	NaN	NaN
0	1.453	1.457	1.451	1.447	1.442	1.406	1.412	1.399	1.426	1.417	1.427	1.431	1.422	1.462	1.451	1.474	1.497	1.507	1.533	1.541	1.553	1.581	1.583	1.631	1.637	1.661	1.728	1.717	1.77	1.76	1.799	1.837	1.833	1.915	1.914	1.933	2.085	2.109	2.243	2.293	2.343	2.57	NaN	NaN	NaN	NaN	NaN	NaN	NaN
0	NaN	NaN	NaN	NaN	NaN	NaN	NaN	NaN	NaN	NaN	NaN	NaN	NaN	NaN	NaN	NaN	NaN	NaN	NaN	NaN	NaN	NaN	NaN	NaN	NaN	NaN	NaN	NaN	NaN	NaN	NaN	NaN	NaN	NaN	NaN	NaN	NaN	NaN	NaN	NaN	NaN	NaN	NaN	NaN	NaN	NaN	NaN	NaN	NaN
148	1.403	1.403	1.46	1.442	1.503	1.504	1.406	1.528	1.503	1.453	1.485	1.451	1.466	1.525	1.483	1.472	1.511	1.504	1.515	1.533	1.537	1.554	1.532	1.524	1.568	1.539	1.521	1.545	1.576	1.588	1.526	1.64	1.604	1.552	1.55	1.639	1.608	1.658	1.638	1.685	1.636	1.614	1.637	1.685	1.671	1.705	1.664	1.66	1.708
0	1.448	1.426	1.343	1.438	1.44	1.424	1.411	1.406	1.422	1.415	1.395	1.407	1.423	1.448	1.437	1.417	1.397	1.411	1.425	1.423	1.484	1.404	1.421	NaN	NaN	NaN	NaN	NaN	NaN	NaN	NaN	NaN	NaN	NaN	NaN	NaN	NaN	NaN	NaN	NaN	NaN	NaN	NaN	NaN	NaN	NaN	NaN	NaN	NaN
0	1.495	1.46	1.4	1.385	1.496	1.39	1.378	1.452	1.418	1.464	1.376	1.432	1.399	NaN	NaN	NaN	NaN	NaN	NaN	NaN	NaN	NaN	NaN	NaN	NaN	NaN	NaN	NaN	NaN	NaN	NaN	NaN	NaN	NaN	NaN	NaN	NaN	NaN	NaN	NaN	NaN	NaN	NaN	NaN	NaN	NaN	NaN	NaN	NaN
0	1.486	1.455	1.462	1.48	1.494	1.446	1.441	1.462	1.462	1.482	1.492	1.491	1.471	1.5	1.535	1.513	1.472	1.484	1.505	1.51	1.536	1.529	1.484	1.561	1.511	1.572	1.577	1.57	1.553	1.577	1.584	1.581	1.582	1.59	1.587	1.586	1.622	1.625	1.612	1.641	1.61	1.631	1.646	1.647	1.653	1.646	1.653	1.674	1.658
149	1.487	1.45	1.477	1.474	1.476	1.423	1.441	1.46	1.463	1.498	1.494	1.502	1.482	1.518	1.513	1.517	1.494	1.501	1.513	1.503	1.53	1.501	1.502	1.526	1.52	1.544	1.532	1.552	1.511	1.548	1.557	1.551	1.557	1.564	1.572	1.548	1.583	1.591	1.585	1.588	1.562	1.614	1.599	1.631	1.633	1.593	1.613	1.638	1.617
0	1.415	1.381	1.421	1.421	1.433	1.378	1.392	1.421	1.416	1.422	1.422	1.423	1.416	1.433	1.459	1.453	1.428	1.437	1.458	1.458	1.484	1.466	1.454	1.5	1.483	1.518	1.508	1.512	1.505	1.54	1.541	1.539	1.557	1.559	1.54	1.55	1.584	1.591	1.57	1.589	1.576	1.594	1.604	1.626	1.64	1.599	1.628	1.639	1.623
0	1.431	1.374	1.397	1.396	1.456	1.396	1.403	1.422	1.419	1.431	1.415	1.401	1.42	1.494	1.475	1.472	1.417	1.452	1.465	1.46	1.488	1.453	1.461	1.477	1.488	1.498	1.491	1.502	1.487	1.527	1.511	1.504	1.513	1.535	1.524	1.562	1.623	1.564	1.548	1.575	1.589	1.584	1.605	1.645	1.638	1.614	1.628	1.657	1.643
150	1.703	1.705	1.559	1.553	1.519	1.564	1.597	1.53	1.613	1.578	1.532	1.588	1.529	1.549	1.554	1.554	1.488	1.487	1.55	1.612	1.645	1.595	1.566	1.658	1.66	1.649	1.62	1.7	1.741	1.787	1.741	1.791	1.844	1.802	1.845	1.86	1.932	1.962	2.016	2.016	2.077	2.127	2.154	2.154	2.196	2.264	2.166	2.208	2.186
0	1.395	1.383	1.385	1.372	1.435	1.385	1.405	1.414	1.392	1.391	1.37	1.326	1.348	1.373	1.394	1.397	1.352	1.345	1.374	1.404	1.416	1.382	1.387	1.432	1.409	1.419	1.448	1.41	1.422	1.453	1.487	1.451	1.478	1.477	1.474	1.464	1.521	1.498	1.469	1.508	1.477	1.509	1.515	1.529	1.551	1.524	1.548	1.564	1.522
151	1.431	1.435	1.405	1.441	1.463	1.411	1.399	1.433	1.409	1.419	1.41	1.406	1.406	1.45	1.448	1.432	1.414	1.426	1.424	1.442	1.463	1.436	1.429	1.453	1.469	1.466	1.475	1.483	1.471	1.494	1.501	1.505	1.533	1.505	1.51	1.536	1.534	1.55	1.539	1.547	1.534	1.563	1.571	1.568	1.573	1.582	1.56	1.605	1.575
152	1.397	1.376	1.399	1.394	1.423	1.379	1.389	1.409	1.413	1.404	1.408	1.401	1.402	1.421	1.45	1.439	1.418	1.415	1.445	1.448	1.479	1.449	1.452	1.494	1.492	1.513	1.516	1.517	1.528	1.553	1.573	1.559	1.567	1.586	1.588	1.574	1.634	1.633	1.608	1.644	1.623	1.653	1.658	1.68	1.702	1.687	1.701	1.735	1.725
153	1.442	1.449	1.471	1.49	1.595	1.543	1.431	1.526	1.484	1.471	1.456	1.452	1.452	1.509	1.489	1.497	1.528	1.511	1.509	1.523	1.506	1.526	1.483	1.544	1.546	1.484	1.541	1.524	1.536	1.553	1.542	1.59	1.584	1.548	1.55	1.601	1.584	1.627	1.611	1.677	1.586	1.607	1.628	1.625	1.639	1.666	1.626	1.658	1.679
0	1.522	1.474	1.618	1.58	1.658	1.539	1.541	1.517	1.57	1.603	1.599	1.546	1.514	1.576	1.481	1.484	1.451	1.545	1.512	1.589	1.547	1.555	1.573	1.567	1.565	1.625	1.567	1.61	1.567	1.643	1.625	1.567	1.632	1.613	1.605	1.635	1.69	1.645	1.677	1.641	1.676	1.688	1.682	1.606	1.689	1.701	1.663	1.71	1.752
0	1.373	1.426	1.443	1.406	1.499	1.42	1.45	1.439	1.425	1.446	1.535	1.505	NaN	NaN	NaN	NaN	NaN	NaN	NaN	NaN	NaN	NaN	NaN	NaN	NaN	NaN	NaN	NaN	NaN	NaN	NaN	NaN	NaN	NaN	NaN	NaN	NaN	NaN	NaN	NaN	NaN	NaN	NaN	NaN	NaN	NaN	NaN	NaN	NaN
154	1.454	1.415	1.432	1.412	1.455	1.451	1.415	1.422	1.434	1.425	1.43	1.435	1.432	1.435	1.441	1.464	1.447	1.433	1.441	1.456	1.476	1.433	1.455	1.45	1.463	1.459	1.468	1.442	1.452	1.506	1.467	1.494	1.479	1.465	1.48	1.502	1.502	1.533	1.508	1.54	1.505	1.527	1.507	1.559	1.53	1.539	1.516	1.538	1.537
155	1.465	1.444	1.44	1.406	1.48	1.393	1.432	1.437	1.421	1.415	1.435	1.425	1.404	1.484	1.448	1.445	1.447	1.427	1.469	1.469	1.491	1.452	1.449	1.496	1.476	1.513	1.519	1.532	1.525	1.546	1.563	1.579	1.588	1.592	1.583	1.599	1.638	1.641	1.651	1.673	1.644	1.685	1.69	1.726	1.718	1.75	1.76	1.765	1.774
156	1.412	1.382	1.41	1.396	1.421	1.384	1.387	1.408	1.396	1.411	1.404	1.398	1.391	1.429	1.444	1.451	1.425	1.437	1.459	1.466	1.482	1.471	1.466	1.518	1.512	1.538	1.553	1.553	1.559	1.582	1.61	1.616	1.632	1.627	1.64	1.646	1.694	1.703	1.715	1.828	1.909	2.054	2.159	2.206	2.217	2.152	2.225	2.242	2.208
0	1.416	1.386	1.411	1.409	1.434	1.385	1.399	1.408	1.414	1.418	1.406	1.415	1.399	1.435	1.444	1.44	1.421	1.434	1.448	1.458	1.481	1.471	1.465	1.499	1.503	1.529	1.526	1.543	1.536	1.565	1.583	1.586	1.604	1.621	1.631	1.644	1.689	1.702	1.698	1.799	1.869	2.005	2.12	2.166	2.187	2.111	2.157	2.033	1.6
157	1.435	1.408	1.422	1.415	1.427	1.416	1.409	1.422	1.418	1.433	1.43	1.427	1.411	1.447	1.446	1.439	1.426	1.446	1.448	1.47	1.493	1.467	1.475	1.493	1.504	1.533	1.539	1.558	1.544	1.572	1.592	1.597	1.607	1.615	1.62	1.625	1.671	1.674	1.684	1.695	1.7	1.731	1.737	1.75	1.781	1.822	1.878	1.96	2.018
158	1.415	1.387	1.407	1.407	1.439	1.383	1.391	1.42	1.406	1.414	1.409	1.396	1.386	1.428	1.448	1.436	1.402	1.414	1.442	1.438	1.456	1.437	1.436	1.463	1.474	1.483	1.479	1.49	1.503	1.527	1.542	1.546	1.553	1.567	1.57	1.568	1.617	1.604	1.612	1.63	1.609	1.633	1.657	1.673	1.688	1.685	1.698	1.727	1.738
159	1.456	1.424	1.432	1.405	1.453	1.381	1.421	1.444	1.418	1.429	1.424	1.426	1.414	1.49	1.454	1.442	1.449	1.435	1.469	1.468	1.487	1.451	1.451	1.499	1.485	1.508	1.523	1.524	1.511	1.549	1.564	1.573	1.567	1.569	1.588	1.573	1.601	1.637	1.631	1.66	1.614	1.67	1.666	1.67	1.696	1.699	1.704	1.713	1.707
0	NaN	NaN	NaN	NaN	NaN	NaN	NaN	NaN	NaN	NaN	NaN	NaN	NaN	NaN	NaN	NaN	NaN	NaN	NaN	NaN	NaN	NaN	NaN	NaN	NaN	NaN	NaN	NaN	NaN	NaN	NaN	NaN	NaN	NaN	NaN	NaN	NaN	NaN	NaN	NaN	NaN	NaN	NaN	NaN	NaN	NaN	NaN	NaN	NaN
0	1.505	1.435	1.389	1.413	1.464	1.411	1.44	1.415	1.41	1.431	1.442	1.428	1.412	1.47	1.456	1.456	1.426	1.425	1.457	1.452	1.477	1.449	1.446	1.466	1.444	1.495	1.512	1.503	1.467	1.506	1.491	1.522	1.515	1.495	1.521	1.511	1.584	1.583	1.548	1.608	1.56	1.612	1.612	1.642	1.655	NaN	NaN	NaN	NaN
0	1.525	1.448	1.432	1.465	1.461	1.424	1.416	1.437	1.436	1.463	1.45	1.464	1.427	1.478	1.466	1.484	1.441	1.458	1.447	1.472	1.482	1.458	1.443	1.487	1.46	1.502	1.498	1.492	1.453	1.493	1.485	1.502	1.503	1.486	1.475	1.472	1.53	1.502	1.485	1.499	1.486	1.51	1.505	1.536	1.528	1.507	1.523	1.538	1.524
0	1.461	1.436	1.462	1.458	1.465	1.435	1.436	1.448	1.43	1.461	1.438	1.441	1.419	1.457	1.448	1.464	1.436	1.459	1.454	1.445	1.469	1.459	1.461	1.488	1.457	1.481	1.482	1.478	1.463	1.486	1.494	1.52	1.513	1.494	1.493	1.505	1.516	1.522	1.513	1.524	1.507	1.516	1.499	1.548	1.544	1.521	1.522	NaN	NaN
160	1.414	1.456	1.445	1.456	1.451	1.454	1.427	1.467	1.516	1.48	1.448	1.487	1.476	1.508	1.497	1.541	1.51	1.497	1.548	1.556	1.554	1.534	1.526	1.516	1.562	1.578	1.585	1.574	1.587	1.605	1.617	1.618	1.592	1.573	1.606	1.609	1.63	1.639	1.638	1.677	1.653	1.641	1.671	1.717	1.697	1.687	1.661	1.704	1.723
161	1.425	1.388	1.408	1.428	1.427	1.387	1.384	1.417	1.41	1.434	1.411	1.415	1.413	1.452	1.463	1.455	1.447	1.452	1.462	1.474	1.491	1.474	1.467	1.505	1.5	1.531	1.53	1.538	1.536	1.546	1.56	1.568	1.581	1.578	1.587	1.587	1.617	1.622	1.618	1.64	1.64	1.652	1.697	1.808	1.969	2.116	2.212	2.281	2.276
0	1.431	1.631	1.731	1.577	1.937	1.46	1.946	1.878	1.935	1.678	1.79	1.803	1.769	1.863	1.831	1.695	1.947	1.84	1.79	2.024	1.985	1.648	1.685	1.823	2.119	1.818	1.852	2.09	1.868	1.831	1.964	1.971	1.997	2.014	1.865	1.804	1.962	1.811	1.884	1.994	2.069	2.114	1.943	1.963	1.919	1.887	1.91	1.937	1.927
162	1.451	1.432	1.441	1.436	1.441	1.427	1.426	1.429	1.422	1.431	1.431	1.418	1.419	1.448	1.433	1.43	1.413	1.434	1.435	1.449	1.465	1.44	1.433	1.449	1.451	1.484	1.471	1.476	1.481	1.496	1.515	1.489	1.512	1.509	1.507	1.508	1.545	1.533	1.542	1.55	1.545	1.565	1.576	1.57	1.594	1.586	1.587	1.613	1.597
163	1.482	1.44	1.435	1.434	1.459	1.411	1.452	1.431	1.424	1.458	1.448	1.426	1.442	1.491	1.461	1.467	1.475	1.466	1.488	1.498	1.533	1.512	1.513	1.558	1.551	1.587	1.598	1.614	1.586	1.639	1.646	1.654	1.679	1.651	1.698	1.684	1.741	1.765	1.76	1.796	1.752	1.808	1.812	1.826	1.861	1.875	1.921	2.004	2.041
0	1.473	1.424	1.448	1.467	1.46	1.454	1.419	1.456	1.436	1.466	1.447	1.462	1.411	1.458	1.468	1.468	1.434	1.438	1.465	1.461	1.474	1.454	1.445	1.488	1.468	1.494	1.477	1.477	1.448	1.47	1.485	1.493	1.49	1.481	1.483	1.489	1.487	1.493	1.494	1.493	1.484	1.509	1.512	1.521	1.536	1.523	1.516	1.538	1.524
164	1.46	1.424	1.428	1.441	1.47	1.396	1.405	1.446	1.438	1.451	1.436	1.433	1.436	1.467	1.473	1.463	1.434	1.45	1.457	1.462	1.476	1.455	1.453	1.476	1.478	1.497	1.482	1.503	1.484	1.524	1.518	1.506	1.529	1.524	1.526	1.523	1.55	1.547	1.532	1.556	1.533	1.554	1.567	1.577	1.584	1.584	1.588	1.604	1.582
165	1.485	1.411	1.422	1.429	1.46	1.402	1.428	1.419	1.41	1.431	1.437	1.397	1.404	1.454	1.426	1.411	1.429	1.415	1.425	1.446	1.453	1.42	1.421	1.439	1.45	1.467	1.459	1.472	1.458	1.496	1.49	1.499	1.505	1.495	1.51	1.502	1.548	1.531	1.534	1.548	1.533	1.567	1.567	1.578	1.587	1.609	1.598	1.609	1.608
0	1.504	1.417	1.46	1.479	1.438	1.41	1.398	1.456	1.436	1.463	1.444	1.456	1.418	1.456	1.45	1.468	1.429	1.456	1.445	1.457	1.461	1.433	1.447	1.467	1.463	1.483	1.48	1.476	1.454	1.487	1.493	1.496	1.505	1.498	1.483	1.499	1.517	1.504	1.512	1.528	1.51	1.525	1.533	1.559	1.56	1.546	1.561	1.583	1.558
166	1.446	1.414	1.428	1.424	1.427	1.409	1.417	1.422	1.405	1.412	1.431	1.405	1.401	1.438	1.447	1.439	1.4	1.424	1.43	1.451	1.46	1.433	1.444	1.448	1.451	1.482	1.465	1.482	1.485	1.479	1.513	1.493	1.522	1.504	1.52	1.521	1.557	1.556	1.56	1.565	1.563	1.583	1.599	1.603	1.606	1.63	1.615	1.652	1.634
167	1.513	1.449	1.398	1.431	1.46	1.423	1.435	1.429	1.419	1.442	1.443	1.44	1.41	1.478	1.457	1.458	1.432	1.438	1.456	1.448	1.46	1.441	1.44	1.456	1.437	1.463	1.468	1.462	1.435	1.457	1.452	1.467	1.464	1.444	1.449	1.441	1.484	1.472	1.442	1.472	1.442	1.474	1.471	1.486	1.497	1.477	1.477	1.501	1.481
168	1.465	1.435	1.423	1.458	1.459	1.401	1.398	1.44	1.422	1.443	1.421	1.432	1.407	1.447	1.45	1.449	1.416	1.434	1.444	1.437	1.461	1.424	1.422	1.448	1.43	1.447	1.44	1.442	1.433	1.471	1.454	1.443	1.463	1.449	1.445	1.446	1.467	1.464	1.459	1.471	1.448	1.45	1.484	1.485	1.482	1.485	1.485	1.496	1.477
169	1.436	1.409	1.431	1.421	1.458	1.413	1.408	1.406	1.415	1.428	1.422	1.412	1.413	1.43	1.429	1.435	1.41	1.433	1.431	1.445	1.451	1.435	1.442	1.46	1.457	1.484	1.475	1.492	1.477	1.502	1.519	1.516	1.526	1.524	1.534	1.534	1.563	1.566	1.574	1.578	1.561	1.601	1.607	1.613	1.62	1.632	1.623	1.67	1.646
170	1.512	1.443	1.42	1.461	1.491	1.42	1.438	1.436	1.424	1.445	1.456	1.434	1.435	1.487	1.482	1.492	1.52	1.501	1.524	1.549	1.56	1.536	1.558	1.586	1.61	1.652	1.678	1.686	1.683	1.754	1.781	1.801	1.84	1.864	1.957	2.047	2.175	2.23	2.251	2.309	2.265	2.291	2.304	2.311	2.311	2.312	2.3	2.325	2.302
171	1.444	1.408	1.387	1.418	1.435	1.389	1.408	1.397	1.391	1.411	1.423	1.389	1.396	1.434	1.411	1.425	1.418	1.411	1.423	1.435	1.434	1.411	1.408	1.424	1.43	1.444	1.438	1.448	1.421	1.458	1.454	1.458	1.456	1.44	1.465	1.441	1.485	1.472	1.467	1.481	1.453	1.487	1.482	1.487	1.494	1.492	1.499	1.5	1.497
172	1.451	1.41	1.441	1.427	1.438	1.415	1.418	1.414	1.411	1.422	1.418	1.423	1.401	1.451	1.435	1.441	1.412	1.443	1.447	1.458	1.472	1.447	1.447	1.465	1.485	1.5	1.496	1.494	1.498	1.511	1.529	1.528	1.541	1.533	1.541	1.538	1.579	1.574	1.58	1.587	1.579	1.611	1.622	1.622	1.644	1.651	1.635	1.673	1.647
173	1.568	1.467	1.518	1.498	1.512	1.476	1.46	1.484	1.5	1.494	1.511	1.46	1.451	1.505	1.47	1.493	1.48	1.487	1.486	1.478	1.484	1.454	1.45	1.448	1.466	1.486	1.449	1.464	1.444	1.478	1.47	1.469	1.472	1.444	1.454	1.451	1.47	1.467	1.454	1.463	1.462	1.473	1.454	1.455	1.481	1.473	1.455	1.463	1.451
0	1.439	1.389	1.365	1.384	1.418	1.378	1.397	1.387	NaN	NaN	NaN	NaN	NaN	NaN	NaN	NaN	NaN	NaN	NaN	NaN	NaN	NaN	NaN	NaN	NaN	NaN	NaN	NaN	NaN	NaN	NaN	NaN	NaN	NaN	NaN	NaN	NaN	NaN	NaN	NaN	NaN	NaN	NaN	NaN	NaN	NaN	NaN	NaN	NaN
0	2.327	NaN	NaN	NaN	NaN	NaN	NaN	NaN	NaN	NaN	NaN	NaN	NaN	NaN	NaN	NaN	NaN	NaN	NaN	NaN	NaN	NaN	NaN	NaN	NaN	NaN	NaN	NaN	NaN	NaN	NaN	NaN	NaN	NaN	NaN	NaN	NaN	NaN	NaN	NaN	NaN	NaN	NaN	NaN	NaN	NaN	NaN	NaN	NaN
174	1.499	1.46	1.442	1.474	1.471	1.419	1.423	1.443	1.436	1.458	1.435	1.441	1.432	1.476	1.471	1.481	1.446	1.466	1.463	1.48	1.493	1.468	1.462	1.494	1.48	1.501	1.499	1.513	1.491	1.523	1.531	1.519	1.535	1.536	1.525	1.532	1.556	1.543	1.546	1.572	1.554	1.559	1.573	1.585	1.592	1.591	1.599	1.627	1.602
175	1.449	1.391	1.404	1.429	1.438	1.398	1.414	1.406	1.39	1.419	1.415	1.389	1.4	1.447	1.424	1.438	1.443	1.443	1.448	1.479	1.491	1.489	1.499	1.536	1.558	1.604	1.614	1.671	1.653	1.725	1.765	1.792	1.839	1.837	1.894	1.967	2.076	2.123	2.182	2.242	2.203	2.248	2.246	2.26	2.26	2.265	2.248	2.28	2.245
176	1.441	1.394	1.403	1.419	1.424	1.399	1.408	1.403	1.411	1.419	1.423	1.402	1.408	1.458	1.457	1.466	1.457	1.47	1.492	1.515	1.532	1.521	1.536	1.558	1.585	1.618	1.622	1.641	1.64	1.692	1.711	1.737	1.757	1.768	1.848	1.904	1.993	2.059	2.131	2.194	2.197	2.247	2.251	2.275	2.276	2.274	2.265	2.29	2.252
0	1.755	1.583	1.662	1.59	1.671	1.684	1.631	1.586	1.654	1.612	1.68	1.555	1.551	1.558	1.532	1.543	1.559	1.587	1.599	1.567	1.534	1.539	1.59	1.497	1.571	1.592	1.516	1.546	1.535	1.558	1.568	1.522	1.543	1.497	1.524	1.543	1.546	1.542	1.553	1.582	1.568	1.586	1.549	1.54	1.551	1.56	1.516	1.557	1.511
177	1.39	1.387	1.399	1.397	1.413	1.398	1.39	1.386	1.387	1.383	1.392	1.378	1.381	1.41	1.413	1.417	1.394	1.399	1.409	1.415	1.434	1.413	1.418	1.442	1.441	1.455	1.457	1.467	1.446	1.473	1.486	1.495	1.496	1.489	1.495	1.498	1.54	1.54	1.529	1.559	1.547	1.568	1.576	1.607	1.611	1.616	1.61	1.663	1.647
178	1.42	1.392	1.403	1.392	1.405	1.402	1.402	1.386	1.403	1.397	1.387	1.394	1.378	1.415	1.418	1.413	1.39	1.392	1.397	1.411	1.428	1.395	1.401	1.412	1.415	1.431	1.432	1.442	1.418	1.436	1.443	1.445	1.449	1.443	1.439	1.447	1.473	1.466	1.468	1.473	1.461	1.489	1.481	1.491	1.498	1.503	1.481	1.519	1.501
0	1.448	1.396	1.378	1.392	1.418	1.386	1.395	1.391	1.39	1.408	1.401	1.402	1.383	1.431	1.419	1.417	1.396	1.397	1.412	1.41	1.423	1.399	1.398	1.414	1.402	1.428	NaN	NaN	NaN	NaN	NaN	NaN	NaN	NaN	NaN	NaN	NaN	NaN	NaN	NaN	NaN	NaN	NaN	NaN	NaN	NaN	NaN	NaN	NaN
179	1.408	1.383	1.407	1.397	1.408	1.394	1.406	1.388	1.397	1.398	1.398	1.393	1.388	1.429	1.431	1.435	1.393	1.409	1.426	1.435	1.464	1.438	1.437	1.458	1.471	1.493	1.501	1.515	1.506	1.535	1.561	1.566	1.582	1.585	1.604	1.613	1.665	1.68	1.682	1.718	1.75	1.849	1.965	2.058	2.141	2.184	2.158	2.191	2.184
0	1.448	1.396	1.35	1.381	1.411	1.385	1.391	1.385	1.382	1.394	NaN	NaN	NaN	NaN	NaN	NaN	NaN	NaN	NaN	NaN	NaN	NaN	NaN	NaN	NaN	NaN	NaN	NaN	NaN	NaN	NaN	NaN	NaN	NaN	NaN	NaN	NaN	NaN	NaN	NaN	NaN	NaN	NaN	NaN	NaN	NaN	NaN	NaN	NaN
180	2.013	1.791	1.739	1.923	1.702	1.723	1.771	1.576	1.719	1.787	1.851	1.612	1.806	1.704	1.758	1.736	1.853	1.733	1.696	1.807	1.741	1.672	1.716	1.768	1.784	1.749	1.779	1.827	1.717	1.778	1.789	1.792	1.801	1.761	1.789	1.709	1.842	1.757	1.862	1.763	1.726	1.875	1.838	1.815	1.893	1.841	1.802	1.824	1.879
181	1.402	1.383	1.407	1.394	1.401	1.389	1.389	1.38	1.383	1.388	1.382	1.385	1.381	1.42	1.417	1.427	1.388	1.399	1.406	1.419	1.44	1.406	1.41	1.434	1.438	1.439	1.443	1.455	1.446	1.457	1.467	1.471	1.476	1.468	1.465	1.477	1.5	1.498	1.496	1.51	1.493	1.522	1.531	1.53	1.543	1.55	1.541	1.576	1.558
182	1.728	1.526	1.513	1.674	1.68	1.592	1.646	1.541	1.6	1.679	1.665	1.586	1.591	1.626	1.624	1.622	1.654	1.633	1.634	1.726	1.651	1.588	1.613	1.623	1.653	1.655	1.643	1.655	1.589	1.676	1.676	1.724	1.649	1.645	1.621	1.63	1.677	1.659	1.675	1.665	1.654	1.696	1.674	1.705	1.727	1.725	1.692	1.666	1.684
183	1.477	1.448	1.422	1.425	1.473	1.415	1.429	1.416	1.416	1.412	1.449	1.431	1.431	1.467	1.465	1.471	1.47	1.486	1.5	1.531	1.554	1.518	1.531	1.563	1.573	1.61	1.606	1.623	1.619	1.666	1.689	1.698	1.722	1.705	1.743	1.747	1.792	1.796	1.81	1.855	1.836	1.885	1.885	1.901	1.944	1.946	1.937	1.959	1.93
184	1.48	1.468	1.439	1.418	1.49	1.434	1.423	1.431	1.424	1.412	1.436	1.433	1.442	1.449	1.458	1.462	1.441	1.455	1.463	1.487	1.497	1.469	1.46	1.487	1.479	1.524	1.5	1.518	1.494	1.523	1.537	1.552	1.547	1.542	1.551	1.552	1.571	1.573	1.583	1.607	1.582	1.614	1.612	1.609	1.629	1.631	1.618	1.653	1.63
185	1.48	1.427	1.472	1.464	1.451	1.439	1.42	1.459	1.424	1.439	1.439	1.444	1.435	1.475	1.464	1.472	1.439	1.425	1.47	1.467	1.489	1.474	1.461	1.48	1.487	1.492	1.496	1.495	1.49	1.516	1.519	1.518	1.528	1.516	1.522	1.533	1.551	1.536	1.546	1.562	1.544	1.561	1.57	1.571	1.578	1.585	1.566	1.592	1.585
186	1.499	1.438	1.447	1.451	1.454	1.435	1.437	1.437	1.435	1.451	1.45	1.447	1.428	1.469	1.463	1.473	1.447	1.442	1.471	1.453	1.475	1.461	1.446	1.47	1.473	1.48	1.473	1.469	1.455	1.491	1.495	1.488	1.494	1.482	1.493	1.488	1.518	1.509	1.5	1.52	1.49	1.523	1.519	1.523	1.517	1.519	1.515	1.534	1.528
0	1.481	1.564	1.49	NaN	NaN	NaN	NaN	NaN	NaN	NaN	NaN	NaN	NaN	NaN	NaN	NaN	NaN	NaN	NaN	NaN	NaN	NaN	NaN	NaN	NaN	NaN	NaN	NaN	NaN	NaN	NaN	NaN	NaN	NaN	NaN	NaN	NaN	NaN	NaN	NaN	NaN	NaN	NaN	NaN	NaN	NaN	NaN	NaN	NaN
0	1.512	1.444	1.515	1.499	1.453	1.448	1.448	1.48	1.432	1.446	1.467	1.476	1.457	1.488	1.494	1.502	1.47	1.471	1.511	1.489	1.521	1.521	1.503	1.524	1.515	1.535	1.53	1.56	1.55	1.577	1.583	1.578	1.583	1.579	1.584	1.593	1.611	1.609	1.605	1.628	1.602	1.628	1.636	1.643	1.643	1.648	1.642	1.667	1.647
0	1.475	1.461	1.461	1.459	1.428	1.445	1.42	1.418	1.43	1.436	1.442	1.431	1.423	1.462	1.452	1.45	1.427	1.433	1.454	1.444	1.459	1.447	1.444	1.454	1.451	1.469	1.446	1.457	1.447	1.464	1.474	1.464	1.47	1.466	1.467	1.47	1.502	1.487	1.486	1.506	1.484	1.508	1.508	1.506	1.504	1.513	1.507	1.51	1.518
0	1.367	1.981	2.038	1.832	1.595	1.746	1.676	1.816	1.849	1.691	1.114	1.105	1.837	1.952	1.866	2.074	1.808	1.922	1.814	1.853	1.784	1.862	1.8	1.812	1.821	1.961	1.679	1.834	1.936	1.926	1.803	1.806	1.726	1.766	1.797	NaN	NaN	NaN	NaN	NaN	NaN	NaN	NaN	NaN	NaN	NaN	NaN	NaN	NaN
187	1.452	1.438	1.403	1.396	1.476	1.424	1.426	1.412	1.412	1.408	1.426	1.431	1.435	1.446	1.456	1.448	1.451	1.457	1.459	1.483	1.489	1.461	1.447	1.495	1.453	1.497	1.482	1.498	1.487	1.508	1.519	1.534	1.535	1.518	1.522	1.512	1.537	1.547	1.556	1.574	1.551	1.574	1.557	1.57	1.598	1.579	1.574	1.605	1.592
188	1.443	1.402	1.448	1.45	1.46	1.42	1.432	1.443	1.412	1.425	1.426	1.438	1.41	1.455	1.457	1.46	1.435	1.434	1.465	1.444	1.469	1.459	1.468	1.48	1.483	1.493	1.497	1.515	1.506	1.541	1.555	1.563	1.556	1.583	1.588	1.584	1.631	1.623	1.633	1.658	1.613	1.667	1.69	1.705	1.795	1.868	1.931	2.031	2.087
189	1.473	1.43	1.4	1.387	1.478	1.425	1.418	1.415	1.386	1.39	1.413	1.409	1.427	1.429	1.432	1.435	1.421	1.44	1.442	1.457	1.47	1.442	1.434	1.467	1.447	1.486	1.475	1.489	1.473	1.497	1.509	1.509	1.522	1.493	1.486	1.505	1.519	1.529	1.536	1.551	1.528	1.545	1.543	1.535	1.563	1.549	1.545	1.581	1.557
0	1.452	1.412	1.43	1.433	1.439	1.437	1.429	1.446	1.427	1.426	1.412	1.442	1.429	1.456	1.463	1.455	1.438	1.441	1.454	1.464	1.474	1.452	1.454	1.472	1.47	1.467	1.478	1.477	1.463	1.474	1.491	1.489	1.494	1.488	1.494	1.503	1.514	1.517	1.52	1.522	1.498	1.541	1.544	1.548	1.551	1.56	1.578	1.575	1.579
190	1.416	1.397	1.407	1.386	1.422	1.386	1.396	1.402	1.403	1.421	1.38	1.405	1.385	1.439	1.431	1.432	1.414	1.406	1.409	1.41	1.439	1.414	1.416	1.433	1.444	1.457	1.44	1.464	1.436	1.454	1.47	1.462	1.462	1.457	1.447	1.468	1.486	1.476	1.47	1.489	1.458	1.476	1.488	1.495	1.489	1.491	1.49	1.504	1.503
191	1.42	1.388	1.407	1.387	1.416	1.386	1.389	1.404	1.389	1.402	1.38	1.379	1.386	1.43	1.423	1.425	1.397	1.409	1.408	1.416	1.424	1.419	1.416	1.435	1.439	1.452	1.442	1.45	1.448	1.46	1.466	1.475	1.479	1.463	1.441	1.467	1.494	1.506	1.493	1.502	1.473	1.501	1.507	1.515	1.514	1.513	1.512	1.534	1.527
192	1.46	1.409	1.458	1.448	1.437	1.433	1.414	1.44	1.415	1.436	1.431	1.444	1.437	1.468	1.453	1.474	1.432	1.437	1.449	1.459	1.472	1.459	1.465	1.473	1.464	1.481	1.468	1.481	1.477	1.496	1.502	1.51	1.516	1.509	1.501	1.524	1.522	1.519	1.533	1.528	1.509	1.55	1.549	1.545	1.545	1.557	1.564	1.558	1.559
193	1.427	1.405	1.426	1.408	1.428	1.399	1.399	1.409	1.397	1.413	1.403	1.384	1.4	1.446	1.426	1.438	1.43	1.416	1.435	1.45	1.463	1.44	1.438	1.464	1.459	1.477	1.48	1.492	1.483	1.503	1.509	1.517	1.514	1.517	1.517	1.527	1.557	1.556	1.559	1.573	1.548	1.576	1.589	1.599	1.606	1.608	1.607	1.635	1.616
194	1.449	1.426	1.448	1.442	1.465	1.434	1.427	1.434	1.428	1.432	1.417	1.451	1.422	1.466	1.479	1.474	1.462	1.463	1.485	1.485	1.52	1.499	1.507	1.52	1.523	1.549	1.549	1.575	1.571	1.588	1.618	1.612	1.623	1.648	1.664	1.668	1.689	1.715	1.747	1.748	1.723	1.777	1.787	1.768	1.838	1.884	1.918	2.001	2.029
0	1.438	1.396	1.434	1.399	1.43	1.389	1.399	1.408	1.416	1.427	1.408	1.426	1.417	1.461	1.448	1.447	1.435	1.412	1.428	1.442	1.455	1.442	1.427	1.434	1.449	1.461	1.45	1.461	1.447	1.467	1.47	1.476	1.473	1.465	1.451	1.47	1.491	1.489	1.492	1.502	1.468	1.491	1.491	1.497	1.506	1.496	1.496	1.518	1.515
0	1.423	1.396	1.417	1.409	1.427	1.397	1.407	1.394	1.395	1.4	1.402	1.394	1.382	1.414	1.432	1.42	1.397	1.396	1.408	1.41	1.435	1.41	1.409	1.411	1.409	1.429	1.424	1.422	1.418	1.433	1.439	1.442	1.436	1.437	1.434	1.425	1.457	1.459	1.457	1.46	1.437	1.466	1.487	1.475	1.476	1.472	1.462	1.484	1.474
0	NaN	NaN	NaN	NaN	NaN	NaN	NaN	NaN	NaN	NaN	NaN	NaN	NaN	NaN	NaN	NaN	NaN	NaN	NaN	NaN	NaN	NaN	NaN	NaN	NaN	NaN	NaN	NaN	NaN	NaN	NaN	NaN	NaN	NaN	NaN	NaN	NaN	NaN	NaN	NaN	NaN	NaN	NaN	NaN	NaN	NaN	NaN	NaN	NaN
195	1.458	1.408	1.423	1.407	1.445	1.386	1.412	1.385	1.412	1.435	1.417	1.424	1.423	1.456	1.45	1.47	1.462	1.478	1.479	1.475	1.481	1.457	1.464	1.476	1.482	1.493	1.505	1.512	1.463	1.511	1.515	1.509	1.492	1.508	1.514	1.497	1.545	1.526	1.51	1.548	1.512	1.536	1.556	1.565	1.573	1.558	1.582	1.585	1.562
0	1.444	1.386	1.416	1.414	1.424	1.403	1.39	1.393	1.41	1.41	1.401	1.399	1.397	1.435	1.437	1.427	1.407	1.406	1.427	1.436	1.443	1.411	1.415	1.432	1.429	1.438	1.436	1.435	1.437	1.449	1.446	1.463	1.456	1.454	1.449	1.454	1.475	1.482	1.477	1.477	1.459	1.491	1.492	1.494	1.505	1.49	1.492	1.507	1.499
196	1.463	1.45	1.467	1.458	1.45	1.446	1.424	1.45	1.423	1.444	1.452	1.452	1.436	1.483	1.481	1.468	1.47	1.466	1.487	1.493	1.517	1.502	1.508	1.511	1.522	1.537	1.526	1.516	1.537	1.549	1.559	1.57	1.57	1.566	1.566	1.609	1.601	1.614	1.615	1.653	1.613	1.631	1.671	1.656	1.661	1.672	1.67	1.684	1.666
197	1.434	1.402	1.406	1.411	1.427	1.404	1.424	1.427	1.424	1.431	1.427	1.421	1.42	1.453	1.462	1.48	1.464	1.47	1.474	1.472	1.489	1.45	1.433	1.469	1.483	1.491	1.489	1.498	1.49	1.513	1.534	1.527	1.54	1.543	1.529	1.557	1.59	1.59	1.611	1.633	1.612	1.65	1.681	1.69	1.719	1.734	1.745	1.807	1.878
0	NaN	NaN	NaN	NaN	NaN	NaN	NaN	NaN	NaN	NaN	NaN	NaN	NaN	NaN	NaN	NaN	NaN	NaN	NaN	NaN	NaN	NaN	NaN	NaN	NaN	NaN	NaN	NaN	NaN	NaN	NaN	NaN	NaN	NaN	NaN	NaN	NaN	NaN	NaN	NaN	NaN	NaN	NaN	NaN	NaN	NaN	NaN	NaN	NaN
0	1.444	1.402	1.423	1.407	1.424	1.406	1.397	1.396	1.408	1.422	1.401	1.401	1.4	1.451	1.437	1.434	1.409	1.421	1.44	1.443	1.452	1.449	1.447	1.477	1.481	1.483	1.478	1.49	1.491	1.506	1.516	1.522	1.521	1.515	1.512	1.516	1.55	1.552	1.551	1.561	1.527	1.552	1.565	1.572	1.572	1.581	1.57	1.595	1.595
198	1.434	1.402	1.429	1.417	1.432	1.41	1.413	1.412	1.407	1.415	1.406	1.403	1.401	1.433	1.435	1.446	1.42	1.426	1.442	1.452	1.475	1.445	1.441	1.457	1.467	1.482	1.475	1.485	1.483	1.498	1.505	1.51	1.514	1.511	1.519	1.525	1.55	1.546	1.54	1.562	1.536	1.559	1.573	1.575	1.593	1.588	1.588	1.614	1.6
199	1.427	1.404	1.435	1.408	1.436	1.426	1.412	1.419	1.406	1.422	1.406	1.419	1.418	1.452	1.452	1.457	1.438	1.448	1.461	1.466	1.498	1.475	1.485	1.505	1.505	1.52	1.53	1.53	1.541	1.548	1.568	1.582	1.583	1.589	1.605	1.61	1.635	1.647	1.642	1.652	1.644	1.675	1.696	1.686	1.693	1.71	1.702	1.726	1.716
200	1.462	1.437	1.454	1.443	1.444	1.431	1.459	1.465	1.421	1.447	1.439	1.441	1.433	1.479	1.472	1.474	1.435	1.438	1.47	1.467	1.498	1.47	1.489	1.499	1.487	1.494	1.491	1.506	1.499	1.512	1.513	1.531	1.546	1.535	1.521	1.552	1.556	1.546	1.557	1.567	1.549	1.571	1.602	1.581	1.585	1.598	1.576	1.606	1.593
0	1.424	1.409	1.424	1.419	1.441	1.422	1.422	1.435	1.417	1.437	1.423	1.448	1.432	1.475	1.475	1.476	1.44	1.47	1.471	1.482	1.502	1.487	1.487	1.49	1.501	1.513	1.522	1.531	1.533	1.547	1.549	1.546	1.561	1.559	1.562	1.572	1.586	1.593	1.592	1.609	1.579	1.626	1.638	1.626	1.641	1.645	1.648	1.679	1.661
201	1.486	1.435	1.423	1.424	1.467	1.429	1.436	1.438	1.418	1.425	1.445	1.421	1.44	1.462	1.459	1.479	1.452	1.472	1.476	1.481	1.493	1.466	1.456	1.488	1.478	1.508	1.483	1.498	1.499	1.52	1.521	1.532	1.528	1.512	1.516	1.534	1.542	1.543	1.561	1.585	1.545	1.575	1.566	1.575	1.595	1.6	1.578	1.614	1.606
202	1.42	1.388	1.416	1.391	1.419	1.406	1.397	1.4	1.391	1.42	1.394	1.402	1.391	1.436	1.436	1.442	1.422	1.435	1.442	1.457	1.48	1.467	1.46	1.487	1.492	1.517	1.517	1.539	1.544	1.565	1.595	1.6	1.606	1.615	1.636	1.663	1.705	1.716	1.724	1.759	1.748	1.787	1.816	1.826	1.858	1.876	1.894	1.999	2.008
0	1.445	1.41	1.428	1.414	1.435	1.423	1.412	1.408	1.409	1.42	1.416	1.407	1.406	1.434	1.444	1.455	1.422	1.422	1.452	1.454	1.47	1.434	1.435	1.45	1.458	1.469	1.47	1.466	1.472	1.485	1.494	1.495	1.498	1.498	1.498	1.509	1.534	1.526	1.517	1.54	1.517	1.538	1.541	1.545	1.562	1.56	1.561	1.587	1.569
203	1.426	1.392	1.422	1.422	1.44	1.418	1.415	1.417	1.4	1.419	1.414	1.411	1.408	1.442	1.434	1.435	1.407	1.418	1.434	1.443	1.459	1.438	1.436	1.447	1.458	1.474	1.472	1.466	1.469	1.487	1.494	1.496	1.515	1.498	1.504	1.506	1.528	1.53	1.531	1.535	1.513	1.542	1.563	1.543	1.567	1.565	1.563	1.587	1.573
0	1.474	1.435	1.474	1.461	1.465	1.44	1.469	1.426	1.444	1.454	1.435	1.446	1.427	1.482	1.471	1.465	1.449	1.449	1.47	1.481	1.487	1.448	1.453	1.477	1.457	1.479	1.483	1.477	1.472	1.492	1.511	1.506	1.503	1.51	1.507	1.507	1.543	1.529	1.544	1.547	1.532	1.549	1.564	1.571	1.585	1.576	1.589	1.621	1.598
204	1.466	1.471	1.466	1.448	1.484	1.449	1.442	1.42	1.443	1.463	1.435	1.432	1.438	1.469	1.462	1.458	1.433	1.448	1.456	1.463	1.476	1.447	1.449	1.472	1.466	1.471	1.478	1.469	1.467	1.499	1.49	1.498	1.496	1.503	1.478	1.496	1.523	1.517	1.521	1.526	1.512	1.53	1.54	1.541	1.544	1.55	1.54	1.561	1.539
205	1.466	1.444	1.445	1.454	1.463	1.436	1.44	1.443	1.436	1.453	1.436	1.436	1.429	1.465	1.475	1.468	1.439	1.468	1.461	1.475	1.487	1.463	1.461	1.486	1.499	1.526	1.502	1.522	1.518	1.523	1.534	1.554	1.573	1.57	1.583	1.586	1.615	1.631	1.628	1.662	1.665	1.701	1.723	1.751	1.785	1.798	1.823	1.852	1.865
206	1.445	1.409	1.41	1.417	1.45	1.421	1.418	1.424	1.417	1.434	1.423	1.431	1.43	1.456	1.471	1.461	1.444	1.469	1.453	1.473	1.496	1.48	1.498	1.517	1.513	1.54	1.544	1.562	1.561	1.594	1.6	1.602	1.617	1.621	1.636	1.642	1.67	1.667	1.687	1.712	1.693	1.734	1.759	1.756	1.786	1.778	1.793	1.85	1.887
0	1.582	1.549	1.604	1.557	1.551	1.527	1.554	1.62	1.541	1.588	1.545	1.583	1.561	1.625	1.617	1.585	1.584	1.612	1.608	1.618	1.638	1.639	1.667	1.642	1.652	1.665	1.623	1.623	1.648	1.656	1.651	1.645	1.668	1.694	1.661	1.721	1.716	1.67	1.705	1.78	1.742	1.727	1.764	1.706	1.75	1.779	1.75	1.782	1.745
207	1.456	1.434	1.446	1.44	1.474	1.411	1.415	1.421	1.415	1.44	1.449	1.431	1.439	1.468	1.465	1.498	1.445	1.487	1.495	1.503	1.498	1.476	1.474	1.503	1.497	1.52	1.529	1.533	1.524	1.544	1.541	1.569	1.551	1.542	1.54	1.577	1.577	1.596	1.58	1.618	1.59	1.598	1.62	1.617	1.624	1.636	1.646	1.675	1.647
208	1.481	1.394	1.457	1.436	1.457	1.406	1.402	1.422	1.425	1.461	1.403	1.417	1.418	1.463	1.466	1.459	1.442	1.438	1.437	1.45	1.46	1.446	1.431	1.456	1.449	1.464	1.462	1.457	1.447	1.467	1.477	1.481	1.467	1.474	1.467	1.475	1.498	1.492	1.505	1.497	1.483	1.511	1.516	1.501	1.516	1.522	1.515	1.548	1.519
209	1.476	1.453	1.462	1.453	1.47	1.444	1.44	1.432	1.435	1.462	1.45	1.452	1.45	1.473	1.471	1.459	1.444	1.469	1.459	1.474	1.487	1.46	1.47	1.492	1.489	1.524	1.509	1.533	1.519	1.547	1.555	1.57	1.572	1.588	1.599	1.588	1.644	1.643	1.64	1.668	1.661	1.694	1.719	1.74	1.739	1.757	1.769	1.8	1.793
210	1.694	1.6	1.573	1.766	1.731	1.653	1.703	1.663	1.647	1.643	1.614	1.689	1.737	1.731	1.725	1.698	1.695	1.688	1.696	1.766	1.798	1.772	1.839	1.784	1.781	1.807	1.784	1.768	1.767	1.809	1.821	1.828	1.837	1.892	1.847	1.899	1.889	1.899	1.88	1.862	1.871	1.947	1.925	1.948	1.946	1.942	1.951	1.979	1.883
211	1.425	1.417	1.429	1.423	1.447	1.415	1.414	1.401	1.407	1.426	1.415	1.406	1.41	1.443	1.44	1.428	1.409	1.42	1.428	1.424	1.447	1.425	1.408	1.442	1.435	1.438	1.442	1.441	1.448	1.471	1.464	1.461	1.47	1.468	1.465	1.449	1.494	1.496	1.493	1.495	1.49	1.494	1.498	1.506	1.51	1.519	1.513	1.533	1.514
212	1.672	1.695	1.544	1.729	1.69	1.689	1.709	1.575	1.642	1.631	1.603	1.613	1.614	1.662	1.7	1.628	1.676	1.636	1.66	1.638	1.702	1.669	1.671	1.733	1.712	1.68	1.748	1.704	1.711	1.794	1.771	1.778	1.799	1.757	1.742	1.76	1.83	1.837	1.879	1.828	1.81	1.879	1.849	1.922	1.86	1.884	1.877	1.874	1.869
0	1.473	1.368	1.479	1.46	1.457	1.43	1.401	1.426	1.433	1.468	1.409	1.44	1.427	1.48	1.484	1.458	1.444	1.433	1.46	1.458	1.464	1.453	1.432	1.472	1.452	1.476	1.469	1.454	1.465	1.47	1.479	1.491	1.482	1.503	1.475	1.478	1.524	1.493	1.503	1.516	1.505	1.532	1.522	1.525	1.541	1.545	1.528	1.567	1.552
213	1.438	1.422	1.454	1.424	1.451	1.405	1.429	1.406	1.424	1.43	1.42	1.406	1.412	1.456	1.435	1.453	1.417	1.438	1.449	1.457	1.456	1.438	1.427	1.46	1.464	1.476	1.478	1.489	1.499	1.511	1.498	1.517	1.514	1.526	1.516	1.525	1.56	1.567	1.562	1.584	1.569	1.589	1.608	1.619	1.623	1.65	1.645	1.676	1.653
214	1.423	1.409	1.428	1.423	1.426	1.405	1.406	1.41	1.409	1.42	1.425	1.406	1.426	1.461	1.459	1.459	1.446	1.449	1.465	1.471	1.482	1.454	1.448	1.479	1.49	1.51	1.505	1.503	1.503	1.527	1.535	1.534	1.547	1.549	1.556	1.582	1.602	1.596	1.613	1.636	1.611	1.629	1.662	1.658	1.677	1.69	1.679	1.742	1.733
0	NaN	NaN	NaN	NaN	NaN	NaN	NaN	NaN	NaN	NaN	NaN	NaN	NaN	NaN	NaN	NaN	NaN	NaN	NaN	NaN	NaN	NaN	NaN	NaN	NaN	NaN	NaN	NaN	NaN	NaN	NaN	NaN	NaN	NaN	NaN	NaN	NaN	NaN	NaN	NaN	NaN	NaN	NaN	NaN	NaN	NaN	NaN	NaN	NaN
0	1.831	1.764	1.909	1.854	1.736	1.711	1.829	1.696	1.868	1.732	1.7	1.731	1.701	1.722	1.938	1.719	1.674	1.731	1.749	1.74	1.778	NaN	NaN	NaN	NaN	NaN	NaN	NaN	NaN	NaN	NaN	NaN	NaN	NaN	NaN	NaN	NaN	NaN	NaN	NaN	NaN	NaN	NaN	NaN	NaN	NaN	NaN	NaN	NaN
215	1.425	1.424	1.428	1.432	1.441	1.415	1.425	1.428	1.419	1.434	1.429	1.422	1.426	1.459	1.44	1.466	1.427	1.445	1.447	1.465	1.47	1.443	1.438	1.473	1.469	1.486	1.487	1.484	1.486	1.521	1.52	1.524	1.523	1.531	1.528	1.532	1.563	1.552	1.551	1.582	1.559	1.561	1.588	1.599	1.594	1.612	1.612	1.631	1.629
216	1.665	1.481	1.651	1.614	1.656	1.615	1.534	1.624	1.609	1.658	1.532	1.638	1.594	1.662	1.714	1.668	1.67	1.639	1.677	1.682	1.688	1.698	1.677	1.706	1.666	1.75	1.724	1.705	1.712	1.731	1.752	1.788	1.732	1.792	1.754	1.804	1.818	1.814	1.839	1.848	1.836	1.883	1.881	1.875	1.913	1.94	1.914	2.008	2.012
217	1.457	1.439	1.47	1.445	1.458	1.428	1.449	1.454	1.439	1.459	1.454	1.452	1.45	1.487	1.488	1.481	1.463	1.478	1.486	1.497	1.519	1.496	1.499	1.512	1.52	1.543	1.525	1.539	1.535	1.555	1.57	1.573	1.57	1.577	1.579	1.583	1.614	1.614	1.601	1.629	1.592	1.617	1.63	NaN	NaN	NaN	NaN	NaN	NaN
218	1.436	1.412	1.438	1.421	1.462	1.418	1.406	1.419	1.416	1.43	1.429	1.415	1.415	1.465	1.44	1.463	1.428	1.435	1.448	1.461	1.46	1.43	1.439	1.465	1.456	1.488	1.489	1.484	1.488	1.493	1.501	1.519	1.509	1.507	1.495	1.527	1.535	1.546	1.542	1.558	1.526	1.543	1.566	1.575	1.582	1.602	1.6	1.616	1.616
219	1.424	1.403	1.433	1.414	1.443	1.413	1.419	1.416	1.425	1.43	1.426	1.41	1.412	1.454	1.454	1.47	1.441	1.441	1.453	1.467	1.481	1.448	1.456	1.475	1.476	1.485	1.49	1.492	1.485	1.519	1.523	1.534	1.528	1.524	1.537	1.552	1.561	1.583	1.557	1.59	1.567	1.584	1.601	1.611	1.606	1.619	1.618	1.635	1.619
0	1.448	1.42	1.441	1.432	1.457	1.433	1.416	1.415	1.43	1.442	1.441	1.427	1.434	1.461	1.465	1.489	1.462	1.468	1.484	1.506	1.5	1.474	1.463	1.506	1.499	1.516	1.529	1.527	1.528	1.521	1.55	1.54	1.56	1.556	1.546	1.571	1.591	1.592	1.588	1.621	1.597	1.581	1.633	1.632	1.628	1.657	1.671	1.682	1.668
0	1.454	1.434	1.456	1.437	1.451	1.423	1.439	1.439	1.437	1.448	1.44	1.451	1.448	1.485	1.487	1.481	1.479	1.482	1.488	1.507	1.531	1.51	1.509	1.537	1.541	1.568	1.551	1.558	1.558	1.582	1.591	1.606	1.603	1.611	1.607	1.627	1.64	1.654	1.64	1.676	1.657	1.678	1.702	1.707	1.694	1.704	1.701	1.725	1.708
220	1.634	1.496	1.672	1.64	1.616	1.612	1.543	1.614	1.597	1.615	1.549	1.618	1.56	1.704	1.675	1.638	1.662	1.63	1.677	1.672	1.676	1.631	1.679	1.695	1.646	1.699	1.704	1.666	1.699	1.712	1.714	1.72	1.696	1.738	1.708	1.746	1.777	1.767	1.754	1.789	1.766	1.796	1.764	1.77	1.766	1.81	1.807	1.851	1.846
0	1.653	1.64	1.742	1.686	1.675	1.594	1.598	1.621	1.673	1.668	1.624	1.59	1.653	1.694	NaN	NaN	NaN	NaN	NaN	NaN	NaN	NaN	NaN	NaN	NaN	NaN	NaN	NaN	NaN	NaN	NaN	NaN	NaN	NaN	NaN	NaN	NaN	NaN	NaN	NaN	NaN	NaN	NaN	NaN	NaN	NaN	NaN	NaN	NaN
0	1.675	1.597	1.587	1.607	1.618	1.616	1.629	1.643	1.612	1.647	1.61	1.661	1.621	1.668	1.667	1.604	1.618	1.625	1.652	1.624	1.668	1.634	1.651	1.639	1.638	1.656	1.659	1.625	1.633	1.645	1.686	1.681	1.658	1.672	1.647	1.68	1.67	1.683	1.664	1.69	1.707	1.683	1.708	1.688	1.703	1.715	1.717	1.738	1.72
221	1.472	1.45	1.518	1.448	1.46	1.426	1.448	1.454	1.44	1.472	1.451	1.448	1.445	1.476	1.491	1.477	1.457	1.477	1.469	1.463	1.497	1.472	1.49	1.506	1.488	1.51	1.501	1.51	1.511	1.529	1.534	1.547	1.535	1.536	1.539	1.544	1.58	1.576	1.565	1.592	1.576	1.602	1.607	1.603	1.615	1.646	1.622	1.651	1.638
0	1.626	1.613	1.671	1.631	1.638	1.67	1.612	1.583	1.624	1.653	1.661	1.64	1.634	1.71	1.677	1.693	1.659	1.666	1.693	1.734	1.722	1.66	1.656	1.664	1.703	1.72	1.738	1.699	1.73	1.737	1.746	1.76	1.699	1.741	1.724	1.77	1.763	1.794	1.775	1.782	1.778	1.763	1.77	1.821	1.747	1.773	1.839	1.8	NaN
0	1.423	1.431	1.472	1.444	1.457	1.43	1.417	1.431	1.431	1.434	1.419	1.425	1.432	1.479	1.472	1.491	1.457	1.467	1.484	1.498	1.504	1.491	1.498	1.525	1.516	1.553	1.548	1.545	1.55	1.563	1.581	1.595	1.59	1.598	1.581	1.613	1.625	1.614	1.625	1.633	1.632	1.629	1.658	1.646	1.654	1.665	1.675	1.691	1.683
222	1.613	1.545	1.621	1.641	1.664	1.609	1.595	1.649	1.609	1.623	1.559	1.602	1.6	1.666	1.652	1.632	1.638	1.618	1.661	1.644	1.686	1.631	1.679	1.687	1.649	1.665	1.649	1.643	1.643	1.658	1.69	1.72	1.679	1.687	1.681	1.681	1.719	1.704	1.702	1.731	1.73	1.707	1.738	1.732	1.719	1.783	1.742	1.779	1.765
223	1.442	1.424	1.449	1.436	1.443	1.424	1.433	1.43	1.424	1.435	1.435	1.441	1.434	1.468	1.463	1.449	1.44	1.452	1.449	1.463	1.485	1.466	1.459	1.478	1.485	1.505	1.493	1.497	1.489	1.512	1.526	1.536	1.516	1.527	1.535	1.544	1.558	1.561	1.558	1.579	1.552	1.57	1.598	1.581	1.59	1.609	1.611	1.622	1.599
0	1.505	1.544	1.659	1.509	1.547	1.507	1.543	1.546	1.557	1.529	1.481	1.534	1.524	1.577	1.55	1.572	1.516	1.512	1.541	1.535	1.543	1.536	1.505	1.548	1.521	1.546	1.546	1.548	1.551	1.54	1.544	1.559	1.567	1.533	1.543	1.567	1.574	1.563	1.559	1.558	1.552	1.561	1.596	1.561	1.574	1.587	1.568	1.594	1.587
224	1.459	1.451	1.461	1.45	1.456	1.443	1.46	1.471	1.457	1.475	1.473	1.471	1.449	1.48	1.494	1.485	1.468	1.475	1.477	1.487	1.516	1.474	1.468	1.488	1.495	1.509	1.497	1.506	1.491	1.516	1.537	1.526	1.525	1.522	1.522	1.546	1.548	1.545	1.551	1.564	1.547	1.551	1.57	1.569	1.586	1.597	1.58	1.605	1.587
225	1.451	1.425	1.441	1.433	1.457	1.431	1.442	1.448	1.426	1.439	1.43	1.444	1.438	1.478	1.475	1.477	1.466	1.465	1.49	1.496	1.537	1.495	1.525	1.541	1.541	1.576	1.556	1.568	1.566	1.591	1.606	1.614	1.614	1.609	1.612	1.618	1.648	1.648	1.64	1.677	1.65	1.66	1.69	1.689	1.689	1.72	1.703	1.723	1.709
226	1.46	1.437	1.452	1.441	1.469	1.432	1.43	1.42	1.442	1.452	1.435	1.445	1.43	1.488	1.487	1.491	1.467	1.487	1.491	1.505	1.536	1.508	1.502	1.538	1.529	1.563	1.576	1.575	1.559	1.584	1.608	1.61	1.603	1.607	1.586	1.636	1.64	1.65	1.643	1.672	1.639	1.654	1.699	1.673	1.674	1.691	1.699	1.718	1.708
0	1.426	1.427	1.43	1.416	1.441	1.418	1.424	1.419	1.411	1.427	1.427	1.415	1.421	1.439	1.452	1.443	1.418	1.424	1.433	1.441	1.447	1.443	1.42	1.448	1.449	1.466	1.452	1.457	1.454	1.481	1.477	1.487	1.473	1.467	1.482	1.47	1.505	1.496	1.492	1.498	1.486	1.507	1.506	1.518	1.521	1.524	1.516	1.54	1.533
0	1.541	1.532	1.656	1.508	1.576	1.484	1.522	1.534	1.541	1.568	1.516	1.548	1.543	1.577	1.58	1.543	1.504	1.527	1.55	1.546	1.565	1.536	1.531	1.548	1.543	1.575	1.551	1.57	1.547	1.544	1.557	1.562	1.553	1.537	1.542	1.546	1.56	1.566	1.56	1.585	1.552	1.553	1.58	1.589	1.579	1.597	1.566	1.602	1.581
227	1.444	1.44	1.44	1.431	1.451	1.434	1.43	1.415	1.412	1.446	1.434	1.42	1.42	1.47	1.454	1.452	1.431	1.44	1.465	1.47	1.47	1.458	1.444	1.48	1.458	1.49	1.485	1.483	1.469	1.498	1.495	1.51	1.527	1.514	1.532	1.515	1.557	1.554	1.549	1.564	1.532	1.568	1.567	1.573	1.593	1.607	1.585	1.619	1.613
0	1.434	1.421	1.416	1.412	1.448	1.399	1.42	1.399	1.405	1.426	1.413	1.406	1.409	1.424	1.431	1.44	1.411	1.417	1.427	1.432	1.45	1.421	1.424	1.44	1.437	1.454	1.444	1.455	1.448	1.476	1.472	1.465	1.466	1.456	1.48	1.467	1.501	1.484	1.483	1.49	1.476	1.494	1.494	1.51	1.505	1.515	1.508	1.526	1.52
228	1.438	1.409	1.447	1.427	1.451	1.433	1.429	1.412	1.449	1.433	1.447	1.428	1.409	1.458	1.439	1.453	1.422	1.441	1.457	1.468	1.48	1.456	1.464	1.47	1.466	1.51	1.495	1.484	1.484	1.508	1.525	1.537	1.532	1.522	1.518	1.549	1.575	1.602	1.58	1.608	1.613	1.621	1.636	1.663	1.654	1.677	1.694	1.707	1.714
229	1.449	1.436	1.439	1.441	1.453	1.427	1.444	1.438	1.428	1.44	1.434	1.436	1.431	1.466	1.467	1.467	1.441	1.441	1.46	1.454	1.498	1.458	1.467	1.49	1.489	1.516	1.486	1.498	1.497	1.512	1.525	1.546	1.538	1.531	1.532	1.551	1.567	1.558	1.561	1.583	1.567	1.568	1.593	1.599	1.599	1.624	1.611	1.622	1.611
0	1.457	1.443	1.452	1.437	1.456	1.44	1.426	1.435	1.423	1.443	1.444	1.439	1.445	1.492	1.461	1.476	1.442	1.448	1.471	1.469	1.499	1.482	1.474	1.501	1.482	1.522	1.529	1.526	1.515	1.556	1.555	1.549	1.553	1.547	1.554	1.579	1.582	1.602	1.584	1.608	1.591	1.606	1.629	1.642	1.63	1.658	1.664	1.688	1.699
230	1.448	1.451	1.432	1.429	1.464	1.452	1.434	1.425	1.434	1.446	1.423	1.444	1.444	1.479	1.472	1.473	1.438	1.464	1.467	1.496	1.491	1.478	1.471	1.514	1.497	1.531	1.52	1.534	1.531	1.551	1.564	1.566	1.57	1.561	1.584	1.583	1.614	1.619	1.614	1.618	1.608	1.64	1.649	1.649	1.67	1.681	1.67	1.708	1.696
231	1.412	1.429	1.427	1.408	1.433	1.414	1.427	1.421	1.421	1.436	1.427	1.42	1.443	1.463	1.478	1.481	1.456	1.476	1.494	1.481	1.514	1.488	1.49	1.532	1.522	1.545	1.543	1.55	1.551	1.58	1.583	1.616	1.594	1.596	1.612	1.612	1.647	1.651	1.643	1.651	1.644	1.674	1.666	1.695	1.698	1.706	1.716	1.727	1.739
232	1.444	1.427	1.426	1.42	1.46	1.403	1.423	1.433	1.426	1.448	1.425	1.429	1.427	1.45	1.452	1.451	1.432	1.435	1.437	1.444	1.466	1.439	1.428	1.448	1.457	1.468	1.459	1.467	1.457	1.481	1.488	1.486	1.483	1.485	1.474	1.492	1.507	1.52	1.51	1.526	1.501	1.527	1.537	1.536	1.543	1.559	1.551	1.575	1.562
233	1.425	1.428	1.453	1.432	1.454	1.438	1.42	1.412	1.426	1.428	1.435	1.416	1.43	1.447	1.436	1.456	1.416	1.439	1.437	1.446	1.449	1.431	1.433	1.439	1.452	1.472	1.484	1.478	1.464	1.481	1.511	1.485	1.494	1.506	1.487	1.511	1.536	1.53	1.52	1.554	1.53	1.546	1.558	1.58	1.561	1.582	1.576	1.585	1.599
234	1.443	1.434	1.449	1.435	1.457	1.429	1.447	1.44	1.437	1.435	1.439	1.458	1.446	1.477	1.469	1.471	1.449	1.465	1.481	1.487	1.512	1.481	1.499	1.511	1.517	1.55	1.534	1.552	1.546	1.559	1.589	1.586	1.596	1.591	1.591	1.6	1.636	1.627	1.629	1.645	1.636	1.639	1.677	1.676	1.68	1.709	1.702	1.716	1.702
0	1.466	1.46	1.486	1.452	1.493	1.472	1.435	1.431	1.44	1.436	1.439	1.491	1.433	1.489	1.461	1.462	1.452	1.453	1.48	1.471	1.494	1.459	1.473	1.461	1.47	1.505	1.508	1.49	1.48	1.498	1.513	1.495	1.488	1.491	1.478	1.498	1.522	1.541	1.497	1.523	1.518	1.502	1.534	1.528	1.524	1.531	1.537	1.546	1.544
0	1.545	NaN	NaN	NaN	NaN	NaN	NaN	NaN	NaN	NaN	NaN	NaN	NaN	NaN	NaN	NaN	NaN	NaN	NaN	NaN	NaN	NaN	NaN	NaN	NaN	NaN	NaN	NaN	NaN	NaN	NaN	NaN	NaN	NaN	NaN	NaN	NaN	NaN	NaN	NaN	NaN	NaN	NaN	NaN	NaN	NaN	NaN	NaN	NaN
0	1.446	1.412	1.427	1.415	1.435	1.395	1.424	1.424	1.417	1.435	1.413	1.438	1.41	1.449	1.438	1.434	1.404	1.429	1.433	1.442	1.461	1.427	1.421	1.449	1.442	1.465	1.445	1.459	1.439	1.463	1.476	1.477	1.468	1.453	1.47	1.477	1.49	1.495	1.484	1.491	1.478	1.492	1.498	1.508	1.511	1.527	1.525	1.533	1.526
0	1.532	1.503	1.432	1.328	1.347	1.388	1.495	1.477	1.52	1.503	1.376	1.373	1.377	1.345	1.418	1.453	1.352	1.417	1.471	1.398	1.407	1.454	1.433	1.474	1.495	1.567	1.565	1.536	1.527	1.588	1.567	1.64	1.6	1.569	1.625	1.64	1.672	1.714	1.755	1.683	1.697	1.718	1.726	1.791	1.776	1.812	NaN	NaN	NaN
235	1.422	1.441	1.43	1.412	1.442	1.415	1.431	1.424	1.438	1.436	1.434	1.44	1.439	1.455	1.478	1.481	1.447	1.475	1.49	1.508	1.518	1.511	1.502	1.554	1.536	1.572	1.569	1.583	1.595	1.627	1.633	1.663	1.658	1.655	1.687	1.684	1.746	1.736	1.747	1.755	1.756	1.781	1.791	1.828	1.844	1.855	1.899	1.985	2.038
236	1.405	1.419	1.413	1.39	1.41	1.395	1.41	1.406	1.406	1.408	1.402	1.399	1.408	1.436	1.433	1.43	1.398	1.421	1.44	1.434	1.436	1.431	1.419	1.46	1.445	1.458	1.456	1.453	1.458	1.468	1.479	1.49	1.486	1.476	1.498	1.479	1.52	1.515	1.512	1.509	1.506	1.522	1.536	1.538	1.546	1.544	1.544	1.564	1.565
0	NaN	NaN	NaN	NaN	NaN	NaN	NaN	NaN	NaN	NaN	NaN	NaN	NaN	NaN	NaN	NaN	NaN	NaN	NaN	NaN	NaN	NaN	NaN	NaN	NaN	NaN	NaN	NaN	NaN	NaN	NaN	NaN	NaN	NaN	NaN	NaN	NaN	NaN	NaN	NaN	NaN	NaN	NaN	NaN	NaN	NaN	NaN	NaN	NaN
237	1.441	1.476	1.48	1.441	1.465	1.464	1.433	1.443	1.416	1.458	1.431	1.436	1.44	1.485	1.439	1.441	1.438	1.445	1.433	1.453	1.471	1.446	1.45	1.485	1.47	1.494	1.482	1.488	1.471	1.498	1.49	1.483	1.507	1.504	1.478	1.499	1.504	1.539	1.51	1.513	1.533	1.527	1.535	1.555	1.535	1.55	1.548	1.552	1.554
0	2.047	1.8	1.702	2.289	2.289	2.517	2.097	1.703	1.988	1.986	1.802	1.943	2.043	2.213	1.945	1.96	1.815	2.073	1.95	2.08	2.145	2.025	2.194	2.099	1.738	2.163	2.013	2.045	2.05	1.948	2.148	1.965	2.001	1.96	2.039	1.929	2.009	1.887	1.881	1.968	2.063	1.966	1.987	2.024	1.906	2.114	2.157	2.106	2.04
238	1.481	1.47	1.471	1.411	1.448	1.402	1.435	1.469	1.41	1.429	1.404	1.426	1.423	1.435	1.464	1.481	1.419	1.456	1.478	1.48	1.517	1.488	1.49	1.541	1.527	1.547	1.544	1.57	1.567	1.601	1.595	1.641	1.611	1.599	1.621	1.658	1.645	1.68	1.69	1.702	1.68	1.706	1.723	1.74	1.736	1.777	1.75	1.808	1.829
0	NaN	NaN	NaN	NaN	NaN	NaN	NaN	NaN	NaN	NaN	NaN	NaN	NaN	NaN	NaN	NaN	NaN	NaN	NaN	NaN	NaN	NaN	NaN	NaN	NaN	NaN	NaN	NaN	NaN	NaN	NaN	NaN	NaN	NaN	NaN	NaN	NaN	NaN	NaN	NaN	NaN	NaN	NaN	NaN	NaN	NaN	NaN	NaN	NaN
239	1.473	1.458	1.498	1.45	1.498	1.472	1.447	1.441	1.456	1.42	1.437	1.451	1.449	1.493	1.47	1.48	1.442	1.433	1.445	1.46	1.5	1.475	1.459	1.501	1.46	1.506	1.536	1.505	1.487	1.537	1.548	1.514	1.539	1.516	1.512	1.529	1.564	1.58	1.553	1.561	1.556	1.552	1.577	1.593	1.582	1.598	1.611	1.601	1.622
240	1.472	1.51	1.522	1.468	1.499	1.476	1.454	1.428	1.459	1.45	1.454	1.464	1.462	1.492	1.466	1.49	1.461	1.458	1.477	1.502	1.532	1.491	1.493	1.522	1.52	1.558	1.565	1.56	1.526	1.565	1.586	1.566	1.588	1.577	1.561	1.582	1.618	1.626	1.624	1.644	1.602	1.618	1.646	1.68	1.66	1.669	1.691	1.697	1.72
0	1.5	1.443	1.426	1.38	1.564	1.257	1.446	1.353	1.52	1.507	1.473	1.499	1.495	1.437	1.46	1.538	1.473	1.488	1.469	1.51	1.524	1.535	1.447	1.541	1.606	1.571	1.561	1.615	1.565	1.631	1.644	1.626	1.574	1.627	1.684	1.58	1.689	1.648	1.642	1.608	1.636	1.659	1.636	1.742	1.695	1.803	1.8	1.802	1.778
0	1.404	1.397	1.4	1.385	1.406	1.388	1.395	1.396	1.4	1.397	1.4	1.395	1.396	1.435	1.429	1.432	NaN	NaN	NaN	NaN	NaN	NaN	NaN	NaN	NaN	NaN	NaN	NaN	NaN	NaN	NaN	NaN	NaN	NaN	NaN	NaN	NaN	NaN	NaN	NaN	NaN	NaN	NaN	NaN	NaN	NaN	NaN	NaN	NaN
241	1.436	1.42	1.437	1.42	1.457	1.421	1.434	1.441	1.431	1.454	1.441	1.446	1.436	1.457	1.469	1.476	1.444	1.459	1.477	1.492	1.498	1.487	1.485	1.517	1.516	1.546	1.528	1.556	1.553	1.591	1.596	1.607	1.612	1.62	1.636	1.648	1.676	1.681	1.683	1.704	1.691	1.719	1.735	1.739	1.757	1.776	1.79	1.813	1.815
242	1.445	1.449	1.467	1.42	1.467	1.425	1.432	1.437	1.421	1.435	1.437	1.425	1.421	1.453	1.453	1.45	1.435	1.434	1.451	1.441	1.471	1.446	1.449	1.466	1.46	1.481	1.465	1.485	1.472	1.487	1.494	1.504	1.507	1.498	1.506	1.51	1.521	1.534	1.537	1.53	1.511	1.526	1.558	1.56	1.579	1.587	1.585	1.6	1.573
243	1.44	1.45	1.446	1.435	1.471	1.443	1.44	1.444	1.443	1.453	1.45	1.439	1.435	1.465	1.47	1.476	1.453	1.466	1.469	1.47	1.5	1.485	1.471	1.499	1.492	1.521	1.507	1.53	1.518	1.541	1.545	1.552	1.547	1.54	1.553	1.565	1.589	1.573	1.572	1.581	1.563	1.577	1.59	1.601	1.611	1.63	1.616	1.623	1.616
244	1.431	1.431	1.441	1.427	1.444	1.418	1.426	1.438	1.421	1.447	1.44	1.438	1.43	1.465	1.461	1.474	1.446	1.461	1.473	1.473	1.505	1.48	1.48	1.502	1.504	1.537	1.517	1.538	1.533	1.557	1.572	1.572	1.569	1.574	1.586	1.589	1.609	1.609	1.624	1.631	1.622	1.64	1.639	1.668	1.669	1.67	1.686	1.712	1.699
0	NaN	NaN	NaN	NaN	NaN	NaN	NaN	NaN	NaN	NaN	NaN	NaN	NaN	NaN	NaN	NaN	NaN	NaN	NaN	NaN	NaN	NaN	NaN	NaN	NaN	NaN	NaN	NaN	NaN	NaN	NaN	NaN	NaN	NaN	NaN	NaN	NaN	NaN	NaN	NaN	NaN	NaN	NaN	NaN	NaN	NaN	NaN	NaN	NaN
245	1.364	1.355	1.39	1.385	1.407	1.357	1.379	1.369	1.376	1.388	1.378	1.388	1.369	1.385	1.401	1.399	1.374	1.393	1.383	1.395	1.407	1.39	1.376	1.406	1.411	1.42	1.415	1.411	1.408	1.435	1.441	1.441	1.444	1.437	1.449	1.429	1.465	1.454	1.454	1.453	1.442	1.47	1.46	1.489	1.483	1.501	1.487	1.507	1.502
0	1.379	1.365	1.396	1.39	1.413	1.371	1.379	1.374	1.382	1.396	1.379	1.391	1.378	1.401	1.405	1.414	1.385	1.395	1.402	1.406	1.418	1.401	1.391	1.417	1.414	1.424	1.415	1.419	1.418	1.436	1.451	1.445	1.447	1.433	1.456	1.442	1.469	1.455	1.459	1.47	1.455	1.476	1.467	1.488	1.487	1.495	1.485	1.52	1.502
246	1.433	1.42	1.438	1.39	1.452	1.436	1.424	1.444	1.447	1.416	1.44	1.418	1.412	1.443	1.461	1.452	1.405	1.417	1.446	1.415	1.447	1.415	1.41	1.433	1.438	1.452	1.458	1.461	1.44	1.439	1.483	1.471	1.465	1.449	1.455	1.437	1.502	1.472	1.471	1.486	1.465	1.487	1.481	1.485	1.487	1.494	1.473	1.508	1.496
247	1.415	1.391	1.411	1.39	1.417	1.397	1.392	1.396	1.395	1.389	1.389	1.394	1.386	1.412	1.407	1.421	1.394	1.405	1.423	1.413	1.443	1.421	1.41	1.428	1.432	1.445	1.446	1.456	1.442	1.458	1.477	1.477	1.466	1.477	1.478	1.471	1.512	1.504	1.506	1.521	1.497	1.515	1.523	1.531	1.539	1.543	1.531	1.558	1.548
248	1.431	1.434	1.441	1.418	1.432	1.417	1.438	1.414	1.415	1.448	1.429	1.419	1.431	1.441	1.457	1.456	1.417	1.438	1.451	1.467	1.474	1.476	1.466	1.484	1.487	1.523	1.494	1.515	1.513	1.524	1.536	1.541	1.533	1.55	1.547	1.538	1.577	1.565	1.567	1.584	1.573	1.594	1.583	1.686	1.698	1.613	1.676	1.629	1.624
249	1.433	1.407	1.43	1.4	1.45	1.416	1.403	1.428	1.431	1.402	1.413	1.411	1.394	1.428	1.445	1.44	1.392	1.415	1.442	1.423	1.456	1.424	1.413	1.428	1.44	1.449	1.442	1.455	1.435	1.44	1.472	1.462	1.459	1.445	1.443	1.439	1.491	1.458	1.469	1.492	1.463	1.484	1.485	1.488	1.492	1.498	1.485	1.528	1.511
250	1.909	1.834	1.862	1.709	1.705	1.805	1.593	1.795	1.634	1.765	1.809	1.795	1.668	1.77	1.797	1.724	1.706	1.712	1.736	1.75	1.77	1.708	1.733	1.78	1.679	1.715	1.727	1.767	1.7	1.786	1.775	1.784	1.762	1.798	1.719	1.727	1.763	1.695	1.681	1.735	1.726	1.771	1.846	1.763	1.763	1.758	1.765	1.81	1.768
251	1.412	1.372	1.403	1.39	1.409	1.381	1.392	1.39	1.381	1.39	1.391	1.399	1.382	1.407	1.413	1.431	1.397	1.412	1.44	1.464	1.485	1.507	1.481	1.527	1.491	1.492	1.489	1.53	1.536	1.555	1.571	1.557	1.569	1.573	1.605	1.551	1.599	1.573	1.586	1.617	1.585	1.594	1.62	1.613	1.6	1.612	1.601	1.622	1.619
252	1.443	1.445	1.466	1.449	1.448	1.436	1.431	1.439	1.418	1.462	1.43	1.462	1.444	1.474	1.468	1.463	1.449	1.46	1.47	1.478	1.488	1.453	1.449	1.49	1.481	1.497	1.483	1.48	1.481	1.504	1.513	1.507	1.506	1.52	1.504	1.516	1.53	1.516	1.509	1.538	1.523	1.543	1.546	1.556	1.549	1.57	1.573	1.576	1.571
253	1.531	1.527	1.546	1.506	1.566	1.524	1.506	1.526	1.556	1.542	1.538	1.511	1.507	1.562	1.524	1.548	1.528	1.513	1.542	1.511	1.54	1.535	1.531	1.543	1.527	1.56	1.54	1.584	1.556	1.582	1.59	1.574	1.553	1.558	1.549	1.542	1.575	1.559	1.549	1.549	1.53	1.541	1.592	1.577	1.584	1.636	1.6	1.596	1.583
0	NaN	NaN	NaN	NaN	NaN	NaN	NaN	NaN	NaN	NaN	NaN	NaN	NaN	NaN	NaN	NaN	NaN	NaN	NaN	NaN	NaN	NaN	NaN	NaN	NaN	NaN	NaN	NaN	NaN	NaN	NaN	NaN	NaN	NaN	NaN	NaN	NaN	NaN	NaN	NaN	NaN	NaN	NaN	NaN	NaN	NaN	NaN	NaN	NaN
0	1.747	2.155	1.866	1.889	1.915	1.94	1.774	1.958	1.878	1.956	2	2.146	1.997	2.032	1.881	1.938	1.978	1.905	NaN	NaN	NaN	NaN	NaN	NaN	NaN	NaN	NaN	NaN	NaN	NaN	NaN	NaN	NaN	NaN	NaN	NaN	NaN	NaN	NaN	NaN	NaN	NaN	NaN	NaN	NaN	NaN	NaN	NaN	NaN
0	1.457	1.449	1.479	1.457	1.508	1.452	1.452	1.436	1.441	1.434	1.454	1.459	NaN	NaN	NaN	NaN	NaN	NaN	NaN	NaN	NaN	NaN	NaN	NaN	NaN	NaN	NaN	NaN	NaN	NaN	NaN	NaN	NaN	NaN	NaN	NaN	NaN	NaN	NaN	NaN	NaN	NaN	NaN	NaN	NaN	NaN	NaN	NaN	NaN
0	1.382	1.603	1.641	NaN	NaN	NaN	NaN	NaN	NaN	NaN	NaN	NaN	NaN	NaN	NaN	NaN	NaN	NaN	NaN	NaN	NaN	NaN	NaN	NaN	NaN	NaN	NaN	NaN	NaN	NaN	NaN	NaN	NaN	NaN	NaN	NaN	NaN	NaN	NaN	NaN	NaN	NaN	NaN	NaN	NaN	NaN	NaN	NaN	NaN
254	1.434	1.425	1.409	1.412	1.435	1.411	1.411	1.411	1.406	1.433	1.42	1.42	1.42	1.46	1.456	1.462	1.438	1.457	1.476	1.495	1.515	1.506	1.52	1.54	1.543	1.596	1.579	1.621	1.611	1.639	1.665	1.675	1.697	1.701	1.723	1.738	1.771	1.781	1.798	1.847	1.897	2.028	NaN	NaN	NaN	NaN	NaN	NaN	NaN
0	1.482	1.443	1.47	1.455	1.463	1.457	1.452	1.456	1.456	1.472	1.453	1.462	1.447	1.474	1.435	1.47	1.435	NaN	NaN	NaN	NaN	NaN	NaN	NaN	NaN	NaN	NaN	NaN	NaN	NaN	NaN	NaN	NaN	NaN	NaN	NaN	NaN	NaN	NaN	NaN	NaN	NaN	NaN	NaN	NaN	NaN	NaN	NaN	NaN
0	NaN	NaN	NaN	NaN	NaN	NaN	NaN	NaN	NaN	NaN	NaN	NaN	NaN	NaN	NaN	NaN	NaN	NaN	NaN	NaN	NaN	NaN	NaN	NaN	NaN	NaN	NaN	NaN	NaN	NaN	NaN	NaN	NaN	NaN	NaN	NaN	NaN	NaN	NaN	NaN	NaN	NaN	NaN	NaN	NaN	NaN	NaN	NaN	NaN
0	NaN	NaN	NaN	NaN	NaN	NaN	NaN	NaN	NaN	NaN	NaN	NaN	NaN	NaN	NaN	NaN	NaN	NaN	NaN	NaN	NaN	NaN	NaN	NaN	NaN	NaN	NaN	NaN	NaN	NaN	NaN	NaN	NaN	NaN	NaN	NaN	NaN	NaN	NaN	NaN	NaN	NaN	NaN	NaN	NaN	NaN	NaN	NaN	NaN
255	1.441	1.444	1.454	1.448	1.429	1.439	1.412	1.436	1.414	1.443	1.437	1.438	1.43	1.468	1.451	1.46	1.426	1.444	1.456	1.459	1.462	1.446	1.457	1.485	1.478	1.499	1.486	1.49	1.492	1.516	1.533	1.531	1.536	1.548	1.529	1.535	1.564	1.547	1.55	1.579	1.54	1.575	1.585	1.592	1.593	1.6	1.585	1.604	1.616
256	1.504	1.441	1.483	1.462	1.499	1.468	1.463	1.482	1.504	1.491	1.463	1.494	1.463	1.502	1.494	1.494	1.497	1.489	1.519	1.498	1.526	1.525	1.521	1.551	1.533	1.552	1.557	1.603	1.574	1.607	1.633	1.636	1.638	1.645	1.677	1.621	1.683	1.709	1.704	1.712	1.686	1.715	1.731	1.74	1.746	1.764	1.76	1.816	1.821
0	1.437	1.413	1.424	1.42	1.448	1.411	1.412	1.414	1.411	1.423	1.423	1.415	1.412	1.443	1.441	1.448	1.424	1.42	1.442	1.432	1.463	1.437	1.432	1.45	1.445	1.461	1.452	1.46	1.456	1.475	1.49	1.492	1.49	1.478	1.49	1.488	1.524	1.51	1.501	1.518	1.495	1.519	1.529	1.528	1.538	1.53	1.531	1.556	1.541
257	1.529	1.515	1.565	1.492	1.552	1.54	1.501	1.551	1.528	1.547	1.551	1.53	1.487	1.556	1.559	1.537	1.506	1.528	1.551	1.584	1.566	1.533	1.548	1.58	1.551	1.591	1.561	1.573	1.585	1.598	1.602	1.61	1.628	1.59	1.575	1.589	1.627	1.626	1.616	1.633	1.585	1.622	1.654	1.669	1.661	1.689	1.693	1.708	1.638
258	1.436	1.439	1.463	1.444	1.449	1.437	1.414	1.446	1.44	1.465	1.417	1.443	1.437	1.494	1.464	1.464	1.466	1.467	1.476	1.52	1.509	1.484	1.504	1.532	1.518	1.55	1.518	1.544	1.545	1.58	1.587	1.593	1.606	1.6	1.597	1.598	1.64	1.642	1.628	1.649	1.63	1.669	1.684	1.705	1.693	1.716	1.706	1.738	1.731
259	1.374	1.427	1.472	1.404	1.466	1.396	1.482	1.406	1.451	1.471	1.452	1.432	1.44	1.474	1.498	1.498	1.462	1.467	1.511	1.501	1.495	1.488	1.453	1.464	1.486	1.506	1.492	1.492	1.481	1.513	1.511	1.499	1.508	1.519	1.534	1.531	1.538	1.517	1.506	1.523	1.51	1.568	1.532	1.545	1.572	1.568	1.559	1.587	1.586
260	1.436	1.422	1.463	1.448	1.452	1.433	1.426	1.436	1.404	1.436	1.431	1.432	1.412	1.462	1.453	1.434	1.441	1.442	1.436	1.471	1.46	1.443	1.446	1.478	1.466	1.482	1.459	1.471	1.471	1.49	1.491	1.499	1.506	1.512	1.496	1.495	1.532	1.517	1.517	1.556	1.51	1.542	1.552	1.569	1.575	1.572	1.565	1.577	1.575
261	1.4	1.406	1.439	1.399	1.439	1.398	1.449	1.385	1.416	1.449	1.423	1.432	1.425	1.447	1.457	1.461	1.402	1.437	1.456	1.456	1.475	1.474	1.446	1.472	1.476	1.481	1.49	1.467	1.484	1.522	1.531	1.521	1.526	1.525	1.538	1.517	1.579	1.552	1.556	1.573	1.54	1.572	1.564	1.588	1.577	1.593	1.595	1.611	1.605
262	1.397	1.418	1.425	1.423	1.479	1.396	1.456	1.393	1.435	1.461	1.435	1.424	1.437	1.461	1.464	1.481	1.448	1.464	1.481	1.464	1.474	1.47	1.442	1.463	1.466	1.484	1.467	1.465	1.461	1.49	1.509	1.508	1.507	1.49	1.514	1.495	1.541	1.527	1.528	1.535	1.516	1.531	1.549	1.551	1.542	1.552	1.549	1.568	1.557
263	1.421	1.414	1.421	1.407	1.437	1.404	1.416	1.414	1.411	1.405	1.413	1.413	1.403	1.439	1.442	1.439	1.423	1.433	1.449	1.456	1.465	1.447	1.461	1.475	1.478	1.503	1.502	1.516	1.502	1.537	1.549	1.558	1.555	1.567	1.573	1.575	1.616	1.605	1.597	1.622	1.602	1.643	1.651	1.657	1.676	1.691	1.682	1.7	1.681
264	1.447	1.423	1.427	1.437	1.459	1.419	1.425	1.425	1.412	1.428	1.436	1.42	1.414	1.439	1.442	1.447	1.427	1.425	1.43	1.432	1.455	1.434	1.421	1.435	1.443	1.459	1.442	1.452	1.444	1.455	1.476	1.473	1.464	1.456	1.461	1.466	1.495	1.481	1.471	1.485	1.463	1.486	1.488	1.486	1.495	1.496	1.484	1.518	1.501
265	1.428	1.403	1.421	1.417	1.445	1.407	1.419	1.426	1.413	1.414	1.424	1.423	1.415	1.449	1.457	1.452	1.429	1.441	1.453	1.466	1.478	1.465	1.462	1.468	1.472	1.51	1.5	1.517	1.507	1.525	1.537	1.545	1.542	1.544	1.54	1.544	1.586	1.572	1.564	1.579	1.574	1.603	1.612	1.62	1.632	1.636	1.642	1.651	1.629
266	1.457	1.446	1.458	1.452	1.461	1.429	1.451	1.457	1.446	1.456	1.444	1.463	1.448	1.484	1.475	1.488	1.477	1.48	1.499	1.511	1.522	1.48	1.493	1.514	1.522	1.541	1.53	1.543	1.546	1.558	1.583	1.593	1.578	1.582	1.577	1.576	1.62	1.609	1.603	1.62	1.61	1.632	1.64	1.645	1.656	1.673	1.659	1.694	1.666
267	1.376	1.426	1.432	1.415	1.457	1.413	1.469	1.385	1.427	1.461	1.417	1.392	1.417	1.445	1.457	1.445	1.428	1.44	1.458	1.464	1.469	1.47	1.443	1.457	1.467	1.478	1.47	1.473	1.475	1.496	1.506	1.52	1.499	1.495	1.505	1.518	1.547	1.53	1.522	1.539	1.519	1.544	1.554	1.574	1.572	1.566	1.576	1.6	1.585
268	1.421	1.41	1.414	1.406	1.43	1.393	1.41	1.413	1.4	1.423	1.42	1.408	1.405	1.44	1.44	1.438	1.43	1.436	1.432	1.462	1.464	1.428	1.442	1.465	1.457	1.505	1.489	1.487	1.487	1.517	1.526	1.526	1.532	1.532	1.537	1.538	1.564	1.576	1.584	1.595	1.585	1.614	1.629	1.642	1.66	1.664	1.672	1.705	1.687
269	1.454	1.438	1.44	1.432	1.465	1.44	1.446	1.433	1.428	1.458	1.433	1.45	1.433	1.47	1.462	1.467	1.451	1.465	1.479	1.481	1.496	1.475	1.479	1.496	1.496	1.507	1.501	1.528	1.525	1.544	1.555	1.571	1.563	1.563	1.567	1.559	1.607	1.59	1.592	1.61	1.596	1.619	1.625	1.644	1.644	1.661	1.652	1.68	1.656
270	1.411	1.395	1.414	1.407	1.437	1.41	1.406	1.397	1.401	1.422	1.412	1.412	1.399	1.422	1.432	1.43	1.422	1.423	1.431	1.439	1.465	1.43	1.445	1.461	1.463	1.502	1.49	1.499	1.498	1.526	1.536	1.534	1.536	1.547	1.543	1.539	1.585	1.592	1.599	1.621	1.605	1.636	1.636	1.665	1.673	1.683	1.687	1.704	1.695
271	1.419	1.422	1.424	1.429	1.435	1.415	1.42	1.416	1.406	1.435	1.411	1.419	1.403	1.439	1.437	1.439	1.417	1.432	1.44	1.436	1.45	1.435	1.439	1.452	1.452	1.469	1.454	1.468	1.464	1.485	1.477	1.498	1.487	1.489	1.489	1.477	1.511	1.501	1.485	1.508	1.494	1.516	1.516	1.528	1.533	1.529	1.532	1.551	1.522
272	1.441	1.422	1.436	1.427	1.454	1.432	1.438	1.43	1.429	1.451	1.436	1.433	1.418	1.457	1.458	1.462	1.463	1.481	1.491	1.482	1.498	1.464	1.458	1.486	1.478	1.5	1.488	1.492	1.496	1.502	1.513	1.518	1.521	1.512	1.515	1.523	1.553	1.545	1.544	1.564	1.541	1.561	1.587	1.587	1.586	1.606	1.591	1.615	1.589
273	1.43	1.41	1.42	1.419	1.437	1.413	1.414	1.419	1.397	1.43	1.408	1.423	1.404	1.437	1.439	1.429	1.424	1.418	1.429	1.439	1.457	1.425	1.437	1.45	1.453	1.477	1.471	1.47	1.471	1.492	1.49	1.5	1.498	1.495	1.503	1.498	1.525	1.516	1.515	1.533	1.525	1.556	1.549	1.573	1.57	1.584	1.581	1.598	1.575
274	1.471	1.44	1.459	1.45	1.475	1.447	1.451	1.463	1.47	1.478	1.457	1.467	1.459	1.508	1.525	1.507	1.514	1.515	1.546	1.565	1.59	1.546	1.57	1.597	1.6	1.65	1.638	1.665	1.658	1.676	1.729	1.726	1.732	1.728	1.755	1.755	1.792	1.784	1.781	1.823	1.809	1.84	1.834	1.853	1.891	1.879	1.879	1.936	1.929
0	1.484	1.468	1.472	1.483	1.496	1.475	1.472	1.476	1.476	1.5	1.484	1.483	1.48	1.521	1.546	1.533	1.504	1.533	1.54	1.579	1.599	1.544	1.56	1.586	1.575	1.608	1.595	1.625	1.63	1.637	1.689	1.694	1.682	1.679	1.688	1.68	1.717	1.714	1.714	1.722	1.717	1.744	1.732	1.75	1.773	1.799	1.788	1.819	1.779
0	1.44	1.425	1.434	1.439	1.457	1.422	1.439	1.433	1.422	1.445	1.423	1.431	1.424	1.458	1.457	1.485	1.478	1.481	1.478	1.498	1.493	1.467	1.463	1.488	1.478	1.489	1.493	1.508	1.497	1.525	1.539	1.524	1.541	1.536	1.539	1.531	1.575	1.573	1.568	1.578	1.566	1.591	1.594	1.6	1.625	1.629	1.607	1.637	1.628
275	1.458	1.457	1.471	1.45	1.474	1.472	1.438	1.456	1.449	1.456	1.464	1.441	1.453	1.488	1.497	1.495	1.496	1.506	1.51	1.538	1.549	1.538	1.54	1.552	1.57	1.612	1.571	1.616	1.62	1.638	1.662	1.658	1.673	1.675	1.672	1.683	1.712	1.715	1.728	1.706	1.711	1.746	1.762	1.749	1.746	1.799	1.776	1.815	1.792
276	1.472	1.444	1.456	1.455	1.474	1.454	1.456	1.456	1.451	1.467	1.46	1.437	1.433	1.466	1.472	1.473	1.457	1.469	1.468	1.483	1.498	1.484	1.479	1.488	1.497	1.543	1.539	1.542	1.557	1.587	1.586	1.606	1.591	1.593	1.609	1.613	1.655	1.637	1.636	1.644	1.654	1.678	1.687	1.677	1.707	1.76	1.715	1.762	1.744
277	1.519	1.471	1.494	1.482	1.503	1.473	1.503	1.483	1.467	1.519	1.498	1.483	1.483	1.506	1.493	1.509	1.493	1.507	1.523	1.529	1.549	1.505	1.53	1.537	1.537	1.564	1.561	1.568	1.562	1.58	1.582	1.609	1.592	1.612	1.59	1.588	1.634	1.632	1.619	1.642	1.62	1.655	1.666	1.666	1.695	1.686	1.669	1.693	1.668
278	1.493	1.49	1.485	1.497	1.501	1.475	1.498	1.507	1.47	1.508	1.49	1.506	1.484	1.511	1.517	1.545	1.487	1.506	1.534	1.532	1.54	1.539	1.544	1.55	1.542	1.552	1.564	1.578	1.572	1.595	1.588	1.601	1.597	1.626	1.594	1.566	1.624	1.605	1.605	1.614	1.616	1.643	1.63	1.644	1.661	1.66	1.654	1.689	1.65
0	1.457	1.457	1.461	1.45	1.47	1.453	1.455	1.455	1.448	1.461	1.42	1.435	1.431	1.471	1.478	1.455	1.443	NaN	NaN	NaN	NaN	NaN	NaN	NaN	NaN	NaN	NaN	NaN	NaN	NaN	NaN	NaN	NaN	NaN	NaN	NaN	NaN	NaN	NaN	NaN	NaN	NaN	NaN	NaN	NaN	NaN	NaN	NaN	NaN
279	1.476	1.449	1.454	1.438	1.485	1.435	1.454	1.442	1.453	1.475	1.483	1.469	1.453	1.491	1.499	1.491	1.493	1.508	1.503	1.544	1.555	1.542	1.532	1.556	1.559	1.606	1.586	1.604	1.597	1.608	1.633	1.627	1.665	1.659	1.642	1.667	1.682	1.69	1.7	1.675	1.708	1.711	1.728	1.735	1.744	1.767	1.748	1.773	1.768
280	1.443	1.424	1.452	1.446	1.457	1.427	1.439	1.44	1.433	1.448	1.446	1.448	1.448	1.476	1.481	1.471	1.462	1.468	1.476	1.486	1.511	1.481	1.486	1.494	1.506	1.545	1.528	1.54	1.537	1.559	1.563	1.565	1.56	1.571	1.563	1.558	1.598	1.597	1.599	1.617	1.601	1.616	1.628	1.639	1.65	1.652	1.651	1.684	1.656
281	1.41	1.391	1.41	1.4	1.419	1.39	1.396	1.404	1.382	1.397	1.387	1.376	1.38	1.402	1.405	1.394	1.374	1.382	1.4	1.404	1.412	1.388	1.392	1.411	1.409	1.399	1.386	1.386	1.369	1.401	1.4	1.368	1.398	1.407	1.397	1.41	1.44	1.426	1.429	1.44	1.432	1.451	1.454	1.46	1.462	1.445	1.462	1.488	1.468
282	1.441	1.408	1.432	1.427	1.441	1.417	1.427	1.422	1.42	1.443	1.433	1.424	1.422	1.454	1.462	1.451	1.444	1.451	1.458	1.464	1.486	1.464	1.476	1.5	1.487	1.519	1.508	1.521	1.513	1.54	1.543	1.553	1.538	1.554	1.552	1.547	1.582	1.581	1.573	1.592	1.573	1.594	1.608	1.625	1.631	1.628	1.636	1.649	1.632
283	1.462	1.459	1.468	1.479	1.481	1.453	1.432	1.462	1.459	1.473	1.45	1.437	1.438	1.481	1.48	1.471	1.457	1.458	1.476	1.49	1.511	1.479	1.478	1.507	1.483	1.522	1.5	1.523	1.516	1.528	1.549	1.547	1.535	1.533	1.537	1.541	1.563	1.567	1.563	1.578	1.554	1.573	1.58	1.586	1.597	1.607	1.6	1.627	1.608
284	1.43	1.4	1.418	1.416	1.431	1.403	1.419	1.419	1.405	1.412	1.415	1.42	1.404	1.429	1.442	1.452	1.434	1.443	1.456	1.458	1.486	1.476	1.457	1.496	1.504	1.521	1.527	1.537	1.532	1.562	1.589	1.578	1.589	1.582	1.589	1.599	1.64	1.637	1.642	1.659	1.647	1.678	1.671	1.688	1.69	1.721	1.72	1.746	1.734
285	1.479	1.44	1.454	1.463	1.492	1.442	1.46	1.459	1.444	1.458	1.474	1.459	1.471	1.485	1.498	1.512	1.508	1.511	1.531	1.526	1.573	1.545	1.554	1.566	1.615	1.645	1.645	1.678	1.682	1.706	1.759	1.772	1.787	1.827	1.881	1.953	2.06	2.132	2.191	2.247	2.254	2.321	2.312	2.344	2.372	2.349	2.343	2.366	2.354
286	1.46	1.429	1.434	1.472	1.476	1.423	1.444	1.441	1.435	1.455	1.454	1.447	1.461	1.485	1.463	1.503	1.501	1.504	1.501	1.511	1.563	1.545	1.524	1.54	1.59	1.605	1.615	1.65	1.634	1.649	1.696	1.694	1.712	1.71	1.721	1.791	1.828	1.818	1.826	1.902	1.917	1.989	2.044	2.148	2.189	2.244	2.257	2.342	2.318
287	1.417	1.404	1.415	1.419	1.427	1.404	1.406	1.418	1.408	1.417	1.405	1.396	1.394	1.434	1.43	1.424	1.402	1.41	1.423	1.423	1.448	1.424	1.423	1.44	1.432	1.463	1.453	1.463	1.449	1.469	1.486	1.479	1.486	1.484	1.486	1.48	1.514	1.511	1.511	1.527	1.506	1.53	1.536	1.55	1.554	1.566	1.556	1.583	1.566
288	1.466	1.43	1.445	1.45	1.474	1.43	1.447	1.426	1.427	1.464	1.436	1.437	1.445	1.461	1.481	1.494	1.505	1.524	1.513	1.539	1.582	1.572	1.576	1.621	1.686	1.715	1.698	1.759	1.772	1.8	1.832	1.892	1.901	1.941	2.025	2.074	2.174	2.189	2.237	2.3	2.249	2.308	2.307	2.317	2.326	2.308	2.349	2.344	2.331
289	1.418	1.401	1.424	1.412	1.422	1.403	1.396	1.41	1.399	1.408	1.399	1.389	1.407	1.432	1.429	1.416	1.396	1.419	1.417	1.421	1.445	1.417	1.42	1.431	1.431	1.451	1.442	1.449	1.447	1.455	1.481	1.476	1.469	1.469	1.473	1.471	1.501	1.497	1.497	1.507	1.484	1.501	1.509	1.521	1.516	1.524	1.521	1.546	1.529
290	1.441	1.406	1.416	1.418	1.432	1.414	1.427	1.416	1.429	1.439	1.417	1.411	1.389	1.437	1.447	1.44	1.42	1.429	1.439	1.446	1.472	1.449	1.443	1.475	1.481	1.499	1.507	1.508	1.513	1.532	1.558	1.552	1.575	1.571	1.585	1.59	1.623	1.632	1.641	1.667	1.662	1.696	1.687	1.713	1.727	1.776	1.819	1.901	1.92
0	NaN	NaN	NaN	NaN	NaN	NaN	NaN	NaN	NaN	NaN	NaN	NaN	NaN	NaN	NaN	NaN	NaN	NaN	NaN	NaN	NaN	NaN	NaN	NaN	NaN	NaN	NaN	NaN	NaN	NaN	NaN	NaN	NaN	NaN	NaN	NaN	NaN	NaN	NaN	NaN	NaN	NaN	NaN	NaN	NaN	NaN	NaN	NaN	NaN
291	1.434	1.425	1.439	1.435	1.439	1.437	1.424	1.417	1.423	1.427	1.431	1.42	1.409	1.448	1.444	1.441	1.429	1.436	1.454	1.457	1.466	1.444	1.443	1.465	1.467	1.476	1.474	1.484	1.486	1.495	1.506	1.504	1.515	1.495	1.501	1.51	1.528	1.52	1.524	1.542	1.521	1.54	1.544	1.552	1.555	1.563	1.559	1.578	1.571
0	1.577	1.526	1.583	NaN	NaN	NaN	NaN	NaN	NaN	NaN	NaN	NaN	NaN	NaN	NaN	NaN	NaN	NaN	NaN	NaN	NaN	NaN	NaN	NaN	NaN	NaN	NaN	NaN	NaN	NaN	NaN	NaN	NaN	NaN	NaN	NaN	NaN	NaN	NaN	NaN	NaN	NaN	NaN	NaN	NaN	NaN	NaN	NaN	NaN
292	1.586	1.51	1.56	1.534	1.594	1.569	1.566	1.555	1.555	1.568	1.547	1.539	1.539	1.578	1.56	1.596	1.544	1.553	1.583	1.57	1.579	1.569	1.552	1.555	1.579	1.593	1.619	1.615	1.601	1.611	1.656	1.627	1.628	1.617	1.608	1.615	1.647	1.645	1.633	1.661	1.671	1.65	1.653	1.648	1.659	1.702	1.689	1.712	1.693
0	NaN	NaN	NaN	NaN	NaN	NaN	NaN	NaN	NaN	NaN	NaN	NaN	NaN	NaN	NaN	NaN	NaN	NaN	NaN	NaN	NaN	NaN	NaN	NaN	NaN	NaN	NaN	NaN	NaN	NaN	NaN	NaN	NaN	NaN	NaN	NaN	NaN	NaN	NaN	NaN	NaN	NaN	NaN	NaN	NaN	NaN	NaN	NaN	NaN
0	2.097	2.286	1.841	1.416	1.743	NaN	NaN	NaN	NaN	NaN	NaN	NaN	NaN	NaN	NaN	NaN	NaN	NaN	NaN	NaN	NaN	NaN	NaN	NaN	NaN	NaN	NaN	NaN	NaN	NaN	NaN	NaN	NaN	NaN	NaN	NaN	NaN	NaN	NaN	NaN	NaN	NaN	NaN	NaN	NaN	NaN	NaN	NaN	NaN
0	NaN	NaN	NaN	NaN	NaN	NaN	NaN	NaN	NaN	NaN	NaN	NaN	NaN	NaN	NaN	NaN	NaN	NaN	NaN	NaN	NaN	NaN	NaN	NaN	NaN	NaN	NaN	NaN	NaN	NaN	NaN	NaN	NaN	NaN	NaN	NaN	NaN	NaN	NaN	NaN	NaN	NaN	NaN	NaN	NaN	NaN	NaN	NaN	NaN
293	1.439	1.422	1.431	1.444	1.44	1.432	1.42	1.414	1.424	1.437	1.429	1.432	1.413	1.455	1.46	1.461	1.443	1.446	1.463	1.469	1.479	1.453	1.47	1.481	1.49	1.501	1.499	1.516	1.512	1.52	1.538	1.53	1.547	1.532	1.543	1.543	1.564	1.562	1.566	1.575	1.564	1.582	1.589	1.589	1.599	1.618	1.604	1.634	1.629
294	1.452	1.391	1.424	1.464	1.459	1.42	1.43	1.428	1.414	1.446	1.428	1.442	1.465	1.47	1.503	1.505	1.502	1.542	1.521	1.55	1.608	1.594	1.595	1.64	1.703	1.738	1.726	1.804	1.788	1.799	1.843	1.88	1.913	1.9	1.962	2.006	2.074	2.103	2.134	2.18	2.195	2.263	2.27	2.308	2.314	2.3	2.305	2.351	2.327
295	1.459	1.443	1.435	1.433	1.464	1.448	1.456	1.443	1.409	1.434	1.425	1.423	1.413	1.443	1.448	1.448	1.422	1.412	1.431	1.421	1.45	1.418	1.428	1.444	1.444	1.457	1.443	1.451	1.448	1.45	1.467	1.461	1.459	1.468	1.46	1.457	1.476	1.479	1.477	1.481	1.461	1.494	1.486	1.491	1.488	1.489	1.491	1.502	1.477
0	1.402	1.368	1.385	1.403	1.41	1.386	1.385	1.374	1.359	1.399	1.364	1.377	1.389	1.417	1.396	1.404	1.386	1.389	1.383	1.387	1.406	1.39	1.385	1.398	1.411	1.422	1.403	1.433	1.417	1.425	1.427	1.435	1.438	1.433	1.434	1.429	1.465	1.455	1.457	1.453	1.437	1.467	1.462	1.463	1.47	1.486	1.486	1.496	1.489
296	1.44	1.418	1.442	1.425	1.431	1.417	1.433	1.432	1.417	1.434	1.431	1.414	1.417	1.457	1.457	1.45	1.422	1.435	1.447	1.442	1.474	1.442	1.446	1.464	1.464	1.482	1.466	1.482	1.471	1.481	1.501	1.496	1.499	1.492	1.495	1.497	1.521	1.511	1.516	1.531	1.513	1.524	1.538	1.541	1.549	1.55	1.545	1.57	1.553
297	1.417	1.401	1.412	1.414	1.407	1.434	1.409	1.384	1.394	1.421	1.406	1.411	1.402	1.433	1.438	1.434	1.411	1.403	1.44	1.448	1.454	1.44	1.457	1.459	1.468	1.499	1.513	1.518	1.524	1.542	1.575	1.58	1.592	1.585	1.606	1.601	1.64	1.638	1.672	1.689	1.699	1.715	1.726	1.757	1.801	1.849	1.9	2.051	2.139
0	1.391	1.371	1.379	1.417	1.45	1.396	1.399	1.398	1.366	1.377	1.356	1.365	1.369	1.388	1.369	1.385	1.36	1.347	1.381	1.369	1.404	1.398	1.374	1.41	1.381	1.433	1.407	1.469	1.434	1.428	1.425	1.416	1.439	1.435	1.454	1.449	1.499	1.474	1.483	1.477	1.479	1.495	1.46	1.506	1.487	1.52	1.499	1.518	1.484
0	1.58	1.539	1.472	1.437	1.525	1.502	1.382	1.371	1.423	1.406	1.459	1.45	1.398	1.492	1.412	1.49	1.407	1.43	1.032	1.558	1.554	1.49	1.484	1.474	1.476	1.581	1.518	1.508	1.462	1.51	1.515	1.577	1.536	1.526	1.535	1.567	1.582	1.529	1.569	1.587	1.531	1.624	1.527	1.601	1.601	1.609	1.616	1.599	1.619
0	1.475	1.758	1.312	NaN	NaN	NaN	NaN	NaN	NaN	NaN	NaN	NaN	NaN	NaN	NaN	NaN	NaN	NaN	NaN	NaN	NaN	NaN	NaN	NaN	NaN	NaN	NaN	NaN	NaN	NaN	NaN	NaN	NaN	NaN	NaN	NaN	NaN	NaN	NaN	NaN	NaN	NaN	NaN	NaN	NaN	NaN	NaN	NaN	NaN
0	1.523	1.15	1.177	NaN	NaN	NaN	NaN	NaN	NaN	NaN	NaN	NaN	NaN	NaN	NaN	NaN	NaN	NaN	NaN	NaN	NaN	NaN	NaN	NaN	NaN	NaN	NaN	NaN	NaN	NaN	NaN	NaN	NaN	NaN	NaN	NaN	NaN	NaN	NaN	NaN	NaN	NaN	NaN	NaN	NaN	NaN	NaN	NaN	NaN
0	NaN	NaN	NaN	NaN	NaN	NaN	NaN	NaN	NaN	NaN	NaN	NaN	NaN	NaN	NaN	NaN	NaN	NaN	NaN	NaN	NaN	NaN	NaN	NaN	NaN	NaN	NaN	NaN	NaN	NaN	NaN	NaN	NaN	NaN	NaN	NaN	NaN	NaN	NaN	NaN	NaN	NaN	NaN	NaN	NaN	NaN	NaN	NaN	NaN
298	1.448	1.436	1.444	1.278	1.417	1.342	1.436	1.44	1.416	1.437	1.349	1.441	1.382	1.448	1.402	1.47	1.48	1.444	1.44	1.427	1.5	1.514	1.442	1.455	1.453	1.532	1.457	1.525	1.517	1.558	1.51	1.536	1.522	1.573	1.526	1.575	1.591	1.577	1.583	1.586	1.604	1.592	1.587	1.621	1.615	1.623	1.635	1.641	1.645
0	1.437	1.421	1.423	1.223	1.401	1.255	1.405	1.409	1.394	1.409	1.269	1.42	1.327	1.444	1.35	1.445	1.464	1.387	1.461	1.434	1.499	1.539	1.456	1.485	1.502	1.592	1.556	1.644	1.661	1.701	1.663	1.683	1.707	1.781	1.747	1.872	1.872	1.777	1.78	1.728	1.834	1.828	1.802	1.837	1.847	1.861	1.907	1.907	1.829
0	1.428	1.425	1.433	1.377	1.4	1.424	1.414	1.428	1.424	1.427	1.429	1.42	1.444	1.417	1.469	1.458	1.438	1.469	1.42	1.479	1.462	1.505	1.465	1.469	1.473	1.479	1.478	1.498	1.487	1.519	1.51	1.534	1.536	1.54	1.522	1.563	1.566	1.555	1.555	1.563	1.578	1.561	1.568	1.589	1.599	1.595	1.62	1.621	1.63
299	1.457	1.435	1.457	1.409	1.456	1.45	1.44	1.469	1.425	1.478	1.454	1.428	1.464	1.448	1.481	1.487	1.495	1.491	1.46	1.52	1.479	1.51	1.499	1.533	1.527	1.527	1.498	1.557	1.535	1.556	1.555	1.573	1.584	1.591	1.581	1.622	1.637	1.622	1.616	1.645	1.664	1.618	1.646	1.676	1.692	1.681	1.706	1.71	1.732
300	1.512	1.451	1.43	1.269	1.43	1.328	1.446	1.452	1.428	1.44	1.351	1.442	1.393	1.479	1.392	1.48	1.488	1.444	1.477	1.448	1.519	1.54	1.454	1.476	1.473	1.555	1.489	1.555	1.558	1.598	1.544	1.563	1.559	1.619	1.549	1.633	1.651	1.63	1.629	1.65	1.651	1.645	1.649	1.676	1.671	1.685	1.701	1.702	1.713
301	1.406	1.41	1.42	1.384	1.398	1.42	1.415	1.42	1.41	1.433	1.416	1.407	1.422	1.42	1.473	1.443	1.433	1.444	1.408	1.457	1.439	1.478	1.45	1.459	1.464	1.451	1.455	1.474	1.464	1.485	1.473	1.502	1.506	1.491	1.485	1.507	1.51	1.52	1.513	1.509	1.525	1.518	1.515	1.541	1.548	1.543	1.574	1.571	1.576
302	1.5	1.604	1.52	1.511	1.498	1.556	1.487	1.531	1.458	1.53	1.39	1.587	1.479	1.556	1.576	1.514	1.517	1.521	1.506	1.597	1.598	1.589	1.577	1.608	1.59	1.549	1.703	1.611	1.552	1.703	1.765	1.699	1.735	1.782	1.831	1.862	1.771	1.836	1.968	2.005	2.084	2.105	2.168	2.192	2.235	2.244	2.304	2.266	2.232
303	1.451	1.433	1.467	1.41	1.416	1.453	1.424	1.492	1.427	1.481	1.455	1.458	1.485	1.437	1.484	1.477	1.492	1.483	1.451	1.502	1.493	1.509	1.488	1.541	1.54	1.538	1.486	1.55	1.526	1.569	1.536	1.562	1.568	1.59	1.564	1.613	1.622	1.614	1.597	1.607	1.612	1.602	1.622	1.633	1.648	1.635	1.661	1.668	1.703
0	1.429	1.405	1.421	1.382	1.42	1.417	1.389	1.406	1.387	1.416	1.384	1.383	1.397	1.397	1.425	1.42	1.406	1.42	1.376	1.442	1.402	1.419	1.398	1.426	1.417	1.413	1.403	1.426	1.41	1.438	1.419	1.435	1.429	1.443	1.426	1.445	1.459	1.442	1.43	1.449	1.458	1.427	1.437	1.454	1.456	1.449	1.468	1.453	1.475
304	1.437	1.556	1.52	1.531	1.469	1.503	1.483	1.51	1.47	1.495	1.48	1.5	1.486	1.522	1.555	1.522	1.499	1.547	1.484	1.582	1.548	1.577	1.523	1.567	1.56	1.547	1.554	1.549	1.508	1.64	1.642	1.581	1.629	1.67	1.637	1.712	1.621	1.647	1.671	1.714	1.701	1.686	1.699	1.663	1.735	1.753	1.738	1.792	1.781
0	2.198	2.214	2.162	2.001	2.054	1.844	1.878	1.819	1.917	1.964	1.864	1.91	1.772	NaN	NaN	NaN	NaN	NaN	NaN	NaN	NaN	NaN	NaN	NaN	NaN	NaN	NaN	NaN	NaN	NaN	NaN	NaN	NaN	NaN	NaN	NaN	NaN	NaN	NaN	NaN	NaN	NaN	NaN	NaN	NaN	NaN	NaN	NaN	NaN
0	1.447	1.46	1.43	1.386	1.454	1.447	1.405	1.439	1.422	1.464	1.432	1.445	1.495	1.455	1.499	1.484	1.474	1.504	1.448	1.524	1.545	1.549	1.505	1.525	1.506	1.562	1.538	1.553	1.541	1.599	1.584	1.618	1.578	1.621	1.604	1.664	1.659	1.643	1.66	1.665	1.676	1.639	1.647	1.708	1.712	1.721	1.777	1.767	1.852
305	1.429	1.391	1.427	1.382	1.391	1.418	1.405	1.413	1.412	1.412	1.404	1.385	1.399	1.408	1.419	1.427	1.431	1.42	1.399	1.447	1.409	1.436	1.405	1.432	1.428	1.422	1.405	1.437	1.424	1.457	1.442	1.45	1.442	1.448	1.436	1.459	1.469	1.459	1.439	1.451	1.47	1.448	1.461	1.48	1.488	1.472	1.498	1.485	1.49
306	1.448	1.451	1.423	1.355	1.441	1.364	1.444	1.44	1.417	1.452	1.379	1.43	1.416	1.455	1.454	1.47	1.481	1.468	1.443	1.483	1.482	1.507	1.462	1.481	1.465	1.488	1.476	1.499	1.494	1.514	1.502	1.502	1.522	1.528	1.509	1.523	1.529	1.527	1.523	1.539	1.543	1.549	1.547	1.569	1.591	1.579	1.6	1.598	1.612
307	1.434	1.428	1.422	1.433	1.449	1.435	1.44	1.454	1.417	1.431	1.415	1.426	1.425	1.423	1.439	1.453	1.445	1.463	1.425	1.478	1.468	1.487	1.459	1.473	1.469	1.474	1.478	1.497	1.49	1.517	1.517	1.52	1.529	1.538	1.519	1.554	1.563	1.546	1.55	1.57	1.577	1.558	1.58	1.584	1.591	1.591	1.604	1.61	1.635
308	1.469	1.446	1.444	1.422	1.453	1.413	1.44	1.437	1.418	1.455	1.396	1.439	1.417	1.409	1.44	1.454	1.443	1.447	1.424	1.476	1.46	1.5	1.448	1.464	1.456	1.495	1.469	1.487	1.485	1.519	1.519	1.52	1.522	1.548	1.518	1.556	1.564	1.554	1.574	1.579	1.597	1.581	1.601	1.61	1.633	1.63	1.668	1.738	1.833
0	1.511	1.465	2.393	NaN	NaN	NaN	NaN	NaN	NaN	NaN	NaN	NaN	NaN	NaN	NaN	NaN	NaN	NaN	NaN	NaN	NaN	NaN	NaN	NaN	NaN	NaN	NaN	NaN	NaN	NaN	NaN	NaN	NaN	NaN	NaN	NaN	NaN	NaN	NaN	NaN	NaN	NaN	NaN	NaN	NaN	NaN	NaN	NaN	NaN
0	NaN	NaN	NaN	NaN	NaN	NaN	NaN	NaN	NaN	NaN	NaN	NaN	NaN	NaN	NaN	NaN	NaN	NaN	NaN	NaN	NaN	NaN	NaN	NaN	NaN	NaN	NaN	NaN	NaN	NaN	NaN	NaN	NaN	NaN	NaN	NaN	NaN	NaN	NaN	NaN	NaN	NaN	NaN	NaN	NaN	NaN	NaN	NaN	NaN
0	NaN	NaN	NaN	NaN	NaN	NaN	NaN	NaN	NaN	NaN	NaN	NaN	NaN	NaN	NaN	NaN	NaN	NaN	NaN	NaN	NaN	NaN	NaN	NaN	NaN	NaN	NaN	NaN	NaN	NaN	NaN	NaN	NaN	NaN	NaN	NaN	NaN	NaN	NaN	NaN	NaN	NaN	NaN	NaN	NaN	NaN	NaN	NaN	NaN
0	1.519	1.79	1.448	1.441	1.53	1.403	1.581	1.532	1.552	1.675	NaN	NaN	NaN	NaN	NaN	NaN	NaN	NaN	NaN	NaN	NaN	NaN	NaN	NaN	NaN	NaN	NaN	NaN	NaN	NaN	NaN	NaN	NaN	NaN	NaN	NaN	NaN	NaN	NaN	NaN	NaN	NaN	NaN	NaN	NaN	NaN	NaN	NaN	NaN
0	1.518	2.07	NaN	NaN	NaN	NaN	NaN	NaN	NaN	NaN	NaN	NaN	NaN	NaN	NaN	NaN	NaN	NaN	NaN	NaN	NaN	NaN	NaN	NaN	NaN	NaN	NaN	NaN	NaN	NaN	NaN	NaN	NaN	NaN	NaN	NaN	NaN	NaN	NaN	NaN	NaN	NaN	NaN	NaN	NaN	NaN	NaN	NaN	NaN
309	1.555	1.541	1.464	1.491	1.486	1.453	1.459	1.468	1.427	1.534	1.439	1.471	1.473	1.481	1.48	1.522	1.504	1.468	1.479	1.53	1.503	1.515	1.458	1.475	1.498	1.5	1.498	1.481	1.522	1.547	1.503	1.525	1.519	1.547	1.508	1.51	1.565	1.548	1.545	1.546	1.564	1.533	1.552	1.532	1.587	1.552	1.547	1.574	1.571
310	1.447	1.429	1.433	1.442	1.46	1.43	1.442	1.465	1.41	1.436	1.411	1.422	1.419	1.413	1.438	1.442	1.446	1.46	1.423	1.479	1.464	1.487	1.459	1.477	1.467	1.472	1.487	1.504	1.5	1.511	1.531	1.536	1.543	1.541	1.533	1.532	1.578	1.57	1.57	1.601	1.595	1.586	1.598	1.608	1.62	1.612	1.642	1.634	1.663
311	1.445	1.447	1.427	1.45	1.453	1.429	1.456	1.45	1.408	1.454	1.407	1.435	1.424	1.425	1.458	1.467	1.456	1.459	1.444	1.501	1.475	1.506	1.47	1.49	1.475	1.474	1.493	1.513	1.516	1.523	1.532	1.535	1.554	1.554	1.535	1.566	1.577	1.591	1.57	1.605	1.612	1.603	1.61	1.612	1.644	1.626	1.642	1.634	1.668
312	1.498	1.589	1.39	1.515	1.479	1.45	1.485	1.446	1.459	1.541	1.461	1.467	1.483	1.483	1.535	1.515	1.498	1.48	1.48	1.563	1.517	1.516	1.522	1.529	1.539	1.505	1.512	1.483	1.552	1.539	1.526	1.535	1.539	1.539	1.488	1.504	1.545	1.574	1.542	1.55	1.562	1.552	1.529	1.55	1.575	1.558	1.563	1.576	1.586
313	1.456	1.424	1.424	1.421	1.441	1.416	1.422	1.451	1.416	1.431	1.408	1.425	1.411	1.411	1.443	1.437	1.446	1.468	1.429	1.5	1.494	1.506	1.477	1.49	1.489	1.493	1.503	1.509	1.507	1.545	1.542	1.541	1.559	1.558	1.55	1.583	1.59	1.585	1.575	1.595	1.596	1.586	1.596	1.62	1.618	1.619	1.636	1.618	1.649
314	1.431	1.424	1.415	1.413	1.431	1.425	1.413	1.43	1.414	1.438	1.415	1.417	1.423	1.406	1.442	1.447	1.428	1.446	1.422	1.49	1.447	1.478	1.445	1.474	1.463	1.477	1.475	1.496	1.498	1.505	1.52	1.516	1.527	1.545	1.532	1.553	1.565	1.562	1.566	1.585	1.585	1.585	1.594	1.599	1.625	1.627	1.652	1.643	1.679
315	1.417	1.438	1.404	1.423	1.416	1.408	1.454	1.433	1.411	1.44	1.409	1.428	1.429	1.427	1.45	1.469	1.464	1.482	1.444	1.502	1.506	1.511	1.49	1.514	1.493	1.501	1.508	1.532	1.527	1.554	1.558	1.55	1.576	1.574	1.548	1.588	1.611	1.626	1.605	1.63	1.619	1.608	1.642	1.64	1.655	1.658	1.681	1.675	1.694
316	1.426	1.442	1.402	1.406	1.423	1.407	1.428	1.424	1.414	1.422	1.404	1.42	1.428	1.401	1.456	1.442	1.438	1.461	1.423	1.498	1.468	1.481	1.472	1.49	1.483	1.485	1.495	1.499	1.519	1.536	1.545	1.543	1.547	1.557	1.538	1.571	1.592	1.591	1.578	1.594	1.591	1.594	1.599	1.601	1.633	1.624	1.645	1.661	1.671
317	1.545	1.494	1.501	1.518	1.482	1.495	1.488	1.47	1.522	1.503	1.504	1.483	1.479	1.511	1.532	1.545	1.545	1.583	1.489	1.56	1.558	1.548	1.536	1.546	1.549	1.536	1.567	1.57	1.562	1.605	1.611	1.624	1.625	1.614	1.612	1.626	1.683	1.646	1.647	1.661	1.728	1.677	1.681	1.705	1.742	1.703	1.732	1.729	1.726
318	1.434	1.422	1.435	1.432	1.447	1.416	1.388	1.427	1.404	1.419	1.416	1.408	1.42	1.42	1.44	1.437	1.442	1.475	1.426	1.495	1.474	1.481	1.467	1.472	1.471	1.455	1.485	1.496	1.5	1.51	1.506	1.529	1.519	1.531	1.514	1.541	1.56	1.557	1.559	1.567	1.59	1.554	1.58	1.593	1.593	1.572	1.61	1.615	1.619
0	1.443	1.415	1.43	1.409	1.458	1.448	1.428	1.455	1.402	1.441	1.419	1.42	1.424	1.423	1.441	1.449	1.425	1.47	1.41	1.467	1.459	1.458	1.431	1.443	1.439	1.433	1.443	1.464	1.452	1.476	1.455	1.47	1.462	1.479	1.456	1.485	1.497	1.493	1.476	1.483	1.48	1.466	1.478	1.499	1.482	1.494	1.496	1.496	1.509
319	1.427	1.423	1.426	1.417	1.438	1.42	1.401	1.429	1.403	1.409	1.414	1.416	1.417	1.42	1.442	1.448	1.453	1.477	1.429	1.496	1.472	1.502	1.474	1.494	1.497	1.491	1.509	1.525	1.524	1.552	1.557	1.565	1.56	1.581	1.564	1.595	1.625	1.602	1.602	1.626	1.645	1.614	1.633	1.659	1.665	1.649	1.701	1.693	1.699
320	1.422	1.405	1.43	1.395	1.45	1.435	1.407	1.444	1.386	1.419	1.38	1.406	1.411	1.413	1.424	1.433	1.41	1.43	1.39	1.454	1.446	1.456	1.416	1.431	1.42	1.431	1.436	1.452	1.424	1.478	1.454	1.447	1.462	1.461	1.462	1.468	1.487	1.479	1.477	1.474	1.49	1.461	1.48	1.497	1.481	1.484	1.503	1.508	1.499
321	1.558	1.488	1.529	1.551	1.494	1.517	1.497	1.518	1.521	1.495	1.499	1.505	1.478	1.488	1.53	1.523	1.538	1.572	1.491	1.566	1.572	1.568	1.539	1.571	1.575	1.548	1.596	1.597	1.617	1.64	1.62	1.635	1.642	1.675	1.656	1.733	1.745	1.701	1.727	1.737	1.754	1.749	1.783	1.788	1.794	1.794	1.819	1.83	1.848
0	1.466	1.433	1.451	1.43	1.466	1.46	1.445	1.466	1.415	1.463	1.426	1.446	1.433	1.439	1.448	1.455	1.444	1.467	1.418	1.477	1.475	1.479	1.448	1.457	1.458	1.457	1.47	1.48	1.462	1.488	1.472	1.492	1.48	1.504	1.486	1.503	1.519	1.513	1.501	1.506	1.505	1.492	1.517	1.538	1.52	1.525	1.545	1.542	1.545
322	1.433	1.413	1.409	1.409	1.432	1.434	1.416	1.435	1.389	1.429	1.393	1.422	1.404	1.421	1.435	1.437	1.427	1.441	1.406	1.468	1.462	1.469	1.438	1.46	1.452	1.455	1.465	1.48	1.473	1.49	1.489	1.495	1.501	1.519	1.499	1.522	1.532	1.529	1.516	1.536	1.535	1.515	1.539	1.567	1.554	1.556	1.567	1.576	1.573
323	1.523	1.508	1.518	1.519	1.506	1.505	1.461	1.481	1.506	1.501	1.487	1.478	1.463	1.482	1.5	1.533	1.516	1.539	1.492	1.569	1.528	1.552	1.527	1.569	1.552	1.541	1.54	1.585	1.566	1.598	1.58	1.597	1.595	1.622	1.605	1.644	1.664	1.653	1.664	1.682	1.704	1.661	1.688	1.711	1.701	1.671	1.748	1.736	1.751
0	1.651	1.452	1.482	1.483	NaN	NaN	NaN	NaN	NaN	NaN	NaN	NaN	NaN	NaN	NaN	NaN	NaN	NaN	NaN	NaN	NaN	NaN	NaN	NaN	NaN	NaN	NaN	NaN	NaN	NaN	NaN	NaN	NaN	NaN	NaN	NaN	NaN	NaN	NaN	NaN	NaN	NaN	NaN	NaN	NaN	NaN	NaN	NaN	NaN
0	1.644	1.456	1.49	1.525	1.449	1.502	1.585	1.499	1.518	1.546	1.525	1.508	1.481	1.472	1.515	1.501	1.563	1.581	1.502	1.595	1.599	1.579	1.565	1.61	1.633	1.589	1.537	1.633	1.598	1.718	1.622	1.641	1.612	1.718	1.681	1.725	1.721	1.717	1.698	1.692	1.71	1.69	1.7	1.712	1.758	1.752	NaN	NaN	NaN
0	1.421	1.405	1.402	1.389	1.446	1.395	1.409	1.423	1.376	1.406	1.389	1.4	1.392	1.39	1.409	1.406	1.405	1.417	1.386	1.442	1.426	1.451	1.412	1.424	1.417	1.418	1.423	1.439	1.429	1.446	1.442	1.448	1.453	1.462	1.446	1.47	1.48	1.456	1.458	1.464	1.473	1.468	1.466	1.49	1.482	1.473	1.501	1.493	1.497
324	1.427	1.424	1.425	1.398	1.447	1.43	1.415	1.465	1.4	1.435	1.414	1.43	1.421	1.409	1.431	1.44	1.418	1.433	1.404	1.473	1.454	1.473	1.432	1.443	1.435	1.433	1.435	1.467	1.441	1.482	1.461	1.467	1.471	1.474	1.473	1.49	1.507	1.493	1.487	1.507	1.506	1.483	1.498	1.51	1.499	1.502	1.509	1.518	1.514
325	1.424	1.448	1.387	1.417	1.408	1.422	1.408	1.403	1.417	1.446	1.403	1.411	1.406	1.413	1.442	1.43	1.43	1.462	1.414	1.475	1.459	1.477	1.456	1.47	1.465	1.46	1.464	1.477	1.482	1.49	1.482	1.501	1.496	1.511	1.481	1.515	1.528	1.527	1.528	1.551	1.535	1.521	1.527	1.543	1.55	1.554	1.559	1.57	1.586
0	1.434	1.414	1.418	1.416	1.435	1.434	1.411	1.434	1.396	1.439	1.388	1.414	1.406	1.416	1.426	1.433	1.426	1.439	1.414	1.462	1.456	1.465	1.437	1.461	1.446	1.444	1.456	1.48	1.468	1.488	1.481	1.48	1.487	1.504	1.481	1.505	1.533	1.515	1.509	1.514	1.526	1.507	1.517	1.543	1.537	1.537	1.548	1.56	1.555
0	1.425	1.415	1.418	1.411	1.44	1.413	1.417	1.437	1.391	1.418	1.389	1.405	1.404	1.398	1.427	1.428	1.416	1.425	1.395	1.457	1.437	1.465	1.424	1.44	1.429	1.431	1.434	1.456	1.442	1.463	1.453	1.47	1.467	1.481	1.472	1.483	1.492	1.471	1.477	1.481	1.497	1.474	1.48	1.5	1.498	1.499	1.513	1.519	1.516
0	NaN	NaN	NaN	NaN	NaN	NaN	NaN	NaN	NaN	NaN	NaN	NaN	NaN	NaN	NaN	NaN	NaN	NaN	NaN	NaN	NaN	NaN	NaN	NaN	NaN	NaN	NaN	NaN	NaN	NaN	NaN	NaN	NaN	NaN	NaN	NaN	NaN	NaN	NaN	NaN	NaN	NaN	NaN	NaN	NaN	NaN	NaN	NaN	NaN
0	1.462	1.445	1.432	1.425	1.431	1.437	1.441	1.434	1.438	1.448	1.436	1.437	1.433	1.44	1.453	1.451	1.452	1.484	1.437	1.496	1.464	1.496	1.495	1.497	1.487	1.476	1.467	1.488	1.505	1.516	1.517	1.52	1.517	1.528	1.515	1.544	1.561	1.56	1.544	1.554	1.555	1.526	1.555	1.571	1.57	1.564	1.593	1.578	1.601
326	1.428	1.436	1.416	1.426	1.426	1.44	1.413	1.401	1.424	1.431	1.41	1.424	1.418	1.425	1.469	1.438	1.472	1.497	1.449	1.536	1.521	1.562	1.56	1.578	1.602	1.621	1.639	1.67	1.718	1.852	1.958	2.09	2.182	2.261	2.258	2.297	2.31	2.32	2.311	2.271	2.301	2.274	2.26	2.292	2.301	2.307	2.304	2.304	2.279
327	1.465	1.455	1.424	1.434	1.433	1.432	1.448	1.42	1.458	1.46	1.432	1.451	1.448	1.451	1.487	1.473	1.483	1.518	1.48	1.533	1.53	1.546	1.54	1.561	1.554	1.555	1.57	1.593	1.591	1.612	1.614	1.629	1.621	1.649	1.64	1.666	1.702	1.701	1.692	1.712	1.719	1.7	1.738	1.746	1.757	1.774	1.806	1.796	1.819
328	1.583	1.46	1.531	1.518	1.469	1.521	1.528	1.518	1.515	1.51	1.482	1.497	1.5	1.504	1.503	1.532	1.522	1.582	1.515	1.596	1.595	1.575	1.546	1.569	1.577	1.551	1.592	1.589	1.619	1.644	1.631	1.635	1.652	1.668	1.652	1.695	1.749	1.703	1.739	1.735	1.746	1.737	1.72	1.766	1.791	1.776	1.836	1.81	1.816
0	1.712	1.469	1.452	1.525	1.43	1.487	1.58	1.459	1.479	1.542	1.565	1.506	1.473	1.448	1.523	1.497	1.638	1.575	1.468	1.532	1.563	1.547	1.527	1.588	1.68	1.599	1.489	1.601	1.592	1.702	1.595	1.62	1.583	1.681	1.636	1.747	1.671	1.666	1.732	1.705	1.697	1.745	1.689	1.742	1.749	1.739	1.701	1.737	1.735
0	1.456	1.45	1.426	1.415	1.434	1.451	1.42	1.471	1.395	1.448	1.431	1.436	1.435	1.432	1.462	1.465	1.448	1.485	1.463	1.507	1.5	1.537	1.498	1.521	1.511	1.533	1.54	1.553	1.568	1.58	1.588	1.611	1.616	1.622	1.626	1.668	1.692	1.685	1.737	1.803	1.899	1.966	2.043	2.161	2.216	2.251	2.33	2.336	2.335
329	1.452	1.451	1.446	1.443	1.471	1.439	1.435	1.444	1.411	1.451	1.425	1.427	1.428	1.426	1.447	1.469	1.443	1.439	1.437	1.474	1.463	1.471	1.449	1.468	1.443	1.457	1.455	1.472	1.464	1.479	1.471	1.469	1.488	1.506	1.47	1.506	1.51	1.511	1.514	1.519	1.525	1.517	1.529	1.553	1.541	1.55	1.562	1.574	1.583
330	1.432	1.446	1.404	1.415	1.421	1.415	1.416	1.412	1.418	1.431	1.404	1.415	1.411	1.408	1.454	1.429	1.441	1.477	1.412	1.49	1.486	1.508	1.502	1.532	1.546	1.553	1.582	1.635	1.648	1.697	1.727	1.791	1.923	2.047	2.124	2.237	2.293	2.285	2.305	2.295	2.283	2.269	2.274	2.307	2.299	2.297	2.314	2.321	2.292
331	1.436	1.44	1.438	1.427	1.457	1.45	1.434	1.452	1.416	1.442	1.416	1.448	1.446	1.441	1.438	1.468	1.467	1.471	1.449	1.518	1.509	1.522	1.485	1.525	1.51	1.519	1.528	1.576	1.56	1.59	1.569	1.61	1.626	1.617	1.619	1.634	1.649	1.668	1.682	1.733	1.776	1.804	1.923	2.027	2.097	2.183	2.216	2.248	2.296
0	1.504	1.468	1.465	1.491	1.465	1.481	1.465	1.477	1.449	1.493	1.415	1.472	1.434	1.462	1.482	1.488	1.468	1.493	1.468	1.51	1.509	1.493	1.491	1.497	1.51	1.499	1.504	1.527	1.518	1.527	1.511	1.53	1.516	1.541	1.502	1.559	1.57	1.58	1.541	1.551	1.56	1.549	1.554	1.577	1.573	1.567	1.579	1.591	1.575
332	1.421	1.41	1.403	1.39	1.403	1.416	1.398	1.419	1.399	1.413	1.4	1.413	1.409	1.41	1.432	1.44	1.444	1.466	1.42	1.481	1.464	1.487	1.459	1.48	1.482	1.477	1.487	1.508	1.505	1.53	1.521	1.527	1.536	1.548	1.532	1.563	1.577	1.561	1.565	1.567	1.588	1.562	1.577	1.606	1.607	1.603	1.627	1.63	1.659
333	1.465	1.467	1.416	1.43	1.415	1.445	1.442	1.406	1.455	1.459	1.432	1.445	1.454	1.468	1.507	1.475	1.512	1.564	1.513	1.597	1.574	1.6	1.596	1.625	1.622	1.65	1.649	1.689	1.688	1.684	1.711	1.733	1.713	1.756	1.697	1.781	1.79	1.816	1.817	1.844	1.849	1.839	1.849	1.885	1.912	1.909	1.92	1.963	1.962
334	1.416	1.404	1.409	1.393	1.418	1.421	1.402	1.423	1.395	1.415	1.407	1.405	1.411	1.395	1.408	1.41	1.414	1.428	1.389	1.448	1.425	1.448	1.428	1.432	1.436	1.436	1.451	1.461	1.462	1.489	1.484	1.495	1.506	1.513	1.502	1.534	1.55	1.528	1.539	1.547	1.565	1.54	1.561	1.588	1.587	1.576	1.618	1.609	1.623
0	1.491	1.467	1.44	1.471	1.47	1.472	1.464	1.46	1.456	1.485	1.434	1.466	1.445	1.449	1.479	1.477	1.477	1.488	1.448	1.505	1.504	1.508	1.486	1.498	1.487	1.492	1.508	1.52	1.51	1.521	1.509	1.527	1.525	1.535	1.503	1.55	1.562	1.548	1.535	1.537	1.546	1.537	1.542	1.57	1.569	1.561	1.572	1.578	1.58
0	1.45	1.442	1.432	1.429	1.457	1.448	1.44	1.465	1.428	1.459	1.423	1.445	1.438	1.444	1.446	1.46	1.449	1.467	1.408	1.484	1.446	1.462	1.431	1.465	1.462	1.461	1.467	1.481	1.474	1.498	1.493	1.48	1.48	1.49	1.479	1.529	1.517	1.53	1.518	1.532	1.544	1.521	1.529	1.559	1.563	1.571	1.583	1.591	1.594
335	1.466	1.457	1.401	1.417	1.425	1.466	1.432	1.416	1.445	1.464	1.434	1.443	1.435	1.454	1.486	1.461	1.475	1.526	1.488	1.553	1.544	1.562	1.542	1.587	1.569	1.591	1.591	1.625	1.612	1.621	1.655	1.648	1.655	1.667	1.659	1.684	1.712	1.73	1.76	1.749	1.769	1.743	1.742	1.793	1.773	1.789	1.812	1.821	1.828
336	1.425	1.429	1.4	1.417	1.439	1.43	1.429	1.432	1.409	1.445	1.407	1.428	1.422	1.419	1.436	1.45	1.437	1.455	1.415	1.468	1.459	1.473	1.447	1.458	1.461	1.469	1.473	1.505	1.475	1.514	1.513	1.508	1.532	1.541	1.518	1.546	1.57	1.556	1.562	1.579	1.593	1.574	1.588	1.62	1.612	1.601	1.631	1.648	1.66
337	1.59	1.457	1.46	1.471	1.449	1.488	1.547	1.484	1.469	1.495	1.505	1.477	1.468	1.459	1.497	1.495	1.538	1.527	1.459	1.513	1.515	1.548	1.513	1.532	1.556	1.544	1.478	1.538	1.538	1.599	1.541	1.566	1.548	1.607	1.574	1.618	1.616	1.597	1.594	1.606	1.589	1.579	1.592	1.633	1.64	1.627	1.621	1.626	1.645
338	1.448	1.507	1.42	1.427	1.441	1.441	1.437	1.416	1.466	1.463	1.441	1.454	1.44	1.45	1.503	1.489	1.505	1.567	1.507	1.577	1.556	1.587	1.598	1.598	1.589	1.619	1.636	1.656	1.688	1.643	1.706	1.708	1.708	1.699	1.676	1.752	1.785	1.781	1.814	1.789	1.82	1.823	1.828	1.853	1.869	1.874	1.896	1.915	1.91
339	1.441	1.444	1.433	1.431	1.443	1.448	1.437	1.442	1.465	1.451	1.431	1.463	1.444	1.452	1.482	1.483	1.5	1.525	1.486	1.554	1.535	1.566	1.54	1.569	1.568	1.561	1.582	1.599	1.59	1.63	1.624	1.67	1.665	1.644	1.645	1.691	1.729	1.717	1.722	1.724	1.748	1.714	1.747	1.755	1.767	1.762	1.788	1.807	1.813
340	1.416	1.426	1.423	1.412	1.407	1.421	1.422	1.434	1.402	1.419	1.391	1.413	1.407	1.413	1.421	1.429	1.401	1.448	1.403	1.469	1.436	1.47	1.439	1.457	1.466	1.448	1.474	1.503	1.501	1.521	1.538	1.539	1.54	1.576	1.568	1.618	1.635	1.64	1.641	1.657	1.711	1.675	1.704	1.783	1.774	1.784	1.865	1.894	1.962
341	1.429	1.421	1.418	1.411	1.431	1.44	1.409	1.45	1.409	1.44	1.412	1.425	1.422	1.437	1.437	1.449	1.446	1.458	1.436	1.493	1.477	1.484	1.461	1.475	1.475	1.501	1.485	1.518	1.511	1.529	1.518	1.53	1.537	1.545	1.534	1.568	1.583	1.57	1.568	1.579	1.599	1.574	1.585	1.607	1.605	1.605	1.641	1.636	1.649
342	1.517	1.466	1.477	1.508	1.524	1.49	1.497	1.498	1.473	1.529	1.458	1.497	1.501	1.536	1.528	1.54	1.513	1.523	1.525	1.576	1.558	1.576	1.586	1.593	1.582	1.616	1.609	1.64	1.61	1.668	1.639	1.669	1.698	1.722	1.694	1.761	1.797	1.819	1.85	1.92	1.958	2.011	2.064	2.133	2.181	2.208	2.266	2.227	2.239
343	1.444	1.414	1.428	1.403	1.435	1.433	1.418	1.44	1.404	1.426	1.4	1.412	1.416	1.417	1.423	1.441	1.44	1.459	1.426	1.478	1.475	1.501	1.474	1.501	1.509	1.504	1.529	1.554	1.559	1.579	1.58	1.6	1.617	1.648	1.629	1.672	1.711	1.698	1.702	1.742	1.842	1.906	2.026	2.145	2.166	2.219	2.219	2.238	2.206
344	1.417	1.411	1.413	1.39	1.411	1.419	1.412	1.416	1.405	1.425	1.41	1.419	1.418	1.419	1.449	1.442	1.445	1.466	1.428	1.485	1.47	1.511	1.481	1.504	1.508	1.517	1.519	1.544	1.546	1.575	1.587	1.605	1.599	1.62	1.62	1.652	1.683	1.682	1.691	1.697	1.717	1.697	1.725	1.764	1.828	1.885	1.989	2.047	2.108
345	1.499	1.48	1.493	1.523	1.482	1.498	1.513	1.497	1.473	1.538	1.471	1.493	1.475	1.524	1.552	1.546	1.545	1.531	1.519	1.576	1.577	1.565	1.525	1.577	1.579	1.586	1.587	1.63	1.594	1.63	1.574	1.645	1.602	1.642	1.59	1.66	1.661	1.66	1.649	1.656	1.695	1.658	1.674	1.68	1.678	1.7	1.728	1.722	1.72
346	1.421	1.416	1.421	1.399	1.42	1.421	1.413	1.42	1.399	1.412	1.404	1.42	1.419	1.42	1.444	1.438	1.441	1.473	1.438	1.488	1.479	1.52	1.494	1.511	1.526	1.529	1.533	1.567	1.573	1.621	1.62	1.651	1.662	1.691	1.707	1.763	1.84	1.896	1.983	2.064	2.161	2.181	2.218	2.26	2.271	2.25	2.284	2.254	2.245
347	1.443	1.412	1.427	1.401	1.43	1.437	1.427	1.423	1.426	1.42	1.418	1.43	1.415	1.417	1.435	1.431	1.438	1.454	1.407	1.463	1.45	1.456	1.449	1.46	1.452	1.463	1.465	1.485	1.472	1.493	1.497	1.489	1.501	1.508	1.5	1.539	1.538	1.546	1.538	1.544	1.569	1.546	1.561	1.571	1.576	1.573	1.612	1.6	1.613
348	1.433	1.43	1.42	1.417	1.443	1.448	1.425	1.432	1.415	1.434	1.403	1.426	1.412	1.434	1.439	1.433	1.432	1.467	1.417	1.47	1.45	1.481	1.437	1.445	1.439	1.451	1.461	1.487	1.457	1.478	1.501	1.488	1.487	1.493	1.484	1.525	1.534	1.52	1.51	1.532	1.532	1.507	1.516	1.541	1.529	1.538	1.553	1.552	1.568
349	1.455	1.449	1.452	1.44	1.461	1.464	1.438	1.469	1.426	1.465	1.42	1.454	1.433	1.445	1.452	1.463	1.464	1.473	1.442	1.513	1.486	1.497	1.474	1.491	1.487	1.493	1.495	1.503	1.496	1.533	1.498	1.519	1.512	1.534	1.518	1.534	1.556	1.558	1.561	1.543	1.554	1.548	1.564	1.582	1.563	1.565	1.607	1.6	1.621
350	1.479	1.446	1.453	1.445	1.46	1.461	1.472	1.465	1.435	1.468	1.423	1.445	1.445	1.459	1.456	1.474	1.459	1.48	1.441	1.498	1.476	1.483	1.461	1.473	1.471	1.477	1.474	1.487	1.465	1.5	1.481	1.497	1.481	1.507	1.468	1.51	1.525	1.532	1.491	1.503	1.505	1.491	1.509	1.517	1.52	1.52	1.536	1.538	1.552
0	1.425	1.402	NaN	NaN	NaN	NaN	NaN	NaN	NaN	NaN	NaN	NaN	NaN	NaN	NaN	NaN	NaN	NaN	NaN	NaN	NaN	NaN	NaN	NaN	NaN	NaN	NaN	NaN	NaN	NaN	NaN	NaN	NaN	NaN	NaN	NaN	NaN	NaN	NaN	NaN	NaN	NaN	NaN	NaN	NaN	NaN	NaN	NaN	NaN
351	1.416	1.441	1.422	1.404	1.427	1.445	1.425	1.417	1.435	1.433	1.425	1.432	1.422	1.417	1.441	1.434	1.459	1.446	1.42	1.469	1.466	1.488	1.472	1.482	1.486	1.492	1.499	1.528	1.501	1.543	1.543	1.552	1.55	1.56	1.535	1.586	1.601	1.586	1.579	1.604	1.615	1.615	1.624	1.649	1.636	1.648	1.668	1.652	1.686
0	1.548	1.481	1.464	1.49	1.47	1.498	1.544	1.468	1.483	1.474	1.499	1.514	1.479	1.476	1.513	1.52	1.53	1.534	1.479	1.523	1.509	1.577	1.534	1.58	1.573	1.549	1.552	1.583	1.589	1.63	1.604	1.622	1.635	1.662	1.654	1.702	1.706	NaN	NaN	NaN	NaN	NaN	NaN	NaN	NaN	NaN	NaN	NaN	NaN
352	1.457	1.456	1.483	1.467	1.461	1.461	1.466	1.474	1.451	1.449	1.458	1.466	1.44	1.439	1.485	1.481	1.45	1.501	1.445	1.466	1.468	1.497	1.48	1.492	1.473	1.457	1.475	1.481	1.47	1.515	1.49	1.482	1.483	1.503	1.491	1.493	1.561	1.493	1.49	1.519	1.525	1.493	1.502	1.52	1.545	1.496	1.532	1.515	1.529
353	1.391	1.399	1.388	1.386	1.404	1.405	1.389	1.408	1.377	1.406	1.388	1.396	1.384	1.395	1.404	1.4	1.405	1.414	1.38	1.437	1.424	1.435	1.412	1.433	1.432	1.441	1.435	1.459	1.462	1.484	1.487	1.498	1.493	1.517	1.496	1.523	1.555	1.539	1.537	1.547	1.556	1.545	1.556	1.581	1.583	1.582	1.593	1.606	1.609
0	1.531	1.485	1.467	1.501	1.475	1.484	1.503	1.512	1.47	1.478	1.484	1.498	1.5	1.455	1.505	1.527	1.485	1.515	1.478	1.516	1.509	1.558	1.504	1.569	1.541	1.538	1.505	1.528	1.544	1.565	1.552	1.545	1.557	1.585	1.579	1.584	1.607	1.576	1.581	1.569	1.605	1.584	1.588	1.6	1.64	1.601	1.618	1.631	1.613
354	1.439	1.442	1.442	1.424	1.437	1.459	1.444	1.449	1.42	1.437	1.428	1.437	1.44	1.435	1.46	1.463	1.454	1.479	1.434	1.484	1.456	1.496	1.465	1.484	1.473	1.488	1.478	1.51	1.491	1.513	1.514	1.52	1.523	1.533	1.511	1.541	1.555	1.538	1.551	1.536	1.548	1.55	1.556	1.566	1.564	1.57	1.586	1.588	1.598
0	1.409	1.409	1.418	1.378	1.418	1.407	1.395	1.421	1.382	1.397	1.382	1.39	1.398	1.397	1.404	1.409	1.403	1.416	1.375	1.439	1.405	1.423	1.399	1.416	1.406	1.412	1.403	1.423	1.415	1.442	1.424	1.433	1.433	1.445	1.43	1.449	1.46	1.441	1.438	1.435	1.452	1.445	1.449	1.464	1.467	1.461	1.49	1.479	1.486
355	1.453	1.438	1.423	1.421	1.43	1.427	1.426	1.457	1.414	1.422	1.428	1.431	1.425	1.413	1.453	1.433	1.422	1.446	1.432	1.456	1.444	1.455	1.428	1.454	1.459	1.459	1.438	1.452	1.457	1.476	1.454	1.454	1.462	1.466	1.477	1.47	1.506	1.471	1.473	1.481	1.487	1.475	1.477	1.504	1.494	1.48	1.497	1.486	1.512
0	1.433	1.439	1.44	1.418	1.431	1.444	1.423	1.458	1.409	1.435	1.432	1.439	1.425	1.438	1.45	1.439	1.451	1.47	1.422	1.483	1.466	1.486	1.458	1.47	1.478	1.481	1.487	1.489	1.494	1.509	1.499	1.509	1.515	1.528	1.509	1.537	1.559	1.539	1.531	1.556	1.554	1.529	1.55	1.575	1.571	1.557	1.595	1.583	1.61
356	1.418	1.431	1.433	1.397	1.421	1.409	1.404	1.433	1.388	1.411	1.39	1.408	1.407	1.406	1.423	1.406	1.425	1.429	1.384	1.474	1.44	1.454	1.441	1.446	1.469	1.456	1.464	1.468	1.476	1.492	1.488	1.495	1.507	1.512	1.502	1.522	1.548	1.524	1.536	1.552	1.548	1.537	1.545	1.586	1.574	1.565	1.6	1.602	1.613
357	1.411	1.405	1.417	1.39	1.413	1.423	1.417	1.422	1.389	1.414	1.391	1.409	1.401	1.407	1.415	1.418	1.411	1.417	1.386	1.44	1.401	1.438	1.409	1.414	1.408	1.415	1.406	1.427	1.411	1.45	1.426	1.433	1.427	1.444	1.433	1.445	1.468	1.448	1.453	1.456	1.459	1.453	1.465	1.488	1.484	1.482	1.52	1.504	1.52
358	1.405	1.395	1.403	1.373	1.402	1.414	1.397	1.415	1.391	1.405	1.387	1.4	1.397	1.388	1.402	1.401	1.395	1.407	1.392	1.431	1.394	1.428	1.4	1.419	1.396	1.409	1.408	1.426	1.414	1.456	1.424	1.443	1.424	1.443	1.432	1.45	1.454	1.451	1.448	1.459	1.468	1.451	1.465	1.47	1.465	1.476	1.491	1.491	1.492
0	1.437	1.426	1.437	1.429	1.454	1.434	1.417	1.437	1.41	1.431	1.424	1.435	1.427	1.426	1.441	1.446	1.43	1.45	1.427	1.464	1.437	1.467	1.442	1.45	1.443	1.453	1.464	1.464	1.456	1.485	1.472	1.476	1.486	1.478	1.484	1.517	1.538	1.5	1.509	1.511	1.518	1.507	1.52	1.53	1.52	1.517	1.541	1.529	1.544
359	1.422	1.432	1.435	1.408	1.424	1.424	1.405	1.438	1.413	1.413	1.393	1.413	1.405	1.42	1.423	1.412	1.422	1.436	1.394	1.471	1.44	1.446	1.424	1.436	1.459	1.443	1.441	1.452	1.46	1.469	1.457	1.47	1.479	1.471	1.456	1.483	1.508	1.476	1.47	1.504	1.487	1.47	1.478	1.526	1.512	1.488	1.519	1.519	1.529
360	1.463	1.464	1.459	1.452	1.443	1.482	1.469	1.444	1.45	1.436	1.43	1.45	1.44	1.449	1.463	1.477	1.469	1.474	1.431	1.5	1.478	1.5	1.477	1.482	1.489	1.49	1.502	1.535	1.502	1.546	1.543	1.577	1.559	1.559	1.529	1.601	1.614	1.594	1.6	1.599	1.62	1.618	1.611	1.632	1.616	1.622	1.643	1.655	1.675
0	1.43	1.431	1.433	1.422	1.439	1.446	1.412	1.435	1.416	1.436	1.421	1.427	1.423	1.431	1.452	1.459	1.438	1.457	1.421	1.476	1.452	1.49	1.455	1.476	1.461	1.475	1.479	1.484	1.487	1.515	1.499	1.511	1.517	1.522	1.513	1.539	1.561	1.535	1.538	1.534	1.547	1.535	1.555	1.563	1.556	1.559	1.571	1.569	1.58
361	1.412	1.403	1.413	1.381	1.421	1.415	1.409	1.432	1.39	1.403	1.398	1.4	1.399	1.394	1.402	1.424	1.417	1.417	1.392	1.44	1.413	1.44	1.408	1.418	1.419	1.426	1.426	1.445	1.448	1.484	1.457	1.476	1.468	1.49	1.482	1.502	1.509	1.501	1.512	1.514	1.524	1.518	1.525	1.549	1.548	1.55	1.572	1.561	1.572
0	1.446	1.436	1.439	1.414	1.449	1.446	1.42	1.458	1.418	1.443	1.423	1.443	1.429	1.438	1.456	1.442	1.457	1.464	1.422	1.491	1.462	1.485	1.457	1.47	1.476	1.476	1.481	1.49	1.479	1.508	1.498	1.513	1.515	1.516	1.505	1.529	1.548	1.531	1.526	1.546	1.545	1.523	1.531	1.554	1.553	1.545	1.564	1.564	1.58
0	1.649	1.609	1.657	1.596	1.563	1.637	1.621	1.646	1.622	1.573	1.638	1.634	1.648	1.673	1.607	1.735	1.656	NaN	NaN	NaN	NaN	NaN	NaN	NaN	NaN	NaN	NaN	NaN	NaN	NaN	NaN	NaN	NaN	NaN	NaN	NaN	NaN	NaN	NaN	NaN	NaN	NaN	NaN	NaN	NaN	NaN	NaN	NaN	NaN
362	1.428	1.449	1.461	1.423	1.419	1.466	1.465	1.444	1.422	1.434	1.434	1.445	1.429	1.429	1.45	1.462	1.458	1.453	1.428	1.465	1.449	1.472	1.45	1.457	1.445	1.451	1.477	1.501	1.475	1.504	1.495	1.502	1.507	1.494	1.473	1.517	1.529	1.522	1.52	1.5	1.542	1.519	1.55	1.551	1.521	1.539	1.551	1.547	1.55
363	1.453	1.471	1.433	1.413	1.448	1.421	1.433	1.473	1.432	1.429	1.456	1.444	1.444	1.421	1.478	1.471	1.46	1.478	1.448	1.481	1.466	1.51	1.475	1.495	1.485	1.503	1.468	1.5	1.506	1.52	1.514	1.505	1.531	1.526	1.522	1.543	1.58	1.53	1.555	1.544	1.558	1.547	1.566	1.594	1.599	1.599	1.605	1.612	1.621
364	1.465	1.397	1.384	1.394	1.408	1.42	1.439	1.474	1.437	1.395	1.443	1.393	1.404	1.421	1.471	1.465	1.447	1.449	1.497	1.645	1.717	1.897	2.029	2.075	2.138	2.184	2.118	2.182	2.199	2.216	2.205	2.198	2.243	2.26	2.25	2.254	2.295	2.255	2.253	2.216	2.218	2.224	2.18	2.249	2.252	2.232	2.277	2.28	2.255
365	1.46	1.477	1.489	1.475	1.478	1.501	1.483	1.496	1.462	1.466	1.461	1.482	1.476	1.471	1.49	1.507	1.485	1.5	1.485	1.534	1.502	1.545	1.501	1.523	1.504	1.522	1.529	1.554	1.536	1.578	1.56	1.572	1.569	1.572	1.578	1.604	1.625	1.602	1.598	1.607	1.619	1.615	1.615	1.64	1.63	1.628	1.669	1.656	1.665
0	1.43	1.429	1.422	1.394	1.419	1.407	1.406	1.425	1.407	NaN	NaN	NaN	NaN	NaN	NaN	NaN	NaN	NaN	NaN	NaN	NaN	NaN	NaN	NaN	NaN	NaN	NaN	NaN	NaN	NaN	NaN	NaN	NaN	NaN	NaN	NaN	NaN	NaN	NaN	NaN	NaN	NaN	NaN	NaN	NaN	NaN	NaN	NaN	NaN
366	1.436	1.393	1.399	1.39	1.426	1.403	1.395	1.452	1.41	1.377	1.455	1.437	1.407	1.418	1.461	1.484	1.447	1.482	1.437	1.503	1.476	1.495	1.51	1.496	1.5	1.522	1.501	1.564	1.53	1.562	1.567	1.545	1.582	1.601	1.595	1.621	1.668	1.637	1.652	1.638	1.641	1.649	1.669	1.71	1.722	1.713	1.751	1.741	1.753
367	1.419	1.415	1.407	1.39	1.423	1.411	1.407	1.426	1.396	1.414	1.402	1.421	1.419	1.411	1.441	1.437	1.443	1.467	1.43	1.489	1.47	1.5	1.473	1.497	1.501	1.515	1.517	1.544	1.539	1.589	1.574	1.6	1.614	1.627	1.625	1.66	1.689	1.677	1.693	1.72	1.741	1.734	1.775	1.869	1.901	1.957	2.021	2.077	2.14
368	1.408	1.423	1.409	1.385	1.426	1.418	1.414	1.434	1.401	1.423	1.402	1.409	1.407	1.397	1.417	1.425	1.423	1.435	1.394	1.458	1.432	1.455	1.425	1.437	1.44	1.448	1.446	1.461	1.471	1.49	1.488	1.496	1.507	1.504	1.498	1.522	1.542	1.525	1.537	1.53	1.546	1.541	1.547	1.579	1.586	1.574	1.613	1.612	1.602
0	1.581	1.59	1.644	1.618	1.694	1.672	1.633	1.589	1.619	1.63	1.663	1.702	1.604	1.648	1.656	1.632	NaN	NaN	NaN	NaN	NaN	NaN	NaN	NaN	NaN	NaN	NaN	NaN	NaN	NaN	NaN	NaN	NaN	NaN	NaN	NaN	NaN	NaN	NaN	NaN	NaN	NaN	NaN	NaN	NaN	NaN	NaN	NaN	NaN
369	1.484	1.472	1.498	1.467	1.502	1.49	1.481	1.493	1.472	1.494	1.479	1.484	1.485	1.482	1.494	1.491	1.493	1.51	1.461	1.539	1.506	1.535	1.491	1.51	1.508	1.504	1.505	1.52	1.508	1.544	1.527	1.566	1.539	1.558	1.555	1.592	1.605	1.58	1.561	1.594	1.592	1.601	1.608	1.612	1.624	1.624	1.631	1.644	1.674
0	1.481	1.462	1.431	1.395	1.465	1.423	1.414	1.48	1.428	1.419	1.466	1.476	1.441	1.439	1.473	1.502	1.488	1.515	1.455	1.503	1.518	1.496	1.492	1.513	1.488	1.505	NaN	NaN	NaN	NaN	NaN	NaN	NaN	NaN	NaN	NaN	NaN	NaN	NaN	NaN	NaN	NaN	NaN	NaN	NaN	NaN	NaN	NaN	NaN
370	1.415	1.445	1.398	1.365	1.418	1.404	1.39	1.429	1.393	1.394	1.406	1.411	1.425	1.399	1.413	1.438	1.436	1.449	1.411	1.46	1.455	1.467	1.434	1.458	1.457	1.456	1.464	1.486	1.495	1.522	1.506	1.51	1.538	1.52	1.521	1.558	1.573	1.545	1.562	1.577	1.595	1.572	1.582	1.621	1.636	1.639	1.698	1.768	1.841
371	1.427	1.423	1.445	1.402	1.444	1.455	1.414	1.415	1.435	1.436	1.436	1.419	1.447	1.422	1.477	1.459	1.465	1.484	1.457	1.525	1.504	1.543	1.512	1.539	1.544	1.55	1.561	1.589	1.595	1.637	1.636	1.658	1.675	1.688	1.686	1.734	1.753	1.76	1.74	1.76	1.788	1.793	1.825	1.851	1.874	1.903	1.92	1.92	1.966
372	1.424	1.418	1.417	1.411	1.428	1.416	1.414	1.423	1.405	1.424	1.41	1.418	1.408	1.418	1.436	1.433	1.435	1.444	1.411	1.459	1.443	1.459	1.444	1.449	1.446	1.454	1.456	1.465	1.462	1.489	1.484	1.49	1.488	1.513	1.489	1.512	1.516	1.522	1.506	1.508	1.522	1.51	1.524	1.533	1.536	1.55	1.56	1.549	1.556
0	1.492	1.56	1.578	1.477	1.531	1.563	1.502	1.551	1.52	1.538	1.477	1.523	1.564	1.559	1.508	1.518	1.529	1.549	1.522	1.57	1.546	1.55	1.518	1.555	1.561	1.565	1.551	1.573	1.594	1.646	1.576	1.56	1.578	1.608	1.592	1.61	1.614	1.61	1.607	1.61	1.586	1.6	1.625	1.648	1.637	1.599	1.665	1.638	1.65
0	1.469	1.491	1.434	1.385	1.431	1.427	1.422	1.444	1.419	NaN	NaN	NaN	NaN	NaN	NaN	NaN	NaN	NaN	NaN	NaN	NaN	NaN	NaN	NaN	NaN	NaN	NaN	NaN	NaN	NaN	NaN	NaN	NaN	NaN	NaN	NaN	NaN	NaN	NaN	NaN	NaN	NaN	NaN	NaN	NaN	NaN	NaN	NaN	NaN
373	1.413	1.415	1.408	1.412	1.424	1.396	1.411	1.429	1.433	1.442	1.425	1.447	1.425	1.452	1.484	1.464	1.483	1.469	1.455	1.519	1.502	1.559	1.524	1.551	1.557	1.559	1.557	1.58	1.593	1.645	1.65	1.659	1.674	1.697	1.716	1.739	1.771	1.759	1.767	1.797	1.809	1.815	1.868	1.862	1.925	1.925	1.945	1.99	1.986
374	1.429	1.431	1.403	1.353	1.396	1.399	1.387	1.42	1.378	1.382	1.409	1.405	1.406	1.391	1.409	1.435	1.428	1.442	1.399	1.463	1.475	1.468	1.466	1.482	1.471	1.495	1.502	1.532	1.534	1.562	1.551	1.562	1.593	1.591	1.61	1.656	1.688	1.753	1.84	1.973	2.097	2.156	2.22	2.301	2.283	2.276	2.295	2.289	2.307
0	1.513	1.512	1.441	1.346	1.421	1.426	1.414	1.439	1.402	1.414	1.424	1.433	1.48	1.407	1.424	1.488	1.499	1.508	1.443	1.502	1.516	1.502	1.483	1.524	1.5	1.549	1.601	1.736	1.842	1.977	2.069	2.176	2.235	2.258	2.263	2.293	2.296	2.283	2.282	2.281	2.278	2.259	2.277	2.329	2.33	2.286	2.33	2.291	2.301
375	1.539	1.517	1.523	1.514	1.506	1.54	1.521	1.551	1.487	1.544	1.475	1.525	1.526	1.56	1.522	1.53	1.535	1.537	1.505	1.558	1.545	1.558	1.526	1.535	1.568	1.536	1.561	1.579	1.556	1.608	1.569	1.551	1.572	1.618	1.617	1.625	1.601	1.61	1.594	1.581	1.623	1.579	1.601	1.623	1.62	1.638	1.629	1.645	1.641
376	1.426	1.416	1.427	1.404	1.421	1.423	1.411	1.427	1.403	1.427	1.413	1.418	1.411	1.424	1.447	1.44	1.439	1.437	1.413	1.475	1.45	1.469	1.437	1.459	1.456	1.45	1.451	1.479	1.469	1.494	1.484	1.499	1.502	1.511	1.499	1.518	1.527	1.517	1.514	1.51	1.518	1.504	1.526	1.544	1.545	1.544	1.562	1.557	1.56
377	1.433	1.422	1.458	1.42	1.436	1.412	1.417	1.419	1.422	1.43	1.408	1.417	1.416	1.446	1.453	1.455	1.461	1.474	1.452	1.508	1.496	1.509	1.474	1.51	1.499	1.505	1.525	1.541	1.548	1.585	1.575	1.593	1.632	1.632	1.623	1.665	1.683	1.68	1.671	1.694	1.706	1.705	1.719	1.764	1.769	1.802	1.816	1.826	1.858
0	1.449	1.433	1.434	1.443	1.447	1.446	1.441	1.451	1.424	1.447	1.433	1.443	1.439	1.439	1.461	1.459	1.452	1.472	1.435	1.494	1.475	1.497	1.463	1.488	1.475	1.484	1.483	1.51	1.504	1.532	1.519	1.529	1.525	1.548	1.528	1.556	1.566	1.562	1.551	1.588	1.605	1.582	1.61	1.613	1.598	1.628	1.623	NaN	NaN
0	1.443	1.421	1.458	1.412	1.424	1.434	1.418	1.439	1.412	1.443	1.407	1.441	1.433	1.435	1.472	1.459	1.477	1.492	1.465	1.511	1.484	1.533	1.488	1.525	1.513	1.514	1.514	1.546	1.526	1.58	1.559	1.577	1.6	1.592	1.584	1.599	1.609	1.622	1.586	1.61	1.627	1.607	1.62	1.647	1.655	1.662	1.702	1.697	1.695
378	1.422	1.435	1.423	1.402	1.442	1.431	1.447	1.442	1.409	1.454	1.411	1.435	1.424	1.434	1.465	1.471	1.457	1.467	1.427	1.487	1.479	1.499	1.474	1.499	1.502	1.492	1.5	1.532	1.516	1.535	1.54	1.539	1.576	1.569	1.56	1.575	1.591	1.578	1.584	1.61	1.61	1.585	1.619	1.626	1.633	1.613	1.656	1.662	1.664
379	1.431	1.431	1.429	1.406	1.43	1.44	1.426	1.438	1.41	1.429	1.415	1.425	1.423	1.435	1.449	1.449	1.453	1.465	1.43	1.488	1.475	1.501	1.459	1.493	1.489	1.497	1.501	1.53	1.512	1.554	1.532	1.543	1.544	1.57	1.552	1.588	1.606	1.598	1.592	1.587	1.594	1.581	1.594	1.641	1.634	1.626	1.658	1.646	1.656
0	1.443	1.443	1.433	1.428	1.443	1.452	1.428	1.453	1.431	1.445	1.43	1.439	1.437	1.429	1.458	1.462	1.453	1.487	1.436	1.508	1.472	1.51	1.475	1.501	1.496	1.496	1.499	1.517	1.521	1.54	1.541	1.555	1.557	1.548	1.553	1.58	1.586	1.584	1.577	1.591	1.605	1.596	1.598	1.623	1.628	1.624	1.643	1.647	1.656
380	1.438	1.445	1.438	1.434	1.442	1.457	1.462	1.471	1.433	1.441	1.435	1.445	1.438	1.426	1.458	1.457	1.45	1.473	1.452	1.505	1.477	1.497	1.468	1.511	1.473	1.496	1.496	1.526	1.518	1.533	1.535	1.553	1.553	1.555	1.551	1.571	1.592	1.573	1.56	1.577	1.589	1.58	1.606	1.63	1.619	1.632	1.664	1.647	1.665
381	1.444	1.431	1.431	1.43	1.437	1.446	1.439	1.448	1.416	1.438	1.427	1.432	1.429	1.42	1.459	1.448	1.452	1.457	1.426	1.488	1.461	1.487	1.448	1.479	1.456	1.476	1.475	1.492	1.481	1.511	1.506	1.514	1.522	1.524	1.516	1.546	1.554	1.542	1.538	1.55	1.56	1.537	1.56	1.578	1.576	1.583	1.607	1.601	1.618
0	1.511	1.431	1.534	1.389	1.579	1.55	1.426	1.461	1.414	1.397	1.478	1.439	1.417	1.403	1.421	1.412	1.412	1.41	1.412	1.465	1.464	1.52	1.443	1.431	NaN	NaN	NaN	NaN	NaN	NaN	NaN	NaN	NaN	NaN	NaN	NaN	NaN	NaN	NaN	NaN	NaN	NaN	NaN	NaN	NaN	NaN	NaN	NaN	NaN
382	1.415	1.425	1.419	1.399	1.431	1.395	1.425	1.437	1.403	1.445	1.388	1.408	1.403	1.411	1.433	1.443	1.422	1.437	1.402	1.461	1.432	1.466	1.427	1.443	1.449	1.442	1.431	1.449	1.431	1.467	1.463	1.448	1.458	1.472	1.441	1.486	1.494	1.46	1.471	1.483	1.504	1.472	1.48	1.478	1.498	1.477	1.485	1.494	1.49
383	1.464	1.465	1.478	1.448	1.455	1.465	1.444	1.473	1.438	1.48	1.443	1.471	1.477	1.492	1.505	1.509	1.536	1.535	1.5	1.584	1.579	1.617	1.58	1.637	1.653	1.64	1.687	1.721	1.736	1.769	1.777	1.79	1.794	1.872	1.87	1.927	1.993	2.008	2.058	2.111	2.158	2.195	2.213	2.285	2.283	2.29	2.306	2.289	NaN
0	NaN	NaN	NaN	NaN	NaN	NaN	NaN	NaN	NaN	NaN	NaN	NaN	NaN	NaN	NaN	NaN	NaN	NaN	NaN	NaN	NaN	NaN	NaN	NaN	NaN	NaN	NaN	NaN	NaN	NaN	NaN	NaN	NaN	NaN	NaN	NaN	NaN	NaN	NaN	NaN	NaN	NaN	NaN	NaN	NaN	NaN	NaN	NaN	NaN
384	1.471	1.46	1.48	1.427	1.458	1.46	1.471	1.493	1.448	1.467	1.439	1.468	1.475	1.488	1.504	1.496	1.494	1.521	1.505	1.552	1.54	1.575	1.538	1.57	1.584	1.573	1.594	1.614	1.629	1.657	1.65	1.666	1.683	1.72	1.705	1.733	1.754	1.744	1.76	1.765	1.776	1.768	1.804	1.892	1.921	1.956	2.019	2.062	2.108
385	1.433	1.443	1.43	1.435	1.441	1.423	1.439	1.439	1.415	1.451	1.431	1.443	1.449	1.445	1.445	1.453	1.46	1.476	1.454	1.507	1.487	1.513	1.481	1.504	1.482	1.499	1.491	1.519	1.522	1.536	1.539	1.561	1.552	1.568	1.54	1.578	1.583	1.566	1.557	1.584	1.575	1.559	1.591	1.598	1.583	1.596	1.629	1.606	1.633
386	1.464	1.466	1.453	1.453	1.472	1.454	1.457	1.469	1.432	1.485	1.456	1.481	1.466	1.473	1.486	1.494	1.498	1.51	1.47	1.553	1.523	1.553	1.533	1.56	1.562	1.562	1.558	1.618	1.617	1.65	1.65	1.66	1.679	1.721	1.695	1.733	1.753	1.752	1.77	1.782	1.817	1.808	1.851	1.934	1.978	2.029	2.091	2.136	2.198
387	1.493	1.459	1.481	1.444	1.472	1.453	1.454	1.474	1.468	1.467	1.445	1.463	1.46	1.471	1.491	1.489	1.491	1.49	1.489	1.539	1.51	1.564	1.512	1.567	1.568	1.552	1.585	1.594	1.602	1.652	1.637	1.65	1.664	1.684	1.687	1.706	1.718	1.72	1.715	1.711	1.741	1.725	1.747	1.788	1.803	1.786	1.826	1.84	1.822
388	1.444	1.434	1.426	1.432	1.445	1.436	1.434	1.449	1.416	1.438	1.443	1.436	1.435	1.43	1.459	1.458	1.457	1.464	1.439	1.507	1.466	1.493	1.473	1.496	1.475	1.488	1.487	1.509	1.493	1.508	1.534	1.551	1.548	1.542	1.531	1.563	1.569	1.559	1.555	1.559	1.567	1.557	1.58	1.582	1.582	1.59	1.615	1.614	1.624
0	1.512	1.488	1.513	1.512	1.53	1.505	1.514	1.528	1.48	1.525	1.494	1.533	1.519	1.504	1.549	1.542	1.534	1.566	1.517	1.574	1.555	1.573	1.556	1.578	1.562	1.556	1.564	1.586	1.584	1.59	1.6	1.641	1.628	1.635	1.626	1.64	1.647	1.62	1.629	1.632	1.642	1.619	1.669	1.663	1.672	1.657	1.702	1.685	1.703
389	1.387	1.371	1.344	1.338	1.378	1.374	1.359	1.387	1.368	1.369	1.361	1.398	1.385	1.392	1.394	1.408	1.41	1.42	1.377	1.431	1.426	1.436	1.419	1.422	1.419	1.433	1.425	1.459	1.449	1.473	1.457	1.459	1.474	1.48	1.478	1.491	1.518	1.499	1.512	1.498	1.518	1.511	1.511	1.535	1.541	1.543	1.558	1.559	1.572
390	1.403	1.398	1.401	1.385	1.422	1.41	1.4	1.415	1.388	1.41	1.385	1.399	1.393	1.391	1.409	1.412	1.413	1.424	1.384	1.443	1.418	1.441	1.411	1.439	1.433	1.433	1.438	1.454	1.451	1.477	1.466	1.478	1.478	1.488	1.477	1.506	1.512	1.499	1.498	1.504	1.524	1.502	1.512	1.529	1.534	1.532	1.546	1.544	1.558
391	1.496	1.492	1.494	1.484	1.513	1.504	1.489	1.513	1.476	1.504	1.488	1.497	1.493	1.498	1.533	1.539	1.542	1.559	1.522	1.605	1.571	1.607	1.59	1.617	1.622	1.656	1.703	1.754	1.761	1.806	1.815	1.852	1.834	1.848	1.82	1.866	1.898	1.847	1.849	1.852	1.888	1.833	1.849	1.87	1.876	1.872	1.899	1.874	1.911
0	1.397	1.425	1.371	1.367	1.406	1.378	1.394	1.4	1.401	1.393	1.371	1.406	1.416	1.406	1.397	1.421	1.429	1.429	1.387	1.436	1.437	1.452	1.418	1.431	1.421	1.441	1.442	1.458	1.441	1.47	1.456	1.462	1.464	1.48	1.475	1.501	1.504	1.48	1.478	1.487	1.502	1.484	1.487	1.508	1.514	1.514	1.531	1.528	1.534
392	1.382	1.388	1.352	1.327	1.379	1.373	1.366	1.399	1.375	1.381	1.356	1.398	1.398	1.402	1.402	1.429	1.433	1.434	1.404	1.451	1.454	1.471	1.448	1.462	1.454	1.48	1.481	1.514	1.507	1.534	1.516	1.531	1.545	1.547	1.552	1.579	1.596	1.581	1.591	1.596	1.609	1.601	1.61	1.636	1.647	1.656	1.673	1.683	1.685
0	1.417	1.446	1.386	1.381	1.414	1.401	1.409	1.409	1.404	1.404	1.383	1.412	1.424	1.404	1.402	1.42	1.432	1.43	1.384	1.448	1.444	1.461	1.437	1.451	1.44	1.458	1.453	1.478	1.464	1.504	1.475	1.511	1.505	1.513	1.509	1.548	1.558	1.539	1.542	1.611	1.62	1.55	1.566	1.579	1.589	1.603	1.604	1.61	1.686
393	1.6	1.619	1.591	1.629	1.627	1.651	1.586	1.615	1.598	1.613	1.618	1.623	1.617	1.597	1.632	1.628	1.611	1.605	1.575	1.652	1.612	1.657	1.644	1.666	1.627	1.645	1.603	1.676	1.67	1.686	1.696	1.698	1.747	1.695	1.671	1.753	1.704	1.723	1.707	1.723	1.753	1.691	1.731	1.745	1.735	1.764	1.759	1.768	1.8
0	1.62	1.627	1.569	NaN	NaN	NaN	NaN	NaN	NaN	NaN	NaN	NaN	NaN	NaN	NaN	NaN	NaN	NaN	NaN	NaN	NaN	NaN	NaN	NaN	NaN	NaN	NaN	NaN	NaN	NaN	NaN	NaN	NaN	NaN	NaN	NaN	NaN	NaN	NaN	NaN	NaN	NaN	NaN	NaN	NaN	NaN	NaN	NaN	NaN
394	1.393	1.396	1.397	1.383	1.42	1.409	1.394	1.415	1.388	1.398	1.38	1.384	1.39	1.387	1.395	1.403	1.4	1.424	1.381	1.432	1.409	1.434	1.405	1.431	1.419	1.429	1.414	1.438	1.432	1.458	1.442	1.458	1.453	1.47	1.442	1.473	1.488	1.484	1.474	1.471	1.486	1.478	1.486	1.508	1.501	1.507	1.526	1.526	1.533
395	1.403	1.453	1.389	1.377	1.404	1.383	1.406	1.404	1.421	1.406	1.378	1.438	1.443	1.429	1.425	1.452	1.466	1.474	1.417	1.486	1.477	1.526	1.483	1.484	1.493	1.528	1.535	1.545	1.538	1.576	1.558	1.587	1.595	1.607	1.594	1.641	1.66	1.632	1.65	1.647	1.68	1.691	1.703	1.709	1.757	1.788	1.86	1.903	1.964
0	1.418	1.446	1.412	1.399	1.428	1.418	1.429	1.433	1.414	1.442	1.404	1.442	1.455	1.453	1.469	1.494	1.524	1.531	1.513	1.592	1.617	1.64	1.659	1.694	1.723	1.78	1.848	1.927	1.967	2.08	2.099	2.172	2.205	2.244	2.245	2.255	2.255	2.143	NaN	NaN	NaN	NaN	NaN	NaN	NaN	NaN	NaN	NaN	NaN
396	1.414	1.445	1.41	1.389	1.431	1.407	1.412	1.415	1.414	1.421	1.401	1.441	1.454	1.45	1.462	1.481	1.515	1.533	1.469	1.564	1.588	1.619	1.601	1.655	1.663	1.731	1.733	1.779	1.831	1.958	1.997	2.082	2.161	2.235	2.22	2.275	2.297	2.249	2.258	2.18	2.263	2.215	2.237	2.249	2.257	2.254	2.39	2.376	2.386
397	1.424	1.44	1.4	1.406	1.429	1.433	1.424	1.419	1.397	1.426	1.411	1.413	1.42	1.413	1.432	1.431	1.436	1.445	1.416	1.475	1.439	1.465	1.448	1.459	1.462	1.473	1.468	1.495	1.487	1.515	1.518	1.552	1.556	1.557	1.537	1.586	1.564	1.584	1.574	1.589	1.598	1.567	1.594	1.635	1.63	1.637	1.654	1.652	1.665
398	1.482	1.514	1.482	1.462	1.521	1.508	1.477	1.522	1.507	1.518	1.5	1.484	1.495	1.49	1.493	1.51	1.511	1.548	1.501	1.555	1.529	1.545	1.534	1.575	1.558	1.556	1.548	1.602	1.577	1.601	1.584	1.604	1.605	1.625	1.598	1.616	1.652	1.64	1.606	1.633	1.643	1.628	1.648	1.658	1.657	1.657	1.678	1.671	1.672
399	1.406	1.451	1.4	1.37	1.418	1.398	1.432	1.41	1.407	1.432	1.381	1.422	1.443	1.42	1.412	1.438	1.464	1.456	1.4	1.465	1.469	1.486	1.476	1.481	1.464	1.491	1.498	1.526	1.506	1.544	1.525	1.536	1.557	1.569	1.566	1.598	1.608	1.584	1.597	1.606	1.627	1.614	1.626	1.629	1.629	1.674	1.684	1.679	1.68
400	1.404	1.406	1.4	1.381	1.426	1.419	1.404	1.415	1.393	1.413	1.402	1.403	1.401	1.4	1.409	1.413	1.422	1.428	1.395	1.439	1.418	1.44	1.415	1.433	1.433	1.43	1.426	1.444	1.447	1.467	1.465	1.475	1.47	1.485	1.475	1.49	1.514	1.494	1.483	1.496	1.517	1.499	1.514	1.535	1.53	1.526	1.551	1.548	1.556
0	1.462	1.485	1.468	1.453	1.531	1.478	1.453	1.505	1.473	1.509	1.474	1.461	1.496	1.491	1.474	1.482	1.492	1.531	1.483	1.519	1.512	1.523	1.496	1.539	1.538	1.551	1.519	1.564	1.545	1.559	1.544	1.569	1.561	1.573	NaN	NaN	NaN	NaN	NaN	NaN	NaN	NaN	NaN	NaN	NaN	NaN	NaN	NaN	NaN
401	1.425	1.435	1.411	1.416	1.425	1.421	1.419	1.44	1.4	1.425	1.413	1.422	1.417	1.431	1.442	1.437	1.446	1.453	1.417	1.495	1.459	1.491	1.466	1.489	1.478	1.5	1.492	1.505	1.513	1.534	1.551	1.56	1.58	1.569	1.565	1.606	1.613	1.595	1.605	1.631	1.625	1.597	1.627	1.651	1.656	1.657	1.684	1.676	1.701
402	1.475	1.517	1.488	1.485	1.555	1.51	1.516	1.507	1.503	1.532	1.471	1.49	1.541	1.501	1.506	1.533	1.526	1.568	1.491	1.572	1.512	1.589	1.525	1.547	1.55	1.595	1.562	1.602	1.561	1.571	1.567	1.576	1.604	1.619	1.571	1.606	1.626	1.564	1.565	1.604	1.602	1.58	1.584	1.623	1.6	1.633	1.629	1.608	1.622
403	1.542	1.52	1.528	1.518	1.535	1.516	1.52	1.531	1.501	1.518	1.49	1.504	1.495	1.505	1.53	1.517	1.507	1.535	1.476	1.557	1.526	1.552	1.512	1.531	1.532	1.526	1.53	1.543	1.539	1.561	1.546	1.55	1.557	1.563	1.564	1.574	1.591	1.548	1.556	1.565	1.559	1.535	1.543	1.57	1.576	1.548	1.567	1.563	1.56
404	1.449	1.426	1.431	1.417	1.456	1.447	1.44	1.453	1.418	1.446	1.441	1.438	1.441	1.438	1.448	1.45	1.452	1.462	1.425	1.504	1.471	1.502	1.463	1.473	1.476	1.481	1.474	1.489	1.487	1.505	1.507	1.52	1.521	1.527	1.515	1.543	1.54	1.535	1.527	1.53	1.549	1.524	1.556	1.564	1.568	1.565	1.583	1.584	1.604
0	1.466	1.465	1.446	1.453	1.496	1.481	1.455	1.485	1.46	1.48	1.463	1.474	1.478	1.47	1.497	1.496	1.487	1.508	1.473	1.531	1.501	1.528	1.499	1.513	1.525	1.53	1.512	NaN	NaN	NaN	NaN	NaN	NaN	NaN	NaN	NaN	NaN	NaN	NaN	NaN	NaN	NaN	NaN	NaN	NaN	NaN	NaN	NaN	NaN
405	1.488	1.516	1.462	1.473	1.518	1.488	1.526	1.474	1.485	1.536	1.468	1.531	1.54	1.518	1.502	1.552	1.545	1.548	1.494	1.549	1.552	1.587	1.553	1.535	1.518	1.559	1.538	1.596	1.574	1.644	1.548	1.609	1.57	1.593	1.621	1.666	1.637	1.588	1.595	1.608	1.634	1.629	1.611	1.642	1.623	1.666	1.676	1.675	1.674
406	1.4	1.403	1.387	1.383	1.421	1.416	1.402	1.404	1.396	1.409	1.39	1.404	1.399	1.396	1.403	1.41	1.415	1.43	1.387	1.447	1.421	1.456	1.416	1.44	1.432	1.437	1.437	1.454	1.449	1.467	1.451	1.485	1.47	1.489	1.468	1.496	1.516	1.498	1.495	1.504	1.514	1.502	1.509	1.528	1.536	1.543	1.56	1.556	1.558
407	1.441	1.447	1.433	1.418	1.45	1.442	1.455	1.441	1.408	1.451	1.446	1.442	1.437	1.449	1.468	1.465	1.474	1.501	1.442	1.514	1.487	1.496	1.486	1.493	1.501	1.516	1.508	1.531	1.527	1.547	1.553	1.563	1.579	1.577	1.549	1.593	1.602	1.59	1.578	1.601	1.607	1.585	1.606	1.624	1.623	1.634	1.646	1.645	1.662
408	1.449	1.447	1.41	1.41	1.449	1.436	1.444	1.421	1.445	1.452	1.424	1.437	1.46	1.447	1.456	1.477	1.488	1.523	1.479	1.547	1.513	1.563	1.527	1.563	1.559	1.583	1.588	1.604	1.627	1.663	1.651	1.672	1.662	1.702	1.695	1.727	1.767	1.744	1.767	1.82	1.84	1.873	1.913	1.992	2.052	2.103	2.182	2.223	2.276
0	1.453	1.444	1.423	1.421	1.46	1.453	1.441	1.443	1.433	1.457	1.413	1.436	1.458	1.445	1.453	1.478	1.478	1.506	1.454	1.538	1.522	1.563	1.533	1.555	1.561	1.604	1.598	1.636	1.63	1.687	1.677	1.726	NaN	NaN	NaN	NaN	NaN	NaN	NaN	NaN	NaN	NaN	NaN	NaN	NaN	NaN	NaN	NaN	NaN
409	1.44	1.414	1.413	1.407	1.461	1.436	1.432	1.436	1.442	1.423	1.418	1.437	1.458	1.439	1.475	1.498	1.516	1.529	1.523	1.591	1.578	1.657	1.633	1.677	1.687	1.733	1.762	1.822	1.879	1.969	1.997	2.076	2.14	2.186	2.199	2.293	2.325	2.309	2.308	2.334	2.333	2.316	2.314	2.347	2.349	2.332	2.357	2.326	2.326
410	1.533	1.553	1.506	1.527	1.598	1.568	1.587	1.525	1.54	1.605	1.492	1.559	1.601	1.571	1.533	1.584	1.601	1.612	1.533	1.573	1.585	1.621	1.613	1.589	1.563	1.643	1.597	1.619	1.565	1.68	1.614	1.639	1.666	1.643	1.643	1.707	1.7	1.662	1.702	1.7	1.707	1.708	1.678	1.729	1.733	1.772	1.787	1.791	1.764
0	1.458	1.466	1.468	1.427	1.465	1.46	1.458	1.45	1.424	1.452	1.45	1.454	1.453	1.442	1.47	1.435	1.462	1.456	1.433	1.503	1.463	1.498	1.457	1.459	1.457	1.47	1.44	1.488	1.469	1.489	1.475	1.476	1.499	1.497	1.47	1.504	1.506	1.483	1.485	1.504	1.488	1.484	1.485	1.49	1.51	1.501	1.525	1.493	1.535
411	1.448	1.429	1.419	1.41	1.458	1.447	1.426	1.438	1.429	1.436	1.42	1.439	1.445	1.42	1.459	1.477	1.478	1.493	1.465	1.521	1.518	1.552	1.525	1.56	1.567	1.578	1.571	1.636	1.631	1.674	1.668	1.724	1.728	1.757	1.756	1.789	1.857	1.884	1.908	1.967	2.024	2.011	2.079	2.141	2.164	2.203	2.26	2.266	2.294
412	1.451	1.443	1.45	1.438	1.474	1.442	1.443	1.461	1.423	1.44	1.429	1.447	1.445	1.451	1.457	1.452	1.457	1.482	1.456	1.499	1.489	1.515	1.501	1.485	1.508	1.514	1.508	1.518	1.522	1.579	1.556	1.601	1.586	1.598	1.602	1.61	1.636	1.613	1.636	1.628	1.654	1.63	1.681	1.697	1.712	1.706	1.731	1.734	1.773
413	1.437	1.44	1.445	1.428	1.423	1.45	1.425	1.447	1.399	1.425	1.404	1.402	1.41	1.408	1.447	1.421	1.422	1.441	1.418	1.462	1.436	1.471	1.435	1.448	1.432	1.45	1.464	1.463	1.459	1.486	1.486	1.478	1.478	1.493	1.495	1.51	1.496	1.484	1.509	1.511	1.487	1.515	1.495	1.515	1.519	1.515	1.538	1.517	1.528
0	1.543	1.534	1.531	1.491	1.597	1.547	1.565	1.548	1.537	1.602	1.489	1.546	1.603	1.58	1.536	1.556	1.55	1.604	1.547	1.602	1.563	1.622	1.605	1.605	1.564	1.587	1.617	1.601	1.599	1.644	1.645	1.651	1.678	1.635	1.619	1.674	1.673	1.654	1.641	1.684	1.667	1.692	1.668	1.729	1.691	1.716	1.744	1.734	1.708
414	1.42	1.415	1.422	1.404	1.414	1.424	1.414	1.419	1.406	1.408	1.394	1.41	1.39	1.409	1.42	1.413	1.416	1.427	1.393	1.439	1.417	1.441	1.413	1.417	1.425	1.424	1.425	1.429	1.436	1.455	1.44	1.449	1.457	1.454	1.446	1.458	1.475	1.459	1.462	1.458	1.465	1.451	1.462	1.482	1.472	1.477	1.496	1.488	1.494
415	1.421	1.417	1.422	1.39	1.44	1.436	1.425	1.408	1.403	1.447	1.381	1.395	1.425	1.403	1.404	1.422	1.413	1.441	1.38	1.436	1.406	1.448	1.419	1.421	1.403	1.418	1.407	1.443	1.419	1.449	1.424	1.437	1.441	1.443	1.427	1.455	1.47	1.44	1.438	1.453	1.448	1.439	1.444	1.458	1.462	1.463	1.482	1.472	1.477
416	1.453	1.462	1.441	1.43	1.475	1.465	1.464	1.481	1.431	1.456	1.455	1.475	1.459	1.461	1.482	1.475	1.478	1.509	1.454	1.537	1.514	1.538	1.496	1.518	1.525	1.521	1.536	1.548	1.553	1.587	1.586	1.608	1.591	1.611	1.614	1.641	1.654	1.637	1.635	1.652	1.673	1.648	1.673	1.7	1.719	1.725	1.722	1.741	1.769
417	1.467	1.457	1.455	1.44	1.462	1.453	1.461	1.47	1.436	1.455	1.448	1.451	1.446	1.447	1.476	1.479	1.472	1.485	1.448	1.512	1.488	1.529	1.5	1.519	1.525	1.536	1.535	1.559	1.551	1.581	1.596	1.603	1.613	1.607	1.613	1.629	1.648	1.633	1.663	1.66	1.682	1.65	1.688	1.711	1.721	1.719	1.758	1.761	1.76
0	1.939	1.923	1.833	1.942	2.122	2.279	2.168	1.87	1.977	2.414	1.785	1.962	2.072	2.044	1.913	2.006	1.991	2.064	1.961	NaN	NaN	NaN	NaN	NaN	NaN	NaN	NaN	NaN	NaN	NaN	NaN	NaN	NaN	NaN	NaN	NaN	NaN	NaN	NaN	NaN	NaN	NaN	NaN	NaN	NaN	NaN	NaN	NaN	NaN
418	1.485	1.442	1.45	1.419	1.461	1.456	1.447	1.466	1.428	1.442	1.422	1.442	1.433	1.441	1.466	1.457	1.461	1.484	1.444	1.501	1.498	1.515	1.492	1.502	1.508	1.518	1.524	1.542	1.541	1.568	1.572	1.599	1.586	1.609	1.607	1.616	1.633	1.627	1.634	1.632	1.655	1.636	1.641	1.686	1.696	1.692	1.713	1.716	1.756
0	1.161	1.119	1.393	1.425	1.369	1.479	1.427	1.212	1.416	1.441	1.339	1.444	1.443	1.415	1.45	1.429	1.43	1.515	1.406	1.511	1.435	1.459	1.426	1.458	1.462	1.501	1.502	1.503	1.467	1.506	1.5	1.49	1.551	1.507	1.553	1.571	1.556	1.557	1.568	1.604	1.625	1.519	1.601	1.6	1.606	1.632	1.653	NaN	NaN
419	1.504	1.471	1.468	1.464	1.496	1.532	1.507	1.525	1.498	1.478	1.508	1.535	1.462	1.476	1.518	1.499	1.501	1.54	1.503	1.549	1.515	1.572	1.53	1.511	1.523	1.512	1.515	1.545	1.532	1.562	1.559	1.572	1.595	1.592	1.597	1.588	1.609	1.607	1.582	1.574	1.633	1.59	1.581	1.636	1.626	1.643	1.672	1.684	1.651
0	NaN	NaN	NaN	NaN	NaN	NaN	NaN	NaN	NaN	NaN	NaN	NaN	NaN	NaN	NaN	NaN	NaN	NaN	NaN	NaN	NaN	NaN	NaN	NaN	NaN	NaN	NaN	NaN	NaN	NaN	NaN	NaN	NaN	NaN	NaN	NaN	NaN	NaN	NaN	NaN	NaN	NaN	NaN	NaN	NaN	NaN	NaN	NaN	NaN
0	1.962	1.871	1.732	1.645	1.952	1.946	1.858	1.749	2.004	2.003	1.852	1.795	2.053	1.909	2.019	2.004	1.947	1.955	1.963	1.923	1.954	1.838	1.889	1.868	NaN	NaN	NaN	NaN	NaN	NaN	NaN	NaN	NaN	NaN	NaN	NaN	NaN	NaN	NaN	NaN	NaN	NaN	NaN	NaN	NaN	NaN	NaN	NaN	NaN
420	1.532	1.489	1.507	1.506	1.507	1.552	1.493	1.519	1.508	1.503	1.518	1.519	1.468	1.476	1.549	1.519	1.496	1.548	1.501	1.552	1.507	1.531	1.522	1.536	1.502	1.535	1.521	1.533	1.528	1.542	1.548	1.555	1.562	1.58	1.58	1.572	1.573	1.566	1.572	1.537	1.573	1.555	1.565	1.599	1.568	1.588	1.629	1.606	1.585
0	1.17	1.146	1.416	1.422	1.378	1.497	1.456	1.233	1.419	1.437	1.346	1.43	1.435	1.387	1.427	1.439	1.416	1.523	1.401	1.49	1.415	1.441	1.403	1.449	1.454	1.45	1.471	1.49	1.447	1.463	1.448	1.435	1.493	1.47	1.455	1.502	1.497	1.485	1.474	1.491	1.522	1.416	1.508	1.477	1.486	1.488	1.485	1.486	1.5
0	1.412	1.387	1.43	1.39	1.433	1.448	1.441	1.386	1.387	1.456	1.38	1.381	1.412	1.387	1.409	1.414	1.401	1.435	1.378	1.437	1.389	1.431	1.41	1.407	1.394	1.412	1.4	1.423	1.41	1.429	1.425	1.436	1.433	1.425	1.415	1.446	1.459	1.431	1.425	1.436	1.441	1.421	1.43	1.446	1.446	1.442	1.461	1.447	1.454
421	1.467	1.465	1.456	1.445	1.464	1.454	1.462	1.46	1.45	1.459	1.442	1.463	1.448	1.471	1.498	1.461	1.482	1.508	1.47	1.531	1.508	1.516	1.506	1.522	1.516	1.531	1.534	1.524	1.541	1.576	1.594	1.595	1.582	1.577	1.595	1.588	1.627	1.607	1.605	1.616	1.647	1.623	1.628	1.66	1.657	1.664	1.676	1.675	1.715
0	2.073	1.987	1.955	NaN	NaN	NaN	NaN	NaN	NaN	NaN	NaN	NaN	NaN	NaN	NaN	NaN	NaN	NaN	NaN	NaN	NaN	NaN	NaN	NaN	NaN	NaN	NaN	NaN	NaN	NaN	NaN	NaN	NaN	NaN	NaN	NaN	NaN	NaN	NaN	NaN	NaN	NaN	NaN	NaN	NaN	NaN	NaN	NaN	NaN
0	1.793	1.886	NaN	NaN	NaN	NaN	NaN	NaN	NaN	NaN	NaN	NaN	NaN	NaN	NaN	NaN	NaN	NaN	NaN	NaN	NaN	NaN	NaN	NaN	NaN	NaN	NaN	NaN	NaN	NaN	NaN	NaN	NaN	NaN	NaN	NaN	NaN	NaN	NaN	NaN	NaN	NaN	NaN	NaN	NaN	NaN	NaN	NaN	NaN
0	1.426	1.444	1.429	1.416	1.425	1.424	1.437	1.442	1.404	1.43	1.412	1.421	1.418	1.429	1.447	1.428	1.451	1.464	1.415	1.474	1.457	1.488	1.452	1.464	1.465	1.467	1.467	1.479	1.476	1.513	1.508	1.541	1.526	1.521	1.528	1.549	1.554	1.536	1.522	1.549	1.557	1.541	1.557	1.581	1.674	1.595	1.583	1.599	1.653
422	1.456	1.436	1.421	1.413	1.435	1.436	1.446	1.427	1.421	1.43	1.415	1.421	1.422	1.421	1.416	1.439	1.431	1.451	1.399	1.458	1.439	1.471	1.428	1.44	1.451	1.443	1.44	1.452	1.464	1.481	1.459	1.472	1.47	1.469	1.47	1.486	1.491	1.474	1.465	1.489	1.476	1.475	1.48	1.494	1.488	1.497	1.509	1.497	1.511
0	1.963	2.058	1.729	1.737	1.919	2.183	1.985	1.84	2.036	1.813	2.058	1.949	1.879	1.951	2.033	1.919	1.952	2.1	1.976	1.859	1.817	2.062	2.301	1.947	NaN	NaN	NaN	NaN	NaN	NaN	NaN	NaN	NaN	NaN	NaN	NaN	NaN	NaN	NaN	NaN	NaN	NaN	NaN	NaN	NaN	NaN	NaN	NaN	NaN
0	1.427	1.409	1.423	1.399	1.423	1.417	1.391	1.423	1.397	1.385	1.4	1.395	1.403	1.386	1.409	1.41	1.402	1.416	1.395	1.444	1.411	1.434	1.405	1.422	1.433	1.417	1.406	1.436	1.44	1.466	1.44	1.461	1.446	1.457	1.444	1.45	1.453	1.461	1.463	1.465	1.451	1.44	1.453	1.484	1.47	1.485	1.508	1.482	1.492
423	1.446	1.444	1.422	1.406	1.443	1.438	1.422	1.434	1.403	1.444	1.424	1.428	1.441	1.447	1.462	1.475	1.489	1.503	1.469	1.56	1.544	1.567	1.543	1.567	1.577	1.607	1.621	1.642	1.638	1.701	1.725	1.789	1.831	1.881	1.906	2.02	2.071	2.124	2.169	2.182	2.252	2.211	2.177	NaN	NaN	NaN	NaN	NaN	NaN
0	1.433	1.429	1.421	1.4	1.441	1.429	1.435	1.456	1.395	1.438	1.418	1.421	1.432	1.424	1.443	1.442	1.438	1.46	1.425	1.478	1.455	1.492	1.458	1.475	1.468	1.484	1.465	1.484	1.475	1.513	1.512	1.523	1.523	1.522	1.526	1.548	1.571	1.542	1.532	1.555	1.566	1.535	1.54	1.582	1.599	1.591	1.592	1.613	1.617
424	1.421	1.401	1.394	1.392	1.418	1.427	1.413	1.414	1.403	1.417	1.401	1.399	1.396	1.395	1.405	1.42	1.393	1.419	1.395	1.434	1.397	1.431	1.398	1.408	1.399	1.404	1.387	1.413	1.419	1.437	1.421	1.443	1.438	1.439	1.423	1.432	1.432	1.439	1.426	1.434	1.421	1.416	1.432	1.458	1.437	1.437	1.472	1.443	1.46
0	2.088	2.456	1.702	2.172	2.184	2.386	1.838	1.976	1.937	1.934	NaN	NaN	NaN	NaN	NaN	NaN	NaN	NaN	NaN	NaN	NaN	NaN	NaN	NaN	NaN	NaN	NaN	NaN	NaN	NaN	NaN	NaN	NaN	NaN	NaN	NaN	NaN	NaN	NaN	NaN	NaN	NaN	NaN	NaN	NaN	NaN	NaN	NaN	NaN
425	1.435	1.42	1.415	1.399	1.434	1.442	1.435	1.419	1.403	1.426	1.403	1.425	1.411	1.425	1.428	1.431	1.432	1.437	1.404	1.434	1.438	1.458	1.43	1.425	1.431	1.434	1.422	1.441	1.449	1.466	1.461	1.465	1.461	1.469	1.462	1.463	1.486	1.462	1.47	1.474	1.474	1.461	1.476	1.485	1.494	1.486	1.502	1.492	1.518
426	1.424	1.414	1.435	1.405	1.444	1.42	1.424	1.425	1.414	1.442	1.43	1.436	1.438	1.434	1.46	1.453	1.467	1.477	1.463	1.503	1.483	1.53	1.511	1.525	1.525	1.541	1.551	1.58	1.585	1.615	1.603	1.641	1.625	1.651	1.648	1.661	1.695	1.682	1.706	1.737	1.792	1.79	1.867	1.929	1.978	2.033	2.088	2.11	NaN
0	NaN	NaN	NaN	NaN	NaN	NaN	NaN	NaN	NaN	NaN	NaN	NaN	NaN	NaN	NaN	NaN	NaN	NaN	NaN	NaN	NaN	NaN	NaN	NaN	NaN	NaN	NaN	NaN	NaN	NaN	NaN	NaN	NaN	NaN	NaN	NaN	NaN	NaN	NaN	NaN	NaN	NaN	NaN	NaN	NaN	NaN	NaN	NaN	NaN
427	1.675	1.658	1.67	1.634	1.665	1.791	1.803	1.822	1.813	1.834	1.747	1.684	1.714	1.826	1.883	1.837	1.774	1.82	1.736	1.763	1.781	1.825	1.786	1.74	1.733	1.856	1.755	1.778	1.801	1.864	1.799	1.833	2.054	1.834	1.881	1.825	1.84	1.832	1.816	1.769	1.824	1.755	1.851	1.845	1.833	1.901	1.886	1.927	1.891
428	1.47	1.482	1.472	1.455	1.478	1.488	1.482	1.484	1.45	1.485	1.472	1.47	1.465	1.467	1.487	1.485	1.492	1.506	1.479	1.537	1.493	1.528	1.489	1.514	1.514	1.53	1.529	1.547	1.534	1.565	1.559	1.573	1.571	1.575	1.568	1.598	1.61	1.59	1.59	1.601	1.611	1.592	1.594	1.632	1.633	1.627	1.644	1.643	1.663
429	1.641	1.666	1.637	1.634	1.71	1.797	1.744	1.815	1.763	1.772	1.757	1.757	1.687	1.696	1.832	1.693	1.845	1.845	1.747	1.812	1.759	1.813	1.79	1.858	1.858	1.765	1.812	1.767	1.809	1.843	1.88	1.881	1.838	1.792	1.857	1.844	1.916	1.864	1.794	1.784	1.857	1.772	1.868	1.899	1.897	1.879	1.936	1.914	1.898
430	1.434	1.456	1.448	1.438	1.458	1.47	1.45	1.45	1.438	1.446	1.445	1.425	1.442	1.439	1.451	1.46	1.436	1.461	1.413	1.469	1.453	1.461	1.436	1.453	1.431	1.452	1.447	1.473	1.466	1.48	1.48	1.487	1.468	1.464	1.468	1.494	1.503	1.463	1.482	1.483	1.481	1.473	1.468	1.485	1.49	1.494	1.501	1.496	1.511
431	1.44	1.451	1.443	1.432	1.456	1.452	1.435	1.462	1.431	1.455	1.434	1.432	1.44	1.44	1.469	1.453	1.458	1.485	1.446	1.497	1.479	1.51	1.476	1.488	1.48	1.493	1.488	1.504	1.514	1.521	1.526	1.535	1.539	1.541	1.528	1.57	1.583	1.55	1.541	1.557	1.572	1.545	1.567	1.591	1.597	1.584	1.589	1.602	1.628
432	1.422	1.45	1.422	1.414	1.46	1.436	1.434	1.467	1.411	1.438	1.417	1.427	1.413	1.425	1.442	1.436	1.448	1.442	1.422	1.472	1.439	1.464	1.432	1.44	1.436	1.452	1.45	1.475	1.466	1.486	1.476	1.494	1.501	1.482	1.47	1.505	1.509	1.469	1.484	1.506	1.5	1.484	1.491	1.507	1.496	1.505	1.522	1.521	1.537
433	1.633	1.563	1.58	1.587	1.622	1.623	1.562	1.558	1.574	1.559	1.576	1.606	1.587	1.586	1.62	1.62	1.602	1.623	1.634	1.713	1.64	1.699	1.676	1.677	1.704	1.733	1.69	1.722	1.699	1.773	1.754	1.766	1.784	1.794	1.761	1.794	1.83	1.805	1.79	1.83	1.823	1.776	1.857	1.851	1.856	1.883	1.906	1.898	1.893
434	1.422	1.413	1.423	1.419	1.453	1.454	1.425	1.432	1.437	1.445	1.436	1.439	1.432	1.443	1.463	1.458	1.458	1.493	1.45	1.501	1.478	1.495	1.471	1.487	1.487	1.499	1.489	1.523	1.52	1.546	1.534	1.547	1.557	1.567	1.553	1.566	1.589	1.577	1.562	1.561	1.591	1.578	1.57	1.631	1.608	1.595	1.626	1.641	1.633
435	1.45	1.458	1.451	1.458	1.461	1.493	1.467	1.477	1.454	1.46	1.46	1.449	1.453	1.451	1.488	1.466	1.469	1.487	1.453	1.508	1.479	1.506	1.463	1.496	1.492	1.493	1.499	1.52	1.508	1.521	1.528	1.558	1.54	1.532	1.517	1.573	1.561	1.535	1.536	1.561	1.57	1.547	1.537	1.579	1.576	1.581	1.594	1.589	1.626
0	1.463	1.413	1.433	1.41	1.433	1.429	1.418	1.424	1.389	1.412	1.404	1.424	1.406	1.421	1.421	1.426	1.426	1.438	1.413	1.459	1.426	1.461	1.444	1.438	1.439	1.449	1.447	1.46	1.449	1.482	1.472	1.488	1.489	1.491	1.482	1.499	1.516	1.499	1.494	1.507	1.512	1.489	1.515	1.523	1.524	1.526	1.547	1.541	1.548
0	1.405	1.393	1.403	1.369	1.406	1.409	1.399	1.41	1.379	1.402	1.387	1.396	1.389	1.397	1.418	1.426	1.423	1.442	1.398	1.462	1.44	1.462	1.439	1.455	1.454	1.461	1.467	1.494	1.476	1.513	1.502	1.515	1.511	1.525	1.505	1.54	1.551	1.539	1.534	1.557	1.563	1.542	1.565	1.578	1.588	1.59	1.602	1.611	1.624
436	1.477	1.434	1.445	1.42	1.452	1.451	1.44	1.462	1.429	1.44	1.429	1.465	1.435	1.458	1.477	1.486	1.492	1.489	1.479	1.542	1.518	1.564	1.547	1.547	1.551	1.595	1.577	1.63	1.618	1.675	1.67	1.708	1.717	1.732	1.727	1.768	1.794	1.774	1.775	1.803	1.823	1.798	1.817	1.871	1.869	1.883	1.925	1.921	1.939
437	1.445	1.425	1.44	1.42	1.458	1.436	1.438	1.461	1.427	1.442	1.427	1.454	1.441	1.446	1.468	1.469	1.48	1.49	1.459	1.514	1.511	1.551	1.531	1.532	1.539	1.553	1.559	1.586	1.585	1.633	1.608	1.631	1.65	1.66	1.646	1.694	1.709	1.699	1.697	1.699	1.731	1.72	1.739	1.753	1.772	1.777	1.819	1.803	1.82
438	1.631	1.561	1.569	1.573	1.611	1.637	1.565	1.605	1.584	1.575	1.591	1.631	1.607	1.61	1.579	1.641	1.62	1.601	1.666	1.672	1.627	1.696	1.712	1.668	1.654	1.718	1.682	1.693	1.699	1.774	1.772	1.785	1.774	1.782	1.762	1.805	1.847	1.804	1.798	1.821	1.835	1.805	1.833	1.902	1.838	1.868	1.929	1.921	1.895
439	1.414	1.407	1.396	1.399	1.421	1.411	1.408	1.42	1.392	1.41	1.399	1.396	1.399	1.401	1.423	1.417	1.416	1.43	1.389	1.452	1.422	1.439	1.406	1.443	1.425	1.432	1.436	1.459	1.451	1.475	1.461	1.483	1.471	1.468	1.466	1.49	1.501	1.469	1.476	1.49	1.492	1.483	1.48	1.508	1.508	1.502	1.519	1.511	1.544
440	1.447	1.415	1.456	1.413	1.449	1.442	1.431	1.424	1.418	1.441	1.421	1.422	1.439	1.44	1.446	1.452	1.44	1.469	1.429	1.5	1.46	1.493	1.471	1.48	1.479	1.482	1.488	1.497	1.485	1.527	1.509	1.525	1.54	1.524	1.524	1.554	1.563	1.551	1.546	1.559	1.571	1.539	1.571	1.567	1.583	1.587	1.595	1.589	1.608
441	1.435	1.411	1.453	1.425	1.442	1.436	1.422	1.416	1.426	1.435	1.42	1.441	1.433	1.436	1.44	1.453	1.441	1.472	1.431	1.494	1.456	1.47	1.453	1.461	1.475	1.465	1.492	1.493	1.487	1.512	1.499	1.501	1.509	1.526	1.514	1.55	1.562	1.541	1.545	1.555	1.557	1.536	1.559	1.571	1.58	1.575	1.581	1.588	1.597
442	1.575	1.548	1.582	1.571	1.563	1.634	1.575	1.629	1.636	1.579	1.64	1.606	1.644	1.65	1.641	1.638	1.639	1.685	1.658	1.68	1.715	1.723	1.749	1.713	1.75	1.776	1.792	1.849	1.876	1.877	1.853	1.816	1.869	1.921	1.951	1.942	1.98	1.953	1.919	2.009	1.999	2.047	2.102	2.197	2.195	2.19	2.187	2.226	2.197
443	1.407	1.411	1.41	1.402	1.418	1.418	1.41	1.433	1.402	1.423	1.397	1.399	1.405	1.411	1.431	1.428	1.427	1.452	1.406	1.486	1.445	1.47	1.428	1.465	1.462	1.469	1.47	1.501	1.493	1.506	1.515	1.534	1.527	1.522	1.521	1.562	1.571	1.557	1.546	1.575	1.578	1.561	1.576	1.602	1.599	1.603	1.633	1.631	1.642
0	1.574	1.563	1.593	1.574	1.659	1.595	1.6	1.577	1.631	1.615	1.64	1.597	1.667	1.603	1.675	1.617	1.679	1.71	1.662	1.652	1.74	1.714	1.758	1.704	1.652	1.722	1.764	1.766	1.79	1.77	1.733	1.744	1.775	1.889	1.893	1.879	1.95	1.879	1.866	1.9	1.806	1.846	1.865	1.939	1.888	1.952	1.86	1.865	1.934
444	1.474	1.447	1.474	1.459	1.439	1.482	1.431	1.422	1.398	1.432	1.422	1.48	1.426	1.445	1.502	1.478	1.484	1.492	1.469	1.509	1.507	1.496	1.443	1.514	1.468	1.508	1.501	1.491	1.484	1.515	1.466	1.505	1.525	1.524	1.49	1.548	1.597	1.557	1.486	1.586	1.562	1.499	1.581	1.54	1.544	1.529	1.534	1.552	1.588
0	1.444	1.499	1.437	1.397	1.437	1.469	1.423	1.472	1.452	1.425	1.424	1.476	1.454	1.448	1.468	1.452	1.463	1.473	1.428	1.499	1.507	1.484	1.476	1.489	1.533	1.524	1.482	1.554	1.534	1.575	1.59	1.574	1.556	1.597	1.571	1.631	1.669	1.634	1.625	1.685	1.678	1.667	1.685	1.701	1.725	1.733	1.729	1.766	1.789
445	1.457	1.521	1.468	1.444	1.451	1.452	1.413	1.489	1.477	1.458	1.474	1.502	1.447	1.471	1.5	1.507	1.51	1.54	1.511	1.591	1.598	1.642	1.611	1.62	1.67	1.685	1.681	1.774	1.796	1.833	1.84	1.915	1.925	1.926	1.99	2.156	2.269	2.265	2.318	2.397	2.426	2.322	2.445	2.478	2.464	2.488	NaN	NaN	NaN
0	1.171	1.488	1.43	NaN	NaN	NaN	NaN	NaN	NaN	NaN	NaN	NaN	NaN	NaN	NaN	NaN	NaN	NaN	NaN	NaN	NaN	NaN	NaN	NaN	NaN	NaN	NaN	NaN	NaN	NaN	NaN	NaN	NaN	NaN	NaN	NaN	NaN	NaN	NaN	NaN	NaN	NaN	NaN	NaN	NaN	NaN	NaN	NaN	NaN
446	1.393	1.339	1.369	1.388	1.392	1.415	1.403	1.374	1.406	1.405	1.374	1.386	1.372	1.417	1.452	1.419	1.45	1.451	1.439	1.489	1.469	1.466	1.476	1.509	1.487	1.524	1.525	1.526	1.534	1.566	1.572	1.559	1.556	1.58	1.596	1.605	1.631	1.61	1.629	1.62	1.599	1.648	1.638	1.665	1.663	1.659	1.692	1.659	1.692
447	1.399	1.374	1.38	1.404	1.389	1.413	1.385	1.386	1.411	1.389	1.375	1.375	1.4	1.413	1.429	1.41	1.432	1.421	1.419	1.472	1.442	1.441	1.444	1.472	1.447	1.471	1.482	1.479	1.48	1.496	1.514	1.525	1.51	1.53	1.541	1.55	1.578	1.553	1.561	1.576	1.559	1.606	1.598	1.613	1.602	1.617	1.632	1.632	1.641
448	1.5	1.486	1.466	1.407	1.426	1.48	1.453	1.476	1.513	1.447	1.441	1.433	1.451	1.466	1.47	1.501	1.443	1.504	1.5	1.462	1.433	1.442	1.498	1.46	1.39	1.45	1.444	1.486	1.477	1.475	1.457	1.48	1.459	1.471	1.514	1.487	1.502	1.493	1.484	1.518	1.464	1.52	1.49	1.481	1.49	1.513	1.49	1.512	1.494
0	1.415	1.364	1.402	1.4	1.372	1.396	1.387	1.395	1.399	1.421	1.387	1.577	1.388	1.378	1.433	1.384	1.395	1.404	1.43	1.421	1.426	1.415	1.445	1.398	1.439	1.451	1.45	1.477	1.432	1.476	1.466	1.468	1.449	1.438	1.51	1.455	1.524	1.492	1.461	1.502	1.473	1.482	1.488	1.451	1.464	1.49	1.488	1.471	1.476
449	1.39	1.39	1.378	1.4	1.372	1.399	1.41	1.398	1.405	1.409	1.411	1.571	1.397	1.398	1.456	1.437	1.429	1.432	1.433	1.452	1.447	1.411	1.471	1.464	1.431	1.491	1.468	1.507	1.452	1.484	1.483	1.5	1.49	1.485	1.514	1.493	1.544	1.524	1.514	1.526	1.517	1.543	1.551	1.523	1.533	1.548	1.565	1.539	1.544
450	1.398	1.401	1.394	1.371	1.316	1.332	1.411	1.393	1.421	1.44	1.43	1.521	1.431	1.443	1.482	1.462	1.491	1.498	1.505	1.514	1.508	1.506	1.523	1.54	1.499	1.59	1.552	1.604	1.546	1.614	1.61	1.645	1.604	1.653	1.699	1.647	1.714	1.717	1.722	1.756	1.736	1.77	1.842	1.855	1.916	1.971	2.052	2.098	2.154
451	1.442	1.414	1.436	1.408	1.376	1.402	1.448	1.43	1.443	1.44	1.436	1.647	1.441	1.453	1.516	1.497	1.496	1.521	1.532	1.538	1.544	1.537	1.596	1.576	1.562	1.663	1.634	1.69	1.612	1.68	1.689	1.731	1.705	1.734	1.781	1.742	1.84	1.835	1.838	1.88	1.891	1.913	1.979	2.023	2.104	2.174	2.231	2.24	2.276
452	1.401	1.366	1.366	1.398	1.394	1.405	1.401	1.388	1.399	1.399	1.379	1.37	1.393	1.399	1.408	1.403	1.429	1.42	1.422	1.46	1.438	1.429	1.445	1.473	1.451	1.473	1.487	1.479	1.484	1.497	1.526	1.516	1.513	1.537	1.536	1.544	1.578	1.555	1.581	1.577	1.564	1.61	1.6	1.612	1.616	1.633	1.641	1.63	1.646
0	1.397	1.386	1.386	1.35	1.36	1.387	1.389	1.411	1.442	1.391	1.393	1.373	1.383	1.415	1.395	1.418	1.418	1.425	1.422	1.411	1.402	1.403	1.456	1.446	1.393	1.438	1.428	1.44	1.453	1.463	1.473	1.467	1.451	NaN	NaN	NaN	NaN	NaN	NaN	NaN	NaN	NaN	NaN	NaN	NaN	NaN	NaN	NaN	NaN
453	1.506	1.507	1.453	1.469	1.457	1.493	1.43	1.479	1.482	1.5	1.443	1.459	1.449	1.456	1.489	1.481	1.48	1.493	1.465	1.5	1.451	1.446	1.471	1.474	1.425	1.462	1.473	1.48	1.504	1.473	1.487	1.488	1.47	1.476	1.507	1.496	1.515	1.485	1.486	1.519	1.467	1.506	1.501	1.516	1.47	1.515	1.491	1.513	1.484
454	1.416	1.381	1.389	1.403	1.407	1.421	1.391	1.392	1.413	1.408	1.399	1.387	1.392	1.414	1.425	1.423	1.435	1.428	1.428	1.465	1.437	1.426	1.454	1.459	1.428	1.46	1.47	1.453	1.466	1.486	1.493	1.496	1.485	1.513	1.512	1.511	1.535	1.525	1.539	1.544	1.532	1.561	1.556	1.566	1.557	1.58	1.578	1.575	1.587
455	1.462	1.454	1.44	1.417	1.417	1.455	1.439	1.474	1.503	1.46	1.447	1.431	1.436	1.481	1.454	1.499	1.473	1.493	1.491	1.473	1.459	1.476	1.506	1.49	1.445	1.49	1.485	1.497	1.508	1.52	1.514	1.528	1.496	1.529	1.56	1.539	1.547	1.547	1.561	1.567	1.533	1.579	1.573	1.571	1.563	1.593	1.574	1.584	1.581
0	1.377	1.38	1.396	1.404	1.394	1.389	1.406	1.408	1.453	1.417	1.424	1.4	1.413	1.455	1.413	1.434	1.437	1.431	1.397	1.464	1.464	1.39	1.482	1.444	1.437	1.45	1.424	1.419	1.473	1.475	1.504	1.469	1.458	1.489	1.497	1.511	1.528	1.499	1.522	1.543	1.512	1.568	1.544	1.533	1.551	1.556	1.57	1.572	1.571
0	1.423	1.383	1.379	1.408	1.406	1.411	1.389	1.379	1.409	1.399	1.374	1.363	NaN	NaN	NaN	NaN	NaN	NaN	NaN	NaN	NaN	NaN	NaN	NaN	NaN	NaN	NaN	NaN	NaN	NaN	NaN	NaN	NaN	NaN	NaN	NaN	NaN	NaN	NaN	NaN	NaN	NaN	NaN	NaN	NaN	NaN	NaN	NaN	NaN
456	1.404	1.384	1.39	1.395	1.379	1.385	1.401	1.397	1.443	1.405	1.403	1.376	1.38	1.426	1.393	1.427	1.432	1.424	1.413	1.43	1.421	1.401	1.467	1.443	1.406	1.452	1.422	1.438	1.454	1.475	1.486	1.477	1.456	1.483	1.508	1.499	1.524	1.501	1.534	1.545	1.519	1.56	1.554	1.548	1.553	1.567	1.572	1.575	1.583
457	1.4	1.402	1.399	1.381	1.352	1.353	1.419	1.388	1.419	1.442	1.416	1.452	1.408	1.429	1.452	1.441	1.472	1.479	1.465	1.48	1.473	1.472	1.482	1.494	1.459	1.516	1.498	1.528	1.484	1.549	1.528	1.556	1.51	1.571	1.579	1.539	1.598	1.58	1.611	1.628	1.6	1.602	1.659	1.651	1.656	1.659	1.67	1.656	1.669
0	1.404	1.372	1.371	1.4	1.386	1.408	1.387	1.379	1.406	1.392	1.364	1.379	1.384	1.405	1.402	1.391	1.42	1.409	1.393	1.424	1.417	1.401	1.418	1.442	1.41	1.425	1.429	1.42	1.427	1.438	1.456	1.456	1.431	1.459	1.444	1.454	1.471	1.453	1.476	1.469	1.456	1.488	1.477	1.474	1.484	1.474	1.487	1.463	1.487
458	1.418	1.411	1.386	1.41	1.395	1.406	1.43	1.402	1.409	1.407	1.424	1.526	1.417	1.399	1.442	1.45	1.424	1.426	1.421	1.441	1.428	1.396	1.45	1.42	1.406	1.467	1.435	1.446	1.417	1.437	1.456	1.453	1.43	1.446	1.458	1.44	1.48	1.445	1.451	1.47	1.446	1.459	1.465	1.45	1.432	1.464	1.46	1.441	1.453
459	1.429	1.393	1.43	1.375	1.379	1.402	1.391	1.447	1.488	1.46	1.441	1.398	1.4	1.459	1.426	1.466	1.439	1.47	1.483	1.427	1.408	1.439	1.495	1.462	1.396	1.455	1.453	1.467	1.469	1.478	1.471	1.491	1.455	1.488	1.511	1.49	1.522	1.508	1.528	1.523	1.503	1.536	1.513	1.525	1.514	1.54	1.52	1.526	1.551
0	1.408	1.437	1.38	1.459	1.39	1.469	1.435	1.438	1.455	1.45	1.475	1.497	1.437	1.405	1.47	1.528	1.495	1.456	1.463	1.491	1.498	1.451	1.563	1.507	1.484	1.511	1.495	1.533	1.534	1.543	1.559	1.581	1.576	1.57	1.609	1.627	1.731	1.619	1.649	1.744	NaN	NaN	NaN	NaN	NaN	NaN	NaN	NaN	NaN
460	1.368	1.409	1.353	1.421	1.356	1.419	1.423	1.397	1.428	1.417	1.434	1.491	1.407	1.395	1.436	1.459	1.439	1.417	1.428	1.448	1.454	1.416	1.479	1.453	1.427	1.474	1.456	1.463	1.456	1.47	1.487	1.495	1.481	1.496	1.506	1.497	1.534	1.513	1.525	1.546	1.526	1.559	1.552	1.559	1.55	1.581	1.581	1.574	1.587
461	1.478	1.448	1.454	1.411	1.422	1.45	1.423	1.479	1.508	1.481	1.47	1.423	1.428	1.492	1.459	1.516	1.486	1.494	1.49	1.482	1.47	1.476	1.52	1.51	1.461	1.511	1.504	1.524	1.532	1.528	1.54	1.545	1.523	1.537	1.58	1.547	1.565	1.578	1.587	1.586	1.577	1.587	1.584	1.594	1.578	1.619	1.6	1.6	1.621
0	1.439	1.396	1.4	1.402	1.401	1.402	1.422	1.4	1.42	1.405	1.408	1.497	1.415	1.405	1.455	1.438	1.437	1.428	1.436	1.464	1.446	1.415	1.458	1.449	1.418	1.478	1.451	1.461	1.438	1.466	1.463	1.479	1.446	1.457	1.483	1.458	1.511	1.471	1.487	1.496	1.472	1.491	1.498	1.487	1.478	1.494	1.498	1.49	1.492
462	1.265	1.445	1.252	1.467	1.253	1.464	1.474	1.447	1.446	1.445	1.535	1.566	1.394	1.379	1.461	1.561	1.487	1.424	1.424	1.45	1.484	1.417	1.547	1.462	1.45	1.49	1.447	1.479	1.47	1.491	1.484	1.52	1.51	1.5	1.546	1.559	1.562	1.528	1.571	1.592	1.568	1.602	1.568	1.589	1.588	1.591	1.602	1.591	1.612
463	1.438	1.433	1.407	1.403	1.4	1.405	1.45	1.406	1.443	1.44	1.433	1.465	1.433	1.437	1.472	1.457	1.483	1.477	1.485	1.516	1.492	1.476	1.513	1.512	1.48	1.55	1.526	1.546	1.522	1.572	1.567	1.6	1.56	1.596	1.619	1.586	1.636	1.624	1.65	1.659	1.648	1.661	1.691	1.668	1.69	1.707	1.699	1.708	1.708
464	1.374	1.415	1.348	1.429	1.351	1.431	1.424	1.418	1.425	1.427	1.449	1.478	1.407	1.395	1.439	1.478	1.452	1.432	1.438	1.456	1.462	1.425	1.498	1.472	1.444	1.482	1.472	1.487	1.48	1.503	1.503	1.521	1.515	1.511	1.536	1.53	1.566	1.534	1.567	1.575	1.55	1.589	1.564	1.574	1.569	1.598	1.59	1.584	1.598
465	1.411	1.409	1.415	1.434	1.407	1.423	1.42	1.411	1.438	1.42	1.417	1.407	1.406	1.436	1.427	1.434	1.438	1.436	1.419	1.476	1.469	1.418	1.473	1.458	1.451	1.467	1.448	1.437	1.469	1.474	1.502	1.478	1.468	1.491	1.506	1.506	1.521	1.487	1.53	1.529	1.508	1.547	1.533	1.529	1.537	1.536	1.542	1.541	1.552
466	1.348	1.434	1.368	1.457	1.375	1.453	1.481	1.426	1.456	1.448	1.483	1.478	1.448	1.417	1.459	1.514	1.485	1.444	1.458	1.484	1.496	1.447	1.528	1.486	1.487	1.494	1.502	1.51	1.507	1.538	1.54	1.556	1.54	1.557	1.574	1.574	1.604	1.565	1.607	1.606	1.576	1.624	1.598	1.618	1.619	1.633	1.628	1.63	1.645
467	1.443	1.414	1.411	1.438	1.428	1.46	1.457	1.43	1.451	1.454	1.435	1.424	1.447	1.456	1.449	1.453	1.479	1.468	1.469	1.498	1.478	1.476	1.497	1.503	1.468	1.51	1.516	1.5	1.5	1.528	1.538	1.538	1.523	1.547	1.544	1.55	1.586	1.563	1.582	1.585	1.56	1.611	1.598	1.59	1.596	1.616	1.609	1.588	1.629
468	1.451	1.416	1.424	1.438	1.41	1.45	1.42	1.438	1.456	1.44	1.419	1.392	1.394	1.439	1.433	1.458	1.433	1.437	1.436	1.446	1.42	1.413	1.434	1.444	1.39	1.443	1.423	1.427	1.449	1.446	1.452	1.43	1.427	1.443	1.462	1.435	1.454	1.451	1.452	1.461	1.435	1.457	1.452	1.464	1.443	1.476	1.459	1.432	1.473
469	1.351	1.454	1.336	1.472	1.343	1.466	1.457	1.445	1.475	1.471	1.503	1.532	1.425	1.404	1.458	1.541	1.482	1.444	1.451	1.462	1.464	1.422	1.541	1.461	1.437	1.488	1.441	1.477	1.462	1.484	1.481	1.506	1.48	1.482	1.521	1.507	1.559	1.5	1.529	1.553	1.516	1.572	1.51	1.538	1.526	1.54	1.549	1.527	1.562
470	1.392	1.395	1.391	1.401	1.394	1.399	1.404	1.39	1.404	1.419	1.4	1.397	1.405	1.404	1.426	1.397	1.431	1.42	1.422	1.447	1.432	1.427	1.439	1.455	1.409	1.456	1.441	1.449	1.437	1.465	1.454	1.478	1.434	1.47	1.495	1.47	1.503	1.491	1.517	1.515	1.506	1.536	1.532	1.546	1.545	1.542	1.57	1.564	1.591
0	1.352	1.454	1.377	1.49	1.37	1.494	1.476	1.429	1.467	1.482	1.493	1.5	1.458	1.415	1.478	1.531	1.496	1.452	1.463	1.497	1.492	1.445	1.543	1.485	1.463	1.504	1.49	1.493	1.502	1.522	1.519	1.534	1.523	1.541	1.555	1.554	1.582	1.552	1.578	1.597	1.558	1.596	1.573	1.589	1.592	1.61	1.604	1.595	1.604
471	1.452	1.389	1.431	1.428	1.399	1.423	1.398	1.429	1.482	1.463	1.438	1.383	1.378	1.453	1.411	1.462	1.435	1.43	1.453	1.416	1.399	1.41	1.452	1.425	1.385	1.423	1.41	1.425	1.417	1.431	1.45	1.435	1.41	1.432	1.47	1.429	1.45	1.44	1.456	1.461	1.449	1.448	1.444	1.438	1.434	1.459	1.442	1.442	1.467
472	1.418	1.405	1.373	1.406	1.384	1.413	1.418	1.398	1.429	1.393	1.431	1.457	1.425	1.396	1.454	1.461	1.463	1.454	1.469	1.496	1.487	1.472	1.529	1.518	1.49	1.54	1.542	1.555	1.545	1.565	1.576	1.606	1.575	1.598	1.629	1.616	1.656	1.649	1.647	1.677	1.659	1.699	1.711	1.768	1.797	1.846	1.887	1.916	2.003
473	1.42	1.415	1.414	1.44	1.418	1.428	1.428	1.41	1.43	1.42	1.409	1.401	1.411	1.426	1.423	1.432	1.441	1.436	1.429	1.465	1.464	1.424	1.473	1.469	1.452	1.479	1.469	1.459	1.482	1.489	1.515	1.498	1.498	1.522	1.529	1.529	1.544	1.521	1.561	1.563	1.547	1.584	1.563	1.562	1.575	1.583	1.582	1.575	1.592
474	1.356	1.454	1.354	1.464	1.366	1.483	1.444	1.418	1.446	1.469	1.472	1.498	1.422	1.412	1.444	1.517	1.484	1.453	1.44	1.459	1.466	1.428	1.503	1.459	1.433	1.472	1.459	1.463	1.456	1.494	1.466	1.494	1.483	1.486	1.505	1.494	1.515	1.496	1.524	1.528	1.508	1.541	1.498	1.529	1.52	1.531	1.533	1.524	1.534
475	1.395	1.395	1.404	1.404	1.394	1.406	1.413	1.395	1.398	1.415	1.392	1.381	1.385	1.404	1.429	1.412	1.435	1.447	1.43	1.487	1.469	1.451	1.487	1.491	1.473	1.53	1.533	1.532	1.533	1.579	1.592	1.614	1.595	1.658	1.672	1.666	1.717	1.713	1.757	1.765	1.778	1.88	1.939	2.014	2.092	2.17	2.214	2.235	2.314
476	1.467	1.447	1.468	1.492	1.443	1.459	1.462	1.47	1.511	1.508	1.486	1.46	1.443	1.512	1.466	1.512	1.518	1.49	1.497	1.506	1.5	1.468	1.544	1.508	1.478	1.512	1.474	1.496	1.511	1.498	1.537	1.524	1.522	1.515	1.545	1.557	1.575	1.55	1.569	1.582	1.558	1.586	1.557	1.539	1.567	1.566	1.582	1.562	1.601
0	1.405	1.457	1.408	1.467	1.407	1.462	1.467	1.434	1.467	1.45	1.475	1.502	1.448	1.423	1.487	1.504	1.475	1.463	1.463	1.496	1.496	1.451	1.506	1.506	1.466	1.515	1.492	1.501	1.489	1.512	1.526	1.536	1.5	1.53	1.543	1.551	1.56	1.537	1.564	1.581	1.554	1.574	1.546	1.57	1.55	1.599	1.561	1.554	1.567
477	1.428	1.398	1.41	1.406	1.408	1.423	1.429	1.402	1.418	1.414	1.409	1.408	1.42	1.427	1.457	1.459	1.473	1.48	1.5	1.536	1.538	1.522	1.576	1.582	1.579	1.643	1.643	1.672	1.655	1.699	1.738	1.767	1.744	1.811	1.848	1.879	1.969	2.005	2.086	2.134	2.15	2.24	2.253	2.283	2.255	2.302	2.283	2.273	2.313
478	1.543	1.497	1.451	1.487	1.516	1.483	1.515	1.443	1.528	1.471	1.477	1.522	1.505	1.503	1.535	1.533	1.516	1.501	1.504	1.556	1.541	1.485	1.568	1.538	1.511	1.585	1.553	1.559	1.542	1.556	1.593	1.625	1.554	1.578	1.627	1.583	1.648	1.596	1.644	1.652	1.634	1.636	1.667	1.635	1.652	1.688	1.682	1.682	1.672
479	1.413	1.42	1.393	1.417	1.41	1.416	1.411	1.397	1.424	1.399	1.417	1.412	1.422	1.42	1.446	1.453	1.444	1.432	1.433	1.465	1.454	1.433	1.491	1.481	1.451	1.502	1.472	1.484	1.49	1.511	1.52	1.534	1.51	1.536	1.565	1.555	1.593	1.566	1.605	1.618	1.594	1.634	1.613	1.633	1.635	1.663	1.663	1.65	1.677
0	1.419	1.402	1.396	1.414	1.407	1.414	1.424	1.403	1.417	1.413	1.394	1.39	1.387	1.402	1.419	1.411	1.419	1.413	1.424	1.456	1.434	1.416	1.437	1.442	1.416	1.452	1.455	1.452	1.426	1.46	1.469	1.465	1.449	1.486	1.49	1.473	1.515	1.494	1.517	1.515	1.51	1.54	1.527	1.538	1.536	1.542	1.555	1.551	1.561
480	1.402	1.412	1.412	1.421	1.424	1.444	1.451	1.408	1.434	1.422	1.435	1.41	1.426	1.412	1.437	1.454	1.455	1.431	1.442	1.483	1.474	1.423	1.487	1.474	1.462	1.491	1.484	1.474	1.481	1.508	1.521	1.526	1.51	1.544	1.536	1.536	1.583	1.552	1.587	1.572	1.556	1.581	1.583	1.598	1.608	1.612	1.611	1.601	1.62
481	1.55	1.483	1.463	1.462	1.529	1.461	1.51	1.451	1.501	1.462	1.469	1.491	1.5	1.48	1.517	1.521	1.535	1.487	1.502	1.541	1.538	1.51	1.55	1.557	1.534	1.584	1.556	1.565	1.562	1.574	1.61	1.615	1.536	1.577	1.614	1.6	1.642	1.622	1.669	1.673	1.637	1.64	1.664	1.66	1.656	1.694	1.679	1.682	1.683
482	1.432	1.433	1.413	1.429	1.413	1.469	1.441	1.42	1.433	1.433	1.47	1.462	1.449	1.455	1.475	1.525	1.517	1.509	1.516	1.569	1.561	1.531	1.628	1.613	1.582	1.661	1.641	1.676	1.676	1.728	1.738	1.798	1.836	1.938	2.071	2.092	2.216	2.189	2.242	2.227	2.19	2.255	2.228	2.265	2.226	2.24	2.24	2.194	2.226
0	1.446	1.441	1.436	1.465	1.444	1.473	1.451	1.413	1.473	1.447	1.446	1.451	1.471	1.439	1.459	1.492	1.478	1.481	1.48	1.527	1.502	1.479	1.542	1.541	1.509	1.553	1.559	1.55	1.577	1.607	1.617	1.636	1.607	1.66	1.649	1.653	1.751	1.674	1.742	1.764	1.742	1.752	1.719	1.746	1.738	1.772	1.747	1.734	1.768
0	1.511	1.479	1.462	1.499	1.482	1.466	1.486	1.418	1.478	NaN	NaN	NaN	NaN	NaN	NaN	NaN	NaN	NaN	NaN	NaN	NaN	NaN	NaN	NaN	NaN	NaN	NaN	NaN	NaN	NaN	NaN	NaN	NaN	NaN	NaN	NaN	NaN	NaN	NaN	NaN	NaN	NaN	NaN	NaN	NaN	NaN	NaN	NaN	NaN
0	1.486	1.454	1.452	1.509	1.444	1.462	1.461	1.452	1.507	1.497	1.466	1.433	1.436	1.499	1.458	1.497	1.495	1.468	1.503	1.492	1.481	1.47	1.511	1.478	1.47	1.503	1.479	1.491	1.488	1.494	NaN	NaN	NaN	NaN	NaN	NaN	NaN	NaN	NaN	NaN	NaN	NaN	NaN	NaN	NaN	NaN	NaN	NaN	NaN
483	1.413	1.401	1.416	1.434	1.441	1.437	1.461	1.404	1.431	1.43	1.43	1.412	1.435	1.422	1.464	1.464	1.488	1.458	1.485	1.521	1.516	1.476	1.535	1.55	1.523	1.562	1.573	1.557	1.589	1.632	1.649	1.673	1.677	1.702	1.726	1.734	1.774	1.76	1.827	1.84	1.866	1.978	2.042	2.139	2.191	2.252	2.251	2.172	2.27
0	1.529	1.478	1.471	1.487	1.501	1.485	1.478	1.462	1.495	1.476	1.493	1.476	1.504	1.48	1.534	1.544	1.528	1.495	1.488	1.539	1.505	1.492	1.526	1.535	1.502	1.549	1.537	1.499	1.509	1.546	1.551	1.535	1.498	1.524	1.557	1.517	1.553	1.57	1.568	1.581	1.567	1.564	1.546	1.524	1.564	1.587	1.577	1.562	1.571
484	1.439	1.391	1.398	1.426	1.411	1.434	1.424	1.423	1.423	1.387	1.408	1.382	1.398	1.422	1.428	1.416	1.43	1.424	1.43	1.461	1.448	1.429	1.439	1.462	1.423	1.457	1.463	1.449	1.469	1.476	1.504	1.478	1.475	1.497	1.507	1.499	1.511	1.497	1.527	1.517	1.504	1.537	1.532	1.538	1.519	1.554	1.543	1.528	1.57
485	1.418	1.405	1.419	1.432	1.423	1.454	1.417	1.385	1.418	1.424	1.405	1.4	1.418	1.409	1.416	1.439	1.448	1.417	1.449	1.469	1.439	1.409	1.455	1.456	1.423	1.452	1.447	1.421	1.431	1.471	1.447	1.457	1.436	1.456	1.47	1.463	1.466	1.467	1.486	1.491	1.47	1.496	1.465	1.474	1.468	1.492	1.476	1.463	1.481
486	1.431	1.426	1.427	1.436	1.432	1.451	1.422	1.407	1.428	1.436	1.419	1.405	1.428	1.416	1.428	1.44	1.445	1.442	1.44	1.47	1.441	1.429	1.462	1.463	1.433	1.466	1.459	1.446	1.451	1.466	1.478	1.476	1.464	1.489	1.483	1.482	1.504	1.489	1.517	1.51	1.494	1.529	1.496	1.515	1.522	1.527	1.53	1.511	1.535
487	1.425	1.416	1.425	1.432	1.442	1.442	1.431	1.404	1.431	1.416	1.413	1.407	1.422	1.42	1.432	1.445	1.444	1.426	1.442	1.471	1.434	1.424	1.455	1.453	1.417	1.449	1.45	1.435	1.434	1.466	1.47	1.46	1.451	1.477	1.48	1.465	1.482	1.476	1.493	1.497	1.478	1.508	1.484	1.507	1.501	1.519	1.505	1.493	1.518
488	1.434	1.374	1.389	1.44	1.38	1.41	1.387	1.423	1.44	1.437	1.402	1.373	1.362	1.43	1.402	1.435	1.424	1.421	1.44	1.446	1.437	1.428	1.482	1.465	1.439	1.477	1.474	1.492	1.487	1.514	1.526	1.539	1.524	1.559	1.573	1.564	1.59	1.585	1.63	1.644	1.63	1.669	1.663	1.678	1.68	1.722	1.712	1.721	1.783
0	1.443	1.413	1.414	1.434	1.439	1.439	1.444	1.423	1.439	1.421	1.409	1.416	1.419	1.422	1.437	1.448	1.455	1.435	1.452	1.471	1.453	1.431	1.483	1.487	1.439	1.49	1.468	1.466	1.468	1.484	1.497	1.502	1.476	1.507	1.528	1.496	1.528	1.508	1.537	1.545	1.514	1.544	1.525	1.531	1.537	1.546	1.558	1.541	1.569
489	1.445	1.465	1.489	1.492	1.509	1.515	1.543	1.472	1.492	1.516	1.531	1.47	1.529	1.49	1.517	1.531	1.554	1.515	1.545	1.582	1.575	1.534	1.571	1.588	1.578	1.563	1.602	1.557	1.602	1.624	1.658	1.616	1.631	1.646	1.667	1.655	1.71	1.66	1.687	1.683	1.694	1.714	1.707	1.724	1.745	1.74	1.707	1.734	1.729
490	1.556	1.454	1.45	1.474	1.508	1.467	1.473	1.457	1.501	1.465	1.46	1.446	1.484	1.457	1.499	1.495	1.511	1.476	1.503	1.545	1.508	1.482	1.533	1.535	1.522	1.546	1.522	1.53	1.546	1.564	1.569	1.586	1.543	1.579	1.614	1.595	1.629	1.599	1.641	1.644	1.633	1.655	1.659	1.658	1.672	1.706	1.698	1.703	1.728
491	1.535	1.478	1.468	1.469	1.505	1.467	1.492	1.444	1.494	1.449	1.442	1.445	1.483	1.465	1.508	1.505	1.492	1.482	1.495	1.512	1.511	1.487	1.508	1.521	1.504	1.554	1.521	1.513	1.536	1.54	1.571	1.572	1.536	1.565	1.595	1.572	1.603	1.589	1.612	1.627	1.607	1.625	1.637	1.633	1.64	1.671	1.668	1.673	1.69
0	1.448	1.412	1.399	1.423	1.417	1.428	1.416	1.406	1.407	1.394	1.389	1.391	1.392	1.406	1.418	1.421	1.407	1.41	1.411	1.441	1.421	1.405	1.407	1.424	1.396	1.428	1.425	1.417	1.427	1.43	1.451	1.441	1.429	1.449	1.452	1.439	1.465	1.448	1.475	1.468	1.446	1.472	1.465	1.478	1.46	1.478	1.464	1.456	1.491
492	1.424	1.418	1.416	1.431	1.412	1.432	1.414	1.393	1.419	1.423	1.412	1.398	1.42	1.407	1.428	1.44	1.435	1.419	1.444	1.465	1.433	1.397	1.452	1.437	1.4	1.436	1.431	1.426	1.422	1.447	1.442	1.451	1.427	1.452	1.455	1.443	1.453	1.449	1.47	1.47	1.44	1.469	1.441	1.456	1.455	1.466	1.453	1.438	1.457
493	1.435	1.4	1.383	1.428	1.4	1.423	1.418	1.39	1.412	1.399	1.403	1.384	1.405	1.407	1.422	1.427	1.413	1.417	1.43	1.451	1.446	1.428	1.435	1.446	1.417	1.463	1.463	1.451	1.452	1.475	1.492	1.477	1.491	1.497	1.496	1.499	1.517	1.499	1.538	1.526	1.506	1.54	1.536	1.529	1.541	1.56	1.535	1.53	1.565
494	1.432	1.415	1.417	1.449	1.427	1.439	1.429	1.412	1.421	1.43	1.417	1.4	1.421	1.431	1.459	1.454	1.481	1.477	1.473	1.525	1.509	1.506	1.536	1.543	1.542	1.575	1.574	1.559	1.563	1.608	1.605	1.623	1.607	1.66	1.664	1.66	1.682	1.68	1.719	1.723	1.711	1.757	1.744	1.773	1.768	1.783	1.891	1.947	2.048
495	1.446	1.414	1.414	1.431	1.429	1.436	1.418	1.407	1.422	1.414	1.402	1.402	1.416	1.416	1.421	1.423	1.43	1.414	1.423	1.45	1.433	1.408	1.452	1.442	1.418	1.45	1.45	1.445	1.456	1.472	1.49	1.49	1.49	1.517	1.525	1.525	1.549	1.55	1.578	1.58	1.572	1.613	1.601	1.638	1.633	1.674	1.682	1.721	1.802
496	1.463	1.399	1.413	1.458	1.43	1.437	1.402	1.439	1.461	1.461	1.443	1.405	1.425	1.466	1.475	1.485	1.485	1.502	1.503	1.536	1.524	1.517	1.556	1.573	1.55	1.588	1.59	1.592	1.612	1.644	1.655	1.658	1.662	1.682	1.71	1.69	1.722	1.711	1.756	1.762	1.747	1.792	1.764	1.804	1.781	1.812	1.808	1.822	1.872
497	1.42	1.36	1.375	1.43	1.397	1.403	1.362	1.413	1.45	1.45	1.418	1.383	1.378	1.464	1.425	1.462	1.471	1.478	1.484	1.495	1.486	1.479	1.527	1.535	1.508	1.555	1.544	1.571	1.569	1.601	1.623	1.632	1.624	1.664	1.696	1.685	1.715	1.715	1.742	1.77	1.756	1.803	1.772	1.819	1.814	1.842	1.866	1.864	1.938
498	1.44	1.403	1.385	1.433	1.416	1.421	1.414	1.382	1.401	1.4	1.39	1.379	1.418	1.398	1.405	1.405	1.393	1.408	1.409	1.417	1.412	1.397	1.409	1.417	1.383	1.424	1.411	1.398	1.409	1.434	1.444	1.43	1.416	1.444	1.435	1.422	1.447	1.427	1.46	1.459	1.429	1.457	1.452	1.462	1.448	1.462	1.457	1.452	1.478
499	1.47	1.471	1.475	1.482	1.506	1.496	1.537	1.446	1.492	1.5	1.498	1.461	1.494	1.484	1.51	1.519	1.528	1.502	1.529	1.565	1.556	1.535	1.564	1.569	1.557	1.558	1.575	1.54	1.567	1.586	1.628	1.6	1.598	1.614	1.631	1.619	1.655	1.626	1.656	1.654	1.64	1.682	1.658	1.675	1.677	1.694	1.677	1.681	1.687
500	1.445	1.458	1.44	1.443	1.429	1.443	1.437	1.418	1.444	1.431	1.41	1.402	1.419	1.452	1.44	1.455	1.47	1.48	1.488	1.527	1.508	1.501	1.533	1.539	1.534	1.581	1.585	1.612	1.61	1.637	1.687	1.677	1.684	1.715	1.746	1.74	1.756	1.755	1.808	1.812	1.816	1.846	1.854	1.87	1.874	1.897	1.897	1.89	1.923
501	1.448	1.414	1.419	1.473	1.415	1.432	1.425	1.418	1.427	1.416	1.406	1.413	1.416	1.449	1.463	1.453	1.476	1.465	1.486	1.528	1.508	1.5	1.528	1.536	1.521	1.57	1.562	1.56	1.564	1.591	1.608	1.621	1.588	1.653	1.649	1.643	1.683	1.665	1.7	1.696	1.694	1.738	1.748	1.759	1.757	1.802	1.882	1.95	2.061
502	1.446	1.435	1.439	1.431	1.435	1.44	1.446	1.426	1.441	1.456	1.434	1.422	1.441	1.441	1.456	1.461	1.474	1.445	1.468	1.481	1.481	1.457	1.488	1.486	1.461	1.497	1.495	1.47	1.477	1.506	1.518	1.512	1.503	1.527	1.537	1.525	1.547	1.531	1.556	1.556	1.54	1.577	1.562	1.566	1.571	1.583	1.58	1.575	1.593
503	1.475	1.418	1.417	1.463	1.463	1.456	1.421	1.435	1.461	1.45	1.438	1.427	1.436	1.475	1.483	1.494	1.495	1.505	1.508	1.539	1.516	1.513	1.543	1.558	1.531	1.578	1.575	1.588	1.595	1.628	1.662	1.658	1.661	1.683	1.703	1.7	1.729	1.718	1.777	1.788	1.781	1.836	1.821	1.871	1.914	1.993	2.039	2.086	2.16
504	1.427	1.405	1.422	1.43	1.392	1.413	1.416	1.401	1.413	1.417	1.406	1.403	1.419	1.43	1.454	1.451	1.47	1.461	1.467	1.507	1.506	1.501	1.541	1.537	1.526	1.563	1.569	1.567	1.58	1.604	1.625	1.625	1.616	1.664	1.667	1.678	1.692	1.68	1.726	1.723	1.733	1.774	1.772	1.81	1.808	1.852	1.99	2.063	2.162
505	1.426	1.413	1.419	1.436	1.405	1.418	1.417	1.402	1.417	1.411	1.404	1.398	1.413	1.439	1.454	1.461	1.497	1.491	1.516	1.578	1.58	1.603	1.642	1.697	1.691	1.784	1.878	2.001	2.131	2.247	2.268	2.276	2.199	2.278	2.214	2.259	2.225	2.187	2.264	2.24	2.225	2.254	2.27	2.252	2.238	2.281	2.302	2.251	2.284
506	1.517	1.451	1.445	1.454	1.435	1.471	1.453	1.442	1.463	1.427	1.43	1.411	1.447	1.43	1.472	1.45	1.47	1.454	1.456	1.468	1.468	1.442	1.466	1.47	1.456	1.479	1.459	1.466	1.465	1.476	1.477	1.489	1.474	1.49	1.481	1.481	1.489	1.489	1.508	1.499	1.482	1.517	1.516	1.517	1.507	1.496	1.509	1.504	1.534
507	1.529	1.456	1.447	1.454	1.448	1.476	1.456	1.453	1.465	1.45	1.444	1.424	1.456	1.459	1.481	1.452	1.468	1.462	1.468	1.494	1.473	1.453	1.471	1.485	1.456	1.49	1.476	1.47	1.492	1.495	1.5	1.506	1.498	1.522	1.525	1.511	1.526	1.525	1.549	1.536	1.529	1.558	1.553	1.559	1.544	1.544	1.558	1.547	1.575
508	1.467	1.484	1.456	1.454	1.465	1.445	1.429	1.447	1.482	1.445	1.414	1.423	1.433	1.478	1.476	1.487	1.52	1.494	1.522	1.558	1.518	1.528	1.553	1.548	1.548	1.575	1.6	1.597	1.594	1.621	1.652	1.657	1.655	1.679	1.722	1.721	1.716	1.715	1.794	1.786	1.785	1.793	1.843	1.857	1.84	1.869	1.862	1.869	1.897
509	1.445	1.448	1.474	1.44	1.451	1.465	1.465	1.423	1.451	1.422	1.45	1.424	1.437	1.426	1.444	1.465	1.455	1.411	1.465	1.457	1.468	1.447	1.477	1.488	1.464	1.452	1.472	1.422	1.441	1.479	1.523	1.474	1.462	1.474	1.506	1.502	1.507	1.5	1.52	1.535	1.489	1.547	1.53	1.535	1.521	1.512	1.534	1.53	1.536
0	1.43	1.43	1.429	1.412	1.424	1.432	1.425	1.414	1.421	1.431	1.429	1.4	1.426	1.419	1.433	1.426	1.444	1.422	1.448	1.449	1.452	1.431	1.458	1.457	1.446	1.444	1.445	1.426	1.44	1.457	1.489	1.46	1.465	1.467	1.479	1.47	1.484	1.467	1.501	1.492	1.48	1.513	1.494	1.501	1.493	1.511	1.505	1.488	1.507
510	1.439	1.429	1.411	1.437	1.414	1.428	1.418	1.414	1.427	1.434	1.409	1.396	1.414	1.416	1.424	1.421	1.432	1.416	1.442	1.452	1.443	1.419	1.438	1.449	1.441	1.45	1.446	1.441	1.445	1.462	1.471	1.466	1.456	1.482	1.493	1.476	1.499	1.471	1.501	1.496	1.488	1.523	1.508	1.522	1.517	1.526	1.529	1.516	1.554
511	1.457	1.417	1.424	1.473	1.389	1.429	1.423	1.414	1.419	1.403	1.39	1.403	1.403	1.426	1.446	1.438	1.46	1.437	1.446	1.494	1.466	1.465	1.48	1.488	1.469	1.497	1.501	1.503	1.496	1.522	1.534	1.533	1.516	1.55	1.547	1.555	1.551	1.553	1.584	1.584	1.571	1.598	1.613	1.636	1.607	1.636	1.637	1.64	1.655
512	1.466	1.389	1.4	1.457	1.385	1.417	1.415	1.408	1.416	1.399	1.392	1.393	1.408	1.427	1.458	1.434	1.455	1.452	1.455	1.494	1.471	1.468	1.497	1.504	1.49	1.513	1.519	1.518	1.52	1.554	1.576	1.557	1.555	1.612	1.599	1.619	1.629	1.639	1.658	1.669	1.685	1.737	1.794	1.877	1.946	2.052	2.137	2.18	2.233
513	1.444	1.49	1.468	1.436	1.45	1.472	1.406	1.456	1.474	1.43	1.387	1.428	1.419	1.46	1.436	1.443	1.496	1.447	1.471	1.533	1.479	1.486	1.499	1.497	1.485	1.494	1.528	1.534	1.5	1.549	1.562	1.571	1.56	1.571	1.597	1.6	1.57	1.565	1.633	1.617	1.621	1.581	1.665	1.671	1.652	1.664	1.652	1.649	1.679
514	1.448	1.432	1.419	1.45	1.419	1.437	1.418	1.412	1.424	1.411	1.386	1.403	1.413	1.432	1.451	1.433	1.467	1.437	1.452	1.5	1.468	1.461	1.483	1.474	1.467	1.49	1.495	1.498	1.486	1.516	1.529	1.529	1.515	1.54	1.547	1.554	1.542	1.545	1.57	1.565	1.555	1.572	1.597	1.602	1.578	1.598	1.598	1.591	1.611
515	1.42	1.403	1.404	1.406	1.417	1.413	1.399	1.393	1.428	1.413	1.383	1.379	1.392	1.419	1.405	1.417	1.434	1.414	1.434	1.462	1.417	1.426	1.445	1.448	1.433	1.457	1.441	1.459	1.438	1.474	1.483	1.473	1.471	1.495	1.504	1.484	1.485	1.487	1.516	1.514	1.502	1.527	1.527	1.548	1.529	1.541	1.546	1.542	1.567
516	1.449	1.433	1.424	1.431	1.428	1.45	1.43	1.429	1.444	1.43	1.435	1.414	1.435	1.434	1.439	1.447	1.457	1.442	1.467	1.472	1.467	1.453	1.476	1.494	1.473	1.48	1.492	1.471	1.481	1.504	1.528	1.514	1.517	1.528	1.539	1.527	1.546	1.526	1.562	1.562	1.551	1.581	1.57	1.577	1.562	1.586	1.579	1.577	1.597
517	1.465	1.403	1.402	1.449	1.389	1.42	1.409	1.404	1.413	1.399	1.395	1.402	1.413	1.435	1.475	1.454	1.472	1.477	1.485	1.52	1.511	1.514	1.539	1.556	1.563	1.589	1.602	1.6	1.627	1.652	1.675	1.69	1.696	1.74	1.755	1.793	1.898	1.965	2.064	2.147	2.178	2.254	2.252	2.285	2.273	2.283	2.284	2.267	2.295
518	1.444	1.456	1.434	1.421	1.455	1.421	1.396	1.412	1.442	1.413	1.407	1.412	1.423	1.444	1.44	1.445	1.476	1.444	1.452	1.513	1.455	1.465	1.476	1.51	1.468	1.494	1.525	1.536	1.53	1.535	1.539	1.57	1.572	1.595	1.606	1.599	1.613	1.603	1.647	1.656	1.651	1.673	1.699	1.729	1.734	1.745	1.756	1.827	1.934
0	1.485	1.448	1.428	1.486	1.412	1.431	1.429	1.449	1.456	1.439	1.419	1.43	1.433	1.453	1.477	1.467	1.482	1.477	1.476	1.519	1.5	1.489	1.521	1.526	1.52	1.537	1.529	1.544	1.518	1.561	1.565	1.565	1.557	1.591	1.587	1.59	1.603	1.594	1.614	1.61	1.606	1.635	1.634	1.65	1.632	1.663	1.663	1.657	1.675
519	1.446	1.429	1.427	1.436	1.44	1.449	1.428	1.435	1.443	1.44	1.439	1.416	1.434	1.446	1.45	1.456	1.463	1.454	1.475	1.483	1.475	1.467	1.496	1.505	1.487	1.507	1.517	1.5	1.508	1.533	1.57	1.556	1.546	1.568	1.586	1.572	1.6	1.58	1.611	1.61	1.602	1.638	1.624	1.634	1.63	1.648	1.645	1.646	1.666
520	1.435	1.408	1.401	1.398	1.424	1.42	1.405	1.395	1.428	1.402	1.387	1.386	1.398	1.408	1.422	1.408	1.438	1.412	1.421	1.451	1.415	1.424	1.443	1.45	1.431	1.454	1.453	1.465	1.456	1.479	1.493	1.493	1.477	1.511	1.524	1.519	1.525	1.514	1.549	1.551	1.543	1.563	1.573	1.596	1.578	1.592	1.601	1.595	1.614
521	1.452	1.458	1.438	1.429	1.438	1.433	1.428	1.428	1.445	1.43	1.409	1.408	1.418	1.461	1.448	1.441	1.482	1.474	1.477	1.514	1.487	1.502	1.531	1.518	1.502	1.54	1.543	1.556	1.536	1.569	1.595	1.595	1.594	1.608	1.648	1.642	1.654	1.628	1.68	1.675	1.676	1.68	1.695	1.719	1.705	1.729	1.722	1.728	1.743
522	1.454	1.447	1.424	1.465	1.401	1.428	1.411	1.438	1.441	1.428	1.423	1.413	1.45	1.463	1.483	1.482	1.49	1.494	1.486	1.55	1.513	1.496	1.533	1.527	1.524	1.556	1.552	1.539	1.538	1.574	1.604	1.575	1.571	1.598	1.602	1.6	1.619	1.604	1.616	1.631	1.608	1.678	1.652	1.685	1.669	1.68	1.706	1.71	1.726
523	1.506	1.5	1.481	1.486	1.5	1.515	1.46	1.479	1.485	1.461	1.437	1.441	1.458	1.486	1.507	1.495	1.522	1.492	1.505	1.542	1.509	1.495	1.538	1.524	1.503	1.524	1.543	1.553	1.519	1.561	1.563	1.551	1.544	1.564	1.586	1.58	1.585	1.569	1.607	1.597	1.586	1.602	1.612	1.632	1.598	1.625	1.619	1.616	1.626
524	1.458	1.435	1.426	1.471	1.413	1.441	1.446	1.412	1.451	1.437	1.423	1.427	1.447	1.481	1.492	1.473	1.5	1.481	1.483	1.535	1.512	1.494	1.518	1.53	1.525	1.553	1.551	1.563	1.556	1.585	1.602	1.586	1.591	1.606	1.624	1.624	1.627	1.632	1.668	1.667	1.649	1.674	1.67	1.698	1.69	1.716	1.707	1.708	1.718
525	1.535	1.506	1.484	1.505	1.491	1.476	1.455	1.488	1.481	1.472	1.46	1.439	1.462	1.487	1.512	1.491	1.518	1.489	1.502	1.541	1.516	1.497	1.535	1.526	1.525	1.529	1.548	1.544	1.528	1.55	1.58	1.573	1.554	1.585	1.587	1.59	1.609	1.588	1.596	1.611	1.595	1.631	1.618	1.645	1.633	1.657	1.632	1.634	1.646
526	1.432	1.41	1.407	1.426	1.418	1.431	1.419	1.401	1.423	1.416	1.414	1.387	1.406	1.411	1.421	1.42	1.423	1.424	1.424	1.434	1.424	1.407	1.427	1.433	1.415	1.44	1.43	1.421	1.428	1.439	1.447	1.443	1.433	1.456	1.459	1.443	1.465	1.439	1.462	1.464	1.45	1.474	1.472	1.468	1.464	1.479	1.482	1.477	1.498
527	1.007	1.489	1.445	1.453	1.436	1.428	1.401	1.451	1.407	1.424	1.423	1.379	1.388	1.401	1.415	1.406	1.418	1.408	1.428	1.438	1.409	1.415	1.438	1.445	1.409	1.409	1.428	1.4	1.399	1.422	1.459	1.439	1.427	1.442	1.439	1.427	1.45	1.425	1.452	1.445	1.422	1.456	1.441	1.439	1.426	1.43	1.446	1.438	1.448
528	1.432	1.393	1.397	1.434	1.426	1.429	1.42	1.408	1.429	1.422	1.41	1.394	1.411	1.411	1.416	1.421	1.418	1.421	1.42	1.432	1.419	1.406	1.436	1.438	1.425	1.447	1.438	1.437	1.439	1.463	1.465	1.455	1.445	1.479	1.478	1.473	1.489	1.478	1.496	1.508	1.489	1.529	1.518	1.527	1.535	1.545	1.56	1.566	1.582
529	1.525	1.49	1.451	1.513	1.457	1.465	1.466	1.455	1.494	1.485	1.477	1.448	1.478	1.499	1.52	1.521	1.509	1.509	1.517	1.57	1.556	1.514	1.555	1.541	1.572	1.583	1.629	1.596	1.62	1.639	1.671	1.666	1.637	1.702	1.711	1.719	1.732	1.729	1.768	1.768	1.747	1.825	1.784	1.851	1.823	1.869	1.889	1.902	1.971
530	1.519	1.487	1.449	1.503	1.474	1.491	1.47	1.458	1.476	1.477	1.468	1.44	1.487	1.485	1.52	1.511	1.514	1.516	1.508	1.559	1.537	1.5	1.571	1.544	1.552	1.581	1.589	1.589	1.601	1.613	1.639	1.665	1.628	1.674	1.688	1.683	1.715	1.714	1.74	1.739	1.735	1.806	1.779	1.824	1.801	1.866	1.885	1.93	1.989
531	1.457	1.43	1.43	1.466	1.467	1.486	1.468	1.429	1.447	1.441	1.431	1.435	1.455	1.451	1.453	1.468	1.469	1.474	1.456	1.487	1.474	1.476	1.488	1.506	1.485	1.504	1.492	1.483	1.489	1.53	1.505	1.512	1.514	1.529	1.535	1.505	1.521	1.521	1.564	1.542	1.514	1.555	1.541	1.534	1.558	1.544	1.552	1.543	1.572
0	1.452	1.43	1.428	1.442	1.458	1.445	1.422	1.416	1.424	1.435	1.42	1.409	1.437	1.457	1.466	1.464	1.464	1.47	1.472	1.5	1.493	1.463	1.505	1.506	1.486	1.504	1.51	1.51	1.507	1.525	1.534	1.54	1.519	1.559	1.553	1.541	1.572	1.556	1.568	1.566	1.552	1.597	1.571	1.599	1.586	1.603	1.595	1.589	1.605
532	1.437	1.414	1.425	1.433	1.439	1.449	1.418	1.419	1.447	1.446	1.431	1.437	1.459	1.479	1.48	1.477	1.496	1.508	1.516	1.536	1.541	1.536	1.565	1.586	1.554	1.593	1.589	1.587	1.608	1.62	1.642	1.637	1.628	1.672	1.672	1.676	1.699	1.693	1.71	1.722	1.71	1.744	1.743	1.758	1.752	1.774	1.779	1.766	1.775
0	1.473	1.424	1.424	1.468	1.489	1.496	1.467	1.409	1.464	1.458	1.435	1.451	1.452	1.449	1.45	1.465	1.465	1.463	1.465	1.484	1.48	1.463	1.467	1.483	1.455	1.474	1.482	1.47	1.468	1.493	1.483	1.499	1.484	1.514	1.514	1.498	1.523	1.503	1.508	1.526	1.498	1.539	1.527	1.529	1.535	1.521	1.544	1.534	1.539
0	1.473	1.435	1.406	1.448	1.463	1.471	1.447	1.405	1.451	1.432	1.418	1.441	1.436	1.447	1.463	1.468	1.47	1.475	1.464	1.478	1.471	1.477	1.479	1.507	1.476	1.512	1.486	1.498	1.499	1.536	1.52	1.525	1.53	1.551	1.539	1.535	1.555	1.539	1.557	1.584	1.553	1.586	1.562	1.578	1.59	1.59	1.595	1.603	1.605
533	1.438	1.384	1.398	1.415	1.423	1.44	1.428	1.414	1.439	1.411	1.402	1.408	1.419	1.435	1.429	1.441	1.432	1.453	1.444	1.482	1.465	1.459	1.501	1.521	1.5	1.545	1.546	1.56	1.577	1.602	1.63	1.642	1.666	1.746	1.808	1.822	1.902	1.921	2.004	2.055	2.082	2.158	2.186	2.223	2.236	2.276	2.275	2.236	2.301
534	1.482	1.419	1.462	1.478	1.471	1.467	1.446	1.445	1.475	1.456	1.453	1.449	1.448	1.47	1.487	1.472	1.479	1.469	1.518	1.497	1.491	1.49	1.519	1.523	1.489	1.519	1.538	1.555	1.518	1.545	1.56	1.578	1.541	1.587	1.607	1.582	1.617	1.616	1.614	1.609	1.601	1.651	1.661	1.673	1.672	1.665	1.707	1.669	1.704
535	1.43	1.393	1.406	1.435	1.425	1.421	1.426	1.408	1.432	1.422	1.402	1.403	1.433	1.43	1.418	1.431	1.429	1.437	1.434	1.457	1.447	1.425	1.461	1.476	1.446	1.47	1.47	1.46	1.471	1.49	1.513	1.504	1.497	1.545	1.56	1.534	1.551	1.536	1.571	1.569	1.558	1.602	1.61	1.606	1.628	1.667	1.695	1.729	1.783
536	1.572	1.537	1.486	1.528	1.506	1.532	1.506	1.554	1.503	1.539	1.538	1.457	1.529	1.528	1.543	1.56	1.546	1.559	1.555	1.592	1.594	1.501	1.59	1.574	1.556	1.579	1.594	1.586	1.598	1.61	1.634	1.657	1.578	1.658	1.642	1.642	1.644	1.673	1.685	1.687	1.678	1.724	1.677	1.732	1.703	1.752	1.741	1.726	1.745
537	1.456	1.419	1.41	1.458	1.444	1.445	1.452	1.418	1.438	1.434	1.432	1.442	1.431	1.444	1.448	1.459	1.474	1.467	1.461	1.486	1.485	1.473	1.488	1.498	1.481	1.507	1.506	1.505	1.506	1.533	1.528	1.537	1.533	1.561	1.562	1.536	1.564	1.567	1.592	1.58	1.58	1.605	1.599	1.602	1.623	1.633	1.618	1.65	1.652
538	1.554	1.516	1.468	1.536	1.55	1.533	1.527	1.502	1.531	1.525	1.528	1.501	1.527	1.516	1.559	1.552	1.569	1.53	1.557	1.59	1.563	1.521	1.59	1.562	1.559	1.579	1.61	1.574	1.594	1.636	1.639	1.637	1.606	1.637	1.658	1.647	1.664	1.661	1.667	1.691	1.657	1.7	1.669	1.703	1.678	1.723	1.696	1.714	1.731
539	1.434	1.398	1.404	1.413	1.425	1.43	1.42	1.404	1.433	1.418	1.406	1.399	1.428	1.419	1.425	1.436	1.44	1.444	1.442	1.469	1.459	1.445	1.483	1.483	1.468	1.495	1.5	1.495	1.505	1.538	1.57	1.546	1.55	1.601	1.609	1.599	1.625	1.615	1.647	1.666	1.662	1.718	1.732	1.757	1.766	1.805	1.829	1.839	1.894
540	1.54	1.471	1.496	1.568	1.536	1.553	1.499	1.511	1.491	1.518	1.497	1.456	1.53	1.507	1.539	1.54	1.54	1.513	1.522	1.551	1.526	1.486	1.562	1.521	1.516	1.538	1.551	1.516	1.534	1.555	1.56	1.568	1.56	1.582	1.532	1.556	1.569	1.552	1.587	1.602	1.562	1.603	1.58	1.61	1.561	1.623	1.594	1.609	1.603
541	1.423	1.388	1.404	1.409	1.415	1.42	1.419	1.406	1.42	1.416	1.405	1.394	1.423	1.426	1.429	1.422	1.44	1.436	1.445	1.461	1.452	1.45	1.473	1.484	1.452	1.486	1.481	1.484	1.488	1.509	1.519	1.518	1.507	1.544	1.533	1.548	1.556	1.555	1.575	1.579	1.561	1.599	1.597	1.61	1.609	1.627	1.624	1.628	1.646
542	1.563	1.537	1.465	1.532	1.485	1.473	1.459	1.472	1.484	1.526	1.498	1.521	1.527	1.494	1.509	1.531	1.505	1.525	1.502	1.541	1.55	1.485	1.552	1.523	1.54	1.571	1.55	1.536	1.54	1.557	1.587	1.593	1.571	1.623	1.606	1.626	1.648	1.627	1.667	1.666	1.623	1.692	1.663	1.687	1.709	1.759	1.706	1.706	1.736
543	1.43	1.4	1.41	1.42	1.407	1.422	1.414	1.393	1.423	1.405	1.399	1.392	1.408	1.426	1.417	1.419	1.426	1.424	1.428	1.449	1.442	1.429	1.45	1.454	1.425	1.46	1.453	1.458	1.454	1.476	1.482	1.48	1.464	1.499	1.498	1.49	1.513	1.497	1.519	1.522	1.503	1.533	1.527	1.536	1.533	1.551	1.543	1.546	1.564
544	1.429	1.387	1.409	1.423	1.424	1.418	1.417	1.411	1.433	1.409	1.402	1.395	1.408	1.415	1.428	1.437	1.424	1.431	1.424	1.455	1.444	1.417	1.456	1.471	1.444	1.468	1.47	1.468	1.466	1.483	1.5	1.481	1.492	1.516	1.522	1.513	1.518	1.508	1.538	1.528	1.511	1.554	1.565	1.553	1.565	1.566	1.578	1.57	1.588
0	1.416	1.396	1.384	1.411	1.402	1.407	1.391	1.388	1.402	1.399	1.388	1.376	1.399	1.399	1.417	1.41	1.416	1.414	1.416	1.446	1.427	1.409	1.442	1.453	1.428	1.449	1.451	1.442	1.454	1.467	1.481	1.484	1.467	1.503	1.501	1.493	1.517	1.509	1.528	1.533	1.527	1.564	1.553	1.566	1.568	1.588	1.586	1.578	1.609
0	1.475	1.47	1.516	1.48	1.452	1.495	1.477	1.468	1.486	1.478	1.469	1.474	1.487	1.513	1.531	1.522	1.49	1.496	1.513	1.527	1.535	1.527	1.547	1.56	1.543	1.567	1.585	1.56	1.583	1.575	1.612	1.63	1.572	1.655	1.657	1.638	1.651	1.65	1.679	1.682	1.628	1.674	1.674	1.715	1.706	1.722	1.713	1.728	1.744
0	1.421	1.394	1.394	1.41	1.411	1.412	1.399	1.399	1.413	1.404	1.398	1.379	1.403	1.403	1.424	1.421	1.431	1.424	1.435	1.455	1.443	1.429	1.454	1.468	1.449	1.47	1.478	1.465	1.48	1.494	1.511	1.513	1.497	1.532	1.53	1.528	1.547	1.542	1.56	1.57	1.552	1.591	1.58	1.593	1.595	1.61	1.602	1.6	1.634
545	1.421	1.404	1.396	1.417	1.42	1.421	1.42	1.406	1.417	1.412	1.396	1.392	1.406	1.413	1.413	1.421	1.42	1.412	1.417	1.424	1.429	1.414	1.432	1.44	1.415	1.432	1.433	1.431	1.425	1.442	1.463	1.454	1.435	1.457	1.463	1.456	1.472	1.456	1.472	1.479	1.463	1.488	1.474	1.489	1.475	1.498	1.476	1.466	1.499
546	1.487	1.478	1.46	1.472	1.484	1.523	1.477	1.469	1.512	1.501	1.481	1.489	1.483	1.518	1.497	1.522	1.52	1.509	1.527	1.555	1.584	1.562	1.566	1.622	1.592	1.579	1.592	1.575	1.588	1.632	1.659	1.657	1.626	1.674	1.681	1.661	1.695	1.706	1.712	1.7	1.678	1.715	1.738	1.736	1.761	1.814	1.768	1.827	1.903
547	1.411	1.401	1.393	1.421	1.418	1.414	1.405	1.406	1.418	1.42	1.392	1.385	1.404	1.404	1.415	1.424	1.409	1.42	1.43	1.443	1.425	1.406	1.441	1.455	1.428	1.445	1.447	1.449	1.439	1.465	1.488	1.471	1.465	1.48	1.49	1.478	1.493	1.472	1.505	1.507	1.496	1.511	1.518	1.515	1.501	1.527	1.516	1.506	1.535
548	1.499	1.471	1.483	1.506	1.468	1.474	1.461	1.465	1.522	1.493	1.464	1.47	1.472	1.479	1.499	1.471	1.492	1.482	1.485	1.53	1.5	1.479	1.509	1.515	1.498	1.512	1.503	1.492	1.489	1.521	1.52	1.542	1.502	1.537	1.543	1.509	1.522	1.525	1.531	1.547	1.527	1.539	1.522	1.555	1.553	1.556	1.542	1.554	1.554
549	1.445	1.392	1.389	1.381	1.414	1.412	1.377	1.363	1.412	1.395	1.372	1.36	1.387	1.408	1.398	1.421	1.422	1.409	1.411	1.453	1.411	1.399	1.426	1.45	1.414	1.439	1.437	1.435	1.41	1.448	1.47	1.468	1.454	1.472	1.481	1.465	1.492	1.48	1.497	1.492	1.468	1.52	1.51	1.508	1.532	1.531	1.532	1.532	1.53
550	1.424	1.375	1.384	1.401	1.391	1.405	1.39	1.394	1.397	1.388	1.379	1.355	1.385	1.39	1.414	1.403	1.413	1.409	1.419	1.448	1.423	1.412	1.441	1.45	1.404	1.442	1.439	1.444	1.534	1.704	1.828	1.972	2.043	2.141	2.172	2.168	2.205	2.178	2.211	2.209	2.178	2.201	2.195	2.217	2.204	2.203	2.202	2.198	2.227
551	1.438	1.44	1.452	1.46	1.473	1.445	1.443	1.458	1.454	1.444	1.434	1.432	1.464	1.457	1.471	1.483	1.475	1.492	1.498	1.543	1.522	1.515	1.548	1.569	1.548	1.587	1.586	1.594	1.59	1.638	1.664	1.671	1.67	1.703	1.709	1.721	1.774	1.753	1.788	1.794	1.796	1.848	1.859	1.89	1.912	1.981	2.038	2.074	2.131
552	1.46	1.423	1.446	1.478	1.463	1.466	1.43	1.469	1.47	1.467	1.449	1.449	1.464	1.483	1.479	1.509	1.507	1.513	1.546	1.551	1.549	1.543	1.588	1.608	1.598	1.631	1.639	1.655	1.66	1.675	1.697	1.731	1.713	1.742	1.734	1.731	1.785	1.768	1.793	1.818	1.779	1.841	1.854	1.873	1.871	1.933	1.994	2.035	2.109
553	1.435	1.401	1.398	1.429	1.405	1.422	1.408	1.402	1.425	1.406	1.398	1.393	1.401	1.424	1.423	1.434	1.433	1.439	1.437	1.471	1.455	1.435	1.457	1.469	1.439	1.485	1.462	1.474	1.478	1.486	1.514	1.515	1.504	1.525	1.529	1.53	1.552	1.535	1.564	1.555	1.541	1.578	1.569	1.58	1.575	1.587	1.595	1.585	1.605
554	1.428	1.392	1.388	1.383	1.406	1.409	1.387	1.384	1.419	1.408	1.377	1.362	1.398	1.403	1.404	1.422	1.419	1.402	1.42	1.44	1.416	1.404	1.442	1.452	1.416	1.446	1.438	1.425	1.436	1.449	1.468	1.484	1.457	1.478	1.5	1.478	1.492	1.487	1.497	1.505	1.481	1.504	1.505	1.51	1.518	1.534	1.517	1.536	1.532
555	1.496	1.505	1.49	1.514	1.513	1.509	1.48	1.481	1.495	1.498	1.477	1.456	1.479	1.479	1.507	1.477	1.516	1.469	1.494	1.515	1.521	1.494	1.519	1.535	1.505	1.53	1.533	1.536	1.528	1.534	1.544	1.559	1.532	1.573	1.566	1.556	1.572	1.57	1.574	1.604	1.567	1.575	1.578	1.599	1.599	1.596	1.589	1.596	1.628
556	1.49	1.462	1.454	1.496	1.513	1.472	1.488	1.485	1.5	1.501	1.462	1.464	1.469	1.477	1.498	1.502	1.482	1.494	1.489	1.507	1.496	1.482	1.504	1.507	1.496	1.511	1.533	1.52	1.502	1.538	1.554	1.532	1.528	1.55	1.556	1.557	1.572	1.534	1.573	1.586	1.57	1.567	1.59	1.594	1.561	1.593	1.582	1.58	1.611
557	1.419	1.39	1.404	1.415	1.418	1.414	1.409	1.421	1.418	1.399	1.39	1.373	1.414	1.412	1.425	1.419	1.44	1.422	1.423	1.451	1.437	1.419	1.442	1.455	1.423	1.46	1.456	1.44	1.439	1.469	1.469	1.477	1.463	1.494	1.473	1.476	1.49	1.503	1.505	1.52	1.481	1.514	1.515	1.511	1.508	1.52	1.514	1.525	1.529
558	1.461	1.455	1.452	1.485	1.493	1.44	1.443	1.467	1.472	1.48	1.47	1.447	1.461	1.482	1.504	1.503	1.489	1.529	1.495	1.543	1.518	1.499	1.55	1.56	1.547	1.559	1.585	1.587	1.564	1.565	1.609	1.612	1.612	1.617	1.634	1.644	1.663	1.63	1.673	1.676	1.665	1.709	1.694	1.728	1.685	1.704	1.724	1.703	1.755
559	1.469	1.445	1.472	1.489	1.476	1.49	1.458	1.472	1.478	1.459	1.465	1.453	1.482	1.46	1.479	1.492	1.487	1.485	1.493	1.512	1.508	1.485	1.508	1.531	1.49	1.517	1.526	1.514	1.52	1.542	1.541	1.556	1.54	1.566	1.567	1.566	1.591	1.572	1.594	1.6	1.583	1.633	1.614	1.61	1.608	1.613	1.643	1.616	1.637
560	1.428	1.407	1.408	1.426	1.403	1.429	1.399	1.411	1.432	1.408	1.396	1.377	1.403	1.419	1.419	1.412	1.426	1.411	1.423	1.44	1.43	1.414	1.437	1.445	1.417	1.45	1.443	1.433	1.43	1.45	1.466	1.467	1.447	1.466	1.465	1.473	1.482	1.474	1.496	1.495	1.46	1.501	1.495	1.493	1.491	1.503	1.496	1.501	1.522
561	1.416	1.4	1.412	1.423	1.413	1.415	1.409	1.407	1.421	1.419	1.407	1.404	1.418	1.428	1.445	1.445	1.449	1.46	1.453	1.48	1.476	1.457	1.49	1.515	1.483	1.51	1.515	1.521	1.516	1.542	1.551	1.552	1.552	1.571	1.591	1.587	1.602	1.596	1.625	1.621	1.612	1.648	1.637	1.654	1.645	1.666	1.687	1.661	1.697
562	1.426	1.4	1.412	1.418	1.414	1.427	1.415	1.414	1.426	1.41	1.411	1.389	1.417	1.408	1.435	1.432	1.442	1.435	1.441	1.464	1.447	1.429	1.452	1.468	1.439	1.472	1.472	1.465	1.462	1.482	1.491	1.495	1.48	1.5	1.513	1.496	1.51	1.511	1.531	1.542	1.51	1.54	1.541	1.539	1.54	1.545	1.541	1.546	1.57
0	1.446	1.771	1.662	1.716	1.768	1.706	1.697	1.645	1.747	1.641	1.67	1.701	1.598	1.681	1.775	1.763	1.679	1.862	1.761	1.613	1.654	1.613	1.705	1.706	1.709	1.828	1.709	1.748	1.811	1.787	1.798	1.824	1.732	1.862	1.755	1.705	1.781	1.845	1.717	1.741	1.832	1.84	1.733	NaN	NaN	NaN	NaN	NaN	NaN
563	1.458	1.445	1.458	1.463	1.481	1.492	1.471	1.475	1.466	1.491	1.465	1.441	1.46	1.481	1.481	1.505	1.489	1.496	1.504	1.525	1.508	1.506	1.541	1.55	1.522	1.554	1.549	1.542	1.532	1.574	1.586	1.575	1.556	1.597	1.585	1.588	1.612	1.605	1.622	1.626	1.608	1.648	1.635	1.649	1.629	1.641	1.668	1.631	1.666
564	1.43	1.399	1.417	1.417	1.431	1.431	1.414	1.424	1.432	1.429	1.423	1.411	1.441	1.439	1.458	1.462	1.475	1.464	1.481	1.495	1.486	1.471	1.503	1.521	1.49	1.521	1.529	1.528	1.53	1.548	1.58	1.576	1.564	1.596	1.603	1.585	1.595	1.603	1.625	1.633	1.611	1.633	1.633	1.652	1.666	1.673	1.669	1.669	1.703
565	1.441	1.426	1.424	1.43	1.438	1.453	1.431	1.417	1.444	1.431	1.428	1.413	1.418	1.429	1.435	1.437	1.444	1.444	1.455	1.468	1.463	1.448	1.466	1.489	1.472	1.479	1.485	1.491	1.488	1.507	1.523	1.513	1.5	1.532	1.532	1.538	1.541	1.533	1.551	1.566	1.541	1.558	1.548	1.569	1.574	1.58	1.573	1.577	1.603
0	1.429	1.41	1.416	1.405	1.413	1.443	1.414	1.406	1.443	1.413	1.4	1.388	1.424	1.433	1.434	1.43	1.436	1.444	1.446	1.458	1.447	1.436	1.462	1.465	1.446	1.463	1.462	1.448	1.463	1.47	1.489	1.501	1.482	1.502	1.506	1.49	1.515	1.503	1.522	1.519	1.503	1.523	1.527	1.525	1.518	1.539	1.522	1.534	1.546
566	1.458	1.425	1.421	1.447	1.455	1.449	1.44	1.421	1.432	1.434	1.416	1.415	1.43	1.433	1.419	1.443	1.424	1.435	1.452	1.448	1.432	1.434	1.45	1.45	1.438	1.463	1.456	1.452	1.442	1.472	1.483	1.476	1.45	1.479	1.487	1.476	1.493	1.481	1.492	1.503	1.494	1.506	1.513	1.586	1.815	2.057	2.185	2.232	2.284
567	1.406	1.399	1.409	1.426	1.417	1.421	1.416	1.409	1.426	1.418	1.409	1.396	1.417	1.418	1.431	1.436	1.44	1.438	1.442	1.463	1.455	1.44	1.473	1.493	1.461	1.481	1.482	1.48	1.479	1.494	1.519	1.503	1.51	1.518	1.538	1.528	1.541	1.538	1.553	1.555	1.54	1.574	1.561	1.571	1.568	1.58	1.587	1.57	1.602
568	1.428	1.41	1.412	1.418	1.417	1.421	1.415	1.398	1.425	1.406	1.406	1.374	1.413	1.42	1.417	1.43	1.433	1.427	1.426	1.455	1.419	1.401	1.44	1.449	1.42	1.442	1.444	1.439	1.433	1.459	1.462	1.465	1.454	1.476	1.475	1.464	1.489	1.479	1.504	1.498	1.475	1.504	1.493	1.507	1.506	1.52	1.509	1.518	1.531
0	1.466	1.433	1.434	1.464	1.449	1.453	1.445	1.436	1.465	1.437	1.443	1.415	1.441	1.436	1.439	1.459	1.456	1.451	1.459	1.467	1.46	1.457	1.476	1.491	1.46	1.494	1.482	1.482	1.473	1.5	1.518	1.513	1.495	1.515	1.533	1.514	1.531	1.522	1.543	1.542	1.525	1.55	1.544	1.556	1.562	1.581	1.563	1.559	1.582
569	1.434	1.404	1.405	1.41	1.409	1.415	1.408	1.414	1.432	1.42	1.412	1.392	1.411	1.424	1.421	1.417	1.433	1.428	1.421	1.438	1.419	1.4	1.418	1.437	1.407	1.426	1.412	1.402	1.409	1.424	1.44	1.45	1.425	1.436	1.449	1.444	1.451	1.442	1.461	1.448	1.449	1.472	1.47	1.459	1.471	1.474	1.466	1.469	1.48
570	1.439	1.43	1.424	1.438	1.445	1.45	1.433	1.433	1.449	1.433	1.43	1.413	1.435	1.423	1.434	1.445	1.441	1.438	1.448	1.454	1.446	1.43	1.459	1.472	1.448	1.477	1.462	1.456	1.457	1.485	1.494	1.495	1.475	1.496	1.518	1.494	1.49	1.488	1.517	1.519	1.502	1.516	1.498	1.524	1.532	1.535	1.529	1.53	1.548
571	1.424	1.408	1.405	1.408	1.413	1.433	1.411	1.397	1.431	1.41	1.406	1.379	1.411	1.42	1.425	1.43	1.438	1.431	1.429	1.459	1.435	1.41	1.44	1.45	1.427	1.451	1.449	1.439	1.434	1.454	1.465	1.487	1.457	1.482	1.488	1.484	1.503	1.48	1.507	1.499	1.479	1.514	1.501	1.518	1.515	1.53	1.508	1.517	1.538
572	1.429	1.412	1.409	1.421	1.41	1.423	1.415	1.403	1.419	1.406	1.401	1.382	1.406	1.403	1.404	1.415	1.42	1.43	1.42	1.433	1.432	1.42	1.431	1.452	1.423	1.441	1.437	1.438	1.429	1.446	1.466	1.467	1.449	1.473	1.473	1.478	1.482	1.489	1.503	1.494	1.483	1.504	1.499	1.504	1.506	1.52	1.515	1.512	1.522
0	1.411	1.405	1.399	1.419	1.404	1.414	1.407	1.41	1.418	1.403	1.406	1.389	1.409	1.42	1.428	1.426	1.438	1.434	1.447	1.46	1.446	1.445	1.456	1.472	1.451	1.475	1.474	1.476	1.467	1.502	1.515	1.509	1.504	1.539	1.549	1.532	1.556	1.549	1.572	1.579	1.558	1.6	1.573	1.597	1.595	1.601	1.61	1.598	1.636
573	1.41	1.404	1.403	1.416	1.408	1.419	1.419	1.421	1.418	1.415	1.404	1.395	1.418	1.415	1.427	1.446	1.439	1.443	1.445	1.459	1.457	1.435	1.468	1.487	1.455	1.486	1.491	1.476	1.49	1.503	1.516	1.521	1.513	1.534	1.542	1.543	1.554	1.554	1.57	1.575	1.551	1.584	1.567	1.595	1.587	1.611	1.599	1.597	1.614
0	NaN	NaN	NaN	NaN	NaN	NaN	NaN	NaN	NaN	NaN	NaN	NaN	NaN	NaN	NaN	NaN	NaN	NaN	NaN	NaN	NaN	NaN	NaN	NaN	NaN	NaN	NaN	NaN	NaN	NaN	NaN	NaN	NaN	NaN	NaN	NaN	NaN	NaN	NaN	NaN	NaN	NaN	NaN	NaN	NaN	NaN	NaN	NaN	NaN
574	1.422	1.413	1.416	1.412	1.424	1.431	1.424	1.407	1.432	1.416	1.413	1.384	1.419	1.433	1.429	1.423	1.434	1.439	1.434	1.458	1.437	1.417	1.446	1.469	1.43	1.461	1.449	1.447	1.439	1.466	1.473	1.484	1.464	1.479	1.485	1.483	1.499	1.489	1.505	1.508	1.482	1.52	1.513	1.513	1.509	1.532	1.519	1.518	1.542
575	1.434	1.423	1.411	1.43	1.421	1.433	1.422	1.415	1.431	1.425	1.405	1.395	1.412	1.419	1.433	1.445	1.439	1.442	1.452	1.454	1.441	1.427	1.462	1.47	1.446	1.471	1.468	1.465	1.468	1.476	1.498	1.494	1.499	1.508	1.52	1.513	1.527	1.526	1.546	1.549	1.526	1.559	1.542	1.559	1.563	1.565	1.578	1.57	1.59
576	1.416	1.407	1.397	1.416	1.407	1.429	1.413	1.41	1.425	1.415	1.406	1.392	1.418	1.416	1.427	1.439	1.432	1.429	1.434	1.458	1.443	1.437	1.466	1.47	1.45	1.474	1.456	1.456	1.472	1.481	1.496	1.502	1.496	1.511	1.523	1.518	1.534	1.543	1.555	1.566	1.55	1.584	1.575	1.589	1.598	1.612	1.622	1.613	1.638
0	1.491	1.501	NaN	NaN	NaN	NaN	NaN	NaN	NaN	NaN	NaN	NaN	NaN	NaN	NaN	NaN	NaN	NaN	NaN	NaN	NaN	NaN	NaN	NaN	NaN	NaN	NaN	NaN	NaN	NaN	NaN	NaN	NaN	NaN	NaN	NaN	NaN	NaN	NaN	NaN	NaN	NaN	NaN	NaN	NaN	NaN	NaN	NaN	NaN
577	1.577	1.508	1.548	1.575	1.526	1.514	1.559	1.51	1.518	1.53	1.533	1.526	1.552	1.511	1.617	1.535	1.617	1.641	1.527	1.655	1.658	1.658	1.708	1.702	1.682	1.762	1.77	1.711	1.738	1.769	1.82	1.848	1.811	1.87	1.929	1.906	1.955	1.921	1.982	2.051	2.085	2.146	2.192	2.246	2.249	2.268	2.286	2.224	2.266
578	1.417	1.407	1.41	1.42	1.423	1.421	1.415	1.402	1.416	1.412	1.4	1.388	1.403	1.411	1.409	1.414	1.421	1.427	1.432	1.456	1.44	1.426	1.459	1.462	1.446	1.472	1.472	1.46	1.458	1.488	1.492	1.494	1.474	1.504	1.501	1.504	1.522	1.506	1.517	1.524	1.518	1.537	1.538	1.532	1.542	1.556	1.549	1.554	1.573
579	1.42	1.405	1.407	1.413	1.409	1.425	1.414	1.402	1.411	1.408	1.409	1.391	1.408	1.419	1.43	1.427	1.428	1.437	1.442	1.46	1.442	1.436	1.468	1.482	1.456	1.494	1.479	1.481	1.485	1.517	1.53	1.527	1.51	1.549	1.543	1.537	1.567	1.553	1.575	1.575	1.561	1.594	1.586	1.596	1.604	1.615	1.609	1.61	1.629
0	1.406	1.404	1.413	1.412	1.406	1.436	1.422	1.413	1.431	1.429	1.424	1.409	1.439	1.43	1.452	1.475	1.465	1.48	1.478	1.516	1.503	1.5	1.54	1.557	1.532	1.561	1.565	1.569	1.589	1.619	1.635	1.641	1.65	1.672	1.697	1.682	1.714	1.73	1.743	1.748	1.74	1.772	1.763	NaN	NaN	NaN	NaN	NaN	NaN
580	1.412	1.402	1.402	1.424	1.421	1.423	1.409	1.403	1.425	1.41	1.41	1.388	1.416	1.42	1.418	1.426	1.43	1.448	1.441	1.458	1.44	1.434	1.461	1.474	1.441	1.49	1.465	1.462	1.468	1.495	1.501	1.508	1.483	1.512	1.525	1.518	1.521	1.524	1.531	1.544	1.536	1.557	1.549	1.552	1.554	1.578	1.573	1.572	1.593
581	1.406	1.413	1.408	1.429	1.42	1.423	1.417	1.412	1.433	1.425	1.418	1.402	1.439	1.442	1.463	1.475	1.467	1.494	1.491	1.535	1.519	1.535	1.565	1.593	1.564	1.601	1.607	1.621	1.648	1.66	1.699	1.725	1.751	1.829	1.894	1.944	2.01	2.054	2.13	2.171	2.186	2.212	2.195	2.152	1.954	2.041	2.253	2.252	2.291
582	1.418	1.441	1.457	1.442	1.462	1.46	1.482	1.492	1.463	1.445	1.441	1.412	1.492	1.459	1.484	1.486	1.491	1.474	1.489	1.543	1.506	1.497	1.518	1.544	1.531	1.563	1.529	1.544	1.556	1.58	1.603	1.596	1.567	1.621	1.64	1.606	1.646	1.617	1.652	1.655	1.615	1.665	1.644	1.687	1.694	1.644	1.711	1.692	1.717
583	1.429	1.4	1.401	1.421	1.419	1.419	1.416	1.412	1.422	1.414	1.406	1.399	1.427	1.418	1.436	1.44	1.444	1.448	1.445	1.463	1.447	1.44	1.471	1.47	1.456	1.482	1.474	1.467	1.465	1.499	1.509	1.508	1.487	1.529	1.517	1.513	1.534	1.514	1.535	1.536	1.523	1.546	1.546	1.552	1.552	1.562	1.558	1.555	1.573
584	1.433	1.426	1.422	1.442	1.43	1.435	1.433	1.43	1.448	1.438	1.426	1.41	1.439	1.44	1.451	1.461	1.459	1.459	1.466	1.479	1.464	1.454	1.484	1.49	1.472	1.5	1.486	1.484	1.491	1.5	1.522	1.523	1.51	1.53	1.541	1.535	1.543	1.535	1.558	1.562	1.547	1.581	1.565	1.576	1.571	1.595	1.588	1.584	1.604
585	1.508	1.507	1.501	1.541	1.517	1.533	1.521	1.476	1.501	1.497	1.528	1.49	1.53	1.551	1.541	1.49	1.541	1.528	1.524	1.528	1.544	1.529	1.583	1.58	1.542	1.608	1.576	1.55	1.558	1.609	1.623	1.646	1.568	1.63	1.65	1.645	1.659	1.642	1.664	1.672	1.649	1.695	1.685	1.676	1.672	1.724	1.685	1.686	1.738
586	1.43	1.47	1.44	1.456	1.418	1.483	1.448	1.468	1.446	1.478	1.461	1.448	1.489	1.489	1.53	1.556	1.557	1.571	1.614	1.701	1.696	1.742	1.778	1.848	1.845	1.919	1.956	2.074	2.202	2.32	2.41	2.391	2.372	2.402	2.394	2.404	2.4	2.413	2.447	2.417	2.404	2.416	2.39	2.399	2.416	2.433	2.42	2.38	2.455
587	1.42	1.417	1.414	1.415	1.439	1.439	1.434	1.43	1.428	1.444	1.423	1.405	1.435	1.42	1.417	1.442	1.439	1.433	1.441	1.453	1.437	1.424	1.435	1.458	1.417	1.444	1.439	1.421	1.437	1.448	1.467	1.459	1.44	1.459	1.462	1.452	1.486	1.448	1.459	1.456	1.438	1.458	1.457	1.471	1.453	1.465	1.46	1.451	1.472
588	1.411	1.389	1.398	1.401	1.394	1.414	1.397	1.388	1.41	1.402	1.394	1.377	1.398	1.409	1.407	1.405	1.408	1.414	1.413	1.434	1.418	1.394	1.439	1.446	1.406	1.451	1.442	1.439	1.438	1.462	1.473	1.492	1.476	1.502	1.515	1.49	1.521	1.515	1.525	1.529	1.52	1.546	1.54	1.556	1.55	1.568	1.572	1.568	1.59
589	1.425	1.406	1.43	1.44	1.446	1.444	1.441	1.44	1.438	1.425	1.422	1.391	1.43	1.428	1.431	1.429	1.434	1.445	1.438	1.452	1.449	1.425	1.436	1.477	1.439	1.459	1.458	1.449	1.455	1.482	1.502	1.501	1.483	1.5	1.5	1.496	1.54	1.519	1.546	1.526	1.514	1.544	1.545	1.566	1.56	1.573	1.579	1.566	1.594
590	1.506	1.515	1.489	1.504	1.503	1.479	1.51	1.511	1.511	1.504	1.497	1.48	1.547	1.544	1.563	1.564	1.56	1.595	1.642	1.66	1.641	1.64	1.686	1.698	1.698	1.77	1.756	1.801	1.843	1.841	1.878	1.933	1.935	1.981	2.105	2.147	2.204	2.271	2.325	2.291	2.251	2.349	2.19	NaN	NaN	NaN	NaN	NaN	NaN
591	1.517	1.493	1.522	1.488	1.524	1.497	1.532	1.501	1.557	1.502	1.533	1.505	1.497	1.558	1.512	1.496	1.544	1.572	1.543	1.586	1.564	1.537	1.597	1.611	1.594	1.593	1.612	1.607	1.562	1.642	1.641	1.674	1.661	1.68	1.697	1.7	1.717	1.709	1.714	1.727	1.707	1.725	1.733	1.742	1.738	1.788	1.77	1.74	1.8
592	1.437	1.418	1.41	1.434	1.435	1.435	1.438	1.422	1.441	1.435	1.418	1.404	1.436	1.433	1.428	1.445	1.444	1.446	1.454	1.466	1.45	1.441	1.473	1.472	1.454	1.483	1.474	1.471	1.466	1.494	1.506	1.507	1.49	1.513	1.52	1.52	1.53	1.517	1.532	1.539	1.528	1.554	1.546	1.56	1.555	1.58	1.573	1.567	1.593
593	1.465	1.45	1.482	1.487	1.473	1.488	1.5	1.493	1.493	1.486	1.485	1.478	1.504	1.494	1.517	1.505	1.514	1.54	1.579	1.576	1.57	1.57	1.597	1.603	1.589	1.62	1.625	1.623	1.639	1.678	1.699	1.697	1.688	1.724	1.74	1.72	1.758	1.747	1.797	1.785	1.778	1.833	1.809	1.854	1.851	1.911	1.982	2.037	2.135
0	1.564	1.56	1.509	1.551	1.568	1.503	1.538	1.572	1.566	1.539	1.558	1.544	1.552	1.559	1.579	1.534	1.581	1.599	1.584	1.591	1.599	1.618	1.65	1.635	1.561	1.637	1.62	1.601	1.606	1.666	1.65	1.693	1.639	1.691	1.663	1.661	1.648	1.647	1.694	1.666	1.675	1.723	1.689	1.696	1.68	1.712	1.753	NaN	NaN
0	1.584	1.551	1.499	1.509	1.562	1.601	1.567	1.589	1.544	1.504	1.565	1.586	1.602	1.544	1.555	1.601	1.589	1.578	1.601	1.583	1.653	1.599	1.654	1.673	1.598	1.635	1.647	1.66	1.677	1.682	1.778	1.691	1.691	1.668	1.728	1.72	1.737	1.719	1.694	1.743	1.702	1.751	1.755	1.777	1.741	1.78	1.808	1.77	NaN
594	1.452	1.415	1.443	1.464	1.422	1.433	1.457	1.449	1.484	1.453	1.46	1.449	1.473	1.473	1.509	1.528	1.533	1.553	1.578	1.609	1.588	1.612	1.636	1.666	1.653	1.688	1.711	1.717	1.749	1.78	1.798	1.817	1.815	1.843	1.893	1.943	1.996	2.053	2.16	2.186	2.24	2.34	NaN	NaN	NaN	NaN	NaN	NaN	NaN
595	1.407	1.379	1.387	1.398	1.38	1.395	1.399	1.394	1.402	1.393	1.386	1.371	1.39	1.408	1.398	1.401	1.399	1.4	1.407	1.419	1.412	1.393	1.424	1.426	1.398	1.421	1.418	1.403	1.402	1.422	1.439	1.438	1.427	1.448	1.449	1.44	1.454	1.442	1.457	1.46	1.445	1.476	1.463	1.467	1.467	1.476	1.473	1.463	1.484
596	1.477	1.506	1.517	1.51	1.521	1.478	1.514	1.555	1.489	1.537	1.509	1.473	1.538	1.516	1.521	1.521	1.519	1.541	1.559	1.588	1.544	1.564	1.559	1.621	1.558	1.58	1.562	1.576	1.611	1.633	1.64	1.629	1.627	1.649	1.667	1.641	1.647	1.653	1.691	1.703	1.661	1.737	1.711	1.723	1.855	1.896	1.923	1.897	2.024
597	1.567	1.556	1.505	1.553	1.565	1.528	1.564	1.561	1.557	1.583	1.547	1.523	1.536	1.574	1.536	1.544	1.558	1.571	1.566	1.586	1.593	1.564	1.637	1.637	1.59	1.641	1.63	1.64	1.624	1.682	1.658	1.729	1.702	1.732	1.748	1.727	1.725	1.738	1.784	1.794	1.79	1.849	1.795	1.87	1.888	1.876	1.874	1.908	1.992
598	1.444	1.418	1.451	1.45	1.464	1.449	1.468	1.457	1.455	1.468	1.472	1.46	1.474	1.497	1.522	1.527	1.529	1.556	1.552	1.602	1.586	1.575	1.618	1.641	1.614	1.646	1.673	1.675	1.679	1.718	1.734	1.735	1.752	1.761	1.796	1.797	1.813	1.809	1.862	1.876	1.93	2.004	2.061	2.173	2.151	2.224	2.254	2.265	2.269
599	1.515	1.503	1.492	1.509	1.512	1.525	1.52	1.515	1.523	1.463	1.486	1.499	1.525	1.503	1.505	1.509	1.536	1.544	1.548	1.564	1.532	1.536	1.571	1.57	1.541	1.582	1.576	1.552	1.566	1.61	1.646	1.619	1.605	1.589	1.612	1.631	1.659	1.615	1.64	1.641	1.629	1.652	1.64	1.654	1.632	1.655	1.65	1.674	1.679
0	1.568	1.612	1.628	1.606	1.629	1.655	1.617	1.655	1.595	1.59	1.605	1.623	1.652	1.646	1.594	1.641	1.612	1.647	1.709	1.682	1.683	1.568	1.676	1.721	1.653	1.695	1.645	1.703	1.755	1.723	1.78	1.793	1.702	1.728	NaN	NaN	NaN	NaN	NaN	NaN	NaN	NaN	NaN	NaN	NaN	NaN	NaN	NaN	NaN
0	1.487	1.432	1.428	1.474	1.507	1.467	1.474	1.493	1.459	1.48	1.441	1.457	1.457	1.486	1.491	1.474	1.491	1.499	1.501	1.535	1.494	1.509	1.532	1.536	1.526	1.554	1.556	1.548	1.565	1.58	1.588	1.602	1.589	1.604	1.586	1.586	1.606	1.611	1.618	1.609	1.639	1.66	1.635	1.659	1.645	1.662	1.67	1.633	1.67
0	1.466	1.442	1.437	1.451	1.461	1.476	1.469	1.463	1.449	1.454	1.44	1.436	1.431	1.473	1.477	1.456	1.456	1.454	1.47	1.496	1.472	1.496	1.496	1.517	1.484	1.548	1.503	1.481	1.488	1.535	1.54	1.546	1.53	1.538	1.543	1.514	1.552	1.555	1.557	1.563	1.578	1.583	1.555	1.592	1.573	1.606	1.637	1.566	1.629
600	1.419	1.42	1.394	1.429	1.438	1.417	1.434	1.419	1.427	1.428	1.422	1.398	1.427	1.431	1.455	1.438	1.45	1.435	1.46	1.486	1.479	1.473	1.504	1.515	1.481	1.521	1.522	1.523	1.524	1.556	1.568	1.562	1.546	1.568	1.575	1.567	1.592	1.589	1.592	1.611	1.605	1.629	1.619	1.622	1.619	1.645	1.657	1.633	1.665
601	1.446	1.416	1.415	1.454	1.444	1.43	1.425	1.434	1.417	1.444	1.42	1.405	1.417	1.429	1.441	1.451	1.449	1.449	1.461	1.479	1.471	1.476	1.493	1.521	1.482	1.54	1.534	1.55	1.56	1.599	1.618	1.647	1.637	1.677	1.685	1.713	1.747	1.775	1.841	1.901	1.948	2.063	2.123	2.188	2.217	2.264	2.283	2.238	2.279
602	1.416	1.407	1.41	1.422	1.416	1.402	1.417	1.415	1.425	1.425	1.426	1.404	1.417	1.425	1.435	1.439	1.436	1.44	1.458	1.465	1.445	1.438	1.472	1.486	1.461	1.492	1.491	1.494	1.509	1.547	1.544	1.556	1.548	1.576	1.601	1.609	1.617	1.612	1.658	1.666	1.662	1.693	1.699	1.736	1.732	1.754	1.792	1.802	1.877
603	1.436	1.416	1.406	1.447	1.434	1.42	1.429	1.425	1.418	1.425	1.411	1.395	1.412	1.424	1.433	1.436	1.438	1.437	1.436	1.471	1.452	1.436	1.472	1.475	1.447	1.482	1.463	1.462	1.474	1.497	1.487	1.509	1.484	1.507	1.508	1.496	1.512	1.503	1.516	1.519	1.509	1.552	1.525	1.534	1.536	1.552	1.549	1.522	1.562
604	1.421	1.367	1.391	1.402	1.392	1.403	1.404	1.393	1.406	1.405	1.397	1.393	1.395	1.417	1.41	1.41	1.419	1.421	1.42	1.44	1.425	1.418	1.445	1.459	1.43	1.445	1.452	1.439	1.436	1.467	1.486	1.488	1.477	1.499	1.508	1.498	1.502	1.5	1.517	1.514	1.508	1.543	1.529	1.542	1.535	1.56	1.559	1.537	1.569
605	1.409	1.414	1.456	1.467	1.486	1.453	1.466	1.503	1.473	1.479	1.443	1.425	1.446	1.463	1.476	1.465	1.515	1.488	1.495	1.519	1.503	1.497	1.503	1.516	1.514	1.529	1.529	1.502	1.538	1.572	1.59	1.588	1.548	1.593	1.583	1.591	1.605	1.579	1.61	1.622	1.585	1.631	1.622	1.639	1.626	1.65	1.661	1.659	1.678
606	1.443	1.415	1.42	1.434	1.428	1.428	1.427	1.425	1.424	1.417	1.41	1.394	1.403	1.434	1.434	1.436	1.444	1.465	1.466	1.478	1.453	1.457	1.484	1.499	1.466	1.507	1.504	1.494	1.512	1.525	1.546	1.551	1.532	1.546	1.552	1.547	1.572	1.555	1.579	1.59	1.578	1.615	1.593	1.62	1.608	1.633	1.637	1.626	1.677
0	1.444	1.43	1.432	1.448	1.442	1.451	1.436	1.437	1.458	1.435	1.43	1.42	1.434	1.439	1.45	1.456	1.443	1.45	1.475	1.486	1.462	1.464	1.496	1.503	1.485	1.529	1.492	1.5	1.509	1.553	1.565	1.553	1.546	1.563	1.573	1.559	1.597	1.583	1.603	1.611	1.599	1.645	1.63	1.648	1.65	1.642	1.651	1.623	1.683
607	1.459	1.431	1.49	1.503	1.501	1.451	1.471	1.498	1.488	1.453	1.447	1.447	1.49	1.454	1.475	1.477	1.517	1.501	1.493	1.498	1.497	1.502	1.511	1.524	1.513	1.52	1.498	1.517	1.521	1.546	1.56	1.574	1.517	1.548	1.562	1.556	1.543	1.553	1.572	1.573	1.564	1.589	1.581	1.584	1.582	1.607	1.605	1.587	1.609
608	1.432	1.405	1.409	1.441	1.434	1.406	1.426	1.41	1.427	1.43	1.42	1.41	1.426	1.438	1.449	1.462	1.457	1.462	1.484	1.512	1.499	1.485	1.525	1.538	1.513	1.547	1.548	1.561	1.575	1.603	1.618	1.618	1.599	1.636	1.642	1.652	1.665	1.646	1.664	1.666	1.674	1.705	1.686	1.7	1.701	1.714	1.725	1.699	1.761
609	1.433	1.415	1.411	1.426	1.43	1.424	1.432	1.426	1.435	1.42	1.427	1.414	1.429	1.426	1.453	1.45	1.444	1.458	1.46	1.482	1.464	1.456	1.485	1.494	1.47	1.508	1.503	1.506	1.511	1.532	1.539	1.54	1.535	1.558	1.568	1.561	1.579	1.564	1.598	1.601	1.579	1.629	1.605	1.632	1.63	1.643	1.655	1.639	1.681
610	1.409	1.377	1.404	1.428	1.4	1.416	1.4	1.39	1.408	1.416	1.405	1.402	1.392	1.43	1.416	1.43	1.422	1.421	1.426	1.447	1.451	1.429	1.468	1.467	1.455	1.464	1.474	1.461	1.455	1.489	1.501	1.514	1.494	1.521	1.535	1.521	1.532	1.523	1.55	1.541	1.535	1.568	1.551	1.566	1.565	1.582	1.573	1.558	1.595
0	1.517	1.468	1.487	1.523	1.524	1.516	1.496	1.49	1.481	1.51	1.478	1.469	1.484	1.496	1.497	1.518	1.51	1.509	1.51	1.53	1.52	1.493	1.529	1.536	1.509	1.535	1.532	1.517	1.512	1.543	1.542	1.54	1.52	1.543	1.552	1.55	1.551	1.548	1.554	1.56	1.544	1.569	1.559	1.548	1.547	1.556	1.553	1.532	1.569
611	1.457	1.43	1.433	1.437	1.432	1.433	1.45	1.429	1.456	1.428	1.428	1.409	1.433	1.439	1.432	1.433	1.463	1.457	1.457	1.475	1.475	1.459	1.48	1.495	1.463	1.478	1.487	1.471	1.49	1.518	1.538	1.531	1.53	1.54	1.547	1.542	1.583	1.562	1.583	1.577	1.567	1.61	1.584	1.613	1.602	1.606	1.619	1.602	1.642
0	1.934	1.92	2.159	2.03	1.999	1.938	1.761	1.911	1.847	2.027	1.814	1.847	1.823	1.934	1.828	1.818	1.9	1.847	1.948	1.978	1.973	1.967	1.902	1.863	1.84	1.925	1.936	1.902	1.872	1.866	2.079	2.099	1.898	1.961	1.963	1.894	1.923	1.968	2.018	1.938	1.928	1.948	1.847	1.911	2.031	2.014	1.952	1.824	1.962
612	1.426	1.419	1.41	1.421	1.431	1.435	1.407	1.411	1.416	1.396	1.402	1.382	1.404	1.418	1.423	1.425	1.422	1.431	1.437	1.446	1.448	1.42	1.452	1.455	1.439	1.467	1.474	1.472	1.47	1.488	1.51	1.509	1.489	1.515	1.519	1.517	1.544	1.516	1.542	1.552	1.545	1.571	1.545	1.564	1.56	1.582	1.584	1.562	1.591
613	1.428	1.402	1.408	1.429	1.419	1.425	1.417	1.423	1.427	1.43	1.408	1.408	1.414	1.422	1.429	1.444	1.439	1.438	1.443	1.461	1.457	1.444	1.471	1.475	1.455	1.492	1.492	1.485	1.498	1.515	1.532	1.535	1.529	1.555	1.563	1.562	1.576	1.575	1.603	1.601	1.597	1.626	1.626	1.649	1.65	1.668	1.687	1.677	1.717
614	1.434	1.404	1.408	1.42	1.406	1.403	1.41	1.405	1.416	1.412	1.411	1.398	1.401	1.409	1.412	1.426	1.432	1.422	1.429	1.432	1.422	1.414	1.426	1.438	1.422	1.443	1.423	1.428	1.434	1.453	1.447	1.456	1.434	1.459	1.467	1.452	1.468	1.46	1.475	1.472	1.458	1.487	1.471	1.494	1.486	1.483	1.485	1.481	1.511
615	1.394	1.352	1.372	1.395	1.366	1.409	1.384	1.381	1.406	1.391	1.391	1.385	1.391	1.416	1.407	1.424	1.438	1.427	1.441	1.474	1.456	1.444	1.464	1.467	1.461	1.501	1.496	1.497	1.511	1.526	1.558	1.563	1.566	1.606	1.613	1.625	1.638	1.635	1.666	1.696	1.675	1.748	1.827	1.967	2.072	2.193	2.227	NaN	NaN
616	1.391	1.362	1.377	1.396	1.378	1.401	1.389	1.383	1.396	1.386	1.395	1.382	1.4	1.417	1.419	1.416	1.436	1.427	1.434	1.46	1.453	1.434	1.459	1.468	1.443	1.469	1.474	1.471	1.466	1.491	1.497	1.504	1.498	1.526	1.535	1.534	1.544	1.535	1.552	1.565	1.55	1.585	1.568	1.59	1.582	1.604	1.599	1.596	1.676
617	1.446	1.426	1.417	1.424	1.411	1.436	1.413	1.411	1.43	1.393	1.405	1.396	1.415	1.414	1.414	1.427	1.42	1.434	1.426	1.449	1.444	1.411	1.459	1.448	1.428	1.47	1.461	1.457	1.464	1.493	1.509	1.507	1.497	1.513	1.525	1.519	1.537	1.539	1.558	1.555	1.551	1.574	1.564	1.58	1.574	1.592	1.606	1.592	1.615
618	1.438	1.411	1.414	1.423	1.418	1.417	1.406	1.42	1.424	1.414	1.41	1.404	1.401	1.413	1.423	1.424	1.431	1.422	1.432	1.441	1.436	1.423	1.441	1.462	1.427	1.456	1.444	1.455	1.454	1.475	1.473	1.475	1.462	1.478	1.488	1.489	1.497	1.486	1.511	1.499	1.488	1.514	1.493	1.519	1.521	1.514	1.522	1.507	1.537
619	1.471	1.451	1.47	1.455	1.44	1.49	1.452	1.457	1.471	1.444	1.443	1.423	1.458	1.441	1.435	1.479	1.484	1.466	1.457	1.512	1.518	1.489	1.477	1.524	1.469	1.521	1.507	1.515	1.504	1.524	1.526	1.536	1.545	1.576	1.588	1.566	1.589	1.567	1.619	1.575	1.589	1.615	1.609	1.618	1.606	1.614	1.64	1.602	1.655
620	1.44	1.424	1.422	1.422	1.417	1.442	1.418	1.421	1.427	1.414	1.414	1.391	1.402	1.406	1.428	1.429	1.441	1.427	1.441	1.456	1.45	1.429	1.464	1.482	1.458	1.496	1.477	1.487	1.492	1.499	1.511	1.515	1.503	1.521	1.534	1.528	1.537	1.533	1.548	1.553	1.536	1.561	1.554	1.569	1.559	1.565	1.571	1.558	1.585
621	1.415	1.415	1.398	1.429	1.421	1.425	1.41	1.42	1.419	1.398	1.396	1.388	1.403	1.409	1.412	1.416	1.417	1.425	1.42	1.429	1.43	1.394	1.418	1.434	1.409	1.433	1.419	1.416	1.415	1.434	1.462	1.451	1.417	1.444	1.46	1.441	1.456	1.421	1.438	1.435	1.424	1.446	1.423	1.44	1.442	1.446	1.448	1.432	1.444
622	1.435	1.407	1.407	1.432	1.408	1.419	1.409	1.413	1.427	1.411	1.409	1.391	1.393	1.409	1.409	1.424	1.424	1.427	1.437	1.442	1.442	1.417	1.454	1.454	1.432	1.468	1.454	1.456	1.463	1.481	1.491	1.485	1.465	1.493	1.498	1.489	1.517	1.499	1.518	1.516	1.504	1.532	1.521	1.538	1.527	1.544	1.543	1.545	1.567
0	1.519	1.501	1.507	1.531	1.519	1.52	1.495	1.518	1.515	1.51	1.505	1.497	1.496	1.507	1.505	1.538	1.515	1.516	1.528	1.543	1.51	1.528	1.536	1.536	1.508	1.548	1.534	1.517	1.538	1.551	1.548	1.553	1.544	1.563	1.577	1.562	1.57	1.55	1.57	1.557	1.547	1.569	1.559	1.59	1.578	1.581	1.584	1.583	1.604
623	1.422	1.387	1.39	1.417	1.396	1.42	1.415	1.392	1.423	1.406	1.389	1.38	1.388	1.414	1.409	1.41	1.43	1.42	1.431	1.445	1.444	1.426	1.444	1.452	1.429	1.456	1.458	1.449	1.456	1.466	1.486	1.479	1.48	1.501	1.512	1.492	1.51	1.511	1.526	1.532	1.516	1.534	1.534	1.548	1.547	1.559	1.555	1.56	1.582
624	1.433	1.417	1.382	1.42	1.435	1.412	1.387	1.421	1.438	1.394	1.397	1.395	1.389	1.397	1.409	1.418	1.42	1.442	1.429	1.441	1.428	1.392	1.427	1.441	1.41	1.45	1.448	1.438	1.433	1.455	1.487	1.486	1.464	1.488	1.49	1.492	1.513	1.475	1.499	1.505	1.484	1.518	1.503	1.527	1.529	1.531	1.538	1.526	1.543
625	1.413	1.388	1.394	1.419	1.397	1.414	1.411	1.393	1.42	1.408	1.395	1.385	1.397	1.409	1.416	1.412	1.437	1.431	1.427	1.447	1.452	1.423	1.449	1.441	1.43	1.453	1.447	1.454	1.448	1.453	1.489	1.472	1.485	1.506	1.505	1.494	1.51	1.518	1.528	1.545	1.527	1.552	1.552	1.556	1.547	1.567	1.568	1.553	1.594
626	1.464	1.446	1.439	1.49	1.441	1.467	1.457	1.446	1.425	1.486	1.437	1.436	1.447	1.476	1.458	1.481	1.508	1.498	1.493	1.486	1.505	1.484	1.488	1.545	1.475	1.534	1.517	1.542	1.504	1.533	1.535	1.557	1.545	1.551	1.577	1.57	1.57	1.58	1.594	1.567	1.577	1.611	1.58	1.61	1.607	1.596	1.604	1.589	1.617
0	NaN	NaN	NaN	NaN	NaN	NaN	NaN	NaN	NaN	NaN	NaN	NaN	NaN	NaN	NaN	NaN	NaN	NaN	NaN	NaN	NaN	NaN	NaN	NaN	NaN	NaN	NaN	NaN	NaN	NaN	NaN	NaN	NaN	NaN	NaN	NaN	NaN	NaN	NaN	NaN	NaN	NaN	NaN	NaN	NaN	NaN	NaN	NaN	NaN
[truncated: 184 more columns]
