# Supplementary material for: Fractional killing arises from cell-to-cell variability in overcoming a caspase activity threshold
Source: Mol Syst Biol. 2015 May 7;11(5):803. doi: 10.15252/msb.20145584 (PMC4461398; doi:10.15252/msb.20145584)
Supplement: Supplementary file 3 [file msb0011-0803-sd3.zip › All_data/086_Mapatumumab (10 nM) + Bortezomib (100 nM)_3/C8_activity.tsv]

Cell #	T=5min	T=10min	T=15min	T=20min	T=25min	T=30min	T=35min	T=40min	T=45min	T=50min	T=55min	T=60min	T=65min	T=70min	T=75min	T=80min	T=85min	T=90min	T=95min	T=100min	T=105min	T=110min	T=115min	T=120min	T=125min	T=130min	T=135min	T=140min	T=145min	T=150min	T=155min	T=160min	T=165min	T=170min	T=175min	T=180min	T=185min	T=190min	T=195min	T=200min	T=205min	T=210min	T=215min	T=220min	T=225min	T=230min	T=235min	T=240min	T=245min
1	9.487e-20	0.0002037	0.0004027	0.000596	0.0007816	0.0009569	0.001131	0.001291	0.001417	0.001509	0.001568	0.001599	0.001606	0.001594	0.001562	0.001512	0.001448	0.001371	0.001296	0.001236	0.001193	0.001166	0.001153	0.001154	0.001165	0.001187	0.001218	0.001254	0.001297	0.001346	0.001395	0.001438	0.001476	0.00151	0.001537	0.001559	0.001576	0.00159	0.001602	0.00161	0.001611	0.001612	0.001617	0.001627	0.001639	0.001653	0.001667	0.00168	0.001687
2	4.066e-20	0.0002057	0.0004088	0.0006084	0.000782	0.0009321	0.001056	0.001154	0.001227	0.001275	0.001315	0.001347	0.001375	0.001404	0.001438	0.001483	0.001528	0.001573	0.001619	0.001665	0.001712	0.001756	0.001795	0.001823	0.001832	0.001824	0.001805	0.00179	0.001787	0.0018	0.001829	0.001872	0.00193	0.002006	0.002114	0.00225	0.002407	0.002578	NaN	NaN	NaN	NaN	NaN	NaN	NaN	NaN	NaN	NaN	NaN
3	-6.776e-21	0.0001185	0.0002336	0.0003455	0.0004541	0.0005603	0.0006578	0.0007363	0.0008002	0.0008509	0.0008909	0.0009218	0.0009487	0.000976	0.0009998	0.001016	0.001021	0.001017	0.001015	0.001015	0.001015	0.001016	0.001019	0.001017	0.001007	0.0009929	0.0009803	0.0009751	0.0009776	0.000988	0.001007	0.001033	0.001062	0.001093	0.00113	0.001173	0.001215	0.001252	0.001281	0.001297	0.001293	0.00127	0.001232	0.001184	0.001127	0.001055	0.0009769	0.0009025	0.0008338
4	0	0.0002991	0.0005889	0.0008656	0.001126	0.001364	0.001592	0.001788	0.001922	0.001997	0.002013	0.001978	0.001906	0.001801	0.001665	0.001503	0.001323	0.001129	0.0009487	0.0008018	0.0006895	0.0006179	0.0005813	0.000575	0.0005962	0.0006429	0.0007148	0.0008029	0.0009071	0.00102	0.001135	0.001245	0.001345	0.001433	0.001509	0.00157	0.00162	0.001654	0.001679	0.001691	0.001693	0.001688	0.001681	0.001673	0.001666	0.001659	0.001655	0.001653	0.001651
5	3.388e-20	6.65e-05	0.0001196	0.0001586	0.0001933	0.0002211	0.000247	0.0002638	0.0002586	0.0002303	0.0001812	0.0001407	0.0001352	0.0001648	0.000204	0.0002323	0.0002567	0.0002813	0.0003134	0.0003625	0.0004339	0.0005246	0.0006137	0.0006888	0.000749	0.0008058	0.0008673	0.0009242	0.0009719	0.00101	0.001034	0.001035	0.001017	0.0009874	0.0009446	0.0008906	0.0008324	0.0007789	0.0007363	0.0007031	0.0006824	0.0006803	0.0007027	0.0007468	0.0008094	0.0008902	0.0009889	0.001096	0.001196
6	-3.388e-21	4.204e-05	8.309e-05	0.0001241	0.0001653	0.0002079	0.0002538	0.0003015	0.0003466	0.0003861	0.00042	0.0004489	0.0004746	0.0004974	0.0005154	0.0005279	0.0005345	0.000535	0.0005309	0.0005251	0.0005213	0.0005199	0.0005202	0.0005213	0.0005227	0.0005254	0.0005296	0.000535	0.0005433	0.0005548	0.0005688	0.0005821	0.0005934	0.0006037	0.0006132	0.0006217	0.0006291	0.0006371	0.0006474	0.0006585	0.0006681	0.0006769	0.0006883	0.0007034	0.0007219	0.0007423	0.0007658	0.0007933	0.000821
7	3.388e-21	2.984e-05	5.915e-05	8.872e-05	0.0001178	0.0001479	0.0001805	0.000214	0.0002445	0.0002699	0.0002916	0.0003098	0.000326	0.0003408	0.0003524	0.0003618	0.0003671	0.0003685	0.0003688	0.0003717	0.0003802	0.0003934	0.000411	0.0004307	0.0004516	0.0004752	0.0005008	0.0005292	0.0005617	0.0005968	0.0006319	0.0006637	0.0006917	0.0007157	0.0007387	0.0007605	0.0007793	0.0007959	0.0008108	0.0008207	0.0008241	0.0008231	0.0008205	0.0008174	0.0008146	0.0008087	0.0008012	0.0007952	0.0007896
8	-5.421e-20	0.0001579	0.0001635	8.71e-05	1.654e-05	-5.766e-05	-0.0001394	-0.0002314	-0.0003398	-0.0004689	-0.0006544	-0.0008789	-0.001036	-0.001061	-0.001027	-0.001004	-0.0009786	-0.0009395	-0.0008735	-0.0007644	-0.0005934	-0.0003624	-0.0001192	0.0001128	0.0003344	0.0005629	0.0008136	0.001077	0.00134	0.001582	0.001783	0.001919	0.001991	0.00202	0.002009	0.001959	0.001875	0.001766	0.001639	0.001502	0.001367	0.001243	0.001152	0.001088	0.001048	0.001029	0.001032	0.001049	0.001068
9	1.355e-20	0.0001524	0.0002997	0.000441	0.000574	0.0006962	0.0008156	0.000921	0.0009953	0.001041	0.001063	0.00107	0.001071	0.001069	0.001058	0.00104	0.001017	0.0009904	0.0009714	0.0009715	0.0009915	0.001028	0.001072	0.00112	0.001167	0.001216	0.001266	0.001313	0.001358	0.0014	0.001435	0.001458	0.001472	0.00148	0.001483	0.001483	0.001482	0.001484	0.00149	0.001498	0.001507	0.001521	0.001543	0.001571	0.001603	0.001636	0.001669	0.001699	0.001719
10	-6.776e-21	0.0001302	0.0002573	0.0003818	0.0005023	0.0006173	0.0007331	0.0008415	0.0009288	0.0009954	0.00104	0.001066	0.001077	0.001076	0.001062	0.001038	0.001008	0.0009722	0.0009417	0.0009264	0.0009291	0.0009537	0.000999	0.001065	0.001153	0.001266	0.001407	0.001576	0.00178	0.00202	0.002299	0.002616	0.002971	0.003366	0.003796	0.004256	0.004737	NaN	NaN	NaN	NaN	NaN	NaN	NaN	NaN	NaN	NaN	NaN	NaN
11	2.118e-21	-7.178e-06	-3.698e-05	-7.636e-05	-9.946e-05	-0.0001078	-0.0001021	-8.377e-05	-5.468e-05	-2.004e-05	6.348e-06	3.605e-05	8.115e-05	0.0001499	0.0002317	0.0003153	0.0004036	0.0004999	0.0006016	0.0007166	0.0008622	0.001036	0.001216	0.001402	0.001597	0.001799	0.002005	0.002207	0.002394	0.002575	0.002744	0.002881	0.002992	0.003086	0.003166	0.003231	0.003294	0.003365	0.003455	0.003576	0.003718	0.003879	NaN	NaN	NaN	NaN	NaN	NaN	NaN
12	0	-8.276e-06	-2.031e-05	-2.615e-05	-1.033e-05	1.459e-05	4.83e-05	9.289e-05	0.0001477	0.0002159	0.0002934	0.0003788	0.0004749	0.0005823	0.0006912	0.0007891	0.000885	0.0009808	0.001071	0.00116	0.001258	0.00136	0.001465	0.001572	0.00168	0.001791	0.001904	0.002014	0.002115	0.002212	0.002304	0.002379	0.002444	0.002499	0.002548	0.002598	0.00266	0.002747	0.002868	0.003037	0.003248	0.0035	0.003795	0.004119	NaN	NaN	NaN	NaN	NaN
13	8.47e-22	-4.313e-06	-2.17e-06	1.056e-05	2.96e-05	5.288e-05	8.029e-05	0.0001116	0.0001459	0.0001838	0.0002261	0.0002686	0.0003081	0.0003415	0.0003665	0.0003855	0.0003995	0.0004082	0.0004125	0.0004145	0.0004158	0.0004168	0.0004186	0.0004211	0.0004232	0.0004263	0.000431	0.0004369	0.0004456	0.0004567	0.0004683	0.0004783	0.0004867	0.0004942	0.0005014	0.0005091	0.0005161	0.0005224	0.0005293	0.0005333	0.0005331	0.0005299	0.0005256	0.0005215	0.000517	0.0005112	0.0005049	0.0005006	0.0004976
14	2.711e-20	0.0001561	0.0003091	0.000459	0.0006052	0.0007464	0.0008908	0.001029	0.001145	0.00124	0.001313	0.001368	0.001412	0.001446	0.001469	0.001484	0.001494	0.001499	0.001511	0.001541	0.001592	0.001666	0.001762	0.001879	0.002018	0.002183	0.002377	0.002597	0.002849	0.003133	0.003444	0.003782	0.004142	0.004518	0.004901	NaN	NaN	NaN	NaN	NaN	NaN	NaN	NaN	NaN	NaN	NaN	NaN	NaN	NaN
15	-6.776e-21	-0.0001177	-0.0002108	-0.0002798	-0.0003231	-0.0003436	-0.0003407	-0.000315	-0.000272	-0.000216	-0.0001471	-6.358e-05	2.282e-05	9.938e-05	0.0001646	0.0002193	0.0002685	0.0003137	0.0003545	0.0003986	0.0004537	0.0005199	0.0005981	0.0006902	0.0007954	0.0009145	0.001044	0.001183	0.00133	0.001493	0.001669	0.001852	0.002046	0.002251	0.00247	0.002709	0.002974	0.003274	0.003614	0.003996	0.004405	0.004837	0.005292	NaN	NaN	NaN	NaN	NaN	NaN
16	1.016e-20	4.167e-05	8.385e-05	0.0001269	0.0001712	0.0002147	0.0002555	0.0002938	0.0003307	0.0003651	0.0003969	0.0004262	0.0004531	0.0004765	0.0004959	0.0005108	0.0005222	0.0005312	0.0005375	0.0005422	0.0005487	0.0005574	0.0005681	0.0005817	0.0005986	0.0006187	0.0006421	0.0006677	0.0006957	0.0007255	0.0007551	0.0007825	0.0008067	0.000828	0.000845	0.0008572	0.0008648	0.0008695	0.0008742	0.0008792	0.0008851	0.000893	0.0009047	0.0009202	0.0009388	0.000961	0.0009883	0.001022	0.001061
17	-1.694e-21	-2.151e-05	-3.359e-05	-3.527e-05	-2.924e-05	-1.668e-05	-9.492e-07	1.817e-05	4.176e-05	7.027e-05	0.0001054	0.0001467	0.0001876	0.0002248	0.0002564	0.0002843	0.0003095	0.000333	0.0003552	0.0003787	0.0004051	0.0004339	0.0004655	0.0005006	0.000538	0.0005798	0.0006252	0.0006724	0.0007225	0.000774	0.0008236	0.0008687	0.0009092	0.0009446	0.0009752	0.001001	0.00102	0.001034	0.001046	0.001053	0.001058	0.00106	0.001065	0.00107	0.001076	0.001083	0.001091	0.001104	0.001117
18	-3.388e-21	5.114e-05	0.000103	0.0001573	0.0002144	0.0002763	0.0003442	0.0004157	0.0004888	0.0005618	0.0006347	0.0007067	0.0007784	0.0008493	0.0009183	0.000985	0.001048	0.001107	0.001165	0.001223	0.001284	0.001346	0.001411	0.001476	0.00154	0.001603	0.001665	0.001724	0.001783	0.001841	0.001895	0.001944	0.001986	0.002025	0.00206	0.002094	0.002127	0.002159	0.002192	0.002227	0.002264	0.002303	0.00235	0.002407	0.002473	0.002552	0.002644	0.002755	0.002885
19	-1.355e-20	-7.622e-05	-0.0001303	-0.0001604	-0.0001701	-0.0001602	-0.0001366	-0.0001038	-5.963e-05	-4.111e-06	6.459e-05	0.0001461	0.0002305	0.0003017	0.0003569	0.000398	0.0004254	0.0004423	0.0004537	0.0004601	0.0004636	0.0004649	0.0004639	0.0004614	0.0004608	0.0004642	0.0004718	0.0004824	0.0004974	0.0005174	0.000542	0.0005694	0.0005976	0.0006271	0.0006579	0.0006893	0.0007194	0.000749	0.0007802	0.0008099	0.0008354	0.0008567	0.0008751	0.0008926	0.0009082	0.0009208	0.0009321	0.0009452	0.0009581
20	-1.016e-20	4.208e-05	8.249e-05	0.000122	0.0001596	0.0001949	0.0002271	0.0002518	0.0002687	0.0002783	0.0002824	0.0002832	0.0002835	0.0002856	0.0002865	0.0002876	0.0002898	0.0002933	0.0003044	0.0003252	0.0003566	0.0003968	0.0004432	0.0004933	0.0005443	0.0005981	0.0006529	0.0007066	0.00076	0.0008104	0.000855	0.000891	0.0009193	0.0009419	0.0009593	0.000973	0.000983	0.0009926	0.001004	0.001017	0.001033	0.001052	0.001078	0.001111	0.001149	0.001191	0.001237	0.001287	0.001333
21	-1.016e-20	5.046e-05	0.0001018	0.0001555	0.000212	0.0002725	0.0003365	0.000402	0.0004679	0.0005316	0.0005928	0.00065	0.0007026	0.0007497	0.0007896	0.0008222	0.0008472	0.0008649	0.0008774	0.000887	0.0008961	0.0009056	0.0009162	0.0009285	0.0009423	0.0009586	0.0009771	0.0009963	0.001018	0.00104	0.001062	0.001081	0.001097	0.001111	0.00112	0.001127	0.00113	0.001132	0.001134	0.001137	0.001139	0.001142	0.001146	0.001153	0.00116	0.001168	0.001176	0.001187	0.001196
22	0	6.547e-05	0.0001288	0.0001908	0.000251	0.0003094	0.0003696	0.0004279	0.000476	0.0005129	0.0005415	0.0005657	0.000589	0.0006134	0.0006349	0.0006527	0.0006691	0.0006852	0.0007048	0.0007339	0.000775	0.0008254	0.0008809	0.0009394	0.000998	0.001058	0.001119	0.001176	0.001228	0.001274	0.001313	0.00134	0.001357	0.001364	0.001363	0.001356	0.001344	0.001331	0.001323	0.001318	0.001316	0.001318	0.001327	0.001344	0.001366	0.001394	0.001424	0.001456	0.001482
23	2.202e-20	-1.888e-05	-2.859e-05	-2.404e-05	-7.106e-06	1.47e-05	4.036e-05	6.977e-05	0.0001029	0.000143	0.0001913	0.000242	0.0002905	0.0003325	0.0003648	0.0003882	0.0004081	0.000425	0.0004395	0.0004531	0.000467	0.0004807	0.0004958	0.0005124	0.0005299	0.0005501	0.0005731	0.0005954	0.0006179	0.0006397	0.0006586	0.0006734	0.000684	0.0006916	0.0006961	0.0006974	0.0006952	0.0006906	0.0006873	0.0006836	0.00068	0.0006776	0.0006782	0.0006815	0.0006869	0.0006937	0.0007031	0.0007157	0.0007281
24	0	-1.178e-05	-1.653e-05	-1.564e-05	-9.961e-06	1.309e-08	1.189e-05	2.539e-05	4.113e-05	5.866e-05	7.81e-05	9.934e-05	0.0001173	0.000128	0.0001324	0.0001309	0.0001239	0.0001123	9.678e-05	7.913e-05	6.128e-05	4.415e-05	2.822e-05	1.569e-05	6.86e-06	2.338e-06	2.57e-06	6.582e-06	1.547e-05	2.854e-05	4.382e-05	5.985e-05	7.534e-05	9.032e-05	0.0001033	0.0001153	0.000125	0.0001328	0.0001404	0.0001466	0.0001511	0.000155	0.0001588	0.0001631	0.0001679	0.0001734	0.0001789	0.0001858	0.0001919
25	-8.47e-22	1.985e-05	4.917e-05	8.562e-05	0.0001288	0.0001801	0.0002398	0.0003077	0.0003827	0.0004622	0.0005393	0.0006166	0.0006872	0.0007497	0.0008026	0.0008491	0.0008891	0.0009219	0.0009473	0.0009685	0.000986	0.001006	0.001027	0.001052	0.001072	0.001091	0.001107	0.001118	0.001124	0.00113	0.001131	0.001128	0.001121	0.001107	0.001088	0.001072	0.001059	0.001055	0.001061	0.001077	0.001098	0.001125	0.001157	0.001195	0.001241	0.001291	0.00134	0.001385	0.001419
26	4.066e-20	-0.0002207	-0.0003963	-0.0005244	-0.0006101	-0.0006486	-0.0006381	-0.0005823	-0.0004933	-0.0003793	-0.0002347	-5.801e-05	0.0001273	0.0002983	0.000449	0.0005776	0.0006837	0.0007684	0.0008364	0.0008957	0.0009518	0.001002	0.001044	0.001081	0.001112	0.001141	0.001171	0.001198	0.001224	0.001247	0.001268	0.001285	0.001299	0.001313	0.001325	0.001333	0.001337	0.001339	0.001345	0.001351	0.00136	0.001371	0.001383	0.001398	0.001411	0.001425	0.001439	0.001456	0.001472
27	1.355e-20	0.0001392	0.0002738	0.0004094	0.0005472	0.0006883	0.0008344	0.0009863	0.001143	0.001305	0.001472	0.001646	0.001832	0.002036	0.002257	0.002497	0.00276	0.00305	0.003367	0.003717	0.0041	0.004512	0.004946	0.005391	NaN	NaN	NaN	NaN	NaN	NaN	NaN	NaN	NaN	NaN	NaN	NaN	NaN	NaN	NaN	NaN	NaN	NaN	NaN	NaN	NaN	NaN	NaN	NaN	NaN
28	2.118e-22	5.703e-06	1.531e-05	2.714e-05	4.095e-05	5.745e-05	7.692e-05	9.94e-05	0.0001245	0.0001511	0.0001778	0.0002054	0.0002322	0.0002565	0.0002795	0.0003022	0.0003253	0.0003483	0.0003713	0.000396	0.0004236	0.0004559	0.0004926	0.0005339	0.0005783	0.0006256	0.0006751	0.0007236	0.0007722	0.0008207	0.0008664	0.0009084	0.0009447	0.0009751	0.0009988	0.001017	0.00103	0.001038	0.001047	0.001054	0.00106	0.001066	0.001073	0.001083	0.001095	0.00111	0.001129	0.001152	0.001175
29	0	-0.0001733	-0.0003124	-0.000418	-0.0004935	-0.0005326	-0.0005366	-0.0005081	-0.0004506	-0.0003769	-0.0002831	-0.0001688	-5.141e-05	5.202e-05	0.0001413	0.0002142	0.0002717	0.0003146	0.0003465	0.0003717	0.0003984	0.0004266	0.0004558	0.0004876	0.0005226	0.0005623	0.0006087	0.0006577	0.0007118	0.0007692	0.0008289	0.0008879	0.0009456	0.001003	0.001058	0.00111	0.001156	0.001197	0.001238	0.001277	0.001312	0.001344	0.001375	0.001405	0.001433	0.001456	0.001476	0.001498	0.001517
30	-2.711e-20	9.511e-05	0.0001964	0.0002978	0.0003985	0.0004902	0.0005761	0.0006485	0.000696	0.0007256	0.0007472	0.0007677	0.0007754	0.0007654	0.000746	0.0007061	0.0006628	0.00062	0.0005851	0.0005655	0.0005526	0.0005406	0.0005178	0.0004959	0.0004816	0.0004714	0.0004796	0.0004885	0.0004988	0.0005121	0.0005253	0.0005443	0.0005655	NaN	NaN	NaN	NaN	NaN	NaN	NaN	NaN	NaN	NaN	NaN	NaN	NaN	NaN	NaN	NaN
31	3.388e-21	3.56e-05	6.907e-05	0.0001003	0.0001277	0.0001512	0.0001737	0.000192	0.0002002	0.0001997	0.0001933	0.0001829	0.0001705	0.0001593	0.0001478	0.0001365	0.000124	0.0001088	9.519e-05	8.81e-05	8.871e-05	9.603e-05	0.0001086	0.0001254	0.0001429	0.0001625	0.0001831	0.0002039	0.0002275	0.0002524	0.0002758	0.0002944	0.0003072	0.0003143	0.0003152	0.000312	0.0003044	0.0002955	0.0002887	0.0002821	0.000276	0.0002712	0.0002713	0.0002765	0.0002872	0.0003042	0.0003265	0.0003538	0.0003808
32	0	2.477e-05	5.726e-05	9.688e-05	0.0001434	0.000199	0.0002638	0.0003374	0.0004195	0.0005062	0.0005911	0.000673	0.0007488	0.0008159	0.0008729	0.0009229	0.0009654	0.0009998	0.001027	0.001049	0.001068	0.00109	0.001115	0.001142	0.001168	0.001195	0.001221	0.001244	0.001267	0.001286	0.001303	0.001314	0.00132	0.001322	0.00132	0.001317	0.001313	0.001312	0.001315	0.001322	0.001332	0.001346	0.001363	0.001385	0.001408	0.001434	0.001461	0.001489	0.001513
33	1.694e-21	2.804e-05	5.883e-05	9.894e-05	0.0001542	0.0002236	0.0003122	0.0004179	0.0005384	0.0006727	0.0008189	0.0009659	0.001108	0.001242	0.001363	0.001459	0.001532	0.001575	0.001591	0.001583	0.001557	0.00151	0.001453	0.001394	0.00134	0.001296	0.001269	0.001258	0.001261	0.001282	0.001315	0.001353	0.001401	0.00146	0.001515	0.001554	0.001577	0.001589	0.001591	0.001589	0.001577	0.00156	0.001542	0.001519	0.00149	0.001464	0.001449	0.001446	0.001441
34	-1.355e-20	0.0001422	0.0002879	0.0004371	0.0005971	0.000766	0.0009495	0.00114	0.001323	0.0015	0.001664	0.001818	0.00196	0.002081	0.00218	0.00225	0.002292	0.002307	0.002305	0.002298	0.002286	0.002274	0.002254	0.002234	0.002224	0.002223	0.002234	0.002254	0.002284	0.002324	0.002365	0.0024	0.002425	0.002449	0.002457	0.002443	0.002409	0.002363	0.002311	0.002251	0.002178	0.002099	0.002024	0.001958	0.001901	0.001868	0.00186	0.00188	0.001912
35	1.355e-20	-6.116e-05	-0.0001027	-0.0001232	-0.0001236	-0.0001045	-6.433e-05	-4.092e-06	7.147e-05	0.0001624	0.0002703	0.0003909	0.0005114	0.0006229	0.0007256	0.0008187	0.0009025	0.0009766	0.001042	0.001102	0.001159	0.001212	0.001262	0.001314	0.001366	0.001416	0.001463	0.001506	0.001546	0.001582	0.001611	0.001632	0.001645	0.001649	0.001644	0.001634	0.001624	0.001622	0.001637	0.001675	0.001744	0.001851	0.002007	0.002218	0.002496	0.002846	0.003274	0.003778	0.004349
36	0	-2.026e-05	-2.901e-05	-2.617e-05	-1.314e-05	1.01e-05	4.279e-05	8.341e-05	0.0001324	0.00019	0.0002558	0.000328	0.0003998	0.0004659	0.000526	0.000582	0.000634	0.0006817	0.000727	0.0007714	0.0008155	0.0008599	0.0009058	0.0009547	0.001005	0.00106	0.001116	0.001173	0.001231	0.001289	0.001345	0.001398	0.001447	0.001491	0.001531	0.001567	0.001597	0.001623	0.001649	0.001673	0.001695	0.001719	0.001748	0.001784	0.001828	0.001884	0.001956	0.002052	0.002171
37	1.694e-21	2.224e-05	4.638e-05	7.452e-05	0.0001071	0.0001456	0.0001923	0.0002475	0.0003086	0.0003744	0.0004449	0.0005184	0.000592	0.0006646	0.0007337	0.0007989	0.0008589	0.0009116	0.0009563	0.0009941	0.001026	0.001052	0.001072	0.001089	0.001103	0.001115	0.001125	0.00113	0.001135	0.001139	0.001142	0.001142	0.00114	0.001137	0.001129	0.001119	0.001108	0.001098	0.00109	0.001085	0.001081	0.001079	0.001086	0.001105	0.001141	0.001199	0.001286	0.001406	0.001564
38	3.388e-21	1.981e-05	4.013e-05	6.158e-05	8.449e-05	0.0001104	0.0001407	0.000175	0.0002104	0.0002441	0.0002748	0.0003015	0.0003226	0.000339	0.0003499	0.0003553	0.0003536	0.0003438	0.0003277	0.000309	0.0002906	0.0002744	0.0002614	0.0002535	0.0002489	0.0002489	0.0002535	0.0002642	0.0002821	0.0003045	0.0003283	0.000352	0.0003743	0.0003946	0.0004112	0.0004261	0.0004376	0.0004473	0.0004549	0.0004605	0.0004656	0.0004721	0.0004803	0.0004904	0.0005024	0.0005165	0.0005317	0.0005499	0.0005674
39	-8.47e-22	2.024e-05	4.92e-05	8.575e-05	0.0001304	0.0001851	0.0002513	0.0003292	0.000418	0.0005154	0.0006164	0.0007211	0.0008235	0.0009194	0.001008	0.00109	0.001165	0.001229	0.001281	0.001325	0.001363	0.001396	0.001427	0.001455	0.001481	0.001506	0.00153	0.001552	0.001577	0.001605	0.001636	0.001669	0.001708	0.001758	0.001822	0.001906	0.002014	0.002155	0.002333	0.002551	0.002806	0.003099	0.003428	0.003782	NaN	NaN	NaN	NaN	NaN
40	0	3.34e-05	6.68e-05	0.0001005	0.0001338	0.000167	0.0002023	0.0002381	0.0002702	0.0002973	0.0003201	0.0003391	0.0003545	0.000367	0.0003766	0.0003854	0.0003943	0.0004033	0.000415	0.000434	0.0004616	0.0004975	0.000541	0.0005924	0.0006504	0.0007138	0.0007805	0.0008483	0.0009173	0.0009852	0.001048	0.001105	0.001155	0.001197	0.001231	0.001257	0.001275	0.001288	0.001299	0.001305	0.001309	0.001311	0.001314	0.001317	0.001321	0.001326	0.001332	0.001339	0.001343
41	-6.776e-21	7.75e-05	0.0001571	0.0002416	0.0003302	0.0004242	0.0005284	0.0006397	0.0007497	0.0008575	0.0009644	0.001069	0.001169	0.001262	0.001346	0.001421	0.001488	0.001544	0.001592	0.001639	0.001685	0.001728	0.001766	0.001802	0.001837	0.001874	0.001909	0.001942	0.001973	0.002004	0.002031	0.00205	0.002064	0.002074	0.002078	0.002073	0.00206	0.002041	0.002019	0.001992	0.001959	0.001924	0.001889	0.001855	0.00182	0.001786	0.001756	0.00173	0.001703
42	1.694e-21	-2.661e-05	-4.226e-05	-4.651e-05	-4.094e-05	-2.907e-05	-1.481e-05	1.72e-06	2.178e-05	4.685e-05	7.749e-05	0.0001125	0.0001438	0.0001675	0.0001833	0.0001927	0.0001975	0.0001986	0.0001966	0.000194	0.0001913	0.0001892	0.000189	0.000193	0.0001994	0.0002081	0.0002188	0.0002309	0.0002463	0.0002643	0.0002825	0.0003006	0.000317	0.000331	0.0003419	0.0003516	0.0003606	0.0003702	0.0003816	0.0003937	0.0004066	0.0004212	0.000438	0.0004579	0.000481	0.0005069	0.0005341	0.0005619	0.0005876
43	3.388e-21	4.998e-05	0.0001024	0.0001607	0.0002262	0.0003002	0.0003857	0.0004817	0.0005839	0.0006906	0.0008009	0.0009097	0.001014	0.001112	0.001201	0.001278	0.001344	0.001396	0.001434	0.001462	0.00148	0.001489	0.001492	0.001491	0.001489	0.001486	0.001484	0.001481	0.001481	0.001486	0.001492	0.001501	0.00151	0.00152	0.00153	0.001539	0.001546	0.001553	0.001561	0.001568	0.001571	0.001573	0.001573	0.001573	0.001571	0.001567	0.001563	0.00156	0.001557
44	3.388e-21	4.349e-05	8.835e-05	0.0001357	0.0001863	0.0002421	0.0003064	0.0003783	0.0004529	0.0005287	0.000606	0.0006855	0.0007674	0.0008497	0.000931	0.001011	0.001088	0.001159	0.001226	0.001294	0.001362	0.00143	0.001497	0.00156	0.00162	0.001681	0.001741	0.001804	0.001877	0.001962	0.002062	0.002181	0.002324	0.0025	0.002713	0.002967	0.003264	0.0036	0.003972	0.004365	NaN	NaN	NaN	NaN	NaN	NaN	NaN	NaN	NaN
45	0	1.996e-05	4.254e-05	6.621e-05	8.98e-05	0.0001168	0.0001472	0.0001804	0.0002157	0.0002463	0.0002725	0.0002938	0.0003101	0.0003216	0.0003286	0.0003335	0.0003356	0.0003351	0.0003339	0.0003337	0.0003397	0.0003524	0.0003724	0.0003977	0.0004247	0.0004545	0.0004845	0.0005139	0.0005429	0.0005691	0.000591	0.000606	0.0006134	0.0006141	0.0006091	0.0006017	0.000592	0.0005829	0.000576	0.0005707	0.0005686	0.0005699	0.0005769	0.0005893	0.0006061	0.0006262	0.000648	0.0006709	0.0006915
46	3.388e-21	-2.415e-05	-3.653e-05	-3.653e-05	-2.545e-05	-3.593e-06	2.469e-05	5.962e-05	0.0001039	0.0001583	0.0002246	0.0003037	0.0003866	0.000469	0.0005496	0.0006301	0.0007108	0.0007928	0.0008772	0.0009654	0.001058	0.001154	0.001252	0.001354	0.001459	0.001567	0.001676	0.001785	0.001897	0.002011	0.002127	0.002245	0.002371	0.002509	0.002665	0.002844	0.003051	0.003292	0.003573	0.003892	0.004245	0.004628	0.005034	NaN	NaN	NaN	NaN	NaN	NaN
47	0	4.254e-05	8.62e-05	0.0001326	0.0001826	0.0002378	0.0003013	0.0003727	0.0004469	0.0005212	0.0005941	0.0006647	0.0007316	0.0007942	0.0008505	0.0009011	0.0009448	0.0009798	0.001007	0.00103	0.00105	0.001069	0.001087	0.001103	0.001119	0.001134	0.001148	0.001161	0.001175	0.001189	0.001201	0.001209	0.001213	0.001214	0.001211	0.001205	0.001196	0.001185	0.001175	0.001164	0.001153	0.001143	0.001138	0.001137	0.001139	0.001145	0.001154	0.001167	0.001181
48	6.776e-21	3.54e-05	7.114e-05	0.0001083	0.0001465	0.000186	0.0002293	0.0002749	0.0003192	0.0003604	0.0003992	0.0004354	0.0004692	0.0004997	0.000525	0.0005464	0.0005641	0.0005767	0.0005856	0.0005936	0.0006037	0.0006153	0.0006276	0.000641	0.000656	0.000674	0.0006933	0.0007121	0.0007326	0.000755	0.0007773	0.0007966	0.0008122	0.0008254	0.0008344	0.00084	0.0008409	0.0008404	0.0008408	0.0008398	0.0008367	0.0008327	0.0008294	0.0008282	0.0008288	0.0008322	0.0008373	0.0008454	0.000851
49	-8.47e-22	-4.918e-06	-2.716e-06	7.954e-06	2.564e-05	4.792e-05	7.578e-05	0.0001093	0.000148	0.0001932	0.0002454	0.0003018	0.0003579	0.0004104	0.0004588	0.000505	0.0005499	0.0005907	0.0006277	0.0006636	0.0006991	0.0007345	0.0007712	0.0008103	0.0008514	0.0008949	0.0009393	0.0009835	0.001031	0.001082	0.001131	0.001179	0.001223	0.001264	0.001301	0.001335	0.001364	0.001391	0.001418	0.001442	0.001464	0.001484	0.001507	0.001533	0.001563	0.0016	0.001648	0.00171	0.001789
50	-1.694e-21	3.083e-05	6.195e-05	9.354e-05	0.0001254	0.0001606	0.0002004	0.000244	0.0002887	0.0003272	0.0003589	0.000383	0.0004005	0.0004119	0.0004166	0.000415	0.0004077	0.0003942	0.0003764	0.0003576	0.0003443	0.0003383	0.0003409	0.0003504	0.0003647	0.0003851	0.0004106	0.0004392	0.0004721	0.0005068	0.0005411	0.0005711	0.0005946	0.0006112	0.0006212	0.0006269	0.000628	0.0006265	0.0006253	0.000623	0.0006217	0.0006215	0.0006259	0.0006356	0.000651	0.000671	0.0006952	0.0007228	0.0007503
51	-2.541e-21	1.928e-05	4.468e-05	7.406e-05	0.000107	0.0001457	0.0001911	0.0002425	0.0002993	0.0003568	0.0004144	0.000471	0.0005235	0.0005671	0.0006009	0.0006271	0.0006466	0.0006563	0.0006578	0.000653	0.0006439	0.0006301	0.0006144	0.0005977	0.0005827	0.000572	0.000564	0.000556	0.0005519	0.000551	0.0005505	0.0005511	0.0005538	0.0005574	0.0005613	0.0005624	0.0005596	0.000555	0.0005527	0.0005505	0.0005476	0.0005462	0.0005455	0.0005447	0.0005438	0.0005429	0.0005461	0.0005541	0.0005634
52	-2.541e-21	-6.035e-06	-5.354e-06	2.677e-06	1.87e-05	4.307e-05	7.358e-05	0.0001104	0.0001548	0.0002066	0.0002635	0.0003242	0.0003852	0.0004432	0.0004984	0.0005518	0.0006031	0.0006513	0.0006968	0.0007419	0.000788	0.000837	0.0008897	0.0009471	0.001009	0.001074	0.001142	0.001213	0.00129	0.001372	0.001456	0.001541	0.001625	0.00171	0.001794	0.001879	0.001965	0.002054	0.002149	0.002248	0.002355	0.002471	0.002602	0.002751	0.002918	0.003106	0.003316	0.003552	0.003808
53	3.388e-21	4.25e-05	8.457e-05	0.0001284	0.0001732	0.0002197	0.0002703	0.0003228	0.0003729	0.0004191	0.0004634	0.0005053	0.0005465	0.0005853	0.0006176	0.0006442	0.000665	0.0006782	0.0006864	0.0006934	0.0007022	0.0007105	0.000718	0.0007251	0.0007346	0.0007498	0.0007684	0.0007892	0.0008151	0.000846	0.000878	0.0009082	0.0009378	0.0009676	0.0009955	0.001018	0.001034	0.001047	0.001059	0.001068	0.001073	0.001077	0.001083	0.001089	0.001096	0.001103	0.001113	0.001129	0.001144
54	-3.388e-21	3.208e-05	6.453e-05	9.888e-05	0.0001351	0.0001743	0.0002186	0.0002677	0.0003164	0.0003616	0.0004029	0.0004399	0.0004725	0.0004999	0.0005195	0.0005326	0.0005402	0.000542	0.000539	0.0005359	0.0005357	0.0005386	0.0005441	0.0005529	0.0005657	0.0005844	0.0006065	0.0006301	0.0006566	0.0006854	0.0007136	0.0007395	0.0007626	0.0007833	0.0008004	0.0008136	0.0008221	0.0008299	0.0008389	0.000847	0.0008533	0.0008589	0.0008642	0.00087	0.0008765	0.0008846	0.0008939	0.0009048	0.0009123
55	6.776e-21	-4.228e-05	-6.462e-05	-6.628e-05	-5.057e-05	-1.785e-05	2.29e-05	7.117e-05	0.000131	0.0002023	0.0002868	0.0003805	0.0004705	0.0005452	0.0006063	0.0006563	0.000694	0.000722	0.0007414	0.0007545	0.000764	0.0007693	0.0007722	0.0007753	0.0007816	0.0007896	0.000798	0.0008075	0.0008215	0.0008397	0.0008593	0.0008771	0.0008938	0.0009116	0.0009309	0.0009499	0.0009695	0.0009923	0.001019	0.001048	0.001076	0.001106	0.00114	0.001177	0.001213	0.001246	0.001277	0.001308	0.001331
56	3.388e-21	-3.215e-05	-4.993e-05	-5.116e-05	-3.752e-05	-1.131e-05	2.17e-05	6.155e-05	0.0001113	0.0001721	0.0002446	0.0003265	0.0004062	0.0004787	0.0005425	0.0005988	0.0006489	0.0006937	0.0007338	0.0007707	0.0008048	0.0008374	0.0008706	0.000907	0.0009436	0.0009797	0.001014	0.001045	0.001074	0.001101	0.001122	0.001137	0.001145	0.001145	0.001139	0.001129	0.001119	0.00111	0.001106	0.001108	0.001115	0.001129	0.001151	0.001182	0.001219	0.001264	0.001315	0.001374	0.00144
57	0	8.811e-06	2.152e-05	3.799e-05	5.711e-05	7.991e-05	0.0001063	0.0001357	0.0001672	0.0001991	0.0002291	0.0002568	0.0002811	0.0002994	0.0003109	0.0003179	0.0003197	0.0003162	0.0003092	0.0003012	0.0002939	0.0002894	0.0002884	0.00029	0.0002939	0.0003011	0.0003111	0.0003236	0.0003397	0.0003575	0.0003745	0.0003893	0.0004012	0.0004106	0.0004176	0.0004236	0.0004282	0.0004321	0.0004367	0.0004408	0.0004447	0.0004494	0.0004575	0.0004688	0.0004826	0.0004985	0.0005156	0.0005337	0.0005513
58	0	4.395e-05	8.632e-05	0.0001268	0.0001638	0.0001986	0.0002345	0.0002686	0.0002934	0.0003075	0.0003123	0.0003092	0.000301	0.0002887	0.0002713	0.0002506	0.0002244	0.000192	0.000158	0.0001285	0.0001071	9.427e-05	8.973e-05	9.144e-05	9.828e-05	0.0001119	0.00013	0.0001533	0.0001833	0.0002176	0.0002533	0.0002858	0.0003141	0.0003372	0.0003555	0.0003698	0.0003794	0.0003867	0.0003938	0.0003985	0.0004025	0.0004064	0.0004143	0.0004262	0.0004428	0.000463	0.0004867	0.0005136	0.0005402
59	1.355e-20	-0.000182	-0.0003094	-0.0003874	-0.0004253	-0.0004258	-0.0003905	-0.0003287	-0.0002437	-0.0001344	3.444e-06	0.0001739	0.0003525	0.0005019	0.0006234	0.0007253	0.0008073	0.0008677	0.0009163	0.0009586	0.0009972	0.001032	0.001061	0.001087	0.001116	0.001149	0.00118	0.001209	0.001244	0.001283	0.001321	0.001357	0.001387	0.001415	0.001437	0.001451	0.001458	0.001463	0.001464	0.001457	0.001443	0.001424	0.001403	0.001384	0.001362	0.001342	0.001327	0.001317	0.001306
60	0	1.022e-05	2.627e-05	4.863e-05	7.611e-05	0.0001094	0.0001488	0.0001941	0.0002446	0.0002989	0.0003534	0.0004075	0.0004583	0.0005025	0.0005387	0.0005691	0.0005939	0.0006118	0.0006241	0.000633	0.0006404	0.0006498	0.0006616	0.0006757	0.0006913	0.0007094	0.0007293	0.0007494	0.0007714	0.000793	0.0008116	0.0008255	0.0008333	0.0008353	0.000832	0.0008249	0.0008144	0.0008024	0.000792	0.0007817	0.0007729	0.000767	0.0007661	0.0007708	0.0007802	0.0007942	0.000812	0.0008328	0.0008536
61	1.694e-21	1.459e-05	3.722e-05	6.584e-05	9.931e-05	0.0001393	0.0001868	0.0002419	0.0003042	0.0003715	0.0004398	0.0005087	0.0005735	0.0006313	0.0006837	0.0007343	0.0007822	0.0008246	0.000861	0.0008933	0.0009235	0.000955	0.0009887	0.001024	0.001059	0.001092	0.00112	0.001143	0.001163	0.001181	0.001196	0.001205	0.001207	0.001203	0.001195	0.001184	0.001173	0.001165	0.001162	0.001164	0.001168	0.001175	0.001187	0.001203	0.001223	0.001245	0.001266	0.001289	0.001306
62	6.776e-21	5.241e-05	0.0001058	0.0001621	0.0002199	0.0002813	0.0003468	0.0004158	0.0004861	0.0005552	0.0006242	0.0006915	0.0007574	0.000821	0.00088	0.0009359	0.0009873	0.001033	0.001075	0.001115	0.001155	0.001196	0.001238	0.001279	0.00132	0.001359	0.001395	0.001429	0.001461	0.001492	0.001522	0.001552	0.001586	0.00163	0.001691	0.001779	0.001902	0.002074	0.002305	0.002606	0.002986	0.00345	0.004	0.00463	0.00533	NaN	NaN	NaN	NaN
63	1.694e-21	2.419e-05	4.811e-05	7.202e-05	9.568e-05	0.0001202	0.0001469	0.0001752	0.0002012	0.0002228	0.0002399	0.0002527	0.000262	0.0002679	0.0002699	0.0002688	0.0002645	0.000257	0.0002479	0.0002403	0.0002371	0.0002392	0.0002459	0.0002565	0.0002712	0.00029	0.0003117	0.0003347	0.0003597	0.0003855	0.0004107	0.0004329	0.0004508	0.0004658	0.000478	0.0004872	0.0004939	0.0004999	0.0005079	0.0005165	0.0005267	0.000538	0.0005522	0.0005696	0.0005884	0.0006079	0.0006278	0.0006479	0.0006652
64	0	2.676e-05	5.324e-05	8.028e-05	0.0001075	0.000136	0.0001667	0.0001984	0.0002277	0.0002527	0.0002736	0.0002895	0.0003016	0.00031	0.000314	0.0003144	0.0003112	0.0003049	0.0002977	0.0002932	0.0002939	0.0002996	0.0003109	0.0003268	0.0003464	0.0003701	0.0003969	0.0004254	0.0004555	0.0004854	0.0005126	0.0005354	0.0005536	0.0005675	0.0005767	0.0005822	0.0005838	0.0005829	0.000582	0.0005811	0.0005812	0.0005834	0.0005896	0.0005996	0.0006131	0.0006303	0.0006512	0.0006763	0.0007033
65	3.388e-21	3.72e-05	7.464e-05	0.0001137	0.0001543	0.0001979	0.0002466	0.0002993	0.0003517	0.000401	0.000447	0.000489	0.0005266	0.0005606	0.0005887	0.0006119	0.0006302	0.0006427	0.0006513	0.0006597	0.0006708	0.0006851	0.000703	0.0007243	0.000747	0.0007731	0.000801	0.0008289	0.0008582	0.0008874	0.0009138	0.0009354	0.0009507	0.0009602	0.0009642	0.0009649	0.0009614	0.0009561	0.0009518	0.0009475	0.0009439	0.0009428	0.0009461	0.0009547	0.0009673	0.0009825	0.0009997	0.00102	0.001044
66	0	-1.52e-05	-2.331e-05	-2.279e-05	-1.496e-05	1.688e-06	2.746e-05	6.128e-05	0.0001031	0.0001525	0.0002093	0.0002727	0.0003393	0.0004048	0.0004684	0.0005321	0.0005934	0.0006498	0.0007022	0.0007527	0.0008027	0.0008524	0.0009002	0.0009462	0.000991	0.001034	0.001074	0.001113	0.001155	0.001198	0.001242	0.001284	0.001327	0.001379	0.001448	0.001537	0.001656	0.001813	0.002013	0.002264	0.00257	0.002939	0.003375	0.003872	0.004416	NaN	NaN	NaN	NaN
67	1.355e-20	-4.485e-05	-7.586e-05	-9.079e-05	-9.108e-05	-7.659e-05	-4.76e-05	-6.432e-06	4.551e-05	0.0001084	0.0001831	0.0002665	0.0003507	0.0004297	0.0005016	0.0005678	0.0006274	0.0006798	0.0007273	0.0007723	0.0008156	0.0008569	0.0008977	0.0009383	0.000977	0.001015	0.001051	0.001085	0.001116	0.001146	0.001174	0.001203	0.001244	0.001304	0.00139	0.001511	0.001675	0.00189	0.002169	0.00252	0.002951	0.003469	0.004056	0.004687	0.005339	NaN	NaN	NaN	NaN
68	-1.694e-21	2.395e-05	4.846e-05	7.457e-05	0.0001022	0.0001328	0.000167	0.0002038	0.0002412	0.0002769	0.0003108	0.000343	0.0003742	0.0004031	0.0004279	0.0004495	0.0004674	0.000482	0.0004953	0.0005097	0.0005272	0.0005481	0.0005712	0.0005961	0.0006231	0.0006536	0.0006868	0.0007217	0.0007578	0.0007935	0.0008268	0.000856	0.0008805	0.0009016	0.0009188	0.0009325	0.0009415	0.0009461	0.0009489	0.0009501	0.0009497	0.0009496	0.0009515	0.0009553	0.0009601	0.0009659	0.0009729	0.0009823	0.0009929
69	-1.355e-20	0.0001225	0.0002469	0.0003757	0.0004992	0.0006192	0.0007349	0.0008495	0.0009647	0.00108	0.001199	0.001325	0.001455	0.001589	0.001726	0.001871	0.002023	0.002181	0.002341	0.002502	0.002664	0.002825	0.002983	0.003138	0.003286	0.003431	0.00357	0.003704	0.003834	0.003964	0.004089	0.004212	0.004334	0.004454	0.004574	0.004691	NaN	NaN	NaN	NaN	NaN	NaN	NaN	NaN	NaN	NaN	NaN	NaN	NaN
70	0	9.724e-06	2.611e-05	5.219e-05	8.72e-05	0.0001317	0.0001847	0.0002462	0.0003165	0.0003909	0.0004696	0.0005502	0.0006301	0.0007047	0.0007706	0.0008293	0.0008818	0.0009277	0.0009682	0.001005	0.001042	0.00108	0.001121	0.001163	0.001207	0.001256	0.001308	0.001363	0.001419	0.001477	0.001533	0.001586	0.001634	0.001677	0.001714	0.001747	0.001772	0.001793	0.001812	0.00183	0.001849	0.001874	0.001911	0.001962	0.002035	0.002133	0.002262	0.002431	0.002641
71	0	-2.731e-05	-4.095e-05	-3.789e-05	-1.992e-05	1.231e-05	5.536e-05	0.0001088	0.0001751	0.000255	0.0003493	0.0004526	0.0005572	0.0006568	0.0007504	0.0008399	0.0009253	0.001006	0.001083	0.001157	0.001227	0.001293	0.00136	0.001426	0.001492	0.001557	0.00162	0.001681	0.001744	0.001811	0.001884	0.001966	0.002062	0.002176	0.002313	0.00248	0.002682	0.002927	0.003218	0.00355	0.00392	0.00432	NaN	NaN	NaN	NaN	NaN	NaN	NaN
72	-3.388e-21	3.988e-05	8.01e-05	0.0001221	0.0001657	0.000212	0.0002589	0.0003048	0.0003493	0.000391	0.0004306	0.000466	0.0004969	0.0005237	0.000545	0.0005617	0.000573	0.0005806	0.0005878	0.0005968	0.000609	0.000624	0.0006434	0.0006677	0.000695	0.0007261	0.0007597	0.0007952	0.0008321	0.0008676	0.0008995	0.0009258	0.0009465	0.0009612	0.0009695	0.0009739	0.0009745	0.0009726	0.0009711	0.0009703	0.0009722	0.0009784	0.0009917	0.001013	0.00104	0.001074	0.001114	0.001159	0.001208
73	3.388e-21	2.391e-05	4.838e-05	7.411e-05	0.0001	0.0001281	0.0001599	0.0001944	0.00023	0.0002646	0.0002999	0.0003376	0.0003769	0.0004181	0.0004592	0.0005026	0.0005463	0.0005877	0.0006279	0.00067	0.0007161	0.0007648	0.0008135	0.0008639	0.0009147	0.0009672	0.001019	0.001069	0.001122	0.001178	0.001233	0.001285	0.001334	0.001383	0.001428	0.001472	0.001514	0.001558	0.001606	0.00166	0.001721	0.001796	0.001891	0.002012	0.002164	0.002352	0.00258	0.002855	0.003171
74	-1.355e-20	6.672e-05	0.0001337	0.0002027	0.0002665	0.0003275	0.0003864	0.0004445	0.0005023	0.000558	0.0006157	0.000675	0.0007363	0.000801	0.0008667	0.0009382	0.001015	0.001094	0.001175	0.001257	0.001342	0.001429	0.001517	0.001605	0.001691	0.001776	0.00186	0.001945	0.002037	0.002143	0.002269	0.00242	0.002608	0.002844	0.003135	0.003494	0.003926	0.004433	0.005014	0.005662	NaN	NaN	NaN	NaN	NaN	NaN	NaN	NaN	NaN
75	1.016e-20	4.683e-05	9.559e-05	0.0001485	0.000206	0.0002705	0.0003424	0.0004208	0.0005042	0.0005899	0.0006784	0.0007684	0.0008587	0.0009479	0.001033	0.001115	0.001193	0.001266	0.001335	0.001404	0.001474	0.001544	0.001617	0.001694	0.001776	0.001867	0.001968	0.002081	0.002211	0.002359	0.002526	0.002713	0.002916	0.003134	0.003362	0.003592	NaN	NaN	NaN	NaN	NaN	NaN	NaN	NaN	NaN	NaN	NaN	NaN	NaN
76	1.694e-21	-4.95e-06	1.101e-07	1.768e-05	4.699e-05	9.064e-05	0.0001469	0.000216	0.0003007	0.0003987	0.0005112	0.0006387	0.0007799	0.0009364	0.001113	0.00132	0.001562	0.001847	0.002181	0.002567	0.003012	0.003516	0.004078	0.004687	0.005324	NaN	NaN	NaN	NaN	NaN	NaN	NaN	NaN	NaN	NaN	NaN	NaN	NaN	NaN	NaN	NaN	NaN	NaN	NaN	NaN	NaN	NaN	NaN	NaN
77	4.743e-20	-6.049e-05	-0.0001071	-0.0001395	-0.0001601	-0.000167	-0.0001614	-0.0001435	-0.0001145	-7.8e-05	-3.232e-05	2.319e-05	8.26e-05	0.000138	0.0001873	0.000233	0.0002747	0.0003129	0.0003479	0.0003814	0.0004163	0.0004516	0.0004869	0.0005215	0.0005545	0.0005874	0.0006173	0.0006432	0.000666	0.0006855	0.0007007	0.0007102	0.0007139	0.0007119	0.0007044	0.0006939	0.0006805	0.0006681	0.00066	0.0006557	0.0006553	0.0006595	0.0006699	0.0006865	0.0007095	0.0007382	0.0007714	0.000809	0.0008465
78	2.065e-21	6.612e-06	2.281e-05	5.003e-05	8.654e-05	0.0001309	0.0001837	0.0002452	0.0003155	0.0003948	0.0004789	0.0005657	0.00065	0.0007265	0.0007939	0.0008556	0.0009127	0.0009633	0.001007	0.001046	0.00108	0.001113	0.001147	0.001183	0.001222	0.001263	0.001306	0.001348	0.001392	0.001439	0.001488	0.001539	0.001593	0.001653	0.00172	0.001801	0.001899	0.002022	0.002178	0.002369	0.002598	0.002866	0.003174	0.003518	0.003891	NaN	NaN	NaN	NaN
79	8.47e-22	1.131e-05	2.661e-05	4.656e-05	7.046e-05	9.989e-05	0.0001356	0.0001777	0.0002256	0.0002777	0.0003323	0.0003883	0.0004435	0.0004955	0.0005426	0.0005875	0.0006289	0.0006645	0.000695	0.000722	0.0007467	0.0007699	0.0007926	0.0008154	0.0008381	0.0008619	0.000884	0.0009042	0.0009248	0.0009449	0.000962	0.0009755	0.0009859	0.0009937	0.0009983	0.001001	0.001002	0.001005	0.001012	0.001021	0.001033	0.001049	0.001069	0.001094	0.00112	0.001148	0.001176	0.001203	0.001226
80	-5.421e-20	0.0003404	0.0007082	0.001128	0.001619	0.002203	0.002891	0.003682	0.004554	0.005476	NaN	NaN	NaN	NaN	NaN	NaN	NaN	NaN	NaN	NaN	NaN	NaN	NaN	NaN	NaN	NaN	NaN	NaN	NaN	NaN	NaN	NaN	NaN	NaN	NaN	NaN	NaN	NaN	NaN	NaN	NaN	NaN	NaN	NaN	NaN	NaN	NaN	NaN	NaN
81	-8.47e-22	1.461e-05	2.847e-05	4.22e-05	5.507e-05	6.672e-05	7.655e-05	8.499e-05	9.227e-05	9.758e-05	0.000102	0.0001066	0.0001125	0.0001213	0.0001315	0.0001447	0.0001608	0.0001796	0.0002007	0.0002254	0.0002563	0.0002923	0.0003327	0.000377	0.0004225	0.0004697	0.0005157	0.0005605	0.0006048	0.0006491	0.0006915	0.0007296	0.0007641	0.0007954	0.0008235	0.0008506	0.000878	0.0009097	0.000947	0.0009896	0.001036	0.001089	0.00115	0.001218	0.001294	0.001376	0.001468	0.00157	0.001681
82	0	7.75e-05	0.0001569	0.0002417	0.0003336	0.0004354	0.0005515	0.0006804	0.0008149	0.000952	0.00109	0.001227	0.001362	0.001492	0.001614	0.001726	0.001827	0.001914	0.00199	0.002058	0.00212	0.002177	0.002231	0.002282	0.002329	0.002375	0.002419	0.00246	0.0025	0.002538	0.00257	0.002596	0.002613	0.002622	0.002622	0.002614	0.002597	0.002575	0.00255	0.002521	0.002491	0.002461	0.002434	0.002413	0.002395	0.00238	0.002368	0.00236	0.002351
83	6.776e-21	-5.696e-05	-0.000103	-0.0001367	-0.0001557	-0.00016	-0.0001495	-0.0001249	-8.58e-05	-3.548e-05	2.591e-05	9.651e-05	0.0001719	0.0002459	0.0003154	0.0003745	0.0004251	0.0004656	0.0004975	0.0005208	0.0005368	0.0005464	0.0005545	0.0005602	0.0005634	0.0005671	0.0005771	0.0005925	0.0006154	0.0006445	0.0006786	0.0007188	0.0007629	0.000808	0.0008532	0.0008993	0.0009445	0.0009872	0.001028	0.001067	0.001103	0.001139	0.001175	0.001212	0.001249	0.001287	0.001328	0.001373	0.001417
84	-6.776e-21	6.257e-05	0.0001265	0.0001944	0.0002669	0.0003466	0.0004372	0.0005374	0.0006416	0.000747	0.0008533	0.0009594	0.001064	0.001167	0.001264	0.001356	0.00144	0.001516	0.001583	0.001645	0.001705	0.001761	0.001814	0.001865	0.001913	0.00196	0.002004	0.002047	0.002089	0.002132	0.002174	0.002214	0.002253	0.002293	0.002334	0.002377	0.002422	0.002472	0.002528	0.002589	0.002655	0.002727	0.002806	0.002889	0.002975	0.00306	0.003143	0.003223	0.003295
85	1.694e-21	1.486e-05	3.423e-05	5.904e-05	8.723e-05	0.0001214	0.0001622	0.0002098	0.0002636	0.0003189	0.0003755	0.0004327	0.0004876	0.0005384	0.000584	0.0006262	0.0006642	0.0006956	0.0007205	0.0007408	0.0007602	0.0007795	0.0007989	0.0008189	0.0008384	0.0008579	0.0008761	0.0008918	0.0009081	0.0009242	0.0009381	0.0009483	0.0009546	0.0009573	0.0009556	0.0009511	0.0009438	0.0009367	0.0009329	0.0009302	0.0009291	0.0009301	0.0009339	0.0009395	0.0009468	0.0009561	0.0009664	0.0009782	0.0009869
86	0	4.678e-05	9.591e-05	0.0001495	0.0002082	0.0002762	0.0003535	0.0004419	0.0005452	0.0006621	0.0007958	0.000949	0.001124	0.001324	0.001551	0.001812	0.00211	0.002451	0.002839	0.003277	0.003769	0.004315	0.004912	0.005557	0.006239	NaN	NaN	NaN	NaN	NaN	NaN	NaN	NaN	NaN	NaN	NaN	NaN	NaN	NaN	NaN	NaN	NaN	NaN	NaN	NaN	NaN	NaN	NaN	NaN
87	-1.694e-21	2.619e-05	5.197e-05	7.805e-05	0.0001042	0.0001314	0.0001613	0.0001933	0.0002269	0.0002645	0.0003123	0.0003774	0.0004677	0.0005926	0.0007594	0.000977	0.001254	0.001596	0.002013	0.002505	0.003067	0.003687	NaN	NaN	NaN	NaN	NaN	NaN	NaN	NaN	NaN	NaN	NaN	NaN	NaN	NaN	NaN	NaN	NaN	NaN	NaN	NaN	NaN	NaN	NaN	NaN	NaN	NaN	NaN
88	0	2.567e-05	5.036e-05	7.445e-05	9.711e-05	0.0001189	0.0001413	0.0001622	0.0001781	0.0001885	0.0001945	0.0001957	0.0001939	0.0001902	0.0001837	0.0001757	0.0001653	0.0001519	0.0001389	0.0001306	0.000128	0.0001309	0.0001397	0.0001532	0.0001697	0.000191	0.0002151	0.0002424	0.0002752	0.0003111	0.0003474	0.0003834	0.0004194	0.000458	0.0005038	0.0005634	0.0006416	0.000748	0.0008906	0.001074	0.001306	0.001596	0.001948	0.002368	0.002853	0.003394	0.003974	NaN	NaN
89	0	8.064e-05	0.0001598	0.0002383	0.0003137	0.0003772	0.0004299	0.0004725	0.0005034	0.0005274	0.0005468	0.0005623	0.0005755	0.0005898	0.0006024	0.0006156	0.0006339	0.0006559	0.000681	0.0007126	0.0007512	0.0007973	0.0008519	0.0009158	0.0009839	0.001059	0.001134	0.001208	0.001281	0.001355	0.001424	0.001488	0.001541	0.001578	0.001591	0.001585	0.001558	0.001523	0.001481	0.001435	0.001383	0.001331	0.001285	0.00126	0.001267	0.001322	0.00143	0.001598	0.00182
90	-3.388e-21	5.231e-05	0.000104	0.0001563	0.0002088	0.0002621	0.0003193	0.0003774	0.0004305	0.0004778	0.0005212	0.0005607	0.0005974	0.0006319	0.0006613	0.0006853	0.000703	0.0007135	0.0007203	0.0007278	0.0007371	0.0007468	0.0007575	0.0007687	0.0007788	0.0007896	0.0008007	0.0008122	0.0008261	0.0008411	0.0008552	0.0008674	0.0008773	0.0008845	0.0008894	0.0008935	0.0008964	0.000901	0.0009078	0.0009151	0.0009231	0.0009327	0.0009448	0.0009598	0.0009767	0.0009946	0.001013	0.001032	0.001047
91	1.016e-20	6.831e-05	0.0001383	0.0002132	0.0002944	0.0003836	0.0004853	0.0005973	0.0007122	0.0008282	0.0009458	0.001063	0.001177	0.001288	0.001393	0.001487	0.001572	0.001646	0.00171	0.00177	0.001828	0.00188	0.001928	0.001974	0.002013	0.002048	0.00208	0.002106	0.002129	0.002145	0.002153	0.002152	0.002144	0.002129	0.002109	0.002088	0.002066	0.002047	0.002034	0.002027	0.002026	0.002035	0.002055	0.002086	0.002126	0.002175	0.00223	0.002292	0.002356
92	-1.016e-20	2.83e-05	5.672e-05	8.713e-05	0.0001202	0.0001573	0.0001975	0.0002417	0.0002907	0.0003423	0.000397	0.0004548	0.0005167	0.0005832	0.0006505	0.0007183	0.0007863	0.0008528	0.0009156	0.0009751	0.001033	0.001087	0.001138	0.001184	0.001222	0.001254	0.001279	0.001296	0.001307	0.001314	0.001316	0.00131	0.001299	0.001282	0.001258	0.001232	0.001203	0.001173	0.001146	0.001121	0.001096	0.001075	0.001059	0.001046	0.00104	0.001045	0.001062	0.001097	0.001152
93	1.694e-21	2.353e-05	4.726e-05	7.303e-05	0.0001005	0.0001306	0.0001637	0.0001991	0.0002363	0.000274	0.0003133	0.0003529	0.0003934	0.0004345	0.0004741	0.0005127	0.0005499	0.0005846	0.0006174	0.0006493	0.0006813	0.0007119	0.0007415	0.0007693	0.0007948	0.0008183	0.0008386	0.0008545	0.0008678	0.0008776	0.0008825	0.0008815	0.0008755	0.0008647	0.0008495	0.0008304	0.0008074	0.0007837	0.0007622	0.0007419	0.0007238	0.0007091	0.0006989	0.0006922	0.0006891	0.0006888	0.0006923	0.000701	0.0007109
94	-8.47e-22	1.515e-05	2.939e-05	4.574e-05	6.312e-05	8.278e-05	0.0001049	0.0001293	0.0001597	0.000194	0.0002331	0.0002746	0.0003219	0.0003746	0.0004282	0.0004847	0.0005443	0.0006031	0.0006593	0.0007093	0.0007553	0.0007952	0.0008324	0.0008639	0.0008894	0.0009122	0.0009311	0.0009438	0.0009552	0.0009683	0.0009825	0.0009955	0.001011	0.001024	0.001038	0.001051	0.001061	0.001068	0.001077	0.001084	0.001089	0.001092	0.001096	0.001095	0.00109	0.001082	0.001069	0.001058	0.001046
95	0	3.943e-05	8.033e-05	0.0001245	0.0001732	0.0002283	0.0002934	0.0003689	0.0004518	0.0005409	0.0006378	0.0007414	0.0008514	0.0009694	0.001097	0.001236	0.001391	0.001562	0.001755	0.001975	0.002227	0.002513	0.002836	0.003201	0.003604	0.004045	0.004516	0.005005	NaN	NaN	NaN	NaN	NaN	NaN	NaN	NaN	NaN	NaN	NaN	NaN	NaN	NaN	NaN	NaN	NaN	NaN	NaN	NaN	NaN
96	0	-1.645e-05	-3.126e-05	-4.061e-05	-4.578e-05	-4.443e-05	-3.721e-05	-2.352e-05	-2.042e-06	2.62e-05	6.309e-05	0.0001073	0.0001589	0.0002181	0.000281	0.0003491	0.0004207	0.0004932	0.0005654	0.0006361	0.0007045	0.0007682	0.0008274	0.0008798	0.0009213	0.0009536	0.0009728	0.0009778	0.0009741	0.0009628	0.0009441	0.0009182	0.0008872	0.0008512	0.000812	0.0007764	0.0007434	0.0007188	0.0007059	0.0007008	0.0007012	0.0007084	0.0007234	0.0007439	0.0007695	0.0007986	0.0008248	0.0008501	0.0008691
97	0	3.519e-05	8.042e-05	0.0001323	0.0001909	0.000261	0.0003437	0.0004386	0.0005454	0.0006545	0.000764	0.0008756	0.0009832	0.001081	0.001171	0.001252	0.001325	0.001387	0.00144	0.001484	0.001526	0.001566	0.001602	0.001637	0.001667	0.001694	0.001716	0.001732	0.001744	0.001751	0.00175	0.001741	0.001724	0.001701	0.001674	0.001646	0.00162	0.001598	0.001585	0.001578	0.001578	0.001585	0.001602	0.001628	0.001661	0.001701	0.001741	0.001782	0.001817
98	-8.47e-22	-6.074e-06	-4.72e-06	6.756e-06	2.832e-05	5.644e-05	9.106e-05	0.0001324	0.0001806	0.0002373	0.0003023	0.0003725	0.0004434	0.0005119	0.0005762	0.0006367	0.0006956	0.0007522	0.0008068	0.0008611	0.0009165	0.0009732	0.001032	0.001093	0.001157	0.001223	0.001291	0.001358	0.001425	0.001493	0.001557	0.001616	0.001669	0.001717	0.001759	0.001798	0.001833	0.001868	0.001905	0.001942	0.001982	0.002027	0.002081	0.002147	0.002229	0.002328	0.002449	0.002597	0.002772
99	3.388e-21	5.072e-05	0.0001011	0.0001519	0.0002041	0.0002582	0.0003168	0.0003781	0.0004368	0.0004918	0.0005433	0.0005906	0.0006347	0.0006769	0.000717	0.0007535	0.0007874	0.0008183	0.000849	0.0008826	0.0009207	0.000963	0.001009	0.001058	0.001108	0.001157	0.001208	0.001258	0.001307	0.001355	0.001402	0.001446	0.001489	0.001537	0.001592	0.001664	0.001756	0.001874	0.002029	0.002223	0.002462	0.00275	0.00309	0.003476	0.0039	NaN	NaN	NaN	NaN
100	3.388e-21	4.804e-05	9.65e-05	0.0001459	0.0001963	0.0002457	0.0002936	0.0003398	0.0003848	0.000428	0.0004702	0.0005123	0.0005534	0.0005946	0.0006352	0.0006754	0.0007171	0.0007583	0.0007999	0.0008422	0.0008871	0.0009341	0.0009816	0.001031	0.001079	0.001126	0.001171	0.001212	0.001253	0.001293	0.001331	0.001367	0.001405	0.001447	0.001498	0.001564	0.001652	0.001769	0.001923	0.002119	0.002362	0.002657	0.003006	0.003404	0.003841	0.004308	NaN	NaN	NaN
101	-1.694e-21	3.357e-05	6.745e-05	0.0001038	0.0001429	0.000184	0.0002293	0.0002793	0.0003336	0.0003919	0.0004546	0.000521	0.0005913	0.0006656	0.0007401	0.0008136	0.0008872	0.000956	0.001019	0.001076	0.001127	0.001172	0.001209	0.001238	0.001258	0.00127	0.001276	0.001274	0.001268	0.001261	0.00125	0.001237	0.001225	0.001216	0.001214	0.001224	0.001248	0.001291	0.001361	0.001459	0.001589	0.001755	0.001961	0.002205	0.002485	0.002796	0.003128	NaN	NaN
102	0	4.568e-05	9.125e-05	0.0001378	0.0001856	0.0002356	0.0002909	0.0003493	0.0004059	0.0004594	0.0005111	0.0005603	0.0006068	0.0006521	0.0006948	0.0007343	0.0007703	0.0008014	0.0008311	0.0008629	0.0008985	0.000937	0.0009791	0.001026	0.001076	0.001131	0.00119	0.001252	0.001321	0.001394	0.00147	0.001549	0.001631	0.001718	0.00181	0.001913	0.002027	0.002159	0.002314	0.002494	0.002701	0.00294	0.003213	0.003517	0.003847	0.004197	NaN	NaN	NaN
103	-2.711e-20	0.0001183	0.0002332	0.0003436	0.0004495	0.0005483	0.0006463	0.0007366	0.0008037	0.0008524	0.0008843	0.0009019	0.0009105	0.0009145	0.0009154	0.000912	0.000906	0.0009024	0.0009125	0.0009499	0.001018	0.001124	0.001271	0.001463	0.0017	0.001989	0.002334	0.00274	0.003202	0.003714	0.004262	NaN	NaN	NaN	NaN	NaN	NaN	NaN	NaN	NaN	NaN	NaN	NaN	NaN	NaN	NaN	NaN	NaN	NaN
104	-8.47e-22	1.108e-05	2.22e-05	3.833e-05	5.906e-05	8.733e-05	0.0001238	0.000169	0.0002238	0.0002851	0.0003543	0.000429	0.0005094	0.0005952	0.000681	0.0007667	0.0008504	0.0009291	0.001002	0.00107	0.001135	0.001194	0.001248	0.001298	0.001342	0.001384	0.001426	0.001467	0.001512	0.001565	0.001625	0.001695	0.001782	0.001891	0.002025	0.00219	0.002388	0.002623	0.002895	0.0032	0.003535	0.003893	NaN	NaN	NaN	NaN	NaN	NaN	NaN
105	-1.016e-20	4.119e-05	8.193e-05	0.0001234	0.0001658	0.0002051	0.0002384	0.0002667	0.0002931	0.0003197	0.0003474	0.0003769	0.00041	0.0004471	0.0004851	0.0005234	0.0005645	0.0006073	0.0006511	0.0006954	0.0007409	0.000787	0.0008326	0.0008764	0.0009167	0.0009555	0.000993	0.001027	0.00106	0.001092	0.00112	0.001145	0.001165	0.00118	0.001193	0.001203	0.001211	0.001216	0.001223	0.001227	0.001229	0.001231	0.001232	0.001233	0.001231	0.001226	0.001217	0.001205	0.001186
106	2.118e-22	8.733e-06	2.814e-05	5.855e-05	9.817e-05	0.0001473	0.0002064	0.0002761	0.0003561	0.0004472	0.0005451	0.0006497	0.0007544	0.0008535	0.0009461	0.001034	0.001118	0.001195	0.001267	0.001333	0.001394	0.001452	0.001506	0.001558	0.001607	0.001653	0.001696	0.001733	0.001767	0.001795	0.001819	0.001836	0.001848	0.001855	0.001858	0.001861	0.001868	0.001882	0.001911	0.001957	0.002024	0.002118	0.002242	0.002404	0.002606	0.002849	0.003132	0.00345	0.003796
107	3.388e-21	5.039e-05	0.0001022	0.0001574	0.0002159	0.0002793	0.0003508	0.0004287	0.000508	0.000587	0.0006661	0.0007446	0.0008209	0.0008944	0.0009624	0.001025	0.001083	0.001134	0.00118	0.001224	0.001269	0.001311	0.001353	0.001394	0.001434	0.001474	0.001515	0.001553	0.001591	0.001627	0.00166	0.001689	0.001714	0.001735	0.001752	0.001765	0.001774	0.001779	0.001785	0.00179	0.001795	0.001801	0.001808	0.001817	0.001826	0.001838	0.001851	0.001867	0.001882
108	-5.082e-21	2.899e-05	5.988e-05	9.332e-05	0.0001295	0.0001703	0.0002182	0.000273	0.0003312	0.00039	0.0004491	0.0005079	0.0005647	0.0006193	0.0006702	0.0007185	0.0007637	0.0008045	0.0008416	0.0008775	0.0009142	0.000952	0.0009909	0.001032	0.001073	0.001116	0.00116	0.001202	0.001244	0.001285	0.001324	0.00136	0.001391	0.001418	0.001442	0.001462	0.001478	0.001491	0.001507	0.001521	0.001536	0.001552	0.001571	0.001591	0.001612	0.001636	0.001661	0.001689	0.001717
109	0	3.873e-05	7.811e-05	0.0001203	0.0001651	0.000214	0.0002692	0.0003293	0.0003925	0.000457	0.0005239	0.0005926	0.0006632	0.0007347	0.0008043	0.0008723	0.0009384	0.001	0.001059	0.001114	0.001168	0.001219	0.001265	0.001307	0.001344	0.001376	0.001403	0.001421	0.001435	0.001442	0.001443	0.001437	0.001425	0.001409	0.001388	0.001364	0.001338	0.001312	0.001291	0.001271	0.001254	0.00124	0.001231	0.001225	0.00122	0.001217	0.001214	0.001212	0.001207
110	3.388e-21	-1.75e-05	-2.856e-05	-3.093e-05	-2.528e-05	-1.39e-05	-1.988e-07	1.536e-05	3.365e-05	5.558e-05	8.198e-05	0.000111	0.0001383	0.0001609	0.0001774	0.000188	0.0001946	0.0001988	0.0002021	0.0002065	0.0002127	0.00022	0.0002288	0.0002404	0.0002545	0.0002703	0.0002872	0.0003033	0.0003196	0.0003346	0.0003468	0.0003556	0.0003616	0.0003654	0.0003669	0.000367	0.0003678	0.0003714	0.0003811	0.0003951	0.0004131	0.0004353	0.0004615	0.0004908	0.0005221	0.0005541	0.0005859	0.0006158	0.0006403
111	0	-1.837e-05	-3.451e-05	-4.784e-05	-5.729e-05	-6.246e-05	-6.235e-05	-5.674e-05	-4.638e-05	-3.172e-05	-1.264e-05	1.009e-05	3.515e-05	6.214e-05	9.111e-05	0.0001204	0.0001501	0.000178	0.000204	0.0002295	0.0002547	0.0002794	0.0003037	0.0003283	0.0003514	0.0003731	0.0003941	0.0004135	0.000434	0.0004553	0.0004753	0.0004942	0.0005118	0.0005291	0.0005452	0.0005619	0.0005788	0.0005967	0.0006178	0.0006404	0.0006645	0.0006928	0.0007254	0.0007616	0.000801	0.0008426	0.0008857	0.0009329	0.0009819
112	1.694e-21	2.097e-05	4.19e-05	6.428e-05	8.801e-05	0.0001142	0.0001446	0.0001789	0.0002165	0.0002566	0.0003016	0.000352	0.0004089	0.0004737	0.0005458	0.0006256	0.0007142	0.0008106	0.0009163	0.001034	0.001168	0.001318	0.001486	0.001675	0.001885	0.002119	0.002377	0.002659	0.002968	0.003302	0.003657	0.004026	0.004402	NaN	NaN	NaN	NaN	NaN	NaN	NaN	NaN	NaN	NaN	NaN	NaN	NaN	NaN	NaN	NaN
113	1.694e-21	1.769e-05	4.27e-05	7.464e-05	0.0001111	0.0001554	0.0002078	0.0002684	0.0003372	0.0004083	0.0004829	0.0005615	0.0006389	0.0007122	0.0007808	0.0008466	0.0009092	0.0009685	0.001025	0.001079	0.001136	0.001195	0.001255	0.001317	0.00138	0.001444	0.001508	0.00157	0.001631	0.00169	0.001746	0.001794	0.001836	0.001872	0.001904	0.001932	0.001957	0.001985	0.002017	0.002054	0.002097	0.002148	0.002214	0.002298	0.002402	0.002527	0.002676	0.002851	0.003047
114	-1.694e-21	1.686e-05	3.349e-05	5.128e-05	7.004e-05	9.032e-05	0.0001131	0.0001379	0.0001627	0.0001864	0.0002103	0.0002334	0.000256	0.000279	0.0003004	0.00032	0.0003385	0.0003552	0.0003712	0.0003883	0.0004077	0.0004281	0.0004499	0.0004734	0.0004969	0.0005218	0.0005485	0.000575	0.000603	0.0006315	0.0006594	0.0006861	0.0007124	0.0007387	0.0007645	0.0007917	0.0008195	0.0008487	0.0008817	0.0009169	0.0009546	0.0009948	0.001038	0.001083	0.001129	0.001174	0.001217	0.001258	0.001296
115	-8.47e-22	2.039e-05	4.793e-05	8.437e-05	0.0001282	0.0001763	0.0002305	0.0002904	0.0003504	0.0004111	0.000471	0.0005273	0.0005753	0.0006152	0.0006462	0.0006684	0.0006846	0.0006972	0.0007096	0.0007277	0.0007544	0.0007947	0.0008521	0.0009307	0.00103	0.001158	0.001325	0.001535	0.001793	0.0021	0.002456	0.002861	0.003314	0.003816	0.004359	0.004933	NaN	NaN	NaN	NaN	NaN	NaN	NaN	NaN	NaN	NaN	NaN	NaN	NaN
116	1.694e-21	1.702e-05	3.363e-05	5.091e-05	6.851e-05	8.701e-05	0.0001073	0.0001288	0.0001497	0.0001686	0.0001861	0.0002018	0.0002164	0.0002305	0.000242	0.0002518	0.0002602	0.0002665	0.0002715	0.0002774	0.0002858	0.0002959	0.0003082	0.0003229	0.0003386	0.0003564	0.0003751	0.0003932	0.0004122	0.0004315	0.0004493	0.0004641	0.0004767	0.0004868	0.0004936	0.0004986	0.0005018	0.0005052	0.0005107	0.000517	0.0005238	0.0005319	0.0005425	0.0005543	0.0005672	0.0005807	0.0005943	0.0006079	0.0006188
117	-5.082e-21	2.859e-05	5.757e-05	8.774e-05	0.0001188	0.0001507	0.0001858	0.0002225	0.0002568	0.0002883	0.0003186	0.0003483	0.0003776	0.0004055	0.00043	0.0004509	0.0004693	0.0004834	0.0004958	0.0005099	0.0005259	0.0005425	0.0005592	0.0005757	0.0005924	0.0006099	0.0006277	0.0006435	0.0006594	0.0006741	0.0006855	0.0006933	0.0006975	0.0006982	0.0006953	0.0006899	0.0006837	0.0006781	0.0006764	0.0006771	0.00068	0.0006861	0.0006962	0.0007106	0.0007296	0.0007533	0.0007794	0.0008061	0.0008309
118	8.47e-22	-8.357e-06	-1.386e-05	-1.565e-05	-1.507e-05	-1.147e-05	-6.287e-06	3.29e-07	8.673e-06	1.827e-05	3.008e-05	4.409e-05	5.827e-05	7.183e-05	8.357e-05	9.524e-05	0.0001064	0.0001172	0.0001282	0.0001414	0.0001578	0.0001765	0.0001972	0.0002207	0.0002452	0.000271	0.0002962	0.0003198	0.0003429	0.0003644	0.000382	0.0003943	0.0004019	0.0004053	0.0004038	0.0003996	0.0003933	0.0003872	0.000383	0.00038	0.0003785	0.0003792	0.0003834	0.00039	0.0003987	0.0004091	0.0004203	0.000432	0.0004412
119	-6.776e-21	4.277e-05	8.683e-05	0.0001337	0.0001839	0.000239	0.0002982	0.0003611	0.000427	0.0004938	0.000562	0.000632	0.0007027	0.0007738	0.0008429	0.0009096	0.0009737	0.001035	0.001094	0.001153	0.001212	0.00127	0.001325	0.001377	0.001424	0.001468	0.001506	0.001539	0.001566	0.001587	0.0016	0.001607	0.001606	0.001601	0.001593	0.001585	0.001577	0.001574	0.001582	0.001601	0.001633	0.001683	0.001753	0.001848	0.001968	0.002118	0.002301	0.002521	0.002772
120	6.776e-21	4.781e-05	9.396e-05	0.0001384	0.0001812	0.0002217	0.0002639	0.0003045	0.0003378	0.0003656	0.0003893	0.0004108	0.0004314	0.0004539	0.0004775	0.0005003	0.0005218	0.0005389	0.0005559	0.0005762	0.0005993	0.000625	0.0006508	0.0006763	0.000699	0.0007192	0.0007396	0.0007597	0.0007842	0.0008106	0.000838	0.0008653	0.0008922	0.0009217	0.0009542	0.0009908	0.001031	0.001072	0.001117	0.001161	0.001208	0.001257	0.001312	0.00137	0.00143	0.001488	0.001544	0.0016	0.001658
121	-6.617e-23	5.886e-07	1.885e-06	5.418e-06	1.028e-05	1.63e-05	2.38e-05	3.258e-05	4.215e-05	5.218e-05	6.268e-05	7.298e-05	8.263e-05	9.21e-05	9.96e-05	0.0001066	0.0001135	0.0001191	0.0001243	0.0001307	0.0001398	0.0001513	0.0001651	0.0001818	0.0001994	0.0002187	0.0002384	0.000257	0.0002761	0.000295	0.0003115	0.0003239	0.0003327	0.0003379	0.0003392	0.0003382	0.0003357	0.000333	0.0003329	0.000334	0.0003361	0.0003404	0.0003482	0.0003591	0.0003729	0.0003888	0.0004062	0.0004246	0.0004416
122	8.47e-22	1.192e-05	2.685e-05	4.502e-05	6.829e-05	9.663e-05	0.0001298	0.0001682	0.0002117	0.0002596	0.0003071	0.0003553	0.0004019	0.0004451	0.0004839	0.0005175	0.0005473	0.0005736	0.0005952	0.0006128	0.0006271	0.0006406	0.0006519	0.0006616	0.0006702	0.0006776	0.0006847	0.0006882	0.0006888	0.0006881	0.0006845	0.000679	0.0006721	0.0006651	0.0006586	0.0006528	0.0006492	0.0006493	0.0006569	0.0006713	0.000691	0.0007179	0.0007508	0.0007887	0.0008308	0.0008756	0.0009225	0.0009704	0.001016
123	6.776e-21	0.0001151	0.0002327	0.0003571	0.0004917	0.0006395	0.0008084	0.000996	0.001192	0.001396	0.001607	0.001824	0.002047	0.002276	0.002508	0.002739	0.00297	0.003198	0.003428	0.003666	0.003913	0.004168	0.00443	0.004699	0.00497	0.005242	0.005512	0.005772	NaN	NaN	NaN	NaN	NaN	NaN	NaN	NaN	NaN	NaN	NaN	NaN	NaN	NaN	NaN	NaN	NaN	NaN	NaN	NaN	NaN
124	0	5.755e-05	0.0001136	0.0001687	0.0002227	0.0002756	0.0003313	0.000386	0.0004335	0.0004748	0.0005113	0.0005424	0.0005702	0.0005971	0.0006215	0.0006431	0.0006608	0.0006724	0.0006824	0.0006949	0.0007107	0.0007292	0.000752	0.0007768	0.0008014	0.0008282	0.0008569	0.0008875	0.0009238	0.0009651	0.001009	0.001055	0.001102	0.001148	0.001198	0.001251	0.001306	0.001366	0.001431	0.001498	0.001568	0.001644	0.001729	0.001828	0.001943	0.002075	0.002228	0.002406	0.002613
125	3.388e-21	5.656e-05	0.0001145	0.0001755	0.0002404	0.0003106	0.0003894	0.000475	0.0005613	0.0006462	0.0007296	0.0008106	0.0008864	0.0009575	0.001022	0.00108	0.001131	0.001173	0.00121	0.001248	0.001288	0.001332	0.001379	0.001436	0.001501	0.001577	0.001666	0.00177	0.001895	0.002039	0.002204	0.002389	0.002594	0.002822	0.00307	0.003339	0.003626	0.003929	0.004245	0.004564	0.004881	NaN	NaN	NaN	NaN	NaN	NaN	NaN	NaN
126	8.47e-22	1.434e-05	2.847e-05	4.291e-05	5.738e-05	7.253e-05	8.927e-05	0.0001068	0.0001231	0.0001364	0.0001475	0.0001563	0.0001635	0.0001694	0.0001724	0.0001728	0.0001705	0.000165	0.000158	0.0001515	0.0001474	0.0001452	0.0001445	0.000145	0.0001457	0.0001478	0.0001509	0.0001541	0.0001586	0.0001628	0.0001653	0.0001647	0.0001614	0.0001564	0.0001496	0.0001419	0.0001333	0.0001253	0.00012	0.0001163	0.0001143	0.0001155	0.0001207	0.0001293	0.0001397	0.0001515	0.0001648	0.0001792	0.0001921
127	6.776e-21	-1.601e-05	-2.137e-05	-1.236e-05	9.929e-06	3.763e-05	6.98e-05	0.0001067	0.000148	0.0001974	0.0002557	0.0003162	0.0003735	0.000422	0.0004606	0.0004899	0.0005145	0.0005365	0.0005556	0.0005729	0.000589	0.0006035	0.0006192	0.0006364	0.0006545	0.0006735	0.0006923	0.000709	0.000722	0.000731	0.0007356	0.0007354	0.0007308	0.0007232	0.0007126	0.0007006	0.00069	0.0006839	0.000686	0.0006964	0.0007154	0.0007421	0.0007771	0.0008199	0.0008692	0.0009254	0.000987	0.001051	0.001111
128	-8.47e-22	-2.023e-06	3.893e-06	2.113e-05	4.67e-05	7.818e-05	0.0001156	0.000159	0.0002083	0.0002645	0.0003267	0.00039	0.0004511	0.0005047	0.0005492	0.0005874	0.0006207	0.0006485	0.0006708	0.0006879	0.0007011	0.0007129	0.0007252	0.0007377	0.0007509	0.0007657	0.00078	0.0007922	0.0008041	0.0008159	0.0008269	0.0008359	0.0008421	0.0008458	0.0008478	0.0008485	0.0008483	0.0008511	0.0008601	0.0008728	0.0008883	0.0009076	0.0009315	0.0009586	0.0009887	0.00102	0.001054	0.001088	0.001118
129	3.388e-21	-2.19e-05	-3.634e-05	-4.334e-05	-4.471e-05	-4.097e-05	-3.445e-05	-2.587e-05	-1.45e-05	-6.365e-07	1.694e-05	3.869e-05	6.122e-05	7.94e-05	9.201e-05	0.0001008	0.0001065	0.0001103	0.0001132	0.0001164	0.0001215	0.0001275	0.0001341	0.0001419	0.0001514	0.000164	0.0001784	0.0001931	0.0002088	0.0002248	0.0002393	0.0002506	0.0002592	0.0002656	0.0002691	0.0002697	0.0002672	0.0002636	0.0002612	0.0002588	0.0002568	0.0002565	0.0002594	0.0002648	0.0002721	0.0002817	0.0002942	0.00031	0.0003256
130	1.016e-20	6.263e-05	0.0001257	0.0001919	0.0002627	0.0003391	0.0004226	0.0005104	0.0005995	0.0006893	0.0007777	0.0008628	0.0009444	0.001023	0.001096	0.001163	0.001224	0.001279	0.00133	0.001381	0.001433	0.001486	0.001542	0.001603	0.001667	0.001738	0.001816	0.001902	0.002001	0.002113	0.002241	0.002385	0.002547	0.00273	0.002933	0.003159	0.003406	0.003674	0.003961	0.004259	0.00456	NaN	NaN	NaN	NaN	NaN	NaN	NaN	NaN
131	-8.47e-22	9.204e-06	2.2e-05	3.977e-05	6.088e-05	8.642e-05	0.0001168	0.0001517	0.0001913	0.0002338	0.000278	0.0003229	0.0003671	0.0004092	0.0004468	0.0004827	0.0005168	0.0005481	0.0005774	0.0006049	0.0006324	0.0006605	0.0006903	0.0007221	0.0007539	0.0007877	0.0008215	0.0008538	0.0008862	0.0009177	0.0009473	0.0009741	0.0009988	0.00102	0.001038	0.001054	0.001065	0.001076	0.00109	0.001103	0.001118	0.001136	0.001156	0.001178	0.001202	0.001227	0.001254	0.001286	0.001318
132	1.694e-21	2.427e-05	5.77e-05	0.0001003	0.0001527	0.000217	0.0002945	0.0003862	0.0004932	0.0006124	0.00074	0.0008749	0.001013	0.001149	0.001281	0.001413	0.001544	0.001671	0.001794	0.001911	0.002026	0.002138	0.002248	0.002355	0.002458	0.002558	0.002652	0.002736	0.002813	0.002885	0.002952	0.003016	0.003082	0.003155	0.003239	0.003339	0.003461	0.003612	0.003796	0.004009	0.004247	0.004502	NaN	NaN	NaN	NaN	NaN	NaN	NaN
133	-3.388e-21	-1.538e-05	-1.97e-05	-9.515e-06	1.551e-05	5.323e-05	0.0001004	0.0001575	0.0002258	0.0003066	0.0004003	0.0005021	0.0006046	0.000702	0.0007924	0.0008739	0.0009464	0.00101	0.001065	0.001113	0.001154	0.00119	0.001221	0.001249	0.001273	0.001296	0.001318	0.001339	0.001363	0.001387	0.00141	0.001429	0.001444	0.001458	0.001473	0.001491	0.001515	0.00155	0.001599	0.001665	0.001753	0.001871	0.002026	0.002219	0.002451	0.002721	0.003022	0.003352	NaN
134	3.388e-21	4.784e-05	9.609e-05	0.0001469	0.0002011	0.0002601	0.0003265	0.000399	0.0004727	0.0005457	0.0006184	0.0006888	0.0007565	0.0008225	0.000885	0.0009431	0.0009961	0.001044	0.001089	0.001135	0.001182	0.001231	0.001282	0.001335	0.001387	0.001439	0.001488	0.001535	0.001578	0.001616	0.001647	0.001669	0.001683	0.00169	0.001689	0.001683	0.001677	0.001674	0.001682	0.001702	0.001739	0.001798	0.001887	0.002008	0.002167	0.002366	0.002607	0.002889	0.003204
135	0	4.632e-05	9.164e-05	0.0001367	0.0001808	0.0002238	0.0002683	0.0003119	0.0003485	0.0003781	0.0004017	0.0004197	0.0004331	0.0004431	0.0004476	0.0004475	0.0004435	0.0004353	0.000426	0.0004202	0.0004185	0.0004204	0.0004255	0.0004341	0.0004451	0.0004599	0.0004771	0.0004952	0.0005157	0.0005373	0.000558	0.0005768	0.0005939	0.000609	0.0006213	0.0006313	0.0006384	0.0006447	0.0006518	0.0006581	0.0006644	0.0006716	0.0006806	0.000691	0.0007035	0.0007176	0.0007337	0.0007524	0.0007708
136	0	-1.049e-05	-9.32e-06	8.843e-06	4.23e-05	8.45e-05	0.0001356	0.0001957	0.0002646	0.0003452	0.0004386	0.0005359	0.0006297	0.0007144	0.0007881	0.0008511	0.000906	0.0009529	0.0009914	0.001023	0.001048	0.001067	0.001084	0.001101	0.001117	0.001131	0.001145	0.001158	0.001169	0.001179	0.001186	0.00119	0.001193	0.001194	0.001193	0.001193	0.001194	0.001201	0.001214	0.001234	0.001261	0.001295	0.001337	0.001387	0.001449	0.001523	0.001612	0.001719	0.001844
137	1.525e-20	-1.242e-05	-1.422e-05	-5.924e-07	2.747e-05	6.31e-05	0.0001064	0.0001577	0.0002168	0.0002874	0.0003703	0.0004581	0.0005441	0.0006228	0.0006921	0.000753	0.000809	0.0008593	0.0009042	0.0009448	0.0009809	0.001013	0.001044	0.001077	0.00111	0.001145	0.001179	0.001211	0.001242	0.001271	0.001295	0.001315	0.00133	0.001341	0.001346	0.001345	0.001343	0.001343	0.001347	0.001353	0.001364	0.00138	0.001403	0.001432	0.001468	0.001511	0.001561	0.001616	0.001676
138	1.694e-21	3.529e-05	7.618e-05	0.000121	0.0001709	0.000231	0.0003023	0.0003854	0.0004798	0.0005774	0.0006758	0.0007752	0.0008719	0.0009635	0.001049	0.00113	0.001204	0.001268	0.001322	0.001366	0.001406	0.001442	0.001475	0.001506	0.001533	0.001557	0.001576	0.00159	0.001602	0.001611	0.001615	0.001614	0.001608	0.001596	0.001578	0.001558	0.001537	0.00152	0.001514	0.00152	0.001545	0.001597	0.001683	0.001808	0.00198	0.002205	0.002485	0.002822	0.003209
139	-3.388e-21	4.304e-05	8.611e-05	0.0001308	0.0001769	0.0002252	0.0002786	0.0003355	0.0003907	0.0004436	0.0004941	0.0005413	0.000585	0.000626	0.000662	0.0006947	0.000724	0.0007486	0.0007708	0.0007947	0.0008209	0.0008493	0.0008809	0.0009168	0.0009549	0.0009967	0.00104	0.001083	0.001128	0.001172	0.001213	0.001252	0.001288	0.001319	0.001344	0.001365	0.00138	0.001393	0.001405	0.001416	0.001427	0.001438	0.001451	0.001464	0.00148	0.001497	0.001518	0.001541	0.001565
140	0	3.132e-05	6.334e-05	9.66e-05	0.0001315	0.0001695	0.0002122	0.0002587	0.0003057	0.0003502	0.0003924	0.0004324	0.0004695	0.000503	0.0005312	0.0005535	0.0005696	0.0005791	0.0005831	0.0005839	0.0005846	0.0005856	0.0005871	0.0005903	0.0005947	0.0006021	0.0006122	0.0006237	0.0006382	0.0006551	0.0006732	0.0006907	0.0007067	0.0007207	0.0007317	0.0007412	0.0007478	0.0007537	0.0007613	0.0007684	0.000775	0.0007823	0.0007917	0.0008025	0.0008149	0.000828	0.000841	0.0008549	0.0008655
141	-6.776e-21	4.477e-05	8.98e-05	0.0001355	0.0001822	0.0002311	0.000285	0.0003424	0.0003988	0.0004525	0.0005041	0.0005546	0.0006044	0.0006547	0.0007045	0.0007543	0.0008044	0.0008538	0.0009049	0.000961	0.001024	0.001092	0.001167	0.001249	0.001337	0.001434	0.001543	0.001666	0.001812	0.001984	0.002189	0.00243	0.002715	0.003045	0.003423	0.003848	0.004315	0.004819	NaN	NaN	NaN	NaN	NaN	NaN	NaN	NaN	NaN	NaN	NaN
142	6.776e-21	9.888e-05	0.0001985	0.0003014	0.0004053	0.0005098	0.0006155	0.0007224	0.0008292	0.0009311	0.00103	0.001124	0.001213	0.001296	0.001371	0.00144	0.001501	0.00155	0.001584	0.001606	0.001622	0.001628	0.001623	0.001607	0.001576	0.001531	0.001472	0.001399	0.001322	0.001247	0.001172	0.001093	0.001016	0.0009476	0.0008902	0.0008475	0.0008189	0.0008096	0.0008203	0.000846	0.0008839	0.0009386	0.001017	0.00112	0.001248	0.001407	0.001603	0.001847	0.002141
143	-6.776e-21	0.0001189	0.0002365	0.0003544	0.0004708	0.0005866	0.0007085	0.0008304	0.0009393	0.001036	0.001126	0.001212	0.001297	0.001381	0.001458	0.001527	0.001587	0.001636	0.001682	0.001731	0.001782	0.001832	0.001881	0.001925	0.001962	0.001997	0.002034	0.002072	0.002112	0.002154	0.002197	0.002242	0.00229	0.002341	0.002397	0.002464	0.002543	0.002632	0.002732	0.002843	0.002966	0.003103	0.003255	0.003422	0.003602	0.00379	0.003977	NaN	NaN
144	-8.47e-22	1.244e-05	2.601e-05	4.236e-05	6.164e-05	8.566e-05	0.0001156	0.0001514	0.0001921	0.000235	0.0002808	0.0003286	0.0003769	0.0004254	0.0004715	0.0005152	0.0005555	0.0005899	0.0006189	0.0006439	0.0006672	0.0006876	0.0007059	0.0007229	0.0007379	0.0007513	0.0007621	0.0007696	0.000777	0.0007834	0.000788	0.0007895	0.0007887	0.0007852	0.00078	0.0007739	0.0007697	0.0007701	0.0007782	0.0007923	0.0008132	0.0008425	0.0008828	0.0009351	0.001002	0.001082	0.001182	0.001299	0.001435
145	0	0.0001026	0.0001998	0.0002951	0.0003901	0.0004869	0.0005865	0.000689	0.0007934	0.0008978	0.001002	0.001106	0.001212	0.001323	0.001438	0.001555	0.001673	0.001791	0.001909	0.002029	0.00215	0.002273	0.002395	0.002516	0.002634	0.00275	0.002861	0.002967	0.003071	0.003173	0.003273	0.003372	0.003472	0.003575	0.003682	0.003795	0.003914	0.00404	0.004175	NaN	NaN	NaN	NaN	NaN	NaN	NaN	NaN	NaN	NaN
146	3.388e-21	6.973e-05	0.0001438	0.0002256	0.0003188	0.0004278	0.0005544	0.0006982	0.0008574	0.001027	0.001205	0.001389	0.001577	0.001767	0.001955	0.002137	0.002313	0.002483	0.002653	0.002826	0.00301	0.003214	0.003439	0.003689	0.003965	0.004264	0.004588	0.004931	NaN	NaN	NaN	NaN	NaN	NaN	NaN	NaN	NaN	NaN	NaN	NaN	NaN	NaN	NaN	NaN	NaN	NaN	NaN	NaN	NaN
147	0	6.34e-05	0.0001265	0.000192	0.0002601	0.0003334	0.0004088	0.0004856	0.0005658	0.0006455	0.0007279	0.0008141	0.0009061	0.001003	0.001099	0.001191	0.001279	0.00136	0.001435	0.001504	0.00157	0.001627	0.001674	0.001709	0.001732	0.001747	0.001757	0.001764	0.001771	0.001779	0.001788	0.001798	0.001816	0.001843	0.001882	0.001938	0.002012	0.002104	0.002215	0.002345	0.002497	0.002675	0.002879	0.003107	0.003358	0.003624	0.0039	0.004181	NaN
148	4.743e-20	9.58e-05	0.0001913	0.0002857	0.0003767	0.0004607	0.0005452	0.0006237	0.0006829	0.0007309	0.0007708	0.0008039	0.0008309	0.0008509	0.0008639	0.0008718	0.0008746	0.0008719	0.0008708	0.0008791	0.0008908	0.0009064	0.0009234	0.000942	0.0009653	0.0009952	0.00103	0.001067	0.001106	0.001142	0.001174	0.001202	0.001226	0.001248	0.001269	0.001284	0.001288	0.001283	0.001272	0.001259	0.00125	0.001249	0.001254	0.001266	0.001278	0.001295	0.001317	0.001354	0.001404
149	3.388e-21	3.344e-05	7.362e-05	0.0001139	0.0001544	0.0001996	0.000249	0.0003025	0.0003591	0.0004086	0.0004494	0.0004843	0.0005101	0.0005253	0.0005335	0.0005368	0.000536	0.0005329	0.0005277	0.0005231	0.0005244	0.0005323	0.0005475	0.000569	0.0005944	0.000623	0.0006537	0.0006857	0.0007168	0.0007474	0.0007746	0.0007993	0.0008215	0.0008406	0.0008564	0.0008692	0.0008805	0.0008901	0.0008979	0.0009066	0.0009145	0.0009237	0.0009311	0.0009373	0.0009416	0.0009454	0.0009508	0.0009568	0.0009624
150	2.711e-20	-0.0004436	-0.0008123	-0.001101	-0.001313	-0.001447	-0.001512	-0.001505	-0.00142	-0.001262	-0.001029	-0.000731	-0.0004045	-8.743e-05	0.000221	0.0005227	0.0008188	0.001118	0.001416	0.001705	0.001985	0.00226	0.002533	0.002804	0.003071	0.003336	0.003597	0.003853	0.004095	0.004319	0.004529	NaN	NaN	NaN	NaN	NaN	NaN	NaN	NaN	NaN	NaN	NaN	NaN	NaN	NaN	NaN	NaN	NaN	NaN
151	0	7.982e-06	1.667e-05	2.77e-05	4.084e-05	5.55e-05	7.333e-05	9.509e-05	0.0001194	0.0001483	0.0001815	0.0002173	0.0002561	0.0002979	0.0003415	0.0003888	0.0004407	0.000496	0.000553	0.0006127	0.0006722	0.0007311	0.0007905	0.0008478	0.0009014	0.000952	0.0009966	0.001034	0.001062	0.001083	0.001095	0.0011	0.0011	0.001092	0.001081	0.001068	0.001051	0.001035	0.001019	0.001007	0.0009988	0.0009973	0.0009997	0.001005	0.001013	0.001021	0.001032	0.001046	0.001061
152	6.776e-21	6.009e-05	0.000121	0.000184	0.0002497	0.0003168	0.0003804	0.0004404	0.0005	0.000561	0.0006245	0.0006893	0.0007556	0.0008239	0.0008931	0.0009625	0.001034	0.001109	0.001188	0.001269	0.001349	0.001426	0.001499	0.001568	0.00163	0.001685	0.001734	0.001774	0.001804	0.001827	0.001842	0.001853	0.001863	0.001874	0.001889	0.001916	0.001957	0.002018	0.002106	0.002228	0.002389	0.002592	0.002841	0.003136	0.003477	0.003857	0.004267	NaN	NaN
153	0	4.165e-05	8.371e-05	0.0001265	0.000169	0.0002071	0.0002462	0.0002825	0.0003081	0.0003312	0.0003533	0.0003764	0.0003996	0.0004234	0.0004449	0.0004648	0.0004852	0.0005032	0.0005239	0.0005542	0.0005886	0.0006274	0.0006681	0.000711	0.000755	0.0008049	0.0008593	0.0009143	0.0009699	0.001022	0.001065	0.0011	0.001126	0.001146	0.001159	0.001166	0.001162	0.001149	0.001128	0.001101	0.001074	0.001052	0.001034	0.001019	0.001006	0.0009937	0.0009817	0.0009746	0.0009697
154	-5.082e-21	-2.641e-05	-4.025e-05	-4.385e-05	-3.842e-05	-2.659e-05	-1.187e-05	5.214e-06	2.622e-05	5.288e-05	8.57e-05	0.0001253	0.0001632	0.0001932	0.0002169	0.0002352	0.0002502	0.0002651	0.0002816	0.0003008	0.0003207	0.0003422	0.0003662	0.0003938	0.0004266	0.000464	0.0005054	0.0005492	0.0005925	0.0006322	0.0006657	0.0006958	0.0007209	0.0007412	0.0007557	0.0007628	0.0007619	0.0007546	0.0007415	0.0007267	0.0007137	0.0007048	0.0006979	0.0006939	0.0006913	0.0006927	0.000699	0.0007114	0.000728
155	0	-6.071e-05	-0.0001019	-0.0001221	-0.0001255	-0.0001158	-9.157e-05	-5.698e-05	-1.065e-05	4.99e-05	0.0001268	0.0002205	0.0003238	0.0004239	0.000518	0.0006112	0.0007062	0.0008011	0.0009003	0.001002	0.001105	0.001209	0.001313	0.001416	0.001515	0.001614	0.001709	0.001797	0.001879	0.001954	0.002021	0.002079	0.002131	0.002177	0.00222	0.002266	0.002316	0.002376	0.002451	0.002547	0.00267	0.002828	0.003024	0.00326	0.003536	0.003848	0.004189	NaN	NaN
156	3.388e-21	3.969e-05	8.14e-05	0.0001272	0.000179	0.0002377	0.000307	0.000388	0.0004755	0.0005697	0.0006692	0.0007733	0.0008811	0.0009924	0.001104	0.001217	0.001329	0.001441	0.001551	0.001662	0.001775	0.001895	0.002025	0.002169	0.002332	0.002519	0.002737	0.002988	0.003277	0.003608	0.003981	0.004391	0.004829	NaN	NaN	NaN	NaN	NaN	NaN	NaN	NaN	NaN	NaN	NaN	NaN	NaN	NaN	NaN	NaN
157	0	1.666e-05	3.847e-05	6.62e-05	9.967e-05	0.0001381	0.000184	0.0002385	0.0002999	0.0003692	0.0004463	0.0005306	0.0006202	0.0007136	0.0008102	0.0009111	0.001017	0.001127	0.001236	0.001348	0.001458	0.001567	0.001674	0.001778	0.001876	0.001969	0.002057	0.00214	0.002222	0.002307	0.002398	0.002501	0.002619	0.002757	0.002919	0.003109	0.003328	0.003573	0.003839	0.00412	NaN	NaN	NaN	NaN	NaN	NaN	NaN	NaN	NaN
158	0	2.255e-05	4.626e-05	7.242e-05	0.0001016	0.0001332	0.0001692	0.0002099	0.000253	0.0002998	0.0003505	0.0004049	0.0004629	0.0005249	0.0005897	0.0006578	0.0007313	0.0008103	0.0008945	0.0009844	0.001078	0.001174	0.001271	0.001367	0.001461	0.001552	0.001639	0.001719	0.001789	0.00185	0.001901	0.001948	0.001995	0.002048	0.002113	0.002197	0.002306	0.002445	0.002623	0.002845	0.003117	0.003441	0.00381	0.004212	NaN	NaN	NaN	NaN	NaN
159	0	-3.661e-05	-5.437e-05	-5.257e-05	-3.519e-05	-8.224e-06	2.477e-05	6.377e-05	0.0001118	0.0001726	0.0002482	0.0003375	0.0004274	0.0005107	0.0005865	0.0006595	0.0007337	0.0008098	0.0008883	0.0009687	0.00105	0.00113	0.001209	0.00129	0.001368	0.001446	0.001519	0.001587	0.001649	0.001703	0.001748	0.001783	0.001811	0.00183	0.001845	0.001855	0.001861	0.001865	0.001871	0.001886	0.001917	0.001976	0.002065	0.002191	0.002357	0.002568	0.002828	0.00314	0.003501
160	-2.711e-20	0.0001562	0.0003115	0.0004654	0.0006159	0.0007592	0.0008729	0.0009572	0.001023	0.001072	0.001109	0.001133	0.001146	0.001149	0.001142	0.001127	0.001103	0.001085	0.001072	0.001063	0.00106	0.001058	0.001059	0.001062	0.001069	0.001076	0.001085	0.001095	0.001107	0.001119	0.001133	0.001148	0.001168	0.001192	0.001219	0.001245	0.001271	0.001299	0.001327	0.001356	0.001383	0.001412	0.001437	0.001452	0.001457	0.001454	0.001446	0.001432	0.00141
161	0	4.065e-05	8.787e-05	0.0001405	0.000197	0.000258	0.0003267	0.0004021	0.0004792	0.0005574	0.0006366	0.000717	0.0007944	0.0008662	0.0009322	0.0009945	0.001053	0.001107	0.001157	0.001206	0.001254	0.0013	0.001346	0.001392	0.001443	0.001503	0.00158	0.00168	0.001811	0.001982	0.002198	0.002469	0.002802	0.003203	0.003672	0.004203	0.004777	0.005375	NaN	NaN	NaN	NaN	NaN	NaN	NaN	NaN	NaN	NaN	NaN
162	1.694e-20	-3.333e-05	-5.904e-05	-7.694e-05	-8.812e-05	-9.202e-05	-8.739e-05	-7.364e-05	-5.21e-05	-2.344e-05	1.332e-05	5.841e-05	0.0001093	0.0001621	0.000216	0.0002727	0.0003318	0.0003929	0.0004543	0.0005167	0.0005793	0.0006409	0.0007025	0.000762	0.0008182	0.0008712	0.0009195	0.0009629	0.001001	0.001035	0.001065	0.00109	0.001114	0.001133	0.001149	0.001164	0.001175	0.001184	0.00119	0.001194	0.001197	0.001199	0.001199	0.001196	0.00119	0.001181	0.00117	0.00116	0.001149
163	-2.711e-20	-6.428e-05	-0.0001003	-0.000109	-9.37e-05	-5.683e-05	-6.313e-06	5.757e-05	0.0001409	0.0002467	0.0003776	0.0005353	0.0007018	0.0008617	0.001014	0.001162	0.001304	0.001445	0.001583	0.001716	0.001843	0.00196	0.002068	0.002167	0.002259	0.002346	0.002427	0.002503	0.002576	0.002648	0.00272	0.002798	0.002886	0.002986	0.003103	0.003238	0.003392	0.003563	0.003748	0.003945	NaN	NaN	NaN	NaN	NaN	NaN	NaN	NaN	NaN
164	-1.355e-20	-2.03e-05	-2.801e-05	-2.289e-05	-7.608e-06	1.191e-05	3.464e-05	6.088e-05	9.098e-05	0.0001285	0.0001748	0.0002271	0.0002778	0.0003218	0.0003597	0.0003946	0.0004303	0.0004678	0.0005059	0.0005459	0.0005855	0.0006236	0.0006623	0.000701	0.0007384	0.0007742	0.0008067	0.0008347	0.0008564	0.0008736	0.0008846	0.0008925	0.000899	0.0009035	0.000908	0.0009137	0.0009205	0.0009288	0.0009393	0.0009544	0.0009726	0.0009951	0.001019	0.001042	0.001063	0.001083	0.001099	0.001114	0.001125
165	1.355e-20	-0.0001639	-0.0002966	-0.0004004	-0.000475	-0.000522	-0.0005392	-0.0005285	-0.0004921	-0.0004295	-0.0003473	-0.0002452	-0.0001373	-3.841e-05	5.359e-05	0.0001416	0.0002268	0.0003067	0.0003837	0.0004587	0.0005307	0.0006042	0.0006796	0.0007537	0.0008253	0.0008934	0.0009567	0.001014	0.001067	0.001114	0.001154	0.001191	0.001222	0.001248	0.001271	0.001292	0.00131	0.001325	0.001338	0.001351	0.001365	0.00138	0.001397	0.001415	0.001434	0.001452	0.001471	0.001492	0.001517
166	-6.776e-21	-4.731e-05	-8.037e-05	-9.949e-05	-0.0001064	-0.0001033	-8.938e-05	-6.45e-05	-3.13e-05	1.18e-05	6.58e-05	0.000131	0.0002009	0.0002667	0.0003282	0.0003874	0.000446	0.0005057	0.0005651	0.0006252	0.0006856	0.0007458	0.0008072	0.0008681	0.0009299	0.0009929	0.001055	0.001116	0.001173	0.001227	0.001278	0.001326	0.00137	0.00141	0.001445	0.001476	0.001501	0.00152	0.001533	0.001541	0.001546	0.001547	0.001544	0.001536	0.001525	0.001509	0.00149	0.00147	0.001449
167	4.066e-20	-0.0001951	-0.0003486	-0.0004632	-0.0005446	-0.0005915	-0.0006052	-0.0005877	-0.0005419	-0.0004793	-0.0003971	-0.0002941	-0.0001907	-0.0001075	-4.378e-05	2.403e-06	3.453e-05	5.434e-05	6.323e-05	6.432e-05	6.516e-05	6.684e-05	6.956e-05	7.246e-05	7.582e-05	8.135e-05	8.911e-05	9.808e-05	0.0001083	0.0001217	0.0001368	0.0001542	0.0001735	0.0001948	0.0002189	0.0002439	0.0002681	0.0002916	0.0003148	0.0003382	0.0003591	0.0003793	0.0003962	0.0004089	0.0004164	0.0004187	0.0004181	0.0004158	0.0004116
168	6.776e-21	-7.209e-05	-0.0001287	-0.0001698	-0.0001978	-0.0002133	-0.0002137	-0.0002008	-0.0001812	-0.0001551	-0.0001215	-8.009e-05	-3.814e-05	-2.795e-06	2.361e-05	4.324e-05	5.727e-05	6.67e-05	7.324e-05	8.176e-05	9.16e-05	0.0001024	0.0001158	0.0001305	0.0001453	0.000163	0.0001824	0.0002028	0.0002224	0.0002417	0.0002586	0.0002753	0.0002936	0.000311	0.0003288	0.0003471	0.0003638	0.0003789	0.0003925	0.0004061	0.0004192	0.0004329	0.0004445	0.0004505	0.0004521	0.0004485	0.0004409	0.0004311	0.0004195
169	-1.694e-21	-1.132e-05	-1.62e-05	-1.541e-05	-8.993e-06	2.485e-06	1.774e-05	3.776e-05	6.374e-05	9.676e-05	0.0001375	0.0001872	0.0002417	0.0002985	0.000358	0.0004207	0.0004868	0.0005566	0.0006282	0.000702	0.0007767	0.0008512	0.0009247	0.0009964	0.001065	0.001131	0.001193	0.001249	0.001301	0.001347	0.001387	0.001422	0.001453	0.001479	0.001502	0.001522	0.00154	0.001555	0.001567	0.001579	0.00159	0.001602	0.001614	0.001624	0.001635	0.001647	0.001662	0.001682	0.00171
170	-2.711e-20	-0.0001271	-0.0002078	-0.0002434	-0.0002393	-0.000198	-0.0001254	-2.757e-05	0.0001011	0.0002647	0.0004676	0.0007132	0.0009811	0.00124	0.001491	0.001741	0.001992	0.00225	0.002524	0.002819	0.003135	0.003471	0.003829	0.004206	0.004609	0.005031	0.005463	NaN	NaN	NaN	NaN	NaN	NaN	NaN	NaN	NaN	NaN	NaN	NaN	NaN	NaN	NaN	NaN	NaN	NaN	NaN	NaN	NaN	NaN
171	3.388e-20	-7.436e-05	-0.0001306	-0.0001678	-0.0001904	-0.0001999	-0.0001941	-0.000175	-0.0001484	-0.0001132	-6.788e-05	-1.191e-05	4.678e-05	9.877e-05	0.0001406	0.0001763	0.0002062	0.000231	0.0002528	0.0002754	0.0002981	0.0003219	0.0003466	0.0003701	0.0003927	0.0004157	0.0004381	0.0004595	0.0004789	0.0004963	0.0005098	0.0005211	0.0005295	0.0005356	0.0005412	0.0005455	0.0005495	0.000552	0.0005543	0.0005575	0.0005622	0.0005704	0.0005802	0.0005916	0.0006036	0.0006148	0.0006263	0.0006384	0.0006521
172	1.016e-20	-4.739e-05	-7.886e-05	-9.536e-05	-9.802e-05	-8.806e-05	-6.669e-05	-3.6e-05	5.216e-06	5.822e-05	0.0001239	0.0002033	0.0002906	0.0003743	0.0004541	0.0005309	0.0006047	0.0006756	0.000745	0.0008125	0.0008778	0.0009402	0.001	0.001055	0.001107	0.001157	0.001204	0.001248	0.001289	0.001328	0.001364	0.001398	0.001431	0.001461	0.00149	0.001519	0.001546	0.001572	0.001597	0.001621	0.001647	0.001674	0.001703	0.001734	0.00177	0.001815	0.001871	0.001945	0.00204
173	5.421e-20	-0.0002416	-0.0004407	-0.0005999	-0.0007213	-0.0008057	-0.0008536	-0.0008682	-0.0008547	-0.0008154	-0.0007513	-0.0006632	-0.0005724	-0.000501	-0.0004467	-0.0004065	-0.0003801	-0.000364	-0.0003546	-0.0003459	-0.0003361	-0.0003238	-0.0003079	-0.0002899	-0.0002684	-0.0002439	-0.0002176	-0.0001885	-0.0001594	-0.0001309	-0.0001063	-8.544e-05	-6.86e-05	-5.532e-05	-4.287e-05	-3.289e-05	-2.575e-05	-2.089e-05	-1.876e-05	-1.739e-05	-1.697e-05	-1.513e-05	-1.169e-05	-5.945e-06	1.097e-06	7.283e-06	1.502e-05	2.557e-05	3.817e-05
174	-6.776e-21	-0.0001173	-0.0002076	-0.0002689	-0.0003055	-0.0003192	-0.0003072	-0.0002723	-0.0002238	-0.0001603	-7.988e-05	1.839e-05	0.0001218	0.0002167	0.000296	0.0003636	0.0004205	0.0004684	0.0005093	0.0005498	0.0005884	0.0006248	0.0006595	0.0006912	0.0007185	0.0007465	0.000773	0.0007976	0.0008194	0.0008401	0.0008571	0.0008722	0.000887	0.0009009	0.0009153	0.0009314	0.000948	0.0009655	0.000984	0.001004	0.001023	0.001044	0.001065	0.001083	0.001098	0.001108	0.001114	0.001116	0.001116
175	2.033e-20	-6.171e-05	-9.765e-05	-0.000109	-9.83e-05	-6.492e-05	-1.193e-05	6.021e-05	0.0001565	0.0002811	0.0004382	0.0006323	0.000854	0.001087	0.001332	0.001595	0.001874	0.002174	0.002496	0.00284	0.003204	0.003584	0.003976	0.004376	0.004782	0.005192	0.005595	NaN	NaN	NaN	NaN	NaN	NaN	NaN	NaN	NaN	NaN	NaN	NaN	NaN	NaN	NaN	NaN	NaN	NaN	NaN	NaN	NaN	NaN
176	7.623e-21	-1.886e-06	1.4e-05	5.229e-05	0.0001086	0.00018	0.0002679	0.000374	0.0004995	0.0006482	0.0008207	0.001009	0.001205	0.001398	0.001589	0.001782	0.001979	0.002182	0.002392	0.002611	0.00284	0.003084	0.00335	0.003639	0.003954	0.004294	0.004656	0.005034	0.005418	NaN	NaN	NaN	NaN	NaN	NaN	NaN	NaN	NaN	NaN	NaN	NaN	NaN	NaN	NaN	NaN	NaN	NaN	NaN	NaN
177	1.694e-21	2.173e-05	4.395e-05	6.772e-05	9.317e-05	0.0001203	0.0001504	0.0001832	0.0002173	0.0002534	0.000292	0.0003325	0.0003758	0.0004213	0.0004679	0.0005158	0.0005655	0.000617	0.0006695	0.0007242	0.00078	0.000836	0.0008924	0.000948	0.001003	0.001058	0.001114	0.001169	0.001224	0.001279	0.001336	0.001398	0.001471	0.001559	0.001669	0.001806	0.001972	0.002174	0.002415	0.002701	0.003034	0.003413	0.00383	0.004269	NaN	NaN	NaN	NaN	NaN
178	3.388e-21	-3.404e-05	-5.89e-05	-7.428e-05	-8.184e-05	-8.375e-05	-8e-05	-7.022e-05	-5.602e-05	-3.619e-05	-9.773e-06	2.369e-05	6.041e-05	9.606e-05	0.0001282	0.0001589	0.0001902	0.0002232	0.0002565	0.000291	0.000326	0.0003611	0.0003968	0.0004316	0.0004645	0.0004976	0.0005294	0.0005584	0.0005841	0.0006077	0.0006284	0.0006473	0.0006641	0.0006785	0.0006917	0.0007037	0.0007132	0.0007212	0.0007281	0.0007348	0.0007409	0.0007478	0.0007544	0.0007608	0.0007663	0.0007706	0.000774	0.0007791	0.0007839
179	0	2.319e-05	4.767e-05	7.49e-05	0.0001055	0.0001402	0.0001802	0.0002263	0.0002784	0.0003361	0.0003996	0.0004677	0.0005406	0.0006185	0.0007014	0.0007906	0.0008874	0.0009926	0.001105	0.001223	0.001349	0.001481	0.001625	0.001782	0.001956	0.00215	0.002367	0.002609	0.002877	0.003176	0.003508	0.003873	0.004269	0.004686	0.005112	NaN	NaN	NaN	NaN	NaN	NaN	NaN	NaN	NaN	NaN	NaN	NaN	NaN	NaN
180	0	-0.0008453	-0.001536	-0.002078	-0.002477	-0.002727	-0.002841	-0.002828	-0.002692	-0.002453	-0.002119	-0.001695	-0.001265	-0.0009034	-0.0006047	-0.0003646	-0.0001785	-4.054e-05	6.164e-05	0.0001351	0.0001906	0.0002389	0.0002829	0.0003204	0.0003546	0.0003841	0.0004153	0.0004435	0.0004741	0.000503	0.0005296	0.0005595	0.0005874	0.0006155	0.0006537	0.000699	0.000754	0.0008149	0.0008905	0.0009782	0.001086	0.001214	0.00136	0.001529	0.001724	0.001937	0.00217	0.002418	NaN
181	0	1.058e-05	2.518e-05	4.221e-05	6.196e-05	8.529e-05	0.0001119	0.0001426	0.0001778	0.0002156	0.0002548	0.0002953	0.0003349	0.000372	0.0004068	0.0004402	0.0004732	0.0005071	0.0005399	0.0005712	0.0006013	0.0006307	0.000661	0.0006911	0.0007205	0.0007508	0.0007812	0.0008105	0.000837	0.0008624	0.0008863	0.0009099	0.0009334	0.0009555	0.0009778	0.001	0.00102	0.001038	0.001053	0.001067	0.001078	0.001088	0.001094	0.001096	0.001095	0.001092	0.001089	0.001093	0.001107
182	-5.421e-20	-0.0002929	-0.0005227	-0.0006984	-0.0008277	-0.0009022	-0.0009228	-0.0008943	-0.00082	-0.0007191	-0.0005922	-0.0004334	-0.0002723	-0.0001402	-3.315e-05	5.186e-05	0.0001128	0.0001502	0.00017	0.0001776	0.0001835	0.0001954	0.0002086	0.0002192	0.0002274	0.0002354	0.0002463	0.0002614	0.0002816	0.0003054	0.0003286	0.0003529	0.000374	0.0003979	0.000427	0.0004593	0.0004905	0.0005176	0.0005426	0.0005662	0.0005885	0.0006116	0.000633	0.0006542	0.0006714	0.0006827	0.0006912	0.0007012	0.0007147
183	-6.776e-21	-6.812e-05	-0.0001067	-0.0001125	-8.921e-05	-3.962e-05	3.225e-05	0.0001239	0.0002393	0.0003813	0.0005529	0.0007494	0.0009508	0.001144	0.001326	0.001499	0.001663	0.001819	0.001968	0.00211	0.002244	0.002367	0.002484	0.002595	0.002701	0.002802	0.002897	0.002986	0.003067	0.003141	0.003204	0.003257	0.003299	0.003329	0.003352	0.003366	0.003374	0.003377	0.003378	0.003384	0.003398	0.003425	0.00347	0.003532	0.003612	0.003705	0.003811	NaN	NaN
184	0	-8.402e-05	-0.0001461	-0.0001842	-0.0002014	-0.0002015	-0.0001817	-0.0001446	-9.508e-05	-3.061e-05	5.015e-05	0.0001472	0.0002512	0.0003492	0.0004362	0.0005144	0.0005855	0.0006486	0.0007055	0.0007598	0.0008107	0.0008591	0.0009056	0.0009487	0.0009887	0.001028	0.001064	0.0011	0.001132	0.001164	0.001191	0.001214	0.001233	0.001247	0.001257	0.001265	0.001269	0.001273	0.001274	0.001274	0.001275	0.001278	0.001284	0.001292	0.001302	0.001312	0.001323	0.001335	0.001347
185	1.355e-20	-6.682e-05	-0.0001157	-0.0001476	-0.0001638	-0.000166	-0.000154	-0.0001298	-9.573e-05	-5.043e-05	6.84e-06	7.719e-05	0.0001526	0.0002229	0.0002856	0.0003423	0.000394	0.0004421	0.000488	0.0005323	0.000574	0.0006126	0.000649	0.0006825	0.0007131	0.0007427	0.00077	0.0007937	0.0008131	0.0008287	0.0008404	0.0008492	0.0008559	0.0008594	0.0008607	0.0008602	0.0008571	0.000853	0.0008492	0.0008461	0.0008443	0.0008456	0.0008492	0.0008536	0.00086	0.000867	0.0008752	0.0008865	0.0008988
186	-1.355e-20	-0.0001244	-0.0002211	-0.0002914	-0.0003376	-0.0003612	-0.0003618	-0.0003412	-0.0003056	-0.0002575	-0.0001952	-0.0001173	-3.736e-05	3.143e-05	8.757e-05	0.0001311	0.0001645	0.0001906	0.0002115	0.0002317	0.0002535	0.0002761	0.0002999	0.0003241	0.0003473	0.0003712	0.0003963	0.0004211	0.0004439	0.000464	0.0004791	0.00049	0.0004977	0.0005014	0.0005018	0.0004996	0.0004946	0.0004873	0.0004789	0.000471	0.000464	0.0004614	0.0004606	0.0004607	0.0004623	0.0004652	0.0004693	0.0004747	0.0004805
187	0	-2.526e-05	-3.439e-05	-2.573e-05	-3.617e-06	2.535e-05	5.987e-05	0.0001001	0.0001469	0.0002034	0.0002708	0.0003452	0.0004145	0.0004726	0.0005185	0.0005563	0.00059	0.0006199	0.000646	0.0006691	0.0006894	0.000708	0.0007275	0.0007493	0.0007721	0.0007976	0.0008232	0.0008487	0.0008732	0.0008962	0.0009152	0.0009305	0.0009412	0.0009479	0.000953	0.0009566	0.0009577	0.0009575	0.000955	0.0009519	0.0009496	0.0009508	0.0009549	0.0009615	0.0009688	0.0009746	0.0009807	0.0009874	0.0009932
188	1.694e-21	1.196e-05	2.517e-05	4.069e-05	5.912e-05	8.058e-05	0.0001062	0.0001368	0.0001716	0.0002114	0.0002562	0.0003057	0.000359	0.0004168	0.0004787	0.0005455	0.0006184	0.0006979	0.0007833	0.0008747	0.0009707	0.00107	0.001171	0.001275	0.00138	0.001488	0.0016	0.001716	0.001839	0.001975	0.002127	0.002303	0.002512	0.002759	0.003053	0.003394	0.003782	0.004211	0.004676	NaN	NaN	NaN	NaN	NaN	NaN	NaN	NaN	NaN	NaN
189	0	-0.0001284	-0.000227	-0.0002955	-0.0003378	-0.0003585	-0.000351	-0.0003156	-0.0002636	-0.0001944	-0.0001058	3.165e-06	0.0001183	0.0002252	0.0003191	0.0004012	0.0004743	0.0005368	0.000588	0.0006342	0.0006756	0.0007127	0.0007462	0.0007737	0.0007942	0.0008116	0.0008253	0.0008357	0.0008429	0.0008478	0.0008485	0.0008458	0.0008403	0.0008318	0.0008238	0.0008162	0.0008075	0.0007994	0.0007905	0.0007825	0.0007759	0.0007729	0.0007736	0.0007763	0.00078	0.0007818	0.0007827	0.0007839	0.0007838
190	-4.235e-22	4.911e-06	1.559e-05	3.11e-05	4.805e-05	6.733e-05	8.876e-05	0.0001125	0.0001388	0.0001652	0.0001934	0.000224	0.0002531	0.0002788	0.0003002	0.0003207	0.0003413	0.0003628	0.0003844	0.0004061	0.000428	0.0004482	0.0004665	0.0004832	0.0004971	0.0005098	0.0005198	0.0005263	0.0005278	0.0005257	0.0005189	0.0005095	0.0005005	0.0004921	0.000485	0.00048	0.0004757	0.0004728	0.000472	0.0004747	0.0004802	0.0004902	0.0005028	0.0005146	0.0005253	0.0005345	0.0005422	0.0005503	0.0005585
191	2.033e-20	-3.308e-05	-5.243e-05	-5.919e-05	-5.515e-05	-4.307e-05	-2.377e-05	1.103e-06	3.21e-05	7.108e-05	0.000119	0.0001768	0.000235	0.0002869	0.0003319	0.000372	0.0004093	0.000445	0.0004803	0.000515	0.0005474	0.0005769	0.0006023	0.0006249	0.000645	0.0006649	0.0006835	0.0007	0.0007122	0.0007205	0.0007242	0.0007256	0.0007257	0.0007258	0.0007271	0.0007298	0.000731	0.0007311	0.0007303	0.000731	0.0007335	0.000739	0.0007456	0.0007516	0.0007562	0.0007585	0.0007592	0.0007607	0.0007627
192	-1.016e-20	-3.038e-05	-4.577e-05	-4.912e-05	-4.169e-05	-2.52e-05	-6.346e-06	1.542e-05	4.32e-05	7.838e-05	0.0001214	0.0001735	0.000223	0.0002641	0.0002985	0.0003285	0.000355	0.0003833	0.0004125	0.0004426	0.0004721	0.0005013	0.00053	0.0005603	0.0005912	0.0006231	0.0006532	0.000681	0.0007036	0.0007212	0.000733	0.0007412	0.0007455	0.0007459	0.0007439	0.0007406	0.0007347	0.000728	0.0007213	0.0007158	0.0007129	0.0007135	0.0007153	0.0007178	0.0007219	0.0007263	0.0007305	0.0007365	0.0007437
193	8.47e-22	-8.497e-06	-8.434e-06	2.44e-06	2.305e-05	4.887e-05	8.009e-05	0.000117	0.0001603	0.0002128	0.000275	0.0003425	0.0004106	0.0004744	0.000533	0.0005882	0.0006424	0.0006957	0.0007477	0.0007975	0.0008439	0.0008866	0.0009284	0.0009691	0.001009	0.001049	0.001088	0.001125	0.001158	0.001187	0.001213	0.001236	0.001257	0.001276	0.001294	0.00131	0.001323	0.001334	0.001343	0.001352	0.001362	0.001374	0.001386	0.001396	0.001404	0.001411	0.001415	0.00142	0.001426
194	-1.694e-21	2.619e-05	5.78e-05	9.545e-05	0.0001388	0.0001886	0.0002466	0.0003132	0.0003871	0.000468	0.0005557	0.000649	0.0007434	0.0008378	0.0009312	0.001025	0.001121	0.001217	0.001314	0.001412	0.001511	0.00161	0.00171	0.001813	0.001917	0.002024	0.002131	0.002239	0.002348	0.00246	0.002576	0.002701	0.002839	0.002992	0.003164	0.00336	0.003579	0.003823	0.004087	0.004369	0.004663	NaN	NaN	NaN	NaN	NaN	NaN	NaN	NaN
195	1.016e-20	-5.291e-05	-7.891e-05	-7.832e-05	-5.387e-05	-1.396e-05	3.336e-05	8.761e-05	0.0001516	0.0002285	0.0003192	0.0004205	0.0005121	0.0005821	0.0006312	0.0006613	0.000677	0.0006823	0.0006776	0.0006667	0.000651	0.000631	0.0006096	0.0005919	0.0005786	0.0005702	0.0005673	0.0005692	0.000576	0.0005896	0.0006055	0.0006247	0.0006486	0.0006765	0.0007073	0.0007408	0.0007772	0.0008146	0.0008541	0.0008962	0.0009385	0.0009833	0.001027	0.001066	0.001101	0.001133	0.001162	0.001188	0.00121
196	5.082e-21	1.046e-05	2.713e-05	5.172e-05	8.372e-05	0.0001227	0.000169	0.0002229	0.0002846	0.0003543	0.0004276	0.0005027	0.0005758	0.0006434	0.0007036	0.0007587	0.0008089	0.000854	0.0008945	0.0009304	0.0009616	0.0009913	0.001021	0.001053	0.001086	0.001122	0.001161	0.001201	0.001242	0.001281	0.001318	0.001351	0.001381	0.001407	0.001427	0.001441	0.001446	0.001444	0.001435	0.001421	0.001403	0.001386	0.001368	0.001349	0.001334	0.001325	0.001327	0.001347	0.00139
197	3.388e-21	4.308e-05	9.139e-05	0.0001445	0.0001999	0.0002577	0.0003155	0.0003716	0.000425	0.0004742	0.0005192	0.0005587	0.0005902	0.0006126	0.0006266	0.0006353	0.0006409	0.0006474	0.0006581	0.0006767	0.0007048	0.0007437	0.0007964	0.0008624	0.0009397	0.00103	0.001133	0.001247	0.001372	0.001507	0.001652	0.00181	0.001986	0.002182	0.002402	0.002652	0.002932	0.003246	0.003597	0.003981	0.004395	0.004833	NaN	NaN	NaN	NaN	NaN	NaN	NaN
198	1.694e-21	-1.639e-05	-2.203e-05	-1.737e-05	-2.857e-06	1.895e-05	4.566e-05	7.788e-05	0.0001173	0.0001657	0.0002235	0.0002899	0.0003564	0.0004185	0.000476	0.0005294	0.0005802	0.00063	0.0006776	0.0007223	0.0007634	0.0008006	0.0008355	0.0008696	0.0009028	0.0009351	0.0009659	0.0009944	0.001019	0.001041	0.001059	0.001075	0.001089	0.0011	0.001109	0.001117	0.001122	0.001126	0.00113	0.001135	0.00114	0.001149	0.001159	0.00117	0.001184	0.0012	0.00122	0.001248	0.001284
199	3.388e-21	3.879e-05	7.96e-05	0.0001239	0.0001732	0.0002273	0.0002848	0.0003466	0.0004135	0.0004857	0.0005614	0.0006393	0.0007175	0.000795	0.0008708	0.000945	0.001018	0.001092	0.001164	0.001235	0.001303	0.001368	0.001432	0.001495	0.001555	0.001613	0.001668	0.001717	0.00176	0.001795	0.001823	0.001845	0.00186	0.001867	0.001868	0.001863	0.001853	0.001838	0.001821	0.001805	0.001793	0.001791	0.001802	0.001831	0.001885	0.001969	0.002086	0.002241	0.002438
200	0	-5.303e-06	-3.277e-06	7.39e-06	2.459e-05	4.533e-05	6.927e-05	9.721e-05	0.0001302	0.00017	0.0002168	0.0002676	0.0003186	0.0003655	0.000407	0.0004459	0.0004849	0.0005252	0.0005651	0.0006026	0.0006369	0.0006685	0.0007	0.0007302	0.0007597	0.0007908	0.0008207	0.0008474	0.0008693	0.0008874	0.0009018	0.0009133	0.0009217	0.0009251	0.0009257	0.0009235	0.0009161	0.0009061	0.0008947	0.0008829	0.0008708	0.0008601	0.0008504	0.0008407	0.0008331	0.0008266	0.0008213	0.0008202	0.000821
201	-6.776e-21	-9.712e-05	-0.0001637	-0.0002014	-0.0002148	-0.0002084	-0.0001836	-0.0001458	-9.582e-05	-3.142e-05	4.921e-05	0.000147	0.0002498	0.0003356	0.0004035	0.0004573	0.0004991	0.0005312	0.0005592	0.0005852	0.0006089	0.0006311	0.0006525	0.0006716	0.0006924	0.0007172	0.0007438	0.000773	0.0008027	0.0008323	0.0008591	0.0008842	0.0009072	0.0009285	0.0009498	0.0009706	0.0009886	0.001006	0.001021	0.001035	0.001049	0.001066	0.001084	0.001103	0.001119	0.001133	0.001144	0.001156	0.001167
202	4.235e-22	1.242e-05	3.3e-05	6.122e-05	9.624e-05	0.0001392	0.0001905	0.0002516	0.0003233	0.0004051	0.0004945	0.0005924	0.0006937	0.0007953	0.0008971	0.001002	0.001111	0.001225	0.001343	0.001463	0.001587	0.001714	0.001845	0.001981	0.002122	0.002266	0.002413	0.002561	0.002707	0.002854	0.003	0.003147	0.003298	0.003455	0.003618	0.003788	0.003966	0.004154	0.00435	0.004553	0.004758	NaN	NaN	NaN	NaN	NaN	NaN	NaN	NaN
203	-8.47e-22	1.209e-05	2.515e-05	3.966e-05	5.609e-05	7.457e-05	9.591e-05	0.0001207	0.0001486	0.0001802	0.0002142	0.0002496	0.0002859	0.000323	0.0003614	0.000402	0.0004449	0.0004896	0.0005348	0.0005803	0.0006246	0.0006683	0.0007122	0.0007548	0.0007952	0.0008327	0.0008659	0.0008945	0.0009178	0.0009359	0.0009484	0.0009571	0.0009625	0.0009632	0.000962	0.0009589	0.0009537	0.0009468	0.000938	0.0009284	0.0009192	0.0009116	0.0009033	0.0008927	0.0008812	0.0008665	0.00085	0.0008337	0.0008174
204	-3.388e-21	-2.259e-05	-4.063e-05	-5.251e-05	-5.859e-05	-6.042e-05	-5.616e-05	-4.568e-05	-3.148e-05	-1.285e-05	1.031e-05	3.806e-05	6.88e-05	0.0001005	0.0001301	0.0001588	0.0001885	0.0002185	0.0002484	0.00028	0.0003127	0.0003467	0.0003818	0.0004168	0.0004505	0.0004857	0.000521	0.0005547	0.0005861	0.0006149	0.0006394	0.0006611	0.0006797	0.0006947	0.0007069	0.0007174	0.0007234	0.0007252	0.000724	0.0007216	0.0007191	0.0007183	0.0007176	0.000717	0.000717	0.000717	0.0007177	0.0007218	0.0007295
205	-3.388e-21	-2.088e-05	-3.111e-05	-3.072e-05	-2.109e-05	-3.848e-06	1.757e-05	4.413e-05	7.788e-05	0.0001203	0.0001723	0.0002346	0.0002997	0.000364	0.000427	0.0004906	0.0005557	0.0006251	0.0006973	0.0007733	0.000853	0.0009374	0.001027	0.001123	0.001224	0.001331	0.001446	0.001567	0.001696	0.001833	0.001978	0.002134	0.0023	0.002478	0.002672	0.002883	0.003111	0.003357	0.00362	0.0039	0.004196	0.004504	0.004818	NaN	NaN	NaN	NaN	NaN	NaN
206	-1.906e-21	9.481e-06	2.963e-05	5.896e-05	9.507e-05	0.0001386	0.0001902	0.0002513	0.0003222	0.0004032	0.0004923	0.0005893	0.0006886	0.000785	0.0008795	0.0009758	0.001075	0.001176	0.001277	0.001377	0.001474	0.001568	0.001661	0.001751	0.001838	0.001921	0.002	0.002071	0.002137	0.0022	0.002262	0.002331	0.002414	0.002515	0.002641	0.002797	0.00299	0.003224	0.003503	0.003828	0.004196	0.004598	NaN	NaN	NaN	NaN	NaN	NaN	NaN
207	-1.271e-21	6.863e-06	2.307e-05	5.023e-05	8.656e-05	0.0001302	0.0001812	0.0002401	0.0003063	0.0003805	0.0004573	0.0005337	0.0006051	0.0006666	0.0007174	0.0007611	0.0007984	0.0008301	0.0008544	0.0008733	0.0008876	0.0009025	0.0009193	0.000937	0.0009553	0.0009762	0.0009977	0.00102	0.001042	0.001066	0.001088	0.001109	0.001128	0.001146	0.001164	0.001184	0.001202	0.00122	0.001236	0.001252	0.001268	0.001285	0.001302	0.001318	0.001333	0.001345	0.001353	0.001362	0.00137
208	5.421e-20	-0.0001142	-0.0002004	-0.000261	-0.0002975	-0.000314	-0.0003079	-0.0002826	-0.0002471	-0.0001998	-0.0001398	-6.443e-05	1.249e-05	7.671e-05	0.0001248	0.0001591	0.0001829	0.0001982	0.0002093	0.0002227	0.0002378	0.0002547	0.0002729	0.0002931	0.0003145	0.0003412	0.0003715	0.0004038	0.0004368	0.0004688	0.0004979	0.0005252	0.0005506	0.0005742	0.000596	0.0006167	0.0006346	0.0006505	0.0006645	0.0006778	0.000692	0.0007079	0.0007246	0.0007408	0.0007568	0.0007714	0.0007845	0.0007978	0.0008101
209	-3.388e-21	-3.806e-05	-6.291e-05	-7.537e-05	-7.657e-05	-6.831e-05	-5.267e-05	-3.043e-05	-2.02e-08	4.041e-05	9.193e-05	0.000156	0.0002267	0.0002972	0.0003683	0.000442	0.0005198	0.000603	0.0006916	0.0007867	0.0008869	0.0009921	0.001101	0.001213	0.001327	0.001442	0.001556	0.001668	0.001777	0.001883	0.001984	0.00208	0.002173	0.002261	0.002346	0.00243	0.002514	0.0026	0.002692	0.002795	0.002911	0.003046	0.0032	0.003375	0.003572	0.00379	0.004027	0.004278	NaN
210	-3.176e-21	1.109e-05	4.291e-05	8.416e-05	0.0001339	0.000194	0.0002658	0.0003498	0.000447	0.0005579	0.000679	0.0008073	0.0009259	0.001022	0.001107	0.001185	0.001253	0.001309	0.001353	0.001382	0.001395	0.001395	0.001391	0.001391	0.001397	0.00141	0.001423	0.001438	0.001454	0.00147	0.001485	0.001503	0.00152	0.001533	0.001536	0.00153	0.001513	0.001487	0.001453	0.001416	0.001378	0.00134	0.001299	0.00126	0.001225	0.001201	0.001186	0.001186	0.0012
211	0	1.062e-05	2.14e-05	3.256e-05	4.384e-05	5.497e-05	6.676e-05	7.929e-05	9.174e-05	0.0001039	0.0001156	0.0001269	0.000138	0.0001498	0.0001617	0.0001752	0.0001921	0.0002125	0.0002362	0.0002637	0.0002945	0.0003282	0.0003651	0.0004041	0.0004431	0.0004829	0.0005227	0.0005599	0.0005929	0.0006211	0.0006437	0.000662	0.0006769	0.0006879	0.0006958	0.000702	0.0007052	0.0007044	0.0007011	0.0006972	0.0006945	0.0006936	0.000693	0.0006912	0.0006879	0.0006829	0.0006766	0.0006709	0.0006664
212	6.776e-21	-4.503e-05	-8.095e-05	-0.0001065	-0.0001262	-0.0001338	-0.0001287	-0.0001095	-7.09e-05	-2.239e-05	4.174e-05	0.0001211	0.0002121	0.0003106	0.0004143	0.0005207	0.0006316	0.000742	0.0008521	0.0009571	0.001059	0.001153	0.00124	0.001317	0.001383	0.001444	0.001503	0.001554	0.001598	0.001631	0.001651	0.001663	0.001669	0.001667	0.001659	0.001642	0.001609	0.001558	0.001495	0.00142	0.001341	0.00126	0.001171	0.00108	0.0009851	0.000891	0.0008017	0.0007235	0.0006594
213	2.118e-22	-9.324e-07	2.151e-06	1.028e-05	2.303e-05	3.893e-05	5.814e-05	8.134e-05	0.0001092	0.0001426	0.0001812	0.0002236	0.0002682	0.0003136	0.0003593	0.0004068	0.0004573	0.0005113	0.0005677	0.0006255	0.0006845	0.0007455	0.0008091	0.0008742	0.0009391	0.001005	0.00107	0.001135	0.001196	0.001255	0.001313	0.001369	0.001424	0.001479	0.001533	0.001588	0.001644	0.0017	0.001757	0.001819	0.001888	0.001965	0.002052	0.002149	0.00226	0.002387	0.002534	0.002704	0.0029
214	0	4.516e-05	9.117e-05	0.0001389	0.0001887	0.0002415	0.0002994	0.0003612	0.0004226	0.0004822	0.0005384	0.0005901	0.0006375	0.0006804	0.0007189	0.0007544	0.0007876	0.0008191	0.0008509	0.0008862	0.0009259	0.0009712	0.001024	0.001083	0.001146	0.001215	0.001287	0.001361	0.001437	0.001512	0.001585	0.001655	0.001723	0.001787	0.001848	0.001908	0.001967	0.002032	0.002106	0.002193	0.0023	0.002433	0.002596	0.002791	0.003023	0.003295	0.003604	0.003947	0.004311
215	-1.016e-20	4.377e-05	8.742e-05	0.0001314	0.0001756	0.0002178	0.0002547	0.0002865	0.0003148	0.0003418	0.0003667	0.0003898	0.0004123	0.0004352	0.0004581	0.0004828	0.0005105	0.0005439	0.0005824	0.0006267	0.0006747	0.0007264	0.0007814	0.0008376	0.0008921	0.0009454	0.0009953	0.001041	0.001081	0.001115	0.001141	0.001162	0.001179	0.001193	0.001204	0.001216	0.001227	0.001239	0.001252	0.001268	0.001287	0.001311	0.001339	0.001369	0.001401	0.001436	0.001474	0.001522	0.001582
216	0	-8.775e-05	-0.0001313	-0.0001427	-0.0001229	-7.857e-05	-2.11e-05	4.722e-05	0.0001318	0.0002354	0.0003583	0.0005074	0.0006479	0.0007592	0.0008469	0.0009139	0.0009656	0.001008	0.001044	0.001077	0.001108	0.001136	0.001161	0.001195	0.001239	0.001295	0.001359	0.00143	0.00151	0.001595	0.001684	0.001778	0.001877	0.001985	0.002099	0.002223	0.002353	0.002495	0.002646	0.002803	0.002968	0.003138	NaN	NaN	NaN	NaN	NaN	NaN	NaN
217	-1.016e-20	4.584e-05	9.275e-05	0.0001414	0.0001925	0.0002442	0.0002972	0.0003508	0.0004042	0.0004583	0.0005115	0.0005631	0.0006122	0.0006587	0.0007018	0.0007421	0.0007811	0.0008193	0.0008567	0.000894	0.0009301	0.0009651	0.0009997	NaN	NaN	NaN	NaN	NaN	NaN	NaN	NaN	NaN	NaN	NaN	NaN	NaN	NaN	NaN	NaN	NaN	NaN	NaN	NaN	NaN	NaN	NaN	NaN	NaN	NaN
218	1.694e-21	1.746e-05	3.658e-05	5.683e-05	7.836e-05	0.0001021	0.0001291	0.0001599	0.0001929	0.0002267	0.0002597	0.0002924	0.000325	0.000357	0.0003879	0.0004203	0.0004541	0.0004893	0.0005249	0.0005619	0.0006005	0.0006416	0.0006844	0.0007268	0.0007676	0.0008087	0.0008469	0.0008826	0.0009151	0.000945	0.0009716	0.0009962	0.00102	0.001043	0.001068	0.001096	0.001124	0.001153	0.001183	0.001213	0.001244	0.001278	0.001312	0.001345	0.001376	0.001405	0.001434	0.001468	0.001508
219	6.776e-21	3.648e-05	7.383e-05	0.0001128	0.0001536	0.000196	0.0002417	0.0002894	0.0003356	0.0003804	0.000423	0.0004632	0.0005011	0.0005361	0.0005671	0.0005955	0.0006227	0.0006502	0.0006795	0.0007128	0.0007494	0.0007894	0.0008331	0.000879	0.0009271	0.0009779	0.001029	0.00108	0.001125	0.001166	0.001199	0.001227	0.001248	0.001264	0.001275	0.00128	0.00128	0.001276	0.001269	0.001261	0.001255	0.001253	0.001253	0.001253	0.001255	0.001258	0.001262	0.001267	0.001274
220	3.388e-21	-1.867e-05	-1.549e-05	6.605e-06	4.576e-05	9.273e-05	0.000148	0.0002107	0.0002805	0.0003615	0.0004532	0.0005512	0.0006388	0.000706	0.0007537	0.0007874	0.0008129	0.0008296	0.0008402	0.0008457	0.0008473	0.0008467	0.0008482	0.0008562	0.0008708	0.000897	0.0009282	0.0009623	0.0009998	0.001037	0.001073	0.001107	0.001136	0.001163	0.001188	0.001212	0.001233	0.001253	0.001274	0.001295	0.001317	0.001341	0.001369	0.001398	0.001425	0.001448	0.001462	0.001469	0.001466
221	8.47e-22	-7.147e-06	-8.161e-06	-2.207e-06	1.318e-05	3.221e-05	5.48e-05	8.11e-05	0.0001111	0.000148	0.0001906	0.0002376	0.0002858	0.0003317	0.0003741	0.0004121	0.0004501	0.0004891	0.0005289	0.0005704	0.0006121	0.0006533	0.0006946	0.0007353	0.0007763	0.0008197	0.0008649	0.0009097	0.0009522	0.0009927	0.001029	0.001064	0.001096	0.001128	0.001159	0.00119	0.001217	0.001241	0.001262	0.001282	0.001301	0.00132	0.001338	0.001354	0.001367	0.001379	0.001388	0.001397	0.001407
222	-5.082e-21	2.618e-05	5.57e-05	8.907e-05	0.0001251	0.0001625	0.0002035	0.0002464	0.0002872	0.0003284	0.0003702	0.0004115	0.0004474	0.0004751	0.000493	0.0005042	0.0005096	0.0005089	0.000505	0.000501	0.0004972	0.0004928	0.0004886	0.0004876	0.0004926	0.0005077	0.0005304	0.0005593	0.0005937	0.0006311	0.0006686	0.0007031	0.0007367	0.0007701	0.0008034	0.0008355	0.0008614	0.000881	0.0008949	0.0009039	0.0009096	0.0009164	0.0009267	0.0009368	0.0009443	0.0009481	0.0009476	0.000947	0.0009463
223	1.694e-21	2.574e-05	5.197e-05	7.935e-05	0.0001082	0.0001388	0.0001727	0.0002095	0.000247	0.0002852	0.0003233	0.0003606	0.0003963	0.0004313	0.0004653	0.0004996	0.0005344	0.0005696	0.000605	0.0006425	0.0006809	0.0007199	0.0007597	0.0008006	0.0008408	0.0008802	0.0009171	0.0009512	0.0009814	0.001008	0.001028	0.001044	0.001056	0.001066	0.001072	0.001075	0.001076	0.001074	0.00107	0.001064	0.001059	0.001056	0.001054	0.001049	0.001044	0.001037	0.001028	0.001021	0.001014
224	3.388e-21	3.667e-05	7.256e-05	0.000108	0.0001431	0.0001771	0.0002114	0.0002445	0.0002723	0.0002956	0.000314	0.0003271	0.0003362	0.0003431	0.0003473	0.0003499	0.0003525	0.0003565	0.0003638	0.0003773	0.000396	0.0004191	0.000448	0.0004807	0.0005151	0.0005519	0.0005893	0.0006261	0.0006606	0.0006922	0.0007188	0.0007413	0.0007619	0.0007793	0.0007947	0.0008087	0.0008194	0.0008286	0.0008361	0.0008432	0.0008504	0.0008596	0.0008693	0.0008766	0.0008816	0.0008834	0.000883	0.0008825	0.0008802
225	-3.388e-21	3.56e-05	7.613e-05	0.0001212	0.0001723	0.0002303	0.0002958	0.0003682	0.0004477	0.0005344	0.0006263	0.0007216	0.0008173	0.0009104	0.0009999	0.001086	0.001167	0.001242	0.001311	0.001372	0.001424	0.001467	0.001501	0.001527	0.001544	0.001556	0.00156	0.001559	0.001552	0.00154	0.001523	0.001504	0.001485	0.001469	0.00146	0.001464	0.001485	0.001529	0.001601	0.00171	0.001862	0.002067	0.002328	0.002647	0.00302	0.003439	0.003892	NaN	NaN
226	0	2.067e-05	4.967e-05	8.843e-05	0.0001336	0.0001877	0.0002516	0.0003261	0.0004112	0.0005014	0.0005969	0.000696	0.000793	0.0008842	0.0009667	0.001044	0.001116	0.001182	0.001239	0.001288	0.00133	0.001366	0.001396	0.001422	0.001441	0.001457	0.001468	0.001472	0.001472	0.001468	0.001458	0.001444	0.00143	0.001412	0.001395	0.001378	0.00136	0.001343	0.001327	0.001312	0.001299	0.00129	0.001284	0.001277	0.00127	0.001263	0.001254	0.001247	0.001241
227	-1.694e-21	1.149e-05	2.591e-05	4.303e-05	6.272e-05	8.572e-05	0.0001123	0.0001431	0.0001783	0.000216	0.0002528	0.0002894	0.0003247	0.0003576	0.0003869	0.0004159	0.0004451	0.0004747	0.0005036	0.0005324	0.0005626	0.0005975	0.000637	0.0006795	0.0007242	0.0007721	0.0008204	0.000868	0.0009137	0.0009577	0.0009978	0.001034	0.001066	0.001093	0.001118	0.001141	0.001162	0.001183	0.001205	0.001228	0.001255	0.001287	0.001324	0.001367	0.001416	0.001471	0.001534	0.001607	0.001693
228	1.694e-21	2.625e-05	5.296e-05	8.106e-05	0.000109	0.0001368	0.0001648	0.000194	0.0002245	0.0002559	0.0002892	0.000324	0.0003611	0.0004001	0.0004397	0.0004824	0.0005275	0.0005753	0.0006244	0.0006755	0.0007298	0.0007869	0.0008472	0.0009097	0.0009747	0.001045	0.001118	0.001195	0.001275	0.001359	0.001445	0.001533	0.001626	0.001727	0.001842	0.001974	0.002129	0.002312	0.002527	0.002781	0.003078	0.003424	0.003822	0.004267	0.004752	0.005268	NaN	NaN	NaN
229	8.47e-22	1.707e-05	3.501e-05	5.514e-05	7.773e-05	0.0001032	0.0001324	0.0001659	0.0002022	0.0002411	0.0002822	0.0003237	0.0003657	0.000408	0.0004493	0.0004907	0.0005321	0.0005747	0.0006176	0.0006611	0.0007048	0.0007478	0.0007908	0.0008324	0.0008718	0.0009105	0.0009469	0.0009807	0.00101	0.001034	0.001053	0.001067	0.001077	0.001084	0.00109	0.001093	0.001094	0.001091	0.001086	0.00108	0.001074	0.001071	0.001069	0.001067	0.001064	0.001061	0.001061	0.001069	0.001091
230	1.694e-21	3.044e-05	6.183e-05	9.56e-05	0.0001322	0.000172	0.0002159	0.000264	0.0003157	0.0003705	0.0004265	0.0004829	0.0005386	0.0005944	0.0006486	0.0007036	0.0007598	0.0008173	0.0008745	0.0009315	0.0009873	0.001043	0.001098	0.001153	0.001205	0.001255	0.001301	0.001343	0.001377	0.001407	0.001432	0.001453	0.001472	0.001489	0.001506	0.001523	0.001541	0.001561	0.001583	0.00161	0.001644	0.001687	0.001738	0.001797	0.001864	0.001941	0.002029	0.002133	0.002252
231	-6.776e-21	7.161e-05	0.0001439	0.0002181	0.0002946	0.0003736	0.0004586	0.000547	0.0006323	0.0007137	0.0007908	0.0008636	0.0009323	0.0009963	0.001054	0.001106	0.001153	0.001197	0.001238	0.00128	0.001324	0.001368	0.001411	0.001452	0.001491	0.001527	0.001561	0.00159	0.001613	0.001629	0.00164	0.001645	0.001645	0.001645	0.001644	0.001644	0.001644	0.001645	0.001648	0.001655	0.001667	0.001684	0.001705	0.001727	0.001748	0.001768	0.001785	0.001802	0.001815
232	-1.853e-21	2.489e-06	9.651e-06	2.024e-05	3.236e-05	4.584e-05	6.076e-05	7.706e-05	9.479e-05	0.000114	0.0001336	0.000154	0.0001729	0.000189	0.0002031	0.0002182	0.0002353	0.0002553	0.0002783	0.0003051	0.0003346	0.0003674	0.000404	0.0004439	0.0004851	0.0005281	0.0005718	0.0006151	0.0006562	0.0006948	0.000729	0.0007608	0.0007908	0.0008185	0.0008442	0.0008692	0.0008914	0.0009111	0.0009276	0.0009429	0.0009571	0.0009719	0.0009856	0.0009972	0.001007	0.001016	0.001022	0.001029	0.001036
233	0	1.976e-05	3.916e-05	5.765e-05	7.511e-05	9.166e-05	0.0001086	0.0001259	0.0001413	0.0001552	0.0001683	0.0001816	0.0001971	0.0002154	0.0002374	0.0002643	0.0002959	0.0003323	0.0003723	0.000418	0.000469	0.0005236	0.0005814	0.0006403	0.0006983	0.0007546	0.0008073	0.0008556	0.0008992	0.0009397	0.000975	0.001005	0.001033	0.001058	0.00108	0.001101	0.001122	0.001142	0.001165	0.001189	0.001218	0.001254	0.001301	0.001358	0.001431	0.001526	0.001648	0.001806	0.002006
234	-6.776e-21	4.343e-05	8.744e-05	0.0001333	0.0001817	0.0002331	0.0002867	0.0003415	0.0003984	0.0004576	0.0005185	0.0005795	0.0006407	0.0007027	0.0007649	0.0008281	0.0008915	0.0009556	0.00102	0.001084	0.001147	0.001207	0.001265	0.00132	0.001369	0.001413	0.00145	0.001481	0.001504	0.001522	0.001535	0.001542	0.001549	0.001558	0.001575	0.001604	0.001651	0.001722	0.001823	0.001963	0.002146	0.002381	0.00267	0.003011	0.0034	0.003828	0.004282	NaN	NaN
235	6.776e-21	8.886e-05	0.0001784	0.0002706	0.0003663	0.0004567	0.0005425	0.0006248	0.0007038	0.0007843	0.000866	0.0009485	0.001032	0.001118	0.001203	0.001287	0.001377	0.001472	0.001571	0.001672	0.001775	0.001878	0.00198	0.00208	0.002176	0.002268	0.002357	0.00244	0.002519	0.002595	0.002671	0.002754	0.002849	0.002962	0.003097	0.003258	0.003449	0.00367	0.003922	0.004203	0.004504	0.004815	NaN	NaN	NaN	NaN	NaN	NaN	NaN
236	-5.082e-21	3.076e-05	6.159e-05	9.31e-05	0.0001252	0.0001576	0.0001916	0.0002266	0.0002599	0.0002909	0.0003193	0.0003454	0.0003698	0.0003928	0.0004132	0.0004324	0.0004517	0.000472	0.0004935	0.0005174	0.0005444	0.0005744	0.0006063	0.0006393	0.0006723	0.0007061	0.0007398	0.0007713	0.0007993	0.0008239	0.0008449	0.000862	0.0008759	0.0008874	0.0008976	0.0009066	0.0009142	0.0009204	0.000926	0.000932	0.0009391	0.0009475	0.0009568	0.0009654	0.0009724	0.0009764	0.000977	0.0009748	0.0009693
237	-1.694e-21	1.127e-05	2.214e-05	3.263e-05	4.284e-05	5.266e-05	6.349e-05	7.535e-05	8.696e-05	0.0001008	0.0001155	0.0001329	0.0001545	0.0001808	0.0002096	0.0002426	0.0002781	0.000315	0.000352	0.0003899	0.0004257	0.0004598	0.0004921	0.0005205	0.0005434	0.0005637	0.0005799	0.000594	0.0006054	0.0006162	0.000626	0.0006366	0.0006485	0.0006607	0.0006742	0.0006911	0.000708	0.0007254	0.000742	0.0007597	0.000777	0.0007937	0.0008096	0.0008233	0.0008345	0.0008431	0.000847	0.000849	0.0008486
238	1.355e-20	-0.0001045	-0.0001817	-0.0002307	-0.0002504	-0.0002448	-0.0002114	-0.0001502	-6.746e-05	3.901e-05	0.0001701	0.0003269	0.000498	0.0006638	0.0008203	0.0009653	0.001101	0.001229	0.001348	0.00146	0.001562	0.001652	0.001731	0.001795	0.00185	0.001898	0.00194	0.001977	0.002005	0.002029	0.002048	0.002071	0.0021	0.002143	0.002204	0.00229	0.002401	0.002545	0.002725	0.002944	0.003206	0.003511	0.003848	0.004205	NaN	NaN	NaN	NaN	NaN
239	8.47e-21	-1.824e-05	-3.186e-05	-4.037e-05	-4.449e-05	-4.53e-05	-4.052e-05	-2.882e-05	-1.144e-05	1.279e-05	4.526e-05	8.566e-05	0.0001321	0.000183	0.0002354	0.0002915	0.0003523	0.000416	0.0004798	0.0005434	0.0006038	0.0006576	0.0007072	0.0007515	0.0007892	0.0008236	0.0008516	0.0008721	0.0008859	0.0008945	0.0008981	0.0009002	0.0009055	0.0009121	0.0009212	0.0009336	0.0009469	0.0009621	0.0009805	0.001003	0.001028	0.001057	0.001089	0.001119	0.001146	0.00117	0.00119	0.001206	0.001219
240	1.694e-21	1.128e-05	2.279e-05	3.624e-05	5.276e-05	7.415e-05	0.0001016	0.0001363	0.0001789	0.0002285	0.0002843	0.0003448	0.0004109	0.0004829	0.0005583	0.0006365	0.0007151	0.000792	0.0008641	0.0009307	0.0009908	0.001043	0.00109	0.001131	0.001162	0.001187	0.001206	0.00122	0.001232	0.001243	0.001252	0.001261	0.001274	0.00129	0.001308	0.001331	0.001357	0.001383	0.00141	0.001436	0.00146	0.001485	0.001509	0.001528	0.001541	0.001547	0.001546	0.001539	0.001527
241	6.776e-21	6.009e-05	0.0001208	0.000183	0.0002467	0.0003067	0.0003639	0.000419	0.000472	0.0005267	0.0005825	0.0006401	0.0006995	0.000762	0.0008269	0.0008951	0.0009699	0.001052	0.00114	0.001233	0.00133	0.001429	0.00153	0.001631	0.001728	0.001823	0.001912	0.001994	0.002067	0.002131	0.002185	0.00223	0.002267	0.002297	0.002322	0.002342	0.002358	0.002372	0.002386	0.002406	0.002434	0.002476	0.002536	0.002614	0.002715	0.002842	0.002996	0.003181	0.003397
242	0	7.283e-06	1.473e-05	2.338e-05	3.393e-05	4.616e-05	6.07e-05	7.797e-05	9.769e-05	0.00012	0.0001439	0.0001692	0.000197	0.0002269	0.0002574	0.0002892	0.0003229	0.000359	0.0003966	0.0004357	0.0004756	0.0005159	0.0005569	0.0005969	0.0006357	0.0006744	0.000712	0.0007483	0.0007813	0.0008114	0.0008385	0.0008638	0.0008892	0.0009141	0.0009398	0.0009657	0.0009903	0.001014	0.001034	0.001055	0.001076	0.001096	0.001114	0.001127	0.001136	0.001139	0.001138	0.001135	0.001129
243	0	3.385e-05	6.787e-05	0.000103	0.0001394	0.0001767	0.0002169	0.0002591	0.0003	0.0003407	0.0003816	0.0004225	0.0004639	0.000506	0.000547	0.0005881	0.0006292	0.0006708	0.0007125	0.0007559	0.0007988	0.0008395	0.0008778	0.0009127	0.0009432	0.0009704	0.0009923	0.001008	0.001016	0.001018	0.001013	0.001005	0.0009958	0.000986	0.0009768	0.0009683	0.0009594	0.0009517	0.0009469	0.0009466	0.0009504	0.0009585	0.0009684	0.0009778	0.0009855	0.0009905	0.0009939	0.0009981	0.001001
244	0	4.534e-05	9.104e-05	0.000138	0.000187	0.0002383	0.0002943	0.000354	0.000413	0.0004719	0.0005302	0.0005874	0.0006441	0.0007007	0.0007559	0.0008106	0.000864	0.0009169	0.0009696	0.001024	0.001079	0.001133	0.001186	0.001236	0.001284	0.001327	0.001366	0.001401	0.00143	0.001454	0.001472	0.001486	0.001499	0.00151	0.001521	0.001533	0.001545	0.00156	0.001577	0.001597	0.001621	0.001653	0.001693	0.001744	0.001809	0.001894	0.002004	0.002142	0.002314
245	-6.776e-21	3.448e-05	6.806e-05	0.0001001	0.0001304	0.0001582	0.0001856	0.0002106	0.000229	0.0002424	0.0002521	0.0002597	0.0002662	0.0002741	0.0002836	0.0002942	0.0003067	0.0003213	0.00034	0.0003657	0.0003962	0.00043	0.0004658	0.0005019	0.0005353	0.0005656	0.0005935	0.0006178	0.0006379	0.0006535	0.0006636	0.0006705	0.0006756	0.0006802	0.0006852	0.0006921	0.0007007	0.0007098	0.0007201	0.0007318	0.0007455	0.0007616	0.0007777	0.000792	0.0008025	0.0008094	0.0008126	0.0008139	0.0008138
246	-1.694e-21	1.014e-05	1.957e-05	2.876e-05	3.703e-05	4.251e-05	4.579e-05	4.71e-05	4.538e-05	4.168e-05	3.799e-05	3.361e-05	3.07e-05	3.034e-05	3.237e-05	3.77e-05	4.981e-05	6.905e-05	9.359e-05	0.0001239	0.0001601	0.0001983	0.0002389	0.0002785	0.0003156	0.0003501	0.0003818	0.000407	0.0004252	0.0004387	0.0004465	0.0004477	0.000446	0.0004419	0.0004378	0.0004343	0.000431	0.0004278	0.0004272	0.0004293	0.0004334	0.0004415	0.0004529	0.0004652	0.0004776	0.0004888	0.0004986	0.0005079	0.000515
247	-1.694e-21	-1.599e-05	-2.327e-05	-2.255e-05	-1.448e-05	-4.651e-07	1.704e-05	3.871e-05	6.607e-05	9.994e-05	0.0001413	0.0001904	0.00024	0.0002871	0.0003316	0.0003743	0.0004162	0.0004589	0.0005008	0.0005421	0.0005828	0.0006212	0.0006581	0.0006953	0.0007315	0.0007669	0.0008009	0.0008323	0.0008599	0.0008846	0.0009046	0.0009205	0.0009339	0.0009444	0.0009519	0.0009571	0.0009598	0.0009602	0.0009596	0.0009593	0.0009594	0.0009624	0.0009671	0.0009718	0.0009759	0.0009799	0.0009841	0.0009901	0.000997
248	0	3.809e-05	7.709e-05	0.0001172	0.0001584	0.0001993	0.000239	0.0002788	0.0003201	0.0003635	0.0004081	0.000455	0.0005038	0.0005538	0.0006045	0.0006557	0.0007084	0.0007632	0.0008172	0.0008685	0.0009164	0.0009612	0.001001	0.001037	0.00107	0.001099	0.001125	0.00115	0.001171	0.001191	0.001218	0.001262	0.001332	0.001438	0.001581	0.001767	0.002005	0.002307	0.002688	0.003167	0.003754	0.004438	0.005202	0.006025	NaN	NaN	NaN	NaN	NaN
249	2.541e-21	-1.121e-05	-1.672e-05	-1.696e-05	-1.271e-05	-6.75e-06	9.501e-07	1.106e-05	2.358e-05	3.924e-05	5.92e-05	8.322e-05	0.000108	0.0001306	0.0001506	0.0001683	0.0001871	0.000207	0.0002259	0.0002443	0.000263	0.00028	0.0002969	0.0003135	0.0003295	0.0003462	0.0003642	0.0003812	0.0003972	0.0004146	0.0004319	0.0004487	0.0004673	0.000487	0.0005087	0.0005328	0.0005579	0.0005833	0.0006099	0.0006372	0.0006641	0.0006926	0.000721	0.0007473	0.0007712	0.0007915	0.0008079	0.0008221	0.0008324
250	5.421e-20	-0.0005155	-0.0009449	-0.001282	-0.001523	-0.001681	-0.001758	-0.001757	-0.001689	-0.001553	-0.001361	-0.001118	-0.0008682	-0.0006553	-0.000486	-0.0003585	-0.0002566	-0.0001755	-0.0001169	-6.915e-05	-3.362e-05	-4.291e-06	2.186e-05	4.483e-05	6.366e-05	8.318e-05	0.0001028	0.0001125	0.0001142	0.0001163	0.000115	0.0001166	0.0001231	0.0001313	0.0001426	0.0001604	0.0001817	0.0002067	0.0002385	0.0002733	0.0003023	0.0003283	0.0003451	0.0003506	0.0003512	0.0003472	0.0003359	0.0003209	0.0003016
251	-8.47e-22	-3.3e-06	4.595e-06	2.728e-05	6.442e-05	0.000112	0.0001703	0.0002409	0.0003249	0.0004257	0.0005435	0.0006714	0.0008003	0.0009245	0.001041	0.001148	0.001248	0.001341	0.001421	0.001488	0.001536	0.001566	0.001582	0.001586	0.001578	0.00156	0.001534	0.001498	0.001451	0.001395	0.001333	0.001267	0.001202	0.001138	0.001074	0.001014	0.0009591	0.0009098	0.00087	0.0008422	0.0008267	0.0008285	0.0008445	0.0008741	0.0009199	0.0009863	0.001077	0.001196	0.001349
252	1.694e-21	3.403e-05	6.758e-05	0.0001006	0.0001337	0.0001671	0.0002023	0.0002384	0.0002715	0.0003013	0.0003257	0.0003455	0.0003609	0.0003743	0.0003848	0.0003932	0.0003998	0.0004051	0.0004101	0.0004176	0.0004275	0.0004415	0.0004594	0.0004805	0.0005008	0.0005222	0.0005437	0.0005651	0.0005858	0.0006064	0.0006249	0.0006422	0.0006585	0.0006732	0.0006866	0.0007014	0.0007152	0.0007277	0.0007385	0.0007474	0.0007534	0.0007589	0.0007624	0.0007621	0.0007582	0.0007522	0.0007426	0.0007327	0.0007231
253	-8.47e-22	1.132e-05	2.26e-05	3.371e-05	4.287e-05	4.974e-05	5.552e-05	5.995e-05	6.095e-05	5.961e-05	5.93e-05	6.184e-05	6.828e-05	7.819e-05	9.027e-05	0.0001072	0.0001286	0.0001552	0.0001853	0.0002189	0.0002536	0.0002837	0.000307	0.0003227	0.0003305	0.0003326	0.0003271	0.0003143	0.0002934	0.0002684	0.0002418	0.0002181	0.0002044	0.0002016	0.0002106	0.000232	0.0002621	0.0003008	0.0003483	0.0004058	0.0004692	0.0005368	0.0006028	0.0006606	0.000711	0.0007526	0.000785	0.0008129	0.000835
254	1.694e-21	3.167e-05	7.076e-05	0.0001195	0.0001774	0.0002444	0.0003224	0.0004123	0.0005135	0.0006263	0.0007498	0.0008829	0.001022	0.001164	0.001306	0.001452	0.001599	0.001749	0.001897	0.002044	0.002188	0.002333	0.002481	0.002636	0.0028	0.002979	0.003174	0.003391	0.003632	0.003905	0.004213	0.004557	0.004936	0.005347	NaN	NaN	NaN	NaN	NaN	NaN	NaN	NaN	NaN	NaN	NaN	NaN	NaN	NaN	NaN
255	0	2.266e-05	4.524e-05	6.821e-05	9.196e-05	0.0001172	0.0001449	0.0001755	0.0002065	0.0002378	0.0002685	0.0002998	0.000333	0.0003691	0.0004068	0.0004473	0.0004902	0.0005365	0.0005849	0.0006373	0.0006924	0.0007497	0.0008073	0.0008623	0.0009118	0.0009571	0.0009961	0.001028	0.001052	0.001069	0.001076	0.001076	0.001071	0.001062	0.00105	0.001039	0.001027	0.001015	0.001005	0.0009964	0.0009897	0.0009874	0.0009865	0.0009849	0.0009831	0.0009808	0.0009765	0.0009725	0.0009683
256	-1.694e-21	-2.468e-05	-3.452e-05	-3.179e-05	-1.785e-05	4.682e-06	3.281e-05	6.744e-05	0.0001112	0.0001661	0.0002348	0.0003191	0.0004074	0.0004949	0.0005829	0.0006728	0.0007669	0.0008668	0.0009708	0.001078	0.001187	0.001294	0.001396	0.001495	0.001588	0.001675	0.001753	0.001821	0.001876	0.00192	0.001952	0.001977	0.002001	0.00203	0.002068	0.002122	0.002199	0.002301	0.002435	0.002605	0.002812	0.003059	0.003339	0.003643	NaN	NaN	NaN	NaN	NaN
257	0	2.203e-05	4.338e-05	6.472e-05	8.69e-05	0.0001084	0.0001311	0.0001552	0.000178	0.0002017	0.0002238	0.0002461	0.0002716	0.0003007	0.0003294	0.0003588	0.0003904	0.0004242	0.0004584	0.0004939	0.0005279	0.0005623	0.0005959	0.0006238	0.0006455	0.0006665	0.000686	0.0007034	0.0007171	0.0007293	0.0007404	0.0007542	0.0007714	0.0007924	0.0008207	0.0008559	0.0008928	0.0009302	0.000967	0.001007	0.001049	0.001095	0.001139	0.001179	0.001216	0.001249	0.00128	0.001314	0.001351
258	0	6.704e-05	0.0001354	0.0002058	0.000276	0.0003423	0.0004065	0.0004685	0.0005267	0.0005843	0.0006412	0.0006986	0.0007557	0.0008122	0.0008654	0.0009182	0.0009715	0.001025	0.00108	0.001135	0.001188	0.00124	0.001291	0.001339	0.001382	0.001424	0.001463	0.001499	0.001531	0.001558	0.001582	0.001609	0.001641	0.001685	0.001747	0.001834	0.00195	0.002101	0.002295	0.00254	0.00284	0.003197	0.003604	0.004053	0.00453	NaN	NaN	NaN	NaN
259	-1.355e-20	0.0001095	0.0002167	0.0003189	0.000415	0.0005032	0.0005878	0.0006611	0.0007129	0.0007427	0.000752	0.0007459	0.0007271	0.0006981	0.0006596	0.0006125	0.0005599	0.0005038	0.0004526	0.0004112	0.000382	0.0003658	0.0003609	0.0003662	0.0003792	0.0003979	0.0004208	0.0004457	0.0004715	0.0004983	0.000526	0.0005543	0.0005814	0.000607	0.0006307	0.0006536	0.0006772	0.0007033	0.0007316	0.0007614	0.0007912	0.0008207	0.0008468	0.0008691	0.000886	0.0008967	0.0009018	0.0009026	0.0008961
260	8.47e-22	1.575e-05	3.165e-05	4.819e-05	6.615e-05	8.525e-05	0.0001068	0.0001303	0.0001542	0.0001799	0.0002049	0.0002301	0.0002558	0.0002829	0.0003093	0.0003358	0.0003625	0.0003892	0.0004163	0.0004454	0.0004744	0.0005059	0.0005393	0.0005733	0.0006061	0.0006403	0.0006754	0.0007107	0.0007453	0.0007791	0.0008097	0.0008394	0.0008668	0.0008918	0.0009151	0.0009376	0.0009564	0.000971	0.000982	0.0009904	0.0009953	0.001	0.001003	0.001002	0.0009986	0.0009925	0.0009841	0.0009762	0.0009688
261	1.016e-20	5.501e-05	0.0001096	0.0001627	0.0002146	0.000265	0.0003161	0.0003655	0.0004093	0.0004467	0.0004779	0.0005054	0.0005291	0.0005511	0.0005715	0.0005905	0.0006105	0.0006322	0.0006577	0.0006885	0.0007246	0.0007647	0.000807	0.0008515	0.0008954	0.0009377	0.0009784	0.001014	0.001042	0.001063	0.001075	0.00108	0.00108	0.001076	0.001067	0.001056	0.001043	0.001027	0.001012	0.0009993	0.0009896	0.0009858	0.0009855	0.0009859	0.0009858	0.0009866	0.0009859	0.0009849	0.0009837
262	1.355e-20	7.242e-05	0.0001439	0.0002128	0.0002779	0.0003387	0.0003982	0.0004516	0.0004913	0.0005163	0.0005283	0.0005303	0.0005237	0.0005096	0.0004888	0.0004632	0.0004342	0.0004038	0.0003782	0.0003629	0.0003602	0.0003687	0.0003864	0.0004127	0.0004461	0.0004854	0.0005292	0.0005755	0.000621	0.0006632	0.0006989	0.000727	0.000749	0.0007651	0.0007753	0.0007803	0.0007808	0.0007769	0.0007703	0.0007636	0.0007591	0.0007596	0.0007638	0.0007693	0.0007765	0.0007848	0.0007937	0.0008044	0.0008171
263	1.694e-21	3.071e-05	6.234e-05	9.656e-05	0.0001342	0.0001735	0.0002155	0.0002608	0.000309	0.0003617	0.000418	0.0004769	0.0005386	0.000603	0.0006687	0.0007366	0.0008081	0.0008825	0.0009584	0.001036	0.001113	0.00119	0.001265	0.001339	0.001408	0.001473	0.001533	0.001586	0.00163	0.001667	0.001696	0.001717	0.001733	0.001742	0.001747	0.001747	0.001742	0.001731	0.001717	0.001701	0.001682	0.001663	0.001643	0.001623	0.001605	0.001595	0.001598	0.001622	0.001675
264	0	-2.348e-05	-4.007e-05	-4.992e-05	-5.456e-05	-5.519e-05	-5.124e-05	-4.404e-05	-3.419e-05	-2.09e-05	-3.241e-06	1.903e-05	4.331e-05	6.572e-05	8.574e-05	0.000105	0.0001245	0.0001449	0.0001674	0.0001924	0.0002192	0.0002467	0.0002751	0.0003032	0.0003305	0.0003574	0.0003825	0.0004049	0.0004229	0.0004367	0.0004453	0.0004499	0.0004524	0.0004529	0.0004528	0.0004527	0.0004523	0.000453	0.0004555	0.0004617	0.0004715	0.0004864	0.0005048	0.0005247	0.0005453	0.0005651	0.0005838	0.0006026	0.0006194
265	1.694e-21	3.072e-05	6.245e-05	9.643e-05	0.0001332	0.0001727	0.0002168	0.0002653	0.0003159	0.0003691	0.0004236	0.0004776	0.0005303	0.0005817	0.0006316	0.0006814	0.0007313	0.0007812	0.0008298	0.0008777	0.0009236	0.0009677	0.001011	0.001052	0.001091	0.001127	0.001159	0.001186	0.001207	0.001224	0.001238	0.00125	0.001261	0.001271	0.001282	0.001293	0.001304	0.001316	0.001329	0.001345	0.001364	0.001385	0.001407	0.001427	0.001447	0.001464	0.00148	0.001496	0.001511
266	3.388e-21	3.997e-05	8.058e-05	0.0001231	0.0001683	0.000217	0.0002711	0.0003295	0.0003887	0.0004483	0.0005067	0.0005626	0.0006158	0.0006671	0.0007155	0.0007612	0.0008038	0.0008439	0.0008824	0.0009207	0.0009586	0.0009966	0.001035	0.001071	0.001104	0.001134	0.00116	0.001184	0.001202	0.001215	0.001224	0.001229	0.001231	0.001231	0.001233	0.001237	0.001242	0.001248	0.001256	0.001268	0.001283	0.001302	0.001324	0.001347	0.001369	0.001389	0.001407	0.001424	0.00144
267	-3.388e-21	6.348e-05	0.0001264	0.0001871	0.0002445	0.0002977	0.0003496	0.0003956	0.0004311	0.0004566	0.000474	0.0004882	0.0005005	0.0005105	0.0005175	0.0005224	0.0005269	0.0005308	0.0005388	0.0005523	0.0005718	0.0005962	0.0006218	0.000649	0.0006781	0.0007092	0.0007412	0.0007718	0.0008	0.0008259	0.0008491	0.0008704	0.0008905	0.0009107	0.0009296	0.0009462	0.0009603	0.0009727	0.0009847	0.0009972	0.001011	0.001026	0.001041	0.001053	0.001062	0.001069	0.001074	0.00108	0.001086
268	3.388e-21	2.948e-05	5.937e-05	9.065e-05	0.0001241	0.0001599	0.0002001	0.000244	0.0002887	0.0003352	0.0003812	0.0004263	0.0004718	0.0005179	0.0005636	0.0006106	0.0006585	0.000707	0.0007572	0.0008111	0.0008667	0.0009253	0.0009873	0.00105	0.001112	0.001175	0.001237	0.001299	0.00136	0.00142	0.001477	0.001534	0.00159	0.001646	0.001704	0.001764	0.001826	0.001892	0.001962	0.00204	0.00213	0.002238	0.002367	0.00252	0.002701	0.002912	0.003157	0.003436	0.003749
269	0	1.85e-05	4.016e-05	6.393e-05	9.071e-05	0.0001218	0.0001578	0.0001996	0.0002467	0.0002968	0.000348	0.0004009	0.0004536	0.0005054	0.0005564	0.0006076	0.00066	0.0007138	0.0007673	0.0008206	0.0008742	0.0009287	0.0009831	0.001037	0.001088	0.001137	0.001183	0.001224	0.001258	0.001286	0.001307	0.001322	0.001332	0.001339	0.001343	0.001346	0.001347	0.001345	0.001342	0.00134	0.00134	0.001342	0.001346	0.001349	0.001352	0.001352	0.001351	0.001351	0.00135
270	-3.388e-21	3.499e-05	7.034e-05	0.0001067	0.0001449	0.0001828	0.0002197	0.0002562	0.0002935	0.0003337	0.0003764	0.000422	0.0004712	0.0005248	0.000582	0.0006431	0.0007086	0.0007788	0.0008525	0.0009293	0.001007	0.001086	0.001164	0.00124	0.001313	0.001382	0.001448	0.001511	0.00157	0.001626	0.001676	0.001723	0.001768	0.001811	0.001852	0.001895	0.001939	0.001985	0.002035	0.002095	0.002171	0.002269	0.002394	0.002549	0.002739	0.002966	0.003232	0.003538	0.003879
271	-1.694e-21	2.151e-05	4.315e-05	6.526e-05	8.779e-05	0.0001108	0.0001354	0.0001611	0.0001857	0.0002097	0.0002328	0.000256	0.0002797	0.0003044	0.0003285	0.0003531	0.0003779	0.0004037	0.00043	0.0004579	0.0004865	0.0005155	0.0005433	0.0005689	0.0005911	0.0006107	0.0006272	0.0006401	0.0006482	0.0006527	0.0006532	0.0006512	0.0006473	0.0006429	0.0006389	0.000636	0.0006341	0.0006328	0.0006322	0.0006344	0.0006384	0.0006455	0.0006545	0.0006638	0.0006725	0.0006805	0.0006878	0.0006948	0.0007011
272	8.47e-21	3.511e-05	7.086e-05	0.0001083	0.0001481	0.0001906	0.0002377	0.0002882	0.0003383	0.0003862	0.0004299	0.0004684	0.0005013	0.0005287	0.0005487	0.0005623	0.0005697	0.0005714	0.0005691	0.0005662	0.000565	0.0005674	0.0005749	0.0005873	0.0006038	0.0006269	0.0006557	0.0006897	0.0007277	0.0007685	0.00081	0.0008507	0.0008905	0.0009271	0.0009609	0.0009917	0.001017	0.001036	0.001049	0.001057	0.001062	0.001065	0.001065	0.001061	0.001056	0.001049	0.00104	0.001033	0.001027
273	0	4.917e-06	1.327e-05	2.434e-05	3.766e-05	5.354e-05	7.25e-05	9.487e-05	0.0001212	0.0001518	0.0001848	0.0002209	0.0002583	0.0002964	0.0003349	0.0003758	0.000419	0.0004638	0.0005095	0.0005553	0.0005994	0.0006433	0.0006867	0.0007284	0.0007674	0.0008039	0.0008373	0.0008673	0.0008944	0.000919	0.0009412	0.000963	0.0009846	0.001006	0.001029	0.001054	0.001079	0.001105	0.001131	0.001158	0.001186	0.001215	0.001244	0.001272	0.001298	0.001322	0.001344	0.001365	0.001388
274	-1.355e-20	7.121e-05	0.0001471	0.0002286	0.0003172	0.0004121	0.0005144	0.0006238	0.0007392	0.0008606	0.0009863	0.001115	0.001243	0.00137	0.001492	0.001611	0.001726	0.001838	0.001943	0.002043	0.002137	0.002224	0.002304	0.002375	0.002437	0.002489	0.002529	0.002558	0.002576	0.002586	0.002588	0.002585	0.002583	0.002587	0.002603	0.002634	0.002687	0.00277	0.002888	0.003048	0.00325	0.003499	0.00379	0.004117	NaN	NaN	NaN	NaN	NaN
275	-6.776e-21	4.907e-05	0.0001001	0.0001552	0.0002162	0.0002841	0.0003619	0.0004493	0.0005422	0.0006407	0.000743	0.0008477	0.0009542	0.001061	0.001165	0.001266	0.001363	0.001455	0.001542	0.001625	0.0017	0.001769	0.00183	0.001883	0.001926	0.00196	0.001984	0.001999	0.002002	0.001995	0.001978	0.001954	0.001928	0.0019	0.001876	0.001865	0.00187	0.001898	0.001955	0.002051	0.002193	0.002385	0.002631	0.002929	0.003278	0.003669	0.004088	NaN	NaN
276	0	-1.063e-05	-1.435e-05	-1.099e-05	-1.161e-06	1.391e-05	3.362e-05	5.895e-05	9.15e-05	0.0001336	0.0001865	0.0002513	0.0003237	0.000401	0.0004832	0.0005717	0.0006671	0.0007691	0.0008758	0.0009855	0.001095	0.001201	0.001303	0.001399	0.001487	0.001566	0.001634	0.00169	0.001734	0.001766	0.001787	0.001801	0.001809	0.001813	0.001816	0.00182	0.001823	0.001829	0.001838	0.001852	0.001872	0.0019	0.001935	0.001979	0.002034	0.002102	0.002186	0.002295	0.002429
277	-6.776e-21	-4.35e-05	-7.028e-05	-8.221e-05	-8.015e-05	-6.603e-05	-4.334e-05	-1.319e-05	2.701e-05	7.869e-05	0.0001422	0.0002191	0.0003015	0.0003786	0.0004511	0.0005196	0.0005844	0.0006468	0.0007071	0.0007644	0.0008183	0.0008692	0.0009162	0.000958	0.0009957	0.00103	0.001061	0.001088	0.00111	0.00113	0.001145	0.001157	0.001165	0.00117	0.001171	0.001171	0.001166	0.001156	0.001142	0.001126	0.001107	0.001089	0.001069	0.001048	0.001026	0.001005	0.0009858	0.0009706	0.0009599
278	0	3.563e-05	7.181e-05	0.0001094	0.000149	0.0001907	0.0002354	0.0002827	0.0003299	0.0003777	0.0004244	0.00047	0.0005139	0.0005566	0.0005965	0.0006339	0.0006694	0.0007045	0.0007379	0.0007697	0.0007985	0.0008253	0.0008488	0.0008689	0.0008838	0.0008945	0.0009019	0.0009046	0.0009012	0.0008944	0.0008854	0.0008762	0.000867	0.0008593	0.0008539	0.0008529	0.0008554	0.0008591	0.0008644	0.0008722	0.0008814	0.0008922	0.0009027	0.0009111	0.0009168	0.0009187	0.000916	0.0009094	0.0009004
279	1.694e-21	2.958e-05	6.679e-05	0.0001093	0.0001584	0.0002173	0.0002871	0.0003683	0.0004615	0.0005614	0.0006635	0.0007678	0.0008706	0.0009684	0.001061	0.00115	0.001233	0.001309	0.001377	0.001436	0.001487	0.001533	0.001576	0.001613	0.001644	0.001669	0.001688	0.001701	0.001708	0.001711	0.001709	0.001704	0.001695	0.001682	0.001668	0.001657	0.001646	0.00164	0.001641	0.001653	0.001683	0.001736	0.001818	0.001931	0.002085	0.00228	0.002519	0.002807	0.003141
280	0	4.299e-05	8.656e-05	0.0001312	0.0001774	0.0002254	0.0002778	0.0003334	0.0003884	0.0004432	0.0004969	0.0005485	0.000598	0.0006458	0.0006921	0.0007376	0.0007819	0.0008244	0.0008657	0.0009071	0.0009471	0.0009853	0.001022	0.001057	0.001089	0.001116	0.001138	0.001157	0.001171	0.001182	0.001189	0.001194	0.001199	0.001204	0.001209	0.001216	0.001223	0.00123	0.001236	0.001242	0.001248	0.001254	0.001261	0.001264	0.001264	0.00126	0.001253	0.001243	0.001231
281	0	-2.481e-05	-4.536e-05	-6.201e-05	-7.42e-05	-8.352e-05	-8.883e-05	-8.998e-05	-8.774e-05	-8.106e-05	-7.144e-05	-5.952e-05	-4.75e-05	-3.756e-05	-2.962e-05	-2.361e-05	-1.84e-05	-1.458e-05	-1.255e-05	-1.141e-05	-9.494e-06	-4.741e-06	6.279e-06	2.418e-05	4.905e-05	8.136e-05	0.0001217	0.0001698	0.0002256	0.0002894	0.0003596	0.0004326	0.0005068	0.0005773	0.0006432	0.0007039	0.0007587	0.0008069	0.0008486	0.0008846	0.0009155	0.000943	0.0009686	0.0009927	0.001019	0.001047	0.001079	0.001114	0.001151
282	1.694e-21	2.104e-05	4.566e-05	7.271e-05	0.0001029	0.000138	0.0001792	0.0002269	0.0002803	0.0003368	0.0003951	0.0004559	0.0005174	0.0005775	0.0006358	0.0006931	0.0007493	0.0008036	0.0008548	0.0009029	0.0009479	0.0009892	0.001026	0.001059	0.001087	0.001111	0.00113	0.001146	0.001156	0.001162	0.001165	0.001165	0.001166	0.001167	0.00117	0.001174	0.001178	0.001182	0.001187	0.001193	0.0012	0.00121	0.00122	0.001228	0.001234	0.001237	0.001239	0.001242	0.001244
283	-2.541e-21	1.583e-05	3.263e-05	5.143e-05	7.185e-05	9.395e-05	0.0001194	0.0001484	0.0001786	0.0002113	0.0002466	0.0002846	0.000325	0.0003668	0.0004077	0.0004493	0.0004909	0.0005325	0.000573	0.0006129	0.0006508	0.0006854	0.0007168	0.0007443	0.000768	0.0007902	0.0008087	0.000824	0.0008348	0.0008423	0.0008465	0.0008492	0.0008526	0.0008575	0.000865	0.0008755	0.0008873	0.0009019	0.0009188	0.0009403	0.0009664	0.0009985	0.001035	0.001072	0.001108	0.001142	0.001174	0.001205	0.001232
284	-8.47e-22	1.439e-05	3.495e-05	6.231e-05	9.496e-05	0.000135	0.0001832	0.0002404	0.0003071	0.000381	0.0004627	0.000551	0.000642	0.0007338	0.0008256	0.0009181	0.001011	0.001103	0.001193	0.001281	0.001365	0.001444	0.001519	0.001589	0.001651	0.001707	0.001757	0.001799	0.001834	0.00186	0.001878	0.00189	0.001897	0.001901	0.001902	0.001903	0.001903	0.001903	0.001903	0.001908	0.00192	0.001946	0.001988	0.002047	0.002127	0.002234	0.002369	0.002539	0.002745
285	0	2.706e-05	6.401e-05	0.0001078	0.0001604	0.0002255	0.0003044	0.0003984	0.0005091	0.0006331	0.0007684	0.000915	0.001069	0.001227	0.001394	0.00157	0.001758	0.001959	0.002176	0.002411	0.002668	0.002951	0.003264	0.003608	0.003981	0.004382	0.004805	0.005243	NaN	NaN	NaN	NaN	NaN	NaN	NaN	NaN	NaN	NaN	NaN	NaN	NaN	NaN	NaN	NaN	NaN	NaN	NaN	NaN	NaN
286	0	4.616e-05	9.503e-05	0.0001484	0.0002078	0.0002758	0.0003567	0.0004514	0.0005542	0.0006647	0.0007823	0.0009041	0.001028	0.001154	0.001283	0.001415	0.001548	0.00168	0.001812	0.001945	0.002081	0.002219	0.002363	0.002516	0.002679	0.002854	0.003044	0.00325	0.003475	0.003724	0.003997	0.004291	0.004609	0.004944	0.005288	NaN	NaN	NaN	NaN	NaN	NaN	NaN	NaN	NaN	NaN	NaN	NaN	NaN	NaN
287	8.47e-22	1.027e-05	2.126e-05	3.37e-05	4.714e-05	6.14e-05	7.745e-05	9.558e-05	0.0001148	0.0001363	0.0001604	0.0001868	0.0002156	0.0002465	0.0002786	0.0003137	0.000352	0.0003934	0.0004367	0.0004825	0.0005294	0.0005758	0.0006224	0.0006681	0.0007121	0.0007553	0.0007958	0.0008332	0.0008667	0.0008973	0.0009239	0.0009478	0.0009708	0.0009921	0.001013	0.001033	0.001052	0.001071	0.001088	0.001105	0.001123	0.001143	0.001163	0.001181	0.001199	0.001215	0.001228	0.001242	0.001255
288	0	1.576e-05	4.537e-05	9.08e-05	0.0001534	0.0002346	0.0003369	0.0004626	0.0006138	0.0007938	0.0009986	0.001227	0.001473	0.00173	0.002	0.002281	0.002573	0.002875	0.003186	0.003505	0.003828	0.004159	0.004496	0.004836	0.005176	0.005509	0.005832	NaN	NaN	NaN	NaN	NaN	NaN	NaN	NaN	NaN	NaN	NaN	NaN	NaN	NaN	NaN	NaN	NaN	NaN	NaN	NaN	NaN	NaN
289	-1.482e-21	2.928e-06	9.555e-06	1.884e-05	3.01e-05	4.329e-05	5.867e-05	7.693e-05	9.804e-05	0.0001222	0.0001486	0.0001774	0.0002068	0.0002346	0.0002619	0.0002906	0.0003216	0.0003549	0.000389	0.0004245	0.0004607	0.000497	0.0005337	0.0005702	0.0006064	0.0006416	0.0006742	0.000703	0.0007269	0.0007461	0.0007593	0.0007675	0.0007728	0.0007754	0.0007759	0.0007748	0.000772	0.0007682	0.0007642	0.0007614	0.0007611	0.0007648	0.0007714	0.0007784	0.0007851	0.0007919	0.0007986	0.0008062	0.0008138
290	1.694e-21	-2.023e-05	-3.045e-05	-3.052e-05	-2.155e-05	-4.989e-06	1.719e-05	4.557e-05	8.249e-05	0.0001297	0.000189	0.0002615	0.0003407	0.000423	0.0005073	0.0005948	0.0006873	0.0007857	0.0008891	0.0009965	0.001107	0.001217	0.001327	0.001437	0.001545	0.001651	0.001757	0.00186	0.001964	0.002069	0.002179	0.002298	0.002432	0.002585	0.002765	0.002977	0.003224	0.003507	0.003824	0.004173	0.004548	NaN	NaN	NaN	NaN	NaN	NaN	NaN	NaN
291	-3.388e-21	1.519e-05	3.069e-05	4.756e-05	6.607e-05	8.68e-05	0.0001105	0.0001376	0.0001674	0.0001989	0.0002317	0.0002652	0.0003001	0.0003365	0.0003725	0.0004089	0.0004459	0.0004831	0.0005194	0.0005547	0.0005893	0.0006228	0.0006555	0.0006854	0.0007117	0.0007359	0.0007568	0.0007739	0.0007867	0.0007963	0.0008023	0.0008056	0.0008072	0.0008071	0.0008074	0.0008085	0.0008089	0.0008093	0.0008102	0.0008118	0.0008141	0.0008183	0.0008233	0.0008276	0.000831	0.0008328	0.000833	0.0008339	0.0008349
292	-3.388e-21	-4.917e-05	-8.458e-05	-0.0001093	-0.0001247	-0.0001327	-0.000132	-0.0001215	-0.0001034	-7.816e-05	-4.395e-05	1.672e-06	5.24e-05	0.0001022	0.000152	0.0002025	0.0002558	0.000312	0.000368	0.0004242	0.000482	0.0005384	0.0005918	0.0006407	0.0006831	0.0007189	0.0007478	0.000769	0.0007827	0.000792	0.0007975	0.0007977	0.0007979	0.0008	0.0008071	0.000822	0.0008435	0.0008719	0.0009074	0.0009505	0.0009988	0.001052	0.001113	0.001176	0.001238	0.001297	0.001349	0.001397	0.00144
293	0	2.614e-05	5.305e-05	8.201e-05	0.0001134	0.0001482	0.0001875	0.0002316	0.0002785	0.0003269	0.000376	0.0004251	0.0004744	0.0005235	0.000571	0.0006174	0.0006627	0.0007073	0.0007501	0.0007914	0.0008316	0.0008703	0.0009078	0.0009415	0.0009712	0.0009975	0.00102	0.001037	0.00105	0.001057	0.001061	0.001062	0.001061	0.001059	0.001058	0.001059	0.00106	0.001064	0.001069	0.001077	0.001086	0.001097	0.001109	0.001119	0.001129	0.001134	0.001135	0.001135	0.001132
294	6.776e-21	6.48e-05	0.0001376	0.0002191	0.0003136	0.0004263	0.0005626	0.0007253	0.00091	0.001114	0.001334	0.00157	0.001816	0.002068	0.002328	0.002592	0.002856	0.00312	0.003376	0.003627	0.003873	0.004112	0.004346	0.004575	0.004797	0.00501	0.005214	0.005407	0.005585	NaN	NaN	NaN	NaN	NaN	NaN	NaN	NaN	NaN	NaN	NaN	NaN	NaN	NaN	NaN	NaN	NaN	NaN	NaN	NaN
295	2.033e-20	-5.266e-05	-9.7e-05	-0.0001323	-0.000159	-0.0001794	-0.0001937	-0.0002015	-0.0002019	-0.0001933	-0.0001757	-0.0001496	-0.000119	-8.76e-05	-5.642e-05	-2.447e-05	9.111e-06	4.476e-05	8.22e-05	0.0001208	0.0001604	0.0001993	0.0002374	0.0002735	0.0003063	0.0003368	0.0003646	0.0003895	0.0004097	0.0004247	0.0004341	0.0004385	0.0004396	0.0004372	0.0004325	0.0004266	0.0004189	0.000409	0.0003971	0.0003855	0.0003755	0.0003681	0.0003625	0.000357	0.0003523	0.0003483	0.0003446	0.0003427	0.0003427
296	4.235e-22	8.485e-06	2.083e-05	3.509e-05	5.142e-05	7.044e-05	9.194e-05	0.0001165	0.0001446	0.0001746	0.0002054	0.0002375	0.0002695	0.0002992	0.0003269	0.000354	0.0003813	0.0004098	0.000438	0.0004654	0.0004927	0.0005191	0.0005457	0.0005712	0.0005955	0.0006197	0.0006424	0.000663	0.0006802	0.000695	0.0007067	0.0007158	0.0007242	0.0007312	0.0007381	0.000745	0.0007507	0.0007556	0.0007597	0.0007638	0.0007678	0.0007732	0.0007792	0.0007833	0.0007861	0.0007866	0.0007849	0.0007824	0.0007783
297	0	2.523e-05	5.167e-05	7.988e-05	0.0001107	0.0001446	0.0001795	0.0002178	0.0002628	0.0003135	0.000369	0.0004303	0.0004979	0.0005721	0.0006531	0.0007425	0.0008414	0.0009504	0.001066	0.001186	0.001311	0.00144	0.00157	0.001699	0.001827	0.001951	0.002072	0.002192	0.002313	0.002443	0.002588	0.002753	0.002947	0.003178	0.003453	0.003777	0.004151	0.004577	0.005047	0.005547	NaN	NaN	NaN	NaN	NaN	NaN	NaN	NaN	NaN
298	-1.355e-20	-6.37e-05	-9.886e-05	-0.0001046	-8.159e-05	-4.024e-05	8.485e-06	6.319e-05	0.0001296	0.0002144	0.0003189	0.0004416	0.0005565	0.0006544	0.0007334	0.0007956	0.0008457	0.0008926	0.0009395	0.0009847	0.001024	0.001056	0.001082	0.001114	0.001147	0.001182	0.001216	0.001249	0.001275	0.001294	0.001306	0.001315	0.001322	0.001325	0.001321	0.001314	0.001302	0.001291	0.00128	0.001272	0.001267	0.001266	0.001265	0.001267	0.001271	0.001278	0.001289	0.001302	0.001318
299	3.388e-21	3.674e-05	7.545e-05	0.0001159	0.0001612	0.0002104	0.0002649	0.0003238	0.000383	0.0004446	0.0005037	0.0005626	0.0006198	0.0006736	0.0007232	0.0007669	0.0008069	0.0008458	0.0008843	0.000926	0.0009677	0.001014	0.00106	0.001108	0.001158	0.00121	0.001266	0.001321	0.001372	0.00142	0.001463	0.001499	0.00153	0.001557	0.001581	0.0016	0.001614	0.001623	0.001631	0.001639	0.001645	0.001651	0.00166	0.001668	0.001675	0.001682	0.001689	0.001699	0.001709
300	-9.487e-20	-0.0002342	-0.0004065	-0.0005149	-0.000566	-0.0005713	-0.0005317	-0.0004585	-0.0003581	-0.000223	-4.964e-05	0.0001638	0.0003864	0.0005826	0.0007419	0.0008715	0.0009758	0.001061	0.00114	0.001214	0.001281	0.001338	0.001387	0.001433	0.001475	0.001521	0.001563	0.001602	0.001634	0.001656	0.00167	0.00168	0.001686	0.001686	0.001674	0.001658	0.001633	0.001604	0.001574	0.001545	0.001515	0.001487	0.001459	0.00143	0.001403	0.00138	0.001358	0.001341	0.001327
301	-3.388e-21	4.499e-05	9.071e-05	0.0001365	0.0001834	0.0002293	0.0002757	0.0003206	0.0003592	0.0003936	0.000422	0.0004466	0.0004663	0.0004806	0.0004891	0.0004912	0.0004918	0.0004928	0.000496	0.0005048	0.0005158	0.000531	0.0005473	0.0005661	0.0005876	0.0006124	0.000641	0.0006689	0.0006939	0.0007165	0.000736	0.0007546	0.0007713	0.0007892	0.0008081	0.0008277	0.0008471	0.0008655	0.0008838	0.000903	0.000922	0.0009407	0.0009581	0.0009732	0.0009839	0.0009889	0.0009892	0.0009854	0.000979
302	-1.355e-20	5.692e-05	0.0001148	0.0001769	0.0002449	0.0003093	0.00037	0.00043	0.0004907	0.0005607	0.000636	0.0007174	0.0007989	0.0008869	0.0009762	0.001071	0.001181	0.001302	0.001433	0.00158	0.001739	0.001913	0.002107	0.002327	0.002571	0.002841	0.003132	0.00344	0.003771	0.004119	0.004469	0.004817	0.005156	NaN	NaN	NaN	NaN	NaN	NaN	NaN	NaN	NaN	NaN	NaN	NaN	NaN	NaN	NaN	NaN
303	6.776e-21	4.707e-05	9.487e-05	0.0001425	0.0001932	0.0002456	0.0003017	0.0003599	0.000414	0.000468	0.0005177	0.0005656	0.0006104	0.0006531	0.0006936	0.0007287	0.0007597	0.0007902	0.0008216	0.0008581	0.0008937	0.0009315	0.0009691	0.001007	0.001042	0.001076	0.001111	0.001143	0.001169	0.001189	0.001202	0.001213	0.00122	0.001224	0.001227	0.001229	0.00123	0.001232	0.001235	0.001243	0.001252	0.001265	0.001277	0.001288	0.001298	0.001307	0.001315	0.001322	0.001326
304	1.355e-20	0.000102	0.000202	0.0003005	0.0003971	0.0004894	0.0005706	0.0006326	0.0006781	0.0007137	0.0007395	0.0007583	0.0007717	0.0007831	0.000789	0.0007904	0.0007898	0.0007918	0.000805	0.0008351	0.0008739	0.0009222	0.0009801	0.001047	0.001118	0.001196	0.001274	0.001352	0.001428	0.001499	0.001556	0.001606	0.001651	0.001693	0.001736	0.00179	0.001859	0.001954	0.002079	0.002237	0.002437	0.002691	0.002992	0.003334	0.003712	NaN	NaN	NaN	NaN
305	0	-3.155e-05	-5.098e-05	-6.012e-05	-5.847e-05	-4.926e-05	-3.727e-05	-2.353e-05	-6.355e-06	1.646e-05	4.431e-05	7.877e-05	0.0001132	0.0001398	0.0001591	0.0001706	0.0001777	0.0001854	0.0001949	0.0002071	0.0002196	0.0002336	0.0002475	0.0002628	0.0002804	0.0003014	0.0003256	0.0003504	0.000372	0.0003912	0.0004068	0.000421	0.0004335	0.0004457	0.0004564	0.0004656	0.0004724	0.0004766	0.0004803	0.0004855	0.0004897	0.0004935	0.0004967	0.0004982	0.0004977	0.0004968	0.0004968	0.000498	0.0005011
306	0	-1.371e-05	-1.135e-05	8.022e-06	4.659e-05	9.31e-05	0.0001461	0.000204	0.0002674	0.0003421	0.0004203	0.000501	0.0005714	0.0006245	0.000658	0.0006744	0.0006812	0.0006805	0.0006755	0.0006666	0.0006514	0.0006357	0.0006206	0.0006118	0.0006085	0.0006132	0.000624	0.0006398	0.0006591	0.0006812	0.000706	0.0007368	0.0007728	0.0008142	0.0008595	0.00091	0.0009652	0.001026	0.001093	0.001167	0.001245	0.001327	0.001409	0.001492	0.001577	0.001663	0.001753	0.001851	0.001959
307	1.694e-21	1.511e-05	3.159e-05	5.036e-05	7.265e-05	9.755e-05	0.0001261	0.0001578	0.0001912	0.0002298	0.0002718	0.0003163	0.0003611	0.000406	0.0004504	0.0004942	0.0005378	0.0005817	0.0006258	0.0006718	0.0007152	0.0007573	0.0007983	0.00084	0.0008809	0.0009215	0.0009605	0.0009956	0.001026	0.001052	0.001071	0.001087	0.0011	0.001109	0.001114	0.001118	0.001119	0.001121	0.001125	0.001132	0.001141	0.001154	0.001169	0.001186	0.001204	0.001224	0.001245	0.001265	0.001283
308	2.711e-20	-8.493e-05	-0.0001511	-0.0001994	-0.0002269	-0.0002354	-0.0002251	-0.0001972	-0.000153	-9.119e-05	-1.606e-05	7.406e-05	0.0001687	0.0002575	0.0003398	0.0004149	0.0004836	0.0005478	0.0006094	0.0006696	0.0007261	0.0007818	0.0008353	0.0008902	0.0009452	0.001001	0.001058	0.001117	0.001178	0.001244	0.001318	0.001411	0.001528	0.001677	0.001865	0.0021	0.002389	0.002739	0.003155	0.003634	0.004169	0.004747	NaN	NaN	NaN	NaN	NaN	NaN	NaN
309	4.066e-20	-0.0002085	-0.0003757	-0.0005027	-0.0005903	-0.0006363	-0.0006433	-0.0006159	-0.0005575	-0.0004784	-0.0003787	-0.0002568	-0.0001342	-3.02e-05	5.571e-05	0.0001197	0.0001645	0.0001957	0.0002201	0.0002396	0.0002588	0.0002821	0.000308	0.0003383	0.0003694	0.0004009	0.0004356	0.0004716	0.0005052	0.0005322	0.0005532	0.0005704	0.0005806	0.0005845	0.0005825	0.0005771	0.0005683	0.0005556	0.0005418	0.00053	0.0005225	0.000521	0.0005246	0.000533	0.000546	0.0005588	0.0005726	0.000589	0.0006081
310	1.694e-21	-7.884e-06	-1.148e-05	-1.088e-05	-5.237e-06	4.919e-06	2.22e-05	4.635e-05	7.616e-05	0.0001138	0.000159	0.0002129	0.0002743	0.0003387	0.0004047	0.0004711	0.0005385	0.0006056	0.0006722	0.0007392	0.000803	0.0008643	0.0009215	0.0009752	0.001026	0.001074	0.001122	0.001165	0.001205	0.00124	0.001269	0.001294	0.001314	0.001332	0.001346	0.001358	0.001367	0.001373	0.001377	0.001381	0.001383	0.001386	0.00139	0.001393	0.001394	0.001392	0.001388	0.00138	0.00137
311	0	1.498e-05	3.188e-05	5.179e-05	7.666e-05	0.0001059	0.00014	0.0001787	0.0002218	0.0002715	0.0003238	0.0003792	0.0004338	0.0004878	0.0005391	0.0005873	0.000634	0.0006802	0.0007258	0.0007706	0.000812	0.0008538	0.0008951	0.0009388	0.0009838	0.001032	0.001082	0.001131	0.001176	0.001217	0.001255	0.001289	0.001319	0.001343	0.001363	0.001378	0.001389	0.001399	0.001416	0.001445	0.001491	0.001563	0.001666	0.001807	0.001992	0.002226	0.002517	0.002867	0.003271
312	0	-3.49e-06	-8.388e-07	1.625e-05	4.177e-05	7.198e-05	0.0001062	0.0001433	0.0001845	0.0002313	0.0002819	0.0003305	0.0003746	0.0004092	0.0004273	0.0004329	0.0004302	0.0004215	0.00041	0.0003928	0.0003688	0.0003446	0.0003205	0.0002969	0.0002758	0.0002625	0.0002597	0.0002644	0.000273	0.0002823	0.0002955	0.000314	0.0003346	0.0003597	0.0003911	0.0004283	0.000467	0.0005041	0.0005418	0.0005837	0.0006309	0.0006829	0.0007388	0.0007984	0.0008583	0.0009131	0.0009625	0.00101	0.001055
313	6.776e-21	-4.791e-05	-7.782e-05	-9.047e-05	-8.585e-05	-6.619e-05	-3.238e-05	1.282e-05	7.006e-05	0.0001424	0.0002297	0.0003327	0.0004428	0.0005456	0.0006399	0.0007243	0.0008005	0.000868	0.0009295	0.000986	0.001033	0.001072	0.001103	0.001128	0.001151	0.001171	0.00119	0.001205	0.001215	0.001221	0.001221	0.001218	0.001212	0.001203	0.00119	0.001174	0.001156	0.001136	0.001118	0.001104	0.001092	0.001085	0.001081	0.001078	0.001076	0.001076	0.001076	0.001077	0.001077
314	-2.541e-21	1.802e-05	3.725e-05	5.816e-05	8.272e-05	0.0001105	0.0001426	0.0001794	0.000219	0.0002632	0.0003088	0.0003566	0.0004047	0.0004535	0.0005023	0.0005504	0.0005988	0.0006484	0.0006981	0.0007491	0.0007989	0.0008505	0.0009023	0.0009557	0.001009	0.001062	0.001114	0.001164	0.00121	0.001254	0.001293	0.001331	0.001365	0.001397	0.001426	0.001456	0.001485	0.001514	0.001545	0.001578	0.001612	0.001648	0.001684	0.00172	0.001755	0.001786	0.001813	0.001837	0.001856
315	3.388e-21	5.158e-05	0.0001045	0.0001605	0.0002207	0.0002851	0.0003555	0.0004298	0.0005034	0.0005782	0.0006518	0.0007229	0.0007891	0.0008499	0.0009028	0.0009475	0.0009846	0.001016	0.001044	0.001072	0.001096	0.001118	0.00114	0.001163	0.001188	0.001216	0.001249	0.001282	0.001313	0.001341	0.001366	0.001388	0.00141	0.00143	0.001448	0.001465	0.001479	0.00149	0.001501	0.001516	0.001533	0.001557	0.001583	0.00161	0.001639	0.001666	0.001691	0.001715	0.001737
316	1.694e-21	2.88e-05	5.899e-05	9.211e-05	0.0001304	0.0001732	0.0002221	0.0002767	0.0003346	0.0003976	0.0004625	0.0005283	0.0005931	0.0006565	0.0007168	0.0007724	0.0008255	0.0008761	0.0009247	0.0009725	0.001016	0.001056	0.001094	0.00113	0.001164	0.001196	0.001228	0.001255	0.001276	0.001291	0.001301	0.001308	0.001312	0.001316	0.001321	0.001328	0.001336	0.001347	0.001364	0.001388	0.00142	0.00146	0.001508	0.001559	0.001614	0.00167	0.001725	0.001782	0.001839
317	-6.776e-21	-8.591e-05	-0.0001425	-0.0001709	-0.0001735	-0.0001521	-0.000117	-7.261e-05	-1.566e-05	5.587e-05	0.0001434	0.0002481	0.0003546	0.0004439	0.0005153	0.0005705	0.0006128	0.0006495	0.0006861	0.0007276	0.0007715	0.0008178	0.0008659	0.000917	0.0009747	0.00104	0.001112	0.001185	0.001256	0.001323	0.001383	0.001433	0.001475	0.001509	0.001537	0.001556	0.001566	0.001568	0.001568	0.001567	0.001565	0.001563	0.001565	0.00157	0.001576	0.001584	0.001596	0.001609	0.001625
318	1.853e-21	4.806e-06	1.538e-05	3.36e-05	5.984e-05	9.238e-05	0.0001319	0.0001785	0.0002315	0.0002926	0.0003591	0.0004272	0.0004927	0.000552	0.0006044	0.0006497	0.0006902	0.0007252	0.0007542	0.0007799	0.0007998	0.0008181	0.0008366	0.0008575	0.0008811	0.0009083	0.0009389	0.0009695	0.0009995	0.001029	0.001055	0.001078	0.001096	0.001111	0.001119	0.001122	0.00112	0.001112	0.001101	0.00109	0.001077	0.001065	0.001055	0.001047	0.001039	0.001036	0.001036	0.001037	0.001042
319	1.694e-21	3.103e-05	6.388e-05	0.0001003	0.0001426	0.0001907	0.0002468	0.0003109	0.0003788	0.0004528	0.0005297	0.0006081	0.0006854	0.000761	0.0008332	0.0009005	0.0009641	0.001023	0.001078	0.001131	0.00118	0.001226	0.001269	0.001312	0.001353	0.001392	0.001432	0.001467	0.001497	0.001523	0.001543	0.001559	0.001571	0.001581	0.001586	0.001589	0.001591	0.00159	0.001591	0.001594	0.001599	0.001606	0.001616	0.001627	0.001638	0.001649	0.001662	0.001673	0.001685
320	1.588e-22	2.841e-06	7.334e-06	1.363e-05	2.303e-05	3.354e-05	4.46e-05	5.717e-05	7.085e-05	9.048e-05	0.0001127	0.0001368	0.0001588	0.0001791	0.000198	0.0002161	0.0002352	0.000256	0.0002767	0.0002993	0.0003176	0.0003347	0.0003519	0.000373	0.0003964	0.0004213	0.0004464	0.0004689	0.0004873	0.0005029	0.0005132	0.0005225	0.0005298	0.000534	0.0005335	0.0005299	0.0005243	0.0005178	0.0005127	0.0005107	0.0005113	0.0005159	0.000523	0.0005319	0.0005435	0.000558	0.0005749	0.0005929	0.0006125
321	-6.776e-21	-0.0001129	-0.0002004	-0.0002632	-0.000301	-0.0003104	-0.0002922	-0.0002476	-0.0001798	-9.302e-05	1.316e-05	0.0001402	0.0002767	0.0004077	0.0005301	0.0006425	0.000747	0.0008451	0.0009386	0.001032	0.001123	0.001213	0.001303	0.001394	0.001486	0.001581	0.001677	0.001769	0.001856	0.001936	0.002007	0.002071	0.002128	0.002173	0.002205	0.002227	0.002237	0.002241	0.002246	0.002252	0.002262	0.002281	0.002309	0.002349	0.002407	0.002487	0.00259	0.002716	0.002859
322	2.541e-21	-5.861e-06	-4.654e-06	4.346e-06	2.027e-05	4.017e-05	6.402e-05	9.249e-05	0.0001257	0.0001664	0.0002143	0.0002673	0.0003186	0.0003664	0.0004099	0.0004503	0.0004901	0.0005299	0.0005681	0.0006052	0.0006376	0.0006673	0.0006955	0.0007256	0.0007551	0.000785	0.0008137	0.0008387	0.0008587	0.000875	0.0008866	0.000896	0.0009031	0.0009076	0.0009081	0.0009073	0.000905	0.0009029	0.0009032	0.0009075	0.0009145	0.0009256	0.0009397	0.0009551	0.0009723	0.000992	0.001013	0.001035	0.001058
323	-1.694e-20	-4.902e-05	-8.478e-05	-0.0001054	-0.0001094	-9.587e-05	-6.731e-05	-2.706e-05	2.49e-05	8.973e-05	0.0001666	0.0002561	0.000353	0.0004467	0.0005322	0.0006075	0.0006723	0.0007303	0.0007842	0.0008372	0.0008866	0.000935	0.0009814	0.001027	0.001074	0.001125	0.001182	0.001243	0.001302	0.00136	0.001414	0.001463	0.001506	0.001541	0.001566	0.001582	0.001589	0.001587	0.001577	0.001563	0.001543	0.001521	0.001499	0.001477	0.001458	0.001443	0.001432	0.001422	0.001414
324	8.47e-22	1.147e-05	2.34e-05	3.58e-05	5.055e-05	6.52e-05	8.056e-05	9.659e-05	0.0001112	0.0001299	0.0001486	0.0001672	0.0001836	0.000199	0.0002134	0.0002267	0.0002411	0.0002578	0.0002759	0.0002976	0.0003167	0.0003374	0.0003602	0.0003878	0.0004183	0.0004512	0.0004854	0.0005171	0.0005439	0.0005673	0.0005846	0.0005991	0.0006089	0.0006132	0.0006102	0.0006012	0.0005868	0.0005688	0.0005506	0.0005346	0.0005196	0.0005085	0.0005004	0.0004951	0.0004937	0.0004967	0.0005042	0.0005153	0.000529
325	0	2.252e-05	4.685e-05	7.377e-05	0.0001042	0.0001382	0.0001775	0.0002226	0.0002695	0.0003182	0.0003664	0.0004146	0.0004604	0.0005028	0.0005389	0.0005686	0.0005933	0.0006134	0.0006284	0.0006416	0.0006515	0.0006607	0.0006681	0.0006763	0.000685	0.0006974	0.0007133	0.0007305	0.0007478	0.0007656	0.0007813	0.0007968	0.000811	0.0008255	0.0008393	0.0008536	0.0008659	0.000877	0.0008889	0.0009023	0.0009168	0.0009344	0.0009547	0.0009761	0.0009977	0.001018	0.001037	0.001055	0.001073
326	0	4.655e-05	9.666e-05	0.0001536	0.0002209	0.0003005	0.000397	0.0005115	0.0006418	0.000791	0.0009607	0.001155	0.001377	0.001631	0.001919	0.002246	0.002615	0.003028	0.003489	0.004001	0.004554	0.005141	0.005745	NaN	NaN	NaN	NaN	NaN	NaN	NaN	NaN	NaN	NaN	NaN	NaN	NaN	NaN	NaN	NaN	NaN	NaN	NaN	NaN	NaN	NaN	NaN	NaN	NaN	NaN
327	-4.553e-21	8.607e-06	2.995e-05	6.582e-05	0.0001165	0.0001814	0.0002582	0.0003475	0.0004495	0.0005616	0.0006822	0.0008094	0.0009343	0.00105	0.001154	0.001246	0.001328	0.001402	0.001467	0.001523	0.001572	0.001614	0.001651	0.001686	0.001718	0.001752	0.001787	0.00182	0.001851	0.001881	0.00191	0.001944	0.001986	0.002042	0.002113	0.002206	0.00232	0.002459	0.00263	0.002839	0.003089	0.00338	0.003708	0.004064	0.00444	NaN	NaN	NaN	NaN
328	8.132e-20	-0.0001745	-0.0003087	-0.0004053	-0.0004639	-0.0004854	-0.0004686	-0.0004142	-0.0003346	-0.0002297	-9.896e-05	6.068e-05	0.0002289	0.0003868	0.0005289	0.0006519	0.0007581	0.0008517	0.0009339	0.001014	0.00109	0.001164	0.001238	0.001313	0.001386	0.001461	0.001542	0.001621	0.001697	0.001767	0.001829	0.001886	0.001934	0.001974	0.002003	0.002025	0.00204	0.002048	0.002059	0.002074	0.002101	0.002141	0.002199	0.002275	0.002374	0.002495	0.00264	0.002806	0.002993
329	0	-7.369e-06	-1.122e-05	-1.098e-05	-5.819e-06	2.864e-06	1.451e-05	2.892e-05	4.642e-05	6.826e-05	9.326e-05	0.0001214	0.0001506	0.0001779	0.0002018	0.0002221	0.0002404	0.0002586	0.0002769	0.0002952	0.0003126	0.0003316	0.0003529	0.0003783	0.0004075	0.000443	0.0004836	0.0005276	0.000573	0.0006197	0.0006671	0.000716	0.0007645	0.0008112	0.0008551	0.0008984	0.0009393	0.0009795	0.00102	0.001064	0.001109	0.001157	0.001209	0.001264	0.001325	0.001391	0.001462	0.001538	0.001619
330	-4.235e-22	8.399e-06	2.296e-05	4.715e-05	8.223e-05	0.0001274	0.0001846	0.0002559	0.0003428	0.0004487	0.0005732	0.0007176	0.0008817	0.001068	0.001278	0.001518	0.001797	0.002118	0.002484	0.002898	0.003359	0.003866	0.004417	0.005004	0.005611	NaN	NaN	NaN	NaN	NaN	NaN	NaN	NaN	NaN	NaN	NaN	NaN	NaN	NaN	NaN	NaN	NaN	NaN	NaN	NaN	NaN	NaN	NaN	NaN
331	0	3.318e-05	6.786e-05	0.0001053	0.0001479	0.0001954	0.00025	0.0003115	0.0003775	0.0004515	0.0005296	0.0006112	0.0006937	0.0007781	0.0008633	0.0009488	0.001034	0.001119	0.001203	0.001287	0.001367	0.001449	0.001536	0.001632	0.00174	0.001865	0.002014	0.002192	0.002403	0.002657	0.002956	0.003306	0.003706	0.00415	0.00463	NaN	NaN	NaN	NaN	NaN	NaN	NaN	NaN	NaN	NaN	NaN	NaN	NaN	NaN
332	0	2.203e-05	5.035e-05	8.216e-05	0.0001197	0.0001648	0.0002176	0.0002783	0.0003465	0.0004195	0.0004934	0.0005691	0.000641	0.0007068	0.0007669	0.0008203	0.0008682	0.0009111	0.0009483	0.0009811	0.001008	0.001032	0.001053	0.001074	0.001093	0.001111	0.001129	0.001144	0.001156	0.001164	0.001168	0.001171	0.001173	0.001174	0.001174	0.001174	0.001174	0.001176	0.001181	0.00119	0.0012	0.001213	0.001227	0.001241	0.001255	0.00127	0.001284	0.001297	0.001309
333	-1.694e-21	3.077e-05	7.757e-05	0.0001419	0.0002231	0.0003229	0.0004429	0.0005844	0.0007473	0.0009302	0.001123	0.001324	0.001522	0.001707	0.001875	0.002028	0.002165	0.002282	0.002377	0.00245	0.002501	0.002537	0.002558	0.00257	0.002574	0.002576	0.002576	0.002577	0.002578	0.002583	0.002591	0.002603	0.002622	0.002651	0.002694	0.002753	0.002827	0.002921	0.003038	0.003182	0.003354	0.003558	0.003794	0.004054	0.004331	NaN	NaN	NaN	NaN
334	4.235e-22	7.667e-06	1.61e-05	2.524e-05	3.667e-05	4.956e-05	6.495e-05	8.324e-05	0.0001033	0.0001286	0.0001568	0.0001887	0.0002235	0.0002617	0.0003043	0.0003512	0.0004035	0.0004611	0.0005233	0.0005915	0.0006609	0.0007333	0.000807	0.0008821	0.0009568	0.001029	0.001098	0.001161	0.001215	0.001262	0.0013	0.001331	0.001355	0.001374	0.001387	0.001396	0.001402	0.001407	0.001413	0.001423	0.001434	0.001449	0.001466	0.001484	0.001505	0.001527	0.00155	0.001574	0.001598
335	-2.541e-21	-3.684e-06	8.765e-06	4.381e-05	9.686e-05	0.0001632	0.0002438	0.0003406	0.0004534	0.0005854	0.0007363	0.000897	0.001057	0.001207	0.001342	0.001465	0.001579	0.00168	0.001765	0.001836	0.001892	0.001933	0.001964	0.001989	0.002008	0.002025	0.00204	0.002055	0.002068	0.002081	0.002091	0.0021	0.002106	0.002114	0.002121	0.002134	0.002151	0.002177	0.002218	0.00228	0.002366	0.002485	0.002643	0.002841	0.003077	0.003352	0.003659	0.00399	NaN
336	-1.016e-20	3.421e-05	6.917e-05	0.0001052	0.0001434	0.0001791	0.0002112	0.0002406	0.0002678	0.0002974	0.0003277	0.000359	0.0003898	0.0004212	0.0004532	0.000486	0.0005228	0.000565	0.0006109	0.0006622	0.0007149	0.0007705	0.0008283	0.0008895	0.0009514	0.001014	0.001075	0.001134	0.001187	0.001236	0.001279	0.001317	0.001351	0.00138	0.001404	0.001425	0.001444	0.001463	0.001482	0.001504	0.001526	0.001551	0.00158	0.001612	0.001645	0.001681	0.001718	0.001755	0.001792
337	2.711e-20	-0.0002766	-0.0004957	-0.0006637	-0.0007807	-0.0008433	-0.0008586	-0.0008301	-0.0007565	-0.0006482	-0.0005088	-0.0003347	-0.000155	2.267e-06	0.0001402	0.0002563	0.0003495	0.0004276	0.0004956	0.0005552	0.0006081	0.0006579	0.0007036	0.0007471	0.0007859	0.0008203	0.0008527	0.0008839	0.0009079	0.0009225	0.0009262	0.0009263	0.0009233	0.0009189	0.0009099	0.000899	0.000886	0.0008734	0.0008651	0.0008655	0.0008745	0.000893	0.0009162	0.0009416	0.0009673	0.0009961	0.001028	0.001062	0.001097
338	0	7.43e-05	0.0001512	0.0002348	0.0003275	0.0004314	0.0005512	0.0006862	0.0008289	0.0009768	0.001127	0.001279	0.00143	0.001577	0.001711	0.001833	0.001941	0.002033	0.00211	0.002175	0.002229	0.002273	0.002306	0.002329	0.002347	0.002365	0.002383	0.002401	0.002418	0.002435	0.002453	0.002472	0.002495	0.002526	0.002568	0.002624	0.00269	0.002774	0.002882	0.003019	0.00319	0.003395	0.003636	0.003907	0.004203	NaN	NaN	NaN	NaN
339	6.776e-21	6.363e-05	0.0001294	0.0001996	0.0002762	0.0003596	0.0004537	0.0005569	0.0006622	0.0007704	0.0008796	0.0009888	0.001094	0.001196	0.001289	0.001373	0.001449	0.001515	0.001573	0.001628	0.001678	0.001725	0.001766	0.001804	0.00184	0.001875	0.00191	0.001942	0.001969	0.001991	0.002005	0.002011	0.00201	0.002003	0.001993	0.001982	0.001968	0.001955	0.00195	0.001955	0.001974	0.002013	0.002076	0.002165	0.002284	0.002427	0.002593	0.002781	0.002986
340	6.776e-21	2.39e-05	4.899e-05	7.58e-05	0.0001048	0.0001327	0.0001594	0.0001872	0.0002162	0.0002512	0.000291	0.000337	0.000387	0.0004424	0.0005028	0.0005689	0.0006443	0.0007305	0.0008245	0.0009272	0.001035	0.00115	0.00127	0.001399	0.001535	0.001677	0.001825	0.001975	0.002125	0.00228	0.002441	0.002612	0.002796	0.002998	0.003216	0.003455	0.003716	0.004002	0.004314	0.004651	0.005004	NaN	NaN	NaN	NaN	NaN	NaN	NaN	NaN
341	0	2.849e-05	5.833e-05	9.026e-05	0.0001257	0.0001643	0.0002078	0.0002559	0.0003054	0.0003592	0.0004136	0.0004683	0.000521	0.0005719	0.0006202	0.0006668	0.0007114	0.0007545	0.0007953	0.0008358	0.0008723	0.0009083	0.0009434	0.0009794	0.001015	0.001049	0.001082	0.00111	0.001134	0.001154	0.00117	0.001184	0.001195	0.001203	0.001207	0.00121	0.001211	0.001213	0.001217	0.001225	0.001234	0.001247	0.001262	0.001279	0.001298	0.001319	0.001342	0.001365	0.001389
342	1.271e-21	1.235e-06	1.652e-05	4.3e-05	7.995e-05	0.0001272	0.0001836	0.0002505	0.000329	0.0004196	0.0005192	0.0006297	0.0007407	0.0008454	0.0009449	0.001043	0.001141	0.00124	0.001339	0.00144	0.001544	0.001656	0.00178	0.001921	0.002085	0.002277	0.002497	0.002746	0.003024	0.003332	0.003666	0.004024	0.004394	NaN	NaN	NaN	NaN	NaN	NaN	NaN	NaN	NaN	NaN	NaN	NaN	NaN	NaN	NaN	NaN
343	-6.776e-21	-3.202e-05	-4.979e-05	-5.412e-05	-4.428e-05	-2.219e-05	1.424e-05	6.564e-05	0.00013	0.0002107	0.0003085	0.0004248	0.000548	0.0006728	0.0007991	0.0009258	0.001055	0.001186	0.001317	0.001449	0.00158	0.001713	0.001848	0.001995	0.002157	0.002338	0.002544	0.002775	0.003035	0.003329	0.003661	0.00403	0.004432	0.004857	0.005287	NaN	NaN	NaN	NaN	NaN	NaN	NaN	NaN	NaN	NaN	NaN	NaN	NaN	NaN
344	-3.388e-21	5.447e-05	0.0001108	0.0001702	0.0002334	0.0002979	0.0003639	0.000432	0.0005016	0.0005759	0.0006531	0.0007337	0.0008152	0.0008974	0.0009794	0.001061	0.001144	0.001231	0.00132	0.001413	0.001505	0.001598	0.001689	0.001781	0.001873	0.001967	0.002064	0.002165	0.00227	0.002384	0.00251	0.002653	0.002821	0.003019	0.003251	0.003518	0.003821	0.004155	0.004518	NaN	NaN	NaN	NaN	NaN	NaN	NaN	NaN	NaN	NaN
345	3.388e-21	5.722e-05	0.0001164	0.0001785	0.0002449	0.0003123	0.0003772	0.0004398	0.0005022	0.0005666	0.0006291	0.0006905	0.0007469	0.0007988	0.000843	0.0008795	0.0009111	0.0009407	0.000967	0.0009889	0.001004	0.001017	0.001027	0.001037	0.001044	0.001053	0.001062	0.00107	0.001075	0.00108	0.001085	0.001095	0.001106	0.001122	0.00114	0.001165	0.001193	0.001224	0.001261	0.001307	0.001358	0.001415	0.001471	0.001522	0.001568	0.001608	0.001642	0.001674	0.001709
346	-5.082e-21	3.548e-05	7.335e-05	0.0001154	0.0001644	0.0002207	0.000287	0.0003636	0.0004478	0.0005418	0.0006429	0.000751	0.0008633	0.0009801	0.001101	0.001225	0.001355	0.001494	0.001642	0.001807	0.001989	0.002194	0.002425	0.00269	0.002991	0.00333	0.003708	0.004122	0.004563	0.005024	NaN	NaN	NaN	NaN	NaN	NaN	NaN	NaN	NaN	NaN	NaN	NaN	NaN	NaN	NaN	NaN	NaN	NaN	NaN
347	3.388e-21	-2.099e-05	-3.192e-05	-3.407e-05	-2.772e-05	-1.548e-05	1.013e-06	2.171e-05	4.735e-05	8.045e-05	0.0001213	0.0001709	0.000222	0.0002701	0.0003153	0.0003582	0.000401	0.0004451	0.0004901	0.0005374	0.000584	0.0006304	0.0006765	0.0007242	0.000773	0.0008235	0.0008742	0.000923	0.0009685	0.001011	0.001049	0.001083	0.001114	0.00114	0.001161	0.001177	0.001188	0.001195	0.001198	0.001199	0.001197	0.001193	0.001187	0.001178	0.001167	0.001153	0.001137	0.00112	0.001103
348	1.694e-21	1.122e-05	2.369e-05	3.8e-05	5.478e-05	7.315e-05	9.408e-05	0.0001182	0.0001434	0.0001718	0.0002011	0.0002313	0.0002591	0.0002852	0.0003088	0.0003319	0.0003563	0.0003818	0.0004065	0.000434	0.0004616	0.0004907	0.0005206	0.0005549	0.000592	0.000632	0.0006713	0.0007063	0.0007362	0.0007631	0.0007829	0.0007964	0.000805	0.0008093	0.0008074	0.0008007	0.0007895	0.0007772	0.0007672	0.0007605	0.0007556	0.0007564	0.0007634	0.0007742	0.0007885	0.0008071	0.0008294	0.0008552	0.0008827
349	-1.694e-21	1.599e-05	3.338e-05	5.288e-05	7.649e-05	0.0001021	0.0001306	0.0001625	0.0001965	0.0002366	0.0002783	0.0003219	0.0003639	0.000405	0.0004431	0.0004777	0.0005095	0.0005382	0.0005636	0.0005868	0.000603	0.0006175	0.0006299	0.000644	0.0006579	0.0006733	0.0006906	0.0007089	0.0007273	0.0007455	0.0007626	0.0007828	0.0008032	0.000824	0.0008429	0.0008624	0.0008825	0.0009029	0.0009253	0.0009503	0.0009787	0.001011	0.001045	0.001081	0.00112	0.001161	0.001202	0.001243	0.001285
350	3.388e-21	-3.871e-05	-6.602e-05	-8.229e-05	-8.871e-05	-8.754e-05	-7.882e-05	-6.308e-05	-4.282e-05	-1.587e-05	1.721e-05	5.78e-05	9.974e-05	0.0001369	0.0001663	0.0001891	0.000207	0.0002221	0.0002344	0.0002468	0.0002564	0.0002659	0.0002746	0.0002846	0.000295	0.000309	0.0003254	0.0003426	0.0003579	0.0003728	0.0003851	0.0003981	0.0004108	0.0004241	0.0004365	0.0004505	0.0004646	0.0004803	0.0004996	0.0005251	0.0005554	0.000592	0.0006324	0.0006751	0.0007197	0.0007662	0.0008122	0.0008576	0.0009017
351	6.776e-21	3.313e-05	6.647e-05	0.0001007	0.0001368	0.0001744	0.0002158	0.0002595	0.0003029	0.0003483	0.0003959	0.0004469	0.0005009	0.0005587	0.0006185	0.0006793	0.0007418	0.0008053	0.0008703	0.0009381	0.001005	0.001069	0.001129	0.001186	0.001237	0.001284	0.001328	0.001364	0.001393	0.001418	0.001436	0.00145	0.001461	0.001471	0.001478	0.001484	0.001486	0.001485	0.001484	0.001484	0.001483	0.001483	0.001486	0.001497	0.001519	0.001559	0.001623	0.001719	0.001855
352	-3.388e-21	1.479e-05	2.966e-05	4.504e-05	6.169e-05	7.791e-05	9.437e-05	0.0001105	0.000123	0.0001348	0.0001463	0.0001579	0.0001684	0.0001784	0.000186	0.0001894	0.0001921	0.0001957	0.0002	0.0002094	0.0002196	0.00023	0.0002404	0.0002532	0.000268	0.0002865	0.0003101	0.000332	0.000351	0.0003688	0.0003821	0.0003937	0.0004049	0.0004155	0.0004235	0.0004283	0.0004296	0.0004273	0.0004286	0.000434	0.000441	0.0004508	0.0004633	0.0004774	0.0004935	0.0005121	0.0005357	0.0005638	0.000596
353	1.694e-21	2.04e-05	4.102e-05	6.228e-05	8.521e-05	0.0001089	0.0001348	0.0001625	0.0001897	0.0002203	0.0002525	0.0002873	0.0003244	0.0003653	0.0004092	0.0004564	0.0005081	0.0005646	0.0006262	0.0006942	0.0007638	0.0008361	0.0009092	0.0009832	0.001055	0.001124	0.00119	0.001248	0.001297	0.001337	0.001366	0.001386	0.001399	0.001405	0.001404	0.001399	0.001388	0.001376	0.001364	0.001356	0.001353	0.001356	0.001369	0.001393	0.00143	0.001487	0.001567	0.001675	0.001815
354	0	2.391e-05	4.875e-05	7.49e-05	0.0001038	0.0001348	0.0001684	0.0002044	0.0002402	0.0002782	0.0003156	0.0003532	0.0003888	0.0004229	0.0004546	0.0004835	0.000511	0.0005384	0.0005652	0.0005937	0.0006205	0.0006477	0.0006733	0.0006995	0.0007245	0.0007493	0.0007729	0.0007932	0.0008084	0.0008197	0.0008259	0.0008296	0.0008307	0.0008308	0.0008297	0.0008295	0.0008292	0.0008303	0.0008348	0.0008437	0.0008562	0.0008725	0.0008913	0.0009115	0.0009318	0.0009508	0.0009677	0.0009826	0.0009951
355	0	-3.743e-05	-6.46e-05	-8.106e-05	-8.751e-05	-8.711e-05	-7.944e-05	-6.56e-05	-4.742e-05	-2.27e-05	8.596e-06	4.666e-05	8.656e-05	0.0001227	0.0001532	0.0001772	0.0001978	0.0002159	0.0002321	0.0002481	0.0002616	0.0002743	0.0002864	0.0002988	0.0003108	0.000323	0.000337	0.00035	0.000361	0.0003705	0.0003781	0.0003855	0.0003916	0.0003957	0.0003965	0.0003948	0.0003915	0.0003861	0.000382	0.0003791	0.0003766	0.0003749	0.0003733	0.0003721	0.0003722	0.000375	0.0003816	0.0003915	0.0004051
356	0	8.496e-06	1.816e-05	2.966e-05	4.56e-05	6.48e-05	8.877e-05	0.0001177	0.0001503	0.0001911	0.0002357	0.0002845	0.0003357	0.0003892	0.0004443	0.0004987	0.0005538	0.0006078	0.0006609	0.0007137	0.0007602	0.0008046	0.0008459	0.0008856	0.0009225	0.0009566	0.0009894	0.001018	0.001044	0.001066	0.001085	0.001103	0.001119	0.001134	0.001147	0.001159	0.001171	0.001182	0.001195	0.001208	0.001221	0.001236	0.00125	0.001263	0.001273	0.001283	0.001293	0.001301	0.001306
357	8.47e-22	7.562e-06	1.56e-05	2.356e-05	3.242e-05	4.074e-05	4.837e-05	5.491e-05	5.972e-05	6.589e-05	7.038e-05	7.495e-05	7.739e-05	7.882e-05	7.946e-05	8.009e-05	8.266e-05	8.881e-05	9.888e-05	0.0001142	0.0001305	0.0001513	0.0001747	0.0002039	0.0002373	0.000275	0.0003161	0.000358	0.000399	0.0004395	0.0004782	0.0005188	0.0005601	0.0006034	0.0006461	0.0006894	0.0007332	0.0007771	0.000823	0.0008711	0.0009203	0.0009709	0.00102	0.001066	0.001109	0.001148	0.001186	0.001223	0.001264
358	0	5.813e-06	1.208e-05	1.845e-05	2.595e-05	3.343e-05	4.113e-05	4.927e-05	5.715e-05	6.721e-05	7.693e-05	8.793e-05	9.834e-05	0.0001093	0.0001206	0.000133	0.000148	0.0001663	0.0001872	0.0002117	0.0002363	0.0002637	0.0002913	0.0003217	0.0003529	0.0003853	0.0004174	0.0004472	0.0004733	0.0004969	0.0005166	0.0005352	0.0005516	0.0005675	0.0005814	0.0005949	0.0006075	0.0006205	0.0006351	0.0006525	0.0006714	0.0006927	0.0007156	0.0007393	0.0007634	0.000788	0.0008125	0.0008369	0.0008615
359	0	7.224e-06	1.516e-05	2.44e-05	3.634e-05	4.979e-05	6.587e-05	8.464e-05	0.0001044	0.0001289	0.0001555	0.000184	0.0002128	0.0002426	0.0002722	0.0003005	0.0003285	0.0003556	0.0003813	0.0004072	0.0004281	0.0004475	0.0004647	0.0004813	0.0004957	0.0005087	0.0005212	0.0005307	0.0005374	0.0005426	0.000545	0.0005479	0.0005502	0.000553	0.0005555	0.0005584	0.0005622	0.0005666	0.0005742	0.0005849	0.0005961	0.0006095	0.0006241	0.0006384	0.000651	0.000663	0.0006746	0.0006846	0.0006927
360	0	1.191e-06	5.71e-06	1.525e-05	2.876e-05	4.611e-05	6.697e-05	9.227e-05	0.0001224	0.000159	0.0002027	0.0002521	0.0003038	0.000357	0.0004108	0.0004661	0.0005244	0.0005873	0.000653	0.0007219	0.0007901	0.0008583	0.0009252	0.0009923	0.001058	0.001123	0.001184	0.001238	0.001281	0.001316	0.00134	0.001356	0.001362	0.001362	0.001356	0.001346	0.001331	0.001315	0.001301	0.001292	0.001286	0.001285	0.001289	0.001297	0.001309	0.001325	0.001346	0.001376	0.001419
361	0	5.332e-06	1.131e-05	1.802e-05	2.701e-05	3.699e-05	4.794e-05	5.96e-05	7.187e-05	8.883e-05	0.0001077	0.0001292	0.000152	0.0001771	0.0002052	0.0002364	0.0002718	0.0003129	0.0003604	0.0004146	0.00047	0.0005293	0.0005908	0.000656	0.0007224	0.0007886	0.0008529	0.0009129	0.0009661	0.001012	0.001049	0.001082	0.001108	0.001129	0.001144	0.001155	0.001161	0.001164	0.001167	0.001172	0.001179	0.001191	0.00121	0.00124	0.001287	0.001356	0.001456	0.001592	0.001772
362	3.388e-21	2.384e-05	4.714e-05	6.97e-05	9.245e-05	0.0001143	0.0001353	0.0001541	0.0001698	0.0001847	0.0001977	0.0002104	0.0002232	0.0002376	0.0002526	0.0002684	0.0002871	0.0003105	0.0003391	0.0003728	0.0004083	0.0004462	0.0004848	0.000524	0.0005619	0.0005995	0.000635	0.0006646	0.0006863	0.0007017	0.0007115	0.0007179	0.0007213	0.0007218	0.0007194	0.0007156	0.000709	0.0007019	0.0006976	0.0006976	0.0007003	0.0007046	0.00071	0.0007152	0.0007212	0.0007287	0.0007364	0.0007447	0.0007533
363	0	1.664e-05	3.632e-05	5.831e-05	8.464e-05	0.000116	0.0001517	0.0001919	0.000236	0.0002826	0.0003289	0.0003743	0.0004168	0.000455	0.0004882	0.0005149	0.0005374	0.0005577	0.0005764	0.0005944	0.00061	0.0006251	0.0006407	0.0006584	0.0006778	0.0007009	0.0007283	0.000757	0.000785	0.0008115	0.0008366	0.0008626	0.0008898	0.0009175	0.0009445	0.0009701	0.0009927	0.001012	0.001031	0.001049	0.001065	0.001078	0.001087	0.001092	0.001092	0.001089	0.001083	0.001076	0.00107
364	2.033e-20	-4.772e-05	-5.61e-05	-9.914e-06	9.493e-05	0.0002623	0.0005003	0.0008173	0.001219	0.001718	0.00232	0.003012	0.003766	0.004547	NaN	NaN	NaN	NaN	NaN	NaN	NaN	NaN	NaN	NaN	NaN	NaN	NaN	NaN	NaN	NaN	NaN	NaN	NaN	NaN	NaN	NaN	NaN	NaN	NaN	NaN	NaN	NaN	NaN	NaN	NaN	NaN	NaN	NaN	NaN
365	-3.388e-21	3.432e-05	6.895e-05	0.0001041	0.0001407	0.0001776	0.0002163	0.0002553	0.0002917	0.0003292	0.0003661	0.0004034	0.0004391	0.0004747	0.0005094	0.0005434	0.0005778	0.0006137	0.0006513	0.0006922	0.0007319	0.0007726	0.0008128	0.000855	0.0008973	0.0009394	0.0009793	0.001014	0.001041	0.001062	0.001078	0.00109	0.001098	0.001102	0.001103	0.001099	0.001094	0.001089	0.001087	0.001091	0.001097	0.001107	0.00112	0.001134	0.00115	0.001166	0.001182	0.001197	0.00121
366	-1.694e-21	1.659e-05	4.414e-05	8.261e-05	0.0001296	0.0001859	0.0002508	0.000325	0.0004081	0.0004996	0.0005955	0.0006923	0.0007846	0.0008665	0.0009385	0.001003	0.001062	0.001119	0.001172	0.001222	0.001267	0.001312	0.001359	0.001409	0.001463	0.00152	0.001579	0.001638	0.001691	0.001741	0.001785	0.001828	0.001869	0.001907	0.001939	0.001967	0.00199	0.002007	0.002021	0.002036	0.002049	0.002057	0.002061	0.002058	0.002051	0.002045	0.002044	0.002052	0.002075
367	-1.355e-20	3.976e-05	8.127e-05	0.000126	0.0001767	0.000233	0.0002954	0.0003634	0.0004361	0.000516	0.0005997	0.0006867	0.0007747	0.0008642	0.0009547	0.001045	0.001137	0.001231	0.001326	0.001426	0.001526	0.001628	0.001732	0.001841	0.001954	0.002072	0.002197	0.002329	0.00247	0.002626	0.002795	0.002986	0.003201	0.003444	0.003713	0.004007	0.004323	0.004655	NaN	NaN	NaN	NaN	NaN	NaN	NaN	NaN	NaN	NaN	NaN
368	3.388e-21	1.85e-05	3.732e-05	5.651e-05	7.754e-05	9.886e-05	0.0001218	0.0001453	0.0001674	0.0001925	0.0002184	0.0002464	0.000276	0.0003081	0.0003425	0.0003789	0.0004185	0.0004621	0.0005107	0.0005657	0.0006215	0.0006802	0.0007398	0.0008007	0.0008609	0.0009201	0.0009774	0.00103	0.001077	0.001117	0.001151	0.00118	0.001206	0.001228	0.001249	0.001267	0.001284	0.0013	0.001316	0.001336	0.001359	0.001388	0.001425	0.001473	0.001535	0.001619	0.001729	0.001873	0.002057
369	3.388e-21	2.459e-05	4.976e-05	7.503e-05	0.0001018	0.0001286	0.0001527	0.0001738	0.0001926	0.0002126	0.0002308	0.0002485	0.0002636	0.0002774	0.0002904	0.0003029	0.000317	0.0003348	0.0003568	0.0003854	0.0004162	0.0004535	0.0004953	0.0005446	0.0005993	0.0006588	0.000721	0.000782	0.0008402	0.0008962	0.0009471	0.0009961	0.00104	0.001082	0.001119	0.001154	0.001188	0.001225	0.001269	0.001323	0.001384	0.001455	0.001535	0.001625	0.001726	0.001837	0.00196	0.002097	0.002245
370	1.694e-21	2.528e-05	5.187e-05	8.042e-05	0.0001132	0.0001502	0.0001927	0.0002409	0.0002918	0.0003465	0.0004013	0.0004544	0.0005049	0.0005533	0.0005996	0.0006433	0.0006861	0.000729	0.0007723	0.0008183	0.0008634	0.0009102	0.0009602	0.001013	0.001068	0.001124	0.001182	0.001239	0.001298	0.001361	0.001434	0.001524	0.001641	0.001791	0.001983	0.002224	0.002522	0.002883	0.003312	0.003805	0.004354	0.004944	NaN	NaN	NaN	NaN	NaN	NaN	NaN
371	3.388e-21	4.922e-05	0.0001007	0.0001555	0.0002165	0.0002839	0.000361	0.0004475	0.0005393	0.0006377	0.0007404	0.000848	0.0009587	0.001071	0.001186	0.001299	0.001414	0.001529	0.001644	0.001761	0.001877	0.001993	0.002107	0.002219	0.002329	0.002436	0.00254	0.002637	0.002724	0.002805	0.002877	0.002946	0.003012	0.003075	0.003136	0.003196	0.003255	0.003315	0.00338	0.003454	0.003533	0.003619	0.00371	0.003806	0.003907	0.004014	0.004126	0.004246	0.004372
372	0	1.808e-05	3.699e-05	5.728e-05	8.007e-05	0.0001046	0.0001321	0.000162	0.0001919	0.000224	0.0002557	0.0002875	0.0003178	0.0003469	0.0003741	0.0003996	0.0004247	0.0004499	0.000476	0.000505	0.0005335	0.0005633	0.0005935	0.0006253	0.0006567	0.0006884	0.0007189	0.000746	0.0007681	0.000785	0.0007957	0.0008026	0.0008059	0.0008065	0.0008043	0.0008014	0.0007976	0.0007939	0.0007924	0.000795	0.0008005	0.0008095	0.0008212	0.0008344	0.0008484	0.0008629	0.0008766	0.00089	0.0009031
373	6.776e-21	8.197e-05	0.0001657	0.0002527	0.0003443	0.0004401	0.0005419	0.0006437	0.0007437	0.0008447	0.0009458	0.001048	0.001148	0.001247	0.001343	0.001436	0.001527	0.001618	0.001716	0.001822	0.00193	0.002041	0.002153	0.002269	0.002386	0.002506	0.002627	0.002745	0.002857	0.002962	0.003058	0.00315	0.003237	0.003319	0.003396	0.003466	0.003529	0.003587	0.003642	0.003698	0.003754	0.003814	0.003876	0.003942	0.004013	0.004091	0.004178	0.004274	0.004375
374	2.711e-20	-4.587e-05	-7.494e-05	-8.19e-05	-6.732e-05	-3.577e-05	1.13e-05	7.187e-05	0.0001466	0.0002404	0.0003541	0.0004796	0.0006082	0.0007316	0.0008484	0.0009587	0.001066	0.001174	0.001286	0.001407	0.001537	0.001683	0.001857	0.002065	0.002315	0.002614	0.002965	0.003371	0.003831	0.004342	0.004893	0.005471	NaN	NaN	NaN	NaN	NaN	NaN	NaN	NaN	NaN	NaN	NaN	NaN	NaN	NaN	NaN	NaN	NaN
375	-1.694e-21	-1.55e-05	-2.028e-05	-1.702e-05	-7.526e-06	5.598e-06	2.066e-05	3.818e-05	5.893e-05	8.614e-05	0.0001196	0.0001603	0.0001978	0.0002295	0.0002582	0.0002867	0.0003172	0.0003511	0.0003869	0.000425	0.0004601	0.0004939	0.000527	0.0005644	0.0006023	0.0006372	0.0006661	0.000687	0.0006988	0.0007037	0.0007017	0.0006976	0.0006917	0.000683	0.0006696	0.0006562	0.0006461	0.0006425	0.0006472	0.0006618	0.0006825	0.0007093	0.00074	0.0007714	0.000805	0.0008411	0.0008768	0.0009105	0.0009394
376	0	2.238e-05	4.569e-05	7.045e-05	9.83e-05	0.0001281	0.0001608	0.0001958	0.000231	0.0002683	0.0003041	0.0003386	0.0003701	0.0003991	0.0004247	0.0004468	0.000468	0.0004898	0.0005125	0.0005372	0.0005606	0.0005858	0.0006118	0.00064	0.0006683	0.0006972	0.0007255	0.0007497	0.0007675	0.0007794	0.0007855	0.0007887	0.0007886	0.0007865	0.0007822	0.0007779	0.0007734	0.00077	0.0007706	0.0007768	0.0007866	0.0008	0.0008151	0.0008304	0.0008449	0.000858	0.0008694	0.0008789	0.0008866
377	-1.186e-20	3.527e-05	7.29e-05	0.0001143	0.0001615	0.0002149	0.000277	0.0003477	0.000423	0.0005034	0.0005863	0.0006714	0.0007558	0.0008394	0.0009206	0.0009996	0.001078	0.001156	0.001235	0.001317	0.001399	0.001485	0.001575	0.001668	0.001764	0.001862	0.00196	0.002053	0.002141	0.002223	0.002298	0.002368	0.002433	0.002493	0.002549	0.002605	0.002659	0.002714	0.002776	0.002843	0.002915	0.002992	0.003072	0.003157	0.003247	0.003343	0.003444	0.003554	0.003673
378	0	4.142e-05	8.384e-05	0.0001278	0.0001752	0.0002243	0.0002768	0.0003311	0.0003836	0.000438	0.0004912	0.0005447	0.0005964	0.000647	0.0006946	0.0007384	0.0007807	0.0008228	0.0008654	0.0009108	0.000954	0.000997	0.001039	0.00108	0.001118	0.001155	0.00119	0.00122	0.001243	0.001262	0.001273	0.00128	0.001283	0.001282	0.001277	0.001272	0.001268	0.001265	0.001265	0.00127	0.001278	0.001293	0.001314	0.00134	0.001373	0.00141	0.001451	0.001492	0.001533
379	-3.388e-21	2.777e-05	5.695e-05	8.877e-05	0.0001251	0.0001654	0.0002113	0.0002625	0.0003166	0.0003762	0.0004379	0.0005013	0.0005635	0.0006251	0.0006845	0.0007416	0.0007976	0.0008526	0.000906	0.0009593	0.001008	0.001053	0.001095	0.001138	0.001177	0.001214	0.001247	0.001274	0.001293	0.001305	0.001309	0.00131	0.001308	0.001305	0.001298	0.001289	0.001279	0.00127	0.001264	0.001264	0.00127	0.00128	0.001293	0.001306	0.001319	0.001331	0.001344	0.001355	0.001365
380	0	2.334e-05	4.715e-05	7.246e-05	0.0001007	0.000131	0.0001643	0.0002002	0.0002372	0.0002785	0.000322	0.0003677	0.0004146	0.0004639	0.0005134	0.0005629	0.0006132	0.0006647	0.0007163	0.0007685	0.0008173	0.000865	0.0009103	0.0009538	0.0009932	0.001031	0.001065	0.001093	0.001115	0.001133	0.001149	0.001164	0.001178	0.001193	0.001209	0.001228	0.001248	0.001271	0.0013	0.001335	0.001372	0.00141	0.001449	0.001486	0.00152	0.001551	0.001579	0.001603	0.001625
381	0	1.243e-05	2.592e-05	4.127e-05	6.023e-05	8.199e-05	0.000107	0.0001355	0.0001663	0.000202	0.0002392	0.0002775	0.0003148	0.000352	0.0003878	0.0004224	0.0004574	0.0004932	0.0005297	0.0005679	0.0006042	0.0006416	0.0006793	0.0007192	0.0007592	0.0008001	0.0008402	0.0008769	0.000909	0.000937	0.0009597	0.0009793	0.0009957	0.00101	0.001021	0.001031	0.001039	0.001048	0.001059	0.001073	0.001089	0.001107	0.001128	0.001148	0.001167	0.001185	0.001202	0.001217	0.00123
382	0	1.998e-05	4.104e-05	6.286e-05	8.679e-05	0.0001111	0.0001366	0.000162	0.0001841	0.0002069	0.0002277	0.0002488	0.000267	0.0002827	0.0002943	0.000301	0.0003044	0.0003063	0.0003081	0.0003128	0.000316	0.0003204	0.0003242	0.0003312	0.0003399	0.0003526	0.0003688	0.000386	0.0004022	0.0004175	0.0004293	0.0004389	0.0004454	0.0004489	0.0004479	0.0004432	0.0004339	0.0004218	0.0004097	0.0003988	0.0003884	0.0003809	0.0003782	0.0003806	0.0003881	0.0004005	0.0004187	0.0004422	0.0004685
383	-6.776e-21	8.371e-05	0.000171	0.000264	0.0003655	0.0004738	0.0005907	0.0007163	0.0008502	0.0009964	0.001152	0.001316	0.001486	0.00166	0.001837	0.002016	0.002198	0.002385	0.002576	0.002772	0.002968	0.003169	0.003375	0.003593	0.00382	0.004058	0.004307	0.00456	0.004815	0.005067	NaN	NaN	NaN	NaN	NaN	NaN	NaN	NaN	NaN	NaN	NaN	NaN	NaN	NaN	NaN	NaN	NaN	NaN	NaN
384	-3.388e-21	4.443e-05	9.178e-05	0.0001436	0.000203	0.0002694	0.0003456	0.0004312	0.0005231	0.0006235	0.0007281	0.0008363	0.0009434	0.00105	0.001154	0.001255	0.001355	0.001454	0.001551	0.001647	0.001738	0.001827	0.001913	0.002	0.002085	0.00217	0.002256	0.002341	0.002427	0.002518	0.002617	0.002732	0.002867	0.003028	0.003214	0.003428	0.00367	0.003937	0.004227	NaN	NaN	NaN	NaN	NaN	NaN	NaN	NaN	NaN	NaN
385	0	4.019e-05	8.124e-05	0.0001236	0.0001687	0.0002167	0.0002698	0.0003265	0.0003831	0.0004407	0.000496	0.0005495	0.000599	0.0006453	0.0006872	0.0007256	0.0007602	0.0007911	0.0008195	0.0008474	0.0008726	0.0008976	0.0009209	0.0009443	0.0009652	0.0009846	0.001	0.00101	0.001013	0.001011	0.001002	0.0009891	0.0009718	0.0009522	0.0009298	0.000908	0.0008863	0.0008663	0.0008513	0.0008414	0.0008344	0.0008316	0.0008314	0.0008319	0.0008324	0.0008328	0.0008303	0.0008252	0.0008185
386	6.776e-21	4.537e-05	9.208e-05	0.0001413	0.0001957	0.0002553	0.0003228	0.0003977	0.000476	0.0005608	0.000648	0.0007386	0.000831	0.0009265	0.001024	0.001123	0.001224	0.001329	0.001438	0.001552	0.001667	0.001786	0.001906	0.00203	0.002155	0.002283	0.002415	0.002551	0.00269	0.002838	0.002996	0.003171	0.003365	0.003582	0.003819	0.004077	0.004351	0.004634	NaN	NaN	NaN	NaN	NaN	NaN	NaN	NaN	NaN	NaN	NaN
387	1.016e-20	-3.804e-05	-5.642e-05	-5.618e-05	-3.669e-05	-1.086e-06	4.409e-05	9.953e-05	0.0001699	0.0002588	0.0003668	0.0004964	0.0006303	0.0007616	0.0008893	0.001012	0.001133	0.001254	0.001375	0.001494	0.001605	0.001708	0.001799	0.001885	0.001963	0.002031	0.00209	0.002136	0.002169	0.00219	0.002201	0.002208	0.002213	0.002221	0.002233	0.002255	0.002292	0.002347	0.002429	0.002542	0.002684	0.002854	0.003052	0.003273	0.003511	0.003764	NaN	NaN	NaN
388	1.694e-21	2.375e-05	4.844e-05	7.507e-05	0.0001055	0.0001393	0.0001774	0.0002196	0.0002635	0.000311	0.0003582	0.0004049	0.0004501	0.0004937	0.0005343	0.0005718	0.0006075	0.000642	0.0006753	0.0007093	0.0007414	0.000775	0.000808	0.0008405	0.0008712	0.0009016	0.0009299	0.000954	0.0009721	0.0009851	0.0009913	0.0009922	0.0009874	0.0009795	0.0009697	0.0009599	0.0009494	0.0009398	0.0009335	0.0009313	0.0009323	0.0009377	0.000947	0.0009591	0.000973	0.0009872	0.001	0.001012	0.001023
389	0	2.078e-05	5.025e-05	8.278e-05	0.0001192	0.0001612	0.0002084	0.0002608	0.000318	0.0003773	0.0004347	0.0004908	0.0005388	0.0005758	0.0006056	0.0006302	0.0006511	0.0006699	0.0006866	0.0007026	0.0007164	0.0007313	0.0007495	0.0007734	0.0008015	0.0008332	0.0008665	0.0008987	0.0009277	0.0009534	0.0009749	0.0009954	0.001014	0.00103	0.001042	0.001052	0.00106	0.001067	0.001075	0.001086	0.001099	0.001115	0.001132	0.001148	0.001165	0.001182	0.001199	0.001214	0.001229
390	3.388e-21	1.705e-05	3.486e-05	5.364e-05	7.49e-05	9.737e-05	0.0001184	0.0001384	0.0001588	0.0001835	0.0002098	0.0002391	0.0002696	0.0003023	0.0003363	0.0003713	0.0004085	0.0004493	0.0004929	0.00054	0.0005854	0.0006315	0.0006759	0.0007202	0.0007616	0.0008008	0.0008367	0.0008668	0.0008901	0.0009072	0.0009171	0.0009229	0.000924	0.0009223	0.0009177	0.0009122	0.000906	0.0009008	0.0008995	0.000903	0.0009101	0.0009215	0.0009362	0.0009534	0.0009721	0.0009913	0.00101	0.001028	0.001044
391	0	5.878e-05	0.0001201	0.0001859	0.0002595	0.0003404	0.000426	0.0005182	0.0006198	0.000736	0.0008641	0.001006	0.00116	0.001326	0.001504	0.001691	0.001888	0.002095	0.002305	0.002515	0.002714	0.002898	0.003059	0.003192	0.00329	0.003351	0.003369	0.003338	0.003259	0.003137	0.002975	0.002782	0.002565	0.002336	0.002101	0.00187	0.001648	0.001443	0.001265	0.001116	0.0009956	0.0009039	0.0008395	0.0007985	0.0007755	0.0007674	0.0007729	0.0007914	0.0008232
392	3.388e-21	6.52e-05	0.000133	0.0002042	0.0002804	0.0003592	0.0004385	0.0005175	0.0005955	0.0006757	0.0007547	0.0008305	0.0008991	0.0009605	0.001014	0.001063	0.001107	0.00115	0.001192	0.001235	0.001274	0.001311	0.001348	0.001388	0.001429	0.00147	0.001509	0.001544	0.001573	0.001597	0.001615	0.001632	0.001647	0.001662	0.001678	0.001697	0.001725	0.001765	0.001825	0.001909	0.002022	0.002169	0.002352	0.002572	0.002829	0.003119	0.003439	NaN	NaN
393	1.694e-21	2.171e-05	4.29e-05	6.37e-05	8.436e-05	0.0001035	0.000122	0.0001393	0.0001533	0.0001687	0.000185	0.000204	0.0002271	0.0002552	0.0002871	0.000324	0.0003666	0.0004181	0.0004774	0.0005445	0.0006136	0.0006845	0.0007536	0.0008178	0.0008757	0.0009297	0.0009755	0.001012	0.001032	0.001041	0.001039	0.001028	0.001011	0.0009916	0.000974	0.0009597	0.0009459	0.0009383	0.0009383	0.0009492	0.0009683	0.0009946	0.001028	0.001066	0.001105	0.001144	0.00118	0.001214	0.001244
394	2.541e-21	1.329e-05	2.736e-05	4.236e-05	5.922e-05	7.673e-05	9.511e-05	0.0001131	0.0001302	0.0001507	0.0001729	0.0001977	0.0002236	0.000251	0.0002786	0.0003064	0.0003345	0.0003633	0.0003937	0.0004269	0.0004581	0.0004892	0.0005184	0.0005478	0.0005755	0.0006033	0.0006306	0.0006562	0.0006784	0.0006979	0.000714	0.0007301	0.0007458	0.000763	0.0007809	0.000802	0.0008254	0.0008535	0.0008907	0.0009431	0.001015	0.001114	0.001243	0.001409	0.001617	0.001876	0.002188	0.002561	0.002994
395	-2.033e-20	8.032e-05	0.0001619	0.0002461	0.0003337	0.0004227	0.0005095	0.0005927	0.0006726	0.0007526	0.0008312	0.0009073	0.0009771	0.001042	0.001102	0.001159	0.001213	0.001265	0.001319	0.001376	0.001432	0.001487	0.001543	0.001601	0.001662	0.001723	0.001783	0.001844	0.001908	0.001979	0.002059	0.002159	0.002281	0.002433	0.00262	0.002847	0.003119	0.003441	0.003812	0.004229	0.004683	0.005161	NaN	NaN	NaN	NaN	NaN	NaN	NaN
396	-6.776e-21	0.0001208	0.0002457	0.000379	0.0005222	0.0006725	0.0008334	0.001005	0.001188	0.001389	0.001611	0.001852	0.002113	0.002398	0.002706	0.003041	0.003404	0.003794	0.004211	0.004654	0.005109	0.005566	NaN	NaN	NaN	NaN	NaN	NaN	NaN	NaN	NaN	NaN	NaN	NaN	NaN	NaN	NaN	NaN	NaN	NaN	NaN	NaN	NaN	NaN	NaN	NaN	NaN	NaN	NaN
397	-2.541e-21	1.716e-05	3.511e-05	5.463e-05	7.741e-05	0.0001032	0.0001329	0.0001667	0.0002035	0.0002454	0.0002889	0.000335	0.0003835	0.0004347	0.0004882	0.0005445	0.0006046	0.0006687	0.0007367	0.0008093	0.0008836	0.000962	0.001041	0.001119	0.001195	0.001267	0.001334	0.001392	0.00144	0.001478	0.001505	0.001522	0.00153	0.001532	0.001531	0.001528	0.001524	0.001521	0.001522	0.001528	0.001539	0.001556	0.001577	0.001601	0.001624	0.001647	0.001668	0.001687	0.001705
398	-3.388e-21	3.829e-05	7.665e-05	0.0001155	0.0001559	0.0001963	0.0002401	0.0002862	0.0003282	0.0003709	0.0004134	0.0004579	0.0005054	0.0005556	0.0006058	0.0006548	0.0007026	0.000749	0.0007932	0.0008397	0.0008829	0.0009239	0.0009598	0.0009895	0.001011	0.001028	0.00104	0.001046	0.001043	0.001037	0.001025	0.00101	0.0009928	0.0009742	0.0009549	0.0009376	0.0009208	0.0009044	0.0008922	0.0008872	0.000885	0.0008854	0.0008876	0.0008912	0.0008972	0.0009059	0.0009152	0.0009256	0.0009377
399	0	4.407e-05	8.929e-05	0.000136	0.0001855	0.0002374	0.0002942	0.0003536	0.0004116	0.0004716	0.0005315	0.0005916	0.00065	0.0007066	0.0007614	0.0008156	0.0008691	0.0009216	0.0009759	0.001034	0.001091	0.001148	0.001204	0.001261	0.001317	0.001372	0.001423	0.001467	0.001504	0.001535	0.001557	0.001574	0.001586	0.001593	0.001594	0.001592	0.001588	0.001585	0.001589	0.0016	0.001622	0.00166	0.001719	0.001802	0.001917	0.002069	0.002261	0.002498	0.002783
400	-1.694e-21	1.778e-05	3.573e-05	5.384e-05	7.319e-05	9.253e-05	0.0001131	0.0001339	0.0001529	0.000173	0.0001924	0.0002122	0.000232	0.0002528	0.0002743	0.0002965	0.000321	0.0003483	0.0003795	0.0004164	0.0004553	0.0004978	0.0005418	0.0005883	0.0006349	0.0006816	0.0007275	0.0007698	0.0008066	0.0008382	0.0008636	0.0008845	0.0009008	0.0009137	0.0009223	0.0009282	0.0009317	0.0009334	0.0009362	0.0009412	0.0009469	0.0009535	0.0009607	0.0009676	0.0009744	0.0009814	0.0009882	0.0009944	0.001
401	-3.388e-21	2.755e-05	5.631e-05	8.766e-05	0.0001232	0.0001626	0.0002074	0.0002573	0.0003095	0.0003674	0.0004276	0.0004902	0.0005537	0.0006184	0.0006823	0.0007464	0.0008112	0.0008765	0.0009432	0.001013	0.001081	0.00115	0.001218	0.001285	0.001348	0.00141	0.001467	0.001516	0.001558	0.00159	0.00161	0.001622	0.001625	0.001622	0.001613	0.0016	0.001582	0.001563	0.001544	0.001526	0.001509	0.001496	0.001485	0.001476	0.001468	0.001459	0.001451	0.001444	0.001437
402	1.016e-20	5.273e-05	0.0001063	0.0001587	0.0002104	0.0002602	0.0003106	0.0003576	0.0003964	0.0004321	0.0004633	0.0004944	0.0005223	0.0005478	0.0005724	0.0005956	0.0006154	0.0006303	0.0006423	0.0006558	0.0006657	0.0006744	0.0006773	0.0006778	0.0006726	0.000661	0.0006423	0.0006179	0.0005895	0.0005625	0.0005343	0.0005076	0.0004818	0.00046	0.000441	0.0004295	0.0004248	0.0004285	0.0004426	0.0004654	0.0004906	0.0005197	0.0005514	0.000584	0.000616	0.0006482	0.000678	0.0007057	0.0007308
403	-1.694e-20	-5.778e-05	-0.0001054	-0.000144	-0.0001709	-0.0001874	-0.0001922	-0.0001853	-0.0001685	-0.0001383	-0.0001008	-5.524e-05	-7.323e-06	3.853e-05	8.302e-05	0.0001257	0.000167	0.0002062	0.0002426	0.0002777	0.0003064	0.0003333	0.0003572	0.0003798	0.0003991	0.0004141	0.0004239	0.0004261	0.0004205	0.0004079	0.0003869	0.0003618	0.0003323	0.0002998	0.0002635	0.0002249	0.0001864	0.00015	0.0001203	9.81e-05	8.343e-05	7.84e-05	8.2e-05	9.259e-05	0.0001093	0.0001327	0.0001636	0.0001999	0.0002408
404	0	1.534e-05	3.219e-05	5.064e-05	7.267e-05	9.738e-05	0.0001253	0.0001562	0.0001894	0.0002277	0.0002664	0.0003053	0.0003417	0.0003757	0.0004076	0.0004376	0.0004665	0.0004943	0.0005212	0.0005479	0.0005704	0.0005929	0.000615	0.000639	0.0006634	0.0006879	0.0007111	0.0007317	0.0007489	0.000763	0.0007736	0.0007832	0.000791	0.0007978	0.0008027	0.0008071	0.0008114	0.0008169	0.0008249	0.0008356	0.0008486	0.0008636	0.00088	0.0008964	0.0009129	0.0009293	0.0009459	0.0009622	0.0009786
405	-6.776e-21	6.243e-05	0.0001256	0.0001884	0.0002507	0.0003127	0.0003745	0.0004314	0.0004813	0.0005261	0.0005633	0.0005942	0.0006144	0.0006254	0.0006299	0.0006321	0.0006319	0.000632	0.0006367	0.0006473	0.0006582	0.000673	0.0006896	0.0007137	0.0007441	0.0007768	0.0008046	0.0008262	0.0008392	0.000846	0.0008465	0.0008479	0.000847	0.0008471	0.0008433	0.0008366	0.0008298	0.0008294	0.0008375	0.0008535	0.0008726	0.0008938	0.0009127	0.0009289	0.00094	0.0009497	0.0009575	0.000962	0.00096
406	3.388e-21	1.844e-05	3.749e-05	5.75e-05	7.937e-05	0.0001023	0.0001277	0.0001549	0.0001818	0.0002112	0.000241	0.000272	0.0003019	0.0003322	0.0003618	0.0003911	0.0004207	0.0004506	0.0004811	0.0005139	0.0005455	0.0005785	0.0006108	0.000645	0.0006788	0.0007132	0.0007473	0.000779	0.0008076	0.0008337	0.0008563	0.0008776	0.0008962	0.0009144	0.0009306	0.0009466	0.000961	0.0009744	0.0009892	0.001006	0.001023	0.001041	0.001057	0.001073	0.001085	0.001094	0.001099	0.001102	0.001101
407	3.388e-21	3.891e-05	7.844e-05	0.0001194	0.0001641	0.0002118	0.0002647	0.0003213	0.0003781	0.0004371	0.0004934	0.0005472	0.0005986	0.0006476	0.000693	0.000735	0.0007745	0.0008118	0.0008478	0.0008855	0.0009214	0.0009592	0.0009973	0.001034	0.001069	0.001101	0.00113	0.001153	0.001169	0.001179	0.001181	0.001178	0.001169	0.001156	0.001141	0.001126	0.001111	0.001096	0.001086	0.00108	0.001076	0.001077	0.00108	0.001085	0.001091	0.001097	0.001103	0.001109	0.001115
408	3.388e-21	4.386e-05	9.268e-05	0.0001467	0.0002085	0.0002809	0.0003668	0.000467	0.0005778	0.0006968	0.0008207	0.0009496	0.001078	0.001204	0.001327	0.001447	0.001562	0.001671	0.001774	0.001874	0.001968	0.00206	0.00215	0.002244	0.002342	0.002449	0.002567	0.002699	0.00285	0.003024	0.003222	0.003449	0.003707	0.003995	0.004307	0.00464	0.004983	NaN	NaN	NaN	NaN	NaN	NaN	NaN	NaN	NaN	NaN	NaN	NaN
409	6.776e-21	7.393e-05	0.000154	0.0002448	0.0003514	0.0004769	0.0006274	0.0008041	0.001004	0.001231	0.001484	0.001762	0.002062	0.002383	0.002726	0.003091	0.003476	0.00388	0.004301	0.004737	0.005179	0.00562	NaN	NaN	NaN	NaN	NaN	NaN	NaN	NaN	NaN	NaN	NaN	NaN	NaN	NaN	NaN	NaN	NaN	NaN	NaN	NaN	NaN	NaN	NaN	NaN	NaN	NaN	NaN
410	0	4.64e-05	9.468e-05	0.0001426	0.0001891	0.0002346	0.0002814	0.000326	0.0003631	0.0003963	0.0004255	0.000454	0.0004772	0.0004947	0.0005095	0.0005264	0.0005422	0.0005572	0.0005763	0.0006063	0.0006409	0.0006809	0.0007228	0.0007706	0.0008258	0.0008861	0.0009452	0.001006	0.001067	0.001126	0.001177	0.001224	0.001268	0.001311	0.001351	0.001386	0.001414	0.001439	0.00146	0.001475	0.001487	0.001502	0.001519	0.001536	0.001557	0.001586	0.00163	0.001695	0.001786
411	0	2.57e-05	5.929e-05	9.862e-05	0.0001472	0.0002078	0.0002814	0.0003695	0.0004727	0.0005897	0.0007175	0.0008575	0.001004	0.001153	0.001308	0.001466	0.001627	0.001794	0.001963	0.002137	0.002315	0.002499	0.00269	0.002891	0.003102	0.003325	0.003563	0.003812	0.004071	0.004338	0.004608	0.00488	0.005147	0.005406	NaN	NaN	NaN	NaN	NaN	NaN	NaN	NaN	NaN	NaN	NaN	NaN	NaN	NaN	NaN
412	0	1.917e-05	4.019e-05	6.39e-05	9.219e-05	0.0001247	0.0001633	0.0002081	0.0002569	0.0003128	0.0003729	0.000437	0.0005022	0.0005683	0.0006358	0.0007044	0.0007745	0.000845	0.0009163	0.0009905	0.001063	0.001136	0.001207	0.001279	0.001351	0.00142	0.001487	0.001548	0.001605	0.001655	0.001697	0.001735	0.001768	0.001801	0.00183	0.001857	0.001883	0.001909	0.001936	0.001964	0.001993	0.002024	0.002054	0.002082	0.002107	0.002131	0.002156	0.002184	0.002218
413	1.694e-21	-8.06e-06	-1.516e-05	-1.957e-05	-1.922e-05	-1.563e-05	-7.646e-06	6.124e-06	2.446e-05	4.861e-05	7.751e-05	0.0001116	0.0001496	0.0001915	0.0002342	0.0002759	0.0003189	0.000362	0.0004032	0.0004436	0.0004801	0.000514	0.0005441	0.0005721	0.0005968	0.0006189	0.0006371	0.0006492	0.0006564	0.000659	0.0006554	0.0006495	0.0006402	0.0006293	0.0006157	0.0006011	0.0005869	0.0005757	0.0005695	0.0005679	0.0005712	0.0005816	0.0005971	0.0006188	0.0006448	0.0006743	0.0007061	0.0007389	0.000772
414	1.059e-22	1.66e-06	4.003e-06	7.609e-06	1.302e-05	1.951e-05	2.694e-05	3.546e-05	4.499e-05	5.741e-05	7.152e-05	8.747e-05	0.0001034	0.00012	0.0001366	0.0001532	0.0001713	0.0001913	0.0002133	0.0002378	0.0002614	0.0002857	0.0003097	0.0003349	0.0003596	0.0003841	0.0004076	0.0004278	0.0004439	0.0004554	0.0004615	0.000465	0.0004656	0.0004644	0.0004612	0.0004574	0.0004533	0.0004492	0.0004471	0.0004476	0.0004506	0.000457	0.0004656	0.0004752	0.000485	0.0004947	0.0005035	0.0005113	0.0005186
415	7.604e-22	8.47e-22	1.285e-06	2.688e-06	5.145e-06	7.746e-06	8.46e-06	8.559e-06	8.689e-06	1.149e-05	1.452e-05	2.045e-05	2.713e-05	3.328e-05	3.983e-05	4.754e-05	5.746e-05	7.142e-05	8.718e-05	0.0001066	0.0001256	0.0001466	0.0001665	0.0001881	0.0002118	0.000237	0.0002619	0.0002842	0.0003023	0.0003182	0.0003296	0.00034	0.0003485	0.0003571	0.0003644	0.0003708	0.0003757	0.0003804	0.0003874	0.0003973	0.0004075	0.0004196	0.0004314	0.0004415	0.0004491	0.0004536	0.0004554	0.0004548	0.0004524
416	0	6.196e-05	0.0001244	0.0001884	0.0002546	0.0003135	0.0003676	0.0004178	0.000463	0.0005118	0.0005606	0.0006087	0.0006543	0.0006994	0.0007434	0.0007873	0.000837	0.0008912	0.0009483	0.00101	0.001069	0.00113	0.001192	0.001256	0.001321	0.001384	0.001445	0.001499	0.001547	0.001588	0.001621	0.001649	0.001673	0.001695	0.001715	0.001738	0.001766	0.001807	0.001869	0.001956	0.002075	0.002232	0.00243	0.002672	0.002958	0.003288	0.003656	0.004052	NaN
417	-1.906e-21	7.135e-06	1.928e-05	3.723e-05	6.106e-05	9.114e-05	0.0001278	0.000172	0.000224	0.0002856	0.0003547	0.0004317	0.0005128	0.000596	0.0006803	0.0007655	0.0008521	0.00094	0.001028	0.001116	0.001199	0.001279	0.001353	0.001422	0.001486	0.001544	0.001597	0.001644	0.001683	0.001715	0.00174	0.00176	0.001778	0.001797	0.001816	0.001836	0.001859	0.001883	0.00191	0.001942	0.001977	0.002019	0.002067	0.002121	0.00218	0.002245	0.002322	0.002411	0.002516
418	0	-7.797e-05	-0.0001349	-0.0001694	-0.0001824	-0.0001785	-0.000155	-0.0001134	-5.828e-05	1.441e-05	0.0001055	0.000217	0.0003389	0.0004593	0.0005724	0.0006781	0.0007797	0.0008767	0.0009698	0.001062	0.001148	0.001229	0.001303	0.00137	0.001429	0.001483	0.00153	0.001569	0.0016	0.001622	0.001635	0.001642	0.001644	0.001645	0.001642	0.001639	0.001637	0.001636	0.001639	0.001645	0.001655	0.00167	0.001688	0.001708	0.001727	0.001744	0.001762	0.00178	0.001801
419	1.694e-21	1.564e-05	3.15e-05	4.922e-05	7.02e-05	9.273e-05	0.0001173	0.0001442	0.0001718	0.0002026	0.0002339	0.0002637	0.0002897	0.0003144	0.0003373	0.0003582	0.0003805	0.0004054	0.0004317	0.0004618	0.0004933	0.0005285	0.0005673	0.0006118	0.0006587	0.0007069	0.0007561	0.0008018	0.0008413	0.0008762	0.0009047	0.0009274	0.0009441	0.000958	0.0009686	0.0009784	0.0009898	0.001002	0.001017	0.001037	0.00106	0.001087	0.001116	0.001146	0.001172	0.001193	0.001207	0.001211	0.001209
420	-6.776e-21	-3.517e-05	-6.21e-05	-8.022e-05	-8.912e-05	-9.178e-05	-8.781e-05	-7.542e-05	-5.888e-05	-3.701e-05	-1.019e-05	2.267e-05	5.777e-05	9.183e-05	0.0001221	0.0001476	0.0001723	0.0001983	0.0002226	0.0002498	0.0002787	0.0003107	0.0003442	0.0003785	0.0004109	0.0004429	0.0004737	0.0005007	0.0005216	0.0005376	0.0005472	0.0005517	0.0005508	0.000547	0.0005408	0.0005361	0.0005343	0.000536	0.0005423	0.0005554	0.0005748	0.0006009	0.0006329	0.0006688	0.0007054	0.0007421	0.0007759	0.0008049	0.0008308
421	0	2.707e-05	5.563e-05	8.736e-05	0.0001238	0.0001646	0.0002124	0.0002671	0.0003251	0.0003873	0.0004508	0.0005148	0.0005769	0.000637	0.0006931	0.0007454	0.0007959	0.0008428	0.0008867	0.0009306	0.0009715	0.001011	0.001048	0.001083	0.001117	0.001149	0.001179	0.001205	0.001226	0.001242	0.001252	0.001257	0.001259	0.001261	0.001263	0.001265	0.001267	0.001269	0.001275	0.001283	0.001294	0.001309	0.001326	0.001344	0.001359	0.001373	0.001388	0.001403	0.00142
422	0	-5.601e-05	-0.0001001	-0.0001335	-0.000156	-0.0001671	-0.0001677	-0.0001578	-0.0001374	-0.0001089	-7.215e-05	-2.63e-05	2.201e-05	6.739e-05	0.0001107	0.00015	0.0001859	0.00022	0.000252	0.0002824	0.0003096	0.0003347	0.0003569	0.0003779	0.000396	0.0004107	0.0004229	0.0004316	0.0004353	0.0004349	0.00043	0.0004247	0.0004186	0.0004129	0.0004064	0.0004006	0.0003958	0.0003927	0.0003935	0.0003987	0.0004067	0.0004182	0.0004308	0.0004434	0.0004554	0.0004669	0.0004774	0.0004873	0.0004962
423	-5.082e-21	3.336e-05	7.642e-05	0.0001317	0.000202	0.0002847	0.0003826	0.000496	0.0006225	0.0007659	0.000921	0.001087	0.001259	0.001433	0.00161	0.001793	0.001985	0.00219	0.002411	0.002653	0.002917	0.00321	0.00353	0.003878	0.004246	0.004629	NaN	NaN	NaN	NaN	NaN	NaN	NaN	NaN	NaN	NaN	NaN	NaN	NaN	NaN	NaN	NaN	NaN	NaN	NaN	NaN	NaN	NaN	NaN
424	3.388e-21	-1.349e-05	-2.306e-05	-2.97e-05	-3.348e-05	-3.659e-05	-3.975e-05	-4.149e-05	-4.164e-05	-3.879e-05	-3.422e-05	-2.733e-05	-2.07e-05	-1.526e-05	-1.04e-05	-4.867e-06	3.361e-06	1.677e-05	3.304e-05	5.234e-05	7.358e-05	9.769e-05	0.0001238	0.0001521	0.0001804	0.0002083	0.0002347	0.0002579	0.0002743	0.0002848	0.0002888	0.0002887	0.0002849	0.0002797	0.0002729	0.0002668	0.000262	0.0002586	0.000258	0.0002621	0.0002709	0.0002851	0.0003022	0.0003201	0.0003366	0.0003523	0.0003665	0.0003784	0.0003888
425	-2.541e-21	-9.126e-06	-1.223e-05	-1.019e-05	-4.244e-06	2.689e-06	1.03e-05	1.883e-05	2.829e-05	4.09e-05	5.71e-05	7.762e-05	9.763e-05	0.0001142	0.000128	0.0001406	0.0001549	0.0001723	0.0001927	0.0002163	0.0002404	0.0002647	0.0002885	0.0003143	0.0003414	0.0003689	0.0003955	0.0004186	0.0004367	0.0004492	0.0004559	0.0004594	0.0004613	0.0004625	0.0004622	0.0004616	0.0004618	0.0004633	0.0004688	0.0004782	0.0004914	0.000509	0.0005296	0.0005504	0.0005709	0.0005904	0.0006084	0.0006243	0.0006377
426	1.355e-20	7.515e-05	0.000152	0.0002307	0.000309	0.000385	0.000461	0.0005371	0.0006126	0.0006899	0.0007686	0.0008507	0.0009341	0.001018	0.001103	0.00119	0.00128	0.001371	0.001464	0.001557	0.001649	0.001741	0.001831	0.001924	0.00202	0.002122	0.002234	0.002357	0.002495	0.002653	0.002836	0.003049	0.003293	0.003575	0.00389	0.004238	0.004612	0.005007	NaN	NaN	NaN	NaN	NaN	NaN	NaN	NaN	NaN	NaN	NaN
427	1.355e-20	0.0001228	0.0002468	0.000368	0.0004807	0.0005777	0.0006618	0.0007234	0.0007489	0.0007478	0.0007256	0.00069	0.0006431	0.0005821	0.0005101	0.000437	0.0003709	0.0003214	0.0002985	0.0003097	0.0003438	0.0003951	0.0004571	0.0005194	0.0005838	0.0006444	0.0006919	0.0007231	0.0007296	0.0007107	0.0006677	0.0006099	0.0005429	0.0004696	0.0004081	0.0003591	0.0003286	0.0003189	0.0003255	0.0003503	0.0003942	0.0004529	0.0005182	0.0005828	0.0006445	0.0006889	0.0007163	0.0007215	0.0007085
428	-6.776e-21	2.632e-05	5.293e-05	8.012e-05	0.0001098	0.0001413	0.0001761	0.0002135	0.0002511	0.0002916	0.000331	0.0003711	0.0004114	0.0004527	0.000494	0.0005348	0.0005759	0.000617	0.000658	0.0007008	0.0007418	0.0007844	0.0008255	0.0008656	0.0009024	0.0009362	0.0009657	0.0009888	0.001005	0.001017	0.001021	0.001021	0.001017	0.00101	0.001002	0.0009931	0.0009845	0.000978	0.0009762	0.0009789	0.0009852	0.0009958	0.00101	0.001025	0.001041	0.001058	0.001074	0.001089	0.001102
429	-1.355e-20	0.0001301	0.0002574	0.0003815	0.0005024	0.0006117	0.0007188	0.0008118	0.000874	0.0009164	0.0009416	0.0009559	0.0009618	0.0009617	0.0009499	0.0009217	0.0008879	0.0008443	0.0008059	0.0007843	0.0007695	0.0007575	0.0007403	0.0007179	0.0006908	0.0006655	0.0006491	0.0006293	0.0006093	0.0005855	0.0005563	0.0005269	0.0005057	0.0004991	0.0005054	0.0005202	0.0005414	0.0005624	0.0005907	0.0006264	0.000667	0.000713	0.0007605	0.0007984	0.0008228	0.0008342	0.0008362	0.0008273	0.0008137
430	8.47e-22	1.424e-05	2.798e-05	4.084e-05	5.269e-05	6.19e-05	6.893e-05	7.308e-05	7.249e-05	7.108e-05	6.84e-05	6.585e-05	6.435e-05	6.425e-05	6.548e-05	6.956e-05	7.802e-05	9.208e-05	0.0001113	0.0001371	0.0001646	0.0001942	0.0002238	0.0002533	0.0002818	0.0003093	0.0003325	0.0003486	0.0003567	0.0003585	0.0003535	0.0003454	0.0003348	0.0003242	0.0003135	0.0003033	0.0002937	0.0002877	0.0002883	0.0002948	0.0003058	0.0003218	0.0003406	0.0003605	0.0003797	0.0003983	0.0004156	0.0004317	0.0004452
431	-5.082e-21	2.772e-05	5.66e-05	8.706e-05	0.0001204	0.0001552	0.0001937	0.0002349	0.000275	0.0003172	0.0003589	0.0004011	0.0004417	0.0004802	0.0005155	0.0005476	0.0005783	0.0006074	0.0006352	0.0006645	0.0006918	0.0007188	0.0007442	0.00077	0.0007958	0.0008224	0.0008475	0.0008676	0.0008824	0.0008928	0.0008982	0.0009002	0.0008994	0.0008968	0.0008912	0.0008829	0.0008715	0.0008602	0.0008525	0.0008479	0.0008448	0.000843	0.0008421	0.0008396	0.0008357	0.0008314	0.0008274	0.0008236	0.0008186
432	1.694e-21	1.844e-05	3.664e-05	5.475e-05	7.349e-05	9.045e-05	0.0001072	0.0001223	0.0001332	0.0001454	0.0001563	0.0001678	0.0001796	0.000193	0.0002071	0.0002228	0.0002419	0.0002638	0.0002899	0.0003214	0.0003528	0.0003867	0.0004202	0.000453	0.0004829	0.0005102	0.0005321	0.0005461	0.0005528	0.000553	0.0005459	0.0005346	0.0005185	0.0005003	0.000481	0.0004627	0.0004455	0.0004319	0.000424	0.0004202	0.0004188	0.0004213	0.0004263	0.0004324	0.0004388	0.0004446	0.0004489	0.0004518	0.0004525
433	-1.355e-20	-8.603e-05	-0.0001387	-0.0001613	-0.0001561	-0.0001257	-7.357e-05	-2.814e-06	8.885e-05	0.000204	0.0003431	0.0005088	0.0006854	0.0008471	0.0009947	0.001127	0.001244	0.001347	0.001436	0.001513	0.001574	0.001621	0.001653	0.001673	0.001684	0.001687	0.001686	0.001679	0.001668	0.001654	0.001635	0.001616	0.001596	0.001577	0.001559	0.001545	0.001534	0.001523	0.001514	0.001508	0.001501	0.0015	0.001503	0.001506	0.001511	0.001519	0.001531	0.001549	0.001579
434	3.388e-21	4.871e-05	9.783e-05	0.0001475	0.0001983	0.0002494	0.0003037	0.0003594	0.0004107	0.0004596	0.0005047	0.0005467	0.0005849	0.0006203	0.0006526	0.0006824	0.0007111	0.0007391	0.0007671	0.0007993	0.0008325	0.0008682	0.0009046	0.000942	0.0009777	0.001011	0.00104	0.001063	0.001078	0.001086	0.001086	0.001082	0.001073	0.001061	0.001046	0.00103	0.001015	0.001001	0.0009917	0.0009878	0.0009882	0.000991	0.0009953	0.0009996	0.001002	0.001005	0.001006	0.001005	0.001001
435	1.694e-21	2.415e-05	4.833e-05	7.277e-05	9.814e-05	0.0001228	0.0001482	0.0001733	0.0001958	0.000219	0.0002418	0.0002655	0.0002899	0.0003157	0.0003421	0.0003691	0.0003987	0.0004306	0.0004644	0.0005019	0.0005394	0.0005783	0.0006151	0.0006502	0.0006815	0.0007101	0.0007343	0.0007508	0.0007605	0.0007656	0.0007651	0.0007605	0.0007521	0.0007443	0.000737	0.0007319	0.0007275	0.0007265	0.0007312	0.0007395	0.0007495	0.0007612	0.0007745	0.0007875	0.0007977	0.0008051	0.0008095	0.0008124	0.0008126
436	0	-3.32e-05	-4.357e-05	-3.027e-05	5.452e-06	5.63e-05	0.0001193	0.0001955	0.000288	0.0004029	0.0005416	0.0007028	0.0008675	0.001027	0.001181	0.00133	0.00148	0.00163	0.001781	0.001929	0.002071	0.002205	0.002329	0.002449	0.002561	0.002664	0.002755	0.002832	0.00289	0.002931	0.002956	0.002967	0.002968	0.002965	0.002961	0.002963	0.002976	0.003006	0.003059	0.00314	0.00325	0.003393	0.003567	0.003764	NaN	NaN	NaN	NaN	NaN
437	3.388e-21	4.479e-05	9.217e-05	0.0001437	0.0002019	0.0002665	0.0003356	0.0004091	0.000488	0.0005759	0.0006696	0.0007685	0.0008683	0.0009686	0.001068	0.001166	0.001263	0.001359	0.001455	0.001549	0.001636	0.001717	0.001791	0.001861	0.001926	0.001986	0.002039	0.002083	0.002116	0.00214	0.002155	0.002165	0.002172	0.002176	0.002178	0.00218	0.002183	0.002187	0.002198	0.002218	0.002244	0.002279	0.00232	0.002369	0.002425	0.002491	0.002568	0.002658	0.002762
438	1.016e-20	-5.076e-05	-7.469e-05	-7.596e-05	-5.895e-05	-2.485e-05	2.039e-05	7.671e-05	0.0001479	0.0002359	0.000343	0.0004727	0.0006044	0.000724	0.0008345	0.0009397	0.001038	0.001133	0.001225	0.001313	0.001394	0.001467	0.001528	0.001584	0.001636	0.001684	0.001723	0.001755	0.001776	0.001787	0.001787	0.001778	0.001764	0.00175	0.001734	0.001717	0.001701	0.001689	0.001685	0.001691	0.00171	0.001749	0.001805	0.001875	0.001956	0.002053	0.002164	0.002286	0.002416
439	2.541e-21	1.153e-05	2.377e-05	3.736e-05	5.345e-05	7.085e-05	8.87e-05	0.0001074	0.0001269	0.0001504	0.0001751	0.0002013	0.0002278	0.0002551	0.0002822	0.0003096	0.0003391	0.0003711	0.0004047	0.0004406	0.0004741	0.0005078	0.0005397	0.0005703	0.0005978	0.0006232	0.0006445	0.0006589	0.0006664	0.0006684	0.0006643	0.0006575	0.0006473	0.0006366	0.0006254	0.000615	0.0006053	0.0005981	0.0005963	0.0005985	0.0006028	0.0006097	0.0006179	0.0006272	0.0006361	0.0006447	0.000653	0.0006602	0.0006663
440	-2.118e-22	5.086e-07	8.385e-06	2.259e-05	4.357e-05	6.938e-05	0.0001003	0.000137	0.0001791	0.0002287	0.0002833	0.0003422	0.0003996	0.0004517	0.0004997	0.0005437	0.0005858	0.0006256	0.0006621	0.0006967	0.0007265	0.0007546	0.0007807	0.0008066	0.0008326	0.0008588	0.0008837	0.0009051	0.0009221	0.0009357	0.0009432	0.0009472	0.0009467	0.0009427	0.0009362	0.0009271	0.0009151	0.0009017	0.0008897	0.0008796	0.0008706	0.0008649	0.0008618	0.0008603	0.0008606	0.0008607	0.0008612	0.0008625	0.0008648
441	-1.694e-21	2.563e-05	5.206e-05	7.889e-05	0.0001077	0.0001385	0.0001729	0.0002108	0.0002488	0.0002876	0.0003243	0.0003596	0.0003917	0.0004217	0.0004504	0.0004774	0.0005039	0.0005296	0.0005543	0.0005813	0.0006086	0.0006394	0.0006729	0.0007105	0.0007498	0.0007899	0.0008295	0.0008652	0.0008968	0.0009248	0.0009463	0.0009632	0.0009739	0.0009782	0.0009755	0.0009671	0.0009535	0.0009369	0.000921	0.0009057	0.000891	0.0008794	0.0008709	0.0008651	0.0008632	0.0008654	0.0008715	0.0008812	0.0008934
442	0	9.692e-05	0.0001954	0.0002964	0.0003995	0.0005051	0.0006193	0.00074	0.0008581	0.0009769	0.001099	0.001221	0.001344	0.001464	0.001587	0.001713	0.001841	0.00197	0.002097	0.002225	0.002347	0.002459	0.002566	0.002669	0.00277	0.002862	0.002945	0.003016	0.003079	0.003142	0.003208	0.003285	0.003373	0.003464	0.003551	NaN	NaN	NaN	NaN	NaN	NaN	NaN	NaN	NaN	NaN	NaN	NaN	NaN	NaN
443	0	4.132e-05	8.371e-05	0.0001276	0.0001745	0.0002193	0.0002605	0.0002988	0.0003349	0.0003745	0.0004147	0.000457	0.0004996	0.0005428	0.0005856	0.0006279	0.0006727	0.0007212	0.0007716	0.0008247	0.0008759	0.000928	0.0009781	0.001028	0.001075	0.00112	0.001162	0.001197	0.001226	0.001249	0.001265	0.001277	0.001285	0.001289	0.001291	0.001292	0.001291	0.001289	0.00129	0.001294	0.001298	0.001304	0.001313	0.00132	0.001328	0.001334	0.001339	0.001343	0.001347
444	1.016e-20	-3.584e-05	-5.579e-05	-5.729e-05	-4.009e-05	-8.346e-06	3.127e-05	7.769e-05	0.000133	0.000199	0.0002736	0.000351	0.0004172	0.0004691	0.0005034	0.0005203	0.000524	0.000519	0.0005064	0.0004898	0.0004693	0.0004502	0.0004384	0.000438	0.0004438	0.0004608	0.0004863	0.0005152	0.0005457	0.0005791	0.0006096	0.0006369	0.0006575	0.0006673	0.0006669	0.00066	0.0006445	0.0006255	0.0006097	0.0005989	0.0005896	0.000589	0.0005976	0.000615	0.0006451	0.0006869	0.0007394	0.0008022	0.0008707
445	1.355e-20	0.0001009	0.0002034	0.0003109	0.000423	0.00054	0.000665	0.0007993	0.0009405	0.001094	0.00126	0.00144	0.001633	0.001842	0.002062	0.002295	0.002545	0.002814	0.003102	0.003412	0.003741	0.004089	0.004455	0.00484	0.005243	0.005663	0.006092	0.006516	0.00692	NaN	NaN	NaN	NaN	NaN	NaN	NaN	NaN	NaN	NaN	NaN	NaN	NaN	NaN	NaN	NaN	NaN	NaN	NaN	NaN
446	-6.776e-21	6.96e-05	0.0001422	0.0002199	0.0003017	0.0003838	0.0004663	0.0005496	0.0006347	0.0007225	0.0008126	0.0009037	0.000992	0.001076	0.001151	0.001221	0.001288	0.001349	0.001406	0.001457	0.0015	0.001537	0.001566	0.00159	0.00161	0.001627	0.001639	0.001643	0.001642	0.001634	0.001619	0.001601	0.001581	0.001559	0.001534	0.001508	0.001481	0.001454	0.001431	0.001409	0.001396	0.001395	0.001405	0.001432	0.001481	0.001561	0.001681	0.001848	0.002075
447	3.388e-21	3.168e-05	6.566e-05	0.0001031	0.0001443	0.0001896	0.000241	0.0002978	0.0003575	0.0004196	0.0004832	0.0005471	0.0006086	0.0006662	0.0007192	0.0007692	0.000817	0.0008618	0.0009045	0.0009465	0.0009873	0.001028	0.001069	0.001112	0.001156	0.001202	0.001247	0.001288	0.001327	0.001361	0.001392	0.00142	0.001448	0.001478	0.001514	0.001563	0.001631	0.001726	0.00186	0.002037	0.002265	0.002549	0.00289	0.003286	0.003731	0.004213	NaN	NaN	NaN
448	4.743e-20	-9.138e-05	-0.0001608	-0.0002082	-0.0002368	-0.0002503	-0.0002536	-0.000246	-0.0002294	-0.0002054	-0.0001728	-0.0001308	-9.024e-05	-6.393e-05	-5.213e-05	-5.121e-05	-5.664e-05	-6.152e-05	-6.531e-05	-6.324e-05	-5.214e-05	-3.219e-05	-6.287e-06	2.5e-05	6.383e-05	0.0001098	0.0001602	0.0002132	0.0002645	0.0003114	0.0003502	0.0003807	0.0004007	0.0004131	0.000419	0.0004173	0.0004097	0.0003993	0.0003874	0.0003768	0.0003676	0.0003615	0.0003561	0.0003549	0.0003568	0.0003602	0.000365	0.0003708	0.0003754
449	-2.033e-20	7.658e-05	0.0001485	0.0002165	0.0002805	0.0003406	0.0003995	0.0004539	0.0004968	0.0005275	0.0005457	0.0005512	0.0005464	0.0005411	0.000534	0.0005259	0.000518	0.0005121	0.00051	0.0005164	0.0005309	0.0005546	0.0005871	0.0006249	0.0006609	0.0006956	0.0007281	0.0007562	0.0007779	0.0007962	0.0008089	0.0008169	0.0008187	0.0008142	0.0008066	0.000797	0.0007864	0.0007752	0.0007671	0.000765	0.000768	0.0007794	0.0008021	0.000843	0.0009093	0.001005	0.001136	0.001309	0.00153
450	-8.132e-20	0.0001591	0.0003165	0.0004733	0.0006305	0.0007836	0.0009275	0.001059	0.001176	0.001277	0.001361	0.001427	0.001476	0.001514	0.001539	0.001553	0.00156	0.001566	0.001577	0.001596	0.001627	0.001672	0.001729	0.001801	0.001884	0.001977	0.002083	0.002202	0.002337	0.00249	0.002661	0.002854	0.003071	0.003315	0.003583	0.003873	0.004184	0.004506	NaN	NaN	NaN	NaN	NaN	NaN	NaN	NaN	NaN	NaN	NaN
451	2.033e-20	0.0001323	0.0002625	0.000393	0.0005263	0.0006596	0.0007892	0.0009147	0.001036	0.001152	0.001261	0.001361	0.00145	0.001538	0.001624	0.001707	0.001789	0.001874	0.00196	0.002051	0.002149	0.002255	0.002368	0.002491	0.002616	0.002747	0.002886	0.003035	0.003195	0.003373	0.003567	0.003777	0.004003	0.004248	0.004505	0.004769	0.005032	NaN	NaN	NaN	NaN	NaN	NaN	NaN	NaN	NaN	NaN	NaN	NaN
452	0	2.168e-05	4.577e-05	7.353e-05	0.0001056	0.0001432	0.0001877	0.0002387	0.0002956	0.000358	0.0004244	0.0004939	0.0005647	0.0006346	0.0007026	0.0007693	0.0008343	0.0008957	0.0009545	0.001011	0.001064	0.001114	0.001162	0.001207	0.001251	0.001293	0.001333	0.001369	0.001403	0.001432	0.001458	0.001481	0.001504	0.001527	0.001555	0.001593	0.001642	0.00171	0.001805	0.001932	0.002099	0.002311	0.002569	0.002876	0.00323	0.003626	0.004052	NaN	NaN
453	-2.711e-20	-8.739e-05	-0.0001576	-0.0002098	-0.0002455	-0.0002669	-0.0002751	-0.0002711	-0.0002582	-0.0002363	-0.0002058	-0.0001657	-0.0001252	-9.359e-05	-7.248e-05	-5.978e-05	-5.075e-05	-4.188e-05	-3.217e-05	-1.802e-05	5.768e-07	2.355e-05	4.913e-05	7.822e-05	0.0001111	0.0001484	0.0001882	0.0002249	0.0002555	0.0002799	0.000297	0.0003079	0.0003123	0.0003115	0.0003046	0.000293	0.0002779	0.0002619	0.000249	0.0002415	0.0002388	0.0002413	0.0002479	0.0002593	0.000275	0.0002962	0.0003194	0.0003434	0.0003661
454	8.47e-22	9.229e-06	2.536e-05	4.628e-05	7.145e-05	0.0001016	0.000137	0.0001777	0.0002234	0.000273	0.0003238	0.0003767	0.0004279	0.0004728	0.000512	0.0005482	0.0005819	0.000613	0.0006424	0.000671	0.0006988	0.0007288	0.0007606	0.0007944	0.0008309	0.0008711	0.0009121	0.0009521	0.000991	0.001027	0.001057	0.001084	0.001105	0.001121	0.001132	0.001138	0.00114	0.001138	0.001135	0.001131	0.001127	0.001126	0.001124	0.001125	0.001129	0.001138	0.001154	0.00118	0.001223
455	0	2.651e-05	5.472e-05	8.534e-05	0.0001165	0.0001485	0.0001827	0.000219	0.0002513	0.0002785	0.0003027	0.000325	0.0003444	0.0003578	0.0003641	0.0003679	0.0003699	0.0003743	0.0003817	0.0003969	0.0004201	0.000449	0.0004814	0.0005184	0.0005627	0.0006136	0.0006654	0.0007165	0.0007629	0.0008031	0.0008348	0.0008597	0.0008774	0.0008897	0.0008949	0.0008929	0.000885	0.0008753	0.0008652	0.0008573	0.0008523	0.000851	0.0008506	0.0008527	0.0008571	0.0008639	0.0008714	0.0008794	0.0008861
456	3.388e-21	2.89e-05	5.913e-05	9.149e-05	0.0001242	0.0001582	0.0001924	0.0002241	0.000253	0.0002785	0.0003035	0.0003283	0.0003537	0.0003761	0.0003944	0.000412	0.0004282	0.0004462	0.0004707	0.000503	0.0005421	0.0005858	0.000633	0.0006826	0.0007384	0.0008007	0.0008649	0.0009307	0.0009947	0.001053	0.001104	0.001149	0.001188	0.001222	0.001249	0.001268	0.001281	0.001288	0.001292	0.001295	0.001299	0.001306	0.001317	0.001336	0.001367	0.001414	0.001482	0.001576	0.001701
457	0	8.583e-05	0.0001714	0.0002571	0.0003433	0.0004315	0.0005251	0.0006201	0.0007072	0.0007832	0.0008467	0.0008993	0.0009401	0.0009712	0.000991	0.001001	0.001001	0.0009947	0.0009862	0.0009835	0.0009881	0.001001	0.001021	0.00105	0.001085	0.001127	0.001175	0.001228	0.001283	0.00134	0.001391	0.00144	0.001485	0.001525	0.001559	0.001586	0.001608	0.001623	0.001634	0.001641	0.001647	0.001656	0.001666	0.001677	0.001692	0.001712	0.001738	0.00177	0.00181
458	0	3.997e-05	7.653e-05	0.00011	0.0001405	0.0001684	0.0001939	0.0002155	0.0002298	0.0002355	0.0002317	0.0002171	0.0001939	0.0001689	0.0001431	0.0001176	9.31e-05	7.212e-05	5.644e-05	4.88e-05	4.993e-05	6.058e-05	8.098e-05	0.0001084	0.0001378	0.000167	0.0001947	0.0002199	0.0002404	0.0002565	0.0002654	0.0002671	0.0002615	0.0002489	0.0002307	0.0002091	0.0001859	0.000162	0.0001399	0.0001208	0.0001049	9.517e-05	9.149e-05	9.484e-05	0.0001058	0.0001242	0.0001479	0.0001759	0.0002085
459	-3.388e-21	4.1e-05	8.353e-05	0.0001267	0.0001679	0.0002074	0.0002469	0.0002847	0.000313	0.0003298	0.0003388	0.0003447	0.0003475	0.0003431	0.0003303	0.0003145	0.0002972	0.0002825	0.0002729	0.0002749	0.000291	0.0003173	0.000348	0.0003832	0.0004275	0.000481	0.0005369	0.0005926	0.0006442	0.0006898	0.0007262	0.0007525	0.0007689	0.0007792	0.0007819	0.0007754	0.0007602	0.0007409	0.0007206	0.000701	0.0006839	0.0006709	0.0006602	0.0006542	0.000651	0.0006517	0.0006557	0.0006628	0.0006707
460	1.355e-20	0.0001357	0.0002673	0.000395	0.0005169	0.0006165	0.0006827	0.0007167	0.0007264	0.0007201	0.0007012	0.0006703	0.0006324	0.0005923	0.0005494	0.000505	0.0004677	0.0004455	0.0004378	0.0004427	0.0004601	0.0004884	0.0005274	0.000573	0.0006223	0.0006758	0.0007318	0.0007894	0.0008452	0.0008983	0.0009473	0.0009925	0.001033	0.001068	0.0011	0.001128	0.001152	0.001172	0.001191	0.00121	0.00123	0.001251	0.001273	0.001299	0.001328	0.001361	0.001399	0.001443	0.001495
461	-8.47e-22	-9.851e-06	-7.56e-06	8.709e-06	3.227e-05	6.06e-05	9.211e-05	0.0001267	0.0001638	0.0002051	0.0002517	0.000303	0.000354	0.0003949	0.0004237	0.000448	0.0004695	0.0004926	0.000518	0.0005469	0.0005789	0.0006133	0.0006482	0.000683	0.0007218	0.0007652	0.0008083	0.0008503	0.0008865	0.0009158	0.0009368	0.00095	0.0009568	0.0009594	0.0009579	0.000951	0.0009395	0.0009262	0.0009121	0.0008997	0.0008898	0.0008834	0.0008787	0.0008762	0.000875	0.0008755	0.0008769	0.0008788	0.0008811
462	-2.711e-20	0.0002612	0.0005097	0.0007449	0.0009604	0.001154	0.001293	0.001355	0.001363	0.001324	0.00125	0.001143	0.001024	0.0009008	0.0007715	0.0006387	0.0005024	0.0003868	0.0003178	0.0002875	0.0002909	0.000323	0.0003819	0.0004535	0.0005355	0.000628	0.0007278	0.0008332	0.0009325	0.001022	0.001099	0.001165	0.001215	0.001251	0.001275	0.001283	0.001278	0.001261	0.001237	0.001208	0.001178	0.001151	0.001127	0.001111	0.001103	0.001103	0.001113	0.001132	0.001156
463	3.388e-21	5.429e-05	0.0001091	0.000166	0.0002262	0.0002914	0.0003649	0.000446	0.0005283	0.0006082	0.0006832	0.0007524	0.0008155	0.0008729	0.0009235	0.0009685	0.001008	0.001043	0.001074	0.001107	0.001142	0.001183	0.001227	0.001275	0.001326	0.001379	0.001432	0.001484	0.001534	0.001581	0.001621	0.001655	0.00168	0.001699	0.00171	0.001714	0.001713	0.001707	0.001696	0.001684	0.001671	0.001662	0.001656	0.001658	0.001673	0.001704	0.001756	0.001835	0.001945
464	-1.355e-20	0.0001173	0.0002311	0.000342	0.0004484	0.0005505	0.0006229	0.0006657	0.0006932	0.0007067	0.0007086	0.0006998	0.0006862	0.0006705	0.0006514	0.0006298	0.000606	0.0005958	0.0005997	0.0006161	0.0006434	0.0006803	0.0007259	0.0007741	0.0008244	0.000877	0.0009301	0.0009818	0.001028	0.001067	0.001097	0.001119	0.001132	0.001137	0.001136	0.001129	0.001116	0.001099	0.001081	0.001063	0.001049	0.001039	0.001034	0.001036	0.001045	0.00106	0.001083	0.001115	0.001156
465	0	3.108e-05	6.252e-05	9.509e-05	0.0001281	0.0001618	0.0001975	0.0002332	0.0002657	0.0002959	0.0003244	0.0003502	0.0003746	0.0003957	0.0004127	0.0004266	0.0004371	0.0004452	0.0004548	0.0004675	0.0004818	0.0004981	0.000518	0.0005401	0.0005664	0.000597	0.0006299	0.0006644	0.0006997	0.0007318	0.0007598	0.0007852	0.0008067	0.0008225	0.0008329	0.000837	0.0008358	0.0008306	0.0008232	0.0008134	0.0008049	0.0007982	0.0007918	0.0007886	0.0007894	0.0007942	0.0008032	0.000815	0.0008299
466	1.355e-20	0.0001236	0.0002421	0.0003543	0.0004576	0.0005509	0.0006376	0.0007081	0.0007526	0.0007741	0.0007785	0.0007685	0.0007535	0.000736	0.0007166	0.0006956	0.0006735	0.0006559	0.0006537	0.0006704	0.0007031	0.0007486	0.000805	0.0008648	0.0009272	0.0009903	0.001053	0.001112	0.001163	0.001204	0.001232	0.001251	0.00126	0.00126	0.001254	0.00124	0.001221	0.001199	0.001178	0.00116	0.001149	0.001147	0.001152	0.001168	0.001193	0.001226	0.001266	0.001313	0.001365
467	6.776e-21	2.961e-05	6.103e-05	9.465e-05	0.0001302	0.0001688	0.0002116	0.0002573	0.0003046	0.0003521	0.0003991	0.0004454	0.0004895	0.0005293	0.0005645	0.0005976	0.000628	0.0006549	0.0006806	0.0007063	0.000732	0.0007586	0.0007855	0.0008133	0.0008434	0.0008764	0.0009091	0.0009401	0.0009703	0.0009971	0.001019	0.001037	0.001049	0.001057	0.00106	0.001057	0.00105	0.001038	0.001026	0.001013	0.001003	0.0009977	0.0009944	0.0009971	0.001005	0.001019	0.001039	0.001064	0.001096
468	-3.388e-21	-3.975e-05	-6.98e-05	-9.055e-05	-0.0001047	-0.0001117	-0.0001147	-0.0001138	-0.0001088	-0.0001007	-8.75e-05	-6.853e-05	-4.891e-05	-3.489e-05	-2.736e-05	-2.346e-05	-2.247e-05	-1.945e-05	-1.394e-05	-5.142e-06	6.951e-06	2.073e-05	3.604e-05	5.372e-05	7.473e-05	9.969e-05	0.0001272	0.000155	0.0001796	0.0002	0.0002159	0.0002289	0.0002396	0.0002478	0.0002528	0.0002553	0.0002556	0.0002544	0.0002546	0.0002577	0.0002642	0.000274	0.0002845	0.0002958	0.0003085	0.0003231	0.0003381	0.0003536	0.0003691
469	5.421e-20	0.0002213	0.0004351	0.0006403	0.0008324	0.0009848	0.00107	0.00109	0.001063	0.001004	0.000921	0.0008185	0.000708	0.0005941	0.0004758	0.0003553	0.0002451	0.0001662	0.0001171	9.488e-05	9.763e-05	0.0001217	0.0001633	0.0002137	0.0002732	0.0003409	0.0004145	0.0004915	0.0005631	0.0006269	0.0006805	0.0007241	0.0007546	0.0007748	0.0007866	0.0007867	0.0007771	0.0007596	0.0007394	0.000719	0.0007001	0.0006849	0.0006737	0.0006717	0.0006766	0.0006882	0.0007071	0.0007313	0.0007604
470	3.388e-21	3.759e-05	7.541e-05	0.0001133	0.0001511	0.0001888	0.0002286	0.0002682	0.0003041	0.0003358	0.0003629	0.0003866	0.0004068	0.0004228	0.0004342	0.0004424	0.000448	0.0004504	0.0004529	0.0004584	0.0004669	0.0004803	0.0004976	0.0005203	0.0005495	0.0005855	0.0006268	0.0006727	0.0007238	0.0007784	0.0008348	0.0008937	0.0009524	0.001012	0.001069	0.001123	0.001174	0.001223	0.001271	0.001316	0.00136	0.001403	0.001444	0.001486	0.001527	0.001571	0.001616	0.001663	0.001715
471	-6.776e-21	-4.94e-05	-8.582e-05	-0.0001115	-0.0001298	-0.0001387	-0.000142	-0.0001413	-0.0001382	-0.0001363	-0.0001314	-0.0001192	-0.0001052	-9.826e-05	-9.847e-05	-0.0001025	-0.0001112	-0.0001193	-0.0001223	-0.0001165	-9.876e-05	-7.353e-05	-4.495e-05	-1.374e-05	2.196e-05	6.185e-05	0.000104	0.000148	0.0001921	0.0002305	0.0002598	0.0002785	0.0002889	0.0002935	0.0002923	0.0002855	0.000275	0.000262	0.0002484	0.0002342	0.0002232	0.000218	0.000219	0.0002254	0.0002364	0.0002517	0.0002703	0.0002908	0.000312
472	6.776e-21	5.738e-05	0.0001152	0.0001763	0.0002421	0.0003143	0.000395	0.0004829	0.0005746	0.0006674	0.0007599	0.0008487	0.0009342	0.001016	0.001093	0.001164	0.001229	0.001289	0.001344	0.001396	0.001447	0.001496	0.001544	0.001592	0.001642	0.001693	0.001749	0.00181	0.001879	0.001961	0.002057	0.002175	0.002318	0.002492	0.002697	0.002935	0.003203	0.003501	0.003825	NaN	NaN	NaN	NaN	NaN	NaN	NaN	NaN	NaN	NaN
473	0	1.736e-05	3.588e-05	5.661e-05	7.935e-05	0.0001051	0.0001347	0.0001671	0.0002015	0.0002381	0.0002773	0.0003181	0.0003612	0.0004043	0.0004463	0.0004881	0.0005284	0.0005672	0.0006067	0.0006473	0.0006881	0.0007289	0.0007707	0.0008117	0.0008534	0.000896	0.0009374	0.0009775	0.001016	0.001049	0.001076	0.001098	0.001113	0.00112	0.001121	0.001115	0.001103	0.001087	0.001068	0.001045	0.001024	0.001003	0.0009846	0.00097	0.0009601	0.0009543	0.0009526	0.0009545	0.0009599
474	-1.355e-20	0.0001122	0.0002184	0.0003176	0.0004062	0.0004838	0.0005529	0.0006046	0.0006278	0.0006247	0.0006009	0.0005602	0.000512	0.0004601	0.0004035	0.0003442	0.0002817	0.0002233	0.0001795	0.0001572	0.0001541	0.0001686	0.0001975	0.0002341	0.0002773	0.0003269	0.0003805	0.0004376	0.0004921	0.000541	0.0005814	0.000615	0.0006385	0.000654	0.0006633	0.0006651	0.0006608	0.0006518	0.0006408	0.0006295	0.00062	0.0006146	0.0006128	0.0006191	0.0006317	0.00065	0.000674	0.0007022	0.0007335
475	1.355e-20	6.1e-05	0.000124	0.00019	0.0002547	0.000319	0.0003838	0.0004499	0.0005185	0.0005905	0.0006674	0.0007505	0.00084	0.0009339	0.001031	0.001135	0.001245	0.001359	0.001479	0.001604	0.001733	0.001868	0.002009	0.002159	0.00232	0.002496	0.002688	0.002899	0.003135	0.003397	0.003689	0.004016	0.00438	0.00478	0.005215	0.005681	0.006173	NaN	NaN	NaN	NaN	NaN	NaN	NaN	NaN	NaN	NaN	NaN	NaN
476	-6.776e-21	4.322e-05	8.688e-05	0.0001307	0.0001722	0.0002125	0.0002528	0.0002894	0.0003168	0.0003337	0.0003431	0.0003473	0.0003486	0.0003435	0.0003304	0.0003134	0.0002915	0.0002694	0.0002533	0.0002472	0.000253	0.0002688	0.0002928	0.0003219	0.0003609	0.0004109	0.0004663	0.0005263	0.0005855	0.0006392	0.0006847	0.0007198	0.0007434	0.0007556	0.0007597	0.0007522	0.0007337	0.0007075	0.0006769	0.0006442	0.000613	0.0005862	0.0005653	0.0005536	0.0005515	0.0005558	0.0005668	0.0005836	0.0006057
477	6.776e-21	4.558e-05	9.765e-05	0.0001575	0.0002287	0.0003156	0.0004212	0.0005474	0.0006934	0.0008546	0.001029	0.001214	0.001408	0.001606	0.001806	0.002008	0.00221	0.002412	0.002612	0.002814	0.00302	0.003235	0.00346	0.003699	0.003956	0.00423	0.004521	0.004827	0.005142	0.00546	NaN	NaN	NaN	NaN	NaN	NaN	NaN	NaN	NaN	NaN	NaN	NaN	NaN	NaN	NaN	NaN	NaN	NaN	NaN
478	0	-9.448e-05	-0.0001573	-0.0001914	-0.0002032	-0.000196	-0.0001733	-0.0001404	-9.533e-05	-3.673e-05	3.839e-05	0.0001319	0.0002313	0.000313	0.0003788	0.0004343	0.0004815	0.0005229	0.0005645	0.0006063	0.0006489	0.0006923	0.0007353	0.0007763	0.0008217	0.0008698	0.000918	0.0009652	0.001011	0.001053	0.001091	0.001123	0.001149	0.001172	0.001192	0.001207	0.00122	0.00123	0.001241	0.001252	0.001264	0.00128	0.0013	0.001323	0.00135	0.00138	0.001414	0.001451	0.001491
479	6.776e-21	3.876e-05	7.816e-05	0.0001197	0.0001633	0.0002096	0.00026	0.0003128	0.0003652	0.0004166	0.0004669	0.0005146	0.0005611	0.0006042	0.0006434	0.0006802	0.0007147	0.000749	0.0007858	0.0008268	0.0008719	0.0009216	0.0009759	0.001034	0.001097	0.001165	0.001236	0.001309	0.001381	0.001449	0.001511	0.00157	0.001624	0.001675	0.001727	0.00178	0.001839	0.001907	0.001993	0.002102	0.002241	0.002416	0.002627	0.002878	0.003165	0.003485	0.003833	NaN	NaN
480	-6.776e-21	4.216e-05	8.399e-05	0.0001258	0.0001677	0.00021	0.0002539	0.0002963	0.0003353	0.0003717	0.0004057	0.0004373	0.00047	0.0005021	0.0005336	0.0005639	0.0005931	0.0006222	0.0006555	0.0006933	0.0007345	0.0007795	0.0008282	0.0008769	0.0009267	0.0009771	0.001028	0.001077	0.001122	0.001161	0.001192	0.001217	0.001234	0.001244	0.001249	0.001248	0.001242	0.00123	0.001218	0.001206	0.001198	0.001196	0.001199	0.001207	0.00122	0.001238	0.001261	0.001288	0.00132
481	0	-0.0001467	-0.0002561	-0.0003276	-0.0003662	-0.0003768	-0.0003563	-0.0003089	-0.0002435	-0.0001572	-4.729e-05	8.87e-05	0.0002324	0.0003634	0.0004739	0.0005663	0.0006431	0.0007055	0.0007596	0.0008092	0.0008538	0.0008922	0.0009238	0.0009502	0.0009738	0.0009996	0.001028	0.001057	0.001088	0.001116	0.001141	0.001163	0.001184	0.001206	0.001224	0.001238	0.001246	0.001249	0.001247	0.001243	0.001237	0.001234	0.001231	0.001228	0.001223	0.001221	0.00122	0.001221	0.001226
482	0	0.0001055	0.0002127	0.0003251	0.0004452	0.0005763	0.0007057	0.0008352	0.0009719	0.001114	0.00126	0.001406	0.001556	0.00171	0.001867	0.002031	0.002204	0.002399	0.002617	0.002863	0.003138	0.003447	0.003792	0.004168	0.004572	0.004993	NaN	NaN	NaN	NaN	NaN	NaN	NaN	NaN	NaN	NaN	NaN	NaN	NaN	NaN	NaN	NaN	NaN	NaN	NaN	NaN	NaN	NaN	NaN
483	-1.355e-20	7.798e-05	0.0001577	0.0002406	0.0003283	0.0004179	0.0005011	0.0005784	0.0006582	0.0007419	0.0008293	0.0009199	0.001015	0.001114	0.001214	0.001316	0.001421	0.001534	0.001656	0.001784	0.001918	0.002061	0.002214	0.002377	0.002554	0.002749	0.002963	0.003196	0.003452	0.003727	0.004023	0.004339	0.004672	0.005013	NaN	NaN	NaN	NaN	NaN	NaN	NaN	NaN	NaN	NaN	NaN	NaN	NaN	NaN	NaN
484	1.355e-20	-4.324e-05	-7.326e-05	-9.009e-05	-9.73e-05	-9.495e-05	-8.188e-05	-5.796e-05	-2.583e-05	1.451e-05	6.465e-05	0.0001253	0.0001911	0.0002533	0.0003083	0.0003598	0.0004083	0.0004534	0.0004957	0.0005362	0.000574	0.0006089	0.0006419	0.0006726	0.0007016	0.0007314	0.0007588	0.0007824	0.0008032	0.0008193	0.000831	0.00084	0.0008462	0.0008488	0.0008476	0.0008443	0.0008389	0.0008334	0.0008306	0.000829	0.0008307	0.0008354	0.0008408	0.0008481	0.0008571	0.0008685	0.0008807	0.0008932	0.0009059
485	-1.694e-21	1.669e-05	3.425e-05	5.265e-05	7.225e-05	9.46e-05	0.0001195	0.0001459	0.0001736	0.0002	0.0002236	0.0002447	0.0002634	0.0002776	0.0002869	0.0002916	0.0002904	0.0002841	0.0002757	0.0002657	0.0002561	0.0002502	0.0002476	0.0002477	0.0002526	0.000263	0.0002776	0.0002969	0.0003201	0.0003433	0.0003644	0.0003837	0.0003974	0.0004063	0.0004105	0.0004097	0.0004035	0.0003938	0.0003818	0.0003685	0.000357	0.0003497	0.0003451	0.0003471	0.000355	0.000368	0.0003857	0.0004083	0.0004343
486	0	1.177e-05	2.45e-05	3.818e-05	5.33e-05	7.086e-05	9.117e-05	0.0001139	0.000138	0.0001624	0.0001859	0.0002095	0.0002332	0.0002551	0.0002747	0.0002923	0.000307	0.0003191	0.00033	0.0003414	0.0003541	0.00037	0.0003877	0.0004067	0.0004284	0.0004536	0.0004812	0.000511	0.0005427	0.0005735	0.0006013	0.0006262	0.0006458	0.0006615	0.0006736	0.0006818	0.0006855	0.0006856	0.0006843	0.0006818	0.0006812	0.0006839	0.0006894	0.000701	0.0007173	0.000738	0.0007629	0.0007923	0.0008258
487	-1.694e-21	1.405e-05	2.891e-05	4.477e-05	6.157e-05	7.97e-05	9.923e-05	0.0001191	0.0001391	0.0001581	0.0001753	0.0001908	0.0002044	0.0002147	0.0002215	0.000226	0.0002284	0.0002295	0.0002315	0.0002352	0.0002415	0.0002521	0.0002667	0.0002853	0.000309	0.0003379	0.00037	0.0004044	0.0004402	0.0004748	0.0005061	0.0005346	0.0005581	0.0005773	0.0005914	0.0006005	0.0006042	0.0006039	0.0006015	0.0005973	0.0005939	0.0005933	0.000594	0.0005988	0.0006071	0.0006203	0.000638	0.0006606	0.000688
488	-3.388e-21	-4.172e-05	-6.855e-05	-8.121e-05	-8.246e-05	-6.937e-05	-4.527e-05	-1.234e-05	3.119e-05	8.529e-05	0.000152	0.0002338	0.0003262	0.0004158	0.0005011	0.0005862	0.0006683	0.0007506	0.0008357	0.0009244	0.001016	0.001108	0.0012	0.001289	0.001381	0.001477	0.001573	0.001669	0.001764	0.001858	0.001947	0.002032	0.002114	0.002196	0.00228	0.002369	0.002467	0.002578	0.002709	0.002862	0.003042	0.003255	0.003502	0.003785	0.004097	0.004433	NaN	NaN	NaN
489	-2.711e-20	8.408e-05	0.0001673	0.0002482	0.0003277	0.0004052	0.0004845	0.0005589	0.0006236	0.0006798	0.0007276	0.000769	0.0008087	0.0008448	0.0008783	0.0009073	0.000933	0.0009545	0.0009806	0.001011	0.001047	0.001086	0.001129	0.001172	0.001216	0.001261	0.001306	0.001347	0.001384	0.001414	0.001436	0.00145	0.001458	0.001456	0.001447	0.001429	0.001403	0.00137	0.001336	0.001302	0.001272	0.001247	0.001229	0.001219	0.001219	0.001227	0.001246	0.001275	0.001314
490	-1.084e-19	-0.0002058	-0.0003666	-0.0004868	-0.000568	-0.0006079	-0.0006059	-0.0005651	-0.0004905	-0.0003928	-0.0002693	-0.0001166	4.346e-05	0.0001879	0.0003171	0.0004261	0.0005176	0.0005932	0.0006579	0.0007144	0.0007689	0.0008227	0.0008749	0.0009247	0.0009738	0.001023	0.001076	0.001131	0.001188	0.001244	0.001299	0.001353	0.001405	0.001456	0.001507	0.001555	0.001603	0.001649	0.001697	0.001745	0.001796	0.001851	0.001906	0.001964	0.002024	0.002084	0.002143	0.002201	0.002257
491	0	-0.0001489	-0.0002647	-0.0003493	-0.0004041	-0.000429	-0.0004236	-0.0003896	-0.0003321	-0.0002567	-0.0001611	-4.301e-05	8.103e-05	0.0001945	0.0002958	0.0003819	0.0004551	0.0005177	0.0005729	0.0006233	0.0006733	0.0007218	0.0007686	0.0008142	0.0008588	0.0009033	0.0009497	0.0009978	0.001046	0.001093	0.001137	0.001179	0.001221	0.001261	0.001301	0.001341	0.001382	0.001424	0.001468	0.001514	0.001565	0.001621	0.001682	0.001745	0.001811	0.001879	0.001947	0.002015	0.002082
492	8.47e-22	1.501e-05	3.063e-05	4.678e-05	6.362e-05	8.218e-05	0.0001021	0.0001226	0.0001432	0.000161	0.0001743	0.0001834	0.0001893	0.0001899	0.0001852	0.0001765	0.0001642	0.00015	0.0001356	0.0001223	0.0001124	0.000109	0.0001112	0.0001175	0.0001299	0.000148	0.0001695	0.0001933	0.0002178	0.0002403	0.0002584	0.0002722	0.0002786	0.0002791	0.0002745	0.0002644	0.0002492	0.0002314	0.000213	0.0001952	0.0001809	0.0001726	0.0001692	0.000174	0.000185	0.0002021	0.0002248	0.0002528	0.0002846
493	-1.694e-20	-4.765e-05	-7.931e-05	-9.625e-05	-0.0001017	-9.574e-05	-7.944e-05	-5.335e-05	-1.872e-05	2.47e-05	7.836e-05	0.000143	0.0002129	0.0002756	0.0003309	0.0003823	0.0004294	0.0004736	0.0005156	0.0005567	0.0005967	0.0006357	0.0006744	0.0007111	0.0007482	0.000786	0.0008211	0.0008529	0.0008814	0.000905	0.0009226	0.0009356	0.0009435	0.0009456	0.0009437	0.0009391	0.0009318	0.0009249	0.0009212	0.0009204	0.0009261	0.0009392	0.0009565	0.0009802	0.001011	0.001047	0.001089	0.001138	0.001195
494	6.776e-21	3.784e-05	7.911e-05	0.0001262	0.0001812	0.0002465	0.0003245	0.0004145	0.0005146	0.0006237	0.0007392	0.0008597	0.0009825	0.001104	0.00122	0.001331	0.001432	0.001523	0.001603	0.001675	0.001737	0.001792	0.001841	0.001884	0.001924	0.001962	0.002001	0.002042	0.002092	0.002152	0.002224	0.002316	0.00243	0.002573	0.002747	0.002959	0.003215	0.003514	0.003854	0.004225	0.004619	NaN	NaN	NaN	NaN	NaN	NaN	NaN	NaN
495	-6.776e-21	-5.963e-05	-0.0001059	-0.0001401	-0.0001629	-0.0001738	-0.0001734	-0.0001619	-0.0001387	-0.0001047	-6.11e-05	-7.716e-06	5.065e-05	0.0001054	0.0001582	0.0002117	0.0002668	0.0003246	0.0003867	0.0004536	0.000526	0.0006058	0.0006934	0.0007873	0.0008891	0.0009979	0.001111	0.001228	0.001348	0.00147	0.001595	0.001726	0.001863	0.002012	0.002175	0.002357	0.002564	0.002801	0.003071	0.003377	0.003718	0.00409	NaN	NaN	NaN	NaN	NaN	NaN	NaN
496	1.694e-21	-4.087e-06	9.476e-06	4.283e-05	9.169e-05	0.0001535	0.0002287	0.000318	0.0004215	0.000542	0.0006793	0.0008287	0.0009807	0.001123	0.001255	0.00138	0.001498	0.001608	0.00171	0.001804	0.001888	0.001963	0.00203	0.002088	0.002141	0.00219	0.002232	0.002268	0.002298	0.00232	0.002333	0.002341	0.002345	0.00235	0.002359	0.002378	0.00241	0.002462	0.002538	0.002642	0.002778	0.002948	0.003148	0.003379	0.003631	NaN	NaN	NaN	NaN
497	1.016e-20	5.21e-05	0.0001123	0.0001804	0.0002532	0.0003335	0.0004239	0.0005221	0.000623	0.0007247	0.0008298	0.0009401	0.001052	0.001158	0.001258	0.001354	0.001446	0.001533	0.001619	0.001708	0.001802	0.001898	0.001993	0.002088	0.002185	0.002284	0.002381	0.002477	0.002569	0.002657	0.002738	0.002815	0.00289	0.002967	0.003049	0.00314	0.003244	0.003367	0.003511	0.003679	0.00387	0.004081	0.004306	NaN	NaN	NaN	NaN	NaN	NaN
498	-2.711e-20	-9.015e-05	-0.0001634	-0.0002205	-0.0002633	-0.0002907	-0.0003039	-0.0003025	-0.0002864	-0.0002582	-0.0002184	-0.0001692	-0.000119	-7.59e-05	-3.826e-05	-3.818e-06	2.76e-05	5.647e-05	8.311e-05	0.0001086	0.0001341	0.0001602	0.0001885	0.000219	0.0002507	0.0002831	0.0003142	0.0003436	0.0003715	0.0003958	0.0004148	0.0004301	0.000442	0.0004508	0.0004558	0.0004586	0.0004598	0.0004607	0.0004624	0.0004644	0.0004696	0.0004789	0.0004899	0.0005037	0.00052	0.0005405	0.000563	0.0005869	0.0006122
499	0	4.725e-05	9.562e-05	0.0001456	0.0001981	0.000254	0.0003147	0.0003769	0.0004399	0.0005018	0.0005618	0.0006199	0.0006766	0.0007288	0.0007756	0.0008156	0.0008494	0.0008762	0.0009012	0.0009232	0.0009438	0.0009634	0.0009825	0.001	0.001019	0.00104	0.001064	0.001087	0.001111	0.001131	0.001148	0.001161	0.00117	0.001174	0.001175	0.001171	0.001162	0.001149	0.001136	0.001122	0.001114	0.00111	0.001111	0.001117	0.00113	0.001148	0.001171	0.0012	0.001233
500	1.694e-21	1.299e-05	3.182e-05	6.014e-05	9.864e-05	0.0001489	0.0002122	0.0002901	0.0003835	0.0004936	0.0006174	0.0007534	0.0008993	0.00105	0.001204	0.001361	0.00152	0.001678	0.001833	0.001984	0.00213	0.00227	0.002405	0.002532	0.002652	0.002763	0.002862	0.002948	0.003022	0.003083	0.003128	0.003158	0.003173	0.003175	0.003163	0.003141	0.003111	0.003078	0.003047	0.003019	0.003001	0.002997	0.00301	0.003044	0.003101	0.003183	0.003292	0.003423	0.003573
501	-1.44e-20	-6.706e-06	1.616e-07	2.174e-05	5.773e-05	0.0001113	0.0001803	0.0002637	0.0003637	0.0004781	0.0006044	0.0007403	0.0008766	0.001005	0.001125	0.001236	0.001336	0.001426	0.001505	0.001574	0.001633	0.001684	0.00173	0.001773	0.001814	0.001855	0.001896	0.00194	0.001993	0.002057	0.002137	0.00224	0.00237	0.002531	0.002726	0.002963	0.003246	0.00358	0.003967	0.004401	0.004877	0.005385	NaN	NaN	NaN	NaN	NaN	NaN	NaN
502	1.694e-21	2.349e-05	4.829e-05	7.471e-05	0.0001033	0.000135	0.0001704	0.000208	0.0002469	0.0002853	0.0003222	0.0003575	0.000391	0.0004205	0.0004455	0.0004669	0.0004847	0.0004992	0.0005138	0.000529	0.0005458	0.0005653	0.0005874	0.0006119	0.0006402	0.0006723	0.0007064	0.0007418	0.0007785	0.0008127	0.0008429	0.0008696	0.0008916	0.0009088	0.0009215	0.0009298	0.0009343	0.0009366	0.0009387	0.0009403	0.000945	0.0009547	0.0009682	0.0009884	0.001015	0.001048	0.001087	0.001132	0.001182
503	0	-1.84e-05	-1.763e-05	5.443e-06	4.687e-05	9.999e-05	0.0001647	0.0002415	0.0003308	0.0004369	0.0005623	0.0006996	0.0008379	0.0009661	0.001084	0.001195	0.001303	0.001407	0.001509	0.001609	0.001706	0.001801	0.001896	0.001993	0.002093	0.002199	0.002309	0.002426	0.002552	0.002688	0.002834	0.002995	0.003171	0.003367	0.003584	0.003821	0.004075	0.00434	NaN	NaN	NaN	NaN	NaN	NaN	NaN	NaN	NaN	NaN	NaN
504	-3.388e-21	3.12e-05	7.093e-05	0.0001201	0.0001797	0.0002498	0.0003332	0.0004298	0.0005369	0.0006535	0.000778	0.0009093	0.001042	0.00117	0.001291	0.001405	0.001512	0.001611	0.001701	0.001784	0.001858	0.001925	0.001986	0.002042	0.002095	0.002148	0.002202	0.002259	0.002326	0.002406	0.002504	0.002627	0.002778	0.002964	0.003186	0.003449	0.003754	0.004098	0.004474	0.004866	NaN	NaN	NaN	NaN	NaN	NaN	NaN	NaN	NaN
505	-1.016e-20	6.152e-05	0.0001309	0.0002126	0.0003116	0.0004339	0.0005865	0.0007745	0.001001	0.00127	0.001585	0.001949	0.002362	0.00282	0.003322	0.003865	0.004442	0.005044	NaN	NaN	NaN	NaN	NaN	NaN	NaN	NaN	NaN	NaN	NaN	NaN	NaN	NaN	NaN	NaN	NaN	NaN	NaN	NaN	NaN	NaN	NaN	NaN	NaN	NaN	NaN	NaN	NaN	NaN	NaN
506	0	-0.0001897	-0.0003425	-0.0004623	-0.0005474	-0.0005968	-0.0006139	-0.0006001	-0.000556	-0.0004853	-0.000396	-0.0002865	-0.0001749	-7.986e-05	4.782e-07	6.688e-05	0.000118	0.0001568	0.0001858	0.0002066	0.0002218	0.0002367	0.0002519	0.0002667	0.0002816	0.0002968	0.0003127	0.0003306	0.0003496	0.0003679	0.0003848	0.0004013	0.0004162	0.0004288	0.0004393	0.0004478	0.000455	0.0004612	0.0004671	0.0004724	0.0004789	0.0004865	0.0004934	0.000502	0.0005131	0.0005266	0.0005415	0.0005561	0.0005699
507	-1.355e-20	-0.0001913	-0.0003439	-0.0004619	-0.0005454	-0.0005938	-0.0006095	-0.0005938	-0.0005478	-0.0004777	-0.0003885	-0.0002778	-0.0001644	-6.755e-05	1.51e-05	8.456e-05	0.0001421	0.00019	0.0002309	0.0002661	0.0002999	0.000337	0.0003773	0.0004198	0.0004637	0.0005081	0.0005522	0.0005955	0.0006371	0.0006739	0.0007058	0.0007328	0.0007526	0.0007648	0.0007694	0.0007681	0.0007624	0.0007537	0.0007435	0.0007325	0.0007239	0.0007177	0.0007138	0.0007148	0.0007214	0.000734	0.0007508	0.0007696	0.0007904
508	4.235e-22	1.338e-05	3.545e-05	7.003e-05	0.000116	0.0001741	0.0002454	0.0003297	0.0004276	0.0005392	0.0006604	0.000789	0.0009196	0.001045	0.001163	0.001276	0.001383	0.001482	0.001575	0.001662	0.001745	0.001826	0.001906	0.001986	0.002071	0.002158	0.002246	0.002333	0.002422	0.002507	0.002587	0.002659	0.002722	0.002776	0.002818	0.002848	0.00287	0.002888	0.002904	0.002919	0.00294	0.002972	0.003017	0.00308	0.003163	0.003269	0.003396	0.00354	0.003696
509	0	7.957e-06	1.627e-05	2.584e-05	3.747e-05	5.113e-05	6.159e-05	6.926e-05	7.986e-05	9.201e-05	0.0001068	0.0001231	0.000142	0.0001614	0.0001798	0.0001953	0.0002093	0.0002245	0.0002428	0.0002615	0.0002821	0.0003023	0.000324	0.000347	0.0003739	0.0004058	0.0004432	0.0004841	0.0005273	0.000568	0.0006041	0.000636	0.0006656	0.0006911	0.0007108	0.0007233	0.0007294	0.0007298	0.0007267	0.0007208	0.0007156	0.0007152	0.0007176	0.0007231	0.0007322	0.0007466	0.0007662	0.0007889	0.000814
510	0	-2.47e-05	-4.284e-05	-5.365e-05	-5.795e-05	-5.525e-05	-4.611e-05	-3.159e-05	-1.199e-05	1.246e-05	4.207e-05	7.74e-05	0.0001159	0.0001535	0.000188	0.0002199	0.0002489	0.0002757	0.0003021	0.0003284	0.0003551	0.0003829	0.0004115	0.0004403	0.0004698	0.0005004	0.0005319	0.0005633	0.0005953	0.0006261	0.0006554	0.0006838	0.00071	0.0007342	0.0007563	0.0007775	0.0007991	0.0008215	0.0008474	0.0008753	0.0009068	0.000942	0.0009789	0.00102	0.001063	0.001109	0.001156	0.001202	0.001246
511	6.776e-21	-7.305e-05	-0.0001237	-0.0001522	-0.0001604	-0.0001472	-0.0001153	-6.846e-05	-6.438e-06	7.115e-05	0.000165	0.0002763	0.0003959	0.0005061	0.0006035	0.0006892	0.0007614	0.0008221	0.0008754	0.0009219	0.0009603	0.0009917	0.001016	0.001035	0.001053	0.001072	0.001092	0.001113	0.001136	0.001161	0.001185	0.001212	0.001241	0.001271	0.0013	0.001329	0.001358	0.001389	0.00142	0.00145	0.001483	0.001518	0.001554	0.001592	0.001629	0.00167	0.001711	0.001752	0.001791
512	6.776e-21	-0.0001112	-0.0001861	-0.0002275	-0.0002393	-0.0002224	-0.0001805	-0.0001193	-3.829e-05	6.405e-05	0.0001899	0.0003417	0.0005049	0.0006516	0.0007805	0.0008942	0.0009933	0.00108	0.001162	0.001239	0.001312	0.001381	0.001448	0.001515	0.001592	0.001686	0.001799	0.001936	0.002103	0.002304	0.002543	0.002827	0.003157	0.003534	0.003953	0.004407	0.004884	NaN	NaN	NaN	NaN	NaN	NaN	NaN	NaN	NaN	NaN	NaN	NaN
513	8.47e-22	1.622e-05	3.461e-05	5.722e-05	8.457e-05	0.000117	0.0001566	0.000203	0.0002542	0.0003116	0.0003741	0.0004418	0.0005119	0.0005829	0.0006514	0.0007184	0.000783	0.0008425	0.0008981	0.0009517	0.001001	0.001048	0.001091	0.001132	0.001172	0.001212	0.001248	0.00128	0.001311	0.001339	0.001362	0.00138	0.001395	0.001406	0.001412	0.001414	0.001412	0.001412	0.001413	0.001414	0.001417	0.001426	0.00144	0.001458	0.00148	0.001508	0.001542	0.00158	0.001621
514	3.388e-21	-4.027e-05	-6.293e-05	-6.875e-05	-5.969e-05	-3.589e-05	-1.856e-06	4.08e-05	9.49e-05	0.0001609	0.0002393	0.000331	0.0004262	0.000511	0.000585	0.0006497	0.0007052	0.0007528	0.0007949	0.0008314	0.0008614	0.0008864	0.0009062	0.0009235	0.0009421	0.000962	0.0009808	0.0009983	0.001015	0.00103	0.00104	0.001049	0.001054	0.001056	0.001053	0.001045	0.001035	0.001024	0.001013	0.001003	0.000995	0.0009907	0.0009886	0.00099	0.0009951	0.001005	0.001018	0.001033	0.001048
515	-8.47e-22	-8.396e-06	-9.52e-06	-3.219e-06	9.371e-06	2.758e-05	5.029e-05	7.744e-05	0.0001097	0.0001476	0.0001915	0.0002415	0.0002922	0.000339	0.000381	0.0004199	0.0004548	0.0004866	0.0005159	0.0005434	0.000569	0.0005934	0.0006157	0.0006378	0.0006608	0.0006848	0.0007087	0.0007335	0.0007593	0.0007846	0.0008078	0.0008296	0.0008492	0.0008675	0.0008833	0.0008976	0.0009114	0.0009252	0.000938	0.0009491	0.0009595	0.0009706	0.0009805	0.0009903	0.000999	0.001008	0.001015	0.00102	0.001021
516	1.694e-21	-4.264e-06	-2.219e-06	7.861e-06	2.459e-05	4.581e-05	7.172e-05	0.0001023	0.0001377	0.0001793	0.0002278	0.0002799	0.0003331	0.0003828	0.0004284	0.0004705	0.0005105	0.0005479	0.0005839	0.0006186	0.0006523	0.0006843	0.0007165	0.0007476	0.0007784	0.0008097	0.0008408	0.0008706	0.0008998	0.0009253	0.0009457	0.000961	0.0009713	0.0009768	0.0009784	0.0009773	0.0009739	0.0009688	0.0009642	0.0009593	0.0009571	0.0009595	0.0009652	0.0009756	0.0009902	0.001008	0.001028	0.001049	0.00107
517	-1.355e-20	-8.991e-05	-0.0001415	-0.0001557	-0.0001357	-8.284e-05	-3.588e-06	9.776e-05	0.0002259	0.0003832	0.0005724	0.0007938	0.001019	0.00123	0.001426	0.00161	0.001782	0.001947	0.002115	0.002287	0.002466	0.002658	0.002865	0.003101	0.00337	0.003675	0.004019	0.004398	0.004807	0.005233	NaN	NaN	NaN	NaN	NaN	NaN	NaN	NaN	NaN	NaN	NaN	NaN	NaN	NaN	NaN	NaN	NaN	NaN	NaN
518	-2.541e-21	-1.07e-05	-1.281e-05	-3.774e-06	1.735e-05	4.999e-05	9.312e-05	0.0001454	0.0002083	0.0002827	0.0003639	0.0004512	0.0005403	0.0006265	0.0007071	0.0007845	0.0008594	0.000931	0.001001	0.00107	0.001137	0.001207	0.001279	0.001353	0.001429	0.001508	0.001587	0.001667	0.00175	0.001838	0.001936	0.002048	0.002175	0.002324	0.0025	0.002709	0.002956	0.003248	0.003587	0.003968	0.004384	0.004826	0.005279	NaN	NaN	NaN	NaN	NaN	NaN
519	1.694e-21	1.995e-05	4.163e-05	6.625e-05	9.44e-05	0.000127	0.0001658	0.0002108	0.0002599	0.0003123	0.0003674	0.000425	0.0004848	0.0005443	0.0006024	0.0006597	0.000716	0.0007706	0.0008243	0.0008784	0.0009333	0.0009879	0.001041	0.001093	0.001143	0.001192	0.001238	0.00128	0.001318	0.001349	0.001372	0.001387	0.001394	0.001396	0.001391	0.001382	0.001369	0.001353	0.001337	0.00132	0.001306	0.001296	0.001289	0.001286	0.001287	0.001291	0.001297	0.001304	0.001312
520	-2.033e-20	-4.871e-05	-8.466e-05	-0.0001067	-0.0001166	-0.0001163	-0.0001037	-8.008e-05	-4.861e-05	-8.056e-06	4.279e-05	0.0001057	0.0001748	0.0002433	0.0003066	0.0003668	0.0004255	0.0004819	0.0005384	0.0005966	0.000656	0.0007164	0.000776	0.0008349	0.0008933	0.000953	0.001012	0.001068	0.001123	0.001174	0.00122	0.001261	0.001298	0.001331	0.001358	0.001381	0.001399	0.001415	0.001429	0.001441	0.001453	0.001465	0.001476	0.001487	0.001497	0.001509	0.00152	0.001531	0.001541
521	0	-8.234e-06	-5.968e-06	1.186e-05	4.385e-05	8.574e-05	0.0001383	0.0002016	0.0002762	0.0003651	0.0004691	0.0005825	0.0006985	0.0008091	0.0009115	0.001008	0.001099	0.001184	0.001261	0.001333	0.001398	0.001456	0.001509	0.001558	0.001608	0.001657	0.001703	0.001744	0.001782	0.001816	0.001841	0.001858	0.001867	0.001868	0.00186	0.001844	0.001823	0.001803	0.001789	0.001784	0.001796	0.001834	0.001905	0.002015	0.00217	0.002375	0.002633	0.002942	0.003296
522	-3.388e-21	1.465e-05	4.214e-05	8.39e-05	0.0001389	0.0002066	0.0002855	0.0003752	0.0004758	0.0005824	0.0006929	0.0008041	0.0009087	0.0009975	0.001069	0.001126	0.001168	0.001198	0.001215	0.001223	0.001223	0.001219	0.001212	0.001205	0.001201	0.0012	0.001202	0.001208	0.001219	0.001234	0.001251	0.001274	0.001303	0.001337	0.001375	0.001419	0.001469	0.001526	0.001589	0.001658	0.001734	0.001816	0.001901	0.001991	0.002084	0.002183	0.002287	0.002399	0.00252
523	6.776e-21	-4.86e-05	-8.347e-05	-0.0001019	-0.0001058	-9.694e-05	-7.389e-05	-3.837e-05	6.773e-06	6.269e-05	0.0001299	0.0002087	0.0002932	0.0003727	0.0004404	0.0004983	0.0005484	0.0005897	0.0006241	0.0006541	0.0006786	0.0006989	0.0007152	0.0007283	0.0007418	0.0007589	0.0007771	0.0007943	0.0008118	0.0008287	0.0008429	0.0008559	0.0008668	0.0008749	0.0008788	0.000878	0.0008734	0.0008675	0.0008624	0.0008575	0.0008545	0.0008554	0.0008587	0.0008654	0.0008757	0.0008908	0.0009095	0.0009313	0.0009552
524	8.47e-22	1.688e-05	4.557e-05	8.645e-05	0.0001355	0.0001943	0.0002628	0.0003409	0.0004291	0.0005227	0.0006209	0.0007218	0.0008184	0.0009034	0.0009766	0.001042	0.0011	0.001151	0.001196	0.001234	0.001267	0.001297	0.001326	0.001355	0.001384	0.001414	0.001443	0.00147	0.001495	0.001516	0.001532	0.001545	0.001554	0.00156	0.001563	0.001563	0.001561	0.001558	0.001555	0.001553	0.001554	0.001562	0.001573	0.001588	0.001606	0.001627	0.00165	0.001675	0.0017
525	-1.355e-20	-0.0001324	-0.0002372	-0.0003121	-0.0003584	-0.0003767	-0.0003635	-0.0003214	-0.0002599	-0.0001805	-8.211e-05	3.635e-05	0.0001614	0.0002788	0.0003816	0.0004681	0.0005404	0.0005984	0.0006455	0.0006877	0.0007258	0.0007606	0.0007915	0.0008183	0.0008418	0.0008659	0.0008911	0.0009147	0.0009377	0.0009591	0.0009772	0.000993	0.001006	0.001016	0.001024	0.001029	0.001031	0.001032	0.001034	0.001039	0.001047	0.001059	0.001074	0.001092	0.001112	0.001137	0.001164	0.001194	0.001226
526	3.388e-21	-2.269e-05	-3.971e-05	-5.069e-05	-5.688e-05	-5.819e-05	-5.457e-05	-4.603e-05	-3.45e-05	-2.022e-05	-2.627e-06	1.893e-05	4.214e-05	6.413e-05	8.289e-05	9.966e-05	0.0001144	0.000128	0.000141	0.0001554	0.0001715	0.0001896	0.0002094	0.0002299	0.0002509	0.0002733	0.0002963	0.0003192	0.0003426	0.0003648	0.0003846	0.0004027	0.0004185	0.0004322	0.0004445	0.0004567	0.0004697	0.000484	0.000501	0.0005196	0.0005411	0.0005664	0.0005941	0.0006255	0.0006594	0.0006954	0.0007313	0.0007658	0.0007983
527	2.711e-20	0.0003283	0.0006394	0.0009232	0.001169	0.001364	0.001529	0.001633	0.001635	0.001561	0.001433	0.001276	0.001116	0.0009614	0.0008072	0.0006528	0.0004984	0.0003429	0.0002186	0.0001471	0.0001156	0.0001127	0.0001246	0.000138	0.0001492	0.0001615	0.000175	0.0001876	0.0002008	0.0002115	0.0002171	0.0002184	0.0002155	0.0002099	0.0002023	0.0001933	0.000183	0.0001715	0.0001616	0.0001523	0.0001457	0.0001443	0.0001457	0.0001515	0.0001611	0.0001741	0.0001886	0.0002027	0.0002172
528	0	-1.818e-05	-3.132e-05	-4.078e-05	-4.761e-05	-5.027e-05	-4.905e-05	-4.358e-05	-3.364e-05	-1.991e-05	-2.26e-06	2.09e-05	4.769e-05	7.572e-05	0.0001049	0.0001367	0.00017	0.0002054	0.0002428	0.0002828	0.0003248	0.0003688	0.0004141	0.0004601	0.0005064	0.0005538	0.0006013	0.0006493	0.0006981	0.0007471	0.0007954	0.0008452	0.0008966	0.0009507	0.001008	0.001069	0.001135	0.001207	0.001286	0.001373	0.001472	0.001585	0.001714	0.001864	0.002039	0.002242	0.002477	0.002745	0.00305
529	-2.711e-20	-8.672e-05	-0.000141	-0.0001639	-0.0001596	-0.0001286	-8.212e-05	-2.262e-05	5.654e-05	0.0001567	0.0002803	0.0004289	0.0005859	0.0007296	0.0008608	0.0009828	0.001096	0.001206	0.001315	0.001422	0.001527	0.001628	0.001724	0.001818	0.001913	0.002005	0.002094	0.002177	0.002256	0.002331	0.002403	0.002476	0.002551	0.002632	0.002719	0.002817	0.00293	0.003061	0.003213	0.003383	0.00357	0.003769	NaN	NaN	NaN	NaN	NaN	NaN	NaN
530	6.776e-21	-7.561e-05	-0.0001224	-0.000142	-0.0001381	-0.0001121	-7.036e-05	-1.566e-05	5.569e-05	0.0001453	0.000255	0.000387	0.0005289	0.0006581	0.0007757	0.0008845	0.0009856	0.001082	0.001178	0.001273	0.001365	0.001457	0.001546	0.001632	0.00172	0.001811	0.001902	0.001993	0.002085	0.002178	0.002274	0.002378	0.002488	0.002612	0.002751	0.002909	0.003089	0.003292	0.003519	0.003766	0.004029	NaN	NaN	NaN	NaN	NaN	NaN	NaN	NaN
531	8.47e-22	8.217e-06	1.825e-05	3.1e-05	4.673e-05	6.651e-05	8.993e-05	0.0001168	0.0001483	0.0001842	0.0002235	0.0002649	0.0003062	0.0003457	0.0003832	0.0004186	0.0004503	0.0004781	0.0005029	0.0005246	0.0005413	0.0005542	0.000564	0.0005712	0.0005767	0.0005804	0.0005829	0.0005855	0.0005883	0.0005885	0.0005848	0.0005815	0.0005768	0.0005714	0.0005664	0.0005624	0.0005606	0.0005602	0.0005619	0.000565	0.0005733	0.0005883	0.0006048	0.0006258	0.0006503	0.0006767	0.0007043	0.0007314	0.0007586
532	1.016e-20	7.038e-05	0.0001438	0.0002224	0.0003069	0.0003995	0.0005043	0.0006196	0.000739	0.0008599	0.0009808	0.001099	0.001213	0.001317	0.00141	0.001494	0.001565	0.001623	0.00167	0.001708	0.001739	0.001764	0.001782	0.001797	0.001811	0.001824	0.001836	0.001846	0.001854	0.001861	0.001864	0.001866	0.001865	0.00186	0.001852	0.00184	0.001824	0.001805	0.001786	0.001768	0.001755	0.001748	0.001745	0.001753	0.001774	0.001813	0.001873	0.001958	0.002072
533	8.47e-22	-9.024e-06	-5.683e-06	9.594e-06	3.42e-05	6.703e-05	0.0001086	0.0001606	0.0002247	0.0003035	0.0004001	0.0005132	0.0006364	0.0007647	0.000901	0.00105	0.001214	0.001395	0.001593	0.001812	0.002052	0.002316	0.002607	0.002928	0.003279	0.003658	0.004059	0.004478	0.004906	NaN	NaN	NaN	NaN	NaN	NaN	NaN	NaN	NaN	NaN	NaN	NaN	NaN	NaN	NaN	NaN	NaN	NaN	NaN	NaN
534	-8.47e-21	-2.404e-05	-3.338e-05	-3.076e-05	-1.759e-05	5.703e-06	3.48e-05	7.044e-05	0.0001154	0.0001693	0.0002332	0.0003095	0.0003865	0.0004568	0.0005216	0.0005827	0.0006412	0.0006984	0.0007528	0.0008044	0.000855	0.0009041	0.0009501	0.0009969	0.001046	0.001096	0.001147	0.001194	0.001239	0.001283	0.001325	0.001365	0.001401	0.001435	0.001465	0.00149	0.001511	0.001528	0.001544	0.00156	0.001575	0.001588	0.0016	0.001613	0.001627	0.001647	0.001674	0.001709	0.001757
535	0	9.152e-06	2.127e-05	3.552e-05	5.159e-05	7.1e-05	9.431e-05	0.0001217	0.0001529	0.0001866	0.0002234	0.0002632	0.0003043	0.0003449	0.0003865	0.000431	0.0004773	0.0005253	0.0005758	0.0006297	0.000687	0.0007475	0.0008114	0.0008786	0.0009489	0.001021	0.001094	0.001168	0.001245	0.001325	0.001408	0.0015	0.001601	0.001717	0.001851	0.002009	0.002197	0.00242	0.002678	0.002972	0.003302	0.003664	0.004053	0.004463	0.004884	NaN	NaN	NaN	NaN
536	6.099e-20	-0.0001047	-0.0001797	-0.0002239	-0.0002421	-0.0002375	-0.000212	-0.0001696	-0.0001132	-4.062e-05	4.977e-05	0.0001589	0.0002754	0.0003781	0.0004629	0.0005335	0.0005921	0.0006419	0.0006878	0.0007334	0.0007774	0.0008219	0.0008659	0.0009072	0.0009507	0.0009988	0.001049	0.001102	0.001154	0.001205	0.001252	0.001296	0.001336	0.001374	0.001409	0.001442	0.001472	0.0015	0.001528	0.001558	0.001595	0.001641	0.001699	0.001772	0.001862	0.001975	0.002109	0.00227	0.002463
537	-4.235e-21	-6.333e-06	-3.349e-06	8.988e-06	2.933e-05	5.842e-05	9.361e-05	0.0001348	0.0001836	0.0002404	0.0003034	0.0003708	0.0004368	0.0004969	0.0005511	0.0006017	0.0006471	0.0006885	0.0007271	0.0007629	0.000795	0.0008254	0.0008555	0.0008861	0.0009165	0.000947	0.000977	0.001007	0.001038	0.001068	0.001095	0.001122	0.001147	0.001171	0.001195	0.00122	0.001247	0.001276	0.001307	0.00134	0.001378	0.00142	0.001466	0.001519	0.00158	0.00165	0.001735	0.001837	0.00196
538	1.016e-20	-4.302e-05	-6.69e-05	-7.279e-05	-6.53e-05	-4.626e-05	-1.681e-05	1.992e-05	6.556e-05	0.0001212	0.0001888	0.0002685	0.0003487	0.0004183	0.000479	0.0005344	0.0005866	0.0006354	0.0006858	0.0007367	0.0007869	0.0008367	0.0008853	0.000933	0.000982	0.00103	0.001075	0.001114	0.001148	0.001173	0.001189	0.001197	0.001199	0.001196	0.001189	0.001179	0.001169	0.001162	0.001163	0.001172	0.001197	0.001241	0.001304	0.001392	0.001504	0.001645	0.001816	0.002019	0.002252
539	7.623e-21	-4.46e-06	4.147e-07	1.442e-05	3.589e-05	6.322e-05	9.698e-05	0.0001376	0.0001856	0.0002427	0.0003104	0.0003862	0.0004655	0.0005427	0.0006199	0.0006988	0.0007804	0.0008643	0.000951	0.001041	0.001134	0.001228	0.001325	0.001427	0.001534	0.001645	0.001759	0.001876	0.001997	0.00212	0.002247	0.002377	0.002514	0.002657	0.002804	0.002958	0.00312	0.003289	0.003467	0.003651	0.00384	0.004033	0.004225	0.004413	0.004596	0.004771	0.004932	NaN	NaN
540	1.355e-20	-4.16e-05	-7.127e-05	-9.194e-05	-0.0001054	-0.0001105	-0.0001059	-9.211e-05	-7.282e-05	-4.888e-05	-1.999e-05	1.666e-05	5.631e-05	9.194e-05	0.000123	0.0001505	0.0001744	0.0001952	0.0002148	0.0002361	0.0002586	0.0002841	0.0003113	0.0003373	0.0003635	0.000392	0.0004216	0.0004517	0.0004829	0.0005114	0.0005354	0.0005565	0.0005731	0.0005875	0.0006015	0.0006171	0.0006322	0.000648	0.0006654	0.0006837	0.0007068	0.0007361	0.0007708	0.0008109	0.0008538	0.0008999	0.0009435	0.0009862	0.001027
541	1.694e-21	2.081e-05	4.389e-05	6.995e-05	9.935e-05	0.000133	0.0001725	0.0002178	0.0002675	0.0003203	0.0003756	0.0004326	0.0004894	0.0005436	0.0005948	0.0006447	0.0006927	0.0007381	0.0007815	0.0008236	0.0008643	0.0009041	0.0009428	0.0009816	0.001021	0.001063	0.001104	0.001144	0.001184	0.001221	0.001254	0.001286	0.001316	0.001345	0.001371	0.001396	0.00142	0.001445	0.001476	0.001515	0.001568	0.00164	0.001734	0.001855	0.002007	0.002195	0.002421	0.002687	0.002992
542	-1.355e-20	-0.0001521	-0.0002676	-0.0003466	-0.0003936	-0.0004096	-0.000396	-0.0003584	-0.0003044	-0.0002327	-0.0001412	-2.863e-05	8.913e-05	0.0001914	0.000277	0.0003486	0.0004058	0.0004532	0.000498	0.0005483	0.0006036	0.000665	0.0007323	0.000803	0.0008778	0.000957	0.001039	0.001124	0.00121	0.001294	0.001371	0.001443	0.001507	0.001566	0.001618	0.001667	0.00171	0.001752	0.001797	0.001847	0.001908	0.001986	0.002083	0.002204	0.00235	0.002526	0.002732	0.002974	0.003247
543	-1.694e-21	-2.377e-05	-3.607e-05	-3.843e-05	-3.284e-05	-1.907e-05	9.911e-07	2.638e-05	5.831e-05	9.7e-05	0.0001433	0.0001982	0.0002535	0.0003025	0.0003458	0.0003861	0.0004227	0.0004568	0.0004894	0.0005208	0.0005503	0.0005782	0.0006044	0.0006313	0.0006599	0.0006903	0.0007199	0.0007483	0.0007754	0.0008003	0.0008221	0.0008421	0.0008597	0.0008752	0.0008878	0.0008986	0.0009078	0.0009172	0.0009283	0.0009413	0.0009577	0.0009787	0.001002	0.001028	0.001058	0.00109	0.001124	0.001159	0.001194
544	-4.235e-21	-7.681e-06	-7.501e-06	-8.449e-07	1.125e-05	2.807e-05	4.882e-05	7.389e-05	0.0001039	0.00014	0.0001831	0.0002329	0.000285	0.0003345	0.0003821	0.0004287	0.0004745	0.00052	0.0005647	0.0006089	0.0006508	0.00069	0.0007276	0.000763	0.0007969	0.0008296	0.0008598	0.0008871	0.0009121	0.0009336	0.0009509	0.0009663	0.0009793	0.0009884	0.000995	0.0009997	0.001003	0.001007	0.00101	0.001013	0.001017	0.001024	0.001029	0.001036	0.001046	0.001059	0.001073	0.001087	0.001102
545	2.118e-22	-8.591e-07	1.835e-06	6.492e-06	1.255e-05	2.023e-05	2.925e-05	3.962e-05	5.195e-05	6.614e-05	8.27e-05	0.0001023	0.0001226	0.000141	0.0001581	0.0001754	0.0001931	0.0002116	0.0002313	0.0002522	0.0002742	0.0002963	0.0003183	0.0003411	0.0003655	0.0003918	0.0004181	0.000443	0.0004661	0.0004864	0.0005021	0.0005141	0.0005228	0.0005287	0.0005309	0.0005299	0.0005254	0.0005192	0.000514	0.0005098	0.0005076	0.0005093	0.0005135	0.0005208	0.0005309	0.0005448	0.0005609	0.00058	0.0006008
546	-3.388e-21	6.499e-05	0.0001318	0.000203	0.000273	0.0003431	0.0004121	0.0004811	0.0005516	0.0006225	0.0006973	0.0007735	0.0008491	0.000923	0.000991	0.001056	0.001118	0.001177	0.001234	0.001286	0.001333	0.001374	0.001409	0.00144	0.001466	0.001493	0.001521	0.001548	0.001576	0.001603	0.001635	0.001678	0.001741	0.001829	0.001946	0.002098	0.002287	0.002518	0.002795	0.003121	0.003495	NaN	NaN	NaN	NaN	NaN	NaN	NaN	NaN
547	1.694e-21	1.189e-05	2.499e-05	3.964e-05	5.565e-05	7.341e-05	9.363e-05	0.0001163	0.00014	0.0001647	0.000191	0.0002195	0.0002504	0.0002816	0.0003123	0.0003431	0.0003738	0.0004042	0.0004343	0.0004656	0.0004979	0.0005302	0.0005613	0.00059	0.0006172	0.0006435	0.0006676	0.0006886	0.0007067	0.0007217	0.0007314	0.0007366	0.0007381	0.0007364	0.0007324	0.0007271	0.0007209	0.0007148	0.0007112	0.0007092	0.00071	0.000715	0.0007226	0.0007329	0.0007467	0.0007635	0.0007814	0.0007997	0.0008181
548	-1.694e-21	-2.312e-05	-3.773e-05	-4.524e-05	-4.593e-05	-3.85e-05	-2.634e-05	-1.088e-05	9.416e-06	3.412e-05	6.318e-05	9.799e-05	0.0001342	0.0001658	0.000193	0.0002158	0.0002334	0.0002472	0.0002596	0.0002719	0.0002834	0.000295	0.0003047	0.0003133	0.0003218	0.0003307	0.0003401	0.0003504	0.0003618	0.0003725	0.0003803	0.0003864	0.0003901	0.000395	0.0004001	0.000406	0.0004133	0.0004218	0.0004315	0.000443	0.0004581	0.000479	0.0005042	0.0005342	0.0005648	0.0005968	0.0006303	0.000665	0.0007011
549	-2.711e-20	-0.0001207	-0.0002137	-0.0002782	-0.0003171	-0.0003327	-0.0003223	-0.0002874	-0.0002383	-0.0001749	-9.605e-05	5.774e-07	0.0001015	0.0001929	0.0002677	0.0003278	0.0003747	0.0004105	0.0004373	0.0004631	0.0004887	0.0005152	0.0005413	0.0005659	0.0005896	0.0006173	0.0006479	0.0006808	0.0007151	0.0007492	0.0007797	0.0008073	0.0008302	0.0008496	0.000866	0.0008786	0.0008869	0.000891	0.0008921	0.0008908	0.0008878	0.0008863	0.0008844	0.000885	0.0008878	0.0008927	0.0009006	0.0009116	0.000926
550	2.033e-20	-6.713e-05	-0.000115	-0.0001447	-0.0001573	-0.0001533	-0.0001335	-9.839e-05	-4.734e-05	2.193e-05	0.0001127	0.0002308	0.0003738	0.0005383	0.000734	0.0009724	0.001264	0.00162	0.002051	0.002561	0.003148	0.003803	0.00451	NaN	NaN	NaN	NaN	NaN	NaN	NaN	NaN	NaN	NaN	NaN	NaN	NaN	NaN	NaN	NaN	NaN	NaN	NaN	NaN	NaN	NaN	NaN	NaN	NaN	NaN
551	-6.776e-21	7.993e-05	0.0001621	0.000248	0.0003298	0.0004078	0.0004847	0.0005616	0.0006377	0.0007154	0.0007987	0.0008876	0.0009814	0.001078	0.001176	0.00128	0.001388	0.001498	0.00161	0.001725	0.001839	0.001953	0.002066	0.002177	0.002289	0.002401	0.002514	0.00263	0.002749	0.002874	0.003004	0.003145	0.003298	0.003466	0.003651	0.003853	0.00407	0.004298	0.004535	NaN	NaN	NaN	NaN	NaN	NaN	NaN	NaN	NaN	NaN
552	0	5.758e-05	0.0001186	0.0001852	0.0002588	0.0003417	0.0004373	0.0005443	0.0006593	0.0007817	0.0009112	0.001048	0.001188	0.00133	0.001471	0.001609	0.001741	0.001865	0.001981	0.002089	0.002188	0.002277	0.002354	0.002418	0.002469	0.002511	0.002544	0.002571	0.002597	0.002627	0.002663	0.002712	0.00278	0.002873	0.002996	0.003155	0.003349	0.003575	0.003829	0.004105	NaN	NaN	NaN	NaN	NaN	NaN	NaN	NaN	NaN
553	-1.355e-20	-3.089e-05	-4.63e-05	-4.746e-05	-3.713e-05	-1.464e-05	1.431e-05	4.951e-05	9.374e-05	0.0001472	0.000211	0.0002864	0.0003625	0.0004307	0.0004906	0.0005452	0.0005934	0.000639	0.0006827	0.000725	0.0007657	0.0008053	0.0008431	0.0008812	0.0009207	0.0009622	0.001003	0.001042	0.001078	0.001109	0.001134	0.001153	0.001166	0.001173	0.001173	0.001169	0.001161	0.001149	0.001138	0.001127	0.001119	0.001115	0.001113	0.001117	0.001128	0.001149	0.001184	0.001237	0.001313
554	0	-5.67e-05	-9.576e-05	-0.000118	-0.0001256	-0.0001202	-0.0001029	-7.604e-05	-4.091e-05	3.267e-06	5.754e-05	0.000124	0.0001955	0.0002589	0.0003123	0.0003578	0.0003963	0.0004297	0.0004616	0.0004936	0.0005258	0.0005584	0.0005888	0.0006163	0.0006443	0.0006741	0.0007037	0.0007327	0.0007597	0.0007822	0.0007988	0.0008097	0.0008146	0.000816	0.0008147	0.0008103	0.0008035	0.0007961	0.0007887	0.000782	0.0007782	0.0007791	0.0007832	0.000792	0.0008039	0.0008181	0.0008341	0.0008516	0.0008691
555	-4.524e-22	-5.294e-22	7.673e-07	3.76e-06	9.048e-06	1.589e-05	2.561e-05	3.826e-05	5.504e-05	7.683e-05	0.0001042	0.0001368	0.0001747	0.0002168	0.0002602	0.0003051	0.0003516	0.0003973	0.0004423	0.000485	0.0005245	0.0005606	0.0005926	0.0006205	0.0006443	0.0006658	0.000684	0.0006981	0.0007097	0.0007183	0.0007232	0.0007251	0.0007245	0.0007229	0.0007199	0.0007166	0.0007134	0.0007118	0.0007139	0.0007192	0.0007284	0.0007443	0.0007669	0.0007954	0.0008273	0.0008635	0.0009029	0.0009452	0.0009886
556	-4.235e-22	6.33e-06	1.406e-05	2.338e-05	3.363e-05	4.436e-05	5.659e-05	7.013e-05	8.368e-05	9.867e-05	0.0001164	0.0001374	0.0001606	0.0001849	0.0002102	0.0002378	0.0002685	0.0003013	0.0003363	0.0003753	0.0004167	0.0004585	0.0004998	0.0005408	0.0005811	0.0006203	0.0006561	0.0006861	0.0007124	0.0007345	0.0007494	0.0007584	0.0007636	0.000765	0.0007624	0.0007579	0.0007528	0.0007496	0.0007521	0.0007581	0.0007683	0.0007858	0.0008095	0.0008376	0.0008709	0.00091	0.0009523	0.0009963	0.00104
557	0	6.99e-06	1.78e-05	3.156e-05	4.839e-05	6.858e-05	9.279e-05	0.0001205	0.0001511	0.0001848	0.0002207	0.0002583	0.0002953	0.000328	0.0003572	0.0003837	0.0004074	0.0004279	0.000447	0.0004663	0.0004842	0.0005019	0.0005201	0.0005389	0.0005596	0.0005828	0.0006067	0.0006313	0.0006562	0.0006783	0.0006947	0.0007075	0.0007154	0.0007186	0.0007173	0.000713	0.000705	0.0006945	0.0006821	0.0006693	0.0006592	0.0006546	0.0006536	0.000658	0.0006675	0.0006823	0.0007003	0.0007219	0.0007465
558	3.388e-21	4.998e-05	0.0001014	0.0001554	0.0002124	0.0002725	0.0003398	0.000413	0.0004847	0.0005559	0.0006261	0.0006959	0.0007662	0.000834	0.0008971	0.0009555	0.001009	0.001057	0.001099	0.00114	0.001181	0.001223	0.001263	0.001299	0.001334	0.001368	0.0014	0.001429	0.001457	0.001485	0.00151	0.001531	0.001548	0.001563	0.001575	0.001587	0.0016	0.001615	0.001638	0.00167	0.001711	0.001768	0.001845	0.001947	0.002078	0.002242	0.002442	0.002678	0.002952
559	-1.694e-21	2.974e-05	6.058e-05	9.293e-05	0.000127	0.0001614	0.0001933	0.0002233	0.0002529	0.0002834	0.0003151	0.0003471	0.0003789	0.0004095	0.0004388	0.0004671	0.0004947	0.0005233	0.0005527	0.0005837	0.0006154	0.0006485	0.0006838	0.0007206	0.0007592	0.0007996	0.0008407	0.000881	0.0009202	0.0009568	0.0009886	0.001017	0.001039	0.001054	0.001063	0.001067	0.001065	0.001059	0.001051	0.001042	0.001032	0.001025	0.00102	0.001018	0.001021	0.001028	0.001038	0.001049	0.001063
560	0	-2.213e-05	-3.703e-05	-4.461e-05	-4.66e-05	-4.221e-05	-3.193e-05	-1.658e-05	3.301e-06	2.766e-05	5.738e-05	9.335e-05	0.0001328	0.0001701	0.0002029	0.0002336	0.0002615	0.0002871	0.0003119	0.0003374	0.0003628	0.000388	0.0004122	0.0004351	0.0004583	0.0004838	0.0005089	0.0005334	0.0005573	0.0005784	0.0005945	0.0006073	0.0006162	0.0006221	0.000625	0.0006251	0.000622	0.0006181	0.0006143	0.0006104	0.0006092	0.0006126	0.0006185	0.0006283	0.0006416	0.0006584	0.0006781	0.0007005	0.0007247
561	3.388e-21	4.108e-05	8.401e-05	0.0001301	0.0001802	0.0002351	0.0002972	0.0003656	0.0004363	0.0005086	0.000582	0.0006556	0.0007285	0.0007988	0.0008645	0.0009259	0.0009827	0.001034	0.001082	0.001129	0.001173	0.001216	0.001258	0.001297	0.001336	0.001374	0.00141	0.001445	0.001476	0.001504	0.001527	0.001546	0.00156	0.001569	0.001575	0.001577	0.001576	0.001573	0.00157	0.00157	0.001576	0.001593	0.001626	0.00168	0.001761	0.001875	0.002027	0.002222	0.002465
562	0	1.216e-05	2.764e-05	4.558e-05	6.666e-05	9.182e-05	0.0001216	0.0001559	0.0001941	0.0002346	0.0002763	0.000319	0.0003615	0.0004005	0.0004364	0.0004693	0.0004991	0.0005255	0.0005493	0.0005716	0.0005929	0.0006143	0.0006358	0.0006572	0.0006795	0.0007027	0.0007258	0.0007486	0.0007714	0.0007922	0.0008087	0.0008219	0.0008305	0.0008351	0.000836	0.0008335	0.0008286	0.0008226	0.0008163	0.0008096	0.000805	0.0008052	0.0008089	0.000818	0.000832	0.0008511	0.0008745	0.0009014	0.0009307
563	0	5.527e-05	0.0001123	0.0001713	0.0002328	0.0002921	0.0003437	0.000389	0.0004317	0.0004753	0.000519	0.0005646	0.0006115	0.0006564	0.0006971	0.0007342	0.0007688	0.0008035	0.0008368	0.0008688	0.0008978	0.0009242	0.0009458	0.0009633	0.0009786	0.000994	0.001009	0.001023	0.001036	0.001048	0.001056	0.001063	0.001066	0.001068	0.001066	0.001062	0.001054	0.001042	0.001028	0.001013	0.0009972	0.000983	0.0009688	0.0009571	0.0009479	0.0009431	0.0009415	0.0009422	0.0009473
564	3.388e-21	4.486e-05	9.188e-05	0.0001421	0.0001964	0.0002555	0.000322	0.0003944	0.0004687	0.0005437	0.0006182	0.0006912	0.0007616	0.0008269	0.0008869	0.0009418	0.0009916	0.001036	0.001077	0.001117	0.001156	0.001194	0.001231	0.001265	0.001298	0.00133	0.001358	0.001382	0.001403	0.001419	0.001428	0.001432	0.001432	0.00143	0.001428	0.001427	0.001428	0.001432	0.001442	0.001456	0.001478	0.00151	0.00155	0.001596	0.001646	0.001701	0.001759	0.001822	0.001888
565	8.47e-22	6.086e-06	1.466e-05	2.583e-05	4.018e-05	5.857e-05	8.151e-05	0.0001096	0.0001433	0.0001815	0.000224	0.0002708	0.0003209	0.0003723	0.0004238	0.0004751	0.000526	0.0005756	0.0006229	0.0006677	0.0007102	0.0007495	0.0007855	0.0008175	0.0008457	0.0008712	0.0008931	0.0009105	0.000924	0.0009335	0.0009377	0.0009378	0.000935	0.0009308	0.0009253	0.0009203	0.0009156	0.0009133	0.0009161	0.0009251	0.0009446	0.0009817	0.001041	0.001128	0.001249	0.001411	0.001619	0.001881	0.002201
566	-1.016e-20	-5.687e-05	-0.0001017	-0.0001359	-0.0001613	-0.0001764	-0.0001814	-0.0001757	-0.0001592	-0.0001336	-9.863e-05	-5.387e-05	-6.207e-06	3.746e-05	7.859e-05	0.0001193	0.000158	0.000195	0.0002292	0.0002615	0.0002931	0.0003238	0.0003528	0.0003825	0.000418	0.0004658	0.0005335	0.0006316	0.0007705	0.0009604	0.00121	0.00153	0.001932	0.002427	0.003021	0.003707	0.004467	0.005277	NaN	NaN	NaN	NaN	NaN	NaN	NaN	NaN	NaN	NaN	NaN
567	-3.388e-21	3.46e-05	7.032e-05	0.0001077	0.0001468	0.000188	0.0002332	0.0002806	0.0003272	0.0003731	0.0004191	0.0004654	0.0005121	0.0005571	0.000599	0.0006377	0.0006727	0.0007037	0.0007328	0.0007618	0.0007904	0.0008177	0.0008434	0.0008664	0.0008883	0.0009102	0.0009312	0.0009509	0.0009689	0.0009843	0.0009958	0.001004	0.00101	0.001012	0.001014	0.001013	0.001011	0.001009	0.001008	0.001009	0.001013	0.001023	0.001036	0.001054	0.001075	0.0011	0.001128	0.001158	0.001189
568	-1.694e-21	-1.538e-05	-2.244e-05	-2.211e-05	-1.588e-05	-3.728e-06	1.103e-05	2.817e-05	4.91e-05	7.392e-05	0.0001029	0.0001371	0.000172	0.0002016	0.0002262	0.0002476	0.000266	0.0002837	0.0003019	0.000322	0.0003437	0.0003681	0.0003939	0.0004207	0.0004503	0.0004833	0.0005178	0.0005529	0.0005878	0.0006201	0.0006473	0.0006706	0.0006887	0.0007029	0.000714	0.0007224	0.0007276	0.0007308	0.0007334	0.0007355	0.0007395	0.0007475	0.0007574	0.0007703	0.0007853	0.0008028	0.0008216	0.0008417	0.0008624
569	0	-2.627e-05	-4.228e-05	-4.961e-05	-5.06e-05	-4.631e-05	-4.008e-05	-3.349e-05	-2.565e-05	-1.627e-05	-4.596e-06	1.061e-05	2.464e-05	3.079e-05	2.978e-05	2.475e-05	1.699e-05	9.283e-06	5.32e-06	7.2e-06	1.549e-05	3.075e-05	5.188e-05	7.831e-05	0.0001115	0.0001516	0.0001959	0.0002433	0.0002923	0.0003389	0.0003808	0.0004173	0.0004472	0.0004712	0.00049	0.0005029	0.0005098	0.0005123	0.0005118	0.0005089	0.0005063	0.0005046	0.0005039	0.0005063	0.0005118	0.0005202	0.000532	0.0005476	0.0005659
570	-4.235e-22	5.735e-06	1.218e-05	1.975e-05	2.825e-05	3.813e-05	4.971e-05	6.279e-05	7.698e-05	9.255e-05	0.0001106	0.0001311	0.000155	0.0001807	0.000208	0.0002371	0.0002669	0.0002974	0.0003294	0.0003635	0.000399	0.0004344	0.0004683	0.0004991	0.0005278	0.0005534	0.0005752	0.0005943	0.0006109	0.0006234	0.0006301	0.0006328	0.0006325	0.0006322	0.0006328	0.0006345	0.0006393	0.0006486	0.0006624	0.0006803	0.000705	0.0007379	0.0007768	0.0008217	0.0008694	0.0009198	0.0009732	0.001028	0.001082
571	4.235e-22	6.711e-06	1.792e-05	3.209e-05	4.881e-05	6.876e-05	9.179e-05	0.0001177	0.0001462	0.0001756	0.0002045	0.0002336	0.0002615	0.0002841	0.0003021	0.0003174	0.0003306	0.0003423	0.0003539	0.0003669	0.0003823	0.0004023	0.0004258	0.0004519	0.0004821	0.0005164	0.0005523	0.0005883	0.000624	0.0006566	0.0006835	0.0007053	0.0007196	0.0007286	0.0007323	0.0007309	0.0007246	0.0007156	0.0007063	0.0006962	0.000688	0.0006832	0.0006806	0.0006827	0.0006879	0.0006972	0.0007099	0.0007261	0.0007444
572	0	-2.655e-05	-4.686e-05	-5.97e-05	-6.58e-05	-6.446e-05	-5.519e-05	-3.804e-05	-1.576e-05	1.164e-05	4.482e-05	8.444e-05	0.0001276	0.0001711	0.0002108	0.0002475	0.00028	0.0003095	0.0003363	0.0003637	0.0003917	0.0004199	0.0004478	0.0004755	0.0005027	0.0005325	0.0005635	0.0005957	0.0006279	0.0006583	0.0006842	0.0007059	0.0007233	0.0007368	0.0007463	0.0007523	0.0007542	0.0007536	0.0007519	0.0007505	0.0007523	0.0007589	0.0007694	0.0007849	0.0008052	0.0008302	0.000859	0.0008913	0.0009262
573	-5.082e-21	3.412e-05	6.951e-05	0.000107	0.000147	0.0001899	0.0002362	0.0002836	0.0003311	0.0003791	0.0004277	0.0004763	0.000525	0.000572	0.0006162	0.000658	0.0006966	0.0007327	0.0007693	0.0008072	0.0008453	0.0008836	0.0009216	0.0009582	0.000994	0.00103	0.001064	0.001096	0.001125	0.001149	0.001165	0.001176	0.001181	0.00118	0.001175	0.001166	0.001152	0.001135	0.001116	0.001097	0.001081	0.001069	0.00106	0.001056	0.001056	0.001062	0.001075	0.001099	0.001136
574	-2.541e-21	1.548e-05	3.211e-05	5.041e-05	7e-05	9.124e-05	0.0001149	0.0001402	0.000166	0.0001915	0.0002163	0.0002404	0.0002646	0.0002861	0.0003041	0.0003203	0.000335	0.000348	0.0003607	0.000375	0.0003913	0.0004103	0.0004313	0.0004528	0.0004765	0.0005038	0.0005322	0.000561	0.0005899	0.0006172	0.0006402	0.00066	0.0006752	0.0006869	0.0006959	0.0007025	0.0007055	0.0007068	0.0007081	0.0007096	0.0007135	0.0007216	0.0007323	0.0007477	0.0007669	0.0007904	0.0008172	0.0008482	0.0008822
575	4.235e-22	-7.662e-07	3.553e-06	1.386e-05	2.895e-05	4.826e-05	7.159e-05	9.912e-05	0.0001308	0.0001668	0.0002073	0.0002512	0.0002966	0.0003393	0.0003781	0.0004146	0.000449	0.0004823	0.000515	0.000548	0.0005821	0.0006176	0.0006543	0.0006909	0.0007292	0.0007698	0.0008111	0.0008526	0.000893	0.00093	0.0009615	0.0009871	0.001007	0.001022	0.001038	0.001058	0.001087	0.001131	0.001199	0.0013	0.001445	0.001642	0.0019	0.002227	0.002624	0.003089	0.003616	0.004192	NaN
576	-1.694e-21	2.212e-05	4.578e-05	7.169e-05	9.995e-05	0.0001312	0.0001658	0.0002031	0.0002417	0.0002811	0.0003213	0.0003619	0.0004024	0.0004405	0.0004755	0.0005081	0.0005379	0.0005668	0.0005964	0.0006279	0.0006613	0.0006973	0.0007356	0.0007761	0.0008211	0.0008712	0.0009256	0.0009844	0.001045	0.001105	0.001164	0.001222	0.001278	0.001332	0.001384	0.001435	0.001485	0.001536	0.001593	0.001661	0.001748	0.00186	0.002002	0.002181	0.002401	0.002669	0.002986	0.003354	0.003767
577	-6.776e-21	-6.023e-05	-8.73e-05	-8.4e-05	-4.863e-05	1.692e-05	0.0001021	0.0002066	0.0003373	0.0004988	0.0006919	0.0009192	0.001153	0.001377	0.001592	0.001794	0.001982	0.002157	0.002321	0.002478	0.002621	0.002754	0.002876	0.002999	0.003128	0.003265	0.003412	0.00357	0.003747	0.003938	0.004135	0.004339	NaN	NaN	NaN	NaN	NaN	NaN	NaN	NaN	NaN	NaN	NaN	NaN	NaN	NaN	NaN	NaN	NaN
578	-2.541e-21	1.125e-05	2.406e-05	3.934e-05	5.76e-05	7.867e-05	0.0001034	0.0001324	0.0001658	0.000204	0.0002463	0.0002926	0.0003422	0.0003929	0.000443	0.0004928	0.000541	0.0005858	0.0006268	0.0006638	0.0006965	0.0007254	0.0007497	0.0007694	0.0007859	0.0008001	0.0008114	0.0008203	0.0008283	0.0008353	0.00084	0.0008439	0.0008466	0.0008487	0.0008509	0.0008532	0.0008555	0.0008588	0.0008643	0.000871	0.00088	0.0008924	0.0009065	0.0009238	0.0009441	0.0009677	0.0009951	0.001028	0.001071
579	-8.47e-22	1.743e-05	3.668e-05	5.888e-05	8.478e-05	0.0001157	0.0001526	0.000196	0.0002449	0.0002979	0.0003541	0.000413	0.0004744	0.000536	0.0005964	0.000656	0.0007142	0.0007708	0.0008253	0.0008786	0.0009302	0.0009803	0.001027	0.001071	0.001111	0.001149	0.001183	0.001214	0.001239	0.001258	0.00127	0.001277	0.001278	0.001275	0.001269	0.001261	0.001251	0.001239	0.001229	0.00122	0.001215	0.001217	0.001225	0.001243	0.001275	0.001326	0.001398	0.001497	0.001629
580	-1.694e-21	2.606e-05	5.342e-05	8.274e-05	0.0001137	0.0001474	0.0001849	0.0002248	0.0002654	0.0003062	0.0003478	0.00039	0.0004329	0.0004739	0.0005126	0.0005501	0.0005843	0.0006149	0.0006438	0.0006729	0.0007023	0.0007315	0.0007596	0.0007861	0.0008123	0.0008385	0.0008622	0.0008856	0.0009082	0.0009289	0.0009454	0.0009585	0.0009676	0.0009746	0.0009794	0.0009825	0.0009846	0.0009886	0.0009968	0.001014	0.001047	0.001105	0.001194	0.001322	0.001497	0.001724	0.002011	0.002364	0.002785
581	0	7.576e-05	0.0001546	0.0002387	0.0003296	0.000429	0.0005414	0.0006652	0.0007941	0.0009282	0.001067	0.001212	0.001361	0.001511	0.001664	0.001818	0.001977	0.002143	0.002321	0.002517	0.002735	0.002979	0.003249	0.003547	0.003869	0.00421	0.004563	NaN	NaN	NaN	NaN	NaN	NaN	NaN	NaN	NaN	NaN	NaN	NaN	NaN	NaN	NaN	NaN	NaN	NaN	NaN	NaN	NaN	NaN
582	1.355e-20	0.0001132	0.0002276	0.0003426	0.0004588	0.0005526	0.000624	0.0006742	0.0007071	0.0007386	0.0007686	0.0007982	0.000828	0.0008553	0.0008815	0.0009051	0.0009368	0.0009763	0.001023	0.001073	0.001122	0.001169	0.001214	0.001256	0.001296	0.00133	0.00136	0.001386	0.001405	0.001416	0.00142	0.001419	0.001415	0.001417	0.001429	0.001457	0.001511	0.001596	0.001721	0.00189	0.002112	0.002394	0.002738	0.003143	0.003584	0.004047	NaN	NaN	NaN
583	-4.235e-22	8.735e-06	2.494e-05	4.569e-05	7.075e-05	0.0001011	0.0001368	0.0001777	0.0002235	0.0002728	0.0003238	0.000377	0.0004283	0.0004726	0.0005119	0.0005473	0.0005786	0.0006059	0.0006303	0.0006531	0.0006742	0.0006949	0.0007148	0.0007346	0.0007548	0.0007752	0.0007948	0.0008129	0.0008295	0.0008424	0.0008493	0.0008518	0.00085	0.0008451	0.000837	0.0008273	0.0008165	0.0008058	0.0007971	0.0007902	0.000788	0.0007925	0.0008021	0.0008179	0.000841	0.0008745	0.0009206	0.0009843	0.001071
584	0	3.074e-05	6.284e-05	9.673e-05	0.0001322	0.0001701	0.0002116	0.0002553	0.0002981	0.0003393	0.0003793	0.0004181	0.0004559	0.00049	0.0005201	0.0005468	0.0005694	0.0005888	0.0006074	0.0006272	0.0006489	0.0006725	0.0006967	0.0007211	0.0007472	0.000775	0.0008031	0.0008318	0.0008602	0.0008863	0.0009087	0.0009273	0.0009413	0.0009524	0.000961	0.0009674	0.0009722	0.0009763	0.0009807	0.0009855	0.0009929	0.001004	0.001018	0.001036	0.001057	0.001081	0.001105	0.001131	0.001155
585	5.082e-21	2.746e-05	5.567e-05	8.538e-05	0.0001154	0.0001471	0.0001827	0.0002206	0.0002597	0.0002988	0.0003392	0.0003806	0.0004245	0.0004678	0.0005108	0.0005571	0.0006051	0.0006519	0.0007008	0.0007532	0.0008084	0.0008641	0.0009184	0.0009705	0.001023	0.001074	0.00112	0.00116	0.001198	0.001228	0.001248	0.001259	0.001264	0.001264	0.001259	0.001248	0.001232	0.001215	0.001199	0.001184	0.001173	0.001171	0.001178	0.001199	0.001234	0.001289	0.001365	0.001466	0.001593
586	0	0.0001408	0.0002881	0.0004484	0.0006282	0.0008331	0.001072	0.001346	0.001651	0.001991	0.002366	0.00278	0.003232	0.003719	0.004234	0.004773	0.005327	0.005893	0.00646	NaN	NaN	NaN	NaN	NaN	NaN	NaN	NaN	NaN	NaN	NaN	NaN	NaN	NaN	NaN	NaN	NaN	NaN	NaN	NaN	NaN	NaN	NaN	NaN	NaN	NaN	NaN	NaN	NaN	NaN
587	5.082e-21	1.895e-05	3.802e-05	5.642e-05	7.391e-05	9.016e-05	0.0001058	0.000119	0.000128	0.0001335	0.0001354	0.0001353	0.0001339	0.0001305	0.0001253	0.0001196	0.0001135	0.0001076	0.0001051	0.000107	0.000113	0.0001232	0.0001358	0.0001501	0.000166	0.0001835	0.0002007	0.000216	0.0002288	0.0002367	0.0002389	0.0002362	0.0002292	0.0002191	0.0002055	0.0001898	0.0001721	0.000154	0.0001389	0.0001265	0.0001187	0.0001162	0.0001174	0.0001227	0.0001309	0.0001435	0.000159	0.0001769	0.0001966
588	4.765e-22	7.551e-07	6.178e-06	1.555e-05	2.777e-05	4.283e-05	6.092e-05	8.239e-05	0.0001073	0.0001359	0.0001673	0.0002023	0.0002401	0.0002769	0.0003132	0.0003521	0.0003934	0.0004375	0.0004844	0.0005352	0.0005895	0.0006484	0.0007102	0.0007726	0.0008361	0.0009002	0.0009614	0.001019	0.001072	0.001119	0.001157	0.001187	0.001207	0.001221	0.001229	0.001233	0.001234	0.001233	0.001232	0.001233	0.001237	0.001245	0.001257	0.001274	0.001294	0.001318	0.001344	0.001372	0.0014
589	-8.47e-22	9.212e-06	1.934e-05	3.049e-05	4.216e-05	5.398e-05	6.644e-05	7.832e-05	8.954e-05	0.0001021	0.0001172	0.0001354	0.0001573	0.0001815	0.0002077	0.0002368	0.000269	0.0003038	0.0003435	0.000389	0.0004384	0.0004902	0.0005435	0.000597	0.0006508	0.0007059	0.0007613	0.0008146	0.0008654	0.0009109	0.0009491	0.0009819	0.00101	0.001035	0.001056	0.001075	0.00109	0.001101	0.001111	0.001121	0.001133	0.001149	0.001167	0.001185	0.001203	0.001221	0.001238	0.001255	0.001272
590	-1.355e-20	0.0001092	0.0002229	0.0003436	0.0004705	0.0006059	0.0007511	0.0009071	0.001074	0.00125	0.001435	0.001628	0.001827	0.002027	0.002231	0.002442	0.002659	0.002885	0.003122	0.003367	0.003626	0.0039	0.004187	0.004482	0.004782	0.005076	NaN	NaN	NaN	NaN	NaN	NaN	NaN	NaN	NaN	NaN	NaN	NaN	NaN	NaN	NaN	NaN	NaN	NaN	NaN	NaN	NaN	NaN	NaN
591	5.082e-21	3.265e-05	6.638e-05	0.0001032	0.0001429	0.0001865	0.0002374	0.0002946	0.0003541	0.0004156	0.0004794	0.0005449	0.0006137	0.0006837	0.000752	0.0008201	0.0008877	0.0009509	0.001012	0.001075	0.00114	0.001207	0.001273	0.001335	0.001394	0.001451	0.001504	0.00155	0.001591	0.001625	0.001646	0.001654	0.001649	0.001634	0.001614	0.001592	0.001568	0.001548	0.001541	0.001549	0.001581	0.001645	0.001746	0.001889	0.002074	0.002297	0.002557	0.002848	NaN
592	-8.47e-22	1.26e-05	2.695e-05	4.339e-05	6.178e-05	8.323e-05	0.0001082	0.0001363	0.0001672	0.0001997	0.0002339	0.0002697	0.0003063	0.0003411	0.0003744	0.0004075	0.000439	0.0004693	0.0004988	0.0005286	0.000559	0.0005899	0.0006203	0.0006499	0.0006808	0.0007123	0.0007425	0.0007718	0.0008001	0.0008265	0.0008493	0.0008693	0.0008865	0.0009028	0.0009181	0.0009328	0.0009471	0.0009625	0.0009802	0.0009997	0.001022	0.001049	0.001078	0.001111	0.001145	0.00118	0.001215	0.00125	0.001284
593	-3.388e-21	6.766e-05	0.0001373	0.0002098	0.0002861	0.0003676	0.0004581	0.0005555	0.0006547	0.0007549	0.0008563	0.0009587	0.001061	0.001161	0.001258	0.001352	0.001441	0.001524	0.001602	0.001677	0.001751	0.001822	0.001889	0.001953	0.002014	0.002072	0.002128	0.002184	0.002244	0.002311	0.002388	0.00248	0.002594	0.002733	0.002903	0.003107	0.003349	0.003626	0.003936	0.004268	NaN	NaN	NaN	NaN	NaN	NaN	NaN	NaN	NaN
594	4.743e-20	0.0001212	0.000247	0.0003788	0.0005159	0.0006619	0.0008157	0.0009769	0.001146	0.001319	0.001498	0.001682	0.001866	0.002046	0.002221	0.002391	0.002553	0.002711	0.002867	0.003023	0.003183	0.003351	0.003531	0.003731	0.003959	0.004221	0.004522	0.004866	0.005256	0.005687	0.006158	0.006664	NaN	NaN	NaN	NaN	NaN	NaN	NaN	NaN	NaN	NaN	NaN	NaN	NaN	NaN	NaN	NaN	NaN
595	0	-9.353e-06	-1.152e-05	-7.322e-06	1.265e-06	1.271e-05	2.602e-05	4.109e-05	5.824e-05	7.825e-05	0.0001019	0.0001287	0.0001547	0.000175	0.0001902	0.0002029	0.0002142	0.0002249	0.0002361	0.0002486	0.0002628	0.0002787	0.0002967	0.0003169	0.0003406	0.000368	0.0003968	0.0004261	0.0004555	0.0004831	0.0005067	0.0005263	0.0005412	0.0005517	0.0005581	0.0005607	0.0005596	0.0005561	0.000552	0.0005471	0.0005432	0.0005422	0.0005432	0.0005484	0.0005569	0.0005692	0.0005846	0.0006026	0.0006229
596	0	5.964e-05	0.0001199	0.0001797	0.0002399	0.0002991	0.0003614	0.0004229	0.0004769	0.0005281	0.0005747	0.0006209	0.0006676	0.000713	0.0007558	0.0007959	0.0008328	0.0008662	0.000901	0.0009399	0.0009788	0.00102	0.00106	0.001099	0.001138	0.001181	0.00123	0.001287	0.001356	0.001436	0.001531	0.001647	0.001783	0.001943	0.002129	0.002339	0.002566	NaN	NaN	NaN	NaN	NaN	NaN	NaN	NaN	NaN	NaN	NaN	NaN
597	-1.694e-21	-1.181e-05	-1.63e-05	-1.169e-05	-1.461e-06	1.587e-05	4.234e-05	7.747e-05	0.0001212	0.0001749	0.0002398	0.0003166	0.0004038	0.0004948	0.0005871	0.0006861	0.0007884	0.0008917	0.0009969	0.001105	0.001212	0.00132	0.001424	0.001522	0.001617	0.001711	0.001797	0.001881	0.001963	0.002046	0.002126	0.002211	0.002299	0.002398	0.002512	0.002642	0.002791	0.002964	0.003162	0.003384	0.003628	0.003894	0.004175	NaN	NaN	NaN	NaN	NaN	NaN
598	-2.711e-20	0.0001455	0.0002938	0.000447	0.000598	0.0007433	0.000884	0.00102	0.001151	0.00128	0.001406	0.00153	0.00165	0.001762	0.001864	0.001961	0.002054	0.002141	0.002222	0.002299	0.00237	0.002439	0.002509	0.002583	0.002664	0.002758	0.002869	0.002997	0.00315	0.003329	0.003535	0.003771	0.004031	0.00431	0.004599	NaN	NaN	NaN	NaN	NaN	NaN	NaN	NaN	NaN	NaN	NaN	NaN	NaN	NaN
599	-8.47e-22	1.478e-05	3.147e-05	5.185e-05	7.636e-05	0.0001062	0.0001424	0.0001846	0.0002323	0.0002852	0.0003432	0.0004034	0.0004639	0.0005223	0.0005786	0.0006333	0.0006846	0.0007308	0.0007732	0.0008131	0.0008496	0.0008807	0.0009068	0.0009279	0.0009465	0.0009623	0.0009731	0.0009784	0.00098	0.0009748	0.000961	0.0009405	0.0009164	0.0008909	0.0008651	0.000838	0.00081	0.0007851	0.0007657	0.0007509	0.0007437	0.0007452	0.0007531	0.0007665	0.0007838	0.0008049	0.0008289	0.0008549	0.0008787
600	0	3.69e-05	7.567e-05	0.0001178	0.0001637	0.0002136	0.0002689	0.000327	0.0003888	0.0004547	0.0005245	0.0005973	0.0006727	0.0007471	0.0008187	0.0008881	0.0009548	0.001017	0.001076	0.00113	0.001178	0.001218	0.00125	0.001275	0.001293	0.001306	0.001314	0.001316	0.001312	0.001304	0.001292	0.00128	0.001271	0.001271	0.001285	0.00132	0.001383	0.001481	0.001621	0.00181	0.002056	0.002366	0.00274	0.003176	0.003661	0.004179	NaN	NaN	NaN
601	0	-1.075e-05	-1.301e-05	-6.223e-06	9.665e-06	3.595e-05	7.336e-05	0.0001217	0.0001818	0.0002552	0.0003419	0.0004427	0.0005538	0.0006707	0.0007929	0.0009228	0.001059	0.001203	0.001356	0.001519	0.001693	0.00188	0.002082	0.002301	0.002542	0.002808	0.003101	0.003422	0.00377	0.004145	0.00454	0.004952	0.005368	NaN	NaN	NaN	NaN	NaN	NaN	NaN	NaN	NaN	NaN	NaN	NaN	NaN	NaN	NaN	NaN
602	0	3.461e-05	6.995e-05	0.0001066	0.0001447	0.000185	0.0002296	0.0002771	0.0003247	0.0003721	0.0004196	0.0004685	0.0005205	0.0005744	0.0006299	0.0006884	0.0007503	0.0008161	0.0008883	0.000969	0.001058	0.001155	0.001258	0.001365	0.001476	0.001591	0.001708	0.001825	0.001942	0.002058	0.002173	0.00229	0.00241	0.002539	0.002678	0.002832	0.003004	0.003201	0.003423	0.003671	0.003945	0.004241	0.004551	NaN	NaN	NaN	NaN	NaN	NaN
603	1.694e-21	-6.036e-06	-5.318e-06	2.078e-06	1.452e-05	3.234e-05	5.483e-05	8.191e-05	0.0001143	0.0001529	0.0001979	0.0002496	0.0003032	0.0003538	0.0004001	0.0004438	0.0004835	0.0005196	0.0005526	0.0005822	0.0006065	0.0006272	0.0006432	0.0006551	0.0006654	0.0006752	0.0006836	0.0006911	0.0006977	0.0007019	0.0007037	0.0007055	0.0007047	0.0007034	0.0007023	0.0007012	0.0006995	0.0006978	0.0006975	0.0006985	0.0007023	0.0007095	0.0007179	0.0007309	0.0007461	0.0007636	0.0007823	0.0008029	0.0008254
604	-6.776e-21	-2.008e-05	-2.723e-05	-2.317e-05	-1.01e-05	9.441e-06	3.303e-05	6.061e-05	9.333e-05	0.0001328	0.0001801	0.0002355	0.0002903	0.000338	0.0003794	0.0004172	0.0004528	0.0004872	0.0005215	0.0005569	0.0005929	0.0006293	0.0006653	0.0007022	0.0007401	0.0007793	0.0008177	0.0008542	0.0008889	0.0009196	0.0009439	0.000963	0.0009764	0.000986	0.0009922	0.0009965	0.000999	0.001001	0.001006	0.001012	0.001023	0.00104	0.001063	0.001092	0.001128	0.001169	0.001216	0.001268	0.001326
605	6.776e-21	8.729e-05	0.0001751	0.0002622	0.0003476	0.0004292	0.0004953	0.0005398	0.0005712	0.000596	0.000617	0.0006381	0.0006595	0.0006803	0.0007	0.0007183	0.0007349	0.0007533	0.0007825	0.0008211	0.0008635	0.0009073	0.0009486	0.0009876	0.001024	0.001057	0.001087	0.001112	0.001135	0.00115	0.001156	0.001158	0.001156	0.001154	0.001151	0.00115	0.00115	0.001153	0.001161	0.001172	0.00119	0.001216	0.001244	0.001277	0.001311	0.001346	0.00138	0.001412	0.001441
606	-3.388e-21	-2.317e-05	-3.452e-05	-3.308e-05	-2.041e-05	3.752e-06	3.896e-05	8.377e-05	0.0001388	0.0002044	0.0002817	0.0003701	0.0004619	0.0005495	0.0006305	0.0007065	0.0007761	0.0008385	0.0008953	0.0009469	0.000993	0.001033	0.001066	0.001092	0.001115	0.001136	0.001154	0.00117	0.001185	0.001199	0.001211	0.001223	0.001235	0.001251	0.001271	0.001297	0.001329	0.001371	0.001427	0.001499	0.001591	0.001708	0.001854	0.002035	0.002251	0.002509	0.00281	0.003153	0.003536
607	-3.388e-21	2.712e-05	5.605e-05	8.622e-05	0.0001176	0.0001496	0.0001849	0.0002205	0.0002517	0.0002821	0.0003146	0.0003497	0.0003849	0.0004184	0.0004513	0.0004815	0.0005071	0.0005278	0.0005485	0.0005723	0.0005958	0.0006162	0.0006316	0.0006445	0.0006562	0.0006659	0.0006749	0.0006847	0.0006946	0.0007016	0.0007043	0.000705	0.0007053	0.0007085	0.0007132	0.0007198	0.0007286	0.00074	0.0007542	0.0007724	0.0007964	0.0008278	0.0008657	0.0009112	0.000961	0.001015	0.001073	0.001134	0.001197
608	0	3.883e-05	8.045e-05	0.0001269	0.0001794	0.0002401	0.0003116	0.0003942	0.0004847	0.0005815	0.0006832	0.0007885	0.0008957	0.001002	0.001105	0.001204	0.0013	0.001389	0.001472	0.001549	0.001618	0.00168	0.001735	0.00178	0.001817	0.001847	0.001867	0.001876	0.001875	0.001863	0.001843	0.001818	0.001788	0.001758	0.001731	0.001712	0.001702	0.00171	0.001742	0.001803	0.001896	0.002023	0.002185	0.002384	0.002618	0.002884	0.003176	0.003489	NaN
609	3.388e-21	2.616e-05	5.379e-05	8.415e-05	0.0001179	0.0001556	0.0001987	0.0002469	0.0002982	0.0003524	0.0004086	0.0004656	0.0005232	0.0005796	0.0006341	0.0006872	0.0007387	0.0007884	0.0008365	0.0008841	0.0009304	0.0009761	0.001021	0.001064	0.001106	0.001147	0.001186	0.001221	0.001254	0.001283	0.001309	0.001333	0.001354	0.001375	0.001395	0.001415	0.001436	0.00146	0.001488	0.001518	0.001553	0.001593	0.001634	0.001679	0.001724	0.001769	0.001814	0.001856	0.001897
610	1.694e-21	2.541e-05	5.212e-05	8.09e-05	0.0001115	0.0001453	0.0001833	0.000225	0.0002683	0.0003123	0.000357	0.0004025	0.0004483	0.0004929	0.000535	0.000576	0.000615	0.0006521	0.0006882	0.0007251	0.0007626	0.0008005	0.0008377	0.0008736	0.000909	0.0009439	0.0009766	0.001006	0.001033	0.001054	0.001069	0.001077	0.001079	0.001077	0.001069	0.001057	0.001041	0.001023	0.001006	0.0009872	0.000971	0.0009587	0.0009488	0.0009438	0.0009424	0.0009449	0.0009513	0.0009611	0.0009753
611	6.776e-21	-3.023e-05	-4.818e-05	-5.485e-05	-5.169e-05	-3.85e-05	-1.575e-05	1.424e-05	5.193e-05	9.785e-05	0.0001533	0.0002193	0.0002894	0.0003547	0.0004148	0.0004713	0.0005243	0.0005737	0.0006237	0.0006749	0.0007263	0.000777	0.0008266	0.0008753	0.0009254	0.0009776	0.00103	0.00108	0.001128	0.001169	0.001202	0.001228	0.001247	0.00126	0.001267	0.001269	0.001266	0.001259	0.001254	0.001252	0.001265	0.001298	0.001356	0.00145	0.001586	0.001771	0.002011	0.002311	0.002678
612	8.47e-22	-8.214e-06	-1.024e-05	-5.829e-06	3.603e-06	1.814e-05	3.78e-05	6.3e-05	9.415e-05	0.0001317	0.0001768	0.0002297	0.0002876	0.0003449	0.000401	0.0004576	0.0005144	0.0005708	0.0006259	0.0006801	0.000733	0.0007835	0.0008311	0.0008753	0.0009176	0.0009581	0.0009947	0.001026	0.001052	0.001074	0.00109	0.001099	0.001102	0.001101	0.001095	0.001086	0.001075	0.001062	0.001051	0.001041	0.001034	0.001031	0.001032	0.001039	0.001051	0.001068	0.001089	0.001116	0.001147
613	-1.694e-21	1.761e-05	3.698e-05	5.889e-05	8.361e-05	0.0001121	0.0001452	0.0001829	0.0002239	0.0002684	0.0003164	0.0003679	0.000422	0.0004772	0.0005332	0.0005911	0.0006498	0.0007097	0.0007717	0.0008364	0.0009028	0.0009706	0.001039	0.001107	0.001176	0.001245	0.001311	0.001376	0.001439	0.001498	0.001553	0.001605	0.001654	0.001703	0.001751	0.001801	0.001853	0.001909	0.001973	0.002045	0.002128	0.002226	0.002339	0.002469	0.002619	0.002789	0.00298	0.003191	0.003419
614	6.776e-21	-3.859e-05	-6.506e-05	-8.039e-05	-8.588e-05	-8.162e-05	-7.012e-05	-5.452e-05	-3.388e-05	-8.019e-06	2.366e-05	6.217e-05	0.0001027	0.0001363	0.0001632	0.0001843	0.0001994	0.0002108	0.0002233	0.0002373	0.0002528	0.00027	0.0002881	0.0003069	0.0003279	0.0003513	0.0003761	0.0004025	0.0004289	0.0004528	0.0004734	0.0004919	0.0005073	0.0005211	0.0005324	0.0005422	0.0005515	0.0005611	0.0005722	0.0005855	0.0006025	0.0006238	0.0006471	0.0006742	0.0007036	0.000736	0.0007699	0.0008039	0.0008377
615	1.355e-20	6.013e-05	0.0001223	0.0001876	0.0002531	0.0003213	0.0003901	0.0004596	0.0005308	0.0006016	0.0006728	0.0007431	0.0008115	0.000877	0.0009402	0.001005	0.001069	0.001136	0.001207	0.001282	0.001362	0.00145	0.001547	0.001656	0.00178	0.001924	0.002089	0.002282	0.002509	0.002776	0.003091	0.003464	0.003903	0.004415	0.004998	0.005648	0.006355	NaN	NaN	NaN	NaN	NaN	NaN	NaN	NaN	NaN	NaN	NaN	NaN
616	0	4.643e-05	9.436e-05	0.0001449	0.000198	0.0002547	0.000317	0.0003832	0.0004493	0.0005139	0.0005755	0.0006324	0.0006836	0.0007273	0.0007633	0.0007935	0.0008178	0.0008362	0.0008513	0.000866	0.0008812	0.0008987	0.0009199	0.0009449	0.0009745	0.001009	0.001044	0.001081	0.001119	0.001157	0.001193	0.001229	0.001262	0.001295	0.001326	0.001358	0.001393	0.001435	0.00149	0.001559	0.001649	0.001765	0.001909	0.002086	0.002301	0.002555	0.002851	0.003188	0.003561
617	1.355e-20	-6.013e-05	-0.0001071	-0.0001403	-0.0001609	-0.0001678	-0.0001607	-0.000139	-0.0001068	-6.495e-05	-1.176e-05	5.355e-05	0.0001256	0.0001976	0.0002676	0.0003356	0.000401	0.0004652	0.0005284	0.0005937	0.0006609	0.0007287	0.0007968	0.0008626	0.0009264	0.0009883	0.001047	0.001102	0.001152	0.001196	0.001231	0.001259	0.001281	0.001297	0.00131	0.001319	0.001328	0.001338	0.001351	0.00137	0.001399	0.001443	0.0015	0.001575	0.00167	0.001786	0.001928	0.002097	0.002295
618	-3.388e-21	-3.375e-05	-5.749e-05	-7.111e-05	-7.575e-05	-7.174e-05	-5.946e-05	-4.08e-05	-1.618e-05	1.506e-05	5.366e-05	0.0001005	0.0001516	0.0002001	0.0002435	0.0002832	0.0003193	0.0003525	0.0003853	0.0004181	0.0004498	0.0004803	0.0005087	0.0005343	0.0005585	0.0005832	0.0006064	0.0006274	0.0006456	0.0006594	0.0006683	0.0006741	0.0006766	0.0006774	0.0006762	0.0006733	0.0006689	0.0006649	0.0006635	0.0006651	0.0006724	0.0006857	0.0007024	0.0007243	0.0007489	0.0007768	0.0008074	0.0008396	0.0008724
619	-1.694e-21	-1.731e-05	-2.667e-05	-2.896e-05	-2.356e-05	-8.533e-06	1.439e-05	4.581e-05	8.571e-05	0.0001341	0.0001904	0.0002548	0.0003212	0.0003853	0.0004468	0.0005058	0.0005594	0.0006099	0.0006572	0.0007022	0.0007434	0.0007826	0.0008222	0.0008637	0.0009059	0.0009488	0.0009902	0.001031	0.00107	0.001104	0.001134	0.001159	0.001177	0.001185	0.001184	0.001178	0.001168	0.001156	0.001145	0.001135	0.001129	0.001127	0.001127	0.001135	0.001149	0.001168	0.001189	0.001209	0.001229
620	-1.694e-21	-2.833e-05	-4.932e-05	-6.055e-05	-6.192e-05	-5.356e-05	-3.552e-05	-8.187e-06	2.797e-05	7.383e-05	0.0001301	0.0001973	0.0002732	0.0003527	0.0004302	0.0005049	0.0005756	0.0006426	0.000706	0.0007655	0.0008197	0.0008678	0.0009088	0.0009406	0.000964	0.0009819	0.0009939	0.001001	0.001002	0.0009981	0.0009886	0.000975	0.0009576	0.0009377	0.0009164	0.0008944	0.0008726	0.0008525	0.0008353	0.0008214	0.0008123	0.0008085	0.0008084	0.0008136	0.0008231	0.0008368	0.0008537	0.0008722	0.0008916
621	2.118e-22	3.468e-06	7.414e-06	1.282e-05	1.897e-05	2.582e-05	3.36e-05	4.197e-05	4.992e-05	5.832e-05	6.821e-05	7.82e-05	8.877e-05	9.895e-05	0.0001081	0.0001175	0.0001267	0.0001358	0.0001457	0.0001579	0.0001715	0.000185	0.0001983	0.0002107	0.000222	0.000232	0.0002388	0.0002417	0.0002408	0.0002348	0.0002224	0.0002048	0.0001838	0.0001616	0.0001386	0.0001158	9.49e-05	7.735e-05	6.553e-05	5.906e-05	5.959e-05	6.777e-05	8.194e-05	0.0001019	0.0001248	0.0001508	0.0001794	0.0002099	0.0002407
622	-1.016e-20	-3.505e-05	-6.118e-05	-7.71e-05	-8.406e-05	-8.061e-05	-6.7e-05	-4.42e-05	-1.377e-05	2.427e-05	7.104e-05	0.0001273	0.0001895	0.0002519	0.0003104	0.0003659	0.0004163	0.0004627	0.0005063	0.0005482	0.0005879	0.0006242	0.0006567	0.0006843	0.0007082	0.0007308	0.000751	0.0007695	0.0007859	0.0007992	0.000809	0.000817	0.0008237	0.0008302	0.0008368	0.000844	0.0008521	0.0008623	0.0008763	0.0008939	0.000917	0.0009455	0.0009777	0.001014	0.001054	0.001096	0.001139	0.001184	0.00123
623	-5.082e-21	-1.78e-05	-2.495e-05	-2.266e-05	-1.309e-05	4.552e-06	2.764e-05	5.58e-05	9.081e-05	0.0001325	0.0001819	0.0002401	0.0002997	0.0003539	0.0004027	0.0004483	0.0004897	0.0005281	0.0005646	0.0005992	0.0006325	0.0006639	0.0006937	0.0007235	0.0007547	0.0007876	0.0008203	0.0008527	0.0008849	0.0009149	0.0009415	0.000965	0.0009859	0.001004	0.001022	0.001042	0.001067	0.001103	0.001156	0.001232	0.00134	0.001489	0.001683	0.001929	0.002233	0.002597	0.003019	0.003494	0.004013
624	-1.694e-20	-4.491e-05	-7.904e-05	-0.000102	-0.0001163	-0.0001208	-0.000113	-9.387e-05	-6.751e-05	-3.477e-05	5.322e-06	5.34e-05	0.0001059	0.0001559	0.0002018	0.0002464	0.0002892	0.0003289	0.0003672	0.0004086	0.0004533	0.0005004	0.0005485	0.0005953	0.0006408	0.0006858	0.0007272	0.0007642	0.0007974	0.0008254	0.0008447	0.000856	0.0008606	0.0008609	0.0008583	0.0008542	0.0008491	0.0008458	0.0008474	0.000853	0.0008643	0.0008841	0.0009114	0.0009481	0.0009946	0.001055	0.001133	0.001238	0.001375
625	0	1.765e-05	3.697e-05	5.886e-05	8.309e-05	0.0001107	0.0001425	0.0001778	0.0002152	0.0002532	0.0002921	0.0003303	0.0003669	0.0004	0.0004296	0.0004566	0.0004808	0.0005024	0.0005233	0.0005453	0.0005702	0.0005978	0.0006302	0.000667	0.000709	0.0007555	0.0008049	0.0008568	0.00091	0.0009622	0.001011	0.001054	0.001091	0.001121	0.001144	0.001162	0.001175	0.001185	0.001194	0.001205	0.001224	0.001254	0.001301	0.001372	0.001471	0.001604	0.001776	0.001992	0.002256
626	3.388e-21	2.344e-05	5.111e-05	8.246e-05	0.0001168	0.0001565	0.000202	0.0002524	0.0003056	0.0003595	0.0004127	0.0004665	0.0005178	0.000564	0.0006031	0.0006383	0.0006666	0.0006889	0.0007067	0.0007228	0.0007384	0.0007552	0.0007718	0.0007886	0.0008061	0.0008265	0.0008454	0.0008646	0.0008827	0.0008982	0.0009091	0.0009155	0.0009154	0.0009106	0.0009011	0.0008872	0.0008695	0.000852	0.0008356	0.000822	0.0008132	0.0008097	0.0008095	0.0008166	0.0008295	0.0008488	0.0008754	0.0009067	0.0009394
[truncated: 71 more columns]
