# Supplementary material for: Fractional killing arises from cell-to-cell variability in overcoming a caspase activity threshold
Source: Mol Syst Biol. 2015 May 7;11(5):803. doi: 10.15252/msb.20145584 (PMC4461398; doi:10.15252/msb.20145584)
Supplement: Supplementary file 3 [file msb0011-0803-sd3.zip › All_data/086_Mapatumumab (10 nM) + Bortezomib (100 nM)_3/FRET_ratios.tsv]

Cell #	T=5min	T=10min	T=15min	T=20min	T=25min	T=30min	T=35min	T=40min	T=45min	T=50min	T=55min	T=60min	T=65min	T=70min	T=75min	T=80min	T=85min	T=90min	T=95min	T=100min	T=105min	T=110min	T=115min	T=120min	T=125min	T=130min	T=135min	T=140min	T=145min	T=150min	T=155min	T=160min	T=165min	T=170min	T=175min	T=180min	T=185min	T=190min	T=195min	T=200min	T=205min	T=210min	T=215min	T=220min	T=225min	T=230min	T=235min	T=240min	T=245min
1	1e-05	1e-05	1e-05	1e-05	1e-05	1e-05	0.0072735	0.020702	0.033347	0.045746	0.056915	0.066369	0.074626	0.083636	0.091626	0.098762	0.10541	0.11152	0.11717	0.12234	0.12723	0.13249	0.13711	0.14236	0.14751	0.15299	0.15885	0.16448	0.17029	0.17733	0.18511	0.19263	0.20027	0.20854	0.21658	0.22465	0.2329	0.24102	0.24962	0.25872	0.26664	0.27394	0.28132	0.28864	0.29631	0.30416	0.3121	0.32099	0.33037
2	1e-05	1e-05	1e-05	0.0065119	0.01346	0.021357	0.029075	0.03696	0.044972	0.052109	0.058967	0.065488	0.070824	0.075763	0.081119	0.08867	0.096415	0.10393	0.11132	0.11934	0.12803	0.13749	0.14774	0.15951	0.17194	0.18289	0.19129	0.1987	0.20632	0.21381	0.22209	0.2307	0.23955	0.24659	0.2541	0.26305	0.2734	0.2848	NaN	NaN	NaN	NaN	NaN	NaN	NaN	NaN	NaN	NaN	NaN
3	1e-05	1e-05	1e-05	1e-05	1e-05	0.0015924	0.009058	0.016128	0.022754	0.028657	0.033872	0.037853	0.040966	0.044966	0.04962	0.055227	0.060539	0.065632	0.070914	0.076177	0.081472	0.086433	0.091969	0.098418	0.10433	0.1093	0.11311	0.11705	0.1214	0.12534	0.12988	0.13486	0.14046	0.14506	0.1497	0.15527	0.16134	0.16787	0.17507	0.18346	0.19149	0.19904	0.20602	0.21286	0.22063	0.22698	0.23156	0.23588	0.24028
4	1e-05	1e-05	1e-05	1e-05	1e-05	1e-05	0.011201	0.031735	0.050182	0.068615	0.084439	0.096517	0.10676	0.11726	0.12589	0.13253	0.1379	0.14145	0.14409	0.14605	0.14667	0.14802	0.14915	0.15031	0.15206	0.15347	0.15626	0.15872	0.16243	0.16757	0.17395	0.18143	0.18947	0.19797	0.20666	0.21516	0.22455	0.23326	0.24259	0.25172	0.26036	0.26862	0.27665	0.28449	0.2924	0.30023	0.30812	0.31643	0.32521
5	1e-05	1e-05	1e-05	1e-05	1e-05	1e-05	0.0039325	0.011468	0.018825	0.025742	0.02468	0.015569	0.0063886	0.0048323	0.0095357	0.012913	0.015647	0.018014	0.019784	0.020539	0.021779	0.024838	0.027768	0.03067	0.033371	0.036197	0.040622	0.046131	0.051517	0.057818	0.065445	0.072681	0.078921	0.085364	0.091411	0.096283	0.10006	0.10276	0.10548	0.10814	0.11006	0.11125	0.11286	0.11483	0.11707	0.11949	0.124	0.13151	0.13914
6	1e-05	1e-05	1e-05	1e-05	1e-05	1e-05	0.00097735	0.0031894	0.0060129	0.0088567	0.011626	0.013826	0.016	0.018811	0.021746	0.024825	0.027811	0.0308	0.033614	0.035925	0.038248	0.040683	0.043178	0.045818	0.048496	0.051047	0.053647	0.055891	0.058146	0.060565	0.063504	0.066772	0.069944	0.07321	0.076483	0.079786	0.082894	0.085779	0.088946	0.092481	0.095969	0.09912	0.10217	0.10542	0.10895	0.11232	0.11551	0.11961	0.12413
7	1e-05	1e-05	1e-05	1e-05	1e-05	1e-05	0.00069707	0.0023893	0.0045365	0.0063824	0.0082487	0.0098271	0.011367	0.013373	0.01521	0.017526	0.019729	0.021673	0.023237	0.024416	0.025877	0.027502	0.029456	0.031646	0.033791	0.036058	0.038251	0.040294	0.042833	0.045833	0.04947	0.053353	0.057384	0.060996	0.064598	0.068504	0.072372	0.076172	0.080533	0.085211	0.089648	0.093774	0.097773	0.10181	0.10642	0.11076	0.1146	0.11874	0.12307
8	0.01996	0.06085	0.079777	0.077648	0.077244	0.077393	0.078599	0.080738	0.08368	0.087224	0.077886	0.05754	0.037882	0.029657	0.031868	0.030996	0.027916	0.02431	0.018235	0.0094701	0.0013909	1e-05	1e-05	1e-05	1e-05	1e-05	1e-05	0.0021037	0.0099442	0.021782	0.038676	0.055348	0.069229	0.082873	0.096228	0.10855	0.11983	0.1285	0.1351	0.14198	0.14738	0.14989	0.15274	0.1559	0.15905	0.16225	0.16677	0.17339	0.18017
9	1e-05	1e-05	1e-05	1e-05	1e-05	1e-05	0.0062757	0.017544	0.027766	0.036882	0.043885	0.048365	0.052221	0.057746	0.062921	0.06769	0.072269	0.076289	0.080016	0.083371	0.087095	0.092059	0.097344	0.10315	0.10885	0.11496	0.12146	0.12815	0.13481	0.14257	0.15109	0.15926	0.16707	0.17501	0.18265	0.18991	0.19691	0.20388	0.21109	0.21894	0.22609	0.23279	0.2398	0.24695	0.25451	0.26225	0.27041	0.28	0.28981
10	1e-05	1e-05	1e-05	1e-05	1e-05	1e-05	0.0043361	0.012593	0.020544	0.028708	0.03624	0.042525	0.04826	0.054759	0.060329	0.065259	0.070072	0.07423	0.078014	0.081387	0.084377	0.088007	0.091842	0.096169	0.10098	0.10607	0.11228	0.11845	0.12568	0.13419	0.14386	0.15489	0.16722	0.18127	0.19716	0.21544	0.23703	NaN	NaN	NaN	NaN	NaN	NaN	NaN	NaN	NaN	NaN	NaN	NaN
11	0.0029339	0.010892	0.012533	0.0069953	0.0032474	0.00073031	1e-05	1e-05	0.0012322	0.0037415	0.0015153	1e-05	1e-05	1e-05	1e-05	0.0014569	0.0041364	0.0078839	0.010624	0.01089	0.012554	0.018067	0.024373	0.030732	0.036989	0.043561	0.053132	0.065761	0.077299	0.09081	0.10864	0.12657	0.14356	0.16118	0.17924	0.19607	0.21203	0.22712	0.24048	0.25618	0.27329	0.28942	NaN	NaN	NaN	NaN	NaN	NaN	NaN
12	0.0027671	0.0043354	0.0040349	0.00029215	1e-05	1e-05	1e-05	1e-05	1e-05	1e-05	0.00017014	0.00035697	0.0013781	0.0045288	0.010144	0.015086	0.020406	0.026991	0.032909	0.037204	0.042579	0.049268	0.056056	0.063407	0.070933	0.079182	0.088207	0.098775	0.10868	0.11973	0.13346	0.14705	0.16165	0.17643	0.19112	0.20436	0.21646	0.22806	0.23787	0.24939	0.26208	0.27496	0.29072	0.30736	NaN	NaN	NaN	NaN	NaN
13	0.0048884	0.0029965	0.00070594	1e-05	1e-05	1e-05	1e-05	1e-05	1e-05	0.0007189	0.0026296	0.0045376	0.0065707	0.0091024	0.011531	0.014094	0.016595	0.018929	0.020766	0.022254	0.024053	0.026047	0.0281	0.030389	0.032583	0.034582	0.03663	0.03844	0.040478	0.042708	0.045296	0.047967	0.050586	0.053141	0.055475	0.057961	0.060443	0.06274	0.065595	0.068711	0.071655	0.074387	0.076958	0.079675	0.082549	0.085244	0.08754	0.090152	0.092997
14	1e-05	1e-05	1e-05	1e-05	1e-05	1e-05	0.0050629	0.015062	0.024694	0.034489	0.04347	0.051005	0.058102	0.065971	0.073427	0.080368	0.0874	0.093997	0.10022	0.10654	0.11298	0.12047	0.12838	0.1369	0.1462	0.15579	0.16667	0.1777	0.19	0.20405	0.21922	0.23628	0.25523	0.27649	0.30014	NaN	NaN	NaN	NaN	NaN	NaN	NaN	NaN	NaN	NaN	NaN	NaN	NaN	NaN
15	0.0356	0.028552	0.022088	0.015273	0.01001	0.0055341	0.0020069	9.4573e-05	1e-05	1e-05	1e-05	1e-05	0.00076314	0.0024111	0.0042469	0.005626	0.0072783	0.0095241	0.010953	0.011807	0.013159	0.014942	0.016697	0.019293	0.022209	0.026291	0.031011	0.036347	0.041771	0.048472	0.056942	0.066344	0.07718	0.089125	0.10145	0.11406	0.12694	0.14031	0.15454	0.17245	0.19211	0.21291	0.23693	NaN	NaN	NaN	NaN	NaN	NaN
16	1e-05	1e-05	1e-05	1e-05	0.0010889	0.0026981	0.0041703	0.0055422	0.0075474	0.0095761	0.011601	0.013627	0.015967	0.018531	0.021253	0.024336	0.027357	0.03045	0.033421	0.035871	0.038366	0.040944	0.043488	0.046078	0.048806	0.051511	0.054507	0.057424	0.060557	0.064145	0.068126	0.072422	0.076787	0.081567	0.086405	0.091214	0.095938	0.10018	0.10443	0.10867	0.11283	0.11693	0.12109	0.12554	0.12993	0.13411	0.13823	0.14319	0.14869
17	0.0072295	0.0049505	0.0026512	0.0011072	1e-05	1e-05	1e-05	1e-05	1e-05	1e-05	0.00013425	0.0013137	0.0025798	0.0042765	0.0058496	0.0076098	0.0095289	0.011576	0.013186	0.014619	0.01631	0.018025	0.020152	0.022693	0.025032	0.027509	0.030411	0.033265	0.036566	0.040623	0.045202	0.049995	0.055032	0.060244	0.065444	0.071062	0.076611	0.081778	0.087316	0.092759	0.098061	0.10304	0.10818	0.11347	0.11883	0.12396	0.12872	0.13422	0.14016
18	1e-05	1e-05	1e-05	1e-05	1e-05	1e-05	0.0018317	0.0042372	0.0071345	0.010166	0.013696	0.017262	0.021239	0.025717	0.03036	0.035602	0.041101	0.046929	0.052677	0.058407	0.064467	0.070889	0.077891	0.085404	0.093136	0.1011	0.10952	0.11794	0.12674	0.13627	0.14634	0.15686	0.16724	0.17778	0.18807	0.19866	0.20929	0.21964	0.23044	0.24144	0.25257	0.26367	0.27493	0.2869	0.29906	0.31151	0.32372	0.33678	0.35026
19	0.023157	0.017631	0.011867	0.0071571	0.002759	1e-05	1e-05	1e-05	1e-05	1e-05	1e-05	0.00019152	0.0025391	0.005527	0.0084078	0.011497	0.014324	0.017049	0.019613	0.021743	0.023954	0.026149	0.028313	0.030504	0.032577	0.034558	0.036825	0.038851	0.040949	0.043096	0.045624	0.048646	0.051714	0.054897	0.058143	0.061694	0.065274	0.068559	0.072463	0.076924	0.081487	0.086057	0.090432	0.095102	0.10011	0.1048	0.10904	0.11387	0.11917
20	1e-05	1e-05	1e-05	1e-05	1e-05	0.00035383	0.0029419	0.0056619	0.0081488	0.010341	0.012162	0.013314	0.014129	0.015749	0.017112	0.018434	0.019849	0.020835	0.021513	0.022129	0.023156	0.024752	0.026837	0.029489	0.032038	0.034873	0.038194	0.041492	0.045396	0.049948	0.055109	0.060341	0.065418	0.070628	0.075728	0.080855	0.085787	0.090454	0.095436	0.10046	0.10537	0.1099	0.11464	0.11972	0.12497	0.13025	0.13574	0.14248	0.14985
21	1e-05	1e-05	1e-05	1e-05	1e-05	0.00048004	0.0022486	0.0044005	0.0072012	0.010147	0.013501	0.017045	0.020959	0.025313	0.029746	0.034427	0.039199	0.044067	0.048666	0.052974	0.05729	0.061578	0.065916	0.07038	0.074771	0.0792	0.083994	0.088606	0.093467	0.098709	0.10425	0.11017	0.11607	0.12222	0.12819	0.1341	0.13983	0.14519	0.15082	0.15638	0.16197	0.16741	0.1728	0.1786	0.18428	0.18986	0.1953	0.20162	0.20814
22	1e-05	1e-05	1e-05	1e-05	1e-05	1e-05	0.0021267	0.0066714	0.011297	0.015375	0.018664	0.020964	0.022985	0.026208	0.029799	0.033198	0.036411	0.039555	0.042384	0.044943	0.048048	0.051929	0.056058	0.060726	0.065396	0.070344	0.076283	0.082582	0.088845	0.095695	0.10345	0.11122	0.11876	0.12653	0.13392	0.14112	0.14784	0.15384	0.15985	0.16627	0.17262	0.17833	0.18424	0.19028	0.19642	0.20284	0.20952	0.21756	0.22608
23	0.0083231	0.0056988	0.0026934	0.00027836	1e-05	1e-05	1e-05	1e-05	1e-05	1e-05	0.0016873	0.0035391	0.0055081	0.0081328	0.010791	0.013201	0.015535	0.017806	0.019802	0.021568	0.023519	0.025729	0.028131	0.030694	0.033121	0.035458	0.038425	0.04128	0.044387	0.047849	0.051521	0.055288	0.058944	0.062733	0.066511	0.070311	0.07403	0.07716	0.080645	0.084113	0.087372	0.090409	0.093488	0.096731	0.10005	0.10315	0.10614	0.10983	0.11394
24	0.0043216	0.0027178	0.0016019	0.00069919	1e-05	1e-05	1e-05	1e-05	1e-05	1e-05	0.00029372	0.0012253	0.0025508	0.0037288	0.0048261	0.0060443	0.0071927	0.0081788	0.0088438	0.0090233	0.0090674	0.0091119	0.0089931	0.0088435	0.0085224	0.0080717	0.0078326	0.0073261	0.0069851	0.0070013	0.0072345	0.007764	0.0082945	0.0091774	0.0097946	0.01058	0.011458	0.012048	0.012838	0.013698	0.014405	0.015138	0.015835	0.01654	0.017209	0.017986	0.018534	0.019583	0.020869
25	0.0043462	0.0016636	1e-05	1e-05	1e-05	1e-05	1e-05	1e-05	0.00083006	0.004555	0.0081734	0.012527	0.01651	0.021246	0.026108	0.031047	0.036163	0.041099	0.045336	0.049758	0.054089	0.058818	0.0634	0.069135	0.074528	0.080293	0.086324	0.092158	0.09755	0.10348	0.10929	0.11563	0.12244	0.12901	0.13424	0.13942	0.14395	0.14796	0.15223	0.15722	0.16225	0.16741	0.17269	0.17756	0.18318	0.18962	0.19676	0.20491	0.21341
26	0.066781	0.053133	0.039773	0.028912	0.017999	0.0090739	0.002247	1e-05	1e-05	1e-05	1e-05	1e-05	1e-05	0.0020681	0.0059511	0.010472	0.015404	0.020259	0.024943	0.029237	0.034382	0.040123	0.045338	0.050336	0.055558	0.060816	0.067108	0.072994	0.079399	0.085726	0.092424	0.099289	0.10567	0.11261	0.11969	0.12673	0.13382	0.13987	0.14646	0.15262	0.1591	0.16576	0.17249	0.17977	0.18694	0.19394	0.20073	0.20816	0.21594
27	0.000772	0.0030352	0.0049539	0.0072822	0.0099831	0.01313	0.016772	0.02123	0.026474	0.032258	0.03911	0.046649	0.055274	0.065424	0.076695	0.088558	0.10152	0.11551	0.13004	0.14563	0.16306	0.18272	0.20507	0.23072	NaN	NaN	NaN	NaN	NaN	NaN	NaN	NaN	NaN	NaN	NaN	NaN	NaN	NaN	NaN	NaN	NaN	NaN	NaN	NaN	NaN	NaN	NaN	NaN	NaN
28	0.0014018	0.00037979	1e-05	1e-05	1e-05	1e-05	1e-05	1e-05	0.0003363	0.0013056	0.0024616	0.0037921	0.0052662	0.0068402	0.008367	0.0099939	0.011785	0.013609	0.015228	0.01675	0.018351	0.020257	0.022367	0.024884	0.027568	0.030417	0.034	0.037442	0.041134	0.045372	0.049871	0.054956	0.060255	0.065902	0.071398	0.076922	0.082413	0.087325	0.092536	0.097972	0.10314	0.1084	0.11354	0.11864	0.1238	0.1289	0.13394	0.13966	0.14584
29	0.052427	0.042099	0.031972	0.023838	0.015784	0.0091025	0.0037458	1e-05	1e-05	1e-05	1e-05	1e-05	1e-05	6.203e-05	0.0019957	0.0041655	0.0066608	0.0089664	0.01096	0.012665	0.014636	0.016756	0.018608	0.020498	0.022187	0.024232	0.027354	0.03014	0.033524	0.037138	0.041496	0.046291	0.051161	0.056473	0.062138	0.068342	0.074553	0.080161	0.086394	0.092787	0.099449	0.10602	0.11284	0.12003	0.12773	0.13522	0.1422	0.14993	0.15796
30	1e-05	1e-05	1e-05	1e-05	1e-05	1e-05	0.0046371	0.012543	0.019028	0.023139	0.025991	0.031569	0.038181	0.042306	0.048399	0.050873	0.052009	0.053054	0.053816	0.055944	0.059354	0.064372	0.067768	0.070313	0.072845	0.072679	0.075543	0.078076	0.080349	0.083247	0.085063	0.088308	0.088925	NaN	NaN	NaN	NaN	NaN	NaN	NaN	NaN	NaN	NaN	NaN	NaN	NaN	NaN	NaN	NaN
31	1e-05	1e-05	1e-05	1e-05	1e-05	1e-05	0.0016633	0.0047778	0.0073509	0.0091093	0.010432	0.011128	0.011156	0.011563	0.011821	0.012593	0.013619	0.014345	0.014532	0.014412	0.014336	0.014517	0.01475	0.015566	0.01614	0.016766	0.017661	0.018039	0.018764	0.020002	0.021839	0.023994	0.026194	0.028553	0.03054	0.032566	0.034227	0.035278	0.036772	0.03822	0.039628	0.040538	0.041395	0.042173	0.042854	0.04358	0.044422	0.046281	0.048796
32	0.0036811	0.001341	1e-05	1e-05	1e-05	1e-05	1e-05	1e-05	0.00095536	0.0044993	0.0089611	0.013385	0.017839	0.023038	0.028159	0.03362	0.039213	0.044584	0.049682	0.05434	0.059006	0.063767	0.068979	0.074953	0.080521	0.086554	0.092964	0.099226	0.10572	0.11246	0.11947	0.12671	0.13378	0.14099	0.14768	0.15436	0.16057	0.16647	0.17264	0.17882	0.18521	0.19154	0.19804	0.2048	0.21171	0.21864	0.22579	0.2338	0.24202
33	1e-05	1e-05	1e-05	1e-05	1e-05	1e-05	4.1094e-05	0.00073796	0.00095589	0.0021895	0.0059879	0.010996	0.016459	0.023332	0.032709	0.041986	0.053598	0.064029	0.074329	0.083188	0.092795	0.10093	0.10778	0.11416	0.1197	0.12384	0.12812	0.13329	0.13722	0.14303	0.14976	0.15539	0.16083	0.16899	0.17942	0.18961	0.19865	0.20747	0.21467	0.22339	0.23138	0.23916	0.24748	0.25642	0.2634	0.26828	0.27331	0.28098	0.28753
34	1e-05	1e-05	1e-05	1e-05	1e-05	1e-05	0.0038895	0.011719	0.01894	0.02891	0.038272	0.04776	0.05927	0.071345	0.085117	0.09828	0.11108	0.12289	0.13412	0.14535	0.15684	0.16977	0.1815	0.19177	0.2026	0.21236	0.22199	0.23126	0.24064	0.25197	0.26465	0.27762	0.28925	0.30312	0.31831	0.33308	0.34604	0.35772	0.36983	0.38287	0.39454	0.40476	0.41378	0.42305	0.42996	0.43636	0.44271	0.45208	0.46188
35	0.021556	0.016512	0.01208	0.008238	0.0048036	0.0020873	0.00014195	1e-05	1e-05	1e-05	0.0015928	0.0045166	0.0078946	0.011733	0.016201	0.021059	0.026382	0.031921	0.037497	0.042933	0.048786	0.054624	0.060397	0.06673	0.073518	0.080439	0.08805	0.095468	0.10331	0.11155	0.12029	0.12912	0.1383	0.14776	0.15681	0.16542	0.17362	0.18099	0.18865	0.19614	0.20342	0.21034	0.21738	0.22439	0.23198	0.24065	0.25128	0.26547	0.28338
36	0.0095879	0.0066018	0.0042113	0.0025751	0.0011196	2.255e-05	1e-05	1e-05	1e-05	0.0007148	0.0023218	0.0045994	0.007191	0.010132	0.013025	0.016288	0.019798	0.023481	0.027057	0.030683	0.034608	0.038782	0.04305	0.047766	0.052376	0.057387	0.06289	0.068431	0.074391	0.080946	0.088016	0.095402	0.10301	0.11108	0.11907	0.12748	0.13575	0.14376	0.15211	0.16061	0.16891	0.17717	0.18565	0.19432	0.20315	0.21202	0.22073	0.2302	0.24004
37	2.8863e-05	1e-05	1e-05	1e-05	1e-05	1e-05	1e-05	0.00087105	0.0021605	0.0035276	0.0054417	0.00807	0.011099	0.014886	0.018845	0.023314	0.028245	0.033417	0.038728	0.044091	0.049687	0.055331	0.060639	0.066105	0.071567	0.077124	0.082958	0.088366	0.093816	0.099477	0.10534	0.11137	0.11741	0.12372	0.12975	0.1355	0.14102	0.14595	0.15125	0.15666	0.16189	0.1669	0.17202	0.17714	0.18235	0.1875	0.19262	0.19845	0.20451
38	5.3048e-05	1e-05	1e-05	1e-05	1e-05	1e-05	1e-05	0.00061333	0.0017929	0.0032517	0.0050084	0.0070837	0.0090607	0.011203	0.013266	0.015678	0.018363	0.020752	0.022611	0.023977	0.025064	0.026115	0.026908	0.028029	0.028957	0.029792	0.030348	0.030786	0.031723	0.033292	0.035041	0.037112	0.039343	0.041953	0.04422	0.046697	0.049086	0.051524	0.054	0.056292	0.058349	0.060466	0.062626	0.064838	0.067054	0.069415	0.071436	0.074211	0.077303
39	0.0030261	0.00098383	1e-05	1e-05	1e-05	1e-05	1e-05	1e-05	0.00076696	0.0035463	0.007008	0.011287	0.015943	0.021366	0.027004	0.033146	0.040031	0.047116	0.053761	0.060425	0.067253	0.074343	0.081479	0.088934	0.096242	0.10377	0.11148	0.11869	0.12605	0.13419	0.14268	0.15124	0.15996	0.16886	0.17763	0.18641	0.19497	0.20321	0.21228	0.22224	0.2329	0.24493	0.25915	0.2757	NaN	NaN	NaN	NaN	NaN
40	1e-05	1e-05	1e-05	1e-05	1e-05	1e-05	0.00075014	0.0025953	0.004804	0.0069037	0.0090437	0.011185	0.01332	0.015604	0.017547	0.019411	0.021359	0.023154	0.024593	0.025956	0.027606	0.029559	0.03168	0.034182	0.037057	0.040379	0.044185	0.048139	0.052695	0.058049	0.063814	0.07002	0.076408	0.083264	0.09011	0.096909	0.10354	0.10997	0.11665	0.12334	0.12974	0.13609	0.14241	0.14887	0.15529	0.16161	0.16779	0.17482	0.18198
41	1e-05	1e-05	1e-05	1e-05	1e-05	1e-05	0.001858	0.0060809	0.010708	0.015231	0.020529	0.026378	0.032939	0.040422	0.047569	0.055029	0.063061	0.071034	0.078709	0.086589	0.09512	0.10423	0.11337	0.12243	0.13134	0.14068	0.15044	0.15987	0.16935	0.17962	0.19026	0.20101	0.21132	0.22211	0.23323	0.24443	0.2552	0.26537	0.27576	0.28646	0.29641	0.30587	0.31494	0.3244	0.33328	0.34148	0.34939	0.35811	0.36699
42	0.0091641	0.0063275	0.0036189	0.0012927	1e-05	1e-05	1e-05	1e-05	1e-05	1e-05	0.00040713	0.0018224	0.0031765	0.0046559	0.0059454	0.0071943	0.0086358	0.01001	0.010861	0.011571	0.012229	0.01284	0.013407	0.014345	0.015287	0.016259	0.01728	0.017945	0.018824	0.020123	0.02148	0.023193	0.025161	0.027411	0.029357	0.031208	0.033055	0.034674	0.036583	0.038515	0.040403	0.0423	0.044085	0.045963	0.048005	0.050222	0.052617	0.055624	0.059008
43	1e-05	1e-05	1e-05	1e-05	1e-05	1e-05	0.00076048	0.0027369	0.0052776	0.0083123	0.012607	0.017648	0.023434	0.02999	0.036939	0.044041	0.051685	0.059588	0.067303	0.07514	0.08333	0.091026	0.09857	0.10609	0.11342	0.1205	0.12794	0.13488	0.14154	0.14873	0.15608	0.1636	0.17133	0.17921	0.18712	0.19506	0.20292	0.21022	0.21806	0.22625	0.23412	0.24207	0.24974	0.25768	0.26582	0.27363	0.28104	0.28906	0.29745
44	1e-05	1e-05	1e-05	1e-05	1e-05	1e-05	0.00077811	0.0029938	0.0057147	0.008581	0.011573	0.014757	0.018583	0.022951	0.027619	0.032998	0.03891	0.045084	0.051081	0.057303	0.063906	0.071263	0.079026	0.086935	0.095091	0.1036	0.11239	0.121	0.13009	0.13994	0.15017	0.16067	0.17098	0.18141	0.19212	0.20359	0.2161	0.23018	0.24709	0.26674	NaN	NaN	NaN	NaN	NaN	NaN	NaN	NaN	NaN
45	0.0012524	0.00017998	1e-05	1e-05	1e-05	1e-05	1e-05	1e-05	0.0018371	0.0037095	0.0061975	0.0083812	0.010311	0.012505	0.014285	0.016341	0.018405	0.020093	0.021376	0.022198	0.023074	0.023997	0.025377	0.027415	0.029246	0.031494	0.033987	0.036495	0.039405	0.042617	0.046242	0.050119	0.053871	0.057656	0.06088	0.064033	0.066828	0.069424	0.07211	0.074596	0.077105	0.079334	0.081644	0.084185	0.086918	0.089847	0.092949	0.096694	0.10065
46	0.0083259	0.005818	0.0034782	0.0015979	1e-05	1e-05	1e-05	1e-05	1e-05	1e-05	0.00011604	0.0019249	0.0041381	0.0069454	0.0098887	0.013233	0.017123	0.021144	0.025211	0.029434	0.034333	0.039748	0.045709	0.052286	0.059212	0.066843	0.075285	0.083868	0.093318	0.10376	0.11507	0.12679	0.13869	0.15103	0.16372	0.17671	0.18993	0.20335	0.21819	0.23447	0.25243	0.27239	0.29515	NaN	NaN	NaN	NaN	NaN	NaN
47	1e-05	1e-05	1e-05	1e-05	1e-05	1e-05	0.00029644	0.0020691	0.0045592	0.0075365	0.010975	0.014779	0.018902	0.02356	0.028169	0.033094	0.038449	0.04381	0.048982	0.054047	0.05921	0.064618	0.070065	0.075655	0.08119	0.086888	0.092636	0.098064	0.10367	0.10971	0.11597	0.12247	0.12884	0.13535	0.14174	0.14807	0.15417	0.16005	0.16607	0.17203	0.17757	0.18286	0.18804	0.19343	0.19884	0.20421	0.2094	0.21531	0.22136
48	1e-05	1e-05	1e-05	1e-05	1e-05	1e-05	0.0009249	0.002865	0.0050909	0.0072441	0.0095747	0.011861	0.014401	0.017436	0.020213	0.023035	0.0262	0.029437	0.03249	0.035113	0.037953	0.041045	0.044152	0.047258	0.050177	0.053315	0.056815	0.060007	0.063291	0.066995	0.071218	0.075676	0.079961	0.084593	0.089144	0.093818	0.098099	0.10195	0.10627	0.11069	0.11494	0.11903	0.12287	0.12681	0.13053	0.13439	0.13799	0.14258	0.14737
49	0.0039935	0.0022742	0.00088428	1e-05	1e-05	1e-05	1e-05	1e-05	1e-05	0.00020986	0.0015637	0.0034479	0.0056707	0.008214	0.010711	0.013487	0.016867	0.020319	0.023415	0.02646	0.029743	0.033237	0.036866	0.040801	0.044864	0.049325	0.054124	0.058409	0.063047	0.068488	0.074421	0.08067	0.087155	0.093946	0.10078	0.10782	0.1148	0.12152	0.12882	0.13632	0.14363	0.15087	0.15827	0.16589	0.17356	0.18116	0.18853	0.19668	0.20528
50	0.00028276	1e-05	1e-05	1e-05	1e-05	1e-05	1e-05	0.00064075	0.0030683	0.0055087	0.0083403	0.010877	0.013336	0.016068	0.018635	0.02134	0.024066	0.026417	0.028291	0.029414	0.030212	0.030942	0.032056	0.033607	0.034914	0.036344	0.03826	0.039942	0.042063	0.044546	0.047681	0.051334	0.055092	0.058988	0.06253	0.066086	0.069489	0.07249	0.075735	0.078662	0.081584	0.084124	0.086672	0.089247	0.091999	0.09486	0.097933	0.10176	0.10596
51	0.0016185	0.00011568	1e-05	1e-05	1e-05	1e-05	1e-05	1e-05	0.0014689	0.0033556	0.0060244	0.0088757	0.012241	0.01633	0.019932	0.023458	0.027471	0.031107	0.034357	0.03774	0.041392	0.044682	0.047882	0.050743	0.053155	0.055708	0.058654	0.06081	0.063096	0.065843	0.068494	0.071078	0.073846	0.076791	0.080133	0.083499	0.086651	0.089015	0.091706	0.094535	0.096991	0.09965	0.10236	0.10521	0.10804	0.11019	0.11216	0.11483	0.118
52	0.0054192	0.0037453	0.0022494	0.001118	6.1793e-05	1e-05	1e-05	1e-05	1e-05	0.0010581	0.0026197	0.0045678	0.0068442	0.0093476	0.01192	0.01486	0.018468	0.022247	0.02576	0.029125	0.032751	0.036585	0.040577	0.045032	0.049852	0.055057	0.060693	0.066061	0.072015	0.0788	0.086134	0.094092	0.10241	0.11136	0.12041	0.12991	0.1396	0.14943	0.16012	0.17129	0.18264	0.1943	0.20657	0.21953	0.23308	0.24724	0.26182	0.27802	0.29567
53	1e-05	1e-05	1e-05	1e-05	1e-05	1e-05	0.0013935	0.0039114	0.0067444	0.0091637	0.011826	0.013907	0.01631	0.01979	0.023202	0.026764	0.030649	0.034495	0.038177	0.041414	0.045125	0.048963	0.052745	0.056077	0.059093	0.062505	0.066084	0.069268	0.072564	0.076712	0.081401	0.086098	0.090646	0.095844	0.10162	0.10761	0.11303	0.11802	0.12351	0.12938	0.1346	0.13965	0.14495	0.1504	0.15582	0.16088	0.16554	0.17129	0.17745
54	1e-05	1e-05	1e-05	1e-05	1e-05	1e-05	1.9015e-05	0.0014272	0.0035293	0.0058712	0.0084393	0.010991	0.013778	0.017276	0.020513	0.023694	0.026822	0.02976	0.032292	0.034411	0.036708	0.039216	0.04172	0.044134	0.046359	0.048987	0.051985	0.054717	0.057696	0.061271	0.065167	0.069277	0.073344	0.07776	0.082222	0.086772	0.090818	0.094542	0.098674	0.10305	0.10729	0.11161	0.11581	0.12003	0.12413	0.12828	0.13234	0.13736	0.14255
55	0.015735	0.010956	0.006647	0.0032248	0.00017605	1e-05	1e-05	1e-05	1e-05	1e-05	0.001452	0.0044391	0.0083866	0.012278	0.015944	0.020137	0.024664	0.029046	0.032997	0.036502	0.040165	0.043865	0.047602	0.051041	0.054851	0.058904	0.06291	0.066278	0.069795	0.073942	0.078725	0.083515	0.08802	0.092636	0.097516	0.10228	0.10694	0.11144	0.11633	0.12156	0.12678	0.13173	0.13694	0.14295	0.14935	0.15546	0.16157	0.16882	0.17617
56	0.011439	0.0082287	0.0048668	0.0020137	1e-05	1e-05	1e-05	1e-05	1e-05	1e-05	0.00046038	0.0029666	0.0056918	0.0089788	0.012269	0.015866	0.019984	0.02412	0.028089	0.031961	0.035636	0.039042	0.042698	0.047043	0.051694	0.05659	0.062026	0.067054	0.07248	0.078476	0.084562	0.090997	0.097728	0.10444	0.11054	0.11626	0.12188	0.12675	0.13183	0.13681	0.14154	0.14632	0.15136	0.15665	0.16224	0.16817	0.1745	0.18166	0.18946
57	0.0017627	0.00068654	1e-05	1e-05	1e-05	1e-05	1e-05	1e-05	0.00045146	0.0018297	0.0036087	0.0052475	0.0072319	0.0095334	0.01158	0.013799	0.015991	0.017805	0.019067	0.020148	0.021169	0.022179	0.023437	0.024837	0.026041	0.027363	0.028694	0.029826	0.031368	0.033319	0.035444	0.037772	0.040131	0.042613	0.044761	0.04695	0.049156	0.051163	0.053412	0.055698	0.057855	0.059669	0.061617	0.063779	0.065988	0.068308	0.070668	0.073321	0.076375
58	1e-05	1e-05	1e-05	1e-05	1e-05	1e-05	0.0012144	0.0043312	0.0075634	0.010214	0.012513	0.014096	0.015442	0.016931	0.018062	0.019885	0.02174	0.02304	0.023657	0.023647	0.02335	0.0231	0.023219	0.023454	0.023339	0.023593	0.023881	0.023866	0.024278	0.025131	0.026788	0.028745	0.03094	0.033381	0.0356	0.037974	0.040094	0.041947	0.044186	0.046227	0.048207	0.049629	0.05122	0.052804	0.054572	0.056433	0.058372	0.061053	0.064281
59	0.055073	0.040497	0.027972	0.017854	0.0088681	0.0016479	1e-05	1e-05	1e-05	1e-05	1e-05	1e-05	0.0038961	0.0087896	0.012756	0.017425	0.023002	0.028549	0.033563	0.038171	0.042937	0.048079	0.053004	0.05769	0.063073	0.069314	0.075595	0.080925	0.086486	0.092716	0.099644	0.10692	0.1138	0.12154	0.12939	0.13699	0.14446	0.15179	0.15977	0.16778	0.17529	0.18244	0.18923	0.19659	0.20329	0.20941	0.21545	0.22235	0.22882
60	0.0025837	0.0011439	1e-05	1e-05	1e-05	1e-05	1e-05	1e-05	0.00026517	0.0021462	0.0044202	0.0069303	0.0098497	0.013285	0.016632	0.020144	0.023838	0.027431	0.030549	0.033402	0.036138	0.038985	0.041991	0.045286	0.048445	0.051683	0.055265	0.058489	0.062274	0.066502	0.071008	0.07583	0.080695	0.085572	0.090127	0.094573	0.098809	0.1025	0.10646	0.11019	0.11372	0.11701	0.12023	0.12364	0.12714	0.13067	0.13436	0.13869	0.14345
61	0.0031549	0.0010717	1e-05	1e-05	1e-05	1e-05	1e-05	1e-05	0.00056024	0.0028605	0.0058185	0.0093201	0.01297	0.016775	0.020262	0.024208	0.028714	0.033385	0.037717	0.04182	0.045964	0.050161	0.05469	0.059834	0.065216	0.071165	0.077386	0.083081	0.088779	0.094932	0.10134	0.10813	0.11493	0.12152	0.12764	0.13368	0.13923	0.14433	0.14957	0.15523	0.16091	0.16625	0.1716	0.17731	0.18327	0.18932	0.19528	0.20239	0.2097
62	1e-05	1e-05	1e-05	0.00053277	0.00098672	0.0018081	0.0031653	0.0052569	0.0079933	0.010779	0.014137	0.017589	0.021531	0.026129	0.030753	0.035941	0.041471	0.047037	0.05251	0.057797	0.063287	0.069023	0.075043	0.081487	0.087977	0.094798	0.10196	0.1089	0.11626	0.12394	0.13208	0.14055	0.14904	0.15762	0.16569	0.17353	0.18105	0.18822	0.19597	0.20416	0.21339	0.22448	0.23846	0.2557	0.27703	NaN	NaN	NaN	NaN
63	1e-05	1e-05	1e-05	1e-05	1e-05	1e-05	0.00029251	0.0015378	0.0032453	0.0048768	0.0065718	0.008086	0.0096133	0.011242	0.012793	0.014538	0.016198	0.017674	0.018809	0.019522	0.020094	0.02087	0.021811	0.022771	0.023722	0.024896	0.02645	0.027883	0.029524	0.031484	0.033862	0.036601	0.03919	0.041989	0.044805	0.047573	0.050115	0.05227	0.054709	0.057003	0.059363	0.061626	0.063944	0.066633	0.069506	0.072433	0.075443	0.07899	0.082944
64	1e-05	1e-05	1e-05	1e-05	1e-05	1e-05	0.00055748	0.0018352	0.0035918	0.005273	0.0072445	0.0089631	0.01077	0.012787	0.014674	0.01671	0.018572	0.020239	0.021447	0.022285	0.02318	0.024075	0.025221	0.026626	0.027992	0.02958	0.031477	0.033317	0.035592	0.038329	0.041375	0.044546	0.047734	0.051129	0.054326	0.057548	0.060708	0.063437	0.06627	0.069034	0.071697	0.074247	0.076937	0.079769	0.082601	0.085376	0.088084	0.091264	0.094846
65	1e-05	1e-05	1e-05	1e-05	1e-05	1e-05	0.00057682	0.0022398	0.0046325	0.0070635	0.0098271	0.012699	0.01561	0.019037	0.022346	0.025828	0.029467	0.032974	0.036199	0.039063	0.041998	0.045007	0.048174	0.051762	0.055079	0.058699	0.06269	0.066492	0.070605	0.075228	0.080211	0.085581	0.091007	0.096526	0.10167	0.10692	0.1119	0.11647	0.12123	0.12589	0.13026	0.13439	0.13841	0.14275	0.14732	0.152	0.15665	0.16192	0.16766
66	0.0069476	0.005192	0.0034265	0.0022838	0.0010407	6.4542e-05	1e-05	1e-05	1e-05	0.00061309	0.0016782	0.0030192	0.0048678	0.0071532	0.0092968	0.012145	0.015657	0.019442	0.023042	0.026482	0.030371	0.034758	0.039396	0.044191	0.049363	0.054853	0.060292	0.065371	0.07063	0.076612	0.08321	0.090184	0.096765	0.10358	0.11066	0.1176	0.12471	0.13217	0.14001	0.14824	0.15647	0.16539	0.17606	0.19053	0.20895	NaN	NaN	NaN	NaN
67	0.016063	0.012253	0.0087015	0.0056737	0.0028754	0.00067359	1e-05	1e-05	1e-05	0.00019125	0.0015337	0.0034545	0.0055589	0.0083562	0.011161	0.01451	0.018214	0.02205	0.025771	0.029392	0.033327	0.037428	0.041763	0.046698	0.051532	0.056686	0.062176	0.067466	0.072848	0.078723	0.085004	0.091436	0.097993	0.10466	0.11121	0.11778	0.12414	0.12997	0.13588	0.14188	0.14813	0.15856	0.17408	0.19474	0.21988	NaN	NaN	NaN	NaN
68	1e-05	1e-05	1e-05	1e-05	1e-05	1e-05	0.00048878	0.0014353	0.002993	0.0046282	0.0064127	0.0080986	0.010219	0.012821	0.01531	0.018016	0.02072	0.023225	0.025493	0.027557	0.029748	0.032305	0.035072	0.037915	0.040658	0.043636	0.046881	0.050246	0.054047	0.058226	0.062725	0.067514	0.072186	0.07709	0.081919	0.086947	0.092098	0.096823	0.10162	0.1065	0.1111	0.11555	0.12009	0.12484	0.12955	0.1342	0.13865	0.14334	0.1485
69	1e-05	1e-05	1e-05	0.0034581	0.0071163	0.011374	0.015098	0.018872	0.023377	0.028363	0.033861	0.040277	0.046892	0.054609	0.062736	0.071733	0.081353	0.092439	0.10401	0.11619	0.12928	0.14372	0.15886	0.17522	0.19209	0.20977	0.22826	0.24711	0.26619	0.28646	0.30702	0.32802	0.34917	0.37084	0.39334	0.41701	NaN	NaN	NaN	NaN	NaN	NaN	NaN	NaN	NaN	NaN	NaN	NaN	NaN
70	0.0052135	0.0036197	0.0018569	0.00050113	1e-05	1e-05	1e-05	2.7383e-05	0.0017996	0.0039328	0.0066731	0.009637	0.013219	0.017695	0.022155	0.026938	0.0321	0.037185	0.042059	0.046778	0.051845	0.056943	0.062343	0.067992	0.073381	0.079308	0.085635	0.091977	0.098847	0.10636	0.11441	0.12277	0.13144	0.14046	0.14949	0.15889	0.16815	0.17713	0.18626	0.19551	0.20465	0.2136	0.22268	0.23195	0.24135	0.25065	0.25973	0.26953	0.28
71	0.01231	0.0087161	0.0054273	0.0028959	0.00078892	1e-05	1e-05	1e-05	1e-05	0.00035575	0.0026093	0.0054887	0.008823	0.012695	0.016656	0.021066	0.026058	0.031569	0.03721	0.042951	0.04904	0.05538	0.061987	0.069171	0.076623	0.08456	0.09301	0.10117	0.1097	0.11876	0.12823	0.13804	0.14827	0.15886	0.16926	0.17985	0.19057	0.20166	0.21431	0.22848	0.24471	0.26328	NaN	NaN	NaN	NaN	NaN	NaN	NaN
72	1e-05	1e-05	1e-05	1e-05	1e-05	0.00073537	0.0021767	0.0039429	0.0060559	0.0081401	0.010724	0.013422	0.016214	0.019397	0.022441	0.025835	0.029148	0.032074	0.03478	0.037371	0.040211	0.042859	0.045528	0.048613	0.051666	0.055002	0.058517	0.062112	0.066364	0.071026	0.076099	0.08134	0.086761	0.092344	0.097526	0.10272	0.1079	0.11265	0.11745	0.1221	0.12657	0.13076	0.13497	0.13954	0.1442	0.14911	0.1541	0.15969	0.16583
73	1e-05	1e-05	1e-05	1e-05	1e-05	8.2485e-05	0.00085009	0.0020627	0.0037559	0.005231	0.0064945	0.0079909	0.0095913	0.011835	0.013647	0.016138	0.019317	0.022581	0.025627	0.028475	0.031787	0.035805	0.039741	0.044105	0.048532	0.053532	0.058709	0.063551	0.06868	0.074623	0.081105	0.087802	0.0946	0.10198	0.10935	0.11698	0.12448	0.13196	0.13996	0.14847	0.15678	0.16513	0.17377	0.18266	0.1918	0.20118	0.21062	0.22186	0.23457
74	1e-05	1e-05	9.7788e-05	0.0023597	0.0044675	0.0066784	0.0086537	0.010622	0.013126	0.015707	0.018673	0.021713	0.024815	0.028807	0.032752	0.037188	0.04231	0.047935	0.05389	0.059827	0.066335	0.073202	0.080507	0.088777	0.097278	0.10636	0.11617	0.12597	0.13614	0.14673	0.15809	0.16945	0.18089	0.19282	0.20462	0.21712	0.23102	0.24658	0.2653	0.2881	NaN	NaN	NaN	NaN	NaN	NaN	NaN	NaN	NaN
75	8.8704e-05	1.0133e-05	1e-05	1e-05	1e-05	0.00055622	0.0016795	0.0035421	0.0062062	0.0090067	0.01237	0.01614	0.020513	0.025808	0.031278	0.03739	0.044006	0.050796	0.057517	0.064287	0.071559	0.079073	0.086842	0.094976	0.1033	0.11222	0.12179	0.13146	0.14179	0.153	0.16468	0.17694	0.18988	0.20394	0.21908	0.23584	NaN	NaN	NaN	NaN	NaN	NaN	NaN	NaN	NaN	NaN	NaN	NaN	NaN
76	0.0089721	0.0064322	0.003982	0.0022035	0.0006708	1e-05	1e-05	1e-05	0.0012215	0.0031005	0.0058345	0.0091151	0.012825	0.01737	0.022131	0.02774	0.03404	0.041166	0.049071	0.057739	0.06784	0.079824	0.09471	0.11389	0.13777	NaN	NaN	NaN	NaN	NaN	NaN	NaN	NaN	NaN	NaN	NaN	NaN	NaN	NaN	NaN	NaN	NaN	NaN	NaN	NaN	NaN	NaN	NaN	NaN
77	0.018309	0.014456	0.010822	0.0078222	0.0049235	0.0028599	0.0010626	1e-05	1e-05	1e-05	1e-05	1e-05	0.00067727	0.0020608	0.0031645	0.004633	0.006249	0.0080228	0.0097418	0.011274	0.013194	0.015299	0.017652	0.020428	0.023097	0.026184	0.029574	0.032753	0.036144	0.039735	0.043644	0.047724	0.051939	0.056243	0.060179	0.063995	0.067338	0.070149	0.073065	0.076046	0.078952	0.081721	0.08452	0.087361	0.09033	0.093536	0.096782	0.10102	0.1058
78	0.0053322	0.0029068	0.00068898	1e-05	1e-05	1e-05	1e-05	1e-05	0.00021344	0.0025144	0.0055881	0.0090765	0.013097	0.017633	0.022099	0.026838	0.031944	0.037269	0.042509	0.04771	0.053013	0.058354	0.063846	0.069551	0.075329	0.081551	0.088167	0.094533	0.10115	0.10825	0.11574	0.12359	0.13185	0.14059	0.1493	0.15807	0.16662	0.17503	0.18395	0.19341	0.20352	0.21452	0.22704	0.24143	0.25818	NaN	NaN	NaN	NaN
79	0.0014717	0.00056023	1e-05	1e-05	1e-05	1e-05	1e-05	1e-05	0.00047048	0.0019047	0.0038268	0.0059569	0.0084764	0.011619	0.014465	0.017817	0.02164	0.025458	0.028982	0.032474	0.036262	0.040047	0.043871	0.047848	0.051724	0.056082	0.060643	0.064837	0.069324	0.074297	0.079441	0.08465	0.090007	0.095577	0.10095	0.1062	0.11113	0.11565	0.12052	0.12533	0.12996	0.13458	0.13937	0.14467	0.15006	0.15562	0.16135	0.16789	0.17482
80	0.2039	0.20271	0.20159	0.20097	0.20073	0.20214	0.20658	0.2163	0.23314	0.25681	NaN	NaN	NaN	NaN	NaN	NaN	NaN	NaN	NaN	NaN	NaN	NaN	NaN	NaN	NaN	NaN	NaN	NaN	NaN	NaN	NaN	NaN	NaN	NaN	NaN	NaN	NaN	NaN	NaN	NaN	NaN	NaN	NaN	NaN	NaN	NaN	NaN	NaN	NaN
81	1e-05	1e-05	1e-05	1e-05	0.00043556	0.0011445	0.0017089	0.0022862	0.003149	0.0038202	0.0043043	0.0045568	0.0045818	0.0051799	0.0055202	0.0062071	0.0070966	0.0080833	0.0089691	0.0095013	0.010293	0.011373	0.012663	0.014527	0.016504	0.018999	0.021731	0.024414	0.027255	0.030586	0.034515	0.038582	0.042896	0.047527	0.052007	0.056364	0.060366	0.064311	0.068525	0.073235	0.077883	0.082583	0.087762	0.093307	0.099405	0.10589	0.11278	0.12092	0.12945
82	1e-05	1e-05	1e-05	1e-05	1e-05	1e-05	0.0013499	0.0048733	0.0093939	0.014399	0.020297	0.026611	0.033672	0.041939	0.050723	0.060234	0.070259	0.080695	0.091129	0.1017	0.11257	0.12346	0.13461	0.14621	0.15758	0.16932	0.18138	0.19333	0.2056	0.21853	0.23177	0.24538	0.25923	0.27334	0.28719	0.3011	0.31454	0.32747	0.34057	0.35329	0.36547	0.37725	0.38866	0.40034	0.41193	0.42329	0.43447	0.44638	0.45853
83	0.01724	0.014182	0.011082	0.0078748	0.0053235	0.0032727	0.0014781	1e-05	1e-05	1e-05	1e-05	1e-05	0.00051724	0.0017419	0.0042324	0.0065816	0.0096042	0.012521	0.015818	0.019383	0.022979	0.025495	0.028413	0.031594	0.034433	0.036346	0.0385	0.04042	0.042859	0.04571	0.048427	0.051792	0.055842	0.06028	0.064614	0.069346	0.074503	0.079774	0.085095	0.090787	0.096232	0.10179	0.10729	0.11344	0.11949	0.12553	0.1316	0.13852	0.14569
84	1e-05	1e-05	1e-05	1e-05	1e-05	1e-05	0.0012083	0.0041342	0.0079389	0.011991	0.016503	0.021369	0.026728	0.033116	0.039791	0.046998	0.054822	0.063022	0.071307	0.07963	0.088285	0.0972	0.10621	0.1157	0.12499	0.13491	0.1451	0.1552	0.16551	0.17631	0.18737	0.19859	0.21003	0.22184	0.2334	0.2453	0.2571	0.2689	0.28123	0.29388	0.30643	0.31931	0.33285	0.34706	0.36188	0.3772	0.3928	0.40948	0.42666
85	0.002334	0.0011946	0.00016248	1e-05	1e-05	1e-05	1e-05	1e-05	0.0013748	0.003261	0.0055378	0.008123	0.010846	0.013962	0.017065	0.020658	0.024699	0.028823	0.032581	0.036012	0.039586	0.043329	0.047132	0.051236	0.055352	0.059655	0.064276	0.06838	0.072716	0.07742	0.082406	0.087604	0.092831	0.098267	0.10343	0.10851	0.11325	0.11741	0.12192	0.12633	0.13066	0.13499	0.13945	0.14396	0.14838	0.15287	0.15728	0.16254	0.16823
86	1e-05	1e-05	0.00039597	0.0010532	0.0014919	0.0025601	0.0037208	0.0049265	0.0070441	0.0094039	0.012321	0.016004	0.020337	0.026155	0.032736	0.040394	0.049288	0.059464	0.071299	0.084417	0.09969	0.11728	0.13771	0.16176	0.18945	NaN	NaN	NaN	NaN	NaN	NaN	NaN	NaN	NaN	NaN	NaN	NaN	NaN	NaN	NaN	NaN	NaN	NaN	NaN	NaN	NaN	NaN	NaN	NaN
87	1e-05	1e-05	1e-05	1e-05	1e-05	1e-05	0.00073218	0.0021824	0.003972	0.0055645	0.0071766	0.008686	0.010053	0.011825	0.013667	0.015766	0.018098	0.020784	0.024689	0.030676	0.04007	0.053712	NaN	NaN	NaN	NaN	NaN	NaN	NaN	NaN	NaN	NaN	NaN	NaN	NaN	NaN	NaN	NaN	NaN	NaN	NaN	NaN	NaN	NaN	NaN	NaN	NaN	NaN	NaN
88	1e-05	1e-05	1e-05	1e-05	1e-05	1e-05	0.00087174	0.0025699	0.0043182	0.0057357	0.0072365	0.0083122	0.0092241	0.010277	0.011155	0.012344	0.013554	0.014405	0.014735	0.01488	0.0151	0.015205	0.015539	0.016196	0.016627	0.017454	0.018375	0.018962	0.02011	0.021858	0.023901	0.026168	0.028497	0.030936	0.03318	0.035835	0.038375	0.040925	0.044185	0.047525	0.050934	0.054716	0.059004	0.06517	0.074022	0.086247	0.10237	NaN	NaN
89	1e-05	1e-05	1e-05	0.00076595	0.0042948	0.0076766	0.010819	0.014068	0.017296	0.020299	0.023179	0.025625	0.027618	0.030243	0.033074	0.036157	0.039564	0.043106	0.046109	0.049096	0.05231	0.055691	0.059265	0.06386	0.068099	0.073376	0.079063	0.084766	0.090612	0.097284	0.10419	0.11225	0.12123	0.13153	0.14135	0.15124	0.15917	0.16671	0.17442	0.18259	0.1903	0.19811	0.20414	0.2089	0.212	0.2149	0.21821	0.22352	0.22949
90	1e-05	1e-05	1e-05	1e-05	1e-05	1e-05	0.0016311	0.0049738	0.0084463	0.011486	0.014506	0.017161	0.019816	0.023211	0.026812	0.030655	0.034573	0.038444	0.042036	0.045494	0.049235	0.052868	0.056522	0.060484	0.064236	0.068121	0.071983	0.075514	0.07939	0.083629	0.088143	0.092864	0.097722	0.10264	0.10724	0.11183	0.11613	0.12029	0.12484	0.12939	0.13381	0.13815	0.14245	0.14696	0.1517	0.15647	0.16123	0.16686	0.17275
91	1e-05	1e-05	1e-05	1e-05	1e-05	1e-05	0.0013059	0.0047077	0.0087967	0.013001	0.017932	0.023413	0.029357	0.03657	0.044423	0.052681	0.061506	0.07036	0.078971	0.08772	0.097171	0.10646	0.11594	0.12623	0.13614	0.14623	0.15684	0.16727	0.17828	0.18975	0.20135	0.21291	0.22442	0.23598	0.24665	0.25722	0.26724	0.27682	0.28648	0.29608	0.30534	0.31452	0.32378	0.33353	0.34371	0.35429	0.365	0.37689	0.38901
92	1e-05	1e-05	1e-05	1e-05	1e-05	0.00072427	0.0015322	0.0025394	0.0041437	0.0058676	0.007717	0.0094237	0.011345	0.01428	0.017484	0.020934	0.025062	0.029793	0.034673	0.039497	0.044856	0.050372	0.056314	0.062875	0.069312	0.075931	0.083049	0.089581	0.09606	0.10281	0.10985	0.11663	0.12367	0.13089	0.13739	0.14377	0.14983	0.15535	0.161	0.16657	0.17173	0.17662	0.1817	0.18662	0.19122	0.19613	0.20063	0.20585	0.21132
93	1e-05	1e-05	1e-05	1e-05	1e-05	0.00024071	0.00097054	0.0019755	0.0033878	0.0046322	0.0063236	0.0079314	0.0097462	0.01222	0.014646	0.017302	0.020224	0.023364	0.026481	0.029546	0.033027	0.036581	0.040366	0.044332	0.048409	0.052652	0.057099	0.061206	0.065602	0.070258	0.075095	0.079922	0.084766	0.089601	0.094309	0.098828	0.10294	0.10651	0.11026	0.11378	0.11699	0.12003	0.12321	0.12641	0.12964	0.13269	0.13537	0.13888	0.14293
94	1e-05	1e-05	1e-05	1e-05	1e-05	1e-05	0.00096317	0.0012866	0.0021743	0.0029468	0.0042945	0.0048919	0.0056861	0.0077391	0.0092463	0.010952	0.013396	0.016677	0.020967	0.025065	0.029552	0.033706	0.03839	0.043235	0.047889	0.052649	0.057986	0.062355	0.066402	0.070882	0.075745	0.080328	0.085623	0.090954	0.096173	0.10189	0.10747	0.11268	0.11819	0.12408	0.12937	0.13431	0.14027	0.14592	0.15162	0.15723	0.16165	0.16685	0.17243
95	1e-05	1e-05	1e-05	1e-05	1e-05	1e-05	0.00026733	0.0019037	0.0042307	0.0067545	0.010005	0.01387	0.01801	0.022542	0.027531	0.033085	0.039399	0.046239	0.053952	0.062357	0.072085	0.082691	0.094263	0.10742	0.12227	0.13941	0.15964	0.18257	NaN	NaN	NaN	NaN	NaN	NaN	NaN	NaN	NaN	NaN	NaN	NaN	NaN	NaN	NaN	NaN	NaN	NaN	NaN	NaN	NaN
96	0.0049873	0.0044891	0.003195	0.0024204	0.0014093	0.00097682	0.0004148	1e-05	1e-05	1e-05	1e-05	1e-05	1e-05	0.00072315	0.0017048	0.0032197	0.0053438	0.0077024	0.010595	0.013909	0.017849	0.021779	0.026253	0.031335	0.036317	0.042165	0.048379	0.053537	0.058726	0.063955	0.06918	0.074231	0.079337	0.084181	0.087793	0.091463	0.094258	0.096534	0.099502	0.10291	0.10598	0.10881	0.11188	0.11506	0.11841	0.12275	0.12662	0.13148	0.13689
97	0.0030949	0.00074524	1e-05	1e-05	1e-05	1e-05	1e-05	1e-05	0.0027468	0.006659	0.011123	0.016357	0.022196	0.028689	0.035421	0.042461	0.050034	0.0574	0.064618	0.07148	0.078839	0.0867	0.094673	0.10301	0.11146	0.12004	0.12898	0.13764	0.1466	0.15595	0.16553	0.17525	0.1845	0.19375	0.20235	0.21044	0.21805	0.22522	0.23245	0.23978	0.24693	0.25407	0.26107	0.26859	0.27638	0.28482	0.2935	0.30325	0.31333
98	0.0052046	0.0033502	0.0015647	0.00020015	1e-05	1e-05	1e-05	1e-05	1e-05	0.00056598	0.0022763	0.0044579	0.0069536	0.010062	0.013435	0.017025	0.020956	0.025024	0.028966	0.032788	0.037093	0.041785	0.046664	0.051967	0.057455	0.063258	0.069702	0.076133	0.083051	0.090801	0.09911	0.10788	0.1168	0.12608	0.13542	0.1448	0.154	0.16292	0.17234	0.18199	0.19144	0.20097	0.21065	0.22078	0.2314	0.24219	0.25337	0.26564	0.27849
99	1e-05	1e-05	1e-05	1e-05	1e-05	1e-05	0.0012115	0.0039577	0.0070066	0.010164	0.013674	0.017034	0.020314	0.023774	0.02764	0.031543	0.035486	0.03947	0.043403	0.047319	0.051476	0.055926	0.060728	0.066161	0.071799	0.077367	0.08358	0.089673	0.096244	0.10322	0.11065	0.1184	0.12618	0.13416	0.14189	0.14975	0.15784	0.16555	0.17373	0.1823	0.19107	0.20058	0.21168	0.22506	0.2414	NaN	NaN	NaN	NaN
100	1e-05	1e-05	1e-05	1e-05	0.00099019	0.0024872	0.0041769	0.0060209	0.0084823	0.010884	0.01323	0.015852	0.018455	0.021429	0.024492	0.027667	0.03149	0.035291	0.039261	0.043106	0.047274	0.051915	0.056584	0.061826	0.067434	0.073272	0.079591	0.085416	0.091563	0.098053	0.10495	0.11209	0.11934	0.12706	0.1344	0.1418	0.14921	0.15644	0.16406	0.17186	0.17993	0.18886	0.19948	0.21249	0.22816	0.24723	NaN	NaN	NaN
101	1e-05	1e-05	1e-05	0.00041633	0.0012357	0.0019365	0.0028508	0.0039498	0.0053793	0.0070972	0.0091304	0.011199	0.013419	0.016663	0.020517	0.02446	0.029387	0.034701	0.040342	0.046032	0.052059	0.058435	0.064935	0.07176	0.078423	0.085055	0.092248	0.098459	0.10461	0.11115	0.11762	0.12403	0.13016	0.13637	0.14201	0.14781	0.15333	0.15848	0.16412	0.16999	0.17548	0.18148	0.18847	0.19667	0.2065	0.21831	0.23158	NaN	NaN
102	1e-05	1e-05	1e-05	1e-05	1e-05	1e-05	0.0011013	0.0036703	0.0065499	0.0093085	0.012289	0.015364	0.018281	0.021636	0.025246	0.029172	0.033463	0.037543	0.041561	0.045504	0.049835	0.05434	0.058868	0.063944	0.069105	0.074351	0.080118	0.085755	0.091956	0.098684	0.10599	0.11368	0.12186	0.13088	0.13993	0.14939	0.15919	0.16902	0.17941	0.19051	0.20197	0.21398	0.22724	0.24204	0.25876	0.27788	NaN	NaN	NaN
103	1e-05	1e-05	1e-05	1e-05	1e-05	1e-05	0.0041425	0.012718	0.020061	0.026896	0.033262	0.038329	0.042642	0.046773	0.051321	0.05568	0.059305	0.062873	0.066036	0.069578	0.073099	0.077149	0.081863	0.087663	0.094097	0.10058	0.1077	0.11647	0.12767	0.14201	0.16033	NaN	NaN	NaN	NaN	NaN	NaN	NaN	NaN	NaN	NaN	NaN	NaN	NaN	NaN	NaN	NaN	NaN	NaN
104	0.00046462	0.00071583	0.00031689	0.00023745	1e-05	1e-05	1e-05	1e-05	0.00080005	0.0016785	0.0030767	0.0045574	0.0064764	0.0095927	0.01301	0.017113	0.022049	0.027372	0.032956	0.038381	0.044487	0.050852	0.057322	0.064125	0.070799	0.077606	0.084854	0.091724	0.099025	0.10684	0.11504	0.12316	0.13138	0.14006	0.14864	0.15756	0.16722	0.17742	0.18909	0.2023	0.21717	0.23435	NaN	NaN	NaN	NaN	NaN	NaN	NaN
105	1e-05	1e-05	1e-05	1e-05	0.0013754	0.0037118	0.0056924	0.007293	0.0089998	0.010527	0.011957	0.012985	0.014138	0.016125	0.018368	0.020817	0.023873	0.027118	0.03058	0.034054	0.037799	0.041752	0.046016	0.050685	0.055252	0.059885	0.065106	0.069918	0.075065	0.080666	0.086645	0.092931	0.099171	0.10555	0.1116	0.11788	0.12406	0.12984	0.13595	0.14221	0.14823	0.154	0.15996	0.16615	0.17253	0.17897	0.18494	0.19165	0.19836
106	0.0045565	0.0020701	5.8004e-05	1e-05	1e-05	1e-05	1e-05	1e-05	1e-05	0.0023906	0.0053366	0.0090596	0.01349	0.018507	0.02398	0.029703	0.035817	0.042142	0.048445	0.055035	0.061981	0.069356	0.076918	0.084906	0.092938	0.10117	0.10994	0.11863	0.1277	0.13705	0.1466	0.15649	0.16628	0.17626	0.18584	0.19518	0.20432	0.21282	0.22169	0.23072	0.23975	0.24887	0.2579	0.26746	0.27761	0.28872	0.30123	0.31592	0.33328
107	1e-05	1e-05	1e-05	1e-05	1e-05	1e-05	0.00099882	0.0035249	0.0065891	0.0097356	0.013206	0.017303	0.021655	0.026795	0.031896	0.037386	0.043263	0.049113	0.055025	0.060933	0.067324	0.073924	0.080716	0.087812	0.094727	0.1019	0.10967	0.1172	0.12511	0.1334	0.14201	0.1508	0.15976	0.16892	0.17799	0.18723	0.19649	0.20505	0.21402	0.22301	0.23179	0.24052	0.24945	0.25843	0.26731	0.2761	0.28487	0.29425	0.3042
108	0.00024029	1e-05	1e-05	1e-05	1e-05	1e-05	1e-05	0.0010694	0.0029759	0.0050507	0.0075159	0.010504	0.013656	0.017277	0.020812	0.024736	0.028965	0.033177	0.03736	0.041486	0.045834	0.050382	0.055115	0.060336	0.065374	0.070797	0.076839	0.082616	0.088779	0.095331	0.10226	0.10947	0.11679	0.12437	0.13186	0.13963	0.14731	0.15436	0.16185	0.16938	0.17681	0.18435	0.19201	0.19986	0.20783	0.21562	0.22344	0.23204	0.2411
109	1e-05	1e-05	1e-05	1e-05	1e-05	1e-05	0.0011345	0.0030575	0.0054775	0.0077535	0.010407	0.013045	0.016092	0.020046	0.024081	0.028499	0.033407	0.038589	0.044355	0.049957	0.055997	0.062354	0.068796	0.075407	0.082188	0.089323	0.096987	0.10413	0.11164	0.11924	0.12703	0.13479	0.1422	0.14985	0.1571	0.16408	0.17058	0.1766	0.18288	0.18899	0.19479	0.2004	0.20629	0.21234	0.21832	0.22439	0.23009	0.23656	0.24314
110	0.0061759	0.0045642	0.0026539	0.0010036	1e-05	1e-05	1e-05	1e-05	1e-05	1e-05	0.00042353	0.0013401	0.0024305	0.0038635	0.0054143	0.0068948	0.008298	0.0094236	0.010081	0.010631	0.011429	0.01224	0.013039	0.01394	0.015049	0.016234	0.01776	0.019143	0.020827	0.022844	0.025001	0.027227	0.029409	0.031768	0.033962	0.035777	0.037307	0.03838	0.0398	0.041346	0.042955	0.044699	0.046666	0.048905	0.051403	0.054051	0.056959	0.060573	0.064835
111	0.0055669	0.0049252	0.0042482	0.0034525	0.0027162	0.0019794	0.0012665	0.00076389	0.00042323	7.4897e-05	1e-05	1e-05	1e-05	1e-05	0.0004239	0.0010346	0.0020465	0.0032155	0.0043434	0.005466	0.0067694	0.0082046	0.0096093	0.011425	0.013299	0.015139	0.01728	0.018992	0.020934	0.023308	0.025751	0.028444	0.031083	0.034074	0.03687	0.039698	0.042561	0.045252	0.048317	0.051532	0.054381	0.057461	0.060806	0.064393	0.068305	0.072446	0.076281	0.080841	0.085981
112	1e-05	1e-05	1e-05	1e-05	1e-05	1e-05	0.00075518	0.0019284	0.0033527	0.0044848	0.0057591	0.0069487	0.0081965	0.010206	0.012447	0.0151	0.018388	0.022281	0.026562	0.031002	0.036155	0.041998	0.048307	0.055626	0.064001	0.073189	0.083776	0.095097	0.10776	0.12256	0.13949	0.15858	0.17977	NaN	NaN	NaN	NaN	NaN	NaN	NaN	NaN	NaN	NaN	NaN	NaN	NaN	NaN	NaN	NaN
113	0.0027677	0.0010869	1e-05	1e-05	1e-05	1e-05	1e-05	1e-05	0.0016902	0.0038502	0.0064508	0.0097851	0.013454	0.017654	0.022058	0.026848	0.031663	0.036692	0.041646	0.04639	0.051732	0.057665	0.063626	0.070178	0.076825	0.083933	0.091512	0.099243	0.10739	0.11613	0.1256	0.13539	0.14511	0.15514	0.16499	0.17481	0.1844	0.19379	0.20359	0.21385	0.22416	0.23423	0.24416	0.25461	0.26554	0.27667	0.28838	0.30134	0.31551
114	1e-05	1e-05	1e-05	1e-05	1e-05	1e-05	0.00033461	0.0011831	0.0023072	0.0032605	0.0045311	0.0056909	0.006819	0.0084753	0.010186	0.011955	0.01381	0.015646	0.017356	0.018973	0.02097	0.023006	0.025069	0.027515	0.029898	0.032239	0.03508	0.037681	0.040629	0.043896	0.047405	0.050986	0.054672	0.058654	0.062439	0.066382	0.070448	0.074245	0.078478	0.082846	0.087354	0.091945	0.096938	0.10222	0.10788	0.11381	0.11969	0.12632	0.13338
115	0.0055404	0.0032561	0.001087	1e-05	1e-05	1e-05	1e-05	0.0014945	0.0033429	0.0060418	0.0097035	0.01371	0.017134	0.020877	0.02505	0.029102	0.032816	0.036207	0.039284	0.042339	0.045077	0.047946	0.050914	0.055128	0.05945	0.063484	0.068006	0.073261	0.079923	0.087985	0.097475	0.10853	0.1209	0.13568	0.15327	0.17557	NaN	NaN	NaN	NaN	NaN	NaN	NaN	NaN	NaN	NaN	NaN	NaN	NaN
116	1e-05	1e-05	1e-05	1e-05	1e-05	1e-05	0.00041453	0.00128	0.002413	0.0035042	0.0046697	0.0056499	0.0065639	0.0080593	0.0093906	0.010794	0.012285	0.013825	0.01517	0.016265	0.017585	0.018866	0.020124	0.021648	0.023069	0.024687	0.026657	0.028335	0.03028	0.032608	0.03522	0.037802	0.04051	0.043479	0.046207	0.048852	0.05132	0.053463	0.055876	0.058414	0.060808	0.063112	0.065635	0.068266	0.071	0.073785	0.076567	0.079965	0.083591
117	1e-05	1e-05	1e-05	1e-05	1e-05	1e-05	0.00081222	0.0026849	0.0046506	0.006314	0.0078918	0.0094222	0.011242	0.013621	0.016101	0.018512	0.021276	0.023822	0.026101	0.028361	0.030961	0.033728	0.036554	0.039344	0.042041	0.044881	0.048123	0.051067	0.054346	0.05802	0.061772	0.065672	0.069625	0.073694	0.077523	0.081049	0.08443	0.087333	0.090483	0.093732	0.096843	0.099902	0.10293	0.10596	0.10903	0.11248	0.11628	0.12062	0.12551
118	0.0026676	0.0019757	0.0011876	0.00068484	9.805e-05	1e-05	1e-05	1e-05	1e-05	1e-05	1e-05	0.00026901	0.0006139	0.0012806	0.0017104	0.0023657	0.0031445	0.0039244	0.004383	0.0046403	0.005189	0.0058247	0.0064511	0.0074581	0.0084754	0.009798	0.011393	0.012803	0.014523	0.016727	0.019163	0.021684	0.024177	0.02685	0.029132	0.031269	0.033143	0.034711	0.036432	0.038124	0.039688	0.041162	0.042787	0.044532	0.04635	0.04829	0.050245	0.052803	0.055508
119	1e-05	1e-05	1e-05	1e-05	1.8906e-05	0.00072519	0.001878	0.0036592	0.0061133	0.0086486	0.011359	0.014536	0.018031	0.022261	0.026731	0.031487	0.036561	0.04181	0.047175	0.052611	0.058569	0.065053	0.07179	0.079082	0.086315	0.093836	0.10173	0.1095	0.11769	0.12618	0.13479	0.14359	0.15208	0.16058	0.16863	0.17654	0.1843	0.1915	0.19893	0.20626	0.21341	0.22068	0.22807	0.2362	0.2446	0.25321	0.26207	0.27285	0.28599
120	1e-05	1e-05	1e-05	1e-05	1e-05	1e-05	0.0018972	0.0055443	0.0085922	0.011225	0.013541	0.015402	0.01672	0.01832	0.020333	0.022659	0.025544	0.028362	0.031183	0.033993	0.036817	0.040046	0.043293	0.047011	0.050917	0.054476	0.058309	0.061394	0.065107	0.069096	0.073375	0.077979	0.082158	0.086586	0.091048	0.095739	0.10096	0.10616	0.11204	0.11783	0.12357	0.12926	0.1354	0.14217	0.14953	0.15725	0.16472	0.17267	0.18097
121	0.00083628	0.00056424	0.00011872	1e-05	1e-05	1e-05	1e-05	1e-05	1e-05	0.00031362	0.00078208	0.0012466	0.001599	0.0023652	0.0029491	0.003657	0.0045441	0.0053243	0.0057988	0.0059691	0.0064137	0.0069635	0.0074943	0.0083598	0.009151	0.010121	0.011462	0.012504	0.013774	0.015445	0.017419	0.019462	0.021541	0.023817	0.025779	0.027584	0.029262	0.030515	0.032031	0.033637	0.035073	0.036396	0.037791	0.039272	0.040903	0.042648	0.04445	0.046816	0.049513
122	0.0012646	0.00062164	1e-05	1e-05	1e-05	1e-05	1e-05	1e-05	0.00011997	0.0020478	0.0038221	0.0059193	0.0082289	0.010889	0.01409	0.017159	0.020089	0.023248	0.026317	0.029219	0.0322	0.035509	0.038768	0.041971	0.045254	0.048508	0.052362	0.056047	0.059536	0.063321	0.066922	0.070535	0.074034	0.077488	0.080913	0.084124	0.087195	0.089674	0.092394	0.095386	0.098134	0.10131	0.1047	0.10832	0.11227	0.11639	0.12081	0.12591	0.13161
123	1e-05	1e-05	1e-05	1e-05	1e-05	1e-05	0.0023269	0.0080541	0.014655	0.022011	0.030298	0.039363	0.04915	0.060614	0.07341	0.087134	0.10219	0.11811	0.1348	0.15249	0.17167	0.19207	0.21363	0.23692	0.26116	0.28671	0.31413	0.34242	NaN	NaN	NaN	NaN	NaN	NaN	NaN	NaN	NaN	NaN	NaN	NaN	NaN	NaN	NaN	NaN	NaN	NaN	NaN	NaN	NaN
124	1e-05	1e-05	1e-05	1e-05	1e-05	1e-05	0.0020732	0.0060132	0.0095548	0.012779	0.015994	0.018843	0.021165	0.023814	0.026674	0.029949	0.033675	0.037244	0.040766	0.044077	0.047599	0.050825	0.054489	0.058589	0.062394	0.066368	0.070623	0.074339	0.078477	0.083093	0.088176	0.0936	0.099443	0.10515	0.11091	0.11716	0.12345	0.12979	0.13699	0.14465	0.1522	0.15985	0.16783	0.17626	0.18568	0.19549	0.20551	0.21662	0.22832
125	1e-05	1e-05	1e-05	1e-05	1e-05	1e-05	0.00099246	0.0037802	0.0070817	0.010704	0.014741	0.019495	0.024358	0.02983	0.035516	0.041494	0.047698	0.053767	0.059742	0.065561	0.071813	0.078484	0.084849	0.091738	0.098794	0.10606	0.11356	0.12094	0.12924	0.13826	0.14841	0.1594	0.17108	0.18428	0.19838	0.21375	0.23047	0.24884	0.26957	0.29204	0.31659	NaN	NaN	NaN	NaN	NaN	NaN	NaN	NaN
126	1e-05	1e-05	1e-05	1e-05	1e-05	1e-05	0.00023628	0.00099512	0.0020724	0.0030147	0.0039633	0.0047342	0.0055545	0.00668	0.0077826	0.0089486	0.010139	0.011091	0.011798	0.012204	0.012706	0.013238	0.013853	0.014647	0.015206	0.015787	0.016481	0.016933	0.017689	0.018691	0.019844	0.021064	0.0221	0.023255	0.024161	0.025007	0.025675	0.025975	0.026409	0.026876	0.027047	0.027175	0.027398	0.027949	0.028536	0.029033	0.029601	0.030726	0.032229
127	0.0081764	0.0052589	0.0024792	7.9494e-05	1e-05	1e-05	1e-05	1e-05	1e-05	1e-05	0.0021187	0.0045481	0.007266	0.010401	0.013631	0.01677	0.01947	0.02231	0.024962	0.027396	0.030026	0.03271	0.035571	0.038621	0.041671	0.044904	0.048398	0.052237	0.056209	0.060335	0.064562	0.068772	0.072847	0.076998	0.080937	0.084437	0.08753	0.090147	0.09284	0.095565	0.098505	0.10156	0.10478	0.10836	0.11204	0.116	0.12073	0.1265	0.13315
128	0.0050244	0.0029583	0.00083154	1e-05	1e-05	1e-05	1e-05	1e-05	1e-05	0.00088486	0.0032044	0.0056204	0.008611	0.012084	0.015479	0.019051	0.022643	0.026267	0.029857	0.033201	0.036395	0.03968	0.043179	0.046746	0.050231	0.054073	0.058231	0.062087	0.066006	0.070082	0.074383	0.078996	0.08362	0.088306	0.092849	0.097316	0.10133	0.10479	0.10875	0.1129	0.11693	0.12101	0.12535	0.12983	0.13462	0.13937	0.14432	0.15026	0.1568
129	0.0066587	0.0047497	0.0030017	0.0016861	0.00053258	1e-05	1e-05	1e-05	1e-05	1e-05	1e-05	5.7962e-05	0.00075095	0.0017622	0.0025324	0.0033198	0.0039507	0.0046801	0.0052094	0.0054086	0.0059069	0.0065199	0.0070852	0.0077515	0.0081518	0.0087119	0.0095267	0.010212	0.011094	0.012343	0.013879	0.015466	0.017018	0.018817	0.020499	0.022169	0.023605	0.024644	0.025954	0.027207	0.028258	0.029163	0.030206	0.031424	0.032627	0.033645	0.034647	0.036327	0.038333
130	1e-05	1e-05	1e-05	1e-05	1e-05	0.00012423	0.0020292	0.0048908	0.0080245	0.011968	0.016565	0.021344	0.02619	0.032071	0.037984	0.044178	0.050642	0.057201	0.063655	0.070359	0.077394	0.084656	0.092043	0.10008	0.108	0.11651	0.12544	0.13412	0.14344	0.15332	0.16394	0.17509	0.18672	0.19941	0.21268	0.22692	0.24216	0.25868	0.27744	0.29796	0.32035	NaN	NaN	NaN	NaN	NaN	NaN	NaN	NaN
131	0.0018686	0.00086268	1e-05	1e-05	1e-05	1e-05	1e-05	1e-05	0.00048527	0.0019156	0.0037422	0.0055636	0.0075528	0.010286	0.012776	0.015465	0.018371	0.021155	0.023976	0.026665	0.029699	0.032794	0.035967	0.039736	0.043309	0.047259	0.051562	0.055653	0.060005	0.064579	0.069495	0.074507	0.079891	0.08561	0.091116	0.09679	0.10219	0.10721	0.11254	0.11789	0.12313	0.12849	0.13428	0.14004	0.14603	0.15181	0.15739	0.16383	0.17077
132	0.003183	0.0010965	1e-05	1e-05	1e-05	1e-05	1e-05	1e-05	0.00096437	0.0040613	0.0081814	0.01287	0.018354	0.024854	0.031691	0.038892	0.046899	0.055522	0.06472	0.074039	0.084204	0.094814	0.10603	0.11781	0.12992	0.14296	0.15686	0.17076	0.18549	0.20057	0.21625	0.23207	0.248	0.26402	0.2799	0.2955	0.31061	0.32561	0.34168	0.35869	0.3771	0.39731	NaN	NaN	NaN	NaN	NaN	NaN	NaN
133	0.0083193	0.0056576	0.0032665	0.0011798	1e-05	1e-05	1e-05	1e-05	1e-05	0.00017122	0.0022109	0.0051221	0.0085282	0.012688	0.017489	0.02283	0.028565	0.034509	0.040169	0.045654	0.0514	0.057651	0.063933	0.070369	0.076779	0.083111	0.089528	0.095716	0.10214	0.10912	0.11658	0.12426	0.13178	0.13941	0.14699	0.15456	0.162	0.16935	0.17704	0.18466	0.19191	0.19894	0.20634	0.21449	0.22379	0.2346	0.24679	0.2617	NaN
134	1e-05	1e-05	1e-05	1e-05	1e-05	1e-05	0.00091235	0.0032286	0.0060587	0.0090255	0.01259	0.016373	0.020186	0.024687	0.02957	0.034842	0.040158	0.04566	0.051063	0.056293	0.062025	0.067768	0.073665	0.080306	0.087172	0.094265	0.10178	0.10954	0.11762	0.12623	0.13536	0.14446	0.15362	0.16307	0.17213	0.18079	0.18907	0.19685	0.20475	0.21264	0.22033	0.22775	0.2355	0.24347	0.2518	0.26058	0.27044	0.28243	0.29655
135	1e-05	1e-05	1e-05	1e-05	1e-05	1e-05	0.001427	0.0044714	0.0074835	0.010233	0.012874	0.01517	0.017205	0.019773	0.022226	0.024627	0.026956	0.029198	0.031106	0.032838	0.034732	0.036643	0.038444	0.040433	0.042258	0.044386	0.046798	0.048945	0.051389	0.05419	0.057202	0.060336	0.063502	0.066938	0.070301	0.073724	0.076955	0.079935	0.083324	0.086606	0.089801	0.092981	0.096272	0.0995	0.10288	0.10623	0.10948	0.11329	0.11742
136	0.0080925	0.0050767	0.0021718	1e-05	1e-05	1e-05	1e-05	1e-05	1e-05	0.00017803	0.0031205	0.006717	0.010684	0.015322	0.020255	0.02554	0.0309	0.036403	0.041706	0.046582	0.051795	0.057044	0.062084	0.067542	0.073024	0.078597	0.084326	0.090124	0.096091	0.10224	0.10864	0.11489	0.12118	0.12771	0.13387	0.13971	0.14533	0.15066	0.15614	0.16163	0.16731	0.17323	0.17951	0.18594	0.19278	0.19991	0.20757	0.21607	0.22511
137	0.0075832	0.0049108	0.0023067	7.6932e-05	1e-05	1e-05	1e-05	1e-05	1e-05	1e-05	0.0023361	0.0053155	0.0087227	0.012849	0.017121	0.021568	0.026232	0.031044	0.035678	0.040404	0.045307	0.050211	0.055044	0.060131	0.065324	0.071019	0.07703	0.082872	0.08922	0.095906	0.10267	0.10979	0.117	0.12457	0.13199	0.13896	0.14549	0.15171	0.15824	0.16459	0.17087	0.17716	0.18355	0.19013	0.19688	0.20382	0.21133	0.21971	0.22863
138	0.00125	1e-05	1e-05	1e-05	1e-05	1e-05	1e-05	7.2981e-05	0.002593	0.0058077	0.0097146	0.014137	0.01895	0.024563	0.030146	0.036352	0.04311	0.050291	0.057289	0.064224	0.071142	0.078264	0.085527	0.093312	0.10098	0.10908	0.11728	0.12511	0.13308	0.1414	0.14978	0.15841	0.1669	0.17579	0.18394	0.19198	0.19952	0.20675	0.21415	0.22131	0.22813	0.23485	0.24164	0.24852	0.25516	0.26236	0.27014	0.28003	0.29217
139	1e-05	1e-05	1e-05	1e-05	1e-05	1e-05	0.00093663	0.0032851	0.0058318	0.0085347	0.011512	0.014544	0.017544	0.021233	0.024639	0.028301	0.032292	0.036275	0.039957	0.043675	0.047636	0.051557	0.055483	0.059881	0.064241	0.069077	0.074315	0.079477	0.085024	0.091078	0.097406	0.10389	0.11075	0.11811	0.12528	0.13256	0.13972	0.14648	0.15349	0.16048	0.16746	0.17441	0.18169	0.18889	0.19601	0.20316	0.21017	0.21787	0.226
140	1e-05	1e-05	1e-05	1e-05	1e-05	1e-05	0.00054306	0.0020323	0.0041564	0.0062744	0.0083739	0.010594	0.013116	0.015987	0.019093	0.022468	0.025861	0.02921	0.03247	0.035257	0.038062	0.040929	0.043624	0.046458	0.049051	0.051671	0.05468	0.057417	0.060318	0.063378	0.066803	0.070475	0.074383	0.078585	0.082463	0.086552	0.0904	0.093855	0.097726	0.10163	0.10527	0.1089	0.1126	0.11631	0.1202	0.12419	0.12805	0.13272	0.13761
141	1e-05	1e-05	1e-05	1e-05	1e-05	1e-05	0.0010514	0.0034137	0.0063329	0.0092741	0.012115	0.014994	0.017985	0.021363	0.024824	0.028583	0.032611	0.036788	0.040932	0.045151	0.049762	0.054776	0.060143	0.066372	0.072835	0.079801	0.087429	0.09511	0.10345	0.1124	0.12188	0.13178	0.14276	0.15491	0.16793	0.18311	0.20042	0.22087	NaN	NaN	NaN	NaN	NaN	NaN	NaN	NaN	NaN	NaN	NaN
142	1e-05	1e-05	1e-05	0.00072176	0.002668	0.0050725	0.0080197	0.01148	0.016322	0.021267	0.026905	0.032936	0.039049	0.045914	0.052854	0.060509	0.069051	0.078006	0.086845	0.094287	0.10242	0.11079	0.1193	0.12842	0.13734	0.14666	0.15546	0.1626	0.16874	0.17503	0.18188	0.18756	0.19184	0.19573	0.19887	0.20194	0.20425	0.20653	0.20985	0.21395	0.21786	0.22154	0.22603	0.23157	0.23741	0.2435	0.24922	0.25623	0.26411
143	1e-05	1e-05	1e-05	1e-05	1e-05	1e-05	0.0043608	0.012568	0.020661	0.027314	0.033436	0.038535	0.043837	0.050707	0.057847	0.065754	0.073733	0.082443	0.091048	0.09991	0.10919	0.11857	0.12831	0.13847	0.14823	0.15761	0.1674	0.17762	0.18807	0.19912	0.21012	0.22139	0.23316	0.2448	0.25564	0.26697	0.2793	0.29217	0.3056	0.31942	0.33333	0.34755	0.3626	0.37817	0.39517	0.41386	0.43347	NaN	NaN
144	1e-05	1e-05	1e-05	1e-05	1e-05	1e-05	1e-05	0.00020394	0.0011023	0.0019198	0.0030205	0.0045228	0.0063138	0.0088081	0.011483	0.014539	0.018117	0.021688	0.025023	0.028114	0.031541	0.034948	0.038299	0.04191	0.045529	0.049404	0.053438	0.057029	0.060913	0.064952	0.069214	0.07351	0.077952	0.082378	0.086594	0.09035	0.09383	0.096899	0.10042	0.10402	0.10765	0.11122	0.11497	0.11887	0.1233	0.12762	0.13263	0.13845	0.14531
145	0.00034462	0.0023262	0.0039982	0.0056649	0.0074458	0.0096393	0.012228	0.015479	0.019487	0.023933	0.028803	0.033969	0.039544	0.046164	0.053308	0.061229	0.0699	0.079032	0.088411	0.098168	0.10869	0.11984	0.13168	0.14439	0.15766	0.17176	0.18661	0.20157	0.21725	0.23356	0.25033	0.26748	0.2849	0.30277	0.32079	0.33907	0.35746	0.37608	0.39606	NaN	NaN	NaN	NaN	NaN	NaN	NaN	NaN	NaN	NaN
146	0.00028751	1e-05	1e-05	1e-05	1e-05	0.00035133	0.0017149	0.0039439	0.0076792	0.012346	0.018004	0.02476	0.032481	0.04181	0.052491	0.064267	0.076939	0.090393	0.10418	0.118	0.13212	0.14741	0.16303	0.18	0.19709	0.21506	0.235	0.25658	NaN	NaN	NaN	NaN	NaN	NaN	NaN	NaN	NaN	NaN	NaN	NaN	NaN	NaN	NaN	NaN	NaN	NaN	NaN	NaN	NaN
147	1e-05	1e-05	1e-05	1e-05	1e-05	0.0015909	0.0041154	0.0070013	0.010862	0.014305	0.01777	0.020607	0.023871	0.028777	0.034243	0.040278	0.047175	0.054701	0.062489	0.069964	0.07846	0.08767	0.096849	0.10634	0.11562	0.12443	0.13346	0.14191	0.15078	0.15961	0.1687	0.17736	0.1858	0.19447	0.20289	0.21138	0.22081	0.23044	0.24097	0.25154	0.26227	0.27386	0.28668	0.3003	0.3161	0.33328	0.35194	0.37247	NaN
148	1e-05	1e-05	1e-05	1e-05	1e-05	1e-05	0.0040438	0.011954	0.017764	0.022521	0.026922	0.031057	0.035306	0.039358	0.043089	0.046825	0.051119	0.055551	0.059721	0.064579	0.069133	0.073866	0.07848	0.082653	0.086628	0.090905	0.095353	0.10059	0.10638	0.11252	0.11847	0.12521	0.13107	0.13717	0.14407	0.15199	0.15949	0.16682	0.17339	0.17911	0.1843	0.18971	0.1954	0.202	0.20839	0.2145	0.21958	0.22536	0.23167
149	0.0022101	9.6359e-05	1e-05	1e-05	1e-05	1e-05	1e-05	1e-05	0.0030385	0.0066622	0.01039	0.014258	0.017844	0.021376	0.02446	0.027356	0.029933	0.032336	0.034267	0.03602	0.037893	0.039694	0.041954	0.044786	0.047703	0.050895	0.054215	0.057962	0.061552	0.065746	0.069795	0.073886	0.078199	0.082637	0.087111	0.091343	0.095853	0.10047	0.10477	0.10934	0.11365	0.11854	0.1233	0.12823	0.13289	0.13721	0.14182	0.14662	0.15145
150	0.13529	0.11457	0.093773	0.075061	0.058274	0.044653	0.032321	0.020982	0.012628	0.0060972	0.0021756	1e-05	1e-05	1e-05	0.00087707	0.0031895	0.0056509	0.01042	0.01814	0.027628	0.038193	0.049435	0.062265	0.077281	0.092857	0.10923	0.12723	0.14757	0.16881	0.19028	0.21221	NaN	NaN	NaN	NaN	NaN	NaN	NaN	NaN	NaN	NaN	NaN	NaN	NaN	NaN	NaN	NaN	NaN	NaN
151	1e-05	1e-05	1e-05	1e-05	1e-05	1e-05	1e-05	0.00048287	0.00063292	0.0010021	0.001886	0.0029631	0.0042765	0.0060588	0.0074829	0.0088831	0.010795	0.013173	0.015652	0.018751	0.022073	0.025413	0.029388	0.033859	0.038487	0.043579	0.04914	0.055018	0.060841	0.066954	0.072853	0.078777	0.084884	0.090452	0.095923	0.10148	0.10666	0.11183	0.11656	0.12113	0.12546	0.13016	0.13504	0.13986	0.14494	0.14982	0.15453	0.15978	0.16484
152	1e-05	1e-05	1e-05	1e-05	0.00023815	0.0023624	0.004927	0.0078066	0.010544	0.013309	0.016474	0.019899	0.023558	0.027614	0.03193	0.036184	0.040842	0.045916	0.051658	0.057965	0.065017	0.072123	0.07991	0.088446	0.097063	0.10585	0.11518	0.12491	0.13462	0.14441	0.15392	0.16308	0.17239	0.18166	0.19073	0.19982	0.20923	0.21843	0.2274	0.23682	0.24628	0.25646	0.26735	0.27923	0.29291	0.30877	0.32757	NaN	NaN
153	1e-05	1e-05	1e-05	1e-05	1e-05	1e-05	0.0023124	0.0067441	0.0089404	0.010575	0.011852	0.013369	0.014889	0.016993	0.018964	0.020777	0.023664	0.026567	0.028964	0.031838	0.034536	0.037666	0.040744	0.044173	0.046958	0.049954	0.053887	0.058218	0.063355	0.069488	0.075554	0.082022	0.088103	0.094024	0.10013	0.10711	0.11381	0.12027	0.12642	0.13182	0.13605	0.14055	0.14524	0.15011	0.15536	0.16044	0.16476	0.16957	0.17411
154	0.008647	0.0056985	0.0033846	0.001469	0.00024656	1e-05	1e-05	1e-05	1e-05	1e-05	1e-05	0.0013052	0.0030131	0.0045809	0.0062138	0.0076403	0.0089183	0.010108	0.011259	0.012765	0.014178	0.015345	0.016901	0.018435	0.020141	0.02201	0.024144	0.026846	0.030186	0.034125	0.03754	0.041375	0.045157	0.049208	0.05369	0.058368	0.062809	0.067159	0.070972	0.074294	0.077259	0.080546	0.083714	0.087242	0.090288	0.093264	0.096048	0.099175	0.10229
155	0.018503	0.013724	0.0090099	0.0052387	0.0026107	1e-05	1e-05	1e-05	1e-05	1e-05	1e-05	0.00026881	0.0025395	0.0057516	0.0084036	0.011125	0.014645	0.018335	0.022814	0.027639	0.032844	0.03817	0.044529	0.051943	0.059384	0.067971	0.077118	0.086714	0.096656	0.10707	0.11768	0.12854	0.13959	0.15064	0.16152	0.17303	0.18481	0.19657	0.2084	0.22013	0.23155	0.24338	0.25558	0.26868	0.28286	0.29893	0.317	NaN	NaN
156	1e-05	1e-05	1e-05	1e-05	1e-05	1e-05	2.414e-05	0.0018593	0.0039564	0.0067623	0.010032	0.014	0.01849	0.023797	0.029508	0.035474	0.041934	0.049036	0.056672	0.064879	0.073696	0.08305	0.093241	0.10427	0.11533	0.12687	0.13899	0.15156	0.16448	0.17865	0.19453	0.2129	0.23466	NaN	NaN	NaN	NaN	NaN	NaN	NaN	NaN	NaN	NaN	NaN	NaN	NaN	NaN	NaN	NaN
157	0.0027039	0.0014938	0.00054475	1e-05	1e-05	1e-05	0.00014198	0.0010925	0.0023064	0.0041168	0.0063994	0.009085	0.012071	0.015557	0.01918	0.023149	0.027748	0.033285	0.039277	0.046039	0.053372	0.061084	0.069695	0.079123	0.088991	0.09945	0.11039	0.12168	0.13296	0.14472	0.15655	0.16853	0.18081	0.19309	0.20556	0.21863	0.23274	0.24806	0.26508	0.28412	NaN	NaN	NaN	NaN	NaN	NaN	NaN	NaN	NaN
158	1e-05	1e-05	1e-05	1e-05	1e-05	1e-05	0.00037114	0.0016615	0.0027773	0.0041617	0.0058198	0.0078442	0.010204	0.013065	0.016003	0.018768	0.021809	0.025343	0.029367	0.033884	0.038992	0.044517	0.050805	0.05791	0.065325	0.073194	0.081953	0.091443	0.10126	0.11144	0.12162	0.13171	0.14198	0.15226	0.16242	0.17261	0.18307	0.1933	0.20358	0.21379	0.22465	0.23752	0.25304	0.2713	NaN	NaN	NaN	NaN	NaN
159	0.013146	0.0086571	0.0045991	0.0014152	1e-05	1e-05	1e-05	1e-05	1e-05	1e-05	0.0006777	0.0034675	0.0065565	0.010278	0.013337	0.016323	0.019973	0.023601	0.027685	0.032198	0.037089	0.042232	0.048152	0.054905	0.061767	0.069462	0.077538	0.085944	0.094663	0.10403	0.11329	0.12265	0.13208	0.14137	0.1507	0.16017	0.16997	0.1799	0.18942	0.19861	0.20708	0.21597	0.2248	0.23382	0.24326	0.25257	0.26224	0.27301	0.28582
160	1e-05	1e-05	1e-05	1e-05	0.0011636	0.0088533	0.016486	0.024151	0.031623	0.038092	0.044221	0.050273	0.05589	0.061517	0.066923	0.072539	0.077672	0.082788	0.088024	0.093033	0.098219	0.10335	0.1083	0.11338	0.11895	0.12452	0.12992	0.13547	0.14105	0.14668	0.15225	0.15753	0.16272	0.16844	0.17477	0.181	0.18724	0.19363	0.20023	0.207	0.21351	0.22059	0.22869	0.23695	0.24459	0.25185	0.2591	0.26684	0.27435
161	0.0021043	0.00068465	1e-05	1e-05	1e-05	1e-05	0.00074627	0.0030518	0.0056672	0.0087673	0.012262	0.01654	0.021171	0.026199	0.031122	0.036194	0.041559	0.047107	0.052735	0.05866	0.064771	0.071079	0.077799	0.085065	0.092316	0.099954	0.10781	0.11586	0.12386	0.13207	0.14037	0.14874	0.15752	0.16727	0.17931	0.19501	0.21514	0.24001	NaN	NaN	NaN	NaN	NaN	NaN	NaN	NaN	NaN	NaN	NaN
162	0.010093	0.0079782	0.0060617	0.0043951	0.0029936	0.0016775	0.00055369	1e-05	1e-05	1e-05	1e-05	1e-05	0.00039251	0.0012845	0.0020166	0.0030753	0.0044755	0.0064313	0.0086572	0.011302	0.014281	0.017207	0.020702	0.024753	0.029098	0.033953	0.038955	0.044187	0.049498	0.055025	0.060485	0.06582	0.071663	0.077373	0.083124	0.089019	0.095059	0.10113	0.10717	0.11316	0.11906	0.12514	0.13155	0.1377	0.14408	0.15008	0.1558	0.16151	0.16704
163	0.020842	0.01457	0.0089316	0.0043057	0.00072653	1e-05	1e-05	1e-05	1e-05	1e-05	1e-05	0.0027813	0.0073138	0.01263	0.017844	0.02375	0.030573	0.037942	0.046137	0.055076	0.064636	0.074594	0.085455	0.096801	0.10841	0.12069	0.13328	0.14621	0.15924	0.17306	0.1866	0.20026	0.21421	0.22799	0.24232	0.25693	0.27237	0.28866	0.30582	0.32422	NaN	NaN	NaN	NaN	NaN	NaN	NaN	NaN	NaN
164	0.0083943	0.0051353	0.0024459	0.00037737	1e-05	1e-05	1e-05	1e-05	1e-05	1e-05	0.001214	0.003293	0.0055961	0.0079793	0.0099907	0.011821	0.013759	0.015883	0.017854	0.020252	0.022926	0.02566	0.028899	0.032621	0.036493	0.040711	0.045222	0.050176	0.054848	0.059877	0.06445	0.068863	0.07353	0.077961	0.082271	0.086623	0.091105	0.095568	0.099742	0.10422	0.10852	0.11345	0.11873	0.12412	0.12975	0.13534	0.14088	0.14652	0.15224
165	0.049589	0.040152	0.031662	0.024365	0.01808	0.01207	0.0073605	0.0035962	0.00051577	1e-05	1e-05	1e-05	1e-05	1e-05	1e-05	0.00032847	0.0016864	0.0030871	0.0048996	0.0072179	0.0096071	0.012216	0.01571	0.019681	0.024014	0.028881	0.03414	0.039658	0.045397	0.051563	0.057475	0.063662	0.070028	0.076279	0.082644	0.08921	0.096102	0.1028	0.10951	0.11617	0.12268	0.12955	0.1365	0.14364	0.15106	0.1583	0.16527	0.17226	0.17957
166	0.014604	0.011097	0.0078531	0.0050799	0.0029544	0.0012151	1e-05	1e-05	1e-05	1e-05	1e-05	0.00057481	0.0021813	0.0041321	0.0059727	0.0077905	0.0096164	0.012121	0.015024	0.018241	0.021594	0.024848	0.028855	0.033096	0.037607	0.042651	0.048093	0.054128	0.060179	0.066421	0.072979	0.079607	0.086831	0.093973	0.10144	0.10918	0.11709	0.12513	0.13303	0.14091	0.14871	0.15657	0.16471	0.17256	0.18057	0.18842	0.19578	0.20304	0.21002
167	0.059018	0.046467	0.034676	0.02504	0.017014	0.010034	0.0044272	0.00013215	1e-05	1e-05	1e-05	1e-05	1e-05	1e-05	0.00069678	0.0012394	0.0017789	0.0024097	0.0029316	0.0032103	0.0032932	0.0033015	0.003558	0.0039134	0.0038872	0.0042944	0.0048994	0.0055126	0.0057692	0.0063933	0.0069154	0.0075914	0.0082419	0.0088603	0.0098508	0.011105	0.012587	0.013992	0.015401	0.017283	0.018953	0.021167	0.023541	0.026116	0.02871	0.030901	0.032991	0.03509	0.037129
168	0.021816	0.01713	0.0128	0.0091469	0.005778	0.0024981	0.00032138	1e-05	1e-05	1e-05	1e-05	1e-05	1e-05	0.00074175	0.0013294	0.0018314	0.002244	0.0026774	0.0027498	0.002986	0.0032506	0.0032471	0.0035825	0.0042733	0.0046608	0.0053879	0.0063715	0.0076939	0.0089891	0.010646	0.011913	0.013017	0.014602	0.016032	0.017492	0.019282	0.021225	0.023206	0.025049	0.026981	0.028732	0.030975	0.033841	0.036502	0.039239	0.041766	0.044025	0.046177	0.048277
169	0.0038919	0.0025671	0.0015813	0.0006541	3.0986e-05	1e-05	1e-05	1e-05	1e-05	1e-05	1e-05	0.00092446	0.0021714	0.0036302	0.005182	0.0069964	0.0092397	0.012103	0.015079	0.018418	0.022114	0.026174	0.030918	0.036148	0.041673	0.047677	0.053951	0.060701	0.067497	0.07479	0.082008	0.089305	0.096819	0.10428	0.11184	0.11955	0.12733	0.1353	0.14315	0.15095	0.15873	0.16683	0.17512	0.18328	0.19153	0.19979	0.20784	0.21616	0.22424
170	0.039324	0.028592	0.018808	0.010852	0.0041761	1e-05	1e-05	1e-05	1e-05	1e-05	1e-05	0.0017559	0.0083385	0.016083	0.024161	0.033336	0.043939	0.055012	0.067014	0.080163	0.094196	0.1093	0.1263	0.14486	0.16531	0.18841	0.21451	NaN	NaN	NaN	NaN	NaN	NaN	NaN	NaN	NaN	NaN	NaN	NaN	NaN	NaN	NaN	NaN	NaN	NaN	NaN	NaN	NaN	NaN
171	0.022503	0.017166	0.012172	0.008275	0.0049184	0.0018703	1e-05	1e-05	1e-05	1e-05	1e-05	1e-05	0.00028237	0.001852	0.0028636	0.0040832	0.0053859	0.006622	0.0078697	0.0091589	0.010246	0.011375	0.013026	0.014851	0.016844	0.019027	0.021343	0.023901	0.026426	0.029403	0.032081	0.034878	0.037655	0.040293	0.043087	0.045741	0.048753	0.051511	0.05416	0.056752	0.059104	0.061835	0.064626	0.067638	0.070895	0.073967	0.077064	0.079978	0.083054
172	0.014419	0.010582	0.0072585	0.0043036	0.0018913	1e-05	1e-05	1e-05	1e-05	1e-05	1e-05	0.00015509	0.0021164	0.0045266	0.0069871	0.009798	0.012937	0.016697	0.020653	0.024828	0.029192	0.033643	0.038682	0.044299	0.050093	0.056125	0.062328	0.068786	0.075324	0.082181	0.089105	0.096134	0.10346	0.11066	0.11803	0.12564	0.13356	0.14159	0.14953	0.15751	0.16559	0.17401	0.18275	0.19139	0.20033	0.20918	0.21778	0.22668	0.23562
173	0.10179	0.089611	0.07859	0.068445	0.05915	0.050782	0.044007	0.039	0.035045	0.031902	0.029547	0.027876	0.026867	0.025815	0.024408	0.023249	0.021778	0.020068	0.01773	0.015274	0.012947	0.010607	0.0089257	0.0073303	0.0058759	0.004698	0.0033214	0.0025204	0.0018195	0.0016682	0.0014798	0.0013869	0.0012891	0.00088075	0.00079878	0.00078459	0.00088385	0.0010216	0.00084911	0.00078949	0.0005199	0.00030017	1e-05	1e-05	0.00036908	0.00030339	1e-05	1e-05	1e-05
174	0.035507	0.027515	0.020119	0.013785	0.0081074	0.0031326	1e-05	1e-05	1e-05	1e-05	1e-05	1e-05	0.00040461	0.0031236	0.0054525	0.0079284	0.010369	0.013047	0.015532	0.01833	0.021173	0.023967	0.027092	0.030704	0.034121	0.038008	0.04217	0.046601	0.050817	0.055531	0.060032	0.064361	0.06892	0.073324	0.077554	0.082039	0.086609	0.091271	0.096029	0.10109	0.1058	0.11088	0.11654	0.12228	0.12824	0.13419	0.13999	0.14581	0.15152
175	0.019277	0.013666	0.0088691	0.0050142	0.0017133	1e-05	1e-05	1e-05	1e-05	1e-05	1e-05	0.0012121	0.0055748	0.010837	0.016519	0.023613	0.032064	0.041953	0.05328	0.066518	0.081387	0.098177	0.11729	0.13834	0.16129	0.18677	0.21472	NaN	NaN	NaN	NaN	NaN	NaN	NaN	NaN	NaN	NaN	NaN	NaN	NaN	NaN	NaN	NaN	NaN	NaN	NaN	NaN	NaN	NaN
176	0.0089886	0.0048399	0.0013207	1e-05	1e-05	1e-05	1e-05	1e-05	1e-05	0.0012885	0.0056448	0.011191	0.018005	0.025797	0.034056	0.043213	0.053211	0.064167	0.075963	0.088653	0.10211	0.11635	0.13177	0.14808	0.16561	0.1848	0.20581	0.2292	0.25518	NaN	NaN	NaN	NaN	NaN	NaN	NaN	NaN	NaN	NaN	NaN	NaN	NaN	NaN	NaN	NaN	NaN	NaN	NaN	NaN
177	1e-05	1e-05	1e-05	1e-05	1e-05	1e-05	0.00069313	0.0019705	0.0031442	0.0043706	0.005838	0.0073299	0.009093	0.011256	0.013446	0.015733	0.01821	0.021241	0.024533	0.02814	0.032107	0.036177	0.040796	0.045729	0.050665	0.055881	0.061511	0.067564	0.073583	0.080188	0.086898	0.0937	0.10067	0.10786	0.11544	0.12354	0.13207	0.14088	0.14985	0.15959	0.17033	0.18319	0.19917	0.21859	NaN	NaN	NaN	NaN	NaN
178	0.010308	0.0075898	0.0052392	0.003274	0.0018454	0.00080904	1e-05	1e-05	1e-05	1e-05	1e-05	1e-05	0.00012957	0.0011637	0.0019633	0.0025267	0.0030807	0.0040887	0.0053365	0.0067787	0.0084136	0.0099593	0.011925	0.014237	0.016559	0.019208	0.022166	0.02531	0.028287	0.031555	0.034735	0.038042	0.041504	0.044851	0.048285	0.051986	0.055681	0.059372	0.063036	0.066765	0.070333	0.0741	0.077875	0.081759	0.085741	0.08962	0.093125	0.09699	0.10077
179	1e-05	1e-05	1e-05	1e-05	1e-05	1e-05	0.00037362	0.001173	0.002328	0.003823	0.0058063	0.0082451	0.011007	0.014165	0.017354	0.020662	0.024189	0.028646	0.033827	0.03957	0.046048	0.052838	0.060536	0.069161	0.078472	0.088677	0.099854	0.11202	0.12462	0.13822	0.15271	0.16855	0.18685	0.20787	0.23223	NaN	NaN	NaN	NaN	NaN	NaN	NaN	NaN	NaN	NaN	NaN	NaN	NaN	NaN
180	0.25596	0.2119	0.1711	0.1341	0.098853	0.069977	0.046475	0.026933	0.01442	0.0056553	0.00048429	1e-05	1e-05	1e-05	1e-05	1e-05	0.0011664	0.001547	0.0020626	0.0022454	0.0015597	0.0017066	0.0044391	0.0067359	0.0095882	0.011216	0.013749	0.01581	0.018434	0.02161	0.023701	0.02666	0.029573	0.031523	0.034164	0.037034	0.041265	0.044541	0.048967	0.052806	0.057267	0.06323	0.068659	0.074451	0.081715	0.088975	0.09778	0.10812	NaN
181	0.0010598	0.00012969	1e-05	1e-05	1e-05	1e-05	1e-05	1e-05	0.00064879	0.0018051	0.0033192	0.0052024	0.0072883	0.0096712	0.011963	0.014125	0.016103	0.018571	0.021292	0.024197	0.027199	0.030048	0.033318	0.036908	0.040384	0.044098	0.048206	0.052693	0.057011	0.061515	0.065924	0.070399	0.075105	0.079657	0.084323	0.089397	0.094651	0.099992	0.10534	0.11081	0.11619	0.12191	0.1278	0.13358	0.13948	0.14525	0.1506	0.15598	0.16105
182	0.088599	0.069534	0.053176	0.039896	0.027643	0.016767	0.0081151	0.0010411	1e-05	1e-05	1e-05	1e-05	1e-05	1e-05	0.00052419	0.0021268	0.0042867	0.0058538	0.0071114	0.0079224	0.0072725	0.0074826	0.0088778	0.01037	0.01164	0.012579	0.013502	0.014435	0.015575	0.017752	0.019428	0.021698	0.022953	0.02414	0.025712	0.028134	0.031219	0.033997	0.036824	0.03968	0.042411	0.045652	0.048903	0.052861	0.057017	0.060611	0.063503	0.066242	0.069632
183	0.024552	0.017771	0.011306	0.0061574	0.0022157	1e-05	1e-05	1e-05	1e-05	1e-05	0.0015499	0.006345	0.012186	0.0191	0.026389	0.034427	0.043489	0.053279	0.063645	0.074655	0.08602	0.097438	0.11001	0.12327	0.13699	0.15133	0.16605	0.18128	0.19685	0.21332	0.22985	0.24671	0.26392	0.28091	0.29839	0.31604	0.3338	0.35139	0.36848	0.3852	0.40113	0.41691	0.43268	0.44869	0.46546	0.48234	0.49969	NaN	NaN
184	0.025425	0.019392	0.013578	0.0086951	0.0050467	0.0014086	1e-05	1e-05	1e-05	1e-05	1e-05	1e-05	0.0012168	0.0040911	0.0069912	0.0099875	0.01343	0.017368	0.021312	0.02545	0.029486	0.033306	0.037538	0.042282	0.047245	0.052638	0.057943	0.063587	0.069187	0.075434	0.081711	0.088214	0.094754	0.10115	0.10755	0.11406	0.12047	0.12713	0.13364	0.14007	0.14598	0.15205	0.15822	0.16444	0.17103	0.17741	0.18374	0.19048	0.197
185	0.020222	0.015203	0.011015	0.0072174	0.0039539	0.0012024	1e-05	1e-05	1e-05	1e-05	1e-05	1e-05	0.000814	0.0027403	0.0045958	0.0065668	0.0084516	0.010718	0.01343	0.016413	0.019465	0.022359	0.025449	0.028917	0.032422	0.036281	0.040449	0.044816	0.049193	0.053663	0.058005	0.062285	0.066753	0.071121	0.075513	0.080051	0.084451	0.088681	0.092949	0.097111	0.10093	0.10494	0.10917	0.11325	0.11758	0.12182	0.12581	0.13015	0.13459
186	0.037639	0.029255	0.021683	0.015087	0.0094702	0.0048251	0.0012352	1e-05	1e-05	1e-05	1e-05	1e-05	1e-05	0.00082426	0.002178	0.0034458	0.0044503	0.0054672	0.0065006	0.0073894	0.0084733	0.0095021	0.010759	0.012388	0.013928	0.015631	0.01758	0.019894	0.022324	0.025222	0.02797	0.030617	0.033401	0.036125	0.038815	0.041491	0.044235	0.046759	0.049106	0.051349	0.053052	0.055185	0.057427	0.05954	0.061703	0.063889	0.066069	0.068417	0.070864
187	0.010443	0.0066086	0.0030673	0.00061038	1e-05	1e-05	1e-05	1e-05	1e-05	1e-05	0.0012231	0.0043797	0.0076877	0.011359	0.014592	0.017537	0.020894	0.024338	0.027729	0.031111	0.034205	0.03703	0.040218	0.043921	0.047424	0.051427	0.055494	0.059881	0.064415	0.069452	0.074462	0.079642	0.084635	0.089282	0.093969	0.098869	0.10376	0.10885	0.11374	0.11842	0.12267	0.12706	0.13151	0.1363	0.14145	0.1462	0.15099	0.15597	0.16072
188	2.7957e-05	1e-05	1e-05	1e-05	1e-05	1e-05	1e-05	0.00050794	0.00095189	0.001726	0.0028076	0.0044822	0.0062909	0.0084544	0.010664	0.012995	0.015527	0.018517	0.022032	0.02597	0.030549	0.035574	0.041179	0.047549	0.054306	0.061734	0.070064	0.079188	0.088683	0.098874	0.10906	0.11928	0.12976	0.14065	0.15231	0.16536	0.18041	0.19759	0.21753	NaN	NaN	NaN	NaN	NaN	NaN	NaN	NaN	NaN	NaN
189	0.03885	0.029833	0.021633	0.014934	0.0099748	0.0050308	0.00081858	1e-05	1e-05	1e-05	1e-05	1e-05	1e-05	0.001834	0.0042493	0.0066191	0.0095687	0.013042	0.016541	0.020254	0.023821	0.02708	0.030808	0.034879	0.038844	0.043214	0.047483	0.051932	0.05626	0.061009	0.065582	0.07003	0.074433	0.078262	0.082159	0.086386	0.090426	0.094664	0.098647	0.10246	0.10586	0.10929	0.11291	0.11665	0.12088	0.12485	0.12867	0.13272	0.13646
190	0.0024383	0.00099295	1e-05	1e-05	1e-05	1e-05	1e-05	2.0072e-05	0.00085285	0.0019512	0.0030742	0.0047736	0.006494	0.0085529	0.010255	0.011674	0.012977	0.014391	0.015904	0.017701	0.019936	0.022247	0.024721	0.027507	0.030085	0.032883	0.035781	0.038968	0.041839	0.044951	0.047757	0.050133	0.052518	0.054766	0.056918	0.059285	0.061602	0.063791	0.065868	0.068036	0.069887	0.072142	0.074874	0.077672	0.080517	0.083308	0.085888	0.08857	0.091355
191	0.010919	0.0077024	0.0050361	0.0027807	0.001284	1e-05	1e-05	1e-05	1e-05	1e-05	0.00014915	0.0016743	0.0036868	0.0059723	0.0080015	0.0098631	0.011685	0.013787	0.015993	0.018565	0.021325	0.024361	0.027625	0.031029	0.034149	0.037493	0.041007	0.044967	0.048888	0.052972	0.056764	0.060446	0.063958	0.067248	0.070548	0.074353	0.078267	0.082129	0.085604	0.089006	0.092203	0.095795	0.09964	0.10359	0.10768	0.11167	0.11534	0.11908	0.12275
192	0.010272	0.0067769	0.0041656	0.0018133	1e-05	1e-05	1e-05	1e-05	1e-05	1e-05	8.125e-05	0.002081	0.0042317	0.0062971	0.0081095	0.00999	0.011415	0.013176	0.015015	0.017138	0.019258	0.021421	0.023863	0.026556	0.029243	0.032526	0.035983	0.039963	0.044012	0.048204	0.05215	0.05615	0.06016	0.063927	0.067604	0.071485	0.07516	0.078761	0.082239	0.085451	0.088566	0.092089	0.095686	0.09911	0.10279	0.10663	0.11018	0.11375	0.11745
193	0.0051741	0.0031761	0.0014829	2.3237e-05	1e-05	1e-05	1e-05	1e-05	1e-05	1e-05	0.0015596	0.0036478	0.0063807	0.0095347	0.012507	0.015628	0.018901	0.022356	0.026163	0.030302	0.034497	0.038748	0.043343	0.048196	0.053036	0.058385	0.064042	0.070045	0.076139	0.082471	0.088626	0.094844	0.10121	0.10765	0.11415	0.12092	0.12776	0.13456	0.14119	0.14777	0.15415	0.16097	0.16812	0.17532	0.18259	0.18977	0.19669	0.20364	0.21057
194	0.0014972	0.00049482	1e-05	1e-05	1e-05	1e-05	0.00043177	0.0015385	0.0029339	0.004899	0.0075884	0.011251	0.015213	0.019867	0.024705	0.029694	0.035125	0.041176	0.047771	0.054769	0.062396	0.070087	0.078161	0.086986	0.096261	0.10634	0.11707	0.1286	0.14068	0.15336	0.16633	0.17952	0.19339	0.20742	0.22184	0.23685	0.25268	0.2699	0.2883	0.3079	0.32935	NaN	NaN	NaN	NaN	NaN	NaN	NaN	NaN
195	0.019476	0.012977	0.0073459	0.002434	1e-05	1e-05	1e-05	1e-05	1e-05	1e-05	0.0013732	0.0055659	0.010219	0.015035	0.019654	0.024151	0.02864	0.032832	0.036292	0.039208	0.041925	0.044518	0.04712	0.049813	0.052442	0.05505	0.057799	0.060484	0.062788	0.065973	0.068924	0.071739	0.074708	0.077962	0.081356	0.08477	0.088726	0.092553	0.096471	0.10097	0.10525	0.11028	0.11602	0.12178	0.12745	0.13314	0.13913	0.14505	0.15121
196	0.0031799	0.0017249	0.00032581	1e-05	1e-05	1e-05	1e-05	1e-05	0.00021608	0.0022349	0.0048251	0.0078629	0.011299	0.015312	0.019372	0.023594	0.028048	0.032594	0.03733	0.042251	0.047136	0.05187	0.056791	0.061783	0.066687	0.072065	0.077565	0.083375	0.089681	0.096394	0.10315	0.10997	0.11719	0.12455	0.1322	0.14022	0.148	0.1559	0.16346	0.17075	0.17736	0.18416	0.1913	0.19788	0.20444	0.21088	0.2168	0.22284	0.22872
197	0.0023184	0.00094039	1.4892e-05	1e-05	1e-05	0.00077489	0.0022757	0.0043639	0.0068251	0.0098212	0.013388	0.01731	0.021286	0.025366	0.029173	0.032681	0.035729	0.038494	0.041004	0.043423	0.045952	0.048346	0.051334	0.055181	0.059192	0.06363	0.068715	0.074614	0.081212	0.088855	0.097019	0.10564	0.11521	0.12527	0.13586	0.1476	0.16025	0.17383	0.18893	0.2058	0.22455	0.24641	NaN	NaN	NaN	NaN	NaN	NaN	NaN
198	0.0063264	0.004085	0.0023221	0.00074859	1e-05	1e-05	1e-05	1e-05	1e-05	1e-05	0.00037648	0.0023576	0.0047485	0.0074536	0.01027	0.013205	0.016169	0.019503	0.023147	0.026982	0.030884	0.034603	0.038614	0.042948	0.0474	0.052123	0.057091	0.062457	0.067798	0.07336	0.078796	0.084252	0.089938	0.09554	0.10121	0.10691	0.1126	0.11822	0.12368	0.12923	0.13451	0.14015	0.14609	0.15201	0.15811	0.16403	0.16978	0.17565	0.18152
199	1e-05	1e-05	1e-05	1e-05	0.00018953	0.0010943	0.0021312	0.0034821	0.0050492	0.0072998	0.010008	0.013482	0.01741	0.021792	0.026337	0.030962	0.035918	0.041463	0.04743	0.053738	0.060392	0.067134	0.074251	0.081742	0.089408	0.09757	0.10619	0.11524	0.12451	0.13397	0.14352	0.15314	0.16299	0.17278	0.18255	0.19232	0.20193	0.2113	0.22024	0.229	0.23753	0.2462	0.25493	0.26335	0.2719	0.28043	0.28881	0.29736	0.30605
200	0.0040377	0.002265	0.00082287	1e-05	1e-05	1e-05	1e-05	1e-05	1e-05	0.00026983	0.0015503	0.0033167	0.0054862	0.0080893	0.010415	0.012556	0.014498	0.016911	0.019954	0.023282	0.0266	0.029804	0.033422	0.037089	0.040457	0.044371	0.048688	0.053372	0.057947	0.062622	0.067276	0.072044	0.077112	0.081821	0.086533	0.091659	0.0964	0.101	0.10549	0.10992	0.114	0.11823	0.12256	0.12647	0.13058	0.13468	0.13835	0.14241	0.14637
201	0.029388	0.021555	0.014509	0.0087658	0.0043303	0.00046993	1e-05	1e-05	1e-05	1e-05	1e-05	1e-05	0.0027883	0.0062432	0.0093779	0.012517	0.015484	0.018561	0.021508	0.024473	0.027249	0.029819	0.032771	0.03596	0.039055	0.042544	0.045966	0.04992	0.054062	0.058733	0.063279	0.067946	0.072569	0.077056	0.08174	0.086852	0.091828	0.097084	0.10232	0.10745	0.11218	0.11727	0.12254	0.12823	0.13425	0.14006	0.14555	0.15147	0.15731
202	0.0028993	0.0011266	1e-05	1e-05	1e-05	1e-05	1e-05	1e-05	0.00050106	0.0025535	0.0049808	0.0083297	0.012152	0.016592	0.021195	0.02598	0.031094	0.036976	0.043391	0.050447	0.058096	0.066269	0.075026	0.084649	0.094788	0.10594	0.11803	0.13121	0.14499	0.15969	0.17491	0.19059	0.20705	0.22418	0.24199	0.26052	0.27951	0.29934	0.31991	0.34161	0.36423	NaN	NaN	NaN	NaN	NaN	NaN	NaN	NaN
203	1e-05	1e-05	1e-05	1e-05	1e-05	1e-05	0.00017321	0.0005881	0.00097149	0.0018109	0.0029105	0.0044251	0.0061083	0.0078262	0.009373	0.011026	0.012922	0.01532	0.018064	0.021076	0.024152	0.027224	0.03078	0.034701	0.03884	0.04332	0.047976	0.052867	0.057862	0.063016	0.067978	0.072932	0.078135	0.082915	0.087728	0.092534	0.097369	0.10222	0.10691	0.11132	0.11554	0.12015	0.12497	0.12948	0.13434	0.13887	0.14307	0.14724	0.15115
204	0.006844	0.0055337	0.0041488	0.0027737	0.0017917	0.00076095	1e-05	1e-05	1e-05	1e-05	1e-05	1e-05	0.00014552	0.0010973	0.0018618	0.0024652	0.0033393	0.0045656	0.0058374	0.0071416	0.0085034	0.0099603	0.011774	0.013953	0.015961	0.018307	0.021073	0.024057	0.027224	0.030769	0.034089	0.037536	0.041157	0.044718	0.048152	0.05211	0.056157	0.060052	0.063773	0.067274	0.070571	0.074161	0.077817	0.081381	0.085071	0.088685	0.091891	0.095113	0.098312
205	0.0071864	0.0048485	0.0027817	0.0011191	1e-05	1e-05	1e-05	1e-05	1e-05	1e-05	8.7782e-05	0.0016509	0.0034988	0.0057921	0.0080538	0.01044	0.012969	0.016078	0.019321	0.022897	0.026645	0.030699	0.035479	0.041019	0.046962	0.053419	0.060257	0.067935	0.075854	0.084585	0.094007	0.10433	0.11548	0.12718	0.13973	0.15321	0.16789	0.18377	0.20048	0.21855	0.23788	0.25915	0.28257	NaN	NaN	NaN	NaN	NaN	NaN
206	0.0041472	0.001573	1e-05	1e-05	1e-05	1e-05	1e-05	1e-05	0.00036874	0.0024271	0.0052203	0.0088104	0.012907	0.017398	0.021857	0.026323	0.031276	0.03694	0.042892	0.049747	0.057179	0.065002	0.073522	0.082569	0.091951	0.10199	0.11261	0.12363	0.13474	0.14639	0.1577	0.16908	0.18089	0.1927	0.20483	0.2171	0.22952	0.24231	0.25586	0.27066	0.28735	0.30735	NaN	NaN	NaN	NaN	NaN	NaN	NaN
207	0.0053077	0.0028326	0.00062411	1e-05	1e-05	1e-05	1e-05	1e-05	1e-05	0.0021955	0.0055537	0.0092135	0.013277	0.017671	0.021988	0.026435	0.030843	0.035624	0.040067	0.044276	0.048061	0.051977	0.056335	0.060962	0.065435	0.070396	0.075441	0.080837	0.085941	0.091557	0.097172	0.10296	0.10859	0.11412	0.11975	0.12583	0.13178	0.13804	0.14412	0.15043	0.15648	0.16271	0.16936	0.17616	0.18321	0.19033	0.19714	0.20392	0.21042
208	0.034558	0.026238	0.01947	0.013076	0.0076971	0.0029569	1e-05	1e-05	1e-05	1e-05	1e-05	1e-05	0.00029415	0.0023146	0.0040407	0.005392	0.0066512	0.0076588	0.0083858	0.0092035	0.010034	0.011081	0.011997	0.013208	0.014269	0.015717	0.017526	0.019613	0.022021	0.024817	0.027528	0.030308	0.033193	0.036171	0.039106	0.042366	0.045719	0.049162	0.052543	0.055758	0.058891	0.062315	0.06595	0.069577	0.073549	0.077526	0.081335	0.085337	0.089222
209	0.011807	0.0085671	0.0056818	0.003095	0.0011346	1e-05	1e-05	1e-05	1e-05	1e-05	1e-05	0.00058023	0.0020852	0.0038195	0.0054525	0.0072566	0.0094695	0.01234	0.015326	0.018799	0.022621	0.026947	0.032165	0.038259	0.044955	0.052403	0.060465	0.069274	0.078274	0.088141	0.098242	0.10883	0.11996	0.13153	0.14335	0.15556	0.16842	0.18154	0.19476	0.20835	0.22192	0.23621	0.25108	0.26634	0.28221	0.29902	0.31707	0.33674	NaN
210	0.0046159	0.00019563	1e-05	1e-05	1e-05	1e-05	1e-05	1e-05	0.00023135	0.0012876	0.0048835	0.01106	0.018354	0.024744	0.030102	0.036354	0.04349	0.050802	0.058838	0.067509	0.075656	0.082797	0.089218	0.094901	0.10078	0.1073	0.11389	0.12078	0.12805	0.13549	0.14254	0.15019	0.15839	0.16695	0.17549	0.18426	0.19245	0.20067	0.20778	0.21467	0.22142	0.2286	0.23512	0.2414	0.24672	0.25236	0.25725	0.26226	0.26678
211	1e-05	1e-05	1e-05	1e-05	1e-05	1e-05	0.00019245	0.00069566	0.0013041	0.0020671	0.0028115	0.003636	0.0044695	0.0054711	0.0061509	0.0065582	0.0071419	0.0079594	0.0089099	0.0099698	0.011217	0.012432	0.013972	0.016055	0.018129	0.020459	0.023338	0.026606	0.030089	0.033769	0.03728	0.040727	0.044359	0.047905	0.051269	0.05486	0.058826	0.062612	0.066063	0.06925	0.072341	0.075669	0.079253	0.082896	0.086625	0.090228	0.093531	0.096743	0.099838
212	0.013633	0.010875	0.0078169	0.0070852	0.0058316	0.0046494	0.0028249	1e-05	1e-05	1e-05	1e-05	1e-05	1e-05	0.00015756	0.0022346	0.0042731	0.0077163	0.011423	0.0163	0.02155	0.027943	0.034396	0.041427	0.048751	0.055238	0.061771	0.069775	0.077584	0.086658	0.096125	0.10464	0.11294	0.12121	0.1294	0.13771	0.14707	0.15698	0.16597	0.17445	0.18141	0.18812	0.19522	0.20138	0.20725	0.21216	0.21619	0.21918	0.22146	0.22367
213	0.0022029	0.0012664	0.00051715	1e-05	1e-05	1e-05	1e-05	1e-05	1e-05	0.000319	0.0012941	0.0025476	0.004079	0.0059438	0.0077242	0.0096296	0.01163	0.014048	0.016835	0.019753	0.022734	0.026026	0.029846	0.034371	0.039023	0.044185	0.049771	0.055948	0.062187	0.068675	0.075153	0.082058	0.089209	0.096579	0.10391	0.11185	0.12024	0.12885	0.13741	0.14617	0.15517	0.16474	0.17484	0.18524	0.19597	0.20712	0.21833	0.23015	0.24255
214	1e-05	1e-05	1e-05	1e-05	1e-05	1e-05	0.00080311	0.0029354	0.0054777	0.0085116	0.011885	0.015454	0.019349	0.023393	0.027264	0.031145	0.035035	0.038985	0.042982	0.047008	0.051046	0.055025	0.05957	0.064672	0.070037	0.075991	0.08235	0.08914	0.096411	0.10437	0.11255	0.12098	0.13004	0.13923	0.14861	0.15842	0.16824	0.17842	0.18894	0.19943	0.20976	0.2206	0.23211	0.24357	0.25563	0.26866	0.28291	0.29982	0.31916
215	1e-05	1e-05	1e-05	1e-05	0.00069955	0.0024288	0.0042438	0.0061921	0.0080261	0.010102	0.012221	0.014277	0.01633	0.018604	0.02056	0.022709	0.024729	0.027046	0.029491	0.032359	0.035289	0.038406	0.042111	0.046519	0.051053	0.056094	0.061454	0.067237	0.073157	0.079567	0.085709	0.091759	0.097877	0.10394	0.10972	0.11571	0.12181	0.1278	0.13386	0.13995	0.1457	0.15177	0.15851	0.16542	0.17249	0.17997	0.18722	0.19466	0.20229
216	0.029001	0.018851	0.012237	0.0058548	0.0011257	1e-05	1e-05	1e-05	1e-05	1e-05	1e-05	0.0049023	0.01132	0.017585	0.023661	0.029086	0.03478	0.040229	0.045353	0.050453	0.055529	0.061197	0.06582	0.071131	0.075978	0.081995	0.088343	0.095034	0.10259	0.11072	0.11929	0.12837	0.1374	0.14732	0.15726	0.16831	0.1791	0.19086	0.20348	0.21644	0.22998	0.24482	NaN	NaN	NaN	NaN	NaN	NaN	NaN
217	1e-05	1e-05	4.6191e-05	0.00021013	0.00092653	0.0017832	0.003151	0.0049666	0.0069382	0.0095035	0.012296	0.01546	0.018896	0.022608	0.026326	0.030026	0.033798	0.037833	0.042048	0.046547	0.051176	0.055771	0.060669	NaN	NaN	NaN	NaN	NaN	NaN	NaN	NaN	NaN	NaN	NaN	NaN	NaN	NaN	NaN	NaN	NaN	NaN	NaN	NaN	NaN	NaN	NaN	NaN	NaN	NaN
218	0.00034875	1e-05	1e-05	1e-05	1e-05	1e-05	1e-05	0.00058447	0.0015874	0.0031078	0.0047531	0.0065087	0.0084765	0.010685	0.012459	0.014355	0.016351	0.018656	0.021105	0.023653	0.026167	0.028943	0.032399	0.036274	0.040049	0.04455	0.049106	0.053973	0.058896	0.063999	0.069034	0.074098	0.07906	0.083909	0.088792	0.094276	0.099744	0.10546	0.11126	0.11718	0.123	0.12929	0.13619	0.14339	0.15078	0.15827	0.1653	0.17244	0.17961
219	1e-05	1e-05	1e-05	1e-05	1e-05	1e-05	0.00088016	0.0028423	0.0049051	0.0072414	0.0097179	0.012373	0.015374	0.018675	0.021855	0.024837	0.027654	0.030579	0.033633	0.036896	0.040284	0.043718	0.047681	0.051878	0.056129	0.060889	0.06609	0.071953	0.077992	0.084569	0.091026	0.097532	0.10415	0.11076	0.11747	0.12432	0.13105	0.13772	0.14389	0.15001	0.15571	0.16165	0.16788	0.17412	0.18038	0.18651	0.19246	0.19865	0.20473
220	0.010745	0.0055492	0.0027013	1e-05	1e-05	1e-05	1e-05	1e-05	1e-05	8.0841e-05	0.0026394	0.0075544	0.012942	0.018761	0.023699	0.02843	0.03342	0.037944	0.042263	0.046323	0.050114	0.053789	0.05737	0.060996	0.063684	0.067747	0.072316	0.076924	0.08228	0.087856	0.093626	0.09974	0.10585	0.11202	0.11789	0.12447	0.13069	0.13684	0.14308	0.14928	0.15517	0.16119	0.16736	0.17408	0.18147	0.18967	0.19772	0.20593	0.21398
221	0.0042434	0.0027733	0.0016026	1e-05	1e-05	1e-05	1e-05	1e-05	1e-05	0.0003382	0.0013732	0.0027894	0.0045948	0.0067973	0.0093205	0.011523	0.013677	0.015923	0.018152	0.02073	0.023702	0.026909	0.030498	0.034176	0.037686	0.041615	0.046037	0.050943	0.055923	0.061343	0.066681	0.072012	0.077423	0.082865	0.088556	0.094829	0.10125	0.10766	0.11391	0.12041	0.12675	0.13338	0.14016	0.14709	0.15419	0.16144	0.16822	0.17519	0.18206
222	1e-05	1e-05	1e-05	1e-05	1e-05	1e-05	0.00084598	0.0028019	0.0040106	0.0051633	0.0065284	0.009332	0.012714	0.016199	0.019039	0.021779	0.024826	0.027598	0.030332	0.032914	0.035592	0.038054	0.040366	0.042157	0.043261	0.044838	0.046818	0.049167	0.052022	0.055441	0.059512	0.063351	0.067054	0.070773	0.074672	0.079416	0.084371	0.089335	0.094318	0.099104	0.10321	0.10701	0.11145	0.11625	0.12131	0.12661	0.13122	0.1358	0.14024
223	1e-05	1e-05	1e-05	1e-05	1e-05	1e-05	0.00046777	0.0016817	0.0030118	0.0047121	0.006666	0.0089242	0.011179	0.013575	0.015819	0.018061	0.020509	0.023206	0.026	0.029139	0.032484	0.03587	0.039453	0.043508	0.047731	0.052372	0.057177	0.062243	0.067397	0.073025	0.078488	0.083806	0.089204	0.094717	0.10015	0.1057	0.11128	0.1169	0.12225	0.12746	0.13227	0.13738	0.14285	0.14825	0.15364	0.159	0.16406	0.16905	0.17386
224	1e-05	1e-05	1e-05	1e-05	1e-05	1e-05	0.0010494	0.0032845	0.0053824	0.007687	0.01003	0.012175	0.014044	0.016097	0.017979	0.019507	0.020783	0.022093	0.023358	0.024858	0.026521	0.027957	0.029847	0.032269	0.034711	0.03751	0.040574	0.044008	0.047551	0.051607	0.055628	0.059359	0.063366	0.067302	0.07128	0.07557	0.079697	0.083933	0.088071	0.092121	0.095938	0.10003	0.10466	0.1093	0.1141	0.11871	0.12296	0.12745	0.13183
225	0.00083037	1e-05	1e-05	1e-05	1e-05	0.00017998	0.0012091	0.0025641	0.0041197	0.0064564	0.0096297	0.01357	0.018081	0.023174	0.028348	0.033899	0.039827	0.046229	0.05322	0.060674	0.068467	0.076105	0.084235	0.092449	0.10048	0.10869	0.11671	0.12491	0.13291	0.14103	0.14882	0.15617	0.1635	0.17045	0.17734	0.18449	0.19168	0.19886	0.20575	0.21254	0.21874	0.22516	0.23251	0.2409	0.25143	0.26485	0.28107	NaN	NaN
226	0.0036947	0.0018096	0.00023222	1e-05	1e-05	1e-05	1e-05	1e-05	0.001892	0.0045431	0.0078663	0.012026	0.016623	0.022022	0.027334	0.032776	0.038647	0.045048	0.051516	0.05813	0.065071	0.071952	0.079055	0.086614	0.09375	0.10149	0.10929	0.11707	0.12457	0.13246	0.14006	0.14719	0.15444	0.16146	0.16815	0.17527	0.182	0.1887	0.19523	0.20167	0.20753	0.21366	0.22028	0.22656	0.23305	0.23969	0.24593	0.25231	0.25841
227	0.0010268	0.00033802	1e-05	1e-05	1e-05	1e-05	1e-05	1e-05	0.00048216	0.0020162	0.0036232	0.0053836	0.0073849	0.0098955	0.011918	0.013926	0.0161	0.018646	0.02129	0.023774	0.025982	0.028334	0.031099	0.034311	0.037521	0.041371	0.045541	0.05006	0.05475	0.060032	0.065341	0.071055	0.076913	0.082573	0.08827	0.09413	0.10006	0.10591	0.11166	0.1175	0.12301	0.12904	0.13535	0.1419	0.14901	0.1563	0.16359	0.17128	0.17919
228	1e-05	1e-05	1e-05	0.00039865	0.0011533	0.0019512	0.0026767	0.0035008	0.0046718	0.0058509	0.0072298	0.0086718	0.01033	0.012349	0.014204	0.01643	0.018893	0.021884	0.025078	0.028302	0.031847	0.035498	0.039753	0.044245	0.048694	0.053829	0.058985	0.064729	0.070796	0.077572	0.084812	0.092375	0.10027	0.1086	0.11752	0.12732	0.1376	0.1484	0.1592	0.17044	0.18195	0.19442	0.20903	0.22633	0.24681	0.27124	NaN	NaN	NaN
229	3.6103e-05	1e-05	1e-05	1e-05	1e-05	1e-05	1e-05	0.00067082	0.0014912	0.0026364	0.0042561	0.0061456	0.0082357	0.010707	0.013018	0.015392	0.017703	0.020286	0.023292	0.026512	0.030092	0.033623	0.03767	0.042057	0.04637	0.051066	0.055852	0.061138	0.066533	0.072226	0.077978	0.083515	0.089041	0.094381	0.099717	0.10543	0.1111	0.11677	0.12225	0.12761	0.13259	0.13765	0.1432	0.14878	0.15427	0.15968	0.16457	0.16956	0.17453
230	1e-05	1e-05	1e-05	1e-05	1e-05	1e-05	0.00083715	0.0019487	0.0033399	0.0053701	0.0077738	0.010663	0.013643	0.017107	0.020191	0.023288	0.026594	0.030739	0.035138	0.039855	0.044618	0.049652	0.055029	0.060988	0.067006	0.073655	0.080567	0.08797	0.095284	0.1028	0.11012	0.11752	0.12498	0.13232	0.13979	0.14746	0.15511	0.16281	0.17029	0.17784	0.18539	0.19337	0.20181	0.21057	0.21981	0.22921	0.23856	0.24842	0.25845
231	1e-05	1e-05	1e-05	1e-05	1e-05	1e-05	0.001911	0.0058844	0.010092	0.01461	0.019291	0.024052	0.029175	0.03477	0.040425	0.045928	0.051438	0.057295	0.063323	0.069436	0.075891	0.082566	0.089654	0.097098	0.10454	0.1123	0.12042	0.12899	0.13762	0.14648	0.15517	0.16379	0.17198	0.18012	0.18818	0.19633	0.20455	0.21256	0.22037	0.22814	0.2358	0.24387	0.25224	0.26109	0.27012	0.27919	0.28817	0.29731	0.30666
232	0.0021777	0.00087047	1e-05	1e-05	1e-05	1e-05	1e-05	1e-05	0.00015798	0.0011494	0.0022536	0.0036077	0.0049247	0.0062687	0.007344	0.0081653	0.0090346	0.009872	0.010736	0.011901	0.013284	0.014711	0.016442	0.018717	0.021097	0.023772	0.02671	0.030136	0.033684	0.037666	0.041486	0.045274	0.049312	0.053395	0.057448	0.061948	0.066608	0.071462	0.076123	0.080809	0.085329	0.090258	0.095458	0.10064	0.10593	0.11127	0.11627	0.12133	0.12623
233	1e-05	1e-05	1e-05	1e-05	1e-05	1e-05	0.00068125	0.0020283	0.003323	0.0045846	0.0056144	0.0063595	0.0071705	0.0078868	0.0085522	0.0093548	0.010276	0.011821	0.01336	0.015035	0.017082	0.01928	0.022074	0.025391	0.029102	0.033325	0.037847	0.042565	0.047169	0.052349	0.0576	0.06261	0.067923	0.073404	0.078701	0.08435	0.09002	0.095534	0.10121	0.10708	0.11264	0.11849	0.12487	0.13146	0.13808	0.14511	0.15194	0.15909	0.1668
234	1e-05	1e-05	1e-05	1e-05	1e-05	0.0004871	0.0022708	0.0041809	0.0062149	0.0086318	0.011545	0.014753	0.018014	0.021565	0.025076	0.028864	0.032954	0.037649	0.042803	0.048237	0.054104	0.059984	0.06651	0.073523	0.080733	0.08837	0.09611	0.10416	0.11204	0.12012	0.12822	0.13591	0.14373	0.15124	0.1587	0.16643	0.17429	0.18206	0.18964	0.1973	0.20482	0.21276	0.22216	0.23281	0.24582	0.26176	0.28053	NaN	NaN
235	1e-05	1e-05	1e-05	0.00012446	0.0030497	0.0060342	0.0091851	0.012575	0.016201	0.020221	0.024592	0.02919	0.033993	0.039607	0.045539	0.051595	0.057962	0.065106	0.072827	0.081102	0.089825	0.099096	0.109	0.11971	0.13065	0.14221	0.15449	0.16748	0.18074	0.19438	0.20798	0.22179	0.23544	0.24926	0.26334	0.27767	0.29252	0.30787	0.32431	0.34226	0.36233	0.38523	NaN	NaN	NaN	NaN	NaN	NaN	NaN
236	1e-05	1e-05	1e-05	1e-05	1e-05	1e-05	0.00082879	0.0025202	0.0043174	0.0063263	0.0083194	0.010308	0.012351	0.014761	0.016911	0.018789	0.02062	0.022804	0.025141	0.027401	0.029804	0.03245	0.035358	0.038632	0.041863	0.045379	0.049269	0.053491	0.057791	0.062253	0.066828	0.071394	0.075894	0.080344	0.084879	0.08945	0.09423	0.098818	0.1033	0.10765	0.11206	0.11659	0.12141	0.12632	0.13146	0.13659	0.14166	0.14678	0.15178
237	1e-05	1e-05	1e-05	1e-05	1e-05	1e-05	0.00055631	0.0015211	0.0020524	0.0029504	0.0033434	0.0034955	0.0036448	0.004313	0.0046777	0.0054036	0.0065638	0.0082766	0.01006	0.01244	0.014819	0.017209	0.020014	0.023212	0.026051	0.029319	0.032277	0.035423	0.038391	0.04153	0.044444	0.047363	0.050601	0.053716	0.056608	0.060116	0.063755	0.067668	0.071203	0.075036	0.078932	0.082847	0.087069	0.091377	0.095635	0.10018	0.10442	0.10875	0.11309
238	0.031736	0.025046	0.018659	0.012429	0.0077338	0.0036016	0.00054852	1e-05	1e-05	1e-05	1e-05	0.00024753	0.0033498	0.0076737	0.012926	0.018307	0.023837	0.030394	0.037629	0.045774	0.054284	0.063118	0.072326	0.081963	0.091349	0.10112	0.11108	0.1217	0.13213	0.1428	0.15314	0.16346	0.17343	0.18342	0.19363	0.20443	0.21487	0.22582	0.23684	0.24804	0.2599	0.27386	0.29033	0.30962	NaN	NaN	NaN	NaN	NaN
239	0.005528	0.0041299	0.0030532	0.0021291	0.001639	0.00099099	0.00022474	1e-05	1e-05	1e-05	1e-05	1e-05	1e-05	0.00095025	0.0017531	0.0025662	0.0038813	0.0058868	0.0084048	0.011627	0.015538	0.018934	0.022583	0.026698	0.030545	0.035301	0.040301	0.045272	0.050167	0.055265	0.059781	0.063622	0.067858	0.072005	0.076189	0.080952	0.085792	0.090427	0.095004	0.099668	0.10428	0.10921	0.11489	0.12079	0.12693	0.13321	0.13937	0.14549	0.15171
240	1e-05	1e-05	1e-05	1e-05	1e-05	1e-05	3.5314e-05	0.00015396	0.000703	0.0016143	0.0028229	0.0040238	0.0053683	0.0074501	0.0098658	0.012925	0.016587	0.021097	0.026087	0.031371	0.036987	0.042228	0.048004	0.054297	0.060495	0.067045	0.073405	0.0797	0.085769	0.092284	0.098406	0.10412	0.1102	0.11623	0.12222	0.12873	0.13559	0.14258	0.14981	0.15708	0.16389	0.17111	0.17923	0.18748	0.19573	0.2041	0.21219	0.22015	0.22803
241	1e-05	1e-05	1e-05	0.00029314	0.0022757	0.0041338	0.0062286	0.0085588	0.010853	0.013688	0.016584	0.019792	0.023078	0.026749	0.030612	0.034589	0.038738	0.043547	0.048873	0.054821	0.061118	0.067974	0.075533	0.083947	0.092743	0.10221	0.11217	0.12303	0.13406	0.1456	0.15706	0.16867	0.18044	0.1922	0.20395	0.21584	0.22777	0.23972	0.25148	0.26322	0.27473	0.28662	0.29883	0.31105	0.32356	0.33614	0.34875	0.36186	0.3759
242	1e-05	4.3219e-05	1e-05	1e-05	1e-05	1e-05	1e-05	0.00021866	0.00046585	0.0011457	0.0018751	0.0025512	0.0034436	0.0047929	0.0061811	0.0074095	0.0088037	0.010459	0.012358	0.014408	0.016731	0.019059	0.021867	0.024939	0.028042	0.031565	0.035242	0.039424	0.043667	0.048114	0.052487	0.0567	0.061075	0.06537	0.069897	0.07472	0.079717	0.085012	0.090017	0.095116	0.10024	0.10587	0.11203	0.11816	0.12443	0.13051	0.13627	0.14196	0.14741
243	1e-05	1e-05	1e-05	1e-05	1e-05	1e-05	0.0010176	0.0031502	0.0050685	0.0070898	0.0092033	0.011297	0.01351	0.016226	0.018872	0.021545	0.024332	0.027592	0.031	0.034772	0.038932	0.043148	0.047622	0.052458	0.05728	0.062543	0.068005	0.073814	0.07939	0.085103	0.090424	0.095405	0.10027	0.10506	0.10984	0.11476	0.11948	0.12389	0.12807	0.13232	0.13652	0.14117	0.14626	0.1515	0.15692	0.16209	0.16685	0.17177	0.17683
244	1e-05	1e-05	1e-05	1e-05	1e-05	1e-05	0.0011007	0.0036278	0.0061539	0.0090955	0.012149	0.015299	0.018576	0.022307	0.026013	0.029945	0.033889	0.038287	0.042946	0.047985	0.053408	0.058928	0.0649	0.071366	0.077997	0.085087	0.092204	0.099781	0.10735	0.11518	0.12287	0.13032	0.13776	0.14526	0.15275	0.16022	0.16773	0.17547	0.18316	0.19083	0.19844	0.20639	0.21476	0.22346	0.23223	0.24105	0.25005	0.25941	0.26883
245	1e-05	1e-05	1e-05	1e-05	1e-05	1e-05	0.0013417	0.0039717	0.0061956	0.0081593	0.0097082	0.01117	0.012178	0.013222	0.014389	0.015449	0.0166	0.017833	0.019016	0.020487	0.022181	0.024024	0.026255	0.029147	0.032157	0.035171	0.038473	0.04202	0.045665	0.049604	0.053193	0.056658	0.059988	0.063222	0.06631	0.069426	0.072843	0.0762	0.079598	0.082937	0.086282	0.090079	0.09421	0.098721	0.10322	0.10769	0.11186	0.11602	0.12015
246	1e-05	1e-05	1e-05	1e-05	1e-05	1e-05	0.0005222	0.0014462	0.0020076	0.0023856	0.0029535	0.0031988	0.003343	0.0035714	0.0035782	0.0028108	0.001995	0.0018248	0.0018453	0.0017679	0.0025258	0.003246	0.0046276	0.0064577	0.0083625	0.010373	0.012935	0.01562	0.017976	0.020563	0.023445	0.025807	0.028053	0.030039	0.031987	0.034043	0.036364	0.038283	0.040247	0.042305	0.044002	0.045877	0.048063	0.050391	0.052911	0.055411	0.057754	0.060404	0.063246
247	0.0055425	0.0037034	0.002205	0.00091262	7.1998e-05	1e-05	1e-05	1e-05	1e-05	1e-05	1e-05	0.0014	0.0029964	0.0048316	0.0066976	0.0086139	0.010601	0.013057	0.015661	0.018304	0.021327	0.024211	0.02725	0.03077	0.034428	0.038307	0.042491	0.047007	0.051466	0.056311	0.061209	0.065899	0.070686	0.075621	0.080476	0.08542	0.090497	0.095368	0.10009	0.10479	0.10912	0.1137	0.11856	0.12355	0.1285	0.13337	0.13804	0.14294	0.14788
248	1e-05	1e-05	1e-05	0.00042053	0.0014437	0.0027111	0.0039501	0.0051371	0.0066297	0.0086412	0.010498	0.012569	0.014971	0.017684	0.020629	0.023669	0.026727	0.030511	0.034865	0.039487	0.044253	0.049373	0.05462	0.060229	0.065987	0.071865	0.077722	0.083912	0.089771	0.095636	0.10133	0.10694	0.11234	0.11852	0.1252	0.13188	0.13923	0.14652	0.15367	0.16131	0.17306	0.18981	0.21187	0.23906	NaN	NaN	NaN	NaN	NaN
249	0.0036423	0.0023439	0.0012959	0.00046746	0.00024283	1e-05	1e-05	1e-05	1e-05	1e-05	1e-05	0.00049361	0.0013451	0.0024332	0.0034947	0.004084	0.0046688	0.0058931	0.0071253	0.0082038	0.0097459	0.01091	0.012324	0.014042	0.015664	0.017257	0.019242	0.021401	0.023205	0.025347	0.027721	0.029802	0.032027	0.034184	0.036434	0.038991	0.041893	0.04471	0.04779	0.051063	0.054025	0.057401	0.061131	0.065015	0.069177	0.073421	0.077497	0.081914	0.08626
250	0.16297	0.13727	0.11162	0.086744	0.066444	0.048852	0.033824	0.023143	0.014474	0.010529	0.0080364	0.0059995	0.0042293	0.0046069	0.0048511	0.0035847	0.00209	0.0018306	0.00043272	1e-05	1e-05	1e-05	1e-05	1e-05	1e-05	8.3238e-05	0.0023649	0.0044099	0.0052967	0.0066146	0.0070424	0.0072335	0.0078072	0.0079165	0.0071794	0.0072259	0.0071552	0.0070417	0.0077663	0.010045	0.012013	0.015048	0.01839	0.020524	0.02265	0.025151	0.027296	0.029374	0.030964
251	0.0056986	0.0032688	0.0014001	1e-05	1e-05	1e-05	1e-05	1e-05	1e-05	0.00022994	0.0027778	0.006623	0.011084	0.016517	0.022478	0.028787	0.035298	0.042687	0.050886	0.059584	0.068474	0.077209	0.085547	0.094035	0.10203	0.10989	0.11804	0.12646	0.13431	0.14184	0.14869	0.15486	0.16095	0.16686	0.17221	0.17694	0.18155	0.18542	0.18895	0.19232	0.19495	0.19819	0.20196	0.20581	0.20973	0.21392	0.2185	0.22339	0.22871
252	1e-05	1e-05	1e-05	1e-05	1e-05	1e-05	0.00076032	0.002565	0.0045058	0.0069676	0.0091489	0.011458	0.013351	0.015486	0.017482	0.019446	0.021348	0.023319	0.025181	0.027031	0.028676	0.030285	0.032181	0.034836	0.03729	0.040037	0.042871	0.045878	0.048928	0.052307	0.055591	0.058841	0.062256	0.06564	0.068639	0.072037	0.075584	0.07921	0.082989	0.086967	0.090625	0.094608	0.098873	0.10313	0.10718	0.1114	0.11515	0.11869	0.12211
253	1e-05	1e-05	1e-05	1e-05	1e-05	1e-05	0.00052708	0.0017946	0.0028234	0.0033393	0.0034698	0.003397	0.0035069	0.0039197	0.0037663	0.0036465	0.0035093	0.0037239	0.0041856	0.0048227	0.0064801	0.0084687	0.010681	0.012999	0.015135	0.017755	0.020268	0.023059	0.025156	0.026874	0.027859	0.027803	0.0276	0.027417	0.027206	0.027641	0.028397	0.029165	0.029939	0.031482	0.033455	0.036569	0.040841	0.04502	0.049613	0.054361	0.05836	0.062447	0.066815
254	0.0035171	0.0020288	0.0006654	1e-05	1e-05	7.4308e-05	0.00082592	0.0022232	0.0042013	0.0071759	0.010879	0.015316	0.020528	0.02662	0.032841	0.03973	0.047273	0.056028	0.065625	0.076002	0.087051	0.098769	0.1114	0.12475	0.13869	0.15361	0.16889	0.18492	0.20096	0.21771	0.23528	0.25445	0.27631	0.30081	NaN	NaN	NaN	NaN	NaN	NaN	NaN	NaN	NaN	NaN	NaN	NaN	NaN	NaN	NaN
255	1e-05	1e-05	1e-05	1e-05	1e-05	1e-05	0.00036421	0.0015076	0.0028213	0.0045274	0.0061093	0.0076187	0.0091544	0.011098	0.012877	0.014908	0.016798	0.019242	0.021751	0.024567	0.027621	0.031111	0.035307	0.040156	0.044988	0.05027	0.055752	0.061587	0.067444	0.073678	0.079643	0.085362	0.090956	0.096262	0.10116	0.10626	0.11126	0.11603	0.12082	0.12566	0.13001	0.13488	0.14006	0.14511	0.15015	0.15533	0.16017	0.16513	0.17016
256	0.0089085	0.0055132	0.003137	0.0011517	1e-05	1e-05	1e-05	1e-05	1e-05	1e-05	0.00028561	0.0026012	0.0050619	0.0079149	0.010729	0.013641	0.017025	0.020963	0.025344	0.030112	0.036058	0.042652	0.049699	0.057599	0.065886	0.074716	0.084212	0.094492	0.10479	0.11556	0.12628	0.13657	0.14673	0.15678	0.16663	0.17612	0.18598	0.19582	0.2053	0.2152	0.22551	0.23744	0.25173	0.26822	NaN	NaN	NaN	NaN	NaN
257	1e-05	1e-05	1e-05	1e-05	1e-05	1e-05	0.00066401	0.0022394	0.0033054	0.0049965	0.0062432	0.0071041	0.0079423	0.0096235	0.011202	0.012365	0.013749	0.015896	0.018242	0.020956	0.023356	0.025989	0.029602	0.033473	0.036613	0.040178	0.043853	0.047925	0.051837	0.055719	0.059131	0.062575	0.066009	0.06898	0.072168	0.076298	0.080935	0.085903	0.090396	0.095158	0.09991	0.10563	0.11217	0.11875	0.12549	0.13219	0.1383	0.14429	0.15023
258	1e-05	1e-05	1e-05	0.0008241	0.0028982	0.0048373	0.0070986	0.0098669	0.012566	0.015692	0.018582	0.021995	0.025697	0.030058	0.034232	0.038835	0.043653	0.048803	0.054105	0.059995	0.065777	0.071907	0.078541	0.085518	0.092307	0.099618	0.10702	0.11507	0.12322	0.13162	0.13961	0.14772	0.15588	0.16383	0.17173	0.18005	0.18856	0.19711	0.20532	0.21415	0.22374	0.23537	0.2495	0.26639	0.28649	NaN	NaN	NaN	NaN
259	1e-05	1e-05	1e-05	1e-05	1e-05	1e-05	0.0044437	0.012012	0.019296	0.025961	0.031063	0.035221	0.03892	0.042562	0.046144	0.048894	0.051226	0.053187	0.055348	0.056626	0.057574	0.058378	0.059096	0.060247	0.061842	0.063778	0.065973	0.068494	0.070932	0.073631	0.076317	0.0794	0.08272	0.086166	0.089464	0.092433	0.095229	0.098135	0.10136	0.10492	0.10868	0.11313	0.11762	0.1225	0.12762	0.13254	0.13726	0.14245	0.14745
260	1e-05	1e-05	1e-05	1e-05	1e-05	1e-05	0.00038207	0.0012832	0.0019295	0.0031562	0.0042036	0.0053455	0.0064856	0.0080944	0.0096037	0.011194	0.01304	0.014988	0.016993	0.019413	0.021437	0.023603	0.026244	0.029369	0.032163	0.035232	0.038541	0.042181	0.046009	0.050334	0.054409	0.058764	0.063238	0.067688	0.072091	0.07695	0.082115	0.087202	0.092255	0.09751	0.10219	0.10733	0.1127	0.118	0.12323	0.1284	0.13311	0.13783	0.14256
261	1e-05	1e-05	1e-05	1e-05	1e-05	1e-05	0.0019176	0.0051596	0.0086749	0.012253	0.015174	0.018128	0.020779	0.023501	0.026252	0.02861	0.030922	0.03367	0.036851	0.03996	0.043366	0.046961	0.05061	0.054858	0.059338	0.063986	0.069308	0.074962	0.08086	0.08715	0.093075	0.098726	0.10435	0.11004	0.11547	0.12077	0.12635	0.13134	0.13622	0.14076	0.14478	0.14928	0.15416	0.15924	0.1641	0.16928	0.17429	0.17919	0.18432
262	1e-05	1e-05	1e-05	1e-05	1e-05	1e-05	0.0026868	0.0075425	0.012358	0.016739	0.020312	0.023525	0.026501	0.029382	0.031871	0.034071	0.036045	0.037644	0.039085	0.039845	0.040744	0.041838	0.042996	0.044469	0.046207	0.048218	0.050606	0.053659	0.057157	0.061346	0.065699	0.069872	0.074101	0.078374	0.082649	0.086791	0.091098	0.09511	0.098833	0.1022	0.10521	0.10855	0.11232	0.11605	0.11994	0.12385	0.12772	0.13162	0.13561
263	1e-05	1e-05	1e-05	1e-05	0.00060313	0.0012202	0.0020939	0.0031931	0.0043867	0.0060208	0.0081253	0.010475	0.013132	0.016335	0.019575	0.022911	0.026659	0.030939	0.035591	0.040645	0.046095	0.051854	0.058266	0.065215	0.072439	0.080205	0.08846	0.097106	0.1057	0.11475	0.12365	0.13256	0.14146	0.1503	0.15914	0.16811	0.17713	0.18588	0.19436	0.20294	0.21114	0.21968	0.22831	0.23676	0.24516	0.25316	0.26056	0.26775	0.27473
264	0.0071138	0.0052296	0.0035426	0.0022268	0.001263	0.00020132	1e-05	1e-05	1e-05	1e-05	1e-05	1e-05	0.00041147	0.0011212	0.0016356	0.0021311	0.0025924	0.0031166	0.0037494	0.0045164	0.005476	0.0063792	0.007595	0.0091528	0.010813	0.012695	0.014804	0.017329	0.019851	0.022593	0.025224	0.027583	0.029926	0.03218	0.034436	0.036742	0.03897	0.041048	0.042941	0.044892	0.046654	0.048744	0.051171	0.053794	0.056712	0.059651	0.062456	0.06563	0.068818
265	1e-05	1e-05	1e-05	1e-05	1e-05	1e-05	0.00056335	0.0020178	0.0034482	0.0053784	0.0078563	0.010747	0.013843	0.017129	0.020239	0.023344	0.026686	0.030505	0.03462	0.039087	0.043701	0.048366	0.053371	0.058792	0.064439	0.070553	0.076913	0.083524	0.089834	0.096244	0.10248	0.10869	0.1149	0.12109	0.12731	0.13368	0.14025	0.1467	0.153	0.15951	0.16609	0.17305	0.18036	0.1877	0.19517	0.20254	0.20979	0.21698	0.22438
266	1e-05	1e-05	1e-05	1e-05	1e-05	1e-05	0.00074384	0.0026526	0.0047545	0.0073904	0.010415	0.013787	0.017198	0.020986	0.024734	0.028721	0.032728	0.036809	0.041133	0.045568	0.050065	0.054639	0.059771	0.065452	0.071187	0.077125	0.083229	0.0897	0.096172	0.10276	0.10933	0.11572	0.12189	0.12779	0.13353	0.1395	0.14568	0.15178	0.15767	0.1637	0.16962	0.17583	0.18255	0.18953	0.19675	0.20398	0.21098	0.21812	0.22519
267	1e-05	1e-05	1e-05	1e-05	1e-05	1e-05	0.0030223	0.0076352	0.011969	0.015709	0.018202	0.020224	0.022369	0.024777	0.027116	0.029166	0.03142	0.03385	0.036751	0.039341	0.041977	0.044988	0.047842	0.050769	0.053823	0.05719	0.061025	0.065215	0.069489	0.074054	0.078519	0.082964	0.087271	0.091934	0.096774	0.1017	0.10663	0.11139	0.11606	0.12079	0.1254	0.13055	0.13611	0.14182	0.14742	0.15286	0.15811	0.16355	0.16897
268	1e-05	1e-05	1e-05	1e-05	1e-05	1e-05	0.00048988	0.0019072	0.0033396	0.0054362	0.0077626	0.010096	0.012662	0.015606	0.018334	0.021199	0.024315	0.027524	0.030885	0.034776	0.03869	0.042798	0.047744	0.053212	0.058848	0.065091	0.07135	0.077963	0.084954	0.092452	0.099828	0.10741	0.11533	0.12327	0.1315	0.14015	0.14919	0.15887	0.16871	0.17865	0.18861	0.19915	0.21026	0.22168	0.23361	0.2461	0.25917	0.27339	0.28883
269	0.00065789	1e-05	1e-05	1e-05	1e-05	1e-05	1e-05	0.00027545	0.0012962	0.0030249	0.0050081	0.0074978	0.0101	0.013109	0.015945	0.018793	0.021805	0.025281	0.029041	0.032935	0.036998	0.041387	0.046204	0.051546	0.057029	0.062885	0.069251	0.076128	0.082951	0.090025	0.097018	0.10395	0.1107	0.11738	0.12399	0.13074	0.13772	0.14444	0.15094	0.15742	0.16372	0.17025	0.17708	0.18412	0.19114	0.19811	0.20478	0.21145	0.21799
270	1e-05	1e-05	1e-05	1e-05	0.00074595	0.0019993	0.0033081	0.0046937	0.0061255	0.0078358	0.0096383	0.011551	0.013568	0.015915	0.018402	0.021131	0.024308	0.027938	0.03199	0.036521	0.041545	0.046813	0.052861	0.059547	0.066461	0.073729	0.081182	0.089054	0.097166	0.10572	0.11417	0.12266	0.13141	0.14033	0.1494	0.15893	0.16901	0.17935	0.18965	0.19988	0.20986	0.22021	0.23089	0.24182	0.25317	0.2651	0.27784	0.29191	0.30799
271	1e-05	1e-05	1e-05	1e-05	1e-05	1e-05	0.00065003	0.0019616	0.0032484	0.0046627	0.0058732	0.00716	0.0084499	0.010149	0.011686	0.0133	0.014898	0.016815	0.018836	0.020997	0.023253	0.025808	0.028647	0.031801	0.034915	0.038203	0.041632	0.045382	0.048909	0.05259	0.056001	0.059408	0.062568	0.065609	0.068568	0.07153	0.074702	0.077827	0.080707	0.083757	0.086651	0.089814	0.093169	0.096657	0.10015	0.10358	0.10701	0.11042	0.11368
272	1e-05	1e-05	1e-05	1e-05	1e-05	1e-05	0.00061422	0.002187	0.0041185	0.0065515	0.0091797	0.012083	0.015096	0.018558	0.021879	0.025167	0.028496	0.031736	0.034688	0.037196	0.039527	0.041651	0.044057	0.046769	0.049225	0.051943	0.054825	0.058025	0.06147	0.0654	0.069588	0.073931	0.078685	0.083494	0.088436	0.093856	0.099439	0.10505	0.11052	0.11594	0.12119	0.12664	0.13237	0.13786	0.14337	0.14875	0.15363	0.15853	0.16319
273	0.0013236	0.00044556	1e-05	1e-05	1e-05	1e-05	1e-05	1e-05	0.00016911	0.0010722	0.0021281	0.0034939	0.0048745	0.0065478	0.0080686	0.0096171	0.011478	0.013544	0.015958	0.018794	0.021703	0.024758	0.028326	0.032314	0.036415	0.040831	0.045396	0.050046	0.054739	0.059557	0.064149	0.068872	0.073642	0.078416	0.083306	0.088403	0.093785	0.09934	0.10498	0.11082	0.11658	0.12272	0.12907	0.13574	0.14239	0.14912	0.15571	0.16238	0.16912
274	0.00058607	1e-05	1e-05	1e-05	0.00075991	0.0019063	0.0038785	0.0066416	0.0099956	0.014168	0.019155	0.025101	0.03178	0.039291	0.047023	0.055046	0.063796	0.073164	0.083122	0.09344	0.10434	0.11545	0.12741	0.13988	0.15257	0.16585	0.17934	0.19301	0.20644	0.2201	0.23381	0.24709	0.26013	0.27263	0.28514	0.29735	0.30926	0.32115	0.33299	0.34551	0.35839	0.37261	0.38876	0.40701	NaN	NaN	NaN	NaN	NaN
275	1e-05	1e-05	1e-05	1e-05	1e-05	1e-05	0.00090987	0.0032215	0.0057402	0.0089953	0.012764	0.016941	0.021918	0.027603	0.033685	0.040212	0.04709	0.054678	0.0626	0.071097	0.079878	0.08882	0.098317	0.10818	0.11827	0.12869	0.13905	0.15003	0.161	0.17178	0.18212	0.19215	0.20214	0.21162	0.22054	0.22947	0.2382	0.2469	0.25504	0.26273	0.27067	0.27898	0.28835	0.29856	0.31086	0.32607	0.34354	NaN	NaN
276	0.0039046	0.0025329	0.0013771	0.00042443	1e-05	1e-05	1e-05	1e-05	1e-05	1e-05	0.00014388	0.0012365	0.0028054	0.0047742	0.0067855	0.0091286	0.011933	0.015334	0.019289	0.024102	0.029507	0.035575	0.042377	0.049832	0.057897	0.066729	0.075962	0.085522	0.095209	0.10494	0.11426	0.12351	0.13252	0.14134	0.15013	0.15912	0.16797	0.17673	0.18553	0.19435	0.20338	0.21269	0.22227	0.23197	0.24227	0.25268	0.26241	0.27263	0.28315
277	0.013559	0.0096114	0.0063221	0.0033053	0.0010564	1e-05	1e-05	1e-05	1e-05	1e-05	1e-05	0.00079097	0.0030111	0.0054178	0.0078435	0.010647	0.01374	0.017205	0.02103	0.024964	0.028837	0.032989	0.037854	0.04307	0.048355	0.053873	0.059444	0.06522	0.070851	0.07674	0.08252	0.088464	0.094386	0.10019	0.10597	0.11207	0.11838	0.12457	0.13044	0.13625	0.14167	0.14739	0.15305	0.15845	0.16363	0.16847	0.17285	0.17706	0.18113
278	1e-05	1e-05	1e-05	1e-05	1e-05	1e-05	0.00091482	0.0028222	0.0046557	0.0070121	0.0094304	0.012143	0.0149	0.018094	0.02119	0.02429	0.027077	0.030432	0.034207	0.038236	0.04222	0.046464	0.050829	0.055624	0.060306	0.064997	0.070054	0.075354	0.080182	0.084859	0.089232	0.093607	0.097716	0.10172	0.10531	0.10904	0.11328	0.11743	0.12157	0.1258	0.13006	0.13466	0.13944	0.14433	0.14934	0.15439	0.15927	0.16383	0.16801
279	0.0023254	0.00047185	1e-05	1e-05	1e-05	1e-05	1e-05	1e-05	0.0017332	0.0050352	0.0090343	0.013514	0.018417	0.023997	0.029696	0.035654	0.042241	0.049183	0.056365	0.063886	0.071387	0.078849	0.086888	0.095516	0.10406	0.113	0.12175	0.13064	0.13945	0.14821	0.15695	0.16562	0.17452	0.18296	0.19103	0.1994	0.20751	0.2157	0.22365	0.23129	0.23902	0.24668	0.25464	0.26238	0.27072	0.27952	0.28825	0.29843	0.31015
280	1e-05	1e-05	1e-05	1e-05	1e-05	1e-05	0.001008	0.003312	0.0056884	0.0084165	0.011397	0.014629	0.017967	0.02134	0.024635	0.028048	0.031721	0.035669	0.039902	0.044498	0.049296	0.054035	0.059196	0.064813	0.070684	0.076805	0.082902	0.089153	0.095292	0.10156	0.10751	0.11326	0.11908	0.12488	0.13059	0.13644	0.14258	0.14896	0.15521	0.16147	0.16745	0.17369	0.18031	0.18701	0.19371	0.20029	0.2066	0.21282	0.21874
281	0.0081842	0.0071245	0.0062987	0.0054769	0.0049478	0.0041215	0.0033558	0.0026504	0.0017749	0.0012512	0.00080637	0.00055427	0.00055976	0.00075337	0.00092683	0.00090019	0.00091099	0.001068	0.0011778	0.0012941	0.0011988	0.00063918	0.00019633	1e-05	1e-05	1e-05	1e-05	1e-05	1e-05	0.00039117	0.0019736	0.0040217	0.007139	0.010671	0.014506	0.018812	0.023499	0.028211	0.032898	0.037546	0.042053	0.04682	0.051734	0.056316	0.061	0.06574	0.070774	0.076145	0.081629
282	0.00067474	1e-05	1e-05	1e-05	1e-05	1e-05	1e-05	0.00040713	0.0017699	0.0036363	0.0057647	0.0083159	0.011277	0.014614	0.0179	0.021251	0.024898	0.028881	0.033119	0.037698	0.042565	0.047644	0.05313	0.058898	0.064525	0.070439	0.076462	0.082669	0.088722	0.094956	0.10082	0.10646	0.11201	0.11764	0.12323	0.12898	0.13494	0.1409	0.14666	0.1525	0.15812	0.16421	0.17073	0.1773	0.18371	0.18997	0.19607	0.20203	0.20793
283	1e-05	1e-05	1e-05	1e-05	1e-05	1e-05	0.00032867	0.0014238	0.0023413	0.0032663	0.0042179	0.005378	0.0069218	0.0090512	0.010948	0.013065	0.015402	0.018172	0.021145	0.024417	0.027915	0.031418	0.03518	0.039124	0.042815	0.04704	0.05132	0.055981	0.060474	0.065047	0.069419	0.073511	0.07758	0.081597	0.085662	0.090021	0.094351	0.098841	0.10307	0.10734	0.11146	0.11603	0.12119	0.12672	0.13256	0.13852	0.14438	0.15048	0.15659
284	0.0023659	0.00096445	1e-05	1e-05	1e-05	1e-05	1e-05	9.8117e-05	0.0011499	0.0028148	0.0051828	0.0082534	0.011556	0.015421	0.019675	0.024247	0.02917	0.034606	0.040534	0.047003	0.054118	0.0614	0.06917	0.077726	0.086373	0.095256	0.10453	0.11414	0.12383	0.13388	0.14378	0.15335	0.16292	0.17236	0.18162	0.19116	0.20088	0.21046	0.2199	0.22917	0.23818	0.2474	0.25699	0.26669	0.27643	0.28633	0.296	0.306	0.31656
285	0.0027259	0.00052611	1e-05	1e-05	1e-05	1e-05	1e-05	1e-05	0.0014469	0.0043727	0.0084692	0.013356	0.019034	0.025091	0.03183	0.039369	0.047744	0.056895	0.066981	0.077894	0.090056	0.10294	0.11729	0.13317	0.15094	0.1705	0.19235	0.21718	NaN	NaN	NaN	NaN	NaN	NaN	NaN	NaN	NaN	NaN	NaN	NaN	NaN	NaN	NaN	NaN	NaN	NaN	NaN	NaN	NaN
286	7.9561e-05	1e-05	1e-05	1e-05	1e-05	1e-05	1e-05	0.0019777	0.0044384	0.0075016	0.011562	0.016527	0.022083	0.027871	0.033962	0.041169	0.048978	0.057296	0.066143	0.07568	0.086127	0.09679	0.10813	0.12043	0.13364	0.14772	0.16254	0.17817	0.19407	0.21115	0.22924	0.24823	0.26903	0.29203	0.31742	NaN	NaN	NaN	NaN	NaN	NaN	NaN	NaN	NaN	NaN	NaN	NaN	NaN	NaN
287	1e-05	1e-05	1e-05	1e-05	1e-05	1e-05	0.00027594	0.00095015	0.0014549	0.0020065	0.0026782	0.0035544	0.0046658	0.0060887	0.0072001	0.0083727	0.0097209	0.011509	0.013537	0.015872	0.018598	0.021351	0.02451	0.028006	0.031574	0.035628	0.0399	0.044464	0.048965	0.053826	0.058641	0.063313	0.068197	0.073082	0.078017	0.083195	0.088564	0.094045	0.099461	0.10493	0.1102	0.11587	0.12192	0.12796	0.13417	0.14041	0.14645	0.15255	0.15861
288	0.0052915	0.0024746	0.00031961	1e-05	1e-05	1e-05	1e-05	1e-05	1e-05	0.0029158	0.0071733	0.012947	0.019946	0.028111	0.037861	0.049169	0.061897	0.076029	0.091514	0.10862	0.12721	0.14742	0.16928	0.19307	0.21882	0.24598	0.27508	NaN	NaN	NaN	NaN	NaN	NaN	NaN	NaN	NaN	NaN	NaN	NaN	NaN	NaN	NaN	NaN	NaN	NaN	NaN	NaN	NaN	NaN
289	0.0011915	0.00039528	1e-05	1e-05	1e-05	1e-05	1e-05	1e-05	6.7731e-05	0.00069831	0.0015191	0.0026356	0.0041016	0.0055696	0.0068238	0.0079903	0.0093157	0.011053	0.012781	0.014736	0.017012	0.019264	0.021848	0.024631	0.027627	0.031025	0.034727	0.038727	0.042736	0.04705	0.051316	0.05526	0.059216	0.063147	0.067044	0.070986	0.074979	0.078891	0.082574	0.08606	0.089312	0.092816	0.096728	0.10076	0.10476	0.10876	0.11265	0.11667	0.12059
290	0.0068507	0.0046529	0.0027896	0.0012858	0.00025397	1e-05	1e-05	1e-05	1e-05	1e-05	5.5715e-05	0.0014046	0.0031142	0.0055255	0.0079898	0.010518	0.013426	0.016936	0.021072	0.025766	0.031251	0.037144	0.043852	0.051406	0.059221	0.067646	0.076735	0.086371	0.096426	0.10711	0.11811	0.12934	0.14102	0.15278	0.16475	0.17737	0.19092	0.20572	0.22182	0.23973	0.25964	NaN	NaN	NaN	NaN	NaN	NaN	NaN	NaN
291	1e-05	1e-05	1e-05	1e-05	1e-05	1e-05	0.00025424	0.00081583	0.0016556	0.0027166	0.0039613	0.0052487	0.0066824	0.0085676	0.010403	0.012312	0.014372	0.016875	0.019629	0.022392	0.025277	0.02818	0.031603	0.035323	0.038941	0.042832	0.046956	0.051257	0.055482	0.0598	0.064012	0.068111	0.072217	0.076033	0.079884	0.083914	0.08795	0.091927	0.095905	0.099878	0.10361	0.10762	0.11191	0.11621	0.12066	0.12506	0.12916	0.13332	0.13743
292	0.014885	0.01072	0.0077324	0.0052267	0.0035739	0.0020504	0.0005372	1e-05	1e-05	1e-05	1e-05	1e-05	1e-05	0.0004786	0.001152	0.0017603	0.0024546	0.0038695	0.0057366	0.0075734	0.0099945	0.012737	0.015825	0.019404	0.023352	0.027662	0.032208	0.03683	0.041072	0.045458	0.050139	0.054068	0.057816	0.061231	0.064415	0.067901	0.071663	0.07549	0.079463	0.083942	0.088475	0.092801	0.098307	0.10418	0.11093	0.11838	0.12547	0.13283	0.14027
293	1e-05	1e-05	1e-05	1e-05	1e-05	1e-05	0.00035165	0.0013757	0.0028758	0.0046751	0.0067496	0.0090827	0.01163	0.014662	0.017635	0.020702	0.023808	0.027345	0.031157	0.035	0.039048	0.043198	0.047967	0.052997	0.058041	0.063313	0.068825	0.074599	0.080234	0.085883	0.091462	0.096852	0.1023	0.10729	0.11229	0.11736	0.12247	0.1276	0.13273	0.1379	0.14302	0.14838	0.15409	0.15985	0.16598	0.1721	0.17788	0.18377	0.18951
294	0.00087396	1e-05	1e-05	1e-05	1e-05	1e-05	1e-05	0.0018981	0.0054501	0.010198	0.01641	0.02454	0.033862	0.043874	0.055289	0.068205	0.082459	0.098454	0.11551	0.13407	0.15393	0.17472	0.19682	0.22022	0.24492	0.27026	0.29651	0.32412	0.35201	NaN	NaN	NaN	NaN	NaN	NaN	NaN	NaN	NaN	NaN	NaN	NaN	NaN	NaN	NaN	NaN	NaN	NaN	NaN	NaN
295	0.017136	0.014803	0.012621	0.010868	0.009814	0.0086422	0.0072813	0.0055609	0.003704	0.0024377	0.0015499	0.00086117	0.00034468	0.00017959	1e-05	1e-05	1e-05	1e-05	1e-05	1e-05	0.00073799	0.0017038	0.0031152	0.0048895	0.0066024	0.0084851	0.01052	0.012945	0.015389	0.01784	0.020261	0.022539	0.024922	0.02721	0.029298	0.031469	0.033776	0.0361	0.038085	0.039836	0.041398	0.043134	0.044999	0.046731	0.048436	0.050154	0.051657	0.053086	0.054454
296	0.0010245	0.00011043	1e-05	1e-05	1e-05	1e-05	1e-05	1e-05	0.00056301	0.0016105	0.0028676	0.0043151	0.0060786	0.008087	0.0098857	0.011517	0.013018	0.014899	0.016998	0.01923	0.021753	0.024155	0.026976	0.029982	0.032925	0.036157	0.039561	0.043268	0.046809	0.050593	0.054385	0.057882	0.061534	0.065049	0.068626	0.072364	0.076192	0.080076	0.083896	0.087711	0.091261	0.095007	0.099118	0.10315	0.10731	0.1114	0.11525	0.1192	0.12307
297	7.0092e-05	1e-05	1e-05	1e-05	0.00032857	0.0012839	0.0018889	0.0022703	0.0033368	0.0049379	0.0066647	0.0087367	0.011084	0.013749	0.016402	0.019246	0.022427	0.026606	0.031774	0.037306	0.043438	0.050366	0.058324	0.067016	0.076512	0.086883	0.097978	0.10952	0.12149	0.13389	0.14676	0.15974	0.17287	0.1861	0.20002	0.21469	0.2307	0.24891	0.27018	0.29492	NaN	NaN	NaN	NaN	NaN	NaN	NaN	NaN	NaN
298	0.022034	0.015353	0.0091204	0.0029909	1e-05	1e-05	1e-05	1e-05	1e-05	1e-05	0.00051572	0.0050126	0.0094231	0.014733	0.019919	0.02503	0.029487	0.033104	0.037198	0.042232	0.047853	0.05328	0.057457	0.062758	0.068106	0.074485	0.080348	0.087374	0.094547	0.10174	0.10837	0.11501	0.12176	0.12925	0.13599	0.14291	0.14928	0.15555	0.16135	0.16747	0.17357	0.17987	0.18603	0.19238	0.19845	0.2048	0.21095	0.21728	0.22391
299	1e-05	1e-05	1e-05	1e-05	1e-05	1e-05	0.00067373	0.0025398	0.0041222	0.0070133	0.0095792	0.012668	0.01643	0.020366	0.024895	0.029085	0.033005	0.036983	0.040845	0.045551	0.049758	0.054767	0.059958	0.065387	0.070713	0.07624	0.082368	0.089486	0.096633	0.10436	0.11221	0.1203	0.12821	0.13626	0.14433	0.15281	0.16115	0.16914	0.177	0.18531	0.19338	0.20119	0.20951	0.21808	0.22663	0.23491	0.24327	0.25179	0.2606
300	0.070854	0.053496	0.037463	0.023062	0.012326	0.0031011	1e-05	1e-05	1e-05	1e-05	1e-05	1e-05	0.0027582	0.0092941	0.015238	0.021388	0.027099	0.031967	0.037729	0.044259	0.05141	0.058304	0.063838	0.070689	0.077527	0.085803	0.093598	0.10255	0.1116	0.12052	0.12889	0.13732	0.14609	0.15567	0.16428	0.17339	0.18169	0.18959	0.19696	0.2046	0.21195	0.21949	0.22677	0.23389	0.24068	0.24769	0.25411	0.26051	0.26713
301	1e-05	1e-05	1e-05	1e-05	1e-05	1e-05	0.0014388	0.0042599	0.0068076	0.0097451	0.012246	0.014994	0.017933	0.020929	0.02414	0.026305	0.028103	0.030053	0.03187	0.034388	0.036644	0.039399	0.041913	0.04446	0.046989	0.04959	0.052941	0.056781	0.060651	0.064774	0.068629	0.07274	0.076433	0.080164	0.084007	0.088076	0.0923	0.096495	0.10059	0.10494	0.10945	0.1141	0.11897	0.12426	0.12989	0.13539	0.14089	0.14613	0.15115
302	1e-05	1e-05	1e-05	1e-05	0.0022296	0.0050186	0.0070343	0.0088665	0.010131	0.012665	0.015196	0.019263	0.022369	0.027435	0.032345	0.036377	0.041743	0.048132	0.054449	0.062569	0.070927	0.079584	0.087853	0.09796	0.10891	0.1219	0.137	0.15171	0.16864	0.1891	0.2111	0.23453	0.261	NaN	NaN	NaN	NaN	NaN	NaN	NaN	NaN	NaN	NaN	NaN	NaN	NaN	NaN	NaN	NaN
303	1e-05	1e-05	1e-05	1e-05	1e-05	1e-05	0.0011308	0.003975	0.0063109	0.0096719	0.012587	0.015909	0.019271	0.022509	0.026705	0.030605	0.033985	0.037437	0.040697	0.045238	0.049435	0.054134	0.058913	0.064334	0.069561	0.074608	0.079978	0.086388	0.092766	0.099511	0.10566	0.11208	0.11843	0.1248	0.1308	0.13715	0.14326	0.14902	0.15442	0.16036	0.16621	0.17246	0.179	0.18557	0.19216	0.19866	0.2055	0.21266	0.22009
304	1e-05	1e-05	1e-05	1e-05	1e-05	0.0015992	0.0085394	0.014967	0.020184	0.025128	0.029183	0.032547	0.03542	0.039394	0.043531	0.047276	0.050742	0.05457	0.057487	0.061887	0.065859	0.069689	0.073187	0.077767	0.082321	0.087884	0.094197	0.10108	0.10861	0.11822	0.12706	0.13579	0.14523	0.1545	0.16307	0.17198	0.17982	0.18841	0.19732	0.20573	0.2133	0.22237	0.2332	0.24574	0.2619	NaN	NaN	NaN	NaN
305	0.0097879	0.0068644	0.0045143	0.0021147	0.00048178	1e-05	1e-05	1e-05	1e-05	1e-05	1e-05	0.00047829	0.0019615	0.0034927	0.005213	0.0065301	0.0072602	0.0078516	0.0082972	0.0093121	0.010001	0.01108	0.011993	0.013152	0.014138	0.015284	0.016868	0.019153	0.02146	0.023994	0.026176	0.028467	0.030505	0.032789	0.035019	0.037485	0.039988	0.042186	0.044148	0.046627	0.049134	0.05166	0.054479	0.057343	0.060046	0.062468	0.064914	0.067232	0.069755
306	0.011464	0.0074564	0.0036906	0.00031507	1e-05	1e-05	1e-05	1e-05	1e-05	0.0024188	0.0052012	0.0094308	0.013922	0.019092	0.023952	0.028151	0.03205	0.035061	0.038039	0.041559	0.044693	0.047774	0.049966	0.052495	0.054781	0.05752	0.06038	0.063677	0.067078	0.070675	0.073952	0.077469	0.081191	0.085165	0.089079	0.093298	0.097643	0.10219	0.10698	0.11244	0.11832	0.125	0.13203	0.13961	0.14777	0.15624	0.16523	0.17462	0.18448
307	1e-05	1e-05	1e-05	1e-05	1e-05	1e-05	0.00046838	0.0014329	0.0017486	0.0025815	0.0037011	0.0054612	0.0074111	0.0096265	0.012069	0.01462	0.017254	0.020151	0.02303	0.026876	0.030537	0.034346	0.037959	0.04201	0.046107	0.050603	0.055619	0.061042	0.066529	0.072494	0.078221	0.083976	0.089787	0.095687	0.10134	0.10719	0.1127	0.11784	0.12311	0.12861	0.13386	0.13925	0.14497	0.15073	0.15668	0.16283	0.16916	0.17579	0.18271
308	0.025886	0.020933	0.016502	0.012057	0.0085162	0.0053076	0.0029518	0.00124	1e-05	1e-05	1e-05	0.00037918	0.0018329	0.0037656	0.0062425	0.0089028	0.01157	0.014266	0.01716	0.020916	0.024541	0.028654	0.032137	0.036435	0.040867	0.045804	0.050911	0.056659	0.062822	0.069488	0.076044	0.082773	0.089663	0.097071	0.10433	0.11201	0.11976	0.12836	0.13852	0.15121	0.16708	0.18702	NaN	NaN	NaN	NaN	NaN	NaN	NaN
309	0.06307	0.050586	0.038599	0.027635	0.018116	0.010114	0.0040905	1e-05	1e-05	1e-05	1e-05	1e-05	1e-05	0.00031223	0.0022642	0.0043504	0.0058353	0.0066342	0.0077394	0.0092844	0.0097581	0.010696	0.011087	0.012384	0.013998	0.015625	0.017693	0.020435	0.023945	0.027258	0.030183	0.033582	0.037021	0.040519	0.043584	0.046707	0.050013	0.05282	0.055365	0.057559	0.059514	0.061449	0.06359	0.065737	0.068741	0.071501	0.074064	0.076713	0.079641
310	0.0023949	0.0016807	0.0013147	0.00093427	0.00080845	0.00019772	1e-05	1e-05	1e-05	1e-05	1e-05	1e-05	0.0011765	0.0029832	0.005271	0.0077512	0.010651	0.013825	0.01712	0.021469	0.025674	0.030272	0.034748	0.039645	0.044604	0.049727	0.055509	0.06167	0.067944	0.07476	0.081563	0.0884	0.095152	0.10196	0.10872	0.11563	0.12287	0.12965	0.13648	0.14344	0.14999	0.15658	0.16352	0.17058	0.17782	0.18499	0.19228	0.19929	0.20649
311	1e-05	1e-05	1e-05	1e-05	1e-05	1e-05	0.00029579	0.00084237	0.0010983	0.0022339	0.0034552	0.0056265	0.0080095	0.01097	0.014222	0.017425	0.020633	0.024007	0.027767	0.032205	0.036126	0.040404	0.044309	0.048677	0.052946	0.057622	0.063075	0.069172	0.075325	0.081792	0.088374	0.095303	0.10234	0.10944	0.11657	0.12403	0.13133	0.13823	0.14492	0.15186	0.15855	0.16527	0.17223	0.17916	0.18649	0.19367	0.2017	0.21124	0.22338
312	0.00553	0.0038708	0.00087213	1e-05	1e-05	1e-05	1e-05	1e-05	1e-05	0.0010777	0.0033913	0.0055574	0.0082678	0.012075	0.015449	0.018285	0.020693	0.022505	0.024899	0.027473	0.028888	0.030684	0.032255	0.033578	0.034259	0.034254	0.034896	0.036143	0.038049	0.039375	0.040434	0.042029	0.043415	0.044689	0.046093	0.048379	0.051403	0.054319	0.056789	0.059238	0.061852	0.06458	0.067604	0.071336	0.076129	0.081131	0.085937	0.090979	0.096544
313	0.01472	0.010778	0.0073613	0.0042562	0.0018784	1e-05	1e-05	1e-05	1e-05	1e-05	1e-05	0.00044679	0.00345	0.0070598	0.011293	0.015643	0.020467	0.025488	0.030394	0.036403	0.042064	0.047604	0.052817	0.058336	0.06377	0.069405	0.075493	0.081781	0.088145	0.094963	0.10128	0.10761	0.11403	0.12049	0.12673	0.13302	0.13892	0.14422	0.14934	0.15452	0.15931	0.16434	0.16963	0.17496	0.1803	0.18561	0.19098	0.19644	0.2023
314	1e-05	1e-05	1e-05	1e-05	1e-05	1e-05	0.00019012	0.0010041	0.0016419	0.0030598	0.004477	0.0064427	0.0085957	0.011031	0.013873	0.016643	0.019414	0.022641	0.025976	0.030027	0.033687	0.037859	0.041957	0.046716	0.051599	0.056819	0.062545	0.068819	0.075161	0.081839	0.088521	0.095513	0.10258	0.10982	0.11686	0.12417	0.13154	0.13878	0.14622	0.15395	0.16164	0.16963	0.17799	0.18652	0.19567	0.20493	0.21437	0.22386	0.23373
315	1e-05	1e-05	1e-05	1e-05	1e-05	1e-05	0.0014292	0.0041894	0.0068057	0.010022	0.013554	0.017669	0.022045	0.027042	0.032256	0.037559	0.042643	0.047745	0.052922	0.058882	0.064566	0.070097	0.075369	0.080888	0.086052	0.091526	0.097547	0.10428	0.11112	0.11849	0.12552	0.1325	0.13987	0.14721	0.1545	0.16239	0.17023	0.17765	0.18462	0.1918	0.19871	0.20592	0.21373	0.22157	0.22998	0.23843	0.24697	0.25558	0.26452
316	1e-05	1e-05	1e-05	1e-05	1e-05	1e-05	0.00047231	0.0017183	0.0028674	0.0048308	0.0072509	0.010195	0.013454	0.017189	0.021463	0.025443	0.029609	0.033944	0.038441	0.043845	0.048939	0.054297	0.059604	0.065246	0.070834	0.076553	0.082985	0.089825	0.096864	0.10408	0.11085	0.11766	0.12432	0.13087	0.13732	0.14405	0.15063	0.15685	0.16291	0.16915	0.17533	0.18203	0.18925	0.19683	0.20513	0.21356	0.22223	0.23121	0.24072
317	0.026651	0.01961	0.013186	0.0075137	0.0023105	1e-05	1e-05	1e-05	1e-05	1e-05	1e-05	0.0013149	0.0049821	0.0091752	0.013462	0.017552	0.021208	0.024588	0.026958	0.030111	0.033361	0.036727	0.040415	0.04436	0.048371	0.052775	0.058429	0.064621	0.071293	0.079001	0.08679	0.094714	0.10256	0.11041	0.11864	0.12704	0.13564	0.14337	0.15107	0.1589	0.16682	0.1739	0.18148	0.18918	0.19701	0.20438	0.21204	0.2197	0.22805
318	0.0026061	0.0014449	0.00049586	1e-05	1e-05	1e-05	1e-05	1e-05	1e-05	0.00074399	0.0027453	0.0053743	0.0085429	0.012005	0.015884	0.019699	0.023893	0.028245	0.032037	0.036497	0.040289	0.044113	0.047752	0.051496	0.055223	0.059165	0.063915	0.068925	0.074056	0.079563	0.085072	0.090894	0.096672	0.10273	0.10876	0.11488	0.12097	0.12661	0.13212	0.13753	0.14274	0.14769	0.15283	0.15799	0.16286	0.16775	0.17293	0.17795	0.18309
319	1e-05	1e-05	1e-05	1e-05	1e-05	1e-05	0.00033366	0.001786	0.0030021	0.0051121	0.0077348	0.011057	0.014784	0.019038	0.023854	0.028747	0.033974	0.039449	0.04463	0.050795	0.056702	0.062881	0.068859	0.075298	0.081757	0.088453	0.095918	0.1037	0.11157	0.11993	0.12808	0.13622	0.14414	0.1524	0.16043	0.16856	0.17671	0.18427	0.19183	0.19965	0.20732	0.21489	0.22294	0.23115	0.23936	0.24755	0.25607	0.26451	0.27321
320	1e-05	1e-05	1e-05	1e-05	1e-05	0.00026592	0.00041257	0.00065817	1e-05	9.1799e-05	0.00029713	0.0014419	0.002646	0.0038198	0.0050475	0.0059678	0.0069574	0.0084185	0.0095822	0.011885	0.013623	0.015168	0.01619	0.017557	0.019085	0.021026	0.023444	0.026244	0.028956	0.032178	0.034809	0.037508	0.040479	0.043667	0.046621	0.049462	0.052154	0.054523	0.056672	0.058912	0.06104	0.063324	0.06586	0.068315	0.070841	0.073516	0.076451	0.079343	0.082503
321	0.034171	0.027239	0.021262	0.015667	0.010202	0.0057691	0.0022663	0.00011981	1e-05	1e-05	1e-05	1e-05	0.0015545	0.004499	0.0083688	0.012441	0.016771	0.021327	0.025584	0.031263	0.037023	0.042689	0.048451	0.055117	0.061776	0.069086	0.077932	0.087105	0.096926	0.1074	0.1176	0.12845	0.14	0.15212	0.16407	0.17642	0.18814	0.19891	0.21	0.22098	0.23201	0.243	0.25415	0.26476	0.27523	0.286	0.29731	0.30951	0.32277
322	0.0036171	0.0020829	0.00094113	7.4608e-05	1e-05	1e-05	1e-05	1e-05	1e-05	1e-05	0.00085051	0.0028377	0.0048863	0.007317	0.0097716	0.012053	0.014437	0.017232	0.020027	0.023719	0.026924	0.030161	0.033079	0.036593	0.040039	0.043867	0.048226	0.052933	0.057551	0.062461	0.067083	0.071761	0.076523	0.08154	0.086143	0.090856	0.095339	0.099524	0.10351	0.10777	0.11189	0.11616	0.12089	0.12561	0.13029	0.13519	0.14029	0.14555	0.15104
323	0.01484	0.011815	0.0088256	0.0057315	0.0025924	8.9287e-05	1e-05	1e-05	1e-05	1e-05	1e-05	1e-05	0.0019852	0.0051541	0.0090613	0.013347	0.017366	0.021782	0.025721	0.030417	0.034687	0.039331	0.043851	0.048806	0.053241	0.057919	0.063336	0.069695	0.076187	0.083462	0.090763	0.098646	0.10671	0.11535	0.12384	0.13255	0.14133	0.14967	0.15783	0.16597	0.17374	0.18102	0.18837	0.19534	0.20196	0.2087	0.21609	0.22308	0.23026
324	1e-05	1e-05	1e-05	1e-05	1e-05	1e-05	0.00043986	0.001435	0.0013169	0.0021158	0.0028754	0.0040838	0.0051191	0.0062054	0.0075101	0.0084462	0.0092993	0.01057	0.011706	0.013959	0.015507	0.017017	0.018077	0.019532	0.021133	0.023026	0.025581	0.028709	0.031647	0.0351	0.038139	0.041467	0.044949	0.048749	0.052383	0.055966	0.059229	0.061933	0.0643	0.066884	0.068959	0.071086	0.073364	0.075501	0.077618	0.07977	0.082075	0.084529	0.087277
325	0.00018081	1e-05	1e-05	1e-05	1e-05	1e-05	1e-05	0.0010084	0.0022918	0.0040328	0.0058641	0.0081226	0.010708	0.014012	0.017397	0.020606	0.023813	0.027266	0.030388	0.03402	0.037235	0.040715	0.043789	0.047007	0.049857	0.05276	0.056136	0.05981	0.063569	0.06777	0.071739	0.075983	0.080085	0.084404	0.088565	0.093203	0.097752	0.10205	0.10628	0.11062	0.11468	0.11881	0.12336	0.12819	0.1334	0.13875	0.14401	0.14946	0.15513
326	1e-05	1e-05	1e-05	1e-05	1e-05	1e-05	0.00059417	0.0023874	0.0046905	0.0078193	0.011611	0.016569	0.022519	0.029793	0.038314	0.047621	0.058393	0.070453	0.083597	0.099643	0.11825	0.14083	0.16734	NaN	NaN	NaN	NaN	NaN	NaN	NaN	NaN	NaN	NaN	NaN	NaN	NaN	NaN	NaN	NaN	NaN	NaN	NaN	NaN	NaN	NaN	NaN	NaN	NaN	NaN
327	0.0088934	0.0059542	0.0032942	0.00119	1e-05	1e-05	1e-05	0.00052676	0.0025972	0.0054494	0.0091022	0.013892	0.019373	0.025691	0.032496	0.039299	0.046464	0.05404	0.061592	0.06971	0.07788	0.086304	0.094453	0.10283	0.11099	0.1193	0.12834	0.13772	0.14706	0.15683	0.16642	0.17606	0.18579	0.19592	0.206	0.21651	0.22721	0.23743	0.2475	0.25829	0.27002	0.28358	0.29984	0.31878	0.34061	NaN	NaN	NaN	NaN
328	0.052792	0.040616	0.030592	0.021337	0.012986	0.0065451	0.00098408	1e-05	1e-05	1e-05	1e-05	1e-05	1e-05	0.002756	0.0071801	0.012008	0.016713	0.021876	0.026846	0.032876	0.038519	0.043811	0.049018	0.05489	0.060945	0.067437	0.075231	0.083504	0.092517	0.10222	0.11174	0.12186	0.13236	0.14314	0.1539	0.16496	0.17618	0.18623	0.19626	0.20572	0.21528	0.22486	0.2346	0.24463	0.25513	0.26609	0.27779	0.29	0.30365
329	0.002372	0.0018189	0.0012754	0.00057286	0.00025553	1e-05	1e-05	1e-05	1e-05	1e-05	1e-05	0.00027587	0.0012965	0.0026885	0.0042571	0.0057541	0.0070537	0.0084857	0.010032	0.011957	0.013327	0.014673	0.015821	0.01731	0.018555	0.020239	0.022349	0.025091	0.027992	0.031181	0.034434	0.038105	0.042222	0.046718	0.051011	0.055916	0.060738	0.065606	0.070569	0.075776	0.080992	0.086503	0.092218	0.098025	0.10417	0.11094	0.11801	0.12553	0.13367
330	0.0030208	0.0019166	0.00060779	1e-05	1e-05	1e-05	1e-05	1e-05	0.00038196	0.0019655	0.0040926	0.0070303	0.010678	0.015468	0.021231	0.02737	0.034606	0.043149	0.052541	0.064259	0.077348	0.092526	0.11032	0.13195	0.15754	NaN	NaN	NaN	NaN	NaN	NaN	NaN	NaN	NaN	NaN	NaN	NaN	NaN	NaN	NaN	NaN	NaN	NaN	NaN	NaN	NaN	NaN	NaN	NaN
331	1e-05	1e-05	1e-05	1e-05	1e-05	1e-05	0.0007899	0.002469	0.0036989	0.0058639	0.0083659	0.011726	0.015139	0.018998	0.02327	0.028002	0.033047	0.038767	0.044867	0.05213	0.058976	0.066127	0.073304	0.081328	0.089551	0.098294	0.10751	0.11745	0.12741	0.13811	0.1492	0.16183	0.17621	0.19302	0.21268	NaN	NaN	NaN	NaN	NaN	NaN	NaN	NaN	NaN	NaN	NaN	NaN	NaN	NaN
332	0.0013946	4.8367e-05	1e-05	1e-05	1e-05	1e-05	1e-05	1e-05	0.0012561	0.0035266	0.0062747	0.0098429	0.013703	0.018008	0.022715	0.02733	0.031922	0.036743	0.041274	0.046676	0.051728	0.056907	0.061815	0.067141	0.072372	0.077743	0.083629	0.089801	0.095965	0.10236	0.10836	0.11438	0.12028	0.12634	0.13211	0.13801	0.14373	0.14903	0.15449	0.16022	0.16595	0.17179	0.178	0.18434	0.19069	0.19721	0.2039	0.21068	0.21771
333	0.0061164	0.0026397	1e-05	1e-05	1e-05	1e-05	1e-05	1e-05	0.00071074	0.0055597	0.011643	0.019208	0.028031	0.038219	0.049119	0.060443	0.072612	0.085611	0.098571	0.11203	0.12525	0.13887	0.15208	0.16542	0.17802	0.19072	0.20347	0.21622	0.22861	0.24131	0.25398	0.26679	0.27923	0.29213	0.30498	0.31895	0.33271	0.34671	0.36049	0.3747	0.38877	0.40339	0.4195	0.43757	0.4579	NaN	NaN	NaN	NaN
334	1e-05	1e-05	1e-05	1e-05	1e-05	1e-05	0.00014331	0.0006109	0.0005899	0.0012202	0.0018444	0.002814	0.0039027	0.0049569	0.006325	0.0076742	0.0093255	0.011342	0.013367	0.016482	0.019464	0.02297	0.026665	0.030939	0.035684	0.04097	0.04703	0.053453	0.060176	0.067359	0.074361	0.081531	0.088666	0.09598	0.10317	0.11035	0.11738	0.12393	0.13058	0.13739	0.14421	0.15112	0.15837	0.1657	0.1731	0.1807	0.18867	0.19664	0.20498
335	0.0090906	0.0052493	0.001542	1e-05	1e-05	1e-05	1e-05	1e-05	1e-05	0.0012145	0.0053143	0.010638	0.016816	0.024276	0.032108	0.040115	0.048799	0.058575	0.068234	0.078376	0.088462	0.098765	0.10883	0.11917	0.12891	0.13871	0.14872	0.15886	0.16892	0.17945	0.19012	0.2007	0.21119	0.22203	0.23269	0.24379	0.25497	0.26601	0.27668	0.28711	0.2972	0.3068	0.31698	0.32803	0.34003	0.35361	0.36917	0.38705	NaN
336	1e-05	1e-05	1e-05	1e-05	0.0011599	0.0026583	0.0040307	0.0054248	0.0063815	0.0078753	0.009368	0.011347	0.013298	0.015453	0.017669	0.019884	0.02209	0.024727	0.027252	0.030701	0.03403	0.037672	0.041308	0.045623	0.050209	0.055218	0.060853	0.06705	0.073214	0.08012	0.086885	0.093792	0.10094	0.1083	0.11544	0.12273	0.12998	0.13701	0.14417	0.15166	0.15891	0.16628	0.17392	0.1818	0.1898	0.19807	0.20681	0.21576	0.22502
337	0.083676	0.066305	0.050804	0.037111	0.02555	0.016336	0.0086486	0.001888	1e-05	1e-05	1e-05	1e-05	1e-05	1e-05	0.0015167	0.0045984	0.0070567	0.0090224	0.011196	0.014698	0.01806	0.021694	0.025019	0.028888	0.03265	0.036197	0.040019	0.045026	0.050544	0.056561	0.061369	0.066281	0.070983	0.076364	0.081208	0.086111	0.090488	0.094323	0.097529	0.10087	0.10416	0.10815	0.11268	0.11761	0.12224	0.12695	0.13168	0.13719	0.14357
338	1e-05	1e-05	1e-05	1e-05	1e-05	1e-05	0.0010793	0.0043577	0.0085756	0.013589	0.019318	0.025657	0.032972	0.041994	0.051785	0.061775	0.072483	0.083831	0.095044	0.1066	0.11832	0.13055	0.14261	0.15439	0.16557	0.17702	0.18896	0.20094	0.21303	0.225	0.23734	0.24958	0.26156	0.27371	0.28641	0.30007	0.31353	0.32666	0.33961	0.35246	0.3659	0.37962	0.39471	0.41148	0.43057	NaN	NaN	NaN	NaN
339	1e-05	1e-05	1e-05	1e-05	1e-05	1e-05	0.0013399	0.0046081	0.0080827	0.01204	0.016518	0.021996	0.027765	0.034418	0.041736	0.049152	0.056954	0.06507	0.072944	0.081626	0.090139	0.099094	0.10781	0.11681	0.12547	0.13426	0.14386	0.15382	0.16402	0.17484	0.18547	0.19628	0.20661	0.21684	0.22719	0.23785	0.24826	0.25788	0.26714	0.27628	0.28492	0.2932	0.30165	0.31006	0.31991	0.33046	0.34196	0.3546	0.36843
340	1e-05	1e-05	1e-05	0.00033523	0.0014646	0.0026331	0.0034508	0.0042863	0.0046742	0.0056285	0.0064937	0.0079884	0.0095675	0.011567	0.013944	0.016338	0.018818	0.022222	0.025785	0.030542	0.035304	0.040791	0.046239	0.052662	0.059652	0.067538	0.07682	0.087155	0.097849	0.10944	0.12166	0.13447	0.1478	0.16253	0.17775	0.19379	0.21058	0.22793	0.24654	0.26736	0.29064	NaN	NaN	NaN	NaN	NaN	NaN	NaN	NaN
341	1e-05	1e-05	1e-05	1e-05	1e-05	1e-05	0.00056752	0.0020845	0.0031822	0.0051373	0.0072483	0.010007	0.01294	0.016152	0.019385	0.022814	0.026295	0.030234	0.034142	0.038895	0.043163	0.047587	0.051893	0.056653	0.061537	0.066943	0.072569	0.078648	0.084602	0.090726	0.096693	0.10293	0.10918	0.11556	0.12172	0.12792	0.13393	0.13965	0.1453	0.15124	0.15715	0.16302	0.16917	0.17546	0.18186	0.1884	0.1952	0.20201	0.20923
342	0.006604	0.0035917	0.0017595	0.00060255	1e-05	1e-05	1e-05	0.00015523	0.00090075	0.002799	0.0050094	0.0089459	0.013631	0.01864	0.023405	0.028603	0.034134	0.040447	0.047205	0.054888	0.062236	0.07029	0.078423	0.087006	0.095728	0.10561	0.11633	0.12826	0.14092	0.15548	0.17128	0.18966	0.21038	NaN	NaN	NaN	NaN	NaN	NaN	NaN	NaN	NaN	NaN	NaN	NaN	NaN	NaN	NaN	NaN
343	0.011056	0.0081201	0.0057933	0.0036128	0.0022036	0.00088385	1e-05	1e-05	1e-05	1e-05	0.00020614	0.0025332	0.005478	0.0089597	0.013165	0.017761	0.02293	0.028913	0.035323	0.043083	0.051081	0.059721	0.068524	0.078317	0.088532	0.099395	0.11136	0.12406	0.13709	0.15085	0.16555	0.18211	0.20116	0.22359	0.24883	NaN	NaN	NaN	NaN	NaN	NaN	NaN	NaN	NaN	NaN	NaN	NaN	NaN	NaN
344	1e-05	1e-05	1e-05	0.00042163	0.0016554	0.0031214	0.0047331	0.00671	0.0087151	0.011557	0.014581	0.018395	0.022555	0.02721	0.03241	0.037577	0.043028	0.049008	0.055145	0.062373	0.069779	0.077951	0.086062	0.094858	0.10397	0.11361	0.12412	0.1354	0.14713	0.15949	0.17182	0.18424	0.19653	0.20944	0.22289	0.23754	0.25374	0.27155	0.2915	NaN	NaN	NaN	NaN	NaN	NaN	NaN	NaN	NaN	NaN
345	1e-05	1e-05	1e-05	1e-05	0.0010514	0.0029753	0.0050997	0.0071652	0.0094456	0.012458	0.015363	0.019277	0.023352	0.028151	0.03301	0.037787	0.042284	0.047016	0.052064	0.057819	0.062714	0.067883	0.072632	0.078143	0.082988	0.088115	0.093648	0.099493	0.10484	0.11022	0.11526	0.12102	0.12644	0.13218	0.13722	0.14304	0.14872	0.15425	0.15964	0.16562	0.17171	0.17853	0.18626	0.1943	0.20266	0.21146	0.21994	0.22825	0.23738
346	1e-05	1e-05	1e-05	1e-05	1e-05	1e-05	0.00049072	0.0019293	0.0034128	0.0058586	0.0087879	0.012699	0.017073	0.02203	0.027729	0.033636	0.040075	0.047316	0.054829	0.063678	0.07288	0.082974	0.093326	0.10476	0.11713	0.13064	0.1461	0.16384	0.18403	0.20749	NaN	NaN	NaN	NaN	NaN	NaN	NaN	NaN	NaN	NaN	NaN	NaN	NaN	NaN	NaN	NaN	NaN	NaN	NaN
347	0.0068994	0.0046218	0.0028201	0.0012208	0.00032402	1e-05	1e-05	1e-05	1e-05	1e-05	1e-05	0.0010924	0.0026177	0.0043313	0.0062713	0.0080459	0.0099865	0.012218	0.014314	0.017223	0.020116	0.023118	0.026215	0.029701	0.033217	0.037234	0.041706	0.046632	0.051667	0.057197	0.062666	0.068268	0.074135	0.080196	0.086301	0.092645	0.098847	0.1049	0.11081	0.11688	0.12293	0.12879	0.13491	0.14088	0.14695	0.15291	0.15884	0.16445	0.17012
348	1e-05	1e-05	1e-05	1e-05	1e-05	1e-05	0.00016771	0.00069187	0.00089541	0.0016986	0.0025814	0.0042251	0.0058678	0.0077804	0.0094796	0.010966	0.012673	0.014891	0.016632	0.018966	0.021107	0.023453	0.025257	0.027487	0.029835	0.032927	0.036682	0.040749	0.044599	0.049185	0.053756	0.058124	0.062409	0.067066	0.071535	0.07609	0.080126	0.083585	0.086919	0.090572	0.093708	0.096745	0.1003	0.10399	0.10769	0.11157	0.11558	0.11984	0.12446
349	1e-05	1e-05	1e-05	1e-05	0.00044607	0.00082359	0.0011804	0.0017877	0.001888	0.0029234	0.0039323	0.0057641	0.007617	0.0099303	0.012512	0.015221	0.01808	0.021181	0.02413	0.028022	0.031075	0.034248	0.036947	0.040043	0.04294	0.045943	0.049191	0.052747	0.056517	0.060522	0.063975	0.067982	0.072083	0.076628	0.080879	0.085268	0.089838	0.094215	0.098558	0.10287	0.10726	0.11218	0.11725	0.12247	0.12774	0.13351	0.13979	0.14608	0.1528
350	0.011721	0.0084527	0.005896	0.0036502	0.0020717	0.00079859	1e-05	1e-05	1e-05	1e-05	1e-05	1e-05	0.00037622	0.0019342	0.0034062	0.0048446	0.0060753	0.0074705	0.0086239	0.010433	0.01158	0.012856	0.013672	0.014801	0.01573	0.016946	0.018449	0.020485	0.022378	0.024746	0.026694	0.028883	0.030986	0.033383	0.035476	0.038002	0.040396	0.042464	0.044182	0.046271	0.048333	0.050839	0.053863	0.057126	0.060621	0.064611	0.068831	0.073297	0.07819
351	1e-05	1e-05	1e-05	1e-05	1e-05	1e-05	0.0011736	0.0032705	0.0051756	0.0071509	0.0090473	0.011019	0.013039	0.015569	0.018582	0.021605	0.025008	0.028796	0.032813	0.037792	0.04311	0.048902	0.054737	0.061018	0.067307	0.073912	0.081052	0.08843	0.095706	0.10341	0.11072	0.11801	0.12518	0.13263	0.13997	0.14776	0.15538	0.16248	0.16965	0.17732	0.18482	0.19227	0.19986	0.20744	0.21484	0.22224	0.22938	0.23632	0.24364
352	1e-05	1e-05	1e-05	1e-05	1e-05	1e-05	0.00062293	0.0019443	0.0027404	0.0034921	0.0040984	0.0048709	0.0055239	0.006584	0.0081479	0.0092125	0.0099685	0.010993	0.011422	0.012639	0.013928	0.015199	0.016077	0.017092	0.017739	0.018338	0.02009	0.022098	0.023983	0.026572	0.028687	0.030637	0.032634	0.035037	0.037572	0.040126	0.042806	0.04421	0.045725	0.047725	0.04974	0.051798	0.054113	0.056453	0.058868	0.060934	0.063333	0.065884	0.069103
353	1e-05	1e-05	1e-05	1e-05	1e-05	1e-05	0.00071419	0.0021331	0.0029401	0.0042594	0.005477	0.006887	0.0082321	0.0099443	0.01176	0.013625	0.015705	0.01815	0.020734	0.024387	0.027955	0.032018	0.036216	0.041208	0.046396	0.052108	0.058517	0.065559	0.072856	0.0805	0.087913	0.095409	0.10276	0.11034	0.11757	0.12494	0.1321	0.13871	0.145	0.15142	0.15772	0.16402	0.17056	0.17726	0.18384	0.19054	0.19734	0.2044	0.21187
354	1e-05	1e-05	1e-05	1e-05	1e-05	1e-05	0.00065376	0.001937	0.0029107	0.0045491	0.0061855	0.0082972	0.010499	0.012932	0.015597	0.01807	0.02036	0.023076	0.025546	0.028773	0.03173	0.03509	0.038157	0.041613	0.044993	0.048692	0.052769	0.05727	0.061697	0.066446	0.070855	0.075313	0.079528	0.083852	0.087841	0.092063	0.096058	0.09975	0.1034	0.10717	0.11108	0.11518	0.11953	0.12405	0.1289	0.13391	0.13897	0.14407	0.14949
355	0.011334	0.0084522	0.005773	0.003471	0.0019576	0.00054944	1e-05	1e-05	1e-05	1e-05	1e-05	1e-05	0.00046182	0.0015777	0.0030278	0.0041486	0.0051901	0.0064329	0.0075468	0.0092061	0.010499	0.011718	0.012824	0.014325	0.015841	0.017122	0.018797	0.02075	0.022683	0.024765	0.026594	0.028623	0.030757	0.033151	0.035431	0.037509	0.039698	0.0413	0.042946	0.044708	0.046538	0.048476	0.050426	0.052298	0.053973	0.055472	0.057215	0.059004	0.061293
356	1e-05	1e-05	1e-05	1e-05	1e-05	1e-05	6.4648e-05	0.00053186	0.00032603	0.0011101	0.0019223	0.0032377	0.0047592	0.0066465	0.0091367	0.011569	0.014511	0.017596	0.020816	0.025306	0.029211	0.033351	0.037441	0.041898	0.046567	0.051216	0.056424	0.061703	0.067241	0.073052	0.078454	0.084142	0.089788	0.095632	0.10138	0.10714	0.11309	0.11869	0.12449	0.1305	0.13642	0.14248	0.14884	0.1554	0.16179	0.16816	0.17485	0.18164	0.18856
357	1e-05	1e-05	1e-05	1e-05	1e-05	1e-05	0.00040355	0.00094184	0.0009496	0.0015982	0.0019173	0.002678	0.003287	0.0038846	0.0044362	0.0046502	0.0046255	0.0047557	0.0047862	0.005618	0.0059073	0.0065844	0.0068246	0.0074265	0.0081493	0.0092445	0.010847	0.012959	0.015198	0.017903	0.020172	0.022792	0.025411	0.028607	0.031807	0.035214	0.038888	0.042389	0.046094	0.05018	0.054435	0.059294	0.064672	0.070386	0.076267	0.082346	0.088798	0.095076	0.10173
358	1e-05	1e-05	1e-05	1e-05	1e-05	1e-05	0.00020518	0.00057401	0.00055194	0.001098	0.0014115	0.0021253	0.0027138	0.0033188	0.0039843	0.0043423	0.0046685	0.005328	0.0059039	0.0071801	0.0080652	0.0094682	0.01054	0.012027	0.01351	0.015437	0.017743	0.020412	0.023065	0.026075	0.028688	0.031588	0.034263	0.037339	0.040217	0.043321	0.046286	0.049154	0.051962	0.055083	0.058154	0.061455	0.065012	0.068698	0.072536	0.076585	0.080769	0.084963	0.089438
359	1e-05	1e-05	1e-05	1e-05	1e-05	1e-05	0.00016224	0.00076042	0.00072104	0.0012068	0.0017206	0.0026702	0.0036158	0.0048906	0.0064804	0.0079939	0.0097406	0.011671	0.013487	0.016261	0.018444	0.020674	0.022771	0.025238	0.02769	0.030082	0.032911	0.035855	0.038753	0.041851	0.044498	0.047379	0.050076	0.052879	0.055592	0.058364	0.06121	0.063572	0.066046	0.068971	0.071681	0.074478	0.07768	0.081187	0.084488	0.087748	0.091322	0.094969	0.098877
360	0.0011127	0.00055991	5.7929e-05	1e-05	1e-05	1e-05	2.5542e-05	1e-05	1e-05	1e-05	0.00073777	0.002208	0.0038443	0.0058782	0.0081799	0.010492	0.01263	0.015352	0.018213	0.022108	0.025933	0.030256	0.034538	0.039341	0.044248	0.04982	0.056257	0.063304	0.070389	0.078084	0.085464	0.09313	0.10025	0.10748	0.11447	0.12181	0.12854	0.13455	0.14044	0.14655	0.15245	0.15819	0.16412	0.17036	0.1768	0.18355	0.19027	0.19728	0.20472
361	1e-05	1e-05	1e-05	1e-05	1e-05	1e-05	0.00030608	0.00070314	0.00040085	0.00081112	0.0012282	0.0020175	0.0028256	0.0036769	0.004758	0.0057521	0.0066336	0.0076564	0.0088174	0.011055	0.013023	0.015451	0.01782	0.020857	0.024331	0.028349	0.032914	0.038146	0.04375	0.049692	0.05522	0.061117	0.066894	0.073087	0.079049	0.085018	0.090846	0.096388	0.10186	0.10748	0.11318	0.11911	0.12513	0.13128	0.13736	0.14339	0.14948	0.15544	0.16165
362	1e-05	1e-05	1e-05	1e-05	1e-05	1e-05	0.0011865	0.0027385	0.0039705	0.0054964	0.0066713	0.0077746	0.0086153	0.0096993	0.011044	0.012051	0.012721	0.013734	0.014972	0.016952	0.018831	0.021045	0.023282	0.025899	0.028484	0.031607	0.035434	0.039574	0.043565	0.04762	0.051383	0.05511	0.058792	0.062523	0.066088	0.070036	0.073629	0.076695	0.079583	0.082731	0.086207	0.089674	0.093403	0.096883	0.10028	0.10396	0.10762	0.11134	0.11538
363	0.00084212	6.3775e-05	1e-05	1e-05	1e-05	1e-05	1e-05	1e-05	0.00084652	0.0025223	0.0047191	0.0070332	0.0095092	0.01248	0.015941	0.018955	0.021659	0.02428	0.026701	0.029898	0.03297	0.036076	0.038946	0.042054	0.04503	0.048026	0.051515	0.055596	0.059865	0.064264	0.06841	0.072559	0.076883	0.081543	0.086348	0.091528	0.096703	0.10147	0.10643	0.1115	0.11698	0.12266	0.1286	0.1345	0.14043	0.14617	0.1517	0.15714	0.16281
364	0.024781	0.017921	0.011838	0.0072622	0.0040844	0.0016963	2.2199e-05	1e-05	1e-05	1e-05	0.0054425	0.015251	0.030761	0.051607	NaN	NaN	NaN	NaN	NaN	NaN	NaN	NaN	NaN	NaN	NaN	NaN	NaN	NaN	NaN	NaN	NaN	NaN	NaN	NaN	NaN	NaN	NaN	NaN	NaN	NaN	NaN	NaN	NaN	NaN	NaN	NaN	NaN	NaN	NaN
365	1e-05	1e-05	1e-05	1e-05	1e-05	1e-05	0.0014283	0.0037828	0.005464	0.0074513	0.0092869	0.011494	0.013522	0.015807	0.01837	0.020954	0.023383	0.026441	0.029603	0.033603	0.037215	0.041128	0.044596	0.048541	0.052616	0.057316	0.062668	0.068507	0.074178	0.08018	0.085774	0.091628	0.097258	0.10326	0.10913	0.11492	0.12038	0.12522	0.12994	0.13506	0.14007	0.14529	0.15068	0.1563	0.16199	0.16784	0.17406	0.1802	0.18681
366	0.0048825	0.0019585	1e-05	1e-05	1e-05	1e-05	1e-05	1e-05	0.00068075	0.0034208	0.0076197	0.012181	0.017167	0.022614	0.028448	0.034071	0.039246	0.044942	0.050258	0.056704	0.062915	0.068902	0.075315	0.081952	0.088749	0.095935	0.10389	0.1129	0.12173	0.13109	0.1401	0.14926	0.15888	0.16882	0.17897	0.18924	0.19956	0.20924	0.21872	0.22855	0.23875	0.24941	0.26051	0.27148	0.28227	0.29283	0.30333	0.31334	0.32353
367	1e-05	1e-05	1e-05	1e-05	1e-05	0.00040342	0.0015313	0.0031965	0.0046657	0.007187	0.010147	0.013926	0.017946	0.02242	0.027471	0.032585	0.038147	0.044211	0.050323	0.057696	0.064995	0.072929	0.081041	0.090067	0.099574	0.10972	0.12076	0.13252	0.14472	0.15786	0.17096	0.1847	0.1988	0.21405	0.23025	0.24811	0.26761	0.28883	NaN	NaN	NaN	NaN	NaN	NaN	NaN	NaN	NaN	NaN	NaN
368	1e-05	1e-05	1e-05	1e-05	1e-05	1e-05	0.00074909	0.0021838	0.0028069	0.0040038	0.0049989	0.0062147	0.0074003	0.0088217	0.01056	0.01217	0.013862	0.01576	0.017728	0.020792	0.023637	0.026954	0.030301	0.034223	0.038463	0.043097	0.048317	0.054067	0.060176	0.066521	0.072558	0.078801	0.084939	0.091225	0.097514	0.10389	0.11031	0.1165	0.12265	0.1289	0.13549	0.14218	0.14929	0.15675	0.16435	0.17182	0.17954	0.18713	0.19487
369	1e-05	1e-05	1e-05	1e-05	1e-05	0.00097538	0.0021842	0.0035039	0.004213	0.0055643	0.0066699	0.0082269	0.0096856	0.011092	0.012705	0.014065	0.015534	0.017117	0.018377	0.020559	0.022093	0.024038	0.025593	0.027708	0.030048	0.032939	0.036641	0.040908	0.045349	0.050565	0.055511	0.061181	0.066702	0.072779	0.078817	0.085027	0.090828	0.096089	0.10147	0.1075	0.11355	0.12009	0.127	0.13443	0.14245	0.15113	0.16049	0.17096	0.18252
370	0.00028929	1e-05	1e-05	1e-05	1e-05	1e-05	1e-05	0.00079267	0.0018005	0.0038173	0.0065047	0.0093664	0.012289	0.015497	0.019039	0.022418	0.025742	0.029141	0.032384	0.036664	0.040765	0.044841	0.049052	0.053849	0.058964	0.064503	0.070726	0.077459	0.084456	0.091784	0.098824	0.10604	0.1134	0.12082	0.12847	0.13653	0.14488	0.15384	0.16455	0.17806	0.19494	0.21597	NaN	NaN	NaN	NaN	NaN	NaN	NaN
371	1e-05	1e-05	1e-05	1e-05	1e-05	1e-05	0.0010134	0.0033928	0.0059639	0.0092853	0.012796	0.017	0.021888	0.027184	0.033549	0.039782	0.046633	0.054349	0.06234	0.071436	0.080707	0.090711	0.10096	0.11195	0.12347	0.13561	0.14888	0.16301	0.17742	0.19232	0.20702	0.22211	0.23731	0.25286	0.26847	0.28463	0.30072	0.31649	0.33229	0.34902	0.36636	0.38434	0.40304	0.42208	0.44166	0.46156	0.48149	0.50193	0.5237
372	1e-05	1e-05	1e-05	1e-05	1e-05	1e-05	0.00033558	0.0012941	0.0019979	0.003271	0.0046084	0.0063496	0.0081874	0.0103	0.012512	0.014545	0.01664	0.018742	0.020689	0.023353	0.025769	0.028441	0.031002	0.033987	0.037025	0.040434	0.044281	0.048532	0.052933	0.057609	0.061939	0.066295	0.070536	0.074888	0.078829	0.08291	0.086814	0.090435	0.093765	0.097361	0.10097	0.10475	0.1088	0.11301	0.11739	0.12196	0.12648	0.13094	0.13568
373	1e-05	1e-05	1e-05	1e-05	1e-05	1e-05	0.0036984	0.0081135	0.012406	0.01711	0.021959	0.027655	0.033545	0.040249	0.047322	0.0543	0.061619	0.068935	0.076754	0.085889	0.095401	0.10573	0.11595	0.12702	0.13848	0.15065	0.16401	0.17833	0.19346	0.20928	0.22493	0.24086	0.25722	0.27416	0.29154	0.30924	0.32709	0.34497	0.36302	0.38149	0.40007	0.41925	0.43899	0.45851	0.47861	0.49833	0.51813	0.53864	0.55965
374	0.017841	0.013379	0.0088527	0.0048056	0.0022136	0.00022488	1e-05	1e-05	1e-05	1e-05	0.00242	0.0055125	0.0091577	0.013484	0.018426	0.023501	0.028704	0.034448	0.040439	0.047922	0.05543	0.062907	0.070968	0.079614	0.088753	0.098833	0.10986	0.12246	0.1368	0.15405	0.17441	0.19906	NaN	NaN	NaN	NaN	NaN	NaN	NaN	NaN	NaN	NaN	NaN	NaN	NaN	NaN	NaN	NaN	NaN
375	0.0057105	0.0033366	0.0017412	0.00050003	1e-05	1e-05	1e-05	1e-05	1e-05	1e-05	9.5023e-05	0.0019456	0.0037741	0.0054443	0.0067348	0.0079499	0.0091197	0.01061	0.012075	0.014741	0.016904	0.019142	0.020852	0.023364	0.026546	0.030203	0.034354	0.038714	0.042893	0.047156	0.050715	0.054282	0.058199	0.062406	0.065846	0.068756	0.071191	0.073408	0.075446	0.078137	0.081023	0.084222	0.088095	0.091936	0.095862	0.10026	0.10485	0.11	0.11529
376	1e-05	1e-05	1e-05	1e-05	1e-05	1e-05	0.00039794	0.0014593	0.0023059	0.003985	0.005685	0.0078757	0.010138	0.012693	0.015408	0.017671	0.019771	0.021991	0.024196	0.027158	0.029591	0.032261	0.034783	0.037815	0.040843	0.04418	0.048199	0.052725	0.057263	0.061915	0.066131	0.070453	0.074583	0.078774	0.082602	0.086448	0.090119	0.09337	0.096395	0.099786	0.10328	0.10707	0.11125	0.11563	0.12018	0.12475	0.12937	0.13399	0.13886
377	1e-05	1e-05	1e-05	1e-05	1e-05	1e-05	0.00030093	0.001822	0.0035729	0.0060931	0.0088228	0.012537	0.01669	0.021519	0.026741	0.032002	0.037588	0.043346	0.049187	0.055834	0.062322	0.069101	0.076102	0.084003	0.092128	0.10126	0.11149	0.12249	0.13395	0.14605	0.15808	0.17064	0.18344	0.19628	0.20892	0.22206	0.23505	0.24772	0.26055	0.27418	0.28816	0.30284	0.31805	0.33395	0.35046	0.36747	0.38476	0.40255	0.421
378	1e-05	1e-05	1e-05	1e-05	1e-05	1e-05	0.0013748	0.0038988	0.0058342	0.0085357	0.011019	0.014058	0.017151	0.0208	0.024773	0.02834	0.031804	0.035587	0.039559	0.04453	0.049296	0.054363	0.059377	0.064915	0.070406	0.07602	0.082286	0.089022	0.095622	0.10263	0.10938	0.11608	0.12294	0.12957	0.13591	0.14215	0.14841	0.15441	0.16044	0.16674	0.17263	0.17841	0.18461	0.19073	0.1972	0.20387	0.2113	0.21893	0.22681
379	1e-05	1e-05	1e-05	1e-05	1e-05	1e-05	0.00055154	0.0018313	0.0028759	0.0047958	0.0069777	0.0098461	0.012876	0.016396	0.020172	0.023874	0.027742	0.032062	0.0364	0.041804	0.046934	0.052267	0.057291	0.063019	0.068733	0.074888	0.081614	0.088773	0.095858	0.10321	0.1099	0.11663	0.12322	0.13023	0.13682	0.1435	0.14991	0.15571	0.16116	0.16682	0.1725	0.17865	0.1852	0.1921	0.19875	0.20546	0.21232	0.21917	0.22639
380	1e-05	1e-05	1e-05	1e-05	1e-05	1e-05	0.00091627	0.0023789	0.0032457	0.0046461	0.0061551	0.0079836	0.0097799	0.012088	0.01475	0.017413	0.020174	0.023534	0.027114	0.031504	0.035545	0.039949	0.044356	0.049355	0.05415	0.059435	0.065259	0.071457	0.077365	0.083432	0.089308	0.095313	0.10111	0.10706	0.11278	0.1188	0.12474	0.1303	0.13595	0.14237	0.14908	0.1561	0.16364	0.17152	0.17938	0.18755	0.19583	0.20404	0.21283
381	1e-05	1e-05	1e-05	1e-05	1e-05	1e-05	0.00018779	0.00063036	0.00078586	0.0017477	0.0029041	0.0046364	0.006434	0.0085177	0.010865	0.012996	0.015171	0.017557	0.019932	0.023161	0.025938	0.028985	0.03187	0.035319	0.038725	0.042643	0.047131	0.052007	0.056977	0.062368	0.067492	0.072733	0.077914	0.083255	0.088358	0.093678	0.098717	0.10347	0.10825	0.11338	0.1185	0.12372	0.1294	0.13527	0.14132	0.14747	0.15372	0.16003	0.16663
382	1e-05	1e-05	1e-05	1e-05	1e-05	1e-05	0.00074897	0.0023165	0.0031349	0.0045137	0.0053363	0.0067708	0.0082472	0.010088	0.012184	0.013962	0.015441	0.01684	0.018038	0.020043	0.021592	0.023407	0.024565	0.026012	0.027168	0.028377	0.029995	0.032012	0.034036	0.036576	0.038906	0.041299	0.043823	0.046552	0.049084	0.051911	0.05439	0.056407	0.058403	0.060484	0.062238	0.063583	0.064946	0.066344	0.06792	0.069364	0.070999	0.073076	0.075525
383	1e-05	1e-05	6.8681e-05	0.00058941	0.0018828	0.0035608	0.0058973	0.009043	0.012291	0.016966	0.022064	0.028603	0.035837	0.044141	0.053526	0.063431	0.074246	0.08593	0.098465	0.11298	0.12788	0.14373	0.15965	0.17714	0.19531	0.21447	0.23551	0.25779	0.28138	0.30644	NaN	NaN	NaN	NaN	NaN	NaN	NaN	NaN	NaN	NaN	NaN	NaN	NaN	NaN	NaN	NaN	NaN	NaN	NaN
384	1e-05	1e-05	1e-05	1e-05	1e-05	1e-05	0.00074946	0.0026469	0.0044546	0.0075391	0.011036	0.015862	0.021132	0.026914	0.033293	0.039483	0.046064	0.053272	0.060903	0.06966	0.078363	0.087527	0.096512	0.10648	0.11684	0.12771	0.13956	0.15191	0.16453	0.17742	0.19008	0.20292	0.21586	0.22961	0.24348	0.25828	0.27416	0.29106	0.3097	NaN	NaN	NaN	NaN	NaN	NaN	NaN	NaN	NaN	NaN
385	1e-05	1e-05	1e-05	1e-05	1e-05	1e-05	0.00092282	0.0030154	0.0050039	0.0077561	0.010546	0.013787	0.017099	0.020667	0.024277	0.028135	0.032109	0.036177	0.040255	0.044859	0.048967	0.053407	0.05755	0.062168	0.066692	0.071778	0.077172	0.082932	0.08858	0.094412	0.099915	0.10533	0.11037	0.11545	0.11988	0.12445	0.12861	0.13222	0.13573	0.13961	0.14325	0.14706	0.15126	0.15548	0.15977	0.16442	0.16904	0.17339	0.17815
386	1e-05	1e-05	1e-05	1e-05	1e-05	1e-05	0.00089979	0.0031611	0.0051959	0.0084354	0.011739	0.015729	0.019844	0.024584	0.029766	0.035187	0.04086	0.047078	0.053684	0.061738	0.069597	0.078306	0.087304	0.097485	0.10807	0.1194	0.13175	0.14524	0.15905	0.17338	0.18764	0.20242	0.21764	0.2339	0.2507	0.26912	0.28904	0.31051	NaN	NaN	NaN	NaN	NaN	NaN	NaN	NaN	NaN	NaN	NaN
387	0.013095	0.0089985	0.005575	0.0023414	4.8053e-05	1e-05	1e-05	1e-05	1e-05	1e-05	1e-05	0.0031633	0.0068675	0.011288	0.016462	0.021628	0.02734	0.033516	0.040263	0.048207	0.056371	0.065358	0.074222	0.084166	0.094287	0.10481	0.11627	0.12811	0.14015	0.15221	0.16367	0.17508	0.18611	0.19734	0.2081	0.21864	0.229	0.23896	0.24861	0.25949	0.27089	0.2832	0.29672	0.3116	0.32779	0.3454	NaN	NaN	NaN
388	1e-05	1e-05	1e-05	1e-05	1e-05	1e-05	0.00038809	0.0014525	0.0022602	0.0040046	0.0060151	0.0083744	0.010949	0.013872	0.017004	0.020028	0.02308	0.026306	0.029469	0.03326	0.036515	0.040271	0.044107	0.048268	0.052279	0.056714	0.061646	0.066998	0.072355	0.078061	0.083705	0.089337	0.094501	0.099476	0.10418	0.10906	0.11359	0.1178	0.12191	0.12622	0.13042	0.13469	0.13925	0.14396	0.14894	0.15417	0.15944	0.16469	0.17014
389	0.0024024	0.00013605	1e-05	1e-05	1e-05	1e-05	1e-05	1e-05	0.0012489	0.0035647	0.0067148	0.010663	0.014535	0.018453	0.022058	0.02541	0.028553	0.031739	0.03461	0.038324	0.041736	0.044968	0.047951	0.05133	0.054932	0.058972	0.063463	0.068482	0.073578	0.078877	0.08378	0.088923	0.094222	0.099689	0.10512	0.1106	0.116	0.121	0.12595	0.13099	0.13618	0.1416	0.14725	0.15306	0.15898	0.16493	0.17104	0.17716	0.18357
390	1e-05	1e-05	1e-05	1e-05	1e-05	0.00094942	0.0017979	0.002704	0.0029677	0.0038266	0.004558	0.0057782	0.0069659	0.0084187	0.010175	0.011816	0.013645	0.015716	0.017763	0.020817	0.023593	0.02683	0.029963	0.033705	0.037453	0.041514	0.046092	0.051024	0.056027	0.061285	0.066183	0.071211	0.076011	0.080903	0.085498	0.090197	0.094602	0.098581	0.10251	0.10665	0.11082	0.11504	0.1195	0.12417	0.12904	0.13401	0.13916	0.14453	0.15032
391	1e-05	1e-05	1e-05	1e-05	0.00028834	0.0020596	0.0040465	0.0064903	0.0086017	0.01189	0.015518	0.020064	0.025215	0.031224	0.038083	0.045441	0.053853	0.063624	0.074438	0.087497	0.10123	0.11676	0.13323	0.15112	0.16974	0.18942	0.21015	0.23076	0.25045	0.26927	0.28643	0.30203	0.31527	0.32691	0.33662	0.34506	0.35171	0.35612	0.35986	0.36317	0.36612	0.36869	0.37164	0.37506	0.37865	0.38234	0.38617	0.38987	0.3945
392	0.0002451	1e-05	1e-05	1e-05	0.0005336	0.0020188	0.0041244	0.0068952	0.0094684	0.013049	0.01734	0.022597	0.027977	0.033646	0.03919	0.044643	0.050022	0.055501	0.060975	0.067457	0.073845	0.080298	0.086452	0.093073	0.099974	0.10755	0.11551	0.12391	0.13232	0.14091	0.14907	0.15741	0.16576	0.17424	0.1827	0.19124	0.19949	0.20747	0.21544	0.22372	0.23202	0.24072	0.24998	0.26018	0.27164	0.28442	0.29903	NaN	NaN
393	1e-05	1e-05	1e-05	1e-05	1e-05	1e-05	0.0010612	0.0029381	0.0040146	0.0051791	0.0061582	0.0069977	0.0076625	0.0085872	0.0095806	0.010537	0.011181	0.012607	0.014355	0.017319	0.0202	0.023824	0.027925	0.032343	0.036466	0.041441	0.046856	0.053534	0.059983	0.066376	0.072436	0.078093	0.083307	0.087732	0.092028	0.09702	0.10099	0.10498	0.10856	0.11262	0.11687	0.12095	0.12589	0.13107	0.13684	0.14306	0.14924	0.15592	0.16314
394	1e-05	1e-05	1e-05	1e-05	1e-05	1e-05	0.0010937	0.0021797	0.0024592	0.0030945	0.0035949	0.0044679	0.0054346	0.0066354	0.0080418	0.009518	0.011129	0.013049	0.014732	0.017301	0.019588	0.022214	0.024594	0.027391	0.030009	0.032876	0.036006	0.039678	0.043384	0.047395	0.051022	0.054872	0.058537	0.062484	0.066129	0.070185	0.074201	0.078017	0.081621	0.085532	0.089787	0.094502	0.099663	0.10528	0.11118	0.1176	0.12454	0.13252	0.14254
395	1e-05	1e-05	1e-05	1e-05	0.00077468	0.0030225	0.0059998	0.009574	0.013113	0.01711	0.021628	0.026987	0.032273	0.03783	0.043454	0.049406	0.055536	0.06156	0.067493	0.074603	0.081768	0.089285	0.0962	0.10383	0.1121	0.12113	0.13046	0.13998	0.14977	0.15996	0.16973	0.18001	0.19034	0.20101	0.21186	0.22337	0.23542	0.24834	0.26317	0.28065	0.30101	0.32493	NaN	NaN	NaN	NaN	NaN	NaN	NaN
396	1e-05	1e-05	1e-05	0.00080782	0.0033495	0.0060798	0.0096761	0.014232	0.018959	0.024985	0.032206	0.040927	0.050584	0.061673	0.074055	0.087942	0.1034	0.12007	0.13814	0.15979	0.18378	0.2105	NaN	NaN	NaN	NaN	NaN	NaN	NaN	NaN	NaN	NaN	NaN	NaN	NaN	NaN	NaN	NaN	NaN	NaN	NaN	NaN	NaN	NaN	NaN	NaN	NaN	NaN	NaN
397	1e-05	1e-05	1e-05	1e-05	1e-05	1e-05	0.00032557	0.00097097	0.0014631	0.0028273	0.0043239	0.0060785	0.008054	0.010362	0.012834	0.015312	0.01798	0.021044	0.024232	0.028243	0.031966	0.036543	0.041475	0.047081	0.053079	0.059757	0.066916	0.074785	0.082857	0.091461	0.099963	0.10852	0.11649	0.12435	0.13188	0.13957	0.14676	0.1539	0.16071	0.16776	0.17474	0.18193	0.1897	0.19798	0.20636	0.21494	0.22353	0.23227	0.2413
398	1e-05	1e-05	1e-05	1e-05	1e-05	1e-05	0.001376	0.0044288	0.006522	0.0088165	0.010737	0.012452	0.014406	0.017022	0.019995	0.023108	0.02653	0.030595	0.034252	0.03888	0.043357	0.048393	0.053594	0.059197	0.064404	0.069598	0.07513	0.081168	0.086545	0.092187	0.097378	0.1027	0.10776	0.11274	0.11719	0.1219	0.12662	0.13067	0.13418	0.13842	0.14275	0.14712	0.15158	0.1559	0.16018	0.16472	0.16925	0.17373	0.17882
399	1e-05	1e-05	1e-05	1e-05	1e-05	1e-05	0.0012904	0.0038232	0.0060174	0.0088386	0.011658	0.015021	0.018539	0.022292	0.026113	0.030128	0.034368	0.038492	0.042779	0.048314	0.053875	0.05971	0.065319	0.071311	0.07775	0.084994	0.092613	0.1005	0.10852	0.117	0.125	0.13325	0.14169	0.15011	0.15823	0.1665	0.17435	0.18179	0.18928	0.19707	0.20463	0.21214	0.21984	0.22757	0.2355	0.244	0.25274	0.26228	0.27301
400	1e-05	1e-05	1e-05	1e-05	1e-05	1e-05	0.00064012	0.0018856	0.0025687	0.0037653	0.0047945	0.0059803	0.0071168	0.0084104	0.0098365	0.011084	0.012443	0.013885	0.015229	0.01731	0.019218	0.021586	0.023926	0.026801	0.029819	0.033111	0.036994	0.041395	0.045988	0.050865	0.055581	0.060387	0.065046	0.069985	0.074691	0.079441	0.08418	0.088464	0.092656	0.09721	0.10184	0.10651	0.11141	0.11633	0.12121	0.12614	0.13121	0.13626	0.14164
401	1e-05	1e-05	1e-05	1e-05	1e-05	1e-05	0.00058874	0.0020207	0.0030042	0.0048969	0.0070262	0.0096596	0.012525	0.015981	0.019528	0.023217	0.02716	0.031309	0.035617	0.041063	0.046191	0.051904	0.057752	0.064145	0.070636	0.077857	0.085598	0.093797	0.10238	0.11148	0.12038	0.12922	0.13777	0.14615	0.15436	0.16267	0.17054	0.17796	0.18537	0.19282	0.19981	0.20676	0.21416	0.22162	0.2292	0.23665	0.24409	0.25141	0.25892
402	1e-05	1e-05	1e-05	1e-05	1e-05	1e-05	0.0028234	0.0068511	0.0096975	0.012647	0.014691	0.017232	0.01978	0.02204	0.024451	0.027306	0.030486	0.034084	0.037148	0.04098	0.044211	0.048166	0.051318	0.05501	0.058913	0.062945	0.066565	0.070013	0.072581	0.075605	0.07825	0.081047	0.083373	0.085714	0.087102	0.088771	0.090131	0.091041	0.092385	0.094749	0.096971	0.099417	0.10223	0.10541	0.10859	0.11224	0.11581	0.11952	0.12408
403	0.017488	0.014402	0.011699	0.0090829	0.0070499	0.0049443	0.0030718	0.0016146	1e-05	1e-05	1e-05	1e-05	1e-05	1e-05	0.00027349	0.001062	0.0020084	0.0032541	0.0043558	0.0065928	0.0082745	0.010108	0.011524	0.013358	0.015241	0.01731	0.020005	0.022803	0.025463	0.028353	0.030552	0.032764	0.034709	0.036701	0.038347	0.039552	0.040322	0.040284	0.040162	0.040059	0.039647	0.039325	0.039389	0.039651	0.039919	0.040016	0.040559	0.041296	0.042591
404	9.5892e-05	1e-05	1e-05	1e-05	1e-05	1e-05	0.0003907	0.00095687	0.0010765	0.002283	0.003719	0.0057539	0.0079323	0.010103	0.01239	0.014579	0.016925	0.019456	0.021956	0.025314	0.027986	0.030869	0.033447	0.036402	0.039505	0.042925	0.046617	0.050673	0.054794	0.059109	0.063157	0.067325	0.071388	0.075635	0.079659	0.083714	0.087507	0.09115	0.094819	0.09865	0.10267	0.10681	0.11138	0.11602	0.12079	0.12556	0.1305	0.13544	0.14053
405	1e-05	1e-05	1e-05	1e-05	1e-05	1e-05	0.0027083	0.0060841	0.0093514	0.013142	0.016728	0.021063	0.025067	0.028671	0.031672	0.034782	0.037396	0.039875	0.042318	0.045814	0.048776	0.052102	0.054352	0.056803	0.060072	0.064633	0.06944	0.07484	0.079863	0.085005	0.088855	0.093393	0.097469	0.10226	0.10694	0.11125	0.11439	0.11716	0.12018	0.12394	0.12801	0.13272	0.1375	0.14287	0.14786	0.15304	0.15832	0.16388	0.16978
406	1e-05	1e-05	1e-05	1e-05	1e-05	1e-05	0.00059661	0.0017708	0.002471	0.0036372	0.004787	0.0063904	0.007907	0.009653	0.011482	0.013312	0.015351	0.017641	0.0198	0.022741	0.025289	0.028293	0.03091	0.03409	0.037227	0.040669	0.044552	0.048784	0.053083	0.057719	0.062106	0.066891	0.071343	0.076139	0.080698	0.085611	0.090494	0.095016	0.099493	0.10434	0.10927	0.11439	0.11974	0.12541	0.13117	0.13699	0.14272	0.14842	0.15441
407	1e-05	1e-05	1e-05	1e-05	1e-05	1e-05	0.00086464	0.0027267	0.0043959	0.0072499	0.010216	0.013347	0.016684	0.020414	0.024301	0.028065	0.031968	0.035992	0.039809	0.044456	0.048546	0.053001	0.05778	0.063002	0.068291	0.073984	0.080045	0.086474	0.092885	0.099729	0.10623	0.11268	0.11885	0.12469	0.13012	0.13577	0.14105	0.14595	0.15075	0.15586	0.16086	0.16594	0.1714	0.17689	0.1825	0.18826	0.19389	0.19955	0.20543
408	0.00055902	1e-05	1e-05	1e-05	1e-05	1e-05	1e-05	0.001234	0.0036225	0.0070664	0.011169	0.016486	0.02249	0.029084	0.036167	0.043794	0.052001	0.060656	0.069452	0.07926	0.089093	0.099755	0.11013	0.12127	0.13271	0.14468	0.15719	0.17014	0.18353	0.1977	0.21184	0.22697	0.24277	0.26047	0.27959	0.30096	0.32466	NaN	NaN	NaN	NaN	NaN	NaN	NaN	NaN	NaN	NaN	NaN	NaN
409	1e-05	1e-05	1e-05	1e-05	1e-05	1e-05	0.0010397	0.0039206	0.0072613	0.011962	0.018165	0.026582	0.036485	0.04769	0.060593	0.074937	0.09107	0.10898	0.12893	0.15181	0.1768	0.20463	NaN	NaN	NaN	NaN	NaN	NaN	NaN	NaN	NaN	NaN	NaN	NaN	NaN	NaN	NaN	NaN	NaN	NaN	NaN	NaN	NaN	NaN	NaN	NaN	NaN	NaN	NaN
410	1e-05	1e-05	1e-05	1e-05	1e-05	1e-05	0.0019115	0.0050814	0.0077094	0.010455	0.012494	0.015601	0.018772	0.021298	0.023092	0.025633	0.028303	0.030777	0.032599	0.035549	0.038561	0.042213	0.045224	0.048097	0.051574	0.056371	0.060799	0.065705	0.071202	0.078253	0.084337	0.090866	0.097265	0.10379	0.11078	0.11836	0.12538	0.13263	0.14016	0.14754	0.15432	0.16185	0.16979	0.17827	0.1865	0.19471	0.20227	0.20951	0.21667
411	0.0014239	1e-05	1e-05	1e-05	1e-05	1e-05	1e-05	0.00010712	0.0013732	0.0037219	0.0069337	0.011464	0.01662	0.022439	0.029324	0.036656	0.044506	0.053324	0.062672	0.073499	0.084786	0.097119	0.10986	0.12387	0.13862	0.15405	0.17088	0.18957	0.20925	0.2306	0.25314	0.27731	0.30271	0.33004	NaN	NaN	NaN	NaN	NaN	NaN	NaN	NaN	NaN	NaN	NaN	NaN	NaN	NaN	NaN
412	1e-05	1e-05	1e-05	1e-05	1e-05	1e-05	0.00027486	0.0011878	0.001663	0.002952	0.0045914	0.0070284	0.0097817	0.012703	0.01595	0.019388	0.023369	0.027655	0.03189	0.037153	0.042265	0.047927	0.053519	0.05953	0.066239	0.073392	0.081159	0.089392	0.09815	0.10749	0.11645	0.12556	0.1344	0.14355	0.1528	0.1619	0.17113	0.18011	0.18951	0.19891	0.20851	0.21859	0.22934	0.2403	0.25138	0.26225	0.27336	0.2844	0.29579
413	0.002448	0.0021565	0.0018414	0.0012121	0.0010493	0.00082409	0.00025743	1e-05	1e-05	1e-05	1e-05	1e-05	1e-05	0.0010019	0.0026282	0.0040093	0.0056563	0.007796	0.009901	0.012789	0.015351	0.018187	0.02057	0.02321	0.02599	0.029277	0.032984	0.036569	0.040239	0.04423	0.047687	0.051208	0.054526	0.058082	0.061356	0.064374	0.066952	0.069284	0.071779	0.074261	0.076434	0.078998	0.081444	0.084276	0.087354	0.090641	0.09419	0.097846	0.10183
414	1e-05	1e-05	1e-05	1e-05	1e-05	6.1076e-05	0.00011122	0.00017038	1e-05	7.6104e-05	0.00020892	0.00081532	0.0013618	0.0021911	0.0031232	0.0038341	0.0045546	0.005369	0.0060969	0.007523	0.008683	0.010058	0.011231	0.012784	0.014428	0.016287	0.018598	0.021148	0.023916	0.026832	0.029348	0.031965	0.034415	0.036911	0.039183	0.041432	0.043683	0.045596	0.047488	0.049393	0.05127	0.053317	0.055601	0.058065	0.060613	0.063288	0.065992	0.06857	0.071355
415	1e-05	1e-05	1e-05	1e-05	2.4728e-05	0.0005569	0.00066703	0.00065416	0.00023894	0.00037118	1e-05	1e-05	0.00042621	0.00063004	0.00085223	0.00095587	0.00098878	0.0013691	0.0013771	0.0021622	0.0025686	0.0035973	0.0040518	0.0045581	0.005213	0.006361	0.0078864	0.0098658	0.011609	0.013857	0.015555	0.017494	0.019228	0.021152	0.023006	0.025074	0.026909	0.028299	0.029688	0.031515	0.033216	0.035257	0.03756	0.040042	0.042703	0.045316	0.047869	0.050292	0.052958
416	1e-05	1e-05	1e-05	0.00053121	0.0033885	0.0057391	0.007908	0.010138	0.011588	0.014133	0.017074	0.020435	0.023636	0.027188	0.030959	0.034505	0.038457	0.042804	0.047093	0.052676	0.057786	0.063225	0.068467	0.074536	0.080989	0.08794	0.095734	0.10392	0.1123	0.12117	0.12969	0.13834	0.14674	0.15558	0.16434	0.17318	0.1817	0.1898	0.19813	0.20663	0.21519	0.22396	0.23333	0.24358	0.25491	0.26755	0.28238	0.30025	NaN
417	0.0017428	0.00078468	1e-05	1e-05	1e-05	1e-05	1e-05	1e-05	0.00015325	0.0013234	0.0027945	0.0050077	0.0075962	0.010723	0.014426	0.018209	0.022221	0.026715	0.031503	0.037537	0.043643	0.050461	0.057342	0.064763	0.072425	0.080365	0.088794	0.097625	0.10665	0.11607	0.12525	0.13419	0.14288	0.15167	0.16049	0.1694	0.17848	0.18754	0.1968	0.20617	0.21561	0.2252	0.23561	0.2464	0.25748	0.26854	0.27998	0.29134	0.3029
418	0.023595	0.017677	0.012538	0.0079283	0.0046523	0.001621	1e-05	1e-05	1e-05	1e-05	1e-05	1e-05	0.00091119	0.0041911	0.007958	0.011652	0.015837	0.020573	0.025422	0.031456	0.037469	0.043879	0.050149	0.057022	0.064263	0.071908	0.080141	0.08872	0.097449	0.1065	0.11526	0.124	0.13223	0.14069	0.14887	0.15686	0.16472	0.17228	0.18002	0.18774	0.19553	0.20344	0.21175	0.22075	0.22988	0.23879	0.24798	0.25696	0.26623
419	1e-05	1e-05	1e-05	1e-05	1e-05	1e-05	0.00037164	0.0010174	0.0012487	0.0021325	0.003674	0.0058091	0.0074833	0.0094922	0.011693	0.013277	0.014867	0.017004	0.018742	0.02112	0.02316	0.025394	0.027344	0.029907	0.032839	0.035988	0.040049	0.04479	0.049522	0.054706	0.060012	0.065506	0.070589	0.075794	0.080743	0.085323	0.090027	0.094519	0.098581	0.10316	0.10788	0.11265	0.11794	0.1242	0.13067	0.13753	0.14469	0.15154	0.15807
420	0.010648	0.0081581	0.0059496	0.0039048	0.0025808	0.0016067	0.00024357	1e-05	1e-05	1e-05	1e-05	1e-05	1e-05	0.00092593	0.0024165	0.0033103	0.0040086	0.0054006	0.0061226	0.0073029	0.0080855	0.009253	0.010607	0.012472	0.014197	0.01636	0.019025	0.022113	0.025263	0.028691	0.032071	0.035555	0.038726	0.041938	0.044546	0.046828	0.048973	0.05104	0.052855	0.054822	0.05709	0.059535	0.062457	0.06594	0.069535	0.073738	0.07836	0.082615	0.086869
421	1e-05	1e-05	1e-05	1e-05	1e-05	1e-05	3.2576e-05	0.0011282	0.0022716	0.0042597	0.0066599	0.0097352	0.013042	0.016943	0.020943	0.024662	0.02891	0.033195	0.037315	0.042191	0.046923	0.052	0.057057	0.062403	0.067819	0.07354	0.07984	0.086196	0.092923	0.10004	0.1069	0.11348	0.1196	0.1258	0.13205	0.13822	0.14448	0.15031	0.15641	0.16243	0.16857	0.17475	0.18142	0.18849	0.1957	0.20272	0.20989	0.21687	0.22433
422	0.016954	0.01335	0.010107	0.0073179	0.0051401	0.0033253	0.0016175	8.8158e-05	1e-05	1e-05	1e-05	1e-05	1e-05	1e-05	0.00090817	0.0019897	0.0029549	0.0040635	0.0051877	0.0071882	0.0088885	0.010807	0.012293	0.014129	0.016129	0.018234	0.020571	0.023236	0.025887	0.028671	0.030776	0.033007	0.035027	0.037237	0.039228	0.041152	0.042953	0.044374	0.045781	0.047489	0.049146	0.051171	0.053423	0.055811	0.058249	0.060801	0.063264	0.065798	0.068682
423	0.0048834	0.0030326	0.0013412	4.2856e-05	1e-05	1e-05	0.00061135	0.0021339	0.0039396	0.0075726	0.012098	0.017851	0.024547	0.03216	0.040498	0.049449	0.059249	0.069809	0.080762	0.093314	0.10594	0.1198	0.1347	0.1515	0.17013	0.19141	NaN	NaN	NaN	NaN	NaN	NaN	NaN	NaN	NaN	NaN	NaN	NaN	NaN	NaN	NaN	NaN	NaN	NaN	NaN	NaN	NaN	NaN	NaN
424	0.0041898	0.0032195	0.0025085	0.0020185	0.0019629	0.0019202	0.0015146	0.0010598	0.00039547	0.00023426	1.3005e-05	0.00020644	0.00041167	0.00060743	0.00068768	0.00053149	1e-05	1e-05	1e-05	1e-05	1e-05	1e-05	0.00023293	0.00089174	0.0016455	0.0027075	0.0040777	0.0062152	0.0083455	0.010639	0.01247	0.014378	0.015813	0.017349	0.018491	0.019592	0.020716	0.021659	0.022304	0.023036	0.02369	0.02486	0.026492	0.028446	0.030335	0.032408	0.034649	0.036692	0.038831
425	0.0030732	0.0017635	0.00073976	1e-05	1e-05	3.7338e-05	1e-05	1e-05	1e-05	1e-05	1e-05	0.00061498	0.0016364	0.0027069	0.0036069	0.0042045	0.0046447	0.0051704	0.0057306	0.0069101	0.0080581	0.0093581	0.010266	0.011523	0.013034	0.014833	0.017066	0.019761	0.022673	0.025734	0.028373	0.030802	0.033093	0.035537	0.03783	0.039981	0.042154	0.043923	0.045796	0.047762	0.049762	0.051968	0.054695	0.057555	0.060633	0.06378	0.067044	0.070375	0.074084
426	1e-05	1e-05	0.00018005	0.0016949	0.003856	0.0058537	0.0081785	0.010867	0.013576	0.017131	0.020638	0.024846	0.029411	0.034348	0.039902	0.045544	0.051819	0.058557	0.065687	0.073734	0.081864	0.090981	0.1001	0.10982	0.1199	0.13044	0.14164	0.15318	0.16488	0.17699	0.18934	0.20241	0.21604	0.23139	0.24825	0.26723	0.28858	0.31205	NaN	NaN	NaN	NaN	NaN	NaN	NaN	NaN	NaN	NaN	NaN
427	1e-05	1e-05	1e-05	1e-05	1e-05	1e-05	0.0059137	0.015757	0.023641	0.030163	0.034818	0.039519	0.04483	0.049737	0.05245	0.052769	0.050885	0.049095	0.046957	0.046568	0.046892	0.048116	0.050628	0.052754	0.055905	0.06065	0.065543	0.071814	0.078421	0.084962	0.090132	0.094653	0.09888	0.099467	0.099623	0.098741	0.097571	0.097218	0.096677	0.096281	0.096949	0.098749	0.10186	0.10532	0.11108	0.11686	0.12314	0.12859	0.13293
428	1e-05	1e-05	1e-05	1e-05	1e-05	1e-05	0.0008041	0.0022545	0.0033446	0.0052956	0.007019	0.0089224	0.010825	0.013125	0.01572	0.018286	0.021068	0.024193	0.027294	0.031129	0.034422	0.03833	0.042178	0.046638	0.051203	0.056142	0.061447	0.066946	0.0724	0.07822	0.083729	0.089344	0.094472	0.09973	0.10472	0.10972	0.11437	0.1186	0.1229	0.12741	0.13188	0.1365	0.14146	0.14677	0.15211	0.15748	0.163	0.1687	0.17467
429	1e-05	1e-05	1e-05	1e-05	1e-05	1e-05	0.0059403	0.0164	0.024155	0.031209	0.036939	0.04181	0.04583	0.050934	0.056747	0.060243	0.064764	0.06817	0.07039	0.073946	0.077662	0.082523	0.087167	0.091616	0.094716	0.096438	0.10004	0.10314	0.10715	0.1113	0.11478	0.11683	0.11775	0.11896	0.12099	0.12318	0.12619	0.1279	0.12941	0.13173	0.13452	0.13783	0.14317	0.149	0.15453	0.15932	0.16449	0.16866	0.1729
430	1e-05	1e-05	1e-05	1e-05	1e-05	1e-05	0.00094996	0.0023985	0.0030825	0.0038168	0.0042505	0.0043823	0.0045169	0.0047184	0.0047911	0.0046396	0.0042636	0.0044015	0.0044309	0.0053023	0.0060036	0.0069462	0.0078507	0.0089627	0.010172	0.012037	0.014387	0.017026	0.019478	0.022077	0.024146	0.026083	0.027582	0.029156	0.030674	0.032243	0.033316	0.033874	0.034667	0.035675	0.036703	0.03806	0.039756	0.041824	0.043984	0.046228	0.048503	0.050966	0.053709
431	1e-05	1e-05	1e-05	1e-05	1e-05	1e-05	0.00077898	0.0025847	0.0038262	0.0056268	0.0073268	0.0094624	0.011868	0.014619	0.017588	0.020329	0.023277	0.026478	0.029452	0.033141	0.03651	0.040171	0.043479	0.047022	0.05056	0.054585	0.059213	0.064131	0.069024	0.074066	0.078939	0.083749	0.088347	0.093122	0.0978	0.10258	0.10674	0.11029	0.11393	0.11787	0.12192	0.12598	0.13048	0.13499	0.13937	0.14353	0.1477	0.1521	0.1567
432	1e-05	1e-05	1e-05	1e-05	1e-05	1e-05	0.0010067	0.002758	0.0033246	0.0043979	0.0051826	0.0059938	0.0066358	0.0076519	0.0085983	0.0092734	0.010169	0.011102	0.012108	0.013996	0.015405	0.017287	0.01913	0.021409	0.023786	0.02671	0.030094	0.03357	0.036962	0.040524	0.043689	0.04691	0.049648	0.052119	0.054268	0.056418	0.058102	0.059379	0.061027	0.062935	0.064655	0.06651	0.068689	0.070985	0.073453	0.076073	0.078638	0.081247	0.083923
433	0.026435	0.018854	0.012492	0.0071815	0.0029531	1e-05	1e-05	1e-05	1e-05	1e-05	1e-05	0.00081272	0.0058498	0.011285	0.017513	0.024279	0.03154	0.039876	0.048294	0.057209	0.065314	0.07381	0.082026	0.090701	0.099392	0.10792	0.11639	0.12529	0.13382	0.14284	0.15116	0.15934	0.16722	0.17494	0.18217	0.18969	0.19735	0.20473	0.21184	0.21945	0.22612	0.23319	0.24135	0.24921	0.25722	0.26535	0.27313	0.28031	0.28745
434	1e-05	1e-05	1e-05	1e-05	1e-05	1e-05	0.0014328	0.0044621	0.0071779	0.010188	0.013129	0.016359	0.019551	0.022897	0.026293	0.029502	0.032828	0.036577	0.039944	0.043924	0.047644	0.051686	0.0558	0.060505	0.065369	0.070596	0.076329	0.082588	0.088678	0.094911	0.10075	0.1067	0.11226	0.11789	0.12305	0.12797	0.13269	0.13707	0.14116	0.1455	0.15027	0.15507	0.16017	0.16559	0.17072	0.17591	0.18135	0.18676	0.19206
435	1e-05	1e-05	1e-05	1e-05	1e-05	1e-05	0.0011223	0.0029239	0.0040748	0.0054233	0.0066677	0.0079624	0.0092242	0.010733	0.012443	0.01383	0.015355	0.017419	0.019437	0.022195	0.024666	0.027663	0.030618	0.034086	0.037443	0.0412	0.045547	0.049973	0.054165	0.058665	0.063031	0.067408	0.070952	0.074514	0.077834	0.08147	0.084575	0.087305	0.090454	0.093991	0.097571	0.1011	0.10505	0.1095	0.114	0.11852	0.12284	0.12732	0.13194
436	0.013623	0.008741	0.0046015	0.0011061	1e-05	1e-05	1e-05	1e-05	1e-05	1e-05	0.0012476	0.0059136	0.011193	0.017241	0.023815	0.03077	0.038104	0.046162	0.054833	0.064958	0.075203	0.086404	0.097794	0.11009	0.12302	0.13703	0.15179	0.16747	0.18327	0.19956	0.21549	0.23143	0.24671	0.26196	0.2768	0.2914	0.30547	0.3189	0.33204	0.34559	0.35889	0.37278	0.38817	0.40533	NaN	NaN	NaN	NaN	NaN
437	1e-05	1e-05	1e-05	1e-05	1e-05	0.0010838	0.0025668	0.0044988	0.006049	0.0085284	0.01149	0.015627	0.020158	0.025159	0.030746	0.036525	0.04286	0.049634	0.056712	0.065218	0.07378	0.082785	0.091634	0.10098	0.11059	0.12077	0.1316	0.14291	0.1543	0.1659	0.1769	0.18807	0.19913	0.21022	0.22113	0.23214	0.24288	0.25307	0.26307	0.27346	0.28405	0.29497	0.30639	0.31805	0.33013	0.34248	0.35502	0.36777	0.38123
438	0.017009	0.011148	0.006541	0.0031964	0.00070412	1e-05	1e-05	1e-05	1e-05	1e-05	1e-05	0.0033	0.0078095	0.012299	0.016676	0.02203	0.02738	0.033392	0.039867	0.046713	0.053668	0.061534	0.069217	0.076876	0.08487	0.093824	0.10275	0.11241	0.12238	0.13261	0.14246	0.15176	0.16014	0.16892	0.17755	0.18625	0.19468	0.20263	0.21029	0.21818	0.22517	0.23268	0.24129	0.25036	0.25886	0.26807	0.27806	0.28839	0.29968
439	1e-05	1e-05	1e-05	1e-05	1e-05	0.00038487	0.00078408	0.0013217	0.0013748	0.0020812	0.0029115	0.004087	0.0053386	0.0068716	0.0084316	0.0097594	0.011186	0.012848	0.014448	0.016983	0.019101	0.021648	0.02418	0.027202	0.030119	0.033446	0.037317	0.041356	0.045242	0.049322	0.05286	0.056519	0.059639	0.062781	0.065714	0.068724	0.071397	0.073561	0.076043	0.078878	0.081678	0.084661	0.087761	0.091156	0.094573	0.097957	0.10147	0.10496	0.10873
440	0.0029717	0.001427	0.00054492	1e-05	1e-05	1e-05	1e-05	1e-05	1e-05	0.0006441	0.0019921	0.004259	0.0069751	0.0096759	0.0127	0.015624	0.018726	0.022226	0.025476	0.029468	0.032864	0.036661	0.040293	0.044021	0.047846	0.052039	0.056672	0.061578	0.066476	0.071907	0.076913	0.082102	0.087132	0.09198	0.096841	0.10182	0.10648	0.11065	0.11473	0.11895	0.12286	0.1268	0.13102	0.1352	0.13972	0.14416	0.1485	0.15281	0.15737
441	1e-05	1e-05	1e-05	1e-05	1e-05	1e-05	0.0003969	0.0016084	0.0029198	0.0048202	0.0065876	0.00894	0.011188	0.013334	0.015816	0.018257	0.020832	0.02371	0.026236	0.029288	0.031812	0.034561	0.037258	0.040517	0.044056	0.04795	0.052508	0.057209	0.06197	0.067213	0.072182	0.077431	0.082789	0.088314	0.093655	0.099028	0.10401	0.10836	0.11273	0.11714	0.12121	0.12528	0.12955	0.13364	0.13771	0.14174	0.14578	0.15002	0.15456
442	1e-05	1e-05	1e-05	1e-05	1e-05	1e-05	0.0028078	0.008723	0.014396	0.019804	0.026083	0.032572	0.039819	0.046691	0.053686	0.061106	0.069076	0.07867	0.088886	0.10065	0.11349	0.12607	0.13921	0.15267	0.16759	0.18333	0.19971	0.2162	0.23158	0.24651	0.26066	0.27499	0.29084	0.30816	0.32629	NaN	NaN	NaN	NaN	NaN	NaN	NaN	NaN	NaN	NaN	NaN	NaN	NaN	NaN
443	1e-05	1e-05	1e-05	1e-05	0.0011746	0.0030252	0.0047505	0.0066055	0.0078183	0.0096752	0.011398	0.013618	0.015992	0.018747	0.02177	0.024755	0.027899	0.031503	0.03504	0.039596	0.043691	0.048369	0.052965	0.058154	0.063388	0.069106	0.075413	0.082151	0.088696	0.095624	0.10234	0.10921	0.1157	0.12231	0.12875	0.13537	0.14171	0.14767	0.15358	0.15992	0.16611	0.1724	0.1791	0.18594	0.19286	0.19975	0.20665	0.21342	0.22033
444	0.014364	0.010303	0.0066853	0.0031285	0.00061503	1e-05	1e-05	1e-05	1e-05	1e-05	0.0016764	0.0053661	0.008532	0.01245	0.016652	0.020426	0.023977	0.02749	0.030382	0.03324	0.034832	0.035809	0.036461	0.03815	0.038979	0.040355	0.042479	0.044933	0.047343	0.050699	0.054086	0.058108	0.062776	0.06731	0.07131	0.075802	0.079484	0.082024	0.084313	0.087421	0.089469	0.091443	0.093842	0.095679	0.097881	0.10034	0.10324	0.10709	0.11202
445	1e-05	1e-05	0.00033599	0.001899	0.0037972	0.0058584	0.0087185	0.012926	0.016964	0.02174	0.027416	0.033654	0.040259	0.048756	0.058731	0.069663	0.081471	0.094898	0.10934	0.12624	0.14425	0.16374	0.18423	0.20648	0.23041	0.2568	0.28655	0.31973	0.35528	NaN	NaN	NaN	NaN	NaN	NaN	NaN	NaN	NaN	NaN	NaN	NaN	NaN	NaN	NaN	NaN	NaN	NaN	NaN	NaN
446	1e-05	1e-05	1e-05	0.00053287	0.0024487	0.0046736	0.006827	0.0089965	0.01174	0.014951	0.018626	0.023503	0.029019	0.035254	0.041543	0.047787	0.054576	0.061618	0.068889	0.076638	0.084387	0.092375	0.10039	0.10858	0.11641	0.1247	0.13334	0.14187	0.15068	0.15957	0.16772	0.17583	0.18385	0.19201	0.19996	0.20769	0.21513	0.22189	0.22858	0.23482	0.24101	0.248	0.25484	0.26195	0.26874	0.27567	0.2828	0.28932	0.29594
447	1e-05	1e-05	1e-05	1e-05	1e-05	1e-05	0.00058435	0.0019508	0.003645	0.0055544	0.0079864	0.011201	0.01502	0.019057	0.022953	0.026864	0.031107	0.035501	0.040018	0.044877	0.049586	0.054568	0.059621	0.064873	0.070175	0.076125	0.082683	0.089287	0.096235	0.10354	0.11076	0.11839	0.12594	0.13375	0.14142	0.14911	0.15658	0.16358	0.17068	0.17793	0.1854	0.19401	0.2037	0.21546	0.22975	0.24747	NaN	NaN	NaN
448	0.030327	0.024389	0.018742	0.013773	0.0099256	0.0074264	0.0050818	0.0036092	0.0030221	0.0025248	0.0024802	0.0028896	0.0042399	0.0058079	0.0066126	0.0066094	0.0054253	0.0048282	0.0035244	0.0017808	0.00041907	1e-05	1e-05	1e-05	1e-05	1e-05	1e-05	0.00047239	0.0022804	0.0046931	0.0072527	0.010384	0.013211	0.01606	0.019271	0.022001	0.023917	0.025458	0.026572	0.028086	0.029338	0.031199	0.032477	0.033918	0.035653	0.037506	0.039382	0.041531	0.043713
449	1e-05	1e-05	1e-05	1e-05	1e-05	1e-05	0.0023054	0.0067417	0.011416	0.016127	0.020936	0.025412	0.027401	0.029733	0.032033	0.034034	0.035643	0.037566	0.039425	0.041394	0.04323	0.045214	0.04789	0.051574	0.055194	0.059133	0.063279	0.067697	0.071578	0.075943	0.080183	0.084673	0.089142	0.093218	0.097539	0.10168	0.10586	0.10954	0.11289	0.11667	0.12014	0.1238	0.12717	0.13039	0.13393	0.13768	0.14178	0.14582	0.15088
450	1e-05	1e-05	1e-05	1e-05	0.0019875	0.0058324	0.011348	0.01792	0.026014	0.034764	0.043614	0.052646	0.06051	0.068878	0.077158	0.085293	0.092873	0.099988	0.10672	0.11341	0.12013	0.12744	0.13498	0.14365	0.15281	0.1628	0.17298	0.18383	0.19478	0.20713	0.2196	0.23261	0.2461	0.26085	0.27666	0.29337	0.31217	0.33308	NaN	NaN	NaN	NaN	NaN	NaN	NaN	NaN	NaN	NaN	NaN
451	1e-05	1e-05	1e-05	2.6367e-05	0.0016605	0.0048572	0.0090314	0.013991	0.020312	0.02755	0.035561	0.044527	0.051218	0.058648	0.066699	0.074958	0.083258	0.092304	0.10145	0.11094	0.12089	0.13156	0.14282	0.15571	0.16924	0.18343	0.19792	0.213	0.22775	0.24401	0.26081	0.27823	0.29616	0.31531	0.33635	0.35892	0.38401	NaN	NaN	NaN	NaN	NaN	NaN	NaN	NaN	NaN	NaN	NaN	NaN
452	1e-05	1e-05	1e-05	1e-05	1e-05	1e-05	0.00032558	0.00099229	0.0019896	0.0033839	0.0052652	0.0078741	0.011207	0.014824	0.018458	0.022419	0.026901	0.031512	0.036441	0.041675	0.046959	0.052584	0.058534	0.064686	0.07077	0.077264	0.084152	0.090966	0.098273	0.10586	0.1134	0.1211	0.12884	0.13668	0.14438	0.15232	0.16026	0.16773	0.17536	0.1829	0.19067	0.19939	0.20874	0.21945	0.23184	0.24659	0.26395	NaN	NaN
453	0.028518	0.023667	0.018824	0.01445	0.010701	0.0076995	0.0052408	0.0039285	0.0030012	0.0026003	0.0021314	0.0020353	0.0022657	0.0030324	0.0033881	0.00323	0.0027099	0.0022119	0.0012353	0.00040952	1e-05	1e-05	1e-05	1e-05	1e-05	1e-05	0.001224	0.0030847	0.0050558	0.0071044	0.0090698	0.011316	0.013368	0.015585	0.017675	0.019525	0.020712	0.021413	0.021972	0.022694	0.023307	0.024305	0.025264	0.026246	0.026987	0.02837	0.029865	0.031739	0.033817
454	0.0020663	0.00054702	1e-05	1e-05	1e-05	1e-05	1e-05	1e-05	0.00046794	0.0018966	0.0037055	0.0060108	0.0089546	0.01221	0.015237	0.018259	0.021442	0.024583	0.027684	0.030939	0.033994	0.037313	0.040939	0.044562	0.04813	0.05233	0.05693	0.061645	0.066964	0.07265	0.078267	0.084218	0.090175	0.096299	0.10226	0.10833	0.11423	0.11981	0.12542	0.13083	0.13613	0.14175	0.14718	0.15274	0.15819	0.16391	0.16949	0.17497	0.18077
455	3.1186e-05	1e-05	1e-05	1e-05	1e-05	1e-05	1e-05	0.0017	0.0037118	0.0053752	0.0070692	0.0090342	0.011712	0.01483	0.017169	0.019381	0.020698	0.021988	0.022892	0.023869	0.025425	0.027595	0.029737	0.031518	0.033494	0.036614	0.039972	0.044026	0.048457	0.053292	0.058026	0.062971	0.067706	0.072872	0.078095	0.082984	0.08735	0.09152	0.095421	0.099218	0.10292	0.10723	0.11124	0.11522	0.11917	0.12345	0.12772	0.13222	0.13694
456	1e-05	1e-05	1e-05	1e-05	1e-05	0.00022874	0.0016154	0.0032546	0.0051576	0.0065543	0.0080198	0.0094826	0.011759	0.01444	0.01653	0.018997	0.020918	0.022422	0.023933	0.02579	0.02822	0.031011	0.034316	0.037074	0.039909	0.043735	0.047744	0.052503	0.058055	0.06415	0.07013	0.076265	0.08257	0.089154	0.096147	0.10307	0.1098	0.11631	0.12282	0.12912	0.1352	0.14172	0.14795	0.15419	0.16052	0.16703	0.17368	0.18043	0.18745
457	1e-05	1e-05	1e-05	1e-05	1e-05	1e-05	0.0019035	0.0063239	0.011757	0.01755	0.023113	0.028832	0.034217	0.040115	0.045872	0.051447	0.056652	0.061264	0.065368	0.069493	0.073513	0.07798	0.082341	0.087243	0.092205	0.097651	0.10331	0.10924	0.11543	0.12282	0.12998	0.13735	0.1449	0.15329	0.16162	0.16988	0.17852	0.18693	0.19536	0.20375	0.2115	0.21976	0.22822	0.23655	0.24447	0.25255	0.26069	0.26858	0.27708
458	1e-05	1e-05	1e-05	1e-05	1e-05	1e-05	0.0010431	0.0029924	0.0053005	0.0078739	0.010819	0.013384	0.014266	0.014968	0.015482	0.015823	0.015489	0.015103	0.014623	0.014087	0.013413	0.012798	0.012743	0.013351	0.014319	0.015573	0.01679	0.018275	0.019677	0.02163	0.023557	0.025394	0.027121	0.028714	0.030192	0.03137	0.032404	0.032972	0.033488	0.034005	0.034005	0.034051	0.03399	0.033823	0.033655	0.033972	0.034396	0.034774	0.035802
459	1e-05	1e-05	1e-05	1e-05	1e-05	1e-05	0.00089546	0.0037672	0.0070812	0.0097082	0.0115	0.013324	0.016042	0.019063	0.02118	0.023005	0.023906	0.024646	0.024672	0.024327	0.024853	0.026508	0.028349	0.029399	0.030401	0.032778	0.035528	0.038897	0.0426	0.046801	0.051283	0.055943	0.060098	0.064686	0.069509	0.074142	0.078209	0.081721	0.085097	0.08813	0.09096	0.09418	0.096946	0.099897	0.10269	0.10567	0.10868	0.11195	0.11567
460	1e-05	1e-05	1e-05	1e-05	0.0050612	0.012461	0.019059	0.024628	0.030202	0.034858	0.039385	0.042716	0.044779	0.047087	0.049172	0.051325	0.052497	0.05363	0.055086	0.056601	0.058285	0.060029	0.062509	0.06529	0.068195	0.071482	0.075021	0.079112	0.083566	0.088475	0.09352	0.098845	0.1043	0.10984	0.11567	0.12164	0.1277	0.13355	0.1395	0.14562	0.15153	0.15776	0.1638	0.17002	0.17624	0.18286	0.18956	0.19632	0.20376
461	0.0066431	0.0036237	0.00073037	1e-05	1e-05	1e-05	1e-05	1e-05	1e-05	0.0010266	0.0027163	0.00461	0.0076071	0.011293	0.014264	0.017152	0.019072	0.020937	0.022482	0.024225	0.026659	0.029832	0.033392	0.036348	0.039276	0.043243	0.047294	0.052119	0.057204	0.062455	0.067814	0.073094	0.078066	0.083216	0.088536	0.093568	0.098297	0.10283	0.10706	0.11119	0.11513	0.11942	0.12361	0.12789	0.13212	0.13654	0.14092	0.1453	0.14984
462	1e-05	1e-05	1e-05	1e-05	1e-05	0.0057884	0.025653	0.041615	0.055857	0.06682	0.076566	0.081462	0.083549	0.086475	0.088805	0.091296	0.090201	0.088783	0.088102	0.088133	0.088417	0.088697	0.090759	0.092653	0.094744	0.097221	0.10013	0.1047	0.11015	0.11626	0.12249	0.12942	0.13645	0.14337	0.15136	0.15899	0.16603	0.17268	0.17931	0.18552	0.1911	0.19654	0.20107	0.20585	0.21056	0.21505	0.21986	0.22494	0.23067
463	1e-05	1e-05	1e-05	1e-05	1e-05	1e-05	0.00020827	0.0023674	0.0056253	0.0095857	0.014058	0.018809	0.023573	0.028839	0.034079	0.039274	0.044463	0.049446	0.054512	0.059621	0.064545	0.069956	0.075744	0.08188	0.088313	0.09533	0.10249	0.10993	0.11777	0.12642	0.135	0.14395	0.15276	0.16175	0.17081	0.17968	0.18859	0.19733	0.20593	0.21447	0.22247	0.23069	0.23881	0.24681	0.25459	0.26239	0.27019	0.27794	0.28606
464	1e-05	1e-05	1e-05	1e-05	1e-05	0.0066264	0.0132	0.018853	0.024381	0.029144	0.033823	0.037194	0.039724	0.042703	0.045565	0.048586	0.050409	0.052259	0.054388	0.056863	0.059476	0.062315	0.066135	0.069949	0.073826	0.078075	0.082728	0.088001	0.093708	0.099839	0.10584	0.11217	0.11836	0.12428	0.13055	0.13678	0.14276	0.14815	0.15353	0.15866	0.16335	0.16827	0.17264	0.17726	0.18203	0.18695	0.19187	0.19694	0.20265
465	1e-05	1e-05	1e-05	1e-05	1e-05	1e-05	0.0010675	0.0030503	0.0050093	0.0067177	0.0085758	0.010245	0.012329	0.014712	0.016914	0.019377	0.021626	0.023669	0.025795	0.028273	0.030656	0.03273	0.035248	0.037439	0.039664	0.042279	0.04508	0.048152	0.052054	0.056213	0.060229	0.064412	0.068972	0.073613	0.078447	0.083095	0.087553	0.091694	0.096016	0.099837	0.10358	0.10758	0.11118	0.11475	0.1183	0.12192	0.12577	0.12968	0.13382
466	1e-05	1e-05	1e-05	1e-05	1e-05	1e-05	0.0057132	0.014753	0.023072	0.029702	0.03559	0.039207	0.042005	0.044851	0.047736	0.050775	0.052476	0.05405	0.056408	0.059126	0.062071	0.065142	0.069333	0.073405	0.07796	0.082728	0.088176	0.094296	0.10106	0.10816	0.11495	0.12198	0.12886	0.13559	0.14257	0.14927	0.15567	0.16133	0.16711	0.17236	0.17712	0.18243	0.18731	0.19249	0.19789	0.20347	0.2092	0.21522	0.22206
467	1e-05	1e-05	1e-05	1e-05	1e-05	1e-05	0.0007578	0.0019978	0.0036623	0.0055571	0.0076669	0.010268	0.013468	0.016701	0.01951	0.022608	0.025922	0.029179	0.032559	0.036082	0.03954	0.043334	0.047218	0.050975	0.054684	0.059052	0.063613	0.068106	0.073154	0.078683	0.084016	0.089637	0.095239	0.101	0.10671	0.11264	0.11833	0.12338	0.12855	0.13339	0.13785	0.14283	0.14726	0.15184	0.15643	0.16116	0.16582	0.17048	0.17594
468	0.012388	0.0099594	0.0078758	0.0061925	0.0044707	0.0035029	0.002557	0.0018961	0.0015317	0.00099855	0.00046084	0.00026336	0.00074249	0.0016671	0.0019206	0.0021836	0.0016725	0.0011831	0.00061082	0.00010832	1e-05	1e-05	1e-05	1e-05	1e-05	1e-05	0.00049614	0.0016695	0.0031445	0.0046454	0.0060011	0.0073605	0.008816	0.010456	0.01199	0.013455	0.014716	0.015675	0.016555	0.017427	0.018309	0.019735	0.021179	0.022601	0.023893	0.025498	0.027074	0.028696	0.030978
469	1e-05	1e-05	1e-05	1e-05	0.0077791	0.021598	0.03362	0.043592	0.052784	0.059688	0.065509	0.068392	0.06969	0.07138	0.072644	0.074149	0.073093	0.071794	0.070703	0.069799	0.069167	0.068961	0.069949	0.070443	0.071201	0.072343	0.073899	0.076826	0.080276	0.084366	0.088479	0.0932	0.097602	0.10198	0.10718	0.11201	0.11656	0.12022	0.12387	0.12738	0.13043	0.13354	0.13573	0.13843	0.14115	0.14398	0.14706	0.15015	0.15435
470	1e-05	1e-05	1e-05	1e-05	1e-05	1e-05	0.001174	0.0034038	0.0057657	0.0081698	0.010317	0.012446	0.014732	0.017201	0.019461	0.021648	0.024077	0.026313	0.028496	0.030746	0.0327	0.034955	0.03709	0.039183	0.041263	0.043869	0.046684	0.049601	0.052978	0.056899	0.060832	0.065392	0.070018	0.075488	0.081298	0.087128	0.093252	0.099455	0.10605	0.11271	0.11939	0.12658	0.13362	0.14105	0.14835	0.15599	0.1642	0.17238	0.181
471	0.02198	0.018671	0.015902	0.01336	0.010585	0.0088816	0.0078765	0.0077149	0.0082559	0.0080751	0.0072971	0.0067742	0.007234	0.0080172	0.0079143	0.0079283	0.0068974	0.0056035	0.0038874	0.001763	0.0004635	1.192e-05	1e-05	1e-05	1e-05	1e-05	1e-05	1e-05	0.0015309	0.0035839	0.0059929	0.0081154	0.010018	0.012127	0.014383	0.016136	0.017596	0.018728	0.019794	0.020664	0.021052	0.021521	0.022084	0.022761	0.023555	0.024623	0.025901	0.027357	0.029168
472	1e-05	1e-05	1e-05	1e-05	1e-05	1e-05	0.001016	0.0032916	0.0064702	0.010073	0.014878	0.019858	0.024954	0.0305	0.036503	0.042697	0.048828	0.055239	0.062042	0.069037	0.076143	0.08348	0.091382	0.099324	0.10749	0.11598	0.12479	0.13386	0.14297	0.15247	0.16196	0.17181	0.18154	0.19199	0.20347	0.2158	0.22928	0.24394	0.26059	NaN	NaN	NaN	NaN	NaN	NaN	NaN	NaN	NaN	NaN
473	1e-05	1e-05	1e-05	1e-05	1e-05	1e-05	0.00053313	0.0014349	0.0024657	0.0034023	0.0046085	0.0059152	0.0078226	0.010095	0.012344	0.015071	0.017887	0.020659	0.023691	0.027039	0.030513	0.033928	0.03788	0.041701	0.045595	0.049984	0.054517	0.05923	0.064699	0.070498	0.076314	0.082294	0.088527	0.094659	0.1008	0.10686	0.11268	0.11819	0.12382	0.12891	0.13379	0.13872	0.14311	0.14752	0.15194	0.15638	0.16088	0.16537	0.17017
474	1e-05	1e-05	1e-05	1e-05	1e-05	1e-05	0.0051047	0.013488	0.021324	0.027492	0.032563	0.035327	0.036797	0.038691	0.040151	0.04189	0.041793	0.041447	0.041	0.040798	0.040536	0.040553	0.041444	0.042211	0.043118	0.044421	0.045917	0.048262	0.051326	0.055008	0.058383	0.062329	0.066065	0.0697	0.073725	0.077557	0.081167	0.084456	0.087717	0.090782	0.093456	0.096275	0.098373	0.10095	0.10357	0.10636	0.10936	0.11251	0.11629
475	1e-05	1e-05	0.00010863	0.0019968	0.0039382	0.0059706	0.0079128	0.009786	0.011837	0.014388	0.016986	0.019939	0.023725	0.028321	0.033347	0.038879	0.045159	0.051917	0.059057	0.067114	0.075297	0.084261	0.093977	0.1043	0.1153	0.1274	0.14028	0.15371	0.16825	0.18403	0.20025	0.218	0.23723	0.25872	0.28235	0.30856	0.33766	NaN	NaN	NaN	NaN	NaN	NaN	NaN	NaN	NaN	NaN	NaN	NaN
476	1e-05	1e-05	1e-05	1e-05	1e-05	1e-05	0.001407	0.0044523	0.0077571	0.010297	0.012261	0.013906	0.016139	0.018793	0.020659	0.023	0.024359	0.024969	0.02546	0.025717	0.026266	0.027101	0.028577	0.029182	0.029621	0.031063	0.032703	0.035349	0.038823	0.042752	0.04719	0.051798	0.056477	0.060834	0.065831	0.070656	0.075006	0.078701	0.082147	0.08517	0.087604	0.08989	0.091576	0.093288	0.095567	0.097932	0.10048	0.10309	0.10619
477	0.00068067	1e-05	1e-05	1e-05	1e-05	1e-05	1e-05	0.00074277	0.0032284	0.0068029	0.011518	0.017418	0.02472	0.033031	0.042317	0.05261	0.063902	0.076349	0.089767	0.104	0.11893	0.13475	0.15151	0.16887	0.18716	0.20674	0.22754	0.24987	0.27404	0.30076	NaN	NaN	NaN	NaN	NaN	NaN	NaN	NaN	NaN	NaN	NaN	NaN	NaN	NaN	NaN	NaN	NaN	NaN	NaN
478	0.028592	0.020502	0.013382	0.0079927	0.0035155	0.00013849	1e-05	1e-05	1e-05	1e-05	1e-05	1e-05	0.0029727	0.0061454	0.0088159	0.011389	0.01389	0.016397	0.019294	0.022089	0.024967	0.02799	0.031556	0.034885	0.038736	0.043192	0.047815	0.052689	0.057966	0.063855	0.069983	0.076162	0.081984	0.087888	0.094283	0.10042	0.10673	0.11277	0.11906	0.12531	0.13116	0.13709	0.14338	0.14972	0.15617	0.16294	0.16985	0.17667	0.18405
479	1e-05	1e-05	1e-05	1e-05	1e-05	1e-05	0.00093194	0.0028547	0.0051103	0.0074375	0.010343	0.013129	0.016417	0.020028	0.02353	0.027141	0.030465	0.03381	0.037401	0.0413	0.04531	0.049556	0.054351	0.058925	0.063768	0.069284	0.075146	0.081678	0.08893	0.096809	0.10476	0.11321	0.12164	0.13044	0.13964	0.14893	0.15821	0.1672	0.17628	0.18521	0.19395	0.2036	0.21362	0.22506	0.2378	0.25248	0.26938	NaN	NaN
480	1e-05	1e-05	1e-05	1e-05	1e-05	1e-05	0.0018262	0.0044515	0.007004	0.009408	0.011845	0.013679	0.015922	0.018298	0.020949	0.023795	0.026542	0.029266	0.032519	0.036005	0.039397	0.042814	0.047087	0.051263	0.055628	0.060254	0.065262	0.070646	0.076862	0.083453	0.089926	0.096592	0.10329	0.10997	0.11668	0.12346	0.13022	0.13633	0.1424	0.1479	0.15315	0.1587	0.16424	0.17002	0.17572	0.18155	0.18735	0.19327	0.19996
481	0.044378	0.033404	0.02378	0.015709	0.0091642	0.0034758	1e-05	1e-05	1e-05	1e-05	1e-05	1e-05	0.00062317	0.0042654	0.0080738	0.01187	0.015917	0.019523	0.023892	0.0284	0.033137	0.037911	0.042602	0.047082	0.051625	0.056342	0.061044	0.066073	0.07177	0.077799	0.083788	0.089473	0.09492	0.10116	0.10781	0.11462	0.1215	0.12819	0.13481	0.14105	0.1467	0.15251	0.15873	0.16495	0.17068	0.17677	0.18261	0.18832	0.19439
482	1e-05	1e-05	1e-05	1e-05	1e-05	0.0038117	0.0075336	0.011322	0.016041	0.021762	0.028535	0.035336	0.043108	0.051954	0.061357	0.071788	0.08215	0.093363	0.10533	0.11823	0.13139	0.1455	0.16165	0.17905	0.19895	0.22208	NaN	NaN	NaN	NaN	NaN	NaN	NaN	NaN	NaN	NaN	NaN	NaN	NaN	NaN	NaN	NaN	NaN	NaN	NaN	NaN	NaN	NaN	NaN
483	1e-05	1e-05	1e-05	1e-05	0.0013172	0.0050435	0.0085054	0.011239	0.014369	0.017785	0.0216	0.025599	0.030462	0.035829	0.041844	0.0483	0.055369	0.062511	0.070705	0.079408	0.088414	0.098026	0.10897	0.12034	0.1323	0.14524	0.15919	0.17385	0.19021	0.20761	0.22576	0.24559	0.26717	0.29088	NaN	NaN	NaN	NaN	NaN	NaN	NaN	NaN	NaN	NaN	NaN	NaN	NaN	NaN	NaN
484	0.013089	0.0095511	0.0066982	0.0047668	0.0030312	0.0016234	0.00025749	1e-05	1e-05	1e-05	1e-05	1e-05	0.00092849	0.0032052	0.0051612	0.0072233	0.0095355	0.011952	0.014692	0.017729	0.0208	0.023648	0.026743	0.029899	0.032974	0.036729	0.04076	0.044737	0.049258	0.053845	0.058311	0.062709	0.067301	0.072021	0.076413	0.080778	0.084847	0.088567	0.092577	0.096292	0.10007	0.1043	0.1084	0.11254	0.11658	0.12091	0.12529	0.12969	0.13463
485	1e-05	1e-05	1e-05	1e-05	1e-05	1e-05	0.0004326	0.00090542	0.0020019	0.0032589	0.0044292	0.0056898	0.0073857	0.0091477	0.010973	0.013107	0.015078	0.016801	0.018574	0.019977	0.02077	0.021611	0.022676	0.023366	0.023919	0.02476	0.025485	0.026373	0.028064	0.030187	0.032148	0.034715	0.03719	0.039742	0.042348	0.044984	0.047355	0.049558	0.051667	0.053356	0.054564	0.056038	0.056945	0.05811	0.059394	0.060857	0.062301	0.064042	0.066366
486	1e-05	1e-05	1e-05	1e-05	1e-05	1e-05	0.00022167	0.00062867	0.0013775	0.0023139	0.0031344	0.0040091	0.0054052	0.0069189	0.0085362	0.010422	0.012298	0.014159	0.01587	0.017501	0.018855	0.020481	0.022363	0.024063	0.025713	0.027689	0.029719	0.031901	0.03472	0.037998	0.041315	0.044994	0.04854	0.052204	0.055885	0.05973	0.063535	0.067055	0.070668	0.073909	0.076954	0.080187	0.082981	0.086117	0.089351	0.09268	0.096005	0.099443	0.1036
487	1e-05	1e-05	1e-05	1e-05	1e-05	1e-05	0.00047439	0.0010741	0.0018882	0.0027793	0.0037351	0.004787	0.0062267	0.0077299	0.0091087	0.010513	0.011828	0.012982	0.014193	0.015256	0.015988	0.016815	0.017819	0.018667	0.019549	0.020919	0.022488	0.024291	0.026696	0.029595	0.032433	0.035595	0.038732	0.042091	0.04544	0.048853	0.052168	0.055257	0.058444	0.061347	0.063915	0.066831	0.069428	0.072274	0.074903	0.077692	0.080431	0.083239	0.086579
488	0.01263	0.0092294	0.0064641	0.0043371	0.0017309	2.792e-05	1e-05	1e-05	1e-05	1e-05	1e-05	1e-05	0.002216	0.0052582	0.0079081	0.011371	0.014607	0.018212	0.022024	0.026281	0.031157	0.036893	0.043255	0.049417	0.055688	0.062978	0.070648	0.078976	0.087928	0.097666	0.10777	0.1184	0.12921	0.14049	0.15209	0.164	0.17607	0.18824	0.2011	0.21414	0.22709	0.24089	0.25526	0.27108	0.28863	0.30878	NaN	NaN	NaN
489	1e-05	1e-05	1e-05	1e-05	1e-05	1e-05	0.0036062	0.0090895	0.014292	0.019327	0.023743	0.027147	0.031027	0.034712	0.038991	0.043319	0.047951	0.052213	0.057367	0.062541	0.067597	0.072527	0.078281	0.083875	0.089703	0.095498	0.1022	0.10885	0.11661	0.12435	0.13205	0.13958	0.14753	0.15543	0.16349	0.17147	0.17921	0.1859	0.19264	0.19879	0.2046	0.2104	0.21608	0.22152	0.22704	0.23232	0.2375	0.24296	0.24912
490	0.062276	0.048627	0.036841	0.026702	0.017839	0.010012	0.0038649	1e-05	1e-05	1e-05	1e-05	1e-05	1e-05	0.00094962	0.0042653	0.007644	0.01125	0.01458	0.018401	0.022319	0.026077	0.030145	0.034591	0.038754	0.043219	0.047822	0.052784	0.058216	0.064455	0.070974	0.077586	0.084724	0.091818	0.099333	0.10721	0.11514	0.12329	0.13133	0.13976	0.14815	0.15666	0.16575	0.17491	0.18457	0.19452	0.20498	0.21575	0.22687	0.23867
491	0.045042	0.035038	0.026287	0.01872	0.012292	0.0067858	0.0023106	1e-05	1e-05	1e-05	1e-05	1e-05	1e-05	0.001358	0.0042929	0.007169	0.01008	0.012868	0.016136	0.019321	0.022849	0.026399	0.030025	0.033658	0.037658	0.041967	0.046362	0.05124	0.056826	0.062754	0.068888	0.074995	0.081127	0.08764	0.094276	0.10089	0.1077	0.11465	0.12185	0.12903	0.13618	0.14385	0.15202	0.1606	0.16944	0.17886	0.18873	0.19891	0.20961
492	1e-05	1e-05	1e-05	1e-05	1e-05	1e-05	0.00021088	0.00057289	0.001583	0.0028025	0.0040181	0.0050858	0.0066621	0.0082106	0.0096376	0.011038	0.01203	0.012848	0.013593	0.013914	0.013667	0.013508	0.013771	0.013639	0.013588	0.014021	0.014592	0.015445	0.016796	0.018565	0.020281	0.022432	0.024349	0.026243	0.028133	0.029924	0.031399	0.032578	0.033644	0.03435	0.034527	0.034996	0.035035	0.035493	0.035929	0.036509	0.037114	0.037969	0.039418
493	0.014425	0.010532	0.0072111	0.0047593	0.0024341	0.00090364	1e-05	1e-05	1e-05	1e-05	1e-05	1e-05	0.0018999	0.0041657	0.0061876	0.0084858	0.010766	0.013371	0.016214	0.019076	0.021951	0.024725	0.027866	0.031169	0.03462	0.038728	0.043011	0.047345	0.052137	0.057295	0.062356	0.067481	0.072834	0.077956	0.082896	0.087913	0.092523	0.096752	0.1012	0.10516	0.109	0.11349	0.11783	0.12221	0.1269	0.13183	0.13678	0.14215	0.14825
494	1e-05	1e-05	1e-05	1e-05	1e-05	1e-05	0.00052209	0.0018236	0.0037158	0.0062647	0.0094454	0.01347	0.018722	0.024779	0.031508	0.038997	0.047158	0.055541	0.064181	0.073402	0.082425	0.091768	0.10125	0.11068	0.12018	0.12979	0.13939	0.14892	0.15918	0.17009	0.18077	0.19205	0.20338	0.21524	0.22695	0.23861	0.25117	0.26502	0.281	0.29899	0.31964	NaN	NaN	NaN	NaN	NaN	NaN	NaN	NaN
495	0.018048	0.014474	0.011521	0.0090646	0.006799	0.0048735	0.003122	0.0015499	0.00045151	1e-05	1e-05	1e-05	0.00091676	0.0019263	0.0027971	0.003863	0.0050933	0.0064196	0.0080689	0.0099535	0.011937	0.014269	0.017286	0.02049	0.024238	0.028928	0.034261	0.040267	0.0473	0.055051	0.063257	0.072168	0.081513	0.091382	0.10164	0.1124	0.12353	0.13524	0.14816	0.16208	0.17769	0.19559	NaN	NaN	NaN	NaN	NaN	NaN	NaN
496	0.0081927	0.0042154	0.0011302	1e-05	1e-05	1e-05	1e-05	1e-05	1e-05	0.00123	0.0046617	0.0092511	0.015406	0.022427	0.02957	0.037388	0.045512	0.05405	0.062619	0.071791	0.081334	0.091493	0.10227	0.11292	0.12353	0.13467	0.14605	0.15762	0.16971	0.18217	0.19434	0.20666	0.21876	0.23082	0.24262	0.25411	0.26539	0.27634	0.2876	0.29859	0.30964	0.32179	0.3345	0.349	0.36507	NaN	NaN	NaN	NaN
497	0.0020186	0.00065242	1e-05	1e-05	1e-05	1.6363e-05	0.0014817	0.0044207	0.0080726	0.011627	0.015443	0.020111	0.026117	0.033132	0.039637	0.047135	0.054671	0.062391	0.069858	0.077679	0.086186	0.095632	0.10582	0.11601	0.12629	0.13774	0.14951	0.16207	0.17527	0.18941	0.2039	0.21882	0.23368	0.24894	0.26429	0.27948	0.29467	0.30973	0.32519	0.3414	0.35828	0.37672	0.39635	NaN	NaN	NaN	NaN	NaN	NaN
498	0.02728	0.022156	0.01786	0.014412	0.011062	0.008231	0.0054598	0.002914	0.0011502	1e-05	1e-05	1e-05	1e-05	1e-05	1e-05	5.6038e-05	0.00028758	0.00070846	0.0011279	0.0015006	0.0019599	0.002478	0.0031516	0.0039216	0.0049282	0.0064476	0.008058	0.0098089	0.012078	0.014787	0.017276	0.019663	0.02209	0.024714	0.027053	0.029421	0.031713	0.033831	0.036201	0.038154	0.039954	0.042299	0.044599	0.047021	0.049267	0.05188	0.054674	0.057495	0.060647
499	1e-05	1e-05	1e-05	1e-05	1e-05	1e-05	0.0017523	0.0040907	0.0068838	0.0098631	0.012852	0.015754	0.019423	0.02337	0.027712	0.032097	0.036733	0.041121	0.046281	0.0512	0.05603	0.060794	0.065813	0.070448	0.075036	0.079594	0.084622	0.089663	0.09562	0.10179	0.10796	0.11407	0.12029	0.1266	0.133	0.13937	0.14568	0.15138	0.15714	0.16231	0.16724	0.17248	0.1775	0.18263	0.1878	0.19312	0.19841	0.20392	0.21007
500	0.0016925	0.00095873	6.5198e-05	1e-05	1e-05	1e-05	1e-05	1e-05	1e-05	0.0016614	0.004043	0.0072009	0.011645	0.017255	0.023306	0.03043	0.03832	0.04709	0.056524	0.066576	0.077256	0.088711	0.10098	0.11372	0.12725	0.14186	0.15682	0.17217	0.188	0.20448	0.22123	0.238	0.25483	0.27167	0.2883	0.30444	0.32014	0.33547	0.35075	0.36546	0.3798	0.39405	0.40802	0.42187	0.43544	0.44929	0.46361	0.47868	0.49507
501	0.0094762	0.0065355	0.0042235	0.0026344	0.00087646	1e-05	1e-05	1e-05	0.00071581	0.0024855	0.0053765	0.0095186	0.01474	0.020786	0.027036	0.034141	0.041742	0.049602	0.057889	0.066455	0.074853	0.083447	0.092042	0.10079	0.10954	0.11878	0.12814	0.13749	0.14735	0.15753	0.16772	0.17833	0.18905	0.20043	0.21161	0.22309	0.23551	0.24916	0.2652	0.28374	0.30562	0.33139	NaN	NaN	NaN	NaN	NaN	NaN	NaN
502	1e-05	1e-05	1e-05	1e-05	1e-05	1e-05	0.00047432	0.0013539	0.0027131	0.0044153	0.0061439	0.0080869	0.010607	0.013294	0.01599	0.018706	0.021397	0.023697	0.026219	0.028686	0.03113	0.033653	0.036418	0.039025	0.041749	0.044901	0.048194	0.051554	0.055705	0.060283	0.064849	0.069613	0.074528	0.079569	0.084619	0.089588	0.094452	0.099099	0.10393	0.10839	0.1126	0.11717	0.12141	0.12585	0.13041	0.13519	0.14017	0.14542	0.15123
503	0.010746	0.0062662	0.0026796	0.00021244	1e-05	1e-05	1e-05	1e-05	1e-05	1e-05	0.0029728	0.0073856	0.012991	0.019307	0.025478	0.03215	0.039138	0.046494	0.053837	0.061537	0.069599	0.078307	0.087668	0.097296	0.10719	0.11808	0.1295	0.14148	0.15431	0.16804	0.18207	0.19654	0.21118	0.22632	0.24217	0.25918	0.27755	0.29758	NaN	NaN	NaN	NaN	NaN	NaN	NaN	NaN	NaN	NaN	NaN
504	0.0032501	0.0017478	0.00069033	1e-05	1e-05	1e-05	0.00017861	0.0014839	0.0037152	0.00668	0.01036	0.015013	0.020854	0.027413	0.03457	0.042305	0.05043	0.058813	0.067753	0.077256	0.086954	0.096916	0.1071	0.11722	0.1275	0.13832	0.14937	0.16043	0.17205	0.18391	0.19573	0.20781	0.22012	0.23307	0.24615	0.25966	0.27445	0.2912	0.31097	0.33346	NaN	NaN	NaN	NaN	NaN	NaN	NaN	NaN	NaN
505	0.00045023	1e-05	1e-05	1e-05	1e-05	1e-05	0.00046173	0.0023571	0.0054271	0.0096773	0.015342	0.02278	0.032312	0.044039	0.057551	0.073517	0.09237	0.11466	NaN	NaN	NaN	NaN	NaN	NaN	NaN	NaN	NaN	NaN	NaN	NaN	NaN	NaN	NaN	NaN	NaN	NaN	NaN	NaN	NaN	NaN	NaN	NaN	NaN	NaN	NaN	NaN	NaN	NaN	NaN
506	0.057398	0.046222	0.036255	0.027469	0.019743	0.013364	0.0078001	0.0030534	1e-05	1e-05	1e-05	1e-05	1e-05	1e-05	0.00040635	0.0017952	0.0030336	0.0041768	0.0053497	0.0065454	0.0077739	0.008863	0.010172	0.011291	0.01237	0.013516	0.014747	0.016219	0.018108	0.02023	0.02226	0.024562	0.0269	0.029299	0.031604	0.033915	0.036211	0.038517	0.040907	0.043111	0.045338	0.048004	0.050322	0.052582	0.05474	0.057106	0.059801	0.062671	0.065823
507	0.057887	0.046157	0.035705	0.026639	0.018877	0.012366	0.0067266	0.002052	1e-05	1e-05	1e-05	1e-05	1e-05	1e-05	0.00067462	0.001755	0.0028982	0.0040386	0.0053304	0.0066876	0.0078496	0.0091191	0.010735	0.012451	0.014315	0.016739	0.019447	0.02242	0.026086	0.029901	0.033806	0.038151	0.042599	0.04716	0.05144	0.055518	0.059489	0.063309	0.067099	0.070411	0.073759	0.077275	0.080411	0.083463	0.086389	0.089637	0.093271	0.096954	0.10104
508	0.0031173	0.0016631	5.0541e-05	1e-05	1e-05	1e-05	1e-05	1e-05	1e-05	0.002194	0.0051526	0.0091751	0.014485	0.021016	0.027819	0.035149	0.043131	0.05105	0.059206	0.067532	0.076002	0.085038	0.094232	0.10344	0.11322	0.1239	0.13498	0.14614	0.15834	0.17134	0.1849	0.19885	0.2132	0.22814	0.24334	0.25828	0.27292	0.28763	0.30286	0.31746	0.3316	0.34577	0.35994	0.37384	0.3875	0.4017	0.41657	0.4326	0.45002
509	1e-05	1e-05	1e-05	1e-05	0.00015314	0.0013509	0.002049	0.0018604	0.0020349	0.0021249	0.0024032	0.0024309	0.002924	0.003778	0.005194	0.0065178	0.0076833	0.0085808	0.010129	0.011409	0.013177	0.014642	0.016315	0.017582	0.018644	0.019782	0.021378	0.023212	0.026177	0.029706	0.033234	0.036431	0.040031	0.044082	0.048513	0.052814	0.05703	0.060952	0.064906	0.068395	0.071106	0.074383	0.077583	0.080819	0.083808	0.086982	0.090669	0.094553	0.098654
510	0.0074806	0.005706	0.0041112	0.0027774	0.0013932	0.00039929	1e-05	1e-05	1e-05	1e-05	1e-05	1e-05	0.00042692	0.0016711	0.0029415	0.0044086	0.005932	0.0074117	0.0091021	0.010696	0.012232	0.013911	0.015858	0.017892	0.020071	0.022408	0.025003	0.027648	0.030775	0.034123	0.037543	0.041251	0.045106	0.049182	0.053154	0.056999	0.060951	0.064603	0.068708	0.07276	0.076889	0.081573	0.086083	0.090951	0.095881	0.10123	0.10701	0.11308	0.11987
511	0.022109	0.016617	0.011875	0.0078168	0.0036432	0.00070754	1e-05	1e-05	1e-05	1e-05	1e-05	1e-05	0.0025699	0.0065092	0.010643	0.015309	0.019993	0.024702	0.029728	0.035084	0.040154	0.045278	0.050251	0.055229	0.060061	0.065323	0.070667	0.075973	0.081644	0.087596	0.093358	0.099331	0.10542	0.11205	0.11855	0.12526	0.1319	0.13881	0.14609	0.1532	0.16031	0.16795	0.17569	0.18374	0.19143	0.19972	0.20812	0.21682	0.22567
512	0.033645	0.02469	0.017125	0.010843	0.0050032	0.00064395	1e-05	1e-05	1e-05	1e-05	1e-05	1e-05	0.0040429	0.0092106	0.014532	0.020185	0.026032	0.032016	0.038209	0.044811	0.051444	0.058211	0.065113	0.072166	0.079278	0.087015	0.095309	0.10396	0.11328	0.12331	0.13363	0.14461	0.15685	0.17101	0.18695	0.20582	0.22787	NaN	NaN	NaN	NaN	NaN	NaN	NaN	NaN	NaN	NaN	NaN	NaN
513	1e-05	1e-05	1e-05	1e-05	1e-05	1e-05	0.00029937	0.0012109	0.0019665	0.0028948	0.0039934	0.0058419	0.0082483	0.011731	0.015358	0.019338	0.023979	0.02866	0.03339	0.038618	0.043589	0.048941	0.054134	0.059395	0.064907	0.071222	0.077754	0.083939	0.090685	0.097998	0.10529	0.11251	0.11975	0.12727	0.13484	0.14211	0.14883	0.15553	0.16285	0.16975	0.17628	0.18293	0.19031	0.1974	0.20428	0.2113	0.21845	0.22599	0.23406
514	0.012704	0.0090557	0.0058856	0.0033314	0.00091447	1e-05	1e-05	1e-05	1e-05	1e-05	1e-05	0.0010353	0.0043891	0.0082414	0.012134	0.016218	0.020602	0.024915	0.029417	0.034093	0.03839	0.042745	0.046968	0.051066	0.055338	0.06012	0.065078	0.069993	0.075306	0.080908	0.086325	0.09187	0.097474	0.10333	0.109	0.11446	0.11952	0.12451	0.1296	0.13439	0.13897	0.1438	0.14858	0.15326	0.15769	0.16245	0.16726	0.17228	0.17755
515	0.0035257	0.0021778	0.0011536	0.00040184	1e-05	1e-05	1e-05	1e-05	1e-05	1e-05	0.00033327	0.0016384	0.0036658	0.0061089	0.0084106	0.011029	0.013749	0.016435	0.01914	0.02181	0.024378	0.027388	0.030453	0.033447	0.036495	0.039916	0.043205	0.046733	0.050571	0.054875	0.059105	0.06353	0.067943	0.07261	0.07712	0.081447	0.085837	0.090436	0.095277	0.10006	0.10463	0.1096	0.11451	0.11955	0.12433	0.12946	0.13478	0.14007	0.14544
516	0.0034662	0.0019856	0.00073265	1e-05	1e-05	1e-05	1e-05	1e-05	1e-05	0.00012355	0.0014181	0.0029348	0.0050844	0.0075539	0.010129	0.012852	0.015681	0.018495	0.021471	0.024422	0.027598	0.030881	0.034589	0.03828	0.041932	0.045771	0.049889	0.053986	0.058761	0.063927	0.069198	0.074453	0.079777	0.085058	0.090154	0.095229	0.10026	0.10495	0.10991	0.11449	0.11871	0.12323	0.12755	0.13198	0.13648	0.1414	0.14643	0.15165	0.15726
517	0.030645	0.022095	0.014693	0.0085785	0.0031739	1e-05	1e-05	1e-05	1e-05	1e-05	0.00076981	0.0061268	0.012979	0.020788	0.02924	0.038308	0.047959	0.05816	0.068982	0.080479	0.092372	0.10485	0.1179	0.13154	0.14569	0.16077	0.17751	0.19609	0.2175	0.24202	NaN	NaN	NaN	NaN	NaN	NaN	NaN	NaN	NaN	NaN	NaN	NaN	NaN	NaN	NaN	NaN	NaN	NaN	NaN
518	0.0080285	0.006011	0.0039133	0.0021929	0.00077994	1e-05	1e-05	1e-05	0.00011057	0.001555	0.0035347	0.006049	0.0091926	0.013181	0.017153	0.021302	0.026101	0.030871	0.035905	0.041271	0.046262	0.051873	0.057933	0.064516	0.071237	0.07891	0.087183	0.095505	0.1043	0.11347	0.12293	0.13331	0.14381	0.1547	0.16572	0.17707	0.1886	0.20088	0.2152	0.23146	0.25019	0.2721	0.29716	NaN	NaN	NaN	NaN	NaN	NaN
519	1e-05	1e-05	1e-05	1e-05	1e-05	1e-05	3.6007e-05	0.00078973	0.0018888	0.0032897	0.0050347	0.0070572	0.0098436	0.013026	0.01626	0.019723	0.023455	0.027295	0.031298	0.035431	0.039957	0.044887	0.050285	0.055668	0.061202	0.067169	0.073509	0.079924	0.087007	0.094545	0.10219	0.1097	0.11709	0.12454	0.13188	0.13902	0.14602	0.1526	0.15933	0.16569	0.1717	0.17795	0.18393	0.19004	0.1961	0.20238	0.2088	0.21527	0.22206
520	0.014745	0.011051	0.0078627	0.0052338	0.0030984	0.0011649	1e-05	1e-05	1e-05	1e-05	1e-05	1e-05	0.00034468	0.0023886	0.0044301	0.0064125	0.0087979	0.011187	0.013823	0.016694	0.019729	0.023331	0.027113	0.031051	0.03524	0.04003	0.045216	0.050598	0.056496	0.062866	0.069312	0.075993	0.082685	0.089903	0.097084	0.10418	0.11119	0.11815	0.12541	0.13261	0.13966	0.14707	0.15453	0.16208	0.16926	0.17664	0.18416	0.19184	0.19978
521	0.0059307	0.0038955	0.001802	0.00014132	1e-05	1e-05	1e-05	1e-05	1e-05	1e-05	0.0019448	0.0049348	0.0091518	0.014381	0.019627	0.025349	0.031787	0.038352	0.044998	0.051979	0.059053	0.066568	0.074122	0.081352	0.088895	0.097327	0.10601	0.11462	0.12369	0.13343	0.14332	0.15325	0.16311	0.17323	0.18349	0.19331	0.20259	0.21151	0.22063	0.22917	0.23721	0.24502	0.25269	0.26031	0.26779	0.27595	0.28497	0.29563	0.30843
522	0.0077569	0.0048362	0.0022269	0.00036027	1e-05	1e-05	1e-05	1e-05	0.0023516	0.0055264	0.009716	0.014662	0.020779	0.027363	0.033991	0.040958	0.047728	0.054306	0.060505	0.067005	0.073049	0.078931	0.084874	0.09042	0.096017	0.10181	0.10759	0.11328	0.11925	0.12568	0.13169	0.13787	0.14416	0.15077	0.1574	0.16402	0.17086	0.17789	0.18547	0.19331	0.2014	0.21047	0.21979	0.2299	0.24001	0.25089	0.26228	0.27416	0.28658
523	0.014712	0.01118	0.0079037	0.0052061	0.0029731	0.0008953	1e-05	1e-05	1e-05	1e-05	1e-05	1e-05	0.0012518	0.0046634	0.0080463	0.011276	0.014844	0.018533	0.022128	0.025947	0.029479	0.03298	0.036449	0.039401	0.042389	0.045938	0.04991	0.053763	0.057853	0.062407	0.06673	0.071205	0.075838	0.080769	0.085729	0.090462	0.094849	0.098948	0.10327	0.10741	0.11124	0.1154	0.11953	0.12362	0.12744	0.13156	0.13576	0.14015	0.14491
524	0.0054433	0.0027509	0.0006205	1e-05	1e-05	1e-05	1e-05	1e-05	0.0018965	0.0046286	0.0082718	0.012826	0.018232	0.024076	0.029704	0.035547	0.041443	0.047286	0.053404	0.059745	0.065952	0.072161	0.078631	0.085141	0.091805	0.098983	0.10633	0.11376	0.1216	0.12977	0.13766	0.1456	0.15362	0.16171	0.16974	0.17772	0.18555	0.1934	0.20126	0.20866	0.21577	0.22328	0.23088	0.23879	0.24651	0.25449	0.26236	0.27042	0.27866
525	0.040058	0.031711	0.023847	0.016913	0.010683	0.0051324	0.00098708	1e-05	1e-05	1e-05	1e-05	1e-05	1e-05	0.0023527	0.0058404	0.0092957	0.013123	0.01674	0.020334	0.024181	0.027844	0.031634	0.035637	0.039321	0.043049	0.047074	0.051675	0.056196	0.060991	0.066201	0.071414	0.076736	0.081951	0.08743	0.092861	0.098329	0.10357	0.10833	0.1132	0.11818	0.123	0.1282	0.13333	0.13879	0.14394	0.14939	0.15475	0.16037	0.16659
526	0.0068736	0.0051574	0.0037191	0.0026231	0.0015624	0.00082337	6.106e-05	1e-05	1e-05	1e-05	1e-05	1e-05	1e-05	0.00078382	0.0014885	0.0022706	0.0030168	0.0037267	0.0043727	0.0049384	0.0055068	0.0061876	0.0071922	0.008163	0.0092002	0.0105	0.011921	0.013391	0.015269	0.017459	0.019633	0.021942	0.024332	0.026776	0.029021	0.03118	0.033395	0.035457	0.037894	0.04024	0.042565	0.045277	0.047894	0.050764	0.053794	0.057261	0.061027	0.064954	0.069319
527	1e-05	1e-05	1e-05	1e-05	1e-05	1e-05	0.018817	0.049675	0.073004	0.089461	0.098582	0.10006	0.098787	0.098673	0.098865	0.099204	0.099877	0.10041	0.10074	0.10119	0.10156	0.10233	0.10331	0.1039	0.10404	0.10431	0.10504	0.10561	0.10682	0.10853	0.11032	0.11192	0.11329	0.11463	0.11578	0.11687	0.11793	0.11852	0.11928	0.11973	0.11975	0.12025	0.12051	0.12088	0.12133	0.1222	0.12348	0.12462	0.12597
528	0.0055093	0.0039863	0.0030932	0.0026416	0.0019769	0.0014516	0.00087696	0.00033967	1.9315e-05	1e-05	1e-05	1e-05	1e-05	0.00044879	0.00081121	0.0014661	0.0021907	0.0030818	0.0040513	0.0052537	0.0067132	0.0085196	0.01072	0.012993	0.015433	0.018217	0.021155	0.024345	0.027917	0.031948	0.035871	0.040055	0.044459	0.049211	0.054032	0.059047	0.064359	0.06993	0.075997	0.082388	0.089055	0.096667	0.1045	0.11308	0.12214	0.13201	0.14272	0.15408	0.16654
529	0.027069	0.019593	0.012685	0.0070606	0.0017785	1e-05	1e-05	1e-05	1e-05	1e-05	1e-05	0.0016636	0.006353	0.011501	0.01672	0.02229	0.028124	0.034237	0.04085	0.047931	0.055224	0.062857	0.071236	0.08001	0.089744	0.10016	0.11135	0.12253	0.13446	0.14673	0.15892	0.17156	0.18426	0.1977	0.2109	0.22395	0.23716	0.25052	0.26502	0.28005	0.29616	0.31418	NaN	NaN	NaN	NaN	NaN	NaN	NaN
530	0.023316	0.016797	0.010942	0.0062615	0.0021432	1e-05	1e-05	1e-05	1e-05	1e-05	1e-05	0.00088036	0.0052954	0.010024	0.014867	0.019955	0.025287	0.030974	0.036923	0.043287	0.049622	0.056548	0.064312	0.071905	0.080293	0.089288	0.098954	0.10907	0.11987	0.13114	0.1426	0.15479	0.16685	0.17946	0.19224	0.20526	0.21884	0.23304	0.24845	0.2651	0.28365	NaN	NaN	NaN	NaN	NaN	NaN	NaN	NaN
531	1e-05	1e-05	1e-05	1e-05	1e-05	1e-05	0.00031243	0.00026382	0.00046875	0.00086601	0.0017368	0.0032546	0.0052267	0.0072651	0.0092691	0.011677	0.014177	0.016863	0.019574	0.022645	0.025533	0.028493	0.03145	0.034378	0.037194	0.039964	0.042518	0.045169	0.048416	0.052012	0.054888	0.05805	0.061133	0.064046	0.066821	0.06939	0.072153	0.07493	0.077853	0.080131	0.082202	0.085147	0.087698	0.090502	0.093624	0.096841	0.1005	0.10411	0.10833
532	1e-05	1e-05	1e-05	1e-05	1e-05	1e-05	0.001247	0.0044329	0.008438	0.012989	0.018209	0.024391	0.031479	0.039096	0.04674	0.054802	0.063375	0.072228	0.081117	0.090035	0.099092	0.10818	0.11719	0.12609	0.13472	0.1438	0.1529	0.16199	0.1714	0.18096	0.19042	0.19987	0.20938	0.2192	0.22876	0.23843	0.24791	0.25702	0.26592	0.27449	0.28294	0.2916	0.29992	0.30808	0.316	0.32419	0.33233	0.34066	0.3496
533	0.005402	0.0027048	0.0010189	0.00016271	1e-05	1e-05	1e-05	1e-05	1e-05	1e-05	0.0013745	0.0039701	0.0074207	0.01127	0.015204	0.019868	0.025156	0.031492	0.038593	0.046723	0.055722	0.065766	0.077089	0.089737	0.10398	0.12043	0.13892	0.15971	0.18315	NaN	NaN	NaN	NaN	NaN	NaN	NaN	NaN	NaN	NaN	NaN	NaN	NaN	NaN	NaN	NaN	NaN	NaN	NaN	NaN
534	0.0083736	0.005313	0.0032232	0.0015362	1e-05	1e-05	1e-05	1e-05	1e-05	1e-05	4.2874e-05	0.0021601	0.0049682	0.0080176	0.011029	0.014105	0.017613	0.021571	0.025683	0.029379	0.033401	0.037873	0.042509	0.047188	0.052	0.057486	0.063588	0.069846	0.076015	0.082567	0.089395	0.096474	0.10352	0.11121	0.11902	0.12657	0.13436	0.14173	0.14916	0.15701	0.16497	0.17343	0.18157	0.18986	0.19786	0.20579	0.21392	0.22155	0.22975
535	0.00035678	1e-05	1e-05	1e-05	1e-05	1e-05	1e-05	0.00016324	0.00079115	0.0014206	0.0023703	0.00388	0.0059281	0.0078555	0.009575	0.011754	0.014114	0.016579	0.019178	0.022003	0.025087	0.028458	0.03228	0.036377	0.040883	0.046054	0.051515	0.057261	0.063723	0.070757	0.077913	0.08535	0.09319	0.10132	0.1094	0.11762	0.12642	0.136	0.14702	0.1592	0.17295	0.18906	0.20717	0.22775	0.25133	NaN	NaN	NaN	NaN
536	0.031673	0.02381	0.016448	0.010384	0.0053282	0.0013445	1e-05	1e-05	1e-05	1e-05	1e-05	1e-05	0.0022432	0.0061164	0.0097393	0.013412	0.016817	0.020356	0.023718	0.027497	0.030894	0.034378	0.038842	0.042818	0.047054	0.05183	0.056916	0.062436	0.068488	0.074992	0.081633	0.088676	0.095353	0.10265	0.10973	0.11711	0.12457	0.13214	0.13962	0.14716	0.15481	0.16274	0.17061	0.17934	0.18737	0.19654	0.20557	0.21421	0.22401
537	0.0058951	0.0035884	0.0018693	0.00095611	3.8775e-05	1e-05	1e-05	1e-05	1e-05	0.00092318	0.0027315	0.0052271	0.0080592	0.011193	0.014208	0.017669	0.021301	0.024873	0.028586	0.032517	0.036407	0.040338	0.044468	0.048884	0.053345	0.058031	0.062768	0.067669	0.073086	0.078838	0.084409	0.090274	0.09621	0.1022	0.10807	0.11396	0.12003	0.12631	0.13275	0.13907	0.14558	0.15254	0.1594	0.16671	0.17448	0.18246	0.19076	0.19947	0.20854
538	0.014518	0.010062	0.0062004	0.0036448	0.0015646	1e-05	1e-05	1e-05	1e-05	1e-05	0.00045569	0.0025533	0.0056655	0.008827	0.01181	0.014642	0.017827	0.020679	0.023987	0.027474	0.030874	0.034599	0.039126	0.043372	0.048191	0.053445	0.059307	0.065175	0.071819	0.078781	0.085289	0.091902	0.098161	0.1045	0.11076	0.11672	0.12233	0.12761	0.13302	0.13807	0.14293	0.14834	0.15377	0.15984	0.1657	0.17229	0.17915	0.18712	0.19626
539	0.004081	0.0020082	0.00067712	1e-05	1e-05	1e-05	1e-05	1e-05	1e-05	0.000188	0.0016572	0.0038068	0.0067773	0.0098163	0.012998	0.016547	0.020433	0.024601	0.029021	0.033897	0.039307	0.045115	0.051515	0.058254	0.065636	0.073763	0.082447	0.091618	0.10165	0.11256	0.12371	0.13527	0.14766	0.16087	0.17444	0.18856	0.20346	0.21902	0.23591	0.25364	0.27237	0.29273	0.314	0.33629	0.35941	0.38381	0.40937	NaN	NaN
540	0.012595	0.0089834	0.0067588	0.0051196	0.0033375	0.0017873	0.00025512	1e-05	1e-05	1e-05	1e-05	1e-05	1e-05	0.0010027	0.0021097	0.0033382	0.0045201	0.0055392	0.0065669	0.0077469	0.008516	0.0095957	0.011416	0.012592	0.014007	0.015742	0.017801	0.019834	0.022703	0.025994	0.029098	0.032489	0.035623	0.038532	0.041063	0.044215	0.047319	0.050468	0.054004	0.057095	0.059951	0.063209	0.066528	0.070356	0.074107	0.078979	0.083562	0.088437	0.0937
541	1e-05	1e-05	1e-05	1e-05	1e-05	1e-05	0.00012309	0.00081115	0.001904	0.0033184	0.0050952	0.0075168	0.010665	0.013883	0.016992	0.020283	0.023903	0.02765	0.03163	0.03578	0.04008	0.044653	0.049378	0.054097	0.058784	0.064112	0.069612	0.075297	0.081415	0.087895	0.094314	0.10092	0.10763	0.11468	0.12166	0.12897	0.13609	0.1432	0.15041	0.1575	0.16454	0.17223	0.17988	0.18783	0.19589	0.20449	0.21346	0.22352	0.23523
542	0.046032	0.035519	0.025648	0.017079	0.0091623	0.0029339	1e-05	1e-05	1e-05	1e-05	1e-05	1e-05	0.0011868	0.0034588	0.0057456	0.008611	0.011156	0.013617	0.015598	0.017767	0.019849	0.022107	0.025232	0.028748	0.033049	0.037743	0.042634	0.048056	0.054355	0.061611	0.068976	0.076833	0.084906	0.093205	0.1016	0.11055	0.11941	0.12808	0.13698	0.1457	0.15438	0.16362	0.17286	0.18292	0.19313	0.20384	0.21438	0.22637	0.24035
543	0.0078636	0.0054316	0.003546	0.002123	0.00076147	1e-05	1e-05	1e-05	1e-05	1e-05	1e-05	0.0013389	0.0034107	0.0056525	0.0076183	0.0098417	0.012149	0.014619	0.017212	0.019883	0.022614	0.025377	0.028229	0.031065	0.033954	0.037459	0.041105	0.044893	0.048964	0.053385	0.057654	0.06209	0.066593	0.071375	0.076009	0.080673	0.085198	0.089533	0.094025	0.098424	0.1027	0.10752	0.11223	0.11719	0.12216	0.12749	0.13295	0.1386	0.14471
544	0.0034017	0.0017602	0.00084986	0.00027984	1e-05	1e-05	1e-05	1e-05	1e-05	1e-05	0.00044107	0.0017154	0.0036196	0.0057164	0.0078663	0.010185	0.012565	0.01518	0.017911	0.021006	0.024299	0.027642	0.03152	0.035449	0.039351	0.043651	0.04809	0.052628	0.057434	0.062516	0.067361	0.072288	0.077588	0.082758	0.087808	0.09277	0.097672	0.10256	0.10777	0.11271	0.11759	0.12301	0.12817	0.13305	0.138	0.14301	0.14832	0.15368	0.15924
545	0.0006925	4.7251e-05	1e-05	1e-05	1e-05	4.1275e-05	8.1403e-05	1e-05	1e-05	1e-05	0.00014291	0.00072232	0.0017143	0.0028276	0.0036727	0.0045859	0.0054978	0.006427	0.0074692	0.0085953	0.0099916	0.011469	0.013019	0.014509	0.015966	0.017812	0.019899	0.022131	0.024668	0.027592	0.030509	0.033318	0.036093	0.03912	0.042054	0.045056	0.047856	0.050244	0.052765	0.05517	0.057259	0.059638	0.061908	0.064305	0.066528	0.069033	0.071433	0.074127	0.077463
546	1e-05	1e-05	1e-05	0.0017828	0.0036189	0.0058781	0.0078028	0.0096658	0.012069	0.014597	0.017767	0.021571	0.025831	0.03105	0.036268	0.041848	0.04759	0.05373	0.06021	0.067045	0.074383	0.081665	0.08885	0.096354	0.10327	0.11022	0.1175	0.12521	0.13366	0.14241	0.1507	0.15861	0.16658	0.17491	0.18305	0.19175	0.20071	0.20978	0.2195	0.2304	0.24361	NaN	NaN	NaN	NaN	NaN	NaN	NaN	NaN
547	1e-05	1e-05	1e-05	1e-05	1e-05	1e-05	0.00034069	0.0010591	0.0018302	0.0025239	0.0031785	0.0040367	0.0054176	0.0070529	0.0086482	0.010424	0.012247	0.014357	0.016448	0.01861	0.020936	0.023627	0.026721	0.029733	0.03268	0.035922	0.039374	0.042894	0.046598	0.050756	0.054911	0.058895	0.06288	0.066784	0.07051	0.074214	0.077776	0.08102	0.084537	0.087877	0.090965	0.094355	0.097769	0.10107	0.10441	0.10813	0.11198	0.11595	0.12048
548	0.0071882	0.0051995	0.003729	0.0023694	0.00064341	1e-05	1e-05	1e-05	1e-05	1e-05	1e-05	0.00037908	0.0015473	0.0029042	0.0043154	0.0057718	0.0073641	0.0087331	0.009928	0.011236	0.012404	0.013888	0.015476	0.017026	0.018527	0.020027	0.021563	0.023072	0.024953	0.027303	0.029433	0.031802	0.033651	0.035735	0.037698	0.0395	0.041451	0.043551	0.045682	0.047681	0.049348	0.051362	0.053448	0.056347	0.059099	0.061951	0.064892	0.067987	0.071413
549	0.036521	0.028142	0.02074	0.014331	0.0088082	0.0042046	0.00042339	1e-05	1e-05	1e-05	1e-05	1e-05	1e-05	0.0024528	0.0050904	0.0078014	0.010483	0.013114	0.015425	0.017609	0.019607	0.021958	0.024585	0.027118	0.029455	0.03223	0.035163	0.038376	0.042042	0.046424	0.050702	0.055256	0.059682	0.064082	0.068566	0.073172	0.077872	0.082436	0.087033	0.091633	0.095833	0.1005	0.10478	0.10913	0.11349	0.11767	0.12187	0.12603	0.13035
550	0.11712	0.11231	0.10835	0.10502	0.10215	0.099803	0.09788	0.096445	0.095609	0.095459	0.096066	0.097567	0.1002	0.10312	0.10597	0.10883	0.1118	0.11487	0.11876	0.12477	0.1335	0.1465	0.1645	NaN	NaN	NaN	NaN	NaN	NaN	NaN	NaN	NaN	NaN	NaN	NaN	NaN	NaN	NaN	NaN	NaN	NaN	NaN	NaN	NaN	NaN	NaN	NaN	NaN	NaN
551	1e-05	1e-05	1e-05	0.0027737	0.0057511	0.0082898	0.010895	0.013704	0.016276	0.019133	0.022328	0.026047	0.030612	0.035694	0.04135	0.047768	0.054846	0.062577	0.070665	0.079539	0.088675	0.098411	0.10881	0.1196	0.13074	0.14263	0.15516	0.16829	0.18209	0.19681	0.21171	0.22715	0.24291	0.25919	0.27589	0.29364	0.31255	0.33236	0.35389	NaN	NaN	NaN	NaN	NaN	NaN	NaN	NaN	NaN	NaN
552	1e-05	1e-05	1e-05	1e-05	1e-05	1e-05	0.0014835	0.0042411	0.0074028	0.01086	0.014901	0.019952	0.026086	0.03292	0.040265	0.048741	0.057818	0.0677	0.078057	0.088815	0.10011	0.11225	0.12507	0.13808	0.15099	0.16411	0.17732	0.19058	0.2038	0.21716	0.23034	0.24351	0.25618	0.26874	0.28107	0.29399	0.30795	0.32267	0.33909	0.35755	NaN	NaN	NaN	NaN	NaN	NaN	NaN	NaN	NaN
553	0.01024	0.0069604	0.0042585	0.0022734	0.00031185	1e-05	1e-05	1e-05	1e-05	1e-05	1e-05	0.0017816	0.0045884	0.0078032	0.01079	0.014215	0.017525	0.021007	0.024506	0.028101	0.031678	0.035369	0.039373	0.043469	0.047571	0.052368	0.057279	0.062628	0.068434	0.074601	0.08084	0.087256	0.09362	0.10003	0.10626	0.11244	0.11837	0.12398	0.12953	0.13475	0.13987	0.14531	0.15049	0.15583	0.16109	0.16653	0.17213	0.17766	0.1837
554	0.017163	0.012602	0.0087823	0.0055308	0.0028192	0.00070673	1e-05	1e-05	1e-05	1e-05	1e-05	1e-05	0.0015644	0.0040806	0.0064546	0.0088869	0.011214	0.013433	0.015743	0.017968	0.020254	0.023058	0.026119	0.028882	0.031665	0.034909	0.038252	0.041928	0.046195	0.050798	0.055453	0.060183	0.064517	0.068829	0.073145	0.077309	0.081257	0.085152	0.088974	0.092575	0.095884	0.099542	0.10306	0.10685	0.11075	0.11475	0.11884	0.12316	0.12752
555	1e-05	1e-05	1e-05	1e-05	0.00028152	0.00039391	0.00049821	0.00042645	0.00031557	8.1945e-05	1e-05	1e-05	0.00040226	0.0015152	0.0027928	0.0042022	0.0062736	0.0083737	0.010992	0.013806	0.016695	0.019727	0.02298	0.026225	0.029326	0.032701	0.036294	0.039788	0.043483	0.047368	0.051221	0.055108	0.058837	0.062797	0.066484	0.070137	0.073611	0.076901	0.080334	0.08381	0.086706	0.089799	0.093135	0.096978	0.10076	0.10479	0.10899	0.11357	0.11879
556	1e-05	1e-05	1e-05	1e-05	1e-05	1e-05	0.00026976	0.0009061	0.0012889	0.001448	0.0016128	0.0022367	0.0032482	0.0043703	0.0053172	0.0062415	0.0074103	0.0087193	0.010001	0.011633	0.013595	0.015919	0.018505	0.021197	0.024048	0.027323	0.031062	0.03461	0.038343	0.042736	0.047015	0.051029	0.055216	0.059551	0.063563	0.067439	0.070979	0.074042	0.0777	0.081335	0.084479	0.087852	0.091632	0.095354	0.099004	0.10321	0.10774	0.11272	0.1185
557	0.00048934	1e-05	1e-05	1e-05	1e-05	1e-05	1e-05	0.00020537	0.00049946	0.00096783	0.0018738	0.0033338	0.0055936	0.0078461	0.0099962	0.012225	0.014656	0.016792	0.018903	0.021352	0.023667	0.026022	0.028548	0.030984	0.033296	0.036024	0.038787	0.041686	0.045179	0.049244	0.05305	0.057097	0.061128	0.065173	0.068877	0.072783	0.076519	0.080255	0.083782	0.086907	0.0895	0.09251	0.095301	0.098169	0.101	0.1042	0.10739	0.11068	0.11424
558	1e-05	1e-05	1e-05	1e-05	1e-05	1e-05	0.0011115	0.0042646	0.0072211	0.010327	0.013506	0.016751	0.020799	0.025453	0.030258	0.035243	0.040726	0.046544	0.051881	0.057524	0.06312	0.069203	0.076021	0.082608	0.089062	0.095858	0.10313	0.11016	0.11712	0.12477	0.13271	0.14094	0.14907	0.15721	0.16532	0.17337	0.18123	0.18851	0.19642	0.20455	0.21252	0.22083	0.22916	0.23765	0.24613	0.25529	0.26528	0.27579	0.288
559	1e-05	1e-05	1e-05	1e-05	0.00051514	0.0019571	0.0031875	0.0044381	0.005654	0.006762	0.0081786	0.0098356	0.011915	0.013937	0.016172	0.018689	0.021257	0.024009	0.026782	0.029757	0.032695	0.035653	0.038937	0.042302	0.045634	0.049413	0.05356	0.057869	0.062658	0.067858	0.073014	0.078697	0.084449	0.090314	0.09603	0.10179	0.10752	0.1128	0.11821	0.12342	0.12821	0.13335	0.13793	0.14247	0.14713	0.152	0.15708	0.16193	0.16734
560	0.0067043	0.0048714	0.003429	0.0023755	0.0011874	0.00035461	1e-05	1e-05	1e-05	1e-05	1e-05	1e-05	0.00072096	0.0022571	0.0035423	0.0050202	0.0065705	0.0081208	0.0096722	0.011325	0.013132	0.01508	0.017199	0.019122	0.020935	0.023296	0.025734	0.028241	0.031267	0.034717	0.038049	0.041462	0.044805	0.04823	0.051588	0.05506	0.058223	0.061251	0.064382	0.06714	0.069553	0.072482	0.075214	0.078073	0.080992	0.08411	0.087332	0.090771	0.094498
561	1e-05	1e-05	1e-05	1e-05	1e-05	1e-05	0.00081313	0.0028241	0.0051897	0.0078001	0.010735	0.014139	0.018189	0.022737	0.027465	0.032427	0.037598	0.04301	0.048401	0.054128	0.059961	0.065981	0.072416	0.078875	0.085234	0.092071	0.099199	0.10648	0.11407	0.12211	0.13002	0.13815	0.14635	0.15459	0.16274	0.17084	0.17888	0.1866	0.19445	0.20207	0.20951	0.21732	0.22483	0.2325	0.24008	0.24794	0.25596	0.26378	0.27252
562	0.00052469	1e-05	1e-05	1e-05	1e-05	1e-05	1e-05	0.00023225	0.00098364	0.0019752	0.0033569	0.0050507	0.0074071	0.0098929	0.012539	0.015231	0.018017	0.02079	0.023563	0.026421	0.029184	0.032059	0.035253	0.038383	0.041532	0.044966	0.048469	0.052014	0.055966	0.060401	0.064748	0.069291	0.073812	0.078385	0.082859	0.087187	0.091374	0.095514	0.099792	0.10372	0.10722	0.11104	0.11464	0.11835	0.12201	0.12584	0.12989	0.13414	0.13879
563	1e-05	1e-05	1e-05	1e-05	0.0014562	0.0044922	0.0070272	0.0092833	0.01133	0.01361	0.015611	0.017845	0.02089	0.024404	0.027933	0.031787	0.035711	0.040022	0.044357	0.049009	0.053682	0.058795	0.064023	0.068939	0.073474	0.078283	0.08304	0.087947	0.09312	0.098824	0.10425	0.10969	0.11507	0.12077	0.12626	0.13188	0.13758	0.14292	0.14828	0.15341	0.15819	0.16325	0.16783	0.17235	0.17649	0.18086	0.18546	0.18976	0.19456
564	1e-05	1e-05	1e-05	1e-05	1e-05	1e-05	0.00081588	0.0028823	0.0053369	0.0082599	0.011623	0.015538	0.020208	0.025045	0.02999	0.035006	0.040211	0.04542	0.050705	0.056047	0.061575	0.067402	0.073645	0.079958	0.086355	0.093179	0.10015	0.10724	0.11475	0.1226	0.13045	0.13805	0.14537	0.15263	0.15968	0.16659	0.17337	0.18011	0.18704	0.19369	0.20015	0.20707	0.2144	0.2223	0.23035	0.23868	0.24727	0.25622	0.26581
565	0.00039556	1.3872e-05	1e-05	1e-05	1e-05	1e-05	1e-05	1e-05	0.00034959	0.00085883	0.0016993	0.0027741	0.0043556	0.0064315	0.0086871	0.011137	0.013892	0.017031	0.020364	0.023786	0.027461	0.031306	0.035469	0.039804	0.043976	0.048408	0.05306	0.057777	0.062651	0.067848	0.072923	0.077852	0.082657	0.087577	0.092266	0.096969	0.10138	0.10552	0.10981	0.11402	0.11787	0.12213	0.12654	0.13145	0.13641	0.14166	0.14711	0.15299	0.15965
566	0.017217	0.014103	0.011631	0.009724	0.0078413	0.0061301	0.0043628	0.0026818	0.0014632	0.00055026	1e-05	1.7237e-05	0.00055249	0.0010737	0.0014013	0.0022027	0.0030951	0.0043351	0.0056229	0.0068013	0.0081394	0.0098833	0.011652	0.013423	0.015395	0.017712	0.019981	0.022423	0.025028	0.02812	0.031256	0.034303	0.037295	0.041266	0.047752	0.058607	0.074969	0.097159	NaN	NaN	NaN	NaN	NaN	NaN	NaN	NaN	NaN	NaN	NaN
567	1e-05	1e-05	1e-05	1e-05	1e-05	1e-05	0.001137	0.0032717	0.0054236	0.0074121	0.0094149	0.011537	0.014221	0.017231	0.020388	0.023804	0.027337	0.03098	0.034729	0.038611	0.042645	0.046799	0.051329	0.055655	0.059797	0.064197	0.068739	0.073429	0.07843	0.083759	0.089068	0.094377	0.099767	0.10505	0.11034	0.11558	0.12072	0.12557	0.13045	0.13519	0.13974	0.14465	0.14942	0.15437	0.15945	0.16473	0.17021	0.17574	0.18186
568	0.005048	0.003351	0.0019952	0.00098287	1.7616e-05	1e-05	1e-05	1e-05	1e-05	1e-05	1e-05	0.0007834	0.0024192	0.0041763	0.0057294	0.0073753	0.0089392	0.010369	0.0117	0.013041	0.014196	0.01565	0.017635	0.019429	0.021208	0.02342	0.025879	0.028561	0.03179	0.035546	0.039191	0.04313	0.046916	0.050679	0.054372	0.05819	0.061984	0.065599	0.069325	0.072724	0.075861	0.079464	0.082985	0.086752	0.090454	0.094388	0.098359	0.10248	0.10689
569	0.0081168	0.0055457	0.0034486	0.0018369	0.00046945	1e-05	1e-05	1e-05	1e-05	1e-05	1e-05	0.00033171	0.001393	0.002452	0.0030681	0.0035253	0.0037758	0.0035383	0.0029262	0.0022492	0.0015342	0.0011043	0.0010336	0.00095956	0.00084718	0.0012548	0.0018871	0.0028774	0.0046695	0.0069797	0.0095028	0.012293	0.014983	0.017723	0.02058	0.023506	0.026266	0.028926	0.031612	0.033984	0.036379	0.038865	0.041128	0.043407	0.045761	0.048024	0.050325	0.052821	0.055662
570	1e-05	1e-05	1e-05	1e-05	1e-05	1e-05	0.00025044	0.00064426	0.0010331	0.0012452	0.0015827	0.0019071	0.0026752	0.003564	0.0045218	0.0057439	0.0070141	0.0084095	0.0098631	0.011476	0.013377	0.015602	0.018244	0.020871	0.023638	0.026659	0.02951	0.032489	0.0359	0.039715	0.043394	0.046936	0.050092	0.053259	0.056389	0.059242	0.061964	0.064862	0.068003	0.07091	0.073663	0.07691	0.08032	0.084419	0.088614	0.092957	0.097727	0.10293	0.10854
571	0.0011779	0.00024585	1e-05	1e-05	1e-05	1e-05	1e-05	1e-05	0.00046883	0.0013464	0.0025409	0.0038748	0.0059239	0.0081286	0.010127	0.012078	0.013943	0.015689	0.017235	0.018705	0.019981	0.021508	0.023435	0.025261	0.027141	0.029507	0.032151	0.034948	0.038357	0.042319	0.046303	0.050661	0.054696	0.058828	0.06286	0.066891	0.070614	0.073985	0.077551	0.080739	0.083728	0.087042	0.090038	0.09333	0.096425	0.099632	0.10283	0.10629	0.1102
572	0.0080402	0.006182	0.004614	0.0033063	0.0019489	0.00092011	1e-05	1e-05	1e-05	1e-05	1e-05	1e-05	6.456e-05	0.0014504	0.0029105	0.004697	0.0065277	0.0084522	0.010191	0.01198	0.013916	0.015948	0.018109	0.020269	0.022295	0.02468	0.027156	0.029936	0.033154	0.03696	0.040875	0.044847	0.048796	0.052933	0.056968	0.061175	0.0652	0.069104	0.072824	0.076217	0.079405	0.082903	0.086289	0.089843	0.093474	0.097286	0.10122	0.10537	0.10999
573	1e-05	1e-05	1e-05	1e-05	1e-05	1e-05	0.0014897	0.0033067	0.0051289	0.0070368	0.0091647	0.011496	0.014395	0.017598	0.020906	0.02449	0.028025	0.031618	0.035341	0.03932	0.043428	0.047733	0.052472	0.057214	0.061913	0.067065	0.072361	0.077866	0.083889	0.09027	0.096587	0.10301	0.10928	0.11557	0.12173	0.12796	0.1339	0.13961	0.14525	0.15043	0.15528	0.16044	0.16532	0.17052	0.17547	0.18059	0.1855	0.19047	0.19576
574	1e-05	1e-05	1e-05	1e-05	1e-05	1e-05	0.00040104	0.0011151	0.002033	0.0030254	0.0041285	0.0052549	0.0070549	0.0090585	0.010762	0.012468	0.014295	0.016134	0.017801	0.019478	0.021053	0.022874	0.025103	0.027146	0.028977	0.03133	0.033801	0.036448	0.039516	0.043191	0.046755	0.050601	0.054284	0.057955	0.061573	0.065414	0.069085	0.072562	0.076116	0.079422	0.082495	0.086016	0.089304	0.092771	0.09626	0.099978	0.10366	0.10762	0.11212
575	0.002076	0.0010656	0.00026466	1e-05	1e-05	1e-05	1e-05	1e-05	1e-05	0.00034999	0.0012321	0.0024564	0.0043942	0.0067545	0.0091422	0.011688	0.01413	0.016664	0.019181	0.021557	0.024093	0.02697	0.030306	0.033523	0.036741	0.040357	0.044199	0.048395	0.05309	0.058291	0.063734	0.069338	0.074891	0.080331	0.085825	0.091244	0.096609	0.10182	0.10704	0.1119	0.11649	0.12139	0.12633	0.13239	0.14006	0.14996	0.16304	0.17971	NaN
576	1e-05	1e-05	1e-05	1e-05	1e-05	1e-05	0.00056368	0.0016327	0.0028944	0.0042181	0.0057872	0.0076178	0.010113	0.012803	0.015481	0.018337	0.020968	0.023689	0.026579	0.029634	0.032737	0.036123	0.039781	0.04325	0.046783	0.05066	0.054702	0.059382	0.064734	0.070557	0.076592	0.08305	0.089621	0.09646	0.10362	0.11106	0.11877	0.12661	0.13448	0.14234	0.15023	0.15863	0.16697	0.17578	0.18488	0.19464	0.20543	0.21776	0.2328
577	0.020989	0.01442	0.0091186	0.0040939	1e-05	1e-05	1e-05	1e-05	1e-05	1e-05	0.00013231	0.0054083	0.012453	0.020221	0.029579	0.039667	0.051527	0.06323	0.075003	0.088611	0.10244	0.11681	0.13146	0.14601	0.16126	0.177	0.19321	0.20878	0.22585	0.24475	0.26427	0.28514	NaN	NaN	NaN	NaN	NaN	NaN	NaN	NaN	NaN	NaN	NaN	NaN	NaN	NaN	NaN	NaN	NaN
578	1e-05	1e-05	1e-05	1e-05	0.00040473	0.0007519	0.00098822	0.0011909	0.0015933	0.0021589	0.002902	0.0039216	0.0056113	0.0076717	0.0098756	0.012569	0.015716	0.019104	0.022601	0.026273	0.029908	0.033782	0.037883	0.041836	0.045699	0.049818	0.053895	0.057833	0.061977	0.066446	0.070732	0.075109	0.079402	0.083754	0.08801	0.092358	0.096566	0.10059	0.10484	0.10903	0.11314	0.11758	0.12191	0.12635	0.1309	0.13562	0.14039	0.14532	0.1506
579	6.1516e-05	1e-05	1e-05	1e-05	1e-05	1e-05	1e-05	0.00042294	0.0013504	0.0026803	0.0043534	0.0063121	0.0089916	0.012096	0.015267	0.018714	0.022338	0.026291	0.030395	0.03477	0.039313	0.044302	0.049725	0.055231	0.060701	0.066597	0.072625	0.078898	0.085566	0.092617	0.099436	0.10622	0.11278	0.11942	0.12582	0.13229	0.13866	0.14475	0.15082	0.15655	0.1621	0.16804	0.17376	0.17964	0.1855	0.19154	0.19764	0.20383	0.21048
580	1e-05	1e-05	1e-05	1e-05	1e-05	1e-05	0.00098083	0.0023411	0.0038887	0.0053462	0.006999	0.00879	0.011226	0.01387	0.016398	0.01946	0.022696	0.026063	0.029227	0.032491	0.035844	0.03953	0.043467	0.047282	0.051119	0.055495	0.059593	0.063915	0.068584	0.073754	0.078848	0.084063	0.089047	0.094173	0.099192	0.10419	0.10896	0.11387	0.11882	0.12364	0.12827	0.13312	0.13779	0.14277	0.14777	0.15302	0.1585	0.16488	0.17307
581	1e-05	1e-05	1e-05	1e-05	1e-05	1e-05	0.0018749	0.0059111	0.010293	0.014959	0.020059	0.025797	0.032758	0.040624	0.049081	0.058287	0.068039	0.078628	0.089801	0.10169	0.11409	0.12745	0.14167	0.15679	0.17321	0.19183	0.21274	NaN	NaN	NaN	NaN	NaN	NaN	NaN	NaN	NaN	NaN	NaN	NaN	NaN	NaN	NaN	NaN	NaN	NaN	NaN	NaN	NaN	NaN
582	1e-05	1e-05	1e-05	1e-05	0.0067143	0.012938	0.018456	0.022933	0.026289	0.029608	0.032732	0.035785	0.039609	0.043287	0.04742	0.051736	0.056104	0.060576	0.065735	0.071643	0.077378	0.083377	0.089541	0.095745	0.10239	0.10911	0.11593	0.12319	0.13094	0.13888	0.14638	0.15391	0.16108	0.16865	0.17593	0.18241	0.18911	0.19547	0.20189	0.2081	0.21402	0.22057	0.22839	0.24003	0.25484	0.27304	NaN	NaN	NaN
583	0.002176	0.00053299	1e-05	1e-05	1e-05	1e-05	1e-05	1e-05	0.00047948	0.0018143	0.0036337	0.0060031	0.0090568	0.012091	0.015172	0.01839	0.021617	0.024747	0.027696	0.03079	0.033927	0.037315	0.040857	0.044352	0.047951	0.051771	0.055708	0.059749	0.06422	0.069173	0.073903	0.078566	0.083039	0.087639	0.091909	0.09613	0.10021	0.104	0.10792	0.11151	0.11483	0.1185	0.12211	0.12584	0.12954	0.13357	0.13776	0.14219	0.14702
584	1e-05	1e-05	1e-05	1e-05	1e-05	1e-05	0.00080895	0.0025164	0.0044469	0.006291	0.0082437	0.010375	0.013148	0.016077	0.018992	0.022127	0.025116	0.028024	0.030934	0.033796	0.036753	0.040007	0.043549	0.046921	0.050372	0.054141	0.057922	0.06196	0.066462	0.071319	0.076315	0.081455	0.086451	0.091499	0.096483	0.10145	0.10629	0.11108	0.116	0.12068	0.12523	0.13008	0.13467	0.13962	0.14462	0.14995	0.15537	0.16096	0.16692
585	1e-05	1e-05	1e-05	1e-05	1e-05	1e-05	0.00082899	0.0021185	0.0038629	0.0054725	0.0074702	0.009162	0.011613	0.014135	0.016033	0.018375	0.021541	0.024627	0.027852	0.031357	0.035417	0.039956	0.044859	0.049442	0.054251	0.06006	0.065791	0.07143	0.077994	0.085292	0.09225	0.099035	0.10529	0.11208	0.11881	0.12555	0.13173	0.13767	0.14383	0.14958	0.15479	0.1603	0.16541	0.17081	0.17597	0.18157	0.18706	0.19312	0.2001
586	1e-05	1e-05	1e-05	1e-05	1e-05	1e-05	0.0031529	0.0097839	0.017278	0.026386	0.036665	0.04851	0.062776	0.079709	0.099036	0.12084	0.14472	0.17218	0.20377	NaN	NaN	NaN	NaN	NaN	NaN	NaN	NaN	NaN	NaN	NaN	NaN	NaN	NaN	NaN	NaN	NaN	NaN	NaN	NaN	NaN	NaN	NaN	NaN	NaN	NaN	NaN	NaN	NaN	NaN
587	1e-05	1e-05	1e-05	1e-05	1e-05	1e-05	0.00089814	0.0023011	0.0034318	0.0046056	0.0054169	0.00607	0.006947	0.0077246	0.0082974	0.008954	0.0094685	0.0097548	0.01003	0.010238	0.010349	0.010726	0.011282	0.011842	0.012306	0.01315	0.01418	0.015367	0.017065	0.018933	0.020691	0.022272	0.02365	0.025127	0.026328	0.027495	0.02841	0.028661	0.029008	0.029136	0.029175	0.029547	0.029916	0.030467	0.030758	0.03131	0.031986	0.032714	0.033992
588	0.0017753	0.00076271	0.00013178	1e-05	1e-05	1e-05	1e-05	1e-05	4.6616e-05	0.00070126	0.0015161	0.0024913	0.0041051	0.0058846	0.0074059	0.0091207	0.010952	0.013004	0.015055	0.017278	0.019626	0.022481	0.026061	0.029714	0.033605	0.038288	0.043247	0.048564	0.054394	0.060823	0.067356	0.074189	0.080803	0.087382	0.093798	0.10005	0.10625	0.11223	0.11818	0.12401	0.12964	0.13554	0.14133	0.1475	0.15364	0.16012	0.16687	0.17364	0.18089
589	1e-05	1e-05	1e-05	1e-05	1e-05	1e-05	0.00087583	0.0017666	0.002228	0.0024421	0.0026599	0.0029331	0.0037085	0.0045327	0.0053166	0.0062944	0.007547	0.008933	0.010309	0.012027	0.014042	0.016315	0.019086	0.022073	0.024919	0.028222	0.032022	0.036147	0.040997	0.046394	0.051726	0.056999	0.062209	0.06761	0.072954	0.078682	0.084588	0.090011	0.095514	0.10054	0.10562	0.11129	0.11704	0.12314	0.12913	0.13526	0.14145	0.14749	0.15404
590	1e-05	1e-05	0.00027006	0.0016104	0.0033405	0.0054759	0.0083682	0.012043	0.016658	0.022325	0.029125	0.03694	0.046505	0.056903	0.067982	0.080173	0.093353	0.10778	0.1235	0.13975	0.15657	0.1747	0.19413	0.21437	0.23678	0.2617	NaN	NaN	NaN	NaN	NaN	NaN	NaN	NaN	NaN	NaN	NaN	NaN	NaN	NaN	NaN	NaN	NaN	NaN	NaN	NaN	NaN	NaN	NaN
591	1e-05	1e-05	1e-05	1e-05	1e-05	1e-05	0.00069655	0.0023585	0.0043175	0.0062882	0.008702	0.01107	0.014142	0.017975	0.021667	0.025703	0.03082	0.035993	0.040693	0.045834	0.051193	0.056973	0.063793	0.070604	0.077248	0.084546	0.09227	0.099901	0.10794	0.11747	0.12674	0.13628	0.1454	0.15414	0.16264	0.17116	0.17933	0.18663	0.19386	0.20062	0.20655	0.21251	0.21832	0.22493	0.23243	0.24111	0.25083	0.26228	NaN
592	1e-05	1e-05	1e-05	1e-05	1e-05	1e-05	0.00022257	0.00064465	0.0013535	0.0021358	0.0031403	0.0045029	0.0065641	0.008614	0.010504	0.012773	0.015093	0.017485	0.01992	0.022389	0.024973	0.027926	0.031139	0.03416	0.037357	0.040999	0.044642	0.048458	0.052604	0.057229	0.061833	0.066522	0.071052	0.075737	0.080417	0.085158	0.089755	0.094242	0.098975	0.1037	0.10832	0.11339	0.11848	0.12401	0.12961	0.13557	0.14158	0.14783	0.15455
593	1e-05	1e-05	1e-05	1e-05	1e-05	1e-05	0.0019693	0.0056551	0.0096266	0.013727	0.01806	0.022894	0.028444	0.034221	0.040544	0.047352	0.054793	0.062842	0.071318	0.079878	0.088767	0.09803	0.10761	0.11732	0.1274	0.13784	0.14863	0.15948	0.17093	0.18281	0.19472	0.20673	0.21861	0.23086	0.24309	0.25557	0.2691	0.28377	0.30061	0.31935	NaN	NaN	NaN	NaN	NaN	NaN	NaN	NaN	NaN
594	1e-05	1e-05	0.00053606	0.0021436	0.0036944	0.006305	0.0097643	0.014026	0.019489	0.025479	0.032498	0.040854	0.050626	0.061349	0.073177	0.085992	0.099354	0.11333	0.12809	0.14342	0.15928	0.17593	0.19305	0.2104	0.22811	0.2468	0.26663	0.28782	0.3112	0.33661	0.36418	0.39469	NaN	NaN	NaN	NaN	NaN	NaN	NaN	NaN	NaN	NaN	NaN	NaN	NaN	NaN	NaN	NaN	NaN
595	0.0037121	0.0021011	0.00096853	0.00023968	1e-05	1e-05	1e-05	1e-05	1e-05	1e-05	0.00040824	0.0013576	0.002882	0.0044656	0.0056648	0.0069319	0.0080659	0.009128	0.010153	0.01116	0.012205	0.013329	0.014731	0.015955	0.017138	0.018821	0.020652	0.0226	0.025006	0.027903	0.030891	0.034023	0.037147	0.040291	0.043363	0.046428	0.049374	0.05209	0.054922	0.057565	0.05993	0.06253	0.064834	0.067303	0.069741	0.072336	0.075043	0.077816	0.08104
596	1e-05	1e-05	1e-05	1e-05	1e-05	1e-05	0.0023511	0.0068536	0.01026	0.013972	0.016759	0.01934	0.022511	0.025943	0.029583	0.033513	0.037678	0.041889	0.046401	0.051466	0.056134	0.061472	0.066916	0.072451	0.077752	0.083462	0.089296	0.0956	0.10244	0.10951	0.11622	0.12331	0.13038	0.13771	0.14596	0.1557	0.16704	NaN	NaN	NaN	NaN	NaN	NaN	NaN	NaN	NaN	NaN	NaN	NaN
597	0.0049425	0.003416	0.0019535	0.0014012	0.0008452	0.00010626	1e-05	1e-05	1e-05	0.00029271	0.00093253	0.0018077	0.0038215	0.0066874	0.0089808	0.012164	0.016123	0.020426	0.025049	0.030574	0.036456	0.043402	0.051385	0.059275	0.067308	0.07641	0.085406	0.094646	0.10446	0.11527	0.12604	0.13781	0.14899	0.16041	0.1723	0.1843	0.19634	0.20916	0.22316	0.23813	0.25431	0.27272	0.29221	NaN	NaN	NaN	NaN	NaN	NaN
598	1e-05	1e-05	1e-05	0.0028825	0.0071166	0.011525	0.016257	0.021365	0.026849	0.033258	0.040217	0.047844	0.056476	0.065876	0.075725	0.085885	0.096621	0.10783	0.11926	0.13126	0.14314	0.1553	0.16812	0.18088	0.19361	0.20697	0.22074	0.23449	0.24863	0.26343	0.27865	0.29502	0.31284	0.33267	0.3545	NaN	NaN	NaN	NaN	NaN	NaN	NaN	NaN	NaN	NaN	NaN	NaN	NaN	NaN
599	1e-05	1e-05	1e-05	1e-05	1e-05	1e-05	0.00017704	0.000489	0.00097019	0.0016313	0.0033314	0.0056278	0.0084874	0.011379	0.014362	0.017892	0.021907	0.025886	0.029805	0.033929	0.038393	0.043026	0.047857	0.052312	0.056809	0.061792	0.066847	0.071734	0.077258	0.083257	0.088937	0.093998	0.098516	0.10285	0.10736	0.11184	0.11572	0.11903	0.12251	0.12552	0.12833	0.13158	0.13497	0.13861	0.14221	0.14603	0.14996	0.15453	0.15948
600	1e-05	1e-05	1e-05	1e-05	1e-05	1e-05	0.0016972	0.0034928	0.0053371	0.0073818	0.009831	0.012512	0.016093	0.020197	0.024265	0.02855	0.03342	0.038552	0.044346	0.050573	0.056982	0.063679	0.070602	0.077226	0.083689	0.090519	0.097444	0.1043	0.11116	0.11805	0.12459	0.13097	0.13713	0.14329	0.14932	0.1554	0.16146	0.16726	0.1731	0.17897	0.18466	0.19132	0.19936	0.2102	0.22451	0.24308	NaN	NaN	NaN
601	0.0057908	0.004057	0.0027821	0.0018496	0.00092699	0.000107	1e-05	1e-05	1e-05	0.00053502	0.0016138	0.0034614	0.0062141	0.0096604	0.013301	0.017749	0.022735	0.028316	0.034553	0.041673	0.049423	0.058424	0.06834	0.079117	0.090459	0.10334	0.11717	0.13235	0.14917	0.16793	0.18847	0.21154	0.23709	NaN	NaN	NaN	NaN	NaN	NaN	NaN	NaN	NaN	NaN	NaN	NaN	NaN	NaN	NaN	NaN
602	1e-05	1e-05	1e-05	1e-05	1e-05	1e-05	0.00087041	0.0027949	0.004954	0.0071782	0.0094007	0.011559	0.014224	0.017231	0.02027	0.023549	0.026965	0.030497	0.034352	0.038565	0.043103	0.048405	0.054556	0.061059	0.068004	0.075944	0.084509	0.093711	0.10384	0.11475	0.12589	0.13763	0.14964	0.16228	0.17532	0.18864	0.20221	0.21625	0.23144	0.24737	0.26456	0.28386	0.30493	NaN	NaN	NaN	NaN	NaN	NaN
603	0.0026233	0.001482	0.00066162	0.00028682	1e-05	1e-05	1e-05	1e-05	1e-05	1e-05	0.00020599	0.0013888	0.0033885	0.0057881	0.0080895	0.010795	0.013614	0.016394	0.019358	0.0227	0.025741	0.029056	0.032616	0.035879	0.03896	0.042325	0.045595	0.049027	0.052764	0.056615	0.060099	0.063999	0.067548	0.071086	0.074555	0.078088	0.081619	0.084952	0.088405	0.091721	0.094951	0.098607	0.10174	0.10529	0.10883	0.11258	0.11622	0.11986	0.12414
604	0.0075252	0.0045324	0.0023881	0.00078769	1e-05	1e-05	1e-05	1e-05	1e-05	1e-05	0.0005245	0.0023797	0.0047298	0.0072202	0.0094749	0.011829	0.014283	0.016695	0.01903	0.021504	0.024089	0.027056	0.030376	0.033782	0.037143	0.041024	0.045145	0.049371	0.054131	0.059465	0.064781	0.070191	0.075414	0.080679	0.085755	0.090812	0.095776	0.10053	0.10543	0.11014	0.11466	0.1196	0.12439	0.12955	0.13477	0.14029	0.14604	0.15191	0.15846
605	1e-05	1e-05	1e-05	1e-05	1e-05	0.0034295	0.009866	0.015531	0.019594	0.022881	0.02525	0.027579	0.030261	0.033112	0.03618	0.039503	0.043426	0.046655	0.050065	0.054147	0.05844	0.063258	0.068099	0.073094	0.078132	0.083459	0.089032	0.094543	0.1011	0.10799	0.11436	0.1205	0.12621	0.13223	0.13777	0.14327	0.14867	0.15386	0.15944	0.16462	0.16969	0.17568	0.18162	0.18806	0.19454	0.20148	0.20857	0.21578	0.22344
606	0.0085541	0.0061255	0.0040732	0.0024973	0.0010868	1e-05	1e-05	1e-05	1e-05	1e-05	0.0005963	0.0024929	0.0053763	0.0090061	0.012648	0.016784	0.021312	0.02604	0.030791	0.035659	0.04064	0.046165	0.05197	0.057607	0.062958	0.06878	0.074599	0.080342	0.086425	0.092807	0.09917	0.10555	0.11147	0.11748	0.12346	0.12964	0.13585	0.14194	0.14858	0.15538	0.16231	0.16996	0.17771	0.18634	0.1952	0.20492	0.21583	0.22825	0.24308
607	1e-05	1e-05	1e-05	1e-05	1e-05	1e-05	0.0012051	0.0037191	0.0053887	0.0063921	0.0073964	0.0090298	0.011131	0.012883	0.015291	0.018188	0.021356	0.023903	0.026307	0.029169	0.03246	0.03604	0.039338	0.04247	0.045692	0.048841	0.051866	0.05523	0.059101	0.063288	0.067207	0.070868	0.073957	0.07745	0.080893	0.084366	0.087853	0.091485	0.095082	0.098537	0.1019	0.10567	0.10943	0.11386	0.11841	0.12329	0.12836	0.13377	0.13971
608	1e-05	1e-05	1e-05	1e-05	1e-05	1e-05	0.00025055	0.0017178	0.0038441	0.0064967	0.0097701	0.013743	0.018702	0.024259	0.030064	0.036489	0.043285	0.050446	0.058185	0.066261	0.074514	0.083211	0.092371	0.10155	0.11073	0.1205	0.1305	0.14067	0.15089	0.16097	0.17069	0.18027	0.18941	0.19842	0.20701	0.2153	0.22303	0.23003	0.23712	0.24423	0.25164	0.25976	0.26812	0.27766	0.28826	0.30043	0.31434	0.33024	NaN
609	1e-05	1e-05	1e-05	1e-05	1e-05	1e-05	0.00045836	0.0015662	0.0029151	0.004554	0.006704	0.0091456	0.012179	0.015476	0.01887	0.022386	0.026076	0.030041	0.03418	0.038603	0.043103	0.047891	0.053132	0.05845	0.063919	0.069842	0.075953	0.08219	0.088725	0.095602	0.1023	0.10929	0.11618	0.1232	0.13019	0.13714	0.14409	0.15092	0.15817	0.16536	0.17257	0.18056	0.18835	0.19677	0.20523	0.21413	0.22337	0.23273	0.24269
610	1e-05	1e-05	1e-05	1e-05	1e-05	1e-05	0.00055024	0.0017348	0.0033122	0.004924	0.0066586	0.0087336	0.011256	0.01412	0.016826	0.019911	0.023011	0.026311	0.029662	0.033219	0.036897	0.040837	0.045163	0.049442	0.053733	0.058446	0.063385	0.068432	0.073946	0.07993	0.085791	0.091772	0.097531	0.10333	0.10902	0.1145	0.11983	0.12476	0.12985	0.13457	0.13898	0.14364	0.14793	0.15247	0.15686	0.16135	0.16589	0.17036	0.17528
611	0.009547	0.0069119	0.0047497	0.0030324	0.0013979	0.0001377	1e-05	1e-05	1e-05	1e-05	1e-05	0.0007936	0.0029577	0.005454	0.007963	0.010765	0.013902	0.016768	0.019791	0.023052	0.026664	0.030374	0.034453	0.038505	0.042535	0.04709	0.052196	0.057535	0.063789	0.070533	0.077213	0.083992	0.090733	0.097556	0.10436	0.1112	0.11798	0.12401	0.13006	0.13566	0.14123	0.14727	0.15289	0.15892	0.16491	0.17117	0.17785	0.18475	0.19271
612	0.0028311	0.0018528	0.00099613	0.00055063	0.00019595	1e-05	1e-05	1e-05	1e-05	1e-05	1e-05	0.00068279	0.0024709	0.0046495	0.006798	0.0091752	0.011906	0.015073	0.018314	0.021733	0.025437	0.029242	0.033518	0.037794	0.042243	0.04724	0.052572	0.057907	0.063463	0.069409	0.075433	0.081449	0.08725	0.093086	0.098745	0.10436	0.10983	0.11478	0.11996	0.125	0.12983	0.1348	0.13942	0.14448	0.14932	0.15436	0.15937	0.16449	0.17029
613	1e-05	1e-05	1e-05	1e-05	1e-05	1e-05	0.00030351	0.0010885	0.0020307	0.0031149	0.0044212	0.006255	0.0086232	0.011244	0.013889	0.016931	0.020062	0.02338	0.026975	0.03097	0.035269	0.040018	0.045217	0.050647	0.056359	0.062751	0.069378	0.07635	0.083976	0.09199	0.10011	0.10842	0.11683	0.1255	0.13425	0.14311	0.15208	0.16116	0.1707	0.18024	0.19008	0.20067	0.21154	0.22302	0.23495	0.24773	0.26131	0.27569	0.29148
614	0.0117	0.008652	0.0059957	0.0037058	0.0015503	1e-05	1e-05	1e-05	1e-05	1e-05	1e-05	4.3205e-05	0.0012811	0.0027022	0.0040831	0.0056679	0.006965	0.0079077	0.0088025	0.0096705	0.010533	0.01162	0.0129	0.014276	0.015656	0.017251	0.018865	0.020865	0.023346	0.026079	0.028683	0.0315	0.034157	0.037115	0.039998	0.042738	0.045457	0.048041	0.050713	0.053272	0.05581	0.058892	0.061775	0.065029	0.068183	0.071647	0.075435	0.079443	0.083981
615	1e-05	1e-05	3.493e-05	0.0010122	0.0019043	0.0035212	0.0052361	0.0071525	0.0097607	0.012658	0.016137	0.020261	0.024959	0.029815	0.034541	0.039828	0.045135	0.050612	0.056366	0.0623	0.068378	0.074829	0.081898	0.089537	0.097815	0.10714	0.11689	0.12726	0.13858	0.15079	0.16356	0.17721	0.19217	0.20941	0.2293	0.25275	0.27979	NaN	NaN	NaN	NaN	NaN	NaN	NaN	NaN	NaN	NaN	NaN	NaN
616	1e-05	1e-05	1e-05	1e-05	1e-05	1e-05	0.0010092	0.0031598	0.0057814	0.0086926	0.012146	0.015961	0.020328	0.024788	0.028999	0.033324	0.037723	0.042044	0.046318	0.050609	0.054679	0.058656	0.062887	0.067096	0.071363	0.076233	0.081366	0.086573	0.092214	0.09839	0.10461	0.11125	0.11799	0.12494	0.13177	0.13858	0.14514	0.15148	0.15845	0.16534	0.17237	0.18022	0.18817	0.19686	0.20599	0.21599	0.22683	0.23957	0.25487
617	0.018199	0.014208	0.010603	0.0076021	0.0047731	0.002582	0.00053579	1e-05	1e-05	1e-05	1e-05	1e-05	1e-05	0.0010942	0.0027369	0.0048032	0.0069241	0.0093937	0.011881	0.014764	0.017989	0.021334	0.025386	0.029427	0.03389	0.039058	0.044381	0.050119	0.056441	0.063307	0.070129	0.077006	0.083834	0.090619	0.097434	0.10413	0.11075	0.11725	0.1237	0.12985	0.13592	0.14252	0.14918	0.15627	0.16354	0.17131	0.17954	0.18827	0.19799
618	0.01022	0.0076315	0.0053932	0.0034895	0.0017637	0.00031719	1e-05	1e-05	1e-05	1e-05	1e-05	1e-05	0.00089392	0.0025332	0.0041639	0.0059438	0.0077448	0.0095444	0.011426	0.013526	0.015743	0.018121	0.020759	0.02346	0.025941	0.028884	0.031952	0.035263	0.038898	0.042682	0.046255	0.049916	0.053399	0.057022	0.060664	0.06428	0.067627	0.070693	0.073795	0.07657	0.079301	0.082535	0.085587	0.089131	0.092575	0.096115	0.099962	0.10397	0.10857
619	0.0058495	0.0044299	0.0034484	0.0024332	0.0013307	0.00085159	0.00023249	1e-05	1e-05	1e-05	1e-05	0.0012136	0.0031912	0.0054972	0.0081289	0.011517	0.014717	0.018147	0.021723	0.025823	0.029699	0.033135	0.036711	0.040725	0.044799	0.049512	0.054143	0.059096	0.064706	0.070627	0.076569	0.083144	0.09017	0.097306	0.10384	0.11001	0.11597	0.12144	0.1271	0.13209	0.13725	0.1426	0.14738	0.15234	0.15738	0.16295	0.16917	0.17525	0.18208
620	0.0085812	0.0065912	0.0047299	0.0030495	0.0016075	0.00053338	1e-05	1e-05	1e-05	1e-05	1e-05	1e-05	0.00047727	0.0026576	0.0052594	0.0082579	0.011451	0.014948	0.018846	0.023036	0.02745	0.032124	0.037334	0.042473	0.047457	0.052666	0.057715	0.062893	0.068256	0.073631	0.078853	0.084045	0.089017	0.093903	0.098608	0.1031	0.10732	0.11133	0.11528	0.11905	0.12262	0.12647	0.13009	0.13389	0.13758	0.14145	0.14557	0.14981	0.15451
621	1e-05	1e-05	1e-05	1e-05	1e-05	1e-05	0.00019084	0.00054381	0.00068074	0.00060123	0.00091386	0.0012043	0.0018059	0.0026111	0.0031973	0.0039731	0.0047166	0.0054321	0.005888	0.0064357	0.0071783	0.0078583	0.0087949	0.0097626	0.010761	0.012077	0.01348	0.014938	0.016639	0.01863	0.020445	0.021867	0.022879	0.023864	0.024587	0.024944	0.025067	0.024758	0.024585	0.024246	0.023853	0.023811	0.023846	0.024461	0.025022	0.025662	0.026456	0.027441	0.02888
622	0.010613	0.0081225	0.0059471	0.0041712	0.0022363	0.00075572	1e-05	1e-05	1e-05	1e-05	1e-05	1e-05	0.00042744	0.0022531	0.0041227	0.0065472	0.0089928	0.011576	0.01426	0.017086	0.020194	0.023429	0.027042	0.030513	0.033909	0.037652	0.041381	0.04529	0.049505	0.053901	0.058151	0.062352	0.066481	0.07079	0.075034	0.079259	0.083426	0.087382	0.091494	0.095486	0.099516	0.10404	0.10855	0.1135	0.1185	0.1239	0.12953	0.13539	0.14182
623	0.0060232	0.0039068	0.0023365	0.0013193	0.00022481	1e-05	1e-05	1e-05	1e-05	1e-05	1e-05	0.001268	0.0034748	0.0060509	0.0084198	0.011112	0.013977	0.016831	0.019884	0.022878	0.026036	0.029199	0.032542	0.035887	0.039265	0.043101	0.047066	0.051137	0.055749	0.060729	0.065863	0.071058	0.076406	0.08186	0.087189	0.092377	0.097537	0.10262	0.10782	0.11279	0.11766	0.12308	0.12873	0.13484	0.14183	0.15028	0.16066	0.17378	0.19024
624	0.013596	0.010771	0.0081168	0.0062922	0.0044	0.0023845	0.00089836	0.00031326	1e-05	1e-05	1e-05	1e-05	0.00088547	0.0023221	0.0036113	0.0052071	0.0070873	0.0089756	0.010284	0.011712	0.013504	0.015513	0.018212	0.021221	0.024269	0.027951	0.031878	0.035847	0.040221	0.045311	0.050449	0.055461	0.060139	0.064724	0.06911	0.073406	0.07737	0.080885	0.084702	0.088451	0.091976	0.096015	0.10022	0.10495	0.10968	0.11448	0.11946	0.12484	0.13085
625	1e-05	1e-05	1e-05	1e-05	1e-05	1e-05	0.000281	0.00090618	0.0019678	0.0029961	0.004426	0.0062746	0.0087132	0.01129	0.013775	0.016472	0.019234	0.021875	0.024434	0.026913	0.029517	0.031949	0.034706	0.037468	0.040461	0.043889	0.047543	0.051551	0.056072	0.061294	0.066927	0.072746	0.079053	0.08541	0.091612	0.09776	0.10394	0.10998	0.11603	0.12188	0.12739	0.13306	0.13863	0.14422	0.15008	0.15645	0.16306	0.16989	0.17798
626	0.00094731	0.00021856	1e-05	1e-05	1e-05	1e-05	0.00043904	0.0013127	0.0027886	0.0047404	0.0067357	0.0093378	0.012441	0.016199	0.019507	0.023587	0.027532	0.031337	0.034802	0.038189	0.041468	0.045036	0.048768	0.052644	0.056041	0.060293	0.064283	0.068551	0.073024	0.078007	0.083045	0.088326	0.093366	0.098415	0.10339	0.10822	0.11251	0.11663	0.1205	0.12413	0.12776	0.13178	0.13513	0.13881	0.14233	0.14573	0.14967	0.15413	0.15905
[truncated: 71 more columns]
