# Supplementary material for: Fractional killing arises from cell-to-cell variability in overcoming a caspase activity threshold
Source: Mol Syst Biol. 2015 May 7;11(5):803. doi: 10.15252/msb.20145584 (PMC4461398; doi:10.15252/msb.20145584)
Supplement: Supplementary file 3 [file msb0011-0803-sd3.zip › All_data/051_TRAIL (500 ngml) + ABT-263 (10 uM)_2/cell_parameters.tsv]

TRAIL 500ng/ml + ABT 10uM
Cell #	Surviving	Time pre-MOMP	Max C8 activity pre-MOMP	Time of Max C8 activity (tau)	k	t0	r2 of fit	RFP at t=0
1	0	55	0.0045404	55	0.00010964	24.4819	0.9947	24.3212
2	0	30	0.0035419	30	0.00015688	22.0936	0.99489	38.1536
3	0	30	0.00266	30	0.00011524	21.8601	0.99501	44.4262
4	0	30	0.0038972	30	3.3369e-05	-7.103e-06	0.65217	24.8667
5	0	30	0.0026842	30	0.00011467	21.4107	0.9939	41.2159
6	0	30	0.0045549	30	8.4306e-05	-4.2679	0.99896	23.0093
7	0	50	0.005454	50	5.1679e-05	-30	0.74218	37.8408
8	0	65	0.0053454	65	7.2167e-05	19.6709	0.9945	34.3047
9	0	50	0.0066143	50	7.5873e-05	-0.93448	0.99985	32.9783
10	0	50	0.0045923	50	8.7293e-05	20	0.96573	27.1982
11	0	85	0.005433	85	3.6147e-05	17.0127	0.99948	47.7672
12	0	40	0.0041743	40	7.5842e-05	10	0.98712	25.5824
13	0	65	0.0048602	65	3.8255e-05	14.0889	0.99703	35.5095
14	0	30	0.0032264	30	0.00013648	20.8509	0.99216	38.0037
15	0	65	0.0043252	65	5.9315e-05	28.3104	0.99994	31.2455
16	0	45	0.0042942	45	4.5229e-05	15	0.83489	46.987
17	0	50	0.0056916	50	8.6593e-05	12.4744	0.99754	41.4128
18	0	75	0.0045179	75	3.9235e-05	21.3293	0.99822	43.0612
19	0	90	0.0047805	90	3.1547e-05	11.7667	0.99951	39.3214
20	0	60	0.0052673	60	4.4822e-05	9.0655	0.99932	35.3153
21	0	110	0.0047645	110	2.2077e-05	14.5434	0.99833	27.5356
22	0	40	0.0038869	40	0.00011219	22.0196	0.99519	36.3376
23	0	75	0.0058985	75	3.3583e-05	-0.94585	0.99902	31.3043
24	0	80	0.0050464	80	5.1414e-05	17.4204	0.99441	41.6361
25	0	30	0.0035924	30	0.0001493	20.2047	0.99016	39.7515
26	0	60	0.0048349	60	8.273e-05	23.6257	0.99642	28.3993
27	0	50	0.0045356	50	5.9514e-05	20	0.94637	30.6518
28	0	75	0.005833	75	2.9914e-05	-1.2683	0.99485	29.5047
29	0	35	0.0038637	35	8.6422e-05	11.2386	0.9984	34.0726
30	0	70	0.0052463	70	5.8266e-05	25.4495	0.99957	28.955
31	0	80	0.0056261	80	1.8908e-05	-26.0706	0.99158	36.4499
32	0	30	0.0053597	30	9.5936e-05	-4.6555	0.99944	40.5073
33	0	30	0.0044807	30	4.5271e-05	-27.712	0.99338	33.0467
34	0	40	0.0040159	40	0.00012594	24.1292	0.99782	33.7002
35	0	50	0.0044405	50	6.6533e-05	20	0.95507	34.6908
36	0	35	0.0053627	35	7.0107e-05	-8.6674	1	37.5756
37	0	30	0.0037631	30	5.1512e-05	-30	0.97327	32.6179
38	0	45	0.0049793	45	3.5374e-05	-21.7898	0.99881	39.9393
39	0	50	0.010592	50	0.00011653	1.1205	0.99848	36.916
40	0	40	0.0045455	40	3.9827e-05	-29.9995	0.93305	33.6272
41	0	50	0.0051974	50	8.2176e-05	13.8128	0.99676	38.2372
42	0	100	0.0051434	100	3.5809e-05	9.9835	0.99228	32.1814
43	0	105	0.005059	105	3.2487e-05	21.5805	0.99979	32.2785
44	0	85	0.0054389	85	5.0676e-05	17.6331	0.99619	35.3199
45	0	75	0.0052205	75	5.0766e-05	18.4784	0.99467	36.2059
46	0	80	0.0056757	80	3.0429e-05	-9.8891	0.99982	33.0937
47	0	30	0.0032458	30	0.00015234	23.2914	0.99627	35.7927
48	0	185	0.0041116	185	9.285e-06	-19.0587	0.9985	37.083
49	0	30	0.0029635	30	0.00013341	22.6034	0.99534	29.1319
50	0	30	0.0054088	30	8.5802e-05	-29.9966	0.51384	34.4022
51	0	50	0.0038227	50	7.625e-05	20	0.96375	39.4143
52	0	140	0.0047388	140	1.5388e-05	7.6634	0.99703	37.0076
53	0	40	0.0039269	40	9.5345e-05	18.4737	0.99884	29.3575
54	0	50	0.0057067	50	3.3726e-05	-30	0.88191	37.0539
55	0	30	0.0055455	30	7.3735e-05	-0.00013574	0.86327	33.7622
56	0	130	0.0046366	130	2.4904e-05	-1.8587	0.98864	26.5045
57	0	75	0.0051432	75	3.2412e-05	7.7415	0.99865	33.7576
58	0	115	0.0049284	115	1.6203e-05	-30	0.99643	27.3142
59	0	85	0.0042896	85	2.021e-05	-7.07	0.9971	35.2656
60	0	85	0.0054928	85	2.9006e-05	3.2415	0.99893	32.465
61	0	45	0.0051866	45	8.0117e-05	14.4377	0.99915	37.5294
62	0	95	0.0049324	95	2.6944e-05	-3.336	0.99965	32.348
63	0	50	0.0054276	50	7.112e-05	11.8198	0.99987	36.4821
64	0	85	0.005292	85	4.3247e-05	14.4659	0.99456	33.1513
65	0	115	0.0039997	115	1.2974e-05	-19.4549	0.99809	33.3129
66	0	70	0.0052676	70	3.4501e-05	-10.1335	0.99822	28.0312
67	0	70	0.0055085	70	2.8836e-05	-9.5331	0.99904	34.3102
68	0	45	0.0048741	45	7.5386e-05	14.8579	0.99945	35.1885
69	0	80	0.0053099	80	5.1156e-05	16.6013	0.99354	32.7569
70	0	35	0.0053002	35	0.00010262	6.2035	0.99874	25.1483
71	0	45	0.0064393	45	8.8882e-05	6.8325	0.99982	42.4289
72	0	30	0.0053631	30	9.9307e-05	-0.0021101	0.97785	24.701
73	0	40	0.001996	40	3.7021e-05	10	0.9487	31.4952
74	0	30	0.0042792	30	3.6e-05	-7.8145e-06	0.65442	43.6596
75	0	60	0.0050802	60	3.7254e-05	-4.0126	0.99986	34.5707
76	0	80	0.0051296	80	3.0994e-05	7.8948	0.99816	31.6455
77	0	40	0.00553	40	8.3133e-05	9.9555	0.99863	40.3537
78	0	70	0.005254	70	6.194e-05	19.749	0.99408	32.7938
79	0	55	0.0040608	55	9.696e-05	23.8126	0.99284	32.965
80	0	70	0.0052725	70	5.6156e-05	21.5368	0.99727	33.505
81	0	30	0.0042065	30	0.00016434	18.9465	0.99005	31.7542
82	0	65	0.0055952	65	3.9698e-05	-4.7591	0.99986	28.7846
83	0	30	0.0053422	30	8.9305e-05	-7.5662	0.99994	30.0135
84	0	85	0.0054205	85	1.8316e-05	-20.1676	0.98968	33.6259
85	0	30	0.0040574	30	0.00015415	18.6643	0.99207	38.0904
86	0	60	0.0050697	60	8.7896e-05	21.8875	0.99249	32.2568
87	0	40	0.0035366	40	0.00010787	24.3585	0.99854	32.9748
88	0	30	0.0043689	30	5.8185e-05	-0.00014303	0.89119	43.797
89	0	45	0.0055309	45	6.2462e-05	-1.0831	0.99996	28.5399
90	0	35	0.0045003	35	7.1214e-05	4.7177	0.99908	31.1411
91	0	30	0.0046031	30	0.00015738	16.142	0.99151	24.788
92	0	60	0.0049151	60	4.125e-05	8.3608	0.9985	30.1474
93	0	35	0.0039148	35	0.00012692	20.6954	0.99774	33.9551
94	0	40	0.0041697	40	0.00012458	22.9026	0.99646	31.3324
95	0	30	0.0044632	30	0.00018409	19.84	0.98886	43.0985
96	0	30	0.003689	30	0.00016118	21.6094	0.9935	33.9395
97	0	35	0.0043787	35	0.00011926	16.5264	0.99714	37.2833
98	0	30	0.0034558	30	0.00015306	22.1158	0.99463	33.3055
99	0	75	0.0058722	75	4.0768e-05	9.8484	0.99877	33.6716
100	0	35	0.0038633	35	0.00014786	24.1947	0.9978	32.3975
101	0	30	0.0056059	30	7.8324e-05	-0.00011931	0.85055	34.8852
102	0	90	0.0051529	90	3.9606e-05	23.7986	0.99973	31.2551
103	0	70	0.0045528	70	6.4909e-05	35.7219	0.99976	32.7865
104	0	55	0.0058123	55	7.3408e-05	10.6534	0.99849	37.1773
105	0	45	0.004975	45	8.1866e-05	13.3412	0.99965	34.7854
106	0	55	0.0049137	55	0.00010251	24.9851	0.99653	28.7252
107	0	30	0.0037457	30	0.00015882	20.9719	0.99231	31.0765
108	0	30	0.0033332	30	0.00013983	21.0837	0.99281	29.2034
109	0	55	0.0051067	55	6.1363e-05	11.9944	0.99923	29.7247
110	0	30	0.0033488	30	0.00015362	22.9754	0.99611	28.8627
111	0	30	0.0045782	30	4.9694e-05	-1.9444e-05	0.70697	30.3266
112	0	70	0.0051757	70	5.4401e-05	25.6534	0.99948	29.4604
113	0	50	0.0066438	50	7.7493e-05	1.7355	0.99998	34.3347
114	0	70	0.006	70	4.1184e-05	2.2836	0.99965	36.2491
115	0	75	0.0054467	75	4.7177e-05	4.6418	0.99569	35.0664
116	0	45	0.0041477	45	4.1179e-05	15	0.82747	26.4502
117	0	110	0.0051006	110	2.619e-05	10.3088	0.99672	36.5272
118	0	30	0.0048072	30	8.1674e-05	-0.0068099	0.98298	35.5876
119	0	30	0.0050037	30	7.279e-05	-0.0001744	0.87788	30.2418
120	0	80	0.0057496	80	3.5139e-05	10.3268	0.99873	37.848
121	0	65	0.0055539	65	5.9749e-05	7.6046	0.99391	29.4804
122	0	45	0.0054199	45	7.3633e-05	6.3093	0.99997	33.2252
123	0	50	0.0052695	50	4.9988e-05	-0.76219	0.99941	32.318
124	0	55	0.0049853	55	9.4623e-05	24.9955	0.99736	31.1944
125	0	30	0.0056093	30	7.6961e-05	-10.0715	0.99999	35.5167
126	0	105	0.0054879	105	2.455e-05	4.247	0.99949	33.5915
127	0	70	0.0057247	70	4.0777e-05	7.9853	0.99871	34.8605
128	0	30	0.0050623	30	5.7977e-05	-0.00010179	0.79861	34.1207
129	0	75	0.0054201	75	3.7988e-05	5.3381	0.99926	36.4394
130	0	30	0.0034339	30	0.00015475	22.5059	0.99526	26.2818
131	0	65	0.0051443	65	2.6411e-05	-7.5527	0.99987	32.5668
132	0	115	0.0052002	115	1.7504e-05	7.0437	0.99764	30.1494
133	0	80	0.0053088	80	3.6126e-05	19.5143	0.99746	36.5464
134	0	110	0.0046827	110	1.7158e-05	-23.5398	0.9966	35.3062
135	0	35	0.0035716	35	0.00013499	24.0434	0.99761	34.6986
136	0	75	0.0058714	75	4.0519e-05	10.5372	0.99906	29.3041
137	0	65	0.0049418	65	5.3582e-05	18.0282	0.9993	26.0167
138	0	50	0.0045997	50	5.4954e-05	20	0.94063	37.3139
139	0	60	0.0049797	60	8.4505e-05	23.7286	0.99622	31.6308
140	0	70	0.0052098	70	3.2286e-05	-13.6127	0.99972	29.6201
141	0	35	0.0049182	35	7.5291e-05	3.3373	0.99983	33.252
142	0	30	0.0032177	30	0.00015193	23.5049	0.99671	20.0433
143	0	85	0.0048949	85	3.1639e-05	20.2542	0.99802	28.3496
144	0	30	0.0037327	30	0.00013136	17.614	0.99679	35.4964
145	0	30	0.0037253	30	0.00015972	21.2637	0.99312	31.3598
146	0	75	0.0054501	75	4.7568e-05	15.0662	0.99874	35.0955
147	0	30	0.0048894	30	6.4727e-05	-0.000628	0.96064	23.524
148	0	30	0.0041918	30	0.0001812	21.3146	0.99307	29.2711
149	0	40	0.0050737	40	9.2176e-05	10	0.97042	27.1928
150	0	50	0.0043422	50	6.4823e-05	20	0.96681	20.7624
151	0	60	0.0050666	60	9.2965e-05	21.8535	0.99171	26.6709
152	1	Inf	0.0047009	140	2.2806e-05	5.7876	0.9961	30.0536
153	0	30	0.0046918	30	0.00014169	13.3841	0.99182	33.8516
154	0	35	0.00488	35	9.7824e-05	4.8905	0.99953	31.8486
155	0	80	0.0053237	80	2.1175e-05	-7.5491	0.99555	18.6276
156	0	80	0.0051258	80	2.8969e-05	-6.9759	0.9995	35.9575
157	0	45	0.005904	45	7.8449e-05	1.6616	0.99906	31.6598
158	0	35	0.0046234	35	0.00012264	16.1522	0.99953	20.693
159	0	40	0.0044602	40	9.2884e-05	13.2983	0.99379	22.9655
160	0	45	0.006131	45	4.8933e-05	-21.4164	0.99999	21.9636
161	0	55	0.0053661	55	5.6692e-05	10.9657	0.99883	39.1657
162	0	30	0.0038779	30	0.00018215	23.4522	0.99687	27.0681
163	0	65	0.0045188	65	1.6863e-05	-29.9998	0.95484	35.3699
164	0	75	0.0048655	75	4.2352e-05	22.9593	0.99891	28.3367
165	0	30	0.0048167	30	0.00019789	19.3199	0.98573	31.7267
166	0	35	0.0060516	35	8.0703e-05	-3.5003	0.99947	37.2599
167	0	30	0.0034182	30	0.0001622	23.934	0.99743	24.2363
168	0	65	0.0043566	65	5.1498e-05	24.2578	0.99867	38.1787
169	0	65	0.0050365	65	5.2369e-05	15.1815	0.99447	30.8424
170	0	30	0.0044718	30	0.00019281	20.7844	0.99109	30.2515
171	0	55	0.0055526	55	6.4568e-05	8.4034	0.99801	33.3808
172	1	Inf	0.0013583	235	3.8124e-06	56.5097	0.9962	34.154
173	0	35	0.0054236	35	6.188e-05	-30	0.94504	29.5039
174	0	35	0.0044906	35	7.3194e-05	3.5757	0.99994	21.8269
175	0	75	0.0046858	75	4.5387e-05	21.7057	0.99838	32.6263
176	0	115	0.0046417	115	2.457e-05	38.0157	0.99905	0
177	0	35	0.0052895	35	9.4681e-05	1.5466	0.99984	14.0059
178	0	50	0.0041622	50	5.71e-05	20	0.95166	28.413
179	0	35	0.0053488	35	6.5693e-05	-10.5718	0.99997	26.8122
180	0	30	0.0041703	30	0.00012845	14.4064	0.99505	44.2887
181	0	35	0.0044399	35	0.00011896	15.8378	0.99625	30.8908
182	0	30	0.0045178	30	7.4385e-05	-0.00070522	0.95249	31.2113
183	0	50	0.0055889	50	5.3784e-05	-3.7947	1	35.2829
184	0	30	0.0031446	30	0.00013076	20.7399	0.99155	28.7289
185	0	40	0.0057906	40	6.6733e-05	-30	0.81693	45.268
186	0	50	0.0057635	50	6.4048e-05	2.0425	0.99965	23.7245
187	0	95	0.0050058	95	1.3942e-05	-22.6916	0.99118	27.9443
188	0	30	0.0038834	30	0.0001177	13.4517	0.98961	22.7492
189	0	30	0.0032254	30	0.00014748	22.8536	0.99604	49.4278
190	0	75	0.0050305	75	3.8588e-05	21.0813	0.99805	33.168
191	0	30	0.0031371	30	0.00013844	22.0972	0.99489	35.4764
192	0	40	0.0034703	40	9.6778e-05	20.3969	0.99137	41.8931
193	0	30	0.0046447	30	9.6109e-05	-0.15063	0.9979	29.5261
194	0	65	0.0053227	65	7.388e-05	21.1193	0.99461	23.0758
195	0	30	0.003198	30	0.00014886	23.5099	0.99717	36.7735
196	1	Inf	0.0020115	205	4.1228e-06	-8.9188	0.98768	37.6021
197	0	60	0.0057236	60	5.5928e-05	9.8979	0.99953	34.1514
198	0	30	0.0037052	30	0.00016258	21.8874	0.99438	45.2444
199	0	35	0.0051471	35	5.9896e-05	-30	0.9489	44.913
200	0	60	0.0062481	60	6.5042e-05	11.4067	0.99956	39.31
201	0	75	0.0055664	75	3.4427e-05	3.2805	0.99923	32.4739
202	0	30	0.0039205	30	0.0001676	21.0546	0.99242	40.4536
203	1	Inf	0.0019484	195	5.0942e-06	-19.8175	0.99551	30.4208
204	0	35	0.0036777	35	8.5783e-05	11.8711	0.99082	45.9308
205	0	110	0.0051206	110	2.4903e-05	14.4487	0.9983	29.2529
206	0	60	0.0043304	60	4.1349e-05	1.5192	0.99991	29.7944
207	0	40	0.0037228	40	0.00010637	21.1697	0.99379	44.6721
208	0	30	0.0036475	30	0.00010392	12.4471	0.99689	35.3519
209	0	65	0.0051621	65	8.2763e-05	22.4178	0.9958	37.7486
210	0	45	0.0041004	45	4.4794e-05	15	0.83647	23.7071
211	0	30	0.0037404	30	7.4158e-05	-0.11708	0.99976	61.817
212	0	45	0.004025	45	4.7046e-05	15	0.83808	30.3886
213	1	Inf	0.0031664	155	1.6383e-05	29.7216	0.998	25.9067
214	0	55	0.0045515	55	0.00010317	24.9898	0.99671	36.7475
215	0	35	0.0052524	35	7.5259e-05	-4.8893	0.99999	37.7989
216	0	40	0.0045134	40	8.3749e-05	9.4877	0.99886	39.7061
217	0	40	0.0051947	40	8.1297e-05	10	0.97968	36.3462
218	1	Inf	0.0036904	100	3.0347e-05	11.6028	0.99201	30.4866
219	0	35	0.0032625	35	0.00011887	22.9079	0.99633	36.5982
220	0	40	0.0046103	40	0.00010631	17.3383	0.99968	33.7631
221	0	30	0.0034463	30	0.00016014	23.1848	0.99635	29.5709
222	0	75	0.0045895	75	4.3275e-05	29.1315	0.99955	33.3764
223	0	40	0.0035502	40	0.00010892	23.3272	0.99699	38.2026
224	0	30	0.0040326	30	0.00015884	19.4244	0.99258	37.8064
225	0	65	0.0052861	65	4.3388e-05	2.159	0.99866	35.0542
226	0	30	0.0039315	30	0.0001734	21.6478	0.99372	32.5214
227	0	30	0.0047686	30	0.0001407	12.7205	0.99151	27.605
228	0	70	0.0056146	70	6.692e-05	20.8682	0.99861	37.923
229	0	45	0.0042969	45	3.3752e-05	15	0.80797	30.8738
230	0	70	0.004828	70	5.7335e-05	27.1005	0.9999	43.7368
231	0	40	0.0032658	40	7.505e-05	17.0048	0.99908	0.12892
232	0	30	0.0039589	30	0.00016955	20.9235	0.99209	34.4362
233	0	30	0.0044137	30	4.5685e-05	-1.3031e-05	0.68133	35.1409
234	0	30	0.0037554	30	0.00016576	21.846	0.99385	21.554
235	0	30	0.0044815	30	4.108e-05	-5.9686e-06	0.59601	41.459
236	0	30	0.0046321	30	0.00015243	14.956	0.98656	31.6535
237	0	30	0.0029642	30	0.00012538	21.3054	0.99487	30.4971
238	0	30	0.0039264	30	0.0001593	20.2819	0.99424	33.6138
239	0	105	0.004837	105	2.9801e-05	20.9341	0.99967	31.2026
240	0	30	0.0042659	30	4.5756e-05	-5.2596e-05	0.77542	31.6796
241	0	45	0.0042487	45	3.9389e-05	15	0.81835	36.8437
242	0	55	0.0048028	55	9.8243e-05	24.9942	0.99702	28.3271
243	0	30	0.0035747	30	0.00015438	21.4017	0.99322	37.3017
244	0	45	0.0039572	45	3.8746e-05	15	0.82738	32.9162
245	0	60	0.0044009	60	8.4014e-05	23.5412	0.99553	33.7912
246	0	30	0.0045955	30	7.0886e-05	-8.3715	0.99701	30.2271
247	0	90	0.0049495	90	3.1761e-05	10.0555	0.99947	31.4633
248	0	55	0.0042744	55	7.8139e-05	25	0.99724	39.8466
249	0	170	0.0043493	170	1.2443e-05	16.5941	0.99869	43.8507
250	0	35	0.0040437	35	0.00015545	24.2028	0.99781	36.381
251	0	40	0.0058282	40	8.8209e-05	6.2755	0.99987	36.6883
252	0	50	0.0034705	50	5.5503e-05	20	0.95441	37.9948
253	0	70	0.0052308	70	4.4019e-05	13.9853	0.9988	30.9363
254	0	60	0.0045724	60	7.6524e-05	24.1297	0.99713	30.8705
255	0	55	0.0053028	55	5.7365e-05	14.8768	0.99789	35.9478
256	0	55	0.0042921	55	0.00010343	24.8362	0.99548	32.933
257	0	100	0.0053842	100	2.8666e-05	-30	0.65555	34.0754
258	0	65	0.0047411	65	6.6782e-05	26.5249	0.9997	35.5648
259	0	60	0.0056154	60	9.6958e-05	24.359	0.99741	38.7479
260	0	30	0.0036126	30	0.00016387	22.6888	0.99575	35.689
261	0	30	0.0036058	30	0.00016572	22.9525	0.99635	34.4251
262	0	70	0.0053976	70	3.9134e-05	11.0184	0.99729	28.5943
263	0	50	0.005615	50	5.6932e-05	3.7714	0.99869	32.2338
264	0	50	0.0054449	50	5.1326e-05	1.7776	0.99893	34.9034
265	0	35	0.0037504	35	0.00014711	24.8285	0.99856	38.4846
266	0	55	0.0058008	55	5.5971e-05	5.8077	0.99974	46.2265
267	0	75	0.0049629	75	4.0241e-05	14.0153	0.99976	36.959
268	0	45	0.0047167	45	5.1853e-05	-30	0.60524	27.9065
269	0	60	0.0047096	60	6.5137e-05	19.476	0.99843	32.4445
270	0	115	0.005339	115	3.4525e-05	42.6028	0.99959	32.2128
271	0	40	0.0037812	40	0.00011273	22.843	0.99639	29.5339
272	0	110	0.0052677	110	2.2216e-05	17.7027	0.99706	32.3072
273	0	70	0.0056775	70	3.3131e-05	-30	0.8772	40.5065
274	0	45	0.003984	45	4.8107e-05	15	0.83857	31.1861
275	0	110	0.0051978	110	2.3189e-05	1.1713	0.99783	31.6262
276	0	65	0.0048316	65	7.2505e-05	23.2991	0.99715	38.618
277	0	65	0.0051931	65	7.1877e-05	23.1855	0.99743	29.8161
278	0	120	0.0047995	120	1.8569e-05	-2.7674	0.99557	35.9396
279	0	75	0.0057648	75	4.0658e-05	2.4985	0.99928	24.6966
280	0	55	0.0045697	55	3.6321e-05	8.2798	0.98535	48.2142
281	0	35	0.0051659	35	8.0771e-05	4.9977	0.99554	40.2174
282	0	45	0.0041763	45	5.6186e-05	15	0.8443	31.8256
283	0	30	0.0042228	30	0.00017207	19.0297	0.9844	42.6028
284	0	70	0.0053348	70	2.3574e-05	-14.0084	0.99697	28.9895
285	0	70	0.0052482	70	6.5426e-05	22.8149	0.99802	35.5843
286	0	45	0.0060878	45	8.3356e-05	6.8735	0.9999	32.0936
287	0	30	0.0047547	30	8.1658e-05	-0.0033976	0.99933	38.5925
288	0	60	0.0051048	60	4.8415e-05	11.9052	0.99769	37.3092
289	0	30	0.0037908	30	0.00011268	13.2764	0.9922	26.5276
290	0	55	0.0053847	55	8.8444e-05	15.3387	0.99046	30.4007
291	0	95	0.0054117	95	2.5869e-05	9.9556	0.9975	37.3326
292	0	85	0.0061597	85	3.7025e-05	14.8226	0.99798	26.4446
293	0	45	0.0045023	45	6.8212e-05	15	0.89769	30.6026
294	0	75	0.0056344	75	3.4573e-05	-1.4189	0.99944	31.2397
295	0	45	0.0092054	45	9.5444e-05	3.1119	0.99592	19.3184
296	0	50	0.0051111	50	8.7369e-05	20	0.95833	25.8412
297	0	50	0.0045156	50	7.1935e-05	20	0.95767	26.9757
298	0	40	0.0040023	40	0.00011619	21.8979	0.99505	34.9443
299	0	90	0.0059732	90	3.3748e-05	13.7862	0.99921	34.5161
300	0	85	0.0054503	85	2.9637e-05	7.9308	0.99875	26.8108
301	0	40	0.0048211	40	6.3934e-05	4.3713	0.99996	25.1234
302	0	70	0.0055372	70	6.5378e-05	23.2958	0.99858	29.6305
303	0	45	0.0039525	45	4.6657e-05	15	0.83609	24.0437
304	0	65	0.0045253	65	6.9793e-05	23.3043	0.99689	31.6103
305	0	100	0.0050221	100	2.8428e-05	12.6809	0.99975	25.4172
306	0	30	0.0051202	30	9.5078e-05	-1.1098	0.99993	34.2264
307	0	95	0.0048867	95	1.9258e-05	-30	0.72868	26.3107
308	0	60	0.004728	60	7.8101e-05	24.653	0.99761	20.0085
309	0	80	0.0051148	80	4.6236e-05	21.322	0.9984	27.4006
310	0	65	0.0047233	65	6.9319e-05	23.3851	0.99736	20.3081
311	0	30	0.0043807	30	0.00016981	18.9416	0.99135	26.7225
312	0	60	0.0049658	60	8.0761e-05	26.6157	0.99949	19.5876
313	0	45	0.0041236	45	4.4492e-05	15	0.83369	22.516
314	0	50	0.0044301	50	6.7936e-05	20	0.95598	32.3613
315	0	85	0.0047971	85	3.5906e-05	24.7613	0.99942	41.473
316	0	60	0.0044143	60	5.3535e-05	30	0.97753	21.6637
317	0	55	0.0051375	55	6.088e-05	12.0126	0.99989	30.7706
318	0	55	0.004606	55	8.4601e-05	25	0.99714	33.6147
319	0	80	0.0056729	80	4.8687e-05	25.589	0.99845	48.4285
320	0	30	0.0026437	30	0.00012041	22.8965	0.99613	38.9982
321	0	60	0.0046759	60	5.0394e-05	22.5204	0.99899	48.413
322	0	40	0.0044654	40	6.477e-05	5.0994	0.99996	45.8742
323	0	50	0.0043902	50	4.5695e-05	20	0.92691	50.9445
324	0	45	0.0032584	45	1.8962e-05	-13.7695	0.94205	30.2154
325	0	30	0.0050501	30	4.0466e-05	-5.5932e-08	0.51807	26.4116
326	0	95	0.0051466	95	2.0674e-05	-29.9091	0.99985	34.8739
327	0	30	0.0038124	30	0.00016792	21.6818	0.99372	48.4039
328	0	35	0.0037492	35	8.3069e-05	11.2955	0.99996	29.7709
329	0	30	0.0036013	30	0.00013988	18.6851	0.98916	33.0742
330	0	30	0.0059437	30	0.0001337	-2.0638	0.99999	30.3602
331	0	80	0.0049977	80	4.102e-05	21.2732	0.9987	37.9421
332	0	30	0.0035973	30	0.00015436	21.2359	0.99313	34.9573
333	0	30	0.0042411	30	5.4167e-05	-0.00020348	0.91865	30.5829
334	0	30	0.0033804	30	0.00014881	21.8058	0.99412	32.1634
335	0	30	0.0033157	30	0.00014274	21.0186	0.99165	35.6281
336	0	40	0.0049401	40	8.456e-05	5.7328	0.99874	28.5871
337	0	50	0.0040317	50	6.5554e-05	20	0.95735	38.0533
338	0	45	0.0046736	45	8.1884e-05	11.3247	0.99792	33.8641
339	0	30	0.0047183	30	4.4596e-05	-8.2095e-06	0.63542	37.4273
340	0	30	0.0052513	30	7.0142e-05	-0.0001117	0.79374	38.8575
341	0	50	0.0047626	50	6.5252e-05	15.1299	0.99986	16.7985
342	0	45	0.0040594	45	4.9112e-05	15	0.84474	36.1034
343	0	30	0.0044069	30	0.00017573	18.7454	0.9842	26.5994
344	0	30	0.0034545	30	0.00014664	21.0954	0.99286	32.3756
345	0	270	0.0032442	270	4.9724e-06	-29.9998	0.97924	32.1133
346	0	60	0.0045985	60	7.1167e-05	27.1051	0.99954	39.3818
347	0	30	0.0046996	30	0.0001928	19.353	0.98614	40.4297
348	0	30	0.005615	30	0.00011996	-0.00047567	0.99543	32.4768
349	0	30	0.0030164	30	0.00014254	23.8458	0.99762	37.8241
350	0	45	0.0050893	45	3.6887e-05	-30	0.8982	30.0684
351	0	30	0.0042461	30	6.4249e-05	-0.00024568	0.91029	29.3468
352	0	35	0.0040566	35	0.00012799	20.1247	0.9993	37.2043
353	0	60	0.0049298	60	7.7222e-05	25.5463	0.99885	31.1002
354	0	55	0.0049827	55	6.3407e-05	17.2514	0.99952	28.8194
355	0	40	0.0044803	40	0.00011258	19.2888	0.99949	28.1811
356	0	70	0.0052262	70	6.6134e-05	12.4242	0.96753	0
357	0	100	0.0047684	100	2.0205e-05	-9.3437	0.99837	0
358	0	70	0.0054624	70	3.9707e-05	18.1081	0.99285	27.5635
359	0	55	0.0053377	55	6.795e-05	16.9045	0.99941	25.16
360	0	95	0.0054476	95	3.0336e-05	3.7025	0.99816	20.5937
361	0	45	0.004798	45	6.2573e-05	7.759	0.99995	23.6024
362	0	45	0.0060427	45	5.1659e-05	-15.5478	0.99981	31.3866
363	0	85	0.0051606	85	2.3747e-05	-4.2798	0.99872	33.7575
364	0	100	0.0049028	100	2.4077e-05	16.2723	0.99929	31.9376
365	0	50	0.0051312	50	6.4434e-05	10.2277	0.99985	32.3478
366	0	35	0.003701	35	7.095e-05	6.5843	0.9993	39.567
367	0	30	0.0034236	30	0.00014803	21.1534	0.99244	34.4377
368	0	55	0.0054384	55	5.7843e-05	8.9484	0.99916	26.5672
369	0	60	0.0054607	60	6.7466e-05	11.8314	0.99182	31.2783
370	0	30	0.0022075	30	0.00010436	23.5584	0.99672	33.552
371	0	30	0.0028766	30	0.00012993	22.561	0.99565	34.4892
372	0	55	0.0052367	55	3.7241e-05	-5.2384	0.99824	28.5257
373	0	65	0.0051739	65	5.5627e-05	14.2346	0.99982	30.9109
374	0	30	0.0022471	30	0.00010229	22.8435	0.99639	35.2948
375	0	45	0.0050501	45	6.3536e-05	6.4985	0.99995	25.3452
376	0	30	0.0030042	30	0.00013296	21.9062	0.9945	29.7704
377	0	45	0.0045462	45	2.1899e-05	-29.9538	0.98472	32.3537
378	0	35	0.0048385	35	8.9181e-05	5.3486	0.99931	28.4029
379	0	30	0.0029296	30	0.00013796	23.6483	0.99715	34.0505
380	0	30	0.0046165	30	0.0001421	14.1906	0.99705	33.5275
381	0	35	0.0050448	35	8.702e-05	0.20005	0.99981	28.8565
382	0	70	0.0047	70	5.4922e-05	22.3399	0.99786	33.049
383	0	40	0.0032018	40	9.6812e-05	22.8463	0.99637	35.889
384	0	65	0.005099	65	3.6634e-05	10.8548	0.99471	29.971
385	0	30	0.0040054	30	0.00016601	19.8139	0.98793	27.9333
386	0	40	0.0045094	40	8.4602e-05	8.6884	0.99921	29.77
387	0	30	0.0041552	30	0.0001328	14.1569	0.98266	25.9569
388	0	30	0.0044349	30	6.9712e-05	-0.0001707	0.88134	37.9079
389	0	55	0.004547	55	7.57e-05	25	0.99492	34.4135
390	0	55	0.0046991	55	8.2954e-05	25	0.99729	38.0905
391	0	40	0.0036133	40	0.00011403	24.5413	0.99842	39.0333
392	0	65	0.0056505	65	4.5031e-05	7.1211	0.99895	31.6058
393	0	30	0.0044705	30	7.6761e-05	-3.9428	0.99839	25.186
394	0	55	0.0050756	55	6.8027e-05	18.7076	0.99958	39.8409
395	0	30	0.005267	30	7.8523e-05	-0.0003999	0.91537	23.0172
396	0	30	0.0052061	30	8.0454e-05	-0.00018477	0.81289	28.5004
397	0	45	0.0048135	45	6.4804e-05	15	0.98409	35.1281
398	0	75	0.0064235	75	5.0178e-05	13.4106	0.99739	32.1922
399	0	55	0.004817	55	5.7918e-05	16.1792	0.99891	33.2569
400	0	45	0.0056466	45	8.6219e-05	11.9944	0.99893	26.3086
401	0	30	0.0031399	30	0.00014909	23.7466	0.99726	34.9123
402	0	55	0.0052605	55	5.6296e-05	9.9498	0.99989	27.1683
403	0	60	0.0053744	60	6.3827e-05	21.1299	0.99671	34.2107
404	0	40	0.0044603	40	8.4512e-05	10	0.97305	27.0993
405	0	40	0.0049784	40	5.6476e-05	10	0.92215	32.5151
406	0	45	0.0042811	45	5.1821e-05	15	0.97013	30.3878
407	0	60	0.0053295	60	6.0247e-05	18.4145	0.99769	23.0713
408	0	70	0.0057663	70	4.9747e-05	11.6558	0.99989	26.2007
409	0	65	0.0051595	65	6.1282e-05	22.0143	0.99942	37.4851
410	0	45	0.0045475	45	6.026e-05	6.1308	0.99968	35.9148
411	0	35	0.0043034	35	5.873e-05	-5.9154	0.99992	27.8685
412	0	50	0.0055602	50	7.6902e-05	13.4448	0.99917	21.7791
413	0	30	0.0036741	30	0.00016044	21.464	0.99309	25.6595
414	0	55	0.0047712	55	0.00010947	24.3471	0.99481	25.7471
415	0	55	0.005443	55	3.8401e-05	-9.5721	0.99961	24.3583
416	0	40	0.0049454	40	5.8238e-05	-3.0462	0.99975	25.1425
417	0	70	0.0054511	70	3.9864e-05	12.4484	0.99894	28.2846
418	0	30	0.003632	30	0.00014034	19.0133	0.99252	40.6201
419	0	50	0.0052735	50	8.4748e-05	13.6402	0.99797	32.9425
420	0	60	0.0058971	60	5.3984e-05	5.7459	0.99954	20.2595
421	0	30	0.0030606	30	0.00013647	22.4651	0.99544	27.7096
422	0	70	0.0055697	70	4.8639e-05	17.6709	0.99908	33.1378
423	0	50	0.0051054	50	3.6102e-05	-29.9999	0.82976	34.2061
424	0	50	0.0051289	50	5.2783e-05	-30	0.48683	37.487
425	0	150	0.0048141	150	4.4389e-06	-21.2444	0.97763	38.7906
426	0	50	0.0047632	50	5.9932e-05	6.486	0.99952	24.8344
427	0	40	0.0050625	40	3.7333e-05	-19.2928	0.99914	36.3257
428	0	30	0.0035095	30	0.00015671	22.1945	0.99493	22.2644
429	0	75	0.0050176	75	2.2622e-05	-13.0754	0.99926	19.6397
430	0	60	0.0057718	60	5.6582e-05	9.3365	0.99952	27.9561
431	0	65	0.0056002	65	3.2274e-05	2.23	0.99463	30.5285
432	0	65	0.0053732	65	4.7768e-05	14.2903	0.99938	32.1537
433	0	35	0.0049525	35	4.6762e-05	-29.8428	0.99606	21.5803
434	0	60	0.0055019	60	3.7318e-05	-1.5724	0.99929	25.4728
435	0	70	0.005359	70	3.0633e-05	2.7584	0.99722	37.5307
436	0	45	0.0050715	45	6.9582e-05	0.77655	0.9988	39.8133
437	0	35	0.0043771	35	0.00012957	18.81	0.99894	24.5132
438	0	150	0.0044069	150	5.6887e-06	-6.6875	0.98937	37.8171
439	0	30	0.003412	30	0.00015666	23.1432	0.9965	36.9179
440	0	55	0.0054336	55	5.4055e-05	4.0106	0.99926	30.0196
441	0	30	0.0034989	30	9.9357e-05	12.3584	0.9923	38.7565
442	0	70	0.0053605	70	3.8443e-05	5.7628	0.99931	33.3651
443	0	80	0.0067385	80	5.255e-05	21.3373	0.99836	17.2404
444	0	30	0.0066077	30	0.00013316	-5.3099e-07	0.9782	30.8511
445	1	Inf	0.013368	70	0.00023906	20.1776	0.99311	25.269
446	0	45	0.0044563	45	4.8659e-05	15	0.83168	41.481
447	0	35	0.0062764	35	0.00012591	3.7952	0.99948	33.5167
448	0	30	0.0026588	30	0.0001112	20.9295	0.99258	31.6559
449	0	40	0.0048659	40	5.7711e-05	-30	0.73774	34.0006
450	0	40	0.0042334	40	0.00011915	22.0254	0.9975	32.0654
451	0	35	0.0037557	35	0.00013193	21.8131	0.9945	29.9775
452	0	60	0.005583	60	5.0517e-05	-30	0.62529	33.7168
453	0	45	0.0054276	45	6.5574e-05	-0.6226	0.99931	25.0331
454	0	65	0.0046097	65	6.9993e-05	22.4825	0.99572	28.3313
455	1	Inf	0.0052297	120	3.3013e-05	11.4285	0.99632	20.3283
456	0	30	0.0033992	30	0.00015416	22.5412	0.99567	42.6922
457	0	50	0.0056083	50	7.3649e-05	10.7044	0.99975	49.869
458	0	50	0.0071309	50	6.043e-05	-3.2297	0.99867	39.5323
459	0	40	0.0043626	40	0.00012986	22.8332	0.99648	45.9724
460	0	30	0.0037183	30	0.0001625	21.3747	0.99315	42.3244
461	0	30	0.0030956	30	0.00014025	22.8935	0.9962	42.9881
462	0	70	0.005191	70	2.7059e-05	-3.0547	0.9988	41.7173
463	0	65	0.004963	65	7.7795e-05	22.2027	0.99561	46.6573
464	0	35	0.0031605	35	0.00011538	22.8072	0.99648	49.4841
465	0	60	0.0058778	60	5.3949e-05	5.7296	0.99965	41.9817
466	0	45	0.0057421	45	4.8977e-05	-20.7815	0.99952	37.7402
467	0	60	0.0053297	60	4.0522e-05	-11.4947	0.99727	40.067
468	0	45	0.004005	45	4.7338e-05	15	0.83995	41.3345
469	0	70	0.0050817	70	3.6699e-05	-1.32	0.99992	42.4241
470	0	30	0.0029076	30	0.00012926	22.307	0.99538	54.4572
471	0	35	0.0031868	35	0.00011399	22.4018	0.99565	39.4516
472	0	40	0.0047371	40	8.2097e-05	3.6767	0.99869	38.6657
473	0	30	0.0023567	30	0.00010175	21.7728	0.99469	55.2556
474	0	45	0.0046458	45	9.7223e-05	15	0.96858	34.3442
475	0	60	0.0053309	60	6.4431e-05	9.569	0.99784	44.972
476	0	90	0.0057264	90	3.0262e-05	-1.3238	0.99995	42.5824
477	0	30	0.0040575	30	0.00016833	20.4107	0.99104	35.1634
478	0	35	0.0050058	35	0.00010571	9.4516	0.99952	42.6864
479	0	35	0.0038873	35	0.00013862	22.4017	0.99573	33.7591
480	0	30	0.0044983	30	0.00018817	20.0933	0.98933	39.9491
481	0	35	0.0053115	35	6.6301e-05	-11.2175	0.99992	37.2252
482	0	30	0.0040962	30	0.00017815	21.4681	0.99344	48.9388
483	0	50	0.0049663	50	3.7678e-05	-1.8161	0.99725	32.9333
484	0	85	0.0056931	85	3.5855e-05	5.1979	0.99954	47.9026
485	0	70	0.0058073	70	3.2899e-05	-4.5413	0.99765	49.3222
486	0	45	0.0054962	45	6.4466e-05	1.8774	0.99999	36.5648
487	0	35	0.0056324	35	4.6731e-05	-29.4596	0.99859	38.6071
488	0	30	0.0039532	30	0.00016884	21.1643	0.99273	40.6097
489	0	35	0.0041118	35	0.00015642	24.0997	0.99782	39.3656
490	0	30	0.0032845	30	0.00015363	23.5537	0.99709	39.119
491	0	30	0.0039645	30	0.00017488	21.7843	0.99401	41.1853
492	0	40	0.0041059	40	0.00012464	23.6815	0.99771	34.3431
493	0	40	0.0041078	40	0.00012257	23.2222	0.99711	37.6123
494	0	55	0.0051447	55	6.1666e-05	12.9355	0.99985	38.3675
495	0	35	0.0055333	35	0.00012137	2.9155	0.99908	34.5208
496	0	40	0.003924	40	0.00011855	23.5161	0.99749	40.2094
497	0	30	0.0040917	30	0.0001691	19.965	0.98919	37.7859
498	0	30	0.0040363	30	0.00017696	21.5254	0.99332	41.47
499	0	35	0.0049615	35	0.00010625	4.964	0.99947	46.7363
500	0	60	0.0047452	60	7.2732e-05	25.5359	0.99867	38.5229
501	0	30	0.0039662	30	0.00016697	20.4549	0.99069	36.6108
502	0	55	0.0057165	55	5.8344e-05	5.7044	0.99993	40.156
503	0	30	0.0029276	30	0.00012422	21.3166	0.99359	44.8984
504	0	30	0.0040406	30	0.0001642	19.527	0.98781	43.693
505	0	30	0.0032534	30	0.00014896	23.0499	0.99634	36.2985
506	0	30	0.004933	30	9.3443e-05	-0.011781	0.98388	37.7368
507	0	30	0.0064222	30	0.00012851	-6.5505	0.99987	42.3864
508	0	35	0.0034093	35	0.00011989	21.9962	0.99524	51.9768
509	0	30	0.0025441	30	0.00010858	21.4448	0.99382	36.243
510	0	85	0.0050831	85	3.784e-05	21.074	0.99962	38.5382
511	0	50	0.005975	50	5.1061e-05	-4.9677	0.99927	40.7529
512	0	35	0.0049664	35	7.3706e-05	-3.18	0.99995	43.2504
513	0	40	0.0042409	40	0.00010805	20.134	0.99925	41.7743
514	0	50	0.0060066	50	5.2223e-05	-5.5362	0.99911	38.2886
515	0	45	0.0050872	45	8.885e-05	11.3541	0.99831	40.8401
516	0	60	0.0050659	60	2.7312e-05	-18.6704	0.99613	40.389
517	0	35	0.0050125	35	9.9779e-05	4.4713	0.99973	39.2174
518	0	30	0.0056382	30	0.0001225	-0.00033298	0.99389	42.4953
519	0	60	0.0056583	60	4.835e-05	1.3985	0.99982	40.1382
520	0	50	0.0046258	50	5.9224e-05	9.3653	0.99985	46.9041
521	0	30	0.0054035	30	0.00010803	-0.00028734	0.99429	50.0868
522	0	45	0.0052314	45	3.1861e-05	-22.2054	0.9952	46.5098
523	0	35	0.0051894	35	7.7444e-05	-0.94307	0.99996	43.6357
524	0	65	0.0055806	65	5.1477e-05	4.2091	0.99922	34.5381
525	0	30	0.0048427	30	5.8728e-05	-0.0002397	0.8406	33.6916
526	0	30	0.0054032	30	9.0411e-05	-4.3381	0.99911	30.6159
527	0	70	0.0055833	70	5.8755e-05	23.8725	0.99909	40.9293
528	0	40	0.0046963	40	8.0341e-05	10	0.98096	50.7306
529	0	30	0.0041413	30	0.00018321	21.585	0.99317	36.4104
530	0	30	0.0045009	30	0.0001547	16.6201	0.99584	30.9846
531	0	30	0.0064307	30	0.00013134	-4.5777	1	47.4225
532	0	30	0.0053305	30	6.984e-05	-0.00021624	0.82749	0
533	0	90	0.0051531	90	2.6785e-05	8.5615	0.99876	40.4584
534	0	60	0.0047257	60	6.8785e-05	25.0478	0.9985	42.7768
535	0	40	0.0041788	40	0.00012995	24.3151	0.99809	42.209
536	0	55	0.0048304	55	0.00011773	24.3374	0.99431	40.967
537	0	85	0.0053598	85	4.1078e-05	16.0812	0.99567	43.6703
538	0	115	0.004668	115	2.6246e-05	7.901	0.99444	41.8061
539	0	65	0.0056007	65	3.9943e-05	1.641	0.99874	36.9949
540	0	45	0.005194	45	9.2642e-05	15	0.96887	42.1846
541	0	65	0.0052389	65	6.9362e-05	23.5396	0.99798	35.0463
542	0	30	0.0039466	30	0.0001701	21.272	0.99275	36.5031
543	0	35	0.003748	35	0.00013667	22.8431	0.99617	40.8266
544	0	35	0.0016581	35	5.682e-05	21.2163	0.99307	38.717
545	0	30	0.0030883	30	0.00013407	21.805	0.99421	48.1593
546	0	60	0.0058542	60	3.7818e-05	1.5992	0.9995	35.8448
547	0	40	0.0042823	40	0.00013129	23.5791	0.99734	30.8959
548	0	35	0.0052694	35	8.1925e-05	0.14498	0.99997	37.7305
549	0	75	0.0052348	75	5.6398e-05	18.3022	0.99377	47.5995
550	0	30	0.0039895	30	0.0001771	21.8935	0.99438	46.2319
551	0	40	0.0058884	40	7.8203e-05	-0.83758	0.99976	37.4216
552	0	30	0.0054573	30	9.2623e-05	-0.0011248	0.95438	45.2337
553	0	30	0.0032018	30	0.00013504	20.7473	0.99179	49.2948
554	0	30	0.0029372	30	0.00012097	20.2639	0.99052	45.6785
555	0	30	0.0058465	30	0.00011451	-4.0931	0.99999	43.0498
556	0	70	0.0054635	70	3.6647e-05	-5.0148	0.99993	33.0278
557	0	40	0.0049647	40	8.991e-05	9.996	0.99927	42.0407
558	0	50	0.004207	50	6.6207e-05	20	0.95726	43.8949
559	0	65	0.0061036	65	6.1443e-05	11.1598	0.996	46.3459
560	0	75	0.0050343	75	5.3286e-05	21.5777	0.99821	40.4534
561	0	30	0.0053954	30	0.00010312	-0.0023586	0.97938	43.4464
562	0	45	0.0041786	45	4.0406e-05	15	0.82968	37.848
563	0	135	0.0049025	135	1.9181e-05	15.7592	0.99944	36.5641
564	0	70	0.005186	70	2.8398e-05	-30	0.97377	39.1346
565	0	55	0.0046768	55	9.0408e-05	25	0.99707	43.9675
566	0	120	0.0046787	120	1.8294e-05	-14.3078	0.9946	37.1211
567	0	80	0.0049157	80	4.2803e-05	24.0595	0.99964	44.0135
568	0	65	0.0057642	65	8.5563e-05	22.4138	0.99637	37.2918
569	0	60	0.0054923	60	3.6037e-05	-1.0688	0.99889	45.6803
570	0	30	0.0040674	30	0.00016987	20.002	0.98898	38.9038
571	0	80	0.004946	80	4.2831e-05	22.0037	0.99902	45.9496
572	0	30	0.0032151	30	0.00014628	22.9131	0.99632	41.2074
573	0	35	0.0041088	35	8.0478e-05	4.1449	0.99972	39.3579
574	0	30	0.0040972	30	0.0001683	19.7387	0.98824	39.7198
575	0	100	0.0051566	100	2.4283e-05	14.4457	0.99712	38.6461
576	0	30	0.0039043	30	0.00016935	21.2289	0.99243	41.3758
577	0	30	0.0034934	30	0.00015728	22.7239	0.99608	35.8408
578	0	30	0.0036249	30	0.00016081	21.9781	0.99455	40.602
579	0	80	0.0054156	80	4.4983e-05	18.2597	0.99825	43.2504
580	0	30	0.0041914	30	5.1599e-05	-6.1393e-05	0.85882	42.2393
581	0	100	0.0056485	100	2.2565e-05	-5.1694	0.99914	38.2344
582	0	90	0.0051999	90	2.963e-05	-3.4	0.99703	48.7546
583	0	30	0.002021	30	8.2392e-05	20.3278	0.99131	48.719
584	0	60	0.0054896	60	4.6073e-05	2.6481	0.99946	41.1016
585	0	95	0.0047495	95	1.9097e-05	-10.7756	0.99938	50.7687
586	0	60	0.0063869	60	4.9725e-05	-0.92684	0.99964	32.4988
587	0	40	0.0058921	40	9.6642e-05	8.9121	0.99995	32.5179
588	0	80	0.0048702	80	3.9181e-05	14.9923	0.99197	45.7317
589	0	60	0.0051805	60	4.8507e-05	1.3508	0.99478	41.4529
590	0	100	0.0045761	100	1.6084e-05	10.9384	0.99167	45.8738
591	0	30	0.0052374	30	7.3186e-05	-29.9997	0.72715	28.3894
592	0	70	0.0049307	70	5.6256e-05	23.3025	0.99864	25.9298
593	0	55	0.0047397	55	0.00010129	24.9874	0.9969	30.3271
594	0	85	0.0055306	85	4.6704e-05	19.3018	0.99797	26.4878
595	0	30	0.0035858	30	0.00013143	17.0995	0.97856	34.764
596	0	30	0.0038341	30	0.00014909	18.6487	0.98505	34.4653
597	0	30	0.0031618	30	0.00012142	18.4662	0.98452	38.1666
598	0	90	0.0055606	90	4.1263e-05	21.4229	0.99925	29.8154
599	0	30	0.003821	30	0.00015023	18.7077	0.98472	43.98
600	0	30	0.0037723	30	0.00014577	18.2901	0.98356	36.3466
601	0	30	0.003196	30	0.00013118	20.2307	0.99043	51.7628
602	0	30	0.0041131	30	0.00016041	18.4094	0.9838	31.4377
603	0	70	0.0049965	70	6.1735e-05	19.8864	0.99461	38.3727
604	0	75	0.0054543	75	2.8995e-05	-30	0.92266	43.6083
605	0	75	0.0054838	75	5.7733e-05	21.2583	0.99745	36.7045
606	0	80	0.0057751	80	3.3944e-05	-1.9703	0.99945	30.6382
607	0	30	0.0034164	30	0.0001466	21.3373	0.99355	25.5023
608	0	80	0.0059138	80	4.1427e-05	13.6144	0.99944	28.3503
