# Supplementary material for: Fractional killing arises from cell-to-cell variability in overcoming a caspase activity threshold
Source: Mol Syst Biol. 2015 May 7;11(5):803. doi: 10.15252/msb.20145584 (PMC4461398; doi:10.15252/msb.20145584)
Supplement: Supplementary file 3 [file msb0011-0803-sd3.zip › All_data/051_TRAIL (500 ngml) + ABT-263 (10 uM)_2/raw_area.tsv]

Cell # (0 for discarded)	T=5min	T=10min	T=15min	T=20min	T=25min	T=30min	T=35min	T=40min	T=45min	T=50min	T=55min	T=60min	T=65min	T=70min	T=75min	T=80min	T=85min	T=90min	T=95min	T=100min	T=105min	T=110min	T=115min	T=120min	T=125min	T=130min	T=135min	T=140min	T=145min	T=150min	T=155min	T=160min	T=165min	T=170min	T=175min	T=180min	T=185min	T=190min	T=195min	T=200min	T=205min	T=210min	T=215min	T=220min	T=225min	T=230min	T=235min	T=240min	T=245min
1	278	235	209	229	230	290	285	258	205	222	206	237	167	195	246	298	234	264	274	288	271	288	188	143	133	141	111	105	133	105	185	191	177	190	180	187	176	171	178	158	173	164	150	155	154	152	145	141	142
0	NaN	NaN	NaN	NaN	NaN	NaN	NaN	NaN	NaN	NaN	NaN	NaN	NaN	NaN	NaN	NaN	NaN	NaN	NaN	NaN	NaN	NaN	NaN	NaN	NaN	NaN	NaN	NaN	NaN	NaN	NaN	NaN	NaN	NaN	NaN	NaN	NaN	NaN	NaN	NaN	NaN	NaN	NaN	NaN	NaN	NaN	NaN	NaN	NaN
0	194	145	145	152	152	201	138	125	120	135	118	156	130	143	NaN	NaN	NaN	NaN	NaN	NaN	NaN	NaN	NaN	NaN	NaN	NaN	NaN	NaN	NaN	NaN	NaN	NaN	NaN	NaN	NaN	NaN	NaN	NaN	NaN	NaN	NaN	NaN	NaN	NaN	NaN	NaN	NaN	NaN	NaN
0	67	36	22	27	24	67	18	17	4	7	6	3	216	183	NaN	NaN	NaN	NaN	NaN	NaN	NaN	NaN	NaN	NaN	NaN	NaN	NaN	NaN	NaN	NaN	NaN	NaN	NaN	NaN	NaN	NaN	NaN	NaN	NaN	NaN	NaN	NaN	NaN	NaN	NaN	NaN	NaN	NaN	NaN
2	736	627	643	642	632	690	641	626	584	595	614	582	473	512	368	144	73	97	82	52	56	67	62	85	100	144	132	132	170	119	113	141	132	156	147	164	133	148	160	107	87	91	111	114	131	92	135	86	73
3	1941	1936	1036	1842	1771	1793	1795	1793	1881	1764	1765	1827	1769	1880	1780	1063	918	543	512	512	359	313	288	296	270	293	278	280	269	276	269	278	282	309	286	266	276	288	307	302	290	326	316	309	315	299	302	343	320
0	190	151	76	137	119	180	98	63	37	42	44	34	2	20	67	90	35	NaN	NaN	NaN	NaN	NaN	NaN	NaN	NaN	NaN	NaN	NaN	NaN	NaN	NaN	NaN	NaN	NaN	NaN	NaN	NaN	NaN	NaN	NaN	NaN	NaN	NaN	NaN	NaN	NaN	NaN	NaN	NaN
4	249	303	260	245	276	263	291	256	238	280	280	280	283	381	167	126	133	114	128	127	140	134	136	140	126	138	139	146	149	123	130	114	126	115	129	131	136	149	131	147	142	154	152	142	143	147	150	144	149
0	748	745	725	792	782	781	811	786	795	768	782	761	725	599	NaN	NaN	NaN	NaN	NaN	NaN	NaN	NaN	NaN	NaN	NaN	NaN	NaN	NaN	NaN	NaN	NaN	NaN	NaN	NaN	NaN	NaN	NaN	NaN	NaN	NaN	NaN	NaN	NaN	NaN	NaN	NaN	NaN	NaN	NaN
0	6	80	38	28	43	46	43	NaN	NaN	NaN	NaN	NaN	NaN	NaN	NaN	NaN	NaN	NaN	NaN	NaN	NaN	NaN	NaN	NaN	NaN	NaN	NaN	NaN	NaN	NaN	NaN	NaN	NaN	NaN	NaN	NaN	NaN	NaN	NaN	NaN	NaN	NaN	NaN	NaN	NaN	NaN	NaN	NaN	NaN
5	759	729	718	733	726	708	723	735	785	730	797	840	798	801	839	779	740	692	454	191	148	150	150	151	164	161	166	166	166	175	172	168	171	162	162	178	159	165	167	165	173	181	196	192	187	195	197	207	215
0	NaN	NaN	NaN	NaN	NaN	NaN	NaN	NaN	NaN	NaN	NaN	NaN	NaN	NaN	NaN	NaN	NaN	NaN	NaN	NaN	NaN	NaN	NaN	NaN	NaN	NaN	NaN	NaN	NaN	NaN	NaN	NaN	NaN	NaN	NaN	NaN	NaN	NaN	NaN	NaN	NaN	NaN	NaN	NaN	NaN	NaN	NaN	NaN	NaN
0	803	828	819	830	810	873	876	885	880	889	892	NaN	NaN	NaN	NaN	NaN	NaN	NaN	NaN	NaN	NaN	NaN	NaN	NaN	NaN	NaN	NaN	NaN	NaN	NaN	NaN	NaN	NaN	NaN	NaN	NaN	NaN	NaN	NaN	NaN	NaN	NaN	NaN	NaN	NaN	NaN	NaN	NaN	NaN
6	394	495	470	476	421	439	422	493	457	475	443	481	476	464	567	604	351	164	176	162	154	168	166	168	183	189	211	199	210	193	203	194	192	183	182	179	76	53	202	191	199	208	194	197	195	193	193	208	215
0	NaN	NaN	NaN	NaN	NaN	NaN	NaN	NaN	NaN	NaN	NaN	NaN	NaN	NaN	NaN	NaN	NaN	NaN	NaN	NaN	NaN	NaN	NaN	NaN	NaN	NaN	NaN	NaN	NaN	NaN	NaN	NaN	NaN	NaN	NaN	NaN	NaN	NaN	NaN	NaN	NaN	NaN	NaN	NaN	NaN	NaN	NaN	NaN	NaN
0	203	174	NaN	NaN	NaN	NaN	NaN	NaN	NaN	NaN	NaN	NaN	NaN	NaN	NaN	NaN	NaN	NaN	NaN	NaN	NaN	NaN	NaN	NaN	NaN	NaN	NaN	NaN	NaN	NaN	NaN	NaN	NaN	NaN	NaN	NaN	NaN	NaN	NaN	NaN	NaN	NaN	NaN	NaN	NaN	NaN	NaN	NaN	NaN
0	588	588	621	584	612	596	683	628	645	670	699	730	210	212	205	202	208	197	203	196	192	192	208	204	215	205	221	224	227	231	236	255	268	113	115	106	94	114	109	94	109	102	92	109	111	111	103	111	126
7	1783	1744	1740	1668	1585	1600	1628	1680	1711	1622	1692	1706	1644	1743	1649	1670	1655	1620	1450	1075	708	534	312	288	280	287	287	286	310	276	271	293	293	298	297	294	297	298	318	326	317	303	351	325	339	319	341	326	326
8	921	834	772	748	744	698	718	718	663	697	756	725	694	706	717	750	721	791	745	741	686	568	306	320	289	260	227	166	170	129	138	152	135	162	147	141	115	145	135	111	98	100	104	125	109	133	128	117	115
9	699	756	751	770	719	690	748	762	744	773	741	795	799	822	820	704	232	221	210	201	197	214	203	210	193	211	228	224	236	256	240	231	224	225	225	231	218	103	NaN	NaN	NaN	NaN	NaN	NaN	NaN	NaN	NaN	NaN	NaN
0	210	216	207	537	574	558	236	572	229	594	602	NaN	NaN	NaN	NaN	NaN	NaN	NaN	NaN	NaN	NaN	NaN	NaN	NaN	NaN	NaN	NaN	NaN	NaN	NaN	NaN	NaN	NaN	NaN	NaN	NaN	NaN	NaN	NaN	NaN	NaN	NaN	NaN	NaN	NaN	NaN	NaN	NaN	NaN
10	513	687	796	777	788	837	811	840	905	872	816	911	931	941	927	852	792	707	622	289	235	208	207	202	192	206	206	199	181	184	168	181	179	191	188	165	169	183	168	167	168	191	168	175	175	175	176	163	176
11	642	683	683	635	693	673	690	705	717	664	668	673	696	706	705	710	630	693	683	628	591	635	567	530	266	165	147	142	153	153	138	132	146	148	142	127	150	131	148	142	139	138	156	150	140	142	161	176	163
12	289	290	268	269	333	353	301	422	340	336	442	397	317	387	496	394	468	240	126	120	125	123	115	131	131	138	140	145	148	151	152	147	142	134	142	130	138	142	141	136	141	145	133	136	136	154	163	156	163
13	810	784	797	777	803	838	856	850	859	392	852	867	866	866	912	949	925	817	751	583	311	158	147	154	141	144	151	145	154	153	160	158	151	167	174	184	184	199	206	212	219	238	217	213	210	207	226	221	217
14	1374	1327	1296	1268	1267	1261	1297	1335	1286	1286	1255	1324	1320	1283	1105	574	354	301	300	275	255	246	234	237	223	239	246	234	242	228	235	230	244	239	247	234	248	245	246	237	241	248	240	247	256	255	251	242	272
15	234	265	291	296	262	273	320	317	306	319	306	309	323	308	293	302	336	325	288	111	102	96	94	104	100	114	103	94	106	103	112	93	106	111	131	123	110	116	113	104	114	105	104	102	105	113	98	105	109
16	690	620	744	679	696	669	655	682	643	679	705	733	695	723	662	197	171	153	141	127	108	116	107	104	98	119	111	121	125	132	130	127	136	130	121	112	128	123	137	137	125	124	122	133	138	137	149	142	155
17	636	684	665	664	673	703	766	747	776	775	772	811	820	821	725	780	621	225	183	172	165	185	178	180	182	194	207	194	204	203	213	220	233	224	261	249	238	257	252	276	278	276	262	266	275	269	276	266	288
18	738	662	695	641	683	698	702	304	694	714	685	683	724	685	697	798	689	750	770	681	170	181	159	158	145	147	160	152	149	151	142	147	161	170	168	174	165	61	58	67	46	57	49	50	65	64	60	71	70
19	553	566	545	513	517	519	509	549	554	501	504	535	584	604	577	596	574	643	583	549	560	508	511	557	457	459	442	397	328	250	173	190	197	181	143	146	146	144	154	142	129	143	140	134	126	116	122	112	123
20	734	735	698	722	741	753	759	753	749	764	776	740	760	729	786	786	823	169	145	126	129	120	120	133	121	136	144	135	133	130	154	137	152	156	169	193	183	176	185	192	183	192	193	180	194	194	187	193	191
21	237	256	259	270	270	283	283	287	284	272	271	302	285	269	274	278	302	288	279	324	329	380	369	357	336	334	348	303	274	288	280	263	206	106	97	94	107	110	101	103	110	105	106	101	102	102	93	104	110
0	171	NaN	NaN	NaN	NaN	NaN	NaN	NaN	NaN	NaN	NaN	NaN	NaN	NaN	NaN	NaN	NaN	NaN	NaN	NaN	NaN	NaN	NaN	NaN	NaN	NaN	NaN	NaN	NaN	NaN	NaN	NaN	NaN	NaN	NaN	NaN	NaN	NaN	NaN	NaN	NaN	NaN	NaN	NaN	NaN	NaN	NaN	NaN	NaN
22	216	262	231	234	241	244	245	256	247	237	212	247	260	247	126	89	72	70	84	68	71	70	62	60	59	60	70	65	63	67	73	64	63	66	70	65	63	68	77	78	85	84	75	81	77	85	81	84	81
23	420	451	434	449	459	466	485	495	534	518	530	524	537	545	571	576	592	597	636	689	710	294	157	139	127	133	134	121	134	124	142	137	146	138	141	141	150	164	166	157	176	179	175	178	190	203	192	214	229
24	1026	1006	990	1003	957	982	1022	1004	1026	1029	1040	1073	1054	982	368	356	373	374	382	370	365	370	365	361	347	354	332	323	318	311	313	295	291	294	295	299	300	288	288	282	292	298	294	300	293	288	268	264	274
25	1482	1458	1470	1485	1390	1383	1433	1487	1497	1460	1437	1482	1554	1477	1248	696	334	316	301	273	274	268	246	257	246	235	239	237	219	213	208	206	219	235	238	229	246	251	228	251	240	260	236	249	253	270	253	243	253
26	290	306	308	337	322	355	341	364	332	358	365	387	397	397	262	350	400	401	317	109	91	97	99	95	92	97	96	96	96	84	104	92	93	108	107	102	112	114	124	124	134	133	133	61	52	63	66	78	80
27	493	475	492	519	477	467	485	485	472	480	482	500	506	518	521	496	445	422	358	160	161	150	145	151	142	147	150	146	157	144	157	146	153	146	159	150	143	141	143	132	152	153	139	149	147	139	142	156	152
0	543	533	517	523	522	520	530	511	510	585	678	671	740	713	690	752	715	683	637	NaN	NaN	NaN	NaN	NaN	NaN	NaN	NaN	NaN	NaN	NaN	NaN	NaN	NaN	NaN	NaN	NaN	NaN	NaN	NaN	NaN	NaN	NaN	NaN	NaN	NaN	NaN	NaN	NaN	NaN
28	602	619	604	589	578	559	577	585	585	598	577	609	619	643	638	669	695	739	719	197	156	140	126	128	131	142	146	142	147	140	153	143	145	154	137	135	134	139	135	139	149	162	153	163	174	176	173	202	190
29	642	653	629	629	607	592	583	594	585	585	596	622	638	672	684	675	604	524	498	484	292	236	209	176	174	187	183	173	172	166	194	188	181	187	191	193	183	190	178	184	204	196	199	191	186	200	199	201	216
30	385	386	349	401	384	409	395	393	371	404	419	419	411	418	494	478	429	408	386	440	384	305	266	202	142	118	115	111	112	117	122	124	140	147	169	154	142	145	136	141	144	141	119	143	155	154	131	132	146
31	599	579	554	577	580	577	594	587	608	631	621	610	619	631	673	756	757	820	819	710	710	681	179	127	121	109	107	120	117	114	139	111	118	125	134	141	132	140	149	143	172	156	165	169	167	179	171	192	175
32	1275	1254	1219	1120	1164	1154	1202	1206	1196	1198	1210	1178	903	283	248	228	225	221	225	231	231	217	228	218	216	230	229	231	245	258	286	258	267	271	299	286	297	309	303	317	298	299	319	309	306	315	342	339	337
33	766	728	654	667	647	654	645	661	635	697	699	727	678	668	433	179	184	181	176	175	179	202	173	182	173	186	189	189	195	180	191	192	195	196	205	204	189	204	206	199	228	229	223	224	236	214	214	219	224
34	468	491	491	531	580	579	605	604	617	577	553	578	517	311	139	140	145	135	135	131	120	137	125	133	127	138	133	127	138	135	152	139	122	132	134	133	122	123	120	121	131	136	122	126	122	121	121	122	134
35	463	428	449	486	495	517	221	482	492	474	484	488	501	509	259	179	161	171	162	162	152	153	155	140	139	158	161	162	158	180	177	190	184	175	199	185	159	148	147	128	130	135	131	126	125	125	132	124	138
36	1211	1164	1171	1107	1107	1153	1093	1093	1108	1104	1126	1153	1109	1125	1187	1093	911	432	208	229	247	251	254	245	250	238	224	221	221	224	212	232	219	230	216	214	253	219	237	228	247	245	260	236	250	241	253	251	251
0	1541	1464	1452	1390	1419	690	1413	1414	1430	1458	1492	1496	1468	1430	1345	1028	657	522	454	428	347	320	355	379	385	378	423	439	507	472	497	512	558	561	607	564	599	599	634	720	674	682	728	749	707	787	762	732	800
37	533	576	572	563	566	557	553	560	566	582	588	625	561	328	169	156	156	153	160	149	160	166	173	163	168	163	188	170	182	174	180	161	183	170	177	182	177	198	183	188	187	201	188	186	210	191	202	190	198
38	568	576	569	605	583	583	580	600	594	615	637	660	663	715	725	695	451	210	170	167	146	167	160	162	156	162	160	164	170	168	159	154	167	154	178	165	157	186	190	193	194	202	217	212	221	205	217	214	221
0	1019	1026	1037	1011	1026	1019	1034	1070	1049	1080	1012	1095	1061	1086	1163	1149	1209	1187	1143	1003	231	207	203	206	205	205	231	225	219	244	255	222	237	233	261	261	280	258	255	237	232	253	225	251	268	283	280	276	264
39	1162	1171	1166	1082	1166	1106	1079	1151	1195	1184	1233	1194	1208	565	580	186	67	85	98	69	61	50	NaN	NaN	NaN	NaN	NaN	NaN	NaN	NaN	NaN	NaN	NaN	NaN	NaN	NaN	NaN	NaN	NaN	NaN	NaN	NaN	NaN	NaN	NaN	NaN	NaN	NaN	NaN
40	636	658	652	654	656	656	670	665	673	675	664	686	692	699	702	671	440	309	257	216	205	190	160	181	176	181	184	172	199	177	194	175	188	180	189	213	203	202	197	182	188	186	177	188	194	209	195	205	219
0	3961	3112	2978	2935	2898	2891	2602	2557	2258	2276	2156	2590	2384	2675	2868	2891	2932	3036	NaN	NaN	NaN	NaN	NaN	NaN	NaN	NaN	NaN	NaN	NaN	NaN	NaN	NaN	NaN	NaN	NaN	NaN	NaN	NaN	NaN	NaN	NaN	NaN	NaN	NaN	NaN	NaN	NaN	NaN	NaN
0	2048	NaN	NaN	NaN	NaN	NaN	NaN	NaN	NaN	NaN	NaN	NaN	NaN	NaN	NaN	NaN	NaN	NaN	NaN	NaN	NaN	NaN	NaN	NaN	NaN	NaN	NaN	NaN	NaN	NaN	NaN	NaN	NaN	NaN	NaN	NaN	NaN	NaN	NaN	NaN	NaN	NaN	NaN	NaN	NaN	NaN	NaN	NaN	NaN
0	NaN	NaN	NaN	NaN	NaN	NaN	NaN	NaN	NaN	NaN	NaN	NaN	NaN	NaN	NaN	NaN	NaN	NaN	NaN	NaN	NaN	NaN	NaN	NaN	NaN	NaN	NaN	NaN	NaN	NaN	NaN	NaN	NaN	NaN	NaN	NaN	NaN	NaN	NaN	NaN	NaN	NaN	NaN	NaN	NaN	NaN	NaN	NaN	NaN
0	869	862	881	871	886	870	890	875	892	904	924	886	817	NaN	NaN	NaN	NaN	NaN	NaN	NaN	NaN	NaN	NaN	NaN	NaN	NaN	NaN	NaN	NaN	NaN	NaN	NaN	NaN	NaN	NaN	NaN	NaN	NaN	NaN	NaN	NaN	NaN	NaN	NaN	NaN	NaN	NaN	NaN	NaN
0	876	847	865	805	786	835	844	835	859	848	850	908	873	895	984	NaN	NaN	NaN	NaN	NaN	NaN	NaN	NaN	NaN	NaN	NaN	NaN	NaN	NaN	NaN	NaN	NaN	NaN	NaN	NaN	NaN	NaN	NaN	NaN	NaN	NaN	NaN	NaN	NaN	NaN	NaN	NaN	NaN	NaN
41	766	822	807	785	836	798	863	848	881	864	910	903	878	912	980	978	802	188	174	187	183	174	177	177	184	198	232	221	204	230	213	200	203	232	222	213	233	223	214	223	216	232	238	224	231	205	202	214	227
0	NaN	NaN	NaN	NaN	NaN	NaN	NaN	NaN	NaN	NaN	NaN	NaN	NaN	NaN	NaN	NaN	NaN	NaN	NaN	NaN	NaN	NaN	NaN	NaN	NaN	NaN	NaN	NaN	NaN	NaN	NaN	NaN	NaN	NaN	NaN	NaN	NaN	NaN	NaN	NaN	NaN	NaN	NaN	NaN	NaN	NaN	NaN	NaN	NaN
0	1618	4143	6877	5833	6867	3581	7791	8217	8237	8291	NaN	NaN	NaN	NaN	NaN	NaN	NaN	NaN	NaN	NaN	NaN	NaN	NaN	NaN	NaN	NaN	NaN	NaN	NaN	NaN	NaN	NaN	NaN	NaN	NaN	NaN	NaN	NaN	NaN	NaN	NaN	NaN	NaN	NaN	NaN	NaN	NaN	NaN	NaN
42	1043	957	987	979	967	1028	993	1010	1040	1042	1032	1083	1085	1060	1100	1047	1146	1154	1199	1152	1224	1193	1190	1227	1254	1238	1148	1183	1097	966	896	785	675	493	287	221	196	196	201	173	175	191	182	181	197	195	184	205	224
43	789	680	693	703	678	657	666	680	726	726	745	766	733	707	710	700	504	622	625	632	661	661	643	668	679	652	591	558	550	508	499	494	452	464	446	386	322	259	225	198	198	179	189	207	190	202	188	167	155
44	1034	1001	1021	988	1026	1030	981	961	971	1001	993	1006	1075	1030	1059	1083	1089	1062	1073	1086	1096	1145	1107	1036	997	981	934	811	687	550	480	413	315	249	213	194	191	184	191	170	204	205	193	191	216	206	204	207	203
45	957	965	942	921	942	955	956	956	1017	929	952	932	923	945	993	993	1059	984	1038	1067	1112	266	240	201	192	204	203	209	189	214	214	206	203	204	225	231	223	234	205	221	219	221	233	233	225	215	232	245	245
0	87	1	264	313	225	NaN	NaN	NaN	NaN	NaN	NaN	NaN	NaN	NaN	NaN	NaN	NaN	NaN	NaN	NaN	NaN	NaN	NaN	NaN	NaN	NaN	NaN	NaN	NaN	NaN	NaN	NaN	NaN	NaN	NaN	NaN	NaN	NaN	NaN	NaN	NaN	NaN	NaN	NaN	NaN	NaN	NaN	NaN	NaN
0	861	836	869	846	834	797	819	825	852	834	840	861	821	NaN	NaN	NaN	NaN	NaN	NaN	NaN	NaN	NaN	NaN	NaN	NaN	NaN	NaN	NaN	NaN	NaN	NaN	NaN	NaN	NaN	NaN	NaN	NaN	NaN	NaN	NaN	NaN	NaN	NaN	NaN	NaN	NaN	NaN	NaN	NaN
0	157	168	171	171	181	218	91	90	100	140	156	104	79	92	84	91	80	68	73	89	177	182	197	163	163	151	167	177	149	173	159	175	185	183	170	161	153	145	135	162	149	155	148	133	131	128	120	120	126
0	NaN	NaN	NaN	NaN	NaN	NaN	NaN	NaN	NaN	NaN	NaN	NaN	NaN	NaN	NaN	NaN	NaN	NaN	NaN	NaN	NaN	NaN	NaN	NaN	NaN	NaN	NaN	NaN	NaN	NaN	NaN	NaN	NaN	NaN	NaN	NaN	NaN	NaN	NaN	NaN	NaN	NaN	NaN	NaN	NaN	NaN	NaN	NaN	NaN
0	954	948	896	939	950	903	945	1045	981	1024	1017	1047	1024	1056	1019	1100	1075	1048	1072	1059	1152	1148	1155	1104	1049	1061	1014	978	750	323	226	209	218	209	209	210	189	186	190	194	185	188	186	195	185	184	188	195	197
0	NaN	NaN	NaN	NaN	NaN	NaN	NaN	NaN	NaN	NaN	NaN	NaN	NaN	NaN	NaN	NaN	NaN	NaN	NaN	NaN	NaN	NaN	NaN	NaN	NaN	NaN	NaN	NaN	NaN	NaN	NaN	NaN	NaN	NaN	NaN	NaN	NaN	NaN	NaN	NaN	NaN	NaN	NaN	NaN	NaN	NaN	NaN	NaN	NaN
0	NaN	NaN	NaN	NaN	NaN	NaN	NaN	NaN	NaN	NaN	NaN	NaN	NaN	NaN	NaN	NaN	NaN	NaN	NaN	NaN	NaN	NaN	NaN	NaN	NaN	NaN	NaN	NaN	NaN	NaN	NaN	NaN	NaN	NaN	NaN	NaN	NaN	NaN	NaN	NaN	NaN	NaN	NaN	NaN	NaN	NaN	NaN	NaN	NaN
46	1109	1158	1108	1090	1088	1102	1045	1050	1044	1134	1052	1102	1074	1071	1151	1126	1074	1119	1150	1183	1230	1169	1058	936	232	194	183	175	186	186	188	185	204	187	177	183	184	182	190	201	216	194	216	203	224	208	192	206	211
47	312	287	301	348	333	306	281	284	269	285	297	134	108	108	117	114	115	125	120	110	106	120	105	102	104	105	119	121	110	114	129	115	114	109	113	115	111	109	107	106	109	107	80	89	94	97	84	91	99
0	NaN	NaN	NaN	NaN	NaN	NaN	NaN	NaN	NaN	NaN	NaN	NaN	NaN	NaN	NaN	NaN	NaN	NaN	NaN	NaN	NaN	NaN	NaN	NaN	NaN	NaN	NaN	NaN	NaN	NaN	NaN	NaN	NaN	NaN	NaN	NaN	NaN	NaN	NaN	NaN	NaN	NaN	NaN	NaN	NaN	NaN	NaN	NaN	NaN
48	740	682	666	698	668	636	621	631	635	665	692	730	732	783	812	842	840	858	866	872	895	869	882	882	852	883	863	863	889	856	865	860	850	814	858	834	630	270	243	233	234	246	221	238	81	77	69	75	69
0	127	NaN	NaN	NaN	NaN	NaN	NaN	NaN	NaN	NaN	NaN	NaN	NaN	NaN	NaN	NaN	NaN	NaN	NaN	NaN	NaN	NaN	NaN	NaN	NaN	NaN	NaN	NaN	NaN	NaN	NaN	NaN	NaN	NaN	NaN	NaN	NaN	NaN	NaN	NaN	NaN	NaN	NaN	NaN	NaN	NaN	NaN	NaN	NaN
49	672	617	681	679	675	669	670	696	682	607	653	694	656	638	623	379	157	122	143	179	91	107	91	91	90	63	86	90	90	100	85	93	113	118	106	110	126	116	125	130	134	149	125	144	169	181	166	149	167
50	762	744	717	759	751	765	748	787	768	756	746	183	159	176	168	188	190	183	188	199	204	182	199	193	193	197	175	208	192	213	210	210	202	217	223	231	259	238	239	242	229	268	243	241	254	245	251	261	260
51	690	757	698	733	677	786	765	701	764	722	685	675	770	743	767	753	782	768	783	472	338	310	193	164	165	144	140	150	142	153	148	144	154	151	159	147	165	167	168	173	165	168	153	159	174	165	161	164	162
52	595	450	402	385	396	338	317	335	284	286	296	279	276	285	310	319	332	361	363	386	465	472	454	470	469	524	543	504	541	451	479	372	185	180	178	158	150	124	107	79	46	60	66	69	61	84	67	78	93
53	858	877	894	870	945	917	917	975	949	950	962	958	1004	964	964	1037	1002	863	675	253	156	140	125	150	164	116	109	128	151	150	145	156	174	173	166	179	179	180	185	175	191	185	190	200	204	192	206	193	202
54	770	728	696	734	699	752	799	772	745	771	776	781	772	754	727	199	210	185	209	203	204	213	209	228	237	242	244	243	230	259	256	136	126	146	142	134	143	145	137	140	147	133	140	147	137	135	144	154	139
0	2119	1096	705	1117	1102	1056	944	974	1130	1224	993	1077	1577	1093	3079	2305	NaN	NaN	NaN	NaN	NaN	NaN	NaN	NaN	NaN	NaN	NaN	NaN	NaN	NaN	NaN	NaN	NaN	NaN	NaN	NaN	NaN	NaN	NaN	NaN	NaN	NaN	NaN	NaN	NaN	NaN	NaN	NaN	NaN
0	3545	2478	1871	1676	1721	1582	1493	1350	1604	1576	3253	NaN	NaN	NaN	NaN	NaN	NaN	NaN	NaN	NaN	NaN	NaN	NaN	NaN	NaN	NaN	NaN	NaN	NaN	NaN	NaN	NaN	NaN	NaN	NaN	NaN	NaN	NaN	NaN	NaN	NaN	NaN	NaN	NaN	NaN	NaN	NaN	NaN	NaN
55	825	781	804	759	777	752	763	783	759	740	209	199	184	205	197	207	232	205	239	92	248	230	232	227	240	226	219	259	243	273	119	122	111	132	117	107	97	98	89	111	95	107	111	136	106	102	113	136	129
0	862	859	875	880	793	922	885	882	849	798	802	879	737	816	699	242	209	230	240	NaN	NaN	NaN	NaN	NaN	NaN	NaN	NaN	NaN	NaN	NaN	NaN	NaN	NaN	NaN	NaN	NaN	NaN	NaN	NaN	NaN	NaN	NaN	NaN	NaN	NaN	NaN	NaN	NaN	NaN
0	866	858	815	795	796	773	844	819	876	857	856	915	897	901	909	924	915	943	970	1010	1023	1003	991	859	224	211	209	210	216	195	215	206	208	195	210	197	205	229	218	224	224	239	236	227	239	257	252	244	254
56	1080	1142	1085	1043	1063	1056	1067	1055	1074	1078	1169	1153	1139	1151	1211	1249	1202	1232	1269	1266	1306	1265	1241	1256	1326	1359	1273	1259	1313	1246	1223	1266	1175	925	575	274	220	234	215	241	251	247	219	236	226	247	248	237	250
57	1186	1134	1262	1148	1169	1142	1131	1068	1226	1139	1101	1199	1242	997	1118	1284	1159	1017	698	363	295	274	231	208	198	181	162	197	182	195	186	188	193	180	176	203	197	177	188	189	196	201	225	236	233	232	221	231	216
58	931	871	872	872	886	842	879	858	891	915	943	929	952	918	924	1003	994	1001	1019	1036	1090	1063	1078	1099	1121	1115	1111	1110	1114	1074	941	379	194	191	198	204	205	204	211	203	225	212	206	205	219	232	220	231	240
59	854	871	916	869	898	866	841	868	941	940	489	927	912	880	943	496	1014	1024	509	1060	1007	1104	1068	970	898	244	190	181	171	180	181	180	165	172	183	190	187	203	211	212	223	236	229	233	245	273	259	270	283
60	627	651	622	645	621	635	674	690	676	704	710	732	681	630	721	718	666	737	759	896	820	763	397	159	146	128	137	124	123	133	135	123	137	115	124	133	165	155	175	161	170	162	165	177	171	179	191	178	195
61	806	723	670	693	709	673	652	682	677	679	756	706	693	687	180	148	147	146	144	147	159	148	155	163	160	153	171	177	157	167	174	186	185	188	160	180	175	163	156	160	164	175	172	192	181	188	192	197	180
0	4	52	77	76	73	78	90	92	128	125	153	160	163	178	NaN	NaN	NaN	NaN	NaN	NaN	NaN	NaN	NaN	NaN	NaN	NaN	NaN	NaN	NaN	NaN	NaN	NaN	NaN	NaN	NaN	NaN	NaN	NaN	NaN	NaN	NaN	NaN	NaN	NaN	NaN	NaN	NaN	NaN	NaN
62	883	894	882	834	848	849	826	866	872	883	904	919	934	893	882	936	964	913	971	970	1045	998	1003	1060	1044	1052	909	222	191	203	214	210	203	208	209	207	207	201	198	187	200	219	214	201	220	217	218	209	228
0	4574	3541	3115	3220	3214	3383	3430	3409	5005	4406	950	968	930	980	955	1114	775	2408	2492	2524	2479	1599	1623	1670	1747	2503	2512	2440	2416	2296	1639	1521	1447	1482	1554	1580	1539	1584	1562	1521	1515	1520	1480	1509	1521	1574	1698	1121	388
63	1076	1055	1027	992	1016	1038	1079	1069	1072	1054	1079	1072	1030	1059	1003	266	247	206	200	202	210	206	212	206	198	215	200	219	194	235	223	235	228	241	231	275	249	264	253	278	259	271	306	317	319	324	339	347	316
64	896	925	875	923	914	890	908	935	914	934	966	942	922	1007	963	971	987	1017	999	1023	1024	1045	927	510	264	232	215	208	232	222	234	228	231	252	219	220	228	221	224	213	224	242	231	236	264	274	265	282	303
0	284	789	795	NaN	NaN	NaN	NaN	NaN	NaN	NaN	NaN	NaN	NaN	NaN	NaN	NaN	NaN	NaN	NaN	NaN	NaN	NaN	NaN	NaN	NaN	NaN	NaN	NaN	NaN	NaN	NaN	NaN	NaN	NaN	NaN	NaN	NaN	NaN	NaN	NaN	NaN	NaN	NaN	NaN	NaN	NaN	NaN	NaN	NaN
0	NaN	NaN	NaN	NaN	NaN	NaN	NaN	NaN	NaN	NaN	NaN	NaN	NaN	NaN	NaN	NaN	NaN	NaN	NaN	NaN	NaN	NaN	NaN	NaN	NaN	NaN	NaN	NaN	NaN	NaN	NaN	NaN	NaN	NaN	NaN	NaN	NaN	NaN	NaN	NaN	NaN	NaN	NaN	NaN	NaN	NaN	NaN	NaN	NaN
0	874	879	361	879	892	427	918	362	369	421	NaN	NaN	NaN	NaN	NaN	NaN	NaN	NaN	NaN	NaN	NaN	NaN	NaN	NaN	NaN	NaN	NaN	NaN	NaN	NaN	NaN	NaN	NaN	NaN	NaN	NaN	NaN	NaN	NaN	NaN	NaN	NaN	NaN	NaN	NaN	NaN	NaN	NaN	NaN
0	NaN	NaN	NaN	NaN	NaN	NaN	NaN	NaN	NaN	NaN	NaN	NaN	NaN	NaN	NaN	NaN	NaN	NaN	NaN	NaN	NaN	NaN	NaN	NaN	NaN	NaN	NaN	NaN	NaN	NaN	NaN	NaN	NaN	NaN	NaN	NaN	NaN	NaN	NaN	NaN	NaN	NaN	NaN	NaN	NaN	NaN	NaN	NaN	NaN
65	822	944	860	855	879	951	982	958	1013	950	991	942	402	1012	984	1023	993	1019	503	1074	1120	1070	1105	1118	1105	1136	1181	1015	200	196	218	211	206	203	204	204	208	225	213	216	201	222	217	216	225	237	218	235	254
66	946	937	967	923	994	942	1009	985	965	1031	1011	1032	1025	1070	1034	1069	1034	1037	1071	1085	1175	1056	225	192	193	210	210	212	197	188	215	208	207	217	197	221	221	234	228	248	254	229	232	253	243	260	263	251	280
67	921	981	1005	970	894	895	910	918	869	887	916	866	886	882	857	871	813	940	892	300	284	227	174	147	157	127	135	136	148	137	144	164	168	147	145	145	161	149	172	196	179	175	190	167	194	209	193	191	200
68	985	887	827	774	788	848	895	917	922	979	968	998	983	950	245	198	221	204	208	198	222	215	204	211	211	215	206	210	220	216	220	222	221	219	222	245	252	259	259	269	271	270	114	130	146	155	140	162	141
69	1311	1360	1306	1338	1307	1281	1314	1299	1296	1289	1283	1312	1310	1337	1324	1405	1343	1419	1389	1386	1406	1369	1373	1337	1311	1300	862	479	276	242	258	252	254	267	264	266	254	276	271	267	277	311	274	278	280	293	274	286	292
70	175	103	53	47	47	38	27	38	24	37	43	31	15	30	18	36	20	12	11	13	27	49	85	91	93	90	78	37	45	18	8	14	11	20	20	24	20	32	22	NaN	NaN	NaN	NaN	NaN	NaN	NaN	NaN	NaN	NaN
71	902	888	905	841	858	849	870	938	943	956	966	953	935	878	210	185	179	173	204	186	204	202	195	206	220	215	212	242	223	234	236	235	252	229	250	255	270	245	255	275	273	298	330	346	68	109	NaN	NaN	NaN
72	494	658	633	665	614	678	768	774	726	703	737	333	170	151	145	150	142	141	146	138	163	162	164	177	180	170	162	184	159	173	166	174	206	195	197	180	214	181	186	206	186	192	212	202	193	182	194	182	177
0	621	1413	1664	1644	676	NaN	NaN	NaN	NaN	NaN	NaN	NaN	NaN	NaN	NaN	NaN	NaN	NaN	NaN	NaN	NaN	NaN	NaN	NaN	NaN	NaN	NaN	NaN	NaN	NaN	NaN	NaN	NaN	NaN	NaN	NaN	NaN	NaN	NaN	NaN	NaN	NaN	NaN	NaN	NaN	NaN	NaN	NaN	NaN
73	801	722	792	718	830	374	790	855	803	827	800	797	835	809	846	893	817	890	373	394	916	1013	1019	1030	1107	1044	1055	996	945	934	547	480	357	248	236	225	203	208	188	187	190	200	196	192	200	189	189	176	189
0	328	288	279	286	310	312	275	299	249	294	310	334	359	165	327	338	309	299	265	NaN	NaN	NaN	NaN	NaN	NaN	NaN	NaN	NaN	NaN	NaN	NaN	NaN	NaN	NaN	NaN	NaN	NaN	NaN	NaN	NaN	NaN	NaN	NaN	NaN	NaN	NaN	NaN	NaN	NaN
0	478	297	80	182	182	142	103	106	62	64	73	41	6	NaN	NaN	NaN	NaN	NaN	NaN	NaN	NaN	NaN	NaN	NaN	NaN	NaN	NaN	NaN	NaN	NaN	NaN	NaN	NaN	NaN	NaN	NaN	NaN	NaN	NaN	NaN	NaN	NaN	NaN	NaN	NaN	NaN	NaN	NaN	NaN
74	621	636	608	586	640	644	655	710	673	683	665	483	164	140	112	122	114	121	119	113	150	137	146	160	155	163	159	186	161	159	149	141	159	167	151	155	153	156	156	174	153	148	170	174	163	172	182	194	168
0	4	9	NaN	NaN	NaN	NaN	NaN	NaN	NaN	NaN	NaN	NaN	NaN	NaN	NaN	NaN	NaN	NaN	NaN	NaN	NaN	NaN	NaN	NaN	NaN	NaN	NaN	NaN	NaN	NaN	NaN	NaN	NaN	NaN	NaN	NaN	NaN	NaN	NaN	NaN	NaN	NaN	NaN	NaN	NaN	NaN	NaN	NaN	NaN
75	371	357	382	348	366	362	367	413	400	413	413	427	425	407	175	437	404	369	355	364	756	328	689	611	646	603	611	577	570	541	519	579	558	515	569	526	529	461	507	480	483	452	478	448	468	427	440	397	431
76	655	671	652	666	673	678	657	636	663	706	690	702	683	718	730	758	683	684	612	736	693	540	537	214	159	140	129	144	133	137	132	157	145	146	128	154	140	145	137	149	137	131	148	146	149	174	178	166	179
77	895	805	795	774	745	774	797	844	855	857	851	920	912	221	207	181	184	167	172	176	203	193	209	216	220	227	245	254	108	115	102	110	118	110	114	138	126	145	129	152	121	141	160	180	155	161	189	184	162
0	652	628	613	577	604	619	626	647	624	611	611	612	591	624	665	754	680	678	679	589	414	232	245	207	169	155	152	148	153	152	150	162	167	169	174	182	189	200	179	195	192	214	229	204	211	222	219	232	231
78	1258	1259	1193	1192	1197	1209	1245	1230	1193	1284	1300	1353	1342	1316	1332	1373	1408	1354	1378	1379	1134	339	283	265	264	245	262	266	277	276	271	287	312	288	282	266	263	278	269	261	254	303	280	286	285	283	277	279	304
79	624	594	598	570	587	587	596	568	608	626	596	626	665	643	651	653	628	635	629	645	624	616	578	536	573	507	476	477	477	457	412	428	403	394	388	369	384	331	371	340	320	296	338	316	306	293	315	295	289
80	363	378	386	375	380	374	359	398	383	412	402	408	470	440	467	438	402	403	357	355	318	335	332	325	326	267	222	201	175	171	155	156	149	144	161	142	135	117	121	124	114	109	128	110	101	112	125	139	114
81	574	526	503	460	530	534	532	555	573	552	596	446	128	98	97	98	97	101	101	101	111	111	117	116	109	97	105	118	113	113	112	114	137	128	118	123	138	122	133	121	114	115	131	145	138	127	145	154	162
0	NaN	NaN	NaN	NaN	NaN	NaN	NaN	NaN	NaN	NaN	NaN	NaN	NaN	NaN	NaN	NaN	NaN	NaN	NaN	NaN	NaN	NaN	NaN	NaN	NaN	NaN	NaN	NaN	NaN	NaN	NaN	NaN	NaN	NaN	NaN	NaN	NaN	NaN	NaN	NaN	NaN	NaN	NaN	NaN	NaN	NaN	NaN	NaN	NaN
82	653	687	640	599	617	610	612	605	614	635	567	573	643	633	689	769	658	595	180	171	164	145	160	131	131	128	127	124	120	139	132	140	137	144	129	139	141	150	146	147	147	141	141	148	147	167	167	165	166
83	601	608	663	641	674	685	732	745	716	692	659	265	169	151	135	136	138	148	143	147	139	131	179	172	159	162	166	167	150	157	149	157	153	150	144	135	168	159	168	180	169	167	175	174	161	169	177	174	183
84	982	983	943	994	984	944	982	962	998	968	995	1001	973	1042	1099	1056	1031	1007	1041	1050	1153	1163	1143	856	181	182	188	183	178	174	181	183	202	189	207	209	198	222	215	205	217	239	208	211	213	223	228	236	244
85	610	621	607	664	643	681	659	664	680	663	643	224	140	145	130	150	150	161	167	167	178	183	184	194	186	171	189	168	174	174	159	157	150	165	147	156	165	152	155	140	152	126	160	153	156	156	160	142	147
86	203	467	469	449	457	463	419	462	442	167	498	457	484	445	437	480	477	440	404	429	370	307	285	267	288	226	173	135	125	120	94	114	113	112	105	108	130	110	123	113	98	105	105	102	108	112	120	124	114
87	642	605	563	565	587	589	627	644	610	657	632	643	665	649	133	121	113	123	133	115	118	118	119	102	115	108	106	114	120	113	129	121	126	145	108	125	138	127	131	133	119	125	134	129	133	119	49	47	30
88	752	699	709	714	726	757	734	736	730	773	773	744	690	191	130	128	125	126	133	136	161	155	157	188	164	155	138	158	146	154	159	174	161	155	154	148	179	161	166	175	171	187	196	207	212	221	218	210	224
89	572	569	568	586	561	554	520	522	542	575	560	545	537	500	209	144	131	150	155	133	119	132	133	123	142	136	127	143	129	149	138	130	133	149	151	147	157	135	158	157	145	160	172	165	158	146	187	188	188
0	194	66	17	19	27	13	7	5	3	17	15	NaN	NaN	NaN	NaN	NaN	NaN	NaN	NaN	NaN	NaN	NaN	NaN	NaN	NaN	NaN	NaN	NaN	NaN	NaN	NaN	NaN	NaN	NaN	NaN	NaN	NaN	NaN	NaN	NaN	NaN	NaN	NaN	NaN	NaN	NaN	NaN	NaN	NaN
90	513	505	458	480	477	499	501	503	513	504	484	434	135	144	135	130	125	124	125	132	131	124	123	125	125	120	128	131	125	131	138	108	120	117	117	112	130	122	124	123	109	140	132	131	145	134	157	156	154
91	427	587	570	611	655	634	630	670	672	641	580	86	144	164	135	142	156	133	138	135	116	123	133	145	152	137	144	166	158	182	187	168	182	173	162	159	189	160	176	182	159	177	180	170	163	166	168	182	185
92	624	626	630	623	620	611	609	623	594	640	612	626	594	623	612	533	484	476	445	416	360	144	142	148	171	153	163	165	156	159	145	158	150	152	147	144	172	159	160	179	137	145	167	144	168	158	155	163	139
93	572	567	523	515	534	528	561	560	587	599	584	588	129	123	123	132	133	136	130	139	132	128	139	133	142	137	141	131	136	142	121	56	148	148	146	133	153	143	160	142	147	147	150	147	153	140	153	148	33
0	618	225	509	519	551	210	249	259	263	NaN	NaN	NaN	NaN	NaN	NaN	NaN	NaN	NaN	NaN	NaN	NaN	NaN	NaN	NaN	NaN	NaN	NaN	NaN	NaN	NaN	NaN	NaN	NaN	NaN	NaN	NaN	NaN	NaN	NaN	NaN	NaN	NaN	NaN	NaN	NaN	NaN	NaN	NaN	NaN
94	1012	966	980	963	1006	1011	1007	1065	1021	1058	1002	996	976	963	225	204	194	177	181	169	165	183	203	209	213	198	214	111	111	101	112	109	108	100	107	123	231	211	228	230	217	213	233	237	236	251	247	232	226
95	678	651	690	689	689	670	711	696	647	688	173	152	143	125	150	166	156	149	145	149	163	157	157	137	174	141	144	137	158	154	151	177	174	185	193	181	186	194	213	196	193	245	235	255	261	280	288	282	254
0	606	602	611	554	611	622	576	590	621	587	577	602	664	778	708	797	744	193	190	161	164	149	161	164	179	162	172	179	169	193	196	184	175	182	196	203	206	94	212	192	206	225	209	200	200	94	97	94	85
96	1037	1026	1060	1026	1023	984	969	1002	1000	1001	1042	1083	936	863	170	151	160	157	177	169	184	191	190	176	167	172	163	160	154	172	168	181	167	183	194	183	190	188	201	197	195	211	202	202	199	202	199	211	214
97	599	556	528	514	561	568	557	590	575	610	622	587	578	147	133	128	112	110	97	109	121	127	129	124	120	139	111	123	119	126	115	134	132	135	116	145	138	130	116	138	124	133	129	130	127	129	130	127	36
98	801	771	810	754	811	793	792	751	726	764	785	845	789	782	181	136	138	138	137	137	136	159	145	152	169	160	154	172	146	164	161	174	165	173	170	186	181	181	189	198	195	204	195	206	210	188	219	205	185
99	448	490	455	483	476	466	442	495	480	496	506	486	510	492	518	541	523	554	550	588	159	176	153	137	132	116	138	117	127	133	146	141	141	138	138	148	129	152	135	138	143	151	166	170	168	170	168	170	153
100	623	605	613	626	627	602	645	667	653	677	663	661	612	135	138	123	142	116	120	117	136	129	135	132	129	144	142	138	151	147	159	144	145	146	132	145	163	140	146	153	163	166	166	175	175	175	168	180	179
101	802	795	780	763	762	757	754	781	762	760	417	162	132	148	155	156	164	145	160	156	154	142	171	152	177	172	172	193	158	178	190	200	217	209	225	256	281	250	247	264	245	246	265	291	257	286	282	267	272
0	548	NaN	NaN	NaN	NaN	NaN	NaN	NaN	NaN	NaN	NaN	NaN	NaN	NaN	NaN	NaN	NaN	NaN	NaN	NaN	NaN	NaN	NaN	NaN	NaN	NaN	NaN	NaN	NaN	NaN	NaN	NaN	NaN	NaN	NaN	NaN	NaN	NaN	NaN	NaN	NaN	NaN	NaN	NaN	NaN	NaN	NaN	NaN	NaN
102	217	217	248	249	258	265	274	275	271	282	299	293	314	318	314	334	366	363	352	324	271	266	183	140	117	152	143	110	100	79	73	97	92	87	88	73	74	79	85	86	89	97	103	90	91	96	93	90	94
103	274	296	306	317	328	313	333	325	323	346	341	355	342	350	401	408	393	416	358	155	94	98	100	111	109	96	92	82	89	86	95	87	83	82	90	85	81	86	94	90	91	104	81	93	94	94	111	102	110
104	497	511	524	537	550	505	520	526	569	588	560	544	568	538	558	533	521	328	189	105	93	86	103	101	102	96	89	94	110	119	116	114	135	133	125	135	140	134	128	136	104	129	111	132	125	129	129	125	141
0	552	453	421	454	473	459	435	523	496	498	499	477	405	500	NaN	NaN	NaN	NaN	NaN	NaN	NaN	NaN	NaN	NaN	NaN	NaN	NaN	NaN	NaN	NaN	NaN	NaN	NaN	NaN	NaN	NaN	NaN	NaN	NaN	NaN	NaN	NaN	NaN	NaN	NaN	NaN	NaN	NaN	NaN
0	152	153	168	194	195	192	229	183	183	207	203	206	227	199	193	599	632	662	303	195	99	106	NaN	NaN	NaN	NaN	NaN	NaN	NaN	NaN	NaN	NaN	NaN	NaN	NaN	NaN	NaN	NaN	NaN	NaN	NaN	NaN	NaN	NaN	NaN	NaN	NaN	NaN	NaN
0	157	157	186	177	221	226	235	258	248	249	260	279	250	250	271	283	324	324	346	355	462	405	365	128	89	86	81	96	88	81	88	85	91	92	87	84	87	104	92	106	102	112	116	111	113	115	117	117	115
105	662	630	584	605	604	601	591	591	596	633	597	620	626	605	561	175	137	117	117	123	130	121	128	135	143	132	130	119	136	144	141	145	143	159	149	156	165	146	154	145	149	137	170	162	175	154	187	164	157
106	984	901	905	871	922	914	951	929	928	1035	998	1045	973	955	1009	1036	967	982	193	164	160	160	151	154	167	157	154	160	154	158	143	153	137	168	172	167	167	176	184	184	195	226	206	203	207	224	228	220	229
107	464	417	461	436	482	463	455	476	463	467	471	433	189	103	98	93	94	85	92	85	100	90	98	100	94	93	79	85	103	96	82	73	92	97	83	83	92	91	83	89	89	80	93	97	112	91	101	102	100
108	414	425	417	384	422	429	438	416	437	466	439	412	396	293	182	148	128	103	96	86	98	87	100	98	101	91	104	115	99	99	103	105	115	118	110	121	122	110	113	118	105	109	121	103	114	116	119	119	119
109	382	360	359	339	374	358	369	370	395	381	401	407	399	401	418	417	323	127	105	93	90	90	96	106	89	96	82	93	89	95	95	101	104	86	87	94	92	96	102	98	99	103	103	112	100	103	128	127	134
110	826	829	821	823	847	841	800	803	817	866	833	780	748	188	163	149	138	152	141	167	151	161	147	177	151	141	132	138	151	171	175	163	185	173	192	182	192	187	200	202	197	219	193	216	213	204	218	211	239
111	439	407	368	388	421	399	403	420	406	437	381	363	300	176	104	113	94	92	102	116	115	104	109	101	105	114	115	129	108	112	112	111	103	106	114	122	128	114	143	138	130	121	139	131	134	111	137	110	132
0	717	710	669	701	734	750	738	735	760	713	NaN	NaN	NaN	NaN	NaN	NaN	NaN	NaN	NaN	NaN	NaN	NaN	NaN	NaN	NaN	NaN	NaN	NaN	NaN	NaN	NaN	NaN	NaN	NaN	NaN	NaN	NaN	NaN	NaN	NaN	NaN	NaN	NaN	NaN	NaN	NaN	NaN	NaN	NaN
112	297	360	373	343	319	346	338	355	360	363	367	351	356	366	356	408	399	390	333	103	57	79	80	84	89	68	103	83	86	82	90	69	79	97	108	81	85	82	105	91	97	103	87	107	99	83	98	94	87
113	798	737	710	698	741	775	755	753	741	754	786	751	775	811	173	146	136	135	147	143	163	150	177	159	175	186	158	165	74	64	44	65	54	57	66	56	68	66	74	NaN	NaN	NaN	NaN	NaN	NaN	NaN	NaN	NaN	NaN
114	554	419	348	338	342	321	272	305	248	265	278	230	214	234	227	255	242	292	217	147	134	137	140	123	115	123	125	81	77	56	46	59	39	72	89	101	99	112	99	79	64	64	92	74	80	93	74	76	52
115	1178	1128	1121	1118	1081	1109	1141	1078	1098	1170	1130	1125	1188	1177	1167	1197	1238	1239	1195	1255	1207	1169	1161	1141	1083	1126	1100	954	861	404	301	282	270	246	221	227	255	233	264	257	232	251	262	268	277	279	317	299	329
116	920	851	836	879	943	853	899	880	902	926	967	951	940	949	961	1005	945	211	293	195	190	190	172	171	157	162	159	163	152	157	167	152	152	147	164	162	157	169	196	184	195	211	210	213	225	220	235	217	221
117	967	911	904	925	898	900	944	980	986	935	967	966	989	934	969	1023	1074	1008	1001	1029	977	1059	985	1036	1121	1113	1132	1101	1047	1031	888	812	722	503	294	225	216	195	185	199	198	195	190	204	189	212	241	232	215
118	388	369	382	360	383	374	382	403	412	416	385	369	93	89	99	96	104	99	106	107	102	111	118	100	103	100	106	108	124	112	116	108	118	115	118	124	121	114	118	127	118	118	130	123	124	111	119	111	124
0	383	372	411	410	414	401	388	400	430	435	439	431	421	447	452	439	371	NaN	NaN	NaN	NaN	NaN	NaN	NaN	NaN	NaN	NaN	NaN	NaN	NaN	NaN	NaN	NaN	NaN	NaN	NaN	NaN	NaN	NaN	NaN	NaN	NaN	NaN	NaN	NaN	NaN	NaN	NaN	NaN
119	565	546	558	585	572	565	590	574	629	592	289	146	132	123	139	134	133	113	119	129	119	120	127	138	135	135	129	128	132	121	117	127	129	134	145	142	150	144	150	135	142	135	149	169	171	159	154	161	176
120	374	362	393	414	397	420	417	421	393	418	418	452	428	430	440	458	459	432	381	290	231	216	191	151	125	94	89	83	89	84	79	79	99	90	99	111	92	91	106	99	97	100	94	103	97	109	119	107	100
121	1291	1336	1345	1271	1325	1232	1244	1313	1264	1285	1252	1308	1295	1318	1335	1347	1370	1451	1385	1475	1421	1363	1111	518	435	392	361	366	295	273	260	266	278	279	265	269	276	252	278	283	283	263	282	303	292	301	309	280	270
122	894	911	894	872	840	824	785	766	757	809	828	845	821	796	806	171	165	154	167	159	191	173	181	173	173	170	166	180	179	189	185	170	183	172	192	183	184	199	198	218	258	231	266	239	257	70	88	82	70
123	728	292	757	716	732	731	736	739	736	758	751	731	751	789	756	732	630	239	134	130	132	145	149	136	147	144	144	137	115	129	127	133	127	144	131	145	150	139	148	157	156	140	150	148	156	150	160	172	167
124	760	763	738	756	777	801	762	764	784	789	771	743	744	771	736	778	751	193	188	153	158	171	179	172	180	172	178	185	195	179	66	56	186	178	62	87	110	169	209	202	190	175	189	91	54	52	200	101	99
0	NaN	NaN	NaN	NaN	NaN	NaN	NaN	NaN	NaN	NaN	NaN	NaN	NaN	NaN	NaN	NaN	NaN	NaN	NaN	NaN	NaN	NaN	NaN	NaN	NaN	NaN	NaN	NaN	NaN	NaN	NaN	NaN	NaN	NaN	NaN	NaN	NaN	NaN	NaN	NaN	NaN	NaN	NaN	NaN	NaN	NaN	NaN	NaN	NaN
125	436	971	974	391	911	881	871	804	769	664	292	197	193	175	213	203	210	215	227	211	215	234	231	217	220	244	238	262	253	274	273	298	304	310	336	324	348	335	348	341	352	337	370	339	371	354	359	371	343
126	758	720	687	665	656	665	649	687	678	707	724	718	717	746	731	778	782	765	746	765	756	755	758	657	612	592	540	477	431	311	188	153	136	145	147	132	145	131	147	155	163	157	160	157	155	158	166	173	185
127	688	692	685	716	715	721	781	764	776	783	773	781	779	752	784	766	751	786	769	731	593	158	165	145	141	142	148	138	150	145	135	148	147	157	174	164	152	156	169	164	167	179	175	188	196	191	187	182	194
128	490	477	483	458	490	517	516	515	519	519	138	118	116	102	123	108	111	117	123	110	122	134	130	131	125	122	128	126	125	116	106	113	115	112	113	113	108	104	108	117	117	128	119	122	110	109	132	133	136
129	811	778	716	743	771	788	803	813	845	850	856	895	831	854	888	860	905	887	773	590	411	243	206	162	123	158	131	142	134	141	125	143	130	123	129	124	122	125	147	126	154	126	128	130	160	135	134	131	142
130	966	952	921	890	910	893	873	906	887	954	925	885	249	189	171	156	172	156	168	173	184	167	180	179	175	169	168	175	193	175	193	173	173	198	191	179	166	177	175	180	182	178	179	179	180	204	212	208	210
131	577	578	558	525	537	527	542	537	560	539	497	487	523	544	517	549	535	178	162	179	194	183	189	196	195	194	59	74	NaN	NaN	NaN	NaN	NaN	NaN	NaN	NaN	NaN	NaN	NaN	NaN	NaN	NaN	NaN	NaN	NaN	NaN	NaN	NaN	NaN
132	686	636	632	589	631	616	634	631	638	644	661	676	654	707	697	701	751	758	735	705	745	739	766	792	798	787	787	687	146	118	125	114	122	121	118	137	125	121	133	138	137	162	146	151	155	158	160	161	165
133	556	510	524	509	536	517	520	546	567	567	551	549	536	558	580	552	604	598	571	601	611	366	136	123	123	141	149	136	137	160	143	152	166	165	168	160	156	147	154	170	167	149	157	183	165	178	185	168	180
134	1034	1044	967	959	997	1009	983	1002	995	1057	1099	1035	1041	1043	1065	1069	1125	1188	1088	1235	1211	1175	1217	1174	1214	1225	1166	1206	1135	1078	419	233	217	191	192	182	198	203	204	206	210	222	215	240	231	228	241	234	232
135	1086	1099	1105	1099	1139	1083	1093	1085	1076	1115	1079	1108	1078	1028	246	192	199	202	196	182	198	196	203	210	196	195	201	220	204	221	226	219	241	227	236	253	260	224	259	278	278	282	282	312	271	304	306	330	77
136	739	684	649	652	696	680	705	686	702	742	770	716	733	733	769	730	737	765	780	750	683	349	155	146	134	153	148	142	150	144	161	152	160	158	162	184	188	190	178	169	187	159	160	165	162	154	164	170	184
137	718	698	666	635	682	628	640	637	637	703	679	693	654	712	756	753	731	623	434	340	255	253	241	204	174	170	159	180	149	146	162	155	172	171	153	163	172	176	182	192	177	182	178	191	197	189	190	178	170
138	919	871	811	766	798	818	827	787	742	762	803	394	727	725	729	725	664	561	502	478	340	286	272	227	258	283	279	271	270	281	271	308	312	338	324	331	321	336	331	353	325	310	358	367	334	321	376	361	357
139	740	738	723	729	705	726	751	747	728	758	765	773	763	717	745	801	749	566	170	167	188	153	156	174	194	190	173	200	176	202	193	193	180	205	186	179	164	177	193	181	193	170	181	175	172	168	166	160	178
140	919	957	965	968	958	921	964	980	975	981	938	1046	1045	1019	1081	439	1128	1041	1127	1191	1068	405	614	549	476	416	319	242	207	202	198	174	187	175	209	191	199	190	196	182	187	197	197	189	196	193	205	201	217
141	641	638	641	620	674	653	705	703	674	651	644	634	290	170	173	151	151	140	142	130	134	124	131	140	122	126	136	139	139	147	126	140	138	137	130	133	132	124	133	135	129	136	133	128	130	127	129	129	136
142	90	77	99	90	87	87	84	86	93	95	95	90	62	63	68	95	55	44	42	34	32	27	29	27	33	33	32	31	33	29	31	32	43	40	33	37	40	29	26	27	27	30	29	52	43	42	41	49	52
143	643	634	624	647	628	591	622	616	613	638	646	634	663	671	700	722	742	705	726	691	679	506	150	145	137	130	139	133	136	135	132	131	130	145	127	129	145	136	119	128	132	137	131	138	152	147	147	145	145
144	520	542	563	565	584	610	626	616	611	619	587	596	355	176	160	158	156	133	120	134	131	113	132	131	126	126	127	154	118	137	130	115	120	118	132	117	127	128	116	112	128	112	120	137	149	142	141	154	123
145	757	712	708	713	758	716	743	754	753	754	755	728	223	183	189	177	177	158	158	161	168	168	159	172	79	181	164	184	191	179	191	183	184	191	180	202	179	191	180	194	204	217	198	213	214	194	203	201	188
146	505	441	516	524	528	529	565	531	517	525	540	519	483	507	518	522	521	534	516	274	183	152	156	144	130	126	120	127	129	124	148	143	146	144	139	139	156	127	129	129	138	117	125	133	120	123	128	130	141
147	784	756	731	715	708	695	702	744	725	734	712	269	128	135	118	128	153	139	142	151	149	154	142	150	154	158	154	171	171	161	172	167	183	199	173	191	189	203	206	205	214	66	45	57	211	194	212	77	76
148	639	594	585	588	614	590	629	608	602	610	585	594	466	127	134	128	135	129	138	125	137	137	122	95	107	111	114	139	150	159	149	161	143	159	93	79	78	71	74	162	145	160	146	150	158	154	150	148	146
0	1057	1086	1079	1047	1070	1008	1051	1040	1027	991	1000	1075	1100	1091	1171	1089	920	247	194	185	194	200	202	188	187	196	200	177	198	187	214	190	195	211	204	199	191	205	218	210	236	239	223	225	234	251	262	264	251
149	995	996	956	962	1017	980	1022	1004	959	997	1008	1011	1024	1020	1054	1028	1053	1064	953	620	202	207	191	205	190	202	199	179	186	193	191	201	213	205	191	201	203	205	209	215	210	222	220	230	234	231	226	252	264
150	95	109	94	96	110	115	112	121	107	113	112	140	118	66	77	51	84	52	42	40	34	37	44	35	45	33	28	41	45	45	38	40	43	39	41	48	46	45	46	53	49	53	51	54	62	45	47	49	65
151	903	884	1018	961	992	950	938	1033	1026	1084	1022	1038	994	1043	898	1096	1118	1115	1097	1080	263	206	204	186	190	185	174	181	195	187	190	171	195	194	208	201	207	205	219	232	222	236	222	236	238	239	223	224	241
152	678	664	662	691	663	631	597	598	633	620	649	625	617	664	643	693	675	683	669	595	583	572	610	601	615	566	547	617	596	615	556	580	566	535	537	486	447	400	442	417	437	409	396	359	370	350	354	354	341
153	570	563	575	554	583	600	593	617	607	600	287	171	123	118	130	142	155	152	163	180	169	158	166	150	168	152	152	171	153	184	171	198	191	184	210	210	217	188	180	200	180	185	218	181	197	179	203	197	176
154	638	585	568	584	589	652	644	671	629	617	644	616	566	210	155	152	156	134	150	154	178	170	185	172	166	159	159	187	157	170	177	165	162	179	172	175	169	166	171	175	190	172	190	184	191	177	199	190	190
155	281	676	659	641	707	639	656	686	639	667	659	657	646	681	647	655	702	641	653	662	642	361	160	167	151	157	153	155	153	151	156	145	131	139	148	125	157	150	145	154	149	160	154	155	148	163	156	167	173
156	598	603	618	592	594	570	584	558	602	550	594	595	613	611	611	619	614	587	587	578	512	449	371	263	299	271	241	264	70	85	208	214	198	188	172	184	167	153	166	176	171	173	185	164	167	174	181	176	188
157	536	515	536	511	564	580	587	569	599	609	565	582	620	546	196	133	140	133	147	161	159	51	154	146	149	139	133	150	137	139	129	139	141	144	146	136	138	138	160	159	156	155	184	172	75	86	171	162	40
158	617	639	630	277	658	604	634	641	674	656	674	363	669	116	115	111	100	108	109	105	110	110	120	104	105	103	106	113	115	120	135	130	124	143	152	157	143	146	160	176	171	156	166	175	162	156	152	181	168
159	1047	1035	1074	1049	1070	978	1050	950	952	963	964	895	997	1028	1065	973	996	999	910	975	925	756	346	247	190	188	203	203	201	206	204	203	179	200	208	214	200	198	210	229	225	226	214	235	235	223	232	236	223
0	NaN	NaN	NaN	NaN	NaN	NaN	NaN	NaN	NaN	NaN	NaN	NaN	NaN	NaN	NaN	NaN	NaN	NaN	NaN	NaN	NaN	NaN	NaN	NaN	NaN	NaN	NaN	NaN	NaN	NaN	NaN	NaN	NaN	NaN	NaN	NaN	NaN	NaN	NaN	NaN	NaN	NaN	NaN	NaN	NaN	NaN	NaN	NaN	NaN
0	534	722	1222	1098	1087	300	333	349	318	304	324	316	324	322	331	336	298	359	379	390	434	302	431	344	311	273	270	274	270	275	226	220	260	319	337	332	335	293	291	292	317	272	312	296	284	283	311	295	291
160	1087	1108	1074	1061	1031	985	998	1010	925	964	967	940	1008	1076	1008	1012	992	966	935	821	264	206	190	200	195	187	199	206	195	200	206	198	186	177	179	190	197	216	195	205	230	216	231	199	192	222	216	227	238
0	384	NaN	NaN	NaN	NaN	NaN	NaN	NaN	NaN	NaN	NaN	NaN	NaN	NaN	NaN	NaN	NaN	NaN	NaN	NaN	NaN	NaN	NaN	NaN	NaN	NaN	NaN	NaN	NaN	NaN	NaN	NaN	NaN	NaN	NaN	NaN	NaN	NaN	NaN	NaN	NaN	NaN	NaN	NaN	NaN	NaN	NaN	NaN	NaN
161	757	717	694	710	753	744	766	747	756	775	774	770	776	748	803	694	204	190	186	181	188	186	192	190	229	78	71	66	45	69	50	61	62	68	60	63	61	61	67	72	63	70	89	79	78	92	75	84	65
162	770	729	775	734	735	736	777	746	712	753	738	593	132	132	111	107	127	119	109	108	118	110	138	142	141	134	147	179	182	206	205	207	253	252	280	311	328	260	249	259	234	232	244	244	238	219	243	219	206
0	NaN	NaN	NaN	NaN	NaN	NaN	NaN	NaN	NaN	NaN	NaN	NaN	NaN	NaN	NaN	NaN	NaN	NaN	NaN	NaN	NaN	NaN	NaN	NaN	NaN	NaN	NaN	NaN	NaN	NaN	NaN	NaN	NaN	NaN	NaN	NaN	NaN	NaN	NaN	NaN	NaN	NaN	NaN	NaN	NaN	NaN	NaN	NaN	NaN
163	680	683	677	704	717	696	697	713	697	702	694	707	683	699	715	733	693	667	616	178	156	151	143	157	161	165	160	188	183	196	195	199	205	195	190	206	209	189	203	239	203	204	223	240	250	237	249	271	261
164	640	619	586	583	559	595	612	601	593	604	630	645	620	651	663	689	706	696	711	700	181	146	148	144	155	164	156	178	142	137	130	166	159	144	139	171	174	152	194	178	176	175	192	198	198	185	194	197	204
165	570	567	572	576	629	623	625	608	508	153	143	152	136	136	161	166	167	163	175	158	146	139	170	165	170	154	147	165	155	167	166	164	182	205	186	69	220	218	231	251	257	227	270	246	269	243	263	259	264
166	705	686	653	630	628	653	634	644	659	685	661	505	131	145	149	153	168	157	159	176	172	164	181	168	202	198	193	223	205	231	232	118	121	107	117	116	126	107	254	236	221	229	246	238	240	224	239	212	233
167	638	599	588	586	609	597	620	592	595	618	584	603	518	118	119	128	131	130	126	125	138	143	151	137	154	141	143	152	157	160	170	61	169	188	169	179	181	189	182	206	211	181	198	196	198	197	205	215	212
168	607	607	604	609	614	615	631	668	659	694	672	696	708	714	716	710	764	715	216	172	169	161	160	146	169	182	162	191	183	182	172	182	178	172	181	173	189	192	194	206	211	212	254	232	237	238	207	236	231
169	573	559	563	550	602	578	585	600	583	569	581	577	582	612	589	599	617	445	538	159	145	123	120	107	103	112	88	99	104	120	110	112	113	118	115	91	101	100	77	79	67	67	90	97	103	124	133	136	153
170	594	604	598	565	582	592	596	585	602	616	138	139	165	159	150	162	157	136	31	143	143	148	152	144	145	137	139	154	146	156	145	135	149	152	152	156	197	192	205	220	211	201	247	251	214	221	232	244	223
171	681	664	620	652	670	678	658	655	675	697	663	671	685	673	700	684	682	260	228	182	190	190	211	216	211	209	210	220	220	204	209	226	235	225	235	226	238	217	213	238	224	210	206	205	211	213	208	214	210
172	641	622	572	581	577	592	619	613	652	679	677	688	711	703	747	741	732	762	773	805	830	768	822	786	783	812	778	841	818	803	813	814	803	838	828	828	822	859	882	783	831	814	886	837	899	946	880	903	897
173	448	347	286	265	262	256	254	266	226	241	247	257	227	242	96	44	115	154	132	139	134	126	118	129	152	144	127	45	139	119	104	118	84	99	103	118	102	125	126	113	88	104	111	109	99	128	115	114	103
174	834	827	807	809	844	861	846	838	856	873	833	846	849	807	846	647	208	162	162	177	173	167	188	178	176	187	171	194	176	165	156	158	196	182	193	197	207	222	210	225	221	211	213	223	226	214	229	200	205
175	529	547	540	533	542	552	555	563	585	593	632	643	642	650	676	686	760	734	722	236	178	171	182	156	185	184	181	193	174	181	172	195	188	197	199	180	183	189	198	191	170	177	202	193	202	205	221	210	207
176	130	206	267	267	260	276	309	332	340	344	352	361	368	362	371	411	402	362	406	376	367	370	423	433	446	413	395	211	62	97	103	81	100	99	88	103	107	97	116	117	124	113	137	131	138	142	150	155	159
177	864	851	841	901	441	515	604	630	661	652	674	697	674	634	507	346	228	173	168	163	195	171	191	198	193	182	176	172	172	169	158	180	190	187	198	205	202	207	205	235	210	199	238	211	211	193	195	210	211
178	602	584	582	568	579	577	616	581	620	615	628	640	622	632	613	643	180	187	180	154	146	136	159	145	131	141	128	153	122	145	139	138	137	166	159	169	165	163	189	163	144	158	196	201	194	184	208	193	196
0	678	659	650	664	734	764	781	775	811	734	812	786	823	828	844	793	801	778	762	783	816	794	822	828	843	846	856	897	885	877	869	862	911	381	887	894	919	925	994	890	921	939	988	950	953	917	954	957	942
0	203	102	53	58	47	50	49	43	26	31	40	19	19	25	27	37	33	47	33	44	17	NaN	NaN	NaN	NaN	NaN	NaN	NaN	NaN	NaN	NaN	NaN	NaN	NaN	NaN	NaN	NaN	NaN	NaN	NaN	NaN	NaN	NaN	NaN	NaN	NaN	NaN	NaN	NaN
179	904	882	937	938	954	965	934	951	930	943	945	942	926	819	462	249	167	181	183	172	198	197	206	207	210	197	203	211	216	217	202	201	208	227	214	211	234	217	228	245	225	225	236	226	231	228	248	238	271
0	NaN	NaN	NaN	NaN	NaN	NaN	NaN	NaN	NaN	NaN	NaN	NaN	NaN	NaN	NaN	NaN	NaN	NaN	NaN	NaN	NaN	NaN	NaN	NaN	NaN	NaN	NaN	NaN	NaN	NaN	NaN	NaN	NaN	NaN	NaN	NaN	NaN	NaN	NaN	NaN	NaN	NaN	NaN	NaN	NaN	NaN	NaN	NaN	NaN
180	205	538	569	246	250	255	234	209	225	234	228	252	264	277	213	165	154	133	118	136	116	132	113	111	110	89	113	117	123	119	132	115	105	120	129	119	129	145	124	138	141	134	163	160	143	134	131	129	136
0	NaN	NaN	NaN	NaN	NaN	NaN	NaN	NaN	NaN	NaN	NaN	NaN	NaN	NaN	NaN	NaN	NaN	NaN	NaN	NaN	NaN	NaN	NaN	NaN	NaN	NaN	NaN	NaN	NaN	NaN	NaN	NaN	NaN	NaN	NaN	NaN	NaN	NaN	NaN	NaN	NaN	NaN	NaN	NaN	NaN	NaN	NaN	NaN	NaN
0	1352	3104	3141	3480	3645	3331	3685	3738	1241	4114	NaN	NaN	NaN	NaN	NaN	NaN	NaN	NaN	NaN	NaN	NaN	NaN	NaN	NaN	NaN	NaN	NaN	NaN	NaN	NaN	NaN	NaN	NaN	NaN	NaN	NaN	NaN	NaN	NaN	NaN	NaN	NaN	NaN	NaN	NaN	NaN	NaN	NaN	NaN
181	658	685	685	645	653	653	698	706	746	721	732	764	781	783	630	187	151	161	163	179	180	172	199	190	185	180	198	196	199	203	214	209	210	222	215	229	239	228	212	243	237	236	244	268	250	234	250	251	227
182	427	442	435	441	417	411	421	432	421	441	437	452	438	411	436	238	201	187	182	160	162	124	140	151	161	133	138	156	147	150	132	159	140	143	144	154	156	150	139	160	150	149	162	160	150	155	154	169	156
183	492	566	550	543	559	524	559	572	602	656	629	667	752	697	718	749	749	736	379	203	190	186	163	164	145	140	143	143	148	143	133	132	144	152	143	159	160	159	167	163	164	166	179	197	189	192	195	210	208
184	367	483	453	422	416	357	396	426	434	463	443	484	510	507	453	244	191	167	156	162	157	157	158	176	191	195	183	177	190	186	192	178	177	169	162	168	167	171	173	181	173	183	194	188	185	187	192	197	184
0	223	136	127	134	135	210	142	213	68	123	175	109	137	137	154	181	149	171	108	132	148	139	157	92	67	99	80	10	NaN	NaN	NaN	NaN	NaN	NaN	NaN	NaN	NaN	NaN	NaN	NaN	NaN	NaN	NaN	NaN	NaN	NaN	NaN	NaN	NaN
0	253	110	132	158	148	217	100	271	57	135	158	96	86	48	99	150	61	60	31	74	61	88	100	21	12	41	NaN	NaN	NaN	NaN	NaN	NaN	NaN	NaN	NaN	NaN	NaN	NaN	NaN	NaN	NaN	NaN	NaN	NaN	NaN	NaN	NaN	NaN	NaN
185	675	611	633	637	640	649	593	670	548	638	636	611	621	615	350	141	145	155	167	161	154	164	166	165	163	179	184	185	193	192	200	207	218	207	227	229	215	231	221	219	231	243	238	236	228	238	231	246	229
0	147	79	79	107	110	155	96	203	104	172	195	142	162	149	180	NaN	NaN	NaN	NaN	NaN	NaN	NaN	NaN	NaN	NaN	NaN	NaN	NaN	NaN	NaN	NaN	NaN	NaN	NaN	NaN	NaN	NaN	NaN	NaN	NaN	NaN	NaN	NaN	NaN	NaN	NaN	NaN	NaN	NaN
186	447	381	388	225	414	448	401	504	322	397	445	375	401	357	386	138	155	138	155	153	137	142	142	142	123	128	125	107	131	118	119	122	117	110	127	120	114	121	97	114	120	119	127	121	117	122	143	127	129
187	221	160	175	185	184	218	173	270	125	183	207	171	182	168	173	202	203	197	164	207	198	215	215	85	45	48	28	16	54	12	15	21	8	12	33	11	9	10	9	14	18	10	19	12	11	13	16	10	3
188	312	238	252	266	254	312	257	375	219	300	304	269	298	306	293	194	188	131	124	126	132	153	157	150	147	145	151	139	145	140	138	143	132	128	153	128	114	115	122	139	152	138	148	127	120	113	132	97	96
0	396	300	302	312	315	330	265	368	220	299	321	264	276	286	193	141	100	17	NaN	NaN	NaN	NaN	NaN	NaN	NaN	NaN	NaN	NaN	NaN	NaN	NaN	NaN	NaN	NaN	NaN	NaN	NaN	NaN	NaN	NaN	NaN	NaN	NaN	NaN	NaN	NaN	NaN	NaN	NaN
189	312	312	325	377	398	445	480	469	460	450	460	453	424	257	153	133	133	120	128	133	127	132	135	124	129	125	123	128	127	134	136	133	142	147	192	157	164	162	178	168	150	153	160	154	165	183	183	161	176
190	316	325	320	301	276	283	302	300	296	288	303	301	307	264	300	356	370	387	361	113	105	88	91	73	75	72	77	77	70	70	69	67	70	69	82	74	78	78	72	86	81	85	89	80	94	85	91	89	88
0	574	590	574	574	565	565	561	524	354	253	218	223	232	237	241	118	123	122	108	96	100	89	78	72	73	81	79	78	89	79	72	73	67	57	203	203	202	218	224	208	227	203	210	212	219	208	198	210	191
191	499	490	457	465	461	478	460	503	487	478	510	469	440	322	125	133	127	128	122	127	116	130	138	130	141	146	155	140	167	145	157	137	155	166	192	166	176	164	164	161	172	157	168	174	177	165	173	160	185
192	1211	1244	1238	1205	1158	1169	1206	1279	1285	1242	1332	1250	1315	1305	1276	1334	1338	1308	1348	1345	1503	1469	967	448	331	280	246	236	231	225	241	236	231	252	229	226	235	234	226	234	240	233	230	241	252	236	237	248	247
193	503	523	496	479	478	461	484	498	511	518	534	505	507	485	280	193	206	198	162	146	150	149	148	135	154	146	138	137	147	148	137	148	143	155	138	142	154	154	153	154	155	146	170	168	179	172	176	174	173
194	580	630	624	644	669	687	714	699	713	701	687	666	690	636	638	245	228	210	204	174	149	160	157	153	158	154	161	168	163	164	169	161	165	157	160	162	165	172	173	180	172	166	183	164	162	172	154	159	154
195	577	574	534	526	565	545	542	576	541	543	576	579	558	300	157	173	156	164	168	145	156	139	138	121	131	138	126	138	150	147	165	164	181	193	200	220	192	189	205	204	212	221	208	221	215	202	195	220	210
196	344	355	357	367	170	348	418	371	385	364	389	390	401	409	446	428	504	452	481	499	452	457	471	481	503	499	515	517	570	531	499	540	446	508	557	455	491	505	486	492	480	480	579	510	558	563	611	539	567
197	791	792	786	781	772	806	809	790	791	836	814	779	792	821	789	783	822	797	379	159	153	158	157	144	155	155	153	175	162	171	172	168	173	182	195	203	222	232	209	217	239	216	220	237	249	229	220	220	227
198	283	296	301	333	383	403	382	450	444	444	498	455	491	132	100	106	115	111	106	118	121	109	116	128	113	111	131	119	153	163	138	128	136	149	157	134	154	140	146	153	160	148	140	164	149	159	151	154	155
199	605	589	591	586	607	580	621	630	656	611	619	642	669	425	166	139	128	122	113	115	104	117	127	128	134	133	127	140	152	181	207	245	284	287	277	237	253	231	210	221	193	164	182	178	162	186	183	184	175
200	432	463	433	458	460	457	495	499	516	510	520	514	513	576	632	631	669	581	152	129	127	136	142	145	64	62	63	66	71	67	65	65	79	77	66	84	80	78	100	92	78	95	95	107	84	101	96	91	113
201	720	738	731	739	755	759	790	850	842	841	845	834	833	823	848	911	993	967	930	856	205	199	207	201	192	195	208	203	220	238	219	232	221	216	220	236	246	254	242	243	254	266	278	265	270	298	305	319	307
0	550	546	494	515	490	538	546	533	531	552	540	559	NaN	NaN	NaN	NaN	NaN	NaN	NaN	NaN	NaN	NaN	NaN	NaN	NaN	NaN	NaN	NaN	NaN	NaN	NaN	NaN	NaN	NaN	NaN	NaN	NaN	NaN	NaN	NaN	NaN	NaN	NaN	NaN	NaN	NaN	NaN	NaN	NaN
202	654	685	647	649	630	634	654	666	659	647	646	589	405	199	161	168	164	165	161	154	146	160	157	161	153	159	157	173	170	168	160	157	172	168	166	158	157	138	164	170	162	162	150	170	166	184	189	188	168
203	258	269	261	276	264	299	269	289	303	301	298	305	306	300	331	340	367	376	370	361	369	367	372	396	421	413	442	438	445	442	419	410	414	424	426	394	405	418	398	416	413	419	406	426	430	449	137	445	437
204	868	958	877	858	897	884	869	893	896	925	908	959	949	1154	1073	1153	1178	1208	1161	1183	1249	1228	865	297	243	228	224	212	223	217	218	206	235	221	217	231	230	253	257	261	270	276	291	303	321	316	316	300	298
0	282	287	286	272	268	290	279	291	314	346	371	394	421	401	410	443	385	140	141	144	132	118	128	128	116	121	132	127	119	122	121	117	122	135	102	105	107	91	105	106	93	106	99	117	118	110	125	130	142
0	846	857	831	839	867	877	890	848	830	834	815	791	809	782	822	885	957	1026	991	1014	1003	981	1001	953	962	954	991	936	1010	1026	1015	1036	1040	1023	1041	1016	1023	1013	1038	1035	1003	1028	1067	1090	1059	1073	1045	1035	1033
205	680	685	600	593	608	609	644	654	658	651	672	655	682	691	696	709	793	711	653	684	662	654	683	701	672	693	693	665	638	569	578	510	397	266	173	163	151	152	139	157	144	154	140	150	146	144	133	157	149
0	660	627	578	573	600	623	610	614	602	621	657	593	594	590	602	586	575	517	356	131	143	152	139	133	138	135	126	131	135	139	135	152	143	127	159	160	160	153	157	171	166	167	173	150	175	166	159	149	159
206	1042	992	1040	1032	1033	1070	1092	1086	1147	1108	1148	1077	1127	1093	1218	1185	1289	1291	1318	1345	1268	1314	1437	1425	1437	1419	1411	1298	1295	1159	1119	916	548	312	292	265	257	228	250	256	233	244	266	265	250	257	261	271	265
207	464	455	459	477	477	479	507	496	487	456	435	459	481	477	519	520	496	490	316	150	162	152	138	159	138	135	128	130	137	130	123	128	129	128	136	130	126	117	121	116	117	114	121	113	126	117	130	129	127
208	632	587	584	613	555	585	619	602	607	620	580	566	549	602	538	565	415	118	103	99	97	109	112	104	108	107	109	115	114	114	118	119	118	127	127	124	140	136	124	131	128	127	132	133	144	135	135	139	155
0	1138	1107	1105	1130	1130	1157	1106	1134	1106	1188	1117	1125	1149	1125	1106	1229	1207	1195	1307	1239	1247	1292	1329	1328	1354	1426	1429	1351	1389	759	1523	1419	1506	1502	1464	776	755	799	1511	1484	1417	1453	1468	1416	707	1430	1449	1469	1422
0	337	325	NaN	NaN	NaN	NaN	NaN	NaN	NaN	NaN	NaN	NaN	NaN	NaN	NaN	NaN	NaN	NaN	NaN	NaN	NaN	NaN	NaN	NaN	NaN	NaN	NaN	NaN	NaN	NaN	NaN	NaN	NaN	NaN	NaN	NaN	NaN	NaN	NaN	NaN	NaN	NaN	NaN	NaN	NaN	NaN	NaN	NaN	NaN
209	501	497	484	488	487	531	535	536	540	539	579	583	610	583	612	605	568	536	419	410	454	374	403	403	389	368	175	141	149	154	146	158	146	158	147	144	149	141	141	146	136	146	161	153	162	160	179	164	192
210	434	421	394	390	400	418	463	483	511	515	544	530	579	554	567	537	487	367	178	140	103	109	81	77	79	84	92	89	93	98	86	78	86	89	91	89	95	87	86	102	90	106	102	98	106	105	104	105	99
211	387	392	450	936	939	950	588	667	692	750	377	427	457	490	484	528	555	592	465	292	215	140	136	132	113	125	117	126	113	118	128	117	118	123	112	109	111	116	114	121	125	128	117	122	119	115	127	120	134
212	437	479	546	560	559	518	489	490	485	531	544	522	556	544	594	596	611	441	362	348	336	302	193	170	122	129	133	125	138	152	152	152	145	153	150	171	150	150	147	156	156	147	153	167	154	149	164	161	173
0	892	951	889	905	352	963	1004	969	388	926	963	939	896	888	954	940	985	931	1036	1013	1062	924	851	817	660	498	305	254	246	223	209	174	184	193	173	170	178	184	185	192	174	182	194	192	166	189	182	184	204
0	398	332	190	189	199	195	237	310	189	189	205	247	291	333	264	312	NaN	NaN	NaN	NaN	NaN	NaN	NaN	NaN	NaN	NaN	NaN	NaN	NaN	NaN	NaN	NaN	NaN	NaN	NaN	NaN	NaN	NaN	NaN	NaN	NaN	NaN	NaN	NaN	NaN	NaN	NaN	NaN	NaN
213	513	473	472	461	494	453	468	465	469	505	493	496	483	517	517	488	488	495	502	541	528	588	540	501	513	513	491	502	502	539	561	515	465	528	491	578	490	506	504	556	543	585	605	568	578	589	615	652	647
214	1132	1206	1104	1076	1114	1103	1126	1105	1170	1159	1153	1164	1252	1243	1251	1291	1233	1297	877	318	309	310	305	287	279	285	270	269	270	265	270	277	280	280	275	281	275	287	298	296	291	293	283	285	309	306	278	288	297
215	767	833	815	728	755	755	816	843	706	730	796	792	765	876	794	226	141	132	139	138	123	137	141	129	134	130	147	131	153	145	139	136	138	143	120	127	136	143	146	138	144	162	163	166	171	155	168	172	167
216	869	987	918	875	890	886	823	801	772	766	783	772	810	835	887	625	399	181	168	156	146	136	119	122	126	126	138	140	131	146	149	143	144	162	160	160	165	159	175	165	178	175	175	179	165	182	179	177	179
0	NaN	NaN	NaN	NaN	NaN	NaN	NaN	NaN	NaN	NaN	NaN	NaN	NaN	NaN	NaN	NaN	NaN	NaN	NaN	NaN	NaN	NaN	NaN	NaN	NaN	NaN	NaN	NaN	NaN	NaN	NaN	NaN	NaN	NaN	NaN	NaN	NaN	NaN	NaN	NaN	NaN	NaN	NaN	NaN	NaN	NaN	NaN	NaN	NaN
217	424	449	450	491	461	455	476	464	492	482	538	484	503	476	544	149	134	121	132	115	130	123	138	126	114	131	120	152	151	160	125	142	160	161	169	174	156	181	189	191	191	224	190	204	187	193	211	206	219
218	434	464	364	418	393	358	361	421	355	332	364	326	369	345	332	421	396	438	432	440	443	490	460	497	463	463	415	398	410	412	396	388	400	402	366	406	410	395	420	440	438	448	406	442	416	417	446	440	460
219	988	994	995	502	968	415	453	415	933	942	935	970	975	1005	1001	907	827	691	352	193	194	185	188	173	169	178	170	157	176	173	175	175	166	187	177	171	179	156	167	165	175	173	177	173	165	162	168	175	174
220	496	614	566	571	529	531	531	629	558	588	519	634	624	471	424	151	129	124	111	123	112	112	110	109	103	109	113	115	109	115	111	104	122	123	116	132	133	127	50	60	60	60	76	61	66	66	75	61	68
0	252	156	161	154	120	137	116	168	104	90	90	101	111	123	76	54	10	NaN	NaN	NaN	NaN	NaN	NaN	NaN	NaN	NaN	NaN	NaN	NaN	NaN	NaN	NaN	NaN	NaN	NaN	NaN	NaN	NaN	NaN	NaN	NaN	NaN	NaN	NaN	NaN	NaN	NaN	NaN	NaN
221	335	378	418	433	428	428	415	435	447	471	432	391	373	295	98	95	96	107	106	96	91	87	100	90	101	107	89	101	102	109	110	122	111	129	115	125	130	121	143	142	140	134	163	163	153	153	152	162	174
222	847	832	809	273	259	667	698	629	630	621	566	536	538	538	563	596	596	628	596	626	602	220	145	155	159	176	162	156	172	166	165	174	200	211	216	241	232	239	248	248	239	272	268	257	272	265	265	268	302
223	1439	1364	1390	1421	1429	1374	1370	1403	1457	1381	1457	1438	1443	1468	1529	1386	1378	507	296	279	284	265	247	260	246	230	254	242	235	244	238	256	276	279	294	268	295	289	283	286	270	266	264	242	265	288	287	277	277
0	608	613	523	611	633	516	584	505	462	372	83	108	102	103	112	115	134	124	122	131	141	127	146	147	157	22	33	43	42	48	60	54	56	90	79	204	229	221	234	229	245	232	247	246	244	247	246	237	249
0	1	8	NaN	NaN	NaN	NaN	NaN	NaN	NaN	NaN	NaN	NaN	NaN	NaN	NaN	NaN	NaN	NaN	NaN	NaN	NaN	NaN	NaN	NaN	NaN	NaN	NaN	NaN	NaN	NaN	NaN	NaN	NaN	NaN	NaN	NaN	NaN	NaN	NaN	NaN	NaN	NaN	NaN	NaN	NaN	NaN	NaN	NaN	NaN
224	584	592	596	574	610	593	623	662	685	693	692	600	301	169	137	135	133	128	117	125	120	132	138	124	141	118	122	140	140	124	150	141	140	149	156	148	157	159	150	151	159	171	154	169	154	154	157	158	159
225	1217	1176	1149	1138	1144	1182	1133	1175	1237	1171	1209	1120	1177	1194	1186	1151	1154	1233	1110	402	265	271	232	226	226	216	199	182	181	191	205	200	197	203	197	212	189	198	185	203	199	189	207	217	212	222	222	231	230
226	421	418	494	478	543	638	638	621	579	587	517	223	119	106	104	94	107	114	120	121	121	147	144	143	159	169	171	175	169	183	191	187	177	176	187	191	198	208	201	213	206	204	216	222	218	231	237	229	226
0	849	824	762	917	886	927	979	937	1751	1001	1297	1671	1946	1268	1743	1266	NaN	NaN	NaN	NaN	NaN	NaN	NaN	NaN	NaN	NaN	NaN	NaN	NaN	NaN	NaN	NaN	NaN	NaN	NaN	NaN	NaN	NaN	NaN	NaN	NaN	NaN	NaN	NaN	NaN	NaN	NaN	NaN	NaN
0	NaN	NaN	NaN	NaN	NaN	NaN	NaN	NaN	NaN	NaN	NaN	NaN	NaN	NaN	NaN	NaN	NaN	NaN	NaN	NaN	NaN	NaN	NaN	NaN	NaN	NaN	NaN	NaN	NaN	NaN	NaN	NaN	NaN	NaN	NaN	NaN	NaN	NaN	NaN	NaN	NaN	NaN	NaN	NaN	NaN	NaN	NaN	NaN	NaN
227	618	632	642	646	642	678	713	725	738	787	756	556	185	140	131	132	142	140	141	127	120	140	134	137	130	127	139	124	141	135	139	150	158	159	154	159	139	159	154	160	152	149	150	153	148	160	140	159	166
0	NaN	NaN	NaN	NaN	NaN	NaN	NaN	NaN	NaN	NaN	NaN	NaN	NaN	NaN	NaN	NaN	NaN	NaN	NaN	NaN	NaN	NaN	NaN	NaN	NaN	NaN	NaN	NaN	NaN	NaN	NaN	NaN	NaN	NaN	NaN	NaN	NaN	NaN	NaN	NaN	NaN	NaN	NaN	NaN	NaN	NaN	NaN	NaN	NaN
0	258	919	NaN	NaN	NaN	NaN	NaN	NaN	NaN	NaN	NaN	NaN	NaN	NaN	NaN	NaN	NaN	NaN	NaN	NaN	NaN	NaN	NaN	NaN	NaN	NaN	NaN	NaN	NaN	NaN	NaN	NaN	NaN	NaN	NaN	NaN	NaN	NaN	NaN	NaN	NaN	NaN	NaN	NaN	NaN	NaN	NaN	NaN	NaN
0	1293	486	514	1255	572	530	600	NaN	NaN	NaN	NaN	NaN	NaN	NaN	NaN	NaN	NaN	NaN	NaN	NaN	NaN	NaN	NaN	NaN	NaN	NaN	NaN	NaN	NaN	NaN	NaN	NaN	NaN	NaN	NaN	NaN	NaN	NaN	NaN	NaN	NaN	NaN	NaN	NaN	NaN	NaN	NaN	NaN	NaN
0	305	295	303	306	300	300	313	295	312	310	332	327	330	309	309	184	183	NaN	NaN	NaN	NaN	NaN	NaN	NaN	NaN	NaN	NaN	NaN	NaN	NaN	NaN	NaN	NaN	NaN	NaN	NaN	NaN	NaN	NaN	NaN	NaN	NaN	NaN	NaN	NaN	NaN	NaN	NaN	NaN
228	394	385	416	409	401	404	431	439	431	445	440	452	431	436	388	196	174	142	329	88	90	76	82	96	70	65	55	81	79	80	65	84	91	88	90	95	82	79	76	86	88	75	73	72	68	65	73	84	77
0	417	358	314	331	332	328	335	390	319	89	90	89	106	101	103	98	109	131	147	151	147	156	179	177	152	156	193	171	183	156	170	159	150	153	166	136	135	130	151	137	125	138	123	121	109	121	115	109	122
229	339	360	325	355	361	366	365	363	377	357	361	380	380	373	330	204	143	152	118	113	119	109	116	121	105	90	99	93	104	100	97	94	115	103	95	94	95	89	84	94	92	90	84	78	67	85	91	83	83
230	330	358	344	364	353	381	387	361	382	350	393	385	363	361	375	376	377	396	167	133	137	123	122	120	117	110	127	122	129	115	119	123	129	130	125	121	118	122	127	124	128	107	104	113	103	115	115	104	99
231	262	401	454	441	485	483	518	446	582	548	532	556	535	498	515	549	613	600	576	370	273	254	255	264	269	270	272	277	278	274	285	273	275	295	291	277	286	276	290	316	297	302	311	317	320	306	320	319	339
0	553	489	582	600	537	514	529	574	490	570	493	588	163	132	117	121	112	105	115	98	107	109	122	138	123	121	132	129	124	110	147	123	137	135	132	124	138	133	124	149	150	147	159	147	145	162	162	95	99
232	450	458	496	498	554	550	577	554	561	550	161	152	131	119	121	122	111	108	121	105	124	118	118	116	119	115	113	111	102	98	105	108	105	99	101	104	104	107	108	100	111	109	100	102	111	105	103	109	116
0	129	59	17	22	5	20	25	58	NaN	NaN	NaN	NaN	NaN	NaN	NaN	NaN	NaN	NaN	NaN	NaN	NaN	NaN	NaN	NaN	NaN	NaN	NaN	NaN	NaN	NaN	NaN	NaN	NaN	NaN	NaN	NaN	NaN	NaN	NaN	NaN	NaN	NaN	NaN	NaN	NaN	NaN	NaN	NaN	NaN
233	680	279	595	613	652	634	655	675	612	673	596	606	454	120	101	102	104	106	113	130	122	116	109	111	124	106	105	124	116	121	131	146	145	146	138	144	135	119	141	127	149	138	162	154	163	139	167	171	167
234	321	348	366	386	347	341	370	354	415	422	107	146	119	118	135	123	107	100	106	93	90	86	100	100	100	96	88	101	103	95	83	88	93	83	86	93	89	86	81	77	74	85	85	80	86	90	94	93	102
235	635	723	699	705	621	679	710	647	695	669	707	767	722	365	193	163	166	154	142	139	130	124	134	139	149	162	152	159	138	146	154	139	142	131	147	145	140	139	160	138	146	140	152	147	152	159	152	161	168
236	692	646	692	627	609	593	667	596	589	623	667	206	160	139	138	128	143	130	161	135	148	153	141	141	153	155	145	153	162	155	151	156	154	146	160	143	168	179	189	179	170	161	169	171	166	173	172	170	179
0	50	149	229	197	259	233	250	185	306	299	287	281	268	232	273	277	351	377	348	345	NaN	NaN	NaN	NaN	NaN	NaN	NaN	NaN	NaN	NaN	NaN	NaN	NaN	NaN	NaN	NaN	NaN	NaN	NaN	NaN	NaN	NaN	NaN	NaN	NaN	NaN	NaN	NaN	NaN
237	499	501	507	472	520	547	543	568	504	580	505	553	501	288	158	127	114	101	95	93	95	100	102	106	118	98	99	126	111	126	122	129	133	133	138	143	147	144	149	151	161	140	135	140	134	137	150	141	138
238	647	232	641	612	623	587	610	625	566	613	644	632	610	156	163	152	158	128	138	133	132	130	128	133	128	123	133	129	134	126	123	128	128	125	116	130	135	131	142	140	142	143	139	154	148	153	152	158	159
239	644	647	645	618	247	583	624	624	643	631	648	631	644	623	649	651	637	659	687	699	704	663	685	677	586	436	326	281	212	196	207	160	165	178	147	119	133	111	122	110	111	94	102	98	101	104	96	116	120
240	658	640	668	642	613	623	653	669	615	629	592	657	156	107	113	101	112	108	104	115	108	106	110	105	119	122	119	125	125	133	146	72	72	70	77	87	179	85	84	71	171	80	99	178	159	172	168	167	185
241	342	324	334	352	343	353	353	363	339	361	379	366	382	387	416	381	102	96	82	77	88	79	78	94	88	85	91	105	98	94	83	84	89	94	90	80	72	69	72	77	69	68	68	78	79	88	95	82	80
242	657	598	607	609	620	657	641	615	621	645	642	655	645	649	669	657	478	154	148	145	140	134	128	126	134	136	156	127	157	133	132	148	145	160	156	133	133	129	146	134	146	131	131	143	146	138	144	145	152
243	376	302	274	288	315	333	327	333	307	261	118	112	107	109	117	119	109	110	120	110	97	96	100	111	99	100	98	100	110	108	94	109	106	115	113	106	127	120	120	131	133	144	137	120	120	125	116	124	114
244	659	620	595	606	588	588	629	666	603	667	602	635	601	619	513	505	320	154	131	124	118	117	114	124	126	110	117	147	123	119	139	120	118	140	132	134	130	123	124	135	158	138	156	168	151	151	152	145	148
245	816	789	815	822	829	782	824	781	835	819	806	856	859	848	914	900	850	828	830	704	659	610	593	602	570	521	505	409	226	237	213	195	185	209	219	220	208	198	214	196	191	202	191	204	213	203	216	209	180
246	635	635	665	644	646	623	675	618	626	666	687	673	719	647	219	176	167	158	154	141	142	155	153	157	159	154	171	157	161	154	163	155	155	152	165	147	156	151	170	176	177	157	162	168	161	164	159	166	179
247	665	622	637	617	649	681	689	675	670	661	660	253	621	629	653	649	661	666	618	654	675	632	646	593	372	168	139	123	146	116	126	135	131	149	149	143	126	114	113	105	119	122	113	109	101	107	119	117	119
248	638	592	585	615	664	628	600	643	621	616	630	626	616	569	510	145	141	123	112	127	127	130	117	142	117	116	117	127	127	113	120	116	121	102	115	103	105	104	101	104	116	113	105	126	111	105	123	97	113
249	398	415	440	417	398	409	420	438	438	419	454	433	417	426	431	432	445	468	497	496	459	515	500	487	508	497	500	505	498	519	495	506	509	491	511	564	529	509	468	117	110	98	97	98	124	116	99	101	111
250	351	337	350	366	357	377	382	400	408	370	390	412	387	310	107	90	98	92	93	73	84	88	73	80	78	83	82	89	88	86	98	86	95	97	109	89	86	82	95	90	89	76	81	81	85	89	91	95	110
251	630	548	561	607	617	621	606	581	589	589	615	587	597	137	135	100	120	120	130	134	146	157	162	187	158	58	48	46	70	64	72	62	58	52	68	56	77	74	73	61	NaN	NaN	NaN	NaN	NaN	NaN	NaN	NaN	NaN
0	1431	1608	1582	1467	1355	1359	1488	1422	1612	1547	1688	1748	1675	1653	1693	1835	1765	1678	304	290	299	261	288	322	275	307	315	90	NaN	NaN	NaN	NaN	NaN	NaN	NaN	NaN	NaN	NaN	NaN	NaN	NaN	NaN	NaN	NaN	NaN	NaN	NaN	NaN	NaN
252	641	569	573	604	566	612	586	603	647	615	585	615	631	590	516	546	538	500	564	601	584	605	599	591	516	387	366	366	346	332	334	313	316	313	281	280	267	249	248	220	238	185	173	180	116	135	139	126	133
253	691	611	625	673	675	697	716	697	674	694	698	703	660	731	700	674	700	703	646	680	640	514	416	187	152	145	151	170	171	164	163	178	173	176	155	168	185	181	185	204	208	196	183	197	186	181	181	186	206
254	610	573	630	582	651	609	624	616	614	647	625	627	619	660	545	556	592	542	494	422	392	296	265	170	159	142	165	146	166	161	154	179	152	160	152	170	155	169	182	168	157	163	170	160	152	148	158	154	147
255	525	492	507	518	491	495	515	508	506	554	494	524	525	533	594	560	157	145	125	137	143	131	141	143	126	124	142	119	124	132	135	148	143	142	140	147	151	168	161	177	182	166	191	183	191	201	204	217	225
256	656	658	633	645	641	668	715	724	731	702	715	758	701	689	741	675	672	661	685	704	661	665	576	457	388	392	414	355	347	337	319	302	312	315	255	249	228	211	210	212	224	216	214	219	241	238	230	216	238
257	625	607	607	585	615	650	634	673	659	638	614	683	634	652	690	652	691	652	662	652	662	625	664	674	712	621	182	142	138	140	134	136	124	129	124	132	111	113	119	99	121	118	121	119	128	131	142	136	137
258	616	619	594	619	655	637	641	635	612	660	619	679	655	641	613	627	634	545	372	166	162	138	147	130	124	117	122	122	151	144	123	124	150	133	145	127	107	127	144	131	132	115	132	119	121	117	121	121	126
259	412	422	400	399	430	418	467	449	435	423	429	432	468	456	407	397	108	111	102	98	88	91	80	96	98	92	94	91	100	127	122	108	98	116	97	104	95	92	91	98	102	101	110	96	106	107	110	104	98
0	1319	1294	1356	1262	1242	1262	1272	1253	1233	1265	1292	1135	299	302	285	275	289	267	267	266	273	273	290	302	284	285	308	305	358	315	353	331	384	360	348	352	390	379	415	437	443	412	425	419	453	428	451	462	463
260	486	456	429	445	477	461	480	496	483	453	487	448	94	92	91	108	90	96	93	101	100	94	112	120	88	100	106	90	99	93	99	93	97	99	94	101	90	92	102	103	98	100	100	118	102	108	108	102	102
261	443	445	442	434	458	441	442	433	429	412	413	90	97	86	78	97	83	86	93	96	86	79	71	78	78	82	101	79	87	88	92	94	89	87	89	91	88	85	89	77	93	88	78	95	94	87	104	100	104
262	866	876	842	876	841	881	938	923	870	904	938	974	960	855	943	931	943	963	988	854	639	258	166	166	140	147	155	150	148	154	149	150	156	153	153	131	168	160	169	184	183	189	201	202	184	184	198	198	199
263	391	365	374	357	381	364	367	374	341	360	400	420	420	470	447	308	111	85	75	65	61	62	73	69	68	72	72	61	73	78	89	88	88	87	94	95	95	98	101	102	104	97	101	102	100	81	78	70	85
0	638	612	604	642	625	645	636	657	660	665	693	681	653	715	619	413	202	196	174	180	185	169	205	198	196	194	199	181	187	189	175	185	204	187	182	205	221	203	215	221	241	226	234	245	237	243	248	240	238
0	240	NaN	NaN	NaN	NaN	NaN	NaN	NaN	NaN	NaN	NaN	NaN	NaN	NaN	NaN	NaN	NaN	NaN	NaN	NaN	NaN	NaN	NaN	NaN	NaN	NaN	NaN	NaN	NaN	NaN	NaN	NaN	NaN	NaN	NaN	NaN	NaN	NaN	NaN	NaN	NaN	NaN	NaN	NaN	NaN	NaN	NaN	NaN	NaN
264	1043	1027	1032	1006	1014	1014	1025	1009	1025	968	1000	924	927	1001	986	710	205	168	155	141	142	132	128	142	131	139	146	155	138	151	141	133	133	160	139	129	156	148	146	145	165	165	146	162	184	171	160	175	161
265	462	427	440	435	423	416	432	428	417	421	452	441	295	170	155	175	142	148	114	121	109	103	112	126	112	120	103	113	123	117	121	112	136	118	103	104	111	106	119	110	107	119	112	118	112	118	125	128	122
0	660	627	635	670	650	665	702	693	685	700	689	689	635	205	178	202	175	182	174	164	132	147	126	155	144	160	149	143	151	163	156	168	157	178	162	172	170	189	190	183	185	192	199	187	188	70	67	68	68
266	281	258	619	253	642	620	644	597	605	301	632	570	611	613	640	661	447	123	110	125	86	92	98	94	96	110	116	95	106	109	125	121	131	142	130	150	158	166	146	175	165	152	159	142	159	144	148	149	144
267	1016	974	967	920	932	951	956	1020	1024	984	1028	1038	1051	1063	1137	999	1036	1046	1091	987	593	399	247	233	222	193	185	161	157	173	178	145	171	174	164	166	199	216	205	191	192	209	228	249	230	214	237	238	222
268	572	553	493	483	483	478	479	498	442	440	479	467	489	490	482	149	152	135	143	141	147	162	144	158	152	158	163	149	145	144	136	128	143	136	160	127	164	144	155	163	150	145	141	143	145	153	147	146	150
269	376	380	373	348	371	380	384	361	357	378	381	386	349	265	282	260	302	327	335	333	321	337	339	330	240	187	112	93	89	95	97	85	108	101	103	111	95	99	105	113	96	102	116	113	103	124	122	121	126
270	618	691	635	600	636	686	662	676	673	684	694	715	686	673	708	709	723	717	724	743	742	756	749	784	731	742	750	623	508	327	291	211	250	214	169	191	189	171	172	169	186	172	176	163	169	171	180	187	157
271	618	649	623	611	653	643	639	625	620	608	596	623	623	583	194	166	199	167	184	157	167	146	144	147	137	141	152	143	143	140	133	143	126	127	139	134	149	131	141	144	143	149	141	132	138	132	134	135	147
272	552	528	518	513	533	552	538	543	545	542	564	563	537	561	546	516	574	569	543	540	549	564	578	601	588	617	626	574	563	509	443	363	251	130	124	144	133	140	124	138	123	127	139	137	139	136	135	132	134
0	559	594	588	577	586	559	571	NaN	NaN	NaN	NaN	NaN	NaN	NaN	NaN	NaN	NaN	NaN	NaN	NaN	NaN	NaN	NaN	NaN	NaN	NaN	NaN	NaN	NaN	NaN	NaN	NaN	NaN	NaN	NaN	NaN	NaN	NaN	NaN	NaN	NaN	NaN	NaN	NaN	NaN	NaN	NaN	NaN	NaN
0	816	806	785	840	888	831	859	829	880	871	506	969	854	865	864	990	969	954	975	945	918	831	423	988	902	936	1008	936	1053	945	1015	964	1084	1102	1071	1092	1053	1097	1072	1114	1112	524	1148	595	1239	1163	1205	582	589
273	676	615	602	679	650	652	634	691	658	634	702	654	584	603	648	645	608	619	634	559	195	178	171	158	185	169	166	162	158	141	148	146	131	139	143	142	146	135	145	145	152	152	148	164	161	173	185	197	202
0	337	337	369	343	376	340	337	340	325	332	368	356	343	339	340	356	352	349	321	339	306	301	272	246	259	253	237	232	246	258	260	248	264	230	242	234	229	228	227	231	226	247	222	253	210	226	229	223	216
274	678	681	693	703	733	732	705	675	667	679	718	696	696	685	663	335	195	201	203	196	178	197	195	194	169	195	186	178	178	167	173	179	173	165	157	144	167	173	155	158	158	165	159	149	163	153	165	163	159
0	NaN	NaN	NaN	NaN	NaN	NaN	NaN	NaN	NaN	NaN	NaN	NaN	NaN	NaN	NaN	NaN	NaN	NaN	NaN	NaN	NaN	NaN	NaN	NaN	NaN	NaN	NaN	NaN	NaN	NaN	NaN	NaN	NaN	NaN	NaN	NaN	NaN	NaN	NaN	NaN	NaN	NaN	NaN	NaN	NaN	NaN	NaN	NaN	NaN
275	729	686	665	710	679	747	742	770	798	810	783	788	824	782	801	787	790	792	794	779	769	755	834	866	860	809	816	325	176	136	149	142	148	143	146	139	143	149	145	152	170	186	201	197	199	201	214	219	210
276	1217	1231	1205	1213	1229	1218	1202	1211	1235	911	370	363	363	363	356	365	358	352	319	305	288	297	261	265	255	266	254	258	257	267	255	247	243	269	250	264	281	273	286	284	294	280	288	284	281	292	301	303	301
277	397	401	421	414	408	413	411	399	416	404	427	410	410	426	419	417	435	456	141	125	109	120	159	162	166	164	151	160	153	184	173	161	175	182	171	181	172	189	190	184	183	193	199	187	174	173	185	184	188
0	NaN	NaN	NaN	NaN	NaN	NaN	NaN	NaN	NaN	NaN	NaN	NaN	NaN	NaN	NaN	NaN	NaN	NaN	NaN	NaN	NaN	NaN	NaN	NaN	NaN	NaN	NaN	NaN	NaN	NaN	NaN	NaN	NaN	NaN	NaN	NaN	NaN	NaN	NaN	NaN	NaN	NaN	NaN	NaN	NaN	NaN	NaN	NaN	NaN
278	636	609	616	645	662	668	708	714	725	722	709	716	665	678	696	689	706	705	746	762	742	761	792	789	775	740	717	663	673	600	568	523	465	453	399	332	240	189	191	167	178	195	179	187	194	193	201	193	174
279	631	584	561	568	550	550	513	537	549	548	595	619	601	608	585	638	676	672	675	643	637	498	266	140	136	131	132	137	146	123	125	117	139	136	130	146	133	131	141	138	120	154	165	154	167	165	178	168	155
280	550	535	561	562	565	524	515	527	528	497	539	531	529	524	553	524	523	270	221	214	209	210	212	217	249	255	126	145	183	201	225	281	289	276	316	123	243	218	231	223	249	233	255	219	214	205	242	213	225
281	724	725	713	757	758	761	758	783	755	759	773	225	149	133	128	136	142	150	132	130	146	133	127	138	127	142	129	116	136	144	143	143	148	153	155	154	155	152	168	167	171	91	101	177	87	178	161	190	178
0	221	116	46	36	24	18	8	48	NaN	NaN	NaN	NaN	NaN	NaN	NaN	NaN	NaN	NaN	NaN	NaN	NaN	NaN	NaN	NaN	NaN	NaN	NaN	NaN	NaN	NaN	NaN	NaN	NaN	NaN	NaN	NaN	NaN	NaN	NaN	NaN	NaN	NaN	NaN	NaN	NaN	NaN	NaN	NaN	NaN
282	1298	553	1255	1282	1282	1292	1284	1307	1305	1287	1310	1347	1288	1361	1345	1348	1282	1135	657	498	409	273	234	233	221	241	231	253	253	237	256	249	240	253	245	229	232	253	244	239	243	270	252	256	266	266	264	275	262
0	880	336	824	844	NaN	NaN	NaN	NaN	NaN	NaN	NaN	NaN	NaN	NaN	NaN	NaN	NaN	NaN	NaN	NaN	NaN	NaN	NaN	NaN	NaN	NaN	NaN	NaN	NaN	NaN	NaN	NaN	NaN	NaN	NaN	NaN	NaN	NaN	NaN	NaN	NaN	NaN	NaN	NaN	NaN	NaN	NaN	NaN	NaN
0	NaN	NaN	NaN	NaN	NaN	NaN	NaN	NaN	NaN	NaN	NaN	NaN	NaN	NaN	NaN	NaN	NaN	NaN	NaN	NaN	NaN	NaN	NaN	NaN	NaN	NaN	NaN	NaN	NaN	NaN	NaN	NaN	NaN	NaN	NaN	NaN	NaN	NaN	NaN	NaN	NaN	NaN	NaN	NaN	NaN	NaN	NaN	NaN	NaN
283	1035	1002	1006	1046	1041	1027	1030	1046	345	354	395	349	344	296	269	242	240	254	268	320	414	382	435	428	382	386	345	343	354	308	334	311	295	336	314	303	338	327	308	309	345	301	332	305	319	312	309	310	302
284	672	634	587	608	626	680	659	667	684	700	600	681	620	683	732	700	707	729	667	153	147	139	138	134	141	142	143	136	138	145	150	194	NaN	NaN	NaN	NaN	NaN	NaN	NaN	NaN	NaN	NaN	NaN	NaN	NaN	NaN	NaN	NaN	NaN
285	1308	1285	1257	1263	1237	1316	1284	1277	1314	1278	1266	1314	421	355	364	362	352	362	376	154	147	140	134	145	136	136	135	135	125	128	133	117	128	131	141	133	138	120	119	132	130	128	132	140	134	147	145	160	172
286	786	781	764	793	800	804	754	773	726	775	779	765	701	174	143	160	155	180	200	194	204	177	196	192	188	189	184	167	217	207	217	202	212	199	203	89	99	102	91	68	71	74	68	75	248	84	76	NaN	NaN
287	825	842	775	791	812	765	411	868	861	857	885	200	145	151	137	170	140	148	141	138	153	155	47	60	53	170	155	160	161	180	178	170	161	162	154	171	157	154	167	177	169	178	166	166	166	156	196	187	58
0	1237	1249	1211	1235	1230	1263	1302	1286	1314	1234	1242	1258	1285	1319	1337	1397	1394	1401	1458	1401	1349	1290	1259	1207	1089	804	307	234	230	227	223	229	246	246	236	237	237	266	250	247	265	295	312	336	315	290	287	309	321
0	432	401	426	451	386	NaN	NaN	NaN	NaN	NaN	NaN	NaN	NaN	NaN	NaN	NaN	NaN	NaN	NaN	NaN	NaN	NaN	NaN	NaN	NaN	NaN	NaN	NaN	NaN	NaN	NaN	NaN	NaN	NaN	NaN	NaN	NaN	NaN	NaN	NaN	NaN	NaN	NaN	NaN	NaN	NaN	NaN	NaN	NaN
288	514	505	513	470	465	489	484	497	485	492	483	510	504	492	561	569	491	140	132	109	118	90	100	102	91	103	111	94	102	105	102	104	96	103	108	99	112	101	95	98	103	108	102	97	101	106	110	105	109
289	425	470	418	464	392	459	491	469	464	511	497	464	198	325	151	135	126	116	110	112	132	114	126	123	131	96	113	103	112	124	132	124	122	133	124	125	134	131	130	136	132	129	150	156	147	139	172	152	159
0	25	NaN	NaN	NaN	NaN	NaN	NaN	NaN	NaN	NaN	NaN	NaN	NaN	NaN	NaN	NaN	NaN	NaN	NaN	NaN	NaN	NaN	NaN	NaN	NaN	NaN	NaN	NaN	NaN	NaN	NaN	NaN	NaN	NaN	NaN	NaN	NaN	NaN	NaN	NaN	NaN	NaN	NaN	NaN	NaN	NaN	NaN	NaN	NaN
290	1234	1167	1249	1219	1205	1257	1301	1292	1230	1243	1219	1236	1326	1367	1398	1510	1621	1557	1497	1383	1134	467	216	208	209	222	213	224	218	212	224	229	227	231	236	226	235	262	248	247	244	258	250	245	268	248	253	267	243
0	26	21	76	NaN	NaN	NaN	NaN	NaN	NaN	NaN	NaN	NaN	NaN	NaN	NaN	NaN	NaN	NaN	NaN	NaN	NaN	NaN	NaN	NaN	NaN	NaN	NaN	NaN	NaN	NaN	NaN	NaN	NaN	NaN	NaN	NaN	NaN	NaN	NaN	NaN	NaN	NaN	NaN	NaN	NaN	NaN	NaN	NaN	NaN
291	430	413	416	421	400	434	439	450	437	486	475	496	486	475	437	473	458	523	471	499	532	494	111	125	109	101	98	111	107	114	107	117	117	110	106	105	96	98	92	105	92	96	107	107	97	108	108	101	100
0	301	201	165	175	160	179	211	241	160	152	149	144	174	139	123	NaN	NaN	NaN	NaN	NaN	NaN	NaN	NaN	NaN	NaN	NaN	NaN	NaN	NaN	NaN	NaN	NaN	NaN	NaN	NaN	NaN	NaN	NaN	NaN	NaN	NaN	NaN	NaN	NaN	NaN	NaN	NaN	NaN	NaN
292	551	572	580	559	569	567	590	602	600	597	627	591	589	571	571	628	607	604	588	579	625	576	364	224	143	115	122	106	106	125	102	124	127	133	117	125	119	108	112	105	118	102	110	121	107	120	120	119	128
293	1174	1084	1213	1176	1229	1193	1222	1244	1230	1232	1192	1248	1284	1263	1288	1262	1260	1192	973	669	250	208	208	208	206	213	217	205	194	200	220	226	220	215	230	216	229	223	213	219	226	227	224	222	235	232	224	259	243
0	752	785	747	731	771	783	730	732	787	752	762	803	755	907	916	858	285	239	221	203	203	208	203	202	199	199	187	205	200	195	208	212	221	208	213	221	227	218	240	248	242	236	259	271	264	268	271	272	271
0	NaN	NaN	NaN	NaN	NaN	NaN	NaN	NaN	NaN	NaN	NaN	NaN	NaN	NaN	NaN	NaN	NaN	NaN	NaN	NaN	NaN	NaN	NaN	NaN	NaN	NaN	NaN	NaN	NaN	NaN	NaN	NaN	NaN	NaN	NaN	NaN	NaN	NaN	NaN	NaN	NaN	NaN	NaN	NaN	NaN	NaN	NaN	NaN	NaN
294	581	563	596	538	527	533	540	600	637	662	652	645	636	642	642	641	709	689	711	165	146	151	141	114	103	108	106	103	115	118	118	112	116	110	120	118	122	123	126	117	115	121	125	137	125	134	139	129	128
295	418	380	396	426	418	411	435	439	369	392	377	354	120	144	132	125	116	46	23	19	34	40	49	40	27	13	31	14	14	3	10	NaN	NaN	NaN	NaN	NaN	NaN	NaN	NaN	NaN	NaN	NaN	NaN	NaN	NaN	NaN	NaN	NaN	NaN
296	446	470	463	485	476	472	483	493	482	465	479	439	451	432	243	115	110	116	112	109	97	98	97	90	95	94	100	103	97	123	101	116	107	101	89	96	111	112	102	99	92	101	106	103	97	109	104	102	106
297	764	739	715	729	747	704	737	742	749	773	699	736	767	727	773	842	802	676	327	172	156	159	164	148	159	145	146	158	155	150	167	171	174	165	172	164	185	183	192	197	207	197	194	190	196	181	181	180	184
298	702	723	755	753	763	814	796	772	838	836	771	810	806	848	835	821	714	209	186	177	184	166	175	158	155	143	155	161	147	147	151	140	156	144	144	162	146	161	146	156	155	168	159	160	161	172	171	169	158
299	595	588	590	624	605	592	580	646	629	622	624	626	635	642	621	659	644	659	658	639	633	643	639	527	135	134	130	143	151	146	129	144	147	141	128	128	133	120	120	120	121	125	138	132	135	143	137	134	136
300	546	590	596	611	603	634	612	621	610	626	652	675	651	589	661	706	658	697	633	652	707	643	150	158	143	157	148	151	147	161	149	141	166	167	150	163	152	154	147	136	143	149	148	150	143	146	146	144	155
301	407	411	396	396	361	374	370	385	381	364	374	344	308	210	183	169	140	135	127	128	125	121	118	126	125	129	119	120	120	132	132	123	135	146	129	140	131	149	143	142	144	147	159	146	146	149	151	147	143
302	458	184	504	466	486	499	474	488	487	482	516	484	460	439	454	465	462	459	353	133	129	109	103	108	107	89	92	100	84	98	94	97	83	82	94	96	113	97	90	91	97	109	120	106	100	104	98	104	107
0	608	465	363	364	327	134	82	99	37	28	21	29	35	41	43	29	19	14	13	6	7	4	3	18	13	8	12	NaN	NaN	NaN	NaN	NaN	NaN	NaN	NaN	NaN	NaN	NaN	NaN	NaN	NaN	NaN	NaN	NaN	NaN	NaN	NaN	NaN	NaN
303	647	695	737	689	712	695	685	674	775	736	680	709	778	799	821	834	816	834	815	739	709	496	157	147	140	139	138	154	145	158	164	150	147	147	149	156	140	144	147	148	140	159	149	145	154	144	149	157	157
304	711	766	791	757	745	743	718	748	773	731	794	777	821	843	853	851	852	890	882	862	890	837	788	784	741	686	364	259	237	191	180	179	182	195	196	177	182	209	202	174	195	195	205	206	207	220	215	218	229
305	563	560	548	581	577	555	595	558	548	540	597	550	582	580	612	595	590	589	574	607	572	588	587	565	560	547	527	487	455	467	341	294	181	159	125	131	134	123	122	114	132	110	117	103	110	112	106	110	119
0	338	365	334	385	371	382	414	400	407	412	135	91	101	110	118	93	105	125	121	132	127	NaN	NaN	NaN	NaN	NaN	NaN	NaN	NaN	NaN	NaN	NaN	NaN	NaN	NaN	NaN	NaN	NaN	NaN	NaN	NaN	NaN	NaN	NaN	NaN	NaN	NaN	NaN	NaN
306	356	391	425	438	450	447	439	486	458	431	200	128	127	103	105	116	119	105	97	114	108	100	108	108	127	119	113	117	120	114	120	113	129	130	120	122	121	131	134	135	134	121	134	121	129	124	122	116	120
307	310	323	336	338	327	318	314	323	327	315	354	345	350	357	372	389	391	403	402	426	417	413	418	374	323	155	177	146	143	142	127	134	125	92	106	117	109	109	121	122	119	120	109	113	112	119	118	123	132
308	525	554	582	583	584	583	604	622	590	589	510	547	521	533	536	521	530	519	484	441	430	318	239	167	137	130	156	154	143	146	137	146	162	164	165	165	161	157	154	178	171	145	176	150	151	146	149	148	149
309	1018	1181	1171	1111	1107	1066	1153	936	1251	1144	1085	1194	1188	1287	1232	1177	1213	1264	1278	1263	1292	1273	1021	310	280	253	231	269	239	265	281	260	277	286	232	270	254	277	285	299	299	282	263	258	246	248	243	255	272
0	223	209	188	190	180	171	NaN	NaN	NaN	NaN	NaN	NaN	NaN	NaN	NaN	NaN	NaN	NaN	NaN	NaN	NaN	NaN	NaN	NaN	NaN	NaN	NaN	NaN	NaN	NaN	NaN	NaN	NaN	NaN	NaN	NaN	NaN	NaN	NaN	NaN	NaN	NaN	NaN	NaN	NaN	NaN	NaN	NaN	NaN
0	234	304	304	302	315	298	338	223	397	330	283	337	318	NaN	NaN	NaN	NaN	NaN	NaN	NaN	NaN	NaN	NaN	NaN	NaN	NaN	NaN	NaN	NaN	NaN	NaN	NaN	NaN	NaN	NaN	NaN	NaN	NaN	NaN	NaN	NaN	NaN	NaN	NaN	NaN	NaN	NaN	NaN	NaN
310	261	325	285	278	257	272	347	237	376	324	304	341	347	379	387	311	230	237	230	232	230	216	197	210	200	154	121	117	105	114	125	112	116	113	96	114	121	112	106	112	104	86	97	104	103	89	99	107	99
311	172	223	226	230	225	246	278	254	306	306	318	275	209	169	88	87	91	89	92	96	105	75	76	70	70	76	78	76	71	76	86	77	85	89	73	80	78	73	79	85	83	74	66	71	76	74	82	92	80
0	77	160	141	86	85	66	108	34	174	107	80	132	133	130	102	65	123	118	135	NaN	NaN	NaN	NaN	NaN	NaN	NaN	NaN	NaN	NaN	NaN	NaN	NaN	NaN	NaN	NaN	NaN	NaN	NaN	NaN	NaN	NaN	NaN	NaN	NaN	NaN	NaN	NaN	NaN	NaN
0	15	90	63	65	71	59	105	40	163	123	110	143	120	NaN	NaN	NaN	NaN	NaN	NaN	NaN	NaN	NaN	NaN	NaN	NaN	NaN	NaN	NaN	NaN	NaN	NaN	NaN	NaN	NaN	NaN	NaN	NaN	NaN	NaN	NaN	NaN	NaN	NaN	NaN	NaN	NaN	NaN	NaN	NaN
0	3	51	53	9	NaN	NaN	NaN	NaN	NaN	NaN	NaN	NaN	NaN	NaN	NaN	NaN	NaN	NaN	NaN	NaN	NaN	NaN	NaN	NaN	NaN	NaN	NaN	NaN	NaN	NaN	NaN	NaN	NaN	NaN	NaN	NaN	NaN	NaN	NaN	NaN	NaN	NaN	NaN	NaN	NaN	NaN	NaN	NaN	NaN
0	308	162	88	78	115	80	100	76	89	136	90	125	168	52	60	NaN	NaN	NaN	NaN	NaN	NaN	NaN	NaN	NaN	NaN	NaN	NaN	NaN	NaN	NaN	NaN	NaN	NaN	NaN	NaN	NaN	NaN	NaN	NaN	NaN	NaN	NaN	NaN	NaN	NaN	NaN	NaN	NaN	NaN
0	680	567	503	476	505	466	487	492	520	566	494	532	553	471	513	489	456	519	527	442	514	462	588	443	417	324	268	257	251	266	267	275	274	286	311	328	331	347	361	340	359	360	368	381	402	402	420	443	434
0	NaN	NaN	NaN	NaN	NaN	NaN	NaN	NaN	NaN	NaN	NaN	NaN	NaN	NaN	NaN	NaN	NaN	NaN	NaN	NaN	NaN	NaN	NaN	NaN	NaN	NaN	NaN	NaN	NaN	NaN	NaN	NaN	NaN	NaN	NaN	NaN	NaN	NaN	NaN	NaN	NaN	NaN	NaN	NaN	NaN	NaN	NaN	NaN	NaN
0	NaN	NaN	NaN	NaN	NaN	NaN	NaN	NaN	NaN	NaN	NaN	NaN	NaN	NaN	NaN	NaN	NaN	NaN	NaN	NaN	NaN	NaN	NaN	NaN	NaN	NaN	NaN	NaN	NaN	NaN	NaN	NaN	NaN	NaN	NaN	NaN	NaN	NaN	NaN	NaN	NaN	NaN	NaN	NaN	NaN	NaN	NaN	NaN	NaN
0	802	765	842	857	389	812	888	862	852	871	875	885	370	849	877	841	880	864	894	285	787	321	NaN	NaN	NaN	NaN	NaN	NaN	NaN	NaN	NaN	NaN	NaN	NaN	NaN	NaN	NaN	NaN	NaN	NaN	NaN	NaN	NaN	NaN	NaN	NaN	NaN	NaN	NaN
312	381	378	375	377	398	378	378	397	403	402	410	448	428	442	426	431	425	435	430	378	336	290	204	125	119	127	125	129	132	135	136	128	126	124	140	134	147	137	136	129	140	126	129	135	144	137	135	160	138
313	464	455	479	473	480	462	469	507	496	526	562	558	532	584	500	502	451	417	370	226	153	131	132	129	133	115	115	121	113	116	115	111	121	117	111	120	120	120	122	123	120	131	116	126	124	129	127	150	135
314	1120	1132	1158	1126	1097	1093	1094	1107	1025	1124	1108	1119	1080	1098	1189	1161	1181	1180	1126	484	263	286	313	300	304	306	302	315	313	317	335	328	336	389	413	420	459	437	393	373	384	378	387	393	380	371	371	441	438
315	456	424	469	481	469	490	491	501	480	508	499	511	460	522	525	561	541	555	522	436	402	465	373	341	340	332	284	162	111	92	84	92	82	83	82	84	81	73	89	79	85	83	77	96	107	98	100	101	99
316	301	255	236	284	323	329	387	388	440	435	456	467	497	521	480	489	495	299	140	117	112	120	126	116	118	119	121	124	115	124	129	137	127	133	128	117	132	142	127	120	119	127	123	121	124	124	113	119	120
0	NaN	NaN	NaN	NaN	NaN	NaN	NaN	NaN	NaN	NaN	NaN	NaN	NaN	NaN	NaN	NaN	NaN	NaN	NaN	NaN	NaN	NaN	NaN	NaN	NaN	NaN	NaN	NaN	NaN	NaN	NaN	NaN	NaN	NaN	NaN	NaN	NaN	NaN	NaN	NaN	NaN	NaN	NaN	NaN	NaN	NaN	NaN	NaN	NaN
317	1043	1051	1018	1087	1059	1031	1045	1136	1113	1108	1121	1092	1129	1163	1214	1184	1297	1319	1304	1337	1184	1117	803	317	253	266	251	272	276	286	293	273	282	285	291	296	319	321	338	334	324	334	326	339	347	358	349	359	361
0	471	165	405	516	455	462	406	515	395	426	370	468	501	415	310	158	143	152	142	125	110	105	98	97	103	103	102	96	96	98	110	114	116	123	128	131	142	142	152	163	177	181	179	189	200	193	202	200	206
318	401	392	399	389	409	392	414	424	430	448	467	481	477	498	458	385	310	166	155	135	133	144	146	143	155	145	152	146	143	147	152	151	139	133	145	142	154	146	146	148	157	153	152	162	155	158	145	153	152
319	300	331	364	347	385	396	408	431	449	457	444	449	443	444	423	460	391	439	399	335	311	417	274	240	211	192	131	112	100	103	109	109	111	103	120	116	111	108	110	112	112	105	108	115	114	121	116	114	112
320	782	784	784	805	793	779	813	784	777	818	765	783	758	209	203	201	211	203	191	176	168	184	154	161	147	148	146	170	167	175	160	164	149	155	159	161	154	154	166	156	163	152	152	152	161	147	148	160	147
321	289	289	281	288	312	310	334	354	348	376	409	392	380	400	404	407	327	126	136	89	68	100	78	82	78	90	79	81	80	96	90	79	89	93	104	104	97	93	102	109	103	103	103	108	94	101	107	107	106
322	561	510	490	504	557	610	617	620	579	573	674	649	681	692	621	605	523	514	510	458	400	229	200	194	167	157	164	173	156	164	162	147	132	140	130	129	139	123	133	116	105	116	114	120	114	113	113	121	117
323	292	296	278	288	331	324	335	340	330	335	350	344	373	373	293	130	147	127	175	110	75	110	85	93	89	78	88	90	91	95	90	94	89	93	99	92	98	89	98	85	96	98	97	113	97	98	105	114	100
324	451	459	420	430	417	354	400	466	484	434	461	419	443	465	433	439	515	552	559	578	590	518	410	249	163	156	154	141	136	145	157	148	144	146	143	132	146	151	160	145	157	165	164	146	177	164	159	173	161
325	504	466	513	467	554	453	504	492	537	480	553	529	556	264	150	150	142	137	137	141	151	156	174	152	151	153	155	140	137	143	127	129	135	134	142	136	138	142	146	132	148	141	145	144	149	152	152	163	147
326	1452	1509	1507	1496	1496	1449	1435	1385	1484	1455	1423	1452	1543	1581	1528	1513	1555	1638	1696	1645	1641	1747	1666	1715	1676	1827	1425	703	506	370	335	317	285	301	291	306	309	312	329	333	329	334	332	311	333	330	334	323	328
0	812	774	737	771	802	792	782	757	775	782	155	147	143	132	134	147	129	135	167	155	137	160	140	135	122	133	140	124	132	129	122	124	121	124	124	126	144	147	160	151	171	172	175	171	188	178	196	228	210
327	345	365	389	370	354	349	354	365	385	389	380	327	121	117	127	120	112	120	128	150	138	139	136	135	135	126	136	117	114	115	134	110	125	136	122	133	119	118	148	133	143	117	116	127	134	120	119	134	129
328	491	468	435	468	422	432	500	485	516	489	512	513	469	465	505	522	483	577	468	356	150	137	133	128	136	144	136	137	137	144	143	143	135	139	143	136	145	145	147	148	150	152	144	141	137	141	138	146	145
0	581	541	540	579	545	552	563	558	561	553	529	374	148	119	137	117	124	130	125	134	121	117	129	132	110	116	119	118	124	121	109	125	115	122	118	122	136	149	131	119	135	135	131	129	142	138	145	152	152
0	472	480	500	484	498	471	500	497	534	548	483	255	171	168	170	159	163	162	155	171	159	162	150	164	167	NaN	NaN	NaN	NaN	NaN	NaN	NaN	NaN	NaN	NaN	NaN	NaN	NaN	NaN	NaN	NaN	NaN	NaN	NaN	NaN	NaN	NaN	NaN	NaN
0	493	440	452	483	470	455	485	500	474	512	515	447	123	131	147	136	144	139	146	137	145	139	140	131	136	143	139	162	155	168	181	169	181	177	176	171	177	180	185	183	193	200	188	198	200	207	209	215	217
329	502	505	435	541	577	517	556	519	507	546	536	537	135	164	170	160	154	157	141	141	143	152	154	154	141	139	135	148	145	160	147	154	149	150	156	158	178	171	164	165	174	168	167	184	184	184	177	178	167
330	544	528	614	638	642	519	574	561	588	532	562	290	144	152	159	150	142	149	151	156	166	157	170	166	167	172	165	177	152	149	160	157	158	157	164	166	175	179	177	185	182	175	182	175	171	185	175	192	184
0	624	745	706	655	649	621	618	592	133	123	110	96	101	99	126	118	114	112	103	103	111	114	134	146	134	115	120	137	143	166	156	171	179	166	173	170	179	181	192	195	172	187	187	197	184	184	209	215	206
331	982	961	922	939	936	937	923	949	969	998	1011	1031	1031	1077	1099	1106	1161	1110	1159	1172	1088	1043	895	677	248	180	175	177	173	227	198	201	206	200	225	236	230	238	265	233	257	257	263	261	279	245	246	266	263
332	543	577	561	585	610	576	566	584	631	626	618	656	471	324	284	162	153	137	142	131	134	161	137	156	145	133	155	134	134	147	130	127	135	114	109	107	110	108	115	99	108	119	109	117	118	125	108	123	115
333	527	526	512	516	521	534	512	513	580	555	590	525	462	400	170	127	135	132	137	155	146	153	160	153	141	163	159	166	176	171	180	171	166	167	152	139	165	160	166	154	166	167	176	178	175	167	174	184	184
334	536	476	447	449	488	444	482	475	497	492	507	507	485	468	457	384	332	183	142	139	145	161	165	68	54	156	154	156	154	138	57	62	143	52	49	133	125	132	141	144	138	133	75	83	77	70	72	72	76
0	NaN	NaN	NaN	NaN	NaN	NaN	NaN	NaN	NaN	NaN	NaN	NaN	NaN	NaN	NaN	NaN	NaN	NaN	NaN	NaN	NaN	NaN	NaN	NaN	NaN	NaN	NaN	NaN	NaN	NaN	NaN	NaN	NaN	NaN	NaN	NaN	NaN	NaN	NaN	NaN	NaN	NaN	NaN	NaN	NaN	NaN	NaN	NaN	NaN
335	510	549	543	588	580	511	558	536	544	563	617	622	317	150	162	172	165	144	154	156	151	148	166	162	160	160	158	167	156	171	174	155	159	167	168	165	176	157	169	156	168	168	164	165	168	156	176	189	178
336	913	921	905	867	833	861	856	884	873	876	937	876	855	881	873	601	217	128	148	148	155	156	164	172	175	175	177	173	170	169	172	170	177	198	204	209	212	205	202	198	219	211	218	225	220	227	244	226	241
337	865	777	720	730	711	702	746	759	767	803	808	824	875	882	935	981	992	1022	945	894	772	423	285	194	193	191	176	182	168	172	180	153	186	179	170	181	185	177	194	198	211	204	207	218	199	182	185	187	168
0	35	120	177	173	193	179	177	215	188	189	223	192	200	202	203	79	50	43	24	25	NaN	NaN	NaN	NaN	NaN	NaN	NaN	NaN	NaN	NaN	NaN	NaN	NaN	NaN	NaN	NaN	NaN	NaN	NaN	NaN	NaN	NaN	NaN	NaN	NaN	NaN	NaN	NaN	NaN
338	997	1033	927	994	973	952	1009	970	949	1013	1022	980	1050	1102	1106	1123	1151	1071	753	197	190	187	180	175	190	185	188	193	169	178	180	185	176	179	173	182	184	173	173	193	204	224	225	212	220	222	228	225	257
339	687	637	620	646	605	595	607	596	655	613	611	571	152	192	197	210	200	148	143	143	141	144	152	172	163	158	136	143	139	139	141	139	139	140	135	151	136	148	178	40	44	52	59	62	60	73	64	80	66
340	745	675	644	318	663	625	676	670	681	598	713	781	791	160	152	148	147	146	143	144	140	139	143	151	145	169	168	160	176	169	175	180	182	156	183	177	181	177	188	196	184	203	205	204	205	199	197	213	214
341	431	522	568	604	630	598	593	572	566	558	538	568	583	569	587	496	468	330	171	141	111	109	98	104	106	96	101	102	107	112	97	96	101	98	103	93	92	100	98	107	115	108	119	132	137	137	137	161	138
342	1018	1033	1042	1007	1033	984	961	929	993	988	995	1006	1138	1089	1232	1283	1267	1286	1116	201	189	176	162	168	170	177	176	170	180	187	172	165	175	173	166	185	181	184	188	180	212	180	196	203	231	228	237	224	238
343	539	502	481	528	532	527	601	561	537	443	155	144	143	143	156	133	141	138	146	146	143	147	143	149	138	134	139	133	137	134	145	127	134	137	132	125	136	138	137	133	140	141	136	131	133	136	133	156	139
0	528	579	589	570	565	545	576	594	611	599	590	415	164	138	138	143	136	134	142	130	124	129	139	155	135	145	139	150	149	165	162	146	160	162	166	171	175	184	172	171	182	194	202	193	209	208	195	204	192
344	553	504	468	460	452	527	474	511	505	551	531	529	550	447	393	209	195	108	142	147	133	130	133	136	132	130	131	125	139	125	140	131	128	129	141	132	141	119	126	127	133	134	128	127	133	136	133	131	132
345	383	385	401	407	411	403	390	418	447	449	463	450	476	473	498	513	523	481	523	498	511	482	472	475	461	466	468	463	454	464	475	456	481	487	493	460	459	492	475	478	487	513	514	532	579	565	573	572	585
346	301	294	277	277	268	272	293	307	337	346	346	372	383	400	390	402	184	126	133	122	125	103	96	103	103	98	100	96	94	86	92	102	86	96	99	84	87	97	89	88	79	80	75	82	82	75	84	73	68
347	737	621	607	610	605	595	600	587	495	203	172	150	142	142	170	156	153	150	144	148	129	148	167	142	151	138	150	137	127	127	120	121	123	109	123	117	132	122	129	137	131	117	142	139	143	139	142	139	154
348	1040	1066	1028	1001	1072	1057	1002	1024	985	991	1040	1081	989	176	156	148	147	155	151	162	161	166	167	163	163	177	188	172	177	185	173	163	182	180	185	170	188	201	207	206	219	226	214	217	222	214	227	237	218
349	603	588	564	580	600	600	581	602	603	572	608	589	135	143	143	117	135	129	116	130	133	127	134	133	124	142	122	141	129	124	119	124	128	137	133	132	148	125	140	136	130	130	130	130	142	139	119	133	125
0	NaN	NaN	NaN	NaN	NaN	NaN	NaN	NaN	NaN	NaN	NaN	NaN	NaN	NaN	NaN	NaN	NaN	NaN	NaN	NaN	NaN	NaN	NaN	NaN	NaN	NaN	NaN	NaN	NaN	NaN	NaN	NaN	NaN	NaN	NaN	NaN	NaN	NaN	NaN	NaN	NaN	NaN	NaN	NaN	NaN	NaN	NaN	NaN	NaN
0	848	800	752	752	784	790	855	790	825	839	853	843	923	907	943	949	942	966	962	954	1017	1012	1048	1013	1010	926	1011	1019	1034	1054	1038	1005	755	256	263	255	259	280	83	105	106	120	171	180	219	242	265	291	341
350	595	603	622	646	600	622	613	590	584	629	630	637	648	536	193	196	196	184	166	184	182	178	176	179	187	190	182	193	198	185	182	200	195	195	195	188	182	196	197	190	186	208	202	195	207	211	214	231	223
351	855	942	879	917	916	923	1042	1012	940	935	970	1059	1079	1043	577	210	187	153	146	149	149	157	165	174	180	176	173	176	178	158	179	178	178	173	191	175	175	188	184	177	208	184	190	176	188	192	191	187	194
352	610	610	630	631	631	645	623	624	614	592	600	547	555	130	118	126	114	107	106	125	128	119	111	118	130	135	107	117	131	138	137	141	149	150	129	139	151	136	148	153	142	131	144	140	128	60	62	69	66
353	569	547	579	594	635	633	589	562	601	574	612	582	631	649	669	666	611	165	154	151	128	144	149	148	128	131	135	138	138	132	149	137	138	158	144	152	153	162	164	175	152	176	176	171	159	160	159	162	147
354	569	607	619	629	629	623	623	653	642	639	645	620	243	614	601	609	323	104	109	118	109	116	115	108	117	115	121	109	102	107	121	125	120	118	138	125	122	127	141	131	145	150	144	158	156	163	155	178	165
355	614	623	588	630	652	663	254	712	679	707	716	657	642	154	114	99	100	89	99	100	101	98	109	104	95	114	106	103	116	113	114	102	106	104	118	112	118	115	124	124	128	132	116	127	128	126	128	131	136
356	17	108	168	145	200	166	150	261	253	248	346	255	341	382	484	449	503	410	468	440	427	405	331	383	358	389	380	481	442	366	343	287	263	200	195	167	152	148	132	150	140	141	162	130	144	161	131	122	127
0	557	484	509	481	499	506	482	462	509	535	513	544	555	27	109	NaN	NaN	NaN	NaN	NaN	NaN	NaN	NaN	NaN	NaN	NaN	NaN	NaN	NaN	NaN	NaN	NaN	NaN	NaN	NaN	NaN	NaN	NaN	NaN	NaN	NaN	NaN	NaN	NaN	NaN	NaN	NaN	NaN	NaN
357	238	388	472	461	550	523	553	596	583	575	691	640	718	737	746	763	795	763	667	779	753	749	795	724	746	630	576	450	279	260	207	191	188	173	180	176	165	172	180	184	175	190	183	180	148	185	171	172	171
358	408	436	418	432	448	436	439	440	452	456	451	451	477	514	471	470	493	518	332	124	99	82	95	83	85	84	77	77	69	76	75	79	85	87	91	83	85	90	93	99	102	120	108	105	125	104	93	105	112
359	499	511	487	505	525	512	541	542	543	551	551	555	587	626	583	502	118	103	104	111	98	111	103	114	112	105	111	108	105	101	101	100	109	110	124	106	115	129	126	132	129	144	121	36	28	24	35	31	39
0	NaN	NaN	NaN	NaN	NaN	NaN	NaN	NaN	NaN	NaN	NaN	NaN	NaN	NaN	NaN	NaN	NaN	NaN	NaN	NaN	NaN	NaN	NaN	NaN	NaN	NaN	NaN	NaN	NaN	NaN	NaN	NaN	NaN	NaN	NaN	NaN	NaN	NaN	NaN	NaN	NaN	NaN	NaN	NaN	NaN	NaN	NaN	NaN	NaN
0	738	743	727	734	746	753	735	789	752	814	819	848	880	891	893	957	946	939	908	912	938	955	985	1030	1033	1032	1054	1007	937	998	991	997	1011	948	1019	1069	987	1031	1023	994	982	974	941	973	934	953	935	910	867
360	333	343	346	348	364	362	361	400	380	373	415	407	418	450	458	457	450	458	467	469	492	484	335	117	117	116	92	99	89	101	98	95	113	99	93	95	96	103	111	95	94	85	107	94	87	92	103	101	91
361	407	410	399	414	399	409	436	446	432	412	423	410	422	407	429	320	99	94	91	95	89	102	98	97	84	83	96	86	86	89	96	92	93	96	94	102	96	104	111	105	95	104	107	114	113	114	114	112	110
362	1288	1241	1215	1172	1181	1184	1164	1122	1176	1140	1116	1116	1184	1222	1181	284	287	296	294	291	304	297	304	319	321	306	298	300	303	331	332	325	325	333	327	330	355	340	357	361	373	383	375	402	406	400	422	418	406
363	781	779	760	730	780	750	812	841	870	829	842	834	877	845	821	895	890	842	907	918	855	245	193	195	187	179	178	162	176	177	167	162	171	169	165	178	192	168	201	184	197	197	197	202	218	203	218	205	230
364	565	530	560	576	608	604	601	595	581	548	560	608	610	607	647	648	572	540	516	513	482	557	462	398	358	213	199	143	151	130	140	139	154	111	124	133	140	111	140	150	145	137	163	141	153	128	144	154	147
0	582	583	560	540	561	558	567	580	592	579	588	628	626	693	643	151	157	224	194	207	220	173	157	223	156	119	120	107	112	122	131	127	126	128	136	135	136	135	152	175	158	160	164	54	60	63	170	176	178
365	372	359	362	332	347	350	333	334	341	345	370	369	389	433	184	115	94	88	88	99	88	95	91	94	99	85	102	102	98	82	103	95	96	110	95	99	115	105	102	97	94	104	104	112	94	98	104	103	115
366	642	607	623	564	621	634	591	624	623	646	667	679	659	638	593	601	546	439	321	207	185	173	154	148	139	155	155	129	134	124	123	122	113	112	117	106	124	132	131	129	137	133	137	129	137	125	113	131	137
367	536	555	560	548	552	545	564	619	594	603	613	579	467	389	279	186	163	160	155	160	128	143	133	119	133	130	126	109	119	140	160	159	164	161	149	133	136	125	135	131	143	131	142	128	140	135	138	133	141
368	558	541	574	586	594	594	626	621	660	658	667	672	705	720	641	190	203	221	242	240	194	162	138	161	156	139	133	127	137	127	127	141	146	146	144	141	165	148	156	156	174	160	187	156	160	172	171	39	38
369	1402	1304	1260	1265	1291	1283	1276	1288	1359	1329	1254	1330	1324	1272	1299	1287	1228	333	359	322	326	301	310	314	314	324	316	313	317	305	309	320	313	318	318	319	338	329	329	345	326	325	320	343	354	350	348	360	342
370	506	508	517	510	522	535	560	568	573	603	611	598	615	572	637	697	705	619	312	290	157	148	133	134	139	131	124	122	108	106	117	121	115	117	114	120	135	107	113	118	109	115	124	127	135	129	118	115	112
371	667	669	676	661	686	720	700	710	706	718	727	738	793	768	796	719	583	240	164	160	139	132	138	121	125	146	131	132	154	143	152	153	174	155	166	151	136	150	147	165	140	144	152	147	151	144	144	146	153
0	1013	1044	1007	947	1012	1068	1022	994	1036	1070	1027	1029	1071	1042	1053	985	197	197	177	166	151	156	179	157	141	168	178	180	193	200	216	217	210	212	203	215	222	210	213	209	203	208	209	206	222	209	225	236	247
372	940	884	823	849	878	921	960	888	436	958	952	932	968	955	395	857	550	373	201	180	182	166	171	166	178	184	184	168	182	188	183	214	190	216	197	217	210	222	225	248	232	227	253	261	270	261	262	275	318
373	662	660	679	676	699	712	727	739	717	700	689	739	745	743	722	765	758	800	809	808	768	722	680	524	306	165	145	134	129	128	133	130	148	143	122	131	152	159	158	147	149	150	176	158	150	157	166	160	177
374	803	793	780	793	796	843	846	814	839	817	850	835	848	842	851	866	836	771	743	569	305	310	224	181	166	160	154	153	151	142	151	163	151	160	151	142	139	131	150	140	150	146	146	141	148	148	144	150	143
375	869	875	868	926	891	460	922	970	959	999	964	936	397	952	871	499	170	183	178	173	186	179	194	177	189	177	189	180	181	190	195	195	189	196	208	196	217	203	187	191	207	198	202	209	204	227	216	222	211
376	838	833	773	739	765	794	787	766	761	766	797	751	805	808	772	718	689	577	364	198	149	140	146	146	148	171	155	162	157	159	155	163	160	171	180	162	166	161	165	170	176	157	184	185	187	178	193	187	190
377	916	867	867	841	886	891	813	790	828	801	774	776	881	807	806	840	130	124	137	143	124	135	135	130	149	137	155	158	147	158	178	172	179	181	171	182	165	168	188	198	194	212	205	200	188	200	197	210	214
378	745	785	788	812	842	868	866	885	867	824	833	875	750	586	404	187	169	137	135	143	145	127	154	140	146	135	144	138	140	138	156	158	142	147	148	148	146	142	158	150	142	153	150	158	146	155	136	156	146
379	967	894	856	842	824	807	807	734	743	723	763	804	231	238	248	208	209	195	198	193	191	175	205	176	148	162	166	152	138	130	143	160	163	161	174	172	177	177	171	175	182	181	187	183	179	168	189	192	168
380	887	837	916	830	870	876	890	853	847	891	840	750	178	142	138	117	125	128	138	142	135	141	141	136	163	152	175	199	188	208	193	225	227	237	211	232	221	236	248	231	224	230	261	224	271	235	254	257	274
0	20	47	35	37	98	33	71	51	72	45	106	55	71	123	96	NaN	NaN	NaN	NaN	NaN	NaN	NaN	NaN	NaN	NaN	NaN	NaN	NaN	NaN	NaN	NaN	NaN	NaN	NaN	NaN	NaN	NaN	NaN	NaN	NaN	NaN	NaN	NaN	NaN	NaN	NaN	NaN	NaN	NaN
381	464	429	293	397	358	370	368	395	436	395	441	451	456	418	391	135	120	101	106	105	103	111	111	109	132	140	129	132	130	120	124	111	121	119	138	133	143	144	147	151	164	150	145	142	160	156	164	187	171
382	485	495	495	491	513	502	507	517	513	525	544	536	549	545	540	539	575	496	305	176	188	178	108	114	112	112	124	124	136	114	110	116	116	108	113	118	121	103	102	117	110	112	111	105	113	107	105	93	100
383	869	864	837	799	832	831	876	821	858	881	870	905	891	876	915	898	946	956	881	839	625	470	237	170	185	162	169	150	134	137	131	147	144	125	130	130	142	133	130	134	131	135	151	134	137	149	136	148	149
384	425	392	439	414	422	475	445	466	464	481	478	504	508	534	517	505	521	523	270	117	111	115	105	123	119	125	118	115	117	117	121	114	111	108	113	113	122	123	140	134	130	134	140	134	140	151	147	167	165
385	532	486	459	441	506	468	446	401	534	445	519	140	126	104	109	106	121	104	113	115	108	117	121	117	122	129	135	126	127	121	128	122	115	127	118	118	136	136	131	139	144	140	133	138	141	154	157	149	140
386	900	898	851	788	844	858	869	866	861	888	915	850	215	201	203	199	203	183	199	183	164	171	185	166	158	170	179	169	163	176	164	170	187	41	61	66	64	62	65	57	76	67	57	58	46	43	63	57	69
387	394	338	212	291	326	283	306	257	336	320	324	90	123	117	125	115	112	87	120	113	118	109	114	124	134	144	147	60	139	60	60	65	53	53	63	53	142	152	129	135	144	51	52	50	38	54	39	61	49
388	441	407	406	431	432	456	444	462	480	485	459	493	482	420	210	129	131	123	95	114	105	115	109	117	130	120	124	116	121	118	124	130	133	138	134	144	144	146	147	150	157	151	155	157	167	155	158	151	167
389	420	412	413	391	412	420	429	420	429	455	458	490	491	473	474	274	115	109	104	92	104	104	110	122	126	127	123	132	132	127	146	140	132	123	141	133	114	126	126	116	118	119	118	123	124	107	115	101	113
390	302	292	306	305	327	333	349	346	363	358	383	418	416	444	441	443	297	100	98	100	94	89	98	86	87	95	94	100	96	90	87	88	94	84	93	93	82	94	88	94	82	92	94	86	94	105	87	98	105
391	428	443	418	421	434	428	451	431	454	457	445	465	460	168	152	135	136	109	132	130	117	125	107	121	121	108	117	131	136	139	140	131	143	131	131	124	119	112	125	120	115	121	118	120	116	120	116	120	118
392	491	459	478	490	527	543	556	570	596	579	576	543	530	569	529	592	562	584	202	115	121	107	106	102	95	107	113	113	107	102	124	108	126	121	118	115	128	127	130	126	127	137	148	165	176	181	184	170	185
393	481	455	469	451	448	455	473	442	439	506	500	514	469	339	277	132	105	99	102	103	111	113	121	104	97	90	99	111	109	118	115	113	109	106	99	104	100	101	100	105	107	106	112	107	105	97	90	99	100
394	503	486	494	479	479	502	492	492	510	520	536	578	567	596	529	134	129	127	126	117	134	137	124	133	144	140	125	124	146	132	139	51	54	59	63	68	56	56	69	73	164	162	146	149	158	145	145	128	134
395	478	383	405	416	450	450	446	447	426	464	420	118	95	101	88	80	81	83	66	82	78	82	76	72	94	82	93	96	106	94	88	89	92	93	90	87	97	91	102	102	113	103	107	111	129	114	120	133	127
396	438	338	312	367	368	393	313	359	421	354	349	447	296	131	121	122	117	113	105	115	104	108	129	117	56	61	51	53	48	56	53	46	53	46	48	53	45	54	40	36	32	50	45	36	46	43	39	36	36
397	449	442	443	462	456	455	465	472	476	473	503	464	460	414	193	130	99	78	85	79	83	78	82	70	77	79	82	78	76	87	87	84	79	78	99	109	108	105	102	102	104	114	101	115	109	107	108	105	123
398	468	481	441	428	461	472	464	447	478	461	493	522	494	525	533	517	573	534	439	237	150	88	83	70	81	69	76	84	95	101	93	92	76	86	100	102	NaN	NaN	NaN	NaN	NaN	NaN	NaN	NaN	NaN	NaN	NaN	NaN	NaN
399	557	539	537	551	571	577	574	616	613	565	575	658	589	623	628	430	115	100	99	110	122	111	100	111	107	95	104	90	96	98	86	93	91	96	85	97	80	93	86	103	105	105	124	109	116	115	110	116	134
400	544	524	507	528	532	560	567	595	617	582	590	604	545	535	119	116	119	131	120	128	140	129	131	128	141	134	137	150	153	148	164	169	169	186	159	163	190	181	175	202	215	219	207	197	216	223	254	NaN	NaN
401	382	398	406	371	404	399	403	409	402	400	433	430	375	287	164	115	99	96	91	78	86	103	87	80	88	81	83	99	105	111	100	103	112	91	93	101	79	103	105	111	104	115	98	106	118	114	96	104	117
402	507	518	483	506	521	574	622	593	627	618	618	558	575	606	594	605	369	154	124	126	133	135	128	133	130	126	141	126	137	136	125	124	145	136	125	126	132	131	151	148	161	133	149	143	163	145	170	165	182
403	455	439	440	452	467	451	434	433	453	430	424	472	473	462	438	486	399	94	89	93	107	97	90	85	95	87	80	80	95	90	82	103	117	111	108	123	108	113	109	111	112	120	109	108	99	113	116	109	116
404	722	735	784	710	731	720	649	651	739	682	627	684	755	684	712	757	449	151	144	164	152	157	150	159	148	143	142	139	124	144	147	147	135	149	154	165	179	180	200	200	188	202	198	222	240	224	224	238	220
405	565	255	539	517	550	534	556	551	557	537	563	600	515	163	93	100	90	105	104	102	100	126	124	138	133	134	140	133	152	137	155	141	152	171	153	162	170	168	150	154	161	171	166	189	202	184	199	203	NaN
406	402	381	391	367	378	393	400	381	395	396	386	414	410	401	340	112	89	92	84	82	79	87	70	73	78	70	77	70	87	85	78	81	79	90	77	85	73	71	81	73	85	79	70	65	70	81	81	69	79
407	607	546	560	531	579	576	624	601	641	654	610	562	609	611	662	645	146	128	130	139	131	133	132	131	132	133	142	143	137	142	140	143	154	133	139	146	130	152	160	150	143	144	148	151	151	141	150	154	169
408	599	553	544	598	537	579	555	527	493	561	566	521	510	521	558	562	572	534	553	311	176	129	133	117	140	122	137	126	134	122	134	128	142	153	144	148	128	134	150	149	168	155	158	156	173	160	167	180	164
409	424	444	449	415	392	370	310	322	364	334	359	418	404	431	414	424	401	385	392	383	321	230	171	132	109	94	103	98	89	93	96	95	86	90	103	86	100	95	102	102	108	100	110	98	107	122	109	99	109
410	765	740	813	727	777	784	812	797	817	855	796	779	818	792	810	854	156	149	144	143	155	136	143	146	148	157	155	164	158	164	186	161	159	182	170	178	177	161	172	179	181	188	176	179	189	186	188	191	200
411	631	655	619	543	602	563	627	653	676	712	649	637	673	660	695	445	105	100	102	109	104	99	107	105	100	106	118	122	120	120	118	117	116	122	132	133	133	137	144	144	133	152	140	141	172	170	160	161	143
412	712	664	650	656	660	689	699	714	703	671	703	699	691	723	751	159	150	121	140	133	139	124	122	116	125	117	116	130	132	116	133	137	132	134	152	145	139	134	139	154	146	142	164	154	154	150	153	171	174
0	489	160	NaN	NaN	NaN	NaN	NaN	NaN	NaN	NaN	NaN	NaN	NaN	NaN	NaN	NaN	NaN	NaN	NaN	NaN	NaN	NaN	NaN	NaN	NaN	NaN	NaN	NaN	NaN	NaN	NaN	NaN	NaN	NaN	NaN	NaN	NaN	NaN	NaN	NaN	NaN	NaN	NaN	NaN	NaN	NaN	NaN	NaN	NaN
0	488	463	448	453	519	546	563	560	535	529	557	567	566	584	428	131	143	134	115	118	134	144	128	142	144	138	131	123	128	133	145	147	130	123	137	144	131	133	150	157	148	153	152	169	176	175	183	175	198
413	514	425	398	480	460	491	526	531	541	538	562	551	146	143	204	137	159	127	126	124	129	111	124	31	132	134	152	140	137	134	134	119	121	118	131	135	123	126	128	124	130	130	120	124	125	127	137	139	131
414	712	619	576	627	690	707	780	714	785	763	762	708	773	758	709	694	669	224	200	189	182	189	167	161	158	174	152	160	184	181	173	186	180	195	191	208	86	195	194	185	186	166	168	176	170	158	176	177	174
415	990	956	907	932	931	957	985	1004	1012	981	1017	1000	1009	435	959	874	517	395	345	296	194	193	180	161	161	176	177	175	174	181	186	181	215	186	196	190	233	213	219	246	215	237	236	226	243	228	238	257	236
416	1086	1109	473	1032	1073	1095	1097	1043	1022	985	1032	964	985	260	197	184	161	168	176	173	180	198	175	203	178	191	198	194	207	193	205	219	197	191	78	92	97	87	77	86	81	84	95	80	84	87	82	89	93
417	505	518	493	500	515	493	504	491	507	494	506	542	523	543	504	548	543	582	590	510	440	265	123	97	104	95	99	102	100	107	102	116	91	89	107	98	102	96	109	104	97	98	102	104	98	101	106	105	126
418	555	593	573	613	624	641	600	634	665	622	579	465	158	137	130	137	143	152	159	139	158	143	136	146	146	134	158	158	163	162	177	192	180	183	177	159	183	166	187	182	179	206	191	209	214	189	191	197	176
0	708	710	652	647	707	713	685	691	676	667	681	676	779	195	155	154	148	148	150	157	163	176	161	156	161	145	167	160	151	163	177	165	165	169	171	179	174	175	185	191	202	198	204	221	222	224	227	230	223
419	1040	1032	986	970	982	997	959	960	977	990	982	1019	1043	1059	1045	1054	992	946	865	771	618	481	343	240	214	201	196	190	219	208	207	198	209	217	202	214	219	224	221	227	218	216	221	229	238	214	225	242	238
420	759	711	764	729	766	879	801	753	794	746	762	795	781	804	777	794	775	779	617	512	318	170	135	164	151	149	153	154	142	142	150	164	194	206	184	187	193	223	201	203	228	226	209	210	238	218	222	233	230
421	590	578	561	624	656	635	631	668	717	708	720	734	733	638	215	142	144	146	146	137	127	121	107	123	108	114	107	132	120	117	121	140	137	137	140	134	144	135	137	136	129	124	126	130	134	135	133	127	131
0	1458	1491	1454	1477	1413	1093	323	298	283	291	315	338	364	303	284	273	282	321	288	283	303	309	324	356	360	348	393	408	397	422	411	467	417	407	444	410	428	449	440	449	434	440	413	472	471	445	420	469	444
422	611	605	555	487	518	514	540	558	585	553	564	545	551	574	589	576	589	531	466	418	392	356	281	210	171	134	118	118	115	122	116	107	114	112	108	117	112	110	96	120	123	106	115	115	114	119	130	123	120
423	889	918	903	902	921	902	929	936	973	934	940	912	901	932	1006	1017	909	821	862	706	561	379	303	282	253	211	232	230	220	224	230	218	231	218	226	233	251	254	254	258	274	263	252	291	295	139	144	154	123
424	1257	1259	1241	1193	1169	1153	1164	1236	1233	1218	1165	1189	1247	1209	1225	1293	1094	698	546	1222	622	280	251	231	236	223	241	249	236	237	246	251	241	269	237	274	266	264	241	281	265	267	268	288	261	292	289	271	302
425	1194	1198	1153	1132	1185	1161	1173	1173	1207	1204	1184	1172	1194	1208	1192	1223	1209	1199	1245	1263	1238	1262	1272	1273	1301	1240	1282	1242	1283	1286	1265	1280	1272	1264	1171	472	515	487	436	422	403	390	371	386	395	370	402	416	534
426	283	232	244	249	266	264	259	275	304	342	362	388	389	399	314	131	116	118	111	118	111	119	96	100	94	112	119	120	127	115	117	132	128	125	108	117	125	118	129	125	121	123	121	114	122	123	111	99	83
427	1078	1093	1060	1022	990	1039	990	1024	1007	1037	1048	1016	1059	1035	1023	307	352	365	339	316	301	213	203	205	208	198	203	207	204	198	213	211	210	224	215	199	211	220	240	226	216	213	214	220	238	231	229	243	246
0	160	162	166	172	171	165	179	180	171	171	212	104	212	151	153	139	132	117	22	29	33	28	32	29	28	28	36	45	56	52	55	63	70	75	60	80	69	66	81	69	62	67	71	78	76	75	73	73	76
428	326	331	335	336	355	363	386	391	397	392	394	127	113	112	112	116	100	103	94	115	105	97	91	100	97	94	100	94	99	102	106	107	103	108	101	100	94	95	102	110	95	94	104	104	104	95	93	102	93
429	354	376	360	370	378	381	356	363	377	414	403	412	419	453	452	453	456	465	481	166	107	100	99	103	94	94	90	93	95	98	98	97	91	107	104	100	97	109	102	104	108	114	118	116	109	105	122	133	126
430	615	588	613	554	586	614	609	592	623	580	638	658	688	691	651	686	675	164	154	149	151	156	148	159	167	159	152	162	160	159	143	141	150	163	142	155	162	151	161	175	181	177	161	177	193	182	190	191	192
0	1070	1198	1270	1175	1242	1137	1147	1142	1202	1223	1232	1183	1189	1206	1205	NaN	NaN	NaN	NaN	NaN	NaN	NaN	NaN	NaN	NaN	NaN	NaN	NaN	NaN	NaN	NaN	NaN	NaN	NaN	NaN	NaN	NaN	NaN	NaN	NaN	NaN	NaN	NaN	NaN	NaN	NaN	NaN	NaN	NaN
431	715	737	664	700	709	670	713	735	763	721	734	660	653	694	694	577	565	424	358	89	135	148	154	156	173	178	202	71	77	64	61	66	69	62	69	60	59	78	77	94	95	119	114	127	129	107	129	123	130
0	669	683	637	626	595	594	551	582	601	583	603	599	606	551	272	252	250	NaN	NaN	NaN	NaN	NaN	NaN	NaN	NaN	NaN	NaN	NaN	NaN	NaN	NaN	NaN	NaN	NaN	NaN	NaN	NaN	NaN	NaN	NaN	NaN	NaN	NaN	NaN	NaN	NaN	NaN	NaN	NaN
432	1151	1120	1143	1141	1145	1138	1133	1135	1143	1146	1148	1138	1193	1195	1185	1199	1200	1185	1212	1056	972	803	423	274	241	237	231	224	233	195	215	214	203	221	236	220	241	226	234	232	248	254	245	274	276	263	283	257	284
433	443	442	439	445	454	437	442	437	437	437	455	432	328	119	107	90	91	86	83	82	78	88	83	98	98	96	103	96	104	94	102	92	105	112	121	121	140	125	124	140	142	144	154	144	156	144	149	125	140
0	NaN	NaN	NaN	NaN	NaN	NaN	NaN	NaN	NaN	NaN	NaN	NaN	NaN	NaN	NaN	NaN	NaN	NaN	NaN	NaN	NaN	NaN	NaN	NaN	NaN	NaN	NaN	NaN	NaN	NaN	NaN	NaN	NaN	NaN	NaN	NaN	NaN	NaN	NaN	NaN	NaN	NaN	NaN	NaN	NaN	NaN	NaN	NaN	NaN
434	528	532	497	482	513	496	534	531	528	530	497	511	548	539	524	544	531	146	112	86	93	95	88	97	106	90	94	96	97	96	121	98	113	124	123	115	123	122	125	130	120	122	118	126	126	134	137	141	139
435	774	751	763	755	698	773	780	784	728	719	778	775	791	815	862	819	791	831	760	764	170	169	160	175	160	161	170	182	174	169	163	179	168	170	175	179	181	188	202	209	229	241	220	221	225	228	241	239	245
436	904	948	890	914	885	983	1062	1093	1148	1100	1115	1007	1019	1078	1134	1033	986	599	507	466	247	251	232	248	264	254	260	275	254	281	270	265	274	272	277	284	282	306	281	288	288	280	275	279	267	284	289	288	309
437	325	333	311	317	324	317	330	321	328	301	338	314	306	127	112	112	99	128	109	120	123	130	121	118	113	119	108	103	112	102	110	114	121	114	109	114	135	146	129	138	133	138	142	153	170	151	166	163	67
438	1208	1198	1149	1096	1122	1114	1163	486	1180	1179	1168	1194	1208	1231	1220	1249	1178	1276	1245	1240	1375	1327	1291	1279	1340	1320	1331	1374	1378	1364	1407	1376	1443	1472	1400	1342	402	371	362	333	309	316	310	311	291	273	278	284	275
439	290	312	316	305	302	317	288	298	318	295	333	341	317	128	116	92	84	98	106	101	100	101	100	106	118	97	95	94	87	98	103	85	96	105	82	92	97	105	88	107	100	95	100	106	101	109	109	113	112
440	564	539	536	497	497	508	548	537	557	576	564	519	607	564	558	591	167	124	125	119	130	114	122	120	128	114	107	113	115	128	111	111	117	122	125	125	121	124	128	137	133	135	142	157	157	145	141	157	145
0	NaN	NaN	NaN	NaN	NaN	NaN	NaN	NaN	NaN	NaN	NaN	NaN	NaN	NaN	NaN	NaN	NaN	NaN	NaN	NaN	NaN	NaN	NaN	NaN	NaN	NaN	NaN	NaN	NaN	NaN	NaN	NaN	NaN	NaN	NaN	NaN	NaN	NaN	NaN	NaN	NaN	NaN	NaN	NaN	NaN	NaN	NaN	NaN	NaN
441	1134	1141	1180	1036	1236	1193	1186	1105	1259	1218	1220	1246	1158	1155	920	755	237	280	291	275	296	303	283	300	286	269	260	231	267	242	255	265	265	260	266	296	257	278	273	303	302	288	283	309	286	279	273	289	271
0	90	99	147	149	144	72	NaN	NaN	NaN	NaN	NaN	NaN	NaN	NaN	NaN	NaN	NaN	NaN	NaN	NaN	NaN	NaN	NaN	NaN	NaN	NaN	NaN	NaN	NaN	NaN	NaN	NaN	NaN	NaN	NaN	NaN	NaN	NaN	NaN	NaN	NaN	NaN	NaN	NaN	NaN	NaN	NaN	NaN	NaN
442	871	776	800	813	884	903	889	905	882	890	897	858	831	834	847	849	802	790	770	298	218	187	181	175	191	157	186	195	203	185	201	202	180	187	191	178	184	169	197	191	221	220	241	210	233	205	216	220	217
443	304	297	308	302	322	285	288	281	305	341	330	324	349	298	295	254	287	341	257	262	245	221	185	162	125	90	100	112	109	108	107	104	109	115	99	105	94	118	120	119	126	122	114	120	113	121	112	140	149
0	247	252	210	208	219	200	220	234	238	258	255	260	251	248	235	73	60	77	90	72	77	80	74	81	85	69	71	65	75	82	77	78	69	65	63	64	71	91	42	40	51	26	28	36	38	43	83	84	104
0	84	95	108	266	336	292	16	339	154	142	71	165	119	NaN	NaN	NaN	NaN	NaN	NaN	NaN	NaN	NaN	NaN	NaN	NaN	NaN	NaN	NaN	NaN	NaN	NaN	NaN	NaN	NaN	NaN	NaN	NaN	NaN	NaN	NaN	NaN	NaN	NaN	NaN	NaN	NaN	NaN	NaN	NaN
0	697	690	667	690	617	621	603	619	570	579	584	576	573	165	119	112	109	113	124	131	115	135	128	134	141	134	157	155	157	142	156	176	169	170	158	157	176	52	144	162	149	170	168	172	149	152	160	154	152
0	173	136	NaN	NaN	NaN	NaN	NaN	NaN	NaN	NaN	NaN	NaN	NaN	NaN	NaN	NaN	NaN	NaN	NaN	NaN	NaN	NaN	NaN	NaN	NaN	NaN	NaN	NaN	NaN	NaN	NaN	NaN	NaN	NaN	NaN	NaN	NaN	NaN	NaN	NaN	NaN	NaN	NaN	NaN	NaN	NaN	NaN	NaN	NaN
444	888	1032	1109	1057	1135	1121	1053	1116	1185	1119	987	265	299	250	248	241	174	187	206	220	232	259	259	282	291	312	333	327	338	355	362	358	389	382	368	400	391	416	386	399	407	401	186	160	87	NaN	NaN	NaN	NaN
0	125	164	103	82	36	161	196	51	153	158	45	280	256	95	NaN	NaN	NaN	NaN	NaN	NaN	NaN	NaN	NaN	NaN	NaN	NaN	NaN	NaN	NaN	NaN	NaN	NaN	NaN	NaN	NaN	NaN	NaN	NaN	NaN	NaN	NaN	NaN	NaN	NaN	NaN	NaN	NaN	NaN	NaN
445	16	54	20	54	50	54	66	36	44	61	65	18	10	47	94	91	86	63	62	43	43	54	39	42	19	20	36	58	41	42	32	46	50	51	34	7	106	108	119	112	118	127	125	121	121	113	140	137	132
0	2	1	8	NaN	NaN	NaN	NaN	NaN	NaN	NaN	NaN	NaN	NaN	NaN	NaN	NaN	NaN	NaN	NaN	NaN	NaN	NaN	NaN	NaN	NaN	NaN	NaN	NaN	NaN	NaN	NaN	NaN	NaN	NaN	NaN	NaN	NaN	NaN	NaN	NaN	NaN	NaN	NaN	NaN	NaN	NaN	NaN	NaN	NaN
0	NaN	NaN	NaN	NaN	NaN	NaN	NaN	NaN	NaN	NaN	NaN	NaN	NaN	NaN	NaN	NaN	NaN	NaN	NaN	NaN	NaN	NaN	NaN	NaN	NaN	NaN	NaN	NaN	NaN	NaN	NaN	NaN	NaN	NaN	NaN	NaN	NaN	NaN	NaN	NaN	NaN	NaN	NaN	NaN	NaN	NaN	NaN	NaN	NaN
446	417	403	413	405	408	397	399	442	216	210	217	225	318	438	512	565	341	241	206	198	185	174	165	154	155	172	164	178	154	175	176	185	195	193	183	191	194	222	217	212	210	203	219	214	205	217	239	219	228
447	1095	992	1049	943	1047	1012	1027	1056	1141	1019	1031	794	808	472	195	198	190	211	222	210	203	196	211	209	231	213	208	227	239	237	253	276	285	279	300	316	301	322	311	330	319	317	298	156	362	193	NaN	NaN	NaN
0	576	563	567	578	568	598	601	614	612	593	602	557	585	554	549	575	554	533	536	540	566	616	588	602	647	650	671	705	675	686	689	699	696	660	683	677	700	644	659	682	670	675	674	675	687	666	713	707	734
0	187	114	161	130	216	182	289	109	103	125	154	169	225	243	NaN	NaN	NaN	NaN	NaN	NaN	NaN	NaN	NaN	NaN	NaN	NaN	NaN	NaN	NaN	NaN	NaN	NaN	NaN	NaN	NaN	NaN	NaN	NaN	NaN	NaN	NaN	NaN	NaN	NaN	NaN	NaN	NaN	NaN	NaN
0	NaN	NaN	NaN	NaN	NaN	NaN	NaN	NaN	NaN	NaN	NaN	NaN	NaN	NaN	NaN	NaN	NaN	NaN	NaN	NaN	NaN	NaN	NaN	NaN	NaN	NaN	NaN	NaN	NaN	NaN	NaN	NaN	NaN	NaN	NaN	NaN	NaN	NaN	NaN	NaN	NaN	NaN	NaN	NaN	NaN	NaN	NaN	NaN	NaN
0	NaN	NaN	NaN	NaN	NaN	NaN	NaN	NaN	NaN	NaN	NaN	NaN	NaN	NaN	NaN	NaN	NaN	NaN	NaN	NaN	NaN	NaN	NaN	NaN	NaN	NaN	NaN	NaN	NaN	NaN	NaN	NaN	NaN	NaN	NaN	NaN	NaN	NaN	NaN	NaN	NaN	NaN	NaN	NaN	NaN	NaN	NaN	NaN	NaN
0	NaN	NaN	NaN	NaN	NaN	NaN	NaN	NaN	NaN	NaN	NaN	NaN	NaN	NaN	NaN	NaN	NaN	NaN	NaN	NaN	NaN	NaN	NaN	NaN	NaN	NaN	NaN	NaN	NaN	NaN	NaN	NaN	NaN	NaN	NaN	NaN	NaN	NaN	NaN	NaN	NaN	NaN	NaN	NaN	NaN	NaN	NaN	NaN	NaN
0	75	181	53	99	259	141	187	209	255	197	271	65	270	334	70	NaN	NaN	NaN	NaN	NaN	NaN	NaN	NaN	NaN	NaN	NaN	NaN	NaN	NaN	NaN	NaN	NaN	NaN	NaN	NaN	NaN	NaN	NaN	NaN	NaN	NaN	NaN	NaN	NaN	NaN	NaN	NaN	NaN	NaN
0	438	429	432	157	429	401	420	374	414	403	412	433	446	426	432	443	395	426	438	469	467	485	518	459	471	451	469	490	485	522	541	537	508	511	497	515	507	520	511	538	542	522	513	212	165	174	159	163	167
0	1133	1057	916	831	1018	868	939	899	777	239	239	249	171	169	155	175	180	202	204	225	216	200	192	206	232	233	280	313	320	161	243	368	356	360	392	395	389	436	NaN	NaN	NaN	NaN	NaN	NaN	NaN	NaN	NaN	NaN	NaN
448	1448	1504	1456	1360	1419	1394	1345	1460	1412	1387	1353	1432	1383	1402	1441	1416	1440	1494	1158	903	425	360	332	315	300	304	291	298	286	262	279	295	298	294	310	301	332	317	315	310	322	332	311	304	326	322	321	336	327
449	705	433	402	401	384	367	386	387	399	417	205	232	217	224	225	233	196	183	177	178	174	175	170	162	168	188	187	198	189	194	197	197	195	201	189	182	185	191	190	198	181	190	202	201	202	205	197	209	227
0	302	406	504	493	469	439	437	514	535	647	673	594	596	609	561	628	608	201	178	170	174	168	167	177	184	153	162	214	220	223	233	234	238	214	237	220	230	237	234	262	251	242	273	267	261	291	262	97	NaN
450	790	786	790	818	842	815	820	880	918	874	869	853	836	863	821	872	835	200	163	173	186	163	175	184	172	183	180	187	173	168	198	187	200	208	211	209	215	196	232	221	225	225	233	229	246	246	259	249	274
451	681	751	679	657	712	738	787	778	770	740	733	805	734	797	692	756	747	643	158	172	163	175	167	158	180	186	176	166	171	169	169	177	174	186	195	200	198	206	216	208	235	224	225	212	216	207	202	213	225
452	1547	1550	1552	1488	1509	1567	1558	1530	1538	1541	1491	1504	1253	464	394	377	392	389	379	390	384	380	360	366	376	351	326	323	317	310	306	337	318	329	293	275	278	256	264	268	258	245	258	270	250	265	272	260	269
453	568	536	494	226	420	441	446	419	400	397	336	438	446	404	332	407	355	330	390	374	159	131	141	130	132	158	160	136	116	120	104	116	129	158	176	187	187	178	185	191	189	186	198	196	203	198	217	226	214
0	1691	1762	1686	1593	1563	1614	1646	1719	1750	1719	1655	1716	1625	1658	1597	628	NaN	NaN	NaN	NaN	NaN	NaN	NaN	NaN	NaN	NaN	NaN	NaN	NaN	NaN	NaN	NaN	NaN	NaN	NaN	NaN	NaN	NaN	NaN	NaN	NaN	NaN	NaN	NaN	NaN	NaN	NaN	NaN	NaN
0	730	702	676	648	646	658	630	620	571	578	600	402	651	639	594	619	597	541	191	171	184	181	195	187	189	188	186	193	201	196	212	203	198	209	215	216	225	238	211	207	212	198	201	204	192	188	214	193	193
0	NaN	NaN	NaN	NaN	NaN	NaN	NaN	NaN	NaN	NaN	NaN	NaN	NaN	NaN	NaN	NaN	NaN	NaN	NaN	NaN	NaN	NaN	NaN	NaN	NaN	NaN	NaN	NaN	NaN	NaN	NaN	NaN	NaN	NaN	NaN	NaN	NaN	NaN	NaN	NaN	NaN	NaN	NaN	NaN	NaN	NaN	NaN	NaN	NaN
0	1397	3489	3512	3255	3101	3286	3221	NaN	NaN	NaN	NaN	NaN	NaN	NaN	NaN	NaN	NaN	NaN	NaN	NaN	NaN	NaN	NaN	NaN	NaN	NaN	NaN	NaN	NaN	NaN	NaN	NaN	NaN	NaN	NaN	NaN	NaN	NaN	NaN	NaN	NaN	NaN	NaN	NaN	NaN	NaN	NaN	NaN	NaN
0	192	393	437	475	400	458	349	462	414	374	485	412	358	566	NaN	NaN	NaN	NaN	NaN	NaN	NaN	NaN	NaN	NaN	NaN	NaN	NaN	NaN	NaN	NaN	NaN	NaN	NaN	NaN	NaN	NaN	NaN	NaN	NaN	NaN	NaN	NaN	NaN	NaN	NaN	NaN	NaN	NaN	NaN
454	107	193	230	246	191	237	205	240	238	215	271	216	185	300	249	270	327	305	346	373	358	378	271	364	297	193	206	250	205	170	204	217	200	186	155	203	206	176	210	225	225	222	222	199	209	204	204	180	190
455	73	168	234	265	206	288	257	306	276	274	329	301	267	407	329	293	351	339	353	408	402	438	333	410	407	351	383	437	423	372	434	399	403	399	283	409	311	344	370	379	389	407	395	334	397	413	391	350	394
0	70	58	75	82	74	74	72	54	50	37	58	29	35	11	1	NaN	NaN	NaN	NaN	NaN	NaN	NaN	NaN	NaN	NaN	NaN	NaN	NaN	NaN	NaN	NaN	NaN	NaN	NaN	NaN	NaN	NaN	NaN	NaN	NaN	NaN	NaN	NaN	NaN	NaN	NaN	NaN	NaN	NaN
0	NaN	NaN	NaN	NaN	NaN	NaN	NaN	NaN	NaN	NaN	NaN	NaN	NaN	NaN	NaN	NaN	NaN	NaN	NaN	NaN	NaN	NaN	NaN	NaN	NaN	NaN	NaN	NaN	NaN	NaN	NaN	NaN	NaN	NaN	NaN	NaN	NaN	NaN	NaN	NaN	NaN	NaN	NaN	NaN	NaN	NaN	NaN	NaN	NaN
0	300	234	223	238	229	236	216	190	166	151	211	139	118	122	119	138	164	152	154	138	201	219	138	107	75	46	NaN	NaN	NaN	NaN	NaN	NaN	NaN	NaN	NaN	NaN	NaN	NaN	NaN	NaN	NaN	NaN	NaN	NaN	NaN	NaN	NaN	NaN	NaN
0	1743	1515	2843	1574	1511	2951	2832	3839	3655	3495	2399	3549	4550	2201	3613	2994	3645	3716	3885	3653	3405	1913	NaN	NaN	NaN	NaN	NaN	NaN	NaN	NaN	NaN	NaN	NaN	NaN	NaN	NaN	NaN	NaN	NaN	NaN	NaN	NaN	NaN	NaN	NaN	NaN	NaN	NaN	NaN
0	NaN	NaN	NaN	NaN	NaN	NaN	NaN	NaN	NaN	NaN	NaN	NaN	NaN	NaN	NaN	NaN	NaN	NaN	NaN	NaN	NaN	NaN	NaN	NaN	NaN	NaN	NaN	NaN	NaN	NaN	NaN	NaN	NaN	NaN	NaN	NaN	NaN	NaN	NaN	NaN	NaN	NaN	NaN	NaN	NaN	NaN	NaN	NaN	NaN
0	655	175	576	551	NaN	NaN	NaN	NaN	NaN	NaN	NaN	NaN	NaN	NaN	NaN	NaN	NaN	NaN	NaN	NaN	NaN	NaN	NaN	NaN	NaN	NaN	NaN	NaN	NaN	NaN	NaN	NaN	NaN	NaN	NaN	NaN	NaN	NaN	NaN	NaN	NaN	NaN	NaN	NaN	NaN	NaN	NaN	NaN	NaN
456	873	927	893	903	948	941	948	979	985	987	1020	990	1205	893	578	205	172	163	165	161	159	146	157	162	177	173	201	180	187	205	216	231	246	225	245	267	270	253	260	278	259	251	264	257	256	257	255	250	256
457	938	937	876	881	875	907	908	919	929	907	891	918	966	1011	1022	920	929	697	229	216	213	197	190	185	182	184	189	176	212	195	195	198	212	239	221	231	228	246	236	260	239	250	258	256	273	269	272	278	297
458	1055	815	926	958	899	993	955	1016	1080	606	1006	1043	1041	1137	680	1049	1059	863	778	617	427	315	279	266	NaN	NaN	NaN	NaN	NaN	NaN	NaN	NaN	NaN	NaN	NaN	NaN	NaN	NaN	NaN	NaN	NaN	NaN	NaN	NaN	NaN	NaN	NaN	NaN	NaN
0	1069	1867	487	1779	1708	442	NaN	NaN	NaN	NaN	NaN	NaN	NaN	NaN	NaN	NaN	NaN	NaN	NaN	NaN	NaN	NaN	NaN	NaN	NaN	NaN	NaN	NaN	NaN	NaN	NaN	NaN	NaN	NaN	NaN	NaN	NaN	NaN	NaN	NaN	NaN	NaN	NaN	NaN	NaN	NaN	NaN	NaN	NaN
459	1323	1385	1331	1249	1271	1256	1343	1316	1307	1294	1289	1347	1296	1425	1319	1130	723	273	215	206	181	186	201	191	216	212	214	206	218	207	216	229	226	216	222	221	214	201	209	218	227	234	226	232	251	261	244	245	250
460	963	961	974	952	966	981	969	996	983	1004	1006	985	1091	264	177	162	161	172	180	168	175	183	194	187	191	186	190	195	185	199	189	214	226	213	206	218	223	211	214	233	223	221	236	225	239	247	267	263	286
461	1152	1204	1139	1115	1144	1115	1191	1218	1223	1273	1211	1245	1260	1178	356	248	199	196	219	209	199	204	210	223	242	227	233	215	205	211	232	227	225	227	263	255	248	245	272	281	267	280	300	288	284	275	272	314	283
462	1139	1141	1130	1100	1097	1061	1058	1119	1079	1130	1180	1114	1105	1185	1218	1216	1229	1225	1211	1226	1142	997	205	205	203	210	212	217	224	217	238	229	239	242	225	256	235	242	234	246	260	252	236	269	276	282	278	256	271
0	4	NaN	NaN	NaN	NaN	NaN	NaN	NaN	NaN	NaN	NaN	NaN	NaN	NaN	NaN	NaN	NaN	NaN	NaN	NaN	NaN	NaN	NaN	NaN	NaN	NaN	NaN	NaN	NaN	NaN	NaN	NaN	NaN	NaN	NaN	NaN	NaN	NaN	NaN	NaN	NaN	NaN	NaN	NaN	NaN	NaN	NaN	NaN	NaN
0	NaN	NaN	NaN	NaN	NaN	NaN	NaN	NaN	NaN	NaN	NaN	NaN	NaN	NaN	NaN	NaN	NaN	NaN	NaN	NaN	NaN	NaN	NaN	NaN	NaN	NaN	NaN	NaN	NaN	NaN	NaN	NaN	NaN	NaN	NaN	NaN	NaN	NaN	NaN	NaN	NaN	NaN	NaN	NaN	NaN	NaN	NaN	NaN	NaN
0	NaN	NaN	NaN	NaN	NaN	NaN	NaN	NaN	NaN	NaN	NaN	NaN	NaN	NaN	NaN	NaN	NaN	NaN	NaN	NaN	NaN	NaN	NaN	NaN	NaN	NaN	NaN	NaN	NaN	NaN	NaN	NaN	NaN	NaN	NaN	NaN	NaN	NaN	NaN	NaN	NaN	NaN	NaN	NaN	NaN	NaN	NaN	NaN	NaN
0	NaN	NaN	NaN	NaN	NaN	NaN	NaN	NaN	NaN	NaN	NaN	NaN	NaN	NaN	NaN	NaN	NaN	NaN	NaN	NaN	NaN	NaN	NaN	NaN	NaN	NaN	NaN	NaN	NaN	NaN	NaN	NaN	NaN	NaN	NaN	NaN	NaN	NaN	NaN	NaN	NaN	NaN	NaN	NaN	NaN	NaN	NaN	NaN	NaN
463	842	845	820	791	803	856	840	864	861	874	855	899	1005	863	917	871	885	910	820	807	796	802	801	770	673	510	379	337	262	247	242	222	218	208	205	185	170	165	168	158	162	166	189	211	451	413	405	428	412
464	698	657	624	610	598	598	570	581	561	595	630	623	792	650	621	591	450	185	159	207	184	185	217	206	194	193	227	206	220	198	206	218	256	226	241	239	221	213	239	242	257	244	207	246	229	226	236	244	254
465	1026	1053	1081	995	1057	1042	1029	1125	1093	1185	987	1018	1053	1084	1108	1111	1066	984	999	929	855	735	431	180	190	178	189	183	191	208	196	216	216	215	224	235	218	229	223	236	246	233	237	217	232	233	236	243	251
466	838	900	842	880	840	864	911	866	837	813	893	862	888	855	859	869	822	220	196	210	219	208	215	220	225	228	238	254	261	255	247	248	91	243	245	239	236	230	236	251	258	264	256	249	260	271	294	295	289
467	892	455	1033	972	928	928	894	950	1061	896	967	935	965	986	1018	1075	1074	1171	1148	1101	990	652	339	232	219	211	216	207	234	228	227	215	222	223	216	222	209	220	220	243	227	239	240	248	236	266	247	234	255
468	795	810	829	797	853	877	851	856	883	878	871	848	947	908	945	827	373	175	176	191	178	187	191	185	200	185	188	186	191	195	178	184	188	188	190	202	191	181	191	193	189	195	201	209	223	198	190	203	191
469	788	820	761	765	797	836	831	847	853	834	856	848	924	906	855	869	867	858	848	834	826	803	803	779	787	759	762	715	602	508	456	319	253	225	188	189	192	170	177	188	183	176	141	NaN	NaN	NaN	NaN	NaN	NaN
470	394	410	431	464	505	501	519	525	532	543	533	548	549	547	354	240	175	173	156	141	144	143	151	141	147	147	146	161	143	142	158	141	154	154	165	158	148	146	140	154	152	148	154	148	172	163	166	179	184
471	697	682	641	668	655	689	669	689	694	672	714	730	787	775	808	816	761	743	621	379	189	160	160	156	146	140	150	163	164	157	167	156	183	184	175	182	190	182	176	179	175	167	183	181	168	190	177	175	171
472	732	765	639	756	762	768	683	797	785	806	802	799	773	774	808	778	174	168	168	164	176	185	193	201	208	186	206	201	200	206	205	199	208	207	215	220	226	222	230	234	233	238	224	228	230	245	249	232	239
473	519	521	561	569	566	618	607	611	625	626	640	638	658	663	666	678	731	716	717	694	672	649	606	600	511	452	248	222	165	157	167	168	185	58	59	52	57	71	63	67	70	65	73	78	169	165	162	181	173
474	876	933	840	900	841	890	865	896	906	876	855	891	852	812	850	847	878	882	779	366	187	202	204	188	214	198	209	218	209	212	219	226	222	235	227	249	237	241	247	237	219	224	214	213	231	220	232	221	227
475	1005	957	976	953	967	1007	950	936	967	934	951	988	1077	994	1074	1074	1068	1115	1169	1140	1213	951	541	181	188	179	185	173	172	176	165	168	184	177	176	191	210	201	197	196	214	228	207	221	224	224	237	235	238
0	1205	1169	1166	1214	1203	1147	1139	1167	1169	1192	1107	1126	1176	1199	1155	1213	1190	1221	1192	NaN	NaN	NaN	NaN	NaN	NaN	NaN	NaN	NaN	NaN	NaN	NaN	NaN	NaN	NaN	NaN	NaN	NaN	NaN	NaN	NaN	NaN	NaN	NaN	NaN	NaN	NaN	NaN	NaN	NaN
476	864	844	813	835	796	864	884	871	921	868	911	862	859	829	852	877	863	821	903	858	798	736	658	524	440	336	167	138	144	128	135	139	141	146	136	157	149	143	147	141	148	153	147	164	153	153	157	153	160
477	303	331	349	342	342	337	330	346	353	356	366	277	111	102	102	86	87	82	88	86	82	87	17	85	83	87	77	83	64	73	77	75	74	73	85	77	87	93	86	72	73	88	106	106	107	106	106	126	119
478	544	548	579	540	548	546	547	552	561	550	581	448	130	147	129	125	128	141	128	129	128	132	141	137	145	131	132	140	155	158	173	153	160	163	164	62	66	80	69	82	71	75	79	79	62	63	68	75	76
479	479	497	457	464	462	457	470	455	464	498	411	489	434	490	333	297	550	226	214	225	242	238	242	248	262	229	249	233	252	237	223	235	251	261	283	272	287	284	273	149	138	276	311	277	286	285	294	304	298
480	872	944	880	860	825	872	816	866	875	834	606	158	169	165	153	163	144	157	143	146	145	142	153	167	173	171	181	168	183	189	183	172	181	183	188	200	198	210	214	219	196	209	198	199	207	208	212	208	226
0	385	416	420	418	408	426	432	481	470	455	494	457	470	484	517	NaN	NaN	NaN	NaN	NaN	NaN	NaN	NaN	NaN	NaN	NaN	NaN	NaN	NaN	NaN	NaN	NaN	NaN	NaN	NaN	NaN	NaN	NaN	NaN	NaN	NaN	NaN	NaN	NaN	NaN	NaN	NaN	NaN	NaN
481	1046	985	972	996	981	1007	910	927	1007	1004	977	983	949	995	676	203	198	213	218	223	192	205	202	211	206	209	98	80	79	78	84	76	86	83	88	85	93	82	105	96	100	109	240	245	89	90	85	83	83
482	984	1015	997	915	940	1002	1006	1039	1056	994	968	338	225	229	192	180	182	196	192	204	215	205	207	210	205	213	202	215	200	199	182	193	190	196	186	201	193	194	201	214	192	204	182	205	202	187	195	179	195
483	565	532	549	495	493	473	438	452	434	447	441	447	480	519	551	523	307	93	92	86	79	87	85	82	88	84	88	92	97	100	89	100	106	104	92	101	100	100	109	129	131	139	113	120	123	118	127	134	143
484	967	961	881	889	908	951	973	924	933	950	1005	989	988	989	1009	955	992	995	1004	1040	968	915	828	722	590	474	241	179	150	158	170	157	165	148	144	163	166	153	172	183	180	160	174	183	203	235	204	227	208
0	1011	958	966	970	920	986	1040	1015	988	963	994	969	953	942	1034	1058	1051	974	969	759	437	206	163	146	153	156	156	156	182	186	179	183	203	187	185	201	204	215	191	173	185	207	197	222	228	229	220	244	239
485	677	703	647	686	662	730	712	717	734	734	761	670	724	723	733	796	754	789	731	206	220	180	151	160	144	148	150	149	143	146	144	137	140	137	123	136	133	135	136	127	136	126	128	132	137	143	130	138	144
486	605	572	534	560	555	567	580	596	590	616	610	590	566	552	505	106	90	112	113	105	111	111	110	100	113	112	118	103	106	116	110	119	115	121	111	119	133	136	141	127	143	142	147	157	153	156	157	147	152
0	169	96	82	61	55	63	60	65	64	NaN	NaN	NaN	NaN	NaN	NaN	NaN	NaN	NaN	NaN	NaN	NaN	NaN	NaN	NaN	NaN	NaN	NaN	NaN	NaN	NaN	NaN	NaN	NaN	NaN	NaN	NaN	NaN	NaN	NaN	NaN	NaN	NaN	NaN	NaN	NaN	NaN	NaN	NaN	NaN
487	1080	1084	1022	1051	1006	948	969	1079	1063	1039	1035	1040	1085	1057	191	191	186	192	186	166	186	172	192	177	197	112	94	190	183	197	183	185	178	190	179	204	208	236	221	248	245	246	209	239	239	226	222	246	242
488	858	845	787	764	754	803	728	829	788	796	808	800	723	144	138	146	144	155	153	151	160	153	150	154	164	155	148	146	162	171	158	167	173	162	174	186	194	184	200	186	201	199	191	183	188	189	194	205	200
489	267	268	295	315	310	310	343	351	329	342	320	300	308	97	65	67	61	62	66	67	65	76	78	77	75	69	66	61	72	66	72	64	83	86	88	91	92	81	84	77	98	114	122	126	129	111	117	126	118
0	980	944	910	914	884	919	918	903	931	913	968	934	876	907	980	965	986	1002	NaN	NaN	NaN	NaN	NaN	NaN	NaN	NaN	NaN	NaN	NaN	NaN	NaN	NaN	NaN	NaN	NaN	NaN	NaN	NaN	NaN	NaN	NaN	NaN	NaN	NaN	NaN	NaN	NaN	NaN	NaN
490	568	561	585	558	536	546	530	551	517	541	582	534	442	140	129	126	135	134	124	122	143	154	149	121	144	145	138	142	157	142	147	169	149	183	175	201	188	193	193	177	157	191	190	200	200	194	208	200	217
491	347	355	342	327	351	351	335	334	327	346	271	120	102	112	87	90	85	80	83	86	86	82	70	78	67	76	90	81	88	81	77	85	87	81	88	86	102	94	99	99	110	109	126	117	119	124	130	129	130
492	550	555	541	562	594	624	604	616	582	636	624	583	536	126	99	92	103	111	108	124	119	117	111	126	119	118	124	112	111	104	110	104	110	104	130	110	125	103	113	106	124	117	121	117	118	129	138	134	130
493	472	483	490	476	489	495	496	503	518	521	462	483	491	491	303	98	99	97	89	111	103	88	91	87	109	103	107	103	101	117	97	103	111	119	117	115	113	112	133	123	125	116	107	123	130	119	119	126	129
0	428	308	301	257	239	233	219	229	179	7	10	NaN	NaN	NaN	NaN	NaN	NaN	NaN	NaN	NaN	NaN	NaN	NaN	NaN	NaN	NaN	NaN	NaN	NaN	NaN	NaN	NaN	NaN	NaN	NaN	NaN	NaN	NaN	NaN	NaN	NaN	NaN	NaN	NaN	NaN	NaN	NaN	NaN	NaN
494	422	448	451	456	457	452	450	474	491	497	489	546	562	564	558	528	460	274	124	115	103	111	123	137	125	122	111	120	106	112	120	115	122	118	128	129	129	139	133	148	130	138	146	140	137	139	150	137	137
495	927	881	887	882	955	933	980	965	918	993	1097	1000	931	786	681	287	233	228	231	233	221	246	256	251	266	267	284	270	297	292	280	305	323	320	327	342	356	367	378	402	399	439	408	378	360	364	367	350	329
496	514	527	491	505	545	518	563	567	557	565	542	554	550	502	413	105	113	95	81	86	96	93	92	87	94	90	95	101	99	100	102	115	113	112	116	127	117	123	114	123	125	128	119	128	120	129	126	117	129
497	1228	1169	1159	1160	1185	1207	1200	1242	1197	1254	801	230	212	196	183	181	179	192	193	192	209	213	230	242	216	211	207	206	220	216	203	211	232	216	217	219	217	221	223	228	214	223	237	235	247	234	251	253	241
498	623	619	639	643	618	622	630	660	619	608	542	152	133	153	135	141	126	132	148	132	128	123	130	126	143	148	147	153	135	148	149	151	145	162	150	170	154	161	165	145	148	156	163	153	154	173	158	161	153
0	216	321	372	370	412	415	444	462	492	513	516	528	566	565	218	536	532	476	485	480	445	468	479	519	485	459	240	505	523	566	535	499	541	549	504	508	499	462	505	531	541	600	547	547	554	567	528	575	586
499	1162	1147	1173	1159	1195	1226	1174	1162	1096	1246	1223	1158	1191	1060	1172	345	338	235	224	231	239	266	277	295	307	320	315	305	320	306	301	126	130	147	151	162	156	171	189	182	177	196	187	197	210	207	210	247	NaN
500	545	548	560	546	567	563	558	531	540	551	552	556	559	558	557	564	591	407	118	104	106	102	100	97	93	89	85	102	104	100	104	104	108	109	106	111	106	107	114	104	100	116	96	100	89	92	94	94	98
501	1148	1104	1127	1079	1096	1119	1177	1186	1121	1116	1118	402	211	208	201	188	186	186	212	194	198	190	203	225	224	213	220	220	230	230	220	209	225	92	220	83	216	237	230	216	218	223	248	250	247	233	268	256	258
502	546	557	556	566	560	566	566	579	586	608	613	619	609	618	638	611	561	157	115	133	110	118	120	113	123	112	117	116	123	136	134	130	120	121	123	123	66	51	48	51	49	54	58	56	54	66	67	68	63
503	791	732	808	742	786	754	813	801	734	715	762	763	740	786	805	860	615	221	169	165	142	136	135	132	147	143	133	152	143	137	144	141	148	166	156	156	192	174	183	166	195	171	176	171	190	185	168	173	187
504	1310	1264	1296	1299	1282	1326	1328	1391	1309	1346	972	278	256	244	209	209	183	188	215	194	192	208	207	209	195	189	192	188	193	199	173	194	184	205	216	203	211	230	227	201	212	206	221	243	245	238	229	251	254
505	308	317	334	322	340	323	340	366	401	436	439	437	311	112	98	106	115	105	121	113	125	122	125	113	125	110	107	115	118	115	115	113	114	108	114	127	123	141	109	121	117	130	117	117	129	116	118	116	115
0	321	327	255	221	NaN	NaN	NaN	NaN	NaN	NaN	NaN	NaN	NaN	NaN	NaN	NaN	NaN	NaN	NaN	NaN	NaN	NaN	NaN	NaN	NaN	NaN	NaN	NaN	NaN	NaN	NaN	NaN	NaN	NaN	NaN	NaN	NaN	NaN	NaN	NaN	NaN	NaN	NaN	NaN	NaN	NaN	NaN	NaN	NaN
506	1038	991	1035	1041	1050	1165	1100	1141	1100	1108	1096	423	882	267	193	203	206	193	199	195	212	205	222	235	252	241	255	248	259	288	282	310	337	346	364	344	339	316	NaN	NaN	NaN	NaN	NaN	NaN	NaN	NaN	NaN	NaN	NaN
507	1124	1145	1118	1076	1059	1074	1097	1042	1045	1077	909	228	256	223	199	195	187	174	185	189	199	198	209	178	222	212	220	202	211	209	203	200	197	202	196	220	197	214	217	217	204	204	220	232	216	206	207	221	210
508	804	793	840	785	842	795	857	800	854	791	823	802	789	831	860	793	668	180	162	164	174	151	170	63	74	75	69	95	89	86	197	88	96	94	104	107	112	113	107	171	189	191	198	186	188	113	186	188	215
0	504	446	478	512	530	1065	504	618	470	560	258	451	974	902	364	255	212	223	216	215	208	228	77	79	70	72	61	56	55	NaN	NaN	NaN	NaN	NaN	NaN	NaN	NaN	NaN	NaN	NaN	NaN	NaN	NaN	NaN	NaN	NaN	NaN	NaN	NaN
509	574	677	634	594	589	539	567	596	601	546	638	604	605	593	629	667	687	708	692	539	330	286	170	171	163	193	174	164	169	161	149	149	155	147	142	132	141	138	143	149	158	154	153	138	140	152	148	157	150
0	670	690	701	671	699	698	718	707	696	681	709	678	693	694	709	689	727	741	295	744	719	646	219	165	156	150	140	137	142	145	143	150	154	140	149	151	143	144	147	154	148	161	158	158	158	165	169	179	175
510	783	759	776	724	701	727	732	765	749	809	764	777	814	832	850	789	917	798	810	778	766	773	794	243	208	185	169	183	205	211	212	210	199	225	217	206	205	211	203	199	217	204	203	207	208	192	196	197	214
0	796	759	739	772	371	NaN	NaN	NaN	NaN	NaN	NaN	NaN	NaN	NaN	NaN	NaN	NaN	NaN	NaN	NaN	NaN	NaN	NaN	NaN	NaN	NaN	NaN	NaN	NaN	NaN	NaN	NaN	NaN	NaN	NaN	NaN	NaN	NaN	NaN	NaN	NaN	NaN	NaN	NaN	NaN	NaN	NaN	NaN	NaN
0	745	794	781	799	749	780	786	823	843	745	790	813	174	187	142	124	139	142	152	143	144	144	148	149	141	140	147	128	137	155	164	152	150	146	134	164	170	172	170	183	215	226	212	218	215	227	223	244	273
511	722	754	719	755	750	758	828	805	808	850	787	828	790	810	814	637	448	259	151	142	110	133	127	136	135	128	134	142	151	152	163	133	151	147	150	137	142	156	169	172	159	186	175	201	185	204	184	177	214
512	806	803	811	826	836	765	802	820	778	803	837	758	747	787	809	189	159	155	143	162	149	134	145	135	139	128	135	149	177	153	173	155	175	193	158	158	167	166	183	169	200	176	182	179	182	175	185	188	198
513	751	691	678	729	713	705	715	700	739	690	729	732	764	730	154	151	138	143	139	141	141	150	130	161	150	152	157	146	161	166	191	171	163	193	183	190	212	222	198	195	210	206	221	200	196	206	192	214	192
0	736	707	679	714	691	711	696	729	722	709	723	739	748	758	745	791	763	786	694	706	689	195	170	180	158	158	156	157	159	135	153	139	132	148	159	139	153	134	159	145	150	140	160	171	156	139	147	159	157
514	698	728	741	782	776	779	802	860	795	796	809	820	814	809	762	659	385	141	137	154	129	136	123	133	131	139	137	134	125	141	151	154	162	158	148	163	155	157	166	163	198	175	184	194	194	200	187	199	235
515	746	725	749	725	736	774	288	765	736	795	286	760	397	741	708	650	174	156	155	130	127	152	139	173	137	150	151	148	167	148	155	141	148	160	153	147	155	149	149	146	157	151	159	150	158	177	181	184	196
516	793	817	802	808	822	833	818	836	860	849	804	770	785	842	878	873	860	465	254	255	233	171	182	175	171	162	155	151	156	147	148	158	158	152	156	135	165	152	152	151	156	153	157	165	167	169	172	188	196
517	526	540	518	553	549	577	603	614	614	612	609	612	610	566	430	265	131	106	109	108	82	91	81	108	109	101	112	107	110	103	104	104	105	106	105	119	122	113	106	123	126	115	120	127	119	119	121	116	143
518	865	845	824	855	834	790	885	879	849	833	854	798	176	142	147	143	122	134	126	128	132	131	129	142	146	147	150	142	147	149	161	165	156	172	172	168	175	170	166	162	168	177	169	185	175	186	172	199	179
519	1059	1139	1102	1059	1062	1048	1115	1048	1112	1145	1085	1097	1122	1086	1122	1023	957	866	418	260	251	209	173	173	194	196	205	204	214	195	197	215	200	216	211	197	211	233	263	275	275	274	261	269	251	250	247	230	260
520	476	474	495	472	505	471	488	498	493	488	501	504	535	584	421	343	216	166	145	131	122	127	133	144	116	142	141	145	137	140	158	107	132	134	141	124	137	128	132	129	136	119	144	136	147	135	133	128	151
521	878	930	919	939	941	955	994	978	937	906	935	891	859	199	217	213	198	185	188	167	182	181	190	175	175	178	198	177	200	201	196	198	215	198	220	223	250	253	257	243	249	271	251	275	257	266	263	263	267
522	467	441	464	466	448	465	444	459	449	472	492	492	483	259	227	161	125	114	102	113	124	114	112	117	111	120	123	118	122	128	127	136	130	123	144	138	145	146	145	142	129	136	158	147	139	156	157	141	158
523	814	835	790	814	770	805	827	822	847	811	819	858	211	213	219	154	167	159	171	165	170	161	176	164	160	154	175	197	195	183	201	189	182	200	184	186	175	163	195	190	189	173	181	192	184	199	181	193	195
524	730	779	708	758	704	716	712	697	735	706	738	672	654	678	657	680	722	723	759	709	711	705	698	707	627	573	474	381	314	240	181	180	170	171	170	161	163	169	166	176	163	162	174	200	197	193	190	197	187
525	971	946	964	865	898	878	826	754	801	886	860	481	243	337	361	343	355	330	321	253	240	247	224	236	213	217	199	171	192	173	183	184	190	180	200	203	192	214	217	200	230	217	208	205	234	204	210	209	221
526	812	780	854	919	829	841	877	933	926	903	831	106	116	107	102	92	94	92	96	96	115	107	97	99	112	106	122	104	125	122	123	122	139	160	174	175	175	182	161	176	166	157	178	148	179	162	151	163	184
527	426	419	443	429	438	435	437	445	456	464	461	486	483	520	483	516	516	499	375	131	96	104	90	96	80	80	81	90	100	101	93	97	94	95	75	79	82	77	81	82	89	102	110	97	93	94	84	90	100
528	696	684	660	664	687	698	709	720	709	689	699	726	804	781	588	133	151	135	142	141	156	142	145	137	149	143	152	152	166	158	162	153	168	179	177	180	190	177	199	219	208	214	204	220	227	227	226	224	195
0	372	399	425	408	472	507	559	585	603	600	587	757	892	781	780	705	673	686	766	782	719	716	671	626	571	467	350	227	181	173	164	168	167	161	171	158	168	168	177	176	163	170	174	177	185	171	177	186	181
0	1521	1521	1454	1443	1443	1454	1425	1472	1473	1490	1450	1477	1504	1531	1532	1457	1482	1504	1481	1481	1536	1529	1506	1521	1488	1440	1450	1487	1556	1511	1480	1500	1523	1576	1529	1531	1521	1551	1601	1573	1507	1515	1497	1538	1565	1540	1468	441	435
529	372	370	393	368	374	412	436	456	447	463	110	98	94	93	104	92	92	103	103	87	91	92	103	112	104	99	102	107	109	110	110	105	128	147	150	160	159	150	145	149	137	133	154	156	143	145	146	151	157
530	436	456	477	443	455	421	474	454	467	456	104	85	84	86	93	81	98	98	79	90	91	108	99	107	124	118	102	115	107	96	102	116	119	129	141	133	121	122	128	129	127	119	127	123	139	129	164	148	130
531	848	915	903	844	915	885	879	878	901	867	861	202	186	182	186	141	121	142	134	132	142	129	141	141	166	158	156	175	176	188	182	163	164	175	181	172	195	187	186	184	186	204	196	211	198	200	211	219	220
532	252	413	436	423	460	433	458	463	464	493	463	124	125	132	154	148	139	134	125	112	104	95	110	110	112	115	109	117	133	150	154	158	166	157	153	143	156	138	151	167	156	182	176	184	192	188	185	216	199
533	704	725	695	701	690	678	662	705	689	662	674	648	620	704	625	682	672	666	651	707	690	715	643	233	150	140	152	150	149	158	163	146	147	138	149	148	132	142	141	163	148	149	143	139	137	129	146	161	178
534	498	486	483	506	498	520	537	557	521	529	525	526	519	532	514	543	527	213	133	132	88	104	94	91	90	80	84	99	92	100	108	93	104	91	107	107	94	93	91	97	114	105	129	131	124	127	111	133	134
0	313	332	339	337	351	410	390	399	390	402	411	443	432	418	115	112	111	94	100	79	91	74	88	98	90	94	85	83	110	93	103	96	105	103	111	109	113	110	117	117	122	30	34	136	58	134	142	151	152
0	NaN	NaN	NaN	NaN	NaN	NaN	NaN	NaN	NaN	NaN	NaN	NaN	NaN	NaN	NaN	NaN	NaN	NaN	NaN	NaN	NaN	NaN	NaN	NaN	NaN	NaN	NaN	NaN	NaN	NaN	NaN	NaN	NaN	NaN	NaN	NaN	NaN	NaN	NaN	NaN	NaN	NaN	NaN	NaN	NaN	NaN	NaN	NaN	NaN
535	328	364	352	384	384	419	466	460	488	504	498	497	523	482	143	158	206	192	150	140	113	107	121	117	115	119	111	123	131	134	151	149	136	125	144	125	138	130	130	127	158	136	159	151	158	158	171	160	181
0	270	278	287	307	323	338	304	314	325	311	348	335	389	359	345	93	102	99	96	92	88	104	110	105	98	97	92	91	104	96	102	93	94	98	114	93	105	106	108	103	109	118	124	127	128	130	132	148	151
0	622	634	598	624	603	638	657	685	652	673	668	698	170	167	164	150	147	141	158	149	130	145	154	184	145	183	181	195	212	208	181	198	215	218	237	197	204	200	204	223	227	221	228	243	238	255	254	263	258
0	651	682	677	691	666	657	705	320	695	658	713	598	710	656	662	367	129	119	110	126	120	119	126	130	133	138	153	138	147	142	156	156	151	154	144	148	144	157	170	151	152	182	173	179	190	170	178	189	182
536	1494	1496	1500	1458	1377	1416	1388	1351	1414	1494	1433	1476	1436	1508	1501	1476	1523	1541	1591	1549	1543	1454	1301	1029	605	493	393	409	371	328	342	320	322	290	275	274	276	291	285	302	319	322	315	312	305	306	340	321	341
0	4426	4448	4124	3098	4621	4673	4199	1784	2773	1473	2065	1780	3300	1894	1992	2067	NaN	NaN	NaN	NaN	NaN	NaN	NaN	NaN	NaN	NaN	NaN	NaN	NaN	NaN	NaN	NaN	NaN	NaN	NaN	NaN	NaN	NaN	NaN	NaN	NaN	NaN	NaN	NaN	NaN	NaN	NaN	NaN	NaN
537	663	707	678	717	702	692	692	689	693	717	727	716	787	802	795	799	785	742	730	607	463	431	384	376	299	297	261	253	244	190	135	152	134	155	148	145	150	131	145	150	143	168	145	152	127	150	146	152	148
0	117	197	221	234	232	228	250	247	270	281	164	20	35	38	56	66	63	55	68	68	46	49	52	57	43	34	39	36	41	71	58	73	72	56	62	65	66	40	46	64	81	89	70	74	73	62	59	65	66
538	1565	1593	1580	1557	1530	1453	1451	1498	1499	1516	1521	1610	1652	1585	1628	1602	1632	1664	1694	1705	1675	1688	1717	1676	1739	1564	1613	1614	1629	1422	1088	741	622	497	439	327	290	272	289	309	298	311	298	304	299	299	295	310	307
539	566	565	580	623	603	643	632	677	654	631	641	640	641	639	627	632	598	561	473	142	118	93	98	93	100	108	102	100	105	105	115	116	114	110	124	116	120	119	118	122	125	116	125	117	117	109	117	118	133
540	679	650	630	660	648	666	641	670	644	659	641	709	706	659	473	181	145	147	171	150	154	145	152	163	155	167	154	155	160	150	174	153	173	153	159	170	156	145	141	160	147	160	158	152	145	144	155	157	161
541	720	733	717	699	731	737	748	757	747	757	717	766	773	752	768	751	787	692	177	177	161	162	155	153	162	163	178	168	176	178	172	176	177	182	193	168	183	180	168	172	183	173	179	191	187	187	199	200	196
542	449	473	470	464	502	510	500	511	530	526	546	516	299	108	116	104	97	96	94	91	96	116	94	114	121	106	108	116	35	110	105	119	111	129	123	125	111	113	114	110	112	120	133	132	121	122	113	122	118
543	1005	999	970	915	965	988	1005	1041	1004	1014	1015	959	971	971	981	883	188	179	176	177	161	172	191	188	189	174	189	194	203	206	220	217	226	211	215	210	215	202	211	223	243	220	243	234	240	238	256	297	279
544	1337	1412	1396	1391	1408	1397	1383	1394	1404	1398	1462	1428	1490	1462	1500	1499	1559	1540	1536	1557	1521	1579	1579	1607	1609	1567	1532	1594	1656	1523	1448	1408	1403	1308	1239	1024	878	676	613	563	526	490	440	452	429	378	328	307	290
545	561	546	563	569	555	611	577	573	555	584	537	597	643	619	549	228	165	150	125	123	137	123	123	144	150	161	145	150	143	149	156	149	147	150	133	136	150	139	161	155	147	139	151	146	123	133	139	138	130
0	596	621	615	609	591	586	572	567	593	585	610	547	447	487	502	478	451	506	491	505	480	506	497	513	504	522	466	508	527	506	525	517	515	512	527	521	553	532	506	528	536	534	548	542	532	538	532	564	582
546	762	764	746	745	740	779	770	762	755	765	281	211	210	213	183	192	49	54	45	48	49	58	52	66	61	NaN	NaN	NaN	NaN	NaN	NaN	NaN	NaN	NaN	NaN	NaN	NaN	NaN	NaN	NaN	NaN	NaN	NaN	NaN	NaN	NaN	NaN	NaN	NaN
547	344	386	391	387	406	389	401	435	465	444	505	452	456	457	432	122	108	96	84	109	100	101	88	93	77	82	85	81	92	89	87	83	97	109	112	116	133	113	116	123	122	104	110	101	105	100	103	103	89
548	772	751	760	710	728	695	706	680	701	707	740	744	720	576	168	125	118	132	122	118	137	157	153	150	149	145	136	145	161	157	138	162	153	160	168	158	164	172	169	169	166	175	160	174	194	178	181	177	179
549	573	596	581	588	587	566	535	570	564	560	555	571	596	616	584	587	582	575	588	576	531	490	482	480	353	284	204	147	139	131	133	115	125	115	110	117	117	114	104	108	110	111	121	117	113	113	105	101	114
550	808	837	707	760	688	756	661	693	662	688	689	591	422	424	371	400	391	446	440	497	450	438	431	403	424	407	450	488	515	533	547	233	270	245	271	262	286	268	285	250	571	541	564	522	527	498	515	531	501
0	768	741	740	766	823	798	829	829	843	925	917	NaN	NaN	NaN	NaN	NaN	NaN	NaN	NaN	NaN	NaN	NaN	NaN	NaN	NaN	NaN	NaN	NaN	NaN	NaN	NaN	NaN	NaN	NaN	NaN	NaN	NaN	NaN	NaN	NaN	NaN	NaN	NaN	NaN	NaN	NaN	NaN	NaN	NaN
0	3074	3060	3022	2610	2574	2914	3273	3930	4302	3050	5362	5782	4269	5904	2610	2571	5603	1590	1583	1622	NaN	NaN	NaN	NaN	NaN	NaN	NaN	NaN	NaN	NaN	NaN	NaN	NaN	NaN	NaN	NaN	NaN	NaN	NaN	NaN	NaN	NaN	NaN	NaN	NaN	NaN	NaN	NaN	NaN
551	904	952	906	880	900	830	858	894	873	907	900	925	876	865	825	777	480	183	153	155	150	138	150	148	174	165	174	175	219	226	222	187	183	178	154	164	152	162	172	171	170	181	166	173	186	192	200	186	193
552	786	756	812	814	772	766	773	801	785	785	793	768	715	509	169	144	138	136	130	129	134	136	147	159	166	156	161	165	168	165	159	166	182	174	186	173	183	185	194	197	209	213	213	209	224	226	212	214	222
553	1676	1712	1607	1695	1565	1568	1632	1604	1621	1554	1572	1590	1619	1510	599	426	379	385	359	368	356	359	333	350	357	356	343	321	318	341	319	307	288	276	292	306	308	302	316	327	311	297	302	308	325	315	153	140	140
0	NaN	NaN	NaN	NaN	NaN	NaN	NaN	NaN	NaN	NaN	NaN	NaN	NaN	NaN	NaN	NaN	NaN	NaN	NaN	NaN	NaN	NaN	NaN	NaN	NaN	NaN	NaN	NaN	NaN	NaN	NaN	NaN	NaN	NaN	NaN	NaN	NaN	NaN	NaN	NaN	NaN	NaN	NaN	NaN	NaN	NaN	NaN	NaN	NaN
554	1542	1477	1495	1505	1455	1477	1492	1476	1449	1466	1480	1423	1459	1469	1500	1422	499	402	366	364	374	358	358	368	357	349	339	341	346	348	327	324	327	337	334	318	327	330	329	333	311	307	317	289	294	297	310	314	301
555	722	795	804	771	777	776	759	797	792	790	674	263	125	128	134	134	143	134	136	133	130	134	131	138	131	134	124	142	150	144	151	144	143	143	160	158	153	152	156	169	154	166	166	163	155	181	180	181	181
0	956	948	971	961	986	960	1002	986	1015	1021	1043	1045	1023	1038	1120	1021	1133	1091	1054	1099	1144	1135	1217	1173	1192	1231	1189	903	253	233	207	218	213	215	211	227	226	224	214	206	222	225	229	248	249	233	244	238	245
556	914	951	887	918	901	940	887	942	970	1016	1005	1019	1031	990	1067	1032	973	1077	1129	481	860	305	254	244	235	233	240	238	251	235	229	231	223	245	245	233	237	233	250	250	266	256	264	252	260	243	267	255	265
557	802	817	790	771	802	808	802	789	834	808	788	780	808	828	788	727	685	646	194	151	149	130	152	153	158	149	160	169	156	160	148	161	166	165	178	172	163	170	158	177	192	178	177	197	189	191	197	186	201
558	381	400	386	436	429	435	495	441	502	501	452	463	473	473	239	100	120	113	124	113	112	98	108	96	106	108	85	100	109	111	121	115	119	121	117	124	128	118	93	103	105	92	92	88	101	92	92	97	94
559	360	350	346	356	349	346	360	378	362	370	361	349	367	373	430	474	381	330	154	89	77	94	96	97	99	110	107	82	99	104	106	96	101	111	109	111	101	108	105	108	107	117	118	124	115	125	132	148	142
560	560	543	525	546	522	567	556	562	541	543	529	537	546	599	572	562	569	569	574	566	467	378	156	161	135	126	107	93	90	85	104	135	105	142	123	133	97	116	100	113	94	95	107	94	91	100	93	103	115
561	805	843	818	808	812	808	802	767	773	773	747	358	139	141	158	148	148	148	136	139	148	159	169	156	145	137	144	150	150	147	148	138	145	150	148	154	161	148	182	170	155	169	176	200	188	187	203	181	170
562	335	342	357	344	357	354	342	365	382	388	395	395	434	418	350	93	110	109	96	116	102	106	125	113	114	117	99	113	119	101	119	104	117	117	114	117	123	108	110	106	118	130	115	110	120	108	117	114	115
563	605	620	595	630	560	588	606	593	629	613	627	638	601	620	623	639	662	638	657	681	634	692	704	671	710	656	626	707	581	657	616	590	579	563	549	512	489	460	336	293	149	160	141	138	135	135	145	151	166
564	693	749	756	771	773	826	803	866	848	844	837	748	802	806	794	838	942	860	868	786	635	517	384	296	231	182	145	155	163	161	163	157	150	143	159	155	156	143	156	155	158	159	171	159	168	169	176	169	162
565	700	707	697	700	708	673	713	705	748	728	715	690	752	733	678	667	662	660	155	174	145	146	137	154	146	148	133	143	145	156	150	150	180	155	164	169	155	163	169	173	175	165	162	160	144	165	154	169	162
566	878	1004	930	915	893	984	800	898	977	938	1069	960	991	1020	1011	1005	1033	1080	1045	1074	1091	1085	1091	1028	1147	1163	1180	1114	1031	995	969	875	799	682	586	348	237	200	206	200	194	203	192	202	209	208	207	217	211
567	1273	1268	1173	1218	1239	1276	1261	1332	1368	1336	1346	1332	1359	1385	1422	1363	1293	1289	1283	1168	1146	1092	1049	1072	981	914	842	698	660	496	477	436	423	437	420	411	426	412	444	429	442	303	295	270	275	319	329	293	286
0	668	692	646	677	684	663	664	667	289	275	NaN	NaN	NaN	NaN	NaN	NaN	NaN	NaN	NaN	NaN	NaN	NaN	NaN	NaN	NaN	NaN	NaN	NaN	NaN	NaN	NaN	NaN	NaN	NaN	NaN	NaN	NaN	NaN	NaN	NaN	NaN	NaN	NaN	NaN	NaN	NaN	NaN	NaN	NaN
568	361	352	370	367	360	379	377	401	390	405	409	430	461	418	325	187	182	170	107	90	81	81	77	90	81	86	77	86	91	86	85	89	109	95	83	80	85	83	75	73	86	87	87	74	86	86	98	92	92
569	389	372	376	366	383	379	379	405	415	421	388	408	372	416	307	151	153	155	152	225	168	155	206	214	169	153	128	NaN	NaN	NaN	NaN	NaN	NaN	NaN	NaN	NaN	NaN	NaN	NaN	NaN	NaN	NaN	NaN	NaN	NaN	NaN	NaN	NaN	NaN
570	679	696	667	672	676	702	724	703	737	722	518	145	148	134	116	123	131	133	133	139	148	126	136	137	151	141	151	155	158	149	165	155	149	161	158	155	173	166	177	158	158	177	183	181	174	185	163	189	191
571	494	492	520	489	505	496	506	535	529	551	548	521	550	552	573	585	562	550	587	568	534	442	319	340	238	199	129	105	108	126	113	135	114	108	107	98	103	98	94	101	100	109	100	114	106	118	111	110	107
572	1150	1171	1106	1112	1181	1185	1207	1198	1223	1235	1165	1037	546	198	198	181	174	183	186	192	185	185	191	197	206	206	195	209	214	197	196	192	193	202	197	213	197	208	200	202	209	216	205	208	207	250	219	240	245
573	685	713	728	708	738	730	728	774	845	808	785	721	707	747	618	380	208	177	165	182	167	160	159	159	154	145	143	141	149	127	161	138	152	150	133	147	140	131	145	135	141	137	137	152	147	148	160	158	159
574	841	770	839	796	781	786	841	790	825	840	606	189	200	141	141	163	160	132	150	150	159	147	143	159	148	152	150	159	150	147	167	146	162	153	172	172	190	174	184	181	191	191	204	195	189	207	182	207	194
575	798	742	739	761	747	745	763	780	739	775	788	799	793	760	774	779	765	817	779	822	795	806	808	816	773	171	151	171	136	122	125	137	132	144	128	146	146	139	135	163	132	124	134	127	126	119	117	130	121
576	1188	1170	1144	1135	1121	1101	1076	1083	1103	1057	289	265	283	184	185	177	156	114	105	148	151	164	193	192	191	172	192	181	193	183	159	164	185	180	184	180	176	172	179	191	169	172	185	177	192	200	220	219	233
0	812	793	767	773	767	807	776	843	822	864	836	870	847	873	868	844	889	830	880	943	939	899	1000	938	930	951	967	971	1007	933	831	332	220	195	188	178	180	189	183	169	170	177	180	198	182	189	195	195	199
577	367	385	399	419	407	425	437	445	440	452	438	484	297	144	120	89	95	121	139	139	179	169	121	113	117	121	121	109	108	100	109	125	115	128	146	156	152	165	151	175	176	180	163	154	99	119	90	95	128
578	920	987	991	353	955	952	994	974	995	957	575	254	225	201	211	187	191	193	184	180	179	173	175	188	193	216	207	227	228	204	216	216	221	231	246	236	237	224	222	257	272	254	262	249	267	293	272	303	293
579	1121	1082	1050	1110	1096	1116	1114	1164	1146	1114	1124	1121	1142	1112	1161	1155	1213	1212	1178	1198	1139	1142	1000	672	221	211	216	226	231	196	218	197	218	229	198	212	230	245	213	235	243	253	245	284	297	338	317	313	291
580	1070	1044	1021	1053	1070	1074	1074	1083	1069	1037	991	903	265	228	209	205	207	201	183	183	171	189	211	66	75	222	237	247	113	111	104	115	256	260	119	258	261	120	117	135	254	280	290	290	288	294	291	330	304
581	631	593	564	592	548	585	540	560	633	590	607	645	592	603	642	573	639	613	628	666	703	666	689	668	633	596	509	423	328	191	138	104	115	109	114	131	115	120	115	120	126	117	133	130	126	139	131	127	144
0	900	962	830	882	902	919	938	995	1031	937	934	995	984	1008	1022	995	981	922	178	153	152	156	169	155	174	164	166	166	173	167	155	156	180	180	181	176	191	197	204	217	219	200	207	202	196	199	198	200	193
582	981	1022	973	985	1038	1009	1028	1070	1097	1045	1062	1076	1103	1061	1134	1113	1030	1135	1131	1129	1155	1160	1136	1090	1033	1003	989	848	750	693	557	386	242	255	241	229	244	216	233	248	223	226	266	253	241	253	266	287	292
583	1025	1030	1019	1018	966	967	966	1028	985	991	978	1028	1076	1072	1103	1096	1128	1163	1189	1232	1171	1151	1227	1209	1252	1272	1231	1251	1269	1245	1185	1228	1245	1230	1249	1284	1216	1180	1156	1171	636	343	342	335	329	334	352	327	343
0	735	722	733	767	706	735	702	713	727	736	718	707	718	751	703	701	695	556	220	196	163	138	120	118	126	112	115	109	120	124	108	108	139	133	125	123	127	128	125	128	133	129	130	120	123	144	133	139	142
584	589	646	584	604	623	662	642	728	779	688	694	692	673	692	746	650	695	715	719	635	444	262	244	203	124	110	111	111	126	114	118	118	129	125	134	145	134	130	134	146	143	139	147	145	168	157	157	159	162
585	849	847	770	806	807	794	823	833	854	845	802	879	917	853	914	924	915	982	1054	986	1083	1060	1073	1049	1048	978	963	888	615	299	225	177	187	190	200	207	201	189	194	193	204	192	189	186	203	212	190	205	209
0	879	954	907	915	926	960	963	1032	1053	1003	939	1040	499	1068	1055	1148	1083	1138	1081	1105	1138	1018	548	388	297	262	230	236	219	210	237	228	242	246	261	245	242	227	231	254	245	243	261	259	242	262	252	264	271
586	639	602	619	586	641	661	575	630	608	633	650	607	581	612	559	552	595	555	289	128	104	116	100	103	113	113	114	110	101	118	103	121	119	119	119	132	128	129	122	139	126	135	144	143	137	143	153	134	129
587	576	544	526	524	532	596	539	585	602	579	585	542	554	139	116	121	117	108	113	116	103	105	115	121	132	136	42	42	58	63	95	78	66	85	82	87	91	98	88	87	89	86	94	86	87	81	98	91	88
588	851	892	874	937	959	950	1018	1021	1050	1005	1053	1052	1031	561	1106	1060	1054	1095	1135	1148	1043	1035	883	784	645	478	282	258	225	230	221	223	226	215	212	223	230	232	243	248	243	249	252	267	260	253	244	269	259
0	694	724	688	740	691	741	739	762	772	752	795	787	767	858	848	871	805	249	179	191	199	165	178	190	162	176	166	197	195	180	177	188	190	187	197	188	193	183	190	188	191	202	196	201	199	207	203	212	221
589	797	844	805	816	860	883	891	924	948	933	903	985	955	1015	1142	1054	1083	1016	796	286	191	200	191	179	182	192	175	187	162	157	144	145	138	157	147	153	148	149	163	161	132	147	152	151	145	144	172	165	178
590	758	839	768	851	907	848	930	988	1011	1000	958	1047	1070	1091	1163	1248	1187	1233	1283	1204	1244	1295	1303	1261	1288	1218	900	249	198	208	187	175	172	195	179	193	177	178	194	199	195	214	193	213	188	196	207	223	196
591	998	968	948	956	950	974	949	982	965	973	555	233	231	235	227	220	223	224	225	225	215	218	225	228	232	234	211	207	219	220	214	225	221	237	244	236	247	242	267	253	264	243	275	274	299	267	271	289	271
0	621	604	606	602	576	601	623	653	696	713	712	230	210	203	189	201	200	210	212	211	226	210	208	216	214	245	241	231	213	227	226	218	228	224	234	235	214	210	228	215	205	238	215	230	220	212	223	236	211
592	549	546	572	553	537	563	569	556	566	551	542	574	576	216	596	606	630	628	220	171	184	175	163	166	166	156	165	146	156	139	135	152	163	142	137	141	136	138	122	146	136	138	133	136	150	138	148	135	132
593	606	613	633	624	640	623	618	614	605	614	614	655	678	692	636	618	595	150	166	153	163	141	153	143	147	144	146	166	153	149	152	154	170	161	161	155	156	170	160	157	151	164	166	163	163	175	152	161	144
0	303	199	172	156	130	128	103	90	79	72	73	69	36	34	36	31	NaN	NaN	NaN	NaN	NaN	NaN	NaN	NaN	NaN	NaN	NaN	NaN	NaN	NaN	NaN	NaN	NaN	NaN	NaN	NaN	NaN	NaN	NaN	NaN	NaN	NaN	NaN	NaN	NaN	NaN	NaN	NaN	NaN
594	680	652	667	679	677	688	686	690	712	730	711	697	729	747	752	711	747	782	754	764	652	618	567	467	384	338	340	324	316	284	268	206	201	210	210	203	193	167	182	166	187	183	170	182	188	192	190	173	185
595	296	325	316	286	372	382	492	473	557	444	442	549	524	218	171	167	167	171	168	164	160	149	145	142	126	154	133	150	119	123	145	132	133	136	150	137	150	138	125	144	138	137	137	131	118	137	145	160	139
596	495	496	429	474	512	467	539	575	531	553	560	545	213	151	145	127	133	128	119	122	111	106	114	125	112	122	110	134	137	130	142	139	115	119	142	140	136	140	126	127	144	130	141	131	144	153	138	153	151
597	350	410	374	330	403	351	385	370	380	328	328	354	398	419	335	691	564	408	93	138	146	133	149	122	110	96	105	117	95	292	273	280	272	268	290	288	270	273	294	268	287	276	301	298	290	273	296	292	289
0	NaN	NaN	NaN	NaN	NaN	NaN	NaN	NaN	NaN	NaN	NaN	NaN	NaN	NaN	NaN	NaN	NaN	NaN	NaN	NaN	NaN	NaN	NaN	NaN	NaN	NaN	NaN	NaN	NaN	NaN	NaN	NaN	NaN	NaN	NaN	NaN	NaN	NaN	NaN	NaN	NaN	NaN	NaN	NaN	NaN	NaN	NaN	NaN	NaN
598	533	554	477	508	518	549	537	578	549	520	561	542	545	541	587	566	560	525	509	522	543	599	564	550	263	126	114	120	119	117	131	131	119	114	123	116	112	122	131	115	110	103	122	115	99	109	105	108	96
599	470	512	515	541	477	498	482	511	524	514	496	550	471	154	154	140	134	141	131	119	114	113	100	91	91	82	80	82	96	91	95	101	104	93	98	108	104	104	87	98	93	94	105	95	116	106	102	100	98
0	559	533	532	547	497	502	479	569	508	537	506	467	591	478	NaN	NaN	NaN	NaN	NaN	NaN	NaN	NaN	NaN	NaN	NaN	NaN	NaN	NaN	NaN	NaN	NaN	NaN	NaN	NaN	NaN	NaN	NaN	NaN	NaN	NaN	NaN	NaN	NaN	NaN	NaN	NaN	NaN	NaN	NaN
600	675	700	750	715	685	717	774	765	747	822	837	824	781	650	265	218	195	200	160	171	166	153	168	184	182	186	191	179	172	179	165	179	168	179	177	185	168	155	163	193	179	180	181	176	194	180	168	186	194
601	525	525	532	522	523	552	572	551	575	585	587	618	597	593	556	410	393	176	177	167	146	143	132	130	142	138	149	139	133	122	130	132	131	144	147	150	147	135	151	146	165	155	161	166	152	158	162	183	172
602	370	396	426	429	420	410	495	453	508	482	484	490	208	250	200	162	159	165	147	117	96	97	94	97	105	92	75	71	69	75	95	88	107	99	102	93	98	94	95	92	95	109	106	102	95	102	114	115	114
603	1476	1433	1453	1456	1474	1455	1467	1515	1505	1528	1508	1617	1633	1614	1657	1579	1564	1538	1459	1234	543	361	338	324	345	360	327	321	326	319	325	327	310	331	352	351	334	312	358	358	351	345	355	194	181	165	172	186	177
604	1864	1822	1910	1780	1805	1839	1842	1858	1884	1871	1877	1915	1898	1943	1882	1883	1897	2033	2018	2066	1708	464	421	413	394	350	386	376	380	385	372	394	384	370	380	400	389	405	394	415	406	412	400	410	403	416	433	425	432
605	983	972	997	971	1023	1019	1046	1037	1049	1027	1042	1024	1003	1025	1065	1066	1100	1104	1086	1130	1198	1177	1041	675	290	214	203	212	224	217	198	220	199	196	198	207	196	218	228	219	223	226	225	221	221	220	229	217	216
606	779	814	832	789	751	781	819	885	926	977	909	994	982	1009	1050	1005	1019	1039	1051	1057	231	281	280	292	269	238	243	224	239	275	284	240	241	261	231	268	257	247	268	160	173	140	141	137	126	259	112	137	150
0	NaN	NaN	NaN	NaN	NaN	NaN	NaN	NaN	NaN	NaN	NaN	NaN	NaN	NaN	NaN	NaN	NaN	NaN	NaN	NaN	NaN	NaN	NaN	NaN	NaN	NaN	NaN	NaN	NaN	NaN	NaN	NaN	NaN	NaN	NaN	NaN	NaN	NaN	NaN	NaN	NaN	NaN	NaN	NaN	NaN	NaN	NaN	NaN	NaN
0	586	647	611	531	541	513	550	616	640	668	617	655	418	286	279	282	221	210	77	NaN	NaN	NaN	NaN	NaN	NaN	NaN	NaN	NaN	NaN	NaN	NaN	NaN	NaN	NaN	NaN	NaN	NaN	NaN	NaN	NaN	NaN	NaN	NaN	NaN	NaN	NaN	NaN	NaN	NaN
607	341	450	336	323	373	380	416	455	452	472	430	506	525	515	475	284	209	197	184	207	158	141	164	144	144	134	162	144	131	56	89	170	180	165	144	172	187	161	167	205	190	186	204	199	190	179	165	215	220
608	384	455	412	400	429	421	429	494	533	539	484	568	598	580	593	574	564	546	571	661	502	485	566	503	235	84	130	108	93	142	159	142	157	140	122	144	147	123	135	160	143	135	125	138	158	130	165	211	236
[truncated: 215 more columns]
