# Supplementary material for: Fractional killing arises from cell-to-cell variability in overcoming a caspase activity threshold
Source: Mol Syst Biol. 2015 May 7;11(5):803. doi: 10.15252/msb.20145584 (PMC4461398; doi:10.15252/msb.20145584)
Supplement: Supplementary file 3 [file msb0011-0803-sd3.zip › All_data/051_TRAIL (500 ngml) + ABT-263 (10 uM)_2/raw_edge.tsv]

Cell # (0 for discarded)	T=5min	T=10min	T=15min	T=20min	T=25min	T=30min	T=35min	T=40min	T=45min	T=50min	T=55min	T=60min	T=65min	T=70min	T=75min	T=80min	T=85min	T=90min	T=95min	T=100min	T=105min	T=110min	T=115min	T=120min	T=125min	T=130min	T=135min	T=140min	T=145min	T=150min	T=155min	T=160min	T=165min	T=170min	T=175min	T=180min	T=185min	T=190min	T=195min	T=200min	T=205min	T=210min	T=215min	T=220min	T=225min	T=230min	T=235min	T=240min	T=245min
1	184.6	174.8	215.7	157.3	169.6	186.5	191.5	200.4	197	193.7	155.9	182.4	143.2	180.8	180	200.9	204	227.1	176.7	172.4	182.5	181	242.4	270.9	308.4	336.6	300.8	320.4	478.1	363.8	705.9	746	780.3	683.8	752.8	773.2	836.2	807.8	763	851	808.7	859.8	962.3	961	968	919.7	1015	956.9	913.6
0	NaN	NaN	NaN	NaN	NaN	NaN	NaN	NaN	NaN	NaN	NaN	NaN	NaN	NaN	NaN	NaN	NaN	NaN	NaN	NaN	NaN	NaN	NaN	NaN	NaN	NaN	NaN	NaN	NaN	NaN	NaN	NaN	NaN	NaN	NaN	NaN	NaN	NaN	NaN	NaN	NaN	NaN	NaN	NaN	NaN	NaN	NaN	NaN	NaN
0	149.8	141.3	178.2	145.6	115.2	134.2	140.1	153.1	185.4	146.3	127.8	119.7	143.6	159.9	NaN	NaN	NaN	NaN	NaN	NaN	NaN	NaN	NaN	NaN	NaN	NaN	NaN	NaN	NaN	NaN	NaN	NaN	NaN	NaN	NaN	NaN	NaN	NaN	NaN	NaN	NaN	NaN	NaN	NaN	NaN	NaN	NaN	NaN	NaN
0	181.4	143.7	145.1	218.4	116.4	183.8	155.8	143.9	115	141.6	149.7	143.6	910.4	854.6	NaN	NaN	NaN	NaN	NaN	NaN	NaN	NaN	NaN	NaN	NaN	NaN	NaN	NaN	NaN	NaN	NaN	NaN	NaN	NaN	NaN	NaN	NaN	NaN	NaN	NaN	NaN	NaN	NaN	NaN	NaN	NaN	NaN	NaN	NaN
2	256.8	238.9	222.4	219	181.8	238	243.8	210.1	221.5	211.1	189.3	182.6	210.6	304.7	320.2	756.6	964.3	886.5	1143	1113	1263	1354	1312	1059	1181	1497	1528	1397	1409	1511	1509	1489	1637	1580	1452	1488	1605	1532	1464	1585	1585	1560	1542	1774	1842	1684	1619	1395	1332
3	144.6	166.5	137.1	150.5	169.5	159	160.8	142.3	177.6	138.7	148.1	152.7	154.3	135.4	163.2	152.2	147.4	189	243.2	627.6	1342	2407	2144	2458	2454	2311	2671	2259	2369	2507	2686	2491	2335	2588	2328	2308	1924	1820	1801	1624	1786	1666	1643	1706	1896	1825	1645	1659	1186
0	108.4	125.2	105.7	102.4	121	146.7	137	102.7	101.5	107.5	132	92.5	70	142.3	100.5	171.5	108.6	NaN	NaN	NaN	NaN	NaN	NaN	NaN	NaN	NaN	NaN	NaN	NaN	NaN	NaN	NaN	NaN	NaN	NaN	NaN	NaN	NaN	NaN	NaN	NaN	NaN	NaN	NaN	NaN	NaN	NaN	NaN	NaN
4	125.7	109.5	103.4	119.1	145.8	123.9	101.2	125.9	117.9	121.5	127.8	147.5	107	118.1	283.7	413.2	460.5	500.6	456	487.6	547.7	590.6	523.6	518	720.7	631.2	652	605	715.5	766.2	674.2	761.7	696.4	686.9	715	714.9	730.7	667.4	736.4	704.9	696.4	629	722.5	737.6	721.3	603	603.4	691.6	614.4
0	154.7	193.6	166.7	140.7	184.6	164.6	151.5	170	161	150.9	167.6	200.6	173.9	333.8	NaN	NaN	NaN	NaN	NaN	NaN	NaN	NaN	NaN	NaN	NaN	NaN	NaN	NaN	NaN	NaN	NaN	NaN	NaN	NaN	NaN	NaN	NaN	NaN	NaN	NaN	NaN	NaN	NaN	NaN	NaN	NaN	NaN	NaN	NaN
0	101.5	134.8	96.25	106	106.5	89.28	133.5	NaN	NaN	NaN	NaN	NaN	NaN	NaN	NaN	NaN	NaN	NaN	NaN	NaN	NaN	NaN	NaN	NaN	NaN	NaN	NaN	NaN	NaN	NaN	NaN	NaN	NaN	NaN	NaN	NaN	NaN	NaN	NaN	NaN	NaN	NaN	NaN	NaN	NaN	NaN	NaN	NaN	NaN
5	244.1	221	252	267	251.9	245.9	229.5	308.5	218.5	222.7	212.3	216.5	291.2	190	250.8	267.6	274.1	293.1	464.6	1594	1754	1628	1554	1636	1412	1367	1494	1627	1524	1540	1499	1490	1496	1554	1575	1508	1797	1568	1659	1484	1366	1258	1260	1085	1214	1100	1052	1028	1151
0	NaN	NaN	NaN	NaN	NaN	NaN	NaN	NaN	NaN	NaN	NaN	NaN	NaN	NaN	NaN	NaN	NaN	NaN	NaN	NaN	NaN	NaN	NaN	NaN	NaN	NaN	NaN	NaN	NaN	NaN	NaN	NaN	NaN	NaN	NaN	NaN	NaN	NaN	NaN	NaN	NaN	NaN	NaN	NaN	NaN	NaN	NaN	NaN	NaN
0	212.1	136.4	174.3	183.4	164.8	183	152.1	169.6	156.7	135.8	148.8	NaN	NaN	NaN	NaN	NaN	NaN	NaN	NaN	NaN	NaN	NaN	NaN	NaN	NaN	NaN	NaN	NaN	NaN	NaN	NaN	NaN	NaN	NaN	NaN	NaN	NaN	NaN	NaN	NaN	NaN	NaN	NaN	NaN	NaN	NaN	NaN	NaN	NaN
6	127.1	153.4	149.5	134	140	131	133.9	144.5	172.6	144.3	175.1	143.6	129.8	121.5	152.5	121.5	271.7	551.9	632.7	651.2	747.6	861.9	878	832.4	812.8	686.1	631.4	553.2	585.4	635.2	586.3	594.5	588.3	651.1	744.1	721.7	575.1	560.4	572	670.9	658.8	589.5	563.7	647.2	629.4	712.1	623.8	613.4	652.7
0	NaN	NaN	NaN	NaN	NaN	NaN	NaN	NaN	NaN	NaN	NaN	NaN	NaN	NaN	NaN	NaN	NaN	NaN	NaN	NaN	NaN	NaN	NaN	NaN	NaN	NaN	NaN	NaN	NaN	NaN	NaN	NaN	NaN	NaN	NaN	NaN	NaN	NaN	NaN	NaN	NaN	NaN	NaN	NaN	NaN	NaN	NaN	NaN	NaN
0	192.8	199.4	NaN	NaN	NaN	NaN	NaN	NaN	NaN	NaN	NaN	NaN	NaN	NaN	NaN	NaN	NaN	NaN	NaN	NaN	NaN	NaN	NaN	NaN	NaN	NaN	NaN	NaN	NaN	NaN	NaN	NaN	NaN	NaN	NaN	NaN	NaN	NaN	NaN	NaN	NaN	NaN	NaN	NaN	NaN	NaN	NaN	NaN	NaN
0	174.7	206.6	154.4	147.3	153.3	150.5	157.2	142.2	158.2	152.1	127.4	147.5	691.4	827.8	756.3	833.9	782.6	807.4	793.6	864.4	803.5	915.4	909	805.4	933.9	860.5	857.5	960.9	842.9	864.4	893.6	906.1	989.5	860.1	820.5	869.1	756.8	788.3	748.8	780.2	670.3	604.9	677.1	735.8	637.2	629.7	622.5	580.2	577.6
7	126.1	161.5	139	165.3	126.7	134.9	148.1	159.5	142.1	115.5	159.6	114.4	124.5	108.3	114.7	124.8	151.3	130.2	133.6	222	337.8	551.6	1762	1910	1911	1507	1552	1608	1484	1598	1575	1413	1311	1560	1340	1496	1517	1475	1162	1407	1286	1174	1125	1257	1156	1277	1123	1135	1109
8	202.1	195.6	214.6	200.8	241.3	209	193.2	183.2	152.3	160.9	174.6	166.5	168	193.1	124	150.2	160	193	148.1	135	218.5	295.1	1036	1022	1144	1003	831.9	708	747.5	614.5	672.1	830.5	817	746.5	571.5	661.4	855.9	550.4	582.1	801.5	730.4	636.1	661.9	622.3	783.8	677.8	569.5	423.8	630.5
9	166.1	133.4	145.7	131.7	103.3	134.7	122.8	156.2	141.1	115.1	122.9	97.44	155.3	137.8	108.6	172.5	596	665.1	681.3	877.6	982.5	1078	1187	1055	1211	964.3	961.2	848.5	798.4	785.5	726.4	726	774.8	780.7	733.8	805	696.9	622.1	NaN	NaN	NaN	NaN	NaN	NaN	NaN	NaN	NaN	NaN	NaN
0	163.5	149	187.7	208.7	176.5	182.6	202.5	160.2	199.1	148.7	184.7	NaN	NaN	NaN	NaN	NaN	NaN	NaN	NaN	NaN	NaN	NaN	NaN	NaN	NaN	NaN	NaN	NaN	NaN	NaN	NaN	NaN	NaN	NaN	NaN	NaN	NaN	NaN	NaN	NaN	NaN	NaN	NaN	NaN	NaN	NaN	NaN	NaN	NaN
10	151.4	170.4	163.5	161.4	172.7	162.2	198.9	173	141.7	151.9	170.6	132	143.8	162.9	137.9	118.2	163	286.6	271.4	736.6	998.5	983.5	1080	1009	1055	1118	1019	1220	1475	1450	1577	1577	1364	1642	1461	1403	1262	1481	1630	1800	1942	1574	1487	1704	1467	1515	1414	1452	1546
11	168.4	169.6	192.9	148.4	138.1	170.6	159.3	134.4	163.6	152.2	193.1	159.4	177.4	135	142.7	166.1	194.3	153.8	153.6	165.7	160.1	160.6	166.7	193.1	371.1	966.6	995.5	1382	1037	982.9	1137	1150	1176	1141	1270	1226	1021	990.6	1128	1104	1036	1108	959.5	909.5	958.2	926.3	867.2	943.3	950.7
12	104.6	112.3	107.6	110.4	147.8	106.1	119.1	131.7	155.8	90.93	127.5	102.7	121.7	133.1	122.6	134	172.9	189.5	405.9	464.3	428.5	428.3	468.1	378.8	451.4	407.6	457.6	403	341.3	437.8	415.2	424.8	363.3	410.4	415.6	428.3	458.6	406.3	455.1	412.8	452.4	420.2	380.8	404.4	464.7	378.9	425.4	407	375.6
13	213.4	182.1	198.5	140.2	184.1	154.5	186.8	179.5	192.5	193.3	191.3	154.9	155.6	206.5	173.5	198	145	168	153.4	281.5	648.4	1763	1833	1879	1857	1769	1688	1893	1573	1603	1547	1572	1594	1544	1391	1428	1348	1164	1224	1096	913.1	999	962.7	1005	1018	1041	1037	947.4	918.3
14	138.2	142.6	132.4	141.4	128.2	198.2	162.1	168.2	137.4	159.3	131.6	156.8	153.9	159.9	168.9	440.2	772.1	1017	1017	1159	1212	1348	1529	1466	1595	1464	1356	1527	1447	1532	1369	1361	1571	1532	1497	1616	1632	1454	1546	1538	1680	1539	1609	1675	1520	1328	1469	1492	1349
15	154.2	150.2	128.6	134.1	158	114.4	138.5	160.1	100.2	114.1	136.8	144.4	161.5	173.4	142.5	161.3	146.1	155.5	181.6	495	533	571	572.5	588.4	553.6	570.5	554.9	561.2	558.7	606.9	519.2	580	541.9	514.7	502.7	579.5	570.7	546.1	532.7	627.5	532.8	463.2	548.4	557.7	471.7	521.7	583	547.7	600.5
16	160.2	139.4	164.7	144.9	131.8	117.2	184	146	108.5	137.2	140.1	117.1	133.1	133.9	120.6	643.9	654.7	755.2	1018	1152	1280	1307	1381	1520	1505	1430	1261	1180	1084	973	978.9	988.5	903.9	1064	1249	1030	1119	925.1	996.6	1050	1008	966.3	1060	843.5	777.3	743.7	755.4	715.1	745.4
17	155.4	164.4	172.4	140.5	174.3	166.8	139.7	158.2	142.5	175.2	165.5	140.3	168.4	145.4	205	138.6	258.2	802.5	1249	1243	1349	1184	1247	1220	1073	931.8	933	949.4	971.2	1139	1029	1126	1009	1114	928.7	765.9	834.8	671.6	680.2	740.2	755.2	745.3	731.7	810.4	800.2	746.7	772.7	719.8	729.2
18	187.3	205.2	203.3	160.4	175.7	139.8	129.4	178.6	159.8	132.4	133.4	141.2	141.4	127.3	111.3	135.5	175.1	174.6	151.7	129	739.7	901	851.4	984	1006	1106	1107	1118	1191	1408	1196	1150	1065	1045	956.7	967.7	1067	1004	981.1	860.2	987.8	882.1	976.2	947.2	931.7	886.2	920.1	1024	886
19	138.4	214.7	185.7	133.6	119.7	101.9	118.4	153.3	140.4	124	141.9	131.2	112.8	150	164.5	105.7	159.6	153.1	121.4	130.8	127	167.9	123.9	158.6	171.4	186.8	214	222.9	280	434.4	714	659.5	626.5	789	861.5	946.3	819.9	847.3	709.3	803.7	905.4	915.2	847.2	774.7	852.6	927.6	814.4	855.8	886.4
20	204.5	177.9	198	208.9	251.6	206.1	171.5	195.9	182.9	229.7	176.2	178.9	195	191.6	184.5	194.5	189.4	1326	1920	2157	2157	2495	2345	2438	2431	2208	2203	2329	2144	2208	2202	2029	1839	1887	1600	1439	1306	1298	1590	1196	1038	1054	1206	1122	1152	1097	1124	1184	1106
21	118.9	151.2	149.1	113.1	118.5	143.6	132	126.8	95.99	100.5	126.2	134.3	148.1	133.1	152.6	159.1	152.6	139.4	129	139.5	161	138	133.2	147.6	145.7	179	187.9	210.5	254.9	237.5	190.7	230	274	591.9	553.9	635	611.3	533.1	627.6	611.9	657	587.8	723.6	663.9	742.8	639	698.2	761.4	791.2
0	150.8	NaN	NaN	NaN	NaN	NaN	NaN	NaN	NaN	NaN	NaN	NaN	NaN	NaN	NaN	NaN	NaN	NaN	NaN	NaN	NaN	NaN	NaN	NaN	NaN	NaN	NaN	NaN	NaN	NaN	NaN	NaN	NaN	NaN	NaN	NaN	NaN	NaN	NaN	NaN	NaN	NaN	NaN	NaN	NaN	NaN	NaN	NaN	NaN
22	167.4	115.3	140.4	116.9	120.3	108.8	107.9	122.8	125.4	145	126.9	137.6	173.3	142.5	396.6	504.6	496	545	540	681.5	508.5	519	586.7	619.1	558.5	552	549.7	712.4	578.4	598.9	641.6	629.7	572.1	636.9	583.4	674.3	638.4	608.3	554.9	579.9	522.9	343	485.8	507.2	477.2	412	424.8	467.4	499.3
23	259.2	280.9	258.4	250.4	223.7	225.5	217.1	216.4	187.9	181.5	247.6	194.1	200.5	206.3	220	190.6	190.7	181.4	176.8	162.6	178	589.5	1748	2003	2017	1891	1831	2197	2011	1917	1739	1717	1720	1623	1671	1821	1883	1674	1546	1469	1498	1309	1450	1303	1132	1121	1217	1033	1014
24	164.5	164.1	155.9	165.2	180.9	164.2	193.1	178.1	179.7	141.7	191.9	144.5	171	138.6	557.2	663.8	605.7	625.4	619.9	581.4	645.5	566.5	635	656.2	673.5	725.7	824.4	879.4	887.2	833	859.1	875	902.2	937.2	916.6	989.4	1015	1084	1001	1091	1105	987	1055	1040	1175	1009	1030	1100	982.6
25	144.5	138.4	175.5	131.3	130.7	147.4	148.5	125.6	113.4	147.2	150.4	108	116.9	148.5	128.4	394.8	1021	1079	1201	1261	1476	1448	1443	1803	1783	2122	2142	2301	2400	2395	2381	2757	2520	2494	2199	2149	2070	2110	2082	2131	2194	1865	1938	1922	1818	1931	1926	1751	1811
26	165.8	183.6	173.8	141.9	155.6	120.5	134.6	161	98.46	122.9	118.5	141.9	155.5	129	139.5	152	101.1	115.6	179.5	455.5	566.9	594.6	699.6	679.3	658.1	682.7	635.1	693.5	618	623.5	691	654.1	684.5	617	603.3	581.1	628.4	507.8	482.4	541	468.2	518.1	525.6	567.1	499.6	640.7	603.2	521.6	420.1
27	137	172	149.3	174.1	161	164.9	200.7	183.1	161.1	164.5	182.1	165.3	202.7	186.7	175.3	203.6	185.1	197.5	247.5	585.1	884.4	760.1	770	811.2	827	764.9	760.9	823	825.9	781.1	738.7	753.1	867.7	882.7	829	789.8	728.1	787.8	792.2	811.9	806.7	775.4	755.5	867.8	811	766.1	770.6	783.1	745.2
0	225.8	256.6	244.7	246.7	231.1	225.9	263.7	218.7	202.1	230.5	189.3	204.2	187.3	164.3	209.8	190.2	144.4	171.9	199.1	NaN	NaN	NaN	NaN	NaN	NaN	NaN	NaN	NaN	NaN	NaN	NaN	NaN	NaN	NaN	NaN	NaN	NaN	NaN	NaN	NaN	NaN	NaN	NaN	NaN	NaN	NaN	NaN	NaN	NaN
28	197.2	214.8	201.8	225.9	188.9	211.6	264	222.3	186.5	248.3	196.3	242.9	207.9	191.8	192	198.7	164.5	178.7	212	838.2	1446	1546	1668	1677	1528	1487	1585	1715	1605	1785	1510	1632	1697	1613	1565	1563	1645	1280	1553	1390	1296	1199	1308	1341	1149	981.5	882.5	845.2	817.5
29	194.4	189	193.1	158.8	189.5	193.7	234.2	198.7	224.3	181.1	173.9	208.8	191.7	171.3	177.3	187.7	211.9	222	226.9	258	263.4	855.6	1127	1197	1125	993.8	1100	1216	1303	1242	1114	1166	1085	1057	1038	1113	1125	1053	1149	1111	1096	973.4	961	1169	1062	1113	1175	1104	817.4
30	179.5	198.1	173.2	185.2	216.8	157.3	216.2	175.8	180.1	174.4	174.2	174.7	178.7	206	209.8	167.7	198.2	221.5	256.2	242.7	236.1	252.1	372.2	394	848	934.9	942.3	1078	861.4	878.9	851.3	1015	816.1	915.6	853.6	964.6	841.6	927.8	1227	1154	917.6	870.1	1082	1272	1091	909	1160	1013	1199
31	211.2	233.1	179.1	195.5	201.1	179.7	206.6	215.5	225.6	181.7	206.8	208.6	185.2	193.8	196.5	175.3	152.8	162.2	156.9	185	186.4	179.3	973.7	1655	1734	1940	2042	2147	2046	2060	2126	2079	2070	1862	1695	1693	1569	1302	1230	1207	1070	1139	975.2	1098	936.1	930.8	952.2	873.9	1036
32	118.7	140.6	114.5	197.8	164.5	194.8	149.5	149.5	114.6	118.6	190.2	137.9	199.9	1032	1185	1396	1540	1747	1686	1336	1346	1363	1335	1310	1317	1322	1323	1434	1621	1510	1305	1189	1066	853.3	821.9	1072	995.2	736.6	840	809.9	755.1	871.3	863.3	937.1	909.5	731.6	746.5	759.1	798.1
33	171.5	172.1	201	190.6	160.1	190.4	135.8	184.5	189	164.1	158.9	151.5	150.6	241.6	274.5	1039	1053	1238	1140	1091	1179	1288	1350	1291	1296	1207	1154	1113	1199	1267	1157	1162	1236	1138	1032	1174	1069	942.1	978	1073	950.5	872.2	946.6	963.9	1022	1054	1064	976.3	933
34	180.4	163.8	192.2	201.7	137.9	119.9	134.8	138.7	128.3	131	158.7	182.4	144.9	315.9	739.6	803	634.8	709.9	837.2	877	881.2	917	860	809.1	841.1	892.9	901.9	763.4	783.6	913.4	771.8	755.2	789.3	840.5	855.2	794.8	962.3	1053	940.6	1089	947	926.1	1044	993	1012	1030	1001	999.9	857.4
35	172.7	210.8	216.9	152.1	120.4	177.8	184.5	164.8	160.9	161.4	176.5	208.9	201.8	167.6	383.5	646.9	725.1	736.5	836.1	779.8	941.6	871.2	957.4	825.7	848.4	891.7	903.8	868.3	830.2	641.2	764.3	648.5	707.1	736.1	727	598.9	778.9	723.4	923	805.4	843.1	941.8	1002	1050	1025	930	962.9	844.7	687.1
36	150.8	166	122.7	132	141.8	169.2	143.2	165.7	127.7	184.7	140.2	159.3	163.5	127.6	149.1	127.5	203.5	567.9	1837	1340	1475	1455	1629	1430	1390	1219	1190	1710	1668	1369	1322	1558	1364	1224	1593	1598	1418	1349	1350	1413	1350	1232	1245	1372	1209	1096	1243	1101	998.4
0	302.9	466.8	521.6	429.9	511.3	427.5	522.3	419.7	397.2	404.3	379.1	371.4	406.4	386.7	421.7	307.3	577.5	1040	1816	3037	3544	3957	3894	2639	4309	2829	2323	1795	930.9	811.7	1418	1806	1396	602	1163	687.4	851.4	821.8	876.8	630.4	758.5	1737	988.2	533.9	491.1	462.7	363.2	841.4	329.9
37	217.6	265.8	227.5	212.7	216.7	210.2	201.1	209	183	184.8	175	193.3	234.2	379	1173	1113	1042	1262	1131	1137	1120	1084	1046	1055	1159	1152	1095	1059	1088	1077	1031	1036	972.5	1089	1049	979.1	991.3	914.2	974.8	1018	1053	903.8	1045	982.9	961.9	1064	1081	1054	1093
38	221.2	205.5	198.3	218	207.4	206.4	193.1	198.5	200.7	202.3	191.9	203.6	208.5	207.8	189.6	171.6	273.2	833.2	1268	1252	1214	1222	1296	1480	1569	1570	1504	1495	1578	1562	1456	1578	1480	1394	1395	1359	1516	1294	1335	1420	1209	956.6	990.4	895.2	875.4	833.8	832.3	817.8	804.1
0	144.5	126.6	142.9	153	95.7	131.2	110.3	150	121.5	122.1	145.3	149.6	138.5	152.3	141.7	139	133.8	125.3	151.8	154.3	949.6	1082	1370	1238	1395	1242	999	1090	1071	965.7	1046	1059	1091	909.7	859.4	920.5	946.2	932.2	821.2	888.7	864.3	1115	932.6	901.6	843.8	946.5	995.2	955.4	811.5
39	140.6	147.1	138.2	142.3	127.2	173.2	160.3	135	107.2	126.8	143.1	153.6	172.8	129.3	903.5	952	1206	1401	1435	1173	1264	941.5	NaN	NaN	NaN	NaN	NaN	NaN	NaN	NaN	NaN	NaN	NaN	NaN	NaN	NaN	NaN	NaN	NaN	NaN	NaN	NaN	NaN	NaN	NaN	NaN	NaN	NaN	NaN
40	263.3	215.7	251.1	304.8	223.2	221.2	236.6	236	229.5	237.9	221.4	272.8	285.2	243.7	244.2	285.6	387.7	503.8	723.7	1020	1223	1391	1523	1440	1360	1263	1089	1233	1288	1342	1225	1189	1261	1168	1032	1134	1097	1048	1292	1207	1487	1518	1560	1614	1360	1307	1325	1298	1284
0	124.7	141	118.2	80.67	103.9	107.6	91.64	141.7	128.6	89.46	134.6	105.1	132.9	113.6	106.4	149	101.6	107.2	NaN	NaN	NaN	NaN	NaN	NaN	NaN	NaN	NaN	NaN	NaN	NaN	NaN	NaN	NaN	NaN	NaN	NaN	NaN	NaN	NaN	NaN	NaN	NaN	NaN	NaN	NaN	NaN	NaN	NaN	NaN
0	284.2	NaN	NaN	NaN	NaN	NaN	NaN	NaN	NaN	NaN	NaN	NaN	NaN	NaN	NaN	NaN	NaN	NaN	NaN	NaN	NaN	NaN	NaN	NaN	NaN	NaN	NaN	NaN	NaN	NaN	NaN	NaN	NaN	NaN	NaN	NaN	NaN	NaN	NaN	NaN	NaN	NaN	NaN	NaN	NaN	NaN	NaN	NaN	NaN
0	NaN	NaN	NaN	NaN	NaN	NaN	NaN	NaN	NaN	NaN	NaN	NaN	NaN	NaN	NaN	NaN	NaN	NaN	NaN	NaN	NaN	NaN	NaN	NaN	NaN	NaN	NaN	NaN	NaN	NaN	NaN	NaN	NaN	NaN	NaN	NaN	NaN	NaN	NaN	NaN	NaN	NaN	NaN	NaN	NaN	NaN	NaN	NaN	NaN
0	163.1	145.7	121.2	159.3	186.3	197.2	159.7	183.5	145.4	149	164.5	209	138.7	NaN	NaN	NaN	NaN	NaN	NaN	NaN	NaN	NaN	NaN	NaN	NaN	NaN	NaN	NaN	NaN	NaN	NaN	NaN	NaN	NaN	NaN	NaN	NaN	NaN	NaN	NaN	NaN	NaN	NaN	NaN	NaN	NaN	NaN	NaN	NaN
0	140.6	123.5	146.5	145.8	184.7	147.8	149.7	151	147.2	133	130.4	111.1	124	159.5	130.2	NaN	NaN	NaN	NaN	NaN	NaN	NaN	NaN	NaN	NaN	NaN	NaN	NaN	NaN	NaN	NaN	NaN	NaN	NaN	NaN	NaN	NaN	NaN	NaN	NaN	NaN	NaN	NaN	NaN	NaN	NaN	NaN	NaN	NaN
41	208.6	232.7	169	186.5	156	182.3	120.1	132	143.5	127.6	142	195.9	119.7	123.6	151	158.4	199.2	1034	1127	1216	1315	1589	1376	1338	1068	1222	1029	939.4	1020	991.4	878.8	996.8	914.9	953.4	929.4	1089	891.4	845.9	909.3	963.4	1041	985.7	1033	1186	957.8	859.5	959.1	1107	972.5
0	NaN	NaN	NaN	NaN	NaN	NaN	NaN	NaN	NaN	NaN	NaN	NaN	NaN	NaN	NaN	NaN	NaN	NaN	NaN	NaN	NaN	NaN	NaN	NaN	NaN	NaN	NaN	NaN	NaN	NaN	NaN	NaN	NaN	NaN	NaN	NaN	NaN	NaN	NaN	NaN	NaN	NaN	NaN	NaN	NaN	NaN	NaN	NaN	NaN
0	225.3	132.4	67.62	99.03	118.7	143	91.97	113.6	95.77	102.5	NaN	NaN	NaN	NaN	NaN	NaN	NaN	NaN	NaN	NaN	NaN	NaN	NaN	NaN	NaN	NaN	NaN	NaN	NaN	NaN	NaN	NaN	NaN	NaN	NaN	NaN	NaN	NaN	NaN	NaN	NaN	NaN	NaN	NaN	NaN	NaN	NaN	NaN	NaN
42	124.6	160.2	140.1	172	167.5	157	165.3	173.8	146	173.8	122.1	174	139.2	158.4	142.3	142.3	145.6	162	176	144	123.7	138.1	142.8	149.4	135.7	124.1	164.3	188	202.5	276.6	309.8	379.5	369.3	662.1	974.3	1441	1628	1680	1602	1676	1566	1651	1458	1596	1378	1717	1450	1469	1066
43	199.1	226.5	271.7	214.9	207.9	267.2	209.7	205	181.5	216	201.7	196.4	240.7	195.4	182.3	205.2	223.8	237	166.7	232.8	250.9	205.3	248.4	270.5	237.8	284.3	206.1	266.3	283.8	402.3	416.2	451.2	549.8	353.8	482.3	599.2	999.3	1709	1796	2000	1957	2011	2024	1862	2079	2254	2084	2429	2276
44	185.9	213.5	159.7	171.5	194.6	178.4	163.3	143.3	218.7	182.9	210.6	172	191	154.3	212.4	157.1	142.6	186.9	165.4	190.5	124.3	202	176.4	193.3	154	166.1	216.3	258.8	318.8	450.3	483.2	793.5	1240	1625	2030	2028	1965	1650	1897	1962	1832	1791	1548	1830	1663	1548	1677	1597	1412
45	200.1	153.1	179.8	123	107.3	126.8	156	192.2	142	140.2	132	153.3	199.8	173.8	142.6	109.8	123.1	120.5	147.4	141.5	161	782.3	998.6	1190	1251	1268	1421	1348	1250	1241	1025	1237	1231	1258	1174	1063	1070	1150	1228	1195	1216	1079	1018	1042	1241	1318	1282	954.2	855
0	155.2	43.77	94.24	115.4	97.4	NaN	NaN	NaN	NaN	NaN	NaN	NaN	NaN	NaN	NaN	NaN	NaN	NaN	NaN	NaN	NaN	NaN	NaN	NaN	NaN	NaN	NaN	NaN	NaN	NaN	NaN	NaN	NaN	NaN	NaN	NaN	NaN	NaN	NaN	NaN	NaN	NaN	NaN	NaN	NaN	NaN	NaN	NaN	NaN
0	187.5	128	180.3	163.5	143.1	165	149.6	178.3	123.3	186.7	146.2	147.9	155.4	NaN	NaN	NaN	NaN	NaN	NaN	NaN	NaN	NaN	NaN	NaN	NaN	NaN	NaN	NaN	NaN	NaN	NaN	NaN	NaN	NaN	NaN	NaN	NaN	NaN	NaN	NaN	NaN	NaN	NaN	NaN	NaN	NaN	NaN	NaN	NaN
0	775.3	617.3	570.8	641.6	639.5	443.1	576.9	555.9	558	415	307.2	439.2	598.1	747.2	864.2	813.8	729.3	831.1	723.5	882.8	1103	718.3	820.3	859.2	847.9	857.2	753.3	768.3	636.4	798.5	869.5	797.2	789.7	735.6	795.8	755	676.1	908.8	734.9	682.1	595.4	679.4	727.2	733.7	808.5	944.4	729.4	834.1	826.3
0	NaN	NaN	NaN	NaN	NaN	NaN	NaN	NaN	NaN	NaN	NaN	NaN	NaN	NaN	NaN	NaN	NaN	NaN	NaN	NaN	NaN	NaN	NaN	NaN	NaN	NaN	NaN	NaN	NaN	NaN	NaN	NaN	NaN	NaN	NaN	NaN	NaN	NaN	NaN	NaN	NaN	NaN	NaN	NaN	NaN	NaN	NaN	NaN	NaN
0	173.2	167.7	167.3	184	189.5	241	152	185.6	176.8	158.1	184.5	176.7	138.1	150.4	137.6	122.7	222.5	118.9	143.1	184.5	168.8	142.3	162.2	209.2	153.9	146.4	136.5	178.3	227	1235	1805	1727	1791	1669	1798	1644	1807	1636	1889	1635	1640	1614	1793	1839	1828	1912	2019	1646	1764
0	NaN	NaN	NaN	NaN	NaN	NaN	NaN	NaN	NaN	NaN	NaN	NaN	NaN	NaN	NaN	NaN	NaN	NaN	NaN	NaN	NaN	NaN	NaN	NaN	NaN	NaN	NaN	NaN	NaN	NaN	NaN	NaN	NaN	NaN	NaN	NaN	NaN	NaN	NaN	NaN	NaN	NaN	NaN	NaN	NaN	NaN	NaN	NaN	NaN
0	NaN	NaN	NaN	NaN	NaN	NaN	NaN	NaN	NaN	NaN	NaN	NaN	NaN	NaN	NaN	NaN	NaN	NaN	NaN	NaN	NaN	NaN	NaN	NaN	NaN	NaN	NaN	NaN	NaN	NaN	NaN	NaN	NaN	NaN	NaN	NaN	NaN	NaN	NaN	NaN	NaN	NaN	NaN	NaN	NaN	NaN	NaN	NaN	NaN
46	148.2	134.8	157.4	182.1	165.3	116.9	144.2	178.8	164.4	172.6	158.2	128.1	173.4	112.2	232.6	138.6	159.8	185.7	147.2	182	157.5	182.5	146	197.6	1370	1772	1971	1995	2187	2073	1941	2225	2209	1996	1909	1927	1944	1817	1892	1640	1700	1708	1707	1834	1832	1631	1508	1679	1550
47	233.8	250.8	235.1	190.7	203.3	205.5	214.5	232.8	239.1	226.6	262.8	613.7	687.5	674	663.5	802.7	689.9	884.8	722.2	853.2	872.9	761.1	835.3	956.4	991.4	888.8	768.4	892.5	973.8	841.7	906.3	795.1	1042	947.6	918.6	899.5	965.4	883.5	1002	1005	1031	947.7	1094	1232	1141	1126	1200	1197	1176
0	NaN	NaN	NaN	NaN	NaN	NaN	NaN	NaN	NaN	NaN	NaN	NaN	NaN	NaN	NaN	NaN	NaN	NaN	NaN	NaN	NaN	NaN	NaN	NaN	NaN	NaN	NaN	NaN	NaN	NaN	NaN	NaN	NaN	NaN	NaN	NaN	NaN	NaN	NaN	NaN	NaN	NaN	NaN	NaN	NaN	NaN	NaN	NaN	NaN
48	169.2	211	239.5	202.4	208	171.6	263.8	211.6	203.9	195	189.1	205.1	151.9	185.2	152.4	140.3	163.3	157.2	153.6	162.5	161	143.9	151.7	180.8	181.7	167.5	143.6	166.7	179.5	204.2	152.4	172.4	165.2	175	137.5	186.8	244.9	901.1	902.3	1001	1020	975.4	1066	1110	1403	1325	1084	1499	1787
0	187.8	NaN	NaN	NaN	NaN	NaN	NaN	NaN	NaN	NaN	NaN	NaN	NaN	NaN	NaN	NaN	NaN	NaN	NaN	NaN	NaN	NaN	NaN	NaN	NaN	NaN	NaN	NaN	NaN	NaN	NaN	NaN	NaN	NaN	NaN	NaN	NaN	NaN	NaN	NaN	NaN	NaN	NaN	NaN	NaN	NaN	NaN	NaN	NaN
49	128	152.6	148.3	173.5	176.2	153	135.6	159.1	126.7	184.4	149	170	148	183.1	192.4	369.2	824.6	1003	787.5	963.2	1032	953	941.9	950.5	1011	887.1	1001	1139	1053	1008	788.8	888.9	893.8	914.6	884.5	949.9	909.6	865.6	904.7	926.9	885.2	824.8	873.4	826.3	775.8	797.7	790	794.4	807.6
50	239.3	184.4	203.5	183.8	201.1	232.5	150.9	212.5	210.9	228.9	256.1	1387	2509	2355	2343	2296	2344	2394	2138	1964	1954	1893	2031	2048	1879	1834	1638	1636	1683	1500	1470	1465	1357	1362	1323	1200	1295	1123	1216	1393	1029	1049	1409	1139	1140	1189	1240	1252	1359
51	127.2	133.5	157.8	135.2	182.8	125.5	130.3	137.5	171.5	147.2	148.4	160	113.1	148.1	129.2	172.6	138.5	164.9	140.3	218.2	401.5	497.8	802.6	741.7	770.6	990.7	1069	930.2	980.8	1088	1032	1058	1088	1059	1127	1075	1078	1039	1178	1061	1202	1030	1117	1203	1235	1151	1096	1177	1216
52	250.1	247.8	198.6	241.2	224.5	217.3	193.8	163.7	174.1	236.9	217.2	225.9	250.9	197.2	178.1	164.6	235	212.4	171.8	185.9	167.1	168.1	156.3	162.6	151.4	200.6	202.1	157.2	206.5	183.7	184.6	670	748.8	950.6	1122	1257	1218	1246	1191	1056	949.5	998.4	1098	1090	1074	1158	1203	1103	1331
53	181.9	189	96.45	129.6	139.9	138.5	175.6	135.4	128.5	145.5	145.5	151.1	97.18	163.6	142.3	117.6	155.1	141.8	137.3	148.5	686.5	610.9	1158	722.2	839.1	955.6	748.6	799.1	996.6	988.9	1022	1018	939.9	1094	1030	1004	1017	909.9	1089	1075	997.4	894.3	934.6	1011	1042	1069	1045	892.5	782.6
54	243.3	266.1	238.5	272.5	267.4	274.4	236	206.1	274.8	222.1	217.3	230.5	252	260.1	241.9	1616	1587	2089	1808	2076	1914	1895	1686	1795	1685	2019	1677	1665	1883	1780	1807	1622	1472	1404	1392	1461	1341	1401	1196	1260	1424	1382	1269	1135	1354	1244	1172	1291	1196
0	220.4	193.6	148.6	132	119	182	175.5	125	187	174.5	258	274.4	234.4	244.5	234	198.5	NaN	NaN	NaN	NaN	NaN	NaN	NaN	NaN	NaN	NaN	NaN	NaN	NaN	NaN	NaN	NaN	NaN	NaN	NaN	NaN	NaN	NaN	NaN	NaN	NaN	NaN	NaN	NaN	NaN	NaN	NaN	NaN	NaN
0	189.3	151.5	132.5	102.5	113.5	154	175	181.5	183.5	159.5	457.5	NaN	NaN	NaN	NaN	NaN	NaN	NaN	NaN	NaN	NaN	NaN	NaN	NaN	NaN	NaN	NaN	NaN	NaN	NaN	NaN	NaN	NaN	NaN	NaN	NaN	NaN	NaN	NaN	NaN	NaN	NaN	NaN	NaN	NaN	NaN	NaN	NaN	NaN
55	200.7	238.9	239.3	217.9	216.2	220.8	218.9	211	254.4	234.8	1604	1899	2087	2543	1707	2170	2169	2415	2075	1203	2034	2057	2150	1943	2251	2119	2158	2337	2065	2041	1235	1301	979.1	882.1	1372	1062	1271	1201	1232	984.4	828.1	1140	1094	838.3	929	1057	988.9	1001	895.6
0	191.3	133	126.3	165.3	121.3	134	148.3	156.9	137	153.7	163.3	164.5	179.3	128.3	220.3	583.3	703.3	827.3	791.6	NaN	NaN	NaN	NaN	NaN	NaN	NaN	NaN	NaN	NaN	NaN	NaN	NaN	NaN	NaN	NaN	NaN	NaN	NaN	NaN	NaN	NaN	NaN	NaN	NaN	NaN	NaN	NaN	NaN	NaN
0	170.5	171.5	169.5	175.5	174.8	155.3	167.7	157.5	155.5	151.5	142	130.9	165	155.9	146	179.9	164.9	166.4	122.5	158.4	116.9	134.4	132.8	178.2	1066	1262	1072	1210	1603	1346	1267	1478	1363	1421	1400	1562	1299	1261	1151	1125	1059	1005	935.9	914.5	916	884.7	921.7	892	854.5
56	183	113.9	118	163.4	156.1	116.3	136.6	144.2	147.1	133.7	129.2	148.4	135.6	150.7	159.2	132	154.2	130.9	138.8	144.3	146.1	134.4	112.1	119.4	126.3	135.7	145.8	150.1	144.7	141.4	122.4	118.1	197.6	211.2	326.6	1026	1267	1131	1167	1107	1143	1088	1112	1133	1112	1029	1134	1091	1098
57	231.5	193.8	153.4	152.3	174.5	158.1	150.8	128.1	164.2	175.7	114.8	199.5	194.3	166.5	188.3	112.6	162.1	129.7	179.8	617.3	847.3	919.7	1585	2000	2356	2436	2395	2582	2190	1481	2137	2051	1795	1988	1902	1723	1858	1917	1708	1670	1412	1487	1413	1515	1287	1243	1287	1159	1246
58	155.1	166	149	171.1	157.6	131.8	187.4	161.6	165.1	179.8	133.8	135	180.1	182.4	170.1	152	208	150.5	126.4	136.9	165	146	168.5	146.1	167.9	154	170.5	150	128.6	128.5	230.5	544	1496	1540	1615	1451	1497	1538	1233	1441	1397	1345	1358	1252	1149	1077	971.8	992.2	1004
59	146.3	128.5	151.3	139.9	111.6	126.5	129.1	108.8	113	98.98	115.4	143.1	127	131	133.4	107	158.7	154.3	76.24	129	130.2	126.1	115.3	132.5	150	725.5	714	841.7	797.3	853.4	909.7	975.5	943.7	878.3	870.5	890.6	826.8	707.6	745.1	707.1	642	648	616.5	628.1	664.9	583.3	616.5	670	552.1
60	158.5	188.9	194	196.8	179	202.5	174.7	156	204.3	129.3	181.2	171.4	174	186.5	179.4	170	136.7	144.9	147.1	129.6	117.5	171.1	550.5	2226	1853	2035	2172	2687	2234	2237	2246	2257	2463	2301	2063	1804	1537	1377	1733	1462	1519	1364	1363	1209	1275	1134	1152	1056	1088
61	253.3	226.8	237.3	248.4	241.1	218.6	260.9	255.6	206.8	193.5	206.5	297	265.5	232.5	1729	2557	3213	3376	3484	3341	3004	2477	2757	2623	2443	2344	2265	1984	2252	2279	2095	2555	2085	1692	2422	2528	2841	2848	2664	2794	2979	2635	2511	2459	2633	2360	2382	1824	2354
0	106.5	272.3	222	255.2	198.5	230.9	261.2	225.5	153.4	236	222.5	257	206.5	172	NaN	NaN	NaN	NaN	NaN	NaN	NaN	NaN	NaN	NaN	NaN	NaN	NaN	NaN	NaN	NaN	NaN	NaN	NaN	NaN	NaN	NaN	NaN	NaN	NaN	NaN	NaN	NaN	NaN	NaN	NaN	NaN	NaN	NaN	NaN
62	175	183.5	175	178	151.2	186.4	154.6	214	166.5	180.7	187.6	148.5	156.7	173.9	180.5	143.1	198	168.6	205.5	146.6	183.5	216.1	134.1	156.1	199.1	158.6	164.7	1182	1455	1384	1191	1092	1593	1616	1388	1832	1905	1739	1782	1983	1790	1502	1364	1306	1173	1251	1387	1201	1299
0	160.8	196.6	181.3	207	205.4	131.8	145.1	196	155.3	225.8	140.5	155.6	117.6	195	178.5	155.5	112.6	661.9	676.4	788	1958	1432	970	830.5	563.5	469.5	753.5	499	716	402	483	340.5	722	379.4	445.5	462.6	681	548	376.9	497	435.4	493	516.4	604.5	523	377.1	284	122.5	118.5
63	200.6	161.5	188.3	188.5	191.1	185.7	158.5	196.7	178.1	168.9	189.5	181.5	171	166.8	187	1111	1124	1420	1659	1596	1646	1548	2095	2586	2316	2397	2328	2706	2697	2501	2189	2803	2544	2065	2296	2607	2431	2407	2372	2072	2148	2249	2033	1529	1266	1244	1379	1144	1202
64	162	179.5	158	191.3	174	164.5	190.5	166.4	158.3	166.3	169.5	166	196.5	184	134.7	175	159.3	181.1	169.5	179.8	200.6	189.5	194	393.3	882	1268	1034	1036	870.3	1032	978.5	984	1109	929.5	983.2	1043	1227	1075	1099	1086	1110	981.1	1027	963.5	898.5	804.7	791.5	923.8	745.8
0	103.5	112.5	121	NaN	NaN	NaN	NaN	NaN	NaN	NaN	NaN	NaN	NaN	NaN	NaN	NaN	NaN	NaN	NaN	NaN	NaN	NaN	NaN	NaN	NaN	NaN	NaN	NaN	NaN	NaN	NaN	NaN	NaN	NaN	NaN	NaN	NaN	NaN	NaN	NaN	NaN	NaN	NaN	NaN	NaN	NaN	NaN	NaN	NaN
0	NaN	NaN	NaN	NaN	NaN	NaN	NaN	NaN	NaN	NaN	NaN	NaN	NaN	NaN	NaN	NaN	NaN	NaN	NaN	NaN	NaN	NaN	NaN	NaN	NaN	NaN	NaN	NaN	NaN	NaN	NaN	NaN	NaN	NaN	NaN	NaN	NaN	NaN	NaN	NaN	NaN	NaN	NaN	NaN	NaN	NaN	NaN	NaN	NaN
0	169	187.7	151.4	199.8	148.2	162.4	204.8	174.3	170.5	221.7	NaN	NaN	NaN	NaN	NaN	NaN	NaN	NaN	NaN	NaN	NaN	NaN	NaN	NaN	NaN	NaN	NaN	NaN	NaN	NaN	NaN	NaN	NaN	NaN	NaN	NaN	NaN	NaN	NaN	NaN	NaN	NaN	NaN	NaN	NaN	NaN	NaN	NaN	NaN
0	NaN	NaN	NaN	NaN	NaN	NaN	NaN	NaN	NaN	NaN	NaN	NaN	NaN	NaN	NaN	NaN	NaN	NaN	NaN	NaN	NaN	NaN	NaN	NaN	NaN	NaN	NaN	NaN	NaN	NaN	NaN	NaN	NaN	NaN	NaN	NaN	NaN	NaN	NaN	NaN	NaN	NaN	NaN	NaN	NaN	NaN	NaN	NaN	NaN
65	170.6	120.5	121.5	137.8	161.9	133.3	118.6	127.3	114	127.1	131.5	141.2	135.4	81.97	117.6	148.8	105.8	144.4	135.5	140.2	123.3	117.7	147.3	114.2	124.1	127	142	141.3	714.5	899.9	811.6	857.9	809.1	745.1	739.2	791.2	684.7	667.7	692.8	860	1057	919.4	916.1	933.4	778.6	804.1	679	697.9	765.3
66	181.1	158.5	149.5	128.1	129.4	149.5	117.6	149.1	153.2	159.5	123.2	192.2	145.1	126.1	116.5	135.5	145.6	127.5	108.5	115.6	126.9	145	1122	1326	1021	1109	1128	1153	1242	1104	1191	1282	1252	1136	1011	1026	1155	985.1	914.1	1054	1037	885.6	876	922.2	916.3	790.2	801.3	893.7	799
67	114.5	146.3	128.8	151	214	158.5	115.3	126.1	207	162	114.8	134.7	148.4	143	140	144.7	155	149.8	151.5	942.2	975.5	1531	2007	2858	3297	4000	3381	3551	2851	2706	2017	1709	2033	2131	2004	2016	2026	1719	1775	1685	1634	1337	1293	1393	1285	1089	1291	1230	1248
68	182.5	242.1	264.3	268	225.9	211.5	227.9	206.1	237.5	250.1	196.1	200.7	202.9	219.9	1211	1697	1675	1811	1577	1564	1657	1680	1749	1722	1907	1767	1778	1872	1743	1800	1740	1554	1757	1916	1946	1681	1447	1811	1447	1418	1203	1707	884	1056	955.5	887.5	780.7	710.3	782.3
69	118	201.1	201	175.3	180.1	173	190.2	153.4	169	166.4	139	158	161.3	143.9	156.1	196.2	153	146.2	145.2	160.9	138.8	170.3	149.1	148.3	219.9	194.4	268.3	587.1	1441	1655	1468	1267	1560	1399	1481	1501	1376	1327	1440	1579	2112	1326	1533	1385	1501	1428	1697	1549	1295
70	169.5	180	135.5	106.4	120.9	168.7	115.5	188.5	127	156	106.6	127.2	133.8	140.9	120.5	201.4	167	134	381.9	518	528.9	1053	1284	1269	1209	1045	1093	792	846.1	814.1	720.6	780.6	600.1	777.5	756	832	664	787	758.6	NaN	NaN	NaN	NaN	NaN	NaN	NaN	NaN	NaN	NaN
71	182.6	176.8	160.5	162	191.3	207.8	151.8	120.2	189	168.9	187.5	157	173	171	1092	1398	1689	2116	1720	1538	1663	1373	1449	1484	1653	1698	2129	2121	1912	1645	1718	1731	1398	1344	1449	1214	1167	1184	1181	1101	1186	1101	986.4	952.2	570.3	547.5	NaN	NaN	NaN
72	120.4	164.2	148.9	157	145.8	166.1	127.3	107.4	149.8	145	114.6	259	524.1	623.1	660	678	679.5	707.5	630.5	737.5	580	633.1	569.5	627	691.4	712.5	680.9	607.6	567.9	656	971.4	686.5	769.5	676	764.8	578.1	741	649.4	719	700.5	722.7	764.4	699.5	716.5	711	799.5	754.5	620.9	678.3
0	142.4	120.6	93.45	126.5	112	NaN	NaN	NaN	NaN	NaN	NaN	NaN	NaN	NaN	NaN	NaN	NaN	NaN	NaN	NaN	NaN	NaN	NaN	NaN	NaN	NaN	NaN	NaN	NaN	NaN	NaN	NaN	NaN	NaN	NaN	NaN	NaN	NaN	NaN	NaN	NaN	NaN	NaN	NaN	NaN	NaN	NaN	NaN	NaN
73	136	128.4	154.5	143.9	142	104	120	95.99	124.1	73.19	143.1	138.4	132.8	142	119.6	139.8	137.8	136.4	124.5	108.5	125.2	93.18	93.82	103.5	112	109.9	144.5	121.4	119.7	121.5	246.4	229.7	405.3	476.9	496.5	520.5	532.7	591	581.4	722.4	696.2	693.5	814	926.2	904	895.2	1029	1033	993
0	210	246.6	190.5	280.5	232.7	149.5	162	181.7	197.7	226	206.7	193.7	163.7	183.5	198.8	239.8	220.5	258	414.5	NaN	NaN	NaN	NaN	NaN	NaN	NaN	NaN	NaN	NaN	NaN	NaN	NaN	NaN	NaN	NaN	NaN	NaN	NaN	NaN	NaN	NaN	NaN	NaN	NaN	NaN	NaN	NaN	NaN	NaN
0	249.4	209	214.5	210.1	198.6	224.2	226.1	217.6	214	169	172.5	243.1	161.6	NaN	NaN	NaN	NaN	NaN	NaN	NaN	NaN	NaN	NaN	NaN	NaN	NaN	NaN	NaN	NaN	NaN	NaN	NaN	NaN	NaN	NaN	NaN	NaN	NaN	NaN	NaN	NaN	NaN	NaN	NaN	NaN	NaN	NaN	NaN	NaN
74	119.5	117.8	98.09	77.06	101.8	114.5	119	113.9	120.3	106.9	163.9	143.1	457.5	521.5	609.5	544.5	535	706.5	712.5	606	643.9	719.5	705.6	564.5	633.9	496.5	533.5	493.6	402.6	471	545.1	523.2	572.8	555	553.5	599.7	530.4	480.4	597.9	543.3	611.9	548.9	580.5	592.6	444.1	564.1	559.7	597.5	533.6
0	90.1	67.03	NaN	NaN	NaN	NaN	NaN	NaN	NaN	NaN	NaN	NaN	NaN	NaN	NaN	NaN	NaN	NaN	NaN	NaN	NaN	NaN	NaN	NaN	NaN	NaN	NaN	NaN	NaN	NaN	NaN	NaN	NaN	NaN	NaN	NaN	NaN	NaN	NaN	NaN	NaN	NaN	NaN	NaN	NaN	NaN	NaN	NaN	NaN
75	192.5	216.6	194.5	193.7	233.8	209.5	240.2	198.1	164	211.5	248.5	201.5	145.7	175	189	178.5	185.5	153.2	153.6	174.3	389.5	171	784.8	992.3	978.8	1140	591.9	662.5	1009	651.8	966.3	759.6	482.7	832.3	664.7	636.1	858.3	675.6	500.2	718.6	571	626	966	606	363.9	599	871.6	1079	773.6
76	202.5	162.8	183.2	199.3	167	177.6	224.1	239.5	223.4	162.8	172.5	205.7	185	184.4	159.8	130.3	159.1	135	156.8	182.4	167.4	186.3	173.8	1181	1429	1485	1354	1338	1511	1287	1453	1586	1582	1618	1572	1513	1390	1285	1118	1357	1184	1179	1234	1070	1008	982.1	1018	946.3	922
77	199.6	187.5	178.7	190.9	213	222.1	150.5	174.3	177.5	186.6	181.4	151.8	168.7	832.7	964.5	1409	1389	1375	1265	1471	1517	1497	1593	1868	1583	1649	1698	1441	1406	1509	1220	1146	1277	1241	1002	1106	1032	938.5	1006	1043	1078	1023	821.7	980.5	969.6	1040	1044	991.5	977.1
0	216	175.5	251	191.1	166.3	180.4	188.5	189	213	200.6	222.4	207	177.2	212.9	190.1	170.5	211.5	216.1	193	274.3	497.6	923	1060	1371	1518	1465	1553	1620	1556	1699	1645	1603	1656	1272	1121	1030	1023	979.3	921.5	1183	1185	1087	1051	1066	946.8	931.5	987.5	801.8	852.8
78	162	149	168	164.4	177	213.9	169	158.6	156.3	228.4	143.4	154.5	176.6	163.6	177.5	163.1	129.5	154	151	179.2	208	850.2	1190	1132	1219	1286	1484	1379	1223	1073	1124	1156	1153	1278	1184	1451	1359	1277	1314	1317	1396	1269	1375	1429	1221	1263	1251	1137	1145
79	242.5	280.1	225	230	217.5	244.5	294.4	256	247.4	219	232.5	191	169.5	232	207.4	221.5	244.5	184	208	213.1	225.1	261.5	279.5	260	252.5	283.5	314.5	339	284.6	358.6	335.9	364.1	395.5	367.5	464.4	475.5	462	568.3	528.6	540.6	650.5	703.9	607	545.5	433.4	652.6	628	694	655.5
80	205.5	187.8	204.8	168.2	184.8	213.5	209.7	216.2	197.5	186.2	163.9	171	167.4	145	189	148.5	171.8	217	200.9	259.6	281.4	283.1	304.5	316.3	287.8	349.1	470.7	704.9	1002	1127	1301	1118	1033	1172	888.1	934.8	1181	1001	937.7	1235	1286	1223	1274	1183	1236	1195	1078	979	1074
81	116.1	127.8	117	149.8	108.7	171.7	119.7	166.7	94.19	121	140.5	140	699.1	723.9	814.5	597	788.5	745	780.5	814.5	660	732.4	703.4	763.5	724.5	892.4	1066	884.9	802	803	879.4	736.4	635	689.9	634.5	702.4	684.2	668.4	804	858.6	838.3	724.4	702.4	659.5	630.6	600.6	513.8	643	677.1
0	NaN	NaN	NaN	NaN	NaN	NaN	NaN	NaN	NaN	NaN	NaN	NaN	NaN	NaN	NaN	NaN	NaN	NaN	NaN	NaN	NaN	NaN	NaN	NaN	NaN	NaN	NaN	NaN	NaN	NaN	NaN	NaN	NaN	NaN	NaN	NaN	NaN	NaN	NaN	NaN	NaN	NaN	NaN	NaN	NaN	NaN	NaN	NaN	NaN
82	181.1	176.5	156.5	180.5	172	220.6	169.7	196.4	177.5	180.3	177.8	170.3	143.8	166.5	198	119.5	171.1	235	982.8	1079	1174	1265	1445	1552	2143	1681	1612	1667	1703	1697	1586	1683	1521	1524	1672	1605	1400	1494	1422	1426	1375	1374	1448	1472	1148	1062	1015	984.5	852.8
83	114.9	114.4	131.1	144.8	160.8	141.8	128.6	127.8	140.3	150.3	165.2	420	580.6	558.1	613	705.5	660	658.5	708	731	776	621.5	635	733.5	531.1	683	691.4	635.5	743	689.1	602.6	680	696.2	757.6	741.6	766.9	731.9	672.4	725.5	705.1	692.6	799.4	699.7	789.5	776.4	715.4	691	729.4	650.6
84	139.6	156	150.8	136.4	156.6	169.3	142.4	118.5	132.3	107.2	146	151.3	154.6	120.6	132.8	161.4	177.3	134.3	104.4	128.8	84.01	137.1	123.4	159	1369	1027	1166	1296	1448	1364	1301	1417	1333	1227	1153	1119	1016	1009	1053	1079	1070	961.3	1185	1202	1203	1247	1057	1144	1179
85	193.5	154.1	170.3	125.4	159.9	135.7	156	144.2	144.8	141.9	163.4	470.7	820.6	748.1	873.5	803.5	834	898	902.5	861.5	635.5	759.6	640	593.6	686.4	706.1	610.7	577.5	829.7	748.2	837.4	907.3	894.4	827.2	945.8	957.8	871.1	930.5	1242	1264	1247	851.4	937.6	825.6	798.4	944.8	933.2	847	733.3
86	155.5	145.6	143	116	121.3	178.5	114.9	136.5	154	209.5	143.4	185.7	137.5	184.3	181.2	168.5	177.7	164	183	166.7	212.7	260.7	286.7	367.7	381.9	611.5	917.2	1184	1054	1164	1349	1211	922	1099	1075	947	980.8	1073	1131	1208	1240	1191	1347	1259	1038	1210	1132	1166	957.6
87	198.2	186.7	217	188.7	201	196.5	200.7	226.5	186.4	192.9	182.5	209.2	193.3	243.5	1368	1603	1706	1600	1621	1569	1536	1844	1534	1613	1768	1664	1758	1958	1828	1756	1862	1999	1742	1846	1656	1708	1565	1533	1623	1434	1426	1413	1273	1519	1302	1585	1610	1131	1105
88	146.7	177.4	117.9	155	165.4	107	155.5	171	136.1	116.8	121.9	132.5	143.5	631.3	930	825	786.5	969.9	833.9	896.4	861.5	865.1	829.9	886	769.1	801.5	997.1	915.1	668.1	718.6	728.4	713.9	907.6	855	845.6	925.2	797	855.3	788	752.9	714	531.9	563.4	667	572	650.1	600.1	641.3	516.5
89	234.7	219.1	178	203.3	184	240.4	227.7	231.3	207.9	182.8	226.4	200.1	254.9	243.7	1054	1567	1587	2083	1979	1883	2444	1605	2061	1820	2009	2003	1800	1768	1989	1635	1650	1620	1745	1506	1367	1776	1489	1503	1437	1446	1485	1271	1396	1101	1192	1129	1120	1119	1122
0	123.9	165.4	79	158	173	109.8	96.23	61.61	85.93	100.6	77	NaN	NaN	NaN	NaN	NaN	NaN	NaN	NaN	NaN	NaN	NaN	NaN	NaN	NaN	NaN	NaN	NaN	NaN	NaN	NaN	NaN	NaN	NaN	NaN	NaN	NaN	NaN	NaN	NaN	NaN	NaN	NaN	NaN	NaN	NaN	NaN	NaN	NaN
90	289.5	298.3	325.5	255.9	293.5	271.8	263.9	267.4	253.4	245.2	304.9	339.2	1219	1500	1689	1455	1622	1834	1549	1727	1831	1822	1467	1630	1747	1681	1530	1563	1790	1649	1650	1661	1626	1679	1893	1847	1907	1679	1869	1973	1802	1669	1899	1801	1631	1479	1317	1534	1323
91	141.4	209	113.8	96.79	106.5	141.5	114.7	159.1	135.3	137.2	145.6	508.6	727.9	902.7	800.5	767	921.1	1113	758	894.1	931.5	851	852	911	759.3	776.9	693.1	660.9	657	657	663	732.9	661.6	744.4	854	686	785.5	599.9	659.5	668.9	796.4	738.9	628.1	704.3	596.7	612.7	792	895.4	805
92	196.9	236.3	226.6	189.8	216.8	204	231.5	213	226.2	233.8	244.7	251.3	205.1	226.5	218.3	269.7	299.8	264	307.2	352.3	378	1605	1654	1942	1882	1833	1582	1918	1643	1584	1486	1776	1835	1706	1770	1620	1570	1718	1630	1806	1692	1558	1806	1681	1580	1635	1488	1704	1454
93	239.2	239.1	229	225.5	264.2	242.5	225.1	180.8	199.1	236	194.3	215.1	1127	1314	1369	1609	1408	1422	1714	1676	1517	1380	1345	1448	1262	1544	1571	1484	1305	1129	1430	1298	1010	1156	1235	1329	1187	1132	1102	1282	1228	1173	1138	1139	1078	1027	1362	1228	709.2
0	191.3	163.6	195.5	209.1	193.8	189	193.6	214.2	246.9	NaN	NaN	NaN	NaN	NaN	NaN	NaN	NaN	NaN	NaN	NaN	NaN	NaN	NaN	NaN	NaN	NaN	NaN	NaN	NaN	NaN	NaN	NaN	NaN	NaN	NaN	NaN	NaN	NaN	NaN	NaN	NaN	NaN	NaN	NaN	NaN	NaN	NaN	NaN	NaN
94	165.5	180.5	176.4	214.8	170.7	133.9	168.4	156.9	131.2	144.7	159.4	183.5	130.3	163.2	1034	1144	1341	1335	1331	1401	1399	1572	1308	1406	1513	1720	1380	1257	1201	1435	1310	1465	1189	1305	1193	1260	1432	1351	1189	1380	1409	1443	1371	1432	1253	1458	1290	1310	1582
95	119.4	142.9	135.5	141.6	145.8	115.7	132.5	133.3	149.7	123.5	641.2	551.5	562.1	725.9	810	565	800.9	832.5	816.9	692	625.5	826.1	660	646	670.5	779.4	778.5	876.9	818.1	804.6	726.6	809.4	846.5	832	923.6	834.7	793.7	544.5	566	469.4	529	442.3	364.3	539.9	436	468	462.4	473.1	554.7
0	257.7	302.5	222.5	250.8	261.1	243.7	232.7	222.9	239.1	237.6	206.1	218.8	245.4	172.4	177.9	127.2	157.5	1156	1136	1431	1484	1492	1717	1997	2024	1783	1662	1434	1615	1669	1147	1416	1612	1449	1636	1335	1287	1069	1243	1575	1148	1168	1355	1206	1213	1220	1164	1093	1146
96	151.4	155.1	167	128.7	160.1	170	131.6	201.5	141.9	126	188.4	159.6	170.5	186.5	1030	1340	1309	1325	1248	1414	1235	1093	1301	1342	1429	1449	1542	1783	1582	1439	1364	1607	1444	1404	1388	1367	1175	1201	1061	1131	1184	1056	1136	1087	1047	1090	1122	1017	1216
97	157.6	223.1	168.6	161.1	162.6	177.5	186.6	162.8	139.9	154	155.8	192.5	149.3	745.6	706.5	781.4	765.4	979.2	878	952.8	835.7	841.6	898.8	1095	1068	934.6	846.1	979.5	975.1	1119	1134	1057	1118	1067	1110	994.4	997.4	909	1039	1124	1018	995.5	949.7	967.5	951.9	938.3	835.7	984.5	813.9
98	221.1	186.8	224.4	220.8	199.4	193.4	166.3	181.3	191.7	193.2	206	203.3	185.2	190.3	988	1269	1586	1386	1442	1738	1826	1658	1632	1890	1833	2391	1841	2024	2522	1473	1734	1326	1748	1641	1053	1175	1251	1095	1165	1315	1082	993.9	1081	1077	1076	996.8	1123	1151	1382
99	155.7	244.2	186.8	211.1	158.2	186.3	171.3	210.3	225.5	182.4	177.7	254.8	251.1	188	185.3	212	181.4	143	212.3	190	1011	939.1	1673	1108	1075	1170	1233	1403	1400	1296	1323	1118	1138	1197	1212	1033	1271	1062	1089	1068	966.3	845	902.5	921.1	857.9	933.2	812	826.1	931.2
100	168.6	152.4	160.8	153.3	184	215.9	183.6	167.1	177	177.9	190.5	209.1	151.5	1350	1098	1106	1470	1531	1679	1454	1428	1699	1740	1478	1641	1309	1157	1112	1427	1134	1240	1258	1234	1430	1325	1378	1319	1327	1462	1592	1455	1463	1535	1283	1413	1415	1360	1328	1136
101	201.2	167.7	212.6	206.8	190.2	175.5	179.5	186.3	194.7	153	347	1062	1515	1341	1331	1458	1704	1958	1679	1634	2157	1996	2175	1920	1907	2099	2279	2672	2265	2205	2003	1510	1699	1980	1886	1265	1025	1219	876.3	834	1033	860.4	645.2	803.7	941.3	953.3	858.6	1035	1128
0	178	NaN	NaN	NaN	NaN	NaN	NaN	NaN	NaN	NaN	NaN	NaN	NaN	NaN	NaN	NaN	NaN	NaN	NaN	NaN	NaN	NaN	NaN	NaN	NaN	NaN	NaN	NaN	NaN	NaN	NaN	NaN	NaN	NaN	NaN	NaN	NaN	NaN	NaN	NaN	NaN	NaN	NaN	NaN	NaN	NaN	NaN	NaN	NaN
102	211.6	150.3	191.8	152.8	200.8	190.3	171.8	179.3	181.6	144	155.9	168.4	190	206.4	185.4	207	203	172.9	161.3	246.7	273.1	287.2	288.4	287.9	327.9	324.4	426.9	597	726	993.9	1062	836.8	770.9	716	829	898.1	915.6	933.7	749.7	839.5	783.1	789.4	882.8	843.7	860.8	812.2	840.3	824.8	820.1
103	222.3	181.5	229.9	181.6	220.7	216.4	190.3	169.9	176.1	186.4	169.3	161.5	181	186.8	197.1	185.4	157.5	217.4	201.3	510.3	925.6	1014	1013	983.5	946.6	975	841.4	1061	882.1	864.5	878	913.7	960.6	953.9	1104	1034	1148	962.6	991.9	945	845.1	767.1	917.9	855.9	782.1	800.6	757.5	800.1	713.7
104	128.6	150.8	156.8	132.7	137.2	148.9	138.6	131.6	174.7	141	143.1	151.9	129.5	135.6	160.8	154.7	142	196.5	531.8	922.5	990.9	925.2	972.6	1053	1008	942.2	986.2	884.9	915.4	929	894.4	736.4	809.4	754.7	771.8	748.5	863.8	782.6	813.7	892.9	895.2	885	941.6	782.6	822.5	810.8	852	834.5	741.4
0	180.5	213.3	164.8	183.1	171.6	153.5	168.8	223	198.7	199.3	249.6	167.2	194.4	236.2	NaN	NaN	NaN	NaN	NaN	NaN	NaN	NaN	NaN	NaN	NaN	NaN	NaN	NaN	NaN	NaN	NaN	NaN	NaN	NaN	NaN	NaN	NaN	NaN	NaN	NaN	NaN	NaN	NaN	NaN	NaN	NaN	NaN	NaN	NaN
0	621.4	551.3	289.6	253.8	292.7	337.2	230.3	182.8	224.7	181.4	213.1	166.5	186.7	195.4	168.9	623.1	495	623	690.2	799.4	868.5	808.5	NaN	NaN	NaN	NaN	NaN	NaN	NaN	NaN	NaN	NaN	NaN	NaN	NaN	NaN	NaN	NaN	NaN	NaN	NaN	NaN	NaN	NaN	NaN	NaN	NaN	NaN	NaN
0	639.9	696.9	684.7	619.7	490.2	456.3	279.3	212.5	188.1	208.9	201.5	167.5	196.3	166.9	158.5	190.1	145.5	160.1	166.8	144.5	147.8	162.8	188	763.3	1396	1310	1341	1240	1263	1295	1018	1154	1269	1314	1509	1476	1440	1252	1181	1081	1139	985.9	977.4	1054	934.4	881.5	859.8	757.3	797.8
105	174.1	208.2	185.2	224.8	203	198	201.8	178.3	154	157.4	207.1	199.1	168.5	185.9	199.7	856.3	1042	1233	1202	1520	1634	1211	1308	1361	1247	1255	1540	1305	1319	1212	1196	1234	1020	1112	1336	1163	1135	1294	1270	1209	1199	1275	1427	1317	1208	1187	1120	1199	1306
106	167.4	150.2	147.2	153.6	171.8	118.6	144.6	149.4	121.8	125.7	134.3	137	157.3	132.1	129.5	127.9	155.6	158.4	924.7	1104	1162	1460	1769	1568	1760	1702	1659	1795	1706	1934	2048	2117	1736	1720	1611	1637	1488	1098	991.8	1159	958.7	1012	935.3	882.6	874.8	822.6	854.5	773.6	868.2
107	175.5	180	186.8	226.3	203.7	129.7	213.7	136.1	138.8	201.6	170.9	195.6	415.8	807.8	894.3	932.5	956.2	1022	1000	994.6	1168	973.9	1039	1059	1062	1103	1198	1299	1048	1089	1084	1440	1210	1276	1325	1700	1366	1363	1381	1583	1627	1621	1294	1349	1184	1161	1087	1019	1117
108	161.1	155.6	166.1	178.2	189.3	194.2	178.1	169.7	149.9	181.7	144	167.2	176.4	261.5	399.4	619.9	787	945.6	860.8	889.1	906.4	926.1	1087	958	909.5	866.7	800.4	997.5	818	838	939.5	837.9	826.4	805.9	691.2	823	756	841.9	796.1	755.4	780	871.6	767.4	827.5	769.5	747	884.4	673.4	934.8
109	195.2	201.3	184.2	184.7	210.2	208.8	197.9	212.1	162.1	218.9	204.8	179.2	183.3	157.5	187.7	199.4	236.3	698.6	1041	1077	1035	1146	1325	1093	1204	1092	1060	1249	1180	1108	1230	1102	1149	1220	1194	1448	1274	1258	1323	1149	1166	1044	1097	1055	993.8	891.8	873.9	822.4	784.5
110	205.9	178	174.8	147.5	186.7	182.9	156.5	171.5	156.3	146.4	163.8	150.1	178.6	968	1082	1126	1049	1316	1234	1377	1256	1222	1498	1467	1924	2010	2084	1849	1331	1635	1203	1423	1490	1319	1220	1364	1311	1374	1350	1336	1312	1164	1232	1185	1240	1286	1208	1035	1052
111	187.2	162.1	205	172.6	218.8	210.1	200.8	166.5	207.5	198.9	182.7	227.7	231.9	584.1	848	1002	1055	958.5	883.6	959.9	863.5	950.9	995.5	1009	914	842	839.9	922.5	945.1	947.4	1166	953.5	1364	1291	1127	1171	910.9	976.9	977.5	1112	980.1	992.8	910.1	974.5	803.5	988.1	1017	1147	996
0	170.4	124.5	164.1	162.1	142.6	125.5	135.4	139.2	160.4	170	NaN	NaN	NaN	NaN	NaN	NaN	NaN	NaN	NaN	NaN	NaN	NaN	NaN	NaN	NaN	NaN	NaN	NaN	NaN	NaN	NaN	NaN	NaN	NaN	NaN	NaN	NaN	NaN	NaN	NaN	NaN	NaN	NaN	NaN	NaN	NaN	NaN	NaN	NaN
112	185.2	168.7	186.7	161	203.6	167.7	201	203.7	176.9	137.2	163	181.4	167.8	172.3	174.7	138.7	201.8	152.6	164.5	446.8	713.2	830.6	1053	990.7	993.1	972	940.8	1011	995.1	944.9	920.1	976.6	1046	1087	916	994.4	1071	863.6	893	1137	1017	1035	1134	1035	800.7	771	845.3	850.1	913.4
113	164.3	174.2	206.9	143.4	140.1	153.8	135.4	126.4	125.6	138.3	149.8	126.1	127.2	155.3	915.1	1084	1029	1227	1292	1110	1219	1180	1109	1107	1174	1127	995.9	1228	1060	992.2	875.3	839.9	821.2	843.5	937.5	880.2	917.9	698.6	892.9	NaN	NaN	NaN	NaN	NaN	NaN	NaN	NaN	NaN	NaN
114	198.4	133.7	166.8	192.9	146.7	143	150.7	139.9	123.9	140.2	183.3	173.8	146.8	166.3	148.6	107.6	139.5	131.1	126.2	966.5	1032	867.6	1013	1027	964	1133	1175	1085	1549	1165	1102	1298	1156	1221	1392	1383	1247	1224	1199	895.8	895.1	545.8	808.1	893.3	882.2	807.1	836.1	965.7	1009
115	134.4	127.9	135.3	149.5	161.3	152.5	141.2	133.4	152.9	158.4	126.2	127.8	158.2	139.4	149.7	110.3	160.2	138.6	152.6	144.7	140.3	126.5	118	103.2	130.2	105	121	134	219.7	674	1295	1499	1756	1604	1759	1645	1654	1664	1551	1557	1520	1311	1245	1300	1377	1180	1207	1194	1148
116	159.5	167.9	170.1	163.2	155.7	183.2	126.3	173.3	133.7	128.5	130.2	139	125.6	185.9	159.3	150.8	145.7	771.4	916	1102	1165	1098	1224	1196	1112	1246	1224	1283	1576	1426	1525	1601	1657	1547	1603	1302	1446	1422	1142	1171	1019	998.5	1130	814.5	874.5	920.7	888.6	955.1	699.9
117	145.2	128.1	140.3	128.9	127.8	110.9	112.2	127	114.6	119.9	147.8	117.9	123.9	121.5	125	120.5	105	108.2	106.5	125.6	109.5	98.07	118.1	125.2	113.9	107.2	95.31	106	112	135.4	192.9	189.5	255.8	524	944.9	1203	1247	1350	1407	1279	1082	1106	1271	1438	1394	1127	957	1052	1131
118	209.9	167	166.7	179	198.6	171.9	168.7	191.5	162.6	187.4	223.7	208.2	953.8	918.2	1055	1145	1318	1310	928.8	1249	1127	1058	1278	1377	1181	1231	1224	1108	1142	1103	868.1	867	888.7	986.6	947.2	891.7	1125	1128	1292	1032	950.3	1020	918.5	1047	853.6	1038	1012	1018	960.9
0	164.2	190.6	156	148.5	187.3	178.6	201.2	144.6	159.7	170.7	199	159.4	161.2	172.3	147.1	172.4	200.5	NaN	NaN	NaN	NaN	NaN	NaN	NaN	NaN	NaN	NaN	NaN	NaN	NaN	NaN	NaN	NaN	NaN	NaN	NaN	NaN	NaN	NaN	NaN	NaN	NaN	NaN	NaN	NaN	NaN	NaN	NaN	NaN
119	160.5	190.3	208	137.2	142.2	161.9	139.4	126.7	164.3	141.5	363.7	822.6	699.7	702.4	650.9	781	743.4	770.1	902.2	921.5	852.8	781.6	758.9	966.3	948.2	1001	935.8	761.3	1014	927.2	884.2	885.7	1093	1071	871.7	1145	1125	1023	937.8	904.3	959.1	954	797.6	853.8	845	838.1	697.1	821.7	781.6
120	137.4	190.4	160.5	176.8	130.4	150.9	197.2	183.5	176	210.8	149.7	160.5	148.7	184	173.8	169.7	142.7	199	229.6	298.5	334.5	419	408.5	562.5	787.5	1009	1118	1178	1271	1338	1200	1253	1277	1193	1092	1187	1277	1005	1297	1194	1025	1080	1059	816.9	900.1	774.6	844	1099	947
121	126.1	128.4	156.8	123.8	136.6	144.8	163.7	133.1	106.1	110.8	123	103.2	132.3	126.2	98.74	108	126.7	99.98	95.85	132.3	119.8	97.25	168.8	568.7	1043	1214	1198	1671	1782	1244	1056	1352	1554	1285	1124	1192	1144	1223	1083	965	1141	1175	1154	1150	985.1	1003	963.7	946.9	1060
122	141.4	201.2	156	160.8	198.1	180.3	188	209.5	196.7	219	159.6	152.1	134.8	164.4	191.2	1268	1236	1172	1210	1329	1344	1394	1225	1327	1585	1364	1314	1392	1317	1525	1256	1401	1462	1623	1296	1131	1117	1092	966.5	1062	1022	855.7	846.3	879.8	836.3	831.3	774.8	691.3	655.2
123	137.2	125.9	154.8	137.4	150.1	178.9	181.9	142.5	132	143.7	169.7	175.8	108.7	193.1	160.7	149	182.8	594	1547	1132	1204	1206	1263	1298	1291	1271	1289	1416	1616	1488	1503	1613	1632	1303	1600	1535	1275	1258	1166	1312	1136	1104	1179	1458	1055	1031	1040	1162	1018
124	160.1	198.3	183.7	173	141.5	145.7	184.5	163.5	159.6	179.4	168.9	178	190.6	186.9	173.1	154.9	166.7	1054	1118	1262	1064	1253	1085	988.7	1163	988.3	1127	1065	1110	1521	989.2	929.5	1288	1373	978	1220	927.7	1291	1312	1494	1437	1163	1205	992.7	788.7	862.2	1102	831.7	831.6
0	NaN	NaN	NaN	NaN	NaN	NaN	NaN	NaN	NaN	NaN	NaN	NaN	NaN	NaN	NaN	NaN	NaN	NaN	NaN	NaN	NaN	NaN	NaN	NaN	NaN	NaN	NaN	NaN	NaN	NaN	NaN	NaN	NaN	NaN	NaN	NaN	NaN	NaN	NaN	NaN	NaN	NaN	NaN	NaN	NaN	NaN	NaN	NaN	NaN
125	168.5	160	206.1	230.5	203.5	241.5	219.3	241	233	294.1	1897	2866	2978	2707	2947	2774	2579	2390	2362	2303	2310	2078	1770	1847	1653	1480	1573	1791	1289	1391	1432	1295	1316	1144	1040	1113	1219	1274	1323	1197	1220	1071	1064	1085	943.5	950.7	994.2	932.1	1110
126	166.2	151.1	170.3	186	182.1	166.7	171.9	231.4	157.6	159.3	187.5	182.3	174.3	194	196.5	173.1	168.5	162.5	194.1	192.7	134.3	175	156.6	224.9	182.1	274.3	242.7	298	410.8	702.4	1351	1546	1894	1695	1547	1693	1525	1516	1364	1491	1257	1018	1131	1220	1060	1135	1023	955.6	1062
127	199.1	200.6	176.6	231.8	182.8	194	183.1	157	206.7	141.5	157.9	150.7	185.4	141.7	166.9	207.4	205.6	187.7	220.5	229.2	250.3	1256	1197	1500	1573	1631	1853	2038	2118	1912	1852	1791	1804	1501	1475	1590	1496	1443	1473	1479	1314	1164	1013	915.9	955.3	991.6	1051	981.5	975.5
128	149.8	196	171.5	179.2	191	212	184	180	160.4	159	791.9	779.2	760.7	822.7	1076	1049	900.2	935.7	1055	1160	1014	1056	1018	1000	918	985.5	1287	1121	1080	1352	1133	987.8	1081	1152	1212	1156	1141	1102	1130	1005	994.2	809.3	1146	1194	1124	1039	1030	1097	1029
129	231	195	173.7	198	193.5	173	149.5	190.8	210.1	148.1	127.8	177	171.4	164.7	170.2	181.5	151.8	157.5	209	237.8	374.6	1021	1286	1402	2054	2022	1994	2341	2324	2220	2208	2122	2645	2710	2566	2543	2319	2317	2300	2225	2016	2089	1904	1856	1475	1828	1620	1797	1792
130	135.6	174.5	152.1	152	137.3	155.9	184	170	168	152.7	155.8	151.5	728.6	971.9	1027	1150	1113	1051	1144	1127	1120	1111	1142	1201	1089	1044	1094	1379	1202	1980	1567	1299	1512	1185	1028	1421	1764	1388	1471	1364	1424	1157	1389	1371	1436	1292	1122	979.5	1217
131	196.2	193.5	210.9	199.2	186.8	171.5	149	161.5	214.5	157.5	203.5	189.3	197	155.8	212.5	226.8	238	1049	1027	1039	1122	988.9	1320	1371	1188	1270	958.8	1069	NaN	NaN	NaN	NaN	NaN	NaN	NaN	NaN	NaN	NaN	NaN	NaN	NaN	NaN	NaN	NaN	NaN	NaN	NaN	NaN	NaN
132	135.6	166.5	184.3	163.2	132.2	139.2	120.5	136.4	136.1	134.7	114.3	164.1	167.6	174.5	151.7	183.5	129.5	137.3	172.5	148.1	140.2	132.7	117.8	177.2	157.5	150	154.1	151.5	1029	1229	1220	1188	1265	1277	1339	1380	1516	1280	1195	1472	1291	970.8	1020	934.4	1154	1066	1137	1277	973.9
133	138.6	162.3	161	159.8	126.8	164.1	130.4	162.7	127	119.7	146.7	173.3	126.8	156.4	131	149.2	133	119.7	149	137.7	122.6	222.1	932	917	882.4	851	1045	780.3	1144	940.4	731	873.9	837.4	930.7	1038	1271	1076	1456	1224	1337	848.5	879.7	828.5	861.7	861.7	924.3	712	677.6	766.6
134	131.2	126.4	130.3	135.9	146	154.3	144.4	174.2	128.1	153.6	143.5	140	116.7	164.4	119.7	125	139	125	121.5	140.8	105.3	139.8	131.6	118.7	122.7	161.9	115.9	141.2	107	150.2	554.5	1230	1367	1500	1534	1527	1561	1641	1598	1393	1275	1396	1385	1137	1251	1131	1297	1180	1189
135	168.9	136.3	173.5	131.6	161.4	172	177.1	208.9	133.7	186.2	168.1	153.4	144.4	167	1130	1299	1553	1363	1560	1858	1785	1581	1786	1765	1866	1687	1540	1594	1600	1855	1764	1678	1708	1640	1568	1653	1647	1568	1473	1533	1532	1327	1464	1375	1423	1339	1291	1184	882.8
136	182.2	215.8	210.3	226.5	151.4	194.2	169	206	216.5	186	184.7	161.3	207.7	138.8	154.5	173.8	209.4	198.5	184.5	185.8	164.8	473.7	1525	1394	1701	1411	1576	1843	1736	1592	1415	1404	1523	1641	1368	1179	1103	1043	1243	1061	1045	1094	1365	1514	1450	1273	1167	1115	1107
137	191.3	219.1	190.7	184.2	186.4	158	188.4	186.2	184.1	159.5	147.3	255.5	170	150.5	159.3	153.8	166.7	178.8	304.4	457.6	666.8	776.2	730.5	1164	1089	1328	1445	1518	1487	1140	1359	1361	1408	1221	1416	1257	1060	1147	1224	1156	961.4	969.6	1012	1038	1040	1141	1132	1008	1198
138	212.3	278.8	279	299.5	283.2	395.1	244	303.6	324.1	283.1	344.1	273.1	382.6	275.2	370.2	254.7	300.3	426.9	428.7	442.7	717.3	1200	1473	1577	1403	1139	1156	1149	1088	990.7	1027	1029	1024	1027	963.7	1002	929.1	876.2	788.4	737.1	835.5	869.4	837.2	714.5	754.9	752.9	728	782.4	768.6
139	163.7	165.4	169	158.9	158.1	171.5	177.6	202.6	145.1	176.5	155	163.6	150	171.3	172.2	160.7	163.9	241.7	1146	1168	1043	1326	1086	1217	1412	1119	1369	1335	1260	1228	1155	1342	1083	1279	1215	1156	1325	1193	968.5	1206	1082	1127	1198	1053	967.6	1233	1180	1416	993.2
140	139.2	132.5	122	98.45	141.1	129.9	114.9	137	132.4	114	101.5	128.6	119.9	128.1	89.88	117.5	88.65	99.5	107.7	119.9	116.2	114.3	234.3	255.1	347.5	379.1	564.7	854.8	800.2	785	798.4	1067	951	974	916.9	855	969.3	1041	1068	913.8	989	1012	878.3	965.5	927.1	801	843.7	664.7	742.5
141	165.7	167.3	183.5	228	156.7	170	169.2	134.9	164.1	138	157.1	155.5	521.6	818.1	833.3	957	977.3	960.4	1091	1265	1282	1455	1269	1375	1472	1665	1274	1214	1116	1151	1138	1201	1135	1194	1396	1206	1307	1308	1463	1452	1494	1641	1704	1301	1559	1610	1473	1199	1274
142	173.9	167.9	165.4	158.5	187.3	180.5	191.1	140	183.9	183	143.5	145.6	373.8	400.7	395.3	290.8	363.5	529.2	535.8	618.3	707.5	657	518.1	539.3	642	685.2	677.6	652.7	573.5	706.5	654	669.3	657	591.2	520	529.1	597.6	503.1	621	571.6	467.1	501.9	413.5	513.7	451.3	457.7	549	522.2	451.4
143	154.5	241.1	177.5	169.5	208	185.9	180.5	198.2	185.8	189.2	170.5	180.1	220.1	164.1	174.4	157.4	146.6	165.3	219.3	191.6	192	241.1	1369	1361	1428	1729	1834	1756	1736	1863	1622	1833	1877	2025	1800	1603	1618	1916	2007	1879	1923	1866	1963	1781	1815	1801	2105	1752	1687
144	170.6	233.4	210.2	197	146.8	158.8	212.8	178.5	212.9	183.6	204.5	215.6	381.2	1266	1175	1160	1204	1347	1623	1525	1574	1622	1811	1817	1699	1673	1793	2140	2479	2327	1957	2055	2704	2634	2380	2376	2449	2586	2322	2325	2418	2489	2347	2423	1901	2038	2297	1587	1742
145	216.1	213.5	216.5	141	145	166	190.3	158.1	164.7	158.1	186.9	161	765.6	1015	1004	939	931	1009	1031	1156	1118	1136	1107	1010	962.8	1078	1100	1028	1003	986.7	994.7	1347	1330	1098	1111	1155	1246	1008	1076	972.2	973.8	857.8	882.4	835.7	795.2	848.5	1004	820.4	1016
146	162.3	158.1	129.6	150.3	138	150.7	130.9	146	121.2	163	168.5	148.5	181.7	137.7	173.3	152	173	160.2	152.5	357.2	591.3	634	622.4	753.9	779.8	897.5	975	958.7	966.2	895.5	942.4	954.8	1096	921.9	1013	937.1	952.9	1177	967.7	1019	1220	1267	1013	1009	1140	1040	1019	790.6	1112
147	152.7	131.1	166.5	154.1	147.5	190.1	148.8	175.4	165.3	133.3	165.6	502.9	1326	1215	1167	1232	1048	1155	1110	1093	1135	1023	1157	1160	1044	899.4	994.7	1149	954.2	1057	978.2	921.5	1013	861.2	875.2	943.3	896	735.9	999.8	980.5	952.7	749.8	769.2	737.8	910	911.5	1047	1141	1046
148	134.4	193.1	144.8	167.1	131.7	187.2	141.3	121.5	146.2	144.3	160.6	186.5	162.5	831.5	917.5	861.9	965.4	892.5	1029	939	884.7	842.3	725.3	498.9	590.5	643.5	796.4	729.8	752.7	830.8	858.8	821.9	747.9	786.3	831.5	814.2	844.5	742.1	725	730.7	698.9	781.5	871.8	800.2	679.2	849.8	840.8	815.3	754.8
0	190	185.4	174.4	159.9	132.4	188.4	135.3	159.3	144.1	150.5	140.7	129.4	157.4	207.8	165.9	133.2	173.2	912.9	1232	1348	1212	1418	1250	1504	1584	1516	1423	1384	1312	1389	1364	1325	1284	1174	1076	1185	965.3	1070	1075	1063	1022	974.2	1002	979.3	866.2	852.8	909.3	897	822.2
149	165.9	165.2	160.4	156.9	126.5	151.4	140	133.5	121.7	118.7	149	132.6	149.9	152.4	158.6	149	151.4	162.3	168.5	246	1042	1242	1290	1266	1189	1161	1036	1155	1144	1054	1079	1027	1007	970.6	1128	1026	1204	976.5	1048	1087	936.5	800.4	1002	785	924.5	711.1	695.6	698.5	732
150	164.1	166.4	155.9	180.2	165	185.1	150.7	204.1	128.3	143.8	122.7	121.9	137.5	115.5	139.5	111	158.2	468.2	395.2	409.3	451.7	398.5	379.5	411	407.5	360.4	426.3	474.7	506.5	509.8	456.4	476.2	364	502.5	480.9	447.2	442.3	404.5	397.5	494	387.8	448	489.3	393.8	454.5	432.9	439.5	433.5	422.9
151	112.5	113.5	186.6	124	107	150.5	96.54	93.04	110.5	136.9	145.2	129	140.5	107.6	123.3	112.3	139	116.5	85.8	120.7	680.5	674.3	800	803.5	741	736.7	924.2	1024	1015	945.8	887.7	871.3	872.5	796.2	829.2	824.2	836.7	768	785.5	750.3	704.5	670.1	699.3	608.5	629.3	628.5	728.1	684.1	593.3
152	128.7	141.2	169	117.5	139.5	166.7	164.2	151.3	140.8	147	132.2	123.2	123.5	136.2	137.7	138.4	131.7	141.3	134.4	182.3	125.9	148.5	134	132.5	160.5	181.4	193.8	144.2	141.6	144.1	166.3	113.7	145.1	180.7	180.3	186.8	193	242.6	189.2	237.4	253.7	241.8	239.5	251.5	269.9	304	293.6	309.3	302.1
153	145.9	190.1	178.3	169	166.7	174.8	147.6	100.8	156.9	140.7	362.9	684	787.8	897.8	973.4	953.3	829.1	785.5	830.3	768.6	642.7	574	838.8	674	726.6	874	833	864.8	690.5	787	671.5	754.7	631.6	709.4	640	475	658.1	663.3	708.4	714.8	649.2	663	668.4	655.5	760.5	591.4	639.5	724	646.5
154	220.5	224.5	249.8	247.8	189.2	219.6	196	195.6	199.3	246.1	182.3	224.4	226.6	1087	1305	1450	1414	1636	1551	1631	1574	1418	1783	1735	1589	1483	1492	1834	1686	1730	1781	1579	1428	1489	1388	1611	1487	1605	1266	1348	1401	1330	1309	1224	1268	1257	1134	1147	1020
155	187	205.9	219	179.5	182.1	172.6	184.4	177.5	152	204.5	191.3	202.4	205.8	157.1	166.4	226.2	186.8	157.8	160.9	192.8	187.3	415.1	1536	1355	1269	1239	1194	1215	1098	1282	1365	1342	1507	1787	1891	1973	1822	1734	1885	1909	1788	1324	1494	1248	1335	1369	1504	1463	1362
156	167.9	156.6	125.1	158.4	157.5	143.5	133.9	137	137.7	124.7	128.8	142.7	151.5	107.8	107.7	146.6	144.4	164.2	182.9	177.1	145.2	177.5	221.5	481.6	272.6	350.3	384.9	349.4	613.7	671.3	861.7	513.2	702.6	734.1	787.9	687.2	800.9	794.8	793	671.5	815	752.4	751.2	823.3	794.8	784.8	754.3	734.7	721.2
157	184	131.6	193.3	160.5	188.3	152	153.9	117.9	148.3	124.3	142	124.4	151.4	151.1	801.4	821.4	848.4	672	734	784.8	749.6	699.2	839.6	731.7	830.5	693.4	876.5	855.5	779.4	835.7	879.5	852.5	880.9	765.5	764.6	750.2	682.2	882.4	682.9	589.4	623	608.3	706.1	699.9	584.1	578.4	667	803.9	621.1
158	188.5	168.5	124.9	167.9	164.9	142.5	177.1	141.2	126.1	162.1	169.8	166.9	196.2	1023	1148	1059	1302	1149	1214	1206	1360	1018	1255	1244	1178	1158	1085	1066	1059	958.4	828.4	905.4	850.7	809	785.5	830.9	817.7	801.5	915.6	837.5	768.4	854.1	973.1	931.4	905.6	944.1	957.7	847.7	862.8
159	145.1	159.7	166	127	155.5	155.5	113.5	150	121.7	123.4	101.1	137.7	160.9	153.1	129.5	120.9	146.3	137.2	125	188	202.5	283.3	807.8	921	1361	1046	1073	1152	1148	1390	1051	1091	1280	1330	1331	1124	1072	1012	1051	1176	1021	894.9	858.2	900.8	826.7	1025	962.2	1003	997
0	NaN	NaN	NaN	NaN	NaN	NaN	NaN	NaN	NaN	NaN	NaN	NaN	NaN	NaN	NaN	NaN	NaN	NaN	NaN	NaN	NaN	NaN	NaN	NaN	NaN	NaN	NaN	NaN	NaN	NaN	NaN	NaN	NaN	NaN	NaN	NaN	NaN	NaN	NaN	NaN	NaN	NaN	NaN	NaN	NaN	NaN	NaN	NaN	NaN
0	164.1	135.6	153.1	151.5	102.8	606.3	522.5	527.1	598.6	586.6	571.8	529.3	504.8	653.7	560.9	603.6	571.2	514.1	555.5	550	450.5	618.9	569.5	672.3	641.4	594.5	768.3	765.8	904.1	865.9	783.5	818	783.8	792.3	611.6	644.9	611.4	620.5	632.4	648.7	598	565.5	623.9	624.4	626.7	591.2	686	568.4	506.9
160	156.5	150	141.1	147.6	171.5	116.1	126.4	124.5	162.3	129.3	156.6	152	123.4	111.6	165.8	151.9	142.5	138.3	136.3	147.4	871.3	1159	1212	1103	1151	1179	1096	1116	1138	1181	1194	1178	1288	1180	1202	1216	1190	1129	1115	1049	1112	1095	1154	1200	1231	922.8	946.3	999.1	812.7
0	148.2	NaN	NaN	NaN	NaN	NaN	NaN	NaN	NaN	NaN	NaN	NaN	NaN	NaN	NaN	NaN	NaN	NaN	NaN	NaN	NaN	NaN	NaN	NaN	NaN	NaN	NaN	NaN	NaN	NaN	NaN	NaN	NaN	NaN	NaN	NaN	NaN	NaN	NaN	NaN	NaN	NaN	NaN	NaN	NaN	NaN	NaN	NaN	NaN
161	204.1	238.3	250	208.3	227.5	212.5	168.3	190.3	191.3	209.9	197.2	194.3	192.8	196.7	171.2	224.6	1519	1721	2200	2035	2208	2417	2231	2087	2373	2389	2120	1869	1881	1885	1681	1579	1644	1699	1586	1624	1502	1628	1622	1497	1624	1442	1357	1568	1442	1462	1322	1319	1328
162	163.9	150	153.3	190.8	134.7	166.3	194.7	151.4	175.9	134.9	162	201.1	1358	1541	1669	2120	2069	1964	2624	2197	1675	1551	1511	1580	1623	1210	1061	1164	1144	1029	1004	911.3	795	723.7	493.6	705.4	414.8	680.5	850.3	729.7	941.3	1043	843.4	901.6	626.4	1229	1078	1077	1145
0	NaN	NaN	NaN	NaN	NaN	NaN	NaN	NaN	NaN	NaN	NaN	NaN	NaN	NaN	NaN	NaN	NaN	NaN	NaN	NaN	NaN	NaN	NaN	NaN	NaN	NaN	NaN	NaN	NaN	NaN	NaN	NaN	NaN	NaN	NaN	NaN	NaN	NaN	NaN	NaN	NaN	NaN	NaN	NaN	NaN	NaN	NaN	NaN	NaN
163	215.6	203.1	208	199.6	180	171.2	172.5	176	205.8	189.2	178.3	162.1	152.9	219.4	212.9	202.5	204.9	211.8	212.5	1715	2714	2721	2398	2218	1836	1726	2142	2095	1637	1958	1631	1657	1937	1604	1506	1580	1617	1877	1813	1677	1477	1176	1285	1222	1150	1034	1043	1018	1119
164	153.9	205.5	181.1	178	220.4	203.5	184.9	201	210.2	190.4	146.3	150.3	164.4	151.1	181.5	135.4	165.4	185.4	175.7	150	971.5	1426	1772	1661	2129	1842	2131	2003	2150	2162	1927	1782	1539	1769	1711	1448	1543	1510	1364	1634	1436	1503	1371	1240	1219	1227	1111	1021	1014
165	181.1	184.3	169.5	218.4	211.5	199.7	182.8	215.6	273.1	1368	1630	1621	1631	1754	1608	1758	1662	1430	1360	1596	1772	1546	1470	1874	1715	1678	1623	1751	1546	1371	1294	1241	1141	1232	1173	944.1	1237	1046	1034	993.8	1156	984.6	1129	494.5	655.8	1027	927.8	987.9	860.4
166	173.2	180.2	167.3	150.7	156.6	228	151.9	160.6	161.5	145.3	130.3	271.8	1145	1042	1362	1228	1080	1011	1119	1244	1175	1180	1017	1073	908	896.5	905	895.2	881.8	906.7	887.6	836.5	775.5	857.9	732.6	738.8	704.1	743.8	677.2	553.5	769.3	783.2	866.3	893.1	869.1	933.8	783.3	963.8	941.5
167	189.9	225.1	197.7	190.7	217.6	180	208.8	178.5	178.8	248.1	205	190.4	241.7	1399	1416	1255	1569	1751	1309	1089	1166	1292	1337	1223	1065	967.4	1051	985.7	1011	1063	980.2	867.9	950.5	736.9	883.4	1083	1017	806.8	944.1	754.7	925.4	963	915	875	759	845.5	927	849.4	848.7
168	244.3	250.2	235.9	263.1	251.6	247.5	228.5	202.5	202.6	199.1	253.9	215	191.5	190.2	195.4	215.6	184.9	209.9	1439	1803	2081	2122	1988	2244	1954	2171	2070	2071	2075	2304	2102	2033	1987	2246	1891	2036	1991	1923	2052	1670	1782	1765	1818	1820	1732	1734	1956	1908	1962
169	155.3	179.1	150.6	192.7	188.3	165.6	170.3	177.2	205.7	221.8	150.8	160.6	164.5	175.7	141	170	219.5	188.7	194.1	960	1260	1244	1403	1677	1313	1281	1402	1081	1305	1465	1314	1300	1346	1231	1256	1236	1050	1031	1074	1025	1084	1079	969.6	913.7	902.7	1025	904	874	889.1
170	250.9	209.1	226.1	195.5	212.3	188.6	208.5	212.7	203.3	211.6	1290	1264	1345	1635	1460	1603	1793	1595	1683	1625	1596	1489	1620	1639	2088	1685	1709	1684	1437	1233	1531	1176	1140	1300	1292	1135	905.5	1123	843.2	730	861.5	987	1012	970.5	1026	1093	1036	919	970.6
171	165.6	198.9	183.6	197.1	165	180.9	178.1	174.8	149.4	161.1	199.9	186.2	160.8	160.8	188.3	147	206.9	1005	1083	1157	1167	1259	1161	1277	962.2	1034	1103	1020	996.9	1027	1057	944.3	1076	825.5	892.1	1250	867.7	829.8	975.2	865.8	1019	986.4	1050	1098	885.9	1069	1080	953.1	947.9
172	180.6	203.2	199	187.5	218.6	178.5	190.9	148.2	186.1	149.7	145.5	137.5	168	163.5	180.3	174.5	181.4	174.2	158.1	162.2	154.2	160.9	147.3	151.5	163.3	155.5	156.6	170.7	187.8	150.5	192.3	182.8	166	118.2	152	168.7	160.7	154.3	175.7	153.7	132.6	207.5	165.6	173.8	145.2	179.6	142.2	169.4	147.7
173	211.9	205.2	132.4	196	156.9	149.6	150.1	144	140.4	197.7	175.7	161.5	149.7	190.5	693.2	623.5	663.2	770.4	840.9	825.6	800.6	687.2	897.7	798.6	740.7	783.5	721.5	753.1	960.1	577.8	788	817.4	815.9	863.9	835.5	1132	1024	1004	1048	977.1	745.6	849.7	805.1	764.2	734.5	747.1	779.1	750.6	650.1
174	121.5	183	158.9	150.9	163	163.2	154.3	126.5	150.5	165.3	151.2	174.2	150.4	171.1	177.8	234.8	894.8	1502	1472	1412	1467	1363	1433	1359	1225	1293	1376	1371	1452	1650	1647	1429	1384	1439	1545	1520	1375	1352	982.7	1060	1007	1010	906.7	938.6	961.9	1046	1011	929.3	1249
175	251.1	249.1	236	230.9	301.5	269	209.1	216	201.6	225.8	205.1	189.3	195.4	203	171.6	173.4	135.7	185.2	200.5	1181	1508	1636	1825	1827	1880	1807	2380	2413	1919	2107	2039	2112	1896	1626	2022	1911	1616	1559	1401	1891	1933	2042	1596	1451	1529	1673	1412	1630	1670
176	187.8	248.5	213.5	288.2	225.4	189.2	232.6	268.4	264.3	227.2	234.3	225.2	230.5	236.6	191.2	231.5	209.5	242.4	224.7	220.5	195.7	213.2	199.3	174.6	199	230	224.1	603.8	1348	1588	1857	2427	2374	1919	3100	2268	2515	2522	2082	2027	1788	1964	2239	2070	1945	1914	1342	1497	1759
177	278.2	268.5	431.7	475.7	172.5	185.8	178.7	188	237.8	165.4	173.5	193.6	173.7	253.4	440.8	684.5	1363	1380	1531	1669	1450	1623	1811	1709	1643	1549	1688	1727	1687	1896	1769	1732	1884	1883	1492	1635	1361	1208	1355	1299	1310	1134	1180	1219	1192	1159	1292	1009	1070
178	264.1	221.9	226.8	233.3	170	195.4	241.9	258.2	205.6	248.8	201.1	203.8	207.1	187.8	208.1	195.6	1913	1598	1599	1999	2437	2637	2326	2253	1988	2160	1994	1923	2316	2116	2065	2719	2361	2159	1700	1496	1340	1518	1301	1570	1600	1634	1615	1522	1490	1376	1476	1499	1470
0	150.8	199.8	171.7	209	137.8	172	130.4	166.3	180.5	145.5	180.5	184.9	149.7	174.4	138.6	135.3	141.3	173.2	157.2	216.2	159.3	177.8	191.3	184.7	180.6	169.1	183.6	163.1	170.1	159	182.2	157.2	186.3	167.9	143.4	187.9	142.6	159.3	175.2	180.6	161.9	152.7	162.5	167.2	179.2	181.4	147.4	159.1	176.9
0	138.7	126.5	132.7	150	133.9	96.13	123.1	175.4	140.1	128.5	98.21	125.7	141.7	177.8	89.67	119.4	153.2	96.63	100.4	128.6	128.9	NaN	NaN	NaN	NaN	NaN	NaN	NaN	NaN	NaN	NaN	NaN	NaN	NaN	NaN	NaN	NaN	NaN	NaN	NaN	NaN	NaN	NaN	NaN	NaN	NaN	NaN	NaN	NaN
179	193.5	162.1	184	142.4	182.3	152.4	195.3	157.9	137.4	177.9	152.2	168.2	171.9	187.8	422.6	1020	1462	1542	1446	1579	1294	1336	1470	1556	1749	1707	1709	1696	1719	1450	1460	1405	1384	1348	1498	1402	1266	1379	1264	1298	1296	1052	1063	1203	1151	1097	1061	1078	1157
0	NaN	NaN	NaN	NaN	NaN	NaN	NaN	NaN	NaN	NaN	NaN	NaN	NaN	NaN	NaN	NaN	NaN	NaN	NaN	NaN	NaN	NaN	NaN	NaN	NaN	NaN	NaN	NaN	NaN	NaN	NaN	NaN	NaN	NaN	NaN	NaN	NaN	NaN	NaN	NaN	NaN	NaN	NaN	NaN	NaN	NaN	NaN	NaN	NaN
180	393.3	588.8	547.2	558.3	700.2	507.6	385	259.4	208.5	192.3	169.9	193	238	275.4	803.3	885.8	1056	1402	1107	1131	1084	995.8	941	922.1	828.5	850.9	894.7	927.7	1012	1062	916.5	992.5	1018	908.7	833.7	961.7	1082	1026	969	962.5	965.2	1017	1228	1165	1066	1182	1065	1058	978.8
0	NaN	NaN	NaN	NaN	NaN	NaN	NaN	NaN	NaN	NaN	NaN	NaN	NaN	NaN	NaN	NaN	NaN	NaN	NaN	NaN	NaN	NaN	NaN	NaN	NaN	NaN	NaN	NaN	NaN	NaN	NaN	NaN	NaN	NaN	NaN	NaN	NaN	NaN	NaN	NaN	NaN	NaN	NaN	NaN	NaN	NaN	NaN	NaN	NaN
0	144.3	118.6	143.6	173.9	164.2	141.1	108.5	149.6	150.5	160	NaN	NaN	NaN	NaN	NaN	NaN	NaN	NaN	NaN	NaN	NaN	NaN	NaN	NaN	NaN	NaN	NaN	NaN	NaN	NaN	NaN	NaN	NaN	NaN	NaN	NaN	NaN	NaN	NaN	NaN	NaN	NaN	NaN	NaN	NaN	NaN	NaN	NaN	NaN
181	148.9	168.6	173.7	187.5	229.4	175.2	187.5	158.6	153.1	167.3	135.9	176.6	150.2	186.2	221.3	900.4	1204	1316	1426	1235	1457	1300	1513	1412	1283	1216	1234	1273	1139	1144	1147	1086	1113	1131	1062	1157	823.5	1076	937.3	1094	973.8	841.9	1137	900.9	1019	1040	1014	980.2	838
182	273.9	239.3	222.3	252.9	272.5	273.6	282.6	277	280.3	333.6	284.4	233.3	248.2	281	252.9	689	921.2	953.9	1131	1147	1252	1249	1303	1093	1464	1731	1720	1614	1499	1468	1600	1394	1526	1402	1487	1311	1543	1335	1300	1250	1344	1449	1340	1419	1421	1330	1149	1191	1176
183	173.6	130.7	135.3	119.2	153.9	142.1	156.8	136.7	157	107.7	139.5	139.8	133.9	146.7	146.2	153.9	113.8	136.5	321.7	841.7	908.2	882.9	1031	1081	1105	1539	1426	1728	1665	1703	1573	1426	1400	1273	1248	1307	1140	1225	908.7	996.8	934.1	794.7	847.2	900	860.5	886.7	902.9	855.2	884.2
184	108.5	157.9	139.2	169.8	134.7	116.1	125.3	128	137.5	174.7	146.5	150.2	149	157.1	177.7	682.3	757.1	816	744.5	752.8	927.6	912.9	852.2	748.1	895	955.8	836.1	985.6	819.5	812	948.1	960.5	878.1	983.5	982.2	993.9	1009	964.1	896.1	1021	995.9	1042	969.8	1050	1059	1053	1129	1071	1145
0	137.7	130.1	161.2	150.7	141.5	116.6	91.5	124.5	118.5	134.3	126.4	154.7	127.8	86.33	86.72	80	126.5	87.06	107.3	119.4	106.1	122.2	91.71	96.56	123.1	106.5	94.55	100.4	NaN	NaN	NaN	NaN	NaN	NaN	NaN	NaN	NaN	NaN	NaN	NaN	NaN	NaN	NaN	NaN	NaN	NaN	NaN	NaN	NaN
0	193.2	168.4	198.1	164.3	129.5	162.4	151.5	122.7	101	82.74	110.1	84.5	129	83.5	72.67	108.4	70.55	94	83	114.5	88.33	96.5	140.4	139	130.7	87	NaN	NaN	NaN	NaN	NaN	NaN	NaN	NaN	NaN	NaN	NaN	NaN	NaN	NaN	NaN	NaN	NaN	NaN	NaN	NaN	NaN	NaN	NaN
185	192.5	217.9	161.7	185.8	188.2	203.9	182.2	177.2	213.5	194.5	173.5	201.7	196.5	229.7	342	1462	1597	1152	1317	1312	1395	1086	1099	1257	1175	1073	1234	1121	1126	1191	1202	1221	1077	1049	1039	1049	995.5	1010	1027	1096	999.5	997.5	872.1	837.1	797.4	838.7	761.1	860	724.5
0	117.8	106.5	105.6	77.44	127.6	143	154.9	159.6	92	124.6	149.1	91.91	95.54	119.5	134.5	NaN	NaN	NaN	NaN	NaN	NaN	NaN	NaN	NaN	NaN	NaN	NaN	NaN	NaN	NaN	NaN	NaN	NaN	NaN	NaN	NaN	NaN	NaN	NaN	NaN	NaN	NaN	NaN	NaN	NaN	NaN	NaN	NaN	NaN
186	206.1	204	207.6	196.6	206	190.4	178	182.5	153.1	174.1	241.6	162.3	245	172.7	252.1	1111	1105	1287	1370	1257	1395	1120	1357	1474	1583	1666	1555	1398	1402	1592	1625	1575	1563	1717	1738	1368	1506	1485	1483	1545	1490	1389	1453	1514	1257	1296	1316	1151	1227
187	142.2	176.5	153.2	145.9	197.6	156.9	186.5	181.1	126.6	139	121.5	131.9	150	137	158.9	140	164.7	151	159.7	152.7	150.3	155.5	156.8	246.4	554	521	540.6	641.5	636.2	612.6	580	585	557	532.4	632.9	507.8	494.9	547.9	531	547.4	501	519.5	751	463.4	529	546.5	674.1	430.9	428.4
188	166	211.5	148	178	170.2	198.4	129.2	163.1	159.2	165.7	123.4	124.9	159.9	166.6	331.9	706.8	560	962.2	796.3	830.2	1244	1012	980.7	955	967.4	997.9	899.5	959.5	1030	1003	946	914.1	959.6	875.4	914.5	752.1	938.9	1059	842.5	771.2	840.4	707.9	775.9	563.7	413.5	616	693.1	368.5	371.1
0	150.8	169	186.6	174.5	168.7	194.5	172.7	209	172.7	210	169.1	157.3	204.2	197.2	265.2	954.2	717.5	611.7	NaN	NaN	NaN	NaN	NaN	NaN	NaN	NaN	NaN	NaN	NaN	NaN	NaN	NaN	NaN	NaN	NaN	NaN	NaN	NaN	NaN	NaN	NaN	NaN	NaN	NaN	NaN	NaN	NaN	NaN	NaN
189	300	280.7	283.7	277.9	269.6	254.6	222.9	195.1	243.6	214.5	231.7	226.6	331.1	512.3	1066	1009	1203	1350	1136	1096	1269	1367	1340	1269	1502	1546	1832	1740	1885	1683	1645	1621	1241	1082	1013	1058	898	1071	975.1	999.8	892.9	1012	880.6	910	970.5	956.9	1142	1019	868.6
190	131.5	169.6	140.6	144	188	159.6	161.9	168.5	139.5	149.6	116.6	117.7	176.1	149.4	156.1	152.1	159.4	173.1	169.7	641.1	647.4	859.5	907.4	1065	1113	934.4	1040	1002	1113	1203	1340	1333	1218	1364	1271	1265	1169	1005	1030	1094	973.9	993.5	900	1030	1076	952.5	962.5	994.5	973.9
0	219.3	234.9	276.6	235.4	261	294.4	280.6	295	384.9	721.4	843.4	802.9	802.3	710.4	724	806.3	699.9	634.7	759.5	866.8	897.6	1020	1170	1329	1195	1118	1221	1225	1210	1460	1310	1261	1056	837	1139	1111	1252	960.6	1001	1438	1300	1288	1283	1340	1345	1181	1136	1145	1311
191	177.5	185.5	183.4	191.9	195.4	209	184.3	188.4	215.4	189.8	176	176.5	274.6	358	780.7	1130	1069	981.1	1365	1349	1362	1226	1225	1096	1036	1175	1179	1122	998	1344	1297	1096	1035	1096	979.4	857.1	1002	919	895.9	992.6	924.3	1011	1093	1088	887.1	1158	1141	1100	954.5
192	117	114.5	140	189.1	144.5	121.6	145.2	100.5	132.4	117.5	128.4	135	92.54	132.7	115.4	127.1	102.1	149	138.1	104.6	130.2	145.6	195.6	633.1	984.8	1216	1238	1406	1677	1926	1806	2073	1982	1708	1590	1508	1266	1555	1744	1466	1335	1354	1397	1479	1424	1443	1353	1488	1628
193	187.3	149	141.6	183.3	183.7	175.6	201.6	141.8	175.5	189.9	202.3	169.6	163.7	239.7	436.4	758.1	696.6	737.2	890.5	1114	1094	1160	1172	1062	1061	1008	1024	1015	1052	1028	1031	1093	1097	1225	1160	966.8	1181	1051	1021	1107	1029	1097	1042	1115	1019	907.2	1116	1074	1011
194	196.4	213	192.5	189	150	148.5	163.7	173.6	166.6	186.9	148.9	167	142.6	149.6	164.8	548.5	718.2	768.4	824.6	995.7	1156	1096	1253	1329	1164	1167	1093	1245	1202	1285	1082	1247	1153	1360	1320	1337	1489	1165	1337	1117	1324	1322	1314	1447	1490	1521	1451	1374	1437
195	181	222.6	182.2	195.5	182.3	215.6	178.6	181.8	164.1	204	206.9	173.8	184.7	468	1076	1022	1010	935.9	855.4	984.8	923.3	1327	1342	1507	1370	1148	1334	1200	1066	1016	1004	919	1108	847.9	823.4	879	991.1	846.6	811.8	726.4	777.8	824.4	828.6	747.6	852.4	858	784.9	1228	903.4
196	186.5	166.6	189.5	133.9	144.5	126.9	219	120	148.4	141	135	137.1	160	117	146.7	144.1	148.3	107	111.9	117.3	139	139	135.3	136.1	120.9	167.1	133.1	123.2	141.8	157.4	113.5	136.5	169.4	133	139.5	154	148.4	149	153	113	158.5	147	154	122	152	108	130.5	137.1	154
197	173.6	155.9	200.4	202.9	184.5	178	162.3	168.1	150.6	160.9	162.8	193.1	146	174.5	178.7	169.5	164.3	152.6	497.1	1780	1868	2220	2414	2667	2636	2558	2537	2365	2198	2031	1925	1551	1489	1294	1231	1256	1052	1046	975.1	1098	1116	1192	1030	1005	869.5	996	1345	1322	1143
198	280.5	268.5	281.5	309.5	229.5	258	243	238.5	218.5	262.9	216.5	256.5	193.9	832	1354	1444	1516	1304	1384	1388	1514	1516	1457	1797	1835	1602	1488	1529	1345	1248	1410	1465	1782	1382	1392	1530	1560	1516	1353	1244	1381	1609	1461	1645	1086	1588	1235	1385	1349
199	207.9	207.2	176	251.7	204.1	181.1	235.5	207.5	206	195.6	214.1	236.1	253.6	285.9	978.4	1242	1426	1719	1727	1542	1541	1627	1422	1435	1646	1722	1564	1485	1305	948.5	807.3	714	620.7	670	718.4	727.3	838.8	867.2	1245	1065	1164	1125	973	951	963.9	1089	1198	1038	974.3
200	197.6	207	204.4	229.9	205.9	185.6	214	213.9	175.8	181.9	174.9	191.5	202.3	199	147.1	140.4	163.4	140.8	1129	1363	1598	1792	1361	1368	1240	1106	1026	1146	1055	1212	1166	1144	1175	1132	1190	1074	985.5	953.7	961	974.5	880.3	894.1	1066	894.1	966.5	937.5	966.2	984.8	1040
201	294.5	225.5	221.8	223.4	248.8	235.3	241.3	227.3	182	178.5	192.7	187.8	223.4	219.6	249	171.8	168.6	185.2	235	199.4	1540	1424	1947	1639	1380	1653	1555	1741	1637	1799	1676	1603	1761	1752	1703	1603	1541	1415	1335	1359	1062	1248	1135	1127	999	1111	969.3	973.6	985.9
0	153.7	205.8	170	162	164.4	165.4	142.5	161.8	174.5	133.4	184.4	169.4	NaN	NaN	NaN	NaN	NaN	NaN	NaN	NaN	NaN	NaN	NaN	NaN	NaN	NaN	NaN	NaN	NaN	NaN	NaN	NaN	NaN	NaN	NaN	NaN	NaN	NaN	NaN	NaN	NaN	NaN	NaN	NaN	NaN	NaN	NaN	NaN	NaN
202	158.5	187.1	236.8	172.6	185	170	148.8	179.5	191.4	215.6	184	195	262.4	993	849.5	937.3	966.5	976.3	955	1135	1448	961.9	1035	971.7	1060	948.7	1096	1050	999.3	947.7	1134	997.7	1006	942.2	992.2	1019	1101	1207	1105	1186	1012	1104	1174	983.9	1096	963.9	1011	1076	1087
203	166.9	219.5	141.5	193.8	218	152.9	190.4	148.4	170.4	187.1	143.5	131	138	140.5	160.9	158.6	150.6	147.7	139.3	170.3	145.9	114	154.9	120	112.5	119.9	144.4	175.3	152.7	154.4	120	124.5	120	135.1	128.6	132.4	138.6	138.1	155.5	162.6	114.4	165	141.5	163.5	123	144.5	111	135.1	120
204	149	118.7	144.7	159.3	121.2	141.7	121.9	192.3	142.6	153.7	121.9	152.7	118.1	124.8	112.9	140	135.5	144.8	140.4	147.4	131.9	131.4	170.2	904	979.1	1202	1457	1582	1454	1405	1453	1556	1331	1326	1369	1325	1440	1318	1155	1147	1016	1396	1394	1400	1327	1263	1209	1325	1304
0	324	362.5	344.5	307.5	325	353.1	275.5	304.1	267.5	264.5	251.1	254.4	245.2	250.6	254.5	246.4	280.6	1427	1505	1737	1600	1516	1782	1646	1695	1523	1611	1411	1594	1642	1514	1654	1560	1661	1600	1434	1476	1549	1478	1521	1526	1450	1441	1292	1325	1242	1255	1347	1101
0	206	223.4	185.6	211.7	212.8	165.8	178	184.3	178.2	218	217.4	204	206	215.1	200.5	197.9	196.8	168.1	156.9	199.7	197.4	182.9	175.3	182.1	189.4	239.4	213.2	222.4	201.5	181.6	190.5	188	171.5	133.9	153.9	166	200.4	156	189	176.4	214.5	172.4	178	172.9	172.5	170	178.5	150.5	212
205	180.1	198.8	208	211.6	175.6	190.2	180.7	170.1	184.7	156.3	191.7	179.5	182.3	148	177.6	164.7	175.2	163.3	149.4	199.3	166.8	187.1	154.4	157.3	171.2	158.9	202.7	223.7	192.5	283.1	297.5	259.2	398.9	559.9	960.2	1742	1856	1877	1914	1863	2321	2166	2542	2688	2554	1848	1917	1664	1684
0	208.6	193.6	182.7	189.7	212.5	160.4	164.1	184.6	139.4	195.6	214.9	156.3	172.6	207.9	153	177.3	248.6	209.1	368.7	1070	1116	1330	1099	1190	1031	1038	1108	1111	1102	1192	1087	1052	1318	1538	1035	1015	914.7	1262	971.6	805.4	868.9	909.3	825.9	881.6	863	794.4	876.9	903.8	1195
206	179.8	136	183.1	194.3	122.7	177.1	139	154.7	153.6	133.9	156.4	127	170.6	150	167	185.5	139.4	139.8	89.22	125.4	137.9	132.3	153	150.6	117.4	145	105.9	154	131.1	161	175	274.6	485	1044	2151	2203	2329	2657	2734	2701	2588	2908	2494	1169	1638	1286	1593	1363	1601
207	220.4	255.3	277.5	256.2	231.5	205.8	216.1	157.9	221.6	243	225.1	163.3	225.5	180.3	203.6	148.1	224.8	214.7	531	857.9	939.4	954	807.7	1033	1127	1166	1240	1511	1399	1591	1435	1407	1382	1331	1192	1469	1405	1659	1507	1621	1543	1570	1446	1529	1616	1569	1451	1548	1632
208	180.4	135.9	158.2	135	151	154.8	128.5	153.3	120.2	146.2	153.5	157.1	162.5	152.9	124.5	175	256.4	1192	1358	1293	1504	1282	1541	1363	1318	1278	1201	1240	1244	1470	1227	1195	1424	1238	1051	1133	1186	1199	1106	1136	1212	1115	1106	1100	1001	967.4	823.3	904.4	907.4
0	142.5	167	172.6	135.2	114	121.6	158.5	157.5	135.6	138	149.1	151.1	164.6	141.6	109.6	129.4	129.9	164.1	155.2	152.1	146	151.9	165.4	143.9	107.4	125.3	157.9	136.5	109.6	151.9	108.9	121.4	94.6	135.9	126	142	136	93.01	138.1	139.1	129.5	100	176.1	108.5	122.5	109.5	125.1	201	128.5
0	138.6	150.2	NaN	NaN	NaN	NaN	NaN	NaN	NaN	NaN	NaN	NaN	NaN	NaN	NaN	NaN	NaN	NaN	NaN	NaN	NaN	NaN	NaN	NaN	NaN	NaN	NaN	NaN	NaN	NaN	NaN	NaN	NaN	NaN	NaN	NaN	NaN	NaN	NaN	NaN	NaN	NaN	NaN	NaN	NaN	NaN	NaN	NaN	NaN
209	355.7	345.1	366.6	357	323.4	244.7	302.4	240.5	291.1	337.5	279.1	242.7	255.5	292.5	263.3	255.2	258.6	226.2	268.2	325.4	275.3	330.6	357	426.6	370.7	350.2	1206	1770	1811	1432	1417	1772	2045	1792	1839	1875	1870	2054	2190	2192	2339	2027	1961	1896	1953	1914	2169	1772	1648
210	187.7	187.2	182.8	188	224	180.3	178.5	123.9	166.8	200.4	150.4	153.9	116	170.4	124.4	157.4	195.2	226	529.4	976.4	1197	1178	1586	1609	1548	1269	1363	1315	1328	1584	1638	1710	1616	1554	1575	1589	1543	1723	1687	1787	1801	1930	1916	2138	2056	2182	1685	1779	1846
211	859	758.4	721.5	772.8	730.2	772.3	377	516.3	675.2	574	166.5	151	150.6	136.7	136.6	153.4	138.4	163.2	194.5	451.2	905.9	860.3	846	1072	1109	1142	1317	1401	1399	1185	1170	1365	1407	1275	1288	1473	1375	1506	1405	1368	1419	1398	1440	1443	1491	1521	1395	1440	1338
212	285.5	265.5	233	273.7	256.4	238.5	198.8	306.8	305.9	292.9	250.2	346	250.4	198.6	230.6	226.3	232.3	315	362.7	340.5	379.6	466.1	946.3	1075	1883	1322	1603	1780	1536	1512	1519	1417	1495	1254	1319	1285	1413	1382	1490	1397	1394	1369	1261	1329	1338	1301	1239	1430	1395
0	116	155.2	141.9	136	153.5	144.4	121.5	122.5	132.5	134.5	156.6	120	126.5	137.9	128.2	131.1	67.46	129.9	109.5	133.9	118	137.6	160.8	151.3	203.6	267.1	666.6	802.9	895.5	921.9	1110	1217	1093	1117	1126	1137	1055	1040	1142	1138	970.7	971.6	948	981.7	1012	1062	1157	1077	1072
0	111.3	115	132.2	122.6	110.4	99.9	104.5	107.5	99.51	79.65	46.57	75.53	93.41	107.9	76	134.5	NaN	NaN	NaN	NaN	NaN	NaN	NaN	NaN	NaN	NaN	NaN	NaN	NaN	NaN	NaN	NaN	NaN	NaN	NaN	NaN	NaN	NaN	NaN	NaN	NaN	NaN	NaN	NaN	NaN	NaN	NaN	NaN	NaN
213	164	189.6	174.3	161.9	179.5	170.2	153	208.5	167.2	194.6	183	148.1	190.1	200.3	172.6	166	170.7	207.6	191.4	142.6	186.3	144.3	155.6	202.9	162.9	235.3	172.7	199.9	184.6	178.3	214	190.4	204.1	213.1	211.5	211.5	197.9	195.5	185.5	214.5	198.5	168.6	182.8	164.7	164.1	194.9	180.9	171.1	158.6
214	124.4	149.9	134.2	155	150.7	116.7	137.1	171	166.2	138	185.8	113.3	123.1	133.7	139.4	144.7	179	127.1	183.7	666.3	664.1	726.7	714.1	780	843.8	740.1	844.5	857.9	926.6	839.5	937.6	801.7	822.3	794.6	760.6	865.5	909.2	914.1	723.7	662.1	826.1	808.7	864.2	920.7	958.5	896.1	1221	1075	793.2
215	135.2	119.5	134.6	151.5	141.5	124.5	136	105	134.9	119	119	111.1	132.7	140.5	133.6	774.5	1188	970.9	1056	1049	1093	1026	1073	958.7	952.7	1040	1044	1286	1067	1064	1108	1180	1096	1200	1296	1222	1286	1219	1173	1030	935.2	952.3	1032	942.4	956.8	908.8	870.7	827.3	823
216	107	148.3	106	134.4	106	95.07	130	105.5	149	151	161.6	121.4	128.6	139.4	111.9	205.5	276.5	820	1081	1315	1325	1216	1337	1337	1362	1220	1323	1447	1169	1091	1101	1034	944.4	1033	1068	957.4	1077	780.8	897.6	805.8	812.1	732	904.7	1069	989	748.7	748	783.4	820.4
0	NaN	NaN	NaN	NaN	NaN	NaN	NaN	NaN	NaN	NaN	NaN	NaN	NaN	NaN	NaN	NaN	NaN	NaN	NaN	NaN	NaN	NaN	NaN	NaN	NaN	NaN	NaN	NaN	NaN	NaN	NaN	NaN	NaN	NaN	NaN	NaN	NaN	NaN	NaN	NaN	NaN	NaN	NaN	NaN	NaN	NaN	NaN	NaN	NaN
217	241.8	189.2	190	180.2	177	160.7	209	206	167.8	200.8	208.9	133.1	164	221.5	217.5	1011	1180	1193	1165	1133	1217	1260	1261	1231	1275	1115	1228	1195	1258	1133	1081	1149	1023	927.9	974.2	926.5	939.9	887.5	870.4	829.9	731.2	786.8	709.2	720.2	745.3	601.7	626.4	581.8	670.8
218	158.5	217.5	208.9	200.1	186.9	179.7	200.4	163.5	215.5	216.8	233	213.5	228.1	217.5	217.4	154	199.5	220.1	159	172.5	173	156.3	179	148	183.6	191	211.3	234.4	152	198.3	192.2	217.5	202.4	199.3	234.7	217.7	198.9	215.8	202.1	221.1	252.1	271.2	238.3	171.1	236.9	203.4	201	187.2	241
219	168.5	135	131.5	122.8	148.4	144.9	98.84	138	116.4	151.5	166.4	142.9	124	113.3	148.9	137.5	139.4	161.1	401.3	1131	1173	989.3	1078	1272	1356	1370	1484	1076	1239	1222	1274	1122	1165	1108	1255	1123	1133	1278	1091	1158	1148	1110	1010	1102	901.3	982.1	1018	1112	1075
220	197.7	225.3	267.4	197.5	177.1	239.5	209	189	197.1	179.1	179.1	230.1	146.5	236.5	297.5	862	875.2	1055	1021	1141	1252	1476	1325	1515	1407	1250	1313	1437	1334	1264	1306	1300	1229	1022	1124	1184	1113	1282	1101	971.5	1204	954.1	1278	1030	934.7	1014	1028	888	946.5
0	207.9	169.8	196.6	199.5	221	178.5	129.9	128	128.4	159.5	155	140	152.9	190.5	130	223.5	595	NaN	NaN	NaN	NaN	NaN	NaN	NaN	NaN	NaN	NaN	NaN	NaN	NaN	NaN	NaN	NaN	NaN	NaN	NaN	NaN	NaN	NaN	NaN	NaN	NaN	NaN	NaN	NaN	NaN	NaN	NaN	NaN
221	230.5	246.2	152.6	189.2	139.8	173.8	133.9	140.5	176.9	145.3	189.2	178	200.5	280.3	883	1061	1053	790.3	728	791.5	900.6	812.9	974.8	874.3	846.2	811.8	810	709.7	668.8	637.6	714.4	611	696	579.8	541.8	661.4	641	656.9	670.5	614.9	692.4	695.9	633.5	616.7	656.8	559.5	622.6	590.1	578
222	113.5	107	112.1	149.3	156.3	144.6	143.2	122	135.6	142.3	163	142.7	177.1	176	169	180.2	110.7	147.1	164.7	135.7	283.3	986.1	1056	1216	1110	1227	1300	1235	1218	1131	940	931	920	770.3	725.8	724.7	609.2	581.2	568.4	541.2	533.2	540.6	457.9	494.4	459.6	454.3	423.5	425.4	427.4
223	166.4	187.3	185.2	176.2	207.8	135	197	154.5	145.5	156.1	160.2	149.5	145	116	121.5	140.4	136.7	517.8	1137	1148	1127	1203	1376	1345	1405	1518	1479	1620	1575	1348	1429	1548	1469	1506	1430	1677	1503	1516	1610	1588	1678	1552	1313	1800	1652	1829	1780	1616	1804
0	184.3	126	135	138.4	110.3	146.2	187	125.1	180.2	214.4	1237	1084	1063	920.5	1029	983.6	1161	867.7	881.4	982.8	1147	853.5	901	782.1	811.2	403.3	287.1	407	376.4	316.7	310.4	359	325.9	385.8	323.8	299.4	349.1	415.5	354	405	406.4	328.2	365.2	415.3	339.8	349.6	362	351.1	372.6
0	49.25	111.5	NaN	NaN	NaN	NaN	NaN	NaN	NaN	NaN	NaN	NaN	NaN	NaN	NaN	NaN	NaN	NaN	NaN	NaN	NaN	NaN	NaN	NaN	NaN	NaN	NaN	NaN	NaN	NaN	NaN	NaN	NaN	NaN	NaN	NaN	NaN	NaN	NaN	NaN	NaN	NaN	NaN	NaN	NaN	NaN	NaN	NaN	NaN
224	234	226.8	274.9	214.3	228.1	186.7	193.5	219.6	182.8	207.3	209.5	206.4	521.6	1097	1290	1552	1513	1292	1654	1923	1657	1685	1683	1902	1545	1586	1833	1550	1384	1649	1446	1592	1661	1421	1400	1221	1577	1610	1269	1397	1345	1323	1102	1289	1068	1116	1137	1017	1023
225	172.7	195.6	200.4	152.7	181	176.7	136.6	154.7	147	189.3	184.8	169.3	198	168.3	124.1	147.1	162	152.6	163.5	554.5	866	955.4	1016	1098	1014	1256	1309	1805	1697	1731	1540	1517	1583	1532	1723	1655	1443	1727	1557	1388	1596	1580	1481	1268	1280	1054	1174	943.9	965.4
226	276.8	174.8	199	175.7	195.4	137.5	159.5	193.8	192.6	165	192.8	619.6	1281	1402	1463	1316	1299	1096	1181	1312	1248	1435	1071	905	796.2	714.4	647.5	736.7	703.7	634.7	662.6	668.1	640.2	714.7	612.6	537.8	524.9	581.8	555.6	646.9	546.6	563.1	564.6	583.8	520.5	606.4	529.1	541.9	462.5
0	140.4	131.6	147.6	134.6	150.4	119.8	136.5	157.5	140.1	142.5	127.8	115.7	86.97	117.1	130.2	126.5	NaN	NaN	NaN	NaN	NaN	NaN	NaN	NaN	NaN	NaN	NaN	NaN	NaN	NaN	NaN	NaN	NaN	NaN	NaN	NaN	NaN	NaN	NaN	NaN	NaN	NaN	NaN	NaN	NaN	NaN	NaN	NaN	NaN
0	NaN	NaN	NaN	NaN	NaN	NaN	NaN	NaN	NaN	NaN	NaN	NaN	NaN	NaN	NaN	NaN	NaN	NaN	NaN	NaN	NaN	NaN	NaN	NaN	NaN	NaN	NaN	NaN	NaN	NaN	NaN	NaN	NaN	NaN	NaN	NaN	NaN	NaN	NaN	NaN	NaN	NaN	NaN	NaN	NaN	NaN	NaN	NaN	NaN
227	204.5	177.3	165.4	208.3	163.3	186.6	193.5	154	190.3	159.8	178.8	231.7	1316	1160	1321	1348	1302	1291	1342	1606	1561	1370	1464	1284	1238	1416	1321	1431	1345	1329	1277	1270	1267	1407	1306	1459	1365	1542	1522	1387	1331	1328	1201	1495	1324	1335	1305	1300	1238
0	NaN	NaN	NaN	NaN	NaN	NaN	NaN	NaN	NaN	NaN	NaN	NaN	NaN	NaN	NaN	NaN	NaN	NaN	NaN	NaN	NaN	NaN	NaN	NaN	NaN	NaN	NaN	NaN	NaN	NaN	NaN	NaN	NaN	NaN	NaN	NaN	NaN	NaN	NaN	NaN	NaN	NaN	NaN	NaN	NaN	NaN	NaN	NaN	NaN
0	145.7	162	NaN	NaN	NaN	NaN	NaN	NaN	NaN	NaN	NaN	NaN	NaN	NaN	NaN	NaN	NaN	NaN	NaN	NaN	NaN	NaN	NaN	NaN	NaN	NaN	NaN	NaN	NaN	NaN	NaN	NaN	NaN	NaN	NaN	NaN	NaN	NaN	NaN	NaN	NaN	NaN	NaN	NaN	NaN	NaN	NaN	NaN	NaN
0	116.3	139.8	135.6	94.91	154.6	176.1	149.3	NaN	NaN	NaN	NaN	NaN	NaN	NaN	NaN	NaN	NaN	NaN	NaN	NaN	NaN	NaN	NaN	NaN	NaN	NaN	NaN	NaN	NaN	NaN	NaN	NaN	NaN	NaN	NaN	NaN	NaN	NaN	NaN	NaN	NaN	NaN	NaN	NaN	NaN	NaN	NaN	NaN	NaN
0	246.3	247.4	275.1	250.3	196.3	258.3	209.6	209.7	220.8	254.8	256.8	255.2	175.8	209.4	232.1	171.9	215.9	NaN	NaN	NaN	NaN	NaN	NaN	NaN	NaN	NaN	NaN	NaN	NaN	NaN	NaN	NaN	NaN	NaN	NaN	NaN	NaN	NaN	NaN	NaN	NaN	NaN	NaN	NaN	NaN	NaN	NaN	NaN	NaN
228	207.1	223	228.9	215.3	217.9	174	217.7	185	213.1	208.3	215.7	230.2	187.6	211.4	295.5	863.8	1224	915.5	1019	760.8	584.3	1155	1342	1638	1531	1161	1500	1490	1217	1066	1165	1185	1311	1118	1258	1283	1184	1110	1098	1160	1174	1385	1238	1581	1546	1459	1546	1470	894.1
0	173.1	199.6	196.9	231.5	188.5	213.9	168.9	172.8	170.7	1035	1153	1110	1054	994.9	1060	862	949.5	886.5	780.1	740	774.9	694.2	712.6	637.5	713.7	556.1	631.7	661.6	603.6	586.7	608.6	603.4	508.1	586.4	605	444.6	558.9	394.4	413.4	536.3	579.9	565	388.1	391	404	425.4	346	380.8	283.6
229	283.3	360.8	273	270	306.4	266.4	280.3	292.5	289.5	288	245.8	246.6	223.4	251.3	243.7	859.8	1000	852.5	928.4	1067	1067	972	896.3	789	996.8	1211	1560	1215	1244	1262	1246	1366	1478	1273	1339	1183	1341	1217	1407	1585	1438	1370	1345	1107	1182	1283	1325	1324	1382
230	296.3	293.5	253.6	263.6	250.4	262	215.5	270.1	244.7	328	246.8	245.8	268.1	242	255.4	292.4	262.4	254.4	643	688.6	904.7	981	1037	1013	1024	1087	925.7	806	1005	1068	1036	1264	949.9	1068	1212	1063	1154	1462	1192	1042	995.7	1263	1406	1540	1282	1349	1083	1372	1515
231	103.5	123	152.4	147.7	149.3	160.5	141.1	92.32	142.4	173.1	130	126.3	101.2	165.6	152.6	126.7	186	122.2	173.3	889.4	1661	2024	1911	1593	1615	1646	1600	1439	1600	1500	1380	1563	1448	1380	1424	1403	1395	1201	1136	1051	1187	1329	982.1	968.5	998.6	1135	990.2	893.8	956.7
0	114.9	114.5	146	98.02	124.8	156.7	141.9	133.6	132	116.9	120.8	114	463.8	473.6	556.9	551.4	452.9	581	703.1	587	695.5	582.4	726	621.4	638.1	584.4	730	616	658.1	605.1	668.6	552	510	520.1	521.1	590.2	566.6	547	522.1	577	577	577.4	469	571	540.4	479.9	374.5	505.9	509.5
232	161.5	182	162.6	163.6	134.1	150.6	163.5	147.4	174.9	179.6	691.5	716.5	775.4	708.6	729	820	821	828.9	797.4	870.6	815.4	820.8	852.8	783.1	843.4	854.9	918.3	968.1	971.5	1088	1065	1157	999.8	1122	1073	1150	1116	1171	1189	1138	1258	1206	1142	1025	1329	1248	1180	1276	1066
0	196.1	124	127.6	127	106.6	127.6	165.1	178.8	NaN	NaN	NaN	NaN	NaN	NaN	NaN	NaN	NaN	NaN	NaN	NaN	NaN	NaN	NaN	NaN	NaN	NaN	NaN	NaN	NaN	NaN	NaN	NaN	NaN	NaN	NaN	NaN	NaN	NaN	NaN	NaN	NaN	NaN	NaN	NaN	NaN	NaN	NaN	NaN	NaN
233	132.5	166	156.5	151.1	125.5	157.6	124.6	127.3	117.6	100.1	101.9	139.9	184.5	545	618.1	689.9	704	705	674.6	673	852.5	784.6	988.1	884	928.5	846.3	815	698	664.1	615.6	571.5	550.3	539.5	511	720.5	737.1	719.6	744.9	680	685.4	563	584.5	619.5	761	565	620.1	601.5	471.4	521.5
234	156.6	198.3	178.6	161.1	180.5	178.8	187.9	160.7	184.3	172.1	702.9	539.9	698.4	600.4	609.5	771	747.9	715.9	810.5	886	827	952.2	848.5	895.5	981.5	948.1	938.9	988.1	934.9	950.1	1030	952.4	1015	1252	1179	1100	1103	1018	1097	1062	1233	1319	1302	1237	1139	1008	1048	1069	876
235	150.9	134.6	170	138.5	121.9	156	122.9	149.3	157.5	163.8	146.9	122.5	128.9	244.4	550.5	631.9	642	748.9	811.6	794.6	820.4	912.9	867.5	886.5	804.5	811.6	817.4	845.9	902.6	862.4	818	767.1	791	984.1	979.3	906.6	929.1	811.5	911.8	883.3	739.6	703.8	640.5	647.3	663.1	666.5	739.4	657.1	749.4
236	114.7	110.5	142.6	157.4	167.7	148.1	167.4	176.8	161.6	160.1	224.1	474.2	606.3	697.3	765.9	912.8	977.3	861.8	881.1	820.2	848	798	816.6	892.3	963.3	768.8	872	1010	970.5	832.6	823.2	864.4	916.9	834.6	845.9	709.6	700.5	782.1	761	687.9	674.8	789.5	927.1	787.5	773.7	739	707.8	602.9	623
0	140	111.1	91.95	100.3	106.5	70.54	74.49	94.71	126.4	109	111.5	104.5	117.6	71.5	81.12	122	92.62	88.96	63.5	101.4	NaN	NaN	NaN	NaN	NaN	NaN	NaN	NaN	NaN	NaN	NaN	NaN	NaN	NaN	NaN	NaN	NaN	NaN	NaN	NaN	NaN	NaN	NaN	NaN	NaN	NaN	NaN	NaN	NaN
237	148.3	156.8	133.8	155.2	164.5	125.8	155.3	124.4	133	115	148.8	102.5	127.7	271.4	473.4	568.9	615.9	661.9	635.7	703	674.8	740.5	691.9	939.8	836.9	606.5	771.8	932.4	699.5	695.9	728.3	702.4	609.4	785.3	611.3	515	437.4	549	474.6	438.4	488.3	510.8	573.4	520.3	574.9	582.3	696	629.4	610.9
238	150.2	115.2	186.7	159.1	148.3	140.8	138.7	164.3	133.4	153.3	138.9	140.5	181.9	735.9	625.4	654.4	788.4	693.9	908.5	905	1013	1064	1132	1221	1132	1036	870	963.4	986	1007	1062	994.3	946.3	1062	1048	1162	1170	1109	974.9	994.1	866.5	930.6	925	866.4	954.1	828.4	915.5	748.1	787.9
239	191.3	181.8	177.3	186.5	118.7	187	159.4	145.1	193.9	145.2	145.4	164.2	148.8	167.6	121.3	141.7	141.8	178.4	124.9	137.3	151.5	144.6	158.3	190.2	191.8	238.8	276.9	427.5	549.8	816.2	890.7	1081	1004	993.9	996.4	1286	1160	1320	1306	1441	1439	1581	1509	1621	1833	1861	1860	1667	1569
240	125.8	160.8	132.2	155.3	137.4	118.9	146.7	106.9	119.4	127	106.4	103.8	470.3	748	737.7	707.9	789.9	665.8	706.9	697.9	846.9	668.4	792	828.5	716.3	663.4	907.3	777.5	669.4	793.5	753.5	663.3	641.1	616.5	593.8	607.1	557	545.5	481.6	417.6	446.5	378.5	511.5	591.9	511.4	462.1	550	507.4	494.7
241	186.1	173.3	148	171	190.3	221.4	148.8	177.2	145.2	197.5	145.7	205.5	168.8	162.6	179	158.7	672.9	758.2	771.3	851.7	867.5	886.2	958.2	882.4	826.6	960	926	852.4	871.5	813.4	862.5	953.2	985	1092	1069	1083	924.5	1045	1074	885.7	917.8	1069	1104	1121	977.7	949.4	866	1081	1175
242	179.7	179.9	163.4	160.8	140.8	185.3	194.8	177.4	145.5	197.4	149.5	161.2	144.6	171.3	144.8	161.4	208.8	802.4	871.2	796.6	851.7	797.5	649.6	833	995.2	900.7	1131	1046	853.2	944.1	976.8	909.5	998.8	884.8	926.4	906.2	1150	1114	997.3	1125	1223	1134	1052	1073	1082	1060	1041	942.2	901.6
243	191	210.1	201.8	199.5	186.2	194.4	200.6	185.8	174.4	330.7	826.8	852.8	940.1	855.1	945.5	997.6	996.5	869.5	1017	1101	1042	1010	1058	1069	1262	885.4	1013	1017	1100	1173	1300	1006	951.5	888.5	822.7	954	964.5	978.5	906	848.1	951	740	750.9	806.1	792.9	863.1	837.9	831.5	745.4
244	205.4	208.1	209	205.9	166.2	215.2	203.9	217.4	189.4	202.8	227.4	236.1	167	179.9	286.6	274.2	506.6	1279	1306	1220	1263	1312	1750	1282	1515	1403	1710	1323	1283	1378	1531	1556	1450	1608	1439	1498	1444	1462	1360	1481	1477	1425	1367	1424	1405	1565	1451	1493	1383
245	219.2	226.8	193.2	202.7	207.5	212	241.1	196.5	194.2	193	211.1	212.5	172.7	195.3	183	230.5	173	195.8	216.1	242.6	298.4	285.4	263.3	298.7	302.1	300.5	370.1	496.7	1339	1355	1430	1535	1317	1501	1193	1389	1454	1527	1565	1444	1342	1440	1427	1293	1463	1370	1144	1149	1520
246	139.8	106.3	147.3	178.3	195.4	122.9	130.4	162.3	189.9	172.1	156.5	126.8	182.8	195.9	661	728.1	783	800.9	785.5	793.5	1059	1068	1105	1046	948.8	918.7	967.4	796.5	1002	1002	968.8	961.4	1099	1214	939.9	974.3	895.9	894	891.9	880.5	937.3	970.3	992.7	940.5	953.1	1111	975.4	988	993.7
247	169.3	154.4	149.1	148.9	102.3	169.2	139.9	167.9	137.3	158.7	115.4	119.1	137	115.5	150	125.5	114	120.5	168.9	135.2	139	160.1	155	158.2	333.2	725.9	926.9	1069	1348	1522	984.4	1122	1212	1209	1017	995.8	1206	1156	1175	1188	1112	1219	1183	1393	1393	1443	1149	1044	1031
248	253.6	258.5	265.1	218.4	216.2	251	276.6	268.7	234.7	290	205.2	286.8	189.8	253.4	286.2	1452	1712	1594	1847	1930	1958	2035	1842	1974	2128	2029	1993	2396	2303	2698	2348	1971	1978	2294	2593	2423	2406	2712	2644	2851	3049	3142	2659	2600	2698	2841	2573	2587	2428
249	188.8	134.7	182.3	152.6	155	131.6	144.1	116.5	160	144.4	122.9	168	155.1	168	193.2	179.1	156.5	159	136.7	140.4	191	154.2	140.8	130.8	155.7	130.1	153	133.5	143	150.1	147.6	142.1	162.7	148.4	134.7	206	154.6	157.5	175	1008	940.7	866.5	1177	1018	997.7	1127	1253	872.4	1169
250	217.4	160.1	191.7	146.4	194.2	216.2	186.6	183	172.5	148.9	152.8	144	152.3	222.9	635.5	750.9	626.7	605.5	687.9	931.1	825.1	819.2	1114	886.7	904.2	908.3	897	763	849.1	740.9	883.3	921.5	878.1	977	855.4	731.9	880.9	895.4	982.1	1083	870.9	891.1	910.3	837.9	988.8	777.9	753.2	878.4	849.2
251	179.6	164.5	176	196.6	194.3	150.3	181.1	180.1	164.4	192	142.6	174	218.2	885.3	1098	1508	1337	1479	1360	1239	1094	825.4	979	816.5	827.4	758.5	729.9	737	644.1	728.9	691.2	624.4	653.4	599.6	713	557.7	625.2	434.3	579.8	417	NaN	NaN	NaN	NaN	NaN	NaN	NaN	NaN	NaN
0	227	260.8	174.9	221.5	244.2	246.5	318.5	220.7	147.6	191.3	174.9	154.8	277	299	158.5	235.4	222.9	242.4	2423	2416	2531	2544	2327	2477	2735	2060	1955	2136	NaN	NaN	NaN	NaN	NaN	NaN	NaN	NaN	NaN	NaN	NaN	NaN	NaN	NaN	NaN	NaN	NaN	NaN	NaN	NaN	NaN
252	216.2	212	200.2	182.8	221.3	200.7	204.7	221	184.7	209.3	188.2	206.3	176.5	190.6	223.1	244.1	212.5	228.7	206.3	203	174.5	228.5	226.7	186.7	149.4	325.5	385.5	260.1	420.2	417	386	368.9	379.7	376.5	477.8	510.9	497.7	821.5	948	1045	1148	1348	1726	1293	1861	1846	1684	1997	1827
253	196.8	222.8	205.9	196.6	213	220.5	193.4	226.7	210.8	199.2	184.1	185.8	170.5	204.5	233.6	197.3	197.1	151.4	187.9	224.2	267.3	304	404.3	1863	2171	1756	1682	1512	2235	2218	1995	2081	1914	1736	1802	1569	1422	1345	1967	1844	1752	2113	1909	1661	1569	1681	1716	1605	1427
254	215	160.8	209.5	201.8	183.3	183.5	169.3	162.9	158.7	161.1	203.6	202.8	171.3	169.4	185.6	136.3	206.7	234.5	303.9	313.1	338.2	457.2	757.8	1318	1425	1280	1220	1574	1366	1337	1315	1381	1293	1205	1306	1291	1172	1193	1177	1100	1337	1371	1350	1200	1259	1372	1575	1604	1234
255	224.9	194.4	214.9	215.5	171.5	267.4	236.2	216.5	202.4	202.4	243.5	234.4	225.9	183	179.7	168.4	1331	1354	1136	1365	1310	1440	1238	1503	1313	1527	1677	1651	1561	1785	1719	1565	1412	1579	1627	1618	1405	1106	1367	1350	1234	1280	987.1	1045	1047	884.5	1002	986.9	758.2
256	215.3	208.7	222.2	164.1	190.7	200.6	180.6	207.3	182	197.7	186.9	171.5	164.1	154.6	179	183.3	221.2	218.5	216.3	206.6	238.2	192.7	259.5	387.9	386.9	505.3	402.2	515.8	638.2	632	586.8	729.3	638.3	636.2	836.3	840.2	848.2	1304	1266	975.1	1095	1064	1063	1080	1284	1119	1129	1208	1194
257	156.8	155.5	159.3	181.6	147.4	148.9	177.8	136.3	123.3	137	150.3	137	144.8	152.6	157.7	127.9	119.5	172.6	138.8	182.3	119.6	126.3	116	134	160.5	158.5	864.6	891.7	850	1033	883.8	927.8	1046	1007	1004	1191	1236	1367	1374	1538	1548	1580	1444	1427	1451	1394	1284	1012	1117
258	234.5	252.3	223.7	255.5	226.5	190.1	209.7	209.9	191.2	195.5	224.1	199.7	212.3	194.3	188.5	225.8	234.1	287.9	441.1	1190	1032	1835	1653	2107	2147	2379	1976	1961	2093	1691	1681	1762	1666	1804	1632	1813	1917	1679	1713	1711	1664	1671	1646	1595	1722	1551	1669	1630	1399
259	184.4	176.3	190.8	164.1	141.1	139.7	166.4	157.7	160.5	183.4	138.6	126	157.1	163.9	136.7	162.4	683.9	684.7	874.1	810.7	828.2	841.5	850.6	945.5	1143	951.2	911.2	963.2	792.8	745.5	818.9	794.9	870.4	820.2	976.3	946.3	1042	1016	1034	1158	1043	830.4	934.5	878.9	853.6	1046	833.3	836.1	835.6
0	189.3	209.4	170.6	225.9	262.9	271.9	318.6	274.4	246.4	240.2	249	199.4	2130	2028	2318	3005	2846	3570	2509	2621	2390	3131	3022	3454	2276	3118	2733	3135	1835	2007	1434	1875	1578	1425	1457	1495	1393	1516	1367	1192	1262	1348	1300	1407	1204	1380	1147	1258	1214
260	160.7	154.3	202.2	170.4	197	146.6	145.5	168.4	160.5	158.5	201.4	143.4	800.2	909	1125	836.4	1260	1113	1025	1222	914.5	1054	890.5	1074	1041	1037	898	947.4	977.1	931.5	938.8	877.4	968.5	889.5	940.2	893.5	892.5	899.8	979.9	1081	896.8	911.3	980.2	980.8	1060	1026	885.5	934	1026
261	147.1	177	161.1	177.2	187.4	133	145.1	138.7	142.4	170.7	129.4	670.4	766	715.4	793.3	754.6	892.7	889.4	736	963	733.4	756.5	755.5	848.2	750.5	755	804.4	770.9	811.2	770	787	782.1	709	872.7	907.5	768.1	897.8	705.1	911.6	864.7	913.1	931.9	860.5	1034	901.5	961.6	984.1	717.1	1012
262	187.7	191.8	182.3	208.6	195.7	184.4	178.8	183.3	179.2	177.9	165.8	161.3	121.6	207	167.8	161.6	162.2	198.5	184.4	198.4	224.2	1573	2022	2709	2759	2544	2932	3636	2962	2810	2095	2192	2067	2783	2736	2016	1566	1710	2042	1621	1492	1438	1630	1362	1472	1524	1326	1316	1314
263	156.7	197.8	215.6	169.7	174	120.2	188.5	171.6	158.9	205.6	149.9	173.9	127.6	132.2	170.6	199.9	845.6	762.5	907.8	987.3	1327	1270	1322	1020	1091	1030	1012	928.3	1156	891.7	916.3	846.6	888.1	913.3	906.8	721.9	828.3	799.4	750.7	874	835.1	858.6	763.1	760.5	931.3	898.3	780.8	789.8	805
0	209.2	250.4	202.2	221.8	281.3	185.9	205.5	242.4	202.9	223.1	235.5	206.2	216.9	226.7	177.1	320.8	1618	1968	2305	2340	2167	2367	2373	2312	2293	2035	2100	2224	2095	2110	1732	1898	1979	1829	1785	1608	1487	1455	1206	1157	1082	1085	1100	1049	1045	1027	912.1	972.5	1005
0	177.1	NaN	NaN	NaN	NaN	NaN	NaN	NaN	NaN	NaN	NaN	NaN	NaN	NaN	NaN	NaN	NaN	NaN	NaN	NaN	NaN	NaN	NaN	NaN	NaN	NaN	NaN	NaN	NaN	NaN	NaN	NaN	NaN	NaN	NaN	NaN	NaN	NaN	NaN	NaN	NaN	NaN	NaN	NaN	NaN	NaN	NaN	NaN	NaN
264	168.6	152.5	144	140.8	130.7	142.9	158.2	166.6	126.9	154.9	185.2	164.1	168.1	161.1	176.3	233.1	1149	1455	1699	2000	2104	1993	2077	2469	1873	2062	1934	2117	1757	1988	2382	2330	2390	2489	2146	2080	1878	2078	2092	1851	1710	1740	1885	1664	1692	1434	1501	1450	1445
265	138.4	234	133.8	197.7	132.5	178.9	174.4	150	169.2	159.1	149	152.4	225.7	819.8	904.5	902	930.1	1052	1145	1196	1322	1031	1166	1130	1142	926.7	934.5	954.5	924.5	927.3	1013	851.9	766.2	849.9	907	893.9	833.1	907	822.9	1120	833.7	963.7	857.8	923.7	923.7	992.2	890.1	834.1	865.5
0	208.2	237	221.3	204.2	186	216.8	202	220.6	197	173	176.1	229.5	231	1148	1457	1396	1905	1981	1935	1772	1875	2176	1926	1872	1883	1955	1772	1855	1832	1774	1797	1752	1698	1801	2010	2010	1558	1423	1192	1275	1217	1119	1105	1070	974.1	1189	1149	1155	1078
266	143.6	188.8	161	159	179.7	185	156.5	178	151.6	187.3	159.1	172.1	165.5	145.1	138.2	185.4	274.4	1238	1604	2010	2064	2322	2281	2513	2587	2249	2319	2300	1953	1647	1650	1764	1322	1307	1376	1008	1114	1305	926.1	963	918.8	1093	950.5	1097	1060	1094	1083	1296	1062
267	189.9	173.2	182.2	184.5	192.1	175.9	170.9	173.2	184.2	208	141.1	165.9	154.5	130	190.2	156	146.5	154	155	181.2	332.9	674.1	1380	1738	1370	1932	2265	2556	2217	3000	2684	2732	2422	2363	2767	3040	1952	1699	1685	2193	2369	1404	1059	1220	1255	1233	1168	1010	1085
268	210.5	231.5	227.2	221.3	208.1	185.4	205.1	203.5	167.2	210	248.3	204.1	192	213.6	208	1126	1157	1120	1089	1085	1117	1129	1305	1144	1146	927.1	1065	1141	1208	1186	1264	1392	1272	1533	1477	1305	1201	1038	1242	1221	1336	1330	1455	1263	1092	1226	1227	1153	1240
269	268.7	262.6	215.9	213.9	227.4	258.4	191.2	217.6	188.7	249.2	264.8	242.5	220	220.5	190.1	180.9	215.9	166.2	226.6	221.1	245.4	312.8	309.5	352.1	484.6	863.4	1311	1510	1566	1521	1779	1626	1600	1991	2069	1869	2124	2073	2287	2193	1882	1673	1725	1730	1620	1473	1331	1497	1271
270	223.5	210.5	166	186.7	196.2	157	181.9	160.2	182.2	203.3	181.2	174.8	192.5	162.6	222	147	167	157.1	163.5	194.6	167	213.6	173.1	194	178.4	209.6	227	202.4	278.7	587	596	1060	1347	1488	1612	1411	1319	1525	1423	1596	1426	1241	1474	1464	1493	1614	1610	1516	1335
271	207.5	195.2	197.1	215.7	224.6	197	199.9	202.9	201.7	223.2	226.5	210	232.6	291	930.5	1029	860.9	1066	866	1101	1084	1174	1459	1625	1862	2118	2010	1919	1891	1794	1651	1989	1822	1832	1529	1506	1629	1547	1304	1522	1503	1483	1562	1456	1554	1669	1529	1539	1515
272	174.2	163.4	187.8	159.1	150.9	154.4	161.8	177.1	155.8	139.5	154.8	118.4	163.2	154.2	178.5	170.1	170	179.5	171.5	143.9	169.6	155	148.1	170.4	156.5	152.2	146.8	151.8	184.7	239	252.5	298.8	504.7	1274	1440	1204	1523	1450	1482	1553	1748	1468	1473	1472	1636	1219	1110	1158	1157
0	187.2	159.7	234.7	155	168.4	147	155	NaN	NaN	NaN	NaN	NaN	NaN	NaN	NaN	NaN	NaN	NaN	NaN	NaN	NaN	NaN	NaN	NaN	NaN	NaN	NaN	NaN	NaN	NaN	NaN	NaN	NaN	NaN	NaN	NaN	NaN	NaN	NaN	NaN	NaN	NaN	NaN	NaN	NaN	NaN	NaN	NaN	NaN
0	98.02	153.4	174.5	117	140.1	108.6	141	115.1	99.27	120.2	125.4	138.6	117.5	138.6	121	136.1	122.3	121.4	100.6	95.04	106	134.2	100.1	126.3	123.7	135.6	122.4	109.8	90.06	115.5	101.3	139.6	131.6	137.5	119.7	120.9	153.8	130	137.3	113.4	142.4	94.17	101.8	132.1	106.5	123.7	117.7	97.38	113.1
273	232.2	176.4	219.8	152.7	202.6	160.9	205.8	204.9	187	203.5	180.7	138.2	156.9	157.5	146.4	151.7	188.2	185.6	172.7	201.1	660.5	821.5	831	900	1140	1076	951.9	957	1019	1069	1230	1338	1359	1225	1174	1236	1352	1128	1070	982.8	1024	1067	1023	1115	1123	1029	976.2	742.4	765.7
0	220.2	200.9	213.1	174.1	222.9	165.6	156.7	220.5	189.4	205.2	150.2	251.7	206.8	168.4	160.8	191.5	214.3	145.7	172.9	190.8	187.9	162.2	177.9	172.4	173	189.1	174.8	179	158.1	165.9	179.8	193.8	165.3	180.5	194.2	170	227.6	192.4	179.2	198.6	203.1	235.2	181.8	214.5	213	208.5	224.3	163.2	176
274	180.3	260.4	198.9	197.5	193.9	170.7	202.2	210.5	210.8	269.9	192.8	224.3	177.4	167.8	249.7	518	977.8	958.3	1054	952	1137	1023	1002	1094	1087	1248	1370	1178	1247	1185	1575	1480	1709	1716	2139	2213	1889	1285	1676	1579	1482	1691	1878	1910	1490	1670	1763	1671	1846
0	NaN	NaN	NaN	NaN	NaN	NaN	NaN	NaN	NaN	NaN	NaN	NaN	NaN	NaN	NaN	NaN	NaN	NaN	NaN	NaN	NaN	NaN	NaN	NaN	NaN	NaN	NaN	NaN	NaN	NaN	NaN	NaN	NaN	NaN	NaN	NaN	NaN	NaN	NaN	NaN	NaN	NaN	NaN	NaN	NaN	NaN	NaN	NaN	NaN
275	188.8	193.4	166.3	157.1	169.5	181.9	155.7	162.2	146.1	164.8	163.4	156.3	199.5	168.5	158	180.9	164.8	167	141.2	152	161.5	125	169.8	161.3	175.3	181.8	178	603.4	1303	1366	1547	1813	1579	1593	1643	1651	1581	1501	1401	1653	1530	876.3	938.2	933.5	881.1	1013	1024	728.1	848.5
276	213.4	226.3	230.8	195.9	180.4	172.9	180.7	181.5	158.7	266.3	777	757.2	760.4	739.8	747.2	692.7	707.2	746.7	828.7	910.8	1079	1014	1156	1240	1264	1185	1371	1315	1340	1277	1329	1489	1520	1340	1266	1272	1240	1162	1138	1217	1454	1202	1335	1307	1122	1109	1313	1297	1318
277	199.7	175.7	184.2	172.1	154.4	164.9	152.7	173.7	180.7	156.3	158.5	201	184.7	168.5	154	219.7	163.5	163.5	815	805.5	1090	1026	927.8	817.5	885.8	713	721.8	881.3	878.8	818	818.9	919	945.3	901	910.8	949	875	799.8	631.9	816.3	762.8	759	602.4	906.2	728.7	723.7	731	711.6	725.4
0	NaN	NaN	NaN	NaN	NaN	NaN	NaN	NaN	NaN	NaN	NaN	NaN	NaN	NaN	NaN	NaN	NaN	NaN	NaN	NaN	NaN	NaN	NaN	NaN	NaN	NaN	NaN	NaN	NaN	NaN	NaN	NaN	NaN	NaN	NaN	NaN	NaN	NaN	NaN	NaN	NaN	NaN	NaN	NaN	NaN	NaN	NaN	NaN	NaN
278	164.8	169.5	187.8	159	162.9	130.3	141.1	112.5	120.6	143.7	138.8	115.7	173	128.2	114.1	156.6	156.4	121.9	169.9	122.8	129.9	135.5	124	120	143.2	152.8	146.5	145.2	179.8	176.8	176.6	227.1	234.2	258.6	285.6	407.8	691.3	901.6	742.3	922.3	787.5	756.2	830.2	765.4	903.7	971.7	756.3	865.7	662.4
279	173.1	146	194.7	160.8	163	229	165.8	150.4	175.9	169.3	180.8	159	117.6	116.6	125.4	139	138.5	148.2	145.3	139.7	153.5	153.5	686.5	1173	1056	1324	1075	1084	1138	1171	1310	1381	1317	1376	1181	1234	1142	1133	1119	1175	1151	1059	1067	1054	1307	1194	1017	895.4	867.9
280	414.1	436.3	399.6	473.6	441.2	393.8	442.5	429	435.9	450.3	463.7	496.1	437.5	505.8	448.6	516.6	534.7	1194	1463	1890	1980	1855	1905	1938	1843	1469	1518	1045	1644	1201	786.2	785.9	1042	727.7	615.3	1080	854.3	1155	1170	1558	1233	1254	1271	1090	1082	1077	1282	1083	1317
281	161.4	193.3	171.7	140.8	215.6	157.5	189	142.8	156.2	157.4	148	704.5	1030	1181	1216	1092	1085	1211	1124	1154	1203	1163	1276	1310	1407	1238	1207	1211	1083	1207	1145	1011	1242	1167	1007	1008	856.6	954.5	965	1112	797.9	1102	935.5	971.2	1009	1023	1039	931	898.7
0	145.7	149.6	144.1	141	153.7	133.5	103.8	112.6	NaN	NaN	NaN	NaN	NaN	NaN	NaN	NaN	NaN	NaN	NaN	NaN	NaN	NaN	NaN	NaN	NaN	NaN	NaN	NaN	NaN	NaN	NaN	NaN	NaN	NaN	NaN	NaN	NaN	NaN	NaN	NaN	NaN	NaN	NaN	NaN	NaN	NaN	NaN	NaN	NaN
282	156.2	215.9	213.3	137.5	132.8	152	188.2	161.8	136.3	166.7	150.2	198	156.3	156.4	135	168.5	123.1	197.5	302	423.7	589.5	1135	1359	1410	1320	1239	1063	1504	1194	1364	1477	1280	1117	1460	1282	1429	1418	1426	1239	1190	1246	1263	1035	1156	1127	1222	1272	1055	1184
0	210.8	162.2	178.2	202.9	NaN	NaN	NaN	NaN	NaN	NaN	NaN	NaN	NaN	NaN	NaN	NaN	NaN	NaN	NaN	NaN	NaN	NaN	NaN	NaN	NaN	NaN	NaN	NaN	NaN	NaN	NaN	NaN	NaN	NaN	NaN	NaN	NaN	NaN	NaN	NaN	NaN	NaN	NaN	NaN	NaN	NaN	NaN	NaN	NaN
0	NaN	NaN	NaN	NaN	NaN	NaN	NaN	NaN	NaN	NaN	NaN	NaN	NaN	NaN	NaN	NaN	NaN	NaN	NaN	NaN	NaN	NaN	NaN	NaN	NaN	NaN	NaN	NaN	NaN	NaN	NaN	NaN	NaN	NaN	NaN	NaN	NaN	NaN	NaN	NaN	NaN	NaN	NaN	NaN	NaN	NaN	NaN	NaN	NaN
283	230.7	273.9	240.4	247.5	220.1	223.2	221.9	186.7	1278	903.3	973.9	1469	1392	1477	1428	1856	1993	1674	1325	1360	952.3	1416	1207	1363	1852	1588	1325	1457	1526	1473	1572	1695	1616	1638	1679	1741	1890	1576	1829	1752	1560	1422	1613	1442	1852	1715	1677	1846	1721
284	183.1	162.1	197.7	167.7	169.9	162.1	178.5	143.6	191.5	159.7	167.2	186.5	154.5	157.4	182	195.8	131.2	156.4	192.2	1523	1466	1618	1877	1734	1593	1565	1519	1213	1423	1303	1354	834.5	NaN	NaN	NaN	NaN	NaN	NaN	NaN	NaN	NaN	NaN	NaN	NaN	NaN	NaN	NaN	NaN	NaN
285	227.9	134.7	174.3	181.4	176	158.2	190	155.7	129.8	160.7	170.3	185.7	708.4	664.5	670.2	622.3	688.7	659.3	661.4	752.8	874.2	1035	1182	1293	1213	1200	1189	1369	1385	1615	1594	1385	1194	1145	1189	1085	1122	1104	1198	1042	1038	915.5	1132	1122	1138	1072	1119	964.5	1006
286	200.6	184	174	134.8	177.4	167.2	189	180.8	174	197.2	178.8	174	230.8	633	1098	1310	1275	1581	1374	1500	1196	1331	1336	1392	1275	1401	1238	1492	1381	1405	1352	1250	1318	1188	1256	1127	1111	1296	1236	1015	1140	825.7	724.5	823	1035	1178	1063	NaN	NaN
287	190.9	189.3	127.4	128.5	130.6	200.9	192.8	157.7	155.8	160.4	163.7	955.1	1219	1129	1133	1240	1164	1304	1231	1506	1225	1253	929	1026	986.7	1206	1308	1341	1165	1353	1154	1354	1443	1711	1579	1613	1648	1643	1621	1329	1317	1360	1641	1667	1412	1559	1434	1183	991.4
0	147.4	177.2	184.7	154.9	120.2	145.4	136.1	126.5	147.2	137	123.9	126.5	159.3	128.1	144.3	144.5	129.1	107.9	146.4	142.2	118.5	136.7	106.7	199.1	164	267.7	1113	1475	1636	1526	1410	1393	1415	1354	1266	1357	1358	1153	1342	1367	1401	896.6	686.9	1100	997.4	1055	1033	851.5	1013
0	125.1	167.1	133.8	124.9	130.4	NaN	NaN	NaN	NaN	NaN	NaN	NaN	NaN	NaN	NaN	NaN	NaN	NaN	NaN	NaN	NaN	NaN	NaN	NaN	NaN	NaN	NaN	NaN	NaN	NaN	NaN	NaN	NaN	NaN	NaN	NaN	NaN	NaN	NaN	NaN	NaN	NaN	NaN	NaN	NaN	NaN	NaN	NaN	NaN
288	152	158.9	187.1	225.7	187.4	157.9	185.5	200.1	181.8	192	228.5	160.6	181.1	224.2	177.8	172	192.2	749.3	824.4	980.3	791.5	1112	1086	1173	1249	1368	1371	1357	1230	1274	1313	1442	1278	1137	1354	1289	1370	1238	1248	1446	1304	1350	1504	1475	1306	1415	1304	1153	1143
289	128.5	132.2	135.2	129.6	106.9	122.6	102.5	87.3	124.3	105.3	102.6	106.5	143.7	166	479.7	476.3	471.7	540.5	579.2	548	525	621.2	609.5	644.7	668.2	793.1	718.3	827.5	645.5	676.1	673.9	533	672.6	624.6	773.7	776	595.5	547.2	594.6	644.1	479	434.2	533.5	452.7	622.5	502.2	592.9	522.5	461.7
0	125.7	NaN	NaN	NaN	NaN	NaN	NaN	NaN	NaN	NaN	NaN	NaN	NaN	NaN	NaN	NaN	NaN	NaN	NaN	NaN	NaN	NaN	NaN	NaN	NaN	NaN	NaN	NaN	NaN	NaN	NaN	NaN	NaN	NaN	NaN	NaN	NaN	NaN	NaN	NaN	NaN	NaN	NaN	NaN	NaN	NaN	NaN	NaN	NaN
290	164.2	162.5	116.3	146.5	140.2	145.5	164	124	170.1	128.4	145.3	150	145.4	180.3	105.8	128.4	121	136.8	129.3	153.5	179.8	511.3	1478	1607	1560	1487	1562	1653	2071	1646	1573	1421	1519	1462	1390	1263	1335	1099	1033	1380	1250	1109	1164	1390	1116	1308	1190	1164	1324
0	129	116.5	91.06	NaN	NaN	NaN	NaN	NaN	NaN	NaN	NaN	NaN	NaN	NaN	NaN	NaN	NaN	NaN	NaN	NaN	NaN	NaN	NaN	NaN	NaN	NaN	NaN	NaN	NaN	NaN	NaN	NaN	NaN	NaN	NaN	NaN	NaN	NaN	NaN	NaN	NaN	NaN	NaN	NaN	NaN	NaN	NaN	NaN	NaN
291	186.9	182.6	198.6	181	199.5	157.5	172.6	176.7	150.1	145.8	170.6	144.6	128.5	171.5	205.6	200.4	146.2	154.8	163.1	182.5	149.2	208.8	1010	872.4	1021	1022	1150	1291	1400	1183	1314	1382	1336	1228	1334	1374	1422	1342	1468	1382	1231	1327	1298	1302	1288	1272	1394	1315	1221
0	152.4	168	124.2	167.3	182.6	163.2	144.5	107	128	145.6	148.5	115.9	155	446.9	428.3	NaN	NaN	NaN	NaN	NaN	NaN	NaN	NaN	NaN	NaN	NaN	NaN	NaN	NaN	NaN	NaN	NaN	NaN	NaN	NaN	NaN	NaN	NaN	NaN	NaN	NaN	NaN	NaN	NaN	NaN	NaN	NaN	NaN	NaN
292	146.9	130.2	120.8	208.9	128.5	143.4	157.7	108.3	139	165.3	141.3	142.9	128.9	153.3	153.4	180.4	143.1	172.3	134.8	173.2	126.2	126.5	257.5	371	929.2	1137	1085	1280	1181	952.2	867.7	1042	1022	962.7	1009	1180	1166	1057	1120	1046	1119	1107	1090	1151	1269	968.5	1028	1067	1006
293	153.2	139.2	163.7	183	156.1	150.7	145.1	153.7	162.7	115.3	156.5	124.6	174.1	126	136.2	114.6	141.1	114.8	213.5	334.9	1306	1386	1433	1525	1649	1603	1452	1322	2122	1684	1506	1512	1559	1543	1698	1730	1790	1645	1757	1621	1567	1666	1615	1478	1612	1829	1504	1472	1490
0	127.8	122.3	95.81	100.7	133.1	112.9	131.9	122.5	137	134	140.5	121.6	114.3	126.5	118.4	124.3	557	579.7	762.2	737.5	839.3	842.5	917.5	950.8	1024	875.4	877.3	999.8	931.1	781.7	760.1	771.9	810.3	828.3	772.8	700.6	658.8	613.6	591.5	561.3	561.8	543	580.6	655.8	543.8	597.3	513.9	591.5	519.9
0	NaN	NaN	NaN	NaN	NaN	NaN	NaN	NaN	NaN	NaN	NaN	NaN	NaN	NaN	NaN	NaN	NaN	NaN	NaN	NaN	NaN	NaN	NaN	NaN	NaN	NaN	NaN	NaN	NaN	NaN	NaN	NaN	NaN	NaN	NaN	NaN	NaN	NaN	NaN	NaN	NaN	NaN	NaN	NaN	NaN	NaN	NaN	NaN	NaN
294	156	190	143	212.1	237.1	229	197.1	218	187.6	172.6	184.3	225.7	200	173.6	179.2	155.3	153.7	185.7	157	903.8	1131	1278	1549	1607	1991	2078	2208	2098	1978	2322	2017	2153	2168	2132	2173	2223	2143	2213	1919	2052	2192	2064	1725	1852	1753	1832	1803	1642	1731
295	171.3	157.8	205.9	171.7	146.5	154.8	157.2	172	171	155.4	133.5	187.8	630.6	707.3	569.8	643.1	644.7	559.9	504.9	506	496.4	653	680	580	663	440	721.5	474	594.5	512.5	523.2	NaN	NaN	NaN	NaN	NaN	NaN	NaN	NaN	NaN	NaN	NaN	NaN	NaN	NaN	NaN	NaN	NaN	NaN
296	152.5	170.8	145.5	145.8	144	144.3	159.9	169.9	152.9	157.5	137.7	168.3	208.1	194.5	279.9	664.4	631.2	623.7	633.2	695.9	717.3	849.8	800.2	852.2	806.5	846.5	937.1	831.8	1027	879.4	913.2	829.7	987.9	948.7	983.4	864.1	804.8	908.1	869.3	819.2	810.9	1071	880.3	912	956.5	916	997.7	1083	1059
297	160.4	150	178.1	157.8	154	150.5	136	176.1	151.1	139.7	160.9	149	142.4	153	158.1	138	117.9	125.9	382.5	825.3	881.5	966.5	931.3	980.8	1024	1162	1265	1095	979.6	842.6	776	834.1	811	829.5	749.4	802.9	700.5	720.3	648.9	655.3	639.8	591.6	661.5	744.4	745	816.7	822.5	725.1	763.5
298	147.6	156.2	152.5	123	126.5	160.6	128.8	157.6	128.8	129.5	125.6	112.1	141.6	122.2	143.4	148.1	134.4	671.7	787.8	832.2	901.5	808.6	831	913.7	1147	1076	980.1	1052	1170	1221	1304	1175	1203	1011	1182	1090	1020	1030	905	914.3	944.2	992.5	973.8	902.7	933.8	980.1	946.4	874.1	923.2
299	136.7	158.8	134.1	129.5	117.4	168.4	123.1	160.2	158.5	173.7	158	124.6	128.1	115.1	139.7	117	146.8	120.8	142.2	119	135.9	151.7	135.1	143.3	947	814.2	982	976.5	973.1	1253	1277	1191	958.5	1111	1200	1080	1046	1135	1115	1159	1081	1097	987.1	1166	1134	1458	1166	1189	1171
300	218.5	227.1	206.5	188.5	155.7	179.1	163.8	210.8	226.3	164.1	188.4	183	177.4	156.2	166.6	191.4	209.5	209	186.1	189.2	201.3	170.9	876.3	827.6	1019	1296	1131	1084	1071	993.5	1073	1358	1275	1238	1243	1255	1259	1186	1428	1379	1260	1252	1404	1338	1191	1237	1420	1200	1177
301	251.6	265.5	240.4	243.2	281.9	277	313.8	264.8	236.4	319.1	256.6	253.5	327.5	564.2	724.3	1043	1245	1248	1347	1472	1315	1540	1360	1330	1243	1381	1444	1481	1555	1648	1715	1687	1716	1602	1658	1438	1386	1361	1353	1265	1336	1391	1087	1098	1179	1239	1237	1122	1063
302	160.1	205	174.7	204.9	181.9	190.1	142.4	151.4	149.3	191.6	150.6	169.4	160.4	151.4	175.6	164.4	214.2	174.9	209.4	794.8	793.1	977.7	1076	993.2	882.9	1131	1366	1277	1422	1605	1306	1370	1379	1392	1194	1253	1191	1154	1259	1310	1087	934.4	1022	1183	1095	1273	1373	1331	1255
0	157	144.6	211.4	148	132	230.5	403	401.5	322.5	329.5	383.5	314	464.5	593	621.5	547.5	382	328	464.5	252	421.5	309	375.5	652	527.5	356	545	NaN	NaN	NaN	NaN	NaN	NaN	NaN	NaN	NaN	NaN	NaN	NaN	NaN	NaN	NaN	NaN	NaN	NaN	NaN	NaN	NaN	NaN
303	128.5	112.3	123.5	139	133.3	143.1	120.8	128.7	128.2	97.86	148.1	120.5	115.1	113.6	108.2	118.4	111.4	134.5	152.3	116.5	153.5	169.4	709.3	758.3	744.7	787.9	707.5	762.1	681.7	675	703.8	736.6	665.8	729.5	714.6	781.1	642.8	597.3	536.2	583.1	583.7	624.2	600.4	547.2	611.8	574.3	693.8	714.4	714.7
304	110.9	134.6	139.5	129.5	135.7	105.5	138.9	144.9	120.5	117.5	126.9	155.6	121.6	147.6	125.6	109.4	140.2	138.3	162.8	152.2	143.3	173.2	111.1	183.2	149.6	224.8	356.8	472.6	492.4	778	903.2	976.6	929	1023	898	971.7	982.9	896.9	950	945.2	904.1	747.2	874.3	811.3	744.8	687.1	746.1	657.1	763.1
305	215.9	249	206.2	252	220.2	215.2	180.9	249	222.3	231.6	203.1	227.5	218.8	209.2	207.5	252.5	218.1	190.5	209.6	217.5	231.2	202.6	247.3	235	242.7	278.6	270.5	260.6	316.8	265.8	468	540.8	566.2	1849	2128	1895	1708	1694	1715	1721	2041	1901	2090	2458	2175	2082	2367	2228	2251
0	168.6	167.5	162	179.5	184.9	165.7	153.7	157.9	205.7	189.1	691	901	843.1	913	750.9	894.7	784	859.2	936.7	919	983.7	NaN	NaN	NaN	NaN	NaN	NaN	NaN	NaN	NaN	NaN	NaN	NaN	NaN	NaN	NaN	NaN	NaN	NaN	NaN	NaN	NaN	NaN	NaN	NaN	NaN	NaN	NaN	NaN
306	249.5	222.5	158.9	205.5	189.5	141.4	172.5	172.6	187.3	204.9	505.8	748.2	907.1	1085	1021	941.9	916	1098	1022	1011	1073	968.5	923.7	943.7	956	723.8	919.1	850	987.3	1115	837.5	929.3	924.1	984	933.8	1306	1073	726	909.3	793.7	834.3	975.2	732.3	896.2	722.3	845.5	884.5	783	913.5
307	347.1	279.9	222.7	250.5	273	241.8	246.7	220.9	335	214.2	229.4	213.4	274.5	249.3	226.9	217.7	211	187.4	251.6	273.8	212	173.9	201	249.5	346.8	884.8	1040	1073	1172	1544	1681	1376	1473	1543	1451	1582	1696	1738	1605	1336	1551	1433	1481	1429	1310	1568	1399	1339	1240
308	252.5	221	193.4	208.9	229.9	176	201	188	191.9	246.1	251.1	228	221.3	244	210.8	251.5	200.9	218.3	268	313.4	302.3	567.6	603.7	1372	1822	1572	1552	1635	1723	1744	1772	1549	1593	1669	1769	1673	1863	1961	1747	1510	1471	1450	1555	1454	1491	1769	2498	2917	3046
309	139.5	127.5	176.3	136.3	143.2	135.5	177.4	154.1	196.1	164.9	163.6	179.6	147.9	129.1	130.2	146.2	166.5	135.3	143.4	112.5	120.4	112.6	291	1339	1364	1314	1440	1410	1404	1412	1402	1402	1476	1512	1201	1402	1416	1385	1272	1019	1042	1116	1152	1070	1121	722.8	806.2	707	697.5
0	573.9	937.6	868	866.3	727.2	791.4	NaN	NaN	NaN	NaN	NaN	NaN	NaN	NaN	NaN	NaN	NaN	NaN	NaN	NaN	NaN	NaN	NaN	NaN	NaN	NaN	NaN	NaN	NaN	NaN	NaN	NaN	NaN	NaN	NaN	NaN	NaN	NaN	NaN	NaN	NaN	NaN	NaN	NaN	NaN	NaN	NaN	NaN	NaN
0	147.3	168	180.9	166.1	167.2	158.9	193.9	174.4	212.6	202.8	129.5	147.9	137.4	NaN	NaN	NaN	NaN	NaN	NaN	NaN	NaN	NaN	NaN	NaN	NaN	NaN	NaN	NaN	NaN	NaN	NaN	NaN	NaN	NaN	NaN	NaN	NaN	NaN	NaN	NaN	NaN	NaN	NaN	NaN	NaN	NaN	NaN	NaN	NaN
310	185	157	201	174	200.5	156.8	179.6	176	179.7	148.3	211.5	154.9	160.9	165.7	179.5	190.4	240.9	230.2	258.3	232.9	302	291	289.7	325.1	621.3	800.1	955.9	1054	1035	1045	1011	996.1	1266	1139	1096	1112	1163	1285	1228	1361	1196	1227	1065	1098	933.8	972.5	1101	1122	1307
311	191.5	216	205	177	178.5	253.1	200	223	225.4	194.7	159.9	256.6	304.1	352.1	865.1	998.6	994.6	750.5	961.5	973.2	1002	1048	1060	1112	992.4	933.4	984.6	1221	1158	1009	961.7	1146	1112	1140	1123	1064	1121	1239	1403	1104	1134	1442	1182	1195	1214	1216	1025	955.3	924
0	104.5	98.57	148	135.5	177.7	143.7	176.5	157.9	147.1	131.7	137.6	129	112.8	127.6	137.4	115.4	106.9	120.6	128	NaN	NaN	NaN	NaN	NaN	NaN	NaN	NaN	NaN	NaN	NaN	NaN	NaN	NaN	NaN	NaN	NaN	NaN	NaN	NaN	NaN	NaN	NaN	NaN	NaN	NaN	NaN	NaN	NaN	NaN
0	133	132	173.4	210.5	148.7	142.5	128.4	111	189.8	157	189.1	245.1	185.5	NaN	NaN	NaN	NaN	NaN	NaN	NaN	NaN	NaN	NaN	NaN	NaN	NaN	NaN	NaN	NaN	NaN	NaN	NaN	NaN	NaN	NaN	NaN	NaN	NaN	NaN	NaN	NaN	NaN	NaN	NaN	NaN	NaN	NaN	NaN	NaN
0	58.26	108	131.4	67.84	NaN	NaN	NaN	NaN	NaN	NaN	NaN	NaN	NaN	NaN	NaN	NaN	NaN	NaN	NaN	NaN	NaN	NaN	NaN	NaN	NaN	NaN	NaN	NaN	NaN	NaN	NaN	NaN	NaN	NaN	NaN	NaN	NaN	NaN	NaN	NaN	NaN	NaN	NaN	NaN	NaN	NaN	NaN	NaN	NaN
0	172	144	158.5	147.7	114	142.6	131.5	137	184.8	152.2	148.9	150	138.9	128.5	149	NaN	NaN	NaN	NaN	NaN	NaN	NaN	NaN	NaN	NaN	NaN	NaN	NaN	NaN	NaN	NaN	NaN	NaN	NaN	NaN	NaN	NaN	NaN	NaN	NaN	NaN	NaN	NaN	NaN	NaN	NaN	NaN	NaN	NaN
0	160.8	201.5	159.9	149.6	197.5	123.5	188.4	184.9	182.9	137.8	122	168.7	166.7	128.4	171.5	159.2	139	139	113.3	162.4	151.4	180.3	142.6	162.5	289.7	836.8	991.6	1051	1068	971.4	1056	1133	1027	993.6	828.1	803.2	695.9	847.1	732.6	923.6	642	638	682.2	581.7	536	563.2	530.3	554.3	558.9
0	NaN	NaN	NaN	NaN	NaN	NaN	NaN	NaN	NaN	NaN	NaN	NaN	NaN	NaN	NaN	NaN	NaN	NaN	NaN	NaN	NaN	NaN	NaN	NaN	NaN	NaN	NaN	NaN	NaN	NaN	NaN	NaN	NaN	NaN	NaN	NaN	NaN	NaN	NaN	NaN	NaN	NaN	NaN	NaN	NaN	NaN	NaN	NaN	NaN
0	NaN	NaN	NaN	NaN	NaN	NaN	NaN	NaN	NaN	NaN	NaN	NaN	NaN	NaN	NaN	NaN	NaN	NaN	NaN	NaN	NaN	NaN	NaN	NaN	NaN	NaN	NaN	NaN	NaN	NaN	NaN	NaN	NaN	NaN	NaN	NaN	NaN	NaN	NaN	NaN	NaN	NaN	NaN	NaN	NaN	NaN	NaN	NaN	NaN
0	148.8	169	140	167.1	125	117.7	120	132.3	138.5	171.5	135.5	120	125.8	151.8	133.9	135.9	163.7	157.5	141.1	138.4	134.5	131.5	NaN	NaN	NaN	NaN	NaN	NaN	NaN	NaN	NaN	NaN	NaN	NaN	NaN	NaN	NaN	NaN	NaN	NaN	NaN	NaN	NaN	NaN	NaN	NaN	NaN	NaN	NaN
312	233	234.5	298	262.3	264.2	261.4	200.4	248.9	217.3	225.6	217.7	208.9	214.4	226.8	205.4	228.3	195.3	242.9	221.9	278.9	273	379.9	547.3	1047	1371	1162	1181	1192	1095	1007	1017	963.5	1077	1034	1146	1102	1076	1092	1108	1186	1093	1137	1110	1184	1096	983.2	1053	963.6	1005
313	181	177.5	183.1	229.6	230.1	229.5	212.4	223	215	177.9	188.1	239.7	202.8	176.6	218.7	196.8	211.7	241.1	311.8	476	806.3	830.2	986.7	975.7	1043	1082	1146	1193	1366	1296	1372	1395	1404	1579	1457	1612	1514	1523	1518	1556	1394	1464	1480	1399	1332	1301	1374	1189	1207
314	142.9	151.3	147.5	147.2	108.4	117	148.8	168	158.6	139.7	107.9	145.5	118.8	147.3	138.2	117.2	153.4	115.3	105	375.5	1086	874.1	850.7	806.1	681.4	731.9	790.7	841.7	800.9	764.2	594.8	899.6	824.2	770.9	599.4	598.4	560.4	617.2	484.9	621.9	614.1	687.7	572.5	627.3	619.4	680.4	669.2	502.6	493
315	160.9	186.7	143.2	176	162	139.5	163	152.5	168.3	180.9	158.6	153.9	174.3	175.3	163	143.2	106.7	125.2	150.6	163.5	177.9	177.5	187.2	210.6	191.2	228.7	247.2	394	723.3	864.8	983.7	927.8	986.3	1036	904.8	939	834	940.3	1057	1045	1023	1059	920.8	903.3	843	886.9	708.3	806.1	695.3
316	272.8	320.6	280.5	248	221.1	198.9	166.6	152.6	167.6	144.5	143	163.7	170.1	173.2	146.5	150.6	157	269.3	754.5	911.4	912.3	1040	903.8	903.6	1047	927.6	966.1	936.9	989.1	956.1	930	925.4	833	885.2	862.5	918.9	867.5	900.2	876.9	930.7	996	980.8	976.4	1043	1099	1011	1004	1096	966.5
0	NaN	NaN	NaN	NaN	NaN	NaN	NaN	NaN	NaN	NaN	NaN	NaN	NaN	NaN	NaN	NaN	NaN	NaN	NaN	NaN	NaN	NaN	NaN	NaN	NaN	NaN	NaN	NaN	NaN	NaN	NaN	NaN	NaN	NaN	NaN	NaN	NaN	NaN	NaN	NaN	NaN	NaN	NaN	NaN	NaN	NaN	NaN	NaN	NaN
317	157.9	114.4	141	115.1	143.3	154	146.7	125	140.8	108.5	181.7	136.6	100.7	130.4	131.5	114.2	119.8	113.8	111	125	158.6	188.2	297.2	698.8	1095	1037	982.1	1129	966.2	1009	1035	992.9	935.7	905.9	873.9	900.2	840.7	967.2	888.7	892.7	1027	992.8	813.2	840.1	694.1	622.6	648.6	559.2	662
0	84.33	110.6	111.1	134.1	80.91	129.4	143.5	124	138.9	111.9	112	91.5	113	156	164.1	262.9	300.6	254.1	287.1	378.1	376.9	423.9	414	437.1	490	444.9	430.7	441.3	471.4	387.2	397.3	412.4	359.2	302.4	332.9	336.8	268.7	308.4	256.8	274.3	267.5	233.8	246.2	243.3	210.4	270.5	231.4	214.8	231.3
318	261.2	252.7	313	274.1	237.5	240.2	273.2	243	281.8	251.4	230.2	219.5	236.5	238.8	231.7	246.2	361.3	678.4	894.9	1007	1027	986.6	1031	945.4	1104	1084	1042	969.8	1032	1068	898.8	1064	872.3	985.1	880.5	1062	1059	1029	924.3	967.1	907	933.1	881.5	977.1	935.7	1013	943.1	863.6	1106
319	153.9	153.7	174.6	145.6	142.7	150.8	155	156	212.2	157.8	163.5	176.2	158.2	119.7	119.5	128	112.7	170.8	146.7	139.5	181.5	189.4	270.9	304.6	332.9	379.7	445.2	840.7	828.9	846.3	905	798.1	822	760.6	792.4	592.8	696.9	672.4	738.4	803.7	857.4	772.4	819.4	816.3	814.6	720.6	906.4	793.7	749.9
320	162.5	148.7	107.3	147.8	133.9	146.5	138.3	177.1	145	142.5	142	139.9	146	732.9	683.6	701.2	787.5	750.7	770	780.8	866.6	936	880	979.5	972	1008	1049	901.2	868.2	960.8	1040	940.7	958.6	855.2	981.8	914.8	991	995	991.2	963	968.6	992.5	935.6	989.1	1054	1143	1059	1078	1209
321	332.5	307.9	318.1	365.4	288.2	295	308.5	308.2	284.4	308.5	187.8	223.9	215.9	219.2	228.8	235.4	323.8	800	934.6	979.6	1101	943.9	1166	1076	965.3	930.6	985.7	1010	909.7	1012	847.4	876.7	872	874.3	931.1	969.1	895.8	933.6	870.4	782.6	1030	912.9	828.5	954.8	874.5	961	876.3	1020	1409
322	192.2	241.5	155.5	208	194.4	134.2	178.3	151.4	173.1	200.3	120.4	155.5	129.1	191.6	190.5	149.7	215.6	243.9	238.6	265.5	299.4	639.3	507.6	609	580.6	618.1	796.5	660.5	860.5	623.1	672.8	727.3	722	799.8	762.5	904.9	782.5	822.8	1019	1000	1156	1131	1112	1107	1145	1272	1083	1001	1023
323	271	271.6	222	286.2	263.8	213.7	241.3	190.7	235.6	204.7	184.1	214	182.7	201.3	268.9	764.7	766.5	762.8	746	947.5	1001	1035	971.8	867.7	942.8	1013	933	976.9	1226	1189	1334	1411	1198	1347	1190	1238	890.3	858.4	930.8	1050	831	1108	909.8	754.6	756.6	908.9	857.4	804.7	798.7
324	144.7	123.4	120.7	141	147.6	162.9	120.3	139	145.3	151.1	160.8	138	151.2	153	131.8	144.3	154.2	121.6	135.8	140.1	121.9	155.1	190.2	389.7	457.1	615.5	691.4	619.3	622.8	653	580.4	649.2	612.5	701.9	690.9	764.4	724.5	652.5	627.9	661.5	641.8	585.4	578.3	683.4	601.1	593.7	657.1	595.4	610.3
325	131.5	107.6	107.6	133	98.04	146.1	181	153	150.8	138.7	137.6	162.3	157	309.8	543.7	575.9	602.9	618.5	600.4	608.3	633.9	649.6	613.7	770.5	821.8	747.6	757.7	779.7	814.1	853.6	822.6	839.1	826.8	881.6	791.8	870.2	786.4	751.4	774.2	747.3	645.6	798.1	765.9	826.2	742	781.2	772.7	780.4	752
326	167.2	158.2	174.8	182.2	170.4	166.1	133.8	173	155	163.6	169.5	182.7	151	112.8	128.5	147.1	123.7	145.8	129.5	113.4	113.5	142.6	104.2	122.5	88.39	135.5	129.5	533.9	756.9	1155	1574	2013	1988	1809	1705	1482	1573	1358	1466	1308	1314	1270	1177	1214	1251	1197	1175	1082	1063
0	165	194	225	190.7	134.5	180.2	205.7	214.5	236.9	173	1289	1226	1967	2288	2002	1951	1777	2382	1569	1574	1677	1665	1589	1903	2187	1599	1722	1508	1710	1903	2181	2149	2188	1947	2045	2110	1848	1567	1359	1619	1372	1345	1234	1024	1145	1124	972.8	632.5	335.9
327	234.8	204.3	237.7	265.1	252.9	261.1	248.3	258.6	205.7	212.5	225.5	285.7	892.7	1038	1008	795	998.8	978.5	812.3	826.7	641.1	836.4	939.4	789.9	837.5	812.9	1013	953.2	1089	1275	1022	1417	1353	1410	1406	1613	1584	1614	1460	1440	1447	1423	1405	1167	1318	1183	1196	1186	1062
328	92.31	137.5	145.7	140.6	138.5	129.9	133.5	140	136.5	138.5	113.4	132.6	97.53	128.1	150.1	129.2	115.1	142.1	170	200.9	493.4	652.1	634.9	657.9	545.9	548.9	642.4	644.4	620	605.2	643.4	599.2	624.9	571.4	642.1	627.7	565.9	540.4	517.9	554.4	493.2	571.7	594.3	576.5	520	555.2	560.2	552.4	550.2
0	211	222.5	210.1	170.6	179.2	161.7	228.5	221.6	208.8	203.9	244.3	376.3	1045	1097	1148	1145	1150	916.9	1158	1192	1344	1280	1141	1293	1570	1484	1352	1472	1479	1283	1315	1270	1266	1395	1205	1171	1051	1057	1203	1558	1481	1286	1302	1168	1127	980	907	805.9	898.6
0	277.5	278.6	256.7	257.4	225.1	256.3	228.6	239.6	238.7	213	213	594.2	828.9	813.6	713.1	827	884	923.1	993.6	853.1	858.6	891.2	837	901.8	1054	NaN	NaN	NaN	NaN	NaN	NaN	NaN	NaN	NaN	NaN	NaN	NaN	NaN	NaN	NaN	NaN	NaN	NaN	NaN	NaN	NaN	NaN	NaN	NaN
0	143.4	124.5	106	121.6	160.6	138.3	144.5	134.6	139.6	129.5	141	144.7	722.3	642	574.3	597.9	729.4	657.8	814.4	893.3	767.4	810	710.5	711.2	823.9	709.3	666.6	619.9	588.2	501.3	536.3	522.4	504.1	496.1	498.9	401.5	452	384.3	440.4	387.1	432	433.6	467.1	386	390.5	373	363.5	371.7	367.7
329	115.5	120.5	124	159.8	139.6	134.2	128.5	115.9	130.1	118.1	146.4	150.1	620.8	639.2	632.3	596	771.2	658.3	624.1	651.7	765.3	699.5	622.1	678.6	650.6	654.2	708.3	680.3	671.2	731.6	691.6	703.5	683.9	579.3	510	599.3	640.1	543.1	488	637.4	541.6	593.4	665.7	556	498.1	575.5	640.5	516.1	585.5
330	159	119.5	126.8	109.1	133.9	198	131.4	122.5	104.5	153.5	113	282.4	548.4	581.5	611.3	625.7	622.7	513.5	525.6	545.6	508.4	529.3	523.4	592.9	512.9	507.1	528.3	565.7	607.9	553.9	609.3	656.6	674.9	666	678.7	704.3	584.6	598.1	635.5	643.9	667.2	640.1	661.6	632.5	643.3	576.8	652.1	631.8	618.6
0	158.3	186.2	186.2	194.5	175.8	192	212.6	204.7	1312	1483	1661	1745	1683	2056	2464	1574	1827	1863	2368	2385	2367	2447	1993	1587	1572	1977	2235	1464	1225	998	1108	1066	1143	1141	1013	1163	1023	1090	971	947.5	975.4	807.4	810.4	875.5	914.4	853.3	909.8	831.5	659.8
331	184.3	227.6	227.1	196.1	232	204.9	180.4	174.2	211.5	227.5	170.7	183.3	178.3	189.6	152	163	164.4	161	206	134.1	189.8	198.6	219.2	225.5	1495	1576	1821	1669	1602	1632	1687	1609	1603	1523	1400	1404	1443	1282	1137	1166	1251	968.2	1308	1090	1114	954.2	1211	1214	1089
332	190.7	131.8	181.7	150.5	194.7	191.7	152.8	139.5	178.5	162.7	126.8	180	209.3	377.6	467.1	815.6	756.1	835.9	892.7	933.6	900.1	863.2	940.1	1073	1096	1157	1307	953	928	1034	1440	1565	1628	1519	1434	1459	1474	1475	1485	1465	1597	1614	1628	1553	1588	1505	1522	1447	1415
333	131.6	178.7	137.3	109.7	148.2	151.4	118.3	149.4	159.9	140.3	113.1	157.4	175.3	161.3	430	662.9	660.4	645.6	589.6	625.2	592.8	616.9	548.5	614.3	558	555.7	569	547.3	556.3	508.6	460.9	581.9	522.2	529.3	650.5	619.5	640	606.1	586.4	619.5	597.8	547.1	587.8	607.9	610	561.9	543.9	496.9	503.4
334	200.9	182.8	186.6	209.6	261.3	202.6	182.7	191.8	205.1	220.2	219.8	192.7	196.2	180	223.9	329.5	368.9	678.4	860	1192	1033	1100	1008	985.3	954.9	1052	951.4	922.2	979.1	964.1	876.7	808.3	893.7	892.3	842.3	858.8	1017	852.7	928.7	829.2	956.8	892.7	1028	847.8	850.2	810	957	856.6	873.2
0	NaN	NaN	NaN	NaN	NaN	NaN	NaN	NaN	NaN	NaN	NaN	NaN	NaN	NaN	NaN	NaN	NaN	NaN	NaN	NaN	NaN	NaN	NaN	NaN	NaN	NaN	NaN	NaN	NaN	NaN	NaN	NaN	NaN	NaN	NaN	NaN	NaN	NaN	NaN	NaN	NaN	NaN	NaN	NaN	NaN	NaN	NaN	NaN	NaN
335	152.7	116.9	100.5	107.6	115.6	151.4	172	155.9	122.9	134.1	109.1	163.9	282	608.8	566	560.5	526	615.4	582.9	577.6	531.9	508.8	516.3	519.3	693.9	659.9	685.2	681.9	703	701.1	723	738.7	779.7	686.1	760.5	758.9	681.4	690.4	697.4	729.4	578.6	688.5	710	682.9	712.6	678.9	734.4	654.8	666.7
336	119	117.9	130.6	157.6	152.4	160.7	144.1	144.9	109	175.1	138.9	116.5	125.2	106	128.8	233.9	641.8	1153	1050	1006	798.8	996	869.2	932.6	824.5	883.2	827	792	868.2	937.3	841.2	875.7	694.1	718.5	678.9	660.9	575	727.3	615	612.4	649.9	653.4	583.4	585.7	580.3	575	588.7	521.4	542
337	217.3	214.9	224.4	238.3	238.9	221.4	253.3	251.6	243.6	207.3	141.9	174.6	178.6	211	186.6	180.7	190.6	214.5	194.4	216.3	256.3	622.7	1366	1431	1462	1487	1576	1524	1611	1655	1627	1493	1377	1213	1333	1195	1236	1248	1274	1391	1693	1333	1504	1184	1426	1547	1328	1460	1406
0	204.3	153.6	190.5	205.5	193.2	178.9	203.1	161.6	176.2	191.6	193	184	204.3	206.3	242	599.5	927.6	1217	1058	1122	NaN	NaN	NaN	NaN	NaN	NaN	NaN	NaN	NaN	NaN	NaN	NaN	NaN	NaN	NaN	NaN	NaN	NaN	NaN	NaN	NaN	NaN	NaN	NaN	NaN	NaN	NaN	NaN	NaN
338	193.8	148.9	213.8	155.4	183.2	203.2	162.8	192.8	169.7	164.8	166.2	156.5	158.1	143.8	155.2	174.2	127.9	209.3	268.7	1676	1943	1843	1939	1998	2035	1753	2066	2071	2191	2019	1786	2229	2182	1717	2062	1693	1793	1980	1875	1668	1559	1884	1977	1995	1746	1581	1512	1585	1540
339	145.5	208.2	197.3	185.7	188.2	199.3	226	217.2	235.5	205.3	167.4	170.7	977.7	907	844.4	898.5	796.5	1029	1077	1118	970.4	1059	952.8	963.4	1057	1151	1176	1238	1365	1349	1227	1240	1211	1181	1186	1127	1212	1072	1043	941.9	833.8	932	1043	990.4	1020	928.8	891.3	799.9	875.4
340	120.4	114.3	128.7	143	135.2	193.5	125.4	133.8	134.4	191.8	173.1	139.8	129.5	498	626.7	623.1	585.9	719	754.2	713.1	961.3	813.1	743.2	781.5	890.4	663.9	805.2	606.9	608.6	631.2	571.6	610.2	567.3	539.2	621.8	587.2	503.4	491.8	580.5	532.7	556	451	497.8	464.5	445.5	451.7	456.3	418.8	432.4
341	176	150.1	149.5	174.6	154.3	173.9	195	155.5	167.6	161.7	191.2	169.3	181.6	172	131.9	215.4	309.5	309.1	863.9	937.3	1459	1908	1574	1833	1741	1885	1434	1519	1440	1457	1569	1547	1404	1657	1584	1760	1762	1804	1471	1522	1265	1144	1151	922.2	887.2	976	842.6	764	938.1
342	137.1	202.9	164.4	146.9	153	136.8	179.9	208.9	158.3	156.3	147.6	155.9	178.3	146.3	110.9	156.1	144.1	104.4	136.1	1638	1832	1698	2013	2500	2525	2141	2357	2270	2267	2300	2098	2286	2241	2297	1986	2141	2124	2127	2204	2282	1685	2130	2260	1957	1196	1354	1199	1168	1170
343	202.1	188.8	208	208	219.9	192	182.7	185.3	205.2	221.4	661	899.2	894.5	723.9	834.9	1013	977.2	838.5	802.8	884.4	955.2	833	993.2	1038	1278	945	1281	1204	1351	1708	1353	1316	1344	1286	1426	1591	1425	1447	1349	1361	1404	1495	1484	1373	1264	1331	1301	1296	1291
0	189.4	238.4	211.4	241.5	212.5	223.8	218.9	176.9	184.6	194	204	309.6	918	1069	1022	1247	1121	1272	1201	1090	1143	1170	1173	1122	1194	1079	1119	1052	1166	1152	1031	1084	1102	1078	986.2	1010	886.7	854.9	852.5	855.2	854	751.5	792	669.4	730.5	688.5	757	728.2	655.9
344	167.5	205.7	151.1	175	172.7	156.4	153.9	159.4	149	220.8	253.9	175.2	158.3	191.7	222.9	259.9	223.8	607	716.3	734.8	854.6	876	821.3	899.8	945.1	973.9	933	1011	982.1	1053	950.2	976.4	1012	1000	937.5	1013	1079	1050	1116	1004	1036	1098	1128	1125	1170	1276	1281	1246	1416
345	208	212.8	224	183.2	204	222	196.3	201.6	163.3	164.1	164.3	175.1	160.5	192.2	230.2	182.7	153.8	149.5	185.2	164.2	178.2	188.8	213.5	155.2	221.3	187.2	190.7	204.2	175	185.2	195.8	180.5	190.3	187.9	174.5	200.5	185.3	186.5	188.5	196.2	166.2	194.2	182.5	153.1	163	183	185.9	155	166
346	192.5	211	240.7	205.5	222.8	246.7	207.3	227.7	170.3	217.3	222.1	201.5	202.6	217	194.2	194.8	413	795.6	754.9	835.3	788.9	953.3	1012	1023	983.8	985.1	1086	1069	1248	1180	1345	1321	1107	1174	1040	1117	1033	1150	1226	1194	1264	1299	1419	1301	1338	1377	1290	1315	1304
347	160	202	208	253.5	182.3	188.6	204.2	206.8	272	810.9	867.9	1017	1073	1191	811	936.2	1054	1023	1136	1197	1248	1142	1163	1086	1361	1175	1109	1122	1218	1265	1194	1389	1413	1386	1498	1332	1424	1305	1526	1581	1473	1398	1303	1466	1554	1514	1466	1353	1521
348	155.4	142.6	111.7	126.7	141	150.9	137.5	132.9	147.1	144.9	122.5	145.8	141.2	761.1	1220	1566	1515	1780	1573	1528	1706	1692	1823	1618	1607	1828	1638	1682	1410	1373	1332	1332	1365	1348	1393	1364	1069	1196	986.9	932.5	867.3	755.9	911.5	789.4	864.5	860.6	774	705.9	818.5
349	182.2	201.9	216	203.7	162.3	229.8	184.4	179.5	181.5	216.2	178.6	189.8	862.2	843.6	749.1	1209	939	1098	1111	969.2	972.5	972.6	1062	962	984.5	903.8	1099	986	1151	1145	1103	1135	1491	1222	1311	1359	1270	1149	1161	1316	1167	1214	1135	1051	1139	1009	1112	1102	1184
0	NaN	NaN	NaN	NaN	NaN	NaN	NaN	NaN	NaN	NaN	NaN	NaN	NaN	NaN	NaN	NaN	NaN	NaN	NaN	NaN	NaN	NaN	NaN	NaN	NaN	NaN	NaN	NaN	NaN	NaN	NaN	NaN	NaN	NaN	NaN	NaN	NaN	NaN	NaN	NaN	NaN	NaN	NaN	NaN	NaN	NaN	NaN	NaN	NaN
0	194.7	184.7	208.8	195.7	212.4	170.2	168.5	174.7	180.3	166.4	164.4	170.2	209.7	150.5	167.8	162.5	173.7	172.7	188.3	169.2	161	166.9	152.7	133.2	148.2	155.7	171.4	182.7	160.5	130	149.2	142.5	230.6	772.7	817.3	760.3	735.8	724.7	748.2	828.8	914.2	798.8	485.5	382	364.8	330	235.6	249	245.8
350	258.6	272.9	273	235	238.5	224	273.4	284	226.1	210	237.9	216.5	213.4	300.9	869.9	845.5	1077	926.9	1028	1135	1050	1129	1077	1179	1084	1032	1185	1052	1049	1200	1100	1155	995.1	985.3	998.6	1085	1082	1082	1269	1174	1157	1059	1072	984.2	937.7	873.7	897.3	791.2	904.3
351	107.8	133.5	149.7	152	146.4	145.8	130.7	144.8	107.8	121	125	99.33	136.1	92.33	214.8	720.4	692.2	729.3	987.8	1064	925.5	958.3	1014	948.4	916.9	926.8	844.8	1005	880.2	843.7	844.8	955.3	721.2	774.4	836.8	905.5	883.6	942	818.4	912.4	871.4	815.5	754.7	869.3	804.8	816.8	738.7	760.9	813.4
352	171.6	180.7	156.9	136.4	156.7	131.3	143.6	166.1	141.3	136.8	178.5	146.9	172.9	858.8	994.9	924.5	1339	1242	986.3	1158	1064	809	958.9	980.6	918.3	935.8	865.6	821	907.8	829.3	1031	952.5	1004	1007	921.5	896.5	1003	981.8	963.2	1056	867.5	960.3	992.8	866.2	890.2	1018	905.3	991.7	802
353	176.5	195.5	226	218.1	199.6	202	237.5	217.4	185.4	235.9	227.9	180.4	169.2	173.1	148.1	178.5	219.4	919.8	990.4	1141	1628	1544	1719	1740	1864	1903	1898	1927	1750	2044	1948	2078	1920	1692	1763	1546	1288	1241	1232	1029	1010	1161	985.3	1022	1077	1104	1070	939.8	1168
354	163	189.2	158.8	155.5	165.7	125.2	129.6	159.1	138.6	117.8	145.6	141.5	158.5	150.7	153.8	167.3	300.6	1250	1012	1008	822	809.1	933.1	769	1003	1078	926.5	955	1047	1104	1039	1153	1085	967.1	961.4	819	907.6	838.9	772.4	821.9	793.1	1017	760.5	853	760.4	717.9	688.7	714.7	721.4
355	162.4	165.8	160.9	143.3	138.6	151.4	154.6	141.6	111.2	136.8	163.8	123.4	153.8	594.7	821.7	884	900.9	1016	1076	1134	1130	1024	1075	1067	1105	862.5	880	875.5	868.3	761.7	842.5	961.9	749.8	880	988.1	941.7	812.3	858.1	858.3	908.3	845	876.6	857	726	772	785	740.4	687.8	641.8
356	88.4	106.5	101.5	188.9	144.1	148.6	125	104.9	123	151.9	110.4	158.6	116.9	141.2	109.4	117.5	91.5	130.1	128.7	146.8	118.7	74.16	118.5	87.98	110.2	53.48	124.5	132.9	112.5	130.3	174.7	250.2	181	224.8	235.8	258.1	259.8	310	469.3	434.4	360.9	532.4	677.3	763.7	745.7	1033	894.8	966.2	966.3
0	214.4	288	265	251.9	205	217.4	189.1	212.5	228.1	217.2	231.7	191.1	174.6	561.8	832.7	NaN	NaN	NaN	NaN	NaN	NaN	NaN	NaN	NaN	NaN	NaN	NaN	NaN	NaN	NaN	NaN	NaN	NaN	NaN	NaN	NaN	NaN	NaN	NaN	NaN	NaN	NaN	NaN	NaN	NaN	NaN	NaN	NaN	NaN
357	139.7	175.5	246.9	260.3	266.9	205	180.1	191.7	183.4	166.4	200.3	181.2	146	145.3	210.3	197.7	199.8	156	253.6	229.4	248.2	192.5	231	237.7	259	222.3	373.7	933.9	1537	2035	2279	3227	2341	2751	2680	2897	2817	2763	2951	2477	2881	2433	3070	2797	2911	2985	3136	2719	2846
358	217.8	194.1	185.3	158.7	201.1	212.2	186	225.2	225.1	173.3	206.5	169.3	199.5	203	166.9	177.7	162.5	188	272.9	931.2	1172	1369	1377	1647	2119	2127	1993	2042	1981	1964	1871	1977	1795	1736	1497	1526	1410	1108	1506	1484	1200	1226	841.1	1028	908.1	1012	1068	1245	1072
359	203.2	150.1	209.5	223.7	264.9	212.3	183.7	152.9	168.5	195.3	192.4	206.2	179.5	163.1	207.5	218.4	1012	1145	1184	1123	1104	1064	1263	1013	1093	931.4	1103	1230	1090	1248	1065	1250	1144	1163	1164	1080	1149	1113	992.9	923	997.8	1021	929.9	929.9	1037	887.7	1045	1023	1140
0	NaN	NaN	NaN	NaN	NaN	NaN	NaN	NaN	NaN	NaN	NaN	NaN	NaN	NaN	NaN	NaN	NaN	NaN	NaN	NaN	NaN	NaN	NaN	NaN	NaN	NaN	NaN	NaN	NaN	NaN	NaN	NaN	NaN	NaN	NaN	NaN	NaN	NaN	NaN	NaN	NaN	NaN	NaN	NaN	NaN	NaN	NaN	NaN	NaN
0	281.3	251.1	256.1	194.5	251	249.6	228	228.5	242.6	229.1	248.1	209	226	208.7	270.1	188.8	217.4	196.2	169.3	222.7	198.1	197.9	161	175.7	136.2	163.7	202.2	186.2	214.4	199.2	152.5	152.5	198.9	180.5	151.8	187.5	146.7	183.5	211.2	166.2	206.8	216.3	189.8	202.2	215	247.2	210.9	172.9	207.6
360	236	249.6	233.9	223.3	226.9	253.5	231.8	224.4	240.5	232.2	210.6	220.3	232.4	219.7	166.4	220.1	182.4	203.2	169.9	200.9	159.3	191.6	303.8	1167	1297	1363	1362	1416	1464	1402	1328	1397	1315	1381	1314	1384	1329	1279	1179	1151	1239	1307	1182	1359	1540	1406	1171	1134	1509
361	216.6	210.2	251.2	212.3	210.4	192.4	213.4	238.6	216.3	200.9	211.2	209	215	185.8	202.9	305.2	1069	1066	1338	1247	1515	1152	1443	1436	1297	1288	1409	1378	1461	1311	1357	1395	1366	1326	1254	1212	1211	1040	1291	1351	1176	1056	1122	1090	1021	870.1	921.1	878.8	1020
362	165.3	154.9	151.6	167.2	165.6	177.6	209.7	153.7	150.4	152.5	170.4	139.4	174.9	154.6	146	919.3	874.5	1070	1250	1315	1223	1089	1200	1139	995.8	949.4	984.9	1207	1257	1118	999.8	1076	1064	1034	1066	1124	1010	1128	972.8	970.9	830.9	841.4	803.4	634.5	684.4	674.9	750.3	737.3	807.1
363	219	200.9	225.9	241.6	216.1	231.1	176.5	225	175.4	193.6	204.9	185.9	171	240.1	216	188.6	161.3	188.3	186.6	196.9	203.1	1154	1269	1411	1921	1934	2144	1866	1973	2042	2300	2552	2569	1988	1805	1944	2019	1955	2139	2059	1882	1679	1628	1395	1429	1312	1312	1230	1121
364	276.8	280.7	277.8	269.4	215.3	315.4	230.3	234.7	260.3	273.3	252.1	270.7	250.4	205.5	218.4	173.5	168.7	168.3	247.9	236.2	208.9	260.2	219.7	320	329	1200	1414	1848	2022	2156	1748	1915	1735	2033	1916	1946	1751	1741	1571	1627	1684	1455	1562	1446	1656	1981	1991	1824	1836
0	222.8	233.7	253.9	236.6	228.3	241.6	232.1	240.3	233.7	247.4	227.5	175	202.5	157	235	1499	1725	2179	1655	1909	2028	1774	2210	1804	2122	2105	1993	2001	1914	2077	1997	1848	1481	1532	1554	1471	1263	1407	1326	1344	1181	964.6	1066	898.5	801.7	824.3	828.1	761.8	853.9
365	253.8	253.2	252.3	292.3	321.7	271.1	335	264.4	285.5	293	237.9	269	215.4	247.7	529.5	1149	1296	1560	1359	1398	1498	1587	1712	1455	1522	1315	1432	1514	1646	1522	1564	1694	1508	1287	1513	1333	1260	1351	1328	1563	1209	1288	1177	1269	1284	1331	1333	1244	1098
366	217.5	192.4	205.9	158	204.5	196.7	173	171.4	161.2	200.3	180.4	180.6	197.6	201	195.1	185	221.3	270	283.5	580	655.2	673.6	721.6	681.7	834.3	780.7	816.8	930.1	920	979.3	1010	1072	1211	1376	1731	1777	1315	1476	1278	1005	1040	886.1	996.1	1095	1080	1073	1071	987.1	1078
367	244.6	229.2	238.1	262.6	245.1	254.9	254.4	259.4	188.3	256.6	223.7	222.9	321.6	346.6	514.5	934.4	758.8	1013	943.8	967	1040	1188	1175	1232	1102	1227	1322	1345	1397	1122	1054	1078	1008	1105	1298	1308	1228	1293	1365	1309	1077	1166	1039	1251	1204	1301	1263	1314	1265
368	232.6	207	187.2	226.4	174.3	195.5	183.7	218.8	174.4	184.5	192.6	198.8	196.5	139.6	217.1	1249	1770	1710	1628	1515	1664	1716	1613	1694	1747	1588	1554	1451	1427	1586	1350	1399	1219	1303	1529	1219	1160	1144	1127	1113	1119	1084	1114	964.9	1065	1065	968.3	891.2	844.7
369	209.6	158.9	183.1	165.4	155	165.4	173.2	146.3	130	130.4	140.4	178.4	130.6	159.5	173.9	117.8	143.1	516	999.9	1121	1011	1146	1369	1336	1244	1262	1298	1341	1261	1149	1230	1134	1222	1250	1520	1310	1047	1114	1143	1218	1036	1178	1284	1144	1121	959.6	1140	1069	945.7
370	131.1	196.4	174.7	199.3	162.7	115.3	136.3	143	144.7	170.2	166.2	149.2	126.6	142.2	125.2	121.1	149.6	168.8	287.3	394.6	500	760.9	787.4	808.1	872.9	923.5	859.9	836.5	896.2	948	989.4	945.6	933.2	1005	937.9	960.9	966.1	838.5	972.6	1164	993.2	1114	1004	1039	958.2	846.5	1075	1046	1021
371	183.7	211.3	175.8	165.8	159.4	182.6	204.5	124.6	183.3	207.1	136.8	148.8	186.1	160.3	125.8	205.7	218.3	674.4	1061	1154	1212	1387	1076	1488	1515	1314	1501	1395	1246	1206	1230	1243	1178	1394	1350	1374	1489	1732	1641	1600	1786	1640	1837	1668	1703	1609	1678	1559	1621
0	171.7	181.8	169.3	143.9	184.9	181.2	183.6	155.3	119.2	170.8	158.1	165.7	145.5	175.5	131	132.5	1262	1298	1537	1881	2010	2171	1858	1723	1506	1604	1642	1513	1252	1164	1379	1134	1192	1303	1507	1341	1129	1209	1095	1499	1529	1647	1484	1544	1011	1028	1142	992.2	978.3
372	199	220.3	238.5	162	169.3	195.8	195.8	163.6	206.1	154.2	134.3	176.8	139	161.1	205.1	158.4	286.2	498.7	1631	2200	2231	1964	2095	1975	2330	2130	2172	1972	1965	1755	1860	1931	1728	1750	1481	1230	1490	1524	1314	1167	1041	1129	973.7	1060	906.2	1080	1061	954.7	995.1
373	180.2	158.9	164.3	191.7	141.9	149.9	161.5	158	153.5	178.8	196.9	151.7	177.5	175.1	163.1	170.4	131.5	160.5	124	140.5	155.2	146.3	183.4	240.9	566.1	1303	1339	1305	1242	1461	1371	1273	1189	1100	1335	1128	1110	1086	939	1099	1105	1010	1017	1034	1357	1234	997.9	1007	980.1
374	161.7	147.1	213.2	195.7	142.5	177.7	165.4	129.6	147.8	158.1	174.1	145.6	127.2	174.1	159.6	177	170	168.9	188.8	229.7	581.2	597.8	733	1004	929	1173	981.4	1072	1069	1245	989.3	1023	1185	1152	1423	1339	1398	1817	1671	1581	1733	1615	1564	1283	1470	1455	1355	1293	1225
375	189.7	195.2	194.8	183	168.9	144.3	194	212.5	190	180	237	191.2	183.3	204	174	403	1046	1132	1154	1065	1227	1153	1195	1251	1416	1434	1556	1518	1824	1392	1205	1536	1578	954.9	1208	1230	1123	1032	1085	1158	1244	1029	1063	1009	924.5	1126	1013	952.3	1081
376	155.7	164.7	152	157.3	146.9	184.9	186.2	176.6	166.7	144.6	157.8	227.8	154.9	174.2	198.9	147.7	231.4	227.4	364.1	979	1132	1473	1127	1196	1210	1375	1200	1055	1132	1262	1304	1148	1180	1227	1188	1221	1238	1401	1308	1245	1147	1167	1034	974.2	925	906.8	882.8	947.4	906
377	170.3	287.5	209.1	210.4	129.5	165.2	199.9	194.6	175.1	184.3	233.7	199.7	155.5	213.8	141.3	132.5	3054	3195	2960	3240	2906	2958	2811	2889	2646	2245	2103	2071	1962	1894	1970	1746	1540	1619	1389	1556	1563	1517	1514	1525	1346	1450	1398	1447	1392	1350	1385	1159	1367
378	192	160.3	218.3	157.4	191.3	149.4	168.4	178.5	168.5	184.6	179.7	170.2	163.5	207.4	278.4	856.4	930.1	1204	1209	1099	1114	1199	990.6	1096	1141	1092	1150	1240	1714	1586	1379	1270	1257	1210	1075	1038	1057	1348	1386	1540	1403	1357	1597	1381	1429	1472	1591	1254	1419
379	174.9	160	166	205.9	166.5	202.5	177.5	194	224.5	236.6	184.6	195.3	928.5	745.4	757.6	745.7	832.2	1122	890.4	910	958.1	1109	968.5	893.5	1016	897.5	1073	1012	1205	1156	1206	1150	1021	1169	1132	1121	1487	1099	1271	1195	1296	1436	1363	1231	1494	1608	1339	1278	1524
380	215.9	188.9	206.8	206	157.7	185.1	148.1	228.5	155.3	183	220.5	171	2165	3138	3025	3352	3135	3099	2873	2572	2804	2755	2517	2238	2123	1950	1900	1825	1829	1539	1497	1187	1302	1147	1231	1278	1144	1133	1156	1115	1042	934.4	1028	923.8	921.6	1026	993.4	934.7	1014
0	98.4	183.5	140.1	105.1	130	99.59	144.5	99.94	115.2	139.5	129.4	127.6	113.9	131.9	108.9	NaN	NaN	NaN	NaN	NaN	NaN	NaN	NaN	NaN	NaN	NaN	NaN	NaN	NaN	NaN	NaN	NaN	NaN	NaN	NaN	NaN	NaN	NaN	NaN	NaN	NaN	NaN	NaN	NaN	NaN	NaN	NaN	NaN	NaN
381	127.6	165.4	141.5	131.6	110.4	118.1	146.3	146.9	133.9	135.5	128.5	120.9	139	139.5	134.5	449.7	447	575.4	572.5	645	648	604.6	607.5	606.5	716.5	621.9	542.5	765.5	835.4	873	934.4	874.6	887	944.5	670.9	851.6	779.9	728.9	700.5	666.4	658.4	712.6	843.1	816.5	741.9	529.5	651.7	564	546.4
382	185.9	197.2	204.9	170.3	163	185.5	170.3	184.5	159.3	159.7	175	139	121	145.6	176.1	142.6	172	190.2	296.8	736	760.8	728.9	1469	1351	1532	1328	1290	1501	1191	1095	1482	1444	1263	1239	1200	1109	1155	1356	1415	1391	1289	1314	1439	1300	1419	1311	1227	1505	1867
383	170.8	196.3	192.5	183.2	134	203.7	169	176.2	154.3	175.5	150.3	119.6	180.1	137.7	148.9	135	155.9	119	160.5	163.4	231	294.6	956.6	997	1090	1111	1285	1381	1385	1599	1690	1849	1891	1724	1703	1664	1517	1575	1623	1700	1601	1716	1953	1720	1801	1827	1538	1466	1494
384	207	268.6	214.1	211.9	193.6	198.4	221.6	212.1	216.2	223.6	169	171.5	194.9	164.7	174	186	192.1	136.5	380	1238	1466	1485	1638	1443	1634	1501	1717	1803	1677	1603	1449	1377	1549	1564	1724	1782	1764	1561	1500	1832	1745	1650	1923	1686	1601	1508	1217	1130	1195
385	125.4	128.2	119	130.1	101.5	113.6	137.5	152	128.4	116.9	128.6	422	441.9	552.5	502	485.5	550.5	534.5	506.5	542.5	536	518.8	504.5	506.4	537	406	413.5	433.9	403.5	521	466.4	471.6	487.6	487.5	527.5	520.6	478	445.4	516	437.4	455.1	458.6	422.7	405.2	426.4	431.7	401.5	337.9	445.5
386	158.5	200.1	192.1	183.7	196.6	189.5	151	199.5	136.8	171.5	211.5	133.3	702.6	822.8	765.3	815.1	920.4	812.5	915	879.5	997.5	898	895.9	903.4	1056	1057	927	1121	1072	1028	1101	989.5	932.5	867.5	805.5	720.4	857.5	858.6	825	809.5	909.4	871.5	1029	1048	704.4	709.4	792.6	809.5	695.5
387	174.8	131.7	136.4	138.1	133.9	140.5	128.8	159.9	83.2	110.9	105.6	200	345.5	299.5	350.5	296	344.9	361.5	438.9	423.4	371.5	434.6	539.1	440	367.5	366.4	346	270.9	429.4	271	352	295.6	343.5	498	377.6	356.9	321.6	380.3	370.9	415.1	368.9	343	373	341.1	412.6	334	351.1	350	350.2
388	190.6	164.6	174.8	195.4	197.1	146.4	168.5	182.4	153	174.4	159	185.1	166.9	167.3	389.9	530.6	572.5	711	795.5	992.5	995.3	757.6	835.9	723.5	868.5	736.1	762	645.2	733	769.7	732.7	707.9	630.5	730.3	725.9	622.8	735	718.3	676.6	767.9	789.7	738.1	742.4	791.9	843.4	809	654	674.2	656.1
389	234.7	184.7	223	219.7	199.5	202.8	204	189.8	203.5	162.7	179.3	193.4	184.8	162.4	207.6	353.4	965.1	931	1215	1278	1217	1055	1276	1383	995.1	1314	1136	1188	1011	1113	1357	1154	1265	1405	1308	1273	1326	1335	1474	1381	1415	1489	1596	1326	1311	1591	1304	1430	1271
390	295.7	273.3	299.6	277.3	284	318	263.2	237.5	193.3	273.6	232.7	244.5	205.2	220.7	185.3	239	267.4	1093	1066	1221	1298	1175	1314	1228	1232	1203	1023	1290	1294	1285	1468	1590	1394	1432	1351	1703	1567	1397	1408	1277	1495	1476	1495	1426	1374	1276	1106	1087	980.3
391	215.6	200.3	221.4	230.8	192.6	199.8	208.6	201.3	206.3	186.3	142.7	167.3	233.2	1015	895.1	864.6	812.1	1235	1268	1013	1292	1340	1358	1263	1552	1298	1440	1258	1138	1318	1495	1269	1122	1284	1444	1068	1174	1306	1287	1283	1499	1469	1350	1470	1207	1299	1397	1529	1359
392	191.5	248.9	201	174.5	185.5	168	195.1	220.6	171.6	203	196.4	170.3	178	111.5	161	156.5	133.2	162.5	936.2	1293	1880	1881	1699	1634	1593	1667	1602	2048	1963	1757	1755	2041	1556	1499	1514	1396	1572	1222	1491	1090	1100	868	968.2	854.5	789.3	823.8	823.7	794.5	769.2
393	200.1	182	182.9	198.9	177.1	153.3	115	151.6	153	166.6	160.6	168	155.5	178.1	210	770.6	694.9	766.3	863.8	921.4	819.9	741.5	640.1	868.6	870.6	1129	974.2	1007	882.1	807.1	678	827.7	815.7	887.2	921.5	862.3	846.2	997.7	1025	1014	1018	986	973.9	1056	1228	1073	1234	1102	1152
394	205.4	172	200	174	189.5	194.6	145.4	186.5	174.3	233.5	155.9	174.5	131	141.8	189.9	1116	1108	1258	1235	1331	1456	1617	1434	1404	1621	1339	1744	1283	1400	1522	1411	1397	1514	1328	1577	1407	1508	1649	1542	1618	1603	1374	1716	1375	1425	1674	1697	1592	1541
395	160.4	260.9	202	180.4	163.4	200.1	160.4	229.5	168.5	172	198.9	983	1025	1154	1206	1033	1331	1624	1489	1482	1439	1608	1597	1462	1324	1233	1335	1094	1411	1297	1405	1449	1457	1550	1484	1664	1588	1300	1356	1311	1392	1261	1151	1062	922	971.7	992.2	875	1029
396	127.4	101.4	133.2	134.7	129	160	151	107	109.2	131.6	139.9	112	134.5	385.6	450	380	455.5	476.5	458	477.5	542.5	470.9	506.5	449.6	488	387	393	468.5	449.5	510.3	515.6	595.6	491.9	556.9	675.9	633.9	571.9	497.3	561.6	702	626	537.4	471.4	508.9	499.9	561.5	513.3	548.4	533.5
397	173.6	216	224.4	179.2	144.7	141.5	187.1	165.1	195.2	145	169.4	175.9	173.2	200.2	469	974.2	1199	1347	1269	1561	1734	1890	1633	1337	1360	1387	1421	1432	1420	1337	1196	1279	1267	1322	930	1162	1024	928.2	954.6	991.9	1286	1043	1040	812.5	908.3	941.5	1004	996	958.1
398	166.3	193	186.2	169.1	158.6	197.8	160.2	164.3	124.3	172.7	167.8	116.3	175.4	135.8	161.5	152.5	157.5	136.2	253.5	600.9	923.2	1283	1398	1672	1376	1388	1282	1245	1037	1042	1354	1680	1616	1299	1468	1081	NaN	NaN	NaN	NaN	NaN	NaN	NaN	NaN	NaN	NaN	NaN	NaN	NaN
399	227.1	253.7	198.5	178.4	197.5	176.5	178.1	153.6	178.6	130.7	179.5	172.2	190.7	139.3	156.7	256.9	1249	1443	1450	1429	1160	1383	1278	1614	1613	1649	1566	1502	1774	2124	2152	2071	2213	2036	1958	1925	1846	1878	1687	1679	1482	1564	1335	1712	1661	1763	1729	1684	1558
400	161.5	197.5	194.5	143.5	151.6	162.9	147.5	128.4	150	163.5	158	129.7	150.8	160.3	1058	1228	1403	1500	1322	1386	1264	1384	1427	1146	1153	1131	1183	1132	1116	887.8	976	1056	915.5	829.8	900.5	820.5	708.3	1067	931.3	690.3	693.3	510.3	598.2	561.3	566.5	549	296.7	NaN	NaN
401	190.4	185.4	222.6	220	226	214.4	155.7	200	192.8	218.8	184.9	154.7	195	264.7	539.5	667.8	937.5	891.5	1045	1220	1155	1178	1354	1486	1381	1046	1043	1055	970.8	1046	1274	894.7	1258	1302	1206	1159	960.4	867.7	913.1	892.5	1019	914	783.5	854.8	824.9	971.9	900.2	898	986.9
402	163.9	187.4	201.5	169.5	146	191	170	149.4	158.5	154.6	130.5	148.8	179.9	160.6	159.1	150.1	251.5	867.6	1429	1462	1687	1419	1659	1485	1781	1638	1345	1649	1803	1721	1830	1789	1638	1861	1730	1553	1780	1671	1698	1593	1578	1518	1293	1201	1264	1107	975.6	1026	906
403	168.5	165.9	189.6	152.8	227.5	192	134.7	215	176.8	199.2	232.3	135.5	163	150.4	242.5	140.4	224.8	1071	1058	1353	1121	1148	1288	1378	1435	1436	1322	1458	1485	1435	1175	1277	1109	1167	1146	1091	1211	1628	1415	1162	1236	1218	1307	1086	1338	1201	1072	1113	1058
404	172.1	156.5	131.3	146.3	142.2	122.9	150.8	155.2	133.4	116.9	170.7	112.6	136.2	148.3	128.5	154.4	295.6	872.9	871.8	866.3	729.1	870.3	967.4	794.3	974.3	855.8	977.3	939.3	1026	933.8	883.9	892.8	823.9	924.3	855	873.8	801.5	802.3	772.4	786.4	721.6	683.9	585.9	542.4	672.3	530	621.5	606	681.4
405	164.4	165.7	226.3	143.5	146.4	155.5	134.3	197.9	146.2	170.1	163.8	169.1	198.3	835.5	1213	1329	1155	1196	1490	1332	1124	1279	1290	1307	1422	1166	1386	1331	1211	1389	993.5	1009	958.3	1035	970.8	905.7	776.8	808.1	633.2	643.2	610.2	640.8	709.1	656	681.5	638.9	585.5	604.5	NaN
406	198.7	181.3	162.2	173.6	201.8	140.1	212.2	160.7	157.4	171	206	151	177.7	189.1	189	786.7	999.2	822.4	913.5	938.5	1306	1125	1234	1114	1002	1141	998.2	1012	1008	1170	1327	1298	1055	1273	1164	1093	1257	1354	1212	1212	1157	1141	1252	1194	1331	1287	1296	1056	1209
407	141.4	191	155.9	161.2	164	151.9	150.5	129	159.9	113.5	130.5	146.8	133.4	155.7	142.4	123.9	762.5	984.5	1256	1504	1613	1543	1453	1260	1210	1637	1694	1654	1573	1741	1690	1724	1475	1334	1567	1600	1475	1514	1433	1437	1453	1473	1253	1282	1257	1222	1235	1031	1080
408	135.3	190.4	212.9	184	161.3	135.4	199.9	163	159.4	154.6	166.9	147.3	148.9	169.8	165	127.5	129.8	157.1	139.1	251.8	808.1	1165	1447	1425	1428	1339	1499	1479	1503	1423	1502	1411	1386	1257	1414	1231	1376	1153	1153	1047	1075	984.7	900.1	954.8	868.4	889.8	810.4	744.7	802.8
409	169.1	171.2	159.5	164.5	179.9	191.3	204.8	217.7	233.5	231.3	193.3	166.5	170.5	126.4	142.5	153.6	144.5	172.5	203.3	245.9	232.5	324.3	626.3	811.4	1012	1184	1228	1344	1405	1401	1323	1556	1442	1270	1243	1086	1441	1380	1247	1240	1128	1088	1371	1226	1202	1179	1068	988.2	878
410	162.9	149.3	127.9	137.3	122.9	162	112	123.1	138.2	146.2	125.5	154.8	142.6	121.8	126	101.7	852.2	1155	1236	1168	1157	1175	1222	1016	1096	1100	979.8	883.1	792.5	882.4	831	862.4	771.5	798.1	848.3	861.8	912.2	951.2	965.1	867.4	813.4	773.1	700.4	748.9	755.4	756.9	767.4	777.3	731.2
411	99.74	100	144.4	101.3	121.5	140.8	116.7	112.4	125.8	137.8	123.8	98.21	105.7	99.97	89.22	212.2	839.4	877.4	970.8	1075	1069	1094	1068	1034	1024	1103	1065	1019	859	890	1013	1003	945.4	909.2	877.2	945.9	897.4	928.4	914.9	980.5	953.1	940.5	861.1	801.5	728	706	801.3	741	955.1
412	136.2	179.3	149.6	159.8	195.6	166	184	97	135.4	154.8	135.7	123.7	126.8	137.5	110.1	929.6	1003	1084	1156	1195	1321	1267	1413	1442	1441	1437	1856	1726	1716	1778	1849	1482	1449	1689	1395	1520	1369	1628	1227	1293	1103	1042	1075	953.7	907.3	1034	936.7	847	931.9
0	193.6	161	NaN	NaN	NaN	NaN	NaN	NaN	NaN	NaN	NaN	NaN	NaN	NaN	NaN	NaN	NaN	NaN	NaN	NaN	NaN	NaN	NaN	NaN	NaN	NaN	NaN	NaN	NaN	NaN	NaN	NaN	NaN	NaN	NaN	NaN	NaN	NaN	NaN	NaN	NaN	NaN	NaN	NaN	NaN	NaN	NaN	NaN	NaN
0	201.3	246.4	210.3	185.5	175.4	178	194.8	181.2	165.8	191.5	140	159.9	136	114.1	250	1499	1396	1492	1431	1413	1579	1332	1456	1375	1281	1329	1356	1306	1326	1380	1437	1464	1375	1356	1194	1101	1098	1080	949.1	1228	1160	1122	936.4	966.3	950.3	901.6	806.4	817.7	776.9
413	148.9	127	171.4	154.3	179.4	187.6	168.9	185.2	177.2	146.1	137.5	150	686.2	608.3	574.5	784.8	619.2	896.7	782.8	789.8	748.3	707.2	789.5	713.7	802.9	701.7	672.4	684.6	699.7	885.5	870.4	821.3	1014	1111	1112	1069	1009	1007	983.7	834.6	990.2	824.7	942.3	808	879.2	711.8	758.1	771.5	736.4
414	258.9	215.2	197.5	228.1	217.3	208	188	194.2	195.2	178.2	138.8	201.1	152.3	180.8	167.5	207.7	247.6	961.8	1100	1342	1048	1258	1179	1256	1291	1221	1211	1156	1205	1398	1211	1006	1063	1092	1044	1142	909.3	1298	971	1096	1191	1289	1285	1176	1056	1347	1074	1159	1348
415	191.2	207.3	234.3	284.3	201.9	184.9	220.7	183.8	240.6	141.9	162.1	185.7	158	154.7	173.4	172.7	418	536	570.5	1064	2050	2006	1989	1944	2200	2141	1839	1521	1671	1623	1426	1712	1445	1765	1657	1548	1349	1408	1174	1511	1293	1402	1345	1467	1097	1305	1124	1143	1391
416	164	144.6	193.3	147.1	161.1	153.4	138.1	156	184.7	177.7	181.4	146	170.2	888	1244	1453	1482	1588	1422	1426	1422	1557	1336	1441	1496	1515	1537	1505	1548	1468	1469	1598	1497	1585	1183	1256	1109	1248	1200	1157	1135	1200	1217	1114	1166	1242	1222	1223	1163
417	153	124	156.2	155.3	148.2	156.5	175.8	139	182.3	171	166.5	156.2	147.1	145.5	189.5	148.1	191.7	175.5	221.2	166.3	200.3	369	1078	1168	1201	1298	1337	1239	1232	1374	1292	1134	1268	1224	1063	1005	955.6	817.2	898.5	938.4	817.9	930.9	833.9	812.5	954.9	870.9	828.3	828.4	773.4
418	130.5	142.7	131.9	153.3	130	128.3	124.7	136.8	144.2	104.4	126.5	193.5	617.2	624.7	658.8	626.2	644.1	587.3	724.1	750.8	822	813.7	857.6	943.1	959.9	807.6	721.7	776	615.9	742.6	588.9	643.5	819.7	871.7	679.3	781.2	731.9	817.6	846	855.5	788.4	684.9	757.4	706.7	598.9	789.1	631.9	710.6	724.6
0	231.2	258	221	243.9	203	248.4	202.5	230	209	201	220.9	182.4	172.8	1068	1531	1726	1556	1666	1620	1528	1555	1539	1514	1488	1549	1485	1808	1792	1629	1461	1447	1330	1265	1171	1146	1286	1192	1189	1137	1082	1233	1044	994.3	942.9	941.3	964.3	889.9	1038	884.9
419	192.9	262.9	266	277.5	245	199	207.7	227	253.3	219.2	235.7	194	190.7	166.9	187	190	213.7	258.3	302.3	270.6	487.1	828.3	1393	2057	2122	2267	2156	2305	2430	2224	1890	2187	1899	1750	1701	1912	1900	1843	1736	1952	2007	1902	1886	1743	1601	1690	1817	1673	1543
420	207.8	174	182	193.1	176	158.4	162.2	189.8	190.6	210.7	207.3	141.5	144.4	172	223.8	170.2	203	256	253.5	369.8	856.6	1819	2229	2144	2204	2162	2278	2197	1845	1878	1931	1971	1511	1440	1255	1290	1208	1034	912.5	1065	890.1	1009	1068	935.7	934	1038	927.4	833.3	848.9
421	205.4	244.2	229.9	165.3	151.1	199.3	177	171.1	161	175	164	208.5	181.7	192.8	592.2	1081	990.2	1080	1286	1300	1392	1473	1782	1983	2219	2049	1982	1761	2305	2471	2256	2046	1922	2029	1721	1709	1504	1709	1660	2063	1771	1880	1847	1534	1505	1757	1686	1728	1665
0	217.9	176	255.2	196.2	210.3	358.7	1772	1893	2092	2301	2117	2258	2730	2192	2421	3004	3307	2266	2930	2565	2507	2758	2406	2619	1632	1630	1466	1439	1750	1326	1393	1472	1351	1401	1320	1226	1385	1035	1167	1142	1190	1242	1339	1008	1119	1408	1350	1321	816.1
422	202	190.6	208.1	201.3	169.1	206.6	143.7	156.1	177.5	158.2	179.1	179.2	148.1	140	175.5	179.3	180.5	186.7	232.6	253.2	261.3	321.6	425.4	637.1	1121	1377	1511	1644	1625	1598	1666	1609	1654	1598	1537	1411	1551	2047	2084	1741	1730	1591	1599	1368	1167	1118	1180	1003	1103
423	226.5	235	174.5	191.1	161.8	169.7	200.5	172.8	162.9	162.4	172.2	165.4	181.9	198.8	170.3	151.4	189.5	192.7	219.3	281.2	340.1	1080	1130	1440	1791	1693	1473	1749	1707	1730	1708	1691	1474	1485	1722	1683	1526	1302	1093	1283	1145	1089	1124	1069	972.4	1078	956.3	885.6	920
424	139.1	144.4	121.8	143.9	149	173.3	110.8	114	119.8	125.4	117.1	111.4	129	167.2	150.1	138.5	146.7	167.1	136.1	1142	1228	1051	1260	1772	2170	2450	2153	2344	2248	2297	2047	1950	1922	1801	1769	1745	1646	1817	1716	1468	1335	1335	1501	1221	1323	1302	1252	1287	1385
425	294.6	287.6	290.2	249.3	268.4	252	277.9	282	247	285.8	260.8	274.5	268.3	264.5	231.4	295.9	293.5	247.9	274.5	271.5	266.5	261.7	276.6	276.4	250.4	287.5	242.4	263.1	285.5	297.3	286.6	285.9	273.1	281.1	313.4	1086	957.7	1127	1182	1340	1699	1566	1388	1196	1315	1421	1723	1174	1202
426	411.1	507.8	514.9	497.4	465.2	442.3	373.5	410.8	303.1	299.7	274.3	292	260.2	256.8	370.6	1053	976.1	1150	1229	1288	1242	1260	1658	1638	1721	1476	1219	1160	1175	1320	1072	1140	1136	1054	1128	1138	1130	1126	1098	1290	1323	1315	1217	1550	1313	1309	1443	1883	2081
427	148.9	181.7	180.9	236.3	205.5	138.8	179.4	234	188.1	202.8	183.6	182	200.4	184.5	208.7	1686	1431	2153	2695	2514	2679	2848	2539	2585	2184	2779	2270	2099	2427	2536	2152	2080	2155	2022	1915	2075	2087	1763	1858	1946	1915	2162	1643	1761	1769	1662	1611	1677	1483
0	642.9	623.2	617.7	527	605.9	622.1	595.1	515	477	543.7	393.8	474.7	510.5	873.5	799.1	1010	723.5	780.7	901	864	1005	938.9	658	637.4	736.8	689.5	787.4	724	783.1	802.8	809.1	712.6	587.1	594.4	402.3	480.7	578.1	511.3	580.9	521	491.1	475.6	507.7	447.8	472	482.4	438.8	470.6	439.5
428	279.5	269.8	229.4	262.5	257.3	266.9	238.5	259.1	240.5	252.5	268.2	916.6	1144	990.2	924.8	1042	1081	971	1260	1197	1349	1254	1303	1376	1420	1628	1230	1493	1417	1276	1467	1321	1337	1248	1421	1641	1450	1413	1391	1402	1743	1690	1542	1551	1461	1568	1656	1406	1564
429	245	301.9	276.3	266.4	303.9	284.7	270.7	273.9	274.4	224.9	271.6	251	231.6	205.3	233.7	211.4	234.5	214.2	230.3	944	1360	1713	1794	2104	2025	1994	1799	1971	2082	2300	2045	2372	2374	2135	1862	1754	1785	1805	1844	2153	1526	1474	1326	1597	1533	1509	1167	1219	1211
430	184.2	182	169.6	183.2	187.8	170.1	173	152	180.3	155.1	204.4	210.4	153.5	204.1	157.8	198.3	185.9	949.7	933.3	1014	1175	1138	1375	1255	993.7	1095	1167	1220	1241	1366	1329	1300	1430	1373	1367	1388	1259	1179	1243	1050	1097	1007	958.3	1017	1025	991	964.6	966.6	954.4
0	136.9	202.2	151.9	165.4	150.4	165	144.1	141.8	131.4	157.4	149.9	140.2	106.6	116.3	132.9	NaN	NaN	NaN	NaN	NaN	NaN	NaN	NaN	NaN	NaN	NaN	NaN	NaN	NaN	NaN	NaN	NaN	NaN	NaN	NaN	NaN	NaN	NaN	NaN	NaN	NaN	NaN	NaN	NaN	NaN	NaN	NaN	NaN	NaN
431	197.6	208	238.5	225.6	214.4	198.3	198.7	204.5	163.3	192.4	164	186.2	198.6	215	211.9	189	156.8	141.8	2070	1167	1650	1933	1829	1788	1683	1871	1496	1600	1463	1930	1833	1428	1581	1511	1374	1483	1437	1251	1269	1227	1030	816.8	1221	947.4	902	985.4	865.5	771.5	803.9
0	181.8	253	179.3	225.3	227.6	193.2	204.5	175.2	170.5	173.6	193.7	193.8	206	246.1	850.7	1090	1315	NaN	NaN	NaN	NaN	NaN	NaN	NaN	NaN	NaN	NaN	NaN	NaN	NaN	NaN	NaN	NaN	NaN	NaN	NaN	NaN	NaN	NaN	NaN	NaN	NaN	NaN	NaN	NaN	NaN	NaN	NaN	NaN
432	174.5	263.8	211.9	176.4	185.9	196.5	221.4	187	195.6	181.6	141.3	191	140.7	181.8	185.4	158.8	211.6	152	194.9	170.3	184.4	517.5	795.8	1823	1985	1940	1975	2055	1995	2208	2093	1941	1800	1836	1814	1953	1654	1547	1391	1582	1532	1377	1498	1379	1226	1395	1102	1176	1366
433	266.4	200	241.3	254.9	201.3	233.1	217.8	246.3	224.5	273.8	228.2	269.3	331	1232	1279	1642	2076	2233	2246	2163	2343	2338	2174	1681	1935	1453	1561	1556	1521	1884	1766	1674	1761	1453	1498	1265	1401	1631	1223	1140	1042	1059	993.7	969.6	1120	1282	1153	1321	1221
0	NaN	NaN	NaN	NaN	NaN	NaN	NaN	NaN	NaN	NaN	NaN	NaN	NaN	NaN	NaN	NaN	NaN	NaN	NaN	NaN	NaN	NaN	NaN	NaN	NaN	NaN	NaN	NaN	NaN	NaN	NaN	NaN	NaN	NaN	NaN	NaN	NaN	NaN	NaN	NaN	NaN	NaN	NaN	NaN	NaN	NaN	NaN	NaN	NaN
434	184.6	207.4	180.2	178.7	173.5	216.1	200.3	177.1	189.2	217.2	183.9	215	145.4	178.6	180.1	189.6	156.1	894	1139	1453	1813	1823	1578	1598	1699	1530	1283	1335	1271	1163	1279	1277	1242	1245	1246	1250	1440	1283	1275	1251	1081	1176	1128	1143	1133	1003	974.7	1043	989.2
435	229.3	220.3	214.9	234.8	196.3	211.3	180.5	219.8	228.7	208.2	197.9	198.8	179.9	208.5	182.9	183.2	210.8	199.6	220.1	189.1	1783	1884	1872	1627	1693	1544	1913	1642	1623	1552	1630	1598	1617	1632	1494	1478	1491	1323	1099	1144	1049	997.1	1007	1046	965.7	936.4	937.7	1029	1017
436	174.7	109.8	150.6	127.2	149.9	163.2	125.4	162.9	102.9	120.1	123.3	143.8	131.3	146.6	87.72	120.3	173	344.7	358.5	514.2	1003	981.1	1046	1239	1253	1320	1288	1341	1125	1025	1148	1040	984.3	1045	850.2	965	971.7	950.4	993.7	911.9	892.6	994.3	946.8	968.8	1078	994.8	992.1	1133	893.6
437	335.2	369.1	346.8	335.8	309.3	373.8	310.6	349.1	311.4	358.3	359	361	305.3	925.7	1155	1117	1165	1152	1330	1455	1111	1524	1507	1291	1387	1555	1292	1332	1467	1427	1557	1198	1112	1195	1151	1267	1266	1270	1152	1077	1011	904	991.3	940.2	897	1046	1105	1045	904.2
438	215.6	181.5	170.2	219.5	192.1	229.5	184.4	188.3	162.7	167.3	175.5	183.9	162.1	195.5	177.4	147.5	142.6	142.6	172.6	186.3	150.1	124.9	205.6	192	140.4	212.1	143.5	135.6	168	193.7	165.7	200.3	162.8	145.3	183.8	157.1	1119	954.3	908.6	1147	1225	1344	1285	1163	1275	1487	1822	1504	1903
439	303.8	296.2	274.3	299.6	274	270.5	267.5	294.7	252.3	240.5	298.5	259.7	298.3	969.9	1141	1238	1461	1342	1202	1311	1496	1125	1310	1138	1308	1514	1377	1304	1511	1380	1657	1807	1744	1671	1613	1737	1615	1622	1588	1552	1528	1372	1276	1368	1348	1335	1375	1403	1177
440	201	212.1	225.2	223.5	178.4	189.6	210.1	172.4	204.7	188.9	191.6	186.5	142.6	175.6	153.3	189.6	873.2	1200	1253	1356	1335	1304	1311	1113	1280	1529	1514	1723	1577	1524	1298	1289	1606	1584	1425	1439	1407	1247	1248	1172	1126	1123	1030	1020	1100	1356	1157	1096	1060
0	NaN	NaN	NaN	NaN	NaN	NaN	NaN	NaN	NaN	NaN	NaN	NaN	NaN	NaN	NaN	NaN	NaN	NaN	NaN	NaN	NaN	NaN	NaN	NaN	NaN	NaN	NaN	NaN	NaN	NaN	NaN	NaN	NaN	NaN	NaN	NaN	NaN	NaN	NaN	NaN	NaN	NaN	NaN	NaN	NaN	NaN	NaN	NaN	NaN
441	176.6	186.5	139	158.7	135.1	149.3	145.1	108.3	145.6	169.1	194.9	64.93	141.7	193.8	198.9	200.6	907.6	686	586	664.9	711.6	773	859.4	994.1	1033	1095	1157	1202	1455	1506	1301	1232	1270	1147	1434	1500	1512	1482	1430	1137	1512	1368	1353	1325	1405	1565	1226	1342	1265
0	109.2	142.3	144.5	119	110.5	104.9	NaN	NaN	NaN	NaN	NaN	NaN	NaN	NaN	NaN	NaN	NaN	NaN	NaN	NaN	NaN	NaN	NaN	NaN	NaN	NaN	NaN	NaN	NaN	NaN	NaN	NaN	NaN	NaN	NaN	NaN	NaN	NaN	NaN	NaN	NaN	NaN	NaN	NaN	NaN	NaN	NaN	NaN	NaN
442	244.4	197.5	229	234	154.9	196.7	159.4	179.7	204.1	181.5	185	198.9	212.6	233.6	216.1	160.5	242.5	186.3	190.9	1046	1518	1755	2047	2254	2167	2097	2069	2067	1860	1581	1678	1739	1562	1623	1781	1756	1534	1596	1942	1647	1222	1305	1228	1349	1387	1188	1267	1132	1502
443	158.9	198.8	163	216.6	177.5	160.1	194.6	155	188.7	190.4	202	160.7	128	148.7	206.7	207.3	155.1	198.5	182	188	189	291.2	251.8	347.9	639.3	768.5	770.5	825.2	784.4	616.9	746.2	671	817.2	681.8	634.3	554.7	461	515.3	535.5	1105	677.2	753.2	548.3	582.8	506.5	482	433.8	447.2	433.3
0	207.9	159.7	224.8	213.4	191.8	197.3	182.2	208.6	186.9	201.2	160.9	125.7	133.3	182.6	156.5	669.7	634.1	617.2	522.3	862.8	548.5	686	580.6	659.6	652	653.7	601	637.5	662	677.3	587.3	560.3	645.3	853	719.8	702.7	635.9	621.5	620.7	554.3	590.8	470.5	502.3	629.3	643.3	512.2	583.7	572.2	593
0	131.2	160.4	111	92.66	104.8	74.9	112.8	109.4	147.9	141.5	149.4	135.3	118.3	NaN	NaN	NaN	NaN	NaN	NaN	NaN	NaN	NaN	NaN	NaN	NaN	NaN	NaN	NaN	NaN	NaN	NaN	NaN	NaN	NaN	NaN	NaN	NaN	NaN	NaN	NaN	NaN	NaN	NaN	NaN	NaN	NaN	NaN	NaN	NaN
0	179.9	149.7	188.7	155.8	148.4	163.3	158.8	200.2	216.2	178.3	192.2	189.2	177.9	862	1080	1282	1596	1555	1399	1286	1234	1234	1253	1147	1186	1237	1252	1095	1186	1109	909.7	1046	856	1111	1076	1013	1174	951.1	1007	977.5	972.9	904.1	944.3	951.6	1121	1039	1081	984.4	1156
0	117.7	109.1	NaN	NaN	NaN	NaN	NaN	NaN	NaN	NaN	NaN	NaN	NaN	NaN	NaN	NaN	NaN	NaN	NaN	NaN	NaN	NaN	NaN	NaN	NaN	NaN	NaN	NaN	NaN	NaN	NaN	NaN	NaN	NaN	NaN	NaN	NaN	NaN	NaN	NaN	NaN	NaN	NaN	NaN	NaN	NaN	NaN	NaN	NaN
444	143.1	117.2	147.6	181	163	130.5	108.4	127.4	134.6	138.3	89.25	984.4	1114	1328	1347	1417	1474	1490	1225	1127	1019	806.6	826.2	738.6	680.4	536.8	578.2	618.5	607	617.2	581	512.7	595.7	609.7	599.3	557.4	594.2	551.8	541.8	556.5	487.8	392.2	214.2	173.1	116.4	NaN	NaN	NaN	NaN
0	175.4	161	112.8	98.5	154.9	131.9	110.6	162.8	111.7	114.6	85.5	126.2	128.8	114.1	NaN	NaN	NaN	NaN	NaN	NaN	NaN	NaN	NaN	NaN	NaN	NaN	NaN	NaN	NaN	NaN	NaN	NaN	NaN	NaN	NaN	NaN	NaN	NaN	NaN	NaN	NaN	NaN	NaN	NaN	NaN	NaN	NaN	NaN	NaN
445	125.6	157.2	149.4	126	147	154.6	157.8	124	104.5	134.9	132.9	226.4	183	151.6	154.5	176.5	152.5	153.3	149.1	207.7	147.2	135	195	145	239.5	148.2	121.8	159.2	189.4	137	114.4	155.5	90.49	123.5	122.7	129.7	221.3	236	179	178.3	149.5	258	132.1	211.7	143.2	165.3	149.2	173.7	160.3
0	83.09	71.01	84.11	NaN	NaN	NaN	NaN	NaN	NaN	NaN	NaN	NaN	NaN	NaN	NaN	NaN	NaN	NaN	NaN	NaN	NaN	NaN	NaN	NaN	NaN	NaN	NaN	NaN	NaN	NaN	NaN	NaN	NaN	NaN	NaN	NaN	NaN	NaN	NaN	NaN	NaN	NaN	NaN	NaN	NaN	NaN	NaN	NaN	NaN
0	NaN	NaN	NaN	NaN	NaN	NaN	NaN	NaN	NaN	NaN	NaN	NaN	NaN	NaN	NaN	NaN	NaN	NaN	NaN	NaN	NaN	NaN	NaN	NaN	NaN	NaN	NaN	NaN	NaN	NaN	NaN	NaN	NaN	NaN	NaN	NaN	NaN	NaN	NaN	NaN	NaN	NaN	NaN	NaN	NaN	NaN	NaN	NaN	NaN
446	959.1	940.4	901.7	945.5	880.4	942.6	805	719.7	730.1	860.6	831.2	796.8	719.3	338.5	255.9	248.5	553	944	1060	1149	1184	1238	1248	1289	1563	1481	1366	1337	1333	1241	1270	1177	1156	1374	1149	1331	1212	1333	1157	1193	1248	1216	1166	1042	1216	1180	1099	1035	1059
447	153.6	167.7	159	131.8	125.2	179	158.3	89.68	149.5	177.3	117.5	134.4	134.3	295	1425	1382	1701	1772	1394	1828	1483	1258	1448	1347	1176	1269	1156	989.4	1246	1124	959.7	847.9	743.9	697.1	797.9	710.9	744.8	682.8	625.9	624.3	688.5	627.9	637.4	424	562.7	313.8	NaN	NaN	NaN
0	137	132.6	153.4	144.1	121.4	143.3	163.6	151.1	114.1	150.7	160.1	167.4	156	135.1	146	147.6	166.7	156	146.7	188.6	133.7	138.3	158.2	143.5	131.4	125	152.3	154.7	112.7	135.8	143.5	143.8	157.1	135.3	145.1	131	134.2	146.3	156.9	133.4	140.9	127.1	147.8	166.8	119.6	162.1	169.2	127.1	121.5
0	130.5	101.7	155.3	95.37	98.28	106.2	155.5	157.1	98.6	114.4	108.5	112.8	96.93	108	NaN	NaN	NaN	NaN	NaN	NaN	NaN	NaN	NaN	NaN	NaN	NaN	NaN	NaN	NaN	NaN	NaN	NaN	NaN	NaN	NaN	NaN	NaN	NaN	NaN	NaN	NaN	NaN	NaN	NaN	NaN	NaN	NaN	NaN	NaN
0	NaN	NaN	NaN	NaN	NaN	NaN	NaN	NaN	NaN	NaN	NaN	NaN	NaN	NaN	NaN	NaN	NaN	NaN	NaN	NaN	NaN	NaN	NaN	NaN	NaN	NaN	NaN	NaN	NaN	NaN	NaN	NaN	NaN	NaN	NaN	NaN	NaN	NaN	NaN	NaN	NaN	NaN	NaN	NaN	NaN	NaN	NaN	NaN	NaN
0	NaN	NaN	NaN	NaN	NaN	NaN	NaN	NaN	NaN	NaN	NaN	NaN	NaN	NaN	NaN	NaN	NaN	NaN	NaN	NaN	NaN	NaN	NaN	NaN	NaN	NaN	NaN	NaN	NaN	NaN	NaN	NaN	NaN	NaN	NaN	NaN	NaN	NaN	NaN	NaN	NaN	NaN	NaN	NaN	NaN	NaN	NaN	NaN	NaN
0	NaN	NaN	NaN	NaN	NaN	NaN	NaN	NaN	NaN	NaN	NaN	NaN	NaN	NaN	NaN	NaN	NaN	NaN	NaN	NaN	NaN	NaN	NaN	NaN	NaN	NaN	NaN	NaN	NaN	NaN	NaN	NaN	NaN	NaN	NaN	NaN	NaN	NaN	NaN	NaN	NaN	NaN	NaN	NaN	NaN	NaN	NaN	NaN	NaN
0	90.37	131.4	145.6	100.3	136.4	110.5	101.9	114.4	156.4	88.39	74	124.1	144.1	130.9	111.3	NaN	NaN	NaN	NaN	NaN	NaN	NaN	NaN	NaN	NaN	NaN	NaN	NaN	NaN	NaN	NaN	NaN	NaN	NaN	NaN	NaN	NaN	NaN	NaN	NaN	NaN	NaN	NaN	NaN	NaN	NaN	NaN	NaN	NaN
0	160	141.5	173.6	154.5	196.9	159.1	142.5	173.4	165.2	184.6	144.8	139.8	168.4	151	142.9	154.7	159.9	182.4	168.7	118.3	134.2	151.3	155	161.4	181.7	169.8	139.5	165.4	189.3	137.5	129.5	141.2	148.7	142.8	138.6	156.3	141.9	141.9	131	181	120.2	140.6	150.7	472.4	471.4	472	436.7	450.2	450
0	139.5	145.5	136.6	103.9	116.6	248.4	117	91.07	111.7	1270	1470	1348	1463	1597	2054	2037	2181	1687	2227	1529	1661	1995	1754	1647	1655	1492	926.5	611.6	752.1	427.7	515.8	464.6	636.9	606.8	539.3	326.3	586	203.3	NaN	NaN	NaN	NaN	NaN	NaN	NaN	NaN	NaN	NaN	NaN
448	131.5	120	154.3	118.8	108.2	121.9	129.2	90.84	134.3	136.3	150.5	170.2	132.7	152.2	137	153.7	143	135.3	163.6	268.3	879	948.7	966.4	1110	1108	1206	1137	1219	1357	1473	1439	1531	1257	1440	1328	1261	1339	1264	1249	1306	1389	1354	1384	1292	1185	1339	1430	1271	1569
449	519.4	1027	1001	976.3	992.3	1013	1030	954.7	989.3	858.6	810.8	776.5	835.7	1004	989	942.2	1078	1132	1231	1502	1477	1586	1535	1446	1602	1451	1617	1390	1443	1554	1343	1432	1493	1331	1501	1728	1676	1659	1728	1669	1342	1366	1256	1241	1187	1265	1536	1389	1268
0	163.3	115.2	183.7	132.3	215.3	190.7	253	189.9	204.4	121.3	147.9	210.7	233.3	192.9	242.9	169.9	234.7	1142	1955	2420	2317	2016	1981	1847	1749	1687	1517	1320	1200	1127	1047	1021	857.6	746.9	641.6	602.4	535.5	588.9	566.9	653.2	480.4	605.9	513.3	415.8	476.1	348.4	229.9	140.6	NaN
450	130.8	122.7	137.6	175.2	102	144.5	133.3	126.3	117.7	123.4	130.7	135.1	105.6	156.9	101	136.9	128.8	824.4	776.6	740.9	794.3	820.1	732.3	758.5	710.6	887.2	753.4	774.3	759.6	820.2	883.4	709.6	746.6	636.5	751.6	660.2	668.9	660.2	678.2	628.7	589.2	560.1	571.9	601.2	669.2	551.9	548.8	539.1	563.3
451	131.1	159.8	176.5	182.6	123.8	117.6	145	137	155.2	136.2	109.9	139.5	129.1	140.5	125.3	142	123.7	173.5	797.5	930	949.4	884.6	920.7	851.1	834.4	877.7	803.4	850.2	854.2	938.8	1027	909.1	906.1	775.1	761.8	748.6	611.4	542.5	542.7	659.7	583.6	514.1	464.2	556.3	565.5	655	659.1	621.3	607.2
452	142.6	156.2	135.2	163.3	136.1	153.1	157.1	153.4	166	133	145.1	140.9	190.8	771.5	808.4	834.1	756.4	783	805.5	864.8	886.1	923.1	887.1	847.9	838.9	1255	1118	1338	1154	1395	1251	1331	1344	1532	1358	1560	1789	1734	2228	2116	2169	2218	2302	1841	2094	2175	2068	2114	2251
453	128.7	137.4	166.6	91.08	123.2	145.4	129.3	151.3	109.8	118.7	68.6	108.6	113.8	97.06	93.6	118.5	131.4	98.39	111.6	160	822.9	1163	1151	1222	1094	912.4	882.1	847.3	930.3	743.5	721.3	669.5	582.1	643.3	648.9	567.1	671	448.1	470	498.6	562.2	476.4	502.7	558.7	536.3	481.2	521.7	496.2	507.4
0	148	161.5	158	151.7	143.7	148.4	111.6	138.6	157.1	129.7	159.3	155.8	176.5	192.6	131.5	237	NaN	NaN	NaN	NaN	NaN	NaN	NaN	NaN	NaN	NaN	NaN	NaN	NaN	NaN	NaN	NaN	NaN	NaN	NaN	NaN	NaN	NaN	NaN	NaN	NaN	NaN	NaN	NaN	NaN	NaN	NaN	NaN	NaN
0	142.2	142.9	141.2	131	124.5	151.8	133.7	166	132.6	106.3	142	152.1	167.5	144	130.1	141.5	174.3	182.2	834.1	868.7	933.6	920	893.4	867.1	827.3	824	736.9	833.6	810.2	809.4	800.5	884.3	888.9	908.9	879.3	902.4	770.7	844.3	829.1	873.9	805.2	845.6	842.9	762.3	778.6	776.5	976.4	711.9	805
0	NaN	NaN	NaN	NaN	NaN	NaN	NaN	NaN	NaN	NaN	NaN	NaN	NaN	NaN	NaN	NaN	NaN	NaN	NaN	NaN	NaN	NaN	NaN	NaN	NaN	NaN	NaN	NaN	NaN	NaN	NaN	NaN	NaN	NaN	NaN	NaN	NaN	NaN	NaN	NaN	NaN	NaN	NaN	NaN	NaN	NaN	NaN	NaN	NaN
0	130.5	153	129.1	125.7	126.4	118.6	110.3	NaN	NaN	NaN	NaN	NaN	NaN	NaN	NaN	NaN	NaN	NaN	NaN	NaN	NaN	NaN	NaN	NaN	NaN	NaN	NaN	NaN	NaN	NaN	NaN	NaN	NaN	NaN	NaN	NaN	NaN	NaN	NaN	NaN	NaN	NaN	NaN	NaN	NaN	NaN	NaN	NaN	NaN
0	136	124	125.3	87.7	104.1	91.22	117.7	129.2	106.5	105.5	96.58	119.6	132.6	118	NaN	NaN	NaN	NaN	NaN	NaN	NaN	NaN	NaN	NaN	NaN	NaN	NaN	NaN	NaN	NaN	NaN	NaN	NaN	NaN	NaN	NaN	NaN	NaN	NaN	NaN	NaN	NaN	NaN	NaN	NaN	NaN	NaN	NaN	NaN
454	161.7	170.4	137.5	152.5	136.4	169.7	185.7	200.5	163.9	187	155.1	184	140.4	175.2	142	180.5	162.9	153.2	126.8	148.2	147.8	175.8	171.8	204.5	159.2	320.4	648.9	871.4	1050	674.2	1098	1120	1088	1622	1210	1449	1279	1355	1376	1301	1456	1476	1405	1184	1194	1199	977.4	1135	1268
455	211.4	208.5	237.8	207.7	214.1	208.2	180	175.8	191.7	211.5	237.4	218.3	165.1	223.9	181.5	222.4	234	182.5	171.1	191.3	159.5	194.9	243.1	244.6	167	195.3	220	221.8	169	202	200.4	208.2	217.7	188	191.5	195.3	193.7	155.2	192.8	164.8	195.2	249	217.7	180	212.7	213.2	219.8	217.4	226.7
0	375	303.4	363.8	366.6	379.5	334.6	314.5	299.5	322	281.4	327.5	306.5	269	604.2	355.5	NaN	NaN	NaN	NaN	NaN	NaN	NaN	NaN	NaN	NaN	NaN	NaN	NaN	NaN	NaN	NaN	NaN	NaN	NaN	NaN	NaN	NaN	NaN	NaN	NaN	NaN	NaN	NaN	NaN	NaN	NaN	NaN	NaN	NaN
0	NaN	NaN	NaN	NaN	NaN	NaN	NaN	NaN	NaN	NaN	NaN	NaN	NaN	NaN	NaN	NaN	NaN	NaN	NaN	NaN	NaN	NaN	NaN	NaN	NaN	NaN	NaN	NaN	NaN	NaN	NaN	NaN	NaN	NaN	NaN	NaN	NaN	NaN	NaN	NaN	NaN	NaN	NaN	NaN	NaN	NaN	NaN	NaN	NaN
0	182.4	180.7	163.6	190.9	189.9	176.9	221.4	140	101.6	172	154	141	125.4	143.8	92.5	144.9	131.9	162.3	141.7	140	225.5	217.5	174.6	288.9	225.1	317.6	NaN	NaN	NaN	NaN	NaN	NaN	NaN	NaN	NaN	NaN	NaN	NaN	NaN	NaN	NaN	NaN	NaN	NaN	NaN	NaN	NaN	NaN	NaN
0	179.1	133.1	148.3	140.7	176.7	148.8	169.6	170.1	161.9	155	149	135.8	134.3	120.1	132.8	102.3	103.1	149.6	139.9	158.5	152.1	271.2	NaN	NaN	NaN	NaN	NaN	NaN	NaN	NaN	NaN	NaN	NaN	NaN	NaN	NaN	NaN	NaN	NaN	NaN	NaN	NaN	NaN	NaN	NaN	NaN	NaN	NaN	NaN
0	NaN	NaN	NaN	NaN	NaN	NaN	NaN	NaN	NaN	NaN	NaN	NaN	NaN	NaN	NaN	NaN	NaN	NaN	NaN	NaN	NaN	NaN	NaN	NaN	NaN	NaN	NaN	NaN	NaN	NaN	NaN	NaN	NaN	NaN	NaN	NaN	NaN	NaN	NaN	NaN	NaN	NaN	NaN	NaN	NaN	NaN	NaN	NaN	NaN
0	100.2	117	145.9	111.3	NaN	NaN	NaN	NaN	NaN	NaN	NaN	NaN	NaN	NaN	NaN	NaN	NaN	NaN	NaN	NaN	NaN	NaN	NaN	NaN	NaN	NaN	NaN	NaN	NaN	NaN	NaN	NaN	NaN	NaN	NaN	NaN	NaN	NaN	NaN	NaN	NaN	NaN	NaN	NaN	NaN	NaN	NaN	NaN	NaN
456	188.2	155.2	205.8	186.7	211.1	220.4	183.8	301.3	200.7	158.2	202.4	149.3	145.1	170.3	341.7	1449	2083	1947	2092	1958	1957	1856	1961	1886	1813	2170	1896	2056	2154	1814	1729	1374	1359	1397	1497	1272	1104	1155	1012	1089	1162	1188	1389	1370	1271	1243	1262	1264	1350
457	174.8	119.5	164.8	120.7	139.3	172.3	159.8	126.2	157.2	143.2	142.1	146.8	138.1	119.6	141.1	128	110.3	228.5	807.9	814.6	942	910.1	819	979.5	999.8	1001	1030	1287	1360	1499	1510	1659	1407	1245	1290	1190	1189	1199	1053	1004	939	889	921.9	929	774	820.1	885.5	740	710
458	101.3	135	114.8	111.7	105.2	81	112.1	123.5	135.6	95.5	118.3	144	104.6	126	106.2	118.7	107.5	139.5	142	190.5	241.7	236.1	274.1	363.5	NaN	NaN	NaN	NaN	NaN	NaN	NaN	NaN	NaN	NaN	NaN	NaN	NaN	NaN	NaN	NaN	NaN	NaN	NaN	NaN	NaN	NaN	NaN	NaN	NaN
0	181.6	139.3	162.6	140	136.1	131.9	NaN	NaN	NaN	NaN	NaN	NaN	NaN	NaN	NaN	NaN	NaN	NaN	NaN	NaN	NaN	NaN	NaN	NaN	NaN	NaN	NaN	NaN	NaN	NaN	NaN	NaN	NaN	NaN	NaN	NaN	NaN	NaN	NaN	NaN	NaN	NaN	NaN	NaN	NaN	NaN	NaN	NaN	NaN
459	110.2	141.8	105.2	132	80.22	104.6	90.53	102.6	105.7	121.3	118.9	101.9	133.6	98.42	126	137.6	189.9	795.3	950.1	1027	1052	1069	1006	914.6	931.7	1056	927.5	974.5	952.5	940.5	1003	1075	920.5	984	1010	1099	1083	1015	1008	992.5	1092	1049	1029	943.6	991.9	936.9	948.9	907.5	980.4
460	196.6	191.6	159	189.2	174.5	207.8	143.8	146.6	192.7	192	183.7	138.6	214	948.8	1545	1682	2037	1918	1805	1750	1801	1889	1809	2294	1865	2078	1619	1757	1744	1655	1777	1766	1671	1675	1817	1664	1734	1521	1542	1594	1455	1369	1396	1515	1569	1669	1737	1744	1748
461	172.6	143.3	188.5	178.5	160.7	137.2	154.7	151.4	162.7	153.2	129.9	145.7	136.1	149.2	818.5	1683	1939	1768	1827	1822	1730	1767	1828	1903	1692	1666	1805	1769	1967	1549	1611	1517	1598	1648	1541	1790	1895	1751	1850	1714	1679	1632	1703	1795	1708	1529	1612	1721	1594
462	161.7	139.6	162.5	100.3	132.2	124.8	104.8	94.87	181.9	137.1	115.7	133.4	126.6	148.7	133.4	129.6	124.6	121.4	104.5	100.6	87.54	125	1145	1400	1271	1518	1300	1392	1177	960.5	1140	976	1152	1239	1263	1005	1090	1065	1156	1076	1028	943.9	896.9	942.9	816.9	850.4	800.4	903.1	850.1
0	91.25	NaN	NaN	NaN	NaN	NaN	NaN	NaN	NaN	NaN	NaN	NaN	NaN	NaN	NaN	NaN	NaN	NaN	NaN	NaN	NaN	NaN	NaN	NaN	NaN	NaN	NaN	NaN	NaN	NaN	NaN	NaN	NaN	NaN	NaN	NaN	NaN	NaN	NaN	NaN	NaN	NaN	NaN	NaN	NaN	NaN	NaN	NaN	NaN
0	NaN	NaN	NaN	NaN	NaN	NaN	NaN	NaN	NaN	NaN	NaN	NaN	NaN	NaN	NaN	NaN	NaN	NaN	NaN	NaN	NaN	NaN	NaN	NaN	NaN	NaN	NaN	NaN	NaN	NaN	NaN	NaN	NaN	NaN	NaN	NaN	NaN	NaN	NaN	NaN	NaN	NaN	NaN	NaN	NaN	NaN	NaN	NaN	NaN
0	NaN	NaN	NaN	NaN	NaN	NaN	NaN	NaN	NaN	NaN	NaN	NaN	NaN	NaN	NaN	NaN	NaN	NaN	NaN	NaN	NaN	NaN	NaN	NaN	NaN	NaN	NaN	NaN	NaN	NaN	NaN	NaN	NaN	NaN	NaN	NaN	NaN	NaN	NaN	NaN	NaN	NaN	NaN	NaN	NaN	NaN	NaN	NaN	NaN
0	NaN	NaN	NaN	NaN	NaN	NaN	NaN	NaN	NaN	NaN	NaN	NaN	NaN	NaN	NaN	NaN	NaN	NaN	NaN	NaN	NaN	NaN	NaN	NaN	NaN	NaN	NaN	NaN	NaN	NaN	NaN	NaN	NaN	NaN	NaN	NaN	NaN	NaN	NaN	NaN	NaN	NaN	NaN	NaN	NaN	NaN	NaN	NaN	NaN
463	249.6	220.2	235.9	226.4	193	205.2	266	247.8	262.3	235.9	222	200	211.8	274.5	239.3	309.6	248.4	267.5	260.6	345.5	243	310.5	265.5	259.9	264.5	486	929	1249	1271	1578	1582	1372	1593	1724	1969	1772	1714	1667	1706	1555	1504	1494	1574	1631	1131	1388	1400	1526	1471
464	272.4	337.4	250.5	287.5	348.6	389.4	336.5	337.2	272.4	376.9	270.6	273.4	271.8	275.8	296.4	294.2	427.1	1649	2279	2004	2036	1783	1871	1759	1646	1856	1537	1542	1482	1489	1639	1384	1393	1474	1413	1540	1605	1651	1557	1638	1645	1468	1585	1537	1389	1330	1369	1303	1319
465	137.1	128.1	141.7	124.6	116.6	137.2	98.82	100.5	114.6	107.5	136.3	144.5	111.1	105.8	139.8	132.3	110.4	148.2	127.7	127.2	191.5	216	391.1	1249	1138	1092	893.4	1062	975.6	1006	925.9	888.9	898.9	949.5	808.5	861.6	771.4	828	785.5	755	762.5	715.5	841.5	816.9	846.9	786.9	872.9	914.5	809.9
466	151	130.5	98	111.7	155.3	155.5	100.4	146.1	175.2	115.2	157.1	119.5	125.1	146.4	121.5	109	118.8	699.8	852.1	762	806.9	908.4	820.4	823.3	807.3	692.2	711.1	720.3	656.7	623.7	727	667.9	460.2	648.3	632.8	602.5	719.8	704.5	738.8	776.2	725.3	618.3	540.7	651.4	566.4	517.5	498.3	518.6	532.3
467	90.3	159.5	116.3	131.4	140.4	114	129.1	144.9	112.1	135	140.5	149.4	120	151.5	115.4	114	119.2	87.38	88.8	160.1	129.5	188	533.8	868.2	778.8	728.3	686.8	701.7	853.4	798	825.1	822.5	819.7	827.1	736.9	774.8	734.8	736.2	868.3	691.5	669	662.2	694.4	731	677.7	634.7	611.9	601.5	465.8
468	219.1	200.5	227.5	177	165.9	210.6	207.7	197.7	187.9	218.8	195.1	221.1	212	182.1	170	231.2	632	1589	1616	1531	1470	1754	1670	1603	1608	1692	1535	1374	1545	1394	1571	1489	1715	1955	1654	1547	1546	1874	1495	1624	1846	1490	1131	1540	1460	1472	1431	1531	1543
469	166.8	199.9	208.4	161.2	185.7	170.1	159.1	174.7	211.2	162.5	186.6	184.6	178.8	197	193.6	198.5	179.1	139.6	154.6	200.5	232	193.5	272.7	203	209	164.1	199.7	237.6	224	294.5	368.6	720	1274	1603	1580	1805	1819	1606	1752	1442	1479	1233	1317	NaN	NaN	NaN	NaN	NaN	NaN
470	266.5	271.4	192.5	257.5	233.4	218	221.9	253.4	224.6	234.5	225.7	222.2	215.3	204.3	405.5	938.6	1050	1173	1231	1112	1374	1290	1423	1322	1515	1493	1583	2034	2045	2170	1233	1469	1472	1335	1198	1269	1401	1172	1539	1742	1560	1503	1609	1605	1406	1411	1458	1292	1238
471	242.3	295.8	278	268.5	276.8	264.4	250.4	319.9	249.5	264.1	317.1	246.5	251	242	311.7	290.4	279.4	293.1	498.5	705.6	1472	1861	1780	1936	1832	2151	2014	1926	1688	1872	1834	1801	1932	1742	1559	1502	1830	1642	1588	1868	1736	1590	1497	1639	1727	1789	1767	1875	1623
472	123.3	126	163.8	153	151.3	137.2	185.8	128.5	107.2	117	110.3	118	116.5	96.73	113.8	143.4	711.2	768	753	825	724.5	786.6	691	674.6	701.9	670	595.5	652	689.5	695.5	677	673.9	726	577.7	612.1	604	638.3	602.6	634.4	531.6	573.6	548.2	534	567	596.9	524.4	473.4	488.7	491.4
473	286.5	224.6	196.6	219.1	251.1	224.6	200.4	234.4	196.6	233.4	239.2	207.4	178	235.3	224.8	195.3	199.7	182	180	229	182.5	227.4	222.4	288.8	347.5	449	939.7	967.3	1278	1307	1358	1627	1280	1154	1248	1211	1266	1368	1068	1091	1279	1163	1243	1206	1666	1467	1444	1664	1764
474	116.7	140.5	174.9	130.5	178.5	140.4	118.3	131.9	123.5	88.42	137.5	134	112.2	126.8	130.9	138.4	158.5	169.6	158.7	338.2	939.7	900.2	790.5	945.7	728.7	718.4	741.8	789.1	747	719.6	748.3	639.3	634.8	662.8	664.3	735.9	679.1	738.3	603.7	715.5	643.6	785	830.6	768.5	1045	970	803.2	806.8	819.7
475	156.4	108.5	127.4	157	149.1	94.84	160.5	112.1	125.8	99.53	148.3	125.6	95.41	117	172.8	141.5	141.1	125.9	108.4	140.8	120	174.6	290.9	1097	1086	1252	1297	1282	1199	1093	1106	1115	1159	1217	909	843.3	841.7	981.5	895.7	950	980.5	895.5	874.3	809.8	754.1	799.5	765.4	766.1	786.4
0	115.9	145.5	139.1	158.5	150.9	187.1	173.9	150.6	113	155	147.5	166	117.1	115.4	105.6	104.5	99.08	113.3	132.3	NaN	NaN	NaN	NaN	NaN	NaN	NaN	NaN	NaN	NaN	NaN	NaN	NaN	NaN	NaN	NaN	NaN	NaN	NaN	NaN	NaN	NaN	NaN	NaN	NaN	NaN	NaN	NaN	NaN	NaN
476	190.3	167.4	180.4	170.4	214.6	157	153.8	202.5	154.6	127.4	202.7	136.1	167.1	164.7	158.2	144.4	118.7	144.9	169.8	176.5	165.2	172.3	253.5	262.3	335	610.5	1564	1787	1925	1984	2181	1955	1727	1771	1833	1971	1817	1763	1666	1863	1807	2119	2284	2250	2171	2022	1914	1973	2011
477	256.1	247	217	195.4	171	201.8	238.4	226.8	219.8	196.5	222.7	223.7	906.9	659	829	872.1	902.2	930.8	1003	1005	984.2	756.4	773	1070	903.3	927.3	898.6	898.1	1078	1024	1324	1208	1345	1424	1260	1087	1047	1186	1179	1161	1277	1103	1107	1157	1288	1188	994.7	1051	1065
478	217.6	231.5	195.5	242.3	181.4	194	204.5	216.5	214.9	221.7	168.5	228	1175	1269	1464	1520	1728	1546	1592	1623	1548	1566	1450	1581	1459	1705	1464	1448	1409	1261	1236	1199	1144	1346	1013	990	1065	1068	973.4	989.3	954.5	883.2	1028	1176	919.7	1114	802.4	860.6	726.6
479	182.9	182.9	187.3	174.1	211.5	201.4	189.7	168.6	156.7	215	203.7	183.8	179.5	197.4	216.2	219.5	408.4	1237	1358	1154	1204	1186	1244	1446	1406	1522	1432	1449	1264	1443	1430	1290	1333	1439	1268	1293	1086	1188	1036	982.6	1070	959.7	1026	1064	1007	986.4	960.9	1040	1104
480	159.1	126.8	137.1	121.4	135.8	126.5	111.3	155	132	140.1	217	923.6	873.2	824.5	938.4	1023	1052	1174	1181	1401	1593	1429	1307	1183	984.8	975	971	855.8	788.3	815.6	773.6	914.8	1035	878.4	861.1	635.1	903.7	909.8	869.8	972.6	956.8	992.6	1029	1016	874.4	900.8	999.3	1068	998
0	240.4	221	192.6	186.2	219.8	180.3	163.9	190.7	172.7	163.5	176.9	176.4	160.7	181.3	147.9	NaN	NaN	NaN	NaN	NaN	NaN	NaN	NaN	NaN	NaN	NaN	NaN	NaN	NaN	NaN	NaN	NaN	NaN	NaN	NaN	NaN	NaN	NaN	NaN	NaN	NaN	NaN	NaN	NaN	NaN	NaN	NaN	NaN	NaN
481	132.6	135.4	147	153.6	132	129	195.9	135.1	133.5	160.4	144	122.5	165.2	110.3	228.8	1003	964.4	852	1193	975.5	1029	1023	1142	1041	849.1	989.6	1049	1057	1054	1015	1011	982.2	935.5	938.6	937.5	946	985.3	912	867.1	852.4	897.5	780	828.3	921.1	726.4	745.4	752.6	784.1	711.3
482	145.1	145.7	173.8	141.1	157.6	158.1	160.5	157.2	198.4	179	189.1	599.8	840	833.1	913	826.7	954.3	946.2	846.3	788.6	947.5	992	1007	1063	1053	964.8	923	908.5	929.9	1003	1091	994.4	972.4	1174	971.8	925.4	1110	1025	1007	1022	1040	872.4	994.4	927.9	869.6	899.3	936.7	894.7	937.2
483	139.9	184	158.9	210.5	200.2	166.2	222.5	234.5	191.4	168.5	180.9	171.5	142	219.3	162	208.4	300.1	1016	1185	1314	1341	1446	1518	1631	1621	1519	1488	1594	1361	1373	1435	1201	1364	1445	1391	1319	1314	1093	922.7	843.4	815.1	752.1	970.4	779.9	822	788.7	795.2	808.5	759.3
484	166.4	162.1	204.6	158	144.5	155.4	156.5	178.1	149.1	193.5	168.3	164.6	143.7	164.1	124.3	139.3	188.1	129.6	165.9	125.7	169.5	184	176.9	195.2	195.5	486.7	1400	1863	1804	1766	2176	2089	2022	2056	2255	1815	1649	1727	1276	1458	1369	1773	1734	1609	1280	1021	1187	1204	1247
0	125.5	134.5	160.5	148	120.4	162.5	126.5	164	120	96.95	162	113.5	145.6	109.5	119.6	122.5	124.2	139	170.7	172.7	321.5	1150	1362	1412	1196	1305	1312	1094	1013	1019	976.3	938.4	907.1	951.1	963.1	771	728	773.5	797.2	980	873.4	794.1	770	655	816.3	659.5	729.5	707.5	678.7
485	220.1	214.1	161.7	147	155.1	204.1	184.3	189.2	173.5	185.1	202.7	171.6	173.6	178.6	194.4	176.9	232.9	174.3	200.9	1140	1034	1626	1459	1829	1760	1987	1938	1826	2073	2191	2074	2312	2474	2463	2683	2239	2464	2292	2372	2496	2132	2219	2269	2485	2008	2071	2304	2445	2288
486	179.9	192.6	194.5	178.1	176.3	171.7	193.3	182.5	183.2	182.2	152.6	187.8	196.5	181.9	175.5	1144	1125	1439	1076	1240	1134	1175	1370	1488	1187	1203	1103	1187	1029	1120	1090	937.8	988.8	959.7	986.7	919.3	997.7	825.1	955.4	843.4	838	736.8	853.5	695	693	776.5	666.5	769.5	826.3
0	204	164.5	153.5	122	128.6	110.5	95.55	138.5	135	NaN	NaN	NaN	NaN	NaN	NaN	NaN	NaN	NaN	NaN	NaN	NaN	NaN	NaN	NaN	NaN	NaN	NaN	NaN	NaN	NaN	NaN	NaN	NaN	NaN	NaN	NaN	NaN	NaN	NaN	NaN	NaN	NaN	NaN	NaN	NaN	NaN	NaN	NaN	NaN
487	150.8	167	150.3	150.8	119.3	138.4	142.4	156	143.9	106	127.5	173	143.2	138	999.3	824	1025	919.7	1086	1119	1050	1029	933.1	1037	1021	875.8	888.3	951.3	945.8	856.9	858.4	740.2	796.7	758.2	843.7	768	823	712.6	665.6	651.1	608.6	690.6	727.5	674.1	675.5	613.7	590.6	674	654.9
488	137.7	154.1	163.4	160.6	149.5	134	177.4	155.5	148.5	136.5	133.5	146.6	219.2	1035	1040	1067	1034	897.1	966.8	795	934.5	1137	984.6	976.2	900.6	864.7	921.5	917.1	1041	896	1030	989.2	1028	869.5	884.6	858.5	854.6	798.8	851.1	812.1	756.1	957.6	974.5	902.5	890.1	832.2	825.6	810	942
489	224	235.6	214.9	209.5	253.5	223	222	221.5	222.3	212.2	206.5	169.8	163.6	681.2	972.4	1244	1289	1626	1535	1382	1206	1165	1075	1386	1341	1085	955.2	1060	980.2	934.4	995	962.3	854.8	963.6	1149	1002	960.5	991.1	759.9	956.6	848.2	776.1	868	1008	822.8	650.7	623.1	831	762.7
0	115.1	183.5	175	179.5	166.6	167.4	142.9	194.5	146.1	180.2	107.5	183.7	129.1	161.1	172.8	158.5	154.4	160.5	NaN	NaN	NaN	NaN	NaN	NaN	NaN	NaN	NaN	NaN	NaN	NaN	NaN	NaN	NaN	NaN	NaN	NaN	NaN	NaN	NaN	NaN	NaN	NaN	NaN	NaN	NaN	NaN	NaN	NaN	NaN
490	167.8	190.2	196.1	169.8	187.8	228.5	184.4	200	190.5	201.6	198.2	246.5	177.1	2055	1492	1419	1344	1629	1492	1493	1318	1279	1254	1465	1253	1317	1332	1311	1266	1267	1121	1171	1051	1142	1123	1096	1113	1250	1295	1183	1115	913.3	1048	916.6	931	1025	993	1124	953.6
491	189.3	195.1	235	182.9	209.2	194.5	222	204	177.9	167	304.9	635.3	878.8	829.1	937.3	951.5	1098	1138	1212	1081	1335	1242	1072	1171	1068	1320	1348	1381	1333	1284	1339	1209	1135	1141	1131	1014	1144	1178	1181	1002	883.5	934.2	842.1	860.8	870.8	812.6	893.3	836.8	917.3
492	251.1	191.6	223.4	203.1	173.5	188.1	185.9	196.3	205.3	182.7	197.9	196.4	202.2	1082	1153	1546	1703	1431	1159	994.6	1030	1151	1018	1271	1281	996.8	1090	1218	1207	1088	1201	1252	1259	1398	1664	1716	1708	1155	1804	1372	1895	1601	1577	1462	1263	1257	1209	1261	1114
493	206.6	192.7	168.6	167	195.9	146.4	181.9	145.9	170.2	181	195.8	144.1	181.3	159.1	302.9	1030	1150	1368	1067	1081	1152	1234	1264	1240	1033	1005	1078	1064	1012	1056	1064	1052	1079	1084	1142	1031	1067	1181	901.4	849	910.7	812.9	958.8	1024	925.8	955.3	1008	858.7	801.3
0	195.7	125.1	186.1	161.5	190	173.9	140.4	178.9	158	104.5	146	NaN	NaN	NaN	NaN	NaN	NaN	NaN	NaN	NaN	NaN	NaN	NaN	NaN	NaN	NaN	NaN	NaN	NaN	NaN	NaN	NaN	NaN	NaN	NaN	NaN	NaN	NaN	NaN	NaN	NaN	NaN	NaN	NaN	NaN	NaN	NaN	NaN	NaN
494	260.6	238.3	234.4	249.6	254.5	222	230	252	218.4	239.4	232.3	224.6	192	205.7	225.5	232.9	207.7	469.8	1219	1398	1589	1503	1296	1143	1075	1194	1307	1071	1474	1285	1350	1339	1134	1255	1493	1379	1353	1430	1318	1315	1379	1261	1285	1137	1159	955.6	1077	1093	1120
495	118	150.4	145.9	130.9	139	131.8	153.6	162.6	138.1	114.3	109.2	106.4	186.7	153.5	190	573.6	742.6	663.2	645	649.1	675.8	703.8	662.5	645.7	580.3	642.5	650.3	648.2	664.7	563.3	619	596	530	517.2	485.4	475.9	419.9	437.8	337.8	373.7	342.1	301.7	384.5	346.7	286.1	349.7	336	319.7	256.1
496	161.2	194.5	168	167.5	190	223.6	167.6	200.1	191.8	197.9	190.6	149.5	193.2	170.5	262	1152	1247	1270	1574	1807	1792	1884	1729	2242	2074	1740	1644	1515	1483	1213	1188	1157	1130	1163	1067	1099	1077	1037	1063	1096	1106	1105	998.8	965.5	1129	953.9	951	972.5	938.5
497	194.7	217.5	192.2	215.8	182.1	177.3	166.5	192	184.8	184.9	284.1	1289	1345	1305	1633	1770	1666	1686	1805	1816	1715	1603	1384	1425	1442	1568	1653	1676	1554	1547	1335	1421	1264	1321	1295	1469	1370	1576	1414	1415	1352	1550	1403	1424	1258	1364	1104	1276	1286
498	257.8	201.6	242.4	184	217.5	240.9	232	240.2	228.6	192.5	249.6	1478	1660	1673	1524	1607	1764	1749	1726	1885	1767	2033	1800	1687	1441	1557	1318	1396	1254	1456	1425	1533	1441	1360	1292	1372	1330	1154	1341	1222	1276	1291	1275	1122	1253	1084	1302	1369	1299
0	177.1	215.4	187.4	235.7	130.9	167	169.5	160	150	192	159.1	128.6	133.6	147.5	187.6	126.3	192.4	162.3	173.7	181.1	157.2	147.7	145.5	168	158.9	136.4	139.5	193	137.9	167.8	157.8	139.9	177.8	151.5	146.5	152.5	163.8	144	171.5	170.5	199.4	159.1	156.3	150.4	159.3	170.7	217.3	163.9	188
499	151.3	125.8	138	120.6	118.6	125.4	115.3	128.2	137.2	115.8	145.2	106.5	120.9	119.8	128.4	194.8	593.8	722.2	795.4	747.4	930.9	831.2	781.1	912.4	794.6	673.3	746.9	716.4	583.9	626.4	678.9	702.2	579.2	469.8	519	450.6	349.3	440	418.1	379.6	336.1	294	332.9	304.2	268.1	346.6	324.2	151.1	NaN
500	178	174.1	158.1	170.3	171.2	219.3	179.2	157.6	179.4	163.3	140.7	154.4	169	173.7	170.8	185.7	185.6	241.5	992.5	1032	981.8	1181	1305	1354	1552	1791	1692	1693	1444	1486	1493	1201	1167	1160	1148	1133	1267	1245	1233	1296	1497	1517	1631	1609	1808	1619	2009	1706	1690
501	192	159	146.4	156.1	160	168.2	176.6	193	183.3	148	180	699.8	1322	1505	1744	1515	1727	1687	1513	1779	1540	1367	1600	2015	1467	1725	1794	1629	1307	1184	1567	1532	1451	1415	1481	1415	1477	1407	1414	1334	1444	1395	1297	1491	1498	1370	1510	1396	1464
502	243.7	129.2	172.9	188.9	176.3	156.8	157.6	186	163.2	153.3	190	155.6	186.4	185.5	203.2	184.9	188	1112	1132	1207	1292	1360	1415	1452	1324	1337	1386	1355	1272	1163	1192	1138	1223	1354	1153	1145	1100	1062	1018	1101	1098	936.4	1027	896.5	1015	993.6	870	896.8	877.9
503	136.9	118.3	146.5	127.1	122.2	119.2	128.5	123	151	102.5	134.5	120.7	159.8	180.5	141.6	166.3	207.6	536.2	798.1	838.8	1010	1230	1023	1161	952.5	1065	928.3	1039	1083	1098	1012	1030	946.2	1017	1070	1079	689.9	837.9	901.9	919.7	874.1	1110	1398	1458	1130	1438	1504	1402	1405
504	196.1	199.8	208.2	175	172.8	156.2	180.8	202.1	136.5	177.6	193.3	1114	1033	1235	1203	1358	1729	1539	1647	1711	1721	1570	1593	1446	1526	1605	1620	1732	1592	1577	1947	1618	2766	2484	2576	2136	2084	1300	1284	1205	1427	1391	1193	1235	1244	1385	1180	1251	1267
505	355.7	352.5	318.5	286.9	329.2	352.4	293.9	267	263.4	257	238.4	235.3	318.8	1589	1694	1527	1423	1308	1251	1712	1534	1532	1864	1390	1302	1346	1316	1274	1312	1396	1338	1453	1528	1536	1683	1467	1427	1173	1486	1653	1126	1353	1320	1279	1184	1164	1257	1510	1428
0	145.4	139	178	137	NaN	NaN	NaN	NaN	NaN	NaN	NaN	NaN	NaN	NaN	NaN	NaN	NaN	NaN	NaN	NaN	NaN	NaN	NaN	NaN	NaN	NaN	NaN	NaN	NaN	NaN	NaN	NaN	NaN	NaN	NaN	NaN	NaN	NaN	NaN	NaN	NaN	NaN	NaN	NaN	NaN	NaN	NaN	NaN	NaN
506	131.3	151	156.2	169.6	128.4	130.5	145.5	124.5	104.8	134.5	111.2	87.72	136.1	647.4	916	961.2	902.9	824.3	885.6	911.2	724.3	744	732.5	669.7	602.2	547.2	678.9	620.8	587.5	517.4	559	511.2	422.3	429.8	320.5	402.3	415.1	257.8	NaN	NaN	NaN	NaN	NaN	NaN	NaN	NaN	NaN	NaN	NaN
507	194.1	164.2	164.8	180	197	215	160.1	179.5	208.1	189.8	221.5	1101	1022	1102	1102	1328	1607	1316	1494	1776	1734	1628	1476	1684	1378	1638	1677	1802	1649	1865	1609	1685	1492	1740	1738	1808	1809	1750	1536	1513	1459	1568	1576	1518	1683	1624	1577	1628	1472
508	144.4	138.6	135.7	130.6	171.5	116.5	143.7	161.9	139.3	134.9	152.9	144.7	127.8	122.5	143	119.9	130.8	845.1	969.5	924.1	822.2	957.3	890.6	938.1	773.9	1023	1013	1068	1140	838.4	1023	959.5	920.8	892.4	884.6	921.1	977	1003	884.7	840	1028	843.6	829.2	861.8	853.1	816.9	738.4	779.1	689.7
0	154.5	150.8	134	114.2	174.5	127.9	156	120.7	149.5	129.5	145.8	155.9	147	181.8	688.6	780.7	827.6	708.3	817.6	810.5	726.5	694.5	646.7	517.3	491	583.2	402.1	357.3	247.8	NaN	NaN	NaN	NaN	NaN	NaN	NaN	NaN	NaN	NaN	NaN	NaN	NaN	NaN	NaN	NaN	NaN	NaN	NaN	NaN
509	156.6	110.7	116.5	140.8	154.5	175.9	145.7	127.6	124.5	130.2	159.5	180.3	142.8	152.5	152.6	153.3	153.1	131.2	153.6	220.5	308.5	384.6	588.1	558.9	686.7	570.9	579.2	693.7	709.4	693.6	765.5	806.3	852	901.7	885.7	1016	802.9	868.4	929.8	949.3	935.4	1009	943.2	1003	1069	997.2	938.9	894.1	863.6
0	215.8	207.3	215.8	220.9	198.3	228.7	180.7	194.5	177	252.6	175	167.2	191.3	218.7	202.6	252	193.9	237	146.4	180.6	203.8	254.3	1291	1329	1539	1548	2102	2089	2000	1865	1954	1817	1790	1889	1687	1598	1840	1718	1612	1655	1710	1527	1575	1581	1678	1541	1304	1397	1266
510	234.5	245.5	215.7	247.1	230.2	245.5	243.5	208.7	243.8	228.6	212.5	220.2	169.9	183.2	227	186	168.6	226.6	232.4	197.1	208.6	233.8	236.2	1227	1434	1558	1915	1357	1991	1739	1619	1778	1600	1688	1547	1534	1434	1636	1428	1502	1551	1554	1704	1301	1456	1491	1626	1535	1713
0	174.3	189.8	200.8	201.9	179.2	NaN	NaN	NaN	NaN	NaN	NaN	NaN	NaN	NaN	NaN	NaN	NaN	NaN	NaN	NaN	NaN	NaN	NaN	NaN	NaN	NaN	NaN	NaN	NaN	NaN	NaN	NaN	NaN	NaN	NaN	NaN	NaN	NaN	NaN	NaN	NaN	NaN	NaN	NaN	NaN	NaN	NaN	NaN	NaN
0	196.2	237.1	246.3	308.2	216	212.1	233.7	185.3	216	284.4	203.8	235.4	1483	1922	2266	2726	2497	2188	2162	2112	1958	1902	2115	2059	2135	1793	1944	2436	2747	2161	2177	1986	2314	2383	2848	1867	1781	1811	1594	1463	1308	1134	1227	1523	1197	943.1	921.4	968.1	1265
511	202.1	196	206.8	205	187.3	213.5	191.3	184.1	185.5	189.8	170	188.5	199.3	210.1	183.8	245.5	420.2	979.2	2171	2248	2165	2042	1965	1774	1820	1937	2011	1917	2065	1888	1789	1982	2104	1802	1606	1757	1635	1775	1770	1570	1563	1361	1383	1269	1301	1274	1200	1141	1013
512	164.6	139.7	156.1	138.5	176.9	124.7	134.4	163	137.1	146.7	163.6	158.8	152.2	127	135.9	1103	1297	1028	1026	1073	1070	1302	1619	1340	1279	1341	1305	1330	1064	1089	1032	1002	949.3	992	957.1	920.9	1014	976.3	861.5	1038	867.2	1103	1166	1066	921.8	1085	992.5	1140	1071
513	239.6	204.3	163.8	239.2	196.5	209.4	167.5	186.5	206.6	211.8	217.4	189.4	181.5	206.9	1740	2091	2122	2502	2530	2378	2595	2593	2082	2141	1764	1698	1960	1812	1768	1539	1628	1405	1371	1414	1403	1379	1325	1199	1215	1314	1184	1275	1413	1280	1473	1487	1114	1519	1391
0	209.3	160.6	206.3	236.9	218.9	211.7	168.8	234	206.6	235.4	189.6	181.8	192.3	212.3	246.8	171.9	185.1	208.8	202.8	184.3	202.8	1618	1918	1966	1935	2088	1746	2516	1718	2514	1957	2097	2061	1681	1919	1925	1949	1795	2092	2091	2108	1833	1759	1822	1927	1797	1907	1735	1693
514	213.9	184.6	217.1	219.8	179.7	162.2	207.1	165	203.1	239.1	197.5	211.4	179.8	216.4	231.8	305.3	556.3	2232	2636	2350	2754	2525	2518	2612	2381	2850	2485	2928	2449	2508	2363	2299	2236	1917	1872	2026	1942	1589	1733	1592	1487	1547	1559	1504	1582	1498	1457	1435	1351
515	170.9	178.9	154.5	155.5	159.3	166.5	161.4	164.6	140.6	142.8	166.5	172	134.7	194.5	132.9	243.5	1058	972.8	1100	1298	1371	1392	1410	1464	1547	1597	1364	1397	1367	1419	1618	1449	1316	1352	1292	1475	1397	1355	1491	1512	1506	1482	1524	1438	1256	1179	1121	1125	1005
516	280.3	182.2	228.7	228.5	233.9	188	217.3	228.3	204.2	190.2	229.4	202	188.7	209	186.3	195.1	257.1	705.4	1262	1466	1805	1664	2178	2045	1875	1912	1612	1901	1930	1939	1859	1978	2358	2347	2482	2475	2979	2614	2454	2781	2655	2064	2447	2050	2052	1801	2252	1669	1713
517	198.9	210.7	182.6	167.6	162.3	192.7	145.7	185	192.1	163.3	169.2	157.4	203.5	167	249.7	429.6	1333	1195	1430	1647	1534	2056	2014	2006	1904	1494	1782	1362	1515	1645	1870	1728	1392	1372	1427	1330	1469	1486	1424	1443	1411	1294	1568	1393	1405	1556	1514	1606	1524
518	143.2	151.9	171	164.2	129.3	118.6	131.5	146.9	149.1	131.4	184.4	106	966	1285	1245	1330	1424	1401	1530	1249	1328	1403	1405	1371	1370	1271	1164	1171	1167	1155	1213	1206	1238	1164	1191	1118	1259	1320	1287	1286	1332	1303	1042	1304	1016	1179	1069	1109	976.7
519	141.5	123.2	113.7	152.4	115.3	140.7	149.4	150	136.8	115.2	128.8	118.1	124.9	125	122.4	117	106.8	189	330.9	736.6	992.1	1178	1285	1211	1182	1020	1173	1120	1132	1160	1140	890.5	904	1222	1225	1289	1165	1172	1147	970	706.6	712.7	793.9	682.3	775.9	808	970.9	882.3	911.8
520	251.3	213.1	239.4	208.6	216.1	130.1	204.8	181.3	183.2	180.7	158.7	208.1	193	213.8	162.1	218.5	735.1	1037	1289	1394	1328	1190	1214	1519	1296	1121	1398	1466	1343	1629	1393	1434	1522	1342	1504	1297	1313	1330	1462	1251	1382	1482	1343	1457	1411	1320	1379	1427	1362
521	155	147.8	146.7	118.9	147.4	115.1	196.5	172.8	156.9	147.6	141.4	121.5	174.4	900.5	891.5	1149	1171	1115	1024	1182	1024	1295	1185	1086	1083	1102	973.2	1031	999.6	900.1	932.6	836.8	840	759.6	733.6	729.9	709.1	648.7	606.4	620	570.3	588.4	583	604.9	602	560.9	546.4	607.9	564
522	289.1	230	276.5	230.5	267.8	271.9	259.9	248.6	223.3	254.6	176.2	235	252.9	587.6	1052	1116	1409	1441	1783	1755	1889	1724	1855	1711	1729	1528	1714	1358	1652	1928	1609	1558	1445	1315	1389	1599	1551	1274	1164	1002	1470	1243	1368	1201	1995	1133	1611	1410	1295
523	186.4	209.3	176.4	199.4	250.5	192.5	222.8	216	207.4	224.8	238.1	153.8	1457	1572	1824	2220	2226	2430	1985	2208	1943	2002	2164	1870	1749	1541	1578	1636	1579	1731	1731	1582	1676	1406	1449	1800	1637	1667	1586	1508	1704	1687	1419	1455	1408	1392	1561	1550	1513
524	177.6	236.8	194.4	181	215	172.1	181.9	226.9	165.8	190	235.8	204.8	204.8	208.8	176.3	196.3	163.9	175.9	161.3	220	168.4	179.2	220.9	214.5	223.3	213.2	359.9	509.6	780.1	1095	1220	1217	1299	1497	1464	1359	1321	1300	1537	1388	1208	1110	986	1066	901.1	931.6	902.6	871.2	868.2
525	185.9	121.9	162.8	188.4	168.1	132.1	174.7	227.5	138	175	178	455.5	1078	902.5	828	972.9	862.3	839	1130	1592	1119	1346	1082	1448	1209	1172	1385	1478	1310	1249	1154	1022	988.9	994.8	1048	944.6	937.5	804	876.3	1017	1008	974.2	1043	954.6	1047	1025	1028	959.2	992.7
526	192.4	150.1	155	130.2	159	159.4	169.3	170.9	147.9	153.4	151	1647	1810	2231	2655	2622	3037	2858	2750	2553	2461	2322	2404	2462	1873	1917	1956	2180	1981	1879	1832	1779	1531	983.9	1000	1027	1178	1006	1001	1034	1083	1122	1224	1270	1020	1266	1362	1129	1041
527	282	237.5	229.5	233	215.3	191	231.4	254.4	211	238.5	180.5	224.4	227	212.5	186	238.5	182.4	207.4	280.5	1134	1325	1306	1538	1642	1749	1646	1564	1690	1432	1263	1421	1336	1262	1444	2071	1876	2108	1962	1850	1863	1514	1301	1174	1550	1450	1607	1734	1895	1601
528	241.1	284	248.1	263.5	286	238.2	221.9	234.1	232.9	280.4	251.8	222	217.5	213.5	287.4	1759	2659	2519	2739	2514	2944	3272	3036	3067	2909	3350	3110	3157	2650	2755	2873	2559	2901	2743	2664	2398	2305	2170	2387	1835	1768	2089	1700	1706	1723	1690	1523	1484	1489
0	161.3	185.6	171.1	185.4	137.4	141.9	132.4	160.2	137	149	134	189.5	153.5	151.5	151	159.5	133.5	121.6	173.8	202.4	197.2	211	206.2	230.9	269.9	451.6	576.9	961	1571	1528	1640	1606	1426	1406	1434	1532	1537	1517	1461	1445	1335	1420	1432	1471	1393	1499	1561	1473	1496
0	178.1	168.3	155.5	151.2	179.7	111	134.3	154.8	183.5	150.9	170	144	157.3	170.5	176.7	153.8	162.5	153.5	156.5	153	137	108.3	162.5	149.7	158.2	151	177.8	142.5	120.7	183	171.3	188.7	164	153.3	163	152.4	156.6	174.5	167	186.3	168.2	172.2	154.5	143.5	152	177.2	172.4	1191	1069
529	216.2	171.7	219.6	202.2	204.9	161.2	178.6	169.8	158.6	179.3	399	724.6	661.3	732	795.2	653.5	700.5	606	738.6	776	761	693.5	748.7	729.3	896.3	1000	829	1002	955.6	792	922	841.5	799.4	830.1	769.4	608.6	531.8	572.3	531.2	550.6	543	477.3	400.5	629.8	616.8	601.9	610.4	675.4	573.7
530	181.9	191.5	154.5	158.4	166.3	156.4	217.4	171.9	216	201	573	544	665.5	641	642.4	653	695.4	674.9	723.6	558.5	605.5	718	591	571.5	611	688.5	725	728.7	633.1	627	645	591.1	538	513.1	523.1	562.2	555.6	542.9	500.1	586.5	437	538	479	484.6	470	457.5	454.9	538.5	447.5
531	145.5	137.9	132	149.9	141.3	131.4	119.3	157.7	128.3	149	173.3	885	1245	999	1123	1515	1521	1739	1695	1614	1759	1654	1619	1447	1370	1585	1392	1245	1288	1054	1283	1374	1160	1203	1354	1338	1403	1259	1114	1069	1059	1033	983.8	917.9	891.4	1046	962.6	915.4	925.7
532	126.2	150.4	133.2	117.5	151.3	157.9	161.9	140.4	134.4	160.1	150.9	764	1144	968.5	919.5	980	872.1	851	933	959.5	865	948	969.5	956.4	831.5	853.3	799.8	1101	807.4	836.4	778.6	695.1	781	668	727	702.1	812.5	731.2	776.5	735.8	670.9	692.2	641.5	710.5	843.4	769.6	702.5	641.4	568
533	164	171.9	165.4	206.4	150.3	181.3	165.3	173.3	149.5	149.5	199.9	183.5	156.9	201.9	172.4	183.5	207	161.7	198.8	171.4	177	156.9	138.9	814.4	1037	1343	1272	1665	1630	1703	1887	1930	1857	1669	1900	1933	1767	1888	1699	1434	1482	1401	1685	1472	1279	1523	1465	1271	1484
534	208.9	222	225	182.1	194.1	183.5	200.6	206.1	212.6	213	186.5	166.5	190	185	188.5	184.5	205	582	1013	1078	1265	1293	1527	2385	2069	2359	2671	1948	1600	1569	1261	1349	1296	1552	1598	1694	1829	1941	1806	1449	1223	1240	1224	1265	1500	1514	1275	1197	1267
0	214.8	227.1	185.4	186.4	243.8	185.8	171.5	197.1	174.6	168	141.6	147.4	181.6	184	717.7	872.5	885.4	823.3	954.4	1158	1090	1050	965.9	948.8	863.1	801.4	898.5	1253	1140	959.5	866.8	978.7	852.1	746.1	734.2	913.1	971.3	889.3	842	888.4	967.8	571.2	548.8	553.8	541.1	553.5	392.7	419.7	367.5
0	NaN	NaN	NaN	NaN	NaN	NaN	NaN	NaN	NaN	NaN	NaN	NaN	NaN	NaN	NaN	NaN	NaN	NaN	NaN	NaN	NaN	NaN	NaN	NaN	NaN	NaN	NaN	NaN	NaN	NaN	NaN	NaN	NaN	NaN	NaN	NaN	NaN	NaN	NaN	NaN	NaN	NaN	NaN	NaN	NaN	NaN	NaN	NaN	NaN
535	298	272.8	259.5	270.4	267	301.4	222.6	232.6	221.9	204.4	234.5	263.9	228	246.4	1085	982.9	1053	1158	1213	1306	1565	1715	1448	1402	1582	1513	1531	1356	1469	1487	1159	1462	1214	1421	2468	2147	1180	1067	1140	1129	1325	1176	1576	1298	1422	1208	1093	1200	895
0	195.5	205.5	201.6	197.8	186.4	176.1	188.8	184.1	188.6	207.6	194.5	206	155.2	193.8	185.2	871.2	982.3	860	1175	961	980.6	923.2	1061	928	808.7	819	1037	753.7	650.1	771.4	783.7	916	834	836.3	812.2	909.5	828.4	821.7	801.2	787.5	727.2	769.3	722.3	726.2	590.2	655.3	369.8	525.6	540.4
0	137.7	134.8	158.4	103.7	168.4	166.7	123.4	151.4	146.8	140.7	140.2	193	690.1	765	784	1050	929	797.5	845.5	830	996.9	756.1	788	688.5	676	542.5	593.5	610.4	609.9	637.4	556.1	560.6	659.5	579	570.7	557.1	573.8	566.4	560.5	575.3	677	639.1	606.1	621.7	597.3	481.4	626	500.6	430.6
0	178.1	156	158.5	164.9	138.5	134.2	116.8	136.6	138.8	156.5	133.3	135	109.1	137.5	168.5	329.4	1012	872.5	1011	1105	1069	1052	1010	910	810.1	768.6	737.1	725.9	689	649.1	654.5	737.6	886.6	895.8	917.9	804	862	848.5	981.4	836.8	812.8	776.8	759.4	641	691.1	614.1	612.6	552.1	592
536	180.7	198.9	151.1	146.7	164.5	143.1	131.8	158.9	167.3	134.5	133.3	154.8	169.8	149.5	152.9	172.3	160.2	132.7	167.8	121.5	160	138.2	207	162.2	757	1134	1277	1245	1286	1143	1046	1392	1541	1512	1571	1600	1565	1371	1410	1508	1465	1357	1386	1360	1556	1596	1348	1457	1439
0	139.3	139.2	134.9	111.4	122.2	141	115.6	143.4	167.1	110.8	122.8	141.4	122.2	105	176.4	182.8	NaN	NaN	NaN	NaN	NaN	NaN	NaN	NaN	NaN	NaN	NaN	NaN	NaN	NaN	NaN	NaN	NaN	NaN	NaN	NaN	NaN	NaN	NaN	NaN	NaN	NaN	NaN	NaN	NaN	NaN	NaN	NaN	NaN
537	183.1	232.5	187.5	185	134.3	185.8	174.5	159.7	142.5	179.7	158.3	162.7	151.8	172.4	174.4	175.8	146.2	169.7	154.8	201	393.7	312.8	334.8	384.6	584.5	655.8	685.8	818.4	891	1746	2003	1565	1560	1912	1799	2057	1871	1993	1921	1519	1527	1518	1869	1706	1624	1858	1818	1779	1542
0	123.9	111.9	156.7	156.5	126.6	116.5	120.1	100.9	155.6	131.5	200.7	573	714.1	882.5	1058	1244	1011	971.5	1086	922.5	843	1002	747.5	581.5	688	619.4	626	668	655.5	673.1	763	645.5	656	587.4	514.6	510.1	692.7	527.1	401.2	579.3	627.5	593.5	586.7	522.3	437.4	428.5	331.1	299	442.4
538	137.3	167.7	148.7	160.7	190.4	158.7	164.9	172.6	162.6	164.7	176.7	163.2	174.4	189	152.5	142.3	176.5	184.9	161.8	191.5	187.8	168.8	158.3	170.3	147.3	171.8	169.6	155.3	147.8	192.5	315	445.5	655.2	1221	1755	1980	2293	2206	2742	2390	2313	1898	2381	2254	2217	2619	2544	2609	2598
539	174.1	197.4	149.9	146.5	156.4	162.6	217.6	220.7	156	177.5	206.5	189.1	163.5	189.5	180.4	150.3	190.5	176.2	256.8	1449	1611	2148	1721	2135	2186	2289	1739	1983	1977	1659	1290	1484	1816	2050	1725	1516	1733	1638	1774	1817	1544	1456	1657	1802	2268	1819	1727	1669	1667
540	208.5	205.1	173.8	181.1	184.4	183.3	179.3	139.1	195.2	176.7	153.4	139	148.5	192.5	249.5	1103	1385	1155	1577	1483	1703	1438	1508	1521	1789	1458	1633	1582	1716	1708	1511	1954	1642	1809	1776	1893	1811	1857	1792	1807	1758	1657	1452	1513	1427	1297	1365	1062	1433
541	227.4	228.7	189.8	171.1	203.2	183.3	225.3	205.5	163.3	173	205.5	215.9	181	185.4	183.2	186	218.5	221.5	1183	1238	1340	1557	1300	1383	1334	1202	1259	1287	1393	1324	1374	1166	1177	1103	1203	1268	1239	1371	1635	1441	1602	1441	1388	1454	1180	1223	1283	1280	1457
542	240.4	217.8	206.8	199.1	178.7	188.9	222	178.7	204.5	193.1	158.8	219	361.2	1133	1055	1414	1329	1419	1454	1424	1387	1306	1555	1550	1231	1289	1308	928	840.5	1339	1139	1132	1256	1162	1069	1209	1152	1183	1227	1123	1528	1139	1211	1131	1034	1267	1191	1266	1446
543	157.1	157.7	143.8	159.1	187.3	144.2	163.4	199.8	154.8	192.7	157.2	160.1	178.7	178.9	192.8	237.3	1306	1686	1575	1504	1398	1458	1332	1402	1327	1533	1322	1289	1293	1219	1345	1323	1446	1406	1277	1203	1504	1265	1517	1169	1318	1353	1297	1209	1232	1023	1127	1018	999.3
544	184.5	166.7	178.5	207.6	176.3	168.1	195.3	183.4	166.8	174.6	163.7	172	203.6	146.1	160.1	162.4	153.3	168.4	155.6	174.5	160.6	140.4	152.2	130.2	147.1	173.9	163.5	164.3	144.4	152.8	145.7	154.9	143.1	174.9	164.8	256.1	313.1	546.5	724	872.7	1036	1099	1411	1587	1457	1407	1787	2341	2479
545	208.1	169.5	218	157.8	197.9	182.2	228.7	230.9	165.7	202.6	203.3	193.4	194.5	191.4	154.9	732.9	1129	1191	1357	1430	1383	1457	1493	1502	1376	1522	1436	1481	1473	1464	1379	1335	1279	1299	1380	1197	1145	1449	1201	1324	1312	1169	1335	1225	1711	1553	1646	1717	1558
0	482.2	454.4	437.3	476.5	447.6	582.4	612.1	518	405.6	455.3	467.2	521.6	370.5	462.2	437	525.6	504.6	568.1	514.7	644.8	583.3	526.7	541.9	572	527.7	560	546.6	545.8	524.9	630.8	543.1	606.4	504	448.7	537.6	565.4	534.1	490.4	640	571.1	587.1	612.9	513.4	457.1	529.1	534	530.2	611.2	399.8
546	204.7	268.2	209.2	208.5	216.3	205	242.7	199.4	181.3	193.9	751.3	951.5	851.4	944.1	959.9	1061	849.5	1046	1175	1323	1315	1542	1313	1630	1274	NaN	NaN	NaN	NaN	NaN	NaN	NaN	NaN	NaN	NaN	NaN	NaN	NaN	NaN	NaN	NaN	NaN	NaN	NaN	NaN	NaN	NaN	NaN	NaN
547	283.4	269	222.4	203	258.1	236.3	226.9	294.2	230.9	200.4	220.1	227.2	232.9	203.8	243.9	1203	1374	1459	1810	1324	1566	1657	1770	1609	1963	1947	2094	2438	2362	2446	2265	1944	1558	1551	1186	1359	1650	1161	1529	1326	1393	1329	1465	1379	1300	1251	1183	1396	1406
548	132	140.7	149.2	188.7	117.6	146.8	115	143.6	137.4	119.1	135.6	138.5	156.7	182.5	936.2	1002	975.4	1096	1211	1192	1150	1075	975.3	984.5	919	938.4	1162	1058	1244	1279	1195	1066	997.3	878	781.7	951.2	833.8	868.9	831.7	880.3	885.9	855.4	850.4	819.9	794.9	759	816.4	829.4	908.8
549	228.1	205.3	170	215	192.4	218.1	212.3	176.6	172.4	166	214	184	196	165.9	202	194.4	194.4	208.4	184.5	213.5	255	227	226.9	250.9	326.4	754	1177	1415	1428	1508	1674	1572	1559	1937	2098	2050	2218	2099	2191	1799	1597	1677	1761	1582	2076	1973	2199	2322	2693
550	166.8	163.6	165	203.5	220.1	258.8	168	189.5	243.7	177	162.9	234.5	1270	1283	1612	1291	1786	1450	1355	1187	1509	1719	1656	1687	1573	1810	1334	1193	1181	1159	1067	1204	1262	1046	882	940.4	725.4	749.9	961.3	1222	1070	971.9	1102	950	989.4	1157	1048	898.7	1178
0	153	113.2	159.5	148.3	195.7	126.2	177.9	186.9	166.5	172.2	161.6	NaN	NaN	NaN	NaN	NaN	NaN	NaN	NaN	NaN	NaN	NaN	NaN	NaN	NaN	NaN	NaN	NaN	NaN	NaN	NaN	NaN	NaN	NaN	NaN	NaN	NaN	NaN	NaN	NaN	NaN	NaN	NaN	NaN	NaN	NaN	NaN	NaN	NaN
0	179.2	145.9	191.3	207	168.2	160.3	191.8	117	134.7	135.7	124.8	112	128.4	126.3	122.9	149.9	90.28	926	960.6	835.2	NaN	NaN	NaN	NaN	NaN	NaN	NaN	NaN	NaN	NaN	NaN	NaN	NaN	NaN	NaN	NaN	NaN	NaN	NaN	NaN	NaN	NaN	NaN	NaN	NaN	NaN	NaN	NaN	NaN
551	172.4	143.7	133.7	139.3	158.8	165.6	145.7	156.6	129.8	108.2	181.3	138.2	217.4	172.9	172.9	165.1	361.4	892	977.3	1062	1136	1218	1157	1231	1066	1801	1165	1169	1200	1347	957.5	1410	971.5	1044	1150	1364	1408	1066	1142	1185	1331	1077	1138	1125	890.2	1050	961.6	974.6	1012
552	145	178	184	137.6	166.1	140.5	179.2	196.5	184.9	168.9	155.6	152.3	179.5	239.2	1061	1152	1238	1204	1162	1166	976.4	1078	1140	1139	1098	1081	995.8	1016	1047	822.3	946.3	940.5	855.1	878.2	928	783.9	885.9	864.1	964.5	746.5	718.5	670.5	659.6	714.8	604.5	679.8	613.1	674.2	610.7
553	220.9	188.9	160.6	206.3	180.8	170.2	174.1	191.8	160	151.6	205.9	193	190	196.7	862.5	1168	1012	1205	1211	1286	1313	1153	1270	1513	1342	1425	1524	1500	1566	1405	1512	1564	1843	2080	2085	1700	2241	2375	2193	2249	1841	1998	1975	2081	2340	2586	2223	2172	2050
0	NaN	NaN	NaN	NaN	NaN	NaN	NaN	NaN	NaN	NaN	NaN	NaN	NaN	NaN	NaN	NaN	NaN	NaN	NaN	NaN	NaN	NaN	NaN	NaN	NaN	NaN	NaN	NaN	NaN	NaN	NaN	NaN	NaN	NaN	NaN	NaN	NaN	NaN	NaN	NaN	NaN	NaN	NaN	NaN	NaN	NaN	NaN	NaN	NaN
554	165	192.4	150.7	173.1	199.1	165	130.8	163.6	179.9	175.9	152.3	170.2	172.5	123.6	131	171.7	780.7	962.8	1040	1063	918	1018	899.8	1107	1117	1157	1141	1314	1081	1152	1175	1369	1134	994.5	1167	1195	1259	1322	1313	1077	1350	1175	1368	1458	1440	1408	1495	1583	1415
555	133.8	148.8	141.8	125.4	155.3	129.2	139.8	154.8	133.1	129.3	179.8	552.7	1110	993.8	847.5	894.8	882	988.6	1127	902.7	1072	1192	1069	1283	1452	1788	1634	1588	1286	1463	1455	1250	1209	1051	1068	1063	1080	1097	997	1031	949	1039	939.9	932.8	959.5	942.4	978.5	844.3	892.7
0	151.6	132.3	164.9	126.3	113.1	129	133.9	117.6	122.7	150.3	124.5	112.3	105	103.4	119.2	82.8	112.9	116.4	118.3	116.4	98.23	120.7	104.4	85.9	106.4	110	99.5	210	925.9	1039	992.3	1189	1388	1220	1243	1407	1172	1151	1346	1258	1240	1128	1171	1048	1059	985.3	996.1	1054	985.9
556	153.6	196.5	138.1	159.5	131.9	145.8	218.2	144.8	183.2	135.2	136.8	153.4	155.6	187.9	122.9	122.9	143.3	140.7	112.8	168.5	182	809.6	815.3	1020	929.1	954.5	1140	975	1053	1070	1148	1131	1162	1188	1362	1238	1364	1154	1073	1109	981.5	1117	1085	887.5	949.5	845.5	1020	938.5	953.5
557	200.3	153.5	204.8	189.3	121.6	151.6	188.3	171	148.2	195.9	144.2	166.9	141.4	143.4	187.4	179.3	183.4	189.9	1094	1139	1113	1258	1007	1298	1122	1278	1277	1056	1126	1135	1210	1216	1231	1098	987.5	973	1001	1108	961.9	919.8	948.9	967.7	1015	933.7	946.6	1004	917.1	838.1	793.1
558	225.5	201	180	218.4	165.9	154	204.9	204.7	118.9	127.7	155.5	162.2	156.3	193.8	679.1	704	788.9	844.2	867.5	907.9	907.3	1009	1080	1095	1202	1103	1144	1449	1148	1250	1102	1123	1179	958.9	1212	1152	1059	1005	1427	1562	1554	1952	1943	1659	1677	1471	1648	1626	1624
559	146.5	162.1	189.2	162.2	147.9	161.2	169.2	168	176.3	179.2	147.4	154	156.6	173.5	141.7	131	147.8	179.3	508.9	1150	953.7	935.2	909.3	959.6	958.7	944	1042	1154	1140	1121	1008	945.5	1141	787.8	1076	942.2	847.6	969.1	866.1	990.4	933.6	947.9	872	778.5	852.6	729.6	908.8	725.4	720.8
560	156.4	183.5	158.5	133.7	197.4	150	171.5	160.8	195.9	186.5	159.1	161.8	183.4	214.5	156.3	176.5	155.3	190	194.4	195.6	228.9	291.6	769.2	897.6	889.5	928.7	1157	1124	1445	1819	1450	1246	1243	1181	1112	1025	1066	1317	1189	1326	1463	1482	1718	1695	1770	1570	1287	1258	1294
561	156.3	154	139.3	106	142.5	155.9	145.7	134.9	143.2	149.8	155	357.5	994.2	989.8	1027	963.6	949.7	1034	885.2	963.4	944.4	998.2	919.1	1091	1030	1070	1000	1114	1098	1095	1070	1136	1028	1119	1156	996.1	929.8	1053	989.6	1145	1124	976.3	960.1	850.3	801.6	889.1	689.3	1059	1061
562	226.3	266.8	189	217.2	235	190.3	202.4	198.1	168.1	179.2	177.2	186.5	148.4	177.9	170.2	856.7	890.1	1075	1005	955.2	858.6	996.4	1093	1073	1026	1096	1323	1011	1062	1065	1051	1388	1134	1099	1132	1192	1013	1122	989.2	1088	985.9	1113	1164	1050	1189	1140	1297	1321	1214
563	133.7	165.4	170.8	149	197.1	188.4	211.3	149.1	137.7	150	135.8	163.1	154.5	176.2	135.1	166.8	160.4	203.5	125.7	180	164	194.4	131.9	159.3	242.4	131	151.8	129	160.8	181.3	144.8	246.3	150.5	218.4	242	179.4	249.3	276.4	378	493.6	813.9	1081	1383	1169	1223	1019	929.1	828.4	922.4
564	208.8	198	128.1	157	170.2	174.4	158.6	128	127.3	124.5	108	128.3	159.8	143	177.6	168.2	85.68	106.2	137	205.5	218.1	236	350	573.3	937.7	1022	1179	1097	1120	1188	1114	1037	1260	994.6	1351	1223	1263	977	1077	1093	1157	1073	1274	963.7	938.8	843.8	922.3	1054	1070
565	224.7	201.5	258.2	248.6	293.5	253.8	210.8	261.7	225.8	231.2	232.6	230.5	208.5	207	211.4	261.9	215.2	271.4	1783	1665	1410	1817	2170	2560	2566	2642	2088	1891	1984	2125	1749	2101	1678	1739	1649	1535	1494	1608	1547	1450	1392	1424	1416	1592	1502	1810	1589	1691	1421
566	150.4	147.7	134.6	118	139.8	139.3	158.1	125.2	120.8	147.8	144.3	121.6	148.1	133.8	151.2	133.2	147.3	118.5	124.9	103.4	123.9	129.1	104.4	133.9	120.4	73.8	127.6	138	139.4	132.3	159.3	139.3	115	189.9	266.9	644.6	955.1	920	997.4	923.9	1174	1024	990.3	942.5	888.3	920.8	877.6	1090	886.2
567	205.8	177.9	175.3	205.2	193.5	245.7	228.4	170.5	179.8	191.1	189	201.4	176.7	206.4	196.5	208.4	217.3	171	154	174	209.4	205.5	175.5	212	162.5	311.5	428	704.4	1040	1374	2347	2449	2364	2129	2274	2616	1965	2354	2116	1885	1990	1776	1987	2222	2321	2149	1929	2158	1955
0	263.1	231.2	213.2	277.7	217.6	237.4	212.3	254	223.3	195.4	NaN	NaN	NaN	NaN	NaN	NaN	NaN	NaN	NaN	NaN	NaN	NaN	NaN	NaN	NaN	NaN	NaN	NaN	NaN	NaN	NaN	NaN	NaN	NaN	NaN	NaN	NaN	NaN	NaN	NaN	NaN	NaN	NaN	NaN	NaN	NaN	NaN	NaN	NaN
568	155.2	192.2	186.5	209.3	196.4	153.3	152.8	170.8	152.3	104	176.2	154.2	150.4	167	249.5	472.5	520.5	472.5	865.7	905.1	1241	1154	1032	1091	1125	1196	1132	826.4	1112	1062	1227	1214	1070	1210	1413	1317	1427	1494	1398	1383	1467	1159	1150	1077	1216	1291	1604	1313	1238
569	241.5	191.2	240	190	215	221.1	180	229.7	174.5	185.4	197.5	189.6	189.1	176.2	306.1	1115	1150	1214	1399	1338	1340	1128	1122	1432	1017	1214	1183	NaN	NaN	NaN	NaN	NaN	NaN	NaN	NaN	NaN	NaN	NaN	NaN	NaN	NaN	NaN	NaN	NaN	NaN	NaN	NaN	NaN	NaN
570	176.8	145	153	170.7	131.5	151.5	172.1	142.8	165.1	176.3	239	853.5	832.2	824.7	894.9	1139	1066	911.2	845.7	1030	979.8	877.6	930.6	920.4	795	880.6	850.9	998.6	940.3	975.6	740.6	992.1	714.4	856	847.6	817	839	888.5	820.3	881.6	891.9	784.6	800.5	661.5	889.5	707	846.5	786.3	654.2
571	209.8	205.6	183.2	171.9	189.2	205.1	225	223.2	185.3	161.7	172.1	202.2	143.1	185.1	161	166.7	172.9	191.2	155	173.6	249.9	260.5	345.6	335.4	505.8	704.4	1155	1334	1264	1103	1287	1241	1273	1176	1380	1543	1371	1352	1259	1185	1309	1064	1245	1258	1305	1170	970.6	1031	1082
572	211.4	165.6	184	152.5	201.7	177.2	174.2	175	179.2	145.6	128.3	187.7	239	1462	1567	1850	2009	2946	3433	2783	2596	3243	3213	3411	3169	2869	2750	2533	2206	2033	2999	2472	1857	1868	1883	1897	1846	1663	2242	2151	2199	2171	2414	2195	2516	2317	2062	1829	1815
573	172.1	144	196	119	175.6	125.2	168	178.2	155.7	150.1	132.2	152.3	188.9	141.7	199.3	310.1	847.6	732.1	689	846.2	875.3	859.1	966.1	993.8	1009	1252	1500	1388	1403	1493	1426	1431	1233	1488	1556	1445	1768	1946	1808	1969	1965	1979	1928	1954	1752	1754	1722	1690	1688
574	172.5	182.9	134.6	193.9	139.3	189.4	166.7	154.3	144.4	139.9	254.3	758.4	801.9	984.1	834.8	837.1	1065	954.4	1152	1397	908.5	1061	986.4	1088	1031	1032	1141	1001	1006	946.5	1117	1040	1075	879.4	1052	975.8	954.2	1092	1003	1024	940.2	890.8	949.1	869.5	901.1	848.5	817.3	754.4	841.7
575	185.2	183.3	163.4	165.6	159.2	180.4	141.8	165.6	168.6	151	182.5	165.8	166.5	163	170.1	189.4	179.5	152.9	136.2	128	182.5	147.7	147.3	130.1	183.3	1100	1136	1168	1248	1365	1502	1470	1445	1551	1558	1551	1465	1865	1460	1186	1463	1657	1723	1702	1708	1694	1803	1585	1526
576	163.2	210	168.4	186.5	183.2	196.5	141.6	238	180.5	172	1203	1240	1105	1325	1457	1462	1382	1282	1310	1389	1501	1357	1335	1521	1441	1393	1401	1561	1720	2050	1952	2149	2090	2013	2188	2035	2092	2165	2030	1884	2046	1920	2243	2070	1958	2097	2108	1495	1583
0	100.7	177.2	182.1	159.8	132.1	99.77	144.9	133.5	125.5	166.8	120	110.6	134.8	166.7	134.9	102.5	115.9	156.7	118	120.5	105.4	115.2	120.5	165.6	89.21	154.8	93.28	144.3	149.4	159	174.9	480.7	868.1	836.5	1001	1048	1064	1098	1009	1218	1124	1124	1167	1057	995.4	944	1032	974.6	890.1
577	186.1	178.2	200.3	217.7	215.7	233.5	185.9	196.6	197.4	218.1	182	199.9	413	1054	1183	1431	1253	1188	1443	1332	1373	1197	1204	1199	1170	970.3	1175	1207	1110	1019	1128	1144	1395	1230	1042	990.8	818.8	1047	1030	897	1034	1023	918.8	1026	908	931.8	1199	848	936
578	227.3	200.6	193.3	176.8	209.7	224.1	187.7	173.5	176.7	179.7	348.2	1224	1293	1371	1211	1334	1309	1513	1749	1521	1563	1897	2400	1833	1830	1378	1471	1550	1619	1819	1624	1741	1375	1406	1375	1833	1428	1496	1862	1445	1987	1823	1312	1479	1509	1522	1424	1325	1364
579	162.8	189.9	176.6	151.3	168.6	178.8	134	199.4	149.7	176.6	147	192.3	185.1	183	239.2	184.7	156.2	179.1	138.3	182.6	139.8	132.8	158.3	289.5	1631	1788	1885	2084	1949	2369	2262	2221	1838	1771	2194	1547	1718	1615	1794	1645	1454	1284	1089	1401	1653	1319	1396	1323	1845
580	183.7	160.3	143.7	185.1	200.4	155	166	206.2	170.8	187	181.9	210.4	1315	1241	1475	1431	1596	1400	1831	1795	2007	1854	1826	1499	1631	1773	1682	1762	1667	1752	1450	1544	1603	1533	1301	1602	1639	1421	1134	1177	1384	1082	1030	1264	1173	1176	1179	1210	1240
581	147.6	143.8	143	143.3	170.4	172	137.4	198.4	133.1	153.2	183	147.4	145.2	150.2	125.1	160.7	133.8	151.7	142.3	145.3	130	124.3	133.8	158	150.5	175.5	196.4	307.5	430.5	879.5	1203	1231	1234	1232	1261	1271	1429	1262	1463	1431	1266	1295	1152	1059	1170	1141	1081	1168	1013
0	115.1	130.8	122.6	145.6	115.2	183.2	121	121.3	117.5	149.5	151.5	147.9	156.6	137	143.1	103.9	112.5	152.5	1081	1180	1434	1238	1250	1335	1226	1177	1092	1189	1242	1234	1241	1286	1233	1131	1117	895.3	930.3	948.8	894.2	1109	976	930.8	1152	1009	923.3	1039	892	864.3	873.1
582	169.9	198	155	131.3	198.4	174.5	166.8	162.7	178.6	184.5	168.8	169.9	151	160.7	159.7	184.4	151.2	164.2	165.5	136.8	169.7	122	151.5	181.3	191	174.5	196.7	192.3	263.5	276.7	417.9	574.8	996.6	1003	1167	1443	1645	1876	1514	1523	1652	1453	1324	1035	980.9	914.1	1029	879.5	727.7
583	167.4	130.1	139.4	132.3	157.7	159	213.1	172.9	120.4	161.1	127.5	148.6	143.9	95.69	153.9	140.6	189.3	118.6	111	122.2	149.4	144	107.5	143.4	118.9	142.1	120.6	130.2	142.6	112.2	101.3	152.9	134.9	148.7	118	122.7	138.6	137.5	119.4	156.8	348.9	648.5	631.1	622.1	690.1	608.9	594.6	517.6	653.9
0	158.8	187.6	175.7	146	194.5	152.6	153.7	189.1	165.1	175.7	164.1	133.6	162.4	118.8	169.9	170.5	171.2	192.6	960.5	1077	1142	1612	1499	2064	2326	2240	2341	2270	2405	2417	2556	2111	2085	1870	2278	1980	1793	1595	1621	1533	1537	1575	1896	1863	1946	1565	1406	1375	1393
584	135.9	125.6	148.9	145.3	171.9	128.4	156.2	155.8	134.5	143.8	143.5	156	128.8	131.3	123.1	145.6	152.9	133.9	128.8	177.7	278.6	514.8	727.7	767.3	1606	1467	1392	1601	1425	1259	1195	1037	1083	1220	1210	1179	1244	1398	1532	1514	1110	1171	1030	955.7	1067	960.2	1092	1013	977.3
585	124.7	154.6	127	135.5	153.4	184.9	115.3	120.2	129.5	166.3	156	139.1	120.5	120	167.1	93.95	121	110.1	116	122.6	93.12	122	83.49	121.6	106.8	93.24	118.4	136.2	196	622.8	1068	1145	1094	1102	1176	1099	1079	1032	1162	1235	1182	1233	1401	1282	1300	1225	1271	1135	1240
0	166.5	153.4	148.5	124.2	142.7	140.6	128.7	114	136	137.1	130.3	116.1	116.2	125.2	132.6	143.8	101.3	107.6	121.5	149.4	110.5	132.8	265.3	446.5	877.4	1149	1035	1255	1041	1188	974.4	939.8	1014	1099	1094	1007	1078	1105	1178	1004	911.6	992.6	866.8	989.5	952	918.3	793.6	848.1	890.5
586	129.5	126.1	139.2	116.3	123.4	77	133.4	126.5	118.5	144.3	116.2	131	110.6	143.7	171.7	132.1	128.9	131.3	263.2	815.3	769	997.4	984.8	901.2	861.1	798.9	811.2	790	846.8	838.2	850.2	705.8	726.8	766.5	725	709.7	696.3	754.8	614.3	737.8	655.8	682.2	618.7	592.7	614	652.7	688.8	717.7	717.8
587	137.9	166.2	171.3	160.6	198.9	145.1	182.7	113.2	151	167.8	128.8	155.6	172.2	608.2	753.2	726.4	1024	949.2	1060	996.8	934	1068	1048	1151	1107	1240	627.2	530.2	564.2	628.5	666.5	637	651.5	613.6	616.9	505.8	572.9	551.1	539.1	590.4	572.9	572.6	513.5	543.3	515.5	553	507.2	519.5	507.6
588	147.7	143.1	136.4	154.9	156.3	162.1	114.5	168	116	178.5	123.1	173.6	129.1	119.6	117.2	152.8	138.8	137	159.6	147.2	119.6	172.2	198.9	200.2	282.6	326.9	740.2	1202	957.4	1154	1162	1334	1260	1048	935.1	1022	1300	895.6	798.2	886.1	802.1	898.8	1023	844.2	786.6	805.7	889.2	673.4	819.3
0	190.8	181.1	162.8	175.8	188.4	159.4	178	191.8	182.1	126.3	185.5	147.2	143.5	161.4	160.2	163.2	166.2	845.8	1010	946.3	940.5	1000	1228	1161	1254	1412	1307	1245	1066	1140	1025	1110	1184	1165	943.8	1247	1144	1263	1161	1287	1301	1168	1201	1154	1235	1158	1018	1059	1070
589	179.8	187.4	136.6	168.2	150	144.5	165.5	136.3	129.4	153.3	127.2	123.2	173.8	91.95	112.8	148.3	95.65	163.6	192.9	837	1255	1047	1241	1141	1099	1188	1344	1258	1433	1491	1885	2064	2018	2019	2106	2140	2406	2130	2173	2137	2464	2531	2359	2369	2399	2237	2325	2190	1859
590	196.9	114.4	146.3	191.5	142.4	130.7	160.8	127.6	121.7	185.3	128.7	120.1	119.5	144	112.2	142	124.7	89.03	131.3	155.2	99.16	98.1	108.8	113.8	114.6	105.3	227.3	1154	1567	1396	1480	1624	1704	1865	1828	1688	1789	1710	1701	1393	1368	1383	1291	1282	1367	1443	1437	1389	1725
591	211	236	217.4	222	203.8	206.5	222.5	163.1	206.6	193.9	626.6	1150	1354	1337	1638	1448	1906	1236	1442	1404	1431	1438	1440	1627	1583	1652	1835	1969	1783	2060	1699	1933	1575	1377	1569	1486	1753	1359	1394	1288	1450	1258	1329	1494	1440	1506	1564	1462	1225
0	320	307.5	331.6	286.7	308.7	300.3	277.1	250.5	228.6	228.3	266.7	1274	1239	1781	1646	1639	1789	1632	1611	1366	1279	1375	1209	1414	1495	1483	1382	1529	1499	1609	1698	1764	1524	1518	1721	1332	1394	1523	1542	1672	1755	1434	1522	1441	1487	1784	1674	1657	1497
592	248	219.6	195	225.1	197.4	153.8	181.5	187.9	188.3	180.5	180.4	221.9	201	173	182.4	188.8	179.5	145.1	644.9	844	929.9	731.4	1052	951.1	751.9	1020	816.8	1072	1026	1046	941.7	1143	906.3	908.5	1056	1156	903	981.1	1072	1074	1277	1152	1049	1121	963.1	1079	1122	1365	1472
593	181	161	210.9	174.6	211.4	179.3	204.4	173.5	232	195	201.5	174.5	193	170.8	159	164.8	189.9	998.8	990.7	1034	924.9	1108	1069	1374	1191	1135	1063	1131	1152	1113	1221	1110	875.8	1051	1012	1149	1197	1040	1096	1052	1183	1061	993.9	1147	1109	1008	993	938	1126
0	154	121.9	154.1	153.4	192.6	102.9	169.8	179.3	180.1	164.1	145.7	133.3	132	134.2	131.5	183	NaN	NaN	NaN	NaN	NaN	NaN	NaN	NaN	NaN	NaN	NaN	NaN	NaN	NaN	NaN	NaN	NaN	NaN	NaN	NaN	NaN	NaN	NaN	NaN	NaN	NaN	NaN	NaN	NaN	NaN	NaN	NaN	NaN
594	255	182.2	229	165.2	214.5	191.6	206	203	156.9	167.5	176.5	204	179	159.6	148.5	154.5	181.4	198.1	198	147	199.5	253.5	312	462.9	528.9	472.7	485.7	402	805.8	976.2	826.3	842.5	908.2	1050	1013	1090	1207	1246	1170	1243	1170	1208	1342	1266	1295	1107	1057	1415	1134
595	134.4	147.2	112.1	157.8	117.8	133.7	176.4	115	132.8	123.8	114	131	117.4	350.5	363.4	368.2	405.4	358.7	374	387	433.5	415.8	462	515.5	506.8	553.8	597.2	583.6	581.9	500.6	528.9	550.5	608.3	537.2	579.8	435.5	641.6	527.8	701.4	692	634.7	913	625.8	702.6	561.1	587.6	544.5	642.8	573.9
596	122.9	147.2	128.6	117.7	111.4	122.1	131.2	118	134.5	129	117.6	144.5	374.4	518.4	463.6	465.4	551.9	490.5	547.4	549.2	581.8	519.3	565.7	706.9	683.7	685	763.1	685.7	722.8	793.7	705.2	700.6	680.8	839.6	837	772.5	827.8	796.8	762	767.5	694.1	680.1	606.7	714.3	584.2	708.3	617.4	792.9	684.7
597	140.2	142.5	158.6	174.3	142.6	168.1	148.8	122.8	161.8	160.7	107.1	151	122.4	107.5	157.3	334.5	429.6	426.3	315.5	472.5	445.8	504.8	523.3	535.1	519.6	531.5	465.9	402.5	497.2	770.1	851.2	995.2	1029	964	1018	870	995.7	903	1110	1139	1189	1157	1042	1031	984.3	1038	866.8	903	910.3
0	NaN	NaN	NaN	NaN	NaN	NaN	NaN	NaN	NaN	NaN	NaN	NaN	NaN	NaN	NaN	NaN	NaN	NaN	NaN	NaN	NaN	NaN	NaN	NaN	NaN	NaN	NaN	NaN	NaN	NaN	NaN	NaN	NaN	NaN	NaN	NaN	NaN	NaN	NaN	NaN	NaN	NaN	NaN	NaN	NaN	NaN	NaN	NaN	NaN
598	200.1	172.7	221.6	228.6	220	185.6	191.1	163.1	183.6	171.9	184	196	187.8	156.4	135.9	173.9	205.5	198	215.9	198.6	225.9	177.9	198.9	167.6	497.8	1182	1080	1351	1339	1318	1154	1149	1190	1158	1119	1169	1211	1343	1202	1231	1371	1797	1579	1806	1785	1899	1843	2141	2018
599	138.1	152.6	136.5	117.5	91.46	125.9	124.6	143.3	126.5	132.6	112	137.5	167.5	432.6	373.9	468.4	411.8	390.1	507.9	454.3	531.3	546.2	604	671.3	750	857.7	908	820.1	739.4	716.5	662.3	738.5	785.5	769	771.3	735.5	693.1	720.8	833.5	755.5	699.5	857.6	782.3	835.7	737.8	759.5	707.2	727.1	748.2
0	162.4	149.6	125	152.3	148.5	150.5	142.5	116.8	131	110.3	162.4	131.2	114.4	132.7	NaN	NaN	NaN	NaN	NaN	NaN	NaN	NaN	NaN	NaN	NaN	NaN	NaN	NaN	NaN	NaN	NaN	NaN	NaN	NaN	NaN	NaN	NaN	NaN	NaN	NaN	NaN	NaN	NaN	NaN	NaN	NaN	NaN	NaN	NaN
600	141.5	126.2	139.9	102.5	133.6	147.6	131.4	139.9	123.4	129.5	157.3	138.8	148.1	146.9	487.1	615.6	505.4	558.7	698.6	700.2	700	743.3	831.9	770.2	714.3	707.2	749.3	874.4	698.6	861.6	776.7	727.8	751.4	664	834.3	839.3	820.1	717.6	871.1	720.4	750.2	785.9	803.4	803.3	776.3	808	768.7	792	807.1
601	149.7	167.8	156.6	154.5	150.8	134.6	151.5	141.5	127.8	141.6	139.1	128.7	132.8	127.9	178.7	220.1	241.5	489.3	479.3	535.7	537.6	634.3	645.1	604.2	647.7	753.3	588	710.8	843	897.9	708.1	996	1156	841.2	737.8	586.3	588.8	694	620.3	561.2	619.5	588.7	654.5	737.8	577.3	592.2	600.4	628.3	590.5
602	130.7	133.1	146.4	155.5	154.8	135.7	174.1	126.6	156.1	160.5	140.2	163.4	424.7	347.1	516.2	416.9	527.9	581.4	548	597.9	712	571.1	633	735.9	696.5	644.6	761.6	839	814.4	799.7	844	738.7	841.4	747.8	783.4	813.7	817.8	841.6	820.8	660.7	845.3	727.3	750.8	719.2	793.5	676	686.5	824.7	716.5
603	176.7	198.8	192.1	148.3	151.2	196.3	204.1	170.5	151.9	162	187.8	135.6	135	157.1	152.5	169	131.4	165.5	149.7	227.7	978.7	1115	1315	1279	1241	1293	1276	1270	1315	1356	1278	1270	1456	1628	1348	1483	1549	1223	1200	1179	1422	1259	1110	1404	1349	1168	1025	1285	1458
604	142.6	185.7	171.2	144.6	157.6	200	180.3	190	150	160.5	120.3	121.3	167.5	143.3	163.7	114.7	156.6	117.6	173.2	98.03	123.1	1146	1241	1424	1361	1954	1729	2245	1800	2036	1570	1804	1543	1695	1618	1725	1623	1729	1673	1767	1855	1870	2004	1854	2033	1634	1579	1587	1984
605	181.7	162.1	180.5	215	203	218.9	170	130.4	216	219.4	138.5	160.4	159.9	158.4	183.9	180.4	183.6	151.4	202.7	206.6	179.7	181	169.7	392.2	1143	1629	1560	1279	1292	1339	1659	1624	1459	1462	1570	1379	1344	1217	1135	1318	1533	1460	1417	1486	1649	1626	1538	1200	1749
606	149.4	152.8	131.4	175.8	176.5	131.7	163.4	125.3	150	165	167.4	137.4	164.4	161.5	124	121.2	139.2	121.6	160.8	128.5	954	1124	1064	1467	1198	1007	1298	1470	1465	1454	1273	1644	1989	1530	1760	1396	1422	1535	1109	1383	1581	1294	1240	1019	955.5	759.7	994.5	1003	1026
0	NaN	NaN	NaN	NaN	NaN	NaN	NaN	NaN	NaN	NaN	NaN	NaN	NaN	NaN	NaN	NaN	NaN	NaN	NaN	NaN	NaN	NaN	NaN	NaN	NaN	NaN	NaN	NaN	NaN	NaN	NaN	NaN	NaN	NaN	NaN	NaN	NaN	NaN	NaN	NaN	NaN	NaN	NaN	NaN	NaN	NaN	NaN	NaN	NaN
0	249.4	246.9	214.3	290	273.8	300.1	205.4	262.8	218.6	222.3	213.2	265.3	1249	1301	1226	1102	958.2	837.2	820.1	NaN	NaN	NaN	NaN	NaN	NaN	NaN	NaN	NaN	NaN	NaN	NaN	NaN	NaN	NaN	NaN	NaN	NaN	NaN	NaN	NaN	NaN	NaN	NaN	NaN	NaN	NaN	NaN	NaN	NaN
607	150.2	118.6	112.1	162	138.2	77.72	116.2	145.6	98.45	131.2	128.2	159.5	154.2	108.8	122	304.8	1184	1262	1661	1739	1657	1529	1372	1445	1270	1487	1126	1077	1108	1004	903.8	1004	1096	945.8	1072	815.3	804.9	820.3	813.1	717	779.5	844.5	902	919.5	800	740	953.2	907.3	826.3
608	116.5	169.6	152.5	162.5	130.9	113.1	160	139.8	140	155.6	161	160.4	144.9	149.8	158.9	190	169.6	152.5	200.5	140.4	130.9	172	165.9	164.8	455.4	1369	1643	1117	1033	1649	1665	1209	1394	1369	1489	1634	1631	1044	1269	1458	1362	1316	1384	1281	1244	1227	1244	1193	1081
[truncated: 215 more columns]
