# Supplementary material for: Fractional killing arises from cell-to-cell variability in overcoming a caspase activity threshold
Source: Mol Syst Biol. 2015 May 7;11(5):803. doi: 10.15252/msb.20145584 (PMC4461398; doi:10.15252/msb.20145584)
Supplement: Supplementary file 3 [file msb0011-0803-sd3.zip › All_data/051_TRAIL (500 ngml) + ABT-263 (10 uM)_2/raw_fret.tsv]

Cell # (0 for discarded)	T=5min	T=10min	T=15min	T=20min	T=25min	T=30min	T=35min	T=40min	T=45min	T=50min	T=55min	T=60min	T=65min	T=70min	T=75min	T=80min	T=85min	T=90min	T=95min	T=100min	T=105min	T=110min	T=115min	T=120min	T=125min	T=130min	T=135min	T=140min	T=145min	T=150min	T=155min	T=160min	T=165min	T=170min	T=175min	T=180min	T=185min	T=190min	T=195min	T=200min	T=205min	T=210min	T=215min	T=220min	T=225min	T=230min	T=235min	T=240min	T=245min
1	1.369	1.376	1.369	1.422	1.375	1.375	1.404	1.45	1.454	1.491	1.52	1.556	1.568	1.619	1.662	1.643	1.732	1.758	1.803	1.877	1.904	1.944	1.978	2.012	2.017	2.085	2.105	2.166	2.161	2.218	2.238	2.172	2.228	2.198	2.257	2.254	2.222	2.211	2.287	2.259	2.255	2.269	2.247	2.264	2.249	2.264	2.239	2.277	2.296
0	NaN	NaN	NaN	NaN	NaN	NaN	NaN	NaN	NaN	NaN	NaN	NaN	NaN	NaN	NaN	NaN	NaN	NaN	NaN	NaN	NaN	NaN	NaN	NaN	NaN	NaN	NaN	NaN	NaN	NaN	NaN	NaN	NaN	NaN	NaN	NaN	NaN	NaN	NaN	NaN	NaN	NaN	NaN	NaN	NaN	NaN	NaN	NaN	NaN
0	1.526	1.462	1.509	1.474	1.565	1.576	1.608	1.708	1.74	1.848	1.85	2.013	2.004	2.107	NaN	NaN	NaN	NaN	NaN	NaN	NaN	NaN	NaN	NaN	NaN	NaN	NaN	NaN	NaN	NaN	NaN	NaN	NaN	NaN	NaN	NaN	NaN	NaN	NaN	NaN	NaN	NaN	NaN	NaN	NaN	NaN	NaN	NaN	NaN
0	1.546	1.505	1.593	1.579	1.418	1.662	1.743	1.641	1.668	1.701	2.065	2.054	1.906	2.088	NaN	NaN	NaN	NaN	NaN	NaN	NaN	NaN	NaN	NaN	NaN	NaN	NaN	NaN	NaN	NaN	NaN	NaN	NaN	NaN	NaN	NaN	NaN	NaN	NaN	NaN	NaN	NaN	NaN	NaN	NaN	NaN	NaN	NaN	NaN
2	1.374	1.395	1.403	1.404	1.404	1.444	1.469	1.496	1.515	1.55	1.618	1.671	1.73	1.794	1.858	1.94	2.082	2.113	2.181	2.312	2.236	2.285	2.253	2.276	2.191	2.203	2.15	2.183	2.143	2.166	2.17	2.123	2.128	2.11	2.159	2.17	2.13	2.121	2.149	2.162	2.152	2.148	2.137	2.177	2.175	2.165	2.121	2.185	2.295
3	1.367	1.362	1.383	1.383	1.371	1.437	1.453	1.489	1.512	1.51	1.56	1.603	1.653	1.705	1.751	1.782	1.827	1.912	1.949	2.031	2.068	2.101	2.14	2.171	2.159	2.189	2.169	2.158	2.155	2.192	2.181	2.162	2.173	2.167	2.188	2.205	2.169	2.163	2.18	2.164	2.196	2.191	2.168	2.193	2.206	2.194	2.185	2.208	2.207
0	1.344	1.433	1.387	1.383	1.331	1.453	1.397	1.469	1.546	1.35	1.47	1.504	1.219	1.597	1.615	1.625	1.637	NaN	NaN	NaN	NaN	NaN	NaN	NaN	NaN	NaN	NaN	NaN	NaN	NaN	NaN	NaN	NaN	NaN	NaN	NaN	NaN	NaN	NaN	NaN	NaN	NaN	NaN	NaN	NaN	NaN	NaN	NaN	NaN
4	1.523	1.7	1.361	1.538	1.538	1.439	1.695	1.63	1.577	1.63	1.652	1.88	1.784	2.111	1.913	1.999	2.064	2.145	2.2	2.26	2.294	2.335	2.328	2.326	2.409	2.358	2.303	2.33	2.336	2.343	2.373	2.411	2.431	2.387	2.394	2.4	2.367	2.391	2.353	2.349	2.376	2.392	2.415	2.353	2.351	2.375	2.351	2.414	2.404
0	1.456	1.446	1.472	1.484	1.489	1.513	1.522	1.56	1.549	1.602	1.617	1.711	1.757	1.898	NaN	NaN	NaN	NaN	NaN	NaN	NaN	NaN	NaN	NaN	NaN	NaN	NaN	NaN	NaN	NaN	NaN	NaN	NaN	NaN	NaN	NaN	NaN	NaN	NaN	NaN	NaN	NaN	NaN	NaN	NaN	NaN	NaN	NaN	NaN
0	2.245	1.619	1.443	1.738	1.57	1.768	1.888	NaN	NaN	NaN	NaN	NaN	NaN	NaN	NaN	NaN	NaN	NaN	NaN	NaN	NaN	NaN	NaN	NaN	NaN	NaN	NaN	NaN	NaN	NaN	NaN	NaN	NaN	NaN	NaN	NaN	NaN	NaN	NaN	NaN	NaN	NaN	NaN	NaN	NaN	NaN	NaN	NaN	NaN
5	1.385	1.396	1.387	1.444	1.428	1.437	1.49	1.503	1.498	1.558	1.59	1.658	1.67	1.755	1.774	1.821	1.865	1.932	1.98	2.024	2.076	2.096	2.119	2.167	2.155	2.195	2.18	2.165	2.144	2.177	2.18	2.147	2.167	2.159	2.189	2.19	2.158	2.179	2.189	2.164	2.202	2.195	2.163	2.15	2.188	2.188	2.19	2.198	2.223
0	NaN	NaN	NaN	NaN	NaN	NaN	NaN	NaN	NaN	NaN	NaN	NaN	NaN	NaN	NaN	NaN	NaN	NaN	NaN	NaN	NaN	NaN	NaN	NaN	NaN	NaN	NaN	NaN	NaN	NaN	NaN	NaN	NaN	NaN	NaN	NaN	NaN	NaN	NaN	NaN	NaN	NaN	NaN	NaN	NaN	NaN	NaN	NaN	NaN
0	1.443	1.466	1.493	1.463	1.468	1.541	1.545	1.563	1.583	1.659	1.634	NaN	NaN	NaN	NaN	NaN	NaN	NaN	NaN	NaN	NaN	NaN	NaN	NaN	NaN	NaN	NaN	NaN	NaN	NaN	NaN	NaN	NaN	NaN	NaN	NaN	NaN	NaN	NaN	NaN	NaN	NaN	NaN	NaN	NaN	NaN	NaN	NaN	NaN
6	1.431	1.483	1.425	1.5	1.491	1.461	1.527	1.593	1.645	1.617	1.666	1.788	1.802	1.888	1.93	1.986	1.995	2.056	2.125	2.134	2.138	2.203	2.246	2.268	2.279	2.276	2.279	2.265	2.231	2.243	2.265	2.235	2.237	2.268	2.25	2.273	2.231	2.364	2.254	2.233	2.264	2.265	2.265	2.252	2.25	2.266	2.228	2.294	2.288
0	NaN	NaN	NaN	NaN	NaN	NaN	NaN	NaN	NaN	NaN	NaN	NaN	NaN	NaN	NaN	NaN	NaN	NaN	NaN	NaN	NaN	NaN	NaN	NaN	NaN	NaN	NaN	NaN	NaN	NaN	NaN	NaN	NaN	NaN	NaN	NaN	NaN	NaN	NaN	NaN	NaN	NaN	NaN	NaN	NaN	NaN	NaN	NaN	NaN
0	1.391	1.388	NaN	NaN	NaN	NaN	NaN	NaN	NaN	NaN	NaN	NaN	NaN	NaN	NaN	NaN	NaN	NaN	NaN	NaN	NaN	NaN	NaN	NaN	NaN	NaN	NaN	NaN	NaN	NaN	NaN	NaN	NaN	NaN	NaN	NaN	NaN	NaN	NaN	NaN	NaN	NaN	NaN	NaN	NaN	NaN	NaN	NaN	NaN
0	1.368	1.423	1.406	1.45	1.45	1.447	1.48	1.481	1.505	1.583	1.573	1.64	1.734	1.856	1.967	2.035	2.141	2.202	2.231	2.235	2.223	2.246	2.258	2.282	2.239	2.282	2.282	2.257	2.25	2.257	2.307	2.267	2.299	2.235	2.34	2.314	2.308	2.289	2.283	2.238	2.31	2.322	2.28	2.272	2.259	2.316	2.302	2.241	2.354
7	1.381	1.388	1.385	1.401	1.398	1.414	1.454	1.467	1.48	1.493	1.533	1.573	1.611	1.681	1.702	1.746	1.789	1.824	1.91	1.96	2.028	2.075	2.131	2.169	2.181	2.209	2.189	2.202	2.193	2.215	2.22	2.194	2.21	2.214	2.23	2.235	2.204	2.229	2.23	2.245	2.258	2.232	2.232	2.236	2.245	2.234	2.222	2.235	2.253
8	1.364	1.399	1.377	1.404	1.399	1.386	1.444	1.429	1.443	1.479	1.495	1.52	1.524	1.564	1.611	1.641	1.698	1.747	1.766	1.815	1.84	1.893	1.983	2.07	2.082	2.162	2.165	2.167	2.187	2.235	2.231	2.219	2.271	2.208	2.236	2.252	2.215	2.198	2.244	2.24	2.252	2.28	2.279	2.281	2.3	2.289	2.27	2.317	2.349
9	1.406	1.428	1.401	1.474	1.426	1.444	1.496	1.515	1.543	1.625	1.62	1.696	1.711	1.744	1.82	1.877	1.941	2.023	2.096	2.119	2.184	2.226	2.221	2.267	2.246	2.308	2.299	2.27	2.23	2.293	2.273	2.227	2.241	2.236	2.271	2.268	2.183	2.283	NaN	NaN	NaN	NaN	NaN	NaN	NaN	NaN	NaN	NaN	NaN
0	1.36	1.376	1.366	1.381	1.353	1.373	1.396	1.406	1.399	1.434	1.433	NaN	NaN	NaN	NaN	NaN	NaN	NaN	NaN	NaN	NaN	NaN	NaN	NaN	NaN	NaN	NaN	NaN	NaN	NaN	NaN	NaN	NaN	NaN	NaN	NaN	NaN	NaN	NaN	NaN	NaN	NaN	NaN	NaN	NaN	NaN	NaN	NaN	NaN
10	1.363	1.393	1.42	1.425	1.44	1.467	1.449	1.467	1.503	1.5	1.525	1.588	1.572	1.632	1.734	1.747	1.756	1.832	1.89	1.94	2.023	2.067	2.105	2.179	2.165	2.214	2.219	2.205	2.208	2.24	2.231	2.223	2.205	2.236	2.249	2.244	2.222	2.233	2.239	2.241	2.243	2.255	2.223	2.239	2.225	2.251	2.237	2.225	2.263
11	1.387	1.358	1.384	1.379	1.353	1.408	1.431	1.427	1.433	1.419	1.446	1.466	1.467	1.512	1.49	1.53	1.542	1.577	1.607	1.632	1.644	1.679	1.768	1.834	1.861	1.995	2.057	2.1	2.161	2.203	2.2	2.224	2.241	2.236	2.268	2.262	2.234	2.22	2.248	2.262	2.278	2.255	2.243	2.251	2.256	2.248	2.238	2.297	2.287
12	1.521	1.696	1.333	1.495	1.519	1.425	1.607	1.645	1.53	1.63	1.652	1.795	1.737	1.908	1.927	1.743	1.918	1.937	2.047	2.095	2.168	2.173	2.202	2.236	2.239	2.271	2.224	2.196	2.295	2.212	2.251	2.184	2.262	2.225	2.352	2.292	2.254	2.275	2.237	2.294	2.325	2.287	2.257	2.202	2.264	2.253	2.268	2.258	2.264
13	1.378	1.358	1.377	1.371	1.352	1.379	1.404	1.402	1.384	1.416	1.428	1.447	1.463	1.464	1.488	1.501	1.541	1.581	1.636	1.694	1.779	1.864	1.961	2.105	2.102	2.19	2.175	2.189	2.185	2.211	2.241	2.19	2.234	2.244	2.255	2.285	2.269	2.244	2.279	2.27	2.284	2.272	2.273	2.275	2.293	2.278	2.283	2.275	2.296
14	1.393	1.402	1.407	1.444	1.428	1.45	1.506	1.531	1.535	1.605	1.655	1.739	1.782	1.864	1.881	1.943	1.972	2.033	2.097	2.106	2.144	2.161	2.177	2.214	2.187	2.218	2.186	2.19	2.172	2.204	2.212	2.185	2.214	2.201	2.221	2.207	2.194	2.203	2.211	2.208	2.229	2.225	2.198	2.209	2.214	2.229	2.222	2.227	2.264
15	1.454	1.474	1.405	1.492	1.432	1.413	1.47	1.445	1.428	1.461	1.473	1.532	1.51	1.504	1.571	1.573	1.589	1.631	1.696	1.755	1.832	1.905	1.949	2.039	2.077	2.134	2.155	2.106	2.188	2.193	2.278	2.181	2.174	2.203	2.257	2.272	2.234	2.216	2.232	2.251	2.249	2.19	2.204	2.271	2.217	2.222	2.217	2.253	2.253
16	1.389	1.381	1.408	1.405	1.407	1.412	1.465	1.493	1.478	1.466	1.506	1.523	1.554	1.602	1.609	1.726	1.814	1.909	1.981	2.044	2.1	2.173	2.198	2.243	2.229	2.294	2.259	2.231	2.223	2.258	2.24	2.228	2.223	2.227	2.219	2.269	2.233	2.272	2.233	2.251	2.259	2.235	2.246	2.264	2.247	2.256	2.247	2.241	2.296
17	1.38	1.408	1.374	1.424	1.422	1.416	1.476	1.46	1.482	1.515	1.525	1.609	1.593	1.619	1.657	1.745	1.796	1.914	1.994	2.098	2.156	2.222	2.254	2.284	2.226	2.284	2.25	2.255	2.253	2.262	2.294	2.253	2.27	2.271	2.274	2.294	2.253	2.239	2.283	2.275	2.283	2.255	2.281	2.31	2.307	2.285	2.269	2.278	2.301
18	1.399	1.385	1.398	1.405	1.418	1.42	1.437	1.435	1.424	1.466	1.479	1.511	1.516	1.526	1.521	1.538	1.548	1.588	1.575	1.604	1.677	1.749	1.814	1.913	1.949	2.036	2.107	2.138	2.167	2.194	2.214	2.192	2.204	2.209	2.219	2.204	2.196	2.244	2.276	2.254	2.273	2.281	2.262	2.304	2.263	2.308	2.251	2.256	2.267
19	1.399	1.395	1.383	1.418	1.408	1.438	1.421	1.443	1.446	1.423	1.47	1.466	1.497	1.533	1.514	1.578	1.573	1.62	1.604	1.624	1.672	1.691	1.758	1.805	1.821	1.887	1.901	1.962	1.96	2.031	2.051	2.098	2.122	2.118	2.186	2.212	2.153	2.193	2.187	2.188	2.23	2.236	2.241	2.203	2.212	2.191	2.212	2.23	2.248
20	1.358	1.373	1.38	1.385	1.371	1.399	1.398	1.42	1.421	1.449	1.453	1.463	1.485	1.499	1.519	1.542	1.584	1.654	1.742	1.835	1.944	2.057	2.111	2.208	2.157	2.207	2.197	2.169	2.154	2.192	2.193	2.173	2.211	2.235	2.217	2.254	2.221	2.223	2.255	2.249	2.256	2.243	2.246	2.249	2.252	2.256	2.26	2.274	2.274
21	1.434	1.438	1.423	1.477	1.479	1.386	1.457	1.466	1.474	1.495	1.488	1.535	1.569	1.467	1.521	1.591	1.537	1.598	1.61	1.619	1.613	1.621	1.655	1.712	1.685	1.782	1.779	1.847	1.894	1.958	1.976	1.994	2.065	2.137	2.203	2.24	2.193	2.222	2.233	2.221	2.235	2.255	2.238	2.222	2.291	2.259	2.246	2.262	2.303
0	1.392	NaN	NaN	NaN	NaN	NaN	NaN	NaN	NaN	NaN	NaN	NaN	NaN	NaN	NaN	NaN	NaN	NaN	NaN	NaN	NaN	NaN	NaN	NaN	NaN	NaN	NaN	NaN	NaN	NaN	NaN	NaN	NaN	NaN	NaN	NaN	NaN	NaN	NaN	NaN	NaN	NaN	NaN	NaN	NaN	NaN	NaN	NaN	NaN
22	1.396	1.47	1.4	1.5	1.487	1.516	1.474	1.48	1.528	1.529	1.572	1.604	1.642	1.682	1.783	1.823	1.891	1.979	2.055	2.088	2.049	2.128	2.226	2.224	2.189	2.306	2.302	2.228	2.246	2.281	2.318	2.239	2.25	2.255	2.286	2.234	2.226	2.223	2.245	2.294	2.259	2.336	2.192	2.324	2.302	2.243	2.327	2.226	2.244
23	1.361	1.408	1.354	1.384	1.388	1.379	1.409	1.411	1.419	1.424	1.474	1.48	1.516	1.505	1.543	1.57	1.576	1.615	1.648	1.705	1.765	1.808	1.919	2.038	2.081	2.184	2.212	2.194	2.197	2.255	2.259	2.222	2.247	2.245	2.277	2.278	2.253	2.251	2.276	2.264	2.291	2.288	2.298	2.298	2.271	2.285	2.269	2.326	2.318
24	1.401	1.432	1.39	1.429	1.429	1.435	1.474	1.478	1.481	1.506	1.531	1.56	1.569	1.594	1.623	1.663	1.679	1.722	1.741	1.762	1.792	1.826	1.868	1.922	1.932	2.007	2.027	2.053	2.078	2.133	2.143	2.146	2.188	2.177	2.221	2.212	2.189	2.183	2.216	2.211	2.203	2.205	2.21	2.198	2.208	2.197	2.175	2.189	2.217
25	1.381	1.397	1.387	1.429	1.428	1.472	1.5	1.546	1.573	1.634	1.697	1.806	1.858	1.918	1.937	2.025	2.05	2.101	2.121	2.137	2.174	2.169	2.185	2.207	2.183	2.202	2.174	2.173	2.171	2.198	2.18	2.155	2.183	2.178	2.185	2.185	2.163	2.184	2.18	2.189	2.202	2.22	2.204	2.199	2.22	2.206	2.2	2.205	2.219
26	1.42	1.495	1.379	1.465	1.495	1.441	1.512	1.493	1.483	1.519	1.562	1.607	1.581	1.629	1.606	1.678	1.698	1.757	1.87	1.883	1.959	2.001	2.09	2.134	2.18	2.233	2.205	2.19	2.248	2.238	2.257	2.231	2.21	2.211	2.257	2.257	2.211	2.218	2.245	2.25	2.362	2.254	2.26	2.216	2.151	2.236	2.223	2.276	2.234
27	1.431	1.417	1.384	1.4	1.394	1.404	1.456	1.458	1.454	1.456	1.496	1.522	1.567	1.569	1.62	1.705	1.74	1.841	1.888	1.997	2.052	2.129	2.181	2.261	2.213	2.279	2.277	2.259	2.249	2.29	2.3	2.234	2.283	2.294	2.281	2.324	2.259	2.279	2.274	2.289	2.314	2.292	2.284	2.269	2.292	2.266	2.264	2.255	2.279
0	1.364	1.405	1.37	1.371	1.397	1.371	1.406	1.42	1.414	1.45	1.476	1.516	1.527	1.509	1.551	1.585	1.574	1.675	1.674	NaN	NaN	NaN	NaN	NaN	NaN	NaN	NaN	NaN	NaN	NaN	NaN	NaN	NaN	NaN	NaN	NaN	NaN	NaN	NaN	NaN	NaN	NaN	NaN	NaN	NaN	NaN	NaN	NaN	NaN
28	1.369	1.398	1.349	1.406	1.389	1.379	1.418	1.417	1.424	1.44	1.447	1.472	1.473	1.491	1.504	1.545	1.542	1.607	1.619	1.678	1.757	1.849	1.954	2.068	2.096	2.18	2.186	2.176	2.16	2.231	2.217	2.21	2.235	2.233	2.27	2.255	2.21	2.213	2.248	2.266	2.296	2.266	2.277	2.282	2.258	2.308	2.264	2.309	2.297
29	1.388	1.396	1.341	1.41	1.413	1.402	1.441	1.453	1.474	1.506	1.555	1.644	1.653	1.675	1.732	1.828	1.853	1.925	1.976	2.01	2.047	2.077	2.142	2.18	2.145	2.197	2.183	2.18	2.172	2.207	2.232	2.178	2.204	2.211	2.24	2.23	2.218	2.222	2.232	2.244	2.258	2.241	2.244	2.254	2.252	2.236	2.22	2.233	2.284
30	1.407	1.426	1.383	1.383	1.409	1.392	1.454	1.413	1.449	1.454	1.463	1.479	1.498	1.487	1.516	1.568	1.579	1.651	1.699	1.708	1.785	1.879	1.932	2.075	2.098	2.196	2.181	2.209	2.198	2.26	2.288	2.272	2.244	2.28	2.314	2.306	2.271	2.245	2.315	2.303	2.279	2.263	2.269	2.247	2.29	2.303	2.283	2.289	2.32
31	1.361	1.403	1.335	1.39	1.377	1.343	1.391	1.414	1.391	1.412	1.427	1.448	1.471	1.475	1.505	1.531	1.52	1.595	1.608	1.624	1.658	1.681	1.766	1.896	1.968	2.1	2.147	2.182	2.174	2.268	2.227	2.206	2.219	2.211	2.241	2.242	2.214	2.211	2.273	2.243	2.265	2.27	2.257	2.28	2.278	2.301	2.299	2.275	2.289
32	1.388	1.417	1.409	1.423	1.44	1.45	1.488	1.521	1.553	1.627	1.663	1.746	1.787	1.928	2.011	2.1	2.153	2.194	2.182	2.173	2.189	2.196	2.2	2.254	2.197	2.234	2.212	2.228	2.202	2.229	2.242	2.218	2.219	2.226	2.246	2.247	2.221	2.24	2.216	2.235	2.26	2.246	2.27	2.26	2.28	2.249	2.235	2.255	2.276
33	1.421	1.421	1.387	1.401	1.432	1.442	1.474	1.51	1.537	1.567	1.606	1.721	1.76	1.86	1.886	1.987	2.065	2.12	2.155	2.171	2.169	2.187	2.191	2.216	2.184	2.208	2.177	2.16	2.18	2.202	2.179	2.156	2.202	2.204	2.22	2.237	2.208	2.188	2.208	2.218	2.255	2.207	2.194	2.219	2.256	2.24	2.213	2.246	2.266
34	1.402	1.424	1.395	1.413	1.417	1.4	1.438	1.439	1.44	1.467	1.525	1.591	1.628	1.628	1.75	1.806	1.864	1.953	2.026	2.09	2.1	2.178	2.187	2.265	2.213	2.245	2.22	2.225	2.225	2.254	2.244	2.23	2.256	2.23	2.256	2.263	2.216	2.221	2.254	2.231	2.27	2.263	2.23	2.239	2.254	2.266	2.251	2.261	2.283
35	1.417	1.423	1.375	1.427	1.439	1.425	1.478	1.448	1.453	1.482	1.499	1.579	1.563	1.593	1.635	1.714	1.774	1.831	1.912	1.945	2.022	2.092	2.141	2.205	2.201	2.248	2.241	2.276	2.236	2.288	2.225	2.194	2.237	2.223	2.242	2.228	2.219	2.244	2.245	2.228	2.263	2.282	2.236	2.248	2.271	2.264	2.253	2.253	2.295
36	1.389	1.4	1.415	1.434	1.406	1.438	1.474	1.521	1.552	1.581	1.63	1.676	1.716	1.792	1.867	1.978	1.978	2.095	2.138	2.163	2.189	2.191	2.224	2.226	2.2	2.229	2.218	2.215	2.192	2.238	2.231	2.211	2.207	2.201	2.252	2.264	2.238	2.229	2.247	2.25	2.267	2.244	2.278	2.271	2.289	2.274	2.273	2.264	2.279
0	1.295	1.307	1.304	1.305	1.305	1.307	1.304	1.322	1.321	1.338	1.35	1.361	1.378	1.425	1.46	1.527	1.562	1.638	1.695	1.745	1.803	1.732	1.786	1.786	1.813	1.866	1.876	1.92	1.903	1.934	1.951	1.943	1.975	1.955	1.982	1.981	1.985	1.986	1.999	2.005	2.008	2.009	2.023	2.023	2.021	2.018	2.015	2.03	2.039
37	1.449	1.417	1.384	1.408	1.431	1.438	1.459	1.475	1.474	1.533	1.578	1.649	1.69	1.752	1.831	1.952	2.036	2.115	2.177	2.17	2.182	2.188	2.189	2.234	2.182	2.216	2.204	2.17	2.194	2.212	2.221	2.184	2.228	2.226	2.24	2.261	2.209	2.248	2.252	2.24	2.246	2.251	2.257	2.251	2.288	2.278	2.265	2.291	2.325
38	1.399	1.417	1.392	1.414	1.415	1.408	1.457	1.461	1.459	1.528	1.559	1.596	1.609	1.651	1.712	1.789	1.801	1.873	1.933	1.998	2.068	2.126	2.151	2.186	2.165	2.216	2.219	2.19	2.185	2.22	2.208	2.209	2.226	2.209	2.238	2.281	2.205	2.232	2.244	2.231	2.242	2.232	2.236	2.238	2.255	2.246	2.232	2.227	2.24
0	1.417	1.423	1.418	1.467	1.466	1.482	1.498	1.507	1.538	1.558	1.595	1.606	1.613	1.656	1.677	1.714	1.743	1.785	1.81	1.882	1.952	2.008	2.104	2.189	2.199	2.265	2.265	2.262	2.228	2.256	2.25	2.234	2.274	2.257	2.27	2.268	2.252	2.261	2.247	2.29	2.289	2.316	2.316	2.327	2.288	2.343	2.279	2.337	2.317
39	1.406	1.404	1.429	1.447	1.446	1.476	1.508	1.56	1.616	1.674	1.75	1.808	1.829	1.893	2.014	2.087	2.114	2.176	2.192	2.191	2.193	2.142	NaN	NaN	NaN	NaN	NaN	NaN	NaN	NaN	NaN	NaN	NaN	NaN	NaN	NaN	NaN	NaN	NaN	NaN	NaN	NaN	NaN	NaN	NaN	NaN	NaN	NaN	NaN
40	1.41	1.421	1.393	1.424	1.42	1.44	1.464	1.475	1.484	1.555	1.562	1.629	1.649	1.686	1.744	1.82	1.838	1.874	1.968	2.019	2.069	2.116	2.14	2.191	2.157	2.199	2.178	2.164	2.155	2.189	2.193	2.141	2.164	2.138	2.198	2.215	2.181	2.16	2.202	2.213	2.245	2.247	2.224	2.229	2.265	2.243	2.245	2.255	2.286
0	1.531	1.458	1.409	1.44	1.481	1.461	1.481	1.466	1.433	1.553	1.541	1.635	1.642	1.691	1.757	1.841	1.891	1.936	NaN	NaN	NaN	NaN	NaN	NaN	NaN	NaN	NaN	NaN	NaN	NaN	NaN	NaN	NaN	NaN	NaN	NaN	NaN	NaN	NaN	NaN	NaN	NaN	NaN	NaN	NaN	NaN	NaN	NaN	NaN
0	1.359	NaN	NaN	NaN	NaN	NaN	NaN	NaN	NaN	NaN	NaN	NaN	NaN	NaN	NaN	NaN	NaN	NaN	NaN	NaN	NaN	NaN	NaN	NaN	NaN	NaN	NaN	NaN	NaN	NaN	NaN	NaN	NaN	NaN	NaN	NaN	NaN	NaN	NaN	NaN	NaN	NaN	NaN	NaN	NaN	NaN	NaN	NaN	NaN
0	NaN	NaN	NaN	NaN	NaN	NaN	NaN	NaN	NaN	NaN	NaN	NaN	NaN	NaN	NaN	NaN	NaN	NaN	NaN	NaN	NaN	NaN	NaN	NaN	NaN	NaN	NaN	NaN	NaN	NaN	NaN	NaN	NaN	NaN	NaN	NaN	NaN	NaN	NaN	NaN	NaN	NaN	NaN	NaN	NaN	NaN	NaN	NaN	NaN
0	1.407	1.415	1.4	1.452	1.443	1.471	1.489	1.544	1.597	1.635	1.721	1.765	1.816	NaN	NaN	NaN	NaN	NaN	NaN	NaN	NaN	NaN	NaN	NaN	NaN	NaN	NaN	NaN	NaN	NaN	NaN	NaN	NaN	NaN	NaN	NaN	NaN	NaN	NaN	NaN	NaN	NaN	NaN	NaN	NaN	NaN	NaN	NaN	NaN
0	1.452	1.434	1.502	1.506	1.451	1.515	1.536	1.56	1.577	1.569	1.627	1.649	1.646	1.671	1.725	NaN	NaN	NaN	NaN	NaN	NaN	NaN	NaN	NaN	NaN	NaN	NaN	NaN	NaN	NaN	NaN	NaN	NaN	NaN	NaN	NaN	NaN	NaN	NaN	NaN	NaN	NaN	NaN	NaN	NaN	NaN	NaN	NaN	NaN
41	1.44	1.428	1.445	1.48	1.467	1.485	1.498	1.527	1.549	1.562	1.617	1.631	1.618	1.627	1.703	1.762	1.792	1.908	2.014	2.105	2.18	2.208	2.259	2.279	2.291	2.303	2.275	2.302	2.253	2.306	2.274	2.256	2.282	2.271	2.279	2.296	2.331	2.277	2.28	2.256	2.277	2.283	2.292	2.295	2.306	2.311	2.301	2.371	2.369
0	NaN	NaN	NaN	NaN	NaN	NaN	NaN	NaN	NaN	NaN	NaN	NaN	NaN	NaN	NaN	NaN	NaN	NaN	NaN	NaN	NaN	NaN	NaN	NaN	NaN	NaN	NaN	NaN	NaN	NaN	NaN	NaN	NaN	NaN	NaN	NaN	NaN	NaN	NaN	NaN	NaN	NaN	NaN	NaN	NaN	NaN	NaN	NaN	NaN
0	1.373	1.369	1.394	1.384	1.381	1.364	1.389	1.407	1.406	1.417	NaN	NaN	NaN	NaN	NaN	NaN	NaN	NaN	NaN	NaN	NaN	NaN	NaN	NaN	NaN	NaN	NaN	NaN	NaN	NaN	NaN	NaN	NaN	NaN	NaN	NaN	NaN	NaN	NaN	NaN	NaN	NaN	NaN	NaN	NaN	NaN	NaN	NaN	NaN
42	1.355	1.39	1.398	1.384	1.387	1.421	1.408	1.447	1.454	1.485	1.494	1.515	1.528	1.562	1.597	1.62	1.651	1.626	1.692	1.673	1.734	1.772	1.788	1.791	1.838	1.923	1.896	1.965	1.96	2.027	2.038	2.069	2.139	2.144	2.202	2.231	2.205	2.199	2.225	2.22	2.243	2.234	2.241	2.241	2.236	2.234	2.213	2.212	2.268
43	1.372	1.379	1.389	1.392	1.364	1.394	1.389	1.393	1.413	1.399	1.439	1.437	1.423	1.439	1.459	1.508	1.528	1.54	1.568	1.577	1.618	1.617	1.664	1.714	1.73	1.776	1.805	1.855	1.872	1.933	1.958	1.963	2.024	2.061	2.092	2.13	2.145	2.148	2.156	2.171	2.207	2.216	2.205	2.204	2.235	2.226	2.221	2.21	2.251
44	1.363	1.38	1.412	1.386	1.376	1.384	1.388	1.433	1.428	1.461	1.459	1.495	1.51	1.55	1.586	1.615	1.648	1.654	1.698	1.712	1.76	1.81	1.817	1.882	1.878	1.943	1.987	2.024	2.062	2.106	2.116	2.136	2.179	2.168	2.176	2.201	2.172	2.181	2.202	2.173	2.215	2.197	2.193	2.199	2.179	2.2	2.19	2.229	2.209
45	1.446	1.483	1.471	1.507	1.486	1.494	1.485	1.528	1.552	1.557	1.611	1.623	1.562	1.622	1.652	1.655	1.727	1.753	1.749	1.797	1.831	1.88	1.977	2.082	2.104	2.188	2.201	2.217	2.202	2.25	2.23	2.206	2.226	2.236	2.254	2.254	2.243	2.226	2.224	2.231	2.259	2.251	2.261	2.254	2.272	2.264	2.262	2.284	2.298
0	1.452	1.227	1.4	1.413	1.343	NaN	NaN	NaN	NaN	NaN	NaN	NaN	NaN	NaN	NaN	NaN	NaN	NaN	NaN	NaN	NaN	NaN	NaN	NaN	NaN	NaN	NaN	NaN	NaN	NaN	NaN	NaN	NaN	NaN	NaN	NaN	NaN	NaN	NaN	NaN	NaN	NaN	NaN	NaN	NaN	NaN	NaN	NaN	NaN
0	1.381	1.412	1.406	1.437	1.418	1.419	1.409	1.432	1.466	1.447	1.463	1.477	1.45	NaN	NaN	NaN	NaN	NaN	NaN	NaN	NaN	NaN	NaN	NaN	NaN	NaN	NaN	NaN	NaN	NaN	NaN	NaN	NaN	NaN	NaN	NaN	NaN	NaN	NaN	NaN	NaN	NaN	NaN	NaN	NaN	NaN	NaN	NaN	NaN
0	1.407	1.446	1.445	1.448	1.438	1.441	1.469	1.48	1.503	1.532	1.575	1.657	1.662	1.767	1.824	1.908	1.967	2.097	2.134	2.124	2.202	2.221	2.221	2.289	2.25	2.3	2.253	2.282	2.192	2.261	2.258	2.242	2.223	2.236	2.262	2.275	2.27	2.206	2.259	2.262	2.221	2.305	2.246	2.229	2.253	2.226	2.255	2.241	2.277
0	NaN	NaN	NaN	NaN	NaN	NaN	NaN	NaN	NaN	NaN	NaN	NaN	NaN	NaN	NaN	NaN	NaN	NaN	NaN	NaN	NaN	NaN	NaN	NaN	NaN	NaN	NaN	NaN	NaN	NaN	NaN	NaN	NaN	NaN	NaN	NaN	NaN	NaN	NaN	NaN	NaN	NaN	NaN	NaN	NaN	NaN	NaN	NaN	NaN
0	1.367	1.371	1.406	1.39	1.395	1.39	1.416	1.415	1.423	1.461	1.468	1.486	1.487	1.517	1.567	1.617	1.626	1.615	1.64	1.66	1.696	1.77	1.791	1.846	1.841	1.946	1.988	2.031	2.092	2.172	2.207	2.181	2.212	2.203	2.215	2.245	2.212	2.21	2.227	2.227	2.251	2.247	2.24	2.244	2.26	2.233	2.249	2.27	2.282
0	NaN	NaN	NaN	NaN	NaN	NaN	NaN	NaN	NaN	NaN	NaN	NaN	NaN	NaN	NaN	NaN	NaN	NaN	NaN	NaN	NaN	NaN	NaN	NaN	NaN	NaN	NaN	NaN	NaN	NaN	NaN	NaN	NaN	NaN	NaN	NaN	NaN	NaN	NaN	NaN	NaN	NaN	NaN	NaN	NaN	NaN	NaN	NaN	NaN
0	NaN	NaN	NaN	NaN	NaN	NaN	NaN	NaN	NaN	NaN	NaN	NaN	NaN	NaN	NaN	NaN	NaN	NaN	NaN	NaN	NaN	NaN	NaN	NaN	NaN	NaN	NaN	NaN	NaN	NaN	NaN	NaN	NaN	NaN	NaN	NaN	NaN	NaN	NaN	NaN	NaN	NaN	NaN	NaN	NaN	NaN	NaN	NaN	NaN
46	1.378	1.387	1.404	1.392	1.393	1.405	1.419	1.447	1.439	1.486	1.48	1.507	1.529	1.55	1.589	1.63	1.657	1.662	1.704	1.689	1.758	1.807	1.845	1.946	1.972	2.067	2.098	2.152	2.186	2.248	2.23	2.218	2.245	2.226	2.227	2.254	2.22	2.242	2.246	2.242	2.279	2.239	2.249	2.244	2.254	2.256	2.231	2.256	2.264
47	1.502	1.454	1.418	1.469	1.481	1.495	1.497	1.523	1.526	1.666	1.677	1.697	1.767	1.883	1.976	2.044	2.074	2.162	2.197	2.234	2.277	2.241	2.243	2.29	2.269	2.294	2.263	2.247	2.259	2.291	2.284	2.243	2.295	2.247	2.264	2.287	2.261	2.263	2.234	2.266	2.269	2.254	2.214	2.252	2.254	2.255	2.257	2.227	2.255
0	NaN	NaN	NaN	NaN	NaN	NaN	NaN	NaN	NaN	NaN	NaN	NaN	NaN	NaN	NaN	NaN	NaN	NaN	NaN	NaN	NaN	NaN	NaN	NaN	NaN	NaN	NaN	NaN	NaN	NaN	NaN	NaN	NaN	NaN	NaN	NaN	NaN	NaN	NaN	NaN	NaN	NaN	NaN	NaN	NaN	NaN	NaN	NaN	NaN
48	1.372	1.408	1.394	1.391	1.392	1.398	1.41	1.418	1.433	1.43	1.449	1.477	1.447	1.461	1.477	1.481	1.509	1.505	1.536	1.515	1.559	1.55	1.557	1.587	1.589	1.617	1.614	1.648	1.63	1.687	1.663	1.677	1.701	1.721	1.744	1.766	1.776	1.81	1.824	1.834	1.87	1.886	1.903	1.942	2.012	2.012	2.048	2.079	2.131
0	1.443	NaN	NaN	NaN	NaN	NaN	NaN	NaN	NaN	NaN	NaN	NaN	NaN	NaN	NaN	NaN	NaN	NaN	NaN	NaN	NaN	NaN	NaN	NaN	NaN	NaN	NaN	NaN	NaN	NaN	NaN	NaN	NaN	NaN	NaN	NaN	NaN	NaN	NaN	NaN	NaN	NaN	NaN	NaN	NaN	NaN	NaN	NaN	NaN
49	1.451	1.492	1.428	1.478	1.465	1.455	1.478	1.521	1.551	1.582	1.648	1.705	1.673	1.763	1.834	1.91	2.024	2.098	2.137	2.177	2.187	2.204	2.218	2.215	2.23	2.27	2.233	2.224	2.202	2.253	2.251	2.207	2.258	2.258	2.244	2.268	2.241	2.244	2.254	2.255	2.28	2.248	2.253	2.304	2.28	2.268	2.276	2.289	2.341
50	1.364	1.417	1.401	1.403	1.393	1.403	1.429	1.462	1.47	1.508	1.592	1.673	1.797	1.912	2.038	2.142	2.175	2.164	2.209	2.194	2.195	2.167	2.185	2.213	2.185	2.226	2.207	2.201	2.185	2.206	2.237	2.201	2.233	2.231	2.249	2.272	2.273	2.286	2.269	2.271	2.278	2.274	2.293	2.277	2.332	2.258	2.268	2.297	2.324
51	1.447	1.46	1.436	1.453	1.448	1.492	1.483	1.534	1.544	1.565	1.655	1.621	1.642	1.679	1.686	1.736	1.853	1.791	1.882	1.905	1.939	1.985	2.004	2.066	2.08	2.138	2.127	2.163	2.15	2.2	2.197	2.191	2.215	2.206	2.187	2.246	2.17	2.211	2.217	2.214	2.205	2.208	2.219	2.204	2.208	2.225	2.21	2.218	2.247
52	1.409	1.388	1.399	1.403	1.363	1.383	1.394	1.427	1.392	1.437	1.446	1.483	1.469	1.49	1.505	1.483	1.527	1.501	1.546	1.521	1.579	1.587	1.58	1.622	1.64	1.63	1.638	1.672	1.671	1.711	1.75	1.754	1.817	1.84	1.894	1.944	1.974	2.04	2.095	2.187	2.193	2.221	2.249	2.242	2.266	2.264	2.253	2.271	2.289
53	1.476	1.533	1.446	1.451	1.445	1.456	1.474	1.486	1.55	1.539	1.64	1.621	1.615	1.74	1.774	1.811	1.933	1.914	1.99	1.986	2.22	2.227	2.224	2.257	2.223	2.246	2.225	2.232	2.213	2.246	2.205	2.215	2.228	2.213	2.225	2.262	2.22	2.216	2.255	2.246	2.244	2.246	2.258	2.255	2.276	2.251	2.241	2.264	2.298
54	1.363	1.404	1.384	1.409	1.378	1.373	1.404	1.412	1.41	1.44	1.471	1.481	1.472	1.488	1.556	1.637	1.762	1.927	2.052	2.127	2.173	2.184	2.225	2.258	2.219	2.266	2.25	2.213	2.21	2.251	2.258	2.207	2.206	2.204	2.223	2.244	2.207	2.198	2.23	2.251	2.283	2.207	2.261	2.261	2.337	2.224	2.279	2.287	2.336
0	1.378	1.394	1.4	1.412	1.386	1.414	1.435	1.462	1.486	1.51	1.545	1.597	1.598	1.628	1.709	1.768	NaN	NaN	NaN	NaN	NaN	NaN	NaN	NaN	NaN	NaN	NaN	NaN	NaN	NaN	NaN	NaN	NaN	NaN	NaN	NaN	NaN	NaN	NaN	NaN	NaN	NaN	NaN	NaN	NaN	NaN	NaN	NaN	NaN
0	1.384	1.41	1.392	1.42	1.406	1.434	1.434	1.464	1.48	1.527	1.596	NaN	NaN	NaN	NaN	NaN	NaN	NaN	NaN	NaN	NaN	NaN	NaN	NaN	NaN	NaN	NaN	NaN	NaN	NaN	NaN	NaN	NaN	NaN	NaN	NaN	NaN	NaN	NaN	NaN	NaN	NaN	NaN	NaN	NaN	NaN	NaN	NaN	NaN
55	1.375	1.403	1.386	1.394	1.389	1.386	1.42	1.458	1.475	1.542	1.662	1.798	1.908	2.02	2.104	2.157	2.184	2.194	2.206	2.178	2.208	2.201	2.211	2.243	2.235	2.251	2.238	2.254	2.212	2.275	2.297	2.303	2.325	2.334	2.343	2.425	2.332	2.391	2.343	2.401	2.407	2.412	2.435	2.437	2.404	2.383	2.419	2.415	2.42
0	1.436	1.512	1.449	1.474	1.474	1.47	1.513	1.552	1.603	1.614	1.729	1.764	1.78	1.919	1.995	1.994	2.111	2.173	2.216	NaN	NaN	NaN	NaN	NaN	NaN	NaN	NaN	NaN	NaN	NaN	NaN	NaN	NaN	NaN	NaN	NaN	NaN	NaN	NaN	NaN	NaN	NaN	NaN	NaN	NaN	NaN	NaN	NaN	NaN
0	1.412	1.402	1.392	1.414	1.411	1.411	1.421	1.466	1.463	1.486	1.491	1.563	1.545	1.592	1.607	1.653	1.66	1.701	1.739	1.779	1.81	1.866	1.893	1.971	2.021	2.094	2.126	2.149	2.169	2.196	2.2	2.179	2.202	2.193	2.218	2.218	2.189	2.215	2.228	2.245	2.256	2.238	2.225	2.22	2.208	2.216	2.234	2.235	2.243
56	1.376	1.416	1.387	1.388	1.439	1.449	1.457	1.473	1.463	1.513	1.533	1.554	1.541	1.58	1.632	1.69	1.611	1.691	1.721	1.679	1.774	1.768	1.774	1.841	1.844	1.931	1.896	1.889	1.93	1.97	2.007	1.972	2.067	2.037	2.081	2.114	2.138	2.164	2.183	2.206	2.219	2.232	2.208	2.214	2.223	2.238	2.23	2.232	2.267
57	1.349	1.369	1.383	1.399	1.373	1.386	1.386	1.395	1.413	1.432	1.419	1.444	1.452	1.463	1.503	1.526	1.516	1.567	1.608	1.635	1.683	1.756	1.842	1.948	1.979	2.06	2.095	2.126	2.116	2.152	2.18	2.16	2.161	2.173	2.18	2.193	2.196	2.18	2.218	2.226	2.227	2.231	2.236	2.235	2.218	2.242	2.226	2.225	2.256
58	1.364	1.396	1.4	1.385	1.408	1.393	1.411	1.437	1.434	1.449	1.456	1.482	1.477	1.504	1.525	1.587	1.526	1.567	1.587	1.583	1.646	1.643	1.659	1.725	1.717	1.784	1.788	1.79	1.823	1.908	1.947	1.95	2.034	2.075	2.133	2.144	2.133	2.162	2.168	2.171	2.194	2.166	2.159	2.167	2.186	2.206	2.19	2.207	2.221
59	1.529	1.577	1.489	1.527	1.475	1.488	1.52	1.532	1.6	1.539	1.655	1.566	1.552	1.636	1.636	1.626	1.717	1.692	1.714	1.721	1.717	1.765	1.841	1.87	1.93	1.984	2.032	2.08	2.094	2.156	2.169	2.163	2.184	2.199	2.195	2.215	2.202	2.179	2.24	2.197	2.228	2.189	2.216	2.185	2.209	2.226	2.186	2.203	2.22
60	1.361	1.372	1.396	1.39	1.367	1.383	1.392	1.404	1.408	1.444	1.446	1.481	1.457	1.479	1.518	1.564	1.557	1.568	1.576	1.607	1.628	1.703	1.75	1.84	1.914	1.991	2.065	2.119	2.126	2.189	2.186	2.166	2.218	2.201	2.224	2.25	2.237	2.219	2.244	2.26	2.238	2.238	2.216	2.229	2.233	2.231	2.229	2.239	2.262
61	1.359	1.397	1.367	1.374	1.36	1.36	1.381	1.397	1.4	1.423	1.449	1.456	1.463	1.483	1.57	1.715	1.861	1.99	2.104	2.14	2.175	2.176	2.184	2.214	2.204	2.223	2.22	2.209	2.193	2.246	2.264	2.242	2.272	2.251	2.281	2.291	2.255	2.265	2.29	2.283	2.298	2.282	2.267	2.304	2.25	2.285	2.258	2.249	2.283
0	1.167	1.452	1.403	1.449	1.399	1.45	1.437	1.463	1.447	1.53	1.616	1.554	1.586	1.66	NaN	NaN	NaN	NaN	NaN	NaN	NaN	NaN	NaN	NaN	NaN	NaN	NaN	NaN	NaN	NaN	NaN	NaN	NaN	NaN	NaN	NaN	NaN	NaN	NaN	NaN	NaN	NaN	NaN	NaN	NaN	NaN	NaN	NaN	NaN
62	1.396	1.401	1.399	1.406	1.409	1.391	1.418	1.448	1.439	1.464	1.476	1.51	1.495	1.546	1.571	1.627	1.583	1.608	1.669	1.67	1.716	1.73	1.744	1.8	1.816	1.855	1.868	1.944	1.974	2.047	2.077	2.099	2.134	2.151	2.166	2.177	2.143	2.143	2.179	2.177	2.205	2.171	2.196	2.187	2.198	2.213	2.196	2.202	2.219
0	1.385	1.402	1.403	1.403	1.394	1.403	1.415	1.45	1.489	1.534	1.442	1.464	1.446	1.463	1.514	1.538	1.564	2.061	2.094	2.118	2.144	2.235	2.254	2.277	2.253	2.253	2.251	2.263	2.255	2.31	2.345	2.355	2.378	2.348	2.364	2.394	2.345	2.347	2.354	2.366	2.363	2.356	2.364	2.365	2.362	2.348	2.302	1.515	1.41
63	1.386	1.407	1.379	1.387	1.383	1.383	1.422	1.443	1.446	1.458	1.493	1.521	1.538	1.579	1.625	1.681	1.781	1.877	1.992	2.048	2.127	2.167	2.201	2.237	2.211	2.248	2.252	2.25	2.226	2.286	2.268	2.236	2.259	2.244	2.267	2.279	2.24	2.267	2.262	2.269	2.275	2.281	2.279	2.272	2.282	2.282	2.265	2.272	2.289
64	1.391	1.445	1.414	1.399	1.431	1.437	1.455	1.47	1.482	1.497	1.531	1.558	1.544	1.571	1.614	1.668	1.646	1.675	1.693	1.705	1.77	1.785	1.82	1.921	1.927	2.032	2.035	2.063	2.113	2.177	2.199	2.202	2.229	2.224	2.227	2.244	2.218	2.234	2.25	2.244	2.254	2.231	2.251	2.249	2.251	2.259	2.268	2.26	2.258
0	1.457	1.539	1.474	NaN	NaN	NaN	NaN	NaN	NaN	NaN	NaN	NaN	NaN	NaN	NaN	NaN	NaN	NaN	NaN	NaN	NaN	NaN	NaN	NaN	NaN	NaN	NaN	NaN	NaN	NaN	NaN	NaN	NaN	NaN	NaN	NaN	NaN	NaN	NaN	NaN	NaN	NaN	NaN	NaN	NaN	NaN	NaN	NaN	NaN
0	NaN	NaN	NaN	NaN	NaN	NaN	NaN	NaN	NaN	NaN	NaN	NaN	NaN	NaN	NaN	NaN	NaN	NaN	NaN	NaN	NaN	NaN	NaN	NaN	NaN	NaN	NaN	NaN	NaN	NaN	NaN	NaN	NaN	NaN	NaN	NaN	NaN	NaN	NaN	NaN	NaN	NaN	NaN	NaN	NaN	NaN	NaN	NaN	NaN
0	1.361	1.369	1.392	1.38	1.365	1.397	1.413	1.417	1.428	1.451	NaN	NaN	NaN	NaN	NaN	NaN	NaN	NaN	NaN	NaN	NaN	NaN	NaN	NaN	NaN	NaN	NaN	NaN	NaN	NaN	NaN	NaN	NaN	NaN	NaN	NaN	NaN	NaN	NaN	NaN	NaN	NaN	NaN	NaN	NaN	NaN	NaN	NaN	NaN
0	NaN	NaN	NaN	NaN	NaN	NaN	NaN	NaN	NaN	NaN	NaN	NaN	NaN	NaN	NaN	NaN	NaN	NaN	NaN	NaN	NaN	NaN	NaN	NaN	NaN	NaN	NaN	NaN	NaN	NaN	NaN	NaN	NaN	NaN	NaN	NaN	NaN	NaN	NaN	NaN	NaN	NaN	NaN	NaN	NaN	NaN	NaN	NaN	NaN
65	1.505	1.566	1.508	1.534	1.485	1.522	1.539	1.553	1.547	1.582	1.648	1.587	1.559	1.624	1.611	1.65	1.658	1.673	1.73	1.694	1.682	1.686	1.74	1.774	1.746	1.783	1.823	1.832	1.872	1.947	1.962	2.021	2.076	2.124	2.13	2.148	2.152	2.15	2.177	2.218	2.201	2.206	2.196	2.187	2.204	2.191	2.17	2.196	2.218
66	1.363	1.406	1.395	1.411	1.42	1.414	1.449	1.47	1.453	1.5	1.547	1.553	1.551	1.583	1.618	1.688	1.651	1.692	1.732	1.749	1.825	1.852	1.914	2.008	2.025	2.113	2.127	2.125	2.129	2.173	2.174	2.152	2.189	2.173	2.175	2.213	2.179	2.181	2.193	2.195	2.227	2.206	2.222	2.216	2.223	2.235	2.238	2.217	2.285
67	1.351	1.383	1.395	1.394	1.364	1.386	1.418	1.418	1.437	1.449	1.447	1.484	1.485	1.514	1.522	1.597	1.581	1.614	1.638	1.72	1.798	1.872	1.94	2.043	2.081	2.171	2.18	2.185	2.202	2.216	2.221	2.209	2.23	2.201	2.26	2.246	2.234	2.229	2.252	2.268	2.261	2.277	2.273	2.262	2.262	2.264	2.251	2.283	2.262
68	1.388	1.403	1.395	1.385	1.379	1.381	1.397	1.427	1.424	1.43	1.454	1.483	1.486	1.525	1.623	1.73	1.839	1.943	2.039	2.077	2.146	2.173	2.206	2.241	2.208	2.266	2.257	2.236	2.226	2.253	2.256	2.211	2.258	2.231	2.258	2.275	2.265	2.252	2.263	2.262	2.283	2.274	2.31	2.317	2.328	2.307	2.332	2.291	2.335
69	1.363	1.396	1.39	1.399	1.413	1.415	1.438	1.465	1.455	1.486	1.521	1.547	1.563	1.554	1.615	1.634	1.632	1.678	1.713	1.754	1.799	1.808	1.867	1.908	1.942	2.032	2.026	2.083	2.097	2.174	2.193	2.194	2.212	2.21	2.235	2.238	2.216	2.211	2.226	2.225	2.256	2.231	2.24	2.223	2.223	2.232	2.242	2.232	2.248
70	1.418	1.353	1.413	1.42	1.354	1.406	1.325	1.52	1.525	1.58	1.825	1.695	1.576	1.703	2.097	2.073	2.014	2.119	2.181	2.141	2.21	2.226	2.227	2.251	2.228	2.253	2.23	2.252	2.217	2.409	2.371	2.382	2.535	2.339	2.302	2.319	2.367	2.265	2.373	NaN	NaN	NaN	NaN	NaN	NaN	NaN	NaN	NaN	NaN
71	1.379	1.399	1.384	1.401	1.405	1.408	1.425	1.471	1.466	1.496	1.539	1.588	1.604	1.613	1.74	1.895	2.025	2.131	2.223	2.242	2.243	2.262	2.287	2.308	2.295	2.339	2.282	2.306	2.27	2.344	2.321	2.286	2.33	2.304	2.333	2.346	2.318	2.335	2.316	2.321	2.342	2.336	2.327	2.32	2.38	2.409	NaN	NaN	NaN
72	1.457	1.474	1.48	1.481	1.479	1.468	1.573	1.577	1.618	1.699	1.799	1.87	1.928	1.999	2.074	2.171	2.211	2.216	2.265	2.233	2.299	2.286	2.308	2.306	2.254	2.303	2.266	2.299	2.281	2.312	2.295	2.257	2.294	2.281	2.283	2.338	2.284	2.284	2.28	2.273	2.254	2.266	2.316	2.276	2.252	2.265	2.284	2.276	2.292
0	1.38	1.413	1.402	1.389	1.383	NaN	NaN	NaN	NaN	NaN	NaN	NaN	NaN	NaN	NaN	NaN	NaN	NaN	NaN	NaN	NaN	NaN	NaN	NaN	NaN	NaN	NaN	NaN	NaN	NaN	NaN	NaN	NaN	NaN	NaN	NaN	NaN	NaN	NaN	NaN	NaN	NaN	NaN	NaN	NaN	NaN	NaN	NaN	NaN
73	1.505	1.555	1.509	1.5	1.502	1.491	1.53	1.563	1.567	1.586	1.639	1.604	1.641	1.633	1.661	1.706	1.697	1.74	1.811	1.767	1.777	1.797	1.783	1.853	1.836	1.915	1.939	1.855	1.894	1.965	1.965	2.007	2.036	2.018	2.077	2.083	2.063	2.086	2.117	2.138	2.149	2.148	2.166	2.152	2.166	2.182	2.21	2.208	2.246
0	1.41	1.416	1.443	1.438	1.434	1.446	1.507	1.512	1.529	1.611	1.625	1.7	1.697	1.781	1.87	2.006	2.015	2.064	2.106	NaN	NaN	NaN	NaN	NaN	NaN	NaN	NaN	NaN	NaN	NaN	NaN	NaN	NaN	NaN	NaN	NaN	NaN	NaN	NaN	NaN	NaN	NaN	NaN	NaN	NaN	NaN	NaN	NaN	NaN
0	1.385	1.37	1.425	1.394	1.363	1.408	1.443	1.424	1.437	1.488	1.525	1.627	1.495	NaN	NaN	NaN	NaN	NaN	NaN	NaN	NaN	NaN	NaN	NaN	NaN	NaN	NaN	NaN	NaN	NaN	NaN	NaN	NaN	NaN	NaN	NaN	NaN	NaN	NaN	NaN	NaN	NaN	NaN	NaN	NaN	NaN	NaN	NaN	NaN
74	1.479	1.479	1.459	1.456	1.482	1.515	1.533	1.573	1.598	1.603	1.696	1.753	1.791	1.886	1.986	2.088	2.153	2.225	2.262	2.26	2.308	2.294	2.278	2.341	2.296	2.34	2.357	2.333	2.323	2.272	2.32	2.322	2.318	2.313	2.318	2.317	2.33	2.302	2.329	2.291	2.303	2.261	2.305	2.313	2.287	2.294	2.293	2.324	2.325
0	1.093	1.35	NaN	NaN	NaN	NaN	NaN	NaN	NaN	NaN	NaN	NaN	NaN	NaN	NaN	NaN	NaN	NaN	NaN	NaN	NaN	NaN	NaN	NaN	NaN	NaN	NaN	NaN	NaN	NaN	NaN	NaN	NaN	NaN	NaN	NaN	NaN	NaN	NaN	NaN	NaN	NaN	NaN	NaN	NaN	NaN	NaN	NaN	NaN
75	1.381	1.412	1.438	1.421	1.387	1.422	1.446	1.466	1.481	1.476	1.514	1.515	1.54	1.528	1.575	1.682	1.664	1.711	1.786	1.795	1.968	1.931	2.063	2.105	2.092	2.173	2.135	2.165	2.188	2.2	2.197	2.233	2.22	2.207	2.241	2.259	2.241	2.215	2.238	2.241	2.255	2.252	2.266	2.266	2.248	2.236	2.231	2.25	2.262
76	1.381	1.397	1.4	1.364	1.355	1.394	1.396	1.398	1.415	1.438	1.432	1.454	1.447	1.473	1.494	1.556	1.544	1.574	1.608	1.62	1.674	1.709	1.781	1.851	1.882	2.012	2.027	2.087	2.117	2.178	2.194	2.192	2.204	2.193	2.205	2.236	2.211	2.211	2.23	2.217	2.264	2.23	2.26	2.251	2.237	2.246	2.267	2.285	2.289
77	1.403	1.416	1.408	1.397	1.383	1.405	1.406	1.436	1.436	1.464	1.491	1.527	1.54	1.636	1.766	1.917	2.045	2.166	2.253	2.273	2.301	2.284	2.319	2.336	2.343	2.359	2.337	2.348	2.304	2.359	2.347	2.321	2.335	2.333	2.367	2.376	2.356	2.344	2.333	2.319	2.336	2.379	2.327	2.323	2.395	2.362	2.384	2.399	2.405
0	1.361	1.369	1.391	1.388	1.377	1.393	1.414	1.434	1.435	1.487	1.469	1.505	1.488	1.541	1.546	1.596	1.594	1.612	1.664	1.677	1.733	1.786	1.885	1.961	2.02	2.121	2.181	2.199	2.212	2.244	2.261	2.22	2.271	2.243	2.258	2.292	2.253	2.241	2.263	2.235	2.264	2.262	2.278	2.289	2.264	2.297	2.307	2.291	2.309
78	1.368	1.406	1.399	1.395	1.428	1.406	1.446	1.472	1.459	1.5	1.541	1.536	1.557	1.539	1.595	1.645	1.639	1.695	1.756	1.77	1.83	1.88	1.945	2.032	2.054	2.133	2.151	2.168	2.173	2.218	2.229	2.2	2.251	2.234	2.254	2.255	2.216	2.216	2.246	2.234	2.234	2.246	2.262	2.249	2.248	2.253	2.244	2.239	2.266
79	1.344	1.385	1.39	1.374	1.397	1.395	1.415	1.418	1.464	1.478	1.5	1.503	1.536	1.563	1.61	1.663	1.696	1.722	1.751	1.784	1.821	1.861	1.924	1.957	1.955	2.035	2.05	2.067	2.066	2.09	2.126	2.118	2.168	2.128	2.152	2.175	2.165	2.15	2.166	2.177	2.175	2.17	2.188	2.162	2.178	2.177	2.175	2.182	2.193
80	1.375	1.401	1.432	1.415	1.393	1.415	1.426	1.444	1.481	1.471	1.471	1.494	1.497	1.5	1.528	1.614	1.627	1.666	1.677	1.742	1.818	1.867	1.981	2.008	2.058	2.149	2.175	2.199	2.251	2.28	2.323	2.253	2.31	2.266	2.294	2.344	2.285	2.247	2.278	2.28	2.319	2.281	2.352	2.321	2.245	2.25	2.309	2.283	2.317
81	1.451	1.466	1.509	1.469	1.493	1.511	1.604	1.628	1.627	1.677	1.768	1.9	1.918	2.008	2.134	2.198	2.289	2.279	2.335	2.281	2.266	2.24	2.256	2.279	2.264	2.282	2.288	2.289	2.266	2.315	2.349	2.286	2.342	2.306	2.338	2.336	2.32	2.273	2.326	2.321	2.307	2.319	2.328	2.354	2.304	2.301	2.302	2.353	2.32
0	NaN	NaN	NaN	NaN	NaN	NaN	NaN	NaN	NaN	NaN	NaN	NaN	NaN	NaN	NaN	NaN	NaN	NaN	NaN	NaN	NaN	NaN	NaN	NaN	NaN	NaN	NaN	NaN	NaN	NaN	NaN	NaN	NaN	NaN	NaN	NaN	NaN	NaN	NaN	NaN	NaN	NaN	NaN	NaN	NaN	NaN	NaN	NaN	NaN
82	1.369	1.398	1.414	1.384	1.395	1.409	1.438	1.446	1.487	1.489	1.502	1.52	1.545	1.581	1.592	1.643	1.684	1.73	1.77	1.82	1.903	1.947	2.005	2.095	2.098	2.17	2.149	2.18	2.18	2.203	2.212	2.177	2.205	2.184	2.227	2.225	2.22	2.192	2.229	2.224	2.259	2.222	2.226	2.252	2.248	2.272	2.264	2.267	2.294
83	1.47	1.44	1.492	1.452	1.469	1.539	1.568	1.613	1.578	1.72	1.778	1.838	1.916	1.99	2.085	2.138	2.21	2.244	2.23	2.268	2.265	2.28	2.312	2.332	2.246	2.318	2.277	2.278	2.293	2.286	2.275	2.269	2.288	2.26	2.287	2.284	2.272	2.255	2.259	2.313	2.294	2.306	2.293	2.33	2.296	2.321	2.271	2.278	2.315
84	1.413	1.39	1.428	1.398	1.381	1.418	1.418	1.428	1.447	1.476	1.479	1.511	1.476	1.495	1.514	1.564	1.566	1.558	1.637	1.629	1.671	1.703	1.743	1.849	1.929	2.045	2.101	2.143	2.161	2.205	2.228	2.194	2.224	2.205	2.232	2.233	2.195	2.196	2.208	2.211	2.228	2.218	2.221	2.242	2.232	2.251	2.227	2.201	2.265
85	1.473	1.503	1.48	1.474	1.479	1.519	1.547	1.596	1.586	1.668	1.675	1.801	1.89	2.008	2.107	2.184	2.209	2.246	2.239	2.24	2.273	2.274	2.254	2.31	2.259	2.301	2.247	2.262	2.238	2.287	2.263	2.23	2.268	2.245	2.287	2.308	2.269	2.271	2.294	2.289	2.305	2.252	2.296	2.291	2.292	2.252	2.229	2.24	2.276
86	1.358	1.435	1.427	1.446	1.421	1.43	1.481	1.495	1.492	1.485	1.555	1.535	1.585	1.617	1.637	1.72	1.719	1.746	1.794	1.876	1.947	1.998	2.055	2.111	2.149	2.198	2.181	2.212	2.22	2.279	2.246	2.268	2.28	2.248	2.261	2.328	2.294	2.271	2.254	2.302	2.278	2.278	2.276	2.268	2.293	2.273	2.288	2.351	2.342
87	1.414	1.448	1.441	1.43	1.429	1.433	1.451	1.468	1.486	1.498	1.513	1.514	1.538	1.611	1.658	1.753	1.826	1.913	2.008	2.083	2.107	2.152	2.155	2.213	2.189	2.217	2.183	2.175	2.17	2.204	2.213	2.193	2.211	2.203	2.236	2.22	2.2	2.198	2.211	2.234	2.254	2.238	2.232	2.242	2.244	2.236	2.171	2.221	2.182
88	1.449	1.436	1.469	1.438	1.456	1.473	1.543	1.561	1.564	1.604	1.673	1.724	1.749	1.84	1.937	2.017	2.102	2.2	2.238	2.216	2.267	2.256	2.247	2.331	2.249	2.282	2.218	2.286	2.21	2.269	2.283	2.262	2.276	2.287	2.285	2.312	2.304	2.273	2.311	2.293	2.286	2.287	2.301	2.286	2.264	2.29	2.276	2.279	2.313
89	1.38	1.387	1.399	1.376	1.402	1.418	1.444	1.45	1.485	1.533	1.535	1.563	1.615	1.65	1.722	1.815	1.882	1.941	2.003	2.054	2.136	2.169	2.18	2.226	2.196	2.249	2.202	2.178	2.191	2.229	2.198	2.195	2.216	2.198	2.234	2.226	2.241	2.202	2.209	2.247	2.25	2.265	2.274	2.267	2.263	2.255	2.283	2.279	2.314
0	1.476	1.341	1.452	1.873	1.324	1.279	1.751	1.211	2.087	1.586	1.659	NaN	NaN	NaN	NaN	NaN	NaN	NaN	NaN	NaN	NaN	NaN	NaN	NaN	NaN	NaN	NaN	NaN	NaN	NaN	NaN	NaN	NaN	NaN	NaN	NaN	NaN	NaN	NaN	NaN	NaN	NaN	NaN	NaN	NaN	NaN	NaN	NaN	NaN
90	1.371	1.389	1.374	1.39	1.382	1.4	1.399	1.426	1.431	1.447	1.481	1.522	1.593	1.676	1.762	1.882	1.951	2.038	2.097	2.123	2.161	2.182	2.175	2.212	2.181	2.212	2.212	2.18	2.17	2.194	2.207	2.204	2.199	2.182	2.232	2.222	2.171	2.183	2.209	2.205	2.22	2.226	2.232	2.227	2.215	2.213	2.23	2.237	2.239
91	1.448	1.43	1.471	1.485	1.46	1.523	1.543	1.593	1.601	1.65	1.74	1.854	1.949	2.057	2.173	2.225	2.267	2.259	2.272	2.272	2.282	2.259	2.25	2.301	2.266	2.332	2.299	2.273	2.275	2.312	2.302	2.256	2.313	2.29	2.297	2.301	2.294	2.268	2.277	2.291	2.285	2.272	2.311	2.284	2.289	2.276	2.279	2.317	2.305
92	1.373	1.387	1.391	1.391	1.378	1.374	1.394	1.393	1.415	1.423	1.452	1.441	1.477	1.488	1.515	1.581	1.601	1.684	1.728	1.79	1.865	1.947	2.011	2.102	2.121	2.178	2.173	2.169	2.162	2.191	2.203	2.185	2.197	2.182	2.191	2.225	2.218	2.195	2.213	2.226	2.212	2.216	2.262	2.239	2.267	2.262	2.246	2.316	2.271
93	1.429	1.447	1.436	1.452	1.45	1.458	1.461	1.467	1.529	1.522	1.528	1.546	1.637	1.71	1.817	1.938	2.02	2.121	2.15	2.175	2.228	2.204	2.225	2.243	2.219	2.268	2.229	2.216	2.199	2.26	2.224	2.228	2.255	2.256	2.263	2.245	2.229	2.244	2.249	2.263	2.27	2.279	2.297	2.319	2.342	2.327	2.279	2.319	2.362
0	1.396	1.411	1.416	1.395	1.422	1.415	1.425	1.462	1.456	NaN	NaN	NaN	NaN	NaN	NaN	NaN	NaN	NaN	NaN	NaN	NaN	NaN	NaN	NaN	NaN	NaN	NaN	NaN	NaN	NaN	NaN	NaN	NaN	NaN	NaN	NaN	NaN	NaN	NaN	NaN	NaN	NaN	NaN	NaN	NaN	NaN	NaN	NaN	NaN
94	1.397	1.418	1.413	1.401	1.416	1.441	1.485	1.479	1.504	1.554	1.576	1.603	1.611	1.656	1.732	1.838	1.914	2.001	2.074	2.122	2.168	2.209	2.224	2.269	2.234	2.266	2.229	2.233	2.2	2.261	2.247	2.245	2.244	2.245	2.25	2.258	2.263	2.227	2.25	2.254	2.269	2.252	2.271	2.247	2.259	2.272	2.264	2.284	2.301
95	1.404	1.497	1.474	1.495	1.466	1.494	1.543	1.616	1.592	1.68	1.785	1.873	2.032	2.104	2.235	2.262	2.288	2.295	2.238	2.275	2.297	2.287	2.258	2.271	2.235	2.317	2.257	2.25	2.234	2.246	2.278	2.251	2.285	2.286	2.314	2.334	2.296	2.302	2.345	2.308	2.379	2.34	2.33	2.321	2.311	2.338	2.309	2.332	2.334
0	1.389	1.398	1.382	1.386	1.378	1.384	1.381	1.403	1.398	1.437	1.449	1.44	1.454	1.463	1.472	1.519	1.529	1.589	1.664	1.739	1.818	1.911	2.007	2.118	2.141	2.209	2.2	2.224	2.218	2.221	2.245	2.211	2.255	2.244	2.249	2.27	2.221	2.231	2.247	2.24	2.242	2.258	2.259	2.261	2.249	2.246	2.243	2.27	2.273
96	1.41	1.392	1.385	1.418	1.448	1.462	1.486	1.483	1.569	1.614	1.679	1.705	1.791	1.832	1.963	2.082	2.147	2.187	2.215	2.225	2.232	2.225	2.227	2.263	2.23	2.256	2.254	2.251	2.226	2.284	2.276	2.251	2.304	2.288	2.302	2.308	2.287	2.271	2.312	2.295	2.321	2.304	2.293	2.267	2.293	2.299	2.296	2.308	2.327
97	1.399	1.422	1.438	1.446	1.437	1.436	1.465	1.476	1.516	1.559	1.589	1.571	1.65	1.746	1.842	1.936	1.995	2.092	2.148	2.201	2.255	2.255	2.285	2.275	2.289	2.302	2.282	2.316	2.238	2.313	2.32	2.291	2.302	2.318	2.301	2.357	2.306	2.316	2.29	2.304	2.284	2.318	2.29	2.299	2.278	2.291	2.287	2.277	2.301
98	1.397	1.396	1.38	1.399	1.427	1.447	1.46	1.478	1.565	1.561	1.618	1.661	1.725	1.725	1.864	1.995	2.099	2.179	2.211	2.198	2.2	2.227	2.225	2.237	2.215	2.244	2.214	2.217	2.187	2.231	2.242	2.202	2.242	2.233	2.26	2.241	2.232	2.236	2.269	2.25	2.268	2.254	2.262	2.268	2.256	2.281	2.275	2.297	2.28
99	1.378	1.391	1.375	1.386	1.386	1.368	1.414	1.421	1.455	1.444	1.453	1.479	1.463	1.524	1.534	1.584	1.586	1.612	1.642	1.703	1.762	1.851	1.958	2.044	2.115	2.17	2.186	2.191	2.156	2.232	2.207	2.204	2.214	2.204	2.223	2.232	2.225	2.196	2.225	2.23	2.25	2.24	2.247	2.252	2.264	2.286	2.271	2.274	2.297
100	1.394	1.399	1.391	1.401	1.406	1.404	1.43	1.437	1.453	1.504	1.504	1.553	1.596	1.66	1.773	1.881	1.991	2.099	2.161	2.198	2.244	2.233	2.247	2.288	2.247	2.285	2.247	2.242	2.257	2.263	2.273	2.25	2.291	2.28	2.275	2.306	2.271	2.276	2.263	2.271	2.314	2.277	2.283	2.329	2.277	2.3	2.292	2.271	2.305
101	1.401	1.403	1.42	1.408	1.431	1.447	1.495	1.533	1.567	1.618	1.682	1.802	1.927	2.06	2.139	2.215	2.234	2.231	2.221	2.22	2.225	2.216	2.222	2.261	2.238	2.243	2.231	2.264	2.226	2.267	2.275	2.248	2.275	2.247	2.286	2.301	2.298	2.271	2.294	2.308	2.29	2.285	2.3	2.304	2.29	2.299	2.284	2.314	2.322
0	1.407	NaN	NaN	NaN	NaN	NaN	NaN	NaN	NaN	NaN	NaN	NaN	NaN	NaN	NaN	NaN	NaN	NaN	NaN	NaN	NaN	NaN	NaN	NaN	NaN	NaN	NaN	NaN	NaN	NaN	NaN	NaN	NaN	NaN	NaN	NaN	NaN	NaN	NaN	NaN	NaN	NaN	NaN	NaN	NaN	NaN	NaN	NaN	NaN
102	1.406	1.394	1.38	1.416	1.386	1.404	1.408	1.383	1.421	1.457	1.435	1.49	1.455	1.48	1.494	1.558	1.538	1.562	1.6	1.616	1.648	1.713	1.717	1.8	1.819	1.905	1.908	1.963	2.03	2.093	2.14	2.134	2.205	2.177	2.211	2.228	2.213	2.218	2.23	2.209	2.256	2.22	2.271	2.228	2.244	2.249	2.27	2.22	2.248
103	1.446	1.368	1.374	1.393	1.416	1.407	1.387	1.385	1.458	1.436	1.446	1.438	1.448	1.415	1.489	1.541	1.537	1.547	1.599	1.665	1.722	1.828	1.904	1.96	2.02	2.127	2.154	2.153	2.182	2.242	2.205	2.197	2.222	2.216	2.26	2.262	2.22	2.213	2.267	2.23	2.239	2.263	2.254	2.273	2.265	2.239	2.264	2.278	2.287
104	1.404	1.407	1.416	1.437	1.441	1.435	1.445	1.463	1.562	1.546	1.567	1.598	1.571	1.648	1.651	1.75	1.745	1.868	1.963	2.032	2.068	2.154	2.201	2.265	2.305	2.337	2.304	2.307	2.259	2.356	2.317	2.305	2.321	2.344	2.318	2.349	2.37	2.277	2.309	2.326	2.308	2.285	2.336	2.319	2.31	2.283	2.294	2.333	2.373
0	1.377	1.422	1.405	1.397	1.405	1.397	1.403	1.416	1.448	1.459	1.464	1.521	1.488	1.552	NaN	NaN	NaN	NaN	NaN	NaN	NaN	NaN	NaN	NaN	NaN	NaN	NaN	NaN	NaN	NaN	NaN	NaN	NaN	NaN	NaN	NaN	NaN	NaN	NaN	NaN	NaN	NaN	NaN	NaN	NaN	NaN	NaN	NaN	NaN
0	1.4	1.433	1.402	1.389	1.391	1.384	1.386	1.421	1.44	1.433	1.46	1.44	1.461	1.504	1.537	1.626	1.656	1.66	1.858	1.968	2.084	2.12	NaN	NaN	NaN	NaN	NaN	NaN	NaN	NaN	NaN	NaN	NaN	NaN	NaN	NaN	NaN	NaN	NaN	NaN	NaN	NaN	NaN	NaN	NaN	NaN	NaN	NaN	NaN
0	1.398	1.406	1.41	1.396	1.378	1.398	1.402	1.413	1.443	1.439	1.438	1.481	1.462	1.463	1.505	1.529	1.546	1.549	1.604	1.599	1.619	1.676	1.713	1.815	1.912	2.059	2.128	2.171	2.222	2.246	2.258	2.224	2.263	2.239	2.231	2.254	2.228	2.24	2.254	2.24	2.254	2.25	2.253	2.238	2.261	2.248	2.249	2.231	2.299
105	1.391	1.388	1.424	1.382	1.408	1.407	1.423	1.452	1.448	1.489	1.502	1.553	1.564	1.587	1.645	1.73	1.818	1.929	2.011	2.098	2.162	2.216	2.223	2.264	2.225	2.263	2.252	2.23	2.222	2.249	2.233	2.22	2.25	2.236	2.269	2.295	2.266	2.255	2.275	2.253	2.275	2.268	2.275	2.298	2.297	2.258	2.289	2.294	2.293
106	1.415	1.373	1.358	1.41	1.455	1.447	1.439	1.42	1.538	1.519	1.56	1.544	1.593	1.576	1.644	1.691	1.768	1.772	1.865	1.919	2.016	2.098	2.148	2.219	2.227	2.259	2.237	2.23	2.223	2.271	2.283	2.262	2.256	2.256	2.279	2.263	2.243	2.226	2.272	2.253	2.28	2.291	2.276	2.277	2.3	2.316	2.288	2.328	2.32
107	1.372	1.398	1.445	1.425	1.436	1.437	1.493	1.493	1.526	1.611	1.67	1.692	1.796	1.87	1.972	2.041	2.111	2.143	2.18	2.195	2.243	2.233	2.252	2.288	2.245	2.288	2.236	2.235	2.229	2.273	2.243	2.249	2.287	2.258	2.247	2.253	2.246	2.249	2.25	2.231	2.257	2.233	2.266	2.291	2.297	2.248	2.272	2.282	2.268
108	1.381	1.453	1.425	1.433	1.423	1.417	1.527	1.501	1.557	1.632	1.661	1.638	1.714	1.763	1.838	1.974	2.047	2.096	2.116	2.177	2.216	2.238	2.266	2.318	2.26	2.332	2.281	2.317	2.282	2.316	2.305	2.295	2.3	2.287	2.282	2.337	2.3	2.281	2.301	2.292	2.252	2.306	2.314	2.297	2.277	2.266	2.279	2.305	2.284
109	1.413	1.389	1.397	1.399	1.43	1.449	1.425	1.449	1.545	1.515	1.525	1.562	1.571	1.573	1.646	1.652	1.704	1.758	1.862	1.944	2.04	2.119	2.166	2.213	2.204	2.288	2.192	2.219	2.211	2.24	2.232	2.224	2.251	2.233	2.271	2.291	2.257	2.27	2.336	2.301	2.254	2.31	2.311	2.277	2.28	2.266	2.282	2.305	2.321
110	1.422	1.387	1.417	1.418	1.44	1.438	1.449	1.477	1.5	1.562	1.571	1.63	1.704	1.769	1.894	2.005	2.076	2.161	2.19	2.185	2.202	2.228	2.228	2.294	2.222	2.265	2.241	2.194	2.21	2.264	2.263	2.229	2.276	2.279	2.295	2.312	2.273	2.28	2.278	2.282	2.31	2.317	2.284	2.294	2.297	2.305	2.311	2.298	2.304
111	1.435	1.425	1.416	1.466	1.487	1.496	1.55	1.573	1.613	1.693	1.701	1.783	1.81	1.88	1.979	2.066	2.135	2.182	2.203	2.27	2.233	2.264	2.277	2.292	2.267	2.282	2.268	2.287	2.26	2.274	2.273	2.246	2.296	2.284	2.267	2.302	2.272	2.276	2.289	2.287	2.266	2.249	2.278	2.274	2.277	2.256	2.273	2.245	2.339
0	1.427	1.424	1.408	1.441	1.419	1.449	1.488	1.486	1.525	1.558	NaN	NaN	NaN	NaN	NaN	NaN	NaN	NaN	NaN	NaN	NaN	NaN	NaN	NaN	NaN	NaN	NaN	NaN	NaN	NaN	NaN	NaN	NaN	NaN	NaN	NaN	NaN	NaN	NaN	NaN	NaN	NaN	NaN	NaN	NaN	NaN	NaN	NaN	NaN
112	1.418	1.406	1.408	1.403	1.41	1.34	1.393	1.388	1.45	1.44	1.445	1.476	1.434	1.492	1.519	1.544	1.568	1.566	1.627	1.737	1.775	1.841	1.938	2.071	2.113	2.162	2.213	2.16	2.167	2.236	2.223	2.182	2.17	2.23	2.254	2.206	2.2	2.181	2.265	2.237	2.214	2.228	2.242	2.2	2.273	2.274	2.22	2.18	2.242
113	1.442	1.442	1.431	1.422	1.466	1.49	1.512	1.552	1.567	1.637	1.622	1.66	1.711	1.75	1.812	1.923	1.99	2.086	2.167	2.204	2.233	2.247	2.28	2.309	2.282	2.339	2.276	2.271	2.234	2.323	2.257	2.258	2.263	2.269	2.281	2.305	2.284	2.288	2.291	NaN	NaN	NaN	NaN	NaN	NaN	NaN	NaN	NaN	NaN
114	1.391	1.432	1.405	1.414	1.407	1.383	1.412	1.431	1.451	1.492	1.481	1.574	1.513	1.609	1.588	1.607	1.614	1.641	1.793	1.759	1.855	1.947	2.044	2.126	2.17	2.226	2.258	2.218	2.247	2.322	2.321	2.312	2.316	2.285	2.278	2.275	2.252	2.233	2.258	2.334	2.326	2.408	2.359	2.248	2.32	2.342	2.337	2.358	2.399
115	1.419	1.457	1.444	1.434	1.43	1.466	1.476	1.503	1.519	1.576	1.546	1.588	1.628	1.649	1.682	1.736	1.75	1.766	1.801	1.828	1.86	1.878	1.942	2.015	2.016	2.093	2.136	2.15	2.168	2.233	2.206	2.201	2.234	2.218	2.22	2.234	2.214	2.203	2.237	2.251	2.251	2.241	2.269	2.265	2.25	2.243	2.267	2.265	2.295
116	1.415	1.393	1.392	1.395	1.449	1.453	1.418	1.427	1.528	1.489	1.53	1.559	1.597	1.567	1.682	1.685	1.786	1.839	1.942	2.063	2.14	2.203	2.217	2.253	2.226	2.262	2.237	2.232	2.233	2.241	2.265	2.244	2.278	2.247	2.277	2.293	2.269	2.259	2.289	2.263	2.294	2.294	2.301	2.281	2.298	2.28	2.302	2.321	2.307
117	1.397	1.466	1.453	1.438	1.431	1.424	1.443	1.481	1.477	1.509	1.502	1.518	1.533	1.515	1.536	1.615	1.606	1.639	1.579	1.682	1.705	1.704	1.689	1.772	1.773	1.798	1.844	1.868	1.93	1.949	2.032	2.106	2.132	2.19	2.224	2.229	2.224	2.211	2.217	2.243	2.232	2.235	2.244	2.248	2.259	2.263	2.248	2.264	2.279
118	1.41	1.411	1.43	1.445	1.432	1.459	1.492	1.485	1.566	1.574	1.634	1.703	1.752	1.864	1.923	2.044	2.137	2.197	2.218	2.235	2.264	2.282	2.244	2.284	2.284	2.261	2.241	2.281	2.244	2.282	2.256	2.229	2.33	2.266	2.268	2.311	2.297	2.251	2.296	2.286	2.273	2.298	2.318	2.298	2.311	2.306	2.305	2.257	2.317
0	1.398	1.395	1.4	1.428	1.465	1.418	1.444	1.44	1.516	1.52	1.541	1.557	1.554	1.564	1.658	1.69	1.73	NaN	NaN	NaN	NaN	NaN	NaN	NaN	NaN	NaN	NaN	NaN	NaN	NaN	NaN	NaN	NaN	NaN	NaN	NaN	NaN	NaN	NaN	NaN	NaN	NaN	NaN	NaN	NaN	NaN	NaN	NaN	NaN
119	1.413	1.426	1.404	1.433	1.482	1.449	1.544	1.557	1.571	1.661	1.664	1.751	1.844	1.928	2.004	2.09	2.17	2.185	2.225	2.243	2.22	2.26	2.244	2.265	2.255	2.323	2.236	2.261	2.257	2.324	2.282	2.254	2.329	2.279	2.299	2.312	2.349	2.296	2.318	2.297	2.35	2.288	2.303	2.361	2.309	2.301	2.338	2.309	2.347
120	1.387	1.4	1.4	1.377	1.38	1.387	1.384	1.404	1.459	1.435	1.466	1.475	1.46	1.496	1.532	1.529	1.548	1.576	1.628	1.676	1.694	1.757	1.842	1.911	1.973	2.104	2.19	2.176	2.243	2.255	2.268	2.228	2.29	2.257	2.247	2.265	2.23	2.217	2.287	2.255	2.28	2.3	2.275	2.238	2.256	2.228	2.246	2.286	2.303
121	1.397	1.458	1.448	1.442	1.451	1.471	1.46	1.496	1.508	1.57	1.543	1.611	1.633	1.66	1.687	1.733	1.785	1.815	1.784	1.9	1.936	1.963	2.017	2.091	2.114	2.172	2.195	2.194	2.178	2.219	2.224	2.199	2.22	2.223	2.242	2.245	2.223	2.2	2.221	2.235	2.232	2.223	2.236	2.243	2.259	2.257	2.23	2.247	2.289
122	1.388	1.388	1.392	1.409	1.43	1.428	1.429	1.452	1.502	1.504	1.525	1.564	1.617	1.601	1.699	1.783	1.888	1.987	2.071	2.12	2.157	2.191	2.195	2.225	2.217	2.245	2.227	2.213	2.201	2.259	2.251	2.228	2.25	2.258	2.278	2.294	2.243	2.283	2.289	2.269	2.298	2.277	2.292	2.303	2.283	2.385	2.404	2.411	2.384
123	1.406	1.392	1.438	1.408	1.421	1.418	1.443	1.462	1.462	1.532	1.542	1.592	1.595	1.623	1.661	1.692	1.789	1.834	1.925	1.997	2.068	2.132	2.209	2.246	2.239	2.279	2.257	2.252	2.268	2.283	2.294	2.238	2.267	2.277	2.267	2.297	2.279	2.281	2.304	2.294	2.318	2.296	2.341	2.305	2.316	2.325	2.298	2.312	2.331
124	1.397	1.407	1.401	1.397	1.423	1.41	1.448	1.45	1.488	1.497	1.518	1.547	1.544	1.561	1.591	1.627	1.654	1.757	1.882	1.978	2.064	2.125	2.21	2.244	2.218	2.268	2.247	2.246	2.24	2.264	2.219	2.226	2.262	2.239	2.242	2.278	2.214	2.231	2.283	2.255	2.28	2.254	2.279	2.262	2.22	2.221	2.263	2.252	2.282
0	NaN	NaN	NaN	NaN	NaN	NaN	NaN	NaN	NaN	NaN	NaN	NaN	NaN	NaN	NaN	NaN	NaN	NaN	NaN	NaN	NaN	NaN	NaN	NaN	NaN	NaN	NaN	NaN	NaN	NaN	NaN	NaN	NaN	NaN	NaN	NaN	NaN	NaN	NaN	NaN	NaN	NaN	NaN	NaN	NaN	NaN	NaN	NaN	NaN
125	1.402	1.411	1.416	1.395	1.402	1.413	1.431	1.478	1.515	1.559	1.619	1.733	1.856	1.99	2.1	2.183	2.236	2.256	2.266	2.257	2.262	2.278	2.292	2.34	2.295	2.317	2.322	2.324	2.305	2.347	2.336	2.315	2.331	2.339	2.351	2.357	2.332	2.318	2.321	2.302	2.345	2.307	2.323	2.328	2.296	2.316	2.307	2.31	2.318
126	1.411	1.417	1.431	1.417	1.409	1.416	1.425	1.433	1.451	1.489	1.509	1.511	1.514	1.513	1.53	1.547	1.573	1.608	1.617	1.623	1.646	1.674	1.708	1.769	1.788	1.831	1.841	1.901	1.952	2.066	2.126	2.159	2.205	2.229	2.247	2.274	2.246	2.246	2.254	2.267	2.272	2.264	2.277	2.254	2.272	2.281	2.266	2.253	2.305
127	1.38	1.381	1.378	1.385	1.383	1.384	1.381	1.389	1.444	1.435	1.453	1.477	1.485	1.526	1.545	1.571	1.608	1.623	1.672	1.71	1.785	1.896	1.975	2.082	2.107	2.244	2.217	2.221	2.234	2.281	2.267	2.261	2.292	2.278	2.303	2.283	2.249	2.252	2.278	2.314	2.32	2.323	2.312	2.307	2.301	2.3	2.316	2.325	2.318
128	1.42	1.404	1.432	1.439	1.431	1.42	1.494	1.486	1.576	1.588	1.666	1.763	1.845	1.97	2.051	2.144	2.17	2.223	2.248	2.248	2.27	2.266	2.264	2.311	2.277	2.309	2.262	2.29	2.25	2.27	2.26	2.26	2.293	2.256	2.251	2.298	2.264	2.229	2.288	2.265	2.288	2.27	2.251	2.273	2.291	2.258	2.262	2.281	2.301
129	1.382	1.406	1.404	1.384	1.407	1.42	1.419	1.442	1.466	1.498	1.459	1.522	1.548	1.538	1.57	1.575	1.618	1.641	1.691	1.722	1.779	1.848	1.897	1.969	2.005	2.092	2.123	2.155	2.179	2.257	2.238	2.228	2.268	2.249	2.282	2.275	2.248	2.223	2.259	2.244	2.27	2.217	2.26	2.259	2.253	2.248	2.243	2.23	2.274
130	1.417	1.408	1.45	1.417	1.449	1.418	1.452	1.497	1.479	1.573	1.596	1.642	1.7	1.818	1.92	2.043	2.091	2.154	2.196	2.186	2.188	2.213	2.22	2.248	2.22	2.253	2.236	2.209	2.189	2.241	2.251	2.194	2.229	2.22	2.254	2.252	2.214	2.236	2.232	2.233	2.265	2.255	2.259	2.271	2.289	2.272	2.28	2.271	2.303
131	1.394	1.402	1.429	1.414	1.443	1.416	1.454	1.452	1.492	1.499	1.492	1.509	1.542	1.57	1.582	1.633	1.673	1.788	1.899	2.055	2.15	2.208	2.241	2.293	2.274	2.328	2.269	2.27	NaN	NaN	NaN	NaN	NaN	NaN	NaN	NaN	NaN	NaN	NaN	NaN	NaN	NaN	NaN	NaN	NaN	NaN	NaN	NaN	NaN
132	1.406	1.413	1.428	1.433	1.396	1.385	1.427	1.408	1.452	1.481	1.45	1.495	1.47	1.48	1.493	1.523	1.525	1.566	1.551	1.541	1.588	1.571	1.62	1.642	1.635	1.677	1.657	1.719	1.784	1.878	1.983	2.03	2.13	2.177	2.234	2.283	2.254	2.219	2.256	2.27	2.28	2.264	2.259	2.286	2.272	2.284	2.274	2.321	2.312
133	1.448	1.441	1.449	1.415	1.468	1.425	1.436	1.438	1.431	1.495	1.484	1.475	1.495	1.54	1.525	1.566	1.604	1.587	1.635	1.625	1.657	1.749	1.812	1.951	1.992	2.118	2.177	2.224	2.219	2.281	2.274	2.244	2.288	2.295	2.301	2.31	2.297	2.329	2.313	2.307	2.326	2.288	2.315	2.329	2.308	2.284	2.305	2.298	2.325
134	1.403	1.45	1.419	1.444	1.442	1.44	1.465	1.483	1.505	1.53	1.529	1.559	1.563	1.565	1.565	1.653	1.606	1.647	1.622	1.676	1.703	1.739	1.755	1.774	1.757	1.804	1.828	1.876	1.879	1.938	2.028	2.084	2.14	2.161	2.194	2.214	2.199	2.198	2.211	2.218	2.186	2.212	2.213	2.215	2.211	2.217	2.236	2.235	2.243
135	1.401	1.423	1.419	1.401	1.442	1.431	1.439	1.447	1.488	1.516	1.528	1.564	1.593	1.616	1.697	1.843	1.962	2.077	2.157	2.17	2.213	2.217	2.221	2.259	2.201	2.252	2.227	2.226	2.19	2.272	2.273	2.233	2.279	2.264	2.279	2.311	2.285	2.268	2.299	2.277	2.325	2.325	2.31	2.285	2.324	2.31	2.312	2.339	2.52
136	1.371	1.395	1.381	1.367	1.384	1.396	1.39	1.428	1.458	1.43	1.454	1.469	1.485	1.489	1.551	1.576	1.579	1.614	1.636	1.689	1.747	1.82	1.916	2.025	2.083	2.169	2.229	2.235	2.235	2.289	2.3	2.265	2.301	2.32	2.31	2.33	2.304	2.302	2.307	2.288	2.302	2.313	2.301	2.311	2.307	2.314	2.295	2.312	2.318
137	1.416	1.409	1.432	1.422	1.386	1.398	1.426	1.423	1.455	1.486	1.499	1.518	1.522	1.537	1.554	1.592	1.631	1.666	1.729	1.776	1.846	1.917	1.969	2.041	2.119	2.184	2.167	2.22	2.196	2.234	2.241	2.219	2.274	2.243	2.26	2.286	2.248	2.254	2.245	2.273	2.254	2.259	2.267	2.265	2.285	2.258	2.261	2.258	2.295
138	1.381	1.394	1.405	1.389	1.387	1.378	1.389	1.399	1.401	1.425	1.433	1.474	1.478	1.493	1.521	1.609	1.684	1.802	1.905	1.992	2.078	2.121	2.177	2.24	2.257	2.291	2.275	2.266	2.245	2.282	2.271	2.251	2.264	2.255	2.263	2.273	2.26	2.242	2.244	2.253	2.275	2.249	2.271	2.267	2.244	2.256	2.247	2.257	2.28
139	1.39	1.407	1.414	1.412	1.411	1.406	1.454	1.444	1.479	1.507	1.524	1.535	1.572	1.553	1.581	1.646	1.699	1.728	1.815	1.867	1.933	2.009	2.048	2.13	2.143	2.196	2.19	2.211	2.204	2.245	2.241	2.225	2.234	2.224	2.243	2.248	2.249	2.227	2.242	2.246	2.273	2.247	2.267	2.282	2.282	2.294	2.263	2.275	2.306
140	1.472	1.435	1.456	1.477	1.558	1.481	1.534	1.548	1.592	1.633	1.605	1.666	1.638	1.634	1.69	1.771	1.807	1.836	1.786	1.863	1.935	1.934	2.013	2.101	2.117	2.172	2.16	2.195	2.211	2.251	2.247	2.239	2.268	2.276	2.275	2.289	2.271	2.263	2.264	2.25	2.279	2.275	2.303	2.29	2.28	2.263	2.297	2.296	2.316
141	1.401	1.412	1.399	1.403	1.428	1.423	1.438	1.445	1.462	1.51	1.504	1.549	1.645	1.731	1.84	1.955	2.05	2.11	2.184	2.215	2.251	2.277	2.285	2.322	2.285	2.339	2.278	2.303	2.267	2.322	2.274	2.244	2.281	2.294	2.276	2.296	2.312	2.267	2.301	2.299	2.313	2.322	2.312	2.309	2.327	2.303	2.318	2.301	2.298
142	1.522	1.547	1.511	1.561	1.495	1.475	1.614	1.567	1.57	1.54	1.65	1.743	1.753	1.883	2.008	2.041	2.121	2.291	2.313	2.22	2.295	2.267	2.229	2.274	2.29	2.305	2.159	2.331	2.201	2.414	2.344	2.322	2.406	2.46	2.376	2.424	2.375	2.353	2.361	2.474	2.413	2.333	2.327	2.407	2.442	2.318	2.393	2.488	2.413
143	1.385	1.418	1.417	1.396	1.398	1.398	1.402	1.416	1.436	1.445	1.472	1.47	1.465	1.47	1.503	1.51	1.535	1.551	1.558	1.559	1.609	1.643	1.712	1.789	1.83	1.945	2.008	2.04	2.104	2.191	2.221	2.215	2.255	2.254	2.254	2.279	2.245	2.212	2.263	2.251	2.289	2.251	2.252	2.252	2.266	2.259	2.261	2.288	2.268
144	1.376	1.402	1.404	1.391	1.404	1.408	1.438	1.438	1.485	1.518	1.536	1.593	1.661	1.75	1.852	1.962	2.04	2.108	2.158	2.18	2.205	2.187	2.209	2.245	2.208	2.233	2.2	2.191	2.192	2.235	2.227	2.18	2.216	2.196	2.216	2.208	2.208	2.2	2.21	2.199	2.248	2.192	2.221	2.213	2.232	2.244	2.223	2.246	2.248
145	1.387	1.422	1.438	1.404	1.43	1.436	1.495	1.532	1.566	1.551	1.638	1.707	1.757	1.876	1.98	2.076	2.126	2.171	2.206	2.207	2.221	2.217	2.251	2.262	2.235	2.283	2.263	2.246	2.236	2.284	2.272	2.263	2.27	2.277	2.303	2.313	2.265	2.277	2.275	2.29	2.324	2.291	2.295	2.296	2.307	2.306	2.317	2.329	2.328
146	1.413	1.49	1.449	1.461	1.418	1.449	1.426	1.463	1.451	1.516	1.454	1.521	1.532	1.569	1.586	1.657	1.651	1.694	1.691	1.764	1.81	1.867	1.928	2.005	2.026	2.106	2.095	2.181	2.178	2.24	2.248	2.254	2.278	2.254	2.266	2.276	2.247	2.238	2.252	2.255	2.256	2.271	2.226	2.283	2.255	2.269	2.261	2.292	2.302
147	1.398	1.424	1.391	1.418	1.401	1.395	1.416	1.431	1.456	1.499	1.535	1.59	1.716	1.871	2.001	2.138	2.184	2.25	2.267	2.258	2.254	2.242	2.272	2.262	2.23	2.29	2.245	2.241	2.238	2.287	2.275	2.225	2.273	2.304	2.299	2.346	2.312	2.279	2.32	2.304	2.321	2.334	2.335	2.346	2.316	2.336	2.356	2.259	2.312
148	1.387	1.41	1.4	1.418	1.41	1.465	1.489	1.531	1.583	1.59	1.655	1.743	1.83	1.937	2.068	2.166	2.211	2.247	2.321	2.309	2.305	2.284	2.294	2.305	2.276	2.329	2.301	2.278	2.292	2.332	2.342	2.311	2.345	2.3	2.29	2.304	2.287	2.255	2.242	2.295	2.318	2.326	2.274	2.332	2.27	2.304	2.294	2.326	2.272
0	1.398	1.483	1.481	1.438	1.467	1.48	1.526	1.588	1.587	1.585	1.683	1.761	1.809	1.861	1.946	2.021	2.061	2.123	2.186	2.201	2.219	2.238	2.249	2.278	2.25	2.279	2.272	2.253	2.23	2.276	2.312	2.275	2.302	2.28	2.288	2.306	2.252	2.268	2.276	2.313	2.314	2.297	2.306	2.282	2.303	2.292	2.304	2.308	2.302
149	1.389	1.453	1.46	1.413	1.428	1.441	1.47	1.478	1.504	1.507	1.585	1.655	1.697	1.751	1.813	1.85	1.941	2.012	2.086	2.071	2.165	2.199	2.23	2.254	2.256	2.29	2.262	2.232	2.225	2.281	2.263	2.256	2.289	2.275	2.256	2.264	2.264	2.261	2.26	2.279	2.286	2.294	2.284	2.316	2.279	2.291	2.295	2.321	2.345
150	1.496	1.48	1.426	1.543	1.527	1.492	1.467	1.477	1.612	1.591	1.57	1.649	1.6	1.626	1.689	1.711	1.751	1.892	1.973	2.042	2.134	2.259	2.227	2.315	2.256	2.321	2.181	2.291	2.225	2.346	2.2	2.242	2.199	2.269	2.315	2.337	2.416	2.421	2.331	2.341	2.372	2.331	2.385	2.372	2.344	2.398	2.332	2.376	2.388
151	1.43	1.447	1.493	1.488	1.477	1.486	1.545	1.518	1.589	1.606	1.606	1.662	1.65	1.646	1.716	1.837	1.817	1.851	1.853	1.909	2.014	2.05	2.105	2.165	2.193	2.229	2.228	2.231	2.255	2.275	2.269	2.242	2.252	2.265	2.291	2.301	2.276	2.25	2.296	2.306	2.264	2.26	2.272	2.275	2.264	2.256	2.249	2.28	2.296
152	1.417	1.463	1.455	1.427	1.448	1.454	1.471	1.478	1.453	1.502	1.487	1.535	1.481	1.573	1.538	1.623	1.595	1.663	1.663	1.674	1.661	1.696	1.745	1.792	1.808	1.781	1.836	1.912	1.844	1.931	1.936	1.945	2.019	1.988	2.064	2.056	2.108	2.113	2.171	2.128	2.171	2.152	2.162	2.186	2.196	2.225	2.198	2.207	2.266
153	1.445	1.465	1.512	1.465	1.526	1.509	1.544	1.583	1.622	1.643	1.699	1.827	1.929	2.062	2.145	2.205	2.225	2.252	2.245	2.266	2.276	2.243	2.297	2.288	2.282	2.304	2.232	2.277	2.248	2.291	2.305	2.276	2.259	2.259	2.281	2.334	2.289	2.233	2.264	2.284	2.284	2.269	2.288	2.273	2.3	2.247	2.286	2.262	2.276
154	1.361	1.387	1.394	1.389	1.423	1.425	1.466	1.471	1.493	1.542	1.55	1.614	1.636	1.706	1.797	1.898	1.967	2.034	2.094	2.122	2.162	2.192	2.193	2.254	2.214	2.231	2.216	2.212	2.197	2.247	2.238	2.202	2.227	2.215	2.242	2.234	2.218	2.2	2.206	2.221	2.22	2.223	2.211	2.231	2.221	2.236	2.236	2.234	2.251
155	1.379	1.425	1.432	1.392	1.402	1.396	1.433	1.431	1.447	1.449	1.47	1.464	1.467	1.488	1.523	1.515	1.538	1.574	1.609	1.595	1.64	1.711	1.787	1.903	1.977	2.116	2.149	2.186	2.193	2.252	2.265	2.226	2.267	2.247	2.276	2.275	2.259	2.263	2.262	2.274	2.297	2.278	2.285	2.264	2.275	2.296	2.31	2.32	2.323
156	1.422	1.49	1.489	1.474	1.454	1.476	1.501	1.474	1.513	1.514	1.504	1.54	1.544	1.615	1.611	1.664	1.67	1.716	1.748	1.74	1.785	1.826	1.87	1.986	1.976	2.026	2.025	2.097	2.117	2.252	2.172	2.195	2.223	2.227	2.269	2.28	2.239	2.208	2.276	2.29	2.271	2.232	2.274	2.268	2.297	2.245	2.254	2.268	2.299
157	1.439	1.438	1.499	1.453	1.529	1.541	1.568	1.556	1.623	1.63	1.61	1.664	1.687	1.713	1.836	1.935	1.999	2.122	2.171	2.213	2.249	2.208	2.244	2.322	2.284	2.283	2.252	2.246	2.23	2.262	2.273	2.271	2.263	2.31	2.281	2.292	2.272	2.248	2.298	2.302	2.303	2.298	2.279	2.3	2.257	2.228	2.256	2.288	2.255
158	1.406	1.446	1.39	1.419	1.404	1.387	1.408	1.427	1.48	1.51	1.558	1.533	1.552	1.681	1.818	1.952	2.078	2.192	2.223	2.231	2.246	2.261	2.261	2.279	2.243	2.286	2.278	2.253	2.257	2.335	2.312	2.29	2.324	2.302	2.322	2.347	2.35	2.285	2.333	2.326	2.359	2.351	2.3	2.344	2.326	2.268	2.299	2.304	2.321
159	1.392	1.513	1.494	1.421	1.444	1.452	1.47	1.526	1.499	1.517	1.605	1.66	1.676	1.738	1.791	1.83	1.869	1.969	2.022	2.038	2.067	2.123	2.203	2.206	2.214	2.243	2.25	2.23	2.229	2.271	2.256	2.246	2.262	2.262	2.291	2.271	2.243	2.247	2.239	2.277	2.289	2.263	2.29	2.274	2.255	2.277	2.273	2.279	2.298
0	NaN	NaN	NaN	NaN	NaN	NaN	NaN	NaN	NaN	NaN	NaN	NaN	NaN	NaN	NaN	NaN	NaN	NaN	NaN	NaN	NaN	NaN	NaN	NaN	NaN	NaN	NaN	NaN	NaN	NaN	NaN	NaN	NaN	NaN	NaN	NaN	NaN	NaN	NaN	NaN	NaN	NaN	NaN	NaN	NaN	NaN	NaN	NaN	NaN
0	1.57	1.592	1.635	1.626	1.665	1.736	1.869	1.962	2.082	2.09	2.115	2.122	2.116	2.131	2.132	2.174	2.139	2.178	2.192	2.16	2.192	2.214	2.279	2.233	2.202	2.201	2.171	2.174	2.159	2.18	2.175	2.166	2.18	2.19	2.224	2.212	2.188	2.162	2.152	2.172	2.213	2.173	2.179	2.205	2.188	2.185	2.195	2.167	2.21
160	1.383	1.53	1.512	1.44	1.454	1.476	1.486	1.559	1.525	1.504	1.616	1.672	1.68	1.734	1.833	1.864	1.899	2.029	2.073	2.086	2.151	2.198	2.214	2.279	2.228	2.261	2.271	2.254	2.247	2.264	2.276	2.247	2.287	2.25	2.28	2.269	2.244	2.277	2.274	2.274	2.31	2.274	2.304	2.283	2.288	2.309	2.303	2.302	2.318
0	1.533	NaN	NaN	NaN	NaN	NaN	NaN	NaN	NaN	NaN	NaN	NaN	NaN	NaN	NaN	NaN	NaN	NaN	NaN	NaN	NaN	NaN	NaN	NaN	NaN	NaN	NaN	NaN	NaN	NaN	NaN	NaN	NaN	NaN	NaN	NaN	NaN	NaN	NaN	NaN	NaN	NaN	NaN	NaN	NaN	NaN	NaN	NaN	NaN
161	1.365	1.37	1.386	1.387	1.369	1.369	1.398	1.408	1.416	1.426	1.438	1.455	1.483	1.519	1.53	1.599	1.699	1.794	1.876	1.963	2.039	2.076	2.111	2.143	2.138	2.187	2.171	2.204	2.214	2.233	2.251	2.2	2.293	2.218	2.248	2.254	2.261	2.307	2.281	2.255	2.344	2.307	2.299	2.32	2.31	2.266	2.29	2.327	2.415
162	1.388	1.384	1.404	1.386	1.408	1.381	1.417	1.425	1.441	1.461	1.47	1.569	1.688	1.826	1.976	2.142	2.196	2.217	2.264	2.241	2.253	2.25	2.248	2.288	2.256	2.322	2.296	2.289	2.275	2.314	2.316	2.283	2.333	2.314	2.333	2.327	2.311	2.284	2.301	2.342	2.278	2.286	2.328	2.308	2.305	2.32	2.311	2.352	2.342
0	NaN	NaN	NaN	NaN	NaN	NaN	NaN	NaN	NaN	NaN	NaN	NaN	NaN	NaN	NaN	NaN	NaN	NaN	NaN	NaN	NaN	NaN	NaN	NaN	NaN	NaN	NaN	NaN	NaN	NaN	NaN	NaN	NaN	NaN	NaN	NaN	NaN	NaN	NaN	NaN	NaN	NaN	NaN	NaN	NaN	NaN	NaN	NaN	NaN
163	1.365	1.388	1.378	1.367	1.37	1.363	1.38	1.39	1.407	1.423	1.403	1.416	1.434	1.46	1.478	1.5	1.523	1.551	1.596	1.659	1.751	1.83	1.93	2.019	2.059	2.119	2.117	2.139	2.11	2.137	2.151	2.13	2.153	2.145	2.195	2.18	2.184	2.145	2.198	2.237	2.232	2.215	2.193	2.247	2.227	2.247	2.207	2.242	2.254
164	1.387	1.414	1.396	1.411	1.398	1.393	1.425	1.42	1.448	1.424	1.443	1.475	1.465	1.504	1.508	1.547	1.543	1.59	1.566	1.622	1.684	1.742	1.82	1.936	2.026	2.108	2.109	2.165	2.154	2.18	2.169	2.213	2.204	2.206	2.195	2.195	2.21	2.172	2.237	2.212	2.233	2.237	2.272	2.242	2.262	2.271	2.227	2.249	2.29
165	1.384	1.399	1.408	1.407	1.434	1.439	1.49	1.506	1.607	1.775	1.906	2.047	2.131	2.207	2.24	2.237	2.261	2.25	2.249	2.221	2.245	2.217	2.26	2.226	2.25	2.238	2.227	2.234	2.214	2.241	2.271	2.255	2.285	2.28	2.256	2.258	2.274	2.271	2.253	2.266	2.285	2.246	2.249	2.258	2.308	2.289	2.291	2.3	2.318
166	1.367	1.417	1.406	1.419	1.416	1.391	1.395	1.449	1.447	1.478	1.499	1.562	1.694	1.85	1.983	2.126	2.195	2.254	2.219	2.261	2.27	2.244	2.268	2.301	2.283	2.316	2.285	2.298	2.239	2.305	2.316	2.215	2.27	2.228	2.244	2.288	2.242	2.224	2.336	2.323	2.281	2.299	2.324	2.33	2.306	2.31	2.316	2.287	2.317
167	1.38	1.384	1.391	1.368	1.402	1.382	1.412	1.417	1.484	1.45	1.507	1.529	1.579	1.707	1.818	1.958	2.067	2.179	2.227	2.223	2.269	2.227	2.256	2.274	2.246	2.274	2.246	2.248	2.24	2.288	2.299	2.223	2.263	2.269	2.292	2.306	2.269	2.253	2.292	2.298	2.287	2.265	2.29	2.268	2.308	2.283	2.284	2.303	2.308
168	1.359	1.388	1.381	1.369	1.375	1.363	1.4	1.386	1.421	1.422	1.43	1.42	1.447	1.468	1.467	1.506	1.537	1.574	1.618	1.68	1.75	1.827	1.892	1.994	2.031	2.11	2.093	2.109	2.099	2.14	2.15	2.133	2.147	2.145	2.168	2.18	2.153	2.167	2.157	2.203	2.192	2.226	2.231	2.206	2.208	2.207	2.188	2.209	2.244
169	1.367	1.418	1.404	1.403	1.41	1.423	1.455	1.445	1.484	1.49	1.508	1.486	1.524	1.571	1.564	1.574	1.624	1.675	1.684	1.744	1.86	1.95	2.024	2.138	2.119	2.191	2.152	2.174	2.164	2.18	2.163	2.149	2.173	2.161	2.2	2.204	2.178	2.224	2.214	2.21	2.241	2.243	2.263	2.238	2.226	2.258	2.224	2.276	2.271
170	1.391	1.394	1.427	1.405	1.426	1.434	1.469	1.502	1.514	1.604	1.706	1.85	1.999	2.108	2.171	2.233	2.221	2.238	2.32	2.21	2.212	2.213	2.213	2.233	2.227	2.245	2.216	2.234	2.21	2.239	2.234	2.226	2.233	2.24	2.262	2.287	2.254	2.252	2.246	2.255	2.28	2.226	2.225	2.27	2.252	2.272	2.241	2.255	2.293
171	1.353	1.401	1.399	1.394	1.413	1.386	1.426	1.442	1.477	1.482	1.513	1.527	1.539	1.6	1.618	1.657	1.72	1.761	1.859	1.951	2.001	2.085	2.15	2.229	2.216	2.266	2.234	2.243	2.21	2.274	2.246	2.215	2.255	2.255	2.267	2.295	2.266	2.238	2.242	2.274	2.278	2.262	2.265	2.279	2.273	2.265	2.263	2.286	2.263
172	1.375	1.409	1.386	1.376	1.399	1.37	1.378	1.389	1.395	1.391	1.391	1.368	1.377	1.394	1.378	1.387	1.385	1.399	1.368	1.407	1.402	1.404	1.39	1.407	1.411	1.439	1.39	1.426	1.4	1.424	1.406	1.415	1.434	1.429	1.442	1.443	1.432	1.458	1.474	1.452	1.459	1.476	1.484	1.487	1.492	1.509	1.495	1.527	1.535
173	1.377	1.449	1.411	1.418	1.437	1.41	1.494	1.46	1.527	1.551	1.601	1.639	1.681	1.743	1.85	1.973	2.049	2.09	2.163	2.198	2.21	2.261	2.259	2.269	2.249	2.29	2.258	2.191	2.254	2.282	2.292	2.249	2.313	2.279	2.269	2.287	2.275	2.283	2.282	2.299	2.274	2.311	2.306	2.273	2.302	2.323	2.304	2.312	2.353
174	1.404	1.428	1.397	1.397	1.411	1.408	1.437	1.46	1.516	1.53	1.568	1.613	1.642	1.684	1.769	1.869	1.95	2.045	2.104	2.145	2.186	2.202	2.221	2.242	2.226	2.237	2.22	2.233	2.195	2.247	2.21	2.221	2.259	2.245	2.268	2.259	2.269	2.27	2.247	2.297	2.331	2.309	2.313	2.279	2.285	2.283	2.271	2.283	2.314
175	1.361	1.388	1.367	1.363	1.366	1.368	1.397	1.405	1.422	1.433	1.439	1.453	1.456	1.494	1.502	1.53	1.54	1.573	1.587	1.635	1.693	1.732	1.805	1.891	1.919	1.999	2.02	2.059	2.064	2.098	2.121	2.092	2.117	2.092	2.125	2.141	2.107	2.132	2.138	2.167	2.182	2.157	2.167	2.152	2.17	2.144	2.157	2.162	2.208
176	1.397	1.397	1.371	1.369	1.372	1.35	1.384	1.407	1.4	1.392	1.391	1.394	1.39	1.41	1.411	1.43	1.444	1.466	1.474	1.443	1.498	1.493	1.535	1.555	1.553	1.59	1.595	1.624	1.704	1.769	1.823	1.85	1.944	2.01	2.06	2.125	2.09	2.129	2.153	2.172	2.179	2.183	2.176	2.19	2.176	2.167	2.155	2.182	2.214
177	1.367	1.401	1.396	1.41	1.414	1.425	1.451	1.481	1.535	1.546	1.604	1.665	1.687	1.755	1.842	1.957	2	2.1	2.135	2.15	2.17	2.185	2.186	2.256	2.184	2.229	2.208	2.211	2.195	2.216	2.197	2.197	2.238	2.206	2.234	2.24	2.22	2.202	2.205	2.27	2.252	2.239	2.258	2.247	2.267	2.239	2.268	2.279	2.31
178	1.378	1.403	1.371	1.385	1.396	1.377	1.388	1.417	1.444	1.444	1.462	1.446	1.493	1.529	1.56	1.605	1.672	1.758	1.831	1.923	1.996	2.05	2.103	2.143	2.146	2.187	2.148	2.164	2.12	2.165	2.209	2.2	2.209	2.239	2.225	2.231	2.196	2.21	2.193	2.225	2.233	2.225	2.233	2.253	2.221	2.224	2.232	2.224	2.248
0	1.346	1.406	1.391	1.372	1.405	1.376	1.371	1.418	1.441	1.435	1.453	1.412	1.422	1.475	1.434	1.447	1.464	1.465	1.473	1.481	1.486	1.503	1.51	1.549	1.549	1.57	1.552	1.58	1.56	1.585	1.594	1.595	1.627	1.637	1.629	1.631	1.661	1.672	1.701	1.663	1.66	1.695	1.719	1.719	1.724	1.738	1.729	1.762	1.746
0	1.359	1.368	1.349	1.321	1.477	1.265	1.474	1.339	1.446	1.432	1.575	1.412	1.441	1.491	1.562	1.614	1.62	1.68	1.676	1.617	1.719	NaN	NaN	NaN	NaN	NaN	NaN	NaN	NaN	NaN	NaN	NaN	NaN	NaN	NaN	NaN	NaN	NaN	NaN	NaN	NaN	NaN	NaN	NaN	NaN	NaN	NaN	NaN	NaN
179	1.364	1.392	1.375	1.405	1.418	1.417	1.466	1.476	1.516	1.559	1.619	1.671	1.671	1.718	1.832	1.914	2.004	2.085	2.136	2.135	2.169	2.185	2.207	2.25	2.195	2.236	2.17	2.202	2.181	2.21	2.24	2.218	2.23	2.227	2.248	2.255	2.236	2.25	2.245	2.272	2.284	2.263	2.277	2.291	2.275	2.266	2.284	2.278	2.317
0	NaN	NaN	NaN	NaN	NaN	NaN	NaN	NaN	NaN	NaN	NaN	NaN	NaN	NaN	NaN	NaN	NaN	NaN	NaN	NaN	NaN	NaN	NaN	NaN	NaN	NaN	NaN	NaN	NaN	NaN	NaN	NaN	NaN	NaN	NaN	NaN	NaN	NaN	NaN	NaN	NaN	NaN	NaN	NaN	NaN	NaN	NaN	NaN	NaN
180	1.378	1.405	1.399	1.413	1.424	1.432	1.457	1.483	1.524	1.573	1.593	1.655	1.689	1.768	1.897	2.018	2.091	2.208	2.204	2.218	2.224	2.217	2.224	2.268	2.188	2.28	2.232	2.244	2.22	2.27	2.258	2.239	2.267	2.264	2.3	2.296	2.22	2.262	2.258	2.301	2.291	2.294	2.325	2.294	2.288	2.287	2.294	2.269	2.292
0	NaN	NaN	NaN	NaN	NaN	NaN	NaN	NaN	NaN	NaN	NaN	NaN	NaN	NaN	NaN	NaN	NaN	NaN	NaN	NaN	NaN	NaN	NaN	NaN	NaN	NaN	NaN	NaN	NaN	NaN	NaN	NaN	NaN	NaN	NaN	NaN	NaN	NaN	NaN	NaN	NaN	NaN	NaN	NaN	NaN	NaN	NaN	NaN	NaN
0	1.403	1.426	1.4	1.389	1.41	1.392	1.427	1.442	1.471	1.477	NaN	NaN	NaN	NaN	NaN	NaN	NaN	NaN	NaN	NaN	NaN	NaN	NaN	NaN	NaN	NaN	NaN	NaN	NaN	NaN	NaN	NaN	NaN	NaN	NaN	NaN	NaN	NaN	NaN	NaN	NaN	NaN	NaN	NaN	NaN	NaN	NaN	NaN	NaN
181	1.39	1.453	1.379	1.399	1.414	1.416	1.458	1.493	1.522	1.558	1.606	1.631	1.664	1.718	1.811	1.914	2.01	2.102	2.136	2.192	2.217	2.208	2.23	2.273	2.224	2.248	2.236	2.226	2.209	2.266	2.255	2.215	2.262	2.244	2.269	2.287	2.247	2.26	2.266	2.3	2.323	2.324	2.309	2.328	2.321	2.314	2.299	2.29	2.346
182	1.376	1.402	1.408	1.431	1.416	1.459	1.445	1.491	1.53	1.588	1.623	1.691	1.716	1.793	1.842	1.962	2.011	2.112	2.147	2.187	2.192	2.209	2.201	2.234	2.221	2.245	2.215	2.246	2.21	2.227	2.234	2.241	2.229	2.216	2.233	2.243	2.206	2.2	2.219	2.249	2.259	2.242	2.259	2.264	2.246	2.26	2.239	2.254	2.272
183	1.437	1.476	1.449	1.459	1.535	1.453	1.496	1.496	1.56	1.574	1.624	1.641	1.681	1.753	1.734	1.776	1.845	1.903	1.956	2.064	2.113	2.188	2.237	2.304	2.302	2.345	2.287	2.286	2.271	2.33	2.296	2.278	2.324	2.32	2.322	2.38	2.323	2.304	2.347	2.319	2.33	2.332	2.339	2.336	2.324	2.308	2.325	2.331	2.339
184	1.371	1.477	1.461	1.421	1.519	1.386	1.457	1.465	1.552	1.581	1.656	1.681	1.672	1.779	1.873	1.884	1.974	2.026	2.078	2.109	2.159	2.169	2.194	2.208	2.184	2.213	2.196	2.196	2.191	2.202	2.212	2.173	2.189	2.191	2.201	2.25	2.185	2.214	2.213	2.196	2.197	2.202	2.223	2.214	2.198	2.231	2.226	2.261	2.233
0	1.385	1.399	1.333	1.44	1.368	1.376	1.363	1.357	1.36	1.444	1.409	1.364	1.434	1.451	1.453	1.438	1.508	1.627	1.423	1.661	1.548	1.696	1.681	1.744	1.792	1.717	1.843	1.858	NaN	NaN	NaN	NaN	NaN	NaN	NaN	NaN	NaN	NaN	NaN	NaN	NaN	NaN	NaN	NaN	NaN	NaN	NaN	NaN	NaN
0	1.363	1.393	1.352	1.39	1.376	1.381	1.363	1.354	1.395	1.384	1.369	1.354	1.406	1.419	1.476	1.391	1.532	1.479	1.384	1.658	1.459	1.654	1.746	1.77	1.596	1.885	NaN	NaN	NaN	NaN	NaN	NaN	NaN	NaN	NaN	NaN	NaN	NaN	NaN	NaN	NaN	NaN	NaN	NaN	NaN	NaN	NaN	NaN	NaN
185	1.394	1.382	1.385	1.418	1.431	1.42	1.449	1.468	1.52	1.549	1.53	1.584	1.62	1.67	1.757	1.892	2.065	2.182	2.205	2.289	2.245	2.261	2.257	2.286	2.286	2.29	2.285	2.263	2.297	2.275	2.299	2.312	2.3	2.296	2.318	2.309	2.267	2.331	2.299	2.294	2.295	2.303	2.301	2.295	2.271	2.307	2.26	2.299	2.264
0	1.47	1.568	1.46	1.537	1.508	1.504	1.435	1.564	1.615	1.569	1.549	1.698	1.711	1.774	1.799	NaN	NaN	NaN	NaN	NaN	NaN	NaN	NaN	NaN	NaN	NaN	NaN	NaN	NaN	NaN	NaN	NaN	NaN	NaN	NaN	NaN	NaN	NaN	NaN	NaN	NaN	NaN	NaN	NaN	NaN	NaN	NaN	NaN	NaN
186	1.389	1.399	1.399	1.395	1.425	1.437	1.448	1.514	1.531	1.537	1.538	1.591	1.64	1.646	1.718	1.739	1.805	1.889	1.968	2.107	2.139	2.185	2.214	2.25	2.225	2.231	2.248	2.264	2.244	2.264	2.284	2.237	2.242	2.261	2.266	2.279	2.28	2.291	2.27	2.279	2.28	2.263	2.256	2.254	2.274	2.273	2.275	2.287	2.285
187	1.426	1.458	1.437	1.47	1.442	1.47	1.525	1.562	1.594	1.498	1.551	1.557	1.636	1.547	1.624	1.606	1.526	1.556	1.609	1.721	1.684	1.651	1.67	1.752	1.875	1.903	1.956	2.014	2.127	2.267	2.255	2.275	2.38	2.329	2.283	2.343	2.519	2.501	2.463	2.441	2.469	2.514	2.446	2.486	2.323	2.533	2.473	2.665	2.507
188	1.437	1.47	1.412	1.428	1.546	1.611	1.557	1.591	1.797	1.686	1.705	1.86	1.851	2.024	1.937	1.935	2.045	2.129	2.161	2.239	2.297	2.256	2.242	2.261	2.218	2.25	2.266	2.256	2.263	2.235	2.233	2.248	2.242	2.271	2.282	2.303	2.295	2.338	2.31	2.322	2.324	2.295	2.29	2.363	2.409	2.36	2.344	2.407	2.42
0	1.455	1.478	1.426	1.405	1.516	1.527	1.481	1.589	1.692	1.645	1.695	1.748	1.777	1.989	1.951	2.021	2.173	2.162	NaN	NaN	NaN	NaN	NaN	NaN	NaN	NaN	NaN	NaN	NaN	NaN	NaN	NaN	NaN	NaN	NaN	NaN	NaN	NaN	NaN	NaN	NaN	NaN	NaN	NaN	NaN	NaN	NaN	NaN	NaN
189	1.42	1.424	1.402	1.402	1.437	1.445	1.467	1.503	1.541	1.54	1.608	1.653	1.73	1.76	1.868	1.922	2.022	2.109	2.167	2.24	2.223	2.225	2.218	2.245	2.238	2.207	2.252	2.233	2.224	2.197	2.168	2.192	2.196	2.177	2.269	2.218	2.199	2.28	2.28	2.205	2.227	2.226	2.258	2.219	2.266	2.251	2.252	2.229	2.266
190	1.399	1.45	1.403	1.439	1.435	1.434	1.439	1.484	1.543	1.46	1.459	1.535	1.58	1.5	1.55	1.537	1.489	1.538	1.573	1.696	1.755	1.821	1.911	2.044	2.086	2.126	2.203	2.201	2.273	2.244	2.292	2.277	2.25	2.284	2.341	2.285	2.31	2.329	2.331	2.308	2.313	2.322	2.296	2.285	2.325	2.364	2.338	2.362	2.328
0	1.404	1.397	1.396	1.394	1.411	1.409	1.417	1.452	1.46	1.488	1.483	1.513	1.534	1.559	1.577	1.6	1.611	1.652	1.709	1.806	1.842	1.893	1.957	2.056	2.095	2.137	2.19	2.204	2.232	2.248	2.249	2.255	2.273	2.323	2.248	2.251	2.252	2.247	2.246	2.214	2.245	2.237	2.203	2.221	2.249	2.261	2.233	2.261	2.244
191	1.409	1.42	1.416	1.4	1.462	1.463	1.459	1.514	1.572	1.607	1.595	1.67	1.705	1.774	1.846	1.895	2	2.05	2.161	2.206	2.233	2.207	2.197	2.226	2.214	2.199	2.199	2.204	2.186	2.161	2.157	2.192	2.173	2.158	2.224	2.194	2.182	2.223	2.216	2.188	2.197	2.19	2.201	2.201	2.206	2.209	2.193	2.243	2.219
192	1.402	1.461	1.458	1.49	1.45	1.407	1.493	1.501	1.578	1.563	1.658	1.587	1.649	1.783	1.771	1.787	1.848	1.825	1.895	1.987	2.027	2.051	2.035	2.115	2.16	2.159	2.192	2.2	2.218	2.219	2.228	2.232	2.201	2.215	2.231	2.217	2.242	2.226	2.217	2.216	2.235	2.225	2.231	2.23	2.255	2.226	2.234	2.23	2.224
193	1.424	1.448	1.382	1.399	1.511	1.532	1.491	1.562	1.66	1.613	1.663	1.755	1.782	1.94	1.916	1.937	2.026	2.101	2.144	2.217	2.258	2.258	2.224	2.276	2.241	2.255	2.241	2.249	2.226	2.248	2.239	2.244	2.225	2.252	2.24	2.245	2.256	2.254	2.229	2.254	2.238	2.232	2.257	2.233	2.273	2.274	2.256	2.259	2.224
194	1.383	1.4	1.4	1.426	1.43	1.457	1.454	1.51	1.559	1.523	1.509	1.562	1.594	1.591	1.661	1.643	1.69	1.722	1.777	1.88	1.931	2.01	2.047	2.115	2.14	2.194	2.225	2.226	2.256	2.243	2.243	2.262	2.229	2.262	2.275	2.276	2.306	2.282	2.28	2.284	2.269	2.251	2.275	2.277	2.298	2.297	2.261	2.302	2.263
195	1.434	1.459	1.405	1.394	1.463	1.469	1.466	1.492	1.555	1.518	1.559	1.582	1.641	1.766	1.883	1.973	2.096	2.138	2.182	2.22	2.225	2.268	2.243	2.279	2.263	2.257	2.229	2.233	2.237	2.246	2.243	2.237	2.203	2.263	2.261	2.263	2.242	2.28	2.258	2.229	2.274	2.265	2.268	2.239	2.263	2.285	2.263	2.288	2.263
196	1.415	1.429	1.413	1.477	1.427	1.417	1.417	1.49	1.482	1.449	1.478	1.493	1.519	1.467	1.498	1.472	1.448	1.458	1.513	1.574	1.525	1.527	1.467	1.484	1.54	1.475	1.587	1.515	1.569	1.503	1.513	1.513	1.628	1.524	1.665	1.62	1.569	1.672	1.614	1.609	1.636	1.659	1.667	1.691	1.725	1.682	1.697	1.741	1.786
197	1.402	1.382	1.393	1.406	1.406	1.433	1.428	1.453	1.484	1.499	1.494	1.529	1.575	1.589	1.634	1.658	1.661	1.721	1.791	1.944	2.048	2.127	2.162	2.215	2.216	2.242	2.257	2.24	2.252	2.253	2.256	2.259	2.236	2.261	2.27	2.27	2.291	2.307	2.252	2.272	2.277	2.253	2.255	2.253	2.291	2.276	2.268	2.287	2.283
198	1.364	1.366	1.38	1.399	1.402	1.422	1.449	1.461	1.539	1.553	1.582	1.655	1.731	1.761	1.912	2.016	2.11	2.181	2.189	2.237	2.266	2.219	2.243	2.265	2.256	2.241	2.293	2.246	2.265	2.207	2.233	2.248	2.191	2.252	2.256	2.245	2.254	2.258	2.309	2.255	2.293	2.306	2.301	2.279	2.305	2.3	2.317	2.31	2.328
199	1.398	1.398	1.361	1.412	1.405	1.407	1.441	1.479	1.511	1.564	1.551	1.599	1.646	1.697	1.826	1.927	2.079	2.16	2.196	2.265	2.264	2.298	2.248	2.268	2.286	2.299	2.263	2.27	2.274	2.274	2.305	2.314	2.264	2.271	2.295	2.252	2.289	2.31	2.277	2.271	2.283	2.252	2.239	2.264	2.263	2.297	2.271	2.287	2.237
200	1.376	1.372	1.379	1.374	1.421	1.399	1.41	1.447	1.492	1.489	1.478	1.526	1.554	1.617	1.606	1.594	1.644	1.778	1.876	2.009	2.123	2.201	2.207	2.248	2.246	2.238	2.227	2.203	2.266	2.256	2.252	2.238	2.229	2.26	2.262	2.208	2.241	2.207	2.21	2.253	2.252	2.185	2.247	2.228	2.242	2.256	2.239	2.235	2.209
201	1.383	1.39	1.378	1.377	1.404	1.405	1.417	1.45	1.462	1.479	1.472	1.516	1.531	1.535	1.572	1.57	1.562	1.596	1.603	1.719	1.786	1.857	1.93	2.032	2.08	2.154	2.175	2.192	2.202	2.194	2.206	2.206	2.184	2.211	2.199	2.221	2.218	2.219	2.229	2.242	2.253	2.236	2.246	2.245	2.266	2.282	2.266	2.287	2.265
0	1.391	1.419	1.357	1.368	1.406	1.396	1.417	1.428	1.467	1.455	1.486	1.525	NaN	NaN	NaN	NaN	NaN	NaN	NaN	NaN	NaN	NaN	NaN	NaN	NaN	NaN	NaN	NaN	NaN	NaN	NaN	NaN	NaN	NaN	NaN	NaN	NaN	NaN	NaN	NaN	NaN	NaN	NaN	NaN	NaN	NaN	NaN	NaN	NaN
202	1.408	1.432	1.441	1.443	1.466	1.438	1.477	1.549	1.6	1.616	1.663	1.714	1.814	1.957	2.078	2.128	2.183	2.212	2.223	2.281	2.257	2.227	2.216	2.275	2.226	2.239	2.236	2.241	2.233	2.217	2.216	2.237	2.198	2.251	2.245	2.234	2.253	2.241	2.229	2.232	2.204	2.224	2.212	2.224	2.225	2.232	2.228	2.285	2.209
203	1.387	1.417	1.398	1.437	1.4	1.423	1.425	1.463	1.45	1.479	1.444	1.441	1.522	1.449	1.499	1.47	1.434	1.471	1.49	1.582	1.509	1.531	1.515	1.543	1.537	1.568	1.605	1.541	1.603	1.528	1.565	1.578	1.596	1.59	1.666	1.644	1.582	1.712	1.736	1.674	1.684	1.665	1.701	1.702	1.779	1.696	1.765	1.744	1.813
204	1.422	1.448	1.421	1.426	1.497	1.526	1.504	1.547	1.661	1.616	1.629	1.692	1.721	1.821	1.815	1.794	1.864	1.959	1.987	2.028	2.109	2.103	2.139	2.18	2.185	2.207	2.232	2.235	2.236	2.235	2.242	2.223	2.214	2.243	2.235	2.259	2.232	2.275	2.254	2.254	2.262	2.259	2.248	2.236	2.258	2.276	2.26	2.275	2.261
0	1.376	1.356	1.378	1.386	1.393	1.43	1.442	1.471	1.512	1.552	1.566	1.599	1.659	1.671	1.74	1.772	1.798	1.94	2.024	2.14	2.181	2.208	2.245	2.265	2.24	2.261	2.265	2.244	2.285	2.233	2.254	2.278	2.216	2.234	2.271	2.241	2.258	2.253	2.282	2.264	2.29	2.292	2.28	2.266	2.291	2.293	2.295	2.31	2.319
0	1.384	1.362	1.381	1.386	1.403	1.425	1.447	1.461	1.49	1.516	1.538	1.59	1.624	1.642	1.691	1.731	1.741	1.778	1.831	1.931	1.945	1.965	2.024	2.044	2.063	2.063	2.124	2.118	2.149	2.104	2.145	2.136	2.134	2.142	2.163	2.189	2.15	2.195	2.199	2.18	2.172	2.165	2.161	2.152	2.206	2.169	2.204	2.196	2.196
205	1.372	1.375	1.375	1.382	1.386	1.409	1.43	1.426	1.459	1.453	1.445	1.492	1.496	1.499	1.499	1.514	1.497	1.542	1.52	1.621	1.601	1.63	1.68	1.692	1.715	1.749	1.801	1.807	1.893	1.912	1.973	2.024	2.025	2.113	2.184	2.185	2.217	2.25	2.245	2.243	2.238	2.252	2.254	2.248	2.272	2.266	2.274	2.281	2.241
0	1.45	1.451	1.452	1.47	1.463	1.484	1.461	1.523	1.561	1.579	1.601	1.632	1.659	1.705	1.744	1.805	1.819	1.931	1.975	2.138	2.141	2.196	2.191	2.233	2.218	2.247	2.247	2.262	2.263	2.271	2.254	2.278	2.22	2.266	2.271	2.267	2.291	2.26	2.262	2.243	2.266	2.253	2.255	2.232	2.295	2.263	2.262	2.27	2.267
206	1.377	1.359	1.363	1.377	1.403	1.402	1.409	1.437	1.449	1.48	1.48	1.531	1.563	1.553	1.586	1.615	1.646	1.672	1.729	1.818	1.833	1.827	1.851	1.864	1.954	1.967	2.031	2.003	2.046	2.047	2.103	2.115	2.126	2.159	2.199	2.179	2.205	2.213	2.202	2.187	2.195	2.211	2.195	2.207	2.208	2.19	2.213	2.212	2.212
207	1.409	1.411	1.426	1.441	1.497	1.502	1.5	1.552	1.57	1.594	1.627	1.658	1.696	1.759	1.785	1.776	1.839	1.931	1.994	2.059	2.115	2.139	2.161	2.207	2.202	2.216	2.211	2.223	2.206	2.23	2.199	2.205	2.165	2.204	2.206	2.199	2.209	2.218	2.211	2.187	2.223	2.202	2.215	2.214	2.239	2.214	2.197	2.234	2.221
208	1.476	1.453	1.499	1.481	1.499	1.528	1.543	1.535	1.568	1.625	1.649	1.716	1.787	1.9	1.928	1.997	2.022	2.093	2.142	2.191	2.184	2.21	2.22	2.226	2.211	2.212	2.24	2.241	2.23	2.231	2.23	2.254	2.196	2.231	2.241	2.209	2.25	2.24	2.256	2.23	2.263	2.251	2.268	2.246	2.291	2.262	2.259	2.262	2.266
0	1.374	1.352	1.361	1.395	1.41	1.417	1.461	1.451	1.464	1.514	1.502	1.54	1.573	1.587	1.653	1.656	1.689	1.698	1.736	1.833	1.854	1.862	1.889	1.91	1.936	1.958	2.018	2.011	2.043	2.027	2.1	2.042	2.034	2.077	2.116	2.132	2.122	2.091	2.149	2.126	2.123	2.137	2.166	2.135	2.186	2.14	2.177	2.185	2.179
0	1.418	1.398	NaN	NaN	NaN	NaN	NaN	NaN	NaN	NaN	NaN	NaN	NaN	NaN	NaN	NaN	NaN	NaN	NaN	NaN	NaN	NaN	NaN	NaN	NaN	NaN	NaN	NaN	NaN	NaN	NaN	NaN	NaN	NaN	NaN	NaN	NaN	NaN	NaN	NaN	NaN	NaN	NaN	NaN	NaN	NaN	NaN	NaN	NaN
209	1.408	1.383	1.391	1.4	1.428	1.433	1.455	1.447	1.479	1.524	1.546	1.578	1.609	1.615	1.667	1.699	1.732	1.754	1.79	1.872	1.912	1.921	1.969	2.021	2.084	2.116	2.175	2.173	2.2	2.168	2.194	2.193	2.154	2.185	2.199	2.178	2.184	2.19	2.174	2.203	2.197	2.195	2.206	2.184	2.213	2.226	2.218	2.231	2.234
210	1.413	1.376	1.395	1.406	1.427	1.439	1.466	1.465	1.469	1.532	1.516	1.576	1.623	1.616	1.702	1.744	1.811	1.829	1.909	2.035	2.061	2.143	2.169	2.197	2.215	2.227	2.288	2.239	2.229	2.215	2.243	2.214	2.192	2.265	2.269	2.253	2.262	2.284	2.276	2.25	2.23	2.236	2.217	2.219	2.243	2.238	2.218	2.275	2.268
211	1.428	1.411	1.411	1.422	1.449	1.459	1.501	1.487	1.532	1.578	1.602	1.724	1.722	1.802	1.822	1.88	1.884	1.969	2.035	2.055	2.066	2.135	2.15	2.21	2.196	2.193	2.234	2.241	2.209	2.227	2.224	2.177	2.184	2.217	2.218	2.207	2.23	2.245	2.235	2.224	2.233	2.231	2.235	2.243	2.256	2.229	2.232	2.281	2.253
212	1.42	1.385	1.384	1.415	1.454	1.447	1.476	1.475	1.484	1.549	1.563	1.585	1.637	1.666	1.707	1.752	1.824	1.846	1.918	2.005	2.062	2.09	2.129	2.182	2.198	2.174	2.229	2.214	2.204	2.219	2.255	2.225	2.186	2.207	2.218	2.219	2.237	2.23	2.224	2.198	2.217	2.233	2.205	2.218	2.235	2.226	2.228	2.242	2.248
0	1.441	1.469	1.464	1.455	1.456	1.481	1.495	1.485	1.544	1.553	1.537	1.553	1.569	1.626	1.641	1.648	1.716	1.71	1.749	1.899	1.912	1.97	2.008	1.988	2.071	2.088	2.186	2.211	2.233	2.238	2.244	2.216	2.173	2.222	2.218	2.221	2.226	2.26	2.246	2.267	2.217	2.234	2.26	2.261	2.297	2.324	2.286	2.309	2.267
0	1.451	1.446	1.455	1.456	1.494	1.452	1.456	1.465	1.457	1.53	1.617	1.664	1.647	1.693	1.693	1.787	NaN	NaN	NaN	NaN	NaN	NaN	NaN	NaN	NaN	NaN	NaN	NaN	NaN	NaN	NaN	NaN	NaN	NaN	NaN	NaN	NaN	NaN	NaN	NaN	NaN	NaN	NaN	NaN	NaN	NaN	NaN	NaN	NaN
213	1.435	1.383	1.397	1.384	1.434	1.427	1.413	1.39	1.384	1.425	1.428	1.398	1.434	1.419	1.437	1.474	1.465	1.47	1.491	1.534	1.525	1.537	1.546	1.539	1.571	1.57	1.596	1.632	1.621	1.684	1.703	1.697	1.669	1.731	1.775	1.776	1.8	1.793	1.813	1.786	1.806	1.857	1.857	1.871	1.9	1.864	1.943	1.949	1.952
214	1.413	1.402	1.381	1.374	1.408	1.4	1.444	1.454	1.463	1.509	1.548	1.582	1.591	1.616	1.633	1.701	1.707	1.795	1.803	1.899	1.926	1.998	2.033	2.087	2.115	2.136	2.174	2.188	2.192	2.193	2.238	2.209	2.178	2.209	2.224	2.21	2.218	2.232	2.202	2.224	2.211	2.208	2.211	2.235	2.242	2.222	2.227	2.233	2.222
215	1.43	1.507	1.476	1.498	1.484	1.498	1.561	1.535	1.545	1.631	1.596	1.66	1.736	1.836	1.898	1.994	2.13	2.159	2.186	2.237	2.221	2.236	2.208	2.219	2.239	2.239	2.253	2.256	2.273	2.221	2.27	2.261	2.217	2.246	2.223	2.27	2.277	2.282	2.285	2.268	2.265	2.294	2.26	2.269	2.307	2.298	2.278	2.292	2.26
216	1.447	1.488	1.47	1.487	1.453	1.492	1.523	1.523	1.552	1.6	1.578	1.626	1.651	1.706	1.759	1.804	1.942	1.986	2.085	2.17	2.196	2.229	2.234	2.245	2.24	2.24	2.239	2.23	2.225	2.257	2.266	2.231	2.179	2.234	2.276	2.253	2.275	2.273	2.28	2.323	2.265	2.264	2.232	2.261	2.27	2.287	2.246	2.248	2.261
0	NaN	NaN	NaN	NaN	NaN	NaN	NaN	NaN	NaN	NaN	NaN	NaN	NaN	NaN	NaN	NaN	NaN	NaN	NaN	NaN	NaN	NaN	NaN	NaN	NaN	NaN	NaN	NaN	NaN	NaN	NaN	NaN	NaN	NaN	NaN	NaN	NaN	NaN	NaN	NaN	NaN	NaN	NaN	NaN	NaN	NaN	NaN	NaN	NaN
217	1.381	1.377	1.365	1.364	1.41	1.399	1.432	1.467	1.459	1.516	1.551	1.574	1.586	1.65	1.687	1.849	1.947	2.062	2.114	2.249	2.273	2.273	2.258	2.287	2.262	2.262	2.26	2.288	2.279	2.269	2.267	2.247	2.22	2.231	2.251	2.276	2.308	2.271	2.285	2.29	2.271	2.284	2.273	2.254	2.305	2.306	2.288	2.3	2.28
218	1.368	1.389	1.366	1.342	1.4	1.353	1.396	1.402	1.399	1.467	1.46	1.497	1.502	1.502	1.516	1.542	1.587	1.586	1.623	1.659	1.66	1.661	1.687	1.76	1.731	1.757	1.758	1.796	1.79	1.806	1.843	1.858	1.866	1.851	1.89	1.932	1.927	1.909	1.92	1.949	1.954	1.999	1.997	1.98	2.009	2.034	1.995	2.019	2.013
219	1.446	1.455	1.475	1.455	1.474	1.455	1.476	1.503	1.568	1.596	1.58	1.657	1.663	1.742	1.798	1.789	1.956	1.949	2.061	2.159	2.179	2.182	2.196	2.222	2.211	2.219	2.253	2.215	2.227	2.241	2.224	2.234	2.187	2.226	2.233	2.226	2.255	2.234	2.28	2.31	2.332	2.319	2.29	2.31	2.259	2.29	2.291	2.305	2.296
220	1.358	1.372	1.352	1.315	1.363	1.344	1.384	1.414	1.408	1.425	1.487	1.509	1.553	1.597	1.673	1.742	1.858	1.954	2.006	2.123	2.157	2.173	2.203	2.223	2.237	2.222	2.226	2.239	2.228	2.204	2.238	2.228	2.179	2.232	2.235	2.233	2.237	2.235	2.212	2.226	2.232	2.221	2.198	2.262	2.245	2.245	2.264	2.274	2.229
0	1.392	1.345	1.369	1.359	1.397	1.351	1.401	1.44	1.449	1.476	1.519	1.581	1.592	1.653	1.78	1.832	2.029	NaN	NaN	NaN	NaN	NaN	NaN	NaN	NaN	NaN	NaN	NaN	NaN	NaN	NaN	NaN	NaN	NaN	NaN	NaN	NaN	NaN	NaN	NaN	NaN	NaN	NaN	NaN	NaN	NaN	NaN	NaN	NaN
221	1.442	1.438	1.394	1.427	1.452	1.409	1.47	1.498	1.495	1.555	1.586	1.64	1.691	1.797	1.957	2.04	2.164	2.171	2.218	2.218	2.232	2.232	2.202	2.263	2.207	2.226	2.21	2.221	2.179	2.214	2.257	2.25	2.193	2.235	2.233	2.236	2.223	2.236	2.244	2.218	2.214	2.262	2.218	2.222	2.179	2.258	2.232	2.225	2.223
222	1.46	1.444	1.39	1.416	1.451	1.41	1.451	1.464	1.473	1.467	1.474	1.5	1.499	1.514	1.512	1.556	1.558	1.56	1.598	1.652	1.66	1.746	1.83	1.923	2.026	2.117	2.172	2.199	2.23	2.241	2.235	2.226	2.209	2.26	2.246	2.27	2.275	2.265	2.245	2.244	2.253	2.253	2.286	2.209	2.246	2.282	2.238	2.255	2.245
223	1.416	1.375	1.404	1.417	1.415	1.42	1.465	1.447	1.497	1.526	1.547	1.609	1.633	1.676	1.75	1.733	1.812	1.887	1.937	2.02	2.045	2.085	2.123	2.156	2.172	2.18	2.193	2.202	2.203	2.201	2.214	2.217	2.177	2.174	2.195	2.203	2.199	2.214	2.186	2.207	2.191	2.193	2.171	2.189	2.202	2.197	2.202	2.229	2.212
0	1.43	1.443	1.407	1.45	1.498	1.477	1.479	1.581	1.602	1.729	1.875	2.07	2.127	2.193	2.256	2.226	2.257	2.218	2.227	2.286	2.262	2.23	2.214	2.223	2.233	2.167	2.244	2.225	2.195	2.267	2.241	2.259	2.198	2.362	2.292	2.252	2.271	2.234	2.247	2.241	2.226	2.223	2.221	2.213	2.216	2.248	2.248	2.231	2.232
0	2.144	1.658	NaN	NaN	NaN	NaN	NaN	NaN	NaN	NaN	NaN	NaN	NaN	NaN	NaN	NaN	NaN	NaN	NaN	NaN	NaN	NaN	NaN	NaN	NaN	NaN	NaN	NaN	NaN	NaN	NaN	NaN	NaN	NaN	NaN	NaN	NaN	NaN	NaN	NaN	NaN	NaN	NaN	NaN	NaN	NaN	NaN	NaN	NaN
224	1.404	1.402	1.425	1.406	1.44	1.457	1.49	1.536	1.529	1.623	1.653	1.721	1.809	1.936	2.041	2.103	2.17	2.191	2.208	2.238	2.227	2.225	2.233	2.229	2.236	2.201	2.234	2.23	2.2	2.198	2.222	2.217	2.178	2.195	2.199	2.229	2.237	2.266	2.22	2.192	2.222	2.259	2.233	2.221	2.262	2.235	2.232	2.222	2.254
225	1.431	1.375	1.395	1.427	1.43	1.415	1.44	1.44	1.506	1.492	1.51	1.562	1.585	1.619	1.646	1.657	1.707	1.749	1.776	1.861	1.9	1.953	1.979	2.043	2.08	2.112	2.156	2.192	2.217	2.232	2.238	2.232	2.202	2.219	2.233	2.253	2.231	2.242	2.239	2.228	2.232	2.22	2.216	2.251	2.242	2.263	2.231	2.268	2.236
226	1.454	1.448	1.415	1.424	1.459	1.445	1.495	1.543	1.603	1.623	1.659	1.763	1.889	2.032	2.126	2.166	2.191	2.215	2.199	2.267	2.252	2.268	2.251	2.267	2.293	2.269	2.268	2.236	2.274	2.271	2.248	2.269	2.231	2.282	2.283	2.281	2.272	2.281	2.251	2.264	2.272	2.276	2.267	2.256	2.272	2.279	2.249	2.243	2.243
0	1.45	1.405	1.43	1.431	1.448	1.409	1.449	1.439	1.467	1.475	1.472	1.54	1.5	1.524	1.541	1.567	NaN	NaN	NaN	NaN	NaN	NaN	NaN	NaN	NaN	NaN	NaN	NaN	NaN	NaN	NaN	NaN	NaN	NaN	NaN	NaN	NaN	NaN	NaN	NaN	NaN	NaN	NaN	NaN	NaN	NaN	NaN	NaN	NaN
0	NaN	NaN	NaN	NaN	NaN	NaN	NaN	NaN	NaN	NaN	NaN	NaN	NaN	NaN	NaN	NaN	NaN	NaN	NaN	NaN	NaN	NaN	NaN	NaN	NaN	NaN	NaN	NaN	NaN	NaN	NaN	NaN	NaN	NaN	NaN	NaN	NaN	NaN	NaN	NaN	NaN	NaN	NaN	NaN	NaN	NaN	NaN	NaN	NaN
227	1.407	1.391	1.422	1.399	1.433	1.466	1.505	1.526	1.552	1.664	1.696	1.798	1.904	2.003	2.09	2.134	2.206	2.196	2.172	2.229	2.213	2.214	2.208	2.216	2.199	2.176	2.236	2.188	2.185	2.199	2.213	2.236	2.194	2.205	2.207	2.192	2.223	2.216	2.21	2.221	2.229	2.233	2.226	2.241	2.248	2.252	2.266	2.271	2.266
0	NaN	NaN	NaN	NaN	NaN	NaN	NaN	NaN	NaN	NaN	NaN	NaN	NaN	NaN	NaN	NaN	NaN	NaN	NaN	NaN	NaN	NaN	NaN	NaN	NaN	NaN	NaN	NaN	NaN	NaN	NaN	NaN	NaN	NaN	NaN	NaN	NaN	NaN	NaN	NaN	NaN	NaN	NaN	NaN	NaN	NaN	NaN	NaN	NaN
0	1.41	1.388	NaN	NaN	NaN	NaN	NaN	NaN	NaN	NaN	NaN	NaN	NaN	NaN	NaN	NaN	NaN	NaN	NaN	NaN	NaN	NaN	NaN	NaN	NaN	NaN	NaN	NaN	NaN	NaN	NaN	NaN	NaN	NaN	NaN	NaN	NaN	NaN	NaN	NaN	NaN	NaN	NaN	NaN	NaN	NaN	NaN	NaN	NaN
0	1.444	1.442	1.459	1.457	1.492	1.459	1.452	NaN	NaN	NaN	NaN	NaN	NaN	NaN	NaN	NaN	NaN	NaN	NaN	NaN	NaN	NaN	NaN	NaN	NaN	NaN	NaN	NaN	NaN	NaN	NaN	NaN	NaN	NaN	NaN	NaN	NaN	NaN	NaN	NaN	NaN	NaN	NaN	NaN	NaN	NaN	NaN	NaN	NaN
0	1.403	1.359	1.371	1.379	1.381	1.371	1.408	1.389	1.419	1.417	1.442	1.477	1.482	1.471	1.503	1.523	1.535	NaN	NaN	NaN	NaN	NaN	NaN	NaN	NaN	NaN	NaN	NaN	NaN	NaN	NaN	NaN	NaN	NaN	NaN	NaN	NaN	NaN	NaN	NaN	NaN	NaN	NaN	NaN	NaN	NaN	NaN	NaN	NaN
228	1.397	1.371	1.355	1.393	1.369	1.383	1.405	1.407	1.421	1.444	1.447	1.506	1.501	1.506	1.586	1.649	1.714	1.782	1.726	1.733	1.797	1.834	1.909	1.994	2.056	2.129	2.211	2.195	2.222	2.248	2.205	2.219	2.207	2.244	2.214	2.232	2.262	2.247	2.25	2.218	2.273	2.214	2.252	2.226	2.253	2.231	2.214	2.239	2.263
0	1.423	1.374	1.427	1.427	1.423	1.458	1.518	1.547	1.685	1.82	2.019	2.169	2.253	2.263	2.257	2.237	2.26	2.249	2.27	2.331	2.331	2.332	2.266	2.35	2.298	2.323	2.303	2.302	2.317	2.253	2.323	2.313	2.297	2.28	2.311	2.277	2.346	2.364	2.323	2.352	2.36	2.35	2.312	2.333	2.368	2.374	2.393	2.398	2.398
229	1.403	1.373	1.384	1.381	1.372	1.375	1.409	1.4	1.409	1.434	1.457	1.493	1.516	1.519	1.576	1.65	1.784	1.86	1.992	2.068	2.165	2.172	2.21	2.263	2.273	2.233	2.274	2.267	2.258	2.222	2.248	2.231	2.238	2.243	2.235	2.233	2.263	2.247	2.25	2.287	2.296	2.247	2.249	2.25	2.254	2.278	2.249	2.242	2.265
230	1.39	1.361	1.386	1.393	1.378	1.368	1.414	1.376	1.398	1.408	1.438	1.45	1.451	1.474	1.508	1.509	1.533	1.578	1.643	1.708	1.758	1.805	1.882	1.941	1.996	2.031	2.105	2.166	2.158	2.186	2.223	2.198	2.183	2.219	2.217	2.193	2.236	2.247	2.222	2.226	2.217	2.242	2.229	2.24	2.23	2.262	2.254	2.26	2.229
231	1.512	1.44	1.387	1.479	1.465	1.503	1.532	1.555	1.565	1.576	1.614	1.622	1.66	1.737	1.806	1.77	1.833	1.872	1.906	1.983	2.013	2.085	2.127	2.169	2.19	2.197	2.216	2.205	2.21	2.205	2.22	2.217	2.2	2.222	2.226	2.218	2.237	2.261	2.216	2.24	2.247	2.261	2.253	2.245	2.258	2.28	2.267	2.267	2.284
0	1.501	1.452	1.545	1.47	1.534	1.542	1.569	1.625	1.679	1.69	1.683	1.793	1.875	2.032	2.08	2.152	2.178	2.216	2.193	2.297	2.287	2.241	2.201	2.245	2.198	2.218	2.258	2.215	2.231	2.224	2.261	2.205	2.178	2.202	2.173	2.193	2.189	2.192	2.188	2.218	2.216	2.196	2.234	2.199	2.189	2.233	2.207	2.144	2.187
232	1.418	1.413	1.43	1.414	1.441	1.501	1.493	1.525	1.616	1.653	1.703	1.805	1.911	2.002	2.08	2.111	2.173	2.175	2.194	2.247	2.27	2.299	2.259	2.263	2.273	2.269	2.258	2.219	2.247	2.246	2.261	2.257	2.248	2.244	2.222	2.238	2.251	2.266	2.254	2.245	2.267	2.286	2.239	2.224	2.263	2.287	2.249	2.28	2.243
0	1.45	1.407	1.555	1.427	1.321	1.599	1.533	1.477	NaN	NaN	NaN	NaN	NaN	NaN	NaN	NaN	NaN	NaN	NaN	NaN	NaN	NaN	NaN	NaN	NaN	NaN	NaN	NaN	NaN	NaN	NaN	NaN	NaN	NaN	NaN	NaN	NaN	NaN	NaN	NaN	NaN	NaN	NaN	NaN	NaN	NaN	NaN	NaN	NaN
233	1.505	1.516	1.494	1.505	1.483	1.557	1.592	1.656	1.646	1.778	1.723	1.8	1.856	2.01	2.096	2.119	2.192	2.192	2.2	2.248	2.239	2.236	2.237	2.314	2.277	2.226	2.247	2.257	2.242	2.234	2.258	2.234	2.216	2.259	2.242	2.227	2.244	2.206	2.272	2.205	2.229	2.183	2.262	2.229	2.219	2.198	2.203	2.21	2.202
234	1.42	1.428	1.486	1.39	1.437	1.411	1.453	1.5	1.541	1.621	1.636	1.741	1.796	1.898	2.004	2.077	2.122	2.167	2.196	2.267	2.242	2.269	2.261	2.294	2.274	2.257	2.256	2.264	2.224	2.209	2.228	2.255	2.228	2.251	2.263	2.243	2.276	2.265	2.222	2.231	2.242	2.255	2.238	2.274	2.276	2.289	2.247	2.252	2.231
235	1.44	1.405	1.516	1.453	1.436	1.523	1.543	1.603	1.677	1.733	1.707	1.776	1.813	1.908	1.983	2.043	2.12	2.184	2.201	2.288	2.29	2.27	2.251	2.309	2.285	2.268	2.294	2.296	2.281	2.266	2.294	2.274	2.29	2.267	2.305	2.292	2.33	2.303	2.299	2.294	2.322	2.301	2.27	2.269	2.29	2.304	2.28	2.309	2.268
236	1.461	1.444	1.487	1.481	1.504	1.527	1.582	1.659	1.715	1.788	1.893	1.928	2.021	2.084	2.18	2.203	2.239	2.276	2.25	2.31	2.298	2.276	2.252	2.293	2.288	2.278	2.29	2.299	2.324	2.267	2.31	2.314	2.258	2.301	2.326	2.292	2.301	2.308	2.323	2.289	2.333	2.284	2.278	2.32	2.342	2.318	2.331	2.273	2.306
0	1.491	1.432	1.391	1.428	1.439	1.471	1.482	1.6	1.552	1.551	1.594	1.578	1.65	1.639	1.725	1.721	1.725	1.776	1.798	1.935	NaN	NaN	NaN	NaN	NaN	NaN	NaN	NaN	NaN	NaN	NaN	NaN	NaN	NaN	NaN	NaN	NaN	NaN	NaN	NaN	NaN	NaN	NaN	NaN	NaN	NaN	NaN	NaN	NaN
237	1.487	1.493	1.498	1.483	1.506	1.524	1.539	1.593	1.585	1.716	1.65	1.688	1.729	1.848	1.889	1.957	2.05	2.08	2.165	2.248	2.207	2.212	2.192	2.245	2.231	2.208	2.213	2.278	2.247	2.202	2.226	2.222	2.222	2.252	2.204	2.237	2.262	2.259	2.258	2.24	2.269	2.241	2.278	2.223	2.268	2.255	2.265	2.261	2.219
238	1.453	1.404	1.471	1.411	1.45	1.488	1.488	1.498	1.622	1.641	1.704	1.734	1.78	1.914	2.015	2.085	2.175	2.226	2.255	2.321	2.299	2.314	2.301	2.346	2.33	2.292	2.321	2.329	2.291	2.277	2.309	2.321	2.285	2.303	2.322	2.333	2.329	2.332	2.35	2.327	2.341	2.334	2.304	2.327	2.376	2.315	2.33	2.332	2.334
239	1.429	1.39	1.431	1.413	1.414	1.427	1.465	1.439	1.449	1.484	1.466	1.495	1.468	1.501	1.523	1.53	1.575	1.578	1.605	1.621	1.656	1.651	1.689	1.725	1.756	1.79	1.857	1.861	1.911	1.949	2.005	2.018	2.032	2.109	2.134	2.147	2.205	2.204	2.206	2.208	2.252	2.227	2.211	2.223	2.233	2.227	2.2	2.231	2.236
240	1.507	1.475	1.484	1.481	1.482	1.541	1.576	1.554	1.616	1.752	1.651	1.7	1.821	1.953	2.045	2.125	2.206	2.192	2.221	2.268	2.215	2.216	2.25	2.249	2.313	2.236	2.273	2.265	2.247	2.284	2.261	2.235	2.174	2.215	2.234	2.21	2.299	2.286	2.244	2.207	2.277	2.241	2.218	2.245	2.205	2.299	2.243	2.251	2.231
241	1.463	1.414	1.438	1.438	1.389	1.444	1.449	1.48	1.479	1.553	1.543	1.568	1.615	1.651	1.721	1.732	1.816	1.902	1.972	2.122	2.147	2.192	2.253	2.255	2.273	2.255	2.324	2.284	2.284	2.281	2.308	2.305	2.26	2.269	2.283	2.28	2.309	2.266	2.284	2.293	2.273	2.287	2.259	2.317	2.309	2.327	2.278	2.316	2.285
242	1.416	1.386	1.456	1.4	1.413	1.428	1.451	1.461	1.485	1.516	1.537	1.552	1.551	1.627	1.629	1.648	1.733	1.774	1.868	1.966	2.001	2.053	2.119	2.187	2.215	2.211	2.249	2.258	2.252	2.219	2.237	2.251	2.221	2.301	2.289	2.248	2.251	2.266	2.279	2.272	2.299	2.251	2.252	2.278	2.287	2.285	2.247	2.287	2.29
243	1.394	1.418	1.491	1.411	1.441	1.477	1.486	1.488	1.543	1.58	1.648	1.725	1.772	1.847	1.972	2.017	2.102	2.123	2.184	2.209	2.22	2.232	2.245	2.24	2.251	2.237	2.247	2.232	2.252	2.25	2.229	2.239	2.205	2.248	2.252	2.289	2.294	2.296	2.268	2.28	2.257	2.253	2.226	2.198	2.25	2.254	2.279	2.295	2.249
244	1.399	1.376	1.38	1.367	1.392	1.413	1.43	1.432	1.441	1.482	1.467	1.514	1.541	1.601	1.651	1.66	1.775	1.83	1.904	1.982	2.047	2.093	2.118	2.16	2.19	2.182	2.221	2.232	2.196	2.205	2.229	2.195	2.16	2.196	2.202	2.185	2.204	2.177	2.191	2.181	2.199	2.189	2.195	2.201	2.209	2.211	2.182	2.206	2.197
245	1.409	1.381	1.41	1.401	1.405	1.425	1.441	1.451	1.494	1.514	1.551	1.557	1.586	1.591	1.649	1.657	1.708	1.732	1.762	1.857	1.874	1.911	1.947	2.001	2.008	2.037	2.082	2.098	2.113	2.144	2.168	2.177	2.159	2.194	2.195	2.192	2.215	2.195	2.19	2.184	2.191	2.197	2.19	2.181	2.208	2.209	2.189	2.189	2.209
246	1.476	1.421	1.464	1.457	1.475	1.493	1.521	1.574	1.602	1.682	1.756	1.736	1.831	1.885	1.974	2.037	2.128	2.168	2.196	2.263	2.261	2.229	2.256	2.273	2.249	2.241	2.275	2.261	2.257	2.223	2.259	2.278	2.218	2.251	2.277	2.268	2.299	2.275	2.308	2.279	2.278	2.27	2.215	2.263	2.289	2.273	2.269	2.274	2.286
247	1.442	1.408	1.461	1.436	1.436	1.424	1.491	1.48	1.491	1.519	1.515	1.542	1.526	1.556	1.568	1.593	1.639	1.641	1.667	1.736	1.737	1.737	1.793	1.86	1.843	1.922	1.951	2.007	2.061	2.123	2.151	2.198	2.198	2.222	2.215	2.254	2.246	2.246	2.25	2.233	2.241	2.236	2.236	2.241	2.245	2.236	2.235	2.256	2.226
248	1.385	1.367	1.38	1.369	1.393	1.402	1.415	1.419	1.432	1.457	1.443	1.488	1.484	1.511	1.546	1.595	1.664	1.719	1.75	1.852	1.915	1.967	2.021	2.085	2.111	2.129	2.161	2.183	2.173	2.188	2.182	2.201	2.157	2.167	2.184	2.179	2.206	2.194	2.196	2.206	2.217	2.195	2.194	2.23	2.238	2.223	2.243	2.241	2.256
249	1.428	1.363	1.45	1.408	1.397	1.451	1.435	1.393	1.437	1.421	1.443	1.435	1.463	1.446	1.445	1.475	1.508	1.479	1.491	1.52	1.521	1.545	1.571	1.59	1.591	1.588	1.635	1.592	1.654	1.612	1.662	1.667	1.668	1.692	1.738	1.796	1.794	1.794	1.801	1.889	1.905	1.96	1.991	2.009	2.1	2.128	2.129	2.176	2.219
250	1.433	1.418	1.428	1.449	1.443	1.433	1.447	1.498	1.505	1.542	1.538	1.61	1.646	1.672	1.838	1.924	2.086	2.18	2.205	2.328	2.335	2.293	2.286	2.315	2.293	2.28	2.331	2.296	2.294	2.274	2.303	2.316	2.274	2.299	2.33	2.288	2.334	2.32	2.345	2.33	2.296	2.363	2.337	2.327	2.38	2.384	2.325	2.349	2.321
251	1.399	1.382	1.396	1.416	1.424	1.441	1.457	1.473	1.465	1.511	1.535	1.542	1.57	1.691	1.84	1.971	2.119	2.191	2.217	2.268	2.24	2.294	2.272	2.3	2.28	2.32	2.354	2.31	2.314	2.344	2.408	2.363	2.397	2.415	2.371	2.358	2.384	2.341	2.34	2.317	NaN	NaN	NaN	NaN	NaN	NaN	NaN	NaN	NaN
0	1.365	1.364	1.376	1.357	1.353	1.354	1.375	1.372	1.382	1.401	1.402	1.402	1.392	1.406	1.423	1.414	1.428	1.453	1.519	1.613	1.668	1.754	1.809	1.894	1.948	1.966	2.022	2.05	NaN	NaN	NaN	NaN	NaN	NaN	NaN	NaN	NaN	NaN	NaN	NaN	NaN	NaN	NaN	NaN	NaN	NaN	NaN	NaN	NaN
252	1.393	1.368	1.395	1.382	1.359	1.403	1.414	1.413	1.434	1.485	1.459	1.493	1.537	1.53	1.591	1.626	1.672	1.728	1.74	1.815	1.84	1.924	1.907	1.953	1.987	2.032	2.069	2.097	2.126	2.117	2.13	2.151	2.113	2.158	2.149	2.186	2.16	2.184	2.17	2.181	2.196	2.203	2.211	2.201	2.217	2.209	2.236	2.23	2.239
253	1.387	1.362	1.359	1.38	1.369	1.382	1.392	1.408	1.396	1.421	1.456	1.455	1.462	1.521	1.55	1.531	1.58	1.618	1.661	1.736	1.759	1.821	1.897	1.987	2.06	2.099	2.154	2.165	2.19	2.196	2.208	2.192	2.185	2.209	2.196	2.198	2.24	2.243	2.226	2.222	2.222	2.235	2.201	2.22	2.23	2.238	2.235	2.237	2.231
254	1.408	1.389	1.415	1.405	1.42	1.423	1.471	1.466	1.469	1.494	1.523	1.524	1.538	1.568	1.595	1.63	1.686	1.725	1.768	1.842	1.888	1.943	2.004	2.061	2.137	2.146	2.203	2.193	2.185	2.198	2.222	2.235	2.169	2.183	2.207	2.204	2.216	2.224	2.202	2.208	2.215	2.215	2.221	2.225	2.23	2.226	2.24	2.242	2.207
255	1.394	1.377	1.383	1.398	1.388	1.397	1.428	1.424	1.395	1.433	1.449	1.49	1.493	1.519	1.566	1.577	1.695	1.756	1.821	1.984	2.07	2.147	2.187	2.241	2.254	2.251	2.266	2.267	2.259	2.268	2.289	2.275	2.246	2.274	2.268	2.275	2.326	2.332	2.272	2.28	2.299	2.299	2.284	2.274	2.306	2.317	2.285	2.314	2.286
256	1.42	1.389	1.426	1.392	1.422	1.442	1.441	1.485	1.494	1.548	1.559	1.571	1.583	1.633	1.664	1.709	1.737	1.794	1.837	1.904	1.9	1.934	1.992	2.054	2.029	2.075	2.137	2.134	2.195	2.189	2.224	2.208	2.183	2.207	2.204	2.224	2.232	2.256	2.25	2.237	2.237	2.229	2.229	2.232	2.259	2.238	2.218	2.225	2.219
257	1.428	1.402	1.441	1.425	1.424	1.462	1.465	1.485	1.494	1.52	1.517	1.518	1.513	1.597	1.575	1.597	1.629	1.641	1.672	1.726	1.742	1.772	1.804	1.862	1.817	1.892	1.935	2.006	2.031	2.093	2.146	2.169	2.147	2.226	2.199	2.251	2.246	2.261	2.287	2.256	2.282	2.259	2.277	2.278	2.286	2.283	2.264	2.29	2.275
258	1.397	1.353	1.372	1.363	1.394	1.399	1.412	1.388	1.42	1.447	1.441	1.46	1.475	1.495	1.533	1.544	1.598	1.641	1.673	1.781	1.821	1.868	1.931	2.015	2.065	2.089	2.127	2.13	2.183	2.206	2.188	2.176	2.176	2.185	2.196	2.191	2.212	2.19	2.185	2.186	2.2	2.188	2.201	2.2	2.2	2.195	2.191	2.204	2.217
259	1.409	1.407	1.405	1.386	1.425	1.439	1.475	1.462	1.485	1.537	1.541	1.593	1.576	1.588	1.632	1.679	1.735	1.793	1.84	1.981	2.028	2.075	2.162	2.248	2.247	2.27	2.289	2.304	2.317	2.385	2.375	2.281	2.324	2.309	2.298	2.337	2.349	2.353	2.291	2.33	2.317	2.344	2.341	2.363	2.386	2.393	2.362	2.382	2.369
0	1.372	1.37	1.38	1.367	1.365	1.375	1.38	1.387	1.393	1.412	1.406	1.446	1.523	1.608	1.699	1.773	1.87	1.943	1.988	2.065	2.063	2.078	2.093	2.098	2.101	2.113	2.126	2.104	2.112	2.121	2.139	2.155	2.129	2.17	2.164	2.175	2.186	2.192	2.18	2.193	2.186	2.184	2.177	2.183	2.193	2.207	2.206	2.195	2.177
260	1.412	1.421	1.444	1.384	1.405	1.465	1.464	1.488	1.543	1.562	1.627	1.633	1.738	1.828	1.902	2.032	2.122	2.164	2.223	2.303	2.307	2.297	2.284	2.315	2.282	2.279	2.3	2.289	2.282	2.254	2.297	2.298	2.287	2.25	2.285	2.292	2.303	2.287	2.332	2.3	2.302	2.256	2.262	2.318	2.282	2.317	2.304	2.362	2.309
261	1.408	1.397	1.42	1.42	1.409	1.44	1.478	1.451	1.507	1.516	1.573	1.652	1.74	1.868	1.915	2.03	2.118	2.153	2.168	2.266	2.266	2.321	2.269	2.289	2.338	2.297	2.321	2.321	2.265	2.266	2.279	2.301	2.226	2.316	2.287	2.277	2.273	2.311	2.28	2.26	2.299	2.298	2.269	2.304	2.308	2.367	2.325	2.307	2.323
262	1.367	1.368	1.357	1.374	1.367	1.382	1.391	1.39	1.384	1.421	1.429	1.444	1.451	1.472	1.52	1.522	1.558	1.575	1.636	1.725	1.754	1.862	1.934	2.018	2.078	2.137	2.165	2.178	2.183	2.203	2.198	2.206	2.199	2.23	2.216	2.216	2.244	2.227	2.243	2.227	2.221	2.224	2.211	2.219	2.261	2.258	2.23	2.248	2.241
263	1.411	1.402	1.442	1.429	1.424	1.414	1.45	1.424	1.465	1.519	1.543	1.573	1.62	1.624	1.659	1.703	1.779	1.88	1.976	2.114	2.137	2.238	2.264	2.317	2.266	2.292	2.348	2.286	2.338	2.35	2.323	2.285	2.337	2.393	2.336	2.374	2.334	2.334	2.338	2.33	2.367	2.384	2.303	2.311	2.342	2.366	2.327	2.274	2.297
0	1.382	1.386	1.372	1.374	1.385	1.39	1.439	1.437	1.464	1.505	1.529	1.575	1.593	1.663	1.735	1.795	1.904	1.997	2.07	2.164	2.164	2.222	2.199	2.226	2.227	2.213	2.246	2.202	2.2	2.208	2.228	2.204	2.216	2.206	2.232	2.236	2.275	2.272	2.243	2.255	2.266	2.263	2.232	2.265	2.249	2.267	2.239	2.276	2.244
0	1.392	NaN	NaN	NaN	NaN	NaN	NaN	NaN	NaN	NaN	NaN	NaN	NaN	NaN	NaN	NaN	NaN	NaN	NaN	NaN	NaN	NaN	NaN	NaN	NaN	NaN	NaN	NaN	NaN	NaN	NaN	NaN	NaN	NaN	NaN	NaN	NaN	NaN	NaN	NaN	NaN	NaN	NaN	NaN	NaN	NaN	NaN	NaN	NaN
264	1.392	1.39	1.389	1.39	1.426	1.42	1.436	1.444	1.452	1.48	1.515	1.542	1.566	1.564	1.648	1.665	1.788	1.868	1.955	2.073	2.147	2.17	2.216	2.221	2.228	2.225	2.236	2.255	2.222	2.256	2.235	2.252	2.203	2.253	2.253	2.231	2.256	2.272	2.243	2.25	2.279	2.281	2.264	2.264	2.289	2.297	2.268	2.274	2.283
265	1.435	1.414	1.401	1.428	1.418	1.418	1.487	1.472	1.461	1.502	1.532	1.569	1.609	1.726	1.812	1.895	2.002	2.092	2.12	2.223	2.257	2.273	2.295	2.336	2.299	2.323	2.27	2.311	2.304	2.287	2.3	2.27	2.314	2.297	2.305	2.286	2.324	2.291	2.317	2.349	2.305	2.294	2.273	2.326	2.265	2.333	2.302	2.315	2.306
0	1.388	1.378	1.399	1.399	1.39	1.406	1.441	1.458	1.472	1.526	1.551	1.61	1.639	1.742	1.839	1.943	2.033	2.11	2.148	2.216	2.201	2.216	2.186	2.226	2.217	2.203	2.21	2.21	2.21	2.192	2.227	2.231	2.173	2.226	2.24	2.231	2.243	2.255	2.249	2.234	2.278	2.251	2.265	2.269	2.277	2.305	2.371	2.357	2.295
266	1.379	1.399	1.408	1.432	1.409	1.401	1.452	1.459	1.461	1.493	1.523	1.518	1.548	1.582	1.606	1.635	1.698	1.805	1.906	2.068	2.103	2.187	2.235	2.242	2.288	2.237	2.266	2.285	2.294	2.268	2.302	2.284	2.223	2.292	2.28	2.262	2.278	2.292	2.253	2.263	2.256	2.281	2.263	2.237	2.272	2.274	2.269	2.292	2.249
267	1.39	1.386	1.395	1.381	1.398	1.391	1.406	1.412	1.434	1.449	1.458	1.477	1.493	1.502	1.548	1.543	1.577	1.602	1.647	1.71	1.721	1.779	1.831	1.898	1.95	2	2.061	2.101	2.117	2.173	2.189	2.2	2.184	2.227	2.216	2.224	2.214	2.22	2.208	2.222	2.207	2.224	2.208	2.234	2.241	2.218	2.235	2.25	2.234
268	1.388	1.385	1.393	1.393	1.399	1.406	1.424	1.441	1.473	1.463	1.495	1.523	1.537	1.621	1.692	1.694	1.791	1.852	1.906	1.99	2.067	2.109	2.144	2.181	2.196	2.184	2.241	2.22	2.211	2.232	2.232	2.237	2.213	2.256	2.255	2.262	2.25	2.238	2.24	2.248	2.235	2.22	2.241	2.243	2.251	2.25	2.248	2.255	2.273
269	1.409	1.38	1.407	1.423	1.41	1.408	1.44	1.445	1.439	1.47	1.505	1.517	1.546	1.552	1.602	1.65	1.683	1.702	1.73	1.836	1.872	1.937	2.014	2.082	2.103	2.133	2.187	2.217	2.174	2.242	2.234	2.213	2.215	2.239	2.228	2.233	2.253	2.247	2.247	2.234	2.237	2.248	2.239	2.25	2.251	2.257	2.253	2.231	2.237
270	1.389	1.37	1.37	1.379	1.381	1.367	1.376	1.374	1.383	1.373	1.385	1.382	1.368	1.387	1.437	1.398	1.425	1.461	1.461	1.483	1.509	1.52	1.534	1.579	1.592	1.632	1.678	1.704	1.762	1.812	1.873	1.928	1.972	2.048	2.087	2.126	2.165	2.182	2.175	2.217	2.212	2.188	2.199	2.189	2.199	2.229	2.202	2.205	2.181
271	1.393	1.401	1.401	1.408	1.421	1.414	1.442	1.46	1.479	1.527	1.541	1.586	1.588	1.66	1.73	1.777	1.871	1.918	1.957	2.019	2.072	2.119	2.137	2.185	2.197	2.206	2.229	2.212	2.219	2.223	2.225	2.217	2.193	2.242	2.23	2.209	2.2	2.239	2.202	2.202	2.237	2.206	2.213	2.207	2.222	2.217	2.215	2.211	2.224
272	1.385	1.382	1.386	1.388	1.37	1.398	1.417	1.381	1.383	1.423	1.437	1.432	1.414	1.433	1.459	1.447	1.503	1.463	1.488	1.548	1.545	1.586	1.602	1.614	1.638	1.684	1.684	1.727	1.783	1.939	1.977	2.035	2.096	2.141	2.197	2.191	2.238	2.246	2.237	2.243	2.251	2.279	2.253	2.256	2.272	2.285	2.235	2.28	2.307
0	1.397	1.376	1.43	1.411	1.432	1.418	1.481	NaN	NaN	NaN	NaN	NaN	NaN	NaN	NaN	NaN	NaN	NaN	NaN	NaN	NaN	NaN	NaN	NaN	NaN	NaN	NaN	NaN	NaN	NaN	NaN	NaN	NaN	NaN	NaN	NaN	NaN	NaN	NaN	NaN	NaN	NaN	NaN	NaN	NaN	NaN	NaN	NaN	NaN
0	1.434	1.479	1.455	1.47	1.459	1.437	1.499	1.492	1.515	1.544	1.512	1.553	1.512	1.52	1.535	1.612	1.604	1.651	1.694	1.621	1.616	1.606	1.696	1.678	1.656	1.692	1.738	1.701	1.74	1.725	1.706	1.69	1.738	1.729	1.743	1.803	1.738	1.791	1.759	1.781	1.801	1.788	1.824	1.829	1.923	1.807	1.857	1.833	1.827
273	1.395	1.405	1.437	1.42	1.441	1.422	1.454	1.48	1.472	1.543	1.549	1.545	1.566	1.588	1.637	1.644	1.689	1.693	1.715	1.839	1.865	1.953	1.982	2.07	2.15	2.173	2.213	2.216	2.264	2.231	2.263	2.265	2.242	2.287	2.284	2.256	2.27	2.293	2.265	2.265	2.261	2.286	2.278	2.277	2.286	2.316	2.292	2.299	2.291
0	1.405	1.387	1.438	1.418	1.404	1.391	1.442	1.374	1.404	1.421	1.469	1.418	1.434	1.439	1.455	1.458	1.459	1.444	1.475	1.525	1.491	1.549	1.531	1.601	1.592	1.634	1.577	1.62	1.652	1.687	1.722	1.762	1.751	1.782	1.807	1.854	1.855	1.897	1.887	1.887	1.947	1.989	1.934	1.963	1.964	1.987	2.018	2.021	2.013
274	1.38	1.378	1.392	1.409	1.421	1.421	1.427	1.449	1.469	1.493	1.529	1.559	1.571	1.636	1.705	1.705	1.774	1.838	1.868	1.958	2.013	2.056	2.08	2.138	2.168	2.175	2.2	2.205	2.227	2.19	2.24	2.224	2.206	2.234	2.21	2.219	2.258	2.249	2.229	2.231	2.216	2.228	2.228	2.238	2.231	2.242	2.227	2.238	2.23
0	NaN	NaN	NaN	NaN	NaN	NaN	NaN	NaN	NaN	NaN	NaN	NaN	NaN	NaN	NaN	NaN	NaN	NaN	NaN	NaN	NaN	NaN	NaN	NaN	NaN	NaN	NaN	NaN	NaN	NaN	NaN	NaN	NaN	NaN	NaN	NaN	NaN	NaN	NaN	NaN	NaN	NaN	NaN	NaN	NaN	NaN	NaN	NaN	NaN
275	1.398	1.385	1.397	1.418	1.425	1.413	1.427	1.46	1.439	1.465	1.472	1.473	1.507	1.523	1.563	1.56	1.607	1.62	1.616	1.649	1.669	1.665	1.686	1.728	1.738	1.736	1.805	1.842	1.919	1.983	2.051	2.112	2.142	2.2	2.236	2.22	2.227	2.223	2.209	2.21	2.222	2.208	2.224	2.223	2.238	2.235	2.244	2.258	2.264
276	1.428	1.398	1.406	1.416	1.433	1.444	1.456	1.451	1.484	1.522	1.533	1.561	1.566	1.605	1.624	1.641	1.702	1.734	1.761	1.832	1.864	1.921	1.968	2.031	2.059	2.116	2.153	2.187	2.195	2.218	2.237	2.231	2.206	2.226	2.236	2.232	2.248	2.24	2.23	2.248	2.256	2.24	2.248	2.253	2.268	2.294	2.286	2.286	2.302
277	1.401	1.403	1.428	1.412	1.419	1.415	1.425	1.451	1.485	1.493	1.509	1.543	1.559	1.578	1.594	1.616	1.664	1.661	1.74	1.866	1.886	1.983	2.01	2.098	2.106	2.242	2.196	2.222	2.224	2.235	2.284	2.241	2.256	2.256	2.29	2.31	2.291	2.28	2.276	2.221	2.304	2.312	2.266	2.285	2.234	2.285	2.289	2.31	2.313
0	NaN	NaN	NaN	NaN	NaN	NaN	NaN	NaN	NaN	NaN	NaN	NaN	NaN	NaN	NaN	NaN	NaN	NaN	NaN	NaN	NaN	NaN	NaN	NaN	NaN	NaN	NaN	NaN	NaN	NaN	NaN	NaN	NaN	NaN	NaN	NaN	NaN	NaN	NaN	NaN	NaN	NaN	NaN	NaN	NaN	NaN	NaN	NaN	NaN
278	1.405	1.413	1.454	1.442	1.452	1.42	1.432	1.486	1.45	1.526	1.512	1.553	1.501	1.545	1.551	1.571	1.594	1.594	1.613	1.696	1.623	1.659	1.652	1.72	1.765	1.784	1.774	1.763	1.818	1.909	1.941	1.978	2.002	2.048	2.096	2.173	2.248	2.229	2.267	2.257	2.256	2.301	2.247	2.25	2.297	2.291	2.266	2.295	2.285
279	1.396	1.417	1.417	1.435	1.424	1.417	1.481	1.482	1.473	1.512	1.499	1.544	1.53	1.593	1.666	1.624	1.674	1.722	1.728	1.789	1.826	1.899	1.957	2.012	2.063	2.107	2.197	2.224	2.244	2.241	2.244	2.238	2.214	2.27	2.257	2.273	2.273	2.261	2.257	2.254	2.256	2.271	2.264	2.273	2.281	2.33	2.275	2.297	2.318
280	1.424	1.408	1.405	1.414	1.436	1.417	1.43	1.448	1.448	1.476	1.489	1.493	1.48	1.508	1.53	1.528	1.588	1.716	1.87	2.028	2.079	2.097	2.116	2.123	2.132	2.122	2.122	2.139	2.143	2.159	2.192	2.147	2.11	2.149	2.142	2.146	2.17	2.179	2.144	2.114	2.141	2.147	2.127	2.14	2.177	2.175	2.154	2.153	2.123
281	1.413	1.426	1.411	1.426	1.397	1.428	1.426	1.454	1.463	1.512	1.567	1.59	1.693	1.781	1.884	1.992	2.123	2.194	2.192	2.27	2.241	2.266	2.26	2.274	2.261	2.252	2.268	2.235	2.234	2.244	2.294	2.263	2.216	2.292	2.281	2.288	2.289	2.302	2.263	2.266	2.276	2.3	2.26	2.271	2.294	2.3	2.277	2.305	2.284
0	1.403	1.476	1.557	1.47	1.51	1.612	1.394	1.482	NaN	NaN	NaN	NaN	NaN	NaN	NaN	NaN	NaN	NaN	NaN	NaN	NaN	NaN	NaN	NaN	NaN	NaN	NaN	NaN	NaN	NaN	NaN	NaN	NaN	NaN	NaN	NaN	NaN	NaN	NaN	NaN	NaN	NaN	NaN	NaN	NaN	NaN	NaN	NaN	NaN
282	1.365	1.397	1.407	1.398	1.419	1.419	1.448	1.478	1.496	1.543	1.531	1.577	1.611	1.672	1.713	1.737	1.814	1.858	1.881	1.957	2.034	2.087	2.097	2.151	2.155	2.18	2.19	2.189	2.164	2.172	2.19	2.176	2.158	2.212	2.213	2.223	2.23	2.227	2.207	2.199	2.214	2.222	2.201	2.208	2.215	2.227	2.21	2.237	2.236
0	1.408	1.397	1.403	1.434	NaN	NaN	NaN	NaN	NaN	NaN	NaN	NaN	NaN	NaN	NaN	NaN	NaN	NaN	NaN	NaN	NaN	NaN	NaN	NaN	NaN	NaN	NaN	NaN	NaN	NaN	NaN	NaN	NaN	NaN	NaN	NaN	NaN	NaN	NaN	NaN	NaN	NaN	NaN	NaN	NaN	NaN	NaN	NaN	NaN
0	NaN	NaN	NaN	NaN	NaN	NaN	NaN	NaN	NaN	NaN	NaN	NaN	NaN	NaN	NaN	NaN	NaN	NaN	NaN	NaN	NaN	NaN	NaN	NaN	NaN	NaN	NaN	NaN	NaN	NaN	NaN	NaN	NaN	NaN	NaN	NaN	NaN	NaN	NaN	NaN	NaN	NaN	NaN	NaN	NaN	NaN	NaN	NaN	NaN
283	1.417	1.43	1.436	1.452	1.477	1.47	1.502	1.54	1.617	1.807	1.96	2.063	2.12	2.128	2.142	2.131	2.145	2.145	2.132	2.223	2.208	2.207	2.185	2.188	2.182	2.197	2.168	2.159	2.163	2.166	2.164	2.159	2.125	2.151	2.166	2.138	2.154	2.161	2.161	2.147	2.159	2.18	2.16	2.158	2.193	2.197	2.189	2.192	2.194
284	1.371	1.401	1.41	1.407	1.413	1.409	1.449	1.486	1.462	1.513	1.492	1.514	1.488	1.542	1.614	1.601	1.628	1.667	1.705	1.845	1.94	2.046	2.124	2.2	2.22	2.22	2.236	2.227	2.223	2.225	2.236	2.246	NaN	NaN	NaN	NaN	NaN	NaN	NaN	NaN	NaN	NaN	NaN	NaN	NaN	NaN	NaN	NaN	NaN
285	1.415	1.381	1.411	1.398	1.429	1.457	1.448	1.446	1.451	1.482	1.518	1.544	1.563	1.587	1.614	1.62	1.672	1.7	1.718	1.797	1.84	1.891	1.952	2.032	2.089	2.1	2.19	2.219	2.213	2.233	2.255	2.239	2.211	2.222	2.24	2.251	2.24	2.209	2.232	2.216	2.233	2.217	2.248	2.23	2.277	2.289	2.253	2.262	2.258
286	1.396	1.414	1.391	1.413	1.434	1.436	1.446	1.466	1.453	1.522	1.548	1.551	1.587	1.659	1.783	1.876	1.996	2.102	2.175	2.259	2.221	2.236	2.225	2.255	2.229	2.243	2.233	2.233	2.243	2.235	2.235	2.237	2.225	2.236	2.235	2.332	2.306	2.256	2.283	2.29	2.289	2.381	2.294	2.306	2.277	2.21	2.205	NaN	NaN
287	1.423	1.426	1.395	1.437	1.413	1.435	1.432	1.493	1.523	1.542	1.616	1.696	1.762	1.891	1.961	2.059	2.143	2.187	2.186	2.25	2.248	2.241	2.272	2.323	2.295	2.261	2.275	2.265	2.257	2.268	2.275	2.26	2.254	2.248	2.264	2.294	2.272	2.262	2.277	2.265	2.288	2.277	2.266	2.285	2.273	2.297	2.267	2.289	2.26
0	1.365	1.389	1.411	1.391	1.406	1.415	1.424	1.438	1.438	1.503	1.461	1.484	1.5	1.556	1.596	1.606	1.657	1.672	1.739	1.748	1.786	1.846	1.866	1.942	1.977	2.035	2.099	2.133	2.152	2.18	2.204	2.203	2.167	2.206	2.187	2.205	2.197	2.227	2.205	2.214	2.229	2.244	2.244	2.239	2.23	2.243	2.241	2.248	2.243
0	1.448	1.484	1.502	1.525	1.506	NaN	NaN	NaN	NaN	NaN	NaN	NaN	NaN	NaN	NaN	NaN	NaN	NaN	NaN	NaN	NaN	NaN	NaN	NaN	NaN	NaN	NaN	NaN	NaN	NaN	NaN	NaN	NaN	NaN	NaN	NaN	NaN	NaN	NaN	NaN	NaN	NaN	NaN	NaN	NaN	NaN	NaN	NaN	NaN
288	1.382	1.373	1.389	1.362	1.367	1.407	1.396	1.389	1.373	1.414	1.462	1.489	1.512	1.519	1.532	1.593	1.595	1.662	1.737	1.831	1.897	1.949	2.034	2.108	2.148	2.202	2.248	2.222	2.241	2.254	2.263	2.26	2.225	2.237	2.237	2.26	2.275	2.274	2.245	2.255	2.258	2.258	2.281	2.234	2.236	2.279	2.242	2.267	2.274
289	1.471	1.469	1.5	1.527	1.537	1.533	1.674	1.671	1.565	1.645	1.824	1.703	1.86	1.929	2.007	2.024	2.083	2.185	2.171	2.246	2.229	2.215	2.255	2.319	2.237	2.246	2.286	2.254	2.312	2.309	2.303	2.301	2.272	2.257	2.302	2.306	2.316	2.301	2.322	2.267	2.256	2.274	2.308	2.302	2.279	2.34	2.27	2.27	2.262
0	1.563	NaN	NaN	NaN	NaN	NaN	NaN	NaN	NaN	NaN	NaN	NaN	NaN	NaN	NaN	NaN	NaN	NaN	NaN	NaN	NaN	NaN	NaN	NaN	NaN	NaN	NaN	NaN	NaN	NaN	NaN	NaN	NaN	NaN	NaN	NaN	NaN	NaN	NaN	NaN	NaN	NaN	NaN	NaN	NaN	NaN	NaN	NaN	NaN
290	1.364	1.379	1.421	1.403	1.4	1.44	1.482	1.482	1.507	1.553	1.514	1.566	1.579	1.627	1.693	1.704	1.802	1.822	1.887	1.92	1.985	2.078	2.132	2.174	2.195	2.206	2.206	2.244	2.223	2.2	2.225	2.245	2.195	2.225	2.225	2.216	2.216	2.241	2.247	2.218	2.233	2.235	2.233	2.238	2.228	2.236	2.249	2.252	2.244
0	1.428	1.743	1.643	NaN	NaN	NaN	NaN	NaN	NaN	NaN	NaN	NaN	NaN	NaN	NaN	NaN	NaN	NaN	NaN	NaN	NaN	NaN	NaN	NaN	NaN	NaN	NaN	NaN	NaN	NaN	NaN	NaN	NaN	NaN	NaN	NaN	NaN	NaN	NaN	NaN	NaN	NaN	NaN	NaN	NaN	NaN	NaN	NaN	NaN
291	1.363	1.37	1.379	1.364	1.393	1.396	1.409	1.375	1.39	1.405	1.419	1.448	1.486	1.448	1.459	1.489	1.488	1.522	1.516	1.549	1.625	1.608	1.679	1.737	1.788	1.835	1.893	1.944	1.999	2.068	2.144	2.17	2.144	2.213	2.239	2.235	2.224	2.217	2.207	2.245	2.228	2.225	2.218	2.267	2.24	2.251	2.242	2.252	2.26
0	1.421	1.443	1.447	1.486	1.447	1.494	1.48	1.504	1.522	1.571	1.512	1.555	1.564	1.647	1.794	NaN	NaN	NaN	NaN	NaN	NaN	NaN	NaN	NaN	NaN	NaN	NaN	NaN	NaN	NaN	NaN	NaN	NaN	NaN	NaN	NaN	NaN	NaN	NaN	NaN	NaN	NaN	NaN	NaN	NaN	NaN	NaN	NaN	NaN
292	1.367	1.339	1.435	1.368	1.391	1.361	1.382	1.347	1.376	1.426	1.415	1.455	1.458	1.451	1.486	1.491	1.542	1.556	1.56	1.654	1.659	1.699	1.765	1.86	1.935	2.013	2.106	2.19	2.213	2.247	2.302	2.318	2.329	2.323	2.349	2.334	2.384	2.327	2.347	2.335	2.352	2.348	2.347	2.332	2.318	2.36	2.343	2.33	2.335
293	1.38	1.378	1.407	1.404	1.425	1.437	1.433	1.483	1.495	1.536	1.534	1.571	1.601	1.665	1.685	1.74	1.848	1.863	1.95	2.047	2.076	2.126	2.158	2.198	2.2	2.187	2.235	2.207	2.198	2.206	2.218	2.22	2.188	2.211	2.224	2.217	2.207	2.222	2.208	2.203	2.21	2.238	2.224	2.244	2.238	2.243	2.219	2.258	2.228
0	1.499	1.514	1.505	1.499	1.545	1.498	1.568	1.585	1.624	1.645	1.655	1.696	1.795	1.849	1.937	1.93	1.994	2.085	2.138	2.227	2.24	2.246	2.275	2.233	2.27	2.267	2.284	2.259	2.248	2.27	2.283	2.282	2.258	2.269	2.294	2.286	2.306	2.288	2.252	2.263	2.281	2.26	2.26	2.285	2.258	2.276	2.262	2.252	2.278
0	NaN	NaN	NaN	NaN	NaN	NaN	NaN	NaN	NaN	NaN	NaN	NaN	NaN	NaN	NaN	NaN	NaN	NaN	NaN	NaN	NaN	NaN	NaN	NaN	NaN	NaN	NaN	NaN	NaN	NaN	NaN	NaN	NaN	NaN	NaN	NaN	NaN	NaN	NaN	NaN	NaN	NaN	NaN	NaN	NaN	NaN	NaN	NaN	NaN
294	1.387	1.374	1.392	1.4	1.407	1.405	1.441	1.423	1.454	1.459	1.482	1.512	1.546	1.537	1.573	1.618	1.61	1.656	1.671	1.759	1.802	1.85	1.911	1.993	2.03	2.086	2.154	2.192	2.211	2.214	2.263	2.256	2.223	2.248	2.258	2.242	2.27	2.267	2.259	2.247	2.243	2.244	2.254	2.275	2.269	2.3	2.269	2.283	2.272
295	1.383	1.418	1.428	1.42	1.436	1.443	1.519	1.492	1.546	1.641	1.632	1.707	1.865	1.98	2.091	2.17	2.262	2.349	2.453	2.435	2.448	2.395	2.404	2.309	2.536	2.736	2.495	2.561	2.387	2.546	2.568	NaN	NaN	NaN	NaN	NaN	NaN	NaN	NaN	NaN	NaN	NaN	NaN	NaN	NaN	NaN	NaN	NaN	NaN
296	1.403	1.36	1.421	1.428	1.433	1.4	1.451	1.441	1.487	1.527	1.549	1.601	1.611	1.687	1.721	1.735	1.825	1.875	1.936	2.071	2.076	2.148	2.179	2.289	2.264	2.308	2.33	2.333	2.356	2.364	2.371	2.357	2.348	2.373	2.342	2.329	2.365	2.376	2.35	2.324	2.39	2.367	2.36	2.386	2.328	2.37	2.342	2.352	2.378
297	1.437	1.453	1.455	1.441	1.44	1.441	1.507	1.492	1.512	1.575	1.509	1.589	1.609	1.634	1.675	1.717	1.811	1.867	1.921	2.038	2.1	2.147	2.176	2.214	2.209	2.225	2.24	2.245	2.224	2.223	2.258	2.248	2.202	2.221	2.233	2.213	2.238	2.245	2.215	2.236	2.25	2.271	2.255	2.263	2.263	2.286	2.268	2.294	2.245
298	1.419	1.432	1.451	1.446	1.464	1.495	1.496	1.541	1.576	1.621	1.585	1.651	1.674	1.73	1.774	1.83	1.925	1.983	2.048	2.148	2.172	2.194	2.208	2.227	2.267	2.243	2.267	2.266	2.246	2.214	2.246	2.231	2.229	2.258	2.276	2.271	2.251	2.272	2.26	2.277	2.276	2.28	2.279	2.298	2.278	2.299	2.288	2.278	2.296
299	1.392	1.368	1.373	1.4	1.385	1.39	1.4	1.412	1.406	1.47	1.448	1.494	1.495	1.47	1.49	1.516	1.588	1.546	1.582	1.665	1.648	1.689	1.728	1.825	1.868	1.957	2.03	2.125	2.184	2.221	2.279	2.331	2.284	2.325	2.33	2.322	2.326	2.318	2.336	2.346	2.352	2.32	2.334	2.334	2.341	2.375	2.323	2.355	2.349
300	1.374	1.391	1.414	1.377	1.399	1.409	1.386	1.391	1.426	1.428	1.446	1.458	1.48	1.504	1.488	1.535	1.566	1.566	1.556	1.618	1.649	1.659	1.738	1.84	1.923	1.975	2.069	2.14	2.148	2.173	2.208	2.215	2.21	2.215	2.239	2.236	2.233	2.234	2.232	2.222	2.226	2.227	2.216	2.232	2.227	2.235	2.241	2.253	2.234
301	1.383	1.382	1.379	1.371	1.388	1.426	1.418	1.421	1.463	1.477	1.499	1.516	1.572	1.639	1.715	1.775	1.875	1.956	2.037	2.153	2.185	2.212	2.24	2.272	2.249	2.246	2.245	2.25	2.225	2.234	2.237	2.226	2.222	2.265	2.265	2.289	2.271	2.284	2.293	2.286	2.298	2.289	2.297	2.283	2.317	2.298	2.296	2.325	2.286
302	1.386	1.382	1.39	1.411	1.385	1.403	1.399	1.423	1.434	1.489	1.459	1.503	1.501	1.542	1.555	1.576	1.664	1.634	1.691	1.798	1.85	1.903	1.955	2.039	2.08	2.108	2.206	2.224	2.266	2.266	2.282	2.299	2.251	2.305	2.285	2.325	2.341	2.31	2.32	2.306	2.309	2.32	2.304	2.323	2.329	2.341	2.317	2.337	2.342
0	1.417	1.431	1.446	1.43	1.475	1.413	1.513	1.51	1.573	1.644	1.626	1.706	1.831	1.949	2.178	2.247	2.421	2.488	2.511	2.742	2.753	2.555	2.746	2.553	2.585	2.663	2.58	NaN	NaN	NaN	NaN	NaN	NaN	NaN	NaN	NaN	NaN	NaN	NaN	NaN	NaN	NaN	NaN	NaN	NaN	NaN	NaN	NaN	NaN
303	1.454	1.488	1.444	1.465	1.467	1.491	1.513	1.504	1.554	1.611	1.571	1.608	1.664	1.656	1.7	1.797	1.861	1.933	1.94	2.06	2.076	2.088	2.193	2.237	2.203	2.194	2.229	2.225	2.185	2.201	2.246	2.24	2.165	2.187	2.246	2.249	2.228	2.191	2.207	2.218	2.173	2.213	2.216	2.195	2.21	2.232	2.197	2.228	2.213
304	1.474	1.46	1.465	1.446	1.462	1.484	1.47	1.487	1.547	1.58	1.527	1.601	1.618	1.633	1.648	1.704	1.732	1.759	1.788	1.88	1.861	1.926	1.966	2.028	2.087	2.048	2.12	2.179	2.176	2.18	2.199	2.193	2.137	2.211	2.189	2.197	2.201	2.229	2.228	2.232	2.213	2.221	2.211	2.2	2.258	2.247	2.231	2.253	2.225
305	1.366	1.37	1.373	1.381	1.359	1.373	1.388	1.381	1.408	1.394	1.407	1.409	1.433	1.454	1.483	1.489	1.511	1.534	1.553	1.591	1.61	1.617	1.673	1.71	1.719	1.781	1.814	1.835	1.879	1.966	1.971	2.039	2.065	2.117	2.139	2.146	2.164	2.147	2.153	2.149	2.165	2.173	2.134	2.134	2.147	2.172	2.159	2.171	2.19
0	1.408	1.406	1.409	1.433	1.419	1.434	1.48	1.468	1.519	1.523	1.648	1.706	1.831	1.916	2.028	2.114	2.195	2.223	2.207	2.293	2.274	NaN	NaN	NaN	NaN	NaN	NaN	NaN	NaN	NaN	NaN	NaN	NaN	NaN	NaN	NaN	NaN	NaN	NaN	NaN	NaN	NaN	NaN	NaN	NaN	NaN	NaN	NaN	NaN
306	1.398	1.408	1.434	1.426	1.427	1.435	1.46	1.508	1.51	1.567	1.651	1.715	1.765	1.871	2.01	2.091	2.18	2.177	2.198	2.249	2.238	2.211	2.232	2.247	2.291	2.286	2.24	2.257	2.255	2.225	2.236	2.267	2.227	2.307	2.254	2.236	2.252	2.255	2.212	2.296	2.274	2.222	2.271	2.238	2.245	2.258	2.246	2.254	2.263
307	1.38	1.396	1.393	1.381	1.34	1.349	1.406	1.37	1.402	1.398	1.43	1.419	1.468	1.443	1.463	1.474	1.501	1.511	1.507	1.567	1.561	1.593	1.651	1.687	1.713	1.778	1.839	1.886	1.934	2.01	2.058	2.125	2.117	2.16	2.181	2.17	2.207	2.189	2.187	2.208	2.2	2.19	2.186	2.204	2.2	2.215	2.189	2.199	2.21
308	1.369	1.38	1.373	1.375	1.367	1.381	1.398	1.401	1.44	1.431	1.46	1.463	1.5	1.53	1.539	1.583	1.657	1.692	1.717	1.806	1.847	1.919	1.987	2.059	2.114	2.13	2.156	2.182	2.158	2.193	2.175	2.186	2.156	2.193	2.184	2.153	2.209	2.195	2.171	2.165	2.208	2.162	2.218	2.224	2.216	2.224	2.229	2.256	2.239
309	1.417	1.407	1.404	1.391	1.402	1.421	1.422	1.432	1.446	1.495	1.481	1.498	1.522	1.566	1.549	1.59	1.627	1.617	1.629	1.698	1.703	1.766	1.808	1.881	1.952	2.03	2.096	2.134	2.179	2.18	2.188	2.204	2.165	2.186	2.188	2.194	2.207	2.213	2.213	2.214	2.234	2.235	2.229	2.265	2.264	2.298	2.255	2.249	2.264
0	1.399	1.371	1.381	1.375	1.377	1.4	NaN	NaN	NaN	NaN	NaN	NaN	NaN	NaN	NaN	NaN	NaN	NaN	NaN	NaN	NaN	NaN	NaN	NaN	NaN	NaN	NaN	NaN	NaN	NaN	NaN	NaN	NaN	NaN	NaN	NaN	NaN	NaN	NaN	NaN	NaN	NaN	NaN	NaN	NaN	NaN	NaN	NaN	NaN
0	1.405	1.387	1.398	1.381	1.381	1.41	1.467	1.449	1.468	1.525	1.577	1.603	1.623	NaN	NaN	NaN	NaN	NaN	NaN	NaN	NaN	NaN	NaN	NaN	NaN	NaN	NaN	NaN	NaN	NaN	NaN	NaN	NaN	NaN	NaN	NaN	NaN	NaN	NaN	NaN	NaN	NaN	NaN	NaN	NaN	NaN	NaN	NaN	NaN
310	1.424	1.431	1.42	1.424	1.387	1.413	1.466	1.444	1.506	1.489	1.526	1.51	1.523	1.591	1.597	1.658	1.71	1.724	1.724	1.819	1.846	1.905	1.986	2.007	2.029	2.066	2.095	2.151	2.17	2.138	2.193	2.2	2.136	2.211	2.216	2.2	2.213	2.222	2.211	2.181	2.202	2.203	2.221	2.229	2.24	2.223	2.19	2.199	2.186
311	1.413	1.42	1.433	1.445	1.425	1.49	1.503	1.552	1.614	1.681	1.705	1.784	1.893	1.998	2.091	2.135	2.261	2.25	2.244	2.364	2.35	2.243	2.305	2.251	2.274	2.229	2.222	2.252	2.273	2.262	2.28	2.259	2.221	2.259	2.26	2.287	2.3	2.24	2.273	2.289	2.29	2.321	2.266	2.249	2.326	2.262	2.269	2.289	2.237
0	1.398	1.417	1.373	1.375	1.39	1.397	1.457	1.467	1.49	1.528	1.505	1.442	1.583	1.566	1.584	1.579	1.663	1.734	1.74	NaN	NaN	NaN	NaN	NaN	NaN	NaN	NaN	NaN	NaN	NaN	NaN	NaN	NaN	NaN	NaN	NaN	NaN	NaN	NaN	NaN	NaN	NaN	NaN	NaN	NaN	NaN	NaN	NaN	NaN
0	1.386	1.441	1.479	1.48	1.396	1.521	1.47	1.543	1.64	1.666	1.778	1.761	1.904	NaN	NaN	NaN	NaN	NaN	NaN	NaN	NaN	NaN	NaN	NaN	NaN	NaN	NaN	NaN	NaN	NaN	NaN	NaN	NaN	NaN	NaN	NaN	NaN	NaN	NaN	NaN	NaN	NaN	NaN	NaN	NaN	NaN	NaN	NaN	NaN
0	1.296	1.512	1.36	1.424	NaN	NaN	NaN	NaN	NaN	NaN	NaN	NaN	NaN	NaN	NaN	NaN	NaN	NaN	NaN	NaN	NaN	NaN	NaN	NaN	NaN	NaN	NaN	NaN	NaN	NaN	NaN	NaN	NaN	NaN	NaN	NaN	NaN	NaN	NaN	NaN	NaN	NaN	NaN	NaN	NaN	NaN	NaN	NaN	NaN
0	1.437	1.423	1.475	1.439	1.449	1.433	1.5	1.532	1.511	1.553	1.645	1.686	1.663	1.766	1.809	NaN	NaN	NaN	NaN	NaN	NaN	NaN	NaN	NaN	NaN	NaN	NaN	NaN	NaN	NaN	NaN	NaN	NaN	NaN	NaN	NaN	NaN	NaN	NaN	NaN	NaN	NaN	NaN	NaN	NaN	NaN	NaN	NaN	NaN
0	1.463	1.368	1.42	1.455	1.417	1.418	1.449	1.5	1.5	1.445	1.562	1.579	1.458	1.562	1.594	1.645	1.666	1.793	1.805	1.817	1.903	1.941	1.99	2.038	2.139	2.165	2.216	2.243	2.265	2.262	2.245	2.265	2.253	2.251	2.271	2.265	2.289	2.271	2.287	2.286	2.288	2.273	2.319	2.287	2.265	2.291	2.282	2.301	2.317
0	NaN	NaN	NaN	NaN	NaN	NaN	NaN	NaN	NaN	NaN	NaN	NaN	NaN	NaN	NaN	NaN	NaN	NaN	NaN	NaN	NaN	NaN	NaN	NaN	NaN	NaN	NaN	NaN	NaN	NaN	NaN	NaN	NaN	NaN	NaN	NaN	NaN	NaN	NaN	NaN	NaN	NaN	NaN	NaN	NaN	NaN	NaN	NaN	NaN
0	NaN	NaN	NaN	NaN	NaN	NaN	NaN	NaN	NaN	NaN	NaN	NaN	NaN	NaN	NaN	NaN	NaN	NaN	NaN	NaN	NaN	NaN	NaN	NaN	NaN	NaN	NaN	NaN	NaN	NaN	NaN	NaN	NaN	NaN	NaN	NaN	NaN	NaN	NaN	NaN	NaN	NaN	NaN	NaN	NaN	NaN	NaN	NaN	NaN
0	1.459	1.385	1.461	1.508	1.433	1.447	1.415	1.439	1.473	1.487	1.51	1.538	1.533	1.636	1.66	1.663	1.7	1.722	1.834	1.805	1.829	1.846	NaN	NaN	NaN	NaN	NaN	NaN	NaN	NaN	NaN	NaN	NaN	NaN	NaN	NaN	NaN	NaN	NaN	NaN	NaN	NaN	NaN	NaN	NaN	NaN	NaN	NaN	NaN
312	1.398	1.36	1.386	1.346	1.394	1.396	1.413	1.426	1.423	1.423	1.474	1.491	1.455	1.52	1.538	1.578	1.658	1.687	1.763	1.843	1.894	1.991	2.036	2.118	2.198	2.199	2.249	2.255	2.233	2.269	2.25	2.217	2.246	2.25	2.258	2.244	2.28	2.265	2.248	2.271	2.272	2.272	2.288	2.251	2.273	2.267	2.252	2.281	2.27
313	1.388	1.365	1.404	1.358	1.437	1.401	1.418	1.466	1.44	1.466	1.546	1.545	1.562	1.612	1.62	1.724	1.766	1.849	1.932	1.986	2.06	2.115	2.155	2.183	2.2	2.215	2.209	2.235	2.275	2.233	2.246	2.203	2.238	2.239	2.233	2.248	2.221	2.256	2.267	2.296	2.274	2.264	2.292	2.251	2.253	2.254	2.221	2.257	2.276
314	1.416	1.405	1.45	1.404	1.398	1.428	1.434	1.466	1.469	1.502	1.522	1.571	1.555	1.612	1.647	1.716	1.755	1.789	1.869	1.939	2.04	2.128	2.16	2.195	2.237	2.233	2.271	2.268	2.256	2.255	2.235	2.248	2.281	2.259	2.261	2.294	2.281	2.249	2.286	2.284	2.323	2.274	2.301	2.26	2.264	2.27	2.259	2.292	2.3
315	1.439	1.416	1.432	1.436	1.397	1.389	1.425	1.457	1.438	1.46	1.482	1.447	1.447	1.53	1.548	1.553	1.62	1.517	1.62	1.582	1.547	1.67	1.71	1.8	1.892	1.953	1.988	2.1	2.11	2.175	2.197	2.206	2.225	2.232	2.243	2.237	2.224	2.222	2.249	2.278	2.25	2.226	2.228	2.228	2.274	2.223	2.235	2.234	2.285
316	1.418	1.392	1.383	1.389	1.386	1.394	1.392	1.421	1.405	1.399	1.464	1.445	1.368	1.463	1.456	1.518	1.537	1.605	1.703	1.78	1.867	1.998	2.065	2.15	2.187	2.211	2.205	2.246	2.243	2.239	2.232	2.205	2.221	2.23	2.231	2.22	2.233	2.237	2.212	2.227	2.205	2.217	2.211	2.213	2.219	2.196	2.2	2.239	2.214
0	NaN	NaN	NaN	NaN	NaN	NaN	NaN	NaN	NaN	NaN	NaN	NaN	NaN	NaN	NaN	NaN	NaN	NaN	NaN	NaN	NaN	NaN	NaN	NaN	NaN	NaN	NaN	NaN	NaN	NaN	NaN	NaN	NaN	NaN	NaN	NaN	NaN	NaN	NaN	NaN	NaN	NaN	NaN	NaN	NaN	NaN	NaN	NaN	NaN
317	1.442	1.37	1.414	1.441	1.408	1.421	1.446	1.49	1.52	1.494	1.56	1.574	1.518	1.633	1.643	1.708	1.744	1.82	1.909	1.939	2.037	2.086	2.102	2.177	2.24	2.251	2.288	2.27	2.287	2.28	2.271	2.287	2.266	2.282	2.295	2.294	2.29	2.292	2.268	2.298	2.273	2.24	2.273	2.241	2.262	2.239	2.23	2.269	2.28
0	1.385	1.505	1.483	1.759	1.479	1.535	1.502	1.859	1.827	1.652	1.767	1.77	1.798	1.754	2.012	2.016	2.029	2.099	2.148	2.203	2.163	2.192	2.233	2.317	2.299	2.268	2.288	2.293	2.308	2.238	2.26	2.18	2.279	2.23	2.27	2.324	2.264	2.247	2.272	2.252	2.276	2.28	2.259	2.193	2.222	2.223	2.246	2.246	2.261
318	1.392	1.37	1.372	1.377	1.399	1.406	1.411	1.427	1.44	1.44	1.489	1.49	1.489	1.565	1.55	1.624	1.683	1.735	1.802	1.881	1.958	2.04	2.092	2.114	2.15	2.192	2.185	2.194	2.225	2.234	2.2	2.192	2.189	2.206	2.206	2.231	2.191	2.207	2.228	2.237	2.25	2.219	2.245	2.221	2.237	2.184	2.195	2.205	2.254
319	1.421	1.454	1.398	1.381	1.368	1.36	1.411	1.454	1.427	1.474	1.469	1.469	1.428	1.473	1.536	1.554	1.699	1.532	1.639	1.6	1.584	1.777	1.787	2	2.085	2.151	2.162	2.191	2.249	2.247	2.258	2.234	2.214	2.222	2.248	2.244	2.268	2.251	2.244	2.296	2.29	2.275	2.261	2.269	2.266	2.292	2.267	2.251	2.297
320	1.456	1.411	1.435	1.487	1.434	1.453	1.47	1.501	1.539	1.57	1.602	1.632	1.66	1.776	1.827	1.897	1.94	1.981	2.05	2.052	2.094	2.15	2.132	2.159	2.181	2.219	2.208	2.237	2.23	2.2	2.209	2.196	2.217	2.212	2.215	2.233	2.217	2.23	2.245	2.219	2.228	2.233	2.206	2.207	2.249	2.2	2.219	2.247	2.223
321	1.393	1.411	1.401	1.395	1.395	1.382	1.4	1.43	1.401	1.432	1.419	1.411	1.414	1.442	1.496	1.504	1.602	1.648	1.707	1.783	1.86	1.989	2.049	2.147	2.175	2.198	2.253	2.25	2.252	2.254	2.246	2.221	2.284	2.246	2.311	2.328	2.341	2.28	2.307	2.352	2.313	2.319	2.357	2.303	2.322	2.32	2.339	2.395	2.36
322	1.364	1.321	1.376	1.306	1.317	1.348	1.395	1.413	1.374	1.463	1.495	1.553	1.586	1.648	1.68	1.765	1.78	1.84	1.896	1.984	2.055	2.084	2.088	2.152	2.187	2.219	2.225	2.234	2.229	2.257	2.219	2.211	2.231	2.244	2.27	2.243	2.232	2.252	2.269	2.252	2.268	2.248	2.246	2.245	2.256	2.236	2.215	2.258	2.242
323	1.405	1.406	1.39	1.401	1.376	1.388	1.386	1.413	1.398	1.429	1.422	1.419	1.43	1.489	1.523	1.626	1.713	1.778	1.899	1.985	2.046	2.176	2.109	2.176	2.198	2.254	2.255	2.287	2.254	2.214	2.269	2.255	2.271	2.265	2.318	2.321	2.312	2.286	2.328	2.298	2.31	2.349	2.324	2.319	2.328	2.342	2.332	2.378	2.359
324	1.543	1.425	1.45	1.498	1.452	1.396	1.5	1.547	1.529	1.504	1.639	1.631	1.514	1.657	1.669	1.758	1.85	1.913	1.899	1.999	2.003	2.034	2.091	2.106	2.161	2.247	2.233	2.257	2.252	2.272	2.274	2.258	2.247	2.277	2.295	2.292	2.305	2.327	2.3	2.361	2.316	2.298	2.331	2.239	2.283	2.241	2.221	2.266	2.285
325	1.448	1.427	1.447	1.429	1.532	1.472	1.542	1.6	1.676	1.723	1.844	1.91	1.936	2.077	2.106	2.174	2.173	2.241	2.245	2.264	2.283	2.285	2.251	2.265	2.282	2.27	2.285	2.343	2.31	2.322	2.295	2.256	2.311	2.311	2.324	2.319	2.287	2.299	2.28	2.306	2.317	2.27	2.325	2.296	2.303	2.318	2.282	2.325	2.296
326	1.384	1.398	1.421	1.481	1.413	1.431	1.414	1.49	1.491	1.48	1.498	1.518	1.555	1.548	1.599	1.6	1.621	1.66	1.712	1.732	1.734	1.776	1.786	1.825	1.881	1.908	1.925	1.986	2.036	2.069	2.084	2.121	2.156	2.179	2.195	2.204	2.21	2.205	2.197	2.219	2.219	2.219	2.213	2.186	2.196	2.182	2.191	2.205	2.197
0	1.364	1.348	1.368	1.32	1.358	1.357	1.426	1.438	1.446	1.511	1.654	1.806	1.929	2.052	2.139	2.21	2.194	2.207	2.217	2.231	2.237	2.195	2.219	2.244	2.265	2.249	2.252	2.236	2.239	2.242	2.282	2.236	2.259	2.24	2.238	2.289	2.275	2.293	2.273	2.297	2.282	2.253	2.258	2.256	2.263	2.273	2.255	2.261	2.136
327	1.423	1.411	1.472	1.485	1.443	1.469	1.473	1.498	1.558	1.574	1.653	1.734	1.846	1.95	2.044	2.113	2.149	2.214	2.229	2.236	2.238	2.276	2.253	2.21	2.244	2.242	2.23	2.254	2.252	2.223	2.257	2.221	2.251	2.274	2.262	2.258	2.272	2.26	2.283	2.293	2.285	2.283	2.28	2.251	2.27	2.276	2.253	2.281	2.298
328	1.489	1.433	1.446	1.456	1.435	1.44	1.526	1.536	1.577	1.58	1.672	1.651	1.632	1.707	1.8	1.861	1.926	2.056	2.103	2.119	2.153	2.226	2.189	2.189	2.288	2.214	2.231	2.27	2.232	2.239	2.228	2.21	2.219	2.235	2.223	2.246	2.272	2.251	2.235	2.241	2.231	2.235	2.251	2.244	2.226	2.232	2.238	2.267	2.258
0	1.368	1.336	1.386	1.34	1.375	1.397	1.435	1.461	1.463	1.559	1.627	1.723	1.839	1.936	2.039	2.068	2.137	2.198	2.221	2.226	2.256	2.228	2.201	2.23	2.236	2.233	2.214	2.26	2.236	2.24	2.253	2.245	2.23	2.26	2.286	2.282	2.278	2.274	2.248	2.279	2.27	2.24	2.265	2.249	2.249	2.262	2.225	2.275	2.242
0	1.426	1.411	1.437	1.481	1.45	1.483	1.481	1.534	1.556	1.601	1.666	1.719	1.8	1.902	1.944	2.096	2.104	2.164	2.196	2.241	2.256	2.223	2.209	2.223	2.243	NaN	NaN	NaN	NaN	NaN	NaN	NaN	NaN	NaN	NaN	NaN	NaN	NaN	NaN	NaN	NaN	NaN	NaN	NaN	NaN	NaN	NaN	NaN	NaN
0	1.524	1.436	1.463	1.467	1.489	1.491	1.543	1.56	1.549	1.605	1.693	1.7	1.855	1.99	2.143	2.23	2.262	2.248	2.321	2.331	2.302	2.324	2.314	2.261	2.322	2.316	2.312	2.312	2.286	2.285	2.284	2.265	2.32	2.276	2.302	2.29	2.268	2.27	2.333	2.268	2.333	2.291	2.355	2.268	2.275	2.311	2.258	2.29	2.315
329	1.495	1.481	1.49	1.483	1.564	1.51	1.571	1.646	1.655	1.726	1.817	1.848	1.91	2.065	2.096	2.121	2.145	2.158	2.184	2.175	2.162	2.177	2.2	2.174	2.151	2.157	2.181	2.199	2.174	2.184	2.191	2.169	2.177	2.182	2.169	2.204	2.229	2.193	2.198	2.181	2.216	2.213	2.204	2.216	2.196	2.176	2.221	2.246	2.184
330	1.462	1.421	1.459	1.464	1.502	1.543	1.597	1.657	1.701	1.813	1.863	1.946	2.034	2.14	2.163	2.197	2.203	2.226	2.209	2.22	2.209	2.219	2.253	2.189	2.215	2.196	2.217	2.266	2.216	2.229	2.242	2.218	2.243	2.197	2.247	2.252	2.263	2.259	2.237	2.286	2.276	2.224	2.267	2.261	2.237	2.217	2.224	2.269	2.26
0	1.373	1.353	1.37	1.372	1.401	1.406	1.46	1.521	1.645	1.83	1.974	2.112	2.146	2.209	2.215	2.245	2.205	2.234	2.261	2.259	2.247	2.265	2.21	2.233	2.233	2.235	2.241	2.262	2.245	2.228	2.239	2.221	2.246	2.266	2.253	2.28	2.23	2.255	2.256	2.288	2.259	2.274	2.256	2.264	2.229	2.253	2.243	2.303	2.25
331	1.391	1.378	1.409	1.419	1.4	1.433	1.404	1.427	1.438	1.451	1.461	1.48	1.499	1.514	1.535	1.551	1.553	1.585	1.612	1.652	1.685	1.747	1.765	1.83	1.931	2.018	2.095	2.144	2.173	2.173	2.168	2.185	2.194	2.169	2.169	2.196	2.196	2.193	2.237	2.23	2.241	2.225	2.225	2.212	2.25	2.212	2.24	2.235	2.237
332	1.432	1.424	1.481	1.486	1.485	1.548	1.513	1.579	1.601	1.62	1.694	1.748	1.823	1.896	1.998	2.091	2.139	2.195	2.225	2.26	2.294	2.258	2.247	2.266	2.289	2.293	2.274	2.284	2.252	2.275	2.24	2.263	2.274	2.253	2.252	2.286	2.268	2.27	2.29	2.302	2.297	2.303	2.302	2.297	2.293	2.295	2.288	2.305	2.302
333	1.49	1.476	1.451	1.452	1.466	1.518	1.517	1.523	1.541	1.594	1.698	1.698	1.743	1.894	1.982	2.13	2.187	2.169	2.195	2.231	2.226	2.268	2.242	2.201	2.203	2.239	2.229	2.238	2.252	2.217	2.241	2.271	2.267	2.245	2.283	2.26	2.27	2.308	2.293	2.278	2.326	2.319	2.275	2.278	2.253	2.26	2.263	2.268	2.311
334	1.45	1.436	1.482	1.49	1.473	1.508	1.485	1.546	1.598	1.622	1.676	1.726	1.831	1.861	1.922	2.078	2.082	2.116	2.195	2.272	2.259	2.237	2.238	2.236	2.204	2.26	2.263	2.253	2.266	2.263	2.219	2.22	2.295	2.227	2.242	2.259	2.235	2.199	2.251	2.275	2.235	2.245	2.247	2.25	2.237	2.223	2.211	2.232	2.217
0	NaN	NaN	NaN	NaN	NaN	NaN	NaN	NaN	NaN	NaN	NaN	NaN	NaN	NaN	NaN	NaN	NaN	NaN	NaN	NaN	NaN	NaN	NaN	NaN	NaN	NaN	NaN	NaN	NaN	NaN	NaN	NaN	NaN	NaN	NaN	NaN	NaN	NaN	NaN	NaN	NaN	NaN	NaN	NaN	NaN	NaN	NaN	NaN	NaN
335	1.534	1.504	1.494	1.517	1.52	1.525	1.565	1.618	1.63	1.735	1.819	1.822	1.861	2.026	2.039	2.177	2.176	2.163	2.153	2.201	2.156	2.181	2.212	2.197	2.258	2.211	2.225	2.25	2.245	2.272	2.258	2.24	2.234	2.275	2.254	2.321	2.295	2.281	2.256	2.258	2.271	2.281	2.317	2.261	2.285	2.264	2.266	2.273	2.283
336	1.42	1.41	1.438	1.419	1.492	1.503	1.504	1.541	1.551	1.571	1.596	1.636	1.693	1.681	1.805	1.848	1.925	2.018	2.118	2.137	2.206	2.185	2.217	2.224	2.228	2.238	2.254	2.252	2.232	2.233	2.246	2.222	2.237	2.238	2.259	2.24	2.294	2.279	2.257	2.249	2.248	2.273	2.254	2.247	2.238	2.241	2.275	2.235	2.302
337	1.397	1.388	1.409	1.404	1.397	1.447	1.436	1.421	1.428	1.491	1.506	1.533	1.565	1.611	1.642	1.693	1.699	1.778	1.808	1.863	1.946	1.996	2.032	2.109	2.154	2.173	2.148	2.154	2.199	2.18	2.186	2.157	2.203	2.191	2.198	2.208	2.209	2.214	2.22	2.23	2.24	2.223	2.249	2.204	2.231	2.211	2.25	2.237	2.232
0	1.371	1.402	1.472	1.465	1.44	1.489	1.393	1.491	1.505	1.506	1.524	1.531	1.636	1.708	1.829	1.951	2.058	2.198	2.327	2.433	NaN	NaN	NaN	NaN	NaN	NaN	NaN	NaN	NaN	NaN	NaN	NaN	NaN	NaN	NaN	NaN	NaN	NaN	NaN	NaN	NaN	NaN	NaN	NaN	NaN	NaN	NaN	NaN	NaN
338	1.391	1.394	1.42	1.419	1.415	1.44	1.43	1.445	1.468	1.523	1.555	1.564	1.613	1.665	1.689	1.751	1.782	1.853	1.905	2.027	2.084	2.117	2.135	2.139	2.17	2.17	2.154	2.196	2.183	2.175	2.171	2.171	2.196	2.189	2.197	2.211	2.201	2.199	2.227	2.254	2.228	2.258	2.252	2.257	2.255	2.229	2.229	2.242	2.267
339	1.374	1.378	1.391	1.408	1.419	1.439	1.473	1.523	1.534	1.633	1.631	1.692	1.758	1.89	1.961	2.076	2.115	2.145	2.182	2.198	2.192	2.245	2.217	2.209	2.22	2.236	2.222	2.226	2.228	2.241	2.199	2.216	2.226	2.22	2.235	2.252	2.233	2.249	2.28	2.279	2.25	2.238	2.233	2.18	2.204	2.187	2.237	2.208	2.209
340	1.399	1.379	1.444	1.417	1.471	1.508	1.526	1.605	1.589	1.684	1.688	1.837	1.828	1.965	2.028	2.125	2.165	2.228	2.249	2.252	2.312	2.293	2.248	2.303	2.29	2.328	2.276	2.326	2.274	2.286	2.295	2.261	2.303	2.278	2.299	2.296	2.307	2.304	2.243	2.28	2.271	2.295	2.265	2.243	2.268	2.254	2.261	2.276	2.268
341	1.414	1.382	1.444	1.427	1.444	1.443	1.403	1.436	1.462	1.444	1.501	1.488	1.542	1.567	1.624	1.687	1.742	1.819	1.901	2.027	2.067	2.134	2.148	2.223	2.238	2.269	2.275	2.284	2.286	2.275	2.274	2.265	2.307	2.274	2.284	2.314	2.306	2.322	2.292	2.327	2.248	2.291	2.274	2.3	2.273	2.271	2.285	2.259	2.27
342	1.4	1.397	1.427	1.426	1.439	1.453	1.432	1.46	1.492	1.536	1.56	1.566	1.617	1.647	1.673	1.756	1.774	1.847	1.9	2.014	2.077	2.139	2.119	2.185	2.174	2.182	2.189	2.201	2.184	2.176	2.175	2.183	2.204	2.198	2.185	2.206	2.209	2.212	2.22	2.252	2.257	2.224	2.277	2.257	2.263	2.276	2.255	2.267	2.305
343	1.392	1.386	1.437	1.443	1.458	1.489	1.547	1.615	1.665	1.83	1.867	1.992	2.06	2.136	2.178	2.208	2.206	2.229	2.213	2.242	2.208	2.181	2.217	2.237	2.254	2.228	2.256	2.24	2.236	2.244	2.238	2.194	2.246	2.246	2.248	2.245	2.257	2.255	2.261	2.291	2.268	2.264	2.279	2.257	2.231	2.249	2.223	2.261	2.266
0	1.375	1.385	1.389	1.374	1.392	1.423	1.431	1.445	1.478	1.506	1.544	1.597	1.708	1.824	1.944	2.053	2.138	2.19	2.221	2.254	2.237	2.265	2.225	2.229	2.214	2.238	2.243	2.23	2.228	2.245	2.213	2.232	2.259	2.256	2.279	2.279	2.262	2.283	2.282	2.291	2.278	2.276	2.305	2.284	2.272	2.3	2.288	2.31	2.283
344	1.353	1.385	1.396	1.412	1.406	1.432	1.446	1.503	1.52	1.59	1.6	1.683	1.726	1.827	1.878	1.929	2.01	2.059	2.128	2.166	2.183	2.219	2.221	2.213	2.226	2.236	2.253	2.261	2.246	2.259	2.238	2.246	2.241	2.236	2.254	2.221	2.244	2.23	2.226	2.255	2.262	2.266	2.264	2.251	2.262	2.233	2.212	2.268	2.264
345	1.421	1.371	1.363	1.385	1.383	1.369	1.397	1.376	1.42	1.404	1.401	1.39	1.432	1.421	1.451	1.475	1.435	1.463	1.474	1.514	1.519	1.5	1.53	1.525	1.522	1.574	1.558	1.577	1.575	1.591	1.595	1.613	1.639	1.638	1.641	1.677	1.679	1.695	1.69	1.705	1.715	1.704	1.745	1.711	1.715	1.749	1.72	1.765	1.79
346	1.395	1.372	1.404	1.384	1.361	1.389	1.407	1.396	1.4	1.469	1.448	1.439	1.476	1.498	1.515	1.546	1.548	1.647	1.728	1.805	1.868	1.945	2.02	2.09	2.121	2.184	2.226	2.254	2.243	2.273	2.276	2.281	2.273	2.313	2.281	2.281	2.278	2.274	2.287	2.265	2.272	2.275	2.296	2.279	2.304	2.284	2.301	2.282	2.277
347	1.369	1.37	1.389	1.402	1.423	1.445	1.471	1.513	1.614	1.759	1.876	2.009	2.097	2.165	2.192	2.204	2.203	2.207	2.227	2.244	2.244	2.243	2.221	2.248	2.241	2.227	2.239	2.227	2.213	2.22	2.198	2.196	2.234	2.215	2.216	2.214	2.241	2.235	2.245	2.266	2.256	2.223	2.262	2.248	2.256	2.23	2.238	2.249	2.258
348	1.397	1.446	1.468	1.418	1.481	1.525	1.517	1.557	1.593	1.68	1.693	1.776	1.853	2.002	2.061	2.133	2.171	2.227	2.231	2.27	2.264	2.27	2.241	2.256	2.262	2.26	2.27	2.284	2.26	2.259	2.204	2.234	2.248	2.225	2.24	2.245	2.253	2.277	2.263	2.255	2.284	2.258	2.28	2.259	2.258	2.245	2.25	2.248	2.27
349	1.411	1.391	1.413	1.391	1.434	1.468	1.46	1.462	1.478	1.531	1.526	1.562	1.631	1.729	1.814	1.898	1.987	2.079	2.135	2.193	2.205	2.247	2.217	2.222	2.258	2.262	2.246	2.287	2.286	2.278	2.247	2.257	2.266	2.247	2.276	2.25	2.268	2.273	2.27	2.269	2.266	2.284	2.284	2.245	2.287	2.259	2.277	2.264	2.273
0	NaN	NaN	NaN	NaN	NaN	NaN	NaN	NaN	NaN	NaN	NaN	NaN	NaN	NaN	NaN	NaN	NaN	NaN	NaN	NaN	NaN	NaN	NaN	NaN	NaN	NaN	NaN	NaN	NaN	NaN	NaN	NaN	NaN	NaN	NaN	NaN	NaN	NaN	NaN	NaN	NaN	NaN	NaN	NaN	NaN	NaN	NaN	NaN	NaN
0	1.376	1.379	1.378	1.396	1.39	1.384	1.388	1.393	1.395	1.414	1.409	1.422	1.418	1.452	1.453	1.469	1.456	1.469	1.478	1.51	1.505	1.504	1.525	1.549	1.563	1.574	1.567	1.611	1.622	1.638	1.64	1.673	1.678	1.718	1.741	1.767	1.774	1.801	1.8	1.809	1.84	1.85	1.86	1.877	1.868	1.913	1.914	1.93	1.987
350	1.371	1.368	1.381	1.383	1.375	1.419	1.406	1.41	1.435	1.476	1.482	1.502	1.527	1.597	1.673	1.744	1.811	1.889	1.958	2.046	2.097	2.153	2.178	2.182	2.186	2.228	2.232	2.228	2.251	2.223	2.255	2.222	2.237	2.24	2.243	2.26	2.263	2.302	2.286	2.29	2.278	2.29	2.288	2.275	2.275	2.261	2.263	2.301	2.297
351	1.43	1.423	1.458	1.43	1.487	1.489	1.48	1.539	1.563	1.654	1.64	1.728	1.801	1.833	1.944	1.983	2.009	2.062	2.11	2.17	2.186	2.211	2.207	2.198	2.222	2.222	2.219	2.268	2.265	2.26	2.237	2.227	2.242	2.218	2.266	2.249	2.251	2.244	2.248	2.257	2.273	2.257	2.247	2.243	2.256	2.247	2.272	2.28	2.278
352	1.427	1.412	1.424	1.394	1.432	1.469	1.406	1.439	1.47	1.534	1.516	1.579	1.611	1.715	1.784	1.893	1.986	2.065	2.188	2.265	2.265	2.233	2.233	2.21	2.211	2.239	2.229	2.272	2.266	2.252	2.25	2.258	2.299	2.26	2.284	2.257	2.281	2.281	2.255	2.288	2.272	2.283	2.305	2.284	2.306	2.278	2.265	2.293	2.341
353	1.369	1.364	1.391	1.376	1.386	1.409	1.402	1.383	1.407	1.42	1.45	1.477	1.485	1.515	1.545	1.572	1.596	1.675	1.717	1.808	1.885	1.982	2.049	2.118	2.158	2.225	2.235	2.267	2.244	2.252	2.236	2.254	2.249	2.281	2.28	2.252	2.279	2.272	2.274	2.286	2.292	2.274	2.286	2.255	2.273	2.255	2.252	2.28	2.26
354	1.425	1.432	1.443	1.42	1.446	1.48	1.395	1.441	1.418	1.536	1.463	1.53	1.512	1.591	1.631	1.631	1.681	1.739	1.849	1.989	2.053	2.113	2.144	2.206	2.253	2.266	2.263	2.263	2.3	2.303	2.284	2.275	2.309	2.3	2.317	2.298	2.283	2.278	2.281	2.285	2.263	2.309	2.286	2.264	2.286	2.301	2.287	2.296	2.314
355	1.438	1.447	1.45	1.433	1.42	1.511	1.483	1.455	1.431	1.605	1.514	1.587	1.654	1.7	1.742	1.839	1.915	2.013	2.14	2.224	2.247	2.264	2.27	2.246	2.259	2.271	2.263	2.281	2.304	2.308	2.299	2.298	2.318	2.281	2.3	2.333	2.302	2.298	2.284	2.34	2.327	2.294	2.286	2.308	2.32	2.283	2.299	2.311	2.294
356	1.11	1.421	1.389	1.404	1.377	1.411	1.393	1.419	1.413	1.454	1.469	1.489	1.53	1.568	1.547	1.631	1.623	1.643	1.672	1.725	1.791	1.811	1.843	1.897	1.917	1.99	1.998	2.029	2.031	2.092	2.044	2.085	2.157	2.129	2.108	2.184	2.165	2.178	2.166	2.23	2.225	2.183	2.222	2.177	2.204	2.192	2.172	2.166	2.201
0	1.385	1.373	1.409	1.398	1.419	1.425	1.437	1.449	1.477	1.499	1.523	1.543	1.62	1.705	1.816	NaN	NaN	NaN	NaN	NaN	NaN	NaN	NaN	NaN	NaN	NaN	NaN	NaN	NaN	NaN	NaN	NaN	NaN	NaN	NaN	NaN	NaN	NaN	NaN	NaN	NaN	NaN	NaN	NaN	NaN	NaN	NaN	NaN	NaN
357	1.356	1.374	1.387	1.414	1.394	1.427	1.405	1.427	1.437	1.465	1.454	1.473	1.503	1.53	1.495	1.545	1.561	1.559	1.567	1.601	1.657	1.656	1.687	1.728	1.749	1.797	1.836	1.884	1.927	1.973	2.019	2.061	2.089	2.118	2.121	2.158	2.148	2.158	2.159	2.178	2.166	2.163	2.165	2.157	2.156	2.161	2.154	2.161	2.181
358	1.385	1.382	1.365	1.407	1.409	1.392	1.381	1.399	1.419	1.418	1.403	1.435	1.441	1.498	1.444	1.525	1.489	1.567	1.598	1.692	1.765	1.883	1.984	2.08	2.171	2.229	2.247	2.239	2.251	2.256	2.287	2.258	2.285	2.267	2.251	2.284	2.257	2.289	2.293	2.332	2.28	2.316	2.308	2.268	2.285	2.253	2.265	2.281	2.288
359	1.366	1.381	1.37	1.393	1.368	1.387	1.412	1.399	1.406	1.444	1.439	1.465	1.492	1.523	1.528	1.587	1.655	1.757	1.863	1.987	2.065	2.131	2.157	2.18	2.21	2.194	2.22	2.226	2.208	2.235	2.238	2.226	2.241	2.265	2.26	2.245	2.261	2.247	2.28	2.296	2.284	2.276	2.283	2.213	2.183	2.162	2.182	2.199	2.222
0	NaN	NaN	NaN	NaN	NaN	NaN	NaN	NaN	NaN	NaN	NaN	NaN	NaN	NaN	NaN	NaN	NaN	NaN	NaN	NaN	NaN	NaN	NaN	NaN	NaN	NaN	NaN	NaN	NaN	NaN	NaN	NaN	NaN	NaN	NaN	NaN	NaN	NaN	NaN	NaN	NaN	NaN	NaN	NaN	NaN	NaN	NaN	NaN	NaN
0	1.398	1.394	1.398	1.392	1.405	1.413	1.407	1.419	1.426	1.457	1.45	1.477	1.465	1.488	1.507	1.524	1.52	1.541	1.586	1.579	1.621	1.659	1.631	1.665	1.702	1.726	1.741	1.782	1.792	1.804	1.789	1.843	1.892	1.873	1.888	1.899	1.947	1.924	1.995	2.022	2.022	2.032	2.042	2.029	2.033	2.021	2.052	2.077	2.1
360	1.388	1.38	1.4	1.4	1.42	1.406	1.409	1.439	1.456	1.496	1.48	1.485	1.533	1.565	1.567	1.598	1.589	1.633	1.621	1.697	1.705	1.715	1.729	1.794	1.877	1.91	1.965	2.017	2.068	2.125	2.131	2.197	2.208	2.208	2.226	2.279	2.23	2.212	2.221	2.245	2.239	2.204	2.234	2.25	2.255	2.228	2.25	2.252	2.255
361	1.386	1.405	1.402	1.395	1.397	1.396	1.421	1.429	1.447	1.498	1.499	1.535	1.543	1.599	1.636	1.704	1.777	1.863	1.939	2.053	2.13	2.178	2.203	2.212	2.232	2.249	2.254	2.283	2.269	2.263	2.274	2.289	2.288	2.274	2.274	2.285	2.289	2.286	2.283	2.331	2.3	2.277	2.3	2.285	2.268	2.272	2.266	2.278	2.288
362	1.379	1.418	1.396	1.424	1.447	1.524	1.475	1.517	1.534	1.586	1.595	1.635	1.671	1.692	1.728	1.831	1.885	1.994	2.084	2.168	2.205	2.223	2.227	2.194	2.229	2.239	2.24	2.229	2.226	2.213	2.235	2.228	2.258	2.253	2.259	2.268	2.258	2.269	2.247	2.304	2.293	2.266	2.266	2.264	2.304	2.281	2.271	2.3	2.285
363	1.389	1.388	1.395	1.394	1.401	1.428	1.404	1.436	1.426	1.455	1.458	1.489	1.502	1.514	1.529	1.548	1.552	1.57	1.607	1.63	1.64	1.724	1.758	1.818	1.877	1.967	2.031	2.092	2.137	2.156	2.175	2.187	2.21	2.192	2.205	2.227	2.217	2.209	2.218	2.228	2.242	2.25	2.263	2.231	2.247	2.229	2.234	2.231	2.271
364	1.399	1.385	1.397	1.401	1.38	1.396	1.373	1.391	1.413	1.418	1.417	1.437	1.436	1.471	1.478	1.5	1.512	1.51	1.528	1.572	1.549	1.589	1.573	1.63	1.681	1.743	1.813	1.859	1.918	1.999	2.053	2.097	2.177	2.148	2.16	2.178	2.176	2.166	2.183	2.189	2.196	2.191	2.228	2.168	2.21	2.198	2.21	2.236	2.23
0	1.378	1.378	1.401	1.391	1.392	1.426	1.393	1.411	1.428	1.464	1.458	1.488	1.513	1.552	1.565	1.687	1.746	1.83	1.902	1.988	2.029	2.105	2.122	2.09	2.147	2.169	2.159	2.163	2.181	2.185	2.176	2.174	2.224	2.187	2.208	2.207	2.223	2.2	2.212	2.247	2.252	2.243	2.246	2.326	2.274	2.214	2.194	2.233	2.219
365	1.392	1.378	1.403	1.412	1.404	1.428	1.419	1.444	1.463	1.491	1.473	1.513	1.538	1.584	1.593	1.699	1.788	1.865	1.955	2.071	2.091	2.153	2.14	2.169	2.151	2.156	2.151	2.181	2.171	2.177	2.151	2.187	2.178	2.173	2.181	2.198	2.21	2.209	2.174	2.217	2.24	2.241	2.219	2.186	2.183	2.175	2.169	2.235	2.204
366	1.461	1.428	1.454	1.409	1.492	1.515	1.491	1.539	1.536	1.601	1.591	1.697	1.696	1.766	1.83	1.886	1.881	1.869	2.002	2.031	2.08	2.104	2.091	2.14	2.171	2.174	2.21	2.238	2.185	2.211	2.209	2.204	2.231	2.235	2.204	2.25	2.264	2.259	2.233	2.264	2.229	2.217	2.236	2.217	2.225	2.191	2.186	2.22	2.221
367	1.443	1.424	1.46	1.417	1.453	1.504	1.498	1.561	1.582	1.666	1.714	1.807	1.851	1.91	1.986	2.015	2.057	2.098	2.152	2.217	2.196	2.236	2.198	2.177	2.208	2.203	2.198	2.213	2.207	2.179	2.192	2.192	2.208	2.19	2.183	2.179	2.176	2.189	2.191	2.231	2.221	2.184	2.2	2.192	2.188	2.191	2.199	2.223	2.209
368	1.392	1.394	1.409	1.416	1.375	1.417	1.419	1.446	1.438	1.486	1.466	1.503	1.525	1.57	1.582	1.662	1.754	1.815	1.919	2.011	2.072	2.12	2.112	2.117	2.129	2.138	2.149	2.155	2.191	2.195	2.151	2.208	2.222	2.175	2.212	2.211	2.234	2.223	2.214	2.241	2.228	2.234	2.234	2.216	2.221	2.188	2.192	2.265	2.345
369	1.364	1.393	1.364	1.402	1.434	1.486	1.42	1.476	1.484	1.55	1.548	1.57	1.575	1.605	1.63	1.658	1.686	1.742	1.832	1.902	1.984	2.03	2.069	2.145	2.179	2.211	2.221	2.241	2.22	2.235	2.232	2.22	2.246	2.241	2.235	2.25	2.234	2.257	2.251	2.264	2.262	2.273	2.265	2.26	2.271	2.24	2.238	2.269	2.269
370	1.49	1.453	1.439	1.406	1.467	1.46	1.458	1.511	1.51	1.59	1.588	1.668	1.684	1.726	1.808	1.835	1.872	1.866	1.955	1.97	2	2.035	2.052	2.071	2.135	2.144	2.209	2.198	2.194	2.184	2.196	2.235	2.228	2.21	2.217	2.219	2.232	2.215	2.223	2.233	2.235	2.211	2.258	2.222	2.252	2.187	2.219	2.203	2.198
371	1.443	1.417	1.47	1.438	1.447	1.492	1.472	1.526	1.535	1.606	1.59	1.704	1.744	1.774	1.848	1.895	1.947	2.012	2.099	2.163	2.171	2.185	2.203	2.187	2.209	2.207	2.2	2.21	2.199	2.186	2.185	2.194	2.202	2.221	2.209	2.212	2.208	2.229	2.22	2.239	2.243	2.232	2.249	2.235	2.255	2.231	2.21	2.233	2.26
0	1.377	1.369	1.41	1.374	1.41	1.44	1.436	1.421	1.455	1.474	1.48	1.516	1.519	1.578	1.61	1.652	1.702	1.789	1.884	1.954	2.055	2.123	2.171	2.203	2.205	2.231	2.25	2.24	2.253	2.243	2.241	2.247	2.266	2.259	2.268	2.265	2.279	2.252	2.249	2.284	2.244	2.258	2.256	2.251	2.254	2.249	2.247	2.286	2.273
372	1.382	1.388	1.388	1.361	1.392	1.439	1.421	1.44	1.444	1.461	1.476	1.534	1.54	1.561	1.59	1.628	1.674	1.731	1.813	1.925	2.011	2.088	2.125	2.17	2.194	2.215	2.228	2.205	2.242	2.209	2.208	2.22	2.228	2.237	2.232	2.256	2.272	2.264	2.27	2.267	2.244	2.249	2.28	2.263	2.285	2.271	2.239	2.27	2.283
373	1.446	1.433	1.452	1.435	1.424	1.453	1.459	1.463	1.463	1.514	1.505	1.584	1.605	1.61	1.631	1.674	1.715	1.718	1.819	1.815	1.87	1.973	1.991	2.055	2.122	2.194	2.229	2.235	2.252	2.249	2.239	2.234	2.246	2.249	2.221	2.234	2.263	2.272	2.257	2.258	2.253	2.265	2.299	2.267	2.292	2.244	2.305	2.275	2.321
374	1.451	1.418	1.467	1.409	1.457	1.47	1.473	1.515	1.515	1.543	1.563	1.63	1.695	1.733	1.767	1.813	1.861	1.851	1.93	1.988	1.999	2.045	2.058	2.051	2.163	2.192	2.213	2.205	2.218	2.21	2.223	2.23	2.237	2.234	2.236	2.259	2.27	2.255	2.252	2.28	2.253	2.268	2.279	2.245	2.282	2.24	2.215	2.254	2.253
375	1.406	1.404	1.437	1.431	1.415	1.446	1.437	1.476	1.456	1.509	1.532	1.563	1.584	1.624	1.654	1.764	1.824	1.92	2.015	2.118	2.182	2.214	2.236	2.261	2.268	2.273	2.281	2.291	2.289	2.285	2.293	2.29	2.281	2.322	2.309	2.33	2.329	2.325	2.309	2.347	2.327	2.341	2.335	2.355	2.33	2.308	2.32	2.317	2.329
376	1.457	1.434	1.475	1.416	1.486	1.52	1.492	1.566	1.539	1.623	1.679	1.738	1.835	1.871	1.896	1.925	1.991	2.01	2.106	2.145	2.165	2.215	2.22	2.208	2.228	2.249	2.25	2.231	2.231	2.216	2.214	2.225	2.229	2.269	2.247	2.265	2.263	2.25	2.25	2.267	2.259	2.266	2.275	2.264	2.258	2.22	2.207	2.199	2.254
377	1.404	1.38	1.41	1.389	1.411	1.423	1.406	1.429	1.434	1.478	1.469	1.503	1.533	1.557	1.583	1.655	1.758	1.887	2.019	2.11	2.14	2.159	2.163	2.164	2.203	2.192	2.228	2.207	2.221	2.199	2.209	2.216	2.23	2.227	2.213	2.223	2.237	2.226	2.211	2.254	2.23	2.226	2.254	2.224	2.228	2.212	2.2	2.225	2.236
378	1.417	1.431	1.444	1.445	1.426	1.499	1.485	1.504	1.541	1.597	1.606	1.669	1.718	1.816	1.861	1.951	2.008	2.05	2.133	2.191	2.214	2.252	2.248	2.264	2.27	2.278	2.284	2.284	2.314	2.286	2.294	2.274	2.275	2.283	2.252	2.278	2.275	2.283	2.299	2.321	2.294	2.309	2.301	2.321	2.275	2.292	2.263	2.289	2.296
379	1.442	1.437	1.445	1.401	1.436	1.463	1.447	1.474	1.493	1.562	1.562	1.628	1.698	1.788	1.832	1.917	1.953	2.029	2.083	2.159	2.185	2.217	2.236	2.244	2.273	2.301	2.307	2.301	2.304	2.285	2.297	2.293	2.313	2.314	2.309	2.324	2.309	2.329	2.293	2.328	2.327	2.297	2.327	2.323	2.327	2.293	2.304	2.315	2.318
380	1.393	1.368	1.414	1.377	1.405	1.448	1.426	1.441	1.452	1.483	1.523	1.654	1.81	1.981	2.056	2.138	2.151	2.173	2.183	2.205	2.216	2.203	2.205	2.229	2.221	2.23	2.277	2.245	2.239	2.245	2.234	2.222	2.238	2.238	2.258	2.262	2.261	2.235	2.249	2.271	2.257	2.249	2.243	2.229	2.251	2.204	2.207	2.241	2.245
0	1.302	1.619	1.63	1.911	1.788	1.601	1.589	1.957	1.469	2.117	1.628	1.781	1.974	2.017	1.937	NaN	NaN	NaN	NaN	NaN	NaN	NaN	NaN	NaN	NaN	NaN	NaN	NaN	NaN	NaN	NaN	NaN	NaN	NaN	NaN	NaN	NaN	NaN	NaN	NaN	NaN	NaN	NaN	NaN	NaN	NaN	NaN	NaN	NaN
381	1.415	1.403	1.39	1.482	1.448	1.503	1.445	1.504	1.601	1.638	1.713	1.731	1.726	1.75	1.85	1.941	2	2.052	2.11	2.191	2.222	2.208	2.246	2.183	2.3	2.261	2.27	2.358	2.313	2.322	2.334	2.327	2.347	2.329	2.346	2.385	2.292	2.387	2.309	2.4	2.365	2.362	2.402	2.4	2.358	2.355	2.413	2.356	2.382
382	1.413	1.393	1.441	1.415	1.436	1.464	1.465	1.448	1.474	1.475	1.508	1.558	1.523	1.586	1.591	1.604	1.595	1.641	1.694	1.78	1.812	1.861	1.901	1.965	2.021	2.08	2.134	2.167	2.168	2.202	2.207	2.239	2.254	2.235	2.23	2.241	2.25	2.25	2.215	2.265	2.25	2.246	2.247	2.229	2.264	2.215	2.24	2.239	2.28
383	1.429	1.425	1.451	1.421	1.441	1.476	1.457	1.467	1.486	1.525	1.553	1.615	1.663	1.699	1.729	1.762	1.8	1.81	1.907	1.935	1.971	2.041	2.057	2.096	2.14	2.165	2.197	2.198	2.209	2.207	2.204	2.211	2.224	2.228	2.236	2.257	2.247	2.226	2.238	2.251	2.257	2.244	2.257	2.234	2.249	2.235	2.237	2.25	2.283
384	1.394	1.393	1.411	1.391	1.38	1.397	1.376	1.395	1.422	1.437	1.446	1.467	1.476	1.538	1.502	1.528	1.533	1.568	1.639	1.753	1.839	1.931	2.019	2.114	2.154	2.226	2.233	2.232	2.285	2.273	2.252	2.236	2.3	2.281	2.267	2.301	2.322	2.295	2.317	2.321	2.336	2.343	2.334	2.327	2.327	2.318	2.302	2.345	2.353
385	1.463	1.484	1.388	1.485	1.491	1.575	1.482	1.602	1.711	1.783	1.858	1.907	2.004	2.119	2.125	2.202	2.176	2.214	2.246	2.263	2.237	2.205	2.197	2.245	2.223	2.258	2.318	2.335	2.306	2.297	2.325	2.305	2.327	2.396	2.338	2.365	2.436	2.388	2.367	2.404	2.336	2.396	2.336	2.329	2.326	2.321	2.325	2.334	2.318
386	1.437	1.437	1.443	1.422	1.435	1.48	1.467	1.51	1.502	1.55	1.59	1.656	1.686	1.747	1.794	1.851	1.897	1.927	2.006	2.064	2.092	2.126	2.147	2.168	2.202	2.223	2.248	2.257	2.27	2.255	2.243	2.251	2.25	2.215	2.269	2.291	2.258	2.26	2.283	2.328	2.275	2.264	2.261	2.274	2.253	2.263	2.249	2.25	2.25
387	1.431	1.414	1.293	1.517	1.587	1.693	1.52	1.562	1.732	1.901	1.893	1.901	1.949	2.047	2.014	2.113	2.121	2.199	2.152	2.179	2.229	2.214	2.244	2.231	2.265	2.219	2.228	2.169	2.247	2.21	2.147	2.188	2.119	2.21	2.201	2.272	2.241	2.273	2.321	2.307	2.295	2.223	2.199	2.155	2.164	2.159	2.125	2.214	2.196
388	1.418	1.458	1.473	1.458	1.474	1.518	1.542	1.583	1.625	1.645	1.623	1.75	1.838	1.872	1.898	1.996	2.034	2.1	2.171	2.174	2.235	2.223	2.212	2.19	2.237	2.229	2.239	2.263	2.262	2.261	2.243	2.252	2.28	2.252	2.25	2.243	2.252	2.274	2.291	2.264	2.28	2.264	2.268	2.26	2.278	2.281	2.226	2.287	2.269
389	1.417	1.396	1.412	1.386	1.396	1.414	1.415	1.419	1.439	1.455	1.476	1.527	1.527	1.531	1.553	1.61	1.65	1.729	1.8	1.907	1.974	2.061	2.102	2.154	2.194	2.226	2.23	2.244	2.285	2.246	2.261	2.261	2.264	2.267	2.276	2.288	2.269	2.253	2.256	2.289	2.259	2.262	2.259	2.265	2.266	2.21	2.258	2.274	2.286
390	1.377	1.394	1.409	1.391	1.41	1.435	1.412	1.403	1.428	1.447	1.443	1.485	1.503	1.555	1.564	1.586	1.636	1.733	1.802	1.916	1.972	2.069	2.114	2.176	2.201	2.176	2.261	2.255	2.27	2.243	2.224	2.258	2.275	2.26	2.259	2.29	2.263	2.279	2.264	2.282	2.272	2.288	2.287	2.279	2.287	2.279	2.273	2.291	2.306
391	1.414	1.397	1.426	1.399	1.418	1.426	1.437	1.45	1.472	1.463	1.511	1.541	1.599	1.651	1.701	1.781	1.811	1.9	1.961	2.054	2.074	2.123	2.15	2.157	2.2	2.242	2.228	2.236	2.25	2.235	2.219	2.234	2.267	2.229	2.229	2.256	2.246	2.23	2.245	2.28	2.248	2.277	2.263	2.239	2.255	2.266	2.213	2.267	2.277
392	1.413	1.42	1.45	1.433	1.4	1.453	1.473	1.434	1.489	1.483	1.486	1.519	1.59	1.606	1.592	1.65	1.645	1.669	1.746	1.847	1.954	2.044	2.136	2.193	2.212	2.222	2.223	2.215	2.222	2.233	2.213	2.217	2.252	2.237	2.264	2.253	2.253	2.24	2.265	2.279	2.313	2.287	2.284	2.299	2.316	2.308	2.287	2.307	2.313
393	1.455	1.471	1.496	1.437	1.456	1.492	1.52	1.529	1.633	1.663	1.672	1.75	1.824	1.881	1.927	2.006	2.027	2.095	2.172	2.239	2.248	2.235	2.203	2.247	2.238	2.262	2.291	2.257	2.292	2.265	2.232	2.248	2.294	2.255	2.261	2.273	2.243	2.278	2.264	2.293	2.307	2.293	2.302	2.284	2.29	2.278	2.254	2.269	2.261
394	1.41	1.391	1.436	1.393	1.392	1.429	1.426	1.393	1.465	1.454	1.453	1.502	1.537	1.548	1.554	1.633	1.685	1.763	1.85	1.964	2.054	2.095	2.14	2.188	2.248	2.243	2.276	2.246	2.253	2.275	2.269	2.24	2.282	2.243	2.27	2.285	2.267	2.279	2.28	2.319	2.313	2.296	2.297	2.285	2.293	2.247	2.262	2.291	2.294
395	1.429	1.446	1.45	1.45	1.444	1.494	1.5	1.507	1.586	1.619	1.618	1.763	1.864	2.008	2.102	2.178	2.2	2.213	2.245	2.296	2.281	2.299	2.273	2.323	2.31	2.26	2.305	2.334	2.314	2.296	2.293	2.302	2.312	2.308	2.336	2.322	2.337	2.35	2.365	2.368	2.365	2.421	2.382	2.346	2.38	2.351	2.338	2.377	2.333
396	1.451	1.471	1.362	1.45	1.559	1.654	1.515	1.546	1.787	1.823	1.859	1.953	1.966	2.083	2.066	2.117	2.097	2.204	2.17	2.251	2.223	2.255	2.263	2.222	2.172	2.194	2.237	2.189	2.327	2.296	2.159	2.139	2.209	2.251	2.233	2.177	2.252	2.273	2.283	2.276	2.245	2.228	2.302	2.312	2.249	2.294	2.306	2.213	2.301
397	1.449	1.416	1.408	1.397	1.415	1.449	1.418	1.429	1.44	1.47	1.501	1.551	1.589	1.637	1.695	1.781	1.856	1.935	2.028	2.155	2.207	2.222	2.223	2.247	2.25	2.259	2.283	2.283	2.263	2.263	2.302	2.281	2.245	2.259	2.263	2.313	2.274	2.311	2.311	2.293	2.282	2.332	2.318	2.319	2.323	2.256	2.259	2.296	2.32
398	1.437	1.431	1.418	1.402	1.433	1.434	1.441	1.434	1.482	1.486	1.509	1.52	1.558	1.558	1.596	1.597	1.636	1.676	1.725	1.843	1.926	1.981	2.049	2.146	2.209	2.2	2.228	2.263	2.259	2.269	2.268	2.267	2.292	2.258	2.238	2.287	NaN	NaN	NaN	NaN	NaN	NaN	NaN	NaN	NaN	NaN	NaN	NaN	NaN
399	1.411	1.41	1.416	1.385	1.397	1.417	1.419	1.399	1.451	1.431	1.458	1.518	1.539	1.56	1.552	1.577	1.671	1.749	1.818	1.915	1.991	2.046	2.125	2.151	2.189	2.217	2.245	2.237	2.264	2.284	2.245	2.265	2.281	2.263	2.269	2.27	2.254	2.294	2.27	2.301	2.304	2.303	2.304	2.304	2.335	2.268	2.274	2.303	2.332
400	1.464	1.462	1.479	1.453	1.466	1.454	1.475	1.48	1.528	1.486	1.553	1.587	1.642	1.694	1.777	1.894	2.018	2.132	2.226	2.257	2.264	2.258	2.241	2.241	2.273	2.251	2.295	2.281	2.291	2.27	2.268	2.267	2.315	2.295	2.301	2.329	2.295	2.314	2.32	2.342	2.324	2.306	2.313	2.339	2.326	2.282	2.198	NaN	NaN
401	1.433	1.432	1.439	1.417	1.401	1.453	1.475	1.441	1.513	1.524	1.571	1.658	1.72	1.793	1.836	1.917	1.981	2.091	2.123	2.202	2.262	2.291	2.262	2.261	2.286	2.259	2.305	2.31	2.303	2.281	2.279	2.281	2.307	2.28	2.282	2.284	2.271	2.295	2.272	2.307	2.272	2.353	2.305	2.263	2.321	2.299	2.197	2.278	2.29
402	1.457	1.404	1.465	1.466	1.427	1.46	1.483	1.493	1.564	1.549	1.534	1.573	1.619	1.656	1.644	1.691	1.729	1.828	1.905	2.023	2.106	2.188	2.224	2.265	2.246	2.242	2.285	2.304	2.295	2.302	2.244	2.26	2.326	2.308	2.292	2.331	2.285	2.297	2.35	2.334	2.355	2.321	2.372	2.36	2.378	2.314	2.359	2.346	2.349
403	1.414	1.392	1.437	1.37	1.376	1.39	1.4	1.412	1.405	1.42	1.446	1.494	1.515	1.544	1.524	1.55	1.596	1.677	1.784	1.9	2.003	2.088	2.133	2.175	2.234	2.251	2.251	2.258	2.271	2.261	2.244	2.274	2.306	2.25	2.237	2.287	2.277	2.314	2.276	2.305	2.312	2.306	2.3	2.318	2.282	2.287	2.292	2.291	2.33
404	1.46	1.521	1.503	1.47	1.502	1.515	1.52	1.531	1.614	1.601	1.672	1.708	1.703	1.778	1.857	1.851	1.911	1.992	2.027	2.132	2.181	2.175	2.154	2.217	2.225	2.231	2.252	2.235	2.214	2.225	2.222	2.229	2.254	2.259	2.255	2.284	2.297	2.272	2.295	2.336	2.295	2.286	2.269	2.248	2.309	2.258	2.267	2.306	2.303
405	1.504	1.403	1.479	1.423	1.451	1.453	1.485	1.462	1.528	1.522	1.534	1.629	1.7	1.785	1.858	1.971	2.082	2.171	2.213	2.244	2.258	2.274	2.259	2.255	2.304	2.284	2.294	2.323	2.339	2.3	2.318	2.287	2.331	2.38	2.356	2.379	2.328	2.377	2.369	2.357	2.365	2.321	2.399	2.327	2.342	2.32	2.289	2.372	NaN
406	1.44	1.409	1.438	1.424	1.429	1.401	1.413	1.4	1.458	1.45	1.5	1.533	1.567	1.586	1.641	1.706	1.758	1.833	1.952	2.07	2.159	2.197	2.239	2.244	2.242	2.261	2.258	2.232	2.239	2.272	2.244	2.28	2.245	2.311	2.268	2.307	2.266	2.283	2.266	2.302	2.293	2.306	2.311	2.254	2.283	2.31	2.275	2.322	2.332
407	1.472	1.436	1.482	1.44	1.425	1.449	1.449	1.447	1.517	1.501	1.513	1.556	1.601	1.572	1.599	1.631	1.666	1.773	1.832	1.94	2.06	2.118	2.181	2.224	2.236	2.286	2.3	2.292	2.316	2.293	2.29	2.303	2.278	2.296	2.297	2.359	2.322	2.395	2.347	2.358	2.411	2.346	2.375	2.338	2.382	2.332	2.349	2.349	2.334
408	1.457	1.415	1.47	1.452	1.435	1.434	1.464	1.461	1.535	1.531	1.553	1.552	1.586	1.614	1.631	1.679	1.711	1.74	1.756	1.821	1.908	1.951	2.08	2.121	2.228	2.207	2.273	2.274	2.281	2.244	2.245	2.269	2.269	2.298	2.29	2.316	2.269	2.304	2.322	2.329	2.343	2.29	2.292	2.287	2.329	2.3	2.314	2.326	2.343
409	1.463	1.416	1.463	1.417	1.388	1.424	1.456	1.44	1.468	1.452	1.5	1.51	1.597	1.597	1.573	1.607	1.647	1.696	1.753	1.84	1.864	1.921	2.068	2.106	2.186	2.215	2.27	2.262	2.257	2.268	2.266	2.266	2.276	2.269	2.332	2.282	2.276	2.267	2.315	2.319	2.281	2.235	2.3	2.268	2.307	2.273	2.277	2.251	2.321
410	1.482	1.477	1.5	1.482	1.448	1.481	1.503	1.498	1.579	1.541	1.607	1.663	1.701	1.66	1.773	1.783	1.855	1.942	1.988	2.082	2.149	2.161	2.17	2.182	2.181	2.205	2.222	2.213	2.226	2.243	2.244	2.235	2.23	2.226	2.244	2.259	2.272	2.245	2.248	2.283	2.261	2.26	2.233	2.236	2.267	2.232	2.224	2.231	2.287
411	1.488	1.57	1.515	1.501	1.515	1.55	1.529	1.573	1.591	1.634	1.711	1.731	1.741	1.777	1.934	1.908	1.946	2.023	2.102	2.177	2.186	2.203	2.177	2.185	2.185	2.189	2.202	2.202	2.203	2.221	2.204	2.202	2.218	2.222	2.238	2.233	2.229	2.211	2.214	2.269	2.227	2.253	2.229	2.234	2.289	2.267	2.257	2.307	2.249
412	1.446	1.411	1.476	1.439	1.428	1.434	1.472	1.442	1.499	1.572	1.523	1.561	1.614	1.642	1.622	1.761	1.864	1.957	2.073	2.156	2.228	2.254	2.258	2.242	2.267	2.269	2.288	2.275	2.252	2.27	2.245	2.3	2.266	2.274	2.325	2.295	2.301	2.303	2.269	2.327	2.312	2.28	2.34	2.34	2.35	2.327	2.299	2.311	2.318
0	1.383	1.368	NaN	NaN	NaN	NaN	NaN	NaN	NaN	NaN	NaN	NaN	NaN	NaN	NaN	NaN	NaN	NaN	NaN	NaN	NaN	NaN	NaN	NaN	NaN	NaN	NaN	NaN	NaN	NaN	NaN	NaN	NaN	NaN	NaN	NaN	NaN	NaN	NaN	NaN	NaN	NaN	NaN	NaN	NaN	NaN	NaN	NaN	NaN
0	1.385	1.382	1.376	1.415	1.395	1.411	1.419	1.413	1.464	1.426	1.509	1.563	1.59	1.592	1.65	1.754	1.824	1.938	2.04	2.145	2.215	2.231	2.235	2.239	2.287	2.276	2.261	2.252	2.304	2.275	2.267	2.289	2.298	2.298	2.302	2.339	2.273	2.313	2.303	2.335	2.324	2.317	2.309	2.302	2.303	2.283	2.305	2.302	2.33
413	1.442	1.404	1.4	1.453	1.451	1.515	1.475	1.486	1.649	1.652	1.696	1.759	1.849	1.906	2.02	2.083	2.148	2.177	2.208	2.245	2.253	2.242	2.228	2.252	2.215	2.251	2.24	2.253	2.231	2.288	2.233	2.26	2.258	2.293	2.253	2.301	2.257	2.327	2.301	2.289	2.272	2.294	2.285	2.25	2.294	2.262	2.265	2.254	2.23
414	1.383	1.383	1.382	1.404	1.444	1.475	1.452	1.448	1.512	1.542	1.56	1.569	1.601	1.647	1.637	1.692	1.719	1.8	1.858	1.949	1.985	2.045	2.075	2.106	2.147	2.192	2.205	2.224	2.208	2.219	2.204	2.196	2.207	2.222	2.193	2.21	2.228	2.222	2.211	2.244	2.244	2.225	2.231	2.212	2.24	2.196	2.215	2.244	2.242
415	1.358	1.383	1.372	1.367	1.406	1.436	1.41	1.419	1.453	1.486	1.5	1.516	1.551	1.576	1.59	1.651	1.684	1.738	1.811	1.917	2.008	2.085	2.132	2.162	2.157	2.186	2.218	2.201	2.211	2.206	2.2	2.211	2.228	2.234	2.238	2.241	2.251	2.243	2.244	2.277	2.244	2.258	2.29	2.247	2.281	2.256	2.247	2.292	2.295
416	1.373	1.397	1.381	1.397	1.434	1.474	1.442	1.448	1.476	1.511	1.535	1.544	1.58	1.667	1.729	1.797	1.857	1.947	2.025	2.123	2.155	2.203	2.19	2.209	2.216	2.212	2.249	2.239	2.251	2.244	2.224	2.265	2.251	2.263	2.344	2.335	2.329	2.324	2.32	2.371	2.37	2.323	2.389	2.363	2.365	2.36	2.356	2.407	2.393
417	1.403	1.394	1.417	1.418	1.407	1.43	1.435	1.395	1.467	1.444	1.476	1.529	1.523	1.5	1.525	1.546	1.535	1.649	1.676	1.747	1.802	1.886	2.014	2.076	2.143	2.202	2.236	2.262	2.281	2.28	2.262	2.283	2.274	2.29	2.307	2.304	2.283	2.266	2.308	2.362	2.343	2.301	2.358	2.302	2.352	2.332	2.327	2.301	2.361
418	1.528	1.509	1.527	1.531	1.516	1.579	1.621	1.583	1.659	1.741	1.707	1.774	1.931	2.013	2.089	2.151	2.201	2.21	2.219	2.273	2.246	2.225	2.215	2.264	2.284	2.299	2.366	2.327	2.36	2.343	2.321	2.304	2.35	2.344	2.327	2.388	2.391	2.385	2.426	2.391	2.399	2.396	2.365	2.359	2.338	2.296	2.25	2.308	2.29
0	1.386	1.385	1.386	1.41	1.417	1.441	1.448	1.461	1.45	1.493	1.516	1.53	1.571	1.674	1.726	1.86	1.953	2.05	2.125	2.189	2.212	2.217	2.212	2.205	2.223	2.202	2.22	2.251	2.232	2.225	2.243	2.24	2.257	2.254	2.252	2.28	2.259	2.284	2.273	2.324	2.299	2.285	2.291	2.308	2.276	2.287	2.288	2.285	2.29
419	1.38	1.398	1.386	1.41	1.398	1.423	1.418	1.428	1.458	1.515	1.524	1.547	1.582	1.627	1.673	1.728	1.767	1.843	1.919	2.023	2.083	2.127	2.157	2.191	2.212	2.216	2.222	2.224	2.234	2.229	2.205	2.217	2.245	2.246	2.247	2.257	2.274	2.257	2.246	2.303	2.266	2.259	2.256	2.262	2.26	2.225	2.232	2.275	2.277
420	1.359	1.39	1.392	1.409	1.411	1.417	1.423	1.423	1.439	1.48	1.489	1.526	1.533	1.585	1.587	1.64	1.687	1.732	1.812	1.913	2.017	2.1	2.147	2.179	2.192	2.224	2.241	2.25	2.247	2.244	2.249	2.252	2.276	2.282	2.247	2.277	2.284	2.316	2.289	2.305	2.316	2.279	2.323	2.297	2.305	2.284	2.299	2.284	2.273
421	1.377	1.398	1.369	1.397	1.408	1.456	1.416	1.437	1.521	1.551	1.582	1.605	1.65	1.725	1.767	1.872	1.949	2.017	2.109	2.145	2.173	2.201	2.199	2.235	2.215	2.236	2.23	2.246	2.255	2.229	2.247	2.24	2.264	2.257	2.259	2.285	2.264	2.271	2.242	2.252	2.272	2.255	2.215	2.225	2.246	2.236	2.216	2.254	2.233
0	1.366	1.37	1.381	1.401	1.4	1.515	1.649	1.799	1.905	2.007	2.057	2.079	2.103	2.135	2.141	2.144	2.127	2.144	2.146	2.156	2.179	2.162	2.178	2.189	2.196	2.2	2.22	2.234	2.245	2.221	2.224	2.224	2.237	2.254	2.239	2.252	2.251	2.261	2.243	2.275	2.269	2.257	2.252	2.248	2.264	2.245	2.241	2.248	2.263
422	1.407	1.378	1.39	1.374	1.375	1.402	1.385	1.4	1.442	1.426	1.476	1.501	1.502	1.495	1.542	1.537	1.586	1.625	1.659	1.735	1.798	1.873	1.989	2.083	2.16	2.2	2.235	2.24	2.244	2.239	2.246	2.235	2.259	2.254	2.246	2.298	2.291	2.311	2.275	2.343	2.312	2.281	2.287	2.282	2.308	2.285	2.276	2.325	2.298
423	1.379	1.386	1.386	1.403	1.393	1.422	1.417	1.414	1.444	1.503	1.492	1.51	1.541	1.571	1.635	1.667	1.727	1.795	1.861	1.977	2.045	2.125	2.164	2.214	2.214	2.212	2.237	2.258	2.259	2.233	2.249	2.228	2.252	2.235	2.267	2.253	2.271	2.248	2.298	2.303	2.293	2.314	2.283	2.292	2.311	2.202	2.209	2.217	2.219
424	1.432	1.429	1.433	1.465	1.45	1.45	1.486	1.508	1.536	1.586	1.56	1.628	1.648	1.669	1.711	1.727	1.806	1.783	1.834	2.022	2.123	2.213	2.205	2.229	2.229	2.224	2.25	2.258	2.253	2.242	2.24	2.23	2.259	2.256	2.232	2.264	2.273	2.248	2.255	2.259	2.263	2.278	2.27	2.252	2.259	2.275	2.262	2.25	2.282
425	1.384	1.376	1.406	1.39	1.378	1.414	1.391	1.405	1.411	1.428	1.414	1.43	1.43	1.447	1.431	1.443	1.435	1.44	1.445	1.471	1.474	1.473	1.472	1.479	1.484	1.485	1.495	1.5	1.502	1.499	1.503	1.515	1.519	1.534	1.576	1.679	1.804	1.954	2.069	2.156	2.182	2.193	2.21	2.2	2.213	2.192	2.199	2.222	2.238
426	1.378	1.37	1.381	1.378	1.4	1.432	1.416	1.434	1.467	1.496	1.515	1.539	1.545	1.628	1.624	1.7	1.736	1.791	1.856	1.923	1.993	2.011	2.031	2.08	2.119	2.159	2.184	2.18	2.177	2.186	2.182	2.209	2.2	2.215	2.187	2.225	2.186	2.203	2.192	2.198	2.199	2.175	2.212	2.175	2.201	2.212	2.206	2.208	2.219
427	1.374	1.388	1.388	1.4	1.387	1.437	1.424	1.422	1.437	1.507	1.511	1.543	1.572	1.636	1.71	1.785	1.869	1.974	2.084	2.166	2.231	2.23	2.218	2.229	2.251	2.248	2.241	2.272	2.253	2.242	2.256	2.25	2.268	2.256	2.279	2.263	2.274	2.282	2.306	2.299	2.304	2.268	2.269	2.296	2.28	2.271	2.288	2.324	2.315
0	1.406	1.406	1.41	1.419	1.397	1.441	1.422	1.449	1.461	1.481	1.474	1.515	1.536	1.565	1.673	1.782	1.886	1.983	2.085	2.197	2.249	2.223	2.296	2.262	2.308	2.27	2.282	2.27	2.325	2.337	2.284	2.338	2.34	2.329	2.305	2.36	2.259	2.303	2.356	2.357	2.266	2.327	2.325	2.351	2.285	2.287	2.302	2.259	2.301
428	1.37	1.367	1.358	1.398	1.398	1.447	1.439	1.441	1.501	1.537	1.565	1.626	1.723	1.819	1.87	1.986	2.058	2.121	2.159	2.201	2.191	2.182	2.187	2.188	2.2	2.223	2.204	2.218	2.213	2.222	2.196	2.2	2.201	2.207	2.199	2.231	2.214	2.222	2.225	2.239	2.218	2.203	2.196	2.217	2.202	2.181	2.186	2.225	2.245
429	1.371	1.378	1.397	1.412	1.431	1.439	1.416	1.421	1.444	1.481	1.489	1.506	1.49	1.521	1.546	1.552	1.559	1.588	1.621	1.666	1.721	1.785	1.819	1.923	2.005	2.066	2.145	2.184	2.206	2.225	2.238	2.219	2.232	2.267	2.242	2.258	2.243	2.265	2.256	2.278	2.285	2.279	2.291	2.269	2.252	2.251	2.231	2.267	2.283
430	1.386	1.412	1.392	1.414	1.411	1.436	1.414	1.447	1.452	1.505	1.509	1.517	1.567	1.607	1.623	1.633	1.668	1.731	1.815	1.907	1.998	2.087	2.154	2.212	2.255	2.272	2.308	2.286	2.324	2.308	2.29	2.287	2.309	2.297	2.3	2.322	2.309	2.33	2.302	2.33	2.329	2.327	2.3	2.333	2.337	2.321	2.332	2.327	2.349
0	1.448	1.409	1.472	1.492	1.495	1.5	1.525	1.538	1.612	1.64	1.658	1.704	1.752	1.818	1.931	NaN	NaN	NaN	NaN	NaN	NaN	NaN	NaN	NaN	NaN	NaN	NaN	NaN	NaN	NaN	NaN	NaN	NaN	NaN	NaN	NaN	NaN	NaN	NaN	NaN	NaN	NaN	NaN	NaN	NaN	NaN	NaN	NaN	NaN
431	1.362	1.382	1.389	1.393	1.381	1.416	1.415	1.389	1.413	1.441	1.431	1.466	1.474	1.468	1.501	1.503	1.531	1.574	1.73	1.761	1.886	1.996	2.105	2.166	2.217	2.215	2.238	2.27	2.329	2.313	2.297	2.301	2.408	2.396	2.371	2.383	2.348	2.373	2.328	2.362	2.326	2.336	2.33	2.374	2.39	2.285	2.308	2.274	2.319
0	1.39	1.39	1.392	1.4	1.393	1.421	1.428	1.429	1.474	1.49	1.512	1.531	1.582	1.612	1.703	1.78	1.819	NaN	NaN	NaN	NaN	NaN	NaN	NaN	NaN	NaN	NaN	NaN	NaN	NaN	NaN	NaN	NaN	NaN	NaN	NaN	NaN	NaN	NaN	NaN	NaN	NaN	NaN	NaN	NaN	NaN	NaN	NaN	NaN
432	1.382	1.389	1.385	1.4	1.381	1.41	1.402	1.408	1.392	1.471	1.448	1.457	1.479	1.504	1.542	1.562	1.594	1.649	1.712	1.79	1.851	1.927	2.021	2.119	2.173	2.195	2.22	2.228	2.237	2.227	2.204	2.225	2.259	2.278	2.26	2.272	2.266	2.28	2.28	2.313	2.292	2.296	2.289	2.282	2.311	2.273	2.256	2.279	2.289
433	1.374	1.392	1.396	1.394	1.427	1.451	1.444	1.445	1.482	1.546	1.556	1.566	1.627	1.713	1.766	1.884	1.963	2.065	2.127	2.22	2.207	2.271	2.243	2.237	2.211	2.211	2.253	2.223	2.23	2.246	2.271	2.239	2.262	2.271	2.275	2.243	2.268	2.281	2.261	2.316	2.284	2.333	2.316	2.285	2.331	2.314	2.273	2.325	2.358
0	NaN	NaN	NaN	NaN	NaN	NaN	NaN	NaN	NaN	NaN	NaN	NaN	NaN	NaN	NaN	NaN	NaN	NaN	NaN	NaN	NaN	NaN	NaN	NaN	NaN	NaN	NaN	NaN	NaN	NaN	NaN	NaN	NaN	NaN	NaN	NaN	NaN	NaN	NaN	NaN	NaN	NaN	NaN	NaN	NaN	NaN	NaN	NaN	NaN
434	1.371	1.395	1.391	1.434	1.41	1.425	1.443	1.463	1.438	1.487	1.478	1.474	1.507	1.568	1.542	1.578	1.633	1.719	1.787	1.886	1.969	2.065	2.131	2.176	2.212	2.25	2.257	2.283	2.255	2.278	2.289	2.266	2.286	2.294	2.281	2.292	2.288	2.322	2.309	2.321	2.326	2.317	2.328	2.307	2.3	2.316	2.306	2.335	2.299
435	1.373	1.398	1.38	1.398	1.378	1.412	1.397	1.397	1.416	1.46	1.437	1.461	1.481	1.478	1.527	1.523	1.554	1.595	1.621	1.675	1.751	1.861	1.958	2.071	2.136	2.172	2.211	2.226	2.229	2.225	2.199	2.233	2.24	2.236	2.242	2.269	2.269	2.265	2.275	2.309	2.31	2.304	2.284	2.291	2.306	2.267	2.277	2.302	2.291
436	1.427	1.429	1.452	1.474	1.453	1.506	1.501	1.536	1.58	1.62	1.602	1.681	1.745	1.716	1.779	1.814	1.896	1.904	1.961	2.039	2.087	2.12	2.134	2.188	2.2	2.195	2.237	2.244	2.222	2.231	2.239	2.244	2.245	2.238	2.248	2.261	2.263	2.273	2.276	2.281	2.277	2.277	2.246	2.254	2.286	2.268	2.264	2.299	2.293
437	1.366	1.368	1.375	1.38	1.398	1.418	1.407	1.42	1.446	1.478	1.517	1.531	1.563	1.672	1.736	1.862	1.99	2.103	2.182	2.239	2.285	2.297	2.236	2.251	2.29	2.293	2.267	2.303	2.286	2.271	2.29	2.278	2.301	2.303	2.281	2.334	2.331	2.322	2.32	2.354	2.326	2.33	2.35	2.353	2.359	2.305	2.341	2.36	2.208
438	1.379	1.37	1.407	1.398	1.39	1.42	1.395	1.403	1.431	1.45	1.42	1.437	1.448	1.447	1.44	1.458	1.452	1.466	1.468	1.482	1.484	1.495	1.496	1.507	1.517	1.512	1.521	1.514	1.532	1.528	1.528	1.556	1.551	1.569	1.577	1.647	1.721	1.867	2.015	2.135	2.188	2.219	2.216	2.207	2.22	2.213	2.204	2.212	2.223
439	1.374	1.365	1.373	1.417	1.404	1.409	1.417	1.43	1.481	1.508	1.553	1.565	1.616	1.74	1.828	1.943	2.05	2.146	2.175	2.236	2.236	2.243	2.264	2.243	2.277	2.274	2.286	2.243	2.229	2.253	2.289	2.265	2.296	2.279	2.263	2.29	2.287	2.296	2.287	2.33	2.308	2.276	2.298	2.286	2.275	2.265	2.278	2.297	2.276
440	1.355	1.39	1.39	1.41	1.396	1.425	1.434	1.455	1.441	1.51	1.5	1.508	1.546	1.576	1.57	1.634	1.709	1.789	1.86	1.939	2.035	2.055	2.128	2.139	2.217	2.213	2.257	2.237	2.275	2.246	2.226	2.237	2.273	2.264	2.275	2.299	2.29	2.292	2.288	2.309	2.302	2.288	2.302	2.278	2.303	2.267	2.289	2.275	2.254
0	NaN	NaN	NaN	NaN	NaN	NaN	NaN	NaN	NaN	NaN	NaN	NaN	NaN	NaN	NaN	NaN	NaN	NaN	NaN	NaN	NaN	NaN	NaN	NaN	NaN	NaN	NaN	NaN	NaN	NaN	NaN	NaN	NaN	NaN	NaN	NaN	NaN	NaN	NaN	NaN	NaN	NaN	NaN	NaN	NaN	NaN	NaN	NaN	NaN
441	1.411	1.418	1.47	1.459	1.45	1.491	1.508	1.525	1.589	1.635	1.624	1.702	1.735	1.765	1.84	1.911	1.944	2.018	2.071	2.143	2.145	2.168	2.172	2.205	2.194	2.211	2.222	2.217	2.219	2.22	2.187	2.195	2.208	2.223	2.188	2.23	2.221	2.237	2.239	2.255	2.253	2.241	2.245	2.234	2.23	2.23	2.22	2.241	2.247
0	1.3	1.559	1.486	1.487	1.491	1.479	NaN	NaN	NaN	NaN	NaN	NaN	NaN	NaN	NaN	NaN	NaN	NaN	NaN	NaN	NaN	NaN	NaN	NaN	NaN	NaN	NaN	NaN	NaN	NaN	NaN	NaN	NaN	NaN	NaN	NaN	NaN	NaN	NaN	NaN	NaN	NaN	NaN	NaN	NaN	NaN	NaN	NaN	NaN
442	1.399	1.407	1.402	1.393	1.389	1.441	1.413	1.426	1.424	1.477	1.479	1.504	1.528	1.556	1.586	1.582	1.618	1.654	1.656	1.75	1.808	1.882	1.947	2.028	2.114	2.148	2.183	2.215	2.227	2.213	2.189	2.203	2.219	2.21	2.221	2.237	2.26	2.245	2.252	2.28	2.271	2.259	2.263	2.242	2.278	2.222	2.245	2.244	2.271
443	1.433	1.371	1.383	1.407	1.407	1.4	1.403	1.461	1.471	1.456	1.474	1.508	1.495	1.542	1.517	1.55	1.591	1.61	1.704	1.761	1.79	1.852	1.93	2.062	2.161	2.271	2.295	2.339	2.347	2.301	2.353	2.387	2.353	2.37	2.312	2.385	2.285	2.306	2.244	2.415	2.379	2.352	2.372	2.389	2.384	2.37	2.336	2.329	2.332
0	1.381	1.377	1.402	1.449	1.462	1.431	1.435	1.426	1.47	1.448	1.489	1.516	1.518	1.543	1.551	1.701	1.769	1.942	2.076	2.177	2.26	2.261	2.282	2.313	2.291	2.361	2.352	2.364	2.303	2.322	2.312	2.333	2.379	2.431	2.419	2.451	2.4	2.413	2.288	2.278	2.311	2.246	2.209	2.239	2.278	2.304	2.281	2.376	2.414
0	1.688	1.809	1.818	1.904	1.797	1.917	1.622	1.784	1.947	1.945	1.675	1.827	2.036	NaN	NaN	NaN	NaN	NaN	NaN	NaN	NaN	NaN	NaN	NaN	NaN	NaN	NaN	NaN	NaN	NaN	NaN	NaN	NaN	NaN	NaN	NaN	NaN	NaN	NaN	NaN	NaN	NaN	NaN	NaN	NaN	NaN	NaN	NaN	NaN
0	1.355	1.413	1.421	1.388	1.411	1.44	1.433	1.461	1.455	1.52	1.51	1.538	1.619	1.705	1.77	1.87	1.929	2.036	2.101	2.16	2.201	2.228	2.238	2.252	2.285	2.28	2.28	2.295	2.298	2.275	2.275	2.286	2.284	2.295	2.275	2.307	2.32	2.375	2.306	2.335	2.309	2.334	2.306	2.307	2.283	2.291	2.279	2.31	2.285
0	1.845	2.099	NaN	NaN	NaN	NaN	NaN	NaN	NaN	NaN	NaN	NaN	NaN	NaN	NaN	NaN	NaN	NaN	NaN	NaN	NaN	NaN	NaN	NaN	NaN	NaN	NaN	NaN	NaN	NaN	NaN	NaN	NaN	NaN	NaN	NaN	NaN	NaN	NaN	NaN	NaN	NaN	NaN	NaN	NaN	NaN	NaN	NaN	NaN
444	1.366	1.371	1.421	1.427	1.454	1.472	1.486	1.508	1.579	1.617	1.686	1.873	2.074	2.211	2.245	2.237	2.205	2.234	2.264	2.279	2.26	2.276	2.268	2.275	2.27	2.294	2.297	2.308	2.293	2.275	2.256	2.273	2.296	2.323	2.295	2.318	2.288	2.297	2.298	2.31	2.307	2.312	2.181	2.077	1.634	NaN	NaN	NaN	NaN
0	1.701	1.792	1.796	1.702	1.798	1.73	1.848	1.715	1.758	1.757	1.661	1.83	1.938	1.889	NaN	NaN	NaN	NaN	NaN	NaN	NaN	NaN	NaN	NaN	NaN	NaN	NaN	NaN	NaN	NaN	NaN	NaN	NaN	NaN	NaN	NaN	NaN	NaN	NaN	NaN	NaN	NaN	NaN	NaN	NaN	NaN	NaN	NaN	NaN
445	1.52	1.672	1.501	1.621	1.553	1.67	1.735	1.615	1.464	1.888	2.1	2.046	1.853	2.366	2.694	2.554	3.017	2.5	2.675	2.988	2.785	2.976	2.843	2.853	2.648	2.629	3.039	2.98	3.01	2.822	2.208	2.83	2.373	2.353	2.607	3.905	2.621	2.421	2.389	2.582	2.565	2.477	2.519	2.435	2.381	2.499	2.348	2.324	2.247
0	1.915	1.811	1.314	NaN	NaN	NaN	NaN	NaN	NaN	NaN	NaN	NaN	NaN	NaN	NaN	NaN	NaN	NaN	NaN	NaN	NaN	NaN	NaN	NaN	NaN	NaN	NaN	NaN	NaN	NaN	NaN	NaN	NaN	NaN	NaN	NaN	NaN	NaN	NaN	NaN	NaN	NaN	NaN	NaN	NaN	NaN	NaN	NaN	NaN
0	NaN	NaN	NaN	NaN	NaN	NaN	NaN	NaN	NaN	NaN	NaN	NaN	NaN	NaN	NaN	NaN	NaN	NaN	NaN	NaN	NaN	NaN	NaN	NaN	NaN	NaN	NaN	NaN	NaN	NaN	NaN	NaN	NaN	NaN	NaN	NaN	NaN	NaN	NaN	NaN	NaN	NaN	NaN	NaN	NaN	NaN	NaN	NaN	NaN
446	1.394	1.387	1.405	1.406	1.406	1.434	1.425	1.444	1.467	1.5	1.512	1.564	1.605	1.669	1.671	1.742	1.801	1.899	1.969	2.072	2.121	2.177	2.174	2.219	2.234	2.25	2.243	2.259	2.252	2.227	2.216	2.218	2.234	2.228	2.219	2.228	2.238	2.251	2.253	2.263	2.252	2.249	2.26	2.258	2.29	2.259	2.261	2.27	2.285
447	1.357	1.394	1.449	1.413	1.445	1.481	1.491	1.461	1.516	1.572	1.571	1.654	1.735	1.849	1.99	2.131	2.191	2.229	2.257	2.277	2.266	2.294	2.277	2.262	2.284	2.269	2.286	2.319	2.343	2.295	2.26	2.273	2.295	2.306	2.294	2.309	2.295	2.29	2.28	2.331	2.334	2.288	2.285	2.26	2.278	2.191	NaN	NaN	NaN
0	1.415	1.426	1.419	1.406	1.42	1.446	1.382	1.456	1.46	1.464	1.488	1.503	1.498	1.569	1.511	1.559	1.536	1.576	1.598	1.627	1.631	1.656	1.615	1.635	1.676	1.694	1.712	1.749	1.708	1.731	1.752	1.778	1.766	1.79	1.798	1.82	1.821	1.88	1.855	1.846	1.848	1.903	1.875	1.895	1.887	1.899	1.839	1.908	1.928
0	1.765	1.607	1.795	1.884	1.798	1.737	1.943	1.671	1.774	1.833	1.91	1.903	1.957	1.848	NaN	NaN	NaN	NaN	NaN	NaN	NaN	NaN	NaN	NaN	NaN	NaN	NaN	NaN	NaN	NaN	NaN	NaN	NaN	NaN	NaN	NaN	NaN	NaN	NaN	NaN	NaN	NaN	NaN	NaN	NaN	NaN	NaN	NaN	NaN
0	NaN	NaN	NaN	NaN	NaN	NaN	NaN	NaN	NaN	NaN	NaN	NaN	NaN	NaN	NaN	NaN	NaN	NaN	NaN	NaN	NaN	NaN	NaN	NaN	NaN	NaN	NaN	NaN	NaN	NaN	NaN	NaN	NaN	NaN	NaN	NaN	NaN	NaN	NaN	NaN	NaN	NaN	NaN	NaN	NaN	NaN	NaN	NaN	NaN
0	NaN	NaN	NaN	NaN	NaN	NaN	NaN	NaN	NaN	NaN	NaN	NaN	NaN	NaN	NaN	NaN	NaN	NaN	NaN	NaN	NaN	NaN	NaN	NaN	NaN	NaN	NaN	NaN	NaN	NaN	NaN	NaN	NaN	NaN	NaN	NaN	NaN	NaN	NaN	NaN	NaN	NaN	NaN	NaN	NaN	NaN	NaN	NaN	NaN
0	NaN	NaN	NaN	NaN	NaN	NaN	NaN	NaN	NaN	NaN	NaN	NaN	NaN	NaN	NaN	NaN	NaN	NaN	NaN	NaN	NaN	NaN	NaN	NaN	NaN	NaN	NaN	NaN	NaN	NaN	NaN	NaN	NaN	NaN	NaN	NaN	NaN	NaN	NaN	NaN	NaN	NaN	NaN	NaN	NaN	NaN	NaN	NaN	NaN
0	1.701	1.698	1.796	1.771	1.71	1.682	1.867	1.648	1.795	1.91	1.822	1.753	1.846	1.906	1.948	NaN	NaN	NaN	NaN	NaN	NaN	NaN	NaN	NaN	NaN	NaN	NaN	NaN	NaN	NaN	NaN	NaN	NaN	NaN	NaN	NaN	NaN	NaN	NaN	NaN	NaN	NaN	NaN	NaN	NaN	NaN	NaN	NaN	NaN
0	1.418	1.423	1.425	1.428	1.435	1.499	1.44	1.498	1.45	1.5	1.479	1.521	1.489	1.518	1.528	1.563	1.55	1.6	1.596	1.555	1.614	1.642	1.634	1.648	1.617	1.681	1.68	1.702	1.682	1.689	1.7	1.764	1.757	1.74	1.742	1.799	1.808	1.797	1.823	1.845	1.804	1.856	1.858	1.87	1.865	1.865	1.878	1.898	1.876
0	1.374	1.396	1.459	1.452	1.497	1.561	1.582	1.628	1.774	1.982	2.126	2.251	2.281	2.312	2.294	2.312	2.305	2.295	2.287	2.321	2.331	2.328	2.318	2.313	2.313	2.34	2.348	2.318	2.342	2.316	2.297	2.325	2.349	2.329	2.333	2.341	2.324	2.259	NaN	NaN	NaN	NaN	NaN	NaN	NaN	NaN	NaN	NaN	NaN
448	1.386	1.384	1.422	1.424	1.425	1.447	1.468	1.497	1.548	1.583	1.629	1.658	1.666	1.751	1.732	1.845	1.844	1.945	1.933	2.035	2.076	2.103	2.108	2.153	2.163	2.207	2.21	2.234	2.218	2.22	2.201	2.21	2.219	2.219	2.213	2.211	2.229	2.229	2.204	2.221	2.215	2.211	2.219	2.223	2.229	2.2	2.195	2.236	2.226
449	1.387	1.393	1.405	1.407	1.414	1.45	1.45	1.461	1.485	1.525	1.532	1.578	1.624	1.686	1.718	1.807	1.847	1.924	1.999	2.096	2.142	2.173	2.194	2.208	2.222	2.234	2.216	2.234	2.23	2.201	2.208	2.222	2.202	2.213	2.219	2.228	2.207	2.237	2.226	2.24	2.244	2.241	2.25	2.226	2.25	2.251	2.23	2.263	2.275
0	1.339	1.346	1.39	1.367	1.403	1.437	1.401	1.4	1.441	1.49	1.447	1.495	1.513	1.524	1.516	1.594	1.585	1.694	1.816	2.007	2.125	2.2	2.21	2.205	2.21	2.226	2.277	2.252	2.278	2.253	2.254	2.275	2.27	2.287	2.307	2.293	2.288	2.287	2.277	2.311	2.295	2.28	2.296	2.301	2.287	2.252	2.237	1.866	NaN
450	1.385	1.378	1.396	1.426	1.432	1.461	1.465	1.493	1.508	1.573	1.519	1.559	1.588	1.643	1.707	1.79	1.876	1.989	2.068	2.174	2.261	2.278	2.225	2.265	2.254	2.31	2.289	2.285	2.288	2.243	2.324	2.298	2.291	2.277	2.296	2.309	2.301	2.324	2.359	2.338	2.335	2.289	2.364	2.29	2.351	2.322	2.309	2.309	2.322
451	1.398	1.38	1.428	1.457	1.453	1.469	1.493	1.516	1.558	1.602	1.669	1.657	1.686	1.749	1.748	1.888	1.946	2.096	2.111	2.207	2.225	2.275	2.229	2.22	2.27	2.269	2.31	2.28	2.252	2.269	2.279	2.279	2.285	2.286	2.323	2.291	2.301	2.339	2.316	2.343	2.346	2.318	2.372	2.376	2.354	2.328	2.317	2.371	2.405
452	1.372	1.378	1.388	1.411	1.395	1.426	1.451	1.463	1.508	1.512	1.55	1.568	1.605	1.652	1.659	1.718	1.742	1.804	1.83	1.891	1.942	1.961	1.985	2.047	2.079	2.107	2.137	2.169	2.187	2.185	2.203	2.214	2.229	2.226	2.222	2.227	2.224	2.227	2.211	2.231	2.218	2.207	2.209	2.214	2.185	2.189	2.189	2.194	2.203
453	1.396	1.397	1.469	1.453	1.515	1.526	1.429	1.546	1.544	1.594	1.547	1.542	1.597	1.733	1.741	1.846	1.892	1.974	2.015	2.13	2.175	2.179	2.19	2.2	2.216	2.262	2.29	2.331	2.276	2.27	2.281	2.286	2.279	2.288	2.284	2.296	2.292	2.348	2.273	2.317	2.289	2.287	2.343	2.326	2.298	2.27	2.267	2.282	2.276
0	1.363	1.389	1.396	1.405	1.367	1.439	1.457	1.488	1.547	1.585	1.634	1.688	1.72	1.815	1.895	2.033	NaN	NaN	NaN	NaN	NaN	NaN	NaN	NaN	NaN	NaN	NaN	NaN	NaN	NaN	NaN	NaN	NaN	NaN	NaN	NaN	NaN	NaN	NaN	NaN	NaN	NaN	NaN	NaN	NaN	NaN	NaN	NaN	NaN
0	1.403	1.379	1.427	1.43	1.423	1.496	1.434	1.468	1.493	1.537	1.524	1.572	1.612	1.667	1.685	1.752	1.813	1.993	2.055	2.139	2.199	2.208	2.187	2.2	2.202	2.212	2.212	2.225	2.223	2.208	2.221	2.226	2.222	2.238	2.258	2.251	2.289	2.28	2.237	2.248	2.257	2.249	2.256	2.238	2.243	2.218	2.226	2.252	2.258
0	NaN	NaN	NaN	NaN	NaN	NaN	NaN	NaN	NaN	NaN	NaN	NaN	NaN	NaN	NaN	NaN	NaN	NaN	NaN	NaN	NaN	NaN	NaN	NaN	NaN	NaN	NaN	NaN	NaN	NaN	NaN	NaN	NaN	NaN	NaN	NaN	NaN	NaN	NaN	NaN	NaN	NaN	NaN	NaN	NaN	NaN	NaN	NaN	NaN
0	1.367	1.395	1.427	1.411	1.359	1.441	1.456	NaN	NaN	NaN	NaN	NaN	NaN	NaN	NaN	NaN	NaN	NaN	NaN	NaN	NaN	NaN	NaN	NaN	NaN	NaN	NaN	NaN	NaN	NaN	NaN	NaN	NaN	NaN	NaN	NaN	NaN	NaN	NaN	NaN	NaN	NaN	NaN	NaN	NaN	NaN	NaN	NaN	NaN
0	1.46	1.478	1.443	1.515	1.423	1.518	1.539	1.55	1.641	1.772	1.736	1.806	1.948	1.977	NaN	NaN	NaN	NaN	NaN	NaN	NaN	NaN	NaN	NaN	NaN	NaN	NaN	NaN	NaN	NaN	NaN	NaN	NaN	NaN	NaN	NaN	NaN	NaN	NaN	NaN	NaN	NaN	NaN	NaN	NaN	NaN	NaN	NaN	NaN
454	1.377	1.374	1.417	1.426	1.376	1.417	1.382	1.434	1.42	1.477	1.495	1.512	1.501	1.571	1.582	1.643	1.641	1.681	1.758	1.769	1.803	1.89	1.865	1.903	2	1.998	2.04	2.097	2.134	2.151	2.145	2.173	2.226	2.198	2.257	2.244	2.251	2.234	2.255	2.27	2.259	2.246	2.257	2.24	2.246	2.196	2.239	2.237	2.252
455	1.388	1.375	1.407	1.418	1.39	1.429	1.396	1.412	1.441	1.479	1.464	1.493	1.53	1.55	1.552	1.582	1.595	1.609	1.673	1.7	1.716	1.795	1.749	1.794	1.866	1.891	1.915	1.919	1.949	1.992	2.001	1.987	2.072	2.068	2.089	2.11	2.121	2.142	2.122	2.167	2.152	2.18	2.163	2.147	2.158	2.129	2.153	2.152	2.134
0	1.368	1.411	1.389	1.397	1.392	1.424	1.436	1.457	1.485	1.483	1.516	1.558	1.609	1.737	1.893	NaN	NaN	NaN	NaN	NaN	NaN	NaN	NaN	NaN	NaN	NaN	NaN	NaN	NaN	NaN	NaN	NaN	NaN	NaN	NaN	NaN	NaN	NaN	NaN	NaN	NaN	NaN	NaN	NaN	NaN	NaN	NaN	NaN	NaN
0	NaN	NaN	NaN	NaN	NaN	NaN	NaN	NaN	NaN	NaN	NaN	NaN	NaN	NaN	NaN	NaN	NaN	NaN	NaN	NaN	NaN	NaN	NaN	NaN	NaN	NaN	NaN	NaN	NaN	NaN	NaN	NaN	NaN	NaN	NaN	NaN	NaN	NaN	NaN	NaN	NaN	NaN	NaN	NaN	NaN	NaN	NaN	NaN	NaN
0	1.402	1.38	1.397	1.378	1.426	1.39	1.428	1.449	1.477	1.512	1.481	1.58	1.53	1.604	1.647	1.676	1.707	1.724	1.824	1.833	1.908	1.889	1.957	1.98	2.103	2.202	NaN	NaN	NaN	NaN	NaN	NaN	NaN	NaN	NaN	NaN	NaN	NaN	NaN	NaN	NaN	NaN	NaN	NaN	NaN	NaN	NaN	NaN	NaN
0	1.395	1.389	1.392	1.397	1.413	1.394	1.4	1.481	1.469	1.475	1.494	1.531	1.697	1.599	1.637	1.709	1.768	1.831	1.916	2.04	2.088	2.121	NaN	NaN	NaN	NaN	NaN	NaN	NaN	NaN	NaN	NaN	NaN	NaN	NaN	NaN	NaN	NaN	NaN	NaN	NaN	NaN	NaN	NaN	NaN	NaN	NaN	NaN	NaN
0	NaN	NaN	NaN	NaN	NaN	NaN	NaN	NaN	NaN	NaN	NaN	NaN	NaN	NaN	NaN	NaN	NaN	NaN	NaN	NaN	NaN	NaN	NaN	NaN	NaN	NaN	NaN	NaN	NaN	NaN	NaN	NaN	NaN	NaN	NaN	NaN	NaN	NaN	NaN	NaN	NaN	NaN	NaN	NaN	NaN	NaN	NaN	NaN	NaN
0	1.451	1.462	1.384	1.483	NaN	NaN	NaN	NaN	NaN	NaN	NaN	NaN	NaN	NaN	NaN	NaN	NaN	NaN	NaN	NaN	NaN	NaN	NaN	NaN	NaN	NaN	NaN	NaN	NaN	NaN	NaN	NaN	NaN	NaN	NaN	NaN	NaN	NaN	NaN	NaN	NaN	NaN	NaN	NaN	NaN	NaN	NaN	NaN	NaN
456	1.375	1.369	1.38	1.368	1.41	1.424	1.403	1.484	1.479	1.506	1.533	1.591	1.813	1.725	1.822	1.956	2.069	2.113	2.148	2.155	2.191	2.161	2.194	2.165	2.182	2.159	2.169	2.148	2.186	2.209	2.166	2.187	2.233	2.214	2.197	2.202	2.23	2.195	2.21	2.202	2.238	2.235	2.178	2.236	2.235	2.19	2.216	2.187	2.258
457	1.402	1.385	1.399	1.367	1.409	1.428	1.444	1.478	1.476	1.532	1.524	1.576	1.559	1.605	1.65	1.738	1.833	1.853	2.002	2.097	2.177	2.234	2.263	2.243	2.284	2.242	2.313	2.277	2.307	2.306	2.279	2.301	2.283	2.318	2.304	2.301	2.292	2.32	2.292	2.299	2.304	2.341	2.27	2.289	2.297	2.275	2.276	2.283	2.288
458	1.42	1.414	1.401	1.439	1.524	1.452	1.485	1.497	1.59	1.511	1.644	1.638	1.702	1.823	1.938	1.744	1.94	1.804	1.981	2.067	2.083	2.131	2.137	2.161	NaN	NaN	NaN	NaN	NaN	NaN	NaN	NaN	NaN	NaN	NaN	NaN	NaN	NaN	NaN	NaN	NaN	NaN	NaN	NaN	NaN	NaN	NaN	NaN	NaN
0	1.376	1.403	1.387	1.398	1.396	1.413	NaN	NaN	NaN	NaN	NaN	NaN	NaN	NaN	NaN	NaN	NaN	NaN	NaN	NaN	NaN	NaN	NaN	NaN	NaN	NaN	NaN	NaN	NaN	NaN	NaN	NaN	NaN	NaN	NaN	NaN	NaN	NaN	NaN	NaN	NaN	NaN	NaN	NaN	NaN	NaN	NaN	NaN	NaN
459	1.346	1.354	1.365	1.34	1.412	1.433	1.391	1.441	1.48	1.535	1.524	1.585	1.592	1.635	1.693	1.779	1.875	1.951	2.06	2.127	2.192	2.215	2.26	2.236	2.287	2.239	2.269	2.262	2.284	2.276	2.265	2.266	2.289	2.284	2.301	2.275	2.296	2.309	2.295	2.303	2.326	2.331	2.308	2.32	2.3	2.32	2.339	2.311	2.336
460	1.392	1.39	1.401	1.386	1.434	1.433	1.423	1.532	1.514	1.562	1.635	1.675	1.951	1.857	1.967	2.064	2.119	2.139	2.164	2.163	2.175	2.159	2.18	2.164	2.178	2.174	2.195	2.207	2.213	2.232	2.199	2.23	2.249	2.235	2.245	2.241	2.233	2.236	2.26	2.26	2.295	2.28	2.258	2.283	2.308	2.283	2.325	2.308	2.32
461	1.355	1.372	1.379	1.364	1.407	1.418	1.401	1.461	1.46	1.504	1.513	1.543	1.619	1.633	1.736	1.869	1.994	2.071	2.15	2.15	2.158	2.146	2.166	2.177	2.206	2.188	2.205	2.199	2.207	2.22	2.205	2.197	2.225	2.218	2.244	2.22	2.249	2.216	2.241	2.239	2.281	2.305	2.239	2.246	2.286	2.305	2.289	2.292	2.299
462	1.371	1.375	1.396	1.367	1.42	1.413	1.389	1.443	1.445	1.471	1.452	1.479	1.443	1.501	1.504	1.554	1.573	1.604	1.662	1.661	1.748	1.795	1.912	2.018	2.135	2.176	2.228	2.228	2.25	2.252	2.233	2.248	2.241	2.268	2.246	2.267	2.265	2.264	2.232	2.277	2.319	2.28	2.238	2.284	2.28	2.282	2.25	2.259	2.295
0	1.79	NaN	NaN	NaN	NaN	NaN	NaN	NaN	NaN	NaN	NaN	NaN	NaN	NaN	NaN	NaN	NaN	NaN	NaN	NaN	NaN	NaN	NaN	NaN	NaN	NaN	NaN	NaN	NaN	NaN	NaN	NaN	NaN	NaN	NaN	NaN	NaN	NaN	NaN	NaN	NaN	NaN	NaN	NaN	NaN	NaN	NaN	NaN	NaN
0	NaN	NaN	NaN	NaN	NaN	NaN	NaN	NaN	NaN	NaN	NaN	NaN	NaN	NaN	NaN	NaN	NaN	NaN	NaN	NaN	NaN	NaN	NaN	NaN	NaN	NaN	NaN	NaN	NaN	NaN	NaN	NaN	NaN	NaN	NaN	NaN	NaN	NaN	NaN	NaN	NaN	NaN	NaN	NaN	NaN	NaN	NaN	NaN	NaN
0	NaN	NaN	NaN	NaN	NaN	NaN	NaN	NaN	NaN	NaN	NaN	NaN	NaN	NaN	NaN	NaN	NaN	NaN	NaN	NaN	NaN	NaN	NaN	NaN	NaN	NaN	NaN	NaN	NaN	NaN	NaN	NaN	NaN	NaN	NaN	NaN	NaN	NaN	NaN	NaN	NaN	NaN	NaN	NaN	NaN	NaN	NaN	NaN	NaN
0	NaN	NaN	NaN	NaN	NaN	NaN	NaN	NaN	NaN	NaN	NaN	NaN	NaN	NaN	NaN	NaN	NaN	NaN	NaN	NaN	NaN	NaN	NaN	NaN	NaN	NaN	NaN	NaN	NaN	NaN	NaN	NaN	NaN	NaN	NaN	NaN	NaN	NaN	NaN	NaN	NaN	NaN	NaN	NaN	NaN	NaN	NaN	NaN	NaN
463	1.395	1.405	1.393	1.413	1.429	1.421	1.404	1.482	1.473	1.479	1.521	1.527	1.658	1.593	1.603	1.658	1.701	1.765	1.775	1.825	1.867	1.889	1.984	2.003	2.052	2.083	2.095	2.137	2.156	2.159	2.118	2.15	2.17	2.182	2.172	2.159	2.15	2.153	2.138	2.113	2.151	2.164	2.167	2.203	2.196	2.191	2.194	2.199	2.217
464	1.411	1.398	1.407	1.416	1.431	1.436	1.459	1.52	1.526	1.522	1.572	1.594	1.73	1.665	1.707	1.804	1.848	1.942	2.017	2.08	2.102	2.118	2.179	2.138	2.161	2.147	2.161	2.149	2.159	2.145	2.138	2.148	2.173	2.171	2.165	2.161	2.192	2.163	2.198	2.168	2.21	2.219	2.139	2.204	2.231	2.193	2.211	2.229	2.243
465	1.36	1.352	1.392	1.339	1.406	1.434	1.389	1.448	1.451	1.494	1.451	1.538	1.515	1.569	1.601	1.646	1.695	1.741	1.845	1.868	1.969	2.041	2.116	2.181	2.236	2.245	2.257	2.243	2.315	2.269	2.245	2.252	2.262	2.269	2.289	2.291	2.28	2.27	2.266	2.305	2.344	2.301	2.266	2.288	2.297	2.297	2.291	2.32	2.311
466	1.432	1.518	1.534	1.538	1.524	1.554	1.551	1.628	1.639	1.641	1.687	1.696	1.746	1.762	1.798	1.879	1.937	1.999	2.087	2.133	2.173	2.188	2.202	2.22	2.23	2.213	2.208	2.192	2.203	2.196	2.168	2.163	2.218	2.183	2.192	2.187	2.181	2.201	2.188	2.201	2.248	2.208	2.189	2.195	2.182	2.19	2.199	2.21	2.23
467	1.372	1.575	1.389	1.394	1.412	1.474	1.447	1.556	1.573	1.501	1.56	1.611	1.565	1.593	1.684	1.691	1.736	1.811	1.874	1.828	1.888	1.945	2.062	2.119	2.121	2.139	2.129	2.118	2.167	2.167	2.164	2.144	2.136	2.162	2.157	2.175	2.173	2.154	2.171	2.185	2.19	2.22	2.175	2.216	2.202	2.194	2.196	2.192	2.212
468	1.366	1.388	1.383	1.383	1.423	1.431	1.419	1.47	1.483	1.512	1.504	1.545	1.585	1.597	1.627	1.702	1.711	1.828	1.919	2.001	2.054	2.107	2.149	2.129	2.152	2.151	2.167	2.193	2.186	2.198	2.157	2.195	2.209	2.209	2.194	2.217	2.229	2.225	2.25	2.197	2.26	2.23	2.21	2.249	2.225	2.265	2.256	2.28	2.317
469	1.376	1.388	1.379	1.391	1.407	1.422	1.402	1.453	1.456	1.463	1.477	1.497	1.576	1.538	1.579	1.613	1.626	1.704	1.716	1.753	1.81	1.823	1.93	1.935	2.004	2.034	2.075	2.097	2.115	2.124	2.103	2.118	2.157	2.171	2.173	2.165	2.191	2.163	2.207	2.211	2.237	2.258	2.226	NaN	NaN	NaN	NaN	NaN	NaN
470	1.402	1.411	1.411	1.413	1.428	1.451	1.443	1.497	1.52	1.552	1.587	1.633	1.728	1.742	1.787	1.867	1.93	1.991	2.071	2.101	2.152	2.166	2.197	2.195	2.214	2.199	2.228	2.205	2.234	2.225	2.209	2.234	2.217	2.22	2.222	2.209	2.22	2.191	2.211	2.207	2.278	2.252	2.232	2.257	2.257	2.262	2.265	2.283	2.288
471	1.401	1.421	1.408	1.42	1.434	1.447	1.435	1.505	1.521	1.55	1.587	1.602	1.658	1.685	1.711	1.803	1.848	1.948	1.999	2.072	2.119	2.136	2.154	2.135	2.169	2.146	2.191	2.179	2.205	2.191	2.177	2.197	2.206	2.211	2.186	2.186	2.192	2.186	2.183	2.21	2.23	2.229	2.214	2.216	2.21	2.218	2.224	2.223	2.25
472	1.464	1.488	1.494	1.511	1.534	1.529	1.569	1.642	1.637	1.671	1.638	1.673	1.734	1.778	1.802	1.889	1.939	2.041	2.124	2.137	2.184	2.191	2.178	2.224	2.218	2.212	2.219	2.212	2.218	2.211	2.211	2.24	2.198	2.244	2.211	2.225	2.268	2.208	2.209	2.225	2.281	2.268	2.221	2.247	2.216	2.22	2.235	2.226	2.227
473	1.406	1.422	1.396	1.407	1.429	1.442	1.46	1.496	1.529	1.538	1.569	1.614	1.642	1.701	1.751	1.832	1.798	1.872	1.873	2.003	1.979	2.03	2.101	2.065	2.129	2.158	2.187	2.19	2.207	2.205	2.203	2.207	2.222	2.196	2.192	2.162	2.195	2.179	2.181	2.195	2.192	2.275	2.205	2.185	2.202	2.192	2.214	2.241	2.238
474	1.371	1.484	1.414	1.453	1.424	1.468	1.476	1.559	1.549	1.539	1.577	1.588	1.623	1.654	1.702	1.785	1.854	1.943	1.976	2.005	2.06	2.122	2.151	2.166	2.184	2.153	2.209	2.175	2.208	2.207	2.181	2.172	2.183	2.207	2.19	2.201	2.183	2.188	2.192	2.236	2.221	2.263	2.22	2.249	2.247	2.205	2.236	2.248	2.249
475	1.439	1.485	1.457	1.394	1.444	1.47	1.518	1.465	1.565	1.535	1.567	1.616	1.637	1.657	1.754	1.817	1.769	1.81	1.814	2.015	1.919	2.007	2.034	2.103	2.149	2.186	2.2	2.209	2.237	2.241	2.227	2.231	2.236	2.254	2.241	2.254	2.228	2.243	2.239	2.265	2.281	2.3	2.267	2.265	2.287	2.277	2.263	2.295	2.305
0	1.432	1.429	1.444	1.415	1.451	1.478	1.503	1.494	1.555	1.578	1.58	1.625	1.637	1.695	1.782	1.819	1.818	1.822	1.854	NaN	NaN	NaN	NaN	NaN	NaN	NaN	NaN	NaN	NaN	NaN	NaN	NaN	NaN	NaN	NaN	NaN	NaN	NaN	NaN	NaN	NaN	NaN	NaN	NaN	NaN	NaN	NaN	NaN	NaN
476	1.415	1.435	1.418	1.386	1.403	1.443	1.447	1.448	1.477	1.486	1.478	1.547	1.541	1.562	1.594	1.654	1.615	1.65	1.658	1.754	1.712	1.758	1.808	1.828	1.906	1.991	2.071	2.127	2.211	2.238	2.208	2.246	2.247	2.266	2.254	2.238	2.231	2.249	2.249	2.264	2.282	2.271	2.23	2.261	2.247	2.239	2.255	2.264	2.281
477	1.34	1.382	1.408	1.419	1.442	1.44	1.487	1.531	1.563	1.603	1.643	1.703	1.799	1.91	2.005	2.097	2.18	2.215	2.228	2.247	2.212	2.211	2.315	2.234	2.248	2.232	2.232	2.223	2.237	2.217	2.201	2.269	2.256	2.259	2.254	2.257	2.273	2.315	2.279	2.32	2.268	2.292	2.281	2.294	2.273	2.241	2.296	2.282	2.278
478	1.35	1.372	1.358	1.372	1.398	1.402	1.394	1.432	1.446	1.459	1.476	1.564	1.653	1.743	1.845	1.955	2.029	2.088	2.145	2.136	2.174	2.14	2.184	2.169	2.166	2.15	2.19	2.129	2.167	2.184	2.151	2.177	2.155	2.166	2.184	2.158	2.15	2.14	2.184	2.164	2.178	2.186	2.134	2.145	2.169	2.152	2.171	2.242	2.209
479	1.348	1.391	1.388	1.402	1.396	1.415	1.443	1.471	1.476	1.533	1.555	1.568	1.608	1.711	1.756	1.83	1.963	2.04	2.116	2.177	2.219	2.224	2.251	2.229	2.251	2.209	2.234	2.227	2.251	2.221	2.199	2.249	2.258	2.266	2.264	2.275	2.261	2.267	2.262	2.26	2.28	2.31	2.282	2.28	2.274	2.277	2.314	2.315	2.336
480	1.394	1.449	1.378	1.407	1.417	1.484	1.447	1.571	1.645	1.66	1.729	1.9	1.997	2.116	2.196	2.243	2.237	2.258	2.248	2.234	2.277	2.214	2.239	2.24	2.235	2.21	2.242	2.227	2.232	2.261	2.229	2.221	2.258	2.255	2.261	2.27	2.247	2.256	2.247	2.29	2.277	2.301	2.253	2.259	2.273	2.265	2.285	2.259	2.289
0	1.346	1.384	1.402	1.399	1.395	1.409	1.424	1.446	1.472	1.513	1.562	1.594	1.638	1.713	1.774	NaN	NaN	NaN	NaN	NaN	NaN	NaN	NaN	NaN	NaN	NaN	NaN	NaN	NaN	NaN	NaN	NaN	NaN	NaN	NaN	NaN	NaN	NaN	NaN	NaN	NaN	NaN	NaN	NaN	NaN	NaN	NaN	NaN	NaN
481	1.41	1.421	1.431	1.427	1.479	1.501	1.499	1.533	1.58	1.609	1.642	1.698	1.748	1.774	1.911	1.958	2.035	2.089	2.154	2.154	2.215	2.212	2.221	2.249	2.228	2.205	2.205	2.229	2.242	2.237	2.231	2.276	2.282	2.28	2.249	2.227	2.232	2.239	2.271	2.3	2.278	2.273	2.255	2.26	2.218	2.226	2.202	2.212	2.17
482	1.368	1.407	1.389	1.407	1.424	1.433	1.423	1.494	1.542	1.553	1.611	1.713	1.824	1.944	2.012	2.118	2.154	2.221	2.231	2.261	2.278	2.271	2.291	2.27	2.283	2.277	2.252	2.241	2.25	2.244	2.22	2.259	2.243	2.262	2.285	2.261	2.272	2.262	2.276	2.281	2.286	2.308	2.262	2.285	2.293	2.256	2.268	2.241	2.264
483	1.381	1.415	1.42	1.407	1.406	1.414	1.399	1.441	1.457	1.443	1.429	1.483	1.482	1.536	1.576	1.642	1.692	1.786	1.915	2.018	2.092	2.144	2.2	2.225	2.229	2.214	2.264	2.225	2.238	2.229	2.2	2.26	2.232	2.259	2.245	2.253	2.223	2.274	2.249	2.26	2.246	2.273	2.26	2.279	2.307	2.229	2.257	2.297	2.3
484	1.382	1.41	1.391	1.366	1.392	1.42	1.419	1.444	1.447	1.443	1.487	1.503	1.522	1.541	1.575	1.598	1.601	1.624	1.669	1.727	1.723	1.778	1.824	1.857	1.931	1.992	2.077	2.131	2.182	2.197	2.211	2.22	2.239	2.226	2.259	2.247	2.242	2.227	2.241	2.256	2.307	2.3	2.262	2.251	2.286	2.292	2.272	2.301	2.312
0	1.447	1.494	1.451	1.422	1.458	1.494	1.51	1.536	1.57	1.555	1.604	1.631	1.653	1.688	1.766	1.815	1.796	1.83	1.889	1.99	2.011	2.069	2.138	2.19	2.191	2.189	2.229	2.223	2.254	2.225	2.207	2.241	2.247	2.229	2.243	2.232	2.275	2.258	2.242	2.242	2.264	2.284	2.253	2.286	2.26	2.275	2.267	2.287	2.306
485	1.368	1.397	1.379	1.375	1.39	1.389	1.389	1.417	1.453	1.446	1.462	1.491	1.488	1.517	1.561	1.588	1.589	1.621	1.675	1.76	1.836	1.902	2.02	2.079	2.136	2.16	2.224	2.205	2.235	2.238	2.204	2.222	2.257	2.23	2.22	2.227	2.233	2.218	2.239	2.236	2.287	2.274	2.248	2.249	2.255	2.267	2.273	2.264	2.292
486	1.357	1.391	1.383	1.39	1.424	1.403	1.417	1.472	1.478	1.502	1.524	1.522	1.546	1.579	1.653	1.744	1.86	1.958	2.034	2.129	2.155	2.192	2.254	2.232	2.253	2.206	2.269	2.228	2.245	2.248	2.231	2.278	2.26	2.252	2.277	2.249	2.261	2.255	2.254	2.245	2.305	2.261	2.251	2.288	2.288	2.255	2.275	2.29	2.298
0	1.38	1.379	1.391	1.36	1.377	1.365	1.462	1.466	1.48	NaN	NaN	NaN	NaN	NaN	NaN	NaN	NaN	NaN	NaN	NaN	NaN	NaN	NaN	NaN	NaN	NaN	NaN	NaN	NaN	NaN	NaN	NaN	NaN	NaN	NaN	NaN	NaN	NaN	NaN	NaN	NaN	NaN	NaN	NaN	NaN	NaN	NaN	NaN	NaN
487	1.366	1.423	1.387	1.422	1.419	1.43	1.435	1.513	1.515	1.528	1.554	1.647	1.646	1.739	1.87	2.014	2.093	2.165	2.184	2.228	2.232	2.221	2.231	2.217	2.226	2.205	2.194	2.211	2.223	2.235	2.213	2.222	2.236	2.189	2.222	2.242	2.223	2.253	2.249	2.262	2.283	2.28	2.235	2.244	2.278	2.222	2.241	2.25	2.259
488	1.361	1.409	1.376	1.408	1.417	1.416	1.433	1.509	1.563	1.582	1.581	1.689	1.719	1.889	1.999	2.09	2.175	2.211	2.238	2.217	2.235	2.2	2.249	2.248	2.232	2.209	2.221	2.228	2.231	2.247	2.243	2.241	2.228	2.24	2.238	2.239	2.236	2.235	2.229	2.218	2.249	2.269	2.205	2.231	2.212	2.235	2.246	2.236	2.229
489	1.377	1.397	1.371	1.392	1.429	1.402	1.429	1.437	1.443	1.482	1.46	1.525	1.536	1.635	1.797	1.965	2.087	2.167	2.211	2.222	2.239	2.27	2.235	2.272	2.234	2.245	2.215	2.245	2.253	2.255	2.271	2.275	2.302	2.294	2.303	2.298	2.298	2.264	2.304	2.325	2.354	2.331	2.291	2.296	2.282	2.279	2.316	2.317	2.287
0	1.383	1.399	1.385	1.386	1.398	1.399	1.396	1.418	1.425	1.444	1.443	1.479	1.49	1.523	1.555	1.571	1.577	1.612	NaN	NaN	NaN	NaN	NaN	NaN	NaN	NaN	NaN	NaN	NaN	NaN	NaN	NaN	NaN	NaN	NaN	NaN	NaN	NaN	NaN	NaN	NaN	NaN	NaN	NaN	NaN	NaN	NaN	NaN	NaN
490	1.352	1.365	1.362	1.371	1.386	1.362	1.367	1.428	1.414	1.451	1.472	1.51	1.586	1.692	1.789	1.933	2.013	2.082	2.142	2.166	2.15	2.179	2.221	2.156	2.191	2.151	2.162	2.162	2.158	2.204	2.156	2.2	2.179	2.215	2.219	2.209	2.227	2.192	2.239	2.219	2.236	2.269	2.255	2.259	2.245	2.243	2.256	2.228	2.263
491	1.373	1.416	1.391	1.425	1.422	1.432	1.442	1.469	1.466	1.555	1.567	1.699	1.811	1.906	2.014	2.105	2.163	2.203	2.209	2.257	2.196	2.228	2.255	2.271	2.227	2.206	2.248	2.229	2.266	2.235	2.215	2.248	2.279	2.241	2.3	2.231	2.253	2.274	2.263	2.25	2.272	2.266	2.271	2.297	2.272	2.273	2.306	2.293	2.274
492	1.353	1.375	1.373	1.404	1.423	1.401	1.411	1.442	1.421	1.484	1.473	1.474	1.541	1.622	1.682	1.797	1.877	1.966	2.027	2.107	2.123	2.178	2.165	2.192	2.233	2.176	2.214	2.208	2.217	2.191	2.19	2.204	2.223	2.217	2.228	2.209	2.211	2.2	2.215	2.214	2.246	2.258	2.219	2.225	2.24	2.251	2.232	2.222	2.221
493	1.357	1.399	1.408	1.4	1.426	1.404	1.462	1.463	1.451	1.5	1.515	1.544	1.579	1.583	1.665	1.764	1.88	1.973	2.08	2.138	2.159	2.17	2.24	2.184	2.231	2.229	2.242	2.265	2.239	2.234	2.201	2.253	2.258	2.246	2.262	2.259	2.266	2.249	2.263	2.271	2.301	2.297	2.258	2.291	2.3	2.294	2.305	2.304	2.319
0	1.375	1.365	1.384	1.419	1.416	1.408	1.457	1.497	1.525	1.902	1.809	NaN	NaN	NaN	NaN	NaN	NaN	NaN	NaN	NaN	NaN	NaN	NaN	NaN	NaN	NaN	NaN	NaN	NaN	NaN	NaN	NaN	NaN	NaN	NaN	NaN	NaN	NaN	NaN	NaN	NaN	NaN	NaN	NaN	NaN	NaN	NaN	NaN	NaN
494	1.353	1.358	1.363	1.378	1.382	1.368	1.375	1.389	1.392	1.428	1.436	1.476	1.477	1.53	1.574	1.622	1.65	1.738	1.828	1.883	1.972	2.016	2.101	2.13	2.15	2.15	2.155	2.139	2.161	2.17	2.156	2.142	2.157	2.171	2.183	2.184	2.179	2.172	2.161	2.195	2.213	2.231	2.193	2.201	2.204	2.2	2.208	2.208	2.227
495	1.469	1.52	1.51	1.502	1.568	1.603	1.555	1.713	1.665	1.69	1.765	1.814	1.822	1.968	2.044	2.131	2.145	2.167	2.19	2.193	2.225	2.21	2.222	2.231	2.212	2.214	2.226	2.199	2.258	2.245	2.194	2.211	2.224	2.208	2.221	2.217	2.186	2.192	2.179	2.229	2.235	2.192	2.164	2.165	2.154	2.159	2.162	2.139	2.11
496	1.385	1.405	1.391	1.394	1.457	1.444	1.464	1.453	1.477	1.54	1.524	1.567	1.604	1.597	1.676	1.767	1.871	1.952	2.043	2.108	2.18	2.175	2.227	2.198	2.232	2.231	2.237	2.231	2.25	2.253	2.195	2.254	2.24	2.255	2.253	2.259	2.255	2.209	2.231	2.264	2.288	2.288	2.231	2.241	2.263	2.289	2.338	2.262	2.33
497	1.383	1.399	1.417	1.426	1.432	1.465	1.501	1.587	1.586	1.684	1.73	1.821	1.911	2.005	2.086	2.145	2.17	2.211	2.214	2.21	2.209	2.202	2.214	2.212	2.211	2.209	2.211	2.193	2.213	2.212	2.185	2.211	2.213	2.221	2.207	2.203	2.201	2.212	2.234	2.221	2.234	2.242	2.219	2.25	2.256	2.238	2.245	2.261	2.278
498	1.369	1.361	1.376	1.409	1.397	1.402	1.407	1.458	1.498	1.559	1.59	1.719	1.818	1.928	2.018	2.117	2.17	2.176	2.2	2.192	2.215	2.2	2.228	2.206	2.205	2.194	2.206	2.223	2.228	2.225	2.238	2.245	2.244	2.265	2.26	2.272	2.266	2.248	2.273	2.252	2.315	2.316	2.262	2.255	2.269	2.266	2.292	2.278	2.286
0	1.346	1.39	1.446	1.395	1.436	1.434	1.403	1.432	1.436	1.481	1.44	1.518	1.54	1.499	1.583	1.55	1.554	1.597	1.602	1.612	1.686	1.658	1.676	1.692	1.699	1.688	1.797	1.734	1.795	1.783	1.796	1.84	1.796	1.869	1.871	1.866	1.908	1.935	1.9	1.908	1.953	1.994	1.984	1.964	2.01	2.028	2.003	2.026	2.022
499	1.49	1.553	1.536	1.503	1.501	1.591	1.545	1.685	1.625	1.641	1.698	1.709	1.784	1.891	1.957	2.143	2.137	2.155	2.18	2.177	2.228	2.216	2.236	2.249	2.24	2.228	2.228	2.226	2.25	2.265	2.184	2.168	2.233	2.217	2.265	2.21	2.209	2.209	2.235	2.294	2.294	2.185	2.216	2.225	2.25	2.194	2.222	2.167	NaN
500	1.385	1.395	1.407	1.419	1.414	1.377	1.409	1.427	1.403	1.482	1.421	1.489	1.473	1.508	1.531	1.566	1.613	1.686	1.741	1.834	1.889	1.952	2.038	2.114	2.156	2.178	2.209	2.21	2.244	2.238	2.209	2.21	2.242	2.246	2.237	2.233	2.218	2.227	2.227	2.239	2.251	2.241	2.197	2.254	2.232	2.259	2.242	2.228	2.231
501	1.407	1.418	1.424	1.402	1.438	1.468	1.494	1.604	1.592	1.668	1.716	1.797	1.894	1.995	2.05	2.15	2.165	2.195	2.229	2.229	2.229	2.205	2.213	2.216	2.202	2.186	2.217	2.215	2.234	2.225	2.188	2.209	2.215	2.181	2.221	2.188	2.227	2.219	2.222	2.232	2.272	2.266	2.238	2.263	2.268	2.245	2.236	2.253	2.281
502	1.355	1.364	1.383	1.4	1.387	1.367	1.389	1.447	1.425	1.47	1.493	1.507	1.54	1.567	1.595	1.657	1.694	1.783	1.899	1.978	2.044	2.105	2.169	2.179	2.199	2.19	2.17	2.181	2.196	2.22	2.179	2.19	2.217	2.225	2.242	2.21	2.264	2.259	2.216	2.248	2.236	2.261	2.225	2.241	2.227	2.28	2.289	2.241	2.317
503	1.38	1.426	1.487	1.436	1.495	1.48	1.459	1.493	1.527	1.559	1.579	1.676	1.713	1.744	1.823	1.833	1.951	1.998	2.081	2.092	2.136	2.183	2.204	2.216	2.23	2.193	2.223	2.244	2.234	2.234	2.25	2.23	2.222	2.261	2.241	2.25	2.278	2.236	2.283	2.273	2.306	2.298	2.259	2.269	2.299	2.259	2.28	2.286	2.3
504	1.388	1.411	1.417	1.412	1.461	1.475	1.535	1.616	1.636	1.724	1.77	1.851	1.926	2.012	2.056	2.14	2.164	2.203	2.222	2.21	2.219	2.21	2.211	2.212	2.211	2.181	2.223	2.203	2.215	2.217	2.203	2.218	2.203	2.215	2.202	2.206	2.203	2.205	2.2	2.222	2.25	2.252	2.211	2.251	2.255	2.24	2.251	2.245	2.267
505	1.36	1.369	1.374	1.374	1.372	1.376	1.396	1.443	1.458	1.496	1.525	1.564	1.597	1.709	1.786	1.901	1.989	2.08	2.119	2.187	2.195	2.172	2.215	2.195	2.192	2.165	2.183	2.191	2.178	2.202	2.186	2.181	2.203	2.193	2.227	2.202	2.211	2.204	2.2	2.229	2.269	2.269	2.237	2.243	2.247	2.211	2.225	2.227	2.247
0	1.453	1.47	1.48	1.478	NaN	NaN	NaN	NaN	NaN	NaN	NaN	NaN	NaN	NaN	NaN	NaN	NaN	NaN	NaN	NaN	NaN	NaN	NaN	NaN	NaN	NaN	NaN	NaN	NaN	NaN	NaN	NaN	NaN	NaN	NaN	NaN	NaN	NaN	NaN	NaN	NaN	NaN	NaN	NaN	NaN	NaN	NaN	NaN	NaN
506	1.501	1.495	1.531	1.482	1.51	1.59	1.544	1.648	1.612	1.665	1.72	1.886	1.891	2.06	2.13	2.186	2.192	2.193	2.223	2.214	2.254	2.219	2.244	2.234	2.258	2.21	2.275	2.251	2.277	2.288	2.243	2.242	2.287	2.256	2.276	2.237	2.222	2.2	NaN	NaN	NaN	NaN	NaN	NaN	NaN	NaN	NaN	NaN	NaN
507	1.41	1.429	1.441	1.455	1.488	1.525	1.575	1.693	1.728	1.819	1.876	1.944	2.025	2.075	2.128	2.204	2.217	2.205	2.227	2.223	2.219	2.228	2.231	2.206	2.192	2.186	2.213	2.204	2.223	2.224	2.217	2.22	2.207	2.237	2.221	2.222	2.231	2.23	2.242	2.224	2.261	2.25	2.22	2.258	2.241	2.234	2.279	2.253	2.28
508	1.393	1.427	1.423	1.421	1.454	1.484	1.475	1.532	1.539	1.527	1.589	1.654	1.675	1.709	1.776	1.815	1.887	1.989	2.077	2.083	2.152	2.182	2.22	2.21	2.221	2.214	2.204	2.228	2.235	2.189	2.21	2.22	2.23	2.23	2.239	2.215	2.2	2.225	2.211	2.254	2.256	2.246	2.236	2.235	2.24	2.192	2.226	2.251	2.279
0	1.481	1.482	1.541	1.482	1.534	1.588	1.563	1.689	1.713	1.74	1.766	1.909	1.996	2.137	2.168	2.214	2.223	2.217	2.233	2.231	2.247	2.227	2.218	2.286	2.273	2.27	2.283	2.36	2.415	NaN	NaN	NaN	NaN	NaN	NaN	NaN	NaN	NaN	NaN	NaN	NaN	NaN	NaN	NaN	NaN	NaN	NaN	NaN	NaN
509	1.388	1.392	1.426	1.438	1.441	1.444	1.441	1.513	1.484	1.543	1.584	1.649	1.678	1.695	1.743	1.792	1.851	1.926	1.965	1.964	2.049	2.061	2.123	2.143	2.144	2.154	2.169	2.157	2.215	2.201	2.2	2.207	2.223	2.217	2.217	2.22	2.219	2.205	2.193	2.22	2.237	2.226	2.221	2.223	2.229	2.214	2.208	2.221	2.201
0	1.38	1.377	1.393	1.376	1.402	1.4	1.401	1.446	1.436	1.47	1.457	1.503	1.504	1.524	1.548	1.563	1.58	1.614	1.635	1.669	1.682	1.741	1.802	1.862	1.921	1.961	2.059	2.097	2.183	2.191	2.202	2.209	2.238	2.23	2.235	2.219	2.205	2.238	2.23	2.252	2.28	2.265	2.251	2.259	2.277	2.262	2.284	2.266	2.291
510	1.402	1.384	1.384	1.382	1.385	1.388	1.367	1.408	1.404	1.447	1.413	1.447	1.44	1.47	1.479	1.527	1.542	1.555	1.605	1.618	1.642	1.694	1.718	1.773	1.833	1.902	1.962	2.033	2.116	2.139	2.135	2.174	2.196	2.2	2.215	2.212	2.196	2.197	2.2	2.211	2.25	2.233	2.195	2.219	2.221	2.204	2.232	2.232	2.249
0	1.391	1.381	1.414	1.396	1.407	NaN	NaN	NaN	NaN	NaN	NaN	NaN	NaN	NaN	NaN	NaN	NaN	NaN	NaN	NaN	NaN	NaN	NaN	NaN	NaN	NaN	NaN	NaN	NaN	NaN	NaN	NaN	NaN	NaN	NaN	NaN	NaN	NaN	NaN	NaN	NaN	NaN	NaN	NaN	NaN	NaN	NaN	NaN	NaN
0	1.382	1.395	1.404	1.409	1.419	1.424	1.454	1.492	1.482	1.509	1.53	1.593	1.689	1.79	1.906	2.019	2.095	2.166	2.197	2.198	2.21	2.209	2.211	2.216	2.212	2.202	2.203	2.201	2.235	2.236	2.211	2.233	2.236	2.226	2.236	2.232	2.242	2.251	2.243	2.249	2.281	2.28	2.252	2.261	2.266	2.267	2.252	2.248	2.283
511	1.373	1.392	1.392	1.398	1.406	1.411	1.443	1.462	1.477	1.484	1.504	1.561	1.568	1.594	1.651	1.726	1.822	1.929	2.026	2.101	2.155	2.202	2.221	2.227	2.245	2.199	2.241	2.224	2.259	2.252	2.218	2.228	2.242	2.243	2.217	2.21	2.22	2.232	2.234	2.237	2.263	2.276	2.227	2.262	2.277	2.252	2.254	2.241	2.277
512	1.415	1.429	1.412	1.427	1.457	1.495	1.494	1.545	1.556	1.595	1.629	1.693	1.691	1.771	1.811	1.907	2.028	2.106	2.148	2.184	2.22	2.183	2.247	2.208	2.219	2.192	2.197	2.215	2.275	2.24	2.243	2.23	2.218	2.252	2.228	2.243	2.229	2.205	2.249	2.246	2.274	2.278	2.248	2.278	2.236	2.224	2.266	2.265	2.292
513	1.385	1.4	1.399	1.406	1.417	1.419	1.434	1.458	1.476	1.479	1.49	1.527	1.535	1.58	1.669	1.772	1.857	1.972	2.08	2.146	2.21	2.221	2.224	2.231	2.223	2.199	2.243	2.228	2.247	2.224	2.243	2.224	2.239	2.251	2.221	2.227	2.244	2.255	2.263	2.259	2.287	2.277	2.259	2.246	2.293	2.273	2.288	2.263	2.263
0	1.356	1.38	1.375	1.387	1.408	1.419	1.398	1.44	1.453	1.471	1.44	1.49	1.483	1.535	1.521	1.558	1.574	1.593	1.635	1.623	1.687	1.736	1.809	1.878	1.92	1.996	2.07	2.106	2.145	2.154	2.155	2.182	2.178	2.16	2.181	2.166	2.158	2.15	2.186	2.173	2.208	2.195	2.173	2.171	2.201	2.199	2.216	2.211	2.239
514	1.365	1.395	1.393	1.384	1.39	1.408	1.408	1.461	1.462	1.505	1.504	1.543	1.567	1.603	1.668	1.726	1.839	1.91	2.014	2.093	2.136	2.18	2.205	2.193	2.202	2.183	2.208	2.187	2.217	2.202	2.192	2.198	2.233	2.207	2.224	2.23	2.221	2.22	2.244	2.255	2.28	2.275	2.236	2.261	2.265	2.263	2.244	2.251	2.311
515	1.399	1.386	1.436	1.393	1.431	1.431	1.45	1.506	1.495	1.565	1.542	1.596	1.612	1.661	1.718	1.772	1.836	1.932	2.023	2.087	2.131	2.183	2.219	2.218	2.228	2.236	2.235	2.231	2.27	2.248	2.231	2.229	2.266	2.263	2.247	2.223	2.231	2.233	2.239	2.232	2.273	2.261	2.251	2.232	2.274	2.264	2.271	2.253	2.306
516	1.378	1.388	1.381	1.376	1.386	1.413	1.4	1.425	1.443	1.47	1.481	1.503	1.515	1.556	1.55	1.602	1.638	1.709	1.767	1.834	1.902	1.929	2.039	2.063	2.111	2.132	2.157	2.148	2.186	2.168	2.153	2.163	2.17	2.149	2.166	2.149	2.14	2.145	2.164	2.156	2.196	2.192	2.15	2.169	2.167	2.156	2.195	2.193	2.211
517	1.383	1.403	1.4	1.421	1.422	1.441	1.447	1.511	1.533	1.546	1.619	1.668	1.685	1.76	1.832	1.93	2	2.047	2.099	2.147	2.169	2.199	2.217	2.23	2.247	2.22	2.265	2.226	2.257	2.244	2.243	2.217	2.21	2.242	2.231	2.218	2.245	2.25	2.203	2.27	2.288	2.265	2.256	2.267	2.277	2.266	2.286	2.254	2.289
518	1.408	1.432	1.435	1.487	1.491	1.488	1.52	1.645	1.653	1.651	1.761	1.859	1.899	2.004	2.083	2.154	2.179	2.214	2.208	2.204	2.237	2.203	2.216	2.224	2.237	2.22	2.225	2.21	2.22	2.216	2.212	2.21	2.239	2.245	2.226	2.225	2.23	2.223	2.22	2.236	2.255	2.279	2.239	2.295	2.329	2.315	2.326	2.341	2.349
519	1.437	1.417	1.48	1.449	1.456	1.487	1.477	1.538	1.536	1.576	1.553	1.612	1.589	1.669	1.667	1.717	1.751	1.808	1.895	1.967	2.04	2.085	2.155	2.207	2.239	2.245	2.263	2.304	2.327	2.281	2.277	2.289	2.274	2.275	2.271	2.259	2.253	2.284	2.284	2.289	2.341	2.33	2.279	2.313	2.318	2.317	2.324	2.311	2.349
520	1.404	1.404	1.419	1.417	1.419	1.43	1.426	1.472	1.475	1.499	1.511	1.553	1.53	1.597	1.629	1.68	1.756	1.811	1.879	1.951	1.998	2.056	2.122	2.144	2.148	2.163	2.207	2.22	2.226	2.225	2.226	2.207	2.243	2.213	2.238	2.188	2.196	2.222	2.22	2.224	2.247	2.245	2.224	2.213	2.216	2.201	2.201	2.203	2.252
521	1.408	1.438	1.431	1.448	1.45	1.494	1.469	1.589	1.582	1.621	1.701	1.802	1.829	1.954	2.057	2.123	2.201	2.213	2.226	2.212	2.229	2.219	2.287	2.238	2.232	2.227	2.238	2.24	2.263	2.242	2.218	2.22	2.26	2.23	2.251	2.232	2.255	2.244	2.246	2.241	2.247	2.272	2.227	2.252	2.224	2.207	2.202	2.229	2.26
522	1.378	1.384	1.388	1.392	1.406	1.401	1.417	1.438	1.457	1.466	1.474	1.511	1.516	1.584	1.65	1.733	1.842	1.928	2.049	2.104	2.153	2.196	2.219	2.228	2.234	2.19	2.223	2.217	2.222	2.226	2.219	2.206	2.244	2.212	2.231	2.217	2.212	2.205	2.236	2.224	2.286	2.25	2.237	2.259	2.253	2.247	2.276	2.249	2.255
523	1.365	1.389	1.368	1.38	1.387	1.43	1.414	1.47	1.47	1.501	1.543	1.586	1.629	1.736	1.827	1.954	2.044	2.097	2.159	2.151	2.184	2.167	2.218	2.203	2.183	2.173	2.194	2.198	2.209	2.196	2.191	2.207	2.214	2.219	2.205	2.197	2.198	2.198	2.205	2.216	2.247	2.244	2.232	2.251	2.244	2.274	2.261	2.268	2.306
524	1.385	1.398	1.381	1.384	1.409	1.449	1.416	1.475	1.489	1.501	1.516	1.553	1.578	1.622	1.63	1.659	1.732	1.775	1.812	1.851	1.879	1.95	2.021	2.051	2.129	2.118	2.122	2.161	2.173	2.205	2.174	2.192	2.243	2.223	2.221	2.214	2.217	2.234	2.248	2.257	2.278	2.286	2.25	2.258	2.282	2.297	2.273	2.269	2.279
525	1.398	1.403	1.417	1.409	1.422	1.426	1.433	1.498	1.511	1.555	1.616	1.699	1.808	1.927	1.994	2.077	2.131	2.166	2.194	2.192	2.221	2.219	2.239	2.273	2.245	2.267	2.308	2.275	2.329	2.3	2.271	2.27	2.297	2.262	2.289	2.266	2.274	2.269	2.275	2.301	2.33	2.329	2.308	2.292	2.308	2.31	2.289	2.295	2.325
526	1.388	1.398	1.408	1.401	1.413	1.432	1.419	1.51	1.502	1.561	1.609	1.71	1.814	1.952	2.081	2.137	2.189	2.181	2.207	2.184	2.197	2.192	2.207	2.189	2.211	2.166	2.201	2.165	2.211	2.24	2.186	2.222	2.221	2.302	2.275	2.268	2.281	2.252	2.272	2.299	2.285	2.318	2.266	2.3	2.296	2.281	2.29	2.291	2.33
527	1.364	1.364	1.383	1.385	1.384	1.408	1.381	1.424	1.419	1.438	1.438	1.477	1.471	1.517	1.51	1.532	1.573	1.6	1.624	1.727	1.787	1.899	2.003	2.095	2.174	2.177	2.227	2.222	2.285	2.262	2.222	2.247	2.243	2.223	2.255	2.233	2.24	2.248	2.246	2.262	2.282	2.269	2.263	2.285	2.27	2.327	2.273	2.293	2.311
528	1.363	1.396	1.392	1.383	1.401	1.423	1.418	1.464	1.488	1.492	1.523	1.563	1.58	1.624	1.657	1.782	1.875	1.975	2.068	2.111	2.167	2.16	2.178	2.178	2.185	2.18	2.196	2.185	2.2	2.199	2.179	2.187	2.204	2.219	2.23	2.209	2.222	2.229	2.226	2.277	2.273	2.269	2.267	2.296	2.285	2.264	2.299	2.301	2.303
0	1.398	1.375	1.391	1.38	1.403	1.413	1.432	1.457	1.466	1.482	1.491	1.553	1.539	1.567	1.573	1.599	1.623	1.633	1.701	1.718	1.77	1.802	1.886	1.926	1.997	2.057	2.124	2.158	2.213	2.222	2.217	2.234	2.256	2.242	2.241	2.234	2.238	2.237	2.233	2.243	2.287	2.255	2.248	2.25	2.281	2.256	2.24	2.235	2.263
0	1.386	1.382	1.4	1.396	1.411	1.414	1.406	1.444	1.451	1.482	1.481	1.5	1.5	1.539	1.543	1.575	1.585	1.603	1.63	1.64	1.658	1.674	1.69	1.713	1.751	1.733	1.766	1.781	1.84	1.815	1.83	1.848	1.882	1.883	1.911	1.897	1.931	1.959	1.945	1.988	2.009	2.018	2.001	2.003	2.023	2.026	2.036	2.059	2.077
529	1.485	1.47	1.469	1.463	1.462	1.498	1.534	1.525	1.595	1.672	1.715	1.846	1.953	2.072	2.155	2.28	2.314	2.273	2.295	2.261	2.295	2.271	2.33	2.28	2.258	2.283	2.279	2.313	2.351	2.329	2.315	2.308	2.353	2.324	2.349	2.335	2.345	2.362	2.441	2.345	2.396	2.392	2.376	2.386	2.392	2.367	2.429	2.37	2.402
530	1.482	1.44	1.48	1.494	1.478	1.514	1.485	1.551	1.568	1.605	1.651	1.808	1.865	2.031	2.134	2.243	2.276	2.279	2.311	2.282	2.282	2.345	2.299	2.263	2.313	2.281	2.274	2.294	2.303	2.299	2.281	2.313	2.372	2.33	2.3	2.258	2.33	2.332	2.344	2.337	2.311	2.309	2.3	2.34	2.346	2.328	2.401	2.293	2.318
531	1.413	1.468	1.458	1.471	1.495	1.508	1.547	1.625	1.632	1.716	1.819	1.948	2.051	2.139	2.196	2.235	2.212	2.238	2.242	2.226	2.243	2.223	2.248	2.244	2.296	2.28	2.273	2.285	2.311	2.308	2.276	2.257	2.267	2.272	2.282	2.267	2.275	2.297	2.297	2.316	2.33	2.299	2.277	2.294	2.301	2.294	2.301	2.317	2.301
532	1.488	1.51	1.484	1.55	1.533	1.505	1.514	1.645	1.616	1.653	1.816	1.918	2.032	2.128	2.206	2.228	2.216	2.234	2.277	2.27	2.338	2.302	2.318	2.287	2.319	2.292	2.289	2.24	2.303	2.279	2.271	2.262	2.276	2.304	2.287	2.254	2.282	2.273	2.266	2.233	2.237	2.276	2.253	2.28	2.234	2.241	2.234	2.265	2.258
533	1.382	1.401	1.373	1.394	1.387	1.386	1.386	1.412	1.424	1.429	1.443	1.449	1.436	1.495	1.475	1.502	1.542	1.55	1.573	1.599	1.616	1.649	1.705	1.744	1.808	1.845	1.923	1.969	2.077	2.12	2.164	2.192	2.223	2.201	2.24	2.224	2.226	2.236	2.248	2.262	2.286	2.275	2.27	2.272	2.29	2.289	2.268	2.275	2.321
534	1.375	1.373	1.39	1.376	1.391	1.4	1.412	1.433	1.441	1.447	1.438	1.479	1.482	1.503	1.503	1.546	1.607	1.652	1.716	1.801	1.871	1.969	2.065	2.129	2.178	2.196	2.229	2.262	2.272	2.228	2.239	2.237	2.261	2.234	2.249	2.248	2.24	2.244	2.243	2.25	2.297	2.281	2.242	2.244	2.259	2.266	2.261	2.288	2.277
0	1.368	1.426	1.391	1.403	1.4	1.437	1.438	1.47	1.473	1.565	1.54	1.584	1.599	1.643	1.71	1.842	1.919	2.005	2.093	2.135	2.186	2.228	2.262	2.281	2.275	2.262	2.274	2.255	2.294	2.3	2.252	2.245	2.283	2.263	2.288	2.295	2.318	2.276	2.323	2.317	2.372	2.407	2.44	2.343	2.431	2.283	2.309	2.313	2.38
0	NaN	NaN	NaN	NaN	NaN	NaN	NaN	NaN	NaN	NaN	NaN	NaN	NaN	NaN	NaN	NaN	NaN	NaN	NaN	NaN	NaN	NaN	NaN	NaN	NaN	NaN	NaN	NaN	NaN	NaN	NaN	NaN	NaN	NaN	NaN	NaN	NaN	NaN	NaN	NaN	NaN	NaN	NaN	NaN	NaN	NaN	NaN	NaN	NaN
535	1.378	1.386	1.377	1.385	1.397	1.409	1.399	1.452	1.453	1.493	1.497	1.51	1.542	1.584	1.688	1.792	1.894	1.994	2.091	2.14	2.17	2.19	2.221	2.228	2.25	2.186	2.23	2.226	2.247	2.224	2.257	2.232	2.25	2.223	2.253	2.221	2.245	2.228	2.229	2.234	2.297	2.262	2.264	2.252	2.271	2.25	2.262	2.235	2.273
0	1.35	1.42	1.428	1.408	1.429	1.447	1.433	1.459	1.463	1.475	1.549	1.551	1.516	1.573	1.584	1.708	1.775	1.87	1.939	2.057	2.145	2.162	2.269	2.278	2.236	2.25	2.248	2.235	2.268	2.269	2.248	2.272	2.285	2.258	2.279	2.253	2.319	2.263	2.27	2.265	2.329	2.335	2.265	2.283	2.298	2.279	2.278	2.24	2.339
0	1.432	1.492	1.498	1.509	1.515	1.577	1.584	1.641	1.681	1.753	1.854	1.94	1.95	2.09	2.168	2.253	2.25	2.238	2.267	2.295	2.264	2.242	2.275	2.313	2.269	2.307	2.28	2.269	2.31	2.315	2.297	2.319	2.289	2.317	2.331	2.278	2.297	2.281	2.299	2.305	2.286	2.312	2.282	2.264	2.286	2.294	2.273	2.272	2.294
0	1.445	1.48	1.468	1.497	1.463	1.505	1.475	1.563	1.581	1.61	1.689	1.744	1.737	1.795	1.877	1.969	2.055	2.164	2.218	2.22	2.25	2.222	2.257	2.263	2.254	2.251	2.233	2.252	2.236	2.248	2.231	2.248	2.281	2.26	2.269	2.227	2.215	2.242	2.252	2.225	2.249	2.271	2.236	2.271	2.25	2.231	2.216	2.235	2.256
536	1.395	1.4	1.409	1.377	1.409	1.441	1.433	1.485	1.5	1.538	1.547	1.585	1.627	1.673	1.672	1.751	1.797	1.832	1.848	1.905	1.945	1.967	2.053	2.087	2.145	2.148	2.198	2.198	2.234	2.227	2.191	2.229	2.225	2.242	2.226	2.219	2.226	2.233	2.221	2.243	2.275	2.275	2.225	2.241	2.255	2.222	2.248	2.247	2.265
0	1.394	1.444	1.427	1.437	1.443	1.452	1.45	1.471	1.474	1.506	1.537	1.563	1.543	1.588	1.614	1.655	NaN	NaN	NaN	NaN	NaN	NaN	NaN	NaN	NaN	NaN	NaN	NaN	NaN	NaN	NaN	NaN	NaN	NaN	NaN	NaN	NaN	NaN	NaN	NaN	NaN	NaN	NaN	NaN	NaN	NaN	NaN	NaN	NaN
537	1.345	1.413	1.384	1.384	1.383	1.426	1.411	1.444	1.43	1.442	1.502	1.536	1.47	1.561	1.537	1.561	1.573	1.582	1.622	1.68	1.746	1.747	1.818	1.853	1.891	1.963	2.011	2.069	2.112	2.17	2.16	2.183	2.206	2.201	2.236	2.228	2.231	2.201	2.208	2.203	2.228	2.256	2.223	2.232	2.213	2.206	2.197	2.207	2.222
0	1.533	1.557	1.565	1.578	1.539	1.536	1.556	1.63	1.68	1.699	1.86	1.99	2.183	2.234	2.253	2.266	2.281	2.27	2.293	2.293	2.318	2.33	2.346	2.439	2.396	2.496	2.441	2.444	2.452	2.431	2.405	2.387	2.45	2.58	2.414	2.42	2.384	2.59	2.498	2.308	2.375	2.354	2.392	2.455	2.4	2.495	2.495	2.431	2.452
538	1.383	1.4	1.4	1.404	1.413	1.427	1.419	1.457	1.464	1.471	1.485	1.504	1.512	1.545	1.548	1.585	1.597	1.62	1.644	1.658	1.672	1.703	1.749	1.75	1.776	1.775	1.813	1.867	1.89	1.903	1.937	1.967	2.031	2.065	2.096	2.106	2.121	2.149	2.151	2.16	2.19	2.179	2.158	2.176	2.175	2.184	2.188	2.185	2.202
539	1.389	1.382	1.385	1.383	1.395	1.449	1.417	1.449	1.422	1.478	1.487	1.516	1.52	1.581	1.571	1.598	1.659	1.678	1.739	1.826	1.888	1.962	2.068	2.127	2.179	2.182	2.212	2.225	2.25	2.248	2.234	2.256	2.267	2.242	2.267	2.253	2.238	2.239	2.245	2.281	2.272	2.272	2.271	2.279	2.281	2.251	2.25	2.264	2.322
540	1.366	1.412	1.402	1.385	1.393	1.415	1.422	1.489	1.455	1.509	1.544	1.591	1.587	1.641	1.676	1.771	1.856	1.954	2.026	2.106	2.173	2.18	2.234	2.256	2.257	2.233	2.247	2.253	2.251	2.264	2.244	2.24	2.229	2.259	2.25	2.226	2.251	2.21	2.231	2.241	2.25	2.264	2.227	2.228	2.231	2.239	2.258	2.248	2.266
541	1.336	1.36	1.362	1.337	1.376	1.354	1.385	1.384	1.406	1.41	1.44	1.462	1.486	1.487	1.512	1.544	1.584	1.618	1.694	1.752	1.833	1.895	1.981	2.051	2.105	2.146	2.171	2.164	2.219	2.225	2.217	2.225	2.246	2.235	2.267	2.234	2.244	2.262	2.267	2.232	2.282	2.279	2.239	2.249	2.24	2.257	2.27	2.252	2.279
542	1.361	1.374	1.39	1.38	1.418	1.382	1.439	1.488	1.535	1.537	1.671	1.68	1.752	1.876	1.982	2.082	2.149	2.183	2.219	2.227	2.207	2.205	2.231	2.233	2.228	2.201	2.207	2.21	2.272	2.235	2.23	2.234	2.24	2.25	2.243	2.243	2.252	2.265	2.263	2.247	2.307	2.292	2.261	2.262	2.265	2.279	2.273	2.282	2.28
543	1.419	1.436	1.433	1.459	1.448	1.459	1.476	1.532	1.498	1.58	1.626	1.648	1.675	1.741	1.779	1.884	1.979	2.079	2.153	2.22	2.261	2.236	2.28	2.277	2.275	2.251	2.259	2.256	2.279	2.301	2.265	2.272	2.285	2.264	2.281	2.243	2.278	2.269	2.28	2.294	2.334	2.335	2.337	2.335	2.339	2.314	2.333	2.343	2.33
544	1.407	1.413	1.41	1.399	1.404	1.44	1.433	1.47	1.48	1.496	1.531	1.526	1.555	1.59	1.574	1.625	1.647	1.686	1.7	1.706	1.735	1.756	1.79	1.822	1.857	1.854	1.864	1.906	1.972	1.943	1.966	2.003	2.027	2.068	2.069	2.057	2.097	2.139	2.129	2.17	2.201	2.207	2.16	2.185	2.205	2.201	2.207	2.208	2.212
545	1.352	1.422	1.399	1.384	1.371	1.421	1.425	1.447	1.482	1.52	1.592	1.651	1.651	1.733	1.785	1.859	1.907	1.983	2.048	2.098	2.15	2.167	2.204	2.222	2.229	2.214	2.219	2.213	2.253	2.255	2.239	2.244	2.242	2.241	2.267	2.228	2.263	2.255	2.252	2.238	2.251	2.268	2.213	2.23	2.249	2.216	2.268	2.26	2.263
0	1.373	1.377	1.382	1.373	1.387	1.376	1.387	1.408	1.393	1.404	1.409	1.424	1.416	1.424	1.431	1.439	1.44	1.45	1.453	1.471	1.476	1.455	1.497	1.483	1.498	1.475	1.491	1.487	1.513	1.514	1.506	1.514	1.538	1.536	1.538	1.539	1.55	1.543	1.545	1.561	1.585	1.575	1.556	1.592	1.592	1.587	1.592	1.601	1.61
546	1.355	1.371	1.365	1.359	1.376	1.382	1.376	1.422	1.432	1.455	1.445	1.49	1.504	1.529	1.57	1.65	1.756	1.861	1.962	2.07	2.149	2.205	2.257	2.281	2.233	NaN	NaN	NaN	NaN	NaN	NaN	NaN	NaN	NaN	NaN	NaN	NaN	NaN	NaN	NaN	NaN	NaN	NaN	NaN	NaN	NaN	NaN	NaN	NaN
547	1.356	1.368	1.364	1.346	1.392	1.37	1.389	1.425	1.453	1.472	1.528	1.551	1.591	1.628	1.693	1.777	1.852	1.942	2.034	2.095	2.173	2.209	2.224	2.245	2.232	2.206	2.234	2.206	2.253	2.254	2.231	2.223	2.253	2.244	2.265	2.264	2.25	2.251	2.323	2.326	2.324	2.299	2.309	2.266	2.32	2.293	2.281	2.305	2.309
548	1.432	1.448	1.433	1.451	1.5	1.468	1.497	1.561	1.551	1.597	1.584	1.639	1.696	1.823	1.883	2.037	2.124	2.181	2.251	2.259	2.26	2.297	2.271	2.276	2.259	2.265	2.263	2.275	2.302	2.332	2.28	2.296	2.276	2.264	2.284	2.258	2.268	2.245	2.273	2.276	2.277	2.276	2.257	2.26	2.279	2.285	2.264	2.241	2.258
549	1.375	1.419	1.397	1.41	1.401	1.427	1.437	1.47	1.469	1.5	1.538	1.56	1.563	1.567	1.601	1.631	1.649	1.707	1.715	1.783	1.824	1.845	1.902	1.948	1.98	2.043	2.09	2.119	2.168	2.201	2.197	2.201	2.213	2.219	2.232	2.202	2.234	2.226	2.214	2.23	2.242	2.256	2.227	2.241	2.224	2.218	2.229	2.209	2.228
550	1.416	1.421	1.404	1.437	1.459	1.465	1.457	1.519	1.533	1.567	1.598	1.705	1.843	1.971	2.081	2.176	2.203	2.235	2.242	2.25	2.267	2.25	2.252	2.26	2.267	2.22	2.255	2.247	2.274	2.286	2.265	2.246	2.247	2.253	2.256	2.242	2.236	2.223	2.244	2.22	2.278	2.288	2.27	2.287	2.282	2.257	2.269	2.287	2.302
0	1.389	1.399	1.421	1.433	1.446	1.438	1.453	1.501	1.518	1.569	1.597	NaN	NaN	NaN	NaN	NaN	NaN	NaN	NaN	NaN	NaN	NaN	NaN	NaN	NaN	NaN	NaN	NaN	NaN	NaN	NaN	NaN	NaN	NaN	NaN	NaN	NaN	NaN	NaN	NaN	NaN	NaN	NaN	NaN	NaN	NaN	NaN	NaN	NaN
0	1.413	1.425	1.422	1.435	1.446	1.437	1.449	1.482	1.482	1.516	1.542	1.559	1.545	1.595	1.611	1.65	1.69	1.756	1.816	1.872	NaN	NaN	NaN	NaN	NaN	NaN	NaN	NaN	NaN	NaN	NaN	NaN	NaN	NaN	NaN	NaN	NaN	NaN	NaN	NaN	NaN	NaN	NaN	NaN	NaN	NaN	NaN	NaN	NaN
551	1.422	1.455	1.432	1.442	1.474	1.454	1.458	1.53	1.555	1.602	1.605	1.652	1.686	1.758	1.863	1.995	2.066	2.152	2.216	2.224	2.235	2.251	2.257	2.27	2.289	2.296	2.284	2.289	2.31	2.283	2.282	2.287	2.273	2.269	2.267	2.27	2.263	2.241	2.262	2.265	2.282	2.271	2.242	2.219	2.24	2.257	2.237	2.219	2.25
552	1.401	1.424	1.446	1.428	1.445	1.486	1.486	1.546	1.558	1.607	1.661	1.746	1.816	1.982	2.094	2.167	2.206	2.231	2.252	2.252	2.278	2.247	2.27	2.293	2.282	2.282	2.301	2.286	2.31	2.305	2.281	2.279	2.306	2.311	2.329	2.297	2.321	2.337	2.302	2.331	2.359	2.336	2.315	2.326	2.314	2.33	2.282	2.288	2.319
553	1.397	1.395	1.402	1.421	1.436	1.452	1.464	1.531	1.568	1.612	1.652	1.721	1.781	1.84	1.896	1.952	1.99	2.027	2.065	2.101	2.118	2.137	2.154	2.157	2.173	2.16	2.167	2.175	2.197	2.2	2.157	2.178	2.184	2.166	2.163	2.141	2.151	2.132	2.117	2.143	2.154	2.15	2.126	2.137	2.136	2.133	2.174	2.186	2.199
0	NaN	NaN	NaN	NaN	NaN	NaN	NaN	NaN	NaN	NaN	NaN	NaN	NaN	NaN	NaN	NaN	NaN	NaN	NaN	NaN	NaN	NaN	NaN	NaN	NaN	NaN	NaN	NaN	NaN	NaN	NaN	NaN	NaN	NaN	NaN	NaN	NaN	NaN	NaN	NaN	NaN	NaN	NaN	NaN	NaN	NaN	NaN	NaN	NaN
554	1.416	1.425	1.425	1.476	1.478	1.484	1.494	1.563	1.59	1.642	1.69	1.729	1.757	1.827	1.892	1.911	1.96	2.01	2.045	2.074	2.097	2.106	2.14	2.148	2.169	2.166	2.182	2.187	2.195	2.205	2.183	2.193	2.214	2.221	2.199	2.187	2.198	2.197	2.196	2.201	2.206	2.204	2.185	2.192	2.189	2.18	2.189	2.177	2.183
555	1.419	1.459	1.449	1.46	1.475	1.504	1.523	1.595	1.638	1.672	1.75	1.844	1.934	2.054	2.125	2.178	2.229	2.192	2.245	2.21	2.225	2.245	2.213	2.237	2.227	2.22	2.239	2.259	2.306	2.29	2.291	2.248	2.266	2.28	2.282	2.289	2.275	2.25	2.278	2.312	2.326	2.298	2.277	2.256	2.26	2.256	2.291	2.241	2.267
0	1.407	1.439	1.421	1.421	1.423	1.45	1.439	1.486	1.536	1.549	1.525	1.59	1.577	1.636	1.595	1.63	1.672	1.663	1.718	1.739	1.742	1.784	1.831	1.841	1.899	1.862	1.931	1.972	2.049	2.089	2.13	2.182	2.209	2.227	2.237	2.246	2.233	2.237	2.256	2.21	2.257	2.251	2.222	2.258	2.251	2.227	2.245	2.231	2.263
556	1.406	1.429	1.413	1.422	1.445	1.424	1.423	1.458	1.504	1.507	1.559	1.59	1.581	1.617	1.612	1.629	1.678	1.717	1.761	1.804	1.852	1.898	1.973	2.057	2.101	2.123	2.184	2.191	2.238	2.225	2.217	2.236	2.235	2.257	2.258	2.239	2.26	2.243	2.258	2.235	2.267	2.281	2.25	2.259	2.291	2.266	2.275	2.288	2.29
557	1.438	1.437	1.438	1.427	1.438	1.424	1.455	1.518	1.538	1.563	1.585	1.622	1.665	1.747	1.778	1.881	1.965	2.053	2.121	2.174	2.209	2.202	2.246	2.242	2.274	2.219	2.23	2.254	2.243	2.248	2.246	2.247	2.27	2.253	2.278	2.252	2.248	2.276	2.269	2.307	2.321	2.31	2.267	2.287	2.295	2.29	2.279	2.301	2.309
558	1.387	1.376	1.412	1.425	1.408	1.403	1.416	1.46	1.471	1.501	1.482	1.493	1.517	1.557	1.601	1.65	1.739	1.806	1.883	1.94	1.984	2.017	2.086	2.113	2.141	2.155	2.207	2.197	2.231	2.223	2.23	2.216	2.242	2.246	2.23	2.253	2.259	2.255	2.22	2.239	2.276	2.254	2.262	2.265	2.241	2.24	2.271	2.26	2.272
559	1.361	1.386	1.396	1.393	1.397	1.426	1.397	1.479	1.486	1.505	1.503	1.525	1.547	1.57	1.637	1.64	1.68	1.733	1.814	1.879	1.918	2.02	2.11	2.149	2.201	2.232	2.292	2.283	2.315	2.316	2.309	2.277	2.312	2.336	2.33	2.313	2.346	2.353	2.33	2.334	2.366	2.349	2.321	2.314	2.393	2.367	2.377	2.399	2.325
560	1.408	1.388	1.386	1.404	1.438	1.424	1.442	1.477	1.473	1.481	1.502	1.51	1.52	1.562	1.571	1.613	1.623	1.666	1.682	1.759	1.78	1.84	1.892	1.948	1.956	2.026	2.082	2.111	2.148	2.207	2.204	2.246	2.257	2.271	2.287	2.284	2.242	2.264	2.261	2.309	2.28	2.296	2.28	2.267	2.287	2.307	2.288	2.276	2.314
561	1.436	1.457	1.48	1.468	1.482	1.511	1.491	1.61	1.647	1.676	1.751	1.845	1.898	1.995	2.094	2.145	2.219	2.22	2.254	2.215	2.237	2.209	2.223	2.231	2.225	2.2	2.235	2.222	2.26	2.247	2.232	2.247	2.268	2.247	2.28	2.291	2.285	2.267	2.282	2.311	2.322	2.306	2.297	2.321	2.312	2.303	2.333	2.308	2.345
562	1.387	1.41	1.389	1.418	1.444	1.424	1.424	1.444	1.428	1.473	1.52	1.502	1.502	1.566	1.616	1.702	1.762	1.874	1.955	2.065	2.102	2.168	2.225	2.238	2.234	2.218	2.233	2.254	2.283	2.266	2.24	2.242	2.266	2.293	2.288	2.272	2.265	2.261	2.242	2.286	2.286	2.294	2.244	2.26	2.291	2.25	2.264	2.269	2.27
563	1.404	1.388	1.403	1.39	1.397	1.435	1.387	1.43	1.44	1.442	1.454	1.464	1.447	1.472	1.478	1.491	1.521	1.534	1.543	1.555	1.533	1.612	1.654	1.609	1.632	1.609	1.683	1.7	1.751	1.796	1.787	1.819	1.896	1.934	1.943	1.98	2.02	2.049	2.116	2.147	2.178	2.226	2.219	2.236	2.265	2.251	2.252	2.226	2.291
564	1.433	1.439	1.463	1.445	1.434	1.456	1.467	1.506	1.558	1.568	1.552	1.57	1.591	1.62	1.688	1.69	1.716	1.711	1.791	1.839	1.888	1.892	1.971	2.022	2.09	2.108	2.134	2.155	2.201	2.188	2.175	2.199	2.168	2.184	2.193	2.189	2.203	2.196	2.205	2.214	2.236	2.221	2.206	2.212	2.224	2.22	2.25	2.242	2.236
565	1.384	1.389	1.38	1.394	1.382	1.409	1.392	1.421	1.437	1.456	1.474	1.5	1.513	1.565	1.592	1.608	1.67	1.742	1.816	1.884	1.965	2.003	2.089	2.132	2.175	2.171	2.191	2.18	2.232	2.229	2.205	2.204	2.226	2.229	2.22	2.198	2.196	2.196	2.207	2.218	2.239	2.221	2.214	2.221	2.211	2.219	2.238	2.239	2.236
566	1.388	1.434	1.41	1.44	1.443	1.461	1.426	1.44	1.46	1.473	1.538	1.526	1.526	1.587	1.552	1.599	1.615	1.628	1.635	1.66	1.675	1.702	1.749	1.748	1.716	1.779	1.771	1.816	1.905	1.898	1.942	1.946	2.003	2.09	2.117	2.162	2.188	2.188	2.217	2.215	2.261	2.264	2.229	2.248	2.256	2.256	2.255	2.244	2.283
567	1.39	1.367	1.376	1.378	1.388	1.383	1.411	1.422	1.42	1.446	1.432	1.457	1.464	1.465	1.499	1.515	1.527	1.568	1.614	1.626	1.678	1.724	1.784	1.814	1.888	1.928	2.02	2.06	2.158	2.164	2.176	2.19	2.209	2.219	2.214	2.199	2.21	2.218	2.224	2.246	2.248	2.246	2.207	2.229	2.253	2.225	2.236	2.26	2.275
0	1.368	1.381	1.377	1.424	1.403	1.407	1.414	1.431	1.449	1.467	NaN	NaN	NaN	NaN	NaN	NaN	NaN	NaN	NaN	NaN	NaN	NaN	NaN	NaN	NaN	NaN	NaN	NaN	NaN	NaN	NaN	NaN	NaN	NaN	NaN	NaN	NaN	NaN	NaN	NaN	NaN	NaN	NaN	NaN	NaN	NaN	NaN	NaN	NaN
568	1.379	1.384	1.419	1.414	1.41	1.42	1.462	1.487	1.439	1.489	1.513	1.547	1.59	1.581	1.636	1.694	1.723	1.788	1.822	1.888	1.951	1.987	2.041	2.096	2.163	2.194	2.247	2.226	2.279	2.323	2.327	2.305	2.336	2.322	2.294	2.299	2.36	2.329	2.319	2.313	2.354	2.348	2.338	2.317	2.336	2.341	2.333	2.341	2.371
569	1.391	1.387	1.39	1.397	1.391	1.415	1.412	1.46	1.462	1.499	1.479	1.504	1.545	1.54	1.592	1.689	1.766	1.858	1.96	2.036	2.101	2.123	2.17	2.176	2.188	2.24	2.251	NaN	NaN	NaN	NaN	NaN	NaN	NaN	NaN	NaN	NaN	NaN	NaN	NaN	NaN	NaN	NaN	NaN	NaN	NaN	NaN	NaN	NaN
570	1.459	1.442	1.461	1.483	1.497	1.506	1.526	1.62	1.668	1.718	1.798	1.937	2.018	2.117	2.165	2.197	2.225	2.22	2.259	2.224	2.219	2.218	2.252	2.218	2.213	2.178	2.235	2.232	2.235	2.244	2.223	2.25	2.24	2.247	2.277	2.25	2.271	2.26	2.282	2.273	2.295	2.306	2.239	2.269	2.275	2.255	2.245	2.247	2.264
571	1.408	1.404	1.385	1.432	1.383	1.426	1.411	1.447	1.464	1.466	1.488	1.481	1.508	1.519	1.546	1.548	1.55	1.609	1.611	1.682	1.717	1.74	1.829	1.875	1.924	1.962	2.037	2.067	2.142	2.19	2.194	2.232	2.251	2.249	2.282	2.227	2.248	2.254	2.266	2.264	2.286	2.298	2.283	2.272	2.304	2.292	2.265	2.274	2.25
572	1.389	1.37	1.394	1.429	1.405	1.421	1.435	1.479	1.485	1.538	1.535	1.617	1.661	1.735	1.828	1.92	2.005	2.083	2.143	2.185	2.211	2.208	2.251	2.244	2.269	2.217	2.246	2.246	2.25	2.267	2.236	2.22	2.243	2.239	2.242	2.244	2.259	2.256	2.266	2.274	2.292	2.289	2.258	2.262	2.261	2.243	2.284	2.263	2.28
573	1.442	1.46	1.456	1.459	1.486	1.494	1.485	1.555	1.576	1.606	1.613	1.662	1.686	1.756	1.795	1.894	1.936	1.962	2.055	2.061	2.122	2.109	2.172	2.187	2.177	2.162	2.204	2.198	2.239	2.206	2.209	2.192	2.23	2.214	2.191	2.222	2.194	2.184	2.209	2.219	2.239	2.246	2.221	2.242	2.205	2.229	2.236	2.246	2.243
574	1.44	1.451	1.482	1.461	1.466	1.501	1.507	1.635	1.697	1.74	1.775	1.909	1.995	2.068	2.145	2.196	2.226	2.216	2.255	2.221	2.242	2.236	2.248	2.268	2.246	2.21	2.25	2.261	2.271	2.246	2.262	2.243	2.25	2.246	2.253	2.283	2.273	2.263	2.288	2.317	2.328	2.314	2.3	2.307	2.313	2.307	2.308	2.301	2.302
575	1.391	1.395	1.394	1.411	1.398	1.41	1.416	1.472	1.462	1.459	1.472	1.476	1.485	1.5	1.533	1.543	1.525	1.567	1.549	1.613	1.582	1.623	1.655	1.668	1.694	1.745	1.869	1.942	2.028	2.106	2.132	2.183	2.216	2.241	2.237	2.256	2.26	2.27	2.275	2.274	2.293	2.291	2.268	2.26	2.282	2.273	2.258	2.27	2.274
576	1.398	1.385	1.4	1.439	1.429	1.433	1.448	1.489	1.531	1.608	1.688	1.772	1.852	1.948	2.012	2.087	2.144	2.166	2.208	2.213	2.22	2.214	2.239	2.224	2.27	2.222	2.248	2.24	2.261	2.267	2.218	2.223	2.25	2.249	2.244	2.236	2.237	2.242	2.237	2.268	2.271	2.256	2.231	2.259	2.276	2.264	2.271	2.271	2.306
0	1.41	1.423	1.425	1.424	1.425	1.465	1.437	1.456	1.518	1.5	1.525	1.545	1.551	1.58	1.566	1.586	1.605	1.596	1.66	1.739	1.722	1.737	1.784	1.818	1.776	1.83	1.857	1.886	1.949	1.958	2.027	2.034	2.084	2.15	2.169	2.194	2.217	2.215	2.231	2.239	2.255	2.261	2.245	2.262	2.264	2.252	2.238	2.237	2.252
577	1.373	1.363	1.399	1.397	1.419	1.421	1.447	1.483	1.496	1.551	1.526	1.567	1.615	1.75	1.86	2	2.071	2.175	2.228	2.234	2.245	2.26	2.268	2.255	2.227	2.209	2.276	2.295	2.346	2.322	2.271	2.333	2.278	2.276	2.294	2.286	2.303	2.281	2.284	2.288	2.328	2.324	2.305	2.323	2.337	2.389	2.382	2.402	2.414
578	1.397	1.374	1.392	1.404	1.417	1.414	1.459	1.509	1.509	1.572	1.585	1.691	1.765	1.858	1.956	2.043	2.097	2.139	2.179	2.195	2.214	2.206	2.23	2.217	2.216	2.208	2.226	2.227	2.246	2.218	2.203	2.215	2.224	2.216	2.234	2.218	2.21	2.216	2.219	2.255	2.261	2.258	2.234	2.237	2.26	2.251	2.263	2.258	2.256
579	1.398	1.364	1.387	1.395	1.399	1.397	1.431	1.468	1.473	1.49	1.449	1.496	1.513	1.509	1.565	1.58	1.608	1.638	1.681	1.69	1.729	1.767	1.843	1.89	1.967	2.025	2.115	2.161	2.212	2.227	2.229	2.24	2.236	2.252	2.238	2.256	2.251	2.265	2.276	2.268	2.291	2.301	2.259	2.286	2.278	2.308	2.272	2.304	2.293
580	1.383	1.364	1.394	1.401	1.395	1.417	1.455	1.506	1.498	1.554	1.547	1.621	1.676	1.758	1.852	1.948	2.029	2.088	2.144	2.179	2.198	2.179	2.218	2.226	2.221	2.185	2.227	2.194	2.226	2.211	2.206	2.184	2.218	2.213	2.228	2.223	2.215	2.198	2.202	2.223	2.237	2.257	2.225	2.213	2.238	2.229	2.228	2.271	2.266
581	1.382	1.404	1.42	1.389	1.373	1.415	1.389	1.418	1.471	1.489	1.474	1.494	1.514	1.531	1.498	1.519	1.575	1.561	1.617	1.647	1.676	1.639	1.722	1.726	1.779	1.827	1.862	1.975	2.055	2.131	2.166	2.223	2.26	2.275	2.298	2.318	2.277	2.328	2.285	2.302	2.349	2.336	2.324	2.33	2.334	2.338	2.341	2.285	2.338
0	1.448	1.406	1.427	1.473	1.416	1.431	1.502	1.527	1.553	1.572	1.565	1.575	1.601	1.656	1.676	1.633	1.705	1.808	1.868	1.941	2.038	2.13	2.224	2.249	2.286	2.286	2.292	2.283	2.318	2.329	2.279	2.3	2.306	2.304	2.284	2.271	2.263	2.26	2.254	2.278	2.307	2.298	2.275	2.29	2.262	2.273	2.27	2.291	2.276
582	1.414	1.392	1.417	1.444	1.428	1.43	1.483	1.535	1.531	1.538	1.528	1.575	1.557	1.588	1.608	1.634	1.685	1.704	1.757	1.721	1.74	1.784	1.858	1.833	1.902	1.944	2.035	2.051	2.157	2.158	2.183	2.231	2.233	2.25	2.251	2.24	2.253	2.249	2.258	2.256	2.303	2.274	2.273	2.279	2.28	2.279	2.283	2.303	2.302
583	1.438	1.464	1.462	1.476	1.49	1.502	1.5	1.551	1.59	1.596	1.596	1.663	1.696	1.714	1.74	1.766	1.798	1.861	1.857	1.952	1.915	1.971	2.017	2.022	2.065	2.091	2.072	2.099	2.139	2.168	2.11	2.118	2.173	2.217	2.157	2.175	2.199	2.222	2.181	2.228	2.259	2.274	2.232	2.25	2.236	2.248	2.244	2.261	2.272
0	1.384	1.394	1.393	1.412	1.422	1.427	1.414	1.458	1.48	1.499	1.525	1.581	1.577	1.63	1.633	1.663	1.719	1.788	1.869	1.952	2.022	2.062	2.136	2.187	2.215	2.22	2.248	2.258	2.247	2.259	2.225	2.235	2.278	2.257	2.265	2.229	2.238	2.231	2.225	2.27	2.279	2.272	2.249	2.259	2.226	2.25	2.218	2.245	2.262
584	1.381	1.402	1.411	1.392	1.403	1.432	1.448	1.45	1.5	1.518	1.494	1.542	1.526	1.619	1.591	1.611	1.683	1.701	1.827	1.861	1.97	2.015	2.098	2.198	2.217	2.238	2.273	2.241	2.316	2.277	2.269	2.284	2.289	2.297	2.281	2.296	2.249	2.29	2.313	2.29	2.32	2.312	2.277	2.312	2.318	2.295	2.292	2.295	2.298
585	1.424	1.415	1.445	1.434	1.432	1.446	1.446	1.528	1.51	1.49	1.482	1.503	1.523	1.539	1.532	1.594	1.615	1.61	1.625	1.66	1.673	1.692	1.747	1.756	1.791	1.829	1.892	1.96	2.03	2.089	2.119	2.157	2.186	2.209	2.199	2.217	2.206	2.177	2.217	2.228	2.22	2.231	2.205	2.209	2.205	2.22	2.205	2.22	2.24
0	1.416	1.429	1.434	1.461	1.428	1.467	1.529	1.594	1.594	1.576	1.569	1.593	1.586	1.616	1.627	1.641	1.682	1.726	1.753	1.722	1.78	1.811	1.894	1.938	2.008	2.062	2.155	2.182	2.238	2.263	2.251	2.263	2.292	2.307	2.291	2.305	2.29	2.29	2.301	2.296	2.307	2.315	2.295	2.323	2.302	2.308	2.315	2.354	2.315
586	1.365	1.362	1.419	1.37	1.367	1.456	1.437	1.486	1.519	1.513	1.512	1.545	1.57	1.601	1.596	1.598	1.736	1.812	1.85	1.973	2.043	2.152	2.215	2.262	2.291	2.324	2.36	2.342	2.357	2.387	2.334	2.354	2.34	2.346	2.358	2.385	2.37	2.354	2.397	2.4	2.411	2.409	2.37	2.396	2.376	2.375	2.358	2.336	2.363
587	1.383	1.387	1.413	1.358	1.404	1.44	1.406	1.446	1.479	1.502	1.527	1.544	1.614	1.674	1.775	1.91	2.047	2.182	2.249	2.245	2.299	2.337	2.384	2.377	2.363	2.349	2.482	2.434	2.429	2.421	2.469	2.484	2.381	2.435	2.442	2.416	2.434	2.372	2.381	2.426	2.406	2.447	2.413	2.432	2.333	2.404	2.42	2.347	2.397
588	1.415	1.411	1.424	1.474	1.429	1.468	1.49	1.565	1.566	1.556	1.55	1.577	1.57	1.616	1.605	1.616	1.644	1.685	1.716	1.731	1.779	1.792	1.846	1.905	1.965	2.025	2.112	2.181	2.222	2.267	2.251	2.267	2.286	2.288	2.297	2.271	2.32	2.284	2.3	2.288	2.351	2.349	2.316	2.316	2.305	2.314	2.314	2.344	2.342
0	1.438	1.425	1.417	1.43	1.394	1.443	1.472	1.544	1.54	1.531	1.535	1.561	1.546	1.621	1.623	1.672	1.737	1.779	1.858	1.899	1.986	2.044	2.121	2.158	2.168	2.182	2.214	2.222	2.249	2.212	2.191	2.219	2.22	2.24	2.232	2.232	2.239	2.198	2.232	2.23	2.265	2.268	2.224	2.277	2.256	2.238	2.248	2.268	2.267
589	1.4	1.406	1.414	1.423	1.404	1.462	1.502	1.573	1.586	1.559	1.581	1.584	1.579	1.653	1.634	1.668	1.733	1.76	1.835	1.887	1.957	2.005	2.109	2.104	2.164	2.2	2.215	2.213	2.221	2.237	2.217	2.234	2.221	2.246	2.238	2.244	2.225	2.202	2.22	2.232	2.255	2.24	2.254	2.258	2.245	2.248	2.238	2.268	2.284
590	1.408	1.431	1.419	1.441	1.407	1.445	1.471	1.543	1.52	1.486	1.51	1.511	1.481	1.542	1.503	1.519	1.515	1.547	1.572	1.55	1.583	1.597	1.636	1.625	1.678	1.737	1.808	1.893	2.006	2.081	2.139	2.178	2.204	2.216	2.214	2.206	2.204	2.208	2.224	2.227	2.243	2.253	2.227	2.254	2.239	2.224	2.245	2.273	2.275
591	1.364	1.379	1.392	1.386	1.398	1.429	1.427	1.474	1.499	1.518	1.573	1.679	1.771	1.863	1.948	2.043	2.137	2.203	2.192	2.236	2.239	2.228	2.238	2.245	2.246	2.233	2.263	2.226	2.238	2.242	2.227	2.241	2.249	2.245	2.261	2.256	2.254	2.26	2.27	2.282	2.308	2.28	2.273	2.301	2.306	2.309	2.299	2.299	2.318
0	1.378	1.4	1.388	1.399	1.421	1.44	1.455	1.497	1.509	1.541	1.592	1.673	1.75	1.841	1.924	2.002	2.076	2.133	2.194	2.187	2.22	2.208	2.22	2.232	2.23	2.226	2.232	2.224	2.241	2.226	2.212	2.231	2.258	2.227	2.25	2.243	2.25	2.247	2.278	2.27	2.297	2.321	2.29	2.298	2.313	2.293	2.318	2.322	2.339
592	1.357	1.352	1.382	1.346	1.358	1.39	1.368	1.413	1.411	1.42	1.443	1.447	1.489	1.487	1.502	1.497	1.573	1.602	1.637	1.698	1.768	1.806	1.877	1.955	1.987	2.039	2.081	2.113	2.194	2.178	2.172	2.174	2.203	2.203	2.238	2.213	2.197	2.22	2.248	2.241	2.272	2.272	2.234	2.258	2.244	2.235	2.247	2.224	2.253
593	1.37	1.374	1.376	1.355	1.367	1.404	1.406	1.435	1.434	1.45	1.483	1.525	1.523	1.607	1.594	1.604	1.727	1.742	1.813	1.874	1.941	1.997	2.048	2.094	2.152	2.154	2.172	2.192	2.204	2.212	2.2	2.231	2.239	2.249	2.243	2.237	2.204	2.22	2.244	2.25	2.279	2.282	2.249	2.253	2.266	2.269	2.242	2.247	2.247
0	1.393	1.382	1.47	1.377	1.476	1.408	1.415	1.47	1.509	1.425	1.474	1.511	1.398	1.662	1.548	1.539	NaN	NaN	NaN	NaN	NaN	NaN	NaN	NaN	NaN	NaN	NaN	NaN	NaN	NaN	NaN	NaN	NaN	NaN	NaN	NaN	NaN	NaN	NaN	NaN	NaN	NaN	NaN	NaN	NaN	NaN	NaN	NaN	NaN
594	1.35	1.378	1.38	1.349	1.357	1.398	1.368	1.404	1.411	1.435	1.453	1.455	1.484	1.503	1.509	1.541	1.576	1.621	1.634	1.68	1.714	1.73	1.784	1.853	1.9	1.925	1.986	2.023	2.074	2.139	2.172	2.193	2.217	2.217	2.214	2.214	2.239	2.21	2.228	2.207	2.234	2.215	2.189	2.227	2.219	2.205	2.214	2.205	2.221
595	1.456	1.522	1.541	1.604	1.483	1.641	1.738	1.853	1.947	1.855	1.893	1.992	1.947	2	2.071	2.151	2.209	2.212	2.261	2.23	2.239	2.266	2.229	2.306	2.207	2.244	2.256	2.294	2.241	2.249	2.272	2.237	2.235	2.212	2.215	2.232	2.205	2.205	2.202	2.23	2.237	2.232	2.211	2.225	2.256	2.207	2.25	2.281	2.265
596	1.438	1.51	1.501	1.533	1.489	1.52	1.663	1.727	1.78	1.817	1.837	1.929	1.926	2.026	2.077	2.111	2.206	2.22	2.26	2.248	2.278	2.312	2.29	2.297	2.304	2.306	2.283	2.324	2.282	2.272	2.325	2.303	2.297	2.326	2.295	2.32	2.265	2.299	2.273	2.308	2.327	2.299	2.323	2.298	2.357	2.315	2.318	2.284	2.301
597	1.46	1.48	1.513	1.581	1.481	1.572	1.672	1.728	1.77	1.738	1.838	1.854	1.818	1.957	1.968	2.042	2.119	2.121	2.188	2.14	2.153	2.141	2.207	2.232	2.203	2.229	2.255	2.275	2.338	2.296	2.236	2.254	2.248	2.269	2.242	2.271	2.252	2.242	2.261	2.258	2.302	2.286	2.279	2.285	2.287	2.249	2.289	2.288	2.285
0	NaN	NaN	NaN	NaN	NaN	NaN	NaN	NaN	NaN	NaN	NaN	NaN	NaN	NaN	NaN	NaN	NaN	NaN	NaN	NaN	NaN	NaN	NaN	NaN	NaN	NaN	NaN	NaN	NaN	NaN	NaN	NaN	NaN	NaN	NaN	NaN	NaN	NaN	NaN	NaN	NaN	NaN	NaN	NaN	NaN	NaN	NaN	NaN	NaN
598	1.368	1.397	1.348	1.364	1.356	1.383	1.378	1.397	1.391	1.406	1.445	1.439	1.465	1.47	1.483	1.49	1.572	1.583	1.577	1.645	1.669	1.676	1.718	1.74	1.832	1.874	1.97	2.01	2.096	2.142	2.162	2.188	2.229	2.208	2.229	2.208	2.213	2.198	2.23	2.256	2.248	2.261	2.235	2.237	2.232	2.205	2.229	2.22	2.258
599	1.461	1.435	1.499	1.523	1.517	1.605	1.603	1.737	1.75	1.866	1.925	1.898	1.958	2.079	2.076	2.137	2.229	2.252	2.269	2.244	2.248	2.252	2.287	2.22	2.23	2.218	2.254	2.208	2.245	2.255	2.251	2.243	2.248	2.261	2.268	2.257	2.253	2.289	2.249	2.31	2.301	2.294	2.327	2.301	2.296	2.276	2.303	2.285	2.316
0	1.469	1.497	1.519	1.53	1.528	1.602	1.671	1.777	1.8	1.786	1.828	1.905	1.922	2.054	NaN	NaN	NaN	NaN	NaN	NaN	NaN	NaN	NaN	NaN	NaN	NaN	NaN	NaN	NaN	NaN	NaN	NaN	NaN	NaN	NaN	NaN	NaN	NaN	NaN	NaN	NaN	NaN	NaN	NaN	NaN	NaN	NaN	NaN	NaN
600	1.453	1.462	1.496	1.551	1.526	1.535	1.67	1.772	1.787	1.835	1.866	1.961	1.968	2.068	2.1	2.142	2.2	2.213	2.238	2.226	2.257	2.218	2.244	2.273	2.235	2.196	2.226	2.236	2.224	2.268	2.22	2.228	2.254	2.254	2.259	2.255	2.256	2.242	2.251	2.254	2.256	2.267	2.212	2.248	2.249	2.223	2.287	2.245	2.271
601	1.489	1.452	1.539	1.503	1.45	1.556	1.582	1.707	1.735	1.782	1.743	1.8	1.812	1.916	1.994	2.045	2.043	2.152	2.233	2.204	2.255	2.239	2.243	2.268	2.232	2.228	2.232	2.287	2.268	2.266	2.262	2.269	2.257	2.291	2.265	2.248	2.26	2.21	2.26	2.215	2.289	2.321	2.24	2.289	2.215	2.228	2.295	2.263	2.256
602	1.441	1.474	1.473	1.502	1.485	1.526	1.633	1.741	1.795	1.835	1.902	1.906	2.05	2.125	2.2	2.239	2.228	2.217	2.226	2.259	2.248	2.233	2.241	2.28	2.227	2.227	2.215	2.24	2.236	2.266	2.255	2.295	2.324	2.294	2.282	2.277	2.288	2.278	2.282	2.262	2.294	2.299	2.273	2.323	2.31	2.286	2.306	2.331	2.328
603	1.372	1.375	1.394	1.412	1.408	1.41	1.433	1.488	1.488	1.494	1.496	1.536	1.534	1.588	1.606	1.631	1.655	1.694	1.728	1.773	1.834	1.863	1.92	1.968	2.021	2.032	2.095	2.114	2.155	2.191	2.165	2.198	2.219	2.238	2.243	2.23	2.21	2.216	2.223	2.222	2.253	2.247	2.227	2.209	2.237	2.226	2.227	2.208	2.215
604	1.382	1.378	1.416	1.403	1.401	1.409	1.41	1.468	1.47	1.497	1.494	1.528	1.53	1.588	1.58	1.602	1.633	1.674	1.718	1.743	1.787	1.84	1.897	1.965	2.016	2.062	2.127	2.16	2.219	2.223	2.21	2.223	2.242	2.24	2.248	2.251	2.255	2.245	2.229	2.252	2.285	2.27	2.236	2.287	2.265	2.257	2.271	2.268	2.286
605	1.38	1.421	1.375	1.386	1.373	1.421	1.404	1.413	1.431	1.46	1.477	1.483	1.523	1.537	1.56	1.575	1.661	1.675	1.712	1.708	1.799	1.775	1.874	1.919	2.029	2.063	2.152	2.184	2.203	2.233	2.207	2.246	2.248	2.256	2.249	2.236	2.244	2.241	2.242	2.244	2.286	2.291	2.245	2.258	2.251	2.257	2.239	2.25	2.267
606	1.371	1.379	1.38	1.405	1.388	1.399	1.436	1.482	1.469	1.505	1.46	1.497	1.52	1.551	1.574	1.588	1.62	1.641	1.686	1.723	1.812	1.835	1.898	1.951	2.026	2.06	2.105	2.138	2.183	2.207	2.192	2.215	2.225	2.237	2.232	2.217	2.22	2.255	2.236	2.258	2.295	2.293	2.248	2.235	2.27	2.236	2.284	2.254	2.239
0	NaN	NaN	NaN	NaN	NaN	NaN	NaN	NaN	NaN	NaN	NaN	NaN	NaN	NaN	NaN	NaN	NaN	NaN	NaN	NaN	NaN	NaN	NaN	NaN	NaN	NaN	NaN	NaN	NaN	NaN	NaN	NaN	NaN	NaN	NaN	NaN	NaN	NaN	NaN	NaN	NaN	NaN	NaN	NaN	NaN	NaN	NaN	NaN	NaN
0	1.381	1.375	1.396	1.399	1.411	1.399	1.404	1.479	1.485	1.523	1.548	1.586	1.645	1.721	1.796	1.87	1.956	2.01	2.141	NaN	NaN	NaN	NaN	NaN	NaN	NaN	NaN	NaN	NaN	NaN	NaN	NaN	NaN	NaN	NaN	NaN	NaN	NaN	NaN	NaN	NaN	NaN	NaN	NaN	NaN	NaN	NaN	NaN	NaN
607	1.376	1.466	1.371	1.458	1.44	1.501	1.461	1.537	1.522	1.576	1.62	1.723	1.766	1.858	1.883	1.954	1.995	2.078	2.153	2.206	2.237	2.244	2.256	2.245	2.263	2.266	2.249	2.26	2.278	2.255	2.232	2.224	2.254	2.223	2.241	2.253	2.228	2.271	2.254	2.252	2.298	2.278	2.26	2.255	2.258	2.27	2.256	2.262	2.273
608	1.393	1.448	1.386	1.395	1.386	1.436	1.374	1.38	1.389	1.424	1.45	1.459	1.512	1.486	1.54	1.547	1.62	1.627	1.672	1.665	1.75	1.734	1.863	1.825	1.991	2.073	2.158	2.212	2.348	2.289	2.272	2.274	2.271	2.309	2.312	2.258	2.318	2.334	2.337	2.298	2.362	2.351	2.366	2.342	2.308	2.349	2.349	2.312	2.318
[truncated: 215 more columns]
