# Supplementary material for: Fractional killing arises from cell-to-cell variability in overcoming a caspase activity threshold
Source: Mol Syst Biol. 2015 May 7;11(5):803. doi: 10.15252/msb.20145584 (PMC4461398; doi:10.15252/msb.20145584)
Supplement: Supplementary file 3 [file msb0011-0803-sd3.zip › All_data/051_TRAIL (500 ngml) + ABT-263 (10 uM)_2/raw_deathscore.tsv]

Cell # (0 for discarded)	T=5min	T=10min	T=15min	T=20min	T=25min	T=30min	T=35min	T=40min	T=45min	T=50min	T=55min	T=60min	T=65min	T=70min	T=75min	T=80min	T=85min	T=90min	T=95min	T=100min	T=105min	T=110min	T=115min	T=120min	T=125min	T=130min	T=135min	T=140min	T=145min	T=150min	T=155min	T=160min	T=165min	T=170min	T=175min	T=180min	T=185min	T=190min	T=195min	T=200min	T=205min	T=210min	T=215min	T=220min	T=225min	T=230min	T=235min	T=240min	T=245min
1	0	0	0	0	0	0	0	0	0	0	0	0	0	0	0	0	0	0	0	0	0	0	0	1.457	1.599	1.6	1.55	1.5	1.45	1.374	1.299	1.222	1.144	1.061	1.024	0.9813	0.9331	0.9018	0.866	0.8257	0.7854	0.7507	0.7235	0.698	0.63	0.6	0.6	0.6	0.2
0	NaN	NaN	NaN	NaN	NaN	NaN	NaN	NaN	NaN	NaN	NaN	NaN	NaN	NaN	NaN	NaN	NaN	NaN	NaN	NaN	NaN	NaN	NaN	NaN	NaN	NaN	NaN	NaN	NaN	NaN	NaN	NaN	NaN	NaN	NaN	NaN	NaN	NaN	NaN	NaN	NaN	NaN	NaN	NaN	NaN	NaN	NaN	NaN	NaN
0	0	0	0	0	0	0	0	0	-0.2	-0	-0	-0.2	-0.2	-0.2	0	0	0	0	0	0	0	0	0	0	0	0	0	0	0	0	0	0	0	0	0	0	0	0	0	0	0	0	0	0	0	0	0	0	0
0	0	0	0	0	0	0	0	0	0.07273	0.3516	0.7055	0.7248	0.7865	0.7746	0	0	0	0	0	0	0	0	0	0	0	0	0	0	0	0	0	0	0	0	0	0	0	0	0	0	0	0	0	0	0	0	0	0	0
2	0	0	0	0	0	0	0	0	0.5576	0.6831	0.7679	1.01	1.413	1.589	1.604	1.592	1.551	1.521	1.398	1.23	1.078	0.9839	0.9332	0.8613	0.7883	0.6832	0.6	0.6	0.6	0.6	0.6	0.6	0.6	0.2	0.2	0.2	0.28	0.339	0.3798	0.4102	0.2	0.2	0.2	0.2	0.188	0.176	0.164	0.152	0.14
3	0	0	0	0	0	0	0	0	0	0	0	0	0	1.332	1.56	1.652	1.686	1.614	1.54	1.467	1.401	1.345	1.275	1.135	0.9973	0.857	0.6945	0.6	0.6	0.2	0.188	0.176	0.164	0.152	0.14	0.128	0.116	0.104	0.092	0.08	0.08	0.08	0.08	0.08	0.2	0.2	0.2	0.2	0.2
0	0	0	0	0	0	0	0	0	-0	-0	-0	-0	-0	-0.2	-0.2	-0.2	-0.2	0	0	0	0	0	0	0	0	0	0	0	0	0	0	0	0	0	0	0	0	0	0	0	0	0	0	0	0	0	0	0	0
4	0	0	0	0	0	0	0	0	0	0	0	0.8706	1.065	1.326	1.451	1.525	1.537	1.485	1.425	1.36	1.293	1.158	0.9944	0.8193	0.7	0.675	0.65	0.625	0.6	0.6	0.2	0.2	0.2	0.2	0.2	0.2	0.2	0.2	0.2	0.2	0.2	0.2	0.1843	0.1686	0.1529	0.1253	0.09757	0.08557	0.07357
0	0	0	0	0	0	0	0	0	-0	-0	-0	-0	-0	-0	0	0	0	0	0	0	0	0	0	0	0	0	0	0	0	0	0	0	0	0	0	0	0	0	0	0	0	0	0	0	0	0	0	0	0
0	NaN	NaN	NaN	NaN	NaN	NaN	NaN	NaN	NaN	NaN	NaN	NaN	NaN	NaN	NaN	NaN	NaN	NaN	NaN	NaN	NaN	NaN	NaN	NaN	NaN	NaN	NaN	NaN	NaN	NaN	NaN	NaN	NaN	NaN	NaN	NaN	NaN	NaN	NaN	NaN	NaN	NaN	NaN	NaN	NaN	NaN	NaN	NaN	NaN
5	0	0	0	0	0	0	0	0	0	0	0	0	0.7521	1.162	1.372	1.578	1.623	1.561	1.49	1.424	1.362	1.298	1.217	1.129	0.9238	0.6614	0.6	0.6	0.2	0.2	0.2	0.2	0.2	0.2	0.2	0.188	0.176	0.164	0.152	0.14	0.128	0.116	0.104	0.092	0.08	0.08	0.08	0.08	0.2
0	NaN	NaN	NaN	NaN	NaN	NaN	NaN	NaN	NaN	NaN	NaN	NaN	NaN	NaN	NaN	NaN	NaN	NaN	NaN	NaN	NaN	NaN	NaN	NaN	NaN	NaN	NaN	NaN	NaN	NaN	NaN	NaN	NaN	NaN	NaN	NaN	NaN	NaN	NaN	NaN	NaN	NaN	NaN	NaN	NaN	NaN	NaN	NaN	NaN
0	0	0	0	0	0	0	0	0	-0	-0	-0	0	0	0	0	0	0	0	0	0	0	0	0	0	0	0	0	0	0	0	0	0	0	0	0	0	0	0	0	0	0	0	0	0	0	0	0	0	0
6	0	0	0	0	0	0	0	0	0	0	0	0	0.7592	1.126	1.358	1.613	1.67	1.695	1.661	1.581	1.455	1.176	0.8165	0.6059	0.1134	0.07715	0.03491	0.02407	0.01485	0.00865	0.005655	0.07618	0.07213	0.06852	0.06504	0.06083	0.05514	0.04722	0.0522	0.05548	0.0568	0.0566	0.05488	0.05167	0.04758	0.04339	0.04111	0.04149	0.04351
0	NaN	NaN	NaN	NaN	NaN	NaN	NaN	NaN	NaN	NaN	NaN	NaN	NaN	NaN	NaN	NaN	NaN	NaN	NaN	NaN	NaN	NaN	NaN	NaN	NaN	NaN	NaN	NaN	NaN	NaN	NaN	NaN	NaN	NaN	NaN	NaN	NaN	NaN	NaN	NaN	NaN	NaN	NaN	NaN	NaN	NaN	NaN	NaN	NaN
0	NaN	NaN	NaN	NaN	NaN	NaN	NaN	NaN	NaN	NaN	NaN	NaN	NaN	NaN	NaN	NaN	NaN	NaN	NaN	NaN	NaN	NaN	NaN	NaN	NaN	NaN	NaN	NaN	NaN	NaN	NaN	NaN	NaN	NaN	NaN	NaN	NaN	NaN	NaN	NaN	NaN	NaN	NaN	NaN	NaN	NaN	NaN	NaN	NaN
0	0	0	0	0	0	0	0	0	0.9047	1.034	1.03	1.046	1.079	1.077	1.009	0.9431	0.8775	0.7868	0.6961	0.6054	0.5147	0.02402	0	0	0	0	0	0	0	0	0	0	0	-0.012	-0.024	-0.036	-0.048	-0.06	-0.072	-0.084	-0.096	-0.108	-0.12	-0.12	-0.12	-0.12	-0.12	-0.12	-0.12
7	0	0	0	0	0	0	0	0	0	0	0	0	0	0	0	1.367	1.572	1.606	1.634	1.557	1.482	1.41	1.343	1.269	1.151	0.8944	0.6171	0.4631	0.4609	0.06133	0.04938	0.03615	0.02141	0.006222	-0.009737	-0.02429	-0.03734	-0.04574	-0.05332	-0.05985	-0.05336	-0.04607	-0.038	-0.04479	-0.0513	0.06229	0.05586	0.04951	0.04309
8	0	0	0	0	0	0	0	0	0	0	0	0	0	0	0	0	0	1.312	1.463	1.635	1.63	1.561	1.482	1.355	1.107	0.8696	0.8014	0.3846	0.3659	0.3618	0.3071	0.1576	0.1129	0.07535	0.04454	0.08907	0.07799	0.06945	0.06275	0.05866	0.05804	0.05963	0.06201	0.06199	0.06058	0.04462	0.02638	0.007141	0.03749
9	0	0	0	0	0	0	0	0	0	0	0	0.7848	1.118	1.385	1.483	1.589	1.616	1.576	1.516	1.415	1.15	0.815	0.3504	0.2766	-0.2	-0.2138	-0.2288	-0.245	-0.2624	-0.281	-0.3008	-0.3218	-0.344	-0.362	-0.38	-0.38	-0.38	-0.38	0	0	0	0	0	0	0	0	0	0	0
0	0	0	0	0	0	0	0	0	-0	-0	-0	0	0	0	0	0	0	0	0	0	0	0	0	0	0	0	0	0	0	0	0	0	0	0	0	0	0	0	0	0	0	0	0	0	0	0	0	0	0
10	0	0	0	0	0	0	0	0	0	0	0	0	0	0	1.243	1.375	1.449	1.619	1.6	1.541	1.476	1.415	1.358	1.307	1.239	1.142	1.035	0.9551	0.8953	0.8035	0.6871	0.6	0.6	0.6	0.6	0.6	0.6	0.6	0.6	0.6	0.2	0.2	0.2	0.2	0.2	0.2	0.188	0.2	0.2
11	0	0	0	0	0	0	0	0	0	0	0	0	0	0	0	0	0	0	0	0	1.659	1.732	1.676	1.623	1.548	1.475	1.404	1.334	1.252	1.134	0.9785	0.66	0.5597	0.5562	0.1498	0.1404	0.1169	0.09167	0.06655	0.04345	0.02188	0.0001388	-0.02151	-0.03875	-0.05214	-0.06297	-0.06135	-0.05944	0.06239
12	0	0	0	0	0	0	0	0	0	0	0	0	0	0	0	1.272	1.431	1.429	1.276	1.205	0.9768	0.8729	0.803	0.7422	0.2892	0.2395	0.1898	0.1409	0.1433	0.1467	0.151	0.1558	0.1613	0.1673	0.1741	0.1816	0.1898	0.1987	0.2079	0.2174	0.2277	0.2389	0.2511	0.2639	0.2351	0.2069	0.1793	0.1375	0.09536
13	0	0	0	0	0	0	0	0	0	0	0	0	0	0	0	1.345	1.364	1.386	1.339	1.022	0.9978	0.95	0.8994	0.8049	0.6708	0.5059	0.4902	0.4745	0.05882	0.03114	0.003451	-0.02424	-0.048	-0.06	-0.072	-0.084	-0.096	-0.108	-0.12	-0.12	-0.12	-0.12	-0.12	-0.12	-0.12	-0.12	-0.12	-0.12	-0.12
14	0	0	0	0	0	0	0	0	0.5416	0.6629	0.7862	0.9116	1.243	1.529	1.644	1.648	1.597	1.533	1.463	1.395	1.303	1.158	0.9767	0.9196	0.8835	0.8203	0.7416	0.6417	0.6	0.2	0.2	0.2	0.28	0.3005	0.3805	0.4605	0.2	0.2	0.2	0.2	0.2	0.188	0.176	0.164	0.152	0.14	0.128	0.2	0.2
15	0	0	0	0	0	0	0	0	0	0	0	0	0	0	0	1.271	1.422	1.685	1.726	1.688	1.647	1.614	1.568	1.545	1.443	1.268	0.6051	0.4193	0.2842	0.2	0.2	0.2	0.2	0.2	0.2	0.2	0.2	0.2	0.2	0.2	0.2	0.2	0.2	0.2	0.2	0.2	0.2	0.2	0.2
16	0	0	0	0	0	0	0	0	0	0.6346	0.7409	0.8663	1.151	1.392	1.509	1.582	1.561	1.509	1.405	1.182	0.864	0.7	0.625	0.6	0.2	0.2	0.188	0.176	0.164	0.152	0.14	0.128	0.116	0.104	0.2	0.2	0.2	0.188	0.176	0.164	0.152	0.14	0.128	0.116	0.104	0.092	0.08	0.08	0.08
17	0	0	0	0	0	0	0	0	0	0	0.6382	0.7563	1.07	1.331	1.15	1.179	1.192	1.131	1.065	1.013	0.9122	0.7009	0.4834	0.4555	0.02957	0.02745	-0.0002353	-0.01224	-0.02424	-0.03624	-0.04824	-0.06024	-0.07224	-0.08424	-0.09624	-0.1082	-0.1082	-0.1082	-0.1082	-0.1082	-0.1082	0.01176	0.01176	0.01176	0.01176	0	0	0	0
18	0	0	0	0	0	0	0	0	0	0	0	0	0	0	0	0	1.434	1.506	1.453	1.408	1.48	1.478	1.442	1.368	1.252	1.063	0.8486	0.6474	0.6	0.6	0.2	0.188	0.176	0.164	0.1295	0.07499	0.02999	-0.007198	-0.03714	-0.06097	0.04047	0.03808	0.03826	0.03883	0.03931	0.02752	0.03958	0.03971	0.02803
19	0	0	0	0	0	0	0	0	0	0	0	0	0	0	0	0	0	0	0	0	0	0	0	0	1.472	1.656	1.745	1.696	1.646	1.573	1.478	1.156	0.9433	0.8416	0.6357	0.462	0.4158	0.4026	0.3955	-0.007136	-0.005805	-0.001487	0.004709	0.01189	0.01984	0.02815	0.03691	0.04608	0.05582
20	0	0	0	0	0	0	0	0	0	0.5923	0.7094	0.8299	1.022	1.314	1.253	1.157	1.062	0.9721	0.8848	0.8023	0.7311	0.6968	0.6209	0.522	0.4054	0.3771	-0.01847	-0.024	-0.036	-0.048	-0.06	-0.072	-0.084	-0.096	-0.108	-0.12	-0.12	-0.12	-0.12	-0.12	-0.12	-0.12	-0.12	-0.12	-0.12	-0.12	0	0	0
21	0	0	0	0	0	0	0	0	-0	0	0	0	0	0	0	0	0	0	0	0	0	0	0	0	0	0	0	0	1.322	1.438	1.666	1.673	1.631	1.587	1.522	1.463	1.398	1.208	0.9245	0.6762	0.5287	0.5262	0.5508	0.1764	0.2	0.2	0.2	0.2	0.2
0	NaN	NaN	NaN	NaN	NaN	NaN	NaN	NaN	NaN	NaN	NaN	NaN	NaN	NaN	NaN	NaN	NaN	NaN	NaN	NaN	NaN	NaN	NaN	NaN	NaN	NaN	NaN	NaN	NaN	NaN	NaN	NaN	NaN	NaN	NaN	NaN	NaN	NaN	NaN	NaN	NaN	NaN	NaN	NaN	NaN	NaN	NaN	NaN	NaN
22	0	0	0	0	0	0	0	0	0	0	0	1.097	1.293	1.382	1.543	1.618	1.597	1.546	1.39	1.164	0.9418	0.85	0.775	0.3	0.275	0.25	0.225	0.2	0.2	0.2	0.2	0.2	0.2	0.2	0.2	0.2	0.188	0.176	0.164	0.152	0.14	0.128	0.141	0.154	0.275	0.3	0.325	0.35	0.375
23	0	0	0	0	0	0	0	0	0	0	0	0	0	0	0	0	1.303	1.367	1.384	1.025	0.9699	0.9894	0.9014	0.5117	0.4268	0.617	0.5655	0.4794	0.3122	0.2956	-0.1002	-0.1065	-0.111	-0.1139	-0.1154	-0.1156	-0.1146	-0.1125	-0.1095	-0.1056	-0.101	-0.08342	-0.06438	-0.0434	-0.0298	-0.0298	-0.0298	-0.0298	-0.0298
24	0	0	0	0	0	0	0	0	0.5863	0.6517	0.7776	0.9067	1.016	1.209	1.405	1.526	1.495	1.425	1.311	1.18	1.082	0.98	0.8808	0.7784	0.7357	0.6841	0.6417	0.6045	0.6	0.6	0.6	0.6	0.6	0.6	0.6	0.6	0.6	0.6	0.6	0.6	0.2	0.2	0.2	0.2	0.2	0.2	0.2	0.2	0.2
25	0	0	0	0	0	0	0	0	0.5373	0.6578	0.7806	0.9058	1.362	1.603	1.632	1.616	1.557	1.49	1.419	1.35	1.287	1.165	1.066	0.9684	0.9439	0.8815	0.7899	0.6721	0.6	0.6	0.6	0.6	0.2	0.188	0.176	0.164	0.152	0.14	0.128	0.116	0.104	0.092	0.08	0.08	0.08	0.08	0.08	0.08	0.08
26	0	0	0	0	0	0	0	0	0	0	0	0	0	0	0	0	1.333	1.658	1.675	1.648	1.614	1.563	1.519	1.441	1.24	0.909	0.65	0.225	0.2	0.2	0.2	0.2	0.1866	0.1681	0.1471	0.1233	0.09632	0.06882	0.1254	0.1082	0.09325	0.082	0.07998	0.08535	0.09588	0.1078	0.1193	0.1268	0.1348
27	0	0	0	0	0	0	0	0	0	0	0	0	0	0	0	1.567	1.729	1.685	1.638	1.595	1.53	1.471	1.42	1.379	1.243	1.027	0.8365	0.6974	0.1742	0.1364	0.1349	0.1343	0.1356	0.1382	0.1425	0.148	0.154	0.1607	0.1675	0.1744	0.1816	0.1889	0.1966	0.2	0.2	0.2	0.2	0.2	0.2
0	0	0	0	0	0	0	0	0	-0	-0	-0	-0	-0	-0	-0	-0	-0	-0	-0	0	0	0	0	0	0	0	0	0	0	0	0	0	0	0	0	0	0	0	0	0	0	0	0	0	0	0	0	0	0
28	0	0	0	0	0	0	0	0	0	0	0	0	0	0	0.8306	0.9378	1.175	1.195	0.8167	0.741	0.6671	0.8959	0.8299	0.7488	0.6696	0.5547	0.4066	0.3716	0.3749	-0.01924	-0.01002	0.003267	0.008678	0.0181	0.03137	0.04758	0.06553	0.0834	0.08463	0.07263	0.06063	0.04863	0.04863	0.006522	-0.03558	-0.07769	-0.1198	-0.12	-0.32
29	0	0	0	0	0	0	0	0	0	0	0	0	0	0	0	0	1.472	1.653	1.689	1.64	1.569	1.502	1.423	1.224	0.7938	0.5811	0.4411	0.4154	0.4181	0.4223	0.028	0.03571	0.04589	0.05888	0.07471	0.09319	0.114	0.1368	0.1606	0.1848	0.2	0.2	0.2	0.2	0.188	0.176	0.164	0.152	0.14
30	0	0	0	0	0	0	0	0	0	0	0	0	0	0	0	0	0	0	1.224	1.607	1.726	1.674	1.623	1.55	1.484	1.429	1.401	1.391	1.262	1.118	0.9262	0.8791	0.8151	0.3375	0.2581	0.28	0.36	0.44	0.52	0.6	0.2	0.28	0.36	0.44	0.52	0.6	0.6	0.6	0.6
31	0	0	0	0	0	0	0	0	0	0	0	0	0	0	0	0	0	1.292	1.359	1.379	1.498	1.514	1.087	0.6657	0.5944	0.8168	0.7252	0.6427	0.5486	0.3958	0.3461	-0.07167	-0.08939	-0.1071	-0.1248	-0.127	-0.1296	-0.1328	-0.1365	-0.1404	-0.1444	-0.1357	-0.1261	-0.115	-0.102	-0.08667	-0.07686	0.04314	0.04314
32	0	0	0	0	0	0	0	0	0.9037	0.9997	1.052	1.118	1.095	1.057	1.018	0.9568	0.8978	0.7755	0.6059	0.5309	0.5059	0.5059	0.1059	0.1059	0.09388	0.08188	0.06988	0.05788	0.04588	0.03388	0.02188	0.009882	-0.002118	-0.01412	-0.01412	-0.01412	-0.01412	-0.01412	-0.05622	-0.09833	-0.12	0	0	0	-0.012	-0.024	-0.036	-0.248	-0.263
33	0	0	0	0	0	0	0	0	0.7085	0.831	0.9404	1.178	1.318	1.434	1.429	1.443	1.425	1.351	1.215	1.041	0.8393	0.625	0.6	0.6	0.2	0.2	0.2	0.2	0.2	0.188	0.176	0.164	0.152	0.14	0.128	0.116	0.104	0.092	0.08	0.08	0.08	0.2	0.2	0.2	0.2	0.2	0.2	0.2	0.2
34	0	0	0	0	0	0	0	0	0	0.7657	0.9766	1.334	1.535	1.665	1.655	1.669	1.618	1.532	1.375	1.195	1.056	0.9292	0.7677	0.2542	0.2	0.2	0.2	0.2	0.2	0.2	0.2	0.2	0.2346	0.3146	0.3946	0.4746	0.5546	0.6	0.6	0.6	0.2	0.2	0.2	0.2	0.2	0.2	0.2	0.2	0.2
35	0	0	0	0	0	0	0	0	0	0.7576	0.8834	1.035	1.341	1.477	1.539	1.507	1.461	1.379	1.291	1.183	1.024	0.8445	0.6532	0.225	0.2	0.2	0.188	0.176	0.164	0.152	0.14	0.128	0.2	0.2	0.2	0.2346	0.3146	0.3946	0.4746	0.5546	0.6	0.6	0.6	0.2	0.2	0.2	0.2	0.188	0.176
36	0	0	0	0	0	0	0	0	0	0	0.6277	0.749	1.057	1.415	1.616	1.259	1.186	1.106	1.025	0.9607	0.8987	0.8432	0.7705	0.6818	0.5757	0.5529	0.1529	0.1529	0.1529	0.1529	0.1529	0.1529	0.1529	0.1529	0.1529	0.1529	0.1409	0.1289	0.1169	0.1049	0.09294	0.08094	0.06894	0.05694	0.04494	0.03294	0.03294	-0.009164	-0.05127
0	0	0	0	0	0	0	0	0	0	0.4126	0.515	0.6205	0.7292	0.8668	1.023	0.9989	0.9388	0.8792	0.7326	0.5049	0.3108	0.2929	0.3131	-0.06476	-0.05395	-0.04247	-0.036	-0.048	-0.06	-0.072	-0.084	-0.096	-0.108	-0.12	-0.12	-0.12	-0.12	-0.12	-0.12	-0.12	-0.12	-0.12	-0.12	-0.12	-0.12	-0.1406	-0.1627	-0.1809	-0.1965
37	0	0	0	0	0	0	0	0	0.8109	0.9357	1.101	1.293	1.414	1.477	1.533	1.49	1.308	1.002	0.85	0.775	0.7	0.625	0.2	0.1971	0.1877	0.1767	0.1626	0.1478	0.1343	0.1244	0.1176	0.1186	0.1054	0.09218	0.07896	0.06599	0.05338	0.0414	0.03027	0.01995	0.0104	0.001435	-0.007111	-0.0153	-0.01951	-0.01206	-0.00478	0	0
38	0	0	0	0	0	0	0	0	0	0	0	0.774	1.156	1.376	1.466	1.462	1.585	1.542	1.389	1.093	0.903	0.6618	0.5085	0.4815	0.4631	0.4718	0.4813	0.4754	0.06977	0.06433	0.05894	0.05356	0.03626	0.01911	0.00222	-0.01439	-0.03072	-0.04666	-0.07224	-0.096	-0.108	-0.12	-0.12	-0.12	-0.12	-0.12	-0.12	-0.12	-0.12
0	0	0	0	0	0	0	0	0	0	0	0	0	0	0	0	1.356	1.67	1.676	1.32	1.24	1.165	1.09	1.318	1.245	1.165	1.127	0.8561	0.232	0.1121	0.09896	0.08788	0.07784	0.06806	0.06118	0.05414	0.133	0.1415	0.1525	0.163	0.1725	0.1812	0.1891	0.196	0.2	0.2	0.2	0.2	0.1843	0.1686
39	0	0	0	0	0	0	0	0	0	0	0.3014	0.6672	1.217	1.245	1.26	1.147	1.037	1.009	0.9449	0.8556	0.7321	0.7228	0	0	0	0	0	0	0	0	0	0	0	0	0	0	0	0	0	0	0	0	0	0	0	0	0	0	0
40	0	0	0	0	0	0	0	0	0	0	0	0	1.117	1.337	1.665	1.669	1.636	1.568	1.5	1.425	1.292	0.8845	0.5532	0.4429	0.4141	0.4142	0.01475	0.01526	0.0001587	-0.02636	-0.05201	-0.07625	-0.05088	-0.05982	-0.06672	0.008395	0.0854	0.164	0.2441	0.3253	0.3307	0.348	0.3648	-0.01918	-0.01587	-0.024	-0.036	-0.048	-0.06
0	0	0	0	0	0	0	0	0	-0.2	-0.2	-0.2	-0	-0.2	-0.2	-0	-0	-0	-0	0	0	0	0	0	0	0	0	0	0	0	0	0	0	0	0	0	0	0	0	0	0	0	0	0	0	0	0	0	0	0
0	NaN	NaN	NaN	NaN	NaN	NaN	NaN	NaN	NaN	NaN	NaN	NaN	NaN	NaN	NaN	NaN	NaN	NaN	NaN	NaN	NaN	NaN	NaN	NaN	NaN	NaN	NaN	NaN	NaN	NaN	NaN	NaN	NaN	NaN	NaN	NaN	NaN	NaN	NaN	NaN	NaN	NaN	NaN	NaN	NaN	NaN	NaN	NaN	NaN
0	NaN	NaN	NaN	NaN	NaN	NaN	NaN	NaN	NaN	NaN	NaN	NaN	NaN	NaN	NaN	NaN	NaN	NaN	NaN	NaN	NaN	NaN	NaN	NaN	NaN	NaN	NaN	NaN	NaN	NaN	NaN	NaN	NaN	NaN	NaN	NaN	NaN	NaN	NaN	NaN	NaN	NaN	NaN	NaN	NaN	NaN	NaN	NaN	NaN
0	0	0	0	0	0	0	0	0	-0	-0	-0	-0	-0	0	0	0	0	0	0	0	0	0	0	0	0	0	0	0	0	0	0	0	0	0	0	0	0	0	0	0	0	0	0	0	0	0	0	0	0
0	0	0	0	0	0	0	0	0	-0	-0	-0	-0	-0	-0	-0	0	0	0	0	0	0	0	0	0	0	0	0	0	0	0	0	0	0	0	0	0	0	0	0	0	0	0	0	0	0	0	0	0	0
41	0	0	0	0	0	0	0	0	0	0	0	0.7468	0.9252	1.308	1.552	1.658	1.605	1.54	1.475	1.413	1.342	1.256	1.021	0.7673	0.2	0.188	0.176	0.164	0.152	0.14	0.128	0.116	0.104	0.2	0.2	0.2	0.2	0.2	0.2	0.2	0.2	0.2	0.2	0.2	0.2	0.2	0.2	0.2	0.2
0	NaN	NaN	NaN	NaN	NaN	NaN	NaN	NaN	NaN	NaN	NaN	NaN	NaN	NaN	NaN	NaN	NaN	NaN	NaN	NaN	NaN	NaN	NaN	NaN	NaN	NaN	NaN	NaN	NaN	NaN	NaN	NaN	NaN	NaN	NaN	NaN	NaN	NaN	NaN	NaN	NaN	NaN	NaN	NaN	NaN	NaN	NaN	NaN	NaN
0	0	0	0	0	0	0	0	0	-0	-0	0	0	0	0	0	0	0	0	0	0	0	0	0	0	0	0	0	0	0	0	0	0	0	0	0	0	0	0	0	0	0	0	0	0	0	0	0	0	0
42	0	0	0	0	0	0	0	0	0	0	0	0	0	0	0	0	0	0	0	0	0	0	0	0	0	0	0	1.272	1.547	1.676	1.324	1.245	1.167	1.09	1.316	1.238	1.098	0.7771	0.6201	0.5076	0.4015	0.4018	0.001977	-0.01013	-0.02236	-0.05026	-0.07811	-0.1059	-0.1336
43	0	0	0	0	0	0	0	0	0	0	0	0	0	0	0	0	0	0	0	0	0	0	0	0	0	0	1.243	1.388	1.493	1.5	1.523	1.523	1.481	1.424	1.358	1.289	1.219	1.146	0.8986	0.8178	0.7933	0.7447	0.644	0.4866	0.4002	0.4002	0.4002	0.0002573	0.0002394
44	0	0	0	0	0	0	0	0	0	0	0	0	0	0	0	0	0	0	0	0	0	0	0	0	0	1.589	1.712	1.381	1.302	1.525	1.449	1.374	1.299	1.224	1.151	1.126	1.11	0.9488	0.6998	0.6	0.2	0.188	0.176	0.164	0.152	0.14	0.128	0.116	0.104
45	0	0	0	0	0	0	0	0	0	0	0	0	0	0	0	0	1.224	1.629	1.734	1.377	1.297	1.221	1.147	1.376	1.31	1.249	1.194	1.075	0.8407	0.1625	0.1526	0.1588	0.1649	0.1559	0.1438	0.1301	0.164	0.1631	0.1612	0.1601	0.1584	0.143	0.1537	0.1525	0.1498	0.1336	0.1156	0.09782	0.07945
0	NaN	NaN	NaN	NaN	NaN	NaN	NaN	NaN	NaN	NaN	NaN	NaN	NaN	NaN	NaN	NaN	NaN	NaN	NaN	NaN	NaN	NaN	NaN	NaN	NaN	NaN	NaN	NaN	NaN	NaN	NaN	NaN	NaN	NaN	NaN	NaN	NaN	NaN	NaN	NaN	NaN	NaN	NaN	NaN	NaN	NaN	NaN	NaN	NaN
0	0	0	0	0	0	0	0	0	-0.2	-0	-0	-0	-0	0	0	0	0	0	0	0	0	0	0	0	0	0	0	0	0	0	0	0	0	0	0	0	0	0	0	0	0	0	0	0	0	0	0	0	0
0	0	0	0	0	0	0	0	0	0	0.4004	0.5382	0.676	0.8138	0.9359	1.074	1.074	1.074	1.074	1.032	0.9395	0.4474	0.3553	0.2632	0.1711	0.07895	0	0	0	0	0	0.03684	0.08684	0.1368	0.1868	0.2789	0.3711	0.4632	0.5053	0.5474	0.5895	0.6316	0.6737	0.7158	0.7579	0.88	0.96	0.8	0.75	0.7
0	NaN	NaN	NaN	NaN	NaN	NaN	NaN	NaN	NaN	NaN	NaN	NaN	NaN	NaN	NaN	NaN	NaN	NaN	NaN	NaN	NaN	NaN	NaN	NaN	NaN	NaN	NaN	NaN	NaN	NaN	NaN	NaN	NaN	NaN	NaN	NaN	NaN	NaN	NaN	NaN	NaN	NaN	NaN	NaN	NaN	NaN	NaN	NaN	NaN
0	0	0	0	0	0	0	0	0	0	0	0	0	0	0	0	0	0	0	0	0	0	0	0	1.252	1.369	1.534	1.625	1.55	1.173	1.098	1.317	1.121	0.7901	0.7792	0.71	0.5889	0.4452	0.4169	0.4053	-0.004917	-0.01372	0.05892	0.1331	-0.03125	-0.03427	-0.02056	-0.01805	-0.01495	-0.01116
0	NaN	NaN	NaN	NaN	NaN	NaN	NaN	NaN	NaN	NaN	NaN	NaN	NaN	NaN	NaN	NaN	NaN	NaN	NaN	NaN	NaN	NaN	NaN	NaN	NaN	NaN	NaN	NaN	NaN	NaN	NaN	NaN	NaN	NaN	NaN	NaN	NaN	NaN	NaN	NaN	NaN	NaN	NaN	NaN	NaN	NaN	NaN	NaN	NaN
0	NaN	NaN	NaN	NaN	NaN	NaN	NaN	NaN	NaN	NaN	NaN	NaN	NaN	NaN	NaN	NaN	NaN	NaN	NaN	NaN	NaN	NaN	NaN	NaN	NaN	NaN	NaN	NaN	NaN	NaN	NaN	NaN	NaN	NaN	NaN	NaN	NaN	NaN	NaN	NaN	NaN	NaN	NaN	NaN	NaN	NaN	NaN	NaN	NaN
46	0	0	0	0	0	0	0	0	0	0	0	0	0	0	0	0	0	0	1.26	1.534	1.685	1.303	1.222	1.143	1.068	0.9938	1.219	1.11	0.9554	0.7462	0.6343	0.5014	0.4235	0.009177	-0.004507	-0.01699	-0.02804	-0.03827	-0.04803	-0.05702	-0.06552	-0.07324	-0.08009	-0.07403	-0.06703	-0.05952	-0.0672	-0.07492	-0.08239
47	0	0	0	0	0	0	0	0	0.8919	0.9888	1.118	1.288	1.368	1.422	1.408	1.338	1.262	1.186	1.069	0.9483	0.825	0.75	0.675	0.65	0.225	0.2	0.2	0.2	0.2	0.2	0.2	0.2	0.2	0.2	0.2	0.28	0.36	0.44	0.52	0.6	0.6	0.6	0.6	0.6	0.6	0.6	0.2	0.2	0.2
0	NaN	NaN	NaN	NaN	NaN	NaN	NaN	NaN	NaN	NaN	NaN	NaN	NaN	NaN	NaN	NaN	NaN	NaN	NaN	NaN	NaN	NaN	NaN	NaN	NaN	NaN	NaN	NaN	NaN	NaN	NaN	NaN	NaN	NaN	NaN	NaN	NaN	NaN	NaN	NaN	NaN	NaN	NaN	NaN	NaN	NaN	NaN	NaN	NaN
48	0	0	0	0	0	0	0	0	0	0	0	0	0	0	0	0	0	0	0	0	0	0	0	0	0	0	0	0	0	0	0	0	1.299	1.647	1.688	1.333	1.254	1.178	1.403	1.327	1.251	1.172	1.135	1.092	1.068	1.021	0.9417	0.8791	0.8303
0	NaN	NaN	NaN	NaN	NaN	NaN	NaN	NaN	NaN	NaN	NaN	NaN	NaN	NaN	NaN	NaN	NaN	NaN	NaN	NaN	NaN	NaN	NaN	NaN	NaN	NaN	NaN	NaN	NaN	NaN	NaN	NaN	NaN	NaN	NaN	NaN	NaN	NaN	NaN	NaN	NaN	NaN	NaN	NaN	NaN	NaN	NaN	NaN	NaN
49	0	0	0	0	0	0	0	0	0	0.6709	0.7781	0.9076	1.233	1.501	1.617	1.626	1.605	1.541	1.464	1.381	1.234	0.9393	0.705	0.6176	0.6	0.2	0.2	0.2	0.2	0.188	0.176	0.2	0.2	0.2	0.2	0.2	0.2	0.2	0.2	0.2	0.2	0.2	0.188	0.176	0.2	0.2	0.2	0.2	0.2
50	0	0	0	0	0	0	0	0	1.49	1.496	1.371	1.158	0.8725	0.8571	0.8106	0.7019	0.6073	0.5294	0.5347	0.1301	0.1101	0.09015	0.07005	0.04986	0.02953	0.009214	-0.01124	-0.03349	-0.06118	-0.07686	-0.09255	-0.1082	-0.12	-0.12	-0.12	-0.12	-0.12	-0.12	-0.12	-0.12	-0.12	0	0	0	0	0	0	0	0
51	0	0	0	0	0	0	0	0	0	0	0	0	0	0	0	0	1.264	1.608	1.73	1.689	1.643	1.573	1.509	1.453	1.412	1.371	1.243	1.113	0.9656	0.9349	0.8748	0.7917	0.6938	0.6	0.2	0.2	0.2	0.2	0.2	0.2	0.2	0.2	0.2	0.2	0.2	0.2	0.2	0.2	0.2
52	0	0	0	0	0	0	0	0	-0	-0	-0	-0	-0	-0	-0	0	0	0	0	0	0	0	0	0	0	0	0	1.328	1.45	1.39	1.333	1.253	1.175	1.324	1.312	1.242	1.141	1.049	0.9378	0.8399	0.3538	0.2262	0.2	0.2	0.2	0.2	0.2	0.2	0.2
53	0	0	0	0	0	0	0	0	0	0	0	0	0	0	0	0	1.607	1.424	1.371	1.321	1.548	1.48	1.423	1.4	1.371	1.166	0.9107	0.6509	0.6	0.6	0.6	0.6	0.6	0.2	0.2	0.2	0.2	0.2	0.2	0.2	0.2	0.2	0.2	0.2	0.2	0.188	0.176	0.164	0.152
54	0	0	0	0	0	0	0	0	0.7357	0.8559	1.167	1.431	1.397	1.388	1.447	1.445	1.368	1.201	0.913	0.746	0.6497	0.6	0.6	0.6	0.188	0.176	0.164	0.152	0.14	0.128	0.116	0.104	0.092	0.08	0.08	0.06431	0.04863	0.03294	0.01725	0.001569	-0.01412	-0.0298	-0.04549	-0.06118	0.04314	0.01545	-0.01224	0	0
0	0	0	0	0	0	0	0	0	-0.01982	0.1026	0.2331	0.3531	-0.2	-0.2	-0.2	-0	0	0	0	0	0	0	0	0	0	0	0	0	0	0	0	0	0	0	0	0	0	0	0	0	0	0	0	0	0	0	0	0	0
0	0	0	0	0	0	0	0	0	-0.2	-0.2	-0.2	0	0	0	0	0	0	0	0	0	0	0	0	0	0	0	0	0	0	0	0	0	0	0	0	0	0	0	0	0	0	0	0	0	0	0	0	0	0
55	0	0	0	0	0	0	0	0	1.245	0.9844	0.886	0.7984	0.7863	0.7529	0.7279	0.6529	0.5779	0.5529	0.5529	0.1529	0.1907	0.1529	0.1529	0.1529	0.1409	0.1289	0.1169	0.1049	0.09294	0.08094	0.06894	0.05694	0.04494	0.03294	-0.009164	-0.05127	-0.09337	-0.12	-0.12	-0.12	-0.12	-0.12	-0.32	-0.326	-0.332	-0.338	-0.344	-0.35	-0.356
0	0	0	0	0	0	0	0	0	0.04768	0.06336	0.1871	0.3348	0.7589	1.114	1.218	1.105	1.055	1.041	1.026	0	0	0	0	0	0	0	0	0	0	0	0	0	0	0	0	0	0	0	0	0	0	0	0	0	0	0	0	0	0
0	0	0	0	0	0	0	0	0	0	0	0	0	0	0	0	0	0	0	0	1.338	1.405	1.449	1.586	1.521	1.146	1.058	1.118	0.8429	0.7356	0.6468	0.5341	0.4073	0.4105	-0.001614	-0.02488	-0.04722	-0.06854	-0.08871	-0.1077	-0.1254	-0.1422	-0.1582	-0.1737	-0.189	-0.1924	-0.1918	-0.1796	-0.1679	-0.1567
56	0	0	0	0	0	0	0	0	-0	0	0	0	0	0	0	0	0	0	0	0	0	0	0	0	0	0	0	0	0	0	1.566	1.674	1.319	1.241	1.164	1.088	1.315	1.243	1.175	1.163	1.132	0.9234	0.6412	0.2	0.188	0.176	0.164	0.152	0.14
57	0	0	0	0	0	0	0	0	0	0	0	0	0	0	1.238	1.57	1.71	1.678	1.212	1.127	1.044	0.978	0.9173	0.8714	0.8111	0.7006	0.5697	0.5686	0.5686	0.1686	0.1566	0.1446	0.1326	0.1206	0.1086	0.09663	0.08463	0.07263	0.06063	0.04863	0.04863	0.04863	0.04863	0.04863	0.04863	0.04863	0.04863	0.04863	0.04863
58	0	0	0	0	0	0	0	0	-0	-0	-0	-0	-0	0	0	0	0	0	0	0	0	0	0	0	0	0	1.245	1.356	1.377	1.575	1.516	1.14	1.065	0.9893	1.183	0.9894	0.7637	0.6718	0.5557	0.04502	0.02819	0.01122	-0.003743	-0.01627	-0.02594	-0.03589	-0.04596	-0.05612	-0.06622
59	0	0	0	0	0	0	0	0	0	0	0	0	0	0	0	0	0	0	0	0	0	1.413	1.482	1.426	1.527	1.567	1.493	1.279	0.9651	0.7408	0.5529	0.5317	0.5146	0.122	0.1168	0.1118	0.1059	0.1033	0.1008	0.09854	0.09639	0.09443	0.092	0.08	0.08	0.08	0.08	0.06431	0.04863
60	0	0	0	0	0	0	0	0	0	0	0	0	0	0	0	0	0	1.317	1.381	1.357	1.079	1.093	1.009	0.9213	0.838	0.7641	0.7147	0.6615	0.5644	0.4471	0.384	-0.01137	-0.006203	-0.0001236	0.006616	-0.001176	-0.01318	-0.02518	-0.03718	-0.04918	-0.06118	-0.06118	-0.06118	-0.06118	-0.06118	-0.06118	-0.06118	-0.06118	-0.06118
61	0	0	0	0	0	0	0	0	1.033	1.414	1.514	1.389	1.308	1.258	1.219	1.097	0.7888	0.6807	0.6	0.6	0.6	0.2	0.188	0.176	0.164	0.152	0.14	0.128	0.116	0.1843	0.1686	0.2486	0.3286	0.4086	0.4886	0.5686	0.5686	0.5686	0.5686	0.5686	0.1686	0.1566	0.1446	0.1326	0.1206	0.1086	0.09663	0.08463	0.07263
0	0	0	0	0	0	0	0	0	-0	-0	-0	-0	-0	-0	0	0	0	0	0	0	0	0	0	0	0	0	0	0	0	0	0	0	0	0	0	0	0	0	0	0	0	0	0	0	0	0	0	0	0
62	0	0	0	0	0	0	0	0	0	0	0	0	0	0	0	0	0	0	0	0	0	1.247	1.37	1.437	1.529	1.593	1.216	1.141	1.065	0.9799	1.116	0.8004	0.6891	0.6124	0.4902	0.4022	0.4031	0.004081	0.005202	-0.005571	-0.01622	-0.04242	-0.06844	-0.09433	-0.1202	-0.1458	-0.1713	-0.1962	-0.2209
0	0	0	0	0	0	0	0	0	0	0	0	0	0.9632	0.9195	1.042	1.072	1.022	0.9466	0.8716	0.7966	0.7216	0.6466	0.1716	0.1248	0.06308	0.02296	-0.005738	-0.06929	-0.1255	-0.1682	-0.1638	-0.1519	-0.01807	0	0	0	-0.2	-0.2	-0.2	-0.2	-0.2144	-0.23	-0.2468	-0.2648	-0.284	-0.2432	-0.1474	-0.08919	-0
63	0	0	0	0	0	0	0	0	0.6328	0.7535	0.8767	1.204	1.41	1.498	1.49	1.367	1.134	1.008	0.9542	0.8484	0.6886	0.6	0.6	0.6	0.6	0.6	0.6	0.6	0.6	0.6	0.2	0.2	0.188	0.176	0.164	0.152	0.14	0.128	0.116	0.104	0.092	0.08	0.08	0.08	0.03789	-0.004211	-0.2463	-0.2944	-0.332
64	0	0	0	0	0	0	0	0	0	0	0	0	0	0	0	0	0	0	0	1.362	1.714	1.674	1.319	1.242	1.167	1.093	1.323	1.258	1.197	1.059	0.7885	0.4722	0.4555	0.05378	0.05039	0.04477	0.03832	0.03267	0.02773	0.01099	-0.004683	-0.0193	-0.03309	-0.047	-0.06076	-0.07501	0.006683	0.08424	0.1625
0	NaN	NaN	NaN	NaN	NaN	NaN	NaN	NaN	NaN	NaN	NaN	NaN	NaN	NaN	NaN	NaN	NaN	NaN	NaN	NaN	NaN	NaN	NaN	NaN	NaN	NaN	NaN	NaN	NaN	NaN	NaN	NaN	NaN	NaN	NaN	NaN	NaN	NaN	NaN	NaN	NaN	NaN	NaN	NaN	NaN	NaN	NaN	NaN	NaN
0	NaN	NaN	NaN	NaN	NaN	NaN	NaN	NaN	NaN	NaN	NaN	NaN	NaN	NaN	NaN	NaN	NaN	NaN	NaN	NaN	NaN	NaN	NaN	NaN	NaN	NaN	NaN	NaN	NaN	NaN	NaN	NaN	NaN	NaN	NaN	NaN	NaN	NaN	NaN	NaN	NaN	NaN	NaN	NaN	NaN	NaN	NaN	NaN	NaN
0	0	0	0	0	0	0	0	0	-0.03454	-0.09538	0	0	0	0	0	0	0	0	0	0	0	0	0	0	0	0	0	0	0	0	0	0	0	0	0	0	0	0	0	0	0	0	0	0	0	0	0	0	0
0	NaN	NaN	NaN	NaN	NaN	NaN	NaN	NaN	NaN	NaN	NaN	NaN	NaN	NaN	NaN	NaN	NaN	NaN	NaN	NaN	NaN	NaN	NaN	NaN	NaN	NaN	NaN	NaN	NaN	NaN	NaN	NaN	NaN	NaN	NaN	NaN	NaN	NaN	NaN	NaN	NaN	NaN	NaN	NaN	NaN	NaN	NaN	NaN	NaN
65	0	0	0	0	0	0	0	0	0	0	0	0	0	0	0	0	0	0	0	0	0	0	0	1.28	1.405	1.474	1.417	1.44	1.55	1.431	1.084	1.046	0.9622	0.7657	0.5734	0.5354	0.5272	0.1199	0.1059	0.1436	0.1059	0.1059	0.1059	0.1059	0.1059	0.1059	0.1059	0.1059	0.1059
66	0	0	0	0	0	0	0	0	0	0	0	0	0	0	0	0	0	1.277	1.574	1.676	1.321	1.242	1.166	1.089	0.9866	1.073	0.7567	0.6802	0.5532	0.4009	0.001505	0.002113	-0.009119	-0.02015	-0.03089	-0.05707	-0.0829	-0.1082	-0.1329	-0.157	-0.1804	-0.203	-0.2129	-0.2222	-0.2308	-0.2388	-0.2466	-0.2385	-0.2302
67	0	0	0	0	0	0	0	0	0	0	0	0	0	0.8651	1.109	1.245	1.269	1.187	1.107	1.03	0.9545	0.8805	0.809	0.7438	0.7513	0.6903	0.5885	0.4642	0.06657	0.07128	0.07613	0.08113	0.08684	0.09355	0.1003	0.08831	0.07631	0.06431	0.06431	0.06431	0.06431	0.06431	0.06431	0.06431	0.02221	-0.0199	-0.062	-0.1041	-0.32
68	0	0	0	0	0	0	0	0	0.8696	1.048	1.332	1.433	1.196	0.9906	1.057	1.035	0.9885	0.9321	0.811	0.6733	0.6	0.6	0.6	0.6	0.2	0.2	0.2	0.2	0.2	0.2	0.2	0.188	0.176	0.164	0.152	0.14	0.128	0.116	0.104	0.092	0.08	0.08	0.08	0.08	0.08	0.03789	-0.004211	-0.2463	-0.2944
69	0	0	0	0	0	0	0	0	0	0	0	0	0	0	0	0	0	0	0	0	0	0	1.574	1.346	1.369	1.288	1.21	1.133	1.057	1.281	1.206	1.129	1.101	1.105	0.9209	0.7037	0.5495	0.04332	0.1247	0.2052	0.2662	0.04125	0.03696	0.0326	0.1085	0.1859	0.2651	0.3423	0.4219
70	0	0	0	0	0	0	0	0	0	0	0	0	0	0	1.352	1.519	1.6	1.55	1.5	1.425	1.35	1.232	1.107	0.7557	0.5822	0.3962	-0.2	-0.2144	-0.23	-0.2468	-0.2648	-0.284	-0.3044	-0.326	-0.2	-0.2	-0.2	-0.2	-0.2	0	0	0	0	0	0	0	0	0	0
71	0	0	0	0	0	0	0	0	0.7803	0.9714	1.269	1.449	1.336	1.22	1.079	1.048	1.005	0.9209	0.7906	0.627	0.6	0.6	0.6	0.6	0.6	0.6	0.2	0.2	0.1459	0.09179	-0.1623	-0.2188	-0.266	-0.2828	-0.3008	-0.32	-0.3404	-0.362	-0.368	-0.374	-0.38	-0.38	-0.38	-0.38	-0.38	-0.38	0	0	0
72	0	0	0	0	0	0	0	0	0.8327	0.9647	1.01	1.207	1.334	1.46	1.379	1.15	1.1	1.05	1	0.925	0.45	0.375	0.3	0.2593	0.2186	0.1779	0.1373	0.1216	0.1059	0.1165	0.07451	0.05882	0.04314	0.04314	0.04314	0.04314	0.04314	0.04314	0.04314	0.04314	0.04314	0.04314	0.04314	0.04314	0.04314	0.04314	0.04314	0.04314	0.001032
0	NaN	NaN	NaN	NaN	NaN	NaN	NaN	NaN	NaN	NaN	NaN	NaN	NaN	NaN	NaN	NaN	NaN	NaN	NaN	NaN	NaN	NaN	NaN	NaN	NaN	NaN	NaN	NaN	NaN	NaN	NaN	NaN	NaN	NaN	NaN	NaN	NaN	NaN	NaN	NaN	NaN	NaN	NaN	NaN	NaN	NaN	NaN	NaN	NaN
73	0	0	0	0	0	0	0	0	0	0	0	0	0	0	0	0	0	0	0	0	0	0	0	0	0	0	0	0	0	1.434	1.481	1.538	1.626	1.63	1.586	1.511	1.347	1.075	0.8615	0.6415	0.5702	0.5368	0.5312	0.5267	0.5241	0.5226	0.5224	0.5208	0.1205
0	0	0	0	0	0	0	0	0	-0	-0	-0	-0	-0	-0	-0	-0	0	0.5401	0.673	0	0	0	0	0	0	0	0	0	0	0	0	0	0	0	0	0	0	0	0	0	0	0	0	0	0	0	0	0	0
0	0	0	0	0	0	0	0	0	-0	-0	-0	-0	-0	0	0	0	0	0	0	0	0	0	0	0	0	0	0	0	0	0	0	0	0	0	0	0	0	0	0	0	0	0	0	0	0	0	0	0	0
74	0	0	0	0	0	0	0	0	0.7578	0.8898	1.064	1.254	1.351	1.458	1.476	1.408	1.282	1.102	1	0.925	0.45	0.375	0.3	0.263	0.251	0.239	0.227	0.24	0.325	0.35	0.375	0.4	0.4	0.4	0.4	0.4	0.4	0.4	0.4	0.4	0.4	0.4	0.4	0.4	0.4	0.4	0.4	0.4	0.4
0	NaN	NaN	NaN	NaN	NaN	NaN	NaN	NaN	NaN	NaN	NaN	NaN	NaN	NaN	NaN	NaN	NaN	NaN	NaN	NaN	NaN	NaN	NaN	NaN	NaN	NaN	NaN	NaN	NaN	NaN	NaN	NaN	NaN	NaN	NaN	NaN	NaN	NaN	NaN	NaN	NaN	NaN	NaN	NaN	NaN	NaN	NaN	NaN	NaN
75	0	0	0	0	0	0	0	0	0	0	0	0	0	0	0	0	0	1.295	1.476	1.6	1.55	1.5	1.425	1.349	1.263	1.137	0.942	0.6603	0.5917	0.17	0.1658	0.1585	0.1499	0.1416	0.1286	0.1752	0.17	0.1511	0.1516	0.1235	0.0933	0.06073	0.05929	0.06314	0.08753	0.1962	0.3088	0.4148	0.1899
76	0	0	0	0	0	0	0	0	0	0	0	0	0	0	0	0	0	0	1.082	1.224	0.9474	0.8517	0.7737	0.699	0.9263	0.8563	0.7914	0.7367	0.6849	0.5739	0.4494	0.4321	0.04886	0.06665	0.07359	0.08163	0.09052	0.09927	0.09294	0.08094	0.06894	0.05694	0.04494	0.03294	0.03294	0.03294	0.03294	0.03294	0.03294
77	0	0	0	0	0	0	0	0	0.8163	0.99	1.291	1.413	1.323	1.067	1.077	1.036	0.7829	0.6635	0.5544	0.4524	0.4044	0.3584	0.3538	0.3487	-0.05654	-0.07373	-0.09034	-0.1058	-0.1195	-0.131	-0.141	-0.1502	-0.1586	-0.1663	-0.1731	-0.1666	-0.1584	-0.1478	-0.1342	-0.1167	-0.09497	-0.07006	-0.04364	0.1035	0.1059	0.1059	0.06378	0.009672	-0.024
0	0	0	0	0	0	0	0	0	0	0	0	0	0	0	0	1.232	0.9414	1.277	1.219	0.8226	0.7288	0.6375	0.8643	0.7975	0.7499	0.6247	0.5304	0.4088	0.3312	-0.05674	-0.05636	-0.05553	-0.05457	-0.05345	-0.0518	-0.04923	-0.04511	-0.0392	-0.03102	-0.0298	-0.0298	-0.0298	-0.0298	-0.0298	-0.0298	-0.0298	-0.0298	-0.07191	-0.114
78	0	0	0	0	0	0	0	0	0	0	0	0	0	0	0	0	1.246	1.529	1.676	1.322	1.244	1.168	1.094	1.323	1.256	1.198	1.208	1.211	1.105	0.9181	0.3714	0.2676	0.2	0.2	0.2	0.28	0.36	0.4055	0.2	0.2	0.2	0.2	0.2	0.188	0.176	0.164	0.152	0.14	0.128
79	0	0	0	0	0	0	0	0	0	0	0	0	0	0	-0	-0	-0	0	0	0	0	0	0	0	0	0	1.111	1.296	1.432	1.514	1.548	1.529	1.55	1.528	1.497	1.409	1.361	1.315	1.257	1.201	1.141	1.043	0.5253	0.4556	0.4845	0.5585	0.6616	0.7854	0.8935
80	0	0	0	0	0	0	0	0	0	0	0	0	0	0	0	0	0	0	0	0	1.35	1.593	1.675	1.658	1.623	1.555	1.48	1.397	1.31	1.216	1.118	1.057	0.9812	0.9433	0.8998	0.8458	0.7849	0.7151	0.6479	0.6	0.6	0.2	0.2	0.2	0.2	0.2	0.2	0.2	0.2
81	0	0	0	0	0	0	0	0	0.9003	0.9908	1.071	1.247	1.39	1.445	1.359	1.15	1.1	1.025	0.95	0.875	0.8	0.325	0.296	0.3435	0.3527	0.2	0.2	0.2	0.2	0.2	0.188	0.176	0.164	0.152	0.2	0.2	0.2	0.2	0.2	0.2	0.2	0.2	0.188	0.176	0.164	0.152	0.165	0.25	0.275
0	NaN	NaN	NaN	NaN	NaN	NaN	NaN	NaN	NaN	NaN	NaN	NaN	NaN	NaN	NaN	NaN	NaN	NaN	NaN	NaN	NaN	NaN	NaN	NaN	NaN	NaN	NaN	NaN	NaN	NaN	NaN	NaN	NaN	NaN	NaN	NaN	NaN	NaN	NaN	NaN	NaN	NaN	NaN	NaN	NaN	NaN	NaN	NaN	NaN
82	0	0	0	0	0	0	0	0	0	0	0	0	0.7513	1.183	1.414	1.685	1.678	1.607	1.496	1.177	0.9981	0.9373	0.8413	0.6508	0.4889	0.366	0.3678	0.3705	-0.02604	-0.02171	-0.02841	-0.03394	-0.03826	-0.04136	-0.04347	-0.04479	-0.04571	-0.04674	-0.04832	-0.05056	-0.0416	-0.03332	-0.02524	-0.01671	-0.006656	0.005684	0.02137	0.03294	0.03294
83	0	0	0	0	0	0	0	0	0.9534	1.059	1.197	1.331	1.435	1.487	1.471	1.247	1.1	1.05	1	0.925	0.4343	0.3436	0.2529	0.2123	0.1716	0.1309	0.0902	0.07451	0.05882	0.04314	0.02745	0.01176	0	0	0	0	0	0	0	0	0	0	0	0	0	0	0	0	-0.012
84	0	0	0	0	0	0	0	0	0	0	0	0	0	0	0	0	0	0	0	1.365	1.689	1.673	1.248	0.798	0.7062	0.6152	0.5258	0.7404	0.6692	0.5957	0.5209	0.4089	-0.07988	-0.08716	-0.09344	-0.09864	-0.1028	-0.1056	-0.1068	-0.02246	-0.00829	0.007814	0.02564	0.04498	0.06594	0.08893	0.0902	0.0782	0.0662
85	0	0	0	0	0	0	0	0	0.8963	1.111	1.305	1.439	1.498	1.451	1.432	1.334	1.161	0.975	0.5	0.425	0.338	0.251	0.214	0.225	0.225	0.25	0.275	0.355	0.435	0.515	0.595	0.675	0.65	0.625	0.6	0.6	0.6	0.6	0.6	0.2	0.2	0.188	0.176	0.164	0.152	0.14	0.128	0.116	0.104
86	0	0	0	0	0	0	0	0	0	0	0	0	0	0	0	0	0	0	0	1.333	1.505	1.593	1.55	1.5	1.425	1.35	1.275	1.196	1.096	0.9466	0.7846	0.6	0.6	0.6	0.2	0.2	0.2	0.2611	0.3411	0.4211	0.481	0.2	0.2	0.188	0.176	0.164	0.152	0.14	0.128
87	0	0	0	0	0	0	0	0	0.8853	1.128	1.366	1.463	1.415	1.353	1.339	1.345	1.3	1.144	0.9145	0.694	0.6	0.6	0.6	0.6	0.6	0.6	0.6	0.6	0.2	0.2	0.2	0.2	0.188	0.176	0.164	0.152	0.14	0.128	0.116	0.104	0.092	0.08	0.08	0.08	0.08	0.08	0.08	0.08	0.08
88	0	0	0	0	0	0	0	0	0.7581	0.8847	1.015	1.195	1.341	1.474	1.509	1.402	1.139	0.95	0.875	0.8	0.725	0.25	0.225	0.2	0.2	0.2	0.2	0.2	0.2	0.2	0.2	0.2	0.2	0.2	0.2	0.2	0.188	0.176	0.164	0.152	0.14	0.128	0.116	0.104	0.092	0.225	0.25	0.275	0.3
89	0	0	0	0	0	0	0	0	0.7826	0.9637	1.271	1.46	1.359	0.9979	1.011	0.9648	0.8982	0.8291	0.6822	0.5779	0.5529	0.5522	0.5529	0.1529	0.1409	0.1289	0.1169	0.1049	0.09294	0.08094	0.06894	0.05694	0.04494	0.03294	0.03294	0.03294	0.03294	0.03294	0.03294	0.03294	0.03294	0.03294	0.03294	0.03294	0.03294	-0.009164	-0.05127	-0.09337	-0.12
0	0	0	0	0	0	0	0	0	-0	-0	-0	0	0	0	0	0	0	0	0	0	0	0	0	0	0	0	0	0	0	0	0	0	0	0	0	0	0	0	0	0	0	0	0	0	0	0	0	0	0
90	0	0	0	0	0	0	0	0	1.193	1.396	1.49	1.441	1.387	1.356	1.304	1.214	1.089	0.9124	0.7077	0.6	0.6	0.2	0.2	0.2	0.2	0.2	0.2	0.2	0.2	0.2	0.2798	0.3598	0.4398	0.5198	0.5998	0.6	0.6	0.2	0.2	0.2	0.188	0.176	0.164	0.152	0.14	0.128	0.116	0.104	0.092
91	0	0	0	0	0	0	0	0	0.9477	1.12	1.288	1.424	1.483	1.446	1.427	1.235	1.025	0.95	0.875	0.4	0.325	0.238	0.201	0.164	0.152	0.14	0.128	0.116	0.104	0.225	0.25	0.275	0.3	0.325	0.35	0.375	0.4	0.4	0.4	0.4	0.4	0.4	0.4	0.4	0.4	0.4393	0.4786	0.5179	0.5006
92	0	0	0	0	0	0	0	0	0	0	0	0	0	0	0	1.567	1.657	1.686	1.607	1.53	1.455	1.386	1.32	1.258	1.2	1.183	1.012	0.8084	0.6765	0.1307	0.08796	0.08007	0.06996	0.06199	0.05668	0.05304	0.05166	0.05209	0.05688	0.06343	0.05948	0.05722	0.09153	0.1023	0.1009	0.1231	0.1333	0.1427	0.1511
93	0	0	0	0	0	0	0	0	1.072	1.362	1.383	1.081	1.032	0.9962	0.95	0.875	0.8	0.725	0.65	0.625	0.6	0.2	0.188	0.176	0.164	0.152	0.14	0.128	0.116	0.104	0.092	0.08	0.08	0.08	0.08	0.08	0.08	0.2	0.2	0.2	0.2	0.1459	0.09179	0.03768	-0.01642	-0.06	-0.072	-0.084	-0.096
0	0	0	0	0	0	0	0	0	-0.2	0	0	0	0	0	0	0	0	0	0	0	0	0	0	0	0	0	0	0	0	0	0	0	0	0	0	0	0	0	0	0	0	0	0	0	0	0	0	0	0
94	0	0	0	0	0	0	0	0	0.711	0.8346	1.103	1.319	1.506	1.56	1.557	1.507	1.439	1.353	1.243	1.077	0.9042	0.795	0.6985	0.6	0.2	0.2	0.188	0.176	0.164	0.152	0.14	0.2	0.188	0.2	0.2	0.2	0.2	0.2	0.2	0.2	0.2	0.2	0.2	0.2	0.2	0.2	0.2	0.2	0.2
95	0	0	0	0	0	0	0	0	0.9682	1.054	1.193	1.31	1.233	1.2	1.099	1.028	0.9694	0.9222	0.8797	0.4386	0.3984	0.3172	0.2371	0.1953	0.1531	0.08604	0.06722	0.1283	0.1603	0	0	0	0	-0.012	-0.024	-0.036	-0.048	-0.06	-0.072	-0.084	-0.096	-0.108	-0.12	-0.12	0	0	0	0	0
0	0	0	0	0	0	0	0	0	0	0	0	0.7435	0.8599	1.277	1.472	1.428	1.369	1.485	1.471	1.408	1.272	0.9938	0.7748	0.6884	0.6	0.6	0.2	0.188	0.176	0.164	0.152	0.14	0.128	0.116	0.104	0.092	0.08	0.08	0.08	0.08	0.08	0.08	0.08	0.08	0.08	0.08	0.08	0.06431	0.04863
96	0	0	0	0	0	0	0	0	0.8025	0.9115	1.22	1.37	1.52	1.557	1.548	1.495	1.427	1.345	1.192	0.9559	0.7397	0.6	0.6	0.6	0.6	0.6	0.6	0.6	0.2	0.2	0.188	0.176	0.164	0.152	0.14	0.128	0.116	0.104	0.092	0.08	0.08	0.08	0.2	0.2	0.28	0.36	0.44	0.52	0.6
97	0	0	0	0	0	0	0	0	0.7858	0.9119	1.027	1.183	1.302	1.432	1.432	1.401	1.315	1.223	1.118	1.005	0.8355	0.6574	0.625	0.6	0.6	0.6	0.6	0.6	0.6	0.6	0.2	0.2	0.2	0.2	0.2	0.2	0.2	0.2	0.2	0.2	0.188	0.176	0.164	0.152	0.14	0.128	0.116	0.104	0.092
98	0	0	0	0	0	0	0	0	0.746	0.8542	1.17	1.41	1.457	1.432	1.486	1.469	1.417	1.273	1.04	0.7845	0.625	0.6	0.6	0.6	0.6	0.6	0.2	0.188	0.176	0.164	0.152	0.14	0.128	0.116	0.104	0.092	0.08	0.08	0.08	0.08	0.08	0.08	0.2	0.2	0.2	0.28	0.36	0.44	0.52
99	0	0	0	0	0	0	0	0	0	0	0	0	0	0	0	0.8434	0.9359	1.101	1.19	1.116	0.7398	0.6652	0.8932	0.827	0.7724	0.6882	0.5828	0.4522	0.3896	-0.003034	-0.006712	-0.009384	-0.01121	-0.01194	-0.01152	-0.009813	-0.007	-0.002343	0.00448	0.01344	0.03582	0.04863	0.04863	0.04863	0.006522	-0.03558	-0.07769	-0.1198	-0.32
100	0	0	0	0	0	0	0	0	0.9521	1.223	1.362	1.461	1.425	1.382	1.372	1.317	1.167	0.9807	0.7523	0.625	0.6	0.6	0.2	0.188	0.176	0.164	0.152	0.14	0.128	0.116	0.2	0.2	0.2	0.28	0.36	0.44	0.52	0.6	0.6	0.6	0.2	0.2	0.188	0.176	0.164	0.152	0.14	0.128	0.116
101	0	0	0	0	0	0	0	0	1.326	1.443	1.485	1.422	1.234	0.9714	0.8971	0.8032	0.7255	0.6584	0.5946	0.5795	0.5888	0.5979	0.6	0.6	0.6	0.6	0.6	0.2	0.188	0.176	0.164	0.152	0.14	0.1123	0.08463	0.05694	0.02925	0.001569	-0.01412	-0.0298	-0.04549	-0.06118	-0.07686	-0.09255	0.01176	0	0	0	0
0	NaN	NaN	NaN	NaN	NaN	NaN	NaN	NaN	NaN	NaN	NaN	NaN	NaN	NaN	NaN	NaN	NaN	NaN	NaN	NaN	NaN	NaN	NaN	NaN	NaN	NaN	NaN	NaN	NaN	NaN	NaN	NaN	NaN	NaN	NaN	NaN	NaN	NaN	NaN	NaN	NaN	NaN	NaN	NaN	NaN	NaN	NaN	NaN	NaN
102	0	0	0	0	0	0	0	0	0	0	0	0	0	0	0	0	0	0	0	0	0	1.446	1.705	1.67	1.622	1.573	1.5	1.43	1.363	1.278	1.079	0.8933	0.7934	0.6843	0.5747	0.0991	0.1166	0.1363	0.1593	0.1851	0.2	0.2	0.2	0.2	0.2	0.2	0.2	0.2	0.2
103	0	0	0	0	0	0	0	0	0	0	0	0	0	0	0	1.326	1.437	1.523	1.617	1.546	1.172	1.398	1.326	1.254	1.172	1.037	0.796	0.5223	0.02826	0.03917	0.05385	0.07118	0.09091	0.1123	0.135	0.1579	0.1799	0.188	0.176	0.164	0.152	0.14	0.128	0.116	0.09044	0.04784	0.1239	0.08725	0.05895
104	0	0	0	0	0	0	0	0	0	0	0	0	0	1.136	1.533	1.724	1.682	1.631	1.49	1.101	1.048	0.86	0.6354	0.4265	0.4013	0.3768	-0.02328	-0.03599	-0.04893	-0.06175	-0.0743	-0.08642	-0.09786	-0.0245	-0.0224	-0.01947	-0.01575	-0.01126	-0.0059	0.0004175	0.007482	0.01513	0.02336	0.03199	0.04102	0.03836	0.03626	0.03477	0.03396
0	0	0	0	0	0	0	0	0	-0.112	-0.2	-0.2	-0.2	-0.2	-0.2	0	0	0	0	0	0	0	0	0	0	0	0	0	0	0	0	0	0	0	0	0	0	0	0	0	0	0	0	0	0	0	0	0	0	0
0	0	0	0	0	0	0	0	0	-0	-0	0	0	0	0.2951	0.4307	1.079	1.282	0.9067	0.7972	1.095	1.09	1.081	0	0	0	0	0	0	0	0	0	0	0	0	0	0	0	0	0	0	0	0	0	0	0	0	0	0	0
0	0	0	0	0	0	0	0	0	-0	-0	0	0	0	0	0	0	0	0	0	0.9091	0.9753	0.9165	0.8362	0.7585	0.9016	0.9029	0.8297	0.7571	0.682	0.6458	0.5999	0.4905	0.3918	0.006043	0.022	0.02731	0.03325	0.03866	0.03988	0.03035	0.005899	-0.01662	0.01004	0.002836	-0.05127	-0.09337	-0.12	-0.12	-0.32
105	0	0	0	0	0	0	0	0	0.6016	0.7227	0.8466	1.046	1.31	1.427	1.501	1.522	1.493	1.445	1.36	1.221	1.043	0.8674	0.7445	0.6369	0.2	0.2	0.2	0.188	0.176	0.164	0.152	0.14	0.128	0.2	0.2	0.2	0.2	0.2	0.2	0.2	0.2	0.2	0.2	0.2	0.2	0.188	0.2	0.2	0.2
106	0	0	0	0	0	0	0	0	0	0	0	0	0.7968	1.237	1.56	1.679	1.633	1.556	1.484	1.413	1.334	1.206	1.012	0.8229	0.7007	0.5741	0.5621	0.5802	0.5989	0.2	0.188	0.176	0.164	0.152	0.14	0.128	0.116	0.104	0.092	0.08	0.08	0.08	0.08	0.08	0.08	0.08	0.08	0.08	0.08
107	0	0	0	0	0	0	0	0	0.8658	0.9813	1.142	1.313	1.444	1.507	1.481	1.398	1.304	1.202	1.092	0.9799	0.8389	0.6696	0.6	0.6	0.6	0.6	0.6	0.6	0.6	0.6	0.6	0.6	0.6	0.6	0.6	0.6	0.6	0.6	0.2	0.2	0.188	0.176	0.164	0.152	0.14	0.128	0.116	0.104	0.092
108	0	0	0	0	0	0	0	0	0	0.6471	0.7736	1.017	1.417	1.596	1.661	1.641	1.606	1.53	1.355	1.058	0.8	0.725	0.65	0.225	0.2	0.2	0.2	0.2	0.1798	0.153	0.126	0.101	0.07809	0.129	0.1223	0.118	0.1136	0.1091	0.1039	0.09923	0.09352	0.08732	0.0811	0.07393	0.06961	0.06977	0.07033	0.07147	0.07289
109	0	0	0	0	0	0	0	0	0	0	0	0.6975	0.8285	1.215	1.567	1.696	1.648	1.407	1.157	1.097	0.9955	0.7818	0.5327	0.3924	0.3657	0.3681	-0.02837	-0.02382	-0.01822	-0.0112	-0.002501	0.007687	0.06535	0.03217	0.04609	0.06109	0.07684	0.08136	0.0863	0.0916	0.09735	0.09294	0.08094	0.06894	0.05694	0.04494	0.03294	0.03294	0.03294
110	0	0	0	0	0	0	0	0	0.8056	0.9171	1.245	1.391	1.48	1.535	1.514	1.455	1.354	1.208	1.109	0.9647	0.7931	0.6511	0.6	0.6	0.6	0.6	0.2	0.188	0.176	0.164	0.152	0.14	0.128	0.116	0.104	0.092	0.08	0.08	0.08	0.08	0.08	0.08	0.08	0.08	0.2	0.2	0.2	0.2	0.2
111	0	0	0	0	0	0	0	0	0.7851	0.8711	1.026	1.209	1.387	1.507	1.519	1.495	1.386	1.216	1.09	0.9572	0.8097	0.65	0.225	0.2	0.2	0.2	0.28	0.36	0.44	0.52	0.6	0.6	0.6	0.2	0.2	0.2	0.188	0.176	0.164	0.152	0.14	0.128	0.2	0.2	0.2	0.2	0.2	0.2	0.2
0	0	0	0	0	0	0	0	0	-0.2	-0.2	0	0	0	0	0	0	0	0	0	0	0	0	0	0	0	0	0	0	0	0	0	0	0	0	0	0	0	0	0	0	0	0	0	0	0	0	0	0	0
112	0	0	0	0	0	0	0	0	0	0	0	0	0	0	0	1.247	1.635	1.722	1.369	1.318	1.244	1.46	1.3	0.953	0.7833	0.608	0.428	0.4034	0.4037	-0.01188	-0.01192	-0.01213	-0.01251	-0.01289	-0.01318	-0.01334	-0.0134	-0.01295	-0.01173	-0.009426	-0.005687	-0.01227	-0.0171	-0.02004	-0.02114	-0.02121	-0.02127	-0.02117	-0.02085
113	0	0	0	0	0	0	0	0	0.736	0.8597	0.9868	1.285	1.413	1.455	1.517	1.506	1.449	1.311	1.075	0.8491	0.7	0.5829	0.1158	-0.1263	-0.181	-0.2264	-0.2414	-0.2576	-0.275	-0.2936	-0.3134	-0.3344	-0.3566	-0.38	-0.2	-0.2	-0.2	-0.2	-0.2	0	0	0	0	0	0	0	0	0	0
114	0	0	0	0	0	0	0	0	0	0	0	0	0	0	1.312	1.441	1.511	1.452	1.399	1.303	1.07	0.7787	0.7119	0.6527	0.5901	0.5908	0.5599	0.5373	0.5373	0.5373	0.5373	0.1373	0.1373	0.1373	0.1253	0.1133	0.1013	0.08623	0.06741	0.04669	0.02509	0.003743	-0.01713	-0.03739	-0.04314	-0.04654	-0.04722	0.07637	0.08728
115	0	0	0	0	0	0	0	0	0	0	0	0	0	0	0	0	0	0	0	0	0	0	0	0	1.556	1.262	0.9627	0.8825	0.8044	1.029	0.9559	0.8867	0.8297	0.7189	0.6151	0.5005	0.4383	0.05309	0.05539	0.05714	0.05832	0.05895	0.05941	0.06013	0.06146	0.06364	0.06734	0.06431	0.06431
116	0	0	0	0	0	0	0	0	0	0	0	0	1.044	1.316	1.647	1.665	1.632	1.566	1.497	1.431	1.3	1.088	0.7955	0.6282	0.4725	0.4022	0.4031	0.4043	0.4056	0.4071	0.4087	0.4107	0.0132	0.004751	-0.002363	-0.007277	-0.00959	-0.008114	-0.001509	0.00886	0.02196	0.03658	0.05171	0.07928	0.08	0.08	0.08	0.08	0.2
117	0	0	0	0	0	0	0	0	0	0	0	0	0	0	0	0	0	0	0	0	0	0	0	0	0	0	0	0	1.246	1.597	1.68	1.326	1.247	1.172	1.399	1.329	1.266	1.213	1.224	1.105	0.8793	0.6149	0.2	0.2	0.188	0.176	0.164	0.152	0.14
118	0	0	0	0	0	0	0	0	0.9751	1.269	1.384	1.492	1.478	1.437	1.312	1.067	0.875	0.8	0.725	0.65	0.625	0.2	0.2	0.2	0.188	0.176	0.164	0.152	0.14	0.128	0.116	0.104	0.092	0.2	0.2	0.2	0.2	0.2	0.2	0.2	0.2	0.2	0.188	0.176	0.164	0.152	0.14	0.1123	0.1686
0	0	0	0	0	0	0	0	0	-0	-0	-0	-0	-0	-0	-0.2	-0.2	-0.2	0	0	0	0	0	0	0	0	0	0	0	0	0	0	0	0	0	0	0	0	0	0	0	0	0	0	0	0	0	0	0	0
119	0	0	0	0	0	0	0	0	0.9863	1.038	1.239	1.341	1.43	1.421	1.392	1.312	1.222	1.055	0.975	0.9	0.825	0.75	0.675	0.65	0.625	0.6	0.2	0.2	0.28	0.36	0.44	0.4842	0.2	0.2	0.2	0.2	0.2	0.188	0.176	0.164	0.152	0.1243	0.09663	0.06894	0.04125	0.01357	-0.01412	-0.0298	-0.04549
120	0	0	0	0	0	0	0	0	0	0	0	0	0	0	0	0	0	1.502	1.676	1.732	1.679	1.627	1.553	1.474	1.35	1.113	0.7948	0.59	0.429	0.4025	0.4019	0.4013	0.4014	0.001337	0.001274	-0.01076	-0.02274	-0.03468	-0.04654	-0.05826	-0.08544	-0.1123	-0.1388	-0.165	-0.1749	-0.1724	-0.04937	-0.04584	-0.0419
121	0	0	0	0	0	0	0	0	0	0	0	0	0	0	0	0	0	0	1.236	1.567	1.681	1.325	1.245	1.169	1.057	0.6184	0.8459	0.7762	0.748	0.7395	0.6669	0.5308	0.02627	0.01326	0.002522	-0.007864	-0.01854	-0.02847	-0.03582	-0.039	-0.03794	-0.03342	-0.02665	-0.006557	0.01394	0.03491	0.1686	0.1686	0.1686
122	0	0	0	0	0	0	0	0	0.6977	0.8206	0.9458	1.206	1.37	1.432	1.417	1.329	1.122	1.036	0.9508	0.8255	0.7	0.625	0.6	0.6	0.6	0.6	0.2	0.2	0.2	0.2	0.188	0.176	0.164	0.1099	0.05579	-0.1983	-0.2566	-0.3056	-0.3242	-0.344	-0.35	-0.356	-0.362	-0.368	-0.374	-0.38	-0.38	-0.38	-0.38
123	0	0	0	0	0	0	0	0	0	0	0	0.7479	1.088	1.426	1.681	1.671	1.633	1.566	1.48	1.339	1.107	0.8732	0.6557	0.4733	0.4405	0.4423	0.4462	0.4508	0.456	0.4618	0.06823	0.05961	0.05163	0.03242	0.02943	0.02664	0.02383	0.02094	0.01812	0.01544	0.01289	0.01036	0.007943	0.01802	0.02869	0.03294	0.03294	0.03294	0.03294
124	0	0	0	0	0	0	0	0	0	0	0	0.8339	1.393	1.692	1.724	1.678	1.629	1.559	1.488	1.417	1.336	1.223	1.008	0.7535	0.4913	0.4269	0.02131	0.01734	0.01528	0.01457	0.01442	0.01458	0.09453	0.1746	0.01636	0.02226	0.03563	0.05598	0.0815	0.1095	0.127	0.1446	0.1614	0.152	0.14	0.128	0.116	0.104	0.092
0	NaN	NaN	NaN	NaN	NaN	NaN	NaN	NaN	NaN	NaN	NaN	NaN	NaN	NaN	NaN	NaN	NaN	NaN	NaN	NaN	NaN	NaN	NaN	NaN	NaN	NaN	NaN	NaN	NaN	NaN	NaN	NaN	NaN	NaN	NaN	NaN	NaN	NaN	NaN	NaN	NaN	NaN	NaN	NaN	NaN	NaN	NaN	NaN	NaN
125	0	0	0	0	0	0	0	0	1.428	0.9959	0.8836	0.8563	0.7869	0.6792	0.6266	0.5408	0.4634	0.02669	0.003451	-0.02424	-0.048	-0.06	-0.072	-0.084	-0.096	-0.108	-0.12	-0.12	-0.12	-0.12	-0.12	-0.12	-0.12	-0.12	-0.12	-0.12	-0.12	-0.12	-0.12	-0.12	-0.12	-0.12	-0.12	-0.12	-0.12	-0.12	-0.12	-0.12	0
126	0	0	0	0	0	0	0	0	0	0	0	0	0	0	0	0	0	0	0	0	0	0	0	1.418	1.638	1.65	1.469	1.136	1.059	0.9843	0.9133	0.8476	0.7804	0.664	0.5257	0.4251	0.03904	0.0434	0.04859	0.0546	0.06166	0.06949	0.07812	0.08724	0.08831	0.07631	0.06431	0.02221	-0.0199
127	0	0	0	0	0	0	0	0	0	0	0	0	0	0	0	1.234	1.616	1.682	1.324	1.244	1.165	1.089	1.011	1.192	0.969	0.73	0.6409	0.5326	0.4041	0.4056	0.006938	-0.0036	-0.01391	-0.02421	-0.03359	-0.04231	-0.05067	-0.05842	-0.06541	-0.07132	-0.07662	-0.06939	-0.06207	-0.07061	-0.07926	-0.08821	-0.09802	-0.109	-0.1215
128	0	0	0	0	0	0	0	0	1.126	1.303	1.399	1.483	1.457	1.202	1.15	1.1	1.025	0.9343	0.8436	0.7529	0.6623	0.5716	0.5309	0.0902	0.07451	0.1388	0.2031	0.02745	0.01176	0.03321	0	0	0	0	0	0	0	0	-0.012	0	0	0	0	0	0	0	-0.012	-0.024	-0.036
129	0	0	0	0	0	0	0	0	0	0	0	0	0	0	0	1.214	1.601	1.682	1.327	1.248	1.171	1.096	1.323	1.252	1.187	1.177	1.177	1.151	0.9197	0.6924	0.5384	0.5381	0.5387	0.5422	0.1451	0.1354	0.1251	0.1148	0.1051	0.08986	0.07826	0.06963	0.05416	0.04046	0.0265	0.1441	0.1456	0.2347	0.323
130	0	0	0	0	0	0	0	0	0.9124	1.114	1.268	1.417	1.549	1.548	1.496	1.412	1.253	1.112	0.9904	0.8626	0.7085	0.6	0.6	0.6	0.6	0.6	0.6	0.6	0.6	0.6	0.6	0.2	0.2	0.2	0.2	0.2	0.2	0.2	0.188	0.176	0.164	0.152	0.14	0.128	0.116	0.104	0.092	0.08	0.08
131	0	0	0	0	0	0	0	0	0	0	0	0.7617	0.8962	1.159	1.359	1.369	1.336	1.257	1.16	1.053	0.9967	0.9839	0.9607	0.8828	0.1868	0.03899	-0.1324	-0.1925	0	0	0	0	0	0	0	0	0	0	0	0	0	0	0	0	0	0	0	0	0
132	0	0	0	0	0	0	0	0	-0	-0	0	0	0	0	0	0	0	0	0	0	0	0	0	1.285	1.353	1.5	1.613	1.238	1.162	1.086	0.9911	1.05	0.7982	0.7631	0.6726	0.569	0.06889	0.06113	0.05161	0.04058	0.0125	-0.01672	-0.03078	-0.04543	-0.06024	-0.07461	-0.08799	-0.08762	-0.08575
133	0	0	0	0	0	0	0	0	0	0	0	0	0	0	0	0	0	1.229	1.637	1.677	1.321	1.269	1.195	1.122	1.325	1.131	0.782	0.6749	0.5251	0.4205	0.4256	0.4307	0.437	0.4287	0.4211	0.4138	0.4216	0.02862	0.03466	0.02773	0.0201	0.01147	0.002161	-0.00715	-0.01526	-0.02164	-0.02462	-0.02333	-0.01838
134	0	0	0	0	0	0	0	0	-0	-0	-0	0	0	0	0	0	0	0	0	0	0	0	0	0	0	1.247	1.358	1.522	1.617	1.242	1.166	1.091	1.286	0.9678	0.7955	0.8305	0.7113	0.6037	0.08228	0.05817	0.03325	0.00941	-0.012	-0.02939	-0.04273	-0.05321	-0.06208	0.03796	0.0417
135	0	0	0	0	0	0	0	0	0.801	0.9249	1.258	1.407	1.502	1.535	1.509	1.383	1.157	0.9622	0.8009	0.6115	0.5808	0.562	0.571	0.5793	0.1872	0.1956	0.2	0.2	0.2	0.2	0.2	0.188	0.176	0.164	0.152	0.14	0.128	0.116	0.104	0.092	0.08	0.08	0.08	0.08	0.08	0.08	0.08	0.08	0.08
136	0	0	0	0	0	0	0	0	0	0	0	0	0	0	0	0	1.253	1.583	1.681	1.304	0.8301	0.7381	0.6487	0.8624	0.7982	0.7501	0.6926	0.5726	0.4479	-0.03386	-0.04592	-0.05748	-0.06568	-0.06896	-0.06674	-0.06024	-0.0505	-0.03824	-0.02456	-0.01025	0.1359	0.1373	0.1373	0.1373	0.1253	0.1133	0.1013	0.08925	0.07725
137	0	0	0	0	0	0	0	0	0	0	0	0	0	0	0	1.297	1.634	1.738	1.689	1.64	1.567	1.497	1.43	1.356	1.164	0.7889	0.4665	0.432	0.4338	0.4375	0.04071	0.04305	0.03244	0.02125	0.009429	-0.003163	-0.03206	-0.06126	-0.09013	-0.1184	-0.1302	-0.1408	-0.01767	-0.01245	-0.005099	0.004284	0.01543	0.02817	0.04256
138	0	0	0	0	0	0	0	0	0	0	0	0	0	0	0.8467	1.242	1.478	1.487	1.386	1.147	0.95	0.8736	0.7798	0.6996	0.6283	0.5948	0.162	0.1529	0.1253	0.09757	0.06988	0.0422	0.01451	-0.01318	-0.04086	-0.06855	-0.09624	-0.12	-0.12	-0.12	-0.12	-0.12	-0.12	-0.12	-0.12	0	0	0	0
139	0	0	0	0	0	0	0	0	0	0	0	0	0.9513	1.473	1.723	1.681	1.679	1.603	1.531	1.462	1.398	1.341	1.291	1.197	1.052	0.8229	0.6219	0.2	0.2	0.2	0.2	0.2	0.188	0.2	0.2	0.188	0.176	0.164	0.152	0.2	0.2	0.2	0.2	0.2	0.2	0.2	0.2	0.2	0.188
140	0	0	0	0	0	0	0	0	0	0	0	0	0	0	0	0	0	0	0	0	0	1.66	1.736	1.683	1.63	1.557	1.487	1.42	1.333	1.1	0.6903	0.4635	0.4357	0.4416	0.4509	0.4617	0.07336	0.08438	0.09471	0.1032	0.09687	0.08951	0.08021	0.06851	0.05418	0.03809	0.02236	0.005272	-0.008197
141	0	0	0	0	0	0	0	0	0.8874	1.001	1.164	1.294	1.444	1.492	1.491	1.34	1.068	0.875	0.8	0.725	0.65	0.625	0.6	0.6	0.2	0.2	0.188	0.176	0.1483	0.1206	0.1529	0.1373	0.1216	0.1859	0.2502	0.3145	0.3945	0.4745	0.4745	0.4745	0.4745	0.4745	0.07451	0.06251	0.05051	0.03851	0.02651	0.01451	0.00251
142	0	0	0	0	0	0	0	0	0	0	0.7671	0.8804	1.043	1.208	1.199	1.062	1.101	0.9827	0.8764	0.7842	0.704	0.632	0.5389	0.4474	0.3563	-0.1345	-0.1751	-0.1989	-0.1984	-0.1976	-0.1966	-0.1952	-0.1935	-0.2032	-0.2128	-0.2221	-0.2313	-0.2415	-0.2524	-0.2633	-0.2742	-0.1784	-0.1795	-0.1812	-0.1831	-0.1846	-0.1856	-0.1861	-0.1869
143	0	0	0	0	0	0	0	0	0	0	0	0	0	0	0	0	1.239	1.363	1.6	1.623	1.243	1.164	1.088	1.013	0.9392	1.164	1.114	0.97	0.7187	0.5104	0.4076	0.4138	0.4221	0.4307	0.04052	0.04991	0.05636	0.1427	0.228	0.07129	0.07378	0.07409	0.07339	0.05597	0.03566	0.01538	-0.006763	-0.03175	-0.05435
144	0	0	0	0	0	0	0	0	0.9494	1.22	1.339	1.448	1.424	1.382	1.362	1.3	1.215	1.127	1.036	0.9409	0.8945	0.8713	0.8177	0.7416	0.6585	0.6	0.6	0.6	0.6	0.6	0.6	0.6	0.6	0.6	0.6	0.6	0.2	0.2	0.188	0.176	0.164	0.152	0.14	0.128	0.116	0.104	0.092	0.08	0.08
145	0	0	0	0	0	0	0	0	0.8916	1.048	1.241	1.379	1.446	1.462	1.424	1.316	1.21	1.055	0.8626	0.7	0.625	0.2	0.2	0.2	0.2	0.2	0.2	0.2	0.2	0.2	0.28	0.36	0.2	0.2	0.2	0.188	0.176	0.164	0.152	0.14	0.128	0.116	0.104	0.092	0.2	0.2	0.2	0.2	0.28
146	0	0	0	0	0	0	0	0	0	0	0	0	0	0	0	0	1.615	1.731	1.677	1.626	1.577	1.505	1.436	1.375	1.331	1.294	1.123	0.8211	0.6	0.6	0.6	0.5994	0.5944	0.5891	0.5841	0.581	0.5814	0.5859	0.1952	0.2	0.2	0.2	0.1843	0.1843	0.1843	0.1843	0.1723	0.1843	0.1843
147	0	0	0	0	0	0	0	0	1.144	1.309	1.413	1.462	1.441	1.38	1.217	0.9727	0.85	0.775	0.7	0.225	0.2	0.188	0.2	0.188	0.176	0.164	0.152	0.14	0.128	0.116	0.104	0.092	0.08	0.08	0.08	0.08	0.08	0.2	0.2	0.1922	0.1798	0.1707	0.1687	0.1737	0.1858	0.2	0.2	0.2	0.2
148	0	0	0	0	0	0	0	0	0.8683	0.9981	1.112	1.282	1.408	1.473	1.461	1.375	1.248	1.053	0.85	0.375	0.3	0.213	0.176	0.164	0.152	0.2	0.2	0.2	0.2	0.2219	0.2	0.2	0.2	0.2	0.2	0.2	0.2	0.2	0.2	0.2	0.2	0.2	0.2	0.2	0.2	0.2	0.2	0.2	0.2
0	0	0	0	0	0	0	0	0	0	0	0	0.758	1.187	1.379	1.593	1.636	1.597	1.537	1.425	1.197	0.9689	0.924	0.7156	0.5433	0.5357	0.5436	0.1527	0.1347	0.1176	0.1012	0.08526	0.06157	0.03388	0.006196	-0.02149	-0.04918	-0.07686	-0.09255	-0.1082	-0.1082	-0.1082	-0.1082	-0.1082	-0.1082	-0.1082	-0.1082	-0.1082	-0.1082	-0.1082
149	0	0	0	0	0	0	0	0	0	0	0	0	0	0	0	1.661	1.384	1.32	0.8295	0.7362	0.6455	0.856	0.7693	0.6882	0.6616	0.5373	0.4185	0.279	-0.117	-0.1212	-0.1237	-0.1244	-0.07526	-0.06079	-0.04498	-0.02843	-0.02343	-0.018	-0.01224	-0.006345	-0.001176	-0.01318	-0.02518	-0.03718	-0.04918	-0.06118	-0.06118	-0.06118	-0.06118
150	0	0	0	0	0	0	0	0	0	0	0	0	0	0	0	1.184	1.429	1.521	1.562	1.467	1.27	1.053	1.009	0.9678	0.5283	0.4899	0.45	0.4	0.4	0.4	0.4	0.4	0.4	0.4	0.4	0.4	0.4	0.4	0.4	0.4	0.4	0.4	0.4	0.4	0.4	0.4	0.4	0.4	0.4
151	0	0	0	0	0	0	0	0	0	0	0	0	0	0	0	0	1.381	1.719	1.678	1.624	1.274	1.5	1.43	1.365	1.311	1.275	1.141	0.8826	0.6165	0.2	0.2	0.2	0.2	0.188	0.176	0.164	0.152	0.14	0.128	0.116	0.104	0.092	0.08	0.08	0.08	0.2	0.2	0.2	0.2
152	0	0	0	0	0	0	0	0	0	0	0	0	0	0	0	-0	-0	-0	-0	-0	0	0	0	-0	-0	-0	-0	-0	-0	-0	-0	0	0	0	0	0	0	0	0	0	0	0	0	1.039	1.111	1.191	1.27	1.354	1.38
153	0	0	0	0	0	0	0	0	1.032	1.176	1.327	1.445	1.462	1.352	1.15	1.1	1.05	1	0.55	0.5	0.45	0.4	0.4	0.4	0.4	0.4	0.4	0.4	0.4	0.4	0.388	0.376	0.364	0.352	0.34	0.4	0.4	0.45	0.45	0.4079	0.3658	0.3237	0.2816	0.2395	0.1974	0.1053	0.04747	0.03968	0.03189
154	0	0	0	0	0	0	0	0	0.8742	1.17	1.373	1.471	1.435	1.391	1.369	1.278	1.098	0.8486	0.7	0.625	0.6	0.6	0.6	0.6	0.2	0.2	0.2	0.2	0.2	0.2	0.188	0.176	0.164	0.152	0.1243	0.09663	0.06894	0.04125	0.01357	-0.01412	-0.01412	-0.01412	-0.01412	-0.01412	-0.01412	-0.01412	-0.01412	-0.01412	-0.01412
155	0	0	0	0	0	0	0	0	0	0	0	0	0	0	0	0	1.29	1.4	1.42	1.364	1.429	1.45	1.177	0.9727	0.9229	0.8623	0.7265	0.5246	0.4449	0.4277	0.4169	0.4077	0.3994	0.3917	0.3849	0.3791	0.3743	-0.02518	-0.02381	-0.024	-0.036	-0.048	-0.06	-0.072	-0.084	-0.096	-0.108	-0.12	-0.12
156	0	0	0	0	0	0	0	0	0	0	0	0	0	0	0	0	0	0	0	0	0	1.693	1.734	1.685	1.637	1.589	1.543	1.476	1.411	1.176	0.8869	0.74	0.5375	0.4313	0.4045	0.4035	0.4028	0.002571	0.002527	0.00334	0.004279	0.005231	0.005959	0.006356	0.006382	0.005996	0.005196	-0.01153	-0.02826
157	0	0	0	0	0	0	0	0	0.6271	0.7489	0.8743	1.003	1.154	1.386	1.545	1.556	1.519	1.423	1.207	0.9423	0.8	0.725	0.65	0.225	0.2	0.2	0.2	0.2	0.2	0.2	0.2	0.2	0.1579	0.1038	-0.1503	-0.2062	-0.2528	-0.269	-0.2864	-0.305	-0.3248	-0.2	-0.2	-0.2	-0.2	-0.2	-0.2	-0.2	-0.2
158	0	0	0	0	0	0	0	0	0.8313	1.02	1.31	1.432	1.473	1.456	1.419	1.29	1.079	0.85	0.775	0.7	0.625	0.2	0.2	0.188	0.176	0.164	0.152	0.14	0.128	0.116	0.104	0.092	0.08	0.08	0.08	0.2	0.2	0.2	0.2	0.2	0.2	0.2	0.2	0.2	0.2	0.2	0.2	0.2	0.2
159	0	0	0	0	0	0	0	0	0	0	0	0	0	0	0	0	0	1.485	1.705	1.682	1.633	1.558	1.486	1.402	1.208	0.9029	0.8625	0.7264	0.5655	0.4714	0.4595	0.04725	0.03387	0.01972	-0.006794	-0.03323	-0.05944	-0.08454	-0.1072	-0.1267	-0.1431	-0.1571	-0.1535	-0.1484	-0.01003	0.00954	0.01176	0.01176	0.01176
0	NaN	NaN	NaN	NaN	NaN	NaN	NaN	NaN	NaN	NaN	NaN	NaN	NaN	NaN	NaN	NaN	NaN	NaN	NaN	NaN	NaN	NaN	NaN	NaN	NaN	NaN	NaN	NaN	NaN	NaN	NaN	NaN	NaN	NaN	NaN	NaN	NaN	NaN	NaN	NaN	NaN	NaN	NaN	NaN	NaN	NaN	NaN	NaN	NaN
0	0	0	0	0	0	0	0	0	0.5214	0.5214	0.4272	0.4693	0.02229	0	0	0	0	0	0	0	0.08	0.16	0.24	0.32	0.4	0.4	0.4	0.4	0.4	0	0	0	-0.012	-0.024	-0.036	-0.048	-0.06	-0.072	-0.084	0	0	0	0	0	0	0	0	0	0
160	0	0	0	0	0	0	0	0	0	0	0	0	0	0	0	1.263	1.588	1.671	1.631	1.558	1.488	1.418	1.319	1.121	0.837	0.6902	0.5184	0.4516	0.4551	0.05978	0.06453	0.06942	0.07423	0.06318	0.05211	0.04112	0.03043	0.02021	-0.001458	-0.02255	-0.04293	-0.0623	-0.08091	-0.09885	-0.1162	-0.1172	-0.1176	-0.1177	-0.1082
0	NaN	NaN	NaN	NaN	NaN	NaN	NaN	NaN	NaN	NaN	NaN	NaN	NaN	NaN	NaN	NaN	NaN	NaN	NaN	NaN	NaN	NaN	NaN	NaN	NaN	NaN	NaN	NaN	NaN	NaN	NaN	NaN	NaN	NaN	NaN	NaN	NaN	NaN	NaN	NaN	NaN	NaN	NaN	NaN	NaN	NaN	NaN	NaN	NaN
161	0	0	0	0	0	0	0	0	0.6163	0.7338	0.8387	1.197	1.439	1.572	1.576	1.525	1.43	1.251	0.9679	0.8457	0.762	0.7248	0.7091	0.6898	0.2361	0.188	0.176	0.164	0.152	0.14	0.128	0.116	0.104	0.092	0.08	0.08	0.03789	-0.004211	-0.2463	-0.2944	-0.332	-0.338	-0.344	-0.35	-0.356	-0.362	-0.368	-0.374	-0.38
162	0	0	0	0	0	0	0	0	1.357	1.461	1.482	1.34	1.206	0.9823	0.9481	0.825	0.75	0.675	0.6	0.2	0.188	0.176	0.164	0.152	0.14	0.128	0.116	0.104	0.092	0.08	0.08	0.08	0.08	0.08	0.08	0.08	0.08	0.2	0.28	0.36	0.44	0.52	0.6	0.6	0.6	0.6	0.6	0.6	0.6
0	NaN	NaN	NaN	NaN	NaN	NaN	NaN	NaN	NaN	NaN	NaN	NaN	NaN	NaN	NaN	NaN	NaN	NaN	NaN	NaN	NaN	NaN	NaN	NaN	NaN	NaN	NaN	NaN	NaN	NaN	NaN	NaN	NaN	NaN	NaN	NaN	NaN	NaN	NaN	NaN	NaN	NaN	NaN	NaN	NaN	NaN	NaN	NaN	NaN
163	0	0	0	0	0	0	0	0	0	0	0	0	0.8569	1.544	1.663	1.382	1.299	1.217	1.103	0.7945	0.8909	0.822	0.7446	0.6745	0.6057	0.473	0.01472	0.009966	-0.00876	-0.02421	-0.03593	-0.0443	-0.05019	-0.0543	-0.05772	-0.06096	-0.06392	-0.07686	-0.09255	-0.1082	-0.12	-0.12	-0.12	-0.12	-0.12	-0.12	-0.12	-0.12	-0.12
164	0	0	0	0	0	0	0	0	0	0	0	0	0	0	0	1.256	1.365	1.635	1.6	1.221	1.145	1.053	1.166	0.8363	0.7212	0.6374	0.5133	0.4015	0.4024	0.003274	-0.007878	-0.01929	-0.03115	-0.04322	-0.05571	-0.06826	-0.08068	-0.09334	-0.1059	-0.1183	-0.1185	-0.1185	-0.1186	-0.1186	-0.119	-0.1195	-0.1198	-0.12	-0.12
165	0	0	0	0	0	0	0	0	1.524	1.527	1.289	0.96	0.8797	0.8107	0.7602	0.6759	0.6023	0.5326	0.1393	0.1475	0.158	0.1693	0.1827	0.1974	0.188	0.176	0.164	0.152	0.14	0.128	0.116	0.104	0.092	0.08	0.08	0.08	0.08	0.08	0.08	0.08	0.08	0.08	0.08	0.105	0.13	0.275	0.3	0.325	0.418
166	0	0	0	0	0	0	0	0	1.09	1.288	1.367	1.423	1.242	1.057	1	0.925	0.85	0.775	0.7	0.6215	0.1955	0.168	0.1421	0.1169	0.08925	0.06157	0.03388	0.006196	-0.02149	-0.04918	-0.07686	-0.09255	-0.1082	-0.12	-0.12	-0.12	0	0	0	0	0.08	0.16	0.24	0.32	0.4	0.4	0	0	0
167	0	0	0	0	0	0	0	0	0.9679	1.31	1.443	1.481	1.426	1.277	1.072	0.899	0.7913	0.6947	0.6109	0.5372	0.1162	0.1083	0.1013	0.09516	0.09027	0.08461	0.07746	0.07107	0.0653	0.05899	0.05213	0.05563	0.05756	0.05901	0.1813	0.1859	0.1908	0.1956	0.2	0.2	0.2	0.2	0.2	0.2	0.2	0.2	0.2	0.2	0.2
168	0	0	0	0	0	0	0	0	0	0	0	0.7071	0.8243	1.278	1.45	1.435	1.583	1.529	1.458	1.388	1.324	1.271	1.232	1.107	0.9748	0.7648	0.6724	0.5598	0.1716	0.1911	0.2	0.188	0.176	0.164	0.152	0.14	0.128	0.1126	0.07539	0.03646	0.003805	-0.01736	0.08421	0.07139	0.06486	0.06152	0.0606	0.06406	0.09605
169	0	0	0	0	0	0	0	0	0	0	0	0	0	1.019	1.492	1.659	1.685	1.631	1.551	1.464	1.313	1.054	0.8719	0.8091	0.6953	0.5475	0.4099	0.00761	0.008208	0.01129	0.005958	0.005632	0.01082	0.02109	0.0344	0.04924	0.06467	0.07994	0.092	0.08	0.08	0.08	0.08	0.06431	0.04863	0.03294	0.01725	0.001569	-0.01412
170	0	0	0	0	0	0	0	0	1.421	1.503	1.458	1.326	1.115	0.8851	0.8137	0.7137	0.6259	0.5483	0.5264	0.5325	0.5403	0.15	0.1619	0.1747	0.1758	0.176	0.164	0.152	0.14	0.128	0.116	0.104	0.092	0.08	0.08	0.08	0.08	0.08	0.08	0.08	0.2	0.2	0.2	0.2	0.2	0.2	0.2	0.2	0.2
171	0	0	0	0	0	0	0	0	0	0	0	0.769	1.078	1.497	1.701	1.673	1.62	1.327	1.093	1.015	0.9474	0.9173	0.8475	0.7703	0.2494	0.1686	0.1566	0.1446	0.1326	0.1206	0.1086	0.09663	0.08463	0.1686	0.1686	0.1686	0.1686	0.1686	0.1686	0.1686	0.1686	0.1686	0.1686	0.1686	0.1686	0.1686	0.1686	0.1686	0.1686
172	0	0	0	0	0	0	0	0	-0	-0	-0	-0	-0	-0	-0	-0	-0	-0	-0	-0	-0	-0	-0	-0	-0	-0	-0	-0	-0	-0	-0	-0	-0	-0	-0	-0	-0	-0	-0	-0	-0	-0	-0	-0	-0	-0	-0	-0	-0
173	0	0	0	0	0	0	0	0	0.5829	0.7241	0.8634	1.067	1.349	1.488	1.529	1.489	1.435	1.344	1.176	0.9613	0.7356	0.6314	0.5427	0.1069	0.0705	0.05955	0.05002	0.04186	0.0362	0.03198	0.1097	0.1875	0.2658	0.3445	0.4234	0.4224	0.0223	0.02324	0.02588	0.0006944	-0.02471	-0.0505	-0.07658	-0.1029	-0.1292	-0.155	-0.18	-0.2037	-0.2255
174	0	0	0	0	0	0	0	0	0.5855	0.7043	0.8263	0.9827	1.387	1.616	1.632	1.586	1.529	1.466	1.397	1.293	1.138	0.8842	0.638	0.6	0.6	0.6	0.2	0.28	0.36	0.44	0.2	0.2	0.188	0.176	0.164	0.152	0.14	0.128	0.116	0.104	0.092	0.08	0.08	0.06431	0.1686	0.1686	0.2486	0.3286	0.4086
175	0	0	0	0	0	0	0	0	0	0	0	0	0	0	1.22	1.365	1.383	1.362	1.508	1.442	1.068	0.9918	1.186	0.9953	0.7082	0.6183	0.4885	0.4005	0.0008307	0.001242	-0.01016	-0.02143	-0.03248	-0.04323	-0.05392	-0.06467	-0.07477	-0.08477	-0.09441	-0.1036	-0.09959	-0.09547	-0.09076	-0.08559	-0.08039	0.04475	0.04955	0.05379	0.04304
176	0	0	0	0	0	0	0	0	-0	0	0	0	0	0	0	0	0	0	0	0	0	0	1.234	1.358	1.378	1.295	1.435	1.438	1.065	0.9974	1.173	0.9126	0.6142	0.4464	0.4129	0.4144	0.414	-0.0004001	-0.01555	-0.03087	-0.04509	-0.05866	-0.07159	-0.08389	-0.09598	-0.108	-0.12	-0.12	-0.12
177	0	0	0	0	0	0	0	0	0.631	0.7566	0.8836	1.115	1.438	1.499	1.472	1.419	1.337	1.156	0.85	0.775	0.7	0.625	0.6	0.6	0.6	0.5843	0.5686	0.5529	0.1373	0.1216	0.1096	0.09757	0.08557	0.07357	0.06157	0.04957	0.03757	0.02557	0.01357	0.001569	0.001569	0.001569	0.001569	0.001569	0.001569	0.001569	0.001569	0.001569	0.001569
178	0	0	0	0	0	0	0	0	0.632	0.7473	0.8498	1.169	1.432	1.403	1.495	1.494	1.458	1.396	1.303	1.147	0.9221	0.6583	0.5369	0.5353	0.5387	0.5472	0.1551	0.1628	0.1606	0.16	0.1608	0.152	0.14	0.128	0.116	0.104	0.092	0.08	0.08	0.08	0.08	0.08	0.08	0.2	0.2	0.2	0.2	0.2	0.188
0	0	0	0	0	0	0	0	0	-0	-0	-0	-0	-0	-0	-0	-0	-0	-0	-0	-0	-0	-0	-0	-0	-0	-0	-0	-0	-0	-0	-0	-0	-0	-0	-0	-0	-0	-0	-0	-0	-0	-0	-0	0	0	0	0	0	0
0	0	0	0	0	0	0	0	0	-0.2	-0	-0	-0	-0	-0	-0	-0	-0	-0	-0	-0	-0.2	0	0	0	0	0	0	0	0	0	0	0	0	0	0	0	0	0	0	0	0	0	0	0	0	0	0	0	0
179	0	0	0	0	0	0	0	0	0.7094	0.8324	1.026	1.307	1.538	1.58	1.563	1.434	1.102	1.012	0.926	0.7477	0.625	0.5843	0.5686	0.5529	0.5373	0.1216	0.1059	0.0902	0.0782	0.0662	0.0542	0.0422	0.0302	0.0182	0.006196	-0.005804	-0.0178	-0.0298	-0.0298	-0.0298	-0.0298	-0.0298	-0.0298	-0.0298	-0.0298	-0.0298	-0.0298	-0.0298	-0.0298
0	NaN	NaN	NaN	NaN	NaN	NaN	NaN	NaN	NaN	NaN	NaN	NaN	NaN	NaN	NaN	NaN	NaN	NaN	NaN	NaN	NaN	NaN	NaN	NaN	NaN	NaN	NaN	NaN	NaN	NaN	NaN	NaN	NaN	NaN	NaN	NaN	NaN	NaN	NaN	NaN	NaN	NaN	NaN	NaN	NaN	NaN	NaN	NaN	NaN
180	0	0	0	0	0	0	0	0	0	0	0	0	1.347	1.361	1.663	1.584	1.505	1.427	1.335	1.197	0.9575	0.2483	0.06829	-0.01199	-0.02399	-0.03596	0.0001404	0.0003336	0.0005453	0.0006419	0.0005824	0.000405	0.000195	5.481e-05	1e-05	1e-05	0.03822	1e-05	0.02366	0.1037	0.1837	0.2637	0.344	0.003477	0.01348	0.03121	0.05463	0.08085	0.1055
0	NaN	NaN	NaN	NaN	NaN	NaN	NaN	NaN	NaN	NaN	NaN	NaN	NaN	NaN	NaN	NaN	NaN	NaN	NaN	NaN	NaN	NaN	NaN	NaN	NaN	NaN	NaN	NaN	NaN	NaN	NaN	NaN	NaN	NaN	NaN	NaN	NaN	NaN	NaN	NaN	NaN	NaN	NaN	NaN	NaN	NaN	NaN	NaN	NaN
0	0	0	0	0	0	0	0	0	-0.2	-0.2	0	0	0	0	0	0	0	0	0	0	0	0	0	0	0	0	0	0	0	0	0	0	0	0	0	0	0	0	0	0	0	0	0	0	0	0	0	0	0
181	0	0	0	0	0	0	0	0	0.6382	0.7567	0.8631	1.138	1.395	1.451	1.434	1.494	1.483	1.37	1.116	0.8082	0.7	0.625	0.6	0.2	0.188	0.176	0.164	0.152	0.14	0.128	0.116	0.104	0.092	0.08	0.08	0.08	0.08	0.2	0.1843	0.1686	0.1529	0.1373	0.1216	0.1059	0.0902	0.0902	0.0902	0.0782	0.0662
182	0	0	0	0	0	0	0	0	0.5608	0.6799	0.8017	0.9104	1.133	1.368	1.558	1.605	1.569	1.512	1.446	1.336	1.148	0.7763	0.5569	0.5169	0.5087	0.5039	0.4983	0.4916	0.08634	0.0894	0.09375	0.08611	0.07801	0.06937	0.06026	0.05054	0.02434	-0.002606	-0.02991	-0.05762	0.03476	0.02317	0.01261	0.003538	-0.003283	-0.007787	-0.01035	0.07217	0.08377
183	0	0	0	0	0	0	0	0	0	0	0	0	0	0	1.316	1.441	1.403	1.398	1.521	1.532	1.472	1.348	0.9935	0.6553	0.4306	0.4038	0.4045	0.4064	0.4087	0.4116	0.0152	0.00742	0.0003449	-0.00596	-0.01152	-0.01638	-0.02062	-0.04014	-0.05931	-0.07828	-0.09701	-0.1035	-0.1099	-0.1161	-0.122	-0.1276	-0.1324	-0.1366	-0.1399
184	0	0	0	0	0	0	0	0	0	0.7558	0.8757	1.027	1.287	1.416	1.468	1.458	1.441	1.415	1.318	1.202	1.101	0.9916	0.8716	0.7924	0.7074	0.2043	0.2	0.2	0.2	0.2	0.2	0.2328	0.2	0.2	0.2	0.2	0.2	0.2	0.2	0.2	0.2283	0.3083	0.2	0.28	0.36	0.44	0.52	0.6	0.6
0	0	0	0	0	0	0	0	0	0	0	0	0	-0	-0	-0	-0	-0	-0	-0	-0	-0	-0	-0	-0	-0	-0	-0	-0	0	0	0	0	0	0	0	0	0	0	0	0	0	0	0	0	0	0	0	0	0
0	0	0	0	0	0	0	0	0	-0	0	-0	-0	-0	-0	-0	-0	-0	-0	-0	-0.2	-0.2	-0.2	-0.2	-0.2	-0.2	-0.2	0	0	0	0	0	0	0	0	0	0	0	0	0	0	0	0	0	0	0	0	0	0	0
185	0	0	0	0	0	0	0	0	0.7352	0.8591	1.091	1.296	1.097	1.028	1.016	1.004	0.9645	0.8456	0.6809	0.5902	0.4995	0.4588	0.04314	0.02745	-0.0002353	-0.024	0	-0.012	0	0	0	-0.012	-0.024	-0.036	-0.048	-0.06	-0.072	-0.084	-0.096	-0.108	-0.12	-0.12	-0.12	-0.12	-0.12	-0.12	-0.12	-0.12	-0.12
0	0	0	0	0	0	0	0	0	-0	-0	-0	-0	-0	-0	-0	0	0	0	0	0	0	0	0	0	0	0	0	0	0	0	0	0	0	0	0	0	0	0	0	0	0	0	0	0	0	0	0	0	0
186	0	0	0	0	0	0	0	0	0.6998	0.8212	0.9443	1.221	1.406	1.456	1.436	1.417	1.34	1.129	0.8334	0.7157	0.6094	0.5164	0.479	0.4707	0.4649	0.46	0.4563	0.4383	0.4223	0.4082	0.3955	-0.01641	-0.02787	-0.03905	-0.03409	-0.04073	-0.0467	-0.05199	-0.05657	-0.0602	-0.0624	-0.06319	-0.06238	-0.06068	-0.05802	-0.04262	-0.0298	-0.0298	-0.0298
187	0	0	0	0	0	0	0	0	0	0	0	0	0	0	0	0	0	0	0	0	1.341	1.482	1.525	1.486	1.504	1.528	1.458	1.291	1.016	0.761	0.6678	0.225	0.1931	0.1634	0.1596	0.1563	0.1533	0.1506	0.1482	0.1457	0.1438	0.1432	0.1447	0.1481	0.1534	0.1479	0.1437	0.1408	0.1386
188	0	0	0	0	0	0	0	0	0.6224	0.7602	0.8715	0.9989	1.257	1.441	1.516	1.408	1.214	1.025	0.95	0.875	0.8	0.725	0.65	0.625	0.2	0.2	0.2	0.2	0.2	0.2	0.2	0.2	0.2	0.188	0.176	0.164	0.152	0.14	0.128	0.116	0.104	0.092	0.08	0.08	0.08	0.08	0.08	0.105	0.13
0	0	0	0	0	0	0	0	0	-0	-0	-0	-0	-0	-0	0	0	0	0	0	0	0	0	0	0	0	0	0	0	0	0	0	0	0	0	0	0	0	0	0	0	0	0	0	0	0	0	0	0	0
189	0	0	0	0	0	0	0	0	0.7182	0.8387	1.018	1.288	1.399	1.61	1.641	1.597	1.535	1.351	1.027	0.8053	0.7	0.625	0.6	0.6	0.6	0.6	0.6	0.2	0.188	0.176	0.164	0.152	0.14	0.128	0.116	0.104	0.092	0.08	0.08	0.08	0.08	0.2	0.2	0.2	0.2	0.2	0.2	0.2	0.2
190	0	0	0	0	0	0	0	0	0	0	0	0	0	0	0	1.339	1.526	1.67	1.632	1.558	1.484	1.413	1.346	1.291	1.145	0.9844	0.732	0.5422	0.4195	0.4229	0.426	0.4285	0.03034	0.03156	0.02037	0.009149	-0.001992	-0.0125	-0.02146	-0.02853	-0.03251	-0.03326	-0.03068	-0.02493	-0.004786	0.0174	0.04133	0.06609	0.08
0	0	0	0	0	0	0	0	0	0.9874	1.076	1.102	1.134	1.107	1.088	1.047	1.014	1.034	1.065	1.064	1.02	0.9808	0.9438	0.8831	0.8222	0.7449	0.6658	0.5846	0.5514	0.1158	0.07722	0.04917	0.01738	-0.01813	-0.008573	-0.03756	-0.06795	-0.09466	-0.1075	-0.03926	0.03861	0.1188	0.1988	0.2793	-0.1149	-0.1107	-0.1044	-0.01644	0.07271	0.1627
191	0	0	0	0	0	0	0	0	0.7728	0.8981	1.014	1.244	1.437	1.574	1.601	1.565	1.507	1.368	1.117	0.9325	0.7277	0.625	0.6	0.2	0.2	0.2	0.2	0.188	0.176	0.2	0.188	0.176	0.164	0.152	0.14	0.128	0.116	0.2	0.2	0.2	0.2	0.2	0.224	0.2645	0.2	0.28	0.2	0.2	0.2
192	0	0	0	0	0	0	0	0	0	0	0	0	0	0	0	0	0	0	1.254	1.396	1.666	1.626	1.248	1.172	1.098	1.326	1.258	1.171	1.037	0.6729	0.544	0.4192	0.4196	0.02096	0.01046	-2.673e-05	-0.01043	-0.02072	-0.03075	-0.05611	-0.08105	-0.1054	-0.02127	-0.03264	-0.04322	-0.004662	0.03035	0.1021	0.1744
193	0	0	0	0	0	0	0	0	0.6044	0.6834	0.8076	0.9608	1.257	1.398	1.539	1.574	1.531	1.467	1.384	1.211	0.9919	0.7999	0.625	0.6	0.2	0.2	0.2	0.2	0.2	0.2	0.2	0.2	0.2	0.2	0.2	0.2	0.2	0.2	0.2	0.2	0.2	0.2	0.2	0.2	0.2	0.2	0.2	0.2	0.188
194	0	0	0	0	0	0	0	0	0	0.5542	0.6771	0.8027	1.264	1.57	1.689	1.671	1.632	1.564	1.493	1.427	1.368	1.225	1.059	0.9295	0.8603	0.7914	0.7134	0.6348	0.6	0.2	0.2	0.2	0.2	0.28	0.3405	0.388	0.2	0.2	0.2573	0.3073	0.3873	0.4673	0.5473	0.6	0.6	0.6	0.6	0.2	0.2
195	0	0	0	0	0	0	0	0	0.8123	0.8961	1.051	1.226	1.352	1.422	1.473	1.478	1.406	1.203	1.005	0.8	0.725	0.65	0.625	0.6	0.2	0.2	0.188	0.176	0.164	0.152	0.14	0.128	0.116	0.104	0.092	0.08	0.08	0.08	0.08	0.2	0.2	0.2	0.2	0.2	0.28	0.36	0.44	0.52	0.6
196	0	0	0	0	0	0	0	0	-0	-0	-0	-0	-0	-0	-0	-0	-0	-0	-0	-0	-0	-0	-0	-0	-0	-0	-0	-0	-0	-0	-0	-0	-0	-0	-0	-0	-0	-0	-0	-0	-0	-0	-0	-0	-0	-0	-0	-0	-0
197	0	0	0	0	0	0	0	0	0	0	0	0	0.7867	1.381	1.649	1.686	1.605	1.526	1.449	1.304	0.9195	0.8615	0.768	0.6656	0.567	0.4637	0.07478	0.05645	0.03653	0.01504	-0.007931	-0.03227	-0.04229	-0.05344	-0.06524	-0.0773	-0.08889	-0.08674	-0.08158	-0.07345	-0.0628	0.06977	0.08379	0.09854	0.1141	0.2016	0.2816	0.3616	0.1216
198	0	0	0	0	0	0	0	0	0.928	1.081	1.367	1.483	1.458	1.454	1.406	1.329	1.245	1.153	1.055	0.9276	0.8142	0.6863	0.6	0.6	0.2	0.2	0.2	0.188	0.176	0.2	0.2	0.2	0.2	0.2	0.2	0.2	0.2	0.2	0.2	0.2	0.2	0.2	0.2	0.2	0.188	0.2	0.2	0.2	0.2
199	0	0	0	0	0	0	0	0	0.8225	0.9306	1.274	1.422	1.393	1.427	1.469	1.414	1.227	0.8452	0.725	0.65	0.625	0.6	0.2	0.188	0.176	0.164	0.152	0.14	0.128	0.116	0.104	0.092	0.08	0.08	0.08	0.2	0.28	0.36	0.44	0.52	0.6	0.6	0.6	0.6	0.2	0.2	0.2	0.2	0.2
200	0	0	0	0	0	0	0	0	0	0	0	0	0.8485	1.264	1.381	1.398	1.338	1.52	1.377	1.007	0.9344	0.8486	0.769	0.7709	0.7098	0.2028	0.05426	0.002582	-0.001333	-0.004343	-0.007282	-0.01058	-0.01394	-0.01723	-0.02042	-0.02302	-0.01282	-0.001716	0.01001	0.02246	0.03564	0.1686	0.1686	0.1686	0.1686	0.1686	0.1686	0.1686	0.1686
201	0	0	0	0	0	0	0	0	0	0	0	0	0	0	0.8366	0.9578	0.9743	1.046	1.126	1.053	0.6774	0.6036	0.8332	0.7735	0.78	0.7026	0.6303	0.5097	0.4842	0.1073	0.1325	0.147	0.1603	0.1483	0.1363	0.1243	0.1123	0.1003	0.08831	0.03421	-0.0199	-0.062	-0.1041	-0.32	-0.326	-0.332	-0.338	-0.344	-0.35
0	0	0	0	0	0	0	0	0	-0.2	-0.2	-0.2	-0.2	0	0	0	0	0	0	0	0	0	0	0	0	0	0	0	0	0	0	0	0	0	0	0	0	0	0	0	0	0	0	0	0	0	0	0	0	0
202	0	0	0	0	0	0	0	0	0.8984	1.013	1.115	1.275	1.41	1.476	1.475	1.406	1.31	1.172	0.9858	0.782	0.7	0.225	0.2	0.2	0.2	0.2	0.2	0.2	0.2	0.2	0.2	0.2	0.2	0.2	0.2	0.2	0.2547	0.2	0.2	0.2	0.2	0.2	0.2	0.188	0.176	0.164	0.152	0.14	0.128
203	0	0	0	0	0	0	0	0	-0	-0	-0	-0	-0	-0	-0	-0	-0	-0	-0	-0	-0	-0	-0	-0	-0	-0	-0	-0	-0	-0	-0	-0	-0	-0	-0	-0	-0	-0	-0	-0	-0	-0	-0	-0	-0	-0	-0	-0	-0
204	0	0	0	0	0	0	0	0	0	0	0	0	0	0	0	0	0	0	1.26	1.368	1.388	1.331	1.447	1.469	1.408	1.302	0.9688	0.9109	0.8871	0.7833	0.6513	0.6	0.1843	0.1566	0.1289	0.1013	0.07357	0.04588	0.0182	0.07451	0.05882	0.04314	0.02745	0.01176	0	-0.012	-0.024	-0.036	-0.048
0	0	0	0	0	0	0	0	0	0	0	0.709	0.8184	0.9301	1.32	1.473	1.432	1.361	1.285	1.172	1.079	0.923	0.8455	0.6064	0.5445	0.5293	0.5208	0.1146	0.109	0.1049	0.08753	0.07396	0.06415	0.05744	0.05272	0.04883	0.03358	0.0186	0.003746	-0.01125	-0.03255	-0.06024	-0.084	-0.096	-0.108	-0.12	-0.12	-0.12	-0.12	-0.12
0	0	0	0	0	0	0	0	0	-0	-0	-0	-0	-0	-0	-0	-0	-0	0	0	0	0	0	0	0	0	0	0	0	0	0	0	0	0	0	0	0	0	0	0	0	0	0	0	0	0	1.375	1.705	1.685	1.633
205	0	0	0	0	0	0	0	0	0	0	0	0	0	0	0	0	0	0	0	0	0	0	0	0	0	0	0	1.487	1.661	1.685	1.328	1.249	1.472	1.396	1.323	1.252	1.181	1.141	1.049	0.8208	0.6443	0.6	0.6	0.2	0.188	0.176	0.164	0.152	0.14
0	0	0	0	0	0	0	0	0	0	0	0	0	0	1.377	1.644	1.734	1.681	1.627	1.552	1.48	1.411	1.347	1.293	1.259	1.13	0.8927	0.6338	0.6	0.2	0.2	0.2	0.2	0.2	0.2	0.188	0.176	0.164	0.152	0.14	0.128	0.116	0.104	0.2	0.2	0.2	0.28	0.36	0.44	0.52
206	0	0	0	0	0	0	0	0	-0	0	0	0	0	0	0	0	0	0	0	0	0	0	0	0	0	0	0	1.287	1.357	1.518	1.59	1.522	1.424	0.974	0.9044	0.8244	0.7516	0.6362	0.52	0.3918	-0.006157	-0.01539	-0.02412	-0.03208	-0.0388	-0.04399	-0.04696	-0.04718	-0.04459
207	0	0	0	0	0	0	0	0	0	0	0	0	0	0	1.136	1.548	1.726	1.684	1.637	1.566	1.496	1.429	1.367	1.313	1.262	1.077	0.7959	0.6069	0.4982	0.4892	0.4828	0.4784	0.4766	0.4784	0.4825	0.4857	0.4892	0.4938	0.4994	0.5043	0.5089	0.1152	0.121	0.127	0.1327	0.1278	0.1209	0.1129	0.1051
208	0	0	0	0	0	0	0	0	0	0	0.7025	0.8261	1.225	1.544	1.603	1.595	1.544	1.481	1.375	1.198	0.9445	0.8043	0.6209	0.5537	0.5523	0.1539	0.1465	0.1402	0.1343	0.1289	0.1241	0.1205	0.116	0.08831	0.07631	0.06431	0.06431	0.06431	0.06431	0.06431	0.06431	0.06431	0.06431	0.06431	0.06431	0.06431	0.06431	0.06431	0.06431
0	0	0	0	0	0	0	0	0	-0	-0	-0	-0	-0	-0	-0	-0	-0	-0	-0	-0	-0	-0	-0	-0	-0	-0	-0	-0	-0	-0	-0	-0	-0	-0	-0	-0	-0	-0	-0	-0	-0	-0	-0	-0	-0	-0	0	0	0
0	NaN	NaN	NaN	NaN	NaN	NaN	NaN	NaN	NaN	NaN	NaN	NaN	NaN	NaN	NaN	NaN	NaN	NaN	NaN	NaN	NaN	NaN	NaN	NaN	NaN	NaN	NaN	NaN	NaN	NaN	NaN	NaN	NaN	NaN	NaN	NaN	NaN	NaN	NaN	NaN	NaN	NaN	NaN	NaN	NaN	NaN	NaN	NaN	NaN
209	0	0	0	0	0	0	0	0	0	0	0	0	0	0	0	0	0	0	0	0	1.487	1.664	1.692	1.639	1.561	1.482	1.408	1.332	1.255	1.15	0.9049	0.6192	0.4931	0.5044	0.516	0.5291	0.5437	0.5588	0.5698	0.5794	0.1924	0.188	0.176	0.164	0.152	0.14	0.128	0.116	0.104
210	0	0	0	0	0	0	0	0	0	0	0	0	0	0.9637	1.333	1.462	1.408	1.56	1.542	1.488	1.432	1.383	1.339	1.223	1.127	0.9685	0.9189	0.8425	0.7453	0.634	0.6	0.6	0.6	0.6	0.6	0.6	0.6	0.6	0.6	0.6	0.6	0.6	0.6	0.6	0.2	0.2	0.188	0.176	0.164
211	0	0	0	0	0	0	0	0	-0	-0	0	0	0	0	0	0	0	0	1.228	1.304	1.517	1.553	1.489	1.407	1.317	1.19	0.9702	0.6116	0.4	0.4	0.4	0.4	0.4	0.4	0.4	0.4	0.4	0.4	0.4	1e-05	-0.01568	-0.03136	-0.04705	-0.06274	-0.07842	-0.09411	-0.1218	-0.1255	-0.1532
212	0	0	0	0	0	0	0	0	0	0	0	0	0	0	0	0	1.026	1.462	1.723	1.692	1.62	1.551	1.489	1.44	1.36	1.15	0.8635	0.6689	0.5047	0.4578	0.06187	0.06641	0.06022	0.05584	0.05382	0.05412	0.1169	0.134	0.1529	0.1731	0.1946	0.2	0.2	0.2	0.2	0.2	0.2	0.2	0.2
0	0	0	0	0	0	0	0	0	0	0	0	0	0	0	0	0	0	0	0	0	0	1.297	1.428	1.433	1.491	1.536	1.508	1.46	1.405	1.303	1.077	0.738	0.6	0.6	0.6	0.2	0.2	0.2	0.2	0.2	0.188	0.1843	0.1686	0.1529	0.1373	0.1216	0.1059	0.0902	0.07451
0	0	0	0	0	0	0	0	0	-0	-0	-0	-0	-0.2	-0.1428	-0.03959	0.08041	0	0	0	0	0	0	0	0	0	0	0	0	0	0	0	0	0	0	0	0	0	0	0	0	0	0	0	0	0	0	0	0	0
213	0	0	0	0	0	0	0	0	-0	-0	-0	-0	-0	-0	-0	-0	-0	-0	-0	-0	-0	-0	-0	-0	-0	-0	-0	-0	-0	-0	-0	-0	-0	-0	-0	-0	-0	-0	-0	-0	-0	-0	-0	-0	-0	-0	-0	-0	-0
214	0	0	0	0	0	0	0	0	0	0	0	0	0	0	0	1.32	1.71	1.73	1.681	1.633	1.562	1.496	1.436	1.39	1.371	1.231	1.097	0.8961	0.8163	0.3219	0.2183	0.2	0.2	0.2	0.2	0.2	0.2	0.2	0.2	0.2	0.28	0.36	0.44	0.52	0.8356	0.9439	0.972	0.9661	0.9474
215	0	0	0	0	0	0	0	0	0.6124	0.7333	0.8564	0.9702	1.264	1.391	1.415	1.474	1.318	1.073	1.005	0.8838	0.725	0.65	0.625	0.5843	0.1686	0.1529	0.2173	0.2816	0.3459	0.4102	0.4745	0.4745	0.07451	0.07451	0.07451	0.07451	0.06251	0.05051	0.03851	0.02651	0.01451	0.00251	-0.00949	-0.02149	-0.03349	-0.04549	-0.04549	-0.04549	-0.04549
216	0	0	0	0	0	0	0	0	0	0	0.7088	0.8334	1.179	1.437	1.575	1.603	1.57	1.521	1.454	1.353	1.191	0.9032	0.6469	0.6	0.6	0.2	0.2	0.188	0.176	0.164	0.152	0.14	0.128	0.116	0.104	0.092	0.08	0.08	0.08	0.08	0.08	0.2	0.2	0.2	0.2	0.2	0.2	0.2	0.2
0	NaN	NaN	NaN	NaN	NaN	NaN	NaN	NaN	NaN	NaN	NaN	NaN	NaN	NaN	NaN	NaN	NaN	NaN	NaN	NaN	NaN	NaN	NaN	NaN	NaN	NaN	NaN	NaN	NaN	NaN	NaN	NaN	NaN	NaN	NaN	NaN	NaN	NaN	NaN	NaN	NaN	NaN	NaN	NaN	NaN	NaN	NaN	NaN	NaN
217	0	0	0	0	0	0	0	0	0.6193	0.7367	0.8418	1.06	1.038	1.056	1.133	1.122	1.069	0.9473	0.6815	0.5136	0.4223	0.3398	0.3262	0.3385	-0.04929	-0.03686	-0.03654	-0.03623	-0.03589	-0.03535	-0.03452	-0.03352	-0.04086	-0.05286	-0.06486	-0.07686	-0.07686	-0.07686	-0.07686	-0.07686	-0.07686	-0.07686	-0.119	-0.12	-0.12	-0.12	-0.12	-0.12	0
218	0	0	0	0	0	0	0	0	-0	-0	-0	-0	-0	-0	-0	-0	-0	-0	-0	-0	-0	-0	-0	-0	-0	-0	-0	-0	-0	-0	-0	-0	-0	-0	-0	-0	-0	-0	-0	-0	-0	-0	-0	-0	-0	-0	-0	-0	-0
219	0	0	0	0	0	0	0	0	0	0	0	0	0	1.139	1.361	1.482	1.428	1.402	1.526	1.513	1.47	1.423	1.317	1.174	1.038	0.832	0.6979	0.2	0.2	0.2	0.2	0.188	0.176	0.164	0.2	0.2	0.2	0.188	0.176	0.164	0.152	0.14	0.128	0.116	0.104	0.092	0.2	0.2	0.2
220	0	0	0	0	0	0	0	0	0.5637	0.685	0.8103	0.937	1.211	1.383	1.52	1.503	1.311	1.12	1.023	0.85	0.7749	0.6833	0.6031	0.5774	0.5773	0.1764	0.1743	0.1712	0.1392	0.1059	0.07131	0.03576	-0.0004547	-0.03712	-0.07378	-0.0942	-0.113	-0.1289	-0.1281	-0.1229	-0.1145	-0.1043	-0.09252	-0.07904	-0.06361	-0.04763	-0.03057	-0.0298	-0.0298
0	0	0	0	0	0	0	0	0	-0	-0	-0	-0	-0	-0	0	0	0	0	0	0	0	0	0	0	0	0	0	0	0	0	0	0	0	0	0	0	0	0	0	0	0	0	0	0	0	0	0	0	0
221	0	0	0	0	0	0	0	0	0.645	0.7684	0.9776	1.437	1.596	1.424	1.292	1.155	0.869	0.7061	0.6132	0.5222	0.4316	-0.05895	-0.09947	-0.152	-0.1795	-0.2069	-0.2343	-0.2578	-0.2695	-0.2812	-0.2928	-0.3044	-0.316	-0.1956	-0.1953	-0.1951	-0.1948	-0.1943	-0.1937	-0.1931	-0.1926	-0.1915	-0.1901	-0.1878	-0.1848	-0.181	-0.1767	-0.1711	-0.1636
222	0	0	0	0	0	0	0	0	0	0	0	0	0	0	0	0	1.475	1.545	1.484	1.334	0.9773	0.8669	0.7395	0.6255	0.5242	0.4311	0.3924	0.3554	-0.05648	-0.08021	-0.1044	-0.1287	-0.1529	-0.1769	-0.1968	-0.2046	-0.212	-0.219	-0.2257	-0.2199	-0.2137	-0.2071	-0.2	-0.1925	-0.1844	-0.1757	-0.1662	-0.03578	-0.02466
223	0	0	0	0	0	0	0	0	0	0	0	0	0.8164	1.281	1.654	1.665	1.63	1.564	1.496	1.431	1.371	1.323	1.263	1.168	1.025	0.9166	0.8387	0.738	0.6218	0.2	0.2242	0.2	0.2	0.2	0.2	0.2316	0.2	0.28	0.36	0.44	0.52	0.5444	0.2	0.28	0.2	0.28	0.2	0.2	0.2
0	0	0	0	0	0	0	0	0	0.5673	0.4699	0.4697	0.3747	0.3421	0.3178	0.3006	0.2882	0.28	-0.124	-0.1348	-0.1401	-0.1404	-0.1376	-0.1323	-0.126	-0.1189	-0.1119	-0.108	-0.12	-0	-0	-0	-0	0	0	0	0	0	0	0	0	0	0	0	0	0	0	0	0	0
0	NaN	NaN	NaN	NaN	NaN	NaN	NaN	NaN	NaN	NaN	NaN	NaN	NaN	NaN	NaN	NaN	NaN	NaN	NaN	NaN	NaN	NaN	NaN	NaN	NaN	NaN	NaN	NaN	NaN	NaN	NaN	NaN	NaN	NaN	NaN	NaN	NaN	NaN	NaN	NaN	NaN	NaN	NaN	NaN	NaN	NaN	NaN	NaN	NaN
224	0	0	0	0	0	0	0	0	0.9427	1.272	1.382	1.476	1.444	1.399	1.373	1.256	1.062	0.8086	0.7	0.625	0.6	0.6	0.6	0.2	0.2	0.2	0.188	0.176	0.164	0.152	0.14	0.128	0.116	0.104	0.092	0.08	0.08	0.08	0.08	0.08	0.08	0.08	0.08	0.08	0.08	0.08	0.08	0.08	0.08
225	0	0	0	0	0	0	0	0	0	0	0	0	0	0	0	1.616	1.738	1.681	1.627	1.552	1.479	1.407	1.338	1.26	1.147	0.8983	0.5616	0.4355	0.4331	0.4334	0.4346	0.436	0.4376	0.03904	0.0409	0.04374	0.03422	0.02424	0.01383	0.00286	-0.008502	-0.02004	-0.03141	-0.04204	-0.0673	-0.09127	-0.1018	-0.1108	-0.1184
226	0	0	0	0	0	0	0	0	1.14	1.012	0.9823	0.9099	0.881	0.7851	0.6852	0.5772	0.4805	0.389	-0.08503	-0.09726	-0.1099	-0.1228	-0.1358	-0.1489	-0.1619	-0.1738	-0.1855	-0.1967	-0.2079	-0.2068	-0.2055	-0.2047	-0.204	-0.2027	-0.2016	-0.2012	-0.2016	-0.08193	-0.08194	-0.08236	-0.08199	-0.08096	-0.08063	-0.07979	-0.0773	-0.07334	-0.06809	-0.06233	-0.06693
0	0	0	0	0	0	0	0	0	-0	-0	-0	-0	-0	-0	-0	-0	0	0	0	0	0	0	0	0	0	0	0	0	0	0	0	0	0	0	0	0	0	0	0	0	0	0	0	0	0	0	0	0	0
0	NaN	NaN	NaN	NaN	NaN	NaN	NaN	NaN	NaN	NaN	NaN	NaN	NaN	NaN	NaN	NaN	NaN	NaN	NaN	NaN	NaN	NaN	NaN	NaN	NaN	NaN	NaN	NaN	NaN	NaN	NaN	NaN	NaN	NaN	NaN	NaN	NaN	NaN	NaN	NaN	NaN	NaN	NaN	NaN	NaN	NaN	NaN	NaN	NaN
227	0	0	0	0	0	0	0	0	1.103	1.32	1.428	1.467	1.443	1.441	1.407	1.28	1.169	1.057	0.9226	0.7489	0.6179	0.2	0.2	0.2	0.2	0.2	0.2	0.2	0.2	0.2	0.2	0.2	0.2	0.2	0.2	0.2	0.2	0.2	0.2	0.2	0.2	0.2	0.188	0.2	0.188	0.2	0.2	0.2	0.2
0	NaN	NaN	NaN	NaN	NaN	NaN	NaN	NaN	NaN	NaN	NaN	NaN	NaN	NaN	NaN	NaN	NaN	NaN	NaN	NaN	NaN	NaN	NaN	NaN	NaN	NaN	NaN	NaN	NaN	NaN	NaN	NaN	NaN	NaN	NaN	NaN	NaN	NaN	NaN	NaN	NaN	NaN	NaN	NaN	NaN	NaN	NaN	NaN	NaN
0	NaN	NaN	NaN	NaN	NaN	NaN	NaN	NaN	NaN	NaN	NaN	NaN	NaN	NaN	NaN	NaN	NaN	NaN	NaN	NaN	NaN	NaN	NaN	NaN	NaN	NaN	NaN	NaN	NaN	NaN	NaN	NaN	NaN	NaN	NaN	NaN	NaN	NaN	NaN	NaN	NaN	NaN	NaN	NaN	NaN	NaN	NaN	NaN	NaN
0	NaN	NaN	NaN	NaN	NaN	NaN	NaN	NaN	NaN	NaN	NaN	NaN	NaN	NaN	NaN	NaN	NaN	NaN	NaN	NaN	NaN	NaN	NaN	NaN	NaN	NaN	NaN	NaN	NaN	NaN	NaN	NaN	NaN	NaN	NaN	NaN	NaN	NaN	NaN	NaN	NaN	NaN	NaN	NaN	NaN	NaN	NaN	NaN	NaN
0	0	0	0	0	0	0	0	0	-0.2	-0.2	-0.2	-0.2	-0	-0	-0	-0	-0	0	0	0	0	0	0	0	0	0	0	0	0	0	0	0	0	0	0	0	0	0	0	0	0	0	0	0	0	0	0	0	0
228	0	0	0	0	0	0	0	0	0.609	0.6857	0.8051	0.9511	1.195	1.353	1.562	1.61	1.569	1.495	1.406	1.331	1.26	1.181	1.041	0.8756	0.7862	0.6803	0.6	0.2	0.2	0.188	0.176	0.164	0.152	0.14	0.2	0.2	0.2	0.28	0.36	0.44	0.52	0.6	0.6	0.6	0.2	0.2	0.2	0.188	0.176
0	0	0	0	0	0	0	0	0	0.6972	0.5238	0.4347	0.4	0.4	0.4	0.4	0	0	-0.012	-0.024	-0.036	-0	-0	-0	-0	-0	-0	-0	-0	-0	-0	-0	-0	-0	0	-0	-0	-0	-0	-0	0	-0	-0	-0	-0	-0	-0	-0	-0	-0
229	0	0	0	0	0	0	0	0	0.5607	0.6637	0.7854	0.8674	1.003	1.278	1.534	1.582	1.565	1.496	1.418	1.335	1.237	1.083	0.9097	0.8315	0.7837	0.7502	0.7201	0.6748	0.6285	0.6	0.6	0.6	0.5938	0.1862	0.1797	0.1751	0.1732	0.1743	0.1778	0.1826	0.1852	0.1881	0.1898	0.1932	0.1955	0.1967	0.1971	0.1967	0.2759
230	0	0	0	0	0	0	0	0	0	0	0	0	0	0	1.245	1.641	1.728	1.68	1.633	1.562	1.493	1.429	1.373	1.334	1.244	1.122	0.9469	0.8348	0.7711	0.7116	0.6574	0.609	0.6	0.6	0.6	0.6	0.6	0.6	0.6	0.6	0.6248	0.6995	0.7672	0.8105	0.7838	0.7076	0.6	0.6	0.6
231	0	0	0	0	0	0	0	0	0	0	0	0	0	1.185	1.354	1.368	1.385	1.304	1.228	1.162	1.042	0.8086	0.4684	0.4348	0.4074	0.4084	0.4108	0.01384	0.005222	-0.002832	-0.01009	-0.01659	-0.03792	-0.05842	-0.0779	-0.09654	-0.1144	-0.1317	-0.1365	-0.125	-0.1127	-0.09957	-0.08555	-0.07097	-0.0557	-0.03983	-0.0298	-0.0298	-0.0298
0	0	0	0	0	0	0	0	0	0.7481	0.8802	0.9939	1.06	1.174	1.261	1.2	1.2	1.134	1.069	1.003	0.9373	0.8466	0.3559	0.2652	0.1745	0.1338	0.09314	0.05245	0.01176	0	0	0	-0.012	0	0	0	0	0	0	0	0	0	0	0	0	-0.012	-0.024	-0.036	0	0
232	0	0	0	0	0	0	0	0	1.038	1.152	1.307	1.367	1.421	1.395	1.361	1.269	1.17	1.06	1	0.925	0.45	0.455	0.46	0.515	0.57	0.625	0.6	0.6	0.6	0.6	0.6	0.6	0.6	0.6	0.6	0.6	0.6	0.6	0.2	0.2	0.2	0.2	0.2	0.2	0.2	0.2	0.2	0.2	0.188
0	NaN	NaN	NaN	NaN	NaN	NaN	NaN	NaN	NaN	NaN	NaN	NaN	NaN	NaN	NaN	NaN	NaN	NaN	NaN	NaN	NaN	NaN	NaN	NaN	NaN	NaN	NaN	NaN	NaN	NaN	NaN	NaN	NaN	NaN	NaN	NaN	NaN	NaN	NaN	NaN	NaN	NaN	NaN	NaN	NaN	NaN	NaN	NaN	NaN
233	0	0	0	0	0	0	0	0	0.7283	0.8401	0.9296	1.03	1.224	1.378	1.218	1.15	1.1	1.002	0.8981	0.805	0.7172	0.6305	0.1437	0.1068	0.08578	0.07798	0.0662	0.0542	0.0422	0.0302	0.0182	0.006196	0.0902	0.0902	0.0902	0.0902	0.0902	0.0902	0.0902	0.0902	0.0902	0.0902	0.0902	0.0782	0.0662	0.01209	-0.04201	-0.06	-0.072
234	0	0	0	0	0	0	0	0	1.049	1.098	1.204	1.297	1.319	1.355	1.344	1.281	1.212	1.138	1.059	0.9479	0.85	0.775	0.7	0.675	0.65	0.625	0.6	0.6	0.6	0.6	0.6	0.6	0.6	0.6	0.6	0.6	0.6	0.6	0.6	0.2	0.2	0.2	0.188	0.176	0.164	0.152	0.14	0.128	0.116
235	0	0	0	0	0	0	0	0	0	0.7639	0.8919	1.1	1.287	1.422	1.52	1.538	1.496	1.369	1.268	1.11	0.9259	0.7265	0.65	0.225	0.2	0.2	0.2	0.2	0.2	0.2	0.2	0.2	0.2	0.2	0.2	0.2	0.188	0.176	0.164	0.152	0.14	0.128	0.116	0.104	0.092	0.2	0.2	0.2	0.2
236	0	0	0	0	0	0	0	0	1.039	1.19	1.344	1.453	1.501	1.43	1.296	1.1	1.025	0.95	0.875	0.8	0.725	0.25	0.225	0.2	0.2	0.2	0.2	0.2	0.2	0.2	0.2	0.188	0.176	0.164	0.152	0.14	0.128	0.2	0.2	0.1843	0.1686	0.1529	0.1373	0.1216	0.1059	0.0782	0.05051	0.02282	0.02014
0	0	0	0	0	0	0	0	0	-0.2	-0.2	-0.2	-0.2	-0	-0	-0	-0	-0	-0	-0	-0	0	0	0	0	0	0	0	0	0	0	0	0	0	0	0	0	0	0	0	0	0	0	0	0	0	0	0	0	0
237	0	0	0	0	0	0	0	0	0	0.6596	0.7719	0.9731	1.291	1.481	1.618	1.614	1.589	1.453	1.213	0.9515	0.825	0.75	0.675	0.65	0.225	0.2	0.2	0.2	0.188	0.176	0.164	0.152	0.14	0.128	0.116	0.104	0.092	0.08	0.2	0.2	0.225	0.25	0.25	0.25	0.33	0.3552	0.2269	0.2145	0.1776
238	0	0	0	0	0	0	0	0	0.7874	0.9122	1.024	1.079	1.268	1.416	1.477	1.466	1.317	1.113	0.925	0.85	0.775	0.7	0.625	0.6	0.2	0.2	0.2	0.2	0.2	0.2	0.2	0.2	0.2	0.2	0.2	0.2	0.2	0.188	0.176	0.164	0.152	0.14	0.128	0.116	0.104	0.092	0.08	0.08	0.08
239	0	0	0	0	0	0	0	0	0	0	0	0	0	0	0	0	0	0	0	0	0	0	0	1.399	1.522	1.477	1.463	1.482	1.448	1.381	1.268	1.137	1.048	1.02	0.9797	0.9347	0.8538	0.7389	0.6	0.6	0.6	0.6	0.6	0.6	0.6	0.2	0.188	0.176	0.164
240	0	0	0	0	0	0	0	0	0.8307	0.9628	1.028	1.173	1.293	1.359	1.248	1.15	1.1	1.025	0.95	0.875	0.8	0.3198	0.2389	0.2095	0.1825	0.1825	0.1853	0.1906	0.1859	0.176	0.1483	0.1206	0.09294	0.06525	0.06257	0.05988	0.0572	0.05451	0.06382	0.07314	0.2025	0.2618	0.2961	0.2883	0.2805	0.2727	0.2649	0.2571	0.2493
241	0	0	0	0	0	0	0	0	0	0	0	0.7941	1.011	1.302	1.511	1.656	1.67	1.646	1.588	1.526	1.441	1.263	1.023	0.8875	0.8008	0.6888	0.1762	0.148	0.1419	0.1362	0.2123	0.2914	0.3741	0.4607	0.5136	0.1628	0.1761	0.1894	0.2	0.2	0.2	0.2	0.2	0.2	0.2	0.2	0.2	0.2	0.2
242	0	0	0	0	0	0	0	0	0	0	0	0	0.9147	1.346	1.644	1.701	1.673	1.638	1.574	1.51	1.451	1.4	1.256	1.034	0.8296	0.685	0.6	0.2	0.2	0.2	0.2	0.2	0.2	0.2	0.28	0.36	0.44	0.52	0.6	0.6	0.2	0.2	0.2	0.2	0.188	0.176	0.164	0.152	0.14
243	0	0	0	0	0	0	0	0	1.15	1.325	1.405	1.479	1.472	1.39	1.337	1.149	1.05	0.975	0.9	0.825	0.75	0.675	0.65	0.225	0.2	0.2	0.2	0.2	0.2	0.2	0.188	0.176	0.164	0.152	0.14	0.128	0.116	0.104	0.092	0.105	0.13	0.155	0.3	0.325	0.35	0.375	0.4	0.4683	0.5328
244	0	0	0	0	0	0	0	0	0	0.6012	0.707	0.8307	1.101	1.399	1.586	1.613	1.579	1.528	1.471	1.41	1.321	1.147	0.8974	0.7523	0.6384	0.6	0.6	0.2	0.2	0.2	0.2	0.2	0.2	0.2	0.2	0.2	0.2	0.2	0.2	0.2	0.2	0.2	0.2	0.2	0.2	0.2	0.2	0.2	0.2
245	0	0	0	0	0	0	0	0	0	0	0	0	0	0	0	0	0	0	0	0	0	1.569	1.686	1.69	1.636	1.556	1.476	1.397	1.318	1.235	1.15	1.116	1.087	1.049	0.9512	0.8914	0.8074	0.3062	0.2	0.188	0.2	0.2	0.2	0.2	0.2	0.188	0.176	0.2	0.2323
246	0	0	0	0	0	0	0	0	0.6885	0.7685	0.8939	1.023	1.206	1.357	1.471	1.522	1.512	1.414	1.273	1.166	1.014	0.8392	0.6551	0.625	0.2	0.2	0.2	0.2	0.2	0.2	0.2	0.2	0.2	0.2	0.2	0.2	0.2	0.2	0.2	0.2	0.2	0.2	0.2	0.2	0.2	0.2	0.2	0.2	0.2
247	0	0	0	0	0	0	0	0	0	0	0	0	0	0	0	0	0	0	0	0	1.399	1.514	1.465	1.418	1.428	1.45	1.423	1.33	1.129	0.7473	0.625	0.6	0.6	0.6	0.2	0.2	0.1981	0.1949	0.2246	0.3052	0.1968	0.2795	0.3595	0.3853	0.2	0.2	0.188	0.176	0.164
248	0	0	0	0	0	0	0	0	0.7173	0.8393	1.101	1.388	1.506	1.567	1.555	1.513	1.454	1.388	1.316	1.214	1.062	0.942	0.8807	0.7974	0.6979	0.6	0.6	0.6	0.6	0.6	0.6	0.6	0.6	0.6	0.6	0.6	0.6	0.6	0.6	0.6	0.6	0.6	0.188	0.176	0.164	0.152	0.14	0.128	0.116
249	0	0	0	0	0	0	0	0	-0	-0	-0	-0	0	0	0	0	0	0	0	0	0	0	0	0	0	0	0	0	0	0	0	0	0	0	1.33	1.44	1.666	1.624	1.246	1.171	1.098	1.327	1.259	1.197	1.193	1.194	1.128	0.9737	0.8577
250	0	0	0	0	0	0	0	0	0.5411	0.6636	0.7731	0.902	1.152	1.414	1.599	1.606	1.577	1.506	1.363	1.134	0.9497	0.735	0.65	0.225	0.2	0.2	0.2	0.2	0.2	0.2	0.2	0.2	0.2	0.2	0.2	0.2	0.2	0.2	0.2	0.2	0.2	0.2	0.2	0.2	0.188	0.176	0.164	0.152	0.14
251	0	0	0	0	0	0	0	0	0.8797	1.092	1.289	1.158	1.067	1.013	0.9822	0.925	0.85	0.775	0.7	0.1829	0.1038	0.04968	-0.004421	-0.048	-0.26	-0.2756	-0.2924	-0.3104	-0.3296	-0.35	-0.356	-0.362	-0.368	-0.374	-0.38	-0.38	-0.38	-0.38	-0.38	-0.38	0	0	0	0	0	0	0	0	0
0	0	0	0	0	0	0	0	0	0	0	0.623	0.6948	0.9196	1.158	1.179	1.082	1.2	1.177	1.088	1.037	1.055	1.065	1.063	1.016	0.9366	0.1986	0.005255	-0.1877	0	0	0	0	0	0	0	0	0	0	0	0	0	0	0	0	0	0	0	0	0
252	0	0	0	0	0	0	0	0	0	0	0	0	0	0	0	0	0	0	0	0	0	0	0	0	0	0	1.6	1.714	1.76	1.756	1.691	1.665	1.572	1.463	1.32	1.224	1.147	1.071	0.9979	0.9787	0.9636	0.9572	0.9843	0.9962	0.9851	0.9509	0.8848	0.7814	0.644
253	0	0	0	0	0	0	0	0	0	0	0	0	0	0	0	0	0	1.574	1.612	1.634	1.504	1.058	0.9663	0.8938	0.8255	0.7657	0.7605	0.6485	0.5386	0.3997	0.4036	0.006458	-0.003357	-0.01267	-0.02054	-0.02641	-0.0292	-0.02854	0.05933	0.07784	0.09852	0.1206	0.1321	0.1444	0.1326	0.1206	0.1086	0.09663	0.08463
254	0	0	0	0	0	0	0	0	0	0	0	0	0	0	0	0	1.525	1.656	1.687	1.635	1.559	1.485	1.414	1.346	1.287	1.235	1.211	1.083	0.8864	0.7739	0.2341	0.2	0.188	0.176	0.2	0.2	0.182	0.1844	0.175	0.2003	0.2734	0.3501	0.1557	0.1563	0.1523	0.1501	0.1464	0.1301	0.1117
255	0	0	0	0	0	0	0	0	0.5728	0.6881	0.8075	0.9136	1.007	1.022	1.111	1.141	1.11	1.056	0.9998	0.9057	0.6862	0.4662	0.4398	0.4238	0.4366	0.4507	0.4661	0.4826	0.4999	0.1181	0.137	0.1409	0.1289	0.1169	0.1049	0.09294	0.08094	0.06894	0.05694	0.04494	0.03294	-0.009164	-0.05127	-0.09337	-0.12	-0.12	-0.12	-0.12	-0.32
256	0	0	0	0	0	0	0	0	0	0	0	0	0	0	0	0	0	0	0	0	0	1.698	1.751	1.707	1.709	1.657	1.6	1.514	1.422	1.321	1.212	1.09	1.006	0.9499	0.9522	0.9702	0.9451	0.8932	0.8153	0.7086	0.6	0.6	0.6	0.6	0.2	0.2	0.2	0.2	0.2
257	0	0	0	0	0	0	0	0	0	0	0	0	0	0	0	0	0	0	0	0	0	1.24	1.629	1.685	1.63	1.276	1.201	1.428	1.356	1.265	1.096	0.8098	0.637	0.4665	0.4129	0.412	0.4112	0.4109	0.412	0.4135	0.4148	0.01597	0.001373	-0.02517	-0.05145	-0.07715	-0.1022	-0.1264	-0.1499
258	0	0	0	0	0	0	0	0	0	0	0	0	0	1.206	1.623	1.735	1.684	1.607	1.532	1.46	1.391	1.326	1.269	1.225	1.206	1.091	0.8874	0.7029	0.2	0.188	0.176	0.164	0.152	0.14	0.128	0.116	0.2	0.188	0.2	0.2	0.188	0.176	0.164	0.152	0.14	0.128	0.2	0.2	0.2
259	0	0	0	0	0	0	0	0	0	0	0	0.7737	1.092	1.355	1.594	1.68	1.676	1.648	1.591	1.519	1.347	1.064	0.7542	0.65	0.625	0.2	0.2	0.1992	0.1938	0.1869	0.1826	0.1807	0.2137	0.2648	0.3461	0.4284	0.5132	0.5903	0.1962	0.2	0.2	0.188	0.176	0.164	0.152	0.14	0.128	0.116	0.104
0	0	0	0	0	0	0	0	0	0.9515	0.9959	0.9594	0.8844	0.8501	0.8104	0.7756	0.7013	0.4747	0.3622	0.3684	0.382	0.3977	0.4	-0.012	-0.024	-0.036	-0.048	-0.06	-0.072	-0.084	-0.096	-0.108	-0.12	-0.12	-0.12	-0.12	-0.12	-0.12	-0.12	-0.12	-0.12	-0.12	-0.12	-0.12	-0.12	-0.12	-0.12	-0.12	-0.12	-0.1275
260	0	0	0	0	0	0	0	0	0.9691	1.15	1.327	1.452	1.515	1.484	1.409	1.311	1.141	0.9337	0.775	0.7	0.225	0.2	0.2	0.2	0.2	0.188	0.176	0.2	0.2	0.2	0.2	0.2	0.2	0.2	0.2	0.2	0.2	0.2	0.2	0.2	0.2	0.2	0.2	0.2	0.2	0.2	0.2	0.2	0.2
261	0	0	0	0	0	0	0	0	0.9977	1.048	1.246	1.36	1.454	1.453	1.379	1.292	1.198	1.063	0.9	0.425	0.35	0.275	0.25	0.225	0.2	0.2	0.2	0.2	0.2	0.2	0.2	0.2	0.2	0.2311	0.2	0.2	0.2355	0.2	0.28	0.3085	0.3712	0.3948	0.2	0.2	0.2	0.2	0.2	0.2	0.2
262	0	0	0	0	0	0	0	0	0	0	0	0	0	0	0	1.309	1.376	1.559	1.177	1.083	0.9902	0.9166	0.8458	0.7805	0.7266	0.7467	0.7261	0.6226	0.4945	0.085	0.08754	0.08972	0.08925	0.07725	0.06525	0.05325	0.04125	0.02925	0.01725	0.01725	0.01725	0.01725	0.01725	0.01725	0.01725	0.01725	0.01725	0.01725	0.01725
263	0	0	0	0	0	0	0	0	0	0.6322	0.7486	0.8687	0.9836	1.315	1.449	1.435	1.489	1.408	1.214	0.9917	0.8757	0.725	0.65	0.625	0.2	0.188	0.176	0.164	0.152	0.14	0.128	0.116	0.104	0.092	0.08	0.08	0.1843	0.1686	0.1529	0.1373	0.1216	0.1059	0.0902	0.0902	0.0902	0.0902	0.0902	0.0902	0.0782
0	0	0	0	0	0	0	0	0	0.6404	0.7576	0.8782	0.9446	1.057	0.9935	1.02	1.038	1.013	0.9655	0.912	0.8157	0.6521	0.5686	0.5686	0.5686	0.1686	0.1566	0.1446	0.1326	0.1206	0.1086	0.09663	0.08463	0.07263	0.06063	0.04863	0.04863	0.04863	0.04863	0.006522	-0.03558	-0.07769	-0.1198	-0.12	-0.32	-0.326	-0.332	-0.338	-0.344	-0.35
0	NaN	NaN	NaN	NaN	NaN	NaN	NaN	NaN	NaN	NaN	NaN	NaN	NaN	NaN	NaN	NaN	NaN	NaN	NaN	NaN	NaN	NaN	NaN	NaN	NaN	NaN	NaN	NaN	NaN	NaN	NaN	NaN	NaN	NaN	NaN	NaN	NaN	NaN	NaN	NaN	NaN	NaN	NaN	NaN	NaN	NaN	NaN	NaN	NaN
264	0	0	0	0	0	0	0	0	0.5854	0.7066	0.8299	1.114	1.474	1.559	1.549	1.492	1.191	0.9925	0.929	0.8529	0.7699	0.6915	0.5937	0.5686	0.5686	0.5686	0.5686	0.5686	0.5686	0.5686	0.5686	0.1686	0.1686	0.1686	0.1566	0.1446	0.1326	0.1206	0.1086	0.09663	0.08463	0.07263	0.06063	0.04863	0.04863	0.04863	0.04863	0.04863	0.04863
265	0	0	0	0	0	0	0	0	0.8982	1.026	1.113	1.295	1.429	1.485	1.469	1.42	1.336	1.195	1.01	0.8005	0.7	0.225	0.2	0.188	0.176	0.164	0.152	0.14	0.128	0.116	0.104	0.092	0.08	0.2	0.2	0.2	0.2	0.2	0.2	0.2	0.2	0.2	0.2	0.2	0.2	0.2	0.2	0.2	0.2
0	0	0	0	0	0	0	0	0	0.9493	1.06	1.084	0.9856	0.9374	0.8878	0.8682	0.832	0.7529	0.6779	0.6029	0.5779	0.5529	0.5529	0.5529	0.1529	0.1529	0.1409	0.1289	0.1529	0.1409	0.1289	0.1169	0.1049	0.09294	0.08094	0.06894	0.05694	0.04494	0.03294	0.03294	0.03294	-0.009164	-0.05127	-0.09337	-0.12	-0.12	-0.12	-0.32	-0.326	-0.332
266	0	0	0	0	0	0	0	0	0.5267	0.6645	0.7767	0.8951	1	1.112	1.056	0.9817	0.9177	0.8664	0.8267	0.7992	0.7136	0.6093	0.5843	0.5843	0.5843	0.1843	0.1723	0.1603	0.1483	0.1363	0.1243	0.1123	0.1003	0.08831	0.07631	0.06431	0.06431	0.02221	-0.0199	-0.062	-0.1041	-0.2	-0.2	-0.2	-0.2	-0.2	-0.2	-0.2	-0.2162
267	0	0	0	0	0	0	0	0	0	0	0	0	0	0	0	0	1.292	1.643	1.682	1.301	1.223	1.111	0.9741	0.9035	0.8227	0.7576	0.67	0.5586	0.4167	0.3704	0.3818	0.3928	0.003286	0.001181	-0.001859	-0.005455	-0.009123	-0.01214	-0.01402	-0.01462	-0.01402	-0.01182	-0.01412	-0.01412	-0.01412	-0.01412	-0.01412	-0.01412	-0.01412
268	0	0	0	0	0	0	0	0	0.6884	0.8131	0.9228	1.13	1.285	1.402	1.398	1.447	1.437	1.384	1.262	1.031	0.8046	0.65	0.625	0.6	0.2	0.2	0.28	0.3515	0.4238	0.497	0.572	0.5673	0.5608	0.5545	0.15	0.1478	0.1468	0.1471	0.148	0.1489	0.1504	0.1529	0.1545	0.156	0.1552	0.1531	0.1514	0.1393	0.1293
269	0	0	0	0	0	0	0	0	0	0	0	0	0	0	0	0	0	0	0	1.291	1.425	1.442	1.381	1.301	1.352	1.36	1.34	1.309	1.209	0.9958	0.7308	0.5368	0.5435	0.5562	0.5686	0.5805	0.592	0.2	0.2	0.188	0.176	0.164	0.152	0.14	0.128	0.116	0.104	0.092	0.08
270	0	0	0	0	0	0	0	0	0	0	0	0	0	0	0	0	0	0	0	0	0	0	0	0	1.233	1.36	1.669	1.626	1.248	1.171	1.096	1.323	1.252	1.178	1.136	1.041	0.9021	0.6926	0.6	0.581	0.1667	0.1547	0.1445	0.1345	0.1246	0.1155	0.09584	0.0791	0.06597
271	0	0	0	0	0	0	0	0	0.71	0.835	0.9623	1.158	1.3	1.504	1.559	1.552	1.491	1.417	1.328	1.195	1.078	0.9991	0.9673	0.9224	0.8655	0.7751	0.6617	0.6	0.6	0.2	0.188	0.176	0.164	0.152	0.14	0.128	0.116	0.104	0.092	0.08	0.08	0.2	0.2	0.28	0.36	0.44	0.52	0.6	0.6
272	0	0	0	0	0	0	0	0	0	0	0	0	0	0	0	0	0	0	0	0	0	0	0	0	0	0	0	1.544	1.349	1.373	1.293	1.215	1.138	1.064	1.291	1.221	1.127	0.9522	0.687	0.4046	0.4078	0.01257	0.006585	0.001081	-0.00441	-0.01035	-0.01844	-0.02657	-0.03082
0	NaN	NaN	NaN	NaN	NaN	NaN	NaN	NaN	NaN	NaN	NaN	NaN	NaN	NaN	NaN	NaN	NaN	NaN	NaN	NaN	NaN	NaN	NaN	NaN	NaN	NaN	NaN	NaN	NaN	NaN	NaN	NaN	NaN	NaN	NaN	NaN	NaN	NaN	NaN	NaN	NaN	NaN	NaN	NaN	NaN	NaN	NaN	NaN	NaN
0	0	0	0	0	0	0	0	0	-0.1159	-0.1108	-0	-0	-0	-0	-0	0	0	0	0	0	0	0	0	0	0	0	0	0	0	0	0	0	0	0	0	0	0	0	-0.2	-0.2	-0.2	-0	-0	-0	-0	-0	-0	-0	-0
273	0	0	0	0	0	0	0	0	0	0	0	0	0	0	0	0	1.585	1.73	1.683	1.634	1.562	1.432	1.024	0.9592	0.8288	0.6239	0.4351	0.3491	0.3356	0.3256	0.3179	0.3124	0.3086	-0.09412	-0.09636	-0.09873	-0.09765	-0.09743	-0.09807	-0.09942	-0.1016	-0.1045	-0.1079	-0.1116	-0.1147	-0.1174	-0.12	-0.12	-0.12
0	0	0	0	0	0	0	0	0	0	0	0	0	0	0	0	0	0	0	0	0	0	0	0	0	0	0	0	0	0	0	0	0	0	0	0	0	0	0	0	0	0	0	0	0	0	-0.2	-0.2	-0.2	-0.2
274	0	0	0	0	0	0	0	0	0.549	0.6698	0.7931	0.9037	1.098	1.362	1.558	1.592	1.582	1.521	1.446	1.363	1.229	1.064	0.9161	0.8628	0.811	0.7721	0.7457	0.7317	0.7327	0.7349	0.7111	0.6159	0.6	0.6	0.6	0.6	0.2	0.2	0.2	0.2	0.2	0.2	0.2	0.2	0.2	0.28	0.36	0.2	0.2
0	NaN	NaN	NaN	NaN	NaN	NaN	NaN	NaN	NaN	NaN	NaN	NaN	NaN	NaN	NaN	NaN	NaN	NaN	NaN	NaN	NaN	NaN	NaN	NaN	NaN	NaN	NaN	NaN	NaN	NaN	NaN	NaN	NaN	NaN	NaN	NaN	NaN	NaN	NaN	NaN	NaN	NaN	NaN	NaN	NaN	NaN	NaN	NaN	NaN
275	0	0	0	0	0	0	0	0	0	0	0	0	0	0	0	0	0	0	0	0	0	0	0.8116	0.9046	1.176	1.109	0.7141	0.6226	0.55	0.7827	0.7301	0.7258	0.6464	0.5722	0.4529	0.03427	0.04242	0.05037	0.03851	0.02651	0.01451	0.00251	-0.00949	-0.02149	-0.03349	-0.04549	-0.04549	-0.04549	-0.04549
276	0	0	0	0	0	0	0	0	0.9537	1.149	1.306	1.399	1.394	1.394	1.346	1.291	1.234	1.181	1.107	1.032	0.9643	0.8942	0.8254	0.7417	0.6399	0.6	0.6	0.6	0.6	0.6	0.2	0.2	0.2	0.2	0.188	0.176	0.164	0.152	0.2	0.2	0.2	0.2	0.2	0.2	0.2	0.2	0.2	0.188	0.176
277	0	0	0	0	0	0	0	0	0	0	0	0	0	1.207	1.262	0.9709	0.9031	0.8216	0.7309	0.6402	0.5495	0.4588	0.3681	0.2775	0.2368	0.2	-0.2	-0.2	-0.2	-0.2	-0.2	-0.2	-0.2	-0.2	-0.2	-0.2	-0.212	-0.224	-0.236	-0.248	-0.26	-0.272	-0.284	-0.2	-0.2	-0.2	-0.2	-0.1999	-0.1996
0	NaN	NaN	NaN	NaN	NaN	NaN	NaN	NaN	NaN	NaN	NaN	NaN	NaN	NaN	NaN	NaN	NaN	NaN	NaN	NaN	NaN	NaN	NaN	NaN	NaN	NaN	NaN	NaN	NaN	NaN	NaN	NaN	NaN	NaN	NaN	NaN	NaN	NaN	NaN	NaN	NaN	NaN	NaN	NaN	NaN	NaN	NaN	NaN	NaN
278	0	0	0	0	0	0	0	0	0	0	0	0	0	0	0	0	0	0	0	0	0	0	0	0	0	0	0	0	0	0	1.58	1.699	1.687	1.518	1.168	1.076	0.9852	0.8955	0.7693	0.5498	0.3582	0.3087	0.265	0.2656	-0.1314	-0.1263	-0.1188	-0.1088	-0.09627
279	0	0	0	0	0	0	0	0	0	0	0	0	0	0	0	0	0	0.9988	1.119	1.18	1.256	1.186	0.8105	0.7383	0.9705	0.9121	0.8693	0.7176	0.5933	0.4548	0.4441	0.4582	0.07365	0.09073	0.09691	0.1043	0.1133	0.1239	0.1243	0.1123	0.1003	0.08831	0.07631	0.06431	0.02221	-0.0199	-0.062	-0.3041	-0.326
280	0	0	0	0	0	0	0	0	0	0	0.7125	0.868	1.267	1.5	1.588	1.594	1.542	1.471	1.356	1.048	0.5907	0.4511	0.4254	0.0002644	-0.0118	-0.02388	-0.03594	-0.04798	-0.05999	-0.07199	-0.08399	-0.09599	-0.108	-0.12	1e-05	0.08001	0.16	0.24	0.32	0.4	0.4	0.4	1e-05	1e-05	-0.01568	-0.03136	-0.04705	-0.06274	-0.09042
281	0	0	0	0	0	0	0	0	1.105	1.282	1.353	1.46	1.478	1.329	1.058	0.925	0.85	0.775	0.7	0.625	0.6	0.2	0.2	0.2	0.2	0.2	0.2	0.188	0.176	0.164	0.152	0.14	0.128	0.116	0.104	0.07631	0.04863	0.03294	0.1373	0.1216	0.1059	0.0902	0.07451	0.05882	0.04314	0.02745	0.02745	0.02745	0.01545
0	NaN	NaN	NaN	NaN	NaN	NaN	NaN	NaN	NaN	NaN	NaN	NaN	NaN	NaN	NaN	NaN	NaN	NaN	NaN	NaN	NaN	NaN	NaN	NaN	NaN	NaN	NaN	NaN	NaN	NaN	NaN	NaN	NaN	NaN	NaN	NaN	NaN	NaN	NaN	NaN	NaN	NaN	NaN	NaN	NaN	NaN	NaN	NaN	NaN
282	0	0	0	0	0	0	0	0	0	0	0	0	0	0	0	1.607	1.682	1.678	1.626	1.551	1.479	1.409	1.346	1.292	1.248	1.134	0.8789	0.6127	0.6	0.6	0.2	0.2	0.2	0.2	0.2	0.2	0.188	0.176	0.164	0.152	0.14	0.128	0.116	0.2	0.2	0.2	0.2	0.2	0.2
0	NaN	NaN	NaN	NaN	NaN	NaN	NaN	NaN	NaN	NaN	NaN	NaN	NaN	NaN	NaN	NaN	NaN	NaN	NaN	NaN	NaN	NaN	NaN	NaN	NaN	NaN	NaN	NaN	NaN	NaN	NaN	NaN	NaN	NaN	NaN	NaN	NaN	NaN	NaN	NaN	NaN	NaN	NaN	NaN	NaN	NaN	NaN	NaN	NaN
0	NaN	NaN	NaN	NaN	NaN	NaN	NaN	NaN	NaN	NaN	NaN	NaN	NaN	NaN	NaN	NaN	NaN	NaN	NaN	NaN	NaN	NaN	NaN	NaN	NaN	NaN	NaN	NaN	NaN	NaN	NaN	NaN	NaN	NaN	NaN	NaN	NaN	NaN	NaN	NaN	NaN	NaN	NaN	NaN	NaN	NaN	NaN	NaN	NaN
283	0	0	0	0	0	0	0	0	1.476	1.578	1.512	1.35	1.255	1.169	1.079	0.9197	0.7178	0.225	0.2	0.188	0.176	0.2	0.2	0.2	0.28	0.2	0.28	0.36	0.44	0.52	0.6	0.6	0.6	0.6	0.6	0.6	0.2	0.2	0.2	0.2	0.2	0.2	0.2	0.2	0.2	0.2	0.2	0.2	0.2
284	0	0	0	0	0	0	0	0	0	0	0	0	0	1.23	1.345	1.404	1.44	1.37	1.277	1.181	1.073	0.9281	0.7995	0.6166	0.6029	-0.04865	-0.2059	-0.236	-0.254	-0.272	-0.29	-0.308	0	0	0	0	0	0	0	0	0	0	0	0	0	0	0	0	0
285	0	0	0	0	0	0	0	0	0.7237	0.8518	1.043	1.192	1.403	1.513	1.538	1.483	1.422	1.333	1.247	1.136	1.057	0.9836	0.8401	0.7306	0.609	0.6	0.6	0.6	0.6	0.2	0.2	0.188	0.176	0.164	0.152	0.14	0.128	0.116	0.104	0.092	0.08	0.2	0.2	0.2	0.1688	0.1321	0.09233	0.06111	0.03475
286	0	0	0	0	0	0	0	0	0.8553	0.9967	1.304	1.432	1.405	1.439	1.438	1.375	1.219	1.054	0.8463	0.65	0.625	0.6	0.6	0.2	0.2	0.2	0.2	0.2	0.2	0.1579	0.1038	-0.1503	-0.2062	-0.2528	-0.269	-0.2864	-0.305	-0.3248	-0.3458	-0.368	-0.374	-0.38	-0.2	-0.2	-0.08	0.04	0.08373	0	0
287	0	0	0	0	0	0	0	0	1.172	1.324	1.423	1.386	1.414	1.366	1.289	1.125	0.913	0.725	0.65	0.625	0.2	0.2	0.2	0.2	0.2	0.28	0.36	0.44	0.52	0.6	0.6	0.6	0.6	0.6	0.6	0.6	0.6	0.2	0.2	0.1723	0.1446	0.1169	0.08925	0.06157	0.03388	0.006196	-0.02149	-0.03349	-0.04549
0	0	0	0	0	0	0	0	0	0	0	0	0	0	0	0	0	0	0	0	0	1.232	1.574	1.679	1.231	0.8131	0.7202	0.6302	0.8431	0.7624	0.701	0.6242	0.5029	0.3878	0.3342	-0.05017	-0.04682	-0.043	-0.03855	-0.03358	-0.02831	-0.02319	-0.02518	-0.03718	-0.04918	-0.06118	-0.06118	-0.06118	-0.06118	-0.06118
0	NaN	NaN	NaN	NaN	NaN	NaN	NaN	NaN	NaN	NaN	NaN	NaN	NaN	NaN	NaN	NaN	NaN	NaN	NaN	NaN	NaN	NaN	NaN	NaN	NaN	NaN	NaN	NaN	NaN	NaN	NaN	NaN	NaN	NaN	NaN	NaN	NaN	NaN	NaN	NaN	NaN	NaN	NaN	NaN	NaN	NaN	NaN	NaN	NaN
288	0	0	0	0	0	0	0	0	0	0	0	0	1.022	1.379	1.679	1.722	1.681	1.637	1.566	1.499	1.432	1.347	1.089	0.7079	0.4486	0.4149	0.4122	0.4101	0.4091	0.4092	0.009339	0.009472	0.009562	0.009604	-0.006017	-0.02146	-0.03656	-0.05136	-0.04994	-0.04773	-0.04434	-0.03955	-0.03314	-0.02505	-0.01522	-0.003564	0.009945	0.02499	0.04117
289	0	0	0	0	0	0	0	0	0	0	0	1.111	1.329	1.44	1.536	1.497	1.288	1.1	1.05	0.975	0.9	0.825	0.75	0.675	0.65	0.625	0.2	0.2	0.2	0.1843	0.1686	0.1529	0.1373	0.1216	0.1059	0.0782	0.05051	0.02282	-0.004863	-0.03255	-0.06024	-0.084	-0.096	0	0	0	0	0	0
0	NaN	NaN	NaN	NaN	NaN	NaN	NaN	NaN	NaN	NaN	NaN	NaN	NaN	NaN	NaN	NaN	NaN	NaN	NaN	NaN	NaN	NaN	NaN	NaN	NaN	NaN	NaN	NaN	NaN	NaN	NaN	NaN	NaN	NaN	NaN	NaN	NaN	NaN	NaN	NaN	NaN	NaN	NaN	NaN	NaN	NaN	NaN	NaN	NaN
290	0	0	0	0	0	0	0	0	0	0	0	0	0	0	0	0	1.254	1.363	1.498	1.594	1.522	1.146	1.073	1.303	1.226	1.09	0.9263	0.7863	0.6629	0.1312	0.1193	0.1131	0.107	0.1015	0.09659	0.09231	0.08886	0.08603	0.0837	0.08	0.06431	0.1686	0.1529	0.1373	0.1373	0.1373	0.1373	0.1373	0.1373
0	NaN	NaN	NaN	NaN	NaN	NaN	NaN	NaN	NaN	NaN	NaN	NaN	NaN	NaN	NaN	NaN	NaN	NaN	NaN	NaN	NaN	NaN	NaN	NaN	NaN	NaN	NaN	NaN	NaN	NaN	NaN	NaN	NaN	NaN	NaN	NaN	NaN	NaN	NaN	NaN	NaN	NaN	NaN	NaN	NaN	NaN	NaN	NaN	NaN
291	0	0	0	0	0	0	0	0	0	0	0	0	0	0	0	0	0	1.341	1.451	1.558	1.622	1.554	1.481	1.409	1.331	1.198	0.9704	0.8373	0.7306	0.5876	0.4781	0.4728	0.4679	0.4646	0.4641	0.0669	0.07336	0.08278	0.09401	0.1073	0.1235	0.1423	0.1634	0.1867	0.2	0.2	0.188	0.176	0.164
0	0	0	0	0	0	0	0	0	-0	-0	-0.01148	0.2009	0.5481	0.6737	0.7015	0	0	0	0	0	0	0	0	0	0	0	0	0	0	0	0	0	0	0	0	0	0	0	0	0	0	0	0	0	0	0	0	0	0
292	0	0	0	0	0	0	0	0	0	0	0	0	0	0	0	0	0	0	1.502	1.657	1.429	1.373	1.295	1.22	1.446	1.375	1.307	1.236	1.145	0.9851	0.6959	0.4837	0.4831	0.08611	0.09103	0.09743	0.1046	0.1121	0.124	0.139	0.1567	0.1765	0.1977	0.1579	0.1038	-0.1503	-0.2062	-0.2528	-0.269
293	0	0	0	0	0	0	0	0	0	0	0	0	0	0	1.321	1.655	1.684	1.327	1.248	1.171	1.397	1.326	1.258	1.2	1.209	1.141	0.9209	0.6357	0.4886	0.4878	0.08796	0.08878	0.08977	0.08913	0.08767	0.0853	0.08717	0.09345	0.09972	0.1056	0.111	0.1158	0.1082	0.1003	0.09236	0.08445	0.07618	0.05194	0.02758
0	0	0	0	0	0	0	0	0	0	0	0	0.7959	1.083	1.35	1.442	1.555	1.568	1.443	1.197	1.136	0.92	0.7035	0.6116	0.5343	0.5124	0.09004	0.09183	0.09362	0.08395	0.07896	0.07489	0.07091	0.06701	0.04753	0.02814	0.008743	-0.01063	-0.02989	-0.03689	-0.04372	-0.05071	-0.04549	-0.04549	0.07451	0.07451	0.07451	0.07451	0.07451	0.06251
0	NaN	NaN	NaN	NaN	NaN	NaN	NaN	NaN	NaN	NaN	NaN	NaN	NaN	NaN	NaN	NaN	NaN	NaN	NaN	NaN	NaN	NaN	NaN	NaN	NaN	NaN	NaN	NaN	NaN	NaN	NaN	NaN	NaN	NaN	NaN	NaN	NaN	NaN	NaN	NaN	NaN	NaN	NaN	NaN	NaN	NaN	NaN	NaN	NaN
294	0	0	0	0	0	0	0	0	0	0	0	0	0	0	1.242	1.382	1.401	1.542	1.481	1.074	0.9894	0.9241	0.866	0.8228	0.7602	0.6089	0.4529	0.4339	0.4385	0.4434	0.4486	0.4542	0.06073	0.06866	0.07811	0.07715	0.07788	0.08044	0.08483	0.09092	0.09663	0.08463	0.07263	0.06063	0.04863	0.04863	0.04863	0.04863	0.04863
295	0	0	0	0	0	0	0	0	0.8386	0.9261	0.9659	1.025	1.085	1.135	1.103	0.8379	0.8095	0.7874	0.7153	0.1632	0.07105	-0.02105	-0.1132	-0.2	-0.2	-0.2	-0.2	-0.2	-0.2	-0.218	-0.236	0	0	0	0	0	0	0	0	0	0	0	0	0	0	0	0	0	0
296	0	0	0	0	0	0	0	0	0	0	0.76	1.08	1.447	1.561	1.665	1.648	1.661	1.615	1.542	1.411	1.255	1.11	1.01	0.9016	0.8373	0.7575	0.7032	0.6439	0.6	0.2	0.2	0.2	0.2	0.2	0.2	0.2	0.2	0.2	0.2	0.2	0.2	0.28	0.36	0.44	0.52	0.6	0.6	0.6	0.6
297	0	0	0	0	0	0	0	0	0	0	0	0	0	0	1.49	1.654	1.731	1.678	1.628	1.555	1.487	1.425	1.367	1.312	1.079	0.7732	0.6	0.2	0.188	0.176	0.164	0.152	0.14	0.128	0.116	0.104	0.092	0.08	0.2	0.2	0.2	0.2	0.2	0.2	0.2	0.2584	0.3384	0.4184	0.4984
298	0	0	0	0	0	0	0	0	0	0	0	0	0.9384	1.268	1.618	1.71	1.681	1.642	1.575	1.507	1.442	1.365	1.197	0.8818	0.6172	0.4718	0.4709	0.4734	0.4769	0.4812	0.08571	0.09018	0.09452	0.08684	0.07897	0.07104	0.06324	0.05547	0.048	0.04102	0.03478	0.02932	0.145	0.142	0.1641	0.1753	0.1878	0.2	0.2
299	0	0	0	0	0	0	0	0	0	0	0	0	0	0	0	0	0	0	0	1.333	1.65	1.729	1.373	1.295	1.22	1.146	1.359	1.208	0.9567	0.7828	0.7941	0.7564	0.6565	0.2	0.2	0.2	0.2	0.2	0.2	0.2	0.2	0.2	0.2	0.2	0.2	0.2	0.188	0.176	0.164
300	0	0	0	0	0	0	0	0	0	0	0	0	0	0	0	0	0	1.239	1.368	1.621	1.677	1.602	1.521	1.393	1.17	0.9353	0.8111	0.6451	0.4832	0.4015	0.4011	0.4012	0.4013	0.4017	0.4024	0.4036	0.4055	0.4075	0.4096	0.01157	0.01356	0.01565	0.01782	0.008153	-0.00115	-0.008889	-0.01271	-0.01072	-0.0006264
301	0	0	0	0	0	0	0	0	0.7864	0.9145	1.036	1.257	1.448	1.554	1.554	1.452	1.218	0.8996	0.7821	0.6884	0.6099	0.5404	0.5081	0.5013	0.4945	0.4875	0.496	0.504	0.5117	0.5192	0.5267	0.1341	0.1373	0.1253	0.1133	0.1013	0.08925	0.07725	0.06525	0.05325	0.04125	0.02925	0.01725	0.01725	0.01725	0.01725	0.01725	0.01725	0.01725
302	0	0	0	0	0	0	0	0	0	0	0	0	0	0	1.523	1.658	1.73	1.674	1.621	1.546	1.471	1.398	1.325	1.256	1.206	1.142	0.9483	0.7595	0.6488	0.5235	0.1308	0.1368	0.1406	0.1299	0.1167	0.1025	0.08819	0.07432	0.06106	0.04929	0.04157	0.1488	0.1648	0.2138	0.2949	0.3749	0.4549	0.5349	0.6
0	0	0	0	0	0	0	0	0	0.3948	-0	0	-0.04	0.052	0.152	-0.2	-0.2144	-0.23	-0	-0	-0	-0	-0	0.04	0.16	0.28	0.4	0.4	0	0	0	0	0	0	0	0	0	0	0	0	0	0	0	0	0	0	0	0	0	0
303	0	0	0	0	0	0	0	0	0	0	0	0	0	0	0	0	0	0	1.365	1.655	1.676	1.631	1.561	1.495	1.436	1.382	1.318	1.165	0.9116	0.1722	0.1629	0.1612	0.161	0.1639	0.1686	0.1622	0.1568	0.1544	0.152	0.2	0.2	0.2	0.2	0.2	0.2	0.2	0.2302	0.2	0.2
304	0	0	0	0	0	0	0	0	0	0	0	0	0	0	0	0	0	0	0	0	0	0	1.221	1.595	1.722	1.671	1.32	1.546	1.474	1.408	1.353	1.329	1.243	1.048	0.7616	0.6	0.2	0.2	0.188	0.176	0.164	0.152	0.14	0.128	0.116	0.104	0.092	0.2	0.2
305	0	0	0	0	0	0	0	0	0	0	0	0	0	0	0	0	0	0	0	0	0	0	0	0	0	0	1.654	1.68	1.689	1.61	1.532	1.456	1.27	0.9109	0.839	0.751	0.7143	0.6356	0.4811	0.4309	0.4243	0.4248	0.4283	0.4328	0.4377	0.4429	0.4482	0.4538	0.05968
0	0	0	0	0	0	0	0	0	0.3973	0.8823	0.8982	0.8324	0.8769	0.7372	0.05545	-0.1205	-0.2	-0.08	0.04	0.16	0.28	0	0	0	0	0	0	0	0	0	0	0	0	0	0	0	0	0	0	0	0	0	0	0	0	0	0	0	0
306	0	0	0	0	0	0	0	0	1.02	1.299	1.406	1.506	1.514	1.34	1.075	1	0.925	0.85	0.775	0.3	0.225	0.2	0.188	0.2	0.1843	0.1686	0.1529	0.1373	0.1216	0.1059	0.0902	0.07451	0.05882	0.04314	0.04314	0.04314	0.03114	0.01914	0.007137	-0.004863	-0.01686	-0.02886	-0.04086	0.04314	0.04314	0.04314	0.04314	0.04314	0.04314
307	0	0	0	0	0	0	0	0	0	0	0	0	0	0	0	0	0	0	0	0	0.9759	1.344	1.434	1.378	1.534	1.519	1.446	1.346	1.012	0.8356	0.7781	0.7194	0.5926	0.4423	0.3896	0.3829	-0.02191	-0.02602	-0.0418	-0.05714	-0.07226	-0.08715	-0.1011	-0.1145	-0.1117	-0.01262	-0.009541	0.01176	0.01176
308	0	0	0	0	0	0	0	0	0	0	0	0	0	0	0	0	1.385	1.597	1.659	1.621	1.551	1.481	1.413	1.351	1.3	1.259	1.227	1.099	0.8966	0.7554	0.6	0.6	0.2	0.2	0.2	0.2	0.2	0.1857	0.1822	0.1674	0.2313	0.2959	0.3583	0.4239	0.4916	0.4827	0.4777	0.4776	0.4826
309	0	0	0	0	0	0	0	0	0	0	0	0	0	0	0	0	0	0	1.397	1.464	1.405	1.509	1.518	1.296	1.017	0.9626	0.9192	0.8701	0.7886	0.7047	0.562	0.1216	0.1059	0.0782	0.05051	0.02282	-0.004863	-0.03255	-0.06024	-0.084	-0.096	-0.108	-0.12	-0.12	-0.12	-0.12	-0.12	-0.12	-0.12
0	NaN	NaN	NaN	NaN	NaN	NaN	NaN	NaN	NaN	NaN	NaN	NaN	NaN	NaN	NaN	NaN	NaN	NaN	NaN	NaN	NaN	NaN	NaN	NaN	NaN	NaN	NaN	NaN	NaN	NaN	NaN	NaN	NaN	NaN	NaN	NaN	NaN	NaN	NaN	NaN	NaN	NaN	NaN	NaN	NaN	NaN	NaN	NaN	NaN
0	0	0	0	0	0	0	0	0	-0	-0	-0	-0	-0	0	0	0	0	0	0	0	0	0	0	0	0	0	0	0	0	0	0	0	0	0	0	0	0	0	0	0	0	0	0	0	0	0	0	0	0
310	0	0	0	0	0	0	0	0	0	0	0	0	0	0	0	0	0	0	1.334	1.484	1.572	1.531	1.494	1.425	1.35	1.275	1.2	1.124	1.046	1.015	0.978	0.959	0.932	0.8923	0.8299	0.7454	0.2511	0.2	0.2	0.2	0.2	0.188	0.2	0.2	0.2	0.2	0.2	0.28	0.36
311	0	0	0	0	0	0	0	0	0.784	0.9036	1.03	1.234	1.328	1.431	1.451	1.475	1.412	1.277	1.157	1.019	0.8452	0.6617	0.625	0.6	0.2	0.2	0.28	0.3284	0.2	0.2	0.2	0.28	0.3553	0.4353	0.5153	0.5953	0.6	0.6	0.6	0.2	0.2	0.2	0.188	0.176	0.164	0.152	0.14	0.128	0.116
0	0	0	0	0	0	0	0	0	-0	-0	-0	-0	-0	-0	-0	-0	-0	-0	-0	0	0	0	0	0	0	0	0	0	0	0	0	0	0	0	0	0	0	0	0	0	0	0	0	0	0	0	0	0	0
0	0	0	0	0	0	0	0	0	-0.146	-0.02596	0.09404	0.214	0.334	0	0	0	0	0	0	0	0	0	0	0	0	0	0	0	0	0	0	0	0	0	0	0	0	0	0	0	0	0	0	0	0	0	0	0	0
0	NaN	NaN	NaN	NaN	NaN	NaN	NaN	NaN	NaN	NaN	NaN	NaN	NaN	NaN	NaN	NaN	NaN	NaN	NaN	NaN	NaN	NaN	NaN	NaN	NaN	NaN	NaN	NaN	NaN	NaN	NaN	NaN	NaN	NaN	NaN	NaN	NaN	NaN	NaN	NaN	NaN	NaN	NaN	NaN	NaN	NaN	NaN	NaN	NaN
0	0	0	0	0	0	0	0	0	-0.2	-0.2	-0.2	-0.2	-0	-0	-0	0	0	0	0	0	0	0	0	0	0	0	0	0	0	0	0	0	0	0	0	0	0	0	0	0	0	0	0	0	0	0	0	0	0
0	0	0	0	0	0	0	0	0	0	0	0	0	0	0	0	0	0	0	0	0	0.8609	0.9786	1.009	0.934	0.8357	0.7518	0.6819	0.6218	0.5672	0.5153	0.5146	0.5144	0.1373	0.1253	0.1133	0.1013	0.08925	0.07725	0.06525	0.05325	0.04125	0.02925	0.01725	0.01725	0.01725	-0.02485	-0.06696	-0.1091	-0.12
0	NaN	NaN	NaN	NaN	NaN	NaN	NaN	NaN	NaN	NaN	NaN	NaN	NaN	NaN	NaN	NaN	NaN	NaN	NaN	NaN	NaN	NaN	NaN	NaN	NaN	NaN	NaN	NaN	NaN	NaN	NaN	NaN	NaN	NaN	NaN	NaN	NaN	NaN	NaN	NaN	NaN	NaN	NaN	NaN	NaN	NaN	NaN	NaN	NaN
0	NaN	NaN	NaN	NaN	NaN	NaN	NaN	NaN	NaN	NaN	NaN	NaN	NaN	NaN	NaN	NaN	NaN	NaN	NaN	NaN	NaN	NaN	NaN	NaN	NaN	NaN	NaN	NaN	NaN	NaN	NaN	NaN	NaN	NaN	NaN	NaN	NaN	NaN	NaN	NaN	NaN	NaN	NaN	NaN	NaN	NaN	NaN	NaN	NaN
0	0	0	0	0	0	0	0	0	-0.2	-0.2	-0.2	-0	-0.2	-0.2	-0.2	-0.2	-0.2	-0.2	-0.2	-0.2	-0.2	-0	0	0	0	0	0	0	0	0	0	0	0	0	0	0	0	0	0	0	0	0	0	0	0	0	0	0	0
312	0	0	0	0	0	0	0	0	0	0	0	0	0	0	0	0	0	1.233	1.512	1.673	1.631	1.555	1.483	1.415	1.355	1.306	1.208	1.038	0.8043	0.6537	0.1331	0.04167	0.04349	0.04766	0.05181	0.05554	0.05872	0.06158	0.06447	0.06717	0.06967	0.07234	0.07537	0.06761	0.06149	0.05762	0.05544	0.0542	0.05388
313	0	0	0	0	0	0	0	0	0	0	0	0	0	0	0	1.321	1.576	1.705	1.686	1.652	1.591	1.533	1.479	1.416	1.253	0.9705	0.8366	0.6723	0.5658	0.5745	0.5845	0.5956	0.6	0.6	0.6	0.6	0.2	0.2	0.2	0.188	0.176	0.164	0.152	0.14	0.128	0.116	0.104	0.092	0.08
314	0	0	0	0	0	0	0	0	0	0	0	0	0	0	0	1.616	1.731	1.373	1.311	1.158	0.7966	1.032	0.948	0.8166	0.6533	0.4662	0.3731	-0.06703	-0.08369	-0.1127	-0.1413	-0.169	-0.1952	-0.2194	-0.2407	-0.2554	-0.2561	-0.2557	-0.1348	-0.1223	-0.1107	-0.09993	-0.08977	-0.0803	-0.07084	-0.0728	-0.07282	-0.06889	-0.05894
315	0	0	0	0	0	0	0	0	0	0	0	0	0	0	0	0	0	0	0	0	0	0	0	1.661	1.737	1.683	1.632	1.557	1.483	1.411	1.346	1.293	1.162	0.9696	0.867	0.76	0.6173	0.2	0.2	0.2	0.188	0.176	0.164	0.152	0.14	0.128	0.116	0.104	0.092
316	0	0	0	0	0	0	0	0	0	0	0	0	0	0	1.344	1.467	1.413	1.367	1.417	1.471	1.454	1.426	1.326	1.198	1.089	0.9063	0.42	0.3128	0.2	0.2	0.2	0.2	0.2	0.2	0.2	0.2	0.2	0.2	0.2348	0.3148	0.3948	0.4748	0.2	0.2	0.2	0.2	0.2	0.2	0.2
0	NaN	NaN	NaN	NaN	NaN	NaN	NaN	NaN	NaN	NaN	NaN	NaN	NaN	NaN	NaN	NaN	NaN	NaN	NaN	NaN	NaN	NaN	NaN	NaN	NaN	NaN	NaN	NaN	NaN	NaN	NaN	NaN	NaN	NaN	NaN	NaN	NaN	NaN	NaN	NaN	NaN	NaN	NaN	NaN	NaN	NaN	NaN	NaN	NaN
317	0	0	0	0	0	0	0	0	0	0	0	0	0	0	0	0	0	0	1.241	1.352	1.572	1.187	0.7939	0.7031	0.6146	0.8316	0.7534	0.618	0.5078	0.3558	0.2728	-0.1242	-0.122	-0.1321	-0.1186	-0.1175	-0.1169	-0.117	-0.1296	-0.1426	-0.1556	-0.1672	-0.1758	-0.1788	-0.173	-0.1591	-0.1385	-0.1154	-0.0824
0	0	0	0	0	0	0	0	0	0	0	0	0	0	0	0.614	0.7688	0.8704	0.8841	0.8341	0.7531	0.595	0.5087	0.4298	0.3538	-0.03096	-0.01256	0	0	0	-0.012	-0.024	-0.036	-0.048	-0.06	-0.072	-0.084	-0.096	-0.108	-0.12	0	0	0	0	0	0	-0	-0	-0	-0
318	0	0	0	0	0	0	0	0	0	0	0	0	0.8762	1.278	1.462	1.503	1.614	1.629	1.586	1.536	1.445	1.308	1.109	0.9106	0.7869	0.6198	0.2	0.2	0.2	0.2	0.2	0.2	0.2	0.2	0.2	0.2	0.2	0.2	0.2	0.2	0.2	0.2	0.2	0.2	0.2	0.2	0.2	0.2	0.2
319	0	0	0	0	0	0	0	0	0	0	0	0	0	0	0	0	0	0	0	0	0	1.603	1.722	1.669	1.617	1.566	1.491	1.413	1.33	1.25	1.127	0.935	0.803	0.3157	0.2414	0.1612	0.1611	0.1895	0.2	0.2	0.2	0.2	0.2	0.2	0.2	0.2	0.2	0.2	0.2
320	0	0	0	0	0	0	0	0	0.7589	0.8859	1.001	1.066	1.231	1.418	1.499	1.476	1.41	1.28	1.184	1.083	0.9756	0.8604	0.7354	0.6635	0.6	0.6	0.2	0.2	0.2	0.2	0.2	0.2	0.2	0.2	0.2	0.2	0.2	0.2	0.2	0.2	0.2335	0.3107	0.3907	0.4707	0.5507	0.6	0.6	0.6	0.6
321	0	0	0	0	0	0	0	0	0	0	0	0	0.6906	0.8133	1.174	1.416	1.556	1.622	1.568	1.47	1.319	0.9558	0.6378	0.4879	0.4613	0.03663	0.03555	0.03717	0.02617	0.01504	0.003947	-0.007167	0.04195	0.04372	0.04658	0.05102	0.05728	0.06488	0.07294	0.0814	0.1349	0.09843	0.1067	0.1943	0.2811	0.3539	0.1321	0.1376	0.1436
322	0	0	0	0	0	0	0	0	0	0	0	0	0	0	0	0	1.252	1.553	1.702	1.732	1.695	1.657	1.538	1.154	1.087	0.9862	0.8448	0.6708	0.5873	0.5466	0.5216	0.5216	0.5216	0.5216	0.5216	0.5216	0.5216	0.5216	0.5216	0.5216	0.5216	0.5216	0.5216	0.5216	0.5216	0.1216	0.1216	0.1216	0.1216
323	0	0	0	0	0	0	0	0	0	0.6047	0.7231	0.8031	0.9745	1.284	1.442	1.568	1.571	1.509	1.428	1.355	1.191	0.9728	0.7324	0.625	0.6	0.6	0.6	0.6	0.6	0.6	0.6	0.2	0.2	0.2	0.188	0.176	0.164	0.152	0.14	0.128	0.116	0.104	0.092	0.08	0.08	0.2	0.2	0.2	0.2
324	0	0	0	0	0	0	0	0	0	0	0	0	0	0	0	0	0	0	0	0	1.326	1.457	1.405	1.595	1.603	1.533	1.319	0.8708	0.6258	0.4918	0.4675	0.4449	0.02237	0.0246	0.01103	-0.002683	-0.01642	-0.02997	-0.04306	-0.05552	-0.06722	-0.07779	-0.08692	-0.09474	-0.1011	-0.106	-0.1062	-0.1059	-0.1049
325	0	0	0	0	0	0	0	0	0	0.7792	0.9195	1.19	1.339	1.408	1.499	1.53	1.42	1.227	1.05	0.975	0.9	0.825	0.75	0.675	0.65	0.625	0.5843	0.5686	0.5529	0.5373	0.1216	0.1059	0.0902	0.0902	0.0902	0.0902	0.0902	0.0902	0.0902	0.0902	0.0902	0.0902	0.0902	0.0902	0.0902	0.0902	0.0902	0.0782	0.0662
326	0	0	0	0	0	0	0	0	0	0	0	0	0	0	0	0	0	0	0	0	0	0	0	1.344	1.414	1.656	1.596	1.219	1.144	1.071	1.3	1.215	1.069	0.7651	0.5452	0.00413	-0.008174	-0.02065	-0.03306	-0.04545	-0.05765	-0.06969	-0.08163	-0.09362	-0.1056	-0.1175	-0.1172	-0.1168	-0.1157
0	0	0	0	0	0	0	0	0	0.8936	0.9401	0.8426	0.7751	0.734	0.7003	0.6681	0.5931	0.5181	0.4431	0.04314	0.03114	0.01914	0.007137	0.04314	0.04314	0.1231	0.04314	0.1231	0.2031	0.2831	0.321	0.4	0	0	-0.012	-0.024	-0.036	-0.048	-0.06	-0.072	-0.084	-0.096	-0.108	-0.32	-0.326	-0.332	-0.338	-0.344	-0.35	-0.356
327	0	0	0	0	0	0	0	0	0.9304	1.049	1.232	1.338	1.456	1.466	1.394	1.297	1.19	1.043	0.9	0.425	0.35	0.275	0.25	0.305	0.36	0.44	0.52	0.6	0.6	0.6	0.6	0.6	0.6	0.6	0.6	0.6	0.6	0.2	0.2	0.188	0.176	0.164	0.152	0.14	0.128	0.116	0.104	0.092	0.08
328	0	0	0	0	0	0	0	0	0	0	0	0	0	0	0	0	1.322	1.684	1.731	1.692	1.649	1.586	1.421	1.043	0.7741	0.5547	0.477	0.4515	0.02631	0.001046	0.0008602	0.0007318	0.0006673	0.0007276	0.0009445	0.001303	0.001881	-0.01291	-0.02725	-0.04104	-0.05411	-0.06628	-0.07749	-0.08763	-0.08102	-0.07331	-0.06472	-0.0553	-0.04514
0	0	0	0	0	0	0	0	0	1.039	1.062	1.033	1.072	1.064	1.024	0.9652	0.8902	0.8152	0.7402	0.6652	0.5902	0.5152	0.4902	0.4902	0.4902	0.4902	0.4902	0.0902	0.0902	0.0902	0.0782	0.0662	0.0542	0.0422	0.0302	0.0182	0.0902	0.0902	0.04809	0.005986	0	-0.012	-0.024	-0.036	-0.048	-0.06	-0.072	-0.084	-0.096	-0.308
0	0	0	0	0	0	0	0	0	0.6925	0.8945	1.1	1.154	1.133	1.043	0.9816	0.8648	0.7184	0.5367	-0.2	-0.2	-0.218	-0.2	-0.136	-0.01598	0.104	0	0	0	0	0	0	0	0	0	0	0	0	0	0	0	0	0	0	0	0	0	0	0	0
0	0	0	0	0	0	0	0	0	0.882	1.015	1.075	1.005	0.954	0.9333	0.8706	0.7628	0.655	0.5472	0.4144	0.4	0	0	0	-0.012	-0.024	-0.036	-0.048	-0.06	-0.072	-0.084	-0.096	-0.108	-0.12	-0.12	-0.12	-0.12	-0.12	0	0	0	0	0	0	0	0	0	0	0	0
329	0	0	0	0	0	0	0	0	0.8759	1.008	1.066	1.136	1.297	1.392	1.366	1.166	1.1	1.05	1	0.925	0.45	0.375	0.3	0.275	0.25	0.225	0.2	0.2	0.2	0.2	0.2	0.2	0.188	0.176	0.189	0.25	0.275	0.3	0.325	0.35	0.375	0.4	0.4	0.4	0.4	0.4	0.4	0.4	0.4
330	0	0	0	0	0	0	0	0	0.7768	0.8731	1.004	1.084	1.187	1.254	1.24	1.203	1.2	1.2	0.75	0.7	0.65	0.6	0.55	0.5	0.45	0.4	0.4	0.48	0.5556	0.5956	0.6535	0.6889	0.4	0.3843	0.3686	0.3529	0.3373	0.3216	0.3059	0.2902	0.2745	0.2588	0.2431	0.2275	0.2118	0.1961	0.1804	0.1647	0.1647
0	0	0	0	0	0	0	0	0	0.8874	0.8244	0.7176	0.5976	0.551	0.5176	0.4926	0.4176	0.4	0.4	0.4	0	-0.012	-0.024	-0.036	-0.048	-0.06	-0.072	-0.084	-0.096	-0.108	-0.12	-0.12	-0.12	-0.12	-0.12	-0.12	-0.12	-0.12	-0.12	-0.12	-0.12	-0.12	-0.12	-0.12	-0.12	-0.12	-0.32	-0	-0	-0
331	0	0	0	0	0	0	0	0	0	0	0	0	0	0	0	0	0	0	1.226	1.354	1.564	1.616	1.238	1.16	0.985	0.6101	0.8387	0.7647	0.8111	0.7162	0.6238	0.08866	0.03604	0.01507	-0.008438	-0.03344	-0.05942	-0.08526	-0.1097	-0.1289	-0.1352	-0.1383	-0.1264	-0.12	0	0	0	0	-0.012
332	0	0	0	0	0	0	0	0	0	0.7916	0.9288	1.262	1.36	1.527	1.554	1.541	1.478	1.375	1.231	1.133	1.034	0.929	0.8739	0.8239	0.8037	0.7737	0.7464	0.7189	0.7049	0.7078	0.677	0.6	0.6	0.6	0.6	0.6	0.6	0.6	0.6	0.2	0.2	0.2	0.2	0.2	0.2	0.2	0.2	0.2	0.2
333	0	0	0	0	0	0	0	0	0	0.7353	0.8473	1.018	1.238	1.447	1.586	1.547	1.364	1.173	1.012	0.9112	0.8284	0.3542	0.2794	0.1879	0.1468	0.107	0.0695	0.05865	0.04842	0.03829	0.04428	0.05078	0.05775	0.06502	0.07284	0.08095	0.0893	0.0902	0.0902	0.0902	0.0902	0.0902	0.0902	0.0902	0.0902	0.0902	0.0902	0.0902	0.1152
334	0	0	0	0	0	0	0	0	0	0	0	0.6951	0.8669	1.221	1.571	1.666	1.656	1.604	1.54	1.469	1.361	1.206	0.961	0.6375	0.5516	0.1373	0.1264	0.1073	0.09214	0.07964	0.06833	0.1169	0.1161	0.1133	0.1092	0.1045	0.09891	0.09377	0.09077	0.09229	0.0997	0.1133	0.1325	0.1551	0.18	0.2	0.2	0.2	0.2
0	NaN	NaN	NaN	NaN	NaN	NaN	NaN	NaN	NaN	NaN	NaN	NaN	NaN	NaN	NaN	NaN	NaN	NaN	NaN	NaN	NaN	NaN	NaN	NaN	NaN	NaN	NaN	NaN	NaN	NaN	NaN	NaN	NaN	NaN	NaN	NaN	NaN	NaN	NaN	NaN	NaN	NaN	NaN	NaN	NaN	NaN	NaN	NaN	NaN
335	0	0	0	0	0	0	0	0	0.7356	0.8647	0.9989	1.019	1.093	1.24	1.263	1.288	1.256	1.171	1.1	1.05	1	0.95	0.5	0.53	0.56	0.615	0.67	0.725	0.7	0.675	0.65	0.225	0.2	0.2	0.2	0.2	0.2	0.2	0.2	0.2	0.2	0.2	0.2	0.2	0.2	0.2	0.2	0.2	0.2382
336	0	0	0	0	0	0	0	0	0	0.5816	0.7035	0.8285	0.9912	1.318	1.542	1.503	1.318	1.178	1.127	1.056	0.8415	0.6905	0.6004	0.5671	0.1351	0.1161	0.09723	0.08557	0.07357	0.06157	0.04957	0.03757	0.02557	0.01357	0.001569	0.001569	0.001569	0.001569	0.001569	0.001569	0.001569	0.1216	0.1096	0.09757	0.08557	0.07357	0.06157	0.04957	0.03757
337	0	0	0	0	0	0	0	0	0	0	0	0	0	0	0	0	1.212	1.367	1.386	1.454	1.54	1.472	1.097	1.326	1.256	1.156	1.024	0.6811	0.5511	0.4151	0.01207	-0.0009866	-0.01354	-0.02578	-0.0376	-0.04903	0.01171	0.01226	0.01241	0.06147	0.1248	-0.02176	0.03999	-0.05637	0.006687	0.01857	-0.105	-0.0934	-0.02711
0	0	0	0	0	0	0	0	0	0.03199	0.04768	0.06336	0.1871	0.5389	0.8395	1.121	1.182	1.089	1.078	1.064	1.043	0	0	0	0	0	0	0	0	0	0	0	0	0	0	0	0	0	0	0	0	0	0	0	0	0	0	0	0	0
338	0	0	0	0	0	0	0	0	0	0	0	0	0.7575	1.194	1.382	1.457	1.542	1.133	1.042	0.9546	0.8699	0.8063	0.7526	0.7676	0.6967	0.5713	0.4404	0.4514	0.06427	0.07828	0.09337	0.1093	0.114	0.1192	0.1169	0.1049	0.09294	0.08094	0.06894	0.05694	0.04494	0.03294	0.03294	0.03294	0.03294	0.03294	0.03294	0.03294	0.03294
339	0	0	0	0	0	0	0	0	0.9923	1.03	1.208	1.316	1.443	1.392	1.183	1.025	0.95	0.875	0.8	0.7093	0.6186	0.5779	0.5373	0.5216	0.5059	0.4902	0.4745	0.4588	0.4431	0.4275	0.01176	0	-0.012	-0.024	-0.036	-0.048	-0.06	-0.072	-0.084	-0.096	-0.108	-0.12	-0.12	-0.12	-0.12	-0.12	-0.12	-0.12	-0.12
340	0	0	0	0	0	0	0	0	0.7675	0.8505	0.9768	1.028	1.071	1.075	1.114	1.116	1.028	0.9309	0.8559	0.7809	0.7059	0.6309	0.1559	0.1309	0.1059	0.09388	0.08188	0.06988	0.05788	0.04588	-0.008223	-0.06233	-0.096	-0.108	0	-0.012	-0.024	0	0	0	-0.012	-0.024	-0.036	-0.048	0	0	0	0	0
341	0	0	0	0	0	0	0	0	0	0	0	0	1.001	1.324	1.598	1.649	1.625	1.561	1.492	1.4	1.236	0.9793	0.8609	0.7666	0.5741	0.5392	0.5399	0.1452	0.1512	0.1573	0.17	0.1848	0.1974	0.2	0.2	0.2	0.188	0.176	0.164	0.152	0.14	0.128	0.116	0.104	0.092	0.08	0.08	0.07842	0.06709
342	0	0	0	0	0	0	0	0	0	0	0	0	0	1.248	1.389	1.404	1.342	1.52	1.476	1.298	0.9332	0.866	0.8069	0.8162	0.7847	0.6667	0.5264	0.4312	0.02859	0.02718	0.02672	0.02686	0.01549	0.004485	-0.008549	-0.03624	-0.06	-0.072	-0.084	-0.096	-0.108	-0.12	-0.12	-0.12	-0.12	-0.12	-0.12	-0.12	-0.12
343	0	0	0	0	0	0	0	0	1.055	1.224	1.369	1.454	1.448	1.416	1.38	1.292	1.201	1.097	0.975	0.9	0.825	0.75	0.675	0.65	0.6302	0.6149	0.6412	0.6676	0.6929	0.621	0.6	0.6	0.6	0.6	0.6	0.2	0.2	0.2	0.2	0.2	0.2	0.2	0.2	0.188	0.176	0.2	0.2	0.2	0.2
0	0	0	0	0	0	0	0	0	1.034	1.071	1.042	1.082	1.025	0.9916	0.9152	0.8245	0.7338	0.639	0.5491	0.4775	0.4525	0.02745	0.02745	0.02745	0.02745	0.02745	0.02745	0.02745	0.02745	0.01545	0.003451	-0.008549	-0.02055	-0.03255	-0.04455	-0.05655	-0.06855	-0.108	-0.12	-0.12	-0.12	-0.12	-0.12	-0.12	-0.12	-0.12	-0.12	-0.12	-0.12
344	0	0	0	0	0	0	0	0	0	0	0	0	0.9375	1.26	1.448	1.613	1.619	1.603	1.527	1.402	1.261	1.179	1.092	1	0.9525	0.8872	0.8309	0.7651	0.6926	0.2177	0.2	0.2	0.2	0.2	0.2	0.2	0.2498	0.3298	0.4098	0.4898	0.5698	0.6	0.6	0.6	0.6	0.6	0.6	0.6	0.2
345	0	0	0	0	0	0	0	0	-0	-0	-0	-0	-0	-0	-0	-0	-0	-0	-0	-0	-0	-0	-0	-0	-0	-0	-0	-0	-0	-0	-0	-0	-0	-0	-0	-0	-0	0	0	0	0	0	0	0	0	0	0	0	0
346	0	0	0	0	0	0	0	0	0	0	0	0	0.9771	1.282	1.462	1.482	1.445	1.51	1.527	1.485	1.424	1.31	1.178	1.025	0.9712	0.9128	0.8242	0.7021	0.6	0.6	0.6	0.2	0.2	0.2	0.2	0.2	0.2	0.28	0.36	0.44	0.52	0.6	0.6	0.6	0.6	0.6	0.2	0.2	0.2
347	0	0	0	0	0	0	0	0	1.276	1.39	1.477	1.479	1.457	1.367	1.327	1.23	1.135	0.975	0.9	0.825	0.75	0.675	0.65	0.625	0.6	0.6	0.6	0.6	0.6	0.6	0.6	0.6	0.6	0.6	0.6	0.6	0.6	0.6	0.6	0.2	0.2	0.2	0.2	0.2	0.2	0.2	0.188	0.176	0.164
348	0	0	0	0	0	0	0	0	0.8315	1.15	1.351	1.508	1.476	1.267	1.113	1.054	0.9885	0.8252	0.6566	0.5635	0.5388	0.5447	0.5512	0.1583	0.1382	0.1183	0.0985	0.07866	0.05887	0.03388	0.006196	-0.02149	-0.04918	-0.06118	-0.06118	-0.06118	-0.06118	-0.06118	-0.06118	-0.06118	-0.06118	-0.06118	-0.06118	-0.06118	-0.06118	-0.06118	-0.06118	-0.06118	-0.06118
349	0	0	0	0	0	0	0	0	0.91	1.066	1.257	1.352	1.466	1.451	1.416	1.325	1.218	1.102	0.9632	0.7815	0.65	0.225	0.2	0.2	0.2	0.28	0.36	0.44	0.52	0.6	0.6	0.6	0.6	0.6	0.6	0.2	0.2	0.188	0.176	0.164	0.152	0.14	0.128	0.116	0.104	0.2	0.2	0.2	0.2
0	NaN	NaN	NaN	NaN	NaN	NaN	NaN	NaN	NaN	NaN	NaN	NaN	NaN	NaN	NaN	NaN	NaN	NaN	NaN	NaN	NaN	NaN	NaN	NaN	NaN	NaN	NaN	NaN	NaN	NaN	NaN	NaN	NaN	NaN	NaN	NaN	NaN	NaN	NaN	NaN	NaN	NaN	NaN	NaN	NaN	NaN	NaN	NaN	NaN
0	0	0	0	0	0	0	0	0	0	0	0	0	0	0	0	0	0	0	0	0	0	0	0	0	0	0	0	0	0	1.315	1.643	1.67	1.317	1.246	1.068	1.06	0.9799	1.003	0.547	0.4569	0.3042	0.176	0.164	0.152	0.14	0.128	0.141	0.1403	0.2351
350	0	0	0	0	0	0	0	0	0.6884	0.796	0.9228	1.053	1.252	1.414	1.389	1.226	1.176	1.066	0.8936	0.7999	0.6948	0.6019	0.5136	0.4756	0.06315	0.05172	0.04127	0.02745	0.01176	0.01176	0.01176	0.01176	0.01176	0.01176	0.01176	0.01176	0.01176	0.01176	0.01176	0.01176	-0.0002353	-0.01224	-0.02424	-0.03624	-0.04824	-0.06024	-0.07224	-0.096	-0.108
351	0	0	0	0	0	0	0	0	0.5487	0.6686	0.7913	0.9011	1.106	1.373	1.593	1.59	1.418	1.195	1.131	0.9779	0.8	0.7115	0.62	0.5821	0.1441	0.1309	0.1333	0.1238	0.1133	0.1373	0.1373	0.1373	0.1373	0.1373	0.1373	0.1373	0.1373	0.1373	0.1373	0.1373	0.1373	0.1373	0.1373	0.1373	0.1253	0.1133	0.1013	0.08925	0.07725
352	0	0	0	0	0	0	0	0	0.8275	0.9418	1.263	1.405	1.461	1.45	1.419	1.342	1.22	1.032	0.8076	0.7	0.225	0.2	0.188	0.176	0.164	0.152	0.2	0.2	0.2	0.2	0.2	0.2	0.2	0.2	0.2	0.2	0.2	0.2	0.2	0.2	0.2	0.2	0.2	0.1895	0.1767	0.166	0.1577	0.1528	0.1518
353	0	0	0	0	0	0	0	0	0	0	0	0.707	0.8286	1.231	1.476	1.603	1.614	1.568	1.505	1.424	1.291	1.095	0.8317	0.7	0.6	0.6	0.6	0.6	0.2	0.2	0.188	0.176	0.164	0.152	0.14	0.128	0.116	0.104	0.092	0.08	0.08	0.08	0.08	0.08	0.08	0.08	0.08	0.08	0.2
354	0	0	0	0	0	0	0	0	0	0	0.7488	0.8782	1.28	1.479	1.503	1.468	1.414	1.256	0.9717	0.875	0.7771	0.6822	0.5964	0.5717	0.5519	0.5425	0.1334	0.1247	0.1162	0.108	0.0999	0.1059	0.09388	0.08188	0.06988	0.05788	0.04588	0.03388	0.02188	0.009882	-0.002118	-0.01412	-0.01412	-0.01412	-0.01412	-0.01412	-0.01412	-0.01412	-0.01412
355	0	0	0	0	0	0	0	0	0.8176	0.8998	1.04	1.257	1.401	1.466	1.49	1.42	1.214	0.9558	0.85	0.775	0.7	0.225	0.2	0.188	0.176	0.164	0.152	0.14	0.128	0.116	0.2	0.2	0.2	0.2	0.2	0.2	0.2	0.2	0.2	0.2	0.188	0.176	0.1483	0.1206	0.09294	0.06525	0.05325	0.04125	0.02925
356	0	0	0	0	0	0	0	0	0	0	0	0	0	0	0	0	0	0	0	0	0	0	0	0	0	0	0	0	0	0	0	0	1.465	1.651	1.731	1.71	1.68	1.578	1.448	1.373	1.298	1.223	1.147	1.07	1.03	0.9631	0.8575	0.7328	0.6
0	0	0	0	0	0	0	0	0	-0.1051	0.03063	0.1663	0.4467	0.8487	0.8888	0.8013	0	0	0	0	0	0	0	0	0	0	0	0	0	0	0	0	0	0	0	0	0	0	0	0	0	0	0	0	0	0	0	0	0	0
357	0	0	0	0	0	0	0	0	0	0	0	0	0	0	0	0	0	0	0	0	0	1.278	1.395	1.414	1.33	1.25	1.172	1.174	0.9161	0.8405	0.766	0.7627	0.7885	0.7671	0.6587	0.557	0.5441	0.5393	0.5387	0.1416	0.1983	0.2855	0.3745	0.1686	0.1686	0.1686	0.1566	0.1446	0.1326
358	0	0	0	0	0	0	0	0	0	0	0	0	0	0	1.265	1.375	1.609	1.628	1.56	1.489	1.399	1.157	0.9083	0.8079	0.6872	0.5262	0.4621	0.471	0.4639	0.04395	0.02308	0.0015	-0.02089	-0.04419	-0.06821	-0.07708	-0.08616	-0.09522	-0.1038	-0.09988	-0.09551	-0.09052	-0.08462	-0.07822	-0.07136	-0.064	-0.05606	-0.04736	-0.0378
359	0	0	0	0	0	0	0	0	0.5061	0.6206	0.7388	0.8601	1.087	1.346	1.412	1.556	1.571	1.529	1.468	1.394	1.214	0.9766	0.7017	0.6	0.6	0.2	0.2	0.2	0.2	0.2	0.2	0.2	0.2	0.2	0.188	0.176	0.164	0.152	0.14	0.128	0.116	0.2	0.2	0.2	0.2	0.2	0.2	0.2	0.2
0	NaN	NaN	NaN	NaN	NaN	NaN	NaN	NaN	NaN	NaN	NaN	NaN	NaN	NaN	NaN	NaN	NaN	NaN	NaN	NaN	NaN	NaN	NaN	NaN	NaN	NaN	NaN	NaN	NaN	NaN	NaN	NaN	NaN	NaN	NaN	NaN	NaN	NaN	NaN	NaN	NaN	NaN	NaN	NaN	NaN	NaN	NaN	NaN	NaN
0	0	0	0	0	0	0	0	0	-0	-0	-0	-0	0	0	0	0	0	0	0	0	0	0	0	0	0	0	0	0	0	0	0	0	0	0	0	0	0	0	0	0	0	0	0	0	0	0	0	1.32	1.434
360	0	0	0	0	0	0	0	0	0	0	0	0	0	0	0	0	0	0	1.277	1.386	1.382	1.415	1.529	1.343	0.9989	0.9129	0.8329	0.7639	0.7578	0.6218	0.4873	-0.02111	-0.02155	-0.02011	-0.02811	-0.03452	-0.03913	0.006295	0.01746	0.03086	0.04706	0.06573	0.08636	0.1082	0.1314	0.1529	0.1409	0.1289	0.1169
361	0	0	0	0	0	0	0	0	0.5054	0.6246	0.7466	0.8712	1.206	1.55	1.655	1.651	1.602	1.54	1.464	1.338	1.149	0.8084	0.606	0.5734	0.5721	0.1665	0.1583	0.1495	0.1393	0.1154	0.1181	0.09854	0.08374	0.07431	0.06397	0.05264	0.04065	0.01226	-0.01641	-0.04513	-0.07366	-0.08951	-0.1037	-0.1155	-0.1253	-0.1343	-0.1422	-0.1495	-0.02098
362	0	0	0	0	0	0	0	0	0.5851	0.7081	0.8329	0.9364	1.255	1.226	1.188	1.181	1.12	1.05	0.9792	0.7808	0.5834	0.5026	0.4848	0.0704	0.08188	0.09426	0.1059	0.1059	0.1059	0.1059	0.1059	0.1059	0.1059	0.1059	0.09388	0.08188	0.06988	0.05788	0.04588	0.03388	0.02188	0.009882	-0.002118	-0.01412	-0.01412	-0.05622	-0.09833	-0.12	0
363	0	0	0	0	0	0	0	0	0	0	0	0	0	0	0	0	0.9458	1.022	1.232	1.17	0.7912	0.7157	0.6418	0.8703	0.8047	0.7517	0.6891	0.5999	0.4788	0.4134	0.4265	0.4417	0.05947	0.06769	0.07783	0.09009	0.1044	0.1086	0.09663	0.08463	0.07263	0.06063	0.04863	0.04863	0.006522	-0.03558	-0.07769	-0.1198	-0.32
364	0	0	0	0	0	0	0	0	0	0	0	0	0	0	0	0	0	0	0	1.083	1.233	1.311	1.258	1.181	1.106	1.032	0.9601	0.8911	0.8271	0.7157	0.558	0.4335	0.44	0.4531	0.05688	0.063	0.07152	0.08228	0.09538	0.09663	0.1686	0.1686	0.1686	0.1686	0.1686	0.1686	0.1145	0.06042	0.006312
0	0	0	0	0	0	0	0	0	0.7453	0.8641	0.9855	1.094	1.017	0.963	0.9045	0.8581	0.8676	0.8203	0.7472	0.6498	0.5936	0.5686	0.5686	0.5686	0.1686	0.1686	0.1566	0.1446	0.1326	0.1206	0.1086	0.09663	0.08463	0.07263	0.06063	0.006522	-0.03558	-0.07769	-0.1198	-0.12	-0.32	-0.326	-0.332	-0.338	-0.344	-0.35	-0.356	-0.362	-0.368
365	0	0	0	0	0	0	0	0	0.7393	0.8612	0.9855	1.163	1.135	1.121	1.087	1.037	0.9843	0.9093	0.8343	0.7593	0.6843	0.6093	0.5843	0.5843	0.1843	0.1843	0.1843	0.1843	0.1843	0.1843	0.1723	0.1603	0.1483	0.1363	0.1243	0.1123	0.1003	0.08831	0.07631	0.06431	0.06431	0.02221	-0.0199	-0.062	-0.3041	-0.326	-0.332	-0.338	-0.344
366	0	0	0	0	0	0	0	0	0	0	0	0	0	0	0	1.594	1.734	1.739	1.693	1.649	1.58	1.512	1.446	1.381	1.288	1.13	1.01	0.9764	0.9405	0.8786	0.7852	0.6603	0.6	0.6	0.6	0.6	0.188	0.176	0.164	0.152	0.14	0.128	0.116	0.104	0.092	0.03789	-0.004211	-0.1263	-0.1684
367	0	0	0	0	0	0	0	0	0.6525	0.7758	0.9025	1.144	1.433	1.602	1.661	1.639	1.575	1.504	1.41	1.264	1.104	1.009	0.8955	0.7973	0.7138	0.6	0.6	0.2	0.2	0.2	0.2	0.2	0.2	0.2	0.2	0.2	0.2	0.2	0.2	0.2	0.2	0.2	0.2	0.2	0.2	0.2	0.2	0.2	0.2
368	0	0	0	0	0	0	0	0	0.7176	0.8336	1.067	1.368	1.465	1.42	1.36	1.398	1.306	1.093	0.8887	0.816	0.6998	0.6236	0.6	0.2	0.188	0.176	0.164	0.152	0.14	0.128	0.116	0.06189	0.007789	-0.2463	-0.2944	-0.332	-0.338	-0.344	-0.35	-0.356	-0.362	-0.368	-0.374	-0.38	-0.38	-0.38	-0.38	-0.38	-0.38
369	0	0	0	0	0	0	0	0	0	0	0	0	0.8871	1.437	1.687	1.668	1.629	1.564	1.494	1.394	1.185	0.8323	0.6194	0.4605	0.4297	0.4312	0.4338	0.03666	0.02414	0.01188	-2.463e-05	-0.01144	-0.02244	-0.03284	-0.04268	-0.06401	-0.08471	-0.1047	-0.06012	-0.06271	-0.06454	-0.06535	-0.06507	-0.06383	-0.06174	-0.05894	-0.05549	-0.06486	-0.07686
370	0	0	0	0	0	0	0	0	0	0	0	0	0	0	0	1.219	1.59	1.722	1.37	1.318	1.242	1.468	1.396	1.327	1.269	1.227	1.202	1.009	0.8562	0.8005	0.7208	0.2194	0.1573	0.1613	0.1655	0.1699	0.1758	0.1837	0.1934	0.2	0.2	0.2	0.2	0.2	0.2	0.2	0.2	0.2	0.2
371	0	0	0	0	0	0	0	0	0	0	0	0.7003	0.9243	1.281	1.519	1.637	1.629	1.571	1.509	1.45	1.4	1.353	1.228	1.111	0.9421	0.8856	0.8058	0.3071	0.2011	0.2	0.2	0.28	0.36	0.44	0.52	0.6	0.6	0.6	0.6	0.6	0.6	0.6	0.2	0.2	0.2	0.188	0.176	0.164	0.152
0	0	0	0	0	0	0	0	0	0.599	0.7161	0.8365	1.01	1.37	1.556	1.616	1.582	1.491	1.288	1.027	0.9821	0.8437	0.6166	0.5336	0.136	0.1274	0.1173	0.09125	0.06527	0.04007	0.01653	-0.004643	-0.02343	-0.04041	0.06391	0.05882	0.04314	0.02745	0.01176	0	0	0	-0.012	-0.024	-0.036	-0.048	-0.06	-0.072	-0.084	-0.096
372	0	0	0	0	0	0	0	0	0	0	0.6518	0.7739	1.006	1.375	1.439	1.425	1.423	1.363	1.244	1.018	0.6925	0.5562	0.519	0.5186	0.5237	0.5315	0.1414	0.1399	0.139	0.1385	0.1384	0.1388	0.128	0.1003	0.07263	0.04494	0.01725	0.001569	-0.01412	-0.0298	-0.0298	-0.0298	-0.0298	-0.0298	-0.0298	-0.0298	-0.0298	-0.0298	-0.0298
373	0	0	0	0	0	0	0	0	0	0	0	0	0	0	0	0	0	0	0	1.228	1.59	1.677	1.322	1.243	1.167	1.063	0.9289	0.8424	0.7305	0.6189	0.4435	0.3688	-0.03109	-0.04288	-0.05459	-0.06617	-0.07751	-0.08846	-0.09889	-0.02465	-0.0215	-0.01732	-0.01179	-0.004625	0.004316	0.01503	0.01556	0.01804	0.0226
374	0	0	0	0	0	0	0	0	0	0	0	0	0	0	0	0	1.616	1.431	1.375	1.321	1.245	1.469	1.396	1.324	1.255	1.186	1.17	1.155	1.05	0.9359	0.9057	0.8768	0.7876	0.6795	0.6	0.6	0.6	0.6	0.6	0.6	0.2	0.2	0.188	0.176	0.164	0.152	0.14	0.128	0.116
375	0	0	0	0	0	0	0	0	0.5628	0.6825	0.8067	0.9372	1.263	1.396	1.51	1.562	1.557	1.52	1.43	1.223	0.911	0.7	0.625	0.6	0.6	0.6	0.6	0.6	0.2	0.188	0.176	0.164	0.152	0.14	0.128	0.116	0.08831	0.06063	0.03294	0.01725	0.01725	0.01725	0.1373	0.1253	0.1373	0.1373	0.1373	0.1373	0.1373
376	0	0	0	0	0	0	0	0	0	0	0	0	0	1.184	1.541	1.705	1.676	1.632	1.563	1.496	1.434	1.382	1.335	1.208	1.057	0.7876	0.6009	0.2	0.2	0.2	0.2	0.2	0.2	0.2	0.2	0.2	0.2	0.2	0.188	0.176	0.164	0.152	0.14	0.128	0.116	0.104	0.092	0.08	0.2
377	0	0	0	0	0	0	0	0	0.7157	0.8366	1.228	1.405	1.412	1.344	1.351	1.063	0.9606	0.9141	0.8643	0.8193	0.7081	0.581	0.5804	0.1601	0.1411	0.1169	0.08925	0.06157	0.03388	0.006196	-0.02149	-0.04918	-0.07686	-0.09255	-0.1082	-0.12	-0.12	-0.12	-0.12	-0.12	-0.12	-0.12	-0.12	-0.12	-0.12	-0.12	-0.12	-0.12	-0.12
378	0	0	0	0	0	0	0	0	0.5547	0.6782	0.8079	1.183	1.489	1.633	1.63	1.604	1.538	1.467	1.391	1.265	1.093	0.9105	0.8495	0.7859	0.7419	0.6765	0.6105	0.6	0.6	0.2	0.2	0.2	0.2	0.2	0.2	0.2	0.2	0.28	0.36	0.44	0.52	0.6	0.5843	0.5686	0.5529	0.1373	0.1216	0.1059	0.0902
379	0	0	0	0	0	0	0	0	0.9666	1.004	1.108	1.261	1.384	1.424	1.399	1.362	1.266	1.163	1.047	0.9249	0.7907	0.65	0.625	0.6	0.6	0.6	0.6	0.6	0.6	0.6	0.6	0.6	0.6	0.6	0.6	0.6	0.6	0.6	0.6	0.6	0.6	0.6	0.6	0.6	0.6	0.6	0.6	0.6	0.2
380	0	0	0	0	0	0	0	0	1.485	1.396	1.149	0.8264	0.8629	0.8734	0.8631	0.6927	0.5726	0.5315	0.5216	0.1059	0.0782	0.05051	0.02282	-0.004863	-0.03255	-0.06024	-0.084	-0.096	-0.108	-0.12	-0.12	-0.12	-0.12	-0.12	-0.12	-0.12	-0.12	-0.12	-0.12	-0.12	-0.12	-0.12	-0.12	-0.12	-0.12	0	0	0	0
0	0	0	0	0	0	0	0	0	-0.2	-0.2	-0.2	-0.2	-0	-0	-0	0	0	0	0	0	0	0	0	0	0	0	0	0	0	0	0	0	0	0	0	0	0	0	0	0	0	0	0	0	0	0	0	0	0
381	0	0	0	0	0	0	0	0	0	0	0	0.8082	1.121	1.37	1.427	1.474	1.389	1.15	1.022	0.9163	0.8252	0.7465	0.672	0.5985	0.5755	0.5537	0.5304	0.5342	0.5374	0.5394	0.5406	0.1257	0.1098	0.0946	0.0814	0.07188	0.05001	0.02784	0.005359	-0.01743	-0.04046	-0.06349	-0.08642	-0.1055	-0.1125	-0.12	-0.12	-0.12	-0.12
382	0	0	0	0	0	0	0	0	0	0	0	0	0	0	1.195	1.613	1.732	1.68	1.603	1.528	1.455	1.385	1.32	1.263	1.22	1.204	1.107	0.9496	0.4386	0.3417	0.2342	0.2	0.2	0.2	0.2	0.2	0.2	0.28	0.2	0.1956	0.2669	0.3411	0.4192	0.5021	0.5884	0.5961	0.6	0.6	0.6
383	0	0	0	0	0	0	0	0	0	0	0	0	0	0	0	0	0	1.595	1.414	1.374	1.32	1.242	1.167	1.392	1.32	1.249	1.181	1.172	1.181	1.114	0.9891	0.9344	0.8708	0.7868	0.6888	0.2	0.2	0.2	0.2	0.2	0.2	0.2	0.2	0.2	0.2	0.2	0.188	0.176	0.2
384	0	0	0	0	0	0	0	0	0	0	0	0	0	1.034	1.338	1.453	1.529	1.592	1.537	1.464	1.33	1.018	0.7799	0.5919	0.4145	0.4057	0.4077	0.4105	-0.001831	-0.01346	-0.02459	-0.01962	0.009437	0.0358	0.1214	0.2072	0.008381	0.0146	0.02134	0.0292	0.02641	0.02516	0.02564	0.02759	0.03097	0.0359	0.04185	0.04826	0.04494
385	0	0	0	0	0	0	0	0	0.8775	1.002	1.028	1.207	1.264	1.261	1.158	1.142	0.5536	0.5379	0.08008	0	0	0	0	0	0	0	0	0	0	0	0	0	0	0	0	0	0	0	0	0	0	0	0	0	0	0	0	0	0
386	0	0	0	0	0	0	0	0	0.8627	0.9922	1.061	1.221	1.432	1.516	1.488	1.42	1.276	1.126	0.9354	0.8	0.725	0.65	0.625	0.6	0.6	0.6	0.2	0.2	0.2	0.2	0.188	0.176	0.164	0.152	0.14	0.128	0.2	0.2	0.2	0.2	0.1579	0.1158	-0.1263	-0.1684	-0.2132	-0.2	-0.2	-0.2	-0.2
387	0	0	0	0	0	0	0	0	0	0	0	0.7981	0.9253	1.137	1.19	1.115	0.825	0.6526	0.4	0.4	0	0	0	0	0	0	0	0	0	0	0	0	0	0	0	0	0	0	0	0	0	0	0	0	0	0	0	0	0
388	0	0	0	0	0	0	0	0	0	0.6231	0.7473	0.8748	1.178	1.395	1.598	1.568	1.412	1.178	0.9774	0.8451	0.7628	0.6889	0.6162	0.1935	0.1707	0.1705	0.1602	0.1499	0.1393	0.1767	0.1755	0.173	0.1686	0.164	0.1598	0.1412	0.1245	0.1084	0.09324	0.08024	0.06984	0.06137	0.05407	0.04765	0.04164	0.02745	-0.0002353	-0.024	-0.036
389	0	0	0	0	0	0	0	0	0	0.6221	0.7245	0.8464	1.122	1.384	1.442	1.566	1.576	1.545	1.487	1.362	1.21	1.019	0.897	0.7938	0.7079	0.2	0.2	0.2	0.2	0.28	0.36	0.44	0.52	0.6	0.6	0.6	0.6	0.6	0.6	0.6	0.6	0.2	0.2	0.2	0.2	0.2	0.188	0.2	0.2
390	0	0	0	0	0	0	0	0	0	0	0	0.7245	0.8426	1.183	1.435	1.41	1.407	1.524	1.503	1.446	1.352	1.173	0.8698	0.6205	0.5811	0.5765	0.5761	0.5772	0.5802	0.5851	0.5911	0.5985	0.6	0.6	0.6	0.6	0.2	0.2	0.188	0.176	0.164	0.152	0.14	0.128	0.116	0.104	0.092	0.08	0.08
391	0	0	0	0	0	0	0	0	0.8347	0.961	1.102	1.303	1.439	1.501	1.489	1.431	1.347	1.262	1.173	1.074	0.9692	0.8539	0.7798	0.7083	0.6272	0.2	0.2	0.2	0.2	0.2	0.2	0.188	0.2	0.2	0.2	0.2	0.2	0.2433	0.2	0.28	0.36	0.44	0.2	0.2	0.2	0.2	0.2	0.2	0.2
392	0	0	0	0	0	0	0	0	0	0	0	0	0.7335	1.058	1.259	1.276	1.229	1.15	1.075	0.9979	0.8949	0.764	0.5552	0.425	0.4	0.4	0.4	0.4	1.818e-05	-0.01194	-0.02385	-0.03565	-0.04728	-0.05861	-0.06948	-0.07957	-0.08839	-0.09502	-0.09808	-0.1256	-0.1456	-0.1565	-0.2884	-0.326	-0.332	-0.338	-0.344	-0.35	-0.356
393	0	0	0	0	0	0	0	0	0	0.6793	0.7888	0.9731	1.291	1.417	1.545	1.572	1.552	1.417	1.159	0.875	0.8	0.725	0.65	0.625	0.6	0.594	0.1833	0.1744	0.1649	0.1545	0.1461	0.1398	0.136	0.1349	0.1395	0.2096	0.2806	0.3524	0.4247	0.4976	0.4906	0.4837	0.4745	0.4588	0.4431	0.02745	0.01176	-0.012	-0.024
394	0	0	0	0	0	0	0	0	0.6527	0.7701	0.8749	1.119	1.389	1.457	1.44	1.428	1.439	1.396	1.298	1.133	0.9362	0.7027	0.6	0.6	0.6	0.2	0.2	0.2	0.2	0.2	0.2	0.2	0.2	0.2	0.28	0.2	0.28	0.3501	0.2	0.2	0.2	0.2	0.2	0.2	0.2	0.2	0.188	0.176	0.164
395	0	0	0	0	0	0	0	0	1.008	1.065	1.115	1.057	1.034	0.9686	0.9186	0.8436	0.7686	0.6936	0.6186	0.5936	0.5686	0.1686	0.1686	0.1686	0.1566	0.1446	0.1686	0.1686	0.1686	0.1686	0.2283	0.2662	0.3041	0.3259	0.0002064	0	-0.212	-0.2252	-0.2396	-0.2552	-0.272	-0.29	-0.3092	-0.3296	-0.3512	-0.374	-0.38	-0.38	-0.38
396	0	0	0	0	0	0	0	0	0	0	0.796	0.916	1.048	1.18	1.095	1.032	1.043	1.027	0.9775	0.9275	0.8775	0.4275	0.3775	0.3275	0.2775	0.2275	0.2275	0.2275	0.2514	0.3127	0.3927	0.4727	0.5527	0.6275	0.5603	0.09324	0.02614	0	0	0	0	0	-0.012	-0.024	-0.036	0	-0.012	-0.024	-0.036
397	0	0	0	0	0	0	0	0	0.6768	0.7989	0.9238	1.241	1.44	1.543	1.521	1.371	1.082	1	0.9162	0.6928	0.5979	0.5735	0.5656	0.1591	0.1408	0.1289	0.1169	0.1049	0.09294	0.08094	0.06894	0.05694	0.04494	0.03294	0.03294	0.03294	0.03294	0.03294	0.03294	0.03294	0.03294	0.03294	0.03294	0.03294	0.03294	0.03294	0.03294	0.03294	0.03294
398	0	0	0	0	0	0	0	0	0	0	0	0	0	0	1.23	1.372	1.523	1.624	1.51	1.392	1.249	1.151	1.052	0.949	0.9374	0.868	0.7105	0.4706	-0.2	-0.2	-0.218	-0.236	-0.254	-0.272	-0.29	-0.308	0	0	0	0	0	0	0	0	0	0	0	0	0
399	0	0	0	0	0	0	0	0	0.5908	0.708	0.8279	0.9506	1.272	1.416	1.531	1.551	1.523	1.469	1.402	1.319	1.163	0.907	0.6968	0.6	0.6	0.6	0.6	0.6	0.6	0.6	0.6	0.6	0.2	0.2	0.188	0.176	0.164	0.152	0.14	0.128	0.116	0.104	0.092	0.08	0.08	0.08	0.08	0.08	0.08
400	0	0	0	0	0	0	0	0	0.7384	0.8454	0.9555	1.07	1.067	1.119	1.141	1.11	0.9911	0.75	0.6579	0.582	0.5147	0.4999	0.1109	0.1106	0.1118	0.1147	0.07749	0.0401	-0.014	-0.06811	-0.096	-0.308	-0.326	-0.332	-0.338	-0.344	-0.35	-0.356	-0.362	-0.368	-0.374	-0.38	-0.38	-0.38	-0.38	-0.38	-0.38	0	0
401	0	0	0	0	0	0	0	0	0.6144	0.7374	0.8211	0.9508	1.31	1.55	1.645	1.639	1.587	1.527	1.394	1.182	0.9325	0.7199	0.625	0.6	0.2	0.2	0.2	0.2	0.188	0.2	0.2	0.188	0.2	0.2	0.188	0.176	0.164	0.152	0.14	0.128	0.116	0.104	0.092	0.2	0.2	0.28	0.36	0.44	0.52
402	0	0	0	0	0	0	0	0	0	0	0.6208	0.7421	1.028	1.022	1.252	1.259	1.198	1.133	1.069	1.009	0.9547	0.8696	0.6562	0.4953	0.4977	0.5067	0.5172	0.5292	0.5429	0.5578	0.5741	0.1843	0.1843	0.1843	0.1723	0.1603	0.1483	0.1363	0.1243	0.1123	0.05821	0.004103	-0.05	-0.3041	-0.326	-0.332	-0.338	-0.344	-0.35
403	0	0	0	0	0	0	0	0	0	0	0.6763	0.7965	0.9196	1.263	1.53	1.601	1.604	1.56	1.486	1.368	1.194	0.935	0.7479	0.5986	0.5634	0.5543	0.1493	0.1516	0.1408	0.129	0.1162	0.1024	0.08824	0.05833	0.1128	0.09622	0.08091	0.08178	0.08266	0.08384	0.08572	0.08847	0.09215	0.08465	0.07806	0.07262	0.06819	0.06485	0.06218
404	0	0	0	0	0	0	0	0	0	0	0	0.7335	1.054	1.32	1.501	1.618	1.637	1.61	1.475	1.213	1.069	0.8641	0.6757	0.6059	0.5791	0.5551	0.1529	0.1529	0.1529	0.1529	0.1529	0.1409	0.1289	0.1169	0.1049	0.09294	0.08094	0.06894	0.05694	0.04494	0.03294	0.03294	0.03294	0.03294	0.1529	0.1529	0.1529	0.1529	0.1529
405	0	0	0	0	0	0	0	0	0.8876	1.058	1.323	1.445	1.485	1.361	1.156	1	0.925	0.85	0.775	0.7	0.625	0.6	0.2	0.2	0.2	0.188	0.176	0.164	0.152	0.14	0.08589	0.03179	-0.2223	-0.2818	-0.332	-0.338	-0.344	-0.35	-0.356	-0.362	-0.368	-0.374	-0.38	-0.38	-0.38	-0.38	-0.38	-0.2	0
406	0	0	0	0	0	0	0	0	0.5624	0.6828	0.8059	0.9316	1.213	1.368	1.533	1.59	1.559	1.501	1.429	1.293	1.137	0.9722	0.8155	0.6928	0.2	0.228	0.2	0.2	0.2	0.28	0.36	0.4297	0.2	0.241	0.2	0.2	0.2	0.2	0.2	0.2	0.2	0.2	0.2	0.2	0.2	0.2	0.2	0.2	0.2
407	0	0	0	0	0	0	0	0	0	0.5806	0.7001	0.8229	0.9319	1.159	1.2	1.187	1.135	1.075	1.016	0.9602	0.9146	0.7483	0.57	0.5245	0.5277	0.5309	0.5343	0.5382	0.1427	0.1482	0.155	0.1635	0.1566	0.1446	0.1326	0.1206	0.1086	0.09663	0.08463	0.07263	0.06063	0.04863	0.04863	0.006522	-0.03558	-0.07769	-0.1198	-0.12	-0.32
408	0	0	0	0	0	0	0	0	0	0	0	0	0	0	0	1.369	1.612	1.674	1.608	1.354	1.085	1.018	0.9579	0.9181	0.8286	0.702	0.5512	0.5204	0.5361	0.1525	0.1575	0.1633	0.164	0.152	0.14	0.128	0.116	0.104	0.092	0.08	0.08	0.08	0.08	0.03789	-0.004211	-0.2463	-0.2944	-0.332	-0.338
409	0	0	0	0	0	0	0	0	0	0	0	0	0	0	0	0	0	1.242	1.401	1.527	1.635	1.548	1.148	1.078	1.029	0.9788	0.8618	0.6785	0.5686	0.5686	0.5686	0.5686	0.1686	0.1686	0.1566	0.1446	0.1686	0.1566	0.1446	0.1326	0.1206	0.1086	0.09663	0.08463	0.07263	0.06063	0.04863	0.04863	0.04863
410	0	0	0	0	0	0	0	0	0	0.5891	0.7096	0.8329	1.156	1.576	1.672	1.647	1.498	1.227	1.095	1.044	1.002	0.847	0.6338	0.1859	0.1645	0.1427	0.1169	0.08925	0.07725	0.06525	0.05325	0.04125	0.1373	0.1373	0.1373	0.1373	0.1373	0.1373	0.1373	0.1253	0.1133	0.1013	0.08925	0.07725	0.06525	0.05325	0.04125	0.02925	0.01725
411	0	0	0	0	0	0	0	0	0	0.5909	0.7115	0.8347	1.071	1.303	1.532	1.606	1.591	1.546	1.492	1.371	1.15	0.8242	0.625	0.6	0.2	0.2	0.2	0.188	0.176	0.164	0.2	0.2	0.2	0.2	0.2	0.2	0.2	0.2	0.2	0.188	0.176	0.164	0.152	0.2	0.1843	0.1686	0.1529	0.1373	0.1373
412	0	0	0	0	0	0	0	0	0.6007	0.721	0.8433	0.9481	1.051	1.094	1.165	1.168	1.128	1.074	1.013	0.7954	0.6173	0.5246	0.4964	0.4999	0.5042	0.5085	0.5132	0.518	0.5232	0.1288	0.135	0.1302	0.1264	0.1239	0.1231	0.1243	0.1276	0.116	0.06189	0.007789	-0.04632	-0.2884	-0.326	-0.332	-0.338	-0.344	-0.35	-0.356	-0.362
0	NaN	NaN	NaN	NaN	NaN	NaN	NaN	NaN	NaN	NaN	NaN	NaN	NaN	NaN	NaN	NaN	NaN	NaN	NaN	NaN	NaN	NaN	NaN	NaN	NaN	NaN	NaN	NaN	NaN	NaN	NaN	NaN	NaN	NaN	NaN	NaN	NaN	NaN	NaN	NaN	NaN	NaN	NaN	NaN	NaN	NaN	NaN	NaN	NaN
0	0	0	0	0	0	0	0	0	0.7432	0.8458	0.9095	1.019	1.053	0.9932	1.072	1.074	1.033	0.9764	0.8952	0.76	0.5936	0.5686	0.5686	0.1686	0.1686	0.1686	0.1686	0.1686	0.1686	0.1566	0.1446	0.1326	0.1206	0.1086	0.09663	0.08463	0.07263	0.06063	0.04863	0.006522	-0.03558	-0.07769	-0.1198	-0.12	-0.32	-0.326	-0.332	-0.338	-0.344
413	0	0	0	0	0	0	0	0	0.8818	1.01	1.048	1.183	1.307	1.41	1.424	1.361	1.285	1.203	1.077	0.9367	0.425	0.35	0.275	0.25	0.225	0.2	0.28	0.36	0.44	0.52	0.6	0.6	0.6	0.6	0.6	0.2	0.2	0.2	0.188	0.176	0.164	0.152	0.14	0.128	0.116	0.104	0.2	0.2	0.2
414	0	0	0	0	0	0	0	0	0	0	0	0.6924	0.8152	1.254	1.647	1.667	1.633	1.569	1.503	1.44	1.378	1.325	1.203	1.069	0.8836	0.7143	0.2	0.2	0.188	0.2	0.188	0.176	0.164	0.2	0.2	0.2	0.2	0.2	0.2	0.28	0.36	0.44	0.52	0.5973	0.6	0.6	0.2	0.28	0.3291
415	0	0	0	0	0	0	0	0	0	0	0	0	0.7582	1.192	1.425	1.543	1.522	1.481	1.378	1.004	0.91	0.7925	0.625	0.5843	0.5686	0.5529	0.1373	0.1253	0.1133	0.1013	0.08925	0.07725	0.06525	0.05325	0.04125	0.02925	0.01725	0.01725	0.01725	0.01725	0.01725	0.01725	0.01725	0.01725	0.01725	0.01725	0.01725	0.01725	0.01725
416	0	0	0	0	0	0	0	0	0.8354	1.14	1.334	1.43	1.498	1.508	1.49	1.429	1.351	1.182	0.9361	0.7106	0.6	0.6	0.6	0.2	0.2	0.2	0.2	0.2	0.2	0.188	0.176	0.164	0.152	0.14	0.128	0.116	0.104	0.092	0.08	0.08	0.08	0.2	0.2	0.2	0.2	0.2	0.2	0.2	0.2
417	0	0	0	0	0	0	0	0	0	0	0	0	0	0	0	0	1.236	1.574	1.68	1.32	1.168	0.8361	0.6939	0.9209	0.8514	0.7884	0.7392	0.63	0.5126	0.401	0.001275	-0.0102	-0.02133	-0.03203	-0.0421	-0.05119	-0.05885	-0.06445	-0.0674	-0.06735	-0.06432	-0.04692	-0.02722	-0.005529	0.1374	0.1487	0.1594	0.164	0.152
418	0	0	0	0	0	0	0	0	0.847	0.9807	1.026	1.105	1.281	1.404	1.418	1.36	1.297	1.145	0.975	0.9	0.825	0.75	0.275	0.25	0.225	0.2	0.2	0.188	0.176	0.2	0.2	0.2	0.2	0.2	0.2	0.2	0.2	0.2	0.2	0.2	0.2	0.188	0.176	0.164	0.152	0.14	0.128	0.116	0.104
0	0	0	0	0	0	0	0	0	0.8703	0.9665	1.066	1.048	0.9854	0.9294	0.9153	0.8816	0.7873	0.7123	0.6373	0.5623	0.5373	0.5373	0.1373	0.1373	0.1373	0.1373	0.1253	0.1133	0.1013	0.08925	0.07725	0.06525	0.05325	0.04125	0.02925	0.01725	0.01725	0.01725	0.01725	-0.02485	-0.06696	-0.1091	-0.12	-0.12	-0.12	-0.12	-0.32	-0.326	-0.332
419	0	0	0	0	0	0	0	0	0	0	0	0	0	0	0	1.328	1.654	1.691	1.636	1.556	1.47	1.064	0.932	0.8644	0.7888	0.7736	0.642	0.4955	0.3709	0.3737	-0.03283	-0.0386	-0.04359	-0.04716	-0.04884	-0.04881	-0.04697	-0.04353	-0.03898	0.08617	0.09214	0.09921	0.1013	0.08925	0.07725	0.06525	0.05325	0.04125	0.02925
420	0	0	0	0	0	0	0	0	0	0	0	0	0	0	0.841	1.118	1.236	1.176	1.103	1.029	0.9585	0.8954	0.8469	0.8298	0.7912	0.6962	0.5656	0.5686	0.1566	0.1446	0.1326	0.1206	0.1086	0.09663	0.08463	0.07263	0.06063	0.04863	0.04863	0.04863	0.04863	0.04863	0.04863	0.006522	-0.03558	-0.07769	-0.1198	-0.32	-0.326
421	0	0	0	0	0	0	0	0	0.699	0.8186	0.9261	1.21	1.38	1.443	1.56	1.553	1.508	1.447	1.327	1.188	1.073	0.9731	0.8898	0.8068	0.7032	0.6	0.6	0.6	0.6	0.2	0.188	0.176	0.164	0.152	0.14	0.128	0.116	0.104	0.092	0.2	0.188	0.176	0.164	0.152	0.14	0.2	0.188	0.176	0.164
0	0	0	0	0	0	0	0	0	0.8449	0.7106	0.5084	0.3786	0.3841	0.3994	0.4	0.4	0.4	-0.012	-0.024	-0.036	-0.048	-0.06	-0.072	-0.084	-0.096	-0.108	-0.12	-0.12	-0.12	-0.12	-0.12	-0.12	-0	-0	-0	-0	-0	-0	-0	0	0	0	0	-0	0	0	-0	-0	-0
422	0	0	0	0	0	0	0	0	0	0	0	0	0	0	0	0	0	1.075	1.233	1.262	1.209	1.132	1.057	0.9858	0.918	0.8527	0.7886	0.7736	0.723	0.6415	0.5686	0.5686	0.5686	0.5686	0.5686	0.1686	0.1686	0.1686	0.1566	0.1446	0.1326	0.1206	0.06652	0.01242	-0.04169	-0.09579	-0.308	-0.326	-0.332
423	0	0	0	0	0	0	0	0	0	0	0	0	0	0	0	1.514	1.661	1.383	1.326	1.246	1.167	1.323	0.9174	0.8451	0.7772	0.768	0.7718	0.7724	0.6664	0.5373	0.1216	0.09388	0.0662	0.0542	0.0422	0.0302	0.0182	0.006196	-0.02887	-0.0679	-0.102	-0.1184	-0.1313	-0.1403	-0.1422	-0.1318	-0.037	0.1165	0.1586
424	0	0	0	0	0	0	0	0	0	0	0	0	0	1.254	1.484	1.703	1.686	1.615	1.537	1.456	1.371	1.225	0.9499	0.7948	0.6826	0.5546	0.416	0.4133	0.414	0.01474	0.002585	-0.009526	-0.02154	-0.03364	-0.04526	-0.05571	-0.06491	-0.07224	-0.07863	-0.0839	-0.07602	-0.06724	-0.07325	-0.07856	-0.0833	-0.08751	-0.09121	-0.09484	-0.09848
425	0	0	0	0	0	0	0	0	-0	-0	-0	0	0	0	0	0	0	0	0	0	0	0	0	0	0	0	0	0	0	0	1.321	1.724	1.372	1.316	1.236	1.156	0.9789	0.6518	0.6982	0.5984	0.541	0.5073	0.4421	-0.1673	-0.2156	-0.2324	-0.2504	-0.2696	-0.29
426	0	0	0	0	0	0	0	0	0	0.6645	0.7859	0.904	0.987	1.316	1.491	1.5	1.462	1.387	1.307	1.212	1.072	0.8968	0.6974	0.6	0.2	0.188	0.176	0.164	0.152	0.14	0.128	0.116	0.104	0.092	0.2	0.2	0.28	0.36	0.44	0.52	0.6	0.6	0.6	0.6	0.6	0.5843	0.5686	0.5529	0.5529
427	0	0	0	0	0	0	0	0	0.758	0.8635	1.236	1.466	1.414	1.336	1.382	1.385	1.284	1.029	0.8165	0.7468	0.7021	0.6446	0.6	0.6	0.2	0.188	0.176	0.1483	0.1206	0.09294	0.06525	0.03757	0.009882	-0.0178	-0.04549	-0.06118	-0.07686	-0.09255	-0.1082	-0.12	-0.12	-0.12	-0.12	-0.12	-0.12	-0.12	-0.12	-0.12	-0.12
0	0	0	0	0	0	0	0	0	0	0.04124	0.1028	0.1714	0.2389	0.3139	0.3371	0.3449	0.3644	0.4	0.4	0	0	0	-0.012	-0.024	-0.036	0	-0.012	-0.024	-0.036	-0.048	-0.06	-0.072	-0.084	-0.096	-0	-0	-0	-0	-0	-0	-0	-0	-0	-0	-0	-0	-0	-0	-0
428	0	0	0	0	0	0	0	0	1.058	1.212	1.364	1.485	1.523	1.461	1.375	1.277	1.179	1.082	0.9828	0.8771	0.7643	0.6664	0.6	0.6	0.6	0.6	0.2	0.2	0.2	0.2	0.2	0.2	0.2	0.2204	0.3004	0.3804	0.4604	0.5404	0.6	0.6	0.6	0.6	0.2	0.2	0.2	0.2	0.2	0.188	0.2
429	0	0	0	0	0	0	0	0	0	0	0	0	0	0	1.221	1.379	1.397	1.341	1.525	1.482	1.412	1.342	1.248	1.095	0.8284	0.6401	0.4932	0.4607	0.4695	0.4788	0.08911	0.1004	0.09992	0.09948	0.09921	0.09914	0.0992	0.08388	0.06854	0.05267	0.02925	0.001569	-0.01412	-0.01412	-0.01412	-0.01412	-0.01412	-0.01412	-0.01412
430	0	0	0	0	0	0	0	0	0	0	0	0.8065	1.13	1.36	1.464	1.532	1.577	1.19	1.098	1.028	0.9753	0.9106	0.7592	0.6107	0.5646	0.5686	0.5686	0.5686	0.5686	0.5686	0.5686	0.1686	0.1686	0.1686	0.1566	0.1446	0.1326	0.1206	0.1086	0.09663	0.08463	0.07263	0.06063	0.04863	0.04863	0.04863	0.1686	0.1686	0.1686
0	0	0	0	0	0	0	0	0	-0	-0	-0	-0	-0	-0	-0	0	0	0	0	0	0	0	0	0	0	0	0	0	0	0	0	0	0	0	0	0	0	0	0	0	0	0	0	0	0	0	0	0	0
431	0	0	0	0	0	0	0	0	0	0	0	0.7159	0.8603	1.156	1.287	1.252	1.181	1.108	1.034	0.9632	0.8877	0.8089	0.7268	0.6913	0.6012	0.4582	0.03988	0.02016	0.009684	0.004456	0.002329	0.001315	0.0001759	-0.0005939	-0.0004201	0.00213	0.008093	0.03052	0.04863	0.04863	0.04863	0.006522	-0.03558	-0.07769	-0.1198	-0.12	-0.32	-0.326	-0.332
0	0	0	0	0	0	0	0	0	0	0.1489	0.4807	0.81	0.9097	1.062	1.012	0.9689	0.9401	0	0	0	0	0	0	0	0	0	0	0	0	0	0	0	0	0	0	0	0	0	0	0	0	0	0	0	0	0	0	0	0
432	0	0	0	0	0	0	0	0	0	0	0	0	0	0	0	0	1.508	1.36	1.38	1.323	1.243	1.138	0.7729	0.6119	0.8376	0.7654	0.7396	0.6579	0.5703	0.4357	0.005177	-0.003336	-0.01075	-0.0169	-0.02161	-0.02455	-0.02556	-0.02433	-0.02059	-0.01368	-0.003246	0.02286	0.05079	0.0786	0.08	0.08	0.08	0.08	0.08
433	0	0	0	0	0	0	0	0	0.9201	1.318	1.479	1.422	1.352	1.315	1.291	1.161	0.9183	0.7	0.625	0.6	0.6	0.2	0.188	0.176	0.164	0.152	0.14	0.128	0.116	0.104	0.092	0.08	0.08	0.08	0.08	0.08	0.08	0.08	0.08	0.08	0.08	0.08	0.08	0.1843	0.1686	0.1529	0.1373	0.2016	0.2659
0	NaN	NaN	NaN	NaN	NaN	NaN	NaN	NaN	NaN	NaN	NaN	NaN	NaN	NaN	NaN	NaN	NaN	NaN	NaN	NaN	NaN	NaN	NaN	NaN	NaN	NaN	NaN	NaN	NaN	NaN	NaN	NaN	NaN	NaN	NaN	NaN	NaN	NaN	NaN	NaN	NaN	NaN	NaN	NaN	NaN	NaN	NaN	NaN	NaN
434	0	0	0	0	0	0	0	0	0	0	0.6329	0.7523	0.9623	0.9967	1.232	1.233	1.173	1.11	1.046	0.987	0.9406	0.9165	0.7762	0.6431	0.5686	0.1686	0.1566	0.1446	0.1326	0.1206	0.1086	0.09663	0.08463	0.07263	0.1686	0.1686	0.1686	0.1566	0.1446	0.1326	0.1206	0.1086	0.09663	0.08463	0.03052	-0.02358	-0.07769	-0.1198	-0.12
435	0	0	0	0	0	0	0	0	0	0	0	0	0	0	0.8424	0.9499	1.139	1.174	1.101	1.023	0.9509	0.882	0.8206	0.7755	0.8197	0.7849	0.6941	0.5686	0.1686	0.1566	0.1446	0.1326	0.1206	0.1086	0.09663	0.08463	0.07263	0.06063	0.04863	0.006522	-0.03558	-0.07769	-0.1198	-0.32	-0.326	-0.332	-0.2	-0.2	-0.2
436	0	0	0	0	0	0	0	0	0	0	0	0	0	0	1.255	1.536	1.67	1.64	1.571	1.504	1.443	1.38	1.263	0.8924	0.5651	0.4869	0.4885	0.09002	0.07854	0.06618	0.05387	0.04175	0.03012	0.01919	-0.00635	-0.03031	-0.05285	0.04583	0.05326	0.0618	0.07162	0.08264	0.09468	0.1076	0.1211	0.135	0.1373	0.1373	0.1373
437	0	0	0	0	0	0	0	0	0.8248	0.9544	1.136	1.317	1.44	1.467	1.326	1.075	1	0.925	0.85	0.775	0.7	0.625	0.6	0.6	0.2	0.2	0.2	0.2	0.188	0.176	0.164	0.152	0.14	0.128	0.116	0.104	0.092	0.08	0.08	0.08	0.08	0.08	0.08	0.08	0.08	0.08	0.08	0.08	0.08
438	0	0	0	0	0	0	0	0	0	0	0	0	0	0	0	0	0	0	0	0	0	0	0	0	0	0	0	0	0	0	0	1.363	1.472	1.412	1.418	1.538	1.502	1.444	1.394	1.362	1.281	1.098	0.7878	0.6	0.6	0.6	0.6	0.188	0.176
439	0	0	0	0	0	0	0	0	0.8572	0.9938	1.307	1.44	1.493	1.476	1.442	1.362	1.264	1.104	0.9068	0.7	0.625	0.5998	0.5962	0.5926	0.59	0.5858	0.5841	0.5842	0.585	0.5877	0.5901	0.5946	0.6	0.2	0.2	0.2	0.188	0.176	0.164	0.152	0.14	0.128	0.116	0.104	0.092	0.08	0.08	0.08	0.08
440	0	0	0	0	0	0	0	0	0	0.6029	0.7216	0.8435	1.105	1.38	1.478	1.576	1.542	1.388	1.126	1.034	0.835	0.6103	0.5167	0.4882	0.4932	0.5001	0.4919	0.4841	0.07655	0.06898	0.07708	0.08532	0.09351	0.08983	0.0861	0.08251	0.07889	0.07549	0.06525	0.05325	0.04125	0.02925	0.01725	0.01725	0.1373	0.1373	0.1253	0.1133	0.1013
0	NaN	NaN	NaN	NaN	NaN	NaN	NaN	NaN	NaN	NaN	NaN	NaN	NaN	NaN	NaN	NaN	NaN	NaN	NaN	NaN	NaN	NaN	NaN	NaN	NaN	NaN	NaN	NaN	NaN	NaN	NaN	NaN	NaN	NaN	NaN	NaN	NaN	NaN	NaN	NaN	NaN	NaN	NaN	NaN	NaN	NaN	NaN	NaN	NaN
441	0	0	0	0	0	0	0	0	0	0	0.6935	0.8194	1.077	1.452	1.623	1.682	1.667	1.632	1.564	1.495	1.367	1.223	1.088	1.008	0.9737	0.9272	0.9045	0.8807	0.8563	0.736	0.6	0.6	0.6	0.6	0.6	0.6	0.2	0.2	0.2	0.2	0.2	0.2	0.2	0.2	0.2	0.2	0.188	0.2	0.1997
0	NaN	NaN	NaN	NaN	NaN	NaN	NaN	NaN	NaN	NaN	NaN	NaN	NaN	NaN	NaN	NaN	NaN	NaN	NaN	NaN	NaN	NaN	NaN	NaN	NaN	NaN	NaN	NaN	NaN	NaN	NaN	NaN	NaN	NaN	NaN	NaN	NaN	NaN	NaN	NaN	NaN	NaN	NaN	NaN	NaN	NaN	NaN	NaN	NaN
442	0	0	0	0	0	0	0	0	0	0	0	0	0	1.234	1.361	1.382	1.324	1.243	1.164	1.087	1.311	1.235	1.142	1.021	0.7909	0.6381	0.5367	0.02907	0.02876	0.02916	0.02993	0.03083	0.01587	0.0002901	0.0002762	0.0005493	0.001212	0.002321	0.01632	0.03261	0.04863	0.04863	0.04863	0.04863	0.04863	0.04863	0.1686	0.1686	0.2116
443	0	0	0	0	0	0	0	0	0	0	0	0	0	0	0	0	0	0	0	1.452	1.651	1.716	1.682	1.64	1.541	1.358	0.952	0.7509	0.6744	0.6084	0.1963	0.1863	0.2	0.2	0.188	0.176	0.2	0.2	0.2	0.2	0.188	0.1339	0.07979	-0.1743	-0.2314	-0.2792	-0.2966	-0.3152	-0.335
0	0	0	0	0	0	0	0	0	0	0	0.6482	0.7466	0.8514	0.9182	0.9221	0.9496	0.9421	0.889	0.8378	0.7875	0.7124	0.6373	0.5623	0.08735	0.01236	-0.01263	-0.03764	-0.06266	-0.06268	-0.06269	-0.0627	-0.06269	-0.06266	-0.06257	-0.06236	-0.06196	-0.06119	-0.1139	-0.166	-0.2169	-0.2351	-0.2396	-0.168	-0.15	-0.1236	-0.08949	-0.2	-0.2	-0.2132
0	0	0	0	0	0	0	0	0	-0.1526	-0.2	-0.2	-0.2	-0.2	0	0	0	0	0	0	0	0	0	0	0	0	0	0	0	0	0	0	0	0	0	0	0	0	0	0	0	0	0	0	0	0	0	0	0	0
0	0	0	0	0	0	0	0	0	0.8704	1.134	1.362	1.465	1.434	1.395	1.366	1.207	0.9721	0.775	0.7	0.625	0.6	0.2	0.188	0.176	0.164	0.152	0.14	0.128	0.116	0.104	0.092	0.08	0.08	0.2	0.2	0.2	0.2	0.2	0.2	0.2	0.2	0.2	0.2	0.2	0.28	0.3443	0.4086	0.4729	0.5373
0	NaN	NaN	NaN	NaN	NaN	NaN	NaN	NaN	NaN	NaN	NaN	NaN	NaN	NaN	NaN	NaN	NaN	NaN	NaN	NaN	NaN	NaN	NaN	NaN	NaN	NaN	NaN	NaN	NaN	NaN	NaN	NaN	NaN	NaN	NaN	NaN	NaN	NaN	NaN	NaN	NaN	NaN	NaN	NaN	NaN	NaN	NaN	NaN	NaN
444	0	0	0	0	0	0	0	0	0.9512	0.9458	1.143	1.144	1.09	1.061	1.002	0.7851	0.6966	0.2216	0.1346	0.05546	0.001358	-0.048	-0.06	-0.072	-0.084	-0.096	-0.108	-0.12	-0.12	-0.32	-0.326	-0.2	-0.2	-0.2	-0.2	-0.2156	-0.2324	-0.2504	-0.2696	-0.29	-0.308	-0	-0	-0	-0	0	0	0	0
0	0	0	0	0	0	0	0	0	-0	-0	-0	-0.2	-0.2	-0.2	0	0	0	0	0	0	0	0	0	0	0	0	0	0	0	0	0	0	0	0	0	0	0	0	0	0	0	0	0	0	0	0	0	0	0
445	0	0	0	0	0	0	0	0	-0	-0	-0	-0	-0	-0	-0	-0	-0	-0	-0	-0	-0	-0	-0	-0	-0	-0	-0	-0	-0	-0	0	0	0	0	0	0	0	0	0	0	0	0	0	0	0	0	0	0	0
0	NaN	NaN	NaN	NaN	NaN	NaN	NaN	NaN	NaN	NaN	NaN	NaN	NaN	NaN	NaN	NaN	NaN	NaN	NaN	NaN	NaN	NaN	NaN	NaN	NaN	NaN	NaN	NaN	NaN	NaN	NaN	NaN	NaN	NaN	NaN	NaN	NaN	NaN	NaN	NaN	NaN	NaN	NaN	NaN	NaN	NaN	NaN	NaN	NaN
0	NaN	NaN	NaN	NaN	NaN	NaN	NaN	NaN	NaN	NaN	NaN	NaN	NaN	NaN	NaN	NaN	NaN	NaN	NaN	NaN	NaN	NaN	NaN	NaN	NaN	NaN	NaN	NaN	NaN	NaN	NaN	NaN	NaN	NaN	NaN	NaN	NaN	NaN	NaN	NaN	NaN	NaN	NaN	NaN	NaN	NaN	NaN	NaN	NaN
446	0	0	0	0	0	0	0	0	0	0	0	0	0	0	0	0	0	1.228	1.318	1.348	1.264	1.458	1.193	0.9437	0.7711	0.535	0.06174	0.03758	0.01143	0.009289	-0.005808	-0.02022	-0.03382	-0.01481	-0.03115	-0.04703	-0.06274	-0.07842	-0.09411	-0.1098	-0.1375	-0.1652	-0.1929	-0.2205	-0.1882	-0.2	-0.2	-0.2	-0.2
447	0	0	0	0	0	0	0	0	0.8325	1.079	1.018	1.124	1.128	1.101	1.076	1.026	0.9571	0.8251	0.6843	0.6093	0.5843	0.1843	0.1723	0.1603	0.1483	0.09421	0.0401	-0.014	-0.06811	-0.096	-0.308	-0.326	-0.332	-0.338	-0.344	-0.35	-0.356	-0.362	-0.368	-0.374	-0.38	-0.38	-0.38	-0.38	-0.38	-0.38	0	0	0
0	0	0	0	0	0	0	0	0	-0	-0	-0	-0	-0	-0	-0	-0	-0	-0	-0	-0	-0	-0	-0	-0	-0	-0	-0	-0	-0	-0	-0	-0	-0	-0	-0	0	0	0	0	0	0	0	0	0	0	0	0	-0	-0
0	0	0	0	0	0	0	0	0	-0	-0	-0	-0	-0	-0	0	0	0	0	0	0	0	0	0	0	0	0	0	0	0	0	0	0	0	0	0	0	0	0	0	0	0	0	0	0	0	0	0	0	0
0	NaN	NaN	NaN	NaN	NaN	NaN	NaN	NaN	NaN	NaN	NaN	NaN	NaN	NaN	NaN	NaN	NaN	NaN	NaN	NaN	NaN	NaN	NaN	NaN	NaN	NaN	NaN	NaN	NaN	NaN	NaN	NaN	NaN	NaN	NaN	NaN	NaN	NaN	NaN	NaN	NaN	NaN	NaN	NaN	NaN	NaN	NaN	NaN	NaN
0	NaN	NaN	NaN	NaN	NaN	NaN	NaN	NaN	NaN	NaN	NaN	NaN	NaN	NaN	NaN	NaN	NaN	NaN	NaN	NaN	NaN	NaN	NaN	NaN	NaN	NaN	NaN	NaN	NaN	NaN	NaN	NaN	NaN	NaN	NaN	NaN	NaN	NaN	NaN	NaN	NaN	NaN	NaN	NaN	NaN	NaN	NaN	NaN	NaN
0	NaN	NaN	NaN	NaN	NaN	NaN	NaN	NaN	NaN	NaN	NaN	NaN	NaN	NaN	NaN	NaN	NaN	NaN	NaN	NaN	NaN	NaN	NaN	NaN	NaN	NaN	NaN	NaN	NaN	NaN	NaN	NaN	NaN	NaN	NaN	NaN	NaN	NaN	NaN	NaN	NaN	NaN	NaN	NaN	NaN	NaN	NaN	NaN	NaN
0	0	0	0	0	0	0	0	0	-0	-0	-0.2	-0.2	-0.2	-0.2	-0.2	0	0	0	0	0	0	0	0	0	0	0	0	0	0	0	0	0	0	0	0	0	0	0	0	0	0	0	0	0	0	0	0	0	0
0	0	0	0	0	0	0	0	0	-0	-0	-0	-0	-0	-0	-0	-0	-0	-0	0	0	0	0	0	0	0	0	0	0	0	0	0	0	-0	-0	-0	-0	-0	0	0	0	0	0.8064	0.8563	0.4974	0.3903	0.5725	0.4927	0.4311	0.2845
0	0	0	0	0	0	0	0	0	1.051	1.086	0.9768	0.746	0.6185	0.5255	0.4576	0.3548	0.3011	0.3214	-0.05613	-0.04373	-0.02914	-0.036	-0.248	-0.263	-0.2792	-0.2966	-0.3152	-0.335	-0.356	-0.362	-0.368	-0.374	-0	-0	-0	-0	-0	-0	0	0	0	0	0	0	0	0	0	0	0
448	0	0	0	0	0	0	0	0	0	0	0	0	0	0	0	1.62	1.737	1.679	1.624	1.547	1.471	1.398	1.327	1.261	1.21	1.244	1.192	1.072	0.9496	0.9104	0.8473	0.7629	0.2683	0.2	0.2	0.2	0.2	0.2	0.2	0.2	0.2	0.2	0.2	0.2	0.2	0.28	0.36	0.44	0.52
449	0	0	0	0	0	0	0	0	0.3398	0.4101	0.4846	0.5886	0.7264	0.8642	1.002	1.108	1.111	1.137	1.061	0.9874	0.8901	0.7943	0.7009	0.608	0.5133	0.01991	-0.02327	-0.04792	-0.05073	-0.05349	-0.05653	-0.02757	0.008269	-0.06949	-0.02508	-0.08307	-0.09116	-0.1003	-0.1195	-0.1373	-0.1507	-0.1616	-0.1722	-0.182	-0.1908	-0.1983	-0.09655	-0.08952	-0.08128
0	0	0	0	0	0	0	0	0	0.5375	0.657	0.7662	0.8808	0.9418	1.049	0.9886	0.908	0.8365	0.7821	0.8786	0.9166	0.8376	0.6826	0.5529	0.1529	0.1409	0.08684	0.03273	-0.02137	-0.06	-0.072	-0.084	-0.096	-0.308	-0.326	-0.332	-0.338	-0.344	-0.35	-0.356	-0.362	-0.368	-0.374	-0.38	-0.38	-0.38	-0.38	-0.38	-0	0
450	0	0	0	0	0	0	0	0	0	0	0	0	1.074	1.473	1.711	1.726	1.679	1.635	1.567	1.492	1.392	1.215	0.8939	0.5944	0.5343	0.1224	0.1357	0.1473	0.155	0.163	0.1658	0.1552	0.1412	0.1243	0.1085	0.09389	0.07861	0.0613	0.04057	0.02232	0.003733	-0.003686	0.1088	0.09953	0.08776	0.07611	0.06616	0.05843	0.0505
451	0	0	0	0	0	0	0	0	0	0	0	0	0	1.23	1.516	1.715	1.682	1.635	1.568	1.501	1.426	1.319	1.163	0.8502	0.6839	0.6	0.2	0.2	0.2	0.2	0.188	0.176	0.1588	0.1401	0.1203	0.09845	0.07624	0.05288	0.02978	0.006957	-0.00223	-0.01047	0.1027	0.09516	0.08947	0.0843	0.08149	0.07877	0.07651
452	0	0	0	0	0	0	0	0	0.7162	0.8547	1.123	1.329	1.463	1.589	1.568	1.515	1.411	1.304	1.175	1.001	0.8914	0.7926	0.7402	0.6991	0.6963	0.694	0.6904	0.6933	0.6884	0.6	0.6	0.6	0.6	0.6	0.6	0.6	0.599	0.5841	0.5725	0.5641	0.558	0.5544	0.5516	0.5492	0.5467	0.1431	0.1395	0.1344	0.1285
453	0	0	0	0	0	0	0	0	0	0	0	0	0	0	0	1.298	1.413	1.437	1.409	1.418	1.205	0.9477	0.6159	0.5364	0.4624	0.4415	0.02197	0.01619	0.01057	0.004912	-0.0005378	-0.02149	-0.04226	-0.06241	-0.08209	-0.1012	-0.1196	-0.1097	-0.09909	0.03246	0.04475	0.05776	0.07101	0.0846	0.09806	0.1059	0.1059	0.1059	0.1059
0	0	0	0	0	0	0	0	0	-0.2	-0.2	-0.2	-0.2	-0.08	0.04	0.16	0.28	0	0	0	0	0	0	0	0	0	0	0	0	0	0	0	0	0	0	0	0	0	0	0	0	0	0	0	0	0	0	0	0	0
0	0	0	0	0	0	0	0	0	0	0	0	0	0	1.324	1.468	1.51	1.46	1.419	1.411	1.411	1.357	1.256	1.114	0.9575	0.8359	0.6561	0.2	0.2	0.2	0.2	0.2	0.2	0.2	0.2	0.2	0.2	0.2	0.2	0.2	0.2	0.2	0.2	0.2	0.2	0.2	0.2	0.2	0.2	0.2
0	NaN	NaN	NaN	NaN	NaN	NaN	NaN	NaN	NaN	NaN	NaN	NaN	NaN	NaN	NaN	NaN	NaN	NaN	NaN	NaN	NaN	NaN	NaN	NaN	NaN	NaN	NaN	NaN	NaN	NaN	NaN	NaN	NaN	NaN	NaN	NaN	NaN	NaN	NaN	NaN	NaN	NaN	NaN	NaN	NaN	NaN	NaN	NaN	NaN
0	NaN	NaN	NaN	NaN	NaN	NaN	NaN	NaN	NaN	NaN	NaN	NaN	NaN	NaN	NaN	NaN	NaN	NaN	NaN	NaN	NaN	NaN	NaN	NaN	NaN	NaN	NaN	NaN	NaN	NaN	NaN	NaN	NaN	NaN	NaN	NaN	NaN	NaN	NaN	NaN	NaN	NaN	NaN	NaN	NaN	NaN	NaN	NaN	NaN
0	0	0	0	0	0	0	0	0	-0.2	-0.2	-0.2	-0.2	-0.2	-0.2	0	0	0	0	0	0	0	0	0	0	0	0	0	0	0	0	0	0	0	0	0	0	0	0	0	0	0	0	0	0	0	0	0	0	0
454	0	0	0	0	0	0	0	0	0	0	0	0	0	0	0	0	0	0	0	0	0	1.334	1.467	1.542	1.501	1.474	1.425	1.35	1.275	1.2	1.124	1.048	1.018	0.9786	0.9301	0.8451	0.721	0.6	0.2	0.2	0.2	0.188	0.176	0.164	0.152	0.2	0.2	0.28	0.36
455	0	0	0	0	0	0	0	0	0	0	0	0	0	0	0	0	0	0	0	0	0	0	0	0	0	0	0	0	0	0	0	-0	-0	-0	-0	0	0	0	0	0	0	0	0	0	0	0	0	0	0
0	0	0	0	0	0	0	0	0	-0	-0	-0	-0	-0.07741	-0.08503	-0.09269	0	0	0	0	0	0	0	0	0	0	0	0	0	0	0	0	0	0	0	0	0	0	0	0	0	0	0	0	0	0	0	0	0	0
0	NaN	NaN	NaN	NaN	NaN	NaN	NaN	NaN	NaN	NaN	NaN	NaN	NaN	NaN	NaN	NaN	NaN	NaN	NaN	NaN	NaN	NaN	NaN	NaN	NaN	NaN	NaN	NaN	NaN	NaN	NaN	NaN	NaN	NaN	NaN	NaN	NaN	NaN	NaN	NaN	NaN	NaN	NaN	NaN	NaN	NaN	NaN	NaN	NaN
0	0	0	0	0	0	0	0	0	0	0	-0	-0	-0	-0	-0	-0	-0	-0	-0	0	0	0	0.7389	0.8278	0.8503	0.8249	0	0	0	0	0	0	0	0	0	0	0	0	0	0	0	0	0	0	0	0	0	0	0
0	0	0	0	0	0	0	0	0	-0	-0	-0	-0	-0	-0	-0	-0	-0	-0	-0	-0	-0	-0	0	0	0	0	0	0	0	0	0	0	0	0	0	0	0	0	0	0	0	0	0	0	0	0	0	0	0
0	NaN	NaN	NaN	NaN	NaN	NaN	NaN	NaN	NaN	NaN	NaN	NaN	NaN	NaN	NaN	NaN	NaN	NaN	NaN	NaN	NaN	NaN	NaN	NaN	NaN	NaN	NaN	NaN	NaN	NaN	NaN	NaN	NaN	NaN	NaN	NaN	NaN	NaN	NaN	NaN	NaN	NaN	NaN	NaN	NaN	NaN	NaN	NaN	NaN
0	NaN	NaN	NaN	NaN	NaN	NaN	NaN	NaN	NaN	NaN	NaN	NaN	NaN	NaN	NaN	NaN	NaN	NaN	NaN	NaN	NaN	NaN	NaN	NaN	NaN	NaN	NaN	NaN	NaN	NaN	NaN	NaN	NaN	NaN	NaN	NaN	NaN	NaN	NaN	NaN	NaN	NaN	NaN	NaN	NaN	NaN	NaN	NaN	NaN
456	0	0	0	0	0	0	0	0	0.7433	0.8471	1.218	1.439	1.392	1.456	1.487	1.457	1.392	1.283	1.057	0.7159	0.6	0.6	0.6	0.6	0.188	0.176	0.164	0.152	0.14	0.128	0.116	0.104	0.092	0.08	0.08	0.08	0.08	0.08	0.08	0.2	0.2	0.2	0.28	0.3515	0.2	0.2	0.2	0.2	0.2
457	0	0	0	0	0	0	0	0	0	0	0	0	0	0.7826	0.9312	1.232	1.227	1.175	1.11	1.048	0.9931	0.9574	0.8621	0.6771	0.53	0.5107	0.5248	0.5373	0.5373	0.5373	0.5373	0.1373	0.1253	0.1133	0.1013	0.08925	0.07725	0.06525	0.05325	0.04125	0.02925	0.01725	0.01725	-0.02485	-0.06696	-0.1091	-0.12	-0.12	-0.12
458	0	0	0	0	0	0	0	0	-0	-0	-0	-0	-0	-0	-0	-0	-0	-0	0	0	1.102	1.222	1.126	1.085	0	0	0	0	0	0	0	0	0	0	0	0	0	0	0	0	0	0	0	0	0	0	0	0	0
0	NaN	NaN	NaN	NaN	NaN	NaN	NaN	NaN	NaN	NaN	NaN	NaN	NaN	NaN	NaN	NaN	NaN	NaN	NaN	NaN	NaN	NaN	NaN	NaN	NaN	NaN	NaN	NaN	NaN	NaN	NaN	NaN	NaN	NaN	NaN	NaN	NaN	NaN	NaN	NaN	NaN	NaN	NaN	NaN	NaN	NaN	NaN	NaN	NaN
459	0	0	0	0	0	0	0	0	0	0	0	0.7851	1.155	1.449	1.662	1.66	1.63	1.568	1.505	1.444	1.381	1.243	0.9974	0.7359	0.6	0.6	0.2	0.2	0.2	0.2	0.2	0.2	0.2	0.2	0.2	0.2	0.2	0.2	0.2	0.2	0.2	0.2	0.2	0.188	0.176	0.2	0.2	0.2	0.2
460	0	0	0	0	0	0	0	0	0.8709	1.247	1.44	1.383	1.42	1.44	1.43	1.375	1.308	1.158	0.8779	0.7041	0.6	0.6	0.6	0.2	0.188	0.176	0.164	0.152	0.14	0.128	0.116	0.104	0.092	0.08	0.08	0.08	0.08	0.08	0.08	0.08	0.2	0.2	0.2	0.28	0.36	0.44	0.52	0.6	0.6
461	0	0	0	0	0	0	0	0	0.7648	0.9565	1.255	1.439	1.541	1.537	1.519	1.463	1.401	1.334	1.256	1.067	0.852	0.7527	0.6431	0.2	0.188	0.176	0.164	0.152	0.14	0.128	0.2	0.2	0.2	0.2	0.2	0.2	0.2	0.2	0.2	0.2	0.2	0.2	0.2	0.188	0.176	0.164	0.152	0.14	0.128
462	0	0	0	0	0	0	0	0	0	0	0	0	0	0	0	0	1.219	1.354	1.681	1.678	1.297	1.218	1.144	1.071	1.297	1.191	1.015	0.7595	0.6603	0.133	0.0822	0.06939	0.05651	0.04751	0.04187	0.03603	0.03003	0.02404	0.01872	0.01468	0.01212	0.02307	0.03564	0.04959	0.04888	0.04863	0.03294	0.01725	0.001569
0	NaN	NaN	NaN	NaN	NaN	NaN	NaN	NaN	NaN	NaN	NaN	NaN	NaN	NaN	NaN	NaN	NaN	NaN	NaN	NaN	NaN	NaN	NaN	NaN	NaN	NaN	NaN	NaN	NaN	NaN	NaN	NaN	NaN	NaN	NaN	NaN	NaN	NaN	NaN	NaN	NaN	NaN	NaN	NaN	NaN	NaN	NaN	NaN	NaN
0	NaN	NaN	NaN	NaN	NaN	NaN	NaN	NaN	NaN	NaN	NaN	NaN	NaN	NaN	NaN	NaN	NaN	NaN	NaN	NaN	NaN	NaN	NaN	NaN	NaN	NaN	NaN	NaN	NaN	NaN	NaN	NaN	NaN	NaN	NaN	NaN	NaN	NaN	NaN	NaN	NaN	NaN	NaN	NaN	NaN	NaN	NaN	NaN	NaN
0	NaN	NaN	NaN	NaN	NaN	NaN	NaN	NaN	NaN	NaN	NaN	NaN	NaN	NaN	NaN	NaN	NaN	NaN	NaN	NaN	NaN	NaN	NaN	NaN	NaN	NaN	NaN	NaN	NaN	NaN	NaN	NaN	NaN	NaN	NaN	NaN	NaN	NaN	NaN	NaN	NaN	NaN	NaN	NaN	NaN	NaN	NaN	NaN	NaN
0	NaN	NaN	NaN	NaN	NaN	NaN	NaN	NaN	NaN	NaN	NaN	NaN	NaN	NaN	NaN	NaN	NaN	NaN	NaN	NaN	NaN	NaN	NaN	NaN	NaN	NaN	NaN	NaN	NaN	NaN	NaN	NaN	NaN	NaN	NaN	NaN	NaN	NaN	NaN	NaN	NaN	NaN	NaN	NaN	NaN	NaN	NaN	NaN	NaN
463	0	0	0	0	0	0	0	0	0	0	0	0	0	0	0	0	0	0	0	0	1.245	1.601	1.731	1.691	1.618	1.544	1.439	1.287	1.073	0.9022	0.8249	0.7815	0.7156	0.5792	0.4344	0.4471	0.05879	0.05655	0.05192	0.04445	0.03359	0.01873	-0.000305	-0.02298	-0.04738	0.03747	0.02853	0.02275	0.02144
464	0	0	0	0	0	0	0	0	0	0.6643	0.7812	0.9008	1.269	1.487	1.458	1.392	1.333	1.334	1.322	1.22	1.053	0.8471	0.6881	0.6	0.2	0.188	0.176	0.164	0.152	0.14	0.128	0.116	0.2	0.2	0.2	0.2511	0.2	0.2	0.2	0.2	0.2	0.188	0.176	0.164	0.152	0.14	0.128	0.116	0.2
465	0	0	0	0	0	0	0	0	0	0	0	0	0	0	0	0	0	1.482	1.653	1.687	1.636	1.561	1.488	1.328	0.973	0.9327	0.901	0.7998	0.6461	0.1529	0.1373	0.1253	0.1133	0.1013	0.08925	0.07725	0.06525	0.05325	0.1373	0.1373	0.1373	0.1373	0.1373	0.1373	0.1373	0.1373	0.1373	0.1373	0.1373
466	0	0	0	0	0	0	0	0	0	0	0	0	0.9131	1.356	1.651	1.704	1.65	1.521	1.236	1.123	1.026	0.82	0.5857	0.4614	0.02181	-0.01309	-0.03444	-0.05501	-0.0745	-0.09276	-0.1098	-0.05395	-0.05764	-0.0611	-0.06416	-0.06278	-0.04928	-0.03565	-0.0221	-0.008714	0	-0.012	-0.024	-0.036	-0.048	-0.06	-0.072	-0.084	-0.096
467	0	0	0	0	0	0	0	0	0	0	0	0	0	0	0	0	0	0	1.327	1.518	1.665	1.632	1.584	1.443	1.057	1.009	0.9099	0.7154	0.5377	0.4052	0.3693	-0.04126	-0.03585	-0.03005	-0.02366	-0.01655	-0.008528	-0.01143	-0.01309	-0.01334	-0.01243	-0.01043	-0.00712	-0.002908	0.002033	-0.002118	-0.01412	-0.01412	-0.01412
468	0	0	0	0	0	0	0	0	0.4908	0.6056	0.7243	0.846	1.184	1.408	1.561	1.571	1.531	1.476	1.414	1.351	1.286	1.122	0.9165	0.7438	0.6337	0.2	0.2	0.2	0.2	0.2	0.2	0.2676	0.3476	0.4276	0.2	0.2	0.2	0.2	0.188	0.176	0.164	0.152	0.14	0.2	0.2	0.2	0.2	0.2	0.2
469	0	0	0	0	0	0	0	0	0	0	0	0	0	0	0	0	0	0	0	0	0	0	0	0	0	1.451	1.544	1.485	1.451	1.353	1.255	1.156	1.055	1.003	1.007	0.9964	0.9562	0.8646	0.09426	-0.1125	-0.236	-0.254	-0.272	0	0	0	0	0	0
470	0	0	0	0	0	0	0	0	0.6014	0.7171	0.8376	0.9629	1.26	1.387	1.566	1.572	1.527	1.466	1.401	1.284	1.048	0.7971	0.6502	0.6	0.6	0.6	0.6	0.6	0.2	0.188	0.176	0.164	0.152	0.14	0.128	0.116	0.2	0.2	0.28	0.36	0.2	0.2	0.2	0.188	0.176	0.164	0.152	0.14	0.128
471	0	0	0	0	0	0	0	0	0	0	0	0	0	0.9227	1.253	1.375	1.461	1.591	1.532	1.459	1.389	1.326	1.272	1.231	1.207	1.061	0.8137	0.6	0.2	0.188	0.176	0.164	0.152	0.14	0.128	0.116	0.2	0.2	0.2	0.2	0.2	0.2	0.2	0.2	0.2	0.2	0.2	0.2	0.2
472	0	0	0	0	0	0	0	0	0	0	0.6599	0.7823	0.9092	1.316	1.576	1.64	1.504	1.27	1.214	1.137	0.9151	0.6976	0.6045	0.1196	0.08558	0.05084	0.04112	0.04722	0.0536	0.06045	0.06773	0.07542	0.08381	0.09316	0.1033	0.1144	0.1216	0.1216	0.1096	0.09757	0.1216	0.1096	0.1216	0.1216	0.1096	0.09757	0.08557	0.07357	0.1216
473	0	0	0	0	0	0	0	0	0	0	0	0	0	0	0	0	0	0	0	0	0	1.366	1.62	1.674	1.6	1.221	1.144	1.068	1.293	1.219	1.115	0.999	0.8206	0.5783	0.04566	0.03991	0.0588	0.07894	0.09959	0.1203	0.2209	0.3211	0.4212	0.52	0.6	0.6	0.6	0.6	0.2
474	0	0	0	0	0	0	0	0	0	0	0	0	0	0	0	1.615	1.73	1.673	1.619	1.568	1.494	1.417	1.317	1.174	0.9237	0.6708	0.1091	0.02261	0.01637	-0.001197	-0.01684	-0.03039	0.005344	0.005315	0.005357	0.005455	0.005735	0.05536	0.1363	0.2022	0.2688	0.3362	0.3552	0.3436	0.3323	-0.07912	-0.09039	-0.08575	-0.08078
475	0	0	0	0	0	0	0	0	0	0	0	0	0	0	0	0	0	1.241	1.367	1.545	1.671	1.183	0.8048	0.7151	0.6434	0.8775	0.8271	0.7309	0.6283	0.5158	0.01322	0.02153	0.01764	0.01423	0.01156	0.00976	0.008995	0.009485	0.01139	0.01469	0.01961	0.02591	0.04518	0.1686	0.1686	0.1686	0.1686	0.1686	0.1686
0	0	0	0	0	0	0	0	0	-0	-0	-0	-0	-0	-0	-0	-0	-0	-0	-0	0	0	0	0	0	0	0	0	0	0	0	0	0	0	0	0	0	0	0	0	0	0	0	0	0	0	0	0	0	0
476	0	0	0	0	0	0	0	0	0	0	0	0	0	0	0	0	0	0	0	1.075	1.208	1.234	1.187	1.109	1.034	0.9604	0.8915	0.8283	0.7733	0.7839	0.7223	0.5848	0.5193	0.5291	0.5413	0.5529	0.1529	0.1529	0.2329	0.3129	0.3929	0.4729	0.5529	0.1529	0.1529	0.1409	0.1289	0.1169	0.1049
477	0	0	0	0	0	0	0	0	0.8167	0.9475	1.114	1.292	1.426	1.466	1.433	1.36	1.25	1.06	0.875	0.8	0.725	0.25	0.305	0.36	0.44	0.52	0.6	0.6	0.6	0.6	0.6	0.6	0.6	0.6	0.2	0.2	0.2	0.2	0.2	0.2	0.2	0.188	0.176	0.164	0.152	0.14	0.128	0.116	0.104
478	0	0	0	0	0	0	0	0	1.145	1.392	1.334	1.073	0.9978	0.9401	0.8779	0.7873	0.7123	0.6373	0.5623	0.5373	0.5373	0.1373	0.1253	0.1133	0.1013	0.08925	0.07725	0.06525	0.05325	0.04125	0.02925	0.01725	0.01725	0.01725	0.01725	0.01725	0.01725	0.01725	0.01725	0.01725	-0.02485	-0.06696	-0.1091	-0.12	-0.12	-0.12	-0.12	-0.12	-0.12
479	0	0	0	0	0	0	0	0	0	0	0.7352	0.8603	1.2	1.434	1.48	1.452	1.421	1.427	1.252	1.131	0.9836	0.8035	0.5971	0.4572	0.4591	0.4639	0.07093	0.07489	0.08076	0.08882	0.0868	0.08703	0.0887	0.09112	0.08996	0.0884	0.08638	0.08342	0.07646	0.06971	0.0727	0.07662	0.08	0.2	0.2	0.2	0.2	0.2603	0.2873
480	0	0	0	0	0	0	0	0	1.022	1.24	1.367	1.538	1.518	1.451	1.277	1.036	0.85	0.775	0.7	0.625	0.2	0.2	0.188	0.176	0.164	0.152	0.14	0.128	0.116	0.104	0.092	0.2	0.2	0.2	0.2	0.2	0.28	0.352	0.4082	0.4882	0.5297	0.2	0.2	0.2	0.2	0.2	0.2	0.2	0.2
0	0	0	0	0	0	0	0	0	-0	-0	-0	-0	-0	-0	-0	0	0	0	0	0	0	0	0	0	0	0	0	0	0	0	0	0	0	0	0	0	0	0	0	0	0	0	0	0	0	0	0	0	0
481	0	0	0	0	0	0	0	0	0.684	0.7913	0.9169	1.024	1.234	1.439	1.574	1.595	1.53	1.365	1.122	0.9294	0.8043	0.7	0.625	0.2	0.2	0.2	0.2	0.2	0.2	0.2	0.2	0.188	0.2	0.188	0.176	0.1483	0.1206	0.09294	0.06525	0.03757	0.009882	-0.0178	-0.04549	-0.04549	-0.04549	-0.04549	0.07451	0.07451	0.07451
482	0	0	0	0	0	0	0	0	0.9372	1.079	1.295	1.488	1.548	1.56	1.495	1.382	1.219	1.1	0.9726	0.8369	0.725	0.65	0.625	0.2	0.2	0.2	0.2	0.2	0.2	0.2	0.2	0.2	0.2	0.2	0.2	0.2	0.2	0.2	0.2	0.188	0.176	0.164	0.152	0.2	0.2	0.2	0.2	0.2	0.2
483	0	0	0	0	0	0	0	0	0	0	0.6987	0.8198	1.053	1.365	1.453	1.453	1.511	1.505	1.456	1.365	1.195	0.9033	0.6453	0.6	0.6	0.6	0.2	0.2	0.188	0.176	0.164	0.152	0.14	0.128	0.116	0.104	0.092	0.08	0.08	0.08	0.08	0.08	0.08	0.06431	0.04863	0.1529	0.1373	0.1419	0.2219
484	0	0	0	0	0	0	0	0	0	0	0	0	0	0	0	0	0	0	0	0	1.147	0.9233	0.9465	0.8665	0.788	0.7114	0.9372	0.8659	0.8003	0.7524	0.7879	0.7022	0.5994	0.5608	0.1686	0.1566	0.1446	0.1326	0.1206	0.1086	0.09663	0.08463	0.07263	0.06063	0.04863	0.04863	0.04863	0.04863	0.04863
0	0	0	0	0	0	0	0	0	0	0	0	0	0	0	0	1.493	1.66	1.683	1.617	1.216	1.057	0.968	0.8989	0.839	0.8026	0.7851	0.664	0.1503	0.08881	0.09431	0.1014	0.1108	0.1086	0.09663	0.08463	0.07263	0.06063	0.04863	0.04863	0.04863	0.04863	0.04863	0.04863	0.04863	0.04863	0.04863	0.04863	0.04863	0.04863
485	0	0	0	0	0	0	0	0	0	0	0	0	0	1.199	1.383	1.556	1.676	1.607	1.522	1.054	0.9648	0.8784	0.8114	0.7508	0.7541	0.6735	0.5394	0.4041	0.3984	0.3954	0.3954	0.3985	0.4045	0.4133	0.4244	0.4375	0.05236	0.0684	0.07367	0.0803	0.08802	0.09671	0.1062	0.09663	0.08463	0.07263	0.06063	0.04863	0.04863
486	0	0	0	0	0	0	0	0	0.6846	0.8054	0.9292	1.194	1.352	1.515	1.571	1.557	1.45	1.276	1.031	0.8905	0.7	0.625	0.6	0.2	0.188	0.176	0.164	0.152	0.14	0.128	0.116	0.104	0.092	0.08	0.08	0.08	0.08	0.08	0.08	0.08	0.08	0.08	0.08	0.08	0.2	0.2	0.1843	0.1686	0.1529
0	0	0	0	0	0	0	0	0	-0.2	0	0	0	0	0	0	0	0	0	0	0	0	0	0	0	0	0	0	0	0	0	0	0	0	0	0	0	0	0	0	0	0	0	0	0	0	0	0	0	0
487	0	0	0	0	0	0	0	0	0.693	0.8167	0.9427	1.19	1.411	1.556	1.593	1.487	1.303	1.071	0.9815	0.7529	0.6556	0.5761	0.155	0.1632	0.1609	0.1583	0.1394	0.12	0.09294	0.06525	0.03757	0.009882	-0.0178	-0.04549	-0.06118	-0.07686	-0.09255	-0.1082	-0.12	-0.12	-0.12	0	0	0	0	0	0	0	0
488	0	0	0	0	0	0	0	0	0.8893	1.003	1.207	1.291	1.392	1.516	1.524	1.462	1.328	1.144	0.9549	0.775	0.7	0.225	0.2	0.2	0.2	0.2	0.2	0.2	0.2	0.2	0.2	0.2	0.188	0.176	0.2	0.188	0.2	0.2	0.2	0.2	0.2	0.2	0.2	0.2	0.2	0.2	0.2	0.2	0.2728
489	0	0	0	0	0	0	0	0	0.8313	0.9418	1.266	1.426	1.478	1.46	1.434	1.297	1.051	0.8299	0.7397	0.6633	0.5955	0.1803	0.1794	0.176	0.164	0.152	0.14	0.128	0.116	0.104	0.092	0.08	0.08	0.2	0.2	0.2	0.188	0.176	0.164	0.152	0.14	0.128	0.116	0.104	0.092	0.08	0.2	0.2	0.2
0	0	0	0	0	0	0	0	0	-0	-0	-0	-0	-0	-0	-0	-0.2	-0.2	-0.2	0	0	0	0	0	0	0	0	0	0	0	0	0	0	0	0	0	0	0	0	0	0	0	0	0	0	0	0	0	0	0
490	0	0	0	0	0	0	0	0	1.105	1.365	1.463	1.416	1.361	1.21	0.9849	0.875	0.7997	0.6971	0.607	0.5763	0.1488	0.1471	0.1348	0.1243	0.1125	0.09957	0.08615	0.07229	0.05822	0.04555	0.0322	0.01934	0.01731	0.01789	0.02094	0.02445	0.1322	0.1199	0.09548	0.07104	0.04679	0.02268	-0.001284	-0.02513	-0.04859	-0.07137	-0.09335	-0.1141	-0.12
491	0	0	0	0	0	0	0	0	1.017	1.137	1.311	1.437	1.49	1.47	1.394	1.267	1.063	0.8134	0.7238	0.6424	0.5642	0.5384	0.5391	0.5403	0.5425	0.5468	0.1534	0.1622	0.1715	0.1835	0.1953	0.188	0.176	0.164	0.152	0.14	0.128	0.116	0.104	0.092	0.08	0.08	0.08	0.08	0.08	0.08	0.2	0.2	0.2
492	0	0	0	0	0	0	0	0	0.8756	1.181	1.382	1.466	1.425	1.38	1.354	1.282	1.139	0.9478	0.7267	0.625	0.2	0.2	0.188	0.2	0.2	0.2	0.28	0.36	0.44	0.52	0.6	0.6	0.6	0.6	0.6	0.6	0.6	0.6	0.6	0.2	0.2	0.188	0.176	0.164	0.152	0.14	0.128	0.116	0.104
493	0	0	0	0	0	0	0	0	0.6004	0.7228	0.8489	1.106	1.347	1.519	1.574	1.559	1.511	1.448	1.288	1.028	0.7638	0.625	0.6	0.2	0.188	0.176	0.164	0.2	0.2	0.2	0.2	0.2	0.2	0.2	0.2	0.188	0.176	0.164	0.152	0.14	0.128	0.116	0.2	0.2	0.2	0.2	0.2	0.2	0.2
0	0	0	0	0	0	0	0	0	-0	-0	-0	0	0	0	0	0	0	0	0	0	0	0	0	0	0	0	0	0	0	0	0	0	0	0	0	0	0	0	0	0	0	0	0	0	0	0	0	0	0
494	0	0	0	0	0	0	0	0	0	0	0	0.7209	0.8397	1.28	1.462	1.414	1.509	1.544	1.505	1.431	1.297	1.093	0.8396	0.7328	0.6	0.6	0.6	0.2	0.2	0.2	0.2	0.2266	0.2514	0.3314	0.2	0.2	0.2	0.188	0.176	0.164	0.152	0.14	0.128	0.116	0.104	0.092	0.08	0.08	0.08
495	0	0	0	0	0	0	0	0	0	0	0.7717	0.8419	0.9827	1.146	1.238	1.265	1.248	1.23	1.064	0.8873	0.8123	0.7373	0.2623	0.1451	0.07804	0.01094	0	0	-0.012	-0.024	-0.036	-0.048	-0.06	-0.272	-0.2882	-0.3056	-0.3242	-0.344	-0.35	-0.356	-0.362	-0.368	-0.374	-0.38	-0.38	-0.38	-0.38	-0.38	-0.38
496	0	0	0	0	0	0	0	0	0.7178	0.7964	0.9205	1.251	1.488	1.575	1.567	1.527	1.467	1.378	1.237	0.9553	0.6444	0.6	0.6	0.6	0.188	0.176	0.164	0.152	0.14	0.128	0.116	0.104	0.092	0.08	0.08	0.08	0.08	0.08	0.2	0.2	0.2	0.2	0.2	0.2	0.2	0.2	0.2	0.2	0.2
497	0	0	0	0	0	0	0	0	1.363	1.552	1.633	1.554	1.488	1.422	1.303	1.039	0.75	0.675	0.6	0.6	0.2	0.188	0.176	0.164	0.152	0.14	0.128	0.116	0.104	0.092	0.08	0.08	0.08	0.2	0.2	0.2	0.2	0.2	0.2	0.2	0.2	0.2	0.188	0.176	0.164	0.152	0.14	0.128	0.116
498	0	0	0	0	0	0	0	0	1.394	1.481	1.428	1.339	1.303	1.253	1.131	0.9031	0.7	0.625	0.6	0.6	0.188	0.176	0.164	0.152	0.14	0.128	0.116	0.104	0.092	0.08	0.08	0.08	0.08	0.08	0.08	0.08	0.08	0.08	0.08	0.08	0.2	0.2	0.2	0.2	0.2	0.2	0.28	0.36	0.44
0	0	0	0	0	0	0	0	0	-0	-0	-0	-0	-0	-0	-0	-0	-0	-0	-0	-0	-0	-0	-0	-0	-0	-0	-0	-0	-0	-0	-0	-0	-0	-0	-0	-0	-0	-0	-0	-0	-0	-0	-0	-0	-0	-0	-0	-0	-0
499	0	0	0	0	0	0	0	0	0	0	0	0.7275	0.8916	1.145	1.223	1.259	1.229	1.171	1.11	1.019	0.8802	0.7241	0.6373	0.1623	0.09515	0.04104	-0.01306	-0.036	-0.048	-0.06	-0.072	-0.084	-0.296	-0.3134	-0.332	-0.338	-0.344	-0.35	-0.356	-0.362	-0.368	-0.374	-0.38	-0.38	-0.38	-0.38	-0	-0	0
500	0	0	0	0	0	0	0	0	0	0	0	0	0.8282	1.434	1.675	1.732	1.68	1.604	1.532	1.462	1.396	1.338	1.298	1.221	1.055	0.8525	0.7423	0.2159	0.112	0.1002	0.08832	0.07621	0.06383	0.05162	0.04011	0.1267	0.2121	0.296	0.3804	0.464	0.5484	0.5538	0.5573	0.5598	0.5608	0.562	0.5653	0.1679	0.1702
501	0	0	0	0	0	0	0	0	1.313	1.467	1.583	1.571	1.512	1.457	1.399	1.236	0.9339	0.698	0.6089	0.5809	0.5806	0.181	0.1821	0.1842	0.1758	0.1692	0.164	0.152	0.14	0.128	0.116	0.104	0.092	0.08	0.08	0.2	0.2	0.2	0.2	0.2	0.2	0.2	0.2	0.2	0.2	0.2	0.2	0.2	0.2
502	0	0	0	0	0	0	0	0	0	0	0	0.8304	1.2	1.436	1.617	1.665	1.608	1.543	1.477	1.409	1.321	1.195	0.9957	0.766	0.6966	0.6	0.2	0.188	0.176	0.164	0.152	0.14	0.128	0.116	0.104	0.04989	-0.004211	-0.2463	-0.2944	-0.332	-0.338	-0.344	-0.35	-0.356	-0.362	-0.368	-0.2	-0.2	-0.2
503	0	0	0	0	0	0	0	0	0	0	0	0	1.176	1.422	1.664	1.659	1.628	1.564	1.498	1.435	1.381	1.345	1.238	1.107	0.926	0.8492	0.3485	0.2338	0.2	0.2	0.188	0.176	0.164	0.2	0.2	0.2	0.2	0.28	0.36	0.44	0.52	0.6	0.6	0.6	0.6	0.6	0.6	0.6	0.6
504	0	0	0	0	0	0	0	0	1.294	1.498	1.637	1.601	1.525	1.458	1.395	1.302	1.095	0.8683	0.6552	0.6	0.6	0.6	0.6	0.2	0.28	0.36	0.44	0.52	0.6	0.6	0.6	0.6	0.6	0.2	0.188	0.176	0.164	0.152	0.14	0.128	0.116	0.104	0.092	0.08	0.08	0.2	0.2	0.2	0.2
505	0	0	0	0	0	0	0	0	0.928	1.239	1.42	1.516	1.486	1.439	1.382	1.297	1.201	1.074	0.8999	0.7056	0.6	0.2	0.188	0.176	0.164	0.152	0.2	0.2	0.2	0.2	0.2	0.2474	0.3274	0.2	0.2	0.2	0.188	0.176	0.164	0.152	0.14	0.128	0.116	0.2	0.2	0.28	0.36	0.44	0.52
0	NaN	NaN	NaN	NaN	NaN	NaN	NaN	NaN	NaN	NaN	NaN	NaN	NaN	NaN	NaN	NaN	NaN	NaN	NaN	NaN	NaN	NaN	NaN	NaN	NaN	NaN	NaN	NaN	NaN	NaN	NaN	NaN	NaN	NaN	NaN	NaN	NaN	NaN	NaN	NaN	NaN	NaN	NaN	NaN	NaN	NaN	NaN	NaN	NaN
506	0	0	0	0	0	0	0	0	0.7486	0.8356	1.026	1.156	1.233	1.252	1.128	1.063	0.8936	0.6767	0.5596	0.04252	0	-0.012	-0.224	-0.2378	-0.2528	-0.269	-0.2864	-0.305	-0.3248	-0.3458	-0.368	-0.374	-0.38	-0.38	-0.38	-0.38	-0.38	-0	0	0	0	0	0	0	0	0	0	0	0
507	0	0	0	0	0	0	0	0	1.159	1.37	1.548	1.546	1.484	1.424	1.365	1.235	1.044	0.822	0.625	0.6	0.6	0.6	0.6	0.6	0.2	0.28	0.36	0.4258	0.2	0.2296	0.1843	0.1686	0.1529	0.1373	0.1216	0.1059	0.0782	0.0662	0.0542	0.0422	0.0302	0.0902	0.0902	0.0902	0.0902	0.0902	0.0902	0.0902	0.0902
508	0	0	0	0	0	0	0	0	0	0	0	0.6878	0.9219	1.43	1.672	1.711	1.674	1.633	1.562	1.489	1.417	1.336	1.093	0.8148	0.6419	0.4963	0.1118	0.1307	0.1498	0.1687	0.1883	0.2	0.2	0.2	0.2	0.2	0.2	0.2	0.2	0.188	0.176	0.164	0.152	0.14	0.128	0.116	0.2	0.2	0.2
0	0	0	0	0	0	0	0	0	0.7445	0.8098	0.8496	0.9282	0.8692	0.716	0.6939	0.6218	0.5497	0.4526	0.3555	-0.2	-0.2	-0.2168	-0.2348	-0.254	-0.272	-0.29	-0.308	-0.326	-0.344	0	0	0	0	0	0	0	0	0	0	0	0	0	0	0	0	0	0	0	0
509	0	0	0	0	0	0	0	0	0	0	0	0	0	0	0	0	0	1.296	1.7	1.734	1.684	1.635	1.59	1.523	1.462	1.405	1.353	1.265	1.148	0.9788	0.9303	0.9025	0.8431	0.76	0.6583	0.6	0.6	0.6	0.6	0.6	0.2	0.2	0.2	0.2611	0.2	0.2	0.2	0.2	0.2
0	0	0	0	0	0	0	0	0	0	0	0	0	0	0	0	0	1.531	1.365	1.387	1.324	0.8909	0.75	0.6581	0.8672	0.7774	0.689	0.6161	0.5163	0.3894	0.2588	0.2432	-0.1725	-0.1881	-0.2115	-0.2229	-0.2338	-0.2439	-0.2529	-0.2608	-0.2672	-0.2719	-0.2747	-0.2749	-0.2603	-0.2421	-0.2201	-0.1946	-0.1668	-0.1389
510	0	0	0	0	0	0	0	0	0	0	0	0	0	0	0	0	0	0	1.373	1.501	1.671	1.602	1.141	0.7352	0.9487	0.8833	0.8251	0.7795	0.6796	0.5522	0.3961	0.3884	-0.008896	-0.01669	-0.02267	-0.02676	-0.02919	-0.02966	-0.02818	0.0591	0.07546	0.09285	0.1113	0.1304	0.1503	0.1686	0.1686	0.1566	0.1446
0	NaN	NaN	NaN	NaN	NaN	NaN	NaN	NaN	NaN	NaN	NaN	NaN	NaN	NaN	NaN	NaN	NaN	NaN	NaN	NaN	NaN	NaN	NaN	NaN	NaN	NaN	NaN	NaN	NaN	NaN	NaN	NaN	NaN	NaN	NaN	NaN	NaN	NaN	NaN	NaN	NaN	NaN	NaN	NaN	NaN	NaN	NaN	NaN	NaN
0	0	0	0	0	0	0	0	0	1.013	1.048	0.964	0.847	0.8749	0.8791	0.8694	0.7843	0.6529	0.5779	0.5529	0.5529	0.5529	0.1529	0.1529	0.1529	0.1529	0.1744	0.2544	0.3344	0.4144	0.1529	0.1529	0.09884	0.04473	-0.009375	-0.048	-0.06	-0.272	-0.2882	-0.3056	-0.3242	-0.344	-0.35	-0.356	-0.362	-0.368	-0.374	-0.38	-0.38	-0.38
511	0	0	0	0	0	0	0	0	0.4923	0.6068	0.7258	0.8474	0.9147	1.158	1.221	1.173	1.107	1.04	0.9769	0.9195	0.8757	0.8051	0.6952	0.5753	0.5686	0.5686	0.1686	0.1566	0.1446	0.1326	0.1206	0.1086	0.09663	0.08463	0.07263	0.06063	0.04863	0.04863	0.006522	-0.03558	-0.07769	-0.1198	-0.12	-0.32	-0.326	-0.332	-0.338	-0.344	-0.35
512	0	0	0	0	0	0	0	0	0.6607	0.7823	0.8909	1.135	1.297	1.519	1.21	1.166	1.1	1.029	0.9744	0.8588	0.6385	0.5512	0.5279	0.5335	0.1392	0.1324	0.1254	0.1169	0.1049	0.09294	0.08094	0.06894	0.05694	0.04494	0.03294	0.1529	0.1529	0.1529	0.1529	0.1529	0.1529	0.2329	0.1529	0.1529	0.1529	0.1529	0.1108	0.06873	0.02663
513	0	0	0	0	0	0	0	0	0.8771	1.294	1.491	1.418	1.332	1.277	1.3	1.28	1.175	0.9058	0.625	0.6	0.6	0.6	0.188	0.176	0.164	0.152	0.14	0.128	0.116	0.104	0.092	0.08	0.08	0.08	0.08	0.08	0.08	0.08	0.08	0.2	0.2	0.2	0.265	0.345	0.425	0.4893	0.5511	0.5529	0.1373
0	0	0	0	0	0	0	0	0	0	0	0	0	0	0	0	1.259	1.568	1.686	1.303	1.221	1.142	1.02	0.5912	0.8173	0.7462	0.7126	0.6536	0.5574	0.4199	0.3217	-0.09401	-0.1096	-0.1373	-0.1648	-0.1923	-0.2197	-0.247	-0.1979	-0.1966	-0.1947	-0.2041	-0.2125	-0.22	-0.2263	-0.2313	-0.2345	-0.2352	-0.2323	-0.2244
514	0	0	0	0	0	0	0	0	0.5184	0.6346	0.7387	0.8616	0.9717	1.134	1.161	1.111	1.049	0.9854	0.9237	0.8689	0.8314	0.7705	0.6732	0.5843	0.5843	0.5843	0.1723	0.1603	0.1483	0.1363	0.1243	0.1123	0.05821	0.004103	-0.05	-0.1041	-0.32	-0.326	-0.332	-0.338	-0.344	-0.35	-0.356	-0.362	-0.368	-0.374	-0.38	-0.38	-0.38
515	0	0	0	0	0	0	0	0	0	0.709	0.839	0.9649	1.317	1.466	1.408	1.11	0.9762	0.9328	0.8662	0.7686	0.6779	0.6029	0.5779	0.5529	0.5529	0.5529	0.1529	0.1529	0.1529	0.1529	0.1529	0.1529	0.1529	0.1529	0.1529	0.1529	0.1529	0.1529	0.1529	0.1529	0.1409	0.1289	0.1169	0.1049	0.09294	0.08094	0.06894	0.05694	0.002836
516	0	0	0	0	0	0	0	0	0	0	0	0.7504	0.9275	1.515	1.721	1.683	1.607	1.51	1.127	0.985	0.9132	0.8293	0.7532	0.6814	0.5488	0.3799	0.333	0.3332	0.3379	0.3453	0.355	0.3669	0.3808	0.3965	0.4135	0.4314	0.4498	0.06832	0.08672	0.0927	0.08188	0.06988	0.05788	0.04588	0.03388	0.02188	0.009882	-0.002118	-0.01412
517	0	0	0	0	0	0	0	0	0.5888	0.7075	0.8296	1.053	1.359	1.598	1.639	1.6	1.545	1.463	1.318	1.061	0.8034	0.625	0.6	0.6	0.6	0.188	0.176	0.164	0.152	0.14	0.128	0.116	0.08831	0.06063	0.03294	0.01725	0.1216	0.1059	0.1059	0.1059	0.1059	0.1059	0.1859	0.1059	0.1531	0.2331	0.3131	0.3931	0.1059
518	0	0	0	0	0	0	0	0	1.029	1.305	1.414	1.48	1.523	1.414	1.187	1.002	0.8666	0.775	0.7	0.625	0.6	0.2	0.188	0.176	0.1483	0.1206	0.09294	0.06525	0.05325	0.1373	0.1373	0.1373	0.1373	0.1373	0.1373	0.1373	0.1373	0.1373	0.1373	0.1373	0.1373	0.1253	0.1133	0.1013	0.08925	0.07725	0.06525	0.05325	0.04125
519	0	0	0	0	0	0	0	0	0	0	0	0	0	0	1.512	1.654	1.683	1.632	1.559	1.488	1.415	1.281	0.9882	0.8015	0.6763	0.5375	0.5501	0.5622	0.1726	0.1655	0.1566	0.1457	0.1335	0.1197	0.1046	0.09199	0.07859	0.06498	0.05234	0.04218	0.03388	0.02188	0.009882	-0.002118	-0.01412	0.1059	0.1059	0.1059	0.1059
520	0	0	0	0	0	0	0	0	0	0	0.7337	0.857	1.255	1.467	1.438	1.458	1.475	1.444	1.391	1.239	0.9559	0.65	0.625	0.6	0.6	0.6	0.6	0.6	0.6	0.5843	0.1686	0.1529	0.1529	0.1529	0.1529	0.1529	0.1529	0.1529	0.1529	0.1529	0.1529	0.1529	0.1529	0.1529	0.1529	0.1529	0.1529	0.1529	0.1529
521	0	0	0	0	0	0	0	0	0.7506	0.8464	0.9767	0.9886	1.119	1.131	1.093	1.035	0.9635	0.8304	0.6966	0.6216	0.5466	0.5216	0.1216	0.1096	0.09757	0.08557	0.07357	0.06157	0.04957	0.03757	0.02557	0.01357	0.001569	-0.04054	-0.08264	-0.12	-0.12	-0.12	-0.12	-0.12	-0.12	-0.12	-0.12	-0.2	-0.2126	-0.2	-0.2	-0.2	-0.215
522	0	0	0	0	0	0	0	0	0.7419	0.8654	1.161	1.425	1.478	1.446	1.421	1.408	1.357	1.2	1	0.7719	0.625	0.6	0.6	0.2	0.2	0.188	0.176	0.164	0.152	0.14	0.128	0.116	0.104	0.092	0.08	0.08	0.08	0.08	0.08	0.2	0.2	0.2	0.2	0.2	0.2	0.188	0.2	0.188	0.176
523	0	0	0	0	0	0	0	0	1.375	1.469	1.4	1.287	1.298	1.283	1.149	0.8321	0.7019	0.625	0.6	0.6	0.2	0.188	0.176	0.164	0.152	0.14	0.128	0.116	0.104	0.07631	0.04863	0.03294	0.1373	0.1216	0.1059	0.0902	0.07451	0.07451	0.06251	0.05051	0.07451	0.06251	0.05051	0.03851	0.02651	0.07451	0.07451	0.07451	0.07451
524	0	0	0	0	0	0	0	0	0	0	0	0	0	0	0	0	0	0	0	0	0	0	1.435	1.611	1.609	1.316	1.19	1.114	1.04	0.9698	0.9063	0.8575	0.779	0.6589	0.5427	0.5236	0.1488	0.1625	0.1603	0.1483	0.1363	0.1243	0.07021	0.0161	-0.038	-0.2921	-0.326	-0.332	-0.338
525	0	0	0	0	0	0	0	0	1.014	1.094	1.039	1.092	1.108	1.068	1.019	0.9657	0.8936	0.8186	0.7436	0.6686	0.5936	0.5686	0.5686	0.5686	0.1686	0.1686	0.1686	0.1566	0.1446	0.1326	0.1206	0.1086	0.09663	0.08463	0.07263	0.06063	0.04863	0.04863	0.1686	0.1686	0.1265	0.08442	0.04231	0.0002064	0	-0.2	-0.2	-0.2132	-0.2276
526	0	0	0	0	0	0	0	0	1.471	1.316	0.9484	0.9107	0.8854	0.8494	0.8113	0.6568	0.5309	0.4902	0.4745	0.07451	0.06251	0.05051	0.03851	0.02651	0.01451	0.00251	-0.00949	-0.02149	-0.03349	-0.04549	-0.04549	-0.04549	-0.04549	-0.04549	-0.04549	-0.04549	-0.04549	-0.04549	-0.04549	-0.04549	0.07451	0.07451	0.08061	0	0	0	0	-0.012	-0.024
527	0	0	0	0	0	0	0	0	0	0	0	0	0	0	1.326	1.44	1.57	1.625	1.557	1.485	1.416	1.351	1.295	1.25	1.266	1.094	0.9056	0.7904	0.3123	0.2457	0.2342	0.3138	0.3924	0.4682	0.5018	0.4947	0.488	0.08184	0.07718	0.06164	0.04802	0.03677	0.02737	0.07937	0.1648	0.2507	0.3375	0.4246	0.5121
528	0	0	0	0	0	0	0	0	0.8146	1.018	1.392	1.502	1.434	1.357	1.308	1.349	1.334	1.268	1.078	0.7955	0.6	0.6	0.6	0.6	0.6	0.2	0.188	0.176	0.164	0.152	0.14	0.128	0.116	0.104	0.092	0.08	0.08	0.08	0.08	0.08	0.08	0.08	0.08	0.08	0.08	0.08	0.08	0.06431	0.1686
0	0	0	0	0	0	0	0	0	0	0	0	0	0	0	0	0	0	0	0	0	1.062	0.9848	1.008	0.9533	0.8775	0.8074	0.8912	0.9136	0.8843	0.7196	0.5289	0.4516	0.44	0.4386	0.4418	0.446	0.05057	0.05566	0.06249	0.07208	0.08486	0.1009	0.12	0.1418	0.1539	0.1446	0.1326	0.1206	0.1086
0	0	0	0	0	0	0	0	0	-0	-0	-0	-0	-0	-0	-0	-0	-0	-0	-0	0	0	0	0	0	0	0	0	0	0	0	0	0	0	0	0	0	0	0	0	0	0	0	1.615	1.443	1.385	1.328	1.249	1.173	1.098
529	0	0	0	0	0	0	0	0	0.9804	1.042	1.172	1.297	1.322	1.271	1.2	1.2	1.15	1.1	1.05	1	0.9079	0.7908	0.6737	0.5566	0.4895	0.4224	0	0	0	-0.012	-0.024	-0.036	-0.048	-0.06	-0.072	-0.084	-0.096	-0.108	-0.12	-0.12	-0.12	0.05263	0.1026	0.1526	0.2026	0.3326	0.3686	0.2526	0.2526
530	0	0	0	0	0	0	0	0	1.015	1.028	1.152	1.204	1.158	1.158	0.6972	0.4239	0.4083	0.4	0	0	0	0	0	0	0	0	0	0	0	0	-0.012	-0.024	-0.036	-0.048	-0.06	-0.072	0	0	0	0	0	0	0	0	0	0	0	0	0
531	0	0	0	0	0	0	0	0	1.249	1.339	1.094	1.103	1.041	0.9811	0.9384	0.8047	0.7123	0.6373	0.5623	0.5373	0.5373	0.1373	0.1253	0.1133	0.1013	0.08925	0.07725	0.06525	0.05325	0.04125	0.02925	0.01725	0.01725	0.01725	0.01725	0.01725	0.01725	0.01725	0.01725	0.01725	0.01725	-0.02485	-0.06696	-0.1091	-0.12	-0.12	-0.12	-0.12	-0.2
532	0	0	0	0	0	0	0	0	1.126	1.156	1.098	1.132	1.106	1.033	0.9902	0.9152	0.8402	0.7652	0.6902	0.2152	0.1402	0.1152	0.0902	0.0902	0.0782	0.0662	0.0542	0.0422	0.0302	0.0182	0.006196	-0.005804	-0.0178	-0.0298	-0.0298	0.0902	0.04809	0.03099	0.01388	0	0	0	0	0	0	0	-0.012	-0.024	-0.236
533	0	0	0	0	0	0	0	0	0	0	0	0	0	0	0	0	0	0	1.378	1.639	1.684	1.214	1.12	1.045	0.9732	0.904	0.8389	0.7812	0.6863	0.5498	0.4042	0.3748	0.3771	0.3807	-0.01413	-0.007032	-0.009789	-0.01046	-0.009026	-0.005601	-0.0004551	0.006211	0.01441	0.02374	0.03462	0.04726	0.04863	0.04863	0.1686
534	0	0	0	0	0	0	0	0	0	0	0	0	0.8994	1.458	1.719	1.682	1.631	1.558	1.486	1.416	1.348	1.178	0.869	0.4895	0.4011	0.4012	0.4017	-0.009665	-0.02062	-0.03122	-0.04142	-0.05113	-0.06029	-0.06896	-0.07707	-0.08455	0.02858	0.03432	0.0287	0.02367	0.01916	0.01475	0.01065	0.006554	0.002158	-0.002616	-0.008215	-0.01465	-0.009628
0	0	0	0	0	0	0	0	0	0.642	0.729	0.8091	0.9356	0.9606	1.005	1.083	0.9572	0.8256	0.7261	0.6362	0.5536	0.4759	0.4007	0.3259	-0.09917	-0.09936	-0.09971	-0.1001	-0.1003	-0.1123	-0.1657	-0.2188	-0.2355	-0.2464	-0.2576	-0.269	-0.2806	-0.2922	-0.3033	-0.3003	-0.2936	-0.2816	-0.2608	-0.2288	-0.1857	-0.32	-0.326	-0.332	-0.338	-0.344
0	NaN	NaN	NaN	NaN	NaN	NaN	NaN	NaN	NaN	NaN	NaN	NaN	NaN	NaN	NaN	NaN	NaN	NaN	NaN	NaN	NaN	NaN	NaN	NaN	NaN	NaN	NaN	NaN	NaN	NaN	NaN	NaN	NaN	NaN	NaN	NaN	NaN	NaN	NaN	NaN	NaN	NaN	NaN	NaN	NaN	NaN	NaN	NaN	NaN
535	0	0	0	0	0	0	0	0	0.7182	0.8324	0.9521	1.23	1.39	1.448	1.439	1.511	1.481	1.392	1.213	0.8941	0.666	0.5822	0.559	0.5638	0.5701	0.1774	0.1858	0.2645	0.2	0.2	0.2	0.2	0.2	0.2	0.2	0.188	0.176	0.164	0.152	0.14	0.128	0.116	0.104	0.092	0.08	0.08	0.08	0.08	0.08
0	0	0	0	0	0	0	0	0	0.5463	0.6623	0.7817	0.9056	1.018	1.041	1.046	1.074	1.082	1.047	0.9557	0.7873	0.6936	0.6064	0.133	0.1159	0.1144	0.1133	0.1013	0.08925	0.07725	0.1373	0.1373	0.1373	0.1373	0.1373	0.09515	0.05304	0.01094	0	-0.012	-0.024	-0.036	-0.048	-0.06	-0.272	-0.2882	-0.3056	-0.3242	-0.344	-0.35
0	0	0	0	0	0	0	0	0	0.858	0.9566	0.9807	0.971	1.02	1.038	0.9931	0.9206	0.8283	0.7498	0.6793	0.211	0.1426	0.06143	0.03014	-0.0009861	-0.00688	0.008137	0.02114	-0.007968	-0.03707	-0.06618	0.02472	0.007611	0	0	0	0	0	0	0	0	0	0	0	0	-0.012	-0.224	-0.2378	-0.2528	-0.269
0	0	0	0	0	0	0	0	0	0	0.682	0.8045	0.9154	1.044	1.083	1.086	1.05	1.037	1.033	0.9473	0.834	0.7436	0.6686	0.1936	0.1566	0.1446	0.1326	0.1206	0.1086	0.09663	0.1686	0.1686	0.1916	0.2716	0.3516	0.3941	0.1265	0.08442	0.04231	0.0002064	-0.012	-0.024	-0.236	-0.2504	-0.266	-0.2828	-0.3008	-0.32	-0.3404	-0.362
536	0	0	0	0	0	0	0	0	0	0	0	0	0	0	0	0	0	0	0	1.287	1.651	1.683	1.328	1.249	1.173	1.099	1.326	1.256	1.189	1.178	1.165	1.006	0.8053	0.7095	0.6035	0.4798	0.08084	0.08329	0.08419	0.08692	0.09126	0.09827	0.1074	0.1171	0.1267	0.136	0.1454	0.1546	0.1633
0	0	0	0	0	0	0	0	0	-0	-0	0	0	0.0403	0.04	0.16	0.28	0	0	0	0	0	0	0	0	0	0	0	0	0	0	0	0	0	0	0	0	0	0	0	0	0	0	0	0	0	0	0	0	0
537	0	0	0	0	0	0	0	0	0	0	0	0	0	0	0	0	0	0	1.419	1.658	1.747	1.696	1.646	1.572	1.499	1.422	1.34	1.251	1.151	1.097	1.045	0.9967	0.9807	0.9363	0.8562	0.7433	0.6061	0.2	0.188	0.176	0.164	0.152	0.2	0.2	0.2	0.2	0.2	0.2	0.2
0	0	0	0	0	0	0	0	0	0.9658	0.9953	0.954	0.9647	0.9176	0.8448	0.7613	0.6706	0.5956	0.5206	0.04559	-0.012	-0.024	-0.036	-0.048	-0.06	-0.072	-0.084	-0.096	-0.108	-0.12	-0.12	-0.12	-0.12	-0.12	-0.12	-0.12	0	0	-0.012	-0.024	-0.036	-0.048	-0.06	-0.072	-0.084	-0.096	-0.108	-0.12	-0.12	-0.12
538	0	0	0	0	0	0	0	0	0	0	0	0	0	0	0	0	0	0	0	0	0	0	0	0	0	0	0	1.575	1.646	1.328	1.25	1.173	1.398	1.324	1.252	1.182	1.169	1.171	1.158	1.012	0.8529	0.7222	0.585	0.5785	0.5704	0.5623	0.1516	0.1394	0.1268
539	0	0	0	0	0	0	0	0	0	0	0	0	0	1.22	1.627	1.686	1.63	1.549	1.471	1.355	0.9245	0.8562	0.796	0.794	0.681	0.5635	0.4244	0.02684	0.0148	0.001912	-0.01105	-0.02335	-0.03433	-0.0435	-0.05048	0.04091	0.05073	0.06278	0.157	0.09279	0.1099	0.1279	0.1467	0.2464	0.1686	0.1686	0.1566	0.1446	0.1326
540	0	0	0	0	0	0	0	0	0.6212	0.743	0.8672	1.186	1.426	1.409	1.453	1.469	1.438	1.381	1.267	1.123	0.9966	0.9195	0.8112	0.7125	0.6067	0.6	0.6	0.6	0.6	0.6	0.6	0.6	0.6	0.6	0.2	0.2	0.2	0.188	0.176	0.164	0.152	0.14	0.128	0.116	0.104	0.2	0.2	0.28	0.36
541	0	0	0	0	0	0	0	0	0	0	0	0	0.8449	1.305	1.714	1.683	1.629	1.552	1.479	1.407	1.34	1.279	1.232	1.242	1.126	0.9375	0.3246	0.2019	0.2	0.188	0.2	0.2	0.2	0.2	0.28	0.36	0.44	0.52	0.6	0.2	0.2	0.2	0.2	0.2	0.188	0.176	0.164	0.152	0.2
542	0	0	0	0	0	0	0	0	0.884	1.14	1.365	1.476	1.45	1.41	1.378	1.297	1.189	1.026	0.8221	0.625	0.6	0.2	0.2	0.188	0.176	0.164	0.152	0.14	0.128	0.2	0.188	0.2	0.2	0.2	0.2	0.2	0.2	0.2	0.2	0.2	0.2	0.2	0.2	0.2	0.2	0.2446	0.2	0.2	0.2
543	0	0	0	0	0	0	0	0	0.6023	0.721	0.8269	1.114	1.477	1.575	1.587	1.537	1.48	1.402	1.283	1.117	0.76	0.5465	0.4804	0.4795	0.08078	0.07037	0.06156	0.05312	0.09394	0.1008	0.1093	0.1179	0.1276	0.1371	0.1453	0.1522	0.1591	0.1652	0.1695	0.16	0.1515	0.1439	0.1349	0.1253	0.1161	0.1075	0.0984	0.09062	0.08
544	0	0	0	0	0	0	0	0	0	0	0	0	0	0	0	0	0	0	0	0	0	0	0	0	0	0	0	0	0	0	0	0	0	1.355	1.43	1.377	1.6	1.524	1.447	1.369	1.286	1.197	1.099	1.039	0.9907	0.9325	0.8649	0.8494	0.7276
545	0	0	0	0	0	0	0	0	0.618	0.7371	0.8596	1.043	1.309	1.43	1.429	1.492	1.481	1.437	1.356	1.223	1.07	0.9299	0.8275	0.7343	0.6336	0.2	0.2	0.2	0.188	0.176	0.164	0.152	0.14	0.128	0.116	0.104	0.2	0.2	0.2	0.28	0.36	0.44	0.52	0.6	0.6	0.6	0.7614	0.8381	0.8537
0	0	0	0	0	0	0	0	0	0	0	0	-0	-0	-0	-0	-0.1999	-0.1742	-0.1143	-0.198	-0.1965	-0.1946	-0.1925	-0.19	-0.1866	-0.1817	-0.1749	-0.1661	-0.1562	-0.1439	-0	-0	-0	-0	-0	-0	0	0	0	0	0	0	0	0	0	0	0	0	0	0
546	0	0	0	0	0	0	0	0	1.173	1.394	1.401	1.142	0.9822	0.8922	0.7126	0.4525	0.4123	0.4382	0.4581	0.4756	0.4342	0.4	0.4	0.4	0.4	0	0	0	0	0	0	0	0	0	0	0	0	0	0	0	0	0	0	0	0	0	0	0	0
547	0	0	0	0	0	0	0	0	0.6322	0.7477	0.8675	1.205	1.427	1.399	1.397	1.467	1.445	1.398	1.339	1.198	1	0.7963	0.6732	0.6	0.6	0.6	0.6	0.6	0.2	0.188	0.176	0.164	0.152	0.14	0.128	0.116	0.104	0.092	0.08	0.08	0.08	0.2	0.2	0.2	0.2	0.2	0.2	0.2346	0.3146
548	0	0	0	0	0	0	0	0	0.7773	0.9025	1.014	1.258	1.393	1.358	1.173	1.146	1.083	0.9559	0.8029	0.7123	0.6216	0.5466	0.5216	0.1216	0.1216	0.1216	0.1216	0.1216	0.1216	0.1216	0.1096	0.09757	0.08557	0.07357	0.06157	0.04957	0.03757	0.02557	0.01357	0.001569	0.1216	0.1216	0.1216	0.1216	0.1216	0.1216	0.07946	0.03736	-0.012
549	0	0	0	0	0	0	0	0	0	0	0	0	0	0	0	0	0	0	0	1.465	1.667	1.746	1.69	1.61	1.533	1.457	1.385	1.314	1.244	1.173	1.153	1.154	1.062	0.8805	0.7563	0.5988	0.5692	0.1621	0.156	0.151	0.1475	0.2255	0.3062	0.3896	0.4752	0.5635	0.5738	0.586	0.5995
550	0	0	0	0	0	0	0	0	1.283	1.392	1.494	1.454	1.346	1.233	1.072	0.8244	0.6625	0.5888	0.5135	0.4864	0.4823	0.07641	0.06914	0.04968	0.03303	0.02104	0.01478	0.01385	0.01675	0.02237	0.02981	0.03816	0.04636	0.06524	0.08	0.08	0.08	0.2	0.2	0.2	0.2	0.2	0.28	0.36	0.44	0.52	0.6	0.6	0.6
0	0	0	0	0	0	0	0	0	-0	-0	-0	0	0	0	0	0	0	0	0	0	0	0	0	0	0	0	0	0	0	0	0	0	0	0	0	0	0	0	0	0	0	0	0	0	0	0	0	0	0
0	0	0	0	0	0	0	0	0	-0	-0	-0	-0	-0	-0	-0	-0	0	0	0	0	0	0	0	0	0	0	0	0	0	0	0	0	0	0	0	0	0	0	0	0	0	0	0	0	0	0	0	0	0
551	0	0	0	0	0	0	0	0	0	0	0	0.857	1.254	1.161	1.235	1.208	1.181	1.124	1.069	1.021	0.9632	0.8343	0.6453	0.5779	0.5529	0.5529	0.1529	0.1529	0.1529	0.1529	0.1409	0.1529	0.1529	0.1529	0.1529	0.1529	0.1529	0.1409	0.1289	0.1529	0.1409	0.1289	0.1169	0.1049	0.05084	-0.003269	-0.05737	-0.096	-0.108
552	0	0	0	0	0	0	0	0	0.7975	0.9071	1.157	1.211	1.187	1.175	1.156	1.088	1.019	0.9144	0.7078	0.6309	0.5559	0.5309	0.1059	0.09388	0.08188	0.06988	0.05788	0.04588	0.03388	0.02188	0.009882	-0.002118	-0.01412	-0.01412	-0.01412	-0.01412	-0.01412	-0.01412	-0.01412	-0.01412	-0.01412	-0.05622	-0.09833	-0.12	-0.12	-0.12	-0.12	-0.12	0
553	0	0	0	0	0	0	0	0	0.6928	0.8174	0.9846	1.41	1.592	1.655	1.641	1.581	1.507	1.424	1.335	1.246	1.088	0.9035	0.8305	0.7887	0.7474	0.6967	0.6563	0.6225	0.6039	0.603	0.624	0.66	0.7015	0.7418	0.7671	0.7769	0.7859	0.7843	0.7647	0.7249	0.6594	0.6	0.6	0.6	0.6	0.2	0.2	0.2	0.2
0	NaN	NaN	NaN	NaN	NaN	NaN	NaN	NaN	NaN	NaN	NaN	NaN	NaN	NaN	NaN	NaN	NaN	NaN	NaN	NaN	NaN	NaN	NaN	NaN	NaN	NaN	NaN	NaN	NaN	NaN	NaN	NaN	NaN	NaN	NaN	NaN	NaN	NaN	NaN	NaN	NaN	NaN	NaN	NaN	NaN	NaN	NaN	NaN	NaN
554	0	0	0	0	0	0	0	0	0	0.5765	0.698	0.8221	1.017	1.436	1.612	1.626	1.612	1.552	1.485	1.41	1.332	1.23	1.073	0.9493	0.8492	0.7849	0.7101	0.6317	0.2	0.28	0.36	0.2	0.2	0.2	0.2	0.28	0.36	0.44	0.52	0.6	0.6	0.6	0.6	0.6787	0.7186	0.6052	0.6	0.6	0.6
555	0	0	0	0	0	0	0	0	0.9947	1.149	1.293	1.458	1.54	1.441	1.172	1	0.925	0.8364	0.7451	0.662	0.5817	0.5402	0.5283	0.5166	0.5049	0.4935	0.4822	0.071	0.04815	0.02576	0.003751	-0.02055	-0.04824	-0.06024	-0.07224	-0.08424	-0.09624	-0.1082	-0.1082	-0.1082	-0.1082	-0.1082	-0.1082	-0.1082	-0.1082	-0.1082	-0.1082	-0.1082	-0.1082
0	0	0	0	0	0	0	0	0	-0	-0	0	0	0	0	0	0	0	0	0	0	0	0	0	1.292	1.402	1.641	1.315	1.237	1.16	1.084	0.9868	1.052	0.7558	0.6987	0.6022	0.4728	0.4	1e-05	1e-05	-0.02768	-0.05536	-0.08305	-0.1107	-0.1384	-0.1661	-0.1937	-0.2212	-0.1404	-0.1552
556	0	0	0	0	0	0	0	0	0	0	0	0	0	0	0	0	1.17	1.575	1.728	1.376	1.323	1.549	1.477	1.407	1.329	1.189	0.8317	0.5635	0.4168	0.416	0.4144	0.4118	0.409	0.4072	0.006985	0.006579	0.006054	-0.006487	-0.01897	-0.03111	-0.04265	-0.06908	-0.09485	-0.1198	-0.1437	-0.1665	-0.188	-0.1807	-0.1725
557	0	0	0	0	0	0	0	0	0	0	0	0	0.801	1.395	1.682	1.725	1.653	1.487	1.224	1.071	1.01	0.9615	0.9347	0.8235	0.7092	0.6	0.6	0.2	0.2	0.2	0.2	0.188	0.176	0.164	0.152	0.14	0.128	0.116	0.104	0.092	0.08	0.03789	-0.004211	-0.2463	-0.2944	-0.332	-0.338	-0.344	-0.35
558	0	0	0	0	0	0	0	0	0.5555	0.6752	0.7994	0.9267	1.207	1.393	1.578	1.607	1.563	1.499	1.386	1.239	1.081	0.9862	0.8852	0.826	0.7892	0.7246	0.6574	0.6	0.2	0.2	0.2	0.2	0.2	0.28	0.36	0.44	0.52	0.6	0.6897	0.8228	0.8922	0.8561	0.7717	0.6444	0.6	0.2	0.2	0.2	0.2
559	0	0	0	0	0	0	0	0	0	0	0	0	0	1.185	1.351	1.718	1.678	1.625	1.246	1.432	1.206	0.9179	0.7895	0.624	0.46	0.4007	0.4013	0.4023	0.004009	0.006772	-0.004639	-0.01433	-0.02234	-0.04082	-0.05774	-0.05739	-0.05596	-0.05332	-0.04984	-0.04572	-0.0403	-0.03354	-0.02527	-0.003923	0.001569	0.001569	0.001569	0.001569	0.001569
560	0	0	0	0	0	0	0	0	0	0	0	0	0	0	0	0	0	1.457	1.657	1.684	1.63	1.553	1.48	1.409	1.343	1.284	1.236	1.236	1.092	0.8559	0.6	0.2	0.2	0.2	0.2	0.2	0.28	0.36	0.44	0.52	0.6	0.6	0.6	0.6	0.2	0.188	0.176	0.164	0.152
561	0	0	0	0	0	0	0	0	0.9949	1.15	1.293	1.434	1.523	1.49	1.312	1.032	0.925	0.85	0.775	0.7	0.625	0.2	0.2	0.28	0.341	0.4137	0.4693	0.5235	0.1686	0.1529	0.1373	0.1216	0.1059	0.0902	0.07451	0.07451	0.06251	0.05051	0.03851	0.02651	0.01451	0.00251	-0.00949	-0.02149	0.07451	0.07451	0.07451	0.07451	0.07451
562	0	0	0	0	0	0	0	0	0.5916	0.7085	0.8295	0.9543	1.166	1.344	1.424	1.486	1.501	1.457	1.335	1.184	1.066	0.958	0.8433	0.7735	0.7185	0.623	0.6	0.2	0.2	0.2	0.2	0.2	0.2	0.2	0.2	0.2	0.2	0.2	0.2	0.2	0.2	0.27	0.3363	0.2	0.28	0.3274	0.3562	0.2	0.2
563	0	0	0	0	0	0	0	0	0	0	0	0	0	0	0	0	0	0	0	0	0	0	0	0	0	0	0	0	0	0	0	0	0	1.459	1.62	1.737	1.681	1.627	1.55	1.475	1.401	1.328	1.257	1.183	1.142	0.9978	0.7849	0.6437	0.2
564	0	0	0	0	0	0	0	0	0	0	0	0	0	0	0	0	0	0	1.451	1.677	1.687	1.636	1.561	1.489	1.419	1.313	1.075	0.7417	0.5825	0.426	0.423	0.4249	0.4285	0.03293	0.02243	0.01295	0.004763	-0.01415	-0.0317	-0.04783	-0.06252	-0.07614	-0.08885	-0.1013	-0.1136	-0.1105	-0.1077	-0.09306	-0.09255
565	0	0	0	0	0	0	0	0	0	0	0	0.699	0.8204	1.263	1.659	1.67	1.606	1.534	1.466	1.4	1.336	1.259	1.153	0.9698	0.733	0.6	0.2	0.188	0.176	0.164	0.152	0.14	0.128	0.116	0.104	0.092	0.08	0.08	0.08	0.08	0.08	0.2	0.2	0.2	0.2	0.2707	0.2	0.2	0.2
566	0	0	0	0	0	0	0	0	0	0	0	0	0	0	0	0	0	0	0	0	0	0	0	0	0	0	0	0	0	0	1.403	1.694	1.69	1.643	1.54	1.105	1.028	0.9602	0.7839	0.5583	0.4175	0.3982	0.4085	0.02025	0.03262	0.03373	0.0356	0.03823	0.04152
567	0	0	0	0	0	0	0	0	0	0	0	0	0	0	0	0	0	0	0	0	0	0	1.636	1.711	1.69	1.611	1.533	1.456	1.378	1.3	1.218	1.123	1.03	0.8768	0.6411	0.536	0.54	0.1405	0.1242	0.09095	0.03458	-0.01076	0.01746	0.007311	0.003014	0.001299	-0.01125	-0.02338	-0.03531
0	0	0	0	0	0	0	0	0	-0	-0	0	0	0	0	0	0	0	0	0	0	0	0	0	0	0	0	0	0	0	0	0	0	0	0	0	0	0	0	0	0	0	0	0	0	0	0	0	0	0
568	0	0	0	0	0	0	0	0	0	0	0.7119	0.7918	1.059	1.347	1.465	1.558	1.573	1.527	1.474	1.4	1.218	1.034	0.8552	0.708	0.5534	0.5203	0.5141	0.1102	0.1867	0.2571	0.325	0.3922	0.4617	0.4526	0.4455	0.4397	0.4345	0.03038	0.0317	0.03617	0.04081	0.03336	0.02571	0.01777	0.05752	0.06106	0.06443	0.05558	0.04639
569	0	0	0	0	0	0	0	0	0	0	0	0.4959	0.9884	1.024	1.256	1.274	1.171	1.05	0.9358	0.2381	-0.006819	-0.2082	-0.2	-0.2	-0.2	-0.2	-0.2	0	0	0	0	0	0	0	0	0	0	0	0	0	0	0	0	0	0	0	0	0	0
570	0	0	0	0	0	0	0	0	1.012	1.233	1.327	1.434	1.475	1.439	1.363	1.164	0.95	0.875	0.8	0.325	0.25	0.225	0.2	0.2	0.188	0.2	0.2	0.2	0.2	0.2	0.2	0.2	0.2	0.2	0.2	0.2	0.2	0.2	0.2	0.2	0.2	0.2	0.2	0.2	0.2	0.2	0.2	0.2	0.2
571	0	0	0	0	0	0	0	0	0	0	0	0	0	0	0	0	0	0	0	1.438	1.651	1.378	1.324	1.246	1.17	1.396	1.324	1.253	1.173	1.022	0.7938	0.5203	0.4006	0.4006	0.401	0.00156	0.002355	0.003318	-0.007636	-0.0186	-0.02958	-0.04069	-0.05181	-0.06271	-0.07324	-0.08309	-0.09182	-0.09892	-0.09372
572	0	0	0	0	0	0	0	0	1.084	1.36	1.562	1.57	1.527	1.487	1.451	1.384	1.299	1.083	0.7752	0.6	0.6	0.6	0.6	0.2	0.188	0.176	0.164	0.152	0.14	0.128	0.116	0.104	0.092	0.08	0.08	0.08	0.2	0.2	0.28	0.36	0.44	0.52	0.6	0.2	0.2	0.188	0.176	0.164	0.152
573	0	0	0	0	0	0	0	0	0	0	0.6924	0.819	1.104	1.484	1.639	1.642	1.62	1.559	1.491	1.364	1.14	0.7412	0.5969	0.5456	0.501	0.4861	0.4741	0.4679	0.4682	0.4701	0.4732	0.4769	0.4653	0.4541	0.4431	0.4323	0.4218	0.4116	0.4174	0.4236	0.4304	0.0378	0.04596	0.04294	0.04071	0.03921	0.03827	0.03771	0.03388
574	0	0	0	0	0	0	0	0	0.9925	1.119	1.287	1.461	1.525	1.483	1.376	1.259	1.065	0.8508	0.775	0.7	0.225	0.2	0.2	0.2	0.2	0.2	0.2	0.2	0.2	0.2	0.2	0.2	0.2	0.2	0.2	0.2	0.2	0.2	0.188	0.176	0.164	0.152	0.14	0.128	0.116	0.104	0.092	0.2	0.2
575	0	0	0	0	0	0	0	0	0	0	0	0	0	0	0	0	0	0	0	0	1.45	1.658	1.379	1.322	1.243	1.167	1.093	1.319	1.25	1.185	1.183	1.163	0.9675	0.6966	0.4794	0.4293	0.4204	0.4145	0.01064	0.008013	0.08641	0.1654	0.2448	0.004148	0.003605	0.00322	0.002893	0.002649	0.002672
576	0	0	0	0	0	0	0	0	1.392	1.544	1.615	1.554	1.459	1.37	1.287	1.081	0.8556	0.656	0.5805	0.5563	0.5565	0.5561	0.5555	0.5553	0.556	0.5584	0.5623	0.5673	0.5734	0.5807	0.5892	0.5989	0.6	0.6	0.6	0.6	0.2	0.2	0.2	0.188	0.176	0.164	0.152	0.14	0.128	0.116	0.104	0.092	0.08
0	0	0	0	0	0	0	0	0	0	0	0	0	0	0	0	0	0	0	0	0	0	0	0	0	0	0	0	1.36	1.615	1.671	1.319	1.243	1.168	1.383	1.23	0.9006	0.6957	0.5586	0.4003	0.4006	0.0009098	0.001319	0.001804	-0.009631	-0.02099	-0.04796	-0.07484	-0.1016	-0.128
577	0	0	0	0	0	0	0	0	0.9678	1.191	1.354	1.461	1.441	1.431	1.387	1.233	1.019	0.8	0.725	0.65	0.625	0.2	0.188	0.176	0.164	0.152	0.2	0.2	0.188	0.2	0.2	0.2	0.2	0.188	0.176	0.164	0.152	0.14	0.128	0.116	0.2	0.2	0.2	0.2	0.2	0.2	0.2	0.188	0.176
578	0	0	0	0	0	0	0	0	1.271	1.356	1.466	1.493	1.434	1.384	1.252	0.9906	0.775	0.7	0.625	0.6	0.6	0.6	0.6	0.2	0.2	0.188	0.176	0.164	0.152	0.14	0.128	0.116	0.2	0.2	0.2	0.2	0.2	0.2	0.2	0.2	0.2	0.188	0.176	0.164	0.152	0.14	0.128	0.116	0.104
579	0	0	0	0	0	0	0	0	0	0	0	0	0	0	0	0	0	0	1.386	1.657	1.379	1.297	1.217	1.139	1.063	0.9895	1.21	1.072	0.9152	0.8535	0.7737	0.6498	0.188	0.176	0.164	0.152	0.14	0.128	0.116	0.104	0.092	0.08	0.08	0.08	0.2	0.2	0.1869	0.17	0.1949
580	0	0	0	0	0	0	0	0	1.186	1.332	1.482	1.507	1.484	1.444	1.389	1.221	0.9314	0.6554	0.555	0.5189	0.5199	0.5265	0.1357	0.135	0.1288	0.128	0.12	0.1167	0.1177	0.1194	0.1222	0.1255	0.116	0.104	0.092	0.08	0.08	0.08	0.08	0.08	0.08	0.08	0.08	0.08	0.08	0.2	0.2	0.2312	0.1874
581	0	0	0	0	0	0	0	0	0	0	0	0	0	0	0	0	0	0	0	0	0	0	0	1.242	1.37	1.633	1.633	1.56	1.481	1.148	0.9551	0.8882	0.8376	0.7704	0.6032	0.4642	0.4685	0.4738	0.07814	0.06966	0.06083	0.05209	0.04385	0.03633	0.02977	0.02434	0.02026	0.01754	0.0161
0	0	0	0	0	0	0	0	0	0	0	0	0	0.9959	1.314	1.497	1.659	1.632	1.558	1.487	1.41	1.294	1.104	0.8799	0.8541	0.7416	0.598	0.1976	0.1984	0.1964	0.1809	0.1644	0.1441	0.1227	0.1001	0.07628	0.05243	0.02857	0.006636	-0.01276	0.1008	0.08464	0.09359	0.09099	0.08958	0.08882	0.08864	0.07665	0.06354	0.0543
582	0	0	0	0	0	0	0	0	0	0	0	0	0	0	0	0	0	0	0	0	0	0	0	0	0	0	1.353	1.427	1.372	1.319	1.543	1.468	1.395	1.324	1.257	1.198	1.047	0.718	0.6	0.2	0.188	0.176	0.164	0.152	0.14	0.128	0.116	0.104	0.092
583	0	0	0	0	0	0	0	0	-0	-0	-0	-0	0	0	0	0	0	0	0	0	0	0	0	0	0	0	0	0	0	0	0	0	0	0	0	0	1.384	1.61	1.429	1.375	1.324	1.274	1.499	1.423	1.342	1.245	1.125	1.026	0.8951
0	0	0	0	0	0	0	0	0	0	0	0	0	0.741	1.219	1.59	1.721	1.68	1.608	1.537	1.46	1.34	1.107	0.8878	0.7246	0.562	0.4401	0.4334	0.4287	0.4245	0.02185	0.008472	-0.002017	-0.01164	-0.02084	-0.0296	-0.03807	-0.04628	-0.07011	-0.09406	-0.118	-0.1296	-0.141	-0.1517	-0.162	-0.1714	-0.1798	-0.187	-0.1929	-0.1976
584	0	0	0	0	0	0	0	0	0	0	0	0	0	0	0	0	0	1.385	1.69	1.682	1.58	1.14	1.054	0.9739	0.9052	0.8559	0.6854	0.5339	0.4247	0.4348	0.0462	0.05786	0.06977	0.08207	0.09488	0.1083	0.1216	0.1216	0.1216	0.1096	0.09757	0.08557	0.07357	0.06157	0.04957	0.03757	0.02557	0.01357	0.001569
585	0	0	0	0	0	0	0	0	-0	-0	-0	0	0	0	0	0	0	0	0	0	0	0	0	0	1.208	1.354	1.463	1.653	1.594	1.502	1.123	0.9783	0.9152	0.8482	0.665	0.509	0.3617	0.3632	0.3658	0.3691	0.3731	0.378	0.3837	-0.009783	-0.002648	0.005398	0.01473	0.02501	0.03639
0	0	0	0	0	0	0	0	0	0	0	0	0	0	0	0	0	0	0	0	1.402	1.424	1.399	1.527	1.509	1.465	1.419	1.369	1.179	0.8306	0.5865	0.572	0.5638	0.1575	0.1512	0.1447	0.1386	0.1338	0.1285	0.1104	0.09203	0.07362	0.05483	0.03721	0.01988	0.006244	-0.005517	-0.01696	-0.028	-0.02679
586	0	0	0	0	0	0	0	0	0	0	0	0	0	0	1.583	1.727	1.679	1.679	1.632	1.562	1.494	1.412	1.291	1.027	0.6928	0.5344	0.1117	0.1136	0.1043	0.09811	0.09368	0.0887	0.08346	0.07834	0.07306	0.06762	0.06257	0.04201	0.03377	0.1615	0.1686	0.1686	0.1686	0.1686	0.1686	0.1686	0.1686	0.1686	0.1686
587	0	0	0	0	0	0	0	0	0.7848	0.9124	1.044	1.122	1.118	1.106	1.067	0.9966	0.9059	0.8152	0.7245	0.6338	0.5431	0.05245	0.02745	0.01545	0.003451	-0.008549	-0.02055	-0.03255	-0.04455	-0.05655	-0.06855	-0.08055	-0.09255	-0.09255	-0.06755	0.07745	0.06035	0.04324	0.02614	0.00903	0	0	0	0	0	0	0	0	0
588	0	0	0	0	0	0	0	0	0	0	0	0	0	0	0	0	0	0	0	0	1.267	1.402	1.476	1.61	1.633	1.59	1.54	1.493	1.432	1.304	1.123	0.9123	0.7106	0.2	0.2	0.188	0.176	0.164	0.152	0.14	0.128	0.116	0.104	0.092	0.08	0.08	0.2	0.2	0.2
0	0	0	0	0	0	0	0	0	0	0	0	0.7055	0.8777	1.251	1.434	1.616	1.667	1.618	1.529	1.314	1.044	0.9662	0.7607	0.5322	0.4503	0.4374	0.02516	0.01333	0.002135	-0.008548	-0.01883	-0.02871	-0.03821	-0.04747	-0.05637	-0.06519	-0.05806	0.01582	-0.04297	-0.03452	-0.02519	-0.01498	-0.0039	-0.003838	-0.01224	-0.02424	-0.03624	-0.04824	-0.06024
589	0	0	0	0	0	0	0	0	0	0	0	0	0	0	1.222	1.364	1.445	1.614	1.549	1.174	1.401	1.329	1.261	1.19	1.107	0.7646	0.5295	0.4101	0.4073	0.406	0.4063	0.4081	0.4113	0.4005	0.3915	0.3847	0.3801	0.3779	0.3778	0.3792	0.3818	-0.01453	-0.02209	-0.02936	-0.03658	-0.048	-0.06	-0.072	-0.084
590	0	0	0	0	0	0	0	0	-0	0	0	0	0	0	0	0	0	0	0	0	0	0	1.368	1.437	1.379	1.298	1.495	1.44	1.255	0.9005	0.837	0.7899	0.7424	0.6388	0.4975	0.01832	-0.003636	-0.02566	-0.04794	-0.07038	-0.09254	-0.1141	-0.1352	-0.1562	-0.1765	-0.1962	-0.1988	-0.1881	-0.05616
591	0	0	0	0	0	0	0	0	1.343	1.43	1.526	1.511	1.444	1.369	1.26	1.072	0.8479	0.7	0.625	0.6	0.6	0.6	0.6	0.5839	0.572	0.57	0.5778	0.586	0.5944	0.2	0.188	0.1603	0.1326	0.1049	0.07725	0.04957	0.02188	-0.005804	-0.03349	-0.06118	-0.07686	0.02745	0.01176	0	-0.009576	-0.02247	-0.04889	-0.07633	-0.1041
0	0	0	0	0	0	0	0	0	1.369	1.478	1.512	1.465	1.408	1.261	0.9808	0.85	0.775	0.7	0.625	0.2	0.188	0.176	0.2	0.1931	0.1826	0.2063	0.2769	0.3497	0.4254	0.5047	0.535	0.1182	0.1014	0.08452	0.0677	0.05126	0.03571	0.02143	0.008344	-0.003679	-0.01487	-0.02516	-0.03069	0.05635	0.144	0.2325	0.32	0.3501	0
592	0	0	0	0	0	0	0	0	0	0	0	0	0	0	1.426	1.548	1.544	1.499	1.467	1.415	1.349	1.273	1.195	1.114	1.027	0.9765	0.9114	0.8506	0.7631	0.2641	0.2	0.2	0.2	0.2424	0.2769	0.3258	0.2	0.2	0.2477	0.3277	0.4077	0.4877	0.2	0.2	0.2	0.2	0.2	0.2	0.188
593	0	0	0	0	0	0	0	0	0	0	0	0.7095	0.917	1.246	1.438	1.622	1.646	1.611	1.557	1.5	1.445	1.349	1.21	1.036	0.8667	0.7683	0.2498	0.2	0.2	0.2	0.2	0.188	0.176	0.2	0.2	0.2	0.2	0.2	0.2	0.2	0.2	0.2	0.2	0.2	0.2	0.2	0.2	0.2	0.2
0	0	0	0	0	0	0	0	0	-0	-0	-0	-0	-0	-0	-0	-0	0	0	0	0	0	0	0	0	0	0	0	0	0	0	0	0	0	0	0	0	0	0	0	0	0	0	0	0	0	0	0	0	0
594	0	0	0	0	0	0	0	0	0	0	0	0	0	0	0	0	0	0	0	0	1.68	1.438	1.434	1.381	1.33	1.555	1.48	1.403	1.321	1.23	1.128	1.067	0.9907	0.9277	0.8736	0.7768	0.6717	0.5619	0.4511	0.456	0.4614	0.06668	0.069	0.06455	0.06341	0.06327	0.0605	0.05986	0.04753
595	0	0	0	0	0	0	0	0	0	0	0	0.8151	0.9378	1.081	1.232	1.27	1.321	1.316	1.353	1.348	1.291	1.226	1.156	1.086	1.012	0.9	0.85	0.4	0.375	0.35	0.325	0.3	0.275	0.25	0.225	0.2	0.28	0.36	0.44	0.2	0.2	0.2	0.2	0.2	0.2	0.2	0.2	0.2	0.2
596	0	0	0	0	0	0	0	0	0	0.8568	1.019	1.189	1.347	1.407	1.473	1.462	1.444	1.372	1.302	1.227	1.148	1.025	0.8638	0.775	0.7	0.675	0.65	0.625	0.6	0.6	0.2	0.2	0.2	0.2	0.2	0.2	0.2	0.2	0.188	0.2	0.188	0.176	0.164	0.2	0.2	0.2	0.2	0.2	0.2
597	0	0	0	0	0	0	0	0	0	0	0	0	0	0.8484	1.129	1.339	1.416	1.448	1.632	1.488	1.358	1.311	1.262	1.201	1.12	1.035	0.962	0.9487	0.9451	0.9439	0.9371	0.9243	0.8909	0.8281	0.7379	0.6174	0.6	0.6	0.6	0.2	0.2	0.2	0.188	0.176	0.164	0.152	0.14	0.128	0.116
0	NaN	NaN	NaN	NaN	NaN	NaN	NaN	NaN	NaN	NaN	NaN	NaN	NaN	NaN	NaN	NaN	NaN	NaN	NaN	NaN	NaN	NaN	NaN	NaN	NaN	NaN	NaN	NaN	NaN	NaN	NaN	NaN	NaN	NaN	NaN	NaN	NaN	NaN	NaN	NaN	NaN	NaN	NaN	NaN	NaN	NaN	NaN	NaN	NaN
598	0	0	0	0	0	0	0	0	0	0	0	0	0	0	0	0	0	0	0	1.338	1.652	1.686	1.63	1.25	1.174	1.401	1.33	1.262	1.198	1.191	1.191	1.137	1.005	0.849	0.7795	0.721	0.6788	0.6646	0.673	0.7144	0.7763	0.8434	0.9009	0.9111	0.9102	0.8931	0.8751	0.8183	0.7103
599	0	0	0	0	0	0	0	0	0	0.7227	0.854	0.9897	1.019	1.206	1.32	1.37	1.418	1.426	1.388	1.345	1.299	1.22	1.135	1.036	0.8872	0.7085	0.65	0.625	0.2	0.2	0.2	0.2	0.2	0.2	0.2	0.2	0.2	0.2	0.2	0.2	0.2	0.2	0.2	0.2	0.2	0.2	0.2	0.2	0.2
0	0	0	0	0	0	0	0	0	-0	-0	-0	-0	-0.2	-0.2	0	0	0	0	0	0	0	0	0	0	0	0	0	0	0	0	0	0	0	0	0	0	0	0	0	0	0	0	0	0	0	0	0	0	0
600	0	0	0	0	0	0	0	0	0	0.7057	0.8301	0.9696	1.176	1.366	1.571	1.64	1.615	1.565	1.428	1.27	1.147	1.04	0.9247	0.7948	0.3095	0.2	0.2	0.2	0.2	0.2	0.2	0.2	0.2	0.2	0.2	0.2	0.2	0.2	0.2	0.2	0.2	0.2	0.2	0.2	0.2	0.2	0.2	0.2	0.2
601	0	0	0	0	0	0	0	0	0	0	0	0	0	1.122	1.467	1.685	1.721	1.692	1.703	1.665	1.606	1.483	1.253	0.9711	0.7522	0.65	0.625	0.6	0.6	0.6	0.2	0.2	0.2	0.188	0.176	0.164	0.152	0.14	0.128	0.116	0.104	0.2	0.2	0.2	0.2	0.2	0.2	0.2	0.2
602	0	0	0	0	0	0	0	0	0	0.8652	0.9793	1.02	1.209	1.32	1.409	1.436	1.445	1.385	1.319	1.251	1.181	1.076	0.9788	0.8805	0.7846	0.6803	0.65	0.625	0.6	0.6	0.2	0.2	0.2	0.2	0.2	0.2	0.2	0.2	0.2	0.2	0.2	0.2	0.2	0.2	0.2	0.2	0.2	0.2	0.2
603	0	0	0	0	0	0	0	0	0	0	0	0	0	0	0	1.25	1.623	1.682	1.627	1.249	1.475	1.402	1.334	1.27	1.216	1.225	1.197	1.096	0.9287	0.8043	0.7023	0.2	0.269	0.2	0.2	0.2	0.1528	0.08975	0.03919	-0.0002942	-0.02991	-0.05186	0.003231	0.001169	0.0004943	0.0002904	0.06751	0.1476	0.2278
604	0	0	0	0	0	0	0	0	0	0	0	0	0	0	0	0	1.534	1.353	1.374	1.292	1.213	1.133	0.9512	0.5845	0.8103	0.738	0.679	0.616	0.4844	0.3686	-0.04704	-0.06269	-0.0783	-0.09381	-0.1091	-0.124	-0.1384	-0.0719	-0.007928	0.06035	0.1335	0.2194	-0.1704	-0.1748	-0.1781	-0.1802	-0.1808	-0.179	-0.1741
605	0	0	0	0	0	0	0	0	0	0	0	0	0	0	0	0	0	0	1.229	1.365	1.669	1.325	1.244	1.166	1.09	1.016	1.243	1.173	1.157	1.149	1.107	0.8711	0.1776	0.1591	0.1295	0.09942	0.1058	0.09023	0.07929	0.06961	0.1442	0.2218	0.3014	0.3829	0.4642	0.4648	0.4642	0.06211	0.05973
606	0	0	0	0	0	0	0	0	0	0	0	0	0	0	0	1.267	1.376	1.395	1.338	1.496	1.481	1.416	1.351	1.293	1.237	1.178	0.9431	0.6394	0.4916	0.483	0.4729	0.463	0.4568	0.05874	0.03269	0.01245	-0.1503	-0.2062	-0.2528	-0.269	-0.2864	-0.305	-0.3248	-0.3458	-0.368	-0.374	-0.38	-0.38	-0.38
0	NaN	NaN	NaN	NaN	NaN	NaN	NaN	NaN	NaN	NaN	NaN	NaN	NaN	NaN	NaN	NaN	NaN	NaN	NaN	NaN	NaN	NaN	NaN	NaN	NaN	NaN	NaN	NaN	NaN	NaN	NaN	NaN	NaN	NaN	NaN	NaN	NaN	NaN	NaN	NaN	NaN	NaN	NaN	NaN	NaN	NaN	NaN	NaN	NaN
0	0	0	0	0	0	0	0	0	-0	0	0	0.1489	0.3413	1.02	1.114	1.112	0.9935	0.9443	0.9094	0	0	0	0	0	0	0	0	0	0	0	0	0	0	0	0	0	0	0	0	0	0	0	0	0	0	0	0	0	0
607	0	0	0	0	0	0	0	0	0.6645	0.7781	0.8924	1.14	1.429	1.418	1.388	1.324	1.254	1.251	1.09	0.84	0.6366	0.5951	0.5701	0.1801	0.1815	0.176	0.164	0.152	0.14	0.128	0.116	0.104	0.092	0.08	0.08	0.08	0.08	0.08	0.08	0.2	0.2	0.2	0.2	0.2	0.2	0.2	0.2	0.2	0.2
608	0	0	0	0	0	0	0	0	0	0	0	0	0	0	0	0	0	0	0	1.306	1.377	1.399	1.344	1.457	1.468	1.427	1.356	1.158	0.7288	0.5743	0.4588	0.4791	0.5045	0.5316	0.1598	0.1883	0.2	0.188	0.176	0.164	0.152	0.14	0.128	0.116	0.104	0.092	0.08	0.08	0.08
[truncated: 206 more columns]
