# Supplementary material for: Fractional killing arises from cell-to-cell variability in overcoming a caspase activity threshold
Source: Mol Syst Biol. 2015 May 7;11(5):803. doi: 10.15252/msb.20145584 (PMC4461398; doi:10.15252/msb.20145584)
Supplement: Supplementary file 3 [file msb0011-0803-sd3.zip › All_data/092_Apomab (25 nM)_3/cell_parameters.tsv]

Apomab 25nM
Cell #	Surviving	Time pre-MOMP	Max C8 activity pre-MOMP	Time of Max C8 activity (tau)	k	t0	r2 of fit	RFP at t=0
1	1	Inf	0.0012575	350	1.3713e-06	46.4591	0.96712	29.5041
2	1	Inf	0.0001356	350	2.9534e-07	93.6471	0.7586	31.2512
3	1	Inf	0.00071818	55	2.6799e-05	19.3849	0.96075	30.1877
4	1	Inf	0.00010827	175	0	0	0	50.9414
5	1	Inf	0.00017741	285	1.0746e-07	-29.9918	0.71336	49.5714
6	1	Inf	0.00010024	290	9.0987e-08	-29.7568	0.81297	46.9094
7	0	350	6.7891e-05	285	0	0	0	59.0075
8	1	Inf	0.00011886	370	1.2792e-06	25.3135	0.92864	59.2722
9	1	Inf	0.00010418	55	2.1549e-06	10.6536	0.92476	45.6928
10	1	Inf	0.00010804	375	1.4409e-07	196.7938	0.79932	69.7966
11	1	Inf	0.00024013	70	4.3713e-06	21.7988	0.98881	49.1025
12	1	Inf	0.0001503	290	5.666e-08	-28.3713	0.44775	53.8315
13	1	Inf	0.00026758	460	6.7827e-07	270.8195	0.95342	48.3444
14	1	Inf	0.00016604	70	5.7032e-06	35.9393	0.98586	47.6496
15	1	Inf	0.00066519	365	9.5572e-07	82.4662	0.98755	54.5018
16	1	Inf	0.00015197	375	0	0	0	38.7361
17	1	Inf	0.00013399	290	1.584e-07	-6.6039	0.916	54.9439
18	1	Inf	0.00012453	585	1.0159e-07	103.3082	0.72958	45.7623
19	0	245	6.6423e-05	245	0	0	0	31.1374
20	1	Inf	0.0001546	580	1.5519e-06	43.7256	0.93144	47.3749
21	1	Inf	0.0002235	475	2.5155e-07	134.3081	0.91994	41.4077
22	0	265	9.7519e-05	155	0	0	0	44.2026
23	1	Inf	0.00012293	360	0	0	0	35.653
24	0	350	0.00011149	180	1.307e-07	4.2395	0.93083	44.5426
25	1	Inf	0.00014223	350	0	0	0	51.0402
26	0	425	4.1616e-05	305	0	0	0	50.0738
27	1	Inf	0.00011568	470	0	0	0	42.9987
28	1	Inf	3.5098e-05	205	0	0	0	64.7221
29	1	Inf	0.0001144	345	0	0	0	45.6497
30	0	425	7.2685e-05	195	0	0	0	44.904
31	1	Inf	0.00010558	490	9.3947e-08	32.1413	0.91802	7.957
32	1	Inf	8.2714e-05	390	0	0	0	22.6557
33	1	Inf	8.0569e-05	585	0	0	0	41.4622
34	1	Inf	6.7952e-05	385	0	0	0	23.7711
35	0	295	0.00015038	295	0	0	0	43.3367
36	0	235	4.246e-05	235	0	0	0	49.1604
37	0	330	0.00010062	290	0	0	0	50.078
38	1	Inf	0.0001743	590	0	0	0	45.289
39	0	265	9.0186e-05	265	0	0	0	61.1401
40	1	Inf	0.00011406	460	0	0	0	42.2682
41	0	440	5.6146e-05	300	0	0	0	55.8732
42	1	Inf	4.8393e-05	115	0	0	0	44.1147
43	1	Inf	0.00016593	235	0	0	0	35.387
44	1	Inf	0.00016459	315	1.451e-06	233.7543	0.6657	49.2462
45	1	Inf	5.1679e-05	355	0	0	0	42.2436
46	1	Inf	0.00014064	345	0	0	0	46.3409
47	1	Inf	0.00020818	85	1.0665e-06	-29.8179	0.37765	35.9208
48	1	Inf	0.00017564	280	6.2651e-07	148.2706	0.75186	67.3121
49	1	Inf	0.00018676	170	5.1155e-07	36.9177	0.9318	122.9307
50	1	Inf	0.00012867	165	1.0124e-06	79.1673	0.87402	155.0543
51	1	Inf	0.00012255	475	0	0	0	38.7769
52	1	Inf	0.00021184	75	3.2978e-06	17.2143	0.96843	49.8237
53	1	Inf	7.7057e-05	470	0	0	0	43.914
54	1	Inf	0.00012367	590	4.3665e-08	-20.9856	0.62532	44.4372
55	1	Inf	0.00026614	590	0	0	0	44.6338
56	1	Inf	5.7242e-05	475	0	0	0	45.9103
57	1	Inf	6.4054e-05	310	0	0	0	56.835
58	1	Inf	0.00013353	275	0	0	0	46.6848
59	1	Inf	5.7314e-05	290	0	0	0	37.6694
60	1	Inf	0.00010102	460	8.5721e-08	-29.7482	0.94872	43.7263
61	1	Inf	8.0665e-05	180	0	0	0	57.0594
62	0	445	0.0019853	440	2.3331e-06	27.8479	0.97562	39.1269
63	1	Inf	7.2461e-05	365	5.0525e-08	-29.9821	0.26851	48.9309
64	0	385	0.00055434	40	0	0	0	25.9314
65	1	Inf	0.00037006	550	0	0	0	56.3143
66	1	Inf	0.00014214	180	0	0	0	39.4958
67	1	Inf	0.0001684	170	0	0	0	56.5978
68	1	Inf	7.3649e-05	195	0	0	0	37.2136
69	1	Inf	0.00012747	590	8.4089e-08	-29.9678	0.45779	53.0829
70	1	Inf	9.8519e-05	180	0	0	0	30.8314
71	1	Inf	0.00011431	495	0	0	0	39.2917
72	1	Inf	0.00020642	160	0	0	0	48.2687
73	1	Inf	0.00030689	45	1.1816e-05	14.9985	0.88275	53.0385
74	1	Inf	0.00023327	45	8.4368e-06	14.9993	0.88152	51.1775
75	1	Inf	0.00035514	405	3.2345e-07	11.6549	0.97766	40.5746
76	1	Inf	0.00016848	400	3.9513e-06	137.6143	0.56566	48.2389
77	1	Inf	0.00019271	415	0	0	0	50.283
78	1	Inf	0.00021592	260	1.442e-07	-29.7622	0.33633	37.814
79	1	Inf	0.00012429	190	0	0	0	43.3326
80	0	390	0.00015939	200	1.3767e-07	-29.9046	0.7891	59.9173
81	1	Inf	0.0001384	590	0	0	0	45.3851
82	0	220	0.00011267	200	3.5123e-07	61.3949	0.51229	64.8885
83	1	Inf	8.7044e-05	175	0	0	0	52.8654
84	1	Inf	0.00011546	185	0	0	0	49.4378
85	0	315	7.2854e-05	315	1.2039e-07	41.0117	0.57258	46.7252
86	1	Inf	0.00011677	55	1.9243e-06	11.2684	0.88566	42.7276
87	0	190	0.00016073	190	0	0	0	49.1648
88	1	Inf	0.00010269	170	1.8772e-07	1.2074	0.8166	33.2994
89	1	Inf	0.0001711	270	7.3171e-07	102.242	0.96254	47.0934
90	1	Inf	0.00013285	410	0	0	0	38.1325
91	1	Inf	6.5859e-05	205	0	0	0	92.9787
92	1	Inf	0.00015073	170	0	0	0	42.5667
93	0	250	5.064e-05	250	0	0	0	50.2181
94	0	460	0.00012942	170	0	0	0	51.2733
95	1	Inf	0.00018526	180	5.4767e-06	142.3677	0.79063	51.6167
96	0	445	0.00011151	170	3.1306e-07	53.7367	0.88196	50.2472
97	0	365	9.9151e-05	165	0	0	0	43.6512
98	0	455	0.00012273	165	0	0	0	43.966
99	1	Inf	0.0002715	180	8.2176e-07	-4.9798	0.982	49.742
100	1	Inf	0.00054536	475	3.6895e-07	-29.9995	0.84223	48.6111
101	1	Inf	0.00013295	175	0	0	0	45.5633
102	0	415	9.105e-05	170	2.5361e-07	6.6554	0.88767	46.926
103	1	Inf	9.5037e-05	185	2.1097e-07	22.8065	0.87124	46.2427
104	1	Inf	0.00036119	170	3.6161e-06	94.6308	0.91066	46.544
105	1	Inf	0.00079693	155	4.151e-06	14.5832	0.98527	46.0001
106	1	Inf	0.00013268	195	0	0	0	56.6633
107	1	Inf	0.00033454	165	1.37e-06	13.3159	0.98746	53.6967
108	1	Inf	0.00017616	590	3.3857e-08	-28.6286	0.54776	48.5466
109	1	Inf	0.00026006	160	1.8327e-06	66.4851	0.99727	36.8817
110	1	Inf	0.00033545	60	9.5623e-06	21.3463	0.98481	43.5692
111	1	Inf	0.00011988	40	0	0	0	25.5392
112	1	Inf	0.00029821	70	5.3827e-06	20.5793	0.99721	33.822
113	1	Inf	0.00027487	405	3.1352e-07	-1.0054	0.95434	48.2393
114	1	Inf	0.00018894	180	4.6457e-07	-29.9758	0.90207	44.9776
115	1	Inf	0.00011222	190	2.7199e-07	10.9553	0.71533	39.6129
116	1	Inf	0.00012595	590	0	0	0	64.7056
117	0	365	0.00010853	190	8.0959e-08	-29.9935	0.62278	40.8727
118	1	Inf	0.00012324	165	0	0	0	78.9135
119	1	Inf	7.5366e-05	185	0	0	0	42.2897
120	1	Inf	8.8266e-05	180	0	0	0	13.5072
121	1	Inf	0.00056996	70	3.0472e-05	40	0.94814	1.9708
122	1	Inf	0.00022515	350	0	0	0	-0.59809
123	1	Inf	0.0010115	295	2.4523e-06	134.2914	0.93482	NaN
124	1	Inf	0.00038977	100	0	0	0	42.4101
125	1	Inf	0.00058752	305	2.5801e-06	160.3288	0.58249	18.1626
126	1	Inf	0.00087376	310	3.031e-06	141.5105	0.70008	14.2198
127	1	Inf	0.00045446	295	2.2583e-06	173.9559	0.13098	19.4765
128	1	Inf	0.00031497	60	9.123e-06	21.6434	0.98885	10.3617
129	1	Inf	0.00061797	295	1.4403e-06	82.7598	0.87278	NaN
130	1	Inf	0.00027841	80	7.9634e-06	39.8219	0.95907	27.7154
131	0	230	0.0040893	230	8.6873e-07	-29.9989	0.76226	24.4656
132	1	Inf	0.00053748	75	8.9194e-06	20.509	0.99387	40.0191
133	1	Inf	0.00026323	285	4.1598e-07	-29.9961	0.94302	45.6815
134	1	Inf	0.00036585	290	8.9174e-07	47.2981	0.99125	23.4204
135	1	Inf	0.00020404	95	4.8091e-06	53.0164	0.96878	43.9519
136	1	Inf	0.00015498	295	2.1733e-06	20.9521	0.98999	40.0372
137	1	Inf	0.00012728	105	0	0	0	128.5287
138	1	Inf	0.00012749	295	0	0	0	42.231
139	1	Inf	0.00016307	575	0	0	0	67.1509
140	1	Inf	0.0001812	105	0	0	0	46.9147
141	1	Inf	0.00017065	170	0	0	0	57.7602
142	0	125	0.00014231	125	9.6232e-07	38.8535	0.42684	30.5862
143	1	Inf	0.00016596	380	0	0	0	70.5719
144	1	Inf	0.0010462	160	6.3807e-06	45.956	0.99437	48.7183
145	1	Inf	0.00011314	585	0	0	0	61.7461
146	1	Inf	0.00063336	105	2.0809e-05	67.082	0.71361	15.7841
147	1	Inf	0.00018281	285	0	0	0	30.5911
148	1	Inf	0.00029769	125	4.9055e-06	67.9972	0.23228	100.8652
149	1	Inf	0.00019332	550	6.3316e-07	14.9267	0.77125	42.0894
150	1	Inf	0.00027562	295	0	0	0	52.5591
151	1	Inf	0.00017314	410	0	0	0	52.8411
152	1	Inf	0.00019642	290	0	0	0	44.5002
153	1	Inf	0.00014826	100	0	0	0	48.5836
154	1	Inf	0.00022252	295	0	0	0	50.2205
155	0	480	5.16e-05	300	0	0	0	44.0263
156	1	Inf	0.00027392	295	2.171e-07	33.8975	0.60767	51.514
157	1	Inf	0.00010589	95	0	0	0	42.7923
158	1	Inf	0.00032871	295	4.6519e-07	-29.9976	0.94632	48.3553
159	1	Inf	0.00011448	305	0	0	0	40.8641
160	1	Inf	0.00015684	285	1.2327e-07	-29.4684	0.86831	41.7489
161	1	Inf	0.00076097	260	1.6972e-06	9.8801	0.99448	64.8665
162	1	Inf	0.0003261	290	0	0	0	44.891
163	1	Inf	0.00030829	280	6.7211e-07	11.6099	0.99115	65.7621
164	1	Inf	0.00024346	115	4.098e-07	-29.5377	0.77705	50.5876
165	1	Inf	0.00026314	100	0	0	0	52.3557
166	0	260	8.6772e-05	110	0	0	0	39.6187
167	1	Inf	0.00044815	85	1.1106e-05	44.813	0.99628	42.2534
168	0	255	9.425e-05	110	0	0	0	44.6543
169	0	250	8.1045e-05	100	0	0	0	47.0345
170	0	100	0.0057776	100	4.943e-05	52.2842	0.99214	37.9911
171	1	Inf	0.00034806	95	7.5775e-06	49.7055	0.99075	56.4929
172	1	Inf	0.00020282	100	0	0	0	54.6977
173	1	Inf	0.00014937	575	0	0	0	40.1115
174	1	Inf	0.00020703	120	0	0	0	51.952
175	1	Inf	0.00026063	290	2.1627e-07	-29.9911	0.92822	51.1208
176	0	455	0.00014342	455	0	0	0	43.6301
177	1	Inf	0.00015888	505	9.7996e-08	-29.9955	0.66751	56.5569
178	1	Inf	0.00081301	285	8.9835e-07	-23.7386	0.99184	41.0231
179	1	Inf	0.00013079	505	0	0	0	28.2187
180	1	Inf	0.00019087	110	6.0167e-07	-0.97402	0.83699	52.3431
181	1	Inf	0.00012499	520	6.5192e-08	-29.9474	0.21602	42.8824
182	1	Inf	0.00024854	190	8.6605e-07	17.2266	0.92199	49.9252
183	1	Inf	0.00062053	280	8.0658e-07	-29.9935	0.96871	52.0956
184	1	Inf	8.5515e-05	515	0	0	0	40.8059
185	1	Inf	0.00022841	105	5.8235e-07	-16.8485	0.79995	56.0991
186	1	Inf	0.00012911	130	0	0	0	45.4488
187	1	Inf	0.00020517	105	4.5617e-06	60.1502	0.29739	50.9924
188	1	Inf	0.00015565	290	0	0	0	42.3032
189	1	Inf	0.00013725	110	0	0	0	26.8642
190	1	Inf	0.00014501	295	0	0	0	38.7983
191	1	Inf	0.00015961	530	6.5681e-08	-29.9985	0.73264	46.3171
192	1	Inf	0.00013116	285	0	0	0	36.6976
193	1	Inf	0.00019008	120	0	0	0	42.2199
194	1	Inf	0.0001435	570	0	0	0	45.7283
195	1	Inf	0.00014427	150	0	0	0	36.3559
196	1	Inf	0.00029077	285	0	0	0	36.6257
197	1	Inf	0.00039401	280	6.1202e-07	-14.3261	0.95583	37.4685
198	1	Inf	0.00036719	285	4.9256e-07	-13.0617	0.95335	39.441
199	1	Inf	0.00022146	290	0	0	0	32.0565
200	1	Inf	0.00015614	580	0	0	0	-2.1951
201	1	Inf	0.00036765	50	6.0168e-06	-2.7717	0.99594	8.487
202	1	Inf	0.00040856	305	0	0	0	-4.0485
203	1	Inf	0.00021178	295	0	0	0	36.8542
204	0	150	0.0043781	150	2.2074e-05	69.4298	0.99173	65.4879
205	0	510	0.0001392	510	6.7046e-08	-29.8062	0.83508	56.2541
206	1	Inf	0.00033735	300	0	0	0	51.4634
207	1	Inf	0.00016884	590	4.9004e-08	-29.9993	0.54854	45.4347
208	1	Inf	0.0002837	35	0	0	0	59.1621
209	1	Inf	0.00040112	35	0	0	0	41.259
210	1	Inf	0.00018128	590	0	0	0	50.491
211	0	135	9.9928e-05	35	0	0	0	45.1386
212	1	Inf	0.00013305	285	1.4135e-07	-29.9838	0.82764	41.4903
213	1	Inf	0.00014194	590	0	0	0	55.1445
214	1	Inf	0.00013367	580	0	0	0	38.9361
215	1	Inf	0.00016905	280	0	0	0	51.4198
216	0	440	0.003855	440	2.4561e-06	181.3758	0.98941	44.9341
217	1	Inf	0.00023427	45	9.2023e-06	14.9993	0.86231	47.5326
218	1	Inf	0.00019952	285	3.0606e-07	-29.9995	0.75041	37.6358
219	1	Inf	0.00070419	160	0	0	0	-16.4991
220	1	Inf	0.00010435	390	0	0	0	48.3797
221	1	Inf	0.00015623	290	0	0	0	53.9185
222	1	Inf	0.00015514	590	0	0	0	38.0255
223	1	Inf	0.00014204	590	0	0	0	51.0978
224	1	Inf	0.00015303	285	0	0	0	33.8588
225	1	Inf	0.0001101	590	0	0	0	50.341
226	1	Inf	0.00031557	30	1.6579e-05	-23.5841	0.77107	16.2327
227	1	Inf	0.00013035	290	0	0	0	50.8608
228	1	Inf	0.00012695	280	0	0	0	68.3125
229	0	360	0.00014564	285	0	0	0	46.6387
230	1	Inf	0.00015158	585	0	0	0	56.4853
231	1	Inf	0.00034684	180	3.8288e-07	-22.3673	0.75371	58.2009
232	1	Inf	0.00010295	285	0	0	0	49.236
233	1	Inf	0.00013283	295	0	0	0	55.1586
234	1	Inf	0.00019041	45	0	0	0	59.4649
235	0	235	9.2879e-05	235	0	0	0	58.0741
236	0	135	0.00015433	75	4.9982e-07	-28.3483	0.65331	30.0179
237	1	Inf	0.00018052	75	1.2279e-05	44.9858	0.94242	44.6007
238	0	260	8.6375e-05	175	0	0	0	58.6108
239	1	Inf	0.00018923	295	0	0	0	43.1073
240	1	Inf	0.0001209	35	0	0	0	53.2278
241	1	Inf	0.00023107	265	2.9957e-07	-29.9987	0.81922	56.2447
242	1	Inf	0.00031848	275	1.2833e-06	135.868	0.98607	44.4559
243	1	Inf	0.00019964	45	7.1441e-06	14.9996	0.86532	46.3884
244	1	Inf	0.00023044	175	0	0	0	49.3355
245	1	Inf	0.00020364	65	8.7956e-06	34.7332	0.99707	51.4228
246	1	Inf	0.0001524	280	3.1206e-07	40.1748	0.95369	38.1107
247	1	Inf	0.00016195	280	0	0	0	44.7798
248	1	Inf	0.00018485	585	0	0	0	47.7104
249	1	Inf	0.0001248	280	2.0571e-07	-29.9974	0.21957	51.2649
250	1	Inf	0.00014012	170	0	0	0	44.7216
251	1	Inf	0.00016697	290	0	0	0	45.8398
252	1	Inf	0.00055271	40	9.8492e-06	-13.6664	0.99793	33.4459
