# Supplementary material for: Fractional killing arises from cell-to-cell variability in overcoming a caspase activity threshold
Source: Mol Syst Biol. 2015 May 7;11(5):803. doi: 10.15252/msb.20145584 (PMC4461398; doi:10.15252/msb.20145584)
Supplement: Supplementary file 3 [file msb0011-0803-sd3.zip › All_data/092_Apomab (25 nM)_3/raw_area.tsv]

Cell # (0 for discarded)	T=5min	T=10min	T=15min	T=20min	T=25min	T=30min	T=35min	T=40min	T=45min	T=50min	T=55min	T=60min	T=65min	T=70min	T=75min	T=80min	T=85min	T=90min	T=95min	T=100min	T=105min	T=110min	T=115min	T=120min	T=125min	T=130min	T=135min	T=140min	T=145min	T=150min	T=155min	T=160min	T=165min	T=170min	T=175min	T=180min	T=185min	T=190min	T=195min	T=200min	T=205min	T=210min	T=215min	T=220min	T=225min	T=230min	T=235min	T=240min	T=245min
0	2299	2206	2202	2060	2186	1803	1911	2146	2004	1927	1985	1919	1934	2006	1936	2035	1921	2075	1959	1956	1919	1955	2011	2013	2066	2046	2050	2130	2018	2152	2063	2004	1869	2092	2046	2134	2173	2075	2105	2146	2195	2202	2195	2204	2213	2031	2037	2102	1965
1	691	621	635	500	709	516	640	669	571	517	513	504	552	626	537	614	570	666	583	556	625	615	661	660	634	684	646	701	634	751	673	671	671	768	660	423	699	569	644	634	703	615	358	326	293	163	177	279	266
2	477	432	425	348	517	391	454	471	390	357	405	333	376	436	369	441	389	539	406	412	424	457	490	501	526	549	543	612	562	728	663	674	651	828	646	652	711	588	674	645	750	808	826	821	838	630	692	824	784
0	28	6	NaN	NaN	NaN	NaN	NaN	NaN	NaN	NaN	NaN	NaN	NaN	NaN	NaN	NaN	NaN	NaN	NaN	NaN	NaN	NaN	NaN	NaN	NaN	NaN	NaN	NaN	NaN	NaN	NaN	NaN	NaN	NaN	NaN	NaN	NaN	NaN	NaN	NaN	NaN	NaN	NaN	NaN	NaN	NaN	NaN	NaN	NaN
0	1	4	NaN	NaN	NaN	NaN	NaN	NaN	NaN	NaN	NaN	NaN	NaN	NaN	NaN	NaN	NaN	NaN	NaN	NaN	NaN	NaN	NaN	NaN	NaN	NaN	NaN	NaN	NaN	NaN	NaN	NaN	NaN	NaN	NaN	NaN	NaN	NaN	NaN	NaN	NaN	NaN	NaN	NaN	NaN	NaN	NaN	NaN	NaN
0	NaN	NaN	NaN	NaN	NaN	NaN	NaN	NaN	NaN	NaN	NaN	NaN	NaN	NaN	NaN	NaN	NaN	NaN	NaN	NaN	NaN	NaN	NaN	NaN	NaN	NaN	NaN	NaN	NaN	NaN	NaN	NaN	NaN	NaN	NaN	NaN	NaN	NaN	NaN	NaN	NaN	NaN	NaN	NaN	NaN	NaN	NaN	NaN	NaN
0	1439	1511	1460	1542	1420	1439	582	1476	1554	1615	1460	1532	1449	1510	1448	1526	1558	1495	1559	1595	1616	1560	765	1616	1631	1484	1499	1492	1568	1618	1632	1579	1636	1570	1617	1628	1564	1681	1631	1622	1682	1591	1652	NaN	NaN	NaN	NaN	NaN	NaN
0	NaN	NaN	NaN	NaN	NaN	NaN	NaN	NaN	NaN	NaN	NaN	NaN	NaN	NaN	NaN	NaN	NaN	NaN	NaN	NaN	NaN	NaN	NaN	NaN	NaN	NaN	NaN	NaN	NaN	NaN	NaN	NaN	NaN	NaN	NaN	NaN	NaN	NaN	NaN	NaN	NaN	NaN	NaN	NaN	NaN	NaN	NaN	NaN	NaN
0	2440	2457	2375	2378	2404	2420	2395	2453	2446	2402	2460	2443	2386	2428	2446	2445	2407	2376	2506	2537	2505	2462	2518	2523	2504	2488	2521	2506	2520	2502	2521	2598	2567	2571	2585	2619	2583	2665	2667	2677	2676	2654	2681	2658	2674	2563	2561	2693	2620
3	1716	1476	1566	1614	1476	1457	1426	1275	1376	1544	552	335	335	346	343	350	451	378	173	142	160	258	300	370	469	503	536	576	549	622	716	666	677	679	660	795	676	730	757	739	711	722	718	757	786	742	732	834	831
0	NaN	NaN	NaN	NaN	NaN	NaN	NaN	NaN	NaN	NaN	NaN	NaN	NaN	NaN	NaN	NaN	NaN	NaN	NaN	NaN	NaN	NaN	NaN	NaN	NaN	NaN	NaN	NaN	NaN	NaN	NaN	NaN	NaN	NaN	NaN	NaN	NaN	NaN	NaN	NaN	NaN	NaN	NaN	NaN	NaN	NaN	NaN	NaN	NaN
0	611	614	619	637	636	630	611	620	626	651	657	645	646	651	649	659	644	639	664	657	677	673	673	672	670	669	662	659	671	657	666	652	654	663	662	696	690	665	679	699	685	699	687	708	697	696	712	711	717
0	8	NaN	NaN	NaN	NaN	NaN	NaN	NaN	NaN	NaN	NaN	NaN	NaN	NaN	NaN	NaN	NaN	NaN	NaN	NaN	NaN	NaN	NaN	NaN	NaN	NaN	NaN	NaN	NaN	NaN	NaN	NaN	NaN	NaN	NaN	NaN	NaN	NaN	NaN	NaN	NaN	NaN	NaN	NaN	NaN	NaN	NaN	NaN	NaN
0	769	766	774	824	816	826	847	819	855	891	862	814	794	807	790	801	857	830	834	858	847	909	873	886	890	907	901	936	955	969	1009	972	394	933	923	972	931	949	913	962	967	958	940	1000	997	1029	1006	1012	1001
4	505	530	521	521	508	537	547	551	528	535	530	533	548	549	554	529	530	539	529	534	542	524	544	530	556	549	560	559	555	572	582	558	566	568	573	583	606	590	590	597	585	599	600	592	587	606	601	597	576
0	787	801	825	831	815	802	830	827	810	837	819	746	766	781	787	754	856	773	800	772	784	896	858	868	892	887	901	913	892	917	958	945	964	918	913	962	911	960	949	971	953	943	956	966	966	982	956	984	994
5	417	447	447	480	440	477	454	511	523	530	553	539	524	550	545	555	551	555	577	553	545	555	571	566	544	544	586	573	557	573	576	590	580	584	590	599	592	603	579	583	576	585	606	609	602	611	607	606	615
0	460	444	465	498	460	512	501	513	534	546	521	557	576	528	562	567	572	564	589	588	591	612	629	603	593	584	581	576	561	606	582	606	594	604	620	630	644	641	644	646	655	637	679	668	651	648	662	680	662
0	467	468	490	505	479	492	496	515	518	519	528	519	560	561	561	579	564	592	565	609	578	594	619	635	637	662	676	661	691	676	714	688	697	736	732	760	760	743	769	756	749	744	766	779	769	784	776	819	821
0	617	616	658	699	727	739	764	768	790	793	814	796	812	791	813	808	817	815	837	840	824	822	853	853	840	842	793	814	812	823	820	834	751	586	345	344	354	336	349	363	118	163	173	185	165	185	182	171	182
0	823	833	833	1341	1373	1508	1475	1455	1526	904	557	566	594	649	658	680	753	709	701	688	709	742	754	780	772	765	780	785	772	819	857	860	843	857	847	818	839	853	865	860	855	857	836	789	753	778	827	867	911
6	564	575	565	608	595	614	590	641	630	629	637	648	658	652	637	635	652	672	666	677	689	669	658	660	660	689	676	678	684	678	702	657	694	682	693	684	702	690	704	703	721	740	726	741	730	748	755	750	714
0	797	790	781	763	748	758	779	775	812	811	797	760	783	792	789	801	823	791	815	824	852	862	849	846	854	854	859	871	866	883	901	867	898	873	868	886	878	863	873	862	816	785	734	420	360	348	356	371	381
7	554	576	599	641	633	676	660	697	674	686	714	680	740	742	789	786	826	780	830	843	870	808	858	848	879	875	862	865	862	873	918	897	889	862	883	869	873	886	883	851	877	865	911	866	857	832	861	837	866
8	460	455	480	492	475	518	510	568	574	566	576	614	642	681	709	726	706	727	735	756	757	721	736	735	739	760	776	781	799	772	777	769	789	779	803	827	845	874	899	882	913	915	922	935	937	906	917	958	955
0	200	186	NaN	NaN	NaN	NaN	NaN	NaN	NaN	NaN	NaN	NaN	NaN	NaN	NaN	NaN	NaN	NaN	NaN	NaN	NaN	NaN	NaN	NaN	NaN	NaN	NaN	NaN	NaN	NaN	NaN	NaN	NaN	NaN	NaN	NaN	NaN	NaN	NaN	NaN	NaN	NaN	NaN	NaN	NaN	NaN	NaN	NaN	NaN
0	434	486	552	503	540	539	607	592	628	654	616	619	604	631	638	650	723	672	659	686	693	720	745	763	738	736	743	756	772	749	771	741	777	766	794	810	832	846	839	826	839	836	835	828	858	860	845	838	843
9	1667	1680	1648	1669	1665	1618	1645	1711	1687	1728	1724	1720	1740	1750	1754	1715	1806	1788	1784	1788	1785	1842	1822	1836	1825	1840	1837	1831	1828	1810	1836	1840	1879	1897	1861	1836	1830	1811	1872	1895	1874	1829	1885	1874	1872	1835	1838	1874	1824
0	544	547	583	599	582	617	645	633	651	656	711	676	706	688	748	737	753	765	765	771	764	762	732	766	753	744	743	773	774	775	785	797	798	821	802	784	803	797	780	803	777	792	795	795	772	798	771	793	758
10	333	293	303	330	341	357	382	400	397	396	403	431	445	448	445	425	430	459	470	485	512	550	588	589	619	611	632	632	639	660	674	681	689	673	680	660	688	690	698	695	688	696	697	700	679	692	694	701	701
0	593	692	701	658	646	633	594	640	696	694	784	772	803	820	856	860	889	911	925	937	950	968	963	1000	1035	980	1021	1044	1058	1125	1156	1080	1080	1099	1095	1096	1099	1131	1186	1180	1154	1105	1105	1177	1167	1229	1248	1221	1175
0	698	713	784	772	765	744	779	773	765	768	795	791	809	814	810	812	810	794	820	831	823	386	850	867	905	888	900	899	885	882	911	878	851	873	877	822	644	302	297	303	295	300	335	176	147	158	157	187	209
0	496	480	497	506	498	509	518	529	539	533	523	534	547	547	547	540	554	548	530	537	551	567	550	568	574	578	593	601	619	614	602	618	623	620	631	641	630	634	653	653	655	658	651	659	683	663	661	670	665
0	731	744	795	780	784	795	768	772	759	831	840	875	905	883	925	868	891	880	847	873	837	666	339	321	312	297	321	137	136	185	176	176	193	243	294	308	306	318	350	349	341	383	393	403	405	402	409	411	414
0	587	581	580	557	587	591	609	605	594	605	593	629	640	626	649	632	650	668	686	697	665	676	680	689	678	658	710	669	651	651	639	660	672	637	658	651	671	668	667	692	270	424	229	275	248	260	233	112	112
11	927	1002	943	940	971	963	1072	1031	1005	1076	1148	1079	1115	1058	1128	1085	1181	1082	1181	1141	1140	1197	1160	1254	1329	1257	1325	1336	1352	1315	1308	1266	1304	1363	1313	1488	1483	1406	1450	1448	1407	1339	1567	1470	1466	1453	1458	1499	1497
0	707	679	678	696	702	681	724	709	703	726	768	828	873	813	808	760	761	837	812	812	899	902	926	976	986	1024	1077	1062	1063	1071	1149	1096	1123	1179	1187	1241	1284	1262	1347	1316	1349	1412	1423	1425	1452	1374	1342	1424	1335
12	1655	1594	1649	1688	1603	1674	1739	1725	1793	1794	1835	1857	1838	1849	1874	1894	1890	1918	1959	1972	1978	1944	2020	2085	2115	2145	2116	2101	2075	2045	2024	2081	2050	2115	2126	2116	2204	2221	2212	2220	2227	2254	2226	2317	2328	2353	2337	2361	2394
13	558	603	628	640	645	669	689	695	714	723	733	727	732	728	745	740	746	749	765	757	803	798	795	826	867	867	892	897	949	950	964	965	975	972	982	969	967	939	922	923	939	907	921	929	895	886	907	883	862
0	1192	1222	1278	1277	1221	1278	1240	1303	1275	1306	1285	1326	1390	1332	1334	1329	1308	1331	1398	1410	1383	1411	1395	1453	1437	1446	1446	1461	1403	1471	1451	1401	1406	1458	1374	1396	1393	1398	1407	1392	1442	1381	1349	1334	1301	859	506	447	389
14	951	990	968	976	938	1027	970	1014	977	1120	1111	1094	1120	1159	1157	1161	1189	1169	1152	1208	1222	1156	1225	1183	1215	1270	1381	1295	1349	1310	1303	1276	1339	1417	1400	1364	1388	1393	1433	1449	1378	1382	1499	1536	1477	1459	1489	1477	1463
15	623	646	650	651	652	657	682	705	735	733	735	736	766	758	792	774	790	795	810	834	859	883	871	884	900	911	942	955	979	1007	1025	993	1017	1011	1056	1045	1068	1060	1063	1105	1107	1101	1115	1102	1114	1119	1121	1120	1117
16	428	432	447	464	427	436	446	421	415	443	472	480	473	494	497	506	515	511	520	536	529	524	540	547	544	530	532	513	527	526	519	551	540	557	544	590	577	588	609	607	587	611	610	613	599	612	625	619	657
0	518	524	510	541	512	518	537	549	548	555	558	554	575	572	567	567	571	577	564	542	572	543	579	564	564	571	564	568	584	575	594	580	588	601	608	619	622	629	617	629	610	634	609	632	609	657	671	669	699
0	804	801	826	854	872	898	935	937	959	995	988	1021	1014	1012	1022	1021	1020	1009	1008	994	961	996	985	956	854	342	286	280	298	295	350	163	139	147	149	NaN	NaN	NaN	NaN	NaN	NaN	NaN	NaN	NaN	NaN	NaN	NaN	NaN	NaN
0	501	505	515	532	524	526	526	497	520	537	549	542	556	528	526	531	525	522	522	523	550	555	577	567	580	582	576	529	564	573	583	576	616	617	590	591	600	604	594	590	585	596	617	627	644	647	679	648	650
0	398	411	411	417	411	416	431	438	459	436	461	485	476	460	479	519	505	544	501	565	537	503	549	584	532	551	578	581	273	590	585	590	587	552	574	554	586	584	603	615	612	616	621	611	623	629	639	679	655
17	1557	1623	1529	1714	1640	1705	1670	1644	1770	1798	1785	1797	1862	1797	1943	1904	1903	1913	2003	1973	2044	2054	2074	2119	2119	2084	2138	2145	2246	2231	2301	2247	2268	2260	2279	2298	2272	2295	2383	2386	2362	2392	2396	2393	2351	2359	2392	2334	2375
0	460	482	467	537	525	565	528	588	590	591	592	604	620	586	616	612	633	621	652	641	642	657	608	654	664	687	678	664	697	676	695	696	676	741	775	763	787	751	790	785	806	782	813	813	750	755	719	737	760
0	696	795	791	780	774	784	808	859	842	898	918	957	863	870	952	994	1013	1023	1025	1035	1034	996	1068	1050	1028	1040	1098	1037	1112	1142	1137	1112	1140	1162	1128	457	396	382	394	406	396	416	147	161	174	189	215	266	309
0	759	769	758	786	794	810	835	825	852	857	851	901	894	931	947	956	939	1028	977	1020	1058	1069	1033	1033	1015	1059	1098	1119	1114	1097	1124	1147	1179	1165	1240	1226	509	399	394	390	384	397	148	175	172	170	215	268	292
0	498	515	553	607	576	619	592	624	670	629	684	667	619	644	697	730	688	706	706	729	735	736	752	759	762	832	823	797	865	869	888	823	872	910	871	840	897	853	916	904	900	860	890	829	897	866	905	894	848
18	932	889	932	878	909	878	862	423	863	904	923	940	916	950	968	1019	986	993	1023	1037	1024	1034	1059	1047	1075	1021	1093	1143	1171	1174	1177	1160	1142	1172	1239	1180	1328	1333	1362	1368	1403	1406	1364	1377	1326	1263	1235	1324	1315
19	831	819	813	843	853	855	859	869	864	915	935	930	935	874	922	930	946	951	950	902	991	998	964	1023	993	1033	1066	1093	1090	1080	1066	1074	1109	1105	1065	1100	1190	1189	1151	1166	1180	1165	1193	1116	1175	1233	1168	1194	1198
20	195	169	189	177	198	64	74	98	138	163	169	185	201	219	262	251	244	249	234	241	274	300	310	302	319	312	306	345	337	363	348	341	333	326	338	344	357	327	339	346	343	346	350	362	377	374	357	378	363
0	529	610	604	680	641	638	648	597	651	635	667	668	685	703	729	765	760	756	784	796	778	767	821	815	826	806	842	847	852	868	912	887	909	882	899	916	921	927	947	912	875	940	933	875	912	909	961	944	923
21	854	885	858	803	865	795	798	825	799	785	860	848	863	851	807	834	839	849	855	873	887	967	896	936	951	949	999	947	985	988	1008	1006	1017	1062	1057	1070	1104	1087	1108	1104	1092	1094	1122	1109	1102	1107	1099	1100	1116
0	634	660	672	690	702	717	746	744	758	803	781	824	850	848	831	907	831	882	876	893	863	890	917	938	899	896	961	938	915	952	931	921	952	917	945	980	1001	1032	1029	1024	980	1020	1018	987	1034	1033	1061	1006	1018
22	431	461	505	537	560	569	595	605	639	646	634	654	645	658	658	666	685	683	690	692	687	702	696	714	708	711	739	699	730	740	767	753	772	766	757	790	783	841	838	805	833	829	823	808	838	793	804	808	802
0	733	714	690	700	739	756	700	784	786	811	802	782	795	786	786	804	818	809	824	835	871	862	824	847	882	848	878	886	889	845	897	884	904	896	890	921	887	920	914	918	930	889	903	919	909	920	932	903	888
0	558	580	611	625	689	697	730	734	755	738	734	774	771	787	813	780	842	839	865	879	859	882	908	925	901	889	888	907	912	924	959	941	949	944	927	927	974	974	990	976	999	1017	1047	1064	1057	1025	1046	1047	1036
0	677	737	727	701	699	710	740	745	720	710	754	784	765	786	802	801	808	841	862	864	848	906	880	908	922	944	965	960	992	986	993	1025	1028	1066	1015	1013	1087	1058	1022	1060	1066	1075	1086	1043	1100	1072	1074	1123	1134
0	470	488	554	525	564	551	552	545	515	508	550	557	566	531	541	599	609	597	638	637	605	651	673	694	666	649	658	691	707	731	679	715	680	719	707	725	761	760	771	776	797	806	817	816	863	813	825	857	845
23	290	269	279	277	291	289	284	281	312	119	157	164	228	274	318	321	349	387	407	435	457	465	465	465	490	473	481	469	464	464	475	484	490	496	525	515	535	542	555	582	584	553	556	594	556	555	537	522	523
0	601	580	609	576	604	634	621	615	652	677	674	698	693	690	687	675	740	725	709	713	730	738	744	733	758	777	775	788	781	790	778	799	789	795	821	810	806	816	821	812	814	805	795	828	810	823	858	822	862
0	1207	1183	1178	1153	1136	1220	1174	1186	1195	1207	1226	1258	1253	1231	1213	1195	1205	1211	1188	1182	1146	1171	1148	1131	1104	1125	1107	1109	1106	1089	1122	1101	1115	1031	366	378	380	370	383	397	184	167	184	205	213	228	253	286	293
0	497	490	497	516	510	529	537	540	537	536	543	560	552	566	568	583	584	587	591	588	593	588	600	595	597	581	608	596	602	622	619	620	619	624	640	667	653	663	677	641	664	666	666	657	672	670	677	665	673
0	341	322	368	351	359	350	337	351	360	412	438	406	398	413	436	465	447	465	445	475	458	467	402	432	415	492	483	490	508	488	487	476	490	500	543	531	547	536	543	558	564	580	572	581	596	581	615	597	624
0	1105	1047	1060	1064	1042	1091	1100	1148	1206	1240	1148	1248	1181	1192	1223	1190	1220	1210	1248	1263	1306	1259	1241	1317	1329	1337	1349	1361	1343	1283	1348	1282	1303	1308	1218	1266	1307	1298	1353	1347	1319	1321	1327	1329	1274	1257	1210	1186	1156
0	735	802	770	750	805	803	818	867	813	782	844	843	873	835	849	906	911	925	900	952	916	986	957	971	927	956	968	997	1026	1034	1032	1046	1002	1041	1077	1022	1078	1027	1070	1084	1086	1103	1167	1116	1171	1139	1174	1181	1232
0	513	517	534	543	554	579	595	607	617	639	625	618	654	641	641	672	693	710	712	706	723	723	750	776	755	741	756	764	769	765	758	785	782	798	777	838	819	817	821	777	792	824	805	829	850	839	827	834	820
0	529	510	551	480	509	487	513	546	543	531	564	576	567	587	563	574	645	657	637	628	590	688	668	651	645	631	657	726	703	716	687	729	701	767	736	705	758	748	737	744	777	792	806	810	817	799	842	864	795
0	306	326	379	407	376	369	360	351	417	394	408	408	431	420	422	482	455	449	445	462	467	460	467	468	473	492	497	499	503	522	518	502	507	488	505	509	525	508	492	544	546	550	552	541	548	572	586	577	575
0	752	763	774	787	787	786	809	837	816	823	848	859	839	849	844	804	824	817	791	814	785	785	766	799	770	793	760	763	746	753	730	415	308	310	308	319	333	76	97	100	125	134	179	196	213	237	261	268	299
0	819	829	829	825	799	813	874	890	858	876	861	854	875	866	871	912	924	945	942	981	949	942	967	965	966	945	945	979	944	979	944	987	994	972	938	936	926	925	922	936	882	873	879	893	904	905	971	972	963
24	1464	1419	1458	1518	1391	1501	1542	1567	1504	1523	1516	1522	1565	1569	1581	1588	1611	1583	1607	1592	1589	1563	1576	1623	1597	1605	1604	1572	1584	1591	1624	1608	1579	1596	1573	1572	1566	1568	1573	1623	1571	1595	1568	1603	1581	1571	1585	1568	1543
0	644	652	611	636	655	663	700	663	683	673	659	686	654	635	702	719	738	772	837	812	820	798	837	801	786	842	822	826	820	853	769	835	854	788	796	828	351	NaN	NaN	NaN	NaN	NaN	NaN	NaN	NaN	NaN	NaN	NaN	NaN
25	488	444	438	422	465	468	548	583	572	615	619	637	646	631	635	609	597	605	599	611	603	634	628	645	647	598	628	627	624	621	591	602	611	615	655	667	681	691	663	636	632	662	666	661	661	659	668	667	639
26	886	852	860	885	825	875	858	922	965	1002	998	1037	1061	1082	1100	1084	1130	1127	1105	1162	1148	1189	1205	1236	1249	1366	1320	1362	1311	1317	1329	1369	1336	1326	1298	1330	1257	1336	1364	1329	1294	1354	1408	1469	1466	1468	1544	1479	1547
27	466	446	458	227	309	204	237	206	232	110	107	105	121	156	195	221	240	232	245	253	247	238	256	234	241	248	259	276	304	306	318	331	292	321	306	311	297	314	299	285	319	328	353	347	342	353	350	352	337
28	194	200	204	215	232	236	252	260	290	276	308	318	343	334	352	342	333	337	323	324	303	319	296	316	321	345	371	391	391	394	417	421	411	410	403	405	407	402	436	448	435	442	456	470	474	493	473	445	460
0	101	141	166	NaN	NaN	NaN	NaN	NaN	NaN	NaN	NaN	NaN	NaN	NaN	NaN	NaN	NaN	NaN	NaN	NaN	NaN	NaN	NaN	NaN	NaN	NaN	NaN	NaN	NaN	NaN	NaN	NaN	NaN	NaN	NaN	NaN	NaN	NaN	NaN	NaN	NaN	NaN	NaN	NaN	NaN	NaN	NaN	NaN	NaN
29	274	273	248	272	259	273	277	283	291	340	334	324	336	330	362	380	399	408	390	407	411	416	423	423	410	406	425	434	439	444	451	475	494	467	478	477	449	461	531	519	550	538	544	567	493	489	499	501	490
30	716	722	707	723	714	741	742	783	759	838	855	886	844	906	947	942	907	922	857	887	909	908	938	965	957	966	940	951	953	989	1021	1043	1062	1036	1033	1056	1069	1090	1037	1058	1125	1099	1053	1003	983	1015	1017	1053	1044
31	232	209	184	132	279	145	204	203	122	124	140	145	155	169	150	221	180	225	145	166	148	186	177	160	182	164	149	254	160	275	198	231	179	266	231	208	283	162	182	173	253	296	280	287	254	169	237	346	314
0	894	878	920	914	909	928	929	953	977	980	1047	1032	999	1020	1053	978	1020	998	1060	1044	1043	1033	1064	1011	1002	519	336	323	297	298	299	314	342	135	164	225	274	305	386	385	394	414	477	505	542	579	580	571	541
32	337	359	443	450	423	446	425	576	499	584	659	650	671	679	686	779	735	758	794	802	766	814	299	779	821	795	885	808	845	772	879	869	915	761	787	861	788	959	959	974	879	816	888	850	893	972	892	810	862
0	NaN	NaN	NaN	NaN	NaN	NaN	NaN	NaN	NaN	NaN	NaN	NaN	NaN	NaN	NaN	NaN	NaN	NaN	NaN	NaN	NaN	NaN	NaN	NaN	NaN	NaN	NaN	NaN	NaN	NaN	NaN	NaN	NaN	NaN	NaN	NaN	NaN	NaN	NaN	NaN	NaN	NaN	NaN	NaN	NaN	NaN	NaN	NaN	NaN
0	879	839	849	862	843	923	892	901	936	896	927	973	917	949	918	962	966	923	944	911	905	942	969	926	931	948	941	962	945	933	965	984	995	941	978	1029	1000	996	1043	1013	1008	967	934	910	867	887	860	842	889
0	620	624	661	705	703	739	747	728	727	781	801	819	849	820	874	924	899	938	899	895	920	890	913	935	913	945	940	913	939	916	967	925	948	927	941	979	961	962	987	985	972	980	1031	981	1038	1007	1015	1049	1033
0	1169	1145	1153	534	447	595	1208	585	1258	1243	1276	1294	1372	663	696	633	1366	1422	661	NaN	NaN	NaN	NaN	NaN	NaN	NaN	NaN	NaN	NaN	NaN	NaN	NaN	NaN	NaN	NaN	NaN	NaN	NaN	NaN	NaN	NaN	NaN	NaN	NaN	NaN	NaN	NaN	NaN	NaN
0	631	638	651	682	659	675	680	715	724	743	780	792	820	820	856	875	872	861	906	914	917	910	929	932	924	941	937	972	958	962	971	1007	1021	981	1031	1007	1017	1038	1020	1015	1015	1017	981	1030	1001	1053	1035	1038	1085
33	582	603	600	584	592	586	575	559	590	600	588	572	601	610	604	596	619	586	618	620	607	632	625	646	655	661	655	666	680	677	668	678	681	694	688	696	688	696	706	718	691	705	711	719	713	722	706	729	742
0	69	65	43	33	137	54	71	90	40	35	37	59	90	100	98	183	125	146	93	128	130	129	139	165	148	171	164	236	189	239	190	217	186	222	200	194	319	208	186	207	263	344	319	313	278	208	226	335	304
0	641	639	636	636	633	632	628	664	680	668	676	687	683	686	684	675	681	698	704	693	696	686	688	697	707	710	724	719	723	740	734	769	757	751	765	778	797	780	790	796	794	796	791	786	796	808	822	819	818
34	196	207	264	285	128	263	217	237	308	321	314	322	267	282	320	257	271	78	121	116	125	124	149	134	127	180	270	250	225	236	255	268	291	341	400	392	335	419	384	353	339	320	330	321	342	357	365	311	342
35	1873	1920	1997	1991	1976	2080	2022	2103	2116	2226	2208	2237	2221	2271	2232	2240	2254	2288	2264	2286	2321	2295	2306	2352	2388	2331	2395	2383	2394	2396	2340	2404	2391	2400	2410	2416	2452	2466	2482	2434	2487	2500	2489	2476	2469	2534	2476	2495	2514
0	2275	2326	2382	2427	2359	2410	2386	2427	2459	2500	2533	2434	2487	2542	2611	2572	2584	2593	2618	2626	2686	2641	2658	2581	2638	2654	2691	1246	2649	2622	1161	2642	2677	2676	2701	2655	2642	2654	2700	2728	2720	2755	2715	2746	2692	2688	2666	2640	2573
0	596	657	625	670	656	662	644	682	627	716	687	702	754	707	738	741	742	743	768	760	777	296	315	836	811	843	868	863	851	872	839	843	841	NaN	NaN	NaN	NaN	NaN	NaN	NaN	NaN	NaN	NaN	NaN	NaN	NaN	NaN	NaN	NaN
0	NaN	NaN	NaN	NaN	NaN	NaN	NaN	NaN	NaN	NaN	NaN	NaN	NaN	NaN	NaN	NaN	NaN	NaN	NaN	NaN	NaN	NaN	NaN	NaN	NaN	NaN	NaN	NaN	NaN	NaN	NaN	NaN	NaN	NaN	NaN	NaN	NaN	NaN	NaN	NaN	NaN	NaN	NaN	NaN	NaN	NaN	NaN	NaN	NaN
0	631	625	644	664	676	632	640	640	680	661	652	610	670	722	719	678	705	720	674	717	655	722	706	731	734	721	721	737	764	801	785	763	784	800	772	808	774	806	783	828	825	807	817	785	811	819	835	846	829
36	1241	1273	1257	1259	1270	1271	1330	1393	1320	1362	1419	1409	1395	1461	1466	1490	1430	1433	1414	1411	1466	1459	1507	1526	1484	1427	1444	1482	1488	1454	1446	1456	1461	1457	1470	1476	1517	1513	1499	1514	1416	1455	1393	1371	1374	1390	1383	1377	1336
37	1056	1095	1095	1104	1111	1094	1095	1155	1135	1164	1182	1145	1188	1216	1226	1209	1238	1251	1308	1295	1303	1349	1315	1338	1343	1385	1397	1408	1442	1412	1384	1432	1456	1487	1529	1587	1624	1632	1639	1643	1663	1666	1668	1695	1679	1613	1583	1623	1602
0	1260	1310	1331	1322	1345	1321	1298	1378	1410	1431	1423	1428	1435	1437	1471	1541	1477	1518	1541	1564	1572	1615	1611	1621	1645	1636	1674	1637	1613	1682	1643	1685	1674	1656	1732	1688	1743	1700	1794	1783	1817	1754	1831	1820	1831	1829	1834	1833	1897
0	1053	1092	1101	1108	1050	1057	1010	981	966	960	1010	1043	1075	1085	1087	1101	1088	1101	1104	1079	1107	1101	1096	1086	1116	1071	1102	1104	1135	1142	1120	1135	1146	1114	1044	485	439	469	485	527	117	199	195	228	288	357	388	401	416
0	290	304	277	220	352	259	320	338	279	267	290	288	351	380	333	420	366	407	368	413	397	439	452	434	460	459	416	532	456	556	456	548	457	533	548	495	586	472	490	464	539	593	564	558	499	471	497	595	556
0	129	NaN	NaN	NaN	NaN	NaN	NaN	NaN	NaN	NaN	NaN	NaN	NaN	NaN	NaN	NaN	NaN	NaN	NaN	NaN	NaN	NaN	NaN	NaN	NaN	NaN	NaN	NaN	NaN	NaN	NaN	NaN	NaN	NaN	NaN	NaN	NaN	NaN	NaN	NaN	NaN	NaN	NaN	NaN	NaN	NaN	NaN	NaN	NaN
0	4	9	83	65	NaN	NaN	NaN	NaN	NaN	NaN	NaN	NaN	NaN	NaN	NaN	NaN	NaN	NaN	NaN	NaN	NaN	NaN	NaN	NaN	NaN	NaN	NaN	NaN	NaN	NaN	NaN	NaN	NaN	NaN	NaN	NaN	NaN	NaN	NaN	NaN	NaN	NaN	NaN	NaN	NaN	NaN	NaN	NaN	NaN
0	1170	1140	1167	1206	1196	1224	1288	1253	1302	1295	1214	1255	1283	1275	1257	1282	1292	1319	1293	1265	1218	1243	1212	1270	1324	1349	1409	1404	1377	1366	1368	1388	1405	1358	1395	1405	1416	1399	1425	1396	1358	1405	1464	1421	1405	547	1360	1283	1219
0	13	NaN	NaN	NaN	NaN	NaN	NaN	NaN	NaN	NaN	NaN	NaN	NaN	NaN	NaN	NaN	NaN	NaN	NaN	NaN	NaN	NaN	NaN	NaN	NaN	NaN	NaN	NaN	NaN	NaN	NaN	NaN	NaN	NaN	NaN	NaN	NaN	NaN	NaN	NaN	NaN	NaN	NaN	NaN	NaN	NaN	NaN	NaN	NaN
0	550	521	489	528	545	567	546	577	530	595	549	565	583	632	605	632	621	668	641	672	682	675	710	710	725	768	774	750	727	766	740	740	807	795	783	795	802	792	795	807	802	789	786	734	780	793	806	811	863
0	494	478	487	505	523	492	499	513	571	561	554	553	557	586	624	639	599	601	634	591	605	606	644	626	619	611	633	625	636	662	677	688	698	744	741	739	719	660	666	647	677	678	695	711	726	720	734	748	788
0	755	758	785	750	841	834	847	874	856	864	871	928	953	929	967	1044	1004	1074	977	1029	1034	1061	1059	1035	1047	1046	1059	1134	1051	1162	1039	1149	1059	1174	1130	1185	1241	1102	1190	1217	1328	1388	1359	1375	1347	1285	1305	1380	1348
38	734	716	771	748	713	699	698	698	709	722	693	746	743	717	751	780	855	580	312	309	319	310	309	311	143	129	139	167	183	208	246	258	327	377	416	425	424	438	509	515	499	494	505	525	517	556	521	534	521
39	616	636	658	708	722	777	779	767	784	793	820	821	815	812	817	819	842	854	849	854	889	854	873	884	885	888	894	905	901	917	894	924	907	889	922	920	925	943	942	921	948	905	932	923	905	896	882	876	853
40	518	319	320	339	362	343	133	125	140	179	218	250	273	261	261	268	292	347	372	429	456	478	477	482	521	558	554	546	570	579	605	620	590	611	606	592	600	590	605	616	595	596	605	576	528	566	535	576	613
0	753	725	759	811	777	840	853	845	859	884	915	939	985	1021	1023	987	1002	1132	1108	1140	1099	1113	1149	1147	1146	1203	1161	1216	1187	1246	1246	1251	1181	1210	1242	1272	1258	1287	1335	1284	1336	1225	1293	1286	1311	1337	1299	1296	1273
41	610	591	605	616	627	615	618	648	646	667	680	687	697	699	677	716	724	736	742	760	757	741	759	744	739	752	756	769	738	787	792	794	801	829	854	841	844	860	856	840	829	847	866	867	877	859	855	875	869
0	624	692	653	675	670	670	699	746	778	801	804	854	822	807	838	855	853	851	921	912	948	956	962	961	897	909	901	956	926	1059	936	1031	1026	1010	986	983	1026	938	1070	937	1051	1062	1034	1077	987	1077	1185	1070	1002
42	802	812	809	788	817	861	825	901	898	846	891	873	934	848	898	883	928	953	992	987	969	978	967	963	994	1004	1092	1114	1131	1093	1142	1147	1125	1164	1161	1168	1238	1210	1311	1292	1217	1234	1249	1261	1208	1367	1287	1329	1308
0	782	795	802	772	836	772	806	796	831	840	825	830	828	848	825	811	870	862	888	842	867	845	859	832	819	871	762	352	329	338	323	155	122	124	136	152	166	201	247	262	267	286	301	344	373	392	396	393	395
0	920	840	902	867	878	886	875	868	898	857	857	884	860	916	882	900	930	451	394	883	903	945	916	924	887	887	922	1018	930	460	905	1022	399	921	917	419	428	NaN	NaN	NaN	NaN	NaN	NaN	NaN	NaN	NaN	NaN	NaN	NaN
0	700	681	675	699	765	719	762	732	742	836	801	846	805	829	832	824	872	850	871	894	935	945	886	950	951	987	966	933	928	938	969	979	1013	1023	1049	1038	1059	1013	1098	1087	1108	1083	1067	1066	1058	1079	1039	1048	1103
43	281	290	290	304	292	290	308	333	323	329	347	347	349	365	385	390	387	395	407	408	434	444	427	424	447	438	447	444	444	429	429	444	447	467	486	459	479	458	504	487	497	485	494	487	492	503	516	524	505
0	187	134	180	155	186	118	174	202	205	204	198	204	203	110	195	237	255	222	243	230	284	251	257	236	251	270	269	236	260	246	244	261	253	268	272	287	255	268	258	277	262	244	255	268	268	287	284	281	294
44	554	602	578	585	547	549	558	547	580	644	608	636	671	655	674	692	685	705	666	673	667	703	703	715	693	707	723	747	754	770	777	757	765	758	793	752	774	769	782	786	809	796	799	777	808	783	826	813	788
45	1370	1358	1367	1350	1255	455	415	415	436	436	448	461	450	474	196	204	211	217	228	287	375	412	437	475	535	556	563	615	631	641	675	690	679	729	732	760	752	769	800	775	807	784	847	835	852	888	908	907	920
0	679	684	717	752	709	768	783	797	802	836	857	908	931	883	907	896	937	888	885	920	967	925	970	936	957	998	1031	1028	1038	1048	1090	1083	1072	1068	1078	1137	1074	1077	1099	1121	1110	1083	1151	1200	1139	1143	1131	1155	1151
0	827	805	818	831	863	844	832	795	826	841	879	870	923	885	931	948	955	1008	992	1011	971	994	1005	992	1050	1109	1054	1045	1024	1075	1061	1104	1117	1085	1096	1080	1108	1074	1058	1085	1094	1050	1083	1052	1045	1007	1011	995	994
46	345	342	352	340	358	360	369	389	395	406	411	449	440	454	471	491	470	475	462	499	499	478	501	487	497	480	499	511	514	499	516	545	546	541	542	524	549	545	548	572	575	559	544	551	533	575	544	525	557
0	343	310	403	341	403	349	334	365	397	362	372	405	440	375	404	384	408	402	385	404	416	391	397	367	384	431	466	454	480	424	375	441	452	428	435	478	457	444	519	519	491	503	504	511	474	492	495	509	491
0	148	149	168	171	173	184	185	162	177	162	198	221	205	203	215	223	251	259	281	245	295	278	238	325	306	336	280	326	302	315	341	339	335	302	342	136	366	315	344	338	375	352	376	338	368	390	401	368	391
47	607	609	621	645	638	643	697	705	733	710	717	734	738	754	777	806	882	891	953	1108	919	1224	1004	1236	958	971	1034	1001	1268	944	921	1016	920	968	988	947	952	997	1000	1033	1033	1084	1060	1056	1069	1105	1135	1110	1056
0	434	379	464	395	450	454	426	456	483	463	483	480	485	443	448	487	485	465	453	466	501	485	467	479	504	563	580	568	585	569	539	560	590	545	501	573	552	526	558	593	532	550	573	585	624	588	613	585	581
48	261	266	274	254	263	268	249	248	259	263	276	280	293	287	305	309	311	319	322	329	337	326	331	339	338	338	336	351	332	317	338	332	321	348	333	348	349	346	366	360	371	375	380	367	376	374	385	393	376
0	34	43	35	103	68	48	96	154	92	125	148	130	65	138	137	175	104	87	NaN	NaN	NaN	NaN	NaN	NaN	NaN	NaN	NaN	NaN	NaN	NaN	NaN	NaN	NaN	NaN	NaN	NaN	NaN	NaN	NaN	NaN	NaN	NaN	NaN	NaN	NaN	NaN	NaN	NaN	NaN
0	313	340	357	344	353	352	361	359	376	386	389	382	391	396	402	403	404	397	388	406	409	412	411	424	415	438	432	462	475	459	453	453	477	475	484	485	488	496	502	490	486	506	488	503	502	521	513	530	560
49	276	346	444	511	560	683	725	715	742	750	804	871	865	886	939	932	950	944	981	1045	1041	1049	1123	1126	1129	1148	1203	1246	1236	1217	1219	1245	1221	1228	1233	1240	1321	1305	1341	1396	1414	1381	1412	1427	1452	1423	1456	1481	1467
0	45	67	12	41	37	71	83	78	65	109	132	121	47	NaN	NaN	NaN	NaN	NaN	NaN	NaN	NaN	NaN	NaN	NaN	NaN	NaN	NaN	NaN	NaN	NaN	NaN	NaN	NaN	NaN	NaN	NaN	NaN	NaN	NaN	NaN	NaN	NaN	NaN	NaN	NaN	NaN	NaN	NaN	NaN
50	271	349	439	469	526	555	559	640	678	710	804	786	877	912	944	921	961	979	996	982	979	1037	1098	1097	1097	1158	1146	1184	1191	1208	1183	1242	1212	1295	1251	1273	1294	1302	1373	1350	1358	1377	1309	1372	1374	1385	1367	1418	1371
0	1115	951	1136	1127	1452	1024	NaN	NaN	NaN	NaN	NaN	NaN	NaN	NaN	NaN	NaN	NaN	NaN	NaN	NaN	NaN	NaN	NaN	NaN	NaN	NaN	NaN	NaN	NaN	NaN	NaN	NaN	NaN	NaN	NaN	NaN	NaN	NaN	NaN	NaN	NaN	NaN	NaN	NaN	NaN	NaN	NaN	NaN	NaN
0	1596	1568	1861	2086	1809	1994	2343	3695	3946	1980	2069	2073	1814	1927	2143	3195	1783	1910	3228	3397	1943	1835	1948	3716	4696	5017	1581	1792	4789	4629	1932	NaN	NaN	NaN	NaN	NaN	NaN	NaN	NaN	NaN	NaN	NaN	NaN	NaN	NaN	NaN	NaN	NaN	NaN
51	1037	1004	1048	1039	1030	1025	1064	1043	1088	1155	1187	1180	1234	1241	1203	1216	1255	1274	1276	1266	1354	1297	1285	1304	1330	1365	1380	1324	1370	1428	1430	1476	1339	1432	1407	1390	1446	1384	1486	1491	1525	1613	1526	1565	1612	1537	1552	1571	1611
52	416	384	402	398	380	419	414	407	450	439	404	445	443	453	430	437	457	460	457	470	439	439	439	432	434	438	445	430	469	434	439	451	470	470	420	482	498	458	453	461	452	455	443	484	461	467	461	472	485
53	1065	1137	1114	1087	1077	1104	1140	1174	1245	1176	1216	1225	1295	1305	1296	1376	1340	1329	1455	1384	1404	1348	1383	1436	1361	1372	1423	1426	1354	1368	1490	1434	1420	1491	1529	1585	1517	1438	1587	1598	1606	1729	1654	1712	1757	1748	1781	1802	1840
0	641	675	706	743	736	710	684	717	743	725	762	764	771	788	788	800	848	860	883	870	859	847	864	878	910	978	924	938	932	960	982	998	968	963	946	1019	1009	1000	963	986	1009	952	1019	993	1008	1001	965	1027	1007
0	494	444	463	456	440	482	508	519	591	561	583	634	637	618	627	639	641	638	648	642	640	653	653	643	656	642	667	682	663	659	652	676	698	692	596	701	720	595	630	643	616	628	674	668	641	632	638	674	706
0	622	612	646	673	698	694	729	784	779	814	814	838	860	866	877	892	919	948	997	1018	1033	1020	1018	1029	1093	1127	1107	1086	1104	1143	1122	1139	1144	1151	1040	1141	1155	1078	1064	1067	1140	1138	1128	1156	1125	1137	1168	1245	1186
54	617	605	640	635	647	626	684	703	709	719	709	715	746	763	738	794	807	799	766	771	760	783	767	773	813	819	796	795	805	817	827	834	850	853	852	876	860	876	903	903	874	856	894	891	869	868	868	906	858
0	254	295	317	327	332	348	346	353	357	349	373	376	367	370	392	414	412	426	405	429	421	427	453	448	433	449	455	439	462	479	485	471	472	488	502	490	485	504	517	489	498	506	487	535	532	526	536	551	544
0	235	249	253	254	277	271	269	287	308	323	344	336	363	358	396	400	410	408	423	410	438	450	461	451	448	463	479	474	475	504	480	484	491	491	482	483	500	492	500	508	508	514	513	524	501	525	540	545	547
0	2134	1976	2005	2310	1874	2187	2639	2702	2536	2607	2700	3083	3063	3019	3022	2880	2980	2857	2814	2560	2973	2997	2504	3066	3030	2667	3150	2940	2867	3121	3256	2501	3429	3350	2061	3417	3485	1963	1988	1871	1789	1208	1823	1835	1780	NaN	NaN	NaN	NaN
0	257	217	250	268	230	294	302	299	364	293	308	344	346	344	326	337	380	385	354	378	397	375	385	370	394	357	391	397	415	399	421	427	434	394	348	442	449	386	339	378	374	381	365	372	365	364	361	386	387
0	229	186	203	229	223	257	268	274	307	275	267	377	363	360	386	350	398	406	389	406	411	393	456	428	470	416	455	437	434	471	422	482	484	447	290	472	517	309	309	316	327	350	357	350	349	358	354	339	335
0	443	453	454	443	489	501	483	529	506	546	542	762	738	760	794	752	796	808	813	831	837	823	847	793	900	817	823	763	772	773	773	824	802	840	462	894	881	484	486	477	502	518	515	526	512	499	521	555	554
55	446	436	456	461	506	523	519	552	555	584	612	661	690	683	706	777	787	824	819	844	871	916	917	943	991	960	996	1027	1054	1083	1054	1113	1062	1114	892	1076	1116	875	907	945	956	1005	1011	1046	1025	1005	1010	1094	994
56	687	675	685	647	687	660	660	690	657	673	721	674	588	328	329	327	347	338	353	162	152	157	195	276	291	309	303	329	344	356	355	385	405	403	405	388	408	400	411	450	480	510	530	538	549	564	559	571	579
0	992	1044	1109	1102	1074	1117	1109	1233	1260	1257	1328	1703	1651	1721	1668	1681	1756	1721	1772	1690	1782	1761	1768	1793	1793	1817	1778	1820	1771	1826	1804	1827	1827	1786	1090	1764	1808	1085	1078	1131	1142	1144	1159	1207	1189	1175	1253	1259	1229
57	378	389	381	391	390	407	401	399	417	432	454	452	443	446	464	469	461	445	480	469	463	476	474	472	488	478	477	499	516	481	489	511	499	518	502	495	518	524	506	525	527	535	539	548	525	559	549	550	555
0	644	612	624	623	578	645	650	661	671	680	687	671	684	682	719	707	692	693	702	738	755	746	788	730	769	808	845	840	881	847	886	936	882	897	892	887	849	879	872	928	870	880	876	895	897	943	979	920	965
58	1200	1199	1167	1280	1227	1258	1300	1314	1335	1411	1355	1522	1577	1505	1600	1648	1594	1572	1507	1517	1633	1599	1594	1697	1684	1682	1678	1731	1768	1745	1801	1832	1912	1886	1581	1936	1993	1608	1657	1629	1694	1718	1718	1788	1867	1821	1820	1913	1841
0	718	712	727	718	741	720	702	719	746	750	744	754	734	737	761	738	740	748	797	759	789	797	802	808	824	789	842	856	842	861	841	813	836	874	832	811	817	820	798	821	824	830	833	814	823	837	820	838	815
59	407	417	424	413	424	415	399	391	415	422	447	469	503	512	522	554	574	564	553	574	583	586	631	610	656	649	632	632	626	661	643	660	651	676	314	678	651	689	679	662	687	681	672	668	672	666	694	714	696
60	1398	1411	1423	1403	1419	1412	1490	1482	1516	1535	1535	1537	1524	1592	1624	1609	1647	1642	1700	1659	1723	1719	1746	1817	1821	1800	1865	1847	1856	1894	1930	1933	1891	1953	2006	2015	2006	1949	1969	2022	2089	2091	2110	2092	2106	2095	2179	2098	2155
0	990	949	1004	1042	1054	1073	1045	1087	1098	1106	1174	1318	1327	1294	1298	1354	1348	1434	1414	1462	1519	1452	1525	1472	1425	1521	1436	1526	1492	1492	1582	1466	1461	1511	1174	1570	1586	1168	1193	1194	1207	1223	1262	1246	1276	1247	1307	1318	1334
61	367	379	374	378	406	375	407	419	428	434	457	493	505	516	534	551	540	568	536	568	556	530	541	560	575	564	557	559	550	554	573	562	562	582	546	576	575	604	594	587	570	585	588	601	581	583	598	576	588
62	849	835	888	875	902	906	951	924	1036	994	1092	1189	1208	1251	1271	1216	1269	1191	1246	1239	1257	1304	1267	1308	1233	1235	1312	1248	1243	1262	1303	1296	1328	1288	962	936	496	389	398	403	401	437	194	213	226	254	275	305	353
0	933	938	927	986	969	1003	983	973	1027	1047	1099	1062	1078	1102	1080	1062	1145	1144	1137	1157	1150	1189	1123	1190	1193	1232	1191	1212	1207	1211	1253	1224	1231	1198	1221	648	440	431	427	427	427	435	437	448	185	197	186	219	232
0	481	200	204	219	259	276	317	371	377	388	407	430	468	498	513	529	533	529	535	536	591	584	586	601	604	600	612	617	622	630	665	661	677	711	692	681	696	727	732	708	742	737	743	769	750	780	783	783	779
0	1236	1187	1202	1288	1253	1254	1273	1321	1334	1302	1353	1325	1275	1387	1369	1434	1445	1403	1450	1521	1542	1508	1516	1511	1528	1494	1220	454	426	429	422	429	424	446	175	185	196	226	277	308	317	372	421	462	483	527	578	631	650
63	548	505	555	580	579	541	562	602	614	652	679	621	639	670	696	706	700	699	717	720	728	743	720	745	775	806	793	742	739	789	772	768	761	792	778	793	780	789	809	794	826	811	857	846	859	871	842	859	878
0	673	693	753	736	724	721	724	704	731	787	790	854	841	897	860	887	911	945	915	937	947	1000	1001	1004	1017	1033	1020	1062	1082	1108	1080	1140	1166	1184	1070	1218	1210	1160	1171	1141	1122	1157	1188	1209	1201	1203	1217	1251	1254
0	456	525	549	641	497	611	607	607	687	699	700	716	749	740	750	750	790	746	805	818	845	844	849	858	844	834	847	848	888	822	894	911	899	837	886	961	923	941	943	941	933	912	931	897	925	956	971	922	911
0	452	489	504	533	508	576	592	592	612	641	652	687	691	712	711	721	717	678	751	679	774	727	740	779	773	784	769	797	819	782	836	819	825	827	845	908	888	877	870	910	865	866	900	855	883	895	924	927	899
0	NaN	NaN	NaN	NaN	NaN	NaN	NaN	NaN	NaN	NaN	NaN	NaN	NaN	NaN	NaN	NaN	NaN	NaN	NaN	NaN	NaN	NaN	NaN	NaN	NaN	NaN	NaN	NaN	NaN	NaN	NaN	NaN	NaN	NaN	NaN	NaN	NaN	NaN	NaN	NaN	NaN	NaN	NaN	NaN	NaN	NaN	NaN	NaN	NaN
64	10	33	33	80	1	55	30	36	76	110	81	142	125	89	141	98	126	56	134	131	146	142	100	107	118	112	127	99	145	68	115	140	152	77	174	184	157	236	206	208	171	171	174	174	176	277	261	151	151
0	4	37	24	NaN	NaN	NaN	NaN	NaN	NaN	NaN	NaN	NaN	NaN	NaN	NaN	NaN	NaN	NaN	NaN	NaN	NaN	NaN	NaN	NaN	NaN	NaN	NaN	NaN	NaN	NaN	NaN	NaN	NaN	NaN	NaN	NaN	NaN	NaN	NaN	NaN	NaN	NaN	NaN	NaN	NaN	NaN	NaN	NaN	NaN
0	NaN	NaN	NaN	NaN	NaN	NaN	NaN	NaN	NaN	NaN	NaN	NaN	NaN	NaN	NaN	NaN	NaN	NaN	NaN	NaN	NaN	NaN	NaN	NaN	NaN	NaN	NaN	NaN	NaN	NaN	NaN	NaN	NaN	NaN	NaN	NaN	NaN	NaN	NaN	NaN	NaN	NaN	NaN	NaN	NaN	NaN	NaN	NaN	NaN
0	NaN	NaN	NaN	NaN	NaN	NaN	NaN	NaN	NaN	NaN	NaN	NaN	NaN	NaN	NaN	NaN	NaN	NaN	NaN	NaN	NaN	NaN	NaN	NaN	NaN	NaN	NaN	NaN	NaN	NaN	NaN	NaN	NaN	NaN	NaN	NaN	NaN	NaN	NaN	NaN	NaN	NaN	NaN	NaN	NaN	NaN	NaN	NaN	NaN
0	12	1	12	3	NaN	NaN	NaN	NaN	NaN	NaN	NaN	NaN	NaN	NaN	NaN	NaN	NaN	NaN	NaN	NaN	NaN	NaN	NaN	NaN	NaN	NaN	NaN	NaN	NaN	NaN	NaN	NaN	NaN	NaN	NaN	NaN	NaN	NaN	NaN	NaN	NaN	NaN	NaN	NaN	NaN	NaN	NaN	NaN	NaN
0	537	513	527	507	586	391	634	496	413	517	563	578	555	645	539	640	561	683	623	542	558	601	564	593	688	698	641	688	607	826	804	843	701	714	721	707	871	781	889	717	822	776	718	821	756	726	664	842	751
0	NaN	NaN	NaN	NaN	NaN	NaN	NaN	NaN	NaN	NaN	NaN	NaN	NaN	NaN	NaN	NaN	NaN	NaN	NaN	NaN	NaN	NaN	NaN	NaN	NaN	NaN	NaN	NaN	NaN	NaN	NaN	NaN	NaN	NaN	NaN	NaN	NaN	NaN	NaN	NaN	NaN	NaN	NaN	NaN	NaN	NaN	NaN	NaN	NaN
0	NaN	NaN	NaN	NaN	NaN	NaN	NaN	NaN	NaN	NaN	NaN	NaN	NaN	NaN	NaN	NaN	NaN	NaN	NaN	NaN	NaN	NaN	NaN	NaN	NaN	NaN	NaN	NaN	NaN	NaN	NaN	NaN	NaN	NaN	NaN	NaN	NaN	NaN	NaN	NaN	NaN	NaN	NaN	NaN	NaN	NaN	NaN	NaN	NaN
0	367	350	376	397	425	413	465	476	477	504	494	470	488	547	496	583	527	585	496	491	474	496	458	491	551	531	510	524	453	622	636	605	562	554	532	545	633	604	701	587	608	579	534	632	623	606	552	697	637
65	351	366	358	377	398	416	409	408	463	461	488	481	489	484	504	542	525	528	544	540	501	526	508	558	547	564	577	594	587	586	585	596	612	637	627	605	653	637	771	625	644	596	651	644	633	639	669	679	671
0	154	155	162	NaN	NaN	NaN	NaN	NaN	NaN	NaN	NaN	NaN	NaN	NaN	NaN	NaN	NaN	NaN	NaN	NaN	NaN	NaN	NaN	NaN	NaN	NaN	NaN	NaN	NaN	NaN	NaN	NaN	NaN	NaN	NaN	NaN	NaN	NaN	NaN	NaN	NaN	NaN	NaN	NaN	NaN	NaN	NaN	NaN	NaN
0	475	508	537	535	563	536	540	554	572	596	613	619	618	646	667	691	654	669	673	686	694	696	725	707	720	733	727	729	742	719	293	790	755	782	806	770	836	805	781	806	805	836	819	889	919	921	874	874	929
0	402	441	402	429	453	497	526	488	551	538	528	529	525	542	548	543	552	537	574	575	559	596	580	582	624	602	595	644	659	589	633	608	682	687	694	687	693	705	746	700	699	672	654	680	668	699	713	721	755
0	122	143	156	169	186	190	197	206	215	235	225	235	236	233	226	264	281	298	285	301	304	287	306	320	329	345	338	331	346	361	359	377	368	363	374	377	NaN	NaN	NaN	NaN	NaN	NaN	NaN	NaN	NaN	NaN	NaN	NaN	NaN
66	301	294	315	426	738	755	833	835	863	909	918	970	959	424	426	995	970	985	991	966	993	981	983	986	989	1014	1049	1088	1058	1074	1063	1087	1090	1119	1138	1115	1125	1152	1141	1106	1140	1135	1146	1198	1133	1193	1205	1220	1200
67	517	506	509	530	548	574	578	571	642	635	632	653	630	653	700	693	683	689	761	717	717	733	737	694	723	731	723	717	729	747	768	740	754	341	735	756	760	794	826	789	315	407	805	780	392	808	832	845	835
0	NaN	NaN	NaN	NaN	NaN	NaN	NaN	NaN	NaN	NaN	NaN	NaN	NaN	NaN	NaN	NaN	NaN	NaN	NaN	NaN	NaN	NaN	NaN	NaN	NaN	NaN	NaN	NaN	NaN	NaN	NaN	NaN	NaN	NaN	NaN	NaN	NaN	NaN	NaN	NaN	NaN	NaN	NaN	NaN	NaN	NaN	NaN	NaN	NaN
68	321	359	374	389	395	375	380	390	402	424	413	443	428	442	457	467	467	476	478	457	486	481	490	480	504	503	483	526	485	511	524	538	554	531	537	531	534	536	544	546	546	569	544	551	584	544	568	566	565
69	667	695	715	754	736	729	753	750	859	856	867	840	802	840	870	850	867	889	902	907	868	928	913	938	919	895	945	905	935	946	960	914	951	960	967	992	979	1017	998	974	998	1036	999	1057	1019	1068	1085	1036	1021
0	363	390	373	405	425	461	454	456	474	472	500	484	516	495	508	499	544	509	520	522	520	505	508	495	509	493	521	513	513	528	507	559	539	555	288	534	272	527	544	535	531	533	555	514	530	526	509	547	592
70	375	397	377	407	427	402	451	441	447	465	437	474	467	498	499	489	495	481	505	486	502	500	529	490	532	537	535	535	539	542	545	523	556	551	536	535	536	546	559	567	576	572	587	571	564	534	567	585	568
71	729	690	696	700	736	754	747	771	795	791	833	830	818	743	352	301	305	300	324	323	171	144	134	125	139	191	292	353	373	391	415	459	459	481	495	517	522	569	592	606	619	605	598	607	589	578	562	550	551
72	425	368	394	377	424	328	460	413	399	373	390	388	376	457	373	433	382	439	409	355	375	386	394	391	410	411	415	433	398	495	497	519	432	402	409	429	479	411	451	415	433	391	406	428	401	386	369	450	397
0	730	780	761	804	774	844	788	804	833	824	832	843	791	798	875	865	878	826	900	865	928	877	893	891	900	893	906	892	913	744	412	378	372	362	376	398	166	182	206	241	253	254	297	368	434	443	464	489	514
0	779	749	790	765	803	787	755	773	768	778	779	801	810	791	843	809	826	833	866	855	862	834	833	811	824	814	792	783	774	764	739	407	345	343	345	344	207	180	183	183	167	199	213	246	270	323	354	371	397
0	NaN	NaN	NaN	NaN	NaN	NaN	NaN	NaN	NaN	NaN	NaN	NaN	NaN	NaN	NaN	NaN	NaN	NaN	NaN	NaN	NaN	NaN	NaN	NaN	NaN	NaN	NaN	NaN	NaN	NaN	NaN	NaN	NaN	NaN	NaN	NaN	NaN	NaN	NaN	NaN	NaN	NaN	NaN	NaN	NaN	NaN	NaN	NaN	NaN
73	689	709	848	901	933	919	952	981	923	991	1006	1061	1051	1107	1143	1104	1148	1103	1188	1171	1130	1207	1233	1211	1250	1227	1274	1265	1260	1304	1201	1314	1370	1337	1374	1372	1341	1357	1409	1318	1302	1317	1398	1382	1412	1366	1418	1445	1467
0	599	607	621	606	627	617	603	612	615	618	640	642	625	648	656	656	694	682	687	691	689	709	700	716	698	704	689	720	726	703	762	781	779	785	737	742	720	720	698	701	743	732	743	753	766	793	749	326	297
0	598	547	614	640	637	596	666	689	651	683	710	711	731	705	723	752	730	737	734	681	725	723	678	680	689	707	700	735	713	739	711	755	673	672	697	685	700	709	722	688	720	708	728	721	708	736	816	762	750
74	805	809	968	950	1023	976	925	988	969	1043	1038	1095	1064	1123	1149	1107	1142	1158	1238	1253	1204	1344	1327	1301	1310	1377	1407	1382	1398	1416	1463	1532	1500	1485	1538	1569	1568	1604	1647	1637	1686	1762	1693	1739	1695	1713	1784	1818	1753
0	47	68	60	115	53	109	55	118	140	133	139	174	187	151	237	187	241	214	217	271	318	289	302	292	306	314	312	258	316	284	328	300	427	440	428	460	380	408	456	499	417	494	503	423	445	519	502	427	513
0	553	570	570	584	610	553	562	554	583	595	567	543	603	677	601	634	632	635	595	639	674	643	628	630	631	653	585	634	649	657	667	669	658	689	682	638	666	659	655	706	646	732	705	707	693	692	748	724	736
0	1062	1040	1065	1172	1151	1104	1162	1121	1111	1175	1132	1165	1153	1140	1127	1157	1095	1189	1183	1189	1206	1151	1265	1175	1197	1276	1215	1316	1331	1256	1253	1275	1270	1254	1287	1200	1135	461	412	420	428	444	437	184	178	196	185	227	269
0	1222	1123	1258	1368	1296	1436	1380	1446	1449	1497	1473	1450	1521	1542	1578	1517	1512	1590	1589	1607	1672	1633	1691	1635	1677	1720	1670	1794	1870	1735	1793	1830	1868	1942	1869	1839	1895	1772	1876	1940	1954	1824	1986	1835	2008	1995	2066	1926	1949
75	441	470	435	487	489	455	456	476	492	484	497	519	536	547	530	529	568	550	571	558	563	573	576	556	575	591	568	586	598	583	593	605	598	569	580	594	583	614	596	620	630	640	626	631	637	640	661	655	662
0	756	763	841	929	830	840	875	945	862	975	888	987	965	955	965	979	962	959	504	NaN	NaN	NaN	NaN	NaN	NaN	NaN	NaN	NaN	NaN	NaN	NaN	NaN	NaN	NaN	NaN	NaN	NaN	NaN	NaN	NaN	NaN	NaN	NaN	NaN	NaN	NaN	NaN	NaN	NaN
76	445	504	508	515	474	575	516	531	575	574	572	590	608	585	613	561	645	611	642	656	679	660	681	701	656	715	656	666	684	633	648	649	735	776	760	798	726	772	718	746	732	779	739	720	690	736	746	721	754
0	433	439	447	460	473	433	454	474	482	474	486	521	531	566	565	582	566	571	577	604	594	612	631	617	602	612	605	610	600	611	595	589	618	598	609	599	605	641	621	660	667	679	663	654	654	655	670	660	651
77	417	484	465	470	404	542	433	457	525	505	532	524	556	504	580	493	602	506	578	624	654	617	659	674	647	651	676	641	684	561	585	584	662	655	682	669	617	700	648	674	668	727	732	660	675	712	720	656	764
0	722	745	797	796	853	919	880	932	891	982	958	974	988	980	1028	1019	1001	1039	1042	1070	1021	1081	1102	1076	1063	1097	1080	1082	1119	1088	1080	1151	1147	1135	1168	1142	1137	1166	1167	797	354	377	362	364	373	385	371	382	408
0	426	417	442	459	459	463	463	457	465	468	461	466	477	481	479	482	492	479	499	502	505	494	485	482	510	514	501	489	479	490	458	462	475	496	516	500	502	475	500	511	526	523	504	507	505	521	542	554	517
0	513	520	509	537	555	541	537	522	546	551	539	558	545	565	572	553	566	569	568	561	556	553	588	593	588	590	586	606	629	612	598	595	613	601	592	617	604	622	631	616	621	642	633	649	660	649	663	660	666
78	755	781	759	796	808	782	792	767	804	771	817	864	831	824	840	841	817	818	845	861	865	830	876	485	316	328	318	340	151	160	150	180	219	271	302	369	391	399	421	430	454	491	510	522	515	522	538	530	516
79	527	522	543	567	596	622	614	588	620	645	676	671	746	711	778	789	806	807	798	802	786	782	807	794	830	867	876	887	925	895	894	935	926	961	993	949	986	991	986	984	968	1021	1042	1024	1049	1071	1042	1114	1142
80	773	767	749	751	755	714	708	691	703	681	714	700	731	714	737	734	756	748	781	768	767	796	764	793	779	778	802	798	825	840	835	845	821	814	839	821	820	852	835	841	847	822	823	835	837	868	889	858	846
0	627	701	680	796	790	845	799	810	799	887	861	896	929	934	929	940	999	975	962	980	998	959	1002	967	1032	991	964	339	333	329	341	347	343	340	354	357	142	155	159	168	199	261	309	343	369	391	439	475	499
81	306	341	381	435	452	472	427	419	457	487	469	510	526	538	550	554	565	533	614	588	592	593	616	614	616	636	667	677	711	666	655	676	716	701	701	705	726	714	710	764	739	735	723	682	766	791	768	760	763
0	487	511	493	520	574	571	577	577	658	613	679	644	700	704	704	732	759	738	756	773	810	767	802	793	817	858	810	864	866	876	868	885	950	920	951	944	933	928	961	969	977	968	988	907	953	993	992	966	970
0	539	582	548	561	559	589	666	654	653	661	697	684	705	690	691	703	718	724	783	736	802	766	754	792	791	811	765	758	778	765	777	820	812	768	767	780	800	823	855	840	844	843	828	830	824	836	817	825	786
0	415	428	443	467	490	489	470	500	499	527	519	502	529	562	547	532	544	547	581	556	532	547	583	567	632	618	648	634	635	638	618	654	676	674	682	672	655	637	664	660	687	704	728	730	692	722	745	754	759
0	253	248	287	272	343	350	344	338	335	350	360	381	380	429	440	444	463	471	515	482	513	509	556	511	514	587	580	546	569	569	567	592	553	568	583	566	639	578	645	640	593	628	620	588	577	618	622	612	561
0	427	427	462	489	471	527	484	516	534	537	536	536	512	539	560	572	582	578	563	567	563	565	567	567	559	573	593	602	609	613	612	599	613	623	633	626	622	621	637	654	657	662	669	665	690	697	694	722	731
0	730	761	754	775	784	802	804	843	831	919	887	914	886	964	1022	1037	1018	972	1041	1017	1106	992	1070	1105	1099	1127	1145	1224	1217	1206	1253	1285	1323	1248	1261	1272	1275	1313	1300	1311	1313	1344	1318	1337	1284	1285	1345	1350	1337
0	676	695	680	713	741	715	716	721	733	728	747	723	707	699	702	700	741	742	752	738	782	764	762	764	762	766	738	772	775	764	797	813	832	826	850	835	847	857	834	828	864	846	856	867	883	898	895	897	887
0	500	466	489	505	535	527	496	563	526	559	570	589	622	600	633	616	612	628	635	630	652	696	671	681	694	706	687	683	698	684	673	670	679	702	690	676	686	686	700	699	715	698	692	689	685	674	694	700	691
0	486	485	507	511	488	530	558	570	612	607	607	614	620	632	671	673	681	696	700	725	735	737	756	738	775	758	761	770	732	750	775	747	772	773	790	799	804	785	794	775	771	806	796	817	793	816	805	802	797
0	516	611	584	609	592	645	622	639	670	622	635	675	681	657	678	668	699	666	675	678	702	715	723	717	747	723	767	756	759	745	713	760	738	746	773	797	797	786	802	811	792	805	827	825	825	855	838	843	835
0	610	633	623	675	660	694	681	684	686	672	708	697	694	682	699	693	700	690	721	717	739	725	704	709	730	789	758	762	783	788	817	806	780	804	796	776	776	783	802	813	833	815	808	814	824	817	805	834	835
0	685	706	705	735	799	842	833	896	908	917	932	939	949	976	925	929	978	918	961	987	1018	984	1014	1048	1017	1061	1056	1074	1126	1081	1058	1093	1075	1087	1092	1109	1129	1131	1206	1194	1177	1192	1184	1199	1166	1183	1223	1218	1196
0	445	436	446	460	477	463	458	490	471	461	461	488	482	471	476	465	492	482	504	500	532	575	588	591	580	571	577	607	621	632	631	629	662	675	689	720	750	743	744	730	733	764	769	750	727	751	787	729	749
0	146	75	132	99	214	66	220	191	109	141	147	160	177	209	128	206	143	216	165	147	148	196	156	165	197	185	206	222	173	312	278	307	186	158	165	207	279	226	299	237	267	224	240	307	258	231	228	332	284
0	429	452	471	463	480	479	485	510	516	509	510	526	534	557	580	584	606	603	646	642	625	646	669	698	692	669	679	682	656	671	682	728	725	700	706	716	687	693	679	701	686	710	696	716	691	736	718	701	706
82	634	649	671	715	733	776	768	836	840	846	871	862	867	874	878	906	889	875	846	862	873	871	931	921	925	916	943	928	962	973	941	908	969	968	952	929	938	943	973	966	960	970	981	928	895	888	889	886	864
0	598	619	591	612	595	610	610	639	625	658	664	655	670	686	701	698	726	699	727	732	767	742	758	762	764	761	789	782	780	752	797	790	803	813	805	787	778	782	825	816	806	866	866	844	874	845	871	871	876
0	489	511	559	538	542	577	580	567	597	558	555	574	549	549	595	545	604	581	581	583	629	607	617	616	607	612	613	594	602	546	611	594	569	580	571	608	571	566	584	592	654	621	618	608	607	620	620	630	639
0	523	544	576	629	711	766	702	772	315	817	797	773	348	403	881	909	953	496	951	496	928	918	949	957	996	972	1006	1032	1011	1004	989	1044	1069	1012	1033	1022	1100	993	981	1030	1001	1099	1037	1054	1047	1056	1057	1091	1063
0	652	640	682	678	688	670	678	702	699	713	683	707	684	703	726	715	775	737	771	764	783	760	818	784	779	790	835	797	769	792	828	843	795	816	766	808	795	801	788	801	796	777	831	793	777	779	800	832	806
0	1795	1793	1832	1912	1953	2010	2100	2085	2180	2206	2148	2200	2332	2338	2365	2304	2421	2379	2313	2396	2480	2601	2569	2532	2638	2544	2641	2628	2625	2764	2635	2699	2789	2710	2802	2733	2827	2774	2695	2728	2764	2788	2736	2847	2745	2842	2790	2826	2870
83	510	478	476	481	532	535	540	506	526	506	504	520	535	523	535	530	536	533	536	544	529	541	554	581	542	540	556	546	539	558	566	565	569	582	607	619	616	624	639	636	649	662	652	663	666	281	687	687	673
0	884	897	954	912	988	999	1012	1007	991	965	944	1007	1035	1024	1031	1023	1049	1075	1091	1079	1076	1067	1079	1112	1059	1111	1093	1098	1096	1077	1066	1075	1078	1088	1090	1118	1118	1108	1128	1114	1109	1108	1086	1118	1122	1095	1094	1098	1136
84	561	542	548	583	585	612	605	602	616	658	654	652	655	687	672	685	667	662	724	728	711	708	688	709	683	728	719	716	724	739	751	769	772	771	771	757	765	718	763	763	715	760	781	783	790	790	823	820	844
0	8	5	1	NaN	NaN	NaN	NaN	NaN	NaN	NaN	NaN	NaN	NaN	NaN	NaN	NaN	NaN	NaN	NaN	NaN	NaN	NaN	NaN	NaN	NaN	NaN	NaN	NaN	NaN	NaN	NaN	NaN	NaN	NaN	NaN	NaN	NaN	NaN	NaN	NaN	NaN	NaN	NaN	NaN	NaN	NaN	NaN	NaN	NaN
0	625	673	635	656	635	672	667	652	680	677	685	689	700	736	745	756	763	750	785	776	766	765	760	764	783	793	784	822	814	823	838	814	837	813	835	821	841	856	855	844	876	862	867	866	866	861	848	903	909
85	711	730	750	763	785	811	812	809	830	831	861	883	884	887	886	889	916	905	934	934	920	922	935	925	924	935	933	946	936	944	934	927	930	940	923	934	962	944	928	934	966	945	956	947	953	940	953	935	915
86	593	589	609	652	616	645	605	645	595	634	655	611	650	628	679	633	654	626	664	641	663	630	647	632	670	606	656	640	671	693	695	679	677	754	706	749	748	757	305	757	731	768	728	723	736	739	742	754	766
0	NaN	NaN	NaN	NaN	NaN	NaN	NaN	NaN	NaN	NaN	NaN	NaN	NaN	NaN	NaN	NaN	NaN	NaN	NaN	NaN	NaN	NaN	NaN	NaN	NaN	NaN	NaN	NaN	NaN	NaN	NaN	NaN	NaN	NaN	NaN	NaN	NaN	NaN	NaN	NaN	NaN	NaN	NaN	NaN	NaN	NaN	NaN	NaN	NaN
0	595	623	650	658	659	678	654	692	705	678	680	690	666	704	724	742	783	770	720	785	783	755	800	786	824	832	817	846	839	817	840	854	854	861	893	883	877	922	921	913	907	941	941	945	961	954	964	980	934
87	402	373	390	386	414	429	414	430	417	422	435	432	453	474	476	483	513	504	497	521	500	502	501	478	503	508	502	483	485	464	473	478	473	471	482	495	474	481	480	461	484	463	443	303	249	209	197	184	211
0	151	84	101	91	178	62	171	161	99	120	124	135	117	172	111	174	102	178	130	121	111	129	120	130	155	133	133	154	138	215	204	215	143	128	127	146	196	138	168	128	147	112	123	168	145	109	108	194	129
0	753	762	741	769	691	766	692	728	813	765	775	784	821	726	857	788	838	758	387	303	304	317	325	335	142	135	140	166	184	227	268	269	291	305	310	309	307	320	335	321	316	317	325	314	352	393	400	412	424
88	552	490	568	583	551	596	596	559	568	587	626	622	629	644	687	665	675	663	685	644	652	651	641	700	693	730	686	742	719	678	765	742	745	781	759	796	756	772	739	794	784	799	813	839	814	823	779	836	823
0	1294	1326	1423	1436	1407	1454	1438	1536	1483	1507	1596	1541	1556	1573	1648	1620	1613	1575	1586	1612	1647	1574	493	474	458	473	473	501	477	495	164	214	217	224	254	309	354	401	422	512	538	608	632	656	654	699	731	742	776
0	796	644	736	716	869	607	842	782	703	702	726	731	705	807	696	801	678	777	713	657	665	723	674	675	706	680	655	711	642	846	791	821	657	620	616	620	754	636	767	673	710	634	646	715	653	640	592	748	609
0	882	880	876	890	785	322	304	315	312	326	331	354	138	148	143	136	159	197	245	284	340	327	352	362	343	343	364	405	404	415	446	446	478	505	524	530	543	558	559	538	551	543	545	555	560	576	572	575	581
89	611	576	558	580	560	591	585	592	478	232	224	237	242	255	252	132	95	103	114	130	143	172	193	198	215	262	271	287	280	318	327	344	344	334	319	342	338	339	338	316	314	336	330	335	335	358	378	387	384
90	472	460	473	505	490	505	525	518	543	542	524	540	513	554	589	563	544	592	602	629	620	657	679	676	697	676	666	691	676	643	657	694	714	713	714	707	669	699	721	683	669	710	710	683	680	687	713	707	713
91	137	389	421	505	560	178	202	269	287	309	356	313	330	325	384	373	389	353	363	366	387	375	394	384	353	368	383	377	397	424	429	413	418	431	431	413	436	401	446	440	449	431	454	469	489	446	496	468	490
0	844	576	635	618	676	681	696	708	751	755	774	776	836	814	789	802	821	854	831	817	840	871	861	876	862	866	892	897	927	936	895	915	892	878	911	885	877	909	870	876	862	841	885	883	875	890	867	900	921
0	579	667	632	690	589	770	622	673	726	772	774	793	846	753	863	789	903	766	904	947	916	919	940	968	890	965	967	921	986	846	902	883	967	1010	1007	998	926	1014	960	988	967	1009	1018	941	973	1014	1016	934	1009
0	35	NaN	NaN	NaN	NaN	NaN	NaN	NaN	NaN	NaN	NaN	NaN	NaN	NaN	NaN	NaN	NaN	NaN	NaN	NaN	NaN	NaN	NaN	NaN	NaN	NaN	NaN	NaN	NaN	NaN	NaN	NaN	NaN	NaN	NaN	NaN	NaN	NaN	NaN	NaN	NaN	NaN	NaN	NaN	NaN	NaN	NaN	NaN	NaN
0	1457	1372	1446	1480	1489	1496	1522	1519	1420	603	533	552	534	534	546	544	208	237	254	231	216	292	331	363	416	427	487	548	572	611	607	646	665	655	685	699	740	763	813	856	865	899	887	895	902	902	883	880	877
0	1056	1195	1159	1186	1179	1299	1279	1284	1349	1349	1321	1339	1397	1406	1363	1410	591	1424	1434	1483	1497	1514	1513	1459	1491	1536	1517	1507	1526	1428	512	472	448	456	447	463	482	215	213	235	266	290	353	468	531	659	695	740	789
0	1206	1218	1276	1247	1297	1290	1296	1288	1328	1355	1302	1295	1310	1312	1346	1377	1318	1306	1337	1326	1334	1341	1376	1407	1418	1431	1381	1401	1412	508	479	477	493	485	510	498	214	237	247	245	272	338	379	436	463	519	594	603	634
0	784	764	780	827	827	858	855	802	850	839	886	910	866	849	882	877	912	955	939	966	944	880	881	902	837	875	886	914	907	948	905	902	933	966	955	955	957	976	982	992	973	1019	980	1042	1001	1061	1021	1044	1062
0	582	570	576	591	621	633	652	650	681	685	707	722	754	749	812	768	796	801	794	797	776	788	833	779	833	827	824	867	881	901	870	865	862	908	907	951	935	932	966	917	949	920	934	882	913	926	968	952	958
92	579	619	599	630	649	654	660	713	685	699	728	703	685	738	776	748	773	784	817	803	811	789	801	857	881	888	845	857	859	871	870	910	909	924	945	892	998	976	1002	954	994	1021	998	992	1030	1012	989	1023	1042
93	784	779	832	875	865	869	896	915	955	948	939	963	924	913	968	939	981	969	1023	1029	1015	1073	1060	1077	1068	1076	1081	1116	1100	1110	1087	1104	1104	1113	1145	1140	1143	1153	1195	1160	1183	1166	1199	1158	1163	1162	1140	1117	1148
0	911	893	916	905	950	959	951	NaN	NaN	NaN	NaN	NaN	NaN	NaN	NaN	NaN	NaN	NaN	NaN	NaN	NaN	NaN	NaN	NaN	NaN	NaN	NaN	NaN	NaN	NaN	NaN	NaN	NaN	NaN	NaN	NaN	NaN	NaN	NaN	NaN	NaN	NaN	NaN	NaN	NaN	NaN	NaN	NaN	NaN
0	828	878	909	902	1009	1030	1036	1011	980	1069	1049	1044	1057	1044	1062	1021	1121	1107	1139	1132	1134	1119	1164	1151	1158	1139	1163	1222	1209	1207	1195	1216	1248	1248	1279	1241	1288	1280	1274	1289	1349	1316	1345	1299	1302	1341	1326	1326	1380
94	677	712	675	701	731	749	800	734	781	786	805	810	786	844	797	812	792	809	835	848	846	904	905	926	889	917	890	879	896	933	917	914	983	945	954	940	992	993	963	938	982	989	1001	1001	991	999	1033	1036	1046
0	721	727	738	765	784	768	765	404	782	796	804	789	794	795	832	859	843	870	879	852	857	871	856	865	833	878	889	895	908	890	865	885	865	902	886	456	899	919	931	923	901	914	917	929	924	935	910	925	905
0	795	791	783	802	891	901	933	893	887	934	965	1011	985	984	1027	993	1054	1025	1052	1061	1060	1113	1092	1136	1120	1140	1145	1160	1149	1150	1146	1177	1204	1161	1209	1170	1221	1184	1222	1160	1273	1311	1354	1368	1352	1343	1370	1366	1429
95	684	685	668	656	677	698	667	672	678	671	683	693	711	719	718	737	730	792	819	827	776	820	802	816	845	863	843	849	841	874	925	931	926	936	928	926	935	906	936	907	893	901	902	909	902	920	922	904	893
0	898	897	894	925	923	NaN	NaN	NaN	NaN	NaN	NaN	NaN	NaN	NaN	NaN	NaN	NaN	NaN	NaN	NaN	NaN	NaN	NaN	NaN	NaN	NaN	NaN	NaN	NaN	NaN	NaN	NaN	NaN	NaN	NaN	NaN	NaN	NaN	NaN	NaN	NaN	NaN	NaN	NaN	NaN	NaN	NaN	NaN	NaN
96	822	804	774	799	803	860	831	826	882	892	933	925	979	953	999	1024	1001	1007	1072	1056	1047	1096	1143	1106	1129	1111	1134	1159	1143	1191	1159	1152	1167	1200	1195	1195	1155	1161	1197	1168	1146	1197	1205	1170	1175	1159	1187	1181	1167
0	932	912	889	961	1001	1017	996	953	941	984	1024	1027	1068	1049	1063	1070	1073	1041	1043	1076	1093	1059	1128	1111	1095	1090	625	1151	1098	1127	1130	1143	1137	1141	1150	1187	1160	1152	1189	1178	1200	1214	1242	1272	1224	1268	1269	1242	1285
0	666	672	701	698	707	719	738	755	742	762	755	760	768	786	793	803	781	803	808	822	809	796	804	770	797	807	812	804	818	833	854	846	850	826	831	830	845	847	854	853	858	897	896	894	886	905	902	904	902
97	564	560	592	601	613	596	606	613	634	685	700	726	687	691	754	741	690	727	764	800	807	778	829	813	780	812	799	802	822	821	839	810	794	831	839	803	799	841	869	798	820	854	867	873	887	880	910	897	919
0	1407	1490	1472	1446	1400	1478	1455	1585	1613	1591	1655	1594	1581	1604	1622	1627	1609	1670	1644	502	470	507	498	514	501	520	525	548	547	254	228	233	251	253	288	380	462	553	601	662	704	726	776	815	839	848	856	816	895
98	574	628	617	635	667	649	698	672	710	728	769	737	770	791	808	831	821	814	768	776	813	782	838	811	800	861	816	861	865	804	873	878	838	874	899	871	865	896	909	912	894	903	923	931	921	936	939	927	962
0	820	821	816	814	864	886	841	840	873	881	915	955	909	1016	970	967	966	936	977	982	995	990	995	1050	1018	1065	1070	1012	1046	1078	1033	1079	1047	1072	1113	1110	1072	1123	1131	1143	1135	1205	1218	1253	1251	1310	1230	1283	1295
0	244	221	227	240	275	261	256	286	257	280	308	108	342	303	333	323	361	334	373	313	350	NaN	NaN	NaN	NaN	NaN	NaN	NaN	NaN	NaN	NaN	NaN	NaN	NaN	NaN	NaN	NaN	NaN	NaN	NaN	NaN	NaN	NaN	NaN	NaN	NaN	NaN	NaN	NaN
99	964	976	946	1037	990	1066	1037	1017	1027	1149	1058	1048	1034	1089	1062	1076	1144	1165	1169	1120	1082	1163	1159	1130	1197	1167	1203	1204	1189	1248	1198	1277	1293	1284	1283	1312	1288	1322	1328	1317	1347	1389	1288	1404	1388	1424	1381	1415	1429
0	46	219	159	212	234	293	261	275	271	290	76	313	320	304	305	308	384	367	391	349	343	366	366	117	384	410	357	409	349	369	384	467	408	437	449	421	444	420	398	410	510	415	420	474	449	438	422	430	493
0	NaN	NaN	NaN	NaN	NaN	NaN	NaN	NaN	NaN	NaN	NaN	NaN	NaN	NaN	NaN	NaN	NaN	NaN	NaN	NaN	NaN	NaN	NaN	NaN	NaN	NaN	NaN	NaN	NaN	NaN	NaN	NaN	NaN	NaN	NaN	NaN	NaN	NaN	NaN	NaN	NaN	NaN	NaN	NaN	NaN	NaN	NaN	NaN	NaN
100	308	300	290	311	309	341	332	326	355	353	357	374	364	371	368	394	390	383	387	407	415	399	416	399	411	420	389	414	426	407	414	416	405	400	412	413	429	455	435	446	431	420	423	412	430	427	431	426	446
0	718	674	723	810	816	874	836	875	931	NaN	NaN	NaN	NaN	NaN	NaN	NaN	NaN	NaN	NaN	NaN	NaN	NaN	NaN	NaN	NaN	NaN	NaN	NaN	NaN	NaN	NaN	NaN	NaN	NaN	NaN	NaN	NaN	NaN	NaN	NaN	NaN	NaN	NaN	NaN	NaN	NaN	NaN	NaN	NaN
0	466	454	474	467	456	461	465	468	466	479	476	472	488	502	518	507	508	504	530	509	499	514	537	531	540	538	520	545	520	532	532	538	520	543	525	527	526	539	535	534	523	537	571	555	563	574	569	564	567
0	844	761	870	960	933	985	1069	1061	1043	1087	1207	1174	1058	1146	1195	1155	1242	1256	1254	1270	1297	1366	1399	1432	1402	1426	1347	1486	1441	1567	1430	1470	1494	1528	1531	1598	1538	1649	1439	1537	1593	1617	1558	1599	1547	1604	1623	1593	1614
0	201	196	208	211	211	225	235	234	243	233	244	243	244	246	255	248	257	261	270	278	276	270	280	276	268	269	277	282	286	282	280	278	286	283	291	297	293	297	294	311	299	303	298	322	313	313	328	329	321
0	609	617	583	624	602	625	607	614	620	623	635	641	648	671	694	709	708	726	717	702	720	717	726	717	748	733	751	748	773	780	781	761	796	778	776	779	792	790	798	780	798	814	808	825	821	835	840	850	828
0	448	424	421	429	442	454	446	471	431	447	446	477	472	487	528	513	524	543	526	538	516	532	549	553	548	563	570	591	539	566	563	589	570	602	594	586	572	586	585	590	579	582	601	594	582	598	605	598	607
101	467	483	498	513	536	547	542	550	550	560	554	541	548	566	553	578	569	572	588	574	585	589	574	584	588	591	582	575	581	564	578	578	564	557	566	564	561	554	559	555	574	569	580	586	587	597	584	601	607
0	424	426	458	434	433	437	446	435	474	491	533	541	579	577	600	593	589	605	614	593	580	606	607	584	611	604	615	625	608	613	615	635	623	636	630	634	674	681	696	688	680	695	664	678	674	675	682	651	684
102	772	770	778	798	799	817	800	814	858	833	840	832	835	818	848	874	851	889	870	879	889	884	904	932	922	922	921	927	933	922	922	893	899	912	915	934	955	929	951	945	968	980	946	924	957	928	928	940	947
103	458	492	482	481	475	498	506	493	511	515	491	509	518	527	526	544	554	562	578	570	583	558	568	602	593	592	587	621	582	584	582	577	612	614	592	585	583	612	584	587	573	563	607	587	597	585	589	593	614
104	365	379	407	389	417	411	432	447	449	452	471	492	491	501	498	489	508	529	549	526	553	567	579	569	563	566	578	581	567	582	564	589	595	599	605	614	599	634	637	664	646	644	658	663	661	631	630	628	656
0	538	522	548	569	596	581	585	621	625	632	626	643	625	616	619	661	652	651	674	690	706	707	729	729	764	747	762	770	729	736	731	727	744	713	707	736	740	749	767	758	759	744	761	770	779	760	801	776	783
105	822	821	852	838	822	862	877	920	937	965	980	1014	1002	1013	985	1033	1027	1075	1072	1088	1084	1066	1045	1094	1081	1111	1140	1163	1121	1130	1110	1143	1122	1163	1179	1167	1195	1193	1242	1219	1238	1253	1277	1329	1383	1373	1361	1447	1417
106	442	425	421	449	474	461	489	500	531	576	581	603	616	611	594	601	593	605	602	591	582	592	591	612	618	605	614	618	623	617	624	600	612	639	626	632	631	640	639	641	641	647	644	662	667	654	664	651	660
0	895	898	872	879	863	914	913	918	915	911	920	905	921	964	961	943	930	924	929	972	975	962	978	972	997	985	965	978	967	967	1004	996	989	1011	983	1003	987	994	990	1007	1024	1028	1009	1007	1019	991	996	984	1008
107	909	908	875	880	902	946	970	1002	1004	1026	1019	1032	1009	1058	1050	1073	1058	1066	1077	1090	1106	1117	1119	1097	1092	1072	1103	1107	1122	1137	1145	1141	1149	1109	1151	1123	1142	1149	1172	1154	1184	1181	1190	1194	1184	1196	1170	1177	1161
0	57	153	105	42	NaN	NaN	NaN	NaN	NaN	NaN	NaN	NaN	NaN	NaN	NaN	NaN	NaN	NaN	NaN	NaN	NaN	NaN	NaN	NaN	NaN	NaN	NaN	NaN	NaN	NaN	NaN	NaN	NaN	NaN	NaN	NaN	NaN	NaN	NaN	NaN	NaN	NaN	NaN	NaN	NaN	NaN	NaN	NaN	NaN
0	1160	1223	1128	1150	1220	1227	1207	1242	1176	1242	1264	1247	1348	1250	1266	1269	1295	1316	1297	1331	1354	1315	1355	1367	1383	1351	1164	501	373	369	396	407	178	159	165	232	387	463	454	451	421	493	524	576	611	581	642	627	682
0	1182	1182	1229	1210	1257	1254	1291	1263	1292	1243	1305	1295	1300	1324	1361	1377	1390	1446	1425	1396	1421	1378	1432	1432	1378	1372	1415	1457	1473	1445	1456	1470	1482	1461	1488	1451	1452	1466	1500	1487	1489	1502	1488	1524	1546	1549	1543	1512	1566
0	680	762	712	698	783	775	824	808	803	811	882	874	840	860	884	860	853	864	866	894	894	943	927	957	909	945	922	932	950	936	959	979	1018	962	994	977	1011	988	999	1007	995	1008	1008	1042	1008	1008	1052	1021	1019
108	371	357	371	382	381	407	410	419	419	439	449	460	455	473	448	457	464	464	470	479	470	469	460	475	474	466	470	472	482	465	457	492	482	502	527	502	478	506	533	546	547	533	556	550	576	567	594	565	573
0	447	479	465	418	451	411	471	507	484	474	461	454	447	504	444	499	495	499	522	519	459	502	515	477	532	512	478	510	508	570	535	571	496	500	492	533	629	492	571	519	519	523	504	628	589	560	599	724	665
109	1012	1005	992	1020	1051	1055	1049	1083	1078	1123	1070	1090	1085	1082	1115	1149	1142	1174	1154	1165	1178	1176	1147	1188	1179	1181	1181	1205	1163	1214	1185	1233	1228	1198	1234	1258	1230	1254	1233	1236	1270	1305	1265	1311	1310	1316	1333	1327	1338
0	423	427	444	438	473	461	496	474	514	521	548	570	536	571	548	570	554	593	610	579	570	614	605	615	612	591	610	615	611	628	629	668	644	576	673	661	677	664	639	671	689	659	625	679	681	699	743	720	652
0	504	554	529	571	567	529	538	563	529	547	535	560	557	583	581	593	606	594	613	632	608	650	652	673	675	697	694	695	682	682	698	694	677	687	680	691	691	699	697	739	676	703	686	695	703	707	690	735	702
110	395	402	414	396	422	460	449	429	437	439	461	449	470	462	454	462	457	458	457	467	449	457	452	435	437	436	442	440	440	469	437	488	484	474	492	513	504	503	515	525	507	523	551	548	550	573	580	581	599
0	1190	1174	1164	1214	1187	1195	1232	1258	1225	1262	1227	1308	1317	1288	1330	1376	1320	1363	1338	1451	1377	1405	1414	1445	1436	1496	1450	1458	1451	1457	1475	1494	1503	1477	1513	1501	1515	1447	1547	1544	1539	1595	1571	1551	1604	1592	1593	1549	1611
111	382	390	369	371	396	391	383	411	395	390	418	414	405	453	451	479	420	461	473	453	456	472	505	522	477	504	524	527	533	554	580	543	569	547	564	604	576	597	563	565	590	602	602	620	613	617	634	620	615
0	541	530	563	616	556	539	534	561	577	609	621	624	604	602	641	624	662	668	665	671	683	687	692	668	667	712	690	711	660	713	722	706	747	733	720	784	804	767	779	797	756	705	794	754	734	759	743	723	715
0	1454	1472	1439	1422	1478	1503	1500	1485	1471	1478	1501	1444	1486	1560	1580	1574	1601	1558	1651	1674	1625	1626	1675	1591	1479	1073	439	444	415	473	448	494	213	209	217	217	258	326	419	483	561	584	598	625	670	681	704	720	714
0	574	550	560	544	594	628	611	636	625	652	648	677	634	694	661	669	651	672	696	709	697	704	717	693	707	736	734	766	771	747	707	766	746	740	776	803	810	808	784	799	800	817	853	866	842	864	851	884	908
0	547	527	542	554	534	530	568	554	557	600	616	602	609	585	583	614	600	623	610	644	614	608	633	621	603	657	642	649	646	653	658	638	650	663	692	678	714	706	715	699	709	724	711	704	707	714	711	714	729
0	827	755	792	842	825	815	856	908	885	920	945	930	925	935	927	941	923	956	942	936	963	928	919	942	962	948	935	919	946	943	931	980	975	977	960	966	963	985	971	982	989	993	985	982	971	980	951	985	971
0	473	479	488	491	496	531	508	516	510	519	507	522	510	527	518	518	553	586	558	562	545	577	561	547	531	556	562	571	538	539	539	572	576	577	602	604	591	567	583	592	590	591	620	625	622	615	610	638	628
0	1496	1511	1593	1637	1604	1615	1624	1690	1666	1670	1697	1726	1703	1814	1789	1833	1837	1832	1816	1769	1772	1854	1853	1851	2008	1866	1910	2002	2000	2015	1965	2006	2037	1999	2083	2091	2096	2182	2097	2149	2164	2075	2132	2139	2127	2084	2128	2119	2061
0	792	808	828	814	823	843	808	812	824	818	851	875	865	869	878	881	886	878	880	884	886	902	907	902	887	911	917	928	915	917	926	920	936	917	953	941	963	978	955	973	1015	982	999	1002	1019	1008	1038	1025	1036
112	1618	1717	1531	1726	1839	1678	1932	1820	1831	1801	1809	1853	1813	1906	1874	1922	1915	1875	1898	1914	1885	1915	1923	1897	1872	1878	1814	1866	1856	1858	1855	1915	1880	1920	1935	1920	1928	1956	1942	1945	1958	1962	1898	1960	2011	1965	2012	1995	2017
113	737	708	724	730	733	727	719	751	739	761	737	754	713	397	381	384	388	396	413	392	388	403	409	418	428	507	503	511	481	494	528	331	218	190	182	173	174	186	193	202	221	211	225	229	256	241	231	235	246
114	671	708	707	737	748	728	746	761	757	798	774	787	812	795	832	820	852	846	862	899	897	882	887	915	932	937	925	947	931	948	964	941	959	910	973	953	981	984	968	966	949	1007	996	1010	989	1031	1022	1013	1047
0	501	522	540	564	561	545	597	574	607	608	583	639	609	636	628	663	644	676	677	688	683	686	688	713	679	696	718	701	711	737	746	731	746	763	753	747	735	760	757	753	747	757	729	756	764	752	796	781	796
0	694	684	713	724	709	713	697	704	692	718	713	740	705	751	757	752	767	794	795	792	775	788	792	785	811	788	831	842	820	871	856	877	897	888	900	905	918	895	917	913	890	949	930	943	928	940	923	946	926
0	1666	1619	1782	1652	1677	1720	1609	1708	1619	1677	1686	1700	1831	1767	1824	1850	1847	1728	1824	1768	1853	1913	1960	1998	1980	1904	1897	1944	2041	2034	2079	2055	2092	2132	2157	2188	2143	2106	2137	2259	2170	2179	2204	2187	2269	2214	2114	2192	2194
0	1216	1299	1325	1368	1375	1331	1361	1372	1441	1472	1478	1532	1544	1451	1552	1584	1602	1564	1646	1661	1596	1614	1680	1711	1687	1701	1750	1712	1705	1731	1778	1769	1779	1846	1817	1979	1895	1850	1830	1925	1942	1947	1938	1933	1963	2033	2052	1951	1982
115	564	555	557	558	582	586	559	578	557	573	579	577	603	614	643	646	650	660	671	674	675	668	698	687	711	697	690	735	697	721	745	740	718	715	735	734	735	751	736	738	760	749	757	762	766	775	794	783	772
116	388	408	441	440	482	485	496	523	547	526	541	546	546	550	555	555	554	564	561	568	572	571	588	607	593	590	585	619	608	605	601	616	604	619	598	609	639	646	646	644	638	658	652	658	663	685	674	676	693
117	678	704	720	742	727	697	719	702	703	714	688	707	732	722	725	728	748	728	767	767	755	769	740	755	777	796	763	819	815	832	834	836	847	842	828	867	797	850	856	874	842	854	848	837	851	845	841	841	827
0	715	713	720	724	764	732	745	761	789	796	768	787	783	804	812	803	808	831	853	812	817	837	885	855	861	878	862	876	867	859	845	856	839	830	850	821	816	540	467	457	459	482	458	492	555	222	220	229	243
118	308	328	347	376	354	435	373	444	453	475	490	522	526	523	537	548	558	552	561	564	554	588	595	605	611	611	611	644	634	621	627	633	621	635	649	664	648	640	639	651	656	689	678	700	688	694	698	705	687
119	476	536	502	529	476	575	464	569	560	569	560	589	579	591	639	618	643	592	622	626	633	625	657	653	652	668	681	669	704	653	681	703	728	727	750	756	748	753	727	793	781	805	797	795	802	853	864	821	856
0	234	309	310	362	267	580	276	415	630	545	497	502	541	425	595	467	571	417	597	633	650	636	667	628	542	543	581	561	649	406	438	435	555	608	609	644	509	606	447	669	603	637	685	549	593	666	756	536	634
120	83	155	132	186	137	384	153	334	475	414	390	413	490	423	586	518	592	473	637	696	722	711	825	802	778	829	882	902	927	845	886	905	918	939	926	965	891	1022	919	1095	1041	1065	1149	1038	1092	1110	1180	991	1079
121	990	411	414	362	903	386	903	499	483	410	412	450	427	441	458	449	407	425	398	395	407	356	379	424	417	467	426	447	484	467	536	579	577	626	460	539	493	545	463	536	510	542	626	544	475	495	514	526	566
0	853	586	594	488	705	465	717	601	562	473	499	553	549	560	602	593	539	578	520	544	535	447	435	508	525	638	562	545	572	525	619	670	624	608	505	576	511	558	452	559	524	567	618	575	515	578	563	498	252
0	NaN	NaN	NaN	NaN	NaN	NaN	NaN	NaN	NaN	NaN	NaN	NaN	NaN	NaN	NaN	NaN	NaN	NaN	NaN	NaN	NaN	NaN	NaN	NaN	NaN	NaN	NaN	NaN	NaN	NaN	NaN	NaN	NaN	NaN	NaN	NaN	NaN	NaN	NaN	NaN	NaN	NaN	NaN	NaN	NaN	NaN	NaN	NaN	NaN
0	4	7	NaN	NaN	NaN	NaN	NaN	NaN	NaN	NaN	NaN	NaN	NaN	NaN	NaN	NaN	NaN	NaN	NaN	NaN	NaN	NaN	NaN	NaN	NaN	NaN	NaN	NaN	NaN	NaN	NaN	NaN	NaN	NaN	NaN	NaN	NaN	NaN	NaN	NaN	NaN	NaN	NaN	NaN	NaN	NaN	NaN	NaN	NaN
0	2	3	NaN	NaN	NaN	NaN	NaN	NaN	NaN	NaN	NaN	NaN	NaN	NaN	NaN	NaN	NaN	NaN	NaN	NaN	NaN	NaN	NaN	NaN	NaN	NaN	NaN	NaN	NaN	NaN	NaN	NaN	NaN	NaN	NaN	NaN	NaN	NaN	NaN	NaN	NaN	NaN	NaN	NaN	NaN	NaN	NaN	NaN	NaN
0	4	138	92	18	6	3	NaN	NaN	NaN	NaN	NaN	NaN	NaN	NaN	NaN	NaN	NaN	NaN	NaN	NaN	NaN	NaN	NaN	NaN	NaN	NaN	NaN	NaN	NaN	NaN	NaN	NaN	NaN	NaN	NaN	NaN	NaN	NaN	NaN	NaN	NaN	NaN	NaN	NaN	NaN	NaN	NaN	NaN	NaN
0	39	12	12	3	NaN	NaN	NaN	NaN	NaN	NaN	NaN	NaN	NaN	NaN	NaN	NaN	NaN	NaN	NaN	NaN	NaN	NaN	NaN	NaN	NaN	NaN	NaN	NaN	NaN	NaN	NaN	NaN	NaN	NaN	NaN	NaN	NaN	NaN	NaN	NaN	NaN	NaN	NaN	NaN	NaN	NaN	NaN	NaN	NaN
0	38	4	NaN	NaN	NaN	NaN	NaN	NaN	NaN	NaN	NaN	NaN	NaN	NaN	NaN	NaN	NaN	NaN	NaN	NaN	NaN	NaN	NaN	NaN	NaN	NaN	NaN	NaN	NaN	NaN	NaN	NaN	NaN	NaN	NaN	NaN	NaN	NaN	NaN	NaN	NaN	NaN	NaN	NaN	NaN	NaN	NaN	NaN	NaN
0	504	421	442	362	450	341	512	512	447	375	353	396	386	408	448	466	392	469	408	444	433	341	332	421	396	508	380	341	381	329	455	559	504	501	378	500	403	431	167	239	218	233	308	272	258	244	264	301	359
122	156	146	133	108	125	87	141	134	124	101	112	122	123	136	147	149	132	149	122	129	144	117	113	154	136	175	144	121	159	126	191	185	192	179	138	179	136	168	134	160	154	152	190	160	139	174	152	173	183
0	NaN	NaN	NaN	NaN	NaN	NaN	NaN	NaN	NaN	NaN	NaN	NaN	NaN	NaN	NaN	NaN	NaN	NaN	NaN	NaN	NaN	NaN	NaN	NaN	NaN	NaN	NaN	NaN	NaN	NaN	NaN	NaN	NaN	NaN	NaN	NaN	NaN	NaN	NaN	NaN	NaN	NaN	NaN	NaN	NaN	NaN	NaN	NaN	NaN
0	964	599	609	617	754	285	329	288	287	313	117	100	56	61	70	NaN	NaN	NaN	NaN	NaN	NaN	NaN	NaN	NaN	NaN	NaN	NaN	NaN	NaN	NaN	NaN	NaN	NaN	NaN	NaN	NaN	NaN	NaN	NaN	NaN	NaN	NaN	NaN	NaN	NaN	NaN	NaN	NaN	NaN
0	515	510	520	486	523	491	537	540	551	584	589	640	597	610	647	655	607	604	561	582	582	518	517	592	548	612	568	577	607	576	645	677	666	661	590	651	613	628	573	616	652	653	706	715	679	746	734	766	761
123	174	208	175	193	241	238	248	270	272	133	330	403	415	437	460	527	531	567	592	560	595	588	570	569	580	629	644	658	708	690	698	731	735	772	753	788	761	788	741	781	778	754	765	803	763	794	784	836	814
124	82	56	59	36	74	47	95	84	80	73	73	98	80	83	99	95	74	76	86	75	86	59	62	96	86	136	98	113	103	106	139	167	161	135	102	136	122	132	96	148	126	154	175	179	146	155	187	222	198
0	2	51	NaN	NaN	NaN	NaN	NaN	NaN	NaN	NaN	NaN	NaN	NaN	NaN	NaN	NaN	NaN	NaN	NaN	NaN	NaN	NaN	NaN	NaN	NaN	NaN	NaN	NaN	NaN	NaN	NaN	NaN	NaN	NaN	NaN	NaN	NaN	NaN	NaN	NaN	NaN	NaN	NaN	NaN	NaN	NaN	NaN	NaN	NaN
0	1043	873	876	884	1036	857	1025	921	948	964	978	967	954	1015	987	1017	1011	1012	967	999	965	1012	1003	1013	986	995	971	985	961	941	957	988	982	966	951	964	973	994	986	969	955	951	957	946	954	916	893	387	319
125	425	424	410	437	436	452	457	456	455	475	496	513	481	499	513	512	525	535	534	524	543	521	528	537	527	546	575	581	716	593	590	584	598	594	614	738	612	607	606	612	603	623	631	639	630	632	643	760	765
0	NaN	NaN	NaN	NaN	NaN	NaN	NaN	NaN	NaN	NaN	NaN	NaN	NaN	NaN	NaN	NaN	NaN	NaN	NaN	NaN	NaN	NaN	NaN	NaN	NaN	NaN	NaN	NaN	NaN	NaN	NaN	NaN	NaN	NaN	NaN	NaN	NaN	NaN	NaN	NaN	NaN	NaN	NaN	NaN	NaN	NaN	NaN	NaN	NaN
126	500	538	534	551	518	559	513	542	553	549	566	541	572	579	622	516	612	568	604	595	562	567	620	627	603	617	614	621	922	654	647	681	665	728	672	974	738	642	656	709	664	741	745	750	712	753	755	890	916
127	437	412	438	442	449	481	487	478	502	495	514	525	543	533	550	563	550	572	581	577	553	578	600	604	570	587	616	651	742	628	676	654	629	654	638	760	660	656	657	689	676	678	657	663	663	669	660	744	755
128	1734	1717	1785	1658	1714	1714	1500	1496	1368	995	574	488	481	483	559	236	264	212	299	313	335	389	483	466	545	526	578	567	576	579	590	600	586	605	602	611	605	589	571	571	607	593	617	626	629	629	641	614	617
129	216	200	184	196	242	290	338	353	384	385	377	342	373	359	377	370	370	390	385	444	415	430	441	480	503	238	537	579	568	590	580	578	272	640	599	645	647	681	685	730	739	727	782	800	807	821	354	880	821
0	37	16	NaN	NaN	NaN	NaN	NaN	NaN	NaN	NaN	NaN	NaN	NaN	NaN	NaN	NaN	NaN	NaN	NaN	NaN	NaN	NaN	NaN	NaN	NaN	NaN	NaN	NaN	NaN	NaN	NaN	NaN	NaN	NaN	NaN	NaN	NaN	NaN	NaN	NaN	NaN	NaN	NaN	NaN	NaN	NaN	NaN	NaN	NaN
0	2	17	NaN	NaN	NaN	NaN	NaN	NaN	NaN	NaN	NaN	NaN	NaN	NaN	NaN	NaN	NaN	NaN	NaN	NaN	NaN	NaN	NaN	NaN	NaN	NaN	NaN	NaN	NaN	NaN	NaN	NaN	NaN	NaN	NaN	NaN	NaN	NaN	NaN	NaN	NaN	NaN	NaN	NaN	NaN	NaN	NaN	NaN	NaN
0	850	512	485	463	812	528	899	540	604	573	578	594	582	575	586	605	584	600	593	625	613	588	548	587	593	641	621	687	680	661	687	665	697	646	658	650	696	724	720	722	690	723	705	715	745	726	781	754	769
130	2572	2439	2436	2420	2492	2409	2529	2503	2485	2398	2448	2375	2497	2437	2477	2412	2490	2515	2519	2496	2518	2458	2497	2510	2558	2489	2458	2487	2504	2534	2494	2527	2539	2547	2480	2575	2523	2561	2578	2601	2580	2574	2529	2557	2567	2581	2540	2555	2523
131	503	368	367	357	477	377	497	403	397	405	405	401	414	412	419	407	387	412	406	435	423	447	388	444	436	475	472	503	474	477	470	479	468	473	508	490	488	480	483	483	481	455	485	480	485	478	498	487	442
132	697	704	717	709	684	665	607	654	643	658	680	632	425	295	314	303	296	59	111	116	105	122	194	274	328	315	322	331	324	333	338	368	332	346	364	368	365	372	355	373	423	429	435	420	407	434	464	481	496
133	531	1223	1209	1212	1176	1269	1217	1244	1252	1272	1246	1249	1240	1234	1285	1282	1320	1292	1322	1336	1353	1362	1392	1413	1457	1448	1505	1503	1527	1509	1455	1453	1467	1500	1485	1517	1502	1509	1535	1546	1582	1632	1590	1570	1565	1604	1607	1613	1611
134	488	485	502	513	506	509	477	496	507	521	551	524	538	527	566	550	568	555	589	577	569	589	592	578	575	579	543	540	550	541	554	543	559	603	597	580	589	577	595	567	580	565	589	610	598	567	586	542	554
0	NaN	NaN	NaN	NaN	NaN	NaN	NaN	NaN	NaN	NaN	NaN	NaN	NaN	NaN	NaN	NaN	NaN	NaN	NaN	NaN	NaN	NaN	NaN	NaN	NaN	NaN	NaN	NaN	NaN	NaN	NaN	NaN	NaN	NaN	NaN	NaN	NaN	NaN	NaN	NaN	NaN	NaN	NaN	NaN	NaN	NaN	NaN	NaN	NaN
0	733	438	461	421	670	524	708	538	553	527	562	556	572	638	545	579	564	606	620	612	663	615	680	632	657	681	678	710	700	708	677	671	719	743	736	741	731	755	765	736	696	742	730	752	792	762	762	764	840
0	674	538	535	514	644	554	722	600	613	639	573	609	689	661	666	665	652	707	710	708	725	729	689	728	720	736	766	814	826	818	814	840	785	793	843	846	869	885	874	907	938	860	926	931	893	966	950	962	1021
0	760	716	766	646	712	682	702	706	733	712	724	696	707	765	712	741	727	752	778	754	763	780	767	801	789	807	831	781	774	733	787	799	776	776	746	838	802	827	854	872	824	852	822	861	833	861	883	849	850
0	844	861	826	859	854	879	843	854	891	913	918	926	906	914	938	925	897	880	894	901	946	912	905	934	975	1038	964	1031	1058	1079	1082	1126	1152	1134	1133	1149	1149	1185	1191	1167	1166	1197	1201	1204	1203	1221	1161	1201	1210
0	777	794	776	820	828	907	875	901	895	933	920	953	1012	960	1027	1005	1027	1061	1179	1119	1125	1150	1154	1180	1095	1126	1129	1087	1134	1108	1108	1083	1055	1096	1090	1119	1158	1128	1184	1147	1173	1156	1152	1158	1176	1174	1180	1147	1175
0	684	649	658	669	662	647	635	666	642	670	297	680	674	683	667	664	666	682	NaN	NaN	NaN	NaN	NaN	NaN	NaN	NaN	NaN	NaN	NaN	NaN	NaN	NaN	NaN	NaN	NaN	NaN	NaN	NaN	NaN	NaN	NaN	NaN	NaN	NaN	NaN	NaN	NaN	NaN	NaN
0	807	769	730	789	783	835	789	802	834	849	840	854	827	890	867	894	890	884	930	879	924	920	898	991	952	979	989	994	998	1012	956	995	1017	1015	1006	939	1027	1088	1066	1031	1091	997	1065	1070	1095	1100	1073	1044	1036
0	649	701	723	719	785	764	789	720	752	708	730	775	810	806	804	789	823	866	887	928	944	924	963	1029	1018	1019	1035	1055	1054	1075	1055	1054	1072	1038	1101	1089	1088	1101	1133	1160	1147	1135	1129	1153	1160	1156	1157	1147	1133
0	498	520	487	492	483	462	455	544	546	533	540	551	569	568	615	610	587	583	561	571	544	530	542	561	550	549	544	531	545	548	563	563	544	562	575	574	568	563	568	566	575	580	593	585	590	596	609	599	596
0	401	392	207	248	196	239	204	222	51	81	NaN	NaN	NaN	NaN	NaN	NaN	NaN	NaN	NaN	NaN	NaN	NaN	NaN	NaN	NaN	NaN	NaN	NaN	NaN	NaN	NaN	NaN	NaN	NaN	NaN	NaN	NaN	NaN	NaN	NaN	NaN	NaN	NaN	NaN	NaN	NaN	NaN	NaN	NaN
0	599	585	624	624	621	594	585	625	619	642	608	622	604	617	629	638	664	655	687	640	653	660	657	634	655	664	635	662	640	662	648	652	665	645	643	630	665	670	681	704	685	697	686	704	727	705	710	717	713
0	593	688	690	749	760	815	795	874	910	943	946	972	1059	1054	1084	1021	1052	1061	1092	1042	1018	993	982	968	967	950	1006	994	1005	1027	1065	1073	1107	1110	1164	1149	1112	1142	1132	1148	1163	1158	1170	1156	1195	1180	1206	1203	1186
135	1493	1439	1470	1434	1481	1464	1457	1534	1483	1533	1522	1527	1549	1586	1583	1581	1542	1597	1580	1579	1593	1588	1553	1553	1581	1558	1624	1607	1581	1589	1642	1666	1677	1663	1665	1672	1689	1684	1665	1702	1728	1714	1717	1777	1770	1754	1776	1747	1707
136	1298	1256	1279	1232	1224	1291	1165	625	457	439	442	434	544	173	195	236	297	337	409	465	493	475	498	505	496	504	521	509	508	483	530	525	526	533	521	531	532	526	519	529	512	516	501	506	520	512	524	517	525
0	160	186	198	208	252	243	213	223	220	262	260	241	256	297	251	274	271	277	291	294	278	284	282	287	278	299	301	311	329	321	315	330	332	345	357	372	351	362	365	361	336	340	345	353	367	377	376	398	413
0	712	711	718	715	689	680	679	706	674	676	687	708	689	703	666	665	641	641	648	636	665	679	683	643	690	665	668	698	672	663	637	660	648	654	646	636	636	633	667	662	670	641	674	676	662	652	690	689	686
0	745	720	706	739	744	708	712	755	718	740	753	738	753	732	742	736	764	720	714	700	703	678	669	624	635	644	634	646	674	653	680	683	686	710	696	694	708	711	747	739	766	741	729	773	763	757	750	736	741
0	120	147	130	199	136	179	120	143	155	183	192	159	184	180	169	155	193	197	184	207	206	221	218	209	206	179	201	180	199	193	186	159	172	183	204	192	192	205	233	211	245	230	244	231	246	254	241	220	241
137	118	151	197	251	294	284	304	309	345	345	347	327	327	327	327	351	365	378	388	404	416	414	426	446	453	433	437	449	431	447	453	460	449	466	477	502	497	492	507	533	548	514	530	539	560	521	537	559	561
0	453	488	475	470	511	508	525	534	576	568	593	594	647	607	644	647	643	673	707	733	728	763	764	769	769	787	782	815	812	901	858	878	911	929	846	915	884	940	921	911	908	926	1008	950	1009	995	971	938	968
138	664	684	690	702	704	699	674	702	707	738	707	706	728	721	737	733	737	750	740	747	743	766	775	769	802	766	775	783	766	788	779	762	737	775	787	772	800	817	788	792	803	795	801	842	846	847	840	840	861
0	644	591	571	619	605	598	620	599	596	544	540	500	515	495	529	557	589	590	608	634	623	625	642	647	657	650	648	650	669	686	665	668	668	689	683	689	710	700	697	713	726	741	751	762	777	765	777	771	779
0	1758	1866	1779	1867	1766	1929	1879	1782	1717	1939	1965	1913	1997	2036	2061	2088	2085	2051	2048	2046	2105	2097	2145	2145	2110	2252	2208	2179	2201	2217	2273	2383	2356	2451	2431	2533	2527	2477	2486	2521	2507	2486	2536	2552	2535	2551	2605	2615	2519
139	768	805	808	842	868	873	896	901	950	936	927	918	967	998	1038	1046	1054	1093	1074	1086	1148	1151	1149	1152	1176	1195	1226	1253	1233	1258	1309	1277	1365	1396	1365	1392	1467	1455	1453	1482	1483	1534	1530	1553	1547	1630	1544	1615	1603
0	186	213	218	263	187	237	187	203	192	221	237	224	226	217	229	185	239	256	242	228	228	285	267	268	261	241	259	239	250	250	232	194	231	233	263	246	230	222	264	227	241	215	194	178	218	229	199	187	204
0	804	1057	1110	1097	991	323	314	335	331	313	138	135	150	NaN	NaN	NaN	NaN	NaN	NaN	NaN	NaN	NaN	NaN	NaN	NaN	NaN	NaN	NaN	NaN	NaN	NaN	NaN	NaN	NaN	NaN	NaN	NaN	NaN	NaN	NaN	NaN	NaN	NaN	NaN	NaN	NaN	NaN	NaN	NaN
140	1034	1083	1014	1032	1093	1135	1132	1136	1146	1245	1163	1192	1216	1182	1253	1220	1218	1186	1206	1197	1166	1188	1196	833	366	366	390	406	209	213	288	291	333	390	405	411	452	489	543	558	578	588	647	699	695	709	693	700	714
0	571	578	522	529	582	582	595	632	624	630	644	623	657	670	690	682	687	707	727	711	746	743	727	784	790	822	823	843	843	864	894	856	908	908	885	934	892	954	957	921	932	889	933	951	945	970	1015	1002	1039
0	995	1012	1028	1010	1041	1137	1147	1152	1242	1253	1247	1238	1223	1247	1297	1261	1324	1299	1330	1338	1309	1358	1315	1313	1371	1387	1380	1371	1423	1467	1441	1453	1476	1528	1539	1539	1511	1548	1625	1609	1582	1657	1671	1651	1684	1743	1730	1756	1783
0	969	1004	999	1032	999	1048	1025	1125	1184	1132	1178	1139	1196	1196	1216	1172	1234	1240	1241	1259	1371	1249	1318	1327	1303	1329	1320	1360	1358	1384	1363	1424	1394	1439	1457	1423	1451	1505	1540	1551	1568	1584	1561	1577	1643	1632	1633	1665	1683
0	398	410	418	424	433	474	434	487	497	509	547	552	560	553	553	592	558	588	581	570	575	601	606	612	588	590	611	575	607	617	597	628	635	622	631	643	651	662	664	676	660	661	700	739	692	692	711	729	740
141	1206	1197	1195	1260	1282	1268	1281	1312	1326	1407	1415	1491	1509	1538	1593	1626	1602	1656	1710	1726	1772	1825	1818	1903	1841	1917	1960	1950	2012	2038	2008	2007	2044	2078	2026	2135	2190	2140	2247	2224	2213	2286	2286	2357	2316	2374	2359	2422	2414
0	NaN	NaN	NaN	NaN	NaN	NaN	NaN	NaN	NaN	NaN	NaN	NaN	NaN	NaN	NaN	NaN	NaN	NaN	NaN	NaN	NaN	NaN	NaN	NaN	NaN	NaN	NaN	NaN	NaN	NaN	NaN	NaN	NaN	NaN	NaN	NaN	NaN	NaN	NaN	NaN	NaN	NaN	NaN	NaN	NaN	NaN	NaN	NaN	NaN
0	704	693	687	689	729	735	725	764	798	809	847	867	860	891	900	878	928	950	958	968	1000	987	1002	1024	1103	1066	1051	1069	1073	1115	1128	1111	1185	1156	1212	1172	1208	1189	1223	1259	1222	1202	1196	1218	1205	1235	1230	1217	1209
142	1204	1179	1152	1219	1234	1220	1249	1281	1195	1232	1253	1245	1270	1311	1289	1270	1272	1220	1272	1247	1247	1180	1155	1202	1185	1184	1158	1137	1112	1028	773	385	360	320	321	318	331	334	114	148	199	280	368	366	358	380	393	399	378
0	772	783	803	787	829	849	828	404	832	829	857	910	934	967	978	992	1038	1008	1050	1014	1038	1046	1051	1071	1130	1137	1143	1118	1152	1171	1196	1155	1158	1173	1216	1155	1186	1226	1228	1260	1182	1223	1250	1266	1263	1220	1288	1310	1291
143	501	440	440	386	483	432	483	475	461	413	422	463	419	441	439	480	401	429	418	424	437	364	369	422	409	445	398	434	395	399	429	492	467	460	415	430	416	435	372	413	384	402	428	447	440	418	471	495	444
0	1705	1701	1711	1710	1712	1696	1690	1730	1731	1717	1736	1745	1777	1755	1800	1794	1825	1801	1824	1814	1784	1774	1835	1854	1813	1849	1874	1867	1853	1899	1872	1881	1879	1872	1893	1949	1969	1945	1939	1982	1982	1960	1934	1939	1927	1902	1884	1687	1491
0	475	466	469	452	438	476	452	464	475	487	476	492	492	507	511	501	523	510	507	522	514	519	500	506	530	525	510	500	518	533	528	529	533	520	520	519	520	529	528	538	549	537	530	526	528	547	548	529	550
144	523	511	516	510	513	536	483	518	515	563	569	575	631	633	625	631	621	637	634	638	650	648	657	665	671	671	662	688	683	706	677	717	730	763	741	732	760	766	767	773	774	798	795	815	814	811	814	830	842
145	550	544	523	540	567	547	550	552	559	547	547	579	553	563	577	569	554	574	562	565	557	542	532	557	550	557	544	553	571	541	553	571	564	564	535	576	561	551	539	556	558	566	592	584	552	563	584	602	598
0	605	580	573	555	597	609	612	598	607	603	599	605	593	596	616	640	628	641	636	664	652	648	677	659	682	681	687	688	702	713	741	724	750	735	748	764	759	735	751	773	780	763	768	767	779	801	823	835	808
0	506	503	480	492	505	533	497	514	539	530	522	524	508	540	535	531	550	570	571	553	566	575	579	585	575	596	604	601	612	600	621	606	618	627	601	611	621	594	590	634	632	616	637	624	618	631	639	641	650
146	36	25	72	111	42	94	30	51	106	122	146	111	152	136	135	101	197	163	184	174	175	249	235	193	222	161	235	198	206	194	178	110	155	191	235	175	201	195	274	210	233	206	212	164	238	282	190	167	204
0	687	710	705	717	718	704	732	766	754	830	792	797	857	843	834	814	847	850	851	882	888	882	887	908	933	950	924	947	974	974	929	1012	978	948	985	984	971	968	985	988	966	1020	1002	1019	1057	1004	1008	1042	1063
0	891	957	874	868	947	937	913	996	980	983	991	1035	1078	1054	1132	1106	1148	1113	1145	1142	1137	1179	1102	1224	1185	1238	1298	1266	1307	1322	1318	1318	1369	1305	1417	1395	1416	1420	1454	1457	1458	1433	587	417	409	385	398	397	387
147	596	595	613	611	603	609	604	631	652	686	692	698	703	720	740	734	769	763	820	750	792	801	778	831	820	846	827	860	882	848	871	840	821	843	827	848	870	855	889	847	873	908	926	902	916	907	909	924	908
148	361	370	368	378	405	173	160	184	232	310	368	392	449	500	556	572	259	676	667	667	677	727	764	759	764	781	771	797	785	818	804	854	837	828	881	920	935	938	913	925	965	927	932	953	944	966	948	986	931
149	237	191	195	206	246	268	278	300	291	326	330	355	351	352	370	372	386	407	427	403	425	430	426	469	468	481	485	490	509	521	497	507	534	540	531	565	549	544	538	553	566	553	561	580	606	580	574	593	594
0	757	779	778	811	773	835	878	848	921	877	870	966	939	1002	943	1026	989	1035	1023	996	1014	1037	1089	1084	1060	1079	1089	1095	1127	1116	1141	1118	1134	1163	1170	1159	1173	1130	1092	517	376	357	367	378	373	368	197	195	190
150	283	283	271	257	255	262	308	304	322	320	328	350	351	363	350	323	337	357	381	397	383	396	392	418	425	406	466	451	438	420	406	399	421	436	450	445	466	466	481	510	502	508	543	514	526	487	499	500	525
151	244	245	266	272	264	278	290	289	296	306	315	327	332	356	367	389	401	410	411	419	407	437	454	446	449	476	445	476	494	500	511	519	489	494	496	470	507	510	516	548	534	544	562	586	607	601	593	592	644
0	558	562	555	550	584	607	610	605	556	551	548	573	592	598	603	636	593	575	459	455	390	350	377	388	222	216	200	207	225	240	262	224	220	209	247	244	246	657	650	624	196	160	159	167	156	154	143	131	152
152	480	507	486	464	507	519	509	516	522	485	480	487	509	534	542	533	546	554	513	523	559	620	646	624	558	522	533	592	604	668	657	666	689	680	668	632	689	698	709	718	666	697	689	687	702	705	720	677	672
0	583	571	576	570	591	564	571	584	574	572	569	578	586	601	615	616	620	651	636	633	620	655	635	653	640	654	639	643	653	663	683	678	668	638	667	675	680	683	641	681	693	683	688	720	715	705	714	744	730
0	633	634	639	594	600	619	628	638	648	665	670	657	684	672	698	699	702	706	738	740	726	781	766	772	778	821	773	760	853	824	836	858	826	829	883	861	876	875	891	895	908	909	934	912	930	949	932	1011	966
0	268	269	264	236	268	288	300	315	328	315	333	339	358	349	345	352	328	363	376	417	369	355	342	331	299	302	325	314	339	325	328	350	363	369	343	346	332	322	315	336	278	263	270	250	261	277	276	274	267
153	473	491	473	510	510	549	512	534	511	530	561	490	520	546	530	544	539	535	559	557	551	575	603	614	612	632	643	647	622	661	645	657	635	669	680	674	680	652	689	694	688	702	703	702	687	699	700	683	712
0	931	898	858	821	908	900	933	893	924	878	856	930	955	923	954	911	931	913	897	837	866	883	901	855	911	907	881	872	347	274	293	302	300	299	95	112	122	145	153	165	192	210	247	261	257	270	301	319	309
0	1321	1291	1314	1283	1352	1361	1381	1348	1356	1356	1364	1392	1422	1405	1429	1462	1465	1496	1476	1535	1568	1596	1544	1565	1543	1601	1616	1634	1673	1642	1693	1664	1692	1693	1663	1641	1682	1714	1752	1773	1801	1803	1801	1772	1812	1798	1850	1864	1881
0	468	488	494	490	513	523	497	536	535	538	548	521	538	525	513	520	523	554	555	569	612	600	595	618	625	633	666	666	661	680	666	660	644	670	673	681	693	668	689	688	682	664	690	690	690	697	677	689	680
0	588	583	584	579	628	592	581	648	640	654	601	609	622	626	560	555	568	607	637	667	721	680	664	699	706	719	697	727	736	751	777	795	824	754	756	805	808	790	708	729	745	724	724	763	763	808	794	826	878
0	1108	1172	1186	1130	1146	1213	1224	1212	1203	1217	1247	1256	1242	1254	1290	1308	1322	1334	1329	1379	1403	1422	1407	1392	1450	1394	1516	1480	1480	1466	1490	1455	1501	1518	1516	1482	1572	1582	1569	1542	1531	1585	1571	1583	1590	1653	1677	1684	1731
0	538	577	571	560	575	590	626	634	691	672	713	704	713	700	712	736	765	768	812	773	842	808	887	833	841	887	880	861	889	879	853	852	906	909	971	913	871	994	992	1013	947	949	919	1047	950	1058	1057	1080	982
0	847	850	880	843	877	923	929	927	919	930	923	940	950	992	990	986	984	1023	1033	1041	1037	1029	1052	1053	1064	1092	1060	1068	1045	1095	1094	1091	1098	1104	1109	1131	1044	1056	1055	1022	999	963	944	918	915	627	377	369	347
0	655	630	681	656	664	696	627	732	746	769	740	733	774	NaN	NaN	NaN	NaN	NaN	NaN	NaN	NaN	NaN	NaN	NaN	NaN	NaN	NaN	NaN	NaN	NaN	NaN	NaN	NaN	NaN	NaN	NaN	NaN	NaN	NaN	NaN	NaN	NaN	NaN	NaN	NaN	NaN	NaN	NaN	NaN
0	473	469	458	448	454	493	489	503	477	504	520	515	520	507	527	505	507	510	512	531	549	507	519	560	544	547	555	564	550	549	564	562	559	572	563	587	575	584	574	605	621	636	648	641	639	645	636	669	665
0	1190	1341	1161	1329	1313	1354	1379	1358	1400	1448	1393	1479	1529	1582	1502	1553	1534	1548	1592	1597	2199	1642	1647	2258	2372	2524	2364	2426	2304	2385	2411	2368	2354	2423	2362	2574	2501	2496	2483	2574	2469	2483	2491	2452	2442	2403	2472	2506	2483
0	631	615	633	573	639	643	612	649	638	644	658	682	673	705	694	665	694	686	668	679	694	664	684	732	699	709	697	732	705	724	718	728	756	740	731	719	752	746	736	731	744	781	795	789	768	788	810	809	807
154	662	672	662	654	689	657	689	689	708	717	695	699	704	619	253	236	225	241	250	261	107	108	112	141	150	170	175	183	186	196	199	212	226	216	237	247	243	237	256	269	284	291	299	310	299	290	286	308	323
0	7	NaN	NaN	NaN	NaN	NaN	NaN	NaN	NaN	NaN	NaN	NaN	NaN	NaN	NaN	NaN	NaN	NaN	NaN	NaN	NaN	NaN	NaN	NaN	NaN	NaN	NaN	NaN	NaN	NaN	NaN	NaN	NaN	NaN	NaN	NaN	NaN	NaN	NaN	NaN	NaN	NaN	NaN	NaN	NaN	NaN	NaN	NaN	NaN
0	912	863	861	806	860	865	886	877	917	869	885	919	886	925	946	957	920	920	921	916	912	935	928	878	898	907	901	888	882	928	908	932	951	935	920	884	913	915	911	929	924	914	943	947	938	963	946	943	950
155	727	709	812	836	840	890	879	896	868	920	927	901	886	887	932	931	923	928	938	952	956	965	966	947	939	958	980	989	1012	975	977	943	979	977	975	990	976	987	1010	983	998	1010	999	1000	1009	993	1017	1023	1019
0	456	474	470	480	481	489	494	506	513	483	504	486	497	524	557	551	556	571	571	567	583	595	601	616	616	604	642	645	643	617	640	619	638	640	643	639	632	638	653	688	638	683	694	672	687	666	665	694	695
0	555	556	558	574	621	653	686	730	717	711	760	811	780	852	845	810	833	856	821	848	890	874	899	910	945	882	919	951	987	943	937	948	969	949	963	1010	1026	1000	1005	979	956	958	977	995	999	989	989	999	1001
156	633	602	647	664	683	714	765	748	759	728	716	719	715	772	780	800	767	800	806	822	804	864	890	907	881	921	961	944	945	949	978	983	1002	1030	994	986	922	889	888	884	902	871	899	929	962	939	953	947	946
0	566	568	592	559	576	628	584	633	641	686	689	706	694	725	656	706	677	759	749	736	844	761	731	838	832	831	838	838	836	845	875	867	869	895	917	908	898	897	909	915	915	893	887	900	918	906	904	911	886
157	1055	935	955	910	959	952	975	957	1023	397	433	460	514	485	485	450	465	459	502	448	496	464	315	277	275	339	316	361	350	124	123	133	151	142	155	166	197	237	291	317	327	315	314	323	353	358	357	339	353
0	588	585	594	610	602	615	593	587	585	611	629	625	631	633	635	655	673	650	649	630	796	683	684	825	811	825	861	867	880	870	886	891	889	911	906	907	911	872	872	894	893	898	887	933	915	927	945	957	949
0	553	539	587	627	260	612	591	590	585	588	605	598	591	587	581	610	602	602	615	644	828	669	662	898	896	923	896	936	949	944	946	964	942	918	944	967	979	941	933	1036	994	939	962	898	973	951	933	914	926
0	1004	1022	1073	1019	1070	1144	1124	1131	1085	1173	1196	1191	1220	1242	1216	1205	1282	1259	1304	1361	1782	1401	1401	1903	1937	1881	1818	1862	1762	1774	1842	1843	1807	1934	1827	1835	1906	1900	1809	1858	1900	1949	1899	1870	1843	1909	1965	1965	2028
0	636	659	624	647	642	657	636	632	628	663	648	680	667	674	643	649	666	679	654	667	705	708	715	711	717	706	722	756	743	755	771	784	799	756	778	824	795	784	812	797	821	853	861	837	838	856	849	869	873
158	798	966	801	710	772	707	643	686	835	758	789	800	1618	1691	1637	398	396	377	380	432	499	528	539	582	642	650	678	646	668	720	732	741	732	789	766	753	765	777	786	805	820	826	836	871	887	873	890	877	869
0	1807	1797	1733	1817	1813	1802	1918	1963	1955	1932	1931	2013	2056	2034	2014	2102	2018	2012	1973	1960	2026	1928	1970	1971	1944	1967	1995	1998	2054	1976	2014	2028	2113	2128	2100	2144	2179	2185	2187	1892	588	541	525	536	565	544	573	585	234
0	680	658	667	645	670	678	682	687	701	691	702	709	682	717	728	730	735	711	752	750	808	747	742	805	833	853	840	813	829	856	838	847	821	822	829	835	858	851	847	865	895	866	880	870	869	863	839	877	916
159	691	658	684	639	648	626	650	646	625	630	681	657	667	681	647	665	670	642	636	665	681	666	667	684	687	710	730	738	736	778	775	782	771	783	774	761	764	768	763	777	776	846	873	862	850	828	789	824	808
0	360	363	379	398	401	414	408	432	427	442	464	458	467	449	458	445	453	447	467	473	476	467	470	476	525	526	567	548	553	573	570	551	552	560	565	556	548	555	554	553	568	571	579	581	585	573	576	580	601
0	347	335	346	350	343	357	368	376	400	395	398	399	408	412	430	433	437	450	446	470	438	452	452	460	461	460	478	502	498	488	499	496	485	505	499	510	531	550	557	560	547	545	544	547	550	556	550	557	552
160	816	818	826	807	762	829	825	825	868	849	907	865	882	878	873	930	900	906	862	897	908	875	869	906	948	960	920	968	939	916	919	942	942	935	927	980	943	979	923	955	942	944	931	974	951	951	958	995	1005
161	429	500	496	474	511	554	580	648	672	644	658	660	663	680	702	712	666	670	632	662	665	657	686	748	845	864	888	915	956	991	1010	1101	1079	1130	1130	1160	1190	1151	1149	1154	1182	1213	1166	1237	1216	1235	1272	1239	1269
162	428	423	451	433	461	466	447	463	464	455	493	450	510	392	177	153	153	160	164	172	173	69	84	87	144	169	207	219	253	269	269	252	107	283	305	331	292	289	307	315	315	292	324	311	322	336	341	313	340
0	762	783	745	772	773	797	806	820	892	852	848	841	944	812	935	823	876	908	950	927	968	858	1006	892	990	932	930	895	927	877	913	923	920	934	965	948	990	1023	1021	952	1019	1055	1079	1003	1062	1046	1072	1022	1049
163	488	499	504	481	512	533	540	583	614	645	639	695	717	742	755	783	797	829	881	885	865	871	879	887	892	917	914	909	969	947	968	976	986	968	983	1015	1020	1034	1011	1025	1031	1058	1077	1051	1049	1047	1043	1052	1041
164	414	429	425	395	415	418	432	417	421	425	431	443	482	477	498	507	474	492	448	444	459	442	449	508	224	183	196	194	181	198	91	79	98	119	127	167	192	188	187	230	271	257	270	289	288	294	298	298	296
0	1759	1735	1812	1763	1835	1773	1860	1884	1825	1829	1868	1909	1900	1914	1959	1989	1896	1926	1954	1945	1959	2037	1975	1985	2065	2036	2061	2026	1740	532	497	504	511	515	516	516	519	208	234	242	227	266	409	529	665	719	784	794	827
0	684	704	685	697	727	724	715	686	672	713	742	727	739	764	759	791	777	773	782	779	794	794	771	774	789	786	778	755	757	592	279	271	273	279	277	289	278	158	138	151	152	112	82	82	162	179	227	221	238
165	654	697	720	716	754	734	725	736	776	818	800	843	783	851	839	815	866	885	906	899	1075	906	887	1068	1029	1132	1033	1099	1086	1080	1117	1082	1065	1102	1104	1138	1161	1163	1190	1163	1172	1206	1192	1214	1213	1184	1201	1215	1211
0	734	751	765	782	772	821	816	827	824	824	853	806	808	826	802	843	850	851	822	843	843	839	832	840	878	870	904	923	939	905	902	907	922	939	926	936	931	921	933	941	953	991	948	964	970	978	983	1046	1042
0	602	590	568	635	627	639	639	675	677	720	711	749	745	755	773	757	783	760	744	797	1116	872	847	1123	1149	1296	1234	1160	1119	1150	1216	1175	1118	1203	1196	1200	1264	1237	1231	1298	1304	1227	1260	1254	1244	1311	1422	1303	1310
0	528	512	561	526	534	535	545	540	577	598	563	593	595	588	588	621	645	624	656	622	644	622	662	670	666	646	696	663	725	716	704	739	689	705	696	713	743	738	729	771	757	747	767	772	799	770	819	804	796
0	666	672	673	684	740	721	715	774	744	740	756	781	773	729	785	818	798	804	784	797	791	817	795	799	824	817	781	779	802	776	833	840	799	834	805	810	816	798	797	796	820	849	843	846	816	829	782	819	797
0	746	751	783	759	754	793	798	806	819	812	804	815	810	826	863	815	822	825	818	837	927	880	872	998	1013	993	1004	989	1021	986	1040	1065	1064	1060	1102	1080	1123	1151	1104	1128	1130	1092	1119	1085	1162	1173	1116	1139	1204
0	338	280	283	211	324	275	385	362	360	331	358	387	347	346	357	399	360	379	390	407	421	370	359	385	401	461	401	473	407	448	476	556	480	462	414	469	475	498	379	489	444	469	506	528	458	435	505	549	511
166	762	743	740	732	747	734	746	766	771	779	788	776	770	782	767	772	792	782	794	774	791	794	800	813	826	835	831	858	814	842	857	872	864	884	900	883	921	931	923	960	955	969	963	962	989	978	979	988	985
0	655	648	655	658	671	692	695	710	715	723	724	716	691	713	724	690	696	729	720	696	711	723	690	651	689	739	720	723	720	723	749	727	750	758	724	731	750	745	774	778	792	756	782	774	812	794	773	750	765
167	833	816	816	803	776	842	890	826	883	824	940	818	870	892	886	941	887	903	923	923	967	1019	1009	1016	1054	1050	1046	1028	1053	1093	1057	1086	1064	1062	1098	1061	1096	1139	1093	1146	1178	1166	1190	1191	1169	1225	1219	1140	1180
0	1381	1454	1449	1567	1417	1514	1571	1538	1560	1573	1631	1621	1626	1672	1665	1651	1719	1719	1719	1746	1842	806	507	524	519	533	556	565	240	267	275	379	511	577	621	653	688	685	730	808	784	785	824	785	824	817	851	836	844
0	497	499	490	540	523	555	557	554	552	581	552	586	557	575	582	237	585	606	613	619	623	623	273	661	659	643	674	668	695	673	677	646	694	674	675	711	695	729	704	735	724	743	714	719	717	735	733	737	746
168	805	889	844	877	887	904	904	907	941	940	962	954	909	936	925	933	970	967	984	1007	990	1019	978	1042	1060	1076	1098	1085	1057	1105	1120	1102	1137	1163	1099	1135	1162	1144	1168	1194	1237	1219	1186	1188	1174	1201	1170	1190	1176
0	464	465	496	510	502	521	528	531	535	530	539	548	567	567	564	605	569	582	597	594	656	655	652	686	724	712	727	722	707	707	736	739	714	705	705	692	727	715	721	704	662	660	677	692	687	684	688	319	700
0	666	657	669	673	694	647	645	700	674	702	676	674	669	685	690	711	690	709	735	748	756	791	752	761	788	756	787	804	775	781	785	757	775	763	795	807	783	803	785	811	808	803	816	793	802	832	809	826	805
169	478	495	483	513	521	514	549	530	525	524	531	559	556	583	592	604	604	615	578	653	626	644	607	612	622	675	643	642	650	627	651	673	683	660	637	598	648	632	620	662	659	654	677	659	686	653	652	656	678
170	1176	1157	1189	1224	1211	1217	1280	1262	1278	1279	1247	1238	1275	1314	1310	1288	1270	1284	1297	1271	1281	1293	1262	1267	413	494	466	459	435	490	432	440	410	418	406	408	395	391	394	421	428	432	467	457	185	170	169	178	177
171	464	491	540	553	600	625	635	635	690	725	725	718	746	731	768	752	798	788	808	821	848	814	834	861	870	841	846	861	899	877	874	865	879	858	862	887	885	912	868	842	838	789	769	843	862	841	793	836	833
172	407	415	452	457	441	451	445	454	480	481	468	480	501	503	472	205	173	184	190	192	77	77	90	94	84	104	119	130	118	155	182	192	195	226	252	236	250	252	248	262	239	219	214	203	210	213	214	230	248
173	655	652	631	639	670	663	682	687	662	694	680	692	673	688	689	682	690	700	692	692	686	686	716	718	722	729	733	717	731	716	766	742	781	741	782	756	767	749	764	745	755	762	763	748	771	761	767	758	786
0	1067	1078	1108	1087	1130	1152	1158	1148	1214	1246	1188	1207	1272	1246	1209	1200	1239	1291	1191	1199	1283	1245	1326	1358	1351	1469	1418	1399	1427	1418	1502	1553	1547	1579	1514	1521	1608	1507	1577	1542	1534	1614	1564	1624	1620	1595	1549	1601	1569
0	97	141	137	205	129	168	117	132	137	170	183	148	163	169	173	135	189	188	182	198	185	227	222	200	215	202	232	200	207	205	208	158	207	206	233	213	220	212	266	223	241	228	224	211	243	253	214	216	236
0	1316	1267	1307	1255	1295	1270	1200	1231	1238	1232	1161	1196	1207	1236	1216	1197	1271	1442	1366	1348	1438	1559	1429	1522	1632	1496	1562	1550	1558	1506	1633	1632	1610	1608	1718	1828	1692	1714	1736	1948	1793	1745	1819	1864	1911	1860	1935	1988	1875
174	669	609	640	666	659	654	652	703	682	681	703	692	745	697	723	709	717	725	734	748	789	794	791	773	769	779	794	784	579	269	256	257	260	275	134	137	141	129	150	210	224	227	219	221	274	246	272	286	293
175	470	481	453	498	451	498	506	502	517	462	473	461	473	479	505	456	475	575	591	582	586	612	633	658	659	678	675	692	650	675	691	678	685	693	703	718	709	714	729	708	707	701	715	688	703	679	708	735	739
0	405	392	381	350	388	388	404	401	403	389	407	413	409	412	416	424	400	408	409	407	409	412	420	419	562	564	554	586	614	617	623	610	608	669	660	641	641	643	636	645	656	619	607	631	608	622	597	611	581
0	687	660	670	652	662	683	678	692	704	684	697	708	705	720	744	732	730	724	731	680	734	734	751	777	780	777	786	813	804	792	783	764	837	834	822	838	829	816	827	841	841	837	864	846	870	847	872	843	844
0	389	402	420	427	434	456	437	448	456	444	457	446	457	459	480	478	500	495	515	494	522	506	516	484	490	510	528	544	556	539	554	560	554	590	570	581	594	608	636	604	619	612	611	594	604	617	624	611	617
0	767	782	785	787	787	802	792	821	799	794	772	775	816	801	828	833	804	845	806	862	863	827	836	857	833	861	847	858	842	855	872	868	904	909	940	946	931	948	958	962	959	971	962	943	984	1003	1003	994	1020
176	513	519	497	494	481	480	482	515	553	548	529	539	544	570	554	519	539	531	529	524	542	537	576	578	607	580	615	589	604	627	611	606	584	614	637	622	652	639	618	620	636	627	611	658	634	623	608	617	599
177	896	924	876	890	947	945	1009	1026	988	1042	1058	1076	1105	1119	1134	1121	1160	1123	1143	1196	1198	1209	1191	1228	1260	1248	1251	1327	1317	1253	1349	1353	1340	1337	1296	1320	1331	1329	1348	1357	1339	1368	1320	1347	1415	1426	1365	1367	1396
0	610	596	588	619	605	610	618	647	650	646	631	678	695	729	775	755	726	728	752	758	786	788	770	786	751	757	768	776	788	813	827	825	806	842	802	788	809	798	794	767	853	770	821	815	810	804	809	772	797
0	569	572	557	565	576	629	643	638	667	632	658	652	646	643	656	615	620	614	649	654	641	654	656	666	647	642	663	659	665	642	645	657	660	671	657	644	680	668	708	706	729	675	709	698	735	733	705	709	700
178	526	475	498	426	492	448	499	474	491	460	460	478	449	458	481	530	471	478	474	498	492	464	477	511	519	518	490	523	502	512	528	557	513	520	491	499	481	511	446	511	457	476	496	472	450	423	479	504	485
0	667	638	677	647	626	644	669	674	714	722	664	642	652	511	333	292	293	303	302	311	319	316	311	319	320	322	321	332	312	334	328	334	332	350	337	330	364	401	432	153	146	150	NaN	NaN	NaN	NaN	NaN	NaN	NaN
179	465	515	537	595	518	605	539	575	632	644	696	640	654	644	678	631	711	710	724	749	730	804	825	843	848	845	882	874	871	839	841	803	847	889	916	893	901	890	928	899	946	893	893	925	958	1021	973	951	964
180	983	939	1014	1037	1017	1111	1112	1124	1143	1082	1145	1132	1134	1174	1172	1192	1237	1302	1199	1324	1278	1304	1384	1396	1437	1452	1405	1478	1531	1532	1527	1582	1571	1546	1594	1598	1598	1618	1610	1610	1635	1691	1544	1586	1639	1583	1552	1500	1497
181	989	1040	1027	1048	1091	1158	1123	1107	1116	1105	1120	1071	1114	1125	1121	1113	1140	1165	1206	1185	1173	1197	1146	1193	1149	1216	1228	1250	1266	1258	1296	1313	1326	1346	1311	1407	1383	1377	1375	1412	1421	1437	1473	1505	1580	1603	1581	1576	1590
0	622	644	635	669	659	646	664	705	688	737	720	744	710	727	718	742	731	747	738	679	752	755	739	766	782	756	811	770	794	793	773	747	788	804	757	797	796	839	804	804	755	815	768	831	834	809	806	769	792
182	863	882	885	890	874	975	993	1061	1025	986	1026	1053	1088	1080	1091	1103	1060	1140	1132	1096	1104	1112	1117	1147	1119	1108	1136	1222	1234	1163	1195	1246	1217	1213	1244	1279	1235	1188	1230	1258	1237	1225	1283	1290	1322	1318	1297	1294	1379
0	597	598	587	577	584	557	616	613	611	601	607	631	637	667	673	647	659	650	652	640	649	682	692	706	685	707	698	718	708	775	754	748	767	774	735	774	773	754	756	768	784	772	782	813	800	840	876	871	882
183	444	469	463	452	446	446	462	427	445	454	466	448	458	459	459	452	472	482	511	505	537	518	522	508	511	488	499	511	522	529	515	516	528	519	530	525	526	538	550	532	547	554	558	561	556	558	528	553	542
184	685	634	578	554	325	204	191	196	194	207	218	221	237	99	110	125	162	191	212	230	231	245	253	307	311	312	324	352	350	346	352	347	367	362	366	359	366	380	353	386	398	459	490	481	496	477	478	493	467
0	500	500	520	488	511	566	578	594	630	661	664	661	671	662	670	682	735	768	763	766	801	768	726	732	759	738	713	732	736	711	656	426	348	337	333	336	348	142	134	151	157	133	146	158	175	198	184	177	194
0	585	587	558	595	624	623	628	627	655	638	650	661	657	660	648	640	685	686	685	694	681	672	681	675	671	682	675	680	660	694	706	727	716	708	679	701	717	717	742	702	707	705	727	747	760	762	801	777	800
0	354	400	396	423	431	453	452	435	428	418	384	401	401	369	426	433	448	456	511	517	553	565	570	617	642	634	665	693	691	692	715	707	725	730	735	712	720	714	719	720	639	331	274	261	281	266	272	276	300
0	432	436	451	496	461	454	422	417	461	503	525	467	508	500	489	472	516	518	527	554	544	580	545	574	572	546	582	545	556	530	544	516	564	566	605	586	588	600	655	621	657	590	597	569	618	623	579	563	586
0	490	523	538	517	568	546	536	579	586	588	611	619	615	628	643	665	677	633	688	664	674	670	657	656	688	684	699	682	709	702	689	692	706	698	685	702	706	706	707	700	708	667	705	707	723	718	704	724	712
0	792	794	798	781	846	766	821	823	863	822	853	902	878	853	853	921	873	856	898	875	893	877	908	914	955	977	954	985	958	983	970	1014	971	983	952	995	962	954	934	998	944	990	993	1014	1003	1009	994	1030	988
185	300	292	349	413	356	355	364	389	396	397	441	466	467	502	515	516	523	536	565	609	645	682	692	698	721	712	763	734	742	757	743	734	773	770	758	782	730	752	746	783	770	755	688	752	773	728	711	739	728
186	734	721	738	776	816	800	826	827	838	837	840	856	829	852	860	836	861	921	928	947	942	967	981	957	982	985	967	998	991	999	1008	1041	1102	1037	1064	1083	1069	1132	1129	1078	1113	1097	1133	1184	1195	1148	1159	1186	1187
187	233	223	245	321	314	367	377	355	409	432	456	456	442	450	466	491	489	469	444	466	458	509	510	531	517	534	590	568	599	614	592	594	622	637	642	630	632	654	633	640	664	654	641	648	663	646	646	655	658
0	534	540	547	538	567	565	577	571	561	583	589	601	587	573	595	628	594	630	610	614	638	659	657	657	660	649	646	626	655	638	660	675	654	648	668	666	694	649	696	686	699	731	679	708	689	708	718	782	745
0	416	456	453	491	456	518	434	502	509	496	522	484	492	542	493	511	590	517	515	545	534	626	597	554	584	555	592	553	585	544	585	514	544	588	618	606	572	589	607	629	658	641	639	660	661	697	645	615	626
0	582	527	465	430	527	445	524	509	500	478	478	521	485	488	486	522	454	481	470	503	531	464	500	536	533	562	525	568	562	581	600	668	633	625	573	623	599	607	545	612	554	594	596	614	558	499	561	599	587
0	600	597	577	592	571	600	598	570	595	612	631	607	599	605	601	628	641	639	657	669	643	645	653	622	680	664	662	645	671	669	680	674	681	670	703	693	695	716	693	687	687	694	675	652	669	692	693	667	692
188	694	636	680	673	717	730	748	718	725	763	781	765	822	820	785	785	807	824	786	819	793	834	782	801	816	829	835	861	859	840	846	885	894	874	876	915	927	915	916	970	968	930	934	925	974	929	957	958	942
0	391	410	437	445	481	473	473	499	481	515	537	520	516	543	564	562	554	583	592	616	622	628	619	643	670	678	670	672	687	664	649	641	641	678	669	623	621	609	608	623	638	621	618	651	650	633	616	647	631
0	691	715	728	755	731	774	767	841	889	922	978	974	987	1029	1040	1034	1077	1048	1090	1083	1033	1101	1059	1057	1030	1025	1088	1104	1095	1108	1046	1097	1089	1128	1131	1108	1131	1104	1107	1078	1051	1062	987	970	820	361	323	318	298
0	NaN	NaN	NaN	NaN	NaN	NaN	NaN	NaN	NaN	NaN	NaN	NaN	NaN	NaN	NaN	NaN	NaN	NaN	NaN	NaN	NaN	NaN	NaN	NaN	NaN	NaN	NaN	NaN	NaN	NaN	NaN	NaN	NaN	NaN	NaN	NaN	NaN	NaN	NaN	NaN	NaN	NaN	NaN	NaN	NaN	NaN	NaN	NaN	NaN
0	820	847	849	844	860	865	848	871	861	876	867	896	902	866	868	899	880	887	894	890	930	912	887	896	883	917	934	930	952	926	936	937	930	962	940	957	963	944	937	973	946	974	961	976	994	978	986	1011	996
0	NaN	NaN	NaN	NaN	NaN	NaN	NaN	NaN	NaN	NaN	NaN	NaN	NaN	NaN	NaN	NaN	NaN	NaN	NaN	NaN	NaN	NaN	NaN	NaN	NaN	NaN	NaN	NaN	NaN	NaN	NaN	NaN	NaN	NaN	NaN	NaN	NaN	NaN	NaN	NaN	NaN	NaN	NaN	NaN	NaN	NaN	NaN	NaN	NaN
189	565	594	695	659	725	682	758	700	793	791	1373	1421	1423	1438	1457	1452	1481	1475	1512	1478	1518	1548	1521	1506	1538	1590	1583	1605	1578	1651	1598	1650	1634	1650	1673	1053	1100	1157	1111	1158	1130	1145	1127	1102	1140	1087	1095	1134	1117
0	841	834	823	808	809	817	838	842	851	842	827	832	844	871	896	894	877	911	919	891	926	941	901	908	926	930	946	931	923	942	961	971	940	943	964	966	975	938	962	937	936	894	883	880	876	869	907	908	918
0	503	518	520	512	513	533	544	542	518	551	554	542	547	546	541	553	574	578	570	581	600	613	623	641	628	607	628	609	598	590	612	604	632	636	644	631	614	621	576	575	578	578	573	566	573	578	565	567	562
0	495	407	372	408	377	407	382	377	372	NaN	NaN	NaN	NaN	NaN	NaN	NaN	NaN	NaN	NaN	NaN	NaN	NaN	NaN	NaN	NaN	NaN	NaN	NaN	NaN	NaN	NaN	NaN	NaN	NaN	NaN	NaN	NaN	NaN	NaN	NaN	NaN	NaN	NaN	NaN	NaN	NaN	NaN	NaN	NaN
0	590	597	587	568	582	585	584	575	572	600	596	595	595	612	616	607	611	619	577	600	595	645	704	670	658	677	650	686	687	685	686	714	700	703	683	703	707	707	721	702	718	757	739	742	783	759	771	783	771
0	982	947	932	940	933	966	992	1028	1003	1052	1022	1033	1039	1065	1041	1066	1055	1085	1043	1046	1054	1075	1060	1085	1047	1054	1068	1072	1078	1082	1089	1101	1100	1108	1125	1099	1127	1128	1094	1136	1125	1091	1110	1114	1111	1090	1117	1114	1132
0	414	396	412	408	430	432	448	442	479	496	467	474	499	487	488	496	522	513	538	544	557	560	591	583	625	640	615	644	661	631	634	626	634	644	623	595	619	636	602	609	565	565	589	604	636	636	631	653	647
190	956	963	997	979	1002	1018	1017	1044	1038	1033	1042	1052	1012	1031	1027	1066	1075	1097	1056	1071	1087	1059	1047	1053	1069	1117	1118	1147	1111	1152	1115	1094	1153	1111	1176	1167	1157	1142	1161	1164	1221	1193	1160	1142	1166	1169	1163	1201	1198
0	846	855	876	910	865	944	892	918	942	946	935	942	898	910	919	912	939	931	907	907	911	959	922	922	907	920	894	897	897	898	888	754	314	302	294	301	296	297	129	136	145	140	145	181	240	288	329	322	328
0	459	502	477	485	535	528	546	548	553	573	570	545	551	574	560	572	549	563	570	572	601	588	623	631	614	589	607	594	566	568	580	574	579	568	570	586	580	590	616	624	641	656	680	679	677	697	702	701	709
0	427	466	477	484	499	517	528	523	523	534	549	560	564	559	558	556	573	584	599	602	635	610	568	292	248	246	254	265	251	268	272	121	124	110	101	94	127	154	140	158	157	153	156	145	140	134	125	132	116
0	1102	1103	1102	1089	1106	1121	1159	1154	1188	1185	1216	1220	1249	1192	1201	1207	1197	1236	1222	1223	1265	1262	1225	1287	1293	1306	1321	1312	1282	1249	1279	1316	1375	1403	1352	1410	1372	1371	1428	1435	1408	1426	1467	1469	1488	1444	1455	1465	1509
0	473	489	491	501	484	504	488	500	506	511	526	513	505	499	518	529	522	525	527	532	522	541	526	542	530	538	534	512	538	525	525	512	533	540	548	563	564	567	566	576	597	592	576	588	577	577	582	595	577
191	752	645	350	274	285	279	281	285	294	134	122	122	150	171	189	180	175	177	187	225	234	237	261	251	264	271	262	266	269	288	319	318	346	326	330	335	354	358	337	332	359	334	355	356	364	380	411	421	407
192	428	464	475	504	498	506	534	526	520	511	519	531	547	558	554	598	605	615	642	617	626	669	639	641	651	631	649	655	638	634	654	672	672	683	717	726	740	747	766	744	759	787	810	810	812	793	785	809	794
0	505	530	487	497	491	498	532	512	535	527	537	545	553	564	570	529	576	576	583	568	596	584	579	598	587	599	615	628	632	640	642	612	629	632	639	644	646	631	653	639	635	652	609	651	659	638	684	664	675
193	878	908	899	933	915	945	918	972	947	987	999	987	1002	1012	1031	1024	1049	1046	1035	1017	1038	1032	1030	1023	1043	1055	1029	1071	1054	1097	1088	1101	1092	1081	1099	1079	1098	1108	1103	1129	1165	1149	1171	1202	1216	1229	1223	1234	1256
0	548	546	517	541	551	587	606	595	602	608	609	595	640	625	628	622	661	671	647	619	650	669	644	641	663	661	675	693	743	778	807	797	795	809	806	761	831	752	821	705	826	808	856	804	862	839	855	864	879
194	420	395	416	435	416	437	458	522	529	553	579	569	566	572	604	598	627	625	617	624	633	634	632	631	635	648	654	677	710	686	731	748	739	757	723	744	755	742	739	751	754	735	753	742	749	753	753	737	748
0	793	808	761	810	779	818	814	846	866	872	852	880	905	906	918	913	944	912	902	936	921	984	957	947	973	942	967	964	979	983	980	1043	1002	1036	1003	1011	987	1030	982	998	1017	982	996	1011	1015	1047	1052	1072	1046
0	548	535	533	535	508	521	499	518	526	529	529	535	523	530	527	522	532	533	545	526	536	550	552	549	557	567	564	579	577	571	577	590	586	598	596	609	592	587	589	585	603	618	610	597	593	586	571	582	582
0	487	477	489	487	503	537	534	545	548	577	600	584	586	585	605	600	607	593	636	641	624	440	256	240	244	255	249	109	101	109	113	128	157	194	241	247	237	266	247	288	275	312	347	354	345	337	373	362	363
0	578	572	558	575	569	572	572	589	602	597	589	600	592	594	607	618	608	606	615	621	630	628	630	640	643	642	630	659	654	630	645	656	651	661	656	670	674	678	697	667	672	689	686	710	688	675	672	679	690
0	537	536	556	559	556	551	553	562	564	555	569	567	561	554	551	571	570	604	591	594	567	589	594	607	613	595	606	605	601	641	624	619	659	634	655	635	668	658	637	658	655	649	671	660	691	681	677	696	683
195	1394	1430	1329	1446	1398	1415	1431	1514	1530	1567	1522	1537	1632	636	1659	1670	752	1697	1681	1687	1730	1753	1098	1738	1722	1101	1803	1781	1770	1833	1831	1821	1787	1838	1840	1783	1857	1835	1799	1789	786	798	1832	1864	1877	1873	1907	804	819
196	577	557	562	562	516	543	538	561	573	572	573	573	555	568	559	599	577	615	618	626	632	624	621	627	656	656	617	636	641	615	652	698	678	690	683	693	710	684	641	606	625	644	656	620	665	619	656	637	671
0	620	606	593	598	570	588	576	579	585	587	634	633	625	606	667	626	631	646	697	700	717	702	686	682	647	724	727	730	732	750	741	732	748	777	754	793	757	812	780	789	809	811	855	834	876	860	905	914	933
0	1407	1400	1375	1478	1408	1476	1510	1521	1596	1521	1606	1551	1650	1553	1676	1705	1732	1754	1721	1854	1842	1885	1847	1898	1815	1877	1876	1891	1888	1934	1880	1878	2005	1965	1999	1938	2000	1993	2050	1998	2001	1963	1989	1959	1983	2019	2038	2024	1999
197	753	796	791	789	802	791	844	805	782	893	847	875	905	914	889	917	858	907	905	922	929	919	925	936	907	921	933	905	904	925	941	967	970	940	942	948	963	982	988	1004	966	985	1008	1009	1027	1028	994	954	969
0	960	964	944	936	955	996	974	968	997	1030	1033	1045	1052	1083	1108	1120	1135	1127	1175	1158	1157	1176	1177	1221	1245	1239	1199	1229	1286	1241	1284	1310	1254	1247	1242	1248	1278	1275	1265	1280	1265	1289	1278	1280	1309	1285	1278	1249	1244
198	709	678	684	689	689	694	695	700	728	728	752	753	733	726	788	763	768	756	775	791	789	783	778	814	821	817	829	823	827	828	850	822	843	851	857	882	877	875	854	875	855	868	887	873	856	864	851	867	869
199	387	416	396	414	430	446	450	454	437	473	459	479	491	478	514	518	516	534	521	533	548	559	565	598	556	557	575	609	584	586	602	621	626	645	642	637	641	624	646	642	651	654	660	669	691	672	692	702	681
200	66	142	142	258	153	323	131	130	185	280	290	253	291	245	230	173	319	243	331	293	269	383	399	316	343	223	336	339	262	356	262	190	283	280	407	288	366	285	368	287	309	308	223	277	409	343	345	280	282
0	4	44	41	112	54	163	47	62	82	149	146	118	135	113	101	63	132	118	164	156	170	244	246	182	220	127	230	239	196	249	142	116	156	145	238	174	238	181	265	213	233	244	179	192	247	215	225	206	202
201	1833	1809	1736	1708	1823	1698	1778	1836	1661	1674	1673	1628	1684	1752	1648	1705	1719	1714	1694	1615	1716	1730	1747	1721	1740	1742	1707	1712	1695	1751	1769	1794	1682	1815	1733	1667	1760	1640	1644	1651	1733	1731	1757	1676	1670	1629	1587	1639	1670
202	333	343	343	287	387	250	308	334	246	258	203	216	275	303	218	232	268	296	242	179	252	253	254	246	310	323	254	355	274	368	406	395	262	381	287	269	364	227	252	243	341	330	372	333	258	246	188	294	326
0	45	66	49	43	129	30	92	82	6	NaN	NaN	NaN	NaN	NaN	NaN	NaN	NaN	NaN	NaN	NaN	NaN	NaN	NaN	NaN	NaN	NaN	NaN	NaN	NaN	NaN	NaN	NaN	NaN	NaN	NaN	NaN	NaN	NaN	NaN	NaN	NaN	NaN	NaN	NaN	NaN	NaN	NaN	NaN	NaN
0	298	292	271	262	286	280	268	297	310	321	351	346	389	392	380	402	418	434	417	423	431	416	436	435	447	456	424	451	430	474	482	509	531	512	525	502	477	467	480	518	554	521	521	531	531	489	541	533	514
203	505	515	511	523	528	540	543	550	587	569	576	583	596	589	606	592	609	629	616	631	629	623	641	674	670	667	651	672	666	699	672	691	701	700	705	698	692	700	700	724	701	699	713	702	709	711	725	707	734
0	594	620	616	631	625	622	612	636	649	672	696	668	684	700	694	727	723	709	748	758	720	727	713	737	742	733	740	739	698	744	735	752	742	762	740	792	776	775	749	749	744	803	795	794	815	811	805	808	840
0	353	379	330	352	423	339	375	414	412	450	463	450	486	478	491	489	505	518	551	524	541	536	531	572	550	589	604	604	578	579	607	645	583	645	601	637	655	655	697	701	665	654	684	673	733	678	725	672	703
204	800	765	795	791	803	804	838	858	863	862	854	853	869	864	867	841	881	859	881	880	898	861	887	905	924	919	898	926	907	935	907	901	883	894	912	906	900	875	881	900	883	896	883	742	735	691	689	549	499
205	708	756	781	804	760	768	757	768	780	763	790	795	792	812	773	794	778	803	765	762	785	766	743	768	758	733	784	781	793	805	800	814	775	793	839	847	838	841	844	859	833	846	867	854	845	899	892	897	884
206	574	582	646	603	605	602	583	621	644	615	647	680	679	676	739	687	559	291	285	290	288	301	123	139	146	142	157	180	218	230	260	248	257	312	349	420	410	439	457	437	433	460	453	493	507	537	529	509	534
207	958	985	1011	1025	1030	1091	1052	1117	1156	1138	1188	1186	1207	1208	1183	1213	1223	1182	1264	1268	1268	1272	1343	1327	1371	1380	1367	1399	1421	1394	1410	1407	1425	1434	1456	1437	1460	1489	1469	1483	1489	1494	1501	1510	1506	1512	1511	1519	1512
208	320	316	352	321	342	356	366	406	435	427	419	440	436	441	460	466	456	450	495	481	489	510	513	520	508	529	517	524	522	504	519	546	545	542	577	547	555	561	586	580	574	570	576	584	578	575	591	605	615
0	789	794	793	794	790	776	776	796	801	845	851	838	826	844	850	870	893	899	897	913	932	940	957	969	991	985	1011	1010	1030	1023	1034	1018	1033	1050	1062	1093	1097	1119	1097	1120	1109	1130	1077	1160	1157	1156	1153	1145	1152
209	350	355	391	405	406	430	440	475	459	490	465	483	492	498	476	495	502	506	502	505	533	541	548	527	533	521	524	538	561	555	542	550	581	569	570	564	550	585	564	569	578	596	611	613	614	592	577	598	609
210	798	823	882	849	827	851	893	921	943	962	965	987	965	971	1010	995	1005	1020	1047	1065	1071	1061	1113	1135	1130	1164	1189	1146	1180	1222	1217	1270	1280	1313	1341	1326	1347	1367	1378	1373	1400	1436	1435	1452	1477	1494	1514	1513	1512
0	593	590	608	598	614	622	609	627	610	609	627	659	649	657	654	659	654	675	676	698	705	704	677	677	675	670	699	721	759	736	769	760	777	754	770	792	819	802	797	784	838	847	858	868	852	843	853	857	833
0	1251	1288	1232	1244	549	1163	1201	1145	1187	1168	1175	1047	622	330	322	333	332	336	337	353	343	354	427	157	188	173	174	189	213	244	318	377	365	380	398	445	482	485	543	550	558	572	569	569	572	576	605	588	597
0	588	600	587	597	602	568	557	612	652	617	648	679	619	652	635	657	631	658	610	610	624	579	634	667	669	685	635	706	719	697	694	709	696	676	651	678	725	726	721	727	696	708	711	762	739	779	741	760	794
211	1266	1199	1238	1214	1182	1215	1188	1205	1213	1210	1245	1207	1232	1213	1274	1214	1300	1277	1319	1305	1252	1267	1307	1302	1272	1334	1335	1345	1357	1306	1280	529	475	489	473	485	490	472	484	492	493	499	500	484	506	535	190	219	202
0	826	828	868	854	876	847	844	879	887	901	875	891	881	897	904	907	932	899	908	937	902	914	906	907	905	912	896	909	871	864	859	907	884	898	905	888	908	899	913	925	935	935	964	950	952	949	958	951	969
0	517	539	488	525	515	499	523	535	540	509	565	580	582	601	594	603	606	608	597	590	572	590	595	634	605	594	316	605	642	624	637	639	633	634	618	626	664	635	675	641	668	679	666	703	685	695	698	755	757
0	691	712	735	724	767	773	792	801	833	815	846	823	839	838	860	848	834	863	889	862	867	890	909	922	948	945	926	941	955	952	988	980	966	970	1001	985	963	1015	1032	1050	1036	1060	1025	1078	1085	1083	1106	1078	1086
0	520	546	535	535	537	531	553	570	540	547	532	533	537	544	546	570	547	571	573	591	579	601	571	601	585	558	563	579	564	573	575	585	581	598	610	601	600	600	595	608	591	606	610	611	599	599	610	577	604
0	1163	1138	1188	1268	1201	1179	1111	1221	1249	1193	1276	1277	1249	1195	1205	1225	1159	1163	1139	1160	984	478	361	328	335	342	156	150	198	245	298	380	417	442	474	476	486	508	499	499	513	532	515	518	523	514	545	561	561
212	795	816	808	828	879	892	863	901	908	874	910	903	883	930	934	924	978	939	1033	978	1010	995	1034	990	994	1082	1061	1027	1077	1073	1080	1116	1129	1138	1151	1107	1146	1195	1165	1172	1142	1157	1142	1109	1167	1187	1136	1140	1120
213	589	593	588	607	574	564	572	579	602	589	579	571	581	570	563	564	588	587	586	587	589	602	603	593	628	592	622	615	608	602	598	611	624	623	627	633	641	642	617	619	625	643	635	633	656	630	632	633	639
214	843	904	860	894	822	904	813	875	939	905	890	900	918	901	931	950	967	1012	1011	1015	1023	989	1032	1025	1029	1017	1021	986	1031	982	1010	1026	1005	999	1002	1020	1007	1004	1021	1044	1050	1093	1041	1078	1063	1097	1103	1080	1093
215	672	612	658	674	618	680	625	656	665	666	735	723	724	699	718	721	734	729	768	759	743	739	738	722	697	739	729	759	743	753	787	722	746	755	776	773	767	769	772	791	798	809	804	785	781	785	731	782	793
216	890	832	834	843	813	830	810	861	913	927	905	845	886	906	915	874	892	931	925	939	906	916	929	903	921	878	782	408	378	375	381	394	390	392	392	403	424	386	407	400	408	444	205	199	212	196	207	231	221
0	147	136	142	125	204	149	204	194	143	153	169	151	174	176	154	200	171	209	186	174	200	182	204	206	227	232	207	242	198	240	226	239	192	244	200	215	237	169	192	192	214	230	277	256	227	180	205	258	258
0	675	669	733	774	673	699	667	748	716	716	775	757	691	673	723	741	752	754	776	759	775	771	788	784	743	787	776	779	765	782	788	769	783	776	807	795	794	803	810	777	799	828	812	822	839	809	813	832	856
0	409	430	429	504	495	453	484	496	525	546	523	550	584	588	592	567	566	652	629	611	619	618	601	633	604	621	604	632	662	686	681	702	665	640	713	701	686	688	682	730	692	697	711	713	715	756	749	740	758
0	411	446	429	495	444	495	493	501	560	572	551	585	591	592	617	632	611	650	613	639	636	668	676	663	635	646	688	731	706	729	676	716	675	652	703	706	689	694	737	774	758	732	753	750	722	735	739	723	706
217	478	472	494	483	478	475	490	480	456	473	481	495	503	518	499	566	509	546	546	509	528	536	544	525	544	549	557	580	552	569	579	600	551	584	569	565	597	511	554	564	568	599	606	583	568	547	567	591	586
0	1351	1276	1337	1332	1305	1371	1360	1445	1433	1470	1439	1487	1528	1557	1567	1458	1488	1670	1548	1588	1592	1578	1634	1622	1567	1674	1649	1760	1729	1683	1770	1694	1770	1787	1775	1792	1922	1729	1788	1776	1855	1910	1809	1872	1873	1936	1901	2017	2012
0	432	486	450	462	487	523	515	495	553	498	509	525	555	559	534	569	562	546	587	564	583	589	616	610	599	625	644	662	672	635	660	650	695	688	709	700	718	712	707	660	708	664	684	697	683	702	685	720	724
0	523	540	532	532	551	574	565	533	568	557	560	611	604	593	597	598	610	640	633	636	634	657	649	654	631	691	695	693	699	710	743	733	710	793	755	756	758	730	750	775	746	751	785	782	827	844	842	864	869
218	568	581	575	542	607	531	600	592	532	549	550	542	580	585	592	632	615	681	628	585	626	607	650	668	705	694	652	728	686	732	714	728	680	734	701	709	752	628	696	690	720	746	753	749	735	669	715	767	346
0	1292	1275	1318	1356	1351	1355	1391	1373	1431	1427	1421	1492	1455	1472	1495	1539	1494	1518	1530	1559	1515	1510	1531	1565	1506	1600	1596	1588	1636	1634	1580	1618	1634	1631	1644	1616	1631	1601	1610	1607	740	510	475	482	517	497	496	509	254
0	2493	2507	2480	2514	2483	2536	2478	2504	2556	2525	2565	2533	2603	2622	2658	2649	2714	2744	2791	2786	2784	2781	2877	2861	2869	2859	2874	2924	2926	2910	2995	2988	2970	2998	3046	3040	3056	3068	3083	3074	3106	3173	3151	3174	3156	3188	3210	3245	3201
0	1336	1273	1466	1397	1283	1347	1450	1487	1451	1537	1584	1721	1648	1591	1657	1708	1725	1686	1726	1763	1690	1763	1806	1776	1736	1805	1794	1896	1918	1834	1899	1832	1870	1904	1908	1963	1940	2042	1869	2053	1900	1929	1888	1948	1934	1869	1943	1867	1946
0	443	412	454	455	409	421	446	429	458	450	430	460	456	443	448	484	466	453	491	502	466	501	520	505	491	531	528	535	545	547	528	537	533	532	547	558	552	532	551	571	568	565	574	568	597	603	613	592	585
0	1181	1189	1213	1201	1235	1220	1241	1211	1256	1265	1285	1288	1313	1308	1309	1321	1315	1284	1281	1318	1326	1317	1322	1332	1364	1378	1357	1343	1327	1337	1330	1384	1367	1337	1388	1381	1337	1353	1336	1351	1411	1409	1388	1407	1398	1397	1296	439	425
219	28	17	3	9	61	4	77	62	21	44	33	33	44	46	32	74	45	76	39	17	49	4	35	4	62	29	21	52	25	83	57	71	32	63	35	56	100	5	36	39	48	66	102	67	63	25	42	73	56
220	466	468	498	505	558	512	512	527	593	566	604	598	572	577	584	631	627	690	711	677	652	674	695	686	683	693	679	660	729	680	749	737	690	762	798	813	798	849	804	810	801	843	810	842	885	878	811	841	894
221	462	460	466	476	457	460	479	490	513	520	536	532	535	539	556	571	562	545	588	553	577	605	595	588	625	604	603	634	690	636	662	699	714	722	698	725	760	720	717	781	741	745	812	801	847	789	813	764	804
0	626	648	605	643	589	638	622	648	654	641	668	665	693	657	701	659	693	653	690	743	700	767	746	729	728	731	730	743	761	744	738	764	763	769	780	795	786	802	801	819	799	825	815	831	833	830	841	871	859
0	1157	1199	1143	1164	1190	1140	1272	1213	1253	1246	1265	1277	1322	1314	1326	1368	1330	1380	1367	1380	1401	1388	1425	1418	1423	1469	1513	1502	1489	1516	1559	1568	1577	1566	1594	1651	1565	1626	1601	1656	1680	1666	1708	1678	1714	1737	1694	1698	1700
222	485	490	475	498	470	497	500	532	529	527	532	548	549	558	577	579	589	602	604	565	590	582	604	596	603	590	626	639	662	655	650	655	681	674	679	724	705	699	694	706	703	715	710	692	678	667	698	659	684
0	512	505	506	493	484	489	493	491	537	537	575	566	594	602	580	622	606	602	612	611	593	606	636	614	627	653	643	658	648	650	642	639	650	640	642	622	635	647	625	637	647	648	654	643	656	667	677	669	667
0	588	596	596	624	604	642	630	651	681	629	626	670	688	703	692	718	718	714	692	689	701	712	727	714	699	719	718	710	723	739	752	728	731	712	738	741	723	741	736	735	753	742	753	744	757	767	750	738	758
0	345	354	371	324	330	358	370	385	399	435	466	508	481	489	492	497	516	534	533	544	529	539	549	554	585	571	641	595	660	625	622	625	639	636	670	694	683	681	645	705	650	649	678	684	699	719	771	688	718
0	17	NaN	NaN	NaN	NaN	NaN	NaN	NaN	NaN	NaN	NaN	NaN	NaN	NaN	NaN	NaN	NaN	NaN	NaN	NaN	NaN	NaN	NaN	NaN	NaN	NaN	NaN	NaN	NaN	NaN	NaN	NaN	NaN	NaN	NaN	NaN	NaN	NaN	NaN	NaN	NaN	NaN	NaN	NaN	NaN	NaN	NaN	NaN	NaN
223	755	689	726	745	728	737	779	784	798	833	849	843	886	896	887	906	939	947	925	935	956	992	971	1003	1046	992	1052	1097	1069	1041	1113	1073	1038	1091	1079	1074	1037	1065	1098	1100	1102	1106	1137	1109	1117	1103	1101	1115	1123
224	1199	1212	1125	1196	1201	1159	1256	1198	1196	1161	1204	1175	1253	1240	1240	1249	1244	1303	1289	1309	1303	1327	1365	1357	1389	1312	1339	1329	1391	1410	1382	1468	1455	1487	1468	1504	1463	1530	1517	1461	1482	1592	1473	1515	1519	1535	1530	1578	1615
0	511	487	476	447	413	415	402	404	425	418	436	451	490	561	578	636	678	691	711	713	688	725	696	696	732	733	740	741	759	766	726	787	755	776	752	752	807	822	801	850	847	828	800	835	824	808	824	774	766
225	901	852	898	922	857	914	957	960	935	945	939	966	922	992	1016	1023	1008	1058	1027	1062	1053	1053	1076	1074	1095	1129	1139	1146	1107	1147	1134	1126	1105	1094	1096	1152	1207	1179	1202	1214	1255	1238	1245	1263	1248	1174	1243	1234	1225
0	522	552	533	545	556	544	552	542	570	570	576	574	567	583	581	588	638	629	626	631	638	660	676	705	728	729	748	735	747	749	792	783	762	796	823	787	826	858	844	873	846	864	854	864	880	903	886	873	909
0	590	580	609	587	599	575	624	623	631	619	625	617	639	661	679	666	680	687	670	695	696	710	691	704	712	706	713	704	719	706	727	717	719	727	775	775	794	805	775	800	822	821	800	800	799	796	799	816	835
0	415	350	349	398	390	443	440	447	471	430	436	429	458	500	515	498	501	492	456	531	518	519	514	542	538	521	498	488	533	534	503	533	494	490	500	519	548	481	483	512	519	522	524	580	573	577	585	591	582
226	82	57	88	106	39	154	74	80	169	183	185	201	174	167	217	130	177	147	170	211	174	178	168	204	146	139	183	142	215	141	151	134	226	148	243	184	165	300	256	246	201	197	113	179	235	291	260	179	191
0	486	487	528	506	518	512	549	550	554	549	544	532	557	602	586	588	529	636	595	605	608	570	590	590	620	650	664	693	691	632	627	680	645	646	676	667	688	741	739	679	694	733	697	731	711	311	727	735	746
0	1193	1153	1127	1194	1184	1218	1203	1168	1208	1197	1227	1206	1319	1335	1390	1341	1276	1341	1328	1354	1363	1333	1392	1445	1429	1402	1432	1417	1440	1463	1485	1475	1459	1428	1452	1548	1468	1465	1490	1495	1519	1554	1560	1482	1557	1565	1571	1577	1576
227	657	664	602	674	677	669	666	668	687	698	661	709	768	736	775	760	791	805	777	805	777	811	766	799	840	793	770	821	803	789	826	786	810	769	773	827	808	787	837	834	827	859	891	866	863	869	869	869	902
228	437	466	482	470	485	487	523	554	537	577	571	587	574	609	648	632	619	626	633	651	652	661	688	686	718	692	687	683	705	703	693	679	688	688	707	698	740	718	718	749	744	776	758	769	774	783	798	780	765
0	679	663	608	674	693	688	708	710	717	698	714	711	757	784	759	787	790	763	777	781	806	815	826	801	814	807	823	865	862	867	904	874	896	887	885	880	869	887	861	869	891	868	882	891	857	893	910	880	920
229	1224	1189	1163	1208	1206	1238	1226	1268	1302	1302	1264	1265	1353	1407	1421	1425	1447	1483	1547	1589	1612	1560	1574	1619	1648	1592	1634	1652	1775	1652	1741	1694	1721	1684	1673	1812	1763	1726	1763	1741	1701	1709	1744	1813	1779	1870	1852	1779	1806
230	321	364	395	398	378	411	447	466	466	462	501	476	501	529	523	521	539	535	523	528	552	550	524	541	540	562	551	579	574	591	577	594	581	589	579	591	602	619	601	593	617	591	588	606	600	612	625	617	625
231	1161	1098	1189	1146	1139	1159	1134	1296	1182	1301	1293	1270	573	481	482	507	499	295	402	180	203	243	309	392	473	458	449	492	463	517	602	655	739	780	856	911	949	881	857	1109	2327	2362	2259	2436	1147	2403	2250	2303	2408
232	393	421	413	424	424	433	437	444	466	468	480	456	486	489	484	493	503	493	482	519	506	488	515	498	495	529	548	547	546	557	574	574	570	568	567	552	559	597	584	615	597	630	622	646	652	663	667	670	669
233	320	326	331	338	358	364	368	360	375	376	399	382	347	353	376	365	398	394	403	395	431	426	428	460	496	497	504	488	502	532	512	516	509	538	513	540	537	515	520	527	515	531	523	519	547	551	549	548	532
0	1219	1191	1175	1182	1172	1140	578	1218	1222	624	1281	1306	1334	1282	1318	1292	1316	1293	1304	1307	1311	1307	1334	1349	1310	1355	1356	1349	1376	1374	1419	1385	1427	1426	1424	1454	1465	1502	1522	1490	1518	1519	653	720	1553	1539	1542	1508	1546
0	468	472	449	450	445	455	449	494	492	508	471	508	514	538	527	538	533	534	529	549	550	571	561	567	525	551	550	531	559	571	534	541	553	512	570	519	577	572	596	563	570	521	468	443	527	515	459	461	NaN
0	424	443	444	434	440	433	444	431	439	434	457	467	469	440	454	476	473	500	474	477	472	488	495	500	544	502	534	527	514	509	542	532	501	550	511	575	509	520	510	511	530	581	642	654	584	625	637	646	680
0	631	657	657	676	692	664	679	682	649	643	653	646	714	757	748	748	731	633	454	290	289	294	301	281	146	147	141	199	267	293	316	341	349	318	312	318	315	270	619	635	620	284	240	220	234	197	205	225	218
0	565	591	574	528	584	557	623	654	604	680	619	693	676	694	683	667	713	739	773	745	759	767	781	794	716	741	747	747	726	737	704	715	718	776	726	770	810	813	837	825	880	846	878	862	851	934	938	914	912
0	503	484	453	468	464	480	484	524	507	500	518	535	541	565	548	589	589	590	579	534	539	541	539	540	568	587	576	531	528	393	301	314	304	328	352	335	359	428	89	120	111	120	136	141	164	162	162	140	166
0	428	396	422	397	396	427	426	441	416	430	433	448	434	422	449	448	434	448	470	442	454	458	487	469	457	473	491	511	497	518	493	476	491	468	476	493	503	507	505	489	512	502	505	512	536	524	519	518	514
0	361	374	339	325	362	387	448	487	423	466	466	502	514	521	518	522	565	510	614	604	569	554	574	616	605	607	640	614	590	702	681	644	626	687	653	720	692	727	743	658	729	750	747	740	748	759	788	769	750
0	935	976	1012	1034	1058	1044	1083	1078	1061	1081	1083	1057	1070	1087	1123	1138	1151	1142	1186	1181	1181	1219	1195	1240	1252	1269	1233	1228	1230	1226	1238	1253	1289	1273	1316	1368	1334	1341	1343	1370	1345	1331	1321	1373	1374	1403	1401	1379	1373
0	264	293	300	411	NaN	NaN	NaN	NaN	NaN	NaN	NaN	NaN	NaN	NaN	NaN	NaN	NaN	NaN	NaN	NaN	NaN	NaN	NaN	NaN	NaN	NaN	NaN	NaN	NaN	NaN	NaN	NaN	NaN	NaN	NaN	NaN	NaN	NaN	NaN	NaN	NaN	NaN	NaN	NaN	NaN	NaN	NaN	NaN	NaN
0	155	178	171	180	166	168	218	215	235	199	237	247	206	283	255	311	277	252	326	302	342	287	324	327	374	355	370	390	376	389	353	224	453	514	466	460	533	469	498	509	482	511	550	567	582	473	493	565	571
0	406	422	392	390	374	422	397	401	449	436	433	432	445	432	469	451	474	474	487	507	510	497	513	525	515	518	513	503	537	520	532	506	537	521	544	536	537	533	549	545	530	546	530	531	519	542	555	514	539
0	430	155	171	147	333	929	919	931	961	374	362	485	475	1029	662	460	1030	403	573	422	379	1073	1094	452	1062	617	705	1045	930	863	919	909	923	932	912	414	921	940	918	571	907	871	850	825	833	877	336	807	785
234	157	159	209	140	167	173	230	235	230	261	269	225	194	273	290	227	283	317	320	282	382	304	382	326	375	383	366	373	407	403	395	367	416	398	428	422	388	434	388	423	392	446	430	467	430	454	410	445	452
0	825	815	809	832	821	817	837	869	870	857	865	881	866	941	924	887	895	902	921	924	837	846	871	921	878	910	835	862	840	858	854	866	906	882	866	867	831	827	799	845	842	863	822	839	849	902	911	901	878
235	765	768	822	774	810	799	825	810	811	803	879	873	894	889	913	899	936	925	922	932	890	876	903	904	918	940	946	968	1006	1001	1036	1003	1001	1010	995	1009	999	1001	995	982	1020	1022	998	1001	986	984	921	960	937
236	829	828	811	800	820	792	789	806	790	794	811	837	815	851	828	791	808	807	815	800	825	835	811	861	851	855	820	799	778	808	833	830	837	861	818	816	816	811	805	810	788	679	379	300	298	276	293	299	285
0	1091	1009	1018	1043	1024	981	1023	1069	1053	1091	1099	1097	1134	1074	1097	1073	1108	1138	1166	1230	1213	1241	1216	1227	1216	1232	1278	1276	1297	1324	1269	1306	1295	1286	1275	1254	1276	1239	1240	1204	1230	1215	1230	1210	1192	1201	1147	1135	1091
237	913	872	873	871	877	867	849	861	826	844	699	286	267	274	281	282	269	304	162	142	139	144	166	170	183	226	242	245	254	291	290	289	295	307	321	343	350	373	358	352	361	339	295	328	324	327	333	343	358
0	460	511	452	511	476	549	585	531	576	572	523	611	622	646	612	632	649	644	643	641	723	704	640	742	712	659	686	686	697	794	775	817	747	705	752	782	819	768	760	799	766	799	825	778	795	813	835	821	798
0	942	882	957	923	878	901	905	986	1043	924	1021	1043	1015	1024	1011	995	1044	1027	1034	1050	1016	1070	1010	1073	1050	1058	1093	1046	1044	1046	1069	1084	1077	1093	1109	1078	1114	1110	1080	1094	1098	1108	1090	1112	1112	1129	1116	1170	1132
238	799	835	853	884	814	836	816	843	878	878	888	894	902	867	913	896	938	928	913	961	964	938	952	957	949	939	967	927	958	946	968	959	935	958	961	979	939	941	993	946	946	933	961	933	891	944	909	941	908
239	442	424	430	432	468	464	477	489	506	506	512	514	518	498	518	528	526	529	521	523	514	516	514	523	514	536	523	536	525	519	530	521	524	522	519	511	526	538	544	574	540	520	532	521	501	539	536	523	521
0	828	786	848	841	793	799	813	877	819	903	866	936	954	918	982	1012	920	982	941	941	993	1015	970	999	1033	1030	1046	1012	995	1003	1050	1018	1003	1086	1060	1090	1074	1047	1095	1137	1158	1148	1132	1089	1156	1186	1171	1206	1194
0	459	192	520	223	495	523	590	575	573	NaN	NaN	NaN	NaN	NaN	NaN	NaN	NaN	NaN	NaN	NaN	NaN	NaN	NaN	NaN	NaN	NaN	NaN	NaN	NaN	NaN	NaN	NaN	NaN	NaN	NaN	NaN	NaN	NaN	NaN	NaN	NaN	NaN	NaN	NaN	NaN	NaN	NaN	NaN	NaN
0	413	402	429	429	429	488	482	497	513	494	515	496	498	498	477	504	501	484	506	496	505	494	491	476	493	520	518	523	504	511	505	508	514	559	534	532	524	505	504	507	509	527	504	507	522	514	515	510	516
0	11	NaN	NaN	NaN	NaN	NaN	NaN	NaN	NaN	NaN	NaN	NaN	NaN	NaN	NaN	NaN	NaN	NaN	NaN	NaN	NaN	NaN	NaN	NaN	NaN	NaN	NaN	NaN	NaN	NaN	NaN	NaN	NaN	NaN	NaN	NaN	NaN	NaN	NaN	NaN	NaN	NaN	NaN	NaN	NaN	NaN	NaN	NaN	NaN
0	819	775	877	830	838	894	878	932	876	941	946	916	984	1001	1025	981	1013	1004	992	1070	1035	1089	1087	1113	1124	1104	1036	1099	1129	1136	1212	1114	1120	1205	1164	1208	1181	1186	1220	1290	1335	1297	1287	1211	1332	1374	1344	1321	1395
0	90	101	108	56	80	132	110	135	128	149	170	178	197	153	230	204	236	223	235	237	243	230	235	206	235	252	285	310	252	269	308	261	266	298	275	287	277	305	259	305	289	275	275	304	353	345	308	383	350
0	963	953	972	942	968	941	929	949	936	949	975	961	955	972	1001	996	1018	1006	1022	1028	1028	1032	1006	1028	1016	1007	1019	1012	1014	1045	1053	1030	1032	1043	1050	1056	1063	1057	1057	1074	1056	1062	1036	1057	1045	1039	1047	1041	1035
240	735	700	709	686	714	754	734	741	758	783	805	788	797	775	792	818	810	815	823	808	816	823	830	819	810	832	836	829	826	815	815	847	860	862	850	862	850	871	856	873	847	866	845	868	890	888	893	901	899
0	NaN	NaN	NaN	NaN	NaN	NaN	NaN	NaN	NaN	NaN	NaN	NaN	NaN	NaN	NaN	NaN	NaN	NaN	NaN	NaN	NaN	NaN	NaN	NaN	NaN	NaN	NaN	NaN	NaN	NaN	NaN	NaN	NaN	NaN	NaN	NaN	NaN	NaN	NaN	NaN	NaN	NaN	NaN	NaN	NaN	NaN	NaN	NaN	NaN
0	894	845	837	857	878	894	885	864	897	908	918	953	971	947	983	1018	1004	1028	1029	1053	1057	1054	1034	1044	1007	1031	1032	1053	1061	1081	1062	1090	1072	1080	1054	1069	1071	1054	1060	1063	1065	1008	1026	827	503	463	467	433	436
0	375	362	373	376	382	401	385	392	418	399	400	407	407	396	422	389	413	436	433	422	442	438	440	443	427	419	420	425	432	410	453	444	460	440	437	437	449	447	439	460	469	454	459	467	472	495	494	507	456
0	143	151	147	165	157	153	139	197	180	166	222	201	249	187	228	310	105	262	295	277	292	325	335	293	371	113	390	358	349	333	372	375	429	388	350	422	413	476	419	392	405	414	477	454	419	497	502	409	467
241	934	883	893	868	907	965	975	1033	1004	1188	1159	1194	1188	1166	1206	1288	1223	1363	1210	1332	1378	1367	1359	1330	1318	1339	1444	1426	1465	1514	1552	1582	1560	1581	1624	1588	1631	1605	1638	1668	1697	1800	1758	1747	1789	1939	1943	1766	1946
0	402	375	397	396	437	412	431	444	445	433	463	478	487	473	496	476	467	495	512	511	554	531	485	524	537	558	577	576	552	546	564	548	587	574	592	575	558	558	560	560	560	557	567	580	581	588	577	579	568
0	896	904	924	952	963	975	973	996	1013	998	1040	1030	1064	1052	1038	1090	1061	1061	1028	1051	1081	1080	1068	1085	1076	1110	1096	1094	1071	1116	1125	1126	1122	1114	1138	1101	1133	542	1120	1166	1114	1126	1109	1062	1037	639	473	454	444
0	872	838	852	1026	819	1015	949	1064	1065	1132	1163	1139	1267	1200	1249	1365	1384	1347	1227	1340	1275	1344	1377	1368	1421	1412	1518	1365	1466	1528	1556	1577	1559	1481	1584	1590	1678	1748	1711	1660	1724	1690	1750	1739	1796	1744	1746	1619	1850
0	568	491	505	527	561	553	542	527	564	598	569	605	626	611	573	597	638	646	598	633	650	624	649	665	620	641	652	633	638	623	647	645	659	636	612	629	653	641	619	664	654	657	664	661	661	689	679	684	650
242	514	490	480	476	516	538	519	537	554	561	560	567	551	559	572	594	596	593	597	606	589	559	575	581	573	585	593	599	607	621	626	605	566	590	595	624	616	617	633	620	628	603	628	611	640	645	664	646	644
243	544	598	613	572	595	630	645	644	698	655	654	708	769	712	727	763	731	742	736	801	808	782	816	784	790	806	771	787	816	821	826	846	811	887	820	831	834	886	866	843	897	842	851	871	890	950	969	945	966
244	596	596	564	570	601	615	588	574	629	642	638	635	695	716	684	749	758	713	721	771	739	736	755	744	752	789	762	828	775	792	835	835	792	788	829	807	833	848	836	869	865	838	844	847	828	864	854	907	877
245	607	583	584	584	558	591	577	609	619	651	654	636	693	695	700	701	681	705	630	630	269	250	253	255	254	112	101	142	168	229	274	302	359	380	376	392	434	429	419	432	405	398	412	447	451	422	447	433	459
246	788	741	731	765	799	847	805	777	816	818	841	861	846	851	855	866	878	890	904	921	867	901	934	903	898	919	902	911	888	907	911	915	940	905	920	946	918	937	950	948	1000	980	998	1005	987	962	993	977	976
247	528	537	503	538	517	538	520	540	559	565	548	566	539	573	605	572	565	583	581	591	581	589	589	592	598	621	597	588	574	589	602	586	584	601	613	586	594	611	631	605	617	625	607	636	636	643	652	665	651
0	690	672	650	660	711	713	697	722	699	734	694	728	703	738	702	724	726	695	732	718	719	736	700	717	740	743	767	765	763	797	736	774	776	744	782	759	769	758	745	760	772	738	734	740	745	737	756	764	783
248	535	509	511	517	539	561	545	546	577	564	576	616	593	604	621	618	649	608	605	622	581	617	628	647	610	608	634	642	647	636	650	664	666	681	658	667	666	655	663	663	652	647	649	675	660	686	657	672	671
249	566	526	543	557	594	571	579	593	560	607	581	598	597	612	589	612	615	604	599	610	605	629	612	646	642	624	647	632	644	651	634	651	648	661	629	616	659	637	658	660	628	651	630	645	674	680	677	665	656
250	562	541	536	525	576	567	568	591	599	593	567	565	578	595	617	585	594	583	584	593	592	602	597	604	587	596	604	606	609	603	601	621	594	616	625	626	639	618	621	644	630	621	643	649	627	628	642	642	654
0	1369	1387	1411	1371	1422	1460	1423	1466	1367	1450	1429	1428	1447	1503	1548	1504	1496	1526	1581	1625	1581	1540	1552	1528	1517	1572	1561	1479	1539	1515	1596	1533	1584	1550	1558	1523	1433	971	530	518	499	532	513	506	521	508	521	224	216
0	1217	1254	1254	1296	1222	1266	1267	1285	1322	1333	1337	1351	1383	1363	1387	1343	1380	1368	1411	1442	1430	1439	1467	1466	1446	1462	1503	1479	1527	1445	1515	1488	1592	1497	1571	1527	1472	1622	1576	1569	1538	1508	1473	1473	1216	725	713	656	684
0	433	453	504	543	546	482	560	626	623	667	608	672	715	649	723	702	741	732	729	770	822	797	742	827	792	840	831	851	843	819	845	802	886	827	845	900	871	904	890	913	899	847	927	916	924	939	969	937	949
251	595	554	581	596	561	649	609	658	690	694	724	764	756	760	801	831	833	825	797	823	838	866	849	827	904	856	863	882	858	896	927	904	922	933	946	964	940	905	932	903	947	948	946	941	938	971	948	966	938
252	221	193	219	261	171	242	210	253	420	431	451	445	353	388	471	455	447	455	505	538	471	459	477	552	548	571	564	497	609	461	479	464	576	463	545	644	532	761	672	677	607	592	515	606	679	665	733	685	616
0	320	298	304	386	273	479	339	377	598	612	671	677	581	547	705	664	655	681	767	873	760	719	770	813	750	752	849	679	797	569	218	185	335	202	299	346	244	387	351	362	255	290	133	203	187	169	225	135	104
0	NaN	NaN	NaN	NaN	NaN	NaN	NaN	NaN	NaN	NaN	NaN	NaN	NaN	NaN	NaN	NaN	NaN	NaN	NaN	NaN	NaN	NaN	NaN	NaN	NaN	NaN	NaN	NaN	NaN	NaN	NaN	NaN	NaN	NaN	NaN	NaN	NaN	NaN	NaN	NaN	NaN	NaN	NaN	NaN	NaN	NaN	NaN	NaN	NaN
[truncated: 194 more columns]
