# Supplementary material for: Fractional killing arises from cell-to-cell variability in overcoming a caspase activity threshold
Source: Mol Syst Biol. 2015 May 7;11(5):803. doi: 10.15252/msb.20145584 (PMC4461398; doi:10.15252/msb.20145584)
Supplement: Supplementary file 3 [file msb0011-0803-sd3.zip › All_data/092_Apomab (25 nM)_3/raw_edge.tsv]

Cell # (0 for discarded)	T=5min	T=10min	T=15min	T=20min	T=25min	T=30min	T=35min	T=40min	T=45min	T=50min	T=55min	T=60min	T=65min	T=70min	T=75min	T=80min	T=85min	T=90min	T=95min	T=100min	T=105min	T=110min	T=115min	T=120min	T=125min	T=130min	T=135min	T=140min	T=145min	T=150min	T=155min	T=160min	T=165min	T=170min	T=175min	T=180min	T=185min	T=190min	T=195min	T=200min	T=205min	T=210min	T=215min	T=220min	T=225min	T=230min	T=235min	T=240min	T=245min
0	162	177.6	172.8	138.5	166.9	177.1	227.6	146.9	183.8	128.9	164.2	154.2	122	152.9	152.8	160.2	181.2	160	165	142.2	141.4	155.5	155.7	168	136.3	124.7	146.4	133.2	148.9	155.4	137.6	134.6	163.6	121.9	146.4	133.8	157.9	180.8	146.8	131.3	133.5	142.6	142.8	154.4	184.6	160.1	164.8	141.8	155.4
1	147.5	175.1	159.1	174	188.6	191.6	160.5	156.1	140.7	117	133.5	132.3	146.5	134.2	91.53	99.21	132.6	106.5	103.5	119.3	100.7	108.4	153.3	112.9	120	142.6	150.2	132.5	130.2	146.4	131.2	130.8	118.2	164	135.3	109.4	133.5	106.4	115	93.43	134.5	177.6	333.1	340.5	360	323.5	367.6	306	366.2
2	364.6	454.2	430	309	416.3	341.1	390.2	342.4	307.5	254.3	303.8	259.2	261	335.4	288.7	282.7	272.9	227.3	246.9	222.1	267.2	177.5	255.1	241.4	238.9	220.7	260.7	254	265.1	261.6	209.5	239.5	223.5	230.4	195.6	249.9	228.4	224	177.4	258	269.9	213	235	264.5	214.6	176.2	186.4	254	225.2
0	159.3	90.55	NaN	NaN	NaN	NaN	NaN	NaN	NaN	NaN	NaN	NaN	NaN	NaN	NaN	NaN	NaN	NaN	NaN	NaN	NaN	NaN	NaN	NaN	NaN	NaN	NaN	NaN	NaN	NaN	NaN	NaN	NaN	NaN	NaN	NaN	NaN	NaN	NaN	NaN	NaN	NaN	NaN	NaN	NaN	NaN	NaN	NaN	NaN
0	101.4	89.55	NaN	NaN	NaN	NaN	NaN	NaN	NaN	NaN	NaN	NaN	NaN	NaN	NaN	NaN	NaN	NaN	NaN	NaN	NaN	NaN	NaN	NaN	NaN	NaN	NaN	NaN	NaN	NaN	NaN	NaN	NaN	NaN	NaN	NaN	NaN	NaN	NaN	NaN	NaN	NaN	NaN	NaN	NaN	NaN	NaN	NaN	NaN
0	NaN	NaN	NaN	NaN	NaN	NaN	NaN	NaN	NaN	NaN	NaN	NaN	NaN	NaN	NaN	NaN	NaN	NaN	NaN	NaN	NaN	NaN	NaN	NaN	NaN	NaN	NaN	NaN	NaN	NaN	NaN	NaN	NaN	NaN	NaN	NaN	NaN	NaN	NaN	NaN	NaN	NaN	NaN	NaN	NaN	NaN	NaN	NaN	NaN
0	156.3	125.2	191.6	156.1	107.2	135.4	138.4	112	146.8	113.7	166.2	136.3	158.9	112.2	129.6	136.4	156.5	103.5	135.8	109.5	112.7	120.4	140.1	151	118	139.6	110.5	137.6	122.9	95.96	127.4	121.9	118.7	101.1	146.9	93.6	99.73	129.5	111.1	128.8	117.6	126.8	132.9	NaN	NaN	NaN	NaN	NaN	NaN
0	NaN	NaN	NaN	NaN	NaN	NaN	NaN	NaN	NaN	NaN	NaN	NaN	NaN	NaN	NaN	NaN	NaN	NaN	NaN	NaN	NaN	NaN	NaN	NaN	NaN	NaN	NaN	NaN	NaN	NaN	NaN	NaN	NaN	NaN	NaN	NaN	NaN	NaN	NaN	NaN	NaN	NaN	NaN	NaN	NaN	NaN	NaN	NaN	NaN
0	140.6	182.1	173.5	193	158.5	192.6	145.9	175.2	133.1	167.3	156.6	143	121.3	135.2	130.2	167.4	142.7	141.2	119.2	113.4	131.2	116.1	106.8	126.5	120.7	128.8	134.5	99.81	175.3	156.1	151.2	99.36	139.8	121.3	183.3	111.8	139.4	127	139.6	130.7	133.9	118.4	142.8	159	96.12	125.1	144.9	118.2	149.3
3	161.9	130.8	145.7	172.7	162.8	118.2	106.5	136.7	108.5	124	168.1	465.5	425.3	454.4	418.1	489.3	425.6	353	377.5	417.8	379	267.8	236.4	205.1	216.8	185.1	119.7	155.9	152.6	165.1	140.7	149	138.9	120.8	123.1	131	120.6	108.3	133.4	115.2	117.1	124.6	126.5	139.4	121.6	121	120.4	123	160.4
0	NaN	NaN	NaN	NaN	NaN	NaN	NaN	NaN	NaN	NaN	NaN	NaN	NaN	NaN	NaN	NaN	NaN	NaN	NaN	NaN	NaN	NaN	NaN	NaN	NaN	NaN	NaN	NaN	NaN	NaN	NaN	NaN	NaN	NaN	NaN	NaN	NaN	NaN	NaN	NaN	NaN	NaN	NaN	NaN	NaN	NaN	NaN	NaN	NaN
0	410	341.6	370.1	434.1	326.6	354.7	472.3	360.9	349.8	358.5	354.9	348.8	409	384.2	361	414.9	344.9	370.4	394	411.6	314	385.9	367.9	365.9	314.7	320.5	353.7	345	348.9	370.1	334.1	356	380.6	355.5	334.1	399.1	372	326.7	376.2	382.5	414.9	346	322.5	389.9	368.4	350.9	314	334	359
0	155.9	NaN	NaN	NaN	NaN	NaN	NaN	NaN	NaN	NaN	NaN	NaN	NaN	NaN	NaN	NaN	NaN	NaN	NaN	NaN	NaN	NaN	NaN	NaN	NaN	NaN	NaN	NaN	NaN	NaN	NaN	NaN	NaN	NaN	NaN	NaN	NaN	NaN	NaN	NaN	NaN	NaN	NaN	NaN	NaN	NaN	NaN	NaN	NaN
0	256.2	234.8	194.3	240.3	231.5	209.1	210.6	212	248	230.9	199	193.7	228.6	226.5	175.8	191.7	181.8	211.8	170.7	199.6	182.2	178.9	175.7	205.3	193.3	186.3	182.5	194.1	179.3	177.6	146.2	194.9	163.2	183	181	168.5	192	166.3	177.3	131.2	194.1	168.2	172.3	148	167	162.4	177.5	173.2	187
4	453.9	406	363.4	413.5	438.5	370.5	411	388.9	370.7	440.5	420.6	329	382.3	369.3	425.6	398.5	407.2	439.2	417.4	445.2	387.9	376.6	368.4	378.8	370.9	348.9	364.7	346.4	352.5	363.5	389	383.9	367.9	387.5	376.9	420.8	429.4	366.6	344.5	419.5	370.5	369.6	363.4	414.1	325.1	344.4	370.4	365.4	350.9
0	224	215.3	276.4	227	252.7	223.3	210	194.6	224.5	211.3	256.8	220.3	180.6	194.8	173.6	181.9	191.8	188.2	193.9	200.7	192	189.5	197.8	223	202.5	199.4	195.9	217.4	213.2	176	157.2	188.8	168.7	159.8	168.6	170.2	159.1	164.3	182.9	214.4	208.1	187.3	214.4	202.6	180.4	194.2	180.7	187.5	211.7
5	435.6	406.1	477.7	392.4	382.4	381.4	445.1	433.6	374.9	340.7	336.9	314.8	335.8	305.2	358.6	333.3	336	370.3	368	338.5	338.2	397.5	306.5	290.8	346	357.7	308.8	360	370.6	364.2	368.8	308.8	356.3	395.2	343.2	311.3	345.8	330	348.3	360.5	370.6	337.8	300.9	325.7	287.5	321.7	307.2	336.4	291.8
0	204.8	274.1	225.6	223.8	245.4	227.8	218.5	210.6	222.2	221.4	222.4	224.1	208.5	190.4	235.9	191.9	211.6	221.1	215.5	190.3	198.5	225.9	182.9	194.3	195.5	184.9	199.6	169.2	183.8	198.6	180.4	180.2	180.2	186.8	226	156.2	176.6	195.3	188.4	177.8	194.4	208.4	176.4	190.3	179.6	180.5	165.9	192.6	194.9
0	299	213.3	251	264.1	302.9	224.2	216.8	267.3	204.2	261.2	265.2	255.3	271.8	240.6	213.4	244.4	199.5	230.8	222.6	254.5	211.7	239.7	190.2	195.5	231.6	211	186.5	213	226.3	193.2	195	160.4	188.3	188.4	183.6	240.4	196.6	199.9	198.3	196	206.5	183.1	216.5	226.1	204.1	198.7	187.6	180.6	202.9
0	535	602.4	414.7	379.5	386.7	406.6	432.1	393.3	389.3	348.7	427.2	387.7	324.1	395.2	403	398	419.2	460.5	417.5	490.6	450.7	456	452.4	421.8	427	405.8	464.3	432.3	423.6	488.5	397.1	392.5	411.8	575	1478	1266	1288	1433	1247	1319	1179	1289	1414	1351	1457	1134	957.9	783.4	657.6
0	247.1	259.3	336.2	222	166.7	224.9	234.6	250.2	272.1	800	157	159.5	174.5	171	152.5	221.5	185.4	196.9	183.6	146.9	175.5	169.5	153	157.9	187.4	141.1	168.8	179.1	182	168.3	184.1	146.9	201.7	180.9	207.2	190.2	173.9	173.1	194.5	169.8	189.9	182.1	178.6	187.3	245.2	201.2	184.8	168.7	152.7
6	303.4	303.1	243.8	237.5	239.7	231.8	289.9	287.9	267.3	269.3	279	248.6	269.1	262.7	271	259.7	244	247.3	269.3	275	240.9	224.1	219.3	246.4	235.1	246.5	252.5	277	234.4	260.3	249.7	273.3	240.5	251	208	210	261.5	255.3	241.7	228.1	251.5	254.8	265.6	227.7	221	254	217.5	245.3	249.5
0	331.5	350.1	398.5	340.7	391	410.1	340.4	398.6	312.9	347.6	349	309.3	357.3	373.3	419.3	347	303.7	363.1	331	350.8	319	350.1	349.1	370.4	331.1	385.7	356.4	384.2	353.7	345.6	369.3	339.1	326.5	338.3	406.2	378.3	409.1	450.1	400.7	431.2	383.4	397.1	405	1073	1457	1444	1435	1315	1213
7	286.4	394	305	318.6	319	263	277	299.1	339.3	338.2	323.7	313.3	331.3	305.6	268.5	249.3	268.3	277.7	234.7	273.1	240.4	300.3	235.9	262.7	262.9	298.6	253.4	246	270.2	202.2	261.8	294.8	293.3	250.7	231.2	266.3	219.8	213.5	233.5	229.5	227	259	270	243.8	321.5	363.5	315.5	358.5	269.5
8	425	480.4	412.5	419.4	394.9	439.9	423.1	435.6	402.4	364.2	381.4	363.2	362	284.6	294	283.4	300.8	289.5	297.5	255.7	289.1	297.5	288	284.9	300.6	273.7	237	284.6	286.9	301.6	268.3	272.6	308.5	298.9	226.1	261.8	298	218.9	246.6	225.8	225.5	233.8	209.5	269.3	237.3	213.2	233.7	154.8	145.5
0	821.6	722.1	NaN	NaN	NaN	NaN	NaN	NaN	NaN	NaN	NaN	NaN	NaN	NaN	NaN	NaN	NaN	NaN	NaN	NaN	NaN	NaN	NaN	NaN	NaN	NaN	NaN	NaN	NaN	NaN	NaN	NaN	NaN	NaN	NaN	NaN	NaN	NaN	NaN	NaN	NaN	NaN	NaN	NaN	NaN	NaN	NaN	NaN	NaN
0	234.9	197.3	202.7	155.7	179.9	183.7	218.1	141	244.4	197	146.7	186.1	187.3	194.7	198.9	194	153	167.9	218.1	202.7	192.6	221.2	151.1	140.9	184.2	146.6	166.1	143.1	184.9	170.3	146.2	159.9	168.9	182.4	117.2	148.8	154.4	170.2	155.8	155.6	157.4	170.6	141.8	136.4	158.4	139.8	182.3	167.4	178.4
9	261.4	227	191.1	230.6	223.8	228.8	229.9	267.8	227	197.4	209	174.3	193	198.8	182.2	209.6	221.6	165.5	244.2	232.6	206.6	215.5	231.6	210.3	189.1	188.3	191.2	200.4	173.7	218.4	252.8	184.9	220.5	190.9	266.5	230	154.8	289.2	221	282.8	239.8	226.3	257.1	240.8	204	199.5	169.4	197.2	166.3
0	364.2	352.7	346.9	358.5	320.4	330.1	328	353.9	287.5	322.8	289.1	344.2	293.3	290.8	293.1	290.2	239.7	293.5	307.3	233.9	251.8	278.9	270.4	284.4	269	300.6	287	289.6	344.9	302.1	284.7	257.4	341.4	288.8	252.7	281.2	350.3	287.7	324.3	276.6	341	255.7	304.3	309.7	289	305	308	340.4	335.7
10	524.4	510.4	457.6	508.7	457.2	432	372.3	415.4	408.1	400.6	476	432.8	359.9	396.4	369	374.1	344.7	295.8	276.1	308.4	317.7	279.3	292.5	268.5	255.9	265.8	259.6	244.6	248.7	266.5	214.5	232.3	210.8	259.4	235.6	238.1	230.9	226.5	252.5	249.4	253.5	274	265.6	230.7	261.8	245.2	267.6	242.9	221
0	336.9	258.5	268.3	326	310.4	275	275	293.1	278.9	292.9	297.5	245.6	228.2	230	195.2	227.8	226.1	238.6	201.8	227.7	204.3	239.1	190.9	189	239.1	230.6	196	181.7	191.3	174.5	182	196.4	187.6	200.2	216.5	233.8	196	190.9	207.2	185.9	207.3	206	202.3	193.2	179.5	184.4	163.9	184.2	192.9
0	258	233.8	273.3	205.4	219.5	201.5	260.2	267.8	223.7	248	207.5	228.1	192.6	208.8	232.7	221.3	205	182.1	186.4	216.7	204.4	161.5	188.8	214.2	207.2	195.5	205	200.5	181.7	210.1	180.4	201.5	194.6	260.7	229.8	244.7	321.3	798.2	889.2	897.5	926.2	922.8	718.7	782.8	901.7	744.7	708.4	615.8	536.7
0	331.8	343.6	331.4	335.7	282.4	278.4	281.7	272.4	305.5	321.5	290.4	311.6	281.9	245.4	266.5	277.3	274	288	286.2	296.2	294.7	279.4	272.4	287.4	274.9	315.1	293.9	275.9	247.4	271.8	256.1	230.5	279.6	249.1	269.9	247.5	293	274.5	284.1	281.5	356.7	244.3	293.4	288.4	305.4	261	269.8	291.5	223.3
0	302.7	304	237.1	214	238.6	275.6	328	265.9	253.2	246.7	231.9	220	242.8	205.3	203.7	235.4	247.3	234.7	231.1	231.6	263.6	345.1	871.3	870	932.9	971.3	864.4	644.5	691.1	614	633	552.3	529.6	379.8	347.6	328	315	312.4	259.7	296	342.2	306.5	242	241.5	260	231	262.2	252.3	257.1
0	198.4	172.2	174.5	135.1	184	143.6	169.7	146.1	141.9	120.3	171.4	175	152.9	152.5	148.2	196	158.5	188.1	145.8	144.8	139.3	167.3	184	143.2	145.1	148	170.8	190.6	165.6	139.1	144.5	131.9	126.1	164.8	142.3	116.7	128	119.8	129.5	124.3	129.1	181.1	411.5	386.2	441.2	483.8	392.3	338.5	393.2
11	233.8	199.8	199.8	180.5	221.6	194.9	192.7	151.9	187	188	119.1	124	138.5	143.6	174	189.1	162.6	129.8	160.5	167.2	148.6	134	138.8	138.6	164.7	155	148.8	133.4	118.9	167.7	200	167	171	168.1	155.7	140.2	132.9	125.6	141.2	147.2	159.5	155	136.4	135.1	107.3	121.1	138.8	134.3	117.1
0	345.8	328.8	300.6	318.6	279.1	263.3	269.4	314.1	281	248.1	272.3	272.5	253.5	268.4	275.1	300.5	274.1	270	215.5	276.6	237.5	244.1	232	246.8	236.3	215.4	220.2	227.3	217	179.5	224.7	201	205.7	225.7	176	190.5	168.4	180	183.5	188	173.5	178	205.1	150.7	170.3	134.6	180.7	165.1	170.7
12	190	277.9	270	220.6	268.9	210	246.5	240.9	237.3	236.9	196.8	232.2	204.2	234.5	267	157.7	202	256.3	193.3	149	191.9	228.3	163.9	119.3	169.9	133.9	210.9	160.5	146.8	133.2	187.1	143.2	159.2	173.6	168	139.3	142.8	116.1	143	159	117	165.9	157.7	126	128.3	106.5	151	122	123.3
13	395.1	378.3	349.8	349.3	356.4	301.1	327.6	301.2	347.6	302.8	314.1	317.2	299.8	354.6	277.1	293.3	264.2	287	296.6	248.9	294.3	246.7	248.6	253.7	288.7	250.9	234.5	216.3	194.8	202.1	215.9	187	194	200.4	227.6	188.1	215.2	214.7	240.8	218	201.2	274	204.7	192.4	201.2	183.1	193.2	233.4	227.4
0	283.5	252.9	269.4	226.5	267	279	252.5	244.8	276.6	188.1	221.2	258	229.8	220.3	225.4	232.2	271	202	226.3	243.8	234.3	218.8	296.9	218.6	217.8	191	230.7	166.7	254.2	209.6	237.8	249	203.9	208.1	240.2	280	263.9	218.3	269	284.1	271	289.6	348.4	314.9	296.5	546.9	1174	1496	1914
14	174	199.2	188.6	200.4	195.5	184.9	142.1	175.4	198.9	219.6	132	140	185	134.1	188.5	147	164.1	155.3	183.7	157	156.5	187.8	147.6	147.9	153.6	137.2	163.4	169.7	159.6	125.9	126.9	173.9	150.1	151.1	132.9	120.5	164.6	140.9	135.4	152.9	126.4	122.6	118	97.44	116.5	121.1	106	100.5	136.1
15	410.5	357.6	365.7	353.2	403.3	356	334.6	314.9	311.4	313.4	299.1	287.2	336.9	321.9	312.2	286	281.5	342.8	302.6	242.9	276.3	308.8	291.1	271	294.7	287.7	293.4	235.1	317.5	224.4	236.7	248.6	219.4	288.6	279.4	257.4	274.4	247.8	252.9	262.1	226.8	235.7	257.8	248.7	232.2	242.6	221	293.9	220.8
16	251.9	234.5	221.3	240.8	218.7	261.5	200.6	224.3	243.9	268.2	204.6	242.7	206.2	206.8	187.4	213.2	220.7	196.6	211.6	219.4	187.1	174.4	215.1	204.3	175.4	206.8	215.3	204.7	206.8	171.2	224.6	172.2	211.8	230.2	184.1	169.2	194.2	187	182.8	202.9	186.5	217	203.5	172.8	183	184.2	201.7	199.7	198
0	280.1	271	300.9	297.5	300.1	264.5	304.7	298	312.9	255.9	308.6	260.7	264.9	237.3	241.6	231.5	241.8	250.5	242	248	292.6	263.2	209	212.7	213.2	241.9	215.6	213	205.9	212.9	180.8	256.1	253.7	228	226	207.8	248.4	250	257.7	258.2	234.5	223	231	233.4	218.5	277.3	248.5	284	221.7
0	263.3	185	301.2	226	244.1	254.1	235.6	203.1	212	216.4	240	200.9	223.9	222.4	202.5	256.5	218.7	254.3	217.2	228.3	251.5	258.9	231.9	187.4	300.5	946.1	1155	1126	1055	1111	853.2	954.7	1126	991.3	1025	NaN	NaN	NaN	NaN	NaN	NaN	NaN	NaN	NaN	NaN	NaN	NaN	NaN	NaN
0	206.7	256.6	265.6	220.5	266.5	180.1	232	190.5	211.6	170.6	232.4	184.5	196.3	177.4	165	207.4	217.4	196.4	215.7	219.8	217.5	192.6	186.2	192	210.4	194.9	193.1	234.1	213.1	183.5	163.9	201.9	222.1	182.1	210	181	189.6	233	192.9	193.4	209	204.5	186.9	192.5	207.5	211.9	172.6	170.5	189.4
0	258.1	264.7	273.2	272.5	269.5	232.4	280.5	222.3	238.8	211.1	247	214.8	245.6	225.5	222	230.9	210.2	170.4	210.7	157.8	188	154	212.7	203.7	227.9	251.2	169.2	177.9	157.8	178	189.5	219	157.1	196.6	222.8	227.2	167.7	184.5	180.7	174.1	188.5	193.2	202.4	190.1	179	165	189.8	168.8	157
17	201.6	178.5	202	208.9	262.8	272.6	285	244.4	219.1	168.8	246.3	226.9	192.4	179.3	162.3	150	202.3	170.1	169.6	177.9	205.5	146.6	124	146.3	141.8	127.4	131	197.5	144	138	144.1	131	144.5	170	146.3	141	145.2	122.4	121	126.2	155.7	108.5	169.2	101.1	141.2	118.5	145.4	113	166.5
0	254.4	303.5	215.5	243.2	219.7	203.2	246.5	208.7	224.2	202.9	195.9	210.4	193.4	173.5	187.7	178.3	193.9	203.5	209.6	202.3	180.2	197.3	182.8	202.6	218.8	182.7	174.8	210.6	207.7	182.6	188.1	154.8	164.8	196.6	165.2	143.1	201.2	151.8	163.2	175.6	127.7	192	138.4	145	176.7	199.5	157.3	150.9	164.7
0	238.5	189.7	206.5	200.9	167	157.7	184.7	144.7	183.6	189.3	177.2	164.4	145.6	186.3	190.8	166.7	146.7	193.6	126.9	155.7	122.8	154	129.7	154.3	142.8	160.1	134.8	146	111.4	141.2	143.6	159.5	159.9	154.6	147.7	397.2	461.4	545.7	543.2	493.7	481	544.2	398.3	443.7	472.2	500	410.5	258.2	231.8
0	189.7	215.7	182.5	209.3	155.1	186.2	170.9	161.3	177.5	202.8	139.7	154	168.4	161.4	158.5	158.9	170.7	150.5	134.8	172.1	137.7	165.3	110.7	169.2	129.7	138.9	187	156.7	167.1	148.5	131.7	158.1	131.9	102.9	126.2	139.9	393.5	540.9	541.9	578.4	578.4	601.1	488	590.5	602.4	597.4	475.5	300	307.2
0	177.9	189.1	195.6	171.1	224	210	142.2	180.1	183.7	219.2	145.8	141.8	190.7	169.2	176.2	141.1	147	144.2	158.3	151.3	148.8	156.8	161.3	133.8	159.7	146	138.1	137.3	123.7	119.9	112	133.7	134.7	114.8	120.2	145.5	150.4	120.3	132.3	144.8	105.7	155.3	80.81	89.17	115.3	144.6	128.3	109.7	128.2
18	371.5	313.4	308	325.1	349.4	252.5	347.6	213.8	269	312.5	257.5	256.9	276.1	227.7	241.8	266.6	254	267.1	258.7	205.5	258	246.2	209.2	218.2	303.4	251.4	202.1	264.5	223.1	153.2	165.2	252.1	201.2	233.5	226.5	200.8	164.4	157.7	142.9	164.3	143.3	122.9	160	144.4	171.3	173.2	187.2	159	251.4
19	250.3	272	221.8	239.4	241	269	238.5	243.7	205	210.9	207.8	210	207.1	239.6	273.4	218.1	225.8	236.7	229	244.8	253	193.8	232.8	183	238.5	213	193.4	193.5	184	214.6	160.2	168.1	191.2	177.1	180	156.9	215.9	165.3	193.4	216.4	165.2	199.1	173.8	198	180.8	186.4	175.5	215.3	211.6
20	547.7	618.7	624.9	535.1	487.3	328	497.4	315	195.1	211.3	210.4	181.6	163.4	144	141.9	181.4	191.1	164.6	175	165.1	188.1	169.7	121.3	151.1	141.4	162.1	159.7	131.6	152.1	141.8	131.8	115.1	112.8	148.4	135.5	111	121.7	163.7	99.5	125.5	172.5	139.5	132.5	143.5	144.4	131.5	137.5	111.8	99.16
0	184.8	172.3	181.8	181.3	190.4	165	167.6	187.7	185.5	165	165.7	142	170.4	147.8	155.7	167.5	142.1	151.5	102.8	131.5	128.3	159.7	134.8	119.7	137.6	117.5	122.6	159.7	138.1	100.5	134.4	118.5	126.1	134.2	93.72	108	114.6	148	122.2	141.4	140.8	99.68	121.3	133.4	124.2	134.5	121	121.3	136.9
21	283.1	309.2	290.1	369.2	322.7	264.8	284.2	254.6	296.1	302.4	327.7	298	314.9	274.3	336.1	287.2	300.7	281.9	307.4	296.3	282.3	273.4	337	286.4	256.3	281.6	294.4	238.7	330.1	265.1	255	316.5	241.1	260.3	219.6	183.2	223.4	212.5	223.4	213.6	209.3	221.8	218.1	269.4	231	238.1	237.7	261.1	277.1
0	246.5	304.8	255.5	232.3	267.4	231.3	257.4	230.8	235	251.1	199.8	173.1	201.8	206.6	214.3	207.1	189	199	218	215.3	217.7	209.7	214	212	210.3	213.7	181	179	218.2	188.2	190.8	220	229.4	189.4	194.8	210	218.6	197.1	165.5	175.9	211.7	184.5	185	188.2	185.5	181.5	205.3	216.1	227.6
22	336.4	305	297.2	289.7	310.5	248.3	266.8	235.9	238	230.1	225.7	243.9	203	219.7	227.7	209.7	237.4	219.6	191.4	227.3	244.8	239.6	256.5	251.5	234.9	267.7	275.3	229.6	230.5	232.7	225.5	233	230.7	210.3	235.1	220.9	232.9	202.8	213	237.3	206.3	197	212.9	203.8	232.6	223.6	237.9	263.3	261.2
0	266.2	237.8	230.3	272.7	252.8	239.8	216.8	248.8	231.4	208.3	213.5	203.8	216.5	180.3	193.1	239.9	206.5	231.6	264.5	198	182.2	240.2	204.6	185.8	166.2	185.2	194.7	223	244.6	196.3	206.3	175	198.2	196.3	209.7	181.4	202.5	189.3	248.8	244.9	238.7	191.2	232.5	190.8	203.3	189.9	245	242	218.7
0	294.5	348.8	298.7	322.9	280.3	264.9	256.5	280.4	262.1	269.1	262.2	254.5	201.1	218	223.9	238.1	211.2	267.5	250.6	220.9	230.4	247.7	242.8	247.8	179.2	219.3	241.5	237.3	208.7	211.1	191.2	216	219.4	208.2	188.5	239.5	178.1	178.8	215.9	229.4	213.6	197.9	214.5	228.6	172.6	233.6	203.9	170.8	198
0	240.4	212	200.2	173.1	208.5	201.2	180.7	216.7	167.4	198.9	157.4	185.5	214.1	133.5	167.5	165.1	200.3	167.3	140.5	189.7	138.3	179.2	148.8	162.2	136.4	159.6	165.8	159.6	167.3	157.3	185.6	179.8	149.8	185.7	171	175.8	146.5	154.9	178.8	167.5	157.5	188.5	163	215.2	158.5	163	160.3	161.4	138.9
0	269.2	258.8	219.4	270.7	230.8	209.1	225.8	187.2	215.9	193.4	178.9	212.8	210.3	212.4	179.7	207.2	199.4	204	195.4	193.8	215.2	183.6	144.4	182	208.3	170.2	172.9	162.6	204.9	190.5	171	188.5	205.2	191.7	160.2	161.2	187.8	168.2	156.7	164.7	186.3	161.4	151.8	215.6	149.1	157.1	166.5	171	176.6
23	1000	1145	1140	1151	1254	1154	1189	1068	1153	765.6	969.8	816.7	627.3	573.3	404	401.7	297.1	329.3	288.1	313.3	300.4	260.6	258.1	281.5	240.7	280.7	319.9	266.5	261.7	264.3	293.3	246.9	272.9	238.9	249.1	274.9	269.3	252.1	218.4	248	249.1	291.7	222.6	252.9	235.2	244.1	233.8	262	280.1
0	294.3	306.9	338.2	307.2	288.8	285.6	322.2	287.7	364.8	312.1	246.7	290.5	278.5	283.9	306.5	231.8	266	268	272.6	218.7	308.7	282.9	249	270.7	240.5	280.5	248.8	270.8	270.9	290	231.6	256.7	225.5	253.2	215.5	257.4	220.6	215.1	253.2	289	237.3	234.8	272.5	244.2	194.9	231.9	239.6	259.1	205.3
0	277.5	273.6	302	286.2	271.2	206.9	310.1	222.2	302.7	263.7	266.5	227.9	228.5	239	252.6	198.1	274.8	245.7	255.9	215.2	196.4	260.5	281.6	279.2	310.4	283.5	279.6	300.4	305.5	295.9	326.8	303.7	279	400.3	1607	1520	1557	1588	1461	1344	1404	1310	1439	1263	1085	636.9	492.7	401.7	405.7
0	339.3	388.8	368.5	361.8	357.4	366.8	327.3	314.4	316	360.4	348.5	294.7	315.2	308.9	319.9	352.9	330.3	322.5	310	308	353	319.2	362	335.4	303.2	363.5	313.2	307.3	283.9	319.8	332.4	302.3	341.3	302.8	329.6	284.5	304.6	340.2	301.3	334.1	320.5	282.6	303.3	301.8	281.5	355	268.9	272.8	275.4
0	207.9	248.6	218.5	208	245.8	234.7	278.6	225.5	204	219.2	217.5	199.7	236.7	193.4	188.3	186.8	195.7	231.5	215.5	195	204	186	258.9	243.3	204	188.5	199.3	194.1	173	212.4	192.6	180.2	177	224.4	205.8	192.4	176.8	223.4	167	181.1	202.1	150	172.5	162	169.9	133.7	173.5	174.8	185.1
0	272.2	388.2	326.5	293.6	261.7	277.7	217.3	263.7	288.7	191.1	285.4	236.7	277	240.6	290.5	213.3	268	201	219.5	247.1	210.4	236.4	235.5	246.4	223.3	251	179.9	234.9	253.8	222	247.7	292	178.6	227.1	291.2	307.6	236.3	269.5	224.1	198.9	238	221.1	217.6	192.5	221.2	270.1	249.8	278.7	289.1
0	167.8	176.5	152.2	192.2	215.6	184.4	197.5	208.3	154.5	172.5	189.5	194.1	152.2	134.7	183.1	182.6	175.5	183.6	163.2	174.6	198.2	138	141.1	156.4	162.4	153.8	190.2	168.6	126	186.4	124.5	135.9	148.1	168	135.5	184.6	196.1	162.5	161.3	149.7	152.1	136.2	136.5	148	157.6	170.4	112	121.9	125.6
0	354.3	336.7	273.3	326.4	319.4	294.3	318.4	296.1	247.9	295	240.4	276.5	243.1	266.5	302	264	257.6	239.1	274.5	271.5	239.1	245.5	274.5	254	232.1	219.2	203	175.8	190.7	236.3	255.9	179	250.4	233.5	221.3	232.2	236.4	232.4	243.5	231.4	248.1	245	244.5	239.4	267	236.5	240.4	228.5	238.4
0	221.5	210.7	232.3	264	240.8	227.3	218.3	212.3	238.5	229	176.8	242.3	230	192	210.4	247.1	203.4	169.3	210.1	190.3	208.3	187.9	203.5	213.3	203.3	223.9	195.6	176.5	209.5	189.5	198.2	183.7	207.9	223.3	166.7	207.2	214.1	182.1	176.3	169.9	201.7	202	199.8	152.8	196.7	160.4	155.3	188.6	180
0	227.1	192.3	185.6	201	203.7	186.4	229.4	193	211.9	244.2	208	224	197	222.8	197	183.4	166.5	188.5	180.7	234.6	174.8	190.7	176	204.8	155.8	195.9	186.5	176.7	165.2	162	200.1	185.6	159.2	161.6	150.6	164	176	182.9	172.4	176.8	163.8	137.2	156.1	185.6	183.9	182.2	173.8	142.9	201.6
0	400.6	354.8	352.1	285	310	360	308.6	354.6	305.5	267.5	361.6	334.5	329	296.4	295.8	328.5	322.3	263.6	322	294.1	320.7	376.1	335.6	347	372.7	352	363.3	338.3	307.9	312	357.5	689.8	1347	1286	1261	1166	1107	1025	1042	1251	1105	994.3	732.2	719.7	644	593.2	588	429.9	411.4
0	306.5	330.8	257.5	284	360.5	264.8	281.1	255.3	258.3	284.7	289.8	285.6	267.5	289.2	274.2	237.8	276.9	242.9	292.3	233.9	251.6	238.3	238.2	267.5	255.6	226.2	267.9	271.9	273.5	282.3	277.3	248.8	264	258.8	251.9	290.7	272	327	301.5	302	371.6	261.3	352.3	371.5	322.9	370.6	325.9	332	299.5
24	192.9	243.9	144.3	212.2	290.1	170.3	173.7	225.8	148	172.5	176.7	165.6	195.8	120.5	200	121	151	185.9	161	169	135.9	159.5	163.4	206	176.9	170	187.4	193.3	233.3	169.8	158.4	165.2	169.8	177.4	198.3	148.1	195.9	179.6	154.2	187.5	208.3	167.6	137.8	200.4	194.8	196.9	140.1	158.8	144.8
0	349	279.5	228.6	260.9	255.9	272.8	250.5	209.9	193.4	207.2	241.5	224.3	319.9	222.1	213.6	202.3	214	242.9	214.8	184	187	215.3	200	209	209	216.1	185.8	196.5	283.4	189	234	181.9	212.6	239.1	205.8	206.2	174.5	NaN	NaN	NaN	NaN	NaN	NaN	NaN	NaN	NaN	NaN	NaN	NaN
25	326.1	270.4	297.7	298.3	307.9	259.8	300.5	253.8	222.3	177.7	207.4	201.3	211.1	210	234	223.3	198.2	221.8	238.1	223.1	197.5	183.9	184.6	207.9	200	223.3	202.4	185.2	248	203.1	242.3	247.5	229.5	196.1	202	248.7	170.6	191	207	210.4	187.9	216.1	198.7	165.4	188.8	208.6	198.4	190.9	209.3
26	333.7	245.2	215.2	311	312.7	335.2	349.4	286	234.4	259	275.9	269.1	247.4	272.1	236.2	286.6	295.7	212.2	199.2	215.3	205.2	215.7	183.7	214.6	208.8	173.4	169.8	156	153.9	210.3	245.6	137	159.5	229.3	162.5	181.3	213	221.5	224.1	192	193.7	169.7	199.8	174.3	166.7	177.4	154.2	171.2	133
27	157.9	236.1	241.3	581.2	726.1	707.9	702.5	777.9	733.7	669.1	661.2	794	476.5	345	297.7	264.7	258.5	312	241.9	216.9	219.9	209.4	237.5	221.2	214.8	264.8	190.5	198	188.3	183.7	196.5	170.2	219.4	193.2	155.3	176	218.5	188.5	212.4	173.3	205.5	209.2	182	222.5	200.2	221.9	196.4	195.6	176.2
28	257.9	261.4	286.8	274.4	252.1	269.1	242.3	246.1	159	270.8	262.3	280.8	249.1	258.1	267.1	275.4	267.8	266.8	284.6	295.4	241.5	274.2	238.6	250.4	262.8	251.5	247.5	239	224.7	208	201.1	219.4	272	261	226.3	252.1	218.8	217.2	219.9	254.5	196.2	233.9	229.9	183.1	245.6	211.5	234.3	233.8	214.4
0	246	286.5	287	NaN	NaN	NaN	NaN	NaN	NaN	NaN	NaN	NaN	NaN	NaN	NaN	NaN	NaN	NaN	NaN	NaN	NaN	NaN	NaN	NaN	NaN	NaN	NaN	NaN	NaN	NaN	NaN	NaN	NaN	NaN	NaN	NaN	NaN	NaN	NaN	NaN	NaN	NaN	NaN	NaN	NaN	NaN	NaN	NaN	NaN
29	256.3	252.9	282.9	249	284.3	289.9	242.5	313.5	287.6	200.3	209.6	228.4	205.3	239.2	198.5	253.6	184.6	202.2	190.5	207.7	154.3	212.8	166	229.4	206.4	219.9	160.4	194.1	149.5	184.9	157.1	166	183	198.2	212.4	206	166	195.7	185.4	169.5	147.5	195.7	143.5	143.6	133.3	212.8	254.8	234.6	193.5
30	221.4	247.1	259.2	299.6	242.9	239.8	236	252.2	211	223.4	170	226.9	221.2	223.1	198.1	168.5	209	189	248.4	186.2	218	196.5	192.5	219	161	167.2	223.8	212.1	250.3	211.7	205	175.1	207.4	194.5	149	154.4	195.2	174.7	192.6	203.8	154.9	155.6	192.9	219.2	202.1	185.5	163.5	206.5	180.2
31	373.8	349.9	346.2	296.5	377	245.3	291.5	331.1	261.1	303.5	299	333.5	339	361.9	292.2	344	278	302.3	293	258	279.2	246.5	315.9	299.6	280	366.3	192.9	342.3	252.9	239.1	273	296.8	201.8	334.5	339.4	240.4	282.8	251.4	217.5	173	191.3	253.4	299.3	233.8	238.9	217.7	267.7	200.4	213.4
0	281.7	237.9	254.8	270	255.5	318.5	269.8	262.2	287	294.2	221.6	272.7	229.3	284.2	228.7	242.8	272.3	267.3	253.8	261	227.8	231.5	300.1	279.8	281.8	598.1	1298	1333	1422	1365	1368	1323	1315	1176	1076	769.5	581.5	483	452.3	413.4	358.2	368.5	338.6	321.5	295.5	293.5	296.7	291.1	335.1
32	203.5	180.8	176.8	141.1	157	178.4	133	219.5	166.7	129	124.7	166.4	179.7	146.7	119.1	163.8	167.8	133.7	166.7	148.7	136	115	112.2	134.4	131.4	131.8	134.4	118.6	142.5	121.9	118.3	128.4	134.1	129.6	156.1	134.1	154.4	173.6	137.5	122.2	101.1	164	101.7	135	137.2	107.4	129.6	146.5	133.5
0	NaN	NaN	NaN	NaN	NaN	NaN	NaN	NaN	NaN	NaN	NaN	NaN	NaN	NaN	NaN	NaN	NaN	NaN	NaN	NaN	NaN	NaN	NaN	NaN	NaN	NaN	NaN	NaN	NaN	NaN	NaN	NaN	NaN	NaN	NaN	NaN	NaN	NaN	NaN	NaN	NaN	NaN	NaN	NaN	NaN	NaN	NaN	NaN	NaN
0	252.9	225.6	251.1	227.3	211.1	267.5	186.5	208.9	243.5	200.9	212.6	184.8	180.8	183.4	228.1	215.7	186.5	156.4	177	212	212.8	191.1	200.5	224.3	208.3	237	225.7	181.5	182.1	203.6	189	247.1	234	201	234.5	180.9	186.3	210	180.5	214	177.3	266.4	253.9	225.7	279.3	261.7	253	280.2	178.8
0	225.6	213.7	176.4	184.9	207.5	187.7	201.5	167	247.8	184	222.2	168.1	174.5	213.1	179.4	137.9	205.2	172.7	200.3	158.1	151	174.3	166.3	181.3	198.5	211	201.5	174.5	170.4	177.8	186.9	172.8	176.9	161.4	196	199.1	195.9	203.5	163.4	141.3	195.5	153	188.8	175	184	162.2	162.5	160.7	177.5
0	269.2	305.6	319.5	338.7	254.9	277.7	243.3	305.3	219.9	244.9	271.4	261.2	218.3	277.4	308.3	187.3	251.7	194	213.6	NaN	NaN	NaN	NaN	NaN	NaN	NaN	NaN	NaN	NaN	NaN	NaN	NaN	NaN	NaN	NaN	NaN	NaN	NaN	NaN	NaN	NaN	NaN	NaN	NaN	NaN	NaN	NaN	NaN	NaN
0	180.2	260.5	263.1	263	219.1	232.1	177.4	229	227	206.1	165.7	182.6	185.9	176	199.4	178.9	182.3	167.8	162.3	173.7	164	172.6	169	171.7	157.7	181	174.8	185.2	151.8	172	178.4	176	138	135	180.6	145.8	188.4	164.8	154.9	185.1	166.2	162.6	148.6	159.3	164	162.5	170.9	146.7	135.1
33	287.7	301.2	307.9	347.5	307.3	319.2	408.2	357.5	299.2	295.6	335.2	327.3	276.8	329.4	356.3	344.7	279.7	295	321.7	312.2	288.3	367.1	297.3	300	294.5	306.3	313.7	356.9	324.8	310.4	318.3	308	301.9	299.3	274.3	239.1	269.1	264.8	283.8	270.7	304.6	292.6	328.1	285.6	311.9	306	322.3	277.9	330.2
0	180.5	162	172.7	167	143.5	152.9	132.6	151.4	87.55	161.5	178.8	120.5	118.8	114.3	94.81	101.8	119.1	104.8	125.2	117.7	143.5	116.9	115	96.03	69.64	84.24	90.5	96.27	80.53	95.6	88	116.4	96.56	107	93.92	95.63	93.74	100.3	124	64.86	79.06	85.63	78.74	93.01	119.7	92.49	91.5	85.63	51.24
0	353.5	349.8	284.1	298.5	290.8	338.5	346	271.2	341.5	279	319.5	264.3	295.8	274.4	290.8	335.9	308.3	320	340.4	306.4	261.5	329.1	303.8	327.7	264	323.3	325.6	308.1	310.3	319.5	322.1	350.1	344.3	247.8	291.6	235.1	294.3	277.7	273	286.5	251.9	310.5	289.3	285.6	315.7	249.2	253.4	279.7	241.8
34	293.6	193.3	238.5	265.3	262	269.5	252.2	211.6	231.5	232.4	226.4	205.9	157.3	198.1	238.1	222.7	221.3	534.1	667.5	529.8	546.8	387	731	715.4	711.7	570	528.8	435.4	472	394.5	396	405.3	316.5	306.9	266.7	261.6	286.5	250.9	248.2	247.6	246.4	214.8	255.1	252.5	267.5	224.9	251.4	221.6	216
35	272.7	195.9	225.6	209.5	209.5	221	198.5	187.6	228.7	197.6	142.1	154	175.3	192.9	164.1	145.6	178.5	192.6	183.2	182.9	161.6	179.6	179.5	152.1	175	141.3	157.5	195.4	189.5	188.6	187	173.1	151.2	236	175.2	150.9	163.6	170.7	196	145.7	220.3	162.9	143	167.3	197.1	185.8	166.7	130	154.1
0	224.6	211.7	198.9	210.4	193.6	158.5	199.3	194.9	232	191	164.7	177	216.6	220.6	135.8	165	180.2	120	192.1	172.1	166.7	177.1	228.3	183	150.8	182	179.5	156.5	181.1	130.7	162.6	203	184.8	158.7	169.5	169.5	161.9	152.4	188.6	118.5	176.7	188.2	140.4	180.9	194	206.4	153.1	197	181.7
0	303.4	274.1	229.7	281.8	260.3	255	236.5	238.2	298.6	307.1	218	250.8	264.5	250.5	232.5	251.8	206.7	230.9	237.1	232.2	203.4	187.3	165.8	198	232.1	250.9	262.5	196.6	204.2	220.1	221.5	226.5	223.7	NaN	NaN	NaN	NaN	NaN	NaN	NaN	NaN	NaN	NaN	NaN	NaN	NaN	NaN	NaN	NaN
0	NaN	NaN	NaN	NaN	NaN	NaN	NaN	NaN	NaN	NaN	NaN	NaN	NaN	NaN	NaN	NaN	NaN	NaN	NaN	NaN	NaN	NaN	NaN	NaN	NaN	NaN	NaN	NaN	NaN	NaN	NaN	NaN	NaN	NaN	NaN	NaN	NaN	NaN	NaN	NaN	NaN	NaN	NaN	NaN	NaN	NaN	NaN	NaN	NaN
0	316.2	233.6	244.2	249.6	261	281.4	315.1	285.1	238	255.5	245.9	279.6	231.6	270.4	276.2	270.8	314.4	286.5	268.7	278.8	303.3	263.7	237.2	268.1	260.5	253.3	240.5	320.4	242.2	251	277.6	233.7	222.4	195.7	237.4	236.4	241.3	253.9	219.1	211.1	263.5	260.1	270.5	260.9	274.8	250	223.5	280	206.8
36	303.7	279.4	246.4	267.6	238.2	228.8	248	253.2	244.9	208.5	242	217	261.5	207	199.6	197.1	193	169.2	184	184.4	210.1	210.8	243.6	192.9	272.4	209	241.4	258.5	300.3	204.9	244.9	285.1	225.6	238	257.5	255.8	251.4	230	282.4	196.9	220.6	244.2	205.5	252.4	227.5	184	163.5	264.1	244.6
37	274	240	243.3	250.4	246.8	235.6	297.8	257.3	243	215.8	230.5	255.3	196	216	196.2	221	234.1	208.1	216.6	171	226.8	206.4	173.9	178.2	152.2	173.8	183.1	170.5	156.3	192.9	153.7	157.7	192.6	200.1	143.1	213.9	153.6	196.8	208.7	185	133.2	136.5	162.1	182.3	149.7	133.1	187.1	151	109.5
0	200.9	218.6	293.6	182.3	222.5	241.2	210.9	200.7	175.7	226	185.8	159.3	232.4	135.5	154.7	177.3	166.5	152.2	159	156.9	168.2	175.1	158.4	143.1	173.2	149	121.5	178.8	181.4	165.6	157.4	164.5	162.9	177.3	184.4	193.5	162.4	146	132	159.2	142.7	125.4	139.7	113.6	113.5	185.2	124.7	135.6	110.5
0	336.8	257.6	239.1	272.6	339.7	415	481.1	401.3	378.5	426.1	453.7	346.8	277.8	412.2	312.2	359.5	301.1	320.9	368.7	323.5	353.2	332.5	295.6	377.7	379.8	343.4	360.5	304.8	324.9	356.8	328.5	325.5	302.4	319.9	355.3	1113	1497	1519	1374	1343	1111	1163	1376	1288	871.2	626.3	638.5	514.8	418.1
0	189.1	223	200	187.7	223.9	112.5	164.7	150	157.5	160	146.7	142.9	142.2	121.5	135.7	146.3	135	133.9	112.8	136	124.4	144.9	159.6	144.7	130.9	129.3	119.6	149.7	95.85	181	103.5	125.4	100.5	133.2	107.8	173.5	130	77.49	140.7	131	130.2	113	138.1	132.2	149.5	120.7	132.5	125.8	157.4
0	185.9	NaN	NaN	NaN	NaN	NaN	NaN	NaN	NaN	NaN	NaN	NaN	NaN	NaN	NaN	NaN	NaN	NaN	NaN	NaN	NaN	NaN	NaN	NaN	NaN	NaN	NaN	NaN	NaN	NaN	NaN	NaN	NaN	NaN	NaN	NaN	NaN	NaN	NaN	NaN	NaN	NaN	NaN	NaN	NaN	NaN	NaN	NaN	NaN
0	170.9	173	140.5	215.7	NaN	NaN	NaN	NaN	NaN	NaN	NaN	NaN	NaN	NaN	NaN	NaN	NaN	NaN	NaN	NaN	NaN	NaN	NaN	NaN	NaN	NaN	NaN	NaN	NaN	NaN	NaN	NaN	NaN	NaN	NaN	NaN	NaN	NaN	NaN	NaN	NaN	NaN	NaN	NaN	NaN	NaN	NaN	NaN	NaN
0	337.4	270.6	326.8	311.2	261.2	259.7	292.7	280.7	236.8	242.6	267.6	299.5	268.8	318.3	252.6	257.7	324.6	300.2	276.7	268.9	296.5	236.7	285.1	251.5	275.7	245.9	203.7	219	209.9	248.3	195.4	230.1	247.9	274.6	261.5	291.9	208.6	290.4	263.2	233.8	234.3	269.9	221.1	280.6	260.1	202.1	312.4	312.1	389.4
0	204.1	NaN	NaN	NaN	NaN	NaN	NaN	NaN	NaN	NaN	NaN	NaN	NaN	NaN	NaN	NaN	NaN	NaN	NaN	NaN	NaN	NaN	NaN	NaN	NaN	NaN	NaN	NaN	NaN	NaN	NaN	NaN	NaN	NaN	NaN	NaN	NaN	NaN	NaN	NaN	NaN	NaN	NaN	NaN	NaN	NaN	NaN	NaN	NaN
0	302.7	274.3	264.6	274	285.1	206	249.5	251.2	223	205	264.7	282.7	239.5	261.9	217.3	240.1	252.6	207.1	262.8	166.2	187.6	191.9	196.2	194.9	184	204.4	203.4	229.4	250.6	232.4	215	234.4	222.2	182.5	183.3	172.8	204	239	269	219.7	243.8	265	232.1	206.9	187	217.8	243.4	237.7	236.7
0	329.5	432.3	343.2	334.2	279.3	302.7	284.7	270.9	290.5	207.7	262.2	275.8	234.3	209.7	282.2	249.4	262.9	244.7	253.6	205.5	261.3	251.9	247.5	239.1	236.8	242.6	248.3	270.2	246.3	261.1	286.4	195.3	269.6	285	222.9	301.6	210.2	239.7	224.8	252	244.6	244	276	216.9	243	245.1	271.2	229.4	211.3
0	227.5	253	257.7	224	264.7	270.8	237.7	251.7	220.5	223.2	212.1	163.4	172.3	200.4	164.9	217	222.5	149.9	220.9	179.9	191.2	158.8	141.2	189.5	204.5	218.1	201.4	170.3	199.7	209.1	190.5	193.7	176.4	157.7	189.9	190.4	124.7	210.3	238.3	154.4	169.2	175.6	213.6	143.9	160.9	195.6	198.5	165.8	195.9
38	347.5	267.7	299.2	295.7	288.9	364.8	333.2	353.4	285.1	300.5	324.7	345.1	365.5	350	333.3	341.5	298	421.9	961.5	927.9	959.5	1103	1039	965.5	778.1	911.4	781	897.7	723.6	717.5	643.6	530.8	350	424.2	302.3	277.1	307.2	259	240.5	273	307	307.2	307.4	238.4	269	229	244.5	222.4	228.2
39	428.6	348.6	311.3	352	284.1	274.1	303.3	282.6	272.7	262.4	270.2	281.1	226.9	245.4	317.7	269	249.5	216.1	218.2	301.5	252.3	289.5	258.1	257	271.4	236.2	208.3	210.8	236.4	212.5	231.2	204	252.1	199	277	262.7	243	203.5	201.2	248.8	183.6	258.1	221	256.5	233.3	264.2	290.6	247.4	289
40	658.7	1603	1699	1529	1439	1275	1093	1511	1345	957.6	755	661	597.5	503	572.5	507.3	401.6	433.6	382.4	436.3	373.3	426.9	399.3	395.7	342.5	366.1	368.2	391.3	398.3	347.8	298.5	329.3	387.7	415.5	304.1	360	397.5	369.8	336.5	409.2	356.7	420	415.3	324.7	361.1	325.8	358.1	350	336.6
0	265.3	215.9	225.6	245.4	261.8	247.4	239.8	229.5	251.1	155.7	184.2	185.5	155.3	161.3	172.7	160.2	189	148.8	170.8	182.4	193.5	120.1	154.5	132.8	122.5	184.3	166.6	144.7	132	159	151.2	126.6	154	183.2	164	135.5	119.8	126	163.5	172.2	123	160.9	156.4	169	124.7	139.9	147.3	197.5	146
41	348.8	356.5	305.6	290.4	347.6	329.7	370.8	295	302	296.7	304.5	230.3	279.4	255.9	298.1	323.7	277.5	283	301.2	241.7	284	274.5	299.8	342.5	285.8	292.8	324	266.8	294.5	311.3	270.7	252.3	257.2	264.2	243	245.9	208.9	250.4	278.5	267.4	310.4	300.8	254.4	266	268.5	251.8	278.4	249	250.1
0	169	191.1	188.6	162.1	191.6	155.6	177.1	170.6	190.2	151.9	150.9	119.8	127.4	132.4	112.5	125.6	117.8	157.5	127.9	114.2	136.3	123.3	107.5	96.66	143.5	132.5	112.8	123.7	137.1	124	113.8	101.2	109.5	141.9	129.4	83.15	117.1	131.8	101.3	131.8	95.51	119.6	177.4	120.1	122.7	137	105.3	119.8	91.27
42	290.7	253.4	196.6	243.7	219	253.5	276	207	207.4	217.5	208.6	239.5	222.1	208.1	205.7	180.2	171.6	193.7	192.7	193.2	188.4	178.8	222.9	173.4	161.3	168	158.8	193.3	153	151.5	148.9	143.1	153.1	170.7	136	195.5	190.6	170.5	160.3	211.2	151.2	168.8	150.9	168.1	172.8	159	157.1	192.1	160.9
0	311.5	267	278.6	268.7	357.1	302.4	304	325.8	282.5	295.4	311.5	275.5	323.1	247.6	309.4	310.7	249.3	217	255.9	320.1	255.8	317.4	255.7	322.4	274.7	292	356.1	1065	1166	1096	1169	663.1	969.8	1165	953.6	904.5	957.7	818.6	578.1	474.6	507.6	470.2	496	487.5	398.1	345	349.7	327.6	350.7
0	220.8	342.7	298.7	357	349	295.6	368.1	292.5	316.2	271.3	309	361.3	334.6	337.2	225.1	275.5	272.8	263	300.4	300.1	325.3	271.5	242.1	281.2	265.2	272.6	255.3	312.4	267	228.6	281.5	294	204.1	236.5	282.9	200.7	228.1	NaN	NaN	NaN	NaN	NaN	NaN	NaN	NaN	NaN	NaN	NaN	NaN
0	167.2	177	156	182.8	117.7	167.3	159.3	204.3	193	118.3	160.1	145	164.8	106.1	135.4	125.3	160.3	179.1	152.1	161.2	159.4	162.5	175.5	132.2	129.4	137.5	129.7	132.4	112.9	120.1	119.6	124.5	126.4	88.54	133.1	109.5	127.1	131.4	132	140.6	122.5	113.9	125.4	120.3	113.9	112.1	107.8	116.7	131.3
43	290.3	274.3	307.9	276.6	260.3	325.7	281.4	280.3	285.7	263.5	271.7	246.1	286.4	247.8	253.5	248.2	214	210.3	221.3	194.1	233.3	253.7	237	225.3	205.1	198.9	197.4	240.8	212.9	247.4	192.9	192.9	228	228.5	196.4	213.9	232.9	214.6	193.9	191.4	222.7	232.2	207.2	218.1	203.6	217.7	170.7	198.1	188
0	173.2	156	127.2	172.9	167.5	161.8	156.8	140.1	185.7	111.7	173.7	137.7	169	131.8	129.5	244.7	146	137.2	116	133.3	116.9	111.6	121	120.5	145.6	115.7	115.8	119.7	151.5	111	155.6	122.2	113	117.5	161.1	96.76	96.29	95.5	89.36	127.5	122.3	140.4	92.69	132	136.8	118.9	89.56	97.55	122.4
44	453	341.5	356.8	362.5	396.5	371.3	378.6	402.8	423.7	358.9	360	385.4	351.5	347.1	318	322.9	337.4	317.6	297.7	239.7	299.3	364.1	330.3	327.1	303.2	339.4	310.9	327	358.6	316.1	317.2	297.4	329.8	317.2	303.5	321.4	303.7	311.9	325.3	319.2	351.9	279.3	366.4	304.5	297	303.2	302.5	251	256
45	268.2	246.8	231.9	222.2	271.2	1218	1201	1165	1260	1183	1124	1234	1191	1131	961	1092	980.8	783.9	682.8	306	372.7	423	375	331.4	369.5	351.5	312.2	314.2	327.1	321.9	275.5	308.2	265.5	219.4	265.7	254.9	269.7	240.7	265	261.9	338.3	244.4	249.8	271.2	248.5	277.8	242.7	256.2	283.1
0	335.9	271.1	282.7	235.9	308.5	260.4	269	255.3	204.4	247.3	207.2	219.2	210.8	237.9	165.4	252.2	232.2	220.9	205.5	250.1	231.5	242.4	178.3	246.4	207.8	217.5	149.6	188.3	207.3	210.4	171.6	213.4	217.5	211.4	201.3	204.7	185.9	195.2	151.4	184.3	210.1	185.8	169.9	181.2	157.4	192.9	222	177	193.4
0	226.6	201.4	273.4	214.9	206.5	218.4	205.6	221.6	250	209.5	221.8	181.7	216	218.3	199.4	243	165.1	152.3	209.5	159.1	221.4	230.1	205.3	193.3	166.1	168	171.5	149.6	208.8	200.8	175.3	208.1	198.3	201.8	213.9	164.7	157.5	234.1	186.8	173.6	156.4	215.5	196.1	213.5	213.5	204.5	185.2	215.9	202
46	239.1	283.1	284.7	308.3	254.8	277.9	270.5	217.7	250.4	271.6	221	220.1	191.1	209.7	188.2	219.6	196.5	226.7	193	192	184.9	213.9	205.7	174.6	200	255.8	242.5	220.8	174.4	188.8	171.8	158.6	165.9	169.7	142.9	170.8	184.2	203.9	175.2	190.6	208.5	154.8	179.7	181.4	183.8	138.8	180.6	188.3	213.5
0	171.4	200.8	163.3	171.5	181.3	220.8	228	220.5	214.4	182	167	162.4	161.8	191	193.3	150.5	160.9	166.2	169.2	177.4	179.2	198.9	161	150.5	158.2	140.1	145	160.2	140	175.7	169.5	168.2	159	162.4	126	162	121.3	133.8	152.3	150.6	133.2	127.5	111.9	125.7	149.9	122.7	140.9	142.9	107.6
0	205.1	167	175.8	192	244.3	162.5	126.6	171.5	157.3	183.2	151	171.8	177.8	143.2	167.3	156.4	114.7	127.3	104.2	149.6	136	100.8	200	120.9	90.18	128.4	156.9	126.7	123.6	108	127.7	112.1	125.2	90.73	167.4	122.8	174	103	97.27	136.7	116.6	109	117.1	111.3	143.2	148.7	144	153.6	101.8
47	360.2	401.7	393.3	363.9	342.5	315.8	332	365.5	297	339.5	317.7	368	382.2	319.4	303.4	270.3	361.2	267	332.8	297	303.8	289	245.3	254	286.4	277.5	307	208.9	320	230.3	275	271	303.5	289	283	316	310.9	260.5	326	302.3	221.4	234.3	270.1	311	222.4	235.3	207.8	229	275
0	228.4	158	163.3	198	197.8	173.3	136.8	179.7	145.4	174.4	137.4	173.5	171.8	185.6	181.6	172	147.9	184	153	135.9	132.7	157.1	186	148	154.1	134.5	152.2	135.9	171	143.8	129.2	138.4	149.8	155	127.7	200	132.7	132.5	187.8	135.6	147.7	162.4	139.6	147.1	121	162	150.9	117.4	132.8
48	540.1	542.4	550.3	570.4	510.6	550.5	555.5	585.9	521.5	517	537.5	506	502.7	482.6	444.6	462.4	447.5	478.6	423	454.4	424	436.3	481	404.2	455.4	441.3	433	453.5	464.8	458.5	466.8	484.4	509.5	454	498.1	438.5	420.5	453.5	425.7	426.5	459.9	395.8	428.5	397	421	427.2	472.3	427.2	435.2
0	164.1	217.1	123.4	171.5	213.2	231.1	153.1	113	147.7	157.5	102	106.8	152	95.99	142	136	155.3	119.9	NaN	NaN	NaN	NaN	NaN	NaN	NaN	NaN	NaN	NaN	NaN	NaN	NaN	NaN	NaN	NaN	NaN	NaN	NaN	NaN	NaN	NaN	NaN	NaN	NaN	NaN	NaN	NaN	NaN	NaN	NaN
0	424.2	451.6	510	455.5	422.1	452.5	448.6	461.5	456	457.5	403.1	451.2	430.9	440.5	390.5	375.2	327.1	417	358.4	441.9	420.8	428.5	418.5	375.4	370.2	368.5	432.1	404.2	352.8	354.4	341.3	384	379.7	355.5	356.6	363.9	350.8	366.5	350.5	377.4	366	350	353.5	347.3	336.8	326.3	321.7	347.7	320.8
49	895	921.5	653.1	534.4	463.9	435.7	509.7	439.5	374.7	529.3	392.8	348.5	276.8	302.5	319.8	317	401.3	375.5	376.4	273.5	290.3	282.7	242.9	217.4	198.9	252.3	230.8	245.4	222.4	263.9	196.5	208.4	259.4	221.5	221.4	234.8	187.9	189.5	163.8	185.3	218.4	218.3	186.8	202.4	155.5	212.3	220.3	194.4	205
0	199.9	238.1	144.5	173.5	180.6	184	138.5	130	200.6	116	142.5	113.3	176.5	NaN	NaN	NaN	NaN	NaN	NaN	NaN	NaN	NaN	NaN	NaN	NaN	NaN	NaN	NaN	NaN	NaN	NaN	NaN	NaN	NaN	NaN	NaN	NaN	NaN	NaN	NaN	NaN	NaN	NaN	NaN	NaN	NaN	NaN	NaN	NaN
50	906.7	754.5	640.4	525.1	508.8	515.3	467	517.9	405.5	375	323.7	427.5	324.8	356.5	267	339	280.2	292.1	252.4	214.7	270.9	238	209.5	225.9	233	248.1	194.2	237.6	238.5	213	188.9	181.8	212.5	201.6	191	187	226.2	207.5	150	258.5	207	188.5	194.1	188.2	199.5	227.5	236	172	143
0	263.4	206.8	160.7	159	193.5	120.9	NaN	NaN	NaN	NaN	NaN	NaN	NaN	NaN	NaN	NaN	NaN	NaN	NaN	NaN	NaN	NaN	NaN	NaN	NaN	NaN	NaN	NaN	NaN	NaN	NaN	NaN	NaN	NaN	NaN	NaN	NaN	NaN	NaN	NaN	NaN	NaN	NaN	NaN	NaN	NaN	NaN	NaN	NaN
0	221.6	201.1	210	217.6	200.9	194.6	146.9	187.5	147.2	192.6	165.5	168.3	150.8	220.5	206.3	201.8	165.5	141.8	157.2	129.5	176	152.8	153.8	113.7	175.4	163.8	157.9	184.2	138.2	147.4	150.4	NaN	NaN	NaN	NaN	NaN	NaN	NaN	NaN	NaN	NaN	NaN	NaN	NaN	NaN	NaN	NaN	NaN	NaN
51	249.4	218.4	225.1	170	279.9	210.5	208.5	228	249.9	237.4	249.3	170.4	218.5	173	169	214.1	187.9	163.6	232.5	164.1	161.9	195.5	230.9	187	163	186.5	143	166.9	162.9	185.4	140.1	143.6	155.9	176.5	173.9	162.5	164.5	184	155.9	149.1	135.5	164	162.6	139.1	138	167.5	150	178.6	214.9
52	277.7	313.2	301.8	307	252.6	260.1	378.5	269.7	254.8	242.3	233.7	261.5	249.5	231.4	272.9	262.8	273.5	266.1	200.1	312.1	297.5	265.5	272.6	210.5	247.8	272.8	248.3	257.9	281.4	253.3	243.3	303.2	250.3	224.5	303	202.5	223.5	239.1	274.3	262.6	263.6	256.7	250.2	278.7	235.3	241.4	214.6	255.5	263.5
53	244.5	209.2	169	215.5	223.5	203	217.5	204.1	233.6	196.5	156.4	170	226.6	174.9	188.5	194.6	169	202.9	154	173.5	171	175	180.9	185.1	189	200.4	170.9	158	169	170.9	187.6	200.6	197	160	154.1	204	204.1	191.1	164.4	147.1	179	189.4	148.9	124	138	145.5	187.5	118.5	169.4
0	213.7	157.5	236.5	201.4	164.2	251.9	167.4	154	175.1	180.4	205.1	156.5	142.9	172.4	147	177.5	160.3	184.8	156.1	137.3	143.3	171.7	171.8	167	113.5	180.5	141.3	153.5	148.3	171	156	112.7	138.7	140.5	152	144	152	173.2	109.7	170.5	141.2	136	111.5	157.5	117	154.5	141.3	130.8	156.9
0	309.2	263.3	352.4	291.8	278.4	322.6	260	241.5	258.5	236.9	250.3	261.5	285.6	221.1	220.5	226.6	209.3	226.5	207.5	255.6	254.1	208.3	221.8	251.9	226	190.2	227.2	271.4	255.8	262.3	236.7	228.4	259.2	251	291	225.5	248.8	285.6	272.5	220.6	214.3	212.5	223.7	229.5	255.8	270.2	234.7	218.5	202
0	390	449.6	352.2	351.7	388.2	307.1	322.6	355	354	309.5	289.5	354.9	296.6	316.5	232	281.7	278.5	243.7	235.2	275.9	276.9	221	287.6	256.5	268.8	226.8	230.6	254.6	253.2	242.6	196.8	262.2	195.5	223.5	217.3	221	201.2	234.2	214.1	250.4	298.2	210.9	229.4	210	259.9	226.3	218.1	188.4	198.8
54	222.8	261.5	199.1	236.8	164.4	136.5	224	170.5	185.8	203	188.4	197.1	168.7	210.6	168.1	156.3	206.1	180.3	170.5	174.3	146.2	146.2	139.6	196.3	163	174	158.5	185.7	185.3	155.6	155.5	199.5	159.7	150.8	166.5	175	159.5	139.7	172.6	137	146.5	160.8	141.1	149.3	166.3	187.9	170.1	163	165.6
0	365.1	371.2	289.5	340.5	251.3	288.5	332.7	294.6	322	275.5	269	245.1	232	269	209.4	187.8	236.7	248.4	209.2	217	206	202.7	192.6	206.1	177.7	201.8	198.4	228.9	224.4	192.8	216.8	169.9	211.2	201.8	200.2	195.8	203.2	189.6	170	190	214	211	180.8	190.8	165.6	204.3	183.8	174.6	220.2
0	466.6	401.5	309.8	387.8	303	365.6	312.3	372.4	344	284	282.5	271.5	253.9	252.4	195.2	205	188.5	189.9	225	258.8	209.3	202.7	167.5	199.9	221	206.3	195.1	173.4	234	180.2	207.6	187.7	240.4	189.1	200.7	234.5	158.1	215.4	190.1	220.7	223.7	186.7	211.2	209.7	203	198.2	194.8	200	183.2
0	153.7	200.4	158.2	137.4	154.4	170.5	166	164.4	147.8	134.8	140.2	147.1	124.1	119.2	169.9	128.5	133.1	158.4	116.9	138.2	137.7	137.9	102.8	159.9	111	113.7	120.4	163	132.7	118.9	165.8	119.8	138.1	147.9	195	150.8	97.65	135.4	145.9	159.4	158.4	152.7	139.1	141.6	123	NaN	NaN	NaN	NaN
0	235.8	201.1	190.4	211.2	170.1	163.4	185.9	157.1	191.6	171.9	181.7	156.1	185.7	189.2	152.7	172.3	165.2	199.7	163.8	134.1	159.6	170.8	142	155.8	169.1	139.8	151.5	160.1	152.5	164.5	154.1	163.9	175.7	177.1	165.5	133.5	155.6	163.9	156.6	177.5	145.4	149.4	168.9	163.7	183.1	182.7	192.7	166.8	167
0	213.7	188.8	212.2	199.9	164	181.1	207.8	181.8	158.5	208	238.7	180.5	166	174.5	189	171.2	180.6	177.5	155.4	177.1	178.3	168	168.4	138.7	160.8	154.5	144.8	170.8	161.9	150.1	124	137.1	155.8	153.5	157	145.8	173.7	133.9	200.8	116.3	140.5	141.9	146	176.6	163.6	140.5	159.1	139	121.5
0	232.6	198.8	226.8	180	191.6	206.9	257.1	189.3	208.6	210.2	168.9	192	226	172.9	186.5	197	150.8	160.8	171	154.2	166.5	186.1	161.5	182	159	144.2	182.6	178.5	207.4	157.4	180.2	183.4	133.8	137.5	220.8	152.4	159.6	164.7	146.8	178	174	138.4	191.8	159.5	198.8	166	194.9	146.1	160.5
55	524.9	475.4	451.9	541.6	446.5	393.6	412.5	474.4	445.4	435.3	406.5	357	320.9	329.5	307.5	286.2	244.4	316.7	274.4	249.5	202.7	233.6	251.4	300.7	177.7	173.7	215.8	268.2	196.7	181.6	222.6	177.6	202.5	210.1	250.6	185.1	235.2	217.1	256	235.7	233.8	249.8	232.6	220.4	177.4	226.6	249.4	226.6	239.5
56	398.4	388	389	414.6	387.5	394.8	414.3	392.5	412.5	390.4	369.6	333.1	512.4	1126	1051	1210	1053	1045	941.3	702.9	855.4	1115	840.1	651	534.6	461.1	476.8	428.6	475.6	400.9	449.3	399.6	387.3	367	366.7	344.5	327.4	340.5	323.4	309.7	238.5	301.9	323.2	310.7	272.5	280.8	281.9	250.1	295.6
0	198.9	227.2	217.5	191.3	203.6	205.3	235.5	183.2	177.5	217.9	164.8	193.5	215.7	187.4	149.9	152	145.3	160.7	146.5	168.7	150.4	93.24	124.9	131	131.5	103.9	159.7	140.3	112.7	153.3	149	150.9	136.8	132.9	212.5	149.5	148.2	223.8	247.7	227.5	247.9	312.9	253.6	217.4	215.1	222.2	227.8	229.3	243.6
57	505.1	438.5	417.1	413.8	396.1	426.8	386.5	410.2	379.8	433.1	395.3	428.9	404.7	394.3	379.2	378.3	444.5	369.8	332.3	293.7	332.8	348.5	320.1	363.8	429.5	361.7	368.7	323	353.6	352.3	318.6	359.1	365.1	367.3	341.7	320.8	400.6	363.1	332.6	380.3	388.5	333.6	333.5	303	343.7	322	327.5	358.5	302.5
0	216	286	231.6	256.5	238.3	239.8	276.1	219.8	264.9	247.4	228.5	258.4	249	236.6	247.4	230.5	278.9	242.5	215.5	259.1	217.9	213.5	203.9	248.6	193.9	243	191.1	215.1	203.6	208	205.6	161.4	210.8	190.5	237.2	219.5	208.6	182.4	227.6	190	195.1	190	170	239.8	191.9	224	186	211	164.1
58	245.6	258.9	234.7	255.5	220.2	195.5	187.2	229.9	230.7	222.1	182.5	193.8	195.2	145.4	198.2	182.4	206.9	162.4	152.1	171.6	186.1	157.5	155.4	177.7	142.5	165.2	153.6	159.2	132.6	102.7	112.6	131.1	121.6	109.6	167.1	130.9	115.9	214	153.5	224	146	136	178.1	136.7	183.7	163.6	133.8	154.1	149.5
0	383.9	449.9	376.2	404.4	372.1	388.7	401.9	405.6	397.8	355	377.7	404.3	429.3	439	394.2	388.6	363.9	459.5	385.6	454.4	440.7	395.5	412.5	444.7	349.6	431.7	352.5	355	337	387	386.6	384	355.3	397.6	374.6	427.9	408.5	410.6	413	384.2	441.6	473.9	399.1	401.1	409.2	423.2	411.1	418.6	376.1
59	334.8	334.1	351.8	305.6	332.5	328.5	366.5	359.6	366.5	356.3	319.9	326.6	297.4	311.2	289.4	265	323.4	299.9	290.6	273.8	261.6	252.7	231.5	215.1	251.6	219.9	275.8	227.9	207.7	243.5	225.9	243.5	243.4	195.4	219.7	250.7	243.1	279.9	259.5	237.5	244.5	253	258.2	240.5	213.3	200.2	264.1	217.9	201.1
60	254.8	294.7	259.4	252.7	237.3	273.2	252.3	220	253.3	296.7	242	241.7	222.3	219.6	195.8	231.6	238.5	206.3	160.6	218.9	192.8	166.2	163.6	185	208.5	196.8	187.5	178.1	175	190.3	177.8	123	160.8	169	150.2	126.2	161.3	213.2	151.6	134.6	144	118.6	151	134.3	135.2	153	139	153.1	163.3
0	310.5	338.3	310.9	269	238	310.4	254.6	292.4	211.3	266	287.5	245.1	234.1	232.8	231	273	243.5	254.6	224.2	180.4	138.6	184.3	196.1	198.1	211.9	148.1	215.1	208.7	195.4	211	206.6	164.6	174.4	247	274.2	170.1	197.5	213	193.1	250.5	220.1	264.3	193.3	201.7	221.5	219.9	209.9	172.5	195.8
61	531.5	480.9	454.1	472.2	474	545.6	477	464.3	425.7	328.2	391.7	392.2	328.8	333.8	346.8	338.2	285.8	357.7	349.2	381.7	320.8	401.9	380.8	292.8	311	331.4	289.3	312.4	329.4	278.5	280.6	305	322.5	266.7	319.3	340.3	325.3	264.9	291.3	317.4	277.4	321.7	301.4	314.6	285.3	297	378.9	345.9	274.8
62	157	162.3	160.4	152.9	168.6	194.4	148.1	166.1	149.8	125.1	169.5	133.9	123.1	101.9	96.08	131.3	140	111.4	180.3	128	142.7	124.2	127.4	122.5	132.7	145.7	145.3	116.1	130.7	131.9	124.7	127	160	116.8	150.7	172.2	355.1	417.4	398	380.6	396.2	327.7	335.7	299.7	360.7	262.2	276.6	228.4	213.7
0	183.2	196.4	163.1	141.5	193.1	241.5	213.1	165.2	173.5	152.8	193	208.9	159	168.1	180	198.2	155.5	142.9	157.6	152.1	181.5	147.2	178.7	146.6	181.3	152.6	158.3	155.5	173.4	174.8	147.6	145.5	156.8	141.4	169	315	569.5	548	610	563	563	533.3	610	459.3	478.5	522.5	463	411.5	305.5
0	935	954.1	983.5	965.7	894.5	896.8	724	712.7	498.7	492.4	540.9	472.8	417.6	431.4	392.7	382.1	436.2	389.8	447.7	403.7	352.7	341	313.3	357.8	398.5	389.1	343.2	365.2	360	372.5	358.4	356.4	300.5	303	320.5	341.5	309.4	378	310.9	290.2	334.3	280.6	292.2	291.9	297.5	307	324.5	284	272.9
0	233.7	294	293	257.7	286.8	317.6	303.5	281.7	295.2	327.6	198.9	269.4	255.7	235.1	329.8	207.1	230.1	169.1	200.6	165.6	236.2	251.3	217.1	180.2	209.1	263.7	330.6	1329	1306	1187	1331	1258	1395	1184	1159	1003	1084	1168	1054	826.1	784.1	558.6	654.5	507.7	582.9	455.6	416.8	412.6	341.3
63	326	279	269.9	282.7	247.3	276.2	216.7	215	240.8	225.5	252.3	247.5	278.5	183.7	212	233	207.6	172.5	200.6	205.6	230.3	218.3	186.7	206.7	220	216.6	192	228.5	211.1	162.4	259.3	173.7	233.7	166.5	187.7	219.6	205.4	187.4	204.5	198.7	185	162.1	174	198.3	153.2	232.8	192.3	199.4	195.1
0	381	283.7	283	298.7	254	314	282.1	297.9	258.4	240.5	245.2	273.5	212.4	240.9	208.1	268.5	267.8	232.2	230.9	217	211.1	225.1	208.1	213.8	239.4	234.6	204	187.4	204	193	168	184.9	156.5	123.5	187.7	187.4	157.5	179.6	160.5	169.3	168.8	188.1	172.3	170.5	120.7	181.7	195.4	165.9	171.1
0	306.3	246.2	345.4	278.4	302.5	276	290.4	290.7	275.8	285.9	247.8	245	268	238.3	232.3	233.1	236.9	207.8	228.6	258.6	230.4	195.1	224	219.5	231	232.6	194.4	208	223	244	170.5	228.5	208.1	207.9	165.1	169.6	190.5	187.5	172.9	192.5	186.6	166.2	184.1	189.8	237.3	227	175.7	206.8	190.6
0	374.1	272.9	262.5	290.3	309.3	302.1	236.8	250.1	229	268.6	285	213	215.6	259	198.8	204.2	227	256.3	249.8	219.2	186.9	224.1	185.9	167.2	219	160.3	167.6	194.9	188.5	187	231.1	160	177.6	195.5	176.9	162.6	151.9	174.1	206.3	140.2	171.3	217.4	169	204.1	186.9	180.1	153.8	175.9	170.7
0	NaN	NaN	NaN	NaN	NaN	NaN	NaN	NaN	NaN	NaN	NaN	NaN	NaN	NaN	NaN	NaN	NaN	NaN	NaN	NaN	NaN	NaN	NaN	NaN	NaN	NaN	NaN	NaN	NaN	NaN	NaN	NaN	NaN	NaN	NaN	NaN	NaN	NaN	NaN	NaN	NaN	NaN	NaN	NaN	NaN	NaN	NaN	NaN	NaN
64	124.1	170.9	174.2	158.3	93	142.5	152.5	168.6	156.5	94.5	148.1	130.5	171.1	164	166.1	138	172	169.1	240	174.1	147.5	164.2	141	135.6	164.6	128.5	188.5	160	137.6	170	163.5	131.5	123.5	211.6	135.5	155	210.5	145.1	108.4	141	167	119	141	169.5	171.9	107	157.9	131	143
0	96.7	276	113.8	NaN	NaN	NaN	NaN	NaN	NaN	NaN	NaN	NaN	NaN	NaN	NaN	NaN	NaN	NaN	NaN	NaN	NaN	NaN	NaN	NaN	NaN	NaN	NaN	NaN	NaN	NaN	NaN	NaN	NaN	NaN	NaN	NaN	NaN	NaN	NaN	NaN	NaN	NaN	NaN	NaN	NaN	NaN	NaN	NaN	NaN
0	NaN	NaN	NaN	NaN	NaN	NaN	NaN	NaN	NaN	NaN	NaN	NaN	NaN	NaN	NaN	NaN	NaN	NaN	NaN	NaN	NaN	NaN	NaN	NaN	NaN	NaN	NaN	NaN	NaN	NaN	NaN	NaN	NaN	NaN	NaN	NaN	NaN	NaN	NaN	NaN	NaN	NaN	NaN	NaN	NaN	NaN	NaN	NaN	NaN
0	NaN	NaN	NaN	NaN	NaN	NaN	NaN	NaN	NaN	NaN	NaN	NaN	NaN	NaN	NaN	NaN	NaN	NaN	NaN	NaN	NaN	NaN	NaN	NaN	NaN	NaN	NaN	NaN	NaN	NaN	NaN	NaN	NaN	NaN	NaN	NaN	NaN	NaN	NaN	NaN	NaN	NaN	NaN	NaN	NaN	NaN	NaN	NaN	NaN
0	198.8	99.49	179.5	67	NaN	NaN	NaN	NaN	NaN	NaN	NaN	NaN	NaN	NaN	NaN	NaN	NaN	NaN	NaN	NaN	NaN	NaN	NaN	NaN	NaN	NaN	NaN	NaN	NaN	NaN	NaN	NaN	NaN	NaN	NaN	NaN	NaN	NaN	NaN	NaN	NaN	NaN	NaN	NaN	NaN	NaN	NaN	NaN	NaN
0	273.4	259.9	273.2	344.8	312.2	236.9	277.8	241.4	193.7	203.9	219.6	282.6	288.3	281	225.5	203.2	212.5	224.5	183.6	234.5	180.8	187.3	211.4	234.3	219.3	186.8	243.3	254.1	225	257.5	255.7	217	191.7	191.6	230.8	245.3	223.9	233.3	281	265.7	235.1	224.3	185.4	267.9	218.9	201.2	198.1	248.1	181.3
0	NaN	NaN	NaN	NaN	NaN	NaN	NaN	NaN	NaN	NaN	NaN	NaN	NaN	NaN	NaN	NaN	NaN	NaN	NaN	NaN	NaN	NaN	NaN	NaN	NaN	NaN	NaN	NaN	NaN	NaN	NaN	NaN	NaN	NaN	NaN	NaN	NaN	NaN	NaN	NaN	NaN	NaN	NaN	NaN	NaN	NaN	NaN	NaN	NaN
0	NaN	NaN	NaN	NaN	NaN	NaN	NaN	NaN	NaN	NaN	NaN	NaN	NaN	NaN	NaN	NaN	NaN	NaN	NaN	NaN	NaN	NaN	NaN	NaN	NaN	NaN	NaN	NaN	NaN	NaN	NaN	NaN	NaN	NaN	NaN	NaN	NaN	NaN	NaN	NaN	NaN	NaN	NaN	NaN	NaN	NaN	NaN	NaN	NaN
0	381.3	373.4	347.3	311.1	296.3	245.8	258.8	276	248.3	298.9	312.7	309.9	303.9	255.1	237.6	241.1	242.4	241	272.6	275	260.1	334	311.2	289.8	332.2	246	266.6	266.3	242.3	237	260.7	223.2	263.7	271.6	229.1	253.6	222.1	230.8	220.2	230.3	238.9	281.7	276.8	269.8	225.6	265.5	243.2	267.7	219.7
65	273.7	204	209.1	251.7	209.1	263	237.7	216	209.6	204.3	184.6	203.4	182.4	227.8	208.9	209.8	234.3	202	200.5	213	222	204.8	222.9	218	240.5	227.5	217.7	183	228.2	185	214	217.6	200.9	185.9	193	194.1	201.9	181.9	191.3	221.9	196.4	234.3	215.1	212.1	225.2	230.4	196.5	195.5	228.5
0	260.8	241.1	224.4	NaN	NaN	NaN	NaN	NaN	NaN	NaN	NaN	NaN	NaN	NaN	NaN	NaN	NaN	NaN	NaN	NaN	NaN	NaN	NaN	NaN	NaN	NaN	NaN	NaN	NaN	NaN	NaN	NaN	NaN	NaN	NaN	NaN	NaN	NaN	NaN	NaN	NaN	NaN	NaN	NaN	NaN	NaN	NaN	NaN	NaN
0	224.5	244.7	173	207.8	180.8	206.7	242.6	198.9	228.3	192.7	183.5	225.9	234.6	192.1	182	192	183.3	185.5	182.5	209	191.7	188.6	200	200.5	187.9	195.7	182.3	155.5	184.6	207.7	158.1	156.5	214.3	207.5	176.3	200.4	208.5	167.9	180.1	199.7	193.2	160.1	177.2	185	162.1	147.8	176.5	163.3	139.3
0	226.3	180.9	191.5	264.4	185.1	226.6	236.6	257.5	243.7	205.6	222.3	179	198.5	224	212	208.1	238.6	188	204	190.7	208.9	172	192.5	210.5	194.1	178.8	157.6	185.8	198.1	168.4	203.4	186	191.4	158.2	160	219.4	160.4	164	185.4	200.4	230.3	190.2	240	218.9	178.8	189.5	164.5	184.5	179
0	199.5	245.8	241.1	251.7	252.5	245.6	233.4	222.3	195.9	242	224.1	256	229.6	183.5	241.9	187	179.4	190.9	197.4	220.9	176.4	160.5	169.1	171.6	131.9	151.9	143.5	143.1	144.5	149.8	142.2	188.7	136.8	145.6	129	144.9	NaN	NaN	NaN	NaN	NaN	NaN	NaN	NaN	NaN	NaN	NaN	NaN	NaN
66	301.2	242.5	234.4	221.1	222.3	196.8	131.1	195.8	188.3	179.2	159.2	134.5	183.9	127	111.4	129.5	147.1	153.5	144.5	126.4	159.6	127.4	129	169.5	131.6	159.2	132.5	167.4	132.5	128.2	129.8	131	122.7	109.3	133.2	127.8	162	118	129.1	137.9	122.3	137.1	158.5	150.3	129.5	130.5	124.1	160.7	142
67	282	312.1	337.2	264.8	242.8	274.2	251.3	232.4	240	291.6	273.3	247.5	259.5	236.2	273.1	244.2	232.5	257.5	234	230	199.1	220	220.8	236.1	228.7	238.2	206.7	242.3	223.9	223.7	250	230.1	237.5	206	278.5	232.9	241.5	219.4	244.4	229.9	192.5	175.9	214.5	228.9	179.1	224	213.5	226.9	215.9
0	NaN	NaN	NaN	NaN	NaN	NaN	NaN	NaN	NaN	NaN	NaN	NaN	NaN	NaN	NaN	NaN	NaN	NaN	NaN	NaN	NaN	NaN	NaN	NaN	NaN	NaN	NaN	NaN	NaN	NaN	NaN	NaN	NaN	NaN	NaN	NaN	NaN	NaN	NaN	NaN	NaN	NaN	NaN	NaN	NaN	NaN	NaN	NaN	NaN
68	354.6	323.1	291.5	306.5	257.3	285.1	285.4	315.8	315.5	263.5	314.2	268.1	223	285.3	274.6	250.5	262.8	250	305.5	282.7	213.9	211.9	255.5	293.1	235.5	253.4	236.5	223.4	247.4	243.9	268.8	240.7	260.9	243.1	210.3	269.4	235.9	264.6	221.9	267.7	233	249.6	192.8	279.9	227.6	255	248.4	235.1	216.5
69	276.7	319.7	376.5	345.4	332.6	247.4	266.6	279.3	188.1	261.4	262.9	287.8	241.7	365.2	263.6	252.4	232.7	298.9	276	276	206.1	249.2	274.7	215.2	290.4	227.1	212.4	277.6	244.4	202.6	188.1	262.5	285.6	237.1	262.5	218.6	281	237.5	292.6	261.4	234.6	160.6	209.1	196	257.6	234.6	234.4	216.1	219.6
0	291.9	284.6	276.9	254.8	224.3	226.3	276.6	255.3	222.3	233.3	198.1	284.9	253	232.5	241.8	217.1	215.5	218.9	258.5	243.1	255.9	235	194.3	251	206.1	232.2	217.1	214.9	190.8	203.6	223.5	225.4	264.1	218.9	166.4	225	131	222.4	213.2	198.4	264.5	239	224.5	290	214.4	206	206.1	204.4	269.5
70	315.3	276.4	304.5	334	232.1	248.6	278.5	276.6	217.5	231.2	234	235.9	259.5	287.5	207	251.9	230.5	265.5	249.5	256.5	236.4	233.5	274.6	250.5	236	239.5	238	239.6	220	218.3	255.8	282.5	217	236	266.5	229.5	281	199.1	253	244.5	228.4	265.3	194.3	241.5	216.4	259.7	241.8	248.1	217.5
71	391.5	518.1	424.5	404.5	429.3	369.5	404.3	390.7	371.9	327.8	320.4	346.1	350.9	352.2	1106	1314	1381	1309	1101	1145	1090	1194	1173	978.5	1032	1071	691.4	521.4	499.5	471.4	423	378.5	398.9	426.5	346.1	338.5	287	294	284.5	322.5	277.5	288.5	311.4	301.9	302.9	336.4	298.9	294.4	272.5
72	226.5	263	233.7	233.6	206.4	225.6	254.4	233.1	254.4	260.1	189.3	228.2	270.7	192	218.2	214.4	211.9	217.5	231.3	211.4	235	230.5	255	242.6	277.9	224.1	224.6	257.9	241.8	232.5	263.9	226.6	229	214.4	206.9	227.9	244	230	223.7	276.9	217.5	194.5	186	204.5	247.9	263.5	242	244.1	248
0	430.5	274.5	397.8	371	306.5	347.8	321	344	437.6	419.2	425.6	431.5	400	397.8	411.8	398.1	373	334.2	376.7	435.7	357	378	401.8	369	387.2	369.1	358.4	384.5	372.9	408.9	1116	1296	1294	1255	1363	1140	1179	1152	955.8	981.6	881.7	798.7	698.7	578.2	493.2	501.2	379.7	438.6	458.2
0	345.4	354.7	343	296.9	357.3	301.6	346.6	310.8	318.8	276	255	328.6	311.8	317.7	321.7	277	362.9	340.1	321.2	321.3	303	326.4	386.2	347.5	312.1	287.9	344.8	388.4	313.5	300.1	329.4	877.5	1239	1204	1243	1159	812.8	1012	1088	1139	1056	1103	934.5	1016	879.5	729	543.5	563.9	521
0	NaN	NaN	NaN	NaN	NaN	NaN	NaN	NaN	NaN	NaN	NaN	NaN	NaN	NaN	NaN	NaN	NaN	NaN	NaN	NaN	NaN	NaN	NaN	NaN	NaN	NaN	NaN	NaN	NaN	NaN	NaN	NaN	NaN	NaN	NaN	NaN	NaN	NaN	NaN	NaN	NaN	NaN	NaN	NaN	NaN	NaN	NaN	NaN	NaN
73	373.9	359.5	279.7	275.4	289.4	293.5	320.1	250.7	275.7	237.6	215	251.7	213.6	234.6	219.7	249	203	221	263.4	221	245.4	210.5	200	266.2	234.5	235.5	189.1	181	231	261.4	254	195	194.5	208.7	197.8	198.4	178.9	197.5	183	179.6	166.3	159.1	240.1	189.4	165.2	197.3	176.3	165.3	148.5
0	247.2	287.4	234.5	273.3	295.8	320.8	296	252.9	277.2	298.2	297.2	236.9	283.1	323.6	271.3	317.3	279.3	245.1	283.1	282.4	305.2	269.8	270.1	253.8	323.6	297	243.8	292.3	273.3	261.7	247.6	311.2	231.7	215.2	262.4	301.2	281.9	234.9	254.9	284.2	253.8	279.3	273	278.3	299.7	308.9	303.7	1046	1219
0	300.7	265	184.9	274.5	243.9	190.3	253.3	187.7	220.6	212.3	221.6	162.5	191.1	240.3	202	161	223.6	225.7	214.2	203.3	203.7	197.1	221.4	173.6	168	209.8	179.5	199.4	210.5	199.8	172.9	184.9	220.7	234.6	244.4	208	192.8	178.9	136.5	168.4	173.5	161	161.9	164.8	175.7	160.8	159.7	167.7	174.8
74	283.2	270.3	261	264.7	249.1	242.5	304.6	258.7	242.5	276.4	252.9	261.2	280.4	249.3	281.5	265.9	270.7	223.5	248.5	257.7	200.3	193	180.3	196.3	194.8	204.4	159.4	195.4	217.9	230.5	154.4	199.3	217	156.8	166.9	165.3	192.6	171	155.8	190.9	160.3	179	132.5	165.3	162.6	118.4	139.4	137.6	129.7
0	167.6	159.8	172.5	128.2	119.3	203.7	190.3	141.3	119.7	166.7	109.7	141.2	114.8	125.3	110.5	142	140.9	116.5	126.2	100.3	153	109	114.3	126.3	122.6	112	119.5	122.1	110.3	94.89	102.8	103.9	89.47	83.19	147.3	86.98	134.5	112.7	119.8	128.5	109.2	86.04	104.5	105.1	115.5	67.44	98.14	81.41	97.6
0	179.7	231	219.6	198	239.9	191.9	212.9	214.5	200.8	198.2	229.6	235.7	196	193.4	216.3	207.2	211.6	168.6	189	206.5	228.2	190.3	221.4	178.3	211.6	148.8	222.9	234.1	184.8	193.5	154.7	199.3	160.6	181.1	206.9	151.2	149.1	166.6	171.1	161	192.2	146.1	139.5	163.5	165.5	206.9	196.1	179.4	178.2
0	210.9	180.2	129.4	129.5	187.6	157.4	173	131.7	180.5	128.8	163.8	128.8	177.9	148	138.8	139.9	124.6	110	134.1	116.1	118.4	152.1	156.5	125.3	113.5	90.54	153.8	140.2	138.8	114.1	111.4	108.4	152.2	95.7	131.9	136	165.1	393.1	554.8	517.2	460.4	485.1	460.6	341.5	540.6	442	407.6	372.6	351.6
0	170.5	156.7	167.3	171.8	133.5	144.9	182.1	120.6	119.4	126.7	121.3	118.6	138.6	142.1	112.7	99.8	158.8	130.2	123.4	111.8	143.6	85.96	114.1	137.2	109.6	117.5	107.3	93.12	130.9	109.8	90.59	114.4	123.8	111.9	123.7	92.16	93.59	100	103.1	68.74	104.7	91.93	87.61	118	100.6	110.1	110	75.66	86.21
75	339.4	286.2	293.1	260.9	242.9	318.2	303.3	302.7	285.7	293.6	249.3	294.6	238.9	246.7	240	284.9	249.9	235.3	256.7	272.1	219.7	273.8	283.5	232.6	288.1	257.4	261	248.2	228.5	238	268.9	280.9	293.1	258.9	247.5	242.7	271.4	273.5	273.7	277.5	264.4	218.3	256.9	273	227.8	227.3	221	265.4	265.6
0	295	262.6	256.9	279.9	228.4	261	225.4	242.6	275.3	280.8	222.3	208.7	219.3	293.8	263.3	249.1	219	201.1	191.7	NaN	NaN	NaN	NaN	NaN	NaN	NaN	NaN	NaN	NaN	NaN	NaN	NaN	NaN	NaN	NaN	NaN	NaN	NaN	NaN	NaN	NaN	NaN	NaN	NaN	NaN	NaN	NaN	NaN	NaN
76	316.9	262.5	268.7	279.5	217.7	296	218	255.5	270	242.8	248	235.7	223.4	239.9	220.5	205.3	193.3	217.6	200.7	206.8	188.6	195.7	179.8	264.8	199	169.3	196.8	220.8	191.7	192.7	219.8	216	202.4	206.6	201	172	215.3	184.5	201.2	195.9	206.2	200.9	221.1	209.1	207.3	205.3	213.5	201.2	217.9
0	250.9	305.5	252.7	284.2	266.2	270.1	272.7	285.2	253.2	227.7	240.1	217.9	241.9	227.9	245.8	261	217.9	211.3	268.8	229.9	198.5	173.9	212.2	186.8	236.8	206.8	209.8	240.4	222.2	257.1	195.8	228.2	232.7	226.7	166.5	230.7	236	169.5	173.2	184.8	196.8	224.9	222.2	222.3	231.5	239.4	230.7	216.1	235.7
77	272.7	256	299.4	234.5	246.5	253.7	242.4	205.1	242.8	206.1	240.7	235.9	221	219.7	201.7	232.9	263.5	210.3	181.1	241	245.5	239.5	178.8	177.5	188.7	202.2	214	252	186.5	216.8	221.9	211.3	229.9	178.3	212	178.7	212.5	226.3	220.5	226.2	208.6	186.4	182.2	196.7	219.6	181.9	197.7	204.7	181.7
0	156.2	224.4	140.5	212.7	203.9	179.2	169.2	175.7	163.6	170.3	131	166.2	182.2	129	191.4	114.8	172.3	154.5	145.6	175	125.8	126.8	149	162.5	148.1	176.4	189	133.8	165.8	149	185.5	130.3	170.3	159.4	139.1	141.9	140	146.9	141.9	226	618.3	535.2	570.7	486.3	554.8	564.9	544.1	566.5	502.6
0	410.2	453	394.5	419.4	407	473.5	425	411.3	444.5	436.5	399.1	433.5	394.4	402.5	406	423.2	349.8	336.5	380.1	388.7	383.1	397.5	404.4	412	388.3	411.8	418.4	437.6	430.7	432.4	434.7	405.8	448.6	400.7	383.8	435.7	524.2	407.3	452.3	420.3	466.7	428.4	403	377.5	444.7	370.6	445.9	384.7	400.5
0	376.6	391.5	345.9	392.4	367.1	378.4	370.5	392.2	408	424.9	412	401.7	368.3	388.7	370.7	377.4	385.4	373.9	332.5	411.9	498.6	417	413.8	351.4	402.2	423.7	338.6	386.4	383.1	394.9	406.6	340.2	409.9	313.5	314.5	331.8	329.5	361	350.8	371.7	380.2	337.5	319	401.4	337.4	395.6	351.2	285.3	292
78	300.8	342.1	347.8	299.7	323.1	304.9	302.4	311.3	312.4	318.7	257.4	325.1	288.2	281.6	331.9	314.5	294.7	322.3	255.8	317.5	310	335	282.9	532	1050	1035	1090	1060	1078	998	1011	1039	658.2	616.7	554.8	374.8	313.6	313.1	374.8	350	266.7	262.4	259.5	259	260.9	245.8	250.5	274.2	279.8
79	238.6	207.1	196.5	154	161.9	198.1	185.5	217.5	167.8	159.6	193.2	199.7	177.2	150.9	144.9	167.5	180.6	176.5	147.2	146.2	185.4	167.9	124.4	180	194.5	132.7	142.3	132.4	145.1	136	175	128.1	162.7	178.8	153.4	144.2	134.2	133.4	119.3	146.4	151.1	126.9	133.6	129.4	138.1	129.9	145.6	140.6	116.4
80	429.5	342.1	306	375.5	340.7	362.8	361	330.1	336	372.5	388.1	355.5	360.2	345.1	381.5	394.6	387.5	343.1	338.2	392.9	377.3	335.3	370.7	400.6	342.6	383.5	308.2	400	320.5	330.5	336.2	334.4	303	315.2	288.4	284	286.1	299.5	306	271	248.5	263.8	276.9	320.3	300.5	348.8	262.3	323.2	307.2
0	217	179.8	172.7	188.2	157.2	126.4	153.6	187	188.3	154.2	130.1	152.7	138	150.5	135.8	144.8	166.5	140	163.4	164.1	159.2	136.6	187.2	136	143	141.9	146.1	518.9	555.4	504.2	495.7	539	495.8	520.2	494.5	417.5	345.3	469.7	377.2	589	420.1	277.2	231	210.8	280.4	220.7	197.4	177.8	170.6
81	197.3	183.8	186	197.4	173.5	149	183.9	237.5	173	175.3	166.1	186.7	175.9	196.9	176.2	157.7	159	163.4	182	165.7	159.3	201.3	139.8	155.3	159.6	177.5	130.7	188	164.4	175	155.9	168.8	178.5	131.1	166.9	146	159.8	149.6	153.9	192.1	165.6	139.5	134.6	151.6	178.1	150.5	160.4	145.5	128
0	172.5	196.3	223.7	180.6	176.1	179	209	165.7	189	174.1	155.1	150.9	156.9	142.4	133.5	179.2	122.7	160	129.3	153	181.5	156.5	129.4	124.5	153.2	130.7	154.2	132.7	139.2	142.4	131.4	139.4	140.5	164	135.3	109.9	172.7	173.2	127.2	157.8	123.1	144.2	147.8	153	136.2	113.5	123.1	140.1	145
0	684.8	609	734.2	589	646.2	486.9	520.7	486.9	509.3	390.6	370.6	378.1	437.2	380.4	421.3	488.7	401.1	455.2	423.6	424.6	302.7	436.6	470.7	401.2	360.4	437.8	467.8	377.6	399.6	448.1	454	445.1	426.1	343.6	433.9	417.7	484.2	390.2	358.2	359.3	362.9	433.9	409.4	401.2	376.3	359.1	378.4	415.2	446.6
0	232.8	257.8	283.6	262.5	235.8	230.1	244.5	275.1	249.6	185.9	236.5	235.8	217.1	177.6	240	232.4	235.2	229.7	235.7	231.9	224.8	208.8	220.5	187.6	230.5	184.5	206.2	206.1	216.1	220.5	206.4	184.6	195.2	224.6	147.3	206.3	243.7	279.8	243.6	237.7	159.3	208.4	214.3	215.6	219.3	206.2	204.9	233.6	228.9
0	212.7	205.7	163.8	218.6	245.3	187.5	188	209.4	181.3	173.3	201.9	172.1	174.5	152.5	173.6	173.5	167.9	127.5	166.6	116	140.5	101.5	124.9	159.6	194.5	146.8	120.2	123.2	146.9	166.7	142.7	104.8	158.7	122.5	145	125.8	156.9	168.2	100.1	131	121.4	108.4	105	150.5	116.5	127.5	129.1	150.1	143.4
0	372.6	356.7	362.1	314.6	343.8	278.1	312.6	276	276.5	254.2	290.5	262.8	290.5	248.3	272.4	277.3	288.4	275.1	293.6	251.5	274.8	285.6	292	275.3	250.4	276.9	264.4	262	279.6	323.2	273.5	242.1	305.1	261.6	298	261.8	298.1	317.5	265.6	325	309.1	317.5	286.3	265	219.4	276.7	248.8	240.4	280.5
0	328.9	310.7	336.3	281.5	306.9	346.6	274.5	357.8	276.8	254.5	244.1	291.9	243	257.7	214.3	271.8	218.9	236.2	262.6	280	235.7	239.8	225.8	174.6	209.7	213.2	165.7	230.5	191.7	196.2	223.7	163.1	186.2	147.8	187.3	182.2	176.3	150.5	191.8	164.5	180.1	198.6	200	215	177.5	194.6	150.2	183.5	206.1
0	313.7	244.4	379.8	341	244.5	317.1	247.5	365.5	273.4	278.2	280	285.1	281.5	291.8	275.5	310.2	274.7	306.9	273.2	247.7	218.7	272.6	257.9	233.9	299	294.5	343	240.5	204.6	264.3	197.3	173.9	219.9	193.4	232.8	236.4	242.9	188.9	213.3	238	241.2	260.2	196.1	247.5	178.4	244.9	186.2	222.5	241.2
0	294.6	297.6	249	280.5	253.7	286.6	326	283.4	290	289.5	247.8	240.6	247.1	215.6	219.7	261.5	238	261	217.7	247.2	265.3	216.5	284.5	221	255.8	241.1	225.5	240.7	250	237.2	235.8	229.1	286.9	230.9	259.1	246	259.2	272.2	283	260.5	228.2	248	286.2	240.5	293.6	255.1	248.4	202.6	277.3
0	399.5	390	311.3	267.7	265.3	252.5	289.2	271.8	257.7	231	256.8	219	261.9	251.6	262.9	270.7	226.1	255	225.3	209	231.2	182.5	216.5	202.5	197.2	210.5	178.2	220.3	225.5	213.9	266.7	221.5	201.5	254.8	220.3	247.8	237.7	208.6	238.2	203.9	234.6	250.4	247.5	217.7	241	211.5	236.1	212.3	246.6
0	277.6	208.1	256.5	210	202.2	221.8	229.8	229.7	253.2	209.3	236.2	218.3	203.5	277.6	247.4	212.5	252	206.3	235.2	216.8	197.2	208.2	173.8	220.5	180.8	214.6	200.7	201.1	229.1	222.2	202.4	217.9	206.4	184.5	210.2	202.3	177.5	200.4	197.2	213.1	234.7	216.4	217.3	198.3	215	197.6	191.8	202.8	144.9
0	428.7	430.5	435.3	393.4	401.5	391.9	374.2	330.4	351.7	348.1	316.8	357.4	380.1	339	343.9	411.6	373.8	440	320.2	292.8	314.5	351.7	388.5	392	407.5	326.2	366.3	398.8	363.8	348	327.6	385.9	383	373.1	365.8	383.1	348.8	394.6	343.5	333.2	359.3	344.9	340.2	349.6	389.7	344.4	322.5	334.9	363.5
0	344.8	352.4	302.8	341.1	335.4	343.5	336.5	282.5	294.2	242	312.4	265.4	266.2	243.5	274.1	269	246.9	240.3	269.1	194.6	250.8	259.5	200.5	245	243.5	243.7	223.8	205.7	186.3	206.8	227.5	180.1	234	219.5	204.9	210.1	228.4	231.7	245.9	224.9	223.7	206.1	228	232.9	213.5	227.6	220.9	209	187.6
0	334.5	320.4	316.4	276.6	327.4	308	253.3	291.8	282.6	309.5	291.5	246	330	308.3	311.3	263.5	292.1	265.5	296.7	308.7	242.7	224.3	238.8	256.6	290	251.1	283.3	262.9	241.3	243.8	265.8	249.1	186.8	192.3	202.5	230	240.1	195	194.9	233.9	174.5	180.3	209.8	172.6	217.3	234.2	199.1	251.3	220
0	163.8	116.5	126.4	143.7	103.5	136.4	169.7	143.3	169.8	92.6	158.5	148.5	116	132.9	119.5	153.6	117.7	130.7	141.7	105.4	91.83	127.4	80.64	79	124.9	116.4	123	105.5	100.1	97.31	104.3	77.49	87.24	75.47	106.8	89.12	80.79	80.27	74.25	66.39	51.07	96.21	96.8	58.51	132.4	105.3	117.9	114.9	120.4
0	326.2	307.1	320.4	285.4	282	322.5	258	307.6	278	250.6	252.8	246.6	284.3	294.7	239	262.7	237.2	246.1	199.7	245.8	230.7	210.2	235.5	210.3	222.3	266.2	233.5	214.5	207.3	237.5	186.7	222.7	208.8	239.1	229.7	219	255	237.8	202	227.8	228.9	268.8	222.4	196.9	224.3	209.6	210.3	263.4	242.9
82	460.5	429.4	405.5	356.5	373.2	390.8	326.5	290	250.9	346.3	312.4	352	316.9	301.4	261.3	272	350	323.7	316.2	310.8	307	324.6	291	295.6	252.8	270	260.1	299	294.6	269.5	310.8	285.1	271.2	326.7	295.6	299.4	293	325.3	338.8	292.3	280.6	294.7	293.3	325	392.9	373.9	344.5	406.6	364.8
0	228.8	303.1	234.4	268.7	245.6	246.9	267.4	243.8	221.4	214.7	221.7	289.6	235.1	220.6	228.6	192.6	256.7	212.9	197.3	208.4	206.4	188.5	220.5	182	184	173.5	203.5	201	194.5	221.5	209	202.6	207.5	202	191.2	254	181.1	233.9	202.5	213.5	203.2	179.6	203.4	190.4	219.9	217.1	187.5	217.9	190.9
0	300.5	270.7	285.2	234	230.3	238.5	275.5	250.8	214.1	224.2	243.5	248	260	251.5	239.4	245	211	229.4	241	264.6	271	242.4	221.2	246.9	235	228.7	213.7	225.9	243.2	222.1	214.2	219.4	236.6	271.8	261.9	257.5	266.9	277.2	243.8	232.5	286	249	245.5	274.8	229.2	237.9	229.6	230.4	244.6
0	238.2	188.1	163.3	178.4	127.4	149.7	171.9	138.5	142.7	160.6	183	146.9	161.4	148.4	133.5	130	126.9	147.9	157.6	116.6	151.1	189.5	161.7	136.6	114.2	141.3	125.3	143.9	132.3	170.3	126.7	139.8	144	107.5	131	173.5	136.9	171.7	132.5	128.7	154.4	139.1	121.8	96.55	124.7	165.5	135.9	115.4	110
0	198.9	213.9	247.8	219.4	201.8	224.8	255.8	200	196.5	186.6	205.9	196	202.6	245.1	190.2	192.1	214.3	220.2	154.9	183.3	159.3	215.4	220.8	217.1	171.5	155	181	200.9	183.9	182.5	165.5	195.1	190.3	198.9	208.9	186.8	180	176.6	216.8	200.3	198.9	242.7	173	178	169.2	210.1	184.7	178.5	214.4
0	190.9	169.8	189.3	161.5	222.2	154.4	159.2	202.5	148	173.9	170.9	183.4	139	162.5	136	142.5	160.6	213.1	154.6	185.6	181.6	121	173.6	153.1	131.9	123.6	147.6	134.4	167.5	107.7	110.6	165.3	202.3	123.2	154.5	114.7	108.5	124.6	98.65	99.63	124.9	132.1	98.77	127.9	123.3	139.7	147.5	141.9	143.2
83	297.4	321.5	397.1	324.3	349.3	389	323.6	318.7	299.8	328	323.4	324.5	273.3	290.5	303.5	330.3	282.8	288	320	320	363.2	308.7	292	253.2	325.3	314.7	309.8	277.2	257.6	335.2	276.8	294	277.2	290.3	276.2	282.3	311	310.5	270.3	256	228.4	272.9	275.9	328.3	289.6	235.3	279.2	341.2	312.9
0	337	345	292.7	382.3	290.6	286	306.5	276.5	257.2	286.6	384.5	303.3	241.5	254.3	306.4	257.7	336.5	341	289.9	226.4	277	297.9	253.3	247.1	318.5	286.5	287.6	250.1	335.8	260.1	309.6	228.7	332.8	286.9	231.3	212.8	258.7	316.8	295.8	320.7	312.4	282.4	336.6	295.2	271	267.6	291.4	241.1	305.9
84	351	402	320.8	322.8	359.9	361.2	347.4	308.4	328.7	314.2	303.3	326.8	307.7	338.9	360.9	304	307.3	296.7	321.5	339.5	335.5	315.5	334.9	340.5	309.5	313.2	326.5	298.2	288.1	281.9	303.3	246	243.3	305.6	264	293.5	297.5	286.8	257.5	308.5	264.6	321.7	296.5	339.9	249.8	278	297.8	249	325
0	130.4	119.5	124.4	NaN	NaN	NaN	NaN	NaN	NaN	NaN	NaN	NaN	NaN	NaN	NaN	NaN	NaN	NaN	NaN	NaN	NaN	NaN	NaN	NaN	NaN	NaN	NaN	NaN	NaN	NaN	NaN	NaN	NaN	NaN	NaN	NaN	NaN	NaN	NaN	NaN	NaN	NaN	NaN	NaN	NaN	NaN	NaN	NaN	NaN
0	255.4	264.7	257.7	260.6	317.7	294	309.6	285.7	260.6	359.8	287.4	263.8	280.8	248.4	218.5	224.9	253	223.2	221.8	230.8	240.8	282	242	256.5	282.6	235.5	237.5	240	220.5	240.5	209.5	232.9	180.5	226.3	226.5	251.5	236.3	240.5	260	240.4	246.5	232.2	229.5	282.1	204	216.1	232.5	237.4	220.5
85	423.6	414.7	380.4	446.9	346.6	458.3	379.5	359.1	367.4	344.7	342.9	358.6	302.8	362.8	384.1	363.2	373.7	331.5	396	358.5	317.2	340.1	361.5	372.5	314.3	374.7	343.3	360.2	272.4	313.2	361.8	320.1	340.8	404.7	321.6	372.2	290.2	424.4	385.4	385.1	368.7	394.4	353.1	370.6	339.7	375.6	412.4	477.6	422.6
86	272.8	230.7	278	277.4	274.3	270	275.4	264	280.8	240.9	254.9	278.5	258	261.9	249	232.2	286.6	238.5	240	270.8	271.6	278.4	276.6	257.9	228.7	272.8	250.6	248.8	308.3	245.5	207.5	256	216.2	247.5	219.2	250	208.5	209.3	186.4	272	248.9	197.1	246.2	221.5	257.5	270.5	240.4	248.1	284.2
0	NaN	NaN	NaN	NaN	NaN	NaN	NaN	NaN	NaN	NaN	NaN	NaN	NaN	NaN	NaN	NaN	NaN	NaN	NaN	NaN	NaN	NaN	NaN	NaN	NaN	NaN	NaN	NaN	NaN	NaN	NaN	NaN	NaN	NaN	NaN	NaN	NaN	NaN	NaN	NaN	NaN	NaN	NaN	NaN	NaN	NaN	NaN	NaN	NaN
0	264.8	321.6	250	248	224.7	219.2	253.7	251.2	274.2	252.6	200.3	206	230	277.1	246.4	210.9	238.8	269.6	225.4	201.4	231.5	274.9	238.5	225.5	199	238.5	197	200.9	197.4	185	198.6	209.5	216.5	193.5	207.4	235.4	169.5	236	183.7	209.6	206	185	186	237	204.8	216	176.3	209.8	170.6
87	262.4	295.8	283.8	270.6	202.3	277.5	272.7	280.7	230.5	247.1	226	267.5	285.5	233.6	248	239	204	200.5	220.5	222.1	227.5	260.1	188.4	239.4	244.4	228.2	217.5	220.2	306.3	234.3	229.5	252.9	253.9	204.4	229.5	217.3	217	228.7	225.9	241.3	217.2	276.8	274.2	385.2	554.2	662.7	793.6	940	877.7
0	276.6	203.8	202.4	174.6	178.8	128	192.7	195.5	173.7	168.2	150	134	194.1	183.4	200	183.6	186.4	179.6	173	159.5	175.9	186.2	225.3	161.4	149	219.6	203.1	126.6	153.2	151.4	199.5	139.2	125.9	156.6	157.1	161.5	136.9	178.4	163.1	150	160.5	159.5	131	206.9	168.8	130.8	159.6	135.1	161.9
0	256	309.3	330	291.7	289.5	267.4	280.5	279	309.1	297	301.1	284.2	307.9	236	277.6	311.7	283.3	265.4	733.3	972.3	1012	1045	1072	907.2	785.3	758.3	926.8	775.3	747.3	542	545.2	522.7	461.2	418.3	411.3	407.7	375.2	375.2	346	301.5	382.2	356.2	383.7	317.3	324	300	313.8	297.7	240.8
88	292.6	236.6	248.1	345.7	221	267.1	222.8	241.7	240.5	225.8	220.2	236.4	200.4	229	187.1	208	213.5	210.5	173	198	246.5	253.9	202.8	238.3	191.8	199	216.6	237.9	250.2	223.7	192.5	231.6	217.6	239.8	167.5	176.6	172.3	174.9	212.1	182.1	190.2	175.2	169.7	164.6	191.9	184.1	243.9	184.9	173
0	177.6	196.6	219.4	260.2	185.6	193.8	189.5	177.9	182.6	166.4	183.9	169.8	166.2	210.7	156.6	209.9	180.9	189.9	187.5	187.1	209.9	171.5	896.2	940.3	946.7	952.8	997.3	823	1001	883	739.5	987.8	840.1	919.8	677.2	553	478.3	381.5	435.2	305	310.5	235.4	242.8	227.9	250.9	234.7	231.7	234.1	271.5
0	173.2	270.3	210.9	236.4	310.3	158.1	241	263.8	220.8	231.5	205.7	244.9	196	225.3	226.1	313.3	185.8	258.7	231.6	193.7	186	192.7	165.6	193.6	170.1	174.4	144.5	156.9	194.5	203.2	228.7	230.7	230.8	205.6	183.1	176	195.4	201.6	181.5	171.7	190.1	179.2	189.6	185.5	158.6	176.7	197.6	232	186
0	227.1	242.9	244.1	203.7	261	878	869	844.4	867	860.5	758.3	805.7	699.2	776.2	855.5	786	693.7	513.2	495.3	417	466.2	317.4	461.4	297.8	321.6	334.2	320.7	289.1	333.5	332.7	281.6	294.2	274.2	237.5	219.7	264	231.3	222	237.8	238.5	211.3	267.3	233.2	256	229	261.5	263.8	210.5	254.7
89	297.1	348.6	328.8	293.3	297.6	258.3	340.4	376.4	345.8	1026	958.8	918.3	1022	997.2	846.5	802	684.6	986	773.6	649.4	543	423.6	376.1	499.2	379.3	332.7	301.5	288.4	295.2	321.5	263.4	286.5	299.2	295.5	311.4	367	365	429.3	386.8	317.6	369.1	327.9	326.4	321.5	286.9	266.7	240.8	281.5	250.5
90	272.3	274.3	272.5	243	241	237.6	197.4	197.9	237.7	236.1	243.2	262.6	229.4	208.3	229.5	247.4	214.3	205.5	166	185.8	195.4	150.7	213	184.9	183.4	150.7	155.9	184.9	181.9	220.6	220.1	177.7	190	176.4	204.9	197.8	168.4	208.3	191.7	224	196.8	169	183.8	160.1	228.7	168.3	167.5	196.8	184.3
91	699.9	1012	1009	732.2	707.7	361.8	450	374.7	474.3	522.8	417	405.5	433.5	428.1	517.8	418.8	475	407.8	460.8	402.3	488.5	376.9	369.3	380.8	408.7	407.2	360.8	384	389.6	373.2	413.5	345.6	405.5	395.5	369.5	316.5	357	371.5	400.3	341.2	318.8	365	399.8	333.3	327.4	359.4	318.9	435.2	325.2
0	777	246.4	260.4	327.9	301.4	262.5	269.5	272.8	276.8	252.8	256.8	259.5	237.5	248.3	224.3	225.1	231.9	233.1	271.3	248	274.7	231.6	241.1	296.2	239.7	227.2	248.5	211.9	251.7	218.9	250	215	275.7	230	240	256	247.4	240.6	309.3	237.9	299.2	319.1	272	270.4	260.5	343.5	286.6	270.4	270.5
0	199.2	243	192.4	220.1	218	203.5	188.5	190	193.4	212.1	172	212	182.9	162.1	173.8	183.6	182	226.8	187.5	175.8	166.4	175.3	185	190.7	146	124.3	172.8	197.7	187.7	159.2	161.9	167	185.2	197.7	164.5	171.8	192.7	163.2	159.2	189	165.3	174.5	156.5	177.5	172.8	179.3	182	185.7	168
0	245.7	NaN	NaN	NaN	NaN	NaN	NaN	NaN	NaN	NaN	NaN	NaN	NaN	NaN	NaN	NaN	NaN	NaN	NaN	NaN	NaN	NaN	NaN	NaN	NaN	NaN	NaN	NaN	NaN	NaN	NaN	NaN	NaN	NaN	NaN	NaN	NaN	NaN	NaN	NaN	NaN	NaN	NaN	NaN	NaN	NaN	NaN	NaN	NaN
0	333	296.9	290	310.3	267.5	283	279.6	340.5	378.9	1127	1320	1277	1343	1279	1220	1187	974.6	1182	1108	1335	1137	1413	1114	964.3	659.8	554.5	573.1	466.1	452.7	431.3	442.1	433.5	327.5	372.3	416.8	296.5	328.2	327	315.7	295.5	296.7	329.7	286.8	318.7	293	305.5	364.4	331.5	337.5
0	163.3	170.1	210.2	166.5	162.6	179.5	165.9	147.1	157.3	113.7	175.8	194.6	181.9	212.6	138.9	151	129.5	159.2	149.9	183.7	164.9	199.1	151.9	154.5	158.9	155.5	147.8	178.2	136.9	183.5	678.4	735.6	800.8	670.8	664.4	716.2	619.7	652.3	690.8	689.2	736	627	488.7	384.8	252.6	289	205.3	209.9	191
0	238.2	187.9	160.8	168.2	161.7	140	211.6	165.2	202.2	222.5	208.5	186.7	187.3	155	172.1	151.1	171.1	184.1	132.6	148.4	155.2	193.6	173	190.5	173.9	181.9	161	199.3	194.1	723.1	711.3	720.3	677.3	738.4	760	627.9	648.5	688.5	766	693.5	659.3	521	422.7	360.2	286.8	251.5	254.2	197.3	196.1
0	251.6	186.1	201.5	237.5	164.9	168.5	204.1	177.5	196.6	230.6	180.8	155.8	191	177.1	188.7	181.4	162.6	150.6	241.7	154.1	178.3	151.4	152.7	180.3	240.4	156.1	178.3	169.6	191.7	163.8	180.4	171.2	178.9	191.7	153	176	160.7	185.7	162.3	182.7	180.3	180.5	176.3	139.2	151.3	148	155.3	158.5	187.3
0	217.5	191.9	199.6	208.5	255.7	197.5	164.5	195	172.3	197.9	197	178	170	186.5	154.2	158.4	120.7	174.7	148.8	164.3	155	175	168.5	181.3	136	156	149.3	146.9	169.4	162.6	142.7	123	165.1	154.1	164.7	144.8	139.6	142.2	147	165.7	141.4	130.5	163	171.1	138.8	141.5	157.2	165.8	150.3
92	201.7	152.8	179	221.1	145	189	162.6	203.9	175.4	216.9	181	188.5	189.5	228.5	164	155.3	188.4	151.8	186.4	154.3	173.3	161	201.8	184.5	151.8	116	209.3	159.1	146.7	167.5	182.8	141	140	171.3	144.5	169.5	141.6	135.4	153.7	140	139.2	152.5	155.7	106	135	162.2	139.5	151	117.4
93	309.1	313.3	261.2	249.1	229.3	244	236	286.5	243.4	221.4	222	260.8	234.2	293	251.2	222.6	265.7	250.3	222	269.8	228.2	236.8	221.2	276.1	213.9	244.4	220.6	204.3	215.2	257.2	259.3	233.2	229.5	191.1	227	216.2	207.3	199.5	224.9	183.3	185	181.6	199.2	208.5	236.7	161.5	205	213.1	180.9
0	255.8	268.2	278.4	322.5	283.3	254.5	308.7	NaN	NaN	NaN	NaN	NaN	NaN	NaN	NaN	NaN	NaN	NaN	NaN	NaN	NaN	NaN	NaN	NaN	NaN	NaN	NaN	NaN	NaN	NaN	NaN	NaN	NaN	NaN	NaN	NaN	NaN	NaN	NaN	NaN	NaN	NaN	NaN	NaN	NaN	NaN	NaN	NaN	NaN
0	138.9	209.2	106.3	129.3	172.7	190.5	160	159.2	180	134.4	162.6	164.5	177.3	160.9	156.3	144.6	119.7	134.2	152	152.1	105.5	155.7	138.8	147.9	162.4	167.6	144.1	146.8	153.1	137.2	162.3	129.5	136.6	154	131.9	158.8	156.9	129.2	126.6	146.7	177.4	118.3	133.2	152.9	154.6	131.9	176.1	135.2	150.5
94	338.5	352.2	363	303.3	334.5	280.2	361.9	346.8	318.3	293.8	307.5	299.5	289.8	272.8	348.9	283.1	296.3	261.2	315.3	309.9	287.8	288.6	210.4	243.9	240.2	266.8	264.2	257.9	271.4	208.6	200.8	265.1	280.2	265.3	215.7	258.3	272.7	252.9	290.2	284.9	248.8	214.4	278.2	203.2	244.6	207	219	282.9	253.8
0	332	263.9	286	290.9	273.8	324.2	238.1	226.9	312.2	278.7	257.8	316.6	218.8	240.5	307.5	225	244	247	260.3	253.5	273.3	258.6	230.9	246.8	243.4	236.8	293.2	256.1	270.7	276.6	255.3	292.2	237.5	281.9	276.4	192.1	272.2	219.2	282.2	262.1	200.6	270.2	269.4	232.8	281	197.2	229.5	239.6	273.7
0	193.8	215.4	166.4	210.5	213.2	234.5	199.7	229.2	173.3	184	164	173.3	155.6	213.5	147.2	174.6	162.9	147.5	165.7	182.1	163.8	137.3	155.3	172.5	145.3	176.4	136.3	116	144.8	154.5	178.7	167.7	143.5	153.6	134.6	155	162.1	153.5	178.8	166.5	146.1	153.9	156.7	131.5	134.6	156.8	165.3	197.8	144.2
95	329.1	341.6	293.5	322	304.9	328.7	367.8	307.9	342.9	327.8	300.7	374.8	317.3	286.5	307.6	342.4	282.4	259.6	330.2	257.1	255.8	280.4	288.8	284.7	277.8	275.8	254.3	264.8	283.7	250.6	252.9	258.1	265.4	258.9	252.3	252.7	271.3	236.7	233.9	260.4	282.8	265.9	248.9	249.4	242.5	261.3	223.2	290.9	280.9
0	306	310.9	306.4	298.6	330.6	NaN	NaN	NaN	NaN	NaN	NaN	NaN	NaN	NaN	NaN	NaN	NaN	NaN	NaN	NaN	NaN	NaN	NaN	NaN	NaN	NaN	NaN	NaN	NaN	NaN	NaN	NaN	NaN	NaN	NaN	NaN	NaN	NaN	NaN	NaN	NaN	NaN	NaN	NaN	NaN	NaN	NaN	NaN	NaN
96	311.5	330.9	322.3	322.4	297.1	271.8	344.3	328.8	299.9	293	255.5	269.4	236.5	238.8	241.2	212.3	215.5	272.8	227	197.7	245.3	216.2	231.9	182.8	207.5	224.4	233.5	200.4	246.1	185.5	205	203.9	216	180	210.5	214.1	228	221	210.4	165.5	209.6	184.4	212.6	201.1	172.5	236	210	233.2	244
0	204.7	256.4	246.4	294.9	249.4	266.8	187.3	224.5	191.8	258.4	219	179.1	209.4	220.4	186.3	173.4	200.5	199.4	183.4	239.9	199.4	207	262.1	216.2	150.4	208.2	199.8	159.6	205.5	192.1	201.6	201.8	208.3	193	238.3	199	220.5	222	187.3	208.3	184	203.1	174.6	196.5	193.1	199	183.5	157.6	198.1
0	327.8	294.6	272	271	267	287.7	305.5	289.1	296.5	278.3	203.7	226	236	276.3	240.5	220.9	222.8	238.5	294.6	236	253.3	218.1	208.2	246.2	242.5	241.5	211.2	260.2	197.7	218.7	213.6	272.5	244.5	211.5	220.1	244	239.8	263.2	248.7	239.5	204.7	275.5	240.5	237.5	254.1	253.8	241.7	262.3	217.5
97	246.6	293.7	258.5	247.2	284.4	260.9	257.7	281.4	253.1	256.8	274	219.8	255.6	223.1	244.6	255.8	210.8	212.4	214.6	256.8	241.3	267	184.7	210	198.8	235.8	204.2	227.7	201.1	200.1	190.6	211.7	195.3	193.4	242.5	219.3	249.6	223.7	204.7	242.1	248.7	190.6	182.8	184.3	222.1	186.3	209.4	202.8	194.6
0	176.7	153.6	182.1	170	173.2	197.6	228.5	139.6	170.7	198.2	149.7	178	197.6	205.1	210.1	171.6	190.8	141.5	152.8	815	840	760.5	795.5	742.5	882.5	811.1	720	812.4	721.5	780	745.5	776	776.3	756.8	719.4	494.5	355.8	347.5	321.3	305.5	289.8	325.8	287.1	253.5	217.9	224.7	246.2	208.1	176.1
98	241.4	213.5	212.4	268.5	194.9	206.2	281.1	187.4	256.5	225.7	190.2	265	227.9	220.4	218	211.4	192.5	246.5	187.5	243.5	247.2	219.2	209.2	214.3	222.9	199.5	205.4	205	221.4	222.3	216.9	192.2	187.7	210.1	225.3	203	234	234.9	212.5	193.9	214.2	236	225.4	246.1	205	181.2	239	235.8	187.4
0	283.5	240.4	236.4	272.1	280.1	258.3	319.5	297.9	262.4	234.8	316.3	238.1	280.3	225.1	219.1	226.6	262	272	263.5	248.2	269	217.9	208.1	212.6	293.4	268.9	199.9	217.1	231.5	203.3	209.3	218.8	222.5	239	269.6	219.2	243.8	254.4	257.3	268.4	207	261.4	219.1	191.2	195.4	283.4	249.5	216.5	256.4
0	189.2	131.6	177	167.3	116.2	145.5	126.8	161	141	128.8	110	101.2	107.1	116.8	110.7	110.9	98.51	99.07	139.3	146.4	130.2	NaN	NaN	NaN	NaN	NaN	NaN	NaN	NaN	NaN	NaN	NaN	NaN	NaN	NaN	NaN	NaN	NaN	NaN	NaN	NaN	NaN	NaN	NaN	NaN	NaN	NaN	NaN	NaN
99	238.4	227.4	202.1	225.1	210	204	231.5	255.9	212.3	231.6	212.5	217	215.4	182.7	208.2	220.2	143.9	186.5	192.7	189.8	196.8	173.8	215.2	200.8	205	192.7	203.6	229.6	203.2	179.2	183.2	190.8	161	187.8	161.2	165	148.8	194.8	178.5	167.9	189.3	159.3	194.4	172.8	226.5	161.4	169.1	166.3	185.1
0	192.2	152.5	172	219.1	175.8	142.5	150.3	122.5	177.6	123	117.8	143.2	133.8	130.2	157.3	162.6	117.3	127.6	142	127.5	148	142.2	126	75.69	120.6	99.68	103.3	103	111.7	154.9	105.7	121.1	120.9	116.2	145.1	99	90.18	106.8	126.2	122.1	96.32	149.5	126.3	86.99	113.5	111.6	117	126.2	111.5
0	NaN	NaN	NaN	NaN	NaN	NaN	NaN	NaN	NaN	NaN	NaN	NaN	NaN	NaN	NaN	NaN	NaN	NaN	NaN	NaN	NaN	NaN	NaN	NaN	NaN	NaN	NaN	NaN	NaN	NaN	NaN	NaN	NaN	NaN	NaN	NaN	NaN	NaN	NaN	NaN	NaN	NaN	NaN	NaN	NaN	NaN	NaN	NaN	NaN
100	155.7	192.2	184.7	182.6	152.4	166.7	177.9	148.9	153	141.7	166.4	134.7	159.7	151.3	175.9	132	149.8	172.7	125.9	188	154	153.7	182.2	123.7	124.5	103	142	141.3	139.1	144.4	135.8	137.7	111.3	146.6	124.4	156.8	126.2	170.2	152.1	128.9	152.5	159.9	133.4	150.3	164.8	128.4	141.8	116.5	114.2
0	199.3	211.9	202.6	185.3	180.6	151.5	197.2	184	142.2	NaN	NaN	NaN	NaN	NaN	NaN	NaN	NaN	NaN	NaN	NaN	NaN	NaN	NaN	NaN	NaN	NaN	NaN	NaN	NaN	NaN	NaN	NaN	NaN	NaN	NaN	NaN	NaN	NaN	NaN	NaN	NaN	NaN	NaN	NaN	NaN	NaN	NaN	NaN	NaN
0	418.1	379.8	433.1	390.8	425.8	398.9	376.4	404.6	357.9	342.2	406.2	395.2	406	330	346.5	330.6	365.3	383.7	354.5	345.4	366.6	337.4	368.9	391.1	380.4	355.6	361.6	355.5	372.6	368.8	339.3	391.5	357.8	339.6	378.8	373.4	356.1	396.7	363.1	402.8	355.1	393	380.6	381.8	374.5	378	339.7	404.2	354.2
0	185.2	181	151.1	137.9	192.7	115.9	143.2	160.7	143.2	133	129.1	119.5	164.6	126.5	123.5	120.3	138.8	130.7	106	140.2	146	128.3	118.9	133.7	128	111.3	111.9	106.7	149.5	112.6	99.44	106.3	87.4	122.7	119.3	130.8	128.9	122	104	144.8	117.4	114.6	133.6	111.7	123.3	112.6	116	136.7	141
0	191.5	237.3	204.3	252.1	192.1	215.4	204	203.4	205.8	233	250.7	220.3	268.6	153.5	187.3	222	206	237.4	200.4	177.1	159.7	215.3	182	161.5	186	203.3	213.8	187.5	167	195.4	185.9	178.7	187.9	130	180.1	157.8	164.2	176.3	177.7	200.5	146	178	190.4	170.3	177.5	176.9	156.2	161.8	132.6
0	407	360.7	363.3	395.3	334.8	349.5	353.9	354	317.5	383	393.6	365.3	378.9	269.4	326.9	298.8	337	293.7	334.8	286.9	324.1	397.1	334.2	324.3	312.9	337.8	285	343.8	274.5	285.5	305.1	342.2	289.2	253.8	329.2	311.5	300.7	292.7	270	305.9	272.3	267.8	297.6	338.8	284.6	317.9	290.6	298.5	334.9
0	467.8	442.5	475.9	393	419.8	440	449	380.7	449.1	506	408	417.4	436.9	397.5	343.4	380.5	448.9	371.4	426.1	429.6	370.7	396.7	356.2	440.8	388.4	410.1	317.3	398	378.4	453.2	470.4	357.8	381.5	342.9	389.9	389.3	371.8	380.4	371.5	308.4	355.7	374.9	427.7	368.8	377.1	452.2	421.9	397.9	383.7
101	363.4	367.3	370	339.1	331.2	302.1	301.5	364.8	279.6	316.9	327.6	309	332.8	313.4	299.5	250.4	289	304.5	267	254.6	269.4	296.6	279.2	318	337	353.6	298	275.3	362.2	322.9	253.5	325.5	316.2	309.9	340.8	315.3	326.3	326.3	281	330.2	331.7	292	295.8	285.7	309	346	267.5	309.2	325.5
0	527.5	443	403.4	456	447.1	467.4	445.7	499	451	442.8	394.4	319.6	376.7	379.6	302	329.5	303	337.6	336.6	278.2	416.3	289.2	301.5	317.4	295.5	303.9	380.5	278.9	324.9	319.3	291.5	258.2	315.5	269.2	315.5	294.5	303.7	272.7	257	319.5	321.2	295	295.3	284.5	286.9	325.5	253.2	343.8	298
102	345.4	447.2	324.2	367.2	357	326.1	290.1	325.5	356	348.9	404	263	312	331.1	297.7	294.5	271.1	299.9	272.6	313.8	337.1	283.9	277.2	314.8	280.6	266.6	274	283.8	297.5	303.8	284.8	351.8	313.2	243.5	294.2	287.5	322	284.3	321.6	299.8	349.5	314.8	300.7	351.4	310.2	367.2	268.8	311.8	315.2
103	297.4	406.6	288.4	323.8	336.4	313	264.4	290.8	329.7	276.2	269.4	241.4	328.3	308	267.6	269.2	306	280.2	270.6	277.5	262.3	286.2	299	285.8	293.2	305.8	260	243.1	289.4	279.4	309.8	299.2	255.8	266.2	273.9	296.3	308.3	271.8	302.3	263.2	280.1	258.2	248.8	275	253.8	279.5	337	249.5	248.3
104	547.7	463.5	485.3	530.2	492.8	501.5	425.4	364.9	407.5	368.1	412.7	366	427.6	382.6	399	373.2	393.8	309.7	318.4	281.3	282.7	320.3	307.7	385.2	327.7	338.9	328.5	334.3	328.5	298.6	317.6	379.5	297.8	331.6	361.5	302.9	351.6	292.1	275.4	291.8	283.2	330.5	274.5	316	283.4	382.2	394.7	292.5	299.3
0	306.3	294.4	303.9	340.2	287.1	278.8	317.6	307.8	256.7	281.9	266.8	284.3	249.7	254	320.1	247.1	264	249.7	257.7	253.2	286.8	226.6	248.3	288.9	261.4	220.2	261.2	239.5	258.2	238.3	278.6	216.2	262.7	266.3	234.7	270.8	298.7	219.8	261.1	258.3	210.7	269.7	247.7	265.6	245.7	290.8	212.4	240.8	278.3
105	341.8	291.6	366.6	354	331.9	293.2	340.5	343.2	305.6	340.1	267	217.4	276.9	268.5	294.4	305.5	307.2	271.5	263.9	305.4	242.5	297.5	297	286.2	268.3	218	259.2	284	239	260	241.1	287	287.2	258	230	252.9	243.5	238.8	216.6	284.8	221	208.6	188	201.8	170.4	199	217.8	205.8	164.5
106	411.4	414.1	449.2	406.9	372.3	333.3	336.8	383.3	303	311.8	357	294	367.4	316.1	298.9	324.6	304.9	339.4	323	287.4	378.8	316.1	313.4	336.2	312.3	292.3	268.8	291.2	290.2	292.8	283.6	290.3	300.5	339.1	350.7	276.8	303.3	326.5	277.6	257	282.8	277.5	304	327.6	316.7	263.2	277.2	270.3	321.1
0	214	273.1	213	179.4	237	253.5	255.5	235.2	224.2	262.6	178.1	201.2	207.1	209.5	209.8	196.9	257.2	250.9	231.6	203.5	214	199.4	208.2	211	246.9	212.5	258.8	249.9	208.6	194	217.4	201	250.7	211.2	237.6	234.3	231	191.2	222	233.8	182.1	246	175.9	237.7	268.5	228.1	215.6	244.8	265.2
107	386.3	362.9	338.4	365.8	367.7	272.4	332.9	242.6	338.2	283	306.4	285	265.8	265	284.5	246.5	217.7	221.1	201.8	211.6	299.1	270	249.8	225.3	198.7	209	268.8	296	227.6	249.1	235	287.3	281.8	262	250.6	286.2	223.3	279.7	272	305.5	218	216	215.8	239.5	242.4	228.5	235.3	219.7	275.7
0	203	134	155.4	158.5	NaN	NaN	NaN	NaN	NaN	NaN	NaN	NaN	NaN	NaN	NaN	NaN	NaN	NaN	NaN	NaN	NaN	NaN	NaN	NaN	NaN	NaN	NaN	NaN	NaN	NaN	NaN	NaN	NaN	NaN	NaN	NaN	NaN	NaN	NaN	NaN	NaN	NaN	NaN	NaN	NaN	NaN	NaN	NaN	NaN
0	192.9	191.2	200	188	187.5	175.5	202.9	244.8	189.6	203.4	216	210.6	222.7	193.9	231.5	198.6	213.6	197.2	155.1	147.4	188.1	159	167.1	155.5	193.1	191.9	223.8	577.5	822.8	927.8	888.5	889.3	853.9	855.4	515.3	299.3	250.9	232.9	249	293	279.6	279.5	327.3	230.2	237.4	226.9	263.8	239.7	216.4
0	247.2	222.7	246	241.5	268.5	214	253.1	269	198	302.8	190.1	221.5	231.2	242.5	223.1	208.4	220.1	206.1	216.6	156.4	195.5	175.5	187.5	201	180.5	223	160	151.5	169.4	214.6	175.6	134.6	162.4	174.5	131.1	141.8	154.9	188.9	129	195.9	150.1	149.9	151	137.9	132.9	126.4	172.7	122.8	182.6
0	255.7	333.9	283.3	281.8	213.8	218.6	286	294.5	232.4	234.7	207.8	208.4	217.2	196.8	153.1	184.6	207.5	233.6	232.8	168	230.4	188.4	212.9	216.7	232.1	236.8	187.8	167.8	188.1	171.5	213.8	196	197.3	199.5	272.4	189.4	180.2	192.7	175.9	205.5	211.7	207.8	271.2	182.7	226.4	211.6	237.5	188.7	203.8
108	215.6	230.5	270.8	259.3	210.5	236.5	224.1	223.4	225.7	194.3	211.5	186.4	210	189	191.5	195.8	184.5	205.5	219	206.2	211.2	200.5	201.3	227.2	182.1	197.8	270.2	196.7	223.5	229	218.5	245.5	220.8	193.3	200.5	201.2	203.7	201.2	173.8	195.2	183	198.5	198	240	190.1	204.3	202.3	238.5	198.5
0	235.6	219.5	214	208.9	246	246.3	195.8	211.3	203.4	236.6	204.4	239.6	233.5	215.1	171.2	215.7	207.9	210.1	192.2	226.2	247.6	252.8	221.9	237	211.3	202.1	205.3	172.6	185.4	186	218.3	159.3	233.2	202.6	219	194.5	192	172.1	164.3	185	168.5	177.2	163.5	133.6	181.5	177.2	162.5	149.1	148.4
109	243.3	316.9	312.9	260.2	266	258.6	253.1	273.7	254.7	270.5	266.4	252.2	255.4	266.4	233.6	245.8	245.7	238.3	219.2	237.6	251.1	171.2	237.6	261.3	207.9	217.9	279.6	227.5	283.2	269.4	272.9	245.8	207.2	201.3	262.4	284.4	235.4	301	219.6	272.9	272.5	235	212.6	225.8	247.1	234.8	261.8	215.5	218.4
0	192.8	219.7	192.1	170.9	212.5	190.6	208	234.7	163.7	183.2	183.7	242.1	176.1	195.7	188.4	202.5	214.4	184.6	176.5	159.4	160.3	162.9	156.4	146.8	154.9	168.2	172.6	163.8	179.5	157.8	160.3	119.2	164.1	201.8	174.8	164.3	172.3	179	164	157.2	154.8	158.4	179	171.5	168.9	137.6	166.4	124.8	155.8
0	229	230.4	218.4	204.7	246.8	184	224	197	248.5	243.3	196.9	225.7	194.1	210.8	169.9	221	196.1	200.3	193	222.3	193.6	201.3	179.3	173.3	160.1	182.5	198	190.5	198.7	177.9	160.8	155.4	187.7	185.8	174.3	188.8	172.4	220.5	157.3	187.4	170.1	188.3	178.4	170.5	205	168.9	152.8	165.4	192.5
110	218.2	203.4	308.8	222.3	250.8	249.4	263.7	229.3	260.6	254.2	256.5	245.5	241.8	182.5	194.8	191.4	222.2	199	226	191.7	207.5	177.5	218.7	179.6	210.7	214.8	189.9	218	214.5	187.5	178	192.5	173.2	194.9	185.4	190	212.9	213.8	165.5	204.4	209.4	183.2	235.9	187.6	227	211.5	206.2	197	187.5
0	243.1	321.1	248.7	205.2	241	236.6	280.4	253.1	179.9	254.4	221.8	174.9	261.4	239.2	199	192.1	227.6	179.8	212.3	214.1	225.6	191.6	211.8	208.4	208.4	182.7	182.8	170.2	236.6	196.7	176.4	168	174.2	189.9	213.3	198.2	149.6	182	193.9	196.5	167.5	167	146.5	165.2	170.5	181.8	161.2	217	149.9
111	243.7	172.8	225.6	292.6	302.3	206.7	242.2	258.7	190.7	234.4	221.1	211.4	191.3	183.1	174.7	201.3	224.5	245.8	210.3	195.9	205	202.3	192.5	178	253.8	194.9	215	175	186.5	196.8	193.5	169.7	231.5	223	185.3	182	161.3	196.3	167.8	186.6	189.5	183.3	155.8	206.7	158.8	171.3	182.6	209	188.3
0	337.4	252.9	325	247.4	267.4	319.7	371	291.4	291.2	287	184.8	221.5	285.7	265.7	312.8	318.5	254.7	304.7	277.3	281.7	197.5	308	276	242.7	284.2	271.9	282.5	256.3	314.8	311.8	297.3	189.3	252.1	288.5	276.2	241.8	271.9	168.1	238.1	292	236.6	230.8	243.2	277.3	261.3	242	240	298.3	293.5
0	240.8	235	239.4	275	217.5	241.3	263.5	231.2	266.4	245.1	243.6	262.1	200.1	187.3	207.5	242.1	204	230.5	166.7	218.2	184.6	183.4	173.4	208.1	265.5	335.5	1330	1164	1362	1091	1131	1039	955.9	1073	1101	1026	837.8	576.7	506.2	429	480.6	434.6	379.5	383	402	428	352	386.4	310.6
0	345.8	333.7	312	353.8	331.1	342.1	335.4	299	272.5	239.5	243.4	284.6	255.8	264.1	337	365.3	247.9	235.8	275	223.2	253.6	253	242	232.6	240.4	269.6	230.5	219.3	258.3	244.4	280.2	220.9	267	272.7	246.8	219.2	266.7	229.4	272.4	252.6	210.2	207.2	234.3	160.5	164.6	205	206.7	187	236
0	302.9	274.3	270.4	242.4	297.5	262.2	256	215	239.2	230.5	210.3	261	250	246.1	235.9	202	255.2	267.7	272.9	260.4	233.1	226.6	235.9	211	238.2	230.7	278.4	287	210.6	225.1	268.9	223.7	244.6	257	276.5	215.9	217.1	259.5	282	225.5	234.9	212.4	245.4	199.1	258.6	261.5	248	295.5	276.5
0	285.8	394.8	234.9	278	316.4	266.4	247.9	231.6	209.9	247.8	274.3	261.5	249	213.5	249.2	249.1	232.7	179.4	265.4	232.3	241.5	241.8	244.5	234.4	280.8	236	294.9	327.3	278.8	218.5	265	211.4	301.4	263.9	273.5	323	305.3	285.4	224.4	242	252.9	253.9	233.9	249.8	289.3	240.5	268.4	262.8	247.1
0	228.3	213.4	231.4	296.4	219.5	254.6	201.1	279.7	265.1	240.6	228.6	237	219.6	235.5	216.1	226.9	251	209.1	221.1	214	200.6	201.9	257	259	237	266.4	199.1	243.5	258.4	233.9	224.1	240.4	182	245	217.7	276	233.6	256.1	234.9	237.1	230.4	219.9	211.9	232.3	223.9	255.5	212.4	204.1	236.6
0	135.2	196.3	216.2	246	172.7	224.4	228.8	214.9	232.9	168.7	171.7	174.2	217.3	196.3	179.6	177.3	162	136.8	181.8	157.1	192.2	149.3	213.5	164.5	160.3	186.4	124.9	170.3	164.3	169.9	135.9	125.4	148.9	128.8	154.6	154.5	131.6	102.2	131.9	135.4	129.9	135.6	150.8	135.1	115.1	142.4	164.8	114.5	159
0	263.5	259.8	265.4	263	345.2	261.5	325	286.3	257.3	258.7	264.9	226.1	307.9	239.2	250.7	259.9	266.6	245.1	278.3	274.2	260.7	250.4	284	272.2	314.8	277.6	226.6	246.4	303.9	248.9	246.8	244.6	247.8	227.7	207.2	248.9	199.9	240	219.8	236.9	253.5	221.5	286.3	249.8	204.9	235	209.1	212.7	250.4
112	282	277.1	292.9	182.8	218.4	205.1	168	166.1	194.2	199.2	182.8	193.8	193.3	201	144.2	158.6	136.4	144.7	127.5	188.3	134.3	161.1	185.8	146.8	171.9	165.4	189.5	165.2	154.9	156.8	182	192.5	176.5	158.2	128.9	155.3	186	181	141.5	151.4	172.1	156.7	213	134.4	164.2	161.5	142	158.6	178.5
113	316.3	225.8	276.4	249.4	252.2	335	250.7	224.4	245.6	207.9	264.9	260.9	314.4	527.8	540.5	616.4	516.7	537	600	578.8	596	455	485.6	531	519	422.5	417	428	444.8	497	513.9	437.5	373.5	369.9	302.6	312.2	313.5	318.6	333.4	398	288.9	325.9	347.5	346.6	338.9	326.4	305.9	339.4	332.5
114	337.5	322.8	330.7	280.6	317.1	276.6	257.8	328.9	333.4	279.7	289.1	261.1	305	274.1	254	271.1	252.1	312.1	289	245.3	272	227.4	265.2	254	214.4	222.9	198.8	213.7	262.8	268.6	244.8	261.7	214.9	261.4	226.6	261	276.1	239.4	264	233.2	254	287.7	229.8	241	206	227.8	275.2	260.1	229.6
0	185.2	187.2	158.5	170.6	160.5	147.3	148	149.4	142.3	176.5	211.2	162	167.5	189.8	133.6	141.7	168.8	166.9	163.2	151.5	161	152.6	126.8	157.8	154.8	169.9	180.3	119.4	169.5	151.8	123.7	171.9	139.6	131.9	155.5	146.9	136.9	145.5	170.4	144.8	155.9	123	148.6	192.9	140.7	131.6	138.7	135.5	128.4
0	338.7	361.5	322.9	330.9	271.9	298.3	320.4	283.2	310.2	325	285.1	324	322.5	298.6	328.6	270.6	298	282.1	301	284.1	318	252.6	283.6	292	282.4	301.5	270	272.4	348.2	290.9	297.5	284.4	332.5	365	288.8	282.9	282.9	270.5	317	308	367.5	318.5	292	309	368	324	338.9	277	366
0	182.5	163.8	177.2	219.3	157.5	168.7	170.6	170.3	195.4	181.8	146	174.6	141.5	151	171.1	153.5	172	135.4	151	140	198.6	121.5	161.6	156.6	197.6	137	157.2	150.5	147.5	123.8	146.4	145.5	168.5	164	150.7	151.5	201.1	128.4	175	132.7	197.3	163.2	159.8	164.9	163.3	162.3	159.7	191.5	139.8
0	217.7	301.2	159.9	241.9	231.1	225.3	226	253.4	227.2	135.9	232.4	173	211.6	212.9	201.7	188.5	238	150.4	162.2	168.9	177.4	195.5	159.7	212.4	168.4	129.3	183.3	190.3	181.5	152.7	199.1	166.5	169	150.9	168.4	118.2	150.5	147.8	180.9	143.8	153.5	133.9	147.3	121.5	134.6	202.5	157.3	183.6	144
115	305	365.3	397.5	319	359.2	294	335.1	310.6	374.4	356.6	346.4	347	308.4	346.9	299.5	308.5	299	282.4	276	296.5	284.9	293.4	251.1	269.5	281.6	241.9	263.5	257.5	294.6	254.4	274	287.4	235.5	265.5	277.9	325.5	270	263.4	280	269.5	283.6	268.5	210.5	274.6	236	239.9	238.9	267.1	269.1
116	363.1	384.9	338.9	324	339.7	307.7	276.6	258.9	277.6	301.4	256.7	320.7	235	296.7	269.5	216.5	278.5	235.2	257.7	257.3	253.3	265.9	248	246.3	254	241.6	289.2	264.8	254.1	296.7	312.5	298.9	275.8	268.3	300.7	282.4	269	260.7	262.4	254.2	259.6	302.8	249.3	293.5	240.8	213.5	247.3	211.8	261.2
117	355.5	393.8	355.9	275.5	308.6	278	300.6	279.9	328.9	313.4	280.7	281.7	311.7	351.1	275.8	343.3	296.3	306.1	299.1	283.9	328	254.6	313	304.5	326.6	309.7	340.5	276.8	218	282.3	208	242.9	240	255	266.1	277	310.4	253.5	238.1	292	269.5	280.5	268.4	285.5	260.5	262	249	269	270.5
0	349.8	372.2	298	296.7	358.3	309.2	283.7	257.2	245.3	296	274.6	268.4	300.4	266.4	316.8	293.7	278.7	279	308.3	308.1	317.5	306	234.8	247.3	242.6	277.2	264.1	270.5	267.7	261.8	287.5	277.9	319.8	312.4	318.7	312.5	308.3	497.8	664.2	713.1	609.6	573.2	575.4	558.4	551.9	492.4	492	555.6	544.9
118	537.9	498.7	406.5	388.5	396.9	375.2	369.7	332.9	383.5	351	296.5	300.2	278.2	322.5	313	304	291.3	286.9	264.8	298.8	309.6	313.7	323.7	306.9	291.1	263.9	268.7	281.5	259.3	269.7	267.5	257.6	263.1	293.4	307.5	263.6	290.1	285	257.9	248.9	244.5	286.3	277	264.2	263	299.3	328.8	293.4	261
119	315.5	327	336.4	424	298	352.1	343	368.6	336	292.4	332.5	285.1	337.6	297.1	335.6	303.5	327.9	284	331.5	287.1	305.5	291.9	275.5	337	344.5	347.6	328.1	341.5	301.1	325	294.9	317	286.5	282.4	303.5	257.1	285.3	267.9	327	305.5	292.5	272.4	277	280.1	288.4	256	267	318.1	268
0	283.2	254.2	269.3	249	244.5	267.8	229.1	280.2	249.6	222.5	215.1	198	221.1	245.6	237	185.7	302.4	283.8	288.5	236.4	284.2	258.9	260.4	200.7	290	203.7	322.6	270	245	258.7	246	263.7	220.5	244	245.3	217.1	245.4	232.6	181.8	259.2	249.5	254	226.6	238	258.4	238.5	248.5	211.4	332.5
120	196.9	213.2	243.9	295.1	228	252.2	267.3	218.1	235.6	268.1	197.5	230.9	246	224.6	230	223.4	286.2	210.2	282.4	254.3	268.1	262.2	245.9	291.7	259.6	264.9	278.6	252.4	266.1	302.4	344.4	378.6	333	415.5	349	309.8	265.4	269.5	303	286.5	254.9	304.4	213.8	245.7	234.3	256.9	264.4	259.5	248.4
121	171.9	252.7	275.2	266	156.5	293	172.6	246.8	186.5	269	212.6	275.1	293.6	219.8	203.7	249.3	262.8	249.5	304.1	285.1	248.1	201.7	248.5	216	245.2	211.2	253.1	218.1	209	224.5	210	244.6	206.7	193.9	158.4	173.1	176.5	171.5	168.2	150.4	147.1	154.9	129.6	198.6	161.6	200.7	160	209.1	232.8
0	226.1	281.7	304.8	194.4	237	249.1	189.8	227.8	262.4	277.9	251	228.7	245	263.6	233	244.8	232.5	236.7	221.4	206.3	222.9	218.9	216.6	191.8	232.9	191.2	199.8	215.7	201.8	187.3	218	207.5	223.9	247.6	195.1	244.8	217.7	201.4	202.3	205.8	178.5	206	214.4	183.5	172.8	210.8	215.8	283	766.4
0	NaN	NaN	NaN	NaN	NaN	NaN	NaN	NaN	NaN	NaN	NaN	NaN	NaN	NaN	NaN	NaN	NaN	NaN	NaN	NaN	NaN	NaN	NaN	NaN	NaN	NaN	NaN	NaN	NaN	NaN	NaN	NaN	NaN	NaN	NaN	NaN	NaN	NaN	NaN	NaN	NaN	NaN	NaN	NaN	NaN	NaN	NaN	NaN	NaN
0	65.38	78.72	NaN	NaN	NaN	NaN	NaN	NaN	NaN	NaN	NaN	NaN	NaN	NaN	NaN	NaN	NaN	NaN	NaN	NaN	NaN	NaN	NaN	NaN	NaN	NaN	NaN	NaN	NaN	NaN	NaN	NaN	NaN	NaN	NaN	NaN	NaN	NaN	NaN	NaN	NaN	NaN	NaN	NaN	NaN	NaN	NaN	NaN	NaN
0	61.51	91.68	NaN	NaN	NaN	NaN	NaN	NaN	NaN	NaN	NaN	NaN	NaN	NaN	NaN	NaN	NaN	NaN	NaN	NaN	NaN	NaN	NaN	NaN	NaN	NaN	NaN	NaN	NaN	NaN	NaN	NaN	NaN	NaN	NaN	NaN	NaN	NaN	NaN	NaN	NaN	NaN	NaN	NaN	NaN	NaN	NaN	NaN	NaN
0	147.8	174.1	148.2	130.8	80.26	42.51	NaN	NaN	NaN	NaN	NaN	NaN	NaN	NaN	NaN	NaN	NaN	NaN	NaN	NaN	NaN	NaN	NaN	NaN	NaN	NaN	NaN	NaN	NaN	NaN	NaN	NaN	NaN	NaN	NaN	NaN	NaN	NaN	NaN	NaN	NaN	NaN	NaN	NaN	NaN	NaN	NaN	NaN	NaN
0	86.47	184.6	93.43	133.7	NaN	NaN	NaN	NaN	NaN	NaN	NaN	NaN	NaN	NaN	NaN	NaN	NaN	NaN	NaN	NaN	NaN	NaN	NaN	NaN	NaN	NaN	NaN	NaN	NaN	NaN	NaN	NaN	NaN	NaN	NaN	NaN	NaN	NaN	NaN	NaN	NaN	NaN	NaN	NaN	NaN	NaN	NaN	NaN	NaN
0	124.5	111.8	NaN	NaN	NaN	NaN	NaN	NaN	NaN	NaN	NaN	NaN	NaN	NaN	NaN	NaN	NaN	NaN	NaN	NaN	NaN	NaN	NaN	NaN	NaN	NaN	NaN	NaN	NaN	NaN	NaN	NaN	NaN	NaN	NaN	NaN	NaN	NaN	NaN	NaN	NaN	NaN	NaN	NaN	NaN	NaN	NaN	NaN	NaN
0	306.6	245.5	237.1	240.5	230.6	267.7	237	290.5	252.2	226	249.4	265.5	264.5	257.3	258.3	280.8	265.6	194.8	248.6	197	228	208.3	213.1	186.5	213.1	213.5	260	207	240	200.4	222.2	172.5	243.9	219.5	245.2	242.6	188.4	261.1	531	549.1	614.6	556.3	759.4	699.9	619.6	715.2	719.1	508.9	464.4
122	302.7	287.5	203	207	267	259.6	280.9	199.5	242	291.3	284.5	187	192	270.4	193	193.9	174.8	284.4	172	212.4	143.9	224.5	261.4	207	243.3	197	153.5	222	257.4	171	166.8	202.3	166.1	133	169.5	272	194	235	253.5	246.3	175.7	214.2	226	248.9	231	209	170.2	214.7	223.5
0	NaN	NaN	NaN	NaN	NaN	NaN	NaN	NaN	NaN	NaN	NaN	NaN	NaN	NaN	NaN	NaN	NaN	NaN	NaN	NaN	NaN	NaN	NaN	NaN	NaN	NaN	NaN	NaN	NaN	NaN	NaN	NaN	NaN	NaN	NaN	NaN	NaN	NaN	NaN	NaN	NaN	NaN	NaN	NaN	NaN	NaN	NaN	NaN	NaN
0	295.3	353.7	281.2	348.1	369.5	977.3	1115	1105	1037	826.4	1026	922.7	500.5	670	482.4	NaN	NaN	NaN	NaN	NaN	NaN	NaN	NaN	NaN	NaN	NaN	NaN	NaN	NaN	NaN	NaN	NaN	NaN	NaN	NaN	NaN	NaN	NaN	NaN	NaN	NaN	NaN	NaN	NaN	NaN	NaN	NaN	NaN	NaN
0	286	254.5	249.5	281.2	256.2	283	266.3	271.3	265.4	232.4	270.5	251	267.2	227.5	236	263.6	276.8	250.7	289.9	269.2	252	258.5	259.7	272.6	300.9	243.4	299	257	247.2	248.8	239	255.9	251.9	249.7	239.6	257.6	306.6	233.2	245.3	251.4	261	219.6	252	241.8	233.6	213.6	229.5	246.7	210.5
123	544	600.1	607.9	543.7	370.1	233.2	243	271.4	242.1	177.2	213.1	205.1	161.3	178.2	172	147.9	205.4	173.4	166.5	162.9	155	166	132.9	177	168.8	186	151.9	154.6	173.6	155.8	136.5	151.8	144	163.1	164	126	156	139.8	157.2	133.2	176.3	125	144	158.2	134	125	154.4	127.9	159.5
124	217.4	258.8	215.1	177.1	253.7	218.4	265.5	246.5	218.3	275.5	232.5	242.9	272.3	252.5	277	267.2	273.4	249.9	252	312.4	261.2	179	263.1	267.5	266.8	225.7	242.2	250.9	229.7	210	223.5	207	289.6	213.5	194.2	249.2	229.3	212	182	197.7	201	144.9	216	252.9	211.3	217.2	192.5	177	193
0	71.09	89.06	NaN	NaN	NaN	NaN	NaN	NaN	NaN	NaN	NaN	NaN	NaN	NaN	NaN	NaN	NaN	NaN	NaN	NaN	NaN	NaN	NaN	NaN	NaN	NaN	NaN	NaN	NaN	NaN	NaN	NaN	NaN	NaN	NaN	NaN	NaN	NaN	NaN	NaN	NaN	NaN	NaN	NaN	NaN	NaN	NaN	NaN	NaN
0	274.8	300.4	320.8	276.3	278.3	312.3	325.9	241.4	216	220.6	267.8	235.1	208.1	262.9	260.2	185	246.2	204.9	205	216.7	195.5	195.3	183.4	217.9	208.4	209.8	234.7	225	174.5	204.9	225	208.5	214.6	239.2	227.7	206.2	192.5	237.3	241.5	210.2	238.3	223.8	230	261.7	220.2	283.7	275.4	782.2	1022
125	383	390.2	342.6	337.5	337.7	291.8	339.3	350.5	451.7	313.6	361.7	346.4	287.8	353.8	379.5	335.9	314.9	335.9	284.8	380	309.9	298.6	330	332.1	291.6	327.8	267.5	299.6	298.2	317.1	325.3	303.5	292.3	312.4	300.9	301.6	345.8	320.6	279.7	324.1	268.9	285	285.2	325.6	326.2	260.4	315	244.3	308
0	NaN	NaN	NaN	NaN	NaN	NaN	NaN	NaN	NaN	NaN	NaN	NaN	NaN	NaN	NaN	NaN	NaN	NaN	NaN	NaN	NaN	NaN	NaN	NaN	NaN	NaN	NaN	NaN	NaN	NaN	NaN	NaN	NaN	NaN	NaN	NaN	NaN	NaN	NaN	NaN	NaN	NaN	NaN	NaN	NaN	NaN	NaN	NaN	NaN
126	192.4	252.5	250.8	201.2	191.4	191.3	228.6	226.3	200.1	261	207.1	228.4	182	232.9	238.2	216.9	170	223.7	209.1	259.4	179.6	206.2	267.5	200.8	248.7	199.2	186.4	183.5	173.4	177.3	209.7	182.4	203.2	194.9	198.5	117.2	190.5	190.9	222.8	194.7	171.5	158.1	189.2	142.3	188.4	203.7	173	162.1	180.1
127	341.9	334.2	368.4	379.5	378.6	373.1	343.4	340.2	304.5	334.9	348	373.2	342.5	375.1	386	391.6	310.9	355.1	348.7	350.6	320.5	393.3	298.8	346.9	336.2	310.2	301.7	306.4	302.7	335.9	326.6	240.3	302.3	301.8	277.3	342.5	284.7	240.3	307.3	196.5	265.9	274.2	313.6	327.9	362.7	329	333.8	303.6	314.9
128	175	167.5	241.8	192.2	172.2	148	227.3	215.3	262.9	393.8	1002	1106	977	997.8	879.7	1036	753.4	747	896.8	614.6	569.2	484.3	440.5	444.3	416.2	378.7	321.6	338.3	368.1	310	353.6	345.1	321.5	295.2	317.2	329.2	323	299	342.9	319	318	306.5	292.6	302.7	295	325.9	337.1	313	317.7
129	589.3	516.9	548	429.6	314.1	349.8	375.2	303.3	273.6	270.9	232	296.8	167.5	217	197.3	199.5	270	227.6	277.9	222.4	284.4	249.3	231.1	216.2	238.2	222.6	188.5	253	239.6	160.9	209.3	184.3	125.8	215.7	234.6	166.3	170.4	162.2	162.4	162.2	200.3	213.4	160.4	135.9	156.3	185.5	143.3	158.2	176.6
0	196.4	161	NaN	NaN	NaN	NaN	NaN	NaN	NaN	NaN	NaN	NaN	NaN	NaN	NaN	NaN	NaN	NaN	NaN	NaN	NaN	NaN	NaN	NaN	NaN	NaN	NaN	NaN	NaN	NaN	NaN	NaN	NaN	NaN	NaN	NaN	NaN	NaN	NaN	NaN	NaN	NaN	NaN	NaN	NaN	NaN	NaN	NaN	NaN
0	166.3	103.4	NaN	NaN	NaN	NaN	NaN	NaN	NaN	NaN	NaN	NaN	NaN	NaN	NaN	NaN	NaN	NaN	NaN	NaN	NaN	NaN	NaN	NaN	NaN	NaN	NaN	NaN	NaN	NaN	NaN	NaN	NaN	NaN	NaN	NaN	NaN	NaN	NaN	NaN	NaN	NaN	NaN	NaN	NaN	NaN	NaN	NaN	NaN
0	190.1	171.8	246.8	204.3	213.3	249.5	201.1	244.2	183.7	194.5	226.4	212.5	237.8	185.1	212.3	240.8	207.3	157.5	188.9	200.7	249.5	206	209.7	222.6	238.7	223.9	205.6	211.4	217.9	187.7	214.5	196.2	201.6	183.4	231.3	165.3	214.3	189.6	175.5	180.8	143.4	184.1	168.6	142.3	170.3	167	158.4	155.2	176.1
130	132.6	153.5	150.4	151.5	115.9	133.8	177.6	164	162.2	200.7	138.9	150.6	140.7	136	124.8	188.4	128.8	141.2	151.6	135.6	117.2	143.9	150.6	135.8	106.6	145.6	150.6	160.5	110.5	106.1	122	129.3	96.56	146.7	132.1	109.1	141.8	113.9	144.1	126.8	113.8	120.3	128.3	113.9	125.4	98.16	98.27	122.1	125.1
131	278.2	305.2	279.2	261.9	310.6	223.9	278.3	322.2	279.5	267.7	227.9	289.7	273	273.8	290	316.3	306.7	254.8	276.4	296	298.5	234.2	281.8	285.9	270.3	256.9	192.2	234.7	262.8	232.9	209.2	202.6	197.8	241.5	202.3	226.4	240.8	208	191.8	220	216	256.2	211	204.6	219.5	211.6	228	244.9	247.5
132	230	252.2	205.4	252	274.5	221.8	258.2	250.3	233.9	230.7	261.8	215	349.5	691.3	649.3	714	685.5	528.9	748.2	597.4	517	305.7	229.9	272.6	284.5	264.9	264.6	285.3	240.5	252.5	232.5	279.1	227.6	228.5	244	262.2	247	228.4	242.5	267.9	260	209.8	207.5	218.5	230.9	254.2	202.4	202.8	204.9
133	249.2	425.7	465.4	365.2	335.9	338.1	330	318.8	368.4	400.1	288.2	333.3	247.5	328	317.4	271.9	288.3	278.7	285.9	257.3	307.4	239.1	287.8	289.7	266.8	263.8	306.3	284.7	263.6	257.8	253.3	242.3	268.5	277.2	192.3	294	278.6	214.4	177.5	341.4	269.5	176.5	200.5	207	190.6	225.3	162.6	255.3	233.5
134	456.5	437.5	444.9	419.6	428	462.7	427.1	471	439.2	440.4	423.8	381.5	378.9	368.4	376.4	367.4	353.1	421.3	399.2	386.2	389.2	370.8	391.5	376.9	399.7	345.9	265.4	335.6	348.9	356	346.7	335.8	316.6	268.9	343.9	323.7	341.8	325	302.7	312.7	304.2	327	293.9	305.3	257.3	243.3	360.8	321.4	358.8
0	NaN	NaN	NaN	NaN	NaN	NaN	NaN	NaN	NaN	NaN	NaN	NaN	NaN	NaN	NaN	NaN	NaN	NaN	NaN	NaN	NaN	NaN	NaN	NaN	NaN	NaN	NaN	NaN	NaN	NaN	NaN	NaN	NaN	NaN	NaN	NaN	NaN	NaN	NaN	NaN	NaN	NaN	NaN	NaN	NaN	NaN	NaN	NaN	NaN
0	159.5	159	206.9	176.8	153.5	189.3	205.4	143.4	172	147.9	138.5	165.5	197.8	156.1	130.2	152.1	198.7	136.6	123.9	118.1	164	143.4	147.5	169	180.9	116.6	146	132	128.5	121.5	119.1	128.5	131.9	115.4	110.8	117.6	143.1	141.8	96.75	141.5	137.2	112.1	136	104.8	112.4	101.2	147.5	117.9	118.2
0	193.8	127.8	178.6	161.5	169.1	157.4	187.3	188.9	176.7	150.5	194.8	163.7	154.2	131.8	119.1	111.9	164	137.4	132.5	141	130.5	132.5	161	132	129	158.4	172	118.1	138	115.9	134.6	119	121.8	126.6	150.9	122.1	99.51	152.1	102.9	142.6	125.7	120	132.2	129.1	104.2	125.6	105.4	161.2	114.4
0	217.1	251.2	242.9	229.6	203.6	209.2	273	257.5	242.6	247.3	190.5	230	199	241.7	245	235.6	235.6	222.7	231.2	220.4	258.7	217	206.8	191.8	168.5	208.1	178.6	184.3	234.9	248	215.7	193.3	220	227.3	198.6	198.4	209.6	174.4	197.9	223	227.9	220.5	186.4	154.9	227.3	191.1	233.1	191.2	195.7
0	355.6	304.1	396.2	339.4	309.7	313.1	293.4	276.8	313.4	275	257.5	306.8	271.5	281.5	284.5	294.3	330.8	306.8	246.4	249.5	286.3	332.6	301	281.3	280	226.3	282.5	269.4	286.1	192.5	350.5	286.5	206.5	284	254.5	223.3	253.3	310.9	277.8	247.2	284.3	231.4	246.4	253.3	237.6	229	250.4	240.8	234.2
0	336.5	307.8	322.1	292.5	284.8	318.7	282.3	281.6	244.7	257.2	174.5	240.4	218.2	201	242.8	235.8	208.5	175.5	205.6	218.8	248.7	232	180.5	212.7	211	220.3	216.4	236.1	237.9	247.3	157.1	262.5	225.1	217.6	239.4	251.9	259.5	284.7	244.5	215.4	242.7	271	270	265.2	252.3	238.4	227.4	246.9	246.1
0	228.5	287.5	256.9	226.6	239.6	245.6	300.1	242.1	242.5	281.4	196.3	230.4	279.6	244.4	262.6	249.6	249.2	261.1	NaN	NaN	NaN	NaN	NaN	NaN	NaN	NaN	NaN	NaN	NaN	NaN	NaN	NaN	NaN	NaN	NaN	NaN	NaN	NaN	NaN	NaN	NaN	NaN	NaN	NaN	NaN	NaN	NaN	NaN	NaN
0	187.6	176.4	215.2	220.5	221.6	178.8	205.6	204.2	173.4	239.8	200.3	171.9	163.6	192.1	187.9	175.9	186.7	201.9	186.6	191.3	213.5	186.4	196.5	169.5	161.1	177.8	188.1	212.2	190.6	181.9	176.9	161.6	187.6	169	164.7	202	151.6	155.9	149	192.2	164.9	146.5	141.1	141.9	142	160.2	156.3	184.5	160.6
0	211.8	194.7	227.1	182.7	227.1	180.8	200.4	168	182.3	162.9	189.4	198.8	203.6	184.7	210.4	173	236	219.8	162	126.7	157.9	146.9	141.5	151.3	154.5	164.8	162.8	159.1	161.1	152.6	147.4	177.3	147.9	164.5	161.7	165.6	117.4	155.5	135	177.3	126.8	109.7	164.9	153.3	159.3	158.6	154.8	161.1	162
0	336.2	321.3	328.7	304.4	367.4	281.4	315	301.5	296.4	326.5	303.3	373.6	270.3	279	319.6	269.6	264.9	320.1	274.6	226	237	296.2	261.2	241.6	235.4	317.7	283.8	292.1	311.3	275.8	269.6	302	279.1	321.9	260.3	310.2	306.8	311.6	274.1	313.8	338	265.1	269.5	289	306.5	311.2	293.2	313.5	288.7
0	281	359.4	636	977.8	715.7	882.4	711.9	917.6	856	911.5	NaN	NaN	NaN	NaN	NaN	NaN	NaN	NaN	NaN	NaN	NaN	NaN	NaN	NaN	NaN	NaN	NaN	NaN	NaN	NaN	NaN	NaN	NaN	NaN	NaN	NaN	NaN	NaN	NaN	NaN	NaN	NaN	NaN	NaN	NaN	NaN	NaN	NaN	NaN
0	273.8	323.2	273.2	264.1	233.7	269.9	236.8	250.6	289.1	249.6	242	267.6	247.6	267.3	252.9	201.6	246.6	225.3	277.5	238.1	305	244.1	294.5	286.8	238.8	303	298.9	259.7	305.1	245.6	260.6	339.5	248.7	272.3	276.4	325.7	278.4	251.6	324	281	289.5	232.6	257.3	276.5	252.5	231.6	278.7	250.2	235.8
0	157	192.6	176.7	226.7	180.4	179.4	231	189.6	212.4	195.6	165.5	127.3	183.9	158.2	95.7	161.8	201.7	163.5	161.2	157.5	170	149.7	163.5	151.4	158.9	195.9	187.4	192.1	159.1	196.4	174.4	199.8	163	152.3	162	160.1	160.2	184.5	175	215	168.1	175.6	184.7	156.6	171.8	161.3	158.3	183.7	144.6
135	196.1	186.7	256.6	235.5	254.5	160.2	133.7	151.5	206.5	203.5	201	149.2	198.5	179.9	170.2	182.4	211	199	231.8	214.9	170.7	209.6	260.5	216.7	221.9	225.9	176.2	172.1	173	216	150.9	131.9	250.7	182.9	188.5	192.5	182.5	160.7	168.7	200.2	183.4	186.8	149.3	181.8	217.9	172.8	185.6	126.8	215
136	308.4	296.7	197	253.3	253.5	301.6	277	860.9	1400	1297	1170	1233	858.8	811.5	1138	929.2	742.4	514	400.2	303.8	357.4	325.5	314.8	255.2	309.9	341.7	276.5	337.9	385.4	353.8	357.3	316	272.8	335.6	329.5	299.3	315.6	266.8	245.2	300.3	300.3	264.6	256.2	253.6	290.5	282.2	226.4	257.2	262.4
0	779.1	625.1	440.7	370.8	282	236.5	302.4	293.5	266.1	240.2	233.2	271.6	285.2	299.5	281.5	243.9	244.9	251.1	313.3	340.5	330.9	346.9	290.4	310.7	273.5	256.4	208	214.8	241.6	239.5	209	193	176	203	199	183.8	213.2	174.5	149.5	184.5	208.1	187.9	177.2	153.9	204.5	164.3	208.2	228	194.1
0	256.4	253.1	208.5	277	264.9	208.6	301.7	266.7	244	216.5	253.1	280.6	211.7	233.6	242.2	222	286.3	283	230.9	235.4	270	205	212.1	233.3	278.3	289.4	193.2	240.2	223.5	245.9	225.6	220.3	254.5	214.3	252.6	220.5	229.7	270.5	240.9	190.2	187.3	235.3	214.9	284.8	253.8	225.3	204.8	249.7	231
0	314.5	287.8	327.5	299.3	263.7	313.4	271.9	326.4	215	323.3	273.2	267.1	333.4	360.8	276.3	354.7	297.9	380.3	319.5	329.9	343.1	310.1	401.6	311.9	363.1	291	344.8	303.6	388.2	306.1	290.9	386.8	266.4	304.5	302.4	366.6	343.5	253.8	264.7	290	285	290.7	347.6	344.3	307.2	325.8	275.1	299.7	258.5
0	230.1	266.6	235.1	324.2	248.4	202.1	247.7	197.2	247.1	213.7	150.3	208	177.6	218.6	188.5	255.5	267	266	220	181	251	164	217.5	225	196.9	259.5	241.7	228.7	194	195.7	226.1	193.3	253.9	176.8	207.4	226.4	207.8	243	218.1	246.8	230.3	250	238	193.9	246.9	258.5	205.9	231.9	273.9
137	470.4	300.7	262.2	278.1	298.4	290.5	247.1	275.2	222.7	213.4	190.7	225	223	235.7	237.9	223	222.4	193.3	211.5	202.2	221.8	198.5	196.3	170	225.3	232.6	198.3	176	236.4	209.1	171.8	214.5	196	187.5	188.7	208.7	222.1	180.8	222.5	225.8	187.4	160.9	195.5	174.9	194.3	188	176.3	188.9	168.6
0	207.8	217.5	200.7	198.1	216	196.2	168.3	166	174.2	185.2	165.3	189.8	204.7	180.1	144.7	162.1	168.9	175.4	139.4	164.6	164.2	156.2	141.5	136.5	185	166.6	145.6	151	129.3	146.8	144.5	143.8	139	141.5	121.3	136.1	168.7	127	136.2	139.1	170.1	122.1	125.7	133.3	110.5	146	137.1	152.5	172
138	370.9	339.1	407.6	447.2	347.1	305.9	319.9	304	294.6	307.3	353.7	304.6	293.7	310.2	305.1	292.9	311.3	362.9	320	323	354.6	295.6	297.1	337.2	319.4	332.4	339.8	282.4	332.2	302.1	303.8	382.9	359.5	354.8	362.9	341.6	305.8	359.6	356	320.5	318.8	401.5	323.6	321.2	345.8	306.8	303.7	306.7	290.5
0	272.5	314.4	286.4	280.5	344.3	261.1	312.2	259	232.8	270.5	232.1	233.8	194.4	258.6	208.8	247	252.7	259.7	261.6	290.1	281	249.7	253.3	263.7	267.3	301.6	273.8	246.3	271	235.8	243.5	204.8	246.8	254.9	219.6	202.9	283.3	224.1	206	205.1	245.8	243.9	249.1	238.4	207.7	256.4	262.3	247.6	288
0	212.5	181.7	138.6	207.2	195.7	155.1	175.6	155.6	223.7	191	141.2	260.5	169.7	193.9	191	140	119.1	124.7	136.6	214.2	126.7	156.3	121	143.6	139.5	116.9	128.3	114.8	202.9	118	151.6	116.1	114	83.96	163.2	109.9	183.2	169.7	158.2	121.5	136.7	136.5	135.6	124.7	150.2	107	121.9	135.4	135.9
139	221.2	275.1	238.9	225.8	213.1	202	236.4	244.9	278.4	202.3	203.8	217.5	201.9	179.1	240.7	184.7	186.9	156.6	159.9	203.9	171.9	177.5	191.5	185	181	177.4	202.5	161.5	136.4	146.1	144	147.5	174	156	152	191.1	151.9	149.6	128.4	144.1	131.8	144.5	151.1	121	151.3	132	136.9	106	130.1
0	192.5	231.3	269.4	272.3	237.5	247.9	317.5	197.5	211.6	253.5	224.9	232	293.5	205	241.1	204	241.5	269.9	228.5	176.1	221.5	202.5	208.5	202	228.1	185.1	227.6	191.1	183.1	225.1	229.2	168.7	194.2	233	248.2	153.2	216.3	241.2	218.2	288.5	238.6	273.2	202.3	260.9	228.2	228.5	207.2	184.7	246.5
0	494.6	559	486.2	434.8	424.3	1202	1265	1314	1286	1244	648.1	898	825	NaN	NaN	NaN	NaN	NaN	NaN	NaN	NaN	NaN	NaN	NaN	NaN	NaN	NaN	NaN	NaN	NaN	NaN	NaN	NaN	NaN	NaN	NaN	NaN	NaN	NaN	NaN	NaN	NaN	NaN	NaN	NaN	NaN	NaN	NaN	NaN
140	275.1	307.1	291	297.1	345.4	248.1	259.2	252.7	251.3	195.5	221.6	239.1	257.6	281.5	238.6	215.5	192.2	251	250.4	266	274.7	201.2	212.8	485.5	1403	1333	1349	1142	1283	1246	975.5	955.8	887	630	562.5	490.1	423.7	355.5	451.3	332.9	354.3	414.5	369.2	405.6	347.2	347.5	315.3	358.7	387.2
0	226.4	273.3	217.5	216.7	203.5	188.6	220.1	191.9	199.3	172.2	183.8	219.2	189.7	164.8	168.6	204.4	149.3	191.4	165.1	167.4	156.3	208.6	177.7	155.8	160.3	166.9	171.8	153.2	164.4	148.9	169.8	128	124.3	143	159.9	138.8	163	137.1	129.6	160.7	133.7	125.7	149.5	152.2	145.5	135.5	105.9	154.1	129.3
0	182.6	237.4	213.8	213.5	214.2	179	164.3	178.2	194.7	173.1	170.7	155	155.8	173	220.6	190.8	191.6	178	153.2	135.3	212.9	193.1	173.9	175.5	214.4	164.9	200.4	130.6	180.4	190.4	137.6	165	147	169.5	160.9	138.1	161	150.4	134	133.1	132.4	159.9	169.1	141	135	151.5	133.6	199.6	140.5
0	246	257.9	263.7	234.5	293	196.5	210.9	190.4	244.5	174.4	236.7	243.3	167.5	207.9	258.4	240.7	214.1	168.8	196.2	174.5	136.9	163.3	172.7	194.6	172.6	149.2	173.3	180.4	182.5	215.9	225.7	168.3	202.8	182.3	165.8	190.2	167.3	131.3	122.7	141.3	150.9	159.4	152.3	132.8	154.4	127.8	160.2	150.3	141.2
0	207.4	174.4	178.5	187.6	166.8	158.4	135	202.5	173.4	147.7	148.6	180.6	198.5	162.8	199.1	177.8	156.1	148.3	152.7	137.6	133.2	162.3	130	152.7	164.3	150.3	124.6	155	131.5	155.2	169	136.9	162.3	130.8	161.3	136.9	130	149.5	144.5	140.9	135.6	154	116.7	139	144.9	138	130	157.3	129.6
141	288.8	304.2	251.4	280.5	257.2	352.4	254.9	268.4	306.4	210.3	208.3	248.6	216.7	237.9	162	166.5	161.7	198.9	216.1	156.4	190.5	198.1	183	176.5	196	132	176	174	116.5	174	138	144.9	178.9	151	117.4	182.9	154.5	141.6	109.4	107.5	122	128	164	108.4	128	119.7	139.8	116.9	134.6
0	NaN	NaN	NaN	NaN	NaN	NaN	NaN	NaN	NaN	NaN	NaN	NaN	NaN	NaN	NaN	NaN	NaN	NaN	NaN	NaN	NaN	NaN	NaN	NaN	NaN	NaN	NaN	NaN	NaN	NaN	NaN	NaN	NaN	NaN	NaN	NaN	NaN	NaN	NaN	NaN	NaN	NaN	NaN	NaN	NaN	NaN	NaN	NaN	NaN
0	345.7	389.2	361	318.6	365.7	345	349.7	285.8	251.9	291	248.3	303.4	258.9	302.1	273.6	255	227.2	288.6	248.3	255.4	272.7	234.2	245.7	224.6	256.4	208.4	216	230.3	260.4	225	231.5	170.7	222.4	207.7	188.5	183.3	157.5	162.5	135.7	209.5	197.1	230.4	222	221.7	204.2	182.4	199.6	215.6	219.8
142	250.7	237.5	307.8	225.7	297.6	208.8	189.2	237.8	233.8	272	190.4	217	186.5	248.5	184.1	300.9	181.5	179	171.5	164.6	303.3	290.5	295.8	265.1	231.8	221.4	292.6	343.2	264.5	339.2	534	1410	1596	1663	1560	1644	1707	1697	1173	1273	796.9	705.2	470.4	460	477.5	476.9	498.8	429.4	494.8
0	309.1	229.4	341.3	289.2	197.4	265.2	309.2	205	266.7	293.2	241.7	234.6	248	226	291.5	255.5	245.1	244.6	256.1	243.9	215.2	209	222.7	239.9	213.3	222.9	235.7	220.6	215.2	217.7	190.5	223.3	198.7	244.7	202.1	210.4	208	232.2	231	237	207.6	224.5	183.2	174.4	206.7	227.9	213.3	172.9	233.1
143	445.6	386.9	457	370.1	474.5	401.5	510.9	404.9	410.3	333	438.2	404.3	358.8	392.4	411.5	459	407.9	384.6	397.4	414.4	382.5	415.7	446.5	373.7	421.8	386.9	381.3	364	324.8	366.6	409.9	375.1	329.9	349.2	422.3	389	419.4	413	414.3	351.7	466.9	384.5	345.6	455.6	415.6	425.6	415.6	410	426.4
0	276.4	278.9	303.4	278.7	256	243.2	248.1	204.5	217	284.6	322.3	271.2	283.3	286.1	291.7	254.3	284.2	239.4	261.4	282.4	264.4	237.4	246.9	243	297.5	214.2	234	292.1	284.5	226.7	278.9	265	210	271.2	257.9	257.1	289.2	278	277.7	240.1	291.1	246.1	258.4	269.8	279.8	267.5	287.9	226.2	281.5
0	289.7	277.9	293.6	276.9	242.9	324.9	271.2	270.3	229	260.1	233.9	255	259.6	236.1	247.5	253.4	215.5	242.6	257	267	260	235.1	259.1	245.9	224.9	228.5	275.6	282.2	254	218	216	241	291.1	250.9	244.1	259	269.8	255.4	273	238.2	265.2	216.4	230.1	262.8	246.9	266.1	289.2	258	236.4
144	365.9	319.1	321.8	337.9	336.5	342.6	383.8	305.8	310.9	327.3	295.2	316.1	293.6	306.8	274	295	278.3	346.2	264	289.2	241	264.7	271.7	266.6	252.8	275.2	238.6	258.5	244.3	244.7	247.2	247.5	251.5	218.3	273.3	279.8	271.7	239.9	244.6	216.9	223.4	242.5	232.3	212.1	247.8	233	261.3	220.6	245.8
145	666.5	722.9	643.7	641.1	600	601.7	541.8	644.3	625.8	556.5	646.3	583.8	572.1	562	641.6	695.1	636.5	631.5	658	610.5	619.6	585.9	537	609.5	599.8	675.5	628.5	556.2	552.8	647.2	649.3	638.3	637	606.9	683.2	632.8	679.9	618.4	584.8	681	625.6	627	604.6	597.9	614.5	662.6	576.4	668.8	626.1
0	180.5	263.1	285.4	255.2	293.8	257.5	253.5	276.6	298.8	248.5	320.4	236	259.9	231.4	300	223.6	253.2	184.1	275.7	230	254.6	229.9	212.4	249.9	212.5	223.3	207.1	269.2	241.8	223.8	286.5	209.1	214.8	230.2	206.8	221.9	216	198.2	274.3	253.1	225.1	191.2	172.7	209.1	187.4	216.4	187.6	198.5	191.2
0	250.7	294.5	266.7	278.8	275.2	277.1	258.5	290	277.4	276.2	288.9	306	260.4	270.6	262.9	281.1	248.5	257.9	232.5	247.6	251	263.5	254.5	268.5	248.8	257.2	240	261.5	242.4	223.9	195	238.8	217.1	264.3	229	260.6	261.4	250.4	290.8	253.5	204.8	238.8	262.5	260	235.7	264.3	266.5	272	266.9
146	250.8	156.2	144.9	148.5	183.1	145.7	123.1	145.3	74.85	160.5	192	132.3	98.47	145.5	130	131.4	156.5	140.7	124	111.7	146	102.3	104.8	115.9	194	138.4	139.5	122.3	119.3	130.5	108.9	155.1	107.7	139.7	142.8	125	130.2	127.5	134.9	106.3	120.6	107.9	124.7	118.8	128.3	92.57	111.5	127.8	139.5
0	178.3	226.5	244.9	205.8	233	207.4	217.8	164.9	160.6	206	188.2	188.5	203.4	215.6	191.7	168.7	184.7	163.2	191.7	164.7	157.7	190	171.5	169.2	170.7	201.6	133.3	219.7	151.7	168.8	183.5	138.9	171.2	179.9	161.6	145	181	157.8	224.2	191.8	194.2	190.5	157.1	187.6	175.8	175.6	172.2	163.3	154
0	240.2	221.3	182.8	274.6	210.6	188.8	161.1	228.8	169.1	156.5	164.5	166.5	173.4	177.4	164.9	151.5	122.6	123.9	145.2	158.7	128.4	143.7	134.6	117.2	138.6	137.4	111.7	119.4	155.4	138.9	117	119.6	148.4	124.7	154.9	157.6	136.2	136.3	128.5	135.1	124.2	138.7	122.5	725.5	661.7	644	637.2	630.8	647.7
147	233.1	194	202.9	272.8	210.2	189	205.1	241.2	227	166	161.1	216.9	180.1	185.4	173.7	185.6	186.2	165.1	144.3	182.5	162.3	156.8	177.9	173.6	174.7	157.9	161	167.5	150.3	180.6	212.7	187.9	184.7	178	149.2	155.6	145.3	177.7	148.2	135.2	196.7	150.1	140.8	191.8	221.6	170	184.2	171.7	164.2
148	723.9	775.5	806.2	679.5	548.1	495.6	627.6	630.6	497.5	373.6	275.7	372.5	253.7	224.8	230.5	264	187.8	177.5	181.8	174.5	198.3	176.7	187.7	183.5	223.4	205.3	150.5	211.8	154.3	130.5	170.7	155.6	162.5	186.8	181.4	193.4	146.3	131.5	173.8	169.9	132.3	151.7	163.4	157.4	205.5	126.4	154.7	127.2	111.1
149	337.3	362.5	358	285.1	324.8	293.1	286.7	253.3	280.8	284.9	259.8	215.3	272.3	211.5	238.2	274.9	270.5	230.2	223	228.5	268.2	197.3	232.7	242.4	194.2	218.5	203.4	205.6	176.2	213.2	205.8	169.5	198.8	217.8	216.3	182.9	200.1	171.8	179.6	210.8	160.5	200.8	202.7	170.1	182.3	183.2	176.2	171.3	185.8
0	196.7	193	254.8	216.2	207.4	219.3	223.1	207.4	159.8	171	178.4	159	177.6	163	189.9	176.5	188.6	170.5	129.9	170.2	167	193.8	154.1	135.5	151.6	160	195.4	134.9	176.9	149.4	164.9	170	153.4	141.8	143.2	142.9	179.4	167.6	164.4	365.5	551.9	633.7	602.9	641	567.3	597.8	445.1	553.8	558.9
150	283.3	216.8	299	258.8	251.6	260.5	228.6	222.5	240.5	187.6	232.4	191.3	200.3	232.8	179.5	168.4	189.4	186.5	186.4	177.6	168.7	205.9	214.6	178.2	180.2	179.7	188.6	185.6	179.6	153.7	159.8	172	206.7	200	174.1	195.7	161.7	173	142.6	186.7	171	185.7	149.2	175.2	202.7	184.8	202.4	207	194.6
151	308.9	266.5	292	321.7	249.5	263.5	258.4	288	312.6	298.9	266.2	208.3	257.2	223.7	253.1	238.6	264.6	191.9	229.6	211.6	178.2	245.7	219.8	194.4	200	217	211.7	217.4	170.9	174.8	193.3	211.2	210.5	212.1	169.5	197.7	194.9	196.8	182.3	176.2	225.6	180	218.6	184.9	177.8	158	193.1	154.2	157.7
0	428.1	430.2	317.8	430.4	396.9	381.5	381.5	361.4	437.8	464.7	475.3	501.9	435.3	445.5	419	450.5	460.6	512.1	726.9	831.4	1064	1077	1054	950.4	844	909.7	963.6	1037	883.4	738	681	539	405.2	481.1	466.5	436.3	390.6	483.4	614.4	470.7	561.5	478.8	504.7	510.5	454.6	531.8	413.3	376	376.5
152	389.8	380.2	325.8	352.4	273.1	334.4	350.5	336.1	301.3	279.7	275.8	286.2	265.5	259.6	276.1	306.4	276.5	239.5	266.9	257	205	202.1	271	211.9	161.2	155.4	295	228.7	266.8	285	244.8	246.2	263.9	258.1	241.7	269	207	261.5	223.2	258.3	265.8	248.5	206.5	252.9	295.6	215.3	198.8	176.7	308.9
0	298	337.6	327.1	343.7	326	304.2	310.8	317.8	294.4	285	308.3	315.6	284.1	249.6	280.5	256.6	302.2	270.7	295.4	276.1	258.9	271.2	281.9	248.6	288.1	254.2	289.2	286	267.8	300.3	249.9	274.1	297.8	296.4	323.1	300.6	287	292.1	337.8	279.9	284.9	314.5	272.4	264.4	311.5	298.4	296	266.6	263.7
0	317.9	296.3	307.2	286.6	330	335.4	308.9	275.4	282.7	264.2	277.1	270.6	297.5	288.7	274.2	266.2	292.8	229.9	302.2	239.6	247	285.7	225	255.8	266.3	220	266.8	251.3	269.4	212.5	267	233.4	215	245.7	225.6	233.5	240.5	212.6	215	228.2	227.2	259.7	245	206.3	194.8	218.1	225.1	198.1	216.9
0	263.9	230	213.3	206.4	179.3	203.8	218.6	245.4	125.7	207.2	157.9	230.7	190.1	175.9	194	191	203.8	175.6	163.4	171.5	184.6	168.5	163	115.4	164.6	166.6	181.5	137.4	164.8	168.7	114.4	150.8	158.8	146.6	158.4	162.4	153.8	181.7	142	187.3	205.2	142.4	152.3	181	143.1	180.9	156.1	147	139.3
153	272.3	280.7	274.4	296.8	350.5	248.9	274.7	278.4	244.6	318.7	251.1	283.5	252.5	264.6	280.1	289.6	267.6	268.3	298.6	251.6	310.5	257.5	294.3	256	276.7	258.2	263.7	213.8	255.4	253.7	292.4	247.5	258.7	246.2	281.8	270.3	285	251.3	204.6	279	236.7	260.9	242.6	255.8	256.1	270.5	259.5	234.6	201.6
0	255.1	247.9	260.2	233.8	284.8	223.9	250.7	265	213.9	242.8	215.6	253.3	210.4	224.8	278.5	246.7	292.1	217.4	245.9	221	241.4	234.6	242.1	223	251.2	289.8	273.7	261	879.6	1064	1073	989.6	1074	924.4	831.3	935.9	969.1	871.7	795.8	866.6	682.9	540.3	428	372	332	323.7	319.2	349.8	350.5
0	251.2	310.5	313	330.9	250.6	263.5	200.3	250.2	223.1	249	212.7	303	249	271	246.9	271.3	233.5	199.7	201.7	182.9	184.9	237.5	210.7	214	238.9	166.9	213.5	209	262.5	147.5	199	216.8	262.3	193	252	249	227.5	285	258.2	207.5	170.5	207.9	202.8	182.5	216.3	220	210.2	181.4	187
0	303.4	275.4	298.4	271.5	264.1	291.7	256.3	327.5	260.9	255.1	281.2	290.6	276.6	247.4	284.1	249.4	282.5	251.4	244.5	268.1	244.6	218.7	308.8	296.8	263.7	221	198.4	239.7	231.2	265.2	200.3	237.5	225.7	219	231.5	205.3	259.2	258.3	212.8	230.7	236.3	211.5	224.2	287.2	273.3	224.5	267.8	244.7	241
0	362.6	402.4	341.2	375.4	349.5	307.1	318.9	318.7	328.4	322.8	312.9	267.9	331	342	306	314.6	371	329.5	379.4	302.6	345.2	292.9	347.4	286.7	291.9	300.6	356.6	304.5	277.8	284	251.5	295.4	251.5	269.6	300.2	293	279.8	279.5	321.7	270.3	313.7	288.7	318.2	330.7	260.1	254.3	294	251.8	237.7
0	325.3	301.3	252.2	307.4	297	280	320.1	254.5	235.5	280.6	199.6	287	271.7	183	197.3	240.9	331.8	228.5	182.5	200.8	236.7	175	229.8	250.4	225.4	221.5	197.3	230.7	227.4	212	193	207.8	214.2	172.3	178.9	244.3	249.5	167	202.6	189.4	188.5	227.3	233.5	194.8	185.8	166.4	223.6	188.8	166.8
0	242.2	271.1	208.1	218.2	224.8	315.4	218.6	217	185.1	194.6	179.9	171.1	179	211.2	150.2	202.9	150.2	178.2	174.4	151	151	150.2	139.5	151	159.2	161.8	191.8	126.2	137.5	142.2	167.8	175	157	163	159.5	147	156.7	154.5	188.3	106.8	173.2	130.7	168.7	158.5	145.3	117.5	138.3	147.2	132.8
0	295.2	303.6	267.1	301.3	312.3	255.1	268.3	267.6	277.2	278.7	268.7	246.2	290.1	254.5	246	258.6	230.5	225	234.9	256.8	294.8	236.5	304.9	240.3	262.1	246.9	237.5	231.8	271.9	262	251.7	255.3	211.6	308.1	275.5	234.1	272.7	272.6	257.2	302.7	302.5	319.5	331.3	347.6	329.1	620	1255	1366	1281
0	213.8	176.9	205.8	203	207.6	191	208.5	245.1	192.5	171.4	168.1	170.1	157.5	NaN	NaN	NaN	NaN	NaN	NaN	NaN	NaN	NaN	NaN	NaN	NaN	NaN	NaN	NaN	NaN	NaN	NaN	NaN	NaN	NaN	NaN	NaN	NaN	NaN	NaN	NaN	NaN	NaN	NaN	NaN	NaN	NaN	NaN	NaN	NaN
0	418.8	358.8	361.4	387.3	373.6	408.4	340.5	391.8	353.5	326.5	359.7	331.1	374.6	328.8	346	365.8	353.2	385.9	377.4	368.6	373.4	341.3	350	372.4	349.4	355.4	347	381.4	333.1	367	322.9	357.7	371	347.8	307.6	369.2	349.5	351.8	383	369.3	336.1	333	303	298.3	295.7	364.2	379.7	337.3	357.2
0	130.5	226.7	166.5	155.2	253.6	156.9	192.1	147.1	187.5	150.7	145.3	145.6	156.7	113.6	152.6	134.8	156.9	150.5	140.3	168.3	128.5	155.5	176.9	106.4	135.3	85.5	153	138.1	135.6	128.4	102.6	96.82	116.8	119.4	132.8	119.7	101.8	143.3	146.6	135.3	85.53	134.8	83.33	121.8	141.1	130.6	106.9	131	93.2
0	250.4	258.2	200	361.5	283.3	258.4	232.8	212.2	289.5	236	230.1	264	271.6	218.9	240	255.9	272.5	279.8	240.1	248.5	183.1	256.8	231.8	196.5	226.5	226	254	257.3	226	193.5	240.4	221.4	223	191.2	179.5	265.1	168.7	218	246	241.5	202.1	195.8	208.8	232	195.5	226.3	235.6	240.8	230
154	374	294.9	336.4	366.2	309.9	293.1	343.7	297.6	350.4	274	305.4	289.6	241.4	312.4	1080	1176	1185	1133	1088	1030	1093	1000	1097	1022	920.8	643.4	634	547.7	556.3	463.7	333.3	381.7	368.7	284	291.1	346.7	364	403.3	370.2	383.3	383.5	414.7	378.3	345	323.6	346.7	388.8	330.7	305
0	222.7	NaN	NaN	NaN	NaN	NaN	NaN	NaN	NaN	NaN	NaN	NaN	NaN	NaN	NaN	NaN	NaN	NaN	NaN	NaN	NaN	NaN	NaN	NaN	NaN	NaN	NaN	NaN	NaN	NaN	NaN	NaN	NaN	NaN	NaN	NaN	NaN	NaN	NaN	NaN	NaN	NaN	NaN	NaN	NaN	NaN	NaN	NaN	NaN
0	308.1	375.5	357.1	483.7	479.7	352.4	359.3	414.1	442.6	389.1	284.8	284.9	438.1	389.9	419	340.3	452.8	389.5	494.6	425	469.3	410.5	418.2	451.5	467.7	441	373.5	476.2	440.7	468.2	359.8	380.5	483	409.3	349	457.3	354.4	325.1	502.5	429	424.9	494.6	410.7	461.2	433	407.5	447.5	487	485
155	401.3	457.9	352.1	345.9	404.9	392.9	248.4	306	293.4	262.4	302.8	389.9	206.5	317.3	210.8	304.6	274.5	204.5	256	216.8	239.3	318.2	289.5	260.9	292	241	167.7	229.8	213.4	314.9	271.2	297.2	416.7	382.1	255.2	293.9	272	307.4	316.6	295.5	377.1	170.4	279.4	462.9	214.2	268.2	245.3	217.5	260.6
0	308.8	269.5	282.9	263.5	296.1	286.4	263.4	251.8	251.8	281.1	247.6	278.1	274.4	259.2	264	276.5	268.7	286.1	244.3	238.3	250.3	262.7	236	242	239.9	246.1	242.5	222.5	204.8	265	218	230.8	228.3	270.1	254.7	270.2	242.7	243.3	228.5	200.2	218.3	226.7	251.3	224.6	206.8	231.4	228.4	237.7	272.2
0	569.3	636.3	583.9	540.5	504.4	437.7	441.1	427.2	502.5	392.2	378.7	344.9	417	359.4	390.9	408.6	327	367.3	335.8	384.3	379.7	384	352	315.9	368.8	394.1	334.6	329.3	354.6	317.4	278.1	384.7	401.2	302.1	344.6	267.9	304.6	221.5	311.2	320.5	327.7	329.7	353.6	284.2	296.4	331.4	370	315.8	308.4
156	688.3	549.6	548.1	571.5	482.1	506.7	539	537.8	537.7	624.2	583.7	534.3	535.5	528	593.2	457.7	425.9	503.3	520.8	507.7	496.2	518.5	461	492.5	501.3	394.7	510.8	418	435.4	388.7	318.3	260.3	470.8	305	268.5	289.3	309.3	375.9	435.7	488.6	362.6	431.4	412	349.7	477.6	406.1	501.2	246	409.8
0	336.6	400.8	363.8	426.3	314.6	404	335.1	379	348.1	352	350.3	334.6	378	287.4	310.9	336.5	346.9	311.2	362	309.7	344.9	377.9	330.6	260.9	339.2	338.5	282.3	318.8	289.6	258.9	313.4	256.8	306.7	329.6	259.1	336.6	300.6	316.1	291.6	248.5	330.4	324.3	319	343.6	267.3	337.8	301.2	347.4	319.6
157	1417	1148	1267	1032	1062	1158	1188	988.1	1309	239.6	249.5	287.8	210	310.5	316	271.9	294.2	329.1	356.3	310.1	314.8	375	782.1	973.4	1077	1031	874.2	936.5	1098	856.4	845.9	1117	960	984.2	773.5	567.3	417.2	496.6	479.8	380.1	333	352	353.2	338	327.3	309.3	345.6	387	353.4
0	281	307.2	336.5	299.8	287.4	298	323.5	354.5	301.3	269.5	370.6	272.6	333	300.9	302.8	268.3	292.9	296.5	277.6	296.5	283.8	296.2	326.6	269.7	286.8	277.4	273.1	252.6	260.6	324.4	320.6	282.9	244.2	226.5	238	258.6	284.2	248.1	249.7	254.7	265.9	250.7	316.9	296.9	252.5	278.4	212.9	269	277.2
0	360.5	318.6	377.7	363.2	264.1	352.9	348.2	307.5	358	360.9	358.9	352.4	401.4	437.4	376.3	424.6	328.4	435.4	381.4	355.8	315.2	365.5	337.9	269.8	317.2	297	296.2	276.5	267.9	275.3	283.2	271.6	287.9	236.2	299.6	314.8	281.3	287.4	327.4	274.3	332.6	348.6	284.9	417.3	179.5	359.9	304.4	362.4	366.5
0	248	240	224.8	174.3	195.1	202.5	183.6	203.1	179.1	197.7	181.8	194.5	170.2	135.2	183	175	189.6	136.9	181.2	194.5	149.7	133.8	161.3	133.8	129.1	111.7	156.5	145.3	144.5	150.2	135.5	118.9	132.3	110.6	155.9	122.7	134.2	166.9	157.5	132.9	154.1	151.4	160.2	162.9	145.4	145.6	150.2	141.2	168.3
0	349.2	327.5	307.5	354.9	322.5	388.6	334.6	370.1	365.7	347.1	362.8	307.4	381.8	349.4	331.7	396.6	393.7	335.1	293.8	327.3	324.5	297.7	299.3	270.2	300.7	329.7	309.8	289.8	287.1	278.9	270.7	281.2	294.7	311.8	245.9	313.8	316.7	275.7	284.1	292.6	266	250	230.7	267.1	288.9	293.7	274.6	289.5	362.4
158	1006	782.4	578.2	795	1066	764.2	886.6	859.1	639	871.5	709.5	979	681.5	399	439.3	1516	1657	1633	1473	1343	1040	780.6	654.2	687.2	479	537.1	467.9	469.7	490.7	471.8	467	423.8	507.5	367.5	401.7	452.3	399	404.5	364.4	344.4	322.3	392.4	365.5	395.3	326.8	421.4	341.4	373	385.3
0	223.3	239	199.3	185.8	313.4	191.6	239.2	192.7	210.5	168.8	198.2	261.6	193.4	198.4	115.3	165.9	244.6	187.4	194.6	161.4	224	189.6	188.4	195.3	226.3	205.5	173.9	211.6	184	191.5	194.1	131.9	247.2	162.5	131.5	149.5	211.2	171.8	189.7	279.4	1242	1503	1574	1487	1396	1429	1276	1194	1311
0	247.5	227.2	279.4	280.6	259.1	289.2	242.5	231.9	236.5	221.4	230.5	257.9	265.4	283.9	304.4	250.5	245.3	223.6	279.5	202.4	248.8	240.1	231.5	230	237.1	227.4	212.7	197.6	183.9	205.2	223.1	215.4	227.8	244.9	211.8	213.2	212.4	243.7	214.1	237.9	221.7	234.2	227.2	264.7	274.5	206.4	221.1	225.2	255.1
159	276.9	291.2	332.4	339.7	369	387.5	307.7	353.8	397.3	364.5	322.9	265.1	323.9	338.5	323.4	319.1	284	342.8	337	300.2	311.6	284.6	308.1	285	291.3	222.2	373.7	307.8	368.8	232.9	281.4	267.9	281.8	295	298.4	280	305.3	265.3	285.5	237.7	332.1	242.9	270.1	229.6	281.9	240.6	240.5	285.2	275.9
0	310	275.6	246.3	300.3	215	299.7	247.3	226.1	208.4	233.3	270.2	228.1	194.6	218.1	222.8	226.1	204	230.7	219.7	211.2	234	219.6	185.4	178	210.6	215.6	179.1	229.5	178	181	212.9	208.6	210.4	210.6	195.4	189.5	210	198.2	217.7	212.5	198.4	204	194.5	194.7	204.5	199.4	196.9	198.6	191.6
0	402.3	272	320.5	303.9	289.2	316.5	302.7	377	308.3	242.3	279.1	283.5	288.2	305	288.1	284.5	253.1	281	273.8	250.7	245.4	245.2	274.6	264.2	272	255.4	287.2	272.4	234.5	223.4	255.9	233	249.5	264.7	250.5	278.3	250.4	252.8	250.8	268.1	262	227.1	277	292.2	239.6	334.4	282.4	291.7	290.9
160	327.1	259.5	303.4	280	273.2	301.5	295.8	334.2	301.4	263.5	326.9	304	317.5	306.5	293.4	352.2	324.1	267.1	253.9	283.4	318	286	244.4	243	269.1	283.3	232.8	238.3	263.2	272.8	267.1	260.8	219.8	225.6	237.5	240.5	205.6	226.3	235	220.7	258.2	280.9	254.6	234.7	274.1	292.8	300.2	321.3	270.8
161	492.7	436.3	544.4	551	453	480.9	409.2	333.1	464.8	371	297.7	390.5	318.5	392.2	326.3	343.1	360.1	370.4	436.3	370.9	322.4	366.8	400.7	391.4	288.9	309	357.3	293.3	302.5	308.2	190.5	209	198	198.5	186.3	195.4	191.5	197	202.9	179.4	217	218	215.5	206.2	211.3	165.4	152.3	162.5	163
162	254.1	177.5	154.8	192.9	164	200.9	172.1	205.1	188.3	161.7	200.6	205.8	139.5	197.4	364.9	422	466.9	447.3	470	420.6	443	393.9	383.5	356.5	256	198.5	184.1	181.4	169.1	135	164	176.3	162.1	120.6	171.6	130	156.2	153.3	156.6	131	162.5	160.4	130.8	136.7	162.5	119.5	125.2	141.3	162.3
0	369.2	334.4	269.4	315.8	336.9	319.5	323.3	303.7	288.3	264.8	269.2	339	247.2	244.3	277.4	276.5	257.4	262.5	280.8	247	309.8	222.8	248.8	231.6	207.3	283.8	215.6	241	238.8	271.1	299.3	294.8	259	236.5	271.9	302.4	252.4	261.3	227.7	352.5	250.2	270.1	256.7	234.3	265	244.3	258.9	330.9	261.6
163	416.1	463.2	401	415.3	426.7	424.8	384.6	416	334.4	334.1	308	265.3	302.1	294.5	266.3	293.9	285	273.4	227.7	280	220.6	318.6	270.6	247.2	236.9	234.1	207.6	263.3	242.7	205.6	210.3	242.7	239	287.8	246.3	284.1	203.2	235.3	209	259.4	188.5	205.7	163.3	221	232.2	297.5	257.3	236.3	221
164	201.7	229.8	231	213	216.1	176.9	204.4	164.1	205.3	159.8	175.1	178	193.4	209.4	218	152.9	186.9	171.9	200	237.6	197.6	166.8	216	147.6	379.2	542.7	537.2	497.7	489	521.9	442.5	506.4	465.5	354.8	252.1	257.5	261.5	186.7	237.9	190.8	178.9	180.1	141.1	151.1	183.1	168.9	153.4	183.9	183.5
0	247.7	213	256.6	223.6	244.8	245.5	204.8	214.2	216.4	201.6	219.2	226.3	212.9	200.2	265.1	242.1	203.9	226.9	234.1	215.4	218.1	193.7	196.3	176.7	188.4	200.6	213.5	214.8	329.6	1507	1638	1517	1590	1430	1493	1394	1370	1382	1490	1383	1315	925.7	751.7	541.8	461.7	386.5	358.3	337.3	442.6
0	355.8	337.2	307.1	293	245.5	269.2	327	267	297.2	295.7	325.4	312.9	242.8	263.3	306.3	285	320.9	282.9	298.8	282.4	273.5	247.2	268.8	268.6	258	286.4	312.8	278.5	278.5	382.8	1115	1210	1200	1244	1343	1209	1103	1137	1067	1042	883.6	916.5	755.3	663.5	491.2	464.9	497.5	519.8	419.9
165	217.7	233	188.9	170.6	204.4	248.7	175.5	233.9	159	182.5	161	147.1	184.4	209.9	223.1	153.6	197.6	168.1	161	173.6	186.5	169.5	152.6	131.4	145.5	171.6	186	168.7	190.4	164.6	172.9	154.3	169.9	143.2	143.4	180	154.8	167.7	119.4	169.9	129.9	180.6	168	145.2	130	179	145	123	149.3
0	298.5	381	320.3	345.5	266.4	342.1	327.5	271.9	305.5	295.4	308.1	292.7	269	328.4	285.9	311.9	291	309.1	334.4	311.7	344.1	283.4	264.4	335.5	299.6	278.8	256.7	209.9	262	246	262.2	284.7	283.4	237.5	308.1	325.2	251.6	238.7	312.6	233.5	254.8	224.5	274.5	316.9	243.5	318.6	262.9	257.4	227.4
0	275.1	237.8	211	180.5	200.5	251.7	207	222	187.5	178.6	207.1	215.9	184.3	186.4	205.7	162.9	157.2	187.6	161.1	190.4	147.8	191.2	196.7	135.4	148.3	149.7	156	145.9	160.7	183.9	132.9	159.5	135.9	133.1	137	131.6	172.5	154.2	149.7	122.3	109.5	163	126.5	159.9	207.9	145.7	129.5	146.1	109.8
0	303.5	256.6	318.7	366.5	363.2	306.7	223.3	256	265.2	223.6	256.4	198.6	265.4	267.4	277.7	224.9	246.9	216.7	222.8	289.7	256.3	234.5	222	235.9	221.7	246.6	183.9	239.6	209.6	192.2	257.2	236.6	185.4	215.6	193	191.5	155.7	179.9	181.9	191.2	227.4	240	181	223.8	183.8	213.7	227.6	192.5	247.9
0	283	217.3	198.8	239.9	239	259	196	198.5	187.7	213.3	201.3	212.2	186.8	199.3	199.5	190.4	225	212.8	165.4	166.8	157.6	172.4	191.3	225.2	222.7	188.9	179.4	182	162.3	198.4	168.5	167.3	180.7	140.1	183.1	156.5	182.7	184.6	217.6	173.4	209.9	140.5	189.4	166	175.4	192.5	222.2	191.5	219.1
0	296.1	253.7	239.7	255.9	270.7	271.7	224.5	233.4	227.1	187.8	201.5	179.5	188	240	230.2	162	193.6	207.8	194.4	200.6	182.2	175.6	168.7	171.5	199.3	184.2	210.5	206.5	198.5	179.9	193	181.3	166.9	193	186.7	163	139	133.4	182	164.3	165.5	151.5	178.8	155.6	136.6	153.5	167.1	197.5	159.4
0	200.1	255.5	229.6	177.1	265.2	251.2	197.9	243.5	188.8	190.5	165.4	195.2	210.1	219	230.5	215.7	174.6	211.9	205	184.7	170.2	185.2	200	234.1	158.3	195.8	189.3	200	155.3	172.1	201.1	222.9	213.1	157.4	190.1	193.5	180.1	171.6	180.6	193.9	172.4	195.3	153.1	179.4	164.4	173.6	189.4	192.6	195.5
166	303.3	332.5	343.8	308.8	298.7	328.4	327.2	279	234	268	337.4	268.5	292.1	300.5	273.1	281.3	269.2	274.2	291.8	290.4	258.1	301.4	279.5	232.9	286.4	267.4	273.1	219.6	309.3	236.3	267.9	244.9	274.8	238.5	227.5	251.5	263.3	257.1	246	251.4	275.2	259.5	253.8	258.3	257.4	231.8	210.4	275.1	237.8
0	218.3	226.3	230.7	291.5	242.9	187.4	230.3	238.2	256.7	243.1	227.1	234.9	221.3	197.2	237.2	196.4	234.8	237.5	202	247	220.4	252.8	232.7	271.5	220.4	201.2	229.1	230.5	224.9	236	223	185.1	189.7	254.8	235.2	244.4	229	239.8	222.1	231.4	216.7	227	191.1	203.2	215.5	208.7	228.9	273.5	317.5
167	179.9	202.7	161.8	197	161.6	195.9	181.2	199.1	229.1	209.7	174.2	178.2	208.5	154.5	179.5	184.9	165.7	143.6	194.8	172.6	179.3	170	108.1	138	150.3	157.2	161.8	173.8	127.5	134.9	155.8	196.8	137.3	138.1	134.9	154.4	161.3	134.7	173.3	185.7	134	132.4	140.4	130.5	145.7	120.9	109	132.8	164.2
0	210.4	217.4	227.6	222.5	220.3	205	166.6	221.5	204.5	226.3	202.7	202.8	222.7	199.5	186.9	203.3	177.8	211.6	175	199.3	204.2	576.7	1040	1021	1087	1055	1022	1010	811.5	1140	1150	695.6	466.7	382.6	281.7	356.5	325.6	310.3	275.7	273.6	264.3	283.8	338.3	251	244.9	317.2	193.2	250.9	261.8
0	207.6	286	242.1	251.5	234.5	235.4	244	230.6	252.7	254.1	211.8	229	225.8	278	231.2	185	231.4	217.7	204	212.6	290.4	173.5	190.5	188.1	226.4	225.3	216.6	179.7	222.9	163.9	178	176.1	172.4	200.1	221.6	213.1	238.5	195.5	199.7	200.9	189.9	236.1	228.9	201.3	204	197.9	203.1	178.7	181.5
168	296.7	272.1	218	242.4	272.5	198.9	272.5	278	217.5	253.3	183	240.8	279	239.7	282	222.8	223	207.1	212	201.2	177.5	196.4	198.2	192.1	278.6	238.6	200.2	183.1	172.5	272.3	180	173.8	144.2	151.1	199.8	220.2	197.8	190.3	179.7	218.7	175.5	172.7	188	157.1	229	190.1	234.7	184.5	201.7
0	316	295.9	268.4	233.9	274.5	225.2	257.8	264.2	232.6	242.3	252.1	260	238.7	227.7	219.9	202.6	215.2	189.7	228.6	252	203.2	229.3	180.7	170	205.9	173	200.9	222	252.8	232.9	205.3	212.5	210.7	191.2	185.9	228.5	224.7	231.1	200	177.1	225.2	198.6	233	214.5	218.9	206.2	186.6	162.8	261
0	345.5	336.3	329.8	307.2	293.4	368.9	329.3	290.7	324.8	307.5	270.3	301.6	317.3	295.7	353.1	321.1	281.7	300.5	311.7	278	280.5	271	230.1	286.7	244.4	288.3	271.6	249.9	301	306.9	256	254	246.9	319.2	303.5	301.4	299.6	328.9	244.9	257.1	239.4	229.7	259.9	248.4	243.8	230.7	281.4	285.5	302.4
169	249.2	253.6	262	253.8	219.6	243.1	229.6	248.9	263.2	203.3	223.6	232.6	202.8	221.9	198.5	234.6	229	204.9	169.2	211.3	226.4	214.8	217.1	198.2	214.4	210	178.1	232.8	191	240.1	218.8	238.3	219.7	191.2	182.2	218.3	224.8	225.7	208.8	230.3	216.2	193.7	204.9	200.8	234.7	237.2	181.2	188.3	260.4
170	311.6	376.1	313.7	225.5	264.7	327.1	288.9	261.6	224.9	265.1	273.9	207	282	230.1	233.7	179.7	236.1	275.7	276.1	205.6	253.2	331.5	221.8	335.1	1738	1391	1585	1649	1244	1366	1606	1727	1572	1585	1599	1760	1749	1860	1857	1770	1606	1615	1967	2204	1847	1867	1697	1763	2123
171	291.4	302	190.5	268.6	255.6	258.4	230.9	187.8	211.3	173.7	177	181.4	186.8	213.5	176	195.8	220.5	181.4	195	213	197.5	197.5	163.3	166	142.2	191.3	146.5	149.5	139.5	181.9	145.9	150.6	151	203	180	167.4	158.5	156	157.5	155.9	163.6	136.3	155.5	184.8	163.1	160.8	149.5	176.8	148.9
172	222.6	236	209	226	249.7	181.1	255	190	233.1	180.4	196.4	178.3	181.1	200.8	189.6	540.2	659.9	663.5	608	616.6	605.7	615.1	585.4	605.7	637.3	600.1	481.6	387.2	360	298.2	283.7	324	212.4	225.2	250.2	213.5	169.5	218.9	198	188.8	222	244.7	221.7	219.9	241.8	212.5	184.3	246.1	227.6
173	312	348.1	395.7	353.4	380.5	355.3	336.5	311.2	297.7	291.3	285.8	314.3	354.5	315	285	332.4	381	310.4	314.5	335	334.3	354.5	308	360.2	335.6	312.2	311.8	341.9	350.1	338.1	312	283	320.5	372.8	338	344.8	339.8	347	339	325.3	322.7	330	322	330.8	332	347.3	373.4	381.5	331.8
0	238.4	237.4	200.2	337.5	313	274.1	272.2	206.5	299.2	243.7	269.8	194.3	237.7	243.9	274.8	226.5	266.6	246.8	204.4	255.4	248.9	236.3	239.1	237.8	254.6	292.2	225.1	275.3	188.3	189.3	237.4	222.8	227.3	195.3	233.1	136.9	200.7	244.1	232.6	200.3	204.7	191.4	195.3	245.6	181.4	218.3	200.6	283.2	207.4
0	223.2	175.6	188.6	224.6	246.2	188.1	201	195.8	191.2	238.3	187.5	218.5	222	161.9	207.7	175.9	272	190	203.5	216.8	197.5	226.4	211.9	231.4	202.7	180.5	191.1	207	206.9	216.8	180.4	176.5	140.7	206	171.2	178.4	184.1	159.4	201.9	217.2	175.3	187.9	188.2	141.9	232.2	237.2	210.7	179	199.9
0	237.7	259.5	246	190.8	208.2	218.1	245	232.7	209.9	173.7	265.2	194.1	273.4	222.2	235.6	210.1	179.1	178.1	217.2	202.8	220	194.9	216.5	233	234.4	228.6	195.3	195.9	215.6	197.1	171.8	162.1	203.9	191.5	153.1	163.9	202.4	221.8	162.1	190.1	166.9	158.7	160.6	162.2	167.2	190.1	93.13	194.2	172.1
174	212.4	244.7	217.4	218.3	224.5	279.3	231.7	174.1	181.2	209.8	226.4	173.2	164.6	160.3	200.3	192.5	183.1	183.2	243.8	205	230.2	215	180.5	214.6	211.1	219.8	216.4	211.9	255.3	720.4	774.5	725.3	712.8	655.3	707	667	613.6	572.4	620.3	553.8	484	498.3	386.1	392.6	314.4	299.3	300	283.2	274.6
175	434.2	416.5	422	425.9	346.4	386.4	402.2	439	406.5	413.7	468.1	455.4	454	412.6	367.9	462.3	556.9	226.6	365	261.5	299	311	323.1	317.4	283.6	305	241.4	261.5	277.5	317.7	309.1	315.3	309	306.9	274.6	315.2	319.9	293.9	276.5	242	279.4	233.5	259.6	324.5	225	247	267.1	319	288.5
0	303.4	366.6	262.9	250.9	328	290.4	218.7	298.9	314.4	316.3	248.6	313.1	242.8	314.7	305.9	302.7	259.2	299.2	283.8	296.3	306	295.7	298	275.1	244.3	198.6	228.5	199	249.5	239.4	261.7	218.4	244.1	265.7	212.3	264.1	253.8	241.5	244.4	248.1	252.6	225.3	228	225.4	264.8	251.3	224.1	254.6	231.5
0	331.1	337.6	377.4	348.7	291.5	296.7	405.5	339.6	355.1	367.3	331.2	281.9	267.4	328.6	264.4	275.4	308.1	287	295.5	274.3	273.4	274.6	283.4	254.5	263.5	280.9	271.7	251.4	272.9	269.6	254.4	308.9	272.2	232.4	257.4	282.9	218.2	310.5	293.2	272.5	272.3	243	267.6	254.2	258.6	242.6	235.6	251	290.8
0	364.4	272.6	363.1	269.1	300	286.5	261.5	337.3	288.1	317.1	301.8	256.1	293.9	265.7	300.5	262.6	247.2	256.2	252.6	271.9	261.3	268.1	249.7	240.7	342.9	251.1	242.8	271.4	298.6	258	246.5	233.2	240.4	277.5	301.9	202.3	248.4	256.9	250.4	246.2	285.7	247.2	292.3	276	250.8	255.9	195.6	228.6	238.5
0	295.6	333.9	326.1	243.5	356.1	311.2	329.1	283.4	279.4	302.1	327.5	320.5	287.3	286	313.4	240.9	293	308.5	267	284.9	257.2	311.5	301.9	267.4	297.5	304.5	306.4	258.1	280.4	293.3	278.4	237.7	271.4	321.1	289.5	267.4	275.9	260.5	251.9	295.9	271	293.9	250	289	250.4	220	298	271.5	277.9
176	341.1	434.1	353.5	340.8	360.9	310.7	376.7	267.5	303.1	315.5	304.9	326.7	302.2	308.9	292.5	386.1	300.4	289.9	283.4	316.4	311.2	334.4	257	286.7	262.2	280.6	263.6	273.5	312.1	326.1	271.9	315.9	268.5	300.7	289.9	265.5	252.1	255.1	267.2	267	268.4	283.6	281.4	261.5	194.1	248.5	281.5	271.6	250.4
177	333.6	357.2	337.3	270.6	301.3	201	233.6	216.2	237.5	238.3	198	218.5	217.1	210.5	204	226	199	183	198.3	191.1	206.1	133.7	217	222.6	202.8	199.5	172	217.8	211.4	180.5	224.8	216.3	216.7	191.5	153.5	158	173.5	217	162.5	197.2	135.1	176.1	170	162.2	163	160.1	194	184.4	161.8
0	220	215.7	236.9	222.5	258.5	252.2	250.7	255.6	181	203.5	199.4	217.9	187.7	258.6	206	195.9	206.7	217	256	188	199	194.8	225.9	193.2	183.1	154.9	145.3	196.9	165.6	177.5	174.1	198.9	184.7	146.9	138	199.9	165.5	187.2	126.5	175	173.5	179	200.8	235.5	205.3	206.3	212	216.5	217.9
0	328.1	235	284	286.6	287.2	208.1	290.5	230	213.6	235.5	251.5	248.4	264.2	225	219.4	278.2	263	225.9	257.2	212.2	230	243.1	245.6	186	209.6	233.2	231.5	249.6	253.2	255.6	225.4	280.9	248.9	241.2	255.5	229	241.4	264.1	234.5	285.1	223.5	249.4	201.8	230.7	218	210.5	237.5	243.9	225
178	202.2	309.4	219.1	215.3	232.4	262.5	219.2	219	241.8	207.4	286	229.4	228	267.7	188.1	261.5	218.1	222.9	198.1	199.4	228.1	223.2	207.5	235.5	183.4	212.7	197.1	175.3	189.1	257.3	171.6	224.8	210.7	191.1	203	196.9	248.1	183.5	198.5	181.4	192.5	257.5	148	173	189.5	176.9	208	173.6	184.4
0	395	517	341.4	378.7	483	486.9	461.8	458.6	372.1	341.1	443.9	549.5	401.5	552.3	1153	1136	1211	1201	1190	1184	1081	1215	1120	1126	1208	1170	1068	1211	1111	1148	1277	1248	1183	1157	1216	1273	1072	990.5	933.6	1008	1150	1146	NaN	NaN	NaN	NaN	NaN	NaN	NaN
179	418.9	427.2	405.5	438.3	410.8	411.4	398.4	356	362.5	397.9	347	401.1	344.3	410.9	383	354.7	333.9	315.5	320.9	344.8	367.3	330.7	281.2	356	310.2	309.7	268.9	273.2	356.6	307.9	330.5	309.3	326.4	307.8	267.9	290	278.4	288.8	263.9	258.8	289.6	293.5	278.3	328.9	318	220.7	243.2	312.1	250
180	286.1	248.1	277.9	303.7	241.5	257.1	220.9	231	202.9	214.1	173.8	218.4	199.5	221.7	228.5	208.3	170.2	172.4	168.9	124.7	188.5	181.3	202.4	155.9	168.9	147.1	169.9	144.8	157	187	206.2	156.5	158.1	156.9	168	161.4	111	118.1	168.5	164.1	145	151.5	127	166.5	159.5	145.6	141	140.5	148.5
181	244.6	231.9	241	249.9	203.5	232	211.4	242	220.6	203.7	156.5	235.2	220.4	200.6	220	214.2	236.9	184	203.6	161.8	170.3	255.9	208.9	188.8	205	175.9	245.8	224.3	202.1	182.4	169.7	194.4	151	188	153.9	183.1	190.8	164.5	178.3	199.4	194.2	205.8	178.3	143.3	179.7	157.5	200.5	195	175.9
0	224.8	289.2	302.5	203.8	196.8	193.9	179	189.1	192.4	194.5	189.4	199.8	192.1	190.9	194.4	211.8	176.9	186.5	213.3	143.1	188.3	184.1	199.5	188.7	194.9	224.4	147	180.4	197.1	200.1	203.7	193.5	194.1	184.4	174.4	194.7	174.8	173.8	175.5	180.3	199.2	144	191.2	191.3	170.5	211.2	170.7	179.4	197.7
182	164.1	285.1	228	205.6	263.5	267.6	217.1	189.5	208.5	239.1	231.1	169.5	159.6	208.8	201.8	151.4	217.9	182.8	265.9	221.9	202.1	159.5	139.3	210.9	149.6	224	168.8	190.5	175	170	198.5	175	152.9	147.5	162.5	143.5	194.5	186	214	152.5	175.5	189.5	217	156	169	166.5	175.5	161.5	187
0	228.4	206.8	226.7	214.5	223.3	214.1	215.1	248.5	217.6	200.4	187.7	201	196.2	210.9	212.2	209.8	210.3	213.7	185	202.2	185.6	211.9	187.9	216.7	213.7	191.5	193.7	197.5	166.8	182.6	180.9	177.4	181.6	184.9	200.9	156	174.9	186.1	168.8	190.7	169.7	186.3	165.3	191	172.7	175.8	164.9	170.5	191.5
183	306.9	312	248.9	309.1	341	273.8	269.5	285.5	286.2	235.1	263.9	247.6	269.8	314.8	261.4	288.5	269	268.9	238.9	269	213.7	261.3	225.5	245	220.1	210.4	229.6	286.2	245.9	215.4	277.9	191.7	248.5	261.1	254	250.6	240.6	269	244.2	224.5	227.5	229.4	250.5	231.4	220.9	241.4	263.9	232.6	222
184	290.8	249.4	289.9	354.8	491.6	1025	1084	1025	1026	914.3	996.4	969.9	876.1	992.4	913.6	963.7	626.7	557.7	511.5	379	455	356.7	312.6	248.7	254.2	225.6	270.1	253.3	222.5	243.3	234.5	231	222.9	251.1	205.7	237.2	275	224	226.8	251	264.5	184.2	196.3	230	225.5	247.3	207.7	264	249.7
0	538.1	496.6	549.4	487.8	514.5	487.7	490.5	504	412.9	392.9	357.6	420.9	431.5	387	394.9	410.2	398.5	327.5	347.2	378.5	385.8	361.4	395.9	385.5	373.9	410.3	466.9	407	367.7	378.4	441.3	886.6	1270	1226	1175	1304	1232	1279	1204	1237	1171	956.9	953.9	907.2	647.3	596.6	626.7	692.1	712
0	217	192.8	235.7	214.1	135.8	209	167.2	232.4	182.9	185.5	181.1	175.5	182.5	148.4	218.2	231.5	200.1	189.8	178.3	157.9	177.8	184.9	206.1	179.9	153.6	173.7	185.2	185	158.2	171	153.6	161.5	165.1	143.6	195	142.5	122	171.9	190.5	164.4	163.7	183.1	171.5	168.9	162.5	188.2	164.3	206.6	189.2
0	569.3	484	523.5	467	482.4	486.2	457	377.8	454	422.2	463.6	482.6	456.1	459.1	464.3	429	412.5	405.2	367.1	360.7	430.2	347.7	341.7	342.8	367.7	346.7	331	332	305.6	342.5	297.9	321.3	324.4	307.2	303.5	278	338	328.5	265	303	404.3	824.6	1273	1203	1328	1222	1225	1146	1085
0	271.3	261.2	283.5	333.2	280.1	335.4	230.7	234.9	244.5	244.9	277.5	218.5	269.5	283.8	271.7	281.3	272.6	289	278.8	297.1	256.7	278.6	240.6	262.9	229.3	309.6	190	230.6	228	227.4	226.5	291.3	262.7	182.5	200.9	236.2	237.3	223.5	201	221.3	213.4	190.1	245.1	219	216	223.5	211	259.9	216.7
0	330.9	285.5	263.6	270.6	251.5	315.5	345.6	292.1	283.2	283.5	264	220	261	261.5	247.6	227.9	254.9	305.8	260.5	238.7	284.2	242.3	248	270.1	236.5	251.2	291.9	244.4	269	287.7	255.2	223.4	249.1	221.8	267.4	260.3	313.4	233.3	210.7	260.5	243.7	282.5	186	207.5	241	274.3	202.2	265.8	249.8
0	265.3	230.9	225.7	223.5	201	222.1	210	252.4	218.5	208	173.8	175.8	224.5	187.9	265.5	190.4	207.3	210.4	205	212.7	223	226.5	169.6	158.6	221.1	206	189.9	185.5	198.5	206.1	215.1	223.1	219.1	181.6	190.9	177.4	270	232.4	174.5	233.5	261	209.6	192.4	159.9	211.4	158.5	211.7	196.6	227.5
185	466.1	412.4	403.5	381.4	406.7	383	367.5	338.6	330.4	389	295.4	301.4	346.8	332.1	363.5	288.1	319.9	309.1	316.9	279.9	248.8	237	247.1	252	242	221.6	187.1	245.7	208.6	230.8	213.5	240.5	217.2	211.4	189	233.5	191.5	244.5	235.5	168.5	183.6	243.1	266.5	192.2	220.1	257.2	236.7	239	260.2
186	242.9	276.2	277.5	225.9	197	234.7	227.6	189.5	191.8	233.6	232.5	200	183.6	195.3	199.1	217.2	209	204.1	177.5	185	200.9	181.5	212.5	132	174.5	169.5	202.5	168.6	160.6	189.9	159.9	183.3	169.4	174.6	166.5	178	172.8	153	193.7	139	134	160.9	152.2	161.6	116	136.4	153	129.7	132
187	441.9	345.5	331.9	314.9	353.5	402.4	361	401.7	301.5	324.9	362.9	317.5	281.5	313	310.5	273	282.3	273.4	290.4	304.5	294.9	274.4	265.2	302.6	275.6	269.1	246.7	281.5	252.2	252.7	265	258.5	242.9	233.5	249.1	240.9	217	264.9	234.4	268	225.4	208	231.1	243.4	237.4	246	224.1	234.9	254.5
0	319.9	286.5	263.1	295.5	283	289.4	292.3	229.6	244.8	254.5	239.2	241.9	279.6	263.5	282.6	269.6	253.7	229.8	254.1	296	241.4	235	204.1	215.3	226.4	251.2	258.1	182.3	216.1	266.8	249.4	220	210.5	206.1	248.1	257.4	233.3	276.5	235.1	270	236.2	226.7	247.4	202.8	231.3	239.8	180.7	213.5	194.8
0	300.4	276.9	269.4	321.3	277.8	246.3	275	243	311	251.1	228.2	330.6	286.3	246.4	260	255.4	264.8	233.4	256	231.9	280	271.6	246.1	269.1	303.5	259.8	226.3	271.4	257	248.5	246.4	262.1	201	234	230.2	230.9	233.8	221.4	185.6	263.2	248.1	251	233.3	244.7	266.9	225.4	257.2	262.2	264
0	269.4	224.8	270	279.6	283	228.6	301.4	312.6	264.4	238.4	240	238	222.6	281.1	243.5	308.1	294.1	264.5	275.5	244.8	238	216.3	260.3	255.1	299.9	251.7	268.2	304.3	228.9	250.5	275.5	253.5	235.1	274.6	271	232.2	232.5	254	278.6	247.5	254.9	274.4	232	311	212.5	266.5	328	287.7	292.5
0	286.4	305.8	363.7	364.8	328.4	326	311.5	272.6	267.7	284.5	296.3	234.9	275.2	282.1	288.2	299.8	297.2	295.8	284.5	288.5	279.6	303.2	244	308.3	269.7	271	297	287.9	268.2	291	298.6	263.9	310.4	275.4	279.4	304	276.1	285	322.5	365.8	256.4	339.5	278.2	307.9	322.4	349.3	338.5	302.4	359.5
188	233.7	251.3	245.6	269.9	214.6	161.5	231.9	207	238.8	209.1	210.1	243.1	212.6	196.2	226.5	223.6	221.4	200.6	180.3	214.5	237.3	184.1	187.8	174.7	185.3	198.5	243.7	181	197.5	161.3	178.1	195.3	213.7	204.5	210.8	143.3	179.7	176	215.3	221.1	246.3	173.7	195.9	180.9	142.5	210.1	205.3	189.3	199.6
0	290	284.6	304.4	300.9	329.1	267.3	244.8	296.5	274.6	211.9	222.4	247.9	225.4	187.7	234.4	229.3	180	185.6	194.7	218.7	197.4	197.7	231.9	194.6	202.6	194.1	233.7	214	188.4	244	214.2	238.9	279.3	216.4	201.4	265.8	230.5	219.2	213.1	234	240.8	220.2	235	227.1	218.6	213.9	242.5	225.4	233
0	252.9	419.8	306.7	341.6	357.6	280	262.2	262.3	263.9	230.3	250	296.2	236.5	239.5	270.6	223.3	207.1	192.8	147.4	198.6	256.7	191.5	201	189.2	223.1	236.1	243.4	236.7	240.1	248.1	235.9	256.6	252.1	265.9	184.5	196.4	214.8	231.4	224	235.5	201.9	200.9	222.7	228.6	333.5	1031	1152	1142	1264
0	NaN	NaN	NaN	NaN	NaN	NaN	NaN	NaN	NaN	NaN	NaN	NaN	NaN	NaN	NaN	NaN	NaN	NaN	NaN	NaN	NaN	NaN	NaN	NaN	NaN	NaN	NaN	NaN	NaN	NaN	NaN	NaN	NaN	NaN	NaN	NaN	NaN	NaN	NaN	NaN	NaN	NaN	NaN	NaN	NaN	NaN	NaN	NaN	NaN
0	296.5	225.4	239.5	257.9	231.5	266.6	254.9	231.4	245	243.5	238	294.3	297	277	274.8	269.3	242.8	263.8	242.3	264.3	229.4	269.3	283.7	276.6	282.5	249.5	211.8	235.5	222.7	216.1	289.5	237.5	253.9	249.4	229.1	258.3	270.8	223.3	236.1	226.5	253	259.7	201.5	219.7	268.3	243.8	251	271	253.1
0	NaN	NaN	NaN	NaN	NaN	NaN	NaN	NaN	NaN	NaN	NaN	NaN	NaN	NaN	NaN	NaN	NaN	NaN	NaN	NaN	NaN	NaN	NaN	NaN	NaN	NaN	NaN	NaN	NaN	NaN	NaN	NaN	NaN	NaN	NaN	NaN	NaN	NaN	NaN	NaN	NaN	NaN	NaN	NaN	NaN	NaN	NaN	NaN	NaN
189	236.7	220.1	274.6	221.9	198.8	206.4	183.3	202.6	238.3	171.8	322.3	344.8	285.2	298.6	294.5	306.2	234.4	378.8	426.5	389.5	303.1	338.5	294.5	293.4	280.5	293	373.9	410.5	306.9	393	290.5	297.3	319.5	435	349.1	164.6	146.5	166.4	203	191.1	241.3	180.2	190.2	175.7	232.5	214.6	177.5	209.2	209
0	264.3	320.1	301.9	313.4	300.2	332.8	363.1	285.9	351.8	310.5	296.7	331.7	303.5	259.5	277.7	261.9	315.5	299	305.7	298.7	298.1	295.3	292.4	264.3	233.1	290.5	209.7	317.6	278.3	256	332.2	242.5	312.3	243.4	230.6	322.8	303.6	286	245.7	241.1	331	282.3	311.8	310.5	341.3	358.3	260.3	361.7	311.3
0	312.4	334.2	271.3	325.2	325.7	298.4	335.9	310.5	338	283.1	309.2	284.8	306	287.3	291.6	325.1	304.1	293.3	295.5	285.3	294.8	262.4	246.9	257	275.3	265.4	252.1	250.1	327.9	324.1	292.7	312.9	294.8	262.6	274.2	317.9	320.5	328.3	313.6	296.8	362.1	314.5	354.6	308.4	321.1	324.7	396.2	341.3	284.4
0	302.9	282.6	327.5	377.1	343.8	377	298.3	360.5	366	NaN	NaN	NaN	NaN	NaN	NaN	NaN	NaN	NaN	NaN	NaN	NaN	NaN	NaN	NaN	NaN	NaN	NaN	NaN	NaN	NaN	NaN	NaN	NaN	NaN	NaN	NaN	NaN	NaN	NaN	NaN	NaN	NaN	NaN	NaN	NaN	NaN	NaN	NaN	NaN
0	272.8	280.8	286	274.4	285.5	278.4	240.6	269.5	264.7	303.3	259.2	304.6	253.2	298.7	240.6	268.5	258.1	265.4	242.9	297.6	263	243.3	249.4	216.9	221	255.5	301	243.5	265.6	225	247.4	224.2	248.8	252.6	262.8	227.9	254.2	242.5	249.2	256	270	247.2	204.8	287.3	255.5	269.4	272.8	221.3	249.8
0	269.5	298.8	259.4	242.1	314.6	304.1	277.5	229	249.4	244.8	242.8	210.8	288.2	202.4	294.1	240.9	251.2	315.1	242.5	242.5	237	242	240.8	293.5	303.4	337.2	311.9	288.5	236.3	263.7	294.3	248	239.6	268.7	277.4	310.4	296	276.4	311.4	257	266.5	273.2	248.7	231.4	283.3	269.2	279.8	291.5	255.2
0	301.7	313.9	265.1	272.9	299.6	242	256.7	236.2	198.1	240.9	255.2	224	267.1	301.9	276.2	276.5	259.4	250.8	259.2	225.5	218.5	205	212.1	208.3	204.1	214.6	186.9	203.2	237	235.9	248.2	265.8	264.8	207.2	237.1	208.1	264.5	219.9	217.8	229.3	201.2	265.4	240.3	271.3	250.5	242.7	213.3	236.9	248.3
190	250	224.4	222	235.3	217	274.2	259.5	189.4	222.7	261	261.8	249.3	223	224.2	269.1	211.7	214.3	201.1	218.5	215.5	225.5	207.5	244.5	275.5	224.2	206.4	221	180.7	238.6	187	193.5	170.8	229.2	198.5	243.5	200.9	218.7	205.6	229	201.5	199.7	215	200.8	204.5	252	240.3	205	174	200
0	220.6	250.3	245.8	226.3	248.8	247.7	237.7	254.3	239.9	212.4	254.3	219.9	255.8	240.5	227.1	232.5	216.4	221.6	269.2	248	202.1	244	211.8	257.6	239.7	218.4	257.1	247.1	237.8	255.3	235.4	341.5	946	1042	1005	1048	982	1099	729.5	801.6	909	808.3	687.8	599	526.3	498.2	344.7	381	403
0	276.6	347.6	375.3	477.5	301	326	285.7	277	282.5	305.3	251.1	336.5	324.7	335	314.1	328.6	284.2	310.8	284.8	255.7	265.8	248.2	256.5	241	266.5	235.7	264.8	257.6	247.5	255.6	221.8	250	267.5	262.4	214	194.2	229	253.1	240.6	251.8	245	239.5	274	238.1	212.5	237.6	283	217.9	232.1
0	363	355.5	302.5	263.5	296.5	246.4	251.1	218.8	239.5	259.3	261.2	272.1	286.4	203.3	235.4	206.2	257.4	230.6	248.8	227.7	242.8	189.1	176.5	552.5	831.8	789.3	702.8	744.3	850.3	780.3	680.8	653.2	753	822.3	671.4	344.7	394.8	299.1	345.2	324.3	323	319.5	391.2	364.3	369.1	300.2	269.2	274.4	369.7
0	229.9	244.5	260.3	284.8	242.2	197.4	243.1	252.7	249	224.8	224.5	228.5	241.1	255.4	327.6	186.8	264.7	261.6	202.9	251.2	257.5	216.8	244.5	205	219.8	244.7	227.5	334.9	262.3	246.3	271	279	227.6	245.1	257.8	208.4	211.9	275.8	269.4	216.2	252.3	195.5	259.7	241.7	215.5	261	223.5	252.2	127.9
0	379.1	430.4	411.9	405.2	385.8	371.3	440.8	374	385.9	303.5	374.7	406	303	281	383.3	305.8	345.2	294.7	367.5	364.5	336.8	315.8	352.8	321.4	349.3	358.4	303.9	334	384.1	361.7	363.8	387.7	322	311.5	325.5	360.1	379.3	325.3	372.3	331.2	319.5	387.5	334	329.3	331.4	371.2	355.3	336.2	365.2
191	358.2	413.3	733.5	1024	1075	1036	1052	1068	1048	1084	1025	1082	898	805.3	686.5	660.3	511.7	502.4	545.7	453.2	373.3	379.7	389.8	338.4	310.3	337.1	395.5	416.5	358.5	464.9	416.5	344.9	340.4	346.1	372.3	365.3	338.6	392	309.7	308.6	291.2	249.5	341.5	309.7	335.3	364.1	292.3	298.4	262.4
192	518.9	436.5	493.5	409.2	381.2	392.3	379.8	351.7	393	438.1	373.2	399.6	381.7	333.3	357.7	340.8	311.7	331	413	319.9	313.8	314.5	328.5	341.8	287	338.7	293.7	326.3	336.6	316.7	341.5	336.2	331.5	311.1	342.7	278.7	308.3	289.2	304.7	318.9	369.5	301.4	278.1	276.5	286.5	291.9	307	281.8	292.8
0	292	259.1	288.7	257.5	203.4	226.8	218.8	216.7	242.2	200.5	260.8	220.7	217.2	232.7	211.2	211.7	261.7	200	253.1	219.1	227.6	206	210	255.5	265.2	273.9	220	197.1	227.5	203.5	198.6	231.6	237	212.6	213.6	215.8	192.7	205	222.5	219.1	235.5	237.9	252.5	218	214	226.2	225	225.5	198.6
193	321.2	329.4	277.9	306.8	317.9	267.6	306.2	274.4	311.9	357.2	364.5	297.1	321.1	323	303.5	251.8	263.9	271.9	267.2	287	297.4	363.9	262.2	276.7	305.3	264	316.7	254.6	271.7	245	247.6	228.2	240.5	278.2	269.8	294.2	286.5	288	286.8	297.1	265.9	258.1	269	260.9	242.7	261.1	264.9	235.4	276.4
0	354	308.1	355.8	338.6	297	269.7	322.3	281.1	263.8	273.3	268.8	282.5	277.8	308.1	297	260.8	224.6	238.1	272	283.4	279.5	283.1	229.5	272.3	250	326.5	281.9	288.4	276.1	308.4	297.6	256.1	312.8	232	311.1	242.8	292.5	254.7	312.9	251.9	276.4	208.4	271	246.6	247.4	228.6	244.1	268.9	248.4
194	521.2	578.1	598.1	540.6	526	566.2	467.8	480.8	443.2	481.5	401.2	425	402.6	459.8	401.3	378.7	366.2	348	352.3	360.7	374.8	340.7	382	346.1	354.5	314.5	305.4	325.3	316.8	325.8	269	311.8	307.1	321.8	322.5	292.2	348.2	339.7	322.5	274.9	324.2	326.7	340.4	307.9	326.6	338.1	265.8	317.5	288.6
0	220.9	284	248.8	235.7	262.1	216	260.5	305.9	316.3	269.3	261	265.5	259.5	271.6	259.1	305.3	193.1	238	263.5	175.2	285.4	228.9	259.1	233.5	190.5	234.4	255.3	192.1	237.7	228.7	260.8	237.6	247.5	207.3	175.3	245.2	227.7	254.3	272.3	214.7	258.5	251.4	256.8	250.2	266.7	279	239.6	312.7	240.2
0	312.4	277.4	276	275.5	301	405.1	325.4	290.8	324.4	403.3	336.5	340.7	319	349.9	382.2	309.7	284.4	339.5	282.2	338.5	328.3	343.7	286.3	272.2	321	303.3	353.2	289.5	266.1	321.1	289.7	313.6	311.8	317.9	359.3	278.5	337.7	313.2	369.8	338.3	325	268	274.2	303.8	310.5	282.5	315.4	306.7	319.6
0	191.4	211.2	218.9	219.1	250	174.6	211.4	183.4	214.2	206.2	177.6	146.8	198.3	188.4	173.8	216.9	177.7	215.9	203	155.7	184.5	350.2	633.6	690.7	657.3	679.7	603.1	506.9	574.9	621	563.2	430.1	300.4	292.5	272.6	298.9	305.3	244.2	246.4	264.4	270.2	237.6	244	236	219.3	207	208.1	190	218.3
0	336.5	351.4	329	336	343.5	421.6	286.2	375.8	277.8	318.9	303.4	358.6	362	319.6	344.6	311.9	310	321.9	341.5	285.7	333.2	310	349.5	296	369.5	352	339	310.3	326.7	329.3	308	301.1	332.3	335.6	305.7	341	317.2	340.6	367.9	348.5	370.8	336	339.7	357	382	363.4	395.6	387.8	347.2
0	376.5	289.4	325.5	345.8	320.7	361.2	307.5	334.9	342.8	325	323	355.7	321.3	328.7	316.7	335.5	332.1	304.3	302.9	292.1	306.5	359.7	330.5	287.8	334.7	374	327.7	285.2	302.3	279.5	269.7	292.5	309	302.4	282.5	303.1	240.6	281	303.3	308.5	324.4	300.6	353.6	298	289.5	313.5	314.7	283.2	294.4
195	153.8	199	230.1	151.6	216.7	165.9	139	156	157.1	143.5	178.6	146.1	144.7	160.7	167.8	139	109.2	129.9	182.4	137.7	163.8	155.3	177.8	199.5	126.7	155.5	146	160.8	183.9	149.5	175.5	109.1	141.5	124	164	135.7	166	190.5	149.2	123.9	181.7	195.8	135.3	168.2	159.9	142.2	178.9	144.2	129
196	152.1	183.6	178.5	205.2	182.2	188	137.5	188.9	170.3	214.3	168.8	198.9	191.8	175.3	218.6	139.5	188	179.4	173.3	230	151.8	215.5	152.5	181.8	181.3	178.8	157	165.3	162	197	176.2	183.3	163.2	145.9	231.7	149.8	171.8	165.9	196.1	180.2	179.4	167.7	206.2	192.7	188.7	213.1	187.8	193.3	157.9
0	314.1	345.7	297.5	352.6	392.6	326.8	367.9	383	282.5	297.5	329.7	285.5	325.7	326.7	306.7	316.2	270.7	231.7	255.1	222.7	295.6	339.8	280.5	257.6	258.8	261	273.5	292.4	243.2	289.9	243.8	272.3	268.1	269.3	269.2	285.5	279.2	323.9	268.7	268	254.5	283.5	245.2	347.7	238.7	281.8	238.5	234.7	207.4
0	203.8	234.9	256.6	191	160.8	168.2	186.1	155.1	150.7	188	173	163.8	120.4	221	200.4	153.5	154.5	194.5	120.5	127.5	163.8	140	105.1	120.1	132.1	118.6	137.7	112.2	168.5	138.3	169.5	145.6	204.2	159.8	141	165	134	175.9	160	131	141.1	165	160.7	170.3	160.2	147.5	177.7	170.7	174.1
197	258.4	184.6	246.6	220.9	225.5	247.8	272.3	228.4	222.5	202	201.4	206.2	242.9	196.8	235.8	233	238.8	216.5	260.5	225.2	256.4	246.5	180.2	208.8	182.5	230	198.8	210.1	210	226	150.4	219.3	186.6	190.8	163.1	200.7	201.2	150	217.9	201.1	242.5	209	187.7	160	202	205	221.4	206.7	178.4
0	327.1	245.1	275.5	338	314.7	330.9	276.6	298	285.3	280.8	306.7	281.8	251.8	261	273.9	270.1	239.1	259.6	220.2	226	224.9	261.1	251.6	218.5	243.2	231.5	216.6	214.9	218.2	245.7	207	187.3	216.8	262.1	201.2	254	258.1	221	257.6	194.8	248.7	244	247	240.3	256.8	254.3	219.5	243.9	233.7
198	290.5	289	282	265.5	297	266.3	234.5	294.4	260.8	268.4	232.5	282.6	248.9	226.4	253.7	255.4	241.9	287.5	225	232	257.5	236.2	261.5	212	228.5	204.5	216.3	281.7	213.1	239.8	256	236.5	233	206.4	234.8	202.6	281	218.5	195.7	207.9	221.2	226.3	196.5	233	206.7	248.2	226.7	188	203.8
199	200.5	226.5	252.7	193.1	191.3	206.3	277.7	216.8	219.3	191.8	222.6	188.5	197.1	221.7	171.7	188	169.5	183.4	189.8	208	165.8	213.2	164.8	162.8	197.6	173.7	161.5	164	188.9	184.3	188.2	218.7	154.3	171.6	197	163.5	234.4	149.9	141.1	156.1	185.3	135.9	138	152.7	160	150.8	173.5	186.8	143.7
200	205.8	235.9	216.3	321.7	221.8	269.5	193	218.6	223.5	256.5	192.1	208.1	248.6	190.6	204	191.5	250.4	188.8	251.7	232.4	289.6	236	245.4	199.7	195.1	198.7	227.3	250.3	186.5	200.8	149.7	90.82	211.2	182.8	290.5	177.9	212	192.4	234.3	219.8	201.3	187.9	183.3	220.1	209.7	208.3	210.9	214.8	237.3
0	141.6	109.5	129.6	139.9	147.2	181.1	122.5	206	124.1	219.1	193.8	99.79	148	170	193.9	202.6	177.4	159.6	158.6	175.6	158.8	208.1	167.8	184.7	155.7	153.7	156.5	184.8	166.5	172.6	161.8	155.6	154.1	184	206.2	166.8	225.2	166.7	155.6	158.7	153.8	172.6	120.7	190.8	208.6	138.5	141.7	150.4	139.8
201	177.7	179.6	150.5	154.7	158.4	176.1	203.2	175.3	125.6	169.9	149.3	156	148.7	226.6	159.6	183.7	181.1	184.7	151.9	186	166.9	177.6	162.4	162	153.2	145.5	168.1	170	198.9	192.5	140.8	147	127.9	183.4	155.4	128.8	178.3	190.3	160.4	146.5	171.4	187.8	171.5	206.8	171.8	120.3	142	170.4	160.7
202	175.5	221.3	206.5	191.4	230.2	172.8	221.2	146.4	146.1	182.7	104.5	142.5	217.4	156	115.6	187.7	156.2	147.6	121.5	113.5	126.5	163.4	131.3	140.7	149.2	159.9	150.8	115.6	173.4	164.5	155	186.8	136.9	193.4	139.3	150.1	186.4	122.1	173.9	146.3	174.4	127.7	198.3	190.1	178.3	166.2	110.2	146.2	157.5
0	252.1	276.2	268	213	195.8	141	189.4	197.6	71	NaN	NaN	NaN	NaN	NaN	NaN	NaN	NaN	NaN	NaN	NaN	NaN	NaN	NaN	NaN	NaN	NaN	NaN	NaN	NaN	NaN	NaN	NaN	NaN	NaN	NaN	NaN	NaN	NaN	NaN	NaN	NaN	NaN	NaN	NaN	NaN	NaN	NaN	NaN	NaN
0	186.6	208.2	196.2	187.8	232.4	204.8	147	148.2	181.3	158.1	145.8	165.5	171.2	160	152.3	195.3	169.9	155.6	132.2	164	168.4	148.3	170.5	139.8	165	190	149.9	157.6	151.5	147	129.5	164	163.4	166	164.5	149.6	158	151	142	181	153.5	164.7	151.5	187.4	155.1	145.1	154.5	154.6	138.1
203	254	260.2	275.3	336	228.2	247.9	226.8	240.5	227.2	252.2	239	222.5	257.3	262.9	223.1	228.4	189.4	258.5	243.7	223.2	177.7	181.3	224.8	192.5	200.6	218.5	206.6	267.9	225.8	185.3	203.7	192.4	221.8	223.9	182.5	200.6	221.7	213.6	224.4	223.5	212.1	228.2	194.2	236.9	216.8	182.6	250	212	206.5
0	240	298	210	232.6	249.2	243.9	208	222.3	231	204.1	223.3	241.6	197.7	247.6	192.3	211	230.8	206	195	202	243.3	210.7	226.4	237	214.2	216.4	224.8	204.6	209	216.6	198.7	175.3	177	210.2	204.2	201.2	197.9	198.4	203	226.5	189.2	233.5	214.7	194.5	165	216.9	179.1	184.4	201
0	216.3	239.9	207.4	187.6	159.6	160	161	159	146.4	149.1	162.5	160.5	136.3	118	126.3	133.6	153.9	171.6	139.6	139.2	129.6	148	135	151.5	114.5	133.4	138.8	125.4	149	140	155	174.5	125.9	139	159.1	126.6	132	118.6	130.6	138	130.9	174.5	157.4	141.6	118.9	143.9	144	121.9	130.3
204	657.5	835.4	831.8	757.5	733.5	490.9	570.6	647.6	705.1	698.6	679.4	604.2	542.1	579.2	574.2	681.4	559.2	460.9	538.3	592.8	782.8	743.1	638.6	532.2	552.5	657	562	540.3	551.7	445.5	493.2	687	403.2	521.2	413.2	233.2	360.7	448.8	477.1	393.8	232.1	291.5	338.1	370.7	292.1	485.6	642.8	870.1	964.9
205	333.9	408	383.3	395.5	369.9	301.5	412.1	348.5	322.6	291.1	326.3	310.7	261.5	326.5	280	285	348.8	398	351.5	412.5	368.1	406	394.7	414.1	426	418.7	437.9	418.5	337.6	364.1	314.6	324.1	348.6	313	335.6	379.5	372.6	402.5	424.3	406.3	421.1	305.5	353.9	404	415.8	315.1	387.6	433.4	311.5
206	304.6	276.3	278.8	318.4	301.5	253.2	290.7	263.7	358.4	274.6	327.1	318.3	294.6	295.7	320.3	337.7	356	804.3	943.9	943.7	823.3	859.7	741.4	810.2	837.7	819.8	751	553	520	378.7	378	348.4	318.5	303.9	271.6	333	274.6	277.9	261	351.4	264.5	278.2	267.2	231.8	242.5	267	198.9	264	210.5
207	301.1	317.2	329.3	286.5	276.4	255.7	269.5	249.9	247.6	252.4	232.9	282.6	247.8	251.2	240.5	247.6	196.8	235.8	226.4	215.8	223.7	266.8	214.8	206.5	209.1	185.2	170.4	179.6	174.5	150.6	174.6	140.6	218.4	187.8	181.3	152	180.7	175.5	215.9	184.5	176.5	175.5	196.3	183.7	163.2	232.5	198	139.4	143
208	242.2	223.1	256.5	250.6	257.8	280.7	241	248.4	231.9	204.7	218.1	231.9	246	238.2	196.4	197.2	225.3	184	223	188	204.8	206	214.6	241.8	206.1	230.6	245.7	230.9	194.5	203.5	188.3	186.7	220	203.4	168.7	243.8	201.4	218.3	186.2	194.1	212.9	224.3	197.3	209	184.1	215.4	232	193.1	235.6
0	322.7	360.4	330.3	352.4	357.9	332.9	370.6	306.3	319.3	336.3	305.7	378	435.8	394.7	387.4	258	299.3	280.8	258.8	316	241.5	216.9	216	214.1	253.4	224.9	217.8	264.5	175.6	207.1	188.8	219.1	167.6	203	185	250.5	171.8	243.5	187.2	175.4	221.1	144.7	202.9	151.5	188.2	236.1	262.2	200.9	186.3
209	241.3	239.8	213.1	190.7	218.9	258	199.8	222.6	221	210.5	172.6	220.1	213.2	191.6	177.4	179	177.4	208	251	207.2	220	232.4	195.1	202	209.2	233.8	224	215	216.5	192.5	187.3	214.5	207.3	232.2	185.1	211.4	237.6	218.9	244.1	245.3	218.6	218.5	219.1	179.8	172.1	224.5	221.9	236.6	201.1
210	383.4	364.9	426.9	430.3	329.4	328.1	291.2	378	314.6	362.7	359.9	312	344.4	304.9	327	303.5	320.9	284.5	321.6	311.9	228	268.4	249.6	295.7	295	231.7	229.7	251.1	249.3	282.7	199.9	225.8	262.1	192.1	182.3	220.6	216.4	192.8	201.6	186	208.6	167.9	231.6	165.9	142.6	176.2	217.7	139.4	140.1
0	369.6	400.3	341.3	350	419.9	372.4	372	342.6	322	364.5	400.5	370.6	357.8	353.9	360.3	365.6	384	325.5	346	336.9	280.4	271.2	364.4	311.1	295.8	330	349.2	309.4	351.9	357	363.5	304.8	281	330.3	277.3	257.1	282.1	306	268.1	223.6	262.3	282	245.7	223.4	244.1	226.9	257.7	287.7	237.5
0	247	263.6	281.4	170.8	246.3	226.8	245.9	271.5	199	209.2	232	237.7	596.9	1280	1254	1184	1108	1284	1146	1188	1168	1181	803.1	820.4	948.5	958.3	1180	1026	1035	754.2	541.5	628	535.4	562.9	453.4	452.4	445.9	336.4	337.6	291.9	340	326.9	347	359.6	349.4	380.4	317.4	343.4	294
0	268.5	270.4	219.8	237	269.9	264.2	239.5	226.5	270.5	253.5	271.9	236	224.2	235.2	179.7	239.4	209.5	188.3	263.4	233.3	259	279.3	266.3	224.6	183.3	219.1	215.2	204.8	250.8	164.5	170.5	199.5	179.6	211	231.1	183.1	173	199.4	170.5	155.6	181	212	223	151.5	218.6	193	211.4	187	159.1
211	256.6	270.8	275.7	273.4	271.5	233.4	255.7	288.8	299.7	265	291.9	210.7	172.4	194.4	193.9	199.1	211.8	142.5	189.7	182.2	196.6	182.6	182	192.6	202.1	224.2	267.1	201.8	176.7	284	254.5	1094	1207	1212	1255	990.1	1116	1111	1026	1041	1052	1021	988	1045	1057	995.4	999.5	1220	1130
0	267.3	265.2	285.8	285.8	244.9	288.4	258.4	244.1	257	251.4	263.2	269	235.9	251.6	268.5	259.6	293.8	265.7	299.4	213.8	224.4	265.3	218.7	296.7	278.3	260.8	283.7	259	276	311	334.5	276.1	291.4	298.5	285.3	286.1	255.2	319.9	263.9	226.6	258.7	275.2	294.1	255.9	282.5	281.8	300.5	264.7	267.3
0	275.9	245.6	226	236.4	223.9	245.6	191.5	250.8	182.7	209.2	196.9	237.2	200.7	199.3	143.7	208.1	196.9	225.1	191.9	194.2	247.7	205.4	151	211.8	214.7	184.3	145.1	175.6	171.1	204.5	188	179.4	162.4	178.9	173.5	188.1	151.5	209.5	229.9	188.6	169.6	180.9	170.5	168	193.6	167.1	170.5	175.6	188.5
0	271	272.1	275	269.5	237.8	224.4	232.6	238.4	288.5	241.8	207.2	192.9	218.1	245.9	182.8	178.3	248.6	229.7	249.1	191	215.3	226.2	209.5	202.1	254.6	217.9	213.6	211.9	208.7	188.6	177.7	213.1	186.3	212.5	197	214.6	174.3	195.5	183.2	196.6	158.7	156.4	174.7	156.1	185.4	164.3	159.2	204	138
0	324.3	331.9	353.6	347.1	336	351.2	316.9	357.2	357.4	293.5	324.4	316.8	361.7	408.8	360.5	341.5	373.9	326	331.1	288.3	370.4	294.6	285.6	294.1	318.6	281.1	353.5	327.6	341.6	292	327.1	278	296	267.6	242.5	324.1	313	290.6	331.5	303.5	324.6	281.6	248.5	277.5	303	317.5	317.6	323.5	319
0	251.1	260.5	231	216.8	214.6	278.5	200.9	254.4	177.4	169.9	191.5	255.6	262.8	248.3	210.9	225	194.2	203.1	252.6	306.9	375.3	962.3	1438	1674	1541	1489	1101	1438	1181	991.2	605.2	494.6	442.7	457.2	423.2	396.6	443.5	374.5	408.5	415.6	378.8	349	291.5	295	310.5	322.8	281.5	316.9	282.7
212	282.8	194.7	251.3	225.5	197.8	220.8	257.1	260.5	208.3	217.5	217.1	211.4	199.4	165.7	199.3	218	114.3	119.5	139.5	220	219.9	190.7	150.4	173.2	221.4	185.4	156.9	206.9	140.8	116.8	150.5	168.9	163	205.2	133.8	148.5	167.2	150.8	151.4	158.3	142.8	136.7	198.9	162.5	209.5	174.5	195.6	151.1	177.3
213	280.2	293.6	295.8	275.4	340.1	271.7	286.9	256.4	301.2	329.5	313.1	291.1	273.6	258.3	311.5	277.5	249.7	312.1	253.2	239.5	271.5	263.8	281.5	240.7	245.6	275.6	274	264.2	287.3	254.5	267.4	304.5	270.4	263.2	308.5	249.5	254.4	290.5	288	312	279.4	273.6	351	278	285.5	268.5	292.5	275.5	304
214	248.1	296.4	273	266.8	269.3	281.8	259.6	233.4	233.5	216.4	253.1	245.1	226.5	232.3	213.4	161.2	186.7	193.4	202.3	157.7	147.8	217.4	172.9	155.4	186.5	247.2	175.3	226.2	144.9	182.2	156.4	200.2	177.1	171.4	202.7	166.5	156.5	171.8	201.2	139.8	125.8	132.8	206.2	180	96.83	146.5	129.6	159.3	154.8
215	211.4	194.2	210.3	182.8	239.6	221.7	198.3	246.3	202.5	213.9	228.5	221.2	210.3	210.5	190.1	247.9	206.3	224.5	206.1	222.7	247.8	202.3	170.5	239.8	237.9	224.8	206.6	210.2	216.8	206.4	187.6	264	183	210.3	202	231.8	210.8	195.9	228.1	174.8	234.7	165	227.1	225.7	233.8	233.2	288.6	291.4	251.7
216	326.7	315.1	307.2	302.3	310.7	331.3	328.4	276.5	268.5	274.8	301	290.5	285	365.3	292.2	331.6	243.6	267.4	264.2	283.2	318.1	288.5	295.5	282.2	276.4	346.9	373.7	800	923.2	902.8	843	725.4	833.8	866.7	919	754.7	804.4	905.2	764.5	864.9	823	698.1	949	745.9	715.1	833.6	804.1	753.5	741.7
0	181.3	160.2	218.8	246.7	228	244.9	193.4	208.3	188	175.5	196.3	181.3	196.5	208.6	196.5	226.9	216.7	183.9	177	214.7	229.3	232.9	145.5	194.5	231.7	197.2	176	202.2	210.2	184.5	218.1	206.9	184.1	201.5	181.1	225.8	209.3	260.4	156.4	160.1	182.4	218.2	198.4	173.4	212.8	214.5	206.5	237.6	191
0	247.5	207.4	219.6	206.8	224.5	233.5	217.4	207.3	218.9	227.7	177.2	233.4	186.1	202.1	207.4	221.7	184.1	198.4	199.4	224.1	224.9	206.5	204.1	234.8	202.1	255.7	254.7	256.6	246.3	216	240.9	238.9	189.9	211	237.8	219.5	230.1	208	232.5	219.6	244.3	256.3	212.1	291.4	252	226.5	224.7	238.6	227.4
0	240.1	246.9	246.6	269.3	252.5	193	207.1	223.6	203.4	210.7	223	209.4	228.9	221	213.9	203.6	189.5	185.3	230.3	246.9	190.8	214.9	221.1	198	191.9	218.9	202.4	201.4	197	169.3	209.8	221.4	212.9	214.3	220.4	191.4	210.8	194	218.4	233.8	216.9	209.4	207.7	167.4	196.9	184.3	238.8	202.8	226.9
0	215.4	211.5	176.2	181.6	196.2	201.6	190.6	208.4	160.5	153.3	201.8	185.7	172.5	179.4	162.8	208.6	178.1	177.3	196.6	185.4	195.4	210.9	208.9	197.2	161.7	179.2	193.3	223	179.4	149	206.9	163.4	162.6	231.4	145.6	190.5	165	172.6	168.3	189.5	196	146.9	165.2	152.8	216.2	183.2	183.6	164.5	186.7
217	247.5	248	276.7	271.3	227	284.4	280.1	235.4	225.7	305.7	246.1	218	250	263.8	205.9	241.6	283.3	273.5	213.4	257.4	199.2	209.2	221.8	194.9	259.7	231.3	187.8	248.9	245	252.8	221.8	242.6	202.4	199.3	214.3	269	248.9	196.5	235.5	251.8	221.6	259.1	227.2	227.2	266.6	216.9	276.6	230.9	221.3
0	161.5	200.1	197.7	173.6	170.2	194.6	148.3	143.9	147.9	163.7	148.9	150.8	187.5	159.4	117.4	152.9	148.4	146	141.3	163.7	110.4	168	137.3	143.4	141.9	135.1	129.3	112.6	123	135.7	95.15	150.5	118.1	115	116.1	145	124.5	127	109.1	107.4	124.8	137.7	111.5	133.3	118.6	130	128.4	96.72	112.4
0	175.5	212.5	176.2	181.7	182.2	196	170.5	234.9	152.5	176.5	135.3	201.8	182	173.8	143.1	146.8	183	174.9	137.9	148.2	176	170.8	174.9	172	163.5	177.2	170.2	189.3	157.7	145.7	165.7	189.5	151	146.2	142.5	141.1	152.6	166.9	181	175.2	153.5	158.4	175.7	157.6	159.5	153.4	157	149	155
0	187.3	180	213.5	206.5	157.6	170.6	149.5	169.7	155.2	154.1	161.9	154.3	174.6	179.1	163.6	170.4	149	144.4	157.2	181.1	162	151.5	159.6	148.9	170.1	165.6	179.2	182.3	204.3	154.6	189.3	151	145.2	138.5	121.3	167	148.9	126.5	114.6	137	137.4	143.7	129.2	166.5	131	126.1	185.5	134.5	176.9
218	322.9	305.9	313	340.4	318	298	341.9	351.4	249.2	287.4	258.5	333.5	274.8	261	278.4	290.2	231.2	238.1	276.3	248.7	300.4	266.2	218.4	207.9	277.4	293.9	226.5	191	290.9	238.8	245.6	306	264.3	238.9	223.5	220	268.1	303.3	272	258	243.3	231.3	233.9	292.5	289.9	300.4	261.1	296	267.8
0	215.9	226.9	208.8	269.1	231.7	247.6	210.9	199.3	193.2	183.5	188.8	195	215.8	189.2	210	176.2	195.7	136.5	165.5	192.7	170.1	189.6	170.6	244.1	186.8	169.8	177.8	158.7	152.3	137.1	203.7	207.8	193.9	143.2	164.3	182.9	200.9	164.7	187	174.3	540	921.8	948.1	1006	921.7	952	852	874.5	867.6
0	289	250.3	267.4	234.3	250.4	214.1	182.2	227.8	209.6	215.5	198.9	195.9	190	193	196.9	218.1	126.7	169.9	184.1	199.1	152.7	159.2	182.8	171.9	160	156	135.6	196.7	144.3	182.4	129.8	180.5	145	150.1	137.1	152.4	131.5	161.5	131.2	156.8	157.6	143	172.8	155.6	162	135.6	149.5	133	128.1
0	216.4	216.1	164	199.2	176.4	178	152	171.2	191.9	173.3	140	127.4	138.5	97.35	128.1	180	120.9	115	132	122.6	133.5	117.9	172	117.5	116.5	118.6	149.7	146	123.6	138.7	113.3	132.4	149.9	146.7	166.5	151.9	145.9	119.4	126.6	133.6	139.2	129.7	164.9	137.9	125	151.8	90.45	126.8	109.4
0	194.8	251.1	248.8	235.4	218.8	279.5	197.8	265.5	222.8	220.9	263.3	234.5	269.5	202.8	210.4	203.5	222.2	231.2	232.6	219.5	298.2	203.5	195.8	190.5	275.3	235.5	206	204	217.7	259.4	238.2	236.8	201.7	214.4	234.7	219.6	248.1	215.9	215.7	228.9	257.1	218.4	206.8	256.8	224.7	238.5	194.6	186.3	242.2
0	212.6	224.2	210.5	225.7	218.2	198.9	165.5	203.5	217.1	191.9	188.1	191.5	190.6	176	195.8	177	233.7	186.4	229.3	195.8	181.8	198.2	210.4	197.8	243.1	150.9	230.4	174.4	191.2	177	186.9	220.1	177.4	225.6	221.7	179	186.5	221.3	240.5	186.8	193.5	203.4	196.1	219.3	213.9	187.3	233.2	953.1	1119
219	230	191.5	145	100.5	193.5	87	136.1	157.5	102.9	137.8	167	116	90.5	104	97.5	143.6	135.5	150	117	67.17	86.5	87.51	135	83.5	127.5	88.03	62.13	124.5	118	177.6	91.5	127.5	100.5	163.5	100	157.5	138	27.65	151	124.5	107.9	137	150	132	105.5	104.1	100.5	159.5	119.5
220	278.7	281.5	258.7	266.5	296.4	207.2	285.1	301.3	262.2	262.6	272.1	250.5	219.9	211.5	232	222.5	233	215	205	209.1	232	210	166.5	202.9	248.5	253.1	231.5	230	223.6	241	194.4	209.9	258.2	213.8	189.8	167.6	218	219.3	165.8	203.8	213.6	180.4	158.1	177.4	156.9	177.1	151.3	173.3	158.7
221	306.9	284.6	220.7	333.6	297.5	261.8	287.6	275.6	200.1	262.6	251.9	218.5	235.1	215	218.5	217.1	233.5	258	247.5	244	277	274.6	221.5	250.5	225.9	234.6	254.5	239.4	264.1	206.5	198	254	248.9	222.5	220.2	235.5	222	218.8	216.4	201.1	203.9	236.7	194.6	192.4	253.2	210.7	223.6	201.5	219.7
0	335.6	352	313	289.6	424.7	370.5	370.9	401.8	357.7	431.3	341.2	329	382	343.1	343	313.5	356.1	340.1	361	287.9	289.1	261	302.1	347.4	314	336.2	347.7	354.1	284.7	239.4	293.9	311.7	311.1	290	202.3	257.3	314.7	329.7	276	197.7	228.6	176.9	246.5	264.1	218.7	236.8	249.5	282.9	216.4
0	182.2	236.5	247.7	201.7	281.2	233.5	169.1	183.9	203.9	208.6	249.6	175.5	173.9	180.8	182	185.4	160.4	172.4	173.9	173.5	215.5	195.4	222.5	216.5	181.7	162.2	188.9	182.4	198.4	169.8	138.7	176.5	215.1	195.6	168	163.8	170.5	206.2	166	146.2	147.2	192.8	169.8	172.6	158.6	164.7	181.3	193.7	189.5
222	315.4	284.7	365.1	262.1	326.3	312.8	274.9	344.1	316.9	285.3	294.1	273.6	323.3	219.3	307.2	331.7	265.8	283.5	299.8	271	257.5	252.5	244	284	285.6	316	250.6	249.4	214	254.3	232	247.4	262.7	262.6	354	295.4	308.9	258	278.1	258.9	236	267.5	313.6	264.8	281.5	287.5	271.5	308	305.5
0	347.4	329.7	348	381.5	380.4	352.5	317.2	334.9	308.7	336	300.9	294.9	282	305.7	322.5	305	294	321	248.5	308	299.5	277.5	279.6	308.4	278.9	254.5	255.5	297.3	282.4	246.6	299.3	330.5	289.1	327.8	245.4	260.8	256.8	301.3	293.2	264.5	301.9	324	344.2	228.3	325.3	245.3	288.2	307.7	250.8
0	301.5	265.4	347.9	266.3	348.4	312.7	278.9	260.3	279.8	295.8	313.3	217.8	287.8	294.5	257.5	292.5	300.4	278.5	299	301.5	338.5	270.1	285	291.4	342.7	302.9	284.6	296.8	269.1	263.6	301.5	304.7	325	283	292.9	261.7	302.6	279.7	269.7	291	306.9	305.4	294	267.7	274.6	267.5	299.3	267.4	320
0	267.6	253.7	270.4	224.6	174.7	211.7	222.2	220	231.2	247.4	226	190.6	229.8	185.2	194.2	209	189.8	225.7	222.2	172.7	165	186.6	184.2	180.8	184	179	175.2	192.1	167.6	152.1	188.9	196.4	155.9	195.2	150.7	187.1	149.1	187.7	170.7	132.9	171.4	168.2	180.1	146.5	162.5	152.8	160.3	196.2	167.5
0	147.6	NaN	NaN	NaN	NaN	NaN	NaN	NaN	NaN	NaN	NaN	NaN	NaN	NaN	NaN	NaN	NaN	NaN	NaN	NaN	NaN	NaN	NaN	NaN	NaN	NaN	NaN	NaN	NaN	NaN	NaN	NaN	NaN	NaN	NaN	NaN	NaN	NaN	NaN	NaN	NaN	NaN	NaN	NaN	NaN	NaN	NaN	NaN	NaN
223	312.9	377.8	354.7	318.5	380.3	373.5	347.1	319.9	286	303.4	282	288.2	336.3	227.8	244.1	272.2	221.6	253.8	236.5	241.1	236	236.2	261.1	249.2	232.6	241.6	229.1	202.1	232.9	228.3	249.1	232.6	250.5	212.2	210.9	199.8	274.1	238.9	181.2	216.7	209.8	218.7	282.2	213.7	228.3	182.9	226.9	223.2	224.1
224	240.7	237.6	247.9	262	198.4	219.6	174.3	238.9	210.6	174.3	231.9	202.9	206.5	230.9	163.4	212.4	226.2	151.9	217	188.4	139.8	231.2	196.7	160	213.7	176.8	194.8	122.6	174.3	166.5	156.5	181.9	172.2	173.5	162.6	164.2	163.7	161.4	165.6	156.7	212.7	159.5	151	202.3	166.8	148.4	141.2	184	168
0	310.7	307.4	369.8	345.3	313.3	383.9	320	353.5	337	282.9	354.7	303.8	345	274.4	307	293.3	291.4	253.8	257.5	234.5	226.7	254.8	254	253.2	270.7	263.1	259.3	237.6	228.7	210.5	214.2	218.7	232.2	234	271.9	206	200.1	203.5	246.3	210.9	226.1	217	247.9	203.8	213	222	235.3	248.3	236.3
225	266.3	267.5	277.6	251.5	292.1	234.6	280.1	254	260.9	230.3	250.8	231.8	248.6	333	249.7	208.4	192.4	193.1	205	200.3	248.4	233.4	211.6	157.5	166.5	178.2	182.9	196.2	196.7	218.7	176	207.8	228.4	205.1	213.2	181.3	185.5	178.5	215.6	181.1	197.4	155.5	178.5	169.1	233.5	183.8	148.7	138.6	167.4
0	392.7	404.8	314	322.2	367.6	370.1	357.6	337.2	363	308.5	340.6	325.8	362.7	340	331.8	322.2	352.7	293.6	292.7	318	282.1	282.4	321.1	295.5	280.9	301	257.8	250.8	291	263.5	271.5	234.1	273.8	250.5	250.9	279.4	243.1	237.5	252.7	256.6	273.9	271.7	236.2	237	229.5	198.6	258.8	223.5	237.4
0	294.7	303.6	303.4	305.8	334.7	300.1	263.1	256.8	249.3	260.6	294.3	259.4	227.8	306.4	267.5	244	229	241.1	255.4	247.2	261.3	268	235	243	218.9	259.4	249.9	245.2	252	243.4	257.6	245.1	279.9	255.5	251.5	226.6	227.7	241.6	240.1	227.9	242.5	220.4	218.5	198.1	238.5	291.8	235.1	244.5	205.3
0	154.5	249.2	224.5	211.1	189.4	189.2	193	232.6	146.3	191.5	149.1	165.3	171	203.1	121.8	175.8	183.3	185.4	158	199.8	176.5	153.8	145.2	163.2	162.9	159	164.3	142.3	121.7	140.3	157	162.8	148.7	123	166.8	166.4	129.6	145.5	176.5	145.7	152.6	179.7	142	149.2	153.2	172	132.5	146.7	129.3
226	157.1	131.7	134	197.2	133.9	138.5	99.2	144.4	105.1	177.5	135.5	136.5	126.7	137.8	102.7	133.4	125.6	121.3	106.3	143.7	105.5	121	138	169.9	154.7	92.57	112	127.8	102.3	81.53	123.8	75.52	121.3	93.79	132.8	130	75	138.8	111.5	105.5	96.79	102.8	119	107.8	79	101.5	113	83.78	107.2
0	193.1	234.2	211.6	176.5	227.5	184.9	223.3	191	168.7	174.6	195	224.5	182.1	201.4	147.3	181.3	202.2	164.8	181.5	169.3	158.4	164.7	186.2	182.6	178.9	149.9	169.2	182.7	156.7	172.2	197.7	149	168.2	184	171	177.3	175.3	150.5	145.8	158	177.2	192.2	146	158.7	158	129.5	149	125.7	170.2
0	266.1	238.6	186.6	234.5	194.8	200.3	259.1	226.5	223.9	202.4	220.3	226	239.5	216.1	218.1	208.5	223	222.7	223.6	159.4	257.6	172.6	223.7	182.6	220.6	161.3	175	164.3	190.9	202.4	167.6	202	139.4	176	181	207.7	225.9	171.7	159.5	229.4	188.4	198.3	188.9	175.8	174.8	166.8	148.7	185.8	171.2
227	318.7	263.5	254.9	310.5	274.8	309.1	315.8	269.8	252.6	287.2	244.2	257.5	257.2	297	245.9	221	226.3	245.1	237.1	241.8	258	315.2	232.2	303	189.8	257.3	265.2	205.5	274.2	258.7	221.9	275.2	253.2	265.1	268.3	254.4	230.5	277.8	246.7	255.7	271.8	289.3	206.9	268.9	233.9	245	232	225.3	207.7
228	354.1	288.5	345.1	363.6	304.3	344.1	347	319.2	288.8	248.8	276.5	264.8	310.5	298.5	271.6	303.5	287.2	267.1	243.8	277.7	269.9	230.5	238.8	298.1	230.8	259.6	293.1	263.6	227.7	268.3	239.6	249.4	281	290.5	244.4	235.9	270.5	269.2	278.5	300.2	235.4	292.2	271.8	277.1	270.7	254	242.1	299.9	237.5
0	262.3	284.5	299.8	249.1	287.7	229	263.6	271.4	295.4	231.7	224.2	238.4	220.1	219.1	197.8	298.9	242.9	218.5	258.4	238	224.1	243.3	250.3	230.7	269.8	247.4	246.6	225.8	199.4	232	195.4	242.2	196.4	229.3	252.7	256.8	251.3	244.7	232.1	231.6	236.8	259.9	274.1	221	277.9	248.2	242.8	271.7	254.8
229	211.2	220.8	270.5	196.6	177	269.5	234.1	148.6	149.9	193.1	183.6	221.9	196	196.2	171	175	151.7	147	154.8	158.6	164.9	168	133.6	217.4	132.6	139.6	191.6	154.2	137.6	129.1	130	181.2	155.4	194.8	177.2	118.2	172.5	175.1	163.9	163.4	149.9	176.3	115.8	123	151.2	144.5	112.2	143.4	169.8
230	390.2	395.1	362.8	377.9	356.1	318.5	318.3	330.9	279.6	343.6	334.8	292.8	234.5	238.8	338.6	295	304.6	367.6	340.6	272.7	283.2	310.1	319	317	297.6	305.5	325	280.6	279.7	220.9	286.7	203.5	247.7	282.7	257.6	287.7	303	289.7	246.2	259.8	264.7	229.5	334.4	296	327.3	284.8	298.8	320.1	292.9
231	291.5	284.1	322.2	284.7	376.3	286.2	273.8	199.7	231.9	212	272.5	280.1	775.2	966.5	951.9	811.3	782.2	661.3	843.2	736.5	605.8	497.3	368.1	387.6	309.7	342.7	327.8	258.7	293.5	299.5	277	287.5	222.1	161.5	189.1	129	177.2	159	123	154.4	184	141.3	127.8	128.5	132.4	140.2	146.2	130.5	119.2
232	339.8	339.2	287.3	285.4	227	270.4	283.3	266.9	239	249.1	241.7	210.9	244	266.1	239.7	228.7	266.3	247.3	225	234	196.7	254.3	189.8	243.3	229.8	216.2	196.3	182.6	210	159.8	174	183.8	214.3	207.6	182.9	204.5	185	216	172.6	179.4	196.4	181.6	178.4	186.6	217	189.3	178.6	182.4	177.7
233	305.4	376.4	282.9	330.8	270.1	314	253.2	280.7	333.6	332.3	265.4	289.8	269.4	304.9	312.9	283.8	273.1	210.2	210.2	208.2	238.1	235.2	226.7	179	235.1	188.7	183.2	201.8	224.2	213.7	216.8	223.4	228.2	225.3	243.5	198.1	224	220.1	219.1	228.2	232.1	223.5	195.7	181.4	177.7	200.4	149.9	185.2	175.4
0	243.7	241	251	196.7	276.1	283.4	291.3	256.2	235.4	274.4	276.6	245.8	276.6	266.3	253.6	254.7	224.6	244.3	224.2	182.5	207	184	218.9	210.1	254.9	161.2	231	226.2	237.7	166.1	238.5	243	231.6	219.1	256.1	219.8	187.8	212.4	205.1	203.1	221.5	230.4	196.4	208	195.6	235.8	226.1	219.2	199.7
0	223.9	333.3	290.8	235.1	256.4	312.1	249	263.9	271	231	268.2	219.4	303.5	237.7	240.6	230.9	261	291	234.6	277.8	223.4	241.1	208.3	235.5	228.4	223.3	267.1	247.3	261.6	192.5	203.2	216.7	252.7	217.2	257.7	227.9	215.6	239.7	253.5	281	254.9	240.8	258.2	232	204.7	248.2	217.3	223.7	NaN
0	313.8	280.8	251.1	260.4	350	266.6	295.2	287.4	255.7	260.2	291.2	319.2	239.7	254.3	258	260.9	305.5	240.3	286.3	262.2	239.2	218.9	246.9	279.2	218.5	237.9	254.9	257.8	236.3	208.5	275.5	252.2	236.4	306.2	264	300.8	239.1	213.9	237	269.2	266	263.7	263	204.5	201.5	197.9	241.4	228.3	237.3
0	234.7	203.4	201.4	215.5	194.2	265.4	229	246.6	290	273.1	206.2	277.4	207.6	216	205.5	218.7	215.2	196.3	324.5	691.4	599.4	638.7	635.4	684.4	564.2	611.4	564	341.8	269.3	226.4	206.3	225.3	225.1	271.5	214.1	200.6	201.5	159.6	408.2	456.4	526.1	470.4	526.9	387.8	470.3	363.3	272.9	332.6	314.8
0	209.8	160.3	167.5	141.7	123.8	156.7	152.2	148.2	157.7	136.9	189.3	122.8	161.9	143.3	153.1	154.5	139.7	130.3	139.8	154.5	138.5	150.5	122.5	150.6	185.6	177.8	144.7	195.3	145.7	115.4	134.8	147.5	142.3	168.8	142.3	126.2	128.7	131.8	141.5	141.9	144.2	133.6	129	141.2	148.3	115.6	133.5	142.8	135.4
0	295.6	340	287.1	306.8	289	278.1	325	258.9	241.2	320.1	302.9	241.6	320.1	252.2	245.8	292.6	249.2	267.1	271.2	321.7	273.3	279	258.2	305.5	301.1	225.9	277.4	347.8	256.7	354	652.5	590.7	563	557	488.5	487	524.1	473.6	483.7	553.1	547	502.6	529	549.2	397.7	387.3	441.3	399.7	428.4
0	287.6	293	306.1	321.5	312	257.1	273.5	236	301.2	235	307.9	225.5	292	238.2	285.4	251.4	247.6	266.1	260.5	258.1	244	287.5	243.8	245	246.5	251.6	199	181.9	250.3	248.2	245.2	212.1	234.9	236.3	261.8	247.1	206.6	233.9	228.4	231	268	282.7	241.8	250.9	172.7	228.8	223.7	258.9	292.4
0	206.5	149.9	201.6	187.1	185.5	158.8	121.4	103.8	124.7	150.6	137.7	128.4	130.5	125.7	134.9	131.1	130.2	139.8	108.8	143	119.2	142.2	130.9	117.2	134.2	144.3	128.2	143.2	108.2	103.9	114.2	108	95.83	116	140.5	107	108	110.6	118.6	147	121	117.9	99.75	114.6	84.39	126.2	113	121.2	101
0	318.8	297.3	295.9	288.6	268.2	290.9	275.2	259.4	256.3	249.2	218.7	363.4	305.8	255.1	198.5	264.2	259.9	292.9	184	200.9	229.1	236.6	238.1	243.9	226.5	287.9	223	239.3	239.2	236.1	228.5	244	273.5	281.5	217	221.8	218.8	219	193	204.5	234.5	203.5	227.5	212.8	222.8	197	182.8	202.3	239
0	1195	1492	1283	2270	NaN	NaN	NaN	NaN	NaN	NaN	NaN	NaN	NaN	NaN	NaN	NaN	NaN	NaN	NaN	NaN	NaN	NaN	NaN	NaN	NaN	NaN	NaN	NaN	NaN	NaN	NaN	NaN	NaN	NaN	NaN	NaN	NaN	NaN	NaN	NaN	NaN	NaN	NaN	NaN	NaN	NaN	NaN	NaN	NaN
0	115.5	156.4	177.2	221	147.9	139	193	227.2	133.3	177.2	202.3	120.3	199	174.5	117.2	149.2	142.1	141.5	105.2	133.3	123.8	110	128.1	104.9	127.2	165.6	93.88	101.7	123.8	129.6	90.87	82.61	90.75	130.4	132.9	140.2	89.48	114.4	95.82	153.6	142.4	121.1	129	87.93	118.6	110.3	97.11	96	137.1
0	285.4	276.4	256.5	285.3	306.2	290.1	294	255	280.7	274.4	318.7	241.9	264.4	271.5	272.2	297	236.5	235.5	283	245	239.8	235.6	223.6	240.8	225.3	204.2	258.7	255.7	222	247.3	247.6	238.2	270.2	249.6	208.2	254.9	273.8	265.4	250.6	248.5	229.3	264.7	242.9	233.5	266.5	228.4	224	241.6	274.4
0	2618	1792	1835	2483	3299	1963	3593	2467	2715	2987	2589	1214	667.1	2157	1093	456.5	2230	385.6	2197	2247	792.6	3707	3778	2402	3744	2765	1752	3521	3743	2661	1974	2887	2414	2772	2669	1237	2483	3095	3551	1144	2824	2933	3368	3774	3572	2320	1353	2964	3625
234	165	197	194.4	167	157	216	150	165.5	150.9	108.9	145.7	165.5	171	167.2	107.5	132.9	119.7	159	123.8	130.8	124.5	126.8	129.4	132.6	129.4	121.5	133.4	110.3	122	111.1	113.1	120.2	126.5	119	93.02	126.5	115.1	110.8	81.5	136.1	107.8	95.65	135.6	155.7	92.5	115.1	124.5	132.1	104.9
0	239.5	251	257.5	201.2	289.6	243.1	275.4	239.2	217.5	200.3	211.6	215.4	288.6	249.9	217.5	184.6	220	242.2	217.5	273	226.5	238.1	221.8	260.6	261.9	222.7	271.3	242.4	243.9	243.9	279.6	323.3	309.3	305.5	279.9	306.4	255.9	341.2	305.8	285.3	300.3	293.8	335	299.2	307.3	240.4	273.6	307.4	263.3
235	418.2	413.9	458.6	398.8	373.6	463.3	387.5	443.7	378.1	417.4	383.5	393.5	429.5	386.5	387.7	366.2	415.9	433.6	410.7	401.8	406.2	423.8	405.4	376.2	380.7	356.1	362.4	371.6	337.3	346.4	273.4	289.8	347.7	367	359.5	331.5	368.8	373.9	364.8	347.8	338.9	324.5	348.5	369.5	349.9	323.1	419.8	411.5	392.3
236	262.9	283.7	309.4	272.8	253.2	288.2	324.7	270.8	290.8	266.9	269.6	329.7	301.5	274.5	271.5	278.8	291	297.6	281.4	295.1	290.2	280.5	285.9	280.2	247.3	340	297.5	307.4	311	316.3	303.2	338.5	279.8	316.7	261.5	304	343.7	293.2	313.8	321.4	355.9	354.6	1127	1438	1321	1534	1352	1433	1414
0	306.4	378.9	317	314.9	357.4	295.4	298.7	332.5	231.7	273.5	332	239.2	250.5	267.5	271.7	278.6	264.3	246.4	260.2	326	244.3	195.3	222.2	185.3	268.3	259.6	214.2	288.7	259.7	199.2	232.2	223.1	246.1	263.2	196.4	285	295.3	329.4	274.2	282.9	278.2	295.3	312.2	257.4	300.9	376.1	367.9	324	310.7
237	288	318.2	215	285.3	292.8	238.1	297.1	309	253	256.2	315.2	1018	1157	1091	1025	1066	1031	1043	880.4	1030	1086	1015	958.7	736.9	536.5	390.1	406.5	431	450.5	457.4	378.8	406.6	381.5	302.5	311.9	316.6	341	309.5	388.5	278.1	400.8	317.1	288	311.2	344.7	344.6	288.5	357.9	357
0	144.7	206.2	183.8	165	215.6	178.7	220.5	176.3	139.9	166.7	124	163.5	138.3	163	140	135.5	147	125.7	117.6	167.9	184.5	183.5	141.5	115.9	125	139.1	159.8	128.9	127.6	115.6	93.07	141	128.8	119.9	150.7	132.5	157.9	147.9	118.5	123.1	160.6	151.1	124.7	135.6	120	127.6	148.1	155.6	139
0	251.5	343.2	298.9	252.5	300.7	270.1	321.2	243.4	175.9	243	254.5	295.8	282.9	272.3	263	252.5	293	242	252.3	266.4	252.9	268.9	313.8	259.3	328.3	274.5	256.2	307.8	297	208.5	197.4	240.7	239.7	252.7	265.1	248.5	239.5	220	204.1	207.6	160.8	250	235.5	258	220.1	212.1	223.7	262	227.5
238	265.8	235.4	263.3	277.5	314.1	295.5	295.9	296.4	297.6	231.6	306.5	243.4	290.6	336.9	257.6	281	302.4	270.4	262.9	255.3	227.7	299.8	266.5	242.4	277.6	307.5	269.7	277.7	274.8	222.3	265.4	326.8	285.3	293.3	298.8	316.2	254.2	292.3	218.9	292.9	207	240.8	283.8	236.8	297	307.7	313	275.1	264.9
239	294.4	303.4	288.9	289.9	303.6	241.1	304.3	305.8	216	260.4	254.5	239.3	250.5	240.8	241.1	296	283	224.3	277.8	220.7	257	239.3	234.2	246.5	251.3	266.5	250	260	283.1	229	226.9	279.9	254.4	265.5	236.2	272	316.1	270.6	239.2	274.4	265	274.7	311.1	281.9	282	264.6	283	305.2	308.5
0	211	206.1	217.6	161.9	236	180.5	209.6	187.6	202.7	174.1	179.4	171.2	191.5	162.2	138.5	176.9	180	156.1	153.1	120.5	142.6	144.6	184.2	159.8	141.1	170.9	123	150.2	142	173.8	122.4	158.5	127	121	172	129.4	145.5	123	152.9	120	150.4	138.4	145.5	162.9	150.5	124.5	139.5	139.9	136.9
0	208.7	184.7	215.1	173.9	158.6	185.8	205.7	176.7	161.7	NaN	NaN	NaN	NaN	NaN	NaN	NaN	NaN	NaN	NaN	NaN	NaN	NaN	NaN	NaN	NaN	NaN	NaN	NaN	NaN	NaN	NaN	NaN	NaN	NaN	NaN	NaN	NaN	NaN	NaN	NaN	NaN	NaN	NaN	NaN	NaN	NaN	NaN	NaN	NaN
0	266	333.3	245.1	301.6	366.5	234.7	253.8	248.6	253.3	245.3	232	284.3	257.5	248.4	277	277.4	263.9	259	300.1	297.7	250.3	274.2	303.5	285.9	279.7	282.9	240.6	242.2	276.2	289.5	290.9	253.8	239.1	241.4	255.2	275.6	273.4	264.3	317.3	254.3	282.4	307.9	288	228.9	257.8	292.4	302.6	313	294.6
0	211.9	NaN	NaN	NaN	NaN	NaN	NaN	NaN	NaN	NaN	NaN	NaN	NaN	NaN	NaN	NaN	NaN	NaN	NaN	NaN	NaN	NaN	NaN	NaN	NaN	NaN	NaN	NaN	NaN	NaN	NaN	NaN	NaN	NaN	NaN	NaN	NaN	NaN	NaN	NaN	NaN	NaN	NaN	NaN	NaN	NaN	NaN	NaN	NaN
0	215.4	239.3	183.9	177	200	183.4	194.1	147.5	174.8	155.2	157.8	165.2	176	211.5	190	172.7	178	190.2	160.5	157.3	176.2	138.4	129.5	144.7	175.9	152	151.1	156.5	145	154.4	162	141.5	157.5	187.5	169	136	137	152	131	157.5	133	145	141	121	145	142	122.5	123	162.5
0	165.5	160.7	174.4	180	141	154.3	157.5	167.2	149	171.7	108	117.4	126.3	125	82.85	196.9	110	108.8	133.8	95.5	100.8	101.7	102.2	106.3	169.4	113.2	144.9	71.25	95	134.6	127.3	106.1	110	134.6	124.6	90.49	134.1	127.4	124.2	109.5	105.6	72.5	120.7	92.41	103.9	108.6	109.9	87.41	93.79
0	314.5	331.6	354.1	356.5	263.5	365.8	315.5	322.6	325.2	342.6	317.7	422.3	310.1	336.8	299.8	333.3	304.2	330	322	362.5	275	318.3	340	310.9	317	387	374.2	323	268.5	296.3	330.5	310.7	305	310	313.7	365	332.8	303	328	305.7	365.8	382	293.9	351.5	325.4	335.7	329.3	366.3	309.5
240	496.8	460.5	591	450.9	481.4	590.9	461.6	438.6	441.9	451.5	471.5	523.6	469	544.2	464.5	508.1	421.5	472.6	391.5	498.5	445.1	485.5	440.5	466	456.5	463.8	470.5	441	436.5	392.3	473.8	432.7	439.8	443	485.6	473.2	475	433.4	421.3	510	455.5	465.7	474.7	437.5	439	427.5	478	422.5	414
0	NaN	NaN	NaN	NaN	NaN	NaN	NaN	NaN	NaN	NaN	NaN	NaN	NaN	NaN	NaN	NaN	NaN	NaN	NaN	NaN	NaN	NaN	NaN	NaN	NaN	NaN	NaN	NaN	NaN	NaN	NaN	NaN	NaN	NaN	NaN	NaN	NaN	NaN	NaN	NaN	NaN	NaN	NaN	NaN	NaN	NaN	NaN	NaN	NaN
0	346.2	441.2	375.2	348.7	378.5	390.6	383.8	378.5	323	354.4	328	296.4	293.5	297.1	337.3	333.2	305.4	335.4	265.3	287.8	331.4	294.5	356.8	296	311.5	312.8	374.4	345.5	387.4	312.5	318	297	338	346.5	380.9	351.9	365.5	374.5	365.9	396.5	363.4	415	373	540.6	1181	1183	1285	1370	1313
0	270.5	267.3	214.1	308.9	243.5	259	215.9	172.2	208	235	235	268.2	208.5	222.8	232.8	230.5	175.5	251.8	236.1	201.3	254.8	206	205	233	226	212.3	244.5	210.2	223	186.7	214.2	196	206.3	211.7	212	196	244	216.2	206	233	195.5	249.5	251	186.5	200.4	205.3	221.5	189.5	228.3
0	193.8	144.2	151	159.7	161.8	156.6	167.4	167.1	151.3	188.5	219	133.9	166.3	139.3	127.7	106.9	129.5	121	117.4	135.3	111.6	129.1	145.9	102.4	115.1	123	121.6	119	102.5	110.9	105	137.9	77.51	117.8	89.5	114.3	120.1	86.99	116.1	128.1	132.4	115.6	119.3	93.26	109.6	95.72	103.8	88.63	103.1
241	197.5	220.9	181	233.9	218.6	198.2	199.5	207.5	190.7	213.8	226.7	175	207.5	171.2	168.6	195.6	188.6	191.3	174.8	199.7	168.1	158.6	149.1	156.2	140	150.8	137.3	211.5	190.5	102.5	164	116	137.4	159.5	173.3	140.5	98.79	155	161.4	97.86	107	165.8	134.9	145.4	113.5	134.9	102	148.8	144
0	253.2	273.9	296.9	260.4	216.9	218	243.8	176.4	235.6	235.6	189.7	215.5	216.9	202.5	224.5	172.5	249.3	224.5	208.8	223	177.5	162.5	173.5	199	147.8	199.2	185.8	179.5	195.5	206.3	193	216.4	249.8	205.3	194.2	228.5	217	249.6	193	212.3	211.5	237.3	195	218.4	196.5	211	217.8	194.4	221.7
0	379.1	312	457.7	359.2	386.9	363.4	295.3	272.5	280.3	358.1	301.6	327.5	230.4	268.4	287.3	285.3	261.8	268.2	285.3	287.4	279	308	340.7	304.4	273.3	223.3	291.5	313.9	294.5	300.5	284	288	328	322.9	313	353.5	317.3	274.9	280.4	312.5	342	315.9	309.9	344.8	375.3	730.4	1161	1285	1259
0	186.6	177.3	176.6	170.5	180.4	178.3	211.1	158.2	189.4	216	136.6	175.4	138.4	117.5	129	121.3	150.9	149.2	170	153	150	127.5	115.3	179.4	137.8	111.3	167.1	139	131	103.3	114.1	121.3	159.1	153.3	125.7	98.23	139	105	97	123.7	139.2	119.7	137.3	117.7	97.01	125.5	131.2	153.7	122.6
0	273.5	280.1	270.7	303.3	257.5	294.5	290.2	254.6	234.3	258.2	258.3	237.1	260.6	297.1	250.1	246.6	210.1	234	257.6	241.5	286.9	249.1	269.5	249.6	270.1	294.3	207.5	255.5	249.8	235	245.9	249.5	234.7	223.4	267.3	267	269	277.7	297.7	241.5	247.7	254.5	210.5	223.7	286.5	213	263.8	293.5	245
242	290.3	319.4	268.4	299.5	315.7	245.4	238.2	272.3	197.5	236.2	246.9	226.5	250.1	242.9	235.6	213.5	219	271.6	255.4	269.1	220.5	221	210	224.5	192.3	220.5	237.7	207.8	218.9	218.5	239.3	253.1	254.6	247.2	228.5	230.8	228.6	223.2	222.6	222	231.5	238.2	244	229.5	225.3	229	214.8	245	243.3
243	204.4	225.9	256.9	230.5	200.5	194.8	201	167.1	212	134.6	166.5	156	171.5	192.9	143.6	165.5	165.7	161.3	153.5	162.6	155.9	172	170.1	140.6	186.6	135.9	143	156.4	158.5	150.8	177.6	157	182	180.9	173.5	150.5	176.3	149.4	188.5	166.9	150.1	175.9	176.5	159.5	129.8	146.5	148.9	161.9	113.5
244	224.3	216.4	201.4	160.9	249.9	210.2	233	203.3	157.3	180	192.8	199.4	178.5	177.2	187.4	158	177.9	120	171.5	160.1	139	184.8	172.4	178.3	156.8	164	162.4	161.9	133.4	168.9	146	153.9	142.4	166.9	177.5	147.9	155.5	178.5	146.9	184.5	162.4	159.5	177.4	217	157.9	198	201.5	151	155.9
245	299.7	245	241.9	268.5	267.8	182.7	258.5	285.9	205.1	231.9	227.1	231.5	200.2	213.4	196.4	244.6	265.1	228.7	279.4	261.8	591.5	727.5	757.4	761.4	703.9	702.1	731	648.8	388.3	274.3	243.9	266.7	207.2	173.4	237	199.5	200.7	207	212.1	214.3	273.7	202.6	213.2	229.6	229	214.4	203.5	186.4	213
246	375.8	391.9	365.8	325.8	347.5	295.6	310.6	312.5	313.6	363.3	416.7	414.7	418	425.3	371	389.7	357.4	409.7	303.8	327.4	299	304.4	269	325.3	221	262.7	258.5	265.4	331.9	295.2	283.7	270.3	302.1	333.8	354.4	312.3	223.2	294.7	237.1	336.1	294.2	250.7	295.2	394.1	210.1	299.2	236	235.1	275.7
247	251.7	256.6	307.3	247.4	237.7	266	267.6	249.8	245.6	340.1	229.5	260.5	268.8	311.7	283.6	300.2	238.2	254	268.2	254.2	261	280.1	286.4	218.2	246.1	249.9	264.5	274.1	271.1	267.5	277	262.4	257.3	260.1	253.4	276.4	289.6	261.1	268.5	265.7	277.9	267.1	265.1	281.1	251	281	259.5	217	245.5
0	360.8	352.1	382.3	323.9	413.1	317.9	328.3	322.2	316	352.9	289	297.3	366.5	298.9	350.7	318	299.2	392	345.2	313.6	343.3	339	300	367.6	317	368.1	285.4	330.1	307.8	322.3	308.6	297.4	297.3	312.6	311.1	340.5	359.1	302.9	355.8	332.3	348.9	346.5	325.7	299.3	348.2	342	287	341.9	305.7
248	268.4	303.6	284.1	275.6	276.6	265.9	277.7	278.2	267.9	283.9	239.4	245.4	269.2	233.7	242.4	266	233.4	219.9	273.8	258.8	246	240.2	315.6	230.9	255	267.3	230	286.5	256.4	231.6	210.6	254.4	233.6	227.1	244.8	238.6	260.7	235.3	259.1	291.7	255.6	248	235.9	275	212.3	282.1	240	252	277.5
249	317	315	349	352.5	275.1	277.9	272.3	306.8	269.6	287.8	269.9	277.7	347.5	301.7	256.4	292.4	299.6	239.2	278.5	243.5	261.3	268.6	266.5	280	283.9	247.3	272	283.1	316.4	264.8	279.1	260.3	283.1	223.7	294.7	260.9	302	275.5	280.8	253.6	261.3	253.1	252.2	268.3	282.9	221	245.6	241.8	255.4
250	363.5	270.4	318.1	289.9	281.3	233.1	259.3	276	238.8	255.4	258.9	259.1	316.7	282.6	245.6	255.5	272	268	318.6	264.2	312.9	253.7	281.7	253.4	299.5	262.7	282.5	260.3	264.8	256.3	273.2	220.8	266.8	277.1	230.6	275.4	230.5	252.2	276.2	316.1	295.9	285.4	280.6	255.8	312.7	263	289.2	282.8	257.1
0	176.5	204.4	148.7	244.2	207.4	210.9	169.5	239.4	175.8	147.9	170.4	241.3	232.6	205.4	188.6	184.7	170.9	183.1	170.8	172.2	197.5	183.6	174.9	182.5	173.9	200.9	161.2	189.6	202.7	153.4	158.1	185.1	175.6	195.8	172.8	185.7	220.7	388.1	889.9	880.3	979.9	850.8	864	905.2	813	882.8	860.8	875.8	945
0	282.3	268.6	376	319.7	280.9	349.4	309.6	351.4	301.5	269	319.5	275.5	281.1	244.5	303	291.3	234.1	333	266	253.5	264.8	301.3	256.7	277.7	245.7	280.3	235	277	224.1	227.1	241.4	252.7	222.8	264	231.5	247.2	231.7	212.1	247.9	247.3	241.4	262.3	253.9	245.2	322	691	672	822.7	735.1
0	182.7	161.6	166.5	133.5	160.7	155.1	147.5	155	156.9	120.8	137	177	147.7	143.7	142.3	112.4	137.9	90.92	148.2	124.7	145.3	142	112.1	108.2	129.8	133.7	98.98	111.5	126.5	127.2	124.6	135.6	98.23	101.6	157.2	107.5	117.6	134	122	118.5	143.5	101.4	125.5	121.2	131.7	134.1	111.4	98.77	114.5
251	248.6	219.5	213.5	271.7	258.2	232.6	212	222	189.3	226.8	193	184.7	188.7	185.9	198.5	214.4	167	198.7	183.9	181.7	189.4	181.1	193.1	200.2	186.3	153.8	212.7	188.5	193.3	203.2	142.5	173.8	186.2	141.5	181.9	154.6	187.9	184.6	133.2	177.1	154.1	167.5	173	150.3	168.4	157.7	168	131.2	165.1
252	138.6	168.2	165.6	171.1	172.1	129.8	144.1	157.5	121.8	250.2	153.9	136.4	181.2	215.3	181.7	137.5	133	141.4	130	123.7	141.5	143	145.6	127.4	99.64	114.3	96.45	164.5	129.5	91.15	142.1	109.9	164	120.5	115.5	129	111.6	108.4	79.26	130.6	142.7	148.1	128.8	109.6	131.5	85.98	120.7	124.9	122.2
0	171.4	203.9	162.6	147.3	177.3	205	170.2	177.5	163.5	184	188.1	139.5	138.5	131.1	177.4	179.4	133.8	136.5	179.5	191.8	160.2	142	170.7	187.7	101.3	95.89	178.7	124	147.1	226.8	500	436	497.4	482.4	503.4	519.8	452.9	486.4	564.5	500	466	406.3	447.9	457.8	490	491.4	354.2	407.6	277.1
0	NaN	NaN	NaN	NaN	NaN	NaN	NaN	NaN	NaN	NaN	NaN	NaN	NaN	NaN	NaN	NaN	NaN	NaN	NaN	NaN	NaN	NaN	NaN	NaN	NaN	NaN	NaN	NaN	NaN	NaN	NaN	NaN	NaN	NaN	NaN	NaN	NaN	NaN	NaN	NaN	NaN	NaN	NaN	NaN	NaN	NaN	NaN	NaN	NaN
[truncated: 194 more columns]
