# Supplementary material for: Fractional killing arises from cell-to-cell variability in overcoming a caspase activity threshold
Source: Mol Syst Biol. 2015 May 7;11(5):803. doi: 10.15252/msb.20145584 (PMC4461398; doi:10.15252/msb.20145584)
Supplement: Supplementary file 3 [file msb0011-0803-sd3.zip › All_data/092_Apomab (25 nM)_3/raw_fret.tsv]

Cell # (0 for discarded)	T=5min	T=10min	T=15min	T=20min	T=25min	T=30min	T=35min	T=40min	T=45min	T=50min	T=55min	T=60min	T=65min	T=70min	T=75min	T=80min	T=85min	T=90min	T=95min	T=100min	T=105min	T=110min	T=115min	T=120min	T=125min	T=130min	T=135min	T=140min	T=145min	T=150min	T=155min	T=160min	T=165min	T=170min	T=175min	T=180min	T=185min	T=190min	T=195min	T=200min	T=205min	T=210min	T=215min	T=220min	T=225min	T=230min	T=235min	T=240min	T=245min
0	1.401	1.363	1.367	1.379	1.355	1.339	1.376	1.381	1.388	1.37	1.417	1.398	1.367	1.385	1.369	1.391	1.377	1.396	1.399	1.385	1.373	1.392	1.387	1.382	1.383	1.405	1.39	1.403	1.383	1.384	1.408	1.413	1.385	1.407	1.39	1.391	1.384	1.413	1.406	1.428	1.4	1.391	1.396	1.408	1.395	1.407	1.401	1.414	1.387
1	1.523	1.549	1.493	1.487	1.478	1.464	1.537	1.525	1.52	1.592	1.535	1.543	1.472	1.535	1.515	1.543	1.545	1.527	1.534	1.538	1.491	1.529	1.517	1.569	1.544	1.543	1.523	1.547	1.551	1.538	1.552	1.56	1.55	1.513	1.537	1.542	1.536	1.551	1.576	1.57	1.557	1.552	1.566	1.564	1.575	1.544	1.534	1.59	1.548
2	1.439	1.42	1.428	1.422	1.402	1.394	1.43	1.414	1.425	1.415	1.417	1.42	1.385	1.415	1.401	1.395	1.417	1.42	1.412	1.412	1.397	1.429	1.404	1.418	1.4	1.411	1.406	1.415	1.419	1.396	1.416	1.421	1.408	1.405	1.405	1.404	1.401	1.428	1.42	1.428	1.41	1.417	1.415	1.424	1.416	1.415	1.414	1.428	1.413
0	1.015	2.298	NaN	NaN	NaN	NaN	NaN	NaN	NaN	NaN	NaN	NaN	NaN	NaN	NaN	NaN	NaN	NaN	NaN	NaN	NaN	NaN	NaN	NaN	NaN	NaN	NaN	NaN	NaN	NaN	NaN	NaN	NaN	NaN	NaN	NaN	NaN	NaN	NaN	NaN	NaN	NaN	NaN	NaN	NaN	NaN	NaN	NaN	NaN
0	1.159	1.296	NaN	NaN	NaN	NaN	NaN	NaN	NaN	NaN	NaN	NaN	NaN	NaN	NaN	NaN	NaN	NaN	NaN	NaN	NaN	NaN	NaN	NaN	NaN	NaN	NaN	NaN	NaN	NaN	NaN	NaN	NaN	NaN	NaN	NaN	NaN	NaN	NaN	NaN	NaN	NaN	NaN	NaN	NaN	NaN	NaN	NaN	NaN
0	NaN	NaN	NaN	NaN	NaN	NaN	NaN	NaN	NaN	NaN	NaN	NaN	NaN	NaN	NaN	NaN	NaN	NaN	NaN	NaN	NaN	NaN	NaN	NaN	NaN	NaN	NaN	NaN	NaN	NaN	NaN	NaN	NaN	NaN	NaN	NaN	NaN	NaN	NaN	NaN	NaN	NaN	NaN	NaN	NaN	NaN	NaN	NaN	NaN
0	1.445	1.492	1.427	1.422	1.415	1.398	1.493	1.498	1.501	1.537	1.484	1.498	1.45	1.485	1.51	1.518	1.494	1.512	1.54	1.54	1.518	1.516	1.503	1.535	1.517	1.532	1.523	1.531	1.54	1.522	1.54	1.53	1.536	1.513	1.518	1.505	1.519	1.539	1.553	1.555	1.541	1.521	1.555	NaN	NaN	NaN	NaN	NaN	NaN
0	NaN	NaN	NaN	NaN	NaN	NaN	NaN	NaN	NaN	NaN	NaN	NaN	NaN	NaN	NaN	NaN	NaN	NaN	NaN	NaN	NaN	NaN	NaN	NaN	NaN	NaN	NaN	NaN	NaN	NaN	NaN	NaN	NaN	NaN	NaN	NaN	NaN	NaN	NaN	NaN	NaN	NaN	NaN	NaN	NaN	NaN	NaN	NaN	NaN
0	1.385	1.373	1.37	1.377	1.346	1.339	1.392	1.38	1.394	1.384	1.403	1.4	1.373	1.386	1.384	1.387	1.398	1.395	1.408	1.394	1.393	1.391	1.397	1.394	1.39	1.402	1.395	1.408	1.393	1.386	1.41	1.412	1.383	1.407	1.388	1.389	1.381	1.408	1.397	1.432	1.407	1.395	1.403	1.404	1.41	1.392	1.381	1.418	1.387
3	1.478	1.512	1.568	1.575	1.589	1.487	1.576	1.504	1.599	1.556	1.586	1.489	1.576	1.525	1.569	1.621	1.718	1.606	1.629	1.542	1.518	1.603	1.502	1.564	1.582	1.673	1.674	1.608	1.591	1.541	1.665	1.655	1.606	1.502	1.523	1.618	1.539	1.565	1.624	1.664	1.581	1.641	1.607	1.678	1.673	1.725	1.611	1.641	1.638
0	NaN	NaN	NaN	NaN	NaN	NaN	NaN	NaN	NaN	NaN	NaN	NaN	NaN	NaN	NaN	NaN	NaN	NaN	NaN	NaN	NaN	NaN	NaN	NaN	NaN	NaN	NaN	NaN	NaN	NaN	NaN	NaN	NaN	NaN	NaN	NaN	NaN	NaN	NaN	NaN	NaN	NaN	NaN	NaN	NaN	NaN	NaN	NaN	NaN
0	1.411	1.382	1.414	1.42	1.396	1.387	1.419	1.397	1.402	1.388	1.407	1.414	1.385	1.394	1.402	1.386	1.398	1.409	1.398	1.396	1.39	1.41	1.391	1.397	1.392	1.395	1.394	1.401	1.396	1.381	1.399	1.399	1.394	1.401	1.388	1.39	1.394	1.406	1.382	1.419	1.398	1.396	1.396	1.403	1.401	1.402	1.403	1.404	1.384
0	1.136	NaN	NaN	NaN	NaN	NaN	NaN	NaN	NaN	NaN	NaN	NaN	NaN	NaN	NaN	NaN	NaN	NaN	NaN	NaN	NaN	NaN	NaN	NaN	NaN	NaN	NaN	NaN	NaN	NaN	NaN	NaN	NaN	NaN	NaN	NaN	NaN	NaN	NaN	NaN	NaN	NaN	NaN	NaN	NaN	NaN	NaN	NaN	NaN
0	1.465	1.442	1.478	1.476	1.462	1.437	1.471	1.446	1.476	1.441	1.472	1.407	1.46	1.433	1.45	1.467	1.557	1.465	1.476	1.428	1.416	1.472	1.444	1.478	1.475	1.485	1.492	1.493	1.476	1.464	1.509	1.492	1.463	1.466	1.453	1.474	1.459	1.481	1.473	1.511	1.466	1.476	1.486	1.498	1.499	1.503	1.504	1.499	1.47
4	1.414	1.382	1.401	1.41	1.391	1.377	1.409	1.394	1.391	1.385	1.411	1.414	1.393	1.391	1.4	1.386	1.4	1.406	1.411	1.394	1.389	1.404	1.393	1.398	1.397	1.389	1.391	1.401	1.394	1.383	1.406	1.407	1.401	1.405	1.398	1.397	1.404	1.414	1.39	1.432	1.398	1.399	1.406	1.406	1.404	1.411	1.411	1.409	1.395
0	1.444	1.444	1.489	1.464	1.476	1.441	1.482	1.434	1.466	1.451	1.486	1.393	1.448	1.414	1.452	1.478	1.562	1.464	1.485	1.414	1.414	1.474	1.44	1.456	1.475	1.476	1.499	1.479	1.475	1.463	1.501	1.493	1.475	1.455	1.464	1.467	1.456	1.474	1.469	1.498	1.461	1.474	1.469	1.497	1.49	1.512	1.481	1.489	1.469
5	1.401	1.398	1.426	1.44	1.406	1.402	1.397	1.402	1.412	1.393	1.432	1.421	1.396	1.404	1.419	1.403	1.405	1.42	1.426	1.397	1.399	1.405	1.409	1.414	1.409	1.417	1.409	1.409	1.402	1.398	1.417	1.415	1.401	1.425	1.407	1.393	1.419	1.422	1.407	1.444	1.41	1.407	1.415	1.418	1.405	1.428	1.411	1.417	1.399
0	1.444	1.423	1.419	1.424	1.405	1.383	1.433	1.436	1.429	1.459	1.446	1.428	1.397	1.43	1.445	1.42	1.442	1.434	1.449	1.45	1.435	1.433	1.429	1.441	1.42	1.456	1.421	1.446	1.435	1.433	1.444	1.445	1.442	1.434	1.42	1.432	1.429	1.441	1.438	1.452	1.453	1.441	1.455	1.452	1.456	1.421	1.427	1.458	1.422
0	1.465	1.42	1.439	1.417	1.409	1.413	1.428	1.425	1.446	1.457	1.441	1.439	1.409	1.439	1.437	1.403	1.445	1.446	1.451	1.441	1.425	1.425	1.413	1.448	1.439	1.428	1.424	1.44	1.436	1.419	1.428	1.435	1.439	1.443	1.427	1.431	1.415	1.438	1.433	1.462	1.439	1.424	1.435	1.448	1.438	1.422	1.432	1.449	1.424
0	1.427	1.404	1.423	1.411	1.397	1.388	1.426	1.401	1.421	1.416	1.436	1.412	1.393	1.413	1.404	1.395	1.419	1.413	1.418	1.396	1.392	1.413	1.389	1.413	1.398	1.401	1.406	1.407	1.401	1.398	1.416	1.417	1.409	1.421	1.412	1.414	1.413	1.434	1.411	1.452	1.428	1.411	1.417	1.434	1.425	1.423	1.434	1.421	1.403
0	1.449	1.458	1.48	1.462	1.459	1.431	1.471	1.432	1.464	1.458	1.508	1.403	1.476	1.424	1.474	1.499	1.627	1.495	1.503	1.441	1.441	1.486	1.473	1.49	1.503	1.521	1.514	1.506	1.511	1.484	1.541	1.53	1.52	1.485	1.497	1.505	1.499	1.521	1.513	1.536	1.498	1.507	1.518	1.534	1.532	1.539	1.511	1.525	1.506
6	1.412	1.387	1.436	1.434	1.401	1.398	1.412	1.406	1.416	1.405	1.435	1.421	1.401	1.408	1.421	1.405	1.402	1.426	1.415	1.414	1.414	1.418	1.395	1.435	1.418	1.41	1.412	1.412	1.408	1.406	1.428	1.426	1.412	1.418	1.411	1.404	1.41	1.419	1.417	1.45	1.423	1.421	1.411	1.429	1.413	1.423	1.422	1.425	1.404
0	1.409	1.391	1.413	1.401	1.399	1.39	1.412	1.397	1.417	1.414	1.423	1.386	1.388	1.394	1.401	1.39	1.427	1.412	1.412	1.391	1.385	1.41	1.389	1.417	1.4	1.406	1.409	1.412	1.409	1.395	1.42	1.412	1.402	1.412	1.403	1.402	1.407	1.421	1.405	1.438	1.412	1.409	1.413	1.426	1.426	1.431	1.423	1.427	1.408
7	1.441	1.414	1.457	1.439	1.406	1.416	1.449	1.429	1.431	1.415	1.446	1.433	1.415	1.408	1.429	1.418	1.422	1.432	1.428	1.422	1.424	1.426	1.414	1.431	1.413	1.417	1.41	1.427	1.41	1.396	1.425	1.424	1.419	1.425	1.408	1.408	1.42	1.427	1.414	1.448	1.408	1.426	1.423	1.423	1.415	1.425	1.414	1.426	1.403
8	1.399	1.388	1.401	1.402	1.366	1.382	1.391	1.4	1.412	1.387	1.412	1.401	1.381	1.391	1.406	1.384	1.414	1.41	1.413	1.399	1.4	1.399	1.392	1.403	1.404	1.404	1.401	1.412	1.396	1.383	1.413	1.402	1.392	1.411	1.391	1.38	1.395	1.411	1.396	1.435	1.397	1.394	1.407	1.41	1.394	1.396	1.381	1.411	1.385
0	1.431	1.437	NaN	NaN	NaN	NaN	NaN	NaN	NaN	NaN	NaN	NaN	NaN	NaN	NaN	NaN	NaN	NaN	NaN	NaN	NaN	NaN	NaN	NaN	NaN	NaN	NaN	NaN	NaN	NaN	NaN	NaN	NaN	NaN	NaN	NaN	NaN	NaN	NaN	NaN	NaN	NaN	NaN	NaN	NaN	NaN	NaN	NaN	NaN
0	1.524	1.52	1.536	1.524	1.501	1.489	1.541	1.474	1.528	1.464	1.533	1.462	1.487	1.46	1.485	1.487	1.556	1.478	1.494	1.445	1.467	1.485	1.481	1.504	1.493	1.494	1.493	1.501	1.506	1.481	1.56	1.509	1.509	1.502	1.503	1.482	1.504	1.51	1.499	1.531	1.483	1.504	1.51	1.524	1.528	1.509	1.491	1.516	1.496
9	1.401	1.413	1.428	1.415	1.413	1.399	1.432	1.402	1.41	1.396	1.431	1.421	1.395	1.416	1.423	1.408	1.425	1.412	1.426	1.401	1.416	1.428	1.417	1.421	1.418	1.415	1.422	1.428	1.422	1.397	1.427	1.418	1.417	1.427	1.403	1.407	1.412	1.428	1.408	1.44	1.413	1.411	1.423	1.418	1.426	1.42	1.425	1.425	1.402
0	1.452	1.411	1.458	1.446	1.415	1.425	1.46	1.438	1.441	1.433	1.448	1.437	1.42	1.422	1.424	1.417	1.433	1.446	1.447	1.439	1.428	1.445	1.419	1.444	1.433	1.427	1.421	1.432	1.422	1.408	1.444	1.448	1.431	1.443	1.43	1.418	1.436	1.437	1.418	1.457	1.422	1.43	1.433	1.446	1.425	1.437	1.43	1.426	1.414
10	1.416	1.394	1.417	1.409	1.374	1.381	1.411	1.413	1.413	1.385	1.42	1.41	1.378	1.405	1.395	1.395	1.414	1.413	1.406	1.401	1.393	1.396	1.394	1.398	1.403	1.408	1.397	1.413	1.398	1.392	1.414	1.422	1.408	1.404	1.39	1.389	1.39	1.4	1.394	1.423	1.411	1.398	1.417	1.408	1.392	1.401	1.408	1.402	1.396
0	1.426	1.43	1.438	1.426	1.421	1.417	1.448	1.435	1.424	1.412	1.44	1.442	1.41	1.432	1.44	1.42	1.449	1.429	1.437	1.423	1.424	1.428	1.441	1.443	1.416	1.421	1.428	1.436	1.429	1.408	1.444	1.43	1.434	1.435	1.427	1.428	1.43	1.443	1.42	1.45	1.411	1.429	1.435	1.443	1.451	1.432	1.417	1.433	1.409
0	1.45	1.463	1.475	1.451	1.44	1.425	1.48	1.451	1.448	1.426	1.472	1.456	1.436	1.444	1.46	1.444	1.478	1.448	1.457	1.45	1.463	1.457	1.458	1.462	1.451	1.455	1.461	1.469	1.462	1.446	1.481	1.46	1.469	1.462	1.444	1.453	1.454	1.475	1.45	1.489	1.458	1.451	1.456	1.459	1.46	1.451	1.454	1.458	1.432
0	1.446	1.415	1.436	1.429	1.418	1.407	1.47	1.432	1.459	1.449	1.461	1.433	1.429	1.442	1.433	1.424	1.447	1.431	1.437	1.435	1.436	1.429	1.42	1.439	1.429	1.429	1.436	1.43	1.42	1.428	1.442	1.444	1.433	1.448	1.429	1.428	1.423	1.436	1.423	1.467	1.436	1.437	1.43	1.45	1.453	1.435	1.437	1.445	1.417
0	1.439	1.419	1.451	1.44	1.409	1.422	1.459	1.438	1.429	1.426	1.448	1.451	1.421	1.424	1.416	1.41	1.436	1.432	1.439	1.437	1.443	1.443	1.429	1.444	1.447	1.446	1.449	1.452	1.44	1.425	1.455	1.442	1.445	1.44	1.438	1.43	1.455	1.446	1.426	1.46	1.439	1.44	1.445	1.442	1.445	1.448	1.444	1.442	1.417
0	1.483	1.524	1.543	1.516	1.531	1.511	1.568	1.545	1.513	1.479	1.556	1.58	1.528	1.538	1.595	1.535	1.571	1.559	1.603	1.562	1.574	1.573	1.586	1.573	1.551	1.548	1.591	1.583	1.592	1.554	1.581	1.58	1.586	1.586	1.558	1.564	1.586	1.611	1.569	1.607	1.56	1.579	1.6	1.599	1.603	1.598	1.616	1.612	1.584
11	1.452	1.44	1.46	1.438	1.444	1.452	1.478	1.461	1.451	1.426	1.48	1.481	1.442	1.448	1.494	1.454	1.477	1.455	1.499	1.459	1.471	1.486	1.486	1.48	1.466	1.462	1.485	1.478	1.476	1.442	1.49	1.471	1.477	1.499	1.454	1.463	1.465	1.493	1.46	1.491	1.48	1.462	1.506	1.478	1.474	1.477	1.485	1.484	1.457
0	1.422	1.428	1.446	1.435	1.415	1.415	1.452	1.434	1.428	1.416	1.46	1.442	1.402	1.412	1.418	1.424	1.442	1.418	1.423	1.425	1.436	1.422	1.426	1.436	1.429	1.429	1.431	1.426	1.435	1.417	1.45	1.44	1.437	1.425	1.424	1.415	1.431	1.436	1.429	1.445	1.423	1.432	1.433	1.454	1.446	1.432	1.422	1.44	1.418
12	1.414	1.373	1.421	1.404	1.382	1.397	1.416	1.4	1.413	1.389	1.419	1.408	1.391	1.394	1.397	1.392	1.412	1.408	1.417	1.409	1.406	1.414	1.392	1.415	1.409	1.405	1.394	1.406	1.388	1.392	1.411	1.412	1.406	1.417	1.405	1.394	1.402	1.415	1.404	1.443	1.404	1.404	1.41	1.419	1.398	1.412	1.41	1.408	1.387
13	1.433	1.406	1.432	1.42	1.39	1.391	1.42	1.42	1.43	1.405	1.425	1.418	1.398	1.41	1.416	1.399	1.425	1.42	1.436	1.417	1.413	1.416	1.404	1.433	1.412	1.422	1.415	1.416	1.414	1.41	1.424	1.419	1.418	1.424	1.41	1.4	1.41	1.423	1.407	1.447	1.415	1.404	1.415	1.419	1.413	1.43	1.419	1.428	1.412
0	1.427	1.393	1.416	1.4	1.397	1.384	1.414	1.399	1.409	1.406	1.421	1.4	1.39	1.409	1.388	1.391	1.396	1.401	1.398	1.408	1.385	1.402	1.376	1.403	1.379	1.392	1.393	1.391	1.382	1.384	1.396	1.407	1.394	1.403	1.386	1.383	1.386	1.4	1.379	1.418	1.398	1.391	1.393	1.4	1.403	1.407	1.413	1.414	1.392
14	1.463	1.439	1.465	1.441	1.435	1.458	1.476	1.469	1.448	1.432	1.48	1.492	1.441	1.458	1.478	1.454	1.491	1.443	1.485	1.471	1.476	1.484	1.478	1.47	1.464	1.461	1.479	1.483	1.48	1.437	1.473	1.468	1.479	1.484	1.457	1.469	1.47	1.477	1.456	1.491	1.461	1.459	1.484	1.476	1.473	1.479	1.477	1.478	1.465
15	1.422	1.408	1.433	1.425	1.396	1.394	1.424	1.407	1.43	1.409	1.433	1.426	1.396	1.402	1.418	1.397	1.435	1.424	1.425	1.419	1.417	1.416	1.403	1.427	1.419	1.429	1.424	1.423	1.418	1.416	1.43	1.435	1.42	1.432	1.42	1.413	1.422	1.442	1.429	1.457	1.434	1.43	1.443	1.438	1.423	1.443	1.437	1.442	1.435
16	1.432	1.452	1.416	1.469	1.387	1.408	1.437	1.43	1.455	1.436	1.458	1.432	1.433	1.439	1.432	1.417	1.452	1.444	1.466	1.432	1.433	1.434	1.449	1.431	1.436	1.433	1.415	1.453	1.429	1.43	1.461	1.449	1.436	1.442	1.428	1.427	1.418	1.448	1.438	1.479	1.44	1.426	1.441	1.438	1.425	1.428	1.438	1.423	1.431
0	1.452	1.416	1.438	1.437	1.415	1.413	1.448	1.423	1.445	1.419	1.456	1.426	1.422	1.435	1.426	1.406	1.428	1.428	1.428	1.439	1.431	1.423	1.405	1.437	1.413	1.424	1.425	1.429	1.413	1.415	1.44	1.431	1.426	1.431	1.422	1.422	1.415	1.438	1.414	1.456	1.434	1.426	1.428	1.439	1.439	1.428	1.451	1.44	1.421
0	1.44	1.403	1.43	1.438	1.396	1.391	1.427	1.408	1.437	1.422	1.455	1.414	1.398	1.408	1.412	1.414	1.44	1.416	1.441	1.436	1.423	1.42	1.41	1.433	1.417	1.428	1.433	1.438	1.43	1.422	1.439	1.44	1.435	1.441	1.425	NaN	NaN	NaN	NaN	NaN	NaN	NaN	NaN	NaN	NaN	NaN	NaN	NaN	NaN
0	1.452	1.437	1.484	1.432	1.426	1.436	1.478	1.456	1.453	1.444	1.446	1.475	1.426	1.453	1.459	1.442	1.478	1.463	1.476	1.463	1.467	1.46	1.445	1.455	1.465	1.437	1.451	1.464	1.461	1.438	1.476	1.457	1.465	1.449	1.451	1.452	1.463	1.454	1.446	1.498	1.451	1.457	1.454	1.478	1.46	1.475	1.469	1.476	1.441
0	1.445	1.414	1.43	1.472	1.392	1.403	1.449	1.436	1.45	1.429	1.454	1.428	1.418	1.429	1.428	1.426	1.439	1.447	1.464	1.433	1.436	1.429	1.429	1.441	1.421	1.443	1.433	1.44	1.42	1.403	1.439	1.44	1.418	1.43	1.424	1.417	1.422	1.455	1.422	1.462	1.431	1.418	1.44	1.44	1.428	1.43	1.432	1.426	1.428
17	1.422	1.389	1.421	1.403	1.388	1.392	1.416	1.395	1.412	1.399	1.423	1.412	1.385	1.394	1.399	1.388	1.414	1.415	1.413	1.404	1.4	1.413	1.404	1.416	1.41	1.405	1.41	1.411	1.4	1.391	1.416	1.416	1.412	1.415	1.406	1.395	1.415	1.425	1.398	1.444	1.408	1.408	1.413	1.429	1.404	1.417	1.417	1.416	1.403
0	1.455	1.449	1.475	1.425	1.426	1.443	1.474	1.455	1.445	1.435	1.44	1.469	1.437	1.449	1.457	1.438	1.443	1.451	1.474	1.458	1.475	1.468	1.445	1.462	1.471	1.435	1.453	1.459	1.443	1.429	1.452	1.458	1.467	1.441	1.436	1.43	1.454	1.458	1.425	1.473	1.432	1.435	1.45	1.456	1.429	1.456	1.457	1.458	1.437
0	1.485	1.507	1.502	1.512	1.481	1.482	1.548	1.524	1.481	1.512	1.547	1.513	1.463	1.473	1.488	1.464	1.503	1.49	1.501	1.5	1.505	1.475	1.466	1.508	1.492	1.492	1.498	1.486	1.473	1.471	1.504	1.484	1.5	1.496	1.497	1.477	1.486	1.51	1.483	1.532	1.503	1.497	1.506	1.505	1.493	1.494	1.495	1.493	1.482
0	1.552	1.512	1.514	1.499	1.474	1.494	1.534	1.528	1.502	1.499	1.516	1.505	1.482	1.498	1.501	1.485	1.503	1.493	1.478	1.505	1.481	1.485	1.471	1.52	1.483	1.478	1.502	1.516	1.501	1.479	1.497	1.507	1.491	1.505	1.493	1.472	1.5	1.521	1.505	1.539	1.505	1.5	1.502	1.516	1.519	1.52	1.534	1.494	1.477
0	1.499	1.464	1.47	1.515	1.458	1.46	1.527	1.486	1.538	1.512	1.527	1.467	1.48	1.475	1.47	1.486	1.525	1.495	1.546	1.481	1.51	1.511	1.496	1.496	1.501	1.537	1.494	1.508	1.529	1.511	1.5	1.488	1.497	1.502	1.498	1.493	1.491	1.557	1.5	1.539	1.472	1.487	1.522	1.5	1.5	1.509	1.493	1.504	1.509
18	1.41	1.406	1.419	1.417	1.385	1.382	1.443	1.413	1.409	1.402	1.428	1.424	1.384	1.386	1.386	1.391	1.407	1.407	1.408	1.394	1.408	1.403	1.387	1.403	1.403	1.401	1.398	1.404	1.404	1.384	1.403	1.394	1.407	1.393	1.398	1.38	1.396	1.407	1.394	1.418	1.389	1.403	1.406	1.415	1.402	1.418	1.394	1.393	1.379
19	1.443	1.4	1.43	1.441	1.403	1.398	1.45	1.42	1.432	1.423	1.434	1.418	1.405	1.416	1.408	1.404	1.425	1.423	1.433	1.423	1.407	1.417	1.395	1.436	1.41	1.413	1.42	1.427	1.419	1.406	1.427	1.427	1.416	1.422	1.417	1.41	1.409	1.432	1.412	1.446	1.417	1.415	1.425	1.42	1.423	1.42	1.423	1.42	1.399
20	1.521	1.516	1.557	1.526	1.521	1.514	1.559	1.521	1.526	1.484	1.547	1.548	1.502	1.523	1.492	1.505	1.543	1.516	1.527	1.528	1.578	1.551	1.522	1.546	1.526	1.465	1.558	1.524	1.547	1.501	1.545	1.553	1.531	1.548	1.546	1.487	1.527	1.54	1.525	1.518	1.497	1.522	1.582	1.576	1.541	1.566	1.524	1.545	1.525
0	1.484	1.446	1.483	1.504	1.468	1.448	1.566	1.512	1.538	1.509	1.519	1.46	1.474	1.467	1.511	1.493	1.512	1.495	1.51	1.517	1.498	1.499	1.497	1.495	1.477	1.515	1.505	1.493	1.509	1.48	1.497	1.529	1.477	1.507	1.509	1.461	1.485	1.557	1.486	1.529	1.482	1.491	1.546	1.475	1.504	1.524	1.499	1.495	1.499
21	1.417	1.398	1.4	1.421	1.383	1.382	1.436	1.415	1.401	1.404	1.433	1.412	1.373	1.379	1.377	1.382	1.407	1.405	1.407	1.403	1.413	1.404	1.399	1.405	1.4	1.399	1.402	1.404	1.402	1.383	1.405	1.402	1.404	1.402	1.401	1.378	1.389	1.41	1.393	1.417	1.399	1.4	1.405	1.424	1.4	1.417	1.394	1.404	1.381
0	1.464	1.417	1.458	1.443	1.422	1.4	1.459	1.432	1.46	1.427	1.451	1.44	1.424	1.43	1.42	1.433	1.433	1.424	1.429	1.436	1.426	1.436	1.401	1.454	1.419	1.423	1.431	1.444	1.427	1.409	1.436	1.446	1.438	1.437	1.428	1.411	1.416	1.453	1.427	1.462	1.437	1.421	1.435	1.424	1.448	1.43	1.44	1.431	1.415
22	1.453	1.424	1.444	1.456	1.414	1.405	1.464	1.415	1.45	1.443	1.442	1.436	1.417	1.417	1.416	1.443	1.433	1.418	1.437	1.431	1.423	1.427	1.41	1.438	1.424	1.429	1.435	1.444	1.439	1.408	1.445	1.44	1.429	1.439	1.428	1.43	1.43	1.462	1.425	1.463	1.428	1.429	1.439	1.436	1.442	1.437	1.435	1.439	1.408
0	1.439	1.418	1.468	1.409	1.422	1.422	1.425	1.394	1.448	1.433	1.444	1.447	1.405	1.43	1.434	1.432	1.442	1.425	1.447	1.421	1.44	1.425	1.424	1.444	1.438	1.418	1.434	1.442	1.425	1.405	1.409	1.435	1.438	1.425	1.414	1.417	1.444	1.451	1.42	1.451	1.418	1.421	1.425	1.439	1.424	1.429	1.444	1.428	1.411
0	1.46	1.434	1.453	1.454	1.419	1.427	1.472	1.432	1.462	1.425	1.447	1.443	1.419	1.44	1.419	1.427	1.446	1.429	1.436	1.442	1.427	1.432	1.414	1.445	1.428	1.425	1.438	1.443	1.416	1.409	1.437	1.434	1.427	1.434	1.419	1.42	1.421	1.433	1.41	1.459	1.426	1.411	1.425	1.428	1.44	1.432	1.428	1.417	1.402
0	1.485	1.472	1.468	1.494	1.467	1.452	1.536	1.498	1.443	1.485	1.507	1.494	1.445	1.443	1.441	1.457	1.463	1.473	1.468	1.48	1.501	1.478	1.47	1.484	1.466	1.465	1.487	1.475	1.476	1.452	1.462	1.477	1.483	1.48	1.469	1.438	1.458	1.471	1.476	1.491	1.465	1.484	1.493	1.49	1.465	1.486	1.46	1.475	1.448
0	1.413	1.406	1.414	1.445	1.415	1.399	1.488	1.45	1.4	1.427	1.442	1.469	1.405	1.415	1.42	1.442	1.463	1.428	1.456	1.459	1.462	1.461	1.456	1.462	1.459	1.453	1.466	1.474	1.465	1.475	1.456	1.49	1.478	1.49	1.482	1.462	1.475	1.498	1.475	1.502	1.498	1.493	1.498	1.512	1.497	1.518	1.481	1.521	1.473
23	1.452	1.434	1.447	1.452	1.437	1.437	1.453	1.443	1.452	1.449	1.446	1.455	1.417	1.433	1.435	1.42	1.454	1.423	1.463	1.453	1.427	1.436	1.449	1.45	1.429	1.43	1.444	1.445	1.426	1.414	1.429	1.449	1.446	1.436	1.425	1.414	1.424	1.443	1.41	1.45	1.444	1.428	1.453	1.462	1.431	1.444	1.429	1.445	1.412
0	1.447	1.423	1.46	1.414	1.419	1.411	1.43	1.42	1.434	1.436	1.444	1.43	1.404	1.43	1.424	1.426	1.456	1.435	1.445	1.427	1.425	1.429	1.43	1.445	1.437	1.423	1.432	1.447	1.43	1.408	1.43	1.437	1.437	1.435	1.423	1.425	1.421	1.439	1.42	1.462	1.416	1.416	1.432	1.447	1.414	1.437	1.441	1.424	1.406
0	1.404	1.389	1.415	1.409	1.396	1.394	1.42	1.413	1.406	1.401	1.417	1.427	1.388	1.396	1.404	1.399	1.424	1.403	1.424	1.405	1.395	1.41	1.404	1.417	1.4	1.4	1.41	1.406	1.393	1.393	1.412	1.414	1.404	1.414	1.409	1.398	1.403	1.427	1.4	1.439	1.408	1.402	1.408	1.416	1.398	1.41	1.407	1.407	1.393
0	1.437	1.404	1.432	1.443	1.415	1.39	1.469	1.411	1.449	1.422	1.442	1.421	1.405	1.406	1.407	1.424	1.423	1.417	1.436	1.424	1.42	1.425	1.414	1.419	1.418	1.415	1.426	1.415	1.416	1.399	1.419	1.438	1.414	1.421	1.419	1.43	1.409	1.443	1.414	1.457	1.418	1.419	1.425	1.419	1.421	1.431	1.411	1.419	1.411
0	1.434	1.431	1.435	1.431	1.356	1.424	1.442	1.391	1.416	1.415	1.476	1.427	1.398	1.425	1.41	1.422	1.44	1.472	1.468	1.457	1.426	1.412	1.414	1.451	1.419	1.453	1.421	1.426	1.436	1.416	1.428	1.414	1.419	1.44	1.413	1.412	1.404	1.443	1.425	1.457	1.42	1.417	1.438	1.421	1.427	1.417	1.432	1.406	1.411
0	1.413	1.396	1.42	1.416	1.399	1.404	1.414	1.402	1.418	1.403	1.418	1.435	1.386	1.403	1.403	1.4	1.426	1.412	1.426	1.405	1.403	1.415	1.41	1.413	1.404	1.401	1.411	1.408	1.406	1.387	1.414	1.405	1.403	1.41	1.395	1.4	1.392	1.417	1.395	1.431	1.407	1.391	1.405	1.416	1.396	1.41	1.403	1.412	1.392
0	1.489	1.461	1.478	1.482	1.452	1.45	1.521	1.487	1.455	1.487	1.499	1.486	1.446	1.439	1.445	1.443	1.47	1.455	1.474	1.469	1.487	1.466	1.464	1.473	1.462	1.464	1.481	1.468	1.481	1.448	1.452	1.479	1.465	1.469	1.466	1.443	1.452	1.475	1.456	1.478	1.456	1.474	1.48	1.475	1.451	1.486	1.47	1.47	1.453
0	1.431	1.406	1.454	1.424	1.412	1.4	1.444	1.411	1.449	1.417	1.422	1.419	1.407	1.423	1.408	1.414	1.428	1.426	1.436	1.423	1.417	1.415	1.414	1.437	1.419	1.431	1.415	1.423	1.414	1.406	1.419	1.431	1.416	1.422	1.421	1.416	1.412	1.433	1.413	1.451	1.422	1.419	1.426	1.417	1.437	1.424	1.421	1.421	1.411
0	1.43	1.426	1.434	1.434	1.426	1.425	1.47	1.472	1.423	1.427	1.449	1.448	1.413	1.409	1.421	1.429	1.435	1.429	1.464	1.463	1.455	1.465	1.441	1.469	1.456	1.451	1.473	1.457	1.464	1.456	1.462	1.485	1.482	1.473	1.484	1.455	1.452	1.492	1.48	1.519	1.493	1.5	1.51	1.511	1.486	1.517	1.494	1.516	1.491
0	1.456	1.435	1.429	1.455	1.37	1.408	1.447	1.411	1.415	1.427	1.473	1.437	1.435	1.436	1.436	1.44	1.451	1.458	1.446	1.449	1.429	1.415	1.425	1.428	1.4	1.427	1.41	1.417	1.435	1.435	1.437	1.424	1.398	1.426	1.414	1.403	1.406	1.425	1.437	1.46	1.419	1.424	1.413	1.422	1.405	1.426	1.41	1.428	1.424
0	1.42	1.416	1.428	1.415	1.404	1.402	1.429	1.414	1.416	1.411	1.437	1.429	1.392	1.409	1.399	1.403	1.417	1.412	1.424	1.419	1.417	1.418	1.404	1.422	1.41	1.414	1.417	1.41	1.404	1.396	1.414	1.423	1.416	1.425	1.416	1.4	1.415	1.435	1.409	1.439	1.413	1.409	1.421	1.427	1.407	1.421	1.419	1.423	1.399
0	1.426	1.417	1.442	1.432	1.404	1.397	1.436	1.41	1.433	1.415	1.423	1.429	1.392	1.421	1.398	1.409	1.415	1.41	1.419	1.418	1.408	1.42	1.405	1.417	1.418	1.41	1.415	1.414	1.4	1.393	1.408	1.407	1.41	1.413	1.4	1.39	1.405	1.419	1.401	1.441	1.409	1.406	1.41	1.414	1.419	1.412	1.413	1.414	1.389
24	1.376	1.368	1.38	1.389	1.348	1.356	1.391	1.362	1.384	1.354	1.386	1.367	1.357	1.362	1.363	1.363	1.384	1.378	1.377	1.374	1.366	1.369	1.373	1.375	1.372	1.365	1.364	1.372	1.379	1.359	1.374	1.375	1.369	1.379	1.375	1.366	1.372	1.39	1.371	1.401	1.373	1.371	1.374	1.387	1.383	1.387	1.386	1.384	1.368
0	1.439	1.448	1.451	1.455	1.428	1.449	1.455	1.434	1.45	1.454	1.447	1.464	1.411	1.425	1.442	1.437	1.455	1.426	1.45	1.444	1.432	1.443	1.446	1.438	1.441	1.431	1.447	1.456	1.436	1.412	1.434	1.436	1.444	1.44	1.432	1.429	1.406	NaN	NaN	NaN	NaN	NaN	NaN	NaN	NaN	NaN	NaN	NaN	NaN
25	1.46	1.418	1.45	1.449	1.44	1.418	1.46	1.433	1.448	1.439	1.45	1.445	1.415	1.43	1.435	1.434	1.452	1.422	1.447	1.436	1.425	1.431	1.424	1.452	1.433	1.432	1.435	1.438	1.428	1.412	1.43	1.428	1.435	1.43	1.42	1.442	1.423	1.448	1.426	1.46	1.442	1.435	1.441	1.459	1.432	1.449	1.451	1.442	1.418
26	1.414	1.406	1.439	1.404	1.389	1.402	1.421	1.393	1.419	1.412	1.425	1.425	1.383	1.412	1.411	1.403	1.421	1.415	1.419	1.404	1.398	1.423	1.416	1.42	1.423	1.398	1.41	1.418	1.406	1.383	1.419	1.425	1.417	1.412	1.395	1.408	1.406	1.427	1.407	1.433	1.409	1.4	1.41	1.434	1.408	1.412	1.425	1.412	1.398
27	1.482	1.432	1.446	1.459	1.46	1.452	1.47	1.446	1.471	1.461	1.473	1.473	1.434	1.46	1.448	1.445	1.475	1.455	1.468	1.465	1.437	1.446	1.468	1.442	1.438	1.453	1.456	1.463	1.445	1.435	1.454	1.453	1.471	1.452	1.434	1.456	1.455	1.472	1.457	1.467	1.442	1.458	1.437	1.475	1.449	1.46	1.449	1.466	1.423
28	1.472	1.459	1.479	1.434	1.457	1.44	1.466	1.43	1.449	1.465	1.456	1.469	1.417	1.444	1.434	1.437	1.481	1.451	1.463	1.445	1.42	1.442	1.459	1.454	1.434	1.432	1.444	1.454	1.435	1.415	1.436	1.439	1.431	1.448	1.415	1.435	1.424	1.457	1.427	1.457	1.431	1.427	1.427	1.449	1.433	1.438	1.459	1.447	1.427
0	1.468	1.437	1.47	NaN	NaN	NaN	NaN	NaN	NaN	NaN	NaN	NaN	NaN	NaN	NaN	NaN	NaN	NaN	NaN	NaN	NaN	NaN	NaN	NaN	NaN	NaN	NaN	NaN	NaN	NaN	NaN	NaN	NaN	NaN	NaN	NaN	NaN	NaN	NaN	NaN	NaN	NaN	NaN	NaN	NaN	NaN	NaN	NaN	NaN
29	1.476	1.444	1.45	1.451	1.421	1.434	1.467	1.441	1.447	1.429	1.448	1.455	1.409	1.425	1.447	1.437	1.455	1.444	1.447	1.452	1.427	1.437	1.448	1.456	1.455	1.433	1.445	1.45	1.454	1.386	1.445	1.424	1.436	1.45	1.426	1.434	1.434	1.471	1.437	1.468	1.417	1.416	1.453	1.45	1.433	1.447	1.447	1.451	1.414
30	1.426	1.41	1.436	1.405	1.414	1.407	1.426	1.404	1.43	1.411	1.429	1.423	1.392	1.423	1.415	1.397	1.416	1.415	1.421	1.417	1.402	1.42	1.413	1.425	1.423	1.408	1.405	1.411	1.415	1.387	1.415	1.407	1.406	1.411	1.396	1.405	1.402	1.419	1.413	1.431	1.406	1.404	1.408	1.43	1.41	1.42	1.429	1.415	1.401
31	1.401	1.398	1.385	1.411	1.399	1.363	1.383	1.376	1.391	1.398	1.401	1.393	1.351	1.405	1.391	1.38	1.41	1.389	1.397	1.387	1.393	1.408	1.391	1.402	1.376	1.396	1.402	1.392	1.385	1.379	1.389	1.403	1.384	1.396	1.389	1.38	1.391	1.403	1.395	1.412	1.419	1.394	1.396	1.395	1.384	1.406	1.389	1.398	1.389
0	1.427	1.414	1.447	1.417	1.41	1.401	1.438	1.402	1.431	1.417	1.428	1.426	1.39	1.415	1.419	1.408	1.429	1.416	1.425	1.407	1.4	1.43	1.41	1.414	1.412	1.411	1.422	1.423	1.421	1.408	1.429	1.426	1.423	1.433	1.409	1.405	1.403	1.425	1.409	1.427	1.403	1.412	1.419	1.43	1.4	1.412	1.421	1.418	1.388
32	1.791	1.754	1.785	1.716	1.748	1.703	1.781	1.743	1.733	1.818	1.798	1.68	1.711	1.835	1.71	1.719	1.716	1.724	1.756	1.791	1.719	1.749	1.78	1.753	1.765	1.714	1.686	1.734	1.678	1.682	1.702	1.699	1.652	1.711	1.691	1.708	1.737	1.725	1.695	1.691	1.659	1.681	1.671	1.731	1.67	1.731	1.718	1.688	1.644
0	NaN	NaN	NaN	NaN	NaN	NaN	NaN	NaN	NaN	NaN	NaN	NaN	NaN	NaN	NaN	NaN	NaN	NaN	NaN	NaN	NaN	NaN	NaN	NaN	NaN	NaN	NaN	NaN	NaN	NaN	NaN	NaN	NaN	NaN	NaN	NaN	NaN	NaN	NaN	NaN	NaN	NaN	NaN	NaN	NaN	NaN	NaN	NaN	NaN
0	1.461	1.427	1.454	1.454	1.433	1.403	1.456	1.433	1.43	1.431	1.454	1.444	1.414	1.427	1.421	1.434	1.439	1.432	1.439	1.433	1.422	1.432	1.437	1.438	1.44	1.433	1.436	1.434	1.431	1.407	1.441	1.44	1.423	1.432	1.42	1.42	1.421	1.434	1.436	1.457	1.435	1.422	1.428	1.439	1.425	1.438	1.431	1.434	1.424
0	1.521	1.48	1.482	1.515	1.468	1.481	1.479	1.483	1.485	1.465	1.516	1.468	1.448	1.478	1.484	1.458	1.5	1.477	1.469	1.474	1.49	1.49	1.48	1.511	1.49	1.472	1.477	1.489	1.484	1.471	1.495	1.489	1.47	1.475	1.486	1.467	1.476	1.503	1.491	1.505	1.486	1.475	1.485	1.502	1.496	1.505	1.487	1.501	1.483
0	1.419	1.395	1.432	1.423	1.4	1.401	1.433	1.402	1.416	1.411	1.424	1.418	1.398	1.404	1.406	1.404	1.413	1.41	1.418	NaN	NaN	NaN	NaN	NaN	NaN	NaN	NaN	NaN	NaN	NaN	NaN	NaN	NaN	NaN	NaN	NaN	NaN	NaN	NaN	NaN	NaN	NaN	NaN	NaN	NaN	NaN	NaN	NaN	NaN
0	1.49	1.494	1.476	1.513	1.494	1.487	1.484	1.462	1.483	1.474	1.491	1.488	1.467	1.482	1.482	1.467	1.494	1.482	1.474	1.492	1.483	1.493	1.496	1.489	1.471	1.486	1.472	1.486	1.488	1.484	1.478	1.48	1.471	1.496	1.482	1.473	1.49	1.497	1.486	1.515	1.503	1.49	1.493	1.501	1.502	1.495	1.48	1.498	1.491
33	1.432	1.407	1.434	1.425	1.415	1.414	1.422	1.405	1.441	1.427	1.437	1.426	1.39	1.421	1.417	1.417	1.425	1.425	1.415	1.427	1.409	1.427	1.397	1.417	1.421	1.409	1.43	1.412	1.409	1.412	1.418	1.422	1.42	1.407	1.41	1.397	1.414	1.425	1.405	1.437	1.406	1.406	1.415	1.425	1.415	1.414	1.415	1.42	1.396
0	1.441	1.432	1.407	1.604	1.553	1.556	1.514	1.444	1.411	1.404	1.531	1.452	1.475	1.494	1.405	1.471	1.468	1.386	1.375	1.488	1.422	1.429	1.553	1.405	1.43	1.479	1.372	1.363	1.388	1.382	1.418	1.418	1.383	1.431	1.395	1.434	1.421	1.462	1.431	1.427	1.37	1.41	1.383	1.373	1.403	1.433	1.426	1.393	1.43
0	1.408	1.393	1.425	1.418	1.409	1.408	1.42	1.412	1.439	1.423	1.433	1.416	1.397	1.414	1.409	1.395	1.415	1.409	1.418	1.408	1.411	1.408	1.412	1.421	1.415	1.41	1.412	1.416	1.404	1.407	1.411	1.42	1.41	1.41	1.409	1.398	1.41	1.42	1.4	1.431	1.397	1.401	1.396	1.421	1.411	1.414	1.41	1.415	1.395
34	1.456	1.455	1.467	1.449	1.456	1.464	1.476	1.428	1.471	1.451	1.464	1.446	1.427	1.463	1.427	1.426	1.451	1.468	1.453	1.444	1.449	1.45	1.432	1.439	1.444	1.438	1.425	1.433	1.45	1.433	1.453	1.442	1.438	1.451	1.446	1.437	1.46	1.466	1.431	1.469	1.426	1.43	1.441	1.47	1.432	1.451	1.453	1.436	1.426
35	1.411	1.4	1.414	1.407	1.398	1.392	1.411	1.386	1.404	1.392	1.42	1.401	1.375	1.394	1.389	1.389	1.41	1.4	1.396	1.396	1.397	1.398	1.397	1.396	1.401	1.395	1.391	1.394	1.388	1.379	1.391	1.396	1.384	1.395	1.384	1.376	1.389	1.402	1.392	1.42	1.396	1.391	1.389	1.401	1.397	1.398	1.39	1.394	1.385
0	1.421	1.395	1.424	1.414	1.386	1.399	1.41	1.389	1.414	1.4	1.418	1.403	1.385	1.397	1.394	1.385	1.415	1.41	1.4	1.402	1.405	1.412	1.39	1.418	1.408	1.396	1.408	1.408	1.402	1.388	1.398	1.404	1.395	1.41	1.397	1.386	1.394	1.409	1.401	1.421	1.4	1.403	1.401	1.413	1.408	1.41	1.404	1.408	1.39
0	1.455	1.413	1.453	1.457	1.428	1.422	1.469	1.433	1.45	1.447	1.466	1.44	1.42	1.422	1.442	1.409	1.448	1.437	1.448	1.425	1.42	1.45	1.441	1.438	1.43	1.44	1.45	1.435	1.447	1.426	1.455	1.45	1.432	NaN	NaN	NaN	NaN	NaN	NaN	NaN	NaN	NaN	NaN	NaN	NaN	NaN	NaN	NaN	NaN
0	NaN	NaN	NaN	NaN	NaN	NaN	NaN	NaN	NaN	NaN	NaN	NaN	NaN	NaN	NaN	NaN	NaN	NaN	NaN	NaN	NaN	NaN	NaN	NaN	NaN	NaN	NaN	NaN	NaN	NaN	NaN	NaN	NaN	NaN	NaN	NaN	NaN	NaN	NaN	NaN	NaN	NaN	NaN	NaN	NaN	NaN	NaN	NaN	NaN
0	1.44	1.412	1.442	1.443	1.419	1.43	1.448	1.412	1.435	1.447	1.46	1.435	1.41	1.444	1.418	1.424	1.448	1.434	1.451	1.427	1.431	1.43	1.429	1.45	1.441	1.442	1.444	1.446	1.455	1.423	1.451	1.45	1.439	1.438	1.433	1.43	1.433	1.453	1.418	1.479	1.449	1.433	1.439	1.45	1.436	1.443	1.452	1.451	1.44
36	1.411	1.399	1.444	1.424	1.4	1.384	1.419	1.419	1.411	1.397	1.419	1.414	1.381	1.423	1.396	1.398	1.412	1.409	1.421	1.408	1.402	1.416	1.406	1.406	1.408	1.407	1.402	1.421	1.403	1.386	1.401	1.408	1.401	1.406	1.398	1.379	1.405	1.414	1.402	1.429	1.408	1.389	1.407	1.403	1.403	1.405	1.397	1.406	1.385
37	1.433	1.418	1.461	1.442	1.423	1.417	1.438	1.432	1.428	1.433	1.449	1.442	1.411	1.439	1.421	1.415	1.435	1.43	1.433	1.426	1.426	1.443	1.425	1.424	1.428	1.426	1.433	1.438	1.429	1.418	1.432	1.438	1.419	1.423	1.423	1.412	1.42	1.439	1.427	1.458	1.437	1.424	1.438	1.434	1.429	1.443	1.434	1.441	1.41
0	1.437	1.418	1.447	1.444	1.408	1.406	1.443	1.422	1.435	1.432	1.443	1.438	1.41	1.437	1.416	1.424	1.441	1.433	1.438	1.426	1.421	1.445	1.424	1.431	1.44	1.437	1.442	1.439	1.422	1.419	1.438	1.432	1.421	1.418	1.423	1.41	1.413	1.431	1.426	1.463	1.433	1.419	1.437	1.448	1.431	1.438	1.42	1.428	1.401
0	1.418	1.401	1.429	1.414	1.397	1.385	1.417	1.411	1.406	1.398	1.423	1.408	1.393	1.415	1.39	1.398	1.413	1.41	1.413	1.397	1.401	1.41	1.395	1.408	1.409	1.406	1.402	1.421	1.4	1.382	1.406	1.411	1.396	1.401	1.404	1.399	1.408	1.422	1.398	1.435	1.41	1.409	1.414	1.417	1.404	1.409	1.399	1.41	1.387
0	1.463	1.457	1.512	1.435	1.427	1.43	1.507	1.403	1.454	1.447	1.487	1.438	1.383	1.429	1.427	1.437	1.411	1.437	1.419	1.395	1.429	1.394	1.416	1.414	1.439	1.407	1.366	1.401	1.368	1.38	1.379	1.39	1.352	1.373	1.382	1.365	1.389	1.408	1.391	1.438	1.404	1.382	1.363	1.391	1.404	1.39	1.39	1.382	1.399
0	1.979	NaN	NaN	NaN	NaN	NaN	NaN	NaN	NaN	NaN	NaN	NaN	NaN	NaN	NaN	NaN	NaN	NaN	NaN	NaN	NaN	NaN	NaN	NaN	NaN	NaN	NaN	NaN	NaN	NaN	NaN	NaN	NaN	NaN	NaN	NaN	NaN	NaN	NaN	NaN	NaN	NaN	NaN	NaN	NaN	NaN	NaN	NaN	NaN
0	1.774	1.502	1.944	1.879	NaN	NaN	NaN	NaN	NaN	NaN	NaN	NaN	NaN	NaN	NaN	NaN	NaN	NaN	NaN	NaN	NaN	NaN	NaN	NaN	NaN	NaN	NaN	NaN	NaN	NaN	NaN	NaN	NaN	NaN	NaN	NaN	NaN	NaN	NaN	NaN	NaN	NaN	NaN	NaN	NaN	NaN	NaN	NaN	NaN
0	1.412	1.401	1.425	1.427	1.388	1.386	1.42	1.407	1.402	1.399	1.42	1.414	1.387	1.409	1.395	1.394	1.414	1.403	1.41	1.392	1.401	1.415	1.396	1.408	1.411	1.406	1.403	1.414	1.4	1.396	1.407	1.411	1.396	1.399	1.399	1.381	1.396	1.406	1.4	1.429	1.406	1.391	1.41	1.41	1.404	1.403	1.401	1.409	1.39
0	2.749	NaN	NaN	NaN	NaN	NaN	NaN	NaN	NaN	NaN	NaN	NaN	NaN	NaN	NaN	NaN	NaN	NaN	NaN	NaN	NaN	NaN	NaN	NaN	NaN	NaN	NaN	NaN	NaN	NaN	NaN	NaN	NaN	NaN	NaN	NaN	NaN	NaN	NaN	NaN	NaN	NaN	NaN	NaN	NaN	NaN	NaN	NaN	NaN
0	1.458	1.452	1.45	1.449	1.451	1.448	1.468	1.467	1.501	1.497	1.506	1.511	1.49	1.51	1.494	1.528	1.549	1.554	1.546	1.56	1.549	1.578	1.576	1.599	1.593	1.602	1.607	1.615	1.626	1.628	1.657	1.652	1.662	1.648	1.657	1.635	1.672	1.675	1.659	1.711	1.677	1.661	1.681	1.703	1.684	1.697	1.691	1.706	1.697
0	1.463	1.444	1.477	1.465	1.451	1.467	1.448	1.464	1.465	1.492	1.513	1.474	1.471	1.469	1.481	1.49	1.496	1.511	1.505	1.496	1.508	1.508	1.509	1.532	1.54	1.535	1.538	1.54	1.536	1.528	1.569	1.571	1.566	1.557	1.556	1.541	1.564	1.566	1.542	1.598	1.578	1.566	1.566	1.59	1.569	1.584	1.576	1.575	1.576
0	1.431	1.416	1.459	1.402	1.424	1.45	1.443	1.405	1.434	1.424	1.46	1.425	1.4	1.418	1.405	1.428	1.42	1.42	1.413	1.415	1.418	1.408	1.423	1.411	1.427	1.423	1.414	1.415	1.397	1.384	1.393	1.413	1.369	1.398	1.38	1.384	1.395	1.417	1.415	1.435	1.403	1.387	1.389	1.418	1.419	1.409	1.405	1.397	1.384
38	1.463	1.439	1.453	1.465	1.416	1.417	1.451	1.419	1.448	1.449	1.457	1.452	1.42	1.441	1.417	1.434	1.456	1.447	1.454	1.439	1.434	1.453	1.43	1.442	1.443	1.456	1.44	1.446	1.438	1.42	1.449	1.449	1.429	1.442	1.427	1.432	1.442	1.447	1.433	1.464	1.43	1.432	1.45	1.448	1.444	1.435	1.428	1.431	1.425
39	1.415	1.402	1.422	1.41	1.394	1.396	1.432	1.402	1.431	1.409	1.41	1.408	1.39	1.395	1.407	1.398	1.424	1.418	1.415	1.407	1.408	1.419	1.411	1.428	1.425	1.409	1.416	1.42	1.4	1.391	1.421	1.419	1.413	1.423	1.396	1.401	1.401	1.415	1.406	1.447	1.413	1.406	1.414	1.419	1.414	1.415	1.406	1.421	1.397
40	1.423	1.411	1.436	1.424	1.408	1.403	1.427	1.406	1.431	1.416	1.429	1.425	1.391	1.416	1.417	1.401	1.428	1.408	1.411	1.398	1.405	1.428	1.402	1.41	1.42	1.422	1.401	1.414	1.395	1.397	1.422	1.414	1.411	1.405	1.397	1.378	1.404	1.417	1.405	1.444	1.419	1.411	1.414	1.42	1.399	1.411	1.399	1.41	1.395
0	1.476	1.452	1.487	1.464	1.451	1.445	1.489	1.456	1.471	1.452	1.473	1.46	1.443	1.467	1.466	1.436	1.481	1.459	1.467	1.446	1.446	1.482	1.453	1.463	1.474	1.453	1.466	1.46	1.48	1.454	1.477	1.483	1.439	1.464	1.458	1.467	1.475	1.478	1.475	1.498	1.465	1.462	1.467	1.476	1.461	1.479	1.482	1.478	1.466
41	1.41	1.403	1.419	1.429	1.393	1.398	1.422	1.401	1.423	1.408	1.428	1.419	1.394	1.403	1.404	1.399	1.42	1.412	1.414	1.414	1.401	1.406	1.411	1.421	1.409	1.418	1.419	1.41	1.394	1.398	1.424	1.416	1.412	1.411	1.408	1.404	1.39	1.409	1.404	1.443	1.412	1.412	1.419	1.413	1.413	1.415	1.406	1.409	1.398
0	1.501	1.509	1.501	1.511	1.464	1.498	1.529	1.468	1.476	1.515	1.516	1.509	1.465	1.524	1.496	1.504	1.525	1.503	1.537	1.491	1.506	1.508	1.515	1.503	1.519	1.534	1.519	1.523	1.523	1.517	1.534	1.521	1.516	1.507	1.509	1.516	1.521	1.539	1.515	1.556	1.537	1.538	1.536	1.555	1.548	1.543	1.557	1.547	1.522
42	1.463	1.447	1.486	1.47	1.456	1.463	1.476	1.456	1.476	1.448	1.469	1.451	1.436	1.457	1.449	1.436	1.467	1.459	1.454	1.449	1.447	1.467	1.448	1.465	1.469	1.458	1.46	1.472	1.465	1.454	1.461	1.472	1.454	1.45	1.45	1.444	1.454	1.467	1.458	1.483	1.457	1.447	1.459	1.453	1.446	1.458	1.439	1.467	1.455
0	1.447	1.431	1.446	1.435	1.411	1.415	1.431	1.421	1.433	1.439	1.437	1.432	1.412	1.421	1.42	1.413	1.437	1.423	1.43	1.412	1.415	1.429	1.413	1.429	1.423	1.433	1.431	1.435	1.426	1.409	1.444	1.439	1.44	1.435	1.42	1.407	1.423	1.436	1.413	1.457	1.422	1.413	1.425	1.43	1.435	1.425	1.425	1.423	1.41
0	1.448	1.418	1.443	1.422	1.431	1.408	1.439	1.418	1.436	1.437	1.448	1.443	1.401	1.414	1.421	1.429	1.433	1.422	1.423	1.411	1.424	1.43	1.422	1.427	1.412	1.435	1.435	1.443	1.43	1.394	1.43	1.446	1.412	1.417	1.411	1.414	1.412	NaN	NaN	NaN	NaN	NaN	NaN	NaN	NaN	NaN	NaN	NaN	NaN
0	1.521	1.482	1.526	1.465	1.475	1.495	1.497	1.455	1.503	1.499	1.518	1.529	1.489	1.474	1.5	1.509	1.499	1.497	1.517	1.48	1.503	1.509	1.49	1.505	1.493	1.524	1.499	1.52	1.506	1.501	1.515	1.49	1.499	1.519	1.486	1.486	1.484	1.501	1.491	1.529	1.51	1.49	1.509	1.501	1.494	1.507	1.509	1.494	1.477
43	1.478	1.442	1.464	1.438	1.428	1.44	1.445	1.434	1.462	1.459	1.445	1.458	1.426	1.447	1.453	1.45	1.47	1.443	1.488	1.455	1.419	1.445	1.441	1.481	1.448	1.473	1.466	1.462	1.456	1.427	1.459	1.451	1.464	1.473	1.439	1.414	1.439	1.443	1.463	1.457	1.473	1.442	1.445	1.459	1.449	1.478	1.472	1.474	1.453
0	1.586	1.563	1.57	1.583	1.51	1.569	1.484	1.508	1.568	1.507	1.605	1.526	1.612	1.552	1.618	1.563	1.584	1.569	1.503	1.441	1.629	1.6	1.54	1.617	1.55	1.58	1.521	1.656	1.619	1.519	1.632	1.534	1.456	1.522	1.508	1.53	1.529	1.562	1.514	1.603	1.527	1.571	1.468	1.498	1.592	1.552	1.578	1.564	1.526
44	1.412	1.385	1.417	1.398	1.391	1.39	1.4	1.376	1.387	1.395	1.418	1.41	1.384	1.392	1.397	1.401	1.403	1.394	1.409	1.38	1.384	1.4	1.402	1.398	1.384	1.405	1.398	1.406	1.399	1.382	1.401	1.403	1.403	1.407	1.388	1.388	1.385	1.41	1.386	1.423	1.403	1.386	1.399	1.395	1.404	1.404	1.406	1.408	1.386
45	1.442	1.414	1.439	1.445	1.419	1.426	1.453	1.427	1.448	1.437	1.453	1.445	1.419	1.43	1.434	1.44	1.445	1.432	1.445	1.42	1.424	1.436	1.413	1.428	1.424	1.433	1.428	1.446	1.419	1.426	1.436	1.436	1.425	1.427	1.412	1.403	1.421	1.433	1.412	1.457	1.436	1.419	1.438	1.43	1.435	1.432	1.438	1.433	1.424
0	1.413	1.407	1.435	1.458	1.406	1.405	1.45	1.413	1.433	1.406	1.41	1.409	1.39	1.4	1.405	1.393	1.422	1.412	1.423	1.411	1.416	1.406	1.417	1.424	1.414	1.422	1.418	1.421	1.417	1.399	1.434	1.432	1.408	1.437	1.423	1.395	1.41	1.425	1.415	1.451	1.412	1.415	1.412	1.432	1.417	1.425	1.413	1.428	1.404
0	1.424	1.39	1.442	1.427	1.421	1.381	1.42	1.414	1.416	1.408	1.431	1.414	1.4	1.406	1.41	1.402	1.431	1.404	1.418	1.414	1.413	1.418	1.412	1.42	1.415	1.411	1.428	1.416	1.41	1.399	1.432	1.42	1.408	1.422	1.422	1.403	1.401	1.432	1.403	1.447	1.415	1.426	1.413	1.426	1.418	1.416	1.419	1.418	1.401
46	1.47	1.433	1.49	1.464	1.419	1.477	1.464	1.464	1.443	1.452	1.462	1.454	1.469	1.429	1.459	1.446	1.473	1.453	1.48	1.452	1.433	1.441	1.454	1.452	1.44	1.455	1.456	1.474	1.457	1.447	1.453	1.472	1.461	1.48	1.469	1.418	1.438	1.472	1.453	1.467	1.457	1.434	1.452	1.434	1.438	1.473	1.452	1.454	1.436
0	1.454	1.311	1.429	1.36	1.573	1.578	1.392	1.44	1.512	1.476	1.428	1.481	1.479	1.364	1.472	1.435	1.488	1.512	1.409	1.505	1.531	1.521	1.531	1.456	1.479	1.472	1.523	1.525	1.46	1.488	1.481	1.509	1.533	1.497	1.42	1.535	1.445	1.484	1.571	1.521	1.477	1.484	1.498	1.517	1.469	1.518	1.478	1.506	1.413
0	1.575	1.488	1.579	1.554	1.518	1.487	1.517	1.432	1.648	1.531	1.518	1.499	1.503	1.485	1.583	1.548	1.553	1.533	1.55	1.481	1.598	1.564	1.574	1.64	1.593	1.578	1.523	1.563	1.531	1.549	1.566	1.55	1.492	1.507	1.503	1.534	1.488	1.502	1.514	1.594	1.536	1.516	1.521	1.5	1.49	1.552	1.564	1.482	1.536
47	1.416	1.389	1.419	1.403	1.37	1.379	1.408	1.377	1.403	1.384	1.407	1.412	1.389	1.392	1.398	1.391	1.414	1.413	1.422	1.405	1.401	1.431	1.411	1.444	1.399	1.413	1.411	1.413	1.437	1.38	1.41	1.412	1.4	1.404	1.403	1.382	1.393	1.407	1.392	1.424	1.408	1.399	1.403	1.407	1.397	1.412	1.402	1.392	1.389
0	1.456	1.282	1.428	1.367	1.539	1.591	1.429	1.43	1.515	1.427	1.416	1.494	1.47	1.38	1.453	1.425	1.47	1.531	1.437	1.497	1.52	1.48	1.498	1.472	1.445	1.448	1.512	1.482	1.491	1.458	1.466	1.491	1.493	1.505	1.427	1.544	1.445	1.456	1.506	1.501	1.423	1.441	1.458	1.497	1.448	1.49	1.46	1.499	1.41
48	1.441	1.435	1.444	1.437	1.422	1.434	1.451	1.431	1.436	1.427	1.44	1.435	1.416	1.431	1.424	1.428	1.449	1.434	1.431	1.429	1.426	1.438	1.42	1.433	1.442	1.433	1.437	1.44	1.424	1.429	1.44	1.44	1.417	1.431	1.429	1.432	1.424	1.442	1.429	1.46	1.423	1.433	1.434	1.44	1.429	1.445	1.441	1.443	1.43
0	2.217	1.783	1.811	1.929	1.828	1.903	1.961	2.064	2.036	2.012	1.958	1.981	1.786	2.023	1.899	2.285	1.992	1.946	NaN	NaN	NaN	NaN	NaN	NaN	NaN	NaN	NaN	NaN	NaN	NaN	NaN	NaN	NaN	NaN	NaN	NaN	NaN	NaN	NaN	NaN	NaN	NaN	NaN	NaN	NaN	NaN	NaN	NaN	NaN
0	1.458	1.418	1.445	1.436	1.439	1.422	1.457	1.432	1.455	1.429	1.45	1.441	1.414	1.44	1.431	1.429	1.449	1.427	1.447	1.417	1.426	1.44	1.426	1.435	1.431	1.428	1.429	1.436	1.431	1.423	1.441	1.433	1.436	1.444	1.435	1.431	1.437	1.442	1.427	1.457	1.434	1.433	1.439	1.444	1.431	1.444	1.441	1.447	1.438
49	1.422	1.411	1.422	1.422	1.404	1.397	1.429	1.41	1.431	1.416	1.436	1.436	1.41	1.411	1.425	1.411	1.421	1.428	1.431	1.41	1.413	1.423	1.422	1.423	1.415	1.435	1.423	1.435	1.415	1.411	1.439	1.431	1.432	1.443	1.422	1.419	1.426	1.445	1.426	1.463	1.438	1.435	1.434	1.446	1.445	1.45	1.45	1.442	1.423
0	1.831	1.764	1.812	1.803	2.017	1.784	1.8	1.826	1.94	1.766	1.86	2.065	1.69	NaN	NaN	NaN	NaN	NaN	NaN	NaN	NaN	NaN	NaN	NaN	NaN	NaN	NaN	NaN	NaN	NaN	NaN	NaN	NaN	NaN	NaN	NaN	NaN	NaN	NaN	NaN	NaN	NaN	NaN	NaN	NaN	NaN	NaN	NaN	NaN
50	1.432	1.418	1.433	1.426	1.395	1.408	1.426	1.416	1.427	1.415	1.436	1.426	1.406	1.409	1.42	1.415	1.417	1.426	1.431	1.408	1.405	1.423	1.415	1.428	1.41	1.431	1.431	1.434	1.423	1.408	1.436	1.438	1.428	1.43	1.424	1.412	1.417	1.451	1.42	1.454	1.433	1.429	1.427	1.441	1.437	1.442	1.436	1.449	1.423
0	1.451	1.402	1.489	1.439	1.396	1.451	NaN	NaN	NaN	NaN	NaN	NaN	NaN	NaN	NaN	NaN	NaN	NaN	NaN	NaN	NaN	NaN	NaN	NaN	NaN	NaN	NaN	NaN	NaN	NaN	NaN	NaN	NaN	NaN	NaN	NaN	NaN	NaN	NaN	NaN	NaN	NaN	NaN	NaN	NaN	NaN	NaN	NaN	NaN
0	1.472	1.432	1.497	1.475	1.399	1.457	1.463	1.433	1.46	1.432	1.457	1.579	1.465	1.432	1.457	1.448	1.45	1.444	1.499	1.432	1.445	1.487	1.45	1.467	1.465	1.45	1.458	1.449	1.848	1.428	1.468	NaN	NaN	NaN	NaN	NaN	NaN	NaN	NaN	NaN	NaN	NaN	NaN	NaN	NaN	NaN	NaN	NaN	NaN
51	1.453	1.424	1.445	1.438	1.42	1.421	1.441	1.415	1.441	1.422	1.456	1.437	1.422	1.435	1.424	1.416	1.435	1.444	1.441	1.412	1.42	1.436	1.419	1.456	1.427	1.438	1.443	1.428	1.42	1.413	1.449	1.444	1.432	1.429	1.416	1.419	1.425	1.44	1.42	1.451	1.415	1.429	1.426	1.435	1.425	1.424	1.431	1.432	1.415
52	1.418	1.378	1.451	1.38	1.377	1.439	1.418	1.399	1.439	1.416	1.429	1.46	1.433	1.404	1.397	1.406	1.444	1.436	1.452	1.427	1.431	1.447	1.431	1.434	1.433	1.429	1.426	1.43	1.494	1.42	1.446	1.438	1.444	1.427	1.401	1.512	1.413	1.423	1.422	1.468	1.425	1.332	1.411	1.439	1.417	1.435	1.422	1.432	1.406
53	1.448	1.427	1.442	1.448	1.427	1.42	1.466	1.432	1.437	1.418	1.452	1.439	1.423	1.417	1.421	1.417	1.441	1.432	1.436	1.436	1.428	1.437	1.433	1.442	1.415	1.441	1.432	1.441	1.426	1.412	1.443	1.438	1.43	1.447	1.425	1.422	1.424	1.434	1.43	1.468	1.417	1.426	1.421	1.428	1.438	1.441	1.433	1.43	1.413
0	1.534	1.489	1.541	1.55	1.51	1.52	1.512	1.51	1.505	1.515	1.52	1.513	1.494	1.517	1.503	1.515	1.528	1.53	1.51	1.496	1.5	1.519	1.507	1.503	1.505	1.545	1.54	1.517	1.538	1.508	1.524	1.534	1.506	1.509	1.512	1.528	1.502	1.546	1.509	1.58	1.5	1.539	1.527	1.525	1.526	1.537	1.518	1.518	1.505
0	1.436	1.387	1.453	1.384	1.384	1.445	1.415	1.405	1.454	1.409	1.425	1.518	1.429	1.423	1.418	1.413	1.439	1.439	1.448	1.42	1.429	1.452	1.433	1.445	1.441	1.431	1.436	1.438	1.592	1.416	1.448	1.441	1.427	1.432	1.415	1.597	1.429	1.418	1.419	1.472	1.414	1.264	1.4	1.434	1.42	1.422	1.409	1.422	1.402
0	1.441	1.403	1.434	1.434	1.419	1.395	1.44	1.412	1.438	1.408	1.43	1.435	1.395	1.407	1.417	1.41	1.425	1.421	1.422	1.399	1.396	1.421	1.406	1.411	1.4	1.431	1.419	1.425	1.453	1.394	1.424	1.427	1.41	1.417	1.415	1.442	1.417	1.43	1.408	1.447	1.405	1.388	1.411	1.414	1.415	1.424	1.398	1.412	1.397
54	1.505	1.494	1.543	1.545	1.519	1.507	1.545	1.525	1.499	1.512	1.534	1.535	1.529	1.505	1.52	1.515	1.526	1.515	1.517	1.52	1.494	1.511	1.507	1.507	1.485	1.544	1.54	1.509	1.535	1.5	1.53	1.524	1.501	1.514	1.525	1.507	1.521	1.529	1.507	1.565	1.486	1.519	1.521	1.521	1.541	1.528	1.512	1.519	1.49
0	1.478	1.479	1.484	1.467	1.501	1.462	1.503	1.463	1.477	1.479	1.506	1.478	1.436	1.464	1.479	1.436	1.494	1.46	1.461	1.453	1.464	1.483	1.474	1.474	1.457	1.501	1.473	1.471	1.49	1.468	1.489	1.472	1.49	1.473	1.447	1.455	1.462	1.48	1.453	1.502	1.484	1.449	1.464	1.471	1.474	1.47	1.464	1.471	1.468
0	1.46	1.441	1.481	1.473	1.465	1.453	1.475	1.46	1.481	1.463	1.496	1.473	1.435	1.472	1.472	1.448	1.479	1.443	1.461	1.457	1.46	1.471	1.466	1.462	1.459	1.482	1.463	1.479	1.475	1.469	1.471	1.473	1.459	1.461	1.454	1.45	1.451	1.473	1.45	1.505	1.469	1.46	1.455	1.482	1.472	1.473	1.464	1.468	1.455
0	1.454	1.437	1.487	1.45	1.384	1.462	1.442	1.42	1.46	1.427	1.453	1.621	1.476	1.439	1.464	1.445	1.451	1.448	1.514	1.426	1.438	1.509	1.436	1.471	1.475	1.454	1.455	1.457	2.302	1.433	1.472	1.456	1.444	1.439	1.418	2.174	1.46	1.435	1.416	1.475	1.414	1.099	1.402	1.43	1.414	NaN	NaN	NaN	NaN
0	1.463	1.449	1.612	1.391	1.358	1.622	1.483	1.428	1.594	1.448	1.519	1.62	1.523	1.573	1.462	1.484	1.507	1.567	1.523	1.55	1.53	1.576	1.564	1.557	1.518	1.506	1.545	1.53	1.641	1.531	1.563	1.539	1.541	1.521	1.528	1.674	1.562	1.55	1.531	1.61	1.533	1.365	1.495	1.566	1.53	1.491	1.485	1.501	1.491
0	1.526	1.472	1.585	1.475	1.383	1.604	1.516	1.493	1.592	1.493	1.516	1.676	1.545	1.557	1.499	1.498	1.541	1.581	1.588	1.55	1.533	1.594	1.547	1.575	1.577	1.555	1.53	1.541	1.937	1.533	1.569	1.551	1.548	1.496	1.539	2.043	1.556	1.541	1.546	1.622	1.505	1.203	1.48	1.582	1.513	1.528	1.523	1.518	1.525
0	1.519	1.512	1.569	1.558	1.508	1.511	1.516	1.5	1.536	1.541	1.557	1.719	1.577	1.511	1.546	1.512	1.543	1.543	1.609	1.502	1.503	1.574	1.534	1.54	1.567	1.558	1.53	1.518	2.169	1.514	1.541	1.554	1.52	1.507	1.522	2.24	1.543	1.537	1.505	1.597	1.495	1.207	1.512	1.514	1.509	1.547	1.543	1.532	1.513
55	1.424	1.408	1.444	1.428	1.413	1.409	1.429	1.415	1.429	1.418	1.435	1.452	1.415	1.42	1.418	1.432	1.433	1.423	1.433	1.404	1.41	1.44	1.418	1.424	1.411	1.43	1.421	1.416	1.53	1.413	1.431	1.428	1.411	1.418	1.411	1.518	1.425	1.428	1.405	1.451	1.403	1.337	1.414	1.42	1.412	1.422	1.404	1.428	1.406
56	1.419	1.397	1.429	1.419	1.423	1.407	1.438	1.405	1.424	1.403	1.429	1.43	1.399	1.421	1.429	1.414	1.448	1.426	1.436	1.404	1.412	1.423	1.406	1.411	1.418	1.421	1.42	1.417	1.411	1.409	1.426	1.42	1.419	1.428	1.416	1.408	1.413	1.426	1.414	1.451	1.412	1.415	1.416	1.421	1.422	1.416	1.413	1.428	1.406
0	1.497	1.461	1.52	1.496	1.44	1.508	1.484	1.462	1.507	1.471	1.499	1.696	1.532	1.485	1.505	1.481	1.51	1.483	1.565	1.463	1.479	1.562	1.481	1.516	1.541	1.494	1.502	1.493	2.048	1.479	1.506	1.499	1.497	1.49	1.485	2.004	1.513	1.503	1.477	1.543	1.489	1.207	1.463	1.494	1.487	1.491	1.494	1.505	1.489
57	1.416	1.401	1.429	1.417	1.399	1.405	1.424	1.408	1.424	1.405	1.424	1.422	1.379	1.416	1.387	1.399	1.41	1.424	1.416	1.393	1.403	1.412	1.398	1.41	1.405	1.416	1.418	1.414	1.416	1.401	1.413	1.421	1.409	1.412	1.398	1.406	1.404	1.417	1.401	1.443	1.402	1.408	1.409	1.425	1.415	1.414	1.421	1.411	1.4
0	1.436	1.419	1.428	1.46	1.428	1.42	1.451	1.422	1.429	1.417	1.441	1.426	1.4	1.435	1.434	1.41	1.44	1.426	1.442	1.423	1.427	1.434	1.418	1.421	1.437	1.444	1.451	1.442	1.419	1.417	1.449	1.444	1.435	1.441	1.417	1.418	1.43	1.445	1.432	1.471	1.417	1.428	1.428	1.44	1.424	1.427	1.433	1.442	1.416
58	1.417	1.392	1.44	1.418	1.398	1.396	1.421	1.388	1.415	1.405	1.411	1.45	1.405	1.395	1.403	1.399	1.412	1.415	1.422	1.396	1.394	1.429	1.405	1.414	1.407	1.414	1.407	1.412	1.508	1.393	1.419	1.415	1.402	1.405	1.4	1.486	1.397	1.414	1.389	1.429	1.389	1.336	1.399	1.412	1.406	1.401	1.398	1.401	1.381
0	1.426	1.39	1.428	1.41	1.401	1.396	1.438	1.404	1.423	1.403	1.432	1.417	1.388	1.411	1.4	1.403	1.416	1.408	1.425	1.396	1.407	1.408	1.403	1.417	1.408	1.413	1.419	1.416	1.406	1.397	1.414	1.411	1.405	1.415	1.397	1.398	1.397	1.413	1.398	1.438	1.406	1.407	1.408	1.414	1.404	1.406	1.403	1.415	1.394
59	1.455	1.428	1.466	1.444	1.435	1.445	1.455	1.456	1.457	1.435	1.456	1.446	1.437	1.433	1.441	1.441	1.458	1.438	1.463	1.435	1.427	1.444	1.43	1.437	1.452	1.456	1.449	1.455	1.441	1.438	1.462	1.449	1.444	1.446	1.436	1.426	1.426	1.455	1.441	1.477	1.44	1.437	1.445	1.457	1.446	1.438	1.447	1.453	1.43
60	1.449	1.423	1.446	1.437	1.439	1.423	1.463	1.436	1.445	1.432	1.448	1.438	1.418	1.423	1.433	1.43	1.446	1.437	1.448	1.403	1.45	1.442	1.429	1.444	1.447	1.452	1.442	1.458	1.438	1.424	1.452	1.441	1.432	1.443	1.443	1.425	1.424	1.449	1.429	1.459	1.44	1.442	1.434	1.458	1.443	1.446	1.45	1.454	1.423
0	1.417	1.402	1.441	1.42	1.382	1.396	1.417	1.399	1.416	1.402	1.423	1.49	1.421	1.396	1.409	1.405	1.419	1.419	1.442	1.398	1.407	1.445	1.407	1.421	1.422	1.414	1.406	1.424	1.609	1.396	1.424	1.418	1.41	1.411	1.394	1.609	1.411	1.412	1.386	1.433	1.393	1.266	1.395	1.401	1.399	1.405	1.398	1.405	1.382
61	1.408	1.384	1.419	1.414	1.391	1.39	1.421	1.402	1.412	1.411	1.417	1.42	1.382	1.41	1.4	1.401	1.405	1.407	1.414	1.384	1.4	1.418	1.393	1.415	1.405	1.406	1.406	1.411	1.412	1.396	1.4	1.416	1.396	1.406	1.402	1.403	1.401	1.427	1.414	1.425	1.403	1.408	1.405	1.424	1.416	1.414	1.414	1.413	1.401
62	1.595	1.481	1.668	1.575	1.525	1.666	1.496	1.527	1.528	1.563	1.646	1.707	1.575	1.572	1.588	1.562	1.609	1.59	1.614	1.582	1.597	1.65	1.639	1.643	1.633	1.587	1.616	1.6	1.994	1.578	1.637	1.623	1.632	1.606	1.653	1.879	1.633	1.648	1.629	1.674	1.646	1.524	1.635	1.655	1.65	1.649	1.649	1.668	1.629
0	1.601	1.506	1.536	1.54	1.521	1.51	1.528	1.522	1.529	1.519	1.547	1.512	1.483	1.527	1.522	1.491	1.518	1.512	1.525	1.499	1.508	1.507	1.508	1.514	1.517	1.536	1.533	1.507	1.509	1.494	1.532	1.521	1.531	1.516	1.494	1.501	1.513	1.534	1.513	1.553	1.518	1.514	1.52	1.522	1.522	1.523	1.516	1.532	1.512
0	1.447	1.426	1.44	1.44	1.42	1.414	1.436	1.419	1.441	1.434	1.437	1.434	1.409	1.423	1.423	1.42	1.432	1.429	1.441	1.421	1.424	1.441	1.412	1.427	1.411	1.42	1.424	1.42	1.415	1.406	1.429	1.433	1.424	1.42	1.407	1.415	1.418	1.444	1.425	1.453	1.417	1.422	1.418	1.432	1.423	1.436	1.418	1.415	1.414
0	1.402	1.392	1.405	1.398	1.385	1.376	1.411	1.391	1.399	1.397	1.41	1.404	1.372	1.393	1.387	1.393	1.393	1.402	1.401	1.387	1.388	1.405	1.393	1.396	1.389	1.401	1.405	1.414	1.408	1.395	1.411	1.413	1.403	1.41	1.396	1.395	1.393	1.41	1.389	1.426	1.398	1.395	1.403	1.404	1.396	1.399	1.398	1.402	1.391
63	1.447	1.41	1.454	1.435	1.425	1.414	1.442	1.426	1.428	1.431	1.439	1.437	1.407	1.416	1.416	1.416	1.442	1.434	1.446	1.403	1.431	1.438	1.432	1.44	1.438	1.438	1.423	1.433	1.443	1.418	1.44	1.444	1.433	1.442	1.431	1.416	1.425	1.441	1.429	1.458	1.44	1.421	1.425	1.453	1.426	1.434	1.435	1.447	1.42
0	1.414	1.414	1.441	1.442	1.404	1.405	1.455	1.409	1.431	1.408	1.432	1.445	1.419	1.419	1.405	1.418	1.411	1.426	1.439	1.417	1.412	1.431	1.417	1.428	1.425	1.436	1.414	1.428	1.455	1.406	1.432	1.419	1.43	1.421	1.418	1.447	1.417	1.427	1.402	1.444	1.407	1.381	1.417	1.427	1.407	1.427	1.418	1.414	1.398
0	1.421	1.408	1.423	1.422	1.401	1.395	1.433	1.414	1.423	1.415	1.428	1.428	1.411	1.411	1.399	1.4	1.419	1.431	1.426	1.41	1.424	1.42	1.417	1.425	1.427	1.422	1.407	1.421	1.45	1.415	1.412	1.423	1.424	1.423	1.419	1.439	1.407	1.417	1.398	1.44	1.404	1.375	1.415	1.425	1.412	1.415	1.416	1.426	1.398
0	1.462	1.417	1.454	1.462	1.437	1.417	1.452	1.421	1.418	1.425	1.47	1.433	1.397	1.428	1.431	1.421	1.441	1.427	1.459	1.414	1.424	1.447	1.431	1.443	1.45	1.453	1.434	1.438	1.439	1.423	1.458	1.438	1.443	1.433	1.433	1.414	1.424	1.445	1.42	1.467	1.425	1.43	1.435	1.445	1.433	1.432	1.448	1.453	1.429
0	NaN	NaN	NaN	NaN	NaN	NaN	NaN	NaN	NaN	NaN	NaN	NaN	NaN	NaN	NaN	NaN	NaN	NaN	NaN	NaN	NaN	NaN	NaN	NaN	NaN	NaN	NaN	NaN	NaN	NaN	NaN	NaN	NaN	NaN	NaN	NaN	NaN	NaN	NaN	NaN	NaN	NaN	NaN	NaN	NaN	NaN	NaN	NaN	NaN
64	1.344	1.403	1.512	1.429	1.36	1.386	1.457	1.383	1.468	1.405	1.403	1.452	1.389	1.414	1.428	1.422	1.476	1.386	1.415	1.399	1.408	1.42	1.46	1.425	1.385	1.437	1.458	1.442	1.423	1.432	1.43	1.431	1.429	1.463	1.416	1.416	1.437	1.439	1.42	1.446	1.422	1.426	1.436	1.461	1.447	1.409	1.4	1.399	1.398
0	1.106	1.55	1.586	NaN	NaN	NaN	NaN	NaN	NaN	NaN	NaN	NaN	NaN	NaN	NaN	NaN	NaN	NaN	NaN	NaN	NaN	NaN	NaN	NaN	NaN	NaN	NaN	NaN	NaN	NaN	NaN	NaN	NaN	NaN	NaN	NaN	NaN	NaN	NaN	NaN	NaN	NaN	NaN	NaN	NaN	NaN	NaN	NaN	NaN
0	NaN	NaN	NaN	NaN	NaN	NaN	NaN	NaN	NaN	NaN	NaN	NaN	NaN	NaN	NaN	NaN	NaN	NaN	NaN	NaN	NaN	NaN	NaN	NaN	NaN	NaN	NaN	NaN	NaN	NaN	NaN	NaN	NaN	NaN	NaN	NaN	NaN	NaN	NaN	NaN	NaN	NaN	NaN	NaN	NaN	NaN	NaN	NaN	NaN
0	NaN	NaN	NaN	NaN	NaN	NaN	NaN	NaN	NaN	NaN	NaN	NaN	NaN	NaN	NaN	NaN	NaN	NaN	NaN	NaN	NaN	NaN	NaN	NaN	NaN	NaN	NaN	NaN	NaN	NaN	NaN	NaN	NaN	NaN	NaN	NaN	NaN	NaN	NaN	NaN	NaN	NaN	NaN	NaN	NaN	NaN	NaN	NaN	NaN
0	1.862	1.843	1.437	1.595	NaN	NaN	NaN	NaN	NaN	NaN	NaN	NaN	NaN	NaN	NaN	NaN	NaN	NaN	NaN	NaN	NaN	NaN	NaN	NaN	NaN	NaN	NaN	NaN	NaN	NaN	NaN	NaN	NaN	NaN	NaN	NaN	NaN	NaN	NaN	NaN	NaN	NaN	NaN	NaN	NaN	NaN	NaN	NaN	NaN
0	1.425	1.441	1.414	1.419	1.401	1.412	1.434	1.41	1.435	1.419	1.402	1.403	1.417	1.397	1.401	1.394	1.4	1.412	1.401	1.409	1.398	1.368	1.387	1.402	1.403	1.393	1.369	1.385	1.392	1.376	1.382	1.391	1.398	1.395	1.373	1.393	1.391	1.396	1.404	1.388	1.395	1.405	1.387	1.401	1.387	1.394	1.397	1.396	1.417
0	NaN	NaN	NaN	NaN	NaN	NaN	NaN	NaN	NaN	NaN	NaN	NaN	NaN	NaN	NaN	NaN	NaN	NaN	NaN	NaN	NaN	NaN	NaN	NaN	NaN	NaN	NaN	NaN	NaN	NaN	NaN	NaN	NaN	NaN	NaN	NaN	NaN	NaN	NaN	NaN	NaN	NaN	NaN	NaN	NaN	NaN	NaN	NaN	NaN
0	NaN	NaN	NaN	NaN	NaN	NaN	NaN	NaN	NaN	NaN	NaN	NaN	NaN	NaN	NaN	NaN	NaN	NaN	NaN	NaN	NaN	NaN	NaN	NaN	NaN	NaN	NaN	NaN	NaN	NaN	NaN	NaN	NaN	NaN	NaN	NaN	NaN	NaN	NaN	NaN	NaN	NaN	NaN	NaN	NaN	NaN	NaN	NaN	NaN
0	1.467	1.459	1.435	1.438	1.418	1.41	1.429	1.406	1.413	1.41	1.428	1.411	1.432	1.414	1.42	1.395	1.415	1.405	1.416	1.408	1.387	1.39	1.393	1.409	1.423	1.4	1.371	1.401	1.412	1.397	1.414	1.375	1.411	1.406	1.393	1.416	1.404	1.415	1.441	1.401	1.407	1.422	1.413	1.404	1.41	1.406	1.402	1.424	1.434
65	1.419	1.441	1.361	1.411	1.416	1.375	1.441	1.389	1.44	1.439	1.395	1.387	1.401	1.382	1.411	1.375	1.375	1.313	1.404	1.416	1.36	1.373	1.38	1.387	1.374	1.387	1.333	1.325	1.384	1.316	1.333	1.392	1.392	1.374	1.364	1.398	1.379	1.371	1.447	1.326	1.399	1.39	1.375	1.391	1.343	1.391	1.382	1.379	1.396
0	1.543	1.639	1.554	NaN	NaN	NaN	NaN	NaN	NaN	NaN	NaN	NaN	NaN	NaN	NaN	NaN	NaN	NaN	NaN	NaN	NaN	NaN	NaN	NaN	NaN	NaN	NaN	NaN	NaN	NaN	NaN	NaN	NaN	NaN	NaN	NaN	NaN	NaN	NaN	NaN	NaN	NaN	NaN	NaN	NaN	NaN	NaN	NaN	NaN
0	1.493	1.497	1.474	1.458	1.518	1.41	1.49	1.483	1.472	1.476	1.461	1.437	1.459	1.45	1.459	1.469	1.417	1.433	1.438	1.469	1.44	1.407	1.414	1.417	1.436	1.432	1.409	1.415	1.424	1.417	1.419	1.42	1.436	1.42	1.428	1.431	1.425	1.424	1.439	1.432	1.439	1.427	1.426	1.436	1.433	1.439	1.442	1.426	1.45
0	1.403	1.425	1.345	1.401	1.382	1.375	1.438	1.371	1.41	1.402	1.388	1.387	1.392	1.386	1.391	1.373	1.381	1.319	1.398	1.397	1.364	1.344	1.365	1.396	1.381	1.37	1.342	1.33	1.381	1.322	1.341	1.363	1.393	1.371	1.373	1.387	1.377	1.38	1.421	1.332	1.409	1.389	1.378	1.383	1.347	1.405	1.378	1.383	1.39
0	1.552	1.537	1.498	1.557	1.577	1.465	1.586	1.581	1.575	1.549	1.552	1.514	1.534	1.519	1.538	1.53	1.511	1.555	1.542	1.52	1.515	1.505	1.498	1.532	1.53	1.552	1.491	1.51	1.52	1.52	1.515	1.495	1.55	1.546	1.496	1.5	NaN	NaN	NaN	NaN	NaN	NaN	NaN	NaN	NaN	NaN	NaN	NaN	NaN
66	1.545	1.567	1.551	1.559	1.586	1.516	1.589	1.577	1.577	1.552	1.549	1.541	1.576	1.577	1.566	1.532	1.525	1.576	1.52	1.548	1.542	1.49	1.502	1.519	1.529	1.537	1.491	1.515	1.521	1.518	1.497	1.514	1.556	1.512	1.504	1.529	1.538	1.548	1.529	1.517	1.53	1.542	1.516	1.544	1.534	1.524	1.529	1.519	1.545
67	1.395	1.416	1.378	1.381	1.347	1.364	1.397	1.358	1.379	1.372	1.369	1.359	1.372	1.383	1.397	1.363	1.373	1.339	1.384	1.402	1.34	1.34	1.359	1.369	1.385	1.368	1.348	1.347	1.374	1.339	1.353	1.351	1.383	1.369	1.374	1.398	1.386	1.372	1.402	1.366	1.376	1.375	1.368	1.366	1.345	1.381	1.378	1.372	1.395
0	NaN	NaN	NaN	NaN	NaN	NaN	NaN	NaN	NaN	NaN	NaN	NaN	NaN	NaN	NaN	NaN	NaN	NaN	NaN	NaN	NaN	NaN	NaN	NaN	NaN	NaN	NaN	NaN	NaN	NaN	NaN	NaN	NaN	NaN	NaN	NaN	NaN	NaN	NaN	NaN	NaN	NaN	NaN	NaN	NaN	NaN	NaN	NaN	NaN
68	1.441	1.47	1.404	1.433	1.482	1.373	1.461	1.433	1.425	1.421	1.422	1.422	1.444	1.447	1.437	1.426	1.411	1.434	1.422	1.443	1.427	1.39	1.402	1.429	1.423	1.449	1.393	1.418	1.41	1.423	1.422	1.412	1.435	1.431	1.411	1.42	1.422	1.424	1.422	1.42	1.434	1.421	1.405	1.435	1.415	1.438	1.436	1.428	1.44
69	1.375	1.415	1.365	1.385	1.372	1.376	1.419	1.371	1.402	1.382	1.387	1.39	1.386	1.38	1.395	1.383	1.391	1.372	1.399	1.4	1.368	1.36	1.372	1.407	1.395	1.391	1.369	1.366	1.388	1.361	1.381	1.368	1.396	1.39	1.388	1.407	1.388	1.39	1.409	1.374	1.39	1.392	1.377	1.39	1.374	1.396	1.382	1.385	1.405
0	1.38	1.418	1.4	1.409	1.358	1.373	1.421	1.382	1.41	1.407	1.404	1.381	1.401	1.402	1.415	1.404	1.399	1.374	1.419	1.42	1.366	1.371	1.393	1.396	1.414	1.409	1.372	1.393	1.401	1.381	1.385	1.385	1.413	1.425	1.414	1.417	1.41	1.408	1.426	1.395	1.402	1.412	1.401	1.391	1.385	1.404	1.4	1.407	1.429
70	1.473	1.439	1.389	1.451	1.46	1.372	1.451	1.445	1.429	1.419	1.422	1.423	1.466	1.441	1.412	1.438	1.421	1.428	1.422	1.447	1.417	1.4	1.412	1.419	1.423	1.441	1.404	1.418	1.432	1.413	1.417	1.415	1.432	1.44	1.414	1.428	1.438	1.415	1.428	1.424	1.435	1.424	1.423	1.432	1.427	1.444	1.434	1.433	1.454
71	1.432	1.421	1.417	1.407	1.404	1.393	1.417	1.404	1.401	1.402	1.409	1.394	1.408	1.397	1.417	1.411	1.418	1.43	1.416	1.427	1.411	1.393	1.404	1.416	1.421	1.406	1.396	1.402	1.419	1.389	1.404	1.389	1.418	1.425	1.407	1.412	1.401	1.403	1.412	1.391	1.415	1.414	1.403	1.404	1.404	1.411	1.412	1.41	1.441
72	1.403	1.415	1.383	1.414	1.368	1.37	1.411	1.38	1.39	1.398	1.399	1.371	1.4	1.405	1.405	1.392	1.397	1.38	1.398	1.409	1.364	1.352	1.366	1.392	1.412	1.378	1.372	1.373	1.405	1.377	1.397	1.375	1.406	1.403	1.402	1.418	1.401	1.41	1.423	1.387	1.398	1.402	1.385	1.391	1.386	1.403	1.401	1.405	1.417
0	1.431	1.423	1.388	1.421	1.405	1.385	1.42	1.401	1.4	1.397	1.396	1.394	1.402	1.398	1.393	1.387	1.402	1.408	1.402	1.414	1.398	1.376	1.384	1.401	1.401	1.4	1.373	1.399	1.408	1.384	1.402	1.411	1.42	1.423	1.411	1.424	1.417	1.424	1.416	1.403	1.401	1.409	1.409	1.412	1.394	1.411	1.399	1.416	1.449
0	1.439	1.408	1.409	1.411	1.405	1.393	1.423	1.397	1.403	1.41	1.42	1.397	1.404	1.397	1.404	1.406	1.406	1.408	1.407	1.427	1.404	1.386	1.395	1.398	1.412	1.397	1.381	1.397	1.409	1.376	1.396	1.4	1.419	1.416	1.405	1.43	1.415	1.415	1.417	1.399	1.401	1.399	1.399	1.404	1.406	1.421	1.409	1.41	1.431
0	NaN	NaN	NaN	NaN	NaN	NaN	NaN	NaN	NaN	NaN	NaN	NaN	NaN	NaN	NaN	NaN	NaN	NaN	NaN	NaN	NaN	NaN	NaN	NaN	NaN	NaN	NaN	NaN	NaN	NaN	NaN	NaN	NaN	NaN	NaN	NaN	NaN	NaN	NaN	NaN	NaN	NaN	NaN	NaN	NaN	NaN	NaN	NaN	NaN
73	1.341	1.344	1.387	1.442	1.391	1.411	1.422	1.42	1.356	1.407	1.369	1.426	1.416	1.411	1.428	1.408	1.423	1.406	1.406	1.432	1.376	1.38	1.394	1.381	1.404	1.402	1.385	1.387	1.425	1.383	1.395	1.4	1.43	1.394	1.41	1.42	1.424	1.423	1.429	1.386	1.389	1.4	1.407	1.418	1.396	1.423	1.409	1.424	1.442
0	1.458	1.426	1.43	1.42	1.408	1.399	1.436	1.417	1.404	1.406	1.434	1.41	1.405	1.416	1.408	1.407	1.425	1.421	1.418	1.427	1.404	1.395	1.399	1.402	1.415	1.402	1.385	1.418	1.411	1.391	1.395	1.397	1.4	1.412	1.402	1.429	1.402	1.404	1.408	1.404	1.416	1.411	1.412	1.411	1.39	1.421	1.421	1.433	1.457
0	1.434	1.396	1.389	1.461	1.433	1.387	1.454	1.438	1.436	1.415	1.451	1.433	1.462	1.448	1.44	1.427	1.419	1.482	1.436	1.44	1.457	1.44	1.44	1.445	1.44	1.478	1.43	1.45	1.469	1.449	1.436	1.443	1.479	1.464	1.438	1.459	1.45	1.431	1.471	1.464	1.469	1.464	1.451	1.476	1.458	1.457	1.471	1.46	1.52
74	1.365	1.361	1.389	1.445	1.413	1.397	1.426	1.418	1.381	1.392	1.388	1.421	1.409	1.418	1.437	1.411	1.417	1.41	1.42	1.426	1.389	1.394	1.393	1.4	1.411	1.418	1.397	1.394	1.415	1.387	1.4	1.409	1.44	1.412	1.406	1.422	1.422	1.429	1.426	1.39	1.403	1.412	1.404	1.415	1.398	1.425	1.414	1.427	1.445
0	1.591	1.585	1.683	1.926	1.837	1.706	1.853	1.611	1.801	1.681	1.761	1.652	1.565	1.886	1.651	1.628	1.805	1.796	1.756	1.653	1.698	1.658	1.704	1.74	1.711	1.731	1.608	1.712	1.636	1.622	1.591	1.704	1.701	1.622	1.787	1.723	1.676	1.684	1.698	1.649	1.7	1.767	1.771	1.666	1.649	1.698	1.656	1.7	1.786
0	1.453	1.396	1.367	1.462	1.454	1.372	1.445	1.436	1.444	1.422	1.419	1.428	1.469	1.463	1.43	1.436	1.443	1.466	1.449	1.451	1.448	1.425	1.435	1.442	1.447	1.471	1.423	1.453	1.466	1.452	1.434	1.447	1.5	1.486	1.446	1.463	1.435	1.45	1.456	1.473	1.463	1.462	1.438	1.459	1.462	1.453	1.475	1.455	1.494
0	1.485	1.424	1.44	1.489	1.474	1.424	1.505	1.482	1.506	1.457	1.498	1.471	1.51	1.5	1.469	1.488	1.483	1.54	1.505	1.499	1.528	1.511	1.498	1.496	1.493	1.542	1.463	1.511	1.543	1.5	1.486	1.499	1.554	1.533	1.489	1.494	1.502	1.49	1.521	1.508	1.52	1.508	1.505	1.502	1.498	1.514	1.51	1.509	1.541
0	1.477	1.477	1.469	1.483	1.426	1.414	1.463	1.461	1.492	1.444	1.485	1.46	1.496	1.474	1.449	1.502	1.466	1.511	1.5	1.473	1.505	1.458	1.483	1.465	1.486	1.505	1.469	1.482	1.509	1.471	1.456	1.467	1.518	1.501	1.478	1.477	1.488	1.462	1.511	1.493	1.49	1.501	1.499	1.484	1.485	1.498	1.518	1.493	1.531
75	1.451	1.428	1.372	1.458	1.463	1.365	1.456	1.429	1.412	1.404	1.395	1.41	1.441	1.444	1.432	1.408	1.446	1.412	1.447	1.441	1.407	1.403	1.406	1.428	1.431	1.445	1.403	1.428	1.446	1.418	1.425	1.426	1.451	1.443	1.42	1.449	1.436	1.437	1.437	1.435	1.447	1.441	1.419	1.443	1.439	1.429	1.441	1.458	1.473
0	1.311	1.356	1.385	1.458	1.403	1.42	1.417	1.426	1.356	1.428	1.376	1.423	1.423	1.413	1.44	1.418	1.412	1.412	1.411	NaN	NaN	NaN	NaN	NaN	NaN	NaN	NaN	NaN	NaN	NaN	NaN	NaN	NaN	NaN	NaN	NaN	NaN	NaN	NaN	NaN	NaN	NaN	NaN	NaN	NaN	NaN	NaN	NaN	NaN
76	1.43	1.432	1.42	1.443	1.421	1.417	1.445	1.406	1.431	1.409	1.428	1.406	1.41	1.44	1.41	1.411	1.434	1.434	1.436	1.442	1.409	1.41	1.409	1.422	1.427	1.428	1.418	1.434	1.432	1.403	1.413	1.419	1.448	1.425	1.42	1.446	1.43	1.432	1.427	1.415	1.445	1.447	1.438	1.427	1.411	1.445	1.427	1.439	1.472
0	1.45	1.423	1.369	1.449	1.462	1.384	1.454	1.436	1.407	1.389	1.395	1.422	1.427	1.437	1.424	1.405	1.428	1.416	1.443	1.436	1.41	1.394	1.395	1.431	1.419	1.433	1.401	1.419	1.436	1.414	1.42	1.426	1.442	1.428	1.413	1.436	1.445	1.424	1.43	1.419	1.438	1.423	1.41	1.431	1.417	1.424	1.423	1.424	1.458
77	1.423	1.448	1.435	1.446	1.43	1.427	1.467	1.424	1.424	1.402	1.44	1.407	1.412	1.427	1.427	1.414	1.439	1.439	1.431	1.46	1.406	1.411	1.42	1.435	1.429	1.435	1.419	1.426	1.438	1.395	1.426	1.427	1.437	1.437	1.421	1.447	1.427	1.431	1.432	1.419	1.435	1.436	1.428	1.433	1.409	1.44	1.431	1.443	1.469
0	1.541	1.528	1.492	1.555	1.562	1.519	1.517	1.521	1.498	1.537	1.509	1.509	1.542	1.537	1.581	1.512	1.54	1.543	1.544	1.548	1.515	1.525	1.515	1.526	1.538	1.514	1.5	1.502	1.509	1.491	1.516	1.526	1.538	1.53	1.528	1.544	1.526	1.526	1.533	1.487	1.534	1.548	1.538	1.541	1.535	1.555	1.546	1.549	1.574
0	1.436	1.427	1.391	1.422	1.419	1.381	1.43	1.41	1.395	1.396	1.396	1.396	1.413	1.405	1.403	1.398	1.406	1.408	1.411	1.423	1.394	1.384	1.392	1.408	1.406	1.411	1.388	1.405	1.414	1.388	1.402	1.396	1.411	1.401	1.396	1.423	1.411	1.407	1.413	1.399	1.411	1.41	1.393	1.407	1.4	1.408	1.411	1.413	1.432
0	1.444	1.432	1.401	1.415	1.416	1.386	1.42	1.421	1.399	1.395	1.399	1.389	1.404	1.398	1.411	1.388	1.402	1.407	1.417	1.417	1.393	1.371	1.393	1.399	1.414	1.4	1.383	1.395	1.408	1.385	1.391	1.395	1.407	1.399	1.394	1.416	1.413	1.397	1.41	1.398	1.407	1.406	1.396	1.398	1.401	1.408	1.404	1.412	1.426
78	1.465	1.478	1.436	1.437	1.42	1.406	1.437	1.447	1.421	1.415	1.417	1.413	1.429	1.418	1.424	1.41	1.426	1.431	1.439	1.435	1.418	1.396	1.423	1.43	1.447	1.442	1.418	1.434	1.454	1.418	1.431	1.428	1.436	1.429	1.421	1.441	1.448	1.435	1.435	1.423	1.427	1.432	1.417	1.429	1.411	1.448	1.437	1.439	1.463
79	1.589	1.54	1.477	1.454	1.424	1.442	1.475	1.478	1.486	1.439	1.445	1.451	1.487	1.472	1.444	1.494	1.476	1.481	1.508	1.476	1.5	1.439	1.463	1.48	1.498	1.492	1.449	1.455	1.513	1.461	1.421	1.424	1.493	1.504	1.483	1.484	1.475	1.458	1.506	1.481	1.466	1.491	1.481	1.465	1.463	1.502	1.496	1.476	1.499
80	1.408	1.406	1.374	1.387	1.373	1.365	1.4	1.379	1.386	1.379	1.393	1.387	1.396	1.382	1.385	1.385	1.387	1.395	1.391	1.39	1.385	1.37	1.38	1.398	1.397	1.392	1.363	1.378	1.4	1.381	1.38	1.383	1.379	1.393	1.386	1.392	1.383	1.395	1.403	1.387	1.4	1.399	1.385	1.39	1.389	1.406	1.395	1.409	1.427
0	1.572	1.584	1.514	1.592	1.578	1.543	1.504	1.553	1.561	1.579	1.54	1.504	1.573	1.554	1.587	1.515	1.552	1.566	1.557	1.584	1.539	1.558	1.53	1.55	1.551	1.56	1.525	1.551	1.581	1.558	1.567	1.557	1.573	1.579	1.568	1.589	1.573	1.563	1.595	1.568	1.58	1.582	1.573	1.587	1.57	1.601	1.593	1.601	1.659
81	1.659	1.598	1.588	1.607	1.587	1.505	1.573	1.59	1.527	1.567	1.513	1.551	1.537	1.544	1.58	1.512	1.551	1.508	1.579	1.569	1.497	1.522	1.515	1.515	1.534	1.525	1.493	1.513	1.561	1.511	1.509	1.525	1.536	1.531	1.505	1.539	1.542	1.522	1.51	1.495	1.546	1.551	1.494	1.52	1.514	1.517	1.517	1.535	1.548
0	1.594	1.572	1.531	1.46	1.451	1.473	1.498	1.496	1.494	1.471	1.45	1.442	1.478	1.473	1.464	1.493	1.455	1.491	1.509	1.483	1.493	1.443	1.475	1.471	1.492	1.479	1.447	1.449	1.491	1.455	1.432	1.417	1.477	1.48	1.481	1.475	1.507	1.481	1.487	1.43	1.488	1.481	1.478	1.479	1.46	1.493	1.497	1.484	1.504
0	1.409	1.406	1.382	1.386	1.38	1.371	1.402	1.385	1.379	1.381	1.395	1.383	1.392	1.386	1.395	1.387	1.398	1.401	1.389	1.413	1.386	1.378	1.388	1.407	1.407	1.397	1.377	1.388	1.403	1.384	1.392	1.39	1.393	1.398	1.386	1.402	1.395	1.391	1.408	1.39	1.402	1.403	1.392	1.408	1.392	1.412	1.399	1.413	1.432
0	1.514	1.517	1.469	1.497	1.514	1.461	1.487	1.507	1.475	1.482	1.446	1.46	1.499	1.482	1.494	1.453	1.484	1.465	1.506	1.509	1.461	1.473	1.482	1.483	1.477	1.487	1.455	1.464	1.49	1.444	1.464	1.48	1.48	1.469	1.474	1.484	1.485	1.47	1.476	1.465	1.474	1.481	1.461	1.462	1.461	1.471	1.479	1.479	1.501
0	1.659	1.629	1.584	1.595	1.551	1.592	1.556	1.624	1.51	1.55	1.525	1.517	1.587	1.538	1.565	1.51	1.559	1.543	1.562	1.571	1.513	1.527	1.517	1.476	1.546	1.525	1.496	1.526	1.539	1.523	1.509	1.527	1.508	1.481	1.518	1.505	1.561	1.518	1.516	1.534	1.534	1.536	1.513	1.504	1.535	1.51	1.532	1.526	1.548
0	1.44	1.413	1.404	1.423	1.428	1.409	1.424	1.411	1.416	1.424	1.429	1.408	1.431	1.407	1.45	1.393	1.418	1.433	1.441	1.434	1.412	1.415	1.417	1.426	1.433	1.428	1.399	1.411	1.438	1.404	1.414	1.409	1.423	1.433	1.419	1.433	1.425	1.409	1.429	1.402	1.426	1.424	1.401	1.415	1.412	1.412	1.431	1.425	1.457
0	1.44	1.47	1.413	1.426	1.432	1.405	1.416	1.429	1.421	1.434	1.433	1.407	1.434	1.424	1.435	1.408	1.421	1.438	1.437	1.447	1.419	1.414	1.411	1.433	1.439	1.431	1.407	1.417	1.434	1.422	1.428	1.441	1.437	1.442	1.432	1.442	1.439	1.436	1.452	1.434	1.443	1.46	1.441	1.452	1.441	1.459	1.455	1.465	1.484
0	1.407	1.408	1.389	1.397	1.381	1.374	1.408	1.406	1.397	1.395	1.404	1.396	1.402	1.401	1.399	1.398	1.398	1.413	1.398	1.419	1.403	1.39	1.395	1.415	1.418	1.404	1.382	1.391	1.409	1.386	1.402	1.393	1.397	1.41	1.411	1.421	1.406	1.407	1.409	1.394	1.415	1.418	1.404	1.404	1.395	1.419	1.409	1.416	1.443
0	1.445	1.441	1.422	1.434	1.423	1.413	1.419	1.431	1.413	1.424	1.408	1.413	1.431	1.411	1.436	1.391	1.433	1.436	1.422	1.442	1.413	1.418	1.413	1.427	1.424	1.425	1.397	1.4	1.437	1.408	1.411	1.418	1.432	1.422	1.424	1.434	1.43	1.425	1.43	1.419	1.43	1.425	1.427	1.413	1.415	1.433	1.429	1.438	1.463
0	1.426	1.44	1.428	1.436	1.415	1.406	1.43	1.411	1.429	1.414	1.42	1.415	1.416	1.394	1.432	1.404	1.437	1.423	1.421	1.428	1.402	1.414	1.409	1.412	1.418	1.419	1.411	1.42	1.434	1.396	1.418	1.421	1.426	1.43	1.412	1.442	1.413	1.425	1.42	1.4	1.432	1.435	1.42	1.426	1.42	1.422	1.423	1.431	1.462
0	1.449	1.438	1.433	1.41	1.406	1.402	1.441	1.433	1.435	1.414	1.412	1.424	1.408	1.421	1.427	1.431	1.431	1.444	1.437	1.442	1.423	1.412	1.422	1.431	1.426	1.416	1.412	1.426	1.459	1.411	1.415	1.414	1.426	1.429	1.416	1.44	1.442	1.436	1.454	1.415	1.437	1.442	1.423	1.425	1.413	1.443	1.439	1.441	1.46
0	1.411	1.403	1.387	1.393	1.402	1.381	1.414	1.403	1.391	1.398	1.398	1.397	1.398	1.401	1.399	1.398	1.402	1.418	1.4	1.422	1.402	1.385	1.395	1.407	1.418	1.4	1.393	1.4	1.413	1.387	1.407	1.406	1.408	1.416	1.409	1.421	1.406	1.405	1.418	1.397	1.414	1.419	1.406	1.412	1.402	1.423	1.408	1.42	1.441
0	1.43	1.456	1.428	1.427	1.432	1.412	1.425	1.425	1.424	1.434	1.423	1.4	1.417	1.415	1.426	1.424	1.415	1.443	1.43	1.447	1.429	1.416	1.42	1.434	1.45	1.441	1.413	1.429	1.453	1.42	1.433	1.433	1.445	1.437	1.446	1.45	1.443	1.442	1.455	1.439	1.443	1.447	1.443	1.448	1.434	1.451	1.448	1.455	1.477
0	1.434	1.432	1.414	1.422	1.419	1.415	1.433	1.434	1.429	1.407	1.45	1.423	1.422	1.42	1.43	1.416	1.433	1.441	1.432	1.443	1.414	1.424	1.416	1.429	1.425	1.415	1.417	1.431	1.441	1.41	1.419	1.43	1.425	1.434	1.425	1.438	1.422	1.437	1.429	1.421	1.425	1.433	1.409	1.428	1.411	1.43	1.425	1.434	1.454
0	1.399	1.385	1.363	1.342	1.351	1.415	1.407	1.376	1.422	1.398	1.426	1.413	1.453	1.428	1.413	1.38	1.424	1.412	1.396	1.475	1.428	1.39	1.39	1.382	1.423	1.399	1.42	1.415	1.42	1.383	1.386	1.38	1.419	1.395	1.432	1.394	1.391	1.417	1.441	1.435	1.457	1.378	1.416	1.381	1.391	1.436	1.381	1.421	1.482
0	1.409	1.483	1.441	1.417	1.417	1.389	1.409	1.442	1.41	1.413	1.41	1.386	1.431	1.422	1.432	1.437	1.425	1.439	1.452	1.462	1.442	1.441	1.461	1.465	1.477	1.469	1.46	1.464	1.481	1.466	1.488	1.487	1.505	1.48	1.491	1.492	1.491	1.508	1.517	1.503	1.505	1.521	1.505	1.503	1.503	1.509	1.5	1.513	1.547
82	1.428	1.443	1.397	1.388	1.386	1.379	1.402	1.393	1.396	1.393	1.392	1.392	1.395	1.405	1.398	1.384	1.398	1.415	1.417	1.417	1.396	1.379	1.393	1.402	1.412	1.41	1.388	1.4	1.413	1.384	1.397	1.391	1.398	1.413	1.402	1.419	1.406	1.404	1.42	1.391	1.405	1.408	1.402	1.408	1.399	1.421	1.41	1.413	1.434
0	1.429	1.46	1.434	1.428	1.409	1.407	1.43	1.436	1.436	1.436	1.411	1.391	1.41	1.405	1.413	1.41	1.428	1.432	1.443	1.459	1.439	1.431	1.439	1.441	1.455	1.432	1.426	1.431	1.46	1.423	1.442	1.449	1.466	1.436	1.448	1.459	1.453	1.456	1.478	1.446	1.465	1.475	1.461	1.461	1.449	1.465	1.472	1.479	1.489
0	1.426	1.414	1.393	1.439	1.406	1.4	1.421	1.426	1.43	1.426	1.441	1.425	1.432	1.426	1.429	1.425	1.436	1.454	1.416	1.46	1.422	1.409	1.437	1.437	1.44	1.438	1.422	1.415	1.44	1.406	1.436	1.422	1.43	1.444	1.429	1.433	1.427	1.427	1.435	1.421	1.441	1.435	1.413	1.427	1.425	1.444	1.433	1.439	1.468
0	1.567	1.568	1.596	1.571	1.575	1.528	1.53	1.566	1.564	1.567	1.51	1.506	1.597	1.543	1.547	1.555	1.525	1.552	1.556	1.551	1.559	1.527	1.527	1.537	1.54	1.547	1.482	1.542	1.538	1.546	1.515	1.54	1.539	1.526	1.513	1.515	1.541	1.536	1.585	1.529	1.538	1.561	1.528	1.536	1.52	1.536	1.548	1.568	1.555
0	1.469	1.433	1.403	1.423	1.432	1.408	1.439	1.433	1.438	1.413	1.432	1.416	1.405	1.415	1.457	1.421	1.441	1.44	1.425	1.442	1.425	1.415	1.419	1.436	1.426	1.43	1.411	1.428	1.446	1.408	1.421	1.429	1.435	1.42	1.439	1.471	1.436	1.432	1.44	1.428	1.432	1.434	1.436	1.429	1.419	1.437	1.435	1.439	1.475
0	1.464	1.463	1.444	1.441	1.426	1.42	1.438	1.444	1.427	1.442	1.428	1.436	1.444	1.435	1.438	1.425	1.429	1.446	1.445	1.448	1.422	1.419	1.426	1.425	1.445	1.432	1.404	1.417	1.445	1.399	1.421	1.42	1.431	1.44	1.421	1.448	1.431	1.437	1.436	1.418	1.437	1.432	1.423	1.431	1.422	1.432	1.438	1.442	1.463
83	1.419	1.399	1.394	1.399	1.405	1.388	1.401	1.407	1.387	1.41	1.412	1.38	1.398	1.388	1.411	1.387	1.404	1.402	1.397	1.411	1.406	1.386	1.396	1.397	1.419	1.408	1.374	1.392	1.419	1.385	1.389	1.4	1.401	1.411	1.411	1.415	1.408	1.407	1.406	1.393	1.399	1.413	1.399	1.407	1.404	1.408	1.41	1.411	1.436
0	1.437	1.443	1.4	1.394	1.4	1.389	1.404	1.404	1.411	1.404	1.414	1.407	1.403	1.407	1.405	1.398	1.409	1.421	1.425	1.43	1.402	1.39	1.404	1.417	1.42	1.414	1.393	1.412	1.422	1.385	1.405	1.395	1.41	1.418	1.409	1.431	1.42	1.411	1.433	1.406	1.416	1.413	1.411	1.414	1.397	1.42	1.41	1.418	1.439
84	1.414	1.391	1.397	1.406	1.408	1.394	1.406	1.416	1.398	1.399	1.408	1.405	1.412	1.398	1.408	1.404	1.403	1.406	1.397	1.416	1.401	1.383	1.397	1.406	1.416	1.408	1.379	1.386	1.408	1.379	1.403	1.403	1.402	1.411	1.395	1.408	1.408	1.409	1.415	1.398	1.397	1.412	1.404	1.41	1.404	1.415	1.412	1.422	1.443
0	1.607	1.277	1.843	NaN	NaN	NaN	NaN	NaN	NaN	NaN	NaN	NaN	NaN	NaN	NaN	NaN	NaN	NaN	NaN	NaN	NaN	NaN	NaN	NaN	NaN	NaN	NaN	NaN	NaN	NaN	NaN	NaN	NaN	NaN	NaN	NaN	NaN	NaN	NaN	NaN	NaN	NaN	NaN	NaN	NaN	NaN	NaN	NaN	NaN
0	1.447	1.456	1.447	1.45	1.446	1.408	1.436	1.444	1.437	1.424	1.426	1.415	1.426	1.435	1.429	1.422	1.432	1.44	1.436	1.439	1.425	1.411	1.425	1.433	1.44	1.421	1.409	1.43	1.441	1.4	1.422	1.417	1.431	1.422	1.426	1.444	1.429	1.421	1.437	1.423	1.426	1.448	1.422	1.425	1.419	1.439	1.426	1.433	1.458
85	1.432	1.432	1.395	1.402	1.4	1.397	1.414	1.412	1.403	1.409	1.404	1.405	1.396	1.408	1.409	1.4	1.406	1.406	1.412	1.418	1.4	1.393	1.4	1.408	1.411	1.415	1.391	1.41	1.431	1.392	1.406	1.393	1.407	1.414	1.402	1.421	1.42	1.407	1.419	1.398	1.406	1.41	1.406	1.418	1.403	1.421	1.408	1.421	1.435
86	1.429	1.432	1.421	1.458	1.402	1.415	1.42	1.43	1.45	1.423	1.435	1.43	1.44	1.44	1.429	1.43	1.44	1.445	1.433	1.46	1.424	1.426	1.437	1.436	1.445	1.439	1.419	1.421	1.454	1.407	1.437	1.43	1.431	1.452	1.443	1.456	1.434	1.449	1.44	1.437	1.44	1.452	1.431	1.435	1.429	1.447	1.442	1.447	1.467
0	NaN	NaN	NaN	NaN	NaN	NaN	NaN	NaN	NaN	NaN	NaN	NaN	NaN	NaN	NaN	NaN	NaN	NaN	NaN	NaN	NaN	NaN	NaN	NaN	NaN	NaN	NaN	NaN	NaN	NaN	NaN	NaN	NaN	NaN	NaN	NaN	NaN	NaN	NaN	NaN	NaN	NaN	NaN	NaN	NaN	NaN	NaN	NaN	NaN
0	1.447	1.473	1.451	1.457	1.44	1.409	1.432	1.45	1.436	1.454	1.43	1.413	1.432	1.406	1.427	1.426	1.434	1.447	1.441	1.459	1.437	1.422	1.436	1.434	1.444	1.43	1.419	1.424	1.445	1.417	1.434	1.43	1.444	1.447	1.439	1.467	1.445	1.425	1.447	1.428	1.431	1.463	1.429	1.437	1.424	1.459	1.446	1.455	1.475
87	1.503	1.484	1.455	1.458	1.462	1.441	1.445	1.469	1.435	1.483	1.449	1.454	1.457	1.474	1.463	1.446	1.444	1.477	1.455	1.485	1.447	1.437	1.438	1.442	1.473	1.469	1.43	1.453	1.482	1.426	1.44	1.454	1.445	1.46	1.453	1.477	1.449	1.455	1.465	1.44	1.46	1.454	1.451	1.454	1.46	1.481	1.468	1.471	1.504
0	1.429	1.417	1.426	1.429	1.403	1.398	1.415	1.424	1.444	1.393	1.483	1.446	1.472	1.441	1.471	1.452	1.466	1.453	1.42	1.473	1.435	1.409	1.419	1.407	1.436	1.444	1.418	1.414	1.472	1.385	1.435	1.415	1.412	1.439	1.449	1.449	1.471	1.439	1.438	1.441	1.464	1.42	1.402	1.418	1.413	1.461	1.44	1.423	1.507
0	1.439	1.417	1.409	1.416	1.413	1.397	1.411	1.397	1.419	1.409	1.416	1.403	1.415	1.411	1.403	1.4	1.408	1.412	1.417	1.436	1.406	1.387	1.403	1.408	1.418	1.414	1.397	1.403	1.415	1.396	1.405	1.401	1.4	1.412	1.402	1.417	1.423	1.407	1.421	1.407	1.41	1.421	1.406	1.414	1.399	1.422	1.407	1.407	1.441
88	1.44	1.443	1.405	1.459	1.423	1.426	1.439	1.418	1.44	1.431	1.438	1.426	1.445	1.416	1.442	1.434	1.43	1.445	1.436	1.471	1.437	1.419	1.423	1.42	1.449	1.445	1.426	1.429	1.476	1.404	1.458	1.422	1.437	1.459	1.443	1.455	1.432	1.436	1.453	1.436	1.45	1.447	1.446	1.439	1.426	1.457	1.456	1.456	1.486
0	1.446	1.432	1.414	1.439	1.446	1.411	1.429	1.424	1.442	1.428	1.432	1.43	1.444	1.419	1.426	1.434	1.432	1.451	1.428	1.453	1.429	1.398	1.432	1.438	1.452	1.451	1.431	1.434	1.456	1.426	1.444	1.438	1.442	1.455	1.437	1.458	1.444	1.446	1.455	1.438	1.452	1.468	1.453	1.448	1.451	1.458	1.454	1.482	1.501
0	1.443	1.438	1.392	1.43	1.403	1.409	1.424	1.426	1.426	1.413	1.445	1.417	1.421	1.42	1.429	1.422	1.423	1.441	1.421	1.454	1.409	1.412	1.405	1.421	1.439	1.416	1.42	1.412	1.444	1.401	1.434	1.409	1.423	1.44	1.427	1.444	1.436	1.417	1.427	1.426	1.437	1.431	1.426	1.421	1.405	1.439	1.431	1.439	1.473
0	1.451	1.444	1.414	1.425	1.43	1.425	1.443	1.444	1.43	1.435	1.438	1.425	1.424	1.427	1.431	1.439	1.44	1.429	1.426	1.457	1.438	1.422	1.427	1.434	1.449	1.439	1.409	1.429	1.448	1.421	1.432	1.431	1.44	1.447	1.434	1.472	1.447	1.439	1.451	1.438	1.451	1.448	1.447	1.449	1.428	1.487	1.448	1.444	1.476
89	1.444	1.433	1.425	1.455	1.428	1.416	1.443	1.44	1.422	1.445	1.442	1.428	1.44	1.442	1.439	1.428	1.429	1.455	1.434	1.449	1.431	1.433	1.435	1.426	1.468	1.444	1.413	1.432	1.456	1.424	1.437	1.424	1.442	1.444	1.434	1.443	1.443	1.446	1.459	1.436	1.448	1.45	1.431	1.452	1.443	1.451	1.449	1.46	1.483
90	1.441	1.432	1.387	1.444	1.406	1.431	1.427	1.43	1.425	1.414	1.44	1.426	1.431	1.428	1.439	1.43	1.434	1.45	1.412	1.462	1.418	1.431	1.418	1.421	1.437	1.415	1.405	1.418	1.454	1.398	1.448	1.418	1.417	1.437	1.442	1.447	1.432	1.422	1.432	1.431	1.436	1.442	1.419	1.415	1.412	1.439	1.442	1.441	1.465
91	1.422	1.43	1.405	1.414	1.413	1.399	1.423	1.407	1.398	1.411	1.413	1.394	1.418	1.4	1.404	1.393	1.416	1.422	1.41	1.436	1.407	1.393	1.397	1.4	1.41	1.416	1.391	1.414	1.42	1.394	1.403	1.403	1.402	1.418	1.404	1.423	1.409	1.403	1.421	1.399	1.414	1.411	1.402	1.403	1.394	1.423	1.412	1.418	1.446
0	1.455	1.478	1.43	1.435	1.446	1.437	1.459	1.44	1.464	1.463	1.445	1.433	1.453	1.443	1.438	1.42	1.445	1.454	1.434	1.455	1.435	1.416	1.438	1.446	1.442	1.452	1.426	1.449	1.465	1.423	1.44	1.428	1.431	1.45	1.431	1.459	1.446	1.447	1.461	1.425	1.449	1.445	1.438	1.437	1.432	1.461	1.442	1.445	1.47
0	1.503	1.468	1.473	1.467	1.49	1.45	1.478	1.459	1.478	1.47	1.483	1.468	1.471	1.459	1.473	1.466	1.468	1.469	1.474	1.478	1.46	1.44	1.464	1.468	1.483	1.466	1.452	1.441	1.486	1.436	1.465	1.441	1.456	1.461	1.449	1.477	1.465	1.479	1.457	1.452	1.46	1.46	1.456	1.469	1.462	1.475	1.457	1.456	1.494
0	1.813	NaN	NaN	NaN	NaN	NaN	NaN	NaN	NaN	NaN	NaN	NaN	NaN	NaN	NaN	NaN	NaN	NaN	NaN	NaN	NaN	NaN	NaN	NaN	NaN	NaN	NaN	NaN	NaN	NaN	NaN	NaN	NaN	NaN	NaN	NaN	NaN	NaN	NaN	NaN	NaN	NaN	NaN	NaN	NaN	NaN	NaN	NaN	NaN
0	1.425	1.433	1.396	1.418	1.411	1.404	1.426	1.415	1.412	1.413	1.423	1.416	1.419	1.416	1.419	1.409	1.409	1.425	1.419	1.426	1.408	1.393	1.406	1.416	1.416	1.417	1.397	1.408	1.428	1.401	1.418	1.411	1.415	1.424	1.425	1.441	1.428	1.431	1.441	1.416	1.427	1.436	1.434	1.434	1.42	1.453	1.439	1.446	1.47
0	1.472	1.496	1.474	1.474	1.494	1.464	1.464	1.506	1.456	1.49	1.461	1.45	1.459	1.469	1.462	1.462	1.481	1.481	1.468	1.483	1.474	1.459	1.467	1.475	1.496	1.475	1.449	1.462	1.473	1.454	1.467	1.474	1.489	1.485	1.479	1.491	1.486	1.484	1.5	1.473	1.493	1.483	1.474	1.482	1.463	1.506	1.47	1.489	1.517
0	1.482	1.512	1.475	1.475	1.496	1.47	1.475	1.49	1.465	1.499	1.482	1.464	1.467	1.476	1.48	1.47	1.493	1.492	1.485	1.508	1.487	1.493	1.485	1.484	1.52	1.497	1.489	1.496	1.502	1.495	1.505	1.505	1.524	1.527	1.518	1.534	1.525	1.53	1.547	1.531	1.555	1.562	1.559	1.567	1.562	1.586	1.581	1.595	1.63
0	1.468	1.48	1.459	1.477	1.472	1.451	1.481	1.467	1.474	1.471	1.487	1.481	1.477	1.455	1.459	1.452	1.469	1.452	1.46	1.5	1.469	1.454	1.452	1.488	1.478	1.452	1.439	1.447	1.48	1.442	1.456	1.446	1.463	1.47	1.445	1.492	1.457	1.462	1.455	1.454	1.463	1.459	1.464	1.466	1.45	1.484	1.47	1.46	1.499
0	1.492	1.514	1.499	1.514	1.502	1.501	1.528	1.471	1.474	1.5	1.481	1.466	1.49	1.525	1.487	1.513	1.491	1.505	1.509	1.536	1.493	1.484	1.501	1.501	1.529	1.516	1.469	1.51	1.532	1.507	1.503	1.485	1.504	1.547	1.501	1.512	1.518	1.528	1.541	1.522	1.502	1.535	1.498	1.519	1.516	1.526	1.528	1.54	1.547
92	1.52	1.541	1.49	1.516	1.535	1.497	1.496	1.477	1.5	1.505	1.509	1.473	1.481	1.512	1.492	1.491	1.511	1.506	1.483	1.518	1.489	1.496	1.475	1.494	1.521	1.498	1.476	1.491	1.53	1.488	1.501	1.471	1.496	1.519	1.489	1.522	1.519	1.499	1.538	1.492	1.502	1.519	1.501	1.503	1.503	1.512	1.506	1.525	1.525
93	1.467	1.465	1.43	1.434	1.445	1.434	1.452	1.443	1.449	1.449	1.443	1.426	1.461	1.433	1.443	1.42	1.433	1.436	1.443	1.462	1.435	1.415	1.434	1.449	1.452	1.443	1.422	1.44	1.461	1.421	1.434	1.423	1.438	1.44	1.424	1.453	1.431	1.434	1.446	1.433	1.447	1.44	1.441	1.43	1.427	1.455	1.437	1.44	1.459
0	1.438	1.442	1.418	1.41	1.434	1.413	1.419	NaN	NaN	NaN	NaN	NaN	NaN	NaN	NaN	NaN	NaN	NaN	NaN	NaN	NaN	NaN	NaN	NaN	NaN	NaN	NaN	NaN	NaN	NaN	NaN	NaN	NaN	NaN	NaN	NaN	NaN	NaN	NaN	NaN	NaN	NaN	NaN	NaN	NaN	NaN	NaN	NaN	NaN
0	1.492	1.523	1.44	1.522	1.494	1.485	1.524	1.494	1.5	1.508	1.495	1.482	1.515	1.463	1.497	1.443	1.49	1.474	1.495	1.51	1.477	1.47	1.471	1.487	1.501	1.478	1.47	1.498	1.508	1.462	1.497	1.444	1.463	1.487	1.49	1.493	1.494	1.464	1.483	1.483	1.493	1.49	1.501	1.481	1.471	1.509	1.485	1.491	1.515
94	1.427	1.439	1.402	1.421	1.412	1.405	1.421	1.418	1.406	1.409	1.423	1.384	1.425	1.428	1.413	1.414	1.406	1.411	1.405	1.425	1.405	1.388	1.397	1.414	1.421	1.424	1.396	1.411	1.439	1.405	1.414	1.404	1.421	1.421	1.413	1.428	1.423	1.416	1.433	1.417	1.413	1.432	1.417	1.42	1.416	1.432	1.42	1.431	1.445
0	1.415	1.412	1.394	1.409	1.406	1.398	1.424	1.393	1.397	1.405	1.413	1.392	1.412	1.39	1.396	1.387	1.397	1.396	1.406	1.425	1.388	1.382	1.392	1.413	1.418	1.399	1.382	1.387	1.408	1.381	1.402	1.387	1.39	1.393	1.399	1.417	1.405	1.4	1.415	1.391	1.404	1.409	1.41	1.411	1.396	1.42	1.41	1.406	1.439
0	1.505	1.522	1.485	1.501	1.502	1.504	1.521	1.507	1.518	1.513	1.501	1.485	1.503	1.511	1.505	1.456	1.49	1.486	1.495	1.517	1.495	1.472	1.491	1.513	1.516	1.507	1.486	1.515	1.542	1.499	1.493	1.475	1.503	1.483	1.492	1.508	1.502	1.487	1.491	1.5	1.501	1.504	1.51	1.491	1.489	1.528	1.507	1.496	1.52
95	1.424	1.446	1.412	1.413	1.436	1.417	1.412	1.426	1.419	1.421	1.416	1.407	1.422	1.412	1.431	1.414	1.421	1.428	1.411	1.443	1.412	1.415	1.413	1.428	1.447	1.419	1.407	1.419	1.423	1.396	1.412	1.412	1.432	1.429	1.418	1.441	1.438	1.437	1.439	1.416	1.439	1.44	1.442	1.437	1.421	1.44	1.42	1.432	1.461
0	1.43	1.438	1.41	1.42	1.435	NaN	NaN	NaN	NaN	NaN	NaN	NaN	NaN	NaN	NaN	NaN	NaN	NaN	NaN	NaN	NaN	NaN	NaN	NaN	NaN	NaN	NaN	NaN	NaN	NaN	NaN	NaN	NaN	NaN	NaN	NaN	NaN	NaN	NaN	NaN	NaN	NaN	NaN	NaN	NaN	NaN	NaN	NaN	NaN
96	1.424	1.43	1.395	1.4	1.409	1.411	1.422	1.404	1.415	1.416	1.409	1.399	1.405	1.416	1.416	1.409	1.41	1.416	1.411	1.435	1.409	1.394	1.404	1.403	1.422	1.418	1.402	1.407	1.44	1.407	1.412	1.403	1.416	1.422	1.415	1.434	1.42	1.417	1.431	1.419	1.416	1.427	1.413	1.42	1.412	1.429	1.415	1.431	1.444
0	1.405	1.412	1.388	1.399	1.405	1.399	1.415	1.408	1.394	1.41	1.425	1.402	1.405	1.396	1.407	1.386	1.384	1.401	1.41	1.425	1.395	1.39	1.395	1.406	1.409	1.398	1.387	1.391	1.419	1.376	1.394	1.386	1.393	1.395	1.396	1.409	1.401	1.395	1.411	1.39	1.4	1.406	1.405	1.403	1.402	1.419	1.405	1.407	1.43
0	1.424	1.447	1.399	1.407	1.428	1.417	1.422	1.424	1.411	1.43	1.428	1.404	1.422	1.419	1.422	1.422	1.421	1.432	1.416	1.432	1.411	1.408	1.413	1.42	1.432	1.43	1.414	1.426	1.42	1.404	1.418	1.418	1.425	1.434	1.418	1.445	1.433	1.437	1.443	1.413	1.435	1.44	1.435	1.442	1.422	1.446	1.429	1.44	1.462
97	1.472	1.452	1.386	1.429	1.422	1.399	1.44	1.397	1.404	1.413	1.429	1.416	1.411	1.422	1.415	1.427	1.405	1.456	1.42	1.424	1.434	1.407	1.414	1.43	1.433	1.426	1.396	1.419	1.445	1.421	1.44	1.415	1.418	1.443	1.425	1.442	1.439	1.422	1.434	1.424	1.432	1.438	1.422	1.435	1.416	1.431	1.433	1.446	1.467
0	1.445	1.458	1.457	1.443	1.465	1.437	1.461	1.457	1.45	1.46	1.46	1.438	1.448	1.468	1.458	1.457	1.448	1.456	1.45	1.477	1.455	1.446	1.452	1.463	1.48	1.464	1.448	1.456	1.478	1.45	1.46	1.456	1.466	1.463	1.463	1.477	1.464	1.464	1.484	1.461	1.468	1.481	1.469	1.484	1.47	1.486	1.493	1.483	1.509
98	1.459	1.463	1.394	1.437	1.451	1.43	1.457	1.392	1.42	1.425	1.409	1.425	1.42	1.402	1.408	1.427	1.405	1.446	1.409	1.422	1.428	1.394	1.414	1.438	1.423	1.429	1.402	1.434	1.445	1.408	1.434	1.424	1.414	1.434	1.426	1.44	1.433	1.423	1.442	1.431	1.426	1.439	1.435	1.432	1.419	1.433	1.432	1.44	1.457
0	1.441	1.459	1.438	1.445	1.46	1.435	1.45	1.447	1.427	1.462	1.456	1.433	1.448	1.457	1.458	1.448	1.447	1.469	1.467	1.488	1.448	1.447	1.457	1.478	1.492	1.473	1.453	1.478	1.479	1.457	1.474	1.465	1.482	1.488	1.476	1.499	1.492	1.493	1.51	1.483	1.496	1.498	1.504	1.509	1.488	1.519	1.508	1.51	1.53
0	1.984	2.012	1.895	1.799	1.933	1.963	1.952	1.888	1.951	2.139	1.845	1.855	2.025	2.003	2.106	1.873	1.948	2.01	1.877	2.025	2.018	NaN	NaN	NaN	NaN	NaN	NaN	NaN	NaN	NaN	NaN	NaN	NaN	NaN	NaN	NaN	NaN	NaN	NaN	NaN	NaN	NaN	NaN	NaN	NaN	NaN	NaN	NaN	NaN
99	1.446	1.455	1.432	1.431	1.439	1.427	1.44	1.447	1.433	1.451	1.449	1.43	1.453	1.447	1.441	1.448	1.442	1.455	1.462	1.461	1.44	1.45	1.437	1.462	1.488	1.465	1.455	1.454	1.474	1.45	1.451	1.454	1.459	1.473	1.471	1.485	1.479	1.48	1.484	1.463	1.475	1.48	1.485	1.484	1.467	1.49	1.48	1.486	1.525
0	2.192	2.035	1.815	1.812	1.853	2.006	1.987	1.913	1.939	1.983	1.798	1.94	1.888	1.979	1.998	1.832	1.861	1.923	1.93	1.923	2.033	1.913	1.948	1.878	2.029	1.976	2.017	2.022	1.996	2.009	1.985	1.913	1.951	1.885	2.047	1.973	1.93	1.977	1.918	1.941	1.985	1.998	1.954	2.047	1.954	1.98	1.989	1.957	2.082
0	NaN	NaN	NaN	NaN	NaN	NaN	NaN	NaN	NaN	NaN	NaN	NaN	NaN	NaN	NaN	NaN	NaN	NaN	NaN	NaN	NaN	NaN	NaN	NaN	NaN	NaN	NaN	NaN	NaN	NaN	NaN	NaN	NaN	NaN	NaN	NaN	NaN	NaN	NaN	NaN	NaN	NaN	NaN	NaN	NaN	NaN	NaN	NaN	NaN
100	1.568	1.578	1.475	1.505	1.517	1.439	1.481	1.495	1.526	1.471	1.477	1.51	1.469	1.485	1.463	1.473	1.492	1.529	1.488	1.487	1.527	1.483	1.501	1.492	1.539	1.472	1.499	1.542	1.52	1.49	1.519	1.535	1.532	1.51	1.493	1.53	1.495	1.509	1.552	1.562	1.542	1.519	1.511	1.528	1.511	1.529	1.571	1.53	1.552
0	1.611	1.619	1.49	1.466	1.498	1.539	1.528	1.544	1.516	NaN	NaN	NaN	NaN	NaN	NaN	NaN	NaN	NaN	NaN	NaN	NaN	NaN	NaN	NaN	NaN	NaN	NaN	NaN	NaN	NaN	NaN	NaN	NaN	NaN	NaN	NaN	NaN	NaN	NaN	NaN	NaN	NaN	NaN	NaN	NaN	NaN	NaN	NaN	NaN
0	1.423	1.437	1.397	1.411	1.407	1.408	1.421	1.403	1.408	1.409	1.41	1.397	1.416	1.412	1.41	1.402	1.413	1.411	1.416	1.434	1.401	1.388	1.392	1.417	1.429	1.422	1.394	1.414	1.428	1.395	1.406	1.403	1.407	1.421	1.398	1.424	1.42	1.412	1.422	1.405	1.406	1.408	1.41	1.415	1.4	1.415	1.423	1.425	1.456
0	1.618	1.61	1.491	1.476	1.479	1.538	1.529	1.551	1.546	1.552	1.47	1.526	1.486	1.514	1.53	1.465	1.527	1.503	1.491	1.525	1.545	1.473	1.551	1.519	1.524	1.519	1.504	1.552	1.556	1.515	1.548	1.508	1.518	1.479	1.511	1.522	1.518	1.511	1.525	1.51	1.506	1.527	1.519	1.511	1.508	1.548	1.523	1.521	1.567
0	1.481	1.489	1.473	1.469	1.528	1.49	1.513	1.501	1.504	1.512	1.483	1.504	1.524	1.518	1.497	1.505	1.467	1.52	1.493	1.541	1.524	1.523	1.526	1.522	1.559	1.541	1.516	1.505	1.534	1.521	1.557	1.533	1.518	1.532	1.588	1.572	1.574	1.536	1.568	1.541	1.55	1.56	1.535	1.579	1.577	1.589	1.581	1.567	1.584
0	1.413	1.418	1.372	1.377	1.378	1.375	1.399	1.403	1.398	1.392	1.386	1.382	1.4	1.397	1.381	1.379	1.391	1.398	1.384	1.413	1.394	1.372	1.388	1.395	1.405	1.396	1.383	1.383	1.415	1.375	1.394	1.387	1.399	1.395	1.395	1.407	1.405	1.396	1.409	1.395	1.403	1.405	1.396	1.392	1.387	1.398	1.41	1.407	1.426
0	1.424	1.429	1.404	1.399	1.407	1.394	1.413	1.404	1.402	1.407	1.403	1.405	1.406	1.41	1.407	1.389	1.4	1.419	1.402	1.408	1.386	1.388	1.39	1.414	1.415	1.414	1.4	1.4	1.414	1.399	1.402	1.397	1.41	1.406	1.399	1.416	1.414	1.41	1.418	1.407	1.398	1.41	1.403	1.407	1.404	1.425	1.408	1.423	1.442
101	1.432	1.438	1.403	1.408	1.412	1.403	1.428	1.405	1.411	1.418	1.421	1.393	1.414	1.406	1.405	1.409	1.394	1.419	1.409	1.422	1.396	1.393	1.399	1.405	1.428	1.407	1.403	1.414	1.423	1.403	1.402	1.406	1.405	1.415	1.394	1.435	1.427	1.422	1.424	1.41	1.42	1.418	1.415	1.422	1.413	1.415	1.42	1.42	1.458
0	1.406	1.416	1.395	1.39	1.402	1.384	1.417	1.399	1.395	1.404	1.401	1.39	1.412	1.396	1.397	1.404	1.395	1.404	1.4	1.416	1.388	1.378	1.38	1.395	1.418	1.397	1.387	1.401	1.413	1.385	1.387	1.389	1.406	1.408	1.393	1.412	1.413	1.408	1.408	1.394	1.405	1.413	1.399	1.408	1.391	1.418	1.41	1.406	1.439
102	1.406	1.416	1.378	1.375	1.385	1.374	1.403	1.39	1.397	1.401	1.38	1.386	1.404	1.389	1.382	1.389	1.388	1.411	1.391	1.407	1.401	1.372	1.395	1.398	1.405	1.405	1.385	1.395	1.418	1.383	1.403	1.394	1.399	1.401	1.388	1.409	1.407	1.402	1.419	1.392	1.405	1.413	1.402	1.4	1.396	1.408	1.408	1.405	1.43
103	1.43	1.458	1.405	1.415	1.416	1.409	1.426	1.413	1.418	1.429	1.427	1.399	1.43	1.424	1.414	1.42	1.419	1.421	1.425	1.438	1.418	1.401	1.42	1.43	1.44	1.421	1.414	1.429	1.447	1.412	1.408	1.411	1.427	1.437	1.422	1.435	1.43	1.426	1.439	1.432	1.423	1.434	1.429	1.423	1.425	1.43	1.429	1.435	1.476
104	1.419	1.429	1.384	1.402	1.402	1.402	1.412	1.403	1.4	1.401	1.398	1.41	1.404	1.401	1.414	1.396	1.391	1.408	1.402	1.418	1.39	1.382	1.391	1.404	1.418	1.407	1.406	1.406	1.43	1.413	1.418	1.424	1.411	1.418	1.426	1.431	1.434	1.432	1.442	1.431	1.43	1.443	1.428	1.436	1.425	1.461	1.436	1.46	1.473
0	1.424	1.434	1.42	1.42	1.399	1.409	1.429	1.412	1.407	1.426	1.413	1.407	1.428	1.412	1.412	1.419	1.403	1.418	1.435	1.435	1.405	1.412	1.413	1.436	1.455	1.434	1.414	1.437	1.432	1.416	1.426	1.416	1.423	1.445	1.439	1.452	1.446	1.45	1.448	1.433	1.442	1.444	1.449	1.446	1.441	1.449	1.459	1.464	1.479
105	1.431	1.423	1.385	1.404	1.406	1.389	1.411	1.414	1.405	1.408	1.417	1.417	1.421	1.435	1.426	1.428	1.434	1.445	1.447	1.472	1.451	1.44	1.453	1.477	1.49	1.479	1.467	1.487	1.503	1.476	1.49	1.491	1.497	1.511	1.511	1.533	1.523	1.529	1.542	1.526	1.529	1.543	1.541	1.539	1.523	1.55	1.548	1.562	1.59
106	1.396	1.417	1.393	1.398	1.391	1.381	1.411	1.389	1.404	1.4	1.397	1.38	1.403	1.401	1.399	1.398	1.394	1.41	1.399	1.416	1.393	1.379	1.391	1.407	1.417	1.403	1.382	1.4	1.399	1.387	1.393	1.387	1.402	1.406	1.392	1.411	1.405	1.407	1.409	1.395	1.398	1.408	1.398	1.406	1.401	1.414	1.416	1.416	1.439
0	1.398	1.423	1.397	1.376	1.415	1.397	1.422	1.405	1.406	1.398	1.4	1.392	1.407	1.413	1.404	1.407	1.407	1.427	1.411	1.431	1.417	1.391	1.413	1.418	1.428	1.406	1.397	1.409	1.433	1.398	1.413	1.41	1.418	1.415	1.417	1.431	1.42	1.412	1.424	1.416	1.429	1.421	1.418	1.42	1.416	1.423	1.431	1.43	1.451
107	1.417	1.422	1.396	1.401	1.39	1.379	1.415	1.405	1.403	1.403	1.396	1.402	1.415	1.409	1.411	1.41	1.412	1.414	1.417	1.442	1.413	1.4	1.413	1.432	1.439	1.427	1.409	1.434	1.445	1.422	1.425	1.428	1.441	1.444	1.435	1.456	1.459	1.445	1.454	1.441	1.456	1.454	1.445	1.448	1.443	1.461	1.46	1.466	1.487
0	1.591	1.729	1.553	1.578	NaN	NaN	NaN	NaN	NaN	NaN	NaN	NaN	NaN	NaN	NaN	NaN	NaN	NaN	NaN	NaN	NaN	NaN	NaN	NaN	NaN	NaN	NaN	NaN	NaN	NaN	NaN	NaN	NaN	NaN	NaN	NaN	NaN	NaN	NaN	NaN	NaN	NaN	NaN	NaN	NaN	NaN	NaN	NaN	NaN
0	1.445	1.488	1.431	1.395	1.428	1.396	1.438	1.424	1.425	1.451	1.409	1.428	1.436	1.415	1.425	1.422	1.416	1.437	1.425	1.446	1.417	1.392	1.422	1.427	1.437	1.428	1.395	1.42	1.451	1.412	1.436	1.426	1.447	1.443	1.423	1.425	1.429	1.426	1.439	1.431	1.438	1.429	1.423	1.421	1.405	1.423	1.437	1.417	1.445
0	1.421	1.447	1.417	1.376	1.405	1.383	1.423	1.405	1.415	1.409	1.391	1.398	1.419	1.39	1.406	1.403	1.39	1.421	1.412	1.42	1.393	1.391	1.403	1.41	1.429	1.404	1.385	1.4	1.418	1.39	1.406	1.398	1.41	1.406	1.404	1.426	1.417	1.409	1.427	1.417	1.418	1.419	1.409	1.407	1.407	1.42	1.416	1.409	1.435
0	1.407	1.435	1.414	1.389	1.416	1.414	1.421	1.422	1.399	1.422	1.42	1.404	1.43	1.413	1.416	1.424	1.419	1.421	1.43	1.456	1.427	1.395	1.421	1.426	1.444	1.422	1.403	1.413	1.445	1.408	1.424	1.425	1.43	1.427	1.429	1.437	1.425	1.43	1.442	1.428	1.438	1.436	1.439	1.433	1.425	1.446	1.451	1.438	1.47
108	1.465	1.443	1.444	1.438	1.408	1.432	1.457	1.462	1.464	1.432	1.451	1.426	1.451	1.438	1.472	1.461	1.438	1.466	1.444	1.485	1.446	1.436	1.446	1.467	1.483	1.451	1.424	1.459	1.474	1.436	1.462	1.429	1.456	1.467	1.452	1.473	1.457	1.458	1.459	1.445	1.439	1.442	1.455	1.455	1.441	1.454	1.452	1.474	1.484
0	1.363	1.4	1.352	1.356	1.399	1.406	1.391	1.404	1.394	1.418	1.428	1.373	1.416	1.414	1.395	1.413	1.415	1.417	1.414	1.467	1.422	1.387	1.427	1.423	1.427	1.408	1.394	1.391	1.423	1.39	1.413	1.413	1.419	1.427	1.437	1.439	1.404	1.442	1.42	1.407	1.436	1.416	1.429	1.438	1.435	1.441	1.432	1.449	1.479
109	1.442	1.451	1.42	1.429	1.426	1.419	1.449	1.431	1.426	1.427	1.434	1.442	1.446	1.438	1.44	1.426	1.425	1.444	1.428	1.442	1.427	1.423	1.427	1.446	1.451	1.457	1.435	1.446	1.468	1.437	1.446	1.439	1.456	1.451	1.45	1.467	1.473	1.463	1.475	1.447	1.457	1.466	1.453	1.461	1.455	1.483	1.463	1.474	1.496
0	1.443	1.465	1.465	1.423	1.444	1.456	1.474	1.446	1.455	1.451	1.475	1.461	1.444	1.427	1.437	1.437	1.432	1.482	1.471	1.481	1.425	1.437	1.451	1.439	1.452	1.448	1.439	1.442	1.473	1.435	1.432	1.419	1.455	1.445	1.447	1.448	1.463	1.462	1.476	1.44	1.443	1.431	1.438	1.447	1.431	1.462	1.464	1.444	1.468
0	1.471	1.435	1.452	1.446	1.459	1.419	1.444	1.447	1.453	1.459	1.434	1.437	1.456	1.431	1.45	1.447	1.441	1.463	1.429	1.486	1.443	1.428	1.448	1.448	1.461	1.468	1.438	1.462	1.453	1.416	1.45	1.448	1.437	1.461	1.434	1.471	1.457	1.453	1.448	1.451	1.455	1.453	1.454	1.441	1.445	1.451	1.447	1.464	1.488
110	1.385	1.415	1.393	1.359	1.391	1.393	1.405	1.395	1.386	1.417	1.412	1.378	1.415	1.427	1.418	1.413	1.414	1.435	1.412	1.462	1.411	1.393	1.424	1.43	1.437	1.399	1.385	1.393	1.424	1.405	1.423	1.414	1.417	1.45	1.406	1.444	1.404	1.438	1.421	1.413	1.432	1.43	1.438	1.421	1.433	1.429	1.443	1.438	1.474
0	1.437	1.447	1.421	1.432	1.429	1.417	1.455	1.436	1.436	1.427	1.422	1.428	1.435	1.43	1.427	1.434	1.422	1.436	1.415	1.444	1.417	1.409	1.42	1.438	1.433	1.44	1.412	1.439	1.457	1.417	1.435	1.427	1.438	1.436	1.425	1.456	1.45	1.431	1.459	1.425	1.431	1.45	1.435	1.447	1.436	1.456	1.446	1.453	1.481
111	1.438	1.493	1.452	1.439	1.451	1.433	1.471	1.426	1.445	1.425	1.509	1.46	1.438	1.426	1.443	1.429	1.437	1.463	1.464	1.472	1.417	1.435	1.457	1.463	1.473	1.46	1.435	1.466	1.463	1.44	1.439	1.442	1.459	1.448	1.449	1.468	1.458	1.456	1.456	1.442	1.436	1.451	1.426	1.455	1.432	1.453	1.452	1.444	1.459
0	1.426	1.429	1.419	1.422	1.409	1.415	1.443	1.41	1.395	1.412	1.396	1.409	1.411	1.421	1.402	1.406	1.412	1.414	1.411	1.419	1.408	1.399	1.41	1.402	1.431	1.419	1.389	1.404	1.423	1.394	1.41	1.396	1.41	1.417	1.414	1.435	1.431	1.419	1.424	1.394	1.413	1.399	1.414	1.419	1.398	1.427	1.414	1.425	1.44
0	1.365	1.387	1.364	1.345	1.369	1.372	1.378	1.375	1.373	1.389	1.385	1.358	1.376	1.385	1.389	1.388	1.38	1.396	1.393	1.424	1.384	1.363	1.386	1.396	1.41	1.393	1.385	1.393	1.412	1.377	1.399	1.394	1.404	1.403	1.394	1.413	1.395	1.394	1.409	1.394	1.41	1.407	1.394	1.398	1.39	1.409	1.406	1.404	1.433
0	1.432	1.433	1.446	1.429	1.411	1.411	1.44	1.431	1.394	1.413	1.417	1.411	1.398	1.422	1.413	1.415	1.401	1.441	1.398	1.419	1.408	1.392	1.407	1.406	1.422	1.423	1.401	1.411	1.425	1.396	1.418	1.402	1.414	1.421	1.406	1.42	1.422	1.423	1.427	1.404	1.42	1.405	1.419	1.418	1.405	1.42	1.415	1.428	1.454
0	1.46	1.438	1.436	1.431	1.43	1.428	1.448	1.441	1.423	1.43	1.443	1.421	1.419	1.436	1.423	1.43	1.436	1.458	1.429	1.469	1.437	1.43	1.433	1.43	1.458	1.457	1.424	1.437	1.47	1.442	1.446	1.44	1.462	1.458	1.445	1.471	1.46	1.46	1.483	1.444	1.459	1.445	1.459	1.467	1.438	1.479	1.467	1.47	1.506
0	1.423	1.41	1.418	1.415	1.404	1.397	1.425	1.396	1.4	1.408	1.403	1.393	1.386	1.409	1.393	1.408	1.39	1.409	1.391	1.414	1.402	1.377	1.392	1.393	1.416	1.41	1.371	1.4	1.404	1.392	1.399	1.384	1.41	1.409	1.398	1.415	1.411	1.402	1.411	1.396	1.408	1.402	1.407	1.405	1.387	1.412	1.409	1.41	1.444
0	1.433	1.454	1.448	1.442	1.437	1.461	1.438	1.443	1.418	1.431	1.443	1.426	1.421	1.432	1.444	1.428	1.424	1.468	1.441	1.443	1.444	1.417	1.443	1.437	1.459	1.464	1.418	1.427	1.44	1.424	1.443	1.423	1.447	1.443	1.434	1.476	1.456	1.443	1.466	1.443	1.448	1.433	1.437	1.439	1.426	1.447	1.454	1.449	1.486
0	1.461	1.442	1.422	1.423	1.431	1.422	1.43	1.442	1.432	1.432	1.427	1.415	1.417	1.42	1.427	1.425	1.429	1.445	1.418	1.442	1.418	1.406	1.411	1.429	1.439	1.431	1.411	1.423	1.443	1.407	1.42	1.419	1.424	1.422	1.416	1.447	1.425	1.426	1.433	1.426	1.427	1.43	1.424	1.43	1.409	1.446	1.426	1.437	1.464
0	1.427	1.422	1.393	1.404	1.399	1.395	1.411	1.403	1.401	1.4	1.4	1.395	1.394	1.406	1.394	1.395	1.389	1.413	1.401	1.416	1.405	1.391	1.403	1.413	1.425	1.417	1.391	1.404	1.413	1.391	1.407	1.408	1.416	1.424	1.415	1.426	1.425	1.421	1.434	1.406	1.421	1.422	1.417	1.432	1.408	1.43	1.424	1.433	1.45
112	1.362	1.344	1.364	1.345	1.345	1.392	1.379	1.404	1.378	1.379	1.352	1.333	1.382	1.369	1.389	1.4	1.392	1.399	1.393	1.433	1.39	1.371	1.382	1.397	1.411	1.393	1.359	1.391	1.393	1.376	1.384	1.403	1.387	1.402	1.401	1.421	1.403	1.408	1.408	1.4	1.404	1.409	1.405	1.404	1.397	1.415	1.416	1.419	1.442
113	1.456	1.467	1.431	1.44	1.436	1.433	1.444	1.445	1.443	1.428	1.447	1.431	1.422	1.447	1.443	1.433	1.432	1.453	1.438	1.456	1.438	1.42	1.424	1.44	1.453	1.442	1.422	1.421	1.45	1.418	1.439	1.428	1.432	1.447	1.448	1.473	1.447	1.452	1.448	1.441	1.444	1.448	1.449	1.453	1.449	1.462	1.466	1.452	1.501
114	1.392	1.373	1.391	1.363	1.371	1.395	1.406	1.411	1.387	1.403	1.382	1.37	1.404	1.384	1.408	1.394	1.398	1.417	1.399	1.428	1.393	1.384	1.392	1.412	1.424	1.403	1.381	1.411	1.41	1.385	1.409	1.403	1.4	1.413	1.418	1.429	1.405	1.418	1.431	1.415	1.412	1.415	1.415	1.409	1.41	1.428	1.424	1.428	1.448
0	1.484	1.473	1.473	1.488	1.49	1.472	1.494	1.519	1.499	1.492	1.478	1.506	1.475	1.514	1.501	1.503	1.488	1.507	1.493	1.507	1.492	1.496	1.491	1.497	1.509	1.525	1.498	1.494	1.551	1.491	1.502	1.502	1.487	1.515	1.495	1.513	1.502	1.517	1.51	1.484	1.487	1.523	1.491	1.504	1.51	1.533	1.519	1.51	1.517
0	1.458	1.466	1.439	1.446	1.451	1.434	1.459	1.45	1.44	1.449	1.453	1.442	1.445	1.445	1.441	1.438	1.444	1.453	1.439	1.46	1.449	1.432	1.443	1.455	1.463	1.456	1.427	1.445	1.456	1.429	1.438	1.44	1.446	1.451	1.439	1.469	1.452	1.45	1.449	1.441	1.438	1.453	1.446	1.448	1.426	1.449	1.441	1.462	1.477
0	1.455	1.464	1.441	1.441	1.437	1.425	1.452	1.454	1.457	1.453	1.456	1.441	1.448	1.436	1.449	1.438	1.449	1.448	1.447	1.471	1.437	1.431	1.431	1.453	1.459	1.446	1.429	1.451	1.454	1.424	1.444	1.439	1.451	1.455	1.442	1.461	1.454	1.449	1.449	1.443	1.454	1.453	1.446	1.459	1.444	1.457	1.445	1.45	1.478
0	1.448	1.464	1.46	1.449	1.444	1.42	1.452	1.437	1.445	1.434	1.462	1.441	1.445	1.44	1.453	1.432	1.443	1.451	1.442	1.463	1.437	1.427	1.433	1.453	1.454	1.442	1.422	1.452	1.46	1.426	1.448	1.427	1.445	1.454	1.441	1.464	1.45	1.452	1.45	1.44	1.455	1.453	1.45	1.454	1.437	1.467	1.459	1.459	1.477
115	1.433	1.434	1.414	1.417	1.415	1.406	1.421	1.428	1.411	1.421	1.408	1.395	1.409	1.414	1.416	1.417	1.414	1.429	1.403	1.433	1.417	1.399	1.407	1.429	1.436	1.435	1.414	1.429	1.427	1.408	1.421	1.418	1.412	1.412	1.423	1.441	1.425	1.426	1.43	1.427	1.434	1.433	1.42	1.433	1.416	1.44	1.431	1.434	1.463
116	1.413	1.42	1.389	1.404	1.409	1.406	1.406	1.407	1.388	1.401	1.406	1.402	1.397	1.394	1.405	1.394	1.399	1.399	1.383	1.428	1.38	1.369	1.385	1.403	1.407	1.391	1.377	1.395	1.4	1.376	1.38	1.386	1.391	1.405	1.382	1.406	1.401	1.395	1.402	1.393	1.394	1.404	1.393	1.399	1.389	1.406	1.391	1.403	1.425
117	1.418	1.444	1.432	1.408	1.404	1.38	1.426	1.413	1.411	1.427	1.407	1.396	1.417	1.421	1.416	1.401	1.425	1.428	1.413	1.435	1.404	1.395	1.4	1.419	1.439	1.426	1.402	1.408	1.432	1.404	1.414	1.4	1.409	1.416	1.415	1.424	1.414	1.426	1.433	1.419	1.419	1.415	1.426	1.418	1.418	1.433	1.424	1.423	1.45
0	1.453	1.461	1.429	1.436	1.436	1.421	1.438	1.442	1.431	1.444	1.442	1.437	1.427	1.443	1.441	1.425	1.438	1.451	1.441	1.456	1.429	1.428	1.438	1.448	1.451	1.451	1.424	1.432	1.459	1.422	1.446	1.432	1.44	1.442	1.441	1.453	1.459	1.451	1.462	1.45	1.461	1.457	1.444	1.453	1.438	1.475	1.467	1.471	1.492
118	1.431	1.433	1.395	1.406	1.4	1.396	1.413	1.413	1.407	1.404	1.407	1.4	1.397	1.408	1.4	1.404	1.412	1.413	1.398	1.424	1.387	1.391	1.389	1.413	1.417	1.403	1.387	1.405	1.424	1.386	1.404	1.397	1.418	1.409	1.403	1.425	1.423	1.407	1.407	1.419	1.412	1.421	1.401	1.413	1.399	1.417	1.411	1.421	1.442
119	1.453	1.449	1.412	1.415	1.413	1.401	1.419	1.444	1.411	1.423	1.41	1.407	1.41	1.418	1.423	1.408	1.433	1.427	1.402	1.446	1.408	1.4	1.414	1.419	1.423	1.419	1.4	1.418	1.435	1.402	1.418	1.402	1.412	1.414	1.411	1.421	1.425	1.42	1.426	1.419	1.417	1.433	1.41	1.424	1.402	1.429	1.42	1.432	1.448
0	1.444	1.449	1.449	1.42	1.407	1.386	1.441	1.418	1.415	1.421	1.422	1.395	1.41	1.412	1.427	1.403	1.418	1.447	1.412	1.435	1.403	1.41	1.396	1.415	1.421	1.42	1.396	1.419	1.428	1.408	1.418	1.396	1.415	1.42	1.423	1.42	1.423	1.421	1.432	1.417	1.413	1.423	1.417	1.429	1.405	1.428	1.413	1.413	1.446
120	1.44	1.458	1.427	1.464	1.413	1.421	1.438	1.443	1.423	1.414	1.428	1.421	1.413	1.436	1.425	1.426	1.419	1.435	1.422	1.432	1.412	1.392	1.408	1.422	1.432	1.414	1.4	1.427	1.437	1.396	1.418	1.417	1.415	1.425	1.413	1.43	1.427	1.43	1.425	1.42	1.423	1.431	1.418	1.417	1.416	1.432	1.429	1.429	1.447
121	1.406	1.089	1.078	1.069	1.437	1.441	1.91	1.181	1.194	1.413	1.444	1.404	1.408	1.443	1.391	1.407	1.427	1.438	1.46	1.425	1.447	1.413	1.427	1.41	1.439	1.447	1.44	1.419	1.432	1.437	1.416	1.412	1.423	1.422	1.392	1.443	1.443	1.411	1.42	1.431	1.399	1.403	1.406	1.378	1.423	1.412	1.45	1.436	1.44
0	1.386	1.235	1.234	1.216	1.399	1.396	1.56	1.282	1.303	1.405	1.413	1.392	1.391	1.426	1.399	1.406	1.415	1.421	1.431	1.412	1.419	1.418	1.418	1.401	1.435	1.447	1.423	1.422	1.418	1.421	1.407	1.412	1.44	1.418	1.412	1.422	1.426	1.409	1.428	1.429	1.408	1.418	1.419	1.407	1.421	1.407	1.449	1.434	1.441
0	NaN	NaN	NaN	NaN	NaN	NaN	NaN	NaN	NaN	NaN	NaN	NaN	NaN	NaN	NaN	NaN	NaN	NaN	NaN	NaN	NaN	NaN	NaN	NaN	NaN	NaN	NaN	NaN	NaN	NaN	NaN	NaN	NaN	NaN	NaN	NaN	NaN	NaN	NaN	NaN	NaN	NaN	NaN	NaN	NaN	NaN	NaN	NaN	NaN
0	1.732	1.105	NaN	NaN	NaN	NaN	NaN	NaN	NaN	NaN	NaN	NaN	NaN	NaN	NaN	NaN	NaN	NaN	NaN	NaN	NaN	NaN	NaN	NaN	NaN	NaN	NaN	NaN	NaN	NaN	NaN	NaN	NaN	NaN	NaN	NaN	NaN	NaN	NaN	NaN	NaN	NaN	NaN	NaN	NaN	NaN	NaN	NaN	NaN
0	0.8477	1.308	NaN	NaN	NaN	NaN	NaN	NaN	NaN	NaN	NaN	NaN	NaN	NaN	NaN	NaN	NaN	NaN	NaN	NaN	NaN	NaN	NaN	NaN	NaN	NaN	NaN	NaN	NaN	NaN	NaN	NaN	NaN	NaN	NaN	NaN	NaN	NaN	NaN	NaN	NaN	NaN	NaN	NaN	NaN	NaN	NaN	NaN	NaN
0	0.8117	1.231	1.473	1.378	1.396	0.7274	NaN	NaN	NaN	NaN	NaN	NaN	NaN	NaN	NaN	NaN	NaN	NaN	NaN	NaN	NaN	NaN	NaN	NaN	NaN	NaN	NaN	NaN	NaN	NaN	NaN	NaN	NaN	NaN	NaN	NaN	NaN	NaN	NaN	NaN	NaN	NaN	NaN	NaN	NaN	NaN	NaN	NaN	NaN
0	1.539	0.8519	1.271	1.433	NaN	NaN	NaN	NaN	NaN	NaN	NaN	NaN	NaN	NaN	NaN	NaN	NaN	NaN	NaN	NaN	NaN	NaN	NaN	NaN	NaN	NaN	NaN	NaN	NaN	NaN	NaN	NaN	NaN	NaN	NaN	NaN	NaN	NaN	NaN	NaN	NaN	NaN	NaN	NaN	NaN	NaN	NaN	NaN	NaN
0	1.569	1.274	NaN	NaN	NaN	NaN	NaN	NaN	NaN	NaN	NaN	NaN	NaN	NaN	NaN	NaN	NaN	NaN	NaN	NaN	NaN	NaN	NaN	NaN	NaN	NaN	NaN	NaN	NaN	NaN	NaN	NaN	NaN	NaN	NaN	NaN	NaN	NaN	NaN	NaN	NaN	NaN	NaN	NaN	NaN	NaN	NaN	NaN	NaN
0	1.467	1.422	1.452	1.418	1.443	1.427	1.425	1.42	1.406	1.408	1.394	1.405	1.384	1.431	1.395	1.401	1.395	1.403	1.421	1.407	1.401	1.417	1.394	1.386	1.404	1.393	1.393	1.401	1.391	1.397	1.389	1.403	1.414	1.388	1.374	1.405	1.391	1.397	1.424	1.411	1.406	1.398	1.418	1.409	1.423	1.4	1.422	1.405	1.395
122	1.51	1.433	1.464	1.411	1.431	1.472	1.424	1.413	1.438	1.398	1.412	1.406	1.396	1.449	1.41	1.407	1.406	1.417	1.422	1.408	1.404	1.42	1.379	1.405	1.401	1.399	1.402	1.388	1.393	1.416	1.403	1.422	1.42	1.394	1.38	1.399	1.405	1.384	1.379	1.416	1.377	1.398	1.402	1.407	1.425	1.393	1.426	1.423	1.388
0	NaN	NaN	NaN	NaN	NaN	NaN	NaN	NaN	NaN	NaN	NaN	NaN	NaN	NaN	NaN	NaN	NaN	NaN	NaN	NaN	NaN	NaN	NaN	NaN	NaN	NaN	NaN	NaN	NaN	NaN	NaN	NaN	NaN	NaN	NaN	NaN	NaN	NaN	NaN	NaN	NaN	NaN	NaN	NaN	NaN	NaN	NaN	NaN	NaN
0	1.428	1.227	1.229	1.234	1.428	1.436	1.509	1.377	1.378	1.433	1.438	1.423	1.42	1.436	1.407	NaN	NaN	NaN	NaN	NaN	NaN	NaN	NaN	NaN	NaN	NaN	NaN	NaN	NaN	NaN	NaN	NaN	NaN	NaN	NaN	NaN	NaN	NaN	NaN	NaN	NaN	NaN	NaN	NaN	NaN	NaN	NaN	NaN	NaN
0	1.439	1.318	1.349	1.382	1.341	1.399	1.394	1.362	1.307	1.402	1.367	1.336	1.348	1.392	1.329	1.355	1.392	1.354	1.399	1.386	1.402	1.391	1.396	1.362	1.396	1.424	1.385	1.381	1.381	1.402	1.372	1.399	1.4	1.366	1.375	1.385	1.395	1.373	1.391	1.394	1.379	1.381	1.4	1.382	1.386	1.376	1.407	1.392	1.389
123	1.542	1.497	1.516	1.476	1.534	1.501	1.544	1.509	1.489	1.527	1.497	1.506	1.5	1.498	1.476	1.496	1.473	1.531	1.523	1.502	1.521	1.559	1.516	1.494	1.512	1.517	1.504	1.49	1.509	1.498	1.518	1.493	1.513	1.52	1.473	1.535	1.511	1.525	1.532	1.548	1.513	1.508	1.558	1.528	1.531	1.514	1.519	1.533	1.55
124	1.492	1.26	1.306	1.429	1.317	1.482	1.398	1.375	1.314	1.448	1.409	1.344	1.379	1.416	1.342	1.362	1.446	1.372	1.424	1.419	1.43	1.392	1.451	1.389	1.424	1.47	1.407	1.4	1.419	1.426	1.431	1.425	1.453	1.415	1.404	1.428	1.437	1.417	1.424	1.447	1.43	1.434	1.437	1.41	1.408	1.381	1.449	1.439	1.422
0	1.073	1.198	NaN	NaN	NaN	NaN	NaN	NaN	NaN	NaN	NaN	NaN	NaN	NaN	NaN	NaN	NaN	NaN	NaN	NaN	NaN	NaN	NaN	NaN	NaN	NaN	NaN	NaN	NaN	NaN	NaN	NaN	NaN	NaN	NaN	NaN	NaN	NaN	NaN	NaN	NaN	NaN	NaN	NaN	NaN	NaN	NaN	NaN	NaN
0	1.389	1.268	1.271	1.248	1.391	1.406	1.519	1.313	1.322	1.402	1.393	1.393	1.39	1.432	1.409	1.405	1.421	1.426	1.43	1.412	1.433	1.42	1.415	1.386	1.429	1.439	1.434	1.425	1.424	1.429	1.408	1.422	1.45	1.418	1.405	1.431	1.426	1.414	1.434	1.425	1.414	1.416	1.425	1.417	1.432	1.413	1.439	1.449	1.446
125	1.448	1.18	1.415	1.415	1.42	1.428	1.228	1.228	1.391	1.403	1.387	1.393	1.377	1.274	1.261	1.265	1.388	1.271	1.403	1.382	1.401	1.401	1.383	1.38	1.306	1.318	1.403	1.295	1.408	1.316	1.392	1.327	1.344	1.313	1.299	1.435	1.331	1.385	1.329	1.331	1.331	1.338	1.351	1.344	1.339	1.326	1.352	1.434	1.439
0	NaN	NaN	NaN	NaN	NaN	NaN	NaN	NaN	NaN	NaN	NaN	NaN	NaN	NaN	NaN	NaN	NaN	NaN	NaN	NaN	NaN	NaN	NaN	NaN	NaN	NaN	NaN	NaN	NaN	NaN	NaN	NaN	NaN	NaN	NaN	NaN	NaN	NaN	NaN	NaN	NaN	NaN	NaN	NaN	NaN	NaN	NaN	NaN	NaN
126	1.452	1.101	1.436	1.416	1.423	1.407	1.166	1.177	1.414	1.424	1.452	1.433	1.386	1.225	1.237	1.256	1.443	1.266	1.427	1.431	1.44	1.438	1.417	1.42	1.31	1.314	1.445	1.298	1.462	1.315	1.398	1.334	1.342	1.319	1.317	1.5	1.334	1.434	1.344	1.316	1.336	1.342	1.354	1.355	1.343	1.336	1.36	1.46	1.471
127	1.443	1.235	1.401	1.405	1.426	1.422	1.286	1.284	1.39	1.401	1.401	1.399	1.384	1.312	1.29	1.29	1.397	1.31	1.395	1.393	1.398	1.408	1.39	1.387	1.336	1.35	1.408	1.329	1.418	1.339	1.394	1.342	1.359	1.336	1.325	1.423	1.35	1.388	1.348	1.352	1.339	1.349	1.379	1.361	1.362	1.344	1.361	1.411	1.415
128	1.385	1.366	1.394	1.383	1.399	1.37	1.403	1.385	1.384	1.399	1.415	1.404	1.397	1.423	1.418	1.411	1.413	1.422	1.42	1.404	1.427	1.408	1.408	1.391	1.423	1.435	1.421	1.418	1.423	1.427	1.398	1.424	1.432	1.433	1.407	1.434	1.422	1.411	1.433	1.414	1.415	1.411	1.433	1.434	1.43	1.407	1.447	1.427	1.422
129	1.581	1.511	1.514	1.484	1.56	1.513	1.522	1.49	1.489	1.512	1.493	1.511	1.5	1.501	1.497	1.497	1.478	1.506	1.507	1.489	1.508	1.526	1.514	1.507	1.529	1.494	1.505	1.49	1.498	1.528	1.506	1.512	1.536	1.514	1.483	1.517	1.516	1.519	1.529	1.533	1.495	1.516	1.552	1.544	1.534	1.503	1.56	1.564	1.556
0	1.478	1.106	NaN	NaN	NaN	NaN	NaN	NaN	NaN	NaN	NaN	NaN	NaN	NaN	NaN	NaN	NaN	NaN	NaN	NaN	NaN	NaN	NaN	NaN	NaN	NaN	NaN	NaN	NaN	NaN	NaN	NaN	NaN	NaN	NaN	NaN	NaN	NaN	NaN	NaN	NaN	NaN	NaN	NaN	NaN	NaN	NaN	NaN	NaN
0	1.949	1.446	NaN	NaN	NaN	NaN	NaN	NaN	NaN	NaN	NaN	NaN	NaN	NaN	NaN	NaN	NaN	NaN	NaN	NaN	NaN	NaN	NaN	NaN	NaN	NaN	NaN	NaN	NaN	NaN	NaN	NaN	NaN	NaN	NaN	NaN	NaN	NaN	NaN	NaN	NaN	NaN	NaN	NaN	NaN	NaN	NaN	NaN	NaN
0	1.425	1.133	1.158	1.14	1.427	1.427	1.785	1.221	1.236	1.421	1.429	1.397	1.416	1.437	1.415	1.416	1.444	1.453	1.467	1.421	1.455	1.436	1.435	1.418	1.438	1.443	1.44	1.413	1.427	1.444	1.426	1.433	1.43	1.426	1.404	1.451	1.433	1.42	1.433	1.428	1.423	1.418	1.416	1.408	1.44	1.406	1.44	1.433	1.434
130	1.401	1.325	1.325	1.29	1.395	1.405	1.445	1.348	1.357	1.389	1.38	1.387	1.393	1.415	1.394	1.385	1.395	1.412	1.416	1.4	1.409	1.401	1.407	1.384	1.414	1.426	1.412	1.41	1.406	1.415	1.401	1.413	1.437	1.405	1.389	1.416	1.408	1.4	1.421	1.405	1.404	1.405	1.418	1.412	1.415	1.399	1.424	1.416	1.416
131	1.381	1.244	1.241	1.196	1.382	1.411	1.517	1.271	1.3	1.39	1.379	1.365	1.375	1.415	1.374	1.362	1.378	1.398	1.42	1.379	1.404	1.395	1.394	1.361	1.382	1.4	1.405	1.397	1.398	1.409	1.389	1.392	1.409	1.386	1.363	1.405	1.397	1.393	1.402	1.403	1.393	1.402	1.399	1.39	1.397	1.399	1.427	1.409	1.446
132	1.414	1.416	1.416	1.405	1.417	1.421	1.422	1.42	1.397	1.424	1.426	1.416	1.432	1.46	1.446	1.446	1.456	1.463	1.467	1.45	1.476	1.463	1.45	1.451	1.465	1.476	1.468	1.469	1.472	1.454	1.45	1.466	1.512	1.47	1.455	1.506	1.467	1.482	1.502	1.502	1.494	1.504	1.511	1.492	1.497	1.492	1.52	1.524	1.516
133	1.416	1.406	1.411	1.402	1.42	1.409	1.422	1.404	1.402	1.406	1.407	1.399	1.394	1.428	1.424	1.402	1.417	1.424	1.422	1.414	1.425	1.416	1.42	1.407	1.428	1.449	1.428	1.423	1.429	1.436	1.423	1.43	1.45	1.428	1.411	1.439	1.436	1.429	1.447	1.431	1.439	1.431	1.444	1.446	1.444	1.425	1.457	1.449	1.445
134	1.436	1.409	1.421	1.412	1.424	1.409	1.427	1.414	1.401	1.415	1.409	1.413	1.393	1.427	1.432	1.415	1.412	1.416	1.42	1.409	1.433	1.418	1.409	1.407	1.419	1.442	1.429	1.416	1.422	1.425	1.416	1.426	1.444	1.432	1.405	1.442	1.443	1.432	1.446	1.433	1.435	1.434	1.447	1.451	1.446	1.433	1.472	1.467	1.459
0	NaN	NaN	NaN	NaN	NaN	NaN	NaN	NaN	NaN	NaN	NaN	NaN	NaN	NaN	NaN	NaN	NaN	NaN	NaN	NaN	NaN	NaN	NaN	NaN	NaN	NaN	NaN	NaN	NaN	NaN	NaN	NaN	NaN	NaN	NaN	NaN	NaN	NaN	NaN	NaN	NaN	NaN	NaN	NaN	NaN	NaN	NaN	NaN	NaN
0	1.519	1.251	1.303	1.213	1.502	1.583	1.842	1.306	1.405	1.502	1.522	1.489	1.466	1.533	1.482	1.482	1.488	1.537	1.59	1.557	1.542	1.516	1.528	1.5	1.535	1.516	1.529	1.539	1.531	1.536	1.499	1.525	1.522	1.506	1.492	1.51	1.503	1.496	1.491	1.516	1.497	1.507	1.507	1.502	1.548	1.493	1.533	1.504	1.527
0	1.564	1.357	1.372	1.34	1.507	1.54	1.718	1.371	1.427	1.515	1.501	1.506	1.472	1.539	1.511	1.483	1.48	1.56	1.575	1.53	1.511	1.53	1.509	1.514	1.544	1.55	1.537	1.544	1.543	1.529	1.532	1.513	1.529	1.535	1.49	1.517	1.498	1.504	1.527	1.523	1.513	1.492	1.509	1.518	1.542	1.503	1.551	1.542	1.54
0	1.414	1.389	1.431	1.379	1.431	1.384	1.414	1.409	1.4	1.403	1.416	1.418	1.414	1.437	1.38	1.42	1.416	1.419	1.43	1.425	1.442	1.446	1.441	1.412	1.425	1.44	1.432	1.426	1.438	1.428	1.425	1.417	1.442	1.417	1.404	1.425	1.429	1.449	1.426	1.442	1.428	1.438	1.452	1.438	1.437	1.41	1.449	1.447	1.437
0	1.431	1.416	1.414	1.411	1.429	1.402	1.418	1.396	1.401	1.403	1.398	1.4	1.394	1.428	1.42	1.408	1.411	1.41	1.424	1.42	1.435	1.415	1.409	1.407	1.424	1.451	1.426	1.415	1.424	1.44	1.424	1.431	1.451	1.425	1.4	1.434	1.432	1.421	1.454	1.43	1.433	1.424	1.444	1.453	1.448	1.433	1.464	1.446	1.458
0	1.428	1.417	1.421	1.412	1.441	1.41	1.429	1.419	1.389	1.404	1.391	1.396	1.393	1.403	1.412	1.406	1.377	1.398	1.406	1.401	1.409	1.404	1.393	1.397	1.408	1.442	1.41	1.408	1.413	1.408	1.413	1.414	1.438	1.409	1.38	1.417	1.418	1.404	1.437	1.405	1.419	1.405	1.419	1.425	1.419	1.406	1.443	1.425	1.431
0	1.385	1.378	1.422	1.387	1.431	1.403	1.404	1.413	1.4	1.397	1.402	1.406	1.404	1.444	1.413	1.418	1.417	1.422	NaN	NaN	NaN	NaN	NaN	NaN	NaN	NaN	NaN	NaN	NaN	NaN	NaN	NaN	NaN	NaN	NaN	NaN	NaN	NaN	NaN	NaN	NaN	NaN	NaN	NaN	NaN	NaN	NaN	NaN	NaN
0	1.472	1.412	1.391	1.426	1.446	1.428	1.433	1.393	1.424	1.419	1.411	1.406	1.359	1.413	1.433	1.393	1.399	1.43	1.434	1.435	1.437	1.419	1.405	1.402	1.448	1.437	1.433	1.43	1.415	1.434	1.41	1.423	1.444	1.406	1.396	1.407	1.416	1.414	1.431	1.422	1.417	1.397	1.42	1.42	1.429	1.398	1.449	1.427	1.426
0	1.524	1.477	1.461	1.419	1.499	1.482	1.498	1.436	1.461	1.485	1.425	1.452	1.472	1.459	1.459	1.414	1.452	1.495	1.501	1.486	1.464	1.442	1.478	1.455	1.455	1.491	1.481	1.47	1.487	1.489	1.468	1.483	1.501	1.453	1.438	1.465	1.45	1.451	1.487	1.463	1.464	1.452	1.493	1.481	1.5	1.468	1.478	1.47	1.479
0	1.434	1.387	1.425	1.396	1.426	1.41	1.423	1.434	1.41	1.412	1.421	1.422	1.402	1.44	1.421	1.407	1.42	1.428	1.428	1.425	1.426	1.439	1.443	1.42	1.435	1.447	1.434	1.427	1.44	1.429	1.417	1.436	1.446	1.429	1.412	1.439	1.438	1.429	1.441	1.433	1.427	1.432	1.447	1.439	1.443	1.421	1.454	1.445	1.434
0	1.486	1.427	1.445	1.435	1.438	1.422	1.427	1.422	1.418	1.426	NaN	NaN	NaN	NaN	NaN	NaN	NaN	NaN	NaN	NaN	NaN	NaN	NaN	NaN	NaN	NaN	NaN	NaN	NaN	NaN	NaN	NaN	NaN	NaN	NaN	NaN	NaN	NaN	NaN	NaN	NaN	NaN	NaN	NaN	NaN	NaN	NaN	NaN	NaN
0	1.405	1.399	1.432	1.391	1.439	1.401	1.412	1.439	1.405	1.404	1.41	1.419	1.407	1.449	1.423	1.414	1.424	1.417	1.42	1.431	1.445	1.454	1.445	1.428	1.443	1.462	1.442	1.436	1.438	1.444	1.436	1.438	1.462	1.436	1.423	1.441	1.439	1.434	1.445	1.453	1.432	1.452	1.458	1.456	1.459	1.436	1.472	1.462	1.451
0	1.538	1.447	1.495	1.431	1.456	1.492	1.495	1.445	1.476	1.465	1.423	1.434	1.47	1.48	1.466	1.412	1.438	1.484	1.5	1.45	1.477	1.467	1.48	1.465	1.479	1.495	1.473	1.475	1.484	1.496	1.464	1.489	1.5	1.459	1.445	1.47	1.463	1.467	1.476	1.465	1.458	1.468	1.488	1.482	1.477	1.458	1.493	1.474	1.482
135	1.427	1.405	1.426	1.394	1.434	1.404	1.428	1.42	1.414	1.412	1.417	1.413	1.393	1.439	1.418	1.41	1.418	1.412	1.429	1.427	1.439	1.448	1.441	1.428	1.433	1.447	1.427	1.424	1.443	1.437	1.428	1.432	1.447	1.423	1.412	1.444	1.442	1.44	1.443	1.439	1.436	1.438	1.453	1.448	1.451	1.428	1.472	1.465	1.448
136	1.402	1.393	1.394	1.376	1.403	1.395	1.408	1.411	1.403	1.408	1.403	1.405	1.393	1.426	1.406	1.394	1.403	1.404	1.416	1.406	1.415	1.425	1.419	1.4	1.417	1.42	1.404	1.411	1.419	1.424	1.409	1.419	1.429	1.407	1.395	1.417	1.413	1.402	1.418	1.417	1.408	1.411	1.419	1.421	1.428	1.395	1.43	1.421	1.416
0	1.504	1.476	1.473	1.433	1.483	1.486	1.487	1.438	1.459	1.447	1.463	1.459	1.445	1.445	1.444	1.431	1.456	1.471	1.488	1.462	1.448	1.469	1.485	1.461	1.458	1.502	1.469	1.465	1.468	1.474	1.466	1.49	1.489	1.467	1.447	1.447	1.458	1.445	1.462	1.479	1.466	1.467	1.493	1.472	1.51	1.445	1.482	1.47	1.473
0	1.414	1.402	1.409	1.397	1.434	1.418	1.414	1.419	1.417	1.413	1.415	1.412	1.405	1.433	1.42	1.424	1.414	1.434	1.425	1.425	1.426	1.441	1.443	1.412	1.437	1.445	1.429	1.423	1.441	1.434	1.422	1.435	1.441	1.437	1.403	1.437	1.433	1.429	1.436	1.445	1.421	1.433	1.449	1.45	1.438	1.416	1.452	1.441	1.431
0	1.422	1.397	1.386	1.397	1.409	1.41	1.399	1.4	1.401	1.4	1.397	1.398	1.39	1.413	1.389	1.392	1.391	1.413	1.408	1.393	1.406	1.41	1.413	1.383	1.408	1.424	1.413	1.407	1.412	1.407	1.399	1.407	1.42	1.411	1.392	1.411	1.411	1.399	1.424	1.4	1.4	1.403	1.414	1.414	1.403	1.391	1.433	1.412	1.414
0	1.495	1.43	1.425	1.442	1.433	1.412	1.419	1.42	1.401	1.417	1.411	1.423	1.395	1.427	1.407	1.396	1.431	1.383	1.429	1.424	1.406	1.403	1.441	1.425	1.412	1.475	1.417	1.407	1.41	1.422	1.414	1.426	1.44	1.416	1.379	1.439	1.424	1.435	1.416	1.417	1.43	1.407	1.445	1.43	1.43	1.413	1.433	1.438	1.428
137	1.514	1.49	1.475	1.431	1.483	1.483	1.468	1.446	1.449	1.489	1.439	1.433	1.476	1.466	1.444	1.429	1.472	1.488	1.482	1.453	1.449	1.457	1.481	1.46	1.469	1.497	1.494	1.455	1.462	1.489	1.455	1.489	1.492	1.454	1.436	1.467	1.459	1.462	1.488	1.467	1.463	1.451	1.505	1.477	1.48	1.459	1.48	1.475	1.493
0	1.529	1.516	1.504	1.47	1.539	1.533	1.535	1.499	1.482	1.512	1.491	1.472	1.525	1.494	1.506	1.475	1.493	1.506	1.525	1.503	1.498	1.491	1.502	1.514	1.491	1.529	1.529	1.491	1.522	1.515	1.524	1.52	1.545	1.516	1.458	1.531	1.484	1.492	1.536	1.508	1.54	1.519	1.555	1.528	1.536	1.529	1.56	1.528	1.56
138	1.421	1.392	1.386	1.393	1.415	1.401	1.413	1.403	1.386	1.398	1.393	1.392	1.388	1.411	1.404	1.392	1.383	1.392	1.403	1.39	1.41	1.404	1.403	1.374	1.407	1.418	1.403	1.405	1.413	1.406	1.398	1.404	1.419	1.399	1.382	1.407	1.406	1.399	1.416	1.396	1.4	1.393	1.419	1.408	1.407	1.391	1.417	1.41	1.409
0	1.428	1.402	1.405	1.394	1.42	1.43	1.425	1.418	1.407	1.407	1.418	1.404	1.41	1.437	1.403	1.411	1.425	1.421	1.41	1.419	1.422	1.424	1.43	1.403	1.424	1.45	1.432	1.435	1.431	1.425	1.422	1.434	1.443	1.419	1.409	1.426	1.44	1.424	1.429	1.422	1.425	1.433	1.431	1.431	1.443	1.412	1.452	1.427	1.429
0	1.433	1.423	1.418	1.387	1.428	1.423	1.43	1.412	1.413	1.412	1.422	1.425	1.389	1.441	1.419	1.419	1.433	1.42	1.429	1.431	1.443	1.448	1.447	1.433	1.445	1.456	1.437	1.437	1.449	1.444	1.443	1.44	1.464	1.441	1.422	1.454	1.452	1.44	1.449	1.45	1.453	1.455	1.462	1.466	1.465	1.44	1.477	1.474	1.467
139	1.514	1.471	1.461	1.441	1.507	1.479	1.477	1.459	1.474	1.456	1.469	1.453	1.442	1.486	1.487	1.462	1.468	1.478	1.483	1.477	1.483	1.485	1.478	1.464	1.486	1.488	1.492	1.468	1.476	1.497	1.47	1.485	1.504	1.476	1.442	1.457	1.47	1.47	1.504	1.49	1.464	1.453	1.484	1.491	1.492	1.468	1.508	1.498	1.495
0	1.449	1.415	1.424	1.419	1.45	1.402	1.406	1.433	1.41	1.417	1.402	1.399	1.394	1.448	1.413	1.415	1.423	1.409	1.415	1.424	1.421	1.437	1.446	1.419	1.437	1.448	1.436	1.405	1.419	1.424	1.42	1.448	1.445	1.421	1.404	1.44	1.416	1.402	1.429	1.415	1.433	1.411	1.443	1.406	1.43	1.414	1.442	1.448	1.422
0	1.431	1.429	1.415	1.417	1.429	1.427	1.429	1.417	1.423	1.419	1.407	1.406	1.397	NaN	NaN	NaN	NaN	NaN	NaN	NaN	NaN	NaN	NaN	NaN	NaN	NaN	NaN	NaN	NaN	NaN	NaN	NaN	NaN	NaN	NaN	NaN	NaN	NaN	NaN	NaN	NaN	NaN	NaN	NaN	NaN	NaN	NaN	NaN	NaN
140	1.427	1.404	1.401	1.396	1.419	1.413	1.407	1.394	1.379	1.409	1.38	1.385	1.391	1.41	1.398	1.386	1.405	1.395	1.406	1.4	1.412	1.401	1.393	1.391	1.419	1.437	1.424	1.413	1.419	1.42	1.413	1.415	1.429	1.394	1.388	1.412	1.41	1.409	1.415	1.398	1.399	1.4	1.424	1.407	1.419	1.393	1.417	1.417	1.414
0	1.529	1.542	1.494	1.486	1.511	1.52	1.493	1.485	1.451	1.505	1.475	1.482	1.489	1.505	1.507	1.449	1.471	1.5	1.524	1.479	1.501	1.507	1.484	1.511	1.489	1.515	1.529	1.486	1.502	1.526	1.501	1.497	1.539	1.487	1.476	1.516	1.49	1.497	1.518	1.506	1.501	1.504	1.572	1.527	1.543	1.498	1.527	1.532	1.536
0	1.464	1.406	1.438	1.438	1.445	1.444	1.45	1.43	1.431	1.417	1.411	1.411	1.41	1.447	1.445	1.398	1.426	1.426	1.453	1.428	1.438	1.446	1.432	1.423	1.444	1.459	1.446	1.423	1.434	1.442	1.436	1.436	1.455	1.434	1.407	1.437	1.438	1.424	1.452	1.438	1.415	1.42	1.44	1.448	1.441	1.405	1.452	1.443	1.442
0	1.463	1.41	1.442	1.438	1.452	1.442	1.442	1.432	1.438	1.432	1.407	1.414	1.422	1.443	1.442	1.401	1.425	1.426	1.452	1.43	1.437	1.429	1.439	1.419	1.452	1.453	1.441	1.437	1.437	1.444	1.433	1.446	1.466	1.431	1.414	1.433	1.429	1.426	1.451	1.449	1.416	1.432	1.45	1.447	1.447	1.415	1.455	1.454	1.453
0	1.564	1.485	1.442	1.51	1.49	1.529	1.496	1.51	1.508	1.547	1.484	1.512	1.466	1.542	1.499	1.52	1.488	1.512	1.529	1.491	1.545	1.527	1.524	1.517	1.535	1.537	1.511	1.536	1.513	1.554	1.539	1.534	1.538	1.569	1.522	1.555	1.524	1.545	1.546	1.514	1.528	1.539	1.542	1.537	1.538	1.522	1.548	1.547	1.533
141	1.528	1.478	1.477	1.457	1.502	1.472	1.485	1.467	1.472	1.475	1.467	1.457	1.444	1.487	1.483	1.451	1.472	1.454	1.464	1.456	1.48	1.475	1.449	1.453	1.458	1.466	1.468	1.438	1.463	1.474	1.47	1.475	1.493	1.473	1.448	1.478	1.475	1.468	1.499	1.483	1.453	1.463	1.492	1.485	1.478	1.467	1.496	1.495	1.48
0	NaN	NaN	NaN	NaN	NaN	NaN	NaN	NaN	NaN	NaN	NaN	NaN	NaN	NaN	NaN	NaN	NaN	NaN	NaN	NaN	NaN	NaN	NaN	NaN	NaN	NaN	NaN	NaN	NaN	NaN	NaN	NaN	NaN	NaN	NaN	NaN	NaN	NaN	NaN	NaN	NaN	NaN	NaN	NaN	NaN	NaN	NaN	NaN	NaN
0	1.425	1.394	1.414	1.407	1.415	1.414	1.414	1.402	1.376	1.401	1.387	1.387	1.391	1.408	1.395	1.377	1.401	1.393	1.396	1.389	1.403	1.408	1.4	1.389	1.411	1.419	1.41	1.393	1.407	1.406	1.394	1.413	1.422	1.389	1.389	1.408	1.404	1.38	1.412	1.403	1.385	1.393	1.42	1.409	1.403	1.385	1.417	1.407	1.408
142	1.406	1.368	1.351	1.397	1.418	1.389	1.402	1.387	1.384	1.395	1.39	1.374	1.374	1.402	1.386	1.381	1.403	1.372	1.41	1.396	1.408	1.397	1.391	1.39	1.395	1.411	1.396	1.392	1.394	1.389	1.386	1.41	1.438	1.412	1.395	1.416	1.42	1.417	1.42	1.411	1.402	1.404	1.411	1.397	1.4	1.379	1.414	1.413	1.396
0	1.421	1.386	1.395	1.428	1.423	1.413	1.404	1.409	1.395	1.396	1.394	1.392	1.386	1.415	1.41	1.38	1.418	1.378	1.415	1.394	1.405	1.403	1.399	1.378	1.412	1.417	1.411	1.396	1.408	1.415	1.391	1.409	1.423	1.397	1.395	1.408	1.4	1.396	1.415	1.408	1.384	1.397	1.411	1.413	1.406	1.376	1.421	1.413	1.41
143	1.393	1.362	1.367	1.379	1.395	1.377	1.393	1.388	1.382	1.386	1.385	1.378	1.366	1.389	1.376	1.368	1.39	1.368	1.383	1.381	1.384	1.383	1.376	1.369	1.393	1.398	1.393	1.377	1.376	1.387	1.375	1.398	1.407	1.38	1.361	1.388	1.388	1.39	1.389	1.383	1.376	1.381	1.392	1.382	1.381	1.36	1.405	1.392	1.391
0	1.437	1.407	1.412	1.41	1.426	1.42	1.424	1.407	1.405	1.425	1.409	1.403	1.392	1.418	1.4	1.411	1.415	1.415	1.418	1.41	1.42	1.417	1.421	1.401	1.423	1.428	1.42	1.414	1.411	1.421	1.413	1.425	1.434	1.405	1.396	1.423	1.422	1.408	1.427	1.408	1.406	1.41	1.428	1.416	1.414	1.394	1.428	1.431	1.423
0	1.464	1.433	1.423	1.433	1.427	1.44	1.44	1.421	1.42	1.434	1.445	1.426	1.403	1.441	1.429	1.414	1.431	1.424	1.439	1.444	1.437	1.458	1.448	1.406	1.447	1.463	1.441	1.447	1.427	1.437	1.427	1.435	1.444	1.437	1.412	1.441	1.427	1.436	1.445	1.424	1.426	1.427	1.447	1.441	1.429	1.415	1.445	1.437	1.446
144	1.485	1.458	1.442	1.454	1.467	1.497	1.466	1.455	1.458	1.469	1.463	1.466	1.439	1.481	1.448	1.454	1.474	1.477	1.481	1.485	1.491	1.498	1.495	1.486	1.514	1.533	1.516	1.527	1.529	1.524	1.536	1.56	1.575	1.551	1.55	1.577	1.577	1.579	1.595	1.584	1.577	1.602	1.616	1.612	1.61	1.589	1.65	1.628	1.626
145	1.404	1.381	1.372	1.388	1.393	1.387	1.4	1.382	1.377	1.386	1.379	1.371	1.373	1.403	1.384	1.374	1.396	1.377	1.399	1.389	1.396	1.398	1.393	1.38	1.4	1.408	1.395	1.388	1.383	1.393	1.385	1.4	1.412	1.387	1.373	1.396	1.399	1.391	1.4	1.395	1.384	1.393	1.411	1.395	1.401	1.38	1.416	1.407	1.398
0	1.485	1.432	1.456	1.447	1.454	1.473	1.466	1.448	1.445	1.457	1.451	1.459	1.443	1.474	1.443	1.451	1.463	1.46	1.463	1.458	1.478	1.492	1.491	1.474	1.5	1.513	1.491	1.494	1.496	1.513	1.489	1.5	1.513	1.503	1.511	1.517	1.525	1.508	1.534	1.513	1.515	1.525	1.547	1.538	1.533	1.512	1.558	1.556	1.547
0	1.472	1.441	1.404	1.432	1.43	1.446	1.447	1.43	1.418	1.44	1.424	1.433	1.412	1.439	1.421	1.403	1.43	1.423	1.449	1.42	1.432	1.435	1.456	1.417	1.442	1.442	1.439	1.435	1.43	1.447	1.432	1.458	1.465	1.439	1.431	1.445	1.436	1.439	1.442	1.428	1.424	1.433	1.455	1.443	1.442	1.41	1.456	1.439	1.452
146	1.558	1.499	1.687	1.582	1.697	1.544	1.632	1.643	1.405	1.631	1.518	1.587	1.532	1.468	1.535	1.566	1.521	1.57	1.665	1.584	1.635	1.572	1.638	1.546	1.6	1.638	1.659	1.596	1.622	1.616	1.588	1.569	1.675	1.594	1.55	1.601	1.633	1.678	1.627	1.563	1.635	1.614	1.642	1.644	1.654	1.618	1.676	1.712	1.641
0	1.522	1.448	1.467	1.46	1.46	1.473	1.477	1.433	1.44	1.472	1.445	1.466	1.464	1.457	1.461	1.441	1.452	1.461	1.468	1.463	1.471	1.497	1.474	1.447	1.468	1.479	1.474	1.464	1.472	1.447	1.446	1.459	1.494	1.463	1.455	1.477	1.484	1.443	1.453	1.464	1.459	1.482	1.479	1.464	1.481	1.444	1.488	1.501	1.481
0	1.525	1.455	1.467	1.439	1.488	1.51	1.482	1.468	1.467	1.465	1.463	1.461	1.482	1.51	1.473	1.464	1.485	1.473	1.489	1.459	1.467	1.499	1.506	1.47	1.505	1.511	1.506	1.479	1.496	1.481	1.471	1.481	1.528	1.472	1.457	1.486	1.467	1.475	1.487	1.487	1.483	1.475	1.506	1.496	1.496	1.468	1.503	1.497	1.49
147	1.497	1.436	1.463	1.454	1.48	1.471	1.473	1.444	1.453	1.453	1.462	1.482	1.468	1.461	1.441	1.432	1.445	1.453	1.472	1.467	1.458	1.499	1.474	1.441	1.458	1.486	1.468	1.469	1.481	1.453	1.461	1.459	1.497	1.476	1.454	1.474	1.471	1.443	1.457	1.453	1.46	1.461	1.453	1.452	1.451	1.444	1.479	1.5	1.472
148	1.506	1.472	1.493	1.492	1.5	1.495	1.499	1.467	1.47	1.484	1.484	1.478	1.476	1.487	1.458	1.46	1.478	1.474	1.481	1.488	1.488	1.519	1.505	1.473	1.499	1.506	1.505	1.502	1.481	1.499	1.497	1.526	1.531	1.518	1.51	1.5	1.528	1.488	1.505	1.496	1.489	1.502	1.533	1.518	1.509	1.473	1.54	1.538	1.534
149	1.462	1.422	1.455	1.441	1.443	1.425	1.433	1.429	1.418	1.409	1.448	1.442	1.444	1.444	1.413	1.421	1.446	1.434	1.439	1.436	1.463	1.47	1.451	1.407	1.433	1.474	1.442	1.445	1.447	1.438	1.43	1.437	1.496	1.453	1.438	1.485	1.451	1.445	1.435	1.456	1.436	1.47	1.471	1.441	1.468	1.437	1.477	1.49	1.462
0	1.54	1.489	1.437	1.465	1.5	1.542	1.494	1.482	1.496	1.481	1.503	1.508	1.499	1.528	1.492	1.488	1.485	1.507	1.522	1.474	1.487	1.515	1.516	1.485	1.507	1.521	1.514	1.502	1.516	1.508	1.488	1.482	1.547	1.513	1.478	1.525	1.496	1.491	1.489	1.487	1.483	1.484	1.507	1.505	1.503	1.48	1.51	1.505	1.49
150	1.525	1.496	1.447	1.461	1.517	1.557	1.525	1.492	1.509	1.446	1.474	1.485	1.489	1.518	1.518	1.507	1.498	1.506	1.503	1.485	1.464	1.497	1.523	1.525	1.513	1.511	1.54	1.512	1.492	1.516	1.497	1.508	1.542	1.499	1.469	1.515	1.482	1.479	1.499	1.495	1.463	1.478	1.53	1.534	1.494	1.459	1.504	1.46	1.471
151	1.491	1.427	1.475	1.462	1.488	1.427	1.478	1.412	1.414	1.431	1.438	1.441	1.435	1.442	1.434	1.419	1.436	1.413	1.452	1.442	1.42	1.475	1.443	1.387	1.444	1.474	1.446	1.416	1.451	1.455	1.434	1.441	1.463	1.44	1.414	1.47	1.471	1.442	1.456	1.432	1.449	1.437	1.441	1.435	1.461	1.409	1.452	1.475	1.436
0	1.463	1.429	1.41	1.405	1.44	1.452	1.441	1.424	1.431	1.427	1.421	1.421	1.418	1.448	1.425	1.418	1.433	1.442	1.444	1.424	1.43	1.441	1.442	1.413	1.43	1.456	1.427	1.428	1.427	1.428	1.422	1.431	1.456	1.417	1.394	1.424	1.436	1.426	1.439	1.436	1.425	1.442	1.462	1.448	1.449	1.43	1.462	1.449	1.447
152	1.459	1.415	1.405	1.389	1.443	1.432	1.426	1.404	1.412	1.399	1.397	1.413	1.402	1.427	1.406	1.38	1.415	1.42	1.432	1.403	1.433	1.414	1.421	1.402	1.429	1.44	1.422	1.414	1.413	1.427	1.4	1.416	1.432	1.41	1.39	1.409	1.432	1.423	1.422	1.424	1.416	1.411	1.433	1.436	1.435	1.397	1.436	1.423	1.422
0	1.431	1.4	1.429	1.398	1.417	1.414	1.425	1.403	1.397	1.397	1.393	1.398	1.393	1.42	1.392	1.396	1.415	1.407	1.402	1.415	1.404	1.425	1.414	1.388	1.412	1.412	1.424	1.409	1.428	1.414	1.416	1.422	1.446	1.41	1.402	1.432	1.425	1.415	1.428	1.412	1.416	1.415	1.427	1.432	1.426	1.404	1.433	1.439	1.429
0	1.427	1.405	1.418	1.419	1.427	1.416	1.422	1.411	1.408	1.413	1.405	1.419	1.406	1.423	1.406	1.395	1.406	1.409	1.433	1.412	1.412	1.435	1.42	1.4	1.422	1.445	1.416	1.418	1.425	1.412	1.41	1.411	1.447	1.415	1.406	1.429	1.436	1.413	1.417	1.409	1.411	1.418	1.414	1.409	1.429	1.409	1.44	1.439	1.416
0	1.513	1.543	1.473	1.439	1.488	1.603	1.546	1.518	1.553	1.513	1.487	1.509	1.514	1.555	1.537	1.524	1.512	1.539	1.516	1.483	1.475	1.551	1.579	1.482	1.525	1.567	1.504	1.487	1.518	1.539	1.5	1.518	1.56	1.517	1.476	1.521	1.495	1.516	1.512	1.537	1.497	1.511	1.573	1.554	1.504	1.492	1.503	1.507	1.501
153	1.435	1.405	1.411	1.406	1.367	1.428	1.412	1.397	1.412	1.392	1.399	1.382	1.384	1.418	1.396	1.379	1.401	1.39	1.412	1.408	1.435	1.411	1.424	1.383	1.413	1.44	1.413	1.413	1.402	1.402	1.396	1.43	1.42	1.398	1.404	1.422	1.416	1.408	1.42	1.417	1.398	1.407	1.423	1.422	1.412	1.402	1.426	1.42	1.427
0	1.467	1.441	1.415	1.405	1.435	1.458	1.437	1.422	1.414	1.422	1.434	1.429	1.42	1.442	1.424	1.415	1.427	1.441	1.422	1.418	1.416	1.446	1.434	1.416	1.436	1.449	1.428	1.415	1.43	1.44	1.432	1.434	1.462	1.422	1.415	1.435	1.43	1.424	1.45	1.436	1.425	1.412	1.438	1.439	1.439	1.403	1.437	1.444	1.417
0	1.425	1.408	1.405	1.418	1.422	1.435	1.431	1.417	1.412	1.413	1.401	1.413	1.41	1.419	1.398	1.392	1.407	1.417	1.419	1.412	1.418	1.423	1.418	1.395	1.42	1.433	1.419	1.407	1.42	1.422	1.409	1.426	1.44	1.42	1.407	1.42	1.424	1.418	1.434	1.422	1.415	1.427	1.438	1.428	1.428	1.406	1.45	1.423	1.433
0	1.429	1.386	1.4	1.396	1.405	1.397	1.41	1.399	1.405	1.399	1.39	1.38	1.397	1.418	1.388	1.365	1.383	1.393	1.416	1.38	1.45	1.403	1.398	1.375	1.415	1.458	1.407	1.416	1.406	1.41	1.409	1.411	1.422	1.398	1.389	1.415	1.411	1.418	1.422	1.415	1.393	1.419	1.419	1.418	1.412	1.39	1.425	1.419	1.417
0	1.442	1.419	1.402	1.396	1.419	1.428	1.425	1.41	1.403	1.406	1.407	1.404	1.392	1.425	1.406	1.382	1.406	1.42	1.411	1.396	1.432	1.413	1.419	1.406	1.422	1.436	1.411	1.413	1.406	1.417	1.408	1.41	1.435	1.401	1.389	1.42	1.407	1.408	1.41	1.419	1.403	1.413	1.427	1.418	1.425	1.391	1.433	1.418	1.416
0	1.428	1.411	1.406	1.413	1.426	1.42	1.431	1.414	1.401	1.407	1.405	1.406	1.406	1.425	1.404	1.393	1.413	1.405	1.408	1.423	1.418	1.43	1.42	1.398	1.419	1.426	1.424	1.413	1.418	1.42	1.41	1.418	1.444	1.417	1.401	1.423	1.425	1.417	1.438	1.419	1.417	1.427	1.438	1.438	1.43	1.408	1.44	1.435	1.434
0	1.513	1.44	1.448	1.493	1.478	1.467	1.482	1.489	1.479	1.46	1.463	1.482	1.441	1.483	1.428	1.438	1.461	1.495	1.475	1.47	1.486	1.478	1.489	1.448	1.481	1.479	1.49	1.464	1.474	1.505	1.471	1.482	1.505	1.452	1.463	1.485	1.467	1.488	1.482	1.465	1.463	1.484	1.487	1.503	1.482	1.459	1.494	1.49	1.477
0	1.448	1.436	1.408	1.398	1.425	1.454	1.438	1.421	1.42	1.41	1.413	1.423	1.417	1.442	1.411	1.416	1.425	1.431	1.422	1.417	1.414	1.425	1.43	1.411	1.436	1.437	1.429	1.427	1.429	1.432	1.416	1.426	1.456	1.417	1.403	1.434	1.424	1.418	1.434	1.431	1.412	1.418	1.443	1.433	1.43	1.407	1.449	1.44	1.432
0	1.51	1.458	1.509	1.484	1.468	1.503	1.482	1.493	1.493	1.468	1.456	1.476	1.457	NaN	NaN	NaN	NaN	NaN	NaN	NaN	NaN	NaN	NaN	NaN	NaN	NaN	NaN	NaN	NaN	NaN	NaN	NaN	NaN	NaN	NaN	NaN	NaN	NaN	NaN	NaN	NaN	NaN	NaN	NaN	NaN	NaN	NaN	NaN	NaN
0	1.45	1.411	1.432	1.407	1.407	1.423	1.408	1.43	1.419	1.396	1.404	1.376	1.379	1.415	1.403	1.385	1.415	1.4	1.423	1.394	1.425	1.415	1.414	1.381	1.421	1.443	1.415	1.419	1.416	1.421	1.407	1.424	1.433	1.398	1.399	1.424	1.428	1.413	1.425	1.419	1.417	1.422	1.436	1.416	1.43	1.406	1.433	1.43	1.435
0	1.497	1.456	1.461	1.435	1.458	1.471	1.471	1.43	1.426	1.443	1.43	1.426	1.439	1.487	1.443	1.403	1.391	1.451	1.449	1.42	1.721	1.408	1.44	1.465	1.552	1.581	1.465	1.475	1.464	1.477	1.492	1.463	1.477	1.461	1.433	1.459	1.463	1.459	1.474	1.476	1.458	1.476	1.471	1.464	1.467	1.436	1.493	1.49	1.469
0	1.442	1.416	1.415	1.423	1.435	1.439	1.451	1.416	1.406	1.416	1.419	1.408	1.41	1.427	1.423	1.397	1.421	1.423	1.424	1.423	1.425	1.441	1.432	1.419	1.425	1.445	1.429	1.415	1.431	1.436	1.41	1.429	1.466	1.409	1.412	1.431	1.436	1.428	1.443	1.437	1.437	1.437	1.439	1.444	1.442	1.435	1.443	1.439	1.449
154	1.459	1.448	1.426	1.432	1.45	1.464	1.46	1.431	1.43	1.439	1.429	1.424	1.432	1.462	1.439	1.435	1.444	1.448	1.457	1.442	1.442	1.46	1.452	1.429	1.453	1.46	1.44	1.437	1.447	1.439	1.434	1.446	1.475	1.432	1.431	1.46	1.437	1.445	1.453	1.443	1.429	1.445	1.449	1.439	1.455	1.424	1.469	1.459	1.429
0	1.322	NaN	NaN	NaN	NaN	NaN	NaN	NaN	NaN	NaN	NaN	NaN	NaN	NaN	NaN	NaN	NaN	NaN	NaN	NaN	NaN	NaN	NaN	NaN	NaN	NaN	NaN	NaN	NaN	NaN	NaN	NaN	NaN	NaN	NaN	NaN	NaN	NaN	NaN	NaN	NaN	NaN	NaN	NaN	NaN	NaN	NaN	NaN	NaN
0	1.445	1.415	1.411	1.413	1.42	1.414	1.414	1.408	1.408	1.409	1.401	1.4	1.399	1.421	1.4	1.403	1.414	1.405	1.426	1.417	1.414	1.422	1.423	1.396	1.421	1.431	1.416	1.415	1.424	1.432	1.415	1.419	1.446	1.407	1.399	1.415	1.421	1.41	1.43	1.428	1.413	1.422	1.435	1.428	1.43	1.399	1.43	1.427	1.424
155	1.436	1.403	1.402	1.403	1.42	1.42	1.419	1.402	1.397	1.403	1.405	1.401	1.393	1.421	1.399	1.383	1.417	1.406	1.405	1.41	1.402	1.423	1.41	1.385	1.408	1.419	1.4	1.398	1.413	1.408	1.4	1.408	1.442	1.39	1.386	1.411	1.405	1.402	1.413	1.412	1.401	1.41	1.422	1.423	1.415	1.391	1.419	1.414	1.412
0	1.429	1.43	1.409	1.42	1.425	1.439	1.451	1.404	1.414	1.418	1.432	1.411	1.418	1.425	1.423	1.419	1.417	1.423	1.427	1.415	1.422	1.438	1.422	1.393	1.421	1.435	1.425	1.424	1.432	1.444	1.419	1.421	1.454	1.419	1.41	1.426	1.431	1.422	1.446	1.437	1.428	1.426	1.457	1.443	1.432	1.41	1.458	1.435	1.44
0	1.42	1.387	1.393	1.385	1.412	1.4	1.4	1.385	1.376	1.389	1.382	1.383	1.371	1.405	1.387	1.385	1.395	1.383	1.396	1.385	1.39	1.405	1.393	1.368	1.395	1.4	1.393	1.387	1.389	1.396	1.381	1.401	1.419	1.388	1.368	1.391	1.388	1.386	1.408	1.385	1.38	1.393	1.403	1.396	1.404	1.369	1.416	1.395	1.391
156	1.422	1.396	1.39	1.386	1.407	1.396	1.403	1.389	1.383	1.397	1.385	1.378	1.38	1.396	1.389	1.382	1.392	1.389	1.394	1.39	1.393	1.401	1.388	1.378	1.399	1.408	1.393	1.385	1.398	1.4	1.389	1.4	1.423	1.388	1.381	1.394	1.397	1.395	1.403	1.388	1.389	1.398	1.397	1.406	1.409	1.379	1.416	1.407	1.403
0	1.433	1.391	1.409	1.397	1.4	1.411	1.416	1.402	1.378	1.394	1.375	1.382	1.382	1.417	1.387	1.375	1.362	1.399	1.402	1.397	1.536	1.385	1.398	1.4	1.454	1.472	1.417	1.409	1.414	1.424	1.423	1.418	1.428	1.414	1.393	1.411	1.415	1.404	1.415	1.417	1.4	1.411	1.421	1.415	1.418	1.386	1.435	1.426	1.417
157	1.452	1.443	1.424	1.42	1.429	1.446	1.436	1.425	1.407	1.462	1.43	1.439	1.423	1.458	1.432	1.42	1.438	1.439	1.432	1.438	1.43	1.454	1.446	1.43	1.459	1.465	1.447	1.438	1.443	1.446	1.438	1.455	1.462	1.426	1.407	1.451	1.446	1.434	1.428	1.448	1.428	1.445	1.459	1.456	1.439	1.419	1.449	1.444	1.441
0	1.424	1.387	1.411	1.377	1.385	1.401	1.409	1.393	1.374	1.389	1.368	1.371	1.374	1.409	1.385	1.365	1.347	1.386	1.387	1.38	1.535	1.372	1.38	1.394	1.457	1.473	1.41	1.404	1.414	1.411	1.422	1.408	1.426	1.395	1.382	1.411	1.412	1.404	1.418	1.414	1.399	1.411	1.417	1.414	1.414	1.388	1.431	1.435	1.416
0	1.442	1.423	1.414	1.422	1.416	1.443	1.441	1.41	1.397	1.427	1.408	1.403	1.417	1.448	1.427	1.399	1.396	1.422	1.424	1.426	1.562	1.409	1.417	1.43	1.499	1.511	1.451	1.437	1.441	1.453	1.462	1.448	1.47	1.435	1.419	1.449	1.452	1.436	1.449	1.451	1.442	1.444	1.465	1.451	1.446	1.418	1.471	1.458	1.445
0	1.481	1.452	1.484	1.469	1.455	1.472	1.465	1.444	1.418	1.448	1.424	1.419	1.43	1.476	1.464	1.416	1.362	1.439	1.437	1.437	1.82	1.405	1.438	1.474	1.59	1.606	1.489	1.469	1.479	1.491	1.511	1.476	1.504	1.481	1.464	1.48	1.481	1.472	1.492	1.485	1.485	1.482	1.508	1.484	1.485	1.457	1.514	1.519	1.49
0	1.449	1.425	1.414	1.419	1.432	1.433	1.426	1.417	1.404	1.42	1.416	1.4	1.391	1.437	1.405	1.401	1.418	1.408	1.426	1.424	1.405	1.431	1.408	1.394	1.404	1.429	1.412	1.413	1.414	1.429	1.405	1.424	1.449	1.406	1.391	1.421	1.414	1.41	1.432	1.41	1.411	1.429	1.421	1.425	1.436	1.399	1.438	1.417	1.422
158	1.433	1.417	1.407	1.405	1.409	1.418	1.419	1.403	1.392	1.409	1.398	1.396	1.398	1.429	1.408	1.394	1.408	1.41	1.425	1.414	1.433	1.419	1.417	1.404	1.434	1.445	1.42	1.421	1.431	1.434	1.425	1.432	1.455	1.426	1.412	1.443	1.44	1.432	1.437	1.442	1.431	1.436	1.456	1.449	1.446	1.421	1.457	1.46	1.452
0	1.453	1.407	1.407	1.398	1.429	1.419	1.417	1.409	1.398	1.41	1.409	1.403	1.383	1.427	1.414	1.409	1.406	1.401	1.418	1.409	1.416	1.426	1.41	1.392	1.417	1.428	1.415	1.406	1.417	1.422	1.407	1.419	1.439	1.405	1.401	1.406	1.411	1.411	1.431	1.403	1.416	1.422	1.433	1.43	1.429	1.407	1.436	1.427	1.411
0	1.432	1.434	1.419	1.414	1.42	1.432	1.435	1.409	1.385	1.422	1.422	1.386	1.395	1.438	1.418	1.388	1.393	1.414	1.409	1.409	1.517	1.416	1.399	1.413	1.472	1.48	1.412	1.415	1.424	1.436	1.438	1.423	1.45	1.409	1.388	1.429	1.427	1.424	1.428	1.423	1.412	1.419	1.431	1.426	1.426	1.398	1.451	1.45	1.422
159	1.457	1.421	1.419	1.431	1.428	1.433	1.436	1.41	1.403	1.418	1.413	1.405	1.399	1.431	1.42	1.419	1.412	1.413	1.429	1.423	1.426	1.445	1.421	1.409	1.429	1.431	1.425	1.415	1.426	1.438	1.417	1.422	1.459	1.404	1.399	1.428	1.418	1.415	1.43	1.419	1.414	1.433	1.425	1.429	1.429	1.41	1.434	1.43	1.422
0	1.438	1.419	1.446	1.437	1.456	1.444	1.459	1.436	1.454	1.413	1.444	1.415	1.436	1.46	1.43	1.408	1.43	1.426	1.43	1.451	1.444	1.455	1.418	1.403	1.457	1.456	1.451	1.422	1.445	1.446	1.429	1.421	1.451	1.436	1.422	1.44	1.459	1.422	1.452	1.428	1.438	1.445	1.451	1.45	1.432	1.424	1.464	1.439	1.441
0	1.453	1.46	1.433	1.454	1.443	1.449	1.447	1.433	1.451	1.413	1.42	1.425	1.432	1.439	1.426	1.429	1.424	1.433	1.444	1.431	1.42	1.439	1.417	1.412	1.438	1.45	1.428	1.424	1.445	1.446	1.424	1.422	1.469	1.429	1.395	1.433	1.436	1.424	1.431	1.442	1.436	1.438	1.447	1.449	1.447	1.428	1.444	1.442	1.449
160	1.42	1.426	1.411	1.403	1.414	1.434	1.424	1.416	1.398	1.422	1.413	1.395	1.4	1.425	1.413	1.392	1.424	1.416	1.414	1.411	1.428	1.418	1.405	1.4	1.43	1.446	1.413	1.413	1.415	1.423	1.416	1.424	1.442	1.405	1.393	1.427	1.423	1.424	1.414	1.434	1.41	1.421	1.441	1.426	1.42	1.409	1.429	1.441	1.427
161	1.451	1.438	1.425	1.432	1.438	1.435	1.443	1.424	1.416	1.445	1.428	1.422	1.42	1.459	1.423	1.429	1.444	1.433	1.453	1.44	1.443	1.465	1.465	1.437	1.464	1.483	1.457	1.468	1.467	1.484	1.467	1.48	1.501	1.471	1.462	1.488	1.5	1.489	1.502	1.489	1.475	1.498	1.516	1.513	1.52	1.492	1.543	1.534	1.536
162	1.498	1.51	1.491	1.49	1.53	1.54	1.583	1.531	1.508	1.473	1.53	1.521	1.526	1.532	1.522	1.547	1.548	1.532	1.546	1.516	1.539	1.545	1.515	1.468	1.515	1.548	1.567	1.531	1.545	1.537	1.497	1.553	1.487	1.597	1.515	1.503	1.511	1.509	1.557	1.546	1.528	1.56	1.487	1.507	1.496	1.494	1.549	1.545	1.515
0	1.445	1.422	1.446	1.427	1.447	1.432	1.417	1.43	1.418	1.417	1.42	1.421	1.426	1.445	1.417	1.401	1.434	1.421	1.436	1.426	1.432	1.435	1.437	1.408	1.442	1.458	1.427	1.437	1.439	1.438	1.424	1.436	1.45	1.429	1.419	1.447	1.448	1.436	1.464	1.433	1.44	1.431	1.451	1.441	1.449	1.419	1.474	1.449	1.436
163	1.444	1.437	1.416	1.419	1.421	1.442	1.434	1.433	1.417	1.448	1.431	1.414	1.421	1.451	1.43	1.418	1.442	1.437	1.44	1.438	1.433	1.455	1.436	1.417	1.444	1.462	1.441	1.429	1.443	1.459	1.435	1.448	1.47	1.432	1.428	1.46	1.464	1.459	1.469	1.461	1.449	1.454	1.483	1.462	1.466	1.445	1.487	1.477	1.475
164	1.531	1.521	1.527	1.54	1.529	1.546	1.529	1.53	1.497	1.489	1.529	1.494	1.514	1.525	1.537	1.49	1.51	1.492	1.54	1.523	1.512	1.548	1.53	1.504	1.547	1.543	1.537	1.529	1.534	1.549	1.545	1.535	1.558	1.553	1.509	1.512	1.541	1.521	1.559	1.55	1.497	1.54	1.512	1.578	1.545	1.505	1.567	1.555	1.6
0	1.438	1.421	1.404	1.419	1.427	1.427	1.423	1.422	1.408	1.428	1.411	1.41	1.395	1.429	1.416	1.413	1.42	1.407	1.424	1.416	1.414	1.44	1.414	1.398	1.425	1.438	1.42	1.414	1.417	1.434	1.424	1.429	1.449	1.417	1.405	1.432	1.432	1.433	1.444	1.429	1.429	1.427	1.436	1.433	1.432	1.399	1.44	1.433	1.43
0	1.443	1.415	1.426	1.408	1.432	1.425	1.428	1.424	1.411	1.423	1.411	1.408	1.393	1.431	1.423	1.408	1.425	1.414	1.427	1.41	1.419	1.428	1.414	1.398	1.424	1.433	1.425	1.417	1.426	1.429	1.419	1.438	1.455	1.414	1.404	1.428	1.428	1.425	1.444	1.428	1.432	1.432	1.451	1.443	1.433	1.405	1.445	1.434	1.43
165	1.53	1.519	1.511	1.509	1.504	1.541	1.526	1.489	1.488	1.508	1.508	1.486	1.472	1.533	1.497	1.485	1.484	1.521	1.487	1.487	1.613	1.492	1.486	1.509	1.561	1.585	1.513	1.514	1.506	1.535	1.532	1.513	1.537	1.495	1.485	1.522	1.527	1.509	1.506	1.53	1.5	1.499	1.528	1.518	1.518	1.484	1.538	1.537	1.522
0	1.441	1.423	1.438	1.414	1.431	1.439	1.425	1.424	1.415	1.414	1.395	1.414	1.409	1.432	1.421	1.397	1.421	1.419	1.428	1.411	1.427	1.438	1.423	1.408	1.436	1.436	1.427	1.422	1.442	1.425	1.425	1.436	1.45	1.42	1.412	1.436	1.443	1.425	1.448	1.427	1.43	1.43	1.448	1.435	1.437	1.407	1.457	1.435	1.427
0	1.534	1.508	1.504	1.53	1.51	1.529	1.506	1.506	1.483	1.479	1.506	1.459	1.484	1.534	1.499	1.49	1.428	1.496	1.484	1.478	1.772	1.466	1.465	1.503	1.613	1.624	1.521	1.514	1.516	1.521	1.545	1.512	1.535	1.502	1.484	1.511	1.511	1.498	1.507	1.514	1.518	1.502	1.522	1.508	1.506	1.481	1.538	1.535	1.515
0	1.457	1.444	1.442	1.447	1.46	1.433	1.438	1.451	1.424	1.431	1.424	1.435	1.438	1.459	1.43	1.431	1.453	1.436	1.442	1.432	1.449	1.456	1.439	1.41	1.437	1.464	1.445	1.433	1.455	1.441	1.446	1.453	1.472	1.446	1.428	1.462	1.448	1.452	1.461	1.448	1.444	1.447	1.461	1.447	1.457	1.422	1.48	1.46	1.448
0	1.45	1.425	1.425	1.408	1.436	1.434	1.408	1.445	1.415	1.428	1.412	1.415	1.413	1.422	1.412	1.422	1.419	1.429	1.437	1.425	1.437	1.432	1.44	1.409	1.42	1.45	1.456	1.41	1.446	1.434	1.444	1.443	1.45	1.428	1.419	1.445	1.436	1.437	1.441	1.42	1.425	1.423	1.429	1.436	1.445	1.416	1.453	1.441	1.426
0	1.461	1.469	1.461	1.445	1.439	1.455	1.474	1.437	1.446	1.435	1.445	1.407	1.43	1.467	1.441	1.425	1.442	1.462	1.471	1.452	1.522	1.473	1.456	1.452	1.479	1.509	1.466	1.447	1.471	1.48	1.47	1.467	1.507	1.45	1.452	1.473	1.486	1.477	1.473	1.468	1.473	1.477	1.497	1.479	1.474	1.446	1.487	1.493	1.48
0	1.469	1.476	1.489	1.427	1.447	1.467	1.466	1.475	1.441	1.459	1.445	1.433	1.446	1.452	1.437	1.436	1.448	1.452	1.479	1.453	1.479	1.487	1.456	1.447	1.458	1.478	1.444	1.456	1.461	1.471	1.463	1.467	1.512	1.428	1.449	1.464	1.472	1.443	1.472	1.467	1.461	1.475	1.473	1.463	1.47	1.436	1.473	1.484	1.483
166	1.449	1.398	1.394	1.405	1.409	1.418	1.413	1.402	1.407	1.41	1.392	1.405	1.385	1.414	1.399	1.401	1.408	1.403	1.425	1.404	1.407	1.423	1.4	1.39	1.415	1.429	1.417	1.411	1.411	1.424	1.41	1.417	1.441	1.4	1.4	1.406	1.41	1.412	1.42	1.403	1.405	1.423	1.424	1.419	1.429	1.391	1.434	1.41	1.41
0	1.478	1.468	1.451	1.445	1.46	1.468	1.467	1.453	1.457	1.463	1.426	1.461	1.44	1.471	1.459	1.457	1.464	1.455	1.458	1.451	1.454	1.471	1.462	1.447	1.472	1.475	1.475	1.439	1.462	1.456	1.449	1.457	1.483	1.445	1.438	1.461	1.469	1.453	1.464	1.46	1.452	1.464	1.47	1.462	1.47	1.442	1.47	1.484	1.464
167	1.444	1.463	1.453	1.393	1.411	1.426	1.463	1.424	1.437	1.427	1.456	1.407	1.419	1.439	1.428	1.448	1.437	1.47	1.48	1.457	1.511	1.487	1.459	1.438	1.476	1.485	1.466	1.452	1.468	1.467	1.482	1.478	1.517	1.443	1.464	1.462	1.492	1.471	1.468	1.463	1.453	1.477	1.503	1.483	1.476	1.443	1.487	1.48	1.491
0	1.461	1.441	1.452	1.451	1.436	1.444	1.46	1.433	1.43	1.419	1.445	1.41	1.418	1.451	1.431	1.424	1.423	1.443	1.438	1.452	1.497	1.449	1.46	1.439	1.471	1.48	1.463	1.456	1.453	1.462	1.462	1.462	1.481	1.45	1.434	1.457	1.474	1.465	1.472	1.466	1.48	1.477	1.491	1.489	1.506	1.474	1.524	1.507	1.498
0	1.477	1.426	1.436	1.457	1.482	1.444	1.44	1.433	1.446	1.441	1.461	1.42	1.42	1.441	1.414	1.424	1.431	1.454	1.452	1.433	1.49	1.459	1.471	1.443	1.496	1.497	1.471	1.449	1.449	1.477	1.455	1.477	1.499	1.456	1.426	1.459	1.46	1.467	1.462	1.475	1.466	1.469	1.482	1.467	1.478	1.445	1.474	1.477	1.479
168	1.436	1.4	1.39	1.408	1.413	1.422	1.418	1.421	1.403	1.407	1.399	1.406	1.391	1.413	1.403	1.393	1.403	1.407	1.419	1.403	1.412	1.431	1.403	1.384	1.425	1.435	1.414	1.41	1.414	1.422	1.416	1.409	1.443	1.396	1.408	1.418	1.423	1.408	1.417	1.406	1.406	1.419	1.431	1.415	1.413	1.387	1.425	1.42	1.417
0	1.46	1.42	1.431	1.44	1.439	1.431	1.45	1.426	1.418	1.43	1.422	1.415	1.395	1.435	1.435	1.409	1.426	1.437	1.434	1.436	1.463	1.433	1.432	1.428	1.483	1.482	1.453	1.442	1.45	1.45	1.46	1.451	1.491	1.44	1.425	1.456	1.46	1.451	1.457	1.438	1.449	1.441	1.471	1.45	1.457	1.426	1.488	1.444	1.459
0	1.429	1.395	1.397	1.401	1.418	1.415	1.417	1.413	1.403	1.403	1.382	1.416	1.393	1.418	1.398	1.404	1.416	1.396	1.411	1.397	1.406	1.424	1.404	1.386	1.419	1.436	1.407	1.411	1.412	1.417	1.41	1.41	1.428	1.392	1.399	1.408	1.415	1.404	1.411	1.406	1.405	1.414	1.417	1.409	1.421	1.386	1.435	1.418	1.415
169	1.471	1.446	1.461	1.451	1.468	1.491	1.456	1.452	1.468	1.45	1.453	1.449	1.45	1.463	1.451	1.457	1.461	1.463	1.467	1.463	1.457	1.485	1.454	1.421	1.501	1.489	1.48	1.453	1.474	1.472	1.453	1.446	1.485	1.44	1.443	1.476	1.492	1.445	1.482	1.472	1.466	1.472	1.464	1.471	1.473	1.429	1.475	1.476	1.473
170	1.46	1.44	1.438	1.426	1.45	1.433	1.449	1.441	1.432	1.438	1.43	1.441	1.442	1.469	1.455	1.457	1.48	1.479	1.506	1.503	1.523	1.536	1.534	1.535	1.669	1.818	1.956	2.053	2.14	2.2	2.201	2.229	2.266	2.216	2.201	2.246	2.24	2.219	2.255	2.236	2.226	2.234	2.252	2.25	2.203	2.15	2.177	2.174	2.164
171	1.451	1.446	1.473	1.443	1.426	1.445	1.437	1.425	1.431	1.42	1.453	1.419	1.444	1.453	1.433	1.444	1.452	1.436	1.455	1.463	1.493	1.464	1.45	1.452	1.489	1.481	1.488	1.447	1.451	1.473	1.478	1.45	1.498	1.463	1.449	1.471	1.493	1.465	1.46	1.463	1.47	1.463	1.483	1.473	1.493	1.445	1.494	1.474	1.478
172	1.484	1.477	1.494	1.514	1.476	1.471	1.492	1.447	1.468	1.449	1.489	1.44	1.445	1.464	1.47	1.454	1.475	1.488	1.475	1.477	1.476	1.5	1.474	1.455	1.475	1.526	1.517	1.458	1.475	1.489	1.481	1.505	1.483	1.487	1.458	1.48	1.501	1.484	1.478	1.455	1.487	1.451	1.496	1.507	1.509	1.49	1.525	1.502	1.515
173	1.445	1.421	1.426	1.425	1.44	1.424	1.425	1.422	1.408	1.407	1.417	1.416	1.413	1.424	1.419	1.417	1.413	1.415	1.421	1.424	1.425	1.429	1.432	1.399	1.428	1.442	1.448	1.423	1.434	1.435	1.416	1.431	1.445	1.414	1.403	1.434	1.434	1.418	1.439	1.428	1.421	1.43	1.44	1.427	1.438	1.4	1.446	1.435	1.436
0	1.461	1.431	1.448	1.433	1.457	1.458	1.457	1.427	1.433	1.443	1.426	1.435	1.432	1.453	1.442	1.444	1.455	1.451	1.447	1.444	1.47	1.464	1.471	1.44	1.491	1.478	1.484	1.463	1.493	1.473	1.465	1.473	1.494	1.463	1.462	1.495	1.503	1.469	1.487	1.486	1.487	1.478	1.493	1.485	1.503	1.45	1.502	1.503	1.498
0	1.471	1.513	1.448	1.464	1.446	1.42	1.453	1.456	1.47	1.471	1.424	1.439	1.431	1.464	1.434	1.447	1.463	1.443	1.448	1.449	1.468	1.449	1.481	1.434	1.424	1.459	1.477	1.422	1.446	1.467	1.451	1.442	1.461	1.446	1.418	1.456	1.447	1.439	1.47	1.463	1.456	1.424	1.441	1.468	1.46	1.433	1.459	1.462	1.467
0	1.462	1.423	1.446	1.439	1.454	1.455	1.439	1.426	1.43	1.436	1.41	1.432	1.431	1.449	1.441	1.424	1.436	1.437	1.44	1.438	1.447	1.455	1.461	1.424	1.468	1.466	1.462	1.443	1.471	1.451	1.442	1.448	1.468	1.432	1.425	1.464	1.46	1.446	1.454	1.453	1.463	1.462	1.46	1.464	1.474	1.422	1.478	1.478	1.466
174	1.487	1.451	1.481	1.492	1.48	1.46	1.479	1.485	1.457	1.449	1.481	1.448	1.439	1.452	1.447	1.46	1.456	1.464	1.465	1.462	1.47	1.487	1.454	1.439	1.483	1.482	1.495	1.461	1.479	1.487	1.475	1.487	1.505	1.469	1.452	1.481	1.493	1.473	1.484	1.474	1.477	1.467	1.49	1.475	1.492	1.458	1.5	1.496	1.478
175	1.41	1.395	1.408	1.406	1.399	1.382	1.392	1.391	1.39	1.386	1.397	1.383	1.375	1.408	1.388	1.385	1.408	1.393	1.393	1.4	1.4	1.421	1.401	1.385	1.41	1.414	1.411	1.384	1.401	1.41	1.4	1.412	1.426	1.394	1.379	1.405	1.415	1.404	1.406	1.401	1.403	1.399	1.422	1.418	1.417	1.391	1.433	1.408	1.412
0	1.44	1.426	1.44	1.426	1.458	1.42	1.439	1.427	1.436	1.436	1.428	1.427	1.422	1.429	1.428	1.41	1.43	1.423	1.44	1.417	1.439	1.439	1.422	1.396	1.422	1.461	1.456	1.419	1.453	1.46	1.456	1.435	1.457	1.423	1.42	1.453	1.447	1.444	1.474	1.432	1.445	1.44	1.449	1.464	1.442	1.425	1.453	1.462	1.455
0	1.418	1.4	1.394	1.406	1.408	1.424	1.431	1.413	1.411	1.406	1.392	1.398	1.395	1.404	1.406	1.4	1.412	1.406	1.412	1.408	1.422	1.414	1.404	1.386	1.412	1.423	1.414	1.414	1.409	1.415	1.402	1.395	1.433	1.4	1.392	1.409	1.416	1.403	1.416	1.41	1.406	1.41	1.42	1.408	1.425	1.378	1.419	1.42	1.415
0	1.453	1.417	1.442	1.432	1.441	1.444	1.449	1.446	1.422	1.434	1.423	1.429	1.429	1.46	1.438	1.424	1.436	1.42	1.453	1.44	1.438	1.447	1.453	1.414	1.431	1.455	1.45	1.425	1.447	1.447	1.442	1.446	1.454	1.43	1.422	1.441	1.441	1.427	1.454	1.443	1.446	1.44	1.448	1.443	1.435	1.415	1.447	1.442	1.432
0	1.445	1.41	1.43	1.42	1.438	1.432	1.422	1.415	1.396	1.418	1.414	1.427	1.411	1.429	1.418	1.424	1.41	1.413	1.426	1.425	1.424	1.431	1.44	1.396	1.434	1.443	1.439	1.42	1.432	1.43	1.416	1.429	1.443	1.421	1.409	1.436	1.434	1.408	1.442	1.428	1.434	1.438	1.436	1.43	1.448	1.403	1.444	1.437	1.433
176	1.395	1.371	1.378	1.391	1.382	1.381	1.391	1.38	1.368	1.361	1.367	1.367	1.348	1.371	1.361	1.361	1.381	1.372	1.379	1.377	1.373	1.39	1.377	1.361	1.379	1.395	1.398	1.363	1.38	1.386	1.39	1.375	1.403	1.366	1.365	1.378	1.39	1.371	1.382	1.381	1.379	1.362	1.381	1.385	1.394	1.347	1.398	1.383	1.381
177	1.453	1.418	1.429	1.437	1.441	1.428	1.435	1.426	1.407	1.431	1.414	1.429	1.424	1.447	1.428	1.42	1.428	1.406	1.444	1.44	1.43	1.445	1.449	1.408	1.428	1.453	1.435	1.432	1.44	1.434	1.431	1.458	1.454	1.431	1.422	1.435	1.446	1.436	1.448	1.446	1.453	1.448	1.447	1.442	1.444	1.414	1.458	1.44	1.445
0	1.485	1.441	1.46	1.462	1.474	1.44	1.473	1.469	1.43	1.445	1.439	1.45	1.449	1.46	1.462	1.427	1.463	1.423	1.45	1.448	1.465	1.472	1.437	1.427	1.449	1.471	1.475	1.451	1.46	1.467	1.458	1.473	1.472	1.428	1.44	1.469	1.463	1.453	1.485	1.448	1.463	1.47	1.473	1.469	1.46	1.425	1.464	1.468	1.457
0	1.431	1.427	1.447	1.436	1.43	1.447	1.435	1.436	1.423	1.437	1.425	1.433	1.43	1.442	1.436	1.422	1.438	1.421	1.438	1.426	1.427	1.438	1.452	1.414	1.443	1.445	1.437	1.437	1.437	1.435	1.434	1.455	1.46	1.41	1.414	1.45	1.436	1.424	1.441	1.437	1.438	1.441	1.45	1.443	1.448	1.41	1.455	1.425	1.432
178	1.441	1.494	1.445	1.46	1.44	1.45	1.472	1.431	1.442	1.443	1.458	1.435	1.44	1.462	1.45	1.453	1.45	1.455	1.46	1.486	1.452	1.473	1.476	1.471	1.478	1.462	1.465	1.465	1.468	1.487	1.469	1.481	1.517	1.455	1.478	1.486	1.502	1.485	1.483	1.493	1.478	1.496	1.51	1.522	1.514	1.468	1.522	1.514	1.506
0	1.463	1.434	1.443	1.439	1.447	1.437	1.445	1.434	1.429	1.435	1.429	1.425	1.421	1.448	1.437	1.431	1.441	1.447	1.448	1.439	1.451	1.455	1.451	1.421	1.449	1.464	1.457	1.445	1.454	1.461	1.443	1.455	1.475	1.443	1.433	1.466	1.46	1.445	1.456	1.454	1.453	1.455	NaN	NaN	NaN	NaN	NaN	NaN	NaN
179	1.449	1.414	1.433	1.416	1.429	1.426	1.426	1.403	1.41	1.406	1.397	1.397	1.393	1.409	1.405	1.41	1.414	1.412	1.422	1.418	1.423	1.42	1.417	1.39	1.416	1.428	1.428	1.4	1.411	1.427	1.41	1.414	1.439	1.406	1.392	1.428	1.43	1.409	1.419	1.414	1.403	1.402	1.423	1.426	1.413	1.388	1.424	1.424	1.419
180	1.479	1.447	1.465	1.437	1.466	1.465	1.445	1.431	1.433	1.453	1.439	1.437	1.443	1.467	1.447	1.448	1.442	1.44	1.453	1.451	1.46	1.468	1.478	1.43	1.467	1.472	1.467	1.465	1.471	1.467	1.45	1.473	1.487	1.453	1.441	1.477	1.482	1.453	1.475	1.472	1.485	1.476	1.478	1.474	1.496	1.45	1.484	1.501	1.483
181	1.446	1.417	1.429	1.428	1.444	1.446	1.436	1.425	1.414	1.421	1.419	1.413	1.404	1.441	1.418	1.419	1.419	1.416	1.432	1.425	1.426	1.436	1.438	1.404	1.43	1.443	1.431	1.419	1.425	1.432	1.428	1.444	1.443	1.412	1.409	1.437	1.438	1.415	1.444	1.431	1.438	1.434	1.437	1.437	1.434	1.416	1.447	1.443	1.423
0	1.444	1.438	1.436	1.423	1.462	1.423	1.434	1.437	1.435	1.439	1.422	1.427	1.428	1.44	1.42	1.418	1.437	1.42	1.447	1.434	1.441	1.445	1.42	1.431	1.435	1.447	1.463	1.436	1.434	1.453	1.447	1.451	1.478	1.435	1.414	1.46	1.442	1.443	1.454	1.437	1.437	1.445	1.462	1.44	1.442	1.409	1.459	1.443	1.439
182	1.474	1.437	1.454	1.444	1.448	1.451	1.449	1.454	1.427	1.442	1.437	1.436	1.439	1.46	1.445	1.446	1.441	1.446	1.45	1.449	1.462	1.464	1.475	1.433	1.454	1.472	1.47	1.46	1.456	1.458	1.462	1.48	1.486	1.455	1.433	1.47	1.488	1.468	1.474	1.491	1.474	1.479	1.484	1.485	1.486	1.459	1.493	1.49	1.498
0	1.532	1.487	1.508	1.503	1.529	1.496	1.507	1.494	1.497	1.493	1.471	1.495	1.469	1.524	1.494	1.494	1.502	1.503	1.513	1.502	1.527	1.523	1.498	1.494	1.504	1.533	1.523	1.501	1.52	1.527	1.5	1.522	1.54	1.508	1.501	1.538	1.527	1.521	1.538	1.521	1.509	1.508	1.536	1.528	1.518	1.502	1.531	1.529	1.529
183	1.439	1.453	1.428	1.444	1.438	1.448	1.455	1.445	1.443	1.444	1.447	1.451	1.43	1.438	1.446	1.449	1.46	1.456	1.488	1.478	1.458	1.497	1.469	1.447	1.482	1.479	1.469	1.449	1.461	1.456	1.459	1.469	1.501	1.449	1.447	1.472	1.485	1.481	1.481	1.479	1.475	1.496	1.507	1.498	1.502	1.474	1.512	1.511	1.51
184	1.494	1.44	1.446	1.464	1.457	1.476	1.476	1.473	1.459	1.464	1.461	1.46	1.455	1.47	1.464	1.444	1.443	1.448	1.459	1.462	1.473	1.484	1.445	1.441	1.463	1.495	1.468	1.475	1.457	1.461	1.464	1.482	1.479	1.453	1.448	1.468	1.47	1.454	1.45	1.458	1.463	1.46	1.483	1.482	1.48	1.441	1.48	1.481	1.469
0	1.446	1.427	1.431	1.424	1.432	1.445	1.42	1.426	1.427	1.425	1.419	1.424	1.414	1.443	1.432	1.42	1.425	1.427	1.433	1.429	1.44	1.44	1.439	1.422	1.442	1.448	1.438	1.429	1.44	1.431	1.432	1.444	1.47	1.435	1.426	1.452	1.45	1.452	1.464	1.442	1.445	1.442	1.453	1.45	1.447	1.42	1.452	1.463	1.45
0	1.535	1.525	1.498	1.511	1.544	1.502	1.541	1.5	1.537	1.509	1.483	1.504	1.503	1.54	1.516	1.496	1.506	1.505	1.535	1.518	1.54	1.518	1.545	1.496	1.515	1.552	1.545	1.509	1.518	1.543	1.529	1.521	1.559	1.541	1.502	1.524	1.52	1.532	1.527	1.524	1.518	1.535	1.543	1.552	1.537	1.501	1.539	1.536	1.542
0	1.453	1.431	1.426	1.433	1.418	1.443	1.45	1.432	1.428	1.428	1.427	1.444	1.425	1.446	1.436	1.421	1.438	1.43	1.432	1.43	1.433	1.438	1.427	1.421	1.427	1.448	1.443	1.435	1.436	1.427	1.43	1.427	1.451	1.427	1.416	1.431	1.437	1.423	1.444	1.431	1.43	1.431	1.454	1.448	1.45	1.424	1.451	1.449	1.44
0	1.471	1.453	1.465	1.466	1.465	1.462	1.452	1.424	1.436	1.415	1.42	1.43	1.426	1.45	1.427	1.425	1.43	1.423	1.429	1.431	1.44	1.448	1.435	1.403	1.428	1.454	1.448	1.414	1.425	1.449	1.437	1.445	1.448	1.42	1.428	1.439	1.436	1.432	1.447	1.439	1.433	1.433	1.457	1.46	1.44	1.416	1.453	1.447	1.44
0	1.45	1.43	1.449	1.439	1.464	1.435	1.439	1.426	1.42	1.441	1.406	1.419	1.428	1.442	1.436	1.43	1.424	1.416	1.431	1.429	1.436	1.457	1.448	1.408	1.434	1.443	1.438	1.428	1.443	1.436	1.429	1.454	1.456	1.415	1.425	1.441	1.439	1.425	1.452	1.437	1.441	1.442	1.436	1.442	1.43	1.415	1.444	1.444	1.432
0	1.408	1.416	1.411	1.419	1.402	1.39	1.405	1.405	1.403	1.4	1.419	1.399	1.396	1.419	1.408	1.399	1.426	1.416	1.437	1.434	1.413	1.436	1.439	1.415	1.434	1.441	1.449	1.42	1.428	1.435	1.415	1.427	1.463	1.409	1.403	1.44	1.436	1.415	1.433	1.431	1.411	1.43	1.446	1.443	1.446	1.411	1.426	1.446	1.422
185	1.444	1.405	1.414	1.416	1.43	1.429	1.414	1.397	1.394	1.397	1.403	1.395	1.391	1.408	1.416	1.41	1.412	1.402	1.421	1.422	1.405	1.441	1.428	1.391	1.437	1.46	1.426	1.428	1.421	1.42	1.42	1.435	1.452	1.407	1.421	1.428	1.443	1.431	1.44	1.435	1.435	1.431	1.448	1.45	1.444	1.409	1.463	1.452	1.44
186	1.473	1.433	1.423	1.443	1.429	1.433	1.457	1.444	1.434	1.424	1.438	1.433	1.423	1.445	1.443	1.429	1.417	1.427	1.426	1.436	1.439	1.444	1.424	1.411	1.457	1.453	1.452	1.439	1.444	1.457	1.43	1.442	1.471	1.438	1.434	1.443	1.458	1.439	1.443	1.435	1.441	1.443	1.457	1.441	1.449	1.426	1.464	1.46	1.44
187	1.435	1.417	1.417	1.409	1.413	1.394	1.417	1.406	1.399	1.408	1.407	1.406	1.386	1.415	1.406	1.402	1.415	1.403	1.423	1.415	1.415	1.44	1.414	1.401	1.425	1.446	1.433	1.417	1.433	1.417	1.424	1.43	1.46	1.406	1.41	1.426	1.432	1.427	1.425	1.419	1.407	1.43	1.434	1.446	1.442	1.408	1.434	1.433	1.419
0	1.449	1.433	1.444	1.433	1.436	1.445	1.454	1.43	1.416	1.443	1.427	1.412	1.43	1.453	1.445	1.445	1.435	1.425	1.455	1.422	1.438	1.451	1.436	1.414	1.442	1.448	1.422	1.444	1.452	1.428	1.435	1.465	1.467	1.429	1.431	1.432	1.449	1.438	1.442	1.43	1.442	1.445	1.444	1.437	1.439	1.419	1.453	1.445	1.445
0	1.467	1.427	1.433	1.455	1.434	1.445	1.431	1.422	1.437	1.413	1.419	1.412	1.413	1.457	1.429	1.419	1.43	1.423	1.432	1.435	1.428	1.431	1.439	1.385	1.443	1.47	1.433	1.424	1.423	1.427	1.428	1.444	1.46	1.414	1.415	1.437	1.446	1.442	1.432	1.44	1.437	1.431	1.454	1.432	1.442	1.425	1.465	1.454	1.449
0	1.417	1.414	1.411	1.415	1.423	1.42	1.408	1.413	1.395	1.405	1.426	1.41	1.389	1.423	1.407	1.394	1.412	1.396	1.425	1.429	1.408	1.441	1.433	1.408	1.437	1.448	1.444	1.427	1.415	1.431	1.408	1.433	1.454	1.419	1.399	1.44	1.438	1.421	1.428	1.434	1.413	1.43	1.456	1.442	1.441	1.422	1.442	1.453	1.428
0	1.422	1.402	1.405	1.398	1.425	1.408	1.397	1.394	1.403	1.403	1.404	1.39	1.386	1.404	1.413	1.398	1.419	1.407	1.424	1.409	1.414	1.427	1.413	1.397	1.423	1.438	1.422	1.409	1.422	1.419	1.41	1.426	1.437	1.404	1.398	1.427	1.421	1.416	1.418	1.411	1.413	1.416	1.424	1.427	1.428	1.397	1.436	1.427	1.417
188	1.482	1.43	1.427	1.446	1.436	1.437	1.457	1.448	1.427	1.433	1.436	1.428	1.412	1.438	1.445	1.428	1.43	1.435	1.44	1.441	1.453	1.443	1.427	1.41	1.456	1.455	1.45	1.453	1.439	1.431	1.444	1.457	1.467	1.455	1.426	1.44	1.457	1.434	1.458	1.427	1.429	1.429	1.445	1.444	1.452	1.426	1.446	1.453	1.442
0	1.484	1.442	1.423	1.435	1.433	1.422	1.468	1.437	1.419	1.422	1.423	1.441	1.42	1.455	1.451	1.404	1.436	1.447	1.428	1.425	1.454	1.437	1.412	1.411	1.436	1.458	1.456	1.44	1.443	1.431	1.439	1.433	1.465	1.445	1.422	1.436	1.454	1.437	1.464	1.441	1.44	1.426	1.446	1.435	1.456	1.419	1.447	1.448	1.425
0	1.419	1.405	1.412	1.406	1.409	1.401	1.403	1.393	1.4	1.404	1.403	1.396	1.386	1.412	1.404	1.392	1.41	1.404	1.428	1.419	1.409	1.437	1.426	1.403	1.427	1.437	1.425	1.409	1.421	1.422	1.411	1.423	1.436	1.4	1.39	1.425	1.421	1.41	1.418	1.421	1.409	1.428	1.437	1.438	1.435	1.413	1.437	1.442	1.434
0	NaN	NaN	NaN	NaN	NaN	NaN	NaN	NaN	NaN	NaN	NaN	NaN	NaN	NaN	NaN	NaN	NaN	NaN	NaN	NaN	NaN	NaN	NaN	NaN	NaN	NaN	NaN	NaN	NaN	NaN	NaN	NaN	NaN	NaN	NaN	NaN	NaN	NaN	NaN	NaN	NaN	NaN	NaN	NaN	NaN	NaN	NaN	NaN	NaN
0	1.477	1.445	1.468	1.448	1.468	1.458	1.466	1.461	1.452	1.456	1.441	1.436	1.45	1.463	1.456	1.453	1.448	1.444	1.47	1.454	1.451	1.461	1.459	1.434	1.472	1.46	1.45	1.458	1.456	1.448	1.446	1.482	1.49	1.447	1.431	1.457	1.461	1.448	1.461	1.457	1.449	1.453	1.463	1.465	1.454	1.434	1.48	1.46	1.462
0	NaN	NaN	NaN	NaN	NaN	NaN	NaN	NaN	NaN	NaN	NaN	NaN	NaN	NaN	NaN	NaN	NaN	NaN	NaN	NaN	NaN	NaN	NaN	NaN	NaN	NaN	NaN	NaN	NaN	NaN	NaN	NaN	NaN	NaN	NaN	NaN	NaN	NaN	NaN	NaN	NaN	NaN	NaN	NaN	NaN	NaN	NaN	NaN	NaN
189	1.426	1.382	1.401	1.413	1.402	1.388	1.41	1.391	1.388	1.383	1.379	1.364	1.384	1.388	1.386	1.373	1.388	1.384	1.397	1.391	1.399	1.403	1.394	1.384	1.401	1.415	1.394	1.392	1.395	1.397	1.396	1.41	1.421	1.393	1.383	1.413	1.405	1.397	1.392	1.398	1.392	1.392	1.399	1.389	1.402	1.369	1.412	1.4	1.398
0	1.439	1.405	1.408	1.413	1.429	1.428	1.428	1.405	1.391	1.409	1.396	1.393	1.399	1.432	1.414	1.392	1.402	1.404	1.417	1.408	1.414	1.422	1.421	1.392	1.418	1.423	1.408	1.412	1.413	1.419	1.41	1.431	1.451	1.403	1.4	1.418	1.422	1.416	1.429	1.411	1.427	1.417	1.426	1.424	1.418	1.408	1.433	1.428	1.424
0	1.432	1.412	1.404	1.408	1.428	1.401	1.412	1.389	1.402	1.399	1.393	1.377	1.385	1.406	1.398	1.389	1.401	1.394	1.399	1.403	1.402	1.418	1.408	1.385	1.413	1.426	1.416	1.401	1.407	1.401	1.391	1.422	1.432	1.393	1.39	1.411	1.415	1.402	1.417	1.406	1.395	1.412	1.413	1.407	1.424	1.386	1.424	1.415	1.405
0	1.417	1.401	1.385	1.398	1.399	1.397	1.403	1.394	1.385	NaN	NaN	NaN	NaN	NaN	NaN	NaN	NaN	NaN	NaN	NaN	NaN	NaN	NaN	NaN	NaN	NaN	NaN	NaN	NaN	NaN	NaN	NaN	NaN	NaN	NaN	NaN	NaN	NaN	NaN	NaN	NaN	NaN	NaN	NaN	NaN	NaN	NaN	NaN	NaN
0	1.456	1.416	1.406	1.423	1.423	1.419	1.45	1.423	1.414	1.422	1.414	1.417	1.414	1.444	1.429	1.41	1.422	1.427	1.418	1.428	1.438	1.431	1.411	1.401	1.439	1.439	1.423	1.427	1.428	1.42	1.432	1.433	1.446	1.434	1.404	1.431	1.44	1.414	1.45	1.418	1.428	1.423	1.429	1.419	1.438	1.404	1.442	1.432	1.414
0	1.431	1.412	1.411	1.404	1.406	1.414	1.413	1.399	1.4	1.409	1.392	1.396	1.39	1.423	1.405	1.382	1.392	1.4	1.407	1.398	1.408	1.413	1.409	1.378	1.407	1.406	1.407	1.397	1.412	1.409	1.4	1.43	1.442	1.401	1.388	1.412	1.423	1.405	1.415	1.407	1.41	1.401	1.426	1.42	1.406	1.396	1.416	1.416	1.416
0	1.477	1.421	1.404	1.437	1.413	1.427	1.469	1.432	1.417	1.407	1.404	1.416	1.417	1.438	1.436	1.41	1.425	1.429	1.429	1.424	1.437	1.426	1.421	1.385	1.426	1.454	1.447	1.438	1.419	1.409	1.431	1.433	1.443	1.42	1.415	1.418	1.437	1.43	1.421	1.428	1.432	1.401	1.431	1.431	1.426	1.4	1.424	1.429	1.421
190	1.458	1.452	1.47	1.456	1.454	1.475	1.464	1.451	1.443	1.467	1.436	1.447	1.441	1.477	1.453	1.44	1.44	1.442	1.456	1.455	1.446	1.464	1.455	1.429	1.455	1.446	1.443	1.447	1.455	1.459	1.435	1.454	1.484	1.459	1.431	1.455	1.458	1.44	1.461	1.445	1.449	1.453	1.456	1.454	1.441	1.444	1.463	1.464	1.455
0	1.428	1.424	1.405	1.422	1.429	1.413	1.405	1.409	1.396	1.405	1.396	1.394	1.381	1.406	1.408	1.392	1.41	1.403	1.416	1.412	1.412	1.422	1.423	1.404	1.42	1.434	1.423	1.407	1.422	1.415	1.412	1.432	1.458	1.412	1.411	1.439	1.445	1.428	1.428	1.427	1.422	1.423	1.438	1.435	1.435	1.395	1.437	1.426	1.422
0	1.434	1.426	1.435	1.431	1.436	1.434	1.426	1.415	1.416	1.423	1.403	1.423	1.414	1.433	1.426	1.41	1.426	1.414	1.431	1.415	1.418	1.425	1.409	1.398	1.427	1.434	1.426	1.418	1.432	1.418	1.424	1.44	1.457	1.42	1.399	1.444	1.425	1.428	1.436	1.424	1.418	1.434	1.434	1.425	1.437	1.401	1.448	1.439	1.429
0	1.496	1.464	1.463	1.444	1.48	1.45	1.47	1.45	1.442	1.457	1.433	1.431	1.457	1.473	1.445	1.438	1.427	1.441	1.463	1.447	1.465	1.461	1.463	1.433	1.478	1.471	1.481	1.461	1.465	1.47	1.454	1.478	1.484	1.436	1.441	1.472	1.466	1.429	1.467	1.461	1.448	1.459	1.472	1.46	1.45	1.448	1.47	1.454	1.423
0	1.452	1.402	1.431	1.426	1.412	1.411	1.434	1.411	1.406	1.415	1.405	1.412	1.397	1.42	1.401	1.401	1.412	1.41	1.424	1.422	1.423	1.428	1.421	1.405	1.435	1.442	1.422	1.425	1.424	1.429	1.416	1.433	1.444	1.422	1.407	1.43	1.43	1.421	1.427	1.419	1.428	1.425	1.427	1.427	1.433	1.4	1.437	1.432	1.422
0	1.433	1.408	1.423	1.414	1.427	1.416	1.421	1.418	1.4	1.415	1.403	1.401	1.398	1.422	1.406	1.399	1.413	1.405	1.423	1.416	1.415	1.42	1.419	1.393	1.42	1.429	1.418	1.41	1.424	1.422	1.423	1.429	1.443	1.41	1.394	1.431	1.425	1.412	1.429	1.418	1.422	1.417	1.428	1.419	1.432	1.405	1.44	1.436	1.422
191	1.46	1.421	1.42	1.434	1.437	1.437	1.433	1.427	1.421	1.422	1.422	1.424	1.417	1.44	1.428	1.408	1.434	1.431	1.429	1.421	1.423	1.43	1.432	1.401	1.428	1.443	1.422	1.417	1.425	1.42	1.426	1.446	1.446	1.413	1.408	1.438	1.433	1.427	1.444	1.421	1.429	1.433	1.444	1.44	1.441	1.419	1.443	1.445	1.435
192	1.434	1.404	1.4	1.409	1.405	1.402	1.418	1.407	1.4	1.403	1.385	1.405	1.394	1.416	1.404	1.385	1.405	1.401	1.405	1.407	1.413	1.404	1.393	1.39	1.401	1.421	1.406	1.403	1.409	1.403	1.406	1.414	1.428	1.402	1.384	1.408	1.414	1.396	1.421	1.401	1.404	1.398	1.422	1.405	1.409	1.387	1.414	1.413	1.399
0	1.459	1.423	1.412	1.415	1.413	1.417	1.441	1.417	1.407	1.418	1.425	1.418	1.395	1.436	1.431	1.408	1.408	1.406	1.432	1.429	1.437	1.431	1.409	1.402	1.438	1.437	1.442	1.433	1.421	1.433	1.424	1.434	1.453	1.418	1.424	1.419	1.438	1.421	1.434	1.425	1.411	1.425	1.433	1.431	1.431	1.409	1.432	1.435	1.424
193	1.436	1.4	1.419	1.418	1.406	1.405	1.427	1.401	1.41	1.413	1.403	1.401	1.402	1.419	1.396	1.391	1.405	1.41	1.421	1.411	1.412	1.426	1.425	1.401	1.424	1.436	1.421	1.418	1.421	1.426	1.422	1.426	1.45	1.425	1.409	1.44	1.426	1.426	1.43	1.424	1.416	1.427	1.435	1.428	1.432	1.406	1.443	1.432	1.438
0	1.468	1.42	1.429	1.432	1.433	1.443	1.422	1.42	1.405	1.419	1.416	1.412	1.414	1.428	1.409	1.412	1.414	1.427	1.427	1.43	1.427	1.436	1.424	1.408	1.427	1.443	1.429	1.429	1.435	1.429	1.436	1.435	1.458	1.437	1.423	1.456	1.44	1.444	1.439	1.429	1.436	1.438	1.45	1.444	1.448	1.427	1.46	1.47	1.445
194	1.439	1.417	1.406	1.409	1.415	1.414	1.43	1.398	1.4	1.406	1.395	1.393	1.389	1.418	1.394	1.397	1.407	1.396	1.416	1.404	1.414	1.412	1.406	1.386	1.408	1.419	1.411	1.401	1.412	1.413	1.401	1.414	1.422	1.401	1.387	1.41	1.418	1.397	1.416	1.409	1.404	1.395	1.416	1.41	1.414	1.395	1.429	1.429	1.407
0	1.451	1.433	1.44	1.415	1.425	1.442	1.433	1.428	1.424	1.412	1.42	1.422	1.432	1.442	1.423	1.425	1.416	1.428	1.426	1.441	1.435	1.432	1.425	1.399	1.432	1.438	1.429	1.424	1.43	1.442	1.43	1.446	1.455	1.417	1.409	1.439	1.44	1.424	1.45	1.431	1.427	1.423	1.446	1.44	1.432	1.424	1.447	1.441	1.434
0	1.445	1.422	1.407	1.408	1.409	1.411	1.425	1.419	1.411	1.412	1.401	1.402	1.397	1.426	1.416	1.398	1.419	1.414	1.417	1.405	1.415	1.428	1.414	1.397	1.424	1.428	1.421	1.411	1.407	1.425	1.411	1.43	1.452	1.411	1.398	1.421	1.428	1.411	1.425	1.409	1.41	1.411	1.43	1.426	1.433	1.404	1.442	1.429	1.43
0	1.488	1.492	1.485	1.483	1.475	1.501	1.49	1.467	1.484	1.482	1.452	1.463	1.461	1.507	1.479	1.461	1.465	1.456	1.458	1.481	1.496	1.475	1.49	1.466	1.489	1.507	1.491	1.478	1.479	1.501	1.485	1.497	1.498	1.462	1.456	1.492	1.491	1.47	1.49	1.473	1.474	1.456	1.489	1.488	1.477	1.474	1.483	1.491	1.478
0	1.469	1.416	1.421	1.439	1.428	1.427	1.44	1.422	1.419	1.415	1.414	1.418	1.415	1.438	1.416	1.405	1.424	1.418	1.428	1.43	1.426	1.432	1.416	1.403	1.447	1.445	1.426	1.426	1.431	1.436	1.428	1.431	1.452	1.433	1.412	1.429	1.436	1.433	1.436	1.426	1.422	1.433	1.434	1.437	1.439	1.412	1.446	1.436	1.439
0	1.461	1.42	1.42	1.427	1.426	1.438	1.435	1.422	1.43	1.42	1.417	1.412	1.416	1.458	1.438	1.422	1.435	1.431	1.446	1.432	1.438	1.434	1.434	1.419	1.443	1.455	1.45	1.433	1.448	1.441	1.437	1.448	1.457	1.439	1.429	1.449	1.443	1.441	1.445	1.441	1.437	1.429	1.456	1.454	1.459	1.419	1.467	1.449	1.454
195	1.494	1.48	1.458	1.458	1.459	1.472	1.478	1.45	1.464	1.467	1.448	1.435	1.436	1.538	1.452	1.444	1.468	1.446	1.456	1.449	1.478	1.469	1.472	1.444	1.456	1.469	1.458	1.462	1.462	1.481	1.465	1.481	1.493	1.468	1.445	1.473	1.489	1.482	1.491	1.464	1.461	1.465	1.477	1.476	1.468	1.455	1.483	1.47	1.475
196	1.471	1.455	1.437	1.479	1.454	1.472	1.494	1.484	1.451	1.453	1.456	1.473	1.432	1.478	1.478	1.427	1.466	1.447	1.45	1.444	1.48	1.439	1.465	1.418	1.464	1.472	1.451	1.459	1.469	1.447	1.492	1.455	1.48	1.473	1.455	1.486	1.462	1.45	1.469	1.468	1.461	1.457	1.468	1.452	1.466	1.434	1.462	1.464	1.46
0	1.422	1.422	1.434	1.426	1.42	1.432	1.438	1.422	1.417	1.411	1.407	1.4	1.406	1.432	1.399	1.397	1.411	1.417	1.41	1.416	1.419	1.416	1.417	1.403	1.41	1.431	1.421	1.415	1.42	1.436	1.42	1.419	1.439	1.418	1.399	1.423	1.44	1.428	1.429	1.421	1.417	1.42	1.432	1.424	1.422	1.416	1.44	1.429	1.426
0	1.483	1.467	1.439	1.452	1.45	1.459	1.456	1.436	1.44	1.424	1.429	1.434	1.426	1.459	1.433	1.424	1.444	1.448	1.445	1.439	1.451	1.45	1.442	1.438	1.448	1.443	1.45	1.433	1.447	1.462	1.44	1.44	1.473	1.452	1.423	1.446	1.458	1.448	1.471	1.456	1.423	1.443	1.451	1.452	1.449	1.435	1.461	1.444	1.454
197	1.451	1.419	1.418	1.43	1.416	1.421	1.442	1.405	1.411	1.405	1.412	1.408	1.394	1.443	1.415	1.409	1.42	1.407	1.418	1.422	1.425	1.421	1.426	1.409	1.443	1.446	1.436	1.421	1.44	1.439	1.429	1.451	1.458	1.437	1.422	1.449	1.454	1.437	1.453	1.444	1.441	1.445	1.466	1.464	1.459	1.431	1.468	1.461	1.459
0	1.452	1.453	1.417	1.413	1.433	1.43	1.42	1.398	1.402	1.432	1.401	1.385	1.401	1.421	1.386	1.398	1.407	1.4	1.405	1.403	1.426	1.413	1.423	1.405	1.416	1.432	1.433	1.414	1.416	1.418	1.426	1.429	1.445	1.403	1.394	1.408	1.425	1.422	1.428	1.421	1.414	1.422	1.42	1.425	1.43	1.393	1.445	1.424	1.423
198	1.44	1.414	1.434	1.424	1.429	1.417	1.437	1.405	1.427	1.41	1.424	1.408	1.408	1.434	1.414	1.418	1.406	1.419	1.432	1.422	1.431	1.411	1.435	1.399	1.429	1.453	1.434	1.426	1.428	1.444	1.431	1.445	1.458	1.442	1.435	1.456	1.446	1.429	1.451	1.45	1.422	1.452	1.451	1.452	1.457	1.436	1.464	1.455	1.463
199	1.496	1.434	1.434	1.462	1.443	1.469	1.471	1.468	1.454	1.445	1.43	1.478	1.43	1.473	1.435	1.427	1.46	1.415	1.44	1.448	1.467	1.461	1.466	1.436	1.461	1.47	1.457	1.442	1.446	1.445	1.464	1.461	1.452	1.462	1.44	1.494	1.455	1.456	1.466	1.485	1.477	1.453	1.457	1.449	1.458	1.448	1.471	1.484	1.438
200	1.534	1.496	1.425	1.441	1.46	1.429	1.434	1.442	1.399	1.441	1.417	1.42	1.391	1.456	1.4	1.398	1.418	1.401	1.417	1.415	1.446	1.411	1.412	1.408	1.409	1.43	1.435	1.436	1.42	1.421	1.421	1.443	1.459	1.406	1.389	1.409	1.429	1.425	1.451	1.427	1.415	1.43	1.445	1.435	1.424	1.401	1.452	1.432	1.431
0	1.812	1.484	1.481	1.52	1.402	1.427	1.429	1.4	1.454	1.412	1.443	1.412	1.496	1.469	1.392	1.518	1.435	1.45	1.466	1.448	1.476	1.419	1.433	1.405	1.452	1.459	1.478	1.448	1.445	1.439	1.447	1.487	1.467	1.427	1.442	1.447	1.445	1.45	1.446	1.427	1.419	1.454	1.485	1.443	1.463	1.428	1.438	1.453	1.461
201	1.365	1.345	1.39	1.375	1.348	1.372	1.369	1.389	1.38	1.38	1.395	1.38	1.381	1.406	1.399	1.398	1.396	1.396	1.413	1.397	1.411	1.38	1.373	1.382	1.391	1.401	1.399	1.401	1.387	1.39	1.381	1.383	1.39	1.402	1.422	1.395	1.417	1.419	1.395	1.395	1.42	1.417	1.406	1.392	1.394	1.402	1.391	1.406	1.412
202	1.396	1.38	1.397	1.396	1.366	1.376	1.402	1.387	1.421	1.351	1.392	1.398	1.389	1.426	1.407	1.379	1.386	1.421	1.396	1.385	1.423	1.367	1.351	1.405	1.378	1.403	1.401	1.367	1.35	1.371	1.366	1.377	1.396	1.383	1.404	1.384	1.403	1.408	1.363	1.385	1.385	1.429	1.397	1.409	1.366	1.362	1.358	1.39	1.375
0	1.575	1.521	1.464	1.468	1.483	1.471	1.396	1.394	1.418	NaN	NaN	NaN	NaN	NaN	NaN	NaN	NaN	NaN	NaN	NaN	NaN	NaN	NaN	NaN	NaN	NaN	NaN	NaN	NaN	NaN	NaN	NaN	NaN	NaN	NaN	NaN	NaN	NaN	NaN	NaN	NaN	NaN	NaN	NaN	NaN	NaN	NaN	NaN	NaN
0	1.66	1.647	1.585	1.516	1.646	1.554	1.472	1.515	1.44	1.543	1.583	1.451	1.525	1.535	1.492	1.553	1.547	1.497	1.526	1.509	1.514	1.522	1.462	1.52	1.496	1.508	1.495	1.514	1.437	1.469	1.464	1.524	1.458	1.454	1.504	1.525	1.485	1.48	1.494	1.544	1.483	1.478	1.476	1.482	1.514	1.457	1.465	1.459	1.478
203	1.423	1.432	1.453	1.423	1.427	1.428	1.416	1.414	1.446	1.395	1.439	1.416	1.39	1.44	1.423	1.42	1.414	1.4	1.423	1.397	1.427	1.401	1.373	1.419	1.417	1.415	1.409	1.41	1.386	1.371	1.382	1.408	1.411	1.406	1.405	1.392	1.415	1.402	1.393	1.408	1.409	1.422	1.407	1.407	1.4	1.376	1.4	1.395	1.396
0	1.44	1.455	1.436	1.437	1.432	1.456	1.401	1.409	1.436	1.391	1.407	1.411	1.417	1.446	1.421	1.421	1.429	1.408	1.423	1.393	1.426	1.414	1.377	1.429	1.402	1.42	1.421	1.429	1.374	1.384	1.382	1.391	1.412	1.419	1.406	1.397	1.413	1.407	1.397	1.417	1.401	1.426	1.403	1.404	1.405	1.371	1.39	1.402	1.388
0	1.627	1.597	1.475	1.514	1.667	1.516	1.46	1.452	1.478	1.506	1.515	1.466	1.505	1.493	1.503	1.529	1.504	1.514	1.529	1.479	1.496	1.532	1.434	1.531	1.483	1.491	1.499	1.491	1.425	1.457	1.457	1.497	1.465	1.444	1.479	1.504	1.479	1.465	1.477	1.52	1.439	1.479	1.453	1.47	1.487	1.467	1.46	1.433	1.443
204	1.389	1.415	1.421	1.421	1.407	1.411	1.404	1.409	1.412	1.401	1.394	1.391	1.408	1.413	1.405	1.409	1.402	1.421	1.41	1.396	1.432	1.417	1.416	1.438	1.46	1.464	1.485	1.5	1.495	1.53	1.551	1.567	1.598	1.635	1.681	1.706	1.765	1.794	1.828	1.886	1.936	1.982	2.026	2.02	2.071	2.118	2.147	2.176	2.222
205	1.379	1.407	1.399	1.407	1.383	1.383	1.385	1.386	1.383	1.387	1.383	1.379	1.384	1.395	1.378	1.391	1.382	1.402	1.38	1.368	1.392	1.371	1.366	1.385	1.389	1.384	1.388	1.385	1.368	1.376	1.385	1.384	1.381	1.381	1.387	1.378	1.392	1.399	1.377	1.392	1.387	1.395	1.404	1.372	1.382	1.385	1.384	1.388	1.392
206	1.429	1.456	1.489	1.457	1.458	1.461	1.441	1.44	1.457	1.435	1.459	1.457	1.441	1.473	1.466	1.47	1.452	1.469	1.469	1.464	1.479	1.459	1.453	1.467	1.476	1.462	1.461	1.449	1.434	1.438	1.445	1.444	1.461	1.456	1.445	1.463	1.464	1.455	1.45	1.469	1.446	1.47	1.464	1.459	1.442	1.432	1.442	1.443	1.446
207	1.362	1.393	1.398	1.375	1.376	1.394	1.369	1.392	1.389	1.377	1.393	1.367	1.378	1.394	1.385	1.395	1.375	1.372	1.383	1.367	1.377	1.355	1.352	1.369	1.384	1.381	1.379	1.37	1.371	1.367	1.367	1.378	1.367	1.37	1.389	1.366	1.368	1.378	1.366	1.372	1.382	1.395	1.38	1.359	1.38	1.37	1.372	1.368	1.384
208	1.374	1.395	1.439	1.393	1.388	1.422	1.394	1.44	1.408	1.422	1.42	1.39	1.396	1.442	1.418	1.398	1.416	1.377	1.414	1.389	1.412	1.38	1.347	1.396	1.408	1.414	1.396	1.381	1.392	1.398	1.388	1.398	1.387	1.385	1.408	1.374	1.375	1.393	1.386	1.406	1.396	1.418	1.388	1.379	1.406	1.38	1.396	1.386	1.397
0	1.373	1.407	1.408	1.404	1.385	1.38	1.387	1.4	1.38	1.389	1.388	1.38	1.384	1.394	1.382	1.398	1.379	1.399	1.382	1.375	1.394	1.379	1.375	1.379	1.385	1.384	1.383	1.379	1.361	1.38	1.386	1.374	1.374	1.388	1.391	1.387	1.391	1.386	1.379	1.392	1.386	1.383	1.397	1.373	1.386	1.386	1.379	1.382	1.399
209	1.364	1.415	1.409	1.399	1.415	1.437	1.389	1.436	1.403	1.439	1.432	1.386	1.408	1.416	1.414	1.399	1.409	1.373	1.415	1.388	1.406	1.372	1.355	1.388	1.407	1.395	1.389	1.382	1.386	1.377	1.369	1.381	1.388	1.369	1.401	1.375	1.372	1.373	1.368	1.387	1.396	1.401	1.375	1.375	1.387	1.375	1.391	1.373	1.4
210	1.381	1.39	1.395	1.386	1.387	1.402	1.369	1.387	1.385	1.365	1.396	1.375	1.381	1.392	1.394	1.393	1.372	1.37	1.381	1.376	1.376	1.359	1.348	1.379	1.384	1.381	1.379	1.369	1.35	1.376	1.367	1.377	1.369	1.374	1.393	1.367	1.368	1.375	1.369	1.375	1.379	1.388	1.378	1.357	1.377	1.369	1.378	1.366	1.375
0	1.387	1.419	1.429	1.439	1.412	1.406	1.411	1.425	1.405	1.418	1.413	1.42	1.4	1.421	1.416	1.425	1.415	1.425	1.416	1.409	1.424	1.42	1.394	1.402	1.414	1.407	1.411	1.404	1.39	1.402	1.402	1.408	1.395	1.406	1.425	1.405	1.412	1.405	1.398	1.414	1.415	1.409	1.416	1.398	1.405	1.404	1.407	1.404	1.418
0	1.396	1.476	1.414	1.402	1.48	1.393	1.393	1.399	1.428	1.394	1.408	1.407	1.409	1.432	1.425	1.436	1.418	1.422	1.421	1.418	1.433	1.411	1.414	1.42	1.436	1.412	1.425	1.417	1.407	1.401	1.414	1.417	1.413	1.413	1.421	1.419	1.411	1.399	1.413	1.425	1.414	1.417	1.429	1.408	1.407	1.406	1.405	1.416	1.422
0	1.464	1.437	1.433	1.434	1.456	1.416	1.43	1.426	1.453	1.392	1.419	1.435	1.431	1.453	1.428	1.449	1.427	1.461	1.449	1.432	1.454	1.438	1.436	1.463	1.449	1.45	1.44	1.442	1.412	1.425	1.415	1.453	1.442	1.448	1.449	1.442	1.442	1.435	1.441	1.447	1.452	1.463	1.457	1.445	1.431	1.44	1.447	1.45	1.461
211	1.39	1.419	1.423	1.414	1.407	1.406	1.409	1.423	1.411	1.412	1.405	1.403	1.403	1.415	1.421	1.4	1.407	1.416	1.404	1.406	1.42	1.399	1.397	1.401	1.409	1.398	1.412	1.409	1.391	1.398	1.397	1.407	1.41	1.413	1.421	1.412	1.423	1.416	1.405	1.421	1.425	1.431	1.432	1.405	1.423	1.416	1.422	1.412	1.428
0	1.388	1.417	1.436	1.421	1.403	1.399	1.418	1.421	1.409	1.418	1.404	1.413	1.403	1.419	1.419	1.423	1.415	1.431	1.416	1.404	1.44	1.406	1.406	1.407	1.417	1.413	1.412	1.409	1.408	1.409	1.417	1.404	1.408	1.404	1.428	1.409	1.416	1.409	1.411	1.416	1.423	1.419	1.422	1.409	1.417	1.413	1.406	1.411	1.417
0	1.436	1.485	1.454	1.445	1.487	1.443	1.424	1.43	1.471	1.42	1.419	1.449	1.467	1.451	1.45	1.452	1.454	1.477	1.437	1.453	1.464	1.427	1.45	1.461	1.456	1.449	1.455	1.437	1.433	1.46	1.436	1.436	1.465	1.449	1.456	1.48	1.453	1.438	1.464	1.481	1.458	1.482	1.456	1.443	1.432	1.454	1.448	1.454	1.467
0	1.406	1.429	1.392	1.413	1.405	1.403	1.376	1.396	1.409	1.393	1.416	1.396	1.406	1.409	1.413	1.403	1.387	1.43	1.425	1.404	1.414	1.381	1.371	1.41	1.415	1.396	1.412	1.406	1.406	1.398	1.404	1.401	1.391	1.395	1.403	1.395	1.416	1.409	1.407	1.417	1.42	1.428	1.413	1.382	1.411	1.41	1.417	1.407	1.418
0	1.404	1.413	1.41	1.401	1.412	1.396	1.389	1.399	1.404	1.392	1.383	1.396	1.395	1.41	1.402	1.411	1.391	1.418	1.392	1.403	1.414	1.381	1.385	1.401	1.418	1.4	1.404	1.405	1.383	1.39	1.393	1.405	1.409	1.403	1.416	1.405	1.41	1.41	1.402	1.42	1.401	1.413	1.419	1.392	1.393	1.414	1.409	1.402	1.419
0	1.365	1.383	1.379	1.377	1.397	1.383	1.352	1.376	1.372	1.366	1.39	1.383	1.381	1.372	1.375	1.385	1.366	1.367	1.381	1.372	1.39	1.368	1.369	1.394	1.396	1.389	1.39	1.399	1.365	1.385	1.375	1.377	1.376	1.374	1.388	1.376	1.383	1.386	1.373	1.394	1.388	1.408	1.389	1.37	1.389	1.376	1.383	1.381	1.391
212	1.407	1.449	1.413	1.429	1.405	1.432	1.389	1.401	1.441	1.392	1.412	1.41	1.416	1.423	1.416	1.437	1.406	1.428	1.44	1.427	1.437	1.388	1.384	1.424	1.427	1.42	1.426	1.417	1.41	1.414	1.415	1.431	1.415	1.41	1.409	1.42	1.427	1.412	1.414	1.436	1.429	1.442	1.429	1.404	1.422	1.43	1.423	1.41	1.43
213	1.397	1.423	1.41	1.411	1.402	1.368	1.374	1.398	1.416	1.395	1.392	1.4	1.399	1.398	1.402	1.414	1.383	1.403	1.396	1.393	1.412	1.384	1.397	1.412	1.414	1.39	1.4	1.403	1.385	1.402	1.395	1.389	1.401	1.399	1.41	1.41	1.412	1.401	1.398	1.409	1.405	1.419	1.412	1.387	1.387	1.395	1.398	1.402	1.408
214	1.407	1.433	1.402	1.42	1.414	1.422	1.379	1.409	1.418	1.381	1.413	1.399	1.414	1.415	1.409	1.415	1.384	1.422	1.419	1.414	1.413	1.385	1.386	1.408	1.407	1.404	1.411	1.399	1.406	1.4	1.403	1.403	1.398	1.399	1.393	1.394	1.412	1.399	1.393	1.408	1.412	1.425	1.418	1.379	1.404	1.404	1.407	1.394	1.408
215	1.386	1.395	1.39	1.419	1.444	1.402	1.357	1.419	1.409	1.412	1.427	1.413	1.426	1.409	1.406	1.419	1.407	1.393	1.419	1.399	1.412	1.39	1.382	1.407	1.414	1.439	1.405	1.43	1.386	1.408	1.401	1.412	1.405	1.409	1.414	1.404	1.392	1.402	1.395	1.409	1.401	1.425	1.416	1.388	1.419	1.391	1.403	1.394	1.422
216	1.453	1.462	1.455	1.442	1.437	1.447	1.44	1.444	1.44	1.427	1.436	1.427	1.429	1.438	1.449	1.433	1.426	1.45	1.444	1.433	1.447	1.43	1.429	1.445	1.434	1.439	1.445	1.448	1.438	1.437	1.437	1.443	1.445	1.449	1.45	1.439	1.456	1.447	1.435	1.452	1.449	1.455	1.465	1.431	1.45	1.441	1.45	1.436	1.474
0	1.43	1.427	1.414	1.472	1.452	1.454	1.409	1.455	1.454	1.43	1.471	1.451	1.476	1.452	1.434	1.454	1.436	1.451	1.451	1.42	1.443	1.422	1.405	1.438	1.474	1.469	1.449	1.458	1.414	1.448	1.452	1.441	1.453	1.451	1.47	1.44	1.444	1.459	1.424	1.474	1.463	1.461	1.473	1.439	1.446	1.44	1.448	1.449	1.481
0	1.402	1.371	1.388	1.444	1.444	1.403	1.361	1.397	1.421	1.419	1.446	1.438	1.44	1.43	1.419	1.434	1.407	1.416	1.44	1.412	1.443	1.401	1.408	1.417	1.423	1.456	1.435	1.424	1.396	1.421	1.422	1.431	1.425	1.429	1.432	1.419	1.433	1.425	1.435	1.43	1.423	1.444	1.451	1.414	1.433	1.424	1.42	1.424	1.433
0	1.496	1.497	1.436	1.466	1.462	1.406	1.484	1.49	1.455	1.466	1.386	1.433	1.427	1.416	1.466	1.436	1.414	1.459	1.461	1.439	1.498	1.45	1.46	1.45	1.437	1.453	1.455	1.46	1.436	1.465	1.452	1.455	1.466	1.449	1.45	1.453	1.45	1.449	1.458	1.458	1.438	1.468	1.466	1.441	1.44	1.445	1.427	1.461	1.467
0	1.511	1.484	1.428	1.435	1.457	1.411	1.47	1.456	1.463	1.44	1.398	1.446	1.447	1.4	1.469	1.45	1.43	1.45	1.461	1.422	1.467	1.428	1.421	1.455	1.451	1.465	1.461	1.455	1.44	1.463	1.444	1.444	1.435	1.45	1.455	1.447	1.443	1.457	1.428	1.458	1.442	1.455	1.465	1.432	1.431	1.432	1.428	1.444	1.462
217	1.401	1.399	1.414	1.458	1.457	1.429	1.401	1.434	1.456	1.443	1.481	1.436	1.468	1.435	1.431	1.448	1.433	1.44	1.45	1.429	1.457	1.43	1.424	1.424	1.464	1.475	1.472	1.466	1.413	1.441	1.44	1.461	1.443	1.44	1.458	1.431	1.448	1.45	1.446	1.464	1.451	1.466	1.466	1.427	1.444	1.44	1.439	1.438	1.471
0	1.492	1.488	1.494	1.459	1.464	1.463	1.49	1.483	1.47	1.423	1.457	1.451	1.455	1.478	1.491	1.465	1.459	1.498	1.489	1.456	1.489	1.464	1.471	1.472	1.479	1.447	1.473	1.484	1.456	1.457	1.46	1.454	1.45	1.484	1.483	1.47	1.507	1.468	1.472	1.475	1.48	1.494	1.483	1.459	1.482	1.466	1.481	1.48	1.482
0	1.378	1.504	1.457	1.48	1.501	1.536	1.433	1.372	1.452	1.426	1.391	1.462	1.478	1.44	1.402	1.477	1.45	1.45	1.462	1.458	1.442	1.417	1.439	1.42	1.419	1.461	1.425	1.436	1.42	1.438	1.419	1.427	1.436	1.455	1.458	1.441	1.476	1.438	1.428	1.461	1.478	1.459	1.454	1.429	1.45	1.438	1.434	1.435	1.478
0	1.381	1.485	1.424	1.446	1.475	1.506	1.428	1.397	1.459	1.432	1.414	1.437	1.47	1.454	1.426	1.473	1.447	1.452	1.465	1.429	1.446	1.413	1.435	1.43	1.409	1.463	1.43	1.438	1.436	1.426	1.426	1.417	1.434	1.44	1.436	1.443	1.461	1.443	1.426	1.456	1.451	1.47	1.445	1.422	1.426	1.422	1.428	1.43	1.437
218	1.381	1.392	1.382	1.411	1.388	1.383	1.373	1.389	1.395	1.39	1.392	1.385	1.395	1.405	1.374	1.406	1.39	1.411	1.396	1.387	1.417	1.38	1.37	1.393	1.406	1.411	1.404	1.414	1.381	1.393	1.397	1.4	1.402	1.406	1.407	1.399	1.405	1.404	1.398	1.428	1.402	1.436	1.428	1.395	1.401	1.411	1.403	1.405	1.412
0	1.392	1.48	1.466	1.439	1.47	1.491	1.439	1.415	1.444	1.433	1.43	1.456	1.451	1.452	1.424	1.451	1.455	1.443	1.447	1.44	1.438	1.415	1.427	1.432	1.435	1.432	1.435	1.443	1.408	1.424	1.416	1.423	1.435	1.428	1.448	1.426	1.439	1.436	1.428	1.449	1.451	1.459	1.456	1.431	1.443	1.44	1.436	1.437	1.447
0	1.384	1.403	1.395	1.398	1.394	1.41	1.381	1.387	1.393	1.378	1.379	1.385	1.386	1.39	1.38	1.4	1.378	1.397	1.398	1.381	1.391	1.374	1.372	1.388	1.385	1.383	1.385	1.384	1.372	1.377	1.381	1.376	1.379	1.384	1.384	1.38	1.396	1.392	1.379	1.392	1.397	1.403	1.391	1.377	1.392	1.386	1.382	1.379	1.391
0	1.483	1.414	1.453	1.445	1.475	1.465	1.411	1.421	1.429	1.446	1.451	1.472	1.438	1.428	1.445	1.457	1.442	1.458	1.459	1.457	1.452	1.439	1.422	1.462	1.423	1.464	1.437	1.449	1.421	1.416	1.434	1.446	1.435	1.448	1.449	1.455	1.465	1.459	1.444	1.467	1.455	1.456	1.467	1.436	1.448	1.448	1.448	1.43	1.446
0	1.441	1.393	1.43	1.429	1.46	1.432	1.386	1.418	1.373	1.414	1.443	1.446	1.428	1.422	1.441	1.458	1.424	1.42	1.457	1.447	1.432	1.393	1.424	1.425	1.403	1.44	1.414	1.428	1.395	1.409	1.422	1.42	1.417	1.413	1.43	1.435	1.428	1.422	1.411	1.436	1.412	1.431	1.436	1.416	1.417	1.418	1.422	1.408	1.436
0	1.409	1.478	1.463	1.452	1.461	1.48	1.431	1.428	1.438	1.433	1.438	1.432	1.429	1.44	1.433	1.463	1.443	1.446	1.447	1.438	1.452	1.426	1.423	1.435	1.445	1.43	1.434	1.449	1.41	1.418	1.432	1.425	1.438	1.429	1.436	1.423	1.443	1.44	1.436	1.453	1.46	1.46	1.437	1.426	1.441	1.441	1.44	1.442	1.461
219	1.412	1.396	1.383	1.578	1.409	1.229	1.357	1.473	1.414	1.544	1.346	1.39	1.351	1.388	1.312	1.392	1.425	1.435	1.44	1.582	1.373	0.9458	1.354	1.167	1.33	1.248	1.305	1.431	1.406	1.372	1.37	1.336	1.421	1.377	1.438	1.394	1.402	1.293	1.399	1.371	1.374	1.498	1.398	1.399	1.322	1.348	1.374	1.342	1.421
220	1.479	1.452	1.445	1.437	1.437	1.474	1.417	1.437	1.436	1.417	1.432	1.444	1.434	1.432	1.434	1.444	1.417	1.452	1.459	1.442	1.429	1.422	1.406	1.455	1.422	1.434	1.428	1.425	1.414	1.425	1.422	1.431	1.414	1.434	1.423	1.436	1.455	1.441	1.422	1.423	1.437	1.453	1.454	1.43	1.441	1.42	1.421	1.417	1.421
221	1.487	1.447	1.44	1.45	1.439	1.458	1.422	1.436	1.433	1.424	1.425	1.431	1.431	1.442	1.42	1.448	1.419	1.435	1.437	1.438	1.445	1.415	1.423	1.445	1.42	1.447	1.428	1.423	1.429	1.422	1.427	1.429	1.412	1.44	1.435	1.438	1.445	1.44	1.431	1.446	1.428	1.449	1.444	1.417	1.423	1.433	1.415	1.403	1.439
0	1.439	1.427	1.427	1.427	1.414	1.442	1.414	1.413	1.427	1.414	1.408	1.406	1.414	1.413	1.4	1.415	1.393	1.419	1.423	1.415	1.427	1.406	1.401	1.415	1.412	1.42	1.407	1.418	1.404	1.407	1.409	1.4	1.414	1.424	1.426	1.41	1.436	1.437	1.411	1.421	1.419	1.44	1.424	1.405	1.419	1.412	1.41	1.402	1.417
0	1.471	1.529	1.458	1.459	1.442	1.441	1.463	1.458	1.444	1.444	1.423	1.44	1.442	1.433	1.451	1.443	1.43	1.447	1.434	1.451	1.461	1.419	1.446	1.427	1.465	1.435	1.444	1.445	1.439	1.416	1.442	1.444	1.443	1.437	1.444	1.441	1.442	1.447	1.439	1.447	1.456	1.468	1.458	1.429	1.445	1.445	1.437	1.438	1.453
222	1.41	1.414	1.419	1.419	1.411	1.417	1.377	1.41	1.41	1.383	1.397	1.403	1.39	1.406	1.399	1.411	1.403	1.425	1.41	1.392	1.417	1.393	1.379	1.393	1.4	1.4	1.393	1.393	1.383	1.385	1.401	1.391	1.391	1.408	1.407	1.404	1.406	1.413	1.382	1.404	1.411	1.425	1.418	1.388	1.391	1.395	1.4	1.394	1.404
0	1.439	1.459	1.463	1.447	1.453	1.479	1.433	1.434	1.446	1.424	1.439	1.448	1.438	1.45	1.436	1.459	1.432	1.459	1.455	1.433	1.462	1.425	1.431	1.436	1.439	1.441	1.443	1.438	1.415	1.433	1.435	1.431	1.436	1.436	1.434	1.434	1.444	1.448	1.435	1.444	1.448	1.466	1.444	1.433	1.447	1.434	1.432	1.423	1.445
0	1.433	1.428	1.43	1.432	1.423	1.448	1.407	1.418	1.427	1.407	1.394	1.392	1.409	1.425	1.397	1.423	1.403	1.426	1.427	1.414	1.408	1.398	1.396	1.415	1.411	1.419	1.409	1.41	1.393	1.408	1.408	1.4	1.404	1.405	1.41	1.409	1.423	1.416	1.408	1.423	1.426	1.438	1.421	1.406	1.419	1.415	1.407	1.401	1.421
0	1.473	1.395	1.453	1.408	1.442	1.43	1.4	1.407	1.385	1.425	1.428	1.466	1.389	1.407	1.453	1.446	1.435	1.447	1.428	1.424	1.431	1.429	1.407	1.464	1.412	1.427	1.414	1.409	1.388	1.39	1.402	1.418	1.401	1.415	1.426	1.446	1.427	1.425	1.418	1.445	1.411	1.432	1.427	1.415	1.399	1.427	1.434	1.391	1.432
0	1.269	NaN	NaN	NaN	NaN	NaN	NaN	NaN	NaN	NaN	NaN	NaN	NaN	NaN	NaN	NaN	NaN	NaN	NaN	NaN	NaN	NaN	NaN	NaN	NaN	NaN	NaN	NaN	NaN	NaN	NaN	NaN	NaN	NaN	NaN	NaN	NaN	NaN	NaN	NaN	NaN	NaN	NaN	NaN	NaN	NaN	NaN	NaN	NaN
223	1.431	1.441	1.429	1.433	1.426	1.41	1.43	1.43	1.417	1.43	1.412	1.424	1.417	1.419	1.431	1.426	1.417	1.435	1.42	1.417	1.426	1.393	1.405	1.414	1.43	1.405	1.439	1.426	1.403	1.402	1.407	1.404	1.402	1.417	1.421	1.411	1.428	1.426	1.42	1.432	1.425	1.43	1.444	1.401	1.419	1.427	1.405	1.412	1.429
224	1.498	1.538	1.455	1.457	1.468	1.444	1.468	1.471	1.454	1.429	1.43	1.45	1.446	1.446	1.447	1.435	1.44	1.463	1.44	1.439	1.468	1.434	1.438	1.442	1.47	1.439	1.449	1.45	1.428	1.416	1.446	1.452	1.445	1.441	1.449	1.443	1.445	1.446	1.438	1.447	1.453	1.473	1.467	1.421	1.447	1.441	1.443	1.44	1.456
0	1.467	1.464	1.468	1.446	1.446	1.483	1.435	1.452	1.456	1.441	1.453	1.45	1.439	1.448	1.437	1.457	1.452	1.458	1.442	1.451	1.466	1.447	1.435	1.433	1.445	1.452	1.442	1.442	1.434	1.428	1.434	1.433	1.452	1.432	1.453	1.422	1.462	1.472	1.435	1.455	1.46	1.47	1.453	1.438	1.45	1.441	1.438	1.435	1.453
225	1.435	1.421	1.436	1.444	1.426	1.413	1.426	1.42	1.425	1.42	1.418	1.415	1.417	1.427	1.431	1.424	1.414	1.434	1.422	1.422	1.424	1.4	1.418	1.422	1.431	1.413	1.422	1.427	1.411	1.405	1.416	1.413	1.407	1.415	1.424	1.416	1.437	1.426	1.427	1.432	1.429	1.436	1.445	1.408	1.427	1.423	1.416	1.415	1.436
0	1.438	1.453	1.45	1.441	1.452	1.444	1.426	1.442	1.434	1.426	1.425	1.422	1.426	1.443	1.44	1.449	1.42	1.439	1.443	1.428	1.447	1.434	1.42	1.436	1.433	1.447	1.442	1.436	1.417	1.42	1.428	1.421	1.432	1.432	1.439	1.431	1.447	1.453	1.431	1.435	1.445	1.463	1.446	1.427	1.454	1.432	1.429	1.425	1.437
0	1.466	1.464	1.454	1.448	1.436	1.457	1.442	1.442	1.437	1.427	1.412	1.424	1.421	1.431	1.424	1.44	1.434	1.447	1.45	1.432	1.45	1.429	1.409	1.435	1.437	1.442	1.432	1.433	1.415	1.428	1.445	1.431	1.426	1.429	1.443	1.436	1.456	1.44	1.44	1.44	1.449	1.464	1.452	1.426	1.442	1.436	1.434	1.429	1.438
0	1.495	1.479	1.53	1.565	1.532	1.52	1.532	1.555	1.456	1.533	1.569	1.465	1.503	1.52	1.531	1.518	1.499	1.546	1.526	1.548	1.49	1.473	1.501	1.497	1.532	1.481	1.484	1.527	1.481	1.482	1.471	1.484	1.491	1.482	1.531	1.482	1.552	1.543	1.49	1.513	1.511	1.505	1.551	1.502	1.494	1.512	1.511	1.511	1.523
226	1.471	1.526	1.502	1.559	1.433	1.495	1.697	1.484	1.451	1.493	1.483	1.475	1.468	1.538	1.528	1.496	1.488	1.492	1.48	1.47	1.56	1.472	1.457	1.505	1.521	1.511	1.445	1.464	1.393	1.433	1.441	1.408	1.433	1.487	1.503	1.506	1.519	1.501	1.512	1.49	1.471	1.492	1.499	1.422	1.435	1.473	1.426	1.481	1.488
0	1.444	1.463	1.515	1.549	1.501	1.477	1.525	1.513	1.445	1.495	1.492	1.457	1.476	1.541	1.519	1.515	1.474	1.522	1.513	1.49	1.501	1.475	1.479	1.492	1.521	1.485	1.499	1.522	1.482	1.458	1.48	1.472	1.469	1.479	1.494	1.47	1.518	1.501	1.494	1.513	1.502	1.505	1.502	1.472	1.488	1.516	1.503	1.482	1.512
0	1.463	1.486	1.479	1.46	1.461	1.462	1.47	1.46	1.459	1.438	1.449	1.448	1.463	1.442	1.477	1.44	1.438	1.457	1.451	1.445	1.474	1.424	1.432	1.454	1.458	1.439	1.439	1.457	1.438	1.422	1.45	1.442	1.45	1.457	1.453	1.442	1.442	1.463	1.442	1.451	1.453	1.456	1.463	1.43	1.437	1.441	1.449	1.437	1.447
227	1.44	1.445	1.425	1.441	1.435	1.434	1.446	1.428	1.429	1.425	1.425	1.425	1.428	1.432	1.438	1.426	1.436	1.436	1.424	1.437	1.452	1.406	1.403	1.429	1.432	1.424	1.42	1.435	1.417	1.398	1.438	1.418	1.44	1.436	1.427	1.423	1.434	1.435	1.429	1.439	1.433	1.445	1.442	1.413	1.431	1.435	1.443	1.425	1.428
228	1.418	1.444	1.444	1.425	1.431	1.432	1.431	1.411	1.419	1.402	1.432	1.402	1.405	1.437	1.416	1.435	1.423	1.431	1.426	1.403	1.415	1.405	1.4	1.412	1.413	1.397	1.416	1.428	1.401	1.408	1.41	1.414	1.412	1.421	1.413	1.399	1.42	1.419	1.414	1.426	1.432	1.434	1.421	1.409	1.414	1.414	1.424	1.402	1.427
0	1.429	1.457	1.444	1.436	1.44	1.439	1.433	1.437	1.44	1.417	1.432	1.417	1.436	1.446	1.438	1.43	1.427	1.429	1.431	1.432	1.452	1.413	1.398	1.435	1.424	1.42	1.428	1.45	1.423	1.407	1.436	1.421	1.439	1.442	1.437	1.423	1.438	1.43	1.429	1.441	1.437	1.439	1.444	1.406	1.419	1.436	1.43	1.425	1.425
229	1.472	1.482	1.467	1.464	1.496	1.478	1.475	1.456	1.465	1.459	1.46	1.459	1.496	1.465	1.498	1.465	1.46	1.478	1.473	1.473	1.485	1.436	1.43	1.476	1.471	1.447	1.461	1.489	1.459	1.428	1.462	1.434	1.475	1.464	1.469	1.458	1.449	1.477	1.478	1.465	1.462	1.466	1.485	1.435	1.456	1.456	1.473	1.44	1.466
230	1.401	1.433	1.422	1.432	1.423	1.418	1.399	1.407	1.393	1.415	1.409	1.405	1.393	1.407	1.417	1.412	1.415	1.418	1.416	1.399	1.419	1.407	1.398	1.421	1.418	1.412	1.423	1.428	1.411	1.406	1.401	1.41	1.4	1.409	1.418	1.409	1.43	1.43	1.405	1.424	1.433	1.423	1.428	1.393	1.418	1.407	1.411	1.407	1.419
231	1.42	1.431	1.452	1.439	1.425	1.423	1.434	1.442	1.425	1.418	1.439	1.421	1.428	1.445	1.443	1.445	1.422	1.449	1.427	1.429	1.441	1.421	1.419	1.433	1.449	1.433	1.438	1.442	1.43	1.426	1.435	1.429	1.435	1.444	1.46	1.451	1.461	1.462	1.452	1.462	1.461	1.469	1.472	1.441	1.483	1.461	1.45	1.465	1.498
232	1.433	1.46	1.458	1.457	1.46	1.425	1.441	1.421	1.459	1.452	1.427	1.427	1.432	1.452	1.442	1.436	1.439	1.442	1.425	1.428	1.451	1.419	1.392	1.451	1.446	1.43	1.409	1.452	1.417	1.421	1.409	1.428	1.419	1.426	1.424	1.415	1.444	1.426	1.406	1.433	1.435	1.428	1.454	1.406	1.407	1.433	1.41	1.399	1.43
233	1.43	1.432	1.458	1.441	1.431	1.418	1.425	1.429	1.452	1.421	1.422	1.427	1.429	1.444	1.429	1.438	1.434	1.434	1.435	1.424	1.43	1.425	1.397	1.431	1.43	1.404	1.412	1.449	1.424	1.412	1.4	1.407	1.399	1.433	1.428	1.403	1.43	1.42	1.397	1.434	1.434	1.442	1.427	1.398	1.407	1.424	1.398	1.412	1.421
0	1.395	1.432	1.385	1.395	1.428	1.388	1.395	1.4	1.394	1.396	1.385	1.391	1.398	1.399	1.391	1.404	1.392	1.397	1.396	1.399	1.415	1.39	1.385	1.397	1.403	1.403	1.408	1.405	1.38	1.386	1.39	1.385	1.383	1.397	1.394	1.398	1.417	1.403	1.389	1.4	1.416	1.412	1.417	1.38	1.401	1.404	1.396	1.391	1.4
0	1.462	1.484	1.482	1.439	1.466	1.466	1.433	1.469	1.456	1.457	1.454	1.443	1.455	1.444	1.444	1.461	1.452	1.449	1.455	1.457	1.473	1.448	1.451	1.436	1.442	1.46	1.453	1.457	1.434	1.429	1.428	1.444	1.435	1.445	1.467	1.452	1.47	1.452	1.438	1.449	1.46	1.468	1.464	1.429	1.459	1.462	1.444	1.428	NaN
0	1.468	1.458	1.489	1.449	1.48	1.457	1.446	1.456	1.46	1.466	1.45	1.447	1.446	1.446	1.453	1.46	1.448	1.47	1.451	1.458	1.469	1.458	1.446	1.45	1.464	1.457	1.468	1.467	1.444	1.435	1.439	1.442	1.444	1.457	1.449	1.443	1.467	1.462	1.43	1.457	1.463	1.467	1.46	1.432	1.446	1.449	1.44	1.441	1.457
0	1.446	1.478	1.49	1.485	1.467	1.449	1.482	1.482	1.468	1.449	1.471	1.463	1.463	1.477	1.468	1.475	1.464	1.465	1.475	1.469	1.479	1.461	1.456	1.463	1.489	1.485	1.46	1.474	1.449	1.436	1.458	1.448	1.466	1.439	1.511	1.469	1.468	1.468	1.471	1.476	1.477	1.47	1.465	1.451	1.472	1.47	1.486	1.448	1.497
0	1.591	1.68	1.47	1.538	1.669	1.456	1.496	1.636	1.532	1.613	1.524	1.542	1.584	1.619	1.558	1.59	1.628	1.503	1.636	1.657	1.579	1.559	1.597	1.608	1.578	1.531	1.553	1.598	1.556	1.558	1.593	1.551	1.553	1.601	1.543	1.566	1.606	1.558	1.551	1.581	1.637	1.616	1.587	1.558	1.591	1.589	1.6	1.581	1.576
0	1.444	1.472	1.482	1.496	1.483	1.458	1.473	1.471	1.471	1.471	1.481	1.472	1.459	1.484	1.485	1.495	1.453	1.473	1.482	1.451	1.474	1.444	1.466	1.466	1.476	1.482	1.481	1.484	1.449	1.445	1.458	1.465	1.473	1.463	1.479	1.472	1.469	1.469	1.48	1.492	1.486	1.47	1.479	1.451	1.48	1.463	1.458	1.482	1.502
0	1.436	1.486	1.441	1.436	1.448	1.458	1.429	1.473	1.416	1.423	1.426	1.442	1.424	1.452	1.454	1.435	1.426	1.456	1.446	1.427	1.463	1.431	1.433	1.441	1.453	1.441	1.445	1.452	1.435	1.437	1.418	1.432	1.422	1.432	1.457	1.44	1.448	1.443	1.432	1.443	1.443	1.465	1.455	1.43	1.436	1.448	1.43	1.429	1.446
0	1.684	1.789	1.488	1.654	1.737	1.541	1.616	1.69	1.631	1.736	1.579	1.597	1.695	1.663	1.554	1.636	1.727	1.571	1.676	1.745	1.691	1.602	1.697	1.645	1.658	1.619	1.686	1.66	1.613	1.603	1.649	1.617	1.647	1.701	1.625	1.674	1.769	1.685	1.669	1.697	1.748	1.695	1.706	1.657	1.704	1.723	1.699	1.705	1.686
0	1.396	1.416	1.395	1.402	1.419	1.385	1.384	1.408	1.401	1.394	1.392	1.385	1.398	1.402	1.391	1.401	1.403	1.394	1.401	1.404	1.412	1.401	1.397	1.4	1.402	1.403	1.409	1.412	1.387	1.388	1.399	1.397	1.389	1.404	1.408	1.402	1.412	1.4	1.394	1.41	1.415	1.41	1.419	1.385	1.408	1.402	1.403	1.395	1.411
0	1.304	1.312	1.31	1.307	NaN	NaN	NaN	NaN	NaN	NaN	NaN	NaN	NaN	NaN	NaN	NaN	NaN	NaN	NaN	NaN	NaN	NaN	NaN	NaN	NaN	NaN	NaN	NaN	NaN	NaN	NaN	NaN	NaN	NaN	NaN	NaN	NaN	NaN	NaN	NaN	NaN	NaN	NaN	NaN	NaN	NaN	NaN	NaN	NaN
0	1.799	1.66	1.791	1.777	1.561	1.586	1.799	1.862	1.737	1.729	1.742	1.776	1.753	1.76	1.73	1.802	1.77	1.772	1.812	1.797	1.73	1.669	1.728	1.68	1.843	1.766	1.698	1.801	1.723	1.657	1.711	1.766	1.733	1.664	1.784	1.749	1.765	1.752	1.77	1.748	1.687	1.716	1.687	1.692	1.774	1.735	1.686	1.71	1.743
0	1.427	1.462	1.469	1.437	1.448	1.46	1.451	1.441	1.436	1.435	1.454	1.426	1.431	1.457	1.463	1.437	1.438	1.444	1.44	1.436	1.453	1.422	1.44	1.462	1.454	1.454	1.45	1.447	1.456	1.434	1.444	1.44	1.44	1.449	1.457	1.44	1.479	1.46	1.428	1.463	1.44	1.458	1.463	1.443	1.445	1.443	1.44	1.436	1.451
0	1.106	1.218	1.126	1.213	0.9894	1.166	1.138	1.19	1.252	1.308	1.307	1.295	1.326	1.263	1.317	1.349	1.303	1.357	1.338	1.351	1.372	1.311	1.305	1.384	1.323	1.36	1.327	1.344	1.309	1.328	1.367	1.364	1.375	1.424	1.424	1.484	1.467	1.473	1.505	1.601	1.615	1.667	1.714	1.7	1.79	1.901	2.008	1.877	1.874
234	1.785	1.695	1.906	1.834	1.626	1.663	1.782	1.834	1.793	1.721	1.771	1.891	1.784	1.834	1.822	1.85	1.742	1.765	1.817	1.699	1.782	1.724	1.854	1.847	1.761	1.802	1.704	1.771	1.742	1.69	1.723	1.753	1.742	1.742	1.778	1.71	1.762	1.735	1.731	1.76	1.781	1.828	1.788	1.748	1.779	1.734	1.696	1.77	1.868
0	1.396	1.423	1.412	1.411	1.415	1.415	1.387	1.431	1.42	1.423	1.406	1.416	1.432	1.427	1.428	1.426	1.414	1.425	1.43	1.424	1.441	1.409	1.389	1.427	1.427	1.411	1.417	1.44	1.407	1.404	1.411	1.409	1.414	1.407	1.425	1.41	1.425	1.433	1.412	1.425	1.418	1.42	1.442	1.389	1.41	1.415	1.409	1.406	1.414
235	1.391	1.413	1.408	1.396	1.392	1.404	1.389	1.402	1.399	1.393	1.405	1.389	1.395	1.405	1.393	1.406	1.398	1.398	1.39	1.395	1.406	1.389	1.385	1.396	1.405	1.389	1.406	1.402	1.388	1.39	1.394	1.39	1.394	1.403	1.403	1.392	1.404	1.4	1.389	1.405	1.407	1.412	1.416	1.38	1.394	1.4	1.392	1.389	1.408
236	1.41	1.306	1.356	1.39	1.401	1.399	1.294	1.403	1.337	1.406	1.389	1.396	1.393	1.398	1.4	1.413	1.405	1.4	1.403	1.396	1.411	1.399	1.369	1.391	1.412	1.395	1.407	1.408	1.387	1.391	1.392	1.397	1.401	1.409	1.397	1.404	1.411	1.412	1.395	1.411	1.415	1.417	1.43	1.406	1.414	1.41	1.417	1.417	1.421
0	1.388	1.419	1.402	1.407	1.403	1.405	1.403	1.406	1.404	1.389	1.405	1.396	1.393	1.405	1.395	1.405	1.402	1.406	1.398	1.401	1.413	1.388	1.385	1.404	1.408	1.398	1.406	1.413	1.391	1.39	1.4	1.398	1.386	1.404	1.404	1.395	1.412	1.41	1.391	1.404	1.409	1.417	1.419	1.389	1.399	1.408	1.395	1.402	1.409
237	1.443	1.345	1.369	1.416	1.39	1.415	1.32	1.418	1.361	1.407	1.403	1.417	1.432	1.437	1.435	1.441	1.423	1.435	1.419	1.424	1.435	1.419	1.399	1.415	1.434	1.403	1.431	1.426	1.405	1.412	1.41	1.411	1.41	1.416	1.417	1.427	1.422	1.406	1.412	1.426	1.424	1.437	1.425	1.41	1.43	1.41	1.42	1.413	1.438
0	1.551	1.601	1.527	1.632	1.624	1.569	1.585	1.578	1.588	1.571	1.568	1.585	1.561	1.574	1.572	1.591	1.586	1.57	1.586	1.574	1.605	1.559	1.57	1.574	1.591	1.593	1.568	1.572	1.579	1.598	1.603	1.583	1.552	1.549	1.565	1.581	1.589	1.637	1.568	1.583	1.573	1.575	1.616	1.543	1.587	1.563	1.59	1.559	1.598
0	1.408	1.419	1.426	1.416	1.428	1.429	1.415	1.416	1.418	1.403	1.421	1.4	1.407	1.408	1.406	1.418	1.414	1.415	1.408	1.419	1.429	1.402	1.412	1.421	1.414	1.418	1.429	1.422	1.401	1.408	1.415	1.417	1.4	1.418	1.414	1.411	1.424	1.415	1.407	1.413	1.427	1.436	1.427	1.408	1.413	1.426	1.412	1.414	1.422
238	1.397	1.424	1.406	1.417	1.416	1.415	1.404	1.418	1.417	1.388	1.404	1.402	1.404	1.414	1.408	1.424	1.408	1.411	1.407	1.406	1.422	1.394	1.396	1.417	1.419	1.408	1.418	1.415	1.4	1.39	1.41	1.409	1.405	1.41	1.408	1.411	1.413	1.408	1.402	1.417	1.429	1.436	1.432	1.407	1.411	1.421	1.405	1.408	1.412
239	1.434	1.427	1.417	1.425	1.407	1.416	1.402	1.425	1.438	1.408	1.41	1.428	1.419	1.431	1.418	1.44	1.423	1.413	1.431	1.417	1.432	1.414	1.403	1.414	1.435	1.434	1.432	1.43	1.401	1.399	1.43	1.421	1.428	1.439	1.431	1.419	1.439	1.427	1.404	1.43	1.421	1.44	1.427	1.41	1.422	1.417	1.424	1.407	1.433
0	1.504	1.476	1.48	1.502	1.475	1.471	1.43	1.494	1.46	1.452	1.466	1.462	1.454	1.482	1.462	1.489	1.459	1.477	1.482	1.476	1.493	1.478	1.465	1.505	1.49	1.479	1.485	1.495	1.463	1.479	1.461	1.485	1.474	1.478	1.48	1.467	1.49	1.462	1.481	1.496	1.505	1.499	1.503	1.475	1.47	1.47	1.495	1.476	1.497
0	1.522	1.646	1.552	1.534	1.61	1.565	1.566	1.603	1.573	NaN	NaN	NaN	NaN	NaN	NaN	NaN	NaN	NaN	NaN	NaN	NaN	NaN	NaN	NaN	NaN	NaN	NaN	NaN	NaN	NaN	NaN	NaN	NaN	NaN	NaN	NaN	NaN	NaN	NaN	NaN	NaN	NaN	NaN	NaN	NaN	NaN	NaN	NaN	NaN
0	1.422	1.407	1.426	1.426	1.39	1.391	1.413	1.413	1.421	1.397	1.425	1.404	1.435	1.405	1.416	1.426	1.419	1.407	1.425	1.407	1.427	1.419	1.41	1.403	1.416	1.429	1.428	1.424	1.4	1.414	1.429	1.414	1.424	1.423	1.422	1.414	1.438	1.422	1.419	1.429	1.417	1.422	1.446	1.414	1.42	1.417	1.413	1.427	1.433
0	1.764	NaN	NaN	NaN	NaN	NaN	NaN	NaN	NaN	NaN	NaN	NaN	NaN	NaN	NaN	NaN	NaN	NaN	NaN	NaN	NaN	NaN	NaN	NaN	NaN	NaN	NaN	NaN	NaN	NaN	NaN	NaN	NaN	NaN	NaN	NaN	NaN	NaN	NaN	NaN	NaN	NaN	NaN	NaN	NaN	NaN	NaN	NaN	NaN
0	1.511	1.487	1.457	1.517	1.432	1.446	1.443	1.491	1.469	1.446	1.459	1.458	1.47	1.486	1.466	1.49	1.462	1.483	1.472	1.468	1.482	1.467	1.462	1.492	1.482	1.473	1.489	1.48	1.462	1.468	1.466	1.488	1.476	1.478	1.482	1.463	1.48	1.479	1.483	1.5	1.495	1.503	1.497	1.478	1.472	1.48	1.473	1.475	1.496
0	1.861	1.745	2.011	1.613	1.759	1.805	1.812	1.881	1.988	1.777	1.902	1.943	2.034	1.884	2.002	1.984	1.942	2.078	1.999	1.897	1.89	1.837	1.989	1.809	1.998	1.977	2.004	1.958	1.834	1.91	2.003	1.872	1.92	2.026	2.003	1.936	1.938	1.949	1.822	1.962	1.912	1.891	1.927	2.024	1.898	1.967	1.978	1.885	1.992
0	1.403	1.414	1.415	1.413	1.4	1.403	1.401	1.411	1.415	1.406	1.408	1.405	1.404	1.4	1.408	1.424	1.399	1.406	1.414	1.398	1.419	1.396	1.39	1.412	1.419	1.411	1.415	1.418	1.399	1.394	1.406	1.398	1.4	1.41	1.413	1.403	1.415	1.409	1.399	1.418	1.412	1.413	1.42	1.387	1.406	1.406	1.412	1.405	1.41
240	1.401	1.421	1.415	1.415	1.418	1.403	1.41	1.416	1.416	1.404	1.413	1.401	1.411	1.412	1.413	1.423	1.402	1.41	1.407	1.403	1.427	1.397	1.394	1.412	1.416	1.405	1.415	1.417	1.403	1.396	1.411	1.408	1.405	1.41	1.417	1.41	1.424	1.413	1.405	1.42	1.424	1.426	1.43	1.404	1.412	1.409	1.414	1.416	1.422
0	NaN	NaN	NaN	NaN	NaN	NaN	NaN	NaN	NaN	NaN	NaN	NaN	NaN	NaN	NaN	NaN	NaN	NaN	NaN	NaN	NaN	NaN	NaN	NaN	NaN	NaN	NaN	NaN	NaN	NaN	NaN	NaN	NaN	NaN	NaN	NaN	NaN	NaN	NaN	NaN	NaN	NaN	NaN	NaN	NaN	NaN	NaN	NaN	NaN
0	1.417	1.429	1.41	1.426	1.415	1.414	1.414	1.413	1.422	1.406	1.413	1.412	1.408	1.415	1.416	1.435	1.4	1.408	1.416	1.411	1.434	1.409	1.401	1.412	1.42	1.415	1.411	1.425	1.407	1.405	1.415	1.419	1.411	1.415	1.415	1.417	1.418	1.418	1.406	1.422	1.416	1.429	1.433	1.402	1.418	1.418	1.419	1.42	1.427
0	1.428	1.467	1.445	1.43	1.424	1.411	1.437	1.44	1.435	1.408	1.45	1.434	1.426	1.427	1.438	1.461	1.437	1.427	1.443	1.443	1.462	1.433	1.43	1.444	1.444	1.439	1.429	1.443	1.431	1.42	1.45	1.429	1.437	1.444	1.441	1.418	1.459	1.446	1.433	1.448	1.453	1.443	1.447	1.432	1.428	1.438	1.418	1.427	1.416
0	1.893	1.951	1.96	1.719	1.782	1.734	1.857	1.799	1.985	1.816	1.88	1.971	1.947	2.05	2.017	2.046	2	1.883	2.023	1.966	1.949	1.931	1.941	1.903	1.874	2.101	2.04	1.985	1.834	1.882	1.93	1.969	1.933	1.982	2.025	1.884	2.024	1.998	1.877	1.989	1.896	1.998	1.971	1.974	1.958	1.965	1.948	1.919	1.951
241	1.45	1.47	1.394	1.454	1.371	1.457	1.403	1.467	1.415	1.412	1.412	1.438	1.446	1.456	1.442	1.475	1.437	1.452	1.425	1.442	1.462	1.427	1.428	1.474	1.45	1.442	1.459	1.453	1.449	1.436	1.447	1.459	1.438	1.442	1.449	1.435	1.457	1.449	1.437	1.466	1.467	1.457	1.452	1.455	1.443	1.46	1.444	1.447	1.487
0	1.47	1.452	1.427	1.437	1.433	1.437	1.45	1.43	1.454	1.444	1.453	1.439	1.426	1.424	1.443	1.447	1.429	1.433	1.451	1.433	1.452	1.449	1.415	1.418	1.463	1.447	1.454	1.434	1.425	1.412	1.446	1.442	1.423	1.424	1.445	1.436	1.458	1.455	1.427	1.446	1.421	1.451	1.447	1.436	1.429	1.432	1.416	1.448	1.445
0	1.403	1.426	1.413	1.423	1.409	1.406	1.401	1.415	1.414	1.406	1.406	1.416	1.413	1.411	1.415	1.427	1.404	1.407	1.41	1.396	1.428	1.402	1.397	1.403	1.419	1.409	1.411	1.424	1.401	1.405	1.414	1.412	1.405	1.414	1.418	1.414	1.413	1.421	1.405	1.42	1.424	1.434	1.433	1.4	1.415	1.424	1.42	1.415	1.425
0	1.448	1.439	1.37	1.442	1.385	1.438	1.357	1.447	1.383	1.38	1.39	1.436	1.436	1.437	1.421	1.457	1.428	1.427	1.415	1.421	1.426	1.43	1.426	1.433	1.426	1.424	1.45	1.42	1.404	1.417	1.444	1.434	1.413	1.425	1.431	1.419	1.438	1.435	1.422	1.435	1.445	1.438	1.434	1.445	1.437	1.444	1.43	1.427	1.444
0	1.442	1.42	1.415	1.455	1.432	1.436	1.42	1.423	1.422	1.425	1.406	1.412	1.43	1.432	1.416	1.434	1.424	1.437	1.428	1.43	1.43	1.422	1.421	1.456	1.436	1.429	1.435	1.448	1.431	1.417	1.442	1.423	1.422	1.434	1.448	1.436	1.448	1.432	1.428	1.438	1.441	1.448	1.441	1.426	1.449	1.445	1.446	1.447	1.443
242	1.435	1.464	1.422	1.455	1.438	1.453	1.424	1.427	1.413	1.42	1.425	1.429	1.421	1.425	1.432	1.445	1.422	1.445	1.42	1.421	1.451	1.414	1.412	1.457	1.423	1.433	1.429	1.46	1.427	1.422	1.435	1.423	1.415	1.435	1.435	1.444	1.437	1.439	1.401	1.433	1.439	1.443	1.448	1.424	1.458	1.457	1.438	1.453	1.465
243	1.488	1.502	1.546	1.513	1.523	1.488	1.508	1.504	1.54	1.505	1.51	1.534	1.528	1.517	1.534	1.553	1.49	1.519	1.502	1.522	1.556	1.511	1.505	1.494	1.523	1.511	1.508	1.542	1.522	1.499	1.52	1.538	1.51	1.514	1.543	1.53	1.514	1.529	1.506	1.524	1.536	1.54	1.588	1.511	1.503	1.54	1.501	1.531	1.542
244	1.48	1.505	1.508	1.531	1.572	1.502	1.486	1.505	1.52	1.506	1.502	1.53	1.492	1.532	1.532	1.542	1.522	1.51	1.52	1.53	1.564	1.494	1.501	1.487	1.522	1.503	1.509	1.541	1.503	1.512	1.536	1.517	1.524	1.514	1.551	1.528	1.527	1.538	1.505	1.52	1.539	1.554	1.563	1.513	1.545	1.548	1.515	1.549	1.556
245	1.424	1.441	1.374	1.434	1.384	1.449	1.42	1.441	1.413	1.396	1.397	1.433	1.424	1.453	1.448	1.461	1.434	1.437	1.413	1.438	1.454	1.427	1.421	1.436	1.447	1.424	1.437	1.438	1.438	1.42	1.431	1.444	1.421	1.42	1.425	1.424	1.424	1.441	1.422	1.434	1.433	1.439	1.437	1.418	1.437	1.429	1.429	1.433	1.455
246	1.392	1.424	1.396	1.422	1.406	1.402	1.404	1.395	1.392	1.389	1.394	1.387	1.389	1.393	1.398	1.41	1.391	1.399	1.399	1.39	1.401	1.379	1.381	1.404	1.407	1.414	1.406	1.404	1.397	1.388	1.4	1.393	1.392	1.398	1.409	1.401	1.404	1.404	1.394	1.416	1.415	1.424	1.415	1.389	1.418	1.411	1.412	1.42	1.416
247	1.403	1.45	1.41	1.422	1.406	1.443	1.419	1.408	1.422	1.419	1.404	1.419	1.425	1.438	1.431	1.428	1.427	1.437	1.425	1.414	1.444	1.412	1.401	1.446	1.428	1.417	1.431	1.424	1.418	1.424	1.42	1.413	1.42	1.427	1.424	1.436	1.431	1.432	1.419	1.43	1.437	1.435	1.439	1.419	1.425	1.426	1.422	1.433	1.443
0	1.392	1.41	1.392	1.4	1.397	1.396	1.387	1.405	1.398	1.394	1.383	1.378	1.385	1.402	1.389	1.401	1.391	1.393	1.396	1.388	1.403	1.388	1.374	1.389	1.409	1.403	1.4	1.404	1.385	1.387	1.396	1.389	1.389	1.394	1.403	1.393	1.398	1.41	1.394	1.407	1.401	1.416	1.406	1.383	1.398	1.402	1.397	1.393	1.392
248	1.409	1.441	1.411	1.416	1.435	1.437	1.416	1.418	1.447	1.415	1.406	1.408	1.427	1.452	1.43	1.435	1.416	1.426	1.415	1.429	1.439	1.411	1.41	1.441	1.445	1.421	1.436	1.436	1.419	1.416	1.417	1.427	1.425	1.425	1.429	1.43	1.438	1.437	1.418	1.436	1.432	1.443	1.433	1.414	1.434	1.427	1.419	1.422	1.446
249	1.385	1.437	1.411	1.408	1.392	1.435	1.406	1.406	1.417	1.415	1.382	1.401	1.409	1.424	1.408	1.417	1.404	1.416	1.414	1.407	1.425	1.408	1.387	1.414	1.429	1.395	1.418	1.414	1.406	1.408	1.398	1.413	1.402	1.428	1.427	1.411	1.433	1.417	1.412	1.427	1.426	1.424	1.432	1.404	1.424	1.411	1.41	1.415	1.435
250	1.381	1.425	1.416	1.393	1.415	1.436	1.412	1.406	1.432	1.417	1.375	1.395	1.398	1.424	1.427	1.401	1.405	1.398	1.399	1.414	1.435	1.41	1.384	1.42	1.411	1.394	1.413	1.397	1.393	1.403	1.403	1.407	1.397	1.421	1.419	1.406	1.425	1.414	1.41	1.422	1.427	1.423	1.433	1.399	1.425	1.417	1.394	1.408	1.418
0	1.422	1.445	1.439	1.424	1.433	1.442	1.418	1.419	1.424	1.407	1.419	1.412	1.41	1.445	1.423	1.436	1.423	1.424	1.421	1.421	1.432	1.422	1.41	1.422	1.432	1.432	1.425	1.425	1.409	1.409	1.42	1.415	1.408	1.424	1.428	1.42	1.42	1.433	1.422	1.433	1.434	1.442	1.446	1.412	1.43	1.429	1.428	1.419	1.438
0	1.417	1.451	1.435	1.422	1.421	1.426	1.43	1.434	1.425	1.405	1.421	1.421	1.426	1.427	1.426	1.429	1.411	1.431	1.412	1.41	1.442	1.411	1.404	1.423	1.428	1.421	1.429	1.429	1.414	1.409	1.42	1.412	1.414	1.425	1.429	1.414	1.44	1.434	1.409	1.423	1.423	1.431	1.431	1.408	1.419	1.425	1.422	1.424	1.431
0	1.562	1.616	1.571	1.533	1.609	1.511	1.502	1.54	1.551	1.608	1.52	1.615	1.543	1.598	1.551	1.593	1.502	1.557	1.58	1.537	1.593	1.558	1.555	1.589	1.55	1.538	1.531	1.571	1.517	1.542	1.543	1.523	1.562	1.52	1.544	1.547	1.577	1.531	1.538	1.524	1.523	1.548	1.559	1.563	1.559	1.54	1.55	1.554	1.531
251	1.458	1.494	1.452	1.464	1.47	1.458	1.443	1.435	1.441	1.454	1.428	1.475	1.45	1.461	1.449	1.48	1.433	1.462	1.466	1.439	1.468	1.456	1.428	1.445	1.461	1.44	1.439	1.449	1.427	1.45	1.446	1.432	1.447	1.456	1.464	1.441	1.465	1.456	1.434	1.449	1.455	1.469	1.477	1.441	1.439	1.448	1.434	1.44	1.462
252	1.521	1.603	1.57	1.536	1.691	1.547	1.514	1.528	1.604	1.542	1.533	1.608	1.569	1.594	1.573	1.611	1.541	1.618	1.535	1.564	1.581	1.569	1.589	1.597	1.577	1.576	1.556	1.595	1.513	1.551	1.546	1.542	1.538	1.561	1.546	1.554	1.588	1.539	1.534	1.522	1.54	1.574	1.566	1.546	1.564	1.546	1.521	1.598	1.545
0	1.427	1.48	1.445	1.449	1.451	1.417	1.453	1.441	1.447	1.421	1.444	1.438	1.427	1.436	1.454	1.447	1.407	1.436	1.437	1.415	1.455	1.425	1.428	1.44	1.434	1.432	1.442	1.438	1.422	1.418	1.431	1.433	1.418	1.436	1.435	1.418	1.449	1.422	1.411	1.421	1.431	1.439	1.443	1.389	1.428	1.426	1.427	1.441	1.435
0	NaN	NaN	NaN	NaN	NaN	NaN	NaN	NaN	NaN	NaN	NaN	NaN	NaN	NaN	NaN	NaN	NaN	NaN	NaN	NaN	NaN	NaN	NaN	NaN	NaN	NaN	NaN	NaN	NaN	NaN	NaN	NaN	NaN	NaN	NaN	NaN	NaN	NaN	NaN	NaN	NaN	NaN	NaN	NaN	NaN	NaN	NaN	NaN	NaN
[truncated: 194 more columns]
