# Supplementary material for: Fractional killing arises from cell-to-cell variability in overcoming a caspase activity threshold
Source: Mol Syst Biol. 2015 May 7;11(5):803. doi: 10.15252/msb.20145584 (PMC4461398; doi:10.15252/msb.20145584)
Supplement: Supplementary file 3 [file msb0011-0803-sd3.zip › All_data/092_Apomab (25 nM)_3/C8_activity.tsv]

Cell #	T=5min	T=10min	T=15min	T=20min	T=25min	T=30min	T=35min	T=40min	T=45min	T=50min	T=55min	T=60min	T=65min	T=70min	T=75min	T=80min	T=85min	T=90min	T=95min	T=100min	T=105min	T=110min	T=115min	T=120min	T=125min	T=130min	T=135min	T=140min	T=145min	T=150min	T=155min	T=160min	T=165min	T=170min	T=175min	T=180min	T=185min	T=190min	T=195min	T=200min	T=205min	T=210min	T=215min	T=220min	T=225min	T=230min	T=235min	T=240min	T=245min
1	0	1.196e-05	2.432e-05	3.801e-05	5.217e-05	6.86e-05	8.606e-05	0.0001034	0.000121	0.0001351	0.0001429	0.0001503	0.000158	0.0001668	0.00017	0.0001697	0.0001655	0.0001607	0.0001578	0.0001562	0.0001582	0.0001658	0.0001716	0.0001743	0.0001736	0.0001758	0.0001805	0.0001893	0.000199	0.0002074	0.0002146	0.0002199	0.0002236	0.0002295	0.000238	0.0002467	0.0002536	0.0002601	0.0002637	0.0002669	0.0002712	0.0002772	0.0002855	0.0002967	0.0003106	0.0003285	0.000353	0.0003833	0.0004163
2	0	-8.278e-05	-0.0001529	-0.0002094	-0.0002527	-0.000282	-0.0002979	-0.0003019	-0.0002944	-0.0002772	-0.0002502	-0.0002132	-0.0001741	-0.0001386	-0.0001089	-8.431e-05	-6.515e-05	-5.106e-05	-4.014e-05	-3.19e-05	-2.503e-05	-1.957e-05	-1.634e-05	-1.317e-05	-1.036e-05	-5.603e-06	2.207e-07	7.643e-06	1.626e-05	2.572e-05	3.575e-05	4.585e-05	5.58e-05	6.607e-05	7.463e-05	8.142e-05	8.546e-05	8.74e-05	8.607e-05	8.314e-05	7.814e-05	7.21e-05	6.578e-05	6.014e-05	5.518e-05	5.3e-05	5.36e-05	5.648e-05	6.061e-05
3	1.355e-20	0.0001081	0.0002144	0.000315	0.0004075	0.0004932	0.0005786	0.0006517	0.000699	0.0007178	0.0007182	0.0007081	0.0006908	0.0006661	0.0006358	0.0005971	0.0005438	0.0004734	0.0004044	0.0003459	0.0003055	0.0002727	0.0002375	0.0001995	0.0001615	0.0001264	9.541e-05	7.961e-05	8.597e-05	0.000106	0.0001348	0.0001664	0.0002079	0.0002674	0.0003404	0.000419	0.0004933	0.0005646	0.000622	0.000658	0.0006746	0.0006772	0.0006638	0.0006307	0.0005748	0.0005043	0.0004279	0.0003554	0.0002848
4	-1.016e-20	-4.767e-05	-8.568e-05	-0.0001147	-0.0001351	-0.0001466	-0.0001495	-0.0001452	-0.0001346	-0.0001197	-0.0001007	-7.824e-05	-5.768e-05	-4.256e-05	-3.194e-05	-2.566e-05	-2.334e-05	-2.458e-05	-2.771e-05	-3.126e-05	-3.191e-05	-2.957e-05	-2.413e-05	-1.523e-05	-4.622e-06	7.462e-06	2.13e-05	3.661e-05	5.282e-05	6.988e-05	8.57e-05	9.705e-05	0.0001044	0.0001082	0.0001083	0.0001056	9.999e-05	9.128e-05	7.982e-05	6.747e-05	5.325e-05	3.998e-05	2.972e-05	2.234e-05	1.796e-05	1.7e-05	1.885e-05	2.334e-05	3.008e-05
5	2.541e-21	1.26e-05	2.39e-05	3.392e-05	4.207e-05	4.876e-05	5.511e-05	6.038e-05	6.181e-05	5.82e-05	5.18e-05	4.308e-05	3.397e-05	2.584e-05	1.789e-05	9.264e-06	-3.301e-07	-1.082e-05	-2.145e-05	-2.902e-05	-3.112e-05	-2.989e-05	-2.587e-05	-2.015e-05	-1.446e-05	-7.556e-06	1.746e-06	1.335e-05	2.64e-05	4.116e-05	5.412e-05	6.308e-05	6.93e-05	7.327e-05	7.412e-05	7.376e-05	7.105e-05	6.523e-05	5.677e-05	4.77e-05	3.7e-05	2.871e-05	2.414e-05	2.283e-05	2.461e-05	3.16e-05	4.185e-05	5.558e-05	7.184e-05
6	8.47e-22	6.143e-06	1.152e-05	1.624e-05	2.036e-05	2.419e-05	2.838e-05	3.291e-05	3.592e-05	3.643e-05	3.541e-05	3.308e-05	3.011e-05	2.816e-05	2.599e-05	2.24e-05	1.765e-05	1.184e-05	4.961e-06	-4.005e-07	-2.862e-06	-3.388e-06	-2.402e-06	-9.855e-08	1.343e-06	4.135e-06	9.714e-06	1.783e-05	2.796e-05	4.019e-05	5.113e-05	5.915e-05	6.481e-05	6.916e-05	7.117e-05	7.25e-05	7.148e-05	6.712e-05	5.908e-05	4.863e-05	3.547e-05	2.322e-05	1.39e-05	7.686e-06	3.414e-06	2.894e-06	4.89e-06	9.576e-06	1.664e-05
7	1.016e-20	-4.102e-05	-7.682e-05	-0.0001076	-0.0001315	-0.0001481	-0.0001594	-0.0001658	-0.0001666	-0.0001636	-0.0001572	-0.0001478	-0.0001379	-0.0001294	-0.0001229	-0.0001203	-0.0001211	-0.0001234	-0.0001259	-0.0001282	-0.0001287	-0.0001277	-0.0001242	-0.0001181	-0.0001109	-0.0001008	-8.677e-05	-6.957e-05	-5.092e-05	-3.227e-05	-1.479e-05	8.391e-07	1.446e-05	2.517e-05	3.199e-05	3.616e-05	3.619e-05	3.196e-05	2.369e-05	1.367e-05	1.931e-06	-9.408e-06	-1.95e-05	-2.731e-05	-3.215e-05	-3.262e-05	-2.96e-05	-2.323e-05	-1.417e-05
8	-8.47e-22	4.332e-07	2.284e-06	6.779e-06	1.321e-05	2.093e-05	2.986e-05	3.946e-05	4.919e-05	5.867e-05	6.765e-05	7.468e-05	7.936e-05	8.152e-05	7.984e-05	7.419e-05	6.504e-05	5.255e-05	3.769e-05	2.228e-05	8.278e-06	-4.663e-06	-1.552e-05	-2.427e-05	-3.234e-05	-3.825e-05	-4.05e-05	-3.889e-05	-3.397e-05	-2.573e-05	-1.742e-05	-1.131e-05	-6.043e-06	-2.22e-06	-9.507e-07	-5.307e-07	-1.47e-06	-4.25e-06	-9.77e-06	-1.638e-05	-2.491e-05	-3.153e-05	-3.485e-05	-3.559e-05	-3.294e-05	-2.549e-05	-1.463e-05	-1.767e-06	1.146e-05
9	3.388e-21	1.559e-05	3.015e-05	4.418e-05	5.733e-05	6.949e-05	8.138e-05	9.145e-05	9.896e-05	0.0001028	0.0001042	0.000103	0.0001005	9.758e-05	9.253e-05	8.501e-05	7.571e-05	6.423e-05	5.226e-05	3.986e-05	2.951e-05	1.938e-05	1.007e-05	1.392e-06	-7.563e-06	-1.465e-05	-1.913e-05	-2.135e-05	-2.155e-05	-1.914e-05	-1.467e-05	-1.068e-05	-5.406e-06	3.988e-07	6.106e-06	1.208e-05	1.683e-05	1.924e-05	1.881e-05	1.716e-05	1.259e-05	6.474e-06	5.297e-07	-6.369e-06	-1.314e-05	-1.912e-05	-2.407e-05	-2.812e-05	-3.028e-05
10	1.016e-20	-3.929e-05	-7.184e-05	-9.672e-05	-0.0001143	-0.0001238	-0.0001266	-0.0001243	-0.0001175	-0.0001073	-9.319e-05	-7.552e-05	-5.757e-05	-4.219e-05	-3.04e-05	-2.224e-05	-1.875e-05	-1.832e-05	-1.864e-05	-1.844e-05	-1.643e-05	-1.36e-05	-1.08e-05	-8.331e-06	-7.268e-06	-6.685e-06	-5.92e-06	-3.499e-06	-8.475e-08	3.675e-06	6.679e-06	7.167e-06	6.206e-06	4.947e-06	3.672e-06	3.574e-06	4.217e-06	4.738e-06	3.865e-06	2.157e-06	-8.57e-07	-3.135e-06	-2.693e-06	-7.084e-07	2.821e-06	7.65e-06	1.281e-05	1.759e-05	2.193e-05
11	1.694e-21	2.084e-05	4.113e-05	6.212e-05	8.446e-05	0.0001074	0.0001315	0.0001554	0.0001789	0.0001997	0.0002175	0.0002299	0.0002372	0.0002401	0.000237	0.0002269	0.0002128	0.0001941	0.0001724	0.0001468	0.000122	9.688e-05	7.417e-05	5.426e-05	3.606e-05	2.235e-05	1.426e-05	9.625e-06	8.504e-06	1.156e-05	1.9e-05	2.604e-05	3.505e-05	4.334e-05	5.023e-05	5.703e-05	6.131e-05	6.196e-05	5.864e-05	5.316e-05	4.293e-05	2.863e-05	1.333e-05	-5.058e-06	-2.314e-05	-4.028e-05	-5.691e-05	-7.209e-05	-8.495e-05
12	3.388e-21	-3.042e-05	-5.414e-05	-7.255e-05	-8.455e-05	-8.923e-05	-8.818e-05	-8.224e-05	-7.113e-05	-5.715e-05	-4.108e-05	-2.242e-05	-5.215e-06	8.004e-06	1.744e-05	2.158e-05	2.009e-05	1.512e-05	7.894e-06	-9.934e-07	-9.017e-06	-1.522e-05	-1.927e-05	-2.028e-05	-2e-05	-1.727e-05	-1.046e-05	8.042e-07	1.359e-05	2.767e-05	4.151e-05	5.342e-05	6.203e-05	6.733e-05	6.81e-05	6.654e-05	6.187e-05	5.302e-05	3.987e-05	2.561e-05	9.761e-06	-4.517e-06	-1.589e-05	-2.323e-05	-2.656e-05	-2.397e-05	-1.715e-05	-6.351e-06	8.45e-06
13	6.776e-21	-5.661e-05	-0.0001029	-0.0001383	-0.0001627	-0.0001753	-0.000177	-0.0001698	-0.0001545	-0.0001335	-0.0001065	-7.47e-05	-4.297e-05	-1.603e-05	4.382e-06	1.767e-05	2.358e-05	2.285e-05	1.814e-05	1.115e-05	4.609e-06	-2.174e-06	-8.571e-06	-1.479e-05	-2.217e-05	-2.795e-05	-3.119e-05	-3.101e-05	-2.759e-05	-2.155e-05	-1.527e-05	-1.074e-05	-6.698e-06	-3.021e-06	2.197e-07	4.687e-06	8.34e-06	1.024e-05	8.991e-06	5.833e-06	5.047e-07	-4.415e-06	-7.379e-06	-9.255e-06	-9.884e-06	-8.839e-06	-7.569e-06	-5.588e-06	-2.784e-06
14	-1.006e-21	3.09e-06	9.208e-06	1.95e-05	3.223e-05	4.651e-05	6.234e-05	7.907e-05	9.758e-05	0.000117	0.0001358	0.0001514	0.0001616	0.000166	0.0001637	0.000156	0.0001449	0.0001302	0.0001128	9.088e-05	6.726e-05	4.385e-05	2.353e-05	6.829e-06	-7.657e-06	-1.803e-05	-2.418e-05	-2.777e-05	-2.84e-05	-2.557e-05	-1.826e-05	-9.861e-06	-1.279e-07	8.983e-06	1.681e-05	2.407e-05	2.912e-05	3.196e-05	3.276e-05	3.196e-05	2.702e-05	1.861e-05	8.535e-06	-3.888e-06	-1.697e-05	-2.913e-05	-4.029e-05	-4.997e-05	-5.822e-05
15	1.694e-21	-1.419e-05	-2.624e-05	-3.548e-05	-4.035e-05	-4.014e-05	-3.676e-05	-3.194e-05	-2.474e-05	-1.584e-05	-5.414e-06	6.398e-06	1.847e-05	3.099e-05	4.264e-05	5.134e-05	5.624e-05	5.783e-05	5.896e-05	6.061e-05	6.409e-05	6.878e-05	7.444e-05	8.09e-05	8.586e-05	9.1e-05	9.793e-05	0.0001075	0.0001198	0.0001335	0.000146	0.0001558	0.0001635	0.0001692	0.0001725	0.0001757	0.0001777	0.0001776	0.0001745	0.0001696	0.0001631	0.0001581	0.0001565	0.0001579	0.0001626	0.0001721	0.0001846	0.0001999	0.0002178
16	-3.388e-21	2.282e-05	4.246e-05	6.102e-05	7.597e-05	9.16e-05	0.0001057	0.0001166	0.0001244	0.0001244	0.00012	0.0001104	9.913e-05	8.658e-05	7.156e-05	5.531e-05	3.54e-05	1.444e-05	-5.515e-06	-2.234e-05	-3.213e-05	-3.818e-05	-4.111e-05	-4.252e-05	-4.173e-05	-3.854e-05	-3.307e-05	-2.43e-05	-1.46e-05	-4.33e-06	2.809e-06	3.97e-06	1.821e-06	-2.948e-06	-1.014e-05	-1.948e-05	-3.072e-05	-4.446e-05	-6.066e-05	-7.667e-05	-9.266e-05	-0.0001049	-0.0001119	-0.0001153	-0.0001144	-0.0001087	-9.922e-05	-8.719e-05	-7.213e-05
17	-6.776e-21	-5.292e-05	-9.627e-05	-0.0001308	-0.0001555	-0.0001689	-0.0001721	-0.0001662	-0.0001517	-0.0001312	-0.0001062	-7.605e-05	-4.56e-05	-1.933e-05	2.601e-06	1.972e-05	3.057e-05	3.553e-05	3.617e-05	3.442e-05	3.326e-05	3.288e-05	3.274e-05	3.296e-05	3.272e-05	3.334e-05	3.606e-05	4.144e-05	4.916e-05	5.95e-05	6.937e-05	7.665e-05	8.203e-05	8.621e-05	8.819e-05	8.914e-05	8.817e-05	8.398e-05	7.713e-05	6.948e-05	5.93e-05	5.018e-05	4.354e-05	3.93e-05	3.697e-05	3.838e-05	4.253e-05	4.899e-05	5.783e-05
18	8.47e-22	-1.024e-05	-2.297e-05	-3.658e-05	-4.985e-05	-6.092e-05	-7.118e-05	-8.138e-05	-8.964e-05	-9.725e-05	-0.0001038	-0.0001101	-0.0001141	-0.0001131	-0.000109	-0.000104	-0.0001002	-9.672e-05	-9.257e-05	-8.874e-05	-8.387e-05	-7.873e-05	-7.27e-05	-6.689e-05	-6.313e-05	-5.993e-05	-5.518e-05	-4.786e-05	-3.881e-05	-2.816e-05	-1.664e-05	-5.64e-06	4.739e-06	1.386e-05	2.11e-05	2.683e-05	2.994e-05	2.918e-05	2.496e-05	1.891e-05	1.05e-05	1.072e-06	-8.305e-06	-1.698e-05	-2.395e-05	-2.725e-05	-2.672e-05	-2.199e-05	-1.364e-05
19	1.355e-20	-6.888e-05	-0.0001264	-0.0001735	-0.0002108	-0.000236	-0.0002507	-0.0002562	-0.0002518	-0.0002404	-0.0002216	-0.0001944	-0.0001651	-0.0001388	-0.000116	-9.607e-05	-8.042e-05	-6.836e-05	-5.812e-05	-5e-05	-4.108e-05	-3.167e-05	-2.315e-05	-1.518e-05	-8.486e-06	-1.805e-06	4.72e-06	1.178e-05	1.876e-05	2.566e-05	3.186e-05	3.495e-05	3.531e-05	3.399e-05	3.086e-05	2.703e-05	2.201e-05	1.597e-05	8.522e-06	2.096e-06	-4.46e-06	-8.747e-06	-8.685e-06	-4.469e-06	4.025e-06	1.675e-05	3.233e-05	4.926e-05	6.629e-05
20	0	1.736e-06	2.669e-06	4.341e-06	7.307e-06	1.166e-05	1.674e-05	2.146e-05	2.903e-05	3.877e-05	5.064e-05	6.137e-05	7.067e-05	8.079e-05	8.963e-05	9.575e-05	0.0001004	0.0001012	0.0001003	9.4e-05	8.39e-05	6.928e-05	5.507e-05	4.287e-05	3.004e-05	1.877e-05	1.161e-05	5.306e-06	2.534e-06	1.747e-06	5.882e-06	1.435e-05	2.909e-05	4.628e-05	6.249e-05	7.907e-05	9.422e-05	0.0001051	0.000114	0.0001204	0.0001252	0.0001267	0.0001229	0.0001106	9.163e-05	7.016e-05	4.693e-05	2.403e-05	3.066e-06
21	-1.016e-20	-4.636e-05	-8.828e-05	-0.0001239	-0.0001528	-0.0001729	-0.000185	-0.0001903	-0.0001877	-0.0001785	-0.0001631	-0.0001431	-0.00012	-9.55e-05	-7.206e-05	-5.104e-05	-3.496e-05	-2.385e-05	-1.625e-05	-1.232e-05	-1.066e-05	-1.097e-05	-1.208e-05	-1.514e-05	-2.073e-05	-2.693e-05	-3.143e-05	-3.232e-05	-2.977e-05	-2.383e-05	-1.585e-05	-7.365e-06	1.6e-06	1.056e-05	1.929e-05	2.81e-05	3.6e-05	4.12e-05	4.266e-05	4.221e-05	3.89e-05	3.43e-05	2.973e-05	2.524e-05	2.146e-05	2.013e-05	2.101e-05	2.425e-05	2.949e-05
22	-6.776e-21	-6.199e-05	-0.0001148	-0.0001591	-0.0001944	-0.0002176	-0.0002325	-0.00024	-0.0002378	-0.0002297	-0.0002149	-0.0001924	-0.0001671	-0.0001424	-0.0001189	-9.762e-05	-8.042e-05	-6.417e-05	-4.772e-05	-3.278e-05	-1.584e-05	1.631e-06	1.847e-05	3.467e-05	4.816e-05	6.033e-05	7.146e-05	8.245e-05	9.041e-05	9.612e-05	9.929e-05	9.715e-05	9.099e-05	8.14e-05	6.8e-05	5.225e-05	3.321e-05	1.117e-05	-1.348e-05	-3.657e-05	-5.917e-05	-7.932e-05	-9.519e-05	-0.0001074	-0.0001146	-0.0001151	-0.0001091	-9.651e-05	-7.763e-05
23	1.694e-21	-2.772e-05	-5.242e-05	-7.385e-05	-9.179e-05	-0.000105	-0.0001135	-0.0001182	-0.000118	-0.0001154	-0.000111	-0.0001035	-9.471e-05	-8.575e-05	-7.86e-05	-7.361e-05	-7.118e-05	-7.241e-05	-7.634e-05	-8.36e-05	-9.04e-05	-9.565e-05	-0.0001008	-0.0001062	-0.0001116	-0.0001144	-0.0001138	-0.0001096	-0.0001012	-8.756e-05	-6.963e-05	-5.165e-05	-3.458e-05	-1.767e-05	-1.509e-06	1.378e-05	2.602e-05	3.444e-05	3.782e-05	3.754e-05	3.065e-05	1.928e-05	6.967e-06	-6.643e-06	-2.142e-05	-3.57e-05	-4.985e-05	-6.292e-05	-7.507e-05
24	-1.694e-21	-1.499e-05	-2.806e-05	-3.854e-05	-4.619e-05	-4.864e-05	-4.784e-05	-4.489e-05	-3.868e-05	-3.189e-05	-2.366e-05	-1.488e-05	-6.195e-06	1.372e-06	7.416e-06	1.054e-05	9.909e-06	6.937e-06	3.351e-06	-8.126e-07	-3.07e-06	-3.967e-06	-3.13e-06	-7.617e-07	3.126e-06	9.13e-06	1.853e-05	3.078e-05	4.471e-05	5.968e-05	7.444e-05	8.679e-05	9.691e-05	0.0001049	0.0001102	0.0001126	0.0001117	0.0001065	9.723e-05	8.61e-05	7.31e-05	6.024e-05	4.919e-05	3.962e-05	3.157e-05	2.619e-05	2.353e-05	2.365e-05	2.676e-05
25	-1.355e-20	-6.647e-05	-0.0001221	-0.0001676	-0.0002027	-0.0002268	-0.0002409	-0.0002468	-0.0002436	-0.0002335	-0.0002167	-0.0001928	-0.0001675	-0.0001454	-0.0001278	-0.0001151	-0.0001072	-0.0001026	-9.875e-05	-9.651e-05	-9.363e-05	-9.001e-05	-8.584e-05	-8.018e-05	-7.391e-05	-6.388e-05	-5.008e-05	-3.202e-05	-1.261e-05	7.745e-06	2.87e-05	4.885e-05	6.803e-05	8.629e-05	0.0001009	0.0001125	0.0001183	0.0001185	0.000112	0.000102	8.723e-05	7.002e-05	5.217e-05	3.442e-05	1.697e-05	2.907e-06	-8.864e-06	-1.681e-05	-2.2e-05
26	8.47e-22	-5.285e-06	-1.023e-05	-1.386e-05	-1.452e-05	-1.188e-05	-7.769e-06	-2.905e-06	3.407e-06	8.46e-06	1.227e-05	1.603e-05	1.949e-05	2.299e-05	2.381e-05	2.005e-05	1.288e-05	3.682e-06	-6.474e-06	-1.68e-05	-2.355e-05	-2.806e-05	-3.24e-05	-3.621e-05	-3.996e-05	-4.068e-05	-3.692e-05	-2.978e-05	-2.059e-05	-9.418e-06	1.645e-06	9.253e-06	1.498e-05	2.049e-05	2.439e-05	2.686e-05	2.589e-05	2.035e-05	1.068e-05	-7.759e-07	-1.483e-05	-2.866e-05	-3.965e-05	-4.9e-05	-5.707e-05	-6.177e-05	-6.344e-05	-6.158e-05	-5.616e-05
27	-2.033e-20	-6.969e-05	-0.0001259	-0.0001697	-0.0002033	-0.0002261	-0.0002384	-0.0002418	-0.0002364	-0.000225	-0.0002074	-0.0001831	-0.0001589	-0.0001414	-0.00013	-0.0001222	-0.0001178	-0.0001169	-0.0001171	-0.0001178	-0.0001154	-0.0001091	-9.991e-05	-8.908e-05	-7.61e-05	-6.016e-05	-4.337e-05	-2.551e-05	-7.535e-06	9.56e-06	2.417e-05	3.426e-05	3.877e-05	3.91e-05	3.632e-05	2.979e-05	1.806e-05	2.851e-06	-1.622e-05	-3.599e-05	-5.556e-05	-7.301e-05	-8.778e-05	-9.875e-05	-0.0001055	-0.0001084	-0.0001066	-9.905e-05	-8.72e-05
28	0	-6.635e-05	-0.0001233	-0.0001702	-0.0002048	-0.0002278	-0.0002395	-0.0002419	-0.0002354	-0.0002227	-0.000206	-0.0001833	-0.0001597	-0.0001394	-0.0001259	-0.00012	-0.0001206	-0.0001278	-0.0001384	-0.0001512	-0.0001618	-0.0001691	-0.0001757	-0.0001812	-0.0001857	-0.0001853	-0.0001798	-0.0001689	-0.0001533	-0.0001335	-0.0001115	-9.072e-05	-7.097e-05	-5.044e-05	-3.048e-05	-1.079e-05	6.076e-06	1.938e-05	2.789e-05	3.372e-05	3.51e-05	3.441e-05	3.353e-05	3.141e-05	2.72e-05	2.255e-05	1.722e-05	1.12e-05	5.28e-06
29	-2.033e-20	-0.0001092	-0.0002	-0.0002709	-0.0003217	-0.0003528	-0.0003667	-0.000365	-0.0003467	-0.0003145	-0.0002696	-0.0002137	-0.0001566	-0.0001076	-6.934e-05	-4.328e-05	-2.805e-05	-2.153e-05	-2.192e-05	-2.946e-05	-3.96e-05	-5.138e-05	-6.326e-05	-7.463e-05	-8.581e-05	-9.301e-05	-9.377e-05	-8.87e-05	-7.974e-05	-6.69e-05	-5.07e-05	-3.503e-05	-1.894e-05	-4.125e-06	8.528e-06	1.986e-05	2.732e-05	2.935e-05	2.527e-05	1.892e-05	8.948e-06	-2.836e-06	-1.436e-05	-2.755e-05	-4.037e-05	-5.107e-05	-6.019e-05	-6.703e-05	-7.14e-05
30	1.694e-21	-3.022e-05	-5.606e-05	-7.679e-05	-9.203e-05	-0.0001022	-0.0001073	-0.0001082	-0.0001047	-9.881e-05	-9.05e-05	-7.959e-05	-6.845e-05	-5.892e-05	-5.322e-05	-5.19e-05	-5.386e-05	-5.92e-05	-6.677e-05	-7.578e-05	-8.342e-05	-8.983e-05	-9.54e-05	-9.993e-05	-0.0001038	-0.0001043	-9.978e-05	-9.044e-05	-7.69e-05	-5.972e-05	-4.095e-05	-2.278e-05	-4.878e-06	1.296e-05	3.006e-05	4.667e-05	6.095e-05	7.019e-05	7.391e-05	7.396e-05	7.007e-05	6.462e-05	5.911e-05	5.285e-05	4.593e-05	3.973e-05	3.376e-05	2.855e-05	2.557e-05
31	-3.388e-21	-3.315e-05	-6.088e-05	-8.069e-05	-9.415e-05	-0.0001002	-9.723e-05	-8.769e-05	-7.426e-05	-5.823e-05	-3.903e-05	-1.711e-05	4.4e-06	2.287e-05	3.424e-05	4.058e-05	4.094e-05	3.426e-05	2.423e-05	1.304e-05	2.939e-06	-6.069e-06	-1.453e-05	-2.105e-05	-2.604e-05	-2.608e-05	-2.266e-05	-1.522e-05	-3.118e-06	1.182e-05	2.776e-05	4.135e-05	5.217e-05	6.071e-05	6.539e-05	6.712e-05	6.406e-05	5.682e-05	4.497e-05	2.916e-05	1.013e-05	-9.747e-06	-2.688e-05	-4.012e-05	-4.906e-05	-5.307e-05	-5.349e-05	-4.955e-05	-4.191e-05
32	2.711e-20	-0.0001363	-0.0002495	-0.0003398	-0.0004071	-0.0004532	-0.0004796	-0.0004876	-0.0004775	-0.0004517	-0.000417	-0.0003693	-0.0003189	-0.000284	-0.0002685	-0.0002684	-0.0002818	-0.0003065	-0.0003417	-0.0003863	-0.0004354	-0.0004814	-0.000528	-0.0005719	-0.0006051	-0.0006224	-0.0006251	-0.0006146	-0.000595	-0.0005648	-0.0005264	-0.0004817	-0.0004347	-0.0003841	-0.0003368	-0.000296	-0.0002666	-0.0002507	-0.0002454	-0.0002445	-0.0002481	-0.0002529	-0.0002615	-0.0002726	-0.0002862	-0.0002966	-0.0003031	-0.0003028	-0.0002938
33	1.694e-21	-3.091e-05	-5.752e-05	-7.958e-05	-9.689e-05	-0.0001085	-0.0001151	-0.0001177	-0.0001168	-0.0001142	-0.0001096	-0.0001022	-9.435e-05	-8.708e-05	-8.194e-05	-7.963e-05	-7.994e-05	-8.261e-05	-8.62e-05	-8.892e-05	-8.959e-05	-8.845e-05	-8.673e-05	-8.42e-05	-8.228e-05	-7.942e-05	-7.437e-05	-6.772e-05	-5.937e-05	-4.996e-05	-4.197e-05	-3.569e-05	-3.096e-05	-2.7e-05	-2.451e-05	-2.306e-05	-2.309e-05	-2.602e-05	-3.17e-05	-3.841e-05	-4.608e-05	-5.242e-05	-5.737e-05	-6.127e-05	-6.409e-05	-6.422e-05	-6.125e-05	-5.589e-05	-4.78e-05
34	2.541e-21	-1.071e-05	-2.342e-05	-3.68e-05	-5.127e-05	-6.491e-05	-7.782e-05	-8.958e-05	-9.95e-05	-0.0001101	-0.0001201	-0.0001299	-0.0001379	-0.0001427	-0.0001459	-0.000147	-0.0001468	-0.0001454	-0.0001429	-0.0001387	-0.0001303	-0.0001197	-0.0001066	-9.064e-05	-7.34e-05	-5.431e-05	-3.375e-05	-1.243e-05	7.487e-06	2.551e-05	3.952e-05	4.849e-05	5.421e-05	5.626e-05	5.237e-05	4.439e-05	3.228e-05	1.565e-05	-3.604e-06	-2.162e-05	-3.881e-05	-5.254e-05	-6.283e-05	-7.164e-05	-7.845e-05	-8.013e-05	-7.822e-05	-7.266e-05	-6.353e-05
35	0	-3.553e-05	-6.731e-05	-9.385e-05	-0.0001147	-0.0001286	-0.0001363	-0.0001388	-0.0001359	-0.0001295	-0.0001197	-0.0001074	-9.402e-05	-8.147e-05	-7.176e-05	-6.594e-05	-6.48e-05	-6.796e-05	-7.362e-05	-8.085e-05	-8.762e-05	-9.373e-05	-9.877e-05	-0.0001028	-0.0001056	-0.0001056	-0.0001011	-9.146e-05	-7.745e-05	-6.003e-05	-4.147e-05	-2.384e-05	-7.566e-06	7.385e-06	1.968e-05	2.901e-05	3.407e-05	3.354e-05	2.701e-05	1.596e-05	1.268e-06	-1.431e-05	-2.916e-05	-4.285e-05	-5.553e-05	-6.574e-05	-7.216e-05	-7.348e-05	-6.945e-05
36	-4.235e-22	-4.397e-06	-9.889e-06	-1.579e-05	-2.123e-05	-2.46e-05	-2.573e-05	-2.562e-05	-2.454e-05	-2.37e-05	-2.33e-05	-2.316e-05	-2.301e-05	-2.19e-05	-2.147e-05	-2.246e-05	-2.648e-05	-3.343e-05	-4.231e-05	-5.248e-05	-6.189e-05	-7.057e-05	-7.868e-05	-8.558e-05	-9.17e-05	-9.549e-05	-9.603e-05	-9.261e-05	-8.611e-05	-7.605e-05	-6.416e-05	-5.328e-05	-4.317e-05	-3.355e-05	-2.475e-05	-1.66e-05	-9.908e-06	-6.003e-06	-5.016e-06	-5.365e-06	-6.701e-06	-6.526e-06	-2.428e-06	4.91e-06	1.516e-05	2.76e-05	4.197e-05	NaN	NaN
37	-2.382e-22	-4.248e-08	-1.927e-06	-5.695e-06	-9.98e-06	-1.366e-05	-1.651e-05	-1.924e-05	-2.188e-05	-2.537e-05	-3.015e-05	-3.511e-05	-3.963e-05	-4.203e-05	-4.305e-05	-4.357e-05	-4.462e-05	-4.678e-05	-4.862e-05	-4.988e-05	-4.984e-05	-4.872e-05	-4.743e-05	-4.556e-05	-4.365e-05	-4.055e-05	-3.567e-05	-2.819e-05	-1.819e-05	-6.649e-06	5.199e-06	1.662e-05	2.76e-05	3.812e-05	4.766e-05	5.579e-05	6.111e-05	6.272e-05	5.95e-05	5.333e-05	4.42e-05	3.419e-05	2.458e-05	1.597e-05	9.434e-06	5.414e-06	4.383e-06	6.687e-06	1.22e-05
38	6.776e-21	-6.933e-05	-0.000127	-0.0001726	-0.0002064	-0.0002247	-0.0002297	-0.0002237	-0.0002067	-0.0001837	-0.0001543	-0.0001181	-8.204e-05	-5.09e-05	-2.609e-05	-7.823e-06	4.875e-07	8.701e-07	-3.868e-06	-1.212e-05	-1.954e-05	-2.683e-05	-3.478e-05	-4.184e-05	-4.925e-05	-5.523e-05	-5.935e-05	-5.914e-05	-5.545e-05	-4.879e-05	-4.119e-05	-3.51e-05	-2.949e-05	-2.389e-05	-1.92e-05	-1.465e-05	-1.13e-05	-9.38e-06	-9.532e-06	-1.079e-05	-1.251e-05	-1.212e-05	-8.533e-06	-2.594e-06	6.219e-06	1.7e-05	2.905e-05	4.2e-05	5.546e-05
39	1.694e-21	-1.335e-05	-2.473e-05	-3.417e-05	-4.018e-05	-4.165e-05	-3.971e-05	-3.527e-05	-2.756e-05	-1.868e-05	-7.517e-06	5.948e-06	1.991e-05	3.373e-05	4.652e-05	5.478e-05	5.816e-05	5.676e-05	5.193e-05	4.469e-05	3.755e-05	2.873e-05	1.787e-05	5.986e-06	-7.484e-06	-2.001e-05	-2.865e-05	-3.29e-05	-3.256e-05	-2.776e-05	-2.173e-05	-1.699e-05	-1.221e-05	-7.04e-06	-2.333e-06	2.794e-06	6.054e-06	6.437e-06	3.061e-06	-3.005e-06	-1.232e-05	-2.113e-05	-2.686e-05	-3.009e-05	-3.013e-05	-2.6e-05	-1.823e-05	-6.415e-06	8.407e-06
40	-1.694e-21	-1.857e-05	-3.602e-05	-5.171e-05	-6.521e-05	-7.542e-05	-8.305e-05	-8.929e-05	-9.373e-05	-9.796e-05	-0.0001005	-0.0001007	-9.963e-05	-9.696e-05	-9.428e-05	-9.31e-05	-9.415e-05	-9.687e-05	-9.929e-05	-0.0001005	-9.887e-05	-9.673e-05	-9.491e-05	-9.249e-05	-9.072e-05	-8.788e-05	-8.171e-05	-7.127e-05	-5.77e-05	-4.17e-05	-2.633e-05	-1.369e-05	-2.4e-06	7.793e-06	1.561e-05	2.198e-05	2.585e-05	2.556e-05	2.059e-05	1.243e-05	8.195e-07	-1.091e-05	-2.081e-05	-2.838e-05	-3.263e-05	-3.252e-05	-2.922e-05	-2.308e-05	-1.502e-05
41	0	7.405e-06	1.195e-05	1.445e-05	1.519e-05	1.673e-05	1.817e-05	1.87e-05	1.883e-05	1.626e-05	1.205e-05	6.566e-06	2.196e-06	6.428e-07	2.237e-07	2.563e-08	-2.165e-06	-6.485e-06	-1.151e-05	-1.605e-05	-1.814e-05	-1.907e-05	-1.966e-05	-2.112e-05	-2.391e-05	-2.631e-05	-2.781e-05	-2.634e-05	-2.12e-05	-1.297e-05	-4.878e-06	1.236e-06	6.306e-06	1.048e-05	1.407e-05	1.698e-05	1.84e-05	1.84e-05	1.502e-05	8.782e-06	-4.599e-07	-9.515e-06	-1.708e-05	-2.384e-05	-2.917e-05	-3.199e-05	-3.177e-05	-2.923e-05	-2.533e-05
42	0	-1.395e-05	-2.885e-05	-4.428e-05	-5.941e-05	-7.26e-05	-8.351e-05	-9.214e-05	-9.757e-05	-0.0001007	-0.0001002	-9.55e-05	-8.634e-05	-7.23e-05	-5.505e-05	-3.653e-05	-1.812e-05	-1.158e-06	1.422e-05	2.738e-05	3.865e-05	4.609e-05	4.839e-05	4.623e-05	3.948e-05	3.013e-05	1.984e-05	9.314e-06	-8.631e-07	-1.031e-05	-1.977e-05	-2.974e-05	-3.88e-05	-4.559e-05	-5.079e-05	-5.394e-05	-5.57e-05	-5.697e-05	-5.818e-05	-5.885e-05	-5.933e-05	-5.837e-05	-5.472e-05	-4.954e-05	-4.331e-05	-3.553e-05	-2.68e-05	-1.82e-05	-1.018e-05
43	1.355e-20	-9.057e-05	-0.000163	-0.0002176	-0.0002537	-0.0002713	-0.0002727	-0.0002599	-0.0002332	-0.0001972	-0.0001536	-0.0001007	-4.714e-05	-1.996e-06	3.214e-05	5.461e-05	6.572e-05	6.684e-05	6.079e-05	4.822e-05	3.601e-05	2.467e-05	1.197e-05	-2.939e-06	-2.162e-05	-3.885e-05	-5.351e-05	-6.295e-05	-6.579e-05	-6.313e-05	-5.446e-05	-4.573e-05	-3.618e-05	-2.369e-05	-7.117e-06	1.616e-05	4.118e-05	6.702e-05	8.964e-05	0.0001078	0.0001219	0.0001314	0.0001411	0.0001507	0.0001591	0.000165	0.0001659	0.0001642	0.0001601
44	3.388e-21	-4.369e-05	-7.932e-05	-0.0001073	-0.0001267	-0.0001371	-0.0001404	-0.0001374	-0.0001278	-0.0001145	-9.821e-05	-7.807e-05	-5.8e-05	-4.165e-05	-2.933e-05	-2.141e-05	-1.767e-05	-1.66e-05	-1.709e-05	-1.889e-05	-1.849e-05	-1.632e-05	-1.352e-05	-1.069e-05	-8.373e-06	-5.55e-06	-2.296e-06	2.296e-06	7.246e-06	1.272e-05	1.807e-05	2.08e-05	2.179e-05	2.188e-05	2.183e-05	2.198e-05	2.13e-05	1.976e-05	1.569e-05	1.098e-05	4.611e-06	-1.543e-06	-5.321e-06	-7.095e-06	-6.49e-06	-4.287e-06	-3.868e-07	5.678e-06	1.36e-05
45	0	-1.132e-05	-2.055e-05	-2.839e-05	-3.533e-05	-3.999e-05	-4.472e-05	-5.016e-05	-5.504e-05	-6.173e-05	-6.868e-05	-7.509e-05	-8.217e-05	-8.956e-05	-9.726e-05	-0.0001055	-0.0001147	-0.0001229	-0.0001295	-0.000134	-0.0001339	-0.0001312	-0.0001264	-0.0001195	-0.0001124	-0.0001045	-9.533e-05	-8.369e-05	-7.072e-05	-5.52e-05	-3.96e-05	-2.594e-05	-1.299e-05	-1.098e-06	9.708e-06	1.993e-05	2.928e-05	3.718e-05	4.129e-05	4.239e-05	3.824e-05	3.201e-05	2.569e-05	1.867e-05	1.195e-05	5.697e-06	3.133e-07	-4.763e-06	-9.036e-06
46	6.776e-21	-3.98e-05	-7.207e-05	-0.0001	-0.0001205	-0.0001333	-0.0001413	-0.0001444	-0.0001411	-0.0001336	-0.0001243	-0.0001105	-9.581e-05	-8.386e-05	-7.155e-05	-6.196e-05	-5.472e-05	-4.784e-05	-4.156e-05	-3.612e-05	-2.836e-05	-1.761e-05	-6.472e-06	3.637e-06	1.13e-05	1.462e-05	1.605e-05	1.618e-05	1.358e-05	8.805e-06	1.383e-06	-1.157e-05	-2.932e-05	-4.92e-05	-6.903e-05	-8.601e-05	-9.955e-05	-0.0001115	-0.0001234	-0.0001329	-0.0001402	-0.0001442	-0.0001425	-0.0001364	-0.0001272	-0.0001164	-0.0001061	-9.554e-05	-8.491e-05
47	1.355e-20	-5.424e-05	-9.605e-05	-0.0001251	-0.0001406	-0.0001411	-0.0001289	-0.0001058	-7.148e-05	-3.036e-05	1.678e-05	6.908e-05	0.0001183	0.0001586	0.0001877	0.0002044	0.0002082	0.0002005	0.0001832	0.0001564	0.0001251	8.971e-05	5.081e-05	1.138e-05	-2.837e-05	-6.444e-05	-9.536e-05	-0.0001199	-0.0001379	-0.0001492	-0.0001529	-0.0001532	-0.0001496	-0.000142	-0.0001325	-0.0001211	-0.0001105	-0.0001022	-9.674e-05	-9.351e-05	-9.356e-05	-9.65e-05	-9.878e-05	-0.0001007	-0.000102	-0.0001016	-0.0001	-9.653e-05	-9.076e-05
48	1.694e-21	-2.25e-05	-4.261e-05	-5.937e-05	-7.242e-05	-8.1e-05	-8.632e-05	-8.897e-05	-8.799e-05	-8.428e-05	-7.769e-05	-6.849e-05	-5.825e-05	-4.754e-05	-3.775e-05	-2.975e-05	-2.432e-05	-2.086e-05	-1.793e-05	-1.577e-05	-1.388e-05	-1.261e-05	-1.22e-05	-1.202e-05	-1.281e-05	-1.326e-05	-1.234e-05	-9.034e-06	-3.834e-06	2.171e-06	8.163e-06	1.42e-05	2.063e-05	2.779e-05	3.489e-05	4.22e-05	4.899e-05	5.471e-05	5.838e-05	6.111e-05	6.299e-05	6.617e-05	7.056e-05	7.593e-05	8.194e-05	8.988e-05	9.917e-05	0.0001094	0.0001202
49	0	1.649e-06	3.703e-06	6.182e-06	8.929e-06	1.206e-05	1.559e-05	1.931e-05	2.298e-05	2.581e-05	2.756e-05	2.854e-05	2.9e-05	2.972e-05	3.036e-05	3.113e-05	3.177e-05	3.246e-05	3.336e-05	3.585e-05	4.196e-05	5.073e-05	6.147e-05	7.346e-05	8.507e-05	9.71e-05	0.00011	0.0001244	0.0001393	0.0001552	0.0001691	0.0001781	0.0001838	0.0001868	0.0001867	0.0001846	0.0001794	0.00017	0.0001554	0.000138	0.0001166	9.511e-05	7.613e-05	5.931e-05	4.452e-05	3.29e-05	2.412e-05	1.899e-05	1.829e-05
50	6.776e-21	-3.478e-05	-6.349e-05	-8.592e-05	-0.000102	-0.0001109	-0.0001142	-0.0001122	-0.0001048	-9.445e-05	-8.027e-05	-6.197e-05	-4.274e-05	-2.514e-05	-9.587e-06	3.862e-06	1.495e-05	2.481e-05	3.311e-05	4.101e-05	5.129e-05	6.22e-05	7.219e-05	8.122e-05	8.849e-05	9.496e-05	0.0001008	0.0001072	0.0001131	0.00012	0.000126	0.0001284	0.0001287	0.0001286	0.0001279	0.0001272	0.0001252	0.0001215	0.0001141	0.0001051	9.321e-05	8.052e-05	6.985e-05	6.107e-05	5.321e-05	4.696e-05	4.23e-05	3.978e-05	3.932e-05
51	-3.388e-20	-6.281e-05	-0.0001149	-0.0001558	-0.0001865	-0.0002057	-0.000214	-0.0002128	-0.0002028	-0.0001873	-0.000165	-0.0001361	-0.0001059	-7.933e-05	-5.791e-05	-4.117e-05	-2.995e-05	-2.438e-05	-2.287e-05	-2.31e-05	-2.165e-05	-2.101e-05	-2.19e-05	-2.45e-05	-2.988e-05	-3.503e-05	-3.984e-05	-4.312e-05	-4.421e-05	-4.333e-05	-4.329e-05	-4.597e-05	-4.887e-05	-5.035e-05	-5.081e-05	-4.936e-05	-4.789e-05	-4.69e-05	-4.727e-05	-4.797e-05	-4.982e-05	-5.031e-05	-4.839e-05	-4.514e-05	-4.155e-05	-3.647e-05	-3.036e-05	-2.391e-05	-1.697e-05
52	0	2.048e-05	4.054e-05	5.911e-05	7.722e-05	9.654e-05	0.0001174	0.0001389	0.0001606	0.0001781	0.0001919	0.0002023	0.0002076	0.0002104	0.0002118	0.0002106	0.0002059	0.0001978	0.0001876	0.0001738	0.000161	0.0001466	0.0001302	0.0001132	9.374e-05	7.271e-05	4.731e-05	1.93e-05	-1.119e-05	-4.465e-05	-7.872e-05	-0.0001159	-0.0001495	-0.0001782	-0.0002026	-0.0002222	-0.0002393	-0.000247	-0.0002471	-0.0002388	-0.0002225	-0.000198	-0.0001641	-0.0001299	-9.667e-05	-6.326e-05	-2.969e-05	5.204e-06	3.587e-05
53	6.776e-21	-4.305e-05	-8.071e-05	-0.0001125	-0.0001382	-0.0001562	-0.0001674	-0.0001725	-0.0001702	-0.0001623	-0.0001488	-0.0001307	-0.0001106	-9.085e-05	-7.236e-05	-5.534e-05	-4.163e-05	-3.154e-05	-2.403e-05	-1.926e-05	-1.536e-05	-1.263e-05	-1.08e-05	-1e-05	-1.11e-05	-1.244e-05	-1.408e-05	-1.428e-05	-1.294e-05	-9.903e-06	-7.44e-06	-7.163e-06	-8.041e-06	-9.08e-06	-1.027e-05	-1.066e-05	-1.167e-05	-1.296e-05	-1.562e-05	-1.829e-05	-2.216e-05	-2.375e-05	-2.155e-05	-1.704e-05	-1.119e-05	-4.157e-06	3.582e-06	1.214e-05	2.035e-05
54	-8.47e-21	2.525e-05	4.904e-05	6.966e-05	8.709e-05	9.745e-05	9.763e-05	8.732e-05	7.034e-05	4.96e-05	2.531e-05	-6.802e-08	-2.496e-05	-4.746e-05	-6.543e-05	-7.852e-05	-8.658e-05	-8.946e-05	-8.602e-05	-7.827e-05	-6.632e-05	-5.022e-05	-3.255e-05	-1.421e-05	3.776e-06	1.938e-05	3.1e-05	4.067e-05	4.914e-05	5.541e-05	5.85e-05	5.83e-05	5.516e-05	5.046e-05	4.351e-05	3.357e-05	2.16e-05	9.144e-06	-4.838e-06	-1.889e-05	-3.295e-05	-4.344e-05	-5.042e-05	-5.409e-05	-5.434e-05	-5.06e-05	-4.184e-05	-2.842e-05	-1.142e-05
55	1.694e-21	9.856e-06	1.841e-05	2.499e-05	3.031e-05	3.561e-05	3.938e-05	4.049e-05	4.079e-05	3.844e-05	3.452e-05	3.015e-05	2.488e-05	2.122e-05	1.91e-05	1.932e-05	2.097e-05	2.589e-05	3.6e-05	4.596e-05	5.762e-05	6.763e-05	7.465e-05	8.028e-05	8.266e-05	8.263e-05	7.406e-05	5.761e-05	3.176e-05	-4.245e-06	-4.357e-05	-8.717e-05	-0.000129	-0.0001677	-0.0002052	-0.0002405	-0.0002746	-0.0002977	-0.0003102	-0.0003104	-0.0002985	-0.0002769	-0.0002449	-0.0002097	-0.0001716	-0.0001296	-8.496e-05	-3.735e-05	5.337e-06
56	0	9.967e-06	1.937e-05	2.817e-05	3.612e-05	4.329e-05	4.954e-05	5.332e-05	5.505e-05	5.288e-05	4.801e-05	4.02e-05	2.944e-05	1.743e-05	4.028e-06	-1.047e-05	-2.505e-05	-3.995e-05	-5.259e-05	-6.301e-05	-6.899e-05	-7.155e-05	-7.021e-05	-6.483e-05	-5.76e-05	-4.831e-05	-3.753e-05	-2.594e-05	-1.381e-05	-2.052e-06	8.238e-06	1.626e-05	2.186e-05	2.455e-05	2.404e-05	2.194e-05	1.849e-05	1.398e-05	7.843e-06	1.549e-06	-5.47e-06	-1.093e-05	-1.492e-05	-1.71e-05	-1.697e-05	-1.424e-05	-1.001e-05	-4.952e-06	1.298e-07
57	1.694e-21	-1.377e-05	-2.784e-05	-4.12e-05	-5.393e-05	-6.375e-05	-7.108e-05	-7.615e-05	-7.89e-05	-8.113e-05	-8.128e-05	-7.914e-05	-7.451e-05	-6.608e-05	-5.603e-05	-4.437e-05	-3.367e-05	-2.416e-05	-1.569e-05	-7.335e-06	2.351e-06	1.125e-05	1.844e-05	2.391e-05	2.602e-05	2.697e-05	2.652e-05	2.662e-05	2.757e-05	2.974e-05	3.1e-05	3.039e-05	2.907e-05	2.806e-05	2.619e-05	2.419e-05	2.071e-05	1.546e-05	7.393e-06	-2.659e-06	-1.498e-05	-2.65e-05	-3.687e-05	-4.634e-05	-5.542e-05	-6.206e-05	-6.563e-05	-6.606e-05	-6.284e-05
58	1.694e-21	-1.694e-05	-3.119e-05	-4.437e-05	-5.446e-05	-5.964e-05	-6.107e-05	-5.948e-05	-5.325e-05	-4.573e-05	-3.664e-05	-2.437e-05	-1.242e-05	5.065e-07	1.494e-05	2.96e-05	4.334e-05	5.685e-05	7.086e-05	8.071e-05	8.976e-05	9.532e-05	9.587e-05	9.383e-05	8.682e-05	7.547e-05	5.628e-05	3.043e-05	-2.765e-06	-4.269e-05	-8.299e-05	-0.0001254	-0.0001645	-0.0001988	-0.0002304	-0.0002585	-0.0002834	-0.0002982	-0.0003033	-0.0002968	-0.0002796	-0.0002542	-0.0002202	-0.0001838	-0.0001459	-0.0001052	-6.238e-05	-1.788e-05	2.241e-05
59	-1.694e-21	-2.411e-05	-4.476e-05	-6.302e-05	-7.774e-05	-8.852e-05	-9.619e-05	-0.0001014	-0.0001034	-0.0001034	-0.0001006	-9.406e-05	-8.574e-05	-7.662e-05	-6.596e-05	-5.6e-05	-4.764e-05	-4.041e-05	-3.34e-05	-2.659e-05	-1.827e-05	-1.053e-05	-4.473e-06	-5.505e-08	1.476e-06	-2.799e-08	-2.139e-06	-2.789e-06	-2.567e-06	-1.568e-06	-1.608e-06	-4.443e-06	-7.879e-06	-1.093e-05	-1.427e-05	-1.705e-05	-1.895e-05	-2.174e-05	-2.806e-05	-3.627e-05	-4.632e-05	-5.523e-05	-6.154e-05	-6.586e-05	-6.829e-05	-6.749e-05	-6.357e-05	-5.768e-05	-4.965e-05
60	-6.776e-21	-3.599e-05	-6.595e-05	-8.999e-05	-0.0001084	-0.0001209	-0.0001282	-0.0001305	-0.0001268	-0.0001184	-0.0001035	-8.304e-05	-6.058e-05	-3.945e-05	-1.972e-05	-2.015e-06	1.323e-05	2.622e-05	3.661e-05	4.35e-05	4.903e-05	4.972e-05	4.697e-05	4.19e-05	3.428e-05	2.483e-05	1.532e-05	7.634e-06	1.219e-06	-2.213e-06	-3.348e-06	-4.265e-06	-2.116e-06	2.736e-06	8.657e-06	1.638e-05	2.585e-05	3.514e-05	4.173e-05	4.743e-05	5.047e-05	5.245e-05	5.517e-05	5.746e-05	5.886e-05	6.114e-05	6.399e-05	6.604e-05	6.796e-05
61	-1.059e-22	1.161e-06	1.698e-06	1.355e-06	2.735e-07	-1.781e-07	-1.16e-06	-3.119e-06	-5.177e-06	-9.114e-06	-1.362e-05	-1.747e-05	-2.118e-05	-2.303e-05	-2.428e-05	-2.506e-05	-2.61e-05	-2.667e-05	-2.613e-05	-2.498e-05	-2.123e-05	-1.647e-05	-1.202e-05	-6.449e-06	-1.268e-06	5.385e-06	1.325e-05	2.261e-05	3.262e-05	4.295e-05	5.335e-05	6.199e-05	6.909e-05	7.571e-05	7.949e-05	8.067e-05	7.801e-05	7.15e-05	6.057e-05	4.715e-05	3.169e-05	1.523e-05	-5.559e-07	-1.492e-05	-2.827e-05	-3.82e-05	-4.42e-05	-4.61e-05	-4.415e-05
62	1.694e-21	-1.747e-05	-2.456e-05	-2.206e-05	-4.149e-06	1.902e-05	4.658e-05	7.913e-05	0.0001213	0.0001765	0.0002425	0.0003138	0.0003814	0.0004449	0.0005068	0.0005634	0.000621	0.0006794	0.0007382	0.0007792	0.0008072	0.0008201	0.000822	0.0008155	0.0007982	0.000771	0.0007242	0.0006562	0.0005666	0.0004545	0.0003484	0.0002432	0.0001472	6.13e-05	-1.565e-05	-8.512e-05	-0.0001463	-0.0001786	-0.0001804	-0.0001488	-8.08e-05	6.291e-06	0.0001152	0.0002334	0.00036	0.0004948	0.0006391	0.0007914	0.0009336
63	2.033e-20	-5.601e-05	-0.0001028	-0.0001408	-0.000169	-0.0001869	-0.0001943	-0.0001923	-0.000181	-0.0001627	-0.0001371	-0.0001051	-7.212e-05	-4.236e-05	-1.581e-05	6.545e-06	2.443e-05	3.729e-05	4.619e-05	5.135e-05	5.583e-05	5.736e-05	5.603e-05	5.297e-05	4.741e-05	4.064e-05	3.433e-05	2.973e-05	2.645e-05	2.425e-05	2.239e-05	1.798e-05	1.355e-05	1.029e-05	6.828e-06	4.336e-06	2.254e-06	-1.158e-06	-7.675e-06	-1.527e-05	-2.4e-05	-3.189e-05	-3.623e-05	-3.829e-05	-3.896e-05	-3.649e-05	-3.164e-05	-2.562e-05	-1.786e-05
64	6.776e-21	0.0001147	0.0002266	0.0003332	0.0004315	0.0005145	0.0005583	0.0005618	0.0005429	0.0005055	0.0004584	0.0004083	0.0003577	0.0003095	0.0002617	0.0002135	0.000168	0.0001357	0.0001193	0.0001131	0.0001167	0.0001234	0.0001292	0.0001334	0.0001344	0.000134	0.0001309	0.0001245	0.0001155	0.0001017	8.373e-05	6.179e-05	3.819e-05	1.299e-05	-1.564e-05	-4.729e-05	-8.2e-05	-0.000117	-0.0001507	-0.0001818	-0.0002099	-0.000232	-0.0002474	-0.0002573	-0.0002596	-0.0002511	-0.0002319	-0.0002038	-0.0001689
65	3.388e-21	-5.787e-05	-0.0001115	-0.00016	-0.000206	-0.0002488	-0.0002896	-0.0003295	-0.0003631	-0.0003934	-0.0004192	-0.0004385	-0.0004522	-0.000463	-0.0004723	-0.0004765	-0.0004738	-0.0004642	-0.0004459	-0.0004256	-0.0003997	-0.0003656	-0.0003251	-0.0002798	-0.00023	-0.0001743	-0.0001173	-6.212e-05	-8.931e-06	3.916e-05	8.634e-05	0.0001298	0.0001647	0.0001893	0.0002047	0.0002128	0.0002117	0.0002049	0.0001943	0.0001801	0.0001674	0.000152	0.0001369	0.0001252	0.0001187	0.0001176	0.000119	0.0001241	0.000131
66	1.355e-20	4.89e-05	8.606e-05	0.0001107	0.0001202	0.0001135	9.379e-05	6.068e-05	1.261e-05	-4.677e-05	-0.0001155	-0.0001934	-0.0002714	-0.0003428	-0.0004053	-0.0004555	-0.0004908	-0.0005132	-0.000522	-0.0005164	-0.0004994	-0.000471	-0.0004287	-0.0003782	-0.000321	-0.0002589	-0.0001952	-0.000135	-7.888e-05	-2.732e-05	1.919e-05	6.094e-05	9.593e-05	0.0001195	0.0001351	0.0001421	0.0001406	0.0001321	0.00012	0.0001059	8.993e-05	7.183e-05	5.271e-05	3.492e-05	2.033e-05	9.831e-06	5.602e-06	7.189e-06	1.304e-05
67	0	-6.801e-05	-0.0001253	-0.0001703	-0.0002034	-0.0002252	-0.0002392	-0.0002465	-0.0002439	-0.0002346	-0.0002207	-0.0002022	-0.0001827	-0.0001681	-0.000159	-0.0001546	-0.0001528	-0.0001513	-0.0001484	-0.0001469	-0.000141	-0.000127	-0.0001058	-8.047e-05	-5.16e-05	-2.086e-05	1.116e-05	4.332e-05	7.503e-05	0.0001046	0.000133	0.0001547	0.0001664	0.0001684	0.0001638	0.0001545	0.0001417	0.0001268	0.0001115	9.555e-05	8.208e-05	7.055e-05	6.394e-05	6.4e-05	7.028e-05	8.063e-05	9.34e-05	0.000108	0.0001226
68	-8.47e-21	-2.921e-05	-5.438e-05	-7.353e-05	-8.984e-05	-0.0001046	-0.0001148	-0.0001223	-0.0001288	-0.0001328	-0.0001344	-0.0001363	-0.0001384	-0.0001426	-0.0001494	-0.0001549	-0.0001586	-0.0001621	-0.0001632	-0.0001615	-0.0001579	-0.0001501	-0.0001361	-0.000119	-0.0001008	-8.074e-05	-6.095e-05	-4.153e-05	-2.253e-05	-4.324e-06	1.283e-05	2.875e-05	4.171e-05	5.057e-05	5.723e-05	6.386e-05	6.885e-05	7.221e-05	7.365e-05	7.339e-05	7.105e-05	6.708e-05	6.227e-05	5.829e-05	5.414e-05	5.029e-05	4.572e-05	4.176e-05	3.883e-05
69	1.694e-21	2.318e-05	4.472e-05	6.508e-05	8.363e-05	9.893e-05	0.000105	0.0001016	9.43e-05	8.191e-05	6.535e-05	4.516e-05	2.444e-05	4.691e-06	-1.589e-05	-3.722e-05	-5.757e-05	-7.351e-05	-8.394e-05	-9.155e-05	-9.293e-05	-8.768e-05	-7.613e-05	-6.167e-05	-4.625e-05	-2.781e-05	-6.928e-06	1.53e-05	3.746e-05	5.748e-05	7.622e-05	8.997e-05	9.745e-05	9.859e-05	9.53e-05	8.944e-05	7.968e-05	6.771e-05	5.448e-05	4.042e-05	2.807e-05	1.646e-05	8.586e-06	5.099e-06	5.93e-06	1.073e-05	1.846e-05	2.947e-05	4.149e-05
70	-1.355e-20	-0.0001348	-0.0002428	-0.0003261	-0.0003897	-0.0004334	-0.0004563	-0.0004618	-0.0004519	-0.0004268	-0.0003869	-0.0003342	-0.0002825	-0.0002451	-0.0002174	-0.0001947	-0.0001784	-0.0001678	-0.000159	-0.0001511	-0.0001435	-0.000133	-0.0001174	-9.787e-05	-7.548e-05	-5.279e-05	-3.095e-05	-9.135e-06	1.274e-05	3.368e-05	5.396e-05	7.172e-05	8.468e-05	9.252e-05	9.658e-05	9.852e-05	9.786e-05	9.477e-05	8.966e-05	8.119e-05	7.001e-05	5.618e-05	4.186e-05	2.899e-05	1.72e-05	7.042e-06	-1.755e-06	-7.49e-06	-1.096e-05
71	-2.711e-20	-7.578e-05	-0.0001368	-0.0001825	-0.0002121	-0.0002266	-0.0002273	-0.000216	-0.000194	-0.0001629	-0.0001253	-8.295e-05	-4.257e-05	-1.227e-05	7.496e-06	1.558e-05	1.366e-05	3.724e-06	-1.136e-05	-2.962e-05	-4.842e-05	-6.524e-05	-7.746e-05	-8.644e-05	-9.247e-05	-9.47e-05	-9.172e-05	-8.399e-05	-7.225e-05	-5.85e-05	-4.296e-05	-2.784e-05	-1.395e-05	-3.752e-06	4.549e-06	1.266e-05	2.015e-05	2.676e-05	3.252e-05	3.624e-05	3.999e-05	4.241e-05	4.569e-05	4.994e-05	5.62e-05	6.332e-05	6.998e-05	7.598e-05	8.002e-05
72	1.694e-21	-2.864e-05	-5.195e-05	-6.934e-05	-8.207e-05	-8.926e-05	-9.393e-05	-9.758e-05	-9.824e-05	-9.865e-05	-9.917e-05	-9.791e-05	-9.552e-05	-9.555e-05	-9.846e-05	-0.0001031	-0.0001088	-0.0001121	-0.0001088	-0.000101	-8.578e-05	-6.171e-05	-3.278e-05	-2.019e-06	3.015e-05	6.364e-05	9.782e-05	0.000132	0.0001628	0.0001848	0.0002001	0.0002064	0.000203	0.000192	0.0001761	0.0001571	0.0001356	0.0001129	8.988e-05	6.84e-05	5.325e-05	4.255e-05	3.823e-05	3.99e-05	4.661e-05	5.732e-05	7.104e-05	8.687e-05	0.0001022
73	3.388e-21	6.019e-05	0.0001184	0.0001712	0.0002175	0.0002552	0.0002865	0.0003055	0.0003069	0.0002944	0.0002675	0.0002308	0.0001855	0.0001354	8.431e-05	3.345e-05	-1.595e-05	-6.178e-05	-9.63e-05	-0.0001181	-0.0001284	-0.0001239	-0.0001081	-8.318e-05	-5.167e-05	-1.7e-05	1.923e-05	5.502e-05	8.763e-05	0.0001131	0.0001341	0.0001495	0.0001564	0.000156	0.0001506	0.0001404	0.0001265	0.0001105	9.378e-05	7.734e-05	6.468e-05	5.348e-05	4.398e-05	3.724e-05	3.3e-05	3.016e-05	2.907e-05	3.046e-05	3.308e-05
74	3.388e-21	4.359e-05	8.571e-05	0.0001248	0.0001594	0.0001882	0.0002129	0.0002293	0.0002333	0.000227	0.0002109	0.0001869	0.0001559	0.0001212	8.443e-05	4.716e-05	1.012e-05	-2.551e-05	-5.395e-05	-7.383e-05	-8.467e-05	-8.454e-05	-7.515e-05	-5.877e-05	-3.836e-05	-1.5e-05	9.878e-06	3.529e-05	5.935e-05	7.894e-05	9.552e-05	0.0001068	0.0001103	0.000107	9.982e-05	9.057e-05	7.881e-05	6.548e-05	5.106e-05	3.621e-05	2.407e-05	1.284e-05	4.185e-06	-7.395e-07	-2.401e-06	-2.375e-06	-2.108e-06	-7.016e-07	1.278e-06
75	-6.776e-21	-8.248e-05	-0.0001467	-0.0001944	-0.0002304	-0.0002526	-0.0002589	-0.0002529	-0.0002351	-0.0002094	-0.0001765	-0.0001352	-9.4e-05	-6.162e-05	-3.777e-05	-1.802e-05	-3.428e-06	4.787e-06	1.215e-05	1.667e-05	2.211e-05	3.179e-05	4.504e-05	5.989e-05	7.508e-05	9.099e-05	0.0001057	0.0001205	0.0001347	0.0001461	0.0001567	0.0001636	0.0001648	0.0001616	0.0001564	0.0001507	0.0001444	0.0001393	0.0001343	0.0001298	0.0001262	0.0001233	0.0001235	0.0001284	0.0001361	0.0001454	0.000156	0.0001673	0.0001773
76	-8.47e-21	-1.998e-05	-3.727e-05	-5.049e-05	-6.154e-05	-6.766e-05	-6.944e-05	-6.744e-05	-6.098e-05	-5.333e-05	-4.429e-05	-3.482e-05	-2.473e-05	-1.598e-05	-9.684e-06	-4.154e-06	-1.303e-06	-1.166e-06	-2.678e-06	-6.195e-06	-7.955e-06	-5.898e-06	2.765e-07	7.628e-06	1.609e-05	2.64e-05	3.749e-05	5.006e-05	6.455e-05	8.028e-05	9.807e-05	0.0001138	0.0001244	0.0001291	0.0001309	0.000131	0.0001284	0.0001246	0.0001196	0.0001119	0.0001018	8.772e-05	7.321e-05	6.128e-05	5.242e-05	4.464e-05	3.669e-05	2.932e-05	2.012e-05
77	-5.082e-21	1.607e-05	2.734e-05	3.478e-05	3.86e-05	4.029e-05	3.968e-05	3.681e-05	3.369e-05	2.912e-05	2.18e-05	1.157e-05	3.226e-06	-1.82e-06	-5.572e-06	-7.942e-06	-1.031e-05	-1.324e-05	-1.599e-05	-2.037e-05	-2.399e-05	-2.401e-05	-2.085e-05	-1.735e-05	-1.385e-05	-8.232e-06	-1.445e-06	7.425e-06	1.85e-05	3.047e-05	4.459e-05	5.71e-05	6.527e-05	6.969e-05	7.173e-05	7.319e-05	7.241e-05	7.116e-05	6.843e-05	6.283e-05	5.52e-05	4.36e-05	3.139e-05	2.059e-05	1.086e-05	2.231e-06	-6.998e-06	-1.553e-05	-2.569e-05
78	1.355e-20	-0.0001272	-0.0002334	-0.0003172	-0.0003792	-0.00042	-0.0004401	-0.0004406	-0.0004223	-0.0003863	-0.0003342	-0.0002684	-0.0002004	-0.0001406	-8.956e-05	-4.673e-05	-1.15e-05	1.705e-05	3.974e-05	5.569e-05	6.661e-05	7.435e-05	7.972e-05	8.183e-05	8.102e-05	7.799e-05	7.355e-05	6.772e-05	6.019e-05	5.156e-05	4.434e-05	3.724e-05	2.967e-05	2.253e-05	1.809e-05	1.759e-05	1.982e-05	2.476e-05	3.33e-05	4.486e-05	5.903e-05	7.408e-05	9.098e-05	0.0001103	0.000131	0.0001515	0.0001698	0.0001866	0.0002003
79	2.711e-20	-0.0003977	-0.0007204	-0.0009671	-0.001141	-0.001244	-0.001283	-0.001263	-0.001187	-0.00106	-0.0008862	-0.0006743	-0.0004637	-0.0002932	-0.0001619	-6.742e-05	-9.095e-06	2.191e-05	3.229e-05	2.436e-05	5.328e-06	-1.867e-05	-3.758e-05	-5.159e-05	-6.062e-05	-6.423e-05	-6.078e-05	-4.761e-05	-2.758e-05	-4.427e-06	2.383e-05	5.405e-05	8.083e-05	9.804e-05	0.0001095	0.0001182	0.0001236	0.0001243	0.0001194	0.0001082	9.365e-05	7.544e-05	5.585e-05	3.981e-05	2.932e-05	2.046e-05	1.169e-05	3.815e-06	-2.881e-06
80	6.776e-21	-6.513e-05	-0.0001175	-0.0001561	-0.0001823	-0.0001961	-0.0001995	-0.000194	-0.0001798	-0.0001587	-0.0001312	-9.93e-05	-6.866e-05	-4.57e-05	-3.078e-05	-2.28e-05	-2.094e-05	-2.304e-05	-2.712e-05	-3.269e-05	-3.797e-05	-4.126e-05	-4.074e-05	-3.732e-05	-3.165e-05	-2.281e-05	-1.11e-05	3.15e-06	1.935e-05	3.656e-05	5.525e-05	7.461e-05	9.28e-05	0.0001087	0.0001224	0.0001348	0.0001448	0.0001527	0.000158	0.00016	0.0001601	0.0001573	0.0001526	0.0001477	0.000143	0.0001387	0.0001349	0.000132	0.0001284
81	8.132e-20	-0.0003541	-0.0006506	-0.000892	-0.001078	-0.001211	-0.001291	-0.001322	-0.001306	-0.001247	-0.001149	-0.001013	-0.0008698	-0.0007489	-0.0006484	-0.0005675	-0.0005019	-0.0004517	-0.0004097	-0.0003783	-0.0003525	-0.0003249	-0.0002976	-0.0002682	-0.0002375	-0.0002051	-0.0001716	-0.0001398	-0.0001104	-8.553e-05	-5.937e-05	-3.67e-05	-2.309e-05	-1.515e-05	-1.192e-05	-1.154e-05	-1.475e-05	-2.031e-05	-2.613e-05	-3.192e-05	-3.834e-05	-4.875e-05	-5.909e-05	-6.473e-05	-6.816e-05	-7.023e-05	-7.187e-05	-7.15e-05	-6.972e-05
82	4.066e-20	-9.419e-05	-0.0001709	-0.0002295	-0.0002706	-0.0002931	-0.0002977	-0.0002861	-0.0002601	-0.0002256	-0.0001828	-0.0001322	-8.21e-05	-4.096e-05	-9.256e-06	1.198e-05	2.327e-05	2.58e-05	2.178e-05	1.285e-05	4.674e-06	-8.504e-07	-3.119e-06	-3.028e-06	-1.531e-06	1.784e-06	7.613e-06	1.661e-05	2.847e-05	4.182e-05	5.722e-05	7.19e-05	8.419e-05	9.342e-05	0.0001001	0.0001057	0.0001093	0.0001119	0.0001133	0.0001127	0.0001119	0.0001097	0.0001077	0.0001066	NaN	NaN	NaN	NaN	NaN
83	1.355e-20	-6.149e-05	-0.0001115	-0.0001505	-0.0001776	-0.0001946	-0.0002012	-0.0001986	-0.000188	-0.0001691	-0.0001443	-0.0001139	-8.288e-05	-5.769e-05	-3.795e-05	-2.416e-05	-1.494e-05	-1.014e-05	-7.804e-06	-7.39e-06	-8.087e-06	-6.873e-06	-3.173e-06	1.884e-06	8.205e-06	1.548e-05	2.409e-05	3.378e-05	4.443e-05	5.501e-05	6.601e-05	7.631e-05	8.326e-05	8.663e-05	8.704e-05	8.535e-05	8.222e-05	7.794e-05	7.274e-05	6.607e-05	5.887e-05	4.998e-05	4.024e-05	3.246e-05	2.677e-05	2.347e-05	2.239e-05	2.293e-05	2.441e-05
84	-8.47e-21	-2.663e-05	-4.708e-05	-6.264e-05	-7.342e-05	-8.047e-05	-8.376e-05	-8.43e-05	-8.293e-05	-7.893e-05	-7.351e-05	-6.695e-05	-6.184e-05	-6.091e-05	-6.272e-05	-6.661e-05	-7.18e-05	-7.756e-05	-8.243e-05	-8.592e-05	-8.813e-05	-8.638e-05	-7.985e-05	-6.975e-05	-5.699e-05	-4.151e-05	-2.419e-05	-5.42e-06	1.443e-05	3.427e-05	5.421e-05	7.381e-05	8.992e-05	0.0001017	0.0001097	0.0001146	0.0001155	0.0001125	0.0001054	9.302e-05	7.722e-05	5.764e-05	3.515e-05	1.249e-05	-9.377e-06	-2.938e-05	-4.762e-05	-6.325e-05	-7.63e-05
85	-6.776e-21	-8.266e-05	-0.0001507	-0.0002026	-0.0002395	-0.0002626	-0.000273	-0.0002716	-0.0002586	-0.000235	-0.0002022	-0.0001618	-0.0001207	-8.645e-05	-6.036e-05	-4.105e-05	-2.745e-05	-1.843e-05	-1.249e-05	-1.025e-05	-9.747e-06	-8.783e-06	-6.344e-06	-3.039e-06	7.186e-07	5.877e-06	1.188e-05	1.855e-05	2.579e-05	3.251e-05	4.077e-05	4.882e-05	5.544e-05	6.001e-05	6.26e-05	6.428e-05	6.405e-05	6.31e-05	6.174e-05	5.918e-05	5.672e-05	5.228e-05	4.724e-05	4.259e-05	3.842e-05	3.565e-05	3.354e-05	3.323e-05	3.295e-05
86	-8.47e-22	1.525e-05	3.025e-05	4.498e-05	5.865e-05	7.212e-05	8.608e-05	9.957e-05	0.0001097	0.0001152	0.0001168	0.000114	0.0001076	9.758e-05	8.46e-05	6.922e-05	5.035e-05	2.978e-05	9.772e-06	-8.085e-06	-2.168e-05	-2.997e-05	-3.278e-05	-3.076e-05	-2.455e-05	-1.476e-05	-2.281e-06	1.388e-05	3.168e-05	4.903e-05	6.637e-05	8.112e-05	9.101e-05	9.604e-05	9.635e-05	9.325e-05	8.679e-05	7.792e-05	6.592e-05	5.126e-05	3.506e-05	1.684e-05	-1.898e-06	-1.864e-05	-3.312e-05	-4.506e-05	-5.504e-05	-6.23e-05	-6.705e-05
87	6.776e-20	-0.000142	-0.0002577	-0.0003476	-0.0004123	-0.0004542	-0.0004728	-0.0004699	-0.0004493	-0.0004114	-0.0003608	-0.0002971	-0.0002342	-0.0001851	-0.0001489	-0.0001239	-0.000108	-9.995e-05	-9.801e-05	-9.919e-05	-0.0001021	-0.0001018	-9.838e-05	-9.118e-05	-8.106e-05	-6.843e-05	-5.404e-05	-3.788e-05	-2.048e-05	-1.819e-06	1.867e-05	4.037e-05	6.187e-05	8.27e-05	0.0001024	0.0001221	0.0001413	0.0001609	NaN	NaN	NaN	NaN	NaN	NaN	NaN	NaN	NaN	NaN	NaN
88	-3.388e-21	-1.564e-05	-2.61e-05	-3.184e-05	-3.406e-05	-3.156e-05	-2.75e-05	-2.25e-05	-1.487e-05	-5.848e-06	4.629e-06	1.626e-05	2.662e-05	3.305e-05	3.708e-05	3.858e-05	3.642e-05	3.298e-05	2.945e-05	2.437e-05	2.039e-05	1.892e-05	2.118e-05	2.643e-05	3.319e-05	3.957e-05	4.64e-05	5.472e-05	6.409e-05	7.307e-05	8.417e-05	9.356e-05	0.0001004	0.0001027	0.0001014	9.956e-05	9.772e-05	9.56e-05	9.188e-05	8.488e-05	7.628e-05	6.456e-05	5.264e-05	4.115e-05	3.169e-05	2.382e-05	1.549e-05	7.268e-06	-4.049e-07
89	3.388e-21	-1.84e-05	-3.184e-05	-4.093e-05	-4.633e-05	-4.76e-05	-4.481e-05	-3.877e-05	-3.096e-05	-2.169e-05	-1.142e-05	-3.767e-07	9.278e-06	1.471e-05	1.718e-05	1.637e-05	1.213e-05	5.672e-06	-1.987e-06	-9.608e-06	-1.635e-05	-2.041e-05	-2.135e-05	-1.958e-05	-1.502e-05	-8.546e-06	1.569e-06	1.499e-05	3.065e-05	4.772e-05	6.656e-05	8.54e-05	0.0001024	0.0001173	0.0001303	0.0001419	0.0001521	0.0001596	0.0001645	0.0001665	0.0001676	0.0001662	0.0001643	0.0001634	0.0001632	0.0001637	0.0001645	0.0001655	0.0001664
90	6.776e-21	-3.496e-05	-6.038e-05	-7.552e-05	-8.357e-05	-8.473e-05	-8.097e-05	-7.299e-05	-6.156e-05	-4.728e-05	-3.054e-05	-1.363e-05	-1.328e-06	1.824e-06	-2.773e-06	-1.181e-05	-2.453e-05	-3.851e-05	-5.271e-05	-6.576e-05	-7.683e-05	-8.288e-05	-8.254e-05	-7.545e-05	-6.283e-05	-4.708e-05	-3.02e-05	-1.269e-05	5.017e-06	2.253e-05	3.971e-05	5.495e-05	6.553e-05	7.136e-05	7.212e-05	6.972e-05	6.558e-05	6.097e-05	5.624e-05	4.994e-05	4.2e-05	3.204e-05	2.203e-05	1.364e-05	6.778e-06	1.175e-06	-4.326e-06	-9.077e-06	-1.396e-05
91	-1.016e-20	-4.037e-05	-7.452e-05	-0.0001019	-0.0001222	-0.0001352	-0.0001406	-0.0001393	-0.0001318	-0.000119	-0.0001034	-8.585e-05	-6.84e-05	-5.471e-05	-4.436e-05	-3.722e-05	-3.323e-05	-3.271e-05	-3.447e-05	-3.809e-05	-4.256e-05	-4.486e-05	-4.37e-05	-4.013e-05	-3.481e-05	-2.834e-05	-2.125e-05	-1.36e-05	-4.845e-06	4.512e-06	1.489e-05	2.554e-05	3.514e-05	4.195e-05	4.639e-05	5.045e-05	5.373e-05	5.731e-05	6.125e-05	6.398e-05	6.586e-05	6.566e-05	6.429e-05	6.245e-05	6.057e-05	5.89e-05	5.563e-05	5.185e-05	4.667e-05
92	1.355e-20	-6.532e-05	-0.0001226	-0.0001685	-0.0002046	-0.0002301	-0.0002433	-0.0002457	-0.000239	-0.0002242	-0.0002021	-0.0001742	-0.0001434	-0.0001145	-9.041e-05	-6.981e-05	-5.341e-05	-4.203e-05	-3.231e-05	-2.425e-05	-1.705e-05	-8.585e-06	2.287e-06	1.426e-05	2.68e-05	4.119e-05	5.692e-05	7.408e-05	9.298e-05	0.000109	0.0001241	0.0001374	0.0001468	0.0001507	0.0001493	0.0001446	0.0001354	0.0001229	0.0001073	8.817e-05	7.035e-05	5.143e-05	3.271e-05	1.669e-05	3.627e-06	-6.09e-06	-1.321e-05	-1.691e-05	-1.868e-05
93	2.711e-20	-7.983e-05	-0.000146	-0.0001988	-0.0002386	-0.0002669	-0.0002832	-0.0002884	-0.0002826	-0.0002664	-0.0002416	-0.0002088	-0.000174	-0.0001447	-0.0001208	-0.0001019	-8.684e-05	-7.579e-05	-6.812e-05	-6.497e-05	-6.422e-05	-6.329e-05	-6.111e-05	-5.95e-05	-5.799e-05	-5.561e-05	-5.211e-05	-4.721e-05	-4.091e-05	-3.348e-05	-2.26e-05	-1.073e-05	3.161e-07	9.277e-06	1.768e-05	2.628e-05	3.287e-05	3.831e-05	4.221e-05	4.41e-05	4.481e-05	4.236e-05	3.913e-05	3.638e-05	3.535e-05	3.592e-05	3.726e-05	4.119e-05	4.578e-05
94	0	-4.133e-05	-7.564e-05	-0.0001018	-0.0001216	-0.0001353	-0.0001436	-0.0001471	-0.0001454	-0.0001383	-0.000126	-0.0001099	-9.212e-05	-7.761e-05	-6.664e-05	-5.704e-05	-4.849e-05	-3.938e-05	-2.893e-05	-1.835e-05	-7.823e-06	3.524e-06	1.642e-05	2.982e-05	4.405e-05	5.935e-05	7.453e-05	8.901e-05	0.0001014	0.0001105	0.0001186	0.0001253	0.0001293	0.0001302	0.0001287	0.0001259	0.0001209	0.0001148	0.000108	0.0001004	9.372e-05	8.576e-05	7.737e-05	7.069e-05	6.564e-05	6.21e-05	5.917e-05	5.777e-05	5.636e-05
95	0	-8.029e-06	-1.524e-05	-2.013e-05	-2.223e-05	-2.328e-05	-2.164e-05	-1.779e-05	-1.355e-05	-7.787e-06	-1.93e-06	3.406e-06	8.566e-06	1.276e-05	1.452e-05	1.35e-05	1.131e-05	7.168e-06	1.69e-06	-3.935e-06	-9.403e-06	-1.119e-05	-8.897e-06	-3.408e-06	4.93e-06	1.729e-05	3.329e-05	5.159e-05	7.221e-05	9.462e-05	0.0001187	0.0001426	0.0001618	0.000175	0.0001824	0.0001853	0.0001823	0.0001751	0.0001649	0.0001516	0.0001362	0.0001183	0.0001002	8.51e-05	7.435e-05	6.913e-05	6.816e-05	7.195e-05	7.838e-05
96	6.776e-21	-3.806e-05	-6.866e-05	-9.087e-05	-0.0001057	-0.000114	-0.0001167	-0.0001143	-0.0001062	-9.329e-05	-7.717e-05	-5.807e-05	-3.903e-05	-2.399e-05	-1.406e-05	-7.662e-06	-3.602e-06	-7.145e-07	1.887e-06	3.176e-06	4.538e-06	8.646e-06	1.58e-05	2.458e-05	3.465e-05	4.637e-05	5.854e-05	7.088e-05	8.258e-05	9.209e-05	0.0001011	0.0001087	0.0001127	0.0001125	0.0001093	0.0001042	9.701e-05	8.946e-05	8.148e-05	7.265e-05	6.51e-05	5.738e-05	5.037e-05	4.597e-05	4.393e-05	4.398e-05	4.489e-05	4.673e-05	4.748e-05
97	-2.711e-20	-0.0001662	-0.0003014	-0.0004061	-0.000481	-0.0005251	-0.0005409	-0.00053	-0.0004944	-0.0004378	-0.000366	-0.0002792	-0.0001925	-0.0001211	-6.482e-05	-2.2e-05	6.628e-06	2.478e-05	3.408e-05	3.702e-05	3.687e-05	3.77e-05	4.102e-05	4.607e-05	5.12e-05	5.715e-05	6.393e-05	7.234e-05	8.03e-05	8.741e-05	9.358e-05	9.782e-05	0.0001002	9.941e-05	9.528e-05	9.023e-05	8.372e-05	7.676e-05	6.953e-05	6.145e-05	5.32e-05	4.424e-05	3.533e-05	2.679e-05	1.922e-05	1.326e-05	7.579e-06	1.927e-06	-5.51e-06
98	2.711e-20	-0.0001197	-0.0002215	-0.0003027	-0.0003652	-0.0004086	-0.0004339	-0.0004414	-0.0004308	-0.0004042	-0.0003614	-0.0003053	-0.000245	-0.000189	-0.0001404	-9.836e-05	-6.251e-05	-3.148e-05	-5.398e-06	1.588e-05	3.369e-05	4.836e-05	6.182e-05	7.35e-05	8.234e-05	9.07e-05	9.85e-05	0.0001061	0.0001121	0.0001169	0.0001208	0.0001231	0.0001236	0.0001215	0.0001168	0.0001114	0.0001044	9.662e-05	8.793e-05	7.803e-05	6.718e-05	5.513e-05	4.223e-05	2.996e-05	1.932e-05	1.08e-05	2.97e-06	-4.038e-06	-1.124e-05
99	-1.271e-21	-1.83e-06	-6.967e-07	4.766e-06	1.352e-05	2.439e-05	3.726e-05	5.202e-05	6.865e-05	8.737e-05	0.0001072	0.0001267	0.0001447	0.0001599	0.0001716	0.0001798	0.0001848	0.0001872	0.0001874	0.0001852	0.0001821	0.0001804	0.0001807	0.0001828	0.0001856	0.0001893	0.0001953	0.0002036	0.0002138	0.0002247	0.0002374	0.0002499	0.00026	0.000267	0.0002702	0.0002715	0.0002705	0.0002669	0.0002612	0.0002523	0.0002411	0.0002257	0.0002083	0.0001903	0.0001725	0.0001562	0.00014	0.0001243	0.0001081
100	-8.132e-20	-0.0002491	-0.0004578	-0.0006195	-0.000739	-0.0008162	-0.0008471	-0.0008354	-0.0007878	-0.0007068	-0.0005904	-0.0004511	-0.000309	-0.0001839	-7.653e-05	1.507e-05	9.199e-05	0.0001499	0.0001916	0.0002232	0.0002468	0.0002613	0.0002733	0.0002812	0.0002846	0.0002843	0.0002827	0.0002794	0.0002779	0.0002788	0.0002786	0.0002751	0.00027	0.0002642	0.0002596	0.0002569	0.0002548	0.00025	0.0002427	0.0002311	0.0002163	0.0002023	0.0001916	0.0001835	0.0001762	0.0001692	0.0001611	0.0001525	0.0001468
101	1.355e-20	-6.487e-05	-0.0001199	-0.000164	-0.0001976	-0.000221	-0.0002352	-0.0002402	-0.0002361	-0.0002238	-0.0002044	-0.0001781	-0.0001492	-0.0001234	-0.0001014	-8.313e-05	-6.776e-05	-5.39e-05	-4.189e-05	-3.168e-05	-2.18e-05	-1.067e-05	9.509e-07	1.281e-05	2.521e-05	3.871e-05	5.319e-05	6.789e-05	8.167e-05	9.46e-05	0.0001073	0.0001183	0.0001261	0.0001312	0.000133	0.000132	0.0001274	0.00012	0.0001114	0.0001008	8.925e-05	7.601e-05	6.253e-05	5.039e-05	3.923e-05	3.016e-05	2.258e-05	1.753e-05	1.342e-05
102	3.388e-21	-4.008e-05	-7.148e-05	-9.367e-05	-0.0001076	-0.0001141	-0.0001128	-0.0001047	-9.256e-05	-7.628e-05	-5.558e-05	-3.056e-05	-5.08e-06	1.648e-05	3.293e-05	4.422e-05	5.04e-05	5.273e-05	5.255e-05	5.13e-05	5.002e-05	4.951e-05	5.027e-05	5.104e-05	5.174e-05	5.342e-05	5.649e-05	6.148e-05	6.76e-05	7.344e-05	8.017e-05	8.616e-05	9.025e-05	9.16e-05	9.129e-05	8.976e-05	8.596e-05	8.021e-05	7.28e-05	6.324e-05	5.371e-05	4.271e-05	3.182e-05	2.268e-05	1.621e-05	1.233e-05	1.058e-05	1.167e-05	1.457e-05
103	0	-2.688e-05	-4.897e-05	-6.433e-05	-7.398e-05	-7.835e-05	-7.761e-05	-7.234e-05	-6.365e-05	-5.207e-05	-3.773e-05	-2.136e-05	-4.677e-06	9.873e-06	2.06e-05	2.746e-05	3.077e-05	3.173e-05	3.104e-05	2.848e-05	2.552e-05	2.444e-05	2.561e-05	2.726e-05	2.91e-05	3.193e-05	3.64e-05	4.231e-05	4.932e-05	5.697e-05	6.672e-05	7.711e-05	8.511e-05	8.972e-05	9.251e-05	9.446e-05	9.504e-05	9.446e-05	9.324e-05	8.948e-05	8.377e-05	7.539e-05	6.525e-05	5.63e-05	4.922e-05	4.334e-05	3.778e-05	3.272e-05	2.676e-05
104	-1.355e-20	-4.689e-05	-8.585e-05	-0.0001156	-0.0001375	-0.0001522	-0.0001601	-0.0001613	-0.000156	-0.0001445	-0.0001272	-0.0001052	-8.146e-05	-5.912e-05	-3.862e-05	-1.892e-05	1.306e-06	2.208e-05	4.395e-05	6.701e-05	9.183e-05	0.0001196	0.0001499	0.0001809	0.0002108	0.0002394	0.0002664	0.0002907	0.0003122	0.0003296	0.0003437	0.0003541	0.0003595	0.0003612	0.0003598	0.0003569	0.000352	0.0003458	0.0003388	0.0003305	0.0003224	0.0003134	0.0003034	0.0002946	0.0002858	0.0002776	0.0002689	0.0002613	0.0002531
105	3.388e-21	-3.131e-05	-4.588e-05	-4.18e-05	-2.228e-05	7.619e-06	4.404e-05	8.702e-05	0.0001388	0.000202	0.0002776	0.0003623	0.0004441	0.0005155	0.0005749	0.0006239	0.0006644	0.0006984	0.000726	0.0007462	0.0007597	0.0007685	0.0007744	0.0007794	0.0007829	0.0007864	0.0007895	0.0007926	0.0007951	0.0007962	0.0007969	0.0007958	0.0007903	0.0007797	0.0007644	0.0007465	0.0007253	0.0007017	0.0006759	0.0006473	0.0006175	0.0005859	0.0005545	0.0005257	0.0005006	0.0004791	0.0004596	0.0004423	0.0004255
106	-4.235e-22	7.417e-06	1.455e-05	2.145e-05	2.818e-05	3.501e-05	4.191e-05	4.84e-05	5.356e-05	5.646e-05	5.657e-05	5.418e-05	5.103e-05	4.654e-05	4.006e-05	3.119e-05	1.997e-05	7.783e-06	-4.628e-06	-1.63e-05	-2.586e-05	-3.168e-05	-3.359e-05	-3.35e-05	-3.149e-05	-2.641e-05	-1.754e-05	-4.867e-06	1.006e-05	2.663e-05	4.449e-05	6.247e-05	7.858e-05	9.214e-05	0.0001041	0.0001151	0.0001239	0.0001298	0.0001327	0.0001323	0.0001293	0.0001234	0.0001147	0.0001049	9.445e-05	8.34e-05	7.103e-05	5.832e-05	4.527e-05
107	6.776e-21	-2.959e-05	-4.853e-05	-5.677e-05	-5.538e-05	-4.544e-05	-3.218e-05	-1.635e-05	4.845e-06	3.178e-05	6.43e-05	0.0001025	0.0001402	0.0001716	0.0001961	0.0002138	0.0002256	0.0002351	0.0002433	0.0002491	0.0002534	0.0002584	0.000264	0.0002702	0.0002767	0.0002844	0.0002936	0.0003035	0.0003124	0.0003199	0.0003273	0.000333	0.0003345	0.0003318	0.0003262	0.0003194	0.0003104	0.0002998	0.0002888	0.0002772	0.0002657	0.0002533	0.0002419	0.0002335	0.0002277	0.0002239	0.0002208	0.000219	0.0002171
108	-6.776e-21	-4.931e-05	-8.478e-05	-0.0001072	-0.0001172	-0.0001172	-0.0001102	-9.707e-05	-7.932e-05	-5.603e-05	-2.72e-05	7.236e-06	4.163e-05	6.664e-05	8.175e-05	8.555e-05	8.095e-05	7.31e-05	6.26e-05	5.063e-05	3.728e-05	2.392e-05	1.213e-05	7.667e-07	-9.213e-06	-1.641e-05	-1.893e-05	-1.833e-05	-1.815e-05	-1.809e-05	-1.714e-05	-1.579e-05	-1.464e-05	-1.575e-05	-1.833e-05	-2.05e-05	-2.319e-05	-2.611e-05	-2.948e-05	-3.266e-05	-3.449e-05	-3.555e-05	-3.52e-05	-3.363e-05	-2.957e-05	-2.283e-05	-1.547e-05	-7.32e-06	-6.674e-07
109	0	-2.001e-05	-3.446e-05	-4.306e-05	-4.741e-05	-4.854e-05	-4.711e-05	-4.408e-05	-3.88e-05	-3.062e-05	-1.903e-05	-4.03e-06	1.234e-05	2.739e-05	4.097e-05	5.412e-05	6.734e-05	8.121e-05	9.672e-05	0.0001127	0.0001292	0.0001468	0.0001656	0.0001838	0.0002005	0.000216	0.0002297	0.0002413	0.0002501	0.0002553	0.0002588	0.0002601	0.0002579	0.0002524	0.0002447	0.0002362	0.0002255	0.0002137	0.0002015	0.0001884	0.0001768	0.0001645	0.0001523	0.0001416	0.0001319	0.0001233	0.0001151	0.0001087	0.0001027
110	0	4.084e-05	8.128e-05	0.0001208	0.0001603	0.0001988	0.0002373	0.0002734	0.0003026	0.0003246	0.0003351	0.0003355	0.0003284	0.0003124	0.0002865	0.0002516	0.0002102	0.0001651	0.0001201	7.842e-05	4.136e-05	1.424e-05	-3.444e-06	-1.419e-05	-1.73e-05	-1.102e-05	4.073e-06	2.644e-05	5.273e-05	8.033e-05	0.0001089	0.0001365	0.00016	0.0001784	0.0001929	0.0002046	0.0002117	0.0002145	0.0002126	0.0002065	0.0001983	0.0001868	0.0001736	0.0001602	0.0001473	0.0001349	0.0001216	0.000108	9.388e-05
111	3.388e-21	3.369e-05	6.234e-05	8.359e-05	9.933e-05	0.0001103	0.000117	0.0001199	0.0001197	0.0001145	0.0001025	8.602e-05	7.296e-05	6.49e-05	6.085e-05	5.79e-05	5.56e-05	5.329e-05	4.966e-05	4.395e-05	3.885e-05	3.699e-05	3.688e-05	3.276e-05	2.435e-05	1.392e-05	3.542e-06	-6.501e-06	-1.676e-05	-2.57e-05	-3.289e-05	-3.97e-05	-4.857e-05	-5.758e-05	-6.484e-05	-6.979e-05	-7.342e-05	-7.563e-05	-7.591e-05	-7.367e-05	-7.024e-05	-6.527e-05	-5.92e-05	-5.102e-05	-4.241e-05	-3.348e-05	-2.512e-05	-1.692e-05	-1.059e-05
112	-1.694e-21	2.423e-05	5.007e-05	7.701e-05	0.0001063	0.0001367	0.000168	0.0001988	0.0002265	0.0002521	0.0002725	0.000288	0.0002974	0.0002982	0.0002911	0.0002746	0.0002502	0.0002219	0.0001915	0.000161	0.000131	0.0001064	8.682e-05	7.307e-05	6.664e-05	6.751e-05	7.676e-05	9.352e-05	0.0001136	0.0001359	0.0001595	0.0001824	0.0002005	0.0002141	0.0002226	0.0002267	0.000226	0.0002206	0.0002107	0.0001973	0.0001817	0.0001641	0.0001469	0.0001319	0.000119	0.0001093	0.0001017	9.63e-05	9.205e-05
113	-1.016e-20	-5.187e-05	-9.585e-05	-0.000129	-0.0001529	-0.000168	-0.0001749	-0.0001742	-0.0001669	-0.0001536	-0.0001349	-0.0001133	-9.168e-05	-7.363e-05	-6.121e-05	-5.309e-05	-4.865e-05	-4.709e-05	-4.751e-05	-4.832e-05	-4.761e-05	-4.348e-05	-3.406e-05	-2.063e-05	-4.724e-06	1.399e-05	3.493e-05	5.793e-05	8.301e-05	0.0001096	0.0001369	0.0001621	0.0001841	0.0002015	0.0002141	0.0002235	0.0002298	0.0002341	0.0002366	0.0002361	0.0002338	0.0002288	0.000223	0.0002165	0.0002101	0.0002046	0.0001996	0.0001952	0.0001902
114	-8.47e-22	9.873e-06	2.069e-05	3.183e-05	4.488e-05	5.898e-05	7.424e-05	9.071e-05	0.0001067	0.0001224	0.0001349	0.000145	0.000152	0.0001548	0.0001542	0.0001484	0.0001392	0.0001283	0.0001159	0.0001035	9.187e-05	8.405e-05	7.948e-05	7.813e-05	8.028e-05	8.565e-05	9.556e-05	0.0001092	0.0001243	0.0001401	0.0001557	0.0001693	0.0001792	0.0001854	0.0001884	0.0001889	0.0001869	0.0001824	0.0001752	0.0001654	0.0001547	0.0001437	0.0001347	0.0001276	0.0001225	0.0001189	0.000116	0.0001138	0.0001112
115	1.355e-20	-5.252e-05	-9.631e-05	-0.0001308	-0.0001553	-0.0001704	-0.0001758	-0.0001721	-0.0001604	-0.0001399	-0.0001134	-8.19e-05	-4.959e-05	-2.091e-05	3.786e-06	2.469e-05	4.098e-05	5.241e-05	5.951e-05	6.348e-05	6.39e-05	6.358e-05	6.304e-05	6.186e-05	6.024e-05	5.912e-05	5.863e-05	6.015e-05	6.386e-05	6.974e-05	7.738e-05	8.574e-05	9.331e-05	0.0001001	0.0001055	0.0001098	0.0001118	0.0001122	0.0001103	0.0001052	9.787e-05	8.84e-05	7.921e-05	7.116e-05	6.429e-05	6.006e-05	5.796e-05	5.832e-05	5.979e-05
116	1.016e-20	-3.358e-05	-6.327e-05	-8.788e-05	-0.0001075	-0.0001235	-0.0001358	-0.0001445	-0.0001499	-0.0001509	-0.0001501	-0.000148	-0.0001449	-0.0001423	-0.0001417	-0.0001424	-0.0001425	-0.0001418	-0.0001403	-0.0001377	-0.0001348	-0.0001278	-0.0001159	-0.0001014	-8.588e-05	-6.775e-05	-4.745e-05	-2.727e-05	-7.243e-06	1.243e-05	3.191e-05	5.096e-05	6.722e-05	7.861e-05	8.601e-05	9.117e-05	9.228e-05	9.062e-05	8.758e-05	8.233e-05	7.552e-05	6.69e-05	5.755e-05	4.964e-05	4.434e-05	4.211e-05	4.195e-05	4.462e-05	4.775e-05
117	0	-9.305e-06	-1.73e-05	-2.259e-05	-2.333e-05	-2.022e-05	-1.576e-05	-1.11e-05	-5.019e-06	2.629e-06	9.652e-06	1.599e-05	2.215e-05	2.693e-05	2.897e-05	2.667e-05	2.018e-05	1.126e-05	2.362e-06	-6.429e-06	-1.445e-05	-1.945e-05	-2.158e-05	-2.2e-05	-2.092e-05	-1.759e-05	-1.068e-05	4.805e-07	1.484e-05	3.009e-05	4.634e-05	6.239e-05	7.674e-05	8.83e-05	9.735e-05	0.0001045	0.0001088	0.0001098	0.0001069	0.0001004	9.237e-05	8.291e-05	7.324e-05	6.41e-05	5.675e-05	5.15e-05	4.808e-05	4.747e-05	4.892e-05
118	3.388e-20	-7.761e-05	-0.0001421	-0.0001919	-0.0002282	-0.0002517	-0.0002634	-0.0002646	-0.000256	-0.000238	-0.0002118	-0.0001785	-0.0001438	-0.0001144	-9.204e-05	-7.533e-05	-6.381e-05	-5.539e-05	-4.809e-05	-4.148e-05	-3.452e-05	-2.465e-05	-1.201e-05	1.686e-06	1.578e-05	3.153e-05	4.833e-05	6.588e-05	8.251e-05	9.72e-05	0.0001101	0.0001195	0.0001232	0.0001217	0.0001163	0.0001083	9.697e-05	8.345e-05	6.862e-05	5.193e-05	3.456e-05	1.707e-05	1.289e-06	-1.067e-05	-1.865e-05	-2.301e-05	-2.457e-05	-2.308e-05	-2.055e-05
119	4.066e-20	-0.0001097	-0.0001999	-0.0002692	-0.0003184	-0.0003498	-0.0003637	-0.0003622	-0.0003474	-0.0003178	-0.0002762	-0.0002241	-0.0001712	-0.0001282	-9.644e-05	-7.493e-05	-6.179e-05	-5.575e-05	-5.338e-05	-5.338e-05	-5.661e-05	-5.923e-05	-6.027e-05	-5.981e-05	-5.717e-05	-5.093e-05	-4.108e-05	-2.827e-05	-1.343e-05	1.664e-06	1.725e-05	3.309e-05	4.694e-05	5.807e-05	6.638e-05	7.25e-05	7.537e-05	7.525e-05	7.243e-05	6.662e-05	5.908e-05	4.971e-05	4.017e-05	3.213e-05	2.581e-05	2.212e-05	2.008e-05	2.014e-05	2.103e-05
120	6.776e-21	-3.936e-05	-7.537e-05	-0.0001055	-0.0001313	-0.000151	-0.0001662	-0.0001769	-0.0001832	-0.000186	-0.0001849	-0.0001816	-0.000176	-0.0001697	-0.000165	-0.0001599	-0.0001558	-0.000151	-0.0001452	-0.0001383	-0.000129	-0.0001162	-9.943e-05	-8.12e-05	-6.263e-05	-4.229e-05	-2.2e-05	-1.638e-06	1.796e-05	3.673e-05	5.487e-05	7.006e-05	8.045e-05	8.607e-05	8.824e-05	8.827e-05	8.502e-05	7.954e-05	7.242e-05	6.372e-05	5.41e-05	4.333e-05	3.35e-05	2.612e-05	2.136e-05	1.868e-05	1.747e-05	1.833e-05	2.03e-05
121	-3.388e-21	-2.332e-05	3.878e-06	4.842e-05	9.766e-05	0.0001546	0.0002025	0.000243	0.000305	0.0003709	0.0004412	0.0005192	0.0005696	0.00057	0.0005465	0.0005133	0.000477	0.0004394	0.000399	0.0003342	0.0002598	0.0001825	0.0001115	5.209e-05	5.32e-06	-3.211e-05	-6.561e-05	-9.74e-05	-0.0001244	-0.0001468	-0.0001588	-0.0001641	-0.0001654	-0.0001646	-0.0001585	-0.0001473	-0.0001325	-0.0001139	-9.184e-05	-6.887e-05	-4.604e-05	-2.097e-05	6.002e-06	3.391e-05	6.421e-05	9.258e-05	0.0001189	0.0001439	0.0001673
122	2.711e-20	-0.0002931	-0.0005367	-0.000732	-0.0008813	-0.000987	-0.001051	-0.001075	-0.001059	-0.001006	-0.0009176	-0.0007969	-0.0006715	-0.0005657	-0.0004794	-0.0004089	-0.0003511	-0.0003047	-0.0002696	-0.000243	-0.0002223	-0.0002061	-0.0001929	-0.0001803	-0.0001681	-0.0001544	-0.0001406	-0.0001275	-0.0001142	-0.0001002	-8.814e-05	-7.708e-05	-6.681e-05	-5.634e-05	-4.551e-05	-3.476e-05	-2.537e-05	-1.795e-05	-1.262e-05	-9.901e-06	-1.113e-05	-1.292e-05	-1.646e-05	-2.194e-05	-2.897e-05	-3.782e-05	-4.689e-05	-5.655e-05	-6.463e-05
123	0	-0.0001132	-0.0002071	-0.0002821	-0.000337	-0.0003745	-0.0003934	-0.0003928	-0.0003735	-0.0003359	-0.0002835	-0.0002194	-0.000156	-0.0001026	-5.821e-05	-2.223e-05	6.323e-06	2.638e-05	3.603e-05	3.695e-05	3.165e-05	2.167e-05	1.115e-05	4.689e-06	2.531e-06	5.851e-06	1.376e-05	2.776e-05	4.805e-05	7.416e-05	0.0001033	0.0001338	0.0001665	0.000197	0.0002219	0.0002414	0.000254	0.0002621	0.0002652	0.0002636	0.0002611	0.0002612	0.0002657	0.0002744	0.0002932	0.000324	0.0003666	0.0004202	0.0004826
124	-2.711e-20	-0.0003216	-0.0005754	-0.000773	-0.000916	-0.0009967	-0.001023	-0.0009973	-0.0009149	-0.0007905	-0.0006344	-0.0004409	-0.0002427	-7.565e-05	6.612e-05	0.0001853	0.0002741	0.0003367	0.0003756	0.0003898	0.0003885	0.0003813	0.0003683	0.0003459	0.0003185	0.0002854	0.0002477	0.000214	0.0001851	0.0001582	0.0001336	0.0001102	8.64e-05	6.078e-05	3.773e-05	1.498e-05	-5.35e-06	-2.423e-05	-4.448e-05	-6.644e-05	-8.799e-05	-0.000106	-0.0001206	-0.0001303	-0.0001315	-0.0001267	-0.0001164	-0.0001037	-8.688e-05
125	5.421e-20	-0.0003316	-0.0006031	-0.0008268	-0.001	-0.001115	-0.001169	-0.001162	-0.001099	-0.0009965	-0.0008568	-0.0006759	-0.0004917	-0.0003338	-0.0001977	-8.286e-05	9.21e-06	7.427e-05	0.0001111	0.0001185	0.0001108	8.805e-05	5.458e-05	1.849e-05	-1.752e-05	-4.906e-05	-8.143e-05	-0.0001124	-0.000135	-0.0001505	-0.0001497	-0.0001395	-0.0001167	-8.538e-05	-4.892e-05	-9.36e-06	3.024e-05	7.758e-05	0.0001285	0.0001774	0.0002275	0.0002712	0.0003124	0.0003455	0.0003745	0.0003993	0.0004222	0.0004422	0.0004552
126	1.355e-19	-0.0003215	-0.0005826	-0.0007995	-0.000964	-0.001061	-0.001082	-0.001036	-0.0009304	-0.000787	-0.0006165	-0.000414	-0.0002109	-3.853e-05	0.00011	0.0002337	0.0003215	0.0003605	0.0003637	0.0003298	0.0002784	0.0002143	0.0001439	7.094e-05	-5.508e-07	-6.531e-05	-0.0001308	-0.0001896	-0.0002298	-0.0002597	-0.0002651	-0.000255	-0.0002275	-0.0001881	-0.0001402	-8.853e-05	-3.689e-05	2.742e-05	9.939e-05	0.0001732	0.0002537	0.0003276	0.0003991	0.0004616	0.0005188	0.0005702	0.0006185	0.0006619	0.0006928
127	0	-0.0002613	-0.0004755	-0.0006542	-0.000793	-0.0008875	-0.0009325	-0.00093	-0.0008838	-0.0008046	-0.0006951	-0.0005527	-0.0004069	-0.0002807	-0.0001657	-6.697e-05	1.449e-05	7.041e-05	0.000104	0.0001135	0.0001085	8.978e-05	6.132e-05	2.892e-05	-4.727e-06	-3.873e-05	-7.402e-05	-0.0001079	-0.0001333	-0.0001526	-0.0001586	-0.0001551	-0.0001399	-0.0001175	-8.964e-05	-5.96e-05	-2.987e-05	5.703e-06	4.348e-05	8.077e-05	0.0001192	0.0001531	0.0001844	0.0002091	0.0002319	0.0002534	0.0002755	0.0002977	0.0003162
128	-3.388e-21	3.831e-05	7.608e-05	0.0001128	0.0001483	0.0001825	0.0002173	0.0002503	0.0002776	0.000298	0.0003107	0.000315	0.0003119	0.0003022	0.0002874	0.0002686	0.000246	0.0002197	0.0001927	0.0001675	0.000145	0.0001265	0.0001134	0.0001043	9.785e-05	9.273e-05	8.804e-05	8.437e-05	8.224e-05	8.036e-05	7.842e-05	7.638e-05	7.316e-05	6.74e-05	5.978e-05	5.13e-05	4.307e-05	3.492e-05	2.625e-05	1.644e-05	6.348e-06	-3.104e-06	-1.14e-05	-1.826e-05	-2.168e-05	-2.097e-05	-1.625e-05	-8.368e-06	3.585e-06
129	-5.421e-20	-0.0002491	-0.0004536	-0.0006156	-0.0007357	-0.0008176	-0.0008613	-0.0008679	-0.0008392	-0.0007754	-0.00068	-0.0005543	-0.000424	-0.0003123	-0.0002184	-0.0001409	-7.69e-05	-2.549e-05	1.504e-05	4.554e-05	6.626e-05	7.941e-05	8.714e-05	9.267e-05	9.776e-05	0.0001041	0.0001134	0.0001251	0.0001393	0.0001547	0.0001702	0.0001888	0.0002105	0.0002337	0.0002578	0.0002824	0.0003068	0.0003285	0.0003472	0.0003625	0.0003751	0.0003869	0.0003952	0.0004008	0.0004069	0.0004145	0.0004235	0.0004324	0.0004433
130	-6.776e-21	-3.914e-05	-5.436e-05	-5.096e-05	-3.505e-05	-1.521e-05	7.019e-06	3.19e-05	6.069e-05	9.616e-05	0.0001401	0.000194	0.0002392	0.0002652	0.0002766	0.0002784	0.0002759	0.0002688	0.0002566	0.0002388	0.0002175	0.0001938	0.0001687	0.0001456	0.0001258	0.0001078	9.022e-05	7.343e-05	5.916e-05	4.735e-05	3.784e-05	2.968e-05	2.206e-05	1.414e-05	8.109e-06	3.281e-06	1.448e-07	-1.376e-06	-2.247e-06	-3.626e-06	-4.893e-06	-5.137e-06	-3.202e-06	1.033e-06	9.435e-06	2.03e-05	3.405e-05	4.956e-05	6.684e-05
131	0	-3.307e-05	-3.582e-05	-1.378e-05	1.6e-05	4.705e-05	7.993e-05	0.0001157	0.0001558	0.0002001	0.0002546	0.0003149	0.0003602	0.0003759	0.0003701	0.0003564	0.000341	0.0003219	0.0002971	0.0002639	0.0002268	0.000188	0.0001522	0.0001233	0.0001028	8.885e-05	7.679e-05	6.526e-05	5.727e-05	5.479e-05	6.079e-05	7.577e-05	0.0001023	0.0001439	0.0002074	0.000299	0.0004255	0.000596	0.0008188	0.0011	0.001443	0.001852	0.002327	0.002863	0.003452	0.004081	NaN	NaN	NaN
132	3.388e-21	4.294e-05	8.655e-05	0.0001314	0.0001778	0.0002263	0.0002784	0.0003324	0.0003841	0.0004316	0.000472	0.0005034	0.0005253	0.0005367	0.0005375	0.0005293	0.0005121	0.0004861	0.0004539	0.0004185	0.0003832	0.0003512	0.0003257	0.0003057	0.0002923	0.0002861	0.0002852	0.0002912	0.0003043	0.0003232	0.0003462	0.0003702	0.0003921	0.0004088	0.0004226	0.0004332	0.0004399	0.0004438	0.0004423	0.0004349	0.0004221	0.0004067	0.0003915	0.0003791	0.0003729	0.0003713	0.0003738	0.0003799	0.0003893
133	1.694e-21	-1.037e-05	-1.589e-05	-1.636e-05	-1.287e-05	-6.749e-06	2.055e-06	1.311e-05	2.661e-05	4.309e-05	6.285e-05	8.572e-05	0.0001094	0.0001299	0.0001468	0.0001611	0.000173	0.0001816	0.0001876	0.0001911	0.0001924	0.0001915	0.0001892	0.0001849	0.0001798	0.0001747	0.0001689	0.0001637	0.0001603	0.0001574	0.0001551	0.0001528	0.0001507	0.0001477	0.0001451	0.0001424	0.0001397	0.0001368	0.0001329	0.0001274	0.0001215	0.0001163	0.0001133	0.000112	0.0001139	0.0001192	0.000128	0.0001393	0.0001534
134	3.388e-21	-6.042e-05	-0.0001091	-0.0001469	-0.0001733	-0.0001891	-0.0001943	-0.0001896	-0.0001751	-0.0001523	-0.0001235	-8.839e-05	-5.278e-05	-2.218e-05	3.709e-06	2.523e-05	4.308e-05	5.702e-05	6.817e-05	7.665e-05	8.398e-05	9.184e-05	0.0001015	0.0001121	0.000123	0.0001349	0.0001472	0.0001605	0.0001754	0.0001909	0.0002067	0.0002225	0.0002379	0.0002514	0.0002637	0.0002754	0.0002856	0.0002944	0.000301	0.0003048	0.0003061	0.0003061	0.0003056	0.000304	0.0003029	0.0003022	0.0003019	0.0003023	0.000304
135	5.082e-21	-2.346e-05	-4.071e-05	-5.038e-05	-5.353e-05	-5.204e-05	-4.395e-05	-3.038e-05	-1.267e-05	1.006e-05	3.795e-05	7.075e-05	0.0001051	0.0001367	0.0001613	0.0001803	0.0001942	0.0002016	0.000204	0.0002009	0.0001921	0.0001784	0.0001613	0.0001415	0.0001216	0.0001049	9.106e-05	8.111e-05	7.544e-05	7.311e-05	7.54e-05	8.221e-05	9.287e-05	0.0001054	0.000119	0.0001314	0.0001412	0.0001477	0.0001497	0.0001472	0.000141	0.0001315	0.0001197	0.0001061	9.313e-05	8.135e-05	7.295e-05	6.773e-05	6.694e-05
136	0	1.04e-05	2.122e-05	3.262e-05	4.43e-05	5.592e-05	6.81e-05	8.035e-05	9.196e-05	0.000103	0.0001129	0.0001212	0.0001271	0.0001301	0.0001298	0.0001277	0.0001241	0.0001184	0.0001114	0.000103	9.29e-05	8.162e-05	6.943e-05	5.704e-05	4.57e-05	3.584e-05	2.668e-05	1.853e-05	1.192e-05	6.551e-06	2.559e-06	4.146e-07	-1.041e-07	5.935e-07	2.291e-06	3.274e-06	3.657e-06	3.015e-06	9.404e-07	-3.182e-06	-8.95e-06	-1.516e-05	-2.117e-05	-2.667e-05	-3.048e-05	-3.166e-05	-2.859e-05	-2.217e-05	-1.179e-05
137	-1.355e-20	-0.0001709	-0.0003109	-0.0004219	-0.0005032	-0.0005572	-0.0005817	-0.0005776	-0.0005478	-0.0004941	-0.0004199	-0.0003241	-0.0002259	-0.0001406	-6.694e-05	-4.309e-06	4.809e-05	8.505e-05	0.0001086	0.0001219	0.0001273	0.000127	0.000119	0.000105	8.777e-05	6.808e-05	4.615e-05	2.511e-05	1.057e-05	4.68e-07	-7.025e-06	-1.155e-05	-1.289e-05	-1.016e-05	-1.723e-06	9.72e-06	2.302e-05	3.762e-05	5.125e-05	6.052e-05	6.672e-05	7.063e-05	7.309e-05	7.355e-05	7.382e-05	7.347e-05	7.355e-05	7.4e-05	7.528e-05
138	6.776e-21	-7.132e-05	-0.000129	-0.0001735	-0.0002062	-0.0002289	-0.0002413	-0.0002437	-0.0002353	-0.0002157	-0.0001856	-0.0001465	-0.0001066	-7.261e-05	-4.355e-05	-1.783e-05	5.015e-06	2.485e-05	4.175e-05	5.364e-05	6.058e-05	6.335e-05	6.386e-05	6.277e-05	6.07e-05	5.712e-05	5.174e-05	4.545e-05	3.867e-05	3.131e-05	2.518e-05	2.04e-05	1.737e-05	1.442e-05	1.216e-05	9.816e-06	7.937e-06	6.207e-06	4.154e-06	1.155e-06	-2.311e-06	-6.265e-06	-9.926e-06	-1.384e-05	-1.567e-05	-1.516e-05	-1.146e-05	-5.305e-06	3.686e-06
139	1.355e-20	-0.0001353	-0.0002449	-0.0003306	-0.0003914	-0.0004295	-0.0004435	-0.0004341	-0.0004032	-0.0003519	-0.0002872	-0.0002087	-0.0001291	-6.168e-05	-6.144e-06	3.833e-05	7.255e-05	9.417e-05	0.0001045	0.000105	9.718e-05	8.553e-05	7.088e-05	5.281e-05	3.227e-05	1.109e-05	-8.607e-06	-2.525e-05	-3.597e-05	-4.277e-05	-4.665e-05	-4.648e-05	-4.17e-05	-3.297e-05	-1.937e-05	-2.362e-06	1.612e-05	3.282e-05	4.619e-05	5.422e-05	6.002e-05	6.474e-05	6.824e-05	6.88e-05	6.724e-05	6.294e-05	5.825e-05	5.383e-05	5.214e-05
140	6.776e-21	-8.792e-05	-0.0001609	-0.0002184	-0.0002605	-0.0002885	-0.0003008	-0.0002974	-0.0002785	-0.0002445	-0.0001976	-0.0001413	-8.279e-05	-2.973e-05	1.862e-05	6.279e-05	0.0001029	0.000135	0.0001592	0.0001745	0.0001812	0.0001808	0.0001754	0.0001644	0.0001481	0.0001267	0.0001007	7.228e-05	4.467e-05	1.785e-05	-6.636e-06	-2.791e-05	-4.519e-05	-5.936e-05	-6.873e-05	-7.464e-05	-7.684e-05	-7.573e-05	-7.287e-05	-6.947e-05	-6.494e-05	-5.955e-05	-5.315e-05	-4.675e-05	-3.844e-05	-2.919e-05	-1.712e-05	-3.363e-06	1.183e-05
141	1.355e-20	-0.0001889	-0.000345	-0.0004685	-0.0005615	-0.0006278	-0.0006665	-0.0006796	-0.000668	-0.0006317	-0.0005718	-0.0004905	-0.0004059	-0.0003345	-0.0002764	-0.0002282	-0.000186	-0.0001512	-0.0001201	-9.242e-05	-6.765e-05	-4.519e-05	-2.285e-05	4.424e-07	2.433e-05	5.005e-05	7.546e-05	9.919e-05	0.0001225	0.0001411	0.0001544	0.0001634	0.0001694	0.0001706	0.0001676	0.0001609	0.0001497	0.0001345	0.0001153	9.161e-05	6.754e-05	4.484e-05	2.337e-05	1.803e-06	-1.724e-05	-3.304e-05	-4.444e-05	-5.119e-05	-5.261e-05
142	2.033e-20	-4.645e-05	-8.303e-05	-0.0001101	-0.0001298	-0.0001418	-0.0001448	-0.0001396	-0.0001258	-0.0001045	-7.844e-05	-4.7e-05	-1.475e-05	1.343e-05	3.596e-05	5.642e-05	7.402e-05	8.721e-05	9.79e-05	0.0001047	0.0001099	0.0001165	0.0001252	0.0001339	0.0001421	NaN	NaN	NaN	NaN	NaN	NaN	NaN	NaN	NaN	NaN	NaN	NaN	NaN	NaN	NaN	NaN	NaN	NaN	NaN	NaN	NaN	NaN	NaN	NaN
143	1.016e-20	-3.364e-05	-6.062e-05	-8.174e-05	-9.848e-05	-0.0001112	-0.0001188	-0.000122	-0.0001205	-0.0001139	-0.0001022	-8.543e-05	-6.724e-05	-5.082e-05	-3.564e-05	-2.042e-05	-5.754e-06	6.357e-06	1.76e-05	2.71e-05	3.453e-05	4.07e-05	4.546e-05	4.793e-05	4.804e-05	4.606e-05	4.212e-05	3.734e-05	3.307e-05	2.778e-05	2.151e-05	1.443e-05	5.806e-06	-4.06e-06	-1.331e-05	-2.186e-05	-2.958e-05	-3.76e-05	-4.673e-05	-5.737e-05	-6.809e-05	-7.729e-05	-8.48e-05	-9.009e-05	-9.277e-05	-9.392e-05	-9.295e-05	-9.061e-05	-8.551e-05
144	-6.776e-21	-5.376e-05	-9.557e-05	-0.0001247	-0.0001426	-0.0001484	-0.00014	-0.0001163	-8.044e-05	-3.393e-05	2.485e-05	9.69e-05	0.0001768	0.0002589	0.0003408	0.000422	0.0005004	0.0005747	0.0006429	0.0007064	0.0007661	0.0008217	0.0008718	0.0009149	0.0009502	0.0009785	0.001	0.001017	0.00103	0.00104	0.001045	0.001046	0.001042	0.001033	0.00102	0.001004	0.0009852	0.0009634	0.0009381	0.0009096	0.0008787	0.0008458	0.0008125	0.0007802	0.0007505	0.0007241	0.0007019	0.0006821	0.0006661
145	-1.016e-20	-5.823e-05	-0.0001041	-0.0001377	-0.000161	-0.0001741	-0.0001769	-0.0001701	-0.0001532	-0.0001275	-9.35e-05	-5.241e-05	-1.144e-05	2.217e-05	4.847e-05	6.962e-05	8.511e-05	9.387e-05	9.729e-05	9.491e-05	8.819e-05	7.859e-05	6.729e-05	5.492e-05	4.333e-05	3.317e-05	2.416e-05	1.762e-05	1.47e-05	1.418e-05	1.57e-05	1.866e-05	2.224e-05	2.526e-05	2.852e-05	3.059e-05	3.109e-05	2.896e-05	2.326e-05	1.337e-05	1.669e-07	-1.505e-05	-3.118e-05	-4.769e-05	-6.207e-05	-7.472e-05	-8.415e-05	-9.065e-05	-9.297e-05
146	2.329e-21	9.64e-07	5.921e-06	-9.087e-07	-9.944e-06	-2.339e-05	-2.821e-05	-2.206e-05	-5.056e-06	2.837e-05	6.47e-05	0.000115	0.0001738	0.0002379	0.0003137	0.0003968	0.0004813	0.0005514	0.0006031	0.0006303	0.0006334	0.0006218	0.0005967	0.000558	0.0005107	0.0004559	0.0003982	0.0003441	0.0002998	0.0002672	0.0002521	0.0002511	0.000261	0.0002766	0.000303	0.0003358	0.000373	0.0004101	0.0004427	0.0004729	0.0005014	0.0005238	0.0005437	0.0005614	0.0005784	0.0005917	0.0006015	0.0006089	0.0006163
147	-6.776e-21	-0.0001191	-0.0002156	-0.0002926	-0.000351	-0.0003906	-0.0004107	-0.0004109	-0.0003912	-0.000354	-0.0003014	-0.000234	-0.0001662	-0.0001086	-5.696e-05	-9.994e-06	3.115e-05	6.386e-05	8.683e-05	9.864e-05	0.0001025	0.0001005	9.401e-05	8.541e-05	7.409e-05	5.777e-05	3.563e-05	1.046e-05	-1.445e-05	-3.754e-05	-5.666e-05	-7.38e-05	-8.969e-05	-0.0001038	-0.000115	-0.0001225	-0.0001251	-0.0001217	-0.0001146	-0.0001063	-9.692e-05	-8.758e-05	-7.546e-05	-6.002e-05	-4.21e-05	-2.262e-05	-2.152e-06	1.857e-05	3.846e-05
148	-1.355e-20	-7.624e-05	-0.0001403	-0.0001924	-0.0002324	-0.0002599	-0.0002741	-0.0002736	-0.0002576	-0.0002276	-0.0001851	-0.0001317	-7.544e-05	-2.207e-05	2.98e-05	8.044e-05	0.0001297	0.0001751	0.0002132	0.0002432	0.0002656	0.0002818	0.0002918	0.0002971	0.0002977	0.0002914	0.0002791	0.000261	0.0002404	0.0002194	0.0001978	0.000176	0.0001539	0.0001318	0.00011	8.915e-05	7.298e-05	5.964e-05	4.902e-05	3.796e-05	2.689e-05	1.674e-05	8.344e-06	2.369e-06	5.852e-07	4.209e-06	1.217e-05	2.117e-05	3.309e-05
149	-6.776e-21	-8.018e-05	-0.0001445	-0.0001948	-0.0002321	-0.0002527	-0.000256	-0.0002436	-0.0002169	-0.0001817	-0.0001383	-8.672e-05	-3.486e-05	9.234e-06	4.752e-05	8.078e-05	0.0001057	0.0001215	0.00013	0.0001321	0.0001313	0.0001293	0.0001291	0.0001296	0.0001312	0.0001314	0.000128	0.0001254	0.0001245	0.0001251	0.000127	0.0001298	0.0001306	0.0001258	0.0001182	0.0001072	9.517e-05	8.462e-05	7.194e-05	5.665e-05	3.869e-05	1.892e-05	-1.197e-06	-1.808e-05	-2.876e-05	-3.49e-05	-3.564e-05	-3.316e-05	-2.813e-05
150	-1.355e-20	-9.016e-05	-0.0001595	-0.0002071	-0.0002396	-0.0002608	-0.0002719	-0.0002706	-0.0002552	-0.0002253	-0.0001789	-0.0001194	-5.842e-05	-8.117e-06	3.017e-05	6.19e-05	9.054e-05	0.0001143	0.0001297	0.0001367	0.000135	0.0001242	0.0001059	8.003e-05	4.972e-05	1.855e-05	-1.507e-05	-5.155e-05	-8.726e-05	-0.000121	-0.0001535	-0.000183	-0.0002078	-0.0002284	-0.0002439	-0.0002558	-0.0002658	-0.0002733	-0.0002769	-0.0002779	-0.0002762	-0.0002711	-0.0002641	-0.0002561	-0.0002443	-0.0002249	-0.0001965	-0.0001604	-0.0001166
151	0	-0.0001698	-0.0003113	-0.0004277	-0.0005179	-0.000581	-0.0006172	-0.0006274	-0.0006105	-0.0005692	-0.0005072	-0.000424	-0.0003373	-0.0002613	-0.0001917	-0.0001286	-7.409e-05	-2.848e-05	9.922e-06	3.792e-05	5.82e-05	7.38e-05	8.458e-05	9.383e-05	0.0001027	0.0001077	0.0001083	0.0001066	0.0001036	9.646e-05	8.818e-05	7.789e-05	6.452e-05	4.848e-05	2.986e-05	7.398e-06	-1.604e-05	-3.884e-05	-6.192e-05	-8.432e-05	-0.0001026	-0.0001179	-0.0001293	-0.0001355	-0.0001346	-0.0001274	-0.0001122	-9.224e-05	-6.79e-05
152	-1.355e-20	-0.0001481	-0.0002701	-0.0003647	-0.0004343	-0.000481	-0.000503	-0.0005003	-0.0004745	-0.0004268	-0.0003583	-0.0002757	-0.0001924	-0.0001218	-6.271e-05	-1.356e-05	2.692e-05	5.537e-05	7.168e-05	7.71e-05	7.392e-05	6.377e-05	5.224e-05	3.948e-05	2.651e-05	1.39e-05	2.752e-06	-5.944e-06	-9.763e-06	-8.804e-06	-4.29e-06	3.105e-06	1.299e-05	2.294e-05	3.285e-05	4.076e-05	4.639e-05	4.799e-05	4.568e-05	3.92e-05	2.923e-05	1.78e-05	6.515e-06	-4.61e-06	-1.291e-05	-1.722e-05	-1.502e-05	-7.109e-06	7.327e-06
153	-6.776e-21	-0.0001104	-0.000202	-0.0002729	-0.0003243	-0.0003551	-0.0003681	-0.0003629	-0.0003377	-0.0002956	-0.0002371	-0.0001669	-9.545e-05	-3.278e-05	2.08e-05	6.606e-05	0.0001013	0.0001273	0.0001432	0.0001483	0.0001452	0.0001354	0.0001226	0.0001073	9.208e-05	7.646e-05	6.012e-05	4.581e-05	3.494e-05	2.783e-05	2.399e-05	2.245e-05	2.237e-05	2.256e-05	2.271e-05	2.049e-05	1.71e-05	1.289e-05	6.251e-06	-4.247e-06	-1.826e-05	-3.364e-05	-4.869e-05	-6.351e-05	-7.626e-05	-8.553e-05	-8.965e-05	-8.936e-05	-8.474e-05
154	1.016e-20	-5.229e-05	-9.427e-05	-0.0001259	-0.0001481	-0.000161	-0.0001651	-0.0001601	-0.0001451	-0.0001229	-9.553e-05	-6.282e-05	-3.01e-05	-3.193e-06	1.705e-05	3.197e-05	4.169e-05	4.613e-05	4.514e-05	3.835e-05	2.872e-05	1.869e-05	8.372e-06	-2.473e-06	-1.198e-05	-1.981e-05	-2.648e-05	-3.024e-05	-3.136e-05	-3.08e-05	-2.839e-05	-2.51e-05	-2.188e-05	-1.914e-05	-1.544e-05	-1.31e-05	-1.117e-05	-9.629e-06	-1.045e-05	-1.226e-05	-1.406e-05	-1.606e-05	-1.717e-05	-1.701e-05	-1.429e-05	-9.45e-06	-2.307e-07	1.157e-05	2.656e-05
155	1.355e-20	-9.537e-05	-0.0001732	-0.0002341	-0.0002797	-0.000311	-0.0003272	-0.0003292	-0.0003171	-0.0002916	-0.0002542	-0.0002058	-0.0001566	-0.0001159	-8.3e-05	-5.532e-05	-3.29e-05	-1.705e-05	-6.225e-06	-5.314e-07	8.774e-07	2.163e-07	-1.565e-06	-3.93e-06	-4.917e-06	-4.757e-06	-4.471e-06	-2.731e-06	1.488e-06	6.72e-06	1.299e-05	2.013e-05	2.705e-05	3.276e-05	3.817e-05	4.103e-05	4.157e-05	3.988e-05	3.513e-05	2.685e-05	1.559e-05	2.06e-06	-1.277e-05	-2.864e-05	-4.321e-05	-5.609e-05	-6.477e-05	-6.969e-05	-7.082e-05
156	-2.711e-20	-0.0001006	-0.0001831	-0.000248	-0.0002958	-0.0003281	-0.0003448	-0.0003463	-0.0003328	-0.0003047	-0.0002636	-0.0002102	-0.0001562	-0.0001099	-7.046e-05	-3.722e-05	-9.44e-06	1.308e-05	3.047e-05	4.247e-05	4.975e-05	5.392e-05	5.543e-05	5.54e-05	5.435e-05	5.205e-05	4.896e-05	4.603e-05	4.342e-05	4.052e-05	3.812e-05	3.654e-05	3.527e-05	3.447e-05	3.516e-05	3.628e-05	3.858e-05	4.105e-05	4.297e-05	4.435e-05	4.609e-05	4.814e-05	5.085e-05	5.429e-05	5.92e-05	6.589e-05	7.594e-05	8.79e-05	0.0001027
157	-2.372e-20	-4.971e-05	-8.873e-05	-0.0001168	-0.0001351	-0.0001447	-0.000145	-0.0001363	-0.0001205	-9.875e-05	-7.098e-05	-3.629e-05	-2.433e-07	3.142e-05	5.73e-05	7.784e-05	9.314e-05	0.0001024	0.0001059	0.0001048	0.0001001	9.279e-05	8.124e-05	6.574e-05	4.75e-05	2.836e-05	8.569e-06	-1.012e-05	-2.611e-05	-3.889e-05	-4.89e-05	-5.507e-05	-5.819e-05	-5.764e-05	-5.36e-05	-4.758e-05	-4.07e-05	-3.302e-05	-2.533e-05	-1.849e-05	-1.353e-05	-9.738e-06	-7.513e-06	-7.016e-06	-6.666e-06	-5.419e-06	-2.079e-06	3.312e-06	1.034e-05
158	-1.355e-20	-7.207e-05	-0.0001301	-0.0001749	-0.0002071	-0.0002246	-0.0002278	-0.0002165	-0.0001906	-0.0001556	-0.0001117	-5.876e-05	-3.654e-06	4.644e-05	9.195e-05	0.0001322	0.000166	0.0001927	0.0002123	0.0002242	0.0002319	0.0002364	0.0002387	0.000238	0.0002348	0.0002288	0.0002209	0.0002132	0.0002065	0.0002009	0.0001965	0.0001934	0.0001913	0.0001883	0.0001857	0.0001827	0.0001797	0.0001768	0.0001728	0.0001672	0.0001601	0.0001524	0.0001449	0.0001377	0.0001335	0.0001324	0.0001357	0.0001422	0.0001522
159	-4.066e-20	-0.0001228	-0.0002244	-0.0003041	-0.0003625	-0.0003998	-0.0004173	-0.0004153	-0.000393	-0.0003523	-0.000295	-0.0002248	-0.000154	-9.321e-05	-4.197e-05	-1.617e-07	3.225e-05	5.575e-05	7.045e-05	7.564e-05	7.258e-05	6.38e-05	5.196e-05	3.8e-05	2.34e-05	8.952e-06	-4.794e-06	-1.669e-05	-2.611e-05	-3.336e-05	-3.768e-05	-3.823e-05	-3.643e-05	-3.325e-05	-2.773e-05	-2.2e-05	-1.679e-05	-1.227e-05	-9.26e-06	-8.354e-06	-9.401e-06	-1.216e-05	-1.709e-05	-2.325e-05	-2.886e-05	-3.395e-05	-3.631e-05	-3.577e-05	-3.229e-05
160	0	-1.809e-05	-3.4e-05	-4.656e-05	-5.55e-05	-6.193e-05	-6.503e-05	-6.453e-05	-5.986e-05	-5.049e-05	-3.79e-05	-2.356e-05	-8.347e-06	6.518e-06	2.06e-05	3.41e-05	4.676e-05	5.663e-05	6.375e-05	6.805e-05	6.923e-05	6.847e-05	6.692e-05	6.362e-05	5.906e-05	5.37e-05	4.77e-05	4.313e-05	4.08e-05	4.034e-05	4.056e-05	4.208e-05	4.46e-05	4.643e-05	4.899e-05	5.146e-05	5.34e-05	5.478e-05	5.357e-05	5.018e-05	4.442e-05	3.819e-05	3.184e-05	2.555e-05	2.227e-05	2.17e-05	2.462e-05	3.047e-05	3.872e-05
161	1.694e-20	-4.647e-05	-8.282e-05	-0.0001077	-0.0001228	-0.0001278	-0.0001211	-0.0001032	-7.688e-05	-4.271e-05	1.507e-07	5.242e-05	0.000109	0.0001643	0.0002152	0.0002625	0.0003046	0.0003411	0.0003723	0.0003991	0.0004216	0.0004399	0.0004532	0.000461	0.0004652	0.0004673	0.000467	0.0004667	0.0004666	0.0004665	0.0004676	0.0004716	0.0004785	0.0004882	0.0005018	0.0005171	0.0005348	0.0005543	0.0005748	0.0005962	0.0006184	0.0006405	0.0006605	0.0006784	0.0006951	0.0007101	0.0007246	0.0007369	0.0007474
162	-5.082e-21	3.139e-05	6.192e-05	9.184e-05	0.0001203	0.0001466	0.0001686	0.0001814	0.0001897	0.0001945	0.0001952	0.0001886	0.0001743	0.0001545	0.0001328	0.0001109	8.836e-05	6.424e-05	4.457e-05	2.566e-05	7.729e-06	-7.115e-06	-1.708e-05	-1.947e-05	-1.959e-05	-2.238e-05	-2.813e-05	-3.446e-05	-3.859e-05	-4.258e-05	-4.631e-05	-5.067e-05	-6.006e-05	-7.144e-05	-8.905e-05	-0.000105	-0.000115	-0.0001211	-0.0001262	-0.0001325	-0.000139	-0.0001422	-0.0001403	-0.0001275	-0.0001094	-8.053e-05	-4.719e-05	-1.247e-05	2.514e-05
163	0	-3.469e-05	-6.127e-05	-7.84e-05	-8.823e-05	-9.22e-05	-8.92e-05	-7.965e-05	-6.654e-05	-4.899e-05	-2.658e-05	1.096e-06	2.984e-05	5.524e-05	7.472e-05	9.053e-05	0.0001027	0.0001111	0.0001171	0.0001228	0.0001276	0.0001328	0.0001377	0.0001426	0.0001486	0.0001567	0.0001658	0.000177	0.0001905	0.0002042	0.0002173	0.0002309	0.0002439	0.0002551	0.0002652	0.0002724	0.000277	0.0002791	0.0002781	0.0002744	0.000269	0.0002629	0.0002561	0.0002487	0.0002436	0.0002407	0.0002413	0.0002444	0.0002499
164	1.016e-20	-3.91e-05	-7.324e-05	-0.0001011	-0.0001232	-0.0001399	-0.0001505	-0.0001526	-0.0001446	-0.0001264	-9.891e-05	-6.499e-05	-2.835e-05	8.715e-06	4.648e-05	8.478e-05	0.0001239	0.0001615	0.000194	0.0002185	0.0002345	0.0002425	0.0002435	0.0002386	0.0002278	0.0002105	0.0001894	0.0001647	0.0001397	0.0001154	9.29e-05	7.463e-05	6.1e-05	5.327e-05	5.021e-05	5.229e-05	6.102e-05	7.215e-05	8.521e-05	9.48e-05	0.0001008	0.0001044	0.000103	9.744e-05	8.721e-05	7.475e-05	6.085e-05	4.239e-05	2.304e-05
165	2.033e-20	-8.066e-05	-0.0001498	-0.0002048	-0.0002457	-0.0002722	-0.0002839	-0.0002787	-0.000256	-0.0002162	-0.0001614	-9.873e-05	-3.33e-05	2.929e-05	8.799e-05	0.0001428	0.0001908	0.0002285	0.0002523	0.0002631	0.0002596	0.0002413	0.0002177	0.0001862	0.0001469	0.0001017	5.304e-05	6.479e-06	-3.518e-05	-6.952e-05	-9.87e-05	-0.0001196	-0.0001288	-0.0001332	-0.0001301	-0.0001203	-0.0001048	-8.611e-05	-6.811e-05	-5.148e-05	-3.758e-05	-2.386e-05	-1.163e-05	-3.704e-06	4.105e-06	1.106e-05	1.873e-05	2.66e-05	3.576e-05
166	1.355e-20	-0.0001378	-0.0002508	-0.0003383	-0.0004023	-0.0004435	-0.0004624	-0.0004596	-0.0004355	-0.0003923	-0.0003307	-0.0002556	-0.0001796	-0.0001151	-6.078e-05	-1.509e-05	2.243e-05	5.071e-05	7.041e-05	8.187e-05	8.716e-05	8.746e-05	8.57e-05	8.172e-05	7.579e-05	6.744e-05	5.737e-05	4.701e-05	3.773e-05	2.924e-05	2.202e-05	1.615e-05	1.104e-05	6.434e-06	3.165e-06	-1.386e-07	-2.326e-06	-5.033e-06	-8.917e-06	-1.397e-05	-1.972e-05	-2.627e-05	-3.333e-05	-3.997e-05	-4.502e-05	-4.825e-05	-4.75e-05	-4.437e-05	-3.731e-05
167	6.776e-21	-1.895e-05	-2.954e-05	-2.807e-05	-1.369e-05	9.588e-06	3.815e-05	7.198e-05	0.0001125	0.0001608	0.0002169	0.0002765	0.0003329	0.0003803	0.0004162	0.0004384	0.0004481	0.0004475	0.0004366	0.0004159	0.0003876	0.000351	0.0003113	0.0002695	0.0002295	0.0001909	0.0001565	0.0001273	0.0001033	8.406e-05	6.936e-05	5.83e-05	5.211e-05	4.66e-05	4.369e-05	4.054e-05	3.97e-05	3.926e-05	3.982e-05	4.092e-05	4.364e-05	4.816e-05	5.485e-05	6.185e-05	7.287e-05	8.742e-05	0.0001077	0.0001304	0.000156
168	2.711e-20	-8.874e-05	-0.0001611	-0.0002173	-0.0002591	-0.0002877	-0.000303	-0.0003043	-0.0002919	-0.000266	-0.0002267	-0.0001761	-0.0001246	-7.989e-05	-4.061e-05	-5.698e-06	2.506e-05	5.099e-05	7.095e-05	8.478e-05	9.276e-05	9.535e-05	9.464e-05	9.193e-05	8.767e-05	8.031e-05	7.045e-05	5.925e-05	4.775e-05	3.639e-05	2.566e-05	1.591e-05	7.42e-06	-1.363e-06	-9.411e-06	-1.756e-05	-2.331e-05	-2.727e-05	-2.989e-05	-3.183e-05	-3.288e-05	-3.299e-05	-3.155e-05	-2.863e-05	-2.2e-05	-1.241e-05	8.564e-07	1.533e-05	3.099e-05
169	-1.016e-20	-3.434e-05	-6.235e-05	-8.486e-05	-0.0001017	-0.0001125	-0.0001168	-0.0001138	-0.0001035	-8.671e-05	-6.537e-05	-3.994e-05	-1.405e-05	8.874e-06	3.02e-05	4.956e-05	6.596e-05	7.713e-05	8.269e-05	8.265e-05	7.779e-05	6.987e-05	6.035e-05	5e-05	3.995e-05	2.821e-05	1.669e-05	6.331e-06	2.708e-07	-2.898e-06	-3.167e-06	-7.44e-07	3.024e-06	6.409e-06	9.284e-06	9.541e-06	9.726e-06	8.491e-06	6.388e-06	8.827e-07	-6.332e-06	-1.471e-05	-2.339e-05	-3.107e-05	-3.566e-05	-3.691e-05	-3.256e-05	-2.508e-05	-1.468e-05
170	2.372e-20	-2.477e-05	-3.386e-05	-2.568e-05	2.507e-06	5.277e-05	0.0001318	0.0002453	0.0004001	0.0006059	0.0008671	0.001189	0.001571	0.002011	0.002515	0.003085	0.003715	0.004387	0.005086	0.005786	NaN	NaN	NaN	NaN	NaN	NaN	NaN	NaN	NaN	NaN	NaN	NaN	NaN	NaN	NaN	NaN	NaN	NaN	NaN	NaN	NaN	NaN	NaN	NaN	NaN	NaN	NaN	NaN	NaN
171	1.694e-20	-2.998e-05	-5.104e-05	-6.309e-05	-6.513e-05	-5.691e-05	-4.016e-05	-1.722e-05	1.308e-05	5.074e-05	9.532e-05	0.0001452	0.0001975	0.0002437	0.0002835	0.0003147	0.0003356	0.0003457	0.0003481	0.0003422	0.0003285	0.0003072	0.0002825	0.0002531	0.0002222	0.00019	0.0001592	0.0001311	0.000108	8.914e-05	7.43e-05	6.359e-05	5.818e-05	5.371e-05	5.242e-05	5.28e-05	5.561e-05	5.885e-05	6.392e-05	6.926e-05	7.492e-05	8.221e-05	9.161e-05	0.0001005	0.0001119	0.0001245	0.0001405	0.0001577	0.0001767
172	0	-4.455e-05	-8.493e-05	-0.0001191	-0.0001463	-0.0001633	-0.000168	-0.0001608	-0.0001419	-0.0001143	-7.932e-05	-3.989e-05	1.506e-06	4.251e-05	8.261e-05	0.0001217	0.0001565	0.0001808	0.0001961	0.0002028	0.0002023	0.0001952	0.000182	0.0001643	0.0001428	0.0001179	9.035e-05	6.325e-05	4.253e-05	2.651e-05	1.549e-05	9.349e-06	9.861e-06	1.761e-05	3.033e-05	4.724e-05	6.736e-05	8.9e-05	0.0001113	0.0001305	0.0001481	0.0001628	0.0001753	0.0001822	0.0001849	0.000186	0.0001855	0.0001835	0.0001812
173	0	-7.771e-05	-0.0001424	-0.0001933	-0.000231	-0.0002564	-0.0002686	-0.0002673	-0.0002531	-0.0002258	-0.000187	-0.00014	-9.183e-05	-4.924e-05	-1.141e-05	2.244e-05	5.26e-05	7.683e-05	9.464e-05	0.0001056	0.0001093	0.000108	0.0001039	9.684e-05	8.831e-05	7.768e-05	6.486e-05	5.068e-05	3.804e-05	2.686e-05	1.784e-05	1.182e-05	7.46e-06	3.819e-06	1.826e-06	-7.271e-07	-2.736e-06	-4.43e-06	-6.306e-06	-1.066e-05	-1.675e-05	-2.403e-05	-3.225e-05	-4.038e-05	-4.633e-05	-5.014e-05	-4.954e-05	-4.632e-05	-4.019e-05
174	6.776e-21	-7.65e-05	-0.0001417	-0.0001955	-0.000238	-0.0002687	-0.0002872	-0.0002935	-0.0002869	-0.000267	-0.0002341	-0.0001897	-0.0001398	-9.195e-05	-4.549e-05	-6.415e-07	4.206e-05	8.174e-05	0.0001188	0.0001501	0.0001743	0.0001914	0.0002024	0.000207	0.000207	0.0002016	0.000192	0.0001785	0.0001629	0.0001444	0.000125	0.0001056	8.711e-05	6.93e-05	5.404e-05	4.086e-05	3.046e-05	2.159e-05	1.453e-05	8.01e-06	3.035e-06	-2.78e-07	-1.058e-06	-2.323e-07	3.703e-06	9.118e-06	1.684e-05	2.589e-05	3.714e-05
175	3.388e-21	-4.944e-05	-9.024e-05	-0.0001226	-0.0001461	-0.0001586	-0.0001593	-0.00015	-0.0001318	-0.0001072	-7.701e-05	-4.129e-05	-4.595e-06	2.841e-05	5.763e-05	8.224e-05	9.997e-05	0.0001097	0.0001146	0.0001153	0.0001126	0.0001075	0.0001001	9.08e-05	8.071e-05	7.043e-05	6.101e-05	5.395e-05	5.061e-05	4.858e-05	4.792e-05	4.927e-05	5.265e-05	5.739e-05	6.335e-05	6.891e-05	7.379e-05	7.677e-05	7.843e-05	7.822e-05	7.749e-05	7.658e-05	7.598e-05	7.496e-05	7.559e-05	7.869e-05	8.602e-05	9.679e-05	0.0001118
176	0	-7.012e-05	-0.0001294	-0.000177	-0.0002137	-0.000239	-0.0002524	-0.0002535	-0.000242	-0.0002186	-0.0001836	-0.00014	-9.51e-05	-5.396e-05	-1.635e-05	1.823e-05	4.929e-05	7.469e-05	9.398e-05	0.0001066	0.0001126	0.0001121	0.0001071	9.854e-05	8.764e-05	7.422e-05	5.873e-05	4.208e-05	2.705e-05	1.276e-05	-7.016e-07	-1.327e-05	-2.33e-05	-3.152e-05	-3.729e-05	-4.26e-05	-4.623e-05	-4.901e-05	-5.092e-05	-5.381e-05	-5.603e-05	-5.68e-05	-5.498e-05	-5.268e-05	-4.838e-05	-4.184e-05	-3.1e-05	-1.769e-05	-1.832e-06
177	-6.776e-21	-7.313e-05	-0.0001319	-0.0001786	-0.0002124	-0.0002332	-0.0002409	-0.0002361	-0.0002181	-0.0001891	-0.0001533	-0.0001094	-6.474e-05	-2.71e-05	5.041e-06	3.279e-05	5.548e-05	7.245e-05	8.457e-05	9.021e-05	9.189e-05	9.353e-05	9.395e-05	9.358e-05	9.392e-05	9.374e-05	9.25e-05	9.142e-05	9.119e-05	9.109e-05	9.209e-05	9.21e-05	8.943e-05	8.516e-05	7.94e-05	7.041e-05	5.985e-05	4.752e-05	3.349e-05	1.748e-05	4.713e-08	-1.745e-05	-3.221e-05	-4.346e-05	-5.059e-05	-5.307e-05	-4.94e-05	-4.148e-05	-2.899e-05
178	0	1.223e-05	2.427e-05	3.725e-05	5.141e-05	6.755e-05	8.556e-05	0.0001049	0.0001259	0.0001473	0.0001678	0.0001874	0.0002081	0.0002279	0.0002441	0.000257	0.0002664	0.0002727	0.0002763	0.000277	0.0002749	0.0002729	0.0002705	0.0002657	0.000262	0.0002608	0.0002625	0.0002661	0.000271	0.0002774	0.0002848	0.000294	0.0003034	0.0003126	0.0003228	0.0003302	0.0003363	0.0003404	0.0003445	0.0003493	0.000355	0.0003634	0.0003748	0.0003885	0.0004065	0.0004293	0.0004607	0.0004971	0.000538
179	-2.711e-20	-0.0001235	-0.000226	-0.0003081	-0.0003692	-0.0004094	-0.0004292	-0.0004291	-0.0004093	-0.0003715	-0.0003176	-0.0002491	-0.0001783	-0.0001168	-6.405e-05	-2.019e-05	1.452e-05	3.942e-05	5.573e-05	6.383e-05	6.499e-05	6.087e-05	5.358e-05	4.434e-05	3.513e-05	2.588e-05	1.651e-05	7.749e-06	1.223e-06	-4.547e-06	-1.014e-05	-1.499e-05	-1.925e-05	-2.445e-05	-3.014e-05	-3.735e-05	-4.524e-05	-5.324e-05	-6.141e-05	-7.077e-05	-7.909e-05	-8.541e-05	-9.031e-05	-9.424e-05	-9.586e-05	-9.476e-05	-8.917e-05	-8.083e-05	-6.995e-05
180	3.388e-20	-9.453e-05	-0.0001716	-0.0002331	-0.0002769	-0.0003035	-0.0003129	-0.0003049	-0.0002798	-0.0002391	-0.0001886	-0.0001271	-6.374e-05	-8.006e-06	4.135e-05	8.468e-05	0.0001213	0.0001505	0.0001715	0.0001836	0.0001888	0.0001909	0.0001898	0.0001855	0.0001807	0.0001746	0.000167	0.0001591	0.0001528	0.0001488	0.000148	0.0001496	0.0001524	0.000156	0.000161	0.000164	0.0001659	0.0001671	0.000167	0.0001638	0.000157	0.0001471	0.0001357	0.000123	0.0001111	0.0001	9.298e-05	8.794e-05	8.411e-05
181	6.776e-21	-6.998e-05	-0.0001278	-0.0001739	-0.0002091	-0.000234	-0.0002488	-0.0002525	-0.0002445	-0.0002252	-0.0001956	-0.0001564	-0.000116	-8.063e-05	-4.973e-05	-2.223e-05	2.081e-06	2.288e-05	3.914e-05	4.965e-05	5.535e-05	5.753e-05	5.625e-05	5.327e-05	5.079e-05	4.867e-05	4.632e-05	4.452e-05	4.417e-05	4.467e-05	4.624e-05	4.78e-05	4.879e-05	4.96e-05	5.009e-05	4.786e-05	4.305e-05	3.579e-05	2.566e-05	1.195e-05	-4.15e-06	-2.164e-05	-3.816e-05	-5.34e-05	-6.617e-05	-7.528e-05	-7.888e-05	-7.724e-05	-7.027e-05
182	1.355e-20	-8.427e-05	-0.0001519	-0.0002049	-0.0002426	-0.0002643	-0.0002701	-0.0002604	-0.0002357	-0.0001988	-0.0001524	-9.576e-05	-3.713e-05	1.432e-05	5.967e-05	9.889e-05	0.0001312	0.0001562	0.0001739	0.0001851	0.0001917	0.0001959	0.0001978	0.0001971	0.0001963	0.0001956	0.0001948	0.0001949	0.0001972	0.000202	0.0002082	0.0002151	0.0002224	0.0002299	0.0002379	0.0002438	0.0002473	0.0002485	0.000248	0.0002441	0.0002361	0.0002259	0.0002151	0.0002032	0.0001918	0.0001814	0.0001737	0.0001678	0.0001638
183	0	1.786e-05	3.607e-05	5.536e-05	7.645e-05	0.0001002	0.0001271	0.0001561	0.0001862	0.0002154	0.0002423	0.0002663	0.000286	0.0003009	0.0003099	0.0003114	0.0003044	0.0002887	0.0002665	0.0002385	0.0002081	0.0001781	0.0001493	0.0001232	0.0001019	8.67e-05	7.997e-05	8.294e-05	9.592e-05	0.0001171	0.000146	0.0001798	0.0002162	0.0002537	0.0002919	0.0003277	0.0003609	0.0003895	0.0004128	0.0004309	0.0004445	0.000454	0.0004615	0.0004675	0.0004743	0.0004819	0.000493	0.0005061	0.0005214
184	-6.776e-21	-0.0001013	-0.0001832	-0.0002476	-0.000297	-0.0003322	-0.0003537	-0.0003608	-0.0003528	-0.0003297	-0.0002921	-0.0002408	-0.0001881	-0.0001429	-0.0001027	-6.499e-05	-3.029e-05	6.654e-07	2.556e-05	4.363e-05	5.519e-05	6.127e-05	6.295e-05	6.263e-05	6.017e-05	5.428e-05	4.413e-05	3.192e-05	1.933e-05	9.135e-06	1.8e-06	-3.027e-06	-5.319e-06	-5.609e-06	-4.819e-06	-3.696e-06	-8.525e-07	3.518e-06	7.811e-06	1.068e-05	1.021e-05	6.306e-06	7.929e-07	-6.389e-06	-1.295e-05	-1.796e-05	-1.972e-05	-2.051e-05	-1.978e-05
185	3.388e-20	-0.0001094	-0.0001994	-0.0002716	-0.000324	-0.0003559	-0.000367	-0.0003576	-0.0003275	-0.0002785	-0.0002177	-0.0001447	-6.933e-05	-2.127e-06	5.827e-05	0.0001124	0.0001568	0.0001907	0.0002136	0.0002255	0.0002284	0.0002275	0.0002223	0.0002134	0.000203	0.0001898	0.0001753	0.0001629	0.0001537	0.0001479	0.0001454	0.0001447	0.0001453	0.0001476	0.000151	0.0001526	0.0001548	0.0001553	0.0001528	0.0001472	0.0001388	0.0001289	0.0001192	0.0001086	9.819e-05	8.927e-05	8.445e-05	8.137e-05	8.198e-05
186	1.355e-20	-0.0001219	-0.0002215	-0.0002989	-0.0003561	-0.0003944	-0.0004154	-0.0004196	-0.0004068	-0.0003771	-0.00033	-0.000268	-0.0002032	-0.0001467	-9.736e-05	-5.421e-05	-1.633e-05	1.683e-05	4.57e-05	7.037e-05	8.991e-05	0.0001044	0.0001159	0.0001242	0.000129	0.0001291	0.0001257	0.0001189	0.0001095	9.783e-05	8.464e-05	7.146e-05	5.832e-05	4.377e-05	2.989e-05	1.678e-05	6.525e-06	-2.65e-06	-1.042e-05	-1.731e-05	-2.331e-05	-2.899e-05	-3.357e-05	-3.729e-05	-3.716e-05	-3.405e-05	-2.724e-05	-1.928e-05	-8.713e-06
187	-1.355e-20	-8.29e-05	-0.000151	-0.0002047	-0.0002429	-0.000264	-0.0002681	-0.0002565	-0.0002295	-0.0001903	-0.0001418	-8.367e-05	-2.359e-05	3.087e-05	7.983e-05	0.0001224	0.0001561	0.0001801	0.0001963	0.0002038	0.0002052	0.0002024	0.0001954	0.0001839	0.0001692	0.0001511	0.0001305	0.0001104	9.194e-05	7.45e-05	5.949e-05	4.659e-05	3.554e-05	2.614e-05	1.861e-05	1.066e-05	2.997e-06	-4.571e-06	-1.291e-05	-2.19e-05	-3.156e-05	-4.115e-05	-5.034e-05	-5.904e-05	-6.558e-05	-6.863e-05	-6.518e-05	-5.617e-05	-4.217e-05
188	-1.355e-20	-0.0001485	-0.0002701	-0.0003648	-0.0004344	-0.0004804	-0.0005037	-0.0005047	-0.0004834	-0.0004405	-0.0003777	-0.0002981	-0.0002175	-0.0001482	-8.888e-05	-3.836e-05	4.552e-06	3.98e-05	6.681e-05	8.555e-05	9.727e-05	0.0001036	0.0001069	0.0001079	0.0001054	9.848e-05	8.837e-05	7.497e-05	5.975e-05	4.355e-05	2.707e-05	9.937e-06	-7.152e-06	-2.425e-05	-3.983e-05	-5.271e-05	-6.159e-05	-6.748e-05	-6.986e-05	-6.974e-05	-6.69e-05	-6.149e-05	-5.289e-05	-4.281e-05	-3.022e-05	-1.544e-05	1.71e-06	1.933e-05	3.773e-05
189	6.776e-21	-0.0001187	-0.000217	-0.0002956	-0.0003553	-0.0003957	-0.0004168	-0.0004184	-0.0004004	-0.0003643	-0.0003107	-0.0002421	-0.0001719	-0.0001097	-5.423e-05	-4.802e-06	3.844e-05	7.455e-05	0.0001024	0.0001215	0.0001329	0.0001373	0.0001363	0.0001317	0.0001245	0.0001144	0.0001011	8.567e-05	6.889e-05	5.172e-05	3.45e-05	1.683e-05	-1.004e-06	-1.877e-05	-3.489e-05	-5.032e-05	-6.397e-05	-7.548e-05	-8.513e-05	-9.288e-05	-9.853e-05	-0.0001014	-0.0001002	-9.562e-05	-8.702e-05	-7.542e-05	-5.983e-05	-4.209e-05	-2.237e-05
190	-2.541e-21	-1.191e-05	-2.258e-05	-3.31e-05	-4.317e-05	-5.305e-05	-6.308e-05	-7.197e-05	-7.818e-05	-8.204e-05	-8.501e-05	-8.529e-05	-8.461e-05	-8.363e-05	-8.18e-05	-7.803e-05	-7.16e-05	-6.293e-05	-5.365e-05	-4.538e-05	-3.784e-05	-2.907e-05	-2.046e-05	-1.163e-05	-2.523e-06	6.48e-06	1.426e-05	1.995e-05	2.395e-05	2.628e-05	2.775e-05	2.836e-05	2.624e-05	2.145e-05	1.531e-05	8.585e-06	1.393e-06	-6.06e-06	-1.322e-05	-2.06e-05	-2.773e-05	-3.435e-05	-3.957e-05	-4.245e-05	-4.143e-05	-3.69e-05	-2.939e-05	-1.927e-05	-6.64e-06
191	2.033e-20	-0.0001057	-0.0001916	-0.0002588	-0.0003094	-0.0003442	-0.0003626	-0.0003655	-0.000354	-0.0003291	-0.0002912	-0.0002412	-0.0001903	-0.0001487	-0.0001149	-8.668e-05	-6.37e-05	-4.669e-05	-3.449e-05	-2.567e-05	-1.866e-05	-1.247e-05	-6.798e-06	-9.772e-07	6.091e-06	1.417e-05	2.264e-05	3.203e-05	4.285e-05	5.446e-05	6.579e-05	7.529e-05	8.284e-05	8.869e-05	9.338e-05	9.523e-05	9.441e-05	9.115e-05	8.47e-05	7.507e-05	6.286e-05	4.846e-05	3.457e-05	2.074e-05	8.728e-06	-1.199e-06	-7.296e-06	-1.025e-05	-1.037e-05
192	6.776e-21	-9.658e-05	-0.0001751	-0.0002364	-0.0002821	-0.0003129	-0.0003287	-0.0003304	-0.0003181	-0.0002926	-0.0002546	-0.0002055	-0.0001561	-0.0001146	-8.034e-05	-5.081e-05	-2.604e-05	-6.897e-06	7.943e-06	1.819e-05	2.483e-05	2.902e-05	3.224e-05	3.507e-05	3.702e-05	3.821e-05	3.741e-05	3.541e-05	3.35e-05	3.049e-05	2.701e-05	2.254e-05	1.73e-05	1.009e-05	2.366e-06	-5.602e-06	-1.353e-05	-2.088e-05	-2.769e-05	-3.436e-05	-3.958e-05	-4.327e-05	-4.437e-05	-4.374e-05	-3.882e-05	-3.014e-05	-1.738e-05	-1.751e-06	1.608e-05
193	-6.776e-21	-8.279e-05	-0.0001514	-0.0002057	-0.0002462	-0.0002721	-0.0002829	-0.0002791	-0.0002604	-0.0002289	-0.0001855	-0.0001329	-7.839e-05	-2.923e-05	1.56e-05	5.682e-05	9.399e-05	0.0001244	0.0001484	0.0001656	0.0001777	0.0001851	0.0001894	0.0001901	0.0001879	0.0001823	0.0001727	0.0001606	0.0001482	0.0001352	0.0001219	0.0001083	9.438e-05	8.004e-05	6.657e-05	5.331e-05	4.126e-05	3.101e-05	2.172e-05	1.301e-05	5.139e-06	-1.373e-06	-5.684e-06	-7.873e-06	-6.686e-06	-2.53e-06	5.374e-06	1.529e-05	2.7e-05
194	-2.711e-20	-0.0001084	-0.0001979	-0.0002686	-0.0003217	-0.0003574	-0.000377	-0.0003807	-0.000367	-0.0003377	-0.000294	-0.0002373	-0.0001794	-0.0001298	-8.791e-05	-5.246e-05	-2.303e-05	7.341e-07	1.911e-05	3.016e-05	3.567e-05	3.694e-05	3.53e-05	3.226e-05	2.897e-05	2.531e-05	2.108e-05	1.692e-05	1.373e-05	1.086e-05	9.37e-06	8.966e-06	9.795e-06	1.11e-05	1.344e-05	1.589e-05	1.877e-05	2.16e-05	2.383e-05	2.461e-05	2.462e-05	2.467e-05	2.524e-05	2.535e-05	2.689e-05	2.975e-05	3.482e-05	4.092e-05	4.862e-05
195	1.355e-20	-0.0001037	-0.0001874	-0.0002498	-0.0002963	-0.0003273	-0.000344	-0.000347	-0.0003351	-0.0003097	-0.0002696	-0.000217	-0.0001628	-0.0001188	-8.633e-05	-5.748e-05	-3.179e-05	-8.773e-06	1.278e-05	3.169e-05	4.816e-05	6.205e-05	7.459e-05	8.632e-05	9.962e-05	0.0001154	0.0001285	0.0001383	0.0001441	0.0001443	0.0001396	0.0001316	0.000121	0.0001074	9.192e-05	7.395e-05	5.34e-05	3.185e-05	1.111e-05	-7.403e-06	-2.225e-05	-3.341e-05	-4.138e-05	-4.687e-05	-4.861e-05	-4.688e-05	-4.138e-05	-3.292e-05	-2.174e-05
196	1.694e-21	-2.556e-05	-4.797e-05	-6.63e-05	-8.385e-05	-0.0001014	-0.0001186	-0.0001351	-0.0001479	-0.0001559	-0.000158	-0.0001561	-0.0001521	-0.0001472	-0.0001401	-0.0001274	-0.0001088	-8.605e-05	-5.946e-05	-3.303e-05	-6.87e-06	1.795e-05	4.3e-05	6.75e-05	9.087e-05	0.0001098	0.0001217	0.0001267	0.000126	0.000119	0.0001073	8.987e-05	6.977e-05	4.523e-05	1.84e-05	-1.028e-05	-3.692e-05	-5.916e-05	-7.691e-05	-9.04e-05	-9.895e-05	-0.0001017	-9.65e-05	-8.672e-05	-6.932e-05	-4.523e-05	-1.399e-05	2.11e-05	5.85e-05
197	1.355e-20	-0.0001087	-0.0001986	-0.0002686	-0.0003201	-0.0003528	-0.0003675	-0.0003648	-0.000343	-0.000304	-0.0002492	-0.0001828	-0.0001139	-5.181e-05	3.909e-06	5.486e-05	0.0001007	0.00014	0.0001738	0.0002003	0.0002205	0.0002361	0.0002494	0.0002592	0.0002659	0.0002695	0.00027	0.000268	0.0002655	0.0002611	0.0002563	0.0002515	0.0002464	0.0002408	0.0002356	0.0002304	0.0002258	0.0002217	0.0002184	0.0002152	0.0002134	0.0002134	0.0002153	0.0002189	0.0002256	0.0002361	0.0002511	0.0002681	0.0002872
198	-1.355e-20	-6.126e-05	-0.0001123	-0.0001526	-0.0001828	-0.0002025	-0.0002118	-0.0002104	-0.0001977	-0.0001757	-0.0001444	-0.0001063	-6.616e-05	-2.915e-05	5.792e-06	3.96e-05	7.193e-05	0.0001018	0.0001283	0.0001512	0.0001717	0.0001899	0.0002075	0.0002225	0.0002354	0.0002446	0.0002489	0.0002495	0.000248	0.0002443	0.0002377	0.0002294	0.0002188	0.0002057	0.0001925	0.0001783	0.0001656	0.0001554	0.0001473	0.0001399	0.0001348	0.0001337	0.0001356	0.0001412	0.0001512	0.0001654	0.0001846	0.0002063	0.0002296
199	1.355e-20	-0.0001446	-0.0002626	-0.0003555	-0.0004258	-0.0004741	-0.0005023	-0.0005109	-0.0004989	-0.0004672	-0.0004142	-0.0003421	-0.000268	-0.0002039	-0.0001485	-0.0001001	-5.887e-05	-2.426e-05	4.965e-06	2.894e-05	4.884e-05	6.26e-05	7.264e-05	8.226e-05	9.122e-05	9.972e-05	0.0001062	0.0001125	0.0001191	0.0001242	0.0001262	0.0001232	0.0001174	0.0001083	9.53e-05	7.861e-05	5.828e-05	3.684e-05	1.188e-05	-1.529e-05	-4.265e-05	-6.639e-05	-8.278e-05	-9.272e-05	-9.532e-05	-9.069e-05	-7.857e-05	-5.954e-05	-3.498e-05
200	-5.421e-20	-0.0003596	-0.0006613	-0.0009019	-0.001086	-0.001215	-0.001288	-0.001309	-0.001278	-0.001199	-0.001073	-0.0009069	-0.0007302	-0.0005733	-0.0004392	-0.0003219	-0.000221	-0.0001382	-7.146e-05	-1.98e-05	1.79e-05	4.542e-05	6.596e-05	7.916e-05	8.664e-05	9.141e-05	9.15e-05	8.856e-05	8.516e-05	8.13e-05	7.735e-05	7.401e-05	7.086e-05	6.719e-05	6.574e-05	6.562e-05	6.578e-05	6.505e-05	6.316e-05	5.919e-05	5.335e-05	4.687e-05	3.943e-05	3.114e-05	2.318e-05	1.47e-05	6.675e-06	-1.344e-06	-7.556e-06
201	-6.776e-21	6.593e-05	0.0001311	0.0001927	0.0002462	0.0002914	0.0003268	0.0003517	0.0003657	0.0003676	0.0003593	0.0003411	0.0003142	0.0002799	0.0002407	0.0001999	0.0001584	0.0001187	8.156e-05	4.863e-05	2.234e-05	4.294e-06	-3.224e-06	-1.302e-06	8.235e-06	2.289e-05	4.149e-05	6.268e-05	8.463e-05	0.0001072	0.000129	0.0001469	0.0001583	0.0001606	0.0001545	0.0001413	0.0001238	0.0001032	8.093e-05	5.863e-05	3.608e-05	1.455e-05	-2.678e-06	-1.394e-05	-1.729e-05	-1.369e-05	-2.588e-06	1.364e-05	3.33e-05
202	3.812e-21	-2.315e-06	-1.173e-06	4.302e-06	1.016e-05	1.714e-05	2.431e-05	3.084e-05	3.526e-05	3.559e-05	3.473e-05	2.831e-05	1.513e-05	-4.417e-06	-3.027e-05	-5.845e-05	-8.848e-05	-0.0001199	-0.0001511	-0.0001775	-0.0001969	-0.0002094	-0.0002092	-0.000198	-0.0001795	-0.0001537	-0.0001238	-9.048e-05	-5.405e-05	-1.53e-05	2.063e-05	5.163e-05	7.406e-05	8.375e-05	8.1e-05	6.835e-05	4.781e-05	2.213e-05	-7.618e-06	-3.947e-05	-7.428e-05	-0.0001079	-0.000138	-0.0001593	-0.000169	-0.0001648	-0.0001461	-0.0001166	-7.892e-05
203	-4.235e-22	-2.809e-06	-1.003e-05	-1.842e-05	-2.878e-05	-4.044e-05	-5.368e-05	-6.828e-05	-8.397e-05	-0.0001023	-0.0001211	-0.0001428	-0.0001635	-0.0001795	-0.0001944	-0.0002078	-0.0002196	-0.0002295	-0.0002378	-0.0002441	-0.000245	-0.0002415	-0.0002316	-0.0002174	-0.0002022	-0.0001841	-0.0001629	-0.0001395	-0.0001141	-8.659e-05	-5.854e-05	-3.456e-05	-1.702e-05	-7.734e-06	-5.628e-06	-8.549e-06	-1.572e-05	-2.694e-05	-4.069e-05	-5.674e-05	-7.537e-05	-9.494e-05	-0.000112	-0.0001229	-0.000124	-0.0001159	-9.871e-05	-7.499e-05	-4.72e-05
204	0	1.437e-05	2.887e-05	4.376e-05	5.874e-05	7.428e-05	9.239e-05	0.0001132	0.0001352	0.000161	0.0001949	0.0002386	0.0002945	0.0003648	0.0004515	0.000556	0.0006796	0.0008238	0.0009903	0.001183	0.001403	0.001647	0.001918	0.002215	0.002535	0.002875	0.003234	0.003607	0.00399	0.004379	NaN	NaN	NaN	NaN	NaN	NaN	NaN	NaN	NaN	NaN	NaN	NaN	NaN	NaN	NaN	NaN	NaN	NaN	NaN
205	-1.016e-20	1.874e-05	3.659e-05	5.198e-05	6.122e-05	6.621e-05	6.691e-05	6.345e-05	5.481e-05	4.062e-05	2.406e-05	6.419e-06	-1.073e-05	-2.653e-05	-4.081e-05	-5.185e-05	-6.111e-05	-6.822e-05	-7.327e-05	-7.456e-05	-7.136e-05	-6.519e-05	-5.557e-05	-4.394e-05	-3.151e-05	-1.809e-05	-3.773e-06	1.113e-05	2.614e-05	4.117e-05	5.475e-05	6.446e-05	7.049e-05	7.131e-05	6.814e-05	6.191e-05	5.302e-05	4.129e-05	2.788e-05	1.34e-05	-1.662e-06	-1.585e-05	-2.599e-05	-3.131e-05	-3.001e-05	-2.383e-05	-1.304e-05	1.31e-06	1.885e-05
206	-3.388e-21	4.518e-05	8.905e-05	0.0001318	0.000173	0.0002121	0.0002398	0.0002565	0.000266	0.0002678	0.0002628	0.0002507	0.000233	0.0002108	0.0001825	0.0001474	0.0001061	6.384e-05	2.049e-05	-2.135e-05	-5.946e-05	-9.305e-05	-0.0001194	-0.0001394	-0.0001539	-0.000161	-0.0001602	-0.0001524	-0.0001383	-0.0001183	-9.621e-05	-7.484e-05	-5.665e-05	-4.493e-05	-3.95e-05	-3.947e-05	-4.521e-05	-5.584e-05	-6.982e-05	-8.668e-05	-0.0001057	-0.0001234	-0.0001364	-0.0001419	-0.0001374	-0.000123	-9.923e-05	-6.735e-05	-2.949e-05
207	6.776e-21	4.025e-05	7.878e-05	0.0001149	0.0001463	0.0001642	0.0001682	0.0001591	0.0001375	0.0001085	7.472e-05	3.758e-05	5.008e-07	-3.541e-05	-6.978e-05	-0.0001018	-0.0001271	-0.0001445	-0.0001548	-0.0001582	-0.0001551	-0.0001458	-0.0001311	-0.0001139	-9.54e-05	-7.701e-05	-5.844e-05	-3.968e-05	-2.19e-05	-5.445e-06	9.52e-06	2.216e-05	3.038e-05	3.386e-05	3.409e-05	3.158e-05	2.837e-05	2.382e-05	1.799e-05	1.088e-05	2.903e-06	-6e-06	-1.372e-05	-1.767e-05	-1.725e-05	-1.391e-05	-7.181e-06	8.025e-07	9.948e-06
208	0	6.713e-05	0.0001319	0.0001926	0.0002465	0.0002767	0.0002837	0.000268	0.0002313	0.000184	0.000129	6.947e-05	9.108e-06	-4.931e-05	-0.0001054	-0.0001576	-0.0001977	-0.0002262	-0.0002425	-0.0002485	-0.0002453	-0.0002342	-0.0002164	-0.0001949	-0.0001728	-0.0001512	-0.0001302	-0.0001087	-8.693e-05	-6.674e-05	-4.833e-05	-3.266e-05	-2.061e-05	-1.271e-05	-7.412e-06	-3.263e-06	1.676e-06	6.354e-06	9.406e-06	1.066e-05	1.118e-05	1.252e-05	1.645e-05	2.491e-05	3.861e-05	5.526e-05	7.464e-05	9.37e-05	0.0001128
209	-6.776e-21	0.0001039	0.0002045	0.0002995	0.0003647	0.0003978	0.0004011	0.0003763	0.0003248	0.0002503	0.0001665	7.776e-05	-1.002e-05	-9.461e-05	-0.0001751	-0.0002399	-0.0002881	-0.0003216	-0.0003418	-0.0003509	-0.0003496	-0.0003382	-0.0003185	-0.0002955	-0.0002712	-0.0002468	-0.0002218	-0.0001967	-0.0001711	-0.0001451	-0.0001182	-9.314e-05	-7.221e-05	-5.564e-05	-4.113e-05	-2.801e-05	-1.47e-05	-2.224e-06	1.004e-05	2.103e-05	3.005e-05	3.747e-05	4.651e-05	5.986e-05	7.709e-05	9.614e-05	0.0001165	0.000136	0.0001547
210	-1.694e-21	1.547e-05	2.611e-05	3.308e-05	3.607e-05	3.456e-05	2.836e-05	1.827e-05	4.002e-06	-1.4e-05	-3.526e-05	-6.071e-05	-8.616e-05	-0.0001084	-0.0001278	-0.0001442	-0.000157	-0.0001655	-0.0001702	-0.0001706	-0.0001664	-0.0001572	-0.0001425	-0.0001247	-0.000106	-8.712e-05	-6.781e-05	-4.831e-05	-2.935e-05	-1.17e-05	3.725e-06	1.561e-05	2.234e-05	2.353e-05	2.089e-05	1.641e-05	1.156e-05	5.499e-06	-1.919e-06	-1.021e-05	-1.827e-05	-2.488e-05	-2.801e-05	-2.572e-05	-1.749e-05	-5.118e-06	9.861e-06	2.598e-05	4.325e-05
211	1.694e-21	2.242e-05	4.383e-05	6.372e-05	8.137e-05	9.534e-05	0.0001028	0.0001017	9.366e-05	8.073e-05	6.414e-05	4.487e-05	2.454e-05	4.037e-06	-1.657e-05	-3.691e-05	-5.555e-05	-7.145e-05	-8.259e-05	-8.752e-05	-8.691e-05	-8.056e-05	-6.787e-05	-5.016e-05	-2.841e-05	-3.494e-06	2.394e-05	NaN	NaN	NaN	NaN	NaN	NaN	NaN	NaN	NaN	NaN	NaN	NaN	NaN	NaN	NaN	NaN	NaN	NaN	NaN	NaN	NaN	NaN
212	0	1.675e-05	3.206e-05	4.712e-05	6.083e-05	7.398e-05	8.702e-05	9.977e-05	0.0001092	0.0001131	0.0001134	0.000108	9.95e-05	8.959e-05	7.696e-05	6.175e-05	4.372e-05	2.421e-05	2.837e-06	-1.689e-05	-3.182e-05	-4.228e-05	-4.606e-05	-4.599e-05	-4.414e-05	-3.895e-05	-3.026e-05	-1.847e-05	-3.887e-06	1.406e-05	3.248e-05	4.852e-05	6.046e-05	6.741e-05	7.168e-05	7.423e-05	7.354e-05	6.951e-05	6.362e-05	5.485e-05	4.352e-05	3.211e-05	2.371e-05	1.985e-05	2.068e-05	2.383e-05	2.955e-05	3.891e-05	5.118e-05
213	0	8.787e-06	1.664e-05	2.361e-05	2.992e-05	3.656e-05	4.356e-05	5.091e-05	5.533e-05	5.648e-05	5.588e-05	5.311e-05	4.959e-05	4.585e-05	4.1e-05	3.384e-05	2.445e-05	1.45e-05	3.725e-06	-4.227e-06	-9.509e-06	-1.313e-05	-1.319e-05	-1.122e-05	-7.763e-06	-2.147e-06	6.24e-06	1.581e-05	2.562e-05	3.603e-05	4.447e-05	5.047e-05	5.282e-05	4.914e-05	4.111e-05	2.959e-05	1.507e-05	-1.957e-06	-1.958e-05	-3.735e-05	-5.515e-05	-7.127e-05	-8.398e-05	-9.038e-05	-8.886e-05	-8.119e-05	-6.826e-05	-5.106e-05	-3.13e-05
214	0	8.736e-06	1.47e-05	2.023e-05	2.348e-05	2.545e-05	2.702e-05	2.914e-05	2.926e-05	2.644e-05	2.19e-05	1.273e-05	2.087e-06	-8.53e-06	-2.018e-05	-3.167e-05	-4.331e-05	-5.5e-05	-6.854e-05	-8.042e-05	-8.963e-05	-9.631e-05	-9.839e-05	-9.758e-05	-9.485e-05	-8.953e-05	-8.157e-05	-7.185e-05	-6.017e-05	-4.553e-05	-3.094e-05	-1.753e-05	-6.052e-06	2.463e-06	8.979e-06	1.397e-05	1.657e-05	1.601e-05	1.381e-05	9.557e-06	3.162e-06	-4.054e-06	-1.013e-05	-1.345e-05	-1.322e-05	-1.172e-05	-8.476e-06	-3.036e-06	4.899e-06
215	-6.776e-21	3.14e-05	6.073e-05	8.685e-05	0.0001086	0.0001253	0.000138	0.0001435	0.0001391	0.000127	0.0001093	8.667e-05	6.237e-05	3.884e-05	1.788e-05	-2.129e-07	-1.759e-05	-3.422e-05	-4.77e-05	-5.525e-05	-5.76e-05	-5.556e-05	-4.939e-05	-4.209e-05	-3.631e-05	-3.399e-05	-3.492e-05	-3.586e-05	-3.69e-05	-3.607e-05	-3.534e-05	-3.547e-05	-3.754e-05	-4.193e-05	-4.664e-05	-5.057e-05	-5.176e-05	-5.04e-05	-4.828e-05	-4.613e-05	-4.479e-05	-4.282e-05	-3.835e-05	-2.984e-05	-1.663e-05	-3.617e-07	1.922e-05	3.982e-05	6.078e-05
216	6.776e-21	-4.392e-05	-8.164e-05	-0.0001119	-0.0001345	-0.0001502	-0.0001589	-0.0001605	-0.0001554	-0.0001439	-0.0001264	-0.0001047	-8.162e-05	-6.088e-05	-4.295e-05	-2.763e-05	-1.41e-05	-2.187e-06	7.241e-06	1.491e-05	2.176e-05	2.806e-05	3.549e-05	4.34e-05	5.168e-05	6.038e-05	6.926e-05	7.695e-05	8.393e-05	9.143e-05	9.849e-05	0.0001038	0.0001065	0.0001053	0.0001017	9.681e-05	9.16e-05	8.642e-05	8.378e-05	8.244e-05	8.208e-05	8.358e-05	8.982e-05	0.0001021	0.0001217	0.0001469	0.0001775	0.0002109	0.0002463
217	0	4.653e-05	9.058e-05	0.0001299	0.0001628	0.000189	0.0002125	0.0002302	0.0002343	0.0002264	0.0002109	0.0001887	0.0001643	0.0001394	0.0001183	0.0001	8.187e-05	6.246e-05	4.377e-05	3.23e-05	2.819e-05	2.89e-05	3.418e-05	4.02e-05	4.54e-05	4.53e-05	4.215e-05	3.885e-05	3.746e-05	3.984e-05	4.175e-05	4.117e-05	3.735e-05	2.967e-05	2.058e-05	1.071e-05	2.844e-06	-4.96e-06	-1.333e-05	-2.438e-05	-3.898e-05	-5.357e-05	-6.436e-05	-6.947e-05	-6.754e-05	-6.136e-05	-5.105e-05	-3.775e-05	-2.096e-05
218	-1.694e-21	1.869e-05	3.656e-05	5.369e-05	6.897e-05	8.319e-05	9.754e-05	0.0001113	0.0001204	0.0001249	0.0001266	0.0001244	0.0001198	0.0001141	0.0001077	0.0001013	9.253e-05	8.22e-05	7.038e-05	6.172e-05	5.669e-05	5.461e-05	5.757e-05	6.38e-05	7.11e-05	7.872e-05	8.65e-05	9.641e-05	0.0001079	0.0001224	0.0001355	0.0001461	0.0001526	0.0001524	0.0001472	0.0001389	0.0001284	0.0001156	0.0001004	8.299e-05	6.274e-05	4.294e-05	2.623e-05	1.537e-05	1.274e-05	1.657e-05	2.606e-05	4.018e-05	5.825e-05
219	1.525e-20	-3.048e-05	-6.608e-05	-0.0001135	-0.0001711	-0.0002254	-0.0002713	-0.0003172	-0.0003744	-0.0004468	-0.0005411	-0.0006366	-0.0007188	-0.0007869	-0.0008364	-0.0008669	-0.0008897	-0.0008995	-0.0008813	-0.0008276	-0.0007376	-0.0005963	-0.0004307	-0.0002634	-9.576e-05	6.537e-05	0.0002179	0.0003615	0.0004885	0.0005891	0.0006625	0.0007042	0.0006972	0.0006506	0.0005844	0.0005024	0.0004171	0.0003315	0.0002537	0.0001822	0.0001203	6.639e-05	2.973e-05	2.017e-05	3.947e-05	7.873e-05	0.0001324	0.0001891	0.0002457
220	-4.066e-20	-0.0001322	-0.0002415	-0.0003276	-0.0003915	-0.0004339	-0.0004564	-0.0004581	-0.0004418	-0.00041	-0.0003644	-0.0003073	-0.0002513	-0.0002064	-0.0001735	-0.0001512	-0.0001379	-0.0001311	-0.0001326	-0.000138	-0.0001436	-0.0001467	-0.000145	-0.0001375	-0.0001263	-0.0001093	-8.752e-05	-6.265e-05	-3.643e-05	-7.945e-06	2.002e-05	4.448e-05	6.272e-05	7.319e-05	7.504e-05	6.949e-05	5.524e-05	3.379e-05	8.075e-06	-1.996e-05	-4.928e-05	-7.859e-05	-0.0001056	-0.0001281	-0.0001432	-0.0001507	-0.0001495	-0.0001397	-0.0001219
221	2.711e-20	-0.0001711	-0.0003123	-0.0004236	-0.0005073	-0.0005629	-0.0005925	-0.0005963	-0.000576	-0.000534	-0.0004714	-0.0003912	-0.0003099	-0.0002424	-0.0001886	-0.0001456	-0.0001143	-9.183e-05	-7.827e-05	-7.108e-05	-6.794e-05	-6.655e-05	-6.359e-05	-5.788e-05	-4.999e-05	-3.883e-05	-2.652e-05	-1.228e-05	2.136e-06	1.661e-05	2.929e-05	3.846e-05	4.223e-05	3.856e-05	2.744e-05	1.045e-05	-1.282e-05	-4.001e-05	-6.922e-05	-9.939e-05	-0.000129	-0.0001558	-0.0001764	-0.0001889	-0.000191	-0.0001832	-0.0001661	-0.0001401	-0.0001071
222	0	-1.657e-05	-3.176e-05	-4.408e-05	-5.4e-05	-6.048e-05	-6.277e-05	-6.107e-05	-5.877e-05	-5.66e-05	-5.343e-05	-5.171e-05	-5.227e-05	-5.468e-05	-5.964e-05	-6.702e-05	-7.757e-05	-9.013e-05	-0.0001044	-0.0001158	-0.0001228	-0.0001262	-0.0001228	-0.0001125	-9.785e-05	-7.909e-05	-5.674e-05	-3.107e-05	-4.027e-06	2.437e-05	5.054e-05	7.149e-05	8.628e-05	9.201e-05	8.914e-05	7.988e-05	6.568e-05	4.726e-05	2.584e-05	2.929e-06	-2.122e-05	-4.461e-05	-6.297e-05	-7.391e-05	-7.569e-05	-6.948e-05	-5.599e-05	-3.743e-05	-1.468e-05
223	6.776e-21	-2.088e-05	-3.963e-05	-5.563e-05	-6.829e-05	-7.836e-05	-8.55e-05	-9.014e-05	-9.359e-05	-9.571e-05	-9.712e-05	-9.82e-05	-9.953e-05	-0.0001015	-0.0001046	-0.0001098	-0.0001155	-0.0001212	-0.0001265	-0.0001297	-0.0001305	-0.0001285	-0.0001219	-0.000111	-9.712e-05	-8.037e-05	-5.967e-05	-3.746e-05	-1.431e-05	9.271e-06	3.197e-05	5.275e-05	7.083e-05	8.248e-05	8.758e-05	8.688e-05	8.043e-05	6.811e-05	5.234e-05	3.284e-05	1.031e-05	-1.333e-05	-3.574e-05	-5.514e-05	-6.825e-05	-7.603e-05	-7.848e-05	-7.537e-05	-6.819e-05
224	1.355e-20	-0.0001539	-0.0002865	-0.0003928	-0.0004742	-0.0005325	-0.0005667	-0.0005778	-0.000568	-0.000537	-0.0004851	-0.000418	-0.0003465	-0.0002816	-0.0002264	-0.0001809	-0.0001438	-0.0001161	-9.707e-05	-8.395e-05	-7.558e-05	-7.118e-05	-6.67e-05	-6.24e-05	-5.821e-05	-5.35e-05	-4.621e-05	-3.71e-05	-2.509e-05	-9.601e-06	6.872e-06	2.123e-05	3.223e-05	3.751e-05	3.904e-05	3.673e-05	3.148e-05	2.281e-05	1.181e-05	-1.917e-06	-1.876e-05	-3.7e-05	-5.307e-05	-6.356e-05	-6.507e-05	-6.076e-05	-4.978e-05	-3.352e-05	-1.394e-05
225	3.388e-21	-3.524e-05	-6.464e-05	-8.855e-05	-0.0001071	-0.0001196	-0.0001263	-0.0001275	-0.0001246	-0.0001187	-0.0001097	-9.794e-05	-8.613e-05	-7.761e-05	-7.226e-05	-7.039e-05	-7.132e-05	-7.444e-05	-7.926e-05	-8.396e-05	-8.718e-05	-8.805e-05	-8.521e-05	-7.927e-05	-6.956e-05	-5.602e-05	-3.799e-05	-1.754e-05	4.968e-06	2.882e-05	5.23e-05	7.348e-05	9.025e-05	0.0001003	0.0001043	0.0001016	9.225e-05	7.624e-05	5.629e-05	3.2e-05	5.012e-06	-2.288e-05	-4.856e-05	-6.971e-05	-8.378e-05	-9.15e-05	-9.222e-05	-8.625e-05	-7.525e-05
226	-1.355e-20	0.0001066	0.0001885	0.0002507	0.0002919	0.0003156	0.0003113	0.0002822	0.0002433	0.0001921	0.0001289	4.867e-05	-3.518e-05	-0.0001097	-0.0001796	-0.0002435	-0.0003028	-0.0003512	-0.0003906	-0.0004273	-0.0004584	-0.000482	-0.0004886	-0.000478	-0.0004529	-0.0004114	-0.0003555	-0.0002864	-0.0002098	-0.0001298	-5.178e-05	2.019e-05	8.153e-05	0.0001203	0.0001357	0.0001317	0.0001091	7.146e-05	2.144e-05	-3.75e-05	-0.0001005	-0.0001617	-0.0002173	-0.0002614	-0.000285	-0.0002887	-0.0002762	-0.000249	-0.0002125
227	1.694e-21	-2.358e-05	-4.394e-05	-5.987e-05	-7.231e-05	-8.143e-05	-8.765e-05	-9.115e-05	-9.179e-05	-9.022e-05	-8.655e-05	-8.33e-05	-8.123e-05	-8.105e-05	-8.328e-05	-8.637e-05	-8.976e-05	-9.324e-05	-9.652e-05	-9.929e-05	-0.0001006	-9.858e-05	-8.969e-05	-7.631e-05	-6.064e-05	-4.235e-05	-2.276e-05	-2.494e-06	1.805e-05	3.884e-05	5.913e-05	7.758e-05	9.088e-05	9.587e-05	9.559e-05	9.187e-05	8.445e-05	7.326e-05	5.942e-05	4.381e-05	2.614e-05	7.882e-06	-7.845e-06	-1.883e-05	-2.314e-05	-2.329e-05	-1.929e-05	-1.126e-05	1.194e-06
228	0	1.56e-05	2.515e-05	3.147e-05	3.443e-05	3.44e-05	3.068e-05	2.385e-05	1.41e-05	4.921e-07	-1.628e-05	-3.759e-05	-5.847e-05	-7.627e-05	-9.334e-05	-0.0001083	-0.0001207	-0.0001298	-0.0001362	-0.0001395	-0.0001384	-0.0001327	-0.0001214	-0.0001066	-8.901e-05	-6.804e-05	-4.556e-05	-2.289e-05	-4.567e-07	2.188e-05	4.312e-05	6.176e-05	7.52e-05	8.216e-05	8.36e-05	8.081e-05	7.413e-05	6.319e-05	5.023e-05	3.504e-05	1.81e-05	6.403e-07	-1.4e-05	-2.298e-05	-2.543e-05	-2.235e-05	-1.444e-05	-3.17e-06	1.269e-05
229	6.353e-22	2.224e-06	4.579e-06	6.745e-06	8.655e-06	7.836e-06	5.585e-06	2.808e-06	-1.262e-06	-7.085e-06	-1.538e-05	-2.818e-05	-4.435e-05	-6.287e-05	-8.232e-05	-0.0001028	-0.0001204	-0.000136	-0.0001515	-0.0001658	-0.0001758	-0.0001804	-0.0001754	-0.0001637	-0.0001481	-0.0001294	-0.0001069	-8.366e-05	-6.031e-05	-3.55e-05	-1.067e-05	1.004e-05	2.564e-05	3.123e-05	3.078e-05	2.644e-05	1.971e-05	9.758e-06	-2.259e-06	-1.516e-05	-2.914e-05	-4.333e-05	-5.289e-05	-5.728e-05	-5.281e-05	-4.293e-05	-2.803e-05	-1.089e-05	8.358e-06
230	3.388e-21	1.831e-05	3.583e-05	5.302e-05	6.552e-05	7.391e-05	7.956e-05	8.282e-05	8.256e-05	7.858e-05	7.348e-05	6.792e-05	6.302e-05	5.936e-05	5.479e-05	5.068e-05	4.69e-05	4.247e-05	3.645e-05	3.015e-05	2.453e-05	1.985e-05	1.655e-05	1.423e-05	1.225e-05	1.212e-05	1.473e-05	1.876e-05	2.414e-05	3.202e-05	4.082e-05	4.792e-05	5.21e-05	5.189e-05	4.76e-05	3.932e-05	2.749e-05	1.165e-05	-5.946e-06	-2.46e-05	-4.472e-05	-6.477e-05	-8.048e-05	-9.012e-05	-9.264e-05	-8.915e-05	-7.911e-05	-6.466e-05	-4.573e-05
231	0	1.63e-05	3.18e-05	4.643e-05	5.996e-05	7.153e-05	8.189e-05	9.008e-05	9.323e-05	9.269e-05	8.907e-05	8.212e-05	7.366e-05	6.424e-05	5.406e-05	4.289e-05	3.184e-05	2.223e-05	1.475e-05	1.242e-05	1.49e-05	2.235e-05	3.648e-05	5.569e-05	7.935e-05	0.0001065	0.0001373	0.0001699	0.0002031	0.0002367	0.0002684	0.0002965	0.0003198	0.0003354	0.0003446	0.0003468	0.0003437	0.0003357	0.0003249	0.0003105	0.0002938	0.0002766	0.0002617	0.0002504	0.0002451	0.0002435	0.0002473	0.0002546	0.0002634
232	8.47e-21	2.714e-05	4.598e-05	5.787e-05	6.297e-05	6.286e-05	5.848e-05	4.954e-05	3.503e-05	1.419e-05	-1.127e-05	-4.114e-05	-7.076e-05	-9.46e-05	-0.0001152	-0.0001333	-0.0001493	-0.0001629	-0.0001745	-0.0001825	-0.0001863	-0.0001869	-0.0001833	-0.0001764	-0.0001691	-0.0001592	-0.0001458	-0.0001306	-0.0001154	-9.838e-05	-8.18e-05	-6.741e-05	-5.674e-05	-5.253e-05	-5.372e-05	-5.745e-05	-6.533e-05	-7.709e-05	-8.979e-05	-0.0001023	-0.0001158	-0.000129	-0.0001395	-0.0001445	-0.0001402	-0.0001283	-0.0001111	-8.815e-05	-6.213e-05
233	-2.541e-21	1.061e-05	1.894e-05	2.482e-05	2.821e-05	3.016e-05	3.036e-05	2.822e-05	2.272e-05	1.264e-05	-7.758e-07	-1.77e-05	-3.775e-05	-5.825e-05	-7.923e-05	-0.0001011	-0.0001233	-0.0001441	-0.0001638	-0.0001809	-0.0001937	-0.0002022	-0.0002048	-0.0002002	-0.0001916	-0.0001788	-0.0001614	-0.0001419	-0.0001218	-9.886e-05	-7.46e-05	-5.199e-05	-3.412e-05	-2.329e-05	-2.052e-05	-2.287e-05	-3.001e-05	-4.255e-05	-5.724e-05	-7.241e-05	-9.05e-05	-0.00011	-0.0001279	-0.000141	-0.000147	-0.0001441	-0.0001336	-0.0001165	-9.265e-05
234	-8.47e-21	1.751e-05	4.225e-05	6.861e-05	9.8e-05	0.0001334	0.0001622	0.0001807	0.0001904	0.0001863	0.0001723	0.0001498	0.0001138	6.322e-05	-4.32e-07	-7.84e-05	-0.0001715	-0.0002626	-0.0003482	-0.0004258	-0.0004881	-0.000539	-0.0005751	-0.0005976	-0.0006042	-0.0005917	-0.0005602	-0.000509	-0.0004467	-0.0003724	-0.0002881	-0.000203	-0.0001208	-4.616e-05	2.196e-05	7.736e-05	0.0001191	0.000148	0.0001631	0.0001609	0.0001416	0.0001072	6.481e-05	2.258e-05	-1.312e-05	-4.263e-05	-6.017e-05	-7.005e-05	-7.703e-05
235	-2.541e-21	1.221e-05	2.361e-05	3.432e-05	4.408e-05	5.251e-05	5.64e-05	5.601e-05	5.249e-05	4.659e-05	3.88e-05	2.885e-05	1.852e-05	8.219e-06	-2.39e-06	-1.344e-05	-2.45e-05	-3.354e-05	-4.094e-05	-4.586e-05	-4.842e-05	-4.851e-05	-4.467e-05	-3.84e-05	-3.076e-05	-2.186e-05	-1.13e-05	-2.477e-07	1.116e-05	2.321e-05	3.489e-05	4.485e-05	5.198e-05	5.412e-05	5.268e-05	4.92e-05	4.447e-05	3.847e-05	3.346e-05	2.922e-05	2.565e-05	2.359e-05	2.588e-05	3.375e-05	4.887e-05	6.891e-05	9.224e-05	NaN	NaN
236	2.033e-20	-6.796e-05	-0.0001086	-0.0001289	-0.0001321	-0.0001213	-0.0001041	-8.26e-05	-5.509e-05	-2.031e-05	2.219e-05	7.501e-05	0.0001217	0.0001477	0.0001587	0.0001566	0.0001437	0.0001245	0.0001012	7.797e-05	5.565e-05	3.658e-05	2.201e-05	1.471e-05	1.435e-05	1.944e-05	3.028e-05	NaN	NaN	NaN	NaN	NaN	NaN	NaN	NaN	NaN	NaN	NaN	NaN	NaN	NaN	NaN	NaN	NaN	NaN	NaN	NaN	NaN	NaN
237	2.711e-20	-0.0001003	-0.0001627	-0.0001946	-0.0002018	-0.0001887	-0.0001661	-0.0001381	-0.0001014	-5.465e-05	3.539e-06	7.544e-05	0.0001387	0.0001716	0.0001805	0.0001697	0.0001433	0.0001079	6.73e-05	2.647e-05	-1.394e-05	-5.112e-05	-8.301e-05	-0.0001057	-0.000117	-0.0001192	-0.0001133	-0.0001018	-8.484e-05	-6.196e-05	-3.715e-05	-1.188e-05	1.09e-05	2.911e-05	4.237e-05	5.102e-05	5.621e-05	5.831e-05	5.935e-05	5.702e-05	5.133e-05	4.354e-05	3.612e-05	3.128e-05	3.006e-05	3.155e-05	3.651e-05	4.276e-05	4.89e-05
238	-1.694e-21	1.342e-05	2.597e-05	3.847e-05	5.011e-05	6.021e-05	6.745e-05	7.032e-05	6.937e-05	6.589e-05	6.145e-05	5.451e-05	4.666e-05	3.862e-05	2.93e-05	1.88e-05	7.128e-06	-4.772e-06	-1.57e-05	-2.48e-05	-3.164e-05	-3.685e-05	-3.81e-05	-3.669e-05	-3.359e-05	-2.757e-05	-1.846e-05	-6.704e-06	7.586e-06	2.498e-05	4.383e-05	6.111e-05	7.536e-05	8.411e-05	8.785e-05	8.716e-05	8.098e-05	6.954e-05	5.376e-05	3.321e-05	8.004e-06	-2.013e-05	-4.709e-05	-7.001e-05	-8.637e-05	-9.617e-05	-9.903e-05	-9.42e-05	-8.311e-05
239	2.711e-20	-3.491e-05	-6.15e-05	-7.949e-05	-9.084e-05	-9.461e-05	-9.25e-05	-8.537e-05	-7.436e-05	-6.122e-05	-4.425e-05	-2.541e-05	-9.495e-06	8.376e-07	6.22e-06	7.53e-06	4.083e-06	-1.76e-06	-9.446e-06	-1.671e-05	-2.101e-05	-2.34e-05	-2.173e-05	-1.627e-05	-9.715e-06	-3.181e-06	3.924e-06	1.15e-05	1.874e-05	2.645e-05	3.222e-05	3.317e-05	2.926e-05	1.928e-05	4.572e-06	-1.245e-05	-3.018e-05	-4.856e-05	-6.604e-05	-8.264e-05	-9.9e-05	-0.000113	-0.0001224	-0.0001253	-0.0001203	-0.0001083	-8.992e-05	-6.671e-05	-3.995e-05
240	-1.016e-20	3.721e-05	6.686e-05	8.999e-05	0.0001066	0.0001168	0.0001209	0.0001192	0.0001114	9.822e-05	8.072e-05	5.774e-05	3.431e-05	1.441e-05	-2.522e-06	-1.696e-05	-2.859e-05	-3.714e-05	-4.331e-05	-4.652e-05	-4.662e-05	-4.448e-05	-3.823e-05	-2.924e-05	-1.848e-05	-6.182e-06	8.016e-06	2.27e-05	3.741e-05	5.293e-05	6.79e-05	8.003e-05	8.888e-05	9.218e-05	9.069e-05	8.51e-05	7.626e-05	6.384e-05	4.945e-05	3.276e-05	1.365e-05	-6.504e-06	-2.382e-05	-3.712e-05	-4.475e-05	-4.768e-05	-4.601e-05	-4.125e-05	-3.347e-05
241	-1.355e-20	-4.416e-05	-7.21e-05	-8.299e-05	-8.211e-05	-6.986e-05	-5.504e-05	-3.805e-05	-1.61e-05	1.173e-05	4.723e-05	8.954e-05	0.0001277	0.0001539	0.0001658	0.0001676	0.0001596	0.0001487	0.0001347	0.0001195	0.000102	8.307e-05	6.43e-05	4.805e-05	3.424e-05	2.544e-05	2.117e-05	2.062e-05	2.246e-05	2.801e-05	3.542e-05	4.384e-05	5.239e-05	6.049e-05	6.814e-05	7.634e-05	8.381e-05	9.021e-05	9.71e-05	0.0001026	0.0001063	0.0001096	0.0001154	0.0001247	0.0001373	0.0001517	0.0001671	0.0001825	0.0001965
242	-2.541e-21	-1.253e-05	-2.507e-05	-3.509e-05	-4.331e-05	-4.919e-05	-5.278e-05	-5.264e-05	-4.966e-05	-4.397e-05	-3.538e-05	-2.718e-05	-1.922e-05	-1.093e-05	-3.963e-06	2.457e-06	8.128e-06	1.352e-05	1.501e-05	1.443e-05	1.189e-05	7.425e-06	4.321e-06	2.387e-06	5.111e-07	8.356e-07	2.232e-06	4.624e-06	7.415e-06	1.519e-05	2.666e-05	4.074e-05	5.737e-05	7.389e-05	9.061e-05	0.0001077	0.0001233	0.0001392	0.0001556	0.000172	0.000185	0.0001947	0.0002036	0.0002125	0.0002227	0.0002329	0.0002448	0.0002579	0.0002695
243	-3.388e-21	3.77e-05	7.379e-05	0.000107	0.0001364	0.0001607	0.0001812	0.0001959	0.0001996	0.0001938	0.0001813	0.0001619	0.0001365	0.0001079	7.905e-05	4.908e-05	1.973e-05	-5.87e-06	-2.745e-05	-4.207e-05	-4.969e-05	-5.161e-05	-4.536e-05	-3.129e-05	-1.18e-05	9.176e-06	3.142e-05	5.36e-05	7.254e-05	9.174e-05	0.0001106	0.0001263	0.0001379	0.0001406	0.0001343	0.0001209	0.0001027	8.21e-05	5.943e-05	3.538e-05	7.844e-06	-2.197e-05	-4.886e-05	-7.13e-05	-8.281e-05	-8.383e-05	-7.653e-05	-6.118e-05	-4.183e-05
244	-1.016e-20	4.017e-05	7.84e-05	0.0001148	0.0001476	0.000175	0.0001996	0.0002187	0.000226	0.0002239	0.0002147	0.0001969	0.0001725	0.0001445	0.0001136	8.115e-05	4.896e-05	1.808e-05	-9.184e-06	-2.861e-05	-4.028e-05	-4.492e-05	-3.824e-05	-2.263e-05	-4.635e-08	2.671e-05	5.624e-05	8.643e-05	0.0001152	0.0001444	0.0001726	0.0001973	0.0002173	0.0002277	0.0002304	0.0002248	0.0002139	0.0001992	0.0001818	0.0001624	0.0001392	0.0001129	8.76e-05	6.487e-05	4.823e-05	3.655e-05	3.184e-05	3.189e-05	3.487e-05
245	8.47e-22	1.485e-05	3.081e-05	4.907e-05	6.876e-05	8.971e-05	0.0001111	0.000133	0.000154	0.0001737	0.0001909	0.0002015	0.0002036	0.0001976	0.0001828	0.0001615	0.0001353	0.0001076	7.769e-05	4.688e-05	1.487e-05	-1.678e-05	-4.419e-05	-6.582e-05	-8.207e-05	-9.179e-05	-9.552e-05	-9.45e-05	-9.103e-05	-8.456e-05	-7.522e-05	-6.335e-05	-5.027e-05	-3.698e-05	-2.36e-05	-1.093e-05	5.304e-07	1.016e-05	1.815e-05	2.418e-05	2.876e-05	3.097e-05	3.261e-05	3.457e-05	3.615e-05	3.571e-05	3.524e-05	3.409e-05	3.171e-05
246	1.694e-21	3.367e-06	5.935e-06	8.451e-06	1.075e-05	1.288e-05	1.213e-05	9.161e-06	5.825e-06	2.193e-06	-6.722e-07	-3.328e-06	-3.933e-06	-2.054e-06	9.553e-07	4.238e-06	7.049e-06	1.071e-05	1.404e-05	1.711e-05	2.089e-05	2.49e-05	3.036e-05	3.562e-05	4.003e-05	4.435e-05	4.957e-05	5.682e-05	6.602e-05	7.797e-05	9.149e-05	0.0001043	0.0001154	0.0001233	0.0001293	0.0001333	0.0001356	0.0001356	0.0001324	0.0001256	0.0001152	0.0001025	9.121e-05	8.307e-05	7.903e-05	7.735e-05	7.886e-05	8.259e-05	8.818e-05
247	-1.694e-20	2.398e-05	4.684e-05	6.917e-05	8.973e-05	0.0001082	0.0001254	0.0001399	0.0001488	0.0001517	0.0001501	0.000143	0.0001318	0.0001179	9.982e-05	7.884e-05	5.625e-05	3.27e-05	9.573e-06	-1.038e-05	-2.616e-05	-3.855e-05	-4.509e-05	-4.645e-05	-4.47e-05	-3.785e-05	-2.737e-05	-1.476e-05	-3.376e-07	1.573e-05	3.148e-05	4.548e-05	5.723e-05	6.356e-05	6.514e-05	6.354e-05	5.789e-05	4.968e-05	3.995e-05	2.828e-05	1.594e-05	4.672e-06	-3.227e-06	-6.775e-06	-3.128e-06	5.948e-06	1.961e-05	3.696e-05	5.598e-05
248	0	1.622e-05	3.205e-05	4.798e-05	6.242e-05	7.444e-05	8.505e-05	9.338e-05	9.7e-05	9.695e-05	9.507e-05	9.048e-05	8.407e-05	7.602e-05	6.534e-05	5.337e-05	4.126e-05	2.916e-05	1.702e-05	6.967e-06	-1.219e-06	-7.903e-06	-1.158e-05	-1.318e-05	-1.311e-05	-1.028e-05	-5.218e-06	3.892e-07	6.464e-06	1.446e-05	2.267e-05	2.988e-05	3.425e-05	3.457e-05	3.194e-05	2.647e-05	1.772e-05	5.975e-06	-6.806e-06	-2.113e-05	-3.735e-05	-5.374e-05	-6.796e-05	-7.763e-05	-8.232e-05	-8.314e-05	-7.945e-05	-7.149e-05	-6.054e-05
249	0	2.169e-05	4.259e-05	6.245e-05	8.019e-05	9.529e-05	0.0001084	0.0001183	0.0001222	0.0001206	0.0001152	0.000107	9.609e-05	8.418e-05	7.061e-05	5.545e-05	3.992e-05	2.486e-05	1.107e-05	8.34e-07	-5.253e-06	-7.438e-06	-5.191e-06	2.227e-06	1.227e-05	2.47e-05	4.002e-05	5.57e-05	7.146e-05	8.787e-05	0.000103	0.0001151	0.0001224	0.0001233	0.0001172	0.0001063	9.203e-05	7.43e-05	5.603e-05	3.643e-05	1.593e-05	-3.272e-06	-1.829e-05	-2.716e-05	-2.837e-05	-2.268e-05	-1.069e-05	5.07e-06	2.32e-05
250	-6.776e-21	1.908e-05	3.769e-05	5.573e-05	7.172e-05	8.38e-05	9.23e-05	9.446e-05	9.024e-05	8.152e-05	7.059e-05	5.828e-05	4.406e-05	2.936e-05	1.261e-05	-5.337e-06	-2.163e-05	-3.693e-05	-4.83e-05	-5.532e-05	-5.869e-05	-5.913e-05	-5.53e-05	-4.567e-05	-3.24e-05	-1.428e-05	7.889e-06	3.062e-05	5.433e-05	7.814e-05	0.0001003	0.0001193	0.0001335	0.0001401	0.0001384	0.0001297	0.000114	9.24e-05	6.766e-05	3.965e-05	9.775e-06	-1.958e-05	-4.477e-05	-6.387e-05	-7.446e-05	-7.77e-05	-7.366e-05	-6.301e-05	-4.81e-05
251	8.47e-22	-8.14e-06	-1.602e-05	-2.142e-05	-2.495e-05	-2.59e-05	-2.517e-05	-2.213e-05	-1.822e-05	-1.531e-05	-1.327e-05	-1.415e-05	-1.947e-05	-2.679e-05	-3.745e-05	-5.107e-05	-6.724e-05	-8.325e-05	-0.0001006	-0.0001163	-0.0001282	-0.0001359	-0.0001365	-0.0001287	-0.000116	-9.915e-05	-7.771e-05	-5.34e-05	-2.894e-05	-3.083e-06	2.123e-05	4.194e-05	5.808e-05	6.556e-05	6.402e-05	5.613e-05	4.352e-05	2.704e-05	8.647e-06	-1.037e-05	-3.041e-05	-4.975e-05	-6.644e-05	-7.783e-05	-8.029e-05	-7.444e-05	-6.155e-05	-4.255e-05	-2.055e-05
252	-1.355e-20	0.0001222	0.0002422	0.0003556	0.0004414	0.0004985	0.0005352	0.0005527	0.0005422	0.0005074	0.0004618	0.0004074	0.0003449	0.0002772	0.0002039	0.0001355	7.244e-05	1.116e-05	-5.163e-05	-0.0001072	-0.0001584	-0.0002069	-0.0002501	-0.0002862	-0.0003163	-0.0003366	-0.000348	-0.0003513	-0.0003472	-0.0003317	-0.000311	-0.0002851	-0.000256	-0.0002272	-0.0002004	-0.0001767	-0.0001587	-0.0001447	-0.0001348	-0.0001291	-0.0001284	-0.0001301	-0.0001316	-0.0001291	-0.0001211	-0.000108	-8.902e-05	-6.225e-05	-3.187e-05
[truncated: 71 more columns]
