# Supplementary material for: Fractional killing arises from cell-to-cell variability in overcoming a caspase activity threshold
Source: Mol Syst Biol. 2015 May 7;11(5):803. doi: 10.15252/msb.20145584 (PMC4461398; doi:10.15252/msb.20145584)
Supplement: Supplementary file 3 [file msb0011-0803-sd3.zip › All_data/092_Apomab (25 nM)_3/FRET_ratios.tsv]

Cell #	T=5min	T=10min	T=15min	T=20min	T=25min	T=30min	T=35min	T=40min	T=45min	T=50min	T=55min	T=60min	T=65min	T=70min	T=75min	T=80min	T=85min	T=90min	T=95min	T=100min	T=105min	T=110min	T=115min	T=120min	T=125min	T=130min	T=135min	T=140min	T=145min	T=150min	T=155min	T=160min	T=165min	T=170min	T=175min	T=180min	T=185min	T=190min	T=195min	T=200min	T=205min	T=210min	T=215min	T=220min	T=225min	T=230min	T=235min	T=240min	T=245min
1	0.0011992	0.00068307	1e-05	1e-05	1e-05	1e-05	1e-05	1e-05	0.0011155	0.0033724	0.0044641	0.0051719	0.0054727	0.0071821	0.0085802	0.0099499	0.010571	0.010503	0.010669	0.010758	0.010786	0.012188	0.013793	0.015578	0.016307	0.016971	0.017363	0.018194	0.019278	0.020359	0.021598	0.022764	0.023441	0.024079	0.02526	0.02676	0.028185	0.030093	0.031706	0.03311	0.034401	0.035645	0.036967	0.038292	0.039481	0.040228	0.041373	0.04333	0.045018
2	0.027541	0.023919	0.020336	0.016919	0.013584	0.010705	0.0084732	0.0066088	0.0052301	0.0039866	0.0028578	0.0021443	0.0014323	0.0012457	0.001016	0.0010032	0.001094	0.0009382	0.00081644	0.00054381	0.00038128	0.00054651	0.00042038	0.00043425	9.0119e-05	1e-05	1e-05	1e-05	1e-05	1e-05	1e-05	7.9253e-05	0.00019076	0.0006185	0.0011305	0.0018154	0.0025272	0.0035075	0.0041369	0.0048046	0.0052724	0.0055917	0.0057956	0.0060491	0.0059932	0.005934	0.0059841	0.0062196	0.0061978
3	1e-05	1e-05	1e-05	1e-05	1e-05	1e-05	0.0044635	0.012772	0.020977	0.026911	0.031121	0.03428	0.037436	0.039931	0.04322	0.047385	0.051684	0.053117	0.054138	0.053358	0.054026	0.056118	0.058081	0.05993	0.061546	0.063005	0.062528	0.06074	0.060044	0.060117	0.061298	0.061299	0.059807	0.0589	0.059408	0.061916	0.064055	0.068109	0.073643	0.079099	0.083501	0.088394	0.093679	0.09949	0.10384	0.10648	0.10719	0.10825	0.10845
4	0.016158	0.013229	0.010657	0.0083501	0.0061837	0.0043339	0.0030403	0.0020875	0.0016325	0.0014162	0.0015652	0.0019091	0.0020464	0.0021199	0.0022823	0.0023941	0.0025472	0.002471	0.0022679	0.0016481	0.0010637	0.00056872	9.9854e-05	1e-05	1e-05	1e-05	1e-05	1e-05	1e-05	0.00029748	0.0012702	0.0021296	0.0028624	0.0036773	0.0043898	0.0052108	0.0061113	0.0068857	0.0072792	0.0078714	0.0079017	0.0077535	0.0076342	0.0074881	0.007277	0.007148	0.0070244	0.0069405	0.0068262
5	1e-05	1e-05	1e-05	1e-05	1e-05	1e-05	0.00041962	0.0014762	0.0026633	0.0032948	0.0038113	0.0038335	0.0035577	0.0034213	0.0034752	0.0036471	0.0038498	0.0040187	0.0038094	0.0031296	0.002707	0.0023387	0.0021476	0.0021837	0.0020236	0.0017222	0.0014799	0.0013402	0.0011888	0.0015661	0.0023211	0.0028652	0.0033002	0.0039222	0.0042521	0.0048011	0.0055967	0.0063323	0.0067255	0.0072876	0.0071684	0.006931	0.0067841	0.0066677	0.0062102	0.0061013	0.0059383	0.0059539	0.0060663
6	1e-05	1e-05	1e-05	1e-05	1e-05	1e-05	2.9066e-05	0.00045609	0.0010876	0.0014762	0.0017897	0.0019467	0.0017959	0.0017879	0.002057	0.0023102	0.0025433	0.00279	0.0027252	0.0024726	0.0023222	0.0021632	0.0020842	0.0023994	0.0022551	0.0019355	0.0017324	0.001565	0.0013869	0.0017508	0.0023687	0.00285	0.0031328	0.0036153	0.0038748	0.0044117	0.0051893	0.006063	0.0067157	0.0073823	0.0073951	0.0071175	0.006806	0.0067334	0.0063628	0.006156	0.0059501	0.0058063	0.0055259
7	0.02311	0.021456	0.019974	0.018165	0.016378	0.01508	0.013989	0.012912	0.012208	0.011525	0.010983	0.010418	0.0097294	0.0091377	0.0089545	0.0087036	0.008248	0.0077423	0.0071563	0.0062761	0.0054585	0.0045314	0.0037064	0.0031336	0.0022581	0.001319	0.00054754	1.8234e-05	1e-05	1e-05	1e-05	1e-05	0.00020086	0.00064925	0.000922	0.0015009	0.0021557	0.0028	0.0030728	0.0035622	0.00344	0.0031967	0.0028005	0.0023515	0.0017206	0.0012283	0.00076576	0.00043357	4.9357e-05
8	0.0013761	0.00081491	0.00015881	1e-05	1e-05	1e-05	1e-05	1e-05	1e-05	0.00043758	0.0012005	0.0018138	0.002312	0.0030273	0.0038984	0.0046833	0.0054133	0.0058141	0.0058992	0.0055988	0.0054937	0.0052742	0.0050814	0.0051172	0.0048827	0.0043655	0.0038242	0.0032599	0.0026242	0.002466	0.0027173	0.0027208	0.0027776	0.0030544	0.0030413	0.0031637	0.0034694	0.0039406	0.0040825	0.0044191	0.0040609	0.0035319	0.003136	0.0025938	0.0017954	0.0012194	0.0008766	0.00089125	0.00071765
9	1e-05	1e-05	1e-05	1e-05	1e-05	1e-05	0.00070489	0.0017283	0.002854	0.0037002	0.0045181	0.0049354	0.0051291	0.005652	0.0062476	0.0066709	0.0072022	0.0074961	0.0079871	0.0079926	0.0082543	0.0083394	0.0083436	0.0084628	0.0082378	0.0079361	0.0077046	0.0074492	0.0070428	0.0067468	0.0068688	0.0066764	0.0065331	0.0064987	0.0063786	0.0065361	0.0069136	0.0073947	0.0075747	0.008051	0.0082074	0.0081595	0.0082904	0.0082387	0.0081067	0.0079068	0.0077106	0.0073464	0.0068278
10	0.013004	0.01086	0.008712	0.0066955	0.0046436	0.0031278	0.0022246	0.0016819	0.0014329	0.0011574	0.0011609	0.0010773	0.00087165	0.00093938	0.0010477	0.0013415	0.00144	0.0012116	0.00078685	0.00027547	1e-05	1e-05	1e-05	0.0001873	0.00029829	0.00034022	0.0001489	1e-05	1e-05	1e-05	0.00033742	0.00057384	0.00055049	0.00043752	0.00014573	1e-05	9.5961e-05	0.00042103	0.00064539	0.0010828	0.001051	0.00069471	0.0005559	0.00032926	9.4068e-05	4.4695e-05	0.00011066	0.00016668	0.00016526
11	1e-05	1e-05	1e-05	1e-05	1e-05	1e-05	0.00058789	0.0013723	0.0024596	0.0037257	0.0054885	0.0071402	0.008568	0.010263	0.012164	0.013304	0.01458	0.015611	0.016964	0.017498	0.018196	0.018503	0.01867	0.018904	0.018625	0.0182	0.018099	0.017842	0.017468	0.01708	0.017512	0.017487	0.017775	0.018158	0.018227	0.018693	0.019345	0.020087	0.020426	0.021176	0.021693	0.021786	0.022229	0.022062	0.021811	0.021666	0.021354	0.02088	0.020068
12	0.009332	0.0074121	0.0059223	0.0043573	0.0028195	0.0017494	0.00094652	0.00021657	1e-05	1e-05	1e-05	0.0002491	0.00046316	0.00069687	0.0012368	0.0018656	0.0023811	0.0026657	0.0028016	0.0025569	0.0023269	0.0019762	0.0015766	0.0015122	0.0011792	0.00062081	1e-05	1e-05	1e-05	1e-05	0.00024959	0.00088964	0.0014937	0.0022914	0.0027339	0.0033125	0.0041231	0.0049702	0.0053768	0.0058697	0.0055951	0.0051419	0.0046661	0.004216	0.0034698	0.0030126	0.0026221	0.0022695	0.0019733
13	0.017135	0.014019	0.011114	0.0082625	0.0055001	0.0032702	0.0017992	0.00080202	0.0003903	1e-05	1e-05	1e-05	1.0643e-05	0.00040834	0.00096711	0.001584	0.0022277	0.0024702	0.0026193	0.0023853	0.0022832	0.0021501	0.0020856	0.0023025	0.0020492	0.001711	0.0012441	0.00074605	0.00029104	0.00020575	0.00042275	0.00045245	0.00042006	0.00040003	0.00012695	0.00019466	0.00049354	0.0010149	0.0013334	0.0017623	0.001596	0.0011966	0.0010696	0.00091493	0.00067504	0.000654	0.00055019	0.00042646	2.9246e-05
14	0.002107	0.001038	3.6109e-05	1e-05	1e-05	1e-05	1e-05	1e-05	1e-05	0.00082939	0.0022799	0.0038035	0.0049481	0.0062906	0.0077113	0.0086485	0.0095855	0.010132	0.011212	0.011723	0.012026	0.011882	0.01164	0.011562	0.011147	0.010741	0.010578	0.01023	0.0097705	0.0091353	0.0091435	0.0090583	0.0091936	0.009371	0.0094114	0.009728	0.010051	0.010334	0.010497	0.011121	0.011478	0.011648	0.011979	0.012017	0.011834	0.011656	0.011367	0.011075	0.010576
15	0.0043772	0.003655	0.0028529	0.001791	0.00056746	1e-05	1e-05	1e-05	1e-05	1e-05	4.0748e-05	0.0001261	1e-05	0.00010754	0.00062373	0.0012548	0.002054	0.0023662	0.0025886	0.0025519	0.0026715	0.0028507	0.003178	0.0039408	0.0044115	0.0047182	0.0049067	0.0050609	0.0054048	0.0061676	0.0071962	0.0081693	0.0090875	0.01014	0.010869	0.011828	0.013007	0.014376	0.0155	0.016693	0.017347	0.017774	0.018299	0.018787	0.019089	0.019728	0.020428	0.021248	0.021986
16	0.00076277	0.001472	0.001631	0.0020721	0.0016986	0.0019548	0.0027425	0.0037542	0.0054405	0.0064171	0.0074506	0.0078783	0.0084105	0.0090496	0.0094382	0.010107	0.010468	0.010425	0.010147	0.0092354	0.008722	0.0083358	0.0081462	0.0077589	0.007379	0.0069764	0.006469	0.0062964	0.0060357	0.0063607	0.0071084	0.007364	0.0074518	0.0075578	0.0075888	0.0076364	0.0078209	0.0081373	0.0079979	0.0078583	0.0068935	0.0056838	0.0047058	0.0036825	0.0026205	0.0017648	0.0010975	0.00034721	1e-05
17	0.016019	0.013124	0.01045	0.0077407	0.0052259	0.0032283	0.0017264	0.0005245	1e-05	1e-05	1e-05	1e-05	1e-05	1e-05	1.7652e-05	0.00059655	0.0013091	0.001772	0.00207	0.0019938	0.0020555	0.0022134	0.0024236	0.002792	0.0028358	0.002653	0.0025275	0.0023907	0.0022073	0.0025589	0.0032758	0.003867	0.0043353	0.004972	0.0054283	0.0060366	0.0069286	0.0077145	0.0081419	0.008904	0.0090183	0.0089584	0.0089357	0.0089888	0.0087152	0.0086376	0.0086513	0.0086694	0.0087555
18	0.012021	0.012375	0.012417	0.012178	0.011627	0.01131	0.011173	0.010703	0.010371	0.0098489	0.0093489	0.0084963	0.0072023	0.0062263	0.0056287	0.0053827	0.0051033	0.0045487	0.0042307	0.0037165	0.0033761	0.0028547	0.0025684	0.0026335	0.0025038	0.0020679	0.0014927	0.00097575	0.0004339	7.7519e-05	1e-05	1e-05	1e-05	0.00015639	0.00033747	0.00071858	0.0013805	0.0020281	0.0023248	0.0027638	0.0028963	0.0029558	0.0029235	0.0026826	0.0021251	0.0015112	0.00080898	0.00023756	1e-05
19	0.02458	0.021274	0.01842	0.015724	0.012853	0.010516	0.0087399	0.0070726	0.006022	0.0049838	0.0040689	0.0034184	0.0027597	0.0022999	0.0018585	0.0016988	0.0016151	0.0012761	0.0010856	0.00053902	7.319e-05	1e-05	1e-05	0.00011224	2.514e-05	2.6493e-05	1e-05	1e-05	1e-05	1e-05	0.00045293	0.00085412	0.0011077	0.0014217	0.0015166	0.0017921	0.0021423	0.0025915	0.0026283	0.0029192	0.0026874	0.0022353	0.0018534	0.0014061	0.00093883	0.00060086	0.00052374	0.00060413	0.00066724
20	1e-05	1e-05	1e-05	1e-05	1e-05	0.00017691	0.00054841	0.00031611	0.00013328	1e-05	0.00036704	0.00070343	0.00057457	0.00089807	0.0014984	0.0021078	0.0032462	0.0039431	0.0052045	0.0061502	0.0071912	0.0072151	0.0070224	0.0072604	0.0071362	0.0066873	0.0070196	0.0067992	0.0067748	0.0062986	0.0060594	0.0055244	0.0054663	0.0059628	0.0061806	0.0065615	0.007544	0.0081147	0.0086753	0.0091302	0.0098945	0.011093	0.012777	0.014112	0.01471	0.015137	0.015152	0.014956	0.014632
21	0.017234	0.015732	0.014042	0.012432	0.010553	0.0089713	0.0077499	0.0064254	0.0053293	0.0043404	0.0036658	0.0027566	0.0017572	0.0012055	0.00095627	0.0012207	0.0016113	0.0017262	0.0020293	0.0021667	0.0022689	0.0021751	0.0023096	0.0025752	0.0025491	0.0021999	0.0016165	0.00097259	0.00030241	1e-05	1e-05	1e-05	1e-05	1e-05	1e-05	0.00014557	0.00072162	0.0014711	0.001879	0.0024695	0.0028214	0.0029855	0.0031748	0.0032672	0.0029888	0.002778	0.0025187	0.0023919	0.0022088
22	0.023369	0.020639	0.018162	0.015602	0.012713	0.010694	0.0092165	0.0076645	0.0069078	0.0059761	0.0050135	0.0042225	0.0033283	0.002634	0.0021918	0.0021384	0.001732	0.0011409	0.0010652	0.00054072	0.00026717	0.00026729	0.00038992	0.00097496	0.0013142	0.0016712	0.0019697	0.0026015	0.0030202	0.0034995	0.0044256	0.005127	0.0057108	0.006359	0.00678	0.0073547	0.0078889	0.0084459	0.0082922	0.0083496	0.0078523	0.0070183	0.0062597	0.005349	0.0042239	0.0030572	0.001877	0.00076974	1e-05
23	0.023412	0.022493	0.021626	0.020704	0.019632	0.018626	0.017879	0.017003	0.016493	0.015964	0.015307	0.014745	0.01408	0.013793	0.013553	0.013371	0.013477	0.013332	0.013419	0.012889	0.012133	0.011704	0.011421	0.011085	0.010287	0.0094211	0.0085845	0.0075848	0.0064056	0.00544	0.0051742	0.0051258	0.0049593	0.0048531	0.0048058	0.0051053	0.0056328	0.0063478	0.0067709	0.0077428	0.0083097	0.0083357	0.0084464	0.008445	0.0080649	0.0077743	0.0073304	0.0069406	0.0061557
24	0.0045547	0.0039654	0.0032681	0.0025538	0.0014585	0.00084058	0.00050699	0.00011407	0.00018576	1e-05	3.1359e-05	1e-05	1e-05	1e-05	0.00036976	0.00092469	0.0013243	0.0013434	0.0014303	0.0012095	0.0010354	0.00081715	0.00072239	0.00063257	0.00040839	7.4678e-05	1e-05	1e-05	1e-05	0.00022782	0.00086748	0.0015183	0.0021091	0.0028677	0.003607	0.0044393	0.0054664	0.0065096	0.00712	0.0077365	0.0079548	0.0079954	0.0081256	0.0082625	0.0081731	0.0080572	0.0079106	0.007708	0.0074155
25	0.027892	0.024705	0.021918	0.019213	0.016573	0.014287	0.012649	0.011059	0.0099782	0.0089751	0.0080983	0.0074688	0.0067614	0.0063565	0.006112	0.0059294	0.005762	0.0051514	0.0048579	0.0041215	0.0034	0.0027921	0.0023685	0.0021741	0.0014182	0.00073305	2.5138e-05	1e-05	1e-05	1e-05	1e-05	1e-05	1e-05	0.00069577	0.0013777	0.0025508	0.0037017	0.0050459	0.0060014	0.0071829	0.0078379	0.0080914	0.008222	0.0082769	0.0078636	0.0076186	0.0071531	0.0068001	0.006145
26	0.012295	0.012061	0.011607	0.010741	0.0099709	0.009698	0.009639	0.0095836	0.010117	0.01055	0.01067	0.010723	0.01058	0.010902	0.0115	0.011897	0.012187	0.01225	0.012245	0.011683	0.011346	0.011316	0.011244	0.011218	0.010693	0.0099842	0.0094828	0.0091139	0.008717	0.0086602	0.0091634	0.009413	0.0093376	0.0094628	0.0095868	0.010048	0.010743	0.011384	0.011601	0.011945	0.011768	0.011247	0.010945	0.010692	0.010041	0.009448	0.0088201	0.0081519	0.0074329
27	0.033894	0.029922	0.026438	0.023533	0.020807	0.018437	0.016615	0.015025	0.014097	0.013388	0.012928	0.012697	0.012467	0.012253	0.011702	0.011254	0.010981	0.010377	0.0097733	0.0086702	0.0074926	0.0066194	0.0061587	0.0056056	0.0049408	0.0046327	0.0043265	0.0041058	0.0039732	0.0041448	0.0046915	0.0053956	0.0058631	0.0061742	0.0065947	0.0072758	0.0077196	0.0082072	0.0081041	0.0079125	0.0073573	0.006816	0.0060269	0.0053045	0.0045073	0.0036326	0.0025157	0.0016058	0.00054826
28	0.041016	0.03819	0.035239	0.031981	0.029219	0.026763	0.024967	0.023366	0.022503	0.022098	0.021298	0.020594	0.0198	0.01963	0.019636	0.019582	0.019709	0.019224	0.01869	0.017444	0.016123	0.015298	0.014478	0.013651	0.012212	0.010886	0.0095485	0.0082982	0.0070981	0.0062542	0.005982	0.0057384	0.0052646	0.0050469	0.0047935	0.0050396	0.0054562	0.0060909	0.0063286	0.0069426	0.0071324	0.0071118	0.007301	0.0076491	0.0076948	0.0078464	0.0080718	0.0080773	0.0077789
29	0.041858	0.03649	0.031314	0.026527	0.022154	0.018657	0.015768	0.013117	0.011255	0.0098642	0.0090375	0.0085843	0.0082145	0.0084924	0.0091852	0.0097477	0.010206	0.010402	0.01083	0.01067	0.010384	0.01006	0.009806	0.0096207	0.0088112	0.0076046	0.0065603	0.0056958	0.0048029	0.003981	0.0039515	0.0037761	0.0038943	0.0041505	0.0042579	0.0047784	0.0055596	0.0064422	0.006609	0.0069705	0.0069317	0.0067164	0.0068981	0.0066943	0.0061504	0.0057534	0.0052569	0.0047399	0.0038595
30	0.017152	0.015785	0.014371	0.012897	0.01166	0.010581	0.0097586	0.0090321	0.0087346	0.008471	0.0081597	0.007859	0.0074653	0.0074705	0.0075415	0.0074273	0.0074649	0.00734	0.0072466	0.0066843	0.0061793	0.0057689	0.005305	0.0049147	0.0040158	0.0029892	0.0020053	0.0011224	0.00033986	1e-05	1e-05	1e-05	1e-05	1e-05	1e-05	0.00025635	0.001183	0.0022343	0.0029721	0.0037329	0.0041337	0.0043261	0.0046717	0.0050457	0.0050589	0.0051531	0.0051371	0.004964	0.0047156
31	0.010037	0.0083998	0.0063977	0.0047085	0.0028447	0.0010585	0.00013403	1e-05	1e-05	1e-05	1e-05	1e-05	1e-05	0.00079972	0.0012658	0.0019056	0.0028411	0.0031986	0.0034372	0.0033213	0.0032323	0.003248	0.0029953	0.0027964	0.0020798	0.0016568	0.0011867	0.00058147	0.00019232	9.6445e-05	0.00052204	0.0010045	0.001367	0.0020371	0.0025661	0.0033324	0.0041182	0.0049665	0.0056449	0.0062259	0.0063949	0.0059497	0.0053208	0.0046528	0.0039097	0.003382	0.0027352	0.0021971	0.001578
32	0.15641	0.15019	0.14385	0.13774	0.13269	0.12814	0.12453	0.12127	0.11886	0.11803	0.11618	0.11416	0.11384	0.11421	0.11354	0.11291	0.11222	0.11153	0.11089	0.1095	0.10685	0.10483	0.10241	0.098593	0.093927	0.089398	0.085053	0.081341	0.077199	0.073576	0.070411	0.067855	0.065254	0.064122	0.06323	0.063177	0.063656	0.063515	0.062341	0.06114	0.059492	0.058401	0.057263	0.056321	0.054404	0.052575	0.0502	0.047525	0.045224
33	0.021739	0.020364	0.019	0.017542	0.015994	0.014827	0.01399	0.01342	0.013285	0.013004	0.012578	0.012203	0.01162	0.011368	0.011195	0.010981	0.010826	0.010437	0.009845	0.009118	0.0083989	0.0079076	0.0074308	0.0072709	0.0068466	0.0062439	0.0057854	0.0052085	0.0047104	0.0046244	0.0045471	0.004481	0.0042793	0.0041909	0.004084	0.0040538	0.0043482	0.0046142	0.0046388	0.0046814	0.0042335	0.0037774	0.0034238	0.0030484	0.0024576	0.0017736	0.0012407	0.00067876	1e-05
34	0.016321	0.016797	0.01697	0.017045	0.016871	0.016683	0.016166	0.015362	0.014996	0.014329	0.013566	0.012599	0.011574	0.010848	0.0099708	0.0093239	0.0088757	0.0083428	0.0076819	0.006603	0.0057885	0.0049137	0.0040378	0.0034265	0.0027908	0.0022741	0.0018815	0.001882	0.0020536	0.0025695	0.0032446	0.0036846	0.0042049	0.00511	0.0057111	0.0062814	0.0070184	0.0073365	0.0069378	0.006668	0.0059314	0.0053151	0.0050416	0.0047387	0.0038242	0.0031668	0.0024488	0.0017018	0.0011422
35	0.021288	0.020065	0.018636	0.017159	0.015612	0.014299	0.013293	0.012354	0.011798	0.011248	0.010842	0.01024	0.0096527	0.009417	0.0093644	0.0094774	0.0096432	0.0094926	0.009295	0.0088334	0.0083602	0.007815	0.0073166	0.0068283	0.0060764	0.0050901	0.0040319	0.0030774	0.0022676	0.0018579	0.0017765	0.0017734	0.0017389	0.0019813	0.0022646	0.0027589	0.0035508	0.0044033	0.0049871	0.0055827	0.0056463	0.0053853	0.0050341	0.0047084	0.0040833	0.0033475	0.0025016	0.001691	0.00082675
36	0.0085766	0.0088429	0.0089993	0.00883	0.0083274	0.0078302	0.0077326	0.0077184	0.007736	0.0076142	0.0073717	0.0071212	0.0067493	0.0066919	0.0066486	0.006887	0.0071444	0.0072055	0.0072621	0.0069771	0.006627	0.0062507	0.0057582	0.0053271	0.0046432	0.0038688	0.0030148	0.0022546	0.0013049	0.00065669	0.00052496	0.00038739	0.00022163	0.00022008	0.00020442	0.00030237	0.00075819	0.001214	0.0012953	0.001496	0.0012407	0.00065407	0.00026823	1e-05	1e-05	1e-05	1e-05	NaN	NaN
37	0.004833	0.0052305	0.0055577	0.0054692	0.0051779	0.0049246	0.004929	0.0049685	0.0051084	0.0051892	0.0049692	0.0046711	0.0041318	0.003727	0.0033778	0.0032032	0.0031998	0.0030252	0.0028695	0.0025491	0.0022597	0.002101	0.0017751	0.0015809	0.0012823	0.00096918	0.00059568	0.00016463	1e-05	1e-05	1e-05	1e-05	1e-05	1e-05	0.00019069	0.00070923	0.0015158	0.0025129	0.0031778	0.0039778	0.004319	0.0043809	0.0044049	0.0042784	0.0040221	0.0037142	0.0033588	0.0030363	0.0024818
38	0.024328	0.020837	0.017436	0.014136	0.010546	0.007854	0.0059692	0.0045373	0.0041325	0.0037466	0.0034215	0.0032922	0.0030534	0.003122	0.0032712	0.0041022	0.0047919	0.0050418	0.0052015	0.0047638	0.0044544	0.0043688	0.0041009	0.0041091	0.003822	0.0034561	0.0026866	0.0019613	0.0012478	0.00087549	0.00090432	0.00074978	0.00050838	0.00063668	0.00068224	0.00090341	0.0011523	0.0013945	0.0013657	0.0014821	0.0011495	0.00072436	0.00044259	3.5015e-05	1e-05	1e-05	1e-05	1e-05	1e-05
39	0.0040478	0.0035729	0.0031265	0.0024381	0.0016179	0.0011181	0.00086458	0.00050434	0.00053286	0.00025061	1e-05	1e-05	1e-05	1e-05	0.00073517	0.0014786	0.0022934	0.0027986	0.003233	0.0033155	0.0036795	0.0041186	0.0044209	0.0048075	0.0046313	0.0040315	0.0033838	0.0026175	0.0018116	0.001582	0.0017786	0.0017731	0.0016539	0.0016441	0.0014555	0.0016717	0.0021026	0.0027184	0.0031485	0.0037285	0.0035768	0.0031097	0.0027622	0.0023146	0.0017146	0.0012056	0.0006847	0.00040538	1e-05
40	0.015391	0.014945	0.014373	0.013577	0.012641	0.011916	0.011548	0.011161	0.011084	0.010655	0.010062	0.0094868	0.0086783	0.0081673	0.0078253	0.0075537	0.0073033	0.0066765	0.0060581	0.0052415	0.0048527	0.0046061	0.0042073	0.0040264	0.0035866	0.0027898	0.0018306	0.0010433	0.0003432	0.00020536	0.00039906	0.00034765	0.00025202	0.00038941	0.00044588	0.00072234	0.0014883	0.0024218	0.0029969	0.0036879	0.0036547	0.0031996	0.0026744	0.0020647	0.0012993	0.00072036	0.00019944	1e-05	1e-05
41	0.00068647	0.0013198	0.0017772	0.0020434	0.001842	0.0019109	0.0021711	0.002357	0.0028679	0.0030248	0.0030581	0.0027949	0.002363	0.0021982	0.0021816	0.0024448	0.0027826	0.0028192	0.0027503	0.0024002	0.0021817	0.0021145	0.0022597	0.0024663	0.0023658	0.0021999	0.0017222	0.0010411	0.00042544	0.00040105	0.00066283	0.0007759	0.00081689	0.00083844	0.00088642	0.0010787	0.0013084	0.0018895	0.0024116	0.0030134	0.0029448	0.0026241	0.0024378	0.0020438	0.0015907	0.0010635	0.00065432	0.00041594	1e-05
42	0.0083902	0.0087325	0.0090549	0.0090733	0.0087453	0.0083676	0.0079397	0.0072811	0.0067179	0.0057459	0.0046809	0.0036626	0.0027028	0.0020571	0.0017114	0.0015723	0.001763	0.0019115	0.0022083	0.0024838	0.0030543	0.003823	0.0044767	0.0051669	0.0054994	0.0055522	0.0055394	0.0054189	0.0051872	0.0050963	0.0050682	0.0048618	0.0043611	0.003982	0.0035464	0.0032874	0.0031642	0.0031397	0.0029179	0.0027453	0.0022622	0.0016244	0.0011874	0.00078885	0.00034424	1.6269e-05	1e-05	1e-05	1e-05
43	0.027406	0.022033	0.017102	0.012293	0.0080727	0.0048164	0.0024186	0.00062002	5.0176e-05	1e-05	1e-05	1e-05	0.00025289	0.0011096	0.0020933	0.0030752	0.003973	0.0045143	0.0051274	0.0047423	0.0044022	0.0046263	0.0050028	0.0057816	0.005772	0.0054876	0.0047945	0.003812	0.0029481	0.0020292	0.0020448	0.0019392	0.0015535	0.00097836	1e-05	1e-05	1e-05	0.00080591	0.001931	0.0029917	0.0041764	0.0046313	0.0052483	0.0060391	0.0069815	0.0083222	0.0093819	0.010166	0.010501
44	0.014277	0.011796	0.0094734	0.0070326	0.0048933	0.0033192	0.0021413	0.001199	0.00099789	0.001034	0.0010536	0.0010712	0.00099822	0.001019	0.0011498	0.0013211	0.0013382	0.0012237	0.0011512	0.00054885	0.00015159	1e-05	1e-05	9.2109e-05	1.5429e-05	5.9958e-05	1e-05	1e-05	1e-05	1e-05	0.00034262	0.0005841	0.00066092	0.00065763	0.0005895	0.00071943	0.00093862	0.0014774	0.0016763	0.0021054	0.0021085	0.0017907	0.0016122	0.0013671	0.0012778	0.0011719	0.0010167	0.00088565	0.00048099
45	0.014896	0.014097	0.013484	0.012861	0.012077	0.011782	0.011693	0.011478	0.011724	0.011659	0.011539	0.011405	0.010952	0.010501	0.010049	0.0096384	0.0089205	0.0080187	0.0071409	0.0059144	0.0050168	0.0043041	0.0036287	0.0033399	0.0028554	0.0022572	0.0015983	0.0011125	0.00037215	0.00010021	0.00011616	1e-05	1e-05	1e-05	1e-05	1e-05	1e-05	0.00060111	0.0011494	0.0021194	0.0024946	0.0025848	0.0028335	0.0029137	0.0029286	0.0028653	0.0028197	0.0025419	0.0020925
46	0.024481	0.022342	0.020858	0.018852	0.017083	0.016022	0.014939	0.01377	0.013205	0.012983	0.012564	0.012317	0.012182	0.011589	0.011549	0.011471	0.0112	0.010917	0.010707	0.010052	0.0092931	0.008993	0.0090182	0.0092503	0.0097698	0.010043	0.010242	0.010538	0.010692	0.01094	0.01159	0.012108	0.012162	0.011836	0.010954	0.0099577	0.009402	0.0090925	0.0083031	0.0075801	0.0066826	0.0052918	0.0041856	0.0033035	0.0026562	0.002385	0.0019549	0.0015372	0.00074911
47	0.022969	0.019454	0.016232	0.013018	0.0099741	0.0078086	0.0063151	0.0052414	0.005234	0.0054482	0.0060297	0.007094	0.0081666	0.0096697	0.011428	0.013315	0.015147	0.016638	0.018252	0.019111	0.019965	0.020733	0.02102	0.021246	0.020687	0.019946	0.018956	0.017813	0.016546	0.015005	0.014082	0.013055	0.011903	0.011091	0.010281	0.0098779	0.0097573	0.009749	0.0095806	0.0096155	0.0095219	0.0089006	0.008309	0.0076887	0.0069048	0.0062031	0.0054501	0.0046308	0.0038286
48	0.0085053	0.007736	0.0068518	0.0059465	0.0050031	0.0043513	0.0038153	0.0031383	0.0026918	0.0022501	0.001879	0.0015181	0.0010549	0.00087138	0.00085895	0.0010034	0.0011327	0.0010261	0.00092298	0.00077646	0.00074761	0.00081858	0.00072584	0.00085474	0.00081241	0.00061385	0.00028619	1e-05	1e-05	1e-05	1e-05	1e-05	1e-05	3.8881e-05	0.00018018	0.00048114	0.00092413	0.0015677	0.0020332	0.002627	0.002722	0.0028969	0.0031625	0.0035326	0.0036453	0.0039281	0.0042595	0.0046976	0.0050681
49	0.00064057	0.00030865	1e-05	1e-05	1e-05	1e-05	1e-05	1e-05	6.2785e-05	0.00052387	0.00098771	0.0012909	0.0013362	0.001457	0.0016719	0.0019055	0.0021449	0.0022613	0.0022313	0.001825	0.0017986	0.0019257	0.0022187	0.0028031	0.0032917	0.0037978	0.0041856	0.004699	0.0050565	0.0059591	0.0072881	0.0083757	0.0093606	0.010405	0.011289	0.012405	0.013718	0.015193	0.016259	0.017488	0.01806	0.018217	0.018398	0.018591	0.018554	0.018517	0.018335	0.017967	0.017388
50	0.010532	0.0087684	0.0069664	0.0050931	0.0032485	0.0020069	0.0011036	0.00045495	0.00035304	0.00016148	1e-05	1e-05	1e-05	1e-05	1e-05	1e-05	1e-05	0.00016884	0.00026903	1.865e-05	0.00012935	0.00056039	0.0011219	0.001897	0.0024663	0.0030634	0.0034817	0.0039772	0.0042549	0.00486	0.0059071	0.0066946	0.0071547	0.0076989	0.0081815	0.0088356	0.0096543	0.010816	0.011544	0.012511	0.013077	0.013241	0.013414	0.013719	0.013871	0.01399	0.014017	0.014031	0.013648
51	0.026276	0.023	0.019903	0.017029	0.014248	0.012019	0.010273	0.0089159	0.0083533	0.0077525	0.0074292	0.0071221	0.0067635	0.0066665	0.0065561	0.0066476	0.0069521	0.007035	0.0068528	0.0061836	0.0060313	0.0060696	0.0062178	0.0065985	0.0063931	0.006212	0.0058354	0.0052523	0.0047083	0.0046555	0.0048917	0.0046936	0.0041754	0.0037365	0.0031819	0.0030027	0.0029577	0.0030386	0.0028922	0.0029167	0.0024829	0.0019749	0.0016043	0.0013836	0.00097677	0.0006424	0.00050019	0.00030479	1.6081e-05
52	1e-05	1e-05	1e-05	1e-05	1e-05	1e-05	0.00030599	0.00089162	0.0024085	0.0039483	0.005332	0.0070811	0.0082028	0.0088497	0.010086	0.011402	0.012609	0.013611	0.014897	0.015447	0.016219	0.016904	0.017396	0.018102	0.018543	0.019427	0.019948	0.020303	0.020751	0.020556	0.020694	0.019777	0.018604	0.017428	0.016204	0.015513	0.013399	0.011549	0.0095528	0.0076444	0.0056049	0.0034334	0.0030472	0.0029304	0.0026666	0.0024752	0.0021315	0.0027079	0.0031097
53	0.019247	0.017605	0.016051	0.014572	0.012951	0.011543	0.010401	0.0090703	0.0080668	0.0071259	0.0065329	0.005919	0.0052949	0.0048311	0.0045232	0.0045652	0.0047788	0.0047767	0.0049551	0.0048688	0.004823	0.0047621	0.0047587	0.0049212	0.0047976	0.004772	0.0044756	0.0041137	0.0036975	0.003726	0.0040311	0.0041694	0.0041001	0.0040835	0.0038836	0.0039528	0.0040284	0.0042621	0.0042595	0.0044574	0.0039871	0.0033609	0.0029847	0.0028093	0.0026855	0.0026109	0.0025002	0.0025046	0.0024409
54	1e-05	1e-05	1e-05	1e-05	0.0011941	0.0031275	0.0048918	0.0060673	0.0068962	0.0076009	0.0077548	0.0075392	0.0068172	0.0055977	0.0044959	0.0037668	0.003235	0.0023521	0.0018489	0.0012338	0.00049857	0.0001464	1e-05	1e-05	0.00031162	0.0010658	0.0014636	0.0015959	0.0018974	0.002318	0.0028004	0.0031404	0.0032264	0.0035754	0.0040847	0.0044641	0.0046684	0.0050082	0.0050844	0.0052348	0.0046577	0.0042443	0.00388	0.0034636	0.0029401	0.002143	0.0013736	0.00073722	9.3757e-05
55	0.024384	0.024541	0.024794	0.024736	0.024526	0.024655	0.025084	0.025566	0.026359	0.026866	0.027178	0.027552	0.02739	0.02721	0.027123	0.027177	0.026936	0.026312	0.026579	0.026503	0.02682	0.027325	0.027537	0.028023	0.028345	0.029643	0.030827	0.032194	0.033653	0.033617	0.033704	0.032829	0.031717	0.030928	0.030099	0.029461	0.026974	0.024529	0.021808	0.019213	0.016862	0.014529	0.013556	0.012657	0.011626	0.010813	0.0099494	0.010349	0.010657
56	0.00095227	0.00097521	0.0010937	0.001186	0.0013225	0.0014697	0.0019099	0.0021968	0.0028121	0.0032097	0.003709	0.0042259	0.0044295	0.0047001	0.004984	0.0050757	0.0052472	0.004783	0.004255	0.003221	0.0024963	0.0017408	0.0009889	0.00062037	0.00019583	1e-05	1e-05	1e-05	1e-05	1e-05	1e-05	0.00023322	0.00058542	0.0010045	0.0011829	0.0013167	0.0015557	0.0019586	0.0021077	0.0023519	0.0019904	0.0016535	0.0013547	0.0010608	0.00071218	0.00047585	0.00034583	0.00037603	0.00019306
57	0.0077596	0.0076794	0.007459	0.0070884	0.0063809	0.0058764	0.0054543	0.0050617	0.0049331	0.0044527	0.0039057	0.0032856	0.0023893	0.0019052	0.0014114	0.0013696	0.0014421	0.0014564	0.0013693	0.0010603	0.0011352	0.0013461	0.0016159	0.0021998	0.0024318	0.0027858	0.0028332	0.0027597	0.002583	0.0027319	0.0030473	0.0032004	0.0031391	0.0032566	0.0032823	0.0035371	0.0038851	0.004357	0.0046522	0.0050239	0.0048564	0.0046643	0.0044702	0.0043206	0.0037618	0.0031553	0.0025383	0.0018098	0.0009995
58	0.028735	0.027772	0.027168	0.026096	0.024899	0.024112	0.023602	0.023192	0.023455	0.023556	0.023465	0.023756	0.023365	0.022909	0.022895	0.023064	0.023247	0.023267	0.024057	0.024291	0.024839	0.025615	0.026006	0.026781	0.027382	0.028562	0.029544	0.030554	0.031407	0.030883	0.030604	0.029485	0.028095	0.027024	0.025954	0.024991	0.022619	0.020382	0.017781	0.015393	0.013329	0.011279	0.01048	0.0097901	0.0089212	0.008151	0.0074956	0.0077704	0.0081074
59	0.014945	0.013896	0.013115	0.012121	0.011167	0.01042	0.0098858	0.009304	0.0089208	0.0084088	0.0078756	0.0074266	0.0068902	0.0062617	0.0060366	0.0059223	0.0057822	0.0054516	0.0052501	0.0047575	0.0046345	0.0047436	0.0049388	0.0053999	0.0058627	0.0059728	0.0057362	0.0055172	0.0052612	0.0053156	0.0056268	0.0055462	0.0052731	0.0051239	0.0048356	0.0045541	0.0046318	0.0051572	0.0053865	0.0056751	0.0053568	0.0047811	0.0043789	0.0039587	0.0032844	0.0025912	0.0020994	0.0016006	0.00075089
60	0.011073	0.0095605	0.0082226	0.0068518	0.0055733	0.0044084	0.0035469	0.0025827	0.0018955	0.00098322	0.00036086	1e-05	1e-05	1e-05	1e-05	1e-05	1e-05	0.00011286	0.00053831	0.00063987	0.0014538	0.0020167	0.0025347	0.0032393	0.0037365	0.0038795	0.0036724	0.003469	0.002963	0.0026649	0.0027295	0.0023412	0.0020091	0.0019913	0.0018604	0.0017465	0.0019953	0.0026824	0.0030468	0.0037367	0.0041049	0.0042644	0.0045285	0.0049375	0.0050301	0.0051534	0.0054869	0.0057333	0.0056744
61	0.0016407	0.0017021	0.0018543	0.0017982	0.001534	0.0015412	0.0017087	0.0018001	0.0021788	0.0022217	0.0020349	0.0019488	0.0015074	0.0013226	0.0011417	0.0010859	0.00094696	0.00069853	0.00055684	0.00012128	1.4614e-05	0.00010041	1e-05	0.00019306	3.9852e-05	1e-05	1e-05	1e-05	1e-05	1e-05	0.00033329	0.00069022	0.00085649	0.0014414	0.0020134	0.0027826	0.0036354	0.0045979	0.00513	0.0055715	0.0057568	0.0057725	0.0056598	0.0056171	0.0051567	0.0045468	0.0039203	0.0033226	0.0025716
62	0.0092682	0.0057991	0.0036237	0.00031932	1e-05	1e-05	1e-05	1e-05	1e-05	1e-05	0.0023734	0.0055939	0.0072975	0.0087506	0.011465	0.014029	0.016685	0.019701	0.025239	0.029736	0.03421	0.038593	0.042784	0.047268	0.051291	0.05687	0.062871	0.068737	0.074957	0.075237	0.076406	0.076224	0.075954	0.076042	0.076766	0.077367	0.074008	0.070529	0.06658	0.062445	0.061036	0.059405	0.060191	0.06132	0.062739	0.064236	0.066423	0.071628	0.07708
63	0.016953	0.014339	0.012053	0.0095161	0.0070723	0.0049172	0.0033167	0.0019668	0.0011344	0.00033786	1e-05	1e-05	1e-05	1e-05	1e-05	1e-05	0.0003931	0.00077034	0.0012526	0.0012983	0.0018291	0.0024471	0.0030072	0.0036893	0.0040297	0.0040283	0.0037702	0.0036456	0.0036114	0.0036604	0.00417	0.0042443	0.004082	0.0041507	0.004007	0.0039568	0.0042241	0.0047489	0.0049136	0.0051228	0.004944	0.0043691	0.0039801	0.0037442	0.0032023	0.0028171	0.0026239	0.0023557	0.001785
64	1e-05	1e-05	1e-05	1e-05	0.0020535	0.010317	0.018054	0.023926	0.029597	0.032948	0.034406	0.035011	0.034761	0.034902	0.035578	0.036304	0.03678	0.036178	0.036428	0.03652	0.037418	0.038458	0.03942	0.040347	0.040905	0.041987	0.043023	0.04365	0.044429	0.045132	0.045653	0.045911	0.046042	0.046368	0.046532	0.046706	0.046471	0.045894	0.045081	0.044327	0.042961	0.041512	0.040125	0.038379	0.035995	0.03357	0.031508	0.029766	0.028411
65	0.050398	0.049093	0.047455	0.046279	0.044973	0.043587	0.042387	0.040318	0.038626	0.036595	0.034192	0.031589	0.02916	0.026919	0.024415	0.021678	0.018897	0.015661	0.01402	0.011495	0.0084553	0.0063107	0.0044886	0.0026788	0.00079893	1e-05	1e-05	1e-05	1e-05	1e-05	1e-05	0.00097402	0.0029406	0.0047539	0.0063608	0.0083782	0.010047	0.011747	0.013302	0.013452	0.014548	0.014833	0.014581	0.014488	0.014337	0.014895	0.015322	0.015991	0.017056
66	0.02427	0.027306	0.030195	0.033185	0.035836	0.037445	0.039024	0.040376	0.040657	0.040288	0.039714	0.038413	0.036802	0.034613	0.031778	0.028607	0.025499	0.022181	0.018484	0.015193	0.011698	0.0080226	0.0053636	0.0030986	0.0011989	1e-05	1e-05	1e-05	1e-05	1e-05	1e-05	0.00028021	0.001902	0.0028963	0.003999	0.0053783	0.0067264	0.0078668	0.0084718	0.0090296	0.009676	0.010083	0.010032	0.010065	0.0098183	0.009183	0.0086317	0.0082876	0.0083874
67	0.030752	0.027545	0.024002	0.020827	0.018019	0.016052	0.01441	0.012531	0.011567	0.011029	0.010537	0.009822	0.0093774	0.0092512	0.009064	0.008475	0.0075827	0.006348	0.0058462	0.0047156	0.0029531	0.0015254	0.00067349	1e-05	1e-05	1e-05	1e-05	1e-05	1e-05	0.0001071	0.0014152	0.0033436	0.0053437	0.0068589	0.0081098	0.0093667	0.010328	0.010998	0.011623	0.011532	0.011571	0.011276	0.010791	0.010372	0.010272	0.010578	0.010971	0.011631	0.012721
68	0.020666	0.019246	0.017515	0.016609	0.01593	0.014527	0.013856	0.013375	0.012533	0.012023	0.012018	0.011644	0.011241	0.010908	0.0099801	0.0090776	0.0083269	0.0072707	0.0061896	0.0051742	0.0038088	0.0022444	0.0012939	0.00074368	0.00017874	1e-05	1e-05	1e-05	1e-05	1e-05	1e-05	0.0002881	0.00096872	0.0012989	0.0012537	0.0015707	0.002014	0.0026889	0.0031935	0.0037612	0.0042108	0.0044741	0.0046101	0.0050532	0.005332	0.0057741	0.0059811	0.0060513	0.0062391
69	1e-05	1e-05	1e-05	1e-05	0.00051052	0.0023099	0.0038618	0.0046495	0.0057232	0.006447	0.007059	0.0069828	0.0066068	0.0066146	0.0065939	0.0064151	0.0059818	0.0051751	0.0048522	0.0039395	0.0028671	0.001891	0.0014229	0.0012551	0.00076601	0.00027328	1e-05	1e-05	0.00017623	0.00045011	0.0013225	0.0024664	0.0037058	0.0046127	0.0052354	0.0060748	0.0065838	0.0070539	0.0074427	0.0072904	0.0073863	0.0070253	0.0065921	0.0062068	0.0058149	0.0056666	0.0054831	0.0056492	0.0060977
70	0.051165	0.043425	0.036589	0.03132	0.026269	0.021381	0.017932	0.015329	0.012882	0.011122	0.010462	0.010286	0.010417	0.0099178	0.0087977	0.0082114	0.0074887	0.0062983	0.0052924	0.0043587	0.0029941	0.0016115	0.00066908	3.9333e-05	1e-05	1e-05	1e-05	1e-05	1e-05	1e-05	0.00044076	0.0012559	0.0021839	0.0028639	0.0032063	0.0038312	0.0044384	0.0050051	0.0057669	0.0063862	0.0070002	0.0072662	0.0073572	0.0075021	0.0075132	0.0075481	0.0072533	0.0069969	0.0069088
71	0.025847	0.021624	0.017558	0.013695	0.010372	0.0075869	0.0054774	0.0039376	0.0029682	0.0026681	0.0027977	0.0030519	0.0036788	0.0044609	0.0055686	0.0064771	0.0071625	0.0074531	0.0074959	0.0071788	0.0064263	0.005396	0.0046843	0.0040673	0.0033196	0.0023315	0.0014205	0.00072812	0.00030265	1e-05	1e-05	1.2546e-05	0.00059854	0.00088289	0.00081068	0.00083144	0.00089517	0.0010393	0.0013966	0.0014736	0.0019235	0.0019874	0.0020039	0.0019705	0.0021039	0.0024605	0.0028782	0.0034562	0.0041431
72	0.016235	0.014473	0.012506	0.01092	0.0092855	0.0083377	0.0078296	0.0072803	0.0073541	0.0075921	0.0077402	0.0074003	0.0072514	0.0071365	0.0068627	0.0063916	0.0055096	0.0041667	0.0032379	0.0019563	0.00039623	1e-05	1e-05	1e-05	1e-05	1e-05	1e-05	0.00071548	0.0024739	0.0039317	0.0057681	0.0077664	0.009782	0.01123	0.012231	0.013144	0.013836	0.014333	0.014539	0.014057	0.013882	0.013428	0.013068	0.012882	0.012827	0.012993	0.01327	0.013934	0.014708
73	1e-05	1e-05	1e-05	1e-05	1e-05	1e-05	0.0031324	0.0080188	0.011711	0.015073	0.017237	0.019201	0.020168	0.020238	0.020026	0.019671	0.018944	0.01778	0.016861	0.015844	0.01385	0.012276	0.011015	0.010011	0.0095374	0.0092755	0.0094448	0.01015	0.011544	0.012512	0.013747	0.015365	0.016875	0.017886	0.01892	0.019811	0.020446	0.020867	0.021088	0.020737	0.020823	0.020964	0.021093	0.02124	0.021453	0.021673	0.021704	0.021902	0.022185
74	1e-05	1e-05	1e-05	1e-05	1e-05	1e-05	0.0021997	0.0057055	0.008387	0.010629	0.012389	0.014	0.014878	0.015255	0.015292	0.015201	0.014964	0.014319	0.013811	0.012972	0.011512	0.010229	0.009272	0.0087083	0.0082766	0.0080208	0.0079842	0.0083617	0.0092324	0.0098905	0.011001	0.012469	0.013751	0.014454	0.014888	0.01543	0.015799	0.016141	0.016318	0.015994	0.016005	0.015834	0.01554	0.015318	0.015277	0.015469	0.015469	0.015513	0.015575
75	0.024959	0.019423	0.014633	0.011461	0.0083424	0.0048564	0.002724	0.00090764	1e-05	1e-05	1e-05	1e-05	1e-05	0.00034479	0.00027801	0.00048663	0.0010625	0.00077263	0.0010825	0.00097025	0.00045292	4.6579e-05	1e-05	0.00019045	0.00048106	0.0010435	0.0014615	0.0022381	0.0032757	0.00399	0.0052228	0.0067551	0.0080985	0.0089945	0.0095574	0.010247	0.010701	0.011377	0.012027	0.012663	0.013331	0.01365	0.013783	0.014228	0.014817	0.015442	0.016208	0.017266	0.018321
76	0.0061785	0.0053804	0.0043986	0.0038233	0.0028619	0.0020875	0.0014489	0.00071797	0.00049996	0.00024949	0.00022978	4.0483e-05	4.8413e-05	0.00030014	0.000244	0.00057337	0.0010072	0.0012509	0.0015184	0.0012315	0.0005838	1e-05	1e-05	1e-05	1e-05	1e-05	1e-05	1e-05	0.00013793	0.00019099	0.00089839	0.0021623	0.0035259	0.0044269	0.0050887	0.0059588	0.0064892	0.0070499	0.0077811	0.008541	0.0096267	0.010107	0.010104	0.009908	0.0099525	0.010225	0.010296	0.01067	0.01107
77	1e-05	0.0012663	0.0025081	0.0037571	0.0046485	0.0053428	0.0057571	0.0055525	0.0053377	0.0052131	0.0051864	0.0045532	0.0041383	0.0041806	0.0042768	0.0045621	0.0049738	0.0051251	0.0054622	0.0054025	0.0047322	0.0041714	0.0040495	0.0039577	0.0035832	0.0033626	0.0030426	0.0028302	0.00283	0.002722	0.003278	0.0042382	0.0050682	0.0056641	0.005898	0.006382	0.0065547	0.0068895	0.007387	0.0077755	0.0085241	0.0087233	0.0086876	0.0086392	0.0085153	0.0087213	0.0087051	0.0089941	0.0090811
78	0.038627	0.032859	0.026962	0.021567	0.016642	0.01216	0.0085706	0.005659	0.0031972	0.0014211	0.00031443	1e-05	1e-05	1e-05	1e-05	1e-05	1e-05	0.00020066	0.00079171	0.0012348	0.0015022	0.0017919	0.0025657	0.0032973	0.003961	0.0043662	0.0046935	0.0051347	0.0055541	0.0055757	0.0058806	0.006267	0.006514	0.0063992	0.0060967	0.0060753	0.0060377	0.0058481	0.005709	0.0056812	0.0059963	0.0062274	0.0064515	0.0069155	0.0075468	0.0085956	0.009537	0.010698	0.012169
79	0.12118	0.099869	0.079714	0.061678	0.045521	0.032228	0.021389	0.012776	0.0066894	0.002471	0.00090297	0.00084849	0.0020093	0.003515	0.0052414	0.0074205	0.0086079	0.0093074	0.010175	0.010365	0.010162	0.0088034	0.0079326	0.0073037	0.006776	0.0059485	0.0046063	0.0037444	0.0035075	0.0027786	0.0025249	0.0033324	0.0052637	0.0065412	0.0071378	0.0078505	0.0087441	0.0097593	0.011002	0.011713	0.012475	0.012973	0.012704	0.012133	0.012069	0.012243	0.012175	0.01198	0.011972
80	0.021548	0.01768	0.013849	0.010596	0.0076817	0.0054052	0.0037341	0.0024434	0.0017826	0.0014958	0.0017562	0.0019351	0.0021967	0.0025347	0.0028919	0.0032806	0.0033425	0.0031079	0.0029129	0.0024933	0.0019308	0.0012689	0.00085636	0.00060864	0.00024844	1e-05	1e-05	1e-05	1e-05	1e-05	1e-05	0.00037717	0.0010982	0.0018469	0.002449	0.0033122	0.0042089	0.005363	0.0064764	0.0073247	0.0084147	0.0092382	0.0098338	0.010523	0.011148	0.011808	0.012404	0.013218	0.013894
81	0.14488	0.12867	0.11365	0.099619	0.086883	0.074694	0.064889	0.056546	0.049279	0.043875	0.039223	0.036333	0.03402	0.032006	0.03023	0.028193	0.026586	0.02424	0.022835	0.020918	0.018124	0.016115	0.014131	0.012568	0.01112	0.0098252	0.0091499	0.0089058	0.0089914	0.0081252	0.0081492	0.0090567	0.0095055	0.0097275	0.0096881	0.0098215	0.0097121	0.0093764	0.0089723	0.0088004	0.0092419	0.0090951	0.0082236	0.007703	0.0072804	0.0070376	0.0065767	0.0062391	0.0060834
82	0.028501	0.023223	0.017717	0.012827	0.0086123	0.0050128	0.0022023	0.00013844	1e-05	1e-05	1e-05	1e-05	1e-05	1e-05	0.00064704	0.0014141	0.0021968	0.002797	0.0032197	0.0031381	0.0026905	0.0021417	0.0018371	0.0016858	0.0014852	0.0013165	0.0010449	0.0009086	0.00096269	0.00089699	0.0013203	0.0020291	0.0029007	0.0037194	0.0042672	0.004966	0.0055129	0.006118	0.0067989	0.0072042	0.0078884	0.0083832	0.008803	0.0092466	NaN	NaN	NaN	NaN	NaN
83	0.018728	0.015454	0.012392	0.0095612	0.0072554	0.0050268	0.003352	0.0021127	0.0010056	0.00051273	0.00024585	1e-05	0.00011261	0.00022875	0.00061406	0.00084253	0.0010674	0.00102	0.0010552	0.0010371	0.00061374	0.00016069	3.2544e-05	1e-05	1e-05	1e-05	1e-05	1e-05	0.00010134	0.00024874	0.00064668	0.0014494	0.0023138	0.0031146	0.0037314	0.0041912	0.0046169	0.005041	0.0053922	0.0055871	0.0060932	0.0064903	0.006488	0.0065069	0.0064478	0.0064274	0.0064822	0.00663	0.0069261
84	0.01397	0.012102	0.010635	0.0094321	0.0084526	0.0074809	0.0068382	0.0064437	0.0059253	0.0057556	0.0058561	0.0059735	0.0060771	0.0059311	0.005897	0.0058032	0.0054865	0.0048996	0.0042822	0.0036345	0.0026891	0.0017106	0.0010726	0.00061424	0.00013237	1e-05	1e-05	1e-05	1e-05	1e-05	1e-05	0.00068174	0.0015172	0.0022802	0.0028694	0.003701	0.0045997	0.0055735	0.0065435	0.0071251	0.007798	0.0082462	0.0084177	0.008471	0.0082881	0.008117	0.0077805	0.0074099	0.006811
85	0.025402	0.021117	0.016764	0.013015	0.0098151	0.007064	0.004849	0.0030242	0.0016417	0.00087088	0.00051124	0.00028104	0.00020319	0.00049515	0.00067144	0.00079773	0.00080803	0.00072436	0.00086461	0.0007935	0.00045505	0.0001078	1e-05	1e-05	1e-05	1e-05	1e-05	1e-05	0.00019183	5.7583e-05	0.00025199	0.00062214	0.0011801	0.0017385	0.0020903	0.0026455	0.0029829	0.0032548	0.0035908	0.0037266	0.0042508	0.0045757	0.0047989	0.0050164	0.0050329	0.0051857	0.0051443	0.0053768	0.005681
86	1e-05	1e-05	1e-05	1e-05	1e-05	1e-05	0.00019331	0.0011643	0.0023688	0.0032355	0.0042187	0.0050277	0.0058591	0.0065637	0.0071255	0.0079735	0.00846	0.0085357	0.0084359	0.008074	0.0074013	0.0067347	0.0061714	0.005666	0.0052635	0.004939	0.0045189	0.0044672	0.0047725	0.0049042	0.0055533	0.0065543	0.007547	0.0085396	0.0092312	0.0098853	0.010302	0.010839	0.011247	0.011508	0.011863	0.011955	0.01169	0.011404	0.011097	0.010916	0.010602	0.010296	0.0099007
87	0.049767	0.042154	0.034904	0.02835	0.022761	0.017671	0.013621	0.010842	0.0085704	0.0076284	0.0069241	0.0066916	0.0067127	0.0068081	0.0067128	0.0065854	0.0064095	0.0062291	0.0057822	0.0051663	0.0037296	0.0026176	0.0016624	0.0010107	0.00058888	0.00022901	1e-05	1e-05	1e-05	1e-05	1e-05	1e-05	0.00037137	0.00098998	0.0014347	0.0020069	0.0024512	0.0032147	NaN	NaN	NaN	NaN	NaN	NaN	NaN	NaN	NaN	NaN	NaN
88	0.0048533	0.003556	0.0022688	0.0014282	0.00029183	1e-05	1e-05	1e-05	1e-05	1e-05	1e-05	0.00023423	0.00077261	0.0010584	0.0015018	0.0020844	0.0024659	0.0027547	0.0032097	0.0032076	0.0028025	0.0022027	0.0018839	0.001882	0.0022842	0.0024818	0.0025697	0.0028441	0.0033628	0.0033352	0.0039956	0.0047086	0.0057627	0.006707	0.0070804	0.0073688	0.0075948	0.0080932	0.0088905	0.0094014	0.010177	0.010463	0.010728	0.010732	0.010769	0.011146	0.011343	0.011423	0.011366
89	0.0060676	0.0046575	0.0034077	0.0024295	0.0014023	0.00054536	4.4145e-05	1e-05	1e-05	0.00010257	0.00036536	0.0006397	0.0010782	0.0013096	0.0015822	0.0019911	0.0022299	0.0023436	0.0023154	0.0022172	0.0017648	0.0013424	0.0010531	0.00078381	0.00070953	0.00024411	1e-05	1e-05	1e-05	1e-05	0.00034516	0.0009736	0.0017463	0.0025409	0.0032489	0.0040236	0.0050258	0.0061496	0.0072604	0.0080065	0.0091049	0.009867	0.010451	0.011211	0.011892	0.01272	0.013491	0.014367	0.015256
90	0.014218	0.011345	0.008545	0.0067609	0.0050471	0.0039122	0.0030158	0.0025294	0.0022638	0.0024003	0.0032314	0.0040518	0.004912	0.005668	0.006119	0.0063765	0.0061907	0.0058091	0.0052166	0.0046219	0.0035785	0.0024812	0.0013265	0.00038529	1e-05	1e-05	1e-05	1e-05	1e-05	1e-05	0.0002849	0.0010957	0.0019347	0.0028921	0.003494	0.0038816	0.0041118	0.0042361	0.0045433	0.0048045	0.0052007	0.005167	0.0050152	0.0049124	0.0049173	0.0051536	0.0052461	0.0054281	0.0055966
91	0.014927	0.013079	0.011135	0.0093727	0.0077913	0.0062451	0.0050271	0.0039858	0.0031644	0.002909	0.0028367	0.0025943	0.0025912	0.0025108	0.002531	0.0026946	0.0029697	0.0030506	0.0030934	0.0029382	0.0021736	0.0013885	0.00081728	0.00038376	0.00015018	1e-05	1e-05	1e-05	1e-05	1e-05	1e-05	4.1142e-05	0.00064372	0.001203	0.0013962	0.0016984	0.0017814	0.0019557	0.002345	0.00263	0.0032073	0.0035217	0.0037181	0.0040193	0.0042744	0.0048658	0.0052305	0.0057187	0.0062874
92	0.021829	0.019467	0.016513	0.014097	0.011672	0.0091181	0.0070823	0.0055268	0.0042469	0.0032958	0.0025504	0.0015879	0.00099763	0.00098024	0.00082193	0.00087754	0.0011211	0.0010278	0.0009997	0.00092812	0.00053568	0.00011207	1e-05	1e-05	1e-05	1e-05	1e-05	1e-05	0.00084908	0.0013504	0.0019634	0.0028992	0.004251	0.0056789	0.0066053	0.007744	0.0087149	0.0095293	0.010329	0.010346	0.010829	0.011079	0.010946	0.010764	0.010501	0.010316	0.0099601	0.0098367	0.0096231
93	0.033047	0.0291	0.02532	0.022028	0.019244	0.016641	0.014435	0.012505	0.010963	0.0099469	0.0092627	0.0085355	0.0081945	0.0077692	0.0074324	0.0069852	0.0067234	0.0064868	0.0065405	0.0063676	0.0058284	0.0052781	0.0051331	0.0049621	0.0046875	0.0042957	0.0038311	0.0034897	0.0031804	0.0024813	0.0022224	0.0022761	0.0026099	0.0027026	0.0026453	0.0030466	0.0032776	0.0036431	0.004067	0.0043655	0.0050044	0.0052626	0.0054041	0.0053633	0.0053552	0.0055344	0.0053929	0.0055462	0.0058142
94	0.014764	0.01267	0.010389	0.0086781	0.0071352	0.005809	0.0047502	0.0038571	0.0030572	0.0026314	0.0025102	0.0020118	0.0019508	0.0018815	0.0015082	0.001244	0.00077702	0.00029063	7.6054e-05	1e-05	1e-05	1e-05	1e-05	1e-05	1e-05	0.00014618	0.00052523	0.0012535	0.0021588	0.0026909	0.0033344	0.004253	0.005314	0.0061131	0.0066783	0.0073954	0.0079652	0.0085696	0.0092136	0.0095433	0.010202	0.010732	0.010926	0.011141	0.011319	0.011624	0.011758	0.012108	0.012517
95	0.0024881	0.0022438	0.0016747	0.0012155	0.0010252	0.00053446	0.00024155	0.00023713	1e-05	3.3093e-05	0.00010236	1.6144e-05	9.0183e-05	0.00038094	0.00092215	0.0011786	0.0015265	0.0017828	0.0018252	0.001833	0.0013659	0.00094495	0.00066618	0.00047129	0.00015605	1e-05	1e-05	1e-05	1e-05	1e-05	0.0003477	0.0016191	0.0031737	0.0046371	0.0058968	0.0074082	0.0087798	0.0099139	0.010965	0.011798	0.01279	0.013297	0.013474	0.013382	0.013099	0.013055	0.012896	0.01314	0.013688
96	0.011524	0.009318	0.0069755	0.0051121	0.0036488	0.0024805	0.0014552	0.00052807	1e-05	1e-05	1e-05	1e-05	0.00011366	0.00050502	0.00073808	0.0008213	0.0008103	0.00073495	0.00085854	0.00084472	0.00045422	5.1744e-05	1e-05	1e-05	4.606e-05	0.0002321	0.00044999	0.00088708	0.0015884	0.0019688	0.0025039	0.0033837	0.0044197	0.0053242	0.0060003	0.0066782	0.0070891	0.0075387	0.0080456	0.0081934	0.0085482	0.0087497	0.0086996	0.0087155	0.0087035	0.0088764	0.0089694	0.0093737	0.0098025
97	0.050296	0.040908	0.031686	0.023967	0.017052	0.011214	0.0063171	0.0024401	1e-05	1e-05	1e-05	1e-05	1e-05	1e-05	0.00021866	0.0010956	0.0016385	0.0021924	0.0024777	0.0025544	0.0025639	0.0022291	0.0021551	0.002349	0.0023586	0.0023807	0.0024556	0.003046	0.003691	0.0042946	0.0050123	0.0056185	0.0064566	0.0073572	0.0077915	0.0083057	0.0086449	0.0089029	0.0092708	0.0094899	0.009846	0.01003	0.010133	0.010188	0.010064	0.010177	0.010313	0.0107	0.010973
98	0.037873	0.032645	0.027419	0.023077	0.019004	0.01536	0.011768	0.0083455	0.0056838	0.0035362	0.0022165	0.0011112	0.00016464	1e-05	1e-05	1e-05	1e-05	1e-05	1e-05	9.185e-05	0.00032043	0.00045595	0.00087486	0.0015473	0.0019768	0.0023936	0.0027052	0.0034361	0.0040297	0.0045501	0.0052731	0.0059786	0.0068423	0.007704	0.0082751	0.0090008	0.0094983	0.0099811	0.010531	0.010957	0.011444	0.01183	0.011954	0.011914	0.011715	0.011755	0.011772	0.011894	0.012002
99	0.002291	0.0014164	0.00040591	1e-05	1e-05	1e-05	1e-05	1e-05	1e-05	0.00043388	0.0013437	0.0021311	0.0030848	0.0041066	0.0053079	0.0065841	0.0077968	0.0089419	0.010071	0.010939	0.011457	0.012157	0.01291	0.013901	0.01491	0.015576	0.016198	0.017013	0.018014	0.018812	0.019961	0.02147	0.02314	0.024955	0.026422	0.027952	0.029453	0.030856	0.032375	0.033676	0.035267	0.036536	0.037572	0.038378	0.038946	0.039717	0.04036	0.041172	0.042076
100	0.075357	0.063217	0.050832	0.040098	0.029884	0.020348	0.013045	0.0079315	0.0037866	0.00017283	1e-05	1e-05	1e-05	1e-05	1e-05	1e-05	0.0016101	0.0033258	0.0045285	0.0057674	0.0075579	0.008924	0.01063	0.01248	0.01416	0.015344	0.01667	0.017899	0.018832	0.020227	0.022074	0.023702	0.02509	0.026058	0.02696	0.028142	0.029714	0.031361	0.033241	0.034869	0.035824	0.036252	0.036803	0.037736	0.03868	0.039839	0.040854	0.041178	0.041592
101	0.02255	0.019624	0.016524	0.01379	0.01139	0.0093505	0.0075237	0.0059098	0.004708	0.0039484	0.0033404	0.0025108	0.0020221	0.0016277	0.001361	0.0011013	0.00076799	0.00062428	0.00053206	0.00031481	1e-05	1e-05	1e-05	1e-05	1e-05	1e-05	0.00010694	0.00057133	0.00099394	0.0013315	0.0019006	0.0028005	0.0037126	0.004682	0.0054995	0.0065631	0.007417	0.0080092	0.0087074	0.0091908	0.0097994	0.010153	0.01031	0.01049	0.010425	0.010439	0.010284	0.010362	0.010695
102	0.012133	0.0095085	0.0069005	0.0046458	0.0027692	0.0012364	0.00012436	1e-05	1e-05	1e-05	1e-05	1e-05	1e-05	0.00036458	0.00087072	0.0014808	0.0019863	0.0023867	0.0027323	0.0029652	0.0030374	0.0030271	0.0033002	0.0035535	0.0037817	0.0039274	0.0039315	0.0041452	0.0045398	0.0046987	0.0051489	0.0057538	0.006506	0.0070561	0.0075178	0.0082151	0.0088406	0.0094002	0.010009	0.010227	0.010735	0.010959	0.010946	0.0108	0.010627	0.010554	0.010352	0.010275	0.010384
103	0.0081421	0.0066899	0.0047876	0.0032457	0.0019232	0.00088896	0.00015497	1e-05	1e-05	1e-05	1e-05	1e-05	1e-05	0.0002679	0.00064274	0.0010498	0.0013344	0.0015756	0.0020316	0.0022412	0.0020071	0.0017786	0.0019715	0.0021328	0.0022387	0.0021894	0.0021821	0.0023583	0.0025775	0.002507	0.0026814	0.0033492	0.0042561	0.0049312	0.005369	0.0059208	0.0064399	0.0068928	0.0076221	0.0082055	0.0088789	0.0094101	0.0095312	0.0095208	0.0095818	0.0097817	0.0099547	0.01034	0.010866
104	0.015021	0.012533	0.0099173	0.0078712	0.0062129	0.0047808	0.0034734	0.002339	0.0014689	0.0010361	0.00092613	0.00074713	0.0004573	0.00034776	0.00020151	1e-05	1e-05	1e-05	1e-05	1e-05	1e-05	0.0001304	0.00082331	0.0019013	0.0031787	0.0044536	0.006041	0.0078051	0.0097825	0.011629	0.01357	0.015755	0.017718	0.019658	0.021431	0.023293	0.02506	0.026779	0.028578	0.03008	0.03177	0.033426	0.034799	0.036301	0.037661	0.039217	0.040433	0.0419	0.043312
105	0.011883	0.0079069	0.0040801	0.0012266	1e-05	1e-05	1e-05	1e-05	1e-05	1e-05	0.0010168	0.0038079	0.0069887	0.010616	0.014253	0.018101	0.022046	0.02601	0.030131	0.034182	0.037809	0.041391	0.045243	0.049268	0.053127	0.056915	0.06067	0.064652	0.068695	0.072492	0.076535	0.080891	0.085358	0.089711	0.09369	0.0977	0.10146	0.10514	0.10877	0.11204	0.1153	0.1182	0.12067	0.12288	0.12495	0.12727	0.12943	0.13176	0.13398
106	1e-05	1e-05	1e-05	1e-05	1e-05	1e-05	0.00019397	0.00058976	0.0011604	0.001727	0.0021994	0.0023077	0.0026086	0.0030346	0.0034991	0.0039586	0.0041836	0.0043061	0.0042951	0.004063	0.0035112	0.0029419	0.0026998	0.002491	0.0021371	0.0016224	0.0011192	0.00098434	0.00090992	0.00093617	0.0011848	0.0017739	0.002532	0.0031439	0.0035863	0.0043173	0.0051104	0.0059473	0.0068165	0.0075377	0.0083828	0.0091817	0.0097837	0.01033	0.010793	0.011376	0.011784	0.012168	0.012543
107	0.0093442	0.0067682	0.0042559	0.0021285	0.00033067	1e-05	1e-05	1e-05	1e-05	1e-05	1e-05	0.00077545	0.0020659	0.0035207	0.0050846	0.0066651	0.0080351	0.0092679	0.010712	0.012062	0.012923	0.013807	0.01499	0.016349	0.017608	0.018787	0.02012	0.021796	0.023495	0.024951	0.026691	0.028836	0.03102	0.032932	0.034568	0.036385	0.038067	0.039514	0.040962	0.042234	0.043693	0.044787	0.045667	0.046545	0.047492	0.048666	0.049727	0.050945	0.052254
108	0.014926	0.011233	0.0078803	0.0049012	0.0024314	0.00089421	1e-05	1e-05	1e-05	1e-05	1e-05	1e-05	0.00099678	0.0021775	0.0037589	0.0048415	0.0051432	0.0055216	0.0058564	0.0062357	0.0062233	0.0059299	0.0059028	0.0058889	0.0056198	0.0049149	0.0044662	0.0046418	0.0046833	0.004462	0.0043801	0.0043571	0.0047139	0.0049233	0.0047436	0.0047046	0.0045484	0.0044536	0.0042518	0.0038802	0.0036412	0.00334	0.0031897	0.0028235	0.0023855	0.0022847	0.0021617	0.0024154	0.0024035
109	0.0060642	0.0044631	0.0028013	0.0015846	0.00068911	1.492e-05	1e-05	1e-05	1e-05	1e-05	1e-05	1e-05	0.00017876	0.00038709	0.00052647	0.00068531	0.0008805	0.0011612	0.0016343	0.0021646	0.0025672	0.0030334	0.003857	0.005002	0.0061902	0.0074233	0.0086818	0.010137	0.011695	0.012922	0.014289	0.015814	0.017392	0.018745	0.019936	0.021362	0.022598	0.023671	0.024742	0.025367	0.026344	0.02716	0.027765	0.0284	0.02901	0.029705	0.030076	0.030628	0.031262
110	1e-05	1e-05	1e-05	1e-05	1e-05	1e-05	0.0011176	0.0033775	0.0056311	0.0087013	0.011363	0.013365	0.015784	0.018294	0.020565	0.02216	0.023309	0.024065	0.024434	0.024574	0.023724	0.022924	0.022471	0.021842	0.020914	0.019994	0.019304	0.019317	0.019774	0.020277	0.021095	0.022339	0.023787	0.025076	0.026021	0.027332	0.028552	0.02998	0.031231	0.032184	0.033401	0.034325	0.035154	0.035792	0.036438	0.03727	0.038065	0.038829	0.039474
111	1e-05	0.00058072	0.0021378	0.0034732	0.0047701	0.0058885	0.0068227	0.0074701	0.0084298	0.0095298	0.010539	0.0098637	0.0089639	0.0086998	0.009001	0.009364	0.0099167	0.010632	0.011371	0.011554	0.01121	0.011117	0.01182	0.012467	0.01281	0.012748	0.012567	0.012548	0.012246	0.011815	0.011589	0.011766	0.01163	0.011284	0.010882	0.010609	0.010217	0.0096935	0.0089738	0.0084488	0.0079084	0.007505	0.0069586	0.0066874	0.0063548	0.0063063	0.0062089	0.00635	0.0066516
112	1e-05	1e-05	1e-05	1e-05	1e-05	1e-05	0.00081322	0.0022364	0.0033617	0.0049352	0.0064191	0.0082608	0.010715	0.012957	0.015476	0.017631	0.018956	0.020235	0.021248	0.022171	0.022197	0.022211	0.02219	0.021928	0.021588	0.020999	0.02049	0.020764	0.021224	0.021835	0.022861	0.024542	0.02616	0.027806	0.029247	0.030749	0.032113	0.033494	0.034703	0.035717	0.036735	0.037379	0.037843	0.038316	0.038591	0.039049	0.039461	0.039988	0.040491
113	0.018768	0.016312	0.013465	0.011183	0.0091632	0.0073831	0.0059003	0.0047935	0.0038867	0.0033149	0.0032413	0.0029115	0.0027013	0.0029804	0.003142	0.0032418	0.0032265	0.0030809	0.0027947	0.0023591	0.001647	0.00075341	0.00016498	1e-05	1e-05	1e-05	1e-05	1e-05	1e-05	0.00030164	0.0012661	0.0024759	0.003965	0.0055449	0.0069393	0.0083617	0.0095448	0.010698	0.011962	0.01303	0.014319	0.015448	0.016601	0.01768	0.018571	0.019562	0.020537	0.021633	0.022912
114	1e-05	1e-05	1e-05	1e-05	1e-05	1e-05	1.1622e-05	0.0004229	0.00075794	0.0017074	0.0024903	0.0035027	0.0048581	0.0059989	0.0074957	0.0085357	0.0092427	0.0099817	0.010523	0.011007	0.010966	0.011051	0.011239	0.011418	0.011589	0.011486	0.011477	0.011916	0.012452	0.013134	0.014195	0.015492	0.016848	0.01816	0.019281	0.020427	0.021469	0.022647	0.02373	0.024491	0.025219	0.025579	0.026012	0.026422	0.026868	0.027474	0.028035	0.028754	0.029415
115	0.015897	0.013257	0.01059	0.0081619	0.0060361	0.0041118	0.0025956	0.0014766	0.00033132	1e-05	1e-05	1e-05	1e-05	1e-05	1e-05	0.000312	0.00086362	0.0014186	0.0018455	0.0024866	0.0028122	0.0031527	0.0036664	0.0041178	0.0043682	0.0045064	0.0044424	0.0045278	0.0045417	0.0046146	0.0048969	0.0054172	0.005974	0.0066087	0.0072425	0.0080493	0.0087088	0.0094876	0.010438	0.011222	0.012008	0.012363	0.012605	0.01288	0.012868	0.012953	0.012951	0.013141	0.013393
116	0.020725	0.019339	0.017746	0.016489	0.015517	0.014502	0.01355	0.012656	0.011635	0.011214	0.010896	0.010238	0.0094997	0.0089707	0.0084648	0.0077933	0.0070553	0.0063013	0.0055709	0.0049443	0.0035527	0.0023594	0.0016323	0.0012044	0.00056782	1e-05	1e-05	1e-05	1e-05	1e-05	1e-05	0.00015747	0.0010248	0.0017982	0.0022847	0.0031327	0.0038362	0.0044334	0.0050833	0.0056227	0.0062344	0.0066003	0.0065994	0.0065828	0.0064388	0.0064846	0.0063705	0.0066617	0.0070136
117	0.0033395	0.0029107	0.0021151	0.0010271	0.00013801	1e-05	1e-05	1e-05	1e-05	0.00032846	0.00054575	0.00050398	0.00065327	0.0010194	0.0015968	0.0021525	0.0027081	0.0027017	0.0026695	0.0025319	0.0019948	0.0015896	0.0013896	0.0012917	0.0011576	0.00077223	0.00024195	1e-05	1.0294e-05	1e-05	0.00020323	0.000635	0.0013422	0.0020249	0.0025838	0.0033081	0.0041275	0.0050842	0.0059996	0.0065472	0.00718	0.0075851	0.0079566	0.0080894	0.0081332	0.0082045	0.0080792	0.0080657	0.0081994
118	0.026442	0.02256	0.018549	0.015149	0.012096	0.009469	0.0074211	0.0058161	0.0044741	0.0036543	0.0031887	0.0027387	0.002426	0.0025084	0.0025248	0.0025713	0.0024115	0.0020145	0.0016598	0.0012992	0.00060125	0.00010234	1e-05	5.6001e-05	1e-05	1e-05	1e-05	0.00045312	0.0010201	0.0015032	0.0023388	0.0035163	0.004667	0.0055643	0.006212	0.0070395	0.0076624	0.0080658	0.0085551	0.0089136	0.0091569	0.0090663	0.0086854	0.0082751	0.0078538	0.007558	0.0072086	0.0071364	0.0071485
119	0.037291	0.031706	0.02616	0.021228	0.017016	0.013165	0.010293	0.0081978	0.0061421	0.0050123	0.0043155	0.0038861	0.0038606	0.004215	0.0045285	0.0047006	0.0048042	0.0044746	0.0041041	0.0040528	0.0034447	0.002885	0.002492	0.0020423	0.0014576	0.00084225	0.00033623	9.6612e-05	8.6132e-05	1e-05	1e-05	0.00029289	0.00082478	0.0013755	0.0018245	0.0024777	0.0031118	0.003724	0.0043661	0.0048293	0.0053426	0.0055562	0.0055169	0.0054992	0.0052873	0.0053098	0.0052295	0.0053094	0.0054048
120	0.022264	0.021077	0.019469	0.018254	0.016661	0.015375	0.014266	0.013321	0.012404	0.01149	0.010859	0.0098562	0.0088776	0.0083087	0.0076028	0.0070897	0.0062236	0.0053944	0.0045687	0.0036542	0.0025287	0.001449	0.00084277	0.00048381	1e-05	1e-05	1e-05	1e-05	1e-05	1e-05	0.00049569	0.0013422	0.0021735	0.0028574	0.0033248	0.0040176	0.0046935	0.0052499	0.0056544	0.0059816	0.0064215	0.006533	0.0064383	0.0062996	0.006184	0.006181	0.0060622	0.0060592	0.0061827
121	0.015336	0.0022991	1e-05	1e-05	1e-05	0.0025342	0.0040394	1e-05	1e-05	1e-05	0.0040845	0.012479	0.021042	0.02696	0.029801	0.030413	0.031499	0.0326	0.037509	0.039886	0.040252	0.040023	0.040122	0.039998	0.039714	0.039517	0.038854	0.037725	0.036708	0.035773	0.034764	0.033754	0.033003	0.03181	0.03066	0.029819	0.028969	0.028062	0.027587	0.02732	0.026736	0.026453	0.02649	0.026442	0.027208	0.028051	0.028886	0.029682	0.030631
122	0.11474	0.10085	0.088087	0.076485	0.066282	0.057331	0.04887	0.041388	0.035424	0.030605	0.027103	0.025081	0.023669	0.022607	0.021238	0.019743	0.018365	0.017343	0.016137	0.014774	0.013586	0.012485	0.011306	0.010469	0.0093637	0.0086614	0.0081273	0.0075244	0.007033	0.0069604	0.0066562	0.0063856	0.0058218	0.0051648	0.0046418	0.0044177	0.004414	0.0044823	0.0046975	0.0052163	0.0050702	0.0052238	0.0053991	0.0054947	0.0055751	0.0053188	0.0051524	0.0046579	0.0040602
123	0.034246	0.028649	0.023811	0.019167	0.015508	0.011884	0.008366	0.005074	0.0022314	0.00047494	1e-05	1e-05	1e-05	1e-05	1e-05	1e-05	0.00042763	0.0016021	0.0026576	0.003359	0.004054	0.0045365	0.0041237	0.0036602	0.0030899	0.0026173	0.0017875	0.0011055	0.00067707	0.00079591	0.0012838	0.0015916	0.0027015	0.0043272	0.0060045	0.0081782	0.010009	0.012036	0.014057	0.015549	0.016583	0.017653	0.018918	0.019307	0.019611	0.020113	0.020922	0.022291	0.024143
124	0.0973	0.076765	0.0598	0.045641	0.032745	0.022631	0.013085	0.0041936	1e-05	1e-05	1e-05	1e-05	1e-05	1e-05	0.00060036	0.0035485	0.0064565	0.0092453	0.012596	0.015517	0.017637	0.019827	0.022649	0.024291	0.025987	0.027675	0.028056	0.028186	0.028931	0.029562	0.030262	0.030922	0.031762	0.031761	0.031996	0.031905	0.03193	0.032219	0.03242	0.032353	0.031613	0.03085	0.02981	0.028196	0.026927	0.02594	0.025522	0.024766	0.024125
125	0.10128	0.084678	0.072413	0.059627	0.046327	0.033803	0.022954	0.01446	0.0094628	0.0051352	0.0014157	0.00049878	1e-05	1e-05	1e-05	1e-05	0.0010682	0.0038578	0.007378	0.0086894	0.010124	0.010947	0.011174	0.010901	0.0099605	0.009843	0.0093989	0.0076924	0.0070754	0.0047319	0.0032787	0.0013397	0.00023116	1e-05	1e-05	0.00082518	9.6183e-05	7.046e-05	0.00060647	0.00094934	0.0025716	0.0039968	0.0063814	0.0084535	0.010908	0.01305	0.01565	0.018989	0.021568
126	0.097259	0.078985	0.065963	0.051555	0.036292	0.02217	0.011096	0.0035915	0.00066668	1e-05	1e-05	1e-05	1e-05	1e-05	1e-05	0.0027976	0.0091629	0.013984	0.019558	0.022106	0.024208	0.025271	0.025638	0.02532	0.02389	0.023354	0.022373	0.019771	0.018793	0.015038	0.012414	0.009636	0.0079331	0.0071499	0.0073792	0.0085932	0.0070566	0.0063752	0.0060563	0.0055233	0.0072601	0.0088555	0.011694	0.014418	0.017637	0.0207	0.024543	0.029669	0.033914
127	0.081845	0.068751	0.058941	0.049086	0.039039	0.029332	0.020897	0.014139	0.0097615	0.0061617	0.0032154	0.002369	0.001787	1e-05	1e-05	1e-05	0.0021269	0.0042921	0.0071101	0.0085054	0.0098442	0.010723	0.011116	0.011146	0.010646	0.010685	0.010267	0.0087511	0.0079948	0.0058491	0.0042043	0.002214	0.0010154	0.00025697	0.00014992	0.00070741	1e-05	1e-05	1e-05	1e-05	0.00098736	0.0020138	0.0037594	0.0049156	0.0062245	0.0073264	0.0087579	0.010855	0.012608
128	1e-05	1e-05	1e-05	1e-05	1e-05	1e-05	0.00099918	0.0031377	0.0054412	0.0079222	0.01043	0.012765	0.01495	0.016794	0.018358	0.019732	0.021035	0.021984	0.022745	0.023239	0.02349	0.023457	0.023666	0.024046	0.024621	0.025315	0.025794	0.026151	0.026634	0.027075	0.027402	0.027916	0.028551	0.029023	0.029261	0.029353	0.029437	0.029635	0.029973	0.030148	0.030234	0.030326	0.030396	0.03016	0.02977	0.029346	0.029108	0.028628	0.028229
129	0.076113	0.063871	0.052826	0.042783	0.034397	0.026414	0.019201	0.012906	0.0076577	0.0039553	0.0013188	0.0002267	1e-05	1e-05	1e-05	1e-05	1e-05	1e-05	0.00040649	0.0010476	0.0017879	0.002569	0.0031504	0.0037174	0.0040528	0.0040842	0.0043569	0.0047131	0.0053366	0.0063609	0.0069752	0.0075717	0.0084996	0.0094208	0.010504	0.011931	0.013779	0.015811	0.017994	0.019967	0.021717	0.024111	0.02653	0.028455	0.030253	0.032184	0.034548	0.036619	0.038611
130	0.013477	0.0078103	0.0034812	0.00060829	1e-05	1e-05	1e-05	1e-05	1e-05	1e-05	0.00013015	0.0031412	0.0064042	0.0090114	0.01083	0.012013	0.01346	0.015061	0.016833	0.017999	0.018788	0.019418	0.020159	0.020719	0.02141	0.022155	0.022523	0.022611	0.022717	0.022907	0.023051	0.023253	0.023488	0.02323	0.023069	0.022931	0.022817	0.022878	0.023128	0.023224	0.023226	0.023168	0.023113	0.022762	0.022655	0.022498	0.022554	0.022559	0.022706
131	0.014719	0.0069032	0.0013136	1e-05	1e-05	0.00015723	1e-05	1e-05	1e-05	1e-05	0.0023605	0.0070729	0.01213	0.015953	0.018025	0.018796	0.020047	0.021681	0.024254	0.025473	0.026095	0.026478	0.026831	0.026885	0.027085	0.027774	0.028265	0.028339	0.028341	0.028429	0.028516	0.028658	0.028985	0.029054	0.029275	0.029766	0.030225	0.030763	0.031793	0.033503	0.036233	0.040621	0.047294	0.056614	0.069734	0.087057	NaN	NaN	NaN
132	1e-05	1e-05	1e-05	1e-05	1e-05	1e-05	0.00087255	0.002843	0.0051228	0.0080499	0.011291	0.014705	0.018356	0.022003	0.0253	0.028473	0.031548	0.034406	0.036953	0.038975	0.040523	0.041542	0.042639	0.043614	0.044475	0.045647	0.046521	0.04737	0.048423	0.049691	0.051433	0.053656	0.056353	0.058505	0.06072	0.063205	0.065454	0.06822	0.071102	0.073895	0.076313	0.078399	0.080077	0.081247	0.082707	0.084263	0.085967	0.08763	0.089041
133	0.0032986	0.002283	0.0012998	0.00055797	0.0002139	1e-05	1e-05	1e-05	1e-05	1e-05	1e-05	0.00031321	0.0012169	0.0023052	0.0032198	0.0041183	0.0053361	0.0064924	0.0076295	0.00869	0.0096928	0.010558	0.01163	0.0126	0.013504	0.014525	0.015269	0.015842	0.016605	0.01738	0.018107	0.018865	0.019733	0.020296	0.020923	0.021619	0.022349	0.023258	0.024249	0.025023	0.02569	0.026177	0.026756	0.027084	0.027367	0.027618	0.028086	0.028441	0.028889
134	0.018288	0.014722	0.011446	0.0085047	0.0062133	0.0041238	0.002365	0.0008179	1e-05	1e-05	1e-05	1e-05	1e-05	1e-05	0.00021409	0.00051278	0.00096065	0.0013686	0.0018805	0.002347	0.0027692	0.0029542	0.0032746	0.003812	0.004235	0.0049414	0.0056125	0.0062329	0.0071158	0.0080776	0.0091172	0.010285	0.011711	0.012984	0.014198	0.015643	0.017119	0.018749	0.020532	0.022235	0.023839	0.025438	0.027119	0.028636	0.030141	0.031678	0.033238	0.03461	0.035898
135	0.0071071	0.0053401	0.0037241	0.0023312	0.0015092	0.00048244	1e-05	1e-05	1e-05	1e-05	1e-05	1e-05	0.0002366	0.0015843	0.0027469	0.0039122	0.0053733	0.0067214	0.008406	0.010048	0.011555	0.012757	0.013683	0.01423	0.014366	0.014657	0.014696	0.014739	0.014933	0.01488	0.014796	0.014826	0.015109	0.015427	0.016132	0.017088	0.018172	0.019463	0.02067	0.021739	0.022737	0.023667	0.024543	0.025017	0.025435	0.02553	0.025736	0.025627	0.02541
136	1e-05	1e-05	1e-05	1e-05	1e-05	1e-05	0.00027135	0.00079473	0.001274	0.0019592	0.0026868	0.003623	0.0046118	0.0056384	0.006292	0.00678	0.0073815	0.0079406	0.0086042	0.0092462	0.009857	0.010414	0.010812	0.011001	0.011099	0.011291	0.011347	0.011346	0.011377	0.01132	0.011107	0.010931	0.010761	0.010508	0.010531	0.010592	0.010749	0.010983	0.011312	0.011564	0.01162	0.01167	0.01169	0.011531	0.01123	0.010656	0.010317	0.0098189	0.0093628
137	0.051713	0.043214	0.035403	0.028038	0.021993	0.016314	0.011196	0.0068879	0.0036824	0.0017077	1e-05	1e-05	1e-05	1e-05	1e-05	7.804e-05	0.0015207	0.002866	0.0037887	0.0044413	0.0050519	0.0062989	0.0076821	0.0084511	0.0091716	0.0098751	0.0098642	0.0090859	0.0087626	0.0087394	0.0084759	0.0082023	0.0077511	0.006895	0.0064745	0.0064242	0.0064684	0.0069219	0.0078578	0.0085461	0.0091568	0.0097733	0.010543	0.010855	0.01121	0.011421	0.011721	0.011896	0.012226
138	0.021583	0.017783	0.014408	0.011712	0.009617	0.0075294	0.0055301	0.0035936	0.0018475	0.00063665	1e-05	1e-05	1.9968e-05	7.5384e-05	1e-05	1e-05	1e-05	1e-05	0.00053338	0.0011229	0.0017102	0.0021175	0.0025446	0.0028397	0.0033262	0.0038678	0.0042244	0.0044936	0.0047129	0.0046667	0.0045938	0.0044586	0.0045362	0.004418	0.0044116	0.004408	0.0044708	0.0046331	0.0048734	0.0049656	0.0050933	0.0051694	0.0053748	0.0051684	0.0049248	0.0045671	0.0043529	0.0040275	0.0037995
139	0.040927	0.033189	0.025932	0.019799	0.014983	0.010312	0.0061599	0.0026206	1e-05	1e-05	1e-05	1e-05	1e-05	1e-05	0.00020195	0.00074546	0.0018725	0.0030383	0.0041385	0.0051124	0.0059709	0.0065936	0.0072238	0.0076345	0.0076854	0.0075139	0.0072104	0.0065119	0.0061631	0.0059851	0.0054601	0.0048833	0.0043167	0.0035019	0.0028325	0.0025496	0.0029072	0.0036092	0.0046622	0.005176	0.0054837	0.0059081	0.0066874	0.007326	0.0080043	0.0083216	0.0085949	0.0084016	0.0081026
140	0.026606	0.022087	0.018018	0.014379	0.011406	0.0084917	0.0057991	0.0032963	0.0012161	1e-05	1e-05	1e-05	1e-05	1e-05	1e-05	5.19e-05	0.0011056	0.0022458	0.0036291	0.004994	0.0062667	0.0075118	0.0088006	0.010033	0.011255	0.012367	0.012963	0.013151	0.013336	0.013203	0.012827	0.012265	0.01178	0.010892	0.010201	0.0095595	0.0089997	0.0086841	0.0084977	0.0081979	0.0079624	0.0077921	0.0078065	0.0074788	0.0073102	0.0067951	0.0065341	0.0063041	0.0061347
141	0.068367	0.059191	0.050643	0.043043	0.036722	0.030699	0.025506	0.020884	0.016948	0.013932	0.011807	0.010646	0.0099789	0.009644	0.0089407	0.0078392	0.0072619	0.006363	0.0057566	0.0052221	0.004896	0.0044623	0.0040888	0.0039889	0.003778	0.0040064	0.0044829	0.0048562	0.0060506	0.0073714	0.0084797	0.0094513	0.010632	0.011623	0.012451	0.01347	0.014448	0.015481	0.016569	0.016964	0.01703	0.017219	0.017619	0.017554	0.017312	0.016869	0.016399	0.015695	0.014839
142	0.014063	0.011073	0.0085656	0.0070229	0.0056328	0.0039942	0.0026488	0.0012304	5.6745e-05	1e-05	1e-05	1e-05	1e-05	0.00068433	0.00088498	0.0013522	0.0022067	0.0028124	0.0038067	0.0043859	0.0047429	0.0049742	0.005471	0.0059937	0.0064328	NaN	NaN	NaN	NaN	NaN	NaN	NaN	NaN	NaN	NaN	NaN	NaN	NaN	NaN	NaN	NaN	NaN	NaN	NaN	NaN	NaN	NaN	NaN	NaN
143	0.014755	0.012921	0.011432	0.010396	0.0095393	0.0084761	0.0076684	0.006791	0.0058826	0.0051595	0.0046778	0.0044796	0.0043587	0.0042081	0.003871	0.003692	0.0039131	0.0038729	0.0040749	0.0043193	0.0044794	0.0047438	0.0052121	0.0057303	0.0061663	0.0065542	0.0067175	0.0066773	0.0068786	0.0071064	0.0072496	0.0075361	0.007687	0.0074412	0.0071649	0.0069291	0.0068507	0.0068547	0.0068549	0.0066886	0.0063408	0.0058998	0.0053734	0.0046612	0.0040736	0.0034272	0.0030217	0.0022923	0.0014724
144	0.016272	0.01266	0.0092836	0.0067043	0.00455	0.0026892	0.00071898	1e-05	1e-05	1e-05	1e-05	1e-05	1e-05	0.00096047	0.0025604	0.0048726	0.0077633	0.011233	0.014996	0.018876	0.022922	0.027339	0.032088	0.037054	0.042168	0.047554	0.052634	0.057756	0.063037	0.068384	0.073845	0.079467	0.084998	0.090221	0.095475	0.10052	0.10563	0.11076	0.11572	0.12044	0.12504	0.12945	0.13352	0.1372	0.14068	0.14398	0.1475	0.15056	0.15355
145	0.019605	0.016339	0.013396	0.011107	0.0091314	0.007273	0.0056787	0.0040866	0.0029025	0.0021516	0.0018682	0.0021118	0.0027913	0.0035597	0.0040118	0.0046572	0.0055923	0.0063398	0.0072757	0.0079793	0.0085228	0.008992	0.0094054	0.0095724	0.0096359	0.0097158	0.0095519	0.0092108	0.0090727	0.0090226	0.0089917	0.0090885	0.0092745	0.0092178	0.0093398	0.0095671	0.0099692	0.010486	0.011063	0.011491	0.011689	0.0118	0.011821	0.011382	0.011	0.010361	0.0098011	0.0089363	0.0079726
146	1e-05	1e-05	0.0039507	0.0062562	0.0092285	0.0092692	0.0086465	0.0070358	0.0037597	0.0030087	0.00059321	1e-05	1e-05	1e-05	1e-05	0.0016775	0.0063533	0.011782	0.018104	0.023789	0.027992	0.031595	0.035596	0.038804	0.041942	0.04402	0.045228	0.045866	0.046187	0.045625	0.045676	0.045954	0.04741	0.047774	0.049001	0.050747	0.053081	0.056081	0.058573	0.060836	0.064044	0.066941	0.069914	0.072679	0.075888	0.079058	0.082072	0.084573	0.086679
147	0.038234	0.031935	0.026699	0.022077	0.018078	0.014266	0.010676	0.0073546	0.0048434	0.0031683	0.00216	0.0022405	0.0023489	0.0019378	0.0014957	0.0014893	0.0021371	0.0031587	0.00453	0.0054783	0.0062216	0.0068991	0.0072315	0.007648	0.0084008	0.0093292	0.0097942	0.0097966	0.0095345	0.0088515	0.0084219	0.0080827	0.0077209	0.0070209	0.0061003	0.0049884	0.0037656	0.0028723	0.0023864	0.0019393	0.0016059	0.00099795	0.00032932	1e-05	1e-05	1e-05	1e-05	0.00028458	0.00023662
148	0.023072	0.01972	0.016849	0.014201	0.011671	0.0091907	0.0067247	0.0042075	0.0021653	0.00066023	1e-05	1e-05	1e-05	1e-05	1e-05	1e-05	0.00055078	0.0021044	0.0038775	0.0056522	0.0073209	0.0092486	0.010972	0.01259	0.014555	0.016452	0.018161	0.019394	0.020491	0.021703	0.022726	0.023749	0.024539	0.025135	0.025543	0.025323	0.025408	0.025362	0.025797	0.026179	0.026428	0.026645	0.026762	0.026503	0.026097	0.02588	0.026308	0.026291	0.026143
149	0.024265	0.019452	0.015251	0.011441	0.0079248	0.00465	0.0021049	0.0001135	1e-05	1e-05	1e-05	1e-05	1e-05	1e-05	0.00023787	0.0012832	0.0026474	0.0037754	0.0049674	0.006017	0.0068356	0.0069702	0.0071345	0.0072422	0.0079321	0.0091588	0.0097267	0.010189	0.010624	0.01106	0.01154	0.012428	0.013831	0.014576	0.015425	0.015992	0.016041	0.016572	0.017171	0.01784	0.018334	0.018728	0.018503	0.017789	0.017449	0.016931	0.016773	0.01654	0.015743
150	0.044752	0.039188	0.034223	0.031136	0.029174	0.027474	0.025046	0.022212	0.019807	0.017852	0.017324	0.017632	0.018562	0.019825	0.02042	0.020455	0.020804	0.021701	0.022592	0.023459	0.024593	0.025913	0.027401	0.02837	0.028592	0.0289	0.029061	0.028482	0.027729	0.027167	0.026104	0.024819	0.023388	0.021532	0.019839	0.018503	0.01704	0.015595	0.014553	0.013365	0.012049	0.010935	0.010006	0.0083914	0.0063221	0.0041244	0.002354	0.00059494	1e-05
151	0.054261	0.046507	0.039774	0.033378	0.027619	0.021966	0.017032	0.012201	0.0083678	0.0056205	0.0033865	0.0023948	0.0018074	0.00072865	1e-05	1e-05	8.9986e-05	0.00027337	0.0012659	0.0019213	0.0022599	0.0028295	0.0029757	0.0030836	0.0038195	0.0047776	0.0054029	0.0058078	0.0067491	0.0072666	0.0077443	0.0083389	0.0087984	0.0091492	0.0096991	0.0099794	0.0098794	0.0098078	0.0096831	0.0089074	0.0082553	0.0073436	0.0063255	0.0050669	0.0040588	0.0027218	0.0019566	0.0011913	0.00024485
152	0.044817	0.036978	0.029888	0.023906	0.019024	0.014199	0.009733	0.0057209	0.0025102	0.00017175	1e-05	1e-05	1e-05	1e-05	1e-05	1e-05	0.00090396	0.0020685	0.0031773	0.0039844	0.0048109	0.0051908	0.005557	0.0057696	0.005884	0.0058478	0.0054899	0.0048206	0.0042701	0.0039093	0.0035359	0.0033113	0.0033932	0.0033869	0.0036816	0.0041316	0.0049386	0.0057092	0.0064263	0.0070522	0.0073719	0.0075618	0.0077901	0.0076197	0.007209	0.006382	0.0057834	0.004998	0.0045302
153	0.033415	0.027894	0.02273	0.018161	0.013936	0.010686	0.0074706	0.0043209	0.0021688	0.00040114	1e-05	1e-05	1e-05	0.00037576	0.00087842	0.001785	0.0028349	0.0041634	0.005736	0.0070604	0.0082821	0.0090773	0.0098379	0.010041	0.010439	0.010975	0.010983	0.01071	0.010434	0.010229	0.010121	0.010236	0.010363	0.010443	0.010849	0.011052	0.011188	0.011523	0.012009	0.012398	0.0124	0.012249	0.012144	0.011764	0.011134	0.010314	0.0096148	0.0088527	0.0080471
154	0.015827	0.012709	0.0097846	0.0075872	0.0059222	0.0044394	0.002755	0.00093168	1e-05	1e-05	1e-05	1e-05	1e-05	0.00039583	0.00081822	0.0013095	0.0019327	0.0026181	0.0033553	0.0036963	0.0038504	0.0039857	0.0039839	0.0035927	0.0032523	0.0030774	0.0025757	0.0021128	0.0018835	0.0016699	0.0015569	0.0016253	0.0017165	0.0013967	0.001425	0.0013712	0.0013026	0.0015672	0.0016099	0.0014907	0.0014441	0.0014087	0.0013483	0.0011002	0.001052	0.00067421	0.00065694	0.00045809	6.3005e-05
155	0.036246	0.031431	0.027047	0.023374	0.020252	0.017244	0.014505	0.011953	0.0098415	0.0084168	0.0075242	0.0072714	0.00735	0.007418	0.0071789	0.0070983	0.0074239	0.0075746	0.0078401	0.0080568	0.0080466	0.0080616	0.0080804	0.0078581	0.0077143	0.0077337	0.0075086	0.0071929	0.0071914	0.0071719	0.0071243	0.0072763	0.0075211	0.0074589	0.0077693	0.0081074	0.0084615	0.0089716	0.009514	0.0099737	0.010296	0.010513	0.01069	0.010438	0.010111	0.0094077	0.0088278	0.0081713	0.0075595
156	0.030442	0.025483	0.020902	0.016833	0.013403	0.010173	0.0073018	0.0047012	0.0025412	0.0010429	1e-05	1e-05	1e-05	1e-05	1e-05	1e-05	3.1326e-05	0.00031606	0.00075311	0.0011625	0.0014731	0.0018485	0.0022535	0.0025847	0.0029622	0.0032995	0.0034243	0.0035139	0.0038503	0.0040676	0.0041873	0.0044243	0.004602	0.004478	0.004524	0.0045253	0.0047203	0.0050614	0.0054171	0.0056351	0.0059252	0.006261	0.0066055	0.0068699	0.0071216	0.0071402	0.0074808	0.0076351	0.0078596
157	0.015048	0.011814	0.0086626	0.0059341	0.0039462	0.0023109	0.00080853	1e-05	1e-05	1e-05	1e-05	1e-05	1e-05	0.00035828	0.00076108	0.0013045	0.002102	0.0029124	0.0036899	0.0044924	0.0050073	0.0059626	0.0067782	0.0073648	0.0077104	0.0080159	0.0079178	0.0075242	0.0071002	0.0067225	0.0061089	0.0055877	0.0049299	0.0041692	0.0036845	0.0034808	0.0032991	0.0032224	0.0032745	0.0035531	0.0037025	0.0039898	0.0042844	0.0042264	0.0040061	0.0036481	0.0034124	0.0032291	0.0031785
158	0.021812	0.017567	0.013564	0.010138	0.0072987	0.0047799	0.0024335	0.00026652	1e-05	1e-05	1e-05	1e-05	1e-05	1e-05	0.00052771	0.001564	0.0028962	0.0043755	0.0060606	0.0076104	0.0090411	0.010234	0.011547	0.012758	0.013994	0.01529	0.01627	0.01717	0.018132	0.019048	0.0199	0.020778	0.021892	0.022661	0.023524	0.024388	0.025263	0.02631	0.027382	0.028483	0.029405	0.030314	0.031236	0.031721	0.032191	0.032475	0.033017	0.033484	0.033873
159	0.037164	0.031016	0.025336	0.020377	0.015981	0.012138	0.0085145	0.0050841	0.0024294	0.00058451	1e-05	1e-05	1e-05	1e-05	0.00035738	0.00088878	0.0015026	0.0022627	0.0032728	0.004168	0.0048177	0.0053409	0.005692	0.0057689	0.0056858	0.005631	0.0054069	0.0050854	0.0049014	0.0045997	0.0040585	0.0037401	0.0035058	0.0029285	0.0026932	0.0026229	0.0025885	0.0027258	0.0029715	0.0031545	0.0033119	0.0036191	0.0037468	0.0035953	0.0035072	0.0030857	0.0027111	0.0022761	0.0018683
160	0.0054821	0.0048238	0.0039514	0.0032418	0.0029229	0.0025151	0.0018923	0.0010647	0.00029739	1e-05	1e-05	1e-05	1e-05	1e-05	1e-05	6.0839e-05	0.00063893	0.001166	0.0017133	0.0023135	0.0028143	0.0032121	0.0037404	0.0041899	0.0045892	0.0049444	0.0048587	0.0047329	0.0047468	0.004964	0.0050439	0.0051589	0.0054737	0.0054773	0.0056088	0.0059245	0.0062518	0.0068915	0.0074204	0.0080482	0.0083451	0.0086963	0.0090248	0.0088473	0.0087577	0.0085271	0.0084318	0.0083926	0.0081924
161	0.014066	0.011008	0.0080794	0.0056772	0.003632	0.0018459	0.00033499	1e-05	1e-05	1e-05	1e-05	1e-05	1e-05	0.0010799	0.0022274	0.003913	0.0058614	0.0078993	0.010264	0.01261	0.014945	0.017576	0.020185	0.022478	0.024857	0.027414	0.029649	0.031951	0.034375	0.036737	0.038812	0.040963	0.043135	0.04513	0.047483	0.049854	0.05246	0.055175	0.057976	0.06083	0.063872	0.067444	0.071116	0.074599	0.078258	0.081761	0.085591	0.089285	0.093121
162	1e-05	1e-05	1e-05	1e-05	1e-05	1e-05	0.0027844	0.0043389	0.0054871	0.0066678	0.0086455	0.010366	0.011823	0.012633	0.01293	0.013134	0.013324	0.013266	0.01369	0.013868	0.013788	0.013248	0.01209	0.011656	0.012104	0.012612	0.012631	0.012043	0.011849	0.011602	0.011401	0.011927	0.011819	0.012375	0.011414	0.0098836	0.0088142	0.0082989	0.0082679	0.0080162	0.0072579	0.0062962	0.0043837	0.0035073	0.0020029	0.0015271	0.0016162	0.0013379	0.00088431
163	0.010504	0.0080495	0.0056203	0.0036766	0.0022538	0.0010895	4.1692e-05	1e-05	1e-05	1e-05	1e-05	1e-05	1e-05	0.00086815	0.0013929	0.002062	0.0029079	0.0036049	0.0042761	0.0050159	0.0055292	0.0062617	0.0069067	0.0073381	0.0078977	0.008678	0.0092313	0.0097832	0.010814	0.011992	0.012963	0.014143	0.015526	0.01674	0.01827	0.019841	0.021482	0.023185	0.024832	0.026288	0.027645	0.029107	0.030632	0.03161	0.03268	0.033539	0.034592	0.035544	0.036548
164	0.011838	0.010561	0.0093143	0.0084229	0.0077139	0.0066916	0.0052856	0.0034838	0.0017679	0.0004567	1e-05	1e-05	1e-05	1e-05	1e-05	1e-05	0.00030438	0.0015538	0.0034074	0.0052243	0.0069809	0.008706	0.010351	0.011881	0.013552	0.01477	0.015961	0.016665	0.017498	0.018157	0.018347	0.018345	0.017994	0.017734	0.017223	0.016626	0.016755	0.016971	0.017929	0.018743	0.019281	0.020417	0.021465	0.022605	0.023261	0.023824	0.024985	0.025474	0.02588
165	0.024409	0.020911	0.017292	0.014185	0.011516	0.0092545	0.0064739	0.0036025	0.0012737	1e-05	1e-05	1e-05	1e-05	1e-05	1e-05	0.00054028	0.002197	0.004537	0.0067579	0.0093494	0.012285	0.013497	0.015201	0.01697	0.018246	0.018995	0.018581	0.01794	0.017027	0.016475	0.015286	0.013492	0.012683	0.011359	0.010158	0.0091323	0.0085305	0.0084534	0.0084803	0.0087384	0.0085426	0.0086044	0.0091314	0.009205	0.0093786	0.0092795	0.0093937	0.0093603	0.0092136
166	0.041706	0.034177	0.02743	0.021631	0.016499	0.012021	0.0080291	0.0045268	0.0019248	1e-05	1e-05	1e-05	1e-05	1e-05	1e-05	1e-05	0.00058703	0.0012529	0.0020154	0.0025478	0.003115	0.0037552	0.0042853	0.0048522	0.0054772	0.0060342	0.0062185	0.0062646	0.0063928	0.0064379	0.00637	0.0064017	0.0064393	0.0061538	0.0061053	0.0058907	0.0059661	0.0061577	0.0063302	0.0063937	0.0064929	0.0066394	0.0066001	0.0063362	0.0060449	0.0053595	0.0049807	0.0042602	0.0037471
167	0.0070763	0.0054892	0.0032753	0.00099829	1e-05	1e-05	1e-05	1e-05	1e-05	1e-05	0.00050723	0.0021797	0.0045616	0.0074278	0.01069	0.014093	0.01729	0.020475	0.023538	0.025996	0.02847	0.029957	0.031418	0.032312	0.033284	0.033854	0.034043	0.034173	0.034356	0.034565	0.034806	0.034831	0.035367	0.035386	0.035819	0.035846	0.036179	0.036323	0.036538	0.036597	0.0367	0.036922	0.037447	0.037444	0.037597	0.037419	0.037903	0.038233	0.038942
168	0.026854	0.022271	0.018196	0.014909	0.012079	0.009406	0.0068504	0.0044687	0.0023822	0.00077534	1e-05	1e-05	1e-05	1e-05	1e-05	1e-05	0.00020017	0.00081514	0.0015343	0.0022544	0.003054	0.0037636	0.0043024	0.0048069	0.0055889	0.0062345	0.0065479	0.0066808	0.0068605	0.0069639	0.0069541	0.0069029	0.0070855	0.006955	0.007029	0.0067148	0.0064929	0.0063086	0.0062019	0.0060384	0.0059008	0.005755	0.0056136	0.0050939	0.0047388	0.0043233	0.0043612	0.0043536	0.0044869
169	0.010397	0.0084828	0.0069479	0.0056838	0.0046154	0.0036393	0.0023923	0.0011815	0.00026534	1e-05	1e-05	1e-05	1e-05	1e-05	1e-05	0.00027958	0.0010664	0.0019951	0.0029103	0.0037132	0.0044486	0.0050088	0.0052831	0.0054091	0.0059743	0.0060469	0.0058699	0.0052471	0.0049639	0.0046167	0.0042206	0.0040968	0.0042461	0.0042952	0.0047255	0.0048361	0.0051137	0.0051947	0.0057611	0.0060154	0.0061604	0.0061941	0.0060244	0.0055313	0.0050465	0.0041978	0.0038093	0.0034336	0.0032468
170	0.013641	0.0099776	0.0067339	0.0041162	0.0022419	0.000671	1e-05	1e-05	1e-05	0.0015759	0.0042023	0.0080936	0.012883	0.018402	0.025278	0.034883	0.048514	0.06644	0.089537	0.1178	NaN	NaN	NaN	NaN	NaN	NaN	NaN	NaN	NaN	NaN	NaN	NaN	NaN	NaN	NaN	NaN	NaN	NaN	NaN	NaN	NaN	NaN	NaN	NaN	NaN	NaN	NaN	NaN	NaN
171	0.0090847	0.0071433	0.0051984	0.0031692	0.0012822	1e-05	1e-05	1e-05	1e-05	1e-05	1e-05	2.2259e-05	0.0015333	0.0031002	0.005089	0.0075303	0.010146	0.012616	0.015182	0.017606	0.01985	0.021119	0.022568	0.02387	0.025095	0.025896	0.026419	0.026426	0.026626	0.026835	0.026913	0.026778	0.027286	0.027316	0.027486	0.027632	0.028097	0.028285	0.028729	0.029227	0.029509	0.029743	0.030435	0.030749	0.031282	0.031331	0.031871	0.032258	0.033219
172	0.013486	0.012226	0.01071	0.0091575	0.0071227	0.0052843	0.0035483	0.0018399	0.0007335	1e-05	1e-05	1e-05	1e-05	1e-05	1e-05	0.00042561	0.0024678	0.0042775	0.0059613	0.0074913	0.0089449	0.010384	0.011581	0.012601	0.013571	0.014506	0.014803	0.014351	0.014252	0.014147	0.01396	0.013528	0.012809	0.012442	0.012152	0.012089	0.012342	0.012781	0.013703	0.014533	0.015667	0.016713	0.018421	0.01992	0.021001	0.021931	0.022779	0.02327	0.024224
173	0.023517	0.019662	0.016158	0.013094	0.010437	0.0078247	0.0054678	0.0033722	0.001494	0.0001919	1e-05	1e-05	1e-05	1e-05	1e-05	1e-05	0.00048136	0.0012754	0.0022625	0.0033375	0.0041837	0.0049183	0.005665	0.0061269	0.0067464	0.0074037	0.007832	0.0077967	0.0078585	0.0077584	0.0074643	0.0073826	0.0073436	0.0070402	0.0070838	0.0070516	0.0070405	0.0070739	0.0074658	0.0076798	0.0077956	0.0079461	0.0079455	0.0075658	0.0072097	0.0064962	0.0061413	0.0056527	0.0051807
174	0.023636	0.020954	0.018519	0.016207	0.013727	0.01116	0.008848	0.0066985	0.0044614	0.0024582	0.00097694	1e-05	1e-05	1e-05	1e-05	1e-05	1e-05	0.00013154	0.0011659	0.0024985	0.0038633	0.0051705	0.0065591	0.0080185	0.0096057	0.010949	0.012126	0.012871	0.013805	0.014605	0.015185	0.015623	0.015969	0.015937	0.015982	0.015957	0.016077	0.016093	0.016296	0.016289	0.016278	0.016147	0.016196	0.01599	0.016083	0.015971	0.016015	0.01584	0.015788
175	0.014965	0.012352	0.0097947	0.007446	0.0051554	0.0029994	0.0014531	0.00030315	1e-05	1e-05	1e-05	1e-05	1e-05	1e-05	0.00034397	0.0013132	0.0025765	0.003378	0.0041968	0.0051059	0.0059066	0.0066679	0.0072554	0.007637	0.0078995	0.0081356	0.0081927	0.0080201	0.0082771	0.0085124	0.0085989	0.0087117	0.008838	0.0088737	0.0091579	0.0095719	0.01023	0.010798	0.011445	0.011947	0.012429	0.01291	0.01356	0.013878	0.014097	0.014042	0.014198	0.014126	0.014411
176	0.021223	0.018288	0.015576	0.013213	0.010852	0.0085428	0.0063993	0.0042579	0.0023237	0.00069508	1e-05	1e-05	1e-05	1e-05	1e-05	1e-05	0.0004353	0.001249	0.0022399	0.003254	0.0042661	0.0051729	0.0059779	0.0066167	0.0072027	0.0077277	0.0079564	0.0076925	0.0077706	0.0078367	0.0078306	0.007533	0.0072888	0.0067967	0.0066309	0.0062755	0.0060734	0.0058286	0.0058587	0.0056466	0.0052869	0.0048046	0.0047326	0.0044306	0.004122	0.0034356	0.0031492	0.0027411	0.0025401
177	0.022131	0.017803	0.014119	0.010956	0.008232	0.0056605	0.0034555	0.0013776	1e-05	1e-05	1e-05	1e-05	1e-05	1e-05	6.2372e-05	0.00041809	0.0010198	0.0016068	0.0026652	0.0034525	0.0038601	0.0044793	0.0048937	0.004986	0.0053471	0.0059568	0.0063348	0.006642	0.007095	0.0073647	0.0079079	0.0087016	0.0092052	0.0095545	0.010163	0.010579	0.011099	0.0116	0.012123	0.012524	0.012667	0.012375	0.011926	0.011351	0.010729	0.0099007	0.0094226	0.0087804	0.0083761
178	1e-05	1e-05	1e-05	1e-05	1e-05	1e-05	0.00043447	0.00084645	0.0015981	0.0025342	0.0034778	0.0039401	0.0047705	0.0062754	0.0077428	0.009349	0.010904	0.012544	0.014391	0.016173	0.017423	0.018803	0.020403	0.021487	0.022385	0.023247	0.024373	0.025599	0.026889	0.028315	0.029495	0.03107	0.032679	0.033984	0.035953	0.037779	0.039801	0.041556	0.043288	0.045087	0.046678	0.048426	0.050372	0.052111	0.05375	0.054892	0.056866	0.058866	0.061194
179	0.04008	0.034458	0.029362	0.024536	0.020208	0.016259	0.012607	0.0092284	0.0065309	0.0044738	0.00302	0.0024426	0.0024254	0.002534	0.0028713	0.0034478	0.0042888	0.0050614	0.0058942	0.0065848	0.0071106	0.007391	0.0076216	0.007605	0.0076401	0.0077376	0.0076919	0.0073813	0.0073838	0.007462	0.0073362	0.0072544	0.0073553	0.0072109	0.007211	0.0071491	0.0069366	0.0066346	0.0065254	0.0062156	0.005648	0.0051537	0.004821	0.0041731	0.0033579	0.0024558	0.0018823	0.0012926	0.00063638
180	0.028606	0.023327	0.018609	0.014233	0.010662	0.0074498	0.0044542	0.0018217	1e-05	1e-05	1e-05	1e-05	1e-05	1e-05	0.00013213	0.00081666	0.0017614	0.0030482	0.0045888	0.0060321	0.0072887	0.0085758	0.0097678	0.010414	0.011274	0.012242	0.013116	0.01376	0.014332	0.014704	0.01515	0.015851	0.016517	0.016928	0.017898	0.018842	0.019737	0.020665	0.021915	0.02318	0.02437	0.025259	0.026093	0.02661	0.02715	0.027173	0.027538	0.027954	0.02816
181	0.021238	0.018087	0.015294	0.012945	0.010938	0.0089278	0.0067949	0.0045938	0.0026476	0.0012031	0.00012912	1e-05	1e-05	1e-05	1e-05	1e-05	1e-05	0.00038115	0.0010879	0.0016921	0.0021907	0.0027665	0.0032457	0.0033073	0.0034209	0.0037113	0.0037918	0.0036785	0.0038024	0.0039426	0.0041836	0.0044938	0.0046324	0.0046751	0.0051072	0.0055487	0.0059912	0.0064851	0.0071357	0.007526	0.0077484	0.0076158	0.0073983	0.0069861	0.0064044	0.0055535	0.0047671	0.0038795	0.0030521
182	0.0255	0.020467	0.016045	0.012097	0.0087922	0.0058493	0.0032404	0.0010158	1e-05	1e-05	1e-05	1e-05	1e-05	1e-05	0.00035569	0.0012427	0.0023123	0.0035734	0.0049028	0.0062972	0.0075749	0.0088117	0.0099932	0.010677	0.011411	0.012348	0.013228	0.013922	0.014614	0.015548	0.016583	0.017698	0.018729	0.019581	0.020867	0.02236	0.023891	0.025268	0.026877	0.028604	0.029922	0.031063	0.032235	0.033161	0.034014	0.034648	0.035441	0.036154	0.036973
183	1e-05	1e-05	1e-05	1e-05	1e-05	1e-05	0.00044302	0.0011287	0.0021248	0.0033151	0.0046476	0.0061756	0.0077222	0.0095689	0.011652	0.013956	0.016291	0.018389	0.020484	0.021916	0.02287	0.023777	0.024286	0.024472	0.024541	0.024195	0.023659	0.023088	0.022914	0.022891	0.023331	0.024269	0.025458	0.026603	0.02836	0.03032	0.032669	0.035152	0.037743	0.040247	0.042772	0.045223	0.047674	0.049801	0.05205	0.053916	0.0562	0.058423	0.060779
184	0.050457	0.045083	0.040533	0.036812	0.03362	0.030791	0.027997	0.025279	0.022915	0.02109	0.019949	0.019685	0.019549	0.019149	0.018455	0.017978	0.017772	0.018063	0.018613	0.01926	0.019869	0.020463	0.020811	0.021345	0.022068	0.022916	0.023336	0.023479	0.023189	0.022878	0.022604	0.022321	0.021994	0.021745	0.021652	0.021426	0.021235	0.021306	0.021568	0.022146	0.022704	0.023027	0.023387	0.02335	0.023157	0.022637	0.022505	0.022198	0.021873
185	0.033094	0.027243	0.021935	0.017212	0.013132	0.0093898	0.0058974	0.0026877	0.0001748	1e-05	1e-05	1e-05	1e-05	1e-05	1e-05	0.0011019	0.0026349	0.0043922	0.0063578	0.0080805	0.0095272	0.011131	0.012504	0.013433	0.014622	0.01553	0.015974	0.016371	0.016774	0.017182	0.017766	0.018486	0.019096	0.019609	0.020607	0.021254	0.022234	0.02339	0.024538	0.02563	0.026457	0.027051	0.02784	0.028399	0.028782	0.028769	0.029204	0.02924	0.029276
186	0.03743	0.031113	0.025328	0.020527	0.016305	0.012689	0.009431	0.006409	0.0038402	0.001846	0.00076578	0.0003283	0.00012668	1e-05	1e-05	1e-05	1e-05	1e-05	1e-05	0.00035092	0.001055	0.0016399	0.0023902	0.0033226	0.0045647	0.0056028	0.0066282	0.007397	0.0080515	0.0085391	0.0086799	0.0090119	0.0094755	0.0094737	0.0094572	0.0091677	0.0091575	0.0090931	0.0090949	0.0090506	0.009085	0.0090377	0.0090179	0.0085101	0.0081603	0.0076582	0.0075666	0.0071614	0.0068552
187	0.025088	0.020616	0.016261	0.012263	0.0087545	0.0055864	0.0030978	0.0010005	1e-05	1e-05	1e-05	1e-05	1e-05	1e-05	0.00043711	0.0016361	0.003146	0.0044535	0.0060764	0.0074611	0.0087528	0.010081	0.011284	0.012349	0.013383	0.014366	0.014927	0.015217	0.015603	0.015671	0.015754	0.015842	0.015868	0.015637	0.015776	0.015802	0.015867	0.016027	0.016129	0.016203	0.01618	0.016241	0.01625	0.015965	0.015435	0.014398	0.013581	0.012789	0.012083
188	0.044946	0.037302	0.030321	0.024285	0.018994	0.014311	0.010173	0.006449	0.0033233	0.0010544	1e-05	1e-05	1e-05	1e-05	1e-05	1e-05	0.00018989	0.00076841	0.0015203	0.0022321	0.0028252	0.0032625	0.0038252	0.0046264	0.0055897	0.0062996	0.0069851	0.0073963	0.0077042	0.0079253	0.0082344	0.0084313	0.0085198	0.0082403	0.0076967	0.007008	0.0064718	0.0058504	0.0053955	0.0048393	0.0043618	0.003871	0.0036985	0.0034299	0.0032298	0.0029774	0.0030544	0.0030828	0.0032736
189	0.035927	0.030391	0.025597	0.021239	0.017064	0.013132	0.0096419	0.0063776	0.0036343	0.0013088	1e-05	1e-05	1e-05	1e-05	1e-05	1e-05	0.0003556	0.0012628	0.0024368	0.0035276	0.0046062	0.0056185	0.0065697	0.0072635	0.0079661	0.0086869	0.0091177	0.0094254	0.0097395	0.010024	0.01031	0.010563	0.010663	0.010363	0.010147	0.0098051	0.0093341	0.0088659	0.0083478	0.0078249	0.0071954	0.0064044	0.0057279	0.0049571	0.004403	0.0036947	0.0033866	0.0030208	0.0027751
190	0.012061	0.011972	0.012009	0.011928	0.011956	0.011959	0.011493	0.010666	0.0099685	0.0094993	0.0086607	0.0082575	0.0079895	0.0076828	0.0070958	0.0064423	0.0058938	0.0056514	0.0056489	0.0055897	0.0052309	0.0050923	0.0048655	0.0045974	0.0044649	0.0045472	0.004818	0.0050732	0.0054232	0.0056307	0.0057754	0.0062696	0.0067338	0.0068104	0.0067177	0.006694	0.0067039	0.0066355	0.0066773	0.0066001	0.0065053	0.0063276	0.0060262	0.0054765	0.0050403	0.0047715	0.0045718	0.0043517	0.0041228
191	0.033488	0.027993	0.023097	0.018998	0.015378	0.011976	0.0089682	0.0063632	0.0042258	0.0026185	0.0016504	0.0013622	0.001415	0.0013368	0.00096552	0.0007438	0.0008471	0.00079794	0.00067665	0.00043152	0.00018259	7.9854e-05	2.8157e-05	1e-05	1e-05	1e-05	1e-05	1e-05	1e-05	0.00032754	0.00087816	0.0014935	0.0019387	0.0022158	0.0028815	0.0035681	0.0041812	0.0049557	0.0057204	0.0062465	0.0068307	0.0070767	0.0073706	0.0073366	0.0072428	0.0068683	0.0066334	0.0063773	0.006
192	0.029705	0.02468	0.020197	0.016367	0.01298	0.0098804	0.0072123	0.0048059	0.0028331	0.0013883	0.00053328	0.00044642	0.00046221	0.00050105	0.00025107	0.0001364	0.00031949	0.00041901	0.00068674	0.00090934	0.0010364	0.0010567	0.0011022	0.0013288	0.0015607	0.0019991	0.0022773	0.0023407	0.0026038	0.0027673	0.0030036	0.003219	0.0035295	0.0034669	0.0033779	0.0033409	0.0032632	0.0032038	0.0032096	0.002969	0.0027373	0.0023986	0.002232	0.0016378	0.0011578	0.00060644	0.00032352	8.4688e-05	1e-05
193	0.025054	0.020769	0.017044	0.013636	0.010406	0.0075848	0.0051001	0.0028066	0.0012059	1e-05	1e-05	1e-05	1e-05	1e-05	1e-05	4.2548e-05	0.0010306	0.0020825	0.0033272	0.0044047	0.0055296	0.0067479	0.0079632	0.0089893	0.010097	0.011322	0.012171	0.012858	0.013583	0.014279	0.0149	0.015512	0.016108	0.016337	0.016619	0.016805	0.016851	0.016995	0.017144	0.017219	0.017206	0.017149	0.01709	0.01679	0.016562	0.016228	0.016226	0.01618	0.016197
194	0.032923	0.027837	0.023052	0.018907	0.015197	0.011877	0.0087913	0.005713	0.0033112	0.0014939	0.000264	1e-05	1e-05	1e-05	1e-05	1e-05	1e-05	0.000145	0.00080983	0.0012657	0.0016271	0.0019032	0.002119	0.0021877	0.0023114	0.0025576	0.0026333	0.0025177	0.0026144	0.002591	0.002555	0.0025322	0.0025485	0.0023883	0.0023743	0.002402	0.002542	0.0027415	0.0030974	0.0033477	0.0034683	0.0035999	0.0039387	0.0039832	0.0040751	0.0040433	0.0042342	0.0042397	0.0041934
195	0.036007	0.030642	0.025389	0.021314	0.017739	0.014702	0.011961	0.009287	0.0073111	0.0057518	0.004787	0.0044632	0.0048945	0.0057339	0.005196	0.0048037	0.0046011	0.0043406	0.0044336	0.0046459	0.0050728	0.0054069	0.0057433	0.0057524	0.0057169	0.0065335	0.0074137	0.008423	0.0097613	0.011018	0.011948	0.012793	0.013614	0.01412	0.014658	0.015262	0.015779	0.015929	0.015773	0.015292	0.014779	0.014387	0.014095	0.013603	0.013151	0.012692	0.012371	0.011986	0.011902
196	0.013711	0.012741	0.011823	0.011659	0.011574	0.011299	0.010781	0.0096843	0.0083378	0.0070058	0.0062949	0.0056646	0.004916	0.0042148	0.0030188	0.0017481	0.0008653	1e-05	1e-05	1e-05	1e-05	1e-05	1e-05	6.3679e-05	0.00089591	0.0020568	0.0032087	0.0041831	0.0053289	0.0063269	0.007508	0.0080297	0.0088837	0.0091769	0.0093465	0.0090349	0.0083162	0.0076694	0.0070748	0.0064001	0.0055701	0.0044738	0.003886	0.0029126	0.0021074	0.0012787	0.0010564	0.0011221	0.0013925
197	0.032884	0.027217	0.021919	0.017486	0.013424	0.0099813	0.0068635	0.0037855	0.0014903	1e-05	1e-05	1e-05	1e-05	1e-05	1e-05	0.0002297	0.0010962	0.0019288	0.0032788	0.0046473	0.0059621	0.0072984	0.0088445	0.010336	0.011814	0.013361	0.014755	0.01597	0.017487	0.018812	0.020024	0.021342	0.0226	0.023623	0.024733	0.025807	0.026975	0.02809	0.029341	0.030396	0.03142	0.032497	0.033628	0.034522	0.035275	0.035933	0.037042	0.038112	0.039409
198	0.01854	0.015519	0.012784	0.010341	0.00804	0.0060298	0.0041649	0.0023756	0.0011813	0.0001679	1e-05	1e-05	1e-05	1e-05	1e-05	1e-05	0.00038918	0.0011484	0.0020914	0.0028745	0.0037403	0.0045227	0.0057909	0.0068933	0.0083738	0.010132	0.011542	0.012817	0.014177	0.015681	0.016943	0.018339	0.019691	0.020615	0.021613	0.022308	0.022827	0.023441	0.024333	0.024949	0.025299	0.025959	0.026521	0.026964	0.027429	0.027775	0.02854	0.02937	0.030439
199	0.044895	0.037501	0.031108	0.025961	0.021228	0.017041	0.013218	0.009372	0.0059638	0.0031319	0.0013857	0.00091512	0.00045797	7.0608e-05	1e-05	1e-05	1e-05	1e-05	1e-05	1e-05	0.00082716	0.0014746	0.0017925	0.002187	0.0025649	0.0033363	0.0037366	0.0039189	0.0044828	0.0051533	0.0060949	0.006845	0.0076421	0.0084906	0.0093318	0.010204	0.010589	0.011295	0.011821	0.012042	0.01151	0.010362	0.0093559	0.0082827	0.0073194	0.0063787	0.0055428	0.0048683	0.0037543
200	0.11845	0.10194	0.085837	0.071638	0.058971	0.047158	0.036964	0.0282	0.020583	0.014964	0.011029	0.0083031	0.006417	0.0055168	0.0039404	0.0029194	0.0026782	0.0026246	0.0029545	0.0035017	0.0039335	0.0042725	0.005037	0.0058236	0.0063224	0.0072377	0.0079312	0.0082797	0.0086467	0.0089649	0.0092296	0.0095536	0.0099435	0.0097519	0.0097601	0.010011	0.010592	0.011165	0.011824	0.01233	0.012587	0.012937	0.013266	0.013394	0.013588	0.013629	0.013797	0.013503	0.013251
201	1e-05	1e-05	0.00069669	0.0025391	0.0043702	0.0065638	0.0088792	0.011338	0.01393	0.016441	0.018861	0.021049	0.023032	0.024699	0.026084	0.027242	0.02795	0.028456	0.028616	0.028354	0.027795	0.026726	0.025843	0.025258	0.025013	0.024939	0.025025	0.025311	0.025543	0.02597	0.026873	0.028234	0.030042	0.031801	0.033255	0.034193	0.035045	0.035631	0.03595	0.036305	0.03649	0.036196	0.035611	0.034744	0.034045	0.033271	0.032809	0.032657	0.032783
202	0.077412	0.076108	0.075025	0.074539	0.073943	0.073781	0.07383	0.074152	0.074864	0.075054	0.076184	0.077238	0.077853	0.078497	0.078471	0.078279	0.078118	0.077666	0.076441	0.074901	0.073481	0.07107	0.069092	0.067772	0.066327	0.065356	0.064449	0.063457	0.062637	0.062731	0.063188	0.064354	0.066083	0.067699	0.06891	0.069771	0.07034	0.070768	0.070834	0.071053	0.070758	0.070227	0.068797	0.066956	0.064645	0.062392	0.060786	0.059788	0.059091
203	0.027691	0.028584	0.028898	0.02908	0.029064	0.029038	0.028925	0.028704	0.028594	0.027867	0.027369	0.026313	0.024934	0.024122	0.023189	0.02215	0.02103	0.01995	0.018841	0.017189	0.015779	0.013915	0.012431	0.011573	0.010372	0.0091753	0.008076	0.0070496	0.0059497	0.0051953	0.0052342	0.0057701	0.0064883	0.0071083	0.0074071	0.0075717	0.0079863	0.0082028	0.0083827	0.0086162	0.0085236	0.0077833	0.0063736	0.0046804	0.0030598	0.0014734	0.00043061	1e-05	1e-05
204	1e-05	1e-05	1e-05	1e-05	1e-05	1e-05	0.00077911	0.0021899	0.0032999	0.0038127	0.0042045	0.0045109	0.0049777	0.0057281	0.0068939	0.0086436	0.010964	0.014113	0.017689	0.022211	0.028111	0.034839	0.042861	0.052488	0.063892	0.076973	0.092082	0.10915	0.12818	0.14986	NaN	NaN	NaN	NaN	NaN	NaN	NaN	NaN	NaN	NaN	NaN	NaN	NaN	NaN	NaN	NaN	NaN	NaN	NaN
205	1e-05	1e-05	0.00047136	0.0018186	0.0026515	0.003458	0.0041858	0.0049771	0.0056167	0.0058521	0.0058677	0.0054898	0.0049694	0.0046332	0.0042543	0.0041314	0.0038847	0.0036267	0.0029102	0.0021751	0.0016754	0.0010521	0.00059202	0.00037059	0.00015822	1e-05	1e-05	1e-05	1e-05	6.6542e-05	0.00066489	0.0012347	0.0020545	0.0027342	0.0032897	0.003803	0.0044262	0.0049062	0.0052124	0.0054879	0.0054374	0.0050295	0.0044463	0.0035484	0.0029626	0.0024364	0.0020696	0.0017493	0.0016854
206	1e-05	1e-05	1e-05	1e-05	1e-05	0.0026911	0.0051447	0.0074725	0.0097066	0.011514	0.013122	0.014231	0.015049	0.016187	0.017446	0.018565	0.019458	0.020349	0.020682	0.020477	0.020024	0.018891	0.01776	0.016683	0.015212	0.013631	0.012125	0.010684	0.0093246	0.0085775	0.0081957	0.0082134	0.0087123	0.0091881	0.0095337	0.0099522	0.010285	0.010399	0.010456	0.010419	0.0098292	0.0088427	0.0074085	0.0056213	0.0039042	0.0023996	0.0012221	0.00050383	0.00021645
207	1e-05	1e-05	1e-05	0.00038715	0.0031576	0.0057269	0.0078409	0.0096762	0.011073	0.01195	0.01239	0.011982	0.011378	0.01079	0.010115	0.0092949	0.0081404	0.0070505	0.0058727	0.004593	0.0034541	0.0022948	0.001523	0.0010225	0.00077149	0.00047716	0.00014464	1e-05	1e-05	1e-05	2.8698e-05	0.00054077	0.0010897	0.0015009	0.0018525	0.001876	0.0020753	0.0023438	0.0026376	0.0029239	0.003201	0.0031096	0.0026021	0.0019899	0.0016204	0.0011646	0.0010348	0.00092363	0.0010139
208	1e-05	1e-05	1e-05	0.00032301	0.0051899	0.0094987	0.013221	0.016259	0.018424	0.019982	0.020506	0.020126	0.019229	0.018288	0.017003	0.015447	0.013737	0.011742	0.0099743	0.0082552	0.0066588	0.0050034	0.003722	0.0031067	0.0026093	0.0021474	0.001417	0.00072295	0.00039289	8.5328e-05	1e-05	6.3728e-05	0.00026233	0.00035327	0.00031079	1e-05	1e-05	0.00040893	0.00085927	0.0012572	0.0013354	0.001244	0.00076085	0.00029852	0.00019193	2.4916e-05	0.00039879	0.0007027	0.0012475
209	1e-05	1e-05	1e-05	0.0068515	0.013625	0.019256	0.023843	0.027479	0.029924	0.031602	0.031992	0.030872	0.029283	0.02756	0.025666	0.023464	0.02126	0.019022	0.01699	0.014774	0.012498	0.010256	0.0086292	0.007379	0.0064098	0.0052752	0.0041406	0.0029994	0.0020076	0.00095164	0.00040895	0.00032401	0.0004239	0.00029899	0.00020112	1e-05	1e-05	1e-05	0.00020581	0.00073909	0.0011799	0.0012058	0.00081085	0.00061586	0.00074679	0.00096408	0.0016576	0.0022948	0.0032964
210	0.0085947	0.009681	0.010476	0.011244	0.011982	0.01266	0.013026	0.013335	0.013484	0.013459	0.013515	0.013034	0.012343	0.011685	0.010956	0.01003	0.0089074	0.0079622	0.0067956	0.0055995	0.0043735	0.0030389	0.0020781	0.0015553	0.0011761	0.00073921	0.00032367	2.2732e-05	1e-05	1e-05	0.00027115	0.00084869	0.0014524	0.0018883	0.0021373	0.0020628	0.0022068	0.0024107	0.0026104	0.002734	0.0025579	0.0021345	0.0013941	0.00058324	0.0001056	1e-05	1e-05	1e-05	1e-05
211	1e-05	1e-05	1e-05	1e-05	1e-05	0.00082869	0.0027916	0.0045357	0.0057062	0.0064659	0.0068254	0.0067572	0.0065106	0.0063474	0.006161	0.0056813	0.0053183	0.0049163	0.0042119	0.0035815	0.0028821	0.0019806	0.0012038	0.00060924	0.00021491	1e-05	7.2924e-05	NaN	NaN	NaN	NaN	NaN	NaN	NaN	NaN	NaN	NaN	NaN	NaN	NaN	NaN	NaN	NaN	NaN	NaN	NaN	NaN	NaN	NaN
212	1e-05	1e-05	1e-05	1e-05	1e-05	1e-05	0.00035754	0.0013625	0.0027543	0.0035526	0.0047701	0.0053852	0.0057289	0.0063769	0.0069489	0.0076203	0.0078973	0.0084242	0.0084266	0.0078553	0.0072695	0.0062482	0.0056347	0.0054532	0.0051009	0.0046837	0.0043268	0.0039779	0.0035605	0.0035534	0.0039261	0.0046563	0.0054418	0.0059253	0.0062998	0.0069618	0.0076761	0.0081671	0.008881	0.0095534	0.0098277	0.0096967	0.0092694	0.008842	0.008797	0.0086876	0.0084062	0.0082294	0.008446
213	1e-05	0.00010952	0.0003397	0.00035958	1.8932e-05	1e-05	1e-05	0.000939	0.0018124	0.0022013	0.0026057	0.0027303	0.0027692	0.0030864	0.0035944	0.004048	0.0042453	0.0044426	0.0041971	0.0039777	0.0039317	0.0035259	0.0033206	0.0031678	0.0028984	0.0024942	0.002396	0.002461	0.0023577	0.0026444	0.0029475	0.0034725	0.0044117	0.0050973	0.0056602	0.0061083	0.0064677	0.0065344	0.0066118	0.0065683	0.0062021	0.0055445	0.0044364	0.0030712	0.0020166	0.0011841	0.00052972	0.00014096	1e-05
214	0.0045491	0.0050898	0.0051994	0.005647	0.0057929	0.0058705	0.005757	0.0061144	0.0064686	0.006572	0.0071604	0.0072232	0.0072145	0.0072795	0.0071437	0.0070229	0.0068199	0.0070027	0.006655	0.0060271	0.0053108	0.0042228	0.0034589	0.002916	0.0023117	0.0016892	0.0012089	0.00069733	5.7334e-05	1e-05	1e-05	1e-05	2.9085e-05	0.00018277	0.00026977	0.00056325	0.0010464	0.001278	0.0016416	0.0019679	0.0021929	0.002108	0.0016508	0.00098705	0.00084885	0.00064069	0.00039017	6.4084e-05	1.9492e-05
215	1e-05	1e-05	1e-05	1e-05	1e-05	1e-05	0.0021006	0.0048164	0.0067744	0.0081732	0.0093138	0.0097035	0.0095915	0.0090475	0.008359	0.0080136	0.0077185	0.0075217	0.0069392	0.0062331	0.0056006	0.0049432	0.0046981	0.0049352	0.0054043	0.0057633	0.0055027	0.0053654	0.0047904	0.0044942	0.0042705	0.0042595	0.0043056	0.004112	0.003772	0.0031644	0.0026103	0.0024179	0.002384	0.0025599	0.0024912	0.0022296	0.0016676	0.001011	0.00067531	0.00023252	0.0002047	0.00028244	0.00061541
216	0.013481	0.011861	0.010022	0.0082268	0.0066752	0.0052896	0.0038891	0.002723	0.0017473	0.00089281	0.00038056	1e-05	1e-05	1e-05	1e-05	1e-05	1e-05	0.00014741	0.00031102	0.00038302	0.00051768	0.00042767	0.00049904	0.00070962	0.00084239	0.0010635	0.0015282	0.0019404	0.0021095	0.0025375	0.0031666	0.0039494	0.004973	0.0057715	0.0064199	0.0069401	0.007485	0.0077027	0.0080899	0.0086135	0.0090358	0.009131	0.009053	0.0087636	0.0089068	0.0091505	0.009885	0.010773	0.012279
217	1e-05	1e-05	1e-05	1e-05	1e-05	1e-05	0.0019787	0.0060293	0.0094706	0.011754	0.013669	0.014499	0.014915	0.01437	0.013865	0.013913	0.014186	0.014654	0.014536	0.014176	0.014089	0.013905	0.014228	0.014773	0.01597	0.016671	0.01682	0.016618	0.016019	0.016106	0.016395	0.016854	0.017337	0.0176	0.017774	0.01751	0.01757	0.017729	0.018212	0.018824	0.018828	0.018264	0.017308	0.016124	0.015471	0.014805	0.01429	0.013749	0.013573
218	1e-05	1e-05	1e-05	1e-05	1e-05	1e-05	0.00053994	0.0019885	0.0033559	0.0042744	0.0053041	0.006022	0.0065603	0.007027	0.0072737	0.0080849	0.0086882	0.0093855	0.0094788	0.0094561	0.0095508	0.0092643	0.0092447	0.0096365	0.010173	0.010676	0.010866	0.011119	0.011083	0.011728	0.012511	0.013568	0.015018	0.016238	0.01713	0.017928	0.018782	0.019645	0.02052	0.021505	0.021931	0.022	0.021517	0.020639	0.020069	0.019619	0.019313	0.019133	0.019256
219	0.072213	0.072368	0.072824	0.072461	0.068518	0.063959	0.062995	0.064645	0.065538	0.06642	0.06502	0.060967	0.056775	0.051395	0.045464	0.041161	0.036233	0.029685	0.022216	0.014424	0.0034626	1e-05	1e-05	1e-05	1e-05	1e-05	1e-05	0.0025635	0.0074198	0.012264	0.017722	0.02603	0.035182	0.040248	0.044677	0.04611	0.046825	0.045735	0.04576	0.04599	0.046735	0.046234	0.044371	0.042159	0.040412	0.039759	0.040579	0.041897	0.044397
220	0.054951	0.048264	0.042022	0.036444	0.031524	0.027348	0.023255	0.020005	0.017613	0.015943	0.015134	0.014815	0.014429	0.014332	0.014231	0.014115	0.013772	0.013925	0.013436	0.012452	0.011219	0.0098776	0.0085371	0.0077483	0.0065343	0.0055462	0.00477	0.0042628	0.0037124	0.0035911	0.0038909	0.0046572	0.0056238	0.0068081	0.0078187	0.0090556	0.010023	0.010473	0.010616	0.010732	0.010667	0.010128	0.0091264	0.0077055	0.0061977	0.004532	0.0029578	0.001523	0.00061676
221	0.070893	0.062377	0.05456	0.047669	0.041286	0.035809	0.030799	0.02669	0.023408	0.020908	0.019477	0.018783	0.01845	0.018348	0.018016	0.018111	0.01792	0.018043	0.01796	0.017703	0.01729	0.016548	0.015855	0.015376	0.014705	0.014381	0.013854	0.013636	0.013491	0.013582	0.013898	0.014514	0.015411	0.016382	0.017071	0.017813	0.018195	0.018214	0.018074	0.017696	0.016873	0.015642	0.014019	0.012052	0.010181	0.008486	0.0068457	0.0055553	0.0049061
222	0.016464	0.015966	0.01532	0.014705	0.013843	0.01296	0.01219	0.012039	0.011864	0.011453	0.011452	0.011452	0.01129	0.01132	0.011375	0.011571	0.011577	0.011565	0.010766	0.0097195	0.0088597	0.0074783	0.0061024	0.005156	0.0043133	0.0035813	0.0029141	0.0025988	0.0023141	0.002592	0.0033297	0.0042247	0.0055812	0.0069351	0.0079062	0.0086569	0.0093078	0.009786	0.0099845	0.010246	0.010247	0.0096165	0.0085351	0.0071501	0.0060328	0.0050526	0.0044104	0.0038942	0.0036962
223	0.016423	0.015663	0.014771	0.013816	0.012952	0.012136	0.011571	0.011247	0.010878	0.010609	0.010308	0.0099052	0.0093709	0.0089837	0.0087305	0.0082365	0.0078189	0.0073815	0.0065886	0.0057046	0.0047031	0.0035371	0.002583	0.0018928	0.0012982	0.00048791	0.00011656	1e-05	1e-05	1e-05	1e-05	1e-05	0.00079569	0.001846	0.002806	0.0037485	0.0047681	0.0054356	0.0062031	0.006908	0.0071615	0.0068909	0.006253	0.0051026	0.0041974	0.003295	0.0022977	0.0015924	0.0012121
224	0.055461	0.049257	0.042507	0.036603	0.031313	0.026215	0.02179	0.018018	0.014452	0.011452	0.0096791	0.0081354	0.0068473	0.0062618	0.0059135	0.0055469	0.005534	0.0055799	0.005343	0.0051284	0.0050641	0.0045278	0.0040402	0.0036831	0.0034186	0.0027566	0.0022417	0.0016202	0.0008712	0.00059969	0.00087143	0.00134	0.0020835	0.002551	0.0030517	0.0034276	0.0040055	0.0044527	0.004968	0.0055354	0.0058225	0.0053012	0.0042717	0.0028343	0.0019871	0.0010195	0.00026072	1e-05	1e-05
225	0.017531	0.015882	0.014434	0.013034	0.011522	0.010206	0.0091672	0.0084559	0.007956	0.0074255	0.0070326	0.0067081	0.0065516	0.0064515	0.0064134	0.0063038	0.0061477	0.0060463	0.0056543	0.0050701	0.0044216	0.003625	0.003028	0.0023752	0.0017101	0.00092443	0.00051968	0.0002002	1e-05	1e-05	0.0002365	0.00089426	0.001934	0.0029414	0.004073	0.0051614	0.0063429	0.0071043	0.0078725	0.0084033	0.0085698	0.0082222	0.0075126	0.0063376	0.0052828	0.0041061	0.0029598	0.0020799	0.0016167
226	0.016863	0.023891	0.029879	0.035722	0.040739	0.046499	0.050149	0.050055	0.05014	0.049802	0.049563	0.048664	0.047549	0.047195	0.046368	0.045625	0.043886	0.041966	0.040876	0.039391	0.037486	0.033739	0.029735	0.02613	0.022211	0.018332	0.014691	0.011984	0.0099121	0.0095037	0.0098356	0.010859	0.01393	0.017251	0.019898	0.022301	0.024141	0.025571	0.026382	0.026297	0.025325	0.023819	0.021342	0.017568	0.01409	0.011265	0.0086992	0.0071817	0.0061864
227	0.01418	0.013114	0.011975	0.011138	0.010351	0.0096457	0.0089772	0.0082455	0.0076229	0.0071348	0.0071091	0.0069865	0.0067748	0.0066858	0.006507	0.0062066	0.0058807	0.0054861	0.0049651	0.0042212	0.0033799	0.0020031	0.0010436	0.00054822	4.3863e-05	1e-05	1e-05	1e-05	1e-05	1e-05	1e-05	0.00086233	0.0022752	0.0031983	0.0037976	0.004471	0.0053636	0.0060749	0.0065696	0.0071113	0.0073297	0.006961	0.0063891	0.00557	0.0051823	0.0047943	0.0044121	0.0039449	0.0037693
228	0.0055371	0.0071181	0.0080271	0.0087889	0.0094059	0.010011	0.010333	0.010446	0.010619	0.010585	0.01056	0.009951	0.0094281	0.0092623	0.008921	0.0084583	0.0077599	0.00713	0.006205	0.0049791	0.0039068	0.0026863	0.0017337	0.00096819	0.00017169	1e-05	1e-05	1e-05	1e-05	1e-05	1e-05	0.00067455	0.0016172	0.0024936	0.0031407	0.0037706	0.0047018	0.0052715	0.0058348	0.0064051	0.0066663	0.0063128	0.0055789	0.0047534	0.0041288	0.0036227	0.0033299	0.0027751	0.002692
229	0.013029	0.012807	0.012702	0.012723	0.013155	0.01327	0.013176	0.013044	0.012983	0.013105	0.013572	0.013831	0.013935	0.013731	0.013558	0.012639	0.011908	0.011517	0.010902	0.009741	0.0083844	0.0063686	0.0048515	0.0038599	0.002993	0.0019933	0.0014611	0.001122	0.00049492	0.00011723	0.00042208	0.0008881	0.0022202	0.0029154	0.0032611	0.0035371	0.0040134	0.0043707	0.0044681	0.0044824	0.0043542	0.0036315	0.0028279	0.0014557	0.00070912	3.6649e-05	1e-05	1e-05	1e-05
230	1e-05	1e-05	1e-05	0.0013377	0.0024307	0.0032093	0.003862	0.0045732	0.0051255	0.0055284	0.0056644	0.0054326	0.0050943	0.0052913	0.0056653	0.0060746	0.0066261	0.0072694	0.0076487	0.0078344	0.0079636	0.0079529	0.0078901	0.0079657	0.0078045	0.0075059	0.0074339	0.0073627	0.0070337	0.0069145	0.0071434	0.0075639	0.0082468	0.0089461	0.0096356	0.010244	0.010925	0.011232	0.011351	0.011568	0.011501	0.010751	0.0096896	0.0084148	0.0074059	0.0062974	0.005529	0.0047573	0.0043853
231	1e-05	1e-05	1e-05	1e-05	1e-05	1e-05	0.00070869	0.0021153	0.0031563	0.0040035	0.0047719	0.0051118	0.0053927	0.0057122	0.0060914	0.0063148	0.0062771	0.006363	0.0061254	0.0059716	0.0058102	0.0053295	0.0050941	0.005079	0.0052504	0.0054199	0.0059319	0.0067288	0.0074937	0.0087237	0.010289	0.012122	0.014435	0.016698	0.01908	0.021245	0.02337	0.025265	0.027228	0.02899	0.030517	0.03161	0.032482	0.032972	0.033867	0.034467	0.035317	0.036517	0.038021
232	0.017512	0.019757	0.021586	0.023007	0.023895	0.024473	0.025178	0.025903	0.02654	0.026492	0.026066	0.025375	0.024421	0.023829	0.023196	0.022543	0.021824	0.021055	0.020022	0.018884	0.017825	0.016547	0.01532	0.014664	0.013635	0.012429	0.011477	0.010926	0.0099294	0.0093197	0.0088975	0.008822	0.0091883	0.0094657	0.0093117	0.0094512	0.0097785	0.0095835	0.0092378	0.0090825	0.0086504	0.0076169	0.0062697	0.0043811	0.0028908	0.0017044	0.00049785	1e-05	1e-05
233	0.020696	0.021288	0.021895	0.022235	0.022204	0.022239	0.022568	0.023135	0.023752	0.023856	0.02387	0.023939	0.023761	0.023593	0.023385	0.023025	0.02236	0.021636	0.020708	0.01951	0.018307	0.016808	0.015049	0.013833	0.012599	0.011283	0.010426	0.0098762	0.0088171	0.0079587	0.0075038	0.0076382	0.0081563	0.0089001	0.0091344	0.009338	0.0096981	0.0096621	0.009532	0.0098864	0.0098875	0.0091782	0.0077782	0.0060535	0.0044275	0.0030164	0.0017553	0.00053012	1e-05
234	0.053819	0.051244	0.050247	0.048173	0.045517	0.045605	0.047382	0.050055	0.053477	0.055642	0.057812	0.060419	0.061815	0.062967	0.064071	0.065079	0.062995	0.060456	0.057817	0.054233	0.051581	0.048164	0.045269	0.041758	0.037176	0.032799	0.028291	0.025285	0.02175	0.018605	0.017307	0.016715	0.016677	0.016558	0.017669	0.01897	0.020559	0.022505	0.025252	0.027999	0.030421	0.031837	0.031603	0.030335	0.029055	0.027098	0.026013	0.025811	0.025867
235	1e-05	1e-05	1e-05	1e-05	1e-05	0.00089106	0.0016571	0.0024201	0.0029877	0.0034011	0.003753	0.0036538	0.0035151	0.0035123	0.0035061	0.0034604	0.0032439	0.0030707	0.0027032	0.0023955	0.0020755	0.00148	0.0010433	0.00079062	0.00059605	0.00031485	0.00022196	0.00012726	1e-05	1e-05	0.00025108	0.00069833	0.0015284	0.0022234	0.0026929	0.0030617	0.0035099	0.0036727	0.0039108	0.0042395	0.0043869	0.0041297	0.0036381	0.0028661	0.002536	0.0024918	0.0026614	NaN	NaN
236	0.0213	0.014368	0.0091843	0.004831	0.0013338	1e-05	1e-05	1e-05	1e-05	1e-05	1e-05	0.001476	0.0041561	0.0060684	0.0077068	0.0091758	0.010458	0.011664	0.011837	0.011876	0.011362	0.010677	0.0099056	0.0096962	0.0095714	0.0092941	0.0092312	NaN	NaN	NaN	NaN	NaN	NaN	NaN	NaN	NaN	NaN	NaN	NaN	NaN	NaN	NaN	NaN	NaN	NaN	NaN	NaN	NaN	NaN
237	0.031273	0.021651	0.013865	0.0075268	0.0022278	1e-05	1e-05	1e-05	1e-05	1e-05	1e-05	0.0018456	0.005576	0.0084154	0.010643	0.012414	0.013635	0.014773	0.014669	0.014454	0.013575	0.012246	0.010692	0.0094283	0.0083395	0.0072353	0.006582	0.0058435	0.0049968	0.00462	0.0044488	0.0046503	0.0051867	0.0058163	0.0064189	0.0069304	0.0074287	0.00767	0.0083396	0.0090639	0.0095826	0.0097341	0.0095062	0.0091414	0.008968	0.0086413	0.0086622	0.0088903	0.0093904
238	1e-05	1e-05	1e-05	1e-05	1e-05	0.00026133	0.0015092	0.0026138	0.0032852	0.0035237	0.0040203	0.0041187	0.0040882	0.0042999	0.0044453	0.0046223	0.0046443	0.0047408	0.0046434	0.0044541	0.0043508	0.0038337	0.0034803	0.0033001	0.0029535	0.002524	0.0021758	0.0018276	0.0013613	0.0011692	0.0014824	0.0020236	0.0028901	0.0036953	0.0043873	0.005252	0.0061113	0.0068448	0.0076563	0.008507	0.0091	0.0089634	0.0083184	0.0072399	0.0061707	0.0050609	0.0038081	0.002777	0.0019658
239	0.016677	0.014192	0.011874	0.010014	0.0081192	0.0067972	0.0059497	0.0056132	0.0056133	0.0054537	0.0058142	0.0064209	0.0068406	0.0072522	0.0075502	0.0080074	0.0080718	0.0080928	0.0078756	0.0073036	0.0069796	0.0063493	0.0057939	0.0057405	0.0058864	0.0058786	0.0058102	0.0058114	0.0055864	0.0057425	0.0063929	0.0070627	0.0078938	0.0084694	0.0086053	0.0084732	0.008506	0.0081955	0.0079349	0.0077445	0.0070994	0.0060574	0.0047806	0.0033995	0.0022445	0.0011697	0.00033693	1e-05	1e-05
240	1e-05	0.0020432	0.0038175	0.0054276	0.006793	0.0079434	0.0090139	0.010007	0.010656	0.010959	0.011302	0.01123	0.011069	0.010969	0.010898	0.010737	0.010428	0.010203	0.0098802	0.0095133	0.0092864	0.0086915	0.0082761	0.0080527	0.0078749	0.0076332	0.0076459	0.0077438	0.0076582	0.0078074	0.0083126	0.0089091	0.0098606	0.01076	0.011549	0.012222	0.012958	0.013436	0.013961	0.014505	0.014787	0.014454	0.013885	0.013026	0.012342	0.011665	0.01122	0.01077	0.010518
241	0.014004	0.009973	0.0058935	0.0031105	0.00048333	1e-05	1e-05	1e-05	1e-05	1e-05	1e-05	0.0012817	0.0030331	0.0051865	0.0067464	0.0083692	0.0089713	0.0098184	0.010189	0.010965	0.011523	0.011615	0.011655	0.011902	0.011719	0.011475	0.011388	0.011377	0.011155	0.011137	0.01133	0.011596	0.011864	0.012198	0.012419	0.012927	0.013618	0.014075	0.014894	0.015853	0.01657	0.016784	0.016844	0.01701	0.01737	0.017899	0.018655	0.01963	0.020934
242	0.0038012	0.0038028	0.0032792	0.0030099	0.0025611	0.0022115	0.0015594	0.0010354	0.00048546	1e-05	1e-05	1e-05	1e-05	1e-05	1e-05	1e-05	3.9439e-05	0.00063856	0.0008675	0.0011314	0.0014147	0.0011786	0.0010375	0.0012322	0.00095514	0.00089425	0.0008899	0.0011315	0.00061757	0.00034577	0.00024218	0.00011902	0.00046961	0.00089459	0.0013196	0.0020966	0.0026234	0.003217	0.0039118	0.0053018	0.0067619	0.0078736	0.0088806	0.0097546	0.010871	0.01174	0.012656	0.01402	0.01544
243	1e-05	1e-05	1e-05	1e-05	1e-05	1e-05	0.0015822	0.0046793	0.0073305	0.0091687	0.01077	0.012056	0.012688	0.012787	0.013143	0.0131	0.012401	0.012068	0.011623	0.011132	0.010742	0.0097705	0.0087667	0.0080791	0.0080937	0.0081404	0.0084344	0.0093044	0.0094954	0.0097249	0.010324	0.011151	0.012555	0.01399	0.015259	0.016091	0.016598	0.017183	0.017667	0.018544	0.019215	0.019033	0.018579	0.016954	0.015446	0.014315	0.013087	0.012573	0.012219
244	1e-05	1e-05	1e-05	1e-05	1e-05	1e-05	0.00172	0.0051427	0.0077097	0.0095839	0.011467	0.012853	0.013565	0.014309	0.014732	0.014864	0.014935	0.01496	0.01468	0.014169	0.013597	0.012131	0.010971	0.010147	0.0099101	0.0098376	0.010238	0.011182	0.011704	0.012467	0.013567	0.014803	0.016833	0.018532	0.020393	0.021696	0.022811	0.023877	0.024813	0.026147	0.027325	0.027887	0.028133	0.027823	0.027734	0.02724	0.026875	0.026893	0.026989
245	0.0003009	1e-05	1e-05	1e-05	1e-05	1e-05	1e-05	0.00036548	0.00097933	0.0017918	0.0036939	0.0058908	0.0078828	0.01009	0.011566	0.012688	0.01292	0.013269	0.013438	0.013862	0.013989	0.013525	0.012754	0.012076	0.01122	0.010254	0.0095143	0.009049	0.0084556	0.0078699	0.0073783	0.0070443	0.0067697	0.0065306	0.0064406	0.0064673	0.0066879	0.0069594	0.0072756	0.0075536	0.0079526	0.008075	0.0080129	0.0080599	0.0084027	0.0084694	0.008646	0.0089463	0.0092383
246	1e-05	1e-05	1e-05	1e-05	1e-05	0.0007135	0.0011656	0.0014016	0.001532	0.0013773	0.0012937	0.00076315	0.00019643	1e-05	1e-05	0.00014406	0.00025651	0.00052658	0.00077496	0.00085687	0.001011	0.00097065	0.0011503	0.0015198	0.0018305	0.0019961	0.0019786	0.0020119	0.0019032	0.0020075	0.0024671	0.0030729	0.0039512	0.004716	0.0055126	0.0062647	0.0071421	0.0082003	0.0093296	0.010511	0.011422	0.011816	0.01185	0.011718	0.011899	0.011918	0.012088	0.012308	0.012478
247	1e-05	1e-05	1e-05	1e-05	1e-05	1e-05	0.00096052	0.002575	0.0042505	0.005529	0.006806	0.0077194	0.0083262	0.0092772	0.0098806	0.010245	0.010418	0.010659	0.010551	0.010252	0.010042	0.0093391	0.0086267	0.0082727	0.0075799	0.0070602	0.0068105	0.0065756	0.006368	0.0064538	0.0067051	0.0070606	0.0079173	0.0087117	0.0092768	0.010028	0.01058	0.011	0.011462	0.011798	0.011886	0.01163	0.011189	0.010321	0.0097516	0.0093139	0.0090592	0.0091351	0.0093026
248	1e-05	1e-05	1e-05	1e-05	1e-05	1e-05	0.00082639	0.0022821	0.0034124	0.0040009	0.0046896	0.0051444	0.0055962	0.0062462	0.0064706	0.0064654	0.0064317	0.0066846	0.0067413	0.0067872	0.0068498	0.0065941	0.0064024	0.0063098	0.0060231	0.0056878	0.0055975	0.0055319	0.0051974	0.0051175	0.0052091	0.0056549	0.0062735	0.0066927	0.0070674	0.0075101	0.0079683	0.0081219	0.0083075	0.0085454	0.0084623	0.0079952	0.0071013	0.0061448	0.005397	0.0045138	0.0037056	0.00314	0.0029139
249	1e-05	1e-05	1e-05	1e-05	1e-05	1e-05	0.0011442	0.002937	0.0045652	0.0056445	0.0063322	0.0068107	0.0070208	0.0074705	0.0078122	0.0080122	0.0079684	0.0082219	0.0082625	0.0081544	0.0080138	0.0076591	0.0070196	0.0068314	0.0067161	0.0064429	0.0066197	0.00682	0.0069545	0.0073944	0.0080608	0.009061	0.010346	0.011717	0.01272	0.013478	0.014345	0.014714	0.015201	0.015615	0.015667	0.015277	0.014548	0.013551	0.012748	0.011994	0.01163	0.011524	0.011756
250	1e-05	1e-05	1e-05	1e-05	1e-05	1e-05	0.0018164	0.0036531	0.004948	0.0055612	0.0057222	0.005839	0.0057202	0.0059858	0.0060415	0.0055116	0.0051543	0.0049299	0.0047431	0.00461	0.0044983	0.0039871	0.0030627	0.0025358	0.0018304	0.0012151	0.0011548	0.0010446	0.0011606	0.0015907	0.0022325	0.003166	0.0045727	0.0061137	0.0073803	0.0086321	0.0098036	0.010553	0.011279	0.011794	0.011862	0.01132	0.010446	0.0091572	0.0081075	0.0069871	0.0059465	0.0053023	0.0049851
251	0.011803	0.011518	0.010802	0.010238	0.009634	0.0092059	0.0087002	0.0084715	0.0085814	0.0087469	0.0090921	0.0095891	0.0095232	0.0097514	0.0098668	0.009994	0.0096495	0.0096025	0.0090744	0.0081212	0.007209	0.005847	0.0041598	0.0031011	0.0022521	0.0012561	0.00056967	0.00040626	1.9579e-05	0.00014674	0.00049144	0.0010017	0.0022178	0.0034784	0.0043598	0.0049436	0.0056197	0.0058533	0.0059607	0.006078	0.0059271	0.0053897	0.004559	0.0031195	0.0018649	0.0008408	1e-05	1e-05	1e-05
252	1e-05	1e-05	0.0013726	0.0083591	0.014842	0.019206	0.023383	0.028281	0.031777	0.034122	0.036203	0.037777	0.038443	0.039592	0.040361	0.040816	0.041439	0.042513	0.041818	0.041157	0.040649	0.039476	0.037734	0.03592	0.033469	0.030993	0.028619	0.026594	0.02366	0.021706	0.019565	0.017839	0.016652	0.015807	0.015219	0.015038	0.014745	0.014404	0.014222	0.014224	0.014116	0.013653	0.012591	0.011246	0.010099	0.0088841	0.0075097	0.0069629	0.0061596
[truncated: 71 more columns]
