# Supplementary material for: Fractional killing arises from cell-to-cell variability in overcoming a caspase activity threshold
Source: Mol Syst Biol. 2015 May 7;11(5):803. doi: 10.15252/msb.20145584 (PMC4461398; doi:10.15252/msb.20145584)
Supplement: Supplementary file 3 [file msb0011-0803-sd3.zip › All_data/012_TRAIL (25 ngml)_2/cell_parameters.tsv]

TRAIL 25ng/ml
Cell #	Surviving	Time pre-MOMP	Max C8 activity pre-MOMP	Time of Max C8 activity (tau)	k	t0	r2 of fit
1	1	Inf	0.0033774	240	9.9375e-06	20.068	0.99443
2	0	120	0.0037208	120	2.3998e-05	49.9862	0.99851
3	0	165	0.0051778	165	1.9053e-05	34.4205	0.99991
4	1	Inf	0.0013751	225	3.7235e-06	5.1346	0.99767
5	1	Inf	0.0022519	170	1.0094e-05	22.4475	0.99628
6	0	270	0.0040273	270	8.3441e-06	20.5232	0.99927
7	0	210	0.0037785	210	6.6246e-06	5.6133	0.99724
8	1	Inf	0.0017246	240	4.6099e-06	22.1159	0.99833
9	1	Inf	0.0016143	135	8.4017e-06	16.0602	0.99911
10	0	395	0.0020056	395	3.0294e-06	-30	0.94812
11	0	85	0.0056451	85	4.3063e-05	23.1014	0.99672
12	0	105	0.0039194	105	2.3061e-05	25.4783	0.99813
13	1	Inf	0.0010659	165	5.0278e-06	39.6331	0.99331
14	1	Inf	0.0017891	210	7.4427e-06	54.8814	0.99818
15	1	Inf	0.0015705	145	5.1626e-06	-3.9884	0.99232
16	0	300	0.0019524	225	4.4417e-06	-10.5999	0.99046
17	0	325	0.0034401	325	5.7345e-06	27.4407	0.99959
18	1	Inf	0.003882	225	1.192e-05	40.1652	0.99963
19	1	Inf	0.0018728	215	6.2675e-06	10.2673	0.99346
20	0	180	0.0045348	180	1.8555e-05	48.6569	0.99983
21	0	170	0.0052827	170	1.2085e-05	35.861	0.99517
22	1	Inf	0.0011624	360	1.7899e-06	-2.7871	0.98577
23	0	170	0.0054908	170	1.6331e-05	41.3257	0.99573
24	1	Inf	0.0010834	355	2.0046e-06	-29.9999	0.99089
25	0	330	0.0028156	245	6.2389e-06	25.8949	0.9946
26	1	Inf	0.0032262	150	1.5295e-05	12.3209	0.99668
27	1	Inf	0.0020315	190	9.1223e-06	42.2369	0.9981
28	0	215	0.0033104	215	1.0163e-05	6.1038	0.99395
29	1	Inf	0.0030452	220	6.7115e-06	3.5718	0.99675
30	0	140	0.0056194	140	2.7527e-05	33.5871	0.99984
31	0	235	0.0037565	235	9.8331e-06	17.5347	0.99504
32	1	Inf	0.0020632	190	7.7446e-06	28.0331	0.99948
33	0	405	0.0026371	405	2.8937e-06	-23.4247	0.99507
34	0	165	0.0020832	165	6.8752e-06	16.4028	0.9984
35	0	175	0.0015225	175	4.8315e-06	7.1746	0.99215
36	0	290	0.0038784	290	7.9719e-06	42.9701	0.99951
37	0	445	0.0027173	445	1.9848e-06	-26.9435	0.99569
38	1	Inf	0.0015739	590	1.6166e-06	-30	0.83234
39	1	Inf	0.001574	235	6.0928e-06	87.2039	0.9948
40	0	245	0.0042691	245	9.4347e-06	38.232	0.99988
41	1	Inf	0.001594	335	3.0089e-06	29.618	0.99825
42	1	Inf	0.0011257	215	3.1944e-06	36.724	0.99601
43	1	Inf	0.0021065	235	5.6365e-06	30.7503	0.99936
44	1	Inf	0.0027165	180	1.1119e-05	34.3967	0.99966
45	0	225	0.0041779	225	1.1334e-05	48.3272	0.97913
46	1	Inf	0.0018389	220	3.7801e-06	-4.726	0.99707
47	1	Inf	0.0013597	235	2.838e-06	-13.2776	0.99533
48	0	260	0.0037694	260	9.0988e-06	40.2936	0.99862
49	0	170	0.0053545	170	9.9349e-06	30.9421	0.99389
50	1	Inf	0.0015537	225	4.7624e-06	39.5771	0.99884
51	1	Inf	0.0011169	220	2.4507e-06	-27.7914	0.96959
52	1	Inf	0.0013453	315	2.7411e-06	-4.124	0.99697
53	0	495	0.0030978	495	6.8654e-08	-29.9818	0.58281
54	0	165	0.0034245	165	1.2091e-05	19.232	0.99916
55	0	85	0.0039672	85	3.5729e-05	29.8406	0.99949
56	1	Inf	0.0043765	130	2.7517e-05	25.6465	0.99939
57	1	Inf	0.0045745	210	1.5572e-05	44.0645	0.99975
58	1	Inf	0.0027771	235	7.3979e-06	31.4168	0.99947
59	0	165	0.0044359	165	1.6056e-05	31.6519	0.99896
60	1	Inf	0.0029471	220	8.0293e-06	22.3685	0.9983
61	0	425	0.0021705	425	2.7014e-06	-29.9999	0.9675
62	1	Inf	0.0016196	445	1.5643e-06	-30	0.92736
63	0	350	0.003628	350	3.3797e-06	-4.1491	0.99789
64	0	195	0.0046866	195	1.3276e-05	31.7575	0.99971
65	1	Inf	0.0023244	195	9.1439e-06	32.7978	0.99716
66	1	Inf	0.0022043	280	4.766e-06	53.6644	0.99864
67	0	140	0.0051883	140	2.0033e-05	16.5871	0.99995
68	0	155	0.0051674	155	1.0843e-05	16.1179	0.98298
69	0	330	0.0028098	330	4.2492e-06	-30	0.9724
70	0	320	0.0037353	320	5.0604e-06	-21.1193	0.96093
71	1	Inf	0.0022096	305	5.1343e-06	-0.4271	0.99204
72	0	255	0.0038569	255	7.8932e-06	16.242	0.99797
73	0	95	0.0055602	95	4.795e-05	48.71	0.99374
74	1	Inf	0.0012122	170	8.8138e-06	80.4174	0.99226
75	1	Inf	0.00098987	205	3.2905e-06	54.5457	0.98183
76	0	30	0.0037369	30	0.00016345	21.4219	0.99249
77	1	Inf	0.0011777	215	3.1805e-06	-27.1243	0.98826
78	1	Inf	0.0016772	260	4.8299e-06	71.4625	0.99847
79	0	415	0.0027947	415	3.7843e-06	10.6325	0.99642
80	1	Inf	0.00023369	235	0	0	0
81	0	180	0.0048495	180	1.6357e-05	43.6241	0.99973
82	0	405	0.0024422	260	3.9175e-06	2.4903	0.99348
83	1	Inf	0.0029029	185	1.141e-05	21.2188	0.99859
84	0	215	0.0038885	215	1.3181e-05	29.9571	0.99702
85	0	285	0.0034763	190	7.4805e-06	-1.2197	0.98404
86	1	Inf	0.0024955	195	1.1077e-05	42.7664	0.9965
87	0	145	0.0046506	145	2.2713e-05	38.7726	0.99997
88	1	Inf	0.0025184	220	6.6973e-06	10.5692	0.9979
89	1	Inf	0.0040138	195	1.4557e-05	28.692	0.99943
90	0	230	0.0028039	230	6.9239e-06	28.4748	0.99919
91	0	70	0.0023174	70	3.9635e-05	36.3306	0.99969
92	1	Inf	0.0020358	230	5.8867e-06	33.986	0.99948
93	1	Inf	0.0029327	190	9.9927e-06	16.8413	0.9991
94	0	265	0.0035537	265	7.407e-06	26.1427	0.99939
95	1	Inf	0.00076135	150	4.3682e-06	30.7891	0.99766
96	0	175	0.0052841	175	1.5144e-05	42.6041	0.99934
97	0	245	0.0048531	245	9.3603e-06	41.4586	0.99871
98	0	245	0.0039104	245	1.3086e-05	36.0264	0.99515
99	1	Inf	0.0013882	200	4.4501e-06	15.0531	0.99647
100	1	Inf	0.0011975	330	3.9975e-06	130.0673	0.76473
101	0	380	0.0024446	380	3.9353e-06	-12.5364	0.98916
102	1	Inf	0.0015571	255	3.2927e-06	7.0044	0.97879
103	1	Inf	0.0012748	405	1.7017e-06	-30	0.96756
104	1	Inf	0.0018785	280	5.0292e-06	36.5459	0.99688
105	1	Inf	0.0017751	160	8.9533e-06	31.4598	0.99749
106	0	80	0.0039707	80	4.3849e-05	49.5406	0.98305
107	0	240	0.0040502	240	9.5655e-06	28.0316	0.99953
108	1	Inf	0.0012287	200	5.3497e-06	41.5104	0.99269
109	0	255	0.0040867	255	7.7564e-06	55.8962	0.99818
110	1	Inf	0.0017884	260	4.578e-06	37.4503	0.99869
111	0	270	0.0033621	270	9.5759e-06	39.8226	0.9975
112	0	255	0.0043823	255	8.9681e-06	39.2355	0.99938
113	1	Inf	0.00061121	130	6.7126e-06	61.5058	0.8221
114	1	Inf	0.0017201	140	1.3119e-05	47.3326	0.99657
115	0	110	0.003145	110	1.6214e-05	24.2598	0.99935
116	0	205	0.0043507	205	1.4371e-05	25.9542	0.99955
117	0	275	0.0032912	225	8.9901e-06	16.6555	0.99447
118	0	100	0.0058199	100	3.5164e-05	32.159	0.99535
119	1	Inf	0.0012315	205	4.4427e-06	30.124	0.99846
120	1	Inf	0.0014573	220	4.2985e-06	-0.12361	0.99582
121	0	135	0.0044605	135	2.2896e-05	53.5049	0.99157
122	0	135	0.0029308	135	1.7178e-05	53.0378	0.99911
123	1	Inf	0.0017459	150	9.8499e-06	31.43	0.99835
124	1	Inf	0.0019562	220	5.2531e-06	28.6731	0.99925
125	1	Inf	0.00069855	165	3.7445e-06	42.1601	0.99639
126	1	Inf	0.0023867	165	1.3242e-05	53.4364	0.99932
127	1	Inf	0.0027846	230	1.0379e-05	55.9477	0.99824
128	1	Inf	0.0032191	210	1.1862e-05	39.5051	0.99927
129	1	Inf	0.0015111	145	1.0278e-05	43.2696	0.9983
130	0	220	0.004643	205	1.7585e-05	51.4085	0.99925
131	0	235	0.0031867	235	7.355e-06	38.021	0.9997
132	0	190	0.0030759	190	1.1524e-05	50.1067	0.99922
133	1	Inf	0.0017859	300	3.812e-06	-12.9261	0.98225
134	0	125	0.0030567	125	2.2623e-05	66.3601	0.99102
135	0	115	0.0033188	115	1.6304e-05	22.5983	0.99897
136	0	325	0.0029605	325	4.6905e-06	2.6446	0.99615
137	0	290	0.002706	185	5.8256e-06	-17.0877	0.9805
138	1	Inf	0.0036422	205	1.6022e-05	57.2485	0.99789
139	0	255	0.0040414	255	9.3821e-06	30.2903	0.99986
140	1	Inf	0.0021598	215	8.0173e-06	64.9482	0.99464
141	1	Inf	0.0028805	190	1.1792e-05	46.6716	0.99988
142	0	260	0.0035459	260	7.8659e-06	-2.8392	0.99821
143	1	Inf	0.0018419	150	1.1328e-05	42.0605	0.99893
144	0	185	0.0029618	185	7.9584e-06	47.55	0.99436
145	1	Inf	0.0020669	235	5.0707e-06	2.9729	0.99956
146	0	180	0.0048465	180	1.8079e-05	72.0972	0.82697
147	0	180	0.0048629	180	1.2287e-05	30.8412	0.99771
148	0	205	0.0046214	205	1.1668e-05	50.3287	0.99936
149	1	Inf	0.00089523	560	6.8505e-07	-30	0.74516
150	1	Inf	0.0019202	485	1.8375e-06	-30	0.94708
151	0	170	0.0047246	170	1.997e-05	35.9222	0.99962
152	0	295	0.0034829	295	4.7024e-06	32.3159	0.98967
153	1	Inf	0.0024488	265	6.5196e-06	66.2574	0.99533
154	1	Inf	0.0020604	140	1.1343e-05	39.9069	0.96351
155	1	Inf	0.0017528	145	6.9102e-06	24.2216	0.96841
156	1	Inf	0.00096167	160	3.1924e-06	49.1571	0.94274
157	0	425	0.0024762	340	3.7967e-06	15.7925	0.99709
158	0	190	0.0048893	190	1.2022e-05	29.8999	0.9971
159	0	125	0.0055329	125	1.8023e-05	3.9771	0.99448
160	1	Inf	0.0022693	160	9.6269e-06	23.5874	0.99905
161	1	Inf	0.002126	360	2.1336e-06	-15.2191	0.99161
162	1	Inf	0.001298	350	2.1577e-06	-30	0.97052
163	0	475	0.0021137	475	2.4876e-06	-30	0.97214
164	0	425	0.0023578	425	2.6203e-06	-30	0.91403
165	0	125	0.0051403	125	2.3934e-05	31.3401	0.99864
166	1	Inf	0.001891	265	5.1482e-06	33.9235	0.99738
167	0	185	0.004796	185	1.4703e-05	40.5914	0.99927
168	1	Inf	0.002724	200	1.0285e-05	39.7827	0.99984
169	1	Inf	0.0015225	160	7.7425e-06	32.0328	0.99824
170	0	285	0.0038094	285	7.2156e-06	35.1246	0.99911
171	1	Inf	0.0014737	165	6.6092e-06	36.4173	0.9949
172	1	Inf	0.0038878	175	2.0866e-05	52.0722	0.99539
173	1	Inf	0.0031885	230	9.8037e-06	46.7037	0.99994
174	0	135	0.0034643	135	7.9415e-06	-17.8274	0.97884
175	0	135	0.0050788	135	2.9323e-05	54.9721	0.99876
176	1	Inf	0.0010168	590	9.2949e-07	-30	0.93106
177	1	Inf	0.0037106	200	1.1634e-05	21.2722	0.99928
178	1	Inf	0.0046143	220	1.405e-05	32.6026	0.99957
179	1	Inf	0.0013215	300	3.1094e-06	4.1073	0.9913
180	0	190	0.0029332	190	1.1624e-05	48.9204	0.999
181	1	Inf	0.0029559	155	1.526e-05	31.837	0.9996
182	0	410	0.0015799	160	2.7117e-06	-30	0.92356
183	1	Inf	0.0015298	175	7.3898e-06	40.7841	0.99913
184	0	290	0.0041022	290	7.7629e-06	44.9322	0.99821
185	1	Inf	0.002496	250	6.3268e-06	41.1288	0.99939
186	1	Inf	0.0011547	180	6.5108e-06	60.2801	0.9987
187	0	120	0.0053678	120	2.375e-05	26.814	0.99754
188	1	Inf	0.0026277	150	1.6373e-05	41.1677	0.99866
189	0	160	0.0050057	160	1.6013e-05	38.4656	0.9979
190	0	175	0.0050116	175	1.557e-05	40.143	0.99944
191	1	Inf	0.0013466	210	3.7645e-06	4.079	0.99932
192	1	Inf	0.0033841	160	1.6308e-05	26.3561	0.999
193	1	Inf	0.0014238	165	7.6442e-06	48.9225	0.9997
194	1	Inf	0.00058869	265	1.4565e-06	-29.9995	0.98084
195	0	410	0.0027211	195	4.0526e-06	-30	0.89881
196	0	130	0.0052629	130	2.0578e-05	37.6132	0.99378
197	0	435	0.0019887	435	2.2596e-06	-30	0.86007
198	1	Inf	0.0016432	200	7.1592e-06	65.3249	0.98471
199	1	Inf	0.002733	160	1.234e-05	24.3426	0.99931
200	0	240	0.0042784	240	1.2522e-05	47.6085	0.99884
201	0	295	0.00339	295	6.673e-06	36.417	0.9976
202	1	Inf	0.0011942	230	3.965e-06	30.5447	0.99562
203	1	Inf	0.0013303	190	2.6746e-06	-24.4144	0.98307
204	0	90	0.0058665	90	5.0128e-05	27.395	0.99995
205	0	165	0.0056672	165	2.462e-05	60.668	0.9992
206	0	175	0.0056607	175	2.2931e-05	62.0903	0.99933
207	1	Inf	0.0024891	315	5.2636e-06	31.4519	0.99781
208	0	145	0.0050734	145	1.8825e-05	43.2939	0.9992
209	1	Inf	0.0020844	165	9.2828e-06	26.3545	0.99932
210	1	Inf	0.0015886	160	1.0169e-05	57.0743	0.99599
211	0	150	0.0040157	150	1.9649e-05	41.9592	0.99933
212	1	Inf	0.0012757	150	6.4038e-06	23.7571	0.9994
213	0	155	0.0048554	155	1.5257e-05	40.3087	0.99883
214	1	Inf	0.0021368	170	1.0782e-05	37.9532	0.998
215	1	Inf	0.0022948	255	5.5997e-06	35.0108	0.99916
216	0	255	0.0046014	255	0	0	0
217	1	Inf	0.0020245	590	1.3675e-06	-29.9995	0.99645
218	1	Inf	0.0012938	255	4.2663e-06	74.1495	0.99968
219	0	330	0.0032396	330	4.9643e-06	19.9375	0.99877
220	0	300	0.0036333	300	5.3263e-06	35.9432	0.99971
221	1	Inf	0.0025179	245	7.4608e-06	45.275	0.99924
