# Supplementary material for: Fractional killing arises from cell-to-cell variability in overcoming a caspase activity threshold
Source: Mol Syst Biol. 2015 May 7;11(5):803. doi: 10.15252/msb.20145584 (PMC4461398; doi:10.15252/msb.20145584)
Supplement: Supplementary file 3 [file msb0011-0803-sd3.zip › All_data/012_TRAIL (25 ngml)_2/raw_area.tsv]

Cell # (0 for discarded)	T=5min	T=10min	T=15min	T=20min	T=25min	T=30min	T=35min	T=40min	T=45min	T=50min	T=55min	T=60min	T=65min	T=70min	T=75min	T=80min	T=85min	T=90min	T=95min	T=100min	T=105min	T=110min	T=115min	T=120min	T=125min	T=130min	T=135min	T=140min	T=145min	T=150min	T=155min	T=160min	T=165min	T=170min	T=175min	T=180min	T=185min	T=190min	T=195min	T=200min	T=205min	T=210min	T=215min	T=220min	T=225min	T=230min	T=235min	T=240min	T=245min
0	78	23	NaN	NaN	NaN	NaN	NaN	NaN	NaN	NaN	NaN	NaN	NaN	NaN	NaN	NaN	NaN	NaN	NaN	NaN	NaN	NaN	NaN	NaN	NaN	NaN	NaN	NaN	NaN	NaN	NaN	NaN	NaN	NaN	NaN	NaN	NaN	NaN	NaN	NaN	NaN	NaN	NaN	NaN	NaN	NaN	NaN	NaN	NaN
0	77	14	NaN	NaN	NaN	NaN	NaN	NaN	NaN	NaN	NaN	NaN	NaN	NaN	NaN	NaN	NaN	NaN	NaN	NaN	NaN	NaN	NaN	NaN	NaN	NaN	NaN	NaN	NaN	NaN	NaN	NaN	NaN	NaN	NaN	NaN	NaN	NaN	NaN	NaN	NaN	NaN	NaN	NaN	NaN	NaN	NaN	NaN	NaN
1	787	717	722	667	745	768	828	771	758	817	859	870	809	868	932	907	877	866	839	917	937	869	890	941	940	889	932	909	893	945	894	950	901	928	979	1088	968	998	1032	915	1021	1056	1029	1052	969	1017	1055	1026	1046
0	531	601	545	608	553	564	548	554	606	594	606	636	617	612	595	622	655	657	690	662	673	670	663	676	701	665	674	642	655	712	718	733	735	738	759	754	710	717	760	801	800	769	860	866	855	880	902	911	908
2	871	871	887	874	882	846	872	930	880	872	883	876	874	893	903	914	924	888	908	899	954	927	905	960	915	891	973	973	933	922	929	903	955	983	1051	1073	1011	995	867	674	421	312	279	262	284	278	302	279	287
0	159	77	49	56	30	58	35	22	33	38	53	29	49	45	48	32	38	6	10	44	39	4	12	26	8	4	6	6	4	NaN	NaN	NaN	NaN	NaN	NaN	NaN	NaN	NaN	NaN	NaN	NaN	NaN	NaN	NaN	NaN	NaN	NaN	NaN	NaN
0	923	850	871	905	844	927	992	977	871	967	1041	1008	1084	1143	1127	1217	1034	1087	1045	1174	1122	1094	1066	1113	1183	1181	1184	1174	1122	1173	1088	1132	1131	1142	1238	1259	1206	1242	1273	1168	1180	1300	1287	1272	1228	1236	1366	1265	1357
3	470	473	451	444	500	506	506	485	483	501	508	478	511	526	541	559	561	571	551	571	560	553	566	564	575	600	592	569	567	608	615	601	584	679	646	649	587	624	618	145	146	128	109	113	113	109	103	120	116
0	617	584	581	588	596	590	585	604	629	633	638	659	617	620	627	618	656	654	692	638	623	644	670	668	645	624	708	715	624	672	663	704	625	654	706	708	667	699	737	746	783	790	783	738	794	809	875	818	821
0	581	603	569	526	552	536	588	648	592	608	643	672	637	674	608	688	710	691	643	748	624	608	702	664	661	620	700	705	687	728	722	700	728	703	735	744	699	744	829	765	845	856	852	959	932	972	917	894	893
0	437	457	447	450	452	496	459	498	472	458	495	474	507	507	542	537	502	551	564	576	572	511	544	586	610	637	628	634	634	624	654	612	593	681	690	720	693	684	629	596	630	577	599	620	592	607	623	609	684
0	439	491	485	500	518	503	474	510	530	527	531	571	591	558	603	626	570	622	557	668	636	654	694	679	736	671	668	618	659	686	654	594	695	691	718	729	728	719	709	650	739	724	744	696	688	756	789	781	770
4	657	690	660	644	587	625	619	616	662	651	670	667	637	656	656	631	651	681	715	638	610	670	694	648	680	685	721	686	678	637	686	678	707	666	695	702	717	730	689	735	738	706	703	724	707	698	738	740	700
0	883	957	837	827	831	818	867	985	959	851	871	892	914	866	876	941	955	857	926	986	927	1018	1022	946	913	902	914	882	917	958	985	1017	962	1023	1036	1045	982	1011	971	1004	1033	1063	1024	992	995	1033	1020	1067	1004
0	334	365	385	353	343	341	355	367	359	371	362	405	348	350	368	345	365	363	368	371	347	372	376	352	371	352	328	355	384	390	363	377	361	358	383	370	362	386	389	348	408	378	370	388	376	406	375	381	347
5	659	283	486	422	475	440	429	440	462	438	477	442	438	410	435	415	414	406	413	422	396	387	420	419	435	449	459	479	554	520	508	477	495	506	452	548	553	562	592	587	587	597	638	634	612	650	670	673	664
0	542	612	582	585	580	540	569	546	527	565	545	534	531	529	540	537	539	543	564	538	515	545	533	525	520	512	503	489	499	511	500	492	516	527	531	547	560	577	592	599	600	586	584	607	602	594	613	601	606
0	748	756	749	752	754	760	755	771	761	789	782	773	790	815	794	818	814	859	850	828	862	826	830	805	834	839	807	841	865	830	865	845	896	863	850	891	896	909	897	897	942	932	932	932	944	955	964	896	923
0	352	362	348	355	339	354	350	344	374	364	366	343	375	358	379	349	380	391	385	388	374	359	395	389	379	389	421	409	385	378	396	382	395	385	424	431	412	429	416	403	374	407	408	442	420	429	410	401	407
0	693	742	733	756	720	711	693	735	744	730	710	736	741	762	757	721	760	752	706	706	691	715	737	717	714	799	759	768	775	823	811	781	809	815	813	803	775	790	785	770	826	812	795	784	759	761	755	960	807
6	1073	1037	997	1008	971	944	1020	1006	973	927	846	855	840	808	903	825	846	846	865	823	841	821	919	864	953	917	939	359	287	286	295	284	309	294	318	93	101	132	125	154	155	240	285	332	358	391	436	464	466
7	456	261	515	500	472	450	478	494	509	497	459	474	480	499	489	482	492	496	520	510	487	484	516	451	481	500	514	490	507	488	483	202	494	484	477	508	522	509	517	505	559	504	510	518	504	527	550	306	223
8	873	620	595	508	519	553	493	529	564	548	574	539	556	531	526	496	571	529	541	540	605	562	627	654	644	656	651	709	739	673	691	661	725	681	681	726	765	732	759	801	766	785	777	739	721	729	789	768	756
0	583	603	592	575	592	639	635	628	656	667	662	676	671	685	675	671	638	694	704	665	710	691	706	697	696	737	698	720	NaN	NaN	NaN	NaN	NaN	NaN	NaN	NaN	NaN	NaN	NaN	NaN	NaN	NaN	NaN	NaN	NaN	NaN	NaN	NaN	NaN
9	755	757	731	750	808	761	785	795	829	801	825	808	827	849	850	859	857	849	854	837	842	855	909	872	910	895	963	449	906	486	859	860	852	922	930	896	889	920	866	949	924	853	850	881	867	864	875	800	801
0	411	463	221	464	172	465	166	286	233	455	473	466	469	469	484	465	472	195	508	506	493	290	522	517	492	501	516	520	517	191	536	503	536	532	552	540	537	540	530	526	556	513	541	548	552	537	557	506	507
0	477	302	475	424	461	442	497	539	400	486	565	506	607	522	594	643	536	608	556	683	592	582	647	676	731	651	730	709	659	720	746	751	811	724	819	763	787	842	821	799	781	815	352	756	768	775	808	733	843
0	688	722	737	745	715	712	732	724	708	702	705	694	694	660	673	699	685	690	720	685	707	681	713	696	709	684	701	663	706	737	731	739	705	717	711	NaN	NaN	NaN	NaN	NaN	NaN	NaN	NaN	NaN	NaN	NaN	NaN	NaN	NaN
10	668	720	718	685	744	712	769	806	695	688	865	802	391	819	833	862	867	900	909	879	882	855	910	864	390	855	945	844	360	894	371	896	872	343	867	865	796	839	842	849	816	862	845	870	835	886	857	893	919
0	723	740	741	782	330	808	821	283	NaN	NaN	NaN	NaN	NaN	NaN	NaN	NaN	NaN	NaN	NaN	NaN	NaN	NaN	NaN	NaN	NaN	NaN	NaN	NaN	NaN	NaN	NaN	NaN	NaN	NaN	NaN	NaN	NaN	NaN	NaN	NaN	NaN	NaN	NaN	NaN	NaN	NaN	NaN	NaN	NaN
11	566	561	519	638	644	641	655	672	685	593	645	679	691	660	678	637	656	682	624	639	686	666	667	689	700	693	687	661	701	640	547	154	149	153	146	116	119	122	101	110	122	116	126	132	122	133	136	121	127
12	577	575	571	600	576	571	589	567	570	574	551	558	583	561	621	620	572	580	626	582	600	612	609	662	586	623	655	703	660	692	663	669	718	696	698	703	634	692	647	671	693	667	679	600	609	493	464	454	417
13	72	139	228	253	230	260	307	380	286	336	311	380	336	352	358	403	366	434	422	411	385	389	369	354	405	398	417	434	447	462	438	482	456	463	487	484	461	478	466	497	491	465	514	513	509	527	499	478	474
0	217	109	84	52	47	82	81	83	95	102	NaN	NaN	NaN	NaN	NaN	NaN	NaN	NaN	NaN	NaN	NaN	NaN	NaN	NaN	NaN	NaN	NaN	NaN	NaN	NaN	NaN	NaN	NaN	NaN	NaN	NaN	NaN	NaN	NaN	NaN	NaN	NaN	NaN	NaN	NaN	NaN	NaN	NaN	NaN
0	366	342	324	348	357	340	360	129	377	347	381	401	374	397	378	407	389	389	382	421	389	412	413	412	408	NaN	NaN	NaN	NaN	NaN	NaN	NaN	NaN	NaN	NaN	NaN	NaN	NaN	NaN	NaN	NaN	NaN	NaN	NaN	NaN	NaN	NaN	NaN	NaN
0	646	660	619	628	639	653	635	NaN	NaN	NaN	NaN	NaN	NaN	NaN	NaN	NaN	NaN	NaN	NaN	NaN	NaN	NaN	NaN	NaN	NaN	NaN	NaN	NaN	NaN	NaN	NaN	NaN	NaN	NaN	NaN	NaN	NaN	NaN	NaN	NaN	NaN	NaN	NaN	NaN	NaN	NaN	NaN	NaN	NaN
0	698	625	650	671	709	349	203	203	204	205	89	96	105	156	231	255	250	271	271	282	300	351	381	399	400	416	419	415	430	462	481	460	445	451	476	501	516	452	479	478	527	502	474	471	500	494	518	493	488
0	516	485	NaN	NaN	NaN	NaN	NaN	NaN	NaN	NaN	NaN	NaN	NaN	NaN	NaN	NaN	NaN	NaN	NaN	NaN	NaN	NaN	NaN	NaN	NaN	NaN	NaN	NaN	NaN	NaN	NaN	NaN	NaN	NaN	NaN	NaN	NaN	NaN	NaN	NaN	NaN	NaN	NaN	NaN	NaN	NaN	NaN	NaN	NaN
14	129	216	240	233	238	205	195	154	162	174	190	193	182	184	209	236	225	250	254	263	265	282	270	301	302	313	300	300	285	291	293	289	296	304	303	264	265	289	272	276	280	323	335	298	313	312	313	312	277
0	10	NaN	NaN	NaN	NaN	NaN	NaN	NaN	NaN	NaN	NaN	NaN	NaN	NaN	NaN	NaN	NaN	NaN	NaN	NaN	NaN	NaN	NaN	NaN	NaN	NaN	NaN	NaN	NaN	NaN	NaN	NaN	NaN	NaN	NaN	NaN	NaN	NaN	NaN	NaN	NaN	NaN	NaN	NaN	NaN	NaN	NaN	NaN	NaN
0	736	826	712	751	718	742	813	814	809	809	844	827	748	824	912	935	880	875	937	893	936	980	956	925	1107	1019	1033	923	1003	1065	1044	1095	1088	1087	1030	1105	1042	1088	1108	1099	1163	1062	1156	1104	1145	1231	1213	1221	1167
0	644	577	600	601	590	593	622	613	657	631	619	648	609	584	583	585	583	571	575	182	179	182	181	188	114	98	99	107	104	123	142	158	190	209	218	241	260	287	296	281	306	326	319	347	350	348	376	365	402
15	115	82	89	120	122	125	179	94	139	126	111	134	206	99	116	148	139	125	164	181	130	138	136	164	159	161	132	41	189	54	181	172	276	224	188	234	211	239	252	292	277	257	248	243	244	336	243	288	261
16	1158	1153	1126	1196	1153	1181	1184	1118	1167	1169	1201	1134	1185	1157	1226	1231	1185	1216	1227	1253	1221	1236	1256	1200	1140	1240	1240	1180	1174	1257	1178	1276	1220	1261	1218	1234	1229	1225	1255	1218	1247	1256	1242	1284	1284	1204	1212	1280	1243
0	606	603	589	675	645	633	655	699	715	699	740	700	730	696	742	752	776	749	780	744	810	844	850	805	804	823	862	834	844	928	852	895	924	914	903	911	881	917	916	927	938	899	893	922	926	926	901	911	981
0	608	493	1136	484	424	NaN	NaN	NaN	NaN	NaN	NaN	NaN	NaN	NaN	NaN	NaN	NaN	NaN	NaN	NaN	NaN	NaN	NaN	NaN	NaN	NaN	NaN	NaN	NaN	NaN	NaN	NaN	NaN	NaN	NaN	NaN	NaN	NaN	NaN	NaN	NaN	NaN	NaN	NaN	NaN	NaN	NaN	NaN	NaN
17	1540	1416	1543	1464	1506	1458	1537	1499	1466	1585	1583	1497	1510	1564	1548	1568	1578	1624	1559	1593	1619	1666	1656	1608	1655	1698	1627	1698	1693	1805	1741	1714	1855	1800	1762	1793	1376	423	431	433	424	423	414	434	184	180	202	229	292
0	516	NaN	NaN	NaN	NaN	NaN	NaN	NaN	NaN	NaN	NaN	NaN	NaN	NaN	NaN	NaN	NaN	NaN	NaN	NaN	NaN	NaN	NaN	NaN	NaN	NaN	NaN	NaN	NaN	NaN	NaN	NaN	NaN	NaN	NaN	NaN	NaN	NaN	NaN	NaN	NaN	NaN	NaN	NaN	NaN	NaN	NaN	NaN	NaN
18	500	470	460	490	476	485	442	486	537	569	568	601	578	611	602	585	640	644	662	624	635	574	600	616	647	583	619	635	608	658	625	649	678	656	638	671	653	651	650	642	608	623	620	650	632	618	670	698	738
0	997	366	317	280	292	289	291	312	121	121	122	134	184	234	279	313	345	385	404	365	403	400	401	430	412	427	423	438	435	456	519	509	526	554	567	575	564	560	548	616	625	628	664	678	678	707	693	722	757
19	355	346	365	440	475	500	509	509	386	478	407	288	355	388	396	411	423	440	470	491	538	563	567	579	560	563	562	603	603	623	606	646	620	610	644	667	694	684	678	699	687	679	671	672	671	682	708	715	705
0	331	309	340	310	289	302	328	333	335	346	337	286	336	364	379	387	366	420	425	422	419	396	388	393	385	345	334	371	387	400	378	453	387	406	423	343	390	410	365	417	460	406	393	427	433	417	431	459	482
20	422	388	457	390	406	431	382	385	405	416	417	419	422	451	453	491	477	465	440	447	470	454	458	445	420	473	436	438	461	462	461	472	485	477	471	479	479	463	481	470	327	107	113	105	122	100	100	88	92
0	330	327	332	345	346	344	359	362	393	410	394	372	387	353	358	375	365	385	370	386	420	394	405	413	430	450	385	407	410	395	378	451	385	407	423	424	420	439	427	432	402	399	443	428	453	443	443	452	476
0	46	103	9	60	55	80	85	64	92	55	110	84	102	67	77	84	81	85	84	99	129	107	106	92	125	120	99	167	102	114	111	92	18	139	98	51	32	159	112	131	146	162	174	135	144	183	157	168	158
0	337	324	349	316	322	336	369	306	373	359	341	382	361	331	362	351	346	356	332	353	356	358	136	362	407	381	369	383	402	396	413	392	397	390	416	416	413	390	391	427	391	419	421	430	415	447	448	423	446
21	1064	975	1025	983	835	258	250	238	244	245	251	70	78	103	134	180	207	236	272	247	287	278	275	265	300	323	346	364	363	375	365	366	345	314	320	331	364	257	105	103	85	97	85	93	90	77	83	80	81
0	892	923	876	923	857	902	857	838	873	886	883	845	840	839	855	864	879	887	847	879	875	872	874	887	885	851	858	897	897	937	905	859	921	926	905	874	948	942	964	988	929	983	1026	1099	NaN	NaN	NaN	NaN	NaN
22	267	282	322	328	318	323	330	332	347	363	332	340	362	333	339	338	359	380	329	351	374	341	382	363	356	376	376	332	344	336	354	360	344	337	343	312	334	312	317	324	303	302	335	327	331	287	300	251	261
23	822	875	907	908	944	902	618	268	246	234	240	246	258	125	120	126	154	150	218	226	274	292	312	315	318	373	385	390	379	392	401	387	387	376	354	325	155	118	112	110	114	103	100	94	78	86	98	98	99
0	6	4	16	22	51	60	11	25	74	11	36	40	60	46	NaN	NaN	NaN	NaN	NaN	NaN	NaN	NaN	NaN	NaN	NaN	NaN	NaN	NaN	NaN	NaN	NaN	NaN	NaN	NaN	NaN	NaN	NaN	NaN	NaN	NaN	NaN	NaN	NaN	NaN	NaN	NaN	NaN	NaN	NaN
24	875	873	847	841	828	846	845	842	847	848	854	834	823	817	845	912	781	833	808	903	858	889	867	874	864	844	831	880	844	865	849	844	863	852	926	883	921	878	933	877	918	931	1007	1006	1062	1038	995	1071	970
25	338	332	323	309	305	315	347	351	350	363	368	327	370	364	354	338	356	375	363	378	370	317	340	325	334	372	333	328	336	331	314	332	368	384	378	395	351	368	384	373	350	360	348	372	366	350	323	390	369
0	756	688	680	623	643	752	669	681	674	707	697	753	744	742	687	743	776	756	771	799	801	764	728	793	823	789	826	808	768	891	773	839	877	915	910	875	881	864	862	891	928	874	946	961	877	932	927	921	953
26	131	147	119	123	110	116	135	86	89	117	113	127	133	151	209	125	169	119	146	162	167	166	151	166	180	166	173	202	201	222	205	226	183	230	216	162	208	254	215	204	183	211	221	229	264	214	249	233	225
0	243	302	296	309	308	318	373	336	370	375	373	354	366	396	402	390	343	406	367	406	402	440	415	409	492	444	444	453	441	436	384	468	483	430	459	457	463	481	432	509	455	474	469	521	487	511	508	474	560
0	174	180	184	218	269	321	371	419	496	490	520	512	543	559	558	570	549	556	611	604	635	651	649	640	653	668	680	718	726	679	687	710	720	748	777	729	743	750	780	788	795	782	829	845	851	837	906	881	866
0	330	349	381	368	351	343	362	381	390	430	376	409	379	358	385	358	365	397	357	348	391	341	389	366	363	394	363	361	327	394	384	406	409	387	392	405	391	406	391	446	436	458	442	445	443	419	457	453	462
0	739	715	763	701	699	708	684	778	684	811	690	791	708	747	752	890	873	944	795	963	907	914	914	885	894	918	852	849	910	927	870	925	914	923	956	914	920	893	902	938	951	978	998	958	866	979	971	1036	934
27	180	205	250	304	385	425	466	482	518	568	576	576	595	606	635	658	674	659	658	661	679	651	681	654	676	709	721	719	739	800	777	780	809	774	796	783	788	779	796	813	836	805	804	817	801	851	809	803	802
28	82	95	125	82	109	88	112	88	110	101	133	103	135	111	105	66	130	119	128	130	159	144	143	139	140	109	151	154	124	132	113	160	182	155	155	212	122	159	205	177	135	170	171	183	159	171	182	181	85
29	324	365	308	283	349	356	363	362	368	366	383	342	361	383	377	370	370	377	383	321	310	332	371	339	309	323	315	357	338	325	351	344	314	297	288	295	334	322	310	305	306	317	336	342	353	382	386	409	428
0	719	703	733	808	764	838	767	754	795	788	795	755	815	839	853	840	853	839	834	877	871	856	842	853	887	902	881	963	941	863	946	935	969	889	934	927	897	967	985	925	948	957	1003	1036	1033	976	945	1032	988
0	336	338	370	334	323	325	352	329	355	357	323	337	358	325	376	356	343	391	415	352	311	322	355	308	374	343	314	353	304	335	335	312	274	318	280	311	292	340	379	373	362	340	377	383	400	388	415	427	426
30	413	431	419	443	417	397	343	345	321	362	387	381	374	399	424	469	458	472	456	446	436	432	433	452	456	459	453	388	397	377	233	311	712	490	84	74	50	46	54	32	32	44	55	45	NaN	NaN	NaN	NaN	NaN
0	790	746	831	816	821	823	857	891	917	911	877	929	926	957	861	951	948	970	937	972	1059	1093	1073	1051	1067	1005	1015	1062	966	1109	1084	1003	1048	1092	1097	1098	1112	1135	1146	1163	1221	1170	1171	1205	1182	1141	1315	1241	1224
0	240	230	266	293	313	337	387	427	440	440	463	456	419	443	444	425	462	461	460	490	482	479	506	501	512	558	540	554	527	471	369	NaN	NaN	NaN	NaN	NaN	NaN	NaN	NaN	NaN	NaN	NaN	NaN	NaN	NaN	NaN	NaN	NaN	NaN
0	488	514	508	478	513	504	515	523	538	548	490	546	512	539	548	546	521	535	550	512	581	585	594	588	589	571	584	603	570	574	561	570	580	NaN	NaN	NaN	NaN	NaN	NaN	NaN	NaN	NaN	NaN	NaN	NaN	NaN	NaN	NaN	NaN
0	1404	1296	1324	1327	1308	1354	1322	1322	1339	1359	1374	1442	1354	1457	1414	1434	1456	1458	1488	1405	1491	1474	1542	1552	1536	1535	1456	1500	1541	1495	1532	1503	1496	1447	1533	1476	1569	1607	1559	1597	1518	1494	1568	1623	1562	1647	1712	1705	1682
0	567	550	533	549	563	556	516	540	535	547	573	572	591	564	604	561	607	599	583	614	589	578	617	670	654	665	650	633	648	620	658	677	656	675	708	673	716	786	761	736	752	766	740	749	779	808	755	809	820
0	1291	1243	1226	1284	1275	1276	1301	1295	1280	1259	1307	1392	1326	1333	1315	1343	1297	1272	1313	1313	1324	1374	1339	1293	1435	1409	1360	1345	1407	1390	1457	1448	1485	1491	1393	1556	1460	1508	1484	1525	1521	1433	1589	1617	1590	1646	1637	1628	1650
31	695	696	663	638	620	643	653	659	636	687	662	655	637	626	650	639	663	675	669	653	649	640	676	641	679	648	652	651	693	660	681	664	661	685	656	675	671	678	711	694	744	717	666	654	727	679	703	607	213
32	583	544	568	563	507	543	568	548	547	546	558	542	547	501	569	558	517	526	570	589	543	583	553	560	574	583	561	538	623	585	617	582	605	581	649	618	633	726	616	664	636	693	594	562	650	682	625	620	689
0	12	73	107	106	119	74	112	117	138	132	107	129	110	123	156	164	201	193	204	216	181	212	189	178	233	214	196	177	177	200	175	200	187	195	161	166	171	171	182	214	188	185	205	207	200	185	182	202	144
0	206	342	341	381	380	352	367	375	346	352	343	383	397	398	424	410	432	451	456	471	463	449	458	424	466	484	480	449	436	459	446	459	475	467	491	483	463	514	480	522	525	498	532	532	550	531	529	510	491
0	642	666	610	655	641	642	682	661	635	643	609	184	159	153	159	164	74	66	74	78	113	147	198	249	266	288	326	314	341	335	317	323	376	370	351	374	395	434	435	396	385	408	405	388	413	422	429	390	396
33	486	519	478	440	480	497	420	503	539	221	580	627	596	619	588	596	584	606	623	620	647	541	565	565	601	583	528	599	557	563	623	638	605	594	537	559	548	227	537	561	582	646	643	590	599	605	586	606	570
34	2242	2135	2391	2439	2555	2511	2540	2317	2430	2307	2444	2324	2337	2409	2339	2382	2258	2272	2316	2458	2467	2414	2632	2432	2421	2452	2553	2510	2534	2354	2382	2444	2470	2396	2611	2637	2490	2493	2569	2561	2492	2570	2537	2643	2546	2666	2543	2636	2683
0	1	12	NaN	NaN	NaN	NaN	NaN	NaN	NaN	NaN	NaN	NaN	NaN	NaN	NaN	NaN	NaN	NaN	NaN	NaN	NaN	NaN	NaN	NaN	NaN	NaN	NaN	NaN	NaN	NaN	NaN	NaN	NaN	NaN	NaN	NaN	NaN	NaN	NaN	NaN	NaN	NaN	NaN	NaN	NaN	NaN	NaN	NaN	NaN
0	537	596	511	492	495	545	533	510	524	567	543	571	537	574	598	604	566	615	584	621	622	611	562	626	614	620	596	615	654	599	574	623	612	602	645	584	584	628	616	650	626	621	674	680	699	690	742	679	694
0	495	559	499	478	490	258	588	290	597	614	639	680	318	614	670	657	720	643	708	696	667	657	722	680	686	337	664	689	678	285	723	725	357	730	706	724	703	730	714	700	267	NaN	NaN	NaN	NaN	NaN	NaN	NaN	NaN
0	517	494	473	449	486	448	494	467	582	514	515	521	478	540	540	568	482	525	576	539	516	468	469	495	478	505	483	525	492	507	515	508	499	581	552	581	569	595	521	553	527	535	558	563	560	563	639	560	600
35	1983	2004	2084	2108	2196	2106	2427	2038	2229	2075	2317	2303	2371	2581	2376	2374	2433	2294	2417	2518	2579	2337	2680	2538	2487	2609	2641	2507	2439	2449	2461	2554	2579	2390	2570	2641	2591	2607	2608	1317	2525	2673	2522	2480	2607	2626	2521	2605	2566
36	434	491	439	446	459	491	511	480	470	477	472	514	477	506	481	503	469	497	531	510	555	499	500	502	569	515	509	538	532	519	521	525	552	524	578	507	484	517	534	569	530	522	530	515	577	587	576	567	547
37	405	461	442	461	465	477	485	488	477	470	493	541	524	560	551	529	515	481	522	539	549	521	518	536	513	518	504	517	476	527	537	550	523	542	538	523	528	533	559	535	562	542	573	564	551	542	534	552	539
38	406	430	388	395	404	447	475	429	434	437	421	446	431	489	458	485	447	415	392	427	399	398	438	422	483	464	434	451	454	433	470	464	490	512	477	479	435	493	482	455	466	465	479	491	524	543	546	501	522
39	574	557	550	536	577	532	549	614	574	559	586	638	567	615	578	594	609	606	617	630	600	638	668	674	651	625	658	684	683	692	722	693	694	743	681	699	726	738	773	762	720	736	725	751	746	711	778	791	772
0	568	585	610	603	571	595	578	580	579	604	617	626	590	590	578	580	610	620	608	613	617	643	612	660	632	663	677	692	681	671	688	692	666	667	671	677	693	701	736	743	721	721	781	755	788	762	796	808	804
40	317	230	214	215	215	227	103	116	120	117	156	212	275	356	345	347	316	346	379	382	412	366	399	393	415	398	412	396	413	416	442	429	207	486	525	498	543	559	539	518	565	609	566	582	572	586	547	575	556
41	89	100	113	99	143	197	232	236	243	251	245	294	281	313	340	114	369	350	373	375	387	397	412	424	414	426	441	447	434	442	441	430	446	434	440	446	467	470	495	483	496	475	513	504	513	537	542	545	525
42	99	87	84	100	116	124	164	209	216	248	271	305	296	276	287	292	284	316	305	345	352	393	397	406	409	430	438	442	436	459	470	465	480	471	432	461	453	463	443	471	465	450	475	454	458	473	458	471	502
43	786	742	728	740	731	715	703	726	776	721	743	745	719	721	726	689	703	715	706	727	724	769	699	249	223	231	213	222	269	119	129	133	152	83	184	280	324	309	324	359	378	385	377	336	365	334	381	400	361
44	769	809	838	829	888	1064	923	983	985	885	999	1008	960	1029	942	1024	994	1100	976	974	1109	1060	1068	1080	1082	1187	1039	1093	1130	1058	1126	1191	1202	1283	1443	1354	1298	1329	1409	1453	1412	1393	1527	1644	1548	1459	1456	1492	1476
0	515	540	508	540	555	536	531	630	573	567	538	561	529	536	568	549	616	581	576	520	591	541	592	609	572	594	634	565	538	614	567	602	578	617	533	674	612	576	568	547	559	642	565	532	560	600	670	689	709
0	1134	1202	1206	1235	1273	1440	1260	1424	1323	1198	1415	1379	1324	1291	1276	1412	1351	1463	1477	1453	1550	1409	1477	1461	1393	1338	1477	1452	1341	1474	1551	1448	1604	1454	1557	1602	1416	1600	1544	1546	1624	1573	1593	1469	1565	1680	1510	1623	1612
45	577	665	297	213	193	191	185	196	65	66	107	192	249	268	274	275	281	323	335	368	325	332	355	360	436	406	403	420	244	391	415	438	373	380	430	404	392	384	363	373	347	391	404	452	465	404	383	372	387
46	443	481	491	529	508	526	218	526	215	535	492	475	533	495	523	529	541	510	489	497	522	512	547	488	540	499	559	493	518	594	544	538	558	631	579	630	593	585	579	577	568	497	570	570	614	525	567	515	494
47	308	360	339	402	363	350	356	361	397	368	348	361	344	364	371	353	445	429	345	368	379	360	372	339	351	319	339	325	303	320	329	300	325	342	305	348	326	335	332	288	345	324	306	312	326	326	329	323	329
0	NaN	NaN	NaN	NaN	NaN	NaN	NaN	NaN	NaN	NaN	NaN	NaN	NaN	NaN	NaN	NaN	NaN	NaN	NaN	NaN	NaN	NaN	NaN	NaN	NaN	NaN	NaN	NaN	NaN	NaN	NaN	NaN	NaN	NaN	NaN	NaN	NaN	NaN	NaN	NaN	NaN	NaN	NaN	NaN	NaN	NaN	NaN	NaN	NaN
0	149	420	443	475	484	443	469	478	NaN	NaN	NaN	NaN	NaN	NaN	NaN	NaN	NaN	NaN	NaN	NaN	NaN	NaN	NaN	NaN	NaN	NaN	NaN	NaN	NaN	NaN	NaN	NaN	NaN	NaN	NaN	NaN	NaN	NaN	NaN	NaN	NaN	NaN	NaN	NaN	NaN	NaN	NaN	NaN	NaN
48	569	500	486	374	185	163	163	154	155	140	92	148	156	229	339	351	250	213	219	250	244	199	243	257	236	271	257	230	253	282	283	285	281	240	262	264	278	276	316	344	331	321	311	309	310	293	311	327	324
49	427	467	496	459	449	514	506	526	254	245	264	233	234	143	121	157	153	163	241	252	307	337	348	353	434	430	359	377	379	404	481	399	435	462	446	425	403	397	366	143	93	83	87	88	100	76	96	94	92
0	334	340	381	380	359	381	409	420	319	304	317	313	333	306	327	367	458	469	493	486	498	505	504	513	456	454	461	428	467	481	468	532	561	275	200	179	205	215	205	101	106	94	117	163	190	249	295	279	299
0	606	580	547	562	550	502	537	546	537	574	536	503	477	496	493	445	476	467	464	452	525	533	224	185	185	193	206	26	NaN	NaN	NaN	NaN	NaN	NaN	NaN	NaN	NaN	NaN	NaN	NaN	NaN	NaN	NaN	NaN	NaN	NaN	NaN	NaN	NaN
50	798	829	745	794	813	790	805	853	805	758	776	753	797	785	870	853	851	876	876	846	845	870	929	904	893	888	883	974	896	918	897	892	974	990	938	1062	981	1047	1047	1000	1072	1061	1083	1076	1034	1107	1118	1132	1085
0	NaN	NaN	NaN	NaN	NaN	NaN	NaN	NaN	NaN	NaN	NaN	NaN	NaN	NaN	NaN	NaN	NaN	NaN	NaN	NaN	NaN	NaN	NaN	NaN	NaN	NaN	NaN	NaN	NaN	NaN	NaN	NaN	NaN	NaN	NaN	NaN	NaN	NaN	NaN	NaN	NaN	NaN	NaN	NaN	NaN	NaN	NaN	NaN	NaN
0	899	920	899	904	911	889	971	911	909	951	925	935	869	962	978	960	934	1004	1013	972	1046	987	1012	1084	1054	1080	1046	1147	1020	997	974	975	1102	1130	1045	1063	1071	1091	1150	1066	1175	1087	1215	1127	1097	1118	1142	1122	1149
0	1197	1234	1347	1265	1382	1393	1305	1432	1363	1436	1331	1441	1465	1486	1527	1498	1618	1560	1588	1495	1573	1591	1581	1584	1608	1455	452	425	407	423	414	406	413	449	176	179	205	240	263	324	380	428	474	497	504	533	557	559	556
0	560	558	579	559	564	539	560	572	522	538	542	534	552	531	569	559	581	588	598	600	582	618	610	607	574	593	594	578	565	585	598	593	606	600	611	622	653	653	672	666	677	674	644	639	658	638	654	629	662
0	498	503	1128	1037	487	1158	1191	1082	1129	1192	549	483	1227	1092	1167	1094	1147	1077	1097	1195	527	1058	483	986	1032	519	1048	463	445	1081	NaN	NaN	NaN	NaN	NaN	NaN	NaN	NaN	NaN	NaN	NaN	NaN	NaN	NaN	NaN	NaN	NaN	NaN	NaN
0	1107	1074	1082	1144	1122	1031	1091	1118	1118	1125	1157	1151	1225	1173	1261	1237	1345	1263	1324	1334	1350	1351	1326	1350	1316	1366	1332	379	359	371	359	373	371	218	150	156	165	229	304	337	367	396	451	457	473	512	437	487	549
0	NaN	NaN	NaN	NaN	NaN	NaN	NaN	NaN	NaN	NaN	NaN	NaN	NaN	NaN	NaN	NaN	NaN	NaN	NaN	NaN	NaN	NaN	NaN	NaN	NaN	NaN	NaN	NaN	NaN	NaN	NaN	NaN	NaN	NaN	NaN	NaN	NaN	NaN	NaN	NaN	NaN	NaN	NaN	NaN	NaN	NaN	NaN	NaN	NaN
51	497	513	484	472	452	419	385	358	418	409	397	409	459	512	571	530	581	571	194	591	248	562	609	564	564	555	599	575	585	617	580	639	579	597	593	586	610	595	617	624	641	668	643	699	691	674	672	620	578
52	447	455	455	447	452	461	487	511	492	493	481	467	486	492	514	498	526	510	544	571	572	562	561	552	530	584	591	568	591	627	573	579	583	604	590	608	551	614	609	608	655	618	626	639	606	622	642	680	683
0	1699	1662	1705	1825	1790	1761	1821	1840	1862	1801	1885	976	1923	1873	1893	1980	2083	1941	1928	1969	2083	2054	2113	2027	1072	2135	2117	1984	1028	2066	1977	1999	2071	1935	1967	1972	1976	1934	1944	1996	2069	2007	2048	2075	2051	2057	1987	2038	2084
0	439	NaN	NaN	NaN	NaN	NaN	NaN	NaN	NaN	NaN	NaN	NaN	NaN	NaN	NaN	NaN	NaN	NaN	NaN	NaN	NaN	NaN	NaN	NaN	NaN	NaN	NaN	NaN	NaN	NaN	NaN	NaN	NaN	NaN	NaN	NaN	NaN	NaN	NaN	NaN	NaN	NaN	NaN	NaN	NaN	NaN	NaN	NaN	NaN
0	1976	2029	1969	1996	2085	2022	2206	1984	2069	1954	2044	2086	2137	2057	2158	2157	2099	2167	2295	2220	2271	2235	1217	2258	2240	2295	2292	NaN	NaN	NaN	NaN	NaN	NaN	NaN	NaN	NaN	NaN	NaN	NaN	NaN	NaN	NaN	NaN	NaN	NaN	NaN	NaN	NaN	NaN
0	NaN	NaN	NaN	NaN	NaN	NaN	NaN	NaN	NaN	NaN	NaN	NaN	NaN	NaN	NaN	NaN	NaN	NaN	NaN	NaN	NaN	NaN	NaN	NaN	NaN	NaN	NaN	NaN	NaN	NaN	NaN	NaN	NaN	NaN	NaN	NaN	NaN	NaN	NaN	NaN	NaN	NaN	NaN	NaN	NaN	NaN	NaN	NaN	NaN
0	NaN	NaN	NaN	NaN	NaN	NaN	NaN	NaN	NaN	NaN	NaN	NaN	NaN	NaN	NaN	NaN	NaN	NaN	NaN	NaN	NaN	NaN	NaN	NaN	NaN	NaN	NaN	NaN	NaN	NaN	NaN	NaN	NaN	NaN	NaN	NaN	NaN	NaN	NaN	NaN	NaN	NaN	NaN	NaN	NaN	NaN	NaN	NaN	NaN
0	446	440	432	434	442	458	425	430	434	412	418	445	465	440	478	452	497	455	482	441	493	478	569	569	520	607	602	534	580	594	617	560	579	668	642	583	542	603	616	575	711	716	606	683	695	737	703	703	698
0	193	53	NaN	NaN	NaN	NaN	NaN	NaN	NaN	NaN	NaN	NaN	NaN	NaN	NaN	NaN	NaN	NaN	NaN	NaN	NaN	NaN	NaN	NaN	NaN	NaN	NaN	NaN	NaN	NaN	NaN	NaN	NaN	NaN	NaN	NaN	NaN	NaN	NaN	NaN	NaN	NaN	NaN	NaN	NaN	NaN	NaN	NaN	NaN
0	1153	1081	1099	1081	1124	1087	1070	1195	1156	1067	1044	1127	1070	1136	1133	1059	1149	1204	1156	1191	1118	1035	1178	1143	1087	1206	1184	1196	1079	1133	1109	1125	1145	1083	1126	1119	1127	1119	1208	1150	1169	1031	1125	1253	1214	1153	1068	1137	1127
0	315	221	326	NaN	NaN	NaN	NaN	NaN	NaN	NaN	NaN	NaN	NaN	NaN	NaN	NaN	NaN	NaN	NaN	NaN	NaN	NaN	NaN	NaN	NaN	NaN	NaN	NaN	NaN	NaN	NaN	NaN	NaN	NaN	NaN	NaN	NaN	NaN	NaN	NaN	NaN	NaN	NaN	NaN	NaN	NaN	NaN	NaN	NaN
53	453	550	449	476	952	948	970	962	958	984	976	962	971	974	979	956	1031	1000	1005	985	1011	992	986	497	530	460	451	453	459	451	413	439	447	425	986	998	445	991	930	958	946	966	446	941	448	449	438	474	444
0	304	408	417	368	367	380	375	374	369	153	390	448	468	175	389	396	407	427	436	NaN	NaN	NaN	NaN	NaN	NaN	NaN	NaN	NaN	NaN	NaN	NaN	NaN	NaN	NaN	NaN	NaN	NaN	NaN	NaN	NaN	NaN	NaN	NaN	NaN	NaN	NaN	NaN	NaN	NaN
0	540	557	539	565	545	562	586	567	633	579	584	541	556	529	572	539	164	148	137	142	138	156	62	57	79	129	174	189	206	201	198	184	155	153	122	143	133	142	173	185	229	282	284	291	283	319	327	315	329
54	888	994	1031	1123	1058	1079	1090	1152	1279	1148	1173	1287	1268	1287	1188	1292	1222	1274	1299	1268	1272	1374	1318	1426	1364	1366	1376	1458	1445	1418	1394	1331	1340	1347	1276	1360	1295	1353	1364	1374	1414	1400	1458	1425	1340	1401	1389	1379	1289
55	881	935	878	922	904	892	959	942	951	963	898	928	891	1017	964	1010	1036	977	954	943	909	1041	986	1024	1016	1004	1048	1039	955	1002	983	681	249	269	268	264	272	262	251	238	238	234	239	240	212	221	207	219	183
56	904	909	849	851	857	863	915	887	938	916	909	941	898	866	900	926	877	934	878	924	999	933	948	959	995	947	961	978	994	1004	1026	935	982	964	952	1060	1004	960	1004	1121	1114	1019	1119	1081	1085	1070	1091	1128	1139
57	755	735	784	269	225	206	208	197	196	225	105	129	137	149	173	180	218	237	289	318	371	384	387	386	399	417	438	473	501	514	519	483	518	521	504	563	560	533	570	538	516	499	224	166	134	157	148	174	184
58	657	609	649	627	626	642	658	676	636	655	696	696	675	641	667	679	678	630	631	646	615	677	667	660	693	689	684	671	700	691	698	723	702	721	731	785	761	763	761	806	754	787	793	784	788	795	797	778	754
59	317	319	298	59	90	88	96	288	302	311	344	366	413	179	202	233	253	307	344	393	397	462	476	465	497	464	505	495	481	464	482	508	522	523	553	596	546	581	546	509	159	163	118	98	89	84	81	77	69
0	269	248	252	257	258	286	317	276	323	294	289	298	333	311	334	334	324	344	305	328	375	301	375	381	363	377	417	367	373	370	400	323	355	365	354	334	366	362	402	370	402	389	453	434	440	417	425	410	426
0	20	NaN	NaN	NaN	NaN	NaN	NaN	NaN	NaN	NaN	NaN	NaN	NaN	NaN	NaN	NaN	NaN	NaN	NaN	NaN	NaN	NaN	NaN	NaN	NaN	NaN	NaN	NaN	NaN	NaN	NaN	NaN	NaN	NaN	NaN	NaN	NaN	NaN	NaN	NaN	NaN	NaN	NaN	NaN	NaN	NaN	NaN	NaN	NaN
0	150	137	155	178	125	137	209	165	144	134	143	136	65	72	66	63	69	90	123	147	162	193	202	154	148	183	213	201	172	NaN	NaN	NaN	NaN	NaN	NaN	NaN	NaN	NaN	NaN	NaN	NaN	NaN	NaN	NaN	NaN	NaN	NaN	NaN	NaN
60	265	284	287	355	367	361	397	399	412	411	437	417	432	426	425	454	512	556	553	504	469	452	494	465	454	494	496	486	529	571	607	673	634	629	662	667	642	653	660	696	690	675	747	742	699	751	701	701	702
0	504	537	505	516	501	524	554	520	524	539	572	565	565	598	561	534	592	594	568	614	555	608	586	625	635	642	633	659	637	584	628	645	654	672	638	638	680	677	667	682	670	683	675	661	694	694	686	711	700
61	535	594	532	583	567	561	600	566	594	609	613	638	602	604	615	607	614	650	643	626	670	630	631	665	699	662	667	668	706	696	769	753	819	725	743	774	720	785	727	787	727	726	762	740	763	782	859	828	831
62	98	135	165	190	75	129	180	181	206	57	138	210	210	140	70	193	189	222	206	216	186	190	247	275	99	204	249	330	283	211	227	249	6	281	244	257	297	259	302	330	256	309	304	323	296	283	309	303	270
0	29	24	7	NaN	NaN	NaN	NaN	NaN	NaN	NaN	NaN	NaN	NaN	NaN	NaN	NaN	NaN	NaN	NaN	NaN	NaN	NaN	NaN	NaN	NaN	NaN	NaN	NaN	NaN	NaN	NaN	NaN	NaN	NaN	NaN	NaN	NaN	NaN	NaN	NaN	NaN	NaN	NaN	NaN	NaN	NaN	NaN	NaN	NaN
0	287	295	316	169	322	401	434	450	492	449	448	480	503	223	568	563	577	598	612	586	642	625	615	635	670	700	663	669	745	702	692	713	690	757	745	687	747	776	715	682	784	783	799	801	810	814	791	826	801
0	87	141	121	153	111	124	NaN	NaN	NaN	NaN	NaN	NaN	NaN	NaN	NaN	NaN	NaN	NaN	NaN	NaN	NaN	NaN	NaN	NaN	NaN	NaN	NaN	NaN	NaN	NaN	NaN	NaN	NaN	NaN	NaN	NaN	NaN	NaN	NaN	NaN	NaN	NaN	NaN	NaN	NaN	NaN	NaN	NaN	NaN
0	NaN	NaN	NaN	NaN	NaN	NaN	NaN	NaN	NaN	NaN	NaN	NaN	NaN	NaN	NaN	NaN	NaN	NaN	NaN	NaN	NaN	NaN	NaN	NaN	NaN	NaN	NaN	NaN	NaN	NaN	NaN	NaN	NaN	NaN	NaN	NaN	NaN	NaN	NaN	NaN	NaN	NaN	NaN	NaN	NaN	NaN	NaN	NaN	NaN
0	931	926	904	931	NaN	NaN	NaN	NaN	NaN	NaN	NaN	NaN	NaN	NaN	NaN	NaN	NaN	NaN	NaN	NaN	NaN	NaN	NaN	NaN	NaN	NaN	NaN	NaN	NaN	NaN	NaN	NaN	NaN	NaN	NaN	NaN	NaN	NaN	NaN	NaN	NaN	NaN	NaN	NaN	NaN	NaN	NaN	NaN	NaN
0	NaN	NaN	NaN	NaN	NaN	NaN	NaN	NaN	NaN	NaN	NaN	NaN	NaN	NaN	NaN	NaN	NaN	NaN	NaN	NaN	NaN	NaN	NaN	NaN	NaN	NaN	NaN	NaN	NaN	NaN	NaN	NaN	NaN	NaN	NaN	NaN	NaN	NaN	NaN	NaN	NaN	NaN	NaN	NaN	NaN	NaN	NaN	NaN	NaN
63	556	535	485	509	555	491	548	554	559	539	540	567	581	572	645	641	574	648	568	645	699	663	720	729	689	716	706	674	714	712	669	671	678	629	696	609	800	827	568	520	498	491	508	481	517	559	468	625	638
64	687	731	705	677	699	715	739	783	766	740	742	746	738	613	239	215	201	209	204	214	91	81	97	91	122	407	144	195	222	232	250	271	263	286	319	363	352	385	381	389	402	395	384	376	200	142	129	93	97
0	876	843	824	811	827	871	855	909	905	921	907	890	929	882	891	939	920	944	923	891	906	957	954	923	892	941	929	971	951	900	905	963	918	981	916	936	901	934	936	962	897	905	938	898	944	1017	1013	1009	1043
0	169	182	167	199	217	243	246	222	257	255	253	265	228	249	260	270	253	271	270	286	290	274	295	310	317	339	340	365	363	361	365	334	346	366	341	360	350	346	351	358	357	348	341	347	360	360	364	382	376
65	127	119	134	166	176	201	179	226	280	281	276	269	298	292	279	253	244	241	250	237	255	251	247	273	298	312	341	354	377	361	377	381	383	422	400	421	381	419	401	383	393	373	400	402	348	407	397	409	395
0	602	497	531	594	517	555	602	612	604	605	634	604	577	563	559	564	627	541	556	541	550	595	559	574	565	567	574	576	602	551	610	601	572	563	587	569	613	612	623	619	653	619	633	616	666	614	622	668	635
66	911	803	773	855	831	838	878	845	870	848	831	381	370	886	363	863	857	243	222	205	195	207	122	108	104	117	173	160	210	233	273	276	333	336	387	365	379	390	399	441	440	430	474	424	440	434	420	407	427
67	371	391	412	378	423	383	446	391	446	456	450	449	480	436	447	469	521	478	560	530	416	443	506	454	505	485	505	531	588	579	627	581	691	632	615	644	161	125	127	122	116	137	157	129	129	143	161	150	134
68	611	598	472	599	572	551	587	634	630	615	615	652	710	687	703	636	658	717	729	695	687	715	642	708	712	774	685	750	685	745	727	706	747	750	726	756	657	222	164	129	109	94	118	121	117	117	127	129	120
0	527	541	577	571	547	525	556	526	617	570	575	553	576	598	572	604	603	577	563	616	641	596	641	607	637	672	637	631	669	669	687	690	638	658	712	714	625	583	705	663	675	638	670	697	719	722	684	721	707
0	283	289	286	261	240	300	309	326	363	353	321	321	357	366	360	361	368	377	393	356	324	342	362	337	364	373	387	369	366	350	336	351	354	353	378	396	410	411	350	357	412	401	374	393	371	438	371	410	407
69	620	520	530	539	456	550	555	456	505	490	533	537	539	512	536	518	576	538	541	558	527	514	507	496	555	546	542	532	552	476	502	504	480	486	519	517	561	517	544	532	545	227	514	533	258	569	581	600	670
0	860	844	795	786	760	798	794	799	837	847	829	821	842	875	879	827	859	812	889	899	853	918	917	866	833	814	875	793	774	871	850	785	836	803	495	278	259	244	242	253	281	83	105	110	164	193	219	249	264
70	335	334	352	151	283	349	365	336	319	343	341	325	351	332	343	306	422	347	333	364	323	338	353	315	347	348	353	345	375	299	257	197	192	203	224	250	209	426	464	430	462	384	372	426	444	479	193	226	215
71	587	570	536	592	538	483	543	552	545	524	553	598	532	569	578	598	586	557	575	546	576	592	558	646	629	576	678	617	579	672	617	655	625	642	631	638	664	639	645	634	631	714	668	696	609	671	666	618	670
0	164	87	65	79	34	30	36	20	9	NaN	NaN	NaN	NaN	NaN	NaN	NaN	NaN	NaN	NaN	NaN	NaN	NaN	NaN	NaN	NaN	NaN	NaN	NaN	NaN	NaN	NaN	NaN	NaN	NaN	NaN	NaN	NaN	NaN	NaN	NaN	NaN	NaN	NaN	NaN	NaN	NaN	NaN	NaN	NaN
72	844	861	871	849	829	883	818	822	805	825	776	780	860	838	853	848	844	817	848	831	871	898	883	785	832	798	799	804	800	865	863	862	891	833	832	918	896	966	850	896	912	841	845	810	814	834	823	833	827
73	209	178	175	176	146	176	230	196	189	220	221	263	271	263	273	268	335	273	265	298	282	312	330	302	352	79	84	84	80	98	94	139	155	165	131	127	NaN	NaN	NaN	NaN	NaN	NaN	NaN	NaN	NaN	NaN	NaN	NaN	NaN
0	NaN	NaN	NaN	NaN	NaN	NaN	NaN	NaN	NaN	NaN	NaN	NaN	NaN	NaN	NaN	NaN	NaN	NaN	NaN	NaN	NaN	NaN	NaN	NaN	NaN	NaN	NaN	NaN	NaN	NaN	NaN	NaN	NaN	NaN	NaN	NaN	NaN	NaN	NaN	NaN	NaN	NaN	NaN	NaN	NaN	NaN	NaN	NaN	NaN
0	583	602	605	642	617	553	615	602	632	651	631	703	641	609	672	652	700	711	744	715	623	754	694	690	755	785	733	774	686	763	751	757	749	745	757	756	826	813	800	753	763	789	771	796	808	819	818	806	824
0	NaN	NaN	NaN	NaN	NaN	NaN	NaN	NaN	NaN	NaN	NaN	NaN	NaN	NaN	NaN	NaN	NaN	NaN	NaN	NaN	NaN	NaN	NaN	NaN	NaN	NaN	NaN	NaN	NaN	NaN	NaN	NaN	NaN	NaN	NaN	NaN	NaN	NaN	NaN	NaN	NaN	NaN	NaN	NaN	NaN	NaN	NaN	NaN	NaN
0	628	630	665	625	595	599	652	609	647	664	607	636	599	596	622	596	614	636	667	630	628	636	675	656	612	636	572	639	599	615	614	559	590	603	563	580	550	560	588	591	436	208	204	191	206	96	95	124	171
0	307	610	586	NaN	NaN	NaN	NaN	NaN	NaN	NaN	NaN	NaN	NaN	NaN	NaN	NaN	NaN	NaN	NaN	NaN	NaN	NaN	NaN	NaN	NaN	NaN	NaN	NaN	NaN	NaN	NaN	NaN	NaN	NaN	NaN	NaN	NaN	NaN	NaN	NaN	NaN	NaN	NaN	NaN	NaN	NaN	NaN	NaN	NaN
0	NaN	NaN	NaN	NaN	NaN	NaN	NaN	NaN	NaN	NaN	NaN	NaN	NaN	NaN	NaN	NaN	NaN	NaN	NaN	NaN	NaN	NaN	NaN	NaN	NaN	NaN	NaN	NaN	NaN	NaN	NaN	NaN	NaN	NaN	NaN	NaN	NaN	NaN	NaN	NaN	NaN	NaN	NaN	NaN	NaN	NaN	NaN	NaN	NaN
0	1279	1166	1171	552	580	268	269	213	607	1201	1127	565	482	643	637	581	632	549	1121	480	444	NaN	NaN	NaN	NaN	NaN	NaN	NaN	NaN	NaN	NaN	NaN	NaN	NaN	NaN	NaN	NaN	NaN	NaN	NaN	NaN	NaN	NaN	NaN	NaN	NaN	NaN	NaN	NaN
0	827	817	818	791	782	790	787	815	817	815	799	800	814	806	775	796	807	725	727	737	753	721	718	683	762	809	314	236	226	214	220	99	96	115	194	287	311	316	396	420	456	490	435	490	480	479	515	506	480
74	342	256	314	339	316	315	380	337	411	376	397	365	399	420	358	416	450	356	434	455	465	501	426	462	462	388	417	444	452	478	455	440	453	459	444	450	407	412	456	452	459	483	471	491	512	453	454	474	449
0	876	748	722	625	593	606	599	570	561	575	545	548	578	568	586	585	576	599	610	613	627	582	610	607	612	584	622	612	617	539	590	606	590	624	653	708	647	624	670	707	695	716	681	729	756	696	722	745	733
75	338	370	351	385	348	357	289	402	371	375	382	356	367	381	310	384	371	361	393	396	425	426	383	449	417	443	475	445	461	460	405	405	463	475	461	472	449	508	526	506	496	480	502	488	494	483	475	441	538
76	394	413	393	396	387	394	391	112	104	111	95	86	75	79	87	82	95	83	103	88	85	73	65	80	86	83	93	99	100	105	122	125	133	142	116	118	113	114	112	121	117	101	109	111	112	100	103	103	103
0	371	399	404	393	368	425	397	388	411	432	334	415	372	423	474	515	474	506	518	472	471	448	459	484	451	502	528	507	550	487	508	492	486	479	450	511	425	468	484	544	514	543	548	554	498	526	498	527	531
77	410	395	422	427	442	437	421	450	485	495	436	444	432	480	569	542	559	538	573	590	557	550	491	511	512	508	531	554	499	495	518	581	537	559	550	560	530	545	590	609	562	629	687	642	623	335	679	628	699
78	531	538	546	552	565	543	538	554	551	568	591	552	550	575	578	572	581	586	604	629	608	624	618	610	645	621	633	583	623	638	649	615	652	612	640	647	640	642	660	635	656	659	645	643	644	678	665	720	712
79	666	662	604	209	170	160	157	151	155	192	75	59	75	96	143	155	125	104	142	152	172	158	216	228	233	262	286	330	358	341	341	318	313	298	333	314	317	336	327	345	335	337	355	386	370	329	344	337	362
0	430	401	412	403	429	422	388	401	419	428	436	450	475	461	470	464	470	469	453	473	475	475	483	493	493	520	506	504	530	515	499	517	508	500	498	503	496	526	538	549	526	538	561	543	558	610	596	593	577
0	199	548	532	531	485	463	467	517	505	516	186	489	535	511	256	498	228	508	516	499	557	479	480	551	555	528	519	495	541	555	506	508	498	488	522	523	563	569	547	567	600	538	577	583	620	595	600	567	670
80	561	560	545	520	522	488	485	516	513	507	532	510	547	532	573	528	545	535	514	529	508	587	521	589	585	638	596	566	603	599	650	621	597	620	602	674	612	662	677	670	671	652	641	639	617	686	721	687	681
0	423	395	443	437	428	419	401	424	438	455	418	436	440	457	500	468	463	475	513	534	498	492	484	465	519	517	506	474	554	542	581	591	560	586	604	598	569	615	598	569	602	576	590	623	584	615	639	638	610
0	NaN	NaN	NaN	NaN	NaN	NaN	NaN	NaN	NaN	NaN	NaN	NaN	NaN	NaN	NaN	NaN	NaN	NaN	NaN	NaN	NaN	NaN	NaN	NaN	NaN	NaN	NaN	NaN	NaN	NaN	NaN	NaN	NaN	NaN	NaN	NaN	NaN	NaN	NaN	NaN	NaN	NaN	NaN	NaN	NaN	NaN	NaN	NaN	NaN
81	624	611	637	625	572	571	626	620	602	588	191	178	181	180	193	69	80	107	185	235	258	276	278	298	302	303	336	326	346	293	308	327	362	420	394	381	371	372	422	377	310	265	238	170	126	121	123	176	138
0	777	787	743	797	769	691	757	711	732	697	769	753	700	689	666	693	699	712	797	745	749	767	723	793	796	782	760	775	804	770	798	827	842	828	792	848	833	772	813	835	834	806	280	226	231	211	204	218	241
82	423	445	470	439	423	460	466	463	453	437	425	401	398	407	388	407	402	414	427	442	396	430	428	487	445	457	463	421	447	452	405	395	356	389	436	513	537	452	497	527	439	517	457	436	377	389	424	396	411
83	571	566	613	507	565	531	513	508	598	560	545	484	588	511	558	631	549	580	520	558	492	538	565	569	569	583	573	586	591	658	652	660	676	670	707	728	702	660	706	728	725	744	746	749	695	704	696	667	637
84	837	770	738	838	776	804	716	777	818	778	828	799	821	846	880	861	884	863	881	871	957	953	908	935	892	883	925	926	901	925	951	949	886	943	924	972	986	994	1027	982	994	900	1032	947	1061	1090	1066	1055	985
85	175	199	215	222	206	199	196	239	301	296	102	290	310	302	356	337	329	375	359	365	368	345	356	391	373	379	392	355	326	351	366	365	362	369	371	375	374	420	388	329	408	364	355	317	341	394	339	373	338
86	122	149	176	188	207	175	192	221	222	224	239	223	246	260	229	228	285	315	323	324	315	315	316	320	376	326	315	371	325	346	354	313	321	362	353	333	353	327	314	334	305	350	365	340	342	362	356	348	360
0	579	533	567	545	576	525	535	595	595	588	603	586	632	566	609	578	567	576	575	562	586	596	570	650	588	560	601	678	569	589	606	648	571	611	727	668	676	722	690	678	716	718	745	793	831	795	801	739	788
0	541	559	536	522	535	508	501	578	594	635	621	560	599	601	601	590	598	603	575	601	580	580	564	624	628	564	588	601	594	604	542	496	480	480	NaN	NaN	NaN	NaN	NaN	NaN	NaN	NaN	NaN	NaN	NaN	NaN	NaN	NaN	NaN
87	592	587	578	589	557	571	547	535	508	530	507	481	531	515	506	504	552	489	531	656	538	584	513	539	501	532	506	539	511	531	495	410	344	331	296	436	368	392	410	461	393	375	358	332	337	310	273	268	199
88	325	225	240	236	220	203	288	273	270	350	315	315	346	429	364	381	340	351	369	383	528	482	488	515	516	516	550	470	500	467	470	499	473	472	468	480	544	573	587	574	424	438	488	444	503	462	523	496	470
89	928	899	892	839	895	951	932	967	935	934	1002	979	933	947	976	1043	1019	1084	1015	1012	1065	1055	1034	1015	1036	1152	1046	1069	1043	1127	1132	1107	1124	1092	1079	1114	1047	1067	1081	1203	1094	1162	1166	1175	1221	1169	1121	1041	792
0	742	760	767	704	718	750	755	781	787	845	782	739	771	844	871	849	857	831	890	856	943	858	858	916	864	813	874	828	785	904	979	857	907	937	888	888	943	945	1062	925	1005	947	1061	952	1031	1037	1105	1106	1127
0	908	846	838	917	879	878	955	972	995	984	1035	1013	938	975	975	1017	991	1003	1053	1075	1033	975	1011	1092	1062	1093	1122	1035	1119	1094	1108	1073	1121	1086	1188	1076	1171	1210	1189	1219	1157	1234	1191	1177	1240	1254	1289	1226	1241
90	1832	1799	1804	1754	1788	1786	1760	1814	1820	1809	1784	1596	1783	1771	1838	1654	1730	1688	1693	1700	1698	1764	1720	1727	1714	1675	1665	1740	1732	1671	1693	1672	1668	1153	452	437	419	403	418	420	182	195	213	260	323	428	508	546	507
91	798	806	798	816	811	794	828	842	822	807	844	904	854	870	877	936	924	913	894	959	1002	863	935	959	952	915	1011	956	1018	1021	1027	1033	1011	981	1027	976	942	861	682	668	660	661	641	631	579	580	608	548	518
92	293	266	319	340	367	327	377	177	179	377	399	333	370	383	407	415	424	451	476	452	441	490	512	497	467	498	490	518	527	507	496	451	553	621	543	538	572	565	593	646	508	539	510	558	668	579	632	555	548
93	814	797	408	805	815	373	390	782	868	899	889	842	869	895	829	931	918	897	887	933	930	934	940	928	974	984	1009	1003	1001	1002	948	943	940	979	972	1028	1007	1072	1000	1099	1086	1069	1068	1082	1056	1110	1150	1129	1079
94	1553	1600	1512	1484	1543	1600	1566	1611	1504	1491	1652	1552	1599	1591	1610	1666	1666	1588	1622	1551	1636	1601	1639	1575	1653	1685	1647	1726	1664	1731	1798	1722	1692	1686	474	417	412	406	409	408	221	198	206	192	218	316	406	464	512
95	439	463	458	472	450	439	448	453	461	464	490	476	498	485	500	537	481	525	541	500	506	571	510	516	506	524	517	555	524	554	574	549	569	555	567	599	565	603	578	588	612	592	602	572	587	604	604	625	588
0	495	508	494	496	483	501	554	522	556	480	531	578	563	543	541	529	567	524	542	529	527	527	495	517	518	567	562	549	561	580	588	559	533	523	478	555	516	518	597	606	636	620	575	554	539	628	547	591	593
96	813	838	682	298	225	206	220	203	246	107	92	176	190	195	236	245	253	295	309	286	324	372	401	394	423	473	471	475	482	475	461	427	428	422	398	439	422	444	142	122	111	90	85	92	108	136	110	131	118
97	1020	1030	1017	1002	402	949	985	1002	1054	1022	924	941	1009	1032	1079	1028	1064	1064	1090	1065	1049	1093	441	1002	1026	1086	1063	1034	1038	915	315	275	263	274	260	284	102	135	140	213	240	316	357	394	430	503	493	505	480
98	693	659	659	583	563	569	554	587	615	656	645	619	647	648	647	668	670	672	677	688	649	699	686	759	707	660	637	658	680	638	672	663	652	673	673	701	691	662	683	672	646	746	660	726	682	757	790	712	715
0	445	543	585	623	646	633	611	681	643	606	640	603	579	541	594	524	509	514	487	503	569	521	441	456	426	468	396	435	386	381	430	405	408	372	349	338	397	346	426	425	423	353	397	NaN	NaN	NaN	NaN	NaN	NaN
99	621	585	610	558	562	557	578	575	602	625	590	600	591	570	599	597	612	621	573	592	577	594	590	636	607	586	568	599	588	597	631	640	611	640	642	602	651	650	668	682	631	614	669	692	686	686	691	677	652
100	208	248	351	360	412	418	467	493	472	440	445	490	463	542	514	535	541	511	551	540	529	598	603	657	669	664	634	662	656	700	637	669	702	716	698	712	684	685	717	747	732	746	728	719	1315	735	756	1250	1233
0	244	261	257	251	250	97	NaN	NaN	NaN	NaN	NaN	NaN	NaN	NaN	NaN	NaN	NaN	NaN	NaN	NaN	NaN	NaN	NaN	NaN	NaN	NaN	NaN	NaN	NaN	NaN	NaN	NaN	NaN	NaN	NaN	NaN	NaN	NaN	NaN	NaN	NaN	NaN	NaN	NaN	NaN	NaN	NaN	NaN	NaN
101	296	249	283	305	297	320	288	344	300	342	346	336	315	180	303	328	326	360	365	355	366	364	388	420	386	384	371	401	429	414	409	433	415	411	448	423	455	412	430	420	443	436	452	458	465	445	461	481	492
0	270	261	276	271	268	NaN	NaN	NaN	NaN	NaN	NaN	NaN	NaN	NaN	NaN	NaN	NaN	NaN	NaN	NaN	NaN	NaN	NaN	NaN	NaN	NaN	NaN	NaN	NaN	NaN	NaN	NaN	NaN	NaN	NaN	NaN	NaN	NaN	NaN	NaN	NaN	NaN	NaN	NaN	NaN	NaN	NaN	NaN	NaN
0	368	217	197	130	169	136	128	80	140	127	136	150	142	138	156	117	135	149	115	152	170	139	137	175	137	143	156	181	197	175	176	199	206	172	197	238	209	173	201	194	165	177	144	193	209	179	195	189	215
102	311	310	306	313	306	296	282	342	310	338	364	339	333	352	359	351	336	356	341	335	302	322	351	364	358	378	360	367	334	348	369	375	349	381	364	357	337	391	360	379	335	369	353	375	364	395	370	382	396
0	224	151	161	138	109	76	108	119	138	41	98	102	120	99	110	86	106	105	112	87	67	36	24	37	12	44	75	73	60	54	71	46	35	52	44	86	54	85	51	30	59	31	30	16	69	92	24	77	52
0	1	2	NaN	NaN	NaN	NaN	NaN	NaN	NaN	NaN	NaN	NaN	NaN	NaN	NaN	NaN	NaN	NaN	NaN	NaN	NaN	NaN	NaN	NaN	NaN	NaN	NaN	NaN	NaN	NaN	NaN	NaN	NaN	NaN	NaN	NaN	NaN	NaN	NaN	NaN	NaN	NaN	NaN	NaN	NaN	NaN	NaN	NaN	NaN
0	606	541	560	537	482	439	478	547	569	451	550	543	552	512	521	490	516	512	519	506	451	425	398	430	394	448	516	497	494	491	536	504	471	535	517	553	502	598	547	503	529	433	452	416	493	471	435	483	439
0	98	40	29	NaN	NaN	NaN	NaN	NaN	NaN	NaN	NaN	NaN	NaN	NaN	NaN	NaN	NaN	NaN	NaN	NaN	NaN	NaN	NaN	NaN	NaN	NaN	NaN	NaN	NaN	NaN	NaN	NaN	NaN	NaN	NaN	NaN	NaN	NaN	NaN	NaN	NaN	NaN	NaN	NaN	NaN	NaN	NaN	NaN	NaN
0	NaN	NaN	NaN	NaN	NaN	NaN	NaN	NaN	NaN	NaN	NaN	NaN	NaN	NaN	NaN	NaN	NaN	NaN	NaN	NaN	NaN	NaN	NaN	NaN	NaN	NaN	NaN	NaN	NaN	NaN	NaN	NaN	NaN	NaN	NaN	NaN	NaN	NaN	NaN	NaN	NaN	NaN	NaN	NaN	NaN	NaN	NaN	NaN	NaN
103	190	473	279	491	422	359	429	465	476	296	434	467	524	488	543	511	576	598	652	618	553	546	492	558	512	575	609	597	586	593	594	587	247	569	569	601	565	651	606	517	551	490	483	444	500	534	429	496	449
104	351	243	241	237	177	114	160	181	198	81	179	168	211	173	202	210	243	251	278	341	284	249	214	276	273	423	442	461	491	541	600	650	631	675	680	738	674	650	709	662	656	606	555	602	685	696	620	775	726
0	111	33	14	33	8	NaN	NaN	NaN	NaN	NaN	NaN	NaN	NaN	NaN	NaN	NaN	NaN	NaN	NaN	NaN	NaN	NaN	NaN	NaN	NaN	NaN	NaN	NaN	NaN	NaN	NaN	NaN	NaN	NaN	NaN	NaN	NaN	NaN	NaN	NaN	NaN	NaN	NaN	NaN	NaN	NaN	NaN	NaN	NaN
0	92	211	215	213	221	188	202	209	212	164	181	193	183	202	196	187	206	187	261	253	213	250	199	204	203	240	211	239	200	220	207	186	206	183	205	202	209	227	230	232	206	203	222	213	211	207	198	232	193
0	220	132	211	135	147	184	183	191	201	142	280	179	293	181	177	228	137	191	297	241	263	240	182	241	250	305	259	234	284	312	281	272	290	278	304	345	286	NaN	NaN	NaN	NaN	NaN	NaN	NaN	NaN	NaN	NaN	NaN	NaN
0	451	484	482	529	504	528	534	537	548	538	524	541	558	551	558	570	533	582	534	553	542	553	516	518	526	549	562	569	583	590	587	604	572	241	559	574	580	593	597	579	617	568	554	576	559	602	608	596	599
105	376	321	352	301	295	327	306	304	307	296	335	321	347	334	374	372	368	358	377	398	442	365	345	383	444	451	404	439	431	472	454	429	447	450	488	487	452	504	434	487	497	546	441	522	453	530	457	539	460
106	245	298	326	270	290	260	285	301	274	267	249	295	314	330	372	380	355	445	464	453	408	226	213	222	196	192	183	158	148	147	172	166	167	168	177	179	178	184	171	211	199	197	212	194	185	239	253	291	267
107	1160	1157	1100	1163	1135	1206	1223	1161	1240	1307	1314	1338	1274	1354	1128	379	372	384	370	398	411	213	212	200	196	208	246	327	371	428	475	516	584	656	630	655	642	634	603	613	561	640	640	731	653	719	684	640	672
108	646	652	660	685	667	695	653	733	723	721	748	716	707	699	691	690	698	713	717	707	738	771	746	761	807	796	803	824	826	827	853	841	793	864	865	846	923	861	917	940	898	933	858	925	963	930	953	902	938
0	262	303	319	268	256	326	282	304	311	300	412	331	420	350	343	406	346	351	417	367	442	413	390	426	441	435	425	417	460	441	444	419	457	402	449	441	435	468	403	432	472	453	473	518	475	486	487	479	464
0	409	392	417	287	296	330	205	271	266	241	267	229	300	287	312	379	373	309	333	418	404	295	340	346	383	361	359	176	460	463	468	455	422	450	486	444	385	453	424	401	499	552	416	485	551	523	476	539	476
0	382	409	382	397	393	401	395	371	374	402	396	402	396	406	414	438	404	431	436	436	436	430	412	435	438	416	436	412	422	426	407	429	397	425	421	433	444	446	462	462	472	477	455	456	475	495	475	488	536
109	770	795	832	806	824	821	866	896	835	908	860	842	854	852	877	837	805	832	868	810	819	834	852	863	878	868	890	942	911	924	924	955	987	976	998	953	946	991	995	980	1004	1002	1008	1044	1017	1044	1042	1051	1073
110	343	359	353	341	345	345	355	335	341	371	356	357	358	361	369	387	379	393	391	397	410	417	396	404	408	408	396	393	412	414	424	434	437	430	422	438	440	462	469	459	460	463	470	482	506	508	477	518	524
111	389	409	407	385	211	223	193	205	224	309	395	453	499	556	550	551	539	582	618	652	644	697	700	695	712	286	730	763	755	812	793	837	857	841	842	816	816	884	845	871	878	929	899	916	894	939	893	899	933
0	682	728	738	735	770	782	759	771	308	304	782	779	778	824	844	853	842	377	871	383	360	830	827	825	804	805	845	846	800	291	759	693	234	189	139	177	146	NaN	NaN	NaN	NaN	NaN	NaN	NaN	NaN	NaN	NaN	NaN	NaN
112	755	785	760	748	792	831	816	806	847	864	821	883	915	889	905	845	859	899	911	869	934	947	943	945	974	972	968	992	1004	1008	1029	962	1010	991	1061	1046	1072	1057	1061	1094	1091	1122	1035	1150	1136	1137	1163	1085	1062
113	222	220	220	251	280	296	328	296	292	317	338	317	322	331	347	381	340	335	332	345	346	370	341	347	371	316	361	345	387	378	414	422	383	419	408	426	428	427	433	418	458	429	422	435	452	487	475	481	474
114	574	580	562	556	554	346	180	177	185	185	190	51	70	67	69	91	112	158	197	190	192	180	178	189	210	233	239	189	199	189	190	66	207	231	241	230	218	215	226	229	247	285	258	286	300	297	330	318	315
0	583	622	612	617	607	657	638	731	665	701	671	693	679	675	713	712	713	765	712	764	817	845	773	795	839	845	832	840	433	807	880	889	452	NaN	NaN	NaN	NaN	NaN	NaN	NaN	NaN	NaN	NaN	NaN	NaN	NaN	NaN	NaN	NaN
115	424	384	430	447	437	492	495	505	543	525	556	555	598	588	533	266	566	608	590	599	618	610	576	599	622	629	581	605	637	621	644	602	603	642	612	675	651	652	644	652	660	628	403	154	164	156	141	152	137
0	269	269	272	251	237	278	248	261	232	239	246	203	216	251	267	302	313	324	337	341	359	365	381	381	407	432	463	458	441	448	443	446	451	425	436	450	445	460	451	462	449	452	454	457	444	447	486	485	486
116	448	472	470	470	440	477	477	478	516	534	480	514	561	517	515	511	532	583	535	591	570	556	541	607	551	558	574	596	589	590	596	579	586	633	601	624	647	640	630	637	609	616	661	641	674	701	618	667	751
0	602	590	614	622	576	630	592	609	646	671	621	657	650	607	707	683	701	645	666	667	685	704	689	721	808	776	826	852	868	929	896	966	894	907	948	885	887	881	916	932	960	941	955	943	987	1004	1004	990	1005
0	356	343	393	358	388	388	372	475	488	465	473	475	478	492	518	570	578	571	513	521	569	540	553	534	532	505	511	552	487	451	459	466	473	512	435	451	459	513	472	428	436	420	469	475	440	433	465	444	446
117	417	419	409	158	430	455	382	425	389	419	353	374	417	425	441	441	363	457	506	429	433	467	436	473	454	427	432	435	444	481	452	447	441	421	408	383	396	397	456	499	451	444	449	487	460	488	449	402	454
0	453	461	427	417	457	441	447	482	462	413	404	144	NaN	NaN	NaN	NaN	NaN	NaN	NaN	NaN	NaN	NaN	NaN	NaN	NaN	NaN	NaN	NaN	NaN	NaN	NaN	NaN	NaN	NaN	NaN	NaN	NaN	NaN	NaN	NaN	NaN	NaN	NaN	NaN	NaN	NaN	NaN	NaN	NaN
118	1425	1372	1353	1334	620	311	292	288	300	288	298	131	122	130	220	279	378	426	461	435	437	454	417	423	462	479	499	496	403	381	153	136	121	127	117	114	93	106	103	104	106	113	114	104	107	120	119	123	119
0	NaN	NaN	NaN	NaN	NaN	NaN	NaN	NaN	NaN	NaN	NaN	NaN	NaN	NaN	NaN	NaN	NaN	NaN	NaN	NaN	NaN	NaN	NaN	NaN	NaN	NaN	NaN	NaN	NaN	NaN	NaN	NaN	NaN	NaN	NaN	NaN	NaN	NaN	NaN	NaN	NaN	NaN	NaN	NaN	NaN	NaN	NaN	NaN	NaN
0	386	406	427	354	357	342	374	340	382	377	402	436	425	430	466	409	478	NaN	NaN	NaN	NaN	NaN	NaN	NaN	NaN	NaN	NaN	NaN	NaN	NaN	NaN	NaN	NaN	NaN	NaN	NaN	NaN	NaN	NaN	NaN	NaN	NaN	NaN	NaN	NaN	NaN	NaN	NaN	NaN
119	389	412	408	401	400	391	380	378	420	413	460	455	458	456	463	453	494	480	525	479	452	489	475	502	527	510	569	553	567	539	587	631	628	655	623	649	636	629	607	584	566	586	608	598	615	635	570	629	702
0	521	515	489	492	483	498	541	515	546	539	518	536	527	544	544	598	542	539	532	538	559	580	576	579	583	603	591	601	635	631	649	642	670	647	700	669	654	719	660	685	691	672	689	672	706	713	708	680	695
120	457	465	477	463	428	476	483	453	438	478	464	454	448	497	569	516	500	494	483	497	493	514	519	519	487	501	517	531	489	481	495	544	543	538	514	539	604	557	594	598	625	623	612	587	585	597	588	617	615
0	550	582	550	489	520	573	537	547	568	573	544	560	594	559	584	618	611	583	631	627	625	629	651	617	644	640	618	685	691	694	695	706	739	662	684	642	700	711	660	696	683	700	673	679	780	720	663	687	698
0	983	993	1058	1051	1043	1042	1080	1054	1127	1085	1139	1111	1184	1184	1115	1189	1226	1173	1198	1196	1284	1343	1253	1258	1266	1250	1310	1312	1325	1309	1304	1292	1307	1354	1352	1313	1327	1315	1339	1342	1398	1411	1410	1428	1512	1468	1472	1460	1463
121	186	151	143	170	189	224	240	252	270	262	246	256	241	267	266	279	321	305	331	351	376	363	386	375	363	346	326	359	367	348	349	391	197	170	178	214	193	164	152	166	164	153	167	191	140	124	128	130	146
0	442	445	426	428	442	445	450	459	466	467	455	463	496	501	464	478	502	497	476	475	481	540	497	503	528	527	512	530	541	551	538	530	571	555	553	598	574	543	590	573	590	590	610	572	586	603	597	615	607
122	365	368	389	321	323	293	310	288	316	298	312	371	418	405	397	383	371	393	392	424	428	449	451	428	461	442	433	442	461	437	480	488	398	389	375	246	206	210	187	144	148	140	89	88	148	164	159	151	100
0	439	428	430	414	417	379	401	370	412	429	424	388	416	398	410	396	421	401	420	415	418	460	435	464	504	472	481	506	506	523	504	521	493	463	438	469	428	484	499	496	497	508	503	491	492	498	484	508	522
0	18	131	145	219	246	246	292	263	286	251	229	279	263	271	268	278	273	272	288	334	378	394	384	350	421	411	381	439	374	375	360	398	372	454	386	430	443	459	429	415	493	444	464	459	461	433	487	508	499
123	618	609	654	644	670	667	697	642	628	614	599	590	654	574	613	649	621	648	643	656	646	666	698	678	716	682	707	691	721	750	712	753	751	746	723	748	692	704	694	741	774	779	753	735	765	745	735	736	721
124	623	598	590	579	578	591	608	582	646	606	648	278	613	632	641	677	684	648	716	715	696	745	751	737	760	837	813	787	823	869	840	850	888	842	937	879	909	911	941	975	988	921	974	926	957	964	1051	1021	1058
0	658	669	682	717	710	690	677	688	698	678	701	725	726	701	752	766	779	786	817	763	780	791	775	857	792	821	818	808	796	893	840	917	887	909	902	923	919	961	955	975	981	975	1027	1042	1017	1074	969	1068	1066
125	603	559	604	589	577	556	598	628	650	651	640	666	698	620	716	701	661	662	605	644	679	605	572	610	604	572	627	674	624	623	681	672	661	664	669	660	696	681	719	704	758	779	742	805	784	801	772	844	792
126	764	685	740	681	720	686	667	717	644	180	168	162	161	183	53	61	66	75	100	141	148	167	185	187	179	207	228	268	259	275	260	263	270	270	269	300	306	303	317	308	315	343	334	333	312	296	337	348	336
0	441	341	360	402	343	416	378	342	275	243	250	193	299	311	266	308	283	NaN	NaN	NaN	NaN	NaN	NaN	NaN	NaN	NaN	NaN	NaN	NaN	NaN	NaN	NaN	NaN	NaN	NaN	NaN	NaN	NaN	NaN	NaN	NaN	NaN	NaN	NaN	NaN	NaN	NaN	NaN	NaN
0	443	519	381	410	472	412	396	447	451	471	408	546	595	454	538	472	152	573	542	524	NaN	NaN	NaN	NaN	NaN	NaN	NaN	NaN	NaN	NaN	NaN	NaN	NaN	NaN	NaN	NaN	NaN	NaN	NaN	NaN	NaN	NaN	NaN	NaN	NaN	NaN	NaN	NaN	NaN
0	696	738	686	673	720	697	693	688	723	761	751	768	765	814	791	749	803	833	766	783	770	747	795	750	346	751	798	790	812	813	366	285	734	736	330	726	762	741	777	779	791	772	765	752	769	729	734	759	767
0	674	702	623	664	661	718	659	703	669	686	716	740	780	758	788	692	710	779	776	766	773	786	798	812	790	766	771	845	784	709	864	804	856	873	903	861	810	846	838	809	828	894	902	825	827	873	835	890	848
127	636	633	721	671	665	629	600	621	692	708	690	696	756	667	240	197	182	189	180	64	78	76	63	100	150	203	226	232	237	269	312	339	317	357	375	361	375	362	363	406	417	445	461	472	493	472	487	499	505
128	1204	1214	1202	1209	1220	1195	1100	1169	1194	1190	1148	1243	1339	1224	1277	1325	1321	1268	1238	1322	1256	1282	1280	1316	1363	1354	1354	1373	1339	514	1367	1360	1311	1360	1381	1446	1365	1387	1402	1394	1403	1403	1376	1353	1433	1393	1386	1415	1431
129	503	693	695	689	708	636	645	664	668	737	711	655	690	647	684	622	735	744	688	686	742	757	724	708	687	672	655	696	637	684	692	696	675	736	760	797	702	785	725	727	670	698	707	719	741	724	727	731	683
130	1137	1071	1035	294	285	284	274	292	282	294	316	154	139	134	147	155	240	336	396	431	435	454	453	465	500	552	577	607	577	596	610	628	607	569	614	597	615	602	623	659	612	636	628	667	673	641	693	638	351
0	473	508	492	455	487	481	533	535	550	505	534	565	514	558	543	544	518	539	543	535	559	512	494	506	468	522	524	562	533	528	521	522	530	516	553	579	556	658	638	604	624	552	509	508	517	525	548	560	619
0	NaN	NaN	NaN	NaN	NaN	NaN	NaN	NaN	NaN	NaN	NaN	NaN	NaN	NaN	NaN	NaN	NaN	NaN	NaN	NaN	NaN	NaN	NaN	NaN	NaN	NaN	NaN	NaN	NaN	NaN	NaN	NaN	NaN	NaN	NaN	NaN	NaN	NaN	NaN	NaN	NaN	NaN	NaN	NaN	NaN	NaN	NaN	NaN	NaN
0	547	558	538	578	544	570	499	252	573	589	610	620	628	220	671	577	595	606	609	591	601	674	613	595	646	595	672	682	705	606	720	693	748	697	678	643	631	671	703	776	742	739	702	715	690	716	268	723	727
131	992	1034	1005	1073	1106	1088	1103	1166	1176	514	300	292	297	308	290	302	298	313	113	120	136	134	175	243	292	341	378	418	455	457	441	481	487	496	499	514	504	505	497	486	479	498	498	548	555	558	629	610	652
0	263	274	233	197	228	229	252	257	291	269	305	290	299	268	293	320	332	317	313	305	352	321	343	319	335	319	355	328	347	350	342	375	359	329	390	444	412	429	450	447	402	484	431	429	408	486	444	520	446
0	493	496	469	507	508	460	476	444	504	529	544	507	517	534	536	527	522	540	560	572	563	570	573	576	549	246	534	587	566	514	544	511	508	488	537	548	586	596	562	550	511	506	534	562	557	558	561	579	540
132	262	214	267	288	291	321	352	293	329	350	317	327	317	300	335	355	346	378	379	422	420	410	445	449	396	414	433	448	430	417	429	418	363	401	442	396	453	375	425	456	435	414	423	443	422	411	478	454	454
133	793	791	794	719	808	788	780	870	837	829	880	846	891	889	864	891	917	868	895	934	941	872	873	941	919	946	942	951	1005	932	975	956	953	938	965	943	955	1030	1019	1003	992	994	1016	944	1029	1010	975	1075	996
0	1034	937	953	918	967	978	875	950	982	957	907	978	970	1054	1055	1005	993	1110	1032	1062	1107	1025	1106	1098	1166	1061	1099	1143	1132	1125	1173	1201	1128	1065	1084	1194	1167	1175	1135	1199	1261	1254	1192	1219	1211	1217	1166	1245	1172
134	354	327	351	376	337	323	348	339	353	346	372	344	331	377	387	377	394	382	391	389	404	120	439	483	425	435	428	439	417	429	442	418	361	441	430	449	481	498	474	455	491	515	518	511	467	434	347	209	166
0	588	629	576	594	567	605	617	619	609	637	564	611	598	654	647	616	663	677	664	651	700	683	676	672	710	668	711	688	686	695	694	727	694	700	704	678	681	729	691	689	739	724	721	800	740	704	731	707	696
0	491	488	463	219	426	NaN	NaN	NaN	NaN	NaN	NaN	NaN	NaN	NaN	NaN	NaN	NaN	NaN	NaN	NaN	NaN	NaN	NaN	NaN	NaN	NaN	NaN	NaN	NaN	NaN	NaN	NaN	NaN	NaN	NaN	NaN	NaN	NaN	NaN	NaN	NaN	NaN	NaN	NaN	NaN	NaN	NaN	NaN	NaN
0	581	581	576	594	579	565	549	583	553	578	571	567	581	642	617	576	615	590	595	581	596	630	640	665	610	618	661	682	609	298	NaN	NaN	NaN	NaN	NaN	NaN	NaN	NaN	NaN	NaN	NaN	NaN	NaN	NaN	NaN	NaN	NaN	NaN	NaN
0	NaN	NaN	NaN	NaN	NaN	NaN	NaN	NaN	NaN	NaN	NaN	NaN	NaN	NaN	NaN	NaN	NaN	NaN	NaN	NaN	NaN	NaN	NaN	NaN	NaN	NaN	NaN	NaN	NaN	NaN	NaN	NaN	NaN	NaN	NaN	NaN	NaN	NaN	NaN	NaN	NaN	NaN	NaN	NaN	NaN	NaN	NaN	NaN	NaN
135	360	380	366	353	343	320	330	429	414	378	294	398	424	368	450	404	436	387	443	454	409	468	442	451	439	434	463	511	456	441	485	444	386	470	402	449	388	435	460	475	413	247	121	112	88	100	78	90	77
0	241	563	486	492	536	489	462	484	214	4	NaN	NaN	NaN	NaN	NaN	NaN	NaN	NaN	NaN	NaN	NaN	NaN	NaN	NaN	NaN	NaN	NaN	NaN	NaN	NaN	NaN	NaN	NaN	NaN	NaN	NaN	NaN	NaN	NaN	NaN	NaN	NaN	NaN	NaN	NaN	NaN	NaN	NaN	NaN
0	998	1032	1060	985	1094	1122	1019	1074	1113	1050	1146	1029	1110	1118	1142	1184	1218	1107	1197	1180	1190	1181	1298	1173	1181	1195	1154	1166	1206	1242	1213	1295	1201	1213	1328	1276	1225	1302	1245	1210	1254	1270	1340	1265	1336	1364	1247	1289	1364
136	1016	994	1003	924	1047	1061	1011	1011	998	1024	1057	1029	988	1115	1088	1032	1108	1105	1119	1075	1178	1118	1136	1083	1096	1169	1151	1138	1106	1161	1110	1181	1144	1238	1252	1260	1226	1201	1202	1247	1323	1368	1284	1326	1317	1302	1343	1235	1273
0	541	611	623	599	586	583	550	586	624	646	577	618	644	618	713	645	623	650	701	712	731	727	709	696	701	745	741	717	688	685	703	683	683	672	667	719	687	761	767	736	768	773	726	735	719	721	686	670	746
137	458	452	429	410	431	428	444	414	469	456	507	499	537	543	478	537	522	551	508	461	480	493	458	474	493	535	539	568	608	612	577	508	477	487	475	487	579	568	577	537	479	577	518	524	523	473	570	587	493
0	556	520	491	483	491	509	464	448	451	503	505	526	559	576	579	567	555	559	521	500	544	546	521	571	563	547	512	578	537	536	586	487	570	549	529	540	487	572	605	589	530	563	552	481	548	529	570	618	693
0	161	40	160	194	NaN	NaN	NaN	NaN	NaN	NaN	NaN	NaN	NaN	NaN	NaN	NaN	NaN	NaN	NaN	NaN	NaN	NaN	NaN	NaN	NaN	NaN	NaN	NaN	NaN	NaN	NaN	NaN	NaN	NaN	NaN	NaN	NaN	NaN	NaN	NaN	NaN	NaN	NaN	NaN	NaN	NaN	NaN	NaN	NaN
0	848	876	860	868	879	816	923	845	829	890	869	934	900	940	922	959	920	938	963	997	1022	984	990	1025	958	1014	1030	980	967	984	980	1009	1100	1059	1083	1078	1083	1121	1083	1067	1107	1149	1159	1134	1192	1235	1287	1200	1241
0	551	777	713	584	666	588	719	724	678	662	712	725	727	706	768	747	761	747	787	748	765	784	806	820	820	803	810	764	826	742	779	834	822	822	834	817	882	915	909	925	958	893	961	919	957	898	918	912	898
0	19	NaN	NaN	NaN	NaN	NaN	NaN	NaN	NaN	NaN	NaN	NaN	NaN	NaN	NaN	NaN	NaN	NaN	NaN	NaN	NaN	NaN	NaN	NaN	NaN	NaN	NaN	NaN	NaN	NaN	NaN	NaN	NaN	NaN	NaN	NaN	NaN	NaN	NaN	NaN	NaN	NaN	NaN	NaN	NaN	NaN	NaN	NaN	NaN
138	298	341	319	323	332	340	368	343	351	377	389	404	361	392	353	378	364	402	419	414	427	450	444	444	452	430	451	448	442	478	468	423	432	465	452	442	469	429	465	452	454	440	464	494	486	490	493	462	461
0	334	371	344	401	396	349	390	392	350	345	321	366	345	358	345	388	368	313	369	391	450	374	416	383	438	467	484	472	447	423	453	460	483	516	422	387	450	381	456	445	466	513	488	521	536	475	181	446	463
139	360	355	361	352	348	343	373	355	447	400	417	461	444	411	480	445	432	481	472	446	489	499	446	448	488	479	467	472	507	487	518	501	509	472	460	488	448	502	489	490	517	478	508	461	488	496	494	516	530
0	820	890	900	911	880	823	881	866	861	867	899	886	918	866	961	924	960	988	918	943	989	987	1075	1078	995	1011	1026	1104	998	1132	1067	1131	1135	1154	1163	1185	1159	1175	1172	1163	1214	1220	1187	1233	1228	1281	1289	1216	1281
0	446	480	458	441	492	451	491	475	428	166	434	466	454	492	513	471	496	483	NaN	NaN	NaN	NaN	NaN	NaN	NaN	NaN	NaN	NaN	NaN	NaN	NaN	NaN	NaN	NaN	NaN	NaN	NaN	NaN	NaN	NaN	NaN	NaN	NaN	NaN	NaN	NaN	NaN	NaN	NaN
0	1318	1253	1355	1328	1316	1354	1305	1291	1380	1431	1374	1356	1288	1449	1450	1354	1399	1494	1477	1372	1532	1409	1421	1443	1404	1436	1527	1471	1493	1475	1445	1473	1494	1449	1529	1537	1512	1464	1593	1524	1627	1527	1588	1466	1511	1547	1488	1451	1516
0	1424	1400	1401	1468	1432	1451	1478	1352	1457	1394	1405	1485	1405	1416	1465	1473	1454	1374	1389	1406	1458	1524	1465	1477	1483	1457	1523	1512	1482	1547	1533	1550	1521	446	394	387	379	378	383	410	199	201	192	184	239	292	395	475	561
0	477	506	521	486	480	536	478	521	545	537	541	546	557	549	552	614	620	583	569	610	612	571	191	548	573	540	526	564	585	592	586	629	636	649	635	704	652	634	633	636	657	660	663	651	671	637	612	673	657
140	763	804	786	313	244	212	231	222	222	224	128	132	134	190	278	369	405	418	434	460	469	502	528	507	515	535	516	565	573	601	593	600	653	543	599	631	585	602	669	598	663	617	656	636	682	693	674	628	617
141	551	554	557	553	511	557	566	549	588	573	564	608	602	605	615	617	602	552	607	555	581	583	538	537	500	520	503	496	526	466	494	445	490	536	491	550	554	509	540	532	541	515	526	529	473	538	545	576	620
0	590	623	575	622	571	575	614	595	636	625	649	616	609	579	588	620	649	628	640	580	597	598	601	627	594	609	570	582	590	592	598	586	615	548	545	562	615	613	644	583	633	649	640	617	627	640	642	675	631
0	71	90	107	93	108	131	191	158	183	170	192	206	96	223	244	231	255	251	272	276	294	273	283	294	290	303	309	310	275	291	289	300	287	275	296	251	276	270	314	309	322	327	343	353	389	376	343	341	344
0	449	463	454	519	487	488	528	500	485	449	512	485	534	571	543	557	533	525	520	535	590	575	576	541	547	606	584	623	596	606	598	549	583	571	615	642	583	601	593	635	639	576	587	604	583	641	634	652	652
0	1074	1061	1108	1124	1107	1104	1135	1174	1202	1146	1239	1194	1198	1219	1220	1182	1175	1279	1205	1246	1243	1195	NaN	NaN	NaN	NaN	NaN	NaN	NaN	NaN	NaN	NaN	NaN	NaN	NaN	NaN	NaN	NaN	NaN	NaN	NaN	NaN	NaN	NaN	NaN	NaN	NaN	NaN	NaN
0	43	58	84	112	95	101	117	121	147	139	126	155	167	178	204	183	201	209	224	222	225	227	247	254	254	258	272	250	273	282	272	270	282	284	267	266	283	317	322	283	311	304	323	342	339	379	333	324	337
0	484	504	490	512	497	486	518	480	490	556	540	525	571	556	545	546	598	602	590	582	574	586	639	574	553	602	621	679	620	642	673	665	684	570	534	660	582	604	587	609	589	656	652	658	655	634	588	576	616
142	313	320	297	345	335	316	344	345	344	343	329	324	330	300	314	292	319	319	310	326	369	361	340	376	390	396	391	406	394	403	387	402	381	370	405	416	405	356	353	375	378	407	377	363	378	382	377	381	428
143	494	476	471	466	479	447	502	451	501	468	483	432	492	463	510	521	519	540	543	494	536	528	495	472	482	516	519	521	552	574	635	564	602	550	566	609	586	598	592	589	546	581	550	564	592	548	546	555	568
144	1034	1009	1039	1010	1018	1074	986	952	1123	1057	1083	1061	1003	1092	1078	1099	1048	1135	1127	1138	1035	1126	1132	1145	1122	1179	1176	1157	1182	1185	1181	1114	1126	1173	1085	1179	1098	1178	1144	1123	1203	1188	1208	1231	1246	1233	1279	1223	1275
0	331	348	325	376	322	306	336	320	387	369	370	370	405	405	371	362	382	401	371	390	389	399	373	380	366	383	411	388	431	442	413	429	406	426	433	422	448	422	460	439	446	456	490	498	467	459	455	462	491
0	348	314	314	332	412	163	159	141	186	191	232	280	335	347	382	443	494	491	472	481	516	553	562	580	592	647	620	660	630	694	707	714	751	758	350	778	779	812	806	797	824	829	880	851	864	883	873	925	935
145	697	687	743	676	687	714	748	704	721	724	773	713	751	756	744	715	672	749	679	694	667	689	665	681	704	733	768	768	781	765	801	760	769	781	766	783	730	763	753	743	731	733	735	734	788	725	773	783	804
146	13	108	117	142	180	152	211	225	213	216	236	245	248	265	238	265	277	300	305	258	281	284	292	296	309	328	304	313	295	306	309	344	323	348	337	368	348	334	350	350	324	292	119	123	102	90	106	97	119
0	NaN	NaN	NaN	NaN	NaN	NaN	NaN	NaN	NaN	NaN	NaN	NaN	NaN	NaN	NaN	NaN	NaN	NaN	NaN	NaN	NaN	NaN	NaN	NaN	NaN	NaN	NaN	NaN	NaN	NaN	NaN	NaN	NaN	NaN	NaN	NaN	NaN	NaN	NaN	NaN	NaN	NaN	NaN	NaN	NaN	NaN	NaN	NaN	NaN
147	285	384	385	424	398	365	377	385	391	367	379	377	346	336	351	330	329	337	357	334	329	344	336	363	358	365	339	362	345	345	349	354	354	349	349	351	346	364	344	362	338	141	139	143	129	136	135	127	131
0	1147	1061	1083	1070	1174	1161	1175	1176	1195	1172	1177	1185	1156	1230	1200	1314	1252	1329	1263	1310	1278	1373	NaN	NaN	NaN	NaN	NaN	NaN	NaN	NaN	NaN	NaN	NaN	NaN	NaN	NaN	NaN	NaN	NaN	NaN	NaN	NaN	NaN	NaN	NaN	NaN	NaN	NaN	NaN
0	986	999	932	989	1018	967	978	1013	1027	1021	1043	1070	1004	1039	1055	1093	1086	1112	1150	1218	1180	1198	1180	1239	1213	1203	1179	1231	1215	1151	1202	1215	1198	1229	1176	1241	1240	1288	1282	1277	1275	1230	1313	1305	1367	1361	1402	1355	1369
148	1378	1249	1321	1333	1357	1388	1294	1330	1379	1329	1365	1414	1382	1430	1408	1490	1428	1467	1431	1554	1492	1452	1490	1474	1479	1492	1488	1526	1503	1570	1586	1506	1572	1579	1520	1601	1659	1590	1483	1436	1421	1477	1397	1436	1512	1397	1436	1288	1210
0	376	374	388	386	388	395	394	397	420	202	208	212	246	338	413	473	494	538	607	588	601	281	656	716	713	777	816	850	311	877	899	848	861	332	880	820	783	819	836	838	802	746	812	842	855	851	807	864	826
0	928	969	1022	941	876	913	918	936	906	922	888	892	908	947	939	912	928	930	908	870	899	940	933	896	909	868	899	895	871	852	920	895	867	806	836	838	806	826	812	853	895	883	865	832	808	806	831	808	838
149	139	119	74	171	151	169	165	192	187	214	223	198	161	236	217	260	187	229	308	296	227	242	271	235	243	281	240	279	321	269	230	277	295	296	271	331	301	224	290	348	375	409	413	364	347	147	348	308	344
0	869	823	965	953	949	987	887	1018	965	972	912	991	1027	985	1049	437	440	1086	1126	NaN	NaN	NaN	NaN	NaN	NaN	NaN	NaN	NaN	NaN	NaN	NaN	NaN	NaN	NaN	NaN	NaN	NaN	NaN	NaN	NaN	NaN	NaN	NaN	NaN	NaN	NaN	NaN	NaN	NaN
0	151	176	150	218	159	194	194	208	NaN	NaN	NaN	NaN	NaN	NaN	NaN	NaN	NaN	NaN	NaN	NaN	NaN	NaN	NaN	NaN	NaN	NaN	NaN	NaN	NaN	NaN	NaN	NaN	NaN	NaN	NaN	NaN	NaN	NaN	NaN	NaN	NaN	NaN	NaN	NaN	NaN	NaN	NaN	NaN	NaN
0	540	705	705	740	792	858	782	752	790	908	872	857	843	890	879	862	853	880	876	849	924	918	947	924	973	911	856	907	946	904	924	909	904	919	958	912	949	929	1018	1035	987	977	1004	931	990	1017	980	955	997
150	429	298	311	201	247	245	269	231	300	344	303	368	324	326	357	275	285	292	309	200	257	239	242	279	295	236	203	267	273	251	253	233	265	254	227	266	190	256	274	207	259	260	231	229	238	292	265	298	321
0	190	99	68	26	36	20	8	13	10	29	16	15	12	5	NaN	NaN	NaN	NaN	NaN	NaN	NaN	NaN	NaN	NaN	NaN	NaN	NaN	NaN	NaN	NaN	NaN	NaN	NaN	NaN	NaN	NaN	NaN	NaN	NaN	NaN	NaN	NaN	NaN	NaN	NaN	NaN	NaN	NaN	NaN
151	675	690	707	628	670	672	672	686	626	615	656	671	630	612	607	645	620	632	625	589	602	603	642	629	621	622	669	686	650	615	610	580	584	627	611	639	619	558	312	306	286	249	238	228	208	209	179	176	180
0	236	229	257	245	218	284	243	247	270	254	266	255	278	276	233	285	269	257	274	248	244	226	262	288	271	281	253	273	288	293	251	267	292	274	299	329	271	310	363	321	107	304	257	319	321	344	280	319	302
0	228	213	196	180	181	201	187	198	173	221	236	256	164	272	266	285	265	310	310	323	342	365	350	371	358	409	401	362	347	373	369	388	383	377	393	409	420	412	444	449	414	385	419	428	400	421	425	429	442
152	351	371	377	343	376	413	413	420	426	416	433	443	401	437	463	432	459	455	406	424	428	436	441	444	450	450	427	444	423	435	452	450	498	455	428	458	431	395	421	398	439	504	501	487	499	495	520	513	522
153	305	323	323	273	291	312	331	341	353	338	338	123	326	338	339	331	331	344	314	316	340	327	327	327	364	346	321	305	324	308	318	329	368	361	357	374	348	358	384	354	390	379	384	378	390	411	411	451	403
154	398	374	422	413	375	376	391	358	361	415	383	383	391	413	429	417	435	455	405	393	162	430	444	418	406	413	409	445	440	395	396	446	426	411	412	439	447	466	459	477	441	505	534	544	454	490	444	438	435
155	338	355	419	352	309	331	342	337	384	384	364	370	365	392	396	369	403	391	370	381	330	342	370	395	395	443	387	405	441	398	422	416	428	395	425	420	393	428	399	411	431	420	419	466	397	455	489	442	473
156	389	387	440	388	415	457	435	477	498	517	466	467	453	474	449	456	446	447	406	441	443	435	452	449	469	476	431	404	407	445	412	476	445	449	392	449	418	419	446	439	449	476	447	479	455	460	484	495	509
157	386	410	416	365	350	399	405	406	438	497	471	508	439	465	444	447	421	412	425	425	445	462	454	466	487	470	457	460	470	467	473	475	452	468	461	494	481	482	534	487	538	523	538	515	514	480	482	508	470
0	NaN	NaN	NaN	NaN	NaN	NaN	NaN	NaN	NaN	NaN	NaN	NaN	NaN	NaN	NaN	NaN	NaN	NaN	NaN	NaN	NaN	NaN	NaN	NaN	NaN	NaN	NaN	NaN	NaN	NaN	NaN	NaN	NaN	NaN	NaN	NaN	NaN	NaN	NaN	NaN	NaN	NaN	NaN	NaN	NaN	NaN	NaN	NaN	NaN
158	486	501	512	495	512	466	539	480	494	554	579	521	562	546	521	572	590	622	633	603	587	615	575	669	735	611	685	671	652	666	655	632	711	683	714	753	752	831	729	729	709	746	725	620	119	116	116	104	101
0	919	944	959	890	852	864	810	833	914	979	936	953	984	948	941	901	944	987	933	973	892	930	896	1026	961	1004	936	967	986	972	908	994	981	982	1003	1069	813	345	340	356	357	351	344	130	136	151	142	182	229
0	1301	1120	457	445	439	461	459	610	991	735	781	756	827	885	922	506	489	480	484	429	435	446	459	NaN	NaN	NaN	NaN	NaN	NaN	NaN	NaN	NaN	NaN	NaN	NaN	NaN	NaN	NaN	NaN	NaN	NaN	NaN	NaN	NaN	NaN	NaN	NaN	NaN	NaN
159	499	492	473	482	499	513	554	559	575	592	578	643	662	660	673	676	647	650	655	645	657	623	625	633	648	647	635	664	677	601	606	527	159	121	133	129	121	121	120	125	134	120	116	119	120	113	127	123	138
160	297	329	290	346	309	330	340	349	399	353	375	380	369	389	394	406	415	434	444	479	502	482	457	489	469	486	474	468	464	488	485	487	494	487	522	541	515	518	478	500	552	550	531	541	540	562	574	561	571
161	473	469	477	517	472	521	562	512	549	534	572	543	556	547	551	555	514	542	542	565	512	532	517	519	476	499	476	499	547	523	541	538	532	487	539	497	557	561	557	592	572	558	562	618	539	571	590	559	575
0	474	470	512	483	470	NaN	NaN	NaN	NaN	NaN	NaN	NaN	NaN	NaN	NaN	NaN	NaN	NaN	NaN	NaN	NaN	NaN	NaN	NaN	NaN	NaN	NaN	NaN	NaN	NaN	NaN	NaN	NaN	NaN	NaN	NaN	NaN	NaN	NaN	NaN	NaN	NaN	NaN	NaN	NaN	NaN	NaN	NaN	NaN
0	951	920	915	998	1030	NaN	NaN	NaN	NaN	NaN	NaN	NaN	NaN	NaN	NaN	NaN	NaN	NaN	NaN	NaN	NaN	NaN	NaN	NaN	NaN	NaN	NaN	NaN	NaN	NaN	NaN	NaN	NaN	NaN	NaN	NaN	NaN	NaN	NaN	NaN	NaN	NaN	NaN	NaN	NaN	NaN	NaN	NaN	NaN
162	470	456	454	496	462	468	473	443	463	470	483	532	518	533	517	534	502	518	537	534	542	554	556	561	568	580	588	576	577	597	590	592	566	578	560	619	595	635	617	609	589	621	607	641	669	617	653	641	642
163	199	138	135	161	143	166	153	181	170	196	207	151	261	229	234	248	69	246	234	301	247	266	290	293	295	296	284	307	327	278	360	319	307	293	333	345	334	368	364	389	408	343	370	365	358	363	168	151	149
0	656	629	603	653	585	658	570	575	616	576	638	642	670	691	770	752	700	795	718	742	747	704	726	721	668	720	683	780	778	718	760	781	808	815	767	761	799	761	777	851	804	836	870	900	865	850	904	840	840
0	626	604	521	570	550	548	595	635	650	620	641	630	646	584	573	685	706	671	629	580	631	648	530	570	593	552	772	649	685	709	682	686	749	791	750	762	771	808	757	854	783	842	813	801	828	821	820	833	782
0	1008	1023	970	1030	956	1002	950	967	997	970	1047	1025	1120	1091	1034	1052	1097	1114	1108	1153	1120	1157	1111	1158	1106	1151	1085	1157	1157	1168	1219	1124	1167	1153	1212	1243	1214	1182	1258	1155	1223	1242	1289	1300	1300	1276	1269	1302	1435
0	817	746	687	768	757	781	776	739	834	811	784	875	840	915	822	908	912	326	943	944	370	311	394	281	272	280	281	281	277	294	315	121	119	123	128	121	136	177	239	284	342	358	386	395	392	376	385	388	450
164	504	453	450	474	498	527	528	526	530	516	505	497	529	537	543	501	508	556	522	513	526	553	519	552	516	529	583	583	581	561	564	593	610	678	672	744	734	631	659	690	704	627	647	649	634	675	675	679	648
165	487	479	514	526	490	490	483	504	532	495	496	495	564	547	517	538	586	557	537	533	519	519	544	512	559	579	528	597	644	572	550	484	289	125	121	117	120	112	93	105	112	103	104	98	105	100	97	95	103
0	1715	1828	1706	1757	1747	1713	1792	1677	1761	1713	1711	1657	1656	1643	1613	1666	1609	1687	1610	1633	1645	1635	1544	1545	1531	544	468	450	439	446	428	440	463	202	223	236	268	364	465	547	667	719	772	777	812	823	794	837	260
0	883	851	888	867	836	897	851	893	880	901	929	941	910	974	920	925	1024	938	966	978	960	946	992	1048	1040	1035	1025	947	1015	1031	965	1012	1030	991	1070	1064	982	1045	1000	1025	1057	1042	1096	1021	1083	987	1068	1068	1135
0	NaN	NaN	NaN	NaN	NaN	NaN	NaN	NaN	NaN	NaN	NaN	NaN	NaN	NaN	NaN	NaN	NaN	NaN	NaN	NaN	NaN	NaN	NaN	NaN	NaN	NaN	NaN	NaN	NaN	NaN	NaN	NaN	NaN	NaN	NaN	NaN	NaN	NaN	NaN	NaN	NaN	NaN	NaN	NaN	NaN	NaN	NaN	NaN	NaN
0	1111	1098	1080	1073	1117	464	457	NaN	NaN	NaN	NaN	NaN	NaN	NaN	NaN	NaN	NaN	NaN	NaN	NaN	NaN	NaN	NaN	NaN	NaN	NaN	NaN	NaN	NaN	NaN	NaN	NaN	NaN	NaN	NaN	NaN	NaN	NaN	NaN	NaN	NaN	NaN	NaN	NaN	NaN	NaN	NaN	NaN	NaN
0	1186	1220	1178	1215	1149	1226	1249	1273	1201	1241	1211	1270	1251	1195	1310	1254	1330	1310	1363	1329	1296	1345	1277	1299	1307	1244	1346	1206	1281	1267	1253	1339	1276	1189	1292	1335	1223	1362	1347	1336	1345	1315	1411	1408	1394	1333	1342	1354	1405
0	762	793	767	746	789	745	743	811	845	812	837	883	868	874	788	811	908	872	875	788	833	862	870	829	946	892	941	914	979	1010	953	926	933	971	937	962	973	998	970	1001	1006	969	1065	1039	1038	1096	1080	1076	1109
0	NaN	NaN	NaN	NaN	NaN	NaN	NaN	NaN	NaN	NaN	NaN	NaN	NaN	NaN	NaN	NaN	NaN	NaN	NaN	NaN	NaN	NaN	NaN	NaN	NaN	NaN	NaN	NaN	NaN	NaN	NaN	NaN	NaN	NaN	NaN	NaN	NaN	NaN	NaN	NaN	NaN	NaN	NaN	NaN	NaN	NaN	NaN	NaN	NaN
0	581	606	591	594	557	602	577	631	615	630	686	704	674	697	635	634	633	670	677	671	661	651	653	641	687	663	668	678	664	656	680	681	669	669	739	722	701	705	709	721	732	766	781	752	786	733	708	765	753
166	579	625	627	628	594	616	620	605	648	652	658	652	627	629	614	693	722	650	684	703	720	719	738	769	736	752	781	829	832	697	755	789	814	836	835	785	775	795	807	859	758	785	809	772	795	716	730	735	819
167	942	317	213	205	201	195	224	94	90	107	143	194	234	260	326	382	416	409	435	416	447	480	486	498	528	543	522	534	487	491	509	478	480	498	517	502	483	526	506	511	523	489	495	419	367	160	124	129	102
168	569	600	608	605	612	592	573	603	611	582	595	578	579	612	590	633	614	609	629	627	581	639	639	662	622	658	667	701	721	687	673	759	706	696	646	686	664	625	625	665	649	660	673	661	660	639	644	642	642
0	597	461	528	496	544	549	524	559	515	552	648	688	746	708	686	729	789	857	342	411	709	789	833	842	341	442	442	422	451	391	870	992	708	NaN	NaN	NaN	NaN	NaN	NaN	NaN	NaN	NaN	NaN	NaN	NaN	NaN	NaN	NaN	NaN
169	652	532	467	447	433	466	433	489	465	444	543	434	467	474	502	479	526	460	435	472	466	489	451	477	468	436	476	442	448	539	465	464	464	515	510	482	466	496	479	409	466	497	524	473	451	482	445	407	440
170	650	689	697	660	645	644	680	672	615	663	661	712	702	714	705	738	706	715	705	693	707	693	751	713	710	714	753	690	680	699	696	711	744	749	711	675	677	667	644	614	647	667	747	718	738	732	764	738	724
0	382	370	340	357	343	355	343	361	385	419	425	438	427	440	471	457	481	491	454	447	464	477	476	475	497	484	512	538	532	514	494	513	496	545	516	485	490	477	482	490	507	507	531	545	563	561	620	605	514
0	732	734	698	700	724	705	772	816	783	760	800	798	781	837	812	838	823	761	789	795	798	794	834	792	830	829	851	871	869	835	823	756	807	881	834	844	881	924	861	842	833	851	901	942	945	943	998	947	1002
0	602	649	590	586	576	562	562	567	573	575	565	543	515	599	559	569	524	581	571	604	633	603	609	608	647	604	604	639	645	626	606	637	597	657	657	623	691	663	647	658	677	695	630	619	676	699	704	630	649
0	282	319	362	93	341	293	383	384	273	338	425	351	390	382	433	424	418	425	438	432	435	470	408	528	455	488	498	466	468	499	505	567	245	310	286	283	285	286	286	144	120	111	114	121	175	231	267	296	307
0	NaN	NaN	NaN	NaN	NaN	NaN	NaN	NaN	NaN	NaN	NaN	NaN	NaN	NaN	NaN	NaN	NaN	NaN	NaN	NaN	NaN	NaN	NaN	NaN	NaN	NaN	NaN	NaN	NaN	NaN	NaN	NaN	NaN	NaN	NaN	NaN	NaN	NaN	NaN	NaN	NaN	NaN	NaN	NaN	NaN	NaN	NaN	NaN	NaN
0	265	652	667	626	645	638	635	655	581	671	684	689	685	711	708	722	716	698	687	322	718	300	722	370	315	750	750	767	733	739	758	754	778	343	766	NaN	NaN	NaN	NaN	NaN	NaN	NaN	NaN	NaN	NaN	NaN	NaN	NaN	NaN
171	362	332	295	318	308	317	342	347	355	353	360	378	396	390	410	407	407	422	396	425	421	440	445	450	438	423	410	410	396	436	434	432	441	460	483	462	457	433	463	443	448	431	472	460	479	471	500	464	481
0	NaN	NaN	NaN	NaN	NaN	NaN	NaN	NaN	NaN	NaN	NaN	NaN	NaN	NaN	NaN	NaN	NaN	NaN	NaN	NaN	NaN	NaN	NaN	NaN	NaN	NaN	NaN	NaN	NaN	NaN	NaN	NaN	NaN	NaN	NaN	NaN	NaN	NaN	NaN	NaN	NaN	NaN	NaN	NaN	NaN	NaN	NaN	NaN	NaN
0	607	613	582	595	602	634	605	660	671	628	685	637	706	721	735	734	743	773	750	702	745	823	790	823	712	773	713	787	738	783	752	794	690	776	834	842	788	850	802	852	873	899	936	927	870	913	888	893	848
0	738	801	839	824	742	760	776	806	815	795	812	869	832	830	867	917	857	876	874	836	858	889	868	864	872	839	872	859	852	879	871	875	880	930	905	838	852	251	243	238	228	235	236	228	221	235	247	235	246
172	494	465	427	409	412	449	425	415	420	440	472	445	468	489	458	416	488	433	432	421	444	437	405	466	422	450	413	378	492	475	445	408	471	452	438	429	443	442	418	423	480	455	480	466	472	558	523	492	535
0	590	594	626	655	588	630	598	640	564	619	580	595	549	684	597	627	689	690	734	651	666	682	787	705	755	709	765	675	752	676	706	710	768	779	685	811	783	848	834	819	814	779	838	762	847	899	828	877	873
0	453	501	485	484	477	483	507	487	482	513	508	507	480	514	496	509	517	533	538	537	529	556	560	580	555	571	545	572	560	560	548	552	583	579	568	603	598	591	637	631	608	623	606	581	588	608	603	617	631
0	400	402	346	362	366	335	351	342	377	382	420	381	470	447	416	521	499	447	452	428	428	502	487	517	529	511	533	474	496	566	572	574	573	562	611	581	614	578	570	515	616	551	626	608	628	613	619	666	615
0	536	531	537	542	557	592	582	585	587	565	632	575	628	569	614	597	626	618	580	619	590	597	592	621	623	632	625	622	584	597	609	599	614	599	624	609	598	649	629	657	696	708	733	732	731	727	692	742	693
0	464	496	483	506	478	511	508	507	439	461	503	550	502	495	546	522	471	527	520	488	506	561	535	483	570	580	589	542	588	597	614	584	627	591	594	626	633	624	613	630	681	658	695	673	699	704	671	669	647
173	720	684	670	697	685	720	609	692	704	699	738	716	741	765	752	753	760	716	765	760	768	790	769	790	768	777	844	811	805	772	873	856	836	867	795	819	827	819	875	851	853	839	822	864	926	907	896	946	903
0	788	673	649	763	681	695	782	751	725	724	714	769	765	783	829	801	823	817	821	802	859	883	788	894	832	841	865	827	818	862	865	908	905	948	923	848	887	913	934	938	896	938	962	999	1026	985	1000	936	1052
174	333	202	128	116	96	90	87	111	154	148	172	96	134	118	195	141	169	172	135	136	123	180	144	193	191	214	204	164	172	243	212	189	221	219	221	211	272	224	253	225	247	273	261	265	373	462	417	132	156
175	515	429	482	477	499	519	521	502	489	520	516	559	541	564	550	556	559	565	570	557	588	606	618	572	565	640	610	610	595	654	585	589	638	624	664	625	663	508	172	173	151	155	136	156	153	147	150	156	151
176	586	599	603	575	568	602	559	605	564	552	571	555	583	610	615	623	628	656	638	664	618	613	634	639	628	623	657	581	595	569	586	553	579	602	582	604	653	659	675	621	645	663	636	656	689	677	667	654	672
177	534	472	528	542	443	471	511	539	522	495	536	562	505	550	529	593	570	569	538	615	618	597	576	562	604	620	546	575	579	596	638	682	619	592	632	628	690	634	637	598	673	648	631	703	654	642	658	685	632
0	390	358	318	302	333	348	328	366	368	348	337	355	338	323	297	339	322	301	313	315	346	363	343	386	353	372	371	346	344	364	360	360	369	380	388	382	378	403	408	435	437	396	382	395	431	443	472	488	475
0	724	739	735	720	743	763	807	738	720	767	782	753	741	742	704	719	772	767	794	748	770	759	774	778	776	817	788	781	748	772	778	867	837	836	897	910	896	930	931	897	971	899	946	882	905	873	950	917	934
0	384	371	354	400	400	400	418	438	370	409	377	400	384	378	369	392	399	390	418	350	346	448	389	497	414	393	377	418	401	370	378	337	414	407	406	379	357	369	402	379	505	480	478	520	562	492	496	468	452
178	877	925	851	849	849	851	816	901	897	883	872	872	863	899	913	894	814	896	902	921	929	952	929	961	973	899	889	869	827	857	860	853	964	913	893	952	901	964	947	959	984	956	865	936	888	888	843	873	836
0	769	731	766	738	703	709	735	721	725	726	738	746	726	724	756	736	708	737	746	711	745	800	766	743	745	807	779	825	796	781	835	797	740	790	862	858	847	823	894	862	808	805	813	825	842	829	767	896	868
179	521	489	504	522	515	558	543	504	519	509	493	513	522	522	549	557	567	596	568	568	550	609	575	583	585	584	621	609	650	651	640	650	689	640	618	692	673	690	684	714	678	706	675	671	760	745	676	750	737
180	975	980	990	969	974	975	1035	1071	1063	1051	1119	1160	1086	1082	1045	1121	1145	1145	1102	1166	1261	1220	1173	1168	1180	1239	1245	1200	1190	1213	1199	1256	1231	1221	1222	1219	1246	1281	1250	505	1233	1196	1201	1199	1236	1227	1236	1274	1211
0	276	294	295	284	259	249	235	50	NaN	NaN	NaN	NaN	NaN	NaN	NaN	NaN	NaN	NaN	NaN	NaN	NaN	NaN	NaN	NaN	NaN	NaN	NaN	NaN	NaN	NaN	NaN	NaN	NaN	NaN	NaN	NaN	NaN	NaN	NaN	NaN	NaN	NaN	NaN	NaN	NaN	NaN	NaN	NaN	NaN
181	789	781	764	779	754	768	754	802	771	788	764	865	824	843	836	847	800	841	872	862	866	825	870	866	903	875	924	938	902	902	913	946	971	989	917	956	940	992	935	930	995	988	1018	1015	992	1027	1119	975	1050
0	792	842	798	812	851	807	866	866	860	869	873	932	920	911	867	880	948	891	924	932	903	963	969	1014	1025	1007	986	1024	1003	977	950	987	1000	951	978	921	921	976	971	981	1015	957	984	1009	954	1018	1017	995	1054
182	610	613	453	481	494	256	585	560	566	560	577	586	609	586	599	604	614	624	639	618	640	696	688	664	618	673	664	687	650	688	687	659	685	656	647	666	689	645	669	691	654	673	666	706	724	744	677	690	677
183	494	487	483	485	350	382	419	440	460	467	442	424	467	478	480	503	533	526	567	607	625	607	635	609	607	665	629	580	631	603	642	631	611	627	615	608	633	633	647	664	675	680	665	695	709	692	671	686	718
0	745	707	584	440	707	691	712	716	699	696	675	709	731	758	769	737	745	816	780	786	742	737	751	745	718	733	755	724	767	793	757	760	790	824	786	812	831	824	811	846	835	807	848	830	845	857	864	873	837
0	462	517	512	485	497	459	481	457	457	473	470	507	518	535	537	548	558	575	569	616	560	557	603	596	588	604	609	576	569	572	614	633	659	689	676	666	673	663	663	644	668	627	649	696	617	659	657	662	713
184	517	558	570	541	543	532	547	532	547	577	549	580	581	583	600	602	633	615	594	617	607	649	636	648	675	690	650	697	659	679	672	718	746	216	213	215	212	210	80	99	98	108	159	203	268	286	305	330	311
185	373	399	402	399	409	394	419	432	436	399	416	425	426	437	434	509	458	444	458	434	467	458	448	457	458	453	476	462	454	463	452	500	468	507	515	515	530	542	515	553	540	530	537	526	564	535	564	538	508
0	359	349	366	379	406	321	NaN	NaN	NaN	NaN	NaN	NaN	NaN	NaN	NaN	NaN	NaN	NaN	NaN	NaN	NaN	NaN	NaN	NaN	NaN	NaN	NaN	NaN	NaN	NaN	NaN	NaN	NaN	NaN	NaN	NaN	NaN	NaN	NaN	NaN	NaN	NaN	NaN	NaN	NaN	NaN	NaN	NaN	NaN
186	514	532	510	551	504	552	565	581	607	597	601	627	627	640	655	686	685	667	668	710	659	700	678	728	706	687	715	765	374	789	786	826	870	903	905	848	870	866	836	878	930	916	907	864	894	867	928	895	901
187	377	372	397	409	376	351	347	387	382	399	345	352	361	359	333	332	383	342	354	365	370	379	346	418	386	364	306	278	383	352	198	174	173	163	132	95	99	98	90	80	86	70	78	75	86	83	85	87	85
0	421	439	446	444	467	464	459	492	438	414	450	470	438	429	426	425	425	456	440	459	465	473	464	460	469	461	482	491	463	507	501	530	503	506	494	492	496	488	478	504	486	490	526	516	486	487	504	482	494
188	351	347	374	432	382	406	405	439	434	403	442	423	395	424	382	395	425	419	401	396	380	414	416	459	427	426	416	432	450	456	469	476	475	459	468	444	459	472	453	477	457	461	471	476	467	465	510	474	509
189	281	266	303	327	341	351	342	336	345	313	356	387	361	412	454	434	482	535	528	503	509	530	541	550	571	584	566	588	614	602	581	614	563	592	563	573	586	583	224	140	112	121	114	111	105	106	102	105	100
190	309	328	335	373	397	385	420	416	436	469	455	492	537	534	580	581	575	573	254	605	608	612	596	588	592	596	600	578	584	579	593	636	598	653	618	570	588	562	563	567	420	196	125	111	100	102	103	107	111
0	295	284	351	393	347	359	335	369	357	374	402	149	189	411	457	413	435	462	439	472	420	457	404	NaN	NaN	NaN	NaN	NaN	NaN	NaN	NaN	NaN	NaN	NaN	NaN	NaN	NaN	NaN	NaN	NaN	NaN	NaN	NaN	NaN	NaN	NaN	NaN	NaN	NaN
0	123	63	38	25	12	35	44	25	53	35	46	27	37	30	81	50	64	8	26	29	58	43	46	49	78	64	80	56	76	45	85	63	48	56	59	58	100	71	61	60	60	65	47	31	55	52	43	85	73
0	215	160	207	234	227	230	196	225	282	283	278	252	303	226	NaN	NaN	NaN	NaN	NaN	NaN	NaN	NaN	NaN	NaN	NaN	NaN	NaN	NaN	NaN	NaN	NaN	NaN	NaN	NaN	NaN	NaN	NaN	NaN	NaN	NaN	NaN	NaN	NaN	NaN	NaN	NaN	NaN	NaN	NaN
191	435	429	440	460	438	453	430	417	404	436	425	442	435	452	439	453	482	444	471	447	452	511	476	519	496	488	509	485	498	480	505	473	519	490	495	560	563	527	552	586	577	592	568	573	544	544	570	576	548
192	416	393	423	398	393	421	389	436	426	368	431	410	441	439	431	421	506	405	456	442	498	468	433	461	451	438	456	449	426	428	484	460	455	487	462	492	517	498	557	543	581	562	530	566	566	550	544	540	552
0	391	390	388	417	448	435	193	227	NaN	NaN	NaN	NaN	NaN	NaN	NaN	NaN	NaN	NaN	NaN	NaN	NaN	NaN	NaN	NaN	NaN	NaN	NaN	NaN	NaN	NaN	NaN	NaN	NaN	NaN	NaN	NaN	NaN	NaN	NaN	NaN	NaN	NaN	NaN	NaN	NaN	NaN	NaN	NaN	NaN
193	605	575	636	618	710	724	704	664	620	622	643	646	657	645	755	713	708	673	682	746	682	676	679	760	715	731	658	672	602	745	796	780	770	816	800	730	751	750	808	734	754	767	793	825	832	884	928	718	886
194	522	497	526	511	516	498	497	485	493	487	464	506	511	522	512	515	500	505	506	482	524	512	525	571	569	549	561	569	576	594	614	566	548	539	524	578	584	611	551	599	562	661	636	607	621	615	630	623	629
195	1823	1812	800	1727	1783	1735	1710	1791	1873	783	1842	1845	1913	1879	1857	1969	1961	1916	1938	1908	2058	2022	1996	1972	1938	2031	2092	2002	2127	2066	2094	2125	2011	2113	2111	2197	2213	2040	2161	2251	2322	2270	2344	2286	2316	2376	2338	2430	2312
0	905	939	961	1021	964	1053	962	959	918	1016	1043	1016	1064	1033	1078	1056	1061	1095	1042	1091	1095	1096	1063	1157	1090	1079	1091	1137	1120	1157	1114	1147	1080	1098	1133	1096	1200	1241	1183	1240	1228	1263	1228	1172	1187	1223	1220	1246	1233
0	327	325	357	353	355	326	348	346	334	324	344	320	339	326	350	352	336	357	363	362	386	379	382	354	343	363	384	387	439	379	381	376	401	418	414	423	424	402	411	402	418	425	414	415	408	418	436	413	430
196	172	175	178	169	180	90	72	70	117	167	191	207	224	242	261	263	293	322	298	302	344	322	344	329	337	376	382	372	401	374	350	347	190	93	81	69	72	81	68	65	74	79	82	79	95	85	92	91	78
197	634	651	651	616	617	625	623	663	649	716	756	759	775	727	752	725	762	733	736	778	735	777	692	748	759	753	787	753	754	743	712	729	784	776	741	774	754	784	806	754	797	871	831	783	820	765	781	827	778
0	1019	943	1069	1029	1047	1053	1004	1033	1016	1046	1067	1029	1075	1055	1125	997	1051	1070	1081	1063	1052	1100	1024	1081	1080	1080	1126	1112	1133	1207	1070	1114	1109	1168	1175	1234	1216	1180	1164	1246	1230	1241	1170	1195	1256	1219	1252	1255	1253
198	421	408	454	475	464	495	484	508	506	491	502	501	489	524	472	501	527	542	521	547	523	550	540	538	550	545	601	563	578	589	609	610	560	610	621	605	610	635	629	613	582	635	613	628	659	642	641	659	639
199	274	535	537	587	604	565	554	590	578	576	597	601	619	636	600	614	609	617	636	625	616	614	650	614	603	650	638	613	610	569	580	580	624	664	646	634	673	657	684	689	683	670	678	674	684	679	715	721	696
0	NaN	NaN	NaN	NaN	NaN	NaN	NaN	NaN	NaN	NaN	NaN	NaN	NaN	NaN	NaN	NaN	NaN	NaN	NaN	NaN	NaN	NaN	NaN	NaN	NaN	NaN	NaN	NaN	NaN	NaN	NaN	NaN	NaN	NaN	NaN	NaN	NaN	NaN	NaN	NaN	NaN	NaN	NaN	NaN	NaN	NaN	NaN	NaN	NaN
200	280	366	403	436	454	460	429	443	451	450	459	484	499	473	448	415	458	550	533	502	513	506	481	500	528	242	303	351	553	511	213	528	254	325	544	531	516	501	498	525	555	571	555	591	276	598	617	634	568
201	299	325	291	290	276	271	310	313	328	344	338	345	366	366	380	373	380	355	352	357	366	365	391	416	413	421	437	442	463	459	489	467	474	487	478	483	489	504	499	478	503	529	513	546	530	513	545	563	555
202	189	187	226	276	253	257	280	297	291	289	291	279	293	280	303	287	316	310	313	315	315	320	304	313	323	312	337	351	341	336	344	331	339	357	360	346	359	353	361	384	351	379	342	400	521	551	539	519	526
0	607	607	592	612	576	565	556	567	579	590	604	594	572	627	620	611	583	623	621	614	642	649	592	652	627	625	627	568	581	583	653	631	688	680	708	668	734	686	717	710	681	708	706	641	705	734	704	774	730
0	732	736	724	726	660	689	624	694	657	683	656	663	608	631	621	642	627	635	646	637	680	687	679	700	696	702	722	695	704	692	686	707	682	665	694	654	654	698	717	752	732	737	764	712	741	749	753	726	760
203	435	448	448	473	477	458	474	473	431	455	518	477	560	484	475	505	504	534	502	495	521	479	481	474	454	499	482	500	535	482	508	497	474	483	523	539	539	555	487	553	542	505	514	561	597	558	572	580	588
204	395	429	404	403	411	403	398	402	412	402	428	433	419	416	406	376	378	392	402	381	385	369	387	361	329	302	261	217	254	235	212	204	220	208	226	221	216	211	239	249	208	223	203	200	237	220	212	226	222
205	156	164	194	155	190	208	218	217	221	249	246	255	280	291	315	294	313	295	312	342	336	357	361	372	357	367	381	395	374	397	374	383	397	393	404	422	400	407	423	244	247	199	239	NaN	NaN	NaN	NaN	NaN	NaN
0	1222	1261	1274	1286	1256	1321	1302	1265	1276	1328	1377	1328	1397	1443	1418	1446	1447	1537	1506	1513	1515	1485	1456	1509	1472	1507	1461	1511	1492	1535	1479	1533	1551	1536	1472	1556	1557	1526	1539	1509	1529	1606	1510	1663	1617	1578	1587	1523	1576
0	2	1	1	NaN	NaN	NaN	NaN	NaN	NaN	NaN	NaN	NaN	NaN	NaN	NaN	NaN	NaN	NaN	NaN	NaN	NaN	NaN	NaN	NaN	NaN	NaN	NaN	NaN	NaN	NaN	NaN	NaN	NaN	NaN	NaN	NaN	NaN	NaN	NaN	NaN	NaN	NaN	NaN	NaN	NaN	NaN	NaN	NaN	NaN
0	482	466	494	501	556	555	494	474	480	461	502	489	514	505	499	501	531	281	498	553	557	553	539	498	544	524	584	566	583	549	572	522	523	568	609	602	572	623	592	606	642	642	669	664	702	677	719	704	720
206	214	257	279	332	335	361	377	356	383	387	398	423	415	418	423	471	457	454	468	457	447	460	441	460	465	492	463	460	466	455	472	498	492	481	471	485	505	502	489	343	420	454	445	211	81	74	73	65	73
0	620	630	628	608	598	621	615	643	696	682	664	666	662	690	643	607	621	635	659	645	654	655	670	670	674	672	620	682	688	661	716	698	692	693	694	698	734	723	722	713	720	701	707	689	709	693	778	786	730
0	2	62	86	125	165	125	125	103	100	114	117	149	139	141	132	139	152	170	147	183	173	164	159	144	141	147	143	154	133	106	121	145	132	128	132	138	110	104	92	103	75	80	92	94	85	77	89	91	79
207	486	519	485	523	531	524	524	529	520	544	584	555	557	561	535	560	556	529	523	503	514	529	528	527	557	539	580	552	513	520	483	527	454	500	532	539	509	554	549	513	547	546	535	585	572	598	546	568	624
0	17	25	20	8	NaN	NaN	NaN	NaN	NaN	NaN	NaN	NaN	NaN	NaN	NaN	NaN	NaN	NaN	NaN	NaN	NaN	NaN	NaN	NaN	NaN	NaN	NaN	NaN	NaN	NaN	NaN	NaN	NaN	NaN	NaN	NaN	NaN	NaN	NaN	NaN	NaN	NaN	NaN	NaN	NaN	NaN	NaN	NaN	NaN
0	746	705	687	695	669	668	683	703	731	728	792	757	776	781	788	823	848	824	822	801	866	844	836	871	877	759	825	869	290	872	835	877	914	978	936	907	909	959	914	1030	1018	890	972	955	960	964	934	968	997
0	94	107	96	90	NaN	NaN	NaN	NaN	NaN	NaN	NaN	NaN	NaN	NaN	NaN	NaN	NaN	NaN	NaN	NaN	NaN	NaN	NaN	NaN	NaN	NaN	NaN	NaN	NaN	NaN	NaN	NaN	NaN	NaN	NaN	NaN	NaN	NaN	NaN	NaN	NaN	NaN	NaN	NaN	NaN	NaN	NaN	NaN	NaN
0	475	523	496	496	516	534	504	506	512	518	544	527	513	503	496	510	459	498	472	496	487	465	482	531	556	516	537	473	484	474	455	439	431	456	464	464	497	518	517	487	501	503	537	600	610	619	599	578	572
0	492	564	585	635	561	577	587	594	616	660	644	600	657	656	647	657	591	685	672	617	672	667	642	671	668	662	601	674	650	681	677	681	622	667	693	692	672	719	779	719	784	785	758	339	827	750	827	860	827
0	382	381	395	401	407	495	520	553	578	444	487	482	510	499	466	492	519	500	532	477	540	524	530	531	521	561	574	532	519	494	550	488	502	549	624	603	598	597	615	594	602	590	624	605	593	596	568	625	637
208	597	613	635	564	552	606	615	640	673	684	632	662	611	600	695	592	660	577	570	587	641	659	561	636	630	642	701	725	611	667	658	666	674	757	703	321	161	127	102	95	105	101	100	106	103	103	100	103	108
0	580	583	610	622	667	656	679	735	780	783	798	NaN	NaN	NaN	NaN	NaN	NaN	NaN	NaN	NaN	NaN	NaN	NaN	NaN	NaN	NaN	NaN	NaN	NaN	NaN	NaN	NaN	NaN	NaN	NaN	NaN	NaN	NaN	NaN	NaN	NaN	NaN	NaN	NaN	NaN	NaN	NaN	NaN	NaN
209	672	648	673	661	677	659	661	639	668	652	654	593	620	681	627	654	629	667	663	668	601	666	670	661	658	632	677	691	703	648	662	648	680	634	684	696	731	777	730	841	728	744	689	754	723	680	622	736	759
0	543	493	491	452	472	467	466	473	511	478	512	481	496	481	485	507	468	473	523	481	510	472	517	492	506	486	458	465	521	496	522	465	476	449	489	485	501	553	535	544	587	560	516	505	509	520	548	539	554
0	1	29	14	34	89	60	63	60	55	31	34	55	53	64	61	76	84	101	52	73	52	78	77	52	59	52	33	48	39	20	12	21	7	35	47	42	52	45	39	46	41	50	40	47	45	29	39	50	42
0	757	842	291	308	538	563	639	632	675	675	723	717	734	778	801	804	722	788	776	799	794	809	787	827	738	752	838	769	779	772	737	772	658	668	647	650	630	722	746	743	831	679	790	681	704	710	757	764	770
210	417	415	454	449	434	437	468	428	455	454	458	460	497	512	498	503	529	544	539	530	574	563	575	565	568	574	532	592	580	573	576	561	551	564	573	578	567	594	584	613	606	611	620	615	625	610	617	632	612
211	433	384	312	290	263	257	255	311	303	321	324	341	374	383	421	410	441	408	398	368	402	425	434	485	440	451	472	482	456	491	488	462	410	417	431	409	419	438	398	417	424	417	444	456	499	483	423	219	73
212	408	403	424	431	405	429	408	419	416	420	427	444	434	411	423	440	440	450	470	443	465	440	453	469	459	450	465	445	440	423	411	416	429	417	435	432	435	415	433	458	444	434	460	465	479	467	464	487	465
213	506	534	497	498	475	439	503	542	536	540	563	543	557	532	491	552	582	539	591	594	625	628	588	629	603	572	600	564	555	551	567	555	585	636	600	590	544	590	160	159	149	161	165	148	163	183	167	188	186
214	580	596	583	589	589	532	617	585	604	605	646	629	635	613	624	586	630	576	640	620	623	614	649	650	659	639	588	621	651	629	627	638	670	700	761	723	710	701	711	738	741	763	739	728	769	736	800	792	756
0	612	621	583	625	558	554	594	589	614	577	571	622	632	639	657	678	665	646	608	578	663	636	675	671	649	640	642	684	662	643	716	729	699	741	690	737	717	720	721	676	729	749	770	751	782	769	736	772	794
0	347	391	156	195	208	223	223	225	255	261	279	295	269	275	294	301	312	342	358	341	353	384	372	392	373	390	410	409	399	404	401	403	403	374	380	398	397	432	448	461	477	447	438	442	426	443	436	481	504
0	513	563	517	397	166	157	145	144	149	152	76	74	77	110	144	178	206	221	254	242	261	247	279	323	303	317	348	347	396	381	341	337	351	361	345	344	344	381	405	404	362	378	356	363	353	331	335	396	398
0	939	768	825	807	796	801	826	838	846	855	902	889	893	917	926	999	1102	888	918	333	941	1007	921	1019	877	1020	1031	995	948	1034	1042	963	953	1039	1112	994	1036	1099	1098	1001	1066	1020	933	950	1046	1034	991	1044	1008
215	630	604	599	639	615	706	680	658	683	688	681	682	712	615	599	648	613	615	610	581	621	623	661	638	630	617	616	616	575	572	570	562	575	610	621	666	551	223	208	190	190	84	88	84	123	166	186	224	233
0	344	276	368	375	336	350	380	418	339	405	434	424	457	415	412	508	500	486	471	504	509	498	504	530	523	546	544	580	565	506	568	594	554	587	565	628	623	632	636	599	722	665	747	704	763	756	752	818	815
0	693	720	673	706	672	730	668	707	709	687	756	732	722	712	679	723	663	705	718	748	744	789	714	766	786	780	720	753	717	741	762	791	802	849	897	872	910	899	883	861	916	877	867	858	926	879	903	899	1012
0	323	167	124	113	95	116	99	111	115	115	112	103	120	95	120	102	144	81	54	51	54	58	65	39	46	44	67	53	56	60	65	41	30	48	49	22	33	36	35	30	48	68	17	30	27	37	48	49	63
0	595	213	206	564	563	626	634	643	362	660	676	677	659	688	NaN	NaN	NaN	NaN	NaN	NaN	NaN	NaN	NaN	NaN	NaN	NaN	NaN	NaN	NaN	NaN	NaN	NaN	NaN	NaN	NaN	NaN	NaN	NaN	NaN	NaN	NaN	NaN	NaN	NaN	NaN	NaN	NaN	NaN	NaN
0	338	351	312	352	337	344	385	366	403	391	412	394	397	431	428	408	485	436	437	459	461	456	456	467	458	461	476	464	489	510	486	502	510	530	566	558	590	604	599	602	586	581	624	577	593	584	590	650	664
0	521	476	528	502	523	509	544	552	519	493	526	531	529	547	530	563	522	558	564	557	591	594	608	601	585	605	573	627	584	608	545	581	592	582	573	621	657	582	635	669	677	649	645	636	660	648	669	676	624
0	1	NaN	NaN	NaN	NaN	NaN	NaN	NaN	NaN	NaN	NaN	NaN	NaN	NaN	NaN	NaN	NaN	NaN	NaN	NaN	NaN	NaN	NaN	NaN	NaN	NaN	NaN	NaN	NaN	NaN	NaN	NaN	NaN	NaN	NaN	NaN	NaN	NaN	NaN	NaN	NaN	NaN	NaN	NaN	NaN	NaN	NaN	NaN	NaN
216	289	125	275	298	288	276	298	283	277	278	273	289	280	272	286	302	302	317	313	334	191	325	345	336	340	353	337	339	343	331	339	337	331	317	356	350	312	320	323	304	317	327	324	295	165	331	327	332	329
0	645	660	644	629	630	686	646	674	671	711	714	738	703	749	729	733	754	749	720	755	729	760	723	759	767	782	757	740	772	791	782	809	721	773	768	761	750	777	784	796	773	784	731	754	825	760	796	781	793
217	1152	1192	1110	1195	1126	1199	1278	1094	1282	1279	1203	1304	1276	1247	1304	1303	1308	1334	1307	1353	1361	1443	1444	1355	1426	1312	1391	1403	1407	1405	1347	1364	1417	1476	1446	1487	1486	1510	1588	1553	1510	1508	1530	1496	1551	1447	1524	1600	1566
0	122	176	161	191	178	187	NaN	NaN	NaN	NaN	NaN	NaN	NaN	NaN	NaN	NaN	NaN	NaN	NaN	NaN	NaN	NaN	NaN	NaN	NaN	NaN	NaN	NaN	NaN	NaN	NaN	NaN	NaN	NaN	NaN	NaN	NaN	NaN	NaN	NaN	NaN	NaN	NaN	NaN	NaN	NaN	NaN	NaN	NaN
218	492	496	490	484	487	493	546	497	455	444	483	502	517	488	447	463	406	430	394	436	407	443	474	436	424	469	515	504	485	473	466	492	479	481	489	479	465	522	520	511	511	466	495	472	486	492	510	493	496
0	185	190	232	172	221	206	215	598	235	673	689	269	249	663	289	664	330	293	204	615	633	645	721	NaN	NaN	NaN	NaN	NaN	NaN	NaN	NaN	NaN	NaN	NaN	NaN	NaN	NaN	NaN	NaN	NaN	NaN	NaN	NaN	NaN	NaN	NaN	NaN	NaN	NaN
0	NaN	NaN	NaN	NaN	NaN	NaN	NaN	NaN	NaN	NaN	NaN	NaN	NaN	NaN	NaN	NaN	NaN	NaN	NaN	NaN	NaN	NaN	NaN	NaN	NaN	NaN	NaN	NaN	NaN	NaN	NaN	NaN	NaN	NaN	NaN	NaN	NaN	NaN	NaN	NaN	NaN	NaN	NaN	NaN	NaN	NaN	NaN	NaN	NaN
219	1081	1083	1092	1044	1071	1080	1079	1083	1078	1115	1185	1179	1152	1107	1178	1140	1194	1148	1202	1195	1212	1229	1225	1275	1282	1223	1292	1232	1291	1285	1207	1237	1236	1265	1222	1307	1318	1243	1232	1289	1333	1332	1435	1412	1401	1458	1425	1476	623
0	575	639	602	610	615	579	612	636	640	645	657	654	698	673	656	690	694	678	704	675	713	706	666	702	670	688	707	663	704	695	721	716	754	725	725	691	749	704	704	774	701	728	695	717	705	808	757	682	733
0	697	753	730	704	664	657	659	653	686	663	666	686	681	717	681	644	685	674	678	670	731	731	709	736	654	725	689	688	744	775	727	685	711	747	734	783	752	789	761	816	807	735	793	786	803	796	801	818	797
220	664	726	677	665	668	597	648	691	705	649	672	709	487	218	209	213	200	211	127	95	128	174	208	228	277	304	316	323	337	349	353	338	360	395	393	400	400	419	408	418	445	440	434	491	418	455	406	446	443
221	430	480	456	451	477	427	452	447	467	420	447	457	464	470	424	474	497	495	468	467	449	475	508	518	540	566	532	523	582	549	528	543	547	565	560	572	597	564	589	550	610	589	591	595	576	595	607	648	618
0	550	527	507	490	545	560	557	596	548	596	578	608	601	624	614	606	598	654	662	638	653	661	654	642	653	669	654	664	673	656	688	697	646	699	690	715	728	714	702	713	700	674	652	690	706	714	702	694	732
0	493	501	475	472	504	467	527	497	487	520	523	510	543	539	527	497	557	511	204	582	578	552	605	602	610	599	587	570	615	599	615	585	574	577	568	581	621	615	617	629	628	625	670	627	592	601	591	609	635
0	235	221	274	267	263	252	282	276	261	264	257	95	294	268	267	306	277	253	294	284	289	279	299	296	320	308	291	333	331	321	291	273	263	273	285	292	313	324	NaN	NaN	NaN	NaN	NaN	NaN	NaN	NaN	NaN	NaN	NaN
0	NaN	NaN	NaN	NaN	NaN	NaN	NaN	NaN	NaN	NaN	NaN	NaN	NaN	NaN	NaN	NaN	NaN	NaN	NaN	NaN	NaN	NaN	NaN	NaN	NaN	NaN	NaN	NaN	NaN	NaN	NaN	NaN	NaN	NaN	NaN	NaN	NaN	NaN	NaN	NaN	NaN	NaN	NaN	NaN	NaN	NaN	NaN	NaN	NaN
0	60	101	108	131	131	128	165	171	28	NaN	NaN	NaN	NaN	NaN	NaN	NaN	NaN	NaN	NaN	NaN	NaN	NaN	NaN	NaN	NaN	NaN	NaN	NaN	NaN	NaN	NaN	NaN	NaN	NaN	NaN	NaN	NaN	NaN	NaN	NaN	NaN	NaN	NaN	NaN	NaN	NaN	NaN	NaN	NaN
[truncated: 215 more columns]
