# Supplementary material for: Fractional killing arises from cell-to-cell variability in overcoming a caspase activity threshold
Source: Mol Syst Biol. 2015 May 7;11(5):803. doi: 10.15252/msb.20145584 (PMC4461398; doi:10.15252/msb.20145584)
Supplement: Supplementary file 3 [file msb0011-0803-sd3.zip › All_data/012_TRAIL (25 ngml)_2/raw_edge.tsv]

Cell # (0 for discarded)	T=5min	T=10min	T=15min	T=20min	T=25min	T=30min	T=35min	T=40min	T=45min	T=50min	T=55min	T=60min	T=65min	T=70min	T=75min	T=80min	T=85min	T=90min	T=95min	T=100min	T=105min	T=110min	T=115min	T=120min	T=125min	T=130min	T=135min	T=140min	T=145min	T=150min	T=155min	T=160min	T=165min	T=170min	T=175min	T=180min	T=185min	T=190min	T=195min	T=200min	T=205min	T=210min	T=215min	T=220min	T=225min	T=230min	T=235min	T=240min	T=245min
0	76.27	119.6	NaN	NaN	NaN	NaN	NaN	NaN	NaN	NaN	NaN	NaN	NaN	NaN	NaN	NaN	NaN	NaN	NaN	NaN	NaN	NaN	NaN	NaN	NaN	NaN	NaN	NaN	NaN	NaN	NaN	NaN	NaN	NaN	NaN	NaN	NaN	NaN	NaN	NaN	NaN	NaN	NaN	NaN	NaN	NaN	NaN	NaN	NaN
0	136.4	117	NaN	NaN	NaN	NaN	NaN	NaN	NaN	NaN	NaN	NaN	NaN	NaN	NaN	NaN	NaN	NaN	NaN	NaN	NaN	NaN	NaN	NaN	NaN	NaN	NaN	NaN	NaN	NaN	NaN	NaN	NaN	NaN	NaN	NaN	NaN	NaN	NaN	NaN	NaN	NaN	NaN	NaN	NaN	NaN	NaN	NaN	NaN
1	170.9	156.3	111.2	143.9	118.9	139.5	98.34	92.72	143.2	103.8	119.5	132.3	152.6	112.6	116.5	110.8	137.3	97.27	135.6	107.3	120.3	104.1	122.4	128.8	102.2	122.5	90	134.9	126.5	109.9	95.97	139.7	97.67	110.8	103	115.5	110.2	93.81	97.13	141.1	128.6	118.6	79.62	116.2	122.5	151	103.1	110.4	102.2
0	191.2	142.2	161.7	165.6	185.7	166.1	210.1	180.6	188.2	177.1	176.7	159.3	153	177	167.2	158.7	199.2	156.2	158.7	155.2	158.6	193.3	184.5	216.3	166.3	186.3	166.6	158.1	185	149.3	141	150.9	175.3	135.3	195.7	167	124.1	165.3	177.9	125.1	164.1	170.5	139	162.2	126.7	137.9	157.7	162.8	159.6
2	187.5	138.7	129.5	124	167.2	135.7	170.3	141.5	146.8	159.9	135.4	162.2	166.4	124.6	159.3	163.3	156.1	129.3	141.5	149.3	128.2	171.1	106.5	114.7	134	109.4	144.9	154.1	128.2	128.5	129.2	165.1	121.3	160.9	116.8	116	104.3	143	183.7	230.4	320	505.2	755.7	659.1	563.6	643.4	622	696.2	616
0	104.5	123.1	138.7	132.3	109.7	109.3	106.5	110.5	107.4	143.3	119.6	118.5	100.4	84	78.57	95.47	82.6	60.97	47.37	77	76.12	94.23	74.21	114.5	84.99	29.39	109.7	83.95	44.94	NaN	NaN	NaN	NaN	NaN	NaN	NaN	NaN	NaN	NaN	NaN	NaN	NaN	NaN	NaN	NaN	NaN	NaN	NaN	NaN
0	147.5	89.53	137.6	105.5	126.7	112.3	117.2	114	132	121.2	115.5	140.2	126	129.1	133	120.9	99.88	112	122.2	104.9	105.5	117.8	127.9	145.3	116.9	94.48	98.5	113.8	122.1	97.55	109.6	111.1	89.57	109.5	121.1	103.4	129.2	107	89.24	125.3	113.9	86.29	90.5	101	80.69	119	92.79	94.85	80.04
3	157.3	197.9	178.4	164.9	172.4	171.5	149.8	241.9	175.4	174.5	144	219.9	191	201.7	159	174	158.1	184	162.5	147.1	161.1	172	148.7	182.4	174.5	167.2	166.5	168.4	191.4	149.3	153.1	148	173.5	150.4	144.8	177.4	146.2	171.2	176.5	750.1	916	1076	998.6	1077	1138	1077	994.5	998.8	903.4
0	151.5	139.1	187.5	166	191.5	189	145.4	182	182.4	144.5	177.6	150.4	185.1	142	178.5	172.1	177	163.6	186.5	171.3	171.5	189.9	166.7	179.1	200.3	173	160.7	128.2	194.4	170.6	172.9	161.3	186.4	204.3	181.8	145.9	200.4	148.1	203.1	169	160.5	137.5	170	157.9	121.5	150.9	144.3	155	142.4
0	192.8	177.5	206.7	204.5	191.6	179.5	138.4	163.6	172.1	187.2	167.7	160.6	174.8	151.5	159.7	162.6	157.5	148.9	154.3	132.9	142.3	183.4	149.8	163.5	167.7	150.3	155.9	140.4	173.9	200.8	133.2	132	135	166.9	146.8	101.6	154.6	120.2	110.8	145.6	158.7	141.9	140.4	163.7	157.1	104.1	100.1	134.4	129.5
0	163.5	148.9	185.3	178.9	159.1	165.7	199.9	170.5	180.7	189.9	176.8	215.8	166.5	179.5	163.8	168.2	163.9	150.3	160.6	175.9	163.7	211.7	197	126	154.2	158.6	141.9	187.7	129	163	169.4	155.7	197.4	155.3	153	195.5	175.5	176.6	198.5	154.8	176.6	192.8	157	157.8	150.8	167.3	155.3	179.7	125.2
0	232	188.9	193.1	170.5	193.5	196.3	196.5	173	225.8	230.5	200.1	198.3	152	177.6	162.3	179.1	183.9	213	163.9	150.3	151	158.2	169.8	141.5	109.6	143.5	152.8	175.7	164.7	188	145.5	169.8	174.3	166.3	158	129.3	163	151.1	144.5	124	159.8	129.6	182	179	178.5	135.3	140.1	152.6	142
4	188.6	158.2	158.3	170.3	164.7	148.9	138.1	131.5	150.7	129.2	151.5	172.7	144.7	141.2	147.6	173.6	149	172.9	176.3	176.2	189.4	155.6	187	159.2	167.5	153.7	166.7	179.8	165.8	182.9	208.8	186	169.9	183.9	143.7	171.1	141	156.7	159.1	191.2	188.4	151.9	172.9	176.3	189.3	155	171.3	174	211.5
0	226.4	235.5	160.3	154.3	164.3	186	177.4	156.8	154.9	162.4	133.7	184.3	136.9	158.7	218.1	160.3	155.4	176.4	199.7	183.2	181	161.8	170.9	168.7	158.3	165.3	195.1	169.3	206.4	206.5	179.6	166.6	171.4	154.4	178.4	183.8	202.9	161.1	173.8	185.2	192.4	154.1	173.4	172.9	238.8	200	182.2	204.5	151.9
0	138.5	150.6	165.9	164.8	170	145.1	151.8	144.6	168.4	166.3	133.6	163.2	168	143.6	187.7	160.1	159.7	176.7	148.2	173.8	141.6	131.4	167.6	140.2	168.7	156.8	171.5	154.1	151	137	146.5	159	157.1	146.9	158.1	145.6	146	144.1	159	172.9	127	158	159.5	178.4	132	162.1	154	152.5	201.7
5	163.5	177.8	157.3	196	147	144.4	164.4	155.1	199	164	195.6	183.5	156.2	175.9	105.1	155	171.9	150.1	155	148.8	177.1	152.7	155.7	162.3	162.3	117.6	174.4	190.4	151.3	154.8	168.9	150.2	174.5	158.8	163.6	164.2	169.7	164.3	154	141.4	141.2	168	142.6	153.7	164.8	139.8	143	129.2	160.9
0	172	148.2	186.7	202.9	167.1	182.1	178.4	167.5	175	176.6	150.2	190	184.8	173.1	182.3	146.7	176.7	205.9	130.2	128.6	175.1	204.6	148.2	174.2	171.1	142.4	163.4	167.4	154.3	132.8	143.2	145.8	145.2	188.5	152.2	160.9	174	153.5	182.5	165.5	169.5	152	150.7	121.2	155.2	167.8	142.7	146.6	137.9
0	261.6	230.7	225.4	252	215.6	190.5	229.4	201.6	258.5	303.5	228	190.8	217.5	197.1	196.9	213.5	251.5	212.5	186.4	279.7	147.5	249.7	210.4	217.1	198.2	222.2	277.8	212.4	171.7	202.4	212.3	226.7	197.9	219.8	192.4	229	177.7	174.4	208.6	188.8	208.9	141.8	145.3	200.9	161.3	118	123.8	212.7	191.1
0	136	160.7	183.8	160.6	183.7	157.8	161	135.6	155.9	185.1	168.6	138.4	139.3	131.8	133.4	188.2	132.6	189.7	121.1	141.8	154.4	181.5	135.6	150.5	165	138.4	127.7	135.6	123	120.2	147.3	166	154.4	133.9	127.7	151.3	148.6	145.5	123.4	149.8	139.9	121.4	144.4	126.3	116.2	148	148.9	138.7	143.3
0	225.4	207.1	216.6	210.7	208.9	155.1	217	182.1	152.2	249.5	217.4	216.1	218.9	228	199	180.2	178.9	207.2	189.4	188.8	239.7	190.2	200.9	216.7	193.4	210.7	206	190.1	196.8	167.3	179.4	177.7	200	173.1	202.3	215	212.6	235.4	150.2	206.5	202.1	176.4	180.8	204.6	194.9	208.1	209.1	169.9	199.5
6	161.9	130.5	144.9	119.6	145.5	145.1	155.4	159.5	159.4	161.2	174.2	227.4	193.3	182.1	186.4	166.3	184.7	181.3	167.1	212.5	187.2	174.3	177.3	191.3	198.5	192.9	200.9	571.8	706.3	663.4	712.7	639.2	684.7	633.3	579.7	554.1	677.5	652.7	641.3	424.8	347	239.8	313.7	221.5	186.1	194.7	183.6	154.8	186.5
7	144	172.5	134.1	143.9	160	140.6	145.7	147.4	158.7	126	130.9	166	136.7	134.7	155.5	144.9	132	150.2	114.4	131.1	143.1	189.1	131.9	137.9	155	154.3	145.2	140.5	149.4	168.6	134.5	177.8	142.7	141.5	136.1	118.8	163.5	140.2	140.4	157.8	128.4	169.3	146.8	140.5	159.6	168.8	160.8	257.8	522.7
8	175	225.3	165.6	212.6	197	174.2	195.5	134.4	181.8	159.4	177.3	200.5	175.4	161.8	177.9	142.4	162.6	173.1	164.7	139.8	155.6	154.4	167	144.1	147	165.3	158.1	171.5	126.6	130	121	148.5	131	120.4	152.3	137.8	126.9	149	148.5	132	161	126.1	158.1	150.8	149.9	150.8	116.1	170.9	140.2
0	200.5	205.5	174.6	180.5	163.6	184	176.6	200.5	166.5	178	172.5	194.5	183.3	181.1	184.6	192.2	177.3	168.9	187.6	219.5	145.1	153.5	165.5	171.6	190.9	183.2	158.7	136.3	NaN	NaN	NaN	NaN	NaN	NaN	NaN	NaN	NaN	NaN	NaN	NaN	NaN	NaN	NaN	NaN	NaN	NaN	NaN	NaN	NaN
9	197.5	163.4	179	156.9	167.9	190.5	151.9	173	156.1	147	163	137.4	137.3	163.6	168	121.9	123.5	136.6	170.1	156.1	157.5	148.6	136.8	138.3	152.5	125.1	144.6	130	187.1	150.5	182.7	168.3	154.3	125.3	167.2	147.3	150	127.2	150	196.3	98.99	194.1	162.8	152.2	186.4	159.4	138.1	141.9	170.2
0	119.9	132.6	155.9	131.6	119.5	106.4	128.5	120	154.8	110.5	125.2	143.5	127.3	150.7	140.8	137.9	123.4	123.8	146.5	136.5	129	131	117	126.7	143.2	125.5	144.4	125.1	121.8	153.5	127.8	115.6	123.6	133.8	137.5	112.4	137.4	140.8	102.5	123.5	150	146.5	135.5	140.5	152.3	142.2	111.5	139.8	115.7
0	108.9	137.6	91.04	140.3	124.1	112.7	89.6	145.2	124.5	129.6	112.7	137.2	129.9	128.8	121.8	134.5	145.3	117.8	120.1	136.1	95.42	122	137.7	103	87.6	107	81.59	96.65	98.57	114.5	84.73	133.9	101.7	142.4	110.2	96.78	100.1	114.5	89.53	78.9	100.8	106.7	111	136	116.3	122.9	120.1	115	112.4
0	172.2	158.9	222.9	161.1	170.8	156	161.5	162.1	183.4	170.4	235.4	161.5	224.6	193.9	197.3	176.8	183.7	187.5	155.9	193.7	183.1	169.5	189.1	160.9	173.5	180.7	178.9	217.9	194.6	184	157.8	231.1	176	195.9	156	NaN	NaN	NaN	NaN	NaN	NaN	NaN	NaN	NaN	NaN	NaN	NaN	NaN	NaN
10	144.8	148.2	141	125.9	127.7	99.86	134.1	105.1	110.4	139.4	144.4	115.5	112.3	122.5	141.7	107	103.6	121.3	90.56	114	116.6	100.3	111.5	107.5	102.2	133	109.2	100.7	130.9	138.5	127.1	100	128.6	130.3	131.1	131.5	135.5	145.5	149.8	121.1	119.8	126.1	128	138.8	128.2	149	150.2	131.7	120.5
0	224.6	166.6	188.4	153.8	206.1	171.4	179.5	177.9	NaN	NaN	NaN	NaN	NaN	NaN	NaN	NaN	NaN	NaN	NaN	NaN	NaN	NaN	NaN	NaN	NaN	NaN	NaN	NaN	NaN	NaN	NaN	NaN	NaN	NaN	NaN	NaN	NaN	NaN	NaN	NaN	NaN	NaN	NaN	NaN	NaN	NaN	NaN	NaN	NaN
11	164	152.7	185.1	158.4	162.8	173.3	150.1	157.1	152.1	135	168	121.8	168.7	157	124.6	157	158.9	126.6	170.4	178.6	158.6	148.7	144.9	134.6	114.5	167.4	122.4	123.9	140.5	160	239	921.6	907.5	936.5	1354	1402	1445	1599	1712	1799	1798	1351	1784	1727	1865	1450	1636	1452	1537
12	186.4	148	162.5	163.5	164.5	158.2	174.5	146.9	145	154.1	171.8	112.6	158.4	170.7	154.2	156.2	132.6	163	162.3	172.8	137.4	147.7	136.8	109.5	125	166.2	165.9	121	156.5	178	153.6	151.6	121.8	139.4	147.1	124.3	130	127.1	150	163	162.9	129.3	138.7	155.1	160.7	187.4	238.4	284.4	317.8
13	128.7	236.2	248.9	164.3	218.3	260.2	208	183.7	195.5	168.3	215.7	174.1	237.5	207.3	189.5	197	221.2	165.5	186.6	185	227.8	171.5	181.6	217.2	207.7	241.1	191.2	158.2	176.7	189	161.3	194.6	215	136.5	145.6	179	172.9	200.4	195.8	163.5	193	172	195.8	162.7	166.5	165.3	164.5	156.3	151.5
0	162.4	115.5	97.17	146.3	125.6	140.7	128.9	118.6	135	114.7	NaN	NaN	NaN	NaN	NaN	NaN	NaN	NaN	NaN	NaN	NaN	NaN	NaN	NaN	NaN	NaN	NaN	NaN	NaN	NaN	NaN	NaN	NaN	NaN	NaN	NaN	NaN	NaN	NaN	NaN	NaN	NaN	NaN	NaN	NaN	NaN	NaN	NaN	NaN
0	121.1	119.3	114.2	125.5	140.2	143.5	150.3	99.42	122.9	121.4	130.9	132.2	116.6	109.9	91.37	152.7	168.3	128	101.4	122.5	133.3	101.5	139.2	150	108.8	NaN	NaN	NaN	NaN	NaN	NaN	NaN	NaN	NaN	NaN	NaN	NaN	NaN	NaN	NaN	NaN	NaN	NaN	NaN	NaN	NaN	NaN	NaN	NaN
0	169.7	123.7	173.6	174.9	140.6	175.1	146.5	NaN	NaN	NaN	NaN	NaN	NaN	NaN	NaN	NaN	NaN	NaN	NaN	NaN	NaN	NaN	NaN	NaN	NaN	NaN	NaN	NaN	NaN	NaN	NaN	NaN	NaN	NaN	NaN	NaN	NaN	NaN	NaN	NaN	NaN	NaN	NaN	NaN	NaN	NaN	NaN	NaN	NaN
0	220.7	219.7	207.8	157.7	155	423.7	718.2	667.1	716.6	746.7	506.7	623.6	663.6	589.1	258.4	225.3	319.2	326.8	285.2	184.7	191.5	197.8	194.3	166.8	148.7	175	192.1	208.2	162.7	204.4	174.3	160.7	158.1	184.8	191.6	213.2	156.2	199	140.7	140.6	178.7	166.2	189.3	166.4	176.4	136.5	157.2	200.2	190.3
0	199	185.5	NaN	NaN	NaN	NaN	NaN	NaN	NaN	NaN	NaN	NaN	NaN	NaN	NaN	NaN	NaN	NaN	NaN	NaN	NaN	NaN	NaN	NaN	NaN	NaN	NaN	NaN	NaN	NaN	NaN	NaN	NaN	NaN	NaN	NaN	NaN	NaN	NaN	NaN	NaN	NaN	NaN	NaN	NaN	NaN	NaN	NaN	NaN
14	224.4	239.7	233.2	181.2	203.8	200.3	171.8	197	213.3	213.9	200.9	192.4	215	193.3	234.6	166.4	203	208.5	216.2	181.7	180	167	172.2	144	151.8	89.18	147	143.7	136.5	140.4	173.1	162	133.8	163.2	199.9	165.1	194	162.6	165.1	210.4	199.6	167.5	129.4	143.3	141.2	120.8	145.9	183.6	190.8
0	135	NaN	NaN	NaN	NaN	NaN	NaN	NaN	NaN	NaN	NaN	NaN	NaN	NaN	NaN	NaN	NaN	NaN	NaN	NaN	NaN	NaN	NaN	NaN	NaN	NaN	NaN	NaN	NaN	NaN	NaN	NaN	NaN	NaN	NaN	NaN	NaN	NaN	NaN	NaN	NaN	NaN	NaN	NaN	NaN	NaN	NaN	NaN	NaN
0	134.5	112	106	125.3	134	118.9	142.3	149.4	130.8	109.7	102.8	82.35	113.8	118.1	121.4	132	147.5	139.7	130.8	100.1	85.8	108	117	137.7	120.3	91	119.2	125.1	150	112.9	107.5	133.4	115.7	109.3	115.2	93.31	121.5	107.7	130.4	105.7	89	126.4	102.4	101.4	74.38	85.52	95.02	110.1	97.15
0	163.1	167.4	186.4	189	201.9	175.7	168	189.4	143.5	168	158.6	179.2	154.4	145.4	166.3	162.9	166.7	175.9	169.8	514.4	561.7	541	629.1	636.6	554.3	674.1	542.1	560	724.8	519.2	434.9	257.7	267.2	201	216.2	197.2	218.5	226.2	196.1	185.9	169.4	161.4	159.2	187.1	161.8	172.1	162.5	187.6	186.2
15	142	198.5	199.3	150.4	130.1	125.6	117.5	128.3	139.3	136.1	104.9	119.9	85	103.2	145.9	88.47	118.8	124.5	111.7	121.7	128	93.5	80.2	85.43	107.8	121	69.83	202.7	100.2	97.82	158.5	134.6	92.32	88.64	137.9	103.5	106.3	109	93.73	92.42	125.7	83	135.4	109.4	109	115.2	91.18	102.9	125.6
16	157.8	161.8	147.3	133.2	183.2	180.1	157.3	160.9	164.8	163.8	118.6	146	166.9	156.8	134.8	141.6	118.1	165.8	138	153	188.1	162.9	122.6	137.4	138.3	119.1	109.3	141	172.3	121.3	137.8	171	128.9	127	145.9	155.1	126.3	153.8	146.9	155.1	198.3	109.4	158.4	136.8	129.5	148.7	144.7	126.6	155.1
0	124.2	127	166.7	132.3	137.2	117.1	137.8	147.9	141	114.7	129.1	137.8	135.6	110.3	111.5	135.5	115.8	138.1	121	161.8	124.4	119	142.5	103.8	142	100.2	112.7	97.63	136.9	159.1	133.6	86.85	111.4	133.4	117.9	123.7	105.7	120.2	111.5	119.4	104.7	101.1	91.86	119.4	130.4	106.6	86.5	110.4	93.01
0	350.7	346.6	436.3	316.7	343.3	NaN	NaN	NaN	NaN	NaN	NaN	NaN	NaN	NaN	NaN	NaN	NaN	NaN	NaN	NaN	NaN	NaN	NaN	NaN	NaN	NaN	NaN	NaN	NaN	NaN	NaN	NaN	NaN	NaN	NaN	NaN	NaN	NaN	NaN	NaN	NaN	NaN	NaN	NaN	NaN	NaN	NaN	NaN	NaN
17	165.7	149.8	171.2	178.9	136.5	145.9	136.8	160.1	162.5	139.5	147.9	155.1	158.9	140.3	158.6	149.9	99.51	138.7	147.4	166	153	150.9	127.7	138.5	138.7	111	125.4	161.5	146.1	130.7	131.3	148.1	139.2	155.6	133.2	132.8	167.7	837.9	838.9	770.7	761.8	766.4	779.6	683.7	755.6	896.6	865.2	832.1	625.6
0	274	NaN	NaN	NaN	NaN	NaN	NaN	NaN	NaN	NaN	NaN	NaN	NaN	NaN	NaN	NaN	NaN	NaN	NaN	NaN	NaN	NaN	NaN	NaN	NaN	NaN	NaN	NaN	NaN	NaN	NaN	NaN	NaN	NaN	NaN	NaN	NaN	NaN	NaN	NaN	NaN	NaN	NaN	NaN	NaN	NaN	NaN	NaN	NaN
18	165.1	140.2	184.9	170.3	172	173	158.3	169.6	144.9	198.9	172.5	130	131.9	138.5	174.4	158.9	141.2	142.5	164.4	121.2	119.1	156.5	153.1	130.9	132.3	151	143.8	100.2	117.1	132.4	133.1	104.6	122.8	147	121.8	137.9	140.2	134.5	126	138.3	116.7	150.7	125.7	119.1	95.72	120.3	123.2	112.2	155.9
0	120	421.3	471.8	549.9	497.8	454.6	490	465.6	506.5	466.4	418.1	498.5	327.9	286.4	220.3	156.8	123.5	166.6	155.7	172.5	143	146.5	156.3	172.2	141.5	191.6	155	176.7	156.8	169.5	159	144.9	143.2	178	173	182.5	125.6	146	120.7	120.6	135.8	130.8	123	98.45	122.4	90.91	110	101.4	113.6
19	170.6	168.7	162	118	145.8	142.7	127.6	154.6	127	173.3	153	164.8	163.2	142.1	131.6	175.6	164.2	161.9	111.9	122.3	134	142.1	159.7	183.8	176.4	163.7	148	114.6	133.7	164.4	122.7	130.7	139.4	166	117.2	114.5	121	140.5	142	128.7	134.1	160.5	97.44	132.5	134.8	137.9	136.6	101	89.37
0	155	189.3	166.5	235	182.1	184.1	172	161.9	160.3	199.5	178	174.7	157.7	169.5	163.9	179.2	141.5	147.8	170.7	173.8	129.2	121.7	194.7	147.2	194	138.1	181	143.5	148.4	157.7	161.7	134.3	176.2	161.1	145.4	169.2	177.8	167.6	152.8	183.2	164.3	160.1	181.4	159.6	141	148.4	148	146.6	147.4
20	141.7	155.8	136	196.7	154	147.8	176.8	150.6	163.1	132.4	143.5	134.3	139.9	145	148.4	131.7	139.5	130.1	159	132.7	180.5	128.2	145.3	149.3	156.3	178.3	193	223.9	180	159.7	140	130.8	187	134.9	120.7	174.2	122.5	156.9	153.5	147.9	215	675	570.4	686.4	625.6	774.3	614.6	819.1	848.1
0	178.8	141	122.5	171.1	143.8	140.1	159.1	189.1	169.6	159.5	123.3	151	183.8	149.9	179.5	176.2	150.2	135.4	176.8	134	120.9	138.2	140.8	104.2	138.1	139.9	140.9	179.8	167.8	168.2	115.7	146.4	129.7	124.7	136.9	145	141.4	139.1	120.3	152.4	134.5	164.5	125.5	145	127.1	145	145	177.6	148
0	105.7	115.6	188	172.7	131.2	92.5	100.5	175.8	154.9	95.24	121.5	86.17	125.5	143.1	129.2	107.9	150.5	121.8	106.6	122.7	98.9	96.78	142.5	107.3	99.7	116.6	137.8	96.86	86.73	124.3	98.85	87.36	124.4	84.9	141.7	110	92.12	99.33	116.4	94.5	87.14	114	81.5	103	114.7	109.3	97.63	104.2	61.67
0	129.4	120.4	139.7	115.9	132.7	120	115.3	172.3	128.5	143.3	128.1	142.2	147.3	136.3	127.4	141.3	154.5	111.9	121.9	155	149.9	126.1	109.9	154	135	124	143.2	109.3	129.8	114.4	143.7	136.7	134.7	136.2	120.5	140.5	128.7	113	118.8	118.4	139	138	136.2	137.9	144.3	131.2	122.8	122.9	96.37
21	164.4	203	198	192.2	231.9	839.5	912	912.5	827	796	848	802	805	888	707.5	485	384.5	322	264	269.4	231.6	245.5	201.4	293.5	241	191.5	212.9	193.5	205.5	201	190	218.5	206.1	199.5	258.5	233.1	178.5	439.5	1027	1198	1256	1151	1394	1295	1619	1429	1434	1366	1453
0	208.8	172.9	153	198.5	163.8	178.9	164.3	174	171	177.6	181.4	212	157.2	184.3	185.6	155.9	185.3	170.9	186.8	175.9	156.3	186.5	149.9	157.9	204.4	164.3	174.9	171	215.8	181.8	172.3	184.5	160.7	137.4	201.9	202.2	163.3	174.8	163.4	152.7	155.6	144.8	167.7	199.4	NaN	NaN	NaN	NaN	NaN
22	137.3	158.8	154.2	192.7	150.5	144.2	143.1	178.1	129.1	109	118.3	127.8	158.5	121.5	122.5	126	108.3	136.4	119.5	129.2	151.4	119.7	122.5	140.5	139.6	147.3	142	132.2	139.5	142.8	157	106	131.3	133.7	133	136.8	115	136.4	106.8	132	130	136.6	119.5	134.6	134	139.1	99.11	99.5	121.9
23	196.5	188.4	213.4	228.2	202.3	174.4	282.5	955.3	939	954.5	929.6	933	809.5	952.7	976.9	1017	567	484.1	418.6	375.8	390.7	323.5	344.9	322.1	370.2	264.9	273.3	265.5	220	300.2	270.9	226	267.5	225.8	276.6	318.1	861.5	1040	1086	1116	1161	1157	1316	1487	1563	1319	1438	1440	1364
0	126	142.9	140.6	102	113.1	83.81	109.3	137.5	132.7	109	119.4	186.5	97.99	88.47	NaN	NaN	NaN	NaN	NaN	NaN	NaN	NaN	NaN	NaN	NaN	NaN	NaN	NaN	NaN	NaN	NaN	NaN	NaN	NaN	NaN	NaN	NaN	NaN	NaN	NaN	NaN	NaN	NaN	NaN	NaN	NaN	NaN	NaN	NaN
24	172.5	163	153	175	164.8	170.9	160	160	189	162.4	154.4	184	176.1	134.9	198.1	196.4	160.9	166.5	181	153	155.1	167.5	143	162	127.9	173.7	156.5	170.5	177.6	138.6	206	174.9	147	170.4	150.2	153.7	201.3	174.4	174.5	197.9	138.4	167	164.1	158.8	148.3	127.6	160.1	143.6	141.5
25	130.7	148.2	157.3	139.5	120.3	132	146.5	137	111.3	134.3	168.2	128.2	152	132.5	150.5	152.3	130.2	131.5	133.5	118.2	144.2	145	142	174.2	177.8	181.5	153.8	147.1	157.7	150.5	172.3	157.5	190.5	144.4	164	173.7	137.2	126.1	148.4	152.7	122	112.3	166.1	124.6	135	162.5	158	135.1	136
0	127.5	151	109.6	216.5	136.9	139.4	125.5	139	147.5	87.53	162.4	144.5	88.03	168	131.6	130.4	107	125	155.4	109.6	80.47	123	100.5	101.9	88.01	114	111	157	94.95	116.4	127	99.95	130	103	117.5	137.4	126.5	107	116	104	156.5	132.5	105.5	115	126.5	112	149.5	86.9	137.5
26	181.6	150.5	130.2	185.4	201.6	119.2	171.2	178.6	161	128.5	131.9	150.5	109.7	113.3	99.05	166.1	106.4	97	105.4	137.1	108.7	111.3	132.5	110.3	136.5	114.2	115.7	179.8	130.8	140.4	158.9	120.8	102.5	106.8	139.5	124.8	83.88	111.3	101.4	144	122.9	116	115.8	139.5	99.9	128.1	124.8	99.62	109.5
0	155.6	117	105.7	127.8	147.1	103.4	128.2	104.2	121.5	141	121.9	141.9	148.7	134.1	120.6	110.7	159.4	93.49	160.7	151	116.7	78.51	127.3	120.5	114.8	114	121.8	94.76	97.26	143.3	123.5	105.5	97.03	117.7	116.7	100.3	104.3	98.43	124.6	106.1	98.5	147	136.4	97.92	124.5	128.1	105.3	112.7	89.53
0	513.5	468.4	347	366	264.2	226.6	203.9	178	203.1	189	146.1	179.6	193.8	187.5	166.4	190.5	154.1	207.1	147.5	164	160.1	202.3	138.9	126.8	132.6	149.4	135.2	111	172.1	146.9	144.7	126.7	156.4	111.1	112.9	101.9	134.3	115.3	145	135.8	129.2	135.5	102.3	109.7	143.5	105.7	140.2	120.3	83.16
0	136.2	164.5	120.5	145.5	163	121.9	158	128.9	174.6	147.9	138.2	112.5	159.1	130.7	151.6	172.1	181	157.8	134.3	152.3	183.1	155.4	153.8	138.5	133.9	101.3	178.3	132.7	164.7	128.8	150	114.3	134.7	141	146	126.7	111	140.6	116.1	126.3	155.4	169.5	136	124.6	114.2	141	141.3	140.9	113.6
0	165.5	144.5	139.9	130.6	121.5	128.1	151.9	135	119.1	147	126.1	96.98	132	122.1	114	101.5	131.5	128	102	105.5	81.47	92.5	114	107.5	83.96	95	106.5	119.5	97.5	125.6	129.1	109	91	124.5	96.95	94.56	93.04	113	122.4	106.5	126.5	129.5	96.49	126.5	118.5	90.02	134.6	93.1	121
27	617.9	477.5	327.5	252	273.5	226	288.8	259.5	233.7	199	194.3	161	191.4	195.8	179.8	178.5	207.8	165	138.4	168.1	174.9	171.6	177.4	141.9	180.7	166.4	194.2	185.7	178.4	140.3	116	183.2	164.4	137.6	128	101.5	134	165.3	150.5	144	108.1	110.9	127.3	147	151.5	132.9	146.1	121.6	157.8
28	172.5	188	156.4	140	96.61	151.7	155.3	130.6	128	130.3	123.4	149.7	129	164.5	163.7	96.02	123.8	118.7	133.7	169.5	121.3	109	116.3	123.1	134.2	128.7	99.02	123.2	142.1	139.3	129	130	114.2	111.3	131.9	136.6	130.3	124.7	133.2	89.23	169.8	116	109.8	140.7	105.3	109.6	111.5	134.3	175.5
29	127.8	124.3	131	140.3	145.5	120.5	110.7	112.1	117	117.2	114	173.2	168.7	137.8	171.2	148.8	125	121.5	149.2	136.2	127.9	155.3	138.1	156.5	142.5	170.3	164	130.5	141.5	134.8	164.8	143.6	114.3	137.5	161.7	148.1	120.5	139.6	149.2	142.3	129.4	146.5	134.8	147	130.5	138.4	126.1	149	135
0	116.2	147.5	138.6	151.8	152.6	146.5	106.9	129	107.9	139.9	164	137.6	106.2	130.7	140.8	117.4	119.5	143.1	151.6	108.8	111.7	152.2	143.8	116.2	126	140.7	112.1	116.4	114.8	111.4	127.4	138.4	132.1	137	108.5	119.9	118.8	117.7	146.8	128	114.5	112.2	129.9	121	138.2	127	116	117	132.6
0	101	150.5	131.3	157.5	121	126.7	130.4	198.8	176.3	135	141.7	170.4	213.9	160.5	150.2	117.8	155.6	130	122.8	125.8	158.8	145.5	131	141	117.5	125.7	105.2	123.8	141.7	157	162	171.4	168.5	176.5	157	197.5	149.2	109.6	169.5	123.8	143.8	154.1	127.9	116.8	134.3	143	138.4	132.5	115.7
30	263.5	243	268.5	329.5	279.1	218.1	266.5	262.5	204.8	235.6	240.2	215.7	253.2	251.7	243.8	236.6	238.5	253.3	237.2	241.9	178.3	174	202	231.2	201.1	175.7	203.8	231.5	231.7	235	985.6	899.5	975.6	1145	1301	1541	1530	1912	2072	1428	1310	1702	1944	1962	NaN	NaN	NaN	NaN	NaN
0	153.1	224.5	176.6	149.6	151.2	153.1	181.6	135.2	150.1	144.9	135.5	148.7	93.03	116.4	147.8	142.1	148.8	129.2	117	124.5	172.3	99.5	143.6	135.3	99.62	126	118.3	125.7	130.2	107	114.4	125.1	124.2	95.31	112.2	120.1	106.8	134	136.3	91.69	103.5	101.4	103.7	89.78	116.3	90.5	117	111.6	116.2
0	222	217.7	182.7	203.9	184.4	171.7	167.6	238.4	215.7	161.4	251	218.7	207.1	223.2	166.2	162.8	187	190.8	176.5	206.5	209.1	188	193.7	207	196.7	190	173.5	174.8	190.5	158.6	168	NaN	NaN	NaN	NaN	NaN	NaN	NaN	NaN	NaN	NaN	NaN	NaN	NaN	NaN	NaN	NaN	NaN	NaN
0	132.5	154.2	149.8	137.5	151.5	175.9	130.3	166.7	136.4	123	176.3	208.2	138.7	128.5	120.7	118.5	147.2	124.2	143.2	154.5	150.6	152.1	172	188.9	99.15	163.8	132.1	188.4	155.2	139.9	162.3	152.3	135.5	NaN	NaN	NaN	NaN	NaN	NaN	NaN	NaN	NaN	NaN	NaN	NaN	NaN	NaN	NaN	NaN
0	148.5	166.3	160.7	156.8	165.3	167	133.2	148.9	139	136.8	132.9	130	135.1	133.4	96.77	146	144.2	125.1	128.4	182	119	94.21	165.2	117.2	132.1	138.1	112.8	160.5	141.3	109.6	132.9	109.8	135	121.2	119.7	163.6	149.1	133.4	114.3	114.2	153.7	146.8	135.3	139.4	120.2	141.9	132.3	104.9	126.9
0	170.6	176.6	188.8	167	140	163.7	161.3	202.9	172.6	148	177.8	180.7	169.6	144.7	156.9	203.3	154	185.8	142	166.7	173.7	179.4	177.3	144.2	183.1	165.8	157	195.1	149.1	165.2	178.9	178.9	181.1	178.2	167.3	167	129.4	143.1	150.9	152.8	144.6	136.4	130.3	160.3	162.7	141.3	169.5	131.1	165.5
0	120.5	204	151.3	142.8	158.2	146.2	151.4	198.4	123.7	151.2	187.9	143	178.4	173.3	178.3	162.9	125.3	183.6	166	156.7	169	139.6	132.2	166.4	139.7	127.1	131.6	143.2	111.8	148.2	160.9	96.64	120.2	182.5	161.4	177.1	159.6	129.4	167.6	137.9	140.2	118.4	127.9	134.9	130.7	118.8	93.78	110.5	121.6
31	171.3	148.7	184.9	208	195.3	176.5	170.4	174.8	196.8	186.7	177.4	187.4	223.1	171.1	159.4	194.9	192.4	150.7	189.2	165.9	188.7	161.5	186	182.1	184.8	210.1	189.8	144.4	199.3	174.7	167.8	217.7	174.9	190.1	209.2	195	157.2	217.4	159.9	163.3	199.2	179.9	185.9	183.1	168.4	205.3	189.1	172.2	708
32	180.3	186.5	194.4	189.7	199.1	172.7	206.4	182.1	171.5	197.7	205.1	168.3	162.1	241.8	196.8	166.4	201.9	204.9	177.2	190.3	176.5	178.3	221.2	197.3	185.9	210.1	193.9	218.1	180.8	186.4	200.7	212.8	181.9	199.1	197.8	192.2	178.3	161.5	186.4	188.7	206.7	186.7	178	199.1	215.1	211.3	183.5	219.8	155.4
0	177.7	139.5	164.2	150.6	132	117	142.2	147.5	142.3	137.9	116.6	144.6	152.3	144.1	128.6	146	140.6	134.5	122.9	129.5	121.1	117.7	171.2	138.3	155.9	124.8	138.5	110.6	133.5	92.77	133.4	142.3	162.4	147.7	132.2	170.4	99.43	118.5	130.2	131.5	135	116.4	162.6	137.4	118.1	132.1	133.5	173.9	132.2
0	127.2	164	146.7	131.4	205.5	151	155.1	153.2	155.4	156.6	146.8	163	137.5	185.8	155.6	172.1	205.4	127.6	160.7	140.6	142.9	143.6	131.5	166	129.3	151.3	125.8	135.7	167.4	184.9	172.7	145.4	139.3	129.5	152.3	153.5	155.7	114.9	136.6	154.6	139	175.7	104.7	113.4	136.7	155.3	138.7	140	143.1
0	126.5	140	137.6	143.6	116.8	116.5	145.3	182.3	151.7	172.4	122	476.1	502.3	474.7	522.2	512.5	429	478.8	508.2	522.5	323.8	179.8	174.5	189.5	143.3	139.2	142.4	139.9	139.7	121.5	144.8	119.1	110.4	130.6	136.1	132.6	142.4	110.7	117.6	94	111	143	114.4	159.8	124.2	132.5	148.5	131.6	136.4
33	171	140.4	160.5	172.4	168.3	143.3	149.9	128.7	163.8	142.7	135.6	95.52	127.1	150.6	104.5	125	144.3	144	147.7	149.4	145.3	153.7	140	127.1	129	142	121.2	121.5	142.7	140.6	146	115.1	165.3	139.7	139	147.5	141.2	132.2	162.3	178.2	129.1	160.1	148	145.5	133.7	136.8	160.7	162	145
34	147.2	109.7	166.8	103	110.4	169.4	148.7	148.2	139.9	115.1	131.3	176	128.7	126.3	150.1	131.9	138.7	108.1	119.6	137.8	151.2	102.4	144.8	143.5	122.5	142.3	122.2	121.4	137.2	89.72	103	101.8	147.4	96.56	134.8	158.6	116.6	139.4	142.9	129.8	165.6	131.1	121	114.9	178.5	134	126.7	131.8	121.3
0	36.29	85	NaN	NaN	NaN	NaN	NaN	NaN	NaN	NaN	NaN	NaN	NaN	NaN	NaN	NaN	NaN	NaN	NaN	NaN	NaN	NaN	NaN	NaN	NaN	NaN	NaN	NaN	NaN	NaN	NaN	NaN	NaN	NaN	NaN	NaN	NaN	NaN	NaN	NaN	NaN	NaN	NaN	NaN	NaN	NaN	NaN	NaN	NaN
0	173	155.1	184.7	186.2	166.9	160.7	203.9	147.5	183.8	146.5	148.5	157.2	152.2	172.6	193.9	186.8	189.5	141.8	151	175.5	137.2	130	147.5	138	154	151.5	171.5	150	120.3	185.2	147.5	152	167.5	124.3	147.5	115.8	130.8	191.8	171	142.2	144.7	193.5	149.5	131.8	153.5	115.2	124	152.4	124
0	151.3	144.6	164.9	160.5	176.2	187.3	136.5	136.1	109.5	124.6	176	146.8	148.9	145.1	165.9	146.7	156	131.7	143.8	140.9	160.1	135.5	144.7	134.4	155.1	143	142.8	133.1	164	139.7	140.5	138.4	158.6	164.1	137.5	143.7	165.3	180	162.7	143.2	128.3	NaN	NaN	NaN	NaN	NaN	NaN	NaN	NaN
0	147.9	172.8	162.1	177.8	182.5	162.5	175.3	219.3	166.2	185.8	259.2	157.1	162.5	159.2	141.5	160.2	160.5	155.2	156.7	176.8	179.4	204.5	146.5	159	200.4	187	181.2	176.5	134.5	180.2	166.7	182.3	168	129	123.1	144	151.3	125.8	165.7	184.2	134.3	157	183.5	187.2	138.7	141.6	137.8	139.3	134.6
35	114.7	169.8	168.1	142.4	155.4	112	147.3	145.5	156.3	166.2	111.7	164.6	123.9	122.9	134.4	100.1	149.6	148.8	124.3	121.3	130.6	112.5	144.8	85.62	80.47	131.6	130.8	98.05	96.34	111.1	146	99.23	96.68	146.1	107.9	130.3	93.94	126.3	126.5	128.3	122.3	103.2	119.8	120.5	136.9	113.7	109.4	100.4	116.8
36	156.5	173.6	159.2	183.9	182.6	154.9	155	172.6	191.9	182.3	172.2	146.2	117.2	151	132.1	149.8	139.8	153.3	132.2	156.8	120.3	163.7	156.2	134.5	164.1	142	159.7	137.3	130.7	133.5	129.4	119.3	151	111.4	163	149.6	146.4	140.7	162.7	145.2	148.4	122.6	136.5	158.2	160.5	133.2	147	144.2	130.9
37	167.1	138.8	190.4	130.8	157.1	121.4	170	160.5	151.3	147.3	136	139.4	160.7	155.5	137	157.7	155.6	139	144.1	162.1	139	151.3	128.8	138.6	129.5	181.5	190.6	154.8	196.2	164	154.6	130.5	142.9	142.9	165.7	135.2	160.8	163.5	121.8	145.7	159	162.7	130.6	139.6	135.6	173.5	158.2	146.9	152.5
38	175.5	176.4	185.9	181.4	182.6	143.9	152.1	174.7	146	132.9	151.6	150.2	131.5	119.8	127	125	145.8	168.5	157.2	119.2	140.6	172.1	144.3	143.7	123.3	161.7	168.7	156	163.3	130.8	134.5	158	114.3	127.3	138.4	155.6	150.7	150.7	127.1	147.7	158	139.5	112.5	119.3	136.4	137.7	144.5	164.6	138.4
39	188.1	190.1	218.5	169	160.6	188.6	166.3	188.7	125.3	204	140.3	125.2	149.6	175	168.7	139.8	152.6	159.5	181.1	143.3	165.8	153.8	128.4	137	162.5	137	146.1	140	173.5	141.8	149.1	149.1	160.7	177.5	128.6	130.7	158.2	130.4	149.4	133.1	138.6	142.3	144	157.4	93.88	149.9	138.4	147.7	121.6
0	151.3	162.2	125.1	166.7	169.6	153.2	166.5	121	147.1	127.4	153	168.2	161.3	137	182	144.3	160.3	122	170.4	144.7	152.2	150.3	143.3	126	133.8	169.4	154.7	133.8	135.6	134.1	121.8	155.3	140.1	142	138.3	117.7	133.3	124.4	169.7	119.5	121.4	116.6	119	102.8	112.8	110.3	148.2	137.3	144.6
40	633.6	686.9	755.9	611.9	748.4	760.1	643	656.5	672.6	496.3	391.2	342.9	237.6	236.1	261.1	223.4	256.5	194.2	206.9	207.6	184.2	221.3	195.8	176	175.5	180.5	221.6	216	175.3	253.8	205.3	186.9	153.3	173.6	176.5	175	167.9	132.8	165.9	171.7	129	163.1	175.9	175.3	152.2	137.4	132.8	142.8	147.3
41	782	850	1072	810.5	526.4	517.2	467.6	323.2	316.3	319.5	343	248.3	239.9	218	229.5	217.5	221	217.1	221.9	195.4	186.5	174.1	194.7	190.7	173.6	202.1	184.6	185.3	201	173.4	194.2	192	238.4	185.2	184.9	197.2	168	200.4	166.7	180.1	173	177.5	173	170.8	156	158.8	149.1	189.3	158.3
42	844	909.8	865.1	914.6	644.3	390	310.4	229.1	289.4	231	261.7	221.5	199.1	252.7	227.1	267.4	230.5	231.9	194.7	236.5	161.3	206.1	200.6	159.6	151	183.3	173.8	217.3	171.3	140.6	171.6	170.6	189.7	161.5	185.5	160.2	173.7	163.1	162.9	166	160.4	163.3	159.5	168.1	165.9	157.1	158.4	171.7	161.7
43	203.5	229	204.5	210.4	177	188.6	175.9	168.5	165.5	222.4	204	183	214	219.2	193.5	222.3	198	177	169	183.3	186.5	203.8	187.4	608.3	666.5	790.1	595.5	730.5	571.8	724.8	705.5	676.7	576.3	249.5	221.7	227	239	284	359.3	239	236.8	252	244.3	238.2	256.5	234.2	185.7	207.3	236.3
44	167.5	152.7	141.7	130.7	149.9	120.6	156.1	121.8	143.9	179	144.6	122.8	146.9	141	139.8	112.3	177.7	137.2	129	126.7	142.6	145.7	134.5	136.9	110	131.7	137.2	107	166.6	146.6	120.8	105.2	106.7	108.4	106.3	124.2	103.9	104.2	134.6	107	99.63	106.3	121.8	98.68	184.8	99.88	131.1	78.66	109.7
0	155.2	151.9	190	164	141.4	124.4	148.4	148.5	140.7	169.1	167.8	153.6	164.8	145.6	188	160.7	155.4	106.1	147.7	158.3	159.6	165.8	156.4	134.5	140.3	154.4	135.4	178.7	165.7	123.6	168	186.8	129.5	120.4	132.5	139	131.5	187.2	147	172.6	179	165.5	128.9	154.3	146.4	150.7	130.2	144.2	148.7
0	137.3	124.5	122.7	127.7	128.8	121.7	112.5	93.38	134.8	108.2	133.5	142.8	104.9	121.4	131.9	153.2	116.8	102.8	162.3	145.1	130.4	123.6	131.8	134.2	88.21	103.5	75.36	127.2	127.7	100	102.4	134.1	135.9	144.9	110.6	145.9	98.78	142.1	103.4	122.1	127.9	123.6	90.21	129.8	145.5	122.7	120.6	99.82	98.37
45	207.5	179.5	275.1	492	474	536.5	522.1	470.5	437.5	555	290	160.5	151	141.9	206.5	132.1	156.1	150.5	124.5	122.5	104.8	146.9	139.1	145.1	123.3	152.1	135.1	153.9	170.4	137.8	157.5	117.2	148.1	118.1	152.2	145.6	129	151.2	161.3	129.6	143.5	113.5	149	138.1	100	112.1	114.7	140.6	146.5
46	170.9	183.7	116.1	173.5	147.8	132.5	130	159.8	108.8	145.9	177.5	178.9	133	175.2	103.6	122.3	156	155.4	200.7	137	159.2	130.7	147.6	144.6	171.9	167	167	127	143.9	130	132.3	113.5	112.8	117.5	143.8	132.7	134.2	134.7	147.7	131.7	143	125.3	138.4	120.7	120.1	164.5	135.5	160.1	128.8
47	117.2	152.7	123	135.3	123.1	114.7	93.14	134.7	153.1	181.3	119.6	126.1	134.5	163.2	167.4	164.8	151.5	141.7	138	160.4	144.7	145.4	170.5	138	111.6	167.3	155.6	153.7	163.7	163.3	185.8	158.7	172.7	111	158.5	159.5	160.5	150.2	150.8	190.7	160	159	177.8	173	105.8	153.7	156	154.7	160.2
0	NaN	NaN	NaN	NaN	NaN	NaN	NaN	NaN	NaN	NaN	NaN	NaN	NaN	NaN	NaN	NaN	NaN	NaN	NaN	NaN	NaN	NaN	NaN	NaN	NaN	NaN	NaN	NaN	NaN	NaN	NaN	NaN	NaN	NaN	NaN	NaN	NaN	NaN	NaN	NaN	NaN	NaN	NaN	NaN	NaN	NaN	NaN	NaN	NaN
0	199.8	182.7	191.8	179.9	161.9	178.2	174.5	186.9	NaN	NaN	NaN	NaN	NaN	NaN	NaN	NaN	NaN	NaN	NaN	NaN	NaN	NaN	NaN	NaN	NaN	NaN	NaN	NaN	NaN	NaN	NaN	NaN	NaN	NaN	NaN	NaN	NaN	NaN	NaN	NaN	NaN	NaN	NaN	NaN	NaN	NaN	NaN	NaN	NaN
48	162.5	176.1	187.4	252.8	463.1	503.9	506	561.2	549.9	442	450	467	508.7	248.9	168.5	184.8	185	161.2	158	134.3	145.7	159.1	123.8	137.5	177.4	130.5	130.3	164.2	124.1	141.7	120.7	113	147.5	152.1	190.7	152.7	197.5	158.5	167.8	145.3	143.3	158	154.5	125.3	112.5	123	127.7	140.2	138.2
49	149.3	121.5	136	119.2	155.7	136.3	137.7	153.9	308.2	334.5	384	319.7	343.1	351.7	348.3	296.8	229.6	202.8	158.6	177.5	134.2	130.5	125.2	124.9	106	130.8	124.2	98.54	100.9	96.65	145	122.5	141.2	114	109.5	130.3	126.9	136.4	121.3	350.2	504	491.6	498.5	415.6	483.3	511.4	762.8	819.3	851.4
0	169.1	137	105.5	157.5	184.4	119.6	108.1	141.2	124.6	111.6	147.6	123.4	154.7	142.8	151.9	136.5	125.6	146.2	137.9	149.7	143.3	125	172.8	124	145.7	161.4	192.8	138.2	115.6	137.1	136.7	161.9	120.9	291.5	407.1	392.7	380.1	342.5	440.2	303.1	297.5	313.7	305.2	247.5	192.3	150.9	130.8	142.9	133
0	199.9	172.4	185.4	180.4	172.9	187.1	194.2	171.6	190.2	178	199.4	142.1	220.2	192.5	190.1	188	177	176.8	206.4	169.1	158.7	144	398.9	494.9	545	497	530.3	349.9	NaN	NaN	NaN	NaN	NaN	NaN	NaN	NaN	NaN	NaN	NaN	NaN	NaN	NaN	NaN	NaN	NaN	NaN	NaN	NaN	NaN
50	117.9	173.3	167	122.9	179.2	118.4	165.4	152.2	149.7	141.3	158.8	136.4	162	144.9	154.2	151.5	124	140.8	131.5	125.7	131.8	144.1	148.9	118.2	141.5	138.7	133.9	92.21	144.5	113.7	177.3	132.5	121.1	137.4	104	115.8	135.5	138.5	103	119	97.46	115.5	130	133.9	119.1	115.6	100.8	109.3	121.2
0	NaN	NaN	NaN	NaN	NaN	NaN	NaN	NaN	NaN	NaN	NaN	NaN	NaN	NaN	NaN	NaN	NaN	NaN	NaN	NaN	NaN	NaN	NaN	NaN	NaN	NaN	NaN	NaN	NaN	NaN	NaN	NaN	NaN	NaN	NaN	NaN	NaN	NaN	NaN	NaN	NaN	NaN	NaN	NaN	NaN	NaN	NaN	NaN	NaN
0	136.5	118.7	130.1	128.4	121.4	126	130	143	154.7	119.4	177.2	127.8	180.6	127	109.7	117.8	133.9	96.71	126.5	100.2	96.06	117.5	121.5	141.3	125.7	112.2	112.2	128	118.9	129.5	137.3	107.7	130.7	116.8	149.2	137.3	107.2	140.3	115.3	134.2	159.4	122	98.74	103.6	133.6	125	123	136.2	107.7
0	147.1	115.8	133.3	116.4	109.3	94.08	110	112.9	102.7	110.1	127	120.2	150.6	91.35	150.6	88.34	113.9	133.1	126	123.4	106.8	125.5	100.9	128.6	118.6	122.5	517.6	556	497.5	526.3	552.1	501.3	575	466.5	431.7	451.2	507.5	460.9	418.3	291.2	262	248.2	182.4	182	190.5	142.2	162.9	153.3	164.8
0	172.5	153	174.9	226.8	183.2	163.3	184.5	158.3	158.4	184	193.5	203.2	150.2	199.6	196	191.2	156	168.5	172.3	174.7	169.5	170.4	171.4	176.8	190.8	170.1	176.9	158	138.8	142.8	135.5	158.6	150.7	168.7	136.9	154.3	135.8	133	146.1	154.7	151.5	116.2	195.9	145.3	170.6	132.5	164.1	172.6	146.6
0	141.8	144.8	141.3	122.3	145.5	156.4	130.6	108.9	147.1	128	99.46	98.93	110.6	108.8	116	138.5	127.5	110.4	137.4	110	122.5	117.8	134.7	124.2	148.9	129	139.9	136.4	123.4	108.4	NaN	NaN	NaN	NaN	NaN	NaN	NaN	NaN	NaN	NaN	NaN	NaN	NaN	NaN	NaN	NaN	NaN	NaN	NaN
0	129.9	159	161.9	146.8	116.2	115.2	115.1	132.5	128.8	105.5	144.5	160.3	92.98	112	122.3	119.3	141.4	152.9	153	132	132.2	117	115.1	137.8	125	124.6	139.4	551.6	570.6	558.6	614.2	533.6	525	351	459.8	412.1	529	368.7	292	240.8	251.1	196.3	241.2	151.2	182	130.7	183.5	170.9	136.7
0	NaN	NaN	NaN	NaN	NaN	NaN	NaN	NaN	NaN	NaN	NaN	NaN	NaN	NaN	NaN	NaN	NaN	NaN	NaN	NaN	NaN	NaN	NaN	NaN	NaN	NaN	NaN	NaN	NaN	NaN	NaN	NaN	NaN	NaN	NaN	NaN	NaN	NaN	NaN	NaN	NaN	NaN	NaN	NaN	NaN	NaN	NaN	NaN	NaN
51	184.8	174.8	171	191.7	183.5	218.7	255.8	284.2	221.6	240.4	204.1	187.1	182.2	153.3	144.4	163.4	140.1	152.4	126.3	164	175.1	146.6	103.8	162	148.6	170.1	168.8	148.5	140.6	145.7	123.3	107.7	145.6	154.9	153.5	173.7	144.7	142.7	146.7	98.72	118.5	129	115.6	166.4	121.3	136.3	129.3	161.8	158.3
52	173.7	206.7	185	163.2	153.5	165.2	127.1	189.7	143.9	170	220.4	186.1	142.6	179	168.6	157.1	192.2	162.2	139.7	140.6	144.8	165	167.7	155.5	154.5	147.2	165.7	178.9	169.4	153.1	166.9	157.2	190.8	171.7	163.1	175.5	156	136.8	171	131.7	134.1	226.1	160.1	178.4	168.2	179.5	135.3	139.8	159.2
0	126.8	128.9	125.8	145.3	133.1	149.2	123.5	108.1	123.8	128.5	130	111.3	125.5	162.1	116.4	116.6	151.8	100.8	113.4	142	121.3	147.7	109.9	132.5	105.6	111.6	151.6	105.9	84.98	113.5	125.6	86	117.5	110.1	112.5	103.9	98.95	154.9	114.4	148.7	102.1	115.6	111.1	134.7	141	109	137.4	125.9	154.9
0	105.9	NaN	NaN	NaN	NaN	NaN	NaN	NaN	NaN	NaN	NaN	NaN	NaN	NaN	NaN	NaN	NaN	NaN	NaN	NaN	NaN	NaN	NaN	NaN	NaN	NaN	NaN	NaN	NaN	NaN	NaN	NaN	NaN	NaN	NaN	NaN	NaN	NaN	NaN	NaN	NaN	NaN	NaN	NaN	NaN	NaN	NaN	NaN	NaN
0	113	115.6	101.6	121.4	116.5	169.4	91.56	119.6	139	151	124.9	107.6	149.5	132.3	94.5	127	114.6	107.6	107.5	120	97.98	115.6	148.6	106.8	127	91.21	117	NaN	NaN	NaN	NaN	NaN	NaN	NaN	NaN	NaN	NaN	NaN	NaN	NaN	NaN	NaN	NaN	NaN	NaN	NaN	NaN	NaN	NaN
0	NaN	NaN	NaN	NaN	NaN	NaN	NaN	NaN	NaN	NaN	NaN	NaN	NaN	NaN	NaN	NaN	NaN	NaN	NaN	NaN	NaN	NaN	NaN	NaN	NaN	NaN	NaN	NaN	NaN	NaN	NaN	NaN	NaN	NaN	NaN	NaN	NaN	NaN	NaN	NaN	NaN	NaN	NaN	NaN	NaN	NaN	NaN	NaN	NaN
0	NaN	NaN	NaN	NaN	NaN	NaN	NaN	NaN	NaN	NaN	NaN	NaN	NaN	NaN	NaN	NaN	NaN	NaN	NaN	NaN	NaN	NaN	NaN	NaN	NaN	NaN	NaN	NaN	NaN	NaN	NaN	NaN	NaN	NaN	NaN	NaN	NaN	NaN	NaN	NaN	NaN	NaN	NaN	NaN	NaN	NaN	NaN	NaN	NaN
0	161.5	184.7	181.2	211.2	161.5	164.2	198.2	173.4	202.7	185.7	176.6	193.8	164.4	123.1	182.9	215.1	156.4	185.1	134.9	158.2	169.6	159.1	146.7	170.7	141.2	143.2	151.7	150	138.2	114.9	151.1	144.2	103.3	129.9	151.1	154.1	125	124.1	110.3	146.8	129.8	147.6	132.7	163.6	106.3	117.9	121.7	135.5	120.5
0	102.2	146.1	NaN	NaN	NaN	NaN	NaN	NaN	NaN	NaN	NaN	NaN	NaN	NaN	NaN	NaN	NaN	NaN	NaN	NaN	NaN	NaN	NaN	NaN	NaN	NaN	NaN	NaN	NaN	NaN	NaN	NaN	NaN	NaN	NaN	NaN	NaN	NaN	NaN	NaN	NaN	NaN	NaN	NaN	NaN	NaN	NaN	NaN	NaN
0	123	155.7	158.7	163.7	133	148.8	137.5	140.2	136.5	190	133.5	117.4	135	108.5	129.5	139.3	151.9	123.8	112.1	145	142.9	100.2	113.2	112	101.8	103.3	107.5	118.5	135.7	109.6	109.1	120.5	149.4	121.5	96	140.7	158.4	161.9	114.9	140.5	117.7	124.1	99.4	123.7	90.67	141	150.4	114.3	126.5
0	396.2	295.5	308.9	NaN	NaN	NaN	NaN	NaN	NaN	NaN	NaN	NaN	NaN	NaN	NaN	NaN	NaN	NaN	NaN	NaN	NaN	NaN	NaN	NaN	NaN	NaN	NaN	NaN	NaN	NaN	NaN	NaN	NaN	NaN	NaN	NaN	NaN	NaN	NaN	NaN	NaN	NaN	NaN	NaN	NaN	NaN	NaN	NaN	NaN
53	243.4	263.4	228.8	292.5	313.2	241.9	257.5	243.3	282.7	259.5	249.8	232.8	284	302.5	277.5	249.7	275	270.5	293.5	240.5	341	274.9	341.6	275.5	347.1	261.2	322.8	298.7	333.9	348.8	368.5	353.3	307.2	317.2	261.8	281.5	364.7	287.2	298.6	256.7	290.3	310.2	305	318	361.8	330.6	306.1	309.4	298
0	142.5	137.2	148.7	113.4	122.6	116.6	112.3	162.1	113.2	151.3	156.2	149.7	129.2	145.9	106.9	167	116.7	135.6	113.9	NaN	NaN	NaN	NaN	NaN	NaN	NaN	NaN	NaN	NaN	NaN	NaN	NaN	NaN	NaN	NaN	NaN	NaN	NaN	NaN	NaN	NaN	NaN	NaN	NaN	NaN	NaN	NaN	NaN	NaN
0	142.7	171.3	114.9	120.8	126.7	118.3	132.3	133.9	137	123.4	140.2	133.9	136	173.2	156.9	171.4	485.3	589.4	510.7	449.8	472.6	491.7	470.3	512.8	462.3	256.2	236.3	217.9	175	197.9	166.4	192.3	162.8	167.5	139.1	180.6	210.8	201.4	172.8	124.7	170.1	117.1	115	115.5	123.4	139.4	113.7	98.47	144
54	147.7	145.8	107.5	132.5	120.5	120	155.5	155.6	114.8	86.49	111.9	118.6	98.49	109.8	127.1	95.61	138.5	114.5	119.1	141.8	150.2	118.7	118.9	138.1	84.65	95.04	118.2	104	113.1	140	116.2	108.8	118.2	136.5	121.8	112.7	137.1	114.3	119.3	119.3	127.2	135	114.3	125.6	108.1	112.8	99.51	102.7	99.26
55	148.9	160.9	181.4	179.8	141.9	120.8	184.5	142.4	168.8	181.8	161.4	146	134	159	214.5	199.3	170.8	192.2	139.9	146.9	171.8	176.7	144.5	189.4	130	160.9	157.5	144.1	184.6	134.1	148.1	227.9	738.4	731.4	659.7	678.9	634.7	599.7	805.1	781.9	732.2	710	706.1	962.6	805.6	886.6	1043	902.5	1093
56	184.6	202	152.8	167.6	173.5	172.9	157.3	156.7	153.1	157.4	137.4	165.5	151.3	162.6	194.1	148.9	149	137.5	130.7	163.3	146.4	140	128.5	120	147.2	140.1	153.4	118.3	161.6	152.3	156.2	161.8	174.7	125.1	136	122.7	108.3	136.9	103	119.3	139.5	115.3	118.1	107.5	102	135.4	141.3	129.1	155.2
57	154.7	135.3	119.5	325.4	368.2	380.5	322.2	350.7	352.2	379.3	314.1	452.5	482	392.5	285	263.4	243.7	212	147.2	162.6	131.1	166.3	129.2	145.9	141.5	135.5	121.5	150.9	120.6	110	124.4	135.1	129.5	119.1	123.1	154	126.5	124.5	105	118.1	159.1	136.4	365.7	500.9	618	506.5	557.5	453.8	532.3
58	189.6	185.6	162.6	252.6	169.5	177.3	179.7	167.6	190.3	180	186.8	179.9	200.6	182.3	199.2	172.7	188.1	225.5	211.9	198.7	226.8	168.7	202.8	184.4	191	203.4	218.9	165.6	181.8	152.9	188.3	178.8	207	165.9	155	174.7	217.5	185.5	135	181.2	144.1	160.8	161.9	133.4	155.3	152.2	141	136.2	158
59	423.7	465	486.8	268.2	384.2	401.2	301.4	334.7	389.8	419	430.8	413.5	408.7	274.7	360.9	258.1	222.2	191.6	148.9	148.5	107.5	137.1	144.2	172.3	134.6	152.2	137.8	143.2	154.7	130.7	168.7	160.1	131.6	140.3	138.1	111.6	82.64	132.1	128.8	151.6	548.9	567.9	610	588.8	629.1	712	676	845	634.7
0	129.5	113.5	136.7	122.7	146.2	132.1	127.3	88.58	100.3	121.2	131.7	84.11	114.5	134.2	125.7	146.8	108.1	170.1	87.32	167.3	118.2	103.5	119.3	132.2	162.7	134.8	106.9	124.5	114	124.9	92.82	114.2	123.8	99.41	129.7	120.4	90.67	114.8	127.4	77.4	108.3	132.6	116.9	120.7	101.2	110.7	104.2	92.96	150.7
0	86	NaN	NaN	NaN	NaN	NaN	NaN	NaN	NaN	NaN	NaN	NaN	NaN	NaN	NaN	NaN	NaN	NaN	NaN	NaN	NaN	NaN	NaN	NaN	NaN	NaN	NaN	NaN	NaN	NaN	NaN	NaN	NaN	NaN	NaN	NaN	NaN	NaN	NaN	NaN	NaN	NaN	NaN	NaN	NaN	NaN	NaN	NaN	NaN
0	71.17	107.4	133.7	87.1	143.6	146.2	119.1	259.7	232.5	224.6	276.1	241	232.5	207.1	278.5	248.6	271.7	177	164.8	178.2	111.6	124.6	155.5	135.8	109.5	137	83.84	78.79	121.8	NaN	NaN	NaN	NaN	NaN	NaN	NaN	NaN	NaN	NaN	NaN	NaN	NaN	NaN	NaN	NaN	NaN	NaN	NaN	NaN
60	207	180.5	198.5	144.5	166	216.5	191.3	174.1	149.8	159.4	144	149.6	155.8	159.5	145.5	137.1	156.5	148	130	167.2	124.2	117.3	127.2	128.7	150.6	142.2	132.5	122.9	123.2	138.5	138.8	121.9	141.3	155.5	102	107.8	109.1	120.4	140.2	91.85	144.5	139.5	147.8	124.2	156	114.2	96.06	126	98.72
0	191.3	169.7	212.6	214.1	202.4	198.1	230.9	151	201.8	192.1	149	164.1	199.8	180.3	157.5	142.6	169.5	157.4	149.3	193.5	148.3	196.5	188.8	172.8	181.8	210.7	157.7	213.8	168.3	227.5	153.7	190.3	165.3	156.9	157.2	167.6	173.5	175.2	156.3	156.7	158.5	146.4	122.4	131.2	138.1	131.1	146	178	130.1
61	192.4	200	202.3	216.6	231.8	248.7	169.6	176	206.1	199.6	202.3	179.3	193.7	198	186	221.3	219.5	235.9	205	242.1	186.4	216.4	216.5	219	189.4	215	212.1	212.6	203.6	157.5	172.9	211.9	135.1	198	200.4	201.9	191.9	190.9	187.7	205.5	168.3	155.4	204	195.7	197.1	148.7	147.2	184	176.9
62	120.9	115.9	95	73.62	181.7	131.4	94.12	121.9	118.8	124.5	109.3	78	87.05	134.3	106.2	74.46	127	70.51	109.9	117	147.2	68.9	96.63	77.21	117.8	105.1	97	86.71	103.3	110.9	138.1	93.1	103.5	95.71	117.9	154.5	97.15	170.4	95.54	89.63	86.6	90.43	96.9	116.9	93.18	88.58	75.83	85.74	88.16
0	128	102.5	101.6	NaN	NaN	NaN	NaN	NaN	NaN	NaN	NaN	NaN	NaN	NaN	NaN	NaN	NaN	NaN	NaN	NaN	NaN	NaN	NaN	NaN	NaN	NaN	NaN	NaN	NaN	NaN	NaN	NaN	NaN	NaN	NaN	NaN	NaN	NaN	NaN	NaN	NaN	NaN	NaN	NaN	NaN	NaN	NaN	NaN	NaN
0	328.4	239.5	314.7	206.1	213.9	176.7	171.3	155.9	218.7	187.3	209.5	174.2	199.9	132.6	164.8	175.9	163.9	181.5	138.6	155.4	173.9	135.4	136.6	148.1	104.8	173.5	139.8	157.7	118.3	119.7	119.9	128.8	143	123.2	139	152.3	133.3	113.1	118.8	146.6	107.4	125.5	120.1	111.8	134	149.4	129.3	121.4	131
0	141.8	146	137.5	151.5	143.8	117.3	NaN	NaN	NaN	NaN	NaN	NaN	NaN	NaN	NaN	NaN	NaN	NaN	NaN	NaN	NaN	NaN	NaN	NaN	NaN	NaN	NaN	NaN	NaN	NaN	NaN	NaN	NaN	NaN	NaN	NaN	NaN	NaN	NaN	NaN	NaN	NaN	NaN	NaN	NaN	NaN	NaN	NaN	NaN
0	NaN	NaN	NaN	NaN	NaN	NaN	NaN	NaN	NaN	NaN	NaN	NaN	NaN	NaN	NaN	NaN	NaN	NaN	NaN	NaN	NaN	NaN	NaN	NaN	NaN	NaN	NaN	NaN	NaN	NaN	NaN	NaN	NaN	NaN	NaN	NaN	NaN	NaN	NaN	NaN	NaN	NaN	NaN	NaN	NaN	NaN	NaN	NaN	NaN
0	215.5	184.4	127.3	177.4	NaN	NaN	NaN	NaN	NaN	NaN	NaN	NaN	NaN	NaN	NaN	NaN	NaN	NaN	NaN	NaN	NaN	NaN	NaN	NaN	NaN	NaN	NaN	NaN	NaN	NaN	NaN	NaN	NaN	NaN	NaN	NaN	NaN	NaN	NaN	NaN	NaN	NaN	NaN	NaN	NaN	NaN	NaN	NaN	NaN
0	NaN	NaN	NaN	NaN	NaN	NaN	NaN	NaN	NaN	NaN	NaN	NaN	NaN	NaN	NaN	NaN	NaN	NaN	NaN	NaN	NaN	NaN	NaN	NaN	NaN	NaN	NaN	NaN	NaN	NaN	NaN	NaN	NaN	NaN	NaN	NaN	NaN	NaN	NaN	NaN	NaN	NaN	NaN	NaN	NaN	NaN	NaN	NaN	NaN
63	235.8	192.5	209.7	207.2	174.6	212.7	130.5	206.8	207.1	220.3	188.9	177.2	187.3	201.3	154.4	186.3	177.1	198.4	176.9	213.4	144.2	170.6	186	166	189.1	155.9	141.5	212	169.9	165	179	215.6	183.4	195	206.3	216.2	164.2	166.3	188.9	166	160.6	207.5	225.3	176.8	257.7	163.8	221.8	204.5	153.5
64	222.5	210.7	209.6	231.8	194.1	207	196.1	193.4	172.8	242.5	212.7	224.1	214.5	270.9	949.8	917.7	924.7	907.8	1032	887.8	677.8	877.8	835.6	749.5	365.9	961.8	304.3	309.6	258.3	213.8	210.7	217.2	252.5	190.1	206.3	196.5	211.9	201.8	183.2	196	207.7	195.9	207.1	220.7	598.1	1188	1451	1522	1589
0	142.2	169.3	193.4	166.3	177.6	135.7	148.5	144.2	179.5	153.6	131.8	124.7	140.8	163.5	143.1	165.5	132.3	160.9	150.9	113.4	151.7	184.2	182.4	147.4	130.5	142.5	129.3	153.2	151.9	140.4	193.9	119.5	194.9	125.1	141.7	151.2	137.9	152.4	168	145.5	150.4	135.8	167.9	135.7	167.8	172.8	136.2	145.1	141.8
0	536	425	289.9	460.3	317.3	352.4	360.1	443.2	342.4	382.8	348.3	388.9	367.4	294	289.3	320.4	260.3	286.8	282.2	283	250.7	270	229.1	284.7	213.5	255.5	237.7	217.5	219.3	236.8	253.1	223.3	247	224.6	288.7	222.9	268.4	282.5	285.6	257.7	272.7	246	265.4	226.5	258.1	335	224.3	242.9	275.4
65	1099	594	562.1	558.6	505.7	589.3	528.5	343.6	311.4	259	328.4	391.2	307.6	269	256.8	296.6	248.3	289.2	245.4	275.1	311.9	296.7	260	247.8	237.5	251.5	228.6	238.1	214	216.7	213.4	217.8	228.5	221.6	233.7	187.6	272.9	205	214.2	238.6	229.5	227.4	195.8	227.5	189.7	210.4	233.5	240.5	180
0	187.4	233.1	173	180.8	179	182.8	142.6	168.8	143.3	155.1	156.8	150	167	152.6	142.3	171.3	167.3	158.2	164.5	179.7	158	174.5	148	171.8	170.9	152.5	155.9	153.3	157.1	171.9	152	151.1	194.8	178.2	160.1	196.3	129.6	137.7	167.7	162.9	138.7	117.6	136.6	147.9	175.3	120.1	175.5	143.3	174.6
66	136.8	148.7	136.8	128.5	116.9	166.1	141.2	172.3	167.6	137.1	149.7	167.4	155.5	183.6	185.7	133	184.3	658.1	654.2	726.1	652.5	652	618.3	683.2	567.1	618.9	422.3	431.3	310.1	209.5	172.9	195	205.8	182	172	165.9	174.5	171.2	158.2	145.3	177.6	142.3	172	155.9	172	126.4	146	188.4	168.6
67	203.5	129.2	143.1	143.8	164	152.1	147.2	103.3	96.26	128	137.7	176	150.2	106.4	169.1	131.5	166.2	138.8	140.1	122.5	180.3	132.5	122	151.5	135.1	134.9	144.3	101.7	143	100.6	101.2	128.7	114.2	123.1	120.4	116.3	596.1	878.9	921.9	1007	756.5	780.9	655.3	844.2	692	698	743.3	810.4	680.7
68	129.5	134.6	118.5	113.8	112.9	141	123.5	115.9	132.9	125.6	121.3	104.8	128.5	99.49	113.4	113.2	110.9	90.03	86.69	100.1	108.6	119.5	152.2	113	95.9	136.4	122	114.3	122.7	122.7	117	126	98.91	113.7	114.1	102.4	154.1	500.8	711.3	819.2	1141	1185	1078	1115	977.2	1085	975.9	842.6	866.8
0	135.9	114.9	140.5	150.1	145.5	135.4	166.8	146	131.2	155.5	113.4	175	140.5	129.6	105.3	119.9	132.4	132	134	129.7	142.5	98.81	163	142	142.3	124.4	148.9	124.8	116.6	90.61	124.4	118.6	109.2	141.6	114.5	109.8	138.9	129.6	124.4	96.5	111.7	144	119.1	134.1	119.5	116.1	164.1	95.31	99.89
0	170.3	121	169.2	179.5	183.8	168.9	177.7	165.3	116.9	177.5	143.9	136.3	140	123.9	145.8	158	165.8	156.7	125.6	131.5	138.2	131.1	115.8	169.5	157.4	123.2	124.1	150.1	148.8	155.5	156.2	148.1	143.1	152.5	150.1	114.2	116.6	132	100.2	152.2	104.6	124.4	167	142.7	146.2	103.8	124.5	112.3	113.9
69	176.8	186.2	182.4	144.4	215.5	197.1	199.7	212.6	140	204.3	174.3	165.9	175.8	130.8	202.4	161.7	148.3	189.7	139.6	182.1	197.5	177	168.2	157.7	151.5	142.6	187.1	134.5	146.8	179.4	151	177	220.7	141.7	158	220.4	203.7	179.6	174	174.5	163.2	176.8	187.3	199.7	199.5	174.6	172.5	189.9	169.7
0	201.9	241.7	243.3	244.3	236	205.5	209.5	253.9	255.1	226.5	191.9	208.6	217	235.8	225.4	209.6	173.1	189.5	204.3	191.3	193.8	197	259.5	201	206.7	274.8	201.7	233.6	232.6	211.1	198.1	242.9	246.4	191.4	430.8	1024	975.5	1013	1029	974.6	816.6	693.2	922.2	967.6	719.9	450	323	358	367.8
70	186.6	140.7	151.6	154.4	134.8	122.7	164.6	144.5	156.2	129.8	141.4	174	144	137	99.84	137.5	130.1	122.2	126.5	139.7	127.4	162.9	120.6	147	150.3	128.5	162.2	125.7	139.7	135.2	135.3	108.7	118.7	123	102.6	123.2	128.5	232.1	469.6	497.5	160.5	322	466.8	450.6	542.1	367.3	136.7	107.7	131.9
71	113.8	135.6	119.3	122.9	145.8	134.9	149.4	144	107.9	142.8	105	113.8	144	96.07	141.7	142.1	148	133.8	161	117	130.8	121.3	132	129.5	108.3	138.2	107.2	141.1	137.5	126	102.4	153.2	129.8	132	115.8	101.9	136	131.3	133.7	139	131.1	124.1	102.6	134.3	114.1	113.4	138.9	107.2	123.1
0	169.6	169.9	196.8	212.6	141.7	129.5	154	140	96.46	NaN	NaN	NaN	NaN	NaN	NaN	NaN	NaN	NaN	NaN	NaN	NaN	NaN	NaN	NaN	NaN	NaN	NaN	NaN	NaN	NaN	NaN	NaN	NaN	NaN	NaN	NaN	NaN	NaN	NaN	NaN	NaN	NaN	NaN	NaN	NaN	NaN	NaN	NaN	NaN
72	179.8	246	192	194.3	203.3	179.2	163.7	200.8	209.7	230.2	216.3	209.3	240.4	179.3	211.7	194.9	234.3	203	261.5	173.8	218.5	215.3	164	200.4	198.9	226.4	231.9	215.9	246.8	206.5	185.6	192.2	250.2	216.5	241.3	214.9	194.5	189.5	200.8	173.8	229.9	227.8	217.4	225.4	244.8	242	199	248.2	220.1
73	188.5	168.4	188.3	219.6	229.5	224.8	197.1	146.4	136.5	164	159.4	140.5	152.5	161.4	133	140.2	135.6	162.3	185.4	112.1	159.1	109.1	99.13	99.55	95.48	478.4	445.1	452.5	386.4	427.4	408	461.8	482.1	498	545.9	460.4	NaN	NaN	NaN	NaN	NaN	NaN	NaN	NaN	NaN	NaN	NaN	NaN	NaN
0	NaN	NaN	NaN	NaN	NaN	NaN	NaN	NaN	NaN	NaN	NaN	NaN	NaN	NaN	NaN	NaN	NaN	NaN	NaN	NaN	NaN	NaN	NaN	NaN	NaN	NaN	NaN	NaN	NaN	NaN	NaN	NaN	NaN	NaN	NaN	NaN	NaN	NaN	NaN	NaN	NaN	NaN	NaN	NaN	NaN	NaN	NaN	NaN	NaN
0	124.8	157.1	159.5	152.9	108.7	85.4	122.6	150.3	107.6	136.5	164.1	115.9	121.2	142.1	122	119.1	119.4	92.27	138.8	122.8	106.8	119.9	133	143.2	104.4	146.8	123.1	160.5	105.7	145.1	109.4	97.9	118.3	109.1	110.4	115.3	125.7	89.81	133.3	130.9	99.38	137.2	123	111.8	89	137.5	122.4	127.8	122.4
0	NaN	NaN	NaN	NaN	NaN	NaN	NaN	NaN	NaN	NaN	NaN	NaN	NaN	NaN	NaN	NaN	NaN	NaN	NaN	NaN	NaN	NaN	NaN	NaN	NaN	NaN	NaN	NaN	NaN	NaN	NaN	NaN	NaN	NaN	NaN	NaN	NaN	NaN	NaN	NaN	NaN	NaN	NaN	NaN	NaN	NaN	NaN	NaN	NaN
0	167.1	155.6	165.5	168.7	139.1	168.5	138.4	141.5	130.3	173.5	205	160	164.7	167.4	156.2	174.7	145.7	151.5	143.1	153.5	151.2	165.2	171.4	148.1	163	176.4	157.4	196.5	165.5	154.6	151.8	173.5	165.8	209.9	184.1	173.9	189.4	195.5	146.5	159.6	314.1	558.5	602.2	633	593.2	608.5	541.2	459.8	270
0	105	123.9	107.7	NaN	NaN	NaN	NaN	NaN	NaN	NaN	NaN	NaN	NaN	NaN	NaN	NaN	NaN	NaN	NaN	NaN	NaN	NaN	NaN	NaN	NaN	NaN	NaN	NaN	NaN	NaN	NaN	NaN	NaN	NaN	NaN	NaN	NaN	NaN	NaN	NaN	NaN	NaN	NaN	NaN	NaN	NaN	NaN	NaN	NaN
0	NaN	NaN	NaN	NaN	NaN	NaN	NaN	NaN	NaN	NaN	NaN	NaN	NaN	NaN	NaN	NaN	NaN	NaN	NaN	NaN	NaN	NaN	NaN	NaN	NaN	NaN	NaN	NaN	NaN	NaN	NaN	NaN	NaN	NaN	NaN	NaN	NaN	NaN	NaN	NaN	NaN	NaN	NaN	NaN	NaN	NaN	NaN	NaN	NaN
0	195.9	145	160.2	183.5	134	186.1	125	140	162.6	148.1	205.5	183	149	183.4	204	129.2	167	118.5	132.6	140.8	98.16	NaN	NaN	NaN	NaN	NaN	NaN	NaN	NaN	NaN	NaN	NaN	NaN	NaN	NaN	NaN	NaN	NaN	NaN	NaN	NaN	NaN	NaN	NaN	NaN	NaN	NaN	NaN	NaN
0	182.3	185.5	134	180	153.8	228	180	201.2	155.9	166.9	183.5	177.5	179.7	191.4	160	173.1	189.5	175	235.3	236.6	184.1	162.2	209.8	236.3	179.8	174.1	672.3	798.8	798.9	815.4	779.6	631	847.6	717.8	526.7	271.6	288.7	178.3	189.3	134.5	194.1	193.9	171.2	175.2	154.9	191.9	162.5	162.8	149.3
74	133.5	184.7	149.5	138	131.6	121	147.5	105	100.5	98.49	114.9	125.1	105.5	98.54	103	126.5	89.5	115	123.5	101	106	91	131.5	118	129	139.9	133	114.5	139	103	104.8	108.2	105.1	118	131.5	111.9	83.08	98.67	117.5	98.39	121.1	133.4	110.5	117	116.1	104.3	138.9	99.04	119.2
0	235.9	217.7	165.5	224.8	167	183.4	186.8	195.5	169.9	202	223.4	220.8	214.4	172.8	157.9	165.7	211.2	180.9	219.6	182.2	151	231	193	217.2	183.5	212	177.5	222.5	146.5	212.4	157.9	229.9	200.8	111	178.8	188	164	180.2	133.7	158	228.9	221.5	154.3	171	168.4	172.8	145.4	195.2	138.4
75	127	181.5	128	124.7	128	149.3	114.9	118.7	110.1	115.5	87.94	119.5	139.9	105.1	120.1	133	132.5	105.6	100.6	154.1	97.37	103.5	160.5	127.1	102.5	128.9	128	125	122.9	130.2	142.3	115.6	101.5	103.9	104	130	135.9	136.3	124.8	103.5	116.6	106.5	110.1	130.5	97.81	115	116.7	118.1	96.06
76	230.1	195.2	203.4	309	206.1	246.1	216	1025	1426	1082	1301	1361	1347	1521	1440	1476	1554	1779	1712	1803	1614	1649	1704	2059	1679	1636	1751	1237	1358	1292	1485	1400	1179	1149	1261	1297	1284	1277	1325	1215	1470	1300	1547	1491	1532	1386	1312	1442	1522
0	131.8	120.3	127.8	164	142	151.7	166.4	195.5	155.7	167.1	161.7	132.3	121.1	128.4	146.6	123.4	118.7	124.8	148.2	171.4	148.3	157.5	159.4	179.2	185.5	145.2	140.6	106.9	152.6	142.1	156.8	136.7	158.2	171.9	159.6	179.9	140.7	116.3	163.4	126.9	104.3	114.5	123.7	139.7	132.7	121.9	141.8	123	131.1
77	232.8	180.7	160.4	137.6	168.8	156	152.9	159.2	167.7	125.9	154.2	157	149.2	144.7	122	160.6	121.8	150.6	149.2	148.8	144.4	147.6	167.8	165	133	123.3	130.4	154.9	133.6	150.4	171.3	126.4	114.4	125.1	134.7	110.2	147.3	145.7	98.66	111.6	152.7	121	99.65	118.8	111.7	86	98.92	102.8	154.4
78	226.1	208	172.3	170.2	206.1	211	166.4	159.8	157.4	168.3	154	186.3	192.4	162.2	195.2	160.6	156.7	120.2	139.2	168.1	158.9	139.5	169.8	223.3	148.8	160.3	173.5	184.1	182	164.2	144.3	175.5	180	175.1	192	145.8	184	188.9	161.2	168.1	129.9	208	190.6	145.4	148.4	153.4	155.4	146.9	176.3
79	150.7	185.1	157.6	435.1	607.1	497.8	455.2	464.1	373.1	394.9	427.7	467.2	486.7	203.8	223.7	155.1	152.5	197.5	236.3	180.2	186.4	125.7	173.5	163.9	164.5	106.8	156.8	130.1	122.4	164.2	144.2	172.4	166.8	143.2	176.1	153.3	117.8	109.9	147.7	117.3	168.9	144.2	127.4	121.7	110.9	148.4	155.6	163.3	126.9
0	137	189.2	149	180.9	182.5	174.8	150.7	184.3	155.2	165.2	156.8	137.6	149	156.6	156.5	157.4	181	148.7	142.1	148.9	171.6	200.5	143.6	181.5	130.5	157.8	172.1	133.4	168.5	151.7	123	118.8	116.6	134.7	140.8	140.9	150.3	135.2	170.9	176.8	140.6	138.7	124.3	137.9	130	132.4	152.1	176.4	148.6
0	194	181	137.9	160.8	173.6	144.2	177.4	160.9	177.5	132.2	98.58	140.6	152.1	151.1	140.5	160.5	147.3	146.9	165.2	142.2	144.4	174.7	156.7	149.7	113.3	148.2	177.6	144.5	135.8	169	156.4	158.6	120.5	162.7	147.8	193.1	145.2	127.3	140.9	121.6	133.9	137.7	138.7	145.2	109.5	159.4	127.7	165.7	135.2
80	155.7	206.7	165.4	169.3	154.6	182.6	196.6	205	184.8	200.6	155.2	182.9	170.1	168.5	162.5	179.8	202.5	153.7	168.7	179.4	155.2	137.8	199	209	161.4	134.3	161.5	158.8	165.5	144.6	159	147.2	162.9	194.9	176.7	137.4	169.1	167.6	149	141.1	147.6	194.6	190.6	152.7	195.7	160.3	123.2	155.8	157.9
0	195.9	218	172.2	204.1	221.5	159	195.3	174.6	178.6	163.8	197.7	159.2	188.5	198.6	212	171.5	156.2	185	151.5	134.1	154.6	194.4	168.7	152.4	184	185.6	182.5	157.8	174.8	164.3	159	134.3	158.4	173.5	139.1	155.1	131.2	139.5	154.3	154.2	148.2	179.1	179.9	172.4	114.4	110.8	139.1	137.4	164.2
0	NaN	NaN	NaN	NaN	NaN	NaN	NaN	NaN	NaN	NaN	NaN	NaN	NaN	NaN	NaN	NaN	NaN	NaN	NaN	NaN	NaN	NaN	NaN	NaN	NaN	NaN	NaN	NaN	NaN	NaN	NaN	NaN	NaN	NaN	NaN	NaN	NaN	NaN	NaN	NaN	NaN	NaN	NaN	NaN	NaN	NaN	NaN	NaN	NaN
81	169.2	155	132.3	155.9	191.1	203.3	182.1	141.5	159.5	175	496.4	509.5	492.1	549.3	512	515.5	505.7	463.9	242.1	225.2	145.1	210.4	175.5	193	174.9	147	153.5	142.1	153.1	162	154.4	165.5	195.1	136.6	163	112	147.5	167.5	177.5	171.6	154.6	233.5	350	465	832.4	776.6	989.5	760.1	1113
0	186.7	199.9	158	237.3	187	213.2	236.9	180.6	214.7	190.4	198.1	186.5	224.4	206.5	223	147	201.1	211.9	136.1	195.2	170.5	218	179.5	190.7	181.4	172.5	184.1	192.5	174	181.9	211.1	145.1	181.5	142.5	226.3	158.5	175.1	172.5	184.5	184.4	172.6	177.2	768	904.4	871	882.5	863.5	867.5	808.4
82	156.8	145.2	151.5	143	158	155.3	131.1	179.2	172.2	138.6	158.7	137	146.2	149.4	165.8	145.4	193	136.5	159.1	120.5	150.4	116.4	128.5	140	111.4	140.2	137.8	152.1	152.6	147.6	147.7	141.3	140.2	165.8	138.1	131.6	170.3	107	129	142	135.9	152.8	140.5	143.9	168	187.3	171	157.3	173.3
83	137.1	144.5	119.3	210.6	143	177.8	173.5	164.5	139	165	175.6	156.6	148.5	157.9	135.1	156	127.7	186.1	143.5	159.5	170.5	152.1	135.4	171.6	161	129.4	132.4	164.7	147.9	150.5	135.3	127.4	158	121.4	142	129.1	125.6	140.7	130	121.2	133.6	149.5	115.1	102.2	125.6	156.3	118.2	111.4	156.1
84	167.4	162.7	181.8	101.9	157.2	139.9	145	151.4	128.8	135.5	153.7	120	163.1	147.2	108.4	127.7	145	123.3	132.4	104	131.7	110	130.6	157.5	130.6	114.6	132.3	95.5	147.1	148.4	149.4	109.5	121.3	177.9	120.4	127.6	146.1	123.3	92.77	112.4	118.9	140.6	137.9	94.11	121.4	122.4	112.6	110	117.6
85	248.7	243.6	216.1	167.5	212.5	193.7	194.9	212.7	162.5	123.4	168.9	140.1	153.7	163.9	148.5	129.9	104.6	158.6	107.2	116.5	136	119.4	121.8	142.7	134.4	134.8	130.1	114.5	172.4	149.6	146.1	105.5	152.4	160.6	123.7	146.2	160.7	138.1	131.6	115.5	108.7	155.4	149.1	140.8	151.9	153.7	147.2	164.2	125.4
86	298.6	201.9	207.2	167.2	174.1	187.8	141.9	157.7	158.1	159.8	137	187.3	180.5	146.4	174.6	140.4	162.6	152.5	155	163.2	141.9	128.6	132.8	156.9	145.6	136.2	186.1	120.2	131.6	136	161.7	116.7	156.4	137	136.5	148.5	131.4	146.2	121	160.8	171.7	125.4	143.2	145.8	141.4	128.7	152.8	138.7	122.6
0	140.2	168.3	205.9	193.5	145.9	180.5	145.3	141.9	160.1	192	151.3	201.6	145.6	141.4	151.2	135.9	151.3	146.9	126	146.1	151.5	173.8	167.5	129	155	160	153.6	180.4	204.4	129.6	152.4	214.6	190.1	153.7	144.6	169.2	130.4	130.6	111.2	153.1	134.6	142.5	145.6	110.6	132.9	151.2	117.3	112	96.86
0	169.8	181.4	162.3	169.4	158.8	156.5	164.5	176.4	143.5	198.2	185.6	201.2	152.6	156.6	162.2	128.5	173.8	146.8	142.1	156.4	141.6	116.2	161.4	162.4	121.6	163.1	147	134.4	192	138.5	223.8	182.1	233.3	181.7	NaN	NaN	NaN	NaN	NaN	NaN	NaN	NaN	NaN	NaN	NaN	NaN	NaN	NaN	NaN
87	183.7	182.1	150.3	184.3	185.6	193.9	179.8	156.9	208	224	186	214.6	226.8	209.6	185.9	178	176.5	171.1	197.9	162.9	166.4	181.4	186.6	159.9	173	156.1	178.6	196.8	188	197.6	188.6	233	265.9	231.6	302	226.6	234.2	283.9	275.5	229	269.4	307.9	362.6	384	332.6	339.5	475.4	427	645.5
88	200.8	218	256.7	278.1	262.7	235.7	162.8	199.1	162.7	150.7	180.8	172.9	157.2	134.5	178.4	171.5	157.9	212.9	146.5	220.9	111.2	115.3	141.1	146.1	124.7	135.8	138.8	136.9	145.3	138.5	154.5	154	130.9	160.6	136.3	113.5	114.6	158.6	112.7	140	119.6	177.4	155.2	153.5	135.6	137.1	144.7	139.9	149.8
89	181.8	141.8	115.2	180.3	130.3	120.6	140.7	136.2	138.4	144.1	119.6	173.2	106.9	111.6	145.3	130.7	105.5	96.07	144.8	140.1	123.5	86.92	120.1	143.2	137.5	109.5	114.1	99.96	122.7	118.8	120.3	119.7	117.9	159.6	114	127.8	92.46	152.3	118.5	97	114	120.1	128.3	106.8	100.4	158.2	141.7	126.1	182.5
0	147.6	127.1	145.4	142.4	141.9	139.5	116.2	148.9	124.3	93.21	113.8	118.1	111.6	101.8	120.5	158	138.6	151.4	128.8	116.9	121.3	107.4	114.4	107.3	117.4	98.06	139.7	96.51	112.1	121.2	120.5	91.91	105.9	115.4	102.3	167.7	118.9	112.8	91.46	102.4	133.9	94.34	118.6	123.6	99.86	106.7	107.5	105.8	107.4
0	147	184.8	199.4	164	123.1	147	135.7	158.1	138.5	152.1	131.3	141.6	124.3	112.5	127.5	130.1	120.9	141.6	129.4	122.6	143.7	148.7	116.2	98.32	171.7	133.9	109.2	118.7	129.2	160.2	98.93	112.4	180.2	140.4	124.4	113.2	123.1	109.5	100.9	119.7	123.3	126.2	124.3	115.2	134.3	132.3	100.9	90.2	122.6
90	126	124.5	119.5	134.7	122.7	93.54	105.3	119.5	131	165.4	116.1	125.6	164.6	134.6	116.9	125.6	94.34	123.1	133.6	135.7	129.5	116.2	116.2	126.5	124.1	153.6	168.9	176.9	130.6	116.1	133.4	133.3	148.3	229.5	679.2	852.9	744.9	712.6	743.5	683.1	603.8	637.5	798.1	701.1	526.1	455.4	364.3	310	282.6
91	159.6	167.5	147.2	109.3	162.6	131.9	162.4	152.5	127.1	156.5	145.4	160.3	155.9	153.7	122.8	158	146	120	154	130.7	125.4	139.5	97.33	148.6	150.3	136.7	116	147	136.6	106.5	140.5	115.2	102.3	129.2	134.7	105	137.2	153	171	157.2	175.8	218.2	215	182.8	244.3	254.9	223.3	258.8	309.7
92	255.6	240.7	252.7	228.1	188.4	219.7	230.3	181.7	196.5	221.2	241	222	179.5	276.1	153.3	165.7	152.8	177.1	161.9	173.3	134.5	149	129.8	146.5	205.5	180.9	156.3	167.8	163.5	143.4	147.4	134.3	168.3	143	168.6	131.8	148.9	160.7	148	119.3	161.6	205.8	162	111	90.67	140.6	115.1	116.6	148.7
93	153.6	148.6	131.7	166	160	160.5	146.2	171.8	149	106	129.7	123.2	128.2	142	159.2	171.2	132.5	125	143.8	173.5	107.5	152.3	119.1	117.2	122.6	112.8	160.1	137.4	127.6	113.2	136.9	142.8	165.7	115.3	155.7	119.2	150.5	112.2	116.3	119.3	137.6	128.1	117.7	117.6	121.3	125.7	147.7	129.6	93.42
94	143	124.6	148.5	126.5	119.6	144.8	140.8	119.5	148.2	95.94	99.9	125.5	109.7	120.3	148.2	102.4	73.18	102.7	117.4	96.07	96.76	142.8	120.5	105.3	118.1	132.3	143.1	138.6	151.3	115.2	113.5	113.3	137.6	124.2	646.1	704.5	597.1	643.6	658.9	650.9	459.7	690.4	608.6	668.4	647.6	523.7	410.8	295.5	261.1
95	140.5	153.4	152.3	127.3	136.9	140.9	142.9	145.3	182.1	123.5	146.5	135.5	134.5	153.3	136.2	133.7	166.8	150.7	139.5	137.7	126.1	126.9	142.3	119.5	126.6	127.9	123.4	122.7	159.1	136.6	131.7	127.7	169.1	128.5	128.6	145.2	114.2	136.7	138.6	133.2	127.4	152.9	102.7	133.6	132.5	130	135.2	181.9	130
0	170.8	123	145.7	171.8	154.5	181.7	148.9	166.6	155.3	116.6	197.5	157.2	124.6	122.1	122.2	157.7	144.4	150.4	136.6	128.3	158.5	147	140.8	163.1	133	119.1	115.8	133.4	128.3	105.8	135.7	124.6	152.5	179.5	149.1	163.7	134.7	140.3	135	141.4	135.3	158.7	166.9	159.3	150.4	133.2	133.3	140.2	164
96	170.4	170	234.8	679	642.1	763	700.1	725.1	676.5	535.2	698.7	401.9	465.1	338.5	286.9	276.5	296	284.4	230.7	195.6	194.7	179.9	158.4	127.8	144.3	138.4	102.2	146.7	116.5	166.5	147	149.2	175.5	193	177.4	155.9	158.5	128.9	531.2	672.9	593.4	820.7	827.7	855.6	761.9	884.2	893.4	940.7	823.7
97	190.9	160.1	139.6	151	160.9	141.8	141.8	160.6	153.6	132.9	119.8	160.8	145.5	156.9	118.4	147	119	148.5	144.8	160.5	143.5	137.3	178.3	159.1	139.9	140.5	155.6	147.7	159.7	185.4	747.6	781.8	753.7	784.5	830	804.4	627.2	715.8	698.6	393.8	304.4	276.8	187.7	191.9	173.9	142.5	203.8	179.3	202.6
98	199	145	159.1	161.6	174	187.6	193	173.7	162.8	159.6	182.3	182.4	154.5	178.2	138.5	184.7	172.9	153.7	179.8	151.7	175	162.5	157.8	166.8	183.4	187.8	201.9	148.9	134	141.9	168.3	158	170.3	136.9	145.4	156.5	159	160.6	144.6	190.2	158.4	153.9	171.5	144.2	144.5	146.4	167.7	168.4	226.9
0	245.5	209	169.8	190.6	148.7	165.9	139.6	171.1	158.5	183.4	132	186.8	182.5	186.9	167.5	224.2	178.5	207.2	166	176	175.7	122.9	145.8	128.6	156.8	120.6	137.9	138.9	144.5	171.6	144.7	178.5	151.9	140.2	167.7	141.7	124.9	147.5	164.3	142.3	119.7	129.4	154.5	NaN	NaN	NaN	NaN	NaN	NaN
99	183.7	169.2	148.9	196.6	186.6	159.7	152.2	169.6	173.1	169.4	163.9	221.2	189.3	161	208	204.3	162.8	185	188.3	158.9	172.5	159.6	189.5	162.6	181.9	186.1	184	178.5	208.1	186.3	184.2	174.2	157.3	210.8	190.1	176.6	160.4	226.2	168.4	167.8	175.5	180.3	168.2	181.6	167.5	158.8	146	180.7	149.8
100	715.8	377.6	475.9	397.5	533.1	481.2	550	525.9	559.5	620.5	487	554.1	523.1	581.2	571.5	565.5	558.6	518.4	477.5	582.1	526.1	502.4	530.6	536.8	665.6	505.2	448	512.1	495.6	419.6	518.1	525.6	312.9	452.6	439.6	521.4	411.7	403.8	246.8	174.7	293.8	568.8	528.6	323.2	343.3	326.3	464.9	325.2	247.8
0	177.5	173.1	156	136.5	144.6	109.3	NaN	NaN	NaN	NaN	NaN	NaN	NaN	NaN	NaN	NaN	NaN	NaN	NaN	NaN	NaN	NaN	NaN	NaN	NaN	NaN	NaN	NaN	NaN	NaN	NaN	NaN	NaN	NaN	NaN	NaN	NaN	NaN	NaN	NaN	NaN	NaN	NaN	NaN	NaN	NaN	NaN	NaN	NaN
101	145.8	163	136.6	122.5	134.3	142.1	123.7	123.8	122.1	106.9	115.5	138.4	142.5	116	140.4	125.8	124.1	118.7	131.3	141.6	109.1	111.8	109.7	142.1	126	119.4	140	104.8	108.1	151.9	145	107	124.4	145.7	119.2	117	127.1	125.2	161.3	127.6	156.1	114.1	111.5	106.4	122	108.1	96.73	126.6	129.6
0	110.1	107	143	125.1	139.1	NaN	NaN	NaN	NaN	NaN	NaN	NaN	NaN	NaN	NaN	NaN	NaN	NaN	NaN	NaN	NaN	NaN	NaN	NaN	NaN	NaN	NaN	NaN	NaN	NaN	NaN	NaN	NaN	NaN	NaN	NaN	NaN	NaN	NaN	NaN	NaN	NaN	NaN	NaN	NaN	NaN	NaN	NaN	NaN
0	155.6	133.2	125.8	122.7	122.4	124.2	108.4	95.91	115.3	106.1	152.7	107.8	94.5	126.7	144.8	102.4	57.73	84.87	98.32	91.55	101.1	107.5	109	91.2	79.89	156.3	100.4	89.69	96.83	74.68	93.5	112.4	88.81	78.52	81.52	103.8	86.27	65.27	109.3	103.8	118.8	130.2	87.77	114.5	68.5	85.44	90.27	53.22	89.88
102	149.9	108.3	136.5	143.9	135.6	177.6	115.1	118	122.7	168.9	114.1	128.8	129	124.1	118.5	99.7	134.6	133.5	114.8	100.7	118	116.5	100.5	130.2	104.3	127.3	118.7	135.5	112	128.6	95.66	106.6	129	159.7	98.66	126	134.8	77.55	113.8	138.8	113	128.5	122	114.1	101.3	116.3	103.2	113	140.7
0	161.1	170.7	138.9	122.2	139.3	157	120.9	138.2	118.2	113	141.3	97.53	147.5	121.3	117.7	136.1	157.8	124.6	121.6	175.2	122.1	101.3	113.7	129.6	109.7	110.7	158.3	91.87	119.2	109.9	159.8	164.2	104.5	102.2	115.1	94.97	72.13	133.5	86.58	111.1	102.7	111.9	110.2	80.58	121.3	132.6	113.7	127.5	102.7
0	86.13	83.65	NaN	NaN	NaN	NaN	NaN	NaN	NaN	NaN	NaN	NaN	NaN	NaN	NaN	NaN	NaN	NaN	NaN	NaN	NaN	NaN	NaN	NaN	NaN	NaN	NaN	NaN	NaN	NaN	NaN	NaN	NaN	NaN	NaN	NaN	NaN	NaN	NaN	NaN	NaN	NaN	NaN	NaN	NaN	NaN	NaN	NaN	NaN
0	237.3	252.6	212.3	190	203.6	215.5	193	176.5	170.5	148.5	161	167.7	169.6	204	219.9	187.9	199.6	218.3	246.5	191.5	263.6	202.6	207.6	221.6	260.5	216.5	234.8	202.9	227.4	238.5	235.3	247.1	223.7	222.9	230.7	275	232.7	301.3	217.6	231.4	236.5	222.1	288.9	213.7	293	252.3	287.7	293	260.6
0	149.3	227.9	185.5	NaN	NaN	NaN	NaN	NaN	NaN	NaN	NaN	NaN	NaN	NaN	NaN	NaN	NaN	NaN	NaN	NaN	NaN	NaN	NaN	NaN	NaN	NaN	NaN	NaN	NaN	NaN	NaN	NaN	NaN	NaN	NaN	NaN	NaN	NaN	NaN	NaN	NaN	NaN	NaN	NaN	NaN	NaN	NaN	NaN	NaN
0	NaN	NaN	NaN	NaN	NaN	NaN	NaN	NaN	NaN	NaN	NaN	NaN	NaN	NaN	NaN	NaN	NaN	NaN	NaN	NaN	NaN	NaN	NaN	NaN	NaN	NaN	NaN	NaN	NaN	NaN	NaN	NaN	NaN	NaN	NaN	NaN	NaN	NaN	NaN	NaN	NaN	NaN	NaN	NaN	NaN	NaN	NaN	NaN	NaN
103	205.4	181.1	129.5	133	119.5	130.1	120.8	158.1	201.9	119.2	158	146.4	130	187.5	117.6	188.9	149.3	142.2	137.1	150.2	132.2	164.7	171.3	162.2	137.8	152.7	149.6	158.5	151.8	142.5	195.3	164.8	170.8	173.6	164.2	179.4	149.4	173.5	193.1	144.9	179.3	161.1	169.2	169.6	173.6	170.7	141.2	176.8	158.2
104	166	145.6	138.5	99.79	129	125.5	142.3	126.7	129.6	127.2	143.6	168.6	137	143.5	190	147.2	128.8	161.8	177.2	167	171.4	196.6	165.8	196.2	218.1	191.6	186.3	172.5	212.7	161.8	182.5	199.4	162.9	162.4	154.3	131	204.1	179.2	200.4	179.2	159.3	169	162.2	152.4	175.5	132.4	155	149.7	135.7
0	78.49	96.41	107	81.5	68	NaN	NaN	NaN	NaN	NaN	NaN	NaN	NaN	NaN	NaN	NaN	NaN	NaN	NaN	NaN	NaN	NaN	NaN	NaN	NaN	NaN	NaN	NaN	NaN	NaN	NaN	NaN	NaN	NaN	NaN	NaN	NaN	NaN	NaN	NaN	NaN	NaN	NaN	NaN	NaN	NaN	NaN	NaN	NaN
0	89.9	130.8	127.2	138.5	102	143.8	149.7	162.5	154.4	130.4	150.3	146.2	104.3	162.5	124.4	165.2	130	135.5	108.5	112.8	135.9	165	117.2	143.5	108	134	115.8	137.3	128.9	105.7	129.8	112.7	121.1	147.7	113.8	142.3	126.6	128.2	85.74	116	129.4	164.5	106.5	106	103.1	102	107.6	112.6	86.56
0	114.7	116.7	108	97.39	90.57	107.3	108.8	105	103.7	110.8	123	76.79	95.66	104.3	110.8	122.9	81.41	140.7	115.5	109.9	92.25	93.09	139.9	85.5	105	97.8	140.5	114.1	89.65	108.5	101	98.16	102.2	100.3	115.7	88.21	101.5	NaN	NaN	NaN	NaN	NaN	NaN	NaN	NaN	NaN	NaN	NaN	NaN
0	205.8	183.8	186.6	164.2	197.8	150.2	199.5	195.5	176	142.3	153.7	193.5	119.2	186.5	161.3	163.5	172.5	194.5	170.4	148.5	163.4	203.1	172.4	171	187.7	189.2	182.9	150.9	175.5	150.2	168.5	188.3	175.4	134	184.5	178.3	193.7	206.1	195.4	206.2	172	180.6	196.4	186.1	170.2	175.5	151.1	172.2	175.5
105	132.3	116.1	142.4	113.2	158.3	130.9	127.5	115.5	115.9	122.9	118.2	113	164.4	120.4	107	127.6	128.7	118	126.5	117.5	108.5	119.9	140.4	127.6	148	141	122.6	140.4	132.4	101.5	117	120.5	148.1	117.1	119	136.9	140.9	141.6	134.5	99.8	136.9	149.1	124.7	106.4	118.8	109	88.63	79	126.4
106	196.8	193.1	185.9	161.5	215	209.1	191.4	153.4	198.9	182	201.5	196	183.3	157.7	155.7	143.1	140.4	140.5	121	171.8	225.8	412.9	454.6	456.5	405.5	502.2	534.8	623.6	624.8	619.1	620.3	693.6	741	739.7	708.1	740.4	708.1	665.1	713.8	612.1	677.5	704.2	607.9	638	827.1	795.6	886.1	1009	848.9
107	122.3	117.5	111.4	129.4	94.58	102.5	111	136	150.5	109.7	109.8	103.8	117.5	108.6	154.9	426.5	474	419.5	428.2	394.6	379.9	411	344.5	434	415.6	417.5	261.5	215	179.9	129.5	148	142.6	129	131.4	211.6	128.4	96.97	125	121	159	156.9	145.5	155.4	135.5	138.5	139.5	163.9	123.3	120.6
108	185.8	169.5	176.9	147.2	157.8	165.9	168.8	140.8	162.3	144.7	127.8	135.1	162.8	159.5	183.2	155.5	151.1	171.5	130	133.3	131.5	138.3	140.8	146.5	157.3	145.7	126.8	163	160	136.4	155.4	140	135.7	118.1	138.8	159.7	118	138.1	118.3	118.3	120.4	137.3	137.1	117.8	119.9	117.5	133.2	111.3	109.1
0	140.1	105.7	120.1	134.1	117.8	98.06	145.4	125.6	154.5	130.7	115.6	123.5	104.3	121.2	122.5	163.5	105.5	93.93	123.5	124.4	104.5	116.3	109.3	103.4	119.9	122.2	120.1	118.1	138.2	104.9	116.5	118.5	125.5	115.6	147.2	141.3	158.8	116.9	125.1	122.7	152.6	115.8	130	114.1	128	114.5	128.1	112	116.7
0	139.7	123.3	127.8	111.8	101.8	81.13	100	92.41	88.62	161	110.5	105	112.1	117.4	118.1	89.85	111.1	141	114.5	64.92	115	103	99.54	116.5	83.03	121.5	93	110.5	104.6	88.52	103	109	101.1	105.5	90.98	101	104	107.5	91.98	116.5	84.91	79.45	103.5	94.23	78.51	87.89	109.3	93.12	68.98
0	149.5	145.5	129.5	147.8	166.9	163.9	121.9	146	166.4	150.7	153.7	188.7	150.8	166.7	191.2	141.8	132.2	156.6	161.1	152.5	180.2	159.2	147.5	162.4	150.5	146.9	145.4	160.2	146.5	172.6	163.1	136.8	148.3	176.2	145	147.9	146.6	152.3	153.8	120.6	140.1	149.3	163.2	148.7	124.7	159.3	123.8	160.1	148.2
109	135.3	129.9	148	162.9	154.7	119.9	148	138.5	138.4	106.2	108.4	146.4	144	174.1	143.5	113.4	130.5	149.5	179.6	133	134.5	119.9	110.6	119.8	122	138	112.1	165.4	121.4	149.5	112	144.1	96.57	113.5	121.1	121.5	138.6	117	132	115.9	98.97	104.4	172.9	120.1	102.7	107.2	107.1	110.4	103.6
110	163	139	165.9	181.2	150.8	166	139	142	166.3	147.7	151.3	144.5	168.3	132.5	139.8	171.7	158.8	127.1	136.7	146.9	142.7	137.8	155.5	160.8	178.8	154.2	168.1	200	143.5	136.8	140.4	118.9	159.2	154.9	169.4	141.6	169.2	153.6	147.6	163.4	140.1	134.2	169.2	161.6	154.2	143	148.7	136.5	125.2
111	445.1	458.5	442.8	446.9	424	431.6	429.9	424	441.2	271.3	205.6	196.4	195.5	168.6	179.4	141	142.5	138.4	121.5	137.5	159.5	146.4	135.4	119.1	164.5	122	134.9	106.4	158.6	127.7	141.4	111.6	104	138.4	164.1	127.6	136.5	120.6	89.5	102.1	94.94	101.4	96.9	123.4	140	115.9	117.6	105.9	149.5
0	152.6	157.6	169	133.4	160.9	149.6	174.1	144.3	158.4	146.7	138.8	127.6	141	161.1	179.5	162.3	154.2	124.2	129.5	143.5	128.2	142.6	166.4	137	175.4	154.1	159	137.6	188.3	125.5	160.1	133.4	129	172.1	129.6	130	110.4	NaN	NaN	NaN	NaN	NaN	NaN	NaN	NaN	NaN	NaN	NaN	NaN
112	150	177	163.2	154.7	157.9	121.6	120.1	119.7	175.5	146.7	135.6	110.4	156.9	140	150.6	137	139.1	140.1	125.1	147.6	139.5	120.7	138.1	104.5	133.1	109.4	153.5	148.5	101.5	160.5	118.3	122	135.5	158.5	125.1	149.2	122.9	110.6	102.9	111.4	104.9	150	138.5	94.91	125	110.6	131.8	118.5	133.2
113	205.3	239.3	180.9	175.5	187.6	187.2	153.8	154.5	165.8	172	173.6	144	150.2	176.3	172	141	157.1	148.7	147.5	128.7	130.5	176.1	158.6	173.9	179.5	188.9	154.7	158.5	152.8	145.1	134	140.1	167	156.8	157.7	139.4	133.8	165.5	177.9	119.3	135.4	155.1	134.2	142.5	154.4	159.7	162	134.8	142.9
114	145.3	138.9	134.9	124	136	208.5	385.2	396.2	433.7	414	383.4	335.1	411.3	346	352.1	196.2	182.7	137.1	134.9	155	168.3	186.7	180.5	130.5	161.8	171	145.9	184.8	156.8	128	149.8	181.9	145.1	134.7	101.6	146	102.8	153.5	134.9	127	150.7	140.7	127.3	116.1	132.6	120.8	125.9	118.9	124.1
0	147.4	124.6	112.4	107.5	132.8	115.5	135.5	109.5	117	100.2	103.5	114	100.8	139.5	115.2	93.15	91.64	114.3	121.2	120.1	106	94.88	115.9	126.3	99.66	116.1	118.4	96.53	113.8	113.5	100.1	111.3	134.5	NaN	NaN	NaN	NaN	NaN	NaN	NaN	NaN	NaN	NaN	NaN	NaN	NaN	NaN	NaN	NaN
115	161.2	171.7	167.7	160.6	145	148.3	151	160	142.3	124	131	132.9	160.2	135.3	120.3	106.8	124.4	134.5	125.7	121.4	123.3	177.6	137.3	120.3	102	157.7	120.5	125.1	126.3	144.4	95	144.8	125	135.5	132	140.1	126.6	106.2	130.7	147.8	141.6	131.6	195	552.5	535.1	601	622.9	613.9	658.5
0	186.9	178.5	178	184.6	236.9	199.1	211.7	174.8	234.3	247.2	224.3	134.7	142.8	124.8	144.5	122.9	153.5	128.2	169.1	155.9	161	145.6	116.2	160.9	142.6	127.8	144.8	126.1	154.6	153.7	110.5	168.4	126	127	132.2	129	111.6	138	156.4	122.7	139.5	119.4	129.7	105.6	106.8	144.1	130.9	164.5	122.6
116	180.5	182.9	185.3	157.2	176.3	141.7	167.5	183	148.7	147	144.7	179.8	121.4	173.3	129.5	135.1	148.9	144.7	123.7	132.2	117	134.9	150.8	152.5	163.7	162	151.7	156.8	122.6	130.5	114.5	118.7	157.9	114.5	113.6	116.8	164.9	132.8	140.9	139.4	151.3	136.8	133.9	164.2	108.1	123.9	93.62	137.5	161.3
0	126.4	114.7	118.7	138.5	129.5	140.6	91.92	111.3	128.1	151.1	132.8	117.6	138.4	124.3	121.8	125.4	139	143	147.1	113.7	103.7	119.6	107.9	109	95.22	117.9	98.36	79.35	116.2	123.1	139.5	83.5	66.88	112.2	120	111.2	94.45	99.94	115.9	92.43	106	97.33	132.3	117.6	92.46	116.3	124.1	118	116.3
0	170.7	155.3	144	120.8	154	183.5	156.6	122	134.3	148.4	164	149.1	141.9	122.9	155.7	138.6	136.1	132.6	136.8	127.3	132.9	175.4	136	140.8	154.5	167.5	166.9	149.6	144.5	165.7	157.9	174.2	138.3	150	113.5	120.1	126.5	127	145.4	128.4	118.7	133.4	121.5	135.8	106.7	131.4	138.5	103	112.5
117	161.1	119.5	122.1	167.1	150.5	128.5	106.7	155.5	128.4	123.9	127.7	126.4	121.5	144.1	180.4	127	148.7	113.5	135.4	136.2	112.6	117.2	133.9	113.5	132.9	145.3	152	119.4	76.94	127	131.6	119.7	137.8	134.7	152.6	106.7	138.9	151	118	126	114.5	103.5	123.8	142.8	122.7	100.7	119.1	130.2	163.1
0	150.5	99.69	78.98	78.14	115.2	82.6	135.8	111.4	133.8	121.5	104.7	93	NaN	NaN	NaN	NaN	NaN	NaN	NaN	NaN	NaN	NaN	NaN	NaN	NaN	NaN	NaN	NaN	NaN	NaN	NaN	NaN	NaN	NaN	NaN	NaN	NaN	NaN	NaN	NaN	NaN	NaN	NaN	NaN	NaN	NaN	NaN	NaN	NaN
118	151.7	180	141.1	142.4	148.7	760.4	817.5	797.9	856.1	740.9	718.4	677.4	723	826.1	424.9	347.4	292.1	271.9	227.5	240.6	193.7	213.5	193.3	290.3	260.7	180.4	210.6	204.6	241	394.5	964	1084	1201	1324	1367	1548	1619	1449	1517	1481	1358	1509	1573	1480	1413	1227	1322	1419	1296
0	NaN	NaN	NaN	NaN	NaN	NaN	NaN	NaN	NaN	NaN	NaN	NaN	NaN	NaN	NaN	NaN	NaN	NaN	NaN	NaN	NaN	NaN	NaN	NaN	NaN	NaN	NaN	NaN	NaN	NaN	NaN	NaN	NaN	NaN	NaN	NaN	NaN	NaN	NaN	NaN	NaN	NaN	NaN	NaN	NaN	NaN	NaN	NaN	NaN
0	176.8	134.4	149.6	157.7	152.9	162.5	169	131.4	128	151.7	144.7	157.5	140.6	151.4	134.5	130.8	135.1	NaN	NaN	NaN	NaN	NaN	NaN	NaN	NaN	NaN	NaN	NaN	NaN	NaN	NaN	NaN	NaN	NaN	NaN	NaN	NaN	NaN	NaN	NaN	NaN	NaN	NaN	NaN	NaN	NaN	NaN	NaN	NaN
119	221.6	192.2	198	222.5	202.9	243	281.2	237.4	208.4	170.1	207	198.9	190.6	246.4	211.3	221.1	186.5	190.9	200.9	172	225	179.7	158	211.7	185.6	137.3	200.9	169.2	201.5	229.9	184.3	178.8	131.7	224.2	180.2	153.9	167.5	159.9	175.3	187.6	211.9	222.5	193.7	187.5	174.6	151.5	193.7	217.8	164.7
0	195.1	168	171.5	188	176.6	177.2	162	167.8	153.1	154	148.1	130	144.9	161.6	119.4	142.3	140.5	199.8	138.7	149.6	113.6	168.5	128.3	146.8	139.5	154.2	121.2	141.7	136	146.5	121.6	132.5	130.1	123.6	139.6	120.4	133.6	123.6	119.6	120.3	142.7	127.8	145.8	159.6	117.8	128.8	110.1	134.3	108.3
120	246	202.1	222.5	233.5	203.5	211.5	193.1	201.1	222.8	228	208	212.4	191.5	167.8	164.3	176.7	203.3	176.7	185.3	209	176.3	196.5	171.9	206.5	222.1	246	173.5	200.2	234.7	197.2	197.7	184.7	181.1	231.5	189	194	187.4	172.9	182.5	160.6	144.1	156.3	155.1	175.7	177.5	192.9	159.5	188.5	180.7
0	176.1	137.8	159.8	165.4	157.7	185.4	140.2	148.6	106.2	172.3	143.5	130	140	133.3	167.3	143.5	161.8	124.5	158.8	98.55	138.3	155	139.3	162.3	144.7	150.2	114.2	117.3	153.2	128.5	107.8	113.3	106.2	111.7	144.2	166.5	107.8	149.3	123.8	141.3	133	177.2	108.7	98.52	124	145	141.5	120.5	124.7
0	139.3	149.5	156.6	157.1	149.1	132	133.1	189.5	144.9	162.8	162.6	161.8	157.1	113	132.7	129.5	136.7	123.3	110.9	146	105.6	127.7	153.9	130.4	102.9	137.5	105.5	130.3	127.6	117.6	136.3	93.56	150.2	140.7	132.3	156.7	105.4	149.4	134	114.2	125.8	113.4	144.7	133.6	151.6	135.2	162.4	115.8	126.4
121	257	209.1	199	233	169.5	151.9	194.1	192.4	181.9	175.5	226.6	182.4	178.9	210.5	233.3	201	146	204.3	198.7	194.2	146.5	177.5	174.1	168.2	183.9	178.1	198	210.8	168.7	182.5	187.5	188.9	485.4	502.5	561.4	339.6	542.6	560.8	436.1	525.3	432	514.5	521.8	548.1	524.4	674.8	578.8	606.9	543.8
0	196.2	161.2	184.2	210.8	153.2	194.8	188.1	167.8	155.3	185.5	139.7	234	192.2	141.3	187.3	202.7	161.5	172.7	146.3	180	186.9	173.7	172.6	181.7	126.8	158	174.4	170.9	159.9	164.8	162.3	191.2	185	150.5	143.3	161.7	150.7	162.1	181.7	146	116.9	128.8	150.8	135.7	150.9	188.5	157.8	154.4	179
122	259	267.5	251	188	286.4	250.4	305	238.9	262.9	262.9	262	200.6	208.1	215.1	187.1	194.9	181.8	191.8	190.4	173	149.4	179.3	158.3	198.1	158.9	193	189.2	189.8	179.4	220.4	179.5	157.2	239.5	203.1	203.3	156.2	200	182.8	265.2	308.4	328.1	362.1	344.5	278.4	411	395.5	386.8	448.4	325
0	189.5	191.7	178.8	180.6	183.9	194.7	201	177.2	176.9	146.2	220.6	183.3	182.7	201	189.8	168.8	163.3	178.2	169.9	192.3	130.9	163.7	182.3	161.1	147	171.1	198.4	125.6	169.7	171.6	140.9	160.2	184.5	182.7	173.4	157.9	173.5	210.1	168.4	174.3	173.2	157.4	213.3	173.2	152.8	205.3	202.3	186.5	164.1
0	122.9	153.5	136.6	221	171.5	157.3	139.6	121.1	160	141	135.9	124.9	158.6	122.5	131	109.4	146.2	162	136.5	145.6	124.2	151.1	129.4	92.09	102.7	88.81	126.4	111.2	74.48	152.8	143.3	66.13	116.9	121.8	126.5	104.1	85	93.7	77.57	97.19	80.93	109.7	123	89.01	119.4	114.1	116.9	105.9	107.6
123	252.3	174.7	177.3	183.1	183.1	191.4	163.8	205.7	235	221.8	231.1	190.1	194.4	199.8	196.4	212.3	180.9	185.6	175.8	198.9	191.7	163.8	195.7	197.1	151.8	193.7	187.7	162.2	178.1	173.4	157.1	178.7	181	159.1	176.9	164	187.7	211.8	206.2	137.9	173.8	157.8	206.3	205.7	171	171.3	198.3	177.5	221.2
124	212.1	217	177	174.7	204.9	172.7	222.1	194.4	210.2	220.2	197.9	188.8	207.7	226.5	216.3	220.6	165.7	173.2	176.2	153	166.2	189.9	145.4	144.8	185.1	137.5	159.1	176.1	134.2	148	166.5	142.6	185.4	118.3	169	145	147.3	147.4	118.6	147	143.5	120.9	112.6	142.9	155.9	127.5	146.5	105.5	120
0	189.3	172.5	195	176	211.7	180.5	165	167.8	177.4	203.4	200.2	160	183.2	212	202.9	184.3	156.1	159	151.5	137	161.9	187.9	187.4	160.6	151.4	183	159.5	186.9	111.5	170.8	164.1	144.8	159.4	142.3	143.7	147.5	142.9	144.1	152.6	116.6	141.1	139.2	113.3	132.7	115.2	128.3	122.7	116.8	107.4
125	218.9	254.3	192.7	208	182.3	215.4	178.7	188.5	198.4	216.5	170.5	153	135.9	152.6	150.5	144.4	173.1	148	187	136.1	183.9	203.1	191.6	183.5	286.1	226.1	209.5	215.1	256.3	286.4	155.9	223	194.9	186.4	203.9	190.5	199.9	201	193.2	174.7	157.5	141.2	160.1	154.6	154.7	130.7	140.4	132.7	118.1
126	152.1	156.5	168.4	150.4	133.6	160	155	139.7	133.7	574.3	669.1	524	632.4	480.1	383.2	469	520.4	584.4	231.8	281	221.8	212.4	153	192.8	187.9	187.4	213	164.2	150.3	175.1	129.5	136.2	165.8	156.5	150.2	156.2	166.5	151	171.2	159.5	149.6	175.6	150.3	153.7	157.8	153.2	178.7	140.3	163.4
0	148.3	147.8	126.9	129.3	120.2	154.1	130	120.9	141.8	114.7	98.68	59.18	105.8	134.2	111.1	147.7	120.7	NaN	NaN	NaN	NaN	NaN	NaN	NaN	NaN	NaN	NaN	NaN	NaN	NaN	NaN	NaN	NaN	NaN	NaN	NaN	NaN	NaN	NaN	NaN	NaN	NaN	NaN	NaN	NaN	NaN	NaN	NaN	NaN
0	91.11	126.9	192.3	143	123.3	83.05	104.5	137.8	120.7	137	163.8	135.2	104	101.5	116.4	150.5	122.8	103.6	79.5	107.4	NaN	NaN	NaN	NaN	NaN	NaN	NaN	NaN	NaN	NaN	NaN	NaN	NaN	NaN	NaN	NaN	NaN	NaN	NaN	NaN	NaN	NaN	NaN	NaN	NaN	NaN	NaN	NaN	NaN
0	177.6	157.4	188	134.7	146.1	126.3	114	131	125.6	146	152	128.2	118.3	124.1	137.9	123.1	132	149.2	153.6	139.9	141.7	119.3	130.4	146.1	136.1	115.3	157.6	146.9	149	135.3	145.8	153.7	121.7	133	139.3	151.4	151	173.4	170.2	137.8	112.5	149	142.1	151.2	151	190.5	134.9	124.2	176.3
0	182.6	151.5	274.6	127.4	200.1	198.3	221	202.2	218	202.5	181.2	136.8	137.4	185	229	150.1	243.2	195.9	158.9	168.7	161.4	165	158.3	171.7	119.1	134.6	161.4	194.1	205.9	161.8	135.6	149	139.3	131.8	128.6	158.5	157.1	163.6	136.1	188	194.4	126.9	139.6	135	164.1	133.4	200.9	128.1	176
127	172.6	140.7	128.3	146.2	147.7	127.6	159.3	180.1	124.3	154.2	165.7	157.2	135.3	189.5	620.2	626.2	615.5	703.8	549.9	472.9	546.3	585	548.5	555	295.3	256.4	197.5	262.3	224.1	228.9	198.4	160.2	144.3	210.6	144.4	149.4	143.4	205.6	150.7	160.2	128.6	138.2	134.9	127.9	155.6	139	129.8	106.9	100.6
128	157.6	136.2	110.3	118.4	139.5	155.8	132.4	135	173	138.5	136.6	116.9	152.8	145.6	107.7	120.1	109.1	111.2	130.4	102.2	125	123.5	138.7	113.2	92.71	109	123.3	116.3	86.79	118.5	107.9	104.2	133.2	121.6	93.27	118	135.9	120.3	105.9	131.3	92.83	94.9	136.7	118.8	102.7	127.9	128.4	130.3	135.9
129	252.6	217.6	190.3	195.9	136.2	172.7	205.5	203.5	240.5	170.5	201.4	198.6	161.3	214.4	212	204.1	201.3	233.4	187	182.5	165	187	217.3	212.1	178.2	213.1	227.6	175	155.5	158	161.5	191.4	166.8	144.7	187.5	184.1	216	179	174.5	157.5	189.5	181	155.6	133.4	186.6	151.6	186.5	164	209.5
130	121.2	121.6	155.7	508.2	452.4	510.1	504.1	480.6	503.9	498.9	431.7	512	485.7	442	486.8	506.7	315.8	211.2	160	186.1	167.7	198.5	139.5	149	174.5	126.3	117	98.1	140.7	119	120	111	137.5	145.8	135.2	125.7	117.9	133.5	122.8	89.39	131	117	120.6	107	114.5	134	94.65	145.1	229.8
0	149.6	119.4	150.7	178.3	154.8	123.4	148.7	142.9	125.7	115.9	122.3	109.8	104.3	132	122.8	153.2	143.3	123.4	150.9	157	144.6	133.7	154.4	106.1	150.1	165.9	142.4	150.4	169.2	156.3	142.6	149.9	119.6	161.3	127.8	141	134.3	121.2	164.6	109.5	129.1	123.4	135.1	149	194.8	138.9	149.7	139.8	156.8
0	NaN	NaN	NaN	NaN	NaN	NaN	NaN	NaN	NaN	NaN	NaN	NaN	NaN	NaN	NaN	NaN	NaN	NaN	NaN	NaN	NaN	NaN	NaN	NaN	NaN	NaN	NaN	NaN	NaN	NaN	NaN	NaN	NaN	NaN	NaN	NaN	NaN	NaN	NaN	NaN	NaN	NaN	NaN	NaN	NaN	NaN	NaN	NaN	NaN
0	115.8	100.2	124	122.1	126.5	148.7	97.25	158	148.8	139.5	84.08	131	126.3	123.8	129	140.9	115.2	113.8	103.1	117.2	104.7	116.6	103.3	158.4	127.1	114.5	126.1	108.9	134.6	137.8	117.1	86.91	83.6	119.5	130.6	122	131.5	119.5	119.6	114	118.5	132.1	83.5	96.58	155	104.9	94.05	94.48	116
131	152.3	137.4	130	141	143.9	133.6	135.1	140.9	129.4	324.4	611.6	603.5	540	524.4	547.9	515	592.5	546	439.6	448.1	541.6	509.5	501.4	375.1	257.1	234.5	201.6	213.2	180.1	153.6	193.5	168.1	125.6	145.3	177.8	166.7	167	172.6	135.5	167	183.6	172	138.1	139.5	178.7	126	149.7	134.9	102.6
0	201.8	191	277.5	260.1	255.2	197.8	162.2	131.9	199.6	195.2	190.7	151.1	178.4	175.5	153.1	174.4	166	171.4	181.3	175	167.7	152.3	151.9	146.8	123.9	189.4	141.2	156.9	152.2	126.9	143.3	119.5	126.2	162.8	145.7	118.8	100	135.3	131.6	127.7	170.9	135.6	83.97	115.4	131.7	141.6	135	113.5	120.4
0	144.8	134.2	182.8	188.5	187.1	180.8	186.1	207.9	196.6	198.4	142.9	160.4	117.9	137.8	141.7	154.2	149.1	126.8	151.3	150.2	127.5	131.9	168	177.9	163	158.9	152.8	123.7	120.3	187	180.8	141.9	148.2	170.7	137.2	187.2	148.3	153.9	136	138.9	149.5	126.3	128.5	163.9	149	157.3	139.9	147.1	166.5
132	168.2	176.4	207	151.6	181	165.8	150.2	184.5	175.6	147.4	162.3	172	182.5	158.1	148	117.3	174.9	113.6	154.7	166.8	138.7	169.3	134.1	134.5	142.6	103.6	148.5	119.8	113.5	128.5	131.5	127.2	156.2	128.1	97.75	162.2	163.6	115.1	180	143.7	132.3	172.5	158.5	121.3	133.3	149	122.8	124.3	171
133	198.5	142.8	112.3	175.7	188.2	156.4	152.1	105.8	165.2	160.7	135.3	147.4	128.8	113.5	147.8	151.3	155.7	120.4	115.4	127.2	140	124.9	139.4	124	159.9	154.8	130.5	117.9	122.8	127.3	106.9	129.9	126.7	152.6	130.7	134.5	135.9	127.5	123	135.3	137.3	122.7	145.1	109	125.4	114.2	117.8	117.4	118.7
0	119.2	159	153	154.2	166.3	140.2	143.5	168.3	174.2	113.5	181.9	138.3	110.5	163.5	154.1	156.4	128.1	188.4	140	129	180.5	137.5	121	183.4	174.9	129.1	113.4	144.5	128.5	119.5	140	88.5	118.4	155.5	128.5	140.5	107	114	93.95	135	140	116.5	101.5	115.5	124	115	81.99	103.6	136.1
134	149.7	141.1	138.1	122.5	163.1	141.6	168.1	152.1	150.9	146.1	145.1	145.7	176.3	156.3	155.8	132.8	171.7	172.8	114.1	126.7	107.3	103.6	116.4	104.8	106.3	104.8	122.6	113.8	135.4	116.8	87.47	108.8	123.2	120.1	127.6	136.2	131	77.23	126.8	116.8	118.9	98.27	96.82	94.33	117.2	136.3	144.6	300.2	327.5
0	133.2	146.4	166.3	115.4	164.3	150	164.1	128.2	135.2	138.9	166	135	149.4	157.1	108.9	137	140	130.6	129.7	128.1	136.4	150	119	153.5	118.6	148.5	104	100.5	132	123.9	133.4	148.4	88.08	103.5	107.9	133.9	136.6	124	105	131	99.52	129.5	130.1	110.4	137.1	143.1	122.4	153.1	116.4
0	149.5	128.4	154.1	119.6	98.72	NaN	NaN	NaN	NaN	NaN	NaN	NaN	NaN	NaN	NaN	NaN	NaN	NaN	NaN	NaN	NaN	NaN	NaN	NaN	NaN	NaN	NaN	NaN	NaN	NaN	NaN	NaN	NaN	NaN	NaN	NaN	NaN	NaN	NaN	NaN	NaN	NaN	NaN	NaN	NaN	NaN	NaN	NaN	NaN
0	199.9	158.9	152	141.5	154.6	176.3	163.8	179.7	175.6	200.3	171.4	226.6	173.4	146.8	142.7	148.5	204.5	171.8	169.1	179.5	170.3	163.1	111.2	127.4	148.2	164	121.6	109.9	181.6	424.4	NaN	NaN	NaN	NaN	NaN	NaN	NaN	NaN	NaN	NaN	NaN	NaN	NaN	NaN	NaN	NaN	NaN	NaN	NaN
0	NaN	NaN	NaN	NaN	NaN	NaN	NaN	NaN	NaN	NaN	NaN	NaN	NaN	NaN	NaN	NaN	NaN	NaN	NaN	NaN	NaN	NaN	NaN	NaN	NaN	NaN	NaN	NaN	NaN	NaN	NaN	NaN	NaN	NaN	NaN	NaN	NaN	NaN	NaN	NaN	NaN	NaN	NaN	NaN	NaN	NaN	NaN	NaN	NaN
135	162.6	137.5	154.1	149.4	171.1	154.3	142.3	104	163.3	125.7	147.8	113.1	123.8	135.4	151.2	109.2	101.3	126.8	107.8	117.7	142.7	107.9	108.2	119.5	146.4	106.7	120.8	143.9	139.7	144.7	156.6	129.5	149.8	107.5	92.52	118.8	104.2	89.32	138.2	127.3	112.8	122	136.5	208.2	379.8	341.3	417.9	374.2	449
0	199.4	177.7	178.6	209.4	186	156.7	205.6	187.1	170.3	115.2	NaN	NaN	NaN	NaN	NaN	NaN	NaN	NaN	NaN	NaN	NaN	NaN	NaN	NaN	NaN	NaN	NaN	NaN	NaN	NaN	NaN	NaN	NaN	NaN	NaN	NaN	NaN	NaN	NaN	NaN	NaN	NaN	NaN	NaN	NaN	NaN	NaN	NaN	NaN
0	132.5	109.8	105.2	129.3	103	118.5	112.2	134.2	108.3	138	123.8	111.5	114.5	134.1	147.1	89.57	106.2	112.7	145.5	128	135.5	101.2	100.9	136.8	91	105.3	110.3	116	104.8	100.5	136	92.47	118.9	118.5	123.2	116.6	119	99	123.3	106	98.49	90.35	105.3	84.13	147.4	138.2	101	86.85	95.01
136	159.7	109	158.5	125.8	112.3	161	126.3	148.2	124.8	108.8	106.6	161.3	124.1	125.8	134.8	120.1	97.93	114.7	130.3	128.7	73.46	106.3	112.3	120.8	113.9	141.8	104.3	96.02	105.8	99.28	113	107.3	137.3	129.5	105.9	111.5	131.8	123.5	129.9	108.5	95.82	124.4	112.8	117.9	143.5	134.5	85.5	90.31	127.7
0	109.4	149.3	142.4	144.4	120.6	125.5	138.3	150	152.5	126.3	130.3	118	127.5	133.5	110.1	117.5	135	127.5	120.5	118.5	138.5	105.5	141	112	133.5	94	92.99	111.4	127	134	111.6	148.5	126	139	100.6	121.4	135.6	133.9	122.1	89.64	100.5	134.5	108.5	116.9	146.4	97.07	117.5	169	103.3
137	153.9	154.3	153.8	198.6	162	167.5	177.2	166.7	188.3	178.9	200.5	171.8	158.5	161.2	176.5	132	126.8	126	155	144.7	160.7	188.2	146.6	155.6	159.7	174.4	156	119.9	140.7	136.6	184.1	152.5	144.2	185.5	180.3	157.5	143.4	153	147.6	149.7	175.3	148.5	151.3	144.2	130.1	188.5	154.9	126.7	173.1
0	173.1	156.5	162.3	182.9	192.2	199	196.9	199.7	231.1	180.2	177.5	169.1	158.8	160.5	170.7	185.7	160	155.1	159.3	186.7	216.4	175.9	202.6	173.4	151	179.4	155.8	165.5	155.5	199.1	150.1	191.5	165.6	203.6	183.3	192	158.9	181.4	144.3	167	164.5	174.7	161	210.2	175.7	182.8	146.2	134.5	198
0	137.8	134.3	156.2	99.56	NaN	NaN	NaN	NaN	NaN	NaN	NaN	NaN	NaN	NaN	NaN	NaN	NaN	NaN	NaN	NaN	NaN	NaN	NaN	NaN	NaN	NaN	NaN	NaN	NaN	NaN	NaN	NaN	NaN	NaN	NaN	NaN	NaN	NaN	NaN	NaN	NaN	NaN	NaN	NaN	NaN	NaN	NaN	NaN	NaN
0	149.6	126.9	174.1	166.1	114.4	118.4	134.6	111.9	127.1	144.3	137.5	128.4	133.3	141.9	138.6	149.9	141.9	135.3	114.3	119.3	128.8	140.8	136.4	109.2	120.9	121.3	83.15	117.4	127.3	126.8	102.7	119.4	111.5	124.8	127.9	116.3	137	119.6	151.9	118.9	118.3	120.9	114	118.5	81.57	119.6	148.5	130.9	115.3
0	267.5	180.3	257.4	251	234.6	277	216.4	230.9	252.5	255	223.9	257.7	250.7	275.1	254.5	251	215.7	280.5	217	276.4	228	158	203.5	216	210.9	255.9	241	210.1	210.9	235.3	201.6	201	241.4	215.3	245.5	187.7	181	187.4	232.8	232	187.5	200.3	180	200.4	202	200.7	204.8	201.6	215.5
0	87.91	NaN	NaN	NaN	NaN	NaN	NaN	NaN	NaN	NaN	NaN	NaN	NaN	NaN	NaN	NaN	NaN	NaN	NaN	NaN	NaN	NaN	NaN	NaN	NaN	NaN	NaN	NaN	NaN	NaN	NaN	NaN	NaN	NaN	NaN	NaN	NaN	NaN	NaN	NaN	NaN	NaN	NaN	NaN	NaN	NaN	NaN	NaN	NaN
138	265.9	206.3	214.4	231	145.4	138.4	175.9	180.4	228	178.8	195	183.3	144.6	181	185	188.9	159.4	167.4	197.7	163.4	147	183.7	183.1	149.4	133.5	148.7	155.6	143.3	154.3	150.2	166	167	156.8	173.1	155.7	173.5	193	152.4	143.3	161.7	160.5	152.9	140.1	133.9	168.7	177	151.5	189	146.2
0	150.3	135.2	132.4	133.5	137.5	185.9	141	147.6	180.8	156.5	152.3	125	147.7	128.3	135.3	110.5	185.8	160.3	135.1	152.5	118.3	129.9	146.1	141.6	97.73	123.8	98.5	112.7	132.2	136.8	144.2	149.5	128.7	100.1	139	139.2	129.4	154.9	109	132	105	115.7	91.42	125	120.7	89.02	126.4	110.5	108.8
139	233.4	182.1	225.3	163.9	187.3	194.9	157.6	168.1	182	170.5	162.5	145.1	176.9	165	138.8	184.1	171.1	151.4	172.7	139.2	153.6	136	153.7	145.9	173.1	134.8	183.2	174.8	185.2	168.2	174	138.9	151.9	133.7	140.5	196.7	172	160.4	163.1	149.2	144.2	118	129.5	136.1	181.8	147.7	152	145.8	138.9
0	202	137.4	92.86	150.7	167.2	121.9	136.2	150.4	131.5	120	125.3	126.5	143.2	138.1	145.4	128.3	141.4	138.5	115.5	130.9	107.5	129.9	144.5	122.8	140	129	114.2	130.1	126.8	127.6	119.7	106	121.4	108	109.8	103	132.3	129	144.5	110.6	125.2	116.8	101.9	117.4	108.8	107.7	104	125.4	113.9
0	133.3	152.7	130.1	158.6	140.7	166.6	150.1	159.1	119.5	131.2	125.8	131	144.5	112.4	114.5	121.1	119.5	132.1	NaN	NaN	NaN	NaN	NaN	NaN	NaN	NaN	NaN	NaN	NaN	NaN	NaN	NaN	NaN	NaN	NaN	NaN	NaN	NaN	NaN	NaN	NaN	NaN	NaN	NaN	NaN	NaN	NaN	NaN	NaN
0	156.1	166.2	105.5	142	165.4	155.4	119.9	167	129.8	139	129.1	106.8	111.4	135.2	152.5	150.5	116.6	139.3	161.9	143.7	121.1	118.5	105.1	137.3	142.9	138.6	115.9	120.3	108.2	143.2	107.7	134.5	113.2	153.1	136.6	115	140.8	107.4	128.1	94.02	134.5	126.9	109	130	155.4	134.8	142	145.5	125.5
0	129	135.7	159.7	159.6	120.3	189.4	145.6	163.1	114.4	172.4	129	132.7	179	114.8	140.6	140.6	106.3	135.7	104.2	117.2	104.8	114.8	122.1	117.9	143.7	121	125.5	109.8	102.3	128.7	104	123.5	125.7	661.5	729.4	779.1	744.6	763.5	747.5	770.2	733.3	764.3	766.6	742.5	733.5	649.1	365	279.7	229.3
0	168.3	126.8	117.2	127.3	150.8	133.2	173.1	177.2	151.4	135.8	148.4	162.4	167.6	137.2	141.9	150.4	116.1	131.5	118	117.3	128.3	142.9	151.6	153.2	162.9	157.2	142.5	185.5	146.4	148	138.9	165.4	152.3	116.3	119.9	112.2	161.8	128	141.9	179.9	159.5	132.8	159.4	133.8	148.7	152	141	174.3	185.9
140	271.8	206.5	227	690	830.4	932.7	870.7	868.5	815.5	788.9	679.4	801.2	785.5	574.9	316.4	208.4	236	209.7	206.7	146.7	186.5	182.8	187.3	163.5	167.1	161.3	186.9	143.7	135.2	143.7	171.8	184.6	152.7	148	148.4	155.3	160.1	169.7	165.8	141.2	144.1	132	149.7	145.8	142.7	102.8	148.9	149.6	135
141	149.3	142.9	191.9	186.1	165.5	146	148.4	151.1	138.5	186.6	135.7	120.2	151.7	162.5	139.9	134	169.5	177.9	156.6	157.8	125.1	149.7	177.6	186.9	163.4	187.2	187.1	156.2	155.2	166.8	158.2	175.2	192	160.9	155.5	169.4	150.6	216	197.6	195.9	165.5	210.1	180.9	164.3	154.1	161.5	160.5	159.5	153.9
0	180.1	156.4	170.1	119.4	177.5	146	154.9	119.5	152	158.4	150.7	166.1	117.1	173.5	163.9	136.9	151.4	170	164.2	141.3	137.6	156.2	133.7	139.8	124.9	108.8	171.1	175.4	153.4	142.1	143	155.4	163.9	156.4	159	115.3	145.7	129.3	131.3	153.4	142.5	161.4	177	161.6	200.8	142.1	147.6	142.1	149.8
0	446.4	564	453.7	332.3	301	229.1	205.9	201.3	168.1	128.9	152	147.1	144.6	170.1	161.1	149.8	161.1	131.6	143.4	138.9	125.3	130	162.1	106.9	116	124.2	134.7	144.2	124.6	146	149	131.6	127.1	128.3	133.8	204	135.7	142.4	127.7	135.3	157.6	126.3	162.3	116	109.9	121.6	107.6	136.3	132.6
0	127.1	156.3	132.4	124.9	132.6	162.4	124.4	121.2	146.3	140.3	141.8	119	130	140.2	117.7	120	137.5	114.8	131.5	104.3	110.3	132.5	115.2	100	133.8	105.2	113.9	114.1	120	102.6	116.2	105.3	110	159.9	116.5	138.6	112.7	120.5	131.7	104.8	146.7	92.8	116.3	95.79	152.3	111	98.05	157.7	93.43
0	145.4	142.8	148.8	156.4	130.6	151.4	156.1	157.2	114.2	123.8	163.9	114.1	115.7	156.5	141.4	181.1	116.8	127.2	150.6	189.8	128.4	133	NaN	NaN	NaN	NaN	NaN	NaN	NaN	NaN	NaN	NaN	NaN	NaN	NaN	NaN	NaN	NaN	NaN	NaN	NaN	NaN	NaN	NaN	NaN	NaN	NaN	NaN	NaN
0	432.1	382.2	360.9	283.8	210.7	219.7	183.8	249	198.6	206.4	230.8	205.5	151.9	160	153.6	134	105.3	160.2	179.4	118.7	142.5	145	134.3	131.7	116.1	170.9	118.8	158.8	104.9	117.1	115.6	138.8	155.2	121.2	148.4	117.8	135.2	128.2	135.5	157	111.5	114.7	116.5	129.2	99.48	118.2	123.7	137.5	108
0	174.1	203.3	154.3	191.5	154.7	180	211	181.6	162.1	162.1	124	176	157.3	189.5	171.5	170.3	145.5	148	162.2	152	155.8	141.8	175.2	156.2	145.8	144.5	155.3	152.5	127.3	165.4	159.2	150	148.7	160.5	154.7	148.5	183	164.7	157.8	169.2	180.3	222	162.5	136.5	148	140.5	154.8	191.5	181
142	163.4	132.6	134	146.1	139.7	144.5	128.5	133.5	165.3	117.9	128.1	119	126	147.8	164.7	116	157.4	131.8	127.3	157.8	128.5	139.8	143.9	115.5	119.3	158.3	122	130.4	113.5	120.5	162.8	142.5	116.5	94.75	123.4	126.7	122.5	136.7	113.5	133.3	129.5	120	127.2	113.3	99	118	156.8	141.3	122.7
143	161	195.3	210.1	178.9	175.9	187.4	195.1	191	162.5	186	188	151.6	150.5	140	154.7	161	160.4	182.7	103.3	119.6	150.1	175.8	186.7	194.3	163.5	168.5	165	159.5	146.1	138.7	150.2	166.6	168.7	158.3	180.4	157.3	198.3	151.5	157.2	160	167	141.7	182.7	145.5	188	116	153.5	175.5	133.7
144	131.5	147.2	139.8	128.5	186.6	145.3	130.6	173.9	131.1	150.7	169.5	105.1	146.5	126.2	114	126.3	132.5	153.6	154.9	134.3	143.9	118.3	146.2	130.9	150	117.5	130.8	126.7	135.5	144.8	125.5	142.9	132	117.9	106.1	134.6	154.1	172.5	86	164.3	127.5	166.9	136.2	98.96	97	132.2	113.7	126.5	108.4
0	137.1	131.6	138.8	142.8	149.5	164.5	165.2	119	120.3	134	123.2	176.7	134.9	126	135.6	122.5	129.9	150.9	145.8	124.9	116.3	137.5	147.6	155.3	144.2	134.1	113.5	108.5	171.3	145.9	150.9	124	117.6	154.5	108.5	113.7	143.8	137	105.2	109	128.5	119.3	111.5	105.7	115.2	131.5	121.7	107.2	123.5
0	726.9	758.9	897.9	884.8	730.3	787.2	773.7	938.3	554	499	412.6	372.2	305.6	256.2	278	283.3	248.8	240.2	287.7	266.3	270.1	239.6	191.5	232.7	227	205.5	237.5	187.6	207.6	190.7	178.7	184.8	189.5	195.7	161.3	182.7	171.1	186.5	156.3	179.5	162.8	199.1	177.3	153.7	163.8	166.2	180.5	138.7	179.8
145	132.7	149.4	157.1	144.7	159.9	95.71	114.6	135.8	149.3	139.7	181.5	123	114	125	150.7	136.7	97.19	153	162	170.5	159.1	129.7	143.1	160.5	166.6	142.1	156.4	139.2	148.9	139.3	127.1	117.6	125.1	125.1	133.2	138.6	128.4	130	133.8	136.5	113	118.9	119	114.2	143.1	109.4	146.7	139.9	127.6
146	126.9	190	208.7	156	201.2	112.3	172.1	157.1	183.6	198.3	168	188.4	182.6	218.8	247.6	193.2	182.4	185.2	217.3	208.4	195.1	220.4	173.2	185.5	207.2	210.4	172.5	211.1	163.6	191	203.5	184.7	186.5	221.6	192.4	206.1	246.3	224.3	213.6	229.6	223	300	934.8	1037	1053	1168	1175	1163	1192
0	NaN	NaN	NaN	NaN	NaN	NaN	NaN	NaN	NaN	NaN	NaN	NaN	NaN	NaN	NaN	NaN	NaN	NaN	NaN	NaN	NaN	NaN	NaN	NaN	NaN	NaN	NaN	NaN	NaN	NaN	NaN	NaN	NaN	NaN	NaN	NaN	NaN	NaN	NaN	NaN	NaN	NaN	NaN	NaN	NaN	NaN	NaN	NaN	NaN
147	225.7	243.5	229.9	198.5	251.3	210.7	192.9	184.3	201.6	206.8	200	186.6	188.2	205.2	218.1	203.3	196.1	162	224	220.6	167.3	233.8	224	185.1	187.9	182.5	189.9	202.4	169.3	218.7	224	195	216.5	235.6	198.9	176.6	202.9	189.3	205.2	224.5	202.2	1161	1062	933.5	1187	1262	1196	1209	1183
0	154.2	134.4	156	112.4	112.2	101.4	136.2	126.4	82.99	116.5	140.1	113.2	92.47	118.3	143.2	110.2	107.8	108.1	123.3	126.6	109.9	117.5	NaN	NaN	NaN	NaN	NaN	NaN	NaN	NaN	NaN	NaN	NaN	NaN	NaN	NaN	NaN	NaN	NaN	NaN	NaN	NaN	NaN	NaN	NaN	NaN	NaN	NaN	NaN
0	135.6	103.6	140.3	145.5	121.3	154.7	118.8	150.2	151.7	159.7	143.3	133.3	110.7	160.1	148.1	114.4	147.6	128	100.1	117.6	109.6	106	137.4	104.5	134.1	170.9	136.1	153.6	152.6	171.2	127.6	115.5	130.4	138.4	120.1	132	135.5	133.6	131.5	132	129.8	96.76	128.6	127.5	112.5	128.1	121.7	117.6	128.1
148	136.3	143.5	158.4	134.5	154	110.1	157.4	162	158.5	143.9	113.6	127.7	148.4	137.5	132.2	131.5	164.5	165	162	132.1	123.5	120	148	121.9	128	129.1	131	120.5	102.6	90.94	109.5	134	86.98	105.1	134.9	109	119.5	150	123	149.5	163.1	175.9	143.5	120.1	134.4	119.1	159.2	166.5	156.6
0	388.6	325.3	338	282.5	390.1	340.6	360.5	291.5	357	275.6	276.9	329.1	266.6	227	170.1	169.9	127	132	113	120	101.5	148.7	113	97.77	114.8	107.8	132.1	90.39	100.3	99.5	90.4	95.61	86.36	117.4	99.79	74.49	80.18	81.62	126.9	85.3	103	116.8	96.61	117.8	98.07	124	125.6	133.2	96.46
0	213.9	170.1	188.6	206.4	194	203.4	194.1	158.5	163.6	202.1	201.5	164.5	205.5	182.1	165.9	198.3	188.4	210	221.1	180.2	210.3	183.2	217.8	260.6	223.5	177.5	231.8	210.9	253.8	226.5	187.3	237	211.6	215.1	231.2	274.3	216.5	241.8	226.4	248.3	268.6	241.6	272.5	210.1	248.3	219.6	267.2	289.3	260.1
149	107	112.4	116.9	85.28	149.4	140.2	136.7	97.43	134	104.9	95.16	126.9	130.9	110.5	98.79	112	116.4	99.93	85.5	94.18	125.4	100.7	94.24	83.74	137.4	75.81	110.4	91.89	94.96	124.7	105	93.06	124.2	99.94	128.7	107.9	97.4	83.83	69.58	111.3	85.45	97.72	98.59	99.16	123	75.27	97.5	109	125.7
0	152.5	130.1	107.1	116.6	87.89	90.62	134.5	110	101.6	111.5	134.5	142.6	97.83	131	134.3	125	125.5	107.7	91.83	NaN	NaN	NaN	NaN	NaN	NaN	NaN	NaN	NaN	NaN	NaN	NaN	NaN	NaN	NaN	NaN	NaN	NaN	NaN	NaN	NaN	NaN	NaN	NaN	NaN	NaN	NaN	NaN	NaN	NaN
0	112.2	141.9	99.63	133.7	128.6	96.64	116.7	118.7	NaN	NaN	NaN	NaN	NaN	NaN	NaN	NaN	NaN	NaN	NaN	NaN	NaN	NaN	NaN	NaN	NaN	NaN	NaN	NaN	NaN	NaN	NaN	NaN	NaN	NaN	NaN	NaN	NaN	NaN	NaN	NaN	NaN	NaN	NaN	NaN	NaN	NaN	NaN	NaN	NaN
0	221.6	236.6	183.4	212	208	257.5	219.5	211.9	196.5	167.9	239.6	199.1	167.9	177	201	176.6	211.4	223.7	265.5	164.6	181.2	218.7	191.2	203.8	173.8	212.3	236.3	183	152.6	190.8	248.1	197.8	194	248.8	224.9	237.9	176.6	215.8	196.3	212.9	175.3	211.3	196.6	191.7	264	252.9	270.3	215.2	236.4
150	114.7	133.2	100.5	104.2	93.2	111.7	96	112.5	100.3	98.43	102.2	114.2	119.8	105.9	87.94	108.7	113.3	105.7	131.7	93.83	101.8	113.4	70.48	75.43	101	82.43	99.77	97	73.5	74.73	93.77	79.3	87.4	108.8	88.49	100.3	119.3	130.5	88.49	105.1	83.14	103.5	80.54	66.01	89.3	87.57	96.9	65.5	114.5
0	198.7	131	139.1	181.4	145.5	104.4	103.6	132.5	129	108	101.6	134	60.02	97.95	NaN	NaN	NaN	NaN	NaN	NaN	NaN	NaN	NaN	NaN	NaN	NaN	NaN	NaN	NaN	NaN	NaN	NaN	NaN	NaN	NaN	NaN	NaN	NaN	NaN	NaN	NaN	NaN	NaN	NaN	NaN	NaN	NaN	NaN	NaN
151	193.9	179.6	207.9	192.4	190.7	190.4	215	186.5	223	210.5	205.9	223.5	231	201.7	228.6	211.5	183.5	183	220.8	221.8	196.8	207.4	226.9	238.3	243.1	218.6	206.9	209.9	186.2	225	192.4	209.3	192.3	191.7	212.6	198	213.8	317.5	621.4	600.5	721	823.2	1041	980.8	1374	1149	1245	1378	1370
0	123.9	121.5	125.5	94.49	123	125.1	127.4	150.1	108	128	108.1	158	153	94.53	115.5	129	115.5	111	103.5	119	109.1	125.1	109.5	139.5	111.5	107.5	125.3	96.62	105.1	132.1	104.8	105.2	117.3	103.8	90.1	96.23	92.71	92.3	93.51	108.2	78.31	100.4	72.37	69.76	117.8	122.3	107	103.1	109.4
0	132.8	118.2	171.1	113.4	135.5	114.4	134.1	192	180.1	105.5	115	95.99	112.9	119.4	111	108.5	85.05	127	83.94	104	86	105.4	109.1	96.16	102	100.5	126.6	100.9	118.9	102.9	116	92.37	110	121	89.52	124.4	105.9	106.3	95.47	121.4	71.49	98.99	110	105.5	93.78	115.9	103	101.5	92.84
152	101.5	148.7	160.5	140.1	128.8	119.7	103.9	145.5	128.6	163.2	135.9	121.9	101.4	131.4	100.8	143.7	87.73	103.1	111.1	98.4	132.5	107.2	108.3	118.3	122.6	122.5	125.3	94.01	138.5	123.5	145.3	103.8	125	132.6	132.3	114.3	146.8	129.3	142.5	134	129.7	100.5	114.7	107.7	138	138	102.5	112.2	102.9
153	109.4	171.6	159.5	123.6	136	143.3	132.8	113.1	146.4	119.4	156.7	126.9	122.8	117.8	109.8	104.1	120.6	104.1	116.7	140.5	121.9	128.7	117.7	134	98.13	106.6	125.2	136.7	130.3	120	156.2	136	111.5	143	125.2	130.2	142	110.7	110.6	129.8	118.9	134.8	137.4	123.1	107.6	78.04	112.5	98.8	123.2
154	98.53	91.79	133	127.6	99.04	106.5	106	94.37	111.1	113	118.6	122.8	129.9	99.4	127.9	93.42	103.8	102.6	115.6	120.5	139.9	105.6	97.49	106.1	127.5	145	115.8	98.2	112.3	103.1	103	119.2	120.3	137	107.9	109.8	108	131.1	113.6	100.9	104.2	85.36	79.09	128.5	113.6	115.1	106.7	173.3	122.1
155	117.6	111	103.2	167.3	160.7	140.9	96.37	129.5	107.1	110.7	108.4	124.9	121.5	116.4	148.3	102.3	104.1	117.2	110	97.1	95.98	128	126.1	123.4	85.9	117.8	104.2	121.8	113	98.11	124.3	92.02	119.7	103.5	92.5	109.3	115.8	120.5	142.6	99.87	130.6	95.38	118.4	92.5	132	94.28	92.33	107	105.9
156	133	139	130.5	111.7	112.5	118	137.5	133	138.6	137.4	132.6	106.8	99.8	146.5	130.3	113.8	140.6	148	135.8	116.5	128.1	129	142.9	121.9	116.5	164.3	145.4	127.8	146.5	159.5	187.3	125	147.2	140	147.3	152.8	144.7	146.3	157	137.2	138.8	147.8	152.1	130.2	139	145.5	140.8	124.3	122.8
157	141	161.5	162.2	175	184.7	144.6	148.4	141.7	131.5	142.1	144.3	102	181.7	164.8	114	141.6	140.4	143.3	145.8	130.4	121.8	118.8	149.5	148.8	135.4	146.8	115	110.8	140.8	168.9	169	119.1	149.1	120.1	139.5	143.3	144.5	136.2	151.3	142.2	108.6	121.5	128.5	157.7	120.3	161.1	145.7	151	144.5
0	NaN	NaN	NaN	NaN	NaN	NaN	NaN	NaN	NaN	NaN	NaN	NaN	NaN	NaN	NaN	NaN	NaN	NaN	NaN	NaN	NaN	NaN	NaN	NaN	NaN	NaN	NaN	NaN	NaN	NaN	NaN	NaN	NaN	NaN	NaN	NaN	NaN	NaN	NaN	NaN	NaN	NaN	NaN	NaN	NaN	NaN	NaN	NaN	NaN
158	164.6	195.1	155.8	171.5	151.9	162.4	146.5	206.8	187.5	149	153	169.8	143.8	160.3	220	134	158	151.4	148	147.9	141.9	168.5	160.9	150.9	118	137.4	163.9	154.8	122.1	169.1	147.5	146.9	121.1	134.7	92.8	106.4	120.8	105.2	100	115.3	118.5	136.8	106.8	227.5	1450	1683	1974	2151	2414
0	131.8	131	117.2	121.9	142.1	99.78	108.5	138.2	134.4	155.4	123	125.6	120.2	130.7	89.91	101.2	110.7	109.6	103	105.4	106.4	110.7	110.9	116	106.3	114.4	126.3	102	113.2	142.2	135.8	121.5	112.5	119.7	99.63	104.3	154.7	396.9	361.7	388.9	334.8	403.4	381.3	382.2	425.4	357.8	410.1	288.5	287
0	346.3	398.5	452	515.1	548.7	471.5	579	359.7	377	238	251.5	230.5	282.5	228.1	206.6	245.1	278.6	211.1	264.4	260.5	214.5	258.6	172.4	NaN	NaN	NaN	NaN	NaN	NaN	NaN	NaN	NaN	NaN	NaN	NaN	NaN	NaN	NaN	NaN	NaN	NaN	NaN	NaN	NaN	NaN	NaN	NaN	NaN	NaN
159	140.8	213.5	188.3	145.9	158.9	123	160.6	188.2	170.2	132.7	136.4	137.7	148.5	174.3	136.8	142	161.1	158.6	170	104.1	151.8	173.5	120.2	190.8	165.6	123.3	129.2	136.2	126.9	167.5	133.8	204.8	760.2	1038	1029	969.6	1267	1589	1405	1441	1320	1374	1156	1039	1157	986	1050	1125	970
160	249.4	253.6	181	173.5	198	237.4	225.9	196.9	167	189.5	167.5	147	155.5	166.3	157.1	154.1	224.1	156.6	178	178.1	176.5	165.5	120.9	169.7	137.6	177.4	157	150.8	185.1	164.4	151.5	151.5	139.8	166	133.1	142.3	170.1	132.3	131.1	163.8	152.3	151.5	155.1	172.3	150.8	170	151	181.3	135
161	162.7	161.8	144.9	148.8	135.4	114	128.6	119.4	125.8	136.8	149.4	148.8	129.3	160.3	160.4	166.9	130.5	107.4	110.5	122.1	96.9	124.4	148.4	150.5	138.9	178.5	158.1	141.4	163.3	152.7	159.6	129.6	146.6	153.2	146.3	144.5	187.1	117.4	168.6	128.1	114.8	149.7	139.7	129.3	156	120.9	120.3	157.3	137.1
0	158.9	135.1	151	161.8	176.5	NaN	NaN	NaN	NaN	NaN	NaN	NaN	NaN	NaN	NaN	NaN	NaN	NaN	NaN	NaN	NaN	NaN	NaN	NaN	NaN	NaN	NaN	NaN	NaN	NaN	NaN	NaN	NaN	NaN	NaN	NaN	NaN	NaN	NaN	NaN	NaN	NaN	NaN	NaN	NaN	NaN	NaN	NaN	NaN
0	109.8	102.2	105	92.5	127.3	NaN	NaN	NaN	NaN	NaN	NaN	NaN	NaN	NaN	NaN	NaN	NaN	NaN	NaN	NaN	NaN	NaN	NaN	NaN	NaN	NaN	NaN	NaN	NaN	NaN	NaN	NaN	NaN	NaN	NaN	NaN	NaN	NaN	NaN	NaN	NaN	NaN	NaN	NaN	NaN	NaN	NaN	NaN	NaN
162	135.1	114.2	149	154.3	140.8	112.5	148	141.3	122.5	114.6	132.8	152.1	152.2	120.6	130.3	122	147.3	115.4	109.8	129.7	133.3	145.2	126.7	111.9	137.5	101.2	156.8	134.5	132	112	149.3	151.7	117.3	108.9	142.5	129.7	151.2	134.3	146.4	124.3	144.6	116.6	115.9	120.1	116.3	155.3	146.7	117	128.3
163	159.9	92.15	125.8	130.4	109.4	136.4	153.3	105.5	113	99.79	132.7	95.68	84.18	101.3	119.5	117.6	105.4	147.4	116.5	93.86	119.7	103.1	84	94.23	95.21	79.55	128.3	121	73.77	136.5	99.73	140.1	100	93.24	104.8	123.5	103	88	94.72	110	121.5	96.99	96.8	133.1	119.7	93.29	194.2	180.8	253.2
0	167.8	215.2	183	178.7	167.1	183.3	201.3	165.5	212.4	179.8	139.1	158.9	171	135	152.1	202.8	129	136.5	167.3	179.8	153.5	159	150	176.3	155	197.9	222.6	154.3	153.7	200.2	155.5	220.8	137.8	141.3	146	127	162.9	178.8	145.7	186.2	156.5	147.3	129.3	141	117.2	141.2	159	145	160.5
0	178.4	209.4	187.1	180.5	206.7	208.3	224.6	247.1	166.1	182.6	208.5	183.4	191.5	222.9	214	168	147.7	173.8	190.5	191.5	177	183.1	200.9	197.3	200.3	190.3	139	170.8	183.2	187.2	192.4	201	168.6	159.9	220.8	198	175	167.6	164.8	156.7	164	179	184.7	153.4	174.1	151.8	186	156.7	174
0	129.7	108.8	119	131	143.3	154.5	120.2	139.7	115.3	107.8	136	146.1	125	127.2	92.5	101.4	100.5	94.01	135.9	81.7	99.5	99.28	123.2	117.3	110.5	92.04	112.5	80	93.8	111.3	135.4	104.4	101.4	119.3	79.13	125.1	134.6	127.5	87.7	139.8	138.4	94.08	117.8	132	128.2	119.8	120.1	119.4	100.2
0	97.23	113.7	109.5	87	80.72	102.3	143.4	102.9	118.6	82.43	103.3	91.8	113.9	109.7	130	94.24	117.3	79.02	153.6	110.2	114.5	125.8	294.6	349	387.1	333.5	340.2	335.8	308.3	321	255.5	290.9	279.6	306	289.1	222.3	179.8	160.8	126.8	121.3	159.1	85.46	109	107.5	131.1	94.5	106.1	119	100.6
164	200.1	167.1	169	188	163.8	188.3	150	197.3	181.1	205.4	172.1	180.8	194.2	147.3	164.6	168.2	133.3	158	185.4	166.8	152	185.7	159.5	199.2	147.5	154.3	159.3	156.7	155.2	158.5	150.1	134.2	143.5	124.3	123.4	123.2	119	132.9	121.3	150.2	113.2	144.7	161.8	143.4	139.3	119.9	143.1	147.5	148.4
165	158.7	147.6	160	138.3	161.5	221.9	155.6	154.2	172.1	137.5	162.9	180.5	174.7	133.8	168.7	153.5	142.1	119	160	140.7	130.5	207.6	157.2	172.5	160.7	136.7	139.1	159.8	117.4	145.4	180.5	155.3	311	945.6	1014	1227	1122	1237	1293	1321	1233	1309	1269	1285	1231	1517	1601	1471	1851
0	143.9	124.6	129.1	99.12	113.6	130.7	145.4	133.9	102.1	110.6	154.9	149.4	143.4	130.2	149.5	109.3	125.5	131.5	143.1	168.6	140.8	173.7	159.4	138.9	159.1	821	832.1	958.2	907.3	927.8	927.1	975.5	971.6	783.3	925.7	914.6	912.4	592.5	545.4	410.2	388.3	263.8	275.5	217	230	240.8	234.8	226.3	1008
0	116.6	127.1	123.5	131.5	141.3	122.4	102.1	129.5	134.6	119.5	118.9	133.2	132.8	93.57	125.7	144.1	101	135.7	105.5	125.3	144	127.3	133	154.9	133.4	100.5	116	136	118.6	115.2	117.8	132.8	109.9	117.9	106.9	108.7	95.5	103.3	105	97.46	122	96.09	122.5	134.5	125	101	135.8	84.88	106.2
0	NaN	NaN	NaN	NaN	NaN	NaN	NaN	NaN	NaN	NaN	NaN	NaN	NaN	NaN	NaN	NaN	NaN	NaN	NaN	NaN	NaN	NaN	NaN	NaN	NaN	NaN	NaN	NaN	NaN	NaN	NaN	NaN	NaN	NaN	NaN	NaN	NaN	NaN	NaN	NaN	NaN	NaN	NaN	NaN	NaN	NaN	NaN	NaN	NaN
0	148	157.8	155.2	208.3	185.2	159.8	145.7	NaN	NaN	NaN	NaN	NaN	NaN	NaN	NaN	NaN	NaN	NaN	NaN	NaN	NaN	NaN	NaN	NaN	NaN	NaN	NaN	NaN	NaN	NaN	NaN	NaN	NaN	NaN	NaN	NaN	NaN	NaN	NaN	NaN	NaN	NaN	NaN	NaN	NaN	NaN	NaN	NaN	NaN
0	182	137.8	178.4	92.47	144.8	153.6	159.4	143.8	160.8	127.7	141.8	109.3	173.7	147.2	118.4	143.1	120.6	154.2	136.3	117.1	134.1	117.6	121.2	136.6	133	138.1	128.9	130.5	118	85.66	130.4	140.3	126.4	142.8	130.8	106.4	161.6	170.4	115.8	158.2	136.4	152.4	177.6	145.9	138.3	165.7	167.4	131.6	140.2
0	229.8	190.6	253.6	237.9	211.6	205.4	223.6	180.2	200.4	209.1	165.3	174.1	175.4	184.4	167.2	183.5	172	220.7	159.9	189	197.5	192.2	174.9	180.9	179.4	174.5	179.1	193.7	172.9	174.5	125.8	163.3	126.9	191.4	148.9	147.9	154.7	166.8	142.8	152	162.7	125.7	127.8	129.2	127.5	137.5	139.2	144.7	141.8
0	NaN	NaN	NaN	NaN	NaN	NaN	NaN	NaN	NaN	NaN	NaN	NaN	NaN	NaN	NaN	NaN	NaN	NaN	NaN	NaN	NaN	NaN	NaN	NaN	NaN	NaN	NaN	NaN	NaN	NaN	NaN	NaN	NaN	NaN	NaN	NaN	NaN	NaN	NaN	NaN	NaN	NaN	NaN	NaN	NaN	NaN	NaN	NaN	NaN
0	201	186.1	163.2	165.5	178.2	168.4	154.6	150.3	163.9	172.7	154.4	131.4	148.1	181.2	147.5	185	158.4	152.7	158.3	173.2	180.4	184.7	179.4	193.9	146.4	132.7	162.7	159.8	158.5	173.5	187.9	153.3	157.5	199.7	156.9	173.3	144.3	136.3	154.5	156.8	159.6	150.9	140.3	176	166.3	144.4	173.4	141.9	180.4
166	195.4	166.5	166	214.6	216.5	215.1	196.4	231.5	166.4	197.8	201.8	142.9	172.9	205	224.2	162.6	159.1	133.1	157.9	187.7	165.6	145.8	171.7	176.5	178.1	176.5	200.1	156.1	152	144.7	155.4	170.1	173.1	163.9	148.9	165.5	177.5	151.5	179.8	186	163.6	186.5	195.6	209.7	151.3	186.5	190.1	145.9	209.1
167	192.9	779.8	1065	1101	989.5	1073	1003	1167	1103	1117	615.5	395	393.3	287.7	277.6	233.4	248.5	212.3	235.3	255.2	229.7	220.1	206.5	184.2	192.4	199.3	187.1	205.8	201.4	180.3	220.5	227.6	207.1	222.9	198	257.1	204.6	181.8	210.6	197.6	242.2	197.3	227.9	308.5	361.1	957.5	1625	1587	1457
168	211.4	182.8	193.2	150.4	195.8	180	165.7	203.6	190.3	189.9	176.7	157.5	216.2	187.2	169.3	130.8	193.9	184	195.1	149.2	205.9	235.5	149	155	175.2	170.5	163.9	169.7	161.3	190.5	206.6	184.3	192.9	207.4	194.7	173.4	198.8	190.7	187.8	192.6	142	163.4	198.1	173.2	190.4	157.3	183.2	170.8	216.6
0	119.3	93.83	98.98	112.4	86.5	121.3	98.2	121.8	110.5	108.6	125.5	119.4	115.4	112.2	106.7	106.2	88.67	100.2	134.5	92.31	121.7	103.5	106.9	117.8	112	99.33	79.85	63.5	97.93	112	87.34	92.15	105.5	NaN	NaN	NaN	NaN	NaN	NaN	NaN	NaN	NaN	NaN	NaN	NaN	NaN	NaN	NaN	NaN
169	211.4	198	180.6	206	181.5	194.6	220.9	191	145.5	161.9	151.7	166.2	145.8	152.5	174.2	163.1	152.7	166.3	153.1	155	160.5	170.2	140	145.5	202	161.5	194.9	123.7	151	139.2	153.2	145	213.2	110.5	152.7	137.9	129.8	150.3	102.6	148.9	165.7	102.9	90	168.5	173.5	192.5	126.7	187.6	171.5
170	203.4	166.8	194.6	162.7	202	170.9	162.9	141.9	186.5	157.9	159.8	139	170.6	154.3	174.3	154.1	157.4	139.5	141	152.4	177	190.2	196.2	159	172.6	165.5	150.3	171.5	184.7	175.3	161.5	172.4	151.2	181	197.9	177.1	170.5	194.1	196.2	186.8	204.1	201.8	188.6	157.9	187.7	152.6	190	157.7	212.1
0	208.8	168.8	219.5	159.1	227.5	220.4	187.6	193	187.7	138.3	170	204.2	189.3	142.6	181.7	163.2	152.9	168.2	185.5	179	202.9	170.5	159.1	168	149.7	168.8	136.2	172	122.6	160	134.9	141.5	146.9	158	150.9	147.2	176.7	165.8	178.3	158.4	149.4	141	162	146.1	134.6	181.7	114.7	138.5	132.2
0	109	190	169.4	192	149.4	202.7	156.2	140.8	125	125.8	166.7	153.2	142.5	129.6	113.2	147.3	161.8	148	162	157.9	140.7	132.7	164.3	140.4	150.5	166.3	153.7	136.1	156.5	142.3	188.8	152.1	190	123.9	146.3	127.2	176.4	167.6	142.5	174	138.1	156.3	145.6	190.3	156.3	121	132.8	139.8	149.5
0	155.5	200	175.5	172.3	173.6	163.3	164.8	173.4	176.3	178.5	162.4	166.4	184.2	175	151.1	158.3	151.9	143.8	149.4	174.4	169.5	191.9	189.4	145.3	163.5	166.8	192.8	172.4	151.4	186.2	200.1	169	198.9	169.8	164.7	160.5	142.7	165.5	160.5	162.5	155.7	159.7	198	195.3	172.6	143.8	155.8	151.9	173.4
0	85.76	69.62	96.07	116.9	98.01	124.9	94.99	110.7	127.1	117.5	100	102	92.68	122.5	108.5	74.05	128.6	106.7	92.66	100.7	124.8	93.47	92.8	114.9	83.92	89.48	88.33	88.45	116.7	98.5	157.3	80.56	115.3	211	175.3	220.4	260.4	224.1	189.6	201.2	212.8	194.8	216.9	157.8	146.9	114.9	164.2	92.74	116.7
0	NaN	NaN	NaN	NaN	NaN	NaN	NaN	NaN	NaN	NaN	NaN	NaN	NaN	NaN	NaN	NaN	NaN	NaN	NaN	NaN	NaN	NaN	NaN	NaN	NaN	NaN	NaN	NaN	NaN	NaN	NaN	NaN	NaN	NaN	NaN	NaN	NaN	NaN	NaN	NaN	NaN	NaN	NaN	NaN	NaN	NaN	NaN	NaN	NaN
0	153.9	182.5	199	146	156.8	156.8	126.1	169.6	194.3	133.2	132.5	151.7	135.4	149	145.6	137.7	170	133.8	143.5	140.2	112.3	165.2	118.2	157.8	133	149.9	136.7	141.7	148.5	143.9	139.6	147.3	138	123.5	123.2	NaN	NaN	NaN	NaN	NaN	NaN	NaN	NaN	NaN	NaN	NaN	NaN	NaN	NaN
171	203.4	215.5	217.2	193.4	204.6	198.6	209.9	194.9	183.3	192	201.1	177.1	161.2	145.8	204.5	193	149.3	134.4	161.6	178.7	169.7	165	175.5	152.5	173.4	157.9	159.3	176.4	224	180.2	167	171.5	189	141.8	162.8	174.8	178.9	170.4	226.1	138.6	155.6	179.5	161.5	161.1	160.2	172.4	174.4	162.8	144.4
0	NaN	NaN	NaN	NaN	NaN	NaN	NaN	NaN	NaN	NaN	NaN	NaN	NaN	NaN	NaN	NaN	NaN	NaN	NaN	NaN	NaN	NaN	NaN	NaN	NaN	NaN	NaN	NaN	NaN	NaN	NaN	NaN	NaN	NaN	NaN	NaN	NaN	NaN	NaN	NaN	NaN	NaN	NaN	NaN	NaN	NaN	NaN	NaN	NaN
0	204	206	155.5	204	179.9	181.3	208.5	180.3	197.5	187.9	204.3	169.2	210.5	199.7	140	152.7	147.2	170.7	152	223.1	188.7	119.8	151.6	130.3	210.3	164.8	220	155.4	161	117.4	175	186.8	196	174.9	168.9	163	186.6	151.5	163.5	158.8	137	185.9	160.3	133.5	146.5	165.4	136.2	125.9	152.1
0	187	184.6	141.5	158	151.1	144.1	152.4	165.8	132.6	156.8	163.3	128.9	169.8	171.5	148.5	150	115.3	175.6	147.3	143.3	142.4	169	149.1	164.9	158.2	149.4	167.9	161.7	158	169.4	185.4	171	136	118.4	140.1	144.4	162.7	690.5	652.8	665	708.1	649.3	793.7	692.3	669	693.2	662.2	637.7	607.7
172	127	162.8	169.8	142.5	124.2	142.2	100.5	99.29	99.72	141.6	130.9	118.4	133	118.5	144.2	125.8	105.5	119.2	122.2	129.5	126.7	104.7	90.82	131.5	123.1	150.3	165.3	117.4	135.4	147.6	165.4	137	85.18	110	125.7	121	119.7	80.6	140.7	117	139.9	108	117.3	113.9	124.2	108.3	89.25	104.2	115.7
0	126.9	136.5	143.5	102	123.1	88.87	131.4	87.26	148.6	116.5	115.2	107.5	126.1	153.7	166.2	134.1	102.2	126.3	85.69	110.1	119.4	134.1	110.8	139.1	111.5	122.7	140.2	113	99.47	106.4	123.3	107	87.5	123.7	98.21	113.8	82.41	88.41	95.64	121	108.3	92.08	133.6	121.2	115.7	118.2	98.53	76.16	106.7
0	152.7	190.6	127.9	184	165.5	143.6	147	165.1	174.1	164.6	146.7	143.7	154.3	204.8	163.4	156	153.5	185.7	137.4	157.5	161.3	146.4	148.8	137.5	124	160.3	158	147.2	142.9	153.7	167.7	159.8	163.4	131.4	151.7	151.1	154.9	143.9	174.5	138.1	153.5	169.3	153.4	200.7	136.8	141.4	168.6	164.4	157.9
0	172.1	93.78	134.7	176.8	120.7	157	166	124.2	180.8	133.7	121.8	128.5	106.8	134.2	132.5	105.5	107.7	143.8	103.3	128.2	91	92.03	90.96	103.9	105.2	100.7	134.1	73.82	106.5	98.8	111.7	114.5	91.28	106.6	100.3	109.1	101.2	130.8	94.46	120.5	116.3	90.01	101.7	92.39	97.41	92.58	91.56	98.39	88.63
0	205.4	164.5	154.8	158	136.6	147.4	118	154	129.4	143.2	128.5	130.4	152	111.8	151.5	118.3	126.1	135.6	132.7	136.5	137.5	172.1	140.2	103.3	123.1	136.9	112	123.3	149.8	138.3	150.4	156.4	123.5	140	117.8	113	153.1	126.3	110.1	150.4	119	115.8	104.7	115.3	111.9	126.9	117.3	121.6	106.7
0	163.9	147.6	150.4	106.4	149	141.8	115.4	139.7	140.1	128.2	134.3	122.3	113.3	132.3	135.5	119.7	147.4	156.8	112.8	161.6	118.6	133.8	139.9	132.7	118.5	126.3	139.6	108.7	142.8	106.4	128.5	145.9	128.2	105.3	122.5	114.5	97.11	119.9	163.6	120.1	93.43	124.5	98	90.52	97.19	121.5	98	93.51	107.7
173	174.4	123.7	141.2	140.4	149.7	152.7	133.3	130	142.5	129.2	120.4	118.6	146.3	145.8	147.3	166.7	138.3	134.4	119.7	128.4	114.3	108.6	121.7	130.1	140.4	139.9	119.5	149.2	110.9	140	117.2	101.9	154.4	135.7	130.9	114.8	138.1	143.4	114.2	118	132.7	112.2	119.1	97.78	120	104.9	124.6	115.3	101.1
0	125.3	149.6	152.3	115	120.6	157.8	115.9	153	150.6	195.5	159.5	126.4	138.3	118.4	145.4	115.3	132.1	122.6	146.1	147.7	139.2	115.1	158.8	122.8	111.8	128.9	89.23	122	101.6	112.2	111.2	119.4	97.45	124.3	101.6	102.3	123.3	153.7	86.99	109.1	103.9	116.1	94.46	138.4	105.8	112.1	110	97.89	97.38
174	123.5	116	136	108	79.92	93.5	152.9	111.4	97.24	104.2	130.1	107.1	112.7	118	57.5	146.2	87.24	125	73.02	105.7	122.7	62.28	89.82	118.4	130.2	71.75	103.2	67.23	99.66	85.18	93.21	84.41	108.2	100.2	78.41	130.3	92.29	79.74	77.98	79.16	110.3	94.93	87.28	125.7	102.2	106.6	140.2	182.1	360.4
175	110.4	121.9	105.7	94.43	109.3	130.8	116.6	126.2	120.6	156.4	140	126	139.2	116.1	126.2	119.4	105.7	156.3	131.5	90.06	127.6	108.9	109.3	141.5	144.4	117.9	147.3	150.3	112.4	107.4	116.7	156.3	108.9	140.7	113.8	142.9	102.6	111.5	525.3	529.9	594.2	583	572	585.1	573	610.9	628.9	631.4	532.4
176	144	120.8	149.9	117.1	167.8	165.5	143.9	137.6	155.5	119	145.6	124	131.8	162.1	110.4	137.5	138.8	123.5	127.6	136.9	113.1	153	150.9	133.4	132	148.8	125.5	141.5	122.8	136.9	147.5	150.4	152.9	148.9	148.5	156.9	110	142	136.3	121	97	117.4	125.3	120.8	158.5	135.6	119	131	128.5
177	130.4	187.6	124.3	129.4	122.6	144.9	121.1	137	152	180.7	149	133.5	134.1	122.4	141.2	113.6	120.4	118.3	156.8	154.4	112	95.56	131	104.6	115.5	112.3	120.9	133.6	123.4	129.9	103	132.4	145.5	143.5	111.9	106.4	104.5	99.47	103.9	123.9	143.7	121	135.5	133.8	121.4	128.5	93.96	120	113.9
0	143.5	115.7	124.8	187	129	131.4	163	141	129	148.9	163.9	127.5	125.7	152.2	194.8	143.1	148.1	215.5	123.5	158.2	143.5	172	148	168.5	157.7	121.1	179.5	159	150.4	161	150.2	147.9	151.3	145	127.1	149.3	166.3	139.1	156.1	128.2	137.8	128.3	152.4	163.8	160.4	135.1	134.2	146.2	121.8
0	211.6	157	186.5	150	200.8	187.1	175.3	140	204.6	163	154.9	134.9	175.4	139.6	214.6	191.1	166.5	155.4	126.1	190.5	149.5	165.6	196	157	176.6	144.4	175.5	154.5	211.6	139.9	158.4	114	107.1	142.5	120	109.6	145.4	109	122.4	148	150.6	160.5	128	120.5	124.5	185.5	116.5	147.5	141
0	142.8	158	184.8	153.3	145	129.2	141	168.9	141.7	155.7	141.5	167.9	132.3	158.3	157.9	148.3	145.3	156.8	133.8	170.8	149.2	134.5	130	126.5	155.5	169.9	158.8	131.2	159.7	162.7	132.7	121.4	142.2	136	161	169.5	144.4	153.5	141.4	178	136.6	153.3	108.2	128.5	123.8	126.4	109.4	172.5	161.1
178	135	182.6	176.1	176.6	149.5	151.7	163.9	140.6	154.4	146.2	186	168.8	124.1	170.7	146.6	144	154.4	169.1	157	167.8	174.3	137.8	118.9	162.8	138.9	163.8	145	173.5	155.9	141.5	156.2	142.4	103.4	155	164.2	135	187.4	145.3	146.9	154.2	155	120	158.9	131.4	213.7	191.2	161	187.7	197.9
0	181.1	213.9	170.4	109.4	156.2	176.4	172	165.7	219.2	210.6	170.4	157.5	122.5	172.3	202	173.6	214.3	221.7	146.7	159.3	152.1	146	194.3	131.5	148	193.8	149	163	142.1	155.5	160.9	194	228	108.5	160	135	105.6	187	108	113	200	133.9	168.6	165.1	166	161.5	166	157	123.9
179	232.4	206.2	167.4	176.5	208	165.7	199.4	194	228.8	207.3	198	190.5	181.6	184	176	202.1	208.1	239.4	196.9	204.4	184.2	236.6	225.5	157.2	170.7	197.7	173.2	215.8	219.1	215.2	219.6	192.3	164.6	190	194.5	184.5	202.3	196.2	215.5	157.5	176.7	188.5	182.7	160.1	191.9	170.9	146.3	228.3	172.2
180	137.1	108.1	117.7	144.1	107.5	168	153.5	139.5	128	148.5	149.5	118	103.5	135.4	149.9	113.9	105	127.6	131.5	117.5	114.6	112.9	99.63	120.7	134	93	123.4	129.6	107.4	106.5	110	90.01	117.3	123.5	123.8	128.1	129	123.8	102.5	104	101.6	118.6	147.7	105.6	125	133.9	118.9	88.65	90.2
0	149.2	131.5	152.9	157.3	179	130.5	161.7	200.3	NaN	NaN	NaN	NaN	NaN	NaN	NaN	NaN	NaN	NaN	NaN	NaN	NaN	NaN	NaN	NaN	NaN	NaN	NaN	NaN	NaN	NaN	NaN	NaN	NaN	NaN	NaN	NaN	NaN	NaN	NaN	NaN	NaN	NaN	NaN	NaN	NaN	NaN	NaN	NaN	NaN
181	166.1	145.9	163.1	138.4	143	149.2	138.1	125.5	159	141.1	147.4	123.4	113.9	132.7	132.5	136.7	186.9	166.4	125.1	108.3	131.3	142.6	141.6	133.6	171.1	136.9	172	118.9	103	149.8	124.5	121.9	146.8	124.6	139.6	120.3	132.8	97.24	117.3	111.8	94.04	142	146.9	113.9	117.8	155.7	120.9	119	138.5
0	149.9	145.5	166.5	170.9	139.9	137.4	171	145	147.2	149.4	177.2	147.2	122.5	164.5	130.2	126.1	142.2	131.5	149.1	105.6	136.1	138	150.8	134.6	131	138	118.8	136.1	110	143.7	120.2	132.8	100.3	100.7	117.1	109.8	154	137	164.5	140	96	120	110.5	136.5	140.2	120.5	113.5	114	119
182	88.07	141.6	136.2	169.9	141.6	171.6	179	137.8	103.8	115.3	130.9	143	117.4	103.3	127	110.5	126.3	130.3	141.7	130.7	135.4	118.1	116.6	99.29	131.6	137.6	127.6	173.6	137.4	126.4	157.8	151.4	122.8	141.6	136.4	136	155.9	158	126.4	150.9	154.6	167.9	119.7	135.5	122.3	116.9	117.5	133.4	164.9
183	223.4	173.7	213.5	219.4	244	204.3	216.7	247.2	208.5	194.8	207	220.1	241.3	160.8	198.5	197	191.7	174.7	187	180	182.5	184.5	192.1	152.7	171.7	175.7	193.6	173.9	175.7	136.8	164.2	184.3	184.1	162.5	148.7	170.6	177.2	155	123.2	169.9	139.2	155.1	120.2	147	140.2	186.4	142.5	159	161
0	164.4	160.9	201.7	174.3	143.1	183.9	170.9	183.6	162.8	214.9	169.1	168.6	204.4	181.5	183	152.6	157.8	185.5	142	179.5	194.9	170.6	178.9	179.4	202.5	189.1	177.1	169.9	181.1	187.9	193.4	149.5	191.5	170.5	169.4	142	143.5	150.9	135.4	157	138.5	151	151.5	127	142.5	155	137	168.5	151.5
0	207.5	213.2	238.5	197.1	201	200	229	245	240.5	194.5	210.5	204	214.6	181.6	192.5	188	176.1	167.9	147.1	129.6	206.4	184.5	163.6	200	163.4	178.4	187.6	194.9	206	200	212.2	197.1	169.2	160.5	210.5	169.5	205.4	178.4	177.5	200.4	206.9	189.1	168.2	158.9	189.4	167.8	179.5	177	169.6
184	217.2	146.2	142.3	158	119.8	153.5	158.5	140.5	150.2	153.5	155.3	140.3	150.7	159.9	178	135.5	151.4	141.3	187.8	180.6	132.1	146.4	138.4	119.5	145.7	137.7	161.6	140.5	139	161	125.7	142.2	146.3	498	526.6	476.3	522	440.6	318.1	384.3	452.8	473.2	270.3	225.3	204.3	195	214.9	174.5	177.4
185	134.8	133	172.5	165.1	173.8	151.4	156.1	208	134.5	236.8	131	134.6	174	138.7	150.4	114.8	101	133	111.6	111.8	158.6	121.6	132.1	121	148.5	143.5	129.1	125.5	103.5	131.4	153.1	163.5	142	177.5	115.4	138	122	140.4	136.5	127.6	130.5	133.5	139.1	95	133	136.5	148.5	89.09	128
0	157.3	128.9	124.5	110.5	156.4	107.6	NaN	NaN	NaN	NaN	NaN	NaN	NaN	NaN	NaN	NaN	NaN	NaN	NaN	NaN	NaN	NaN	NaN	NaN	NaN	NaN	NaN	NaN	NaN	NaN	NaN	NaN	NaN	NaN	NaN	NaN	NaN	NaN	NaN	NaN	NaN	NaN	NaN	NaN	NaN	NaN	NaN	NaN	NaN
186	208	189.8	179.6	178.5	214	187	175	179	187.5	194	166	184.5	180.4	160.4	179	152.4	157.4	153.1	171.7	157.6	164	205.9	156.9	153.9	169.9	209.8	156.4	137.7	123.5	115.3	172.1	132.2	133.5	162.4	126.3	158.1	142.4	132.5	149.6	123.3	153.9	141.3	172.3	149.6	123.5	154.5	111.5	99.59	134
187	118.8	141.9	140.4	149.4	125.4	158	161	128.5	126.9	144	164.4	180.9	204.1	135	157	160.2	164.7	157.7	133.2	178.7	162.1	151.5	152.5	155.5	120.1	147.1	140.7	215.9	119.3	177.5	304	396.5	302	356	526.8	953.2	1006	981.7	1019	858.2	989	1083	1092	1059	920.4	887.2	974.9	747.4	704.4
0	172.2	155.4	112.7	187.1	162.1	176.5	168.9	167.9	157.3	131.6	169.4	158.3	175.6	167.8	150	170.4	200.9	130	181.3	158.3	115.4	149.3	159	168.9	140.5	169	124.8	138.9	162.1	148.3	137	163.5	158	195.9	163	178.4	153.6	148.4	157	127.4	135	132.5	128.6	183.9	156.5	124.5	129	139.9	156
188	157.4	151	145.8	149	160.2	179	107.5	130.8	114.9	105.2	109.5	111	135.6	147.8	142	156.4	149.8	160.2	164.5	140.5	154	150.5	168.7	150.3	102	121.2	130.3	137.5	167.1	139.8	146.8	147	142.2	145.3	116.5	129.5	164.1	155	120.2	140.7	175.1	138.8	137	112.3	170	141.2	134	118.8	128
189	225	223.6	230.1	174.6	200.5	204.7	183	173	244.5	209.5	201	211	162	165.9	168.3	161.6	149.5	202	162	172.9	139	123.2	142	122.7	135	128.4	103.4	170.5	139.3	129.5	148.4	141.5	140.6	148.4	158.8	131.9	149.3	151.7	401.8	735.5	888.3	839	722.8	819.2	811.1	981.7	877.2	850	812.3
190	298.9	209.1	228	250.4	205	229.4	198.5	192	175	170	208.1	164.5	136.9	142	141.5	170.5	128	156.5	124.4	131.2	151.5	146.3	143.5	157	116	158.6	172.8	145.9	122	139.5	145	154	119	143.9	138.2	157	131.6	118.7	142	142.1	224	381.3	911.6	945.1	969.4	935.8	1040	902.4	936
0	136.4	187.1	116.1	143.5	114.2	116	149.5	109.3	103.5	92.83	111.2	80.31	124.2	144.8	108.7	127.5	144.6	122.6	111.4	118.7	90.32	91.87	98.48	NaN	NaN	NaN	NaN	NaN	NaN	NaN	NaN	NaN	NaN	NaN	NaN	NaN	NaN	NaN	NaN	NaN	NaN	NaN	NaN	NaN	NaN	NaN	NaN	NaN	NaN
0	130.2	118.3	127	75.53	108.5	110	167.6	121.5	83.5	135.8	96.04	111.8	114.2	104.7	114.3	101.2	104.3	106.9	109.7	88.4	71.32	114.3	119.5	90.92	80.95	86.47	139.4	95.97	78.49	122	132.2	121.8	75.54	131.3	105.6	103	100.7	93.51	85.36	93.77	159.8	95.32	77.52	126.5	97.2	113	111	69.45	124.8
0	96.23	161.5	108.3	124.2	127	125.3	133.3	92.68	88.83	132.4	103.3	113.8	103.2	92.92	NaN	NaN	NaN	NaN	NaN	NaN	NaN	NaN	NaN	NaN	NaN	NaN	NaN	NaN	NaN	NaN	NaN	NaN	NaN	NaN	NaN	NaN	NaN	NaN	NaN	NaN	NaN	NaN	NaN	NaN	NaN	NaN	NaN	NaN	NaN
191	207.5	180.5	210.9	199.4	187.3	217.9	175	177.4	170.9	183.6	229.2	189.3	194.6	184.7	176.4	189.7	227	191	235.8	189	153.2	149.6	215.1	171.7	156.4	173.3	162.6	203	176.7	182	162.6	199.2	155.9	199.9	193.3	174.5	169.9	143.4	153.9	187.2	187.3	119.4	186.2	200.9	170.5	158.8	167	134.8	182.7
192	153.5	166.8	154.7	175.8	167.8	163.2	161.7	188.9	143.8	168.1	161.8	122.9	139.9	147.9	149.4	146.4	172.8	155.2	154.2	174.5	146.8	153.7	153.7	151.6	192.4	140	158.3	136.3	168.9	148.3	143.9	164.9	154.5	174.5	146.7	159	142.9	156.4	162.4	152.3	157.4	147.8	137.9	118.9	132	148.9	141.5	159.4	154.4
0	196.1	167.2	155.5	147	124.9	154.6	150	119.3	NaN	NaN	NaN	NaN	NaN	NaN	NaN	NaN	NaN	NaN	NaN	NaN	NaN	NaN	NaN	NaN	NaN	NaN	NaN	NaN	NaN	NaN	NaN	NaN	NaN	NaN	NaN	NaN	NaN	NaN	NaN	NaN	NaN	NaN	NaN	NaN	NaN	NaN	NaN	NaN	NaN
193	168.2	184.6	153	170.3	119.4	161.8	179.5	145.5	147.7	191.7	159.5	128.2	155.2	134	180.8	197	158	155.7	134.8	187.9	191.6	171.3	183.5	109.4	141.4	238.3	155.1	148.1	160.5	153.4	100.6	148.5	176.1	122.9	123.8	107.6	144.1	139.6	140.4	196.1	157.2	142.1	146.8	141.5	142	179.6	118.4	140.6	132.2
194	208.2	198.2	161.3	191.1	197.2	150.1	200.7	180.2	162.9	195.9	205.2	198.3	168	162.3	179.2	179.5	182.3	179.5	179.1	166.2	214.2	204.9	209.9	161.3	171.4	200.2	196.1	195.6	154.1	146	152.6	163.8	188.5	203.6	197.8	171.6	167	182.2	176.6	170.4	184.4	161	170	234	204.5	203	198.6	167	165.1
195	126.6	127.6	173.7	98.17	98.2	138.8	124.3	96	94.81	97.29	110.2	162.6	127.3	103.5	116.2	124.3	124.2	104.1	119.4	97.89	96.23	86.65	131	104.8	108.1	123.1	97.67	130.2	99.8	69.77	99.56	105.2	107.9	104.5	120	115.2	103.2	123.5	85.03	91.25	96.37	138.7	95.49	80.99	112	115.3	125	106.2	96.73
0	159.6	137.8	150.2	103.2	148.9	138.5	152.6	146	95.46	119.5	141.5	148.9	158.7	130.5	128	142.9	102.7	128.8	153.4	136.2	144.2	133.5	116.9	134.5	157	147.2	130.7	129.1	131	120.8	109.3	140.1	137.9	139.2	126.5	113.5	117.1	114	108.4	112.9	124.9	119.4	128.1	121.7	95.89	117.7	129.2	98.02	124.8
0	161.3	181.7	175.2	173.3	177	178.3	191.8	155.6	141.3	175	172.9	156.3	201.5	206.2	162	169.8	157.9	173.7	161.3	184.9	144.1	114.3	169.9	188.4	208.3	198.6	157.6	181.8	157.9	222.2	152	172.8	160	153.4	160.9	151.5	137.2	165.6	161.5	148	126.1	187.8	169.4	155.2	161.2	157.4	159.6	128.8	161.8
196	604.3	581.3	572.3	566.8	610	608.4	592.6	509.3	469.7	246.7	177.5	267.1	227	236.1	210.5	199.6	201.5	198	201	188.9	148.5	144.2	152.3	135.1	156.3	112.9	141.1	176.9	127.5	167.7	173	137.9	326.7	849.8	787.3	772.5	855.7	841.1	988.4	1265	1216	1319	1246	1166	1158	1076	1179	1268	1244
197	213.8	173.3	214.1	198.9	202.5	219.3	193.9	201	186	206.3	166.4	131.4	140.8	215.6	160.7	176.7	165.9	153	174.4	166.5	174.1	150.6	162	175.4	167.4	171.1	172.5	149.5	139.7	165.8	154	164.6	137.6	121.9	155.2	168.6	191.4	145.9	144.3	155.1	132.8	129.9	149.9	134.6	137	143	180.8	154.6	153.6
0	121.5	120.8	136.5	154.7	159	163.5	152.5	131.6	150.2	145.9	125.1	120.8	148.7	154.6	104.4	169.5	125.9	109.6	138.6	137.2	124.4	95.88	115.5	113.9	99.39	105.9	120.5	121.8	117.1	157.8	109.4	132.4	113.9	107.2	110.4	114	112.9	131.9	152.3	103.4	137.1	167.6	127.1	116.8	104.5	89.12	109.5	121.6	99.47
198	183.6	169.4	155.9	129.1	120	163	131	125.7	141.5	119.9	129.3	171.4	107.4	121.6	130	125.1	117.5	113.9	123.4	106.4	134.6	115.6	104.2	137.2	101.3	121	107.2	112.9	108.5	119.2	110	131.5	109.6	109.4	104.8	117.8	127.8	106.3	98.58	126.1	110.4	125.4	126.5	122.5	107.2	142.7	110.6	102.4	108.5
199	181.8	145	156.1	167.9	156.5	191.7	217.3	149.1	206.9	173.2	150	148.1	189.5	171.3	148.9	182.5	172.9	197.7	167.5	172	158.4	170.9	156.6	170.3	161.6	138.3	175.8	176.4	171.8	204	164.4	207.5	146.3	158.1	144.5	172.5	170.4	198.3	192.8	134.9	136.7	212.9	135.1	172.5	177.9	164.1	179.8	168.3	109.9
0	NaN	NaN	NaN	NaN	NaN	NaN	NaN	NaN	NaN	NaN	NaN	NaN	NaN	NaN	NaN	NaN	NaN	NaN	NaN	NaN	NaN	NaN	NaN	NaN	NaN	NaN	NaN	NaN	NaN	NaN	NaN	NaN	NaN	NaN	NaN	NaN	NaN	NaN	NaN	NaN	NaN	NaN	NaN	NaN	NaN	NaN	NaN	NaN	NaN
200	148	162.9	164.7	109.9	105	154.5	128.3	144.2	171.5	186.1	89.76	139	109.3	134	140.1	98.74	127.3	113.8	122.7	156.2	128.2	151.9	131.8	118.7	151.3	139.9	142.3	140.5	130.4	161.5	96.25	173.7	137.2	121.2	134.8	170.7	129.7	157	146.3	116.9	179	150.6	164.4	131.7	162.7	153.2	152	144.1	171.5
201	336.7	329.9	321	382.2	284.9	344.4	280.6	305.8	250	267.8	273.7	225.1	294.6	246.3	241.6	283.8	232.6	302.3	241.4	226.2	258.1	258.4	200.6	212	212.6	189.8	212.5	226.2	218.6	206.4	230.5	214.4	216.8	241.8	203.1	214.3	165.2	187.5	194.3	226	171.3	197.4	191.6	200.4	202.6	187	189.5	155.1	173.9
202	296.7	206.7	324.5	286.2	252.4	313.3	260.1	239.4	275.2	279.6	257.4	239.7	290.1	261.5	250.6	207.9	207.3	191	204.5	187.8	173.1	230.2	206	182.3	210	194.7	183	203.9	247.3	187.4	188.9	225.5	213.1	222.5	228.7	212.8	229.5	214.3	207.3	200.3	194.5	208	204.9	203.4	181.4	203	209.1	145.3	169.5
0	181.3	149.8	190	165.7	175.7	169	159.8	156.7	144	155.9	165	184.7	157.8	144.9	159.5	163.1	139.7	116.4	170.6	161.2	134	113.9	160	134.6	151.9	166.4	169.9	164.3	157.9	163	161.6	154.7	159.6	149.2	167.6	140.2	145.7	135.4	148	177.7	134.6	164.7	149.1	158.6	181.3	165.8	156.2	141	146.8
0	135.4	137.5	138.9	171.4	163	141.3	132.2	157.5	161.1	151	142.5	171.8	163.7	185	195.8	164	184.2	183.1	146.8	161.6	153.6	158.6	145.4	167.4	153.6	182.6	169.9	128.1	166.7	162	162.3	171.5	148.3	131.4	160	156.4	149	140.5	143.8	139.8	145.5	132.1	144.1	178.9	189.6	145.8	127.5	194	173
203	149.1	162.9	134.9	133	130.8	139.2	133	130.1	121.2	141.6	109.7	178.2	127.4	159.2	95.63	113.4	127.7	109	118.7	114.1	105.8	131.9	158.2	90.99	127	163.2	125.5	135.4	120	99.48	128.7	98.93	105.5	130.2	150.9	94.63	107.7	109.9	129.4	123.3	106.1	111.1	101.7	118.5	133	155	120.4	133.7	91.78
204	624.1	650.2	646.3	660.2	612.3	678.6	638.2	533.6	588.1	490.8	575.2	567.2	577.9	548	556.9	477.9	633.3	500.7	518.2	490.9	620.4	557.2	664.9	606.2	806.6	891.6	1073	1325	1237	1166	1181	1379	1165	1481	1359	1318	1035	1262	1225	1155	1159	1321	1260	1272	1308	1339	1345	1130	1416
205	353.3	306.9	228.9	221.6	224.1	216.3	229.3	188	206.2	215.7	190.4	191.7	194.9	194	221.9	200.1	253.2	219.1	184.1	184.2	209.9	198.6	221.4	202.7	221.3	232.2	188.7	192.2	213	178.2	217.4	229.4	171.1	176.3	216.4	201	184	195.1	191.3	604	721	782.9	666	NaN	NaN	NaN	NaN	NaN	NaN
0	134.1	127.8	136	131.7	114.1	139.6	105	117.7	125.1	137.4	172.8	128.6	110.6	121	119.5	128.2	98.18	124.1	127.1	90.77	114.8	132	125.4	118.9	120	115.5	92.33	106	119.9	126.7	116.4	110.5	119.5	106.5	130.4	111.3	124.4	114.9	109	129.4	122.1	120.1	96.18	138.1	102.7	128.9	115.8	125.2	145.5
0	134.6	101.2	134.8	NaN	NaN	NaN	NaN	NaN	NaN	NaN	NaN	NaN	NaN	NaN	NaN	NaN	NaN	NaN	NaN	NaN	NaN	NaN	NaN	NaN	NaN	NaN	NaN	NaN	NaN	NaN	NaN	NaN	NaN	NaN	NaN	NaN	NaN	NaN	NaN	NaN	NaN	NaN	NaN	NaN	NaN	NaN	NaN	NaN	NaN
0	140.7	132.2	150.7	126.4	129.6	116.2	139.8	154	152.6	181.4	179.4	146.6	145	126.3	135.4	143	159.2	107.8	165	148.1	135.9	157.6	148	148.1	169.2	158.2	141.4	147.5	145	145.1	142.6	150.9	137.2	146	113	140.7	139.2	171	146.2	139.5	138.5	116.9	129.8	165.8	143.1	133.3	132.3	129.2	128.9
206	339.8	376.6	373.2	312.5	242.7	267.8	259.6	276.2	266.3	231.7	250.2	229	209.1	255.4	186.6	244.7	199.5	211.7	214.7	216.6	215.7	219.9	270	221.7	203.5	208.6	230.4	257.2	216.2	190.7	209.2	179.9	186	203.8	209	201	190.5	210.6	176.3	191.1	207.4	153.9	218.8	435.9	1131	1038	1355	1134	1342
0	140	142.5	136.7	162.4	144.2	172.7	169.4	169.3	194.2	142.3	151.6	150.5	135.5	152.4	121.7	144.3	181.8	162.3	137.5	180.4	134.8	152.3	148.2	120.1	172	187.8	123.4	132.5	111.5	141.7	148.3	135.4	148	148.9	165.1	140.1	130.6	135.5	142.5	162.1	115	153.8	164.7	148.6	159.9	162.7	135.3	137.5	148.4
0	76.34	140.3	148.5	137.9	151.7	135.7	113.6	117.4	116.2	139.4	118.5	124.8	103.2	152.1	120.6	93.32	145.5	133.5	126.7	150.5	96.39	91.59	115.7	108.5	76.67	143.8	103.9	128.9	139.6	128	107.7	127.8	98.26	132.7	97.5	101.6	118.5	74.22	97	131.3	122.8	102.4	96.5	79.42	103.4	107.6	103.2	115.6	80
207	203	160.8	192	182.6	176.3	148.4	183.2	183.5	152.5	188.6	181.9	175.1	151.4	184.2	194.4	184.2	179.9	203.7	190.1	149.1	189.2	185.6	184.7	202.2	177	176	164.7	163.2	178.6	187.2	186.3	181.8	200.1	193	182.6	169.4	190.4	180.2	220	184.2	196.2	173.6	166.3	152.7	169.2	178	135.3	167.7	121.1
0	108.3	108.3	99.5	86.06	NaN	NaN	NaN	NaN	NaN	NaN	NaN	NaN	NaN	NaN	NaN	NaN	NaN	NaN	NaN	NaN	NaN	NaN	NaN	NaN	NaN	NaN	NaN	NaN	NaN	NaN	NaN	NaN	NaN	NaN	NaN	NaN	NaN	NaN	NaN	NaN	NaN	NaN	NaN	NaN	NaN	NaN	NaN	NaN	NaN
0	180.2	196.8	194.6	152	174.7	161.9	217.1	164.9	138.4	211.1	185.1	158.8	186.9	181.4	166.8	165.8	154.2	132.5	201.8	133.6	176.1	128.3	134.4	155	122.6	176.9	171.3	131.5	161.9	173.9	141.8	161.8	153.9	130.8	175	133.9	179.4	138.3	103.5	139.6	137.9	85.76	136.3	190.5	152.8	106.2	142	140.3	160.7
0	165	182.6	171.7	160.3	NaN	NaN	NaN	NaN	NaN	NaN	NaN	NaN	NaN	NaN	NaN	NaN	NaN	NaN	NaN	NaN	NaN	NaN	NaN	NaN	NaN	NaN	NaN	NaN	NaN	NaN	NaN	NaN	NaN	NaN	NaN	NaN	NaN	NaN	NaN	NaN	NaN	NaN	NaN	NaN	NaN	NaN	NaN	NaN	NaN
0	147.9	157.9	170.5	137.9	161	150	117.8	112.2	195.7	118.5	143.4	153.4	148	146.2	164.5	147.4	132.2	158.1	131.8	126.4	164	151.1	164.3	131.5	116.5	151.5	145.6	159.2	146.2	134.3	184.4	149.5	146.5	144.2	182	158	147.4	151.7	143.4	188.9	156.4	158.8	142.8	137.1	130.9	130.1	141.7	150	164.1
0	183.8	157.8	143.5	179.7	149.4	184.5	167.4	159.5	180.7	118.5	133.4	137	140.5	144.8	172	132.7	152.6	145.5	137.2	136	155.2	164.1	135.6	146.1	153.1	146.2	168.5	132.5	130.1	120.1	154.4	117.8	182	153.5	133.9	141.4	148.4	144.2	105.5	168.2	138.6	120.4	103.6	140.9	110.4	157.9	120.6	121	122.8
0	191.2	212	185.8	221.9	169.7	207.5	211.8	171.6	169.5	169.6	180	229	181.4	160.7	164.9	168.5	182.1	156.9	187	166.4	172.6	136.5	165.9	207.5	189.8	177.5	135.2	148.7	159.2	175.3	191	172.8	194.5	160.7	177.5	168.2	154.7	159.3	174.5	224	159.8	179.8	199.8	129.5	156.3	192.1	171.8	148	154.1
208	163.7	169	153.5	160.9	166.4	154.5	156.2	170.6	173.8	162.7	172.7	150.7	168.7	155.7	151.1	155.7	189.4	157	163.9	166.5	149.8	140.9	177.3	178.8	180.9	189.2	119.4	159.9	128.1	145.7	154.6	138.3	148.5	160	176.4	422.2	954	1701	1894	1993	2112	2288	2732	2366	2357	2267	2167	2276	2487
0	266	271.3	204.9	217.2	194.7	164.9	195.8	190.8	159.5	174.2	240	NaN	NaN	NaN	NaN	NaN	NaN	NaN	NaN	NaN	NaN	NaN	NaN	NaN	NaN	NaN	NaN	NaN	NaN	NaN	NaN	NaN	NaN	NaN	NaN	NaN	NaN	NaN	NaN	NaN	NaN	NaN	NaN	NaN	NaN	NaN	NaN	NaN	NaN
209	172.7	165.8	117.2	174.4	163.8	171.5	158.4	160.1	161.1	143.3	142.5	185.2	187.5	153.7	146	139.5	133	146.8	151.4	180.4	190.6	165.9	155.1	133.9	112.2	139	147.4	139.5	148.9	159.8	145.4	163.6	131.8	162	155.4	146.8	170.6	170.5	131.1	140.7	126.8	150	157.3	162.9	164.6	172.8	184.8	148.3	149.2
0	178.6	134.6	132.4	152.4	174.3	145.1	169.5	158.1	162.6	142.8	164.5	140.1	120.8	152.2	130.1	157.5	136.1	180.4	147.8	168.2	142.8	109.9	158.2	148.5	122.7	159.1	147.8	146.5	126.9	145.2	146.1	190.5	209.8	175.2	144.9	138.4	167.2	138	146.2	129.5	179.4	132.5	142.7	157.4	123.5	151	133.7	132.2	159.2
0	61.86	117.5	82.18	125.5	172.6	119.1	116	173.7	137.8	163.1	136.4	143.7	119.8	139.6	134	120.1	105.1	151.8	106.6	81.09	122	111.1	99.16	93.21	78.7	114.5	82.5	114.3	95.86	128.8	81	93.72	92	87.84	124.6	195.8	181	196.2	139.9	192.5	164.8	222.8	195.9	182.1	240.3	194.9	273.2	263.4	275.7
0	204	297.1	131.1	181	177.1	183.9	187.7	194.8	224.6	235.8	182.2	161	200.3	184.5	138.4	145.6	165	198.2	135.6	186.3	202.8	153.7	162.5	184.3	162.1	182	147.7	168.9	170.6	156.6	201.1	176.9	170.1	188	189.5	179.2	206	263.4	171.2	130.3	210.9	154	164	165.6	172	187.7	116.6	185.7	140.6
210	136.5	146.6	192.4	141.8	144	170.7	152.2	133	143.5	103.6	119.3	186.4	163.3	132.7	155	156.9	156.9	152.9	127.9	138.6	140.1	143.3	107.1	103.5	136.6	158.5	115.3	149.7	131	133.1	126.9	120.1	174.4	132.8	159	143	116.9	147.3	168	138.9	148	125.7	132.5	140.4	140.4	136.4	164.2	147.4	145.5
211	273.4	241	280.5	241.5	195.7	259.5	188.5	186	159.8	178.3	154	171.7	166.5	144.2	174.5	159.2	155.8	124.9	137	177.4	179.9	148.6	168	147.2	134.7	137.9	126	149.7	141.7	148	168	171.1	166.8	155	172.8	150.4	181.2	155.1	192	165.7	161.5	194.3	152	165	161.2	124.3	168.5	280.4	1079
212	154.2	147.5	148.3	146.5	143.5	139.9	102.9	125	121.8	162.4	132.1	147.1	142.6	163.3	115	160.2	129.9	148.5	141.9	145	103.5	129	130.8	141.7	91.26	120.4	144.7	132	133.9	136.4	162.2	169.7	138.8	130.7	128.5	148	149	172.3	155	136.6	136.5	111	106.8	126.7	135.4	155.5	131.1	156.4	148.1
213	177.2	171.5	153.9	189.5	169.8	172.8	183	166.1	156.8	158.5	174.5	167.2	174.2	157.5	184.3	159.5	173.9	143.3	133.8	151.4	177.6	159.9	181	149.1	148	152.7	153.1	164	161	132	155.4	155.5	144.3	159.3	125	133.1	129.8	153.1	784.9	897.2	1038	1266	998.4	810.2	994.8	1185	1098	960.2	895.5
214	167.9	170.9	162.5	156.7	165.5	181.4	179.6	160.2	148	166.2	160.3	136	154.4	154.5	185.8	141.1	144.4	131.3	142.2	163.2	148	167.5	154.3	147.8	130	180.5	159.6	164.1	152.8	155.4	184.2	145	150.4	171.1	141.7	147.8	172	137.4	200.5	148	156.4	144.9	142.1	177.2	153	153.2	123	149.1	171.6
0	146.3	151.5	171	153.7	174.4	138.6	135.8	202	170.3	147.8	152.4	151	128.5	142.7	148.2	138	140.9	151.5	164.5	163.7	134.5	148.8	147.4	155.2	170.5	147.1	158.5	129.6	149.1	160.6	130	148.3	186.6	149.8	152	126.8	176.3	170.9	139.6	168.5	156.8	166.6	154.8	152.5	154.3	166.8	197.5	153.9	137.8
0	531	356.5	259.4	280.7	268.4	272.9	283.3	237.7	207.4	223.9	183.9	239	220.1	171.6	121.9	217.2	196.1	158.2	206	162.1	184.5	171	147	186	158.6	154.2	170.6	165.8	154.9	192.7	206.1	164.2	203	184.7	217.4	168	154.6	179.5	186	152.8	147.1	170.1	163.5	175.9	165.5	147.3	161.4	128.5	127
0	148.4	129.1	161.3	193.9	470	534.8	469.8	524.4	500.4	481.1	397.6	482.5	511.2	343.9	191.9	218.4	161.5	141.5	170.5	191.7	147.4	133.9	147.5	130.9	173.9	168	121.9	135.5	142.8	131.9	130.8	123.9	134.5	143.5	106	138.3	125.3	129.5	116	95.39	118.1	153.8	115.7	124.9	150.9	120	138.5	131.4	122.2
0	206.5	126.7	130.1	154.1	152.5	143.5	154.2	116	112.5	127.3	114.5	135	121.5	123.9	110.6	139.2	132.8	133.2	133.2	151.2	126.7	117.3	128	135	139	108.7	150.5	128.5	155	119.5	125.5	90.85	129.5	117	118.3	123.9	123.6	108.6	150.7	126.3	104.2	131.9	162.3	130.9	131.3	133.5	130.5	125.7	160.5
215	123.8	146.4	152.3	129.8	146.3	153.6	167.5	139.2	147.8	125.4	157	170	138.8	146.8	144.8	138.1	145.9	133.6	134	137.6	161	163.9	128	122.3	160.5	140	151.8	122.8	139.1	149.3	164	207.2	173.6	163.4	141.8	138.5	183.2	514.9	580.7	526.2	563.3	415.3	483.5	545.5	449.7	227.4	250.6	202.8	221.2
0	137.9	121.2	141.3	126.4	119.8	124.8	119.2	155	166.2	157.2	128	143.5	142.8	157.8	117.7	122.7	106.6	116.7	107.7	127	114.8	111.6	152	95.93	110.3	116.7	109.8	93.85	98.93	116.2	102.3	118.8	102.1	119.5	99.99	115.6	104.5	114.2	109.7	98.34	70.22	97.8	88.12	88.54	88.34	66.69	94.69	92.01	104.5
0	136.8	133.5	168.7	137.2	167.8	169.5	164.3	177.7	139.2	142.6	164.3	152.9	147.5	142	171.4	164.7	154.5	113.7	160.3	157.8	138	151.5	156.4	125	161.2	125.2	167	140.6	136.3	174.3	117.5	136.5	125.5	121.3	139.7	126	135.2	128.8	160.6	141.3	118.2	92.04	124.3	137.5	121	147.6	111.3	113	132.4
0	161.8	143.1	151.5	159.2	99.81	121.4	133.8	130.2	117.8	115.7	136.6	97.8	102.7	140.9	116.5	174.1	101	147.7	116.1	166.9	87	50.8	117.8	129	139.9	109.3	83.39	88.37	85.32	66.13	101.5	97.47	86.32	78.81	48.34	95.39	75	107.6	84.94	87.97	104.6	66.26	87.5	96.26	75.32	90.14	54.76	73.5	126.3
0	140.9	128.2	146.7	164.5	165.2	152	152.7	146.6	133.2	154.8	102.5	145.7	139.6	135.2	NaN	NaN	NaN	NaN	NaN	NaN	NaN	NaN	NaN	NaN	NaN	NaN	NaN	NaN	NaN	NaN	NaN	NaN	NaN	NaN	NaN	NaN	NaN	NaN	NaN	NaN	NaN	NaN	NaN	NaN	NaN	NaN	NaN	NaN	NaN
0	212.2	165.2	191.1	166.7	175.5	170.7	141.7	162.3	199.8	161.3	176.1	180.8	139.5	137.1	155.4	137.2	127.5	156.6	167.6	206.2	130	129.4	160.2	171.6	124.8	128.2	154.1	144.6	168.8	138	132.4	155.4	150.1	145.2	126.5	176.5	143.6	133.6	157.8	139.5	125.4	135.2	132.9	121.2	151.4	125.4	116.9	140.6	130.9
0	142.1	169.3	142	173.9	170.3	158.5	155.4	146.6	169.8	185.8	162.7	146.5	189.6	172.4	152.4	155.3	164.4	143.6	146.4	138.7	160.5	142.5	148.6	147	143.4	153.4	161.7	168.5	144.6	160.8	163.2	154.6	168.8	155.1	169.9	144.4	157.7	143	127.6	116.7	172.1	140.9	129.1	136.9	156.1	161.7	133.1	139.8	151.6
0	58.53	NaN	NaN	NaN	NaN	NaN	NaN	NaN	NaN	NaN	NaN	NaN	NaN	NaN	NaN	NaN	NaN	NaN	NaN	NaN	NaN	NaN	NaN	NaN	NaN	NaN	NaN	NaN	NaN	NaN	NaN	NaN	NaN	NaN	NaN	NaN	NaN	NaN	NaN	NaN	NaN	NaN	NaN	NaN	NaN	NaN	NaN	NaN	NaN
216	145.5	110.5	166.5	151.5	166	111.5	145	158.5	118	155.5	128.1	127.5	124.1	132.7	140	90.92	152.9	137.8	109.7	76.94	112.8	119.9	121.4	98.78	107.1	92.8	132	111	126.9	96.53	125.6	116.3	106.3	155.9	125.9	86.91	147.7	120	95.8	140.9	172.7	163	86.32	112	88.49	79.35	113.8	146.9	84.36
0	192.2	135.7	151.8	137.8	163.3	173.1	207.4	151.2	167.9	126.5	112	192.8	128.8	146.1	122.1	156.5	146.5	165.6	116.1	146.7	160.6	158.5	171.9	168.6	141.5	144.6	128.3	147.4	140	151.9	147.8	159.2	150.8	154.9	105.7	132.5	136.4	100.5	161.6	140.2	145.8	149.1	160.3	138.7	150.9	169.2	141.7	147	149.2
217	132.6	151.3	158.1	133.7	142.6	111.1	98.9	136.8	133.6	156.5	126.5	140.5	126.6	127	142.1	105	88.1	101.7	121.3	117.5	105.3	115.1	81.95	138	121.4	129.8	95.22	116.5	127.7	148.2	90.8	116.9	110.5	99.11	91.18	85.13	106.7	105.3	114.5	138	95.53	88.98	100.2	113.7	114.5	116.9	103.5	88.05	106.1
0	112.5	134.1	158	112.4	135.6	157.5	NaN	NaN	NaN	NaN	NaN	NaN	NaN	NaN	NaN	NaN	NaN	NaN	NaN	NaN	NaN	NaN	NaN	NaN	NaN	NaN	NaN	NaN	NaN	NaN	NaN	NaN	NaN	NaN	NaN	NaN	NaN	NaN	NaN	NaN	NaN	NaN	NaN	NaN	NaN	NaN	NaN	NaN	NaN
218	175	129.9	149.3	111.3	155.2	132.8	118	149.8	148.4	170.5	163.1	130.5	129.9	171.4	180.7	166.9	163.3	197.3	196.5	157.6	199.5	177.8	193.2	166.6	155.4	166.1	112.4	134.8	146	179.7	166.7	135.4	153.3	150.3	164.1	162.7	170.5	156.2	130.4	171.2	157.5	168.2	178.2	136.7	184.3	164.4	139.3	195.7	181.1
0	131.5	143.9	171	123.4	152	135.5	118.5	138	156.5	173.5	192.5	158.1	119	130.5	101.6	123.6	117.4	165.1	147.6	142.9	174.1	127.1	130.8	NaN	NaN	NaN	NaN	NaN	NaN	NaN	NaN	NaN	NaN	NaN	NaN	NaN	NaN	NaN	NaN	NaN	NaN	NaN	NaN	NaN	NaN	NaN	NaN	NaN	NaN
0	NaN	NaN	NaN	NaN	NaN	NaN	NaN	NaN	NaN	NaN	NaN	NaN	NaN	NaN	NaN	NaN	NaN	NaN	NaN	NaN	NaN	NaN	NaN	NaN	NaN	NaN	NaN	NaN	NaN	NaN	NaN	NaN	NaN	NaN	NaN	NaN	NaN	NaN	NaN	NaN	NaN	NaN	NaN	NaN	NaN	NaN	NaN	NaN	NaN
219	111.4	136.5	125.7	124.9	130.5	117.9	117.4	149.1	108.1	106.9	116	103.1	123.6	95.53	108.6	119.5	125.2	131.6	121.8	122.7	120	112.6	143.6	101.6	102.1	126.8	116.7	102.6	124.2	135.5	121	117.3	105.5	134.7	91.12	141.8	134.2	109.7	123.7	120.3	95.25	102.9	103.4	137	88.74	97.13	103.8	106	114.8
0	160.8	175.7	152.9	177	152.9	163.6	160.8	122.3	145.1	177	144.6	187.3	145.6	135.5	157.4	156.4	168.4	149.9	150.9	117	156.5	175.3	144.5	144.3	189.7	160.7	168	149.2	118	163.5	136	154.7	157.6	156.2	170.8	150.3	194.2	175	193.7	147.2	157.7	155.8	178.3	182.3	145.3	134.7	175.5	166.7	168.3
0	151.8	168.3	182.6	148.7	229.3	158.3	154	175.4	174.9	153.5	174.7	161.9	153.1	179.5	145.8	152.7	180.6	174.7	185.3	172.2	152.1	139.2	151.2	153	171.6	188.7	164.7	154.6	173.6	189.3	174.5	160.7	161.5	175.3	206.5	187.5	144.5	163.2	137.3	141.3	143.8	166.5	146.8	145.6	148.3	151.7	156.2	132.5	158.8
220	190.6	127.9	200.1	202.2	189.5	214.4	172.8	173.1	194	186	160.7	149	311	762.2	738.7	754.7	704.3	750.8	787.4	672.3	722	511.5	315.7	336	327.7	242.5	212	236.3	248.6	256.1	203.6	276	236.4	199.2	184.7	168.9	157.5	216.4	170.3	168	135.7	176.9	169	165.8	177	199.2	196.1	160.1	173.9
221	198.9	188.4	177.8	193.6	179.5	168.6	219	185.1	208	189	147.2	191.9	218.9	180.3	177.4	195.6	185.6	173.6	210.5	170.5	180.6	212.5	158.8	166.5	167.4	145.4	170.6	172.6	162.8	158.3	149.9	192	182.6	169.8	173.5	124.6	163	182	165.7	184.3	166.5	163.7	136.3	153.2	155	179.5	178.3	199.2	160.5
0	198.2	195.6	161.3	170.5	182.9	176.9	135.6	175.4	197.3	147.2	177.9	140.8	135.2	149.7	176.1	161.8	123.4	141.8	144.8	136.4	122.2	163.8	127.3	142.8	141.4	180.5	142.7	131.3	165.3	125	98.49	158.4	129.5	111.9	124.8	130.5	147.2	136	150.7	150.3	160.3	138	172.5	138.5	134	128.8	142.7	131.7	140.7
0	172.5	194.7	206.1	198	158.5	200.5	141.5	174.1	206.5	173.5	171.5	179.5	152	140.1	210	192.5	187.5	195.7	137.3	140.6	159.5	156.1	144.7	169	139.4	154.6	155.1	180.3	150	168	157.3	152	172.3	186.5	193.7	175.3	145.9	156.3	149.1	177.8	144.9	177.5	193.2	153.1	164.4	156.9	191	157.2	185.2
0	136.5	137.1	145.5	132.1	133.9	126.4	140.8	155.5	134.5	127.6	127.5	99.3	138.1	120.6	130.8	128.8	124.5	107.3	123.5	109.5	149.2	113.5	110.9	132.5	117	89.5	119	73.17	141.2	132.6	148.5	98.56	144.8	111.9	131.6	117.5	80.5	91.72	NaN	NaN	NaN	NaN	NaN	NaN	NaN	NaN	NaN	NaN	NaN
0	NaN	NaN	NaN	NaN	NaN	NaN	NaN	NaN	NaN	NaN	NaN	NaN	NaN	NaN	NaN	NaN	NaN	NaN	NaN	NaN	NaN	NaN	NaN	NaN	NaN	NaN	NaN	NaN	NaN	NaN	NaN	NaN	NaN	NaN	NaN	NaN	NaN	NaN	NaN	NaN	NaN	NaN	NaN	NaN	NaN	NaN	NaN	NaN	NaN
0	175.9	124.4	162.6	161	138.4	142.5	95.97	145.5	95.57	NaN	NaN	NaN	NaN	NaN	NaN	NaN	NaN	NaN	NaN	NaN	NaN	NaN	NaN	NaN	NaN	NaN	NaN	NaN	NaN	NaN	NaN	NaN	NaN	NaN	NaN	NaN	NaN	NaN	NaN	NaN	NaN	NaN	NaN	NaN	NaN	NaN	NaN	NaN	NaN
[truncated: 215 more columns]
