# Supplementary material for: Fractional killing arises from cell-to-cell variability in overcoming a caspase activity threshold
Source: Mol Syst Biol. 2015 May 7;11(5):803. doi: 10.15252/msb.20145584 (PMC4461398; doi:10.15252/msb.20145584)
Supplement: Supplementary file 3 [file msb0011-0803-sd3.zip › All_data/012_TRAIL (25 ngml)_2/raw_fret.tsv]

Cell # (0 for discarded)	T=5min	T=10min	T=15min	T=20min	T=25min	T=30min	T=35min	T=40min	T=45min	T=50min	T=55min	T=60min	T=65min	T=70min	T=75min	T=80min	T=85min	T=90min	T=95min	T=100min	T=105min	T=110min	T=115min	T=120min	T=125min	T=130min	T=135min	T=140min	T=145min	T=150min	T=155min	T=160min	T=165min	T=170min	T=175min	T=180min	T=185min	T=190min	T=195min	T=200min	T=205min	T=210min	T=215min	T=220min	T=225min	T=230min	T=235min	T=240min	T=245min
0	1.43	1.351	NaN	NaN	NaN	NaN	NaN	NaN	NaN	NaN	NaN	NaN	NaN	NaN	NaN	NaN	NaN	NaN	NaN	NaN	NaN	NaN	NaN	NaN	NaN	NaN	NaN	NaN	NaN	NaN	NaN	NaN	NaN	NaN	NaN	NaN	NaN	NaN	NaN	NaN	NaN	NaN	NaN	NaN	NaN	NaN	NaN	NaN	NaN
0	1.595	1.254	NaN	NaN	NaN	NaN	NaN	NaN	NaN	NaN	NaN	NaN	NaN	NaN	NaN	NaN	NaN	NaN	NaN	NaN	NaN	NaN	NaN	NaN	NaN	NaN	NaN	NaN	NaN	NaN	NaN	NaN	NaN	NaN	NaN	NaN	NaN	NaN	NaN	NaN	NaN	NaN	NaN	NaN	NaN	NaN	NaN	NaN	NaN
1	1.433	1.442	1.424	1.346	1.349	1.302	1.321	1.396	1.339	1.397	1.408	1.385	1.297	1.453	1.449	1.432	1.443	1.396	1.474	1.441	1.442	1.445	1.457	1.467	1.441	1.525	1.512	1.538	1.499	1.548	1.546	1.597	1.726	1.577	1.773	1.74	1.632	1.716	1.615	1.647	1.734	1.715	1.762	1.845	1.801	1.745	1.829	1.874	1.879
0	1.404	1.445	1.394	1.388	1.4	1.402	1.366	1.374	1.403	1.387	1.447	1.447	1.369	1.36	1.407	1.425	1.401	1.413	1.458	1.424	1.437	1.449	1.432	1.456	1.452	1.457	1.434	1.468	1.461	1.49	1.477	1.524	1.49	1.516	1.557	1.555	1.537	1.567	1.552	1.601	1.612	1.599	1.667	1.583	1.603	1.606	1.656	1.645	1.612
2	1.394	1.351	1.405	1.283	1.348	1.257	1.321	1.388	1.338	1.349	1.355	1.347	1.347	1.38	1.361	1.399	1.379	1.343	1.396	1.42	1.391	1.426	1.437	1.509	1.454	1.478	1.532	1.557	1.564	1.579	1.645	1.671	1.742	1.733	1.863	1.841	1.83	1.962	1.908	1.921	1.98	1.987	2.052	2.071	2.091	2.092	2.151	2.149	2.178
0	1.308	1.348	1.352	1.385	1.445	1.267	1.205	1.139	1.416	1.334	1.37	1.397	1.41	1.398	1.376	1.594	1.361	1.3	1.278	1.384	1.357	1.808	1.542	1.247	1.452	1.211	1.209	1.694	1.261	NaN	NaN	NaN	NaN	NaN	NaN	NaN	NaN	NaN	NaN	NaN	NaN	NaN	NaN	NaN	NaN	NaN	NaN	NaN	NaN
0	1.441	1.417	1.384	1.34	1.369	1.333	1.304	1.39	1.341	1.392	1.392	1.392	1.301	1.424	1.427	1.434	1.435	1.375	1.436	1.437	1.448	1.418	1.444	1.48	1.465	1.545	1.488	1.537	1.509	1.526	1.512	1.551	1.673	1.606	1.722	1.729	1.639	1.739	1.664	1.702	1.744	1.781	1.83	1.848	1.862	1.841	1.87	1.922	1.884
3	1.385	1.376	1.361	1.383	1.357	1.377	1.332	1.361	1.336	1.369	1.39	1.415	1.344	1.413	1.412	1.391	1.418	1.415	1.435	1.45	1.487	1.456	1.493	1.485	1.509	1.561	1.555	1.599	1.569	1.639	1.617	1.661	1.726	1.701	1.782	1.809	1.721	1.795	1.793	1.932	1.944	2	2.051	2.093	2.15	2.176	2.216	2.238	2.231
0	1.384	1.411	1.4	1.406	1.396	1.379	1.368	1.363	1.395	1.36	1.413	1.419	1.379	1.409	1.4	1.404	1.421	1.432	1.466	1.452	1.48	1.49	1.489	1.52	1.508	1.506	1.523	1.539	1.548	1.58	1.569	1.576	1.587	1.58	1.601	1.625	1.606	1.603	1.614	1.652	1.653	1.618	1.676	1.617	1.659	1.646	1.651	1.656	1.654
0	1.381	1.382	1.358	1.363	1.372	1.347	1.351	1.381	1.358	1.363	1.361	1.373	1.358	1.368	1.384	1.377	1.404	1.388	1.381	1.394	1.409	1.348	1.4	1.371	1.391	1.407	1.383	1.415	1.417	1.42	1.396	1.415	1.434	1.44	1.462	1.461	1.442	1.462	1.419	1.45	1.485	1.457	1.488	1.52	1.508	1.485	1.473	1.528	1.518
0	1.366	1.368	1.355	1.423	1.361	1.388	1.328	1.352	1.358	1.339	1.418	1.402	1.342	1.4	1.429	1.417	1.429	1.434	1.439	1.416	1.49	1.447	1.463	1.482	1.487	1.539	1.497	1.575	1.54	1.589	1.562	1.573	1.654	1.662	1.671	1.694	1.638	1.665	1.673	1.689	1.708	1.687	1.734	1.772	1.731	1.741	1.756	1.819	1.797
0	1.378	1.375	1.352	1.383	1.377	1.352	1.358	1.376	1.361	1.364	1.384	1.397	1.369	1.366	1.39	1.381	1.385	1.382	1.374	1.393	1.4	1.34	1.4	1.395	1.387	1.386	1.398	1.413	1.396	1.428	1.408	1.413	1.427	1.437	1.442	1.444	1.409	1.452	1.448	1.454	1.469	1.456	1.464	1.492	1.485	1.46	1.47	1.528	1.494
4	1.35	1.39	1.424	1.44	1.403	1.367	1.393	1.357	1.408	1.377	1.407	1.388	1.359	1.416	1.354	1.374	1.414	1.428	1.427	1.387	1.402	1.409	1.433	1.459	1.434	1.42	1.457	1.464	1.461	1.444	1.513	1.449	1.47	1.469	1.485	1.514	1.502	1.503	1.5	1.536	1.513	1.533	1.532	1.543	1.574	1.555	1.577	1.586	1.582
0	1.394	1.379	1.375	1.382	1.389	1.368	1.386	1.39	1.368	1.38	1.369	1.392	1.382	1.369	1.396	1.411	1.409	1.404	1.42	1.421	1.449	1.39	1.431	1.424	1.436	1.443	1.454	1.46	1.453	1.48	1.479	1.481	1.49	1.503	1.525	1.499	1.503	1.533	1.516	1.543	1.559	1.546	1.563	1.558	1.584	1.577	1.56	1.613	1.604
0	1.368	1.43	1.451	1.444	1.393	1.403	1.385	1.373	1.452	1.409	1.478	1.416	1.395	1.479	1.388	1.474	1.43	1.51	1.487	1.454	1.449	1.483	1.505	1.531	1.553	1.509	1.546	1.582	1.61	1.596	1.696	1.589	1.625	1.623	1.662	1.669	1.67	1.7	1.697	1.7	1.714	1.723	1.752	1.772	1.757	1.782	1.797	1.792	1.793
5	1.391	1.318	1.388	1.365	1.401	1.342	1.323	1.332	1.431	1.338	1.368	1.372	1.433	1.382	1.4	1.402	1.416	1.391	1.449	1.426	1.485	1.424	1.485	1.48	1.471	1.527	1.533	1.549	1.512	1.487	1.586	1.519	1.576	1.638	1.613	1.607	1.592	1.64	1.669	1.682	1.638	1.71	1.701	1.705	1.717	1.665	1.71	1.766	1.764
0	1.351	1.422	1.432	1.449	1.388	1.353	1.384	1.344	1.431	1.396	1.399	1.39	1.365	1.411	1.364	1.377	1.41	1.435	1.421	1.391	1.41	1.405	1.415	1.438	1.421	1.392	1.42	1.457	1.45	1.447	1.505	1.431	1.43	1.438	1.471	1.495	1.483	1.494	1.482	1.479	1.482	1.504	1.515	1.509	1.541	1.523	1.556	1.557	1.568
0	1.352	1.364	1.37	1.393	1.375	1.353	1.352	1.332	1.381	1.357	1.379	1.366	1.362	1.384	1.349	1.37	1.376	1.401	1.403	1.382	1.391	1.382	1.399	1.43	1.404	1.407	1.391	1.41	1.418	1.424	1.465	1.414	1.428	1.423	1.452	1.456	1.441	1.463	1.44	1.459	1.454	1.452	1.47	1.462	1.484	1.477	1.496	1.495	1.493
0	1.391	1.458	1.448	1.474	1.389	1.407	1.408	1.364	1.453	1.404	1.463	1.417	1.38	1.421	1.407	1.421	1.427	1.474	1.469	1.478	1.452	1.445	1.495	1.507	1.461	1.488	1.523	1.512	1.593	1.54	1.629	1.53	1.551	1.571	1.616	1.646	1.604	1.678	1.636	1.683	1.657	1.672	1.703	1.726	1.761	1.726	1.789	1.745	1.818
0	1.349	1.383	1.382	1.403	1.366	1.364	1.363	1.334	1.384	1.359	1.392	1.362	1.345	1.409	1.355	1.372	1.382	1.418	1.412	1.399	1.414	1.399	1.433	1.466	1.445	1.432	1.462	1.479	1.492	1.492	1.558	1.486	1.496	1.521	1.556	1.579	1.54	1.606	1.561	1.601	1.582	1.605	1.613	1.612	1.627	1.628	1.665	1.664	1.668
6	1.384	1.392	1.346	1.359	1.379	1.338	1.42	1.412	1.385	1.364	1.37	1.396	1.371	1.375	1.401	1.418	1.432	1.415	1.44	1.454	1.46	1.414	1.453	1.453	1.475	1.466	1.492	1.487	1.503	1.529	1.53	1.532	1.537	1.55	1.592	1.589	1.6	1.635	1.626	1.649	1.677	1.678	1.709	1.714	1.752	1.733	1.745	1.837	1.811
7	1.359	1.392	1.438	1.459	1.395	1.39	1.406	1.35	1.425	1.376	1.424	1.402	1.405	1.462	1.371	1.408	1.389	1.492	1.44	1.42	1.423	1.435	1.472	1.502	1.445	1.462	1.489	1.491	1.521	1.506	1.594	1.473	1.546	1.578	1.585	1.6	1.568	1.622	1.627	1.637	1.612	1.641	1.66	1.654	1.715	1.727	1.766	1.719	1.849
8	1.384	1.32	1.381	1.348	1.387	1.331	1.342	1.339	1.409	1.351	1.353	1.365	1.421	1.361	1.37	1.37	1.389	1.36	1.404	1.383	1.427	1.38	1.41	1.446	1.404	1.446	1.424	1.454	1.425	1.432	1.483	1.428	1.468	1.482	1.475	1.474	1.476	1.535	1.515	1.545	1.493	1.516	1.533	1.551	1.562	1.522	1.573	1.619	1.588
0	1.355	1.391	1.405	1.412	1.391	1.372	1.366	1.351	1.394	1.367	1.394	1.381	1.366	1.427	1.371	1.374	1.383	1.412	1.409	1.406	1.423	1.418	1.429	1.478	1.454	1.438	1.454	1.482	NaN	NaN	NaN	NaN	NaN	NaN	NaN	NaN	NaN	NaN	NaN	NaN	NaN	NaN	NaN	NaN	NaN	NaN	NaN	NaN	NaN
9	1.349	1.397	1.392	1.403	1.389	1.39	1.362	1.35	1.401	1.345	1.413	1.378	1.347	1.429	1.366	1.381	1.406	1.444	1.444	1.423	1.454	1.438	1.456	1.482	1.453	1.459	1.485	1.529	1.496	1.524	1.585	1.522	1.526	1.528	1.548	1.577	1.56	1.6	1.568	1.611	1.566	1.581	1.597	1.611	1.635	1.623	1.653	1.64	1.639
0	1.347	1.445	1.437	1.451	1.446	1.422	1.444	1.348	1.421	1.355	1.427	1.395	1.373	1.481	1.359	1.391	1.408	1.434	1.409	1.415	1.395	1.413	1.404	1.441	1.392	1.409	1.447	1.458	1.457	1.479	1.53	1.438	1.477	1.475	1.495	1.498	1.497	1.538	1.489	1.518	1.491	1.493	1.553	1.553	1.569	1.552	1.598	1.615	1.579
0	1.6	1.509	1.546	1.526	1.511	1.557	1.497	1.542	1.498	1.536	1.564	1.557	1.511	1.569	1.54	1.584	1.584	1.517	1.578	1.6	1.602	1.616	1.613	1.577	1.592	1.644	1.621	1.647	1.657	1.618	1.669	1.701	1.718	1.689	1.632	1.646	1.673	1.723	1.651	1.722	1.635	1.754	1.737	1.747	1.714	1.746	1.752	1.775	1.846
0	1.393	1.388	1.357	1.394	1.361	1.374	1.395	1.38	1.36	1.369	1.39	1.397	1.379	1.378	1.386	1.408	1.39	1.37	1.406	1.385	1.407	1.399	1.407	1.407	1.405	1.41	1.408	1.411	1.417	1.417	1.416	1.439	1.428	1.423	1.42	NaN	NaN	NaN	NaN	NaN	NaN	NaN	NaN	NaN	NaN	NaN	NaN	NaN	NaN
10	1.51	1.512	1.496	1.488	1.485	1.492	1.514	1.496	1.464	1.478	1.489	1.529	1.531	1.558	1.554	1.53	1.527	1.508	1.576	1.568	1.567	1.556	1.567	1.62	1.557	1.635	1.651	1.607	1.63	1.613	1.645	1.679	1.708	1.675	1.667	1.696	1.693	1.739	1.698	1.727	1.734	1.734	1.747	1.75	1.756	1.757	1.765	1.776	1.771
0	1.382	1.397	1.356	1.387	1.372	1.372	1.404	1.385	NaN	NaN	NaN	NaN	NaN	NaN	NaN	NaN	NaN	NaN	NaN	NaN	NaN	NaN	NaN	NaN	NaN	NaN	NaN	NaN	NaN	NaN	NaN	NaN	NaN	NaN	NaN	NaN	NaN	NaN	NaN	NaN	NaN	NaN	NaN	NaN	NaN	NaN	NaN	NaN	NaN
11	1.387	1.401	1.404	1.371	1.384	1.405	1.395	1.349	1.376	1.353	1.443	1.426	1.409	1.44	1.439	1.488	1.513	1.577	1.614	1.64	1.667	1.715	1.734	1.878	1.874	1.905	2.003	2.045	2.07	2.118	2.168	2.199	2.272	2.267	2.324	2.311	2.302	2.336	2.309	2.336	2.308	2.305	2.324	2.345	2.313	2.346	2.332	2.307	2.298
12	1.384	1.382	1.391	1.407	1.367	1.37	1.404	1.367	1.361	1.373	1.424	1.409	1.413	1.401	1.414	1.452	1.434	1.473	1.49	1.5	1.541	1.521	1.514	1.624	1.618	1.624	1.71	1.714	1.735	1.765	1.805	1.842	1.876	1.932	1.883	2.022	1.993	2.023	2.011	2.079	2.029	2.049	2.186	2.092	2.175	2.152	2.183	2.217	2.19
13	1.372	1.321	1.429	1.38	1.362	1.391	1.412	1.365	1.348	1.378	1.407	1.412	1.388	1.385	1.363	1.396	1.376	1.396	1.42	1.392	1.407	1.383	1.39	1.43	1.404	1.419	1.447	1.417	1.435	1.443	1.456	1.449	1.474	1.469	1.466	1.493	1.473	1.499	1.486	1.496	1.487	1.482	1.536	1.511	1.526	1.53	1.544	1.547	1.53
0	1.583	1.402	1.446	1.399	1.566	1.421	1.402	1.494	1.508	1.462	NaN	NaN	NaN	NaN	NaN	NaN	NaN	NaN	NaN	NaN	NaN	NaN	NaN	NaN	NaN	NaN	NaN	NaN	NaN	NaN	NaN	NaN	NaN	NaN	NaN	NaN	NaN	NaN	NaN	NaN	NaN	NaN	NaN	NaN	NaN	NaN	NaN	NaN	NaN
0	1.516	1.542	1.438	1.481	1.513	1.533	1.493	1.572	1.505	1.498	1.5	1.464	1.48	1.549	1.564	1.498	1.556	1.544	1.606	1.558	1.573	1.591	1.602	1.569	1.55	NaN	NaN	NaN	NaN	NaN	NaN	NaN	NaN	NaN	NaN	NaN	NaN	NaN	NaN	NaN	NaN	NaN	NaN	NaN	NaN	NaN	NaN	NaN	NaN
0	1.439	1.465	1.383	1.415	1.396	1.446	1.435	NaN	NaN	NaN	NaN	NaN	NaN	NaN	NaN	NaN	NaN	NaN	NaN	NaN	NaN	NaN	NaN	NaN	NaN	NaN	NaN	NaN	NaN	NaN	NaN	NaN	NaN	NaN	NaN	NaN	NaN	NaN	NaN	NaN	NaN	NaN	NaN	NaN	NaN	NaN	NaN	NaN	NaN
0	1.396	1.363	1.344	1.382	1.395	1.368	1.374	1.375	1.386	1.365	1.378	1.384	1.39	1.412	1.403	1.38	1.391	1.379	1.429	1.419	1.44	1.43	1.442	1.446	1.455	1.461	1.499	1.473	1.432	1.516	1.502	1.518	1.524	1.495	1.556	1.517	1.525	1.547	1.551	1.594	1.555	1.529	1.606	1.57	1.609	1.576	1.621	1.634	1.635
0	1.397	1.399	NaN	NaN	NaN	NaN	NaN	NaN	NaN	NaN	NaN	NaN	NaN	NaN	NaN	NaN	NaN	NaN	NaN	NaN	NaN	NaN	NaN	NaN	NaN	NaN	NaN	NaN	NaN	NaN	NaN	NaN	NaN	NaN	NaN	NaN	NaN	NaN	NaN	NaN	NaN	NaN	NaN	NaN	NaN	NaN	NaN	NaN	NaN
14	1.403	1.39	1.416	1.421	1.369	1.37	1.413	1.365	1.357	1.385	1.406	1.399	1.355	1.363	1.37	1.405	1.385	1.422	1.406	1.408	1.43	1.38	1.382	1.423	1.431	1.413	1.463	1.408	1.433	1.436	1.448	1.484	1.503	1.506	1.482	1.546	1.479	1.543	1.509	1.566	1.528	1.537	1.593	1.552	1.619	1.562	1.619	1.645	1.609
0	1.724	NaN	NaN	NaN	NaN	NaN	NaN	NaN	NaN	NaN	NaN	NaN	NaN	NaN	NaN	NaN	NaN	NaN	NaN	NaN	NaN	NaN	NaN	NaN	NaN	NaN	NaN	NaN	NaN	NaN	NaN	NaN	NaN	NaN	NaN	NaN	NaN	NaN	NaN	NaN	NaN	NaN	NaN	NaN	NaN	NaN	NaN	NaN	NaN
0	1.511	1.462	1.44	1.465	1.491	1.445	1.5	1.467	1.449	1.474	1.48	1.474	1.477	1.503	1.51	1.48	1.493	1.489	1.523	1.517	1.512	1.525	1.56	1.551	1.558	1.547	1.596	1.543	1.58	1.564	1.618	1.619	1.612	1.592	1.596	1.592	1.64	1.649	1.619	1.695	1.664	1.656	1.672	1.685	1.65	1.668	1.679	1.639	1.695
0	1.391	1.366	1.338	1.376	1.369	1.381	1.385	1.359	1.405	1.385	1.372	1.368	1.392	1.392	1.376	1.386	1.403	1.407	1.425	1.419	1.439	1.423	1.43	1.427	1.44	1.455	1.453	1.463	1.461	1.506	1.468	1.505	1.5	1.535	1.559	1.554	1.535	1.598	1.595	1.643	1.612	1.603	1.661	1.635	1.691	1.684	1.721	1.707	1.749
15	1.573	1.6	1.534	1.645	1.522	1.715	1.666	1.593	1.77	1.506	1.558	1.557	1.668	1.743	1.663	1.586	1.604	1.797	1.757	1.614	1.525	1.706	1.781	1.557	1.788	1.678	1.665	1.759	1.577	1.896	1.732	1.75	1.794	1.788	1.75	1.865	1.862	1.831	1.763	1.888	1.842	1.668	1.727	1.732	1.766	1.841	1.842	1.803	1.822
16	1.425	1.384	1.401	1.401	1.423	1.371	1.408	1.398	1.392	1.4	1.396	1.428	1.421	1.418	1.418	1.421	1.433	1.437	1.447	1.457	1.472	1.453	1.491	1.479	1.482	1.503	1.521	1.494	1.53	1.533	1.549	1.539	1.578	1.549	1.556	1.568	1.603	1.624	1.609	1.632	1.621	1.618	1.663	1.676	1.678	1.666	1.694	1.682	1.724
0	1.497	1.476	1.455	1.451	1.495	1.479	1.484	1.473	1.46	1.514	1.453	1.502	1.485	1.487	1.467	1.479	1.489	1.528	1.526	1.541	1.545	1.532	1.57	1.536	1.568	1.568	1.577	1.564	1.595	1.557	1.652	1.654	1.63	1.65	1.639	1.654	1.665	1.713	1.653	1.743	1.729	1.771	1.769	1.803	1.767	1.777	1.814	1.807	1.839
0	1.697	1.654	1.681	1.681	1.664	NaN	NaN	NaN	NaN	NaN	NaN	NaN	NaN	NaN	NaN	NaN	NaN	NaN	NaN	NaN	NaN	NaN	NaN	NaN	NaN	NaN	NaN	NaN	NaN	NaN	NaN	NaN	NaN	NaN	NaN	NaN	NaN	NaN	NaN	NaN	NaN	NaN	NaN	NaN	NaN	NaN	NaN	NaN	NaN
17	1.435	1.379	1.381	1.412	1.389	1.397	1.398	1.402	1.376	1.407	1.387	1.397	1.402	1.401	1.407	1.399	1.426	1.425	1.438	1.436	1.448	1.429	1.455	1.451	1.465	1.47	1.474	1.461	1.49	1.497	1.518	1.501	1.513	1.527	1.531	1.525	1.546	1.573	1.564	1.592	1.575	1.588	1.607	1.614	1.636	1.618	1.651	1.659	1.674
0	1.699	NaN	NaN	NaN	NaN	NaN	NaN	NaN	NaN	NaN	NaN	NaN	NaN	NaN	NaN	NaN	NaN	NaN	NaN	NaN	NaN	NaN	NaN	NaN	NaN	NaN	NaN	NaN	NaN	NaN	NaN	NaN	NaN	NaN	NaN	NaN	NaN	NaN	NaN	NaN	NaN	NaN	NaN	NaN	NaN	NaN	NaN	NaN	NaN
18	1.447	1.456	1.419	1.444	1.438	1.469	1.506	1.429	1.458	1.432	1.46	1.458	1.482	1.441	1.438	1.464	1.47	1.43	1.549	1.474	1.519	1.478	1.5	1.544	1.545	1.517	1.542	1.592	1.551	1.647	1.604	1.607	1.668	1.659	1.665	1.666	1.685	1.742	1.708	1.817	1.762	1.709	1.854	1.789	1.861	1.912	1.867	1.893	2.011
0	1.459	1.431	1.449	1.456	1.427	1.44	1.425	1.431	1.426	1.401	1.412	1.444	1.443	1.452	1.464	1.457	1.467	1.465	1.499	1.445	1.529	1.476	1.491	1.501	1.515	1.555	1.511	1.597	1.495	1.589	1.549	1.603	1.638	1.606	1.61	1.622	1.654	1.687	1.688	1.74	1.715	1.7	1.787	1.744	1.751	1.789	1.813	1.803	1.86
19	1.461	1.481	1.423	1.482	1.418	1.46	1.461	1.485	1.472	1.408	1.442	1.446	1.51	1.443	1.455	1.465	1.482	1.465	1.536	1.493	1.561	1.495	1.518	1.559	1.542	1.567	1.551	1.6	1.516	1.634	1.608	1.564	1.63	1.625	1.611	1.631	1.66	1.7	1.664	1.703	1.717	1.612	1.686	1.72	1.745	1.78	1.686	1.74	1.799
0	1.438	1.405	1.422	1.389	1.427	1.429	1.407	1.416	1.435	1.434	1.415	1.417	1.438	1.413	1.416	1.419	1.46	1.448	1.465	1.487	1.483	1.441	1.474	1.49	1.47	1.482	1.498	1.508	1.497	1.515	1.545	1.573	1.531	1.574	1.552	1.569	1.556	1.573	1.603	1.658	1.643	1.637	1.654	1.647	1.693	1.686	1.701	1.694	1.713
20	1.482	1.42	1.423	1.453	1.438	1.439	1.42	1.441	1.443	1.466	1.442	1.449	1.459	1.44	1.474	1.449	1.522	1.486	1.471	1.504	1.533	1.499	1.542	1.514	1.58	1.546	1.581	1.572	1.609	1.648	1.672	1.678	1.753	1.724	1.773	1.74	1.777	1.794	1.837	1.859	1.873	1.933	1.983	1.964	2.049	2.036	2.076	2.063	2.089
0	1.412	1.391	1.43	1.408	1.431	1.383	1.417	1.429	1.431	1.482	1.444	1.43	1.464	1.398	1.449	1.421	1.432	1.445	1.503	1.484	1.489	1.446	1.477	1.475	1.489	1.523	1.535	1.484	1.483	1.496	1.456	1.513	1.558	1.483	1.516	1.502	1.53	1.519	1.492	1.571	1.526	1.538	1.555	1.538	1.596	1.506	1.545	1.565	1.544
0	1.445	1.507	1.716	1.596	1.553	1.492	1.545	1.347	1.806	1.457	1.548	1.664	1.682	1.42	1.384	1.671	1.438	1.582	1.648	1.581	1.752	1.382	1.591	1.607	1.645	1.512	1.677	1.596	1.534	1.868	1.62	1.788	1.944	1.677	1.716	1.737	1.642	1.666	1.636	1.932	1.806	1.793	2.011	1.784	1.738	1.854	1.72	2.037	1.806
0	1.452	1.445	1.449	1.478	1.489	1.454	1.531	1.437	1.479	1.484	1.459	1.434	1.51	1.464	1.483	1.468	1.429	1.486	1.533	1.507	1.54	1.421	1.55	1.427	1.444	1.492	1.49	1.441	1.414	1.532	1.465	1.482	1.507	1.483	1.552	1.522	1.473	1.518	1.494	1.609	1.499	1.505	1.54	1.553	1.566	1.525	1.541	1.617	1.463
21	1.37	1.366	1.363	1.382	1.364	1.375	1.375	1.365	1.374	1.361	1.381	1.364	1.398	1.396	1.405	1.413	1.386	1.417	1.418	1.404	1.439	1.417	1.45	1.455	1.46	1.464	1.483	1.501	1.485	1.56	1.537	1.538	1.566	1.577	1.571	1.589	1.61	1.674	1.739	1.802	1.83	1.897	1.997	2.064	2.139	2.194	2.228	2.276	2.266
0	1.375	1.366	1.392	1.393	1.376	1.38	1.337	1.37	1.366	1.363	1.394	1.38	1.382	1.391	1.391	1.385	1.386	1.395	1.406	1.416	1.412	1.429	1.43	1.44	1.457	1.473	1.467	1.482	1.466	1.514	1.495	1.499	1.554	1.543	1.596	1.566	1.587	1.632	1.603	1.636	1.606	1.612	1.656	1.648	NaN	NaN	NaN	NaN	NaN
22	1.452	1.398	1.413	1.436	1.454	1.42	1.433	1.412	1.421	1.443	1.459	1.424	1.461	1.448	1.425	1.417	1.415	1.453	1.477	1.459	1.47	1.425	1.486	1.47	1.491	1.451	1.429	1.447	1.471	1.455	1.48	1.477	1.481	1.475	1.492	1.471	1.495	1.541	1.482	1.544	1.53	1.545	1.535	1.502	1.555	1.56	1.579	1.586	1.529
23	1.379	1.374	1.373	1.375	1.362	1.376	1.356	1.364	1.376	1.351	1.387	1.386	1.393	1.399	1.391	1.401	1.411	1.411	1.429	1.433	1.46	1.425	1.452	1.459	1.489	1.479	1.481	1.536	1.526	1.566	1.569	1.582	1.598	1.643	1.651	1.704	1.695	1.768	1.806	1.878	1.905	1.941	2.011	2.043	2.114	2.15	2.18	2.221	2.217
0	1.553	2.156	1.914	1.702	1.602	1.622	1.505	1.765	1.535	1.932	1.582	1.496	1.632	1.514	NaN	NaN	NaN	NaN	NaN	NaN	NaN	NaN	NaN	NaN	NaN	NaN	NaN	NaN	NaN	NaN	NaN	NaN	NaN	NaN	NaN	NaN	NaN	NaN	NaN	NaN	NaN	NaN	NaN	NaN	NaN	NaN	NaN	NaN	NaN
24	1.362	1.364	1.359	1.37	1.39	1.366	1.35	1.353	1.368	1.34	1.357	1.377	1.368	1.371	1.381	1.383	1.392	1.39	1.405	1.401	1.387	1.411	1.4	1.397	1.418	1.414	1.417	1.426	1.414	1.444	1.424	1.414	1.456	1.437	1.47	1.449	1.463	1.49	1.48	1.51	1.467	1.464	1.493	1.508	1.494	1.499	1.514	1.542	1.509
25	1.437	1.447	1.414	1.431	1.42	1.411	1.428	1.454	1.408	1.438	1.423	1.455	1.432	1.448	1.412	1.413	1.443	1.449	1.453	1.493	1.494	1.428	1.47	1.475	1.479	1.496	1.526	1.508	1.46	1.512	1.501	1.517	1.53	1.589	1.554	1.557	1.56	1.573	1.595	1.685	1.631	1.649	1.645	1.678	1.738	1.699	1.707	1.733	1.714
0	1.464	1.425	1.407	1.456	1.414	1.428	1.43	1.418	1.406	1.431	1.464	1.436	1.45	1.425	1.467	1.45	1.483	1.496	1.491	1.489	1.527	1.475	1.518	1.53	1.56	1.522	1.536	1.534	1.575	1.588	1.603	1.61	1.615	1.622	1.641	1.631	1.675	1.684	1.666	1.692	1.667	1.688	1.716	1.708	1.754	1.719	1.794	1.762	1.815
26	1.501	1.428	1.515	1.408	1.512	1.504	1.475	1.626	1.465	1.497	1.559	1.504	1.546	1.501	1.529	1.562	1.55	1.673	1.627	1.621	1.625	1.771	1.701	1.663	1.653	1.715	1.687	1.713	1.771	1.87	1.84	1.787	1.848	1.85	1.918	1.861	1.859	1.978	1.907	1.993	1.891	1.991	1.92	2.069	2.066	1.983	2.187	2.066	1.963
0	1.46	1.424	1.448	1.427	1.461	1.419	1.399	1.435	1.467	1.432	1.483	1.478	1.514	1.487	1.489	1.486	1.479	1.448	1.487	1.49	1.51	1.44	1.56	1.473	1.529	1.503	1.518	1.58	1.486	1.561	1.478	1.534	1.514	1.528	1.502	1.554	1.592	1.562	1.555	1.644	1.598	1.581	1.616	1.636	1.658	1.654	1.616	1.656	1.625
0	1.431	1.4	1.409	1.421	1.422	1.406	1.377	1.407	1.381	1.369	1.424	1.399	1.399	1.442	1.405	1.401	1.41	1.43	1.439	1.439	1.443	1.45	1.461	1.431	1.45	1.484	1.5	1.483	1.486	1.513	1.505	1.509	1.544	1.539	1.565	1.569	1.541	1.614	1.579	1.609	1.593	1.581	1.623	1.615	1.613	1.598	1.624	1.666	1.625
0	1.457	1.423	1.415	1.392	1.473	1.376	1.446	1.38	1.396	1.391	1.433	1.495	1.428	1.444	1.435	1.439	1.428	1.46	1.444	1.5	1.47	1.414	1.467	1.431	1.49	1.467	1.48	1.487	1.474	1.483	1.479	1.501	1.521	1.493	1.525	1.52	1.503	1.509	1.505	1.548	1.535	1.51	1.53	1.526	1.571	1.484	1.565	1.577	1.581
0	1.447	1.407	1.4	1.437	1.385	1.419	1.413	1.434	1.397	1.399	1.419	1.4	1.419	1.403	1.46	1.444	1.443	1.477	1.433	1.475	1.499	1.414	1.448	1.482	1.465	1.449	1.476	1.524	1.489	1.542	1.518	1.506	1.521	1.543	1.546	1.517	1.543	1.587	1.567	1.586	1.591	1.591	1.623	1.631	1.634	1.615	1.684	1.672	1.68
27	1.417	1.4	1.412	1.403	1.425	1.407	1.388	1.4	1.397	1.399	1.412	1.403	1.386	1.408	1.409	1.419	1.414	1.416	1.423	1.434	1.441	1.454	1.459	1.456	1.47	1.481	1.509	1.498	1.49	1.522	1.516	1.509	1.549	1.551	1.597	1.571	1.604	1.619	1.591	1.638	1.607	1.606	1.675	1.682	1.656	1.669	1.698	1.728	1.665
28	1.523	1.446	1.437	1.409	1.544	1.501	1.511	1.523	1.498	1.476	1.502	1.525	1.601	1.574	1.552	1.533	1.426	1.613	1.553	1.677	1.739	1.606	1.698	1.542	1.578	1.59	1.671	1.749	1.755	1.846	1.714	1.682	1.766	1.788	1.826	1.809	1.895	1.934	1.925	1.973	1.861	1.805	1.941	1.922	1.904	1.917	1.938	2.051	2.065
29	1.385	1.45	1.429	1.431	1.391	1.454	1.422	1.397	1.39	1.381	1.409	1.478	1.417	1.485	1.442	1.482	1.459	1.466	1.484	1.462	1.517	1.486	1.538	1.506	1.492	1.485	1.522	1.514	1.497	1.581	1.561	1.6	1.574	1.579	1.544	1.62	1.617	1.692	1.666	1.678	1.651	1.643	1.707	1.78	1.766	1.797	1.788	1.764	1.888
0	1.422	1.385	1.394	1.405	1.438	1.394	1.371	1.396	1.375	1.36	1.41	1.423	1.408	1.423	1.42	1.437	1.424	1.453	1.443	1.472	1.474	1.497	1.482	1.491	1.507	1.519	1.536	1.564	1.56	1.607	1.59	1.613	1.627	1.646	1.685	1.659	1.669	1.694	1.736	1.723	1.721	1.726	1.783	1.77	1.781	1.773	1.776	1.833	1.8
0	1.436	1.411	1.441	1.458	1.415	1.434	1.36	1.374	1.446	1.386	1.436	1.457	1.439	1.447	1.435	1.407	1.421	1.419	1.511	1.439	1.479	1.425	1.48	1.518	1.503	1.471	1.514	1.538	1.479	1.52	1.515	1.565	1.522	1.553	1.549	1.551	1.536	1.608	1.58	1.588	1.601	1.541	1.561	1.585	1.609	1.625	1.628	1.602	1.643
30	1.39	1.356	1.38	1.374	1.381	1.36	1.357	1.369	1.362	1.385	1.382	1.392	1.4	1.398	1.415	1.425	1.457	1.461	1.47	1.488	1.502	1.508	1.568	1.558	1.575	1.609	1.672	1.708	1.71	1.783	1.817	1.838	1.771	1.856	1.863	1.954	1.983	2.082	2.137	2.158	2.155	2.148	2.217	2.179	NaN	NaN	NaN	NaN	NaN
0	1.403	1.364	1.403	1.413	1.416	1.388	1.393	1.386	1.385	1.401	1.408	1.437	1.395	1.419	1.417	1.4	1.381	1.417	1.442	1.443	1.444	1.448	1.455	1.458	1.47	1.504	1.495	1.519	1.534	1.528	1.504	1.534	1.573	1.591	1.582	1.571	1.611	1.62	1.6	1.641	1.632	1.598	1.625	1.671	1.682	1.674	1.68	1.707	1.67
0	1.389	1.355	1.382	1.362	1.371	1.353	1.359	1.38	1.37	1.37	1.376	1.395	1.371	1.408	1.381	1.411	1.412	1.407	1.434	1.469	1.454	1.463	1.502	1.506	1.514	1.541	1.57	1.616	1.616	1.686	1.692	NaN	NaN	NaN	NaN	NaN	NaN	NaN	NaN	NaN	NaN	NaN	NaN	NaN	NaN	NaN	NaN	NaN	NaN
0	1.417	1.404	1.375	1.419	1.444	1.385	1.359	1.379	1.388	1.415	1.367	1.409	1.392	1.385	1.426	1.423	1.403	1.444	1.423	1.428	1.465	1.429	1.428	1.463	1.47	1.462	1.398	1.452	1.428	1.449	1.468	1.484	1.472	NaN	NaN	NaN	NaN	NaN	NaN	NaN	NaN	NaN	NaN	NaN	NaN	NaN	NaN	NaN	NaN
0	1.396	1.379	1.374	1.408	1.366	1.374	1.374	1.351	1.374	1.355	1.406	1.395	1.377	1.401	1.411	1.401	1.397	1.414	1.409	1.417	1.433	1.409	1.435	1.433	1.456	1.446	1.458	1.458	1.444	1.477	1.476	1.486	1.456	1.481	1.486	1.505	1.494	1.526	1.521	1.543	1.509	1.498	1.528	1.552	1.561	1.555	1.567	1.558	1.58
0	1.381	1.392	1.397	1.389	1.409	1.376	1.376	1.37	1.379	1.356	1.383	1.404	1.407	1.391	1.424	1.418	1.404	1.408	1.421	1.406	1.427	1.408	1.417	1.443	1.442	1.426	1.417	1.421	1.406	1.423	1.442	1.441	1.443	1.459	1.447	1.471	1.445	1.479	1.482	1.489	1.451	1.462	1.476	1.489	1.517	1.493	1.513	1.503	1.522
0	1.401	1.372	1.373	1.389	1.375	1.39	1.381	1.355	1.385	1.393	1.401	1.424	1.404	1.405	1.409	1.411	1.426	1.413	1.43	1.441	1.461	1.445	1.458	1.469	1.467	1.473	1.501	1.505	1.489	1.51	1.54	1.509	1.508	1.543	1.532	1.557	1.551	1.566	1.582	1.589	1.571	1.563	1.602	1.614	1.646	1.619	1.636	1.638	1.645
31	1.391	1.379	1.35	1.387	1.374	1.372	1.386	1.363	1.376	1.385	1.372	1.387	1.391	1.388	1.385	1.405	1.395	1.409	1.436	1.452	1.458	1.432	1.456	1.503	1.496	1.51	1.507	1.557	1.547	1.57	1.621	1.597	1.624	1.609	1.633	1.646	1.64	1.707	1.703	1.725	1.726	1.732	1.75	1.772	1.79	1.787	1.815	1.845	1.856
32	1.375	1.38	1.383	1.377	1.359	1.378	1.369	1.363	1.368	1.363	1.381	1.379	1.407	1.393	1.399	1.393	1.382	1.369	1.428	1.418	1.409	1.415	1.432	1.452	1.456	1.439	1.444	1.488	1.492	1.485	1.52	1.5	1.535	1.524	1.529	1.542	1.555	1.567	1.595	1.615	1.633	1.595	1.623	1.636	1.669	1.639	1.701	1.678	1.669
0	1.611	1.364	1.335	1.406	1.405	1.344	1.449	1.44	1.411	1.314	1.443	1.465	1.406	1.325	1.463	1.4	1.331	1.44	1.341	1.405	1.454	1.364	1.421	1.42	1.438	1.454	1.401	1.445	1.447	1.445	1.511	1.453	1.533	1.462	1.502	1.554	1.55	1.552	1.5	1.622	1.511	1.496	1.604	1.639	1.585	1.579	1.601	1.674	1.625
0	1.42	1.342	1.355	1.387	1.403	1.383	1.412	1.359	1.395	1.326	1.408	1.373	1.385	1.37	1.438	1.428	1.41	1.408	1.391	1.412	1.453	1.369	1.448	1.448	1.434	1.422	1.479	1.437	1.509	1.453	1.496	1.488	1.543	1.487	1.521	1.546	1.514	1.547	1.53	1.587	1.545	1.532	1.601	1.634	1.581	1.574	1.594	1.612	1.607
0	1.442	1.382	1.383	1.414	1.406	1.414	1.405	1.377	1.388	1.405	1.409	1.424	1.411	1.42	1.4	1.401	1.438	1.417	1.418	1.43	1.432	1.378	1.428	1.447	1.399	1.474	1.424	1.472	1.45	1.484	1.494	1.5	1.497	1.538	1.538	1.528	1.517	1.545	1.557	1.626	1.576	1.587	1.653	1.64	1.684	1.684	1.686	1.725	1.71
33	1.457	1.416	1.39	1.442	1.471	1.43	1.431	1.389	1.451	1.426	1.432	1.468	1.439	1.454	1.404	1.436	1.464	1.487	1.475	1.47	1.517	1.471	1.468	1.479	1.507	1.507	1.494	1.539	1.524	1.527	1.568	1.565	1.542	1.567	1.567	1.582	1.553	1.616	1.602	1.617	1.597	1.608	1.65	1.62	1.64	1.637	1.647	1.653	1.662
34	1.378	1.366	1.352	1.393	1.432	1.393	1.422	1.401	1.369	1.364	1.395	1.349	1.362	1.457	1.399	1.405	1.424	1.402	1.404	1.413	1.472	1.436	1.479	1.475	1.467	1.491	1.467	1.51	1.492	1.465	1.513	1.532	1.554	1.499	1.563	1.562	1.546	1.588	1.628	1.625	1.637	1.631	1.675	1.667	1.728	1.723	1.732	1.761	1.797
0	0.4167	1.136	NaN	NaN	NaN	NaN	NaN	NaN	NaN	NaN	NaN	NaN	NaN	NaN	NaN	NaN	NaN	NaN	NaN	NaN	NaN	NaN	NaN	NaN	NaN	NaN	NaN	NaN	NaN	NaN	NaN	NaN	NaN	NaN	NaN	NaN	NaN	NaN	NaN	NaN	NaN	NaN	NaN	NaN	NaN	NaN	NaN	NaN	NaN
0	1.373	1.361	1.393	1.367	1.356	1.388	1.385	1.367	1.376	1.381	1.329	1.364	1.362	1.377	1.377	1.4	1.379	1.392	1.404	1.417	1.429	1.397	1.41	1.436	1.466	1.484	1.442	1.457	1.471	1.481	1.462	1.472	1.48	1.482	1.487	1.489	1.492	1.518	1.501	1.548	1.501	1.511	1.565	1.536	1.59	1.555	1.55	1.578	1.559
0	1.417	1.438	1.4	1.458	1.447	1.464	1.411	1.429	1.427	1.383	1.465	1.461	1.436	1.44	1.446	1.437	1.443	1.429	1.434	1.494	1.516	1.427	1.466	1.521	1.492	1.458	1.525	1.488	1.504	1.521	1.498	1.527	1.494	1.552	1.546	1.528	1.532	1.553	1.602	1.631	1.585	NaN	NaN	NaN	NaN	NaN	NaN	NaN	NaN
0	1.353	1.388	1.399	1.357	1.343	1.384	1.384	1.367	1.402	1.393	1.347	1.381	1.371	1.367	1.4	1.371	1.351	1.394	1.415	1.418	1.433	1.384	1.418	1.43	1.448	1.457	1.46	1.438	1.461	1.487	1.475	1.479	1.492	1.498	1.513	1.503	1.497	1.599	1.573	1.582	1.602	1.613	1.68	1.624	1.686	1.687	1.675	1.705	1.695
35	1.38	1.379	1.338	1.422	1.412	1.403	1.427	1.404	1.367	1.358	1.391	1.369	1.368	1.467	1.41	1.397	1.433	1.4	1.423	1.435	1.469	1.429	1.487	1.468	1.458	1.493	1.477	1.488	1.466	1.451	1.513	1.512	1.541	1.452	1.542	1.533	1.506	1.554	1.568	1.53	1.585	1.561	1.611	1.596	1.663	1.632	1.624	1.68	1.694
36	1.363	1.357	1.374	1.389	1.353	1.423	1.44	1.398	1.389	1.397	1.353	1.394	1.379	1.39	1.413	1.368	1.375	1.434	1.412	1.384	1.431	1.392	1.428	1.413	1.452	1.484	1.453	1.474	1.459	1.455	1.446	1.469	1.515	1.525	1.546	1.501	1.508	1.577	1.532	1.593	1.611	1.604	1.659	1.598	1.704	1.665	1.636	1.706	1.694
37	1.442	1.442	1.4	1.434	1.45	1.49	1.432	1.4	1.437	1.388	1.458	1.475	1.448	1.463	1.453	1.464	1.465	1.422	1.451	1.5	1.518	1.422	1.461	1.485	1.489	1.461	1.502	1.496	1.497	1.507	1.462	1.52	1.473	1.489	1.523	1.508	1.511	1.522	1.559	1.583	1.548	1.504	1.644	1.521	1.588	1.591	1.6	1.608	1.561
38	1.378	1.392	1.382	1.355	1.372	1.397	1.433	1.399	1.4	1.369	1.361	1.396	1.342	1.413	1.406	1.407	1.387	1.385	1.432	1.415	1.437	1.379	1.433	1.407	1.4	1.45	1.415	1.463	1.423	1.433	1.453	1.439	1.443	1.461	1.508	1.465	1.47	1.532	1.467	1.547	1.523	1.535	1.577	1.51	1.591	1.576	1.53	1.572	1.569
39	1.406	1.374	1.378	1.395	1.412	1.357	1.406	1.379	1.382	1.348	1.399	1.376	1.369	1.38	1.392	1.392	1.374	1.372	1.386	1.383	1.413	1.365	1.354	1.403	1.398	1.386	1.413	1.412	1.399	1.409	1.41	1.415	1.42	1.417	1.407	1.407	1.421	1.433	1.45	1.482	1.44	1.469	1.504	1.485	1.491	1.508	1.515	1.538	1.534
0	1.399	1.351	1.378	1.436	1.384	1.365	1.401	1.379	1.387	1.337	1.359	1.403	1.361	1.397	1.407	1.383	1.398	1.388	1.412	1.392	1.403	1.389	1.373	1.415	1.402	1.419	1.418	1.421	1.445	1.409	1.415	1.424	1.421	1.432	1.415	1.409	1.427	1.439	1.449	1.447	1.389	1.441	1.469	1.461	1.483	1.445	1.468	1.483	1.482
40	1.416	1.373	1.402	1.4	1.426	1.405	1.399	1.384	1.402	1.404	1.391	1.42	1.407	1.415	1.431	1.429	1.421	1.424	1.462	1.435	1.472	1.447	1.469	1.473	1.475	1.488	1.477	1.502	1.512	1.515	1.539	1.543	1.593	1.531	1.56	1.594	1.585	1.652	1.643	1.685	1.636	1.661	1.718	1.734	1.731	1.736	1.751	1.794	1.804
41	1.393	1.373	1.383	1.384	1.392	1.396	1.373	1.378	1.378	1.347	1.389	1.372	1.381	1.37	1.393	1.407	1.385	1.36	1.385	1.389	1.403	1.4	1.408	1.407	1.412	1.404	1.406	1.411	1.428	1.447	1.414	1.436	1.423	1.447	1.434	1.45	1.438	1.451	1.479	1.503	1.452	1.465	1.5	1.483	1.502	1.52	1.522	1.541	1.526
42	1.383	1.372	1.382	1.399	1.364	1.387	1.38	1.363	1.369	1.361	1.391	1.381	1.385	1.39	1.379	1.384	1.374	1.374	1.398	1.399	1.433	1.393	1.414	1.432	1.405	1.389	1.407	1.384	1.427	1.426	1.411	1.433	1.438	1.414	1.439	1.424	1.427	1.451	1.466	1.494	1.454	1.471	1.507	1.48	1.502	1.519	1.507	1.513	1.514
43	1.403	1.362	1.383	1.385	1.401	1.402	1.39	1.4	1.381	1.398	1.411	1.398	1.392	1.395	1.404	1.372	1.419	1.411	1.44	1.418	1.46	1.402	1.444	1.437	1.456	1.451	1.46	1.471	1.473	1.496	1.484	1.487	1.503	1.509	1.525	1.513	1.504	1.552	1.54	1.547	1.52	1.585	1.617	1.593	1.611	1.606	1.66	1.634	1.66
44	1.389	1.376	1.362	1.358	1.358	1.45	1.387	1.345	1.378	1.375	1.408	1.373	1.41	1.393	1.421	1.426	1.377	1.429	1.371	1.446	1.469	1.467	1.43	1.426	1.472	1.501	1.507	1.499	1.526	1.521	1.604	1.557	1.59	1.571	1.598	1.589	1.58	1.647	1.706	1.676	1.685	1.756	1.766	1.721	1.743	1.772	1.731	1.799	1.782
0	1.42	1.366	1.354	1.35	1.371	1.395	1.335	1.404	1.381	1.331	1.34	1.373	1.367	1.382	1.348	1.381	1.412	1.408	1.42	1.423	1.4	1.432	1.451	1.438	1.443	1.494	1.481	1.521	1.543	1.518	1.436	1.537	1.521	1.512	1.516	1.513	1.517	1.518	1.585	1.551	1.615	1.604	1.618	1.609	1.607	1.589	1.611	1.637	1.655
0	1.397	1.333	1.356	1.315	1.336	1.44	1.363	1.354	1.379	1.372	1.384	1.392	1.396	1.392	1.418	1.405	1.343	1.439	1.409	1.441	1.488	1.462	1.451	1.482	1.478	1.519	1.508	1.572	1.562	1.575	1.616	1.578	1.609	1.612	1.628	1.609	1.629	1.691	1.733	1.658	1.755	1.756	1.756	1.74	1.769	1.746	1.787	1.775	1.797
45	1.313	1.402	1.419	1.421	1.418	1.414	1.426	1.395	1.394	1.416	1.414	1.427	1.356	1.402	1.289	1.424	1.391	1.318	1.335	1.383	1.324	1.373	1.403	1.305	1.473	1.436	1.385	1.453	1.588	1.428	1.542	1.594	1.582	1.557	1.528	1.521	1.515	1.61	1.602	1.541	1.594	1.767	1.709	1.675	1.732	1.765	1.665	1.654	1.755
46	1.341	1.391	1.322	1.329	1.377	1.372	1.32	1.434	1.362	1.386	1.38	1.422	1.413	1.393	1.359	1.342	1.434	1.346	1.393	1.392	1.468	1.478	1.413	1.437	1.407	1.484	1.445	1.363	1.434	1.477	1.501	1.435	1.488	1.468	1.481	1.477	1.454	1.483	1.534	1.543	1.563	1.538	1.561	1.525	1.564	1.56	1.607	1.607	1.641
47	1.373	1.426	1.342	1.34	1.388	1.387	1.324	1.388	1.339	1.396	1.382	1.423	1.416	1.414	1.369	1.349	1.451	1.351	1.394	1.383	1.443	1.475	1.417	1.434	1.394	1.468	1.472	1.408	1.445	1.482	1.501	1.459	1.468	1.478	1.454	1.463	1.466	1.454	1.494	1.515	1.544	1.503	1.542	1.512	1.515	1.532	1.521	1.54	1.589
0	NaN	NaN	NaN	NaN	NaN	NaN	NaN	NaN	NaN	NaN	NaN	NaN	NaN	NaN	NaN	NaN	NaN	NaN	NaN	NaN	NaN	NaN	NaN	NaN	NaN	NaN	NaN	NaN	NaN	NaN	NaN	NaN	NaN	NaN	NaN	NaN	NaN	NaN	NaN	NaN	NaN	NaN	NaN	NaN	NaN	NaN	NaN	NaN	NaN
0	1.415	1.356	1.38	1.35	1.384	1.412	1.358	1.397	NaN	NaN	NaN	NaN	NaN	NaN	NaN	NaN	NaN	NaN	NaN	NaN	NaN	NaN	NaN	NaN	NaN	NaN	NaN	NaN	NaN	NaN	NaN	NaN	NaN	NaN	NaN	NaN	NaN	NaN	NaN	NaN	NaN	NaN	NaN	NaN	NaN	NaN	NaN	NaN	NaN
48	1.437	1.383	1.4	1.362	1.392	1.378	1.367	1.37	1.379	1.406	1.387	1.382	1.408	1.418	1.357	1.362	1.404	1.386	1.431	1.361	1.458	1.444	1.456	1.428	1.441	1.47	1.464	1.465	1.513	1.521	1.526	1.551	1.514	1.523	1.573	1.551	1.549	1.61	1.653	1.636	1.653	1.655	1.641	1.675	1.658	1.722	1.739	1.748	1.762
49	1.401	1.335	1.378	1.373	1.369	1.406	1.408	1.407	1.387	1.421	1.388	1.403	1.439	1.409	1.402	1.42	1.398	1.46	1.455	1.456	1.454	1.468	1.448	1.483	1.433	1.47	1.51	1.5	1.544	1.551	1.57	1.573	1.543	1.517	1.565	1.564	1.631	1.652	1.723	1.756	1.89	1.977	2.052	2.087	2.184	2.209	2.34	2.273	2.357
0	1.402	1.374	1.393	1.349	1.356	1.438	1.384	1.419	1.345	1.338	1.351	1.397	1.411	1.388	1.424	1.41	1.409	1.404	1.432	1.472	1.474	1.472	1.461	1.489	1.452	1.514	1.5	1.486	1.507	1.535	1.526	1.536	1.574	1.575	1.596	1.585	1.64	1.628	1.701	1.685	1.715	1.706	1.732	1.743	1.741	1.728	1.809	1.765	1.853
0	1.4	1.394	1.415	1.341	1.406	1.38	1.354	1.333	1.354	1.391	1.36	1.36	1.403	1.395	1.364	1.363	1.435	1.382	1.406	1.363	1.427	1.452	1.44	1.43	1.456	1.473	1.476	1.476	NaN	NaN	NaN	NaN	NaN	NaN	NaN	NaN	NaN	NaN	NaN	NaN	NaN	NaN	NaN	NaN	NaN	NaN	NaN	NaN	NaN
50	1.401	1.389	1.384	1.37	1.368	1.386	1.383	1.371	1.386	1.375	1.357	1.37	1.363	1.407	1.372	1.386	1.384	1.406	1.389	1.395	1.413	1.4	1.411	1.405	1.411	1.447	1.423	1.448	1.452	1.446	1.421	1.439	1.461	1.447	1.469	1.471	1.473	1.471	1.503	1.504	1.53	1.501	1.556	1.529	1.519	1.573	1.556	1.567	1.554
0	NaN	NaN	NaN	NaN	NaN	NaN	NaN	NaN	NaN	NaN	NaN	NaN	NaN	NaN	NaN	NaN	NaN	NaN	NaN	NaN	NaN	NaN	NaN	NaN	NaN	NaN	NaN	NaN	NaN	NaN	NaN	NaN	NaN	NaN	NaN	NaN	NaN	NaN	NaN	NaN	NaN	NaN	NaN	NaN	NaN	NaN	NaN	NaN	NaN
0	1.399	1.396	1.393	1.371	1.384	1.402	1.402	1.394	1.373	1.377	1.333	1.413	1.343	1.409	1.391	1.415	1.369	1.411	1.404	1.405	1.432	1.427	1.437	1.44	1.446	1.514	1.482	1.514	1.505	1.546	1.488	1.508	1.546	1.588	1.526	1.572	1.568	1.595	1.623	1.613	1.634	1.614	1.67	1.667	1.632	1.671	1.673	1.716	1.663
0	1.379	1.44	1.427	1.354	1.406	1.398	1.396	1.369	1.365	1.387	1.352	1.375	1.393	1.408	1.369	1.352	1.447	1.38	1.408	1.384	1.411	1.445	1.434	1.408	1.417	1.432	1.435	1.432	1.458	1.452	1.474	1.449	1.456	1.455	1.449	1.469	1.467	1.457	1.5	1.496	1.486	1.491	1.507	1.522	1.495	1.526	1.536	1.544	1.545
0	1.375	1.363	1.363	1.362	1.392	1.357	1.368	1.411	1.364	1.372	1.321	1.358	1.375	1.385	1.397	1.364	1.387	1.378	1.407	1.416	1.396	1.424	1.43	1.415	1.416	1.458	1.467	1.423	1.451	1.47	1.445	1.492	1.44	1.49	1.492	1.499	1.514	1.512	1.592	1.546	1.58	1.618	1.632	1.645	1.655	1.661	1.728	1.668	1.718
0	1.384	1.378	1.347	1.389	1.386	1.37	1.372	1.385	1.367	1.371	1.333	1.353	1.382	1.375	1.397	1.391	1.388	1.356	1.387	1.415	1.383	1.414	1.414	1.428	1.411	1.433	1.428	1.381	1.382	1.437	NaN	NaN	NaN	NaN	NaN	NaN	NaN	NaN	NaN	NaN	NaN	NaN	NaN	NaN	NaN	NaN	NaN	NaN	NaN
0	1.36	1.444	1.424	1.39	1.414	1.405	1.427	1.403	1.365	1.394	1.373	1.4	1.418	1.411	1.369	1.384	1.444	1.397	1.407	1.407	1.418	1.452	1.444	1.41	1.438	1.443	1.448	1.456	1.469	1.474	1.475	1.482	1.481	1.477	1.481	1.477	1.506	1.485	1.533	1.525	1.551	1.552	1.563	1.59	1.545	1.6	1.638	1.619	1.66
0	NaN	NaN	NaN	NaN	NaN	NaN	NaN	NaN	NaN	NaN	NaN	NaN	NaN	NaN	NaN	NaN	NaN	NaN	NaN	NaN	NaN	NaN	NaN	NaN	NaN	NaN	NaN	NaN	NaN	NaN	NaN	NaN	NaN	NaN	NaN	NaN	NaN	NaN	NaN	NaN	NaN	NaN	NaN	NaN	NaN	NaN	NaN	NaN	NaN
51	1.37	1.382	1.358	1.373	1.376	1.374	1.357	1.383	1.369	1.365	1.336	1.364	1.378	1.39	1.381	1.376	1.41	1.367	1.404	1.471	1.446	1.417	1.465	1.44	1.432	1.475	1.462	1.425	1.458	1.469	1.419	1.471	1.411	1.499	1.467	1.455	1.466	1.47	1.508	1.462	1.482	1.529	1.505	1.52	1.542	1.524	1.54	1.535	1.554
52	1.346	1.383	1.361	1.392	1.376	1.35	1.383	1.369	1.361	1.359	1.334	1.354	1.378	1.375	1.382	1.357	1.385	1.364	1.367	1.416	1.386	1.408	1.417	1.396	1.412	1.441	1.419	1.387	1.426	1.436	1.415	1.456	1.403	1.446	1.439	1.451	1.456	1.462	1.49	1.459	1.472	1.497	1.511	1.518	1.505	1.513	1.527	1.543	1.541
0	1.385	1.37	1.352	1.363	1.364	1.353	1.38	1.363	1.361	1.377	1.367	1.372	1.38	1.398	1.383	1.373	1.401	1.387	1.419	1.428	1.413	1.435	1.445	1.45	1.436	1.494	1.482	1.47	1.476	1.497	1.503	1.518	1.508	1.513	1.52	1.531	1.538	1.557	1.581	1.566	1.574	1.586	1.627	1.633	1.631	1.658	1.657	1.676	1.679
0	1.365	NaN	NaN	NaN	NaN	NaN	NaN	NaN	NaN	NaN	NaN	NaN	NaN	NaN	NaN	NaN	NaN	NaN	NaN	NaN	NaN	NaN	NaN	NaN	NaN	NaN	NaN	NaN	NaN	NaN	NaN	NaN	NaN	NaN	NaN	NaN	NaN	NaN	NaN	NaN	NaN	NaN	NaN	NaN	NaN	NaN	NaN	NaN	NaN
0	1.366	1.377	1.364	1.36	1.368	1.36	1.385	1.333	1.375	1.383	1.368	1.375	1.374	1.388	1.375	1.367	1.389	1.392	1.405	1.41	1.393	1.424	1.43	1.411	1.421	1.447	1.466	NaN	NaN	NaN	NaN	NaN	NaN	NaN	NaN	NaN	NaN	NaN	NaN	NaN	NaN	NaN	NaN	NaN	NaN	NaN	NaN	NaN	NaN
0	NaN	NaN	NaN	NaN	NaN	NaN	NaN	NaN	NaN	NaN	NaN	NaN	NaN	NaN	NaN	NaN	NaN	NaN	NaN	NaN	NaN	NaN	NaN	NaN	NaN	NaN	NaN	NaN	NaN	NaN	NaN	NaN	NaN	NaN	NaN	NaN	NaN	NaN	NaN	NaN	NaN	NaN	NaN	NaN	NaN	NaN	NaN	NaN	NaN
0	NaN	NaN	NaN	NaN	NaN	NaN	NaN	NaN	NaN	NaN	NaN	NaN	NaN	NaN	NaN	NaN	NaN	NaN	NaN	NaN	NaN	NaN	NaN	NaN	NaN	NaN	NaN	NaN	NaN	NaN	NaN	NaN	NaN	NaN	NaN	NaN	NaN	NaN	NaN	NaN	NaN	NaN	NaN	NaN	NaN	NaN	NaN	NaN	NaN
0	1.381	1.361	1.368	1.367	1.362	1.37	1.359	1.399	1.369	1.377	1.364	1.361	1.378	1.385	1.384	1.379	1.394	1.363	1.389	1.412	1.389	1.408	1.438	1.42	1.422	1.458	1.429	1.398	1.408	1.442	1.397	1.426	1.401	1.466	1.465	1.428	1.448	1.468	1.492	1.471	1.497	1.515	1.529	1.542	1.552	1.543	1.542	1.526	1.541
0	1.555	1.54	NaN	NaN	NaN	NaN	NaN	NaN	NaN	NaN	NaN	NaN	NaN	NaN	NaN	NaN	NaN	NaN	NaN	NaN	NaN	NaN	NaN	NaN	NaN	NaN	NaN	NaN	NaN	NaN	NaN	NaN	NaN	NaN	NaN	NaN	NaN	NaN	NaN	NaN	NaN	NaN	NaN	NaN	NaN	NaN	NaN	NaN	NaN
0	1.374	1.365	1.348	1.362	1.372	1.362	1.361	1.358	1.349	1.379	1.343	1.343	1.35	1.367	1.379	1.356	1.364	1.365	1.381	1.398	1.366	1.386	1.404	1.378	1.394	1.429	1.413	1.364	1.393	1.418	1.393	1.428	1.406	1.428	1.426	1.415	1.43	1.444	1.467	1.449	1.458	1.469	1.484	1.501	1.485	1.508	1.506	1.514	1.512
0	1.344	1.335	1.339	NaN	NaN	NaN	NaN	NaN	NaN	NaN	NaN	NaN	NaN	NaN	NaN	NaN	NaN	NaN	NaN	NaN	NaN	NaN	NaN	NaN	NaN	NaN	NaN	NaN	NaN	NaN	NaN	NaN	NaN	NaN	NaN	NaN	NaN	NaN	NaN	NaN	NaN	NaN	NaN	NaN	NaN	NaN	NaN	NaN	NaN
53	1.35	1.335	1.35	1.336	1.341	1.327	1.34	1.339	1.327	1.341	1.32	1.323	1.334	1.342	1.328	1.322	1.334	1.337	1.327	1.328	1.334	1.35	1.339	1.327	1.337	1.343	1.346	1.335	1.348	1.347	1.345	1.349	1.337	1.33	1.326	1.315	1.339	1.323	1.35	1.328	1.331	1.327	1.341	1.343	1.333	1.344	1.35	1.346	1.34
0	1.333	1.437	1.376	1.385	1.405	1.39	1.402	1.402	1.395	1.445	1.417	1.394	1.402	1.471	1.385	1.411	1.436	1.425	1.421	NaN	NaN	NaN	NaN	NaN	NaN	NaN	NaN	NaN	NaN	NaN	NaN	NaN	NaN	NaN	NaN	NaN	NaN	NaN	NaN	NaN	NaN	NaN	NaN	NaN	NaN	NaN	NaN	NaN	NaN
0	1.326	1.401	1.412	1.36	1.406	1.391	1.43	1.404	1.393	1.417	1.35	1.438	1.396	1.393	1.397	1.413	1.424	1.441	1.436	1.458	1.419	1.447	1.439	1.451	1.453	1.482	1.509	1.481	1.502	1.511	1.523	1.538	1.538	1.508	1.507	1.516	1.542	1.567	1.621	1.63	1.623	1.617	1.68	1.663	1.65	1.79	1.647	1.725	1.754
54	1.408	1.431	1.476	1.415	1.415	1.445	1.4	1.445	1.554	1.443	1.403	1.436	1.466	1.488	1.405	1.504	1.488	1.507	1.476	1.52	1.568	1.497	1.487	1.571	1.553	1.602	1.6	1.585	1.673	1.666	1.638	1.671	1.65	1.766	1.698	1.706	1.788	1.726	1.8	1.869	1.876	1.902	1.876	1.925	1.897	1.948	1.937	1.998	2.024
55	1.394	1.383	1.404	1.374	1.388	1.37	1.388	1.392	1.383	1.398	1.4	1.399	1.403	1.432	1.437	1.476	1.485	1.507	1.506	1.566	1.592	1.616	1.654	1.685	1.751	1.783	1.797	1.837	1.924	1.944	1.944	1.975	1.999	2.03	2.035	2.087	2.112	2.145	2.164	2.191	2.194	2.181	2.214	2.213	2.191	2.198	2.23	2.234	2.209
56	1.388	1.379	1.405	1.366	1.365	1.382	1.373	1.385	1.428	1.397	1.366	1.405	1.407	1.409	1.423	1.467	1.471	1.51	1.523	1.53	1.585	1.553	1.6	1.632	1.675	1.712	1.704	1.718	1.824	1.781	1.79	1.808	1.799	1.881	1.88	1.879	1.898	1.929	1.958	2.043	1.976	1.976	2.006	2.019	2.013	2.009	2.066	2.042	2.073
57	1.471	1.433	1.47	1.431	1.454	1.438	1.435	1.437	1.441	1.454	1.429	1.417	1.458	1.436	1.46	1.45	1.456	1.492	1.479	1.515	1.506	1.483	1.534	1.515	1.552	1.62	1.613	1.563	1.591	1.635	1.566	1.68	1.659	1.71	1.698	1.757	1.703	1.778	1.822	1.809	1.815	1.862	1.893	1.953	1.991	1.989	2.021	2.053	2.048
58	1.361	1.318	1.343	1.347	1.35	1.344	1.348	1.354	1.332	1.377	1.366	1.34	1.363	1.369	1.35	1.356	1.376	1.376	1.375	1.388	1.406	1.414	1.411	1.402	1.405	1.447	1.447	1.445	1.468	1.463	1.468	1.479	1.482	1.486	1.481	1.497	1.526	1.518	1.56	1.545	1.566	1.565	1.632	1.636	1.633	1.643	1.662	1.683	1.708
59	1.484	1.45	1.448	1.447	1.444	1.434	1.483	1.447	1.444	1.455	1.461	1.459	1.456	1.465	1.497	1.491	1.49	1.504	1.532	1.615	1.506	1.55	1.577	1.58	1.614	1.661	1.669	1.609	1.655	1.676	1.663	1.709	1.758	1.734	1.801	1.834	1.789	1.848	1.941	1.912	1.949	1.991	2.059	2.11	2.085	2.175	2.185	2.208	2.219
0	1.514	1.5	1.552	1.428	1.442	1.491	1.475	1.518	1.742	1.508	1.451	1.586	1.559	1.599	1.465	1.662	1.574	1.594	1.499	1.556	1.655	1.514	1.54	1.634	1.538	1.631	1.595	1.618	1.727	1.716	1.616	1.609	1.59	1.697	1.673	1.658	1.692	1.578	1.669	1.749	1.693	1.743	1.712	1.717	1.663	1.715	1.732	1.762	1.778
0	1.636	NaN	NaN	NaN	NaN	NaN	NaN	NaN	NaN	NaN	NaN	NaN	NaN	NaN	NaN	NaN	NaN	NaN	NaN	NaN	NaN	NaN	NaN	NaN	NaN	NaN	NaN	NaN	NaN	NaN	NaN	NaN	NaN	NaN	NaN	NaN	NaN	NaN	NaN	NaN	NaN	NaN	NaN	NaN	NaN	NaN	NaN	NaN	NaN
0	1.54	1.485	1.463	1.464	1.42	1.504	1.536	1.485	1.493	1.523	1.495	1.475	1.567	1.508	1.482	1.524	1.484	1.467	1.417	1.532	1.481	1.535	1.615	1.563	1.687	1.624	1.472	1.526	1.574	NaN	NaN	NaN	NaN	NaN	NaN	NaN	NaN	NaN	NaN	NaN	NaN	NaN	NaN	NaN	NaN	NaN	NaN	NaN	NaN
60	1.459	1.44	1.431	1.415	1.443	1.435	1.458	1.416	1.444	1.442	1.399	1.435	1.47	1.467	1.469	1.433	1.476	1.472	1.472	1.527	1.496	1.526	1.523	1.516	1.539	1.581	1.574	1.555	1.553	1.556	1.567	1.595	1.612	1.608	1.628	1.657	1.594	1.667	1.713	1.664	1.686	1.733	1.7	1.808	1.828	1.806	1.834	1.796	1.814
0	1.346	1.332	1.338	1.356	1.357	1.355	1.353	1.368	1.343	1.37	1.364	1.361	1.365	1.383	1.342	1.347	1.37	1.349	1.351	1.355	1.375	1.363	1.361	1.366	1.373	1.387	1.401	1.404	1.427	1.389	1.404	1.418	1.418	1.414	1.419	1.415	1.429	1.44	1.455	1.46	1.475	1.459	1.523	1.498	1.504	1.535	1.503	1.539	1.548
61	1.354	1.36	1.383	1.352	1.383	1.376	1.401	1.369	1.384	1.397	1.361	1.38	1.37	1.398	1.383	1.401	1.388	1.4	1.381	1.421	1.405	1.405	1.416	1.41	1.427	1.43	1.447	1.43	1.47	1.456	1.483	1.467	1.48	1.468	1.468	1.494	1.492	1.508	1.514	1.543	1.525	1.534	1.558	1.583	1.562	1.598	1.596	1.611	1.631
62	1.584	1.408	1.434	1.497	1.432	1.489	1.374	1.515	1.809	1.579	1.472	1.522	1.507	1.521	1.487	1.649	1.597	1.624	1.472	1.598	1.71	1.421	1.499	1.65	1.457	1.608	1.532	1.598	1.807	1.673	1.634	1.618	1.442	1.81	1.544	1.596	1.645	1.635	1.596	1.743	1.68	1.691	1.621	1.673	1.689	1.675	1.713	1.715	1.742
0	1.644	1.532	1.712	NaN	NaN	NaN	NaN	NaN	NaN	NaN	NaN	NaN	NaN	NaN	NaN	NaN	NaN	NaN	NaN	NaN	NaN	NaN	NaN	NaN	NaN	NaN	NaN	NaN	NaN	NaN	NaN	NaN	NaN	NaN	NaN	NaN	NaN	NaN	NaN	NaN	NaN	NaN	NaN	NaN	NaN	NaN	NaN	NaN	NaN
0	1.457	1.447	1.427	1.446	1.45	1.434	1.445	1.408	1.462	1.45	1.429	1.464	1.41	1.504	1.497	1.478	1.473	1.471	1.494	1.506	1.463	1.513	1.543	1.538	1.559	1.569	1.565	1.529	1.574	1.587	1.614	1.643	1.631	1.637	1.652	1.686	1.665	1.696	1.758	1.723	1.754	1.776	1.77	1.869	1.852	1.848	1.853	1.881	1.871
0	1.529	1.548	1.583	1.45	1.502	1.459	NaN	NaN	NaN	NaN	NaN	NaN	NaN	NaN	NaN	NaN	NaN	NaN	NaN	NaN	NaN	NaN	NaN	NaN	NaN	NaN	NaN	NaN	NaN	NaN	NaN	NaN	NaN	NaN	NaN	NaN	NaN	NaN	NaN	NaN	NaN	NaN	NaN	NaN	NaN	NaN	NaN	NaN	NaN
0	NaN	NaN	NaN	NaN	NaN	NaN	NaN	NaN	NaN	NaN	NaN	NaN	NaN	NaN	NaN	NaN	NaN	NaN	NaN	NaN	NaN	NaN	NaN	NaN	NaN	NaN	NaN	NaN	NaN	NaN	NaN	NaN	NaN	NaN	NaN	NaN	NaN	NaN	NaN	NaN	NaN	NaN	NaN	NaN	NaN	NaN	NaN	NaN	NaN
0	1.351	1.379	1.378	1.378	NaN	NaN	NaN	NaN	NaN	NaN	NaN	NaN	NaN	NaN	NaN	NaN	NaN	NaN	NaN	NaN	NaN	NaN	NaN	NaN	NaN	NaN	NaN	NaN	NaN	NaN	NaN	NaN	NaN	NaN	NaN	NaN	NaN	NaN	NaN	NaN	NaN	NaN	NaN	NaN	NaN	NaN	NaN	NaN	NaN
0	NaN	NaN	NaN	NaN	NaN	NaN	NaN	NaN	NaN	NaN	NaN	NaN	NaN	NaN	NaN	NaN	NaN	NaN	NaN	NaN	NaN	NaN	NaN	NaN	NaN	NaN	NaN	NaN	NaN	NaN	NaN	NaN	NaN	NaN	NaN	NaN	NaN	NaN	NaN	NaN	NaN	NaN	NaN	NaN	NaN	NaN	NaN	NaN	NaN
63	1.37	1.394	1.371	1.35	1.369	1.391	1.388	1.386	1.373	1.388	1.369	1.391	1.372	1.403	1.382	1.375	1.395	1.412	1.391	1.413	1.401	1.419	1.409	1.432	1.424	1.457	1.459	1.457	1.458	1.467	1.471	1.475	1.479	1.467	1.477	1.473	1.486	1.512	1.511	1.537	1.517	1.53	1.56	1.55	1.564	1.558	1.568	1.619	1.604
64	1.387	1.376	1.382	1.382	1.375	1.377	1.369	1.365	1.368	1.386	1.368	1.389	1.375	1.394	1.405	1.404	1.416	1.424	1.43	1.428	1.441	1.465	1.476	1.485	1.493	1.519	1.534	1.528	1.568	1.582	1.595	1.562	1.58	1.629	1.641	1.653	1.689	1.704	1.741	1.784	1.735	1.793	1.823	1.838	1.855	1.948	1.984	2.025	2.06
0	1.393	1.378	1.367	1.361	1.386	1.378	1.373	1.373	1.376	1.412	1.346	1.375	1.382	1.402	1.38	1.376	1.392	1.401	1.399	1.405	1.384	1.407	1.424	1.4	1.43	1.422	1.41	1.418	1.436	1.426	1.431	1.43	1.438	1.423	1.431	1.438	1.454	1.458	1.467	1.45	1.449	1.45	1.471	1.477	1.464	1.464	1.482	1.486	1.474
0	1.354	1.357	1.359	1.373	1.37	1.367	1.37	1.373	1.367	1.38	1.368	1.364	1.366	1.374	1.381	1.41	1.375	1.395	1.425	1.412	1.417	1.416	1.427	1.443	1.468	1.486	1.468	1.454	1.517	1.506	1.513	1.503	1.524	1.524	1.551	1.54	1.557	1.557	1.615	1.648	1.601	1.646	1.639	1.653	1.668	1.681	1.699	1.699	1.699
65	1.387	1.369	1.37	1.361	1.373	1.391	1.381	1.371	1.369	1.388	1.354	1.378	1.38	1.384	1.381	1.394	1.393	1.409	1.405	1.415	1.406	1.404	1.458	1.458	1.478	1.478	1.462	1.507	1.514	1.51	1.523	1.523	1.527	1.535	1.572	1.571	1.581	1.587	1.626	1.64	1.622	1.655	1.646	1.695	1.691	1.696	1.712	1.726	1.739
0	1.357	1.346	1.322	1.351	1.306	1.357	1.393	1.406	1.334	1.402	1.403	1.322	1.392	1.389	1.399	1.376	1.408	1.381	1.401	1.397	1.378	1.393	1.413	1.444	1.419	1.496	1.47	1.501	1.503	1.479	1.485	1.485	1.516	1.509	1.543	1.547	1.547	1.53	1.565	1.577	1.563	1.529	1.641	1.615	1.588	1.629	1.615	1.608	1.644
66	1.399	1.408	1.371	1.406	1.383	1.395	1.426	1.382	1.43	1.435	1.356	1.398	1.422	1.411	1.435	1.406	1.393	1.409	1.421	1.421	1.403	1.421	1.41	1.428	1.439	1.437	1.447	1.445	1.437	1.426	1.456	1.44	1.484	1.442	1.444	1.495	1.48	1.492	1.503	1.497	1.537	1.5	1.52	1.543	1.52	1.539	1.565	1.537	1.558
67	1.402	1.447	1.404	1.433	1.414	1.404	1.428	1.418	1.424	1.407	1.404	1.437	1.42	1.444	1.474	1.531	1.52	1.538	1.528	1.541	1.583	1.559	1.606	1.612	1.602	1.647	1.706	1.745	1.718	1.81	1.754	1.832	1.868	1.863	1.857	1.919	2.043	2.092	2.148	2.21	2.237	2.201	2.261	2.246	2.236	2.24	2.262	2.271	2.274
68	1.409	1.411	1.441	1.426	1.49	1.413	1.435	1.39	1.402	1.401	1.444	1.463	1.459	1.44	1.475	1.492	1.397	1.517	1.428	1.481	1.455	1.508	1.507	1.549	1.503	1.537	1.556	1.602	1.555	1.591	1.611	1.662	1.655	1.679	1.695	1.749	1.804	1.855	1.927	2.039	2.071	2.138	2.256	2.238	2.26	2.251	2.251	2.272	2.281
0	1.412	1.395	1.4	1.396	1.365	1.396	1.375	1.394	1.402	1.408	1.369	1.403	1.374	1.427	1.397	1.453	1.402	1.456	1.431	1.445	1.441	1.487	1.473	1.478	1.48	1.506	1.496	1.528	1.552	1.553	1.568	1.524	1.548	1.593	1.589	1.61	1.609	1.674	1.642	1.703	1.659	1.693	1.71	1.776	1.716	1.777	1.776	1.801	1.825
0	1.395	1.36	1.372	1.379	1.32	1.378	1.415	1.437	1.391	1.462	1.454	1.382	1.411	1.458	1.466	1.348	1.442	1.398	1.384	1.451	1.371	1.423	1.445	1.441	1.445	1.472	1.495	1.485	1.486	1.499	1.476	1.5	1.516	1.503	1.562	1.524	1.527	1.57	1.575	1.59	1.591	1.575	1.635	1.589	1.571	1.65	1.661	1.65	1.677
69	1.354	1.351	1.326	1.341	1.282	1.37	1.4	1.378	1.329	1.408	1.369	1.325	1.38	1.381	1.409	1.354	1.439	1.389	1.41	1.405	1.36	1.41	1.415	1.439	1.411	1.506	1.496	1.506	1.554	1.482	1.52	1.491	1.558	1.547	1.607	1.59	1.589	1.574	1.622	1.637	1.628	1.575	1.716	1.687	1.679	1.68	1.681	1.697	1.741
0	1.389	1.363	1.361	1.371	1.357	1.367	1.387	1.364	1.377	1.401	1.357	1.364	1.385	1.384	1.389	1.379	1.388	1.399	1.419	1.416	1.389	1.422	1.425	1.423	1.458	1.438	1.462	1.466	1.474	1.493	1.501	1.505	1.509	1.509	1.516	1.526	1.544	1.549	1.567	1.573	1.568	1.582	1.601	1.618	1.583	1.616	1.626	1.655	1.661
70	1.355	1.419	1.356	1.396	1.273	1.354	1.433	1.403	1.357	1.418	1.448	1.35	1.384	1.414	1.434	1.323	1.5	1.358	1.423	1.374	1.325	1.362	1.414	1.405	1.392	1.483	1.499	1.498	1.526	1.454	1.484	1.493	1.552	1.548	1.652	1.589	1.515	1.714	1.752	1.684	1.73	1.734	1.839	1.798	1.769	1.79	1.668	1.687	1.679
71	1.407	1.351	1.397	1.409	1.39	1.405	1.419	1.36	1.418	1.409	1.379	1.417	1.384	1.443	1.436	1.402	1.42	1.426	1.409	1.433	1.434	1.48	1.468	1.453	1.481	1.479	1.474	1.479	1.509	1.524	1.575	1.545	1.547	1.524	1.561	1.564	1.582	1.644	1.607	1.657	1.588	1.687	1.661	1.665	1.662	1.718	1.701	1.717	1.718
0	1.359	1.408	1.408	1.326	1.303	1.442	1.418	1.399	1.211	NaN	NaN	NaN	NaN	NaN	NaN	NaN	NaN	NaN	NaN	NaN	NaN	NaN	NaN	NaN	NaN	NaN	NaN	NaN	NaN	NaN	NaN	NaN	NaN	NaN	NaN	NaN	NaN	NaN	NaN	NaN	NaN	NaN	NaN	NaN	NaN	NaN	NaN	NaN	NaN
72	1.362	1.356	1.366	1.369	1.357	1.371	1.364	1.369	1.382	1.392	1.336	1.375	1.379	1.377	1.38	1.386	1.38	1.396	1.414	1.417	1.413	1.437	1.439	1.44	1.456	1.47	1.477	1.503	1.507	1.523	1.521	1.545	1.542	1.543	1.558	1.575	1.601	1.625	1.631	1.652	1.663	1.663	1.694	1.693	1.703	1.714	1.735	1.754	1.755
73	1.411	1.354	1.357	1.371	1.333	1.394	1.438	1.419	1.376	1.426	1.402	1.315	1.396	1.418	1.463	1.383	1.467	1.44	1.513	1.479	1.345	1.493	1.549	1.643	1.657	1.899	1.929	2.125	2.17	2.163	2.162	2.109	2.128	2.068	2.195	2.255	NaN	NaN	NaN	NaN	NaN	NaN	NaN	NaN	NaN	NaN	NaN	NaN	NaN
0	NaN	NaN	NaN	NaN	NaN	NaN	NaN	NaN	NaN	NaN	NaN	NaN	NaN	NaN	NaN	NaN	NaN	NaN	NaN	NaN	NaN	NaN	NaN	NaN	NaN	NaN	NaN	NaN	NaN	NaN	NaN	NaN	NaN	NaN	NaN	NaN	NaN	NaN	NaN	NaN	NaN	NaN	NaN	NaN	NaN	NaN	NaN	NaN	NaN
0	1.446	1.43	1.437	1.422	1.447	1.394	1.479	1.433	1.439	1.499	1.412	1.429	1.437	1.471	1.483	1.444	1.462	1.509	1.527	1.513	1.5	1.47	1.496	1.545	1.538	1.605	1.543	1.541	1.59	1.563	1.599	1.634	1.585	1.583	1.589	1.616	1.631	1.606	1.655	1.635	1.694	1.639	1.702	1.696	1.662	1.691	1.694	1.749	1.693
0	NaN	NaN	NaN	NaN	NaN	NaN	NaN	NaN	NaN	NaN	NaN	NaN	NaN	NaN	NaN	NaN	NaN	NaN	NaN	NaN	NaN	NaN	NaN	NaN	NaN	NaN	NaN	NaN	NaN	NaN	NaN	NaN	NaN	NaN	NaN	NaN	NaN	NaN	NaN	NaN	NaN	NaN	NaN	NaN	NaN	NaN	NaN	NaN	NaN
0	1.414	1.386	1.381	1.41	1.422	1.41	1.407	1.419	1.404	1.439	1.386	1.435	1.406	1.432	1.408	1.431	1.428	1.408	1.447	1.437	1.433	1.455	1.472	1.46	1.499	1.484	1.493	1.481	1.497	1.505	1.517	1.501	1.508	1.496	1.522	1.498	1.534	1.544	1.552	1.568	1.575	1.541	1.583	1.599	1.596	1.58	1.625	1.623	1.608
0	1.465	1.43	1.453	NaN	NaN	NaN	NaN	NaN	NaN	NaN	NaN	NaN	NaN	NaN	NaN	NaN	NaN	NaN	NaN	NaN	NaN	NaN	NaN	NaN	NaN	NaN	NaN	NaN	NaN	NaN	NaN	NaN	NaN	NaN	NaN	NaN	NaN	NaN	NaN	NaN	NaN	NaN	NaN	NaN	NaN	NaN	NaN	NaN	NaN
0	NaN	NaN	NaN	NaN	NaN	NaN	NaN	NaN	NaN	NaN	NaN	NaN	NaN	NaN	NaN	NaN	NaN	NaN	NaN	NaN	NaN	NaN	NaN	NaN	NaN	NaN	NaN	NaN	NaN	NaN	NaN	NaN	NaN	NaN	NaN	NaN	NaN	NaN	NaN	NaN	NaN	NaN	NaN	NaN	NaN	NaN	NaN	NaN	NaN
0	1.351	1.323	1.374	1.283	1.282	1.355	1.358	1.328	1.332	1.394	1.334	1.304	1.406	1.366	1.36	1.343	1.375	1.38	1.409	1.389	1.352	NaN	NaN	NaN	NaN	NaN	NaN	NaN	NaN	NaN	NaN	NaN	NaN	NaN	NaN	NaN	NaN	NaN	NaN	NaN	NaN	NaN	NaN	NaN	NaN	NaN	NaN	NaN	NaN
0	1.412	1.393	1.377	1.389	1.398	1.398	1.4	1.39	1.398	1.411	1.369	1.386	1.397	1.404	1.384	1.384	1.4	1.395	1.405	1.414	1.407	1.431	1.433	1.42	1.428	1.438	1.445	1.44	1.442	1.447	1.448	1.454	1.43	1.45	1.45	1.431	1.43	1.453	1.494	1.496	1.463	1.475	1.489	1.49	1.492	1.52	1.513	1.525	1.518
74	1.537	1.454	1.449	1.473	1.437	1.487	1.493	1.535	1.513	1.533	1.532	1.469	1.472	1.528	1.5	1.528	1.431	1.561	1.548	1.534	1.463	1.562	1.506	1.48	1.478	1.539	1.563	1.481	1.531	1.588	1.546	1.5	1.618	1.583	1.633	1.573	1.57	1.56	1.657	1.629	1.65	1.573	1.628	1.649	1.587	1.645	1.655	1.653	1.648
0	1.369	1.317	1.407	1.319	1.328	1.353	1.361	1.349	1.361	1.412	1.329	1.328	1.425	1.373	1.335	1.358	1.358	1.368	1.415	1.361	1.372	1.364	1.373	1.375	1.359	1.365	1.36	1.357	1.366	1.345	1.39	1.389	1.399	1.37	1.414	1.355	1.391	1.388	1.402	1.396	1.407	1.391	1.409	1.418	1.433	1.401	1.403	1.42	1.433
75	1.42	1.427	1.511	1.453	1.391	1.494	1.466	1.518	1.489	1.501	1.501	1.402	1.459	1.431	1.486	1.435	1.406	1.424	1.479	1.475	1.504	1.504	1.466	1.461	1.467	1.497	1.503	1.455	1.494	1.474	1.49	1.491	1.502	1.445	1.502	1.536	1.491	1.483	1.507	1.602	1.566	1.525	1.518	1.527	1.571	1.565	1.556	1.563	1.582
76	1.408	1.377	1.39	1.377	1.383	1.375	1.4	1.471	1.546	1.625	1.668	1.757	1.812	1.905	1.971	2.025	2.088	2.133	2.151	2.168	2.17	2.192	2.178	2.191	2.256	2.242	2.223	2.214	2.246	2.242	2.25	2.185	2.216	2.201	2.198	2.191	2.195	2.196	2.243	2.23	2.191	2.188	2.228	2.234	2.209	2.242	2.21	2.255	2.274
0	1.388	1.38	1.387	1.394	1.381	1.415	1.413	1.409	1.429	1.411	1.396	1.388	1.435	1.434	1.408	1.433	1.419	1.433	1.438	1.438	1.409	1.456	1.437	1.424	1.439	1.471	1.461	1.454	1.456	1.443	1.471	1.445	1.449	1.479	1.438	1.473	1.48	1.494	1.525	1.538	1.478	1.555	1.501	1.539	1.523	1.529	1.535	1.548	1.556
77	1.377	1.387	1.401	1.408	1.423	1.393	1.386	1.417	1.404	1.406	1.385	1.404	1.4	1.463	1.421	1.449	1.462	1.423	1.411	1.45	1.457	1.491	1.469	1.475	1.471	1.527	1.512	1.44	1.525	1.52	1.56	1.495	1.528	1.484	1.486	1.538	1.552	1.523	1.557	1.58	1.573	1.617	1.574	1.547	1.596	1.563	1.609	1.615	1.64
78	1.417	1.415	1.402	1.405	1.417	1.396	1.379	1.437	1.414	1.42	1.399	1.408	1.407	1.398	1.426	1.404	1.406	1.414	1.401	1.434	1.409	1.415	1.431	1.412	1.427	1.457	1.451	1.402	1.442	1.448	1.468	1.443	1.434	1.445	1.453	1.46	1.467	1.472	1.478	1.473	1.499	1.477	1.509	1.5	1.536	1.548	1.547	1.546	1.534
79	1.432	1.38	1.403	1.389	1.433	1.404	1.41	1.419	1.404	1.415	1.393	1.415	1.409	1.393	1.417	1.401	1.383	1.417	1.443	1.458	1.427	1.462	1.474	1.436	1.442	1.449	1.445	1.467	1.433	1.48	1.499	1.498	1.453	1.501	1.505	1.472	1.499	1.535	1.54	1.603	1.556	1.567	1.573	1.575	1.542	1.599	1.586	1.641	1.619
0	1.387	1.393	1.382	1.413	1.399	1.422	1.37	1.388	1.394	1.406	1.414	1.361	1.421	1.448	1.409	1.415	1.404	1.419	1.446	1.451	1.455	1.485	1.453	1.448	1.456	1.495	1.5	1.477	1.466	1.502	1.522	1.512	1.503	1.542	1.528	1.546	1.563	1.567	1.57	1.603	1.543	1.608	1.597	1.628	1.614	1.612	1.647	1.698	1.652
0	1.439	1.396	1.408	1.404	1.416	1.395	1.43	1.429	1.401	1.429	1.413	1.395	1.422	1.448	1.385	1.429	1.44	1.462	1.429	1.44	1.479	1.429	1.446	1.454	1.451	1.47	1.476	1.479	1.486	1.469	1.503	1.481	1.481	1.469	1.473	1.497	1.482	1.507	1.549	1.541	1.493	1.515	1.529	1.543	1.574	1.562	1.55	1.592	1.548
80	1.413	1.381	1.416	1.368	1.403	1.386	1.414	1.42	1.432	1.424	1.375	1.411	1.391	1.357	1.416	1.374	1.415	1.364	1.388	1.413	1.392	1.406	1.381	1.38	1.395	1.424	1.422	1.35	1.383	1.409	1.393	1.383	1.365	1.35	1.357	1.361	1.366	1.389	1.386	1.398	1.382	1.348	1.383	1.369	1.39	1.375	1.388	1.398	1.386
0	1.422	1.385	1.382	1.399	1.421	1.402	1.379	1.409	1.386	1.415	1.36	1.372	1.426	1.423	1.441	1.403	1.448	1.438	1.435	1.454	1.454	1.456	1.475	1.438	1.463	1.483	1.485	1.461	1.481	1.472	1.523	1.519	1.485	1.506	1.52	1.521	1.506	1.551	1.562	1.591	1.56	1.564	1.574	1.573	1.579	1.575	1.599	1.613	1.61
0	NaN	NaN	NaN	NaN	NaN	NaN	NaN	NaN	NaN	NaN	NaN	NaN	NaN	NaN	NaN	NaN	NaN	NaN	NaN	NaN	NaN	NaN	NaN	NaN	NaN	NaN	NaN	NaN	NaN	NaN	NaN	NaN	NaN	NaN	NaN	NaN	NaN	NaN	NaN	NaN	NaN	NaN	NaN	NaN	NaN	NaN	NaN	NaN	NaN
81	1.441	1.422	1.441	1.442	1.435	1.45	1.447	1.443	1.424	1.442	1.434	1.416	1.445	1.455	1.437	1.432	1.444	1.451	1.485	1.502	1.527	1.489	1.502	1.546	1.532	1.579	1.587	1.564	1.598	1.618	1.635	1.682	1.711	1.688	1.703	1.689	1.724	1.752	1.827	1.84	1.827	1.88	1.96	2.01	2.046	2.078	2.129	2.185	2.231
0	1.428	1.387	1.392	1.391	1.403	1.405	1.399	1.399	1.39	1.415	1.387	1.369	1.393	1.424	1.379	1.407	1.411	1.419	1.437	1.434	1.419	1.454	1.443	1.445	1.468	1.464	1.468	1.462	1.478	1.469	1.499	1.467	1.468	1.486	1.486	1.487	1.525	1.521	1.543	1.553	1.526	1.56	1.555	1.573	1.576	1.583	1.586	1.61	1.604
82	1.406	1.376	1.433	1.409	1.429	1.387	1.443	1.411	1.414	1.403	1.389	1.392	1.375	1.444	1.387	1.431	1.421	1.461	1.433	1.469	1.455	1.433	1.415	1.456	1.453	1.503	1.465	1.475	1.503	1.493	1.517	1.48	1.491	1.478	1.49	1.526	1.532	1.522	1.555	1.547	1.536	1.567	1.543	1.573	1.593	1.588	1.627	1.669	1.613
83	1.407	1.377	1.425	1.419	1.38	1.422	1.362	1.4	1.421	1.445	1.366	1.403	1.439	1.427	1.443	1.453	1.416	1.48	1.442	1.467	1.458	1.497	1.511	1.528	1.531	1.557	1.549	1.584	1.556	1.605	1.658	1.678	1.566	1.647	1.667	1.691	1.726	1.695	1.74	1.795	1.755	1.739	1.805	1.821	1.805	1.847	1.861	1.827	1.883
84	1.478	1.422	1.497	1.443	1.449	1.42	1.413	1.479	1.465	1.472	1.43	1.441	1.459	1.445	1.516	1.44	1.497	1.486	1.507	1.492	1.511	1.556	1.53	1.56	1.587	1.599	1.653	1.596	1.638	1.686	1.715	1.692	1.7	1.675	1.729	1.735	1.76	1.803	1.857	1.839	1.862	1.853	1.92	1.895	1.951	1.969	1.962	1.996	1.98
85	1.418	1.373	1.404	1.41	1.415	1.432	1.428	1.451	1.424	1.512	1.403	1.454	1.442	1.448	1.468	1.437	1.428	1.495	1.516	1.482	1.529	1.452	1.502	1.554	1.525	1.549	1.535	1.588	1.57	1.605	1.59	1.579	1.598	1.613	1.658	1.736	1.629	1.775	1.795	1.775	1.794	1.831	1.845	1.819	1.831	1.888	1.897	1.887	1.871
86	1.423	1.403	1.465	1.395	1.449	1.449	1.461	1.489	1.41	1.477	1.405	1.444	1.454	1.436	1.451	1.433	1.398	1.456	1.439	1.486	1.475	1.485	1.49	1.519	1.496	1.525	1.513	1.584	1.585	1.58	1.61	1.607	1.567	1.59	1.608	1.66	1.628	1.701	1.734	1.734	1.72	1.698	1.713	1.72	1.762	1.754	1.772	1.881	1.774
0	1.436	1.375	1.399	1.417	1.425	1.373	1.389	1.389	1.401	1.42	1.384	1.377	1.402	1.409	1.417	1.41	1.379	1.434	1.396	1.421	1.409	1.449	1.449	1.454	1.446	1.492	1.489	1.471	1.501	1.51	1.525	1.524	1.533	1.511	1.546	1.561	1.61	1.598	1.612	1.668	1.643	1.638	1.683	1.733	1.687	1.765	1.765	1.74	1.764
0	1.392	1.373	1.36	1.379	1.401	1.398	1.375	1.393	1.38	1.38	1.357	1.348	1.398	1.429	1.373	1.395	1.406	1.441	1.443	1.457	1.465	1.503	1.478	1.542	1.537	1.554	1.617	1.591	1.657	1.669	1.752	1.731	1.792	1.799	NaN	NaN	NaN	NaN	NaN	NaN	NaN	NaN	NaN	NaN	NaN	NaN	NaN	NaN	NaN
87	1.397	1.389	1.349	1.385	1.398	1.391	1.37	1.366	1.386	1.393	1.375	1.367	1.412	1.42	1.407	1.407	1.41	1.434	1.457	1.493	1.496	1.494	1.505	1.525	1.544	1.569	1.591	1.622	1.618	1.645	1.708	1.718	1.761	1.751	1.825	1.829	1.863	1.9	1.917	1.989	1.995	2.035	2.03	2.086	2.078	2.117	2.121	2.158	2.156
88	1.395	1.393	1.404	1.401	1.397	1.411	1.4	1.381	1.395	1.394	1.414	1.405	1.398	1.424	1.412	1.397	1.428	1.456	1.419	1.464	1.468	1.469	1.47	1.501	1.462	1.484	1.538	1.569	1.572	1.512	1.546	1.535	1.547	1.508	1.549	1.597	1.619	1.575	1.664	1.686	1.633	1.647	1.656	1.695	1.697	1.73	1.709	1.76	1.751
89	1.427	1.391	1.432	1.406	1.446	1.448	1.446	1.45	1.401	1.424	1.393	1.432	1.422	1.447	1.431	1.449	1.455	1.501	1.499	1.505	1.543	1.498	1.514	1.546	1.557	1.592	1.619	1.611	1.632	1.644	1.681	1.658	1.685	1.676	1.72	1.748	1.765	1.823	1.855	1.883	1.88	1.912	1.873	1.929	1.963	1.976	1.988	2	1.996
0	1.484	1.45	1.492	1.454	1.477	1.424	1.437	1.49	1.488	1.493	1.443	1.456	1.463	1.444	1.534	1.435	1.514	1.502	1.509	1.538	1.538	1.56	1.591	1.582	1.583	1.665	1.683	1.591	1.636	1.692	1.71	1.7	1.72	1.692	1.742	1.761	1.81	1.83	1.854	1.872	1.912	1.899	1.97	1.933	1.949	1.971	1.992	2.018	1.985
0	1.39	1.409	1.405	1.381	1.429	1.434	1.424	1.451	1.418	1.444	1.403	1.411	1.458	1.44	1.468	1.439	1.435	1.487	1.481	1.466	1.521	1.473	1.475	1.515	1.517	1.538	1.566	1.563	1.566	1.612	1.606	1.602	1.608	1.614	1.645	1.686	1.627	1.72	1.705	1.734	1.768	1.731	1.722	1.757	1.783	1.81	1.8	1.834	1.723
90	1.408	1.39	1.425	1.398	1.42	1.403	1.42	1.422	1.39	1.421	1.377	1.392	1.413	1.385	1.423	1.423	1.417	1.436	1.437	1.435	1.446	1.481	1.445	1.465	1.479	1.508	1.49	1.508	1.485	1.498	1.535	1.525	1.541	1.52	1.558	1.548	1.572	1.58	1.618	1.616	1.622	1.616	1.646	1.668	1.67	1.681	1.691	1.715	1.714
91	1.455	1.412	1.429	1.415	1.444	1.429	1.439	1.439	1.439	1.438	1.436	1.429	1.465	1.489	1.465	1.519	1.523	1.559	1.557	1.592	1.62	1.61	1.651	1.695	1.704	1.747	1.789	1.814	1.861	1.859	1.929	1.858	1.899	1.924	1.937	1.997	2.052	2.083	2.132	2.137	2.088	2.112	2.137	2.173	2.189	2.204	2.188	2.237	2.207
92	1.401	1.364	1.4	1.408	1.386	1.401	1.395	1.433	1.377	1.397	1.39	1.388	1.436	1.409	1.401	1.403	1.411	1.445	1.414	1.411	1.429	1.449	1.427	1.444	1.432	1.455	1.515	1.463	1.487	1.474	1.503	1.481	1.474	1.473	1.468	1.503	1.521	1.542	1.603	1.607	1.561	1.595	1.586	1.603	1.642	1.62	1.595	1.659	1.625
93	1.424	1.404	1.424	1.398	1.424	1.43	1.441	1.436	1.431	1.447	1.409	1.432	1.454	1.463	1.442	1.454	1.452	1.495	1.499	1.51	1.507	1.476	1.517	1.534	1.587	1.568	1.572	1.602	1.614	1.621	1.625	1.62	1.624	1.61	1.641	1.685	1.723	1.723	1.77	1.802	1.779	1.799	1.791	1.832	1.837	1.838	1.861	1.868	1.838
94	1.415	1.375	1.411	1.394	1.439	1.425	1.412	1.409	1.393	1.411	1.391	1.406	1.398	1.408	1.428	1.411	1.418	1.449	1.445	1.456	1.463	1.478	1.46	1.467	1.509	1.516	1.53	1.501	1.494	1.527	1.534	1.55	1.554	1.534	1.573	1.576	1.596	1.608	1.62	1.635	1.644	1.631	1.665	1.681	1.698	1.716	1.719	1.782	1.753
95	1.432	1.425	1.387	1.42	1.451	1.426	1.438	1.435	1.407	1.397	1.418	1.415	1.407	1.479	1.438	1.453	1.436	1.436	1.452	1.426	1.467	1.448	1.452	1.42	1.5	1.498	1.519	1.465	1.43	1.526	1.482	1.507	1.516	1.483	1.496	1.513	1.491	1.517	1.516	1.554	1.52	1.494	1.558	1.544	1.56	1.553	1.57	1.555	1.54
0	1.366	1.352	1.385	1.362	1.415	1.409	1.421	1.4	1.42	1.401	1.392	1.381	1.365	1.42	1.396	1.42	1.396	1.425	1.414	1.409	1.417	1.425	1.438	1.403	1.451	1.446	1.456	1.44	1.436	1.452	1.448	1.477	1.493	1.446	1.464	1.487	1.495	1.49	1.52	1.525	1.526	1.472	1.529	1.577	1.586	1.583	1.587	1.581	1.579
96	1.397	1.353	1.394	1.387	1.392	1.394	1.388	1.388	1.389	1.4	1.371	1.397	1.401	1.397	1.386	1.388	1.426	1.426	1.438	1.45	1.415	1.452	1.466	1.486	1.504	1.496	1.567	1.535	1.535	1.546	1.574	1.581	1.605	1.623	1.606	1.649	1.661	1.686	1.755	1.828	1.866	1.893	1.971	2.06	2.102	2.108	2.182	2.209	2.241
97	1.382	1.359	1.366	1.369	1.389	1.373	1.373	1.382	1.379	1.393	1.368	1.367	1.402	1.403	1.375	1.4	1.395	1.384	1.413	1.414	1.4	1.415	1.432	1.444	1.457	1.454	1.483	1.475	1.472	1.497	1.518	1.502	1.512	1.521	1.538	1.534	1.576	1.584	1.598	1.597	1.609	1.621	1.65	1.667	1.661	1.711	1.708	1.76	1.77
98	1.41	1.392	1.381	1.363	1.379	1.408	1.356	1.367	1.377	1.397	1.381	1.401	1.419	1.405	1.387	1.381	1.403	1.422	1.408	1.425	1.407	1.44	1.469	1.464	1.486	1.512	1.508	1.508	1.536	1.567	1.604	1.593	1.589	1.629	1.66	1.672	1.7	1.748	1.749	1.776	1.793	1.799	1.827	1.889	1.816	1.845	1.859	1.902	1.941
0	1.37	1.369	1.358	1.384	1.38	1.378	1.383	1.375	1.363	1.375	1.365	1.373	1.372	1.396	1.351	1.364	1.391	1.402	1.394	1.415	1.413	1.425	1.432	1.416	1.454	1.473	1.495	1.469	1.501	1.534	1.558	1.558	1.584	1.578	1.637	1.652	1.692	1.679	1.685	1.732	1.737	1.744	1.786	NaN	NaN	NaN	NaN	NaN	NaN
99	1.399	1.382	1.375	1.351	1.366	1.369	1.353	1.355	1.375	1.41	1.373	1.376	1.417	1.388	1.407	1.411	1.403	1.421	1.402	1.402	1.398	1.436	1.423	1.426	1.462	1.482	1.458	1.478	1.474	1.47	1.479	1.452	1.45	1.482	1.493	1.484	1.497	1.52	1.549	1.544	1.564	1.549	1.587	1.58	1.531	1.574	1.59	1.582	1.58
100	1.97	1.976	1.928	1.926	1.938	1.918	1.913	1.893	1.899	1.9	1.873	1.886	1.896	1.897	1.889	1.872	1.882	1.879	1.87	1.882	1.868	1.873	1.863	1.842	1.857	1.861	1.862	1.87	1.856	1.867	1.868	1.858	1.846	1.846	1.847	1.835	1.868	1.865	1.894	1.892	1.871	1.863	1.884	1.907	1.891	1.897	1.906	1.907	1.899
0	1.444	1.516	1.402	1.394	1.419	1.438	NaN	NaN	NaN	NaN	NaN	NaN	NaN	NaN	NaN	NaN	NaN	NaN	NaN	NaN	NaN	NaN	NaN	NaN	NaN	NaN	NaN	NaN	NaN	NaN	NaN	NaN	NaN	NaN	NaN	NaN	NaN	NaN	NaN	NaN	NaN	NaN	NaN	NaN	NaN	NaN	NaN	NaN	NaN
101	1.489	1.49	1.404	1.485	1.441	1.467	1.49	1.445	1.409	1.415	1.444	1.421	1.446	1.468	1.426	1.428	1.373	1.394	1.497	1.494	1.407	1.437	1.495	1.571	1.52	1.495	1.494	1.583	1.508	1.547	1.576	1.606	1.5	1.527	1.571	1.551	1.6	1.586	1.645	1.656	1.626	1.713	1.607	1.728	1.635	1.687	1.622	1.732	1.716
0	1.532	1.572	1.372	1.423	1.371	NaN	NaN	NaN	NaN	NaN	NaN	NaN	NaN	NaN	NaN	NaN	NaN	NaN	NaN	NaN	NaN	NaN	NaN	NaN	NaN	NaN	NaN	NaN	NaN	NaN	NaN	NaN	NaN	NaN	NaN	NaN	NaN	NaN	NaN	NaN	NaN	NaN	NaN	NaN	NaN	NaN	NaN	NaN	NaN
0	1.515	1.446	1.457	1.382	1.523	1.438	1.321	1.412	1.347	1.317	1.291	1.455	1.362	1.432	1.456	1.443	1.445	1.469	1.43	1.49	1.541	1.485	1.587	1.489	1.467	1.456	1.512	1.516	1.651	1.696	1.661	1.538	1.745	1.569	1.55	1.784	1.669	1.851	1.696	1.667	1.631	1.698	1.713	1.708	1.79	1.74	1.952	1.788	1.91
102	1.492	1.479	1.36	1.462	1.401	1.423	1.454	1.488	1.342	1.454	1.471	1.429	1.376	1.404	1.366	1.411	1.454	1.392	1.479	1.432	1.448	1.414	1.489	1.59	1.471	1.532	1.476	1.448	1.507	1.518	1.533	1.552	1.514	1.483	1.5	1.507	1.515	1.544	1.577	1.524	1.559	1.549	1.564	1.56	1.593	1.596	1.545	1.62	1.598
0	1.394	1.388	1.325	1.361	1.414	1.432	1.349	1.451	1.464	1.357	1.379	1.391	1.424	1.423	1.405	1.369	1.384	1.413	1.368	1.37	1.361	1.439	1.335	1.441	1.562	1.463	1.47	1.424	1.44	1.457	1.448	1.426	1.44	1.473	1.449	1.521	1.445	1.538	1.463	1.601	1.548	1.516	1.463	1.652	1.426	1.531	1.503	1.548	1.603
0	1.207	1.204	NaN	NaN	NaN	NaN	NaN	NaN	NaN	NaN	NaN	NaN	NaN	NaN	NaN	NaN	NaN	NaN	NaN	NaN	NaN	NaN	NaN	NaN	NaN	NaN	NaN	NaN	NaN	NaN	NaN	NaN	NaN	NaN	NaN	NaN	NaN	NaN	NaN	NaN	NaN	NaN	NaN	NaN	NaN	NaN	NaN	NaN	NaN
0	1.371	1.376	1.367	1.386	1.356	1.367	1.375	1.413	1.392	1.382	1.406	1.401	1.356	1.386	1.363	1.403	1.368	1.388	1.397	1.397	1.409	1.434	1.439	1.417	1.423	1.423	1.459	1.457	1.444	1.455	1.467	1.482	1.479	1.476	1.511	1.542	1.525	1.538	1.529	1.55	1.563	1.542	1.548	1.551	1.563	1.586	1.588	1.595	1.602
0	1.354	1.467	1.43	NaN	NaN	NaN	NaN	NaN	NaN	NaN	NaN	NaN	NaN	NaN	NaN	NaN	NaN	NaN	NaN	NaN	NaN	NaN	NaN	NaN	NaN	NaN	NaN	NaN	NaN	NaN	NaN	NaN	NaN	NaN	NaN	NaN	NaN	NaN	NaN	NaN	NaN	NaN	NaN	NaN	NaN	NaN	NaN	NaN	NaN
0	NaN	NaN	NaN	NaN	NaN	NaN	NaN	NaN	NaN	NaN	NaN	NaN	NaN	NaN	NaN	NaN	NaN	NaN	NaN	NaN	NaN	NaN	NaN	NaN	NaN	NaN	NaN	NaN	NaN	NaN	NaN	NaN	NaN	NaN	NaN	NaN	NaN	NaN	NaN	NaN	NaN	NaN	NaN	NaN	NaN	NaN	NaN	NaN	NaN
103	1.489	1.458	1.421	1.431	1.382	1.433	1.398	1.449	1.49	1.459	1.434	1.376	1.445	1.413	1.433	1.458	1.407	1.474	1.462	1.427	1.482	1.468	1.509	1.462	1.452	1.462	1.476	1.476	1.518	1.52	1.526	1.5	1.521	1.53	1.552	1.544	1.549	1.561	1.562	1.559	1.603	1.58	1.575	1.578	1.557	1.585	1.569	1.543	1.592
104	1.428	1.413	1.393	1.459	1.373	1.442	1.384	1.407	1.467	1.455	1.423	1.394	1.406	1.444	1.444	1.427	1.402	1.434	1.44	1.403	1.453	1.46	1.445	1.437	1.459	1.447	1.47	1.452	1.5	1.528	1.488	1.505	1.498	1.527	1.527	1.527	1.551	1.54	1.552	1.544	1.571	1.548	1.604	1.636	1.596	1.628	1.625	1.621	1.652
0	1.532	1.454	1.408	1.585	1.176	NaN	NaN	NaN	NaN	NaN	NaN	NaN	NaN	NaN	NaN	NaN	NaN	NaN	NaN	NaN	NaN	NaN	NaN	NaN	NaN	NaN	NaN	NaN	NaN	NaN	NaN	NaN	NaN	NaN	NaN	NaN	NaN	NaN	NaN	NaN	NaN	NaN	NaN	NaN	NaN	NaN	NaN	NaN	NaN
0	1.364	1.351	1.35	1.422	1.359	1.385	1.332	1.435	1.424	1.468	1.418	1.405	1.388	1.405	1.39	1.394	1.409	1.381	1.447	1.388	1.435	1.441	1.472	1.438	1.499	1.459	1.48	1.438	1.527	1.533	1.461	1.517	1.479	1.533	1.485	1.526	1.548	1.584	1.565	1.567	1.554	1.561	1.591	1.626	1.645	1.645	1.634	1.64	1.629
0	1.24	1.547	1.268	1.102	1.213	1.585	1.274	1.24	1.411	1.227	1.501	1.402	1.885	1.188	1.366	1.332	1.436	1.301	1.617	1.319	1.406	1.394	1.266	1.41	1.521	1.562	1.371	1.458	1.54	1.486	1.447	1.559	1.38	1.361	1.696	1.605	1.716	NaN	NaN	NaN	NaN	NaN	NaN	NaN	NaN	NaN	NaN	NaN	NaN
0	1.415	1.456	1.443	1.412	1.394	1.405	1.384	1.412	1.435	1.429	1.439	1.412	1.406	1.406	1.429	1.449	1.414	1.486	1.432	1.427	1.455	1.482	1.483	1.492	1.494	1.468	1.509	1.514	1.532	1.531	1.537	1.505	1.527	1.547	1.58	1.577	1.585	1.568	1.579	1.576	1.603	1.577	1.584	1.61	1.595	1.617	1.597	1.593	1.625
105	1.385	1.476	1.416	1.238	1.309	1.386	1.244	1.293	1.316	1.265	1.394	1.396	1.496	1.254	1.393	1.388	1.374	1.305	1.387	1.388	1.435	1.428	1.356	1.388	1.494	1.487	1.404	1.489	1.459	1.478	1.488	1.47	1.465	1.458	1.583	1.602	1.481	1.608	1.547	1.531	1.599	1.668	1.543	1.597	1.617	1.57	1.501	1.634	1.56
106	1.408	1.453	1.422	1.41	1.38	1.415	1.402	1.442	1.415	1.408	1.418	1.427	1.377	1.412	1.391	1.455	1.396	1.43	1.454	1.457	1.462	1.567	1.675	1.727	1.817	1.935	2.058	2.114	2.166	2.189	2.204	2.194	2.186	2.162	2.189	2.202	2.212	2.219	2.196	2.227	2.223	2.239	2.227	2.21	2.225	2.196	2.173	2.166	2.138
107	1.387	1.419	1.382	1.411	1.362	1.407	1.419	1.439	1.456	1.353	1.492	1.444	1.394	1.37	1.383	1.443	1.437	1.47	1.451	1.446	1.47	1.491	1.508	1.482	1.484	1.49	1.509	1.512	1.52	1.561	1.537	1.572	1.561	1.615	1.585	1.595	1.623	1.69	1.707	1.682	1.698	1.759	1.72	1.735	1.755	1.798	1.757	1.886	1.859
108	1.434	1.371	1.355	1.411	1.346	1.366	1.341	1.374	1.431	1.44	1.418	1.38	1.393	1.403	1.369	1.386	1.41	1.396	1.435	1.361	1.405	1.419	1.446	1.417	1.468	1.421	1.472	1.41	1.469	1.494	1.463	1.48	1.479	1.49	1.476	1.483	1.516	1.52	1.507	1.532	1.512	1.516	1.564	1.579	1.555	1.54	1.568	1.581	1.596
0	1.312	1.507	1.378	1.2	1.238	1.484	1.316	1.278	1.425	1.326	1.454	1.416	1.62	1.276	1.378	1.359	1.423	1.353	1.578	1.39	1.396	1.435	1.312	1.452	1.461	1.48	1.418	1.434	1.505	1.454	1.45	1.534	1.398	1.397	1.58	1.563	1.598	1.655	1.534	1.538	1.568	1.576	1.547	1.615	1.516	1.537	1.49	1.547	1.538
0	1.362	1.481	1.475	1.233	1.288	1.332	1.21	1.307	1.313	1.187	1.331	1.305	1.443	1.31	1.392	1.379	1.399	1.342	1.39	1.339	1.453	1.384	1.371	1.38	1.502	1.515	1.367	1.577	1.456	1.479	1.571	1.473	1.503	1.498	1.546	1.684	1.478	1.666	1.64	1.616	1.611	1.771	1.585	1.641	1.717	1.605	1.511	1.786	1.617
0	1.392	1.447	1.422	1.404	1.389	1.407	1.367	1.399	1.433	1.441	1.432	1.381	1.419	1.401	1.407	1.43	1.399	1.46	1.438	1.386	1.443	1.45	1.412	1.436	1.436	1.432	1.432	1.464	1.499	1.472	1.484	1.514	1.454	1.507	1.529	1.528	1.542	1.54	1.529	1.578	1.592	1.541	1.559	1.572	1.563	1.591	1.548	1.555	1.595
109	1.393	1.377	1.381	1.334	1.347	1.395	1.404	1.407	1.411	1.357	1.417	1.352	1.396	1.34	1.363	1.411	1.397	1.394	1.371	1.387	1.414	1.426	1.394	1.403	1.401	1.427	1.402	1.438	1.451	1.452	1.461	1.471	1.471	1.475	1.509	1.495	1.503	1.562	1.569	1.55	1.552	1.593	1.57	1.587	1.583	1.616	1.596	1.656	1.644
110	1.426	1.421	1.404	1.419	1.378	1.402	1.382	1.407	1.427	1.414	1.422	1.396	1.424	1.424	1.386	1.425	1.416	1.446	1.403	1.398	1.439	1.449	1.431	1.451	1.457	1.437	1.445	1.449	1.469	1.479	1.484	1.484	1.481	1.479	1.504	1.516	1.518	1.541	1.528	1.526	1.538	1.533	1.565	1.539	1.592	1.61	1.575	1.564	1.602
111	1.43	1.415	1.403	1.408	1.387	1.406	1.417	1.414	1.423	1.402	1.441	1.438	1.388	1.415	1.387	1.437	1.433	1.44	1.438	1.44	1.464	1.464	1.474	1.456	1.457	1.479	1.505	1.498	1.524	1.518	1.523	1.57	1.575	1.585	1.592	1.565	1.597	1.674	1.665	1.646	1.687	1.751	1.713	1.737	1.729	1.805	1.764	1.854	1.825
0	1.449	1.428	1.419	1.396	1.391	1.391	1.411	1.434	1.438	1.417	1.439	1.431	1.422	1.454	1.428	1.452	1.408	1.461	1.443	1.427	1.453	1.456	1.499	1.464	1.473	1.5	1.512	1.51	1.483	1.543	1.512	1.532	1.567	1.528	1.569	1.588	1.584	NaN	NaN	NaN	NaN	NaN	NaN	NaN	NaN	NaN	NaN	NaN	NaN
112	1.384	1.385	1.392	1.368	1.359	1.436	1.42	1.403	1.413	1.375	1.422	1.378	1.41	1.391	1.398	1.425	1.399	1.424	1.407	1.421	1.453	1.457	1.444	1.443	1.462	1.47	1.449	1.512	1.489	1.515	1.499	1.529	1.54	1.553	1.58	1.541	1.592	1.613	1.625	1.606	1.625	1.644	1.648	1.637	1.683	1.724	1.733	1.782	1.777
113	1.458	1.405	1.395	1.39	1.375	1.433	1.346	1.379	1.448	1.398	1.395	1.387	1.397	1.427	1.398	1.407	1.418	1.429	1.385	1.384	1.425	1.447	1.418	1.415	1.455	1.428	1.447	1.43	1.484	1.477	1.443	1.462	1.432	1.459	1.449	1.466	1.46	1.473	1.464	1.49	1.461	1.466	1.501	1.479	1.488	1.505	1.468	1.491	1.498
114	1.451	1.453	1.405	1.421	1.419	1.405	1.412	1.439	1.446	1.445	1.438	1.43	1.445	1.429	1.394	1.439	1.432	1.447	1.449	1.434	1.495	1.536	1.492	1.516	1.556	1.5	1.552	1.509	1.572	1.584	1.547	1.549	1.555	1.592	1.628	1.647	1.617	1.629	1.641	1.643	1.663	1.631	1.661	1.693	1.645	1.619	1.659	1.648	1.703
0	1.42	1.486	1.46	1.455	1.441	1.458	1.386	1.452	1.51	1.498	1.42	1.469	1.466	1.455	1.491	1.509	1.462	1.507	1.472	1.477	1.549	1.528	1.518	1.526	1.585	1.533	1.531	1.594	1.65	1.602	1.589	1.658	1.586	NaN	NaN	NaN	NaN	NaN	NaN	NaN	NaN	NaN	NaN	NaN	NaN	NaN	NaN	NaN	NaN
115	1.381	1.412	1.403	1.348	1.324	1.44	1.36	1.325	1.43	1.364	1.421	1.388	1.46	1.401	1.376	1.447	1.429	1.425	1.507	1.416	1.503	1.506	1.495	1.54	1.579	1.539	1.542	1.647	1.67	1.629	1.7	1.73	1.761	1.757	1.873	1.946	1.899	1.972	1.909	1.892	1.973	1.988	1.998	2.094	2.099	2.16	2.128	2.171	2.191
0	1.459	1.417	1.412	1.393	1.372	1.393	1.387	1.411	1.422	1.403	1.371	1.436	1.405	1.405	1.438	1.45	1.423	1.427	1.397	1.402	1.446	1.433	1.426	1.416	1.477	1.455	1.438	1.483	1.485	1.477	1.495	1.532	1.431	1.45	1.488	1.502	1.473	1.531	1.47	1.564	1.479	1.484	1.546	1.496	1.47	1.505	1.518	1.491	1.529
116	1.405	1.409	1.424	1.436	1.374	1.441	1.365	1.36	1.464	1.373	1.44	1.396	1.43	1.405	1.398	1.447	1.469	1.483	1.492	1.474	1.496	1.513	1.525	1.543	1.554	1.538	1.504	1.591	1.57	1.591	1.635	1.69	1.694	1.722	1.746	1.816	1.773	1.813	1.771	1.781	1.862	1.914	1.881	1.886	1.954	1.977	1.966	2.066	2.049
0	1.435	1.471	1.422	1.451	1.451	1.536	1.43	1.449	1.455	1.512	1.44	1.458	1.469	1.495	1.502	1.484	1.486	1.498	1.478	1.473	1.58	1.556	1.498	1.526	1.639	1.587	1.555	1.654	1.684	1.66	1.64	1.78	1.634	1.622	1.753	1.737	1.787	1.766	1.722	1.786	1.754	1.803	1.897	1.788	1.843	1.842	1.918	1.909	1.923
0	1.478	1.424	1.442	1.402	1.414	1.451	1.404	1.424	1.471	1.44	1.448	1.445	1.457	1.469	1.459	1.456	1.451	1.487	1.442	1.46	1.503	1.483	1.511	1.452	1.487	1.499	1.479	1.503	1.496	1.535	1.517	1.518	1.527	1.529	1.556	1.595	1.584	1.597	1.548	1.61	1.583	1.65	1.649	1.649	1.645	1.687	1.679	1.683	1.717
117	1.408	1.417	1.402	1.311	1.349	1.401	1.383	1.468	1.356	1.373	1.412	1.379	1.411	1.409	1.425	1.429	1.404	1.416	1.409	1.408	1.431	1.479	1.484	1.452	1.533	1.449	1.533	1.544	1.538	1.59	1.518	1.611	1.625	1.576	1.643	1.646	1.661	1.684	1.687	1.733	1.793	1.719	1.787	1.754	1.736	1.843	1.844	1.837	1.843
0	1.492	1.369	1.416	1.443	1.383	1.484	1.421	1.404	1.442	1.463	1.406	1.464	NaN	NaN	NaN	NaN	NaN	NaN	NaN	NaN	NaN	NaN	NaN	NaN	NaN	NaN	NaN	NaN	NaN	NaN	NaN	NaN	NaN	NaN	NaN	NaN	NaN	NaN	NaN	NaN	NaN	NaN	NaN	NaN	NaN	NaN	NaN	NaN	NaN
118	1.373	1.352	1.385	1.338	1.331	1.36	1.371	1.374	1.373	1.372	1.395	1.409	1.385	1.393	1.406	1.425	1.422	1.458	1.456	1.489	1.53	1.591	1.601	1.648	1.674	1.756	1.861	1.877	1.933	2.014	2.098	2.153	2.198	2.239	2.268	2.268	2.273	2.277	2.269	2.282	2.254	2.259	2.308	2.286	2.245	2.296	2.269	2.277	2.291
0	NaN	NaN	NaN	NaN	NaN	NaN	NaN	NaN	NaN	NaN	NaN	NaN	NaN	NaN	NaN	NaN	NaN	NaN	NaN	NaN	NaN	NaN	NaN	NaN	NaN	NaN	NaN	NaN	NaN	NaN	NaN	NaN	NaN	NaN	NaN	NaN	NaN	NaN	NaN	NaN	NaN	NaN	NaN	NaN	NaN	NaN	NaN	NaN	NaN
0	1.358	1.435	1.428	1.374	1.36	1.402	1.414	1.371	1.356	1.44	1.439	1.407	1.399	1.409	1.385	1.427	1.383	NaN	NaN	NaN	NaN	NaN	NaN	NaN	NaN	NaN	NaN	NaN	NaN	NaN	NaN	NaN	NaN	NaN	NaN	NaN	NaN	NaN	NaN	NaN	NaN	NaN	NaN	NaN	NaN	NaN	NaN	NaN	NaN
119	1.379	1.377	1.389	1.367	1.342	1.376	1.373	1.381	1.368	1.375	1.392	1.378	1.372	1.388	1.395	1.406	1.364	1.388	1.397	1.378	1.38	1.407	1.411	1.412	1.426	1.414	1.445	1.431	1.442	1.438	1.45	1.447	1.463	1.444	1.469	1.476	1.47	1.512	1.498	1.512	1.511	1.505	1.526	1.529	1.504	1.54	1.53	1.565	1.574
0	1.372	1.411	1.403	1.385	1.377	1.422	1.379	1.392	1.408	1.436	1.426	1.393	1.399	1.396	1.408	1.441	1.414	1.431	1.42	1.405	1.459	1.436	1.491	1.441	1.491	1.461	1.486	1.516	1.524	1.534	1.517	1.545	1.544	1.563	1.558	1.594	1.575	1.635	1.59	1.599	1.651	1.596	1.631	1.597	1.633	1.647	1.65	1.679	1.653
120	1.363	1.385	1.366	1.354	1.36	1.366	1.373	1.364	1.376	1.384	1.397	1.388	1.363	1.396	1.38	1.401	1.395	1.394	1.395	1.382	1.429	1.439	1.438	1.441	1.438	1.452	1.469	1.473	1.447	1.473	1.491	1.489	1.489	1.491	1.509	1.523	1.509	1.523	1.525	1.559	1.536	1.561	1.584	1.558	1.556	1.597	1.583	1.611	1.61
0	1.378	1.386	1.39	1.381	1.368	1.412	1.377	1.409	1.402	1.457	1.398	1.393	1.396	1.429	1.396	1.456	1.407	1.465	1.427	1.419	1.457	1.451	1.445	1.462	1.497	1.475	1.462	1.486	1.498	1.552	1.518	1.579	1.518	1.518	1.588	1.566	1.6	1.578	1.575	1.598	1.583	1.615	1.612	1.579	1.629	1.613	1.627	1.666	1.643
0	1.473	1.419	1.414	1.387	1.402	1.423	1.407	1.41	1.437	1.428	1.41	1.431	1.438	1.462	1.452	1.437	1.442	1.454	1.453	1.429	1.468	1.479	1.485	1.449	1.49	1.466	1.455	1.488	1.499	1.524	1.479	1.502	1.505	1.525	1.544	1.566	1.529	1.542	1.537	1.555	1.556	1.564	1.558	1.595	1.552	1.566	1.59	1.593	1.61
121	1.466	1.436	1.388	1.385	1.398	1.407	1.394	1.418	1.406	1.402	1.403	1.414	1.436	1.404	1.427	1.442	1.436	1.432	1.454	1.42	1.46	1.521	1.485	1.474	1.522	1.507	1.549	1.568	1.596	1.672	1.621	1.67	1.74	1.782	1.844	1.888	1.927	1.977	1.999	1.996	2.047	2.062	2.093	2.088	2.113	2.191	2.203	2.183	2.175
0	1.41	1.431	1.42	1.38	1.371	1.404	1.387	1.409	1.412	1.386	1.402	1.382	1.387	1.383	1.44	1.418	1.395	1.437	1.423	1.408	1.45	1.467	1.455	1.438	1.444	1.435	1.443	1.463	1.491	1.466	1.483	1.496	1.523	1.49	1.511	1.514	1.524	1.565	1.524	1.55	1.543	1.565	1.576	1.547	1.565	1.606	1.619	1.647	1.619
122	1.433	1.4	1.407	1.373	1.365	1.402	1.385	1.394	1.41	1.413	1.387	1.401	1.396	1.402	1.413	1.406	1.404	1.422	1.443	1.433	1.435	1.47	1.496	1.476	1.485	1.494	1.461	1.521	1.528	1.614	1.562	1.624	1.586	1.656	1.693	1.726	1.73	1.752	1.761	1.799	1.814	1.834	1.85	1.828	1.834	1.863	1.9	1.888	1.958
0	1.392	1.416	1.417	1.382	1.372	1.373	1.384	1.435	1.404	1.411	1.417	1.401	1.369	1.406	1.407	1.418	1.42	1.431	1.42	1.427	1.455	1.436	1.444	1.425	1.46	1.429	1.451	1.454	1.469	1.444	1.444	1.463	1.494	1.474	1.469	1.467	1.477	1.526	1.458	1.47	1.497	1.488	1.517	1.47	1.488	1.505	1.494	1.533	1.499
0	1.38	1.397	1.424	1.434	1.402	1.454	1.437	1.402	1.48	1.434	1.443	1.422	1.495	1.45	1.484	1.454	1.472	1.437	1.45	1.405	1.476	1.525	1.506	1.459	1.485	1.492	1.493	1.521	1.516	1.531	1.499	1.526	1.517	1.594	1.605	1.63	1.602	1.618	1.598	1.579	1.614	1.664	1.618	1.662	1.637	1.657	1.67	1.683	1.741
123	1.391	1.363	1.35	1.34	1.352	1.356	1.353	1.364	1.365	1.369	1.39	1.371	1.386	1.388	1.396	1.394	1.383	1.425	1.407	1.409	1.424	1.442	1.452	1.449	1.473	1.477	1.493	1.49	1.476	1.534	1.508	1.533	1.535	1.538	1.581	1.585	1.564	1.57	1.573	1.593	1.598	1.611	1.607	1.627	1.62	1.614	1.631	1.664	1.653
124	1.398	1.414	1.404	1.36	1.385	1.376	1.388	1.353	1.397	1.394	1.392	1.406	1.406	1.404	1.401	1.41	1.398	1.409	1.424	1.452	1.411	1.428	1.457	1.42	1.435	1.449	1.43	1.444	1.482	1.476	1.472	1.456	1.502	1.485	1.508	1.523	1.489	1.551	1.508	1.547	1.553	1.536	1.583	1.614	1.606	1.585	1.622	1.621	1.649
0	1.393	1.4	1.379	1.358	1.387	1.386	1.362	1.36	1.387	1.387	1.388	1.387	1.386	1.419	1.41	1.399	1.417	1.415	1.418	1.419	1.401	1.452	1.451	1.425	1.444	1.456	1.451	1.46	1.454	1.489	1.491	1.499	1.526	1.497	1.513	1.545	1.546	1.556	1.548	1.602	1.554	1.556	1.578	1.619	1.626	1.636	1.643	1.635	1.658
125	1.401	1.38	1.344	1.354	1.333	1.365	1.346	1.365	1.393	1.387	1.381	1.374	1.376	1.372	1.379	1.374	1.359	1.387	1.396	1.376	1.386	1.423	1.413	1.382	1.411	1.39	1.397	1.416	1.418	1.433	1.416	1.422	1.411	1.432	1.45	1.471	1.443	1.447	1.45	1.442	1.451	1.466	1.456	1.468	1.458	1.481	1.478	1.475	1.5
126	1.428	1.381	1.388	1.362	1.359	1.386	1.367	1.398	1.392	1.382	1.392	1.389	1.404	1.396	1.373	1.39	1.411	1.43	1.408	1.399	1.436	1.424	1.468	1.452	1.456	1.463	1.473	1.442	1.498	1.532	1.537	1.544	1.576	1.567	1.601	1.591	1.627	1.632	1.608	1.624	1.66	1.694	1.676	1.678	1.694	1.706	1.693	1.717	1.702
0	1.572	1.515	1.544	1.474	1.44	1.476	1.443	1.441	1.483	1.455	1.443	1.587	1.538	1.468	1.513	1.577	1.501	NaN	NaN	NaN	NaN	NaN	NaN	NaN	NaN	NaN	NaN	NaN	NaN	NaN	NaN	NaN	NaN	NaN	NaN	NaN	NaN	NaN	NaN	NaN	NaN	NaN	NaN	NaN	NaN	NaN	NaN	NaN	NaN
0	1.522	1.515	1.533	1.45	1.49	1.472	1.448	1.448	1.458	1.46	1.46	1.504	1.5	1.448	1.457	1.527	1.511	1.468	1.524	1.613	NaN	NaN	NaN	NaN	NaN	NaN	NaN	NaN	NaN	NaN	NaN	NaN	NaN	NaN	NaN	NaN	NaN	NaN	NaN	NaN	NaN	NaN	NaN	NaN	NaN	NaN	NaN	NaN	NaN
0	1.397	1.359	1.395	1.377	1.344	1.379	1.335	1.407	1.368	1.364	1.373	1.393	1.388	1.4	1.39	1.411	1.389	1.412	1.374	1.397	1.4	1.428	1.443	1.423	1.461	1.4	1.434	1.418	1.457	1.466	1.486	1.485	1.486	1.463	1.515	1.512	1.554	1.566	1.54	1.545	1.559	1.563	1.573	1.606	1.545	1.603	1.602	1.589	1.614
0	1.4	1.409	1.374	1.378	1.337	1.37	1.358	1.39	1.385	1.386	1.398	1.401	1.403	1.391	1.419	1.387	1.404	1.429	1.42	1.41	1.436	1.46	1.496	1.469	1.502	1.483	1.502	1.521	1.535	1.531	1.554	1.549	1.522	1.558	1.589	1.607	1.59	1.617	1.61	1.624	1.608	1.64	1.64	1.654	1.666	1.685	1.676	1.672	1.712
127	1.436	1.399	1.408	1.397	1.371	1.419	1.392	1.428	1.42	1.44	1.401	1.425	1.44	1.431	1.43	1.423	1.413	1.434	1.415	1.425	1.471	1.429	1.489	1.445	1.445	1.452	1.47	1.481	1.479	1.497	1.527	1.533	1.567	1.508	1.625	1.599	1.584	1.635	1.616	1.624	1.599	1.68	1.735	1.699	1.694	1.738	1.669	1.748	1.832
128	1.424	1.392	1.375	1.381	1.363	1.377	1.343	1.391	1.368	1.382	1.415	1.402	1.379	1.415	1.417	1.411	1.391	1.45	1.416	1.412	1.439	1.433	1.462	1.478	1.487	1.489	1.511	1.491	1.534	1.496	1.59	1.586	1.573	1.575	1.618	1.634	1.643	1.677	1.689	1.687	1.707	1.739	1.739	1.763	1.788	1.824	1.812	1.803	1.873
129	1.389	1.399	1.353	1.361	1.322	1.378	1.356	1.39	1.387	1.384	1.4	1.379	1.367	1.384	1.404	1.366	1.373	1.396	1.393	1.386	1.42	1.425	1.46	1.442	1.462	1.466	1.481	1.493	1.47	1.49	1.506	1.495	1.472	1.492	1.536	1.581	1.536	1.571	1.562	1.549	1.552	1.581	1.581	1.579	1.593	1.614	1.611	1.583	1.633
130	1.447	1.446	1.403	1.427	1.419	1.43	1.407	1.426	1.422	1.424	1.442	1.439	1.422	1.441	1.427	1.442	1.439	1.484	1.463	1.457	1.483	1.495	1.518	1.486	1.528	1.515	1.556	1.57	1.535	1.58	1.611	1.608	1.674	1.652	1.696	1.739	1.748	1.809	1.806	1.86	1.826	1.867	1.884	1.947	1.945	2.052	1.912	1.956	2.039
0	1.504	1.504	1.473	1.494	1.411	1.459	1.434	1.466	1.458	1.449	1.505	1.495	1.468	1.487	1.466	1.478	1.457	1.522	1.477	1.48	1.482	1.492	1.538	1.536	1.566	1.544	1.589	1.569	1.61	1.58	1.677	1.644	1.665	1.683	1.692	1.662	1.736	1.788	1.786	1.743	1.736	1.786	1.793	1.812	1.811	1.844	1.883	1.831	1.892
0	NaN	NaN	NaN	NaN	NaN	NaN	NaN	NaN	NaN	NaN	NaN	NaN	NaN	NaN	NaN	NaN	NaN	NaN	NaN	NaN	NaN	NaN	NaN	NaN	NaN	NaN	NaN	NaN	NaN	NaN	NaN	NaN	NaN	NaN	NaN	NaN	NaN	NaN	NaN	NaN	NaN	NaN	NaN	NaN	NaN	NaN	NaN	NaN	NaN
0	1.4	1.46	1.401	1.419	1.351	1.422	1.369	1.423	1.464	1.426	1.473	1.432	1.42	1.412	1.459	1.44	1.403	1.428	1.449	1.414	1.463	1.458	1.492	1.477	1.535	1.49	1.513	1.503	1.521	1.484	1.551	1.532	1.509	1.534	1.534	1.624	1.553	1.574	1.569	1.585	1.537	1.589	1.579	1.611	1.599	1.617	1.61	1.599	1.643
131	1.428	1.451	1.395	1.398	1.404	1.417	1.389	1.414	1.405	1.385	1.43	1.419	1.423	1.434	1.425	1.421	1.429	1.463	1.408	1.426	1.443	1.471	1.475	1.452	1.446	1.496	1.502	1.518	1.505	1.496	1.505	1.515	1.551	1.528	1.555	1.562	1.561	1.598	1.571	1.591	1.601	1.634	1.631	1.666	1.668	1.741	1.695	1.69	1.719
0	1.432	1.419	1.431	1.41	1.382	1.43	1.422	1.421	1.417	1.424	1.396	1.447	1.418	1.44	1.44	1.462	1.403	1.428	1.403	1.466	1.473	1.409	1.466	1.45	1.486	1.449	1.474	1.486	1.49	1.51	1.527	1.528	1.546	1.504	1.597	1.586	1.586	1.602	1.549	1.577	1.575	1.628	1.642	1.667	1.637	1.699	1.626	1.64	1.655
0	1.447	1.482	1.453	1.433	1.402	1.423	1.431	1.468	1.435	1.429	1.499	1.493	1.478	1.465	1.462	1.454	1.423	1.494	1.447	1.481	1.477	1.469	1.494	1.512	1.498	1.541	1.561	1.551	1.552	1.562	1.625	1.561	1.598	1.601	1.615	1.637	1.67	1.652	1.622	1.665	1.656	1.657	1.698	1.683	1.67	1.719	1.676	1.692	1.72
132	1.436	1.427	1.381	1.409	1.358	1.416	1.428	1.421	1.4	1.423	1.44	1.429	1.445	1.441	1.419	1.422	1.415	1.471	1.407	1.467	1.475	1.428	1.488	1.467	1.469	1.469	1.5	1.493	1.516	1.533	1.611	1.584	1.569	1.529	1.625	1.61	1.669	1.649	1.63	1.651	1.646	1.707	1.734	1.747	1.749	1.781	1.808	1.843	1.906
133	1.428	1.408	1.396	1.407	1.356	1.403	1.367	1.434	1.42	1.377	1.442	1.439	1.428	1.459	1.413	1.419	1.433	1.454	1.401	1.438	1.435	1.424	1.464	1.471	1.474	1.492	1.524	1.5	1.509	1.515	1.57	1.558	1.541	1.535	1.584	1.552	1.621	1.618	1.614	1.631	1.603	1.595	1.605	1.633	1.655	1.69	1.644	1.659	1.676
0	1.421	1.397	1.371	1.4	1.383	1.397	1.385	1.403	1.415	1.381	1.417	1.412	1.419	1.414	1.422	1.445	1.423	1.433	1.419	1.437	1.422	1.414	1.473	1.451	1.459	1.473	1.489	1.474	1.474	1.473	1.513	1.509	1.498	1.507	1.537	1.521	1.533	1.567	1.553	1.564	1.546	1.568	1.552	1.583	1.595	1.618	1.603	1.599	1.635
134	1.543	1.489	1.543	1.52	1.481	1.516	1.531	1.576	1.542	1.528	1.58	1.513	1.552	1.54	1.5	1.564	1.527	1.544	1.542	1.603	1.592	1.414	1.616	1.591	1.607	1.586	1.664	1.634	1.706	1.694	1.751	1.762	1.877	1.708	1.921	1.915	1.911	1.991	1.864	1.987	2.066	2.054	2.105	2.08	2.111	2.086	2.115	2.106	2.133
0	1.386	1.417	1.401	1.383	1.375	1.415	1.397	1.42	1.436	1.417	1.434	1.381	1.407	1.383	1.452	1.442	1.411	1.429	1.45	1.437	1.453	1.478	1.492	1.484	1.508	1.5	1.525	1.519	1.525	1.539	1.541	1.565	1.568	1.539	1.571	1.596	1.589	1.664	1.621	1.669	1.619	1.661	1.668	1.667	1.703	1.769	1.737	1.749	1.784
0	1.419	1.453	1.36	1.458	1.334	NaN	NaN	NaN	NaN	NaN	NaN	NaN	NaN	NaN	NaN	NaN	NaN	NaN	NaN	NaN	NaN	NaN	NaN	NaN	NaN	NaN	NaN	NaN	NaN	NaN	NaN	NaN	NaN	NaN	NaN	NaN	NaN	NaN	NaN	NaN	NaN	NaN	NaN	NaN	NaN	NaN	NaN	NaN	NaN
0	1.407	1.381	1.386	1.406	1.344	1.398	1.375	1.404	1.424	1.393	1.436	1.442	1.448	1.47	1.462	1.481	1.482	1.533	1.519	1.594	1.595	1.633	1.685	1.695	1.717	1.76	1.839	1.837	1.868	1.956	NaN	NaN	NaN	NaN	NaN	NaN	NaN	NaN	NaN	NaN	NaN	NaN	NaN	NaN	NaN	NaN	NaN	NaN	NaN
0	NaN	NaN	NaN	NaN	NaN	NaN	NaN	NaN	NaN	NaN	NaN	NaN	NaN	NaN	NaN	NaN	NaN	NaN	NaN	NaN	NaN	NaN	NaN	NaN	NaN	NaN	NaN	NaN	NaN	NaN	NaN	NaN	NaN	NaN	NaN	NaN	NaN	NaN	NaN	NaN	NaN	NaN	NaN	NaN	NaN	NaN	NaN	NaN	NaN
135	1.515	1.536	1.479	1.55	1.415	1.446	1.503	1.525	1.527	1.493	1.484	1.633	1.534	1.527	1.529	1.577	1.549	1.624	1.551	1.579	1.654	1.594	1.671	1.649	1.67	1.663	1.677	1.755	1.805	1.807	1.867	1.861	1.92	1.824	1.981	1.94	2.053	2.028	2.008	2.045	2.044	2.117	2.144	2.179	2.13	2.126	2.14	2.162	2.18
0	1.381	1.4	1.369	1.398	1.334	1.377	1.383	1.411	1.424	1.118	NaN	NaN	NaN	NaN	NaN	NaN	NaN	NaN	NaN	NaN	NaN	NaN	NaN	NaN	NaN	NaN	NaN	NaN	NaN	NaN	NaN	NaN	NaN	NaN	NaN	NaN	NaN	NaN	NaN	NaN	NaN	NaN	NaN	NaN	NaN	NaN	NaN	NaN	NaN
0	1.422	1.439	1.457	1.406	1.461	1.429	1.423	1.402	1.442	1.397	1.481	1.434	1.385	1.443	1.457	1.423	1.443	1.458	1.471	1.461	1.466	1.471	1.51	1.482	1.478	1.497	1.517	1.492	1.546	1.523	1.535	1.565	1.57	1.602	1.603	1.652	1.626	1.618	1.643	1.641	1.601	1.67	1.665	1.676	1.691	1.701	1.716	1.713	1.72
136	1.434	1.434	1.473	1.404	1.457	1.406	1.421	1.406	1.43	1.41	1.482	1.452	1.393	1.446	1.453	1.418	1.474	1.456	1.469	1.418	1.458	1.47	1.511	1.482	1.465	1.505	1.486	1.49	1.541	1.538	1.56	1.567	1.552	1.617	1.603	1.614	1.59	1.602	1.583	1.6	1.603	1.653	1.645	1.676	1.636	1.686	1.684	1.682	1.727
0	1.415	1.405	1.412	1.411	1.385	1.432	1.393	1.424	1.458	1.429	1.411	1.4	1.409	1.373	1.438	1.457	1.427	1.432	1.442	1.437	1.437	1.438	1.442	1.479	1.465	1.476	1.539	1.461	1.453	1.49	1.502	1.509	1.515	1.516	1.517	1.495	1.516	1.565	1.56	1.582	1.546	1.534	1.577	1.577	1.581	1.619	1.633	1.628	1.61
137	1.44	1.415	1.362	1.42	1.381	1.386	1.404	1.415	1.437	1.366	1.422	1.443	1.435	1.435	1.417	1.44	1.437	1.483	1.45	1.463	1.499	1.506	1.534	1.488	1.5	1.581	1.583	1.576	1.513	1.567	1.619	1.603	1.628	1.61	1.629	1.655	1.72	1.725	1.698	1.767	1.722	1.763	1.738	1.794	1.804	1.794	1.818	1.794	1.863
0	1.398	1.412	1.372	1.425	1.375	1.386	1.383	1.408	1.432	1.402	1.418	1.442	1.403	1.429	1.396	1.427	1.407	1.447	1.41	1.451	1.442	1.46	1.478	1.437	1.465	1.45	1.499	1.491	1.461	1.479	1.475	1.493	1.521	1.51	1.543	1.531	1.549	1.541	1.523	1.551	1.514	1.557	1.563	1.572	1.597	1.599	1.603	1.603	1.626
0	1.522	1.557	1.663	1.626	NaN	NaN	NaN	NaN	NaN	NaN	NaN	NaN	NaN	NaN	NaN	NaN	NaN	NaN	NaN	NaN	NaN	NaN	NaN	NaN	NaN	NaN	NaN	NaN	NaN	NaN	NaN	NaN	NaN	NaN	NaN	NaN	NaN	NaN	NaN	NaN	NaN	NaN	NaN	NaN	NaN	NaN	NaN	NaN	NaN
0	1.365	1.426	1.427	1.421	1.396	1.391	1.396	1.398	1.405	1.395	1.38	1.446	1.397	1.398	1.417	1.402	1.375	1.406	1.399	1.433	1.429	1.46	1.457	1.457	1.432	1.448	1.445	1.478	1.465	1.443	1.46	1.464	1.504	1.478	1.507	1.516	1.504	1.498	1.52	1.511	1.496	1.504	1.526	1.538	1.531	1.556	1.579	1.53	1.578
0	1.344	1.365	1.394	1.368	1.371	1.388	1.381	1.409	1.406	1.372	1.389	1.379	1.385	1.367	1.41	1.423	1.42	1.436	1.42	1.429	1.427	1.456	1.485	1.467	1.5	1.49	1.516	1.507	1.504	1.518	1.522	1.551	1.582	1.551	1.567	1.566	1.559	1.62	1.634	1.633	1.615	1.623	1.65	1.661	1.645	1.684	1.67	1.683	1.662
0	1.648	NaN	NaN	NaN	NaN	NaN	NaN	NaN	NaN	NaN	NaN	NaN	NaN	NaN	NaN	NaN	NaN	NaN	NaN	NaN	NaN	NaN	NaN	NaN	NaN	NaN	NaN	NaN	NaN	NaN	NaN	NaN	NaN	NaN	NaN	NaN	NaN	NaN	NaN	NaN	NaN	NaN	NaN	NaN	NaN	NaN	NaN	NaN	NaN
138	1.385	1.385	1.353	1.397	1.358	1.368	1.383	1.405	1.443	1.362	1.373	1.412	1.412	1.403	1.396	1.414	1.384	1.406	1.378	1.396	1.408	1.399	1.458	1.427	1.442	1.438	1.505	1.513	1.478	1.516	1.54	1.558	1.598	1.566	1.633	1.619	1.686	1.673	1.675	1.739	1.717	1.738	1.754	1.795	1.779	1.812	1.84	1.87	1.864
0	1.417	1.441	1.435	1.433	1.413	1.446	1.445	1.482	1.492	1.434	1.428	1.382	1.475	1.425	1.446	1.534	1.504	1.513	1.474	1.456	1.48	1.448	1.543	1.502	1.562	1.552	1.545	1.53	1.48	1.541	1.572	1.593	1.609	1.558	1.544	1.534	1.544	1.601	1.616	1.58	1.592	1.564	1.591	1.561	1.59	1.614	1.57	1.62	1.611
139	1.376	1.376	1.358	1.394	1.358	1.359	1.362	1.39	1.394	1.363	1.355	1.421	1.394	1.389	1.38	1.372	1.381	1.404	1.394	1.43	1.455	1.441	1.451	1.458	1.463	1.467	1.495	1.502	1.498	1.476	1.505	1.517	1.584	1.515	1.558	1.585	1.634	1.611	1.589	1.632	1.639	1.653	1.713	1.74	1.715	1.757	1.78	1.786	1.802
0	1.34	1.424	1.392	1.417	1.373	1.382	1.372	1.388	1.376	1.381	1.358	1.394	1.397	1.391	1.384	1.395	1.396	1.404	1.364	1.411	1.416	1.397	1.424	1.457	1.414	1.46	1.427	1.436	1.433	1.433	1.439	1.434	1.46	1.463	1.499	1.482	1.464	1.5	1.486	1.483	1.471	1.49	1.497	1.506	1.486	1.534	1.509	1.497	1.535
0	1.383	1.423	1.487	1.413	1.435	1.489	1.465	1.484	1.496	1.461	1.411	1.428	1.459	1.437	1.445	1.511	1.5	1.533	NaN	NaN	NaN	NaN	NaN	NaN	NaN	NaN	NaN	NaN	NaN	NaN	NaN	NaN	NaN	NaN	NaN	NaN	NaN	NaN	NaN	NaN	NaN	NaN	NaN	NaN	NaN	NaN	NaN	NaN	NaN
0	1.413	1.405	1.4	1.388	1.376	1.381	1.394	1.397	1.431	1.384	1.375	1.416	1.387	1.384	1.412	1.411	1.393	1.409	1.41	1.407	1.436	1.418	1.445	1.426	1.429	1.456	1.446	1.451	1.444	1.456	1.45	1.464	1.467	1.442	1.471	1.48	1.485	1.494	1.475	1.492	1.495	1.491	1.5	1.496	1.514	1.516	1.502	1.524	1.508
0	1.398	1.411	1.388	1.39	1.394	1.383	1.397	1.387	1.417	1.394	1.421	1.421	1.409	1.408	1.405	1.41	1.383	1.406	1.401	1.395	1.429	1.427	1.429	1.43	1.435	1.422	1.447	1.448	1.445	1.465	1.449	1.443	1.459	1.466	1.485	1.487	1.494	1.501	1.505	1.518	1.518	1.522	1.538	1.53	1.551	1.565	1.572	1.585	1.594
0	1.497	1.425	1.427	1.403	1.378	1.457	1.398	1.429	1.387	1.46	1.459	1.422	1.411	1.406	1.487	1.437	1.436	1.444	1.436	1.447	1.476	1.454	1.544	1.422	1.471	1.462	1.451	1.481	1.518	1.469	1.475	1.527	1.494	1.456	1.507	1.55	1.503	1.503	1.499	1.517	1.477	1.515	1.506	1.516	1.504	1.514	1.512	1.52	1.567
140	1.353	1.388	1.366	1.377	1.365	1.378	1.375	1.388	1.382	1.368	1.392	1.381	1.379	1.378	1.364	1.386	1.369	1.369	1.379	1.377	1.399	1.398	1.389	1.43	1.398	1.428	1.383	1.397	1.406	1.43	1.431	1.404	1.445	1.439	1.47	1.492	1.474	1.513	1.484	1.502	1.55	1.55	1.568	1.547	1.59	1.615	1.577	1.589	1.623
141	1.401	1.421	1.342	1.386	1.382	1.382	1.383	1.413	1.418	1.393	1.389	1.409	1.393	1.405	1.391	1.405	1.408	1.427	1.42	1.405	1.431	1.443	1.441	1.467	1.47	1.472	1.498	1.486	1.509	1.548	1.517	1.532	1.55	1.567	1.589	1.589	1.614	1.65	1.639	1.694	1.689	1.691	1.755	1.73	1.756	1.772	1.758	1.807	1.775
0	1.418	1.421	1.361	1.398	1.388	1.382	1.424	1.396	1.427	1.377	1.4	1.403	1.426	1.41	1.399	1.424	1.432	1.419	1.421	1.406	1.465	1.438	1.451	1.444	1.499	1.462	1.466	1.491	1.48	1.504	1.492	1.5	1.51	1.49	1.527	1.52	1.529	1.551	1.545	1.566	1.545	1.556	1.604	1.591	1.598	1.59	1.603	1.639	1.626
0	1.426	1.452	1.449	1.401	1.429	1.386	1.439	1.438	1.465	1.435	1.425	1.407	1.429	1.442	1.421	1.475	1.427	1.443	1.478	1.472	1.508	1.449	1.462	1.497	1.551	1.532	1.515	1.512	1.578	1.566	1.566	1.551	1.543	1.571	1.616	1.625	1.635	1.646	1.649	1.707	1.702	1.692	1.761	1.756	1.806	1.758	1.805	1.894	1.813
0	1.469	1.43	1.409	1.401	1.386	1.448	1.418	1.374	1.37	1.483	1.462	1.42	1.434	1.414	1.476	1.411	1.428	1.459	1.447	1.442	1.459	1.498	1.529	1.446	1.465	1.454	1.5	1.566	1.528	1.491	1.504	1.557	1.518	1.522	1.578	1.537	1.523	1.567	1.56	1.582	1.513	1.548	1.541	1.564	1.526	1.592	1.591	1.598	1.631
0	1.437	1.427	1.393	1.408	1.393	1.412	1.407	1.396	1.415	1.403	1.414	1.416	1.379	1.414	1.425	1.425	1.431	1.453	1.415	1.444	1.434	1.416	NaN	NaN	NaN	NaN	NaN	NaN	NaN	NaN	NaN	NaN	NaN	NaN	NaN	NaN	NaN	NaN	NaN	NaN	NaN	NaN	NaN	NaN	NaN	NaN	NaN	NaN	NaN
0	1.431	1.441	1.391	1.436	1.424	1.41	1.439	1.403	1.451	1.473	1.47	1.418	1.407	1.437	1.394	1.467	1.437	1.416	1.457	1.4	1.49	1.456	1.464	1.471	1.49	1.469	1.467	1.473	1.512	1.512	1.49	1.487	1.595	1.482	1.503	1.514	1.54	1.619	1.602	1.594	1.595	1.673	1.662	1.622	1.708	1.663	1.646	1.752	1.719
0	1.374	1.37	1.367	1.342	1.352	1.402	1.388	1.373	1.366	1.373	1.41	1.372	1.369	1.363	1.396	1.363	1.401	1.412	1.37	1.396	1.378	1.403	1.457	1.371	1.414	1.42	1.394	1.439	1.434	1.429	1.443	1.463	1.445	1.425	1.44	1.465	1.442	1.461	1.474	1.462	1.434	1.484	1.459	1.481	1.446	1.499	1.475	1.467	1.487
142	1.433	1.463	1.47	1.397	1.401	1.43	1.438	1.397	1.439	1.476	1.437	1.499	1.489	1.473	1.458	1.503	1.49	1.481	1.479	1.482	1.511	1.54	1.541	1.551	1.518	1.569	1.648	1.597	1.581	1.701	1.634	1.645	1.676	1.657	1.688	1.711	1.704	1.762	1.728	1.774	1.762	1.786	1.78	1.79	1.902	1.865	1.918	1.935	1.869
143	1.398	1.383	1.388	1.368	1.36	1.388	1.385	1.394	1.376	1.404	1.393	1.386	1.362	1.407	1.379	1.392	1.403	1.435	1.4	1.415	1.436	1.447	1.484	1.451	1.441	1.465	1.479	1.535	1.516	1.531	1.532	1.538	1.548	1.534	1.539	1.582	1.577	1.618	1.622	1.603	1.605	1.642	1.614	1.646	1.588	1.702	1.667	1.663	1.672
144	1.423	1.405	1.391	1.42	1.405	1.41	1.398	1.395	1.418	1.419	1.432	1.422	1.403	1.421	1.432	1.429	1.445	1.454	1.409	1.44	1.456	1.441	1.464	1.448	1.461	1.459	1.474	1.482	1.468	1.502	1.52	1.493	1.521	1.516	1.508	1.56	1.539	1.588	1.603	1.629	1.655	1.658	1.678	1.707	1.68	1.778	1.765	1.813	1.846
0	1.456	1.517	1.512	1.435	1.425	1.436	1.438	1.416	1.451	1.451	1.432	1.42	1.441	1.526	1.435	1.523	1.434	1.473	1.497	1.462	1.543	1.535	1.498	1.505	1.562	1.545	1.569	1.562	1.598	1.609	1.565	1.586	1.616	1.593	1.657	1.643	1.603	1.642	1.619	1.644	1.679	1.661	1.754	1.716	1.802	1.684	1.748	1.812	1.743
0	1.415	1.403	1.4	1.39	1.394	1.392	1.391	1.371	1.4	1.379	1.405	1.396	1.381	1.369	1.39	1.41	1.404	1.383	1.409	1.414	1.422	1.433	1.451	1.44	1.432	1.446	1.473	1.482	1.487	1.494	1.481	1.504	1.525	1.49	1.514	1.559	1.565	1.556	1.566	1.596	1.575	1.605	1.604	1.604	1.622	1.666	1.64	1.664	1.652
145	1.399	1.427	1.4	1.403	1.381	1.426	1.385	1.395	1.398	1.381	1.419	1.421	1.441	1.435	1.424	1.465	1.404	1.46	1.439	1.405	1.456	1.462	1.495	1.48	1.512	1.493	1.51	1.515	1.495	1.484	1.495	1.501	1.544	1.533	1.596	1.555	1.567	1.603	1.595	1.589	1.628	1.598	1.646	1.587	1.64	1.7	1.684	1.666	1.732
146	1.703	1.403	1.368	1.392	1.379	1.315	1.389	1.392	1.413	1.373	1.413	1.413	1.396	1.361	1.37	1.392	1.414	1.449	1.411	1.414	1.424	1.42	1.428	1.426	1.454	1.435	1.466	1.481	1.472	1.513	1.536	1.538	1.55	1.529	1.579	1.597	1.615	1.648	1.68	1.678	1.712	1.747	1.837	1.879	1.938	1.997	2.059	2.108	2.146
0	NaN	NaN	NaN	NaN	NaN	NaN	NaN	NaN	NaN	NaN	NaN	NaN	NaN	NaN	NaN	NaN	NaN	NaN	NaN	NaN	NaN	NaN	NaN	NaN	NaN	NaN	NaN	NaN	NaN	NaN	NaN	NaN	NaN	NaN	NaN	NaN	NaN	NaN	NaN	NaN	NaN	NaN	NaN	NaN	NaN	NaN	NaN	NaN	NaN
147	1.362	1.385	1.392	1.379	1.39	1.381	1.399	1.385	1.372	1.382	1.408	1.411	1.398	1.387	1.396	1.416	1.41	1.448	1.418	1.423	1.451	1.469	1.453	1.467	1.495	1.478	1.503	1.539	1.516	1.579	1.584	1.579	1.593	1.581	1.626	1.657	1.628	1.682	1.731	1.715	1.797	1.847	1.905	1.923	1.971	2.042	2.075	2.107	2.16
0	1.432	1.433	1.413	1.422	1.468	1.413	1.413	1.446	1.447	1.413	1.45	1.464	1.419	1.449	1.439	1.464	1.473	1.522	1.484	1.47	1.473	1.456	NaN	NaN	NaN	NaN	NaN	NaN	NaN	NaN	NaN	NaN	NaN	NaN	NaN	NaN	NaN	NaN	NaN	NaN	NaN	NaN	NaN	NaN	NaN	NaN	NaN	NaN	NaN
0	1.439	1.437	1.416	1.431	1.454	1.409	1.427	1.45	1.449	1.413	1.437	1.496	1.408	1.457	1.444	1.467	1.448	1.525	1.503	1.479	1.473	1.475	1.518	1.525	1.519	1.543	1.545	1.587	1.613	1.575	1.616	1.622	1.597	1.619	1.628	1.671	1.68	1.695	1.68	1.716	1.736	1.709	1.767	1.741	1.786	1.798	1.812	1.787	1.824
148	1.387	1.362	1.352	1.35	1.379	1.36	1.351	1.376	1.386	1.365	1.376	1.377	1.354	1.352	1.368	1.374	1.381	1.418	1.389	1.398	1.395	1.397	1.442	1.421	1.434	1.439	1.438	1.493	1.485	1.498	1.499	1.513	1.501	1.529	1.534	1.573	1.554	1.589	1.588	1.615	1.644	1.654	1.698	1.693	1.753	1.776	1.817	1.835	1.938
0	1.475	1.442	1.427	1.443	1.437	1.446	1.442	1.462	1.449	1.437	1.448	1.44	1.453	1.431	1.471	1.482	1.445	1.498	1.477	1.433	1.483	1.451	1.585	1.55	1.559	1.51	1.578	1.56	1.546	1.558	1.652	1.606	1.618	1.701	1.704	1.699	1.694	1.73	1.755	1.819	1.788	1.797	1.779	1.797	1.826	1.858	1.834	1.849	1.921
0	1.396	1.368	1.373	1.345	1.344	1.358	1.341	1.376	1.352	1.362	1.354	1.366	1.372	1.36	1.376	1.396	1.372	1.396	1.393	1.373	1.398	1.414	1.439	1.403	1.422	1.402	1.433	1.438	1.439	1.455	1.472	1.466	1.473	1.475	1.494	1.499	1.493	1.511	1.499	1.536	1.522	1.514	1.535	1.507	1.522	1.549	1.549	1.553	1.581
149	1.487	1.471	1.421	1.699	1.605	1.492	1.531	1.481	1.376	1.404	1.513	1.565	1.496	1.58	1.437	1.558	1.431	1.403	1.64	1.526	1.528	1.559	1.556	1.394	1.561	1.44	1.542	1.494	1.508	1.567	1.51	1.536	1.658	1.5	1.518	1.61	1.527	1.471	1.599	1.55	1.622	1.646	1.565	1.552	1.554	1.568	1.566	1.572	1.654
0	1.439	1.427	1.428	1.452	1.433	1.436	1.416	1.459	1.426	1.475	1.438	1.504	1.447	1.431	1.504	1.504	1.498	1.53	1.53	NaN	NaN	NaN	NaN	NaN	NaN	NaN	NaN	NaN	NaN	NaN	NaN	NaN	NaN	NaN	NaN	NaN	NaN	NaN	NaN	NaN	NaN	NaN	NaN	NaN	NaN	NaN	NaN	NaN	NaN
0	1.511	1.573	1.453	1.54	1.496	1.426	1.518	1.491	NaN	NaN	NaN	NaN	NaN	NaN	NaN	NaN	NaN	NaN	NaN	NaN	NaN	NaN	NaN	NaN	NaN	NaN	NaN	NaN	NaN	NaN	NaN	NaN	NaN	NaN	NaN	NaN	NaN	NaN	NaN	NaN	NaN	NaN	NaN	NaN	NaN	NaN	NaN	NaN	NaN
0	1.427	1.386	1.373	1.363	1.347	1.368	1.352	1.362	1.367	1.374	1.362	1.369	1.366	1.362	1.366	1.381	1.367	1.394	1.405	1.367	1.399	1.417	1.434	1.411	1.416	1.416	1.449	1.423	1.447	1.472	1.46	1.465	1.47	1.466	1.495	1.486	1.481	1.51	1.508	1.542	1.504	1.519	1.522	1.522	1.53	1.538	1.55	1.548	1.567
150	1.503	1.54	1.56	1.5	1.458	1.523	1.603	1.505	1.524	1.503	1.515	1.505	1.454	1.498	1.532	1.476	1.571	1.514	1.45	1.425	1.511	1.57	1.478	1.476	1.572	1.723	1.484	1.549	1.49	1.486	1.433	1.622	1.634	1.654	1.564	1.657	1.681	1.602	1.603	1.608	1.688	1.745	1.648	1.639	1.66	1.699	1.53	1.76	1.601
0	1.373	1.369	1.368	1.308	1.3	1.399	1.414	1.306	1.371	1.402	1.428	1.274	1.186	1.184	NaN	NaN	NaN	NaN	NaN	NaN	NaN	NaN	NaN	NaN	NaN	NaN	NaN	NaN	NaN	NaN	NaN	NaN	NaN	NaN	NaN	NaN	NaN	NaN	NaN	NaN	NaN	NaN	NaN	NaN	NaN	NaN	NaN	NaN	NaN
151	1.358	1.343	1.348	1.32	1.355	1.319	1.359	1.37	1.333	1.359	1.378	1.358	1.372	1.351	1.37	1.376	1.411	1.396	1.402	1.437	1.455	1.431	1.48	1.481	1.485	1.526	1.539	1.58	1.599	1.636	1.638	1.657	1.692	1.72	1.74	1.761	1.706	1.804	1.822	1.847	1.876	1.917	1.938	1.988	2.02	2.056	2.098	2.103	2.124
0	1.602	1.552	1.603	1.62	1.537	1.527	1.663	1.603	1.592	1.64	1.664	1.588	1.551	1.549	1.618	1.529	1.616	1.62	1.618	1.602	1.607	1.612	1.578	1.656	1.661	1.651	1.748	1.68	1.754	1.72	1.622	1.72	1.758	1.805	1.736	1.847	1.731	1.75	1.733	1.866	1.786	1.898	1.85	1.983	1.884	1.787	1.942	1.85	1.936
0	1.61	1.507	1.587	1.615	1.497	1.55	1.592	1.649	1.629	1.533	1.543	1.569	1.577	1.604	1.567	1.506	1.552	1.587	1.571	1.622	1.623	1.558	1.606	1.663	1.714	1.639	1.762	1.737	1.751	1.727	1.685	1.722	1.732	1.785	1.746	1.797	1.785	1.787	1.766	1.846	1.829	1.884	1.867	1.919	1.879	1.798	1.855	1.804	1.78
152	1.425	1.426	1.432	1.322	1.389	1.43	1.427	1.392	1.396	1.425	1.426	1.378	1.367	1.386	1.427	1.353	1.431	1.439	1.365	1.418	1.42	1.426	1.403	1.358	1.402	1.523	1.404	1.493	1.465	1.413	1.434	1.483	1.537	1.538	1.462	1.538	1.524	1.544	1.5	1.507	1.581	1.635	1.563	1.56	1.606	1.623	1.537	1.633	1.581
153	1.367	1.443	1.457	1.363	1.377	1.425	1.429	1.449	1.431	1.457	1.45	1.421	1.368	1.35	1.456	1.368	1.459	1.464	1.379	1.395	1.452	1.459	1.383	1.391	1.44	1.561	1.375	1.466	1.417	1.381	1.382	1.483	1.492	1.511	1.472	1.514	1.53	1.509	1.491	1.48	1.505	1.596	1.565	1.523	1.544	1.62	1.513	1.652	1.516
154	1.365	1.454	1.521	1.454	1.329	1.34	1.37	1.356	1.381	1.54	1.39	1.419	1.379	1.429	1.346	1.386	1.426	1.461	1.411	1.454	1.249	1.445	1.457	1.487	1.48	1.474	1.471	1.523	1.559	1.535	1.564	1.646	1.537	1.504	1.621	1.591	1.606	1.615	1.59	1.566	1.571	1.627	1.664	1.776	1.567	1.56	1.771	1.596	1.66
155	1.391	1.415	1.48	1.422	1.342	1.336	1.404	1.384	1.42	1.521	1.408	1.426	1.421	1.432	1.426	1.385	1.423	1.453	1.438	1.465	1.364	1.414	1.454	1.482	1.458	1.491	1.485	1.496	1.536	1.517	1.524	1.627	1.536	1.487	1.619	1.63	1.602	1.576	1.548	1.561	1.559	1.65	1.68	1.705	1.552	1.55	1.69	1.562	1.673
156	1.378	1.426	1.401	1.392	1.359	1.417	1.45	1.382	1.381	1.431	1.387	1.397	1.385	1.356	1.382	1.372	1.399	1.381	1.362	1.363	1.369	1.394	1.367	1.319	1.392	1.465	1.36	1.402	1.42	1.367	1.381	1.431	1.467	1.471	1.428	1.456	1.451	1.45	1.45	1.439	1.461	1.5	1.47	1.464	1.474	1.454	1.413	1.536	1.449
157	1.368	1.403	1.37	1.383	1.324	1.387	1.418	1.369	1.381	1.455	1.39	1.351	1.36	1.349	1.416	1.385	1.426	1.427	1.358	1.358	1.406	1.404	1.368	1.391	1.401	1.5	1.383	1.435	1.442	1.407	1.385	1.482	1.464	1.498	1.446	1.502	1.517	1.498	1.5	1.51	1.515	1.567	1.556	1.535	1.524	1.547	1.513	1.574	1.546
0	NaN	NaN	NaN	NaN	NaN	NaN	NaN	NaN	NaN	NaN	NaN	NaN	NaN	NaN	NaN	NaN	NaN	NaN	NaN	NaN	NaN	NaN	NaN	NaN	NaN	NaN	NaN	NaN	NaN	NaN	NaN	NaN	NaN	NaN	NaN	NaN	NaN	NaN	NaN	NaN	NaN	NaN	NaN	NaN	NaN	NaN	NaN	NaN	NaN
158	1.379	1.421	1.376	1.418	1.368	1.4	1.405	1.388	1.379	1.392	1.399	1.407	1.384	1.405	1.397	1.415	1.419	1.455	1.429	1.443	1.443	1.494	1.435	1.446	1.494	1.508	1.493	1.516	1.553	1.545	1.543	1.603	1.587	1.627	1.623	1.655	1.659	1.692	1.695	1.753	1.759	1.78	1.783	1.839	1.888	1.947	2.018	2.076	2.134
0	1.392	1.394	1.441	1.399	1.35	1.358	1.353	1.356	1.362	1.467	1.371	1.368	1.379	1.389	1.39	1.364	1.416	1.423	1.403	1.405	1.377	1.415	1.438	1.441	1.465	1.489	1.483	1.5	1.517	1.535	1.557	1.601	1.533	1.526	1.598	1.627	1.559	1.627	1.623	1.666	1.658	1.698	1.696	1.714	1.692	1.717	1.742	1.751	1.777
0	1.419	1.411	1.39	1.408	1.389	1.409	1.397	1.399	1.409	1.415	1.427	1.39	1.427	1.448	1.395	1.439	1.487	1.493	1.492	1.525	1.534	1.553	1.566	NaN	NaN	NaN	NaN	NaN	NaN	NaN	NaN	NaN	NaN	NaN	NaN	NaN	NaN	NaN	NaN	NaN	NaN	NaN	NaN	NaN	NaN	NaN	NaN	NaN	NaN
159	1.368	1.401	1.373	1.411	1.364	1.4	1.429	1.381	1.415	1.429	1.409	1.422	1.408	1.455	1.447	1.46	1.478	1.513	1.499	1.538	1.555	1.577	1.534	1.571	1.656	1.697	1.693	1.74	1.778	1.766	1.792	1.883	1.96	2.012	2.079	2.109	2.151	2.204	2.197	2.228	2.232	2.267	2.208	2.209	2.216	2.219	2.247	2.243	2.233
160	1.38	1.379	1.348	1.383	1.326	1.374	1.345	1.346	1.371	1.404	1.391	1.353	1.395	1.435	1.371	1.402	1.415	1.436	1.416	1.44	1.445	1.451	1.437	1.453	1.437	1.467	1.478	1.497	1.523	1.539	1.525	1.601	1.575	1.595	1.579	1.624	1.603	1.63	1.608	1.669	1.641	1.671	1.642	1.679	1.69	1.697	1.68	1.757	1.694
161	1.395	1.353	1.306	1.397	1.331	1.421	1.347	1.371	1.385	1.375	1.41	1.392	1.39	1.365	1.426	1.408	1.421	1.445	1.411	1.423	1.367	1.414	1.386	1.404	1.441	1.443	1.402	1.419	1.464	1.439	1.436	1.485	1.448	1.424	1.511	1.485	1.461	1.522	1.509	1.54	1.491	1.508	1.514	1.478	1.502	1.495	1.518	1.529	1.511
0	1.372	1.326	1.347	1.39	1.362	NaN	NaN	NaN	NaN	NaN	NaN	NaN	NaN	NaN	NaN	NaN	NaN	NaN	NaN	NaN	NaN	NaN	NaN	NaN	NaN	NaN	NaN	NaN	NaN	NaN	NaN	NaN	NaN	NaN	NaN	NaN	NaN	NaN	NaN	NaN	NaN	NaN	NaN	NaN	NaN	NaN	NaN	NaN	NaN
0	1.478	1.499	1.501	1.561	1.506	NaN	NaN	NaN	NaN	NaN	NaN	NaN	NaN	NaN	NaN	NaN	NaN	NaN	NaN	NaN	NaN	NaN	NaN	NaN	NaN	NaN	NaN	NaN	NaN	NaN	NaN	NaN	NaN	NaN	NaN	NaN	NaN	NaN	NaN	NaN	NaN	NaN	NaN	NaN	NaN	NaN	NaN	NaN	NaN
162	1.409	1.444	1.426	1.477	1.402	1.441	1.437	1.438	1.473	1.469	1.445	1.439	1.441	1.453	1.44	1.463	1.474	1.5	1.462	1.468	1.436	1.482	1.465	1.474	1.497	1.519	1.482	1.509	1.513	1.538	1.503	1.544	1.546	1.531	1.54	1.559	1.519	1.574	1.547	1.581	1.618	1.596	1.604	1.592	1.584	1.594	1.591	1.633	1.64
163	1.401	1.503	1.471	1.631	1.499	1.415	1.534	1.484	1.517	1.511	1.474	1.462	1.518	1.604	1.457	1.474	1.588	1.589	1.514	1.533	1.509	1.51	1.438	1.537	1.5	1.63	1.529	1.631	1.611	1.561	1.562	1.619	1.607	1.645	1.63	1.608	1.594	1.734	1.662	1.699	1.707	1.674	1.698	1.674	1.634	1.667	1.69	1.681	1.666
0	1.35	1.378	1.361	1.391	1.349	1.391	1.383	1.375	1.367	1.37	1.353	1.386	1.373	1.361	1.37	1.409	1.374	1.387	1.385	1.41	1.397	1.41	1.402	1.399	1.425	1.424	1.444	1.434	1.455	1.461	1.452	1.477	1.472	1.49	1.516	1.533	1.503	1.526	1.541	1.583	1.583	1.593	1.589	1.576	1.58	1.606	1.619	1.637	1.676
0	1.356	1.358	1.341	1.389	1.357	1.361	1.363	1.365	1.36	1.37	1.37	1.367	1.384	1.376	1.36	1.397	1.398	1.411	1.382	1.395	1.394	1.397	1.42	1.407	1.406	1.427	1.432	1.444	1.471	1.454	1.462	1.469	1.466	1.491	1.488	1.514	1.491	1.505	1.509	1.541	1.544	1.568	1.559	1.546	1.56	1.551	1.564	1.569	1.602
0	1.421	1.392	1.394	1.405	1.39	1.4	1.377	1.4	1.4	1.43	1.418	1.423	1.438	1.447	1.432	1.413	1.454	1.472	1.47	1.445	1.454	1.493	1.48	1.499	1.53	1.561	1.585	1.583	1.611	1.608	1.628	1.662	1.656	1.677	1.706	1.748	1.685	1.745	1.784	1.805	1.819	1.888	1.896	1.838	1.856	1.848	1.893	1.932	1.951
0	1.543	1.512	1.556	1.564	1.513	1.559	1.514	1.548	1.539	1.536	1.569	1.584	1.582	1.577	1.504	1.585	1.535	1.505	1.569	1.599	1.596	1.573	1.585	1.605	1.62	1.612	1.62	1.661	1.659	1.652	1.639	1.672	1.658	1.681	1.7	1.693	1.694	1.731	1.723	1.773	1.736	1.794	1.773	1.756	1.772	1.795	1.811	1.786	1.917
164	1.399	1.404	1.369	1.381	1.379	1.407	1.393	1.372	1.399	1.435	1.421	1.387	1.421	1.446	1.405	1.432	1.457	1.457	1.447	1.469	1.467	1.489	1.48	1.504	1.501	1.526	1.489	1.524	1.543	1.548	1.533	1.57	1.571	1.574	1.586	1.613	1.577	1.593	1.587	1.603	1.596	1.607	1.581	1.608	1.595	1.619	1.639	1.667	1.628
165	1.401	1.414	1.348	1.392	1.369	1.417	1.418	1.4	1.391	1.426	1.398	1.378	1.414	1.434	1.436	1.431	1.444	1.503	1.454	1.523	1.519	1.544	1.561	1.566	1.568	1.636	1.623	1.68	1.728	1.724	1.791	1.836	1.882	1.941	1.997	2.054	2.073	2.133	2.18	2.225	2.228	2.219	2.228	2.221	2.221	2.231	2.255	2.243	2.266
0	1.367	1.345	1.347	1.357	1.351	1.368	1.377	1.356	1.347	1.39	1.369	1.358	1.373	1.363	1.369	1.374	1.385	1.382	1.391	1.398	1.386	1.405	1.406	1.409	1.419	1.438	1.44	1.465	1.485	1.496	1.487	1.505	1.512	1.545	1.553	1.557	1.563	1.589	1.592	1.636	1.645	1.672	1.677	1.674	1.716	1.716	1.785	1.789	1.848
0	1.431	1.389	1.417	1.435	1.414	1.419	1.37	1.411	1.402	1.424	1.439	1.433	1.438	1.435	1.426	1.415	1.462	1.471	1.476	1.461	1.462	1.5	1.483	1.506	1.526	1.56	1.594	1.589	1.598	1.625	1.616	1.679	1.659	1.676	1.714	1.734	1.682	1.731	1.776	1.782	1.756	1.854	1.884	1.794	1.789	1.788	1.842	1.85	1.878
0	NaN	NaN	NaN	NaN	NaN	NaN	NaN	NaN	NaN	NaN	NaN	NaN	NaN	NaN	NaN	NaN	NaN	NaN	NaN	NaN	NaN	NaN	NaN	NaN	NaN	NaN	NaN	NaN	NaN	NaN	NaN	NaN	NaN	NaN	NaN	NaN	NaN	NaN	NaN	NaN	NaN	NaN	NaN	NaN	NaN	NaN	NaN	NaN	NaN
0	1.394	1.357	1.364	1.361	1.375	1.332	1.357	NaN	NaN	NaN	NaN	NaN	NaN	NaN	NaN	NaN	NaN	NaN	NaN	NaN	NaN	NaN	NaN	NaN	NaN	NaN	NaN	NaN	NaN	NaN	NaN	NaN	NaN	NaN	NaN	NaN	NaN	NaN	NaN	NaN	NaN	NaN	NaN	NaN	NaN	NaN	NaN	NaN	NaN
0	1.37	1.389	1.365	1.396	1.358	1.393	1.338	1.385	1.378	1.382	1.396	1.378	1.382	1.357	1.384	1.382	1.392	1.393	1.413	1.399	1.375	1.407	1.405	1.42	1.426	1.44	1.46	1.467	1.464	1.462	1.455	1.483	1.521	1.509	1.518	1.548	1.493	1.522	1.547	1.526	1.543	1.61	1.605	1.556	1.534	1.529	1.562	1.585	1.591
0	1.376	1.334	1.33	1.347	1.332	1.324	1.337	1.341	1.344	1.369	1.387	1.34	1.377	1.358	1.336	1.386	1.405	1.376	1.385	1.375	1.391	1.411	1.402	1.403	1.415	1.428	1.421	1.441	1.466	1.466	1.43	1.459	1.477	1.499	1.499	1.506	1.505	1.509	1.476	1.543	1.513	1.552	1.556	1.539	1.543	1.568	1.58	1.575	1.564
0	NaN	NaN	NaN	NaN	NaN	NaN	NaN	NaN	NaN	NaN	NaN	NaN	NaN	NaN	NaN	NaN	NaN	NaN	NaN	NaN	NaN	NaN	NaN	NaN	NaN	NaN	NaN	NaN	NaN	NaN	NaN	NaN	NaN	NaN	NaN	NaN	NaN	NaN	NaN	NaN	NaN	NaN	NaN	NaN	NaN	NaN	NaN	NaN	NaN
0	1.429	1.387	1.386	1.414	1.387	1.401	1.38	1.412	1.403	1.412	1.422	1.423	1.43	1.463	1.416	1.457	1.463	1.473	1.469	1.481	1.452	1.481	1.485	1.521	1.494	1.536	1.565	1.567	1.58	1.573	1.558	1.619	1.625	1.62	1.654	1.67	1.651	1.68	1.71	1.703	1.736	1.803	1.793	1.759	1.772	1.773	1.824	1.814	1.863
166	1.409	1.388	1.366	1.369	1.345	1.389	1.388	1.391	1.378	1.395	1.394	1.386	1.371	1.394	1.369	1.414	1.387	1.405	1.387	1.418	1.416	1.409	1.396	1.422	1.419	1.427	1.444	1.453	1.481	1.459	1.439	1.48	1.473	1.489	1.507	1.515	1.489	1.502	1.534	1.529	1.548	1.566	1.585	1.541	1.575	1.585	1.595	1.6	1.626
167	1.37	1.367	1.37	1.376	1.36	1.375	1.379	1.377	1.391	1.382	1.389	1.367	1.389	1.368	1.393	1.393	1.397	1.415	1.422	1.414	1.425	1.463	1.441	1.455	1.462	1.498	1.513	1.517	1.534	1.558	1.55	1.573	1.575	1.606	1.636	1.665	1.674	1.672	1.716	1.768	1.764	1.841	1.839	1.887	1.895	1.948	2.029	2.07	2.102
168	1.409	1.399	1.381	1.41	1.381	1.416	1.397	1.414	1.379	1.393	1.414	1.401	1.41	1.415	1.399	1.431	1.429	1.421	1.428	1.445	1.438	1.454	1.448	1.473	1.468	1.482	1.504	1.521	1.522	1.511	1.507	1.562	1.561	1.574	1.593	1.619	1.594	1.636	1.649	1.684	1.679	1.703	1.744	1.716	1.722	1.727	1.749	1.77	1.807
0	1.579	1.566	1.57	1.515	1.606	1.528	1.548	1.594	1.526	1.541	1.589	1.583	1.586	1.517	1.582	1.548	1.545	1.641	1.581	1.551	1.572	1.625	1.63	1.622	1.597	1.725	1.697	1.698	1.602	1.673	1.679	1.721	1.824	NaN	NaN	NaN	NaN	NaN	NaN	NaN	NaN	NaN	NaN	NaN	NaN	NaN	NaN	NaN	NaN
169	1.383	1.359	1.323	1.342	1.336	1.346	1.333	1.365	1.326	1.401	1.386	1.353	1.365	1.353	1.347	1.398	1.404	1.401	1.398	1.38	1.402	1.418	1.413	1.413	1.45	1.452	1.436	1.448	1.487	1.489	1.45	1.462	1.485	1.507	1.546	1.551	1.542	1.513	1.515	1.562	1.539	1.579	1.584	1.564	1.57	1.573	1.589	1.604	1.579
170	1.386	1.382	1.37	1.384	1.351	1.377	1.354	1.367	1.369	1.366	1.39	1.361	1.383	1.383	1.36	1.38	1.369	1.395	1.41	1.417	1.411	1.426	1.418	1.429	1.404	1.417	1.43	1.453	1.436	1.465	1.472	1.518	1.484	1.528	1.541	1.526	1.525	1.574	1.552	1.578	1.585	1.625	1.618	1.619	1.609	1.64	1.656	1.67	1.676
0	1.401	1.384	1.356	1.369	1.364	1.381	1.353	1.381	1.387	1.372	1.399	1.395	1.409	1.379	1.392	1.402	1.402	1.404	1.422	1.395	1.389	1.465	1.403	1.481	1.453	1.496	1.467	1.509	1.499	1.504	1.502	1.571	1.575	1.572	1.614	1.603	1.587	1.653	1.64	1.688	1.659	1.738	1.744	1.696	1.709	1.701	1.77	1.802	1.838
0	1.401	1.379	1.356	1.343	1.372	1.369	1.367	1.384	1.354	1.401	1.415	1.368	1.382	1.402	1.359	1.386	1.425	1.404	1.403	1.405	1.393	1.439	1.44	1.431	1.443	1.458	1.462	1.487	1.49	1.509	1.481	1.534	1.536	1.561	1.591	1.603	1.596	1.595	1.575	1.622	1.597	1.643	1.664	1.641	1.642	1.657	1.699	1.692	1.672
0	1.385	1.368	1.376	1.409	1.368	1.384	1.384	1.395	1.355	1.389	1.392	1.348	1.364	1.401	1.342	1.379	1.386	1.391	1.383	1.413	1.388	1.409	1.412	1.404	1.401	1.419	1.442	1.43	1.444	1.442	1.414	1.439	1.435	1.446	1.486	1.466	1.459	1.48	1.487	1.484	1.501	1.512	1.514	1.509	1.501	1.511	1.534	1.507	1.546
0	1.541	1.538	1.562	1.44	1.577	1.628	1.542	1.53	1.586	1.541	1.611	1.605	1.571	1.491	1.568	1.559	1.54	1.606	1.604	1.606	1.514	1.555	1.549	1.589	1.648	1.738	1.599	1.675	1.609	1.641	1.593	1.686	1.703	1.655	1.656	1.695	1.688	1.696	1.686	1.726	1.644	1.727	1.734	1.76	1.757	1.693	1.717	1.778	1.834
0	NaN	NaN	NaN	NaN	NaN	NaN	NaN	NaN	NaN	NaN	NaN	NaN	NaN	NaN	NaN	NaN	NaN	NaN	NaN	NaN	NaN	NaN	NaN	NaN	NaN	NaN	NaN	NaN	NaN	NaN	NaN	NaN	NaN	NaN	NaN	NaN	NaN	NaN	NaN	NaN	NaN	NaN	NaN	NaN	NaN	NaN	NaN	NaN	NaN
0	1.384	1.347	1.383	1.36	1.363	1.404	1.369	1.363	1.365	1.373	1.399	1.362	1.357	1.402	1.357	1.379	1.402	1.408	1.397	1.413	1.408	1.403	1.413	1.452	1.422	1.434	1.433	1.446	1.436	1.463	1.471	1.495	1.492	1.497	1.502	NaN	NaN	NaN	NaN	NaN	NaN	NaN	NaN	NaN	NaN	NaN	NaN	NaN	NaN
171	1.39	1.387	1.362	1.394	1.388	1.396	1.375	1.425	1.403	1.399	1.396	1.423	1.414	1.393	1.378	1.417	1.423	1.414	1.422	1.409	1.401	1.444	1.427	1.433	1.438	1.443	1.473	1.477	1.483	1.459	1.495	1.517	1.49	1.517	1.521	1.534	1.522	1.556	1.55	1.575	1.564	1.593	1.584	1.563	1.568	1.548	1.617	1.61	1.644
0	NaN	NaN	NaN	NaN	NaN	NaN	NaN	NaN	NaN	NaN	NaN	NaN	NaN	NaN	NaN	NaN	NaN	NaN	NaN	NaN	NaN	NaN	NaN	NaN	NaN	NaN	NaN	NaN	NaN	NaN	NaN	NaN	NaN	NaN	NaN	NaN	NaN	NaN	NaN	NaN	NaN	NaN	NaN	NaN	NaN	NaN	NaN	NaN	NaN
0	1.41	1.376	1.347	1.352	1.374	1.357	1.364	1.373	1.344	1.389	1.402	1.369	1.37	1.386	1.364	1.377	1.417	1.387	1.411	1.411	1.424	1.44	1.428	1.421	1.427	1.469	1.461	1.459	1.454	1.483	1.477	1.501	1.483	1.512	1.535	1.526	1.508	1.521	1.512	1.526	1.546	1.556	1.572	1.539	1.531	1.568	1.571	1.565	1.53
0	1.374	1.371	1.38	1.367	1.35	1.389	1.334	1.382	1.363	1.386	1.37	1.374	1.391	1.373	1.364	1.366	1.395	1.386	1.358	1.4	1.393	1.407	1.396	1.413	1.383	1.396	1.431	1.415	1.419	1.442	1.438	1.471	1.449	1.465	1.476	1.484	1.47	1.493	1.488	1.507	1.508	1.533	1.517	1.525	1.525	1.531	1.56	1.545	1.567
172	1.539	1.516	1.382	1.369	1.458	1.427	1.44	1.433	1.377	1.447	1.455	1.426	1.417	1.453	1.405	1.412	1.486	1.512	1.486	1.443	1.463	1.546	1.539	1.502	1.558	1.546	1.593	1.601	1.61	1.693	1.641	1.675	1.697	1.724	1.809	1.812	1.794	1.825	1.735	1.814	1.87	1.899	2.001	1.938	1.926	2.005	1.929	1.941	1.953
0	1.426	1.432	1.452	1.431	1.406	1.437	1.39	1.471	1.438	1.426	1.487	1.42	1.458	1.451	1.434	1.476	1.456	1.496	1.487	1.524	1.503	1.537	1.553	1.528	1.523	1.565	1.571	1.577	1.6	1.635	1.658	1.732	1.679	1.722	1.738	1.766	1.768	1.793	1.754	1.845	1.811	1.851	1.839	1.873	1.831	1.858	1.911	1.891	1.867
0	1.377	1.373	1.4	1.375	1.382	1.408	1.384	1.373	1.377	1.384	1.412	1.369	1.395	1.393	1.359	1.386	1.427	1.401	1.405	1.44	1.431	1.423	1.404	1.434	1.434	1.468	1.462	1.468	1.47	1.48	1.479	1.492	1.505	1.541	1.543	1.556	1.542	1.564	1.565	1.617	1.584	1.641	1.61	1.636	1.614	1.671	1.694	1.717	1.687
0	1.477	1.47	1.4	1.337	1.448	1.41	1.416	1.404	1.373	1.407	1.432	1.369	1.441	1.409	1.418	1.459	1.497	1.447	1.515	1.463	1.486	1.597	1.509	1.55	1.513	1.599	1.672	1.656	1.649	1.749	1.659	1.807	1.788	1.839	1.952	1.923	1.933	1.917	1.904	1.908	1.869	1.925	2.053	1.966	1.902	2.021	1.962	1.957	1.96
0	1.398	1.392	1.385	1.405	1.375	1.42	1.371	1.404	1.415	1.439	1.439	1.389	1.409	1.379	1.441	1.426	1.457	1.458	1.46	1.455	1.464	1.467	1.454	1.499	1.506	1.516	1.529	1.547	1.57	1.537	1.531	1.584	1.6	1.573	1.576	1.564	1.61	1.635	1.633	1.706	1.692	1.7	1.741	1.716	1.77	1.713	1.737	1.783	1.82
0	1.415	1.457	1.444	1.44	1.437	1.437	1.411	1.488	1.393	1.405	1.44	1.396	1.457	1.391	1.411	1.427	1.43	1.437	1.423	1.519	1.478	1.52	1.45	1.507	1.482	1.514	1.495	1.508	1.468	1.539	1.568	1.634	1.55	1.582	1.583	1.59	1.621	1.6	1.613	1.632	1.598	1.658	1.617	1.596	1.603	1.649	1.675	1.644	1.64
173	1.428	1.401	1.412	1.409	1.373	1.437	1.403	1.421	1.437	1.446	1.399	1.404	1.408	1.442	1.424	1.446	1.45	1.43	1.448	1.431	1.428	1.449	1.46	1.492	1.471	1.488	1.494	1.548	1.524	1.48	1.508	1.571	1.574	1.561	1.576	1.565	1.599	1.62	1.603	1.682	1.692	1.652	1.685	1.732	1.729	1.703	1.752	1.808	1.848
0	1.432	1.435	1.422	1.44	1.399	1.429	1.446	1.429	1.437	1.456	1.387	1.41	1.419	1.456	1.438	1.45	1.443	1.456	1.459	1.483	1.465	1.503	1.47	1.525	1.5	1.518	1.506	1.511	1.533	1.489	1.533	1.602	1.59	1.599	1.588	1.571	1.602	1.611	1.638	1.676	1.669	1.658	1.684	1.698	1.683	1.666	1.683	1.748	1.746
174	1.278	1.565	1.406	1.399	1.5	1.391	1.529	1.483	1.398	1.415	1.462	1.426	1.497	1.476	1.517	1.415	1.547	1.56	1.524	1.422	1.499	1.616	1.522	1.502	1.588	1.53	1.61	1.579	1.621	1.692	1.571	1.787	1.642	1.755	1.907	1.845	1.924	1.881	1.846	1.86	1.936	1.907	2.26	2.051	1.987	2.045	1.986	2.061	2.02
175	1.468	1.439	1.446	1.512	1.505	1.472	1.438	1.466	1.442	1.477	1.488	1.44	1.47	1.426	1.451	1.496	1.475	1.512	1.518	1.53	1.522	1.537	1.526	1.552	1.617	1.619	1.653	1.629	1.681	1.746	1.746	1.782	1.839	1.912	1.942	1.957	2.042	2.04	2.083	2.195	2.19	2.269	2.278	2.273	2.291	2.242	2.273	2.268	2.277
176	1.4	1.387	1.392	1.407	1.351	1.431	1.394	1.383	1.43	1.392	1.381	1.383	1.374	1.379	1.439	1.407	1.398	1.383	1.429	1.399	1.397	1.379	1.365	1.449	1.429	1.425	1.414	1.457	1.446	1.439	1.43	1.468	1.467	1.451	1.415	1.451	1.454	1.475	1.452	1.511	1.476	1.484	1.491	1.483	1.494	1.463	1.504	1.517	1.512
177	1.409	1.44	1.467	1.449	1.463	1.446	1.464	1.459	1.436	1.453	1.463	1.454	1.435	1.458	1.462	1.5	1.5	1.509	1.533	1.519	1.51	1.504	1.525	1.546	1.546	1.58	1.625	1.589	1.63	1.629	1.645	1.623	1.654	1.701	1.713	1.73	1.78	1.772	1.777	1.851	1.834	1.901	1.881	1.891	1.881	1.885	1.94	1.979	2.004
0	1.409	1.422	1.465	1.395	1.391	1.399	1.436	1.409	1.381	1.401	1.465	1.381	1.462	1.41	1.413	1.448	1.514	1.478	1.469	1.454	1.467	1.527	1.492	1.49	1.509	1.497	1.502	1.519	1.56	1.527	1.51	1.488	1.535	1.536	1.585	1.617	1.553	1.599	1.535	1.629	1.603	1.638	1.621	1.666	1.577	1.647	1.686	1.731	1.671
0	1.351	1.361	1.347	1.359	1.352	1.365	1.348	1.375	1.351	1.388	1.379	1.354	1.367	1.358	1.387	1.376	1.394	1.4	1.388	1.365	1.408	1.393	1.397	1.399	1.4	1.426	1.43	1.441	1.436	1.479	1.445	1.448	1.432	1.468	1.468	1.493	1.484	1.501	1.486	1.509	1.496	1.557	1.528	1.509	1.545	1.54	1.57	1.569	1.587
0	1.394	1.374	1.46	1.437	1.376	1.427	1.426	1.445	1.383	1.44	1.453	1.386	1.425	1.446	1.388	1.401	1.487	1.44	1.431	1.434	1.432	1.47	1.425	1.457	1.466	1.484	1.476	1.497	1.552	1.531	1.502	1.501	1.505	1.563	1.545	1.581	1.559	1.594	1.546	1.65	1.611	1.671	1.615	1.624	1.582	1.621	1.685	1.681	1.632
178	1.372	1.355	1.361	1.373	1.365	1.377	1.354	1.373	1.373	1.384	1.395	1.361	1.387	1.387	1.396	1.408	1.447	1.42	1.423	1.442	1.439	1.446	1.451	1.455	1.478	1.507	1.493	1.529	1.557	1.569	1.576	1.575	1.598	1.66	1.656	1.674	1.679	1.737	1.748	1.762	1.79	1.815	1.831	1.856	1.89	1.907	1.947	1.938	1.996
0	1.369	1.372	1.351	1.367	1.358	1.363	1.362	1.383	1.38	1.377	1.386	1.366	1.373	1.378	1.375	1.39	1.397	1.397	1.386	1.387	1.405	1.421	1.411	1.408	1.408	1.429	1.428	1.436	1.443	1.468	1.458	1.478	1.468	1.512	1.506	1.503	1.52	1.532	1.508	1.55	1.525	1.566	1.563	1.55	1.556	1.559	1.591	1.576	1.603
179	1.391	1.376	1.364	1.395	1.354	1.397	1.365	1.378	1.378	1.419	1.377	1.345	1.361	1.381	1.381	1.385	1.391	1.387	1.395	1.42	1.413	1.421	1.407	1.429	1.412	1.433	1.427	1.436	1.445	1.439	1.432	1.48	1.472	1.475	1.473	1.49	1.477	1.509	1.469	1.532	1.527	1.541	1.523	1.528	1.556	1.532	1.552	1.578	1.581
180	1.433	1.409	1.392	1.484	1.37	1.451	1.421	1.392	1.446	1.427	1.435	1.394	1.399	1.38	1.428	1.413	1.431	1.459	1.443	1.452	1.454	1.474	1.44	1.489	1.508	1.487	1.495	1.511	1.533	1.558	1.557	1.567	1.572	1.596	1.581	1.599	1.646	1.657	1.646	1.693	1.672	1.704	1.728	1.752	1.76	1.764	1.798	1.83	1.829
0	1.469	1.448	1.375	1.406	1.408	1.445	1.336	1.447	NaN	NaN	NaN	NaN	NaN	NaN	NaN	NaN	NaN	NaN	NaN	NaN	NaN	NaN	NaN	NaN	NaN	NaN	NaN	NaN	NaN	NaN	NaN	NaN	NaN	NaN	NaN	NaN	NaN	NaN	NaN	NaN	NaN	NaN	NaN	NaN	NaN	NaN	NaN	NaN	NaN
181	1.408	1.396	1.372	1.358	1.381	1.4	1.384	1.412	1.401	1.406	1.409	1.398	1.431	1.406	1.387	1.446	1.432	1.434	1.471	1.469	1.476	1.511	1.509	1.517	1.521	1.569	1.565	1.567	1.568	1.642	1.62	1.645	1.638	1.7	1.701	1.744	1.743	1.752	1.728	1.737	1.772	1.815	1.768	1.808	1.758	1.815	1.833	1.839	1.846
0	1.414	1.414	1.404	1.392	1.406	1.389	1.387	1.387	1.387	1.402	1.441	1.41	1.421	1.406	1.426	1.433	1.449	1.445	1.456	1.455	1.489	1.502	1.488	1.49	1.512	1.557	1.519	1.547	1.546	1.582	1.614	1.635	1.608	1.663	1.683	1.709	1.712	1.72	1.704	1.777	1.801	1.828	1.81	1.842	1.811	1.844	1.894	1.901	1.9
182	1.437	1.428	1.421	1.464	1.429	1.435	1.424	1.468	1.423	1.46	1.463	1.418	1.46	1.451	1.452	1.467	1.514	1.485	1.477	1.498	1.491	1.553	1.529	1.495	1.518	1.525	1.537	1.551	1.574	1.592	1.567	1.567	1.591	1.63	1.605	1.617	1.633	1.631	1.632	1.651	1.672	1.694	1.648	1.68	1.666	1.677	1.698	1.684	1.703
183	1.407	1.349	1.367	1.402	1.351	1.379	1.381	1.385	1.398	1.406	1.4	1.37	1.389	1.402	1.394	1.392	1.419	1.397	1.403	1.428	1.403	1.422	1.433	1.476	1.445	1.457	1.447	1.438	1.485	1.491	1.457	1.516	1.514	1.526	1.531	1.512	1.532	1.549	1.538	1.579	1.573	1.576	1.596	1.588	1.601	1.58	1.586	1.627	1.63
0	1.375	1.372	1.354	1.383	1.371	1.377	1.364	1.381	1.376	1.39	1.396	1.369	1.406	1.405	1.386	1.401	1.43	1.424	1.426	1.434	1.446	1.455	1.456	1.446	1.474	1.459	1.478	1.478	1.507	1.518	1.496	1.5	1.513	1.512	1.526	1.525	1.538	1.551	1.532	1.556	1.558	1.584	1.561	1.557	1.583	1.55	1.581	1.579	1.598
0	1.382	1.361	1.364	1.38	1.348	1.391	1.37	1.369	1.371	1.388	1.381	1.358	1.381	1.373	1.377	1.397	1.411	1.384	1.384	1.39	1.396	1.395	1.38	1.416	1.425	1.401	1.408	1.428	1.438	1.455	1.418	1.454	1.445	1.445	1.457	1.437	1.448	1.48	1.439	1.483	1.462	1.474	1.483	1.463	1.476	1.47	1.487	1.491	1.491
184	1.424	1.427	1.435	1.452	1.41	1.416	1.439	1.435	1.467	1.458	1.449	1.41	1.435	1.45	1.432	1.456	1.463	1.473	1.454	1.457	1.469	1.472	1.466	1.467	1.506	1.507	1.482	1.519	1.536	1.514	1.521	1.526	1.517	1.566	1.568	1.583	1.573	1.584	1.6	1.605	1.612	1.655	1.66	1.663	1.639	1.675	1.682	1.713	1.746
185	1.41	1.352	1.388	1.414	1.387	1.384	1.382	1.4	1.414	1.391	1.357	1.403	1.397	1.379	1.388	1.421	1.411	1.42	1.392	1.412	1.44	1.441	1.446	1.407	1.453	1.465	1.441	1.464	1.459	1.484	1.495	1.469	1.458	1.539	1.489	1.514	1.519	1.528	1.532	1.558	1.538	1.575	1.598	1.573	1.622	1.59	1.652	1.645	1.65
0	1.459	1.409	1.377	1.413	1.431	1.421	NaN	NaN	NaN	NaN	NaN	NaN	NaN	NaN	NaN	NaN	NaN	NaN	NaN	NaN	NaN	NaN	NaN	NaN	NaN	NaN	NaN	NaN	NaN	NaN	NaN	NaN	NaN	NaN	NaN	NaN	NaN	NaN	NaN	NaN	NaN	NaN	NaN	NaN	NaN	NaN	NaN	NaN	NaN
186	1.393	1.37	1.373	1.41	1.361	1.387	1.363	1.371	1.395	1.416	1.387	1.358	1.374	1.375	1.394	1.382	1.397	1.378	1.38	1.404	1.408	1.405	1.385	1.423	1.402	1.398	1.412	1.405	1.466	1.459	1.397	1.479	1.461	1.474	1.464	1.446	1.472	1.533	1.47	1.517	1.498	1.519	1.501	1.497	1.537	1.518	1.524	1.544	1.572
187	1.42	1.421	1.438	1.446	1.412	1.43	1.441	1.446	1.415	1.422	1.446	1.409	1.461	1.464	1.432	1.497	1.516	1.529	1.498	1.575	1.524	1.597	1.554	1.649	1.649	1.643	1.713	1.72	1.787	1.782	1.878	1.949	1.979	2.04	2.197	2.176	2.196	2.234	2.227	2.268	2.254	2.245	2.23	2.211	2.248	2.208	2.242	2.23	2.217
0	1.377	1.397	1.392	1.384	1.382	1.383	1.37	1.402	1.408	1.388	1.386	1.4	1.41	1.408	1.421	1.408	1.426	1.406	1.399	1.42	1.455	1.47	1.466	1.429	1.465	1.485	1.491	1.488	1.522	1.538	1.508	1.518	1.519	1.554	1.56	1.568	1.604	1.573	1.605	1.65	1.652	1.699	1.687	1.71	1.746	1.745	1.792	1.817	1.848
188	1.465	1.406	1.394	1.471	1.413	1.456	1.462	1.46	1.438	1.466	1.451	1.451	1.455	1.449	1.46	1.494	1.458	1.478	1.474	1.521	1.515	1.531	1.499	1.599	1.568	1.603	1.592	1.613	1.658	1.707	1.58	1.702	1.689	1.689	1.697	1.684	1.717	1.773	1.748	1.803	1.77	1.803	1.841	1.788	1.842	1.829	1.868	1.885	1.901
189	1.409	1.402	1.375	1.432	1.383	1.411	1.413	1.407	1.391	1.441	1.443	1.401	1.402	1.418	1.407	1.437	1.458	1.452	1.445	1.471	1.504	1.487	1.463	1.515	1.556	1.513	1.516	1.536	1.613	1.651	1.55	1.669	1.66	1.675	1.682	1.726	1.773	1.848	1.845	1.92	1.978	2.048	2.099	2.147	2.16	2.222	2.22	2.217	2.251
190	1.417	1.384	1.398	1.452	1.381	1.404	1.395	1.38	1.427	1.427	1.419	1.385	1.408	1.356	1.422	1.434	1.443	1.454	1.403	1.487	1.475	1.52	1.454	1.506	1.543	1.554	1.547	1.542	1.594	1.619	1.542	1.632	1.658	1.657	1.676	1.658	1.707	1.761	1.742	1.814	1.862	1.933	1.983	2.003	2.09	2.114	2.171	2.221	2.231
0	1.56	1.483	1.46	1.597	1.504	1.518	1.558	1.486	1.549	1.539	1.553	1.45	1.588	1.484	1.563	1.555	1.596	1.539	1.555	1.622	1.558	1.595	1.604	NaN	NaN	NaN	NaN	NaN	NaN	NaN	NaN	NaN	NaN	NaN	NaN	NaN	NaN	NaN	NaN	NaN	NaN	NaN	NaN	NaN	NaN	NaN	NaN	NaN	NaN
0	1.773	1.409	1.449	1.192	1.57	1.604	1.403	1.924	1.48	1.403	1.276	1.294	1.711	1.392	1.595	1.643	1.638	1.214	1.603	1.489	1.822	1.75	1.439	1.562	1.85	1.495	1.731	1.494	1.736	1.924	1.709	1.781	1.701	1.653	1.889	1.706	1.968	1.844	1.771	1.891	1.878	2.038	1.863	1.703	1.876	1.801	2.665	2.373	2.166
0	1.57	1.469	1.434	1.629	1.507	1.575	1.44	1.455	1.579	1.616	1.513	1.51	1.455	1.556	NaN	NaN	NaN	NaN	NaN	NaN	NaN	NaN	NaN	NaN	NaN	NaN	NaN	NaN	NaN	NaN	NaN	NaN	NaN	NaN	NaN	NaN	NaN	NaN	NaN	NaN	NaN	NaN	NaN	NaN	NaN	NaN	NaN	NaN	NaN
191	1.393	1.35	1.382	1.391	1.357	1.39	1.39	1.396	1.393	1.393	1.397	1.381	1.406	1.397	1.417	1.43	1.425	1.415	1.42	1.442	1.446	1.423	1.453	1.403	1.435	1.44	1.468	1.462	1.503	1.472	1.475	1.478	1.476	1.493	1.509	1.499	1.51	1.499	1.532	1.54	1.541	1.553	1.574	1.565	1.559	1.562	1.591	1.607	1.606
192	1.389	1.371	1.379	1.421	1.375	1.386	1.416	1.446	1.443	1.409	1.405	1.417	1.429	1.406	1.423	1.452	1.444	1.455	1.479	1.482	1.506	1.519	1.535	1.517	1.564	1.592	1.59	1.605	1.69	1.678	1.662	1.703	1.689	1.749	1.772	1.728	1.779	1.79	1.767	1.799	1.871	1.883	1.85	1.877	1.919	1.913	1.949	1.958	2.001
0	1.352	1.383	1.396	1.376	1.352	1.383	1.395	1.431	NaN	NaN	NaN	NaN	NaN	NaN	NaN	NaN	NaN	NaN	NaN	NaN	NaN	NaN	NaN	NaN	NaN	NaN	NaN	NaN	NaN	NaN	NaN	NaN	NaN	NaN	NaN	NaN	NaN	NaN	NaN	NaN	NaN	NaN	NaN	NaN	NaN	NaN	NaN	NaN	NaN
193	1.41	1.387	1.385	1.401	1.41	1.41	1.409	1.421	1.393	1.422	1.416	1.378	1.435	1.381	1.419	1.383	1.43	1.442	1.412	1.437	1.408	1.46	1.452	1.446	1.433	1.442	1.449	1.465	1.504	1.493	1.474	1.526	1.498	1.531	1.537	1.517	1.528	1.54	1.549	1.593	1.565	1.625	1.567	1.559	1.598	1.557	1.579	1.594	1.603
194	1.381	1.374	1.363	1.401	1.373	1.379	1.36	1.395	1.394	1.387	1.38	1.386	1.403	1.393	1.41	1.411	1.397	1.408	1.401	1.436	1.422	1.411	1.422	1.411	1.415	1.416	1.416	1.438	1.457	1.441	1.443	1.438	1.443	1.465	1.456	1.456	1.464	1.44	1.45	1.493	1.472	1.474	1.473	1.467	1.462	1.473	1.484	1.475	1.488
195	1.389	1.41	1.384	1.403	1.368	1.381	1.391	1.399	1.407	1.417	1.385	1.395	1.403	1.42	1.414	1.413	1.424	1.436	1.436	1.453	1.468	1.47	1.483	1.455	1.496	1.487	1.499	1.516	1.579	1.561	1.579	1.578	1.568	1.626	1.622	1.624	1.625	1.651	1.656	1.688	1.736	1.733	1.748	1.734	1.761	1.77	1.793	1.816	1.786
0	1.397	1.379	1.386	1.433	1.376	1.407	1.391	1.396	1.401	1.428	1.425	1.409	1.401	1.393	1.419	1.444	1.428	1.41	1.445	1.476	1.461	1.459	1.461	1.487	1.508	1.463	1.494	1.478	1.555	1.589	1.514	1.597	1.588	1.615	1.608	1.601	1.611	1.672	1.613	1.693	1.655	1.712	1.684	1.696	1.701	1.734	1.726	1.725	1.772
0	1.4	1.396	1.398	1.406	1.361	1.393	1.407	1.404	1.438	1.376	1.397	1.395	1.415	1.409	1.429	1.442	1.43	1.437	1.419	1.435	1.466	1.482	1.478	1.455	1.467	1.454	1.465	1.486	1.517	1.501	1.502	1.515	1.495	1.525	1.529	1.55	1.545	1.516	1.534	1.572	1.577	1.597	1.556	1.559	1.556	1.579	1.603	1.615	1.601
196	1.436	1.421	1.428	1.433	1.411	1.432	1.419	1.433	1.467	1.428	1.423	1.422	1.457	1.472	1.462	1.482	1.491	1.481	1.459	1.503	1.492	1.55	1.538	1.54	1.563	1.592	1.587	1.687	1.685	1.691	1.75	1.79	1.856	1.922	2	2.086	2.1	2.182	2.212	2.241	2.232	2.28	2.266	2.259	2.266	2.292	2.283	2.246	2.245
197	1.399	1.375	1.382	1.409	1.369	1.402	1.4	1.416	1.396	1.422	1.4	1.392	1.407	1.414	1.424	1.397	1.435	1.438	1.413	1.436	1.417	1.47	1.454	1.449	1.441	1.462	1.45	1.471	1.494	1.497	1.479	1.507	1.497	1.54	1.552	1.569	1.564	1.567	1.566	1.579	1.61	1.654	1.612	1.599	1.616	1.613	1.636	1.638	1.644
0	1.384	1.389	1.386	1.401	1.37	1.404	1.385	1.401	1.411	1.418	1.419	1.397	1.41	1.422	1.432	1.438	1.446	1.451	1.474	1.487	1.487	1.492	1.494	1.512	1.515	1.51	1.541	1.531	1.584	1.618	1.559	1.634	1.634	1.651	1.676	1.67	1.698	1.688	1.692	1.75	1.726	1.806	1.76	1.78	1.765	1.804	1.81	1.802	1.868
198	1.498	1.476	1.502	1.518	1.504	1.486	1.453	1.461	1.51	1.528	1.496	1.527	1.521	1.493	1.492	1.512	1.506	1.521	1.507	1.517	1.561	1.509	1.485	1.49	1.516	1.512	1.461	1.488	1.583	1.588	1.566	1.559	1.555	1.57	1.573	1.602	1.593	1.626	1.594	1.626	1.61	1.683	1.634	1.665	1.692	1.644	1.691	1.703	1.699
199	1.384	1.375	1.386	1.397	1.375	1.401	1.388	1.383	1.423	1.4	1.422	1.391	1.417	1.414	1.423	1.43	1.418	1.464	1.445	1.455	1.452	1.496	1.501	1.477	1.51	1.525	1.549	1.564	1.612	1.591	1.604	1.627	1.632	1.649	1.668	1.682	1.679	1.698	1.7	1.739	1.766	1.78	1.768	1.759	1.763	1.762	1.795	1.808	1.845
0	NaN	NaN	NaN	NaN	NaN	NaN	NaN	NaN	NaN	NaN	NaN	NaN	NaN	NaN	NaN	NaN	NaN	NaN	NaN	NaN	NaN	NaN	NaN	NaN	NaN	NaN	NaN	NaN	NaN	NaN	NaN	NaN	NaN	NaN	NaN	NaN	NaN	NaN	NaN	NaN	NaN	NaN	NaN	NaN	NaN	NaN	NaN	NaN	NaN
200	1.407	1.389	1.446	1.472	1.446	1.429	1.417	1.414	1.431	1.457	1.44	1.426	1.447	1.433	1.395	1.411	1.448	1.519	1.469	1.461	1.507	1.456	1.483	1.447	1.464	1.531	1.477	1.522	1.578	1.591	1.538	1.589	1.535	1.603	1.635	1.646	1.624	1.677	1.703	1.705	1.731	1.773	1.783	1.81	1.858	1.783	1.856	1.906	1.897
201	1.383	1.36	1.373	1.38	1.349	1.356	1.365	1.359	1.38	1.379	1.37	1.333	1.375	1.37	1.365	1.39	1.376	1.371	1.394	1.394	1.377	1.412	1.392	1.396	1.43	1.424	1.425	1.425	1.441	1.456	1.47	1.456	1.471	1.489	1.503	1.51	1.494	1.537	1.534	1.559	1.556	1.609	1.594	1.594	1.616	1.643	1.644	1.626	1.672
202	1.38	1.389	1.381	1.355	1.36	1.361	1.372	1.368	1.372	1.371	1.367	1.341	1.371	1.359	1.366	1.374	1.38	1.37	1.382	1.386	1.38	1.408	1.384	1.4	1.433	1.407	1.426	1.413	1.408	1.453	1.426	1.446	1.418	1.448	1.46	1.474	1.447	1.47	1.476	1.476	1.484	1.525	1.503	1.504	1.511	1.524	1.538	1.513	1.526
0	1.382	1.377	1.392	1.401	1.361	1.397	1.4	1.415	1.408	1.4	1.41	1.394	1.432	1.424	1.419	1.414	1.434	1.428	1.446	1.449	1.477	1.474	1.479	1.467	1.501	1.477	1.521	1.501	1.542	1.531	1.525	1.545	1.521	1.536	1.575	1.595	1.553	1.569	1.539	1.629	1.599	1.633	1.615	1.584	1.61	1.637	1.651	1.659	1.651
0	1.391	1.385	1.37	1.404	1.363	1.39	1.354	1.399	1.39	1.397	1.377	1.376	1.403	1.385	1.399	1.401	1.422	1.424	1.427	1.45	1.443	1.452	1.446	1.438	1.429	1.435	1.444	1.455	1.483	1.504	1.468	1.49	1.49	1.529	1.544	1.542	1.518	1.545	1.535	1.584	1.55	1.606	1.583	1.572	1.572	1.564	1.587	1.585	1.591
203	1.462	1.43	1.5	1.536	1.514	1.528	1.471	1.475	1.477	1.564	1.514	1.496	1.559	1.561	1.477	1.491	1.527	1.612	1.53	1.548	1.611	1.514	1.566	1.527	1.507	1.556	1.479	1.557	1.572	1.687	1.589	1.602	1.515	1.569	1.629	1.646	1.574	1.606	1.637	1.665	1.61	1.659	1.673	1.721	1.694	1.661	1.668	1.681	1.707
204	1.361	1.36	1.344	1.346	1.338	1.353	1.352	1.361	1.372	1.367	1.377	1.383	1.406	1.426	1.448	1.479	1.508	1.549	1.571	1.608	1.646	1.709	1.755	1.786	1.83	1.874	1.897	1.97	2.034	2.084	2.121	2.169	2.191	2.221	2.247	2.272	2.244	2.267	2.255	2.293	2.256	2.294	2.252	2.249	2.24	2.233	2.243	2.229	2.237
205	1.385	1.365	1.385	1.364	1.344	1.357	1.392	1.391	1.368	1.379	1.386	1.356	1.386	1.377	1.365	1.39	1.374	1.378	1.397	1.429	1.399	1.46	1.411	1.438	1.491	1.468	1.491	1.519	1.536	1.552	1.582	1.614	1.625	1.685	1.695	1.731	1.727	1.745	1.804	1.894	1.911	2.052	2.038	NaN	NaN	NaN	NaN	NaN	NaN
0	1.38	1.395	1.388	1.402	1.383	1.417	1.377	1.383	1.41	1.411	1.431	1.411	1.423	1.411	1.413	1.411	1.412	1.402	1.452	1.435	1.436	1.434	1.429	1.415	1.436	1.412	1.429	1.448	1.441	1.469	1.453	1.465	1.463	1.481	1.497	1.477	1.468	1.477	1.468	1.512	1.485	1.517	1.487	1.516	1.48	1.526	1.51	1.488	1.521
0	0.9127	1.125	1.188	NaN	NaN	NaN	NaN	NaN	NaN	NaN	NaN	NaN	NaN	NaN	NaN	NaN	NaN	NaN	NaN	NaN	NaN	NaN	NaN	NaN	NaN	NaN	NaN	NaN	NaN	NaN	NaN	NaN	NaN	NaN	NaN	NaN	NaN	NaN	NaN	NaN	NaN	NaN	NaN	NaN	NaN	NaN	NaN	NaN	NaN
0	1.455	1.401	1.467	1.505	1.517	1.509	1.441	1.431	1.457	1.489	1.476	1.471	1.525	1.491	1.46	1.464	1.509	1.623	1.526	1.516	1.545	1.451	1.518	1.47	1.461	1.502	1.471	1.503	1.553	1.567	1.522	1.552	1.488	1.554	1.551	1.575	1.51	1.556	1.578	1.586	1.569	1.619	1.585	1.658	1.633	1.577	1.594	1.635	1.648
206	1.39	1.378	1.369	1.383	1.344	1.363	1.367	1.383	1.378	1.393	1.39	1.361	1.386	1.386	1.388	1.393	1.387	1.375	1.408	1.398	1.412	1.429	1.416	1.442	1.473	1.465	1.479	1.516	1.536	1.548	1.579	1.565	1.597	1.649	1.683	1.695	1.709	1.723	1.797	1.798	1.833	1.885	1.901	1.96	2.183	2.209	2.223	2.21	2.237
0	1.41	1.369	1.397	1.4	1.355	1.416	1.343	1.383	1.4	1.433	1.402	1.384	1.422	1.416	1.409	1.413	1.453	1.435	1.493	1.479	1.453	1.485	1.502	1.481	1.493	1.514	1.539	1.54	1.566	1.619	1.574	1.595	1.597	1.684	1.694	1.696	1.669	1.67	1.698	1.759	1.723	1.768	1.782	1.761	1.784	1.776	1.8	1.771	1.792
0	1.427	1.444	1.525	1.512	1.647	1.506	1.498	1.451	1.481	1.553	1.476	1.507	1.521	1.614	1.438	1.47	1.511	1.64	1.577	1.532	1.589	1.475	1.55	1.468	1.502	1.515	1.465	1.592	1.694	1.668	1.616	1.606	1.509	1.561	1.646	1.682	1.612	1.566	1.654	1.804	1.649	1.681	1.702	1.801	1.794	1.775	1.808	1.86	1.833
207	1.381	1.399	1.378	1.396	1.396	1.396	1.347	1.373	1.368	1.409	1.407	1.383	1.407	1.403	1.394	1.401	1.388	1.425	1.43	1.408	1.416	1.39	1.42	1.392	1.406	1.408	1.396	1.453	1.445	1.485	1.456	1.465	1.452	1.49	1.51	1.523	1.498	1.487	1.52	1.562	1.519	1.576	1.554	1.613	1.576	1.581	1.602	1.622	1.632
0	1.758	1.722	1.718	1.832	NaN	NaN	NaN	NaN	NaN	NaN	NaN	NaN	NaN	NaN	NaN	NaN	NaN	NaN	NaN	NaN	NaN	NaN	NaN	NaN	NaN	NaN	NaN	NaN	NaN	NaN	NaN	NaN	NaN	NaN	NaN	NaN	NaN	NaN	NaN	NaN	NaN	NaN	NaN	NaN	NaN	NaN	NaN	NaN	NaN
0	1.375	1.38	1.361	1.372	1.361	1.368	1.382	1.333	1.392	1.37	1.39	1.369	1.404	1.413	1.405	1.422	1.411	1.399	1.415	1.417	1.427	1.453	1.427	1.47	1.502	1.495	1.526	1.526	1.549	1.561	1.594	1.602	1.587	1.615	1.677	1.723	1.68	1.723	1.721	1.798	1.811	1.839	1.839	1.844	1.904	1.861	1.919	1.951	1.95
0	1.455	1.454	1.492	1.543	NaN	NaN	NaN	NaN	NaN	NaN	NaN	NaN	NaN	NaN	NaN	NaN	NaN	NaN	NaN	NaN	NaN	NaN	NaN	NaN	NaN	NaN	NaN	NaN	NaN	NaN	NaN	NaN	NaN	NaN	NaN	NaN	NaN	NaN	NaN	NaN	NaN	NaN	NaN	NaN	NaN	NaN	NaN	NaN	NaN
0	1.386	1.392	1.378	1.409	1.413	1.409	1.383	1.393	1.416	1.415	1.44	1.395	1.445	1.438	1.405	1.464	1.4	1.433	1.446	1.441	1.481	1.415	1.471	1.425	1.408	1.441	1.455	1.482	1.506	1.523	1.489	1.532	1.521	1.528	1.548	1.562	1.524	1.555	1.609	1.621	1.591	1.595	1.606	1.66	1.64	1.652	1.691	1.664	1.695
0	1.39	1.407	1.383	1.402	1.366	1.396	1.383	1.374	1.392	1.427	1.409	1.395	1.385	1.376	1.42	1.401	1.404	1.403	1.379	1.381	1.394	1.425	1.408	1.42	1.436	1.43	1.437	1.465	1.482	1.456	1.465	1.449	1.454	1.455	1.481	1.517	1.46	1.494	1.479	1.535	1.533	1.545	1.536	1.503	1.529	1.526	1.562	1.555	1.55
0	1.403	1.372	1.379	1.406	1.409	1.435	1.385	1.385	1.376	1.407	1.399	1.397	1.409	1.41	1.386	1.394	1.404	1.448	1.426	1.416	1.426	1.403	1.424	1.387	1.388	1.395	1.401	1.436	1.474	1.479	1.465	1.455	1.424	1.476	1.474	1.5	1.463	1.505	1.5	1.519	1.515	1.543	1.539	1.582	1.566	1.552	1.599	1.612	1.614
208	1.388	1.369	1.382	1.363	1.352	1.415	1.36	1.361	1.382	1.385	1.384	1.355	1.375	1.39	1.401	1.393	1.406	1.42	1.408	1.434	1.442	1.486	1.457	1.48	1.498	1.512	1.536	1.542	1.542	1.608	1.598	1.587	1.613	1.678	1.722	1.796	1.869	1.949	2.007	2.121	2.142	2.195	2.206	2.174	2.218	2.199	2.228	2.2	2.21
0	1.407	1.371	1.396	1.367	1.346	1.42	1.374	1.362	1.37	1.417	1.4	NaN	NaN	NaN	NaN	NaN	NaN	NaN	NaN	NaN	NaN	NaN	NaN	NaN	NaN	NaN	NaN	NaN	NaN	NaN	NaN	NaN	NaN	NaN	NaN	NaN	NaN	NaN	NaN	NaN	NaN	NaN	NaN	NaN	NaN	NaN	NaN	NaN	NaN
209	1.383	1.383	1.386	1.397	1.336	1.397	1.388	1.365	1.399	1.412	1.399	1.376	1.397	1.381	1.414	1.404	1.441	1.418	1.398	1.431	1.416	1.458	1.466	1.476	1.507	1.461	1.484	1.508	1.535	1.545	1.548	1.531	1.545	1.571	1.583	1.613	1.614	1.598	1.596	1.659	1.663	1.689	1.677	1.642	1.706	1.665	1.676	1.727	1.698
0	1.394	1.412	1.405	1.385	1.385	1.392	1.345	1.404	1.404	1.423	1.45	1.416	1.413	1.408	1.434	1.46	1.407	1.437	1.445	1.423	1.441	1.448	1.456	1.468	1.452	1.473	1.493	1.511	1.49	1.549	1.525	1.542	1.526	1.555	1.589	1.551	1.587	1.606	1.596	1.646	1.601	1.625	1.631	1.681	1.655	1.701	1.704	1.686	1.755
0	2.568	1.632	1.351	1.729	1.666	1.615	1.618	1.563	1.478	1.682	1.634	1.508	1.791	1.588	1.54	1.582	1.519	1.744	1.645	1.488	1.724	1.623	1.628	1.56	1.5	1.559	1.455	1.749	1.91	1.797	1.552	2.464	1.602	1.746	1.953	1.906	1.907	1.941	1.964	2.146	2.062	2.127	2.253	2.253	2.197	2.243	2.179	2.376	2.206
0	1.38	1.375	1.384	1.383	1.368	1.372	1.363	1.359	1.405	1.376	1.392	1.367	1.398	1.378	1.388	1.402	1.395	1.397	1.382	1.403	1.405	1.428	1.419	1.434	1.43	1.437	1.459	1.476	1.479	1.5	1.531	1.535	1.515	1.545	1.584	1.583	1.583	1.592	1.586	1.63	1.624	1.657	1.628	1.637	1.667	1.653	1.685	1.695	1.695
210	1.454	1.453	1.433	1.406	1.378	1.427	1.391	1.403	1.429	1.429	1.414	1.417	1.397	1.415	1.458	1.391	1.448	1.433	1.418	1.429	1.42	1.435	1.479	1.464	1.481	1.457	1.458	1.516	1.521	1.508	1.506	1.517	1.507	1.561	1.546	1.629	1.55	1.552	1.543	1.608	1.607	1.655	1.597	1.607	1.598	1.623	1.601	1.633	1.666
211	1.416	1.37	1.388	1.392	1.372	1.413	1.372	1.371	1.365	1.427	1.363	1.37	1.358	1.4	1.417	1.406	1.438	1.415	1.424	1.456	1.454	1.496	1.486	1.546	1.516	1.538	1.554	1.57	1.549	1.624	1.684	1.618	1.634	1.704	1.735	1.743	1.775	1.825	1.83	1.881	1.937	1.95	1.937	1.957	1.995	1.978	2.017	2.036	2.093
212	1.415	1.417	1.402	1.432	1.377	1.388	1.388	1.388	1.424	1.44	1.404	1.416	1.39	1.426	1.481	1.388	1.486	1.427	1.431	1.408	1.434	1.473	1.487	1.501	1.468	1.445	1.515	1.474	1.542	1.529	1.519	1.507	1.519	1.535	1.547	1.569	1.537	1.544	1.592	1.584	1.58	1.607	1.583	1.583	1.593	1.567	1.572	1.609	1.621
213	1.404	1.382	1.394	1.375	1.344	1.408	1.378	1.395	1.379	1.399	1.361	1.349	1.383	1.39	1.422	1.416	1.431	1.411	1.424	1.438	1.462	1.501	1.452	1.512	1.464	1.5	1.524	1.501	1.509	1.573	1.598	1.597	1.586	1.648	1.684	1.702	1.69	1.783	1.857	1.96	2.014	2.112	2.127	2.135	2.196	2.224	2.236	2.226	2.222
214	1.424	1.402	1.407	1.43	1.389	1.403	1.404	1.381	1.421	1.44	1.436	1.416	1.433	1.402	1.434	1.403	1.461	1.41	1.437	1.462	1.471	1.452	1.472	1.517	1.518	1.49	1.499	1.566	1.571	1.573	1.57	1.545	1.565	1.583	1.63	1.635	1.626	1.633	1.656	1.681	1.68	1.703	1.698	1.684	1.705	1.713	1.72	1.76	1.761
0	1.399	1.409	1.4	1.438	1.387	1.374	1.396	1.391	1.416	1.444	1.4	1.394	1.416	1.412	1.439	1.4	1.455	1.424	1.455	1.479	1.459	1.492	1.472	1.496	1.492	1.503	1.525	1.533	1.54	1.563	1.537	1.561	1.537	1.592	1.612	1.61	1.574	1.573	1.594	1.62	1.631	1.653	1.655	1.605	1.658	1.625	1.652	1.644	1.685
0	1.399	1.4	1.413	1.427	1.383	1.41	1.408	1.395	1.428	1.415	1.395	1.406	1.411	1.414	1.391	1.403	1.441	1.405	1.4	1.42	1.425	1.453	1.457	1.482	1.464	1.451	1.478	1.51	1.526	1.525	1.538	1.53	1.512	1.558	1.6	1.636	1.593	1.638	1.644	1.675	1.686	1.718	1.699	1.719	1.764	1.701	1.745	1.776	1.849
0	1.408	1.442	1.406	1.474	1.383	1.421	1.41	1.421	1.442	1.425	1.425	1.401	1.413	1.414	1.417	1.394	1.457	1.408	1.402	1.443	1.402	1.418	1.455	1.493	1.452	1.403	1.488	1.491	1.543	1.514	1.583	1.49	1.488	1.507	1.545	1.625	1.551	1.579	1.582	1.592	1.646	1.593	1.607	1.622	1.651	1.558	1.604	1.644	1.785
0	1.413	1.358	1.35	1.361	1.351	1.375	1.344	1.354	1.359	1.358	1.307	1.321	1.352	1.347	1.409	1.396	1.429	1.37	1.387	1.396	1.404	1.431	1.428	1.448	1.401	1.442	1.454	1.42	1.4	1.501	1.527	1.474	1.469	1.527	1.495	1.522	1.493	1.572	1.581	1.618	1.644	1.638	1.645	1.607	1.651	1.641	1.653	1.672	1.709
215	1.413	1.419	1.404	1.447	1.358	1.384	1.424	1.39	1.405	1.429	1.393	1.443	1.413	1.405	1.425	1.386	1.43	1.406	1.424	1.412	1.41	1.44	1.456	1.479	1.459	1.444	1.461	1.497	1.492	1.494	1.49	1.491	1.496	1.502	1.515	1.547	1.519	1.538	1.552	1.569	1.557	1.59	1.592	1.586	1.624	1.592	1.614	1.619	1.669
0	1.566	1.519	1.581	1.519	1.568	1.49	1.53	1.501	1.54	1.598	1.556	1.599	1.53	1.563	1.58	1.629	1.571	1.574	1.698	1.697	1.634	1.716	1.759	1.774	1.745	1.832	1.791	1.918	1.923	1.964	1.903	1.985	1.971	2.018	2.046	1.973	2.024	2.043	2.054	2.037	2.08	2.079	2.062	2.114	2.159	2.096	2.079	2.109	2.086
0	1.376	1.376	1.387	1.381	1.376	1.375	1.391	1.371	1.366	1.382	1.424	1.363	1.396	1.378	1.409	1.403	1.395	1.404	1.42	1.429	1.435	1.438	1.393	1.415	1.408	1.44	1.437	1.466	1.455	1.455	1.474	1.444	1.437	1.474	1.497	1.511	1.464	1.462	1.475	1.488	1.486	1.499	1.525	1.498	1.531	1.518	1.515	1.528	1.557
0	1.459	1.345	1.343	1.374	1.311	1.415	1.385	1.356	1.309	1.339	1.273	1.334	1.322	1.263	1.507	1.395	1.512	1.396	1.411	1.402	1.4	1.379	1.447	1.495	1.428	1.374	1.409	1.263	1.173	1.424	1.615	1.334	1.293	1.31	1.306	1.414	1.323	1.61	1.46	1.368	1.714	1.491	1.471	1.389	1.39	1.496	1.41	1.548	1.434
0	1.442	1.478	1.404	1.436	1.378	1.416	1.404	1.369	1.426	1.43	1.409	1.409	1.428	1.392	NaN	NaN	NaN	NaN	NaN	NaN	NaN	NaN	NaN	NaN	NaN	NaN	NaN	NaN	NaN	NaN	NaN	NaN	NaN	NaN	NaN	NaN	NaN	NaN	NaN	NaN	NaN	NaN	NaN	NaN	NaN	NaN	NaN	NaN	NaN
0	1.447	1.435	1.421	1.449	1.398	1.42	1.434	1.389	1.46	1.443	1.405	1.398	1.436	1.411	1.444	1.387	1.548	1.419	1.406	1.445	1.466	1.463	1.517	1.54	1.488	1.454	1.525	1.56	1.573	1.625	1.597	1.574	1.614	1.615	1.642	1.741	1.733	1.74	1.762	1.783	1.784	1.789	1.799	1.797	1.894	1.786	1.83	1.894	1.968
0	1.388	1.383	1.414	1.39	1.386	1.392	1.365	1.389	1.412	1.393	1.425	1.412	1.376	1.368	1.367	1.413	1.387	1.43	1.401	1.413	1.385	1.413	1.433	1.429	1.402	1.428	1.444	1.45	1.457	1.45	1.439	1.461	1.452	1.439	1.462	1.459	1.467	1.466	1.467	1.478	1.465	1.476	1.482	1.521	1.49	1.483	1.491	1.486	1.49
0	0.5759	NaN	NaN	NaN	NaN	NaN	NaN	NaN	NaN	NaN	NaN	NaN	NaN	NaN	NaN	NaN	NaN	NaN	NaN	NaN	NaN	NaN	NaN	NaN	NaN	NaN	NaN	NaN	NaN	NaN	NaN	NaN	NaN	NaN	NaN	NaN	NaN	NaN	NaN	NaN	NaN	NaN	NaN	NaN	NaN	NaN	NaN	NaN	NaN
216	1.381	1.34	1.413	1.406	1.361	1.455	1.34	1.407	1.325	1.373	1.37	1.298	1.396	1.401	1.398	1.409	1.417	1.384	1.399	1.361	1.407	1.429	1.393	1.413	1.334	1.35	1.388	1.359	1.35	1.396	1.397	1.354	1.328	1.338	1.385	1.389	1.321	1.402	1.378	1.365	1.382	1.376	1.39	1.364	1.375	1.351	1.408	1.362	1.379
0	1.384	1.366	1.37	1.361	1.372	1.404	1.375	1.37	1.376	1.371	1.411	1.387	1.387	1.371	1.391	1.378	1.386	1.398	1.423	1.394	1.424	1.437	1.384	1.413	1.403	1.443	1.443	1.459	1.442	1.478	1.459	1.456	1.462	1.474	1.485	1.519	1.497	1.499	1.492	1.529	1.509	1.548	1.52	1.511	1.547	1.528	1.533	1.543	1.569
217	1.429	1.396	1.397	1.397	1.373	1.409	1.393	1.386	1.407	1.402	1.399	1.391	1.399	1.367	1.388	1.365	1.442	1.389	1.372	1.387	1.376	1.399	1.42	1.442	1.403	1.403	1.427	1.433	1.448	1.454	1.44	1.427	1.415	1.432	1.448	1.487	1.463	1.461	1.469	1.496	1.478	1.479	1.484	1.47	1.515	1.457	1.48	1.508	1.528
0	1.432	1.376	1.401	1.426	1.339	1.344	NaN	NaN	NaN	NaN	NaN	NaN	NaN	NaN	NaN	NaN	NaN	NaN	NaN	NaN	NaN	NaN	NaN	NaN	NaN	NaN	NaN	NaN	NaN	NaN	NaN	NaN	NaN	NaN	NaN	NaN	NaN	NaN	NaN	NaN	NaN	NaN	NaN	NaN	NaN	NaN	NaN	NaN	NaN
218	1.399	1.372	1.388	1.354	1.39	1.368	1.367	1.393	1.361	1.4	1.416	1.379	1.413	1.391	1.353	1.403	1.368	1.412	1.391	1.393	1.379	1.404	1.396	1.391	1.393	1.41	1.381	1.415	1.403	1.426	1.388	1.431	1.423	1.408	1.443	1.442	1.442	1.433	1.444	1.449	1.455	1.494	1.478	1.48	1.449	1.483	1.504	1.483	1.495
0	1.436	1.385	1.402	1.41	1.411	1.388	1.383	1.373	1.417	1.372	1.337	1.398	1.401	1.373	1.509	1.445	1.517	1.419	1.404	1.42	1.415	1.444	1.476	NaN	NaN	NaN	NaN	NaN	NaN	NaN	NaN	NaN	NaN	NaN	NaN	NaN	NaN	NaN	NaN	NaN	NaN	NaN	NaN	NaN	NaN	NaN	NaN	NaN	NaN
0	NaN	NaN	NaN	NaN	NaN	NaN	NaN	NaN	NaN	NaN	NaN	NaN	NaN	NaN	NaN	NaN	NaN	NaN	NaN	NaN	NaN	NaN	NaN	NaN	NaN	NaN	NaN	NaN	NaN	NaN	NaN	NaN	NaN	NaN	NaN	NaN	NaN	NaN	NaN	NaN	NaN	NaN	NaN	NaN	NaN	NaN	NaN	NaN	NaN
219	1.406	1.379	1.385	1.413	1.385	1.404	1.399	1.405	1.407	1.42	1.419	1.404	1.425	1.373	1.424	1.391	1.426	1.422	1.414	1.429	1.42	1.43	1.457	1.453	1.449	1.454	1.461	1.47	1.498	1.51	1.493	1.503	1.488	1.506	1.512	1.559	1.538	1.558	1.549	1.601	1.584	1.605	1.615	1.603	1.621	1.586	1.62	1.654	1.669
0	1.401	1.389	1.371	1.386	1.38	1.374	1.37	1.388	1.363	1.401	1.403	1.379	1.398	1.378	1.366	1.402	1.375	1.403	1.408	1.414	1.405	1.432	1.429	1.433	1.429	1.45	1.443	1.448	1.454	1.495	1.482	1.511	1.516	1.535	1.528	1.528	1.553	1.546	1.554	1.568	1.563	1.601	1.593	1.592	1.581	1.625	1.638	1.62	1.616
0	1.412	1.375	1.377	1.381	1.368	1.377	1.381	1.392	1.368	1.386	1.403	1.384	1.379	1.388	1.375	1.375	1.419	1.369	1.396	1.388	1.383	1.408	1.396	1.397	1.406	1.397	1.416	1.414	1.44	1.446	1.449	1.415	1.427	1.43	1.454	1.433	1.426	1.422	1.442	1.458	1.46	1.457	1.447	1.449	1.451	1.472	1.465	1.458	1.482
220	1.396	1.387	1.37	1.372	1.369	1.369	1.383	1.404	1.376	1.391	1.407	1.379	1.387	1.389	1.385	1.397	1.399	1.401	1.406	1.414	1.407	1.43	1.401	1.424	1.413	1.421	1.448	1.448	1.44	1.482	1.486	1.479	1.471	1.473	1.518	1.488	1.489	1.505	1.522	1.539	1.545	1.549	1.542	1.555	1.552	1.605	1.606	1.578	1.599
221	1.395	1.391	1.369	1.401	1.372	1.381	1.391	1.382	1.376	1.405	1.395	1.396	1.394	1.382	1.383	1.36	1.421	1.39	1.392	1.39	1.424	1.42	1.412	1.431	1.447	1.425	1.467	1.458	1.474	1.493	1.468	1.471	1.49	1.491	1.54	1.535	1.51	1.537	1.542	1.591	1.6	1.602	1.57	1.612	1.621	1.633	1.659	1.667	1.68
0	1.382	1.354	1.338	1.366	1.374	1.374	1.363	1.388	1.366	1.377	1.384	1.386	1.353	1.357	1.357	1.386	1.346	1.398	1.409	1.406	1.401	1.404	1.414	1.408	1.406	1.443	1.434	1.438	1.443	1.479	1.452	1.473	1.457	1.497	1.495	1.512	1.49	1.519	1.517	1.537	1.528	1.581	1.544	1.516	1.54	1.563	1.586	1.57	1.585
0	1.394	1.384	1.363	1.395	1.368	1.36	1.385	1.391	1.366	1.424	1.368	1.393	1.403	1.392	1.403	1.398	1.429	1.42	1.394	1.393	1.401	1.403	1.416	1.412	1.408	1.416	1.446	1.445	1.469	1.493	1.449	1.468	1.463	1.486	1.496	1.52	1.53	1.545	1.538	1.594	1.596	1.601	1.599	1.623	1.624	1.64	1.673	1.688	1.709
0	1.506	1.481	1.525	1.526	1.458	1.467	1.529	1.514	1.47	1.576	1.566	1.414	1.508	1.536	1.461	1.546	1.55	1.564	1.532	1.528	1.492	1.593	1.541	1.518	1.581	1.616	1.614	1.676	1.63	1.724	1.737	1.72	1.756	1.716	1.745	1.733	1.721	1.752	NaN	NaN	NaN	NaN	NaN	NaN	NaN	NaN	NaN	NaN	NaN
0	NaN	NaN	NaN	NaN	NaN	NaN	NaN	NaN	NaN	NaN	NaN	NaN	NaN	NaN	NaN	NaN	NaN	NaN	NaN	NaN	NaN	NaN	NaN	NaN	NaN	NaN	NaN	NaN	NaN	NaN	NaN	NaN	NaN	NaN	NaN	NaN	NaN	NaN	NaN	NaN	NaN	NaN	NaN	NaN	NaN	NaN	NaN	NaN	NaN
0	1.587	1.523	1.628	1.528	1.483	1.573	1.517	1.589	1.461	NaN	NaN	NaN	NaN	NaN	NaN	NaN	NaN	NaN	NaN	NaN	NaN	NaN	NaN	NaN	NaN	NaN	NaN	NaN	NaN	NaN	NaN	NaN	NaN	NaN	NaN	NaN	NaN	NaN	NaN	NaN	NaN	NaN	NaN	NaN	NaN	NaN	NaN	NaN	NaN
[truncated: 215 more columns]
