# Supplementary material for: Fractional killing arises from cell-to-cell variability in overcoming a caspase activity threshold
Source: Mol Syst Biol. 2015 May 7;11(5):803. doi: 10.15252/msb.20145584 (PMC4461398; doi:10.15252/msb.20145584)
Supplement: Supplementary file 3 [file msb0011-0803-sd3.zip › All_data/012_TRAIL (25 ngml)_2/C8_activity.tsv]

Cell #	T=5min	T=10min	T=15min	T=20min	T=25min	T=30min	T=35min	T=40min	T=45min	T=50min	T=55min	T=60min	T=65min	T=70min	T=75min	T=80min	T=85min	T=90min	T=95min	T=100min	T=105min	T=110min	T=115min	T=120min	T=125min	T=130min	T=135min	T=140min	T=145min	T=150min	T=155min	T=160min	T=165min	T=170min	T=175min	T=180min	T=185min	T=190min	T=195min	T=200min	T=205min	T=210min	T=215min	T=220min	T=225min	T=230min	T=235min	T=240min	T=245min
1	2.711e-20	-0.0001285	-0.0002173	-0.0002586	-0.0002549	-0.0002139	-0.0001565	-8.596e-05	8.741e-06	0.0001314	0.0002831	0.0004637	0.0006533	0.0008286	0.0009813	0.001118	0.001243	0.001369	0.001499	0.001633	0.001773	0.001918	0.002065	0.00221	0.002356	0.002498	0.002624	0.002736	0.002829	0.002905	0.002965	0.003007	0.003031	0.003037	0.003035	0.003022	0.003013	0.003021	0.00304	0.003074	0.003118	0.003163	0.00321	0.003255	0.003298	0.003335	0.003366	0.003377	0.003359
2	6.776e-21	-0.0001146	-0.0001938	-0.0002374	-0.0002442	-0.00022	-0.0001696	-9.938e-05	-3.416e-06	0.000124	0.000285	0.000484	0.0007066	0.0009316	0.001158	0.001388	0.001627	0.001879	0.002152	0.002442	0.002748	0.003067	0.003392	0.00372	NaN	NaN	NaN	NaN	NaN	NaN	NaN	NaN	NaN	NaN	NaN	NaN	NaN	NaN	NaN	NaN	NaN	NaN	NaN	NaN	NaN	NaN	NaN	NaN	NaN
3	-1.482e-21	1.103e-05	3.128e-05	6.587e-05	0.0001151	0.0001815	0.0002626	0.0003604	0.0004779	0.0006121	0.000761	0.0009211	0.00109	0.001264	0.001441	0.001624	0.001811	0.002001	0.00219	0.002379	0.002569	0.002763	0.002964	0.003169	0.003376	0.003585	0.003793	0.004006	0.004226	0.004457	0.004695	0.004938	0.00518	NaN	NaN	NaN	NaN	NaN	NaN	NaN	NaN	NaN	NaN	NaN	NaN	NaN	NaN	NaN	NaN
4	-6.776e-21	3.687e-05	7.22e-05	0.0001064	0.0001373	0.0001669	0.0001992	0.0002314	0.0002585	0.0002802	0.0003036	0.0003319	0.0003688	0.0004146	0.0004648	0.0005198	0.0005756	0.0006286	0.0006814	0.0007368	0.0007967	0.0008526	0.0009029	0.0009443	0.0009776	0.001007	0.00103	0.00105	0.001068	0.001086	0.001103	0.001118	0.001136	0.001157	0.001182	0.001208	0.001233	0.001259	0.001286	0.001311	0.001333	0.001352	0.001368	0.001375	0.001375	0.001367	0.001352	0.001333	0.001308
5	-1.694e-21	-1.222e-05	-6.218e-06	1.683e-05	5.683e-05	0.0001075	0.0001706	0.0002472	0.000338	0.0004458	0.0005737	0.0007119	0.0008508	0.0009804	0.001107	0.001229	0.001348	0.001458	0.001559	0.00165	0.001732	0.001803	0.001871	0.001935	0.001995	0.002046	0.002087	0.002123	0.002157	0.002188	0.002215	0.002234	0.002249	0.002252	0.002245	0.002232	0.002216	0.0022	0.002178	0.00215	0.002115	0.00208	0.002044	0.002006	0.001969	0.001933	0.001899	0.001863	0.001823
6	-3.388e-21	3.133e-05	6.363e-05	0.0001001	0.0001428	0.0001918	0.0002486	0.0003117	0.0003804	0.0004562	0.000537	0.000619	0.0007023	0.0007866	0.0008702	0.0009516	0.001031	0.001108	0.001187	0.001266	0.001343	0.001421	0.001503	0.001588	0.001676	0.001767	0.001862	0.00196	0.002061	0.002163	0.002265	0.002369	0.002472	0.002572	0.002669	0.002761	0.002847	0.002927	0.002998	0.003061	0.003115	0.00316	0.0032	0.003233	0.003264	0.003294	0.00333	0.003376	0.003435
7	0	8.693e-05	0.0001727	0.0002574	0.000338	0.0004114	0.0004679	0.0005101	0.0005431	0.0005683	0.0005935	0.0006208	0.0006543	0.0006942	0.0007385	0.0007906	0.0008489	0.0009177	0.0009931	0.001078	0.001172	0.001268	0.001366	0.001461	0.001552	0.001641	0.001724	0.001802	0.001877	0.00195	0.002021	0.002092	0.002173	0.002264	0.00237	0.002495	0.002641	0.002814	0.003015	0.003245	0.003499	0.003774	NaN	NaN	NaN	NaN	NaN	NaN	NaN
8	-6.776e-21	-3.621e-05	-5.462e-05	-6.167e-05	-5.685e-05	-4.009e-05	-1.617e-05	1.431e-05	5.5e-05	0.0001059	0.0001689	0.0002459	0.0003257	0.0003989	0.0004707	0.0005399	0.000605	0.0006675	0.0007278	0.0007852	0.0008408	0.0008899	0.0009358	0.0009789	0.00102	0.001058	0.001092	0.001127	0.001161	0.001194	0.001225	0.001254	0.001285	0.001317	0.001349	0.001383	0.001418	0.001456	0.001491	0.001526	0.001561	0.0016	0.001638	0.00167	0.001696	0.001713	0.001723	0.001725	0.001716
9	-1.694e-20	5.156e-05	0.0001023	0.0001553	0.0002091	0.0002659	0.0003301	0.0004006	0.0004714	0.0005415	0.0006158	0.0006924	0.0007749	0.0008625	0.0009492	0.001037	0.001123	0.001203	0.001276	0.001347	0.001416	0.001474	0.001523	0.001561	0.001587	0.001606	0.001614	0.001613	0.001602	0.001586	0.001562	0.001531	0.001501	0.001473	0.001445	0.001418	0.001389	0.00136	0.001331	0.001306	0.00128	0.001259	0.001239	0.001213	0.001181	0.001143	0.0011	0.001056	0.001009
10	-1.694e-21	2.532e-05	5.899e-05	9.756e-05	0.0001416	0.0001934	0.000254	0.0003241	0.0004055	0.000494	0.0005842	0.0006764	0.0007663	0.000851	0.0009314	0.001012	0.001092	0.001169	0.001241	0.001305	0.001364	0.001422	0.001479	0.001531	0.001576	0.001617	0.001648	0.001669	0.001682	0.001687	0.001686	0.001677	0.001658	0.001631	0.001601	0.001569	0.001534	0.001499	0.001463	0.001427	0.001391	0.001356	0.001324	0.001294	0.001265	0.001236	0.001206	0.001178	0.001152
11	2.711e-20	0.000165	0.0003352	0.0005195	0.0007258	0.0009612	0.00123	0.001536	0.001883	0.002267	0.002685	0.003132	0.003608	0.004109	0.004624	0.005141	0.005652	NaN	NaN	NaN	NaN	NaN	NaN	NaN	NaN	NaN	NaN	NaN	NaN	NaN	NaN	NaN	NaN	NaN	NaN	NaN	NaN	NaN	NaN	NaN	NaN	NaN	NaN	NaN	NaN	NaN	NaN	NaN	NaN
12	-6.776e-21	8.344e-05	0.0001684	0.0002595	0.0003611	0.0004762	0.0006033	0.0007448	0.0009045	0.001082	0.001275	0.001483	0.001708	0.001952	0.002211	0.002482	0.002763	0.003053	0.003344	0.003635	0.003922	NaN	NaN	NaN	NaN	NaN	NaN	NaN	NaN	NaN	NaN	NaN	NaN	NaN	NaN	NaN	NaN	NaN	NaN	NaN	NaN	NaN	NaN	NaN	NaN	NaN	NaN	NaN	NaN
13	0	1.968e-05	3.808e-05	5.41e-05	6.917e-05	8.504e-05	0.000102	0.0001197	0.000139	0.000158	0.000176	0.0001946	0.0002161	0.000244	0.0002792	0.0003209	0.0003673	0.0004178	0.0004722	0.0005292	0.0005904	0.0006549	0.000722	0.0007873	0.0008465	0.0008994	0.0009442	0.0009822	0.001013	0.001037	0.001054	0.001063	0.001066	0.001062	0.001054	0.001043	0.001028	0.001012	0.0009915	0.0009688	0.0009439	0.0009182	0.0008898	0.0008556	0.0008188	0.0007776	0.0007336	0.0006881	0.0006419
14	1.016e-20	-4.402e-05	-8.273e-05	-0.0001153	-0.0001378	-0.0001457	-0.0001408	-0.0001233	-9.237e-05	-5.249e-05	-5.056e-06	4.982e-05	0.0001117	0.0001798	0.0002539	0.0003295	0.0004032	0.000476	0.0005488	0.0006233	0.0007023	0.0007868	0.0008769	0.0009674	0.001054	0.001136	0.001216	0.001293	0.00137	0.001442	0.001508	0.001565	0.001612	0.001649	0.00168	0.001709	0.001733	0.001755	0.001771	0.001782	0.001788	0.001789	0.001786	0.001777	0.001763	0.001736	0.001697	0.001645	0.001581
15	-1.355e-20	6.769e-05	0.0001402	0.0002166	0.0002884	0.000358	0.0004286	0.0004995	0.0005601	0.0006056	0.0006518	0.0006988	0.0007424	0.0007735	0.0008015	0.0008314	0.0008657	0.0009051	0.0009446	0.001003	0.001082	0.001164	0.001241	0.001314	0.001392	0.001463	0.001521	0.001558	0.00157	0.001566	0.001521	0.001441	0.00134	0.001229	0.001115	0.0009978	0.0008822	0.0007723	0.0006782	0.0006061	0.0005524	0.0005354	0.0005474	0.0005753	0.000612	0.0006448	0.0006669	0.0006852	0.000697
16	0	-2.718e-05	-3.709e-05	-3.141e-05	-1.113e-05	2.085e-05	6.175e-05	0.0001116	0.0001736	0.0002502	0.0003428	0.0004509	0.0005609	0.0006654	0.0007658	0.0008622	0.0009547	0.001043	0.001127	0.001205	0.001277	0.00134	0.001396	0.001447	0.001495	0.001538	0.001578	0.001615	0.001649	0.00168	0.001707	0.001733	0.001759	0.001783	0.001809	0.001833	0.001854	0.001873	0.00189	0.001905	0.00192	0.001935	0.001947	0.001953	0.001954	0.00195	0.001942	0.001931	0.001919
17	-6.776e-21	-8.707e-05	-0.0001518	-0.0001942	-0.0002162	-0.0002188	-0.0001995	-0.0001604	-0.0001069	-3.769e-05	4.904e-05	0.0001552	0.0002709	0.0003837	0.0004892	0.0005875	0.0006778	0.0007597	0.000836	0.0009095	0.0009795	0.001045	0.001106	0.00116	0.00121	0.001258	0.001304	0.00135	0.001396	0.00144	0.001482	0.001522	0.001564	0.001605	0.001647	0.001689	0.001733	0.001777	0.001822	0.001868	0.001919	0.001974	0.002034	0.002095	0.002158	0.002222	0.00229	0.00236	0.002432
18	-1.694e-21	1.751e-05	3.509e-05	5.473e-05	7.737e-05	0.000106	0.00014	0.0001801	0.0002315	0.0002907	0.0003595	0.0004348	0.0005197	0.0006152	0.0007215	0.0008366	0.0009596	0.001091	0.001227	0.001364	0.001504	0.001643	0.001785	0.001923	0.002054	0.00218	0.002301	0.002416	0.002525	0.002631	0.002731	0.002826	0.002924	0.003018	0.003116	0.003217	0.003317	0.003415	0.003512	0.003603	0.003684	0.00376	0.003823	0.003862	0.003882	0.003874	0.003838	0.00378	0.003702
19	-2.541e-21	1.708e-05	3.572e-05	5.922e-05	8.824e-05	0.0001254	0.0001718	0.0002288	0.0002962	0.0003735	0.0004626	0.0005557	0.0006527	0.0007523	0.0008542	0.0009564	0.001055	0.001149	0.001235	0.001315	0.001386	0.001445	0.0015	0.001547	0.001588	0.001623	0.001654	0.001681	0.001704	0.001727	0.001744	0.001758	0.001776	0.001792	0.001809	0.001826	0.001839	0.001849	0.001858	0.001866	0.00187	0.001872	0.001873	0.001862	0.001842	0.001812	0.001775	0.00174	0.001702
20	-6.776e-21	-7.532e-05	-0.0001216	-0.0001423	-0.0001383	-0.0001109	-6.58e-05	-6.604e-06	7.117e-05	0.0001707	0.0002949	0.0004467	0.0006129	0.0007751	0.0009376	0.001099	0.00126	0.001424	0.001596	0.001777	0.001963	0.002152	0.002344	0.002535	0.002729	0.00292	0.003111	0.003299	0.003486	0.003664	0.003833	0.003995	0.004148	0.004287	0.004419	0.004539	NaN	NaN	NaN	NaN	NaN	NaN	NaN	NaN	NaN	NaN	NaN	NaN	NaN
21	-3.388e-21	3.622e-05	7.377e-05	0.000114	0.0001571	0.0002044	0.0002576	0.0003171	0.00038	0.0004465	0.0005183	0.0005936	0.0006738	0.0007571	0.0008441	0.0009349	0.00103	0.00113	0.001235	0.001349	0.001472	0.001604	0.00175	0.001911	0.002093	0.002301	0.002541	0.002818	0.003135	0.003493	0.003888	0.004321	0.004789	0.005279	NaN	NaN	NaN	NaN	NaN	NaN	NaN	NaN	NaN	NaN	NaN	NaN	NaN	NaN	NaN
22	-3.388e-21	-3.768e-05	-6.255e-05	-7.77e-05	-8.513e-05	-8.499e-05	-7.558e-05	-5.849e-05	-3.511e-05	-6.13e-06	2.941e-05	7.287e-05	0.0001201	0.0001611	0.0001981	0.0002311	0.0002596	0.0002833	0.0003034	0.0003211	0.0003397	0.0003599	0.0003827	0.0004048	0.0004307	0.0004605	0.0004976	0.0005424	0.0005913	0.0006449	0.0007017	0.0007574	0.0008099	0.0008578	0.0009044	0.000946	0.000981	0.001005	0.001015	0.001018	0.001014	0.001003	0.000987	0.00097	0.0009522	0.0009307	0.0009067	0.0008827	0.0008607
23	-3.388e-21	3.298e-05	6.809e-05	0.0001064	0.0001494	0.0001998	0.0002597	0.0003304	0.0004099	0.0004958	0.0005882	0.0006844	0.0007854	0.0008911	0.001003	0.00112	0.001244	0.001375	0.001513	0.001661	0.001821	0.001994	0.002185	0.002395	0.002624	0.002873	0.003143	0.003436	0.003748	0.004079	0.004425	0.00478	0.005141	0.005495	NaN	NaN	NaN	NaN	NaN	NaN	NaN	NaN	NaN	NaN	NaN	NaN	NaN	NaN	NaN
24	-1.694e-21	2.245e-05	4.546e-05	7.004e-05	9.664e-05	0.0001258	0.0001593	0.0001967	0.0002355	0.0002753	0.000316	0.000356	0.0003942	0.0004309	0.0004664	0.0004995	0.0005299	0.000557	0.0005811	0.0006047	0.0006279	0.0006507	0.000675	0.0007013	0.0007291	0.0007565	0.0007849	0.0008143	0.0008436	0.0008722	0.0008974	0.0009203	0.0009413	0.0009585	0.0009721	0.0009821	0.0009911	0.0009979	0.001001	0.001005	0.00101	0.001017	0.001026	0.001034	0.001042	0.00105	0.001057	0.001062	0.001065
25	-5.294e-23	1.926e-06	6e-06	1.448e-05	2.717e-05	4.533e-05	6.957e-05	0.0001004	0.0001382	0.0001842	0.0002356	0.0002895	0.0003463	0.0004066	0.0004695	0.0005366	0.0006048	0.0006704	0.0007327	0.0007946	0.000855	0.000919	0.0009895	0.001064	0.001141	0.001219	0.001298	0.001382	0.001475	0.001578	0.001684	0.001792	0.001899	0.002003	0.002103	0.0022	0.002292	0.00238	0.00246	0.002529	0.002587	0.00264	0.002687	0.002727	0.002759	0.002783	0.0028	0.002812	0.002817
26	0	8.345e-05	0.0001723	0.0002679	0.0003762	0.0004958	0.0006332	0.0007876	0.0009474	0.00112	0.0013	0.001484	0.001665	0.001837	0.002003	0.002159	0.002303	0.002434	0.002552	0.002667	0.002767	0.002852	0.002921	0.002984	0.003045	0.003096	0.003141	0.003181	0.00321	0.003226	0.003224	0.003217	0.003206	0.003196	0.003177	0.003144	0.003107	0.003057	0.002991	0.00292	0.002846	0.002773	0.002689	0.00259	0.002469	0.002338	0.002201	0.002048	0.001897
27	8.47e-21	-2.234e-05	-3.748e-05	-4.435e-05	-4.239e-05	-3.156e-05	-1.01e-05	2.134e-05	6.306e-05	0.0001166	0.0001831	0.0002628	0.0003544	0.0004514	0.0005526	0.0006569	0.0007638	0.0008706	0.0009771	0.001083	0.001185	0.001283	0.001376	0.001464	0.001547	0.001624	0.001694	0.001757	0.001813	0.001862	0.001904	0.00194	0.001972	0.001998	0.002015	0.002024	0.00203	0.002032	0.002029	0.002027	0.002024	0.002022	0.002019	0.002011	0.002	0.001991	0.001982	0.00197	0.001957
28	1.694e-21	2.514e-05	7.347e-05	0.0001342	0.0002049	0.0002852	0.000377	0.0004859	0.0006126	0.0007591	0.0009164	0.001076	0.001225	0.001349	0.001464	0.001581	0.001706	0.001837	0.00196	0.002075	0.002172	0.002261	0.002358	0.002464	0.002585	0.002705	0.002814	0.002902	0.002965	0.003012	0.00304	0.003065	0.003087	0.003093	0.003086	0.003067	0.003049	0.00304	0.003049	0.00308	0.003134	0.003214	0.003309	NaN	NaN	NaN	NaN	NaN	NaN
29	-6.776e-21	7.655e-05	0.0001522	0.0002296	0.0003081	0.0003888	0.000474	0.0005606	0.0006428	0.0007194	0.0007908	0.0008544	0.0009109	0.0009614	0.001002	0.001037	0.001065	0.001089	0.001115	0.001146	0.001182	0.001223	0.00127	0.001324	0.001388	0.001466	0.001555	0.001653	0.001756	0.001862	0.001966	0.002072	0.002183	0.002299	0.002416	0.00253	0.002632	0.002722	0.002802	0.002869	0.002929	0.002984	0.003025	0.003045	0.00304	0.003013	0.002968	0.002912	0.002847
30	-1.694e-21	3.848e-05	8.927e-05	0.0001532	0.0002338	0.0003316	0.0004508	0.0005932	0.0007557	0.0009396	0.001144	0.00137	0.001612	0.001862	0.00212	0.002387	0.002661	0.002941	0.003224	0.003511	0.003801	0.004088	0.004368	0.004642	0.004908	0.005165	0.005407	0.005628	NaN	NaN	NaN	NaN	NaN	NaN	NaN	NaN	NaN	NaN	NaN	NaN	NaN	NaN	NaN	NaN	NaN	NaN	NaN	NaN	NaN
31	-4.235e-21	2.815e-07	9.169e-06	3.01e-05	6.105e-05	0.0001018	0.0001533	0.0002177	0.0002965	0.0003917	0.0005052	0.0006319	0.0007684	0.0009109	0.001058	0.00121	0.001364	0.001521	0.001675	0.001825	0.001968	0.002101	0.002226	0.002339	0.002439	0.002526	0.002601	0.002666	0.002718	0.002761	0.002795	0.002821	0.002845	0.002869	0.002896	0.002928	0.002966	0.003012	0.003063	0.003125	0.003198	0.003282	0.003375	0.003472	0.003571	0.003667	0.003759	NaN	NaN
32	1.694e-21	2.596e-05	5.257e-05	8.046e-05	0.0001108	0.0001449	0.0001838	0.0002279	0.000278	0.0003319	0.0003895	0.0004505	0.000516	0.0005855	0.0006594	0.0007367	0.0008179	0.0009035	0.0009913	0.001078	0.001167	0.001255	0.001343	0.001427	0.001508	0.001584	0.001657	0.001725	0.001786	0.00184	0.00189	0.001932	0.001967	0.001997	0.002022	0.002043	0.002057	0.002063	0.002061	0.002052	0.002037	0.002018	0.001997	0.001972	0.001942	0.001905	0.001863	0.001818	0.001771
33	0	-3.888e-05	-6.052e-05	-6.71e-05	-6.307e-05	-4.577e-05	-1.791e-05	1.946e-05	6.823e-05	0.0001277	0.0002013	0.0002897	0.0003816	0.0004691	0.0005538	0.0006387	0.0007187	0.0007941	0.0008652	0.000933	0.0009983	0.001058	0.001113	0.001165	0.001212	0.001253	0.001286	0.001316	0.00134	0.00136	0.001373	0.001379	0.00138	0.001376	0.001365	0.001352	0.001336	0.001318	0.001297	0.001275	0.001254	0.001237	0.001223	0.001211	0.001203	0.0012	0.001201	0.001209	0.001222
34	-6.776e-21	3.376e-05	6.984e-05	0.0001115	0.0001578	0.0002048	0.0002484	0.0002903	0.0003366	0.0003926	0.0004586	0.0005306	0.0006092	0.0006889	0.0007664	0.0008458	0.0009261	0.001008	0.001088	0.001164	0.001234	0.001296	0.001354	0.001406	0.00146	0.001519	0.001579	0.001645	0.001718	0.001798	0.001886	0.00198	0.002082	NaN	NaN	NaN	NaN	NaN	NaN	NaN	NaN	NaN	NaN	NaN	NaN	NaN	NaN	NaN	NaN
35	-3.388e-21	2.43e-05	5.041e-05	8.194e-05	0.0001173	0.000157	0.0002026	0.0002529	0.0003088	0.000372	0.0004422	0.0005141	0.0005886	0.0006604	0.0007265	0.0007919	0.0008532	0.0009075	0.0009561	0.0009963	0.001028	0.001052	0.001071	0.001082	0.001096	0.001113	0.001129	0.00115	0.001178	0.001213	0.001259	0.001311	0.001373	0.001442	0.001522	NaN	NaN	NaN	NaN	NaN	NaN	NaN	NaN	NaN	NaN	NaN	NaN	NaN	NaN
36	5.082e-21	1.919e-05	3.889e-05	5.881e-05	7.853e-05	9.832e-05	0.0001194	0.0001415	0.0001648	0.0001906	0.000222	0.0002599	0.0003044	0.0003565	0.0004178	0.0004868	0.0005616	0.0006409	0.0007222	0.000806	0.0008925	0.0009797	0.001069	0.001158	0.001245	0.001328	0.001408	0.001489	0.001572	0.001661	0.001754	0.00185	0.001947	0.00204	0.002135	0.002227	0.002321	0.002414	0.002501	0.002585	0.002661	0.002729	0.002791	0.002846	0.002898	0.002945	0.002992	0.00304	0.00309
37	-1.694e-21	1.971e-05	3.777e-05	5.739e-05	7.888e-05	0.000103	0.0001294	0.000158	0.0001918	0.0002292	0.0002673	0.0002987	0.0003265	0.0003529	0.0003774	0.0004009	0.0004244	0.0004468	0.0004677	0.0004837	0.0004951	0.0005064	0.0005252	0.000548	0.0005735	0.0006023	0.0006348	0.0006702	0.0007097	0.0007528	0.0007995	0.0008513	0.0009066	0.0009584	0.001009	0.001057	0.001101	0.001139	0.001168	0.001191	0.001208	0.001223	0.001232	0.001231	0.001227	0.001218	0.001205	0.00119	0.001177
38	-2.541e-21	1.273e-05	2.566e-05	4.107e-05	5.827e-05	7.718e-05	9.7e-05	0.0001176	0.0001414	0.000168	0.0001979	0.0002289	0.0002616	0.0002957	0.0003289	0.0003635	0.0003994	0.0004387	0.0004793	0.0005191	0.0005601	0.0006016	0.0006479	0.0006975	0.0007518	0.0008107	0.0008712	0.0009349	0.0009975	0.001063	0.00113	0.001196	0.00126	0.001316	0.001365	0.001404	0.001435	0.001458	0.001472	0.001481	0.001482	0.001478	0.001471	0.001461	0.001454	0.001449	0.001448	0.001452	0.001459
39	6.776e-21	-7.001e-05	-0.0001288	-0.0001748	-0.00021	-0.0002349	-0.0002491	-0.0002533	-0.000247	-0.0002289	-0.000198	-0.0001582	-0.0001133	-6.853e-05	-2.472e-05	1.918e-05	6.401e-05	0.0001096	0.0001566	0.0002046	0.0002512	0.0002959	0.0003432	0.0003904	0.0004355	0.0004809	0.000528	0.0005768	0.0006283	0.0006829	0.0007396	0.0008008	0.000867	0.0009346	0.001005	0.00108	0.001156	0.00123	0.0013	0.001363	0.001419	0.00147	0.001511	0.00154	0.001561	0.001573	0.001574	0.001567	0.001554
40	-5.506e-21	-1.316e-07	8.283e-06	2.518e-05	4.948e-05	8.003e-05	0.0001175	0.0001628	0.000217	0.0002807	0.0003546	0.0004358	0.0005193	0.0006014	0.0006829	0.0007647	0.0008476	0.0009318	0.001016	0.0011	0.001185	0.001269	0.001356	0.001444	0.001535	0.001631	0.001729	0.001831	0.001934	0.002037	0.002139	0.00224	0.002342	0.002442	0.002543	0.002643	0.002741	0.00284	0.002937	0.003039	0.003147	0.003264	0.003389	0.003521	0.003662	0.00381	0.003963	0.004119	0.004271
41	0	-2.487e-05	-4.447e-05	-5.956e-05	-6.926e-05	-7.254e-05	-7.024e-05	-6.162e-05	-4.485e-05	-2.175e-05	8.34e-06	4.565e-05	8.783e-05	0.0001324	0.0001799	0.0002273	0.0002749	0.0003241	0.0003739	0.000422	0.0004673	0.0005094	0.0005492	0.0005864	0.0006209	0.0006533	0.0006856	0.0007182	0.00075	0.0007797	0.000808	0.0008382	0.0008708	0.0009048	0.0009397	0.0009755	0.001011	0.001044	0.001073	0.001098	0.001123	0.001149	0.001172	0.001191	0.001208	0.001221	0.001231	0.001241	0.001252
42	5.294e-23	2.044e-06	5.577e-06	1.21e-05	2.099e-05	3.272e-05	4.717e-05	6.473e-05	8.642e-05	0.0001122	0.0001424	0.0001734	0.0002053	0.0002365	0.0002661	0.0002943	0.0003208	0.0003457	0.0003693	0.00039	0.0004077	0.0004231	0.0004405	0.0004582	0.0004783	0.0005032	0.0005334	0.0005691	0.0006101	0.0006541	0.0007012	0.000752	0.0008057	0.0008588	0.0009129	0.0009644	0.00101	0.001049	0.001078	0.001099	0.001113	0.001123	0.001126	0.001122	0.001113	0.001099	0.001081	0.001064	0.001049
43	-4.235e-22	-2.865e-06	-5.458e-07	7.301e-06	2.041e-05	3.752e-05	6.017e-05	8.891e-05	0.0001245	0.0001681	0.0002207	0.000279	0.0003418	0.0004063	0.0004737	0.0005433	0.0006152	0.0006864	0.0007558	0.0008223	0.0008847	0.0009425	0.0009995	0.001053	0.001102	0.001146	0.001187	0.001226	0.001265	0.001303	0.001344	0.001388	0.001438	0.001488	0.001542	0.001599	0.001661	0.001725	0.001788	0.001851	0.001911	0.001967	0.002014	0.002051	0.00208	0.002099	0.002106	0.002101	0.002087
44	0	2.374e-05	4.887e-05	7.669e-05	0.0001091	0.0001475	0.0001921	0.0002453	0.0003079	0.0003796	0.0004591	0.0005432	0.0006317	0.0007244	0.000824	0.00093	0.001042	0.00116	0.00128	0.001402	0.001523	0.001641	0.001759	0.001877	0.001992	0.0021	0.002201	0.002296	0.002385	0.002466	0.002536	0.002597	0.002649	0.002686	0.002709	0.002716	0.00271	0.002688	0.002643	0.002578	0.002496	0.0024	0.002291	0.002172	0.002048	0.001921	0.001795	0.00167	0.001551
45	0	9.534e-05	0.0001853	0.0002655	0.0003341	0.0003705	0.0003581	0.0003013	0.0002206	0.0001359	5.547e-05	-6.954e-06	-4.115e-05	-4.053e-05	-9.791e-07	7.492e-05	0.000189	0.0003519	0.0005589	0.0007903	0.001039	0.001298	0.001551	0.001785	0.001994	0.00217	0.002317	0.002439	0.002529	0.002586	0.002627	0.002656	0.002673	0.002688	0.002713	0.002752	0.002809	0.002886	0.002985	0.003117	0.003286	0.003479	0.003691	0.003926	0.004177	NaN	NaN	NaN	NaN
46	-3.388e-21	5.757e-05	0.0001137	0.0001689	0.0002225	0.0002731	0.0003265	0.0003772	0.0004188	0.0004583	0.0004968	0.0005317	0.000562	0.0005915	0.0006207	0.0006519	0.0006806	0.0007018	0.000726	0.0007552	0.0007833	0.0008068	0.0008313	0.0008592	0.0008877	0.0009164	0.0009437	0.0009775	0.001023	0.001071	0.001123	0.001179	0.001244	0.001313	0.001383	0.001456	0.001531	0.001607	0.001674	0.001729	0.001774	0.001808	0.001831	0.001839	0.001833	0.001814	0.00178	0.001727	0.001658
47	0	3.662e-05	7.255e-05	0.0001086	0.0001448	0.0001815	0.000223	0.0002666	0.0003093	0.0003535	0.0003979	0.000441	0.0004812	0.0005214	0.000561	0.0006039	0.000647	0.0006837	0.0007199	0.0007552	0.0007861	0.00081	0.0008288	0.0008459	0.000858	0.0008658	0.0008653	0.0008611	0.0008614	0.0008614	0.0008634	0.0008695	0.0008852	0.0009078	0.0009349	0.0009689	0.001009	0.001056	0.001108	0.001158	0.001206	0.001249	0.001286	0.001314	0.001336	0.001352	0.00136	0.001359	0.001347
48	-2.711e-20	-0.0001368	-0.000245	-0.0003268	-0.0003825	-0.0004096	-0.0004052	-0.0003706	-0.0003093	-0.0002272	-0.0001207	1.276e-05	0.0001591	0.0003041	0.0004489	0.0005919	0.0007312	0.0008647	0.0009948	0.001121	0.001248	0.001368	0.001481	0.001588	0.001688	0.00178	0.001864	0.001943	0.00202	0.002089	0.002153	0.002213	0.002273	0.002337	0.002402	0.002468	0.002538	0.00261	0.002681	0.002754	0.002833	0.00292	0.00301	0.003102	0.003192	0.003282	0.003372	0.003458	0.003542
49	1.694e-21	3.569e-05	7.381e-05	0.0001137	0.0001566	0.0002038	0.0002556	0.0003124	0.0003743	0.0004405	0.0005092	0.0005812	0.0006525	0.0007228	0.0007944	0.0008692	0.0009473	0.001029	0.001113	0.001201	0.001295	0.0014	0.001517	0.001655	0.001822	0.002023	0.002264	0.002548	0.002884	0.003273	0.00372	0.00422	0.004766	0.005348	NaN	NaN	NaN	NaN	NaN	NaN	NaN	NaN	NaN	NaN	NaN	NaN	NaN	NaN	NaN
50	6.776e-21	-5.424e-05	-9.679e-05	-0.0001265	-0.0001444	-0.0001497	-0.0001418	-0.00012	-8.716e-05	-4.372e-05	1.149e-05	7.882e-05	0.0001528	0.0002277	0.0003004	0.0003713	0.0004385	0.0005022	0.0005607	0.0006152	0.0006657	0.0007119	0.0007553	0.0007949	0.0008312	0.0008658	0.0008981	0.000931	0.0009651	0.001002	0.001044	0.001089	0.001137	0.001186	0.001235	0.001284	0.001333	0.001381	0.001426	0.001466	0.001499	0.001524	0.001541	0.00155	0.001554	0.001552	0.001541	0.001522	0.001497
51	0	2.072e-05	4.396e-05	7.166e-05	0.000105	0.0001451	0.0001937	0.00025	0.0003141	0.000387	0.0004646	0.0005441	0.0006218	0.0006945	0.0007602	0.0008183	0.0008652	0.0008974	0.0009167	0.0009202	0.0009054	0.0008794	0.0008448	0.0008064	0.000767	0.0007288	0.0006929	0.0006645	0.0006476	0.0006406	0.0006478	0.0006722	0.0007062	0.0007491	0.0007963	0.0008468	0.0008992	0.0009518	0.001001	0.001043	0.001077	0.001101	0.001112	0.001117	0.001114	0.001108	0.001099	0.001087	0.001072
52	-1.694e-21	1.971e-05	4.05e-05	6.239e-05	8.534e-05	0.0001093	0.0001363	0.0001641	0.0001922	0.0002237	0.0002586	0.0002981	0.0003402	0.0003835	0.0004278	0.0004728	0.0005159	0.0005546	0.000593	0.0006289	0.0006588	0.0006846	0.0007044	0.0007221	0.0007394	0.000756	0.0007724	0.0007918	0.0008161	0.0008417	0.0008715	0.000908	0.0009486	0.0009943	0.00104	0.001085	0.001129	0.001171	0.001208	0.00124	0.001267	0.001289	0.001303	0.001309	0.001308	0.001305	0.001301	0.001295	0.001287
53	-1.694e-20	-4.541e-05	-8.37e-05	-0.0001162	-0.0001416	-0.0001607	-0.0001729	-0.0001784	-0.000178	-0.0001709	-0.0001566	-0.0001337	-0.0001071	-8.105e-05	-5.464e-05	-2.955e-05	-5.743e-06	1.596e-05	3.612e-05	5.448e-05	7.018e-05	8.05e-05	8.397e-05	8.253e-05	7.718e-05	6.775e-05	5.595e-05	4.232e-05	2.86e-05	1.401e-05	-1.317e-07	-1.259e-05	-2.053e-05	-2.264e-05	-1.985e-05	-1.265e-05	-1.436e-06	1.164e-05	2.578e-05	3.911e-05	5.282e-05	6.531e-05	7.636e-05	8.377e-05	8.706e-05	8.655e-05	8.254e-05	7.514e-05	6.62e-05
54	6.776e-21	7.205e-05	0.0001451	0.0002201	0.0002951	0.0003723	0.0004568	0.0005456	0.0006297	0.0007123	0.0008012	0.0008961	0.0009962	0.001104	0.001219	0.001341	0.001464	0.001587	0.001716	0.001853	0.001993	0.002131	0.00227	0.002409	0.00254	0.002665	0.002783	0.002898	0.003011	0.00312	0.003225	0.003329	0.003427	NaN	NaN	NaN	NaN	NaN	NaN	NaN	NaN	NaN	NaN	NaN	NaN	NaN	NaN	NaN	NaN
55	-6.776e-21	9.07e-05	0.0001875	0.0002962	0.0004233	0.0005741	0.0007559	0.0009698	0.001212	0.001485	0.001786	0.002112	0.002461	0.002828	0.003207	0.00359	0.00397	NaN	NaN	NaN	NaN	NaN	NaN	NaN	NaN	NaN	NaN	NaN	NaN	NaN	NaN	NaN	NaN	NaN	NaN	NaN	NaN	NaN	NaN	NaN	NaN	NaN	NaN	NaN	NaN	NaN	NaN	NaN	NaN
56	-1.355e-20	8.697e-05	0.000179	0.0002808	0.0003967	0.000532	0.0006926	0.0008786	0.001085	0.001308	0.00155	0.001806	0.002073	0.002346	0.002621	0.00289	0.003145	0.003383	0.003601	0.003797	0.003967	0.004108	0.00422	0.004303	0.004355	0.004377	0.004372	0.004346	0.004301	0.004237	0.004157	0.004064	0.00396	0.003844	0.003718	0.003585	0.003449	0.003307	0.003159	0.003003	0.002842	0.002678	0.002513	0.002349	0.002188	0.002036	0.001889	0.001745	0.001609
57	1.355e-20	-5.944e-05	-9.979e-05	-0.0001227	-0.0001255	-0.000109	-7.082e-05	-1.361e-05	6.235e-05	0.00016	0.0002788	0.0004219	0.0005839	0.0007494	0.0009193	0.001091	0.00126	0.001424	0.001584	0.001743	0.001897	0.002049	0.002197	0.002339	0.002479	0.002614	0.002747	0.002883	0.003028	0.003177	0.00333	0.003489	0.003645	0.0038	0.003951	0.004094	0.004228	0.00435	0.00445	0.004521	0.004563	0.004575	0.004554	0.004506	0.004427	0.004322	0.004194	0.004045	0.003877
58	-1.059e-22	1.536e-06	1.033e-05	2.484e-05	4.461e-05	6.996e-05	0.0001021	0.0001416	0.0001896	0.0002475	0.0003138	0.000389	0.0004688	0.0005487	0.0006306	0.0007162	0.0008032	0.0008888	0.0009726	0.001052	0.001126	0.001194	0.001257	0.001317	0.001374	0.001429	0.001481	0.001532	0.001587	0.001645	0.001708	0.001778	0.001856	0.001941	0.002031	0.002123	0.002216	0.00231	0.002401	0.002485	0.002563	0.002629	0.002684	0.002724	0.002751	0.002769	0.002777	0.002774	0.002762
59	-1.016e-20	-3.671e-05	-5.35e-05	-4.527e-05	-1.212e-05	4.427e-05	0.000119	0.0002117	0.0003276	0.0004694	0.0006361	0.0008203	0.001012	0.0012	0.001383	0.001561	0.001731	0.001893	0.002049	0.002197	0.002336	0.002475	0.002615	0.002756	0.002903	0.003055	0.003214	0.003386	0.003576	0.003779	0.003993	0.004216	0.004438	NaN	NaN	NaN	NaN	NaN	NaN	NaN	NaN	NaN	NaN	NaN	NaN	NaN	NaN	NaN	NaN
60	0	-2.704e-05	-3.479e-05	-2.537e-05	-3.39e-07	3.7e-05	8.503e-05	0.0001444	0.000218	0.0003084	0.0004161	0.0005422	0.0006694	0.0007888	0.0009025	0.001011	0.001114	0.001208	0.001293	0.001368	0.001431	0.001486	0.001532	0.001575	0.00162	0.001665	0.00171	0.00176	0.001821	0.00189	0.001969	0.002057	0.002151	0.002252	0.002356	0.002459	0.002558	0.002652	0.002735	0.002805	0.002863	0.002906	0.002934	0.002947	0.002944	0.002926	0.002898	0.002863	0.002822
61	-6.776e-21	3.378e-05	6.779e-05	0.0001013	0.0001342	0.0001661	0.0001988	0.0002304	0.0002588	0.0002865	0.0003142	0.0003449	0.0003789	0.0004163	0.000457	0.0005012	0.0005489	0.0005993	0.0006546	0.0007144	0.0007756	0.0008371	0.0008962	0.0009526	0.001006	0.001057	0.001105	0.00115	0.001194	0.001235	0.001276	0.001318	0.001364	0.001413	0.001465	0.00152	0.001577	0.001634	0.00169	0.001744	0.001794	0.001839	0.001878	0.001907	0.001925	0.001934	0.001932	0.00192	0.001898
62	1.355e-20	-0.0001386	-0.0002255	-0.0002709	-0.0002832	-0.0002562	-0.0002224	-0.0001852	-0.0001315	-6.002e-05	3.605e-05	0.000159	0.0002789	0.0003731	0.0004424	0.000497	0.0005302	0.0005678	0.0006147	0.0006691	0.0007214	0.0007647	0.0008061	0.0008505	0.0008852	0.0009204	0.0009482	0.0009728	0.0009837	0.0009818	0.0009737	0.0009677	0.0009659	0.0009636	0.000954	0.0009549	0.0009557	0.0009581	0.0009588	0.0009591	0.000952	0.0009335	0.000904	0.0008666	0.0008224	0.0007785	0.0007284	0.0006777	0.0006301
63	1.694e-21	2.231e-05	4.464e-05	6.77e-05	9.186e-05	0.0001173	0.0001462	0.000178	0.0002114	0.000248	0.0002873	0.0003309	0.0003785	0.0004313	0.000487	0.0005467	0.0006084	0.0006696	0.0007296	0.000789	0.0008449	0.0008969	0.0009428	0.0009825	0.001015	0.001041	0.001062	0.001079	0.001095	0.001112	0.00113	0.00115	0.001173	0.001201	0.001234	0.001272	0.001314	0.001359	0.001404	0.001446	0.001487	0.001525	0.001559	0.001588	0.001613	0.001631	0.001644	0.001651	0.001651
64	8.47e-22	1.607e-05	3.858e-05	6.733e-05	0.0001044	0.0001518	0.0002109	0.0002828	0.0003689	0.0004689	0.0005803	0.0007037	0.0008347	0.0009702	0.001109	0.001252	0.001395	0.001538	0.001679	0.001817	0.001949	0.002076	0.002197	0.002316	0.002433	0.002548	0.002665	0.002785	0.00291	0.003041	0.003179	0.003328	0.003491	0.003668	0.003856	0.004057	0.004266	0.004478	0.004689	NaN	NaN	NaN	NaN	NaN	NaN	NaN	NaN	NaN	NaN
65	2.541e-21	-7.331e-06	-6.773e-06	2.255e-06	2.016e-05	4.517e-05	7.761e-05	0.0001191	0.0001711	0.000236	0.0003151	0.0004082	0.0005108	0.0006181	0.0007299	0.0008444	0.000961	0.001079	0.001196	0.00131	0.001417	0.001517	0.001608	0.00169	0.001764	0.001831	0.001891	0.001947	0.001998	0.002045	0.002088	0.002128	0.002167	0.002205	0.00224	0.002271	0.002296	0.002315	0.002324	0.002324	0.002313	0.002293	0.002264	0.002224	0.002174	0.002118	0.002058	0.001994	0.001927
66	-5.082e-21	1.377e-05	2.873e-05	4.391e-05	5.823e-05	7.209e-05	8.607e-05	9.997e-05	0.0001139	0.0001261	0.0001389	0.0001551	0.0001723	0.000191	0.0002118	0.0002355	0.0002634	0.0002952	0.0003301	0.0003676	0.0004103	0.0004562	0.0005027	0.0005506	0.0005999	0.0006508	0.0007025	0.0007536	0.0008043	0.0008556	0.000908	0.0009578	0.001006	0.001053	0.0011	0.001147	0.001193	0.001238	0.001285	0.001333	0.001384	0.001436	0.001492	0.001553	0.001619	0.001688	0.001758	0.00183	0.001901
67	0	0.0001105	0.0002239	0.0003452	0.0004768	0.0006211	0.0007744	0.0009339	0.001101	0.001278	0.001464	0.001655	0.001853	0.002054	0.002253	0.002451	0.002646	0.002842	0.003043	0.003253	0.003468	0.003691	0.003922	0.004161	0.004406	0.004662	0.004926	0.005191	NaN	NaN	NaN	NaN	NaN	NaN	NaN	NaN	NaN	NaN	NaN	NaN	NaN	NaN	NaN	NaN	NaN	NaN	NaN	NaN	NaN
68	1.355e-20	9.12e-05	0.0001823	0.000274	0.0003574	0.0004295	0.0004936	0.0005537	0.0006073	0.0006588	0.0007127	0.0007709	0.0008342	0.0009051	0.0009836	0.001076	0.001185	0.001313	0.001453	0.001613	0.001793	0.001997	0.002227	0.002486	0.002776	0.003101	0.003459	0.003849	0.004266	0.004711	0.005167	NaN	NaN	NaN	NaN	NaN	NaN	NaN	NaN	NaN	NaN	NaN	NaN	NaN	NaN	NaN	NaN	NaN	NaN
69	0	4.239e-05	8.647e-05	0.0001313	0.0001779	0.0002275	0.0002821	0.0003396	0.0004005	0.0004637	0.0005272	0.0005961	0.0006716	0.0007515	0.0008365	0.0009297	0.00103	0.001135	0.001246	0.00136	0.001475	0.001593	0.001706	0.001813	0.001913	0.002002	0.002074	0.00213	0.002174	0.002204	0.002226	0.002238	0.002242	0.002236	0.002223	0.002202	0.002178	0.002155	0.002133	0.002106	0.002077	0.002042	0.002006	0.001964	0.001924	0.001885	0.001847	0.00181	0.001771
70	0	6.934e-05	0.000136	0.0001982	0.0002544	0.000305	0.0003407	0.0003556	0.0003623	0.0003602	0.0003518	0.0003455	0.0003524	0.0003717	0.0004054	0.0004588	0.0005314	0.0006248	0.0007499	0.0008977	0.001071	0.001269	0.001483	0.001704	0.001931	0.002157	0.002372	0.00258	0.002778	0.002952	0.003106	0.00323	0.003316	0.00336	0.003361	0.003314	0.003224	0.003098	0.002934	0.002741	0.002533	0.002311	0.002091	0.001884	0.001702	0.001556	0.001453	0.001401	0.001395
71	0	1.402e-05	3.205e-05	5.343e-05	7.783e-05	0.0001071	0.0001422	0.000184	0.0002331	0.0002874	0.0003491	0.0004199	0.0004939	0.0005701	0.0006489	0.0007311	0.0008173	0.0009071	0.0009998	0.001094	0.00119	0.001281	0.001367	0.00145	0.001531	0.001611	0.001688	0.001762	0.001829	0.001888	0.001938	0.001983	0.002024	0.002064	0.002099	0.002128	0.002151	0.002165	0.002172	0.002175	0.002175	0.002176	0.002172	0.002164	0.002154	0.002146	0.002138	0.002132	0.00213
72	5.082e-21	2.808e-05	5.836e-05	9.085e-05	0.0001263	0.0001663	0.0002128	0.0002665	0.0003257	0.0003907	0.000463	0.0005448	0.0006331	0.0007275	0.000828	0.0009334	0.001042	0.001154	0.001265	0.001377	0.001487	0.001595	0.001695	0.001791	0.001882	0.001967	0.002047	0.002121	0.002189	0.002253	0.002312	0.002367	0.00242	0.00247	0.002517	0.002561	0.002602	0.002641	0.002678	0.002718	0.002762	0.002811	0.002867	0.002934	0.003014	0.003111	0.003227	0.003361	0.003512
73	3.388e-21	-1.01e-05	-6.368e-07	2.751e-05	7.635e-05	0.0001483	0.0002467	0.0003795	0.0005587	0.0007901	0.001079	0.001439	0.001868	0.002354	0.002898	0.003502	0.004157	0.004851	0.005563	NaN	NaN	NaN	NaN	NaN	NaN	NaN	NaN	NaN	NaN	NaN	NaN	NaN	NaN	NaN	NaN	NaN	NaN	NaN	NaN	NaN	NaN	NaN	NaN	NaN	NaN	NaN	NaN	NaN	NaN
74	2.711e-20	-9.749e-05	-0.0001696	-0.0002169	-0.0002457	-0.0002586	-0.0002574	-0.0002411	-0.0002168	-0.0001825	-0.000136	-7.418e-05	-9.06e-06	4.664e-05	9.202e-05	0.000135	0.0001765	0.0002199	0.0002648	0.0003193	0.0003827	0.0004551	0.0005345	0.0006195	0.0007082	0.0007967	0.0008787	0.0009553	0.001028	0.001093	0.001145	0.001182	0.001205	0.001212	0.001204	0.001184	0.001158	0.001128	0.00109	0.001043	0.0009883	0.0009315	0.0008742	0.0008132	0.0007543	0.0006988	0.0006427	0.0005852	0.0005283
75	3.388e-21	2.079e-05	4.122e-05	5.827e-05	7.164e-05	7.935e-05	8.198e-05	7.706e-05	6.583e-05	5.23e-05	4.066e-05	3.588e-05	4.074e-05	5.225e-05	7.199e-05	9.745e-05	0.000129	0.0001647	0.000205	0.0002474	0.0002903	0.0003309	0.0003674	0.0003986	0.0004295	0.0004586	0.0004857	0.0005119	0.0005416	0.0005773	0.0006181	0.000661	0.0007068	0.0007548	0.0008051	0.0008512	0.0008923	0.0009306	0.0009631	0.000984	0.0009899	0.0009847	0.0009706	0.0009447	0.0009064	0.0008541	0.0007935	0.0007278	0.0006552
76	0	0.0007269	0.001459	0.002199	0.002951	0.003721	NaN	NaN	NaN	NaN	NaN	NaN	NaN	NaN	NaN	NaN	NaN	NaN	NaN	NaN	NaN	NaN	NaN	NaN	NaN	NaN	NaN	NaN	NaN	NaN	NaN	NaN	NaN	NaN	NaN	NaN	NaN	NaN	NaN	NaN	NaN	NaN	NaN	NaN	NaN	NaN	NaN	NaN	NaN
77	6.776e-21	5.463e-05	0.0001106	0.0001686	0.0002272	0.0002864	0.0003499	0.0004135	0.0004713	0.0005281	0.0005857	0.0006445	0.0007018	0.0007561	0.0008053	0.0008518	0.000892	0.0009239	0.0009552	0.0009865	0.001012	0.001028	0.001036	0.001038	0.001036	0.001033	0.001028	0.001023	0.001023	0.001021	0.001019	0.001021	0.00103	0.001044	0.001063	0.001085	0.001106	0.001127	0.001146	0.001156	0.001166	0.001174	0.001178	0.001176	0.001169	0.001156	0.001139	0.001119	0.001096
78	-3.388e-21	-1.412e-05	-2.553e-05	-3.444e-05	-4.036e-05	-4.429e-05	-4.295e-05	-3.722e-05	-2.981e-05	-1.716e-05	5.715e-09	2.248e-05	4.91e-05	7.848e-05	0.0001114	0.0001479	0.0001868	0.0002253	0.0002653	0.0003078	0.0003495	0.0003897	0.0004273	0.0004627	0.0004968	0.000529	0.00056	0.0005916	0.0006262	0.0006614	0.000698	0.0007379	0.0007836	0.000836	0.0008946	0.0009574	0.001024	0.001091	0.001159	0.001226	0.001294	0.001361	0.001425	0.001483	0.001533	0.001574	0.001607	0.001632	0.001652
79	0	-5.769e-05	-0.0001025	-0.0001358	-0.0001573	-0.0001663	-0.0001605	-0.0001385	-0.0001015	-5.391e-05	4.814e-06	7.717e-05	0.0001558	0.000234	0.0003102	0.0003823	0.0004518	0.0005166	0.0005737	0.0006252	0.0006739	0.0007203	0.0007623	0.0008037	0.0008451	0.0008876	0.0009336	0.0009841	0.001039	0.0011	0.001163	0.001227	0.001292	0.001361	0.00143	0.001499	0.001569	0.001638	0.001701	0.001761	0.001814	0.001866	0.001916	0.001959	0.001995	0.002022	0.002037	0.002039	0.002028
80	-1.016e-20	-3.43e-05	-6.46e-05	-9.42e-05	-0.0001198	-0.0001441	-0.0001657	-0.0001861	-0.0002037	-0.0002157	-0.0002226	-0.0002213	-0.0002166	-0.000209	-0.0001969	-0.0001848	-0.0001717	-0.0001614	-0.0001496	-0.0001392	-0.0001331	-0.0001322	-0.0001381	-0.0001474	-0.0001599	-0.0001753	-0.0001898	-0.0002008	-0.0002049	-0.0002062	-0.0002038	-0.0001954	-0.0001787	-0.0001531	-0.0001201	-8.184e-05	-3.958e-05	4.052e-06	4.527e-05	8.239e-05	0.0001173	0.0001506	0.0001814	0.0002061	0.0002231	0.0002318	0.0002337	0.0002292	0.0002192
81	-4.235e-22	1.036e-05	2.303e-05	3.991e-05	6.291e-05	9.437e-05	0.0001362	0.00019	0.0002584	0.0003423	0.0004404	0.0005519	0.0006774	0.0008155	0.0009652	0.001126	0.001294	0.001465	0.001637	0.001808	0.001975	0.00214	0.002303	0.002461	0.002614	0.002766	0.002918	0.003076	0.003247	0.00343	0.003627	0.00384	0.00407	0.004315	0.004576	0.004848	NaN	NaN	NaN	NaN	NaN	NaN	NaN	NaN	NaN	NaN	NaN	NaN	NaN
82	-8.47e-22	1.111e-05	2.366e-05	3.887e-05	5.702e-05	7.971e-05	0.0001078	0.0001412	0.0001794	0.0002237	0.0002735	0.0003284	0.0003863	0.0004473	0.0005088	0.0005717	0.0006311	0.0006864	0.0007377	0.0007846	0.0008251	0.0008595	0.0008888	0.0009138	0.0009341	0.0009526	0.0009679	0.0009857	0.001006	0.001029	0.001056	0.001089	0.001131	0.001181	0.001241	0.00131	0.001387	0.001473	0.001564	0.001659	0.001758	0.001861	0.001963	0.002061	0.002151	0.00223	0.002299	0.002354	0.002394
83	-6.776e-21	4.179e-05	8.755e-05	0.0001367	0.0001908	0.0002517	0.0003226	0.0004051	0.000493	0.0005866	0.0006879	0.0008015	0.0009216	0.001046	0.001174	0.001306	0.001437	0.00157	0.0017	0.001831	0.001963	0.002088	0.0022	0.002303	0.0024	0.002488	0.002569	0.00264	0.002701	0.002756	0.002796	0.002824	0.002848	0.002873	0.00289	0.002901	0.002903	0.002896	0.002883	0.002861	0.002828	0.002791	0.002748	0.002692	0.002619	0.002536	0.002442	0.002338	0.002227
84	-1.694e-20	-4.468e-05	-6.895e-05	-7.575e-05	-6.05e-05	-2.605e-05	2.34e-05	8.721e-05	0.0001702	0.0002762	0.0004069	0.0005663	0.0007405	0.000918	0.0011	0.001281	0.001462	0.001642	0.001821	0.001998	0.002169	0.002327	0.002468	0.002595	0.002712	0.002818	0.002917	0.003006	0.003092	0.003169	0.003238	0.003301	0.003365	0.003431	0.0035	0.003567	0.003631	0.00369	0.003742	0.003787	0.003828	0.003864	0.003893	NaN	NaN	NaN	NaN	NaN	NaN
85	-3.388e-21	5.298e-05	0.0001073	0.0001622	0.0002189	0.0002778	0.0003428	0.0004139	0.0004858	0.0005585	0.0006317	0.0007083	0.000787	0.0008689	0.000953	0.00104	0.00113	0.001223	0.001316	0.001413	0.001516	0.001626	0.001741	0.001863	0.00199	0.002125	0.002263	0.002407	0.002552	0.002699	0.002844	0.002985	0.003116	0.003232	0.00333	0.003408	0.003459	0.003487	0.003483	0.003455	0.003402	0.003325	0.003225	0.003106	0.002977	0.00284	0.002702	0.00257	0.002447
86	8.47e-22	1.198e-05	2.56e-05	3.94e-05	5.594e-05	7.33e-05	9.341e-05	0.0001179	0.0001476	0.0001896	0.0002419	0.0003097	0.0003901	0.0004837	0.0005907	0.0007102	0.0008421	0.0009854	0.001134	0.001286	0.001433	0.001574	0.001703	0.001823	0.001933	0.002032	0.002119	0.002194	0.002255	0.002304	0.002344	0.002375	0.002402	0.002428	0.002451	0.002469	0.002482	0.002493	0.002495	0.002494	0.002491	0.002487	0.002478	0.002461	0.002435	0.002398	0.002354	0.002297	0.002226
87	4.235e-21	1.332e-05	3.829e-05	7.663e-05	0.0001267	0.0001903	0.00027	0.0003684	0.0004873	0.0006282	0.000788	0.0009653	0.001155	0.001349	0.001551	0.001763	0.001984	0.00221	0.002437	0.002665	0.002893	0.003122	0.003352	0.003583	0.003812	0.004038	0.004254	0.004461	0.004655	NaN	NaN	NaN	NaN	NaN	NaN	NaN	NaN	NaN	NaN	NaN	NaN	NaN	NaN	NaN	NaN	NaN	NaN	NaN	NaN
88	3.388e-21	3.162e-05	6.417e-05	9.956e-05	0.0001386	0.0001826	0.0002348	0.000296	0.0003645	0.0004403	0.0005224	0.0006096	0.0007017	0.0007972	0.000893	0.00099	0.001088	0.00118	0.001265	0.001341	0.001408	0.001465	0.001514	0.001556	0.001593	0.00163	0.001663	0.001692	0.001724	0.001761	0.001805	0.001857	0.001916	0.001983	0.002057	0.002132	0.002202	0.002271	0.002338	0.002396	0.002444	0.002482	0.002508	0.002518	0.002511	0.002486	0.002444	0.002389	0.002319
89	-1.694e-21	2.766e-05	5.844e-05	9.489e-05	0.0001401	0.0001959	0.0002652	0.0003496	0.0004487	0.0005645	0.0006943	0.0008353	0.0009844	0.001141	0.001304	0.001471	0.001639	0.001804	0.001964	0.002118	0.002265	0.002404	0.002539	0.00267	0.002797	0.002921	0.003041	0.00316	0.003279	0.003395	0.003507	0.003613	0.003711	0.0038	0.003878	0.00394	0.003985	0.004011	0.004014	0.003995	0.003957	0.003902	0.003832	0.003745	0.003643	0.003527	0.003402	0.003271	0.003136
90	-4.235e-22	6.541e-06	1.58e-05	2.78e-05	4.511e-05	6.814e-05	9.803e-05	0.0001357	0.0001813	0.0002364	0.0003005	0.0003748	0.0004552	0.0005404	0.0006304	0.0007215	0.0008118	0.0008996	0.0009832	0.001063	0.001137	0.001205	0.001265	0.00132	0.001372	0.00142	0.001468	0.001517	0.001568	0.001624	0.001681	0.001739	0.001801	0.001868	0.001939	0.002011	0.002086	0.002163	0.00224	0.002316	0.002393	0.002473	0.002556	0.002639	0.002722	0.002804	NaN	NaN	NaN
91	0	4.712e-05	0.0001113	0.0001892	0.0002845	0.0004045	0.000552	0.0007297	0.0009402	0.001178	0.001439	0.001722	0.002019	0.002317	NaN	NaN	NaN	NaN	NaN	NaN	NaN	NaN	NaN	NaN	NaN	NaN	NaN	NaN	NaN	NaN	NaN	NaN	NaN	NaN	NaN	NaN	NaN	NaN	NaN	NaN	NaN	NaN	NaN	NaN	NaN	NaN	NaN	NaN	NaN
92	-1.694e-21	1.46e-05	3.103e-05	4.859e-05	6.791e-05	8.912e-05	0.0001146	0.0001446	0.0001769	0.0002141	0.0002564	0.0003036	0.0003527	0.000403	0.0004566	0.000514	0.0005736	0.0006316	0.0006884	0.0007461	0.0008019	0.0008543	0.0009034	0.0009525	0.001003	0.001056	0.00111	0.001166	0.001229	0.001295	0.001362	0.001431	0.001504	0.001579	0.001654	0.001725	0.001789	0.001845	0.001893	0.001929	0.001958	0.001987	0.00201	0.002026	0.002035	0.002036	0.002033	0.002028	0.002017
93	0	4.542e-05	9.296e-05	0.0001433	0.0001985	0.0002604	0.0003319	0.0004133	0.000502	0.0005979	0.0006994	0.0008069	0.000919	0.001034	0.001153	0.001271	0.001389	0.001503	0.001611	0.001715	0.001814	0.001908	0.001996	0.002078	0.002157	0.002232	0.002306	0.00238	0.002454	0.002527	0.002599	0.002668	0.002734	0.002795	0.00285	0.002893	0.002922	0.002933	0.002924	0.002899	0.002857	0.002802	0.002732	0.002646	0.002546	0.002434	0.002314	0.002188	0.002061
94	4.235e-22	5.843e-06	1.552e-05	2.959e-05	4.971e-05	7.623e-05	0.0001118	0.0001579	0.0002143	0.0002818	0.0003602	0.0004483	0.0005418	0.0006389	0.0007397	0.0008412	0.0009419	0.001037	0.001124	0.001205	0.001277	0.001341	0.001398	0.001449	0.001496	0.001538	0.00158	0.001622	0.00167	0.001723	0.001781	0.001843	0.001911	0.001985	0.002065	0.002149	0.002239	0.002332	0.002425	0.002517	0.002608	0.002698	0.002789	0.002878	0.002966	0.003049	0.00313	0.003209	0.003282
95	7.412e-22	1.392e-06	7.973e-06	1.911e-05	3.275e-05	4.944e-05	7.01e-05	9.504e-05	0.0001244	0.0001591	0.0002003	0.0002452	0.0002915	0.0003359	0.0003801	0.0004266	0.0004734	0.0005178	0.0005592	0.0005995	0.0006355	0.0006654	0.0006918	0.0007133	0.000731	0.0007432	0.0007495	0.0007532	0.0007574	0.0007614	0.0007601	0.0007568	0.0007544	0.0007517	0.0007506	0.0007488	0.0007475	0.000745	0.0007377	0.0007238	0.0007045	0.0006851	0.0006649	0.0006403	0.0006133	0.0005836	0.000554	0.0005243	0.0004959
96	1.271e-21	9.989e-06	2.633e-05	4.631e-05	7.235e-05	0.0001065	0.0001513	0.0002079	0.0002768	0.0003574	0.0004489	0.000555	0.0006714	0.000796	0.0009299	0.001071	0.001217	0.001363	0.001507	0.00165	0.001795	0.001942	0.00209	0.002244	0.002404	0.002577	0.002767	0.002979	0.003224	0.003503	0.003815	0.004156	0.004521	0.004904	0.005289	NaN	NaN	NaN	NaN	NaN	NaN	NaN	NaN	NaN	NaN	NaN	NaN	NaN	NaN
97	3.388e-21	1.611e-05	3.415e-05	5.397e-05	7.62e-05	0.000102	0.000133	0.0001697	0.0002118	0.0002598	0.0003141	0.0003761	0.0004448	0.0005186	0.0005986	0.0006848	0.0007758	0.0008698	0.0009661	0.001064	0.001161	0.001257	0.001348	0.001436	0.00152	0.0016	0.001676	0.00175	0.001822	0.001894	0.001968	0.002044	0.002127	0.002218	0.002317	0.002427	0.002547	0.002679	0.002824	0.002982	0.003154	0.00334	0.003539	0.003745	0.003961	0.004185	0.004414	0.00464	0.004858
98	3.388e-21	-4.522e-05	-7.204e-05	-8.218e-05	-7.656e-05	-5.636e-05	-2.505e-05	1.757e-05	7.491e-05	0.00015	0.0002456	0.0003652	0.000499	0.0006368	0.0007814	0.0009335	0.001093	0.00126	0.001434	0.001617	0.001805	0.001995	0.002182	0.002367	0.002551	0.002728	0.002898	0.003059	0.003209	0.003345	0.003466	0.003569	0.003658	0.003733	0.003789	0.003828	0.003855	0.00387	0.003877	0.003877	0.003874	0.00387	0.003868	0.003866	0.003867	0.003875	0.003888	0.003901	0.003912
99	-1.355e-20	-2.785e-05	-3.949e-05	-3.489e-05	-1.379e-05	1.421e-05	4.804e-05	8.837e-05	0.0001357	0.0001954	0.0002685	0.0003521	0.0004353	0.0005098	0.0005784	0.0006393	0.000696	0.0007492	0.0007975	0.0008413	0.00088	0.0009118	0.0009381	0.0009636	0.0009882	0.00101	0.001032	0.001057	0.001084	0.001115	0.001148	0.001183	0.00122	0.001258	0.001292	0.001322	0.00135	0.001372	0.001384	0.001388	0.001385	0.001375	0.001359	0.001338	0.001316	0.001297	0.001279	0.001263	0.001251
100	-5.421e-20	-0.0002342	-0.0004376	-0.0006094	-0.0007506	-0.000862	-0.0009428	-0.0009934	-0.001015	-0.001007	-0.0009721	-0.0009103	-0.0008389	-0.0007735	-0.0007137	-0.0006576	-0.0006043	-0.0005537	-0.0005058	-0.0004602	-0.0004169	-0.0003751	-0.0003348	-0.0002927	-0.0002475	-0.0002002	-0.0001504	-9.847e-05	-4.561e-05	8.211e-06	6.295e-05	0.0001194	0.0001792	0.0002431	0.0003071	0.0003702	0.0004325	0.0004917	0.0005477	0.0006013	0.0006534	0.0007053	0.0007571	0.0008058	0.00085	0.0008924	0.0009317	0.000967	0.0009994
101	-4.066e-20	-0.0001493	-0.0002754	-0.0003748	-0.0004513	-0.0005036	-0.0005327	-0.0005314	-0.0004936	-0.0004223	-0.0003187	-0.0001871	-4.027e-05	0.0001105	0.0002637	0.0004219	0.000586	0.0007531	0.0009084	0.001045	0.001165	0.00127	0.001357	0.001426	0.001479	0.001521	0.001554	0.001575	0.001588	0.001602	0.00162	0.001641	0.001664	0.001697	0.001736	0.001778	0.001819	0.001861	0.001902	0.001942	0.001977	0.002007	0.002034	0.002058	0.002074	0.002094	0.002114	0.002136	0.002152
102	1.355e-20	-0.0002021	-0.0003732	-0.0005076	-0.0006063	-0.0006688	-0.0006917	-0.0006772	-0.0006222	-0.0005267	-0.0003973	-0.0002407	-6.992e-05	9.863e-05	0.0002599	0.0004164	0.000564	0.0006927	0.000807	0.0009008	0.0009734	0.001028	0.001064	0.001075	0.001064	0.001043	0.001012	0.0009792	0.0009491	0.000917	0.0008898	0.0008685	0.0008574	0.0008609	0.0008837	0.0009214	0.000965	0.001016	0.001069	0.001125	0.001187	0.001249	0.001311	0.001366	0.001414	0.001454	0.00149	0.001521	0.001542
103	-2.711e-20	-0.000155	-0.0002801	-0.0003773	-0.0004451	-0.0004796	-0.0004844	-0.0004594	-0.0004079	-0.0003356	-0.0002418	-0.0001256	-1.354e-06	0.0001145	0.000224	0.0003248	0.0004145	0.0004986	0.0005758	0.0006497	0.0007226	0.0007906	0.0008542	0.0009128	0.0009691	0.00102	0.001065	0.001104	0.001133	0.001151	0.001159	0.001154	0.001141	0.001117	0.001083	0.001038	0.0009842	0.0009247	0.0008645	0.000806	0.0007506	0.000701	0.0006606	0.0006299	0.0006098	0.0006001	0.000601	0.0006117	0.0006309
104	0	-2.008e-06	-3.435e-07	4.281e-06	9.609e-06	1.65e-05	2.485e-05	3.6e-05	5.029e-05	6.74e-05	9.137e-05	0.0001238	0.0001627	0.0002054	0.0002526	0.0003067	0.0003684	0.0004385	0.000515	0.0005967	0.0006819	0.0007653	0.0008455	0.0009243	0.001001	0.001075	0.001144	0.001205	0.001258	0.001303	0.001341	0.001375	0.001409	0.001444	0.001475	0.001504	0.001533	0.00156	0.001589	0.001619	0.001651	0.001684	0.001716	0.001743	0.001765	0.001786	0.001805	0.001822	0.001838
105	-6.776e-21	-9.663e-05	-0.0001625	-0.0001971	-0.0001929	-0.0001605	-0.0001189	-6.717e-05	5.413e-06	0.0001038	0.0002275	0.0003735	0.0005177	0.00065	0.0007771	0.0008854	0.0009801	0.001074	0.001165	0.001247	0.001322	0.001388	0.001451	0.001517	0.001583	0.001634	0.001678	0.001717	0.001744	0.00176	0.001772	0.001775	0.001766	0.001741	0.001698	0.001634	0.00156	0.001483	0.001396	0.00131	0.001222	0.001128	0.001033	0.0009469	0.0008689	0.0008019	0.0007541	0.0007214	0.0006949
106	1.694e-21	1.67e-05	3.751e-05	6.849e-05	0.0001155	0.0001861	0.0002883	0.0004317	0.0006245	0.0008769	0.001198	0.001597	0.002078	0.002639	0.003269	0.003958	NaN	NaN	NaN	NaN	NaN	NaN	NaN	NaN	NaN	NaN	NaN	NaN	NaN	NaN	NaN	NaN	NaN	NaN	NaN	NaN	NaN	NaN	NaN	NaN	NaN	NaN	NaN	NaN	NaN	NaN	NaN	NaN	NaN
107	0	4.77e-05	9.327e-05	0.0001401	0.0001882	0.000239	0.0002949	0.0003539	0.0004107	0.0004676	0.0005295	0.0005925	0.0006619	0.0007383	0.0008193	0.0009015	0.0009817	0.001062	0.001145	0.001235	0.001328	0.001423	0.001521	0.00162	0.001719	0.00182	0.001924	0.002036	0.002151	0.002267	0.002381	0.002495	0.002608	0.002718	0.002824	0.002929	0.00303	0.003129	0.003221	0.00331	0.003399	0.003489	0.003578	0.003671	0.003766	0.003863	0.003959	0.004053	NaN
108	-2.711e-20	-0.0001175	-0.0002092	-0.0002765	-0.0003216	-0.000342	-0.0003372	-0.0003101	-0.0002675	-0.0002107	-0.0001359	-3.985e-05	6.532e-05	0.0001665	0.0002632	0.0003545	0.0004383	0.0005149	0.0005893	0.0006654	0.0007428	0.0008161	0.0008819	0.0009388	0.0009876	0.001028	0.001064	0.001094	0.001121	0.001141	0.001155	0.001165	0.001174	0.001185	0.001196	0.001206	0.001216	0.001223	0.001227	0.001229	0.001227	0.001224	0.001218	0.001205	0.001186	0.001164	0.001141	0.001115	0.001089
109	0	-1.623e-05	-2.859e-05	-3.728e-05	-4.026e-05	-3.776e-05	-3.354e-05	-2.659e-05	-1.369e-05	6.707e-06	3.539e-05	7.257e-05	0.000117	0.0001673	0.0002251	0.0002875	0.0003539	0.0004296	0.0005142	0.0006056	0.0007011	0.0007988	0.000899	0.001001	0.001105	0.001207	0.001307	0.001409	0.001503	0.001589	0.001667	0.001739	0.001802	0.001858	0.001906	0.001948	0.001985	0.002023	0.002059	0.002102	0.002158	0.002228	0.002318	0.002434	0.002579	0.002757	0.002967	0.003208	0.003476
110	-1.016e-20	-3.475e-05	-5.956e-05	-7.442e-05	-8.044e-05	-7.546e-05	-6.329e-05	-4.572e-05	-2.145e-05	1.027e-05	5.176e-05	0.0001036	0.0001611	0.0002179	0.0002739	0.00033	0.0003838	0.0004387	0.0004967	0.0005593	0.0006236	0.0006858	0.0007454	0.0008025	0.0008589	0.0009144	0.0009684	0.001021	0.001068	0.00111	0.001146	0.001177	0.001208	0.001237	0.001268	0.001296	0.001322	0.001347	0.001373	0.001402	0.001436	0.001474	0.001515	0.001557	0.001599	0.001637	0.001672	0.001707	0.001738
111	0	-2.776e-05	-4.562e-05	-5.165e-05	-4.71e-05	-3.04e-05	-6.933e-06	2.347e-05	6.462e-05	0.0001174	0.0001837	0.0002639	0.000352	0.0004442	0.0005386	0.0006363	0.0007346	0.0008371	0.0009443	0.001055	0.001168	0.001284	0.001402	0.001521	0.00164	0.001759	0.001878	0.002	0.002122	0.002241	0.002359	0.002475	0.002583	0.002685	0.002781	0.002872	0.002957	0.003033	0.003095	0.003146	0.003187	0.003216	0.003233	0.003246	0.003255	0.003262	0.003262	0.003261	0.003262
112	1.694e-21	2.263e-05	4.586e-05	7.057e-05	9.74e-05	0.0001269	0.0001588	0.0001937	0.0002317	0.0002744	0.0003237	0.0003778	0.000438	0.0005034	0.0005755	0.0006526	0.0007341	0.0008232	0.0009173	0.001015	0.001115	0.001213	0.001312	0.00141	0.001507	0.001599	0.001688	0.001775	0.001856	0.001932	0.002006	0.002079	0.002153	0.002226	0.002304	0.002386	0.002477	0.002575	0.002679	0.002793	0.002916	0.003048	0.003188	0.003337	0.003493	0.003652	0.00381	0.003963	0.004112
113	-1.355e-20	-0.0001641	-0.000295	-0.0003958	-0.000467	-0.0005065	-0.0005161	-0.000497	-0.0004525	-0.0003865	-0.0002994	-0.0001897	-7.463e-05	2.951e-05	0.0001245	0.00021	0.0002845	0.00035	0.0004075	0.0004594	0.0005049	0.0005419	0.0005699	0.0005912	0.0006051	0.0006112	0.0006108	0.000605	0.0005941	0.000578	0.0005577	0.0005386	0.000524	0.0005138	0.0005053	0.0004991	0.0004941	0.0004909	0.0004897	0.0004901	0.0004924	0.0004963	0.0004969	0.0004922	0.0004827	0.0004701	0.0004545	0.0004379	0.0004194
114	3.727e-20	-4.695e-05	-8.061e-05	-9.95e-05	-0.0001041	-9.261e-05	-6.46e-05	-2.254e-05	3.474e-05	0.0001091	0.0002032	0.0003174	0.0004454	0.0005772	0.0007104	0.0008429	0.0009712	0.001093	0.00121	0.00132	0.001418	0.001501	0.001567	0.001622	0.001665	0.001695	0.001714	0.00172	0.001717	0.001703	0.001679	0.00165	0.001617	0.001581	0.001535	0.001482	0.001427	0.001372	0.00132	0.001271	0.001227	0.001188	0.001155	0.001124	0.001093	0.001068	0.001045	0.00102	0.0009926
115	-1.694e-20	6.397e-05	0.0001292	0.0001977	0.0002712	0.0003554	0.0004518	0.000562	0.0006848	0.0008118	0.0009485	0.001093	0.001248	0.001412	0.00159	0.001778	0.001976	0.002189	0.002413	0.002644	0.00289	0.003143	NaN	NaN	NaN	NaN	NaN	NaN	NaN	NaN	NaN	NaN	NaN	NaN	NaN	NaN	NaN	NaN	NaN	NaN	NaN	NaN	NaN	NaN	NaN	NaN	NaN	NaN	NaN
116	-1.355e-20	4.859e-05	9.919e-05	0.0001546	0.0002158	0.0002878	0.0003728	0.0004713	0.0005781	0.0006878	0.0008052	0.0009282	0.001058	0.001191	0.001328	0.001465	0.001599	0.001734	0.001868	0.002006	0.002154	0.002307	0.002466	0.002626	0.002789	0.002952	0.003114	0.003275	0.003427	0.003571	0.003705	0.003823	0.003924	0.004011	0.004085	0.004148	0.0042	0.004246	0.004286	0.004324	0.004354	NaN	NaN	NaN	NaN	NaN	NaN	NaN	NaN
117	-5.082e-21	-1.528e-05	-1.874e-05	-7.46e-06	2.06e-05	5.526e-05	9.674e-05	0.000147	0.0002075	0.0002861	0.0003811	0.0004905	0.0006097	0.0007304	0.0008533	0.0009759	0.001108	0.001248	0.001394	0.001544	0.001691	0.001835	0.001976	0.00211	0.002241	0.002364	0.002484	0.002592	0.002688	0.002774	0.002851	0.00292	0.002981	0.003034	0.003082	0.003125	0.003164	0.003195	0.003222	0.003247	0.003264	0.003277	0.003285	0.00329	0.003293	0.003291	0.003285	0.003275	0.003266
118	-6.776e-21	8.302e-05	0.0001708	0.000268	0.00038	0.0005118	0.0006643	0.0008421	0.001051	0.001294	0.001575	0.001897	0.002261	0.002668	0.003118	0.003608	0.004132	0.004683	0.005251	0.005824	NaN	NaN	NaN	NaN	NaN	NaN	NaN	NaN	NaN	NaN	NaN	NaN	NaN	NaN	NaN	NaN	NaN	NaN	NaN	NaN	NaN	NaN	NaN	NaN	NaN	NaN	NaN	NaN	NaN
119	1.694e-21	1.388e-05	2.792e-05	4.245e-05	5.815e-05	7.541e-05	9.45e-05	0.0001161	0.0001398	0.0001651	0.0001925	0.0002236	0.0002591	0.0002988	0.0003418	0.0003873	0.0004361	0.0004892	0.0005447	0.0006021	0.0006612	0.0007201	0.0007767	0.0008295	0.0008789	0.0009251	0.0009679	0.001007	0.001041	0.001071	0.001097	0.00112	0.00114	0.001159	0.001176	0.001191	0.001205	0.001216	0.001224	0.00123	0.001232	0.001229	0.001223	0.001212	0.001198	0.00118	0.001159	0.001136	0.00111
120	3.388e-21	3.627e-05	7.234e-05	0.0001095	0.0001478	0.0001879	0.0002322	0.0002794	0.0003266	0.0003742	0.0004242	0.0004769	0.0005331	0.0005929	0.0006534	0.0007152	0.0007768	0.0008372	0.0008963	0.0009556	0.001014	0.001066	0.001113	0.001154	0.001189	0.001219	0.001242	0.001262	0.001277	0.001292	0.001303	0.001313	0.001325	0.001338	0.001351	0.001366	0.00138	0.001397	0.001413	0.001428	0.00144	0.00145	0.001455	0.001457	0.001456	0.001451	0.001441	0.001429	0.001412
121	4.066e-20	-0.0001529	-0.000267	-0.0003444	-0.0003855	-0.0003921	-0.0003652	-0.0003053	-0.0002128	-8.747e-05	7.077e-05	0.0002654	0.0004728	0.0006769	0.0008824	0.001092	0.001313	0.001548	0.001801	0.002074	0.002366	0.002677	0.003005	0.003354	0.00372	0.004092	0.004464	NaN	NaN	NaN	NaN	NaN	NaN	NaN	NaN	NaN	NaN	NaN	NaN	NaN	NaN	NaN	NaN	NaN	NaN	NaN	NaN	NaN	NaN
122	2.033e-20	-8.365e-05	-0.0001446	-0.0001817	-0.0001949	-0.0001866	-0.0001585	-0.000112	-4.812e-05	3.648e-05	0.0001439	0.0002775	0.0004279	0.0005808	0.0007332	0.0008853	0.00104	0.001201	0.001372	0.001553	0.001741	0.001935	0.002131	0.00233	0.002531	0.002734	0.002933	NaN	NaN	NaN	NaN	NaN	NaN	NaN	NaN	NaN	NaN	NaN	NaN	NaN	NaN	NaN	NaN	NaN	NaN	NaN	NaN	NaN	NaN
123	6.776e-21	-3.151e-05	-4.421e-05	-3.588e-05	-8.574e-06	2.956e-05	7.655e-05	0.0001336	0.0002019	0.000287	0.0003911	0.0005096	0.0006309	0.0007451	0.0008529	0.000955	0.001055	0.001153	0.001245	0.001333	0.001414	0.001486	0.001549	0.001605	0.001654	0.001693	0.001721	0.001738	0.001746	0.001746	0.001736	0.001718	0.001694	0.001666	0.001633	0.001597	0.001561	0.001528	0.001497	0.001468	0.001439	0.001412	0.001388	0.001365	0.001342	0.001321	0.001302	0.001281	0.001257
124	1.694e-21	6.407e-06	1.728e-05	3.392e-05	5.603e-05	8.278e-05	0.0001141	0.0001506	0.0001928	0.0002413	0.0002918	0.0003435	0.0003949	0.0004429	0.0004878	0.0005315	0.0005741	0.0006171	0.0006598	0.0007006	0.0007399	0.0007818	0.000827	0.0008747	0.000927	0.0009819	0.001038	0.001097	0.001156	0.001216	0.001278	0.001344	0.001411	0.00148	0.001548	0.001613	0.001675	0.001736	0.001792	0.001845	0.00189	0.001926	0.001949	0.001956	0.001948	0.001927	0.001896	0.001856	0.001805
125	-3.388e-20	-7.585e-05	-0.0001327	-0.00017	-0.0001903	-0.0001957	-0.0001874	-0.0001668	-0.0001368	-9.616e-05	-4.274e-05	2.458e-05	9.624e-05	0.0001608	0.0002172	0.0002667	0.0003112	0.0003533	0.0003929	0.0004323	0.0004707	0.0005063	0.0005377	0.0005671	0.000596	0.0006232	0.0006474	0.000667	0.0006808	0.0006903	0.0006958	0.0006984	0.0006985	0.0006971	0.0006914	0.0006811	0.0006684	0.0006551	0.0006424	0.0006304	0.0006197	0.0006106	0.0006015	0.0005932	0.000586	0.0005814	0.0005791	0.000579	0.0005804
126	-1.355e-20	-0.0001015	-0.0001774	-0.0002274	-0.0002534	-0.0002571	-0.0002372	-0.0001966	-0.0001406	-6.628e-05	2.959e-05	0.0001493	0.0002825	0.0004147	0.0005428	0.000668	0.0007904	0.0009112	0.001035	0.001165	0.001299	0.001433	0.001566	0.001692	0.001813	0.001929	0.002037	0.002135	0.002221	0.00229	0.00234	0.002372	0.002387	0.002383	0.002363	0.002327	0.002275	0.00221	0.002134	0.002051	0.001962	0.00187	0.001775	0.001681	0.001591	0.001503	0.00142	0.001343	0.001274
127	1.016e-20	-3.867e-05	-6.063e-05	-6.94e-05	-6.623e-05	-5.34e-05	-3.696e-05	-1.633e-05	1.168e-05	4.957e-05	9.934e-05	0.000163	0.0002316	0.000295	0.0003583	0.0004244	0.0004962	0.0005785	0.0006704	0.000773	0.0008836	0.001	0.001123	0.001251	0.001389	0.00153	0.001669	0.001804	0.001931	0.002049	0.002158	0.002259	0.002351	0.002431	0.002501	0.002556	0.0026	0.00264	0.002676	0.002707	0.002732	0.002753	0.002767	0.002776	0.002782	0.002785	0.002783	0.002777	0.002759
128	0	-8.36e-05	-0.0001389	-0.0001653	-0.0001656	-0.0001429	-0.0001053	-5.478e-05	1.295e-05	0.0001005	0.0002115	0.0003476	0.000495	0.0006366	0.0007705	0.0008987	0.001023	0.001148	0.001274	0.001405	0.001538	0.001671	0.0018	0.001925	0.002048	0.002171	0.002291	0.002408	0.00252	0.002626	0.002724	0.00281	0.002888	0.00296	0.003025	0.003082	0.003128	0.003164	0.003191	0.003207	0.003217	0.003219	0.003217	0.00321	0.003195	0.003175	0.003152	0.003127	0.003101
129	8.47e-21	-1.87e-05	-2.881e-05	-2.624e-05	-1.219e-05	8.719e-06	3.594e-05	7.124e-05	0.000116	0.0001741	0.0002481	0.0003357	0.0004324	0.0005321	0.0006316	0.0007312	0.000833	0.0009354	0.001034	0.001128	0.001214	0.001288	0.001349	0.001399	0.00144	0.001473	0.001496	0.001508	0.001511	0.001508	0.001498	0.001484	0.001469	0.001452	0.001432	0.001404	0.00137	0.001332	0.001291	0.001246	0.001199	0.001149	0.001097	0.001043	0.0009887	0.0009366	0.0008905	0.0008518	0.0008198
130	-1.016e-20	-3.235e-05	-4.994e-05	-5.106e-05	-3.773e-05	-9.682e-06	2.732e-05	7.502e-05	0.0001367	0.000214	0.0003101	0.0004258	0.0005506	0.0006784	0.0008085	0.0009428	0.001081	0.001227	0.001378	0.001538	0.001706	0.001881	0.002062	0.002251	0.002448	0.002654	0.002863	0.003074	0.003283	0.00349	0.003684	0.003865	0.004031	0.004181	0.004313	0.004423	0.004506	0.004567	0.00461	0.004636	0.004646	0.004647	0.004635	0.00461	NaN	NaN	NaN	NaN	NaN
131	6.776e-21	-2.298e-05	-3.511e-05	-3.331e-05	-2.091e-05	-9.345e-07	2.447e-05	5.646e-05	9.626e-05	0.0001471	0.0002114	0.000287	0.0003666	0.0004447	0.0005203	0.000597	0.0006755	0.0007556	0.0008346	0.0009136	0.0009901	0.001063	0.001132	0.0012	0.001267	0.001334	0.001397	0.001457	0.001515	0.001576	0.001638	0.001704	0.001774	0.001849	0.001929	0.002012	0.002098	0.002189	0.002286	0.002389	0.002496	0.002608	0.002721	0.002837	0.002954	0.003071	0.003186	NaN	NaN
132	-6.776e-21	-2.634e-05	-3.889e-05	-3.604e-05	-2.154e-05	-5.944e-08	2.586e-05	5.74e-05	9.609e-05	0.0001466	0.0002118	0.0002885	0.0003707	0.0004508	0.000531	0.0006155	0.0007079	0.0008099	0.0009202	0.00104	0.001164	0.00129	0.001418	0.001546	0.001678	0.001808	0.001935	0.002055	0.002166	0.002271	0.002368	0.002461	0.002556	0.002653	0.002755	0.002858	0.002964	0.003074	NaN	NaN	NaN	NaN	NaN	NaN	NaN	NaN	NaN	NaN	NaN
133	-2.033e-20	-1.898e-05	-2.619e-05	-1.802e-05	8.74e-07	2.406e-05	5.216e-05	8.575e-05	0.0001245	0.0001743	0.0002387	0.0003111	0.000388	0.0004641	0.0005404	0.000621	0.0007086	0.0008016	0.0008997	0.001004	0.001111	0.001214	0.001316	0.00141	0.001498	0.001575	0.001641	0.001693	0.001731	0.001755	0.001762	0.001753	0.001735	0.001713	0.001688	0.00166	0.001629	0.001594	0.001562	0.001532	0.001506	0.001488	0.001478	0.001473	0.001468	0.001466	0.001468	0.001477	0.001495
134	0	-1.917e-06	4.461e-07	5.98e-06	1.48e-05	2.737e-05	4.396e-05	6.6e-05	9.563e-05	0.000136	0.0001875	0.0002499	0.000334	0.0004341	0.000556	0.0007022	0.0008736	0.001073	0.001298	0.001547	0.001818	0.002111	0.002426	0.00274	0.003059	NaN	NaN	NaN	NaN	NaN	NaN	NaN	NaN	NaN	NaN	NaN	NaN	NaN	NaN	NaN	NaN	NaN	NaN	NaN	NaN	NaN	NaN	NaN	NaN
135	3.388e-21	6.736e-05	0.0001373	0.0002118	0.0002918	0.0003828	0.0004881	0.0006093	0.0007389	0.0008736	0.001017	0.001166	0.001319	0.001479	0.001648	0.001825	0.002009	0.002204	0.00241	0.002629	0.002856	0.003086	0.003319	NaN	NaN	NaN	NaN	NaN	NaN	NaN	NaN	NaN	NaN	NaN	NaN	NaN	NaN	NaN	NaN	NaN	NaN	NaN	NaN	NaN	NaN	NaN	NaN	NaN	NaN
136	0	1.829e-05	3.587e-05	5.491e-05	7.594e-05	0.0001002	0.0001304	0.0001658	0.000205	0.000246	0.0002908	0.0003398	0.0003965	0.0004609	0.0005301	0.0006047	0.0006851	0.000769	0.0008585	0.0009528	0.001053	0.001153	0.001251	0.001345	0.001431	0.001509	0.001576	0.001631	0.001674	0.001703	0.001721	0.001729	0.001733	0.001733	0.001731	0.001731	0.001734	0.001747	0.001769	0.001802	0.001843	0.001887	0.001931	0.001976	0.002019	0.002062	0.002101	0.002136	0.002164
137	6.776e-21	-4.349e-05	-6.528e-05	-6.142e-05	-3.797e-05	7.107e-06	6.73e-05	0.0001423	0.0002354	0.000348	0.000485	0.0006366	0.0007901	0.000934	0.00107	0.001202	0.001326	0.001442	0.001551	0.001656	0.001754	0.001843	0.001927	0.002009	0.00209	0.00217	0.002245	0.002317	0.002387	0.002458	0.00252	0.002574	0.002621	0.002661	0.002691	0.002707	0.00271	0.0027	0.002679	0.002646	0.002598	0.002545	0.002486	0.002421	0.00235	0.002275	0.002204	0.002137	0.002077
138	1.694e-21	2.108e-05	4.258e-05	6.542e-05	8.76e-05	0.0001092	0.0001325	0.0001578	0.0001825	0.0002099	0.0002466	0.0002917	0.0003471	0.0004136	0.0004943	0.0005917	0.0007072	0.0008409	0.0009912	0.001161	0.001346	0.001538	0.001738	0.00194	0.002143	0.002342	0.002533	0.00271	0.002871	0.003019	0.003148	0.003258	0.003353	0.003431	0.003496	0.003546	0.003584	0.00361	0.00363	0.003641	0.003642	0.003637	0.003624	0.003599	0.003563	0.003515	0.003455	0.00338	0.003289
139	-1.694e-21	2.614e-05	5.318e-05	8.311e-05	0.0001163	0.0001539	0.000199	0.0002524	0.0003117	0.0003783	0.0004534	0.0005339	0.0006181	0.0007073	0.0008011	0.000899	0.0009994	0.001099	0.001196	0.00129	0.00138	0.001466	0.00155	0.001633	0.001715	0.001796	0.001877	0.001956	0.002037	0.002122	0.002215	0.002314	0.002418	0.002526	0.002638	0.00275	0.00286	0.002969	0.003078	0.003187	0.00329	0.003387	0.003477	0.00356	0.003637	0.003708	0.003778	0.003848	0.003918
140	6.776e-21	2.205e-05	4.258e-05	6.217e-05	7.984e-05	9.569e-05	0.0001107	0.0001234	0.0001317	0.0001387	0.0001473	0.0001576	0.0001726	0.0001936	0.0002194	0.0002506	0.0002852	0.0003254	0.000373	0.0004287	0.0004906	0.0005566	0.0006291	0.0007062	0.0007877	0.0008756	0.0009678	0.001067	0.001168	0.001271	0.001376	0.001482	0.001588	0.001688	0.001782	0.001868	0.001942	0.002006	0.002058	0.0021	0.002131	0.00215	0.00216	0.002159	0.002152	0.002137	0.002118	0.002095	0.002067
141	8.47e-22	6.533e-06	1.67e-05	3.106e-05	4.872e-05	7.154e-05	0.0001005	0.0001365	0.0001801	0.0002314	0.0002926	0.0003633	0.0004417	0.0005276	0.0006199	0.0007201	0.0008268	0.000939	0.001056	0.001178	0.001302	0.001426	0.00155	0.001674	0.001797	0.001918	0.002038	0.002155	0.002269	0.002379	0.002481	0.002577	0.002665	0.00274	0.002802	0.002847	0.002874	0.002881	0.002864	0.002827	0.002767	0.00269	0.002598	0.002493	0.002381	0.002267	0.002156	0.002051	0.001956
142	-6.776e-21	7.979e-05	0.0001599	0.0002398	0.000321	0.0004058	0.0004907	0.0005736	0.0006568	0.0007388	0.0008196	0.0009025	0.0009866	0.001074	0.001165	0.00126	0.001358	0.001461	0.001569	0.001684	0.001799	0.001913	0.002022	0.002125	0.002221	0.002308	0.002384	0.00245	0.002506	0.002555	0.002592	0.002628	0.002665	0.002705	0.002751	0.002798	0.002847	0.002899	0.00295	0.003003	0.003057	0.003114	0.00317	0.003221	0.003266	0.003305	0.003342	0.00338	0.003421
143	-1.694e-21	-1.501e-05	-2.104e-05	-1.576e-05	5.147e-07	2.555e-05	5.798e-05	9.949e-05	0.0001517	0.0002181	0.0003001	0.0003971	0.0005034	0.0006127	0.0007223	0.0008337	0.0009468	0.001062	0.001175	0.001285	0.001387	0.00148	0.00156	0.001629	0.001689	0.001742	0.001784	0.001815	0.001834	0.001842	0.00184	0.001832	0.001819	0.001802	0.001781	0.001757	0.001727	0.001694	0.001658	0.001622	0.001589	0.001556	0.001524	0.001492	0.001461	0.001433	0.001403	0.001378	0.001355
144	4.235e-22	-1.387e-06	3.094e-06	1.544e-05	3.306e-05	5.476e-05	8.087e-05	0.0001115	0.0001462	0.0001868	0.000234	0.0002846	0.0003372	0.0003882	0.0004371	0.0004864	0.0005371	0.0005896	0.0006449	0.0007057	0.0007707	0.0008397	0.0009162	0.0009992	0.00109	0.001192	0.001305	0.001429	0.001565	0.001713	0.001869	0.002034	0.002209	0.00239	0.002578	0.002771	0.002962	NaN	NaN	NaN	NaN	NaN	NaN	NaN	NaN	NaN	NaN	NaN	NaN
145	3.388e-21	4.289e-05	8.61e-05	0.0001309	0.0001777	0.0002279	0.000283	0.0003436	0.0004048	0.0004655	0.0005272	0.0005876	0.0006477	0.0007063	0.0007638	0.0008188	0.0008701	0.0009193	0.0009638	0.001007	0.001051	0.001094	0.001137	0.00118	0.001223	0.001266	0.001309	0.001355	0.001402	0.001452	0.001505	0.001556	0.001608	0.001657	0.001706	0.001754	0.001802	0.001848	0.00189	0.001928	0.001961	0.001988	0.002012	0.002032	0.002051	0.002062	0.002067	0.002066	0.002059
146	3.253e-19	-0.0009857	-0.001791	-0.002416	-0.002868	-0.00315	-0.003268	-0.00323	-0.00305	-0.002736	-0.002298	-0.00176	-0.00121	-0.0007377	-0.0003327	1.442e-05	0.0003089	0.0005524	0.0007582	0.0009398	0.001105	0.00126	0.001424	0.001595	0.001776	0.001965	0.002166	0.002382	0.002619	0.002876	0.003152	0.00345	0.003773	0.004116	0.004477	0.004847	NaN	NaN	NaN	NaN	NaN	NaN	NaN	NaN	NaN	NaN	NaN	NaN	NaN
147	3.388e-21	5.24e-05	0.0001043	0.0001564	0.0002103	0.0002664	0.0003283	0.0003944	0.00046	0.0005278	0.0005993	0.0006755	0.0007578	0.000848	0.000946	0.00105	0.001158	0.001271	0.001389	0.001516	0.001648	0.001783	0.001923	0.002068	0.002218	0.002375	0.002543	0.002724	0.002922	0.003139	0.003376	0.003637	0.00392	0.004223	0.00454	0.004863	NaN	NaN	NaN	NaN	NaN	NaN	NaN	NaN	NaN	NaN	NaN	NaN	NaN
148	1.694e-20	-3.688e-05	-6.192e-05	-7.483e-05	-7.593e-05	-6.569e-05	-4.33e-05	-1.034e-05	3.341e-05	9e-05	0.0001615	0.0002495	0.0003507	0.0004557	0.0005637	0.0006741	0.0007867	0.0009007	0.001016	0.001134	0.001251	0.001366	0.001477	0.001582	0.001685	0.001788	0.00189	0.001994	0.002101	0.002217	0.002343	0.002483	0.002641	0.002819	0.00302	0.003242	0.003485	0.003749	0.004031	0.004326	0.004623	NaN	NaN	NaN	NaN	NaN	NaN	NaN	NaN
149	1.059e-21	6.06e-06	1.208e-05	1.78e-05	2.217e-05	2.922e-05	3.191e-05	3.364e-05	4.543e-05	6.342e-05	8.266e-05	9.853e-05	0.0001093	0.0001172	0.000129	0.0001507	0.0001763	0.0002064	0.0002366	0.0002566	0.0002747	0.0002985	0.0003328	0.0003743	0.0004241	0.0004729	0.000515	0.0005509	0.0005861	0.0006191	0.000655	0.0006866	0.0007055	0.0007112	0.0007116	0.0007045	0.0006952	0.0006885	0.0006874	0.0006813	0.0006753	0.0006678	0.0006615	0.0006638	0.000669	0.0006732	0.0006741	0.0006701	0.0006586
150	8.47e-21	1.416e-05	2.767e-05	3.675e-05	4.015e-05	3.736e-05	2.399e-05	1.375e-06	-2.248e-05	-4.533e-05	-6.164e-05	-6.511e-05	-5.527e-05	-2.812e-05	1.426e-05	7.012e-05	0.0001363	0.0002151	0.000306	0.0004054	0.0005125	0.0006264	0.0007417	0.0008571	0.0009638	0.001063	0.001154	0.001242	0.001325	0.0014	0.001466	0.001516	0.001539	0.001542	0.001525	0.001499	0.001461	0.001423	0.001374	0.001325	0.00127	0.001211	0.001157	0.00112	0.001098	0.001089	0.001086	0.001092	0.001095
151	0	3.702e-05	7.722e-05	0.0001217	0.0001742	0.000237	0.0003141	0.0004066	0.0005129	0.0006343	0.0007683	0.0009145	0.001074	0.001246	0.00143	0.001625	0.001828	0.002037	0.002251	0.002467	0.00268	0.002891	0.003098	0.003297	0.003487	0.003664	0.003828	0.003982	0.004126	0.004261	0.004387	0.004507	0.004621	0.004727	NaN	NaN	NaN	NaN	NaN	NaN	NaN	NaN	NaN	NaN	NaN	NaN	NaN	NaN	NaN
152	2.033e-20	-6.517e-05	-0.0001205	-0.0001642	-0.0001929	-0.0002123	-0.000223	-0.0002221	-0.0002088	-0.0001796	-0.0001389	-8.645e-05	-2.702e-05	3.66e-05	0.0001052	0.0001796	0.0002617	0.0003524	0.0004458	0.0005414	0.0006387	0.0007421	0.0008495	0.0009573	0.001061	0.001159	0.001245	0.001323	0.00139	0.001452	0.001509	0.001559	0.001594	0.001615	0.001628	0.001635	0.001635	0.001636	0.001632	0.00163	0.001623	0.001609	0.001591	0.001577	0.001569	0.001567	0.001575	0.001598	0.001634
153	-6.776e-21	4.034e-05	7.709e-05	0.0001087	0.0001364	0.0001579	0.0001764	0.0001873	0.0001837	0.0001713	0.0001538	0.0001373	0.0001266	0.0001269	0.0001367	0.0001504	0.0001658	0.0001842	0.0002107	0.0002517	0.0003045	0.0003695	0.0004433	0.0005228	0.0006005	0.0006767	0.0007533	0.0008363	0.0009207	0.001008	0.001095	0.001181	0.001258	0.001326	0.001388	0.00145	0.001512	0.001577	0.00164	0.00171	0.001781	0.00185	0.001918	0.001991	0.00207	0.00215	0.002225	0.002297	0.002355
154	-2.711e-20	5.087e-05	0.0001004	0.0001422	0.0001777	0.000211	0.0002472	0.0002833	0.0003108	0.0003285	0.0003383	0.0003673	0.000418	0.0004915	0.0005834	0.0006907	0.000807	0.0009324	0.001069	0.001219	0.001382	0.001553	0.0017	0.001822	0.00192	0.001992	0.002038	0.00206	0.002056	0.002026	0.001974	0.001905	0.00182	0.00174	0.001656	0.00157	0.001489	0.001411	0.001342	0.001284	0.001236	0.001194	0.001154	0.001117	0.001077	0.001049	0.001029	0.001007	0.0009892
155	-6.776e-21	5.294e-05	0.000105	0.0001515	0.0001929	0.0002313	0.0002714	0.0003104	0.0003413	0.0003622	0.0003741	0.0003937	0.0004239	0.0004655	0.0005183	0.0005825	0.000657	0.0007402	0.0008345	0.0009418	0.001062	0.001194	0.001319	0.001433	0.001536	0.001622	0.001689	0.001732	0.001753	0.001753	0.001735	0.001701	0.001649	0.001589	0.001519	0.001441	0.001363	0.001291	0.001232	0.001186	0.00115	0.001121	0.001098	0.001086	0.001083	0.001097	0.001126	0.001158	0.001191
156	-2.033e-20	4.473e-05	8.058e-05	9.835e-05	0.0001019	9.337e-05	6.926e-05	3.355e-05	-7.19e-06	-5.283e-05	-0.0001037	-0.0001523	-0.0001913	-0.0002124	-0.0002091	-0.0001848	-0.0001439	-8.411e-05	-1.08e-05	7.102e-05	0.0001622	0.0002634	0.0003721	0.0004825	0.0005865	0.0006773	0.0007537	0.0008208	0.0008743	0.000915	0.000945	0.0009617	0.0009612	0.0009451	0.0009184	0.0008872	0.000857	0.0008334	0.0008113	0.0007959	0.0007868	0.0007826	0.0007847	0.0007963	0.000814	0.0008343	0.0008557	0.000876	0.000888
157	-1.694e-21	2.111e-05	4.174e-05	6.069e-05	7.796e-05	9.447e-05	0.0001104	0.0001235	0.0001319	0.0001361	0.0001389	0.0001463	0.0001608	0.0001832	0.0002124	0.000247	0.0002848	0.000329	0.0003829	0.000448	0.0005232	0.0006081	0.0006967	0.0007868	0.0008739	0.0009586	0.001039	0.001118	0.001192	0.001257	0.001315	0.001363	0.001396	0.001417	0.001427	0.001431	0.001429	0.001426	0.001422	0.00142	0.001422	0.001426	0.001436	0.001457	0.001489	0.001535	0.001589	0.001651	0.001717
158	6.776e-21	5.819e-05	0.0001165	0.0001765	0.0002391	0.0002996	0.0003566	0.0004119	0.0004674	0.0005271	0.0005914	0.0006612	0.0007362	0.000819	0.0009088	0.001005	0.001108	0.001219	0.001338	0.001462	0.001592	0.001728	0.001867	0.002012	0.002159	0.002308	0.002459	0.002618	0.002784	0.002961	0.00315	0.003353	0.00357	0.003804	0.004054	0.004321	0.004602	0.00489	NaN	NaN	NaN	NaN	NaN	NaN	NaN	NaN	NaN	NaN	NaN
159	1.355e-20	0.0001805	0.0003627	0.0005474	0.0007179	0.0008804	0.001034	0.001182	0.001329	0.001474	0.001626	0.00179	0.001965	0.002155	0.002363	0.002597	0.002854	0.003135	0.003436	0.003756	0.004092	0.004446	0.00481	0.00518	0.00554	NaN	NaN	NaN	NaN	NaN	NaN	NaN	NaN	NaN	NaN	NaN	NaN	NaN	NaN	NaN	NaN	NaN	NaN	NaN	NaN	NaN	NaN	NaN	NaN
160	1.694e-21	3.22e-05	7.148e-05	0.0001146	0.0001606	0.0002152	0.0002786	0.0003514	0.0004336	0.0005176	0.0006015	0.0006883	0.0007754	0.0008586	0.00094	0.001025	0.001112	0.0012	0.001291	0.001383	0.001479	0.001582	0.001685	0.001788	0.001888	0.001984	0.002068	0.002139	0.002196	0.002237	0.002261	0.002269	0.00226	0.002239	0.002207	0.002168	0.002121	0.002074	0.002027	0.001983	0.001941	0.001903	0.001866	0.001833	0.001799	0.001764	0.00173	0.001696	0.001658
161	8.47e-22	-3.71e-06	3.958e-06	2.278e-05	4.698e-05	7.522e-05	0.0001064	0.0001406	0.0001769	0.0002157	0.0002561	0.0002971	0.0003332	0.0003597	0.0003797	0.0003966	0.0004116	0.0004284	0.0004482	0.0004736	0.0005052	0.0005464	0.0005943	0.0006477	0.0007056	0.0007631	0.0008209	0.0008794	0.0009322	0.0009762	0.001008	0.001027	0.001032	0.001026	0.001012	0.0009872	0.0009589	0.0009274	0.0008913	0.000857	0.000827	0.0008041	0.0007873	0.0007774	0.0007742	0.0007773	0.0007897	0.000806	0.0008255
162	0	5.162e-05	0.0001024	0.0001509	0.0001954	0.0002371	0.0002789	0.0003174	0.0003452	0.0003636	0.0003776	0.0003926	0.0004106	0.0004326	0.0004583	0.0004878	0.0005167	0.0005471	0.0005825	0.000628	0.0006818	0.0007412	0.0007996	0.0008549	0.0009053	0.00095	0.000988	0.001025	0.001057	0.001085	0.001107	0.001123	0.001131	0.001135	0.001134	0.001132	0.001128	0.001124	0.001116	0.001104	0.001086	0.001064	0.001039	0.001015	0.0009896	0.0009642	0.0009384	0.0009112	0.000881
163	2.033e-20	0.0001084	0.0002135	0.0003125	0.0003974	0.0004706	0.0005405	0.0005968	0.0006248	0.0006296	0.0006208	0.0006057	0.0005892	0.0005774	0.0005712	0.0005803	0.0005922	0.0006069	0.0006361	0.0006884	0.0007623	0.0008533	0.000955	0.001063	0.001166	0.001262	0.00134	0.001413	0.001474	0.001522	0.001554	0.001567	0.001557	0.001525	0.001473	0.00141	0.00134	0.001266	0.001183	0.001102	0.001021	0.0009446	0.0008779	0.0008246	0.0007926	0.0007841	0.0007957	0.0008253	0.0008722
164	-3.388e-21	5.17e-05	0.0001051	0.0001611	0.0002204	0.0002857	0.0003593	0.0004401	0.0005241	0.000609	0.0006928	0.0007765	0.0008594	0.0009392	0.001014	0.001086	0.001152	0.001211	0.001264	0.001313	0.001358	0.001398	0.001431	0.001456	0.001473	0.001481	0.001478	0.001467	0.001447	0.001416	0.001377	0.001333	0.001282	0.001231	0.001182	0.001137	0.001098	0.00107	0.00105	0.001042	0.001045	0.00106	0.001082	0.001111	0.001141	0.001171	0.001199	0.001223	0.00124
165	0	6.215e-05	0.0001286	0.0002029	0.0002874	0.0003852	0.0004932	0.0006143	0.0007522	0.0009082	0.001081	0.00127	0.001475	0.001694	0.001926	0.002176	0.002442	0.002727	0.00303	0.00335	0.003686	0.004037	0.004399	0.004769	0.005142	NaN	NaN	NaN	NaN	NaN	NaN	NaN	NaN	NaN	NaN	NaN	NaN	NaN	NaN	NaN	NaN	NaN	NaN	NaN	NaN	NaN	NaN	NaN	NaN
166	-1.016e-20	-5.745e-05	-0.0001006	-0.0001278	-0.0001413	-0.0001419	-0.0001318	-0.0001109	-8.041e-05	-3.825e-05	1.647e-05	8.471e-05	0.0001604	0.0002369	0.0003106	0.000384	0.0004562	0.0005305	0.0006059	0.0006821	0.000757	0.0008322	0.0009068	0.0009792	0.001047	0.001112	0.001171	0.001225	0.001274	0.001318	0.001361	0.001402	0.001438	0.001469	0.001497	0.001523	0.001548	0.001576	0.001604	0.001632	0.001661	0.001688	0.001713	0.001739	0.001767	0.001795	0.001822	0.001846	0.001864
167	-5.082e-21	3.039e-05	6.233e-05	9.654e-05	0.000134	0.0001764	0.0002264	0.000284	0.0003477	0.000418	0.0004971	0.0005861	0.0006845	0.0007918	0.0009086	0.001034	0.001166	0.001304	0.001447	0.001595	0.001747	0.001901	0.002056	0.002215	0.002376	0.002538	0.002703	0.002872	0.003049	0.003235	0.003432	0.003641	0.003861	0.00409	0.004325	0.004562	0.004798	NaN	NaN	NaN	NaN	NaN	NaN	NaN	NaN	NaN	NaN	NaN	NaN
168	8.47e-22	8.648e-06	2.18e-05	3.947e-05	6.154e-05	8.971e-05	0.0001244	0.0001666	0.0002176	0.0002777	0.0003446	0.0004186	0.0004981	0.0005813	0.0006687	0.0007621	0.0008594	0.0009606	0.001064	0.001168	0.001273	0.00138	0.001491	0.001603	0.001714	0.001825	0.001932	0.002036	0.002137	0.002234	0.002327	0.002415	0.002492	0.002558	0.002612	0.002654	0.002686	0.002709	0.002722	0.002724	0.002714	0.002694	0.002663	0.002623	0.002578	0.002528	0.002474	0.002414	0.002346
169	3.388e-21	-4.564e-05	-7.192e-05	-7.802e-05	-6.485e-05	-3.558e-05	1.115e-06	4.514e-05	0.0001011	0.0001721	0.0002596	0.0003627	0.0004686	0.0005681	0.0006618	0.0007489	0.0008288	0.0009067	0.0009831	0.001057	0.001126	0.001191	0.00125	0.001307	0.001359	0.001405	0.001443	0.001474	0.001498	0.001514	0.001521	0.001523	0.001516	0.001499	0.001473	0.001439	0.001401	0.001363	0.001324	0.001287	0.00125	0.001216	0.001183	0.001154	0.001133	0.001119	0.001113	0.001114	0.001116
170	3.388e-21	-2.322e-05	-3.679e-05	-4.01e-05	-3.422e-05	-1.76e-05	5.212e-06	3.511e-05	7.462e-05	0.0001238	0.0001835	0.0002548	0.0003312	0.0004075	0.0004835	0.0005611	0.0006387	0.0007194	0.000801	0.0008847	0.0009709	0.00106	0.001151	0.001244	0.00134	0.001436	0.001531	0.001623	0.00171	0.001794	0.001873	0.001944	0.002006	0.002061	0.002106	0.002145	0.00218	0.002214	0.002248	0.002284	0.002324	0.002368	0.002418	0.002477	0.002544	0.002622	0.00271	0.002807	0.002911
171	-5.082e-21	2.489e-05	4.967e-05	7.424e-05	9.833e-05	0.0001223	0.0001485	0.0001759	0.0002015	0.0002274	0.0002557	0.0002878	0.0003232	0.0003641	0.0004119	0.0004671	0.0005276	0.0005931	0.0006641	0.0007419	0.000825	0.0009108	0.0009952	0.001079	0.001158	0.001229	0.001292	0.001345	0.00139	0.001426	0.001453	0.001469	0.001474	0.001471	0.00146	0.001443	0.001425	0.001406	0.001385	0.001361	0.001336	0.001309	0.001283	0.001257	0.001232	0.001208	0.001184	0.001155	0.001123
172	-2.711e-20	-0.000302	-0.0005441	-0.0007249	-0.0008463	-0.0009064	-0.0009002	-0.0008306	-0.0007056	-0.0005387	-0.0003236	-5.752e-05	0.0002306	0.0005119	0.0007866	0.001048	0.001299	0.001536	0.001762	0.001981	0.0022	0.002415	0.002622	0.00282	0.003007	0.003177	0.003331	0.003465	0.00358	0.003677	0.003755	0.003816	0.003861	0.003886	0.003888	0.003868	0.003831	0.003785	0.003734	0.003683	0.003626	0.003564	0.003494	0.003419	0.003345	0.003275	0.00321	0.003149	0.003084
173	0	-4.781e-06	-1.523e-06	9.073e-06	2.459e-05	4.485e-05	6.955e-05	9.993e-05	0.000137	0.0001815	0.0002342	0.0002985	0.0003701	0.0004449	0.0005219	0.0006038	0.0006905	0.0007835	0.0008797	0.0009781	0.001081	0.001187	0.001291	0.001392	0.001492	0.001591	0.001688	0.001785	0.001879	0.001977	0.002076	0.002172	0.002266	0.002361	0.002458	0.002556	0.002654	0.002753	0.002847	0.002934	0.00301	0.003072	0.003122	0.003161	0.003183	0.003189	0.003179	0.003152	0.003107
174	0	0.0001836	0.0003618	0.0005329	0.0006943	0.000839	0.0009809	0.001104	0.001188	0.001247	0.001288	0.001321	0.001351	0.001384	0.001422	0.001467	0.001527	0.001594	0.001691	0.001828	0.001997	0.002195	0.002413	0.002658	0.002923	0.003195	0.003469	NaN	NaN	NaN	NaN	NaN	NaN	NaN	NaN	NaN	NaN	NaN	NaN	NaN	NaN	NaN	NaN	NaN	NaN	NaN	NaN	NaN	NaN
175	0	1.043e-05	2.29e-05	3.858e-05	6.092e-05	9.361e-05	0.0001398	0.0002012	0.0002791	0.0003747	0.0004885	0.0006223	0.0007785	0.0009585	0.001165	0.001396	0.001646	0.001916	0.002205	0.002514	0.002842	0.003191	0.003557	0.003937	0.004323	0.004705	0.005083	NaN	NaN	NaN	NaN	NaN	NaN	NaN	NaN	NaN	NaN	NaN	NaN	NaN	NaN	NaN	NaN	NaN	NaN	NaN	NaN	NaN	NaN
176	0	-1.249e-06	-1.626e-06	-1.204e-06	1.947e-07	3.143e-06	5.122e-06	7.998e-06	1.494e-05	2.312e-05	3.593e-05	5.393e-05	7.782e-05	0.0001088	0.0001456	0.0001853	0.0002294	0.0002806	0.0003348	0.0003889	0.0004454	0.0005012	0.0005541	0.0006001	0.0006359	0.0006651	0.0006902	0.0007099	0.0007217	0.0007295	0.000734	0.0007338	0.000729	0.0007224	0.0007176	0.0007174	0.0007185	0.0007195	0.0007198	0.0007206	0.000719	0.0007154	0.0007105	0.0007061	0.0006998	0.0006909	0.0006784	0.000663	0.0006452
177	-6.776e-21	7.089e-05	0.0001412	0.0002116	0.0002833	0.0003571	0.0004378	0.0005216	0.0006026	0.0006828	0.0007627	0.0008449	0.0009328	0.001027	0.001127	0.001229	0.001334	0.001438	0.001546	0.00166	0.001781	0.001909	0.002043	0.00218	0.002317	0.002454	0.00259	0.002724	0.002858	0.00299	0.003117	0.003238	0.003349	0.003446	0.003526	0.003591	0.003642	0.003679	0.003703	0.003711	0.0037	0.003671	0.003624	0.003561	0.003485	0.003399	0.003305	0.003199	0.003083
178	-3.388e-21	4.674e-05	9.515e-05	0.0001461	0.0002012	0.0002622	0.000332	0.0004094	0.0004909	0.0005767	0.0006666	0.0007607	0.0008598	0.000963	0.001072	0.001185	0.001302	0.001424	0.001553	0.00169	0.001834	0.001985	0.002143	0.002307	0.002473	0.00264	0.002807	0.002974	0.003138	0.003296	0.003448	0.003595	0.003735	0.003867	0.00399	0.004104	0.004211	0.004308	0.004394	0.00447	0.004534	0.004581	0.004609	0.004614	0.004597	0.004556	0.00449	0.004398	0.004278
179	-1.694e-21	-2.216e-05	-3.85e-05	-4.722e-05	-4.845e-05	-4.09e-05	-2.566e-05	-2.654e-06	2.839e-05	6.777e-05	0.0001154	0.0001724	0.0002369	0.0003044	0.0003707	0.0004364	0.0004993	0.0005608	0.0006196	0.0006758	0.0007288	0.0007804	0.0008281	0.0008714	0.0009111	0.0009498	0.0009861	0.001022	0.001056	0.00109	0.001123	0.001155	0.001182	0.001205	0.001225	0.001242	0.001256	0.001268	0.001275	0.00128	0.001279	0.001274	0.001266	0.00126	0.001254	0.00125	0.001247	0.001245	0.001242
180	-1.016e-20	-2.778e-05	-5.11e-05	-6.815e-05	-7.719e-05	-7.247e-05	-5.556e-05	-2.447e-05	2.021e-05	7.645e-05	0.0001462	0.0002308	0.000329	0.0004403	0.0005606	0.000685	0.0008099	0.000937	0.001064	0.001191	0.001319	0.001443	0.001562	0.001676	0.001781	0.00188	0.001978	0.002074	0.002167	0.002257	0.002343	0.002428	0.002513	0.002599	0.002683	0.002769	0.002854	0.002935	NaN	NaN	NaN	NaN	NaN	NaN	NaN	NaN	NaN	NaN	NaN
181	-1.694e-21	1.859e-05	4.7e-05	8.336e-05	0.0001285	0.0001857	0.0002558	0.0003404	0.0004406	0.0005555	0.0006823	0.0008217	0.0009681	0.001116	0.001268	0.001424	0.001581	0.001738	0.001892	0.002041	0.002182	0.002317	0.002443	0.002562	0.002669	0.002762	0.002837	0.002896	0.002935	0.002955	0.002956	0.00294	0.002906	0.002856	0.002788	0.00271	0.002622	0.00253	0.002438	0.002347	0.00226	0.002176	0.002095	0.00202	0.00195	0.001889	0.001831	0.001778	0.001726
182	1.355e-20	4.133e-05	8.511e-05	0.0001314	0.0001813	0.0002356	0.0002971	0.0003639	0.0004314	0.0005021	0.0005748	0.0006499	0.0007253	0.0007978	0.0008684	0.0009369	0.001001	0.001061	0.00112	0.001178	0.001232	0.001284	0.001331	0.001376	0.00142	0.001461	0.001497	0.001527	0.001552	0.001569	0.001578	0.001582	0.001579	0.001569	0.001548	0.00152	0.001487	0.001449	0.00141	0.00137	0.001331	0.001291	0.001252	0.001216	0.001184	0.001159	0.001138	0.001121	0.001108
183	2.372e-20	-3.652e-05	-5.753e-05	-6.527e-05	-6.154e-05	-4.528e-05	-2.232e-05	6.387e-06	4.501e-05	9.459e-05	0.0001562	0.0002329	0.000317	0.0003989	0.0004787	0.0005575	0.0006336	0.0007102	0.0007895	0.0008694	0.0009476	0.001025	0.001098	0.001164	0.001226	0.001283	0.001336	0.001385	0.001428	0.001463	0.00149	0.001511	0.001524	0.001529	0.00153	0.001527	0.00152	0.001511	0.001499	0.001484	0.001468	0.001452	0.001433	0.001415	0.001397	0.001378	0.001358	0.001334	0.001306
184	5.082e-21	3.01e-05	6.076e-05	9.156e-05	0.0001217	0.0001525	0.0001859	0.0002202	0.0002518	0.0002814	0.0003126	0.0003476	0.0003874	0.000431	0.0004791	0.0005308	0.0005836	0.000639	0.0006986	0.0007636	0.0008332	0.0009047	0.0009768	0.00105	0.001123	0.001193	0.001262	0.001331	0.001399	0.001466	0.001534	0.001603	0.001674	0.001746	0.001817	0.001892	0.001972	0.00206	0.002154	0.002256	0.002364	0.002476	0.002591	0.002708	0.002826	0.002948	0.003067	0.003183	0.003293
185	-6.776e-21	-3.548e-05	-5.789e-05	-7.14e-05	-7.561e-05	-6.792e-05	-4.945e-05	-2.19e-05	1.459e-05	6.091e-05	0.0001187	0.00019	0.0002687	0.0003451	0.0004226	0.0004991	0.0005709	0.0006399	0.0007076	0.0007751	0.0008388	0.0008961	0.0009486	0.000999	0.001048	0.001094	0.001139	0.001187	0.001234	0.001284	0.001334	0.001389	0.001452	0.001519	0.001588	0.001661	0.00174	0.001822	0.001905	0.001991	0.002076	0.002159	0.002236	0.002304	0.002364	0.002415	0.002454	0.002481	0.002496
186	3.388e-21	-1.928e-05	-3.474e-05	-4.62e-05	-5.298e-05	-5.346e-05	-4.839e-05	-3.814e-05	-2.234e-05	-7.301e-07	2.653e-05	6.108e-05	0.0001016	0.0001473	0.0001964	0.0002483	0.0003026	0.0003613	0.0004252	0.0004926	0.0005607	0.0006314	0.0007015	0.0007696	0.000833	0.0008931	0.0009503	0.001003	0.001047	0.001082	0.001109	0.001132	0.001145	0.001152	0.001154	0.001155	0.001152	0.001147	0.001138	0.001132	0.001125	0.001119	0.001112	0.001106	0.0011	0.001093	0.001083	0.00107	0.001054
187	6.776e-21	8.332e-05	0.0001701	0.0002633	0.0003665	0.0004832	0.0006081	0.0007414	0.0008885	0.001052	0.001231	0.001429	0.001644	0.001879	0.002134	0.00241	0.002705	0.003024	0.003369	0.003738	0.004128	0.004536	0.004953	0.005371	NaN	NaN	NaN	NaN	NaN	NaN	NaN	NaN	NaN	NaN	NaN	NaN	NaN	NaN	NaN	NaN	NaN	NaN	NaN	NaN	NaN	NaN	NaN	NaN	NaN
188	-1.694e-21	-1.291e-05	-1.2e-05	3.343e-06	3.073e-05	6.89e-05	0.0001173	0.000178	0.0002538	0.0003497	0.0004669	0.0006039	0.0007518	0.0009057	0.001064	0.001228	0.001393	0.001561	0.001727	0.001886	0.00203	0.002161	0.002276	0.002376	0.002456	0.002518	0.002565	0.0026	0.00262	0.002628	0.002626	0.002625	0.002617	0.002606	0.002595	0.002588	0.002582	0.002576	0.002567	0.002557	0.002543	0.002527	0.002501	0.002471	0.002437	0.002394	0.002342	0.002281	0.002211
189	-3.388e-21	3.502e-05	7.093e-05	0.0001099	0.0001538	0.0002053	0.000266	0.0003355	0.0004126	0.0004986	0.000592	0.0006931	0.0008035	0.0009238	0.001052	0.001186	0.001324	0.00147	0.001625	0.001791	0.001964	0.002151	0.002353	0.00257	0.002803	0.003056	0.003334	0.003637	0.003959	0.004296	0.004646	0.005007	NaN	NaN	NaN	NaN	NaN	NaN	NaN	NaN	NaN	NaN	NaN	NaN	NaN	NaN	NaN	NaN	NaN
190	0	-7.675e-06	-8.202e-06	-8.421e-07	1.935e-05	5.659e-05	0.0001058	0.000168	0.0002473	0.0003455	0.0004605	0.0005923	0.000736	0.000889	0.001051	0.001215	0.001376	0.001535	0.001693	0.001848	0.001996	0.00214	0.002283	0.002426	0.002571	0.002719	0.002882	0.003065	0.00327	0.0035	0.003757	0.004045	0.004353	0.004677	0.005011	NaN	NaN	NaN	NaN	NaN	NaN	NaN	NaN	NaN	NaN	NaN	NaN	NaN	NaN
191	-3.388e-21	3.05e-05	6.272e-05	9.644e-05	0.0001324	0.0001711	0.0002134	0.0002584	0.0003047	0.0003516	0.0003981	0.0004428	0.0004846	0.0005213	0.0005563	0.0005895	0.0006215	0.0006531	0.0006856	0.0007176	0.0007487	0.0007802	0.0008139	0.0008498	0.0008901	0.0009297	0.0009685	0.001005	0.001041	0.001075	0.001109	0.001144	0.001179	0.001211	0.001238	0.001262	0.001284	0.001305	0.001323	0.001335	0.001344	0.001347	0.001342	0.001331	0.001315	0.001297	0.001274	0.001246	0.001212
192	0	5.924e-05	0.000121	0.0001866	0.0002569	0.0003339	0.0004214	0.000518	0.0006202	0.0007312	0.0008548	0.0009904	0.001136	0.001291	0.001457	0.001631	0.001808	0.001988	0.002171	0.002352	0.002527	0.00269	0.002839	0.002974	0.003092	0.003188	0.003263	0.003319	0.003355	0.003374	0.003383	0.003384	0.003377	0.003365	0.003349	0.003331	0.003316	0.003302	0.003288	0.003273	0.003254	0.003223	0.003183	0.003135	0.003075	0.003003	0.002918	0.002817	0.002703
193	-2.118e-22	4.435e-06	1.087e-05	1.851e-05	2.881e-05	4.135e-05	5.782e-05	7.844e-05	0.000103	0.0001339	0.0001698	0.000213	0.0002621	0.0003149	0.0003735	0.0004371	0.0005064	0.000579	0.0006551	0.0007344	0.0008135	0.0008944	0.0009719	0.001047	0.00112	0.001188	0.001249	0.001302	0.001346	0.001381	0.001406	0.001422	0.001424	0.001417	0.001399	0.001372	0.001339	0.0013	0.001259	0.001215	0.001171	0.001127	0.001082	0.001042	0.001006	0.0009754	0.0009506	0.0009289	0.0009095
194	3.388e-21	2.945e-05	5.95e-05	9.022e-05	0.0001213	0.0001526	0.0001854	0.0002193	0.0002503	0.0002797	0.0003072	0.0003321	0.0003536	0.0003715	0.0003871	0.0004012	0.0004142	0.0004273	0.0004404	0.0004549	0.0004692	0.0004841	0.0005005	0.0005183	0.0005368	0.0005538	0.0005684	0.0005787	0.0005841	0.0005862	0.000585	0.0005816	0.000575	0.0005647	0.0005512	0.0005369	0.0005235	0.0005117	0.0005041	0.0005001	0.0004986	0.0005005	0.000505	0.0005125	0.0005231	0.0005365	0.0005497	0.0005618	0.0005728
195	0	4.043e-05	8.259e-05	0.0001273	0.0001751	0.0002273	0.0002865	0.000352	0.0004209	0.0004938	0.000572	0.0006562	0.000745	0.0008375	0.000934	0.001034	0.001137	0.001243	0.001352	0.001462	0.001574	0.001683	0.00179	0.001894	0.001997	0.002093	0.002183	0.002267	0.002343	0.002411	0.002473	0.00253	0.002581	0.002624	0.002659	0.002686	0.002707	0.00272	0.002724	0.002719	0.002706	0.00268	0.002645	0.002599	0.002545	0.002485	0.002416	0.00234	0.00226
196	0	4.319e-05	8.999e-05	0.0001419	0.0001993	0.0002642	0.0003394	0.0004256	0.0005202	0.000625	0.0007434	0.0008767	0.001024	0.001185	0.001364	0.001567	0.001795	0.002054	0.002347	0.002675	0.003038	0.003434	0.003859	0.004311	0.004784	0.005265	NaN	NaN	NaN	NaN	NaN	NaN	NaN	NaN	NaN	NaN	NaN	NaN	NaN	NaN	NaN	NaN	NaN	NaN	NaN	NaN	NaN	NaN	NaN
197	-1.694e-21	2.436e-05	5.06e-05	7.839e-05	0.0001078	0.0001392	0.0001741	0.0002117	0.0002497	0.0002895	0.000331	0.0003762	0.0004227	0.0004691	0.0005165	0.0005664	0.0006192	0.000675	0.0007353	0.0008012	0.0008702	0.0009441	0.00102	0.0011	0.001185	0.001271	0.001356	0.001437	0.001512	0.001579	0.001639	0.00169	0.001728	0.001753	0.001763	0.001757	0.001739	0.001711	0.001675	0.001634	0.001588	0.001537	0.00148	0.001426	0.001375	0.001329	0.001287	0.001247	0.001209
198	-1.694e-21	2.435e-05	4.792e-05	6.937e-05	8.854e-05	0.0001069	0.0001258	0.0001447	0.0001593	0.0001684	0.0001741	0.0001763	0.0001749	0.0001741	0.0001777	0.0001859	0.0001983	0.0002193	0.0002517	0.0002973	0.0003549	0.0004234	0.0005043	0.0005975	0.0006988	0.0008035	0.0009102	0.001018	0.001119	0.001211	0.001294	0.001371	0.001441	0.001501	0.001549	0.001585	0.001612	0.00163	0.001638	0.001643	0.001641	0.001632	0.001611	0.001582	0.001548	0.00151	0.001471	0.001428	0.001382
199	6.776e-21	5.401e-05	0.0001097	0.0001674	0.0002276	0.0002921	0.0003645	0.0004445	0.0005275	0.0006134	0.0007048	0.0008033	0.0009089	0.00102	0.001138	0.001261	0.00139	0.001522	0.001656	0.001792	0.001928	0.002062	0.002188	0.002306	0.002414	0.002508	0.002586	0.002646	0.002689	0.002717	0.002732	0.002733	0.00272	0.002695	0.00266	0.002617	0.002569	0.00252	0.00247	0.00242	0.002367	0.002312	0.002253	0.002193	0.002133	0.002071	0.002005	0.001934	0.001856
200	-6.776e-21	3.716e-05	7.453e-05	0.0001105	0.0001446	0.0001797	0.0002198	0.0002638	0.000306	0.0003477	0.0003915	0.0004397	0.0004935	0.0005531	0.000623	0.0007042	0.0007902	0.0008802	0.0009757	0.001081	0.001195	0.001316	0.001445	0.001581	0.001725	0.001871	0.002014	0.002161	0.002311	0.002462	0.002615	0.00277	0.002924	0.003075	0.003219	0.00335	0.003476	0.0036	0.003714	0.003821	0.003919	0.004004	0.004075	0.004133	0.004181	0.004221	0.004258	0.004284	NaN
201	-1.016e-20	-3.148e-05	-5.38e-05	-6.77e-05	-7.247e-05	-6.659e-05	-5.185e-05	-2.932e-05	2.023e-06	4.245e-05	9.299e-05	0.0001555	0.0002268	0.0003001	0.0003764	0.0004544	0.0005321	0.0006117	0.0006946	0.0007801	0.0008677	0.0009561	0.001044	0.00113	0.001217	0.001302	0.001387	0.001472	0.001556	0.001638	0.001718	0.001796	0.001872	0.001945	0.002014	0.00208	0.002142	0.0022	0.002253	0.002301	0.002344	0.002382	0.002413	0.002439	0.002461	0.00248	0.002497	0.002515	0.002533
202	1.694e-21	-2.539e-05	-4.662e-05	-6.236e-05	-6.998e-05	-6.941e-05	-6.029e-05	-4.279e-05	-1.717e-05	1.682e-05	5.941e-05	0.0001113	0.0001701	0.0002341	0.000302	0.0003689	0.0004346	0.0004981	0.0005598	0.0006195	0.0006752	0.0007268	0.0007721	0.0008128	0.000848	0.0008774	0.0009042	0.0009291	0.0009529	0.0009751	0.0009958	0.001018	0.001039	0.001061	0.001081	0.0011	0.001118	0.001134	0.001149	0.001162	0.001173	0.001183	0.001189	0.001193	0.001194	0.001194	0.001194	0.001194	0.001192
203	0	7.505e-05	0.00015	0.000221	0.0002861	0.0003467	0.0004077	0.0004657	0.000509	0.0005399	0.0005591	0.0005689	0.0005703	0.0005619	0.0005503	0.0005412	0.0005303	0.0005189	0.0005107	0.0005168	0.0005306	0.0005526	0.0005835	0.0006254	0.0006818	0.0007456	0.0008081	0.0008739	0.0009389	0.001003	0.00106	0.001119	0.001178	0.001234	0.00128	0.001308	0.001323	0.00133	0.001327	0.001314	0.001285	0.001248	0.001193	0.001123	0.001041	0.0009561	0.0008752	0.0007984	0.0007231
204	-1.355e-20	0.0001509	0.0003106	0.0004873	0.0006884	0.0009215	0.001197	0.001514	0.001866	0.00225	0.002664	0.003104	0.003563	0.004035	0.00451	0.004982	0.00544	0.005876	NaN	NaN	NaN	NaN	NaN	NaN	NaN	NaN	NaN	NaN	NaN	NaN	NaN	NaN	NaN	NaN	NaN	NaN	NaN	NaN	NaN	NaN	NaN	NaN	NaN	NaN	NaN	NaN	NaN	NaN	NaN
205	2.541e-21	-1.234e-05	-1.789e-05	-1.671e-05	-6.39e-06	1.384e-05	4.309e-05	8.286e-05	0.0001361	0.0002052	0.0002903	0.0003934	0.0005116	0.0006435	0.0007919	0.0009553	0.001133	0.001327	0.001536	0.001758	0.001991	0.002237	0.002494	0.002764	0.003044	0.003332	0.003629	0.003938	0.004259	0.004595	0.004944	0.005304	0.005667	NaN	NaN	NaN	NaN	NaN	NaN	NaN	NaN	NaN	NaN	NaN	NaN	NaN	NaN	NaN	NaN
206	-1.694e-21	-1.77e-05	-2.704e-05	-2.649e-05	-1.586e-05	4.7e-06	3.135e-05	6.562e-05	0.0001119	0.0001725	0.0002499	0.0003435	0.0004507	0.0005686	0.0006989	0.0008422	0.0009995	0.001174	0.001364	0.001568	0.001783	0.002007	0.00224	0.002481	0.00273	0.002986	0.00325	0.003523	0.003803	0.004092	0.00439	0.004698	0.005015	0.005339	0.005664	NaN	NaN	NaN	NaN	NaN	NaN	NaN	NaN	NaN	NaN	NaN	NaN	NaN	NaN
207	3.388e-21	3.05e-05	6.029e-05	8.852e-05	0.0001151	0.0001408	0.0001676	0.0001955	0.00022	0.0002401	0.0002556	0.000268	0.0002808	0.0002938	0.0003097	0.0003308	0.0003577	0.0003919	0.0004321	0.0004829	0.0005444	0.0006172	0.0007	0.0007906	0.0008883	0.0009882	0.001086	0.001181	0.00127	0.001356	0.001436	0.001511	0.001579	0.001642	0.001696	0.001742	0.001785	0.001827	0.001869	0.001911	0.001948	0.001984	0.002014	0.00204	0.002064	0.002087	0.002111	0.002134	0.002154
208	4.235e-22	-1.252e-06	6.403e-06	2.419e-05	5.43e-05	9.728e-05	0.0001522	0.0002212	0.000306	0.0004073	0.0005247	0.0006584	0.000803	0.000954	0.001111	0.001275	0.001447	0.00163	0.001824	0.002033	0.00226	0.002506	0.002778	0.003081	0.003418	0.00379	0.004193	0.004623	0.005071	NaN	NaN	NaN	NaN	NaN	NaN	NaN	NaN	NaN	NaN	NaN	NaN	NaN	NaN	NaN	NaN	NaN	NaN	NaN	NaN
209	-1.694e-21	3.283e-05	6.725e-05	0.0001034	0.000143	0.0001874	0.0002382	0.0002944	0.0003548	0.0004187	0.0004879	0.0005651	0.0006502	0.000741	0.0008366	0.0009331	0.001031	0.001131	0.001234	0.001337	0.001439	0.001538	0.001628	0.001711	0.001787	0.001854	0.001916	0.001968	0.00201	0.002043	0.002065	0.002079	0.002084	0.002081	0.002069	0.002046	0.002014	0.001973	0.001927	0.001874	0.001815	0.00175	0.001681	0.001611	0.001541	0.00147	0.001404	0.001341	0.001279
210	-6.099e-20	-0.0001023	-0.0001854	-0.000248	-0.0002874	-0.0003046	-0.0003003	-0.0002749	-0.0002305	-0.0001697	-9.109e-05	6.757e-06	0.000115	0.0002244	0.0003337	0.0004376	0.0005406	0.000643	0.0007442	0.0008449	0.0009455	0.001045	0.001139	0.001227	0.001307	0.00138	0.001443	0.001493	0.001531	0.00156	0.001579	0.001589	0.001587	0.001576	0.001556	0.001529	0.001495	0.001461	0.001431	0.001403	0.001372	0.001342	0.001313	0.00129	0.001269	0.001255	0.001243	0.001234	0.001222
211	-1.355e-20	-6.449e-05	-0.0001069	-0.0001256	-0.0001199	-8.997e-05	-3.479e-05	4.641e-05	0.0001516	0.0002824	0.0004413	0.0006287	0.0008297	0.001033	0.001236	0.001436	0.001634	0.00183	0.002023	0.002216	0.002407	0.002592	0.002771	0.002949	0.003127	0.003306	0.003487	0.003667	0.003845	0.004019	NaN	NaN	NaN	NaN	NaN	NaN	NaN	NaN	NaN	NaN	NaN	NaN	NaN	NaN	NaN	NaN	NaN	NaN	NaN
212	0	1.9e-05	4.201e-05	6.845e-05	9.755e-05	0.0001317	0.0001727	0.0002189	0.0002717	0.0003246	0.000381	0.0004439	0.0005103	0.0005772	0.000641	0.0007026	0.000766	0.0008266	0.0008889	0.0009496	0.00101	0.001065	0.001112	0.001152	0.001187	0.00122	0.001247	0.001264	0.001275	0.001276	0.001268	0.001254	0.001237	0.001217	0.001194	0.001166	0.001136	0.001107	0.001082	0.00106	0.001043	0.00103	0.001021	0.001016	0.001015	0.001019	0.001029	0.001042	0.001055
213	0	-3.211e-05	-4.707e-05	-4.342e-05	-2.024e-05	2.035e-05	7.39e-05	0.0001401	0.0002223	0.0003237	0.0004459	0.0005877	0.0007356	0.0008812	0.001023	0.00116	0.001296	0.001433	0.001576	0.001727	0.001885	0.002055	0.002238	0.002448	0.002688	0.002963	0.003273	0.003621	0.004006	0.00442	0.004853	NaN	NaN	NaN	NaN	NaN	NaN	NaN	NaN	NaN	NaN	NaN	NaN	NaN	NaN	NaN	NaN	NaN	NaN
214	0	6.736e-07	6.857e-06	1.959e-05	4.009e-05	6.712e-05	0.0001019	0.000145	0.0001989	0.0002656	0.0003446	0.0004342	0.0005332	0.0006388	0.0007507	0.0008666	0.0009871	0.001111	0.001235	0.001356	0.00147	0.001576	0.001676	0.001767	0.001848	0.001918	0.001978	0.002027	0.002064	0.00209	0.00211	0.002125	0.002134	0.002137	0.002133	0.002123	0.002108	0.00209	0.002068	0.002043	0.002013	0.001977	0.001935	0.001885	0.00183	0.00177	0.001706	0.001638	0.001563
215	0	6.002e-06	1.293e-05	2.065e-05	2.992e-05	4.221e-05	5.821e-05	7.831e-05	0.000104	0.0001342	0.0001693	0.0002124	0.000262	0.0003193	0.0003822	0.0004502	0.0005229	0.000599	0.0006775	0.0007553	0.0008319	0.0009056	0.0009732	0.001035	0.001091	0.001142	0.001188	0.001229	0.001265	0.001298	0.001331	0.001364	0.001399	0.001438	0.001482	0.001529	0.001578	0.001632	0.001691	0.001755	0.001822	0.001893	0.001965	0.002034	0.002097	0.002152	0.002201	0.002243	0.002274
216	-1.694e-21	4.05e-06	1.26e-05	2.205e-05	3.345e-05	4.551e-05	5.65e-05	6.74e-05	7.781e-05	8.896e-05	9.905e-05	0.0001087	0.0001126	0.000104	8.497e-05	5.828e-05	2.544e-05	-1.088e-05	-5.047e-05	-9.087e-05	-0.0001325	-0.000174	-0.0002135	-0.0002455	-0.0002639	-0.0002681	-0.0002613	-0.0002437	-0.0002178	-0.0001852	-0.0001478	-0.0001065	-6.198e-05	-1.505e-05	3.28e-05	8.066e-05	0.0001314	0.0001879	0.0002533	0.0003362	0.0004425	0.0005804	0.0007619	0.0009953	0.00129	0.001655	0.002098	0.002616	0.00321
217	3.388e-20	-0.0001075	-0.0001956	-0.0002658	-0.0003184	-0.0003535	-0.0003726	-0.0003764	-0.0003634	-0.0003333	-0.0002854	-0.000218	-0.0001413	-6.706e-05	5.253e-06	7.664e-05	0.0001482	0.0002207	0.0002948	0.0003679	0.0004372	0.0005004	0.0005555	0.0006033	0.0006465	0.000686	0.000719	0.0007442	0.0007625	0.0007736	0.0007792	0.0007829	0.0007866	0.0007918	0.0007977	0.0008013	0.0008031	0.0008073	0.000815	0.0008248	0.0008359	0.0008478	0.0008584	0.0008653	0.0008674	0.000865	0.0008623	0.0008565	0.0008451
218	-1.694e-21	-2.818e-05	-4.737e-05	-5.984e-05	-6.587e-05	-6.663e-05	-6.432e-05	-5.96e-05	-5.22e-05	-4.049e-05	-2.469e-05	-3.011e-06	2.053e-05	4.06e-05	6.087e-05	8.231e-05	0.000104	0.0001287	0.0001561	0.0001882	0.0002236	0.0002644	0.0003082	0.0003547	0.0004047	0.000455	0.0005041	0.0005534	0.0006008	0.0006482	0.0006944	0.000741	0.0007839	0.0008251	0.000864	0.0009003	0.0009364	0.0009729	0.00101	0.001049	0.001087	0.001122	0.001152	0.00118	0.001206	0.001229	0.001251	0.00127	0.001284
219	2.541e-21	1.28e-05	2.635e-05	4.018e-05	5.544e-05	7.258e-05	9.322e-05	0.0001173	0.0001442	0.0001748	0.0002101	0.0002514	0.0002993	0.0003527	0.0004128	0.0004776	0.0005476	0.0006211	0.0006985	0.000779	0.0008599	0.0009404	0.001018	0.001092	0.001164	0.001233	0.001298	0.001358	0.001413	0.001464	0.00151	0.001553	0.001593	0.001631	0.001665	0.001694	0.001719	0.001743	0.001766	0.001789	0.001811	0.001834	0.001857	0.001882	0.001909	0.001941	0.00198	0.002023	0.00207
220	1.694e-21	-1.104e-05	-1.592e-05	-1.272e-05	-2.584e-06	1.123e-05	2.842e-05	4.936e-05	7.476e-05	0.0001076	0.000149	0.0001972	0.0002489	0.0003015	0.000355	0.0004106	0.0004699	0.0005327	0.0005985	0.0006674	0.0007368	0.0008054	0.0008725	0.0009384	0.001002	0.001062	0.001116	0.001166	0.001211	0.001253	0.00129	0.001324	0.001359	0.001394	0.001432	0.001472	0.001517	0.001567	0.001621	0.001681	0.001744	0.001808	0.001872	0.001934	0.001992	0.002047	0.0021	0.002151	0.002202
221	4.235e-21	-7.179e-06	-1.119e-05	-1.178e-05	-8.868e-06	-1.265e-06	1.085e-05	2.75e-05	5.088e-05	8.217e-05	0.0001227	0.000173	0.0002312	0.0002968	0.0003702	0.0004509	0.0005374	0.0006271	0.0007204	0.0008152	0.0009089	0.001	0.001089	0.001174	0.001256	0.001332	0.001402	0.001467	0.00153	0.001592	0.001652	0.001713	0.001773	0.001834	0.001895	0.001955	0.002017	0.00208	0.002144	0.002205	0.002263	0.002316	0.002365	0.002409	0.002446	0.002476	0.002499	0.002513	0.002518
[truncated: 71 more columns]
