# Supplementary material for: Fractional killing arises from cell-to-cell variability in overcoming a caspase activity threshold
Source: Mol Syst Biol. 2015 May 7;11(5):803. doi: 10.15252/msb.20145584 (PMC4461398; doi:10.15252/msb.20145584)
Supplement: Supplementary file 3 [file msb0011-0803-sd3.zip › All_data/012_TRAIL (25 ngml)_2/FRET_ratios.tsv]

Cell #	T=5min	T=10min	T=15min	T=20min	T=25min	T=30min	T=35min	T=40min	T=45min	T=50min	T=55min	T=60min	T=65min	T=70min	T=75min	T=80min	T=85min	T=90min	T=95min	T=100min	T=105min	T=110min	T=115min	T=120min	T=125min	T=130min	T=135min	T=140min	T=145min	T=150min	T=155min	T=160min	T=165min	T=170min	T=175min	T=180min	T=185min	T=190min	T=195min	T=200min	T=205min	T=210min	T=215min	T=220min	T=225min	T=230min	T=235min	T=240min	T=245min
1	0.039989	0.030386	0.019673	0.0095024	0.0015911	1e-05	1e-05	1e-05	1e-05	1e-05	1e-05	0.0022544	0.0070107	0.014319	0.021267	0.027989	0.034717	0.041111	0.04781	0.054554	0.061412	0.069281	0.079257	0.089699	0.10132	0.11555	0.13007	0.14562	0.16102	0.17677	0.19345	0.21064	0.22788	0.24375	0.26045	0.27436	0.2865	0.29972	0.31258	0.32678	0.34226	0.35799	0.37412	0.39043	0.40698	0.4233	0.44207	0.4618	0.48116
2	0.035204	0.02652	0.018457	0.010408	0.0043069	1e-05	1e-05	1e-05	1e-05	1e-05	1e-05	0.0010451	0.0051222	0.010517	0.016714	0.023243	0.030476	0.03822	0.047673	0.058648	0.070891	0.085201	0.10161	0.11981	NaN	NaN	NaN	NaN	NaN	NaN	NaN	NaN	NaN	NaN	NaN	NaN	NaN	NaN	NaN	NaN	NaN	NaN	NaN	NaN	NaN	NaN	NaN	NaN	NaN
3	0.0084291	0.0060253	0.003348	0.0013663	1e-05	1e-05	1e-05	8.1712e-05	0.0019815	0.0050999	0.0093918	0.014142	0.019199	0.025638	0.032416	0.040194	0.049076	0.059164	0.069905	0.081803	0.094238	0.10722	0.12198	0.13789	0.15514	0.17411	0.19319	0.21292	0.23275	0.25429	0.27666	0.3008	0.32669	NaN	NaN	NaN	NaN	NaN	NaN	NaN	NaN	NaN	NaN	NaN	NaN	NaN	NaN	NaN	NaN
4	1e-05	1e-05	1e-05	1e-05	1e-05	1e-05	0.0018334	0.0051566	0.008429	0.010158	0.011126	0.0112	0.011235	0.012303	0.013566	0.016082	0.019557	0.023102	0.026707	0.029955	0.034506	0.039339	0.044737	0.050142	0.054985	0.060376	0.065928	0.071179	0.076315	0.081794	0.087689	0.092697	0.097967	0.10331	0.10919	0.11541	0.12146	0.12749	0.13378	0.14059	0.14729	0.15424	0.16186	0.16932	0.1769	0.18399	0.1911	0.19818	0.20504
5	0.0094489	0.005011	0.0022883	1e-05	1e-05	1e-05	1e-05	1e-05	1e-05	7.5808e-05	0.003476	0.0080263	0.01358	0.018513	0.024205	0.030656	0.038218	0.04632	0.054939	0.062985	0.072479	0.081123	0.09064	0.10056	0.11126	0.12236	0.13299	0.14341	0.15372	0.16443	0.17607	0.18738	0.19991	0.21222	0.22388	0.23486	0.24554	0.25709	0.26876	0.28002	0.29039	0.30086	0.31099	0.32054	0.32989	0.33905	0.34889	0.35889	0.36806
6	1e-05	1e-05	1e-05	1e-05	1e-05	1e-05	0.00067109	0.001932	0.0030958	0.0048966	0.0078553	0.011117	0.014667	0.019009	0.023902	0.028978	0.034379	0.0395	0.045458	0.052009	0.058704	0.065291	0.072613	0.08034	0.088593	0.096998	0.106	0.11559	0.12587	0.13663	0.14786	0.15968	0.17233	0.1854	0.19931	0.21322	0.22746	0.24252	0.25783	0.27371	0.28982	0.30618	0.32311	0.34005	0.35711	0.37356	0.38999	0.40649	0.42204
7	1e-05	1e-05	1e-05	1e-05	0.0018479	0.0068987	0.011173	0.015383	0.019964	0.022988	0.025478	0.027135	0.028916	0.031336	0.033392	0.036923	0.041045	0.046066	0.050678	0.055179	0.06125	0.067429	0.074522	0.081996	0.089415	0.098293	0.10733	0.1168	0.12656	0.13705	0.14784	0.15758	0.16842	0.17921	0.19022	0.20167	0.2132	0.22506	0.23767	0.25137	0.26644	0.28337	NaN	NaN	NaN	NaN	NaN	NaN	NaN
8	0.011762	0.0076502	0.0051337	0.002709	0.00048433	1e-05	1e-05	1e-05	1e-05	1e-05	1e-05	0.0016089	0.0041473	0.0059957	0.0083245	0.011097	0.014484	0.017974	0.021929	0.025657	0.030509	0.034829	0.039742	0.044955	0.050263	0.055841	0.061065	0.066768	0.072442	0.078556	0.084934	0.090751	0.097399	0.10398	0.11059	0.11732	0.12427	0.13212	0.13946	0.14689	0.15389	0.16164	0.17013	0.17892	0.18782	0.19659	0.20589	0.21539	0.22427
9	1e-05	1e-05	1e-05	1e-05	1e-05	1e-05	0.0015938	0.0048859	0.0084761	0.011225	0.014425	0.016791	0.019483	0.023644	0.027678	0.032777	0.03883	0.045814	0.05261	0.059376	0.067395	0.075158	0.083526	0.091909	0.099773	0.1085	0.11732	0.12625	0.13449	0.14325	0.15169	0.15873	0.1658	0.17282	0.18011	0.18745	0.19438	0.20109	0.20714	0.21358	0.21921	0.22524	0.2321	0.23899	0.24567	0.25172	0.25741	0.26268	0.26768
10	0.0025963	0.00040853	1e-05	1e-05	1e-05	1e-05	1e-05	1e-05	0.0012103	0.0041183	0.0080073	0.012503	0.017069	0.022147	0.026673	0.031328	0.03665	0.042413	0.0493	0.055924	0.062418	0.069203	0.076777	0.084999	0.092941	0.10209	0.11107	0.11978	0.12856	0.13714	0.14639	0.15573	0.16466	0.17266	0.18041	0.18848	0.19594	0.20357	0.21072	0.21792	0.2246	0.23108	0.23753	0.2439	0.25043	0.25678	0.26279	0.26865	0.27416
11	1e-05	0.00026467	0.0010444	0.0021887	0.0040279	0.0069549	0.010427	0.015048	0.022058	0.031324	0.043195	0.056631	0.072209	0.091541	0.11415	0.14004	0.16937	NaN	NaN	NaN	NaN	NaN	NaN	NaN	NaN	NaN	NaN	NaN	NaN	NaN	NaN	NaN	NaN	NaN	NaN	NaN	NaN	NaN	NaN	NaN	NaN	NaN	NaN	NaN	NaN	NaN	NaN	NaN	NaN
12	1e-05	1e-05	1e-05	1e-05	0.00051273	0.002409	0.0046691	0.0073189	0.011121	0.015923	0.022017	0.028481	0.035516	0.043991	0.054154	0.065999	0.07931	0.094456	0.11126	0.12941	0.14904	NaN	NaN	NaN	NaN	NaN	NaN	NaN	NaN	NaN	NaN	NaN	NaN	NaN	NaN	NaN	NaN	NaN	NaN	NaN	NaN	NaN	NaN	NaN	NaN	NaN	NaN	NaN	NaN
13	1e-05	1e-05	1e-05	1e-05	1e-05	1e-05	0.0007499	0.0015035	0.0027177	0.0042947	0.0054683	0.0064573	0.006858	0.0069965	0.0076319	0.0088687	0.010277	0.012205	0.014661	0.016932	0.019459	0.022178	0.025933	0.030585	0.03524	0.040514	0.045788	0.051087	0.056603	0.06229	0.06814	0.073655	0.079519	0.084913	0.090095	0.09548	0.10052	0.1057	0.11068	0.11547	0.11994	0.1247	0.12989	0.13437	0.13895	0.14312	0.14692	0.15042	0.15343
14	0.013327	0.011717	0.0098689	0.0075732	0.0050015	0.0032183	0.0016334	0.00018809	1e-05	1e-05	1e-05	1e-05	1e-05	1e-05	0.0013338	0.0036408	0.0061665	0.0088121	0.011547	0.014275	0.017002	0.019895	0.024103	0.029551	0.034974	0.040824	0.046888	0.053141	0.060041	0.067939	0.076333	0.085116	0.09433	0.10291	0.11136	0.11997	0.12821	0.13724	0.14614	0.15525	0.16394	0.17279	0.182	0.19093	0.20078	0.21026	0.2198	0.22907	0.23724
15	1e-05	1e-05	1e-05	1e-05	1e-05	1e-05	0.0027084	0.007129	0.01302	0.015262	0.018402	0.022572	0.028651	0.033186	0.036333	0.039451	0.042725	0.048249	0.050948	0.05353	0.058471	0.065215	0.071535	0.076126	0.083291	0.09076	0.099652	0.10927	0.11764	0.13039	0.14152	0.15112	0.15864	0.16491	0.17091	0.17602	0.18028	0.1825	0.18324	0.18441	0.18245	0.18148	0.18266	0.18487	0.18915	0.1947	0.19883	0.20334	0.20838
16	0.01039	0.0066177	0.0037079	0.0012817	1e-05	1e-05	1e-05	1e-05	1e-05	1e-05	0.0006127	0.00372	0.007231	0.010847	0.014821	0.019357	0.024755	0.030195	0.036239	0.042667	0.049412	0.056197	0.063622	0.071073	0.078747	0.086648	0.0947	0.10279	0.11133	0.11993	0.12854	0.13694	0.14579	0.1544	0.16357	0.17298	0.18268	0.19218	0.20163	0.21097	0.22018	0.22989	0.24026	0.25035	0.26052	0.27041	0.28022	0.28999	0.30006
17	0.02635	0.019898	0.014447	0.0097761	0.0056444	0.0021385	1e-05	1e-05	1e-05	1e-05	1e-05	1e-05	0.00063477	0.0032486	0.0062008	0.0097219	0.013821	0.01802	0.022603	0.027452	0.032588	0.037911	0.04367	0.04961	0.055851	0.062096	0.068472	0.075048	0.082191	0.089636	0.097231	0.10469	0.11257	0.12054	0.12881	0.1371	0.14591	0.15499	0.16406	0.17307	0.18201	0.19153	0.20179	0.21218	0.22286	0.23363	0.2449	0.25648	0.26852
18	1e-05	1e-05	1e-05	1e-05	1e-05	1e-05	0.00071183	0.00061892	0.001616	0.0025411	0.0044306	0.0061811	0.0081149	0.010286	0.013099	0.016618	0.020601	0.025638	0.032382	0.039017	0.046681	0.054437	0.063702	0.073997	0.084839	0.095855	0.10763	0.12042	0.13315	0.14707	0.16112	0.17496	0.19009	0.20462	0.21947	0.23534	0.25184	0.26864	0.28598	0.30458	0.32218	0.34118	0.36237	0.38272	0.40442	0.42607	0.44674	0.46717	0.48781
19	1e-05	1e-05	1e-05	1e-05	1e-05	1e-05	1e-05	0.00026807	0.00097972	0.0014634	0.0038329	0.0065208	0.0098347	0.013258	0.017309	0.022508	0.028068	0.034475	0.041338	0.048674	0.056876	0.063929	0.07174	0.079916	0.088176	0.096393	0.10448	0.11309	0.12125	0.13053	0.13967	0.14788	0.15703	0.16579	0.17462	0.18437	0.19383	0.20314	0.21202	0.22154	0.2303	0.2391	0.24956	0.25986	0.27011	0.27987	0.28837	0.29751	0.30686
20	0.02354	0.016802	0.011197	0.0063043	0.00206	1e-05	1e-05	1e-05	1e-05	1e-05	1e-05	0.0015003	0.0056237	0.0098349	0.015027	0.020653	0.02732	0.033774	0.040769	0.049063	0.058324	0.068327	0.080032	0.092538	0.10678	0.12122	0.13701	0.15347	0.17172	0.19099	0.21066	0.23108	0.2528	0.27415	0.29666	0.31917	NaN	NaN	NaN	NaN	NaN	NaN	NaN	NaN	NaN	NaN	NaN	NaN	NaN
21	1e-05	1e-05	1e-05	1e-05	1e-05	1e-05	0.00080465	0.0025492	0.0046833	0.006784	0.0095303	0.012403	0.015953	0.019654	0.023578	0.027803	0.032229	0.037559	0.043173	0.049606	0.056985	0.064621	0.073267	0.082324	0.091922	0.1021	0.11303	0.12496	0.13792	0.15293	0.16899	0.1869	0.20777	0.23151	NaN	NaN	NaN	NaN	NaN	NaN	NaN	NaN	NaN	NaN	NaN	NaN	NaN	NaN	NaN
22	0.011407	0.008055	0.0055915	0.0037571	0.0021295	0.00040958	1e-05	1e-05	1e-05	1e-05	1e-05	1e-05	0.0010521	0.0020067	0.0030094	0.0043336	0.0061028	0.0082289	0.01041	0.01196	0.013469	0.014904	0.017162	0.018898	0.020795	0.022202	0.023777	0.026179	0.028609	0.031491	0.035161	0.03917	0.043573	0.047663	0.052464	0.057613	0.063798	0.070343	0.075841	0.081395	0.086963	0.092053	0.096636	0.10121	0.10635	0.11122	0.11561	0.11967	0.12313
23	0.00036651	1e-05	1e-05	1e-05	1e-05	1e-05	1e-05	0.0009185	0.0028587	0.0051922	0.0085689	0.012119	0.016069	0.020343	0.025114	0.03049	0.036242	0.042789	0.049906	0.057712	0.066259	0.075013	0.084973	0.096038	0.10821	0.12147	0.1358	0.15185	0.16911	0.1883	0.20915	0.23193	0.25722	0.28472	NaN	NaN	NaN	NaN	NaN	NaN	NaN	NaN	NaN	NaN	NaN	NaN	NaN	NaN	NaN
24	1e-05	1e-05	1e-05	1e-05	1e-05	1e-05	0.0004267	0.0015426	0.0027899	0.0040439	0.0057609	0.0078423	0.0098982	0.012099	0.014572	0.017241	0.020284	0.023449	0.026556	0.029632	0.032723	0.035737	0.038764	0.041986	0.045636	0.049185	0.052882	0.056905	0.061088	0.065854	0.070485	0.075236	0.080397	0.085575	0.090882	0.095786	0.10094	0.10633	0.11124	0.11605	0.12038	0.12521	0.13044	0.1355	0.14058	0.14584	0.15138	0.15682	0.16191
25	0.0023789	0.0016644	0.00084109	0.00042205	5.2569e-05	1e-05	1e-05	1e-05	1e-05	0.00075609	0.0022345	0.0036886	0.0050377	0.0068004	0.008512	0.011081	0.014677	0.018603	0.022514	0.027001	0.030939	0.034702	0.039341	0.044904	0.05082	0.057169	0.063373	0.069038	0.074879	0.082477	0.090566	0.099785	0.10985	0.12028	0.13093	0.1421	0.15383	0.16643	0.17978	0.19362	0.2064	0.21962	0.23333	0.24749	0.26165	0.27573	0.28945	0.3037	0.3178
26	1e-05	1e-05	1e-05	1e-05	1e-05	1e-05	0.0014314	0.0059909	0.0092971	0.014819	0.021186	0.029319	0.038971	0.048567	0.059505	0.070981	0.083113	0.096274	0.10867	0.12315	0.13824	0.1537	0.16813	0.18224	0.19753	0.21333	0.22881	0.24566	0.26277	0.2809	0.29719	0.3129	0.32836	0.34496	0.36209	0.37763	0.39412	0.4111	0.42552	0.43933	0.45205	0.46652	0.4814	0.49679	0.51009	0.52222	0.53535	0.54476	0.55327
27	0.0067679	0.0052513	0.0037806	0.0024079	0.0012898	0.00010426	1e-05	1e-05	1e-05	1e-05	1e-05	1e-05	0.001333	0.0033977	0.0059866	0.0091232	0.013089	0.01775	0.022852	0.028663	0.034942	0.041525	0.048633	0.056102	0.064222	0.072698	0.081623	0.090719	0.099893	0.10968	0.11933	0.12903	0.13951	0.15029	0.16114	0.17139	0.18181	0.19221	0.20205	0.21214	0.22173	0.23186	0.24266	0.2527	0.26221	0.27189	0.28205	0.29195	0.30141
28	0.007211	0.0016408	1e-05	1e-05	1e-05	1e-05	1e-05	1e-05	0.000515	0.004033	0.010702	0.01893	0.02849	0.036221	0.042822	0.048566	0.055566	0.065906	0.076653	0.089654	0.10157	0.11092	0.12084	0.13014	0.14232	0.15641	0.17274	0.19011	0.20627	0.22305	0.23752	0.25242	0.26991	0.28733	0.30494	0.32093	0.33604	0.34989	0.36262	0.37514	0.38672	0.4005	0.41653	NaN	NaN	NaN	NaN	NaN	NaN
29	1e-05	1e-05	1e-05	1e-05	1e-05	1e-05	0.002353	0.0064224	0.010921	0.015454	0.020663	0.025672	0.030324	0.03592	0.041082	0.046517	0.051563	0.057074	0.062541	0.068181	0.074141	0.079747	0.08552	0.091206	0.096533	0.10289	0.11	0.1182	0.1272	0.13744	0.14745	0.15729	0.16731	0.17829	0.19044	0.20435	0.21856	0.23287	0.24735	0.26146	0.27525	0.29067	0.30743	0.3252	0.34208	0.35873	0.37392	0.38868	0.40359
30	0.0062657	0.003858	0.0021277	0.00060815	1e-05	1e-05	0.00012533	0.0021756	0.0051717	0.0094289	0.014654	0.021157	0.029014	0.03776	0.047794	0.059095	0.072098	0.086431	0.10204	0.11948	0.1387	0.1598	0.18212	0.20544	0.23001	0.25629	0.28407	0.31322	NaN	NaN	NaN	NaN	NaN	NaN	NaN	NaN	NaN	NaN	NaN	NaN	NaN	NaN	NaN	NaN	NaN	NaN	NaN	NaN	NaN
31	0.0043206	0.0022961	0.00059833	1e-05	1e-05	1e-05	1e-05	1e-05	1e-05	0.00045626	0.0028745	0.005937	0.0095129	0.013851	0.018731	0.024655	0.031199	0.038934	0.047689	0.057043	0.067258	0.078116	0.090141	0.10294	0.11595	0.12936	0.14284	0.15714	0.17132	0.18581	0.20047	0.21462	0.22886	0.24273	0.25678	0.27101	0.28536	0.30029	0.31476	0.32951	0.34442	0.35989	0.37652	0.39371	0.41176	0.43013	0.44914	NaN	NaN
32	1e-05	1e-05	1e-05	1e-05	1e-05	1e-05	0.0004917	0.0013608	0.0028541	0.0046693	0.0067696	0.0089548	0.011453	0.014036	0.017028	0.020174	0.023487	0.027697	0.032998	0.038316	0.044152	0.050444	0.057519	0.064987	0.072781	0.080801	0.089466	0.098744	0.10803	0.11731	0.12733	0.13711	0.14713	0.15697	0.16722	0.17772	0.18879	0.1999	0.21081	0.22142	0.23169	0.24137	0.25155	0.26166	0.27197	0.28177	0.29148	0.30042	0.30894
33	0.012559	0.008562	0.0052663	0.0032546	0.0010208	1e-05	1e-05	1e-05	1e-05	1e-05	1e-05	0.0015858	0.0040196	0.006542	0.0089384	0.0125	0.016863	0.021609	0.026273	0.030746	0.03597	0.040922	0.046227	0.052425	0.059076	0.065957	0.072385	0.079351	0.086219	0.093533	0.10098	0.10793	0.11517	0.12243	0.12945	0.13629	0.14301	0.15016	0.15665	0.16286	0.16865	0.17454	0.18077	0.18663	0.19245	0.19826	0.20387	0.20954	0.21494
34	1e-05	1e-05	1e-05	1e-05	0.0011561	0.0034831	0.0054512	0.0066221	0.0070327	0.0076201	0.0092958	0.011147	0.014229	0.018218	0.021388	0.025267	0.029914	0.035073	0.041221	0.04793	0.055189	0.06214	0.069819	0.076663	0.083356	0.090794	0.097948	0.10561	0.11352	0.12178	0.13096	0.14026	0.15024	NaN	NaN	NaN	NaN	NaN	NaN	NaN	NaN	NaN	NaN	NaN	NaN	NaN	NaN	NaN	NaN
35	1e-05	1e-05	1e-05	1e-05	1e-05	1e-05	0.0010573	0.002237	0.0029829	0.0039176	0.0061752	0.0085458	0.011899	0.016114	0.019155	0.022987	0.027635	0.032538	0.038287	0.044186	0.050253	0.05585	0.062147	0.067254	0.072203	0.07789	0.083016	0.088115	0.093418	0.09869	0.10483	0.1107	0.117	0.1228	0.1306	NaN	NaN	NaN	NaN	NaN	NaN	NaN	NaN	NaN	NaN	NaN	NaN	NaN	NaN
36	1e-05	1e-05	1e-05	1e-05	1e-05	1e-05	0.0014134	0.0029378	0.004235	0.0049201	0.0053969	0.0062314	0.0070182	0.0078397	0.0090107	0.01058	0.01276	0.016205	0.019974	0.02407	0.028822	0.033696	0.039352	0.045591	0.052708	0.059762	0.066449	0.073467	0.080149	0.087729	0.096235	0.10551	0.11601	0.12615	0.13694	0.14759	0.15891	0.17165	0.18429	0.19793	0.21197	0.22624	0.24079	0.25489	0.26994	0.28431	0.29905	0.31434	0.32983
37	1e-05	1e-05	1e-05	1e-05	1e-05	1e-05	0.00049546	0.00047601	0.0010191	0.0020584	0.0048464	0.0071001	0.0088845	0.010875	0.012545	0.014128	0.015952	0.018296	0.021416	0.024658	0.027153	0.028681	0.031003	0.033744	0.036543	0.039316	0.042456	0.045447	0.048706	0.052035	0.055235	0.059077	0.063903	0.068687	0.074035	0.079601	0.085736	0.092233	0.098861	0.10517	0.11092	0.11713	0.12445	0.13049	0.13713	0.14329	0.14931	0.15477	0.15998
38	1e-05	1e-05	1e-05	1e-05	1e-05	1e-05	0.00083611	0.0013551	0.0018727	0.0023737	0.0033465	0.0043757	0.0054711	0.0074649	0.0090707	0.010627	0.012	0.014136	0.017068	0.019823	0.022861	0.025451	0.028509	0.031569	0.034977	0.039063	0.04297	0.04778	0.051992	0.056897	0.062524	0.068501	0.075576	0.082645	0.090524	0.0981	0.10566	0.11387	0.12139	0.12964	0.13733	0.14508	0.15272	0.15956	0.16663	0.17311	0.17951	0.18635	0.19326
39	0.02177	0.018484	0.015454	0.013084	0.010889	0.0085882	0.0067146	0.0048377	0.0030445	0.00141	0.00088538	0.00030004	1e-05	1e-05	1e-05	1e-05	1e-05	1e-05	0.00038888	0.0015658	0.0030443	0.0041046	0.0059791	0.0086234	0.011075	0.01349	0.016254	0.019014	0.02177	0.024976	0.028237	0.031747	0.035944	0.040199	0.044515	0.049606	0.055483	0.062023	0.069195	0.076565	0.08384	0.09191	0.1005	0.10871	0.11721	0.12575	0.13419	0.14229	0.14984
40	0.0036598	0.0016662	0.00047538	1e-05	1e-05	1e-05	1e-05	1e-05	1e-05	0.00045914	0.0022642	0.0049758	0.007964	0.011161	0.014715	0.018489	0.022669	0.027437	0.032804	0.038046	0.043967	0.05	0.056853	0.063892	0.071155	0.078949	0.087091	0.096295	0.10599	0.11637	0.1273	0.13836	0.15026	0.16211	0.17505	0.18871	0.20265	0.21749	0.23212	0.24698	0.26194	0.27758	0.29432	0.31107	0.32847	0.34649	0.36561	0.3861	0.40705
41	0.007533	0.0059399	0.0045741	0.0034891	0.0025887	0.0018342	0.00099762	5.2236e-05	1e-05	1e-05	1e-05	1e-05	1e-05	1e-05	0.0010593	0.0021915	0.0032267	0.0046251	0.0067605	0.0094212	0.012283	0.015058	0.018008	0.021054	0.024165	0.027287	0.030629	0.034353	0.038425	0.042551	0.046209	0.050069	0.054155	0.058521	0.062985	0.067903	0.073072	0.078776	0.084708	0.090224	0.095458	0.10129	0.10756	0.11381	0.12016	0.12659	0.13281	0.13888	0.14464
42	0.00070115	0.00036009	0.000114	7.5894e-05	1e-05	1e-05	1e-05	1e-05	1e-05	1e-05	0.00087801	0.0017606	0.0028477	0.0041664	0.0055165	0.0071078	0.0087526	0.010634	0.013068	0.015518	0.017908	0.019793	0.022122	0.024252	0.026103	0.02803	0.030214	0.032579	0.03555	0.038638	0.041714	0.045166	0.049202	0.053176	0.057842	0.063086	0.068827	0.074941	0.081186	0.087105	0.092676	0.098647	0.1049	0.11078	0.11691	0.12262	0.12794	0.13285	0.13757
43	0.0026839	0.0013868	0.00058868	5.5048e-05	1e-05	1e-05	1e-05	1e-05	1e-05	1e-05	0.0011463	0.0024879	0.004167	0.0059145	0.0080285	0.010366	0.01371	0.0174	0.021501	0.025808	0.03044	0.034872	0.0403	0.045957	0.05202	0.058098	0.064257	0.070452	0.076786	0.083216	0.089383	0.095821	0.10308	0.11021	0.11763	0.12496	0.133	0.14165	0.15042	0.15964	0.1693	0.18008	0.19109	0.20167	0.21262	0.22384	0.23539	0.24644	0.25741
44	1e-05	1e-05	1e-05	1e-05	1e-05	1e-05	0.00022843	0.00043121	0.0013267	0.0030064	0.0056875	0.0086957	0.012214	0.015526	0.019203	0.023031	0.026993	0.032618	0.038754	0.04601	0.054096	0.062223	0.070958	0.08047	0.091324	0.10253	0.11374	0.12545	0.13786	0.15072	0.16368	0.17656	0.19041	0.20431	0.21843	0.23254	0.24683	0.26226	0.27761	0.29173	0.30535	0.31843	0.33031	0.34108	0.35139	0.36094	0.36964	0.37775	0.3841
45	1e-05	1e-05	1e-05	1e-05	0.006264	0.016059	0.023771	0.028682	0.031413	0.032356	0.030692	0.027008	0.022101	0.017111	0.012821	0.010832	0.0085022	0.0069312	0.0085677	0.011552	0.016038	0.023605	0.033316	0.044571	0.058138	0.071554	0.084435	0.0995	0.11529	0.12844	0.14219	0.15646	0.16942	0.18141	0.19354	0.20576	0.21874	0.23219	0.24495	0.25775	0.27351	0.29043	0.30692	0.32457	0.34459	NaN	NaN	NaN	NaN
46	1e-05	1e-05	1e-05	1e-05	1e-05	1e-05	0.0022237	0.0066752	0.0095812	0.012526	0.015805	0.019047	0.021464	0.023847	0.025743	0.028429	0.032299	0.035124	0.038527	0.043046	0.048305	0.052698	0.05644	0.060777	0.06533	0.070377	0.074165	0.077415	0.082667	0.088081	0.093499	0.098302	0.10441	0.11071	0.11732	0.12419	0.13153	0.14036	0.15014	0.15939	0.16862	0.17797	0.18791	0.19755	0.2077	0.21773	0.22846	0.2384	0.2476
47	1e-05	1e-05	1e-05	1e-05	1e-05	1e-05	0.00080851	0.0028022	0.0044589	0.0068886	0.0096425	0.01253	0.014871	0.017388	0.019117	0.021429	0.025114	0.027962	0.031433	0.035666	0.040596	0.045357	0.04938	0.054024	0.058732	0.064222	0.068898	0.072423	0.07702	0.081412	0.085572	0.088757	0.092468	0.096574	0.10046	0.1048	0.10902	0.11384	0.11989	0.12609	0.13262	0.13916	0.14639	0.15329	0.16016	0.16745	0.17487	0.18267	0.19035
48	0.041393	0.032746	0.02513	0.018152	0.01215	0.006722	0.0024499	1e-05	1e-05	1e-05	1e-05	1e-05	1e-05	0.00074544	0.0026073	0.0054449	0.0093971	0.013689	0.018955	0.024549	0.031737	0.039361	0.047174	0.055006	0.063926	0.073604	0.083024	0.092818	0.10365	0.11444	0.12557	0.13638	0.14714	0.15863	0.17065	0.18266	0.19529	0.20889	0.2225	0.23539	0.24864	0.26273	0.27757	0.29355	0.30955	0.32625	0.34345	0.36076	0.37802
49	1e-05	1e-05	1e-05	1e-05	1e-05	0.00016095	0.0011264	0.002295	0.0039277	0.006337	0.0089151	0.012695	0.016747	0.020247	0.023665	0.027417	0.031532	0.036609	0.042009	0.047892	0.054236	0.061374	0.068551	0.075997	0.083814	0.092556	0.10208	0.11204	0.123	0.13502	0.14903	0.16544	0.18482	0.20803	NaN	NaN	NaN	NaN	NaN	NaN	NaN	NaN	NaN	NaN	NaN	NaN	NaN	NaN	NaN
50	0.016416	0.012883	0.0095719	0.0067542	0.0042582	0.0023247	0.00054564	1e-05	1e-05	1e-05	1e-05	1e-05	1e-05	0.0011515	0.0026683	0.0047866	0.0070947	0.009996	0.013156	0.016731	0.02054	0.024337	0.028372	0.032429	0.036721	0.041509	0.045918	0.05042	0.054843	0.059305	0.063969	0.069054	0.07487	0.080706	0.086821	0.093246	0.099846	0.10698	0.11439	0.12223	0.13043	0.13855	0.14699	0.15466	0.16264	0.17117	0.17933	0.18733	0.19492
51	1e-05	1e-05	1e-05	1e-05	1e-05	1e-05	0.00035111	0.0010798	0.0016836	0.0029661	0.0049279	0.0076263	0.011115	0.015093	0.019138	0.023899	0.029397	0.034782	0.040904	0.047481	0.052882	0.057902	0.062295	0.06621	0.069889	0.073444	0.076168	0.078261	0.080907	0.082829	0.0843	0.08709	0.089936	0.093699	0.097513	0.10155	0.10607	0.11121	0.11695	0.12274	0.12916	0.13587	0.14185	0.14796	0.15366	0.15934	0.16489	0.17053	0.17588
52	1e-05	1e-05	1e-05	1e-05	1e-05	1e-05	0.0011422	0.0027935	0.0038487	0.0047171	0.0054584	0.0064882	0.0078799	0.0094117	0.011112	0.013383	0.016351	0.019095	0.022586	0.026749	0.03054	0.034775	0.038446	0.041917	0.045639	0.049415	0.052849	0.056135	0.060254	0.064123	0.06771	0.071964	0.076064	0.081126	0.086398	0.091903	0.097677	0.10402	0.11064	0.11694	0.12365	0.13079	0.13794	0.14502	0.15156	0.15811	0.16468	0.17133	0.17773
53	0.014916	0.013146	0.011696	0.010188	0.0088321	0.0073641	0.0061061	0.0049632	0.0037377	0.0026885	0.0015174	0.00084214	0.00043728	1e-05	1e-05	1e-05	1e-05	1e-05	1e-05	7.3387e-05	0.00089252	0.0019913	0.0028156	0.0035054	0.004304	0.0050105	0.0055893	0.0057884	0.0061094	0.0061633	0.0059061	0.0053444	0.004563	0.0039169	0.0033382	0.0028889	0.0028761	0.0029197	0.0032678	0.0033815	0.0037609	0.0042013	0.0049949	0.0058568	0.0067032	0.0075262	0.0082615	0.0086506	0.0088071
54	1e-05	1e-05	1e-05	1e-05	1e-05	1e-05	0.0024217	0.0077827	0.012895	0.016327	0.019807	0.023802	0.027893	0.032518	0.037562	0.044318	0.051168	0.058522	0.066435	0.075757	0.086428	0.09701	0.10816	0.12128	0.13462	0.14873	0.16277	0.17708	0.19235	0.20786	0.22351	0.24035	0.25801	NaN	NaN	NaN	NaN	NaN	NaN	NaN	NaN	NaN	NaN	NaN	NaN	NaN	NaN	NaN	NaN
55	1e-05	1e-05	1e-05	1e-05	1e-05	1e-05	0.0012504	0.0048501	0.0093111	0.015405	0.022862	0.032031	0.043182	0.056439	0.072073	0.090045	0.10998	NaN	NaN	NaN	NaN	NaN	NaN	NaN	NaN	NaN	NaN	NaN	NaN	NaN	NaN	NaN	NaN	NaN	NaN	NaN	NaN	NaN	NaN	NaN	NaN	NaN	NaN	NaN	NaN	NaN	NaN	NaN	NaN
56	1e-05	1e-05	1e-05	1e-05	1e-05	1e-05	0.0012673	0.0049806	0.0099082	0.015405	0.022116	0.03052	0.040311	0.051676	0.065176	0.080592	0.097163	0.1151	0.13456	0.1551	0.17703	0.19932	0.22219	0.24585	0.26974	0.29316	0.31576	0.33826	0.36071	0.38235	0.40346	0.42394	0.44419	0.4642	0.48294	0.50067	0.51824	0.53542	0.55192	0.56762	0.58183	0.59537	0.60788	0.61941	0.6296	0.63959	0.6493	0.65765	0.66511
57	0.01799	0.01358	0.010002	0.0062338	0.0032057	0.00045125	1e-05	1e-05	1e-05	1e-05	1e-05	1e-05	0.0027382	0.0061371	0.010743	0.016425	0.023528	0.031426	0.039737	0.049078	0.058307	0.068628	0.080041	0.09202	0.1051	0.11896	0.13221	0.14548	0.16	0.1755	0.19118	0.20888	0.22688	0.24583	0.2656	0.28624	0.30733	0.3306	0.35471	0.37913	0.40385	0.42903	0.4539	0.47889	0.50288	0.5261	0.5483	0.56974	0.58913
58	0.0027785	0.0012204	0.00030729	1e-05	1e-05	1e-05	1e-05	1e-05	1e-05	0.00091831	0.0022693	0.0042171	0.0068459	0.009379	0.011973	0.015345	0.019456	0.023936	0.029015	0.034739	0.040758	0.047237	0.053961	0.060791	0.067998	0.075711	0.083302	0.090734	0.098536	0.10621	0.114	0.1219	0.13043	0.13964	0.14941	0.15985	0.17086	0.18248	0.19506	0.2079	0.22159	0.23565	0.2506	0.26505	0.27934	0.29373	0.30825	0.32256	0.33684
59	0.016731	0.011811	0.0073955	0.0036007	0.00078291	1e-05	1e-05	1e-05	1e-05	0.00012315	0.0034247	0.0078304	0.013339	0.019761	0.027248	0.035672	0.045204	0.055314	0.066571	0.078395	0.089298	0.10155	0.11487	0.12859	0.14317	0.15837	0.17331	0.18828	0.20501	0.2226	0.24125	0.26219	0.28432	NaN	NaN	NaN	NaN	NaN	NaN	NaN	NaN	NaN	NaN	NaN	NaN	NaN	NaN	NaN	NaN
60	0.010316	0.0064771	0.0035028	0.0011378	1e-05	1e-05	1e-05	1e-05	1e-05	1e-05	0.00037774	0.0038939	0.0082555	0.012697	0.017407	0.022598	0.029072	0.035922	0.043401	0.051196	0.058724	0.06672	0.074468	0.082258	0.090647	0.099457	0.10747	0.1151	0.12338	0.13189	0.14077	0.15067	0.16059	0.1714	0.18329	0.19569	0.20857	0.22297	0.23779	0.25256	0.26805	0.2837	0.29938	0.31561	0.33138	0.34635	0.36074	0.37473	0.38868
61	1e-05	1e-05	1e-05	1e-05	1e-05	1e-05	0.0016036	0.0040893	0.0061614	0.0081553	0.0094907	0.010968	0.012439	0.014102	0.015842	0.017713	0.019848	0.022277	0.02536	0.029057	0.033052	0.037584	0.042456	0.047529	0.052804	0.058443	0.064238	0.070168	0.076451	0.082762	0.089002	0.095136	0.10148	0.10804	0.11491	0.12235	0.13005	0.1382	0.14682	0.1557	0.16487	0.17446	0.18469	0.19501	0.20526	0.2157	0.22601	0.23633	0.24621
62	0.043246	0.029738	0.019401	0.011001	0.0013021	1e-05	1e-05	1e-05	1e-05	1e-05	1e-05	0.0026551	0.0068457	0.011344	0.014574	0.018886	0.020466	0.021223	0.021501	0.023887	0.028401	0.031169	0.034622	0.040914	0.045202	0.051199	0.056528	0.063691	0.070824	0.075904	0.079371	0.082994	0.087379	0.093474	0.095966	0.10038	0.1046	0.10906	0.11351	0.11927	0.12543	0.13122	0.13649	0.14221	0.14652	0.15159	0.15602	0.15944	0.162
63	1e-05	1e-05	1e-05	1e-05	1e-05	1e-05	0.00079684	0.002153	0.0032914	0.0047602	0.0060525	0.0074647	0.0087676	0.010684	0.012483	0.01464	0.017472	0.020843	0.024461	0.028749	0.033286	0.038429	0.043738	0.04945	0.055101	0.061032	0.066611	0.071943	0.077204	0.082723	0.088009	0.093278	0.0986	0.10399	0.10966	0.1156	0.12188	0.12898	0.13638	0.14392	0.15151	0.15939	0.16751	0.17569	0.18419	0.19261	0.2014	0.21023	0.21833
64	0.0016834	0.00051188	1e-05	1e-05	1e-05	1e-05	1e-05	1e-05	0.00045579	0.0024816	0.0048778	0.0082124	0.01216	0.016959	0.022442	0.028677	0.035767	0.043521	0.052078	0.061445	0.071795	0.082776	0.093981	0.10581	0.11808	0.1309	0.14421	0.15788	0.17236	0.18743	0.20248	0.21777	0.23418	0.25176	0.2699	0.28928	0.31002	0.33211	0.35571	NaN	NaN	NaN	NaN	NaN	NaN	NaN	NaN	NaN	NaN
65	0.0038768	0.0022394	0.0010829	0.00011637	1e-05	1e-05	1e-05	1e-05	1e-05	1e-05	0.00082605	0.0024923	0.0048062	0.0076177	0.011056	0.01514	0.019638	0.025124	0.031325	0.038204	0.045687	0.054086	0.063169	0.072295	0.081766	0.091271	0.10084	0.11088	0.12096	0.1312	0.14149	0.15195	0.16243	0.17326	0.18471	0.19623	0.20811	0.22031	0.23271	0.24502	0.25716	0.26941	0.2816	0.29361	0.30485	0.31553	0.32613	0.33618	0.34562
66	1e-05	1e-05	1e-05	1e-05	1e-05	1e-05	0.00062887	0.0014296	0.0026852	0.0034193	0.003692	0.0046603	0.0056509	0.0065165	0.0072565	0.007777	0.0084675	0.0096574	0.011284	0.012719	0.014598	0.017139	0.019755	0.022604	0.02559	0.028842	0.032455	0.036121	0.039835	0.043801	0.048621	0.0535	0.058713	0.063863	0.069362	0.075485	0.081703	0.088006	0.094448	0.10106	0.10805	0.11462	0.12175	0.12878	0.13636	0.14455	0.15296	0.16201	0.17171
67	1e-05	1e-05	1e-05	1e-05	1e-05	0.0017001	0.006087	0.011019	0.016484	0.022341	0.02947	0.037375	0.046295	0.056964	0.06857	0.081257	0.094463	0.10863	0.12343	0.13975	0.15696	0.17485	0.19411	0.21418	0.23474	0.25666	0.28045	0.306	NaN	NaN	NaN	NaN	NaN	NaN	NaN	NaN	NaN	NaN	NaN	NaN	NaN	NaN	NaN	NaN	NaN	NaN	NaN	NaN	NaN
68	1e-05	1e-05	1e-05	0.0031589	0.0071162	0.010468	0.013316	0.016461	0.019267	0.022498	0.02586	0.029335	0.032645	0.03624	0.040324	0.044511	0.049249	0.05587	0.062204	0.069647	0.077608	0.086914	0.096988	0.10819	0.11992	0.13321	0.14822	0.16517	0.18312	0.20473	0.22897	NaN	NaN	NaN	NaN	NaN	NaN	NaN	NaN	NaN	NaN	NaN	NaN	NaN	NaN	NaN	NaN	NaN	NaN
69	1e-05	1e-05	1e-05	1e-05	1e-05	1e-05	0.0013348	0.0032698	0.0057311	0.0089916	0.011512	0.014155	0.017698	0.021437	0.024939	0.028687	0.033042	0.037439	0.043354	0.049677	0.056412	0.064712	0.073986	0.083675	0.09432	0.10623	0.11805	0.12935	0.14105	0.15207	0.1637	0.17482	0.18669	0.19838	0.21004	0.22089	0.23099	0.24128	0.25227	0.26312	0.2742	0.28455	0.29566	0.30534	0.31471	0.32371	0.33283	0.34207	0.35096
70	1e-05	1e-05	1e-05	1e-05	1e-05	0.002738	0.0077461	0.01137	0.01529	0.018846	0.020976	0.020993	0.021494	0.0224	0.022611	0.022922	0.024301	0.024515	0.026799	0.029262	0.032595	0.038175	0.046109	0.054683	0.065181	0.077532	0.08976	0.10233	0.11701	0.13161	0.14822	0.16596	0.18515	0.20478	0.22511	0.24452	0.26292	0.28246	0.29989	0.31502	0.32963	0.3417	0.35156	0.35875	0.3639	0.36723	0.36941	0.37236	0.37542
71	0.00039121	1e-05	1e-05	1e-05	1e-05	1e-05	1e-05	0.00016003	0.0012662	0.0022546	0.0033698	0.0058957	0.0086736	0.011689	0.014623	0.017687	0.021281	0.025305	0.030019	0.035368	0.041844	0.049127	0.05622	0.063431	0.071018	0.079007	0.087513	0.096831	0.10671	0.11713	0.1271	0.13683	0.14657	0.15669	0.16747	0.17862	0.19019	0.20201	0.21302	0.22394	0.23435	0.24569	0.25696	0.26789	0.27853	0.28935	0.29979	0.3102	0.32039
72	1e-05	1e-05	1e-05	1e-05	1e-05	1e-05	0.0007548	0.0023096	0.0040842	0.0057956	0.0072699	0.0097376	0.012543	0.015596	0.019185	0.023419	0.028188	0.03395	0.040429	0.047518	0.055267	0.064025	0.072899	0.082171	0.091979	0.10215	0.11269	0.12372	0.13479	0.14613	0.15773	0.16963	0.18165	0.19403	0.20684	0.21994	0.23336	0.24692	0.26031	0.27395	0.28771	0.30153	0.31561	0.32959	0.3437	0.358	0.37269	0.38801	0.40393
73	0.010616	0.0066045	0.0034531	0.0010789	1e-05	1e-05	1e-05	2.0032e-05	0.0012533	0.0038173	0.0059161	0.0092022	0.015119	0.022682	0.031684	0.043533	0.05952	0.080404	0.10737	NaN	NaN	NaN	NaN	NaN	NaN	NaN	NaN	NaN	NaN	NaN	NaN	NaN	NaN	NaN	NaN	NaN	NaN	NaN	NaN	NaN	NaN	NaN	NaN	NaN	NaN	NaN	NaN	NaN	NaN
74	0.0295	0.021953	0.015262	0.0099279	0.0054544	0.0024835	1e-05	1e-05	1e-05	1e-05	1e-05	1e-05	0.00028869	0.0019004	0.00242	0.0030519	0.0032554	0.0043959	0.0047915	0.0054961	0.0062221	0.0079209	0.0099168	0.012322	0.015991	0.020902	0.025763	0.030315	0.035903	0.042539	0.049343	0.056247	0.063877	0.07127	0.078024	0.08358	0.089001	0.094833	0.10138	0.10678	0.11156	0.11569	0.1204	0.124	0.12741	0.13155	0.13553	0.13889	0.14138
75	1e-05	1e-05	1e-05	1e-05	1e-05	1e-05	0.0026962	0.0055116	0.0072936	0.0079741	0.0071293	0.0054703	0.0044038	0.0030405	0.0026012	0.001987	0.0016022	0.0024052	0.0042183	0.0063917	0.0088934	0.011361	0.01387	0.015758	0.018016	0.020593	0.023046	0.02478	0.02653	0.028574	0.031406	0.034394	0.037677	0.041154	0.045805	0.050612	0.054979	0.059971	0.065921	0.07225	0.077612	0.082379	0.087569	0.093037	0.098865	0.10374	0.10807	0.11257	0.11657
76	1e-05	1e-05	1e-05	1e-05	1e-05	1e-05	NaN	NaN	NaN	NaN	NaN	NaN	NaN	NaN	NaN	NaN	NaN	NaN	NaN	NaN	NaN	NaN	NaN	NaN	NaN	NaN	NaN	NaN	NaN	NaN	NaN	NaN	NaN	NaN	NaN	NaN	NaN	NaN	NaN	NaN	NaN	NaN	NaN	NaN	NaN	NaN	NaN	NaN	NaN
77	1e-05	1e-05	1e-05	1e-05	1e-05	1e-05	0.0020296	0.0060613	0.0091926	0.01209	0.014848	0.018223	0.021821	0.025869	0.029438	0.033784	0.038472	0.042472	0.047087	0.052746	0.059024	0.065282	0.071063	0.076512	0.081489	0.087	0.091855	0.096283	0.10185	0.10701	0.11169	0.11592	0.12047	0.12484	0.12997	0.13562	0.14126	0.1472	0.154	0.15991	0.16571	0.17189	0.17812	0.18415	0.19049	0.19645	0.20248	0.20834	0.21363
78	0.0042821	0.0034622	0.0027218	0.001997	0.0014863	0.0006038	0.00017931	0.00040674	4.431e-05	1e-05	1e-05	1e-05	1e-05	1e-05	1e-05	0.00041508	0.0014092	0.0023444	0.0032956	0.005019	0.0069458	0.0093365	0.011839	0.014336	0.017196	0.020126	0.022901	0.025469	0.028694	0.031933	0.035185	0.038205	0.041457	0.045064	0.049278	0.053909	0.058956	0.064542	0.070435	0.076323	0.082749	0.08948	0.097123	0.10524	0.11376	0.12224	0.13061	0.13891	0.14726
79	0.017462	0.013575	0.010647	0.0079699	0.006027	0.0038276	0.0017479	1.2054e-05	1e-05	1e-05	1e-05	1e-05	1e-05	0.001138	0.002959	0.0048243	0.007345	0.010798	0.0144	0.018196	0.021971	0.026332	0.030131	0.033732	0.03773	0.041603	0.045642	0.050063	0.054385	0.059967	0.065867	0.071977	0.078094	0.08527	0.092538	0.099991	0.10812	0.11699	0.12578	0.13511	0.14353	0.15214	0.16168	0.17172	0.1819	0.19325	0.20463	0.21608	0.22681
80	0.041653	0.040647	0.040261	0.039204	0.038659	0.037779	0.037233	0.036355	0.035092	0.033734	0.031858	0.030698	0.029224	0.027523	0.026591	0.025336	0.024756	0.023462	0.022813	0.022684	0.022635	0.022868	0.022592	0.022374	0.022111	0.021297	0.019965	0.017969	0.016794	0.015573	0.013947	0.0121	0.010306	0.0088503	0.0079565	0.0073791	0.0072796	0.0078901	0.0087274	0.0093491	0.009756	0.010312	0.011641	0.013264	0.015089	0.016669	0.018215	0.019659	0.020752
81	1e-05	1e-05	1e-05	1e-05	1e-05	1e-05	0.00010856	1e-05	0.00011854	0.00087367	0.0021974	0.004089	0.0068114	0.010117	0.013923	0.018945	0.025299	0.032747	0.041446	0.050988	0.061082	0.071844	0.084064	0.097177	0.11081	0.12514	0.13952	0.15399	0.16964	0.18606	0.20311	0.22105	0.23999	0.25953	0.28048	0.30319	NaN	NaN	NaN	NaN	NaN	NaN	NaN	NaN	NaN	NaN	NaN	NaN	NaN
82	1e-05	1e-05	1e-05	1e-05	1e-05	1e-05	0.00036084	0.00095211	0.001354	0.0019675	0.0026867	0.0040548	0.0056461	0.0078652	0.01005	0.013389	0.017024	0.020874	0.024999	0.029523	0.03409	0.038528	0.043162	0.048199	0.052902	0.05816	0.062712	0.067464	0.072435	0.077405	0.082216	0.087023	0.092109	0.097367	0.10302	0.10917	0.11553	0.12277	0.13025	0.13779	0.14597	0.15513	0.16509	0.17609	0.18776	0.19954	0.21219	0.22514	0.23762
83	1e-05	1e-05	1e-05	1e-05	1e-05	1e-05	0.00059364	0.0028728	0.0056351	0.0084212	0.010723	0.014582	0.019281	0.024151	0.029833	0.036264	0.042919	0.051071	0.058938	0.067892	0.078136	0.090178	0.10179	0.1137	0.12608	0.13897	0.15234	0.16612	0.1798	0.19483	0.20974	0.22372	0.23691	0.25162	0.26647	0.28162	0.29684	0.31147	0.32641	0.34141	0.35515	0.36889	0.38358	0.39849	0.41212	0.42565	0.4384	0.45032	0.46264
84	0.014629	0.01036	0.007218	0.0034737	0.00063865	1e-05	1e-05	1e-05	1e-05	1e-05	1e-05	0.0022152	0.0060297	0.010311	0.016166	0.022108	0.029924	0.037986	0.046773	0.056901	0.068743	0.081851	0.095198	0.10908	0.12359	0.13818	0.15345	0.16821	0.1843	0.20077	0.2172	0.23292	0.24898	0.26544	0.28295	0.30101	0.31971	0.33899	0.35846	0.37725	0.39616	0.41553	0.43603	NaN	NaN	NaN	NaN	NaN	NaN
85	1e-05	1e-05	1e-05	1e-05	1e-05	1e-05	0.0014271	0.0045014	0.0077202	0.011284	0.01419	0.017881	0.021577	0.025567	0.029805	0.034235	0.039335	0.045841	0.052487	0.059421	0.066866	0.074677	0.083381	0.092684	0.10198	0.11243	0.12289	0.13452	0.14654	0.15962	0.17351	0.18848	0.2052	0.22251	0.24066	0.25982	0.27854	0.29871	0.31766	0.33618	0.35443	0.37261	0.38977	0.40575	0.42111	0.43555	0.44867	0.46124	0.47246
86	1e-05	1e-05	1e-05	1e-05	1e-05	1e-05	0.0010199	0.0023687	0.0024147	0.0032866	0.0032276	0.0040411	0.0049724	0.0059551	0.0076573	0.0095062	0.012173	0.016857	0.022708	0.030216	0.038223	0.047425	0.056723	0.066547	0.076631	0.087607	0.098847	0.11099	0.12284	0.13484	0.14683	0.1585	0.16993	0.18192	0.19448	0.20748	0.22001	0.23376	0.24654	0.25865	0.27062	0.28264	0.29524	0.30792	0.32106	0.33347	0.34614	0.35907	0.37
87	0.0042272	0.0019163	2.3636e-05	1e-05	1e-05	1e-05	1e-05	1e-05	1e-05	0.0023713	0.0059174	0.010594	0.01657	0.023232	0.030295	0.038514	0.04821	0.059552	0.071961	0.085244	0.099505	0.11484	0.13148	0.14909	0.16829	0.18888	0.21058	0.23333	0.25677	NaN	NaN	NaN	NaN	NaN	NaN	NaN	NaN	NaN	NaN	NaN	NaN	NaN	NaN	NaN	NaN	NaN	NaN	NaN	NaN
88	1e-05	1e-05	1e-05	1e-05	1e-05	1e-05	0.00062842	0.002042	0.0037255	0.0057789	0.0082432	0.010905	0.013933	0.017709	0.021607	0.026009	0.031606	0.038275	0.045509	0.053277	0.061238	0.069229	0.077501	0.085629	0.093354	0.10192	0.11103	0.1193	0.12719	0.13506	0.14315	0.15139	0.16003	0.16923	0.17965	0.19114	0.20241	0.21371	0.22613	0.23881	0.25126	0.26413	0.27756	0.29147	0.30548	0.31885	0.33162	0.34452	0.35676
89	1e-05	1e-05	1e-05	1e-05	1e-05	1e-05	0.00039432	0.0011785	0.0018812	0.0037052	0.0063733	0.010382	0.014933	0.020195	0.02622	0.033375	0.041937	0.051795	0.062354	0.07379	0.085904	0.098065	0.11099	0.12465	0.13877	0.1536	0.16855	0.18379	0.19975	0.2167	0.23439	0.25252	0.27147	0.29085	0.31124	0.33229	0.35371	0.37561	0.39723	0.41826	0.4387	0.45887	0.47874	0.49855	0.51781	0.53583	0.55297	0.56925	0.58444
90	1e-05	1e-05	1e-05	1e-05	1e-05	1e-05	0.00015342	0.00041041	0.0004336	0.0009239	0.0012474	0.0027299	0.0046972	0.00685	0.010079	0.0138	0.018093	0.023076	0.02841	0.034216	0.040571	0.047459	0.054065	0.060931	0.068185	0.075268	0.082195	0.089313	0.096585	0.10452	0.11297	0.12124	0.12984	0.13896	0.14868	0.15861	0.16914	0.1803	0.19179	0.20341	0.21513	0.22692	0.23961	0.25283	0.26646	0.28022	NaN	NaN	NaN
91	0.003967	0.00071159	1e-05	1e-05	1e-05	1e-05	1e-05	1e-05	0.002562	0.0074199	0.014007	0.022435	0.03282	0.044611	NaN	NaN	NaN	NaN	NaN	NaN	NaN	NaN	NaN	NaN	NaN	NaN	NaN	NaN	NaN	NaN	NaN	NaN	NaN	NaN	NaN	NaN	NaN	NaN	NaN	NaN	NaN	NaN	NaN	NaN	NaN	NaN	NaN	NaN	NaN
92	1e-05	1e-05	1e-05	1e-05	1e-05	1e-05	0.00031873	0.0012729	0.0017897	0.0025922	0.0035598	0.0052906	0.0073684	0.0088573	0.010438	0.012529	0.015437	0.018747	0.022073	0.026127	0.030751	0.035633	0.040324	0.045136	0.050134	0.055569	0.061119	0.065971	0.071553	0.077766	0.084197	0.090605	0.097424	0.10507	0.11372	0.1234	0.13323	0.14362	0.15446	0.16455	0.17392	0.18396	0.19429	0.20491	0.2154	0.22522	0.23502	0.24516	0.25467
93	1e-05	1e-05	1e-05	1e-05	1e-05	1e-05	0.0009865	0.0030798	0.0054657	0.0085223	0.011764	0.015737	0.020259	0.02498	0.030372	0.036446	0.043279	0.051231	0.059803	0.068937	0.078463	0.088521	0.099334	0.11029	0.12152	0.13257	0.14388	0.15548	0.16721	0.1795	0.19209	0.20516	0.21867	0.23265	0.24771	0.26349	0.27989	0.29616	0.31211	0.32761	0.34234	0.35708	0.37162	0.38582	0.39922	0.41141	0.42303	0.43362	0.44347
94	0.00039005	1e-05	1e-05	1e-05	0.00012563	0.00012379	1e-05	1e-05	1e-05	0.00018254	0.0011245	0.0031907	0.0056934	0.0085236	0.012179	0.016289	0.021649	0.027802	0.034093	0.040845	0.047818	0.055175	0.062526	0.070108	0.078048	0.085749	0.093404	0.10073	0.10837	0.11678	0.12548	0.13431	0.14334	0.15277	0.16292	0.17334	0.18436	0.19623	0.20862	0.22136	0.23436	0.24762	0.26168	0.27628	0.29153	0.30695	0.32272	0.33919	0.35534
95	0.001561	0.00033718	1e-05	1e-05	1e-05	1e-05	2.3363e-05	2.7104e-05	1e-05	1e-05	0.0012126	0.0027515	0.004646	0.0067479	0.008247	0.010094	0.012505	0.015126	0.017786	0.020999	0.024612	0.02807	0.031928	0.0358	0.040238	0.044634	0.048505	0.051825	0.055321	0.05989	0.063792	0.06731	0.070888	0.074104	0.077686	0.08109	0.084844	0.089159	0.093643	0.097928	0.10121	0.1046	0.10858	0.11209	0.11558	0.11848	0.12118	0.12355	0.12535
96	0.0016615	0.00054308	0.00036193	0.00013662	1e-05	1e-05	1e-05	0.00020666	0.00095769	0.0022297	0.0034893	0.0058772	0.0087411	0.011858	0.015816	0.020694	0.027112	0.034216	0.041984	0.050321	0.059259	0.069541	0.080507	0.092281	0.10439	0.11685	0.1298	0.14226	0.15564	0.17053	0.18714	0.20535	0.22539	0.2479	0.27304	NaN	NaN	NaN	NaN	NaN	NaN	NaN	NaN	NaN	NaN	NaN	NaN	NaN	NaN
97	1e-05	1e-05	1e-05	1e-05	1e-05	1e-05	0.00032111	0.0010802	0.0018952	0.002992	0.0040525	0.0057123	0.007945	0.010112	0.012394	0.01528	0.018795	0.022837	0.027587	0.032864	0.038808	0.045637	0.052955	0.060545	0.068618	0.076923	0.085602	0.094435	0.10363	0.11311	0.12283	0.13252	0.14256	0.15306	0.16395	0.17546	0.18774	0.20051	0.21396	0.22808	0.24292	0.259	0.27647	0.2944	0.31323	0.33356	0.35523	0.37855	0.403
98	0.014323	0.010077	0.0064062	0.0032293	0.00082868	1e-05	1e-05	1e-05	1e-05	1e-05	1e-05	0.0012757	0.0039215	0.006667	0.009848	0.01387	0.018949	0.024981	0.031483	0.039046	0.047782	0.058067	0.069177	0.081126	0.094376	0.10853	0.12323	0.13889	0.15567	0.17349	0.19184	0.21031	0.22915	0.24921	0.26946	0.28958	0.30969	0.32988	0.34965	0.36906	0.38832	0.4073	0.42647	0.4454	0.46319	0.48164	0.50076	0.52047	0.54025
99	0.011252	0.0071597	0.0036778	0.00035585	1e-05	1e-05	1e-05	1e-05	1e-05	1e-05	0.0015107	0.0041434	0.0072692	0.010128	0.013463	0.01695	0.020482	0.024409	0.028291	0.032437	0.037091	0.042378	0.047336	0.052467	0.058125	0.0634	0.068203	0.073136	0.078029	0.083048	0.088266	0.093405	0.099195	0.10593	0.11254	0.11925	0.12662	0.13454	0.14243	0.15012	0.15785	0.16513	0.17248	0.179	0.18476	0.19102	0.19723	0.20285	0.20843
100	0.10757	0.098811	0.090113	0.082022	0.074494	0.067211	0.060405	0.054085	0.048331	0.043247	0.038694	0.034782	0.031298	0.027965	0.02453	0.021177	0.018312	0.015708	0.013261	0.011061	0.0089771	0.0071613	0.0051993	0.0033459	0.0020431	0.00092801	0.00011385	1e-05	1e-05	1e-05	1e-05	1e-05	1e-05	0.0010623	0.0027293	0.0047316	0.0074787	0.010473	0.013688	0.016876	0.019875	0.023134	0.027179	0.031515	0.03569	0.040292	0.045114	0.049826	0.054678
101	0.045161	0.038663	0.03215	0.027439	0.02285	0.018812	0.014065	0.0085766	0.0041483	0.00098796	1e-05	1e-05	1e-05	1e-05	1e-05	1e-05	0.0012366	0.0060207	0.012614	0.019272	0.025989	0.034497	0.043677	0.052583	0.060518	0.068323	0.076441	0.08478	0.091897	0.099279	0.10689	0.11493	0.12131	0.12903	0.13735	0.1466	0.15614	0.16588	0.17591	0.18661	0.19683	0.20729	0.21744	0.22843	0.23779	0.24762	0.25763	0.269	0.2802
102	0.061142	0.051768	0.04178	0.033491	0.02581	0.018891	0.012987	0.0073108	0.0022054	1e-05	1e-05	1e-05	1e-05	1e-05	1e-05	0.00080259	0.0050057	0.0089528	0.014435	0.020394	0.026525	0.033654	0.042174	0.050223	0.055818	0.061189	0.06508	0.069015	0.074067	0.078301	0.08254	0.086058	0.088794	0.09105	0.094235	0.098924	0.10361	0.10927	0.11479	0.11977	0.12572	0.1318	0.13885	0.14609	0.15371	0.16104	0.16845	0.17714	0.1854
103	0.046885	0.037856	0.029407	0.021646	0.014284	0.0086569	0.003912	0.0008857	1e-05	1e-05	1e-05	1e-05	1e-05	1e-05	0.0013351	0.0037864	0.0057901	0.0086326	0.011273	0.01437	0.018898	0.023474	0.028289	0.032254	0.036882	0.041982	0.047587	0.053763	0.060077	0.066363	0.072836	0.078918	0.085452	0.091994	0.09855	0.10461	0.11008	0.11477	0.11896	0.1227	0.12601	0.12858	0.13091	0.13309	0.13519	0.1375	0.13975	0.14221	0.14551
104	0.00094228	0.00032348	1e-05	1e-05	1e-05	1e-05	1e-05	1e-05	0.00037856	0.00033203	0.00021236	0.00045761	0.0013217	0.0024391	0.0032334	0.0041785	0.0050614	0.0067552	0.0086591	0.011094	0.014843	0.01912	0.023488	0.028182	0.033422	0.039142	0.045723	0.052527	0.059728	0.066742	0.073376	0.079789	0.086575	0.094161	0.10161	0.10912	0.11684	0.12426	0.13202	0.13965	0.14774	0.15628	0.16551	0.17491	0.18375	0.19285	0.20189	0.21089	0.22044
105	0.031049	0.023503	0.015258	0.0063416	0.00040084	1e-05	1e-05	1e-05	1e-05	1e-05	1e-05	0.0036281	0.0071458	0.0095405	0.015234	0.020425	0.025131	0.030941	0.037592	0.044297	0.051323	0.057328	0.063447	0.070817	0.080751	0.089634	0.097711	0.10735	0.11652	0.12499	0.1337	0.14306	0.15271	0.16312	0.17397	0.18307	0.19042	0.19905	0.20557	0.21209	0.2192	0.22523	0.2291	0.23319	0.23663	0.23849	0.24073	0.24469	0.24775
106	1e-05	1e-05	1e-05	1e-05	1e-05	1e-05	0.00039689	0.0012797	0.0020761	0.0030077	0.0041518	0.0059721	0.0096015	0.016687	0.027171	0.04232	NaN	NaN	NaN	NaN	NaN	NaN	NaN	NaN	NaN	NaN	NaN	NaN	NaN	NaN	NaN	NaN	NaN	NaN	NaN	NaN	NaN	NaN	NaN	NaN	NaN	NaN	NaN	NaN	NaN	NaN	NaN	NaN	NaN
107	1e-05	1e-05	1e-05	1e-05	1e-05	1e-05	0.0017359	0.0050668	0.0081326	0.010216	0.01345	0.015427	0.017377	0.020206	0.024051	0.029007	0.033861	0.039141	0.044485	0.05072	0.057873	0.064993	0.072787	0.081007	0.08941	0.09783	0.10649	0.11612	0.12675	0.13829	0.15004	0.16286	0.17604	0.19006	0.20431	0.21945	0.23497	0.25154	0.26797	0.28437	0.30114	0.31864	0.33581	0.35348	0.3719	0.39108	0.41066	0.43163	NaN
108	0.035564	0.027738	0.020734	0.014683	0.0084255	0.0036269	0.00039719	1e-05	1e-05	1e-05	1e-05	1e-05	1e-05	0.00076564	0.002038	0.0040988	0.0065688	0.008742	0.011139	0.013606	0.017577	0.022546	0.028084	0.033512	0.039276	0.044665	0.050421	0.055875	0.062119	0.068272	0.074076	0.079456	0.084882	0.090614	0.096496	0.1024	0.10886	0.11506	0.12146	0.12774	0.13384	0.14029	0.14713	0.15374	0.15978	0.16559	0.17145	0.17706	0.18258
109	0.0049189	0.0037504	0.0026368	0.0015076	0.00086105	0.00089917	0.00071719	0.00021325	1e-05	1e-05	1e-05	1e-05	1e-05	1e-05	0.00099966	0.002513	0.0034514	0.0047787	0.0067247	0.0097242	0.013621	0.017598	0.021957	0.026708	0.032341	0.038282	0.044337	0.051802	0.059997	0.068534	0.077209	0.08635	0.09582	0.10584	0.11607	0.12626	0.13648	0.14732	0.15749	0.16735	0.17752	0.18771	0.19764	0.20792	0.21874	0.2304	0.24315	0.25733	0.27229
110	0.010624	0.0081305	0.0057039	0.0036582	0.0013021	1e-05	1e-05	1e-05	1e-05	1e-05	1e-05	0.00021552	0.0012402	0.0024099	0.0036613	0.0056092	0.0073684	0.0093477	0.01105	0.013503	0.01699	0.020739	0.024622	0.028688	0.03302	0.037601	0.042456	0.047943	0.0538	0.059938	0.065916	0.071577	0.07751	0.083617	0.090224	0.097236	0.10423	0.11091	0.11727	0.12368	0.13032	0.13724	0.14463	0.15235	0.16083	0.16918	0.17724	0.18571	0.19498
111	0.0089416	0.0066949	0.004229	0.0022564	0.00027335	1e-05	1e-05	1e-05	1e-05	1e-05	1e-05	0.0010768	0.0025751	0.004803	0.0072536	0.010641	0.014206	0.018142	0.02266	0.027724	0.03343	0.039585	0.046554	0.054219	0.062499	0.071362	0.080453	0.090395	0.10117	0.11225	0.12406	0.13703	0.1503	0.16395	0.17785	0.19235	0.20757	0.22393	0.2401	0.25642	0.27333	0.29033	0.30647	0.32268	0.33928	0.35662	0.37323	0.38974	0.40523
112	1e-05	1e-05	1e-05	1e-05	1e-05	1e-05	0.001039	0.0023083	0.0035261	0.0045706	0.0061426	0.0075692	0.0095029	0.011444	0.013946	0.016802	0.019342	0.023174	0.027574	0.032917	0.038926	0.045004	0.051572	0.058568	0.066482	0.074503	0.082956	0.092577	0.1022	0.11225	0.1223	0.13288	0.14381	0.15482	0.16598	0.17717	0.18926	0.2019	0.21449	0.22757	0.24142	0.25605	0.27116	0.28716	0.3048	0.32347	0.34299	0.36312	0.38366
113	0.049644	0.039628	0.030475	0.022537	0.015233	0.0094382	0.0045319	0.0013158	1e-05	1e-05	1e-05	1e-05	1e-05	1e-05	0.00063139	0.0020711	0.003596	0.0054003	0.0070428	0.0094897	0.013038	0.016754	0.020002	0.0234	0.026985	0.030462	0.033986	0.037411	0.041018	0.044211	0.046489	0.048458	0.050426	0.052873	0.055192	0.057666	0.060042	0.062378	0.064676	0.06689	0.069084	0.07193	0.075039	0.077941	0.080615	0.083217	0.085327	0.087656	0.090067
114	0.014212	0.01101	0.0078028	0.0051622	0.0025083	0.0002799	1e-05	1e-05	1e-05	1e-05	1e-05	1e-05	0.0016428	0.0041674	0.007517	0.011973	0.017229	0.022959	0.02951	0.037177	0.045976	0.054902	0.063256	0.072	0.081142	0.09003	0.09903	0.10774	0.11689	0.12558	0.1338	0.14175	0.15016	0.15951	0.16845	0.17636	0.18357	0.19005	0.19647	0.20209	0.20736	0.21253	0.21802	0.22349	0.22786	0.23267	0.23824	0.24384	0.25001
115	1e-05	1e-05	1e-05	1e-05	1e-05	1e-05	0.001023	0.003176	0.0076415	0.011728	0.016811	0.02191	0.027753	0.033805	0.041312	0.049933	0.058349	0.068713	0.080625	0.092124	0.10618	0.12105	NaN	NaN	NaN	NaN	NaN	NaN	NaN	NaN	NaN	NaN	NaN	NaN	NaN	NaN	NaN	NaN	NaN	NaN	NaN	NaN	NaN	NaN	NaN	NaN	NaN	NaN	NaN
116	1e-05	1e-05	1e-05	1e-05	1e-05	1e-05	0.00056495	0.0025787	0.0061644	0.0089421	0.012727	0.016688	0.021695	0.027396	0.034456	0.042996	0.051436	0.060704	0.069783	0.078676	0.088915	0.099826	0.11172	0.12425	0.13759	0.1519	0.16701	0.18421	0.2019	0.2206	0.24071	0.26177	0.28278	0.30385	0.32518	0.3467	0.36728	0.38831	0.4087	0.43025	0.45239	NaN	NaN	NaN	NaN	NaN	NaN	NaN	NaN
117	0.0087786	0.0058807	0.0028038	5.2097e-05	1e-05	1e-05	1e-05	1e-05	1e-05	0.00095547	0.0029762	0.0053354	0.0087143	0.012421	0.017071	0.020978	0.025109	0.03043	0.036553	0.044753	0.053517	0.063385	0.073993	0.084562	0.09642	0.10823	0.12162	0.13541	0.14921	0.16362	0.1782	0.19352	0.20878	0.22388	0.23952	0.25521	0.27158	0.28762	0.30371	0.32045	0.33712	0.35352	0.37001	0.38635	0.40322	0.42045	0.43729	0.45377	0.4702
118	9.9692e-05	1e-05	1e-05	1e-05	0.00014268	0.0017823	0.0039418	0.0068176	0.010584	0.015474	0.021465	0.028964	0.03767	0.048215	0.060986	0.07608	0.094038	0.1153	0.13984	0.16839	NaN	NaN	NaN	NaN	NaN	NaN	NaN	NaN	NaN	NaN	NaN	NaN	NaN	NaN	NaN	NaN	NaN	NaN	NaN	NaN	NaN	NaN	NaN	NaN	NaN	NaN	NaN	NaN	NaN
119	1e-05	1e-05	1e-05	1e-05	1e-05	1e-05	0.00028955	0.00092048	0.0018401	0.0028862	0.0037942	0.0046205	0.0056336	0.0069658	0.008601	0.01017	0.011561	0.013665	0.01617	0.018961	0.022352	0.026342	0.030755	0.035243	0.039922	0.044735	0.049872	0.055247	0.060617	0.066111	0.071858	0.07745	0.083119	0.088845	0.094768	0.10078	0.10679	0.1131	0.11934	0.12581	0.13213	0.13842	0.14478	0.15117	0.15733	0.16361	0.16971	0.17577	0.18143
120	1e-05	1e-05	1e-05	1e-05	1e-05	1e-05	0.0011237	0.0032992	0.0055996	0.0077829	0.0099944	0.011967	0.014061	0.016927	0.019863	0.023184	0.026759	0.030796	0.035167	0.040018	0.045801	0.051813	0.057983	0.064249	0.070477	0.077095	0.08362	0.09004	0.096244	0.10293	0.10947	0.11567	0.12212	0.12871	0.13536	0.14216	0.14873	0.15563	0.16278	0.17032	0.17764	0.1852	0.19269	0.2001	0.20758	0.21523	0.22268	0.23025	0.23755
121	0.047544	0.037563	0.028326	0.020336	0.01377	0.0084302	0.0042928	0.0014225	1e-05	1e-05	1e-05	0.0025689	0.0060628	0.0098187	0.014385	0.019267	0.024702	0.031042	0.03849	0.047523	0.058192	0.070202	0.083125	0.097998	0.11567	0.13542	0.15802	NaN	NaN	NaN	NaN	NaN	NaN	NaN	NaN	NaN	NaN	NaN	NaN	NaN	NaN	NaN	NaN	NaN	NaN	NaN	NaN	NaN	NaN
122	0.025313	0.019238	0.013763	0.0085641	0.0043057	0.001175	1e-05	1e-05	1e-05	1e-05	1e-05	1e-05	0.0016095	0.0050294	0.0091538	0.013612	0.018215	0.023833	0.030088	0.037437	0.045756	0.05555	0.06571	0.076488	0.088461	0.10179	0.11643	NaN	NaN	NaN	NaN	NaN	NaN	NaN	NaN	NaN	NaN	NaN	NaN	NaN	NaN	NaN	NaN	NaN	NaN	NaN	NaN	NaN	NaN
123	0.013056	0.0084552	0.0042562	0.00084979	1e-05	1e-05	1e-05	1e-05	1e-05	1e-05	0.0018791	0.00517	0.0092191	0.01354	0.01821	0.023078	0.028444	0.034531	0.040504	0.047254	0.054549	0.06239	0.07066	0.079042	0.08806	0.097348	0.10672	0.11592	0.12492	0.13446	0.14347	0.1525	0.16121	0.16987	0.17849	0.18624	0.19342	0.20069	0.20796	0.21532	0.22223	0.22921	0.23595	0.2428	0.24937	0.25576	0.26256	0.26953	0.27608
124	0.0027872	0.0016292	0.00030268	1e-05	1e-05	1e-05	1e-05	1e-05	1e-05	0.0016859	0.003673	0.0057776	0.0081533	0.010658	0.013391	0.016193	0.018985	0.022034	0.025576	0.029041	0.0323	0.035877	0.039848	0.043695	0.048197	0.053201	0.058163	0.063961	0.069905	0.075782	0.081862	0.088297	0.095395	0.10278	0.11092	0.11895	0.12705	0.13589	0.14452	0.15399	0.16375	0.17408	0.18528	0.19631	0.20699	0.21728	0.22755	0.23779	0.24755
125	0.022954	0.017535	0.012387	0.0079951	0.0041734	0.0014454	1e-05	1e-05	1e-05	1e-05	1e-05	1e-05	0.0006943	0.002157	0.0036894	0.0051172	0.0064251	0.0083089	0.01019	0.012218	0.014805	0.017794	0.020419	0.022944	0.026035	0.029327	0.032983	0.036879	0.040577	0.044198	0.047636	0.051143	0.054603	0.058614	0.062658	0.066368	0.069623	0.072677	0.075716	0.078579	0.081492	0.084626	0.0876	0.090547	0.093328	0.096182	0.098978	0.10187	0.10472
126	0.030713	0.023373	0.016874	0.011093	0.0061634	0.0021964	1e-05	1e-05	1e-05	1e-05	1e-05	1e-05	0.00083464	0.0034473	0.006451	0.010107	0.014225	0.018441	0.022771	0.028124	0.034649	0.041724	0.04988	0.058272	0.06756	0.077519	0.088112	0.09934	0.11169	0.12451	0.13735	0.15034	0.16349	0.17621	0.18914	0.20167	0.21389	0.22547	0.23629	0.24654	0.25663	0.26624	0.27472	0.2828	0.2907	0.29793	0.30459	0.31094	0.3169
127	0.012331	0.0083374	0.0052348	0.0024576	0.00032453	1e-05	1e-05	1e-05	1e-05	1e-05	1e-05	0.001256	0.0033779	0.0051549	0.0068246	0.0083975	0.0099557	0.01218	0.014507	0.017708	0.021796	0.026228	0.031652	0.036764	0.043372	0.051185	0.059937	0.069674	0.079963	0.091069	0.10233	0.11399	0.12678	0.13949	0.15356	0.16705	0.17983	0.19283	0.20608	0.2196	0.23335	0.24781	0.26201	0.27572	0.28962	0.30352	0.31758	0.33273	0.34759
128	0.025955	0.019027	0.012311	0.0066159	0.0019607	1e-05	1e-05	1e-05	1e-05	1e-05	1e-05	0.0013246	0.0045664	0.0086729	0.013015	0.017657	0.022757	0.028628	0.034377	0.040662	0.048135	0.056447	0.065849	0.075754	0.086052	0.097007	0.10866	0.12088	0.13391	0.1475	0.16216	0.17656	0.191	0.20582	0.22145	0.23759	0.25396	0.27036	0.28697	0.30315	0.31959	0.33579	0.3523	0.36897	0.38543	0.40153	0.41714	0.43254	0.44812
129	0.0069867	0.0049432	0.0024435	0.0004872	1e-05	1e-05	1e-05	1e-05	1e-05	1e-05	0.00074386	0.0019165	0.0037573	0.0064315	0.0094645	0.012662	0.016476	0.021367	0.026608	0.032708	0.039896	0.047496	0.055354	0.062876	0.070604	0.078711	0.086906	0.094909	0.10249	0.11011	0.11743	0.12436	0.13135	0.13881	0.14682	0.15467	0.16175	0.16862	0.17522	0.18156	0.18772	0.19386	0.19963	0.20505	0.20994	0.21418	0.21794	0.22164	0.22538
130	0.010876	0.0078205	0.0045836	0.0021554	1.687e-05	1e-05	1e-05	1e-05	1e-05	1e-05	1e-05	0.0021703	0.0049857	0.0084832	0.012367	0.01699	0.022396	0.028861	0.035172	0.042227	0.05035	0.05911	0.069	0.07942	0.091095	0.10383	0.11778	0.13289	0.14886	0.16711	0.18641	0.20653	0.22788	0.24996	0.27334	0.2979	0.32212	0.34611	0.36988	0.39368	0.41664	0.43998	0.46352	0.48727	NaN	NaN	NaN	NaN	NaN
131	0.008326	0.0058866	0.0029715	0.00094193	1e-05	1e-05	1e-05	1e-05	1e-05	1e-05	0.00051162	0.0022399	0.0044226	0.0070228	0.0093744	0.012095	0.015381	0.019363	0.023155	0.027807	0.033032	0.038467	0.044311	0.050205	0.056766	0.064228	0.07166	0.079226	0.086498	0.094131	0.10189	0.11005	0.11853	0.12728	0.13671	0.14679	0.15698	0.16768	0.17855	0.19032	0.20277	0.21593	0.22941	0.24367	0.25842	0.27383	0.2889	NaN	NaN
132	0.010294	0.0067093	0.003285	0.00085699	1e-05	1e-05	1e-05	1e-05	1e-05	1e-05	0.0013189	0.0033318	0.0058165	0.0082874	0.010475	0.013004	0.015693	0.019088	0.022572	0.027293	0.032741	0.038746	0.046105	0.053377	0.061817	0.071222	0.081883	0.093134	0.10488	0.11736	0.12972	0.14167	0.15392	0.16645	0.18043	0.19437	0.20876	0.22291	NaN	NaN	NaN	NaN	NaN	NaN	NaN	NaN	NaN	NaN	NaN
133	0.009365	0.0057168	0.0022594	1e-05	1e-05	1e-05	1e-05	1e-05	1e-05	4.3016e-05	0.0024979	0.0047484	0.0070309	0.0094503	0.011441	0.014037	0.01701	0.020336	0.023458	0.027883	0.033334	0.039408	0.046678	0.054404	0.062758	0.071679	0.081034	0.09031	0.099975	0.11018	0.12017	0.12926	0.13771	0.14593	0.15452	0.16303	0.17162	0.17944	0.18693	0.1941	0.20071	0.20722	0.21455	0.22246	0.23017	0.23756	0.24432	0.25084	0.25804
134	0.0026219	0.0011558	0.00031568	1e-05	1e-05	1e-05	1e-05	1e-05	1e-05	0.0005927	0.0020091	0.0020748	0.0031487	0.0039695	0.0053483	0.0076096	0.01005	0.013345	0.017935	0.024145	0.031162	0.039151	0.052429	0.065687	0.0814	NaN	NaN	NaN	NaN	NaN	NaN	NaN	NaN	NaN	NaN	NaN	NaN	NaN	NaN	NaN	NaN	NaN	NaN	NaN	NaN	NaN	NaN	NaN	NaN
135	0.00073346	1e-05	1e-05	1e-05	1e-05	1e-05	1e-05	0.002571	0.0070872	0.011513	0.01762	0.0246	0.030839	0.037977	0.04587	0.055045	0.063735	0.073336	0.083511	0.095677	0.10988	0.12455	0.1411	NaN	NaN	NaN	NaN	NaN	NaN	NaN	NaN	NaN	NaN	NaN	NaN	NaN	NaN	NaN	NaN	NaN	NaN	NaN	NaN	NaN	NaN	NaN	NaN	NaN	NaN
136	1e-05	4.7467e-05	1e-05	1e-05	1e-05	1e-05	1e-05	0.00067014	0.0020584	0.0034929	0.0050627	0.0060245	0.007239	0.0094764	0.012075	0.014705	0.018251	0.021424	0.025085	0.028879	0.034025	0.039765	0.046363	0.053424	0.060798	0.069275	0.078042	0.087206	0.097003	0.10658	0.1161	0.12521	0.13405	0.1432	0.1516	0.15967	0.16706	0.17449	0.18197	0.18997	0.19902	0.20868	0.21846	0.22857	0.23859	0.24962	0.26079	0.27241	0.28452
137	0.018476	0.012823	0.0076563	0.0042765	0.00097837	1e-05	1e-05	1e-05	1e-05	1e-05	0.0031522	0.0074853	0.012456	0.017635	0.022734	0.029216	0.036425	0.044417	0.052073	0.06049	0.070081	0.079527	0.089371	0.099169	0.10976	0.12113	0.13231	0.14349	0.15453	0.16741	0.18061	0.19369	0.207	0.22064	0.23523	0.24997	0.26476	0.27898	0.29314	0.30759	0.32053	0.3332	0.34571	0.35838	0.37034	0.38125	0.39195	0.40206	0.41277
138	1e-05	1e-05	1e-05	1e-05	1e-05	1e-05	0.00081405	0.0026483	0.0041763	0.0045977	0.0057265	0.0070465	0.0084287	0.0096618	0.010791	0.012292	0.014109	0.016916	0.020207	0.024949	0.031361	0.03872	0.047605	0.057079	0.06818	0.080453	0.094448	0.10909	0.124	0.14045	0.15741	0.17479	0.19252	0.2102	0.22872	0.247	0.26562	0.28367	0.30189	0.32055	0.33847	0.35668	0.37524	0.39389	0.41218	0.43037	0.44875	0.4668	0.48458
139	1e-05	1e-05	1e-05	1e-05	1e-05	1e-05	0.00047587	0.001891	0.0032246	0.0044204	0.0064948	0.0093374	0.011959	0.014903	0.018185	0.022296	0.027332	0.033228	0.039628	0.046755	0.054289	0.061659	0.069591	0.077882	0.086526	0.095603	0.10537	0.1151	0.12455	0.13432	0.14475	0.15576	0.16786	0.18002	0.19328	0.20733	0.22196	0.23643	0.25148	0.26786	0.2849	0.30245	0.32074	0.33927	0.35794	0.37646	0.39501	0.41384	0.43356
140	1e-05	1e-05	1e-05	1e-05	1e-05	1e-05	0.0013273	0.0034261	0.0049325	0.0058208	0.0066148	0.0067435	0.0066235	0.0069348	0.0072883	0.0082816	0.0091052	0.010287	0.01189	0.014075	0.016838	0.019468	0.022521	0.025989	0.029421	0.033499	0.037455	0.042512	0.048053	0.054077	0.060658	0.067765	0.076165	0.084993	0.094632	0.10512	0.1155	0.12642	0.13714	0.14837	0.15989	0.17121	0.18264	0.19341	0.20453	0.21518	0.22546	0.23617	0.24675
141	0.001216	0.00031658	1e-05	1e-05	1e-05	1e-05	1e-05	1e-05	0.00050872	0.0010813	0.0023937	0.0039904	0.0057002	0.0081998	0.010696	0.013816	0.017542	0.021762	0.026376	0.032073	0.038885	0.046307	0.054246	0.063031	0.072257	0.081966	0.092206	0.10294	0.11429	0.12647	0.13875	0.15153	0.1653	0.17965	0.19449	0.20981	0.22552	0.24162	0.25747	0.27338	0.28842	0.30306	0.3173	0.33025	0.34231	0.3534	0.36352	0.37295	0.38121
142	1e-05	1e-05	1e-05	1e-05	1e-05	0.0013894	0.0045361	0.0078981	0.012358	0.017286	0.021709	0.026585	0.031185	0.036036	0.041209	0.046799	0.052774	0.059182	0.066126	0.074307	0.083487	0.093574	0.10402	0.11514	0.12693	0.13997	0.15323	0.16624	0.17946	0.19344	0.20608	0.2187	0.23131	0.24371	0.25714	0.27087	0.28471	0.29931	0.31382	0.32889	0.34369	0.35959	0.37609	0.39327	0.411	0.4278	0.4445	0.46075	0.47641
143	0.0058673	0.0041034	0.0023139	0.0006673	1e-05	1e-05	1e-05	1e-05	1e-05	1e-05	0.00053098	0.0021244	0.0045452	0.0078133	0.011171	0.015158	0.019629	0.025123	0.030944	0.037878	0.04554	0.053867	0.062661	0.071122	0.079631	0.089074	0.098747	0.10886	0.11861	0.1284	0.13771	0.14695	0.15595	0.1649	0.17385	0.1834	0.19244	0.20125	0.20932	0.21711	0.22492	0.23277	0.24019	0.24753	0.25466	0.26227	0.26891	0.27552	0.28202
144	0.0036295	0.002014	0.00043116	1e-05	1e-05	1e-05	1e-05	1e-05	1e-05	0.00071898	0.0023654	0.0040544	0.0060198	0.0083214	0.010669	0.013139	0.015809	0.018545	0.021	0.024179	0.027925	0.031755	0.036262	0.040927	0.045767	0.05114	0.056971	0.063383	0.070491	0.078817	0.087633	0.096916	0.1074	0.11872	0.13093	0.14485	0.15961	NaN	NaN	NaN	NaN	NaN	NaN	NaN	NaN	NaN	NaN	NaN	NaN
145	1e-05	1e-05	1e-05	1e-05	1e-05	1e-05	0.00091654	0.0031347	0.0057651	0.0082994	0.011472	0.014499	0.017862	0.021369	0.025203	0.029437	0.033376	0.038472	0.043306	0.04823	0.05392	0.059455	0.065393	0.071111	0.077518	0.083678	0.089906	0.096542	0.10291	0.10976	0.11743	0.12519	0.13374	0.14195	0.1507	0.15933	0.16863	0.17812	0.18787	0.19778	0.20803	0.21771	0.22781	0.23751	0.24845	0.25942	0.27025	0.28092	0.29185
146	0.29818	0.24375	0.19411	0.14986	0.11031	0.076015	0.04822	0.026596	0.010237	1e-05	1e-05	1e-05	1e-05	1e-05	1e-05	0.0012801	0.0051191	0.0087446	0.012133	0.016295	0.021547	0.027416	0.034385	0.042127	0.050933	0.060186	0.070414	0.081546	0.093772	0.10751	0.12203	0.13727	0.15401	0.17237	0.19327	0.21634	NaN	NaN	NaN	NaN	NaN	NaN	NaN	NaN	NaN	NaN	NaN	NaN	NaN
147	1e-05	1e-05	1e-05	1e-05	1e-05	1e-05	0.0017612	0.005101	0.0081459	0.011252	0.014382	0.017342	0.020159	0.023392	0.027528	0.032213	0.037435	0.043537	0.049857	0.057316	0.065775	0.074813	0.084456	0.094879	0.10608	0.11778	0.13005	0.14309	0.15666	0.1713	0.1864	0.20232	0.21986	0.23907	0.26042	0.28388	NaN	NaN	NaN	NaN	NaN	NaN	NaN	NaN	NaN	NaN	NaN	NaN	NaN
148	0.011178	0.0083805	0.0057757	0.0035888	0.0017728	1e-05	1e-05	1e-05	1e-05	1e-05	1e-05	3.5956e-05	0.0016014	0.0037289	0.0065011	0.0097284	0.013556	0.018192	0.022899	0.028478	0.034885	0.042102	0.050096	0.058341	0.067025	0.076224	0.085796	0.096093	0.10625	0.11692	0.12789	0.13928	0.15119	0.16382	0.17754	0.1923	0.2079	0.22485	0.24342	0.26424	0.28716	NaN	NaN	NaN	NaN	NaN	NaN	NaN	NaN
149	1e-05	1e-05	1e-05	1e-05	1e-05	0.0014907	0.0019719	0.00086338	1e-05	1e-05	0.00097452	0.0027115	0.0036495	0.0034739	0.0018014	0.0023132	0.0031148	0.0049822	0.0088521	0.010894	0.011648	0.011539	0.011953	0.012055	0.014091	0.016717	0.020069	0.022972	0.026231	0.028954	0.032718	0.037721	0.042867	0.046288	0.050582	0.054231	0.057095	0.059574	0.064124	0.067421	0.070782	0.073665	0.075224	0.077623	0.080908	0.084757	0.088798	0.093379	0.098429
150	1e-05	1e-05	0.0017876	0.0037401	0.0057234	0.0080977	0.009748	0.0095267	0.0090621	0.0074924	0.0053818	0.0032045	0.00070029	1e-05	1e-05	1e-05	1e-05	8.8247e-05	0.00088285	0.0025099	0.0051103	0.008653	0.012354	0.017812	0.023875	0.030071	0.034364	0.039573	0.045409	0.052404	0.060758	0.0716	0.081715	0.091315	0.099471	0.10799	0.11473	0.12244	0.12914	0.13633	0.14348	0.14927	0.15239	0.15608	0.16032	0.16523	0.16943	0.17587	0.18132
151	0.00035396	1e-05	1e-05	1e-05	1e-05	1e-05	1e-05	0.0012758	0.0029597	0.0058848	0.0095635	0.013545	0.018452	0.023969	0.030536	0.037983	0.046644	0.056006	0.066815	0.079374	0.092826	0.10724	0.12344	0.14069	0.15923	0.17898	0.19896	0.21979	0.24121	0.263	0.28483	0.3073	0.3304	0.35376	NaN	NaN	NaN	NaN	NaN	NaN	NaN	NaN	NaN	NaN	NaN	NaN	NaN	NaN	NaN
152	0.019725	0.017038	0.013822	0.010114	0.008291	0.0066277	0.0047966	0.0028798	0.0011748	0.00060619	1e-05	1e-05	1e-05	1e-05	1e-05	1e-05	0.00019355	0.0018434	0.0036821	0.0062129	0.0087836	0.012015	0.016252	0.021473	0.027682	0.034931	0.041416	0.048641	0.055398	0.062274	0.070138	0.079518	0.089007	0.097733	0.10588	0.11447	0.12188	0.13018	0.13759	0.14608	0.15546	0.16418	0.17143	0.17901	0.18686	0.19454	0.2013	0.20931	0.2167
153	1e-05	1e-05	1e-05	1e-05	1e-05	1e-05	0.0026553	0.007137	0.010153	0.012238	0.012669	0.011758	0.010013	0.0090207	0.0096239	0.010335	0.011218	0.011933	0.01204	0.012815	0.013877	0.015326	0.017056	0.020219	0.02392	0.027521	0.03001	0.033544	0.037221	0.0418	0.047389	0.054826	0.062658	0.070447	0.077424	0.084927	0.091784	0.099887	0.10692	0.11521	0.1243	0.13388	0.14237	0.15135	0.16131	0.17225	0.18302	0.19566	0.20811
154	1e-05	1e-05	1e-05	1e-05	1e-05	1e-05	0.0018675	0.0063905	0.011597	0.016399	0.01593	0.014864	0.013577	0.013745	0.015064	0.018345	0.021884	0.025577	0.029399	0.033875	0.038742	0.049387	0.060421	0.071602	0.08305	0.095035	0.10708	0.11962	0.1319	0.14343	0.15422	0.1646	0.17183	0.18024	0.18876	0.19564	0.20306	0.20927	0.21464	0.22003	0.22623	0.23284	0.23921	0.24571	0.24928	0.25351	0.25953	0.264	0.2693
155	1e-05	1e-05	1e-05	1e-05	1e-05	1e-05	0.0016121	0.005466	0.010101	0.01449	0.015648	0.016404	0.01702	0.018026	0.019607	0.021687	0.024265	0.026779	0.02965	0.032813	0.036181	0.043114	0.051098	0.059199	0.067984	0.078022	0.088462	0.098832	0.10903	0.11873	0.12811	0.13802	0.14617	0.15469	0.16343	0.17045	0.17651	0.18131	0.18614	0.19125	0.19694	0.20295	0.20818	0.21301	0.21617	0.22006	0.22571	0.2315	0.23876
156	1e-05	0.00219	0.0063827	0.0095013	0.012305	0.015227	0.016962	0.017078	0.017002	0.016492	0.0147	0.012382	0.0095768	0.0065128	0.0041017	0.0024577	0.00064392	1e-05	1e-05	1e-05	1e-05	1e-05	0.0011691	0.0041575	0.0086487	0.013398	0.017384	0.022215	0.027413	0.032439	0.038183	0.044744	0.051087	0.056779	0.061608	0.065719	0.068931	0.072924	0.076146	0.079425	0.083029	0.086445	0.089187	0.092421	0.096235	0.10022	0.10452	0.11015	0.11512
157	1e-05	1e-05	1e-05	1e-05	1e-05	1e-05	0.0012436	0.0030909	0.0050544	0.0064527	0.0065721	0.006218	0.006052	0.0064282	0.007377	0.0087663	0.0096744	0.010391	0.011231	0.012651	0.014579	0.017634	0.021153	0.025683	0.030474	0.035709	0.040401	0.046059	0.052185	0.058736	0.065762	0.074045	0.082288	0.090593	0.098002	0.10576	0.11275	0.12005	0.12677	0.13372	0.14087	0.14788	0.15382	0.15983	0.16594	0.17278	0.1798	0.1881	0.1969
158	1e-05	1e-05	1e-05	1e-05	0.0020669	0.004646	0.0068716	0.0089785	0.011287	0.01366	0.016243	0.01898	0.021627	0.025036	0.028911	0.033879	0.039142	0.045102	0.051541	0.058685	0.066211	0.074729	0.083316	0.093333	0.10436	0.11603	0.12804	0.14106	0.15475	0.16928	0.1846	0.20105	0.21763	0.2355	0.25391	0.2735	0.29474	0.31815	NaN	NaN	NaN	NaN	NaN	NaN	NaN	NaN	NaN	NaN	NaN
159	1e-05	1e-05	0.00060707	0.0067586	0.012383	0.018628	0.024628	0.030414	0.036964	0.043661	0.05073	0.058464	0.066605	0.075978	0.086311	0.098423	0.11169	0.12653	0.14295	0.16069	0.17959	0.20026	0.2228	0.24842	0.27695	NaN	NaN	NaN	NaN	NaN	NaN	NaN	NaN	NaN	NaN	NaN	NaN	NaN	NaN	NaN	NaN	NaN	NaN	NaN	NaN	NaN	NaN	NaN	NaN
160	0.0018951	0.0003162	1e-05	1e-05	1e-05	1e-05	1e-05	1e-05	0.0025993	0.0059945	0.0096587	0.013614	0.018403	0.023485	0.027834	0.033081	0.038366	0.044045	0.049759	0.055992	0.062445	0.069934	0.078029	0.08681	0.096207	0.10717	0.1185	0.13046	0.14265	0.15532	0.1678	0.18077	0.19277	0.20459	0.21585	0.22701	0.23706	0.24722	0.25663	0.26628	0.27535	0.28469	0.29345	0.30286	0.31209	0.32089	0.32953	0.33879	0.3473
161	0.0067382	0.0033076	0.00036722	1e-05	1e-05	1e-05	1e-05	1e-05	1e-05	0.0015721	0.0042231	0.0070086	0.0096821	0.012109	0.014653	0.017097	0.018881	0.020701	0.021938	0.023164	0.02428	0.026516	0.02909	0.032103	0.035941	0.03956	0.043208	0.047912	0.053371	0.059288	0.065383	0.071942	0.077755	0.083505	0.089557	0.094563	0.099446	0.10472	0.10888	0.11263	0.11583	0.11923	0.12247	0.12566	0.12908	0.13214	0.13607	0.14028	0.14437
162	1e-05	1e-05	1e-05	1e-05	1e-05	1e-05	0.0021592	0.0063577	0.010427	0.013213	0.014956	0.016296	0.017513	0.018975	0.020545	0.023084	0.025308	0.027591	0.029535	0.031993	0.034867	0.039005	0.04346	0.048327	0.053513	0.058896	0.063647	0.069016	0.074413	0.080257	0.086126	0.092456	0.098359	0.10407	0.10964	0.11509	0.12026	0.12634	0.13217	0.13845	0.14442	0.14985	0.15492	0.15973	0.16458	0.16941	0.17429	0.17944	0.18388
163	1e-05	1e-05	1e-05	1e-05	1e-05	1e-05	0.0051876	0.014676	0.022775	0.02802	0.031634	0.033994	0.03557	0.037126	0.036704	0.039151	0.042283	0.044395	0.046297	0.048427	0.050752	0.054093	0.05803	0.063944	0.070519	0.078878	0.085533	0.09344	0.10124	0.10959	0.11875	0.12857	0.1381	0.14736	0.15478	0.16171	0.16839	0.17607	0.18145	0.18724	0.19243	0.19668	0.20032	0.20283	0.205	0.20768	0.21053	0.21321	0.21608
164	1e-05	1e-05	1e-05	1e-05	1e-05	1e-05	0.00091541	0.0031234	0.0062048	0.0098819	0.013649	0.017651	0.022432	0.0277	0.032763	0.038629	0.044559	0.050687	0.057071	0.063755	0.070473	0.07787	0.085464	0.093138	0.10086	0.10909	0.11676	0.12483	0.13287	0.14069	0.14805	0.15547	0.16212	0.16836	0.17398	0.17916	0.18362	0.18837	0.19252	0.19663	0.20078	0.20538	0.21001	0.21556	0.22134	0.22749	0.23389	0.24111	0.24793
165	1e-05	1e-05	1e-05	1e-05	1e-05	0.0016538	0.0033288	0.0053041	0.0078555	0.011505	0.016041	0.021582	0.028738	0.037096	0.045822	0.055853	0.066996	0.079914	0.094057	0.11008	0.12732	0.14649	0.16735	0.1899	0.21481	NaN	NaN	NaN	NaN	NaN	NaN	NaN	NaN	NaN	NaN	NaN	NaN	NaN	NaN	NaN	NaN	NaN	NaN	NaN	NaN	NaN	NaN	NaN	NaN
166	0.017387	0.013241	0.0092219	0.0058349	0.0029492	0.0011984	1e-05	1e-05	1e-05	1e-05	1e-05	1e-05	0.00035834	0.0019542	0.0035066	0.005551	0.007311	0.0096939	0.012641	0.016304	0.019886	0.023916	0.028441	0.033716	0.039323	0.045556	0.051837	0.058359	0.064997	0.071386	0.077896	0.085276	0.092962	0.10065	0.10826	0.11579	0.12315	0.13089	0.13914	0.14716	0.15572	0.16437	0.17266	0.18079	0.18962	0.19848	0.20765	0.2174	0.22711
167	1e-05	1e-05	1e-05	1e-05	1e-05	1e-05	0.0008028	0.0024687	0.004397	0.0061635	0.0080676	0.01034	0.013176	0.016322	0.020231	0.024861	0.030234	0.036474	0.04347	0.051301	0.06016	0.069977	0.080206	0.091249	0.1033	0.11629	0.1299	0.14385	0.15845	0.174	0.19012	0.20749	0.22583	0.24577	0.26672	0.28871	0.31201	NaN	NaN	NaN	NaN	NaN	NaN	NaN	NaN	NaN	NaN	NaN	NaN
168	0.0016222	0.00057308	1e-05	1e-05	1e-05	1e-05	1e-05	1e-05	0.00026449	0.0014418	0.0032191	0.0052575	0.0076635	0.010445	0.013358	0.017057	0.020971	0.025577	0.03088	0.036832	0.042832	0.049586	0.056973	0.065087	0.07373	0.083217	0.092961	0.1032	0.11376	0.12481	0.13656	0.14939	0.16268	0.17635	0.19015	0.20405	0.21773	0.23192	0.24641	0.26085	0.27498	0.28918	0.30271	0.31553	0.32831	0.34092	0.35362	0.3664	0.37879
169	0.015577	0.010933	0.0064735	0.0025521	1e-05	1e-05	1e-05	1e-05	1e-05	1e-05	0.00059615	0.0029476	0.0059529	0.0092462	0.013064	0.017718	0.02221	0.026648	0.031308	0.03653	0.041984	0.048008	0.054409	0.061166	0.068682	0.076272	0.083752	0.091551	0.099538	0.10743	0.11496	0.12294	0.13143	0.13997	0.14824	0.1556	0.16241	0.16896	0.1754	0.18178	0.18793	0.19421	0.19989	0.20488	0.20983	0.21458	0.21959	0.22528	0.23081
170	0.007568	0.0056257	0.0036606	0.0020413	0.00029034	1e-05	1e-05	1e-05	1e-05	1e-05	1e-05	0.0010762	0.0030314	0.0053125	0.0076292	0.010623	0.013813	0.017816	0.021885	0.026128	0.030529	0.03554	0.040808	0.046587	0.052957	0.060206	0.067904	0.076386	0.08499	0.094424	0.10439	0.11514	0.1258	0.13707	0.14807	0.15893	0.16984	0.18101	0.19182	0.20308	0.21435	0.22588	0.23726	0.24897	0.26074	0.2733	0.28624	0.29997	0.31424
171	1e-05	1e-05	1e-05	1e-05	1e-05	1e-05	0.00083839	0.0027638	0.0042425	0.0054779	0.0067674	0.0083116	0.0095333	0.01064	0.011835	0.013708	0.01584	0.018249	0.020984	0.024143	0.028057	0.032992	0.037998	0.043785	0.050189	0.057051	0.064047	0.071273	0.078657	0.086229	0.09434	0.10253	0.11031	0.11827	0.12588	0.13297	0.13992	0.14693	0.15395	0.16086	0.16756	0.174	0.18005	0.18593	0.19185	0.198	0.20472	0.21102	0.21698
172	0.091372	0.073241	0.05515	0.03964	0.02709	0.015607	0.006247	1e-05	1e-05	1e-05	1e-05	1e-05	1e-05	0.00089708	0.0058195	0.011614	0.019306	0.027512	0.036007	0.04587	0.056902	0.069642	0.082966	0.096964	0.11286	0.13003	0.14809	0.1666	0.18526	0.20478	0.22403	0.24377	0.26442	0.28578	0.30725	0.32777	0.34714	0.36566	0.38328	0.4019	0.42048	0.43936	0.45776	0.47413	0.48999	0.50526	0.52044	0.53657	0.55261
173	0.0033126	0.0015482	0.00027152	1e-05	1e-05	1e-05	1e-05	1e-05	1e-05	0.00061165	0.0011955	0.0025374	0.0044553	0.006944	0.0094003	0.012267	0.014949	0.018392	0.02245	0.026636	0.0316	0.037979	0.045069	0.052603	0.060201	0.068366	0.076933	0.086158	0.095025	0.10441	0.11527	0.12666	0.13779	0.14916	0.16105	0.17327	0.18624	0.19999	0.21455	0.2304	0.24641	0.26225	0.27821	0.29515	0.31199	0.32881	0.34604	0.36345	0.38006
174	1e-05	1e-05	1e-05	1e-05	1e-05	1e-05	0.0088662	0.023723	0.035262	0.04488	0.052889	0.058185	0.062969	0.06829	0.073931	0.07871	0.085844	0.092001	0.098482	0.1061	0.11483	0.12534	0.13486	0.1456	0.15969	0.17502	0.19351	NaN	NaN	NaN	NaN	NaN	NaN	NaN	NaN	NaN	NaN	NaN	NaN	NaN	NaN	NaN	NaN	NaN	NaN	NaN	NaN	NaN	NaN
175	1e-05	1e-05	1e-05	9.3538e-05	0.00016877	1e-05	1e-05	1e-05	0.00032404	0.0011762	0.0023786	0.0039508	0.0063879	0.0091808	0.013696	0.020105	0.027923	0.037044	0.047016	0.058519	0.071171	0.085694	0.1024	0.12164	0.14349	0.1666	0.19184	NaN	NaN	NaN	NaN	NaN	NaN	NaN	NaN	NaN	NaN	NaN	NaN	NaN	NaN	NaN	NaN	NaN	NaN	NaN	NaN	NaN	NaN
176	0.00038779	0.00017709	9.1576e-05	1e-05	1e-05	0.00037006	0.0004175	3.0956e-05	0.0004286	0.000116	1e-05	1e-05	1e-05	1e-05	0.00083518	0.0013861	0.0015674	0.0025652	0.0042489	0.0057193	0.0078028	0.010523	0.014085	0.018569	0.022207	0.025651	0.029468	0.033742	0.03748	0.04122	0.045175	0.049293	0.052989	0.056049	0.058735	0.062073	0.065643	0.069469	0.073064	0.077154	0.080878	0.084523	0.08788	0.091449	0.095103	0.098827	0.10259	0.10625	0.10962
177	1e-05	1e-05	1e-05	1e-05	1e-05	1e-05	0.002619	0.0073373	0.011664	0.01598	0.01979	0.02312	0.026577	0.030933	0.036058	0.04206	0.04882	0.055923	0.063724	0.071786	0.080289	0.08935	0.099401	0.11039	0.1219	0.13425	0.14728	0.16051	0.17454	0.18939	0.20513	0.22193	0.2399	0.25855	0.2772	0.29587	0.31472	0.33355	0.35305	0.37285	0.39227	0.41166	0.43065	0.44884	0.46637	0.48349	0.50069	0.5176	0.53428
178	1e-05	1e-05	1e-05	1e-05	1e-05	1e-05	0.00090788	0.0032306	0.0058812	0.0089529	0.01233	0.015969	0.020353	0.024981	0.030119	0.035995	0.042243	0.048654	0.055732	0.063687	0.072258	0.081602	0.091859	0.10317	0.11562	0.12897	0.14285	0.15805	0.17438	0.19125	0.20873	0.22707	0.24636	0.2665	0.28679	0.30747	0.32877	0.35077	0.37286	0.39545	0.41876	0.44263	0.46686	0.49119	0.51539	0.53959	0.56354	0.58723	0.61083
179	0.0067132	0.0052629	0.0038984	0.0026177	0.0012206	0.00040577	1e-05	1e-05	1e-05	1e-05	1e-05	1e-05	0.00062768	0.0025132	0.0044838	0.0069979	0.0096223	0.01272	0.016184	0.019945	0.023549	0.027844	0.032278	0.036836	0.041249	0.046082	0.050871	0.056011	0.061049	0.066317	0.071944	0.078347	0.084537	0.090744	0.097033	0.10342	0.10965	0.11633	0.12288	0.12994	0.13667	0.14333	0.14921	0.1553	0.16152	0.16758	0.17386	0.18029	0.18633
180	0.0084129	0.0070659	0.0057992	0.0047741	0.0026769	0.001696	0.00039009	1e-05	1e-05	1e-05	1e-05	1e-05	1e-05	0.0012768	0.0040678	0.0078201	0.011927	0.016913	0.022275	0.028245	0.035126	0.0428	0.05104	0.060271	0.069576	0.078616	0.088504	0.099063	0.11007	0.12178	0.13347	0.14548	0.15788	0.17092	0.18399	0.19779	0.21245	0.22729	NaN	NaN	NaN	NaN	NaN	NaN	NaN	NaN	NaN	NaN	NaN
181	0.0030632	0.00096639	1e-05	1e-05	1e-05	1e-05	1e-05	1e-05	0.00077533	0.0033085	0.0066175	0.010757	0.015814	0.021239	0.027301	0.034638	0.042442	0.051152	0.060625	0.071102	0.082358	0.094522	0.10698	0.12017	0.13424	0.14923	0.16417	0.17969	0.19542	0.21143	0.2271	0.24311	0.25871	0.27463	0.28944	0.30362	0.31667	0.32906	0.34065	0.35188	0.36277	0.37341	0.38315	0.39282	0.40149	0.41091	0.41976	0.42888	0.43787
182	1e-05	1e-05	1e-05	1e-05	1e-05	1e-05	0.00098044	0.0034479	0.0056658	0.008259	0.010928	0.014094	0.018248	0.022367	0.026764	0.031862	0.037251	0.042348	0.04774	0.054083	0.060467	0.067313	0.073813	0.08031	0.087475	0.094945	0.10273	0.11073	0.11908	0.12732	0.13528	0.14369	0.15212	0.16094	0.16919	0.17711	0.18485	0.1921	0.19913	0.20593	0.21265	0.21913	0.2249	0.23052	0.23574	0.2412	0.24658	0.25194	0.25778
183	0.011485	0.0078252	0.0050088	0.00275	0.00046105	1e-05	1e-05	1e-05	1e-05	1e-05	1e-05	0.00086561	0.0029317	0.0053231	0.0077472	0.01075	0.013897	0.016929	0.020637	0.025007	0.029453	0.034955	0.041122	0.047609	0.053891	0.06042	0.067075	0.074129	0.081845	0.089593	0.097286	0.10571	0.11383	0.12178	0.12955	0.13724	0.14495	0.15281	0.16047	0.16797	0.1751	0.18241	0.1893	0.19605	0.20285	0.20961	0.21674	0.22401	0.23091
184	1e-05	1e-05	1e-05	1e-05	1e-05	1e-05	0.0011165	0.0034495	0.0058315	0.0074206	0.0085973	0.0096302	0.011151	0.012821	0.014797	0.017566	0.020198	0.022968	0.026041	0.029535	0.033717	0.038379	0.04331	0.048685	0.054682	0.060901	0.067075	0.073889	0.080897	0.087953	0.095323	0.10326	0.11181	0.12114	0.13022	0.13932	0.14856	0.15837	0.16865	0.17938	0.19085	0.20305	0.21568	0.22872	0.24214	0.25707	0.27248	0.28925	0.30685
185	0.010744	0.0075801	0.0056702	0.0039757	0.0019187	0.00031764	1e-05	1e-05	1e-05	1e-05	1e-05	1e-05	0.0015917	0.0031611	0.005392	0.0084827	0.01149	0.014768	0.018119	0.022374	0.027418	0.032383	0.036886	0.041873	0.047513	0.05308	0.058476	0.064428	0.070494	0.077056	0.083294	0.089487	0.096484	0.10426	0.11193	0.11971	0.12811	0.13706	0.14629	0.15617	0.16639	0.17752	0.18935	0.2012	0.21347	0.22627	0.23946	0.25262	0.26618
186	0.0058434	0.004684	0.0037671	0.0027928	0.0014493	0.00063168	7.4696e-05	1e-05	1e-05	1e-05	1e-05	1e-05	1e-05	0.00058672	0.0014776	0.0025328	0.0036985	0.0049003	0.0067854	0.0093273	0.011831	0.015074	0.018712	0.022942	0.027151	0.031532	0.036507	0.042231	0.048425	0.054303	0.05984	0.066432	0.072594	0.078562	0.084278	0.09008	0.096143	0.10217	0.1075	0.11298	0.11834	0.12403	0.12898	0.13432	0.14007	0.14582	0.15154	0.15733	0.1629
187	1e-05	1e-05	1e-05	1e-05	1e-05	0.0023532	0.0054534	0.0088922	0.012469	0.017053	0.022191	0.02824	0.035482	0.0439	0.053605	0.065175	0.077864	0.091585	0.10679	0.12399	0.14246	0.16368	0.1869	0.21302	NaN	NaN	NaN	NaN	NaN	NaN	NaN	NaN	NaN	NaN	NaN	NaN	NaN	NaN	NaN	NaN	NaN	NaN	NaN	NaN	NaN	NaN	NaN	NaN	NaN
188	0.0070542	0.0038109	0.0015534	0.0002703	1e-05	1e-05	1e-05	1e-05	1e-05	1e-05	0.0016215	0.0046771	0.0081629	0.012378	0.017101	0.023103	0.029264	0.036739	0.045646	0.056451	0.067151	0.079076	0.091729	0.10563	0.1192	0.13278	0.14613	0.16018	0.17407	0.18765	0.19982	0.21334	0.22643	0.23901	0.25125	0.26374	0.27678	0.29024	0.30323	0.3163	0.32886	0.3423	0.35477	0.36701	0.37983	0.39236	0.40503	0.41714	0.4288
189	1e-05	1e-05	1e-05	1e-05	1e-05	1e-05	0.00067211	0.0021639	0.0040544	0.006422	0.0091969	0.012009	0.015326	0.019515	0.024461	0.030489	0.03676	0.04334	0.050995	0.060126	0.069349	0.079505	0.090811	0.10342	0.11653	0.12995	0.14466	0.16147	0.1802	0.20012	0.22103	0.24538	NaN	NaN	NaN	NaN	NaN	NaN	NaN	NaN	NaN	NaN	NaN	NaN	NaN	NaN	NaN	NaN	NaN
190	0.0051421	0.0038486	0.0029846	0.0017982	1e-05	1e-05	1e-05	1e-05	1e-05	0.00049024	0.0017132	0.0039275	0.0068881	0.010412	0.015805	0.022538	0.029807	0.03763	0.046193	0.05643	0.066723	0.078001	0.089666	0.10252	0.11602	0.12896	0.14209	0.15607	0.17086	0.18633	0.202	0.22043	0.24044	0.26214	0.28571	NaN	NaN	NaN	NaN	NaN	NaN	NaN	NaN	NaN	NaN	NaN	NaN	NaN	NaN
191	1e-05	1e-05	1e-05	1e-05	1e-05	1e-05	0.00058579	0.001897	0.0035522	0.0054972	0.0078437	0.010628	0.01402	0.016864	0.019875	0.022868	0.025599	0.028398	0.03178	0.035474	0.039124	0.042689	0.04656	0.050245	0.054888	0.059787	0.065091	0.070343	0.075874	0.080985	0.086221	0.091804	0.097902	0.10426	0.11081	0.11689	0.12317	0.12965	0.13674	0.14369	0.15091	0.15825	0.16549	0.17233	0.17875	0.18549	0.19231	0.19898	0.20518
192	1e-05	1e-05	1e-05	1e-05	1e-05	1e-05	0.0018621	0.005593	0.0091025	0.012101	0.015699	0.02016	0.025288	0.030602	0.036968	0.044709	0.05298	0.062158	0.073023	0.085351	0.098927	0.11342	0.12845	0.14434	0.16168	0.17911	0.19672	0.21485	0.23298	0.25007	0.26708	0.28442	0.30132	0.31834	0.33497	0.35063	0.36673	0.38273	0.3988	0.41523	0.43253	0.44933	0.46547	0.48202	0.49848	0.51472	0.53068	0.54582	0.56032
193	1e-05	1e-05	1e-05	1e-05	1e-05	1e-05	6.247e-05	0.00033726	0.00030573	0.00071726	0.0010031	0.0017	0.0031968	0.0043375	0.005914	0.007541	0.0099731	0.012591	0.015528	0.019305	0.023123	0.028122	0.033145	0.038283	0.044136	0.050284	0.056978	0.063882	0.071188	0.078701	0.086122	0.09446	0.10214	0.10999	0.1177	0.12479	0.13169	0.13838	0.14482	0.15092	0.15665	0.16253	0.16711	0.1718	0.1764	0.18063	0.18525	0.1899	0.19458
194	1e-05	1e-05	1e-05	1e-05	1e-05	1e-05	0.00071105	0.0025771	0.0042997	0.0059482	0.0078612	0.0099751	0.012255	0.014304	0.016261	0.018201	0.019908	0.021875	0.023928	0.026349	0.028574	0.030724	0.032966	0.035334	0.038062	0.040988	0.044285	0.047746	0.050953	0.054038	0.057035	0.060214	0.063527	0.066748	0.069565	0.072122	0.074541	0.076617	0.078853	0.081295	0.08344	0.085659	0.087851	0.090077	0.092365	0.09515	0.09806	0.101	0.10432
195	1e-05	1e-05	1e-05	1e-05	1e-05	1e-05	0.00096911	0.0032041	0.0056902	0.0081579	0.010728	0.013754	0.017365	0.0214	0.025739	0.030599	0.035838	0.041532	0.048104	0.055488	0.063629	0.072344	0.081254	0.09069	0.10114	0.11206	0.12352	0.13553	0.14794	0.16005	0.17257	0.18529	0.19848	0.21219	0.22581	0.23923	0.25297	0.26712	0.28112	0.29536	0.30986	0.32383	0.33769	0.35102	0.36421	0.37726	0.38987	0.40188	0.41298
196	1e-05	1e-05	1e-05	1e-05	1e-05	1e-05	0.00081536	0.0030099	0.0055235	0.0079794	0.010982	0.015169	0.020355	0.025874	0.031757	0.038484	0.045521	0.053751	0.063219	0.074469	0.087547	0.10264	0.1193	0.13823	0.16034	0.18607	NaN	NaN	NaN	NaN	NaN	NaN	NaN	NaN	NaN	NaN	NaN	NaN	NaN	NaN	NaN	NaN	NaN	NaN	NaN	NaN	NaN	NaN	NaN
197	1e-05	1e-05	1e-05	1e-05	1e-05	1e-05	0.00066195	0.0021287	0.0035368	0.0050762	0.0063943	0.0083616	0.010818	0.013301	0.015708	0.018306	0.021145	0.024066	0.027215	0.031162	0.035226	0.040157	0.044818	0.049747	0.05524	0.061617	0.068544	0.076016	0.083967	0.092145	0.10056	0.11005	0.11965	0.12984	0.13992	0.14962	0.15878	0.16768	0.17623	0.18466	0.19309	0.20119	0.20786	0.21427	0.22052	0.22662	0.23286	0.23916	0.24541
198	1e-05	1e-05	1e-05	1e-05	1e-05	1e-05	0.00013708	0.0015616	0.0034863	0.0050795	0.006545	0.0082083	0.0091981	0.0095098	0.010058	0.010985	0.011461	0.011687	0.011921	0.012521	0.01356	0.014399	0.01559	0.017901	0.021199	0.025061	0.029449	0.035628	0.042821	0.049858	0.056405	0.063488	0.071184	0.079393	0.087886	0.096256	0.10462	0.11319	0.12097	0.12932	0.13793	0.14723	0.15575	0.16425	0.17228	0.17974	0.18739	0.19487	0.20213
199	1e-05	1e-05	1e-05	1e-05	1e-05	1e-05	0.0013786	0.0044583	0.0079801	0.011192	0.014547	0.01815	0.022513	0.026977	0.031984	0.037633	0.04383	0.051143	0.059122	0.067886	0.077712	0.088649	0.10018	0.11212	0.12518	0.1389	0.15306	0.16749	0.18183	0.19599	0.21038	0.22496	0.23924	0.25341	0.26725	0.28027	0.29278	0.30507	0.31731	0.32956	0.34171	0.3534	0.36428	0.3749	0.38546	0.39596	0.40655	0.417	0.42716
200	1e-05	1e-05	1e-05	1e-05	1e-05	1e-05	0.0011754	0.0039678	0.0066988	0.0088059	0.010472	0.012029	0.013825	0.015089	0.016689	0.020047	0.024269	0.029003	0.033464	0.038561	0.044136	0.050062	0.056603	0.063724	0.072456	0.082469	0.09215	0.10295	0.11463	0.12685	0.13922	0.15288	0.16744	0.18359	0.20083	0.21772	0.23481	0.25344	0.27221	0.29188	0.31238	0.33383	0.35504	0.37633	0.3972	0.41758	0.43927	0.4617	NaN
201	0.0095335	0.0072851	0.0054312	0.0036054	0.0016234	0.00034138	1e-05	1e-05	1e-05	1e-05	1e-05	1e-05	0.0010574	0.0024419	0.0043146	0.0067939	0.009262	0.012025	0.015378	0.019046	0.023312	0.028335	0.033581	0.039212	0.045613	0.052223	0.058956	0.066338	0.074211	0.082473	0.091037	0.1001	0.10962	0.11964	0.12987	0.14036	0.15127	0.16265	0.17419	0.18602	0.19794	0.21042	0.22281	0.23508	0.24755	0.26018	0.27267	0.28539	0.29836
202	0.0076901	0.0064333	0.0050248	0.0034428	0.0021378	0.0011117	0.00034707	1e-05	1e-05	1e-05	1e-05	1e-05	1e-05	0.00051743	0.0022679	0.0042737	0.0066275	0.0091463	0.012075	0.01556	0.019353	0.023716	0.027903	0.03233	0.037075	0.041589	0.046112	0.050575	0.055286	0.060232	0.064829	0.069892	0.074856	0.080414	0.08593	0.091446	0.097128	0.10299	0.10893	0.11488	0.12087	0.12726	0.13321	0.13926	0.14516	0.15098	0.15669	0.16257	0.16872
203	1e-05	1e-05	1e-05	1e-05	1e-05	1e-05	0.0023793	0.007555	0.012516	0.017191	0.020962	0.024462	0.02817	0.030484	0.031828	0.034307	0.036912	0.039828	0.041317	0.043722	0.045964	0.047832	0.049787	0.051261	0.0539	0.058173	0.061978	0.066943	0.072316	0.078774	0.083286	0.088028	0.093406	0.10045	0.10848	0.1159	0.12233	0.12945	0.13633	0.14379	0.15044	0.1584	0.16599	0.17316	0.17846	0.18274	0.18681	0.19114	0.19495
204	1e-05	1e-05	1e-05	1e-05	1e-05	1e-05	0.002274	0.0084599	0.016432	0.026253	0.038347	0.052954	0.070374	0.090506	0.11327	0.13871	0.16649	0.19686	NaN	NaN	NaN	NaN	NaN	NaN	NaN	NaN	NaN	NaN	NaN	NaN	NaN	NaN	NaN	NaN	NaN	NaN	NaN	NaN	NaN	NaN	NaN	NaN	NaN	NaN	NaN	NaN	NaN	NaN	NaN
205	0.0054383	0.0040113	0.0028805	0.0016746	0.00070312	0.00029676	9.4522e-05	1e-05	1e-05	0.0003509	0.0010373	0.002371	0.0043176	0.0064626	0.0095839	0.01355	0.017995	0.023545	0.030582	0.038933	0.048138	0.059049	0.070804	0.084444	0.099832	0.1163	0.13409	0.15315	0.17336	0.19523	0.21877	0.24491	0.27275	NaN	NaN	NaN	NaN	NaN	NaN	NaN	NaN	NaN	NaN	NaN	NaN	NaN	NaN	NaN	NaN
206	0.0069998	0.0049359	0.0030161	0.0013397	1e-05	1e-05	1e-05	1e-05	1e-05	6.9891e-05	0.0010163	0.0022777	0.0041505	0.0063522	0.0091024	0.012447	0.016132	0.020742	0.026681	0.033656	0.042055	0.051652	0.062395	0.074678	0.088555	0.10358	0.12	0.13774	0.15673	0.17655	0.19755	0.21957	0.24308	0.26818	0.29573	NaN	NaN	NaN	NaN	NaN	NaN	NaN	NaN	NaN	NaN	NaN	NaN	NaN	NaN
207	1e-05	1e-05	1e-05	1e-05	1e-05	1e-05	0.00056148	0.0023406	0.0043944	0.0066226	0.008573	0.0099008	0.011421	0.012702	0.013783	0.015008	0.016186	0.018021	0.019457	0.020952	0.022601	0.024684	0.027516	0.0307	0.035028	0.04033	0.046278	0.053027	0.059791	0.067339	0.074699	0.08264	0.090891	0.099927	0.10906	0.11779	0.12618	0.13482	0.14387	0.15368	0.16324	0.17387	0.18425	0.19499	0.20507	0.21545	0.22629	0.23755	0.24889
208	0.0057773	0.0040684	0.0025787	0.0011714	0.00026432	0.00012945	1e-05	1e-05	0.00075096	0.0021717	0.0040122	0.0067846	0.010597	0.01517	0.020546	0.026526	0.033373	0.041479	0.050172	0.060208	0.071262	0.083131	0.095288	0.1085	0.1229	0.1389	0.15696	0.17727	0.20028	NaN	NaN	NaN	NaN	NaN	NaN	NaN	NaN	NaN	NaN	NaN	NaN	NaN	NaN	NaN	NaN	NaN	NaN	NaN	NaN
209	1e-05	1e-05	1e-05	1e-05	1e-05	1e-05	0.00084502	0.0024999	0.0048239	0.0070312	0.008891	0.010993	0.013809	0.017098	0.021435	0.026023	0.030748	0.035731	0.0415	0.048298	0.055896	0.064506	0.073439	0.082571	0.091991	0.10128	0.11146	0.12191	0.13253	0.1432	0.15361	0.16421	0.17503	0.18592	0.19702	0.20789	0.21839	0.22853	0.23854	0.24885	0.25841	0.26743	0.27578	0.28343	0.29105	0.2977	0.30426	0.31104	0.31738
210	0.030971	0.025124	0.019132	0.013319	0.0084584	0.0046542	0.0016568	1e-05	1e-05	1e-05	1e-05	1e-05	1e-05	0.00037764	0.0028059	0.0048017	0.0072799	0.010199	0.013577	0.017665	0.022472	0.028245	0.034534	0.041061	0.047765	0.055189	0.063414	0.071863	0.079971	0.088064	0.096216	0.10495	0.11353	0.1223	0.13067	0.13897	0.14579	0.1525	0.15935	0.16706	0.1741	0.18068	0.18642	0.19231	0.19785	0.20376	0.20956	0.21629	0.22312
211	0.021723	0.016751	0.012458	0.0083493	0.0049803	0.0025166	0.00052343	1e-05	1e-05	1e-05	0.00075963	0.003671	0.0078287	0.013582	0.020158	0.02754	0.035898	0.04519	0.05531	0.066729	0.079356	0.093216	0.1072	0.1221	0.13707	0.153	0.16991	0.18784	0.20683	0.22745	NaN	NaN	NaN	NaN	NaN	NaN	NaN	NaN	NaN	NaN	NaN	NaN	NaN	NaN	NaN	NaN	NaN	NaN	NaN
212	0.00083858	0.0001356	1e-05	1e-05	1e-05	1e-05	1e-05	1e-05	0.0021752	0.0040052	0.0055478	0.0076233	0.010187	0.01384	0.017617	0.020693	0.024767	0.027996	0.031916	0.036381	0.041981	0.048331	0.054569	0.060688	0.066325	0.072488	0.079735	0.086168	0.093661	0.10054	0.10701	0.11327	0.11952	0.12589	0.13232	0.13851	0.14386	0.14903	0.15458	0.15951	0.16447	0.16951	0.17414	0.17864	0.18302	0.18736	0.19224	0.1977	0.20343
213	0.012189	0.0087093	0.0057444	0.0028188	0.00065871	1e-05	1e-05	1e-05	1e-05	1e-05	0.00092342	0.0040288	0.0083535	0.013691	0.01965	0.025864	0.032408	0.03939	0.046973	0.055625	0.0652	0.07547	0.08536	0.096092	0.10723	0.11974	0.13321	0.14793	0.16501	0.185	0.20739	NaN	NaN	NaN	NaN	NaN	NaN	NaN	NaN	NaN	NaN	NaN	NaN	NaN	NaN	NaN	NaN	NaN	NaN
214	0.0030765	0.001685	0.00059293	1e-05	1e-05	1e-05	1e-05	1e-05	1e-05	0.00079048	0.0024156	0.0041451	0.0063207	0.008882	0.012409	0.016365	0.021025	0.026129	0.032591	0.039804	0.047663	0.055962	0.06514	0.074845	0.08485	0.094914	0.10567	0.11674	0.12769	0.1382	0.14847	0.15893	0.17001	0.18112	0.19229	0.20318	0.21377	0.22432	0.23479	0.24544	0.25578	0.26603	0.27598	0.28552	0.29481	0.30372	0.3126	0.32146	0.32977
215	0.00028519	8.3619e-05	1e-05	1e-05	1e-05	1e-05	1e-05	1e-05	0.00057184	0.0013177	0.00171	0.0024913	0.0030413	0.004121	0.0056156	0.0074464	0.0096914	0.012171	0.015574	0.019361	0.023818	0.029194	0.03473	0.040617	0.046323	0.052347	0.05886	0.065407	0.071844	0.078203	0.084489	0.090941	0.09754	0.10439	0.11184	0.11958	0.12712	0.13484	0.14297	0.15165	0.16033	0.16957	0.17942	0.18983	0.2007	0.21128	0.22249	0.23429	0.24671
216	0.0097414	0.0094825	0.010098	0.010352	0.01071	0.011305	0.011193	0.011044	0.010633	0.010635	0.010584	0.011348	0.013505	0.015276	0.01656	0.017524	0.017951	0.018274	0.018029	0.017914	0.017891	0.017245	0.01536	0.012307	0.0089368	0.0066187	0.0044703	0.0026232	0.0014028	0.00057549	1e-05	1e-05	1e-05	1e-05	1e-05	6.2197e-05	0.00078223	0.0020548	0.002993	0.0042466	0.005714	0.0070994	0.0090766	0.01117	0.013612	0.016666	0.021872	0.029114	0.039243
217	0.033005	0.027957	0.02342	0.019066	0.015004	0.011587	0.0087931	0.0063029	0.0043692	0.0025847	0.00095528	1e-05	1e-05	1e-05	1e-05	1e-05	1e-05	0.00026405	0.0014367	0.0034892	0.0062344	0.0096984	0.013375	0.01699	0.020352	0.024144	0.028319	0.03227	0.036588	0.040802	0.044527	0.048123	0.051742	0.055658	0.060127	0.06459	0.06828	0.071822	0.075606	0.079625	0.083571	0.087792	0.092295	0.096907	0.1015	0.10543	0.10996	0.1149	0.12002
218	0.0086238	0.0062003	0.0041731	0.002207	0.00083852	1e-05	1e-05	1e-05	1e-05	1e-05	1e-05	0.00018785	0.00078081	0.00079174	0.0007596	0.0012063	0.0014066	0.0020381	0.0022865	0.0029351	0.0033754	0.0045133	0.0059924	0.0075026	0.0096782	0.012284	0.01471	0.01775	0.020643	0.023982	0.027256	0.031423	0.035521	0.039906	0.044501	0.048967	0.05351	0.058096	0.062733	0.067951	0.07363	0.079754	0.085451	0.091419	0.097339	0.1035	0.1101	0.11682	0.12405
219	1e-05	1e-05	1e-05	1e-05	1e-05	1e-05	0.00030871	0.0010432	0.0018891	0.0027132	0.0034632	0.0043033	0.0055021	0.006501	0.008208	0.010077	0.012499	0.015163	0.018342	0.022324	0.026734	0.03192	0.037586	0.043299	0.049318	0.055649	0.062454	0.069495	0.076814	0.084356	0.091705	0.099444	0.1074	0.1158	0.12471	0.13371	0.14229	0.1511	0.15999	0.16914	0.17811	0.18735	0.19651	0.20562	0.21466	0.22363	0.23316	0.24333	0.25371
220	0.0047359	0.0031366	0.0014958	0.0002082	1e-05	1e-05	1e-05	1e-05	1e-05	1e-05	0.00083826	0.0019515	0.003311	0.0049192	0.00654	0.0083655	0.010411	0.012676	0.015184	0.018387	0.021957	0.026086	0.030451	0.0353	0.040678	0.046512	0.052628	0.0588	0.065168	0.072022	0.078753	0.0854	0.091949	0.098821	0.10571	0.11252	0.11966	0.12695	0.13452	0.14272	0.15125	0.16012	0.16951	0.17948	0.18987	0.20067	0.21161	0.22266	0.23433
221	0.0024155	0.0017336	0.0010838	0.00061595	3.1471e-05	1e-05	1e-05	1e-05	1e-05	1e-05	1e-05	0.00047766	0.0010279	0.0018056	0.0029814	0.0046527	0.0073401	0.010061	0.013547	0.01787	0.022799	0.028046	0.033743	0.040027	0.046952	0.054114	0.061658	0.068912	0.076551	0.084464	0.092415	0.10081	0.10962	0.11884	0.12845	0.13791	0.14763	0.15791	0.16876	0.18036	0.19194	0.20368	0.21548	0.22796	0.24058	0.25322	0.26635	0.27952	0.29258
[truncated: 71 more columns]
