# Supplementary material for: Fractional killing arises from cell-to-cell variability in overcoming a caspase activity threshold
Source: Mol Syst Biol. 2015 May 7;11(5):803. doi: 10.15252/msb.20145584 (PMC4461398; doi:10.15252/msb.20145584)
Supplement: Supplementary file 3 [file msb0011-0803-sd3.zip › All_data/028_TRAIL (1 ngml) + Bortezomib (100 nM)_2/cell_parameters.tsv]

TRAIL 1ng/ml + Bortezomib 100nM
Cell #	Surviving	Time pre-MOMP	Max C8 activity pre-MOMP	Time of Max C8 activity (tau)	k	t0	r2 of fit
1	1	Inf	0.00034498	295	7.8719e-07	131.175	0.87828
2	1	Inf	0.00033158	460	2.7995e-07	78.3822	0.85789
3	1	Inf	0.00073135	590	8.3103e-07	213.4582	0.93693
4	1	Inf	0.00026276	450	2.5336e-07	7.5891	0.95312
5	1	Inf	0.00039691	590	3.7185e-07	73.6636	0.978
6	1	Inf	0.00069918	590	7.1437e-07	121.8376	0.98986
7	1	Inf	0.00026739	465	2.1281e-07	-20.4912	0.9706
8	1	Inf	0.00018398	590	1.124e-07	4.0341	0.89965
9	1	Inf	0.00076537	590	8.2488e-07	190.3333	0.9874
10	1	Inf	0.00038129	495	5.2684e-07	151.1917	0.8597
11	1	Inf	0.0007463	590	5.8298e-07	144.2061	0.95864
12	1	Inf	0.00033636	440	1.4086e-07	-13.0224	0.65682
13	1	Inf	0.00050472	420	6.1477e-07	67.2221	0.94041
14	1	Inf	0.00039017	590	4.3611e-07	131.5743	0.95618
15	0	510	0.0027806	510	1.3188e-06	172.4461	0.99844
16	1	Inf	0.00020594	475	1.9016e-07	24.6558	0.88741
17	1	Inf	0.00038908	485	4.4212e-07	132.2909	0.9024
18	1	Inf	0.00032121	590	2.8918e-07	90.1799	0.96723
19	1	Inf	0.00021173	300	4.2043e-07	94.2705	0.62441
20	1	Inf	0.00036805	590	4.0305e-07	132.6562	0.99066
21	1	Inf	0.00092783	590	8.3266e-07	118.2443	0.99511
22	1	Inf	0.00259	35	0	0	0
23	1	Inf	0.0008419	590	6.5034e-07	114.1017	0.99756
24	1	Inf	0.00090117	590	9.0084e-07	150.0245	0.99225
25	1	Inf	0.0002229	315	5.6306e-06	48.7077	0.94728
26	1	Inf	0.00024836	510	2.7208e-07	122.3958	0.84293
27	1	Inf	0.00044042	590	4.045e-07	72.0271	0.9877
28	1	Inf	0.00063751	590	6.9269e-07	111.7005	0.99165
29	1	Inf	0.00074764	590	0	0	0
30	1	Inf	0.00071543	590	0	0	0
31	1	Inf	0.00072145	425	7.7412e-07	119.6525	0.87252
32	1	Inf	0.00098469	420	1.1892e-06	167.7511	0.099623
33	1	Inf	0.00032898	460	4.7097e-07	118.924	0.93164
34	0	325	0.0053028	325	2.293e-05	205.9727	0.99474
35	1	Inf	0.00036662	590	2.0409e-07	-29.9611	0.97577
36	1	Inf	0.0012913	590	1.0553e-06	149.207	0.99487
37	1	Inf	0.00044541	590	3.928e-07	88.3675	0.95866
38	1	Inf	0.00081569	430	2.171e-07	-29.9955	0.4841
39	1	Inf	0.00060857	590	4.1794e-07	99.2438	0.94542
40	1	Inf	0.00061706	590	8.0782e-07	131.9386	0.99177
41	1	Inf	0.00068426	590	6.4346e-07	130.179	0.99073
42	1	Inf	0.00108	590	1.007e-06	134.8896	0.99167
43	1	Inf	0.00064647	590	5.4017e-07	18.7481	0.99084
44	1	Inf	0.00037793	510	2.8927e-07	-7.249	0.98125
45	1	Inf	0.00061728	590	7.5441e-07	173.3935	0.97328
46	1	Inf	0.00038169	590	2.7126e-07	45.174	0.95443
47	1	Inf	0.00031288	510	2.4608e-07	95.0186	0.7549
48	1	Inf	0.0006552	590	9.2737e-07	152.971	0.98049
49	1	Inf	0.001359	590	8.3401e-07	110.3474	0.99511
50	1	Inf	0.00029743	445	1.7117e-07	-29.9991	0.69519
51	1	Inf	0.00060072	590	4.4703e-07	112.2354	0.98371
52	1	Inf	0.00050313	455	5.2087e-07	6.6958	0.98212
53	1	Inf	0.00060015	590	4.1989e-07	34.4596	0.98557
54	1	Inf	0.00053227	505	7.4627e-07	163.0864	0.95431
55	1	Inf	0.00072329	490	7.5011e-07	171.1315	0.86589
56	1	Inf	0.00048651	305	5.3413e-07	-29.9959	0.8972
57	1	Inf	0.0013509	590	8.3387e-07	30.7547	0.99588
58	1	Inf	0.00039185	590	0	0	0
59	1	Inf	0.00019337	585	8.8766e-08	-29.2223	0.85675
60	1	Inf	0.00063439	590	4.9389e-07	37.9147	0.98301
61	1	Inf	0.00024678	500	2.128e-07	47.6812	0.92015
62	1	Inf	0.00013491	350	0	0	0
63	1	Inf	0.00054493	470	5.1681e-07	38.3454	0.98406
64	1	Inf	0.00046512	560	5.937e-07	155.1359	0.96863
65	1	Inf	0.0004289	590	4.074e-07	67.1906	0.98608
66	1	Inf	0.00037732	435	2.0731e-07	-4.1348	0.85385
67	1	Inf	0.00054442	585	4.375e-07	72.3364	0.99157
68	1	Inf	0.0003546	420	2.1543e-07	-27.3727	0.74961
69	1	Inf	0.00023828	480	2.5314e-07	68.2152	0.93458
70	1	Inf	0.00030441	60	7.3669e-06	14.3385	0.93976
71	1	Inf	0.000482	590	4.2779e-07	92.7747	0.98742
72	1	Inf	0.00052056	590	4.9648e-07	36.9587	0.98807
73	1	Inf	0.00054645	450	1.6468e-07	-29.9964	0.6081
74	1	Inf	0.00023775	475	1.4536e-07	-29.9751	0.80026
75	0	495	0.0031848	495	1.483e-06	117.3318	0.98824
76	1	Inf	0.00033027	590	1.9869e-07	-22.7177	0.96165
77	0	430	0.00364	430	2.6986e-06	136.85	0.99316
78	1	Inf	0.0007712	590	6.9422e-07	153.4029	0.95885
79	1	Inf	0.00059128	590	3.8489e-07	106.2446	0.9419
80	1	Inf	0.00018071	590	1.4461e-07	-29.9986	0.95386
81	1	Inf	0.00039468	590	4.0948e-07	58.8027	0.97583
82	1	Inf	0.00039967	590	2.9685e-07	67.2124	0.9432
83	1	Inf	0.00070664	465	9.1674e-07	171.1271	0.99176
84	1	Inf	0.00036672	590	3.2947e-07	86.0744	0.96701
85	1	Inf	0.00060778	590	6.0563e-07	143.041	0.96395
86	1	Inf	0.00066149	590	6.2021e-07	81.178	0.98953
87	1	Inf	0.00064623	590	5.3643e-07	99.0775	0.9941
88	1	Inf	0.00038007	590	1.4843e-07	-29.6181	0.82316
89	1	Inf	0.00032323	590	2.5323e-07	22.4188	0.99141
90	1	Inf	0.00047096	290	0	0	0
91	1	Inf	0.00028277	590	3.7603e-07	158.9639	0.98683
92	1	Inf	0.00024949	590	2.7856e-07	126.8735	0.97699
93	1	Inf	0.00033868	590	3.7652e-07	152.4933	0.977
94	1	Inf	0.000242	480	1.3566e-07	-29.9984	0.88762
95	1	Inf	0.00050726	590	4.5726e-07	79.3034	0.99311
96	1	Inf	0.00032356	590	3.4987e-07	135.3401	0.9223
97	1	Inf	0.00054197	590	4.2992e-07	145.9923	0.98946
98	1	Inf	0.00026892	440	1.2099e-07	-29.9814	0.56331
99	1	Inf	0.00032439	590	4.4625e-07	146.5015	0.97543
100	1	Inf	0.00055648	530	5.296e-07	187.7188	0.92736
101	1	Inf	0.00068482	590	7.7948e-07	151.8086	0.98858
102	1	Inf	0.00072144	590	8.2295e-07	172.9438	0.99568
103	1	Inf	0.00078476	590	5.8134e-07	104.0212	0.97546
104	1	Inf	0.0010903	590	1.0268e-06	229.285	0.99274
105	1	Inf	0.0014325	590	1.3766e-06	138.035	0.99313
106	1	Inf	0.0011534	485	1.5937e-06	158.4312	0.99443
107	1	Inf	0.00049985	430	6.9252e-07	-27.1977	0.94556
108	1	Inf	0.00060043	500	3.8279e-07	28.4327	0.98309
109	1	Inf	0.00059905	460	4.3702e-07	-21.5304	0.94945
110	1	Inf	0.0010711	590	7.4527e-07	129.7472	0.98852
111	1	Inf	0.0026178	590	1.5746e-06	105.0048	0.98196
112	1	Inf	0.00032493	590	2.0789e-07	-29.993	0.97401
113	1	Inf	0.00069341	510	7.4183e-07	119.5926	0.95899
114	1	Inf	0.0003812	400	0	0	0
115	1	Inf	0.00046149	475	2.1828e-07	54.1723	0.89538
116	1	Inf	0.00029674	295	0	0	0
117	1	Inf	0.00058186	50	2.5549e-05	19.979	0.97292
118	1	Inf	0.00056547	490	4.0755e-07	-30	0.73868
119	1	Inf	0.0007993	590	5.2196e-07	-9.1436	0.97697
120	1	Inf	0.00073639	585	4.1848e-07	48.6943	0.94813
121	1	Inf	0.00022113	420	0	0	0
122	1	Inf	0.00046341	485	5.0429e-07	184.4953	0.78379
123	1	Inf	0.00045125	575	2.0489e-07	18.1385	0.94809
124	1	Inf	0.00062163	590	4.4438e-07	118.1768	0.84934
125	1	Inf	0.00048243	590	5.2684e-07	129.2198	0.94662
126	1	Inf	0.00059726	50	2.4139e-05	19.9798	0.97197
127	1	Inf	0.00058755	490	4.3121e-07	-29.9999	0.93876
128	0	405	0.0043997	405	1.4518e-06	46.5754	0.98031
129	1	Inf	0.00069044	565	5.5077e-07	-14.63	0.98936
130	1	Inf	0.000368	500	1.4454e-07	-29.9978	0.8395
131	1	Inf	0.00023063	510	1.9217e-07	155.5192	0.76487
132	1	Inf	0.00028791	70	5.7881e-06	20.0219	0.98885
133	1	Inf	0.00050142	515	3.0525e-07	-29.9955	0.95586
134	1	Inf	0.00071883	590	4.9293e-07	19.3913	0.98907
135	1	Inf	0.00042183	490	3.1358e-07	148.5689	0.67373
136	1	Inf	0.00067954	545	4.2026e-07	-29.9015	0.98875
137	1	Inf	0.00021161	375	8.8984e-08	-29.9919	0.41507
138	1	Inf	0.00065488	490	7.4588e-07	105.9196	0.97176
139	1	Inf	0.00021221	100	1.4316e-06	13.6706	0.98658
140	1	Inf	0.0003382	515	1.021e-07	-29.9975	0.51992
141	1	Inf	0.00045785	565	3.3304e-07	10.5647	0.99242
142	1	Inf	0.00072271	520	4.728e-07	20.5988	0.97282
143	1	Inf	0.00082631	530	6.8783e-07	70.4027	0.98844
144	1	Inf	0.0009414	590	1.338e-06	229.8762	0.98636
145	1	Inf	0.00023913	110	0	0	0
146	1	Inf	0.00043075	575	2.2376e-07	-29.9996	0.76963
147	1	Inf	0.0005353	590	3.0325e-07	-18.2222	0.9238
148	1	Inf	0.00054599	45	1.7117e-05	14.9977	0.86222
149	1	Inf	0.0004221	515	2.1296e-07	-18.4387	0.89792
150	1	Inf	0.00023699	520	0	0	0
151	1	Inf	0.0002682	510	1.1944e-07	-29.9992	0.69785
152	1	Inf	0.00014363	110	4.9648e-06	75.4469	0.86753
153	1	Inf	0.00032559	590	2.1434e-07	-8.491	0.89576
154	1	Inf	0.00032212	425	1.3936e-07	-29.9496	0.72462
155	1	Inf	0.00048961	590	5.6065e-07	131.8184	0.98555
156	1	Inf	0.00017915	500	8.8434e-08	-29.8099	0.65102
157	1	Inf	0.00030837	575	2.1825e-07	82.1531	0.89024
158	1	Inf	0.0001605	120	0	0	0
159	1	Inf	0.0002761	510	1.4096e-07	34.2769	0.8786
160	1	Inf	0.0016322	590	8.3885e-07	172.7591	0.98816
161	1	Inf	0.00030195	515	0	0	0
162	1	Inf	0.0003441	45	1.3735e-05	14.9983	0.86983
163	1	Inf	0.0004689	520	5.5653e-07	222.8636	0.90955
164	1	Inf	0.00037525	515	2.2191e-07	-29.9986	0.90413
165	1	Inf	0.00054381	435	3.4032e-07	-29.9905	0.90209
166	1	Inf	0.00037971	535	2.4998e-07	-5.6146	0.98237
167	1	Inf	0.0006059	525	3.5044e-07	20.2913	0.96106
168	1	Inf	0.00019336	410	8.939e-08	-29.9936	0.11993
169	1	Inf	0.00038432	590	1.8294e-07	0.45027	0.92299
170	1	Inf	0.00021201	515	9.6073e-08	-29.9581	0.86271
171	1	Inf	0.00023048	530	9.5244e-08	-29.6216	0.77799
172	1	Inf	0.00028292	575	1.1921e-07	-29.9915	0.82222
173	1	Inf	0.00045951	500	4.7115e-07	125.8488	0.93227
174	1	Inf	0.0005211	590	4e-07	52.9755	0.98874
175	1	Inf	0.00030249	510	3.1273e-07	66.5816	0.98276
176	1	Inf	0.00026372	240	0	0	0
177	0	420	0.0034005	420	2.1614e-06	41.2771	0.99495
178	1	Inf	0.00047265	510	3.6659e-07	-29.9996	0.79691
179	1	Inf	0.00062242	565	6.3422e-07	171.8862	0.96914
180	1	Inf	0.00038878	585	4.2881e-07	122.8025	0.96768
181	1	Inf	0.00041482	545	1.677e-07	-29.926	0.97546
182	1	Inf	0.00033874	525	4.7371e-07	157.6344	0.90184
183	1	Inf	0.00038182	530	2.0561e-07	-29.9983	0.9745
184	1	Inf	0.00020456	50	9.193e-06	19.9907	0.97378
185	1	Inf	0.00067706	540	5.6232e-07	12.7325	0.97834
186	1	Inf	0.0005325	270	6.672e-07	53.7516	0.91237
187	1	Inf	0.00087101	540	6.9545e-07	-30	0.96304
188	1	Inf	0.00018106	520	1.2959e-07	-29.9997	0.74764
189	1	Inf	0.0016507	590	7.8184e-07	57.4658	0.99241
190	1	Inf	0.00040811	560	3.8927e-07	96.8179	0.96042
191	1	Inf	0.00048709	510	5.4307e-07	111.4068	0.97787
192	1	Inf	0.00029291	520	2.3531e-07	37.9918	0.9469
193	1	Inf	0.0003858	490	2.0346e-07	25.2552	0.90207
194	1	Inf	0.00070782	540	3.4774e-07	-29.9997	0.83356
195	1	Inf	0.00085274	585	6.8004e-07	57.8675	0.99401
196	1	Inf	0.00051519	530	2.3728e-07	-18.5	0.94056
197	1	Inf	0.00063929	590	4.452e-07	-30	0.90628
198	1	Inf	0.00040072	550	2.0013e-07	-29.9896	0.85397
199	1	Inf	0.0020139	590	1.3445e-06	135.2248	0.98069
200	1	Inf	0.00045259	505	2.3609e-07	-29.9996	0.73027
201	1	Inf	0.00037159	535	2.5002e-07	-29.9991	0.90228
202	1	Inf	0.00014288	230	0	0	0
203	1	Inf	0.00076844	550	3.7561e-07	-14.5312	0.97336
204	1	Inf	0.00070562	500	9.2744e-07	188.9128	0.98109
205	1	Inf	0.00026579	555	2.2591e-07	112.0734	0.841
206	1	Inf	0.00053634	535	3.0484e-07	-29.9995	0.91104
207	1	Inf	0.00063774	550	4.5778e-07	57.9713	0.95118
208	1	Inf	0.00025888	590	2.5536e-07	151.6043	0.89474
209	1	Inf	0.00089324	590	4.9627e-07	-29.999	0.96906
210	1	Inf	0.00032254	50	1.5092e-05	19.9803	0.97258
211	1	Inf	0.0004973	590	3.2271e-07	130.4372	0.93259
212	1	Inf	0.00074968	590	4.1808e-07	146.6289	0.91063
213	1	Inf	0.00029515	60	7.2094e-06	16.5853	0.95274
214	1	Inf	0.00035896	565	2.7191e-07	65.7981	0.94608
215	1	Inf	0.00076368	585	9.1171e-07	109.0275	0.99611
216	1	Inf	0.00032637	590	2.4686e-07	139.2404	0.97729
217	1	Inf	0.00043483	430	3.5064e-07	86.2399	0.94555
218	1	Inf	0.00048531	500	4.1576e-07	-29.9985	0.98489
219	1	Inf	0.00031823	515	2.5182e-07	69.8309	0.95585
220	1	Inf	0.00050692	590	2.7348e-07	43.7157	0.95451
221	1	Inf	0.0007294	590	4.5734e-07	10.0401	0.98772
222	1	Inf	0.00063859	590	7.6811e-07	186.6344	0.99287
223	1	Inf	0.00022765	425	4.4742e-07	-24.3412	0.90117
224	1	Inf	0.00070125	520	5.2595e-07	72.8661	0.98464
225	0	505	0.002532	505	1.2944e-06	101.4042	0.99368
226	1	Inf	0.00059701	590	4.1894e-07	125.5297	0.9913
227	1	Inf	0.00031765	535	4.5354e-07	196.719	0.82374
228	1	Inf	0.00048936	435	7.1713e-07	111.4565	0.97636
229	1	Inf	0.00033294	35	0	0	0
230	1	Inf	0.00057279	560	5.0679e-07	103.073	0.98863
231	1	Inf	0.00057708	515	7.9899e-07	225.4929	0.88795
232	1	Inf	0.00031164	505	2.0637e-07	75.9257	0.9204
233	1	Inf	0.00045267	520	3.1278e-07	41.558	0.96991
234	1	Inf	0.0006182	525	4.4609e-07	58.4078	0.86187
235	1	Inf	0.00079514	300	0	0	0
236	1	Inf	0.00039898	505	2.6263e-07	5.5377	0.98263
237	1	Inf	0.00051182	150	8.886e-07	-29.9994	0.76923
238	1	Inf	0.00040129	435	0	0	0
239	1	Inf	0.00063202	195	0	0	0
240	1	Inf	0.00087547	590	3.4734e-07	-29.9981	0.94823
241	1	Inf	0.00041686	540	2.2272e-07	-29.9997	0.88253
242	1	Inf	0.00030144	590	1.4825e-07	-29.9944	0.78788
243	1	Inf	0.00078456	590	3.8681e-07	132.1232	0.57254
244	1	Inf	0.00065417	590	3.5965e-07	93.2884	0.83025
245	1	Inf	0.00048228	495	2.5741e-07	96.0992	0.79264
246	0	460	0.0037561	460	8.0508e-07	-30	0.96459
247	1	Inf	0.00090794	590	1.2792e-06	189.3232	0.9973
248	1	Inf	0.00065369	590	6.9399e-07	140.8778	0.98822
249	1	Inf	0.00059614	70	1.0008e-05	14.4176	0.97178
250	1	Inf	0.00031369	150	5.8602e-07	-29.9989	0.70298
251	0	460	0.0039672	460	1.2169e-06	90.6594	0.95636
252	0	505	0.0032344	505	1.6286e-06	128.8002	0.9935
253	1	Inf	0.00045056	590	4.6198e-07	105.948	0.95628
254	1	Inf	0.00042238	590	3.5274e-07	41.4066	0.95028
255	1	Inf	0.00051223	590	3.2573e-07	23.6066	0.96986
256	1	Inf	0.00053543	590	4.7312e-07	44.256	0.99716
257	1	Inf	0.00047295	590	5.1276e-07	132.3415	0.99049
258	1	Inf	0.00066678	590	8.4981e-07	211.7657	0.99162
259	1	Inf	0.00088981	590	3.883e-07	15.7551	0.97266
260	0	470	0.0041008	470	3.0867e-06	184.2437	0.99662
261	1	Inf	0.0012237	590	7.9872e-07	125.8879	0.99275
262	1	Inf	0.00021949	40	0	0	0
263	1	Inf	0.00050843	590	6.3462e-07	203.1988	0.98022
264	1	Inf	0.00069291	510	9.4113e-07	152.8886	0.9845
265	1	Inf	0.00028011	60	5.5072e-06	9.0413	0.99047
266	1	Inf	0.00012031	40	2.8713e-06	-4.3353	0.98188
267	1	Inf	0.00067986	590	6.665e-07	162.6241	0.99496
268	1	Inf	0.0008053	590	4.8789e-07	-19.2124	0.99549
269	1	Inf	0.00068216	590	5.3772e-07	46.6201	0.99426
270	1	Inf	0.00062515	580	6.0252e-07	122.6101	0.88054
271	1	Inf	0.00026101	65	1.3238e-05	34.9655	0.99449
272	1	Inf	0.00046995	525	4.328e-07	155.9901	0.83164
273	1	Inf	0.0011625	335	1.4013e-06	-17.017	0.99757
274	1	Inf	0.00032543	455	1.2242e-05	34.9691	0.9912
275	1	Inf	0.0007151	590	7.1207e-07	118.3087	0.98643
276	1	Inf	0.00055106	590	3.9754e-07	144.6501	0.8989
277	1	Inf	0.00061887	590	3.3356e-07	13.6417	0.91483
278	1	Inf	0.00045063	50	1.6399e-05	19.9829	0.96745
279	1	Inf	0.000549	590	5.126e-07	41.011	0.97937
280	1	Inf	0.00072875	460	5.198e-07	41.3771	0.91711
281	1	Inf	0.00054122	50	2.0745e-05	19.9822	0.96904
282	1	Inf	0.00042906	575	4.091e-07	60.4579	0.98686
283	1	Inf	0.00026642	590	3.0655e-07	187.3669	0.95106
284	1	Inf	0.00024999	365	2.1067e-07	-29.9993	0.85525
285	1	Inf	0.00074546	590	7.7357e-07	175.0172	0.97926
286	1	Inf	0.00044392	590	2.9599e-07	2.6182	0.98818
287	1	Inf	0.000462	590	4.669e-07	123.9799	0.99394
288	1	Inf	0.00033465	495	3.8003e-07	127.6875	0.92181
289	1	Inf	0.0001884	500	1.0591e-07	-29.9951	0.7618
290	1	Inf	0.0004282	250	0	0	0
291	1	Inf	0.00021598	475	3.2652e-07	78.0269	0.96516
292	1	Inf	0.0003736	275	0	0	0
293	1	Inf	0.00060624	495	4.5941e-07	69.2549	0.9725
294	1	Inf	0.00061157	590	6.3667e-07	100.7861	0.99689
295	1	Inf	0.00026764	485	1.7136e-07	-0.071581	0.8068
296	1	Inf	0.00087726	540	7.0591e-07	-8.708	0.94245
297	1	Inf	0.0010827	590	7.8607e-07	119.0683	0.96084
298	1	Inf	0.00088208	570	5.7833e-07	-6.9759	0.94014
299	1	Inf	0.00042616	470	5.0816e-07	165.7696	0.76649
300	1	Inf	0.00043366	590	3.5708e-07	78.7493	0.98974
301	1	Inf	0.00052505	590	2.6915e-07	-29.9954	0.97138
302	1	Inf	0.00036878	580	4.5364e-07	149.114	0.98878
303	1	Inf	0.00031872	70	6.4719e-06	21.4985	0.98809
304	1	Inf	0.00071932	590	7.4575e-07	178.3321	0.94534
305	1	Inf	0.00068913	590	7.623e-07	158.8686	0.97221
306	1	Inf	0.00021735	350	0	0	0
307	1	Inf	0.00034944	580	2.2802e-07	-29.9994	0.91885
308	0	50	0.0001922	50	2.6658e-06	16.1035	0.9053
309	1	Inf	0.00059435	585	5.7405e-07	89.4584	0.99759
310	1	Inf	0.00084208	590	3.9698e-07	-29.9999	0.97047
311	1	Inf	0.00048761	485	7.3327e-07	252.8697	0.91777
312	1	Inf	0.00039727	460	1.974e-07	149.9134	0.19776
313	1	Inf	0.00040231	540	4.6607e-07	120.9669	0.98113
314	1	Inf	0.00045546	590	2.8145e-07	-29.9994	0.93627
315	1	Inf	0.00073904	565	6.1142e-07	100.6925	0.98968
316	1	Inf	0.001235	590	2.2911e-07	-1.3595	0.92245
317	1	Inf	0.00026059	525	3.95e-07	216.3246	0.94126
318	1	Inf	0.00037641	590	3.8436e-07	126.3308	0.93649
319	1	Inf	0.00092814	590	5.565e-07	94.0541	0.98873
320	1	Inf	0.00025018	415	1.1162e-07	-29.9951	0.33583
321	1	Inf	0.00030222	410	0	0	0
322	1	Inf	0.00085291	590	9.016e-07	62.3196	0.99946
323	1	Inf	0.00094574	530	1.2196e-06	191.3818	0.91613
324	1	Inf	0.00095723	590	7.9963e-07	170.3486	0.98466
325	1	Inf	0.00038756	330	1.4894e-06	50.5992	0.83969
326	1	Inf	0.00026833	335	0	0	0
327	1	Inf	0.00063692	355	2.3793e-05	34.7179	0.98308
328	1	Inf	0.00033613	120	3.9716e-07	-29.5896	0.23415
329	1	Inf	0.00065371	570	5.3054e-07	49.2571	0.98611
330	1	Inf	0.0011457	45	4.188e-05	15	0.87161
331	1	Inf	0.00050834	590	6.1303e-07	211.8366	0.9529
332	1	Inf	0.00031221	590	2.3716e-07	-29.9999	0.89432
333	1	Inf	0.00033102	505	1.4033e-07	-29.9899	0.86381
334	1	Inf	0.00045853	590	8.2737e-07	296.9605	0.90352
335	1	Inf	0.00070063	590	9.0959e-07	121.2248	0.99372
336	1	Inf	0.0010018	530	9.7665e-07	69.1115	0.99615
337	1	Inf	0.00050877	590	4.516e-07	119.1251	0.98044
338	1	Inf	0.001031	590	1.2422e-06	128.819	0.99738
339	1	Inf	0.00075188	515	8.286e-07	100.6337	0.98304
340	1	Inf	0.00048814	480	6.9452e-07	199.5716	0.7964
341	1	Inf	0.00084419	590	8.7798e-07	118.8283	0.99032
342	1	Inf	0.00045978	570	4.305e-07	128.2203	0.97342
343	1	Inf	0.00021879	360	2.7975e-06	29.5317	0.99683
344	1	Inf	0.00041462	530	3.9538e-07	193.088	0.67541
345	1	Inf	0.000271	500	0	0	0
346	1	Inf	0.00036332	495	1.1827e-07	-29.9911	0.51781
347	1	Inf	0.0009461	590	1.0483e-06	158.6133	0.98678
348	1	Inf	0.00030375	500	1.4717e-07	-29.9924	0.89014
349	1	Inf	0.00040662	495	3.2962e-07	-29.9882	0.97564
350	1	Inf	0.00062629	590	5.8881e-07	156.352	0.98095
351	1	Inf	0.00044905	590	5.0843e-07	191.383	0.96595
352	1	Inf	0.00083625	590	8.3874e-07	151.7716	0.99135
353	1	Inf	0.0008423	580	8.5609e-07	128.8188	0.99475
354	1	Inf	0.0003291	455	1.5777e-07	-29.9536	0.71928
355	1	Inf	0.00039796	590	5.1752e-07	159.4656	0.9741
356	1	Inf	0.00035367	590	3.7884e-07	104.239	0.96628
357	1	Inf	0.00060425	515	3.7729e-07	46.3298	0.97769
358	1	Inf	0.00049244	475	6.4062e-07	146.9761	0.97044
359	1	Inf	0.00039049	375	0	0	0
360	1	Inf	0.00057275	590	2.9376e-07	-29.991	0.98696
361	1	Inf	0.00079017	500	8.7229e-07	231.635	0.85035
362	1	Inf	0.00047485	370	2.4872e-07	-29.9991	0.77468
363	1	Inf	0.00046254	520	6.9841e-07	203.9203	0.99653
364	1	Inf	0.0004439	465	4.27e-07	21.8355	0.92358
365	1	Inf	0.00062946	590	7.0194e-07	103.1645	0.99182
366	1	Inf	0.00085401	590	5.9063e-07	155.2754	0.99467
367	1	Inf	0.00053148	590	8.2283e-07	279.0007	0.61706
368	1	Inf	0.00086388	125	1.0364e-05	64.1474	0.51687
369	1	Inf	0.00033281	585	0	0	0
370	1	Inf	0.0011157	130	1.5804e-05	70.4273	0.47035
371	1	Inf	0.00059781	455	2.764e-07	-29.9989	0.85341
372	1	Inf	0.00063514	590	5.1858e-07	83.6963	0.86869
373	1	Inf	0.00020276	365	0	0	0
374	0	440	0.0038598	440	6.1636e-06	188.7598	0.99538
375	1	Inf	0.00047928	585	2.4309e-07	80.515	0.79407
376	1	Inf	0.00062742	590	5.3769e-07	107.6306	0.97411
377	1	Inf	0.00034884	150	0	0	0
378	1	Inf	0.0003588	30	1.0787e-05	-5.8718	0.83392
379	1	Inf	0.00070233	590	3.8144e-07	-2.5578	0.98767
380	1	Inf	0.001844	590	5.6684e-07	-29.9994	0.97683
381	1	Inf	0.00032923	580	3.3116e-07	54.9651	0.97168
382	1	Inf	0.00034593	590	2.6936e-07	72.4371	0.9781
383	1	Inf	7.6048e-05	570	0	0	0
384	1	Inf	0.00026278	380	1.5443e-07	-29.9985	0.52765
385	1	Inf	0.00042223	575	5.2439e-07	110.5116	0.987
386	1	Inf	0.00035527	520	2.2593e-07	-29.9839	0.94075
387	1	Inf	0.0005441	590	3.3775e-07	-29.9406	0.99298
388	1	Inf	0.00022454	515	1.0305e-07	-29.9681	0.88233
389	1	Inf	0.00027103	540	2.7363e-07	61.5228	0.97783
390	1	Inf	0.00054033	585	4.5958e-07	58.938	0.99167
391	1	Inf	0.00072542	590	4.7458e-07	-19.5834	0.98863
392	1	Inf	0.00070342	585	6.7542e-07	168.6577	0.98696
393	1	Inf	0.00034373	410	2.8663e-07	-29.9995	0.83544
394	1	Inf	0.00044433	575	4.6181e-07	114.5773	0.99651
395	1	Inf	0.00043803	590	4.4416e-07	143.3114	0.99246
396	1	Inf	0.00033767	580	2.5841e-07	70.4531	0.96405
397	1	Inf	0.00041424	545	3.0899e-07	-29.9999	0.91442
398	1	Inf	0.00048985	565	5.5869e-07	176.1429	0.98918
399	1	Inf	0.00046865	585	5.445e-07	135.0926	0.96966
400	1	Inf	0.00068437	590	7.7954e-07	193.0012	0.98481
401	1	Inf	0.00041458	50	1.7077e-05	19.9801	0.97256
402	1	Inf	0.00067151	525	3.7471e-07	42.583	0.83558
403	1	Inf	0.00035388	590	3.2046e-07	111.1694	0.95548
404	1	Inf	0.00043557	525	3.4665e-07	136.7524	0.81814
405	1	Inf	0.0003796	545	3.6876e-07	130.2101	0.90986
406	1	Inf	0.00033214	50	1.3563e-05	19.9825	0.97529
407	1	Inf	0.00031792	585	2.1622e-07	83.5369	0.65462
408	1	Inf	0.00045082	520	5.0354e-07	159.7034	0.97171
409	1	Inf	0.00075082	590	8.8105e-07	160.344	0.99506
410	1	Inf	0.00044956	575	1.5484e-07	-29.9872	0.59544
411	1	Inf	0.00074619	590	6.945e-07	144.9605	0.99097
412	1	Inf	0.00029532	520	2.1475e-07	-29.9996	0.78165
413	1	Inf	0.00060315	590	6.744e-07	167.4764	0.99699
414	1	Inf	0.00023257	385	2.2482e-06	21.0321	0.98692
415	1	Inf	0.00038757	585	4.9065e-07	217.4252	0.91541
416	1	Inf	0.00044494	575	2.7174e-07	7.811	0.94662
417	1	Inf	0.00087825	590	6.85e-07	146.9476	0.98071
418	1	Inf	0.00036716	545	6.3103e-07	211.1708	0.97238
419	1	Inf	0.0010537	590	1.2804e-06	170.6171	0.99419
420	1	Inf	0.00025101	590	2.4047e-07	132.075	0.96437
421	1	Inf	0.00089781	590	8.4269e-07	260.2834	0.95957
422	1	Inf	0.00070893	590	7.3395e-07	136.7673	0.98969
423	1	Inf	0.00071499	540	9.261e-07	147.5675	0.98121
424	1	Inf	0.00025942	380	9.7918e-08	-29.9884	0.52368
425	1	Inf	0.00043303	580	3.2374e-07	112.96	0.85903
426	1	Inf	0.00035411	590	3.2806e-07	106.5866	0.92764
427	1	Inf	0.0004458	410	6.0239e-07	104.066	0.96014
428	1	Inf	0.00038828	510	3.64e-07	53.281	0.97652
429	1	Inf	0.0019856	590	1.0194e-06	104.5179	0.98689
430	1	Inf	0.0005443	550	3.8805e-07	49.9542	0.98572
431	1	Inf	0.00039012	590	4.5077e-07	150.3941	0.9334
432	1	Inf	0.00055817	590	7.1647e-07	215.0029	0.99242
433	1	Inf	0.00044655	585	4.415e-07	70.5304	0.98516
434	1	Inf	0.00053238	590	4.0442e-07	38.7563	0.98018
435	1	Inf	0.00052709	530	6.3242e-07	108.3661	0.88005
436	1	Inf	0.00033853	490	2.9733e-07	81.0523	0.88422
437	1	Inf	0.00017185	560	7.5608e-08	-29.9914	0.71426
438	1	Inf	0.00030023	425	2.103e-07	-29.9991	0.87992
439	1	Inf	0.00049754	305	2.6785e-07	-28.8493	0.81445
440	1	Inf	0.00037226	45	6.6138e-06	-0.34279	0.97126
441	1	Inf	0.00033125	580	2.4749e-07	-29.9995	0.96922
442	1	Inf	0.00048895	590	3.1969e-07	30.0811	0.85714
443	0	460	0.0042978	460	1.1753e-06	48.0785	0.95357
444	1	Inf	0.00032188	290	0	0	0
445	0	510	0.0025965	510	4.9566e-07	-29.9979	0.95751
446	1	Inf	0.00035428	310	0	0	0
447	1	Inf	0.00014647	100	2.1086e-06	47.5213	0.99185
448	1	Inf	0.00036088	585	2.2608e-07	-29.9996	0.95375
449	0	505	0.0027574	505	1.6038e-06	159.1721	0.99703
450	1	Inf	0.0015278	590	1.2702e-06	143.6465	0.99662
451	1	Inf	0.00011973	495	9.26e-08	-29.9992	0.8813
452	1	Inf	0.00051514	350	1.1372e-06	167.6916	0.37708
453	1	Inf	0.00038802	355	0	0	0
