# Supplementary material for: Fractional killing arises from cell-to-cell variability in overcoming a caspase activity threshold
Source: Mol Syst Biol. 2015 May 7;11(5):803. doi: 10.15252/msb.20145584 (PMC4461398; doi:10.15252/msb.20145584)
Supplement: Supplementary file 3 [file msb0011-0803-sd3.zip › All_data/028_TRAIL (1 ngml) + Bortezomib (100 nM)_2/raw_area.tsv]

Cell # (0 for discarded)	T=5min	T=10min	T=15min	T=20min	T=25min	T=30min	T=35min	T=40min	T=45min	T=50min	T=55min	T=60min	T=65min	T=70min	T=75min	T=80min	T=85min	T=90min	T=95min	T=100min	T=105min	T=110min	T=115min	T=120min	T=125min	T=130min	T=135min	T=140min	T=145min	T=150min	T=155min	T=160min	T=165min	T=170min	T=175min	T=180min	T=185min	T=190min	T=195min	T=200min	T=205min	T=210min	T=215min	T=220min	T=225min	T=230min	T=235min	T=240min	T=245min
0	NaN	NaN	NaN	NaN	NaN	NaN	NaN	NaN	NaN	NaN	NaN	NaN	NaN	NaN	NaN	NaN	NaN	NaN	NaN	NaN	NaN	NaN	NaN	NaN	NaN	NaN	NaN	NaN	NaN	NaN	NaN	NaN	NaN	NaN	NaN	NaN	NaN	NaN	NaN	NaN	NaN	NaN	NaN	NaN	NaN	NaN	NaN	NaN	NaN
1	236	189	252	258	276	234	215	160	136	165	172	187	219	233	268	333	336	390	397	400	437	498	478	486	501	498	541	529	484	483	504	496	516	503	501	514	493	524	536	527	523	531	525	558	529	557	557	556	588
0	81	51	101	74	151	56	37	56	117	77	97	104	100	111	96	105	68	22	50	51	37	38	4	32	34	35	31	7	44	28	30	16	52	55	67	3	45	27	32	NaN	NaN	NaN	NaN	NaN	NaN	NaN	NaN	NaN	NaN
0	415	454	422	450	419	434	444	455	434	432	413	466	438	444	437	472	475	479	493	469	519	502	450	218	528	573	561	250	560	536	538	536	554	185	546	528	566	575	570	585	593	581	213	598	639	631	636	280	612
2	439	491	450	399	431	468	468	477	473	477	477	453	475	461	474	492	470	492	483	488	449	479	487	461	478	513	511	515	482	489	508	515	496	482	471	495	472	507	476	513	483	515	493	494	536	542	551	581	569
3	101	132	169	185	209	234	268	280	308	326	327	332	311	322	312	338	301	253	299	308	280	254	188	229	225	231	227	174	244	223	224	208	304	304	345	209	322	283	309	275	258	235	334	404	295	402	361	284	242
0	1314	1303	1365	1397	1263	1359	1403	1462	1193	476	451	460	464	454	459	472	473	525	161	278	295	262	223	207	199	176	233	269	292	338	401	411	441	446	462	420	438	395	416	340	257	176	226	238	91	142	71	NaN	NaN
4	601	586	544	549	533	590	638	623	636	639	657	584	643	605	637	692	638	707	706	732	692	734	730	748	731	741	750	707	682	700	725	779	752	737	758	794	780	784	855	830	868	833	796	807	873	856	879	910	953
0	153	154	166	183	188	210	198	197	226	222	234	251	251	288	299	316	330	321	333	341	368	374	363	393	392	395	403	402	396	397	383	403	405	NaN	NaN	NaN	NaN	NaN	NaN	NaN	NaN	NaN	NaN	NaN	NaN	NaN	NaN	NaN	NaN
0	341	336	322	333	301	311	335	361	354	345	331	402	383	388	367	432	394	445	442	435	501	449	417	423	415	448	432	412	434	420	481	466	432	454	485	201	446	467	451	441	424	454	435	460	484	478	508	494	471
5	334	343	327	333	325	335	348	354	361	367	385	392	380	385	421	392	353	410	414	400	452	408	452	432	435	456	459	433	469	443	455	436	454	463	456	494	479	536	500	526	546	560	574	531	564	567	556	527	511
6	1357	1313	1334	1402	1301	1436	1478	1442	1458	1519	1496	1564	1594	1572	1476	1518	1523	1590	1527	1589	1570	1560	1666	1615	1589	1573	1639	1612	1536	1493	1589	1467	626	624	1476	1392	1477	1426	1461	1463	1482	1408	1446	1458	1479	1460	1510	660	1474
0	453	459	431	451	421	453	447	472	482	497	500	472	491	480	465	506	457	484	479	486	467	501	502	499	492	518	517	487	479	494	521	526	507	520	533	521	518	538	527	555	531	559	525	514	559	493	493	488	513
7	606	583	577	565	549	598	576	584	620	604	631	616	646	635	661	694	662	673	656	686	646	701	695	709	677	680	681	614	637	650	667	680	720	716	696	727	750	716	730	756	713	797	771	737	742	756	793	781	813
0	496	487	453	445	440	437	435	455	442	470	481	463	480	485	502	508	492	492	506	506	518	510	557	550	538	578	567	551	536	533	539	598	583	626	639	625	612	617	655	643	647	605	562	586	639	619	593	629	649
8	535	563	529	557	569	570	543	580	562	587	578	598	610	572	562	610	600	617	605	609	602	609	641	648	647	597	599	637	674	680	704	702	707	688	685	694	711	683	693	692	706	687	692	685	701	708	713	675	704
9	460	477	453	465	459	490	504	476	486	488	446	482	456	472	497	499	241	463	499	264	498	529	520	545	531	544	549	558	585	587	583	607	614	609	630	586	606	630	611	625	608	606	591	606	584	613	588	626	589
0	476	473	442	454	462	442	469	507	493	511	503	475	488	486	502	487	514	517	495	517	473	524	541	525	579	556	570	531	528	564	556	576	571	552	532	568	NaN	NaN	NaN	NaN	NaN	NaN	NaN	NaN	NaN	NaN	NaN	NaN	NaN
10	570	548	571	527	580	572	544	584	550	619	609	629	625	614	647	641	634	666	638	603	644	630	677	638	673	663	621	597	623	644	666	635	695	675	709	675	686	672	685	664	674	655	632	640	684	631	650	665	672
11	332	333	346	348	344	393	437	428	445	460	443	486	463	484	468	474	451	475	458	533	540	564	506	517	528	541	559	549	588	567	579	557	582	608	618	635	630	644	629	688	653	673	664	610	684	650	649	656	654
12	497	522	469	473	497	489	504	478	484	523	522	511	516	549	546	538	545	554	563	572	564	559	576	564	529	571	570	543	565	573	566	554	521	509	501	525	535	548	560	549	576	571	546	552	558	521	573	576	577
0	656	685	1237	1241	1256	632	617	669	678	1312	641	1321	1283	670	648	1286	1493	1389	1472	1414	1281	1349	1356	1328	612	577	505	NaN	NaN	NaN	NaN	NaN	NaN	NaN	NaN	NaN	NaN	NaN	NaN	NaN	NaN	NaN	NaN	NaN	NaN	NaN	NaN	NaN	NaN
0	699	743	711	686	692	687	690	718	713	705	736	730	780	777	768	776	794	760	762	783	751	749	793	749	769	771	750	798	789	774	773	793	772	772	811	831	822	813	814	362	358	853	859	872	901	911	414	342	901
0	681	738	711	699	695	698	707	701	700	683	703	672	647	663	653	665	665	696	695	726	329	727	780	804	789	779	832	842	880	366	851	816	820	792	811	865	823	772	819	843	891	867	824	834	339	834	890	825	NaN
13	385	365	372	385	388	395	387	419	409	411	390	402	415	424	414	409	424	424	416	438	432	411	429	417	422	426	438	420	434	445	472	469	482	487	465	481	488	496	492	517	493	505	491	491	501	504	496	502	494
14	455	465	473	456	434	447	456	484	479	454	465	473	519	513	505	487	484	525	518	528	520	514	546	526	521	527	540	534	548	526	556	526	543	512	527	554	571	590	593	608	602	623	577	557	616	626	573	609	571
0	468	482	484	491	464	475	473	479	481	496	457	475	496	479	481	470	506	495	491	491	488	479	502	494	512	504	521	516	532	528	523	531	535	557	550	536	NaN	NaN	NaN	NaN	NaN	NaN	NaN	NaN	NaN	NaN	NaN	NaN	NaN
15	442	444	351	608	580	656	544	444	458	448	447	437	406	396	431	414	475	486	526	564	240	236	250	222	239	247	237	239	251	255	257	272	269	254	264	259	272	261	217	244	226	222	242	244	232	231	221	222	236
16	540	570	520	537	548	565	538	550	534	562	514	543	589	568	579	566	577	558	580	584	580	586	574	607	612	588	593	605	626	615	630	616	607	640	620	640	639	635	650	658	640	667	675	701	721	696	269	720	730
17	1242	784	1241	1258	1275	1303	1237	1346	1367	739	721	1329	759	793	1382	745	764	766	795	711	1337	695	728	1269	784	781	808	881	800	837	839	787	841	872	843	810	781	747	776	598	718	718	675	649	635	561	561	675	737
0	491	NaN	NaN	NaN	NaN	NaN	NaN	NaN	NaN	NaN	NaN	NaN	NaN	NaN	NaN	NaN	NaN	NaN	NaN	NaN	NaN	NaN	NaN	NaN	NaN	NaN	NaN	NaN	NaN	NaN	NaN	NaN	NaN	NaN	NaN	NaN	NaN	NaN	NaN	NaN	NaN	NaN	NaN	NaN	NaN	NaN	NaN	NaN	NaN
18	784	350	600	629	621	647	658	687	724	769	725	730	693	680	665	678	660	706	726	678	710	756	735	780	789	803	798	759	730	731	742	790	771	733	739	697	669	698	683	687	658	653	642	653	692	678	726	679	716
0	492	491	503	486	460	496	476	490	505	469	472	479	485	477	495	459	486	491	502	511	492	523	500	512	506	492	491	474	513	218	487	490	494	517	499	499	508	485	213	225	216	543	520	271	236	557	577	284	222
19	390	400	415	389	409	400	395	452	439	431	405	432	437	423	448	434	438	432	418	436	463	433	433	454	431	456	439	444	456	450	441	453	448	474	453	457	463	469	478	473	491	471	472	485	464	480	480	478	480
0	536	547	480	539	474	529	602	585	597	586	598	571	617	618	619	614	657	614	624	652	653	645	622	680	666	655	665	644	680	731	744	679	691	691	696	708	692	705	667	675	701	710	704	682	716	731	714	718	702
0	314	343	370	170	424	390	240	223	249	222	432	213	452	461	450	475	NaN	NaN	NaN	NaN	NaN	NaN	NaN	NaN	NaN	NaN	NaN	NaN	NaN	NaN	NaN	NaN	NaN	NaN	NaN	NaN	NaN	NaN	NaN	NaN	NaN	NaN	NaN	NaN	NaN	NaN	NaN	NaN	NaN
0	NaN	NaN	NaN	NaN	NaN	NaN	NaN	NaN	NaN	NaN	NaN	NaN	NaN	NaN	NaN	NaN	NaN	NaN	NaN	NaN	NaN	NaN	NaN	NaN	NaN	NaN	NaN	NaN	NaN	NaN	NaN	NaN	NaN	NaN	NaN	NaN	NaN	NaN	NaN	NaN	NaN	NaN	NaN	NaN	NaN	NaN	NaN	NaN	NaN
0	123	276	NaN	NaN	NaN	NaN	NaN	NaN	NaN	NaN	NaN	NaN	NaN	NaN	NaN	NaN	NaN	NaN	NaN	NaN	NaN	NaN	NaN	NaN	NaN	NaN	NaN	NaN	NaN	NaN	NaN	NaN	NaN	NaN	NaN	NaN	NaN	NaN	NaN	NaN	NaN	NaN	NaN	NaN	NaN	NaN	NaN	NaN	NaN
0	1512	1635	1535	1487	1512	1579	1620	1569	1642	723	1653	1611	1615	1563	1635	1631	764	1673	1627	1729	767	1711	1717	1696	1198	1723	1713	1714	1774	790	1797	1789	782	1813	1779	845	865	872	865	1896	874	812	1830	794	NaN	NaN	NaN	NaN	NaN
20	772	794	789	752	757	759	720	798	769	791	763	777	794	758	813	822	825	795	807	808	790	819	803	823	775	801	826	764	807	801	791	800	780	761	773	799	839	822	881	842	804	824	809	820	803	773	821	811	797
21	618	604	620	628	591	636	628	622	648	655	630	624	637	657	675	399	186	177	181	183	181	188	179	191	197	190	196	189	213	80	86	88	81	91	93	126	154	154	149	146	173	214	178	217	278	308	311	310	365
22	172	20	100	63	74	59	5	8	4	10	40	20	16	30	52	5	9	1	46	33	82	85	36	57	74	15	122	79	169	174	210	159	235	408	452	227	398	369	345	407	373	498	416	577	568	644	658	574	592
23	383	397	377	396	396	353	388	352	359	374	345	346	372	347	393	387	382	382	425	434	457	477	490	504	490	487	501	495	498	541	526	513	505	498	516	548	545	575	561	577	562	556	562	572	561	572	585	589	607
24	456	487	460	490	454	473	483	485	461	508	505	469	486	466	460	477	468	440	448	453	473	476	510	510	494	499	515	512	562	540	557	555	575	579	596	583	584	607	609	616	627	596	619	609	607	603	563	584	579
25	862	916	882	837	897	908	918	970	971	888	966	886	910	921	942	955	955	959	973	986	1048	968	1019	1000	1057	1002	1036	1066	1063	1070	1098	1063	1079	1058	1026	1095	1059	1077	1052	1078	1138	1113	1110	1054	1051	1092	1078	1104	1112
0	324	341	336	334	346	339	366	370	375	380	385	384	391	390	410	424	448	483	466	482	501	481	504	494	509	493	492	488	509	549	569	561	579	563	554	569	575	585	580	592	592	600	609	596	593	577	573	581	603
26	741	742	733	771	760	723	701	743	757	787	760	736	789	764	801	781	828	791	816	818	830	827	816	844	886	834	863	836	871	888	888	905	897	894	890	874	929	892	900	943	861	910	891	879	888	884	889	886	889
0	143	117	118	111	96	69	103	95	105	164	118	135	168	127	173	162	125	93	186	171	152	97	171	17	173	168	203	223	239	120	213	107	148	219	NaN	NaN	NaN	NaN	NaN	NaN	NaN	NaN	NaN	NaN	NaN	NaN	NaN	NaN	NaN
0	587	464	417	420	421	411	457	184	200	187	202	228	324	461	604	701	799	845	879	854	845	847	896	886	921	938	955	947	970	974	999	1062	992	1077	1024	1018	1072	1057	994	1053	1102	1122	1107	1117	1076	1136	1152	1132	1055
27	206	230	223	250	275	283	311	287	303	352	350	354	347	323	342	331	348	350	335	347	361	368	405	166	393	404	393	424	426	401	405	399	418	378	386	365	361	368	352	380	328	386	352	380	397	358	369	354	328
28	458	490	493	489	489	495	504	521	484	515	544	526	556	548	552	529	541	571	594	591	626	621	614	654	654	669	628	650	646	644	654	670	639	656	647	656	657	668	676	700	674	679	687	662	688	692	705	684	733
0	976	881	920	942	920	896	994	978	984	1001	957	945	971	1032	999	1025	988	1031	998	1044	986	1059	1046	1056	1104	1089	1058	1102	1094	1114	1081	1071	1083	1114	1072	1080	1054	1096	1019	1149	1116	1117	504	1073	1112	525	1116	1114	489
0	962	989	947	966	949	979	975	1017	1005	962	1006	1039	1047	1019	1054	1024	1026	1133	1072	1109	1038	1090	1095	1098	1064	1047	1098	1077	1149	1208	1131	1147	1257	1251	1246	1297	1301	1311	1287	1309	1287	1322	1328	1317	1308	1294	1325	1316	1273
0	700	714	675	676	652	677	726	725	723	797	779	792	903	871	932	953	951	987	959	1023	989	999	1039	1042	1067	989	1040	1038	1104	1073	1089	1073	1094	1092	1102	1111	1160	1140	1149	1153	1156	1218	1173	1195	1169	1160	551	1188	545
0	121	148	138	119	100	181	166	204	161	189	125	141	160	3	170	61	169	210	205	147	183	178	205	NaN	NaN	NaN	NaN	NaN	NaN	NaN	NaN	NaN	NaN	NaN	NaN	NaN	NaN	NaN	NaN	NaN	NaN	NaN	NaN	NaN	NaN	NaN	NaN	NaN	NaN
29	602	589	557	595	555	622	574	561	604	504	637	651	537	550	548	529	569	612	599	597	680	563	650	651	665	651	676	659	706	664	676	617	694	790	816	737	777	769	704	777	697	738	694	729	749	752	791	784	296
0	264	252	239	222	250	299	299	305	112	336	NaN	NaN	NaN	NaN	NaN	NaN	NaN	NaN	NaN	NaN	NaN	NaN	NaN	NaN	NaN	NaN	NaN	NaN	NaN	NaN	NaN	NaN	NaN	NaN	NaN	NaN	NaN	NaN	NaN	NaN	NaN	NaN	NaN	NaN	NaN	NaN	NaN	NaN	NaN
30	317	139	195	151	164	100	50	73	83	70	100	100	64	58	88	69	55	36	67	61	73	81	38	61	81	92	113	85	163	159	187	154	184	274	232	164	226	185	206	193	156	209	203	264	216	264	279	186	139
0	919	1000	911	927	941	952	960	971	996	985	977	1017	985	1005	1004	986	1025	990	1021	1016	1045	1019	981	998	NaN	NaN	NaN	NaN	NaN	NaN	NaN	NaN	NaN	NaN	NaN	NaN	NaN	NaN	NaN	NaN	NaN	NaN	NaN	NaN	NaN	NaN	NaN	NaN	NaN
0	942	918	943	914	917	886	926	917	943	885	995	1019	1022	1054	1032	1010	1095	1080	1073	1100	1061	1121	1152	1122	1165	1143	1109	1226	1154	1190	1181	1177	1158	1181	1158	1172	1229	1226	1184	1230	1231	1278	1244	1218	1308	1263	1273	1304	1341
31	602	561	614	605	683	615	561	526	609	502	664	642	518	569	540	561	546	608	583	591	582	596	626	553	595	642	613	652	618	639	642	670	652	754	739	675	638	666	676	679	643	685	599	298	753	680	752	697	694
32	586	460	480	424	445	400	314	311	332	244	407	345	266	264	266	248	229	203	266	271	275	274	241	230	285	286	295	266	302	345	312	384	386	507	458	384	207	459	451	468	400	395	395	510	535	506	533	456	438
33	442	437	390	424	484	422	455	473	482	493	485	438	463	474	497	498	531	507	558	554	550	555	558	580	545	560	570	568	571	600	632	594	609	626	637	650	636	675	679	680	707	718	688	682	734	725	696	749	746
34	358	396	371	358	362	370	377	409	374	394	399	392	373	392	310	355	386	400	431	407	430	407	387	402	425	409	397	415	420	415	437	389	416	446	472	464	473	475	476	445	435	457	439	432	392	392	373	402	401
0	545	553	555	550	536	578	552	555	592	559	555	530	527	564	556	560	546	565	571	545	548	540	536	582	595	566	569	532	546	586	534	512	563	535	567	531	603	551	603	559	608	581	591	620	NaN	NaN	NaN	NaN	NaN
35	798	790	791	800	796	787	763	796	771	739	802	780	744	764	771	795	775	800	768	786	768	768	763	762	746	780	747	645	256	243	248	242	241	246	239	245	250	244	249	235	238	238	244	236	253	252	251	248	231
36	428	420	409	441	439	429	429	454	439	441	433	425	468	437	458	424	440	439	457	437	443	444	432	467	460	458	485	462	478	456	464	478	509	500	505	482	506	491	503	518	535	513	509	518	517	529	517	560	571
37	547	575	522	542	492	556	568	568	541	609	623	571	595	626	598	635	653	649	552	608	601	633	664	672	670	703	671	780	714	708	805	722	758	687	771	743	769	819	769	727	769	734	788	756	731	737	745	772	724
38	704	685	690	672	682	686	621	559	673	578	776	748	549	537	574	589	563	600	549	603	607	578	599	608	684	648	658	664	696	609	668	689	679	842	718	641	692	672	660	729	648	690	689	756	799	682	799	736	763
0	589	644	611	636	645	677	715	695	715	733	746	749	781	827	757	757	782	762	744	794	818	752	781	791	809	821	815	814	795	857	857	875	862	891	907	864	884	916	877	902	885	928	903	834	890	919	880	846	901
39	846	789	805	801	825	798	782	754	779	752	817	768	239	218	220	221	216	229	230	226	235	257	86	95	95	93	90	99	107	106	121	123	135	160	178	195	194	209	226	243	227	234	247	259	267	270	272	272	255
40	426	427	457	437	435	449	449	441	431	468	508	501	504	494	499	494	511	479	542	523	520	542	553	522	558	520	550	568	560	542	572	564	589	611	601	561	588	589	567	561	542	559	555	592	524	550	563	572	598
41	183	212	158	162	200	186	205	241	269	288	289	283	305	309	315	302	310	309	325	310	308	316	326	333	338	330	343	333	350	332	356	363	370	371	369	356	361	360	363	364	376	373	391	385	409	402	380	393	392
0	1046	398	1047	1003	972	969	988	970	975	1017	907	304	246	253	248	243	243	244	246	261	276	125	157	149	180	154	155	180	NaN	NaN	NaN	NaN	NaN	NaN	NaN	NaN	NaN	NaN	NaN	NaN	NaN	NaN	NaN	NaN	NaN	NaN	NaN	NaN	NaN
0	2	51	14	70	48	95	121	77	96	102	119	107	113	126	110	90	131	198	129	194	184	163	253	208	157	122	103	157	62	19	11	14	5	1	3	NaN	NaN	NaN	NaN	NaN	NaN	NaN	NaN	NaN	NaN	NaN	NaN	NaN	NaN
42	866	811	776	815	834	857	790	768	854	701	849	823	722	769	768	780	773	722	758	785	780	743	685	739	768	748	732	696	723	708	726	712	757	807	727	664	706	642	654	638	587	609	634	632	583	608	597	500	490
43	196	200	210	174	177	187	191	201	200	229	242	242	238	256	235	245	254	251	240	256	253	251	246	244	252	261	264	269	273	274	274	278	275	277	282	257	292	280	270	269	281	290	280	296	291	302	291	297	287
44	540	538	543	549	548	515	501	461	456	476	540	570	610	608	623	692	649	572	614	562	516	530	542	533	536	565	600	587	663	697	709	710	731	712	706	679	712	680	662	680	656	669	656	575	491	592	517	479	430
45	723	759	813	775	794	807	828	816	848	830	868	839	898	856	863	852	872	808	834	864	884	851	916	895	886	922	978	931	961	990	980	1003	1029	1067	1045	983	1079	1074	1072	1033	1088	1025	1000	991	1046	1028	1075	1045	1041
46	363	399	410	423	415	411	424	463	430	447	462	442	462	449	511	488	524	529	559	527	495	544	552	533	527	524	515	502	508	168	505	498	498	525	529	531	572	565	597	609	609	536	602	579	603	600	583	577	594
47	560	579	578	529	579	568	574	589	570	586	576	523	612	596	626	610	596	551	559	526	548	500	475	447	439	436	442	440	438	401	430	498	558	579	576	622	641	612	649	637	670	626	657	688	701	617	674	668	662
0	752	680	721	723	768	707	731	727	786	681	760	765	736	705	734	765	729	782	781	831	836	766	839	914	908	868	908	908	926	957	930	941	952	1014	1013	936	969	989	992	1011	990	1014	1020	1029	1045	1015	1043	1045	443
0	1407	1414	1416	1355	1361	1308	1370	1442	1446	1419	746	1532	645	777	729	717	1609	842	837	1687	811	NaN	NaN	NaN	NaN	NaN	NaN	NaN	NaN	NaN	NaN	NaN	NaN	NaN	NaN	NaN	NaN	NaN	NaN	NaN	NaN	NaN	NaN	NaN	NaN	NaN	NaN	NaN	NaN
48	903	837	280	212	188	185	195	192	56	68	71	77	112	167	209	230	253	281	262	266	210	209	206	194	230	237	260	277	307	610	649	684	699	381	364	383	435	399	420	449	436	435	406	414	474	427	482	562	636
49	482	475	475	481	483	474	467	464	496	502	488	486	498	515	511	536	530	547	562	535	575	563	558	545	551	547	564	532	515	534	509	545	566	550	601	614	617	617	605	638	611	614	627	618	661	296	677	672	691
50	144	113	104	107	108	107	128	139	139	164	154	168	174	178	181	175	191	194	213	221	204	238	238	246	240	240	242	226	243	211	81	201	203	202	192	202	192	216	255	209	217	233	241	224	241	230	235	240	232
0	508	275	261	530	520	544	563	514	540	553	513	519	543	519	529	545	547	556	560	540	550	600	597	580	573	576	630	590	620	636	608	594	633	636	635	617	687	649	621	657	604	622	652	661	662	703	662	684	697
0	256	245	274	274	306	320	317	307	301	314	278	268	291	316	312	321	312	308	321	379	349	406	469	434	419	403	438	435	394	413	413	386	414	398	401	396	370	372	374	351	326	327	320	333	308	323	318	345	344
0	613	602	616	654	283	665	662	663	674	686	671	659	625	686	664	679	699	699	706	723	719	667	729	702	733	744	765	740	731	746	750	310	742	784	726	699	728	739	744	771	762	818	817	811	814	839	839	828	856
51	701	738	680	651	692	677	646	703	650	701	700	697	743	754	748	775	754	766	783	756	777	764	770	813	810	759	774	779	782	782	771	802	772	758	797	758	827	818	803	813	802	806	844	799	781	799	768	766	869
0	196	259	197	299	209	239	229	237	240	246	233	290	263	296	301	296	269	260	296	320	332	312	376	311	308	372	367	377	326	394	386	392	328	274	404	340	424	334	381	439	439	433	382	377	406	432	445	493	365
52	616	615	618	630	603	642	633	631	636	638	635	672	676	622	645	612	654	638	638	636	668	675	656	696	662	660	677	680	712	694	703	734	701	701	721	723	725	692	730	750	713	667	693	632	702	662	650	697	677
53	693	715	704	660	668	705	695	670	669	633	687	661	657	658	654	674	693	656	617	645	607	605	641	675	639	652	678	683	738	723	703	708	699	683	700	717	651	663	703	701	680	655	708	664	727	702	760	738	684
54	616	549	599	590	589	598	593	580	567	670	648	611	679	652	671	632	655	663	652	680	670	714	760	699	324	737	752	773	803	749	731	721	744	769	745	760	748	857	816	808	796	806	813	874	836	891	845	899	858
0	NaN	NaN	NaN	NaN	NaN	NaN	NaN	NaN	NaN	NaN	NaN	NaN	NaN	NaN	NaN	NaN	NaN	NaN	NaN	NaN	NaN	NaN	NaN	NaN	NaN	NaN	NaN	NaN	NaN	NaN	NaN	NaN	NaN	NaN	NaN	NaN	NaN	NaN	NaN	NaN	NaN	NaN	NaN	NaN	NaN	NaN	NaN	NaN	NaN
55	604	501	600	527	539	539	543	547	541	628	554	663	669	668	712	589	608	649	667	675	718	737	712	669	702	701	711	788	774	753	808	692	849	779	725	751	827	748	785	816	889	861	826	846	877	875	891	869	907
56	128	114	114	117	133	39	42	50	62	78	78	95	105	116	106	102	126	137	135	122	145	148	141	165	175	161	184	138	167	134	187	157	142	151	136	173	179	174	196	152	164	184	221	195	213	155	188	156	188
57	639	636	666	659	660	683	676	666	683	671	704	695	687	708	680	663	720	730	722	730	733	763	732	813	785	767	788	802	845	815	814	825	817	804	897	899	853	905	889	882	921	889	949	978	911	906	891	876	879
58	264	291	307	323	327	373	358	367	360	390	336	365	373	366	379	371	345	388	397	391	418	397	406	431	415	382	440	426	417	379	441	447	455	456	438	454	438	465	478	471	464	512	488	201	481	511	516	481	520
59	589	591	598	579	634	582	591	638	649	637	649	682	688	674	709	684	695	701	663	677	658	692	695	665	682	740	679	712	730	705	744	707	752	809	754	793	759	733	739	785	706	727	751	759	780	773	804	815	770
60	585	561	586	565	569	580	587	592	588	574	586	631	628	605	635	644	654	655	649	675	665	709	689	745	723	701	705	691	750	756	759	757	762	727	748	781	767	774	781	771	753	798	805	817	787	790	748	711	760
0	279	310	272	297	299	304	310	310	360	337	387	373	366	360	361	379	409	413	325	410	390	453	435	405	400	382	454	505	462	459	519	460	434	484	505	485	520	516	526	547	541	572	570	572	603	572	590	597	642
61	1004	1024	1028	1003	1068	1010	1024	1034	1064	1034	1041	1096	1068	1063	1097	1079	1141	1099	1073	1079	1044	1061	1076	1082	1125	1111	1098	1104	1098	1132	1136	1146	1135	1129	1170	1127	1189	1150	1176	1170	1188	1182	1222	1234	1219	1250	1235	1254	1266
62	542	570	605	567	599	571	609	649	604	636	603	585	624	608	611	635	648	691	655	668	662	688	676	689	711	714	680	704	668	701	704	680	699	762	734	722	751	747	727	743	758	745	747	799	747	766	819	805	782
63	628	577	615	616	646	636	632	621	617	662	642	672	698	666	683	687	684	688	689	704	664	672	663	702	719	664	686	704	700	702	749	749	731	734	749	817	795	754	809	781	762	779	801	806	824	842	855	831	833
64	457	404	405	423	399	374	406	434	429	438	401	417	419	456	461	429	490	440	470	431	465	470	450	457	435	491	474	501	493	502	534	472	495	503	478	468	516	532	527	519	507	193	501	500	465	503	493	499	287
0	1325	1314	1356	1288	1360	1350	1357	1252	1385	1365	1363	1394	1344	1359	1379	1360	1362	1357	1338	1363	1418	1415	1408	1457	1432	1476	1436	1514	1461	1481	1477	1485	1528	1555	1540	1563	1564	1555	1550	1568	1593	1604	1620	1617	1568	1564	1580	1612	1602
65	679	729	729	672	691	710	744	752	718	748	756	767	802	774	742	752	758	740	783	798	811	813	759	819	799	805	839	837	860	866	839	910	891	867	883	916	879	899	930	935	956	953	947	981	949	987	983	1020	985
66	489	487	499	502	500	494	492	481	481	486	474	470	468	456	460	467	474	471	461	482	489	468	477	502	488	492	491	510	510	518	519	498	520	500	518	507	524	529	508	520	505	536	502	540	494	511	536	494	496
0	447	438	467	434	427	464	430	473	450	448	439	455	469	480	475	459	488	501	518	487	513	492	492	498	523	517	523	540	548	528	546	542	549	562	585	582	559	533	568	552	574	539	574	565	554	542	527	524	532
67	465	458	530	486	482	507	465	513	512	579	551	600	521	568	502	572	515	579	522	523	543	543	486	507	487	513	519	513	520	560	570	513	548	515	505	518	551	552	549	515	495	526	543	531	539	506	536	512	527
0	615	607	584	591	610	605	598	586	622	615	627	647	601	624	629	626	637	672	658	661	657	639	674	690	698	647	672	693	669	689	669	686	673	661	689	682	706	710	711	674	696	655	285	679	690	678	725	682	695
0	573	567	573	542	544	563	584	559	605	577	605	589	615	589	620	619	623	604	639	626	609	602	612	651	618	629	644	660	682	654	686	634	668	675	667	645	632	639	652	667	666	683	683	669	707	717	676	713	724
68	481	437	470	427	465	479	496	505	469	519	519	524	491	492	473	511	468	471	481	499	502	521	513	533	522	570	568	560	548	598	588	619	609	641	624	597	638	607	623	633	636	662	650	631	633	626	632	648	653
69	622	602	607	610	609	614	643	603	618	651	610	620	654	648	673	654	668	657	665	640	722	642	670	685	681	669	695	687	651	724	720	727	672	702	687	694	699	706	683	680	692	629	698	691	684	642	664	824	755
0	445	454	483	429	442	474	448	476	470	455	437	468	464	500	482	504	492	521	510	546	551	540	549	603	571	549	565	545	564	607	565	598	615	607	620	628	642	585	602	595	641	607	297	672	634	619	626	592	614
0	384	427	433	420	NaN	NaN	NaN	NaN	NaN	NaN	NaN	NaN	NaN	NaN	NaN	NaN	NaN	NaN	NaN	NaN	NaN	NaN	NaN	NaN	NaN	NaN	NaN	NaN	NaN	NaN	NaN	NaN	NaN	NaN	NaN	NaN	NaN	NaN	NaN	NaN	NaN	NaN	NaN	NaN	NaN	NaN	NaN	NaN	NaN
0	416	372	420	429	428	339	478	475	480	448	438	453	487	477	556	505	515	515	534	485	482	490	489	505	517	246	529	562	561	562	527	537	578	545	542	598	622	NaN	NaN	NaN	NaN	NaN	NaN	NaN	NaN	NaN	NaN	NaN	NaN
0	423	348	427	332	377	439	425	416	401	380	443	425	438	482	456	448	478	467	504	469	503	502	514	521	518	510	539	514	532	539	204	562	555	538	581	577	568	569	275	547	574	576	622	615	570	594	610	632	570
70	416	386	381	397	411	384	412	429	404	427	471	438	438	411	459	458	465	423	446	434	419	409	447	441	431	481	451	485	446	482	478	473	475	502	512	498	541	491	509	530	548	577	546	561	570	575	581	561	583
71	703	774	737	523	422	686	674	575	636	672	672	702	702	744	756	745	748	744	776	751	752	790	726	763	732	781	740	756	840	762	767	758	795	823	817	795	822	830	791	816	830	817	802	817	846	860	871	835	880
0	608	596	595	594	600	616	629	610	629	665	694	675	682	704	NaN	NaN	NaN	NaN	NaN	NaN	NaN	NaN	NaN	NaN	NaN	NaN	NaN	NaN	NaN	NaN	NaN	NaN	NaN	NaN	NaN	NaN	NaN	NaN	NaN	NaN	NaN	NaN	NaN	NaN	NaN	NaN	NaN	NaN	NaN
0	244	234	303	286	291	304	310	309	299	289	332	305	302	296	347	306	313	319	326	356	329	356	368	331	345	324	332	354	326	340	369	332	396	420	364	394	NaN	NaN	NaN	NaN	NaN	NaN	NaN	NaN	NaN	NaN	NaN	NaN	NaN
72	906	839	905	872	851	854	910	923	923	895	903	874	876	892	881	960	910	963	859	967	937	968	950	965	991	1022	1034	995	1023	1041	1014	1014	1093	1038	1061	1054	1101	1111	1119	1123	1109	1109	1094	1165	1156	1169	1124	1165	1208
73	264	284	321	273	253	302	294	319	290	277	291	320	306	261	328	298	327	324	296	291	314	308	298	302	298	320	309	357	322	340	370	361	362	333	358	367	349	356	386	371	425	384	404	414	421	356	362	361	360
0	575	542	184	NaN	NaN	NaN	NaN	NaN	NaN	NaN	NaN	NaN	NaN	NaN	NaN	NaN	NaN	NaN	NaN	NaN	NaN	NaN	NaN	NaN	NaN	NaN	NaN	NaN	NaN	NaN	NaN	NaN	NaN	NaN	NaN	NaN	NaN	NaN	NaN	NaN	NaN	NaN	NaN	NaN	NaN	NaN	NaN	NaN	NaN
74	662	660	686	673	702	674	698	721	713	722	715	704	691	692	714	737	738	711	731	746	766	759	802	794	809	789	786	757	812	788	802	781	808	826	813	826	839	804	828	854	839	832	911	919	883	857	859	852	877
0	497	532	521	542	535	582	586	264	627	639	649	638	678	638	688	677	667	614	610	636	292	644	746	716	679	691	683	735	740	650	723	727	686	666	668	718	711	743	792	785	717	770	784	751	761	720	701	779	809
75	857	913	841	854	870	894	911	896	913	917	889	903	911	900	907	1002	974	965	954	987	949	963	957	981	1009	1037	1034	1035	1065	1083	1079	1065	1075	1073	1088	1063	1087	1099	1117	1114	1128	1128	1122	1154	1156	1180	1165	1175	1232
76	653	707	695	685	691	675	696	684	715	683	687	700	684	704	685	679	701	671	692	689	676	717	747	310	713	762	743	767	744	802	763	772	823	866	835	835	859	838	877	877	842	921	921	890	921	921	952	941	950
0	4	NaN	NaN	NaN	NaN	NaN	NaN	NaN	NaN	NaN	NaN	NaN	NaN	NaN	NaN	NaN	NaN	NaN	NaN	NaN	NaN	NaN	NaN	NaN	NaN	NaN	NaN	NaN	NaN	NaN	NaN	NaN	NaN	NaN	NaN	NaN	NaN	NaN	NaN	NaN	NaN	NaN	NaN	NaN	NaN	NaN	NaN	NaN	NaN
77	791	792	812	854	805	806	817	799	791	821	842	807	847	853	833	818	859	838	865	871	853	833	881	884	859	859	867	877	880	879	879	878	879	850	849	894	874	852	861	910	890	914	898	873	896	883	891	878	891
78	536	583	588	534	557	593	582	552	619	567	615	594	614	678	599	622	632	760	589	682	658	639	706	677	709	613	674	734	704	717	763	717	759	814	679	723	710	801	861	693	797	810	880	811	916	834	831	902	905
79	527	461	517	465	489	488	578	521	593	535	567	540	534	522	566	567	591	614	616	630	605	632	647	652	642	656	685	671	615	604	692	678	687	714	681	734	729	815	800	752	792	786	806	791	825	827	909	877	870
0	823	842	788	799	740	812	816	840	864	896	880	889	913	286	910	934	979	975	936	1008	1024	985	985	984	1036	1020	1046	1097	1066	1089	1122	1114	1104	1109	1121	1157	1068	523	1150	1211	1167	1122	1179	1210	1281	1282	1246	1211	1183
0	191	238	79	205	231	NaN	NaN	NaN	NaN	NaN	NaN	NaN	NaN	NaN	NaN	NaN	NaN	NaN	NaN	NaN	NaN	NaN	NaN	NaN	NaN	NaN	NaN	NaN	NaN	NaN	NaN	NaN	NaN	NaN	NaN	NaN	NaN	NaN	NaN	NaN	NaN	NaN	NaN	NaN	NaN	NaN	NaN	NaN	NaN
80	641	670	662	628	643	639	660	632	627	656	644	631	672	690	671	667	680	611	697	692	701	669	709	698	686	747	693	756	729	723	742	754	728	726	709	720	736	720	707	793	786	758	766	796	821	828	795	800	810
0	98	112	88	185	163	172	34	184	59	179	209	226	163	NaN	NaN	NaN	NaN	NaN	NaN	NaN	NaN	NaN	NaN	NaN	NaN	NaN	NaN	NaN	NaN	NaN	NaN	NaN	NaN	NaN	NaN	NaN	NaN	NaN	NaN	NaN	NaN	NaN	NaN	NaN	NaN	NaN	NaN	NaN	NaN
81	615	657	640	620	618	644	672	645	637	629	632	647	613	694	645	675	668	692	676	698	673	706	689	704	679	681	719	710	722	729	780	778	767	737	761	749	710	764	732	700	735	700	786	773	781	755	770	737	790
82	498	506	488	461	484	499	503	503	498	509	515	543	546	547	561	550	578	604	582	639	592	574	598	554	609	590	621	614	585	615	672	660	638	614	618	621	589	626	609	687	698	674	647	652	638	670	650	638	662
83	1016	1057	1119	1075	1085	1105	1116	531	314	296	278	276	269	275	275	283	122	117	111	114	115	121	122	130	176	239	307	365	376	424	415	435	404	440	410	388	409	413	462	458	472	469	497	469	501	486	532	500	496
84	604	601	575	584	662	606	623	609	640	667	677	667	693	705	677	642	665	647	673	672	708	653	695	680	615	656	636	676	659	711	649	715	720	723	737	748	678	720	689	722	749	714	749	744	777	852	765	820	775
85	545	537	530	485	481	501	538	541	534	614	541	562	556	568	593	614	624	608	614	637	615	635	628	596	621	618	610	639	632	629	612	615	621	621	641	588	604	638	679	649	650	670	662	648	660	638	709	695	707
86	1042	1016	994	992	982	258	322	284	272	289	273	274	268	285	283	284	102	108	104	119	112	108	119	120	154	254	285	329	347	379	381	404	381	410	419	409	442	446	475	504	485	503	523	533	535	517	549	554	574
0	705	731	776	288	296	735	NaN	NaN	NaN	NaN	NaN	NaN	NaN	NaN	NaN	NaN	NaN	NaN	NaN	NaN	NaN	NaN	NaN	NaN	NaN	NaN	NaN	NaN	NaN	NaN	NaN	NaN	NaN	NaN	NaN	NaN	NaN	NaN	NaN	NaN	NaN	NaN	NaN	NaN	NaN	NaN	NaN	NaN	NaN
87	736	788	767	766	713	780	734	831	812	808	766	802	850	827	857	834	843	800	828	848	919	812	846	931	928	857	958	890	964	906	905	892	881	907	952	943	858	914	870	975	913	944	857	839	882	908	890	882	887
88	487	493	476	479	488	457	494	502	520	506	497	567	524	521	568	559	513	533	553	532	565	547	571	557	574	533	605	580	563	585	595	596	624	649	612	663	620	621	606	621	645	641	636	637	635	634	608	652	653
89	665	710	747	755	775	700	747	765	783	782	818	813	767	786	800	811	795	831	829	834	887	797	885	861	866	885	839	929	892	872	913	923	959	999	986	911	993	1000	1010	971	965	984	1051	954	1009	988	985	996	1084
90	409	393	365	378	399	424	401	430	434	449	456	448	482	464	495	499	510	466	482	503	504	531	517	509	532	535	469	495	476	502	473	456	451	474	474	497	487	462	484	466	508	539	504	523	527	542	531	571	583
0	715	768	763	684	713	772	773	765	783	845	841	792	817	821	818	839	803	796	814	785	804	809	972	878	868	867	946	903	883	939	973	880	991	957	914	948	1000	962	937	507	988	942	981	1028	985	990	942	508	988
0	344	384	411	385	321	438	414	455	425	474	443	212	457	481	499	490	454	477	185	542	NaN	NaN	NaN	NaN	NaN	NaN	NaN	NaN	NaN	NaN	NaN	NaN	NaN	NaN	NaN	NaN	NaN	NaN	NaN	NaN	NaN	NaN	NaN	NaN	NaN	NaN	NaN	NaN	NaN
91	520	513	504	490	495	513	519	529	537	547	541	564	546	560	542	533	538	554	546	533	577	560	576	563	571	552	589	578	579	600	604	552	606	594	610	618	578	613	646	603	570	596	581	585	593	589	577	557	613
92	1095	1075	1089	1037	1072	1063	1111	1102	1137	1110	1137	1103	1195	1208	1195	1184	1194	1183	1198	1158	1188	1159	1146	1134	1098	1183	1138	1166	1121	1160	437	1130	1113	1109	1151	1135	1198	1161	1117	1186	1140	1195	1129	1174	1149	1163	1153	1174	1079
93	975	984	993	957	986	935	1012	979	982	978	951	964	958	966	986	947	953	919	953	936	908	919	958	995	981	937	940	962	907	913	957	920	909	945	958	934	949	953	1004	968	942	924	889	947	946	919	957	970	1018
94	217	383	311	370	378	441	512	481	516	527	566	559	543	566	582	572	636	644	615	605	591	624	691	627	578	581	542	622	523	548	529	528	497	462	484	549	482	525	530	547	545	554	534	496	525	466	476	574	557
0	888	907	901	877	912	879	907	922	927	968	965	975	941	944	950	961	949	928	957	963	957	893	915	926	904	927	399	901	899	920	922	895	901	889	883	895	892	862	858	903	743	264	264	263	269	273	277	283	268
0	465	436	476	465	475	458	479	496	512	483	492	466	488	493	507	498	522	525	493	527	502	519	515	492	540	532	520	567	558	577	597	564	570	602	590	597	613	604	585	600	605	585	600	602	630	603	605	659	638
95	891	861	852	851	848	814	832	862	878	805	895	877	953	912	924	955	917	933	912	975	976	978	983	971	1002	959	967	1001	1004	961	991	412	1016	1000	966	1003	937	936	910	972	909	888	918	949	908	957	944	934	898
96	446	440	442	451	441	437	423	457	455	483	463	466	504	475	490	491	459	490	470	474	469	478	488	501	512	510	518	553	524	543	552	534	540	520	553	548	547	520	556	563	533	540	549	527	542	553	533	544	559
97	478	470	470	486	477	471	498	504	513	509	525	501	520	520	512	514	473	500	519	488	437	474	488	504	507	590	548	557	577	608	559	599	584	611	630	638	610	586	633	615	685	671	654	645	622	624	651	684	716
0	364	357	381	337	381	359	416	371	424	390	392	370	388	385	397	406	388	356	416	379	401	407	434	432	NaN	NaN	NaN	NaN	NaN	NaN	NaN	NaN	NaN	NaN	NaN	NaN	NaN	NaN	NaN	NaN	NaN	NaN	NaN	NaN	NaN	NaN	NaN	NaN	NaN
98	304	446	382	420	408	456	494	499	490	479	510	504	524	487	487	496	504	528	510	508	480	485	559	481	469	479	463	508	475	441	419	452	409	362	364	433	382	425	396	475	452	459	455	467	488	436	462	499	512
99	316	327	326	326	337	343	352	337	343	358	370	391	405	397	404	380	392	391	381	367	379	375	371	378	376	364	376	376	383	404	412	404	432	442	423	422	402	422	403	418	418	427	407	411	431	444	436	423	431
0	NaN	NaN	NaN	NaN	NaN	NaN	NaN	NaN	NaN	NaN	NaN	NaN	NaN	NaN	NaN	NaN	NaN	NaN	NaN	NaN	NaN	NaN	NaN	NaN	NaN	NaN	NaN	NaN	NaN	NaN	NaN	NaN	NaN	NaN	NaN	NaN	NaN	NaN	NaN	NaN	NaN	NaN	NaN	NaN	NaN	NaN	NaN	NaN	NaN
100	464	446	453	433	423	406	412	383	374	365	409	451	490	535	517	558	553	553	599	564	573	615	602	606	608	650	601	661	619	658	684	656	649	662	660	680	690	717	702	695	741	708	725	743	717	721	777	765	805
101	887	922	900	873	985	927	999	960	981	1008	1044	1012	1079	1000	1040	1053	1110	1107	1085	1089	1100	1072	1110	1126	1121	1145	1135	1201	1156	1164	1182	1149	1097	1139	1172	1151	1152	1161	1208	1207	1246	1207	1168	1208	1229	1183	1251	1246	1213
102	755	744	732	766	725	744	756	775	803	758	760	744	804	787	809	801	832	812	857	811	841	827	821	807	811	840	843	856	839	855	872	886	807	801	804	791	785	795	786	807	788	766	788	774	761	795	813	796	812
0	484	969	966	1012	1053	1079	990	1029	1055	1097	582	1166	1174	1181	1168	1306	1217	1278	1161	1274	1230	1201	1172	1128	1105	1145	1118	1135	1134	1235	1208	1154	1185	1178	1210	1215	1248	1212	1282	1264	1271	1283	1215	1241	1254	1225	392	481	1253
0	228	224	225	200	215	204	198	186	194	193	188	198	193	216	210	214	206	224	233	264	269	299	289	311	325	352	358	369	387	400	413	406	402	422	424	420	423	417	397	412	393	416	391	422	403	392	386	420	428
0	279	280	304	333	325	341	323	305	366	374	373	368	375	417	379	373	422	386	382	396	402	395	391	387	403	393	406	406	164	434	436	412	407	410	375	397	414	413	386	435	403	399	424	428	421	393	428	393	434
0	31	48	78	27	11	48	78	46	42	3	37	97	88	80	46	103	97	109	75	72	27	108	12	NaN	NaN	NaN	NaN	NaN	NaN	NaN	NaN	NaN	NaN	NaN	NaN	NaN	NaN	NaN	NaN	NaN	NaN	NaN	NaN	NaN	NaN	NaN	NaN	NaN	NaN
0	186	318	277	315	317	384	426	369	400	417	490	404	481	370	449	438	514	548	457	467	476	483	524	482	519	561	519	568	571	575	618	565	557	525	577	546	540	605	604	621	588	605	579	660	590	641	643	697	667
0	325	322	328	316	297	330	311	313	329	257	313	360	412	410	379	405	443	431	422	415	310	294	220	186	160	167	148	136	106	107	74	84	77	62	84	69	69	NaN	NaN	NaN	NaN	NaN	NaN	NaN	NaN	NaN	NaN	NaN	NaN
103	816	851	872	851	890	826	922	937	956	966	996	965	967	967	920	952	999	980	1017	979	1035	1039	1056	1069	1033	1080	1077	1071	1105	1056	1071	1072	1075	1088	1126	1144	1154	1117	1124	1186	1195	1150	1169	1159	1220	1136	1157	1165	1182
104	1030	1083	998	1010	973	946	972	901	863	893	786	701	650	759	757	818	945	954	890	946	985	969	1017	1023	1020	1027	1099	1105	1174	1132	1210	1195	1233	1244	1285	1204	1234	1264	1202	1255	1259	1263	1199	1248	1234	1233	1299	1239	1274
0	134	185	209	145	NaN	NaN	NaN	NaN	NaN	NaN	NaN	NaN	NaN	NaN	NaN	NaN	NaN	NaN	NaN	NaN	NaN	NaN	NaN	NaN	NaN	NaN	NaN	NaN	NaN	NaN	NaN	NaN	NaN	NaN	NaN	NaN	NaN	NaN	NaN	NaN	NaN	NaN	NaN	NaN	NaN	NaN	NaN	NaN	NaN
105	778	813	807	814	816	804	752	780	814	818	891	862	957	858	900	923	882	904	935	893	859	914	850	908	870	950	908	916	929	1031	947	969	922	1058	1006	972	1031	950	1073	950	1035	1016	1005	1011	986	1047	1092	1125	1002
106	574	568	653	622	686	665	621	665	642	684	698	735	675	685	635	724	709	753	671	685	712	729	713	656	720	687	751	810	768	815	741	838	803	821	825	843	845	825	809	806	815	806	808	838	848	834	837	838	760
0	86	33	69	80	NaN	NaN	NaN	NaN	NaN	NaN	NaN	NaN	NaN	NaN	NaN	NaN	NaN	NaN	NaN	NaN	NaN	NaN	NaN	NaN	NaN	NaN	NaN	NaN	NaN	NaN	NaN	NaN	NaN	NaN	NaN	NaN	NaN	NaN	NaN	NaN	NaN	NaN	NaN	NaN	NaN	NaN	NaN	NaN	NaN
107	403	366	426	372	401	399	428	378	392	407	427	431	393	481	460	453	472	463	503	155	478	484	487	487	471	524	502	499	498	533	511	556	526	546	547	557	605	572	593	611	575	570	603	599	585	555	671	628	601
0	121	50	81	4	45	NaN	NaN	NaN	NaN	NaN	NaN	NaN	NaN	NaN	NaN	NaN	NaN	NaN	NaN	NaN	NaN	NaN	NaN	NaN	NaN	NaN	NaN	NaN	NaN	NaN	NaN	NaN	NaN	NaN	NaN	NaN	NaN	NaN	NaN	NaN	NaN	NaN	NaN	NaN	NaN	NaN	NaN	NaN	NaN
0	NaN	NaN	NaN	NaN	NaN	NaN	NaN	NaN	NaN	NaN	NaN	NaN	NaN	NaN	NaN	NaN	NaN	NaN	NaN	NaN	NaN	NaN	NaN	NaN	NaN	NaN	NaN	NaN	NaN	NaN	NaN	NaN	NaN	NaN	NaN	NaN	NaN	NaN	NaN	NaN	NaN	NaN	NaN	NaN	NaN	NaN	NaN	NaN	NaN
0	506	513	500	498	511	515	522	525	514	529	510	520	494	534	520	540	562	566	598	604	608	NaN	NaN	NaN	NaN	NaN	NaN	NaN	NaN	NaN	NaN	NaN	NaN	NaN	NaN	NaN	NaN	NaN	NaN	NaN	NaN	NaN	NaN	NaN	NaN	NaN	NaN	NaN	NaN
108	1034	1033	1068	1031	1046	1075	1072	1056	1073	1117	1093	1124	1067	1133	1131	1119	1131	1016	1010	989	1023	1107	1171	1069	1098	1100	1122	1119	1171	1151	1143	1120	1134	1118	1110	1129	1146	1086	1187	1189	1162	1155	1218	1211	1216	1222	1241	1234	1289
0	45	28	61	64	74	65	88	40	101	76	83	78	71	73	91	111	41	98	131	59	81	125	124	112	116	104	127	121	145	99	92	107	130	127	163	177	124	146	171	118	133	154	116	41	120	151	165	164	177
0	441	495	476	455	488	499	517	557	553	552	574	597	605	548	598	536	572	556	587	570	494	531	NaN	NaN	NaN	NaN	NaN	NaN	NaN	NaN	NaN	NaN	NaN	NaN	NaN	NaN	NaN	NaN	NaN	NaN	NaN	NaN	NaN	NaN	NaN	NaN	NaN	NaN	NaN
0	478	464	490	466	493	470	469	184	475	509	488	505	519	525	494	505	527	534	509	553	578	565	602	574	557	574	558	560	571	552	571	589	594	639	599	629	616	607	662	632	633	608	629	626	622	647	687	667	640
0	265	218	227	231	228	246	253	264	276	300	291	276	318	306	334	335	316	331	322	332	313	327	344	353	381	388	381	342	365	377	395	394	397	411	402	434	415	412	431	403	432	431	438	413	387	397	388	410	408
109	554	578	579	560	553	553	537	578	613	628	656	659	640	580	651	644	630	642	729	680	645	683	680	672	687	679	682	701	669	683	646	650	653	710	662	717	700	689	696	702	715	734	745	786	730	781	782	770	744
110	623	684	635	642	669	659	657	714	680	802	782	760	740	726	708	711	712	817	712	800	734	774	777	791	731	734	770	755	864	795	768	788	756	745	751	748	708	718	721	739	778	757	758	723	776	739	685	692	738
111	533	499	494	487	531	501	498	490	490	555	482	596	525	479	584	567	534	564	553	576	578	558	598	580	590	624	629	649	601	624	640	612	575	655	693	648	662	667	732	722	749	728	713	776	774	718	766	736	766
112	481	463	511	531	521	527	481	507	520	546	507	572	552	550	544	535	548	545	561	544	551	529	525	563	575	573	560	553	608	579	534	546	534	612	612	576	586	610	597	624	620	596	636	618	669	627	629	644	686
0	367	381	391	408	409	406	376	404	399	416	416	414	421	401	387	415	392	399	396	418	438	412	446	NaN	NaN	NaN	NaN	NaN	NaN	NaN	NaN	NaN	NaN	NaN	NaN	NaN	NaN	NaN	NaN	NaN	NaN	NaN	NaN	NaN	NaN	NaN	NaN	NaN	NaN
0	1039	1102	906	891	756	984	1000	989	927	1014	996	945	1023	1049	1023	992	1110	1190	1125	1099	1125	1165	1217	1156	1207	1246	1223	1235	1117	1192	1117	1119	1071	NaN	NaN	NaN	NaN	NaN	NaN	NaN	NaN	NaN	NaN	NaN	NaN	NaN	NaN	NaN	NaN
0	252	303	287	256	254	268	273	291	291	327	328	322	321	310	312	347	380	385	399	384	377	372	372	373	372	375	370	383	419	410	398	426	390	387	395	427	421	430	375	437	452	417	430	433	442	452	414	420	455
113	631	654	597	574	539	584	305	188	186	187	174	176	186	183	181	101	90	86	81	124	148	161	149	163	232	224	215	248	223	228	242	247	261	266	245	288	272	274	276	265	301	296	304	312	339	298	328	321	343
114	462	490	468	449	389	457	524	498	503	525	540	519	541	550	519	538	516	529	545	535	548	548	585	534	566	532	587	519	549	562	537	530	530	574	543	578	566	600	558	593	629	624	607	243	641	592	637	625	604
0	265	272	176	201	100	226	274	211	167	211	208	185	220	185	196	200	250	297	245	240	256	246	338	301	283	273	295	343	279	316	294	299	208	203	181	305	238	264	225	286	290	338	251	222	314	222	251	294	385
0	340	352	239	281	147	325	397	369	264	246	104	87	104	77	102	68	114	194	148	142	173	146	117	179	169	116	173	187	220	236	241	243	234	258	248	234	214	212	195	206	210	221	229	240	240	237	246	247	236
115	330	344	209	238	128	300	353	310	228	309	298	291	319	310	351	306	366	476	406	395	409	419	478	438	425	404	423	500	412	416	396	428	296	294	260	389	283	321	292	366	390	412	327	272	362	285	293	346	392
116	112	179	89	130	51	183	233	213	165	210	208	191	216	204	223	201	254	335	277	278	286	286	370	322	289	309	294	370	292	307	305	313	216	191	172	291	200	234	200	288	308	306	242	185	276	194	184	266	282
0	211	223	97	151	21	176	222	212	150	170	190	149	185	196	204	193	230	325	251	236	247	225	318	272	242	231	248	315	219	260	244	235	130	99	90	215	117	178	127	178	230	221	150	91	189	105	98	202	190
117	967	947	991	971	1053	973	892	903	877	838	862	899	856	885	891	859	875	796	845	926	951	947	827	985	986	958	1022	883	991	994	963	1164	989	984	961	915	943	947	906	944	937	992	939	1023	878	1004	991	889	960
118	61	59	186	180	218	112	69	166	246	263	366	441	430	464	497	563	548	487	543	562	592	574	488	654	685	682	744	585	681	701	659	896	641	663	660	618	684	676	670	701	698	760	714	773	675	787	779	659	749
119	1132	1149	1197	1069	1369	1047	995	1052	1079	1066	1047	1070	1063	1066	1053	1064	1068	928	994	1069	1110	1097	846	1133	1052	1058	1111	860	1087	1044	1057	1240	1083	1098	1052	957	1003	959	960	974	932	994	957	1051	740	1055	1037	775	907
120	315	325	436	395	443	299	256	369	393	331	355	348	393	358	342	331	325	207	272	328	361	307	169	381	310	374	350	247	348	382	363	366	373	367	341	280	306	262	269	296	285	344	356	406	258	368	373	253	312
0	197	204	245	210	229	128	NaN	NaN	NaN	NaN	NaN	NaN	NaN	NaN	NaN	NaN	NaN	NaN	NaN	NaN	NaN	NaN	NaN	NaN	NaN	NaN	NaN	NaN	NaN	NaN	NaN	NaN	NaN	NaN	NaN	NaN	NaN	NaN	NaN	NaN	NaN	NaN	NaN	NaN	NaN	NaN	NaN	NaN	NaN
0	23	21	60	35	52	NaN	NaN	NaN	NaN	NaN	NaN	NaN	NaN	NaN	NaN	NaN	NaN	NaN	NaN	NaN	NaN	NaN	NaN	NaN	NaN	NaN	NaN	NaN	NaN	NaN	NaN	NaN	NaN	NaN	NaN	NaN	NaN	NaN	NaN	NaN	NaN	NaN	NaN	NaN	NaN	NaN	NaN	NaN	NaN
121	459	434	478	449	468	411	400	432	474	431	473	511	523	515	486	484	524	472	504	543	531	543	458	553	540	552	542	528	561	544	550	553	547	533	555	523	540	535	502	531	539	532	548	591	507	529	525	473	528
0	20	20	85	60	99	13	4	26	86	30	45	74	72	77	37	29	NaN	NaN	NaN	NaN	NaN	NaN	NaN	NaN	NaN	NaN	NaN	NaN	NaN	NaN	NaN	NaN	NaN	NaN	NaN	NaN	NaN	NaN	NaN	NaN	NaN	NaN	NaN	NaN	NaN	NaN	NaN	NaN	NaN
122	378	390	377	391	401	365	401	405	414	400	380	415	420	401	405	426	418	445	435	444	437	427	343	455	417	438	397	361	462	443	444	444	460	455	441	430	476	477	469	454	480	471	445	476	446	428	458	426	471
123	560	574	540	513	573	550	545	587	583	562	579	540	561	578	573	574	575	572	551	567	543	528	553	541	515	512	487	467	474	484	497	503	499	504	504	533	558	549	547	553	551	557	623	629	623	632	670	663	628
124	236	268	263	262	256	264	266	275	272	260	277	266	301	287	293	299	289	294	251	242	190	185	183	198	189	174	186	216	297	299	328	317	318	343	352	365	375	389	381	374	383	399	385	415	419	411	434	431	452
125	247	286	281	285	286	275	242	225	229	215	247	243	246	248	260	237	248	268	285	313	337	320	342	325	325	335	343	347	382	396	389	388	400	412	409	387	415	394	412	400	419	433	401	438	422	424	412	445	442
126	1441	1476	1505	1426	1480	1508	1398	574	806	364	337	343	336	343	356	356	342	363	151	164	175	163	167	170	168	170	179	168	225	274	323	463	381	416	446	449	478	485	488	490	496	502	533	530	528	545	563	544	603
0	427	361	370	410	373	384	393	167	344	411	422	429	425	399	462	NaN	NaN	NaN	NaN	NaN	NaN	NaN	NaN	NaN	NaN	NaN	NaN	NaN	NaN	NaN	NaN	NaN	NaN	NaN	NaN	NaN	NaN	NaN	NaN	NaN	NaN	NaN	NaN	NaN	NaN	NaN	NaN	NaN	NaN
0	463	479	469	428	452	436	470	459	464	485	491	466	498	490	485	479	507	506	506	495	494	516	568	517	545	549	553	559	578	576	561	584	548	550	515	539	538	510	543	534	506	494	490	497	496	479	480	469	461
0	980	1032	429	1038	1087	1110	1019	1017	898	950	931	969	946	970	960	961	945	397	931	324	1034	448	954	436	446	990	1035	1029	1038	1059	986	1242	378	392	NaN	NaN	NaN	NaN	NaN	NaN	NaN	NaN	NaN	NaN	NaN	NaN	NaN	NaN	NaN
127	1229	1159	1154	1141	1239	1216	1120	1231	1095	1083	1113	1028	1094	1058	1039	1148	1133	1106	1075	1157	1134	1142	1163	1263	1236	1206	1309	1287	1272	1288	1203	1523	1307	1303	1317	1179	1257	1305	1329	1316	1280	1312	1283	1400	1393	1399	1427	1399	1440
128	345	323	312	298	281	309	265	297	326	339	302	336	316	306	283	300	279	249	287	281	295	323	278	313	344	331	350	310	331	329	306	315	334	326	352	324	323	318	340	321	302	299	347	353	353	352	362	334	338
0	174	54	63	68	62	54	79	103	128	133	137	147	159	161	166	182	185	200	197	220	232	254	259	268	282	285	279	141	158	133	128	101	87	61	54	6	NaN	NaN	NaN	NaN	NaN	NaN	NaN	NaN	NaN	NaN	NaN	NaN	NaN
129	1210	1254	1206	1236	1236	1142	1236	1220	1265	1326	1189	1168	1209	1289	1316	1354	1288	1403	1399	1357	1309	1288	1351	1239	1251	1300	1274	1371	1368	1423	1261	1437	1348	1340	1393	1452	1471	1516	1425	1481	1386	1511	1339	1387	1499	1497	1477	1532	1476
0	520	533	531	532	517	551	554	560	589	574	556	559	595	586	611	594	583	631	587	614	626	631	631	647	677	670	688	652	669	678	656	687	687	684	703	725	739	708	733	765	721	762	736	751	773	753	760	750	757
0	NaN	NaN	NaN	NaN	NaN	NaN	NaN	NaN	NaN	NaN	NaN	NaN	NaN	NaN	NaN	NaN	NaN	NaN	NaN	NaN	NaN	NaN	NaN	NaN	NaN	NaN	NaN	NaN	NaN	NaN	NaN	NaN	NaN	NaN	NaN	NaN	NaN	NaN	NaN	NaN	NaN	NaN	NaN	NaN	NaN	NaN	NaN	NaN	NaN
130	948	1033	968	993	943	1027	1031	1015	961	996	967	1013	996	981	1031	1023	1079	1052	1038	1070	1091	1096	1140	1102	1140	1113	1173	1153	1198	1191	1141	1297	1205	1208	1242	1197	1224	1226	1278	1207	1226	1305	1287	1284	1296	1349	1381	1315	1313
0	323	318	277	275	324	315	314	315	365	333	353	397	408	467	143	468	432	443	454	475	470	458	468	552	515	NaN	NaN	NaN	NaN	NaN	NaN	NaN	NaN	NaN	NaN	NaN	NaN	NaN	NaN	NaN	NaN	NaN	NaN	NaN	NaN	NaN	NaN	NaN	NaN
131	355	349	363	384	391	392	394	409	432	433	431	458	447	446	474	464	479	496	490	513	473	478	478	532	508	502	504	522	495	519	549	516	525	516	506	510	515	513	519	528	544	551	548	566	560	533	535	565	532
0	1049	1067	1049	1062	1072	1037	1042	1146	1154	1162	1198	1221	1263	1235	566	1224	1211	1250	1225	1245	1231	1263	1279	NaN	NaN	NaN	NaN	NaN	NaN	NaN	NaN	NaN	NaN	NaN	NaN	NaN	NaN	NaN	NaN	NaN	NaN	NaN	NaN	NaN	NaN	NaN	NaN	NaN	NaN
132	553	568	565	294	577	572	578	548	509	510	542	517	536	597	559	573	575	555	543	582	588	589	584	615	608	579	620	610	654	610	632	771	640	641	632	632	644	642	659	641	630	651	655	630	614	639	664	620	668
0	499	509	509	512	517	516	490	504	486	488	479	531	501	528	571	494	531	548	546	537	575	549	588	590	588	591	611	600	613	603	609	607	635	597	641	653	630	612	632	603	590	626	613	624	651	646	613	642	720
133	1079	1084	1071	1064	1038	1084	1019	1068	1017	1066	1102	1124	1088	1070	1082	1088	1135	1111	1120	1130	1184	1193	1188	1211	1221	1216	1280	1250	1292	1305	1260	1447	1322	1320	1335	1247	1328	1297	1375	1326	1274	1371	1353	1377	1319	1318	1333	1306	1299
0	786	672	748	674	694	644	625	672	638	650	622	685	676	256	NaN	NaN	NaN	NaN	NaN	NaN	NaN	NaN	NaN	NaN	NaN	NaN	NaN	NaN	NaN	NaN	NaN	NaN	NaN	NaN	NaN	NaN	NaN	NaN	NaN	NaN	NaN	NaN	NaN	NaN	NaN	NaN	NaN	NaN	NaN
134	367	376	390	374	370	369	389	411	398	405	420	408	409	416	425	442	450	488	506	483	462	488	492	482	512	511	531	561	565	536	549	541	536	555	539	541	533	543	547	526	517	532	531	543	566	546	539	546	548
135	581	579	612	594	633	586	601	659	655	690	659	723	640	715	691	712	746	734	645	704	742	690	709	699	729	701	790	745	847	826	779	832	802	819	841	801	835	832	821	838	929	899	885	929	921	912	867	875	909
136	941	1021	976	933	898	995	983	987	942	965	942	970	954	972	980	1006	1038	1030	1019	1082	1036	1062	1109	1074	1121	1129	1135	1077	1193	1210	1153	1312	1242	1219	1243	1246	1245	1220	1194	1176	1179	1213	1216	1169	1199	1197	1203	1198	1176
137	333	339	343	336	358	344	356	337	317	349	361	378	367	382	383	403	409	400	406	417	402	406	411	420	421	406	410	404	416	420	416	414	425	411	427	456	446	449	450	452	448	450	458	446	431	452	438	455	474
138	868	881	907	957	864	924	915	849	859	901	911	900	897	921	943	885	921	973	979	982	956	999	1002	1003	1044	1023	1058	1095	1082	1067	1090	1164	1116	1062	1093	1104	1109	1101	1103	1092	1064	1116	1087	1074	1143	1144	1197	1162	1207
139	664	658	610	659	630	666	645	657	609	640	630	637	671	679	666	674	661	728	737	721	692	731	713	688	708	706	682	691	678	707	696	774	693	726	739	703	731	735	738	763	705	754	755	783	685	709	759	805	796
140	990	966	964	933	963	959	985	1036	1048	1043	1080	1057	1073	1061	1071	1108	1052	1110	1080	1103	1111	1079	1141	1092	1108	1111	1107	1119	1111	1085	1107	1130	1082	1063	1079	1121	1132	1114	1126	1116	1124	1118	1115	1158	1138	1149	1165	1144	1135
141	256	300	298	307	310	324	269	335	318	336	347	321	310	297	313	319	311	319	323	284	317	298	335	303	299	309	328	344	328	342	336	352	383	375	363	359	371	368	398	388	375	400	398	380	411	410	413	414	411
0	157	NaN	NaN	NaN	NaN	NaN	NaN	NaN	NaN	NaN	NaN	NaN	NaN	NaN	NaN	NaN	NaN	NaN	NaN	NaN	NaN	NaN	NaN	NaN	NaN	NaN	NaN	NaN	NaN	NaN	NaN	NaN	NaN	NaN	NaN	NaN	NaN	NaN	NaN	NaN	NaN	NaN	NaN	NaN	NaN	NaN	NaN	NaN	NaN
142	739	788	792	798	768	804	827	745	786	793	777	756	789	759	750	765	780	776	759	781	783	800	799	789	816	813	800	778	840	830	797	859	872	859	894	858	859	845	842	863	821	867	872	879	894	927	946	953	926
0	140	188	401	420	403	138	391	176	423	450	435	470	465	456	181	440	452	467	472	183	NaN	NaN	NaN	NaN	NaN	NaN	NaN	NaN	NaN	NaN	NaN	NaN	NaN	NaN	NaN	NaN	NaN	NaN	NaN	NaN	NaN	NaN	NaN	NaN	NaN	NaN	NaN	NaN	NaN
0	464	441	510	481	478	422	486	507	544	575	530	563	527	581	594	598	626	573	589	619	613	592	634	661	682	643	680	720	756	715	720	728	744	787	794	364	777	799	796	798	822	836	819	415	786	808	805	850	866
143	804	810	832	834	830	840	836	894	837	868	922	920	927	916	880	898	914	963	941	971	1011	1017	1013	1043	1065	1057	1112	1012	1075	1075	1085	1107	1121	1075	1005	1115	1036	1009	960	981	943	938	908	967	970	963	990	996	1059
144	361	290	347	300	289	325	283	296	308	305	319	282	273	370	279	331	292	508	428	417	446	439	456	443	474	465	516	473	457	465	504	517	534	509	510	530	528	511	531	518	510	496	520	508	499	487	527	480	512
0	820	867	804	887	820	555	650	662	619	649	645	613	585	570	564	537	499	508	417	384	NaN	NaN	NaN	NaN	NaN	NaN	NaN	NaN	NaN	NaN	NaN	NaN	NaN	NaN	NaN	NaN	NaN	NaN	NaN	NaN	NaN	NaN	NaN	NaN	NaN	NaN	NaN	NaN	NaN
145	373	380	363	375	380	406	385	426	388	360	429	447	430	456	478	464	456	478	463	471	498	512	495	434	520	501	491	481	523	478	494	519	496	497	525	514	523	505	490	497	499	474	464	514	501	479	528	548	546
146	659	675	637	616	641	604	632	704	770	680	334	668	739	800	776	772	838	782	723	820	790	774	808	353	789	324	365	837	836	808	849	838	838	784	827	839	853	834	826	816	895	948	854	889	839	907	877	836	851
147	369	381	376	363	364	372	397	391	403	419	415	421	424	431	415	398	417	451	412	431	475	461	472	467	499	480	474	488	487	496	499	527	517	493	520	502	500	464	533	480	472	506	446	462	446	465	461	486	470
0	487	476	501	481	489	499	512	542	616	571	605	543	580	635	575	652	626	619	615	695	685	623	633	620	655	637	641	630	668	597	678	636	683	683	651	655	668	679	727	679	698	665	676	720	704	724	711	704	775
148	395	332	376	401	372	369	402	355	393	406	364	434	419	498	473	415	500	502	472	459	545	536	570	506	571	508	522	593	563	582	548	611	628	535	539	550	581	660	628	648	641	637	550	643	644	633	555	619	613
149	398	403	413	399	395	396	380	382	407	399	229	231	415	400	389	419	424	420	439	481	468	458	446	471	416	460	475	473	501	249	542	507	512	510	512	557	496	530	518	546	279	541	254	319	550	603	598	556	314
0	595	606	595	588	584	582	593	605	637	643	677	689	701	687	662	710	717	743	745	798	764	776	764	782	783	813	772	789	776	783	808	798	825	791	809	776	812	799	811	842	821	835	859	849	863	871	836	874	868
0	724	701	727	702	714	670	698	718	771	751	760	761	807	836	843	788	848	816	769	847	873	839	848	NaN	NaN	NaN	NaN	NaN	NaN	NaN	NaN	NaN	NaN	NaN	NaN	NaN	NaN	NaN	NaN	NaN	NaN	NaN	NaN	NaN	NaN	NaN	NaN	NaN	NaN
0	636	616	621	637	622	651	618	668	653	657	663	648	662	816	315	696	852	755	767	331	361	761	861	801	909	772	882	868	954	930	990	869	964	945	1023	924	NaN	NaN	NaN	NaN	NaN	NaN	NaN	NaN	NaN	NaN	NaN	NaN	NaN
150	1507	1553	1503	1640	1564	1559	1485	1524	1628	1626	1762	1699	1716	1834	1797	1920	1885	1931	1887	1999	2011	2065	2001	1940	1980	2032	1945	1949	1999	1967	1902	1942	1950	1934	1908	1938	1827	1916	1931	1930	1917	1989	1992	1974	1956	1995	1966	1958	1977
0	NaN	NaN	NaN	NaN	NaN	NaN	NaN	NaN	NaN	NaN	NaN	NaN	NaN	NaN	NaN	NaN	NaN	NaN	NaN	NaN	NaN	NaN	NaN	NaN	NaN	NaN	NaN	NaN	NaN	NaN	NaN	NaN	NaN	NaN	NaN	NaN	NaN	NaN	NaN	NaN	NaN	NaN	NaN	NaN	NaN	NaN	NaN	NaN	NaN
151	451	476	476	501	551	498	502	520	530	524	550	525	519	550	558	562	577	525	534	553	543	522	499	509	484	494	475	535	500	525	533	543	502	534	542	548	508	533	520	560	566	535	581	647	644	744	642	642	626
152	566	571	553	540	557	532	545	568	557	563	586	582	580	579	533	566	554	531	539	583	564	570	546	550	566	579	550	556	538	524	531	522	536	538	541	546	527	554	538	510	495	493	491	483	453	479	449	466	450
153	739	740	770	769	786	764	722	775	829	765	782	767	786	866	775	839	826	867	847	909	897	844	861	869	833	837	832	897	908	848	928	887	902	906	861	907	911	953	921	901	969	985	966	952	962	986	978	958	952
154	545	553	554	518	550	515	513	525	525	535	536	573	552	569	537	539	528	569	564	534	603	593	573	575	570	574	559	600	555	594	213	612	639	593	231	609	587	597	608	613	600	613	622	634	621	631	292	222	636
155	838	858	896	834	859	840	868	870	912	873	885	440	906	974	926	964	908	954	933	939	944	952	947	956	949	948	946	989	967	1014	976	1007	1039	1008	985	994	1049	1048	1050	1061	1058	1007	1062	1085	1049	1073	1020	1079	1053
156	811	820	807	755	798	747	750	798	790	783	762	756	826	805	791	821	846	843	863	963	911	857	936	916	930	957	920	904	1056	970	1007	1006	1028	1059	1010	974	1028	1019	964	1011	1048	1059	1095	1027	1057	1042	1027	1050	1079
157	525	551	544	559	550	553	542	556	547	573	563	588	544	549	522	523	488	517	502	520	516	236	549	523	547	533	534	536	531	525	554	541	554	551	585	571	260	602	597	597	629	642	647	620	603	608	611	598	602
158	471	468	474	486	458	466	456	465	482	465	518	488	505	486	458	451	466	488	486	487	515	527	521	495	543	513	506	521	512	534	522	545	572	553	555	546	549	548	546	556	530	557	528	570	550	547	567	528	566
159	1044	1021	945	1077	1064	1064	1034	1089	1160	1146	1132	1164	1155	1122	1205	1259	1179	1271	1253	1328	1305	1283	1345	1286	1271	1350	1340	1286	1450	1326	1430	1423	1424	1312	1444	1412	1428	1442	1462	1383	1467	1486	1507	1540	1488	1531	1527	1485	1618
0	419	409	400	409	423	419	405	403	431	424	414	412	398	431	433	436	442	454	429	434	434	441	458	441	427	436	458	446	447	455	459	460	470	445	498	454	475	470	471	460	483	483	474	491	504	473	518	506	493
160	355	353	340	351	371	351	350	406	378	374	381	431	407	433	390	425	431	443	445	432	419	398	424	436	405	433	427	428	424	447	454	443	447	441	432	463	446	434	445	421	414	432	421	429	438	413	423	423	430
161	389	410	403	404	423	403	460	469	449	466	480	524	508	488	517	514	482	493	518	518	527	495	506	519	538	517	539	530	533	583	535	583	544	573	542	644	582	551	586	615	628	576	595	587	615	619	616	676	659
0	311	301	325	360	379	170	139	360	377	390	393	379	377	417	NaN	NaN	NaN	NaN	NaN	NaN	NaN	NaN	NaN	NaN	NaN	NaN	NaN	NaN	NaN	NaN	NaN	NaN	NaN	NaN	NaN	NaN	NaN	NaN	NaN	NaN	NaN	NaN	NaN	NaN	NaN	NaN	NaN	NaN	NaN
0	454	471	466	448	456	448	469	451	428	466	483	475	495	508	477	451	487	499	489	501	490	195	542	540	542	570	545	526	537	540	519	535	213	550	546	261	203	196	553	568	266	247	548	551	279	205	211	561	561
162	382	437	412	393	388	408	392	442	443	451	443	437	467	469	474	485	467	477	477	457	496	448	466	449	409	476	451	495	487	486	454	514	508	468	530	504	488	487	515	468	498	486	567	554	532	548	555	533	576
0	489	487	532	515	486	507	502	517	531	539	560	556	588	586	592	604	600	634	625	619	636	636	631	605	623	618	646	662	637	637	646	656	653	294	650	659	660	672	665	683	286	698	211	717	682	686	282	680	718
163	828	801	822	795	916	881	918	913	869	931	932	981	874	1003	985	998	997	995	1008	1043	1012	1036	1088	1119	1071	1059	1109	1086	1055	1033	1079	1052	1122	1106	1131	1117	1110	1140	1157	1096	1085	1120	1181	1026	1166	1191	1201	1183	1187
164	582	540	597	581	589	585	584	609	610	642	651	616	623	617	607	584	585	623	590	588	592	627	609	600	608	607	609	626	623	610	623	616	628	626	651	638	670	629	655	670	661	667	644	641	655	646	640	633	653
165	442	368	445	553	484	428	461	469	473	451	554	518	477	504	484	507	582	585	582	592	602	586	647	640	648	608	614	652	637	612	626	659	337	656	632	669	721	693	702	279	748	716	683	703	737	663	707	694	308
0	490	530	510	541	489	495	537	530	539	210	583	589	563	NaN	NaN	NaN	NaN	NaN	NaN	NaN	NaN	NaN	NaN	NaN	NaN	NaN	NaN	NaN	NaN	NaN	NaN	NaN	NaN	NaN	NaN	NaN	NaN	NaN	NaN	NaN	NaN	NaN	NaN	NaN	NaN	NaN	NaN	NaN	NaN
166	850	938	874	899	940	918	940	970	975	921	951	1070	958	989	1049	1140	1143	1169	1179	1054	1217	1201	1170	1262	1175	1176	1209	1244	1231	1291	1198	1300	1265	1312	1231	1280	1300	1371	1345	1337	1288	1319	1374	1352	1384	1331	1334	1331	1276
167	534	575	521	554	550	567	582	642	569	604	691	648	636	704	711	663	735	737	733	747	698	703	842	788	788	795	842	775	771	791	801	770	785	749	758	817	790	823	815	846	829	813	877	810	811	786	795	822	761
0	536	574	540	526	499	529	518	534	559	530	586	561	566	551	559	561	NaN	NaN	NaN	NaN	NaN	NaN	NaN	NaN	NaN	NaN	NaN	NaN	NaN	NaN	NaN	NaN	NaN	NaN	NaN	NaN	NaN	NaN	NaN	NaN	NaN	NaN	NaN	NaN	NaN	NaN	NaN	NaN	NaN
168	589	596	651	611	593	606	647	618	648	618	657	685	619	634	663	640	653	650	629	663	635	656	657	677	647	666	674	659	681	701	701	665	719	704	672	685	711	656	702	695	712	755	731	772	741	749	748	754	748
169	765	748	815	855	859	853	797	877	798	819	861	837	876	837	936	874	942	942	912	943	965	933	915	952	980	956	984	979	955	957	975	973	1039	992	1054	1078	1024	1060	1080	1042	1049	1103	1082	1089	1146	1036	1091	1123	1175
0	124	159	229	245	278	255	289	300	339	352	324	364	304	367	381	385	417	426	410	396	395	408	425	404	390	373	404	406	378	391	404	381	388	398	402	426	448	436	420	456	431	422	431	457	410	448	460	472	469
0	167	217	246	266	290	NaN	NaN	NaN	NaN	NaN	NaN	NaN	NaN	NaN	NaN	NaN	NaN	NaN	NaN	NaN	NaN	NaN	NaN	NaN	NaN	NaN	NaN	NaN	NaN	NaN	NaN	NaN	NaN	NaN	NaN	NaN	NaN	NaN	NaN	NaN	NaN	NaN	NaN	NaN	NaN	NaN	NaN	NaN	NaN
0	909	917	989	915	985	1039	963	1075	1145	1063	1108	1117	1111	1167	1124	1156	1151	1176	1166	1141	1220	1201	1211	1236	1213	1283	1290	1283	1350	1270	583	1308	1315	1318	1385	1304	1362	1386	1372	1411	1389	1383	1412	1367	1388	1389	685	1368	1464
170	764	747	806	818	932	796	794	875	821	929	871	869	958	903	881	950	958	960	933	944	918	981	983	1052	1039	1037	1024	1062	1065	1079	1011	1041	1056	1126	1108	1094	1075	1035	1073	1080	998	1043	1013	1094	1073	1075	1158	557	1217
171	535	567	563	540	535	560	551	594	623	588	579	597	638	601	635	614	612	610	622	589	621	614	613	623	606	592	594	595	658	592	611	593	610	607	602	593	618	602	579	575	573	563	575	598	609	608	627	592	598
0	647	649	650	704	670	646	682	662	714	704	717	807	782	798	798	850	NaN	NaN	NaN	NaN	NaN	NaN	NaN	NaN	NaN	NaN	NaN	NaN	NaN	NaN	NaN	NaN	NaN	NaN	NaN	NaN	NaN	NaN	NaN	NaN	NaN	NaN	NaN	NaN	NaN	NaN	NaN	NaN	NaN
172	562	609	617	607	624	576	637	639	586	598	652	662	652	679	656	684	647	660	640	613	628	612	628	634	653	633	649	684	689	719	705	743	765	701	693	739	725	736	753	750	749	754	773	755	771	777	766	755	782
0	593	615	655	634	600	607	616	636	687	645	705	678	642	687	662	651	690	695	678	653	670	660	673	673	692	679	640	642	573	248	194	197	187	194	194	191	189	192	194	191	194	199	202	201	207	201	208	206	197
0	504	504	500	487	480	469	509	509	515	524	522	529	537	547	540	538	564	561	574	569	573	564	569	570	581	552	563	551	590	561	577	572	572	585	586	591	583	566	605	618	601	569	590	570	555	571	594	577	605
0	321	303	227	297	345	165	313	339	247	311	346	356	334	398	421	144	350	327	NaN	NaN	NaN	NaN	NaN	NaN	NaN	NaN	NaN	NaN	NaN	NaN	NaN	NaN	NaN	NaN	NaN	NaN	NaN	NaN	NaN	NaN	NaN	NaN	NaN	NaN	NaN	NaN	NaN	NaN	NaN
0	143	124	113	134	141	135	128	123	155	182	158	164	187	174	175	199	211	NaN	NaN	NaN	NaN	NaN	NaN	NaN	NaN	NaN	NaN	NaN	NaN	NaN	NaN	NaN	NaN	NaN	NaN	NaN	NaN	NaN	NaN	NaN	NaN	NaN	NaN	NaN	NaN	NaN	NaN	NaN	NaN
0	NaN	NaN	NaN	NaN	NaN	NaN	NaN	NaN	NaN	NaN	NaN	NaN	NaN	NaN	NaN	NaN	NaN	NaN	NaN	NaN	NaN	NaN	NaN	NaN	NaN	NaN	NaN	NaN	NaN	NaN	NaN	NaN	NaN	NaN	NaN	NaN	NaN	NaN	NaN	NaN	NaN	NaN	NaN	NaN	NaN	NaN	NaN	NaN	NaN
0	474	496	478	516	504	478	505	472	471	474	469	533	503	510	472	509	492	489	482	508	522	503	516	501	506	511	491	505	495	498	530	544	532	544	511	521	563	533	574	577	538	524	583	559	584	555	582	578	573
173	204	576	557	608	568	562	595	602	589	601	616	593	581	598	565	591	588	599	200	608	626	209	613	595	567	602	549	600	590	589	607	593	576	609	606	578	568	568	568	549	551	579	609	651	659	636	641	633	642
0	NaN	NaN	NaN	NaN	NaN	NaN	NaN	NaN	NaN	NaN	NaN	NaN	NaN	NaN	NaN	NaN	NaN	NaN	NaN	NaN	NaN	NaN	NaN	NaN	NaN	NaN	NaN	NaN	NaN	NaN	NaN	NaN	NaN	NaN	NaN	NaN	NaN	NaN	NaN	NaN	NaN	NaN	NaN	NaN	NaN	NaN	NaN	NaN	NaN
174	267	180	177	177	176	162	57	61	74	75	83	75	97	102	128	159	173	175	179	183	160	138	133	117	130	174	207	230	253	259	300	299	293	289	272	283	288	284	303	282	293	282	294	307	303	292	287	305	272
175	1050	1053	1124	1134	1144	1081	1161	1076	1167	1161	1130	1153	1158	1170	1147	1145	1130	1160	1126	1182	1175	1157	1178	1166	1197	1227	1210	1262	1246	1253	1288	1247	1235	1249	1248	1261	1267	1271	1295	1314	1318	1333	1315	1278	1297	1260	1314	1343	1376
0	485	500	503	510	512	554	501	539	579	547	601	574	541	549	595	585	609	570	605	670	637	690	628	645	691	703	692	741	713	682	719	325	678	676	699	671	664	650	698	691	685	693	337	326	741	726	691	699	704
0	287	285	286	287	267	246	278	244	299	302	250	305	273	317	298	283	315	344	327	366	388	313	346	324	110	327	310	NaN	NaN	NaN	NaN	NaN	NaN	NaN	NaN	NaN	NaN	NaN	NaN	NaN	NaN	NaN	NaN	NaN	NaN	NaN	NaN	NaN	NaN
176	684	663	684	711	664	732	669	734	743	740	755	738	706	765	803	720	818	856	841	749	773	773	808	815	808	743	772	877	847	845	850	895	910	858	896	922	926	926	871	892	879	860	921	879	932	919	922	990	945
0	619	614	633	641	569	617	630	639	628	616	624	686	636	753	783	713	733	750	809	787	768	739	763	777	846	812	798	797	852	787	788	784	796	816	816	859	391	836	866	847	840	864	946	912	895	469	893	884	887
0	623	619	624	625	652	627	611	625	639	606	591	601	562	576	556	528	236	207	188	202	182	185	195	211	212	NaN	NaN	NaN	NaN	NaN	NaN	NaN	NaN	NaN	NaN	NaN	NaN	NaN	NaN	NaN	NaN	NaN	NaN	NaN	NaN	NaN	NaN	NaN	NaN
0	1092	1093	1114	1186	1203	1122	1209	1155	1141	1186	1220	1172	1182	1196	1210	1225	1195	1162	1241	1267	1246	1280	1298	1304	1286	1342	1351	1338	1358	1365	1393	1347	1404	1407	1341	1359	1322	1347	1306	1291	1284	1305	1315	1304	1316	1286	1306	1347	1375
0	322	334	347	340	328	348	364	370	328	346	410	370	369	387	375	411	407	430	417	392	410	373	388	418	415	382	418	420	422	413	421	425	447	432	394	160	415	166	NaN	NaN	NaN	NaN	NaN	NaN	NaN	NaN	NaN	NaN	NaN
0	406	360	396	400	339	352	369	349	366	401	331	365	309	372	385	378	366	389	413	369	416	449	405	439	422	389	429	384	380	415	453	412	428	446	459	445	460	445	422	454	420	423	431	432	438	454	447	461	465
0	18	NaN	NaN	NaN	NaN	NaN	NaN	NaN	NaN	NaN	NaN	NaN	NaN	NaN	NaN	NaN	NaN	NaN	NaN	NaN	NaN	NaN	NaN	NaN	NaN	NaN	NaN	NaN	NaN	NaN	NaN	NaN	NaN	NaN	NaN	NaN	NaN	NaN	NaN	NaN	NaN	NaN	NaN	NaN	NaN	NaN	NaN	NaN	NaN
0	1260	1244	1278	1251	1205	1216	1278	1324	1374	1415	1456	1494	1387	1451	1478	1478	1325	351	322	311	312	309	298	312	332	316	328	317	323	331	325	310	319	330	324	327	330	329	330	324	325	335	342	336	337	334	337	331	347
177	305	322	323	311	333	348	342	382	381	396	381	395	411	417	387	400	414	398	420	435	430	447	433	409	406	410	429	435	436	426	441	476	472	456	472	476	459	481	488	479	480	491	507	511	474	478	459	503	506
0	230	270	234	261	285	275	263	271	297	314	309	331	347	340	344	393	406	399	393	407	434	464	461	465	455	434	459	468	466	475	475	474	514	512	506	534	537	218	509	193	597	555	574	577	552	569	556	554	558
0	13	2	47	143	12	102	57	69	79	117	114	114	55	156	90	165	1	35	151	145	5	132	105	21	167	158	67	78	3	1	116	49	NaN	NaN	NaN	NaN	NaN	NaN	NaN	NaN	NaN	NaN	NaN	NaN	NaN	NaN	NaN	NaN	NaN
0	NaN	NaN	NaN	NaN	NaN	NaN	NaN	NaN	NaN	NaN	NaN	NaN	NaN	NaN	NaN	NaN	NaN	NaN	NaN	NaN	NaN	NaN	NaN	NaN	NaN	NaN	NaN	NaN	NaN	NaN	NaN	NaN	NaN	NaN	NaN	NaN	NaN	NaN	NaN	NaN	NaN	NaN	NaN	NaN	NaN	NaN	NaN	NaN	NaN
0	1482	1434	1475	1419	1508	1451	1479	1495	1611	1057	726	1618	1040	363	335	334	324	339	334	341	352	341	356	179	194	204	196	184	165	183	184	228	292	372	450	522	575	592	605	633	675	657	705	755	758	762	817	815	837
0	106	49	112	NaN	NaN	NaN	NaN	NaN	NaN	NaN	NaN	NaN	NaN	NaN	NaN	NaN	NaN	NaN	NaN	NaN	NaN	NaN	NaN	NaN	NaN	NaN	NaN	NaN	NaN	NaN	NaN	NaN	NaN	NaN	NaN	NaN	NaN	NaN	NaN	NaN	NaN	NaN	NaN	NaN	NaN	NaN	NaN	NaN	NaN
0	312	296	336	332	315	266	320	359	381	352	358	360	356	354	354	399	362	367	377	368	379	387	394	383	370	388	384	402	409	392	392	411	449	453	398	423	434	458	427	437	434	455	452	419	426	395	430	455	444
0	421	379	393	NaN	NaN	NaN	NaN	NaN	NaN	NaN	NaN	NaN	NaN	NaN	NaN	NaN	NaN	NaN	NaN	NaN	NaN	NaN	NaN	NaN	NaN	NaN	NaN	NaN	NaN	NaN	NaN	NaN	NaN	NaN	NaN	NaN	NaN	NaN	NaN	NaN	NaN	NaN	NaN	NaN	NaN	NaN	NaN	NaN	NaN
178	494	468	484	442	422	490	460	462	511	455	449	511	492	464	482	490	517	505	492	525	463	494	530	517	520	517	554	492	521	496	527	565	527	511	547	524	584	565	520	531	516	489	548	491	521	521	571	578	543
0	588	560	595	590	577	568	588	589	577	611	616	609	647	620	634	608	618	628	671	649	631	687	668	675	670	679	620	679	707	688	691	664	689	671	670	701	696	675	687	702	700	682	729	723	706	734	762	758	750
179	413	405	432	429	413	381	403	436	414	398	391	412	408	418	460	448	455	447	478	462	465	452	509	474	474	483	499	495	502	487	507	516	469	483	472	502	213	511	537	509	524	527	542	553	550	562	565	551	550
180	419	436	417	445	447	443	424	427	434	465	499	234	529	544	563	560	609	593	629	624	600	602	589	580	590	590	591	613	654	613	626	639	611	586	577	554	570	554	546	540	538	528	517	545	536	579	607	563	571
0	480	518	493	478	510	563	518	484	527	521	530	551	575	573	553	609	547	621	312	570	276	582	588	549	567	545	543	580	569	600	555	584	579	588	618	611	598	593	607	640	625	633	638	636	292	653	625	661	661
181	680	654	622	608	606	618	610	577	626	643	605	603	629	656	660	675	653	276	670	625	332	668	703	698	282	705	700	277	719	730	759	741	762	794	762	780	786	768	786	776	769	787	801	751	779	782	749	787	833
182	828	806	818	783	779	575	597	841	838	806	836	805	818	802	851	834	880	924	925	900	927	880	924	915	921	937	984	790	935	766	762	787	713	716	743	710	762	746	756	700	721	713	675	681	676	705	731	736	723
183	643	620	587	609	628	623	638	658	655	654	665	633	635	701	684	653	688	676	677	677	733	740	712	679	699	708	737	753	752	785	789	778	769	803	796	850	843	851	861	844	903	890	913	897	916	910	892	909	875
0	434	440	436	417	436	422	453	433	449	478	448	474	479	476	456	485	462	503	528	497	475	499	488	493	505	488	549	532	519	583	547	501	533	565	581	587	585	609	576	555	538	609	535	576	586	617	575	622	568
184	529	527	535	506	502	519	516	517	540	547	529	551	539	562	537	554	549	561	577	551	531	543	570	582	594	586	575	240	570	583	577	566	603	577	573	593	624	601	608	631	639	626	646	651	639	637	690	670	666
185	886	899	910	821	874	876	890	889	866	858	855	923	891	893	884	899	957	960	983	995	978	1040	1047	1056	1023	1073	1118	1098	1078	1110	1095	1091	1068	1096	1077	1072	1122	1121	1137	1167	1120	1203	1196	1210	1180	1218	1154	1185	1204
0	201	134	185	155	205	184	140	168	193	177	214	152	156	188	192	163	239	236	222	190	217	181	245	213	216	153	252	243	235	179	204	196	247	234	195	216	222	220	226	253	285	251	277	268	238	259	266	266	252
186	416	429	377	403	381	395	420	403	409	414	409	406	418	470	474	468	483	526	481	465	437	493	455	489	512	458	503	497	535	563	535	522	549	602	586	550	557	606	572	568	584	600	580	592	594	606	572	639	608
0	292	266	306	263	324	87	293	314	242	286	303	270	323	327	261	313	354	329	341	334	370	314	322	333	384	315	394	356	375	330	341	394	381	392	374	397	378	376	372	348	398	352	381	361	375	396	449	432	393
187	700	722	725	724	722	743	761	727	739	411	353	790	745	758	393	778	739	780	763	764	762	807	785	806	803	725	850	838	825	895	852	831	835	863	885	889	912	886	401	840	849	903	868	851	910	892	848	878	899
188	428	415	416	415	441	435	459	464	448	469	469	508	469	490	474	500	499	507	525	509	488	474	493	517	506	542	555	581	614	601	614	636	540	585	577	627	569	576	628	616	579	633	650	654	661	651	647	646	696
189	753	731	785	738	785	770	798	845	799	840	838	843	898	901	860	817	865	937	884	912	824	911	869	902	930	967	963	999	971	957	1029	978	1005	987	995	1028	998	1051	999	1022	1011	1077	1042	1093	1055	1032	1069	1089	1098
0	137	106	23	18	151	148	137	156	128	178	179	155	211	145	NaN	NaN	NaN	NaN	NaN	NaN	NaN	NaN	NaN	NaN	NaN	NaN	NaN	NaN	NaN	NaN	NaN	NaN	NaN	NaN	NaN	NaN	NaN	NaN	NaN	NaN	NaN	NaN	NaN	NaN	NaN	NaN	NaN	NaN	NaN
0	281	316	297	248	338	843	365	366	795	786	270	306	338	385	345	343	313	332	836	323	353	872	858	874	NaN	NaN	NaN	NaN	NaN	NaN	NaN	NaN	NaN	NaN	NaN	NaN	NaN	NaN	NaN	NaN	NaN	NaN	NaN	NaN	NaN	NaN	NaN	NaN	NaN
190	537	562	545	584	603	608	614	591	621	585	626	627	599	597	605	628	591	637	666	644	636	638	637	674	641	639	673	719	714	712	741	742	763	703	709	761	701	692	715	721	750	731	751	750	746	783	750	733	763
191	749	739	757	778	741	727	718	691	510	223	208	205	207	206	220	209	74	78	70	73	74	85	103	128	156	201	201	213	199	188	185	184	202	187	207	226	246	225	223	229	276	305	329	312	310	326	341	360	372
0	655	658	695	731	615	694	642	696	759	735	819	819	793	818	859	851	861	854	869	NaN	NaN	NaN	NaN	NaN	NaN	NaN	NaN	NaN	NaN	NaN	NaN	NaN	NaN	NaN	NaN	NaN	NaN	NaN	NaN	NaN	NaN	NaN	NaN	NaN	NaN	NaN	NaN	NaN	NaN
0	307	271	254	212	NaN	NaN	NaN	NaN	NaN	NaN	NaN	NaN	NaN	NaN	NaN	NaN	NaN	NaN	NaN	NaN	NaN	NaN	NaN	NaN	NaN	NaN	NaN	NaN	NaN	NaN	NaN	NaN	NaN	NaN	NaN	NaN	NaN	NaN	NaN	NaN	NaN	NaN	NaN	NaN	NaN	NaN	NaN	NaN	NaN
0	604	553	528	573	592	593	NaN	NaN	NaN	NaN	NaN	NaN	NaN	NaN	NaN	NaN	NaN	NaN	NaN	NaN	NaN	NaN	NaN	NaN	NaN	NaN	NaN	NaN	NaN	NaN	NaN	NaN	NaN	NaN	NaN	NaN	NaN	NaN	NaN	NaN	NaN	NaN	NaN	NaN	NaN	NaN	NaN	NaN	NaN
192	376	378	370	379	395	389	367	387	404	408	446	481	200	547	548	537	522	550	550	541	562	584	599	583	630	568	587	603	572	565	541	543	539	556	592	524	598	557	544	546	567	546	558	581	568	547	572	561	568
0	567	551	587	534	531	523	578	562	555	582	551	535	543	541	561	583	575	576	590	594	570	618	572	595	594	585	630	605	629	632	631	653	629	592	622	657	600	607	626	629	618	639	255	650	692	687	674	687	NaN
0	197	157	147	168	178	139	139	137	168	158	187	187	178	159	251	182	283	203	226	211	262	248	230	228	235	253	299	277	294	259	270	274	258	306	282	287	314	287	329	320	305	286	276	316	309	315	313	325	330
193	465	474	488	480	495	457	403	427	434	479	533	544	586	540	532	551	532	415	485	503	535	512	422	443	454	469	476	426	475	446	478	435	473	457	443	370	415	386	422	388	371	392	418	444	385	436	439	383	407
194	520	535	263	483	582	637	549	539	555	638	480	472	590	611	624	606	562	665	608	628	602	618	568	635	619	626	667	691	689	709	704	649	707	794	749	729	709	762	677	755	708	792	761	772	778	831	728	766	769
0	567	604	576	574	531	537	527	527	506	505	502	512	516	536	522	491	521	529	526	529	514	513	495	526	491	489	517	507	544	530	519	552	514	523	552	564	556	192	576	571	617	243	261	657	631	646	640	240	248
0	320	297	293	304	286	276	274	292	291	279	285	288	288	293	289	297	292	287	304	299	290	295	283	295	299	294	293	285	292	293	285	286	296	292	282	263	329	333	284	275	263	255	262	249	237	233	230	213	215
0	759	720	352	346	792	825	791	829	871	882	934	474	959	975	993	992	956	1004	468	1052	1055	1037	1031	623	475	321	410	1061	1042	1112	488	1071	1086	1155	1172	1169	554	1193	512	NaN	NaN	NaN	NaN	NaN	NaN	NaN	NaN	NaN	NaN
0	550	580	491	571	537	562	234	716	648	697	662	763	672	688	675	724	750	755	762	748	799	835	755	894	869	799	851	824	1001	913	868	924	934	938	911	NaN	NaN	NaN	NaN	NaN	NaN	NaN	NaN	NaN	NaN	NaN	NaN	NaN	NaN
195	434	438	455	451	451	449	472	473	491	479	435	479	504	544	587	624	642	651	655	655	661	653	688	682	688	703	712	711	709	689	700	721	723	730	718	747	715	724	718	719	751	740	752	743	785	779	780	789	754
196	644	660	667	616	633	621	624	643	651	649	612	651	670	625	633	645	654	644	642	651	674	672	643	691	679	697	691	696	750	691	710	708	694	720	745	730	705	728	737	764	761	738	759	713	758	764	748	768	744
0	3	2	8	3	8	1	NaN	NaN	NaN	NaN	NaN	NaN	NaN	NaN	NaN	NaN	NaN	NaN	NaN	NaN	NaN	NaN	NaN	NaN	NaN	NaN	NaN	NaN	NaN	NaN	NaN	NaN	NaN	NaN	NaN	NaN	NaN	NaN	NaN	NaN	NaN	NaN	NaN	NaN	NaN	NaN	NaN	NaN	NaN
0	447	423	433	454	428	386	383	424	429	427	422	424	443	452	465	457	439	417	468	465	486	473	397	452	458	480	490	398	475	437	470	466	487	459	491	440	461	453	453	481	480	500	527	556	553	594	583	533	570
197	274	306	290	304	280	266	283	255	327	308	304	303	293	280	301	309	313	302	309	322	304	283	298	302	334	309	346	327	340	337	343	330	334	333	334	318	367	360	336	318	306	334	337	297	310	331	317	311	340
0	NaN	NaN	NaN	NaN	NaN	NaN	NaN	NaN	NaN	NaN	NaN	NaN	NaN	NaN	NaN	NaN	NaN	NaN	NaN	NaN	NaN	NaN	NaN	NaN	NaN	NaN	NaN	NaN	NaN	NaN	NaN	NaN	NaN	NaN	NaN	NaN	NaN	NaN	NaN	NaN	NaN	NaN	NaN	NaN	NaN	NaN	NaN	NaN	NaN
198	609	581	566	550	562	591	562	554	550	662	563	586	616	608	636	559	565	663	611	641	591	619	571	541	576	599	646	600	618	642	605	571	582	614	619	570	602	613	574	562	567	622	599	621	608	613	551	601	595
0	532	487	463	508	473	448	482	469	473	533	512	468	531	198	550	614	509	539	596	565	513	544	576	591	612	610	657	605	611	565	754	669	724	659	639	659	691	776	656	706	655	720	683	708	761	783	751	764	739
0	463	445	459	458	450	446	468	498	496	476	528	545	517	560	595	605	603	589	611	612	574	584	609	608	567	597	598	632	609	619	626	640	615	618	606	593	606	589	578	582	600	584	586	587	573	574	577	578	573
199	556	598	619	642	679	667	674	705	770	815	855	845	761	819	796	779	773	777	838	828	828	768	819	822	845	830	844	916	893	854	844	872	885	933	885	860	944	922	960	865	911	925	887	878	923	958	962	926	938
200	378	373	407	405	381	405	383	387	405	392	399	414	420	435	433	448	456	435	467	431	474	464	489	465	487	486	496	517	525	519	508	515	529	516	530	500	538	506	542	549	553	559	540	559	571	568	592	579	564
201	488	481	519	507	520	501	514	521	515	519	534	557	568	580	590	580	597	585	560	587	606	599	576	632	579	596	595	596	609	589	580	627	608	630	634	679	664	696	664	627	676	698	671	655	708	686	708	670	712
0	610	650	648	624	618	632	609	590	626	602	621	678	615	557	570	605	613	613	715	701	693	726	731	716	746	702	739	746	752	761	759	746	710	740	765	772	763	747	759	759	762	NaN	NaN	NaN	NaN	NaN	NaN	NaN	NaN
202	472	497	500	477	476	483	491	491	505	484	501	502	501	512	495	485	495	497	484	471	472	490	487	505	486	515	544	523	555	526	522	541	532	510	556	538	547	529	523	510	534	529	606	627	592	582	607	623	609
0	537	549	565	502	536	551	534	542	557	567	570	606	602	604	605	623	667	680	634	639	668	630	638	241	236	700	678	712	712	702	684	248	683	701	705	710	706	741	687	707	705	696	713	237	NaN	NaN	NaN	NaN	NaN
203	277	277	249	240	236	237	256	235	265	312	341	352	348	349	365	379	382	383	424	404	402	417	434	476	505	523	506	506	517	544	325	560	554	528	514	516	546	553	578	614	613	642	663	659	631	639	661	650	655
0	268	301	312	326	306	275	281	277	288	315	327	310	316	333	320	326	324	362	377	349	378	369	375	380	366	386	388	360	369	364	389	383	386	390	396	408	398	389	436	450	418	424	379	226	438	173	433	445	442
204	511	522	503	513	510	518	504	530	527	538	538	545	533	515	517	499	538	505	524	525	491	520	488	483	473	461	475	526	486	485	482	480	470	440	450	461	483	476	476	445	438	451	444	486	502	517	541	531	573
205	757	718	724	691	718	732	735	747	752	781	730	738	758	786	791	760	813	795	764	831	783	829	780	841	802	799	786	769	811	795	783	774	814	807	842	817	830	804	843	836	794	889	848	826	835	851	843	854	838
206	320	380	430	463	499	488	481	463	490	496	523	526	555	600	633	690	683	698	704	718	699	675	681	669	659	680	710	683	686	655	676	695	684	692	688	663	677	694	707	715	730	311	695	693	704	711	699	272	752
0	NaN	NaN	NaN	NaN	NaN	NaN	NaN	NaN	NaN	NaN	NaN	NaN	NaN	NaN	NaN	NaN	NaN	NaN	NaN	NaN	NaN	NaN	NaN	NaN	NaN	NaN	NaN	NaN	NaN	NaN	NaN	NaN	NaN	NaN	NaN	NaN	NaN	NaN	NaN	NaN	NaN	NaN	NaN	NaN	NaN	NaN	NaN	NaN	NaN
0	11	29	22	9	NaN	NaN	NaN	NaN	NaN	NaN	NaN	NaN	NaN	NaN	NaN	NaN	NaN	NaN	NaN	NaN	NaN	NaN	NaN	NaN	NaN	NaN	NaN	NaN	NaN	NaN	NaN	NaN	NaN	NaN	NaN	NaN	NaN	NaN	NaN	NaN	NaN	NaN	NaN	NaN	NaN	NaN	NaN	NaN	NaN
0	474	465	468	500	508	NaN	NaN	NaN	NaN	NaN	NaN	NaN	NaN	NaN	NaN	NaN	NaN	NaN	NaN	NaN	NaN	NaN	NaN	NaN	NaN	NaN	NaN	NaN	NaN	NaN	NaN	NaN	NaN	NaN	NaN	NaN	NaN	NaN	NaN	NaN	NaN	NaN	NaN	NaN	NaN	NaN	NaN	NaN	NaN
207	329	356	421	448	490	477	439	523	548	524	521	550	500	480	544	562	529	556	628	598	534	548	578	518	612	549	606	625	662	240	344	608	227	630	612	614	642	658	627	655	690	573	589	568	542	600	663	615	643
208	391	418	409	412	430	440	450	420	438	425	426	445	485	462	473	451	451	456	447	447	473	483	459	469	482	485	479	479	471	462	509	492	507	518	512	500	513	524	562	552	564	539	583	594	559	532	525	520	556
0	308	341	332	316	338	348	383	390	401	435	359	374	375	416	424	422	395	421	490	493	444	397	506	434	446	468	510	530	493	468	500	527	515	517	496	562	585	610	578	578	611	189	246	553	644	593	584	604	680
209	392	395	416	454	446	472	492	496	528	500	540	506	520	569	560	569	612	623	599	340	656	547	646	651	667	721	625	676	659	648	700	656	665	623	620	659	670	725	681	650	619	635	655	676	671	558	700	703	667
210	511	493	579	497	468	520	583	593	546	554	585	574	568	695	573	659	574	678	726	659	637	646	629	657	699	662	698	667	699	698	682	663	671	666	702	696	753	662	723	720	751	666	744	629	759	712	693	732	743
211	574	587	602	596	615	544	563	572	599	615	598	618	622	602	656	588	657	623	692	642	637	686	641	648	650	679	660	647	732	709	719	729	677	698	686	692	728	701	717	742	677	725	714	709	699	690	710	757	770
0	NaN	NaN	NaN	NaN	NaN	NaN	NaN	NaN	NaN	NaN	NaN	NaN	NaN	NaN	NaN	NaN	NaN	NaN	NaN	NaN	NaN	NaN	NaN	NaN	NaN	NaN	NaN	NaN	NaN	NaN	NaN	NaN	NaN	NaN	NaN	NaN	NaN	NaN	NaN	NaN	NaN	NaN	NaN	NaN	NaN	NaN	NaN	NaN	NaN
212	659	677	700	712	693	709	651	663	678	704	693	726	697	774	680	750	773	729	789	748	732	756	704	789	807	840	855	827	805	774	831	839	859	762	794	244	857	851	856	868	899	880	899	879	825	893	904	885	824
0	302	333	323	392	356	345	367	451	473	420	490	499	468	452	454	486	NaN	NaN	NaN	NaN	NaN	NaN	NaN	NaN	NaN	NaN	NaN	NaN	NaN	NaN	NaN	NaN	NaN	NaN	NaN	NaN	NaN	NaN	NaN	NaN	NaN	NaN	NaN	NaN	NaN	NaN	NaN	NaN	NaN
213	446	425	357	367	396	483	469	446	543	472	472	519	507	602	552	626	537	604	616	663	619	607	603	636	651	679	685	667	674	604	750	638	602	692	649	592	718	695	678	692	760	635	707	746	633	669	733	775	813
0	NaN	NaN	NaN	NaN	NaN	NaN	NaN	NaN	NaN	NaN	NaN	NaN	NaN	NaN	NaN	NaN	NaN	NaN	NaN	NaN	NaN	NaN	NaN	NaN	NaN	NaN	NaN	NaN	NaN	NaN	NaN	NaN	NaN	NaN	NaN	NaN	NaN	NaN	NaN	NaN	NaN	NaN	NaN	NaN	NaN	NaN	NaN	NaN	NaN
214	417	442	486	457	439	439	433	465	484	469	428	499	520	515	481	496	444	512	513	534	478	524	618	511	516	564	517	617	583	635	709	636	685	689	720	693	663	669	645	689	655	695	681	657	648	325	649	666	726
215	1374	1449	1417	1426	1405	1411	1385	1464	1396	1408	1469	1392	1405	1367	1358	1441	1445	1439	1410	1423	1469	1367	1418	1461	1474	1502	1468	1490	1489	1473	1479	1515	1497	1497	1466	1461	1477	1434	1466	1431	1393	1378	1390	1366	1384	1380	1400	1436	1390
0	167	195	196	200	215	255	259	250	256	253	242	232	238	240	234	239	246	260	257	250	277	277	277	273	289	288	276	302	317	291	272	271	266	271	264	268	268	259	230	228	235	246	255	255	248	256	254	245	268
216	434	460	472	391	416	457	423	449	406	494	435	459	506	549	554	505	530	522	521	495	517	546	533	582	617	641	598	626	653	647	651	683	648	701	663	716	708	670	690	715	727	731	769	751	755	745	725	736	745
0	2483	2622	989	NaN	NaN	NaN	NaN	NaN	NaN	NaN	NaN	NaN	NaN	NaN	NaN	NaN	NaN	NaN	NaN	NaN	NaN	NaN	NaN	NaN	NaN	NaN	NaN	NaN	NaN	NaN	NaN	NaN	NaN	NaN	NaN	NaN	NaN	NaN	NaN	NaN	NaN	NaN	NaN	NaN	NaN	NaN	NaN	NaN	NaN
217	324	351	376	311	344	324	309	370	321	331	368	366	364	353	332	359	345	376	391	411	408	379	376	370	345	335	337	346	381	383	405	393	391	397	367	383	404	396	413	421	441	402	403	455	373	384	385	394	406
218	227	208	223	213	222	222	227	222	268	262	252	265	266	282	301	278	262	264	272	289	265	271	298	291	265	270	294	327	300	294	310	342	343	354	366	336	343	339	323	363	345	333	349	340	342	360	329	354	348
0	706	687	630	614	623	676	693	685	301	720	733	760	NaN	NaN	NaN	NaN	NaN	NaN	NaN	NaN	NaN	NaN	NaN	NaN	NaN	NaN	NaN	NaN	NaN	NaN	NaN	NaN	NaN	NaN	NaN	NaN	NaN	NaN	NaN	NaN	NaN	NaN	NaN	NaN	NaN	NaN	NaN	NaN	NaN
219	275	279	275	310	300	274	248	258	241	256	281	289	293	297	332	325	317	319	326	338	318	334	336	320	318	318	321	318	315	309	306	308	327	349	322	314	308	313	302	300	299	292	267	295	330	318	329	340	342
220	407	418	422	411	402	428	387	423	371	392	390	405	391	411	407	412	427	371	409	380	388	389	358	392	392	413	409	421	444	493	486	471	498	490	459	499	521	481	508	508	511	550	542	552	526	522	555	541	566
0	506	452	443	413	420	439	456	474	470	471	459	489	500	493	503	515	524	513	514	512	499	522	531	534	550	545	529	545	529	533	542	560	560	539	558	544	555	552	560	547	584	567	551	556	529	566	550	532	547
221	403	440	436	424	441	442	484	505	476	493	509	524	514	503	523	528	500	527	522	524	542	519	544	525	523	526	504	511	536	525	525	560	554	554	550	557	183	532	524	542	546	566	551	553	549	550	551	559	543
0	372	397	393	106	361	437	333	439	389	378	399	418	375	429	400	381	397	404	427	439	436	451	456	435	172	437	455	494	444	170	154	151	155	164	163	171	163	166	158	167	160	167	167	165	166	163	166	167	162
222	346	368	344	315	327	364	353	346	359	370	413	405	403	397	416	402	414	419	438	396	408	427	404	404	407	392	398	408	407	437	450	459	456	451	465	434	457	476	451	490	485	500	440	464	430	437	429	440	433
223	763	752	697	699	674	713	777	768	746	807	791	784	806	829	813	830	926	870	862	854	876	832	889	878	892	932	880	924	958	894	888	915	864	898	915	911	954	940	981	935	985	990	984	999	1045	1041	1001	1075	1066
224	673	721	713	720	697	704	765	709	824	803	747	721	782	757	805	785	753	366	773	810	833	827	860	826	876	793	842	843	826	866	868	855	837	855	848	897	380	919	903	927	924	928	938	983	1001	994	985	987	1013
0	368	331	424	336	351	407	383	428	448	392	429	417	435	431	446	450	466	428	422	466	446	440	447	146	460	443	470	131	471	503	491	465	473	471	517	505	527	486	161	457	521	516	489	467	465	515	503	201	520
0	908	948	861	843	844	826	927	896	832	901	881	889	947	900	907	984	961	941	943	947	886	927	334	951	989	934	936	1004	985	1013	1016	1067	388	1092	1070	1064	1156	1093	1138	1135	500	1173	642	1146	1159	1124	1165	1163	1176
0	446	584	530	547	535	548	581	580	562	599	587	574	603	609	617	609	603	661	687	663	665	687	675	660	641	643	619	645	680	660	666	653	687	684	693	648	670	670	618	706	687	663	693	697	680	689	683	688	674
0	567	559	536	297	282	193	544	576	283	NaN	NaN	NaN	NaN	NaN	NaN	NaN	NaN	NaN	NaN	NaN	NaN	NaN	NaN	NaN	NaN	NaN	NaN	NaN	NaN	NaN	NaN	NaN	NaN	NaN	NaN	NaN	NaN	NaN	NaN	NaN	NaN	NaN	NaN	NaN	NaN	NaN	NaN	NaN	NaN
0	746	733	757	772	760	792	786	782	826	824	786	813	869	393	879	380	816	830	839	823	834	838	511	864	915	339	926	326	299	362	446	NaN	NaN	NaN	NaN	NaN	NaN	NaN	NaN	NaN	NaN	NaN	NaN	NaN	NaN	NaN	NaN	NaN	NaN
225	440	463	415	470	415	436	425	437	429	443	441	484	524	521	575	551	543	527	540	559	579	596	577	574	562	606	570	605	681	635	704	624	611	596	658	686	728	735	742	709	689	704	727	710	652	660	641	711	727
226	769	822	695	789	792	831	781	930	852	850	848	941	893	890	378	266	249	246	249	248	246	233	242	243	254	249	251	238	247	272	108	108	117	121	130	129	135	152	154	137	124	137	159	199	247	280	287	325	323
227	574	585	531	550	522	537	593	576	557	544	565	587	598	561	608	609	598	577	591	585	606	574	567	576	571	594	535	590	578	582	592	565	543	603	600	641	653	673	685	681	703	740	731	704	772	734	717	709	769
228	445	518	446	487	436	421	539	511	394	436	445	495	493	468	550	525	537	551	548	510	507	507	584	513	551	604	598	602	581	527	581	544	531	555	602	571	509	590	594	576	622	605	633	636	702	649	715	703	681
0	243	114	122	67	115	40	25	70	69	54	79	81	72	61	66	76	49	2	47	106	130	125	57	113	153	156	155	61	163	54	200	141	NaN	NaN	NaN	NaN	NaN	NaN	NaN	NaN	NaN	NaN	NaN	NaN	NaN	NaN	NaN	NaN	NaN
229	734	787	752	741	698	810	670	807	766	826	832	857	849	903	935	929	946	966	983	977	1032	959	971	1035	997	1063	1032	1000	1053	1057	1075	1020	1043	1055	1049	1044	1015	1061	1085	1100	1043	1116	1056	1066	1093	1124	1049	1094	1111
0	648	635	575	554	NaN	NaN	NaN	NaN	NaN	NaN	NaN	NaN	NaN	NaN	NaN	NaN	NaN	NaN	NaN	NaN	NaN	NaN	NaN	NaN	NaN	NaN	NaN	NaN	NaN	NaN	NaN	NaN	NaN	NaN	NaN	NaN	NaN	NaN	NaN	NaN	NaN	NaN	NaN	NaN	NaN	NaN	NaN	NaN	NaN
0	429	375	318	357	290	337	384	424	424	413	440	468	467	437	488	523	506	531	534	518	515	532	588	522	590	560	533	541	521	491	511	498	433	505	511	489	537	491	544	555	559	559	538	533	583	565	615	573	603
230	410	414	405	428	438	419	411	458	437	436	447	450	476	421	449	468	478	449	428	468	493	485	543	496	496	530	495	502	489	518	533	506	509	547	532	523	542	540	546	532	544	564	536	531	570	567	580	614	597
231	1188	1209	1209	1150	1249	1236	1210	1323	1282	1392	1428	1440	1437	1426	1522	1263	386	344	340	343	339	331	335	344	348	361	352	342	341	345	355	349	360	182	156	158	160	158	153	155	158	159	164	173	172	176	183	193	212
232	514	521	501	531	483	512	509	495	497	518	514	571	535	520	531	546	540	530	509	525	527	516	530	532	518	521	514	543	543	511	536	517	551	523	560	536	548	531	559	521	562	544	562	565	535	558	578	558	597
0	NaN	NaN	NaN	NaN	NaN	NaN	NaN	NaN	NaN	NaN	NaN	NaN	NaN	NaN	NaN	NaN	NaN	NaN	NaN	NaN	NaN	NaN	NaN	NaN	NaN	NaN	NaN	NaN	NaN	NaN	NaN	NaN	NaN	NaN	NaN	NaN	NaN	NaN	NaN	NaN	NaN	NaN	NaN	NaN	NaN	NaN	NaN	NaN	NaN
0	1335	1344	1310	1297	1361	1299	1293	1262	1335	1377	1324	1410	1437	1462	1425	1433	1427	1432	1456	1445	1420	1450	1480	1071	571	391	408	385	381	391	395	384	384	396	403	396	398	394	398	401	407	406	400	416	411	411	405	417	406
0	NaN	NaN	NaN	NaN	NaN	NaN	NaN	NaN	NaN	NaN	NaN	NaN	NaN	NaN	NaN	NaN	NaN	NaN	NaN	NaN	NaN	NaN	NaN	NaN	NaN	NaN	NaN	NaN	NaN	NaN	NaN	NaN	NaN	NaN	NaN	NaN	NaN	NaN	NaN	NaN	NaN	NaN	NaN	NaN	NaN	NaN	NaN	NaN	NaN
0	492	494	532	528	526	516	562	575	567	508	570	546	538	549	543	578	588	562	573	577	597	574	566	587	592	623	636	624	608	610	644	644	628	635	617	628	624	678	656	630	650	645	684	677	680	705	693	714	747
0	NaN	NaN	NaN	NaN	NaN	NaN	NaN	NaN	NaN	NaN	NaN	NaN	NaN	NaN	NaN	NaN	NaN	NaN	NaN	NaN	NaN	NaN	NaN	NaN	NaN	NaN	NaN	NaN	NaN	NaN	NaN	NaN	NaN	NaN	NaN	NaN	NaN	NaN	NaN	NaN	NaN	NaN	NaN	NaN	NaN	NaN	NaN	NaN	NaN
0	128	155	145	108	137	127	115	178	142	165	125	121	148	160	195	173	117	125	184	181	175	161	96	182	156	151	184	127	128	167	113	185	161	209	166	194	184	172	178	225	206	218	116	41	209	NaN	NaN	NaN	NaN
0	417	360	349	408	409	415	320	366	330	382	417	457	404	345	414	412	404	416	366	371	405	380	388	440	391	449	190	448	428	444	442	478	498	491	486	490	510	457	508	479	527	526	484	552	532	519	513	558	509
0	277	320	285	311	319	299	328	349	327	328	352	390	345	363	364	365	365	357	375	350	348	362	374	369	369	367	381	386	371	395	397	397	376	379	413	398	440	435	448	448	450	460	452	451	452	457	458	502	508
233	481	465	468	513	491	476	518	498	516	507	527	494	528	523	522	559	542	545	539	547	539	510	515	528	535	567	585	555	541	567	541	522	568	596	610	611	583	620	586	586	609	645	602	628	688	672	693	685	690
234	324	300	320	336	304	304	323	318	273	259	343	350	328	306	314	293	301	311	305	296	344	339	355	326	341	333	341	347	338	372	391	363	348	387	364	369	384	367	381	356	406	381	393	403	391	415	434	429	427
0	387	400	340	408	424	445	339	414	414	432	382	487	451	508	393	508	488	429	461	545	510	588	505	494	478	512	565	513	497	519	582	564	561	555	601	623	603	675	621	692	674	653	722	633	648	696	626	670	660
0	129	95	150	99	124	154	NaN	NaN	NaN	NaN	NaN	NaN	NaN	NaN	NaN	NaN	NaN	NaN	NaN	NaN	NaN	NaN	NaN	NaN	NaN	NaN	NaN	NaN	NaN	NaN	NaN	NaN	NaN	NaN	NaN	NaN	NaN	NaN	NaN	NaN	NaN	NaN	NaN	NaN	NaN	NaN	NaN	NaN	NaN
0	430	458	452	435	429	436	465	477	463	428	445	451	440	435	459	490	480	495	477	495	491	476	489	519	516	507	489	486	462	463	498	518	557	538	534	613	562	555	615	625	624	637	592	605	587	597	612	601	608
235	364	332	330	412	341	404	331	443	338	391	448	415	373	426	390	364	425	344	314	339	358	405	348	320	352	383	374	406	457	452	468	443	448	459	433	414	474	439	493	464	447	495	514	476	491	519	518	521	498
0	961	927	999	976	1022	943	1061	1059	957	961	1003	1000	1013	1162	1066	1117	1092	1127	1128	1114	1131	1096	1170	1151	1163	1242	1215	1217	1282	1313	1276	1319	1333	1365	1433	1414	1362	1377	1354	1373	1424	1405	1422	1402	1406	1428	1389	1440	1405
236	428	446	413	426	416	444	462	433	466	441	429	476	476	450	462	535	497	489	488	535	496	494	536	488	511	525	516	518	494	520	475	523	511	492	486	514	477	506	499	534	521	524	513	500	500	543	514	517	517
0	53	24	11	7	53	59	NaN	NaN	NaN	NaN	NaN	NaN	NaN	NaN	NaN	NaN	NaN	NaN	NaN	NaN	NaN	NaN	NaN	NaN	NaN	NaN	NaN	NaN	NaN	NaN	NaN	NaN	NaN	NaN	NaN	NaN	NaN	NaN	NaN	NaN	NaN	NaN	NaN	NaN	NaN	NaN	NaN	NaN	NaN
0	196	212	184	225	192	266	278	246	191	221	198	177	159	135	181	216	285	327	320	265	102	276	98	240	310	288	311	125	300	312	273	295	251	263	274	341	331	352	367	371	324	337	296	230	360	267	279	386	340
0	NaN	NaN	NaN	NaN	NaN	NaN	NaN	NaN	NaN	NaN	NaN	NaN	NaN	NaN	NaN	NaN	NaN	NaN	NaN	NaN	NaN	NaN	NaN	NaN	NaN	NaN	NaN	NaN	NaN	NaN	NaN	NaN	NaN	NaN	NaN	NaN	NaN	NaN	NaN	NaN	NaN	NaN	NaN	NaN	NaN	NaN	NaN	NaN	NaN
237	168	464	433	452	435	401	365	173	480	534	421	519	574	525	569	520	556	598	453	543	491	575	534	411	435	412	380	594	403	377	382	431	177	432	423	492	543	524	483	558	456	490	448	319	567	394	375	529	443
0	64	43	31	142	32	35	NaN	NaN	NaN	NaN	NaN	NaN	NaN	NaN	NaN	NaN	NaN	NaN	NaN	NaN	NaN	NaN	NaN	NaN	NaN	NaN	NaN	NaN	NaN	NaN	NaN	NaN	NaN	NaN	NaN	NaN	NaN	NaN	NaN	NaN	NaN	NaN	NaN	NaN	NaN	NaN	NaN	NaN	NaN
0	NaN	NaN	NaN	NaN	NaN	NaN	NaN	NaN	NaN	NaN	NaN	NaN	NaN	NaN	NaN	NaN	NaN	NaN	NaN	NaN	NaN	NaN	NaN	NaN	NaN	NaN	NaN	NaN	NaN	NaN	NaN	NaN	NaN	NaN	NaN	NaN	NaN	NaN	NaN	NaN	NaN	NaN	NaN	NaN	NaN	NaN	NaN	NaN	NaN
0	NaN	NaN	NaN	NaN	NaN	NaN	NaN	NaN	NaN	NaN	NaN	NaN	NaN	NaN	NaN	NaN	NaN	NaN	NaN	NaN	NaN	NaN	NaN	NaN	NaN	NaN	NaN	NaN	NaN	NaN	NaN	NaN	NaN	NaN	NaN	NaN	NaN	NaN	NaN	NaN	NaN	NaN	NaN	NaN	NaN	NaN	NaN	NaN	NaN
238	100	130	6	103	92	165	226	172	92	155	136	118	118	120	158	197	178	314	182	144	117	112	298	79	119	114	133	268	124	121	103	97	118	132	113	197	162	193	190	191	167	153	146	82	256	78	84	216	117
239	59	41	4	27	6	81	109	40	14	68	38	39	24	19	58	79	88	205	119	84	63	62	205	49	67	60	48	153	50	50	38	44	46	48	43	143	97	122	141	124	104	77	63	13	200	32	61	219	132
0	9	NaN	NaN	NaN	NaN	NaN	NaN	NaN	NaN	NaN	NaN	NaN	NaN	NaN	NaN	NaN	NaN	NaN	NaN	NaN	NaN	NaN	NaN	NaN	NaN	NaN	NaN	NaN	NaN	NaN	NaN	NaN	NaN	NaN	NaN	NaN	NaN	NaN	NaN	NaN	NaN	NaN	NaN	NaN	NaN	NaN	NaN	NaN	NaN
0	63	24	NaN	NaN	NaN	NaN	NaN	NaN	NaN	NaN	NaN	NaN	NaN	NaN	NaN	NaN	NaN	NaN	NaN	NaN	NaN	NaN	NaN	NaN	NaN	NaN	NaN	NaN	NaN	NaN	NaN	NaN	NaN	NaN	NaN	NaN	NaN	NaN	NaN	NaN	NaN	NaN	NaN	NaN	NaN	NaN	NaN	NaN	NaN
240	338	328	331	342	368	306	286	276	295	324	303	348	354	331	237	255	225	222	229	245	269	225	196	223	282	229	235	167	240	191	206	220	229	240	259	258	307	259	358	329	295	289	305	354	360	399	372	392	375
241	94	75	116	91	104	60	70	64	86	117	121	139	188	170	105	120	97	113	119	121	153	117	98	115	154	122	116	74	86	63	60	55	48	59	67	53	98	77	117	88	60	43	53	77	75	81	79	71	76
242	356	336	405	351	374	289	301	287	298	345	322	378	419	400	297	299	254	266	266	284	309	261	234	295	350	299	274	213	232	212	209	194	207	228	259	235	291	255	335	275	236	225	231	258	250	272	248	253	268
0	NaN	NaN	NaN	NaN	NaN	NaN	NaN	NaN	NaN	NaN	NaN	NaN	NaN	NaN	NaN	NaN	NaN	NaN	NaN	NaN	NaN	NaN	NaN	NaN	NaN	NaN	NaN	NaN	NaN	NaN	NaN	NaN	NaN	NaN	NaN	NaN	NaN	NaN	NaN	NaN	NaN	NaN	NaN	NaN	NaN	NaN	NaN	NaN	NaN
0	NaN	NaN	NaN	NaN	NaN	NaN	NaN	NaN	NaN	NaN	NaN	NaN	NaN	NaN	NaN	NaN	NaN	NaN	NaN	NaN	NaN	NaN	NaN	NaN	NaN	NaN	NaN	NaN	NaN	NaN	NaN	NaN	NaN	NaN	NaN	NaN	NaN	NaN	NaN	NaN	NaN	NaN	NaN	NaN	NaN	NaN	NaN	NaN	NaN
243	96	71	124	77	96	37	29	34	46	78	64	118	136	131	59	55	34	42	33	43	75	40	48	87	142	114	137	111	127	116	120	122	135	117	127	117	165	150	197	167	118	112	142	180	154	187	219	193	216
244	33	20	53	37	47	9	24	26	35	69	57	80	96	101	32	41	20	27	32	41	61	34	33	53	117	73	81	62	75	71	59	65	50	78	64	59	93	83	125	77	53	39	51	108	107	142	158	165	186
245	892	872	857	925	980	903	974	927	990	961	1015	1044	965	1061	1038	1058	1046	1127	1063	1113	1081	1093	1083	1137	1161	1176	1127	1152	1164	1184	1199	1217	1160	1217	1221	1244	1215	1348	1258	1278	1291	1307	1328	1363	1421	1382	1429	1406	1456
0	178	197	187	201	183	189	195	168	198	217	230	182	204	236	250	221	209	234	225	241	225	236	255	227	243	235	263	263	275	NaN	NaN	NaN	NaN	NaN	NaN	NaN	NaN	NaN	NaN	NaN	NaN	NaN	NaN	NaN	NaN	NaN	NaN	NaN	NaN
246	498	502	458	486	506	497	460	528	516	512	544	586	563	530	575	566	570	597	595	572	590	614	593	561	579	570	594	557	606	600	586	577	548	496	585	561	576	527	574	590	553	542	569	611	620	562	549	547	586
0	350	687	717	355	716	308	687	681	687	727	699	728	758	741	682	693	645	659	339	658	410	652	286	319	328	354	295	287	377	658	678	327	666	357	254	650	316	345	361	700	690	672	681	297	280	NaN	NaN	NaN	NaN
247	365	375	406	397	402	386	389	380	424	412	394	404	421	392	406	407	402	387	400	418	432	414	457	451	477	455	430	452	450	451	456	470	485	486	508	521	521	499	488	490	506	473	499	472	463	471	475	476	483
248	267	279	328	315	311	310	315	316	335	332	321	324	340	344	349	336	322	338	335	334	353	335	364	363	347	349	342	378	399	403	432	439	428	440	441	451	451	455	481	460	465	437	448	441	459	461	469	486	483
249	590	679	609	675	624	728	766	723	804	806	826	904	948	942	1017	962	1068	1008	1002	1095	1054	529	1106	1067	1124	1070	1156	1211	461	481	1094	1125	1196	1064	1219	1209	1148	1047	1173	611	1226	1142	485	1199	1222	1131	1127	1107	1140
0	NaN	NaN	NaN	NaN	NaN	NaN	NaN	NaN	NaN	NaN	NaN	NaN	NaN	NaN	NaN	NaN	NaN	NaN	NaN	NaN	NaN	NaN	NaN	NaN	NaN	NaN	NaN	NaN	NaN	NaN	NaN	NaN	NaN	NaN	NaN	NaN	NaN	NaN	NaN	NaN	NaN	NaN	NaN	NaN	NaN	NaN	NaN	NaN	NaN
250	203	247	230	280	239	295	236	232	248	273	256	242	229	323	325	274	341	328	319	306	311	315	316	344	312	320	297	325	344	376	392	389	374	368	351	372	378	390	409	369	407	352	353	353	361	419	398	435	389
0	28	31	20	1	3	20	24	17	15	NaN	NaN	NaN	NaN	NaN	NaN	NaN	NaN	NaN	NaN	NaN	NaN	NaN	NaN	NaN	NaN	NaN	NaN	NaN	NaN	NaN	NaN	NaN	NaN	NaN	NaN	NaN	NaN	NaN	NaN	NaN	NaN	NaN	NaN	NaN	NaN	NaN	NaN	NaN	NaN
0	587	652	601	660	594	620	625	632	668	666	677	663	676	688	696	696	685	676	664	682	680	705	661	663	682	674	702	676	707	721	705	740	678	737	724	709	690	696	671	676	640	654	692	675	665	626	643	639	637
251	503	492	449	467	481	490	485	504	498	481	504	488	493	501	507	538	564	565	531	548	532	520	545	521	550	534	519	540	513	548	507	518	502	488	528	505	509	488	502	501	535	513	553	544	543	545	510	503	536
252	689	681	744	734	740	735	743	747	773	753	752	740	747	736	791	815	812	805	803	828	804	847	826	880	844	882	869	866	891	896	893	888	875	852	892	914	916	943	965	947	932	995	985	1024	1023	978	1050	1033	1046
0	392	404	398	404	417	400	391	411	429	438	430	466	477	431	431	418	430	439	430	427	443	455	466	455	445	450	462	486	486	487	509	521	534	511	505	527	537	550	557	544	566	543	540	508	554	555	556	555	542
253	463	316	332	305	333	236	209	280	290	279	307	280	315	304	313	295	255	251	292	302	262	276	270	302	374	396	331	292	334	326	311	346	320	309	357	330	389	367	403	406	336	400	400	435	484	508	519	497	491
254	417	399	457	458	447	456	449	478	460	497	508	502	528	527	512	515	520	498	495	474	503	491	489	484	506	483	472	469	490	509	526	502	488	527	551	569	557	567	573	575	558	567	555	590	571	558	584	568	554
0	669	701	659	671	681	657	640	654	685	656	659	673	646	641	659	662	637	631	638	621	601	598	600	591	604	608	630	655	628	614	626	638	664	672	684	707	687	670	677	694	693	672	681	664	661	660	636	628	642
0	724	766	731	862	899	765	832	858	923	845	916	842	938	843	999	1063	1148	1075	1162	1147	1157	1272	1202	1231	1171	1162	1226	439	554	1189	1195	1182	1141	1100	1193	1187	1152	1033	586	1134	NaN	NaN	NaN	NaN	NaN	NaN	NaN	NaN	NaN
255	427	424	397	433	499	466	478	451	491	448	444	456	467	486	508	526	566	516	516	533	530	560	544	514	537	526	499	524	538	525	587	561	517	549	560	532	557	541	575	573	566	531	562	545	587	558	570	592	591
0	56	64	87	95	107	106	123	113	109	95	88	118	18	109	NaN	NaN	NaN	NaN	NaN	NaN	NaN	NaN	NaN	NaN	NaN	NaN	NaN	NaN	NaN	NaN	NaN	NaN	NaN	NaN	NaN	NaN	NaN	NaN	NaN	NaN	NaN	NaN	NaN	NaN	NaN	NaN	NaN	NaN	NaN
256	182	302	271	301	337	123	164	173	185	195	238	298	357	398	437	473	542	554	582	593	597	613	573	633	639	648	658	677	654	663	679	673	681	706	683	709	720	687	737	709	721	743	751	740	722	722	738	788	748
257	918	1016	1004	1079	975	1041	1062	1070	1119	1021	1051	1065	1023	1091	1118	1116	1085	1189	1050	1082	1042	1130	1121	1119	1101	1145	1106	1232	1162	1232	719	1300	1277	1269	1248	1256	1289	1245	1271	1325	1289	1334	1319	1285	1273	1325	1407	1280	1348
0	83	82	90	106	115	115	125	104	103	126	82	111	99	47	140	106	153	120	130	117	132	104	84	105	80	31	105	96	140	145	31	115	85	147	156	80	4	156	199	153	123	155	147	184	133	155	161	155	138
258	541	592	538	532	535	530	560	557	580	630	583	578	562	602	619	621	657	637	684	705	682	662	642	678	669	697	697	645	674	667	661	702	686	761	735	699	721	822	783	866	845	809	860	912	916	916	914	896	895
259	696	699	704	702	694	698	666	698	664	687	682	643	659	707	651	663	691	707	668	683	673	665	665	689	697	702	706	737	726	746	729	754	749	760	772	782	763	784	775	770	781	782	767	778	782	767	786	770	792
260	385	409	410	469	433	434	461	473	475	492	457	471	474	481	478	485	470	485	477	503	484	503	500	523	504	493	486	498	492	497	507	522	493	511	509	499	498	481	471	456	467	448	458	472	453	459	469	476	482
261	414	408	405	390	442	437	474	442	459	455	458	472	486	471	449	468	485	464	484	473	481	465	455	459	467	478	471	461	489	501	514	518	505	522	510	523	536	559	539	536	318	540	544	535	540	566	544	581	584
0	NaN	NaN	NaN	NaN	NaN	NaN	NaN	NaN	NaN	NaN	NaN	NaN	NaN	NaN	NaN	NaN	NaN	NaN	NaN	NaN	NaN	NaN	NaN	NaN	NaN	NaN	NaN	NaN	NaN	NaN	NaN	NaN	NaN	NaN	NaN	NaN	NaN	NaN	NaN	NaN	NaN	NaN	NaN	NaN	NaN	NaN	NaN	NaN	NaN
262	682	695	666	608	639	598	653	674	717	654	699	693	665	667	708	709	695	694	701	711	665	703	684	708	722	749	759	778	809	799	786	808	798	801	833	835	849	845	829	806	780	791	804	829	839	811	840	817	796
263	547	555	551	575	578	573	582	555	559	567	537	573	555	571	547	589	617	612	629	651	644	636	625	617	643	644	592	606	608	699	618	739	760	673	726	781	754	809	853	934	841	818	739	777	744	776	699	675	655
264	694	656	688	714	678	728	739	739	730	717	724	733	720	732	733	743	770	764	775	766	780	791	798	820	807	843	803	805	823	821	873	880	840	880	872	855	873	916	922	905	919	889	916	951	938	940	970	966	962
0	847	870	860	836	826	885	884	852	875	847	877	901	906	915	936	943	962	968	989	969	975	951	990	994	969	1032	355	1042	1056	1080	461	1126	1099	1090	1086	1116	1139	1138	1158	1133	1173	1183	1182	1150	1169	1152	1162	1127	1135
265	270	276	235	296	299	278	307	300	342	293	293	316	285	287	366	348	325	340	353	374	353	354	364	367	397	380	362	358	374	386	411	421	422	413	448	415	410	424	424	433	459	408	393	425	414	431	464	439	472
266	388	343	328	368	366	310	301	344	383	392	402	398	403	403	416	387	396	396	411	416	407	451	468	468	453	466	505	501	495	478	450	439	447	458	465	494	458	442	494	484	490	488	515	451	486	540	529	517	507
0	NaN	NaN	NaN	NaN	NaN	NaN	NaN	NaN	NaN	NaN	NaN	NaN	NaN	NaN	NaN	NaN	NaN	NaN	NaN	NaN	NaN	NaN	NaN	NaN	NaN	NaN	NaN	NaN	NaN	NaN	NaN	NaN	NaN	NaN	NaN	NaN	NaN	NaN	NaN	NaN	NaN	NaN	NaN	NaN	NaN	NaN	NaN	NaN	NaN
267	665	719	684	682	715	700	735	713	763	699	716	741	749	764	721	743	738	747	751	766	800	769	807	798	830	814	823	851	808	846	877	892	916	976	951	933	941	928	942	966	948	961	967	932	948	942	953	995	1001
268	404	383	344	392	355	318	336	364	342	360	358	343	350	366	375	372	383	401	396	383	421	402	395	415	395	405	410	414	426	431	453	457	459	441	166	448	473	446	480	467	450	454	478	461	447	467	433	455	464
0	202	476	438	130	464	427	462	537	598	523	570	559	525	542	563	531	564	260	615	622	623	597	278	228	605	668	788	303	317	310	317	NaN	NaN	NaN	NaN	NaN	NaN	NaN	NaN	NaN	NaN	NaN	NaN	NaN	NaN	NaN	NaN	NaN	NaN
269	887	905	694	386	345	339	321	339	344	349	345	378	162	164	153	151	163	165	155	157	182	220	249	269	271	288	285	294	294	312	341	367	395	395	405	409	389	413	398	397	396	398	404	411	419	417	427	448	432
0	392	390	375	357	365	368	377	388	400	415	431	423	444	450	460	466	440	448	445	459	454	460	474	499	491	473	477	462	456	439	474	461	512	483	468	478	498	461	496	520	537	519	533	545	564	560	557	536	562
270	205	128	130	113	125	96	89	109	113	118	137	134	126	124	108	105	91	83	105	121	109	85	95	92	125	142	136	114	107	114	120	126	106	78	103	110	138	128	121	129	104	132	120	124	151	142	146	134	146
271	212	213	213	224	238	264	257	253	252	287	267	263	288	297	299	292	300	244	296	288	288	299	302	283	312	247	256	278	305	318	302	287	296	291	354	305	296	296	330	324	345	320	303	321	323	301	288	335	294
272	820	807	839	848	784	841	888	866	897	975	957	981	966	1032	970	972	971	1008	951	1029	1006	1015	1068	1053	1007	1040	1038	988	976	987	1038	1010	985	1001	973	972	1059	1050	1063	1075	1060	1100	1147	1079	1102	1137	1137	1132	1115
0	854	862	874	911	925	923	935	881	850	880	902	859	499	691	822	830	663	807	797	829	892	919	939	962	967	943	991	962	955	935	931	941	929	921	927	965	397	976	979	952	927	919	915	915	920	923	930	916	925
273	219	234	279	279	266	255	262	268	275	277	277	269	305	279	317	294	298	132	325	323	327	314	356	303	304	338	368	325	336	356	382	355	344	385	391	358	349	341	391	410	417	381	401	422	347	328	369	331	350
274	356	356	355	348	423	401	381	412	432	442	481	475	484	469	455	491	463	483	498	539	487	513	492	525	519	517	530	520	506	513	556	548	539	534	595	585	555	627	576	586	587	611	631	647	638	555	694	696	780
275	371	375	353	360	405	377	353	397	369	379	375	381	387	392	381	377	379	361	389	387	365	371	355	363	313	341	355	335	341	350	361	415	394	431	429	442	443	447	451	454	424	448	464	444	447	439	435	443	464
276	708	720	742	818	771	788	815	831	823	824	878	845	866	914	874	831	873	901	885	868	898	898	904	895	893	958	946	965	973	944	1004	996	947	996	986	1018	1022	1016	591	1067	1038	1039	1060	1012	983	988	976	987	1035
277	131	299	250	293	280	332	357	404	437	407	412	403	401	389	418	405	428	488	430	453	477	507	490	478	436	398	468	540	502	528	571	564	610	668	608	642	599	602	632	596	684	699	688	696	668	651	671	701	659
0	776	833	809	859	814	828	848	833	833	923	837	895	893	885	911	919	925	936	965	971	999	1010	1053	1006	1036	1088	1041	991	1054	1118	1092	1069	1086	1026	1070	1142	1077	1085	1090	1043	1072	1066	1089	1089	1116	1138	1110	1121	1115
0	392	377	385	384	122	363	362	371	386	407	386	428	422	410	399	382	392	167	393	390	396	201	409	194	438	442	415	387	396	410	435	431	184	NaN	NaN	NaN	NaN	NaN	NaN	NaN	NaN	NaN	NaN	NaN	NaN	NaN	NaN	NaN	NaN
278	691	717	681	640	706	682	662	830	869	858	881	881	903	896	890	906	945	957	1005	933	940	907	935	960	930	949	929	974	962	996	992	1008	947	1024	1038	1024	1030	1017	989	1010	967	1030	1012	1002	1028	962	972	1077	1046
279	322	319	316	68	58	64	90	90	84	104	125	133	166	208	227	237	249	244	243	234	229	222	224	256	252	262	256	261	248	257	263	273	260	272	291	273	286	299	278	288	285	278	273	267	286	275	263	265	260
0	147	29	41	29	21	6	2	12	3	16	12	7	29	7	7	NaN	NaN	NaN	NaN	NaN	NaN	NaN	NaN	NaN	NaN	NaN	NaN	NaN	NaN	NaN	NaN	NaN	NaN	NaN	NaN	NaN	NaN	NaN	NaN	NaN	NaN	NaN	NaN	NaN	NaN	NaN	NaN	NaN	NaN
0	275	270	254	233	237	250	276	320	368	377	377	339	391	395	368	388	380	375	367	360	378	355	373	391	383	395	405	396	392	414	395	394	392	428	423	444	445	416	207	405	432	447	431	425	451	421	436	448	456
280	354	355	375	357	359	298	330	311	324	328	360	374	378	372	363	215	692	724	716	708	757	386	720	742	699	750	813	827	839	363	380	907	877	874	403	894	454	890	401	418	415	432	911	402	420	442	468	946	415
0	166	152	196	176	201	220	197	209	219	235	266	263	276	267	282	272	301	309	319	344	308	316	289	279	294	303	330	371	358	362	371	382	419	411	416	432	425	441	423	400	423	417	172	453	442	446	451	448	438
281	199	221	235	231	243	226	244	281	321	340	365	359	395	377	391	386	416	407	414	411	405	418	413	434	402	433	423	484	438	433	456	464	469	485	484	481	464	469	481	475	443	472	242	462	491	467	470	463	448
0	338	341	347	323	354	314	368	353	315	339	344	366	377	384	337	348	356	343	324	334	325	324	348	338	322	346	373	354	329	322	363	355	356	403	407	453	420	453	451	455	427	456	455	419	470	NaN	NaN	NaN	NaN
282	981	992	992	983	1020	974	971	1009	1003	950	967	974	985	978	1035	1009	1003	1017	1036	1030	1044	1047	1035	1070	1078	1095	1070	1094	1091	1103	1080	1113	1140	1140	1151	1123	1116	1171	1147	1114	1144	1151	1158	1112	1110	1141	1141	1119	1078
283	624	636	615	620	635	650	644	690	655	668	697	686	669	650	642	714	664	612	679	660	676	740	697	687	687	680	654	728	687	664	720	706	653	693	707	690	699	698	727	681	692	716	283	687	637	636	640	637	676
284	346	327	322	344	335	351	351	357	348	363	375	391	394	412	399	391	388	387	385	403	405	403	419	426	440	429	418	421	428	426	437	437	449	446	437	427	442	445	454	433	406	416	431	412	416	426	419	423	427
0	303	307	106	267	127	257	284	340	330	377	387	381	389	403	422	457	430	453	NaN	NaN	NaN	NaN	NaN	NaN	NaN	NaN	NaN	NaN	NaN	NaN	NaN	NaN	NaN	NaN	NaN	NaN	NaN	NaN	NaN	NaN	NaN	NaN	NaN	NaN	NaN	NaN	NaN	NaN	NaN
0	273	232	257	229	237	251	274	247	253	280	264	304	297	273	277	292	296	302	301	298	309	296	282	283	288	292	294	298	290	288	313	311	339	315	326	325	338	355	354	347	339	359	381	372	380	357	376	377	354
285	283	244	235	223	234	224	242	264	270	302	311	299	310	346	345	352	384	401	439	410	439	426	406	405	399	413	419	429	456	417	463	457	427	469	463	455	480	489	482	473	455	488	498	482	516	499	498	515	497
0	434	426	457	427	427	432	463	459	458	491	512	499	519	520	489	477	446	459	480	488	199	535	260	567	604	601	40	614	569	586	597	595	623	624	610	608	604	261	637	638	656	632	627	620	636	643	659	678	319
286	970	995	960	927	972	920	909	931	944	928	962	970	916	957	948	992	978	959	997	985	972	1068	990	1022	978	1047	979	1060	1087	1042	1044	1059	1019	1109	1089	1036	1059	1035	1054	1077	1093	1088	1056	1080	1052	1099	1076	1059	1069
0	501	496	1115	1090	1074	NaN	NaN	NaN	NaN	NaN	NaN	NaN	NaN	NaN	NaN	NaN	NaN	NaN	NaN	NaN	NaN	NaN	NaN	NaN	NaN	NaN	NaN	NaN	NaN	NaN	NaN	NaN	NaN	NaN	NaN	NaN	NaN	NaN	NaN	NaN	NaN	NaN	NaN	NaN	NaN	NaN	NaN	NaN	NaN
0	3006	3191	2381	2423	2515	3145	4263	3171	2463	3290	3086	2534	2968	2942	3025	4507	3032	3143	3497	3468	3191	3194	3246	3347	3398	2194	2153	2290	2281	2374	2368	2261	2459	2417	2424	2374	2342	2322	2437	2602	2515	2339	1332	1472	1346	1481	2339	1328	1539
0	142	317	324	293	298	266	295	297	318	350	339	375	375	351	351	375	373	336	363	368	390	389	420	366	378	387	389	392	369	417	412	412	435	440	450	428	462	444	176	456	162	440	456	476	472	453	169	483	179
0	NaN	NaN	NaN	NaN	NaN	NaN	NaN	NaN	NaN	NaN	NaN	NaN	NaN	NaN	NaN	NaN	NaN	NaN	NaN	NaN	NaN	NaN	NaN	NaN	NaN	NaN	NaN	NaN	NaN	NaN	NaN	NaN	NaN	NaN	NaN	NaN	NaN	NaN	NaN	NaN	NaN	NaN	NaN	NaN	NaN	NaN	NaN	NaN	NaN
287	1461	1457	1513	1547	1565	1554	1573	1543	1644	1542	1637	1530	1571	1656	1599	1658	1559	1613	1609	1608	1639	1618	1627	1657	1664	1666	1660	1635	1634	1615	1660	1657	1660	1639	1687	1690	1697	1716	1749	1747	1724	1805	1787	1800	1778	1746	866	1813	1884
0	212	174	212	175	157	188	195	179	197	195	243	227	281	236	242	261	267	226	202	280	228	213	226	254	280	263	274	289	268	115	342	290	278	309	335	298	336	377	345	355	295	387	140	344	379	358	405	399	412
288	1410	1484	1501	1478	1565	1486	1532	1536	1566	1573	1690	1646	1665	1640	1679	1700	1597	1651	1652	1681	1726	1677	1703	1757	1781	1781	1820	1899	1781	1844	1894	1906	1975	1927	2000	1925	2017	1964	2025	1999	2033	2062	2022	2135	2060	2021	2077	2242	2292
0	NaN	NaN	NaN	NaN	NaN	NaN	NaN	NaN	NaN	NaN	NaN	NaN	NaN	NaN	NaN	NaN	NaN	NaN	NaN	NaN	NaN	NaN	NaN	NaN	NaN	NaN	NaN	NaN	NaN	NaN	NaN	NaN	NaN	NaN	NaN	NaN	NaN	NaN	NaN	NaN	NaN	NaN	NaN	NaN	NaN	NaN	NaN	NaN	NaN
0	30	143	148	148	44	120	167	31	124	142	139	167	144	153	163	172	173	89	64	80	262	85	247	129	266	231	152	262	154	317	NaN	NaN	NaN	NaN	NaN	NaN	NaN	NaN	NaN	NaN	NaN	NaN	NaN	NaN	NaN	NaN	NaN	NaN	NaN
289	443	458	427	436	418	422	423	409	439	405	428	403	420	433	435	433	430	436	478	457	505	518	481	491	470	504	505	508	498	498	568	580	580	560	548	586	583	551	531	556	582	574	576	615	574	622	609	619	585
0	62	12	64	72	45	90	66	68	96	97	61	62	39	90	8	61	14	63	73	75	79	96	79	92	117	17	NaN	NaN	NaN	NaN	NaN	NaN	NaN	NaN	NaN	NaN	NaN	NaN	NaN	NaN	NaN	NaN	NaN	NaN	NaN	NaN	NaN	NaN	NaN
290	129	102	96	119	107	116	98	138	145	130	146	162	134	144	197	154	183	177	207	184	166	152	241	225	218	162	169	213	199	211	216	218	269	272	266	255	301	254	278	277	300	272	286	292	301	296	280	312	302
0	1389	1307	1431	1397	1374	1454	1436	1457	1505	1458	1554	1551	1582	1486	1541	1510	1438	1482	1484	1481	1471	1189	381	350	354	351	372	359	355	362	372	371	365	373	385	364	372	371	375	368	365	370	378	373	397	381	392	377	386
0	683	615	700	625	636	657	628	647	624	667	666	715	701	734	688	631	691	703	699	697	388	667	712	706	770	347	760	751	752	737	754	751	780	711	739	725	736	758	743	NaN	NaN	NaN	NaN	NaN	NaN	NaN	NaN	NaN	NaN
291	369	381	402	391	414	420	402	431	434	412	431	425	437	427	424	436	459	420	460	452	420	404	367	364	365	370	401	415	370	383	409	402	379	405	456	470	442	438	424	396	427	421	407	423	396	442	468	490	500
0	255	265	55	241	246	223	172	NaN	NaN	NaN	NaN	NaN	NaN	NaN	NaN	NaN	NaN	NaN	NaN	NaN	NaN	NaN	NaN	NaN	NaN	NaN	NaN	NaN	NaN	NaN	NaN	NaN	NaN	NaN	NaN	NaN	NaN	NaN	NaN	NaN	NaN	NaN	NaN	NaN	NaN	NaN	NaN	NaN	NaN
0	599	695	715	754	726	804	769	863	887	828	847	835	860	851	879	380	370	409	364	NaN	NaN	NaN	NaN	NaN	NaN	NaN	NaN	NaN	NaN	NaN	NaN	NaN	NaN	NaN	NaN	NaN	NaN	NaN	NaN	NaN	NaN	NaN	NaN	NaN	NaN	NaN	NaN	NaN	NaN
292	91	67	76	96	32	109	81	110	96	96	122	128	116	171	184	109	156	134	181	150	222	181	216	165	183	173	231	223	241	234	244	219	215	179	221	200	199	202	208	216	192	226	211	207	244	240	260	247	309
0	527	599	592	565	533	570	571	548	600	611	630	628	634	633	639	629	635	629	666	622	658	637	661	671	682	660	671	626	622	659	642	661	683	710	653	687	747	702	793	768	757	734	845	813	831	824	827	853	494
0	411	398	450	421	399	408	376	429	452	436	457	446	447	423	429	445	444	421	470	476	481	466	442	483	491	523	507	525	505	491	515	524	526	532	558	552	565	557	565	534	544	545	518	526	519	518	552	519	547
293	635	605	623	585	630	632	605	619	657	625	688	652	647	662	652	637	649	658	656	629	623	702	671	672	634	675	662	682	618	621	642	633	631	569	619	613	625	583	610	657	678	624	634	614	716	761	745	666	731
294	1289	1229	1184	1252	1358	1306	344	313	322	317	320	329	323	341	146	158	159	159	168	176	198	258	318	418	469	540	533	567	584	588	618	629	691	685	657	638	641	648	669	656	705	749	726	778	803	760	788	774	781
0	237	197	175	215	216	218	212	200	220	196	224	239	256	253	223	256	231	204	229	238	247	234	240	301	281	325	262	285	325	318	352	280	283	320	332	394	416	427	385	384	163	362	424	396	334	436	453	213	451
0	504	494	515	526	522	573	539	599	571	571	637	604	595	642	631	672	700	707	709	698	761	748	735	836	801	820	582	331	777	810	850	818	811	830	910	836	NaN	NaN	NaN	NaN	NaN	NaN	NaN	NaN	NaN	NaN	NaN	NaN	NaN
295	612	591	594	566	529	520	519	554	555	543	580	542	548	552	582	591	579	570	558	553	575	593	605	611	577	607	596	568	570	590	607	668	634	648	627	647	680	631	659	648	697	694	691	667	653	709	699	722	694
0	433	358	395	381	370	404	404	397	423	428	469	429	444	428	428	402	406	424	446	442	446	464	464	452	494	476	529	514	497	509	478	491	NaN	NaN	NaN	NaN	NaN	NaN	NaN	NaN	NaN	NaN	NaN	NaN	NaN	NaN	NaN	NaN	NaN
0	507	533	549	528	535	539	551	525	564	547	593	592	574	561	583	578	560	590	569	556	562	604	578	578	575	560	583	603	579	599	578	587	605	580	580	601	611	614	635	649	644	651	658	660	635	646	652	628	642
296	183	214	4	193	211	212	181	215	232	256	245	203	63	224	281	215	241	235	283	255	270	297	295	287	266	301	277	303	344	249	313	340	418	340	330	380	327	296	410	388	426	413	399	375	400	425	459	424	429
297	238	219	212	211	221	188	181	181	203	212	266	226	257	200	182	206	174	163	200	204	164	202	199	202	233	281	220	204	72	74	234	240	225	173	229	126	255	254	237	234	199	204	196	180	268	307	260	284	290
298	186	182	138	168	163	200	160	236	182	167	170	186	212	221	174	241	204	225	219	202	205	189	211	243	231	234	264	238	272	267	231	225	285	299	306	304	234	303	298	278	317	284	421	310	322	306	373	323	335
0	928	940	991	966	973	978	973	992	949	933	936	972	971	1027	1022	1044	1071	1107	1067	1037	1074	1076	1084	484	381	381	374	NaN	NaN	NaN	NaN	NaN	NaN	NaN	NaN	NaN	NaN	NaN	NaN	NaN	NaN	NaN	NaN	NaN	NaN	NaN	NaN	NaN	NaN
299	571	571	580	532	563	602	577	572	609	587	569	568	572	566	584	602	625	655	652	626	627	643	358	633	642	661	639	663	630	653	639	641	664	647	706	737	724	710	716	694	676	713	709	696	697	730	716	735	740
300	670	681	687	715	682	749	742	781	786	786	744	776	797	785	832	811	819	808	805	791	817	822	806	800	798	830	804	813	843	831	819	842	843	835	876	873	869	864	907	848	916	895	893	897	906	922	847	884	928
301	759	821	820	806	771	809	819	790	776	807	791	795	823	813	773	839	824	841	841	810	849	871	819	831	830	848	872	816	843	827	894	817	821	852	842	830	867	822	868	859	817	851	337	859	871	861	838	880	866
302	619	639	647	644	660	697	681	670	710	687	680	680	662	717	695	713	699	709	733	682	667	689	637	629	608	638	683	627	658	624	623	600	620	627	645	645	611	649	642	657	653	650	645	641	634	611	605	599	584
0	434	448	421	415	423	405	376	404	406	412	423	417	426	405	388	377	341	329	356	373	368	347	330	376	446	464	422	403	446	419	449	456	428	447	467	486	506	532	514	560	503	544	546	560	602	636	630	618	629
0	4	34	78	178	NaN	NaN	NaN	NaN	NaN	NaN	NaN	NaN	NaN	NaN	NaN	NaN	NaN	NaN	NaN	NaN	NaN	NaN	NaN	NaN	NaN	NaN	NaN	NaN	NaN	NaN	NaN	NaN	NaN	NaN	NaN	NaN	NaN	NaN	NaN	NaN	NaN	NaN	NaN	NaN	NaN	NaN	NaN	NaN	NaN
0	433	464	441	447	442	485	462	464	485	453	460	477	482	490	464	502	483	459	493	503	542	525	529	541	527	544	533	551	616	596	576	575	560	599	574	571	496	493	486	497	515	470	509	498	506	520	518	528	548
303	458	427	430	445	449	424	459	466	466	462	484	479	472	485	492	534	490	519	507	476	469	484	492	483	489	509	518	514	532	503	486	509	508	493	459	497	477	492	510	464	487	492	501	525	509	516	498	513	501
304	688	802	699	765	730	747	793	818	762	847	828	830	833	883	891	901	877	862	952	905	901	942	927	958	906	901	1002	945	997	931	955	1062	1007	931	1034	1099	1086	1003	1071	1017	1054	1046	1042	1040	1064	1091	1065	1083	1138
0	234	165	202	184	237	237	254	75	265	221	243	226	281	259	278	259	281	265	263	310	253	299	NaN	NaN	NaN	NaN	NaN	NaN	NaN	NaN	NaN	NaN	NaN	NaN	NaN	NaN	NaN	NaN	NaN	NaN	NaN	NaN	NaN	NaN	NaN	NaN	NaN	NaN	NaN
305	620	619	579	554	590	672	610	586	656	610	758	698	694	725	760	685	693	714	707	751	834	812	784	374	829	759	870	793	818	789	830	878	912	866	870	888	908	901	954	858	865	919	889	896	879	502	940	899	952
306	581	590	548	586	582	616	608	633	651	633	634	627	601	626	641	639	643	618	643	631	626	616	620	613	656	667	650	656	631	664	661	676	688	699	701	714	725	781	776	739	751	762	795	750	744	764	361	773	377
0	942	982	957	1004	1032	1039	1002	1016	1078	1073	1085	1065	1099	1152	1132	1099	1115	1093	1167	1229	1195	1164	1193	1163	1208	1213	1230	1207	1293	1304	1314	1377	1387	1467	1429	1448	1403	1500	1515	1502	1516	1443	804	1503	1547	1546	1433	1547	778
0	277	193	191	131	236	192	224	241	240	204	230	202	264	237	265	223	271	310	277	274	280	235	338	303	273	252	280	317	257	262	295	331	334	291	310	291	320	324	358	310	320	279	334	378	377	332	301	344	342
307	430	447	442	445	433	486	439	441	456	440	402	420	421	439	441	451	437	439	444	440	456	440	419	441	458	439	450	462	487	469	519	496	491	518	520	481	527	485	485	489	482	483	470	470	448	447	499	493	461
0	665	646	638	621	644	724	690	725	707	750	763	751	762	787	354	761	765	446	759	759	752	786	746	786	757	758	783	793	792	810	832	856	860	352	379	850	849	883	890	859	902	882	892	872	875	906	911	928	427
308	683	592	590	531	242	479	474	509	501	544	534	396	209	200	192	179	186	180	191	200	192	186	180	98	91	91	97	83	101	95	94	NaN	NaN	NaN	NaN	NaN	NaN	NaN	NaN	NaN	NaN	NaN	NaN	NaN	NaN	NaN	NaN	NaN	NaN
309	933	909	977	889	905	936	989	943	985	1026	991	1001	1046	1070	1081	1069	1008	1037	1091	1167	1133	1152	1110	1126	1141	1178	1232	1150	1265	1217	1236	1273	1300	1325	1345	1333	1367	1276	1324	1343	1392	1360	1364	1382	1377	1271	1317	1428	1372
0	NaN	NaN	NaN	NaN	NaN	NaN	NaN	NaN	NaN	NaN	NaN	NaN	NaN	NaN	NaN	NaN	NaN	NaN	NaN	NaN	NaN	NaN	NaN	NaN	NaN	NaN	NaN	NaN	NaN	NaN	NaN	NaN	NaN	NaN	NaN	NaN	NaN	NaN	NaN	NaN	NaN	NaN	NaN	NaN	NaN	NaN	NaN	NaN	NaN
310	153	185	174	131	138	130	148	143	145	194	145	153	163	146	153	135	164	142	141	150	137	143	143	139	160	138	139	126	122	135	148	151	130	162	145	161	159	170	206	182	213	204	240	250	219	218	234	235	236
0	536	532	489	506	505	556	557	557	564	553	532	515	529	560	570	585	562	602	616	608	648	670	676	664	682	685	704	669	655	575	584	626	655	589	509	443	438	469	483	493	540	572	578	398	618	646	651	403	629
0	766	752	718	705	768	778	757	770	320	767	790	812	810	792	795	802	787	373	811	775	752	801	755	802	775	824	796	450	835	796	801	333	350	NaN	NaN	NaN	NaN	NaN	NaN	NaN	NaN	NaN	NaN	NaN	NaN	NaN	NaN	NaN	NaN
311	455	486	478	477	416	481	477	463	494	516	511	499	501	491	553	545	509	463	525	482	489	462	502	503	453	514	498	480	489	448	507	494	541	544	528	490	582	542	569	591	543	509	517	545	561	589	556	566	527
0	389	402	382	377	382	420	395	358	387	371	380	383	426	405	442	418	471	448	460	497	496	483	496	188	508	523	514	484	445	466	458	468	463	447	452	447	477	446	473	467	480	486	472	494	505	473	476	488	467
312	476	515	469	484	488	500	490	486	495	536	238	510	465	468	479	458	496	480	525	565	565	539	521	523	519	506	544	535	535	543	568	571	542	596	642	241	653	664	640	639	735	670	662	707	669	659	659	723	688
313	646	665	667	619	621	640	601	579	610	598	608	675	673	692	643	661	626	650	688	671	684	675	636	709	654	716	685	696	723	726	732	738	771	724	765	764	752	787	758	807	793	712	694	659	674	679	652	738	751
0	559	519	554	568	547	573	545	542	579	513	568	586	600	645	645	615	631	692	621	648	699	NaN	NaN	NaN	NaN	NaN	NaN	NaN	NaN	NaN	NaN	NaN	NaN	NaN	NaN	NaN	NaN	NaN	NaN	NaN	NaN	NaN	NaN	NaN	NaN	NaN	NaN	NaN	NaN
314	195	201	204	181	195	206	238	230	221	255	228	199	243	269	237	231	272	245	269	240	279	235	271	239	251	279	316	324	335	280	257	288	263	274	272	293	292	291	311	352	366	351	341	371	347	349	346	363	361
315	527	539	521	496	529	566	560	537	538	528	545	551	585	581	561	573	632	645	573	616	605	534	595	603	573	599	601	631	640	568	566	621	584	594	606	594	575	600	580	640	645	575	579	627	607	626	600	629	614
316	546	543	529	527	521	505	568	523	522	509	515	542	521	548	497	480	499	497	501	525	537	559	586	593	583	615	579	629	610	607	590	589	581	590	585	576	620	563	595	598	545	550	555	549	529	516	577	569	541
0	810	899	880	939	992	999	1019	932	987	961	991	970	1013	1001	1051	1085	1098	437	NaN	NaN	NaN	NaN	NaN	NaN	NaN	NaN	NaN	NaN	NaN	NaN	NaN	NaN	NaN	NaN	NaN	NaN	NaN	NaN	NaN	NaN	NaN	NaN	NaN	NaN	NaN	NaN	NaN	NaN	NaN
317	421	483	448	441	409	459	456	431	432	433	456	433	446	446	452	422	447	465	474	447	443	470	462	439	476	466	485	475	455	456	457	487	464	447	492	480	485	468	461	480	489	493	488	483	501	500	511	515	495
0	553	629	579	575	617	637	632	609	647	673	662	657	640	658	601	621	616	663	591	674	623	645	647	619	651	638	651	607	598	600	593	589	637	611	611	598	654	693	665	690	674	690	702	724	763	754	801	783	814
0	428	444	439	449	467	455	504	499	511	554	566	571	602	555	530	522	525	527	518	572	507	477	508	544	522	541	518	532	500	588	577	685	642	666	712	688	690	746	725	696	715	738	704	759	743	691	744	726	754
0	NaN	NaN	NaN	NaN	NaN	NaN	NaN	NaN	NaN	NaN	NaN	NaN	NaN	NaN	NaN	NaN	NaN	NaN	NaN	NaN	NaN	NaN	NaN	NaN	NaN	NaN	NaN	NaN	NaN	NaN	NaN	NaN	NaN	NaN	NaN	NaN	NaN	NaN	NaN	NaN	NaN	NaN	NaN	NaN	NaN	NaN	NaN	NaN	NaN
0	482	484	463	402	458	488	449	543	467	512	229	513	524	520	493	526	538	515	540	556	558	518	531	535	550	531	557	521	598	589	584	599	616	628	616	572	552	586	565	562	597	604	648	616	680	609	668	694	644
0	429	477	462	463	463	476	510	443	496	493	519	492	461	524	548	585	566	557	515	588	584	575	605	602	596	588	608	614	590	589	601	577	578	595	571	584	595	573	591	560	588	604	576	587	601	672	640	613	647
0	383	386	388	373	356	406	393	351	435	422	402	421	466	492	490	458	402	436	438	461	426	429	396	459	450	519	473	455	479	466	462	482	491	488	493	505	489	505	495	490	479	480	476	453	481	471	477	492	484
0	990	1065	1001	990	1015	965	996	960	978	963	1003	1049	1021	1036	1077	1025	644	294	275	273	247	243	253	250	269	251	276	274	261	269	263	267	277	284	276	271	267	256	272	267	290	300	129	147	134	137	135	121	142
0	158	524	513	488	508	531	539	482	554	474	541	581	580	575	508	575	570	623	579	586	611	588	604	570	183	377	594	580	625	574	636	620	626	640	618	253	679	622	702	671	649	638	669	687	701	275	690	687	300
0	518	546	514	508	533	552	545	535	548	543	534	560	538	538	508	522	549	532	550	567	567	585	224	572	596	588	586	625	570	596	575	616	606	587	545	572	582	562	634	600	614	659	619	651	664	644	647	706	674
318	414	396	377	400	392	390	382	425	404	429	418	421	429	459	472	463	440	451	484	434	439	464	468	438	474	432	490	467	456	454	470	498	494	465	492	528	501	486	482	484	485	482	493	485	482	508	494	494	492
0	235	98	130	62	67	23	39	42	22	49	29	32	56	63	46	33	40	27	53	21	65	59	37	57	130	95	78	45	74	63	59	88	77	77	93	68	108	NaN	NaN	NaN	NaN	NaN	NaN	NaN	NaN	NaN	NaN	NaN	NaN
319	867	917	893	845	835	859	852	914	907	928	956	955	971	1007	996	959	953	953	1023	951	1015	971	1037	1058	1031	1042	981	961	1009	1044	957	1036	1059	1042	1048	1080	1037	1076	1081	1051	1090	1093	1153	1130	1125	1144	1116	1111	1128
320	540	511	513	489	499	494	493	503	488	531	519	514	498	439	435	423	456	457	458	442	438	461	438	431	432	409	405	422	446	450	457	467	457	466	444	453	467	524	522	563	516	497	524	532	506	508	519	531	536
321	311	379	365	328	334	340	327	408	395	418	382	417	434	426	405	423	457	460	458	450	463	421	434	414	456	422	428	450	445	434	462	475	490	510	444	475	481	486	499	525	484	512	538	534	543	546	518	569	565
0	202	188	192	183	186	220	210	206	197	172	238	203	223	188	175	258	230	204	232	208	227	235	264	221	279	253	233	228	266	246	220	239	264	331	230	292	279	263	317	271	271	305	304	326	309	338	310	307	345
0	NaN	NaN	NaN	NaN	NaN	NaN	NaN	NaN	NaN	NaN	NaN	NaN	NaN	NaN	NaN	NaN	NaN	NaN	NaN	NaN	NaN	NaN	NaN	NaN	NaN	NaN	NaN	NaN	NaN	NaN	NaN	NaN	NaN	NaN	NaN	NaN	NaN	NaN	NaN	NaN	NaN	NaN	NaN	NaN	NaN	NaN	NaN	NaN	NaN
0	561	580	526	553	504	531	536	616	595	639	615	589	614	584	610	597	619	621	606	604	636	610	591	604	664	261	638	262	672	649	717	711	732	718	647	NaN	NaN	NaN	NaN	NaN	NaN	NaN	NaN	NaN	NaN	NaN	NaN	NaN	NaN
322	580	611	589	572	572	574	611	344	584	618	649	633	617	668	659	674	678	705	741	705	708	742	688	716	668	672	669	690	653	638	651	647	683	326	351	649	679	654	626	282	669	690	691	715	678	701	659	672	687
323	448	443	457	450	462	479	465	522	504	514	539	545	547	506	565	572	579	579	599	516	615	601	625	572	600	604	665	648	673	652	644	681	709	773	752	730	704	729	768	774	723	740	773	739	778	793	813	797	806
324	628	695	683	680	663	594	645	601	574	607	608	690	763	736	719	826	841	828	818	765	847	834	781	842	920	892	854	870	911	899	415	943	945	973	981	961	961	992	965	1020	971	1009	1019	400	389	1026	955	953	931
325	596	578	583	617	578	602	211	630	619	645	623	624	633	643	658	658	672	655	656	683	696	704	679	693	718	714	732	740	755	716	753	734	747	746	811	835	836	830	798	766	816	829	846	843	906	863	855	905	873
326	548	568	533	548	551	550	556	572	567	557	578	573	589	594	586	565	566	597	594	609	616	584	642	626	654	696	721	682	661	721	717	712	719	700	704	739	732	737	736	726	757	736	740	753	759	739	773	794	765
327	114	131	101	111	88	148	147	141	136	128	143	174	137	161	145	158	165	167	164	159	182	174	160	198	191	187	189	199	149	188	196	172	228	194	207	199	212	185	212	208	191	227	201	243	203	248	248	230	225
0	271	126	128	102	85	44	42	44	54	69	52	65	76	58	48	49	35	14	57	45	64	49	39	68	133	119	72	43	64	32	43	55	38	4	28	42	52	47	53	71	38	6	36	54	80	90	96	71	93
0	429	398	410	382	389	420	435	396	416	440	445	475	475	NaN	NaN	NaN	NaN	NaN	NaN	NaN	NaN	NaN	NaN	NaN	NaN	NaN	NaN	NaN	NaN	NaN	NaN	NaN	NaN	NaN	NaN	NaN	NaN	NaN	NaN	NaN	NaN	NaN	NaN	NaN	NaN	NaN	NaN	NaN	NaN
328	382	415	391	385	360	409	411	417	441	427	403	429	417	441	414	439	447	437	481	447	446	463	448	446	190	461	439	468	491	487	193	498	515	536	514	487	469	479	478	529	495	512	523	527	547	521	566	558	570
329	584	567	611	614	606	625	586	574	630	628	596	568	653	650	589	638	683	698	671	747	677	663	711	756	703	745	670	757	774	706	769	837	789	782	826	842	792	835	830	838	835	859	826	817	778	793	795	928	946
0	541	517	510	508	485	541	511	558	581	586	592	628	587	635	621	660	671	617	650	672	660	613	632	NaN	NaN	NaN	NaN	NaN	NaN	NaN	NaN	NaN	NaN	NaN	NaN	NaN	NaN	NaN	NaN	NaN	NaN	NaN	NaN	NaN	NaN	NaN	NaN	NaN	NaN
330	7	79	54	67	87	120	140	113	137	114	125	109	89	106	101	123	140	165	138	139	154	160	171	137	80	95	103	124	112	124	111	119	155	162	125	160	133	129	153	150	229	213	217	206	208	177	209	280	212
0	368	423	325	406	399	384	366	379	374	377	373	387	446	390	378	425	407	400	419	147	413	403	399	429	408	431	423	458	403	442	407	458	NaN	NaN	NaN	NaN	NaN	NaN	NaN	NaN	NaN	NaN	NaN	NaN	NaN	NaN	NaN	NaN	NaN
331	694	759	749	730	746	706	773	754	745	787	806	828	861	829	821	845	816	856	873	870	877	858	873	911	907	869	855	831	836	858	857	857	856	852	862	829	836	848	836	804	831	845	837	866	830	852	832	851	851
0	312	324	298	294	310	330	341	326	331	296	346	340	380	349	336	343	350	345	336	333	368	361	356	362	346	360	397	397	390	368	416	380	411	436	406	365	418	403	394	391	418	425	388	418	384	440	439	436	442
332	626	589	583	610	570	581	584	601	642	632	607	609	638	570	609	667	667	618	694	705	723	734	674	672	708	728	749	694	731	745	733	835	761	739	808	759	779	761	837	381	894	878	810	833	908	817	928	862	883
0	432	413	394	388	371	408	422	410	447	435	451	441	437	483	460	441	435	429	427	451	487	453	493	484	499	492	472	494	467	496	506	530	517	522	539	591	575	585	544	600	224	NaN	NaN	NaN	NaN	NaN	NaN	NaN	NaN
333	448	457	428	450	478	444	437	483	468	515	500	470	490	445	512	487	514	508	555	519	521	506	488	521	529	579	540	539	579	576	578	591	602	577	554	567	554	533	598	539	566	538	568	516	536	558	549	550	538
334	383	383	365	375	388	341	376	374	377	375	382	367	376	394	367	386	388	383	384	383	403	408	400	408	425	433	414	409	400	410	408	414	415	414	411	409	431	426	447	451	446	471	463	470	455	472	467	459	470
335	335	313	336	166	173	153	192	401	446	511	572	306	278	334	451	544	548	633	617	629	603	640	653	646	650	679	676	729	705	723	701	757	715	748	768	823	778	789	805	793	809	799	843	819	812	837	871	872	837
0	443	464	437	400	408	392	398	405	422	455	419	NaN	NaN	NaN	NaN	NaN	NaN	NaN	NaN	NaN	NaN	NaN	NaN	NaN	NaN	NaN	NaN	NaN	NaN	NaN	NaN	NaN	NaN	NaN	NaN	NaN	NaN	NaN	NaN	NaN	NaN	NaN	NaN	NaN	NaN	NaN	NaN	NaN	NaN
336	580	560	526	552	557	472	555	455	551	594	542	587	583	518	554	569	624	626	675	695	634	623	606	646	640	646	682	574	683	653	695	674	666	740	632	726	720	725	756	685	686	741	797	783	816	772	815	806	855
337	734	689	698	674	654	704	728	726	742	723	758	777	798	776	783	816	771	815	795	812	891	784	844	833	882	913	897	921	888	922	963	962	990	930	946	911	919	918	976	990	929	973	978	996	973	960	1005	1017	1016
338	458	521	490	459	476	442	514	511	443	512	492	530	474	508	529	508	501	463	532	482	516	452	560	592	523	534	537	542	529	557	587	593	579	641	579	576	612	615	667	607	537	598	580	609	585	658	603	564	643
339	368	394	398	388	376	336	392	385	391	361	370	339	406	362	457	351	396	345	430	464	446	413	484	405	410	459	481	450	484	541	451	457	475	510	508	579	608	533	490	535	491	561	572	538	566	607	480	521	573
340	374	406	388	361	369	371	365	397	395	385	399	418	397	429	414	430	415	442	447	426	431	461	450	471	471	477	472	475	468	481	474	467	475	487	474	452	439	465	469	495	479	507	499	483	461	463	498	438	482
341	576	637	609	550	598	679	604	591	628	649	564	654	634	608	716	679	665	691	652	742	701	755	747	694	733	667	688	728	770	758	741	807	760	739	809	779	757	777	814	769	754	807	779	809	796	826	866	849	867
0	670	721	751	701	732	731	727	742	721	777	745	766	753	753	787	788	809	777	786	808	835	803	842	789	831	834	853	853	859	804	866	860	912	903	868	902	905	949	994	982	935	984	955	955	974	974	1028	950	934
342	789	695	628	708	740	710	790	798	729	761	794	857	805	722	853	927	837	863	887	831	888	784	892	857	865	934	872	945	945	940	1002	1007	1037	922	992	996	991	1017	983	969	952	977	975	977	990	1044	1013	1017	1055
0	726	740	777	781	846	833	883	861	839	389	854	873	860	869	887	851	853	868	852	835	842	844	879	865	880	857	867	864	868	869	897	875	917	915	890	935	986	991	986	1006	1002	1000	980	1044	1053	1102	1097	1068	1100
343	1661	1638	1696	1627	1627	1644	1648	1678	1713	1661	1619	1604	1685	1605	736	1582	1590	1561	1533	1543	1591	1549	1561	1547	1476	1503	1523	1519	1511	1533	1576	1594	1587	1633	1647	1632	1695	1691	1625	1761	1763	1731	1768	1802	1770	1704	1791	1843	1937
0	1089	1265	1144	1214	1265	1264	1283	1319	1333	1286	1300	1280	1331	1390	1299	1292	1325	1358	1252	1264	1350	1325	1344	1301	1259	1249	1360	1340	1345	1384	1411	1402	1406	1426	1348	1377	1352	1356	1345	1336	1367	1361	1365	1362	1369	1351	1348	1370	1349
344	347	379	363	358	364	355	354	346	360	380	368	381	407	416	407	416	425	447	425	439	417	451	437	456	434	431	395	436	396	405	387	384	390	380	374	371	395	383	380	401	398	374	366	374	384	380	379	410	418
345	318	339	310	303	324	303	343	358	351	351	324	309	296	309	310	305	306	292	279	238	248	230	242	245	298	287	264	275	315	268	280	287	316	323	328	378	401	385	395	396	445	427	438	435	403	387	362	365	356
0	689	784	741	773	758	725	828	819	804	804	759	803	774	829	795	821	767	800	848	812	842	859	845	868	858	854	848	892	825	872	875	491	852	934	377	865	864	853	764	737	709	728	730	722	774	820	828	735	718
346	409	425	426	433	398	399	404	438	400	430	405	380	427	425	410	456	452	445	458	452	452	496	460	460	492	480	496	504	504	522	495	511	528	509	523	257	516	520	525	542	545	560	576	549	547	559	555	558	556
0	331	346	361	368	397	488	479	481	484	512	515	513	499	521	585	527	552	542	592	301	291	272	287	221	165	157	156	158	170	170	178	184	196	213	196	223	234	250	238	240	266	263	259	267	265	256	259	275	253
0	587	601	577	593	593	574	626	652	628	621	646	618	617	638	630	618	636	620	659	640	641	653	658	590	611	705	668	707	811	755	789	735	769	820	766	787	807	824	875	825	819	818	828	804	759	751	808	732	749
0	297	311	352	278	301	286	323	325	316	274	275	229	241	283	297	307	301	306	356	384	404	419	410	432	432	412	410	420	423	465	458	453	427	418	443	392	466	473	416	431	459	431	432	415	381	395	396	423	446
347	281	453	466	471	528	590	587	570	582	507	468	522	569	570	538	553	618	628	608	580	603	640	648	610	509	523	567	594	579	612	615	571	605	593	587	614	555	558	547	548	641	614	644	612	618	630	661	703	683
0	134	136	132	8	NaN	NaN	NaN	NaN	NaN	NaN	NaN	NaN	NaN	NaN	NaN	NaN	NaN	NaN	NaN	NaN	NaN	NaN	NaN	NaN	NaN	NaN	NaN	NaN	NaN	NaN	NaN	NaN	NaN	NaN	NaN	NaN	NaN	NaN	NaN	NaN	NaN	NaN	NaN	NaN	NaN	NaN	NaN	NaN	NaN
0	241	292	267	293	279	255	285	260	306	219	264	238	267	297	261	262	313	314	300	273	349	337	323	321	352	317	357	428	406	347	398	352	423	396	320	448	395	NaN	NaN	NaN	NaN	NaN	NaN	NaN	NaN	NaN	NaN	NaN	NaN
0	262	308	317	285	312	285	267	261	264	283	271	290	309	319	327	332	345	381	376	151	382	377	359	355	336	353	354	369	389	430	446	412	421	453	469	453	467	465	440	468	494	505	487	484	496	526	523	528	505
348	599	610	615	570	570	560	516	559	609	608	619	621	573	555	604	558	582	637	611	606	590	578	616	637	667	638	637	639	672	638	670	333	702	700	724	693	754	355	732	747	816	791	780	725	752	735	782	748	760
349	784	764	790	714	761	715	762	797	805	796	781	829	815	816	775	775	741	730	768	699	784	733	746	756	712	703	700	709	695	744	788	795	823	800	819	802	839	844	877	813	817	895	925	862	849	812	831	795	841
0	735	707	730	761	775	759	756	759	797	848	803	801	809	789	796	783	844	791	807	803	762	787	785	751	754	749	741	784	747	785	290	780	358	755	748	828	879	885	926	919	926	870	875	923	909	907	939	942	922
0	229	461	425	429	456	511	547	539	553	492	501	496	471	523	537	506	582	593	572	595	610	606	649	586	569	526	592	617	589	638	636	590	668	652	637	651	587	587	585	559	644	611	620	634	593	577	570	601	655
350	60	67	58	70	70	90	121	115	131	117	114	118	138	142	115	114	132	157	173	183	186	168	164	177	198	197	218	222	240	220	221	256	226	242	238	216	231	234	227	236	230	250	305	261	273	299	282	285	284
351	49	51	60	62	99	96	115	120	132	138	153	142	153	149	146	155	132	154	165	213	228	263	246	212	252	236	231	234	271	265	271	294	269	328	324	318	361	348	322	341	322	316	303	337	331	295	298	305	309
0	358	377	380	378	367	369	374	385	360	369	383	373	401	382	385	412	425	403	396	424	406	408	412	407	410	413	418	421	415	417	427	425	446	171	449	459	211	466	507	501	505	500	533	514	526	562	539	548	551
0	225	246	217	145	211	170	240	254	218	233	251	222	178	281	216	315	225	264	355	311	277	283	323	269	325	286	290	348	381	328	409	322	359	299	365	347	NaN	NaN	NaN	NaN	NaN	NaN	NaN	NaN	NaN	NaN	NaN	NaN	NaN
0	476	457	468	444	421	470	425	444	433	428	445	465	403	478	482	461	516	488	487	469	478	464	468	479	442	460	467	476	485	496	520	546	525	519	534	515	509	547	559	543	585	575	570	559	542	565	564	559	560
0	538	567	543	529	536	553	571	576	545	555	583	586	606	614	618	678	649	614	615	612	633	624	607	636	640	647	646	619	662	670	695	652	651	702	702	707	699	738	734	745	720	694	694	697	717	707	723	692	674
0	NaN	NaN	NaN	NaN	NaN	NaN	NaN	NaN	NaN	NaN	NaN	NaN	NaN	NaN	NaN	NaN	NaN	NaN	NaN	NaN	NaN	NaN	NaN	NaN	NaN	NaN	NaN	NaN	NaN	NaN	NaN	NaN	NaN	NaN	NaN	NaN	NaN	NaN	NaN	NaN	NaN	NaN	NaN	NaN	NaN	NaN	NaN	NaN	NaN
352	535	551	587	479	534	517	546	516	537	541	566	553	563	583	555	581	622	569	585	615	601	592	598	578	617	591	583	584	596	613	620	628	656	621	628	660	614	646	636	661	643	686	646	652	629	655	614	640	638
0	544	NaN	NaN	NaN	NaN	NaN	NaN	NaN	NaN	NaN	NaN	NaN	NaN	NaN	NaN	NaN	NaN	NaN	NaN	NaN	NaN	NaN	NaN	NaN	NaN	NaN	NaN	NaN	NaN	NaN	NaN	NaN	NaN	NaN	NaN	NaN	NaN	NaN	NaN	NaN	NaN	NaN	NaN	NaN	NaN	NaN	NaN	NaN	NaN
0	521	537	518	522	537	551	614	602	648	686	668	663	672	635	607	660	NaN	NaN	NaN	NaN	NaN	NaN	NaN	NaN	NaN	NaN	NaN	NaN	NaN	NaN	NaN	NaN	NaN	NaN	NaN	NaN	NaN	NaN	NaN	NaN	NaN	NaN	NaN	NaN	NaN	NaN	NaN	NaN	NaN
0	542	519	565	586	633	633	638	629	651	668	687	695	696	677	701	691	724	680	717	748	749	758	778	750	771	757	775	793	741	791	822	772	761	805	789	766	840	761	782	777	790	792	782	817	811	811	796	804	778
353	604	596	612	607	565	563	568	552	563	611	590	619	648	616	655	690	691	717	758	759	757	754	724	748	762	740	717	719	722	726	737	778	747	767	750	772	821	812	821	838	799	810	817	818	809	815	837	804	823
354	366	363	379	386	391	383	376	396	428	389	393	413	373	385	386	417	388	419	381	359	349	362	372	376	381	393	393	423	419	408	403	411	420	440	431	448	469	467	488	474	480	468	475	470	459	437	438	423	439
0	540	554	NaN	NaN	NaN	NaN	NaN	NaN	NaN	NaN	NaN	NaN	NaN	NaN	NaN	NaN	NaN	NaN	NaN	NaN	NaN	NaN	NaN	NaN	NaN	NaN	NaN	NaN	NaN	NaN	NaN	NaN	NaN	NaN	NaN	NaN	NaN	NaN	NaN	NaN	NaN	NaN	NaN	NaN	NaN	NaN	NaN	NaN	NaN
0	394	279	289	250	228	182	178	189	171	219	205	187	195	198	182	170	144	98	148	167	136	133	109	119	227	188	196	191	158	150	174	181	178	196	182	184	207	211	214	215	171	189	153	180	213	226	253	200	233
0	506	516	531	523	496	522	481	480	490	490	500	500	506	550	539	564	543	514	542	520	511	533	556	539	545	518	525	544	572	588	551	559	539	582	579	583	651	623	630	664	647	651	717	720	702	702	716	697	739
355	554	231	546	530	549	518	531	516	568	551	535	559	555	592	564	594	588	553	601	544	597	571	601	610	580	574	598	600	610	586	589	665	657	676	643	680	714	693	679	691	714	681	776	738	750	742	719	769	745
356	545	556	533	552	560	555	523	528	535	574	525	570	580	582	534	528	556	547	544	579	554	580	590	590	584	591	597	585	578	586	581	602	590	602	576	602	605	623	619	635	663	635	663	659	647	651	662	661	631
0	NaN	NaN	NaN	NaN	NaN	NaN	NaN	NaN	NaN	NaN	NaN	NaN	NaN	NaN	NaN	NaN	NaN	NaN	NaN	NaN	NaN	NaN	NaN	NaN	NaN	NaN	NaN	NaN	NaN	NaN	NaN	NaN	NaN	NaN	NaN	NaN	NaN	NaN	NaN	NaN	NaN	NaN	NaN	NaN	NaN	NaN	NaN	NaN	NaN
0	7	11	NaN	NaN	NaN	NaN	NaN	NaN	NaN	NaN	NaN	NaN	NaN	NaN	NaN	NaN	NaN	NaN	NaN	NaN	NaN	NaN	NaN	NaN	NaN	NaN	NaN	NaN	NaN	NaN	NaN	NaN	NaN	NaN	NaN	NaN	NaN	NaN	NaN	NaN	NaN	NaN	NaN	NaN	NaN	NaN	NaN	NaN	NaN
357	318	326	336	376	411	447	450	433	458	438	492	489	560	543	570	598	574	566	576	601	644	635	643	602	634	612	606	628	646	637	627	632	639	675	648	642	648	636	651	642	619	618	610	594	599	619	641	622	630
358	362	329	321	337	344	336	326	338	371	335	378	405	385	375	377	387	373	387	408	364	384	368	380	391	396	390	421	436	482	447	433	417	396	409	388	399	411	439	433	448	434	471	459	445	480	478	457	468	459
0	509	522	518	511	514	515	544	542	555	NaN	NaN	NaN	NaN	NaN	NaN	NaN	NaN	NaN	NaN	NaN	NaN	NaN	NaN	NaN	NaN	NaN	NaN	NaN	NaN	NaN	NaN	NaN	NaN	NaN	NaN	NaN	NaN	NaN	NaN	NaN	NaN	NaN	NaN	NaN	NaN	NaN	NaN	NaN	NaN
0	352	384	429	451	462	434	453	398	394	426	472	500	522	538	552	535	563	579	598	616	302	668	647	675	649	640	653	653	683	676	676	686	696	720	666	668	654	657	670	684	708	370	685	712	720	717	708	687	727
359	379	388	385	367	358	364	388	397	401	412	437	450	467	471	456	468	430	465	437	452	482	486	499	498	486	498	480	489	543	498	517	527	476	509	524	474	506	448	444	459	483	506	515	526	550	545	515	541	530
0	99	56	8	3	66	30	NaN	NaN	NaN	NaN	NaN	NaN	NaN	NaN	NaN	NaN	NaN	NaN	NaN	NaN	NaN	NaN	NaN	NaN	NaN	NaN	NaN	NaN	NaN	NaN	NaN	NaN	NaN	NaN	NaN	NaN	NaN	NaN	NaN	NaN	NaN	NaN	NaN	NaN	NaN	NaN	NaN	NaN	NaN
360	341	325	345	356	338	338	308	320	307	350	358	375	373	368	330	344	320	321	347	354	336	332	340	335	367	359	343	314	325	329	321	321	311	325	326	321	368	351	347	343	289	304	292	311	326	329	297	294	323
361	228	231	230	232	237	236	260	251	209	251	235	249	254	277	238	256	275	262	269	280	295	293	288	318	305	288	304	338	330	340	387	362	372	377	375	358	343	316	358	359	353	351	367	377	399	378	405	387	408
0	1	NaN	NaN	NaN	NaN	NaN	NaN	NaN	NaN	NaN	NaN	NaN	NaN	NaN	NaN	NaN	NaN	NaN	NaN	NaN	NaN	NaN	NaN	NaN	NaN	NaN	NaN	NaN	NaN	NaN	NaN	NaN	NaN	NaN	NaN	NaN	NaN	NaN	NaN	NaN	NaN	NaN	NaN	NaN	NaN	NaN	NaN	NaN	NaN
0	25	11	NaN	NaN	NaN	NaN	NaN	NaN	NaN	NaN	NaN	NaN	NaN	NaN	NaN	NaN	NaN	NaN	NaN	NaN	NaN	NaN	NaN	NaN	NaN	NaN	NaN	NaN	NaN	NaN	NaN	NaN	NaN	NaN	NaN	NaN	NaN	NaN	NaN	NaN	NaN	NaN	NaN	NaN	NaN	NaN	NaN	NaN	NaN
0	NaN	NaN	NaN	NaN	NaN	NaN	NaN	NaN	NaN	NaN	NaN	NaN	NaN	NaN	NaN	NaN	NaN	NaN	NaN	NaN	NaN	NaN	NaN	NaN	NaN	NaN	NaN	NaN	NaN	NaN	NaN	NaN	NaN	NaN	NaN	NaN	NaN	NaN	NaN	NaN	NaN	NaN	NaN	NaN	NaN	NaN	NaN	NaN	NaN
362	223	234	229	237	229	242	260	266	268	337	340	275	327	338	312	303	300	322	370	312	308	346	319	338	336	342	349	362	343	353	351	328	342	347	353	365	336	380	333	330	355	373	355	339	303	385	371	352	317
363	1044	972	977	1034	963	971	997	1010	1069	1045	1040	1099	1053	1141	1062	1081	1096	1130	1151	1132	1116	1096	1043	1192	1170	1188	1195	1217	1237	1218	1220	1252	1238	1247	1271	1264	1287	1290	1331	1342	1279	1290	1320	1294	1345	1330	1407	1322	714
364	333	305	362	355	349	355	334	301	361	322	336	180	373	340	389	381	350	374	430	356	335	376	415	378	398	382	355	381	393	369	190	400	385	338	339	349	364	384	371	376	385	381	451	422	418	388	425	410	442
0	1256	1187	1242	1204	1234	1242	1197	1289	1285	1319	1239	1168	1310	1264	1198	1307	1321	1277	1237	1344	1333	1271	1326	1343	1295	1410	1322	1363	1316	1386	1374	1372	1407	1459	1369	1365	1392	1409	1414	1362	1395	1405	1355	1284	1354	1326	1355	1329	1302
0	418	380	408	368	384	418	423	428	407	432	NaN	NaN	NaN	NaN	NaN	NaN	NaN	NaN	NaN	NaN	NaN	NaN	NaN	NaN	NaN	NaN	NaN	NaN	NaN	NaN	NaN	NaN	NaN	NaN	NaN	NaN	NaN	NaN	NaN	NaN	NaN	NaN	NaN	NaN	NaN	NaN	NaN	NaN	NaN
0	289	143	182	138	141	34	72	95	88	113	103	106	107	97	97	88	53	31	60	60	70	73	57	81	153	151	123	140	133	97	102	128	107	88	91	91	128	121	125	148	94	114	91	129	143	162	141	134	143
365	884	971	813	861	865	945	912	932	932	868	911	878	797	891	994	990	1030	1027	1114	1041	1018	1074	1111	1074	1004	1100	1103	1230	1163	1233	1243	1220	1282	1279	1285	1185	1221	1202	1096	1151	1252	1208	1257	1213	1200	1201	1178	1204	1184
0	436	465	418	403	440	425	397	429	456	435	500	535	589	491	584	588	516	613	578	608	550	568	640	631	640	644	656	683	718	732	717	774	721	736	764	747	790	340	794	807	NaN	NaN	NaN	NaN	NaN	NaN	NaN	NaN	NaN
0	NaN	NaN	NaN	NaN	NaN	NaN	NaN	NaN	NaN	NaN	NaN	NaN	NaN	NaN	NaN	NaN	NaN	NaN	NaN	NaN	NaN	NaN	NaN	NaN	NaN	NaN	NaN	NaN	NaN	NaN	NaN	NaN	NaN	NaN	NaN	NaN	NaN	NaN	NaN	NaN	NaN	NaN	NaN	NaN	NaN	NaN	NaN	NaN	NaN
366	370	396	373	362	363	353	360	373	372	353	350	181	352	329	220	355	341	353	357	387	363	370	193	354	324	340	214	372	353	209	340	353	319	209	228	374	397	399	386	360	373	391	411	420	448	428	419	432	413
0	201	226	151	191	174	240	251	245	242	191	188	151	127	154	270	244	305	276	285	267	235	280	315	279	214	240	255	323	295	327	333	356	367	341	355	380	299	321	244	303	356	377	368	306	340	316	331	331	347
0	39	72	145	101	160	30	22	59	51	79	63	78	79	136	84	67	97	10	36	35	52	42	10	48	39	38	49	39	105	77	69	95	166	220	227	134	170	166	185	131	117	91	158	201	145	201	173	124	113
367	139	212	275	229	422	148	154	189	252	219	259	259	222	302	251	242	245	117	141	165	200	216	111	242	188	185	256	187	262	228	251	266	311	454	410	377	364	375	352	335	318	333	339	407	355	476	448	335	413
368	862	431	847	859	1229	877	870	919	1293	946	1258	1313	941	1285	1241	1237	1230	484	990	965	1249	1244	987	1350	1293	1334	1344	1269	1336	1273	1251	1329	1416	1410	1277	1285	1255	1256	1277	1322	1255	1294	1349	1299	1339	1245	1260	1230	1256
369	260	302	413	357	564	254	239	345	401	373	401	461	444	516	500	481	522	301	393	358	416	384	267	377	358	419	386	322	505	460	496	477	585	717	672	549	579	557	588	474	468	438	534	584	456	596	549	434	443
370	780	747	723	746	1633	753	762	795	1483	812	1437	1660	798	1625	1581	1660	1540	854	909	884	1497	1571	957	1601	1645	1629	1673	1675	1837	1744	1785	1719	1821	1820	1789	1826	1882	1800	1970	1979	1947	1834	1839	1915	1956	1934	1915	1859	1865
0	5	41	2	30	201	10	NaN	NaN	NaN	NaN	NaN	NaN	NaN	NaN	NaN	NaN	NaN	NaN	NaN	NaN	NaN	NaN	NaN	NaN	NaN	NaN	NaN	NaN	NaN	NaN	NaN	NaN	NaN	NaN	NaN	NaN	NaN	NaN	NaN	NaN	NaN	NaN	NaN	NaN	NaN	NaN	NaN	NaN	NaN
371	403	435	442	375	360	410	421	429	114	479	464	488	172	455	527	531	489	580	516	566	605	579	653	583	591	617	671	643	646	612	725	728	681	736	682	674	627	754	717	688	789	725	792	750	812	696	721	815	813
0	122	129	145	166	184	200	190	189	188	193	195	181	192	199	182	178	196	207	197	223	234	232	228	226	216	227	225	252	229	233	228	235	247	261	272	266	263	242	266	257	258	287	283	279	299	293	302	286	294
0	90	26	91	31	NaN	NaN	NaN	NaN	NaN	NaN	NaN	NaN	NaN	NaN	NaN	NaN	NaN	NaN	NaN	NaN	NaN	NaN	NaN	NaN	NaN	NaN	NaN	NaN	NaN	NaN	NaN	NaN	NaN	NaN	NaN	NaN	NaN	NaN	NaN	NaN	NaN	NaN	NaN	NaN	NaN	NaN	NaN	NaN	NaN
372	314	245	264	228	238	255	312	295	244	264	277	301	332	306	303	292	332	344	379	303	302	440	431	390	383	443	421	437	405	391	427	478	415	375	446	451	452	488	488	541	474	410	478	460	570	535	482	573	616
0	180	182	174	157	144	149	176	153	175	149	161	163	160	162	174	202	197	213	208	216	220	220	226	223	220	248	239	254	230	244	256	268	277	291	296	327	330	335	328	317	310	313	332	314	326	332	333	314	298
0	260	248	262	237	275	241	112	235	265	299	NaN	NaN	NaN	NaN	NaN	NaN	NaN	NaN	NaN	NaN	NaN	NaN	NaN	NaN	NaN	NaN	NaN	NaN	NaN	NaN	NaN	NaN	NaN	NaN	NaN	NaN	NaN	NaN	NaN	NaN	NaN	NaN	NaN	NaN	NaN	NaN	NaN	NaN	NaN
373	305	219	556	532	544	526	545	574	602	592	573	610	613	651	254	619	266	633	658	282	641	614	637	626	621	704	674	675	684	697	649	675	698	678	636	730	393	280	727	742	695	739	708	726	694	714	733	719	765
374	259	239	261	270	306	286	274	267	285	273	298	315	314	326	350	370	346	330	346	338	357	371	369	379	364	379	352	374	364	386	371	395	378	354	387	371	400	405	386	397	415	397	403	417	403	391	376	383	402
0	159	162	169	163	187	143	125	132	146	169	193	193	218	202	199	200	211	218	213	224	222	235	223	228	245	248	279	299	312	305	304	308	290	304	322	334	323	331	340	321	310	328	321	332	324	342	316	347	338
375	714	637	761	643	684	555	499	545	632	609	576	567	527	624	580	579	535	483	529	513	538	518	363	492	448	495	509	370	443	467	459	434	435	440	560	427	495	438	468	441	410	444	478	482	464	572	520	438	468
0	117	NaN	NaN	NaN	NaN	NaN	NaN	NaN	NaN	NaN	NaN	NaN	NaN	NaN	NaN	NaN	NaN	NaN	NaN	NaN	NaN	NaN	NaN	NaN	NaN	NaN	NaN	NaN	NaN	NaN	NaN	NaN	NaN	NaN	NaN	NaN	NaN	NaN	NaN	NaN	NaN	NaN	NaN	NaN	NaN	NaN	NaN	NaN	NaN
376	502	498	534	514	495	483	471	486	519	527	521	499	495	557	545	576	549	571	580	541	553	552	530	576	576	595	607	598	545	581	616	620	629	585	651	599	627	600	617	602	585	570	606	554	584	637	630	616	628
377	347	360	419	365	410	436	470	540	493	530	452	530	482	477	480	485	459	464	481	477	474	481	520	502	550	499	530	550	605	564	563	574	510	552	550	564	587	575	611	646	587	620	633	583	575	633	627	635	616
378	478	497	502	451	499	499	495	551	556	608	577	598	598	580	574	681	621	567	593	566	554	590	646	660	659	614	687	667	690	700	712	687	692	684	660	712	742	710	841	805	748	739	751	734	760	687	737	703	699
379	625	635	617	669	637	697	658	645	688	667	672	708	696	705	700	711	764	739	725	711	722	698	713	711	325	711	719	711	688	734	688	343	677	694	685	697	740	811	835	830	830	853	841	823	828	829	884	904	829
0	77	42	3	23	22	18	21	48	22	33	57	45	42	14	64	36	55	40	92	59	39	31	76	NaN	NaN	NaN	NaN	NaN	NaN	NaN	NaN	NaN	NaN	NaN	NaN	NaN	NaN	NaN	NaN	NaN	NaN	NaN	NaN	NaN	NaN	NaN	NaN	NaN	NaN
0	65	51	3	71	77	114	24	81	60	2	16	37	25	78	70	16	47	92	NaN	NaN	NaN	NaN	NaN	NaN	NaN	NaN	NaN	NaN	NaN	NaN	NaN	NaN	NaN	NaN	NaN	NaN	NaN	NaN	NaN	NaN	NaN	NaN	NaN	NaN	NaN	NaN	NaN	NaN	NaN
0	568	602	603	264	552	500	482	507	623	651	625	603	215	661	630	673	631	602	597	576	627	602	570	624	604	641	619	598	615	642	615	642	619	600	690	647	672	678	669	670	647	647	687	677	671	701	693	703	261
0	NaN	NaN	NaN	NaN	NaN	NaN	NaN	NaN	NaN	NaN	NaN	NaN	NaN	NaN	NaN	NaN	NaN	NaN	NaN	NaN	NaN	NaN	NaN	NaN	NaN	NaN	NaN	NaN	NaN	NaN	NaN	NaN	NaN	NaN	NaN	NaN	NaN	NaN	NaN	NaN	NaN	NaN	NaN	NaN	NaN	NaN	NaN	NaN	NaN
0	685	619	664	672	667	701	705	710	703	740	722	745	766	753	768	738	434	844	811	885	834	837	883	829	882	888	871	899	885	985	891	943	951	966	940	934	965	941	1003	931	953	1012	987	951	1002	941	1031	1023	1036
0	649	688	698	713	707	724	775	789	809	852	831	852	855	851	837	852	879	859	852	899	908	925	914	920	964	984	986	439	575	1072	1042	NaN	NaN	NaN	NaN	NaN	NaN	NaN	NaN	NaN	NaN	NaN	NaN	NaN	NaN	NaN	NaN	NaN	NaN
380	570	618	625	573	582	571	551	548	656	646	654	610	624	665	684	677	660	640	667	590	648	637	643	669	631	667	715	640	649	678	676	669	717	686	775	668	744	794	717	729	732	749	786	783	738	856	770	818	836
381	795	774	812	725	785	811	794	785	772	780	795	784	771	831	825	815	847	843	850	902	812	830	843	845	824	831	883	842	792	798	808	790	816	840	814	881	832	874	907	913	917	944	918	924	1020	970	959	986	1035
0	656	650	678	597	667	635	648	690	675	667	727	698	676	721	667	665	642	626	641	605	636	634	664	628	675	658	652	682	651	252	698	697	721	704	700	745	741	769	805	791	807	790	865	819	846	847	836	891	827
0	754	781	743	713	729	724	761	759	761	743	732	736	734	779	765	765	780	766	774	813	753	750	747	745	732	771	790	803	788	782	768	846	791	816	810	834	865	900	877	870	863	858	879	863	851	917	943	909	941
0	677	691	736	730	750	750	767	779	739	788	788	828	824	841	852	885	873	919	926	907	925	880	NaN	NaN	NaN	NaN	NaN	NaN	NaN	NaN	NaN	NaN	NaN	NaN	NaN	NaN	NaN	NaN	NaN	NaN	NaN	NaN	NaN	NaN	NaN	NaN	NaN	NaN	NaN
0	446	464	419	454	467	479	463	502	446	408	385	370	346	294	291	355	402	370	403	411	461	485	478	445	485	488	472	494	495	506	514	509	501	524	523	532	557	539	573	579	568	602	583	575	588	594	629	629	664
382	568	581	550	529	567	636	573	586	561	578	673	643	656	637	594	664	617	692	641	649	698	677	776	708	745	725	764	676	696	794	718	623	714	665	713	664	765	766	839	845	857	874	851	914	885	966	954	886	929
383	1296	1312	846	829	796	789	725	768	758	734	772	727	743	745	753	772	754	730	770	754	755	760	778	726	747	791	790	760	768	742	769	745	766	732	766	751	749	740	767	748	769	752	737	791	771	790	813	831	804
0	597	627	602	582	620	657	631	603	636	616	603	632	607	608	618	597	619	618	647	638	253	648	690	684	687	311	696	704	324	684	683	682	698	674	707	741	765	744	758	720	725	747	731	348	749	747	743	768	738
0	17	49	55	NaN	NaN	NaN	NaN	NaN	NaN	NaN	NaN	NaN	NaN	NaN	NaN	NaN	NaN	NaN	NaN	NaN	NaN	NaN	NaN	NaN	NaN	NaN	NaN	NaN	NaN	NaN	NaN	NaN	NaN	NaN	NaN	NaN	NaN	NaN	NaN	NaN	NaN	NaN	NaN	NaN	NaN	NaN	NaN	NaN	NaN
0	NaN	NaN	NaN	NaN	NaN	NaN	NaN	NaN	NaN	NaN	NaN	NaN	NaN	NaN	NaN	NaN	NaN	NaN	NaN	NaN	NaN	NaN	NaN	NaN	NaN	NaN	NaN	NaN	NaN	NaN	NaN	NaN	NaN	NaN	NaN	NaN	NaN	NaN	NaN	NaN	NaN	NaN	NaN	NaN	NaN	NaN	NaN	NaN	NaN
0	82	70	110	105	39	75	84	88	92	91	98	66	79	157	140	114	130	136	102	130	84	NaN	NaN	NaN	NaN	NaN	NaN	NaN	NaN	NaN	NaN	NaN	NaN	NaN	NaN	NaN	NaN	NaN	NaN	NaN	NaN	NaN	NaN	NaN	NaN	NaN	NaN	NaN	NaN
0	624	596	558	524	577	591	609	501	550	564	503	546	489	511	437	446	461	492	549	550	599	583	257	249	238	227	240	282	255	648	617	636	682	656	664	661	682	638	266	NaN	NaN	NaN	NaN	NaN	NaN	NaN	NaN	NaN	NaN
384	596	629	655	574	599	602	631	634	610	640	605	583	607	638	645	662	735	730	762	690	441	793	681	657	682	710	746	728	809	766	766	697	762	408	708	672	767	779	759	823	768	790	853	810	864	901	846	753	880
385	445	468	472	464	478	483	495	497	506	505	534	538	522	528	526	531	514	523	526	537	522	555	583	552	585	571	584	563	581	578	590	597	568	577	592	614	622	631	639	652	626	657	633	637	651	643	631	639	643
0	780	786	777	797	824	785	830	744	797	830	829	846	825	864	839	816	790	354	283	NaN	NaN	NaN	NaN	NaN	NaN	NaN	NaN	NaN	NaN	NaN	NaN	NaN	NaN	NaN	NaN	NaN	NaN	NaN	NaN	NaN	NaN	NaN	NaN	NaN	NaN	NaN	NaN	NaN	NaN
386	737	784	738	756	770	805	794	800	784	792	839	818	867	820	812	834	780	778	819	809	876	857	871	831	835	846	874	844	871	858	891	900	905	890	941	854	888	861	854	838	823	879	841	871	884	840	856	899	880
0	347	231	59	235	310	131	342	140	308	88	200	408	447	332	235	395	393	414	426	169	415	349	232	462	391	485	256	375	126	NaN	NaN	NaN	NaN	NaN	NaN	NaN	NaN	NaN	NaN	NaN	NaN	NaN	NaN	NaN	NaN	NaN	NaN	NaN	NaN
387	415	407	412	410	460	464	469	478	466	478	495	514	507	527	540	533	545	546	559	580	591	592	590	569	567	605	584	591	578	574	584	618	619	580	601	592	582	588	587	579	592	595	592	582	594	612	601	606	604
0	61	71	NaN	NaN	NaN	NaN	NaN	NaN	NaN	NaN	NaN	NaN	NaN	NaN	NaN	NaN	NaN	NaN	NaN	NaN	NaN	NaN	NaN	NaN	NaN	NaN	NaN	NaN	NaN	NaN	NaN	NaN	NaN	NaN	NaN	NaN	NaN	NaN	NaN	NaN	NaN	NaN	NaN	NaN	NaN	NaN	NaN	NaN	NaN
388	543	587	534	527	529	522	561	520	522	557	596	588	542	576	540	576	569	581	586	541	566	587	565	630	659	689	648	677	699	695	765	696	660	669	660	659	744	693	697	717	657	659	723	708	668	720	765	701	726
0	NaN	NaN	NaN	NaN	NaN	NaN	NaN	NaN	NaN	NaN	NaN	NaN	NaN	NaN	NaN	NaN	NaN	NaN	NaN	NaN	NaN	NaN	NaN	NaN	NaN	NaN	NaN	NaN	NaN	NaN	NaN	NaN	NaN	NaN	NaN	NaN	NaN	NaN	NaN	NaN	NaN	NaN	NaN	NaN	NaN	NaN	NaN	NaN	NaN
389	556	565	534	536	567	587	571	600	624	615	666	626	586	608	598	553	581	642	600	604	593	600	654	591	651	638	652	692	672	691	779	713	726	738	709	714	722	773	723	756	715	807	789	808	814	818	819	777	819
0	688	697	709	747	731	738	784	737	701	754	804	726	759	692	680	712	684	710	730	710	725	718	815	780	811	858	835	847	902	868	903	918	969	901	922	847	883	958	919	897	901	943	932	881	931	953	962	933	997
0	1191	1251	1260	1211	1206	1284	1259	1238	1254	1220	1294	1280	1315	1287	1369	1368	1329	1328	1321	1344	1406	1418	1368	1402	1423	1384	1391	1342	1381	1417	1362	1379	1387	1355	1348	1357	1321	1378	1425	1396	1421	1377	1400	1450	1492	1491	1508	1496	1471
390	1020	1045	1066	1069	1080	1052	1098	1081	1071	1108	1205	1151	1195	1178	1144	1221	1209	1241	1259	1247	1240	1265	1289	1261	1307	1242	1281	1299	1283	1346	1280	1320	1329	1368	1359	1324	1341	1339	1365	1354	1368	1319	1383	1376	1395	1357	1423	1435	1397
391	626	642	652	694	663	653	677	632	715	675	704	717	743	725	744	702	718	729	719	736	758	772	783	335	314	377	334	787	834	768	800	787	833	833	804	800	793	809	800	818	802	796	787	819	808	816	821	803	801
392	528	510	515	509	538	492	557	555	579	573	586	495	560	556	573	581	594	621	610	604	607	602	622	655	625	698	709	673	705	664	666	663	708	691	674	655	679	689	692	710	713	703	740	756	736	759	760	740	779
393	730	736	784	765	781	802	799	829	822	806	813	848	827	804	835	824	835	868	882	805	854	829	864	889	833	874	892	877	847	871	916	910	910	861	868	848	868	826	860	864	863	861	843	852	858	846	809	813	868
394	269	276	296	334	383	467	446	426	430	457	481	451	460	442	443	457	417	399	412	389	402	420	449	403	426	429	474	466	497	518	488	485	477	504	511	486	484	501	464	449	445	429	412	460	442	405	441	435	406
395	1251	1372	1322	1225	1188	1252	1272	1249	1286	1336	1350	1364	1359	1440	1372	1378	1314	1393	1393	1446	1494	1427	1478	1438	1398	1479	1607	1481	1495	1502	1536	1583	1590	1658	1545	1632	1552	1642	1681	1605	1624	1638	1613	1788	1667	1623	1607	1646	1727
0	480	474	438	440	441	475	513	474	481	186	462	494	480	508	484	496	463	478	480	508	528	507	521	542	531	553	533	546	550	531	524	511	552	537	531	549	545	545	524	573	528	544	602	631	696	654	656	639	665
0	310	148	355	374	364	341	311	316	336	364	396	399	440	422	453	428	416	424	365	395	372	390	395	451	446	450	435	413	434	NaN	NaN	NaN	NaN	NaN	NaN	NaN	NaN	NaN	NaN	NaN	NaN	NaN	NaN	NaN	NaN	NaN	NaN	NaN	NaN
0	771	747	736	643	697	735	712	717	672	718	698	718	727	769	736	744	763	766	751	796	735	744	770	708	714	732	719	703	733	632	275	220	234	217	214	240	232	258	285	273	287	284	285	282	297	280	274	281	287
396	1379	1290	1360	1287	1321	1389	1311	1312	1345	1310	1389	1434	1439	1384	1366	1391	1417	1371	1435	1374	1415	1359	1453	1458	1479	1594	1514	1479	1556	1545	1474	1561	1541	1597	1631	1665	1625	1608	1626	1602	1675	1658	1642	1734	1628	1629	1657	1622	1640
397	274	362	266	305	316	403	431	390	422	401	409	415	412	433	427	403	429	464	451	474	484	486	491	504	461	499	473	583	514	474	544	543	501	507	526	553	559	598	608	630	633	587	583	511	522	511	531	568	544
0	415	396	143	423	431	429	406	440	410	423	412	388	411	NaN	NaN	NaN	NaN	NaN	NaN	NaN	NaN	NaN	NaN	NaN	NaN	NaN	NaN	NaN	NaN	NaN	NaN	NaN	NaN	NaN	NaN	NaN	NaN	NaN	NaN	NaN	NaN	NaN	NaN	NaN	NaN	NaN	NaN	NaN	NaN
398	631	621	642	647	601	624	646	619	641	673	706	652	757	680	664	687	635	654	648	645	626	673	250	630	312	660	686	699	705	708	655	685	676	710	750	704	684	282	681	748	702	692	693	713	720	711	700	678	270
399	551	528	500	493	523	513	529	522	495	437	255	178	165	154	157	153	157	159	160	169	181	59	59	62	59	71	62	67	72	72	83	108	119	142	166	188	191	188	195	192	186	188	200	179	186	208	200	216	220
400	530	596	588	564	632	618	617	587	584	596	611	581	573	571	531	367	197	184	180	183	183	187	177	192	184	189	196	200	197	195	192	199	193	202	207	203	76	86	82	82	81	88	80	95	90	88	92	100	93
0	NaN	NaN	NaN	NaN	NaN	NaN	NaN	NaN	NaN	NaN	NaN	NaN	NaN	NaN	NaN	NaN	NaN	NaN	NaN	NaN	NaN	NaN	NaN	NaN	NaN	NaN	NaN	NaN	NaN	NaN	NaN	NaN	NaN	NaN	NaN	NaN	NaN	NaN	NaN	NaN	NaN	NaN	NaN	NaN	NaN	NaN	NaN	NaN	NaN
401	892	1298	1116	1255	1186	1283	1345	1247	1241	1479	1478	1360	1396	1404	1456	1554	1576	1577	1626	1737	1712	1697	1703	1642	1612	1677	1683	1655	1718	1634	1722	1840	1660	1477	1618	1701	1651	1843	1788	1732	1718	1799	1716	1724	1719	1668	1584	1775	1786
402	883	914	911	1006	920	910	969	940	1036	1006	1002	957	981	1014	980	1040	1037	1029	1050	1044	1012	1097	1071	1100	1155	1063	1088	1127	1148	1144	1127	1169	1183	1161	1194	1138	1158	1189	1103	604	1157	1197	1157	1124	1199	1175	1179	1212	1211
403	895	877	808	815	927	850	818	829	929	847	834	907	869	895	934	960	942	944	899	947	955	950	917	935	990	917	900	903	912	907	913	932	974	986	973	1002	1044	1023	1018	1023	1016	1096	1091	1056	1073	1010	1121	1077	1133
404	690	717	702	700	686	681	706	698	684	694	719	729	722	693	697	741	772	759	809	778	755	776	757	818	783	764	793	779	782	781	859	839	807	783	797	799	751	790	816	845	846	838	835	845	841	881	862	878	887
405	671	657	649	670	646	716	712	690	754	728	676	739	731	713	743	680	773	763	831	844	786	813	851	835	378	928	842	874	884	934	874	916	931	917	909	918	909	947	943	947	948	953	981	913	930	910	938	955	958
406	1101	1167	1119	1136	1196	1097	1131	1053	1160	1200	1212	1163	1164	1173	1236	1287	1245	1287	1262	1309	1310	1273	1273	1228	1348	1251	1270	1292	1358	1379	1350	1435	1412	1363	1427	1459	1458	1528	1481	1472	1443	1534	1530	1485	1549	1550	1606	1544	1525
407	468	512	459	460	486	468	428	478	502	501	540	486	552	540	533	542	565	601	550	593	567	581	569	610	573	578	555	611	535	589	606	584	585	568	563	558	606	594	627	639	596	609	618	651	597	609	556	579	582
408	773	760	754	677	743	807	791	811	772	797	815	827	812	772	779	811	852	854	897	868	878	894	904	894	892	888	857	906	907	958	927	919	952	947	932	987	979	979	1040	994	986	1017	1050	1010	1049	1064	1052	1048	1061
409	897	906	900	900	919	889	901	917	932	937	928	924	974	991	950	959	985	965	1003	1067	1043	1064	1035	1089	1073	1060	1069	1151	1124	1105	1172	1156	1162	1145	1166	1183	1204	1219	1260	1257	1178	1309	1277	1246	1182	1357	1310	1325	1308
410	292	347	302	296	319	363	347	328	363	142	342	380	422	333	410	364	344	440	406	353	412	374	439	411	398	404	398	431	386	388	392	366	413	419	408	382	383	439	424	429	423	443	400	434	439	427	440	417	410
411	765	767	745	746	716	759	744	763	778	762	728	779	805	793	764	800	830	808	815	813	835	864	909	876	834	863	850	903	885	894	869	919	941	906	914	941	934	971	915	909	920	903	911	919	926	941	955	936	988
0	512	546	547	536	555	531	518	538	542	551	556	577	581	581	588	593	566	585	590	547	563	579	563	304	585	573	558	581	568	620	619	648	267	642	675	668	693	209	NaN	NaN	NaN	NaN	NaN	NaN	NaN	NaN	NaN	NaN	NaN
0	308	185	264	240	280	187	189	210	203	216	208	217	241	226	226	216	221	201	267	227	246	256	221	245	222	254	255	196	256	290	328	315	327	364	371	356	393	349	367	317	358	323	372	383	374	410	378	354	330
0	368	355	357	362	334	376	368	354	334	390	335	349	410	317	294	379	394	405	415	428	347	416	356	385	400	391	396	406	383	421	119	414	465	426	156	413	471	409	401	451	414	421	476	474	472	466	500	212	195
0	892	922	852	846	886	941	872	909	926	954	1003	999	943	980	941	896	950	947	989	1024	981	980	948	1038	1027	1039	1018	1069	999	1029	1021	1038	1036	1033	1076	1044	1001	1027	1057	1071	1049	1101	1110	456	1074	1102	1084	493	1112
412	1021	1068	1074	1114	1115	1095	1066	1078	1024	1160	1134	1104	1100	1118	1113	1166	1153	1124	1173	1198	1172	1231	1211	1202	1238	1228	1273	1257	1262	1298	1260	1335	1305	1317	1333	1359	1350	1457	1421	1417	1460	1421	1445	1402	1494	1433	1460	1568	1509
0	352	383	333	366	337	353	403	379	403	394	425	398	399	411	412	412	442	416	490	526	481	502	467	532	462	485	212	496	514	494	515	582	516	568	568	581	547	586	546	575	NaN	NaN	NaN	NaN	NaN	NaN	NaN	NaN	NaN
0	686	695	733	692	704	703	703	728	763	789	761	758	740	742	767	735	NaN	NaN	NaN	NaN	NaN	NaN	NaN	NaN	NaN	NaN	NaN	NaN	NaN	NaN	NaN	NaN	NaN	NaN	NaN	NaN	NaN	NaN	NaN	NaN	NaN	NaN	NaN	NaN	NaN	NaN	NaN	NaN	NaN
413	1155	1136	1131	1120	1218	1139	1147	1209	1169	1126	1245	1297	1298	1205	1262	1192	1222	1260	1344	1362	1300	1354	1250	1316	1252	1350	1322	1291	1368	1364	1353	1328	1437	1402	1405	1450	1419	1458	1431	1408	1528	1431	1434	1490	1447	1461	1483	1504	1508
414	724	730	710	713	728	723	741	747	744	738	787	771	812	368	776	831	795	780	853	859	794	858	829	798	842	867	860	848	836	863	895	852	849	881	876	904	900	914	929	889	943	461	926	932	999	997	1001	993	991
0	951	952	875	848	960	936	886	907	919	948	930	939	935	946	989	952	939	975	980	988	988	998	1010	1034	997	1012	1016	1064	1037	1025	1015	1045	1023	1038	993	1023	1054	1068	1083	1104	1078	1111	1055	1164	1102	1199	1161	1193	1185
0	322	364	339	355	361	383	383	388	355	376	375	451	474	438	428	425	452	448	514	479	509	513	467	465	512	479	490	569	523	568	559	568	625	577	266	564	276	239	606	603	298	626	303	268	261	631	268	616	617
415	484	197	247	469	261	493	491	224	289	544	275	251	276	531	481	264	262	269	537	546	585	310	576	591	567	573	571	595	577	641	637	643	645	398	363	618	580	604	638	607	580	319	567	569	335	341	557	323	345
416	1265	1234	1255	1240	1138	1215	1272	1211	1263	1241	1306	1229	1314	1266	1278	1301	1326	1375	1348	1429	1347	1355	1430	1462	1422	1377	1462	1439	1491	1483	1465	1478	1432	1460	1511	1457	1466	1442	1474	1502	1459	1484	1651	1508	1554	1586	1714	1605	1576
417	906	870	868	885	827	875	941	955	950	886	950	1004	973	969	960	948	989	951	1025	972	954	1023	1026	1008	1009	1005	994	1014	1071	1069	1010	1037	1056	1069	1031	1092	1104	1041	1083	1082	1064	1147	1151	1119	1135	1125	935	1130	1103
418	840	805	776	761	774	803	816	829	898	843	591	297	247	196	205	193	197	196	215	216	202	215	59	75	73	78	85	91	120	146	191	210	232	239	221	224	230	238	313	316	338	361	372	356	381	382	410	409	418
0	512	564	553	588	556	578	587	566	627	599	549	580	620	626	623	638	647	655	634	644	649	642	651	672	685	660	248	661	661	659	689	716	735	745	794	841	811	833	882	854	852	857	NaN	NaN	NaN	NaN	NaN	NaN	NaN
419	589	539	615	602	634	668	676	641	678	365	680	719	642	686	731	688	679	736	759	802	743	730	738	696	757	736	785	753	725	731	749	777	718	721	700	731	765	778	794	804	810	751	803	791	803	805	865	833	840
0	542	559	540	549	561	587	569	558	554	572	573	601	605	601	642	629	622	620	655	649	NaN	NaN	NaN	NaN	NaN	NaN	NaN	NaN	NaN	NaN	NaN	NaN	NaN	NaN	NaN	NaN	NaN	NaN	NaN	NaN	NaN	NaN	NaN	NaN	NaN	NaN	NaN	NaN	NaN
420	694	629	658	662	581	654	639	651	636	672	635	679	661	649	630	645	665	669	664	670	662	690	681	687	683	696	732	721	773	750	773	812	855	784	791	802	808	794	756	747	760	797	767	763	745	746	745	730	762
421	313	324	322	312	335	339	335	145	323	117	332	328	349	344	335	321	348	336	319	327	326	313	321	323	323	337	360	357	375	370	361	389	382	396	384	398	393	392	373	400	373	381	375	369	366	402	398	368	374
422	264	252	272	254	246	275	269	253	277	291	282	285	281	274	276	284	271	283	305	303	313	304	284	289	302	296	311	320	330	336	348	349	344	320	359	340	340	343	333	344	339	357	348	368	361	342	369	345	371
423	658	631	681	616	620	618	647	626	665	662	651	700	745	730	666	769	681	741	738	773	777	799	707	729	757	749	724	819	816	781	801	780	756	806	801	810	789	820	805	831	873	869	864	841	860	846	856	843	897
0	386	394	411	425	421	404	428	398	417	435	471	451	468	444	434	466	442	455	441	453	463	449	488	477	502	482	458	442	454	464	505	503	465	472	461	471	508	506	516	476	476	489	452	462	432	431	470	473	476
424	550	529	518	516	507	505	529	532	530	548	530	527	562	583	594	601	619	623	600	581	596	599	602	592	590	592	586	585	616	591	592	580	592	576	570	571	588	586	612	629	619	643	655	672	648	644	669	659	672
0	3158	3130	3016	3118	3193	3214	3108	3335	NaN	NaN	NaN	NaN	NaN	NaN	NaN	NaN	NaN	NaN	NaN	NaN	NaN	NaN	NaN	NaN	NaN	NaN	NaN	NaN	NaN	NaN	NaN	NaN	NaN	NaN	NaN	NaN	NaN	NaN	NaN	NaN	NaN	NaN	NaN	NaN	NaN	NaN	NaN	NaN	NaN
425	300	296	312	314	344	311	321	345	347	353	352	353	341	357	352	367	390	353	381	366	352	361	311	354	327	348	345	291	341	314	344	315	344	357	377	342	386	356	368	368	341	306	359	389	357	455	400	348	368
0	682	687	677	693	702	716	713	732	752	748	718	738	761	740	753	714	728	739	725	766	741	768	788	722	775	780	782	818	847	814	822	872	867	814	831	882	841	909	829	875	842	898	852	829	498	917	520	949	889
426	497	482	485	492	521	474	497	502	508	498	477	519	487	526	538	487	490	504	521	508	501	526	453	471	458	445	440	434	495	455	469	510	493	485	524	492	483	473	454	468	441	416	470	470	479	509	536	532	527
427	658	612	513	184	164	161	162	156	177	73	69	84	102	179	224	234	264	273	286	298	290	320	313	317	348	378	376	375	345	274	258	265	275	255	224	220	310	339	341	368	369	345	367	330	355	389	396	427	455
0	131	23	70	35	NaN	NaN	NaN	NaN	NaN	NaN	NaN	NaN	NaN	NaN	NaN	NaN	NaN	NaN	NaN	NaN	NaN	NaN	NaN	NaN	NaN	NaN	NaN	NaN	NaN	NaN	NaN	NaN	NaN	NaN	NaN	NaN	NaN	NaN	NaN	NaN	NaN	NaN	NaN	NaN	NaN	NaN	NaN	NaN	NaN
428	774	768	776	740	727	731	717	727	760	813	767	790	763	754	782	802	448	801	793	757	759	771	802	802	820	812	824	858	817	781	790	850	822	806	818	840	839	858	817	851	415	874	841	847	838	371	829	834	881
429	666	615	642	617	574	621	617	617	685	646	627	649	639	651	672	656	603	651	648	670	640	681	685	659	708	719	752	811	750	770	809	801	833	830	876	808	911	851	913	842	847	878	892	900	903	884	939	888	909
430	665	657	678	628	656	684	666	694	658	664	282	171	150	146	154	143	149	148	156	154	67	70	71	62	77	70	68	73	84	119	180	214	210	216	222	196	255	260	282	293	297	340	340	334	329	348	347	353	300
431	664	629	660	651	634	303	270	640	650	635	587	641	299	203	192	198	196	206	207	204	207	202	210	214	82	81	86	85	91	96	101	105	109	110	127	144	168	204	225	236	257	244	250	260	273	277	279	275	301
432	1021	938	1022	983	933	1059	1088	1074	1026	1034	1101	1035	1104	1043	1154	1064	1177	1143	1173	1143	1199	1231	1217	1237	1247	1237	1275	1271	1253	1210	1272	1331	1260	1285	1350	1317	1307	1318	1297	1302	1319	1300	1282	1346	1338	1275	1276	1323	1285
433	1101	1153	1181	1149	1180	1235	1188	1272	1220	1248	1253	1264	1290	575	1341	1317	1381	1307	1361	1323	624	532	546	1363	1327	1324	1276	1308	1323	1315	1265	1346	1340	1289	1324	1297	1357	553	1353	1296	1319	1316	1299	1300	1347	1338	1349	1319	1331
434	746	736	777	747	700	712	768	721	738	770	774	783	774	787	810	788	819	820	833	845	804	822	876	805	876	843	898	909	934	912	952	924	932	946	937	888	922	886	879	879	918	929	901	874	888	900	895	925	943
0	334	339	347	313	349	285	355	336	329	321	361	348	373	380	355	360	355	358	417	393	376	343	333	385	358	360	363	366	357	349	329	349	389	368	414	433	470	468	444	469	461	463	479	428	422	405	453	417	444
0	447	452	NaN	NaN	NaN	NaN	NaN	NaN	NaN	NaN	NaN	NaN	NaN	NaN	NaN	NaN	NaN	NaN	NaN	NaN	NaN	NaN	NaN	NaN	NaN	NaN	NaN	NaN	NaN	NaN	NaN	NaN	NaN	NaN	NaN	NaN	NaN	NaN	NaN	NaN	NaN	NaN	NaN	NaN	NaN	NaN	NaN	NaN	NaN
0	498	477	526	1232	553	NaN	NaN	NaN	NaN	NaN	NaN	NaN	NaN	NaN	NaN	NaN	NaN	NaN	NaN	NaN	NaN	NaN	NaN	NaN	NaN	NaN	NaN	NaN	NaN	NaN	NaN	NaN	NaN	NaN	NaN	NaN	NaN	NaN	NaN	NaN	NaN	NaN	NaN	NaN	NaN	NaN	NaN	NaN	NaN
435	36	141	58	110	95	158	208	170	187	176	208	172	190	208	196	169	207	272	236	250	271	254	337	275	282	261	225	294	261	238	230	228	220	185	180	222	233	246	236	254	253	290	263	249	261	216	224	307	283
436	981	990	952	1000	889	956	994	994	990	982	1040	1020	1071	1067	1030	1107	1138	1176	1119	1153	1164	1163	1114	1183	1183	1125	1091	1101	1176	1156	1129	1199	1162	1221	1165	1179	1184	1192	1137	1177	1257	1210	1237	1238	1312	1297	1302	1352	1331
437	455	475	460	455	480	454	429	476	453	463	437	464	442	430	455	474	465	415	487	519	491	528	428	513	492	513	547	465	538	559	583	582	617	585	633	649	620	616	609	613	623	592	612	624	622	642	614	620	594
438	1000	967	981	983	935	932	995	914	970	985	978	961	1018	992	1004	934	1061	1084	1106	1034	1026	1036	1044	1006	1089	1101	1050	1104	1116	1111	1078	1164	1118	1179	1264	1199	1247	1147	1120	1206	1272	1223	1197	1271	1205	1226	1356	1313	1298
439	275	290	265	280	251	79	328	308	261	250	346	295	302	398	151	123	110	117	118	122	115	121	127	124	125	121	139	135	43	39	49	41	46	51	55	37	62	42	68	64	60	79	83	86	90	97	105	102	106
440	160	144	136	174	176	219	212	217	187	188	205	221	248	190	221	253	231	255	272	255	285	282	296	301	306	322	355	339	355	361	372	365	335	327	358	364	360	341	343	358	345	341	367	331	362	340	359	351	364
441	789	955	843	858	830	814	894	894	894	935	863	978	978	968	834	846	1026	1034	1045	1053	998	1045	1020	966	1148	1059	988	1154	1089	1254	1111	1184	1137	1199	1159	1147	1239	1187	1210	1253	1263	1254	1287	1234	1320	1272	1417	1373	1306
442	246	228	215	226	260	283	299	285	256	250	268	286	310	311	318	337	334	349	341	342	343	360	352	380	387	388	402	384	394	389	401	403	370	367	419	441	443	430	400	428	420	416	418	438	468	461	474	404	424
443	127	139	138	161	157	174	191	197	162	175	165	187	176	166	168	200	183	187	194	213	201	197	206	229	219	264	250	234	247	259	297	296	288	249	282	269	305	259	270	286	248	281	293	276	272	281	307	357	311
0	630	589	612	629	544	575	546	202	618	617	589	591	571	593	603	534	617	645	603	603	656	643	682	622	729	707	660	710	725	689	660	702	682	765	743	679	734	753	717	752	797	735	781	742	836	801	863	827	856
0	826	862	759	839	837	784	806	789	819	821	828	788	887	875	879	872	877	803	915	914	908	914	917	887	921	918	905	947	968	910	956	1005	1000	976	985	957	1002	1041	1007	1004	1060	986	1000	1008	1031	1029	1007	1028	1031
0	NaN	NaN	NaN	NaN	NaN	NaN	NaN	NaN	NaN	NaN	NaN	NaN	NaN	NaN	NaN	NaN	NaN	NaN	NaN	NaN	NaN	NaN	NaN	NaN	NaN	NaN	NaN	NaN	NaN	NaN	NaN	NaN	NaN	NaN	NaN	NaN	NaN	NaN	NaN	NaN	NaN	NaN	NaN	NaN	NaN	NaN	NaN	NaN	NaN
444	86	109	118	128	140	166	166	173	162	153	150	168	181	200	227	247	226	247	231	234	251	247	278	279	263	279	287	281	293	290	290	304	304	296	318	309	322	306	320	341	350	348	370	367	402	374	374	383	376
445	180	143	175	167	164	191	178	151	175	190	195	193	177	163	179	193	205	203	211	207	201	208	195	176	170	184	211	206	202	205	212	199	197	182	216	202	247	221	212	239	210	228	237	265	92	286	253	321	284
0	274	NaN	NaN	NaN	NaN	NaN	NaN	NaN	NaN	NaN	NaN	NaN	NaN	NaN	NaN	NaN	NaN	NaN	NaN	NaN	NaN	NaN	NaN	NaN	NaN	NaN	NaN	NaN	NaN	NaN	NaN	NaN	NaN	NaN	NaN	NaN	NaN	NaN	NaN	NaN	NaN	NaN	NaN	NaN	NaN	NaN	NaN	NaN	NaN
0	295	280	292	291	291	310	128	141	135	130	164	235	310	330	383	407	448	489	519	523	501	552	537	553	592	591	588	622	644	630	676	696	714	721	761	749	722	351	323	378	315	751	768	795	788	306	749	740	741
446	116	141	174	179	193	218	242	244	253	272	266	280	316	270	276	268	238	288	282	277	259	265	272	293	328	302	298	304	311	294	322	318	321	321	339	343	363	372	371	369	377	348	363	366	389	399	381	389	397
447	600	598	593	605	573	580	607	615	608	627	628	637	628	642	630	640	657	663	669	641	672	700	724	654	710	698	664	684	723	725	683	680	723	719	709	713	738	693	719	697	712	723	736	733	734	714	721	756	732
0	899	385	929	933	952	986	952	986	927	978	978	417	982	1001	NaN	NaN	NaN	NaN	NaN	NaN	NaN	NaN	NaN	NaN	NaN	NaN	NaN	NaN	NaN	NaN	NaN	NaN	NaN	NaN	NaN	NaN	NaN	NaN	NaN	NaN	NaN	NaN	NaN	NaN	NaN	NaN	NaN	NaN	NaN
448	349	391	902	904	873	876	930	886	265	240	233	238	216	228	245	96	96	97	103	108	99	125	120	122	139	188	253	259	299	324	325	361	391	381	387	416	423	422	444	460	462	467	491	500	495	515	511	492	519
0	118	169	177	145	132	132	164	177	158	176	173	176	198	173	175	190	167	181	208	192	182	219	211	217	208	214	221	216	215	230	245	251	263	256	268	281	290	248	262	270	272	275	266	279	247	269	286	279	296
449	160	161	152	138	180	193	184	175	181	184	192	204	209	238	220	206	223	230	245	226	224	241	246	235	247	269	268	263	270	275	262	270	290	291	303	310	298	299	297	293	289	293	276	298	293	294	323	356	346
0	48	170	90	129	111	239	284	232	243	251	290	311	290	360	326	278	301	350	286	276	261	255	330	276	245	220	223	344	232	244	219	211	211	129	99	132	103	159	126	173	169	190	157	94	134	53	88	169	146
0	791	668	253	236	224	221	224	139	163	136	136	145	151	191	201	220	257	276	311	306	318	339	328	354	398	436	473	448	463	469	488	522	532	535	563	601	590	573	556	546	574	554	578	584	618	593	592	628	658
0	642	721	715	706	721	696	706	681	670	694	699	709	717	774	749	705	694	735	768	748	732	712	736	749	727	734	753	742	782	836	781	782	809	813	827	762	808	835	799	818	867	843	812	833	841	863	922	937	879
0	599	604	525	639	564	569	621	691	615	691	631	627	637	643	640	650	647	619	722	658	656	656	635	683	724	665	696	702	682	699	703	715	724	658	821	756	795	761	776	892	805	814	821	668	648	659	708	713	701
450	482	482	533	557	614	623	618	639	637	638	687	713	714	703	734	707	698	686	772	741	730	734	753	739	743	800	772	810	768	750	769	746	786	761	781	780	786	792	818	784	841	823	782	823	803	794	792	832	830
0	521	479	471	399	409	423	431	509	387	444	479	470	470	462	490	495	409	446	471	486	528	515	520	487	507	527	519	415	402	473	476	513	501	523	558	468	551	497	549	551	578	505	585	583	533	549	588	594	593
451	539	567	572	544	520	542	509	612	548	632	581	600	527	508	567	538	569	608	547	611	581	588	564	629	631	615	701	647	598	612	664	618	596	615	685	684	709	638	661	620	653	690	665	722	720	686	642	654	681
452	467	455	428	440	439	417	474	470	448	453	456	460	461	466	483	454	494	479	477	451	473	470	468	465	480	475	470	460	476	465	488	489	477	489	540	484	504	484	496	498	508	474	483	488	502	492	506	486	478
453	329	262	240	277	227	330	345	309	294	313	330	329	315	302	317	307	305	378	346	317	299	382	385	413	406	390	382	405	375	359	341	363	312	255	271	292	297	334	316	374	375	382	326	308	414	311	350	407	376
[truncated: 215 more columns]
