# Supplementary material for: Fractional killing arises from cell-to-cell variability in overcoming a caspase activity threshold
Source: Mol Syst Biol. 2015 May 7;11(5):803. doi: 10.15252/msb.20145584 (PMC4461398; doi:10.15252/msb.20145584)
Supplement: Supplementary file 3 [file msb0011-0803-sd3.zip › All_data/028_TRAIL (1 ngml) + Bortezomib (100 nM)_2/info.tsv]

TRAIL 1ng/ml + Bortezomib 100nM
Tracking	GoodTracking	BadTracking	TrackingLostBefore5h_NoMOMP	UndeterminedFate	tooShort_lessThan10Frames_	UnexpectedCase	TrackingLostBetween5_0hAnd10_0h_NoMOMP	Selected cells
837	492	88	152	13	0	0	92	453
