# Supplementary material for: Fractional killing arises from cell-to-cell variability in overcoming a caspase activity threshold
Source: Mol Syst Biol. 2015 May 7;11(5):803. doi: 10.15252/msb.20145584 (PMC4461398; doi:10.15252/msb.20145584)
Supplement: Supplementary file 3 [file msb0011-0803-sd3.zip › All_data/028_TRAIL (1 ngml) + Bortezomib (100 nM)_2/raw_edge.tsv]

Cell # (0 for discarded)	T=5min	T=10min	T=15min	T=20min	T=25min	T=30min	T=35min	T=40min	T=45min	T=50min	T=55min	T=60min	T=65min	T=70min	T=75min	T=80min	T=85min	T=90min	T=95min	T=100min	T=105min	T=110min	T=115min	T=120min	T=125min	T=130min	T=135min	T=140min	T=145min	T=150min	T=155min	T=160min	T=165min	T=170min	T=175min	T=180min	T=185min	T=190min	T=195min	T=200min	T=205min	T=210min	T=215min	T=220min	T=225min	T=230min	T=235min	T=240min	T=245min
0	NaN	NaN	NaN	NaN	NaN	NaN	NaN	NaN	NaN	NaN	NaN	NaN	NaN	NaN	NaN	NaN	NaN	NaN	NaN	NaN	NaN	NaN	NaN	NaN	NaN	NaN	NaN	NaN	NaN	NaN	NaN	NaN	NaN	NaN	NaN	NaN	NaN	NaN	NaN	NaN	NaN	NaN	NaN	NaN	NaN	NaN	NaN	NaN	NaN
1	418.8	540	744.2	628.9	723.5	617.4	570	570.1	613.4	666.5	486	472.2	392.7	322.2	338.8	207.1	278	268.2	214.5	205.5	277	215.1	190.8	210.2	195.6	192.3	183.7	174.9	195.6	178.6	171.6	176	222.2	164.7	175.8	185	194.3	206.8	184.7	169	166.4	157.9	164.5	193.5	209.1	150.8	146	184.6	171.3
0	174.4	202	300	268	284.3	207.5	151	258.4	215.2	164.1	190.4	161.9	185.9	220.8	177.6	264	227.1	223.8	180.5	202	231.9	162.5	78.28	168.6	170	142	132.5	155	172	131.4	139.3	155.9	162	176.9	165.5	97.5	140.7	157.6	152.8	NaN	NaN	NaN	NaN	NaN	NaN	NaN	NaN	NaN	NaN
0	168	130	142.8	132	123.7	144.9	136.7	156.8	128.2	99.66	177.6	162.5	141.7	122.9	154.8	109	110.2	128.3	135.2	135.9	131	132.5	166.3	132.2	151.5	119	123.1	116.3	131.5	143.2	119.5	148.1	137.6	105	149.1	135.4	148.5	160.2	130.1	109.7	150.8	133.3	125.1	131.6	122.2	138.6	136.7	124.3	131.2
2	170.2	166.6	176.8	166.8	191.9	169.1	171.6	152.9	173.6	157.6	170	187.9	190.1	160.9	141.1	166.3	212.2	204.7	141.3	160.9	183.6	183.4	175.8	178.5	151.5	189.5	152.4	148.9	174.2	169.9	186.5	182.5	159.9	190.4	183.4	172.5	167.9	149.1	216.5	150	160	223	180.1	191.7	155.5	175.5	150.4	152.9	160
3	267.9	407.2	328	288.9	291.8	228.9	286.2	250.4	232.2	200.8	212.8	223.2	186	162.1	156.8	197.1	224.5	165.1	171.3	176.4	194.2	164	202.4	200.5	152.7	205	190.8	150.5	157.7	172.9	152.3	186.5	168.3	187	179.4	178	151.3	134.8	147.5	118.1	147.9	125.2	151.8	118	127.9	146	164.8	103	123
0	164.8	150.5	150.4	177.3	183.6	174.1	159.7	149	193	647.7	604	582.9	577.5	648.5	605	534	546.9	509.5	464.5	508	461.2	537.9	493.5	497.3	475.8	573.9	455.2	377.9	264	271	260.7	294.7	271.1	254.1	253.5	201.9	227.2	187.8	198.4	159.5	166.5	165.5	124	180	126.6	113.8	164	NaN	NaN
4	227.6	158.2	184.7	216	199.6	221	212.9	169.5	176.4	188.7	153	209.6	161.4	164.5	160.3	166.8	164.9	186	159	136	167	157.2	154.7	146.2	149.8	140.6	141.9	169.4	148.9	174.4	159.7	165.6	184.9	180.9	149	139.7	160	123.5	150.5	165.3	177.9	140.9	150.9	126.1	164.6	132	116.9	121	128.1
0	531	432.9	317	246.3	270	255	322.2	281.9	242.3	264.8	239.1	236.4	218.1	185.9	196.5	204.6	211.2	210	236.5	216.2	171.9	195.3	168.6	164.2	183.8	188.9	192.6	180	181.3	172.9	160.4	134	188	NaN	NaN	NaN	NaN	NaN	NaN	NaN	NaN	NaN	NaN	NaN	NaN	NaN	NaN	NaN	NaN
0	142.2	169.5	167.8	161.1	158.9	193.6	153.4	150.2	154.3	179.8	149.6	157.7	130.8	152	109.8	151.2	136.3	128.5	142	140.8	121.4	126.4	142.9	141.3	146.9	161.3	166.3	183.9	183.5	149.9	166.3	124.2	140.2	133.2	146.6	129.6	134.8	157.3	129.2	143.9	151.7	164.1	166.7	161.8	133.7	128.1	138.4	140	130.8
5	182.1	195.4	171.7	144.6	176.4	178.4	202	166.9	157.1	149	130	130	156.5	132.5	151.3	163.2	154.5	141.5	161	142.2	166.8	172.1	153.4	151.2	158.5	148.5	150.5	202.6	156.4	150.1	162.4	149.7	174.7	155.4	145.5	122.8	119	137.4	148.6	151.8	126.4	165.4	142.8	154.8	124.3	140	140.2	134.3	127.2
6	141.9	143.3	138.1	158.1	155.2	125.3	144	139.3	141.7	147.5	141.1	125.7	123.5	142.3	149	111	122.1	137.6	124.5	135.7	131.7	165.6	159.1	106.3	174	144	149.8	162.5	169.6	140.6	134	118.2	119.2	147.8	168.5	135.4	144.2	137.6	129.8	156.6	168.3	149.2	112.5	164.4	148.7	144.4	148.7	123.9	158.2
0	144.5	176.6	129.6	159.3	164.8	173.9	173	198.7	167.5	151.1	161.6	166.1	140.3	180.2	191.5	186.3	194.5	176.1	165.5	139.2	162.9	164.7	143.7	161.3	136.2	146.8	175.1	156.8	187	151.2	140.3	118.5	182	163.5	167.2	163.2	141.8	141.5	164.9	174	155.5	162	153.9	188.5	139.2	149.6	179.4	169.4	188.9
7	120.5	158.3	160.6	148	171.6	173.4	173.7	151.4	153.7	132	194.1	168	120.6	161.1	156.1	152.8	156.7	147.5	161.1	161.7	140.1	132.3	175.4	132.9	147.5	173.2	187.1	167.1	135.5	149	162	171.7	155	141	124	145.5	127.5	148	152	129.6	147.4	123.9	126.6	171.5	129	155	127.4	118.1	139
0	208.6	196.4	170.1	177	142.7	205.1	187.6	223.5	183.3	181.4	213.3	144	211.4	151.4	167.7	183.1	168.7	172.6	168.8	179.6	176.1	166.6	150.2	143	138.5	172.6	166	192.5	174.4	172	184.7	157.6	152.5	144.4	178.2	197.9	121.1	134.8	145.3	167	151.1	192	184.4	165.5	175.4	181.6	150	133.6	143.1
8	155.3	158.4	171.5	140.3	128	150.6	203.7	146.1	192.6	135.7	163.8	151.1	216.6	165	141.1	166.2	142	187	144.7	168.1	185.5	176.5	189.4	137.1	168.3	176.4	144.4	189.4	145.8	164.7	166.7	148.2	158	129	154.6	119.5	145.5	145.5	129.6	123	186.8	162	140.8	159.5	144.7	146.5	151	162.8	154.8
9	182	232	192.5	169.6	185.6	143	171.5	205	209.2	202	189.3	179.5	189.8	188.7	188.5	187.6	140.9	183.1	165.9	168.7	158.6	173.4	187.1	158.9	212.1	197	211.3	169.2	171.9	132.4	169	138.6	152.2	147.4	180.7	158.9	165.3	149.5	167.7	183.6	185.9	158.4	153.8	184.3	154.7	186.9	169.2	157.3	146.2
0	146.9	172.1	173.8	148.1	156.6	171.3	145.6	176.5	146.7	159.5	147.3	140.4	219.1	206	155.5	173.9	193.9	157.7	162.6	155.7	166.9	159.2	144.8	177.2	127.3	141.3	151.6	150.4	159.5	166.9	164.8	154.8	150.9	151.9	147.5	158	NaN	NaN	NaN	NaN	NaN	NaN	NaN	NaN	NaN	NaN	NaN	NaN	NaN
10	127.5	153.1	158.9	147.5	135.8	144.3	159	166.2	128.3	181	187.8	135.4	162.4	159.6	125.6	114.1	111.3	153	119.8	144.4	115.1	141.7	92.13	163.1	123.7	152.2	156.7	141.7	142.3	148.6	149.2	134.1	115.6	109	169.2	135.1	144.2	148.2	134.8	148.6	150.7	142.7	150.2	182.4	118.3	157	142.6	119.7	132.6
11	207.5	200.1	174.5	132.9	185.5	223.2	185.5	182.6	169.2	161.8	212	175.2	192.5	136	166.5	151	185.7	201.7	163	161	180.6	163.4	137.2	131	147.8	166.5	161.7	115.5	130.8	139.3	137	157.8	146.8	125.3	140	162.6	151	151.6	137.5	137.3	95.43	175.2	148.7	163.3	165.9	115.5	159.5	117.4	147.9
12	171.3	171.4	160.6	141.1	169.5	204.7	171.5	161.5	169.7	151.7	174.9	143.5	158.4	175.6	150.6	139.7	140.5	162.8	168.1	139.9	138.3	147.9	116.3	162	148.1	175	128.4	153.2	126.4	180.3	139.5	161.9	139.8	139.7	135.3	96.44	156.5	142.9	155.5	127	122.4	146	164.1	111.9	148.9	189	162.9	151.5	142.2
0	181.8	193	168.9	221.2	180.9	154.3	194.4	153	154	148.1	150.4	169.7	146.4	175.8	163.2	173.8	196.2	166.2	157.3	179.1	177.3	134.6	189.2	140.2	221.2	165.6	156.4	NaN	NaN	NaN	NaN	NaN	NaN	NaN	NaN	NaN	NaN	NaN	NaN	NaN	NaN	NaN	NaN	NaN	NaN	NaN	NaN	NaN	NaN
0	171.1	194.9	212.2	171.5	167.8	184.2	196.5	189.7	186.7	220.4	156.9	204.6	196	173.3	192.1	181.7	189.5	190	214	191.1	216.7	163.7	202.4	219.6	257.5	196.4	208.8	152.8	228.7	197.7	204.9	181.4	204	141.5	134.2	151	171.7	194.5	205.9	196.3	166.7	151.1	160.5	194	146.7	162.9	157	182.4	147.5
0	215.1	185.9	178.1	177.5	164.4	178.4	173.5	187.6	157.2	201	189.8	177.8	168	157.5	174.1	221.4	183.9	202.7	202.9	182.4	130	166	191.3	179.2	152.2	168.5	203.7	145.3	147	138	155.6	171.2	209.8	169.8	198	143.6	163	169.3	210.3	166.7	190.7	179.7	181.1	176.2	145.5	187.9	171	200.9	NaN
13	198.4	187.1	195.1	164.5	172.3	220.5	206.7	196.5	192.6	158.4	198	184.9	197	173.4	166.5	166.9	193.6	153.4	161.5	175.5	175.5	176.1	198.5	197.8	175.1	164.6	177.3	202.5	183.9	191.9	202	185.6	165.1	185	190.9	188	152.8	146.2	163.3	188.8	205.5	174.6	191.5	178.6	142.4	208.3	161.9	159.2	179
14	177.8	178.3	169.8	146.7	186.1	197.3	166.4	167.2	189.6	134	172.8	139.7	143.6	157.1	152.9	162.6	137.4	179.5	142.5	142.6	162.9	142.6	174	190.5	172.9	141.2	171.6	161.1	160	141.3	141.6	157.9	160	143.1	161.2	140.8	144.9	167.1	142.5	158.7	138.2	155.1	158	168	189.4	165.5	179.4	151.6	142
0	199.5	203.8	230.1	213.1	241.6	163.3	148.3	197.4	194.4	161.9	172.1	173.5	169.9	191.2	197	226	182.2	169.3	156.8	160	162	179.7	181	165.7	225.6	188.3	148.4	152.5	137.3	141.8	181.7	179.4	189.7	146.5	159.5	151	NaN	NaN	NaN	NaN	NaN	NaN	NaN	NaN	NaN	NaN	NaN	NaN	NaN
15	210.4	205.3	183.1	534.4	564	543.9	568.4	564.5	538.7	546.1	454.6	545	673.7	585.1	569.1	617.7	595.5	435.9	325.9	364.8	388.8	392	418	384	324.4	345.9	364.8	297.1	259.5	338.3	351	307	301.1	354.6	327.3	355.4	334.8	355	342.4	365.4	394.3	342.4	354.5	262.4	324.9	266.3	269.4	377.9	291.9
16	188.5	120.4	163	116.5	166.8	157.3	161.8	161.2	188.4	182.4	147.1	145.9	187.7	148.6	150.2	135.4	137.5	131.8	163	160.6	147.9	140.6	136.1	137	101.2	145.9	149.5	148.5	154.6	150.5	156.5	161.6	143.5	184	112.1	131	119.9	148	132.2	138.1	141.2	143	157	123.9	128.2	135.2	143.7	149.5	158.5
17	185.8	173.5	137.6	184.1	157.8	183.9	171.7	167	173.9	136.2	134.1	139.3	169.7	171.7	131.3	132.2	163.2	178.5	140.5	159.7	132.9	165.5	167.6	153.3	158.5	166.2	126.3	160.5	111.5	122.8	146.7	152.8	144.7	177.6	146.8	107.3	151.4	131.6	121.3	83.99	166.5	137	107.5	121.5	164.1	109.4	157.6	127.9	118
0	287.4	NaN	NaN	NaN	NaN	NaN	NaN	NaN	NaN	NaN	NaN	NaN	NaN	NaN	NaN	NaN	NaN	NaN	NaN	NaN	NaN	NaN	NaN	NaN	NaN	NaN	NaN	NaN	NaN	NaN	NaN	NaN	NaN	NaN	NaN	NaN	NaN	NaN	NaN	NaN	NaN	NaN	NaN	NaN	NaN	NaN	NaN	NaN	NaN
18	173.6	136.3	183.2	182.2	141.6	159.6	144.7	185.3	140.3	178	176.2	151.7	156.2	193.9	154.1	154.7	182.6	142.1	163.5	156.2	174.8	142.8	156.6	164.5	200	183	159.3	168.7	157	160.6	146	150.2	155.4	119.9	151.2	145.9	173.8	139.8	157.2	130.6	162.1	167.5	175.9	154.4	163.8	175.8	124.4	142.8	167.3
0	195.1	128.8	148.4	170	198.5	151.7	155.2	184	164.2	149.9	191	158.4	154.3	146	188.5	180.7	146.5	111.9	133.9	155.6	150.1	150.7	142.9	166.7	173.6	175.1	146.6	161.1	192.6	156.8	155.8	153.6	183.8	167.8	153.7	167.7	150.8	173.7	178.4	133.4	138.3	146.9	165.2	124	145.4	166	144.6	145.8	166.9
19	196	176.9	202.9	263	162.1	160.9	176.1	161.7	207.3	169.5	182.6	194.3	198	171	178.6	174.1	179.3	162.7	145.7	214.3	145	185.3	155	135.5	176	162	161.6	178.8	159.3	173.6	165.6	153.8	167.4	179.8	166.1	166.7	156.5	164.8	195.1	163	169.3	169.9	175.6	164.8	154.6	166.1	171.3	197.8	207
0	202.1	224.9	132	157.8	155.5	175.3	180.4	179.9	218.2	130.9	178.4	178.1	172.9	163.4	178.6	170.8	166	157.2	168.9	169.2	182.3	189.8	181.5	179.5	155.5	169.3	156.6	151.6	170.5	153.8	122.5	138.3	141.5	170.2	180.1	144	150	169.9	172.6	173.7	166.4	132.9	187.8	174	148.6	135.1	161.5	169.3	165.2
0	128.2	108.5	147.8	108.4	102	131.9	133.4	109	107.3	160.5	102.6	124.9	123.5	99.75	106.6	95.32	NaN	NaN	NaN	NaN	NaN	NaN	NaN	NaN	NaN	NaN	NaN	NaN	NaN	NaN	NaN	NaN	NaN	NaN	NaN	NaN	NaN	NaN	NaN	NaN	NaN	NaN	NaN	NaN	NaN	NaN	NaN	NaN	NaN
0	NaN	NaN	NaN	NaN	NaN	NaN	NaN	NaN	NaN	NaN	NaN	NaN	NaN	NaN	NaN	NaN	NaN	NaN	NaN	NaN	NaN	NaN	NaN	NaN	NaN	NaN	NaN	NaN	NaN	NaN	NaN	NaN	NaN	NaN	NaN	NaN	NaN	NaN	NaN	NaN	NaN	NaN	NaN	NaN	NaN	NaN	NaN	NaN	NaN
0	122.8	126	NaN	NaN	NaN	NaN	NaN	NaN	NaN	NaN	NaN	NaN	NaN	NaN	NaN	NaN	NaN	NaN	NaN	NaN	NaN	NaN	NaN	NaN	NaN	NaN	NaN	NaN	NaN	NaN	NaN	NaN	NaN	NaN	NaN	NaN	NaN	NaN	NaN	NaN	NaN	NaN	NaN	NaN	NaN	NaN	NaN	NaN	NaN
0	150.9	119.6	168	146	153.1	171	144.4	156.9	154.6	182.4	170.7	164	130.5	165	140.5	200.8	188.3	139.7	196.8	178.2	152.1	124.4	174.7	149.3	173.4	132	190.2	155.3	156.2	199.7	190.3	151	144.4	140.5	151.8	199.2	169.8	201.5	151.5	137.6	153.5	156.8	152	179.9	NaN	NaN	NaN	NaN	NaN
20	147.5	182.3	151.9	160.5	213.7	181.7	176.8	180.1	206.9	193.5	157.8	199	156.6	148.6	159	154.9	145.4	167.2	171.6	169.4	159.3	143.4	164.5	134.3	177.5	160	189.2	155.3	179.7	176.3	178.2	155.1	164.3	178.1	156.9	224.2	169.8	155.5	169	169.8	165	175.5	181	162.3	151.2	164.3	177.1	195.8	175.5
21	156.8	175.8	129.4	147.1	166.7	141.5	157	139.1	134.2	154.6	167.9	126.7	166.7	137.5	118.9	228.7	455.1	543.2	543.7	529.7	496.7	497.4	426.5	472	529.9	495.4	539.2	471.7	448	535.1	547.8	459.6	512.5	539.6	478.4	382.1	313.4	261.4	307.9	283.7	241.9	184.1	207.2	165	152.6	181.2	139.7	176.5	168.4
22	87.42	124.5	90.74	123.3	136.3	136	77.3	68.63	66.5	87.23	91.51	87.9	90.44	97.5	57.72	87.68	71.5	69	121	84.39	120	75.28	75.79	87.79	87.5	51.42	76.61	96.29	110.4	84.57	93.98	44.72	93.77	87.1	94.77	113.8	82.74	69.22	127	104	90.69	101.3	87.27	109.2	91.58	92.86	100.5	107.6	85.5
23	207.1	135.8	206.9	141.4	189.4	145.5	160.2	169.1	144.6	135.9	183.7	189.4	138.8	186.2	124.7	175.2	172.3	147.2	163.1	135.6	140.9	128	173.4	136	153.2	157.3	152.3	149.7	151	153	140.4	140.7	163.5	143.7	138.2	136.7	130	171.7	143.2	141.1	163.4	172.2	151.8	115.4	126.1	155.1	109.6	110.6	113.4
24	185.7	151	151.9	167.5	187	146.9	148.3	169.4	189.6	197.5	189.2	145.3	156.5	159.4	170.5	183.1	171.6	162.9	164.5	176	153.2	170.9	170.2	163.7	176.6	123.4	187.4	157.5	125.5	173.2	134	158.9	133.6	115.2	145.9	140.3	125.6	144.5	163.9	151	147.9	123.1	145.2	140	145.9	135	184.3	152.3	145.3
25	167	137	131	115.1	158.2	97.66	124.2	121.5	127.4	173.9	131.1	153	140.4	152	129.3	97.5	140.7	120.5	142.8	128.7	118.5	111.5	121	145.8	115.6	129.9	144.5	133	160.7	107.8	101.5	134	121.5	111.4	141.7	102.2	124.7	89.56	145.1	114.5	128.8	114.5	138.2	131.7	134.3	101.3	109	114.8	125.2
0	277	230	201	185.4	214.6	254	209.4	176.2	196.7	206.5	237.7	202.9	191.6	188.1	174.8	231.3	174.9	194.6	176.5	178.1	155.8	167.3	177.5	170.3	190.7	168.4	167.8	194.4	163.5	145.8	172	159.9	174	201.5	128.3	152.2	174.2	163.4	172	149.5	181.8	134	143.4	155.3	133.8	161.7	124.2	169.4	168.2
26	176.5	176.9	148	134.7	159.2	161	152.7	156.4	162.9	154	164.7	188	152.6	141	168.4	175.8	162.5	159.7	165.6	167.4	162.3	150.4	160.7	189.3	146	148.9	160.2	146.4	161.7	156.9	156.4	138.4	146.6	159.3	167.1	140.4	162.1	161.4	174.9	149.4	136.7	154.5	141.7	148	127.5	183.1	156.3	140	179
0	108.3	219.2	168.9	161.3	144.8	114.6	199.3	121.3	117.9	109.7	159	102.5	96.94	94.16	90.96	129.7	127.1	117.6	113.3	147	90	126.2	106	105.7	127.5	77.45	128.2	128	69.31	119.2	139.5	113.4	67.18	60.75	NaN	NaN	NaN	NaN	NaN	NaN	NaN	NaN	NaN	NaN	NaN	NaN	NaN	NaN	NaN
0	738.5	1023	1008	890.9	966.5	899.5	964.9	1022	918.6	912.6	796.4	819.6	745.9	299	213.5	216.9	144.1	184.6	189.9	210.3	214.1	179.2	193.6	187.3	199.5	173.4	167.9	201.1	194.1	149.7	187.8	177.8	151.2	130.9	129.4	155.9	131.3	163	191.7	163.8	147	170.5	165.9	147.8	151.2	137.8	182.2	139	149.2
27	195.9	183.8	147.2	118.2	139.8	130	155	132.6	138.2	142.1	125.1	134.5	122.2	104	126.7	128.5	130.4	107.5	92.46	118.6	119.6	102	106.1	100.9	87.22	119.1	118.9	127.9	132	163	114.5	101.8	121.8	117.2	128.8	106.2	141.2	125.3	130.8	122.7	126.2	137	117.2	144.5	158.2	119.1	147.5	133.5	101.3
28	193.5	210.4	248	223.1	206.1	207.5	187.5	228.6	211	175.1	195.5	199.6	182.8	220.4	183.9	188.8	198	203.4	167.8	177.5	156.2	181.2	172.3	185.5	186.4	154.5	183.7	175.4	187.6	185.1	185.4	150.8	152.6	181.7	160.2	167	175.8	179.8	180.9	154.5	214	163.3	198.2	130.4	167.7	153.7	171.1	145.5	155.9
0	168.1	146.3	174.2	138	127.9	120.1	158.8	126.6	170.2	100.8	169.4	153.1	114.8	153.2	138.4	145	144.9	121.4	136.8	127.3	138.7	122.6	136.5	127.8	129	136	118.5	100.6	119	104.8	151.6	136.2	142.5	156.5	124.7	134.2	132.3	120.3	138.5	142.7	135.4	129.8	163.7	122.3	134.8	71.5	122.8	135	101.5
0	170.3	150.2	159.7	168.7	137.3	126	151.5	140.8	128.5	139.7	186.8	206.6	154.2	197.2	163.6	131.7	137.1	121.9	172.7	140.1	131.8	172.6	147.1	175.9	161.2	166.2	181.8	148.8	126	104.8	133.5	168.8	145.3	129.5	147.4	125.8	128.5	140.9	134.1	139.5	99.54	132.2	110.8	120.5	131.3	151	123	117.9	115.1
0	146.9	152.8	209.2	209.6	219.3	183.9	206	205.1	182.7	172.9	191.9	158.8	147	132	135.9	155.9	133	151.3	119.8	129.4	109.5	150.4	105.1	158.9	141.3	139.7	102.6	127.6	118.6	154.2	136	143.9	109.1	127.5	114.5	137.5	110.5	152.2	141.1	136.4	126.9	104	148.7	163.3	151.7	120.4	149.2	143.5	105.8
0	112.6	190	108.7	124.7	89.5	112.9	105.2	100.4	104.9	47.5	84	123.8	129.4	74.1	103	99.13	90.55	76.86	111.2	112.6	145.8	93.63	74.1	NaN	NaN	NaN	NaN	NaN	NaN	NaN	NaN	NaN	NaN	NaN	NaN	NaN	NaN	NaN	NaN	NaN	NaN	NaN	NaN	NaN	NaN	NaN	NaN	NaN	NaN
29	147.4	89.96	126	131.8	131.1	119.5	138.3	137.5	130.7	96.69	96.49	118.8	125.6	144.7	140.5	121.9	150.3	126.6	124.2	139.9	109.3	134.1	129.7	109	96.02	122.4	103.1	106.6	96.22	90.29	81.91	132.8	79	113.5	104.2	103.1	120.5	100.7	119.2	106.4	82.79	91.43	111.9	108.9	111.7	85.15	102.6	95.7	89.95
0	151.5	168.2	173.1	165.6	154.1	139.8	161.2	155.4	126.8	120.2	NaN	NaN	NaN	NaN	NaN	NaN	NaN	NaN	NaN	NaN	NaN	NaN	NaN	NaN	NaN	NaN	NaN	NaN	NaN	NaN	NaN	NaN	NaN	NaN	NaN	NaN	NaN	NaN	NaN	NaN	NaN	NaN	NaN	NaN	NaN	NaN	NaN	NaN	NaN
30	189.7	171.9	116.5	91.23	81.33	105.9	148	119.1	149.5	127.4	125	153.2	137.8	95.76	102.8	109	139.1	120.2	132.9	135.8	137.8	142.2	144	136.2	128.9	146.4	131	110.1	127.9	153.5	159.2	111.5	152.4	120	132.7	137.2	132.2	131.4	139.3	156.3	129.2	169.8	96.89	136.1	132.8	121.8	97.04	103.7	142
0	151	132.1	184.4	147.6	149	152	166.8	167.9	135	169.2	168.5	126.5	118.5	146.5	189.1	157.5	133	161.3	164.6	148.1	153.7	179.1	142.9	133.8	NaN	NaN	NaN	NaN	NaN	NaN	NaN	NaN	NaN	NaN	NaN	NaN	NaN	NaN	NaN	NaN	NaN	NaN	NaN	NaN	NaN	NaN	NaN	NaN	NaN
0	151.7	169	133.8	171	192.3	149.3	151.3	137.1	146.6	144.8	148.5	134.8	147.9	139.8	108.5	143.1	153.1	129.4	167.9	133.5	158.1	141.6	120.2	155	139.3	119.5	135.5	120.3	109.5	129	135	135.5	154.7	131.2	126.7	132.2	120	140.8	132.5	125	127.8	144.5	98.43	117	112.7	104.8	103	116.7	118.5
31	132.6	111.3	124.6	124.1	109.8	135.7	107.8	117.4	120.4	120.1	111.7	157	122.4	105.8	102.9	93.74	103.5	100.5	127.1	129.9	97.56	118.7	125.9	132.5	120	89.72	93	123.4	133	111.3	79.82	53.85	118.7	90.31	99.05	105.4	97.5	97.76	95.9	98.65	130.9	101.7	85.18	115.7	101.7	112.8	120.3	89.98	129.8
32	145	109.4	142.1	119.9	141.3	137.5	110.9	138.4	115.7	146.3	119.8	134.8	117.2	88.29	118.5	100	135.2	111.2	69.62	115.1	116.8	108.3	76.73	74.5	110.8	80.21	126.8	63.5	122.5	100.2	103.1	146.8	79.25	119.9	78.35	113.4	145.9	120.4	100.1	90.43	114.4	112.5	98.44	100.7	69.94	121.8	94.79	101.7	87.1
33	163.6	137.3	154.5	211.9	139.9	169	174.7	136.2	184.2	189.5	211.2	170.5	188.4	183.7	186.9	157.6	167.7	144.7	165.1	166.4	160.2	139.2	130.7	155.5	169.7	154.5	130.1	150.2	149.2	147.1	154.2	166	132.2	129.2	129.3	177.7	155.8	153.3	149.7	165.3	119.2	131.8	138.3	118.9	138.7	134.8	106.3	113.8	121.7
34	144	177.5	164.4	200.7	150.9	166.7	197	142.9	148	173	169.5	174	150.3	139.7	184.5	161.9	126.3	167.5	166.6	146.2	179	138.3	153.8	144.8	139.9	161.2	140.8	141.2	135.4	146	174.4	126.3	143.5	152.9	148.5	162.1	120.5	154.7	147.2	116.8	148.8	130.6	121.9	124	175	146.7	174.3	155.5	170.7
0	157	180.3	199.6	152.8	205.7	130.2	152.3	159.5	129.1	157.3	158.5	149.2	162.9	149.6	186.7	163.7	173	148	178.9	149.4	178	177.1	163.5	152.6	134.3	157.9	188.6	146.1	175.9	149.2	164.4	172	149.7	169.9	168.9	122.7	172.9	173.4	164.2	154.2	152.9	128.7	145.5	180.4	NaN	NaN	NaN	NaN	NaN
35	175.9	191.1	186.9	187.1	196.9	198	185.8	208.5	204.3	177.4	177.2	201.9	151.9	175.3	156	188.2	180.5	156.6	183.6	217.1	172.7	185.5	199.1	173.9	182.9	180.2	227.3	221.5	748	784.1	740.6	774.2	683.6	719.4	762.8	702.2	738.7	694.9	708.2	737	747	743.4	752.3	667.1	743.5	710.6	768	778.1	801.2
36	151.5	188.2	153	155.3	141.5	145.1	144.4	146.9	143.7	170	157.4	133	127.8	209.3	163.5	125	160.2	167.6	137	132	142.5	158	157.7	137.8	146.2	133	114.2	140.3	142.7	132.7	130	162.8	149	140	129.7	132.3	141.1	137.8	136.4	177.6	146.7	131.2	121	122.3	141.6	119.9	119.2	115.5	125.5
37	190	131.8	133.5	128.6	159.2	170.1	131.3	138.2	157.2	182.4	140.2	165.7	104	138.2	168.5	156.5	129.5	139.7	177	158.3	158.8	129.5	114.3	176.2	145.7	170.2	132.7	115.5	129.3	176.7	143	123.7	145.3	124.6	127.3	144.5	107.8	147.7	150.9	170	144.4	134.4	122.1	185.4	133.5	138.5	146.1	146.2	119.8
38	115.3	136.2	106.3	110.3	132	125.3	101.9	136.5	122.3	125.1	118	113.3	108.7	97.39	125.4	150.9	115.4	137.6	120.9	120.9	76.76	124.5	95.26	108.5	105	94.39	86.82	97	96	109.2	118.8	136.9	119.8	106	114.1	118.9	115.5	83.5	107.5	114.4	121.9	118.8	130.5	88.77	105.6	117.9	80.42	89.37	105
0	155.3	155.1	179.7	141.7	141.1	142.3	123.6	159.2	161.9	130.7	138	108.2	103.1	150.5	99.12	132.7	112.1	124.6	144.1	141.6	143.1	130.6	126.8	114.2	141.7	147.2	125.3	103.5	116.4	112.4	108.5	125.4	131.9	137.6	167	113.5	130	132.4	96.17	103.3	119.6	125.3	122.5	139.1	140.2	127.9	116.5	100.1	113.4
39	208.7	172	161.5	167.8	213.8	191.4	170.4	206.5	178	182.2	192.7	200.2	760.4	720.8	752	821.9	763.1	735.7	700.6	683.6	755.6	689.9	637.3	776.5	739.2	687	678.9	648.1	720.6	739.1	723.7	640.6	519.5	494.9	395.1	208.5	268.9	286.5	292.5	269.1	269.5	181.5	232.3	258.1	232.2	243.3	220.7	207.4	205.5
40	199.5	165.5	152.8	174.4	194.9	183.9	190.6	173.7	194.7	144	171.3	186.5	161.1	200.3	149.5	156.4	134	166.7	178.7	134.5	181.4	147.3	169.7	173.5	145.9	160.3	166.5	181.8	146.7	164.5	142.8	130.9	138	163.5	159.2	151.4	136	152.8	149.6	166	156.6	141.2	151.5	147.7	157	163.6	170.7	139.4	149.4
41	285	252	310	208.1	253.5	290.7	184.7	249.7	205.8	242.5	223.9	215.6	232.2	173	257.7	208.2	179.9	165.5	209	254.8	224.6	252.4	200.2	196.6	217.9	186.7	217	206.5	173	179.3	175.5	210.7	196.1	183.3	194.8	186.7	193	203.3	213.5	202.2	172.6	201.9	184	180.9	186.1	239.2	198.1	185	215.2
0	200.3	199.7	167.4	159.3	174.9	172.8	179.6	176.7	167.4	133.5	158	734.2	846.5	836.7	771.7	792.5	774	723.1	878	737.2	702.9	582.3	749.3	742.3	785.6	717.9	779.7	766	NaN	NaN	NaN	NaN	NaN	NaN	NaN	NaN	NaN	NaN	NaN	NaN	NaN	NaN	NaN	NaN	NaN	NaN	NaN	NaN	NaN
0	118.8	143.8	130.5	156.9	127	135.6	124.5	122	135.2	90	109.6	115.5	111.3	96.57	124.5	143.1	112.7	134.4	124.4	169.8	128.8	106.2	135.7	125.9	124.9	90.21	155.7	159	149.3	91.85	70.54	60.28	88.36	62.23	93.53	NaN	NaN	NaN	NaN	NaN	NaN	NaN	NaN	NaN	NaN	NaN	NaN	NaN	NaN
42	194.1	146.1	141.8	177.7	132	135.7	128.4	163.5	113.9	136	126.4	152.8	102.5	98.16	118.4	127.9	122.4	140.9	125.5	99.4	119	130.3	144.6	96.65	121.4	113.8	115	128.9	130.2	118.1	142.5	102.9	112.2	130.4	168.9	153.9	134.7	101.2	125.3	146.4	124.3	138	155.8	129.7	124.7	118.4	132.4	121.4	107.7
43	351	320.7	375	262.7	326.5	261.6	240.5	293.6	336.2	257	225.3	274	251.6	210.3	201.4	221.1	217.2	203.1	246.4	231.8	265.6	263	227.8	244.3	215	229	239.8	178.9	234.7	192.2	217.8	207	249.1	224.8	155	193.9	202.7	201.8	206	210.5	209.5	213.9	202.8	245.7	231.2	217.3	234.9	184.7	257.4
44	149	177.3	186.1	152.2	144.7	147.1	171.5	161.9	184.4	164	158.7	131.9	170.5	157.5	128.7	127.9	128.2	154.9	160.2	129.8	149.5	128.3	143.1	133.9	127.5	181.4	120.3	123.3	111.8	132.1	123.7	131.1	117.7	120.2	108	107	130	89.37	126.5	114.6	110.5	123.4	118.1	129.5	126.5	132.5	151.2	128.1	78.52
45	127.4	144.7	117.8	147.5	125.6	132.4	149.1	170	147.5	144.2	135.8	147	142.4	93.66	131.3	119.2	134	126.6	129.3	133.1	121.9	132	128.4	135.5	144.8	139.3	110.4	141.4	131.6	98.32	123.6	123.7	139.1	128.9	107.5	112.3	125.5	120	108.3	111.5	136.4	113.7	107.9	139.9	135.2	119	125.2	101.1	132.1
46	203.5	140	199	160.1	140.9	178.3	169.5	123.9	133.8	128	138.3	175	113.8	155.1	169.2	166.7	137.7	133.5	141.1	102.5	163.4	122.6	164.8	131.3	145	152.8	127.1	166.2	135.3	117.5	128.5	135	138.2	114.2	113.8	112.6	110.3	118.7	169.7	131	102.7	126.3	115.5	120.3	90.9	112.6	121.1	122.7	124.8
47	156.8	141.3	96.71	191.5	122	144.2	125	123.4	144.4	139.9	128.4	153.6	127	90.65	131.2	102.5	116	120.8	116.3	121.8	160.7	203	204.4	166.2	171.5	199.6	194.8	174.1	222.8	186.7	149.3	176.9	110.9	97.5	130.3	128.3	130.5	110.3	127.8	168	140.2	116	118	107.9	98.83	126.5	116.5	100.1	114.5
0	159.9	153.8	136.3	173	138.3	116.5	159.7	150.4	162	178.6	137.5	128.5	141.4	154.6	130.6	173.7	135.1	123.1	136.9	121.6	133	151.8	135.1	144.5	153.8	145.6	126.9	151	165.9	108.6	137.1	104.2	146.6	130.7	97.52	138.1	118.5	152.2	136.2	123.3	138	114.2	116.3	122.6	144.3	101.6	122	156.5	96.67
0	186.8	127	159.7	129.2	133	157.2	134.9	148.6	102.1	159.3	189.7	124.5	154.6	133	126.2	152.3	163	147.9	178.7	104.6	132.3	NaN	NaN	NaN	NaN	NaN	NaN	NaN	NaN	NaN	NaN	NaN	NaN	NaN	NaN	NaN	NaN	NaN	NaN	NaN	NaN	NaN	NaN	NaN	NaN	NaN	NaN	NaN	NaN
48	210.4	171.4	428.3	662.6	713.5	639.3	676.5	591.4	564.8	313.3	541.6	495	583	336.6	253.5	229.9	245.1	159.9	193.5	163.6	211.8	182.3	209.5	188.8	209.9	179.7	184.5	223.7	151.8	735.2	716.3	574.2	478.5	372.9	320.2	262.7	256.5	281	259.4	302.3	223.4	204.9	236.3	252.7	212.8	212.9	204.1	206	240.1
49	295.7	235.2	202	274.1	195.8	204.3	200	237.9	206	178.2	228.3	210.5	184.5	204	183.2	179.3	175.7	196.4	201.3	190.2	147	209.8	183.2	199.2	163.5	206.2	169.9	183.2	191.2	192.1	197.5	196.2	209	250.8	190.7	168.5	186	221.2	149.7	186.6	179.2	171.6	199.6	180.3	192.8	130.8	167.2	146.7	179.3
50	163.5	164.8	177	187.7	149.9	141.8	188.8	188.7	155.9	170.5	126.7	193.8	141.8	133	125.5	135	114.2	157.8	153.2	140	127.9	132.7	133.5	89.25	108.7	105.5	158	140.3	125.2	155.7	126.5	102.6	138.7	170	132.6	117.6	114.7	116.9	123.9	107	131.8	135.9	85.36	118.4	130.9	102.8	123.9	149.5	122.5
0	162.2	157.7	125.5	137.5	140.4	171.2	137.9	144.3	113.7	138.8	104.5	127	131	157.9	107.5	193.7	141.7	125.1	159.5	126.3	110.8	145.7	107.5	121.5	134	106.9	119.4	121.1	121.2	143	90.85	120.2	138.9	133.7	123.2	90.17	139.6	117	120.8	105.8	92.96	120.8	105	100.8	100.7	109	96.68	114.1	146
0	172.6	153.3	165.7	156.8	160.7	157.6	143.8	186.5	125.6	172.3	161.6	164.3	169.4	146.8	126.3	180.6	130.5	144.2	134.3	109.2	108.1	123.3	109.8	129.9	123.9	103.7	99.31	152.5	109.4	120.4	140	126.2	103	102.2	112.8	135.5	137.2	130.7	141	109.4	175	157	138.3	142.2	135.3	147.8	171.2	145.5	133.2
0	176.5	167.8	132.6	106.5	155.4	150.5	173.8	174.2	177.5	145.5	150.9	147.7	176.6	153.5	166.7	146.5	118.8	138.8	132.1	111.7	156.7	157	127.6	139.8	118.3	106.7	113.8	117.9	133.7	129.8	118	130.1	120.1	118.3	104.4	125.2	151.5	123.3	142.9	132.5	135.7	84.19	158.5	136.5	102	115.7	113.1	129	129.8
51	205.3	192.8	201.8	179.1	199.8	193.2	191.4	165.7	191	215	183.2	180.9	175.8	171	159.7	206.3	164.8	154.8	178.2	183.8	164.5	162.1	145.3	166.6	148.1	145.7	146.2	173	161.9	181	163.8	184.9	187.5	156.4	173.2	179.7	157.9	176.6	178.8	168.6	170.1	157.1	157.7	194	170.4	185.6	204.4	179.2	182.7
0	169.3	120.9	116.1	115.5	135.8	185.4	150.9	100.8	118.4	121.5	182.5	106.5	128.5	145.2	146.4	98.29	137.5	142.7	135.8	152.4	120.3	139.5	131.8	106.4	108.1	110.5	94.27	119.4	102	130.3	82.08	112.5	120	145.9	80.94	108.9	99.07	89.61	107.3	117.6	109.9	93.65	83.88	133	116.5	84.06	102.2	90.45	100.9
52	163.5	154.3	170.3	162.8	178.5	201.2	155	197.9	172.8	168.7	166	156.1	181	169.8	149.5	157.4	198.5	167.6	151.7	187.2	142.2	140.5	178.6	164.6	150.5	131.1	160.2	151.5	137.7	132.9	172.9	172.9	148.7	170.8	182.2	175.1	178.1	141.9	141.7	161	167.7	231.6	182.8	213.7	192.8	175.1	144.3	180.6	174.3
53	161.3	131.7	130	154.2	168.2	143.7	156.3	194.1	166.7	161.5	182.5	141.5	132.8	187.9	165.6	137.8	160.5	152.2	200.9	177.2	177.7	197.1	192.2	175.1	225.9	151	171.5	177.5	131.3	147.5	127.2	173.2	164.6	156.4	157.2	163.9	186.4	175.9	138.9	130.4	178.5	179.3	184.1	167	152.7	167.5	186.5	146	161.2
54	167.6	144.3	145.4	146	102.3	137.8	138	117.3	140	110.7	125.5	141.4	177.2	138.2	129.6	129	137.1	151.3	118.8	126.8	117.2	149.8	117.6	131.9	117.6	140.1	100.3	112.8	103.9	104.5	121.9	109	113.8	79.48	113	95	117	100.4	89.24	120.2	103.8	128.2	105.3	110.7	118.7	89.86	94.51	78.2	106.4
0	NaN	NaN	NaN	NaN	NaN	NaN	NaN	NaN	NaN	NaN	NaN	NaN	NaN	NaN	NaN	NaN	NaN	NaN	NaN	NaN	NaN	NaN	NaN	NaN	NaN	NaN	NaN	NaN	NaN	NaN	NaN	NaN	NaN	NaN	NaN	NaN	NaN	NaN	NaN	NaN	NaN	NaN	NaN	NaN	NaN	NaN	NaN	NaN	NaN
55	153.1	154	139.6	163.7	109.7	156.3	155	123.7	134.2	128.6	98.72	156.7	122.3	167.7	138.4	137.1	116.5	136.8	119.9	121.3	78.94	124.2	121.4	117.5	112.5	121.3	105.1	123.4	122.6	99.44	125.1	98.92	92.89	130.8	101.6	119	115.6	92.47	110.1	134	132.5	110.2	103	124.8	103.7	95.17	100.3	103.3	113.6
56	285.8	353.9	361.2	268.6	289.6	144.4	271.1	205.9	177.2	175.8	156.8	151.2	147.5	122.4	141.4	127.9	141.1	115.1	110.5	134.3	118.8	116.6	120.5	136.2	143.6	107.2	124.4	145.1	126	131.4	125	96.02	125.8	130.5	86.98	104.3	120.5	113.5	112.8	184.9	100.4	128.8	110.8	100.3	106.7	114.9	97.48	137.5	112.1
57	211.6	127.6	169.9	147.8	142.7	151.1	150.5	157.7	156.9	174.7	157	132.9	160.1	158.7	159.9	146.5	160.4	148.9	181.5	181.4	188.6	147.3	125.4	149.9	129	161.5	131.1	142.2	137.3	146.9	162.6	137.5	178.6	138.9	136.4	135	141.1	114.5	133.6	139	104.1	94.04	113.7	108.1	102.4	111.7	108	102.5	87.19
58	178.5	173.6	174	138.6	150.4	149.5	164.4	163.9	141.3	167.7	172	117.4	119.3	147.7	158.1	148.1	125.9	119.7	146.3	162.5	133	128.8	118.5	124	126	131.1	136	130.7	140.3	133.6	131.3	155.8	157.9	115.8	124.3	143.9	162.8	146.5	135.5	137.5	116.9	159	144.4	136.3	121.3	117.7	135.7	124.9	126.7
59	232.1	155.3	163.3	174.3	150.6	178.3	152.1	160.6	144.9	162	158	169.7	148.2	138.5	174.7	181	153.5	161.2	154.5	151.1	162.9	140.8	139.7	167.8	188.5	171	143.5	173.7	195.4	169.9	172.9	150.6	161.9	138.4	143.8	140.2	146.1	140.3	155.2	120.9	158.9	163.8	136.4	172.4	156.9	150.9	158	136.1	148.7
60	191.1	167	134.1	172.3	138.3	162.6	165.2	167.3	155.6	167.4	158.8	152.5	134.1	147.4	168.2	142.6	156.8	163.8	173.3	161.1	133.9	140.6	141.7	162.4	158.7	138.2	139.1	145.7	171.5	141.7	144.6	104.8	147	152.5	120.9	147.6	140.4	142.9	162.7	164.2	164.7	128.7	134.8	134.9	112.8	123.1	138	117.6	99.24
0	135.9	128.6	111.4	114.5	204	121	169.5	161.9	108	136.1	126.6	142	137.5	152	148.6	120.6	90.15	137.2	131.2	111.7	101.5	131	112.2	117.2	111.6	110.5	88.72	91.74	97.73	95.23	116	109.6	116.7	96.39	75.7	112.3	95.68	95.63	116.6	136.2	81.01	97.17	134.2	145.7	74.19	107.5	107.7	94.52	123
61	169	155.5	119.5	188	185	186.6	142.4	157.5	150.5	172	158	145	130	189.5	150.6	170.9	149.6	129	170.9	150.5	164	142.8	139.3	162.4	140.1	131.5	143	116.5	117.5	137.5	134.2	136	148.7	180.5	132	144.2	150	116.9	131.6	128.8	136.9	150.6	144.7	147.3	110.3	123.2	133	144.8	137.4
62	203.7	159.5	195.8	178.7	214.5	174.7	157.2	177.8	177	184.5	175.5	203.5	166.7	201.8	194.2	199.5	185.9	204.5	189.5	207.5	174.3	216.8	185.1	163.8	203.3	155.6	171	172	159.3	175.3	177.7	165.7	157.2	163	139.5	161.8	144.8	168.2	157	171.5	145.3	166.4	162.8	124.6	176	170.1	155	129.4	168.3
63	135.9	161.9	174.2	173.5	133.6	168.5	136.1	149	150.9	112.8	159.8	112	138.7	120.3	118	120.7	149.8	164.9	168	146.8	172	137.7	111.5	127.3	128.5	130.6	125.5	138.4	152.4	150.1	145.7	125.5	116.3	131.8	133.5	133.9	115.9	125.5	140.4	111.5	124	123.3	118	116.4	99.9	127.9	117.5	130.7	116.5
64	141.5	177	169	210	131.8	166.7	145.3	144.5	155.3	144.2	130.5	126.8	161.5	154.5	123.1	145.7	146.7	145.7	115.7	139.8	158.3	183.2	126.3	131.2	146.4	161.6	124	146.6	130.5	134.5	119.3	145.5	133.1	147.3	144.6	119	147.5	152.5	110.7	103.8	127	108.6	159.1	114.2	134.5	126.5	114	139.4	122.1
0	169.5	172.5	176	131	146	186.4	164	134.5	139.6	166.6	168.1	137.6	127	166	166.3	174.5	120	147.4	125.5	127.4	137	152.9	139.2	156.2	151.5	155.5	139.5	120.8	165.3	131.7	154.8	130.9	141.8	101	143.2	132	140.5	129.2	140.7	140.3	141.9	148.8	129.5	137.5	111.5	134	117.4	130.7	137
65	151.8	187.3	181.8	158.1	163.7	172.1	146.5	158.6	158	174.3	140.2	180.6	168	155	166.2	167	152.1	180.8	173.1	140.8	158.6	130.4	141.3	144.7	151.8	138.9	160	154	155.5	137.8	131.3	123.1	117.1	135.1	145.3	164.8	108.3	98.32	146.4	133.8	117.9	126.3	115.7	128.7	146.4	124.9	96.62	118.1	105.3
66	236.5	165.8	255.9	213.8	174.6	205.8	198	216.3	196.3	152.7	238.3	227.9	236.2	219.2	184.5	217.6	235.3	198.6	227.2	219.6	211.7	190.2	207.4	243	168.3	227.4	205.1	250	204.6	191.8	224	238.6	233.1	195.8	256.7	171.9	215.5	197.1	237.8	194	214.5	194.8	208.6	200.4	219.6	226.1	236.8	204.1	196
0	215.2	228.4	195.6	202.1	190.2	228.4	210.9	173.8	203.8	234.9	249.3	248.1	230.7	215.4	223	199.7	220.3	217.8	218.3	190.2	198.6	203.2	172.6	214.3	191.4	170	191.5	161.3	191.4	218.5	176	200.5	206.4	191.3	166.9	195.3	174.9	214.3	180.5	214.5	215.2	193.8	193.4	186	211.1	183.8	157.9	209.5	224.8
67	130.5	148	128.2	130	122.7	166.2	157.5	87.23	144	148.8	128.5	126.5	130.4	118.5	110.9	132.6	134.5	145.5	144	117.4	103.9	136.4	160	117.9	122.5	142.9	129.3	144.7	110.5	100.2	129	139.8	142.1	114.7	166	147	128.2	133	130	124.4	127.3	126.6	128.6	140.1	126.2	140	132.8	154.6	148.3
0	169.7	201.5	180.9	153.4	153.2	185.1	167.6	163.9	148	181.2	188.4	181.1	160.2	176.1	151.5	185.9	182.4	140.7	129.8	133.2	176.1	183.5	186.5	191	161	151.5	162.6	182.9	175.5	168	180.4	155.6	173.5	194.1	187.5	150	149	155.5	183.4	185.5	169	182.4	151	160.5	194.5	192	159.5	162	151.9
0	189.3	201.7	169.1	175.3	226.8	178.2	183.5	184	162.2	168	196	188.6	164.1	158.4	163.7	163.9	202.3	136.5	160.4	180.7	180.3	124.2	166.4	201.6	138.5	172.2	208.5	156.1	149.6	184.4	175.4	152.4	174	147.8	207.8	156.9	159.8	173.1	212.2	155.6	158	130.6	181.6	171.5	187.1	175.9	171.2	162.3	138.6
68	188.2	197	123.6	168	142.5	114.5	138.6	115.6	189	128.1	151.3	101.9	141.6	127	130.2	146.5	111.9	151.7	135.1	135	158.2	165.5	127	106.4	143.5	156.4	139.9	103.5	120.9	154.5	130.5	148.5	141.2	136.4	102.7	125.7	134.9	129.4	136.4	141.6	94	111.5	119.6	137.5	109.6	121.5	128.4	127	108
69	175	136	175.4	165.5	168.5	136	122	133.6	153.5	120.5	154.9	94	132	142.5	152.2	168.1	161.9	168.5	149.4	169.5	122.5	128.2	168.6	111.5	165.5	139.5	156.6	144.5	149.2	165.6	153.3	150	123	157.5	141.5	146.2	160	146.9	130.8	146.5	177.3	187	143.8	138.5	151.8	156.9	175.7	131.5	110.7
0	154.3	142.3	137.4	172.4	151	135.4	147	117.5	152.1	145.5	104.3	138.3	116.6	136.6	122.1	140	128.8	113.8	110.6	122.5	127.1	125.5	122.9	124	109.5	120.6	140.2	113.5	119.4	133.4	123.7	104.9	104.8	125.7	105	99.83	109.7	88.47	111.5	137.5	104.2	125.1	111.8	124.9	115	91.55	96	109.5	123.2
0	147.6	90	147.1	145.7	NaN	NaN	NaN	NaN	NaN	NaN	NaN	NaN	NaN	NaN	NaN	NaN	NaN	NaN	NaN	NaN	NaN	NaN	NaN	NaN	NaN	NaN	NaN	NaN	NaN	NaN	NaN	NaN	NaN	NaN	NaN	NaN	NaN	NaN	NaN	NaN	NaN	NaN	NaN	NaN	NaN	NaN	NaN	NaN	NaN
0	165.3	169.3	133.7	133	139.5	131.2	126.5	154.1	110	130.5	123	161.5	130	145.4	116.7	101.5	107.6	142	129.5	192.7	125.1	151.5	135	119.1	105.5	135	114.6	104.5	140	174.5	121	174.9	118	109.3	116.4	113.3	109.5	NaN	NaN	NaN	NaN	NaN	NaN	NaN	NaN	NaN	NaN	NaN	NaN
0	131	151.9	108.5	148.6	179.5	162.3	129.8	125.4	144	177.9	137.8	127.1	130.4	131	119.1	157.1	130.3	98.21	170.5	124	112.4	132	95.83	126	127.6	154.4	117.4	111.5	124	118.6	137.9	130.5	101.9	127.7	148.5	130.3	120.1	101.5	111.5	113.5	95	142	143.5	139.4	114.6	106.4	126	109	106.5
70	130.9	129.4	177.5	141.5	191.4	169.5	156	171.5	166.9	144.5	137	138.5	160	143.9	170	159.5	174	153	149	137	141	157	155.5	147	134.5	155.5	149	121.5	139.5	115	118.4	125.5	88	116.4	144.5	156.4	133	126.5	125	124.4	129	117.5	124.9	113	92.52	157	140	128	122.9
71	182.1	167.9	166.5	195.5	265	468.5	419.5	188	169.5	117.6	168.1	172.5	177.5	177	198.5	173.4	205.5	180	172.5	159	169.5	159	210.5	182.5	183.5	194.9	150	126	171.5	195	197	199	190	183	168.5	205.5	146.6	186.5	144.5	188.5	155	197.5	161.5	164.5	175	170.5	182	168.5	139.1
0	155.5	154	169.4	186.5	168.3	162.4	147.5	153.9	158.6	161.9	177.4	130	133.9	149.9	NaN	NaN	NaN	NaN	NaN	NaN	NaN	NaN	NaN	NaN	NaN	NaN	NaN	NaN	NaN	NaN	NaN	NaN	NaN	NaN	NaN	NaN	NaN	NaN	NaN	NaN	NaN	NaN	NaN	NaN	NaN	NaN	NaN	NaN	NaN
0	132.6	167.9	113.7	138.5	139.8	134.6	94.42	206.6	147.6	135.1	150	159.2	125.5	147.2	119.7	112.7	113.6	110.3	107.6	144	122.2	111.8	106.2	114.8	162.7	134.9	178.7	132.6	139.1	142.1	133.8	119.3	100.2	114.6	153.2	128.3	NaN	NaN	NaN	NaN	NaN	NaN	NaN	NaN	NaN	NaN	NaN	NaN	NaN
72	158.8	124.9	135.5	148.4	150.6	80.61	89.47	160.1	92.95	119.3	130.4	164	123	138.2	136.6	130.7	106.9	148.9	121.5	147.4	130.9	130	136.7	133.2	121	129.2	119.8	128.9	124.8	99.1	123.9	107.5	124.3	83.96	111	129.2	104.6	120.1	107.7	92.38	119.4	94.84	90.22	103.9	102.7	116.7	95.4	99.9	111.5
73	128.6	146.6	166.4	160	127.9	159.9	165.9	147.7	125.2	145.8	147.4	163.1	124.9	155	170.4	137.3	113	167.3	120.7	148.9	147	120.8	124.3	115.1	134	146.5	143.3	102.6	140.3	113.9	134.7	105.6	137.7	137.9	129.9	110	108.3	114.7	105.8	113.8	97.63	119.8	93.41	100.4	88.32	125.6	143.9	141.9	130.2
0	126.1	127.1	101	NaN	NaN	NaN	NaN	NaN	NaN	NaN	NaN	NaN	NaN	NaN	NaN	NaN	NaN	NaN	NaN	NaN	NaN	NaN	NaN	NaN	NaN	NaN	NaN	NaN	NaN	NaN	NaN	NaN	NaN	NaN	NaN	NaN	NaN	NaN	NaN	NaN	NaN	NaN	NaN	NaN	NaN	NaN	NaN	NaN	NaN
74	200.6	203	172.5	194	153.5	157.7	169.8	148.3	197	182.5	173.5	164.8	182.8	209.5	172	168.6	147.7	152.7	191.6	146.4	145	137.5	163.1	157	145.8	163.2	124.9	196.1	159.6	136.5	172.2	156.2	143.3	185.1	169.8	163.3	143.5	195.5	140	196.3	200.9	144.6	171	159.5	166.1	148.6	142.1	159.1	163.8
0	145.2	119.4	116.4	147	104.3	111	153.1	117	98.86	101.9	125.7	130.1	149.1	140.9	111.3	130.7	108.1	146.5	114.3	102.8	140.6	112	84.83	126.8	117	131.2	138.4	110.7	121.8	108	105.7	133.5	96.36	113.6	91	82	95.1	95.03	113.5	132.2	93.41	107.6	111.3	135	101.1	139.5	107.2	98.16	114.5
75	168.9	177	215	185.5	220.4	204.6	182.1	201	206	162.8	188.4	191.6	149.7	164	159.8	191.2	193.7	198	178.8	160.2	201.7	178.8	183.3	222.2	149.5	180.6	151.3	150	168.7	154.8	197.5	130.8	123.6	137.3	138.8	169.3	177	139.8	168.2	163.7	137.1	152.8	167	156	148.9	141.2	192.3	122.2	157.4
76	160.5	173.5	135.5	164.5	144.2	188.7	143.1	164.7	128.7	156.4	129.9	159.5	183.7	155.6	169.3	154.1	174.3	201.5	130.5	135.7	135.8	181.7	132.3	140.7	116.7	165.4	144.5	196.5	139.8	159.3	172.2	179.6	182.5	148.7	165	160.8	157	137.2	170.8	161.8	146.4	136.5	137.3	141.6	147.3	131.5	142.7	150.5	139.6
0	76.99	NaN	NaN	NaN	NaN	NaN	NaN	NaN	NaN	NaN	NaN	NaN	NaN	NaN	NaN	NaN	NaN	NaN	NaN	NaN	NaN	NaN	NaN	NaN	NaN	NaN	NaN	NaN	NaN	NaN	NaN	NaN	NaN	NaN	NaN	NaN	NaN	NaN	NaN	NaN	NaN	NaN	NaN	NaN	NaN	NaN	NaN	NaN	NaN
77	242.5	197.5	191.8	199.4	202.6	201.3	200.8	199	198.2	187.1	228.5	205.8	167.5	192.2	177.8	163.4	194.6	173.5	181.3	209.1	193.4	160.6	204.7	180.1	191.5	166.4	184.9	137.6	169.9	160.5	224.5	166.1	187.1	206	135.2	193.6	194.4	167.7	164.7	155.1	164.8	183.5	139.8	171.9	181.2	172.6	178.6	176.3	174.9
78	133.5	109.4	147.5	133.5	130.4	117	157.5	141.1	128.7	142	86	133.7	128.2	101	153.3	146.4	122.8	110.5	87.32	103.4	121.2	111.9	140.1	113.6	108.6	110.5	96.71	111.2	104.2	137	100.9	97.6	82.42	95.63	134.2	102.5	93.64	113.3	77.09	97.32	108.4	137.4	137.6	92.33	100.8	110.8	117	90.13	118.3
79	111.4	144.6	185.6	151.5	150.8	130.6	130.8	160.8	157.7	132.7	165.1	134.1	142.3	116	116.8	121.5	135.7	146.4	96.33	139.5	125.2	95.77	118.3	132.3	116.4	118.4	85.02	125.8	112.6	109.4	118.7	114.6	107.1	91.18	129.3	111	86.57	117.1	106.5	107.9	97.32	89.48	126.8	102.5	94.17	113.3	71.96	131.1	109.7
0	102.8	147.7	106.5	144.1	169.4	139.8	109.5	175.4	142.7	143.8	110.2	144.2	170.7	106.9	133.5	118.4	132.5	111.7	150.3	96.14	139.2	133	145.2	109.2	115.2	88.58	126	123.7	116.8	118.9	102.9	118.4	109	113.5	105.8	131.4	116.6	111.4	93.71	92.91	73.75	112	129.6	106	98.13	102.5	105.3	87.6	96.73
0	119	140.8	146.5	131.4	124.8	NaN	NaN	NaN	NaN	NaN	NaN	NaN	NaN	NaN	NaN	NaN	NaN	NaN	NaN	NaN	NaN	NaN	NaN	NaN	NaN	NaN	NaN	NaN	NaN	NaN	NaN	NaN	NaN	NaN	NaN	NaN	NaN	NaN	NaN	NaN	NaN	NaN	NaN	NaN	NaN	NaN	NaN	NaN	NaN
80	208.4	204.1	173	188.2	169.4	185.2	171.8	232	166	180.7	179	160.7	193.1	174.9	177.3	196.8	201	178.3	174.1	175.8	207.2	175.9	215.7	253.7	173.5	213	206	186.6	152.1	151.8	157	205.3	250.9	228.2	163.9	189	202.8	248.4	167.7	174.6	172.5	171.9	175.1	181.6	169.8	171.7	197.4	162.6	181.7
0	142.7	124.5	83.34	123.2	67.65	132.7	133.5	141.2	123.8	100.6	114.8	120.5	92.19	NaN	NaN	NaN	NaN	NaN	NaN	NaN	NaN	NaN	NaN	NaN	NaN	NaN	NaN	NaN	NaN	NaN	NaN	NaN	NaN	NaN	NaN	NaN	NaN	NaN	NaN	NaN	NaN	NaN	NaN	NaN	NaN	NaN	NaN	NaN	NaN
81	132.5	140.9	168.9	151	178.7	175.5	153.5	155.8	181.5	143	164.4	198.6	157.2	135.1	135.9	160.6	170.1	127.6	149.3	146.3	126.3	143.5	137.7	134.6	130.5	124.5	122.9	116	139.1	138.7	115.9	137.7	122	102.5	129	152.5	134.9	136.3	138.5	155.3	146.1	146.6	126.3	176.1	129.4	131.3	118.5	114.5	117.4
82	184.8	167.5	168.6	169.3	150.4	167.9	149.3	197.8	169.9	165	137.3	161	202.7	156.2	137.4	162.9	152.6	145.8	171.5	145.9	153.9	144.1	138.4	151.2	163	157.6	167.7	143.7	142.4	130.2	133.4	164.9	122	160	166	183	156.6	174.6	170.3	126.1	126	130.8	142.4	130.7	159.1	147.3	157	151.3	145.4
83	193.6	137.8	160.4	171.6	170.1	136.5	172	365.8	684.2	717.8	773	790.1	732.7	726.6	781	753.4	727.2	835	805.1	729.5	682.6	718.4	704	645	469.5	360.6	243.6	210.8	222.1	194	229.6	232.1	211.6	219.7	211.9	213.2	228.7	198.4	176.6	219.9	178.4	182.2	156.3	188.7	165.2	222.1	216.8	181.2	189.6
84	201.1	188	151	160	160.2	154.8	127.6	156.4	151.6	131	128.8	130.3	133.7	166.9	140.2	155.2	127.1	162.5	140.9	145.2	133.4	141.7	157.8	152.9	139.7	159.2	138	151.5	138.3	136	171.2	129.8	131.1	171	114.5	124.7	184.5	183.5	171.6	155.2	151	131.9	152.6	151.6	130.3	103.5	130.6	224.9	169.3
85	159.8	154.1	172.5	218	197.5	165	147.6	182.8	145.3	142.2	171.5	147.2	156.3	143.3	142.8	154.1	105	140.5	119.6	131	135.7	131	127	146.9	139.2	153	153.3	156.4	143.9	150.2	121.7	150.1	155	167.1	135.5	193.5	167.3	124.2	164	161.3	142.1	148.3	113.8	151	129.1	136.5	152.2	106.9	138.6
86	141.4	183.7	172	165	177.6	165	603.3	798.4	834.7	747	788.1	753.7	762.7	799.1	781.9	759.7	796	840.6	654.6	774.4	662.7	679.9	620	498.2	374.4	288	276.5	253.9	179.8	205.7	201.1	183.5	173.5	176.6	198.7	193.7	179.8	180.9	166	174.2	162.9	147.9	171.8	167.3	147.2	171.1	156	153.3	130.2
0	188.9	198.2	142.9	150	189.9	143.4	NaN	NaN	NaN	NaN	NaN	NaN	NaN	NaN	NaN	NaN	NaN	NaN	NaN	NaN	NaN	NaN	NaN	NaN	NaN	NaN	NaN	NaN	NaN	NaN	NaN	NaN	NaN	NaN	NaN	NaN	NaN	NaN	NaN	NaN	NaN	NaN	NaN	NaN	NaN	NaN	NaN	NaN	NaN
87	183.2	151.8	138	120.9	159.6	188.8	146.8	172.9	135.8	166.6	164.7	165.2	177.7	142.1	130.6	111.2	145	137	161.3	117.7	140.2	162.7	110.5	160.1	147.4	176.3	121.2	132.7	145.9	144.1	136.6	138.6	150.7	117.9	161.8	103.6	163.2	144.7	136.5	177.1	145.2	120.4	171.4	163.6	118.2	140.5	152.5	148.2	150.1
88	160.6	161.1	177	203.7	153.7	158.9	188	158.5	120.2	136.3	122.6	130	131.4	132	144	138.7	151.7	154.2	150.2	125.7	144.5	133.5	128.5	162	168.6	170.3	146.6	147.4	133.5	135.5	162.8	120.7	132.7	147.4	128	117.9	169.2	130.3	160.3	156.7	122.9	145	123.3	159.6	138.2	151.2	131	138.9	142.6
89	224	200.5	152.9	145	154.3	174.5	177.2	156.2	161.5	158.8	158.9	164.6	173.4	168.9	144	137.8	194.1	123.2	147.5	180.8	146.6	139.7	144.5	165.7	133.2	166.5	159.8	126.8	149.6	114.2	139	138.2	139.1	153.7	151	141.4	151.2	160.6	131.6	142	127.1	132.8	119.1	182	113.3	119.2	154.5	134.1	164.8
90	116.5	170.6	151.1	130.4	125.2	141.4	105.9	143.5	119.8	113.8	143.2	104.5	123.3	117.6	113.4	120.1	102.3	117.1	121	95.81	150.3	100.3	134.8	110.5	119.8	100.9	111.6	136.8	113.7	102.5	137.8	108.4	112.2	136.8	130.9	132.4	154.5	105.5	113.8	143.7	150.5	133.3	130.3	87.97	121	125.5	99.76	127.4	112.7
0	122.4	160.6	130.6	159.5	145.3	131.2	137	135.9	114	168.7	96.57	133.7	155.4	126.4	150.3	156.6	144.3	161	166.3	96.76	136.3	137.7	131.5	138.7	103.6	171.8	128.5	108.2	119.8	119.5	167.8	157.5	132.2	143.5	150.2	132.8	127	122.5	117	116.7	141.7	131	133.3	138	147.1	112.5	132	120.1	133.2
0	131.1	159.8	100.5	131.5	127.1	101.7	153.2	130.1	143.7	119.5	125.1	98.91	119.1	129	145.2	104.5	122	145.3	96.76	98	NaN	NaN	NaN	NaN	NaN	NaN	NaN	NaN	NaN	NaN	NaN	NaN	NaN	NaN	NaN	NaN	NaN	NaN	NaN	NaN	NaN	NaN	NaN	NaN	NaN	NaN	NaN	NaN	NaN
91	149.2	135.8	145.7	176.8	165.6	125.3	131.2	158	161.2	155.9	139	154.1	148.5	175.5	170.3	158.2	168.9	150.3	167.2	143.6	159.5	138.1	139	138.4	165.5	146.5	135.7	148	147	155.7	149.4	163.6	170.4	168.1	139.2	156	136.5	116.5	137.7	173.9	155.1	146.9	164.5	139.1	150.8	156	160.5	147.2	149.8
92	134.4	174.5	132	145.3	140.2	129.8	155.7	178.2	141.4	143.7	140.5	126.4	112.2	130.1	178.2	171.9	112.8	176.7	142	162.3	148.5	177	147.7	161.8	123.5	162.7	196.3	121.8	160	171	192.7	156	164.2	152.5	168.1	163.7	183.5	169.3	168	146.1	128.5	149.7	152.4	169.7	167	167.5	144.7	153.9	165.7
93	132.9	165.3	141.5	152.8	162.8	186.5	157.6	180.1	170.9	165.1	183.8	151.7	163.1	155.5	186.5	189.6	171.6	163.4	212.6	179.3	173.5	185.3	169.5	177.4	167.6	213.1	169	188.3	190.5	177.9	165.8	188.1	182.5	189.8	172.3	192	167.2	165	213.2	163.9	186.5	183.6	199.1	191.1	209.4	169.2	185	199.5	196.4
94	111.3	161.1	126	129.5	113.2	144.1	153.4	145.4	132.5	146.2	174.6	164.2	126	140.1	120.8	159.7	144.3	220	154.8	173.4	151.5	133.2	136.4	121.7	137.1	132	143.8	142.2	147.4	123.6	138.1	150.7	144	105.4	149.2	180.2	191.5	117.4	144.1	146.3	117.4	125.6	134.9	115.3	139.6	125.5	100.1	138.3	143.2
0	143.5	178.1	156	125.2	132.1	140.7	139.2	156	129.4	132.2	164.8	149.6	128.3	144.5	159.7	119.2	156.1	116	171.5	149.4	139	147.2	145.8	183.1	163.1	151.2	128.9	189.3	157.6	148.8	177.9	200.3	142.7	155.3	163.5	128.5	186.4	159.8	163.6	146	220.2	722.4	639.6	644.2	663.7	622.7	717	735.4	694.3
0	193.6	186.5	191.8	188	187.8	176.5	229.6	196.3	181.8	164.5	154.9	215	177.5	159.5	183.5	169.8	143.2	186.7	179.9	154.6	205.6	206.4	147.7	202.1	188.5	221.4	222.4	170.6	130.9	133.5	156.1	145.9	152.7	164.8	148.7	141.2	159.5	153.5	171.2	153.7	130.4	169.3	179.4	137.7	173	126.4	182.4	168.4	136.8
95	185.3	140.9	134.4	114.4	125.3	131.7	167.1	148.5	123.8	116.4	116.3	158.8	130.3	129.9	150.8	132.1	126.8	104.6	128.4	133	110.7	120.2	145.5	100.2	146	123.1	118.9	111.8	128.7	131.4	151.5	138	140.9	136.3	131.3	138	117.5	187.7	165.9	123	187.4	143.9	146.5	164.8	124.6	130	161.6	149.6	130.5
96	140.6	187.6	173.5	184.9	149.5	161.2	180.8	170.6	201.8	158.9	182.9	173.5	134.4	175.7	174.8	163.8	199.9	173.2	172.4	135	188.4	156.6	173.2	157.5	165.2	160.7	179.5	130.1	181.6	155.9	177.1	181.7	152.9	173.8	163	184.2	156.2	124.8	165.4	185.1	157.2	180.7	165.1	155	177	146.7	166.2	189.9	201.2
97	181.1	143.1	147.3	147.3	140	134.9	154.7	137.3	138.2	125.5	148.3	140	142.8	149.8	166.7	145.5	112.2	165.4	124	181.5	121.3	163.8	147.8	146.5	172.2	146.2	126	143.6	159.3	169.5	139.8	110.6	113	120.5	148.8	172.7	137.3	128	137.9	136.2	155.5	136.2	135.3	157.2	131.2	169.3	132.8	132.3	99.89
0	175.5	242.9	191.7	188.8	164.2	219	151.7	145.5	195.2	132.1	172.9	166.1	179.7	207.8	194.3	173.2	178.7	203.7	182.9	178.5	132.8	155.5	200.5	178.5	NaN	NaN	NaN	NaN	NaN	NaN	NaN	NaN	NaN	NaN	NaN	NaN	NaN	NaN	NaN	NaN	NaN	NaN	NaN	NaN	NaN	NaN	NaN	NaN	NaN
98	157.1	167	170.5	154.9	164.1	178	163.1	148.6	147.5	133.3	166.7	170.5	165.1	145.3	153.3	131.5	154.5	134	145.2	137	166.5	159.3	135.9	142.8	167.6	101.5	149	151.8	125.1	107.4	129	144.4	130.7	127.4	124.7	146	109.2	111.8	136.4	191	140.3	149.9	112.1	138.1	148	112	144.5	131.1	111.4
99	171.9	167.7	202.7	214	148	150.9	186.3	211.9	147.5	142.9	179.7	161.5	164.5	153	157	158.5	157.3	164	164	166	174.3	155.5	177.7	163	186	144.5	181.1	157.5	180	168.8	154.3	155.8	154.7	177.2	153.8	139.8	164.7	188.8	156.2	142.7	147.8	162.2	152.3	173.2	160.5	170.1	171.4	193	186.8
0	NaN	NaN	NaN	NaN	NaN	NaN	NaN	NaN	NaN	NaN	NaN	NaN	NaN	NaN	NaN	NaN	NaN	NaN	NaN	NaN	NaN	NaN	NaN	NaN	NaN	NaN	NaN	NaN	NaN	NaN	NaN	NaN	NaN	NaN	NaN	NaN	NaN	NaN	NaN	NaN	NaN	NaN	NaN	NaN	NaN	NaN	NaN	NaN	NaN
100	129.1	152.8	125.1	180	163.5	156.6	200.1	219.7	213.4	193.9	181.6	211.2	188.9	172.7	151.3	132.4	148.6	150.5	149.6	131.2	175.2	121.4	140.5	143.1	127.7	164.7	121.7	120.2	107	163.3	125.2	136.7	99.48	135.5	122.7	111.5	112.9	118.9	157.8	130.2	114.3	105.7	120.8	136.2	131.7	143.7	116.2	123.2	122.3
101	129.1	175	155.5	149.9	145.3	129.2	112.4	138.8	125.2	118.9	135.4	123.7	123.4	126.2	142	147.2	119.3	106.6	83.49	118.3	148.4	100.8	112.6	119	109.4	115.8	112	123.4	96.42	120.1	117.8	103.5	131.6	110.6	113.2	124.8	88.6	137.1	111.1	98.72	119	110.1	156.4	103.4	109	116.6	99.7	96.79	116.8
102	133.3	136.9	146.9	176.9	169.4	139.8	127.8	137	148.9	192.4	134.2	175.5	144.7	146	140.6	156.5	171.4	177.4	148.8	194.5	167.3	146.8	147.8	153.8	129.9	145.5	139.6	158.1	125.2	147.5	130.4	152.9	176.8	153	146.4	175.5	153.3	156	162.8	166.8	171.3	168.7	177.4	130.4	162.9	131.2	159.2	160.6	177.3
0	134.6	162.1	146.5	127.2	147.1	104	142.1	140.4	137.2	138.5	120.5	117	165.4	136.1	138.8	125.5	116.3	111.8	127.3	136.2	141.4	113.4	133.4	112.6	170	158.2	146.2	116	101.1	115.3	119.3	106.7	139	140	146.7	127.1	108.2	144.3	135	122.7	145	139.4	119.2	131	132.1	141	95.25	144.2	117
0	249.4	198	237.4	249.8	228.6	193.2	211.6	201.6	212.4	152.2	217.3	190.2	199.6	187.8	140.6	191.1	171.5	178.4	170.6	142.3	130.5	152	149.6	139.2	154.3	145.5	121.7	150.8	145.5	157.8	129.9	151.5	135.1	135.9	135.8	123.3	106.4	125.1	148.7	151.7	128.6	149.3	122.1	138.8	176.7	158.4	144.3	132.5	152.1
0	220	189.7	141	135.9	163.5	154.2	172.9	151.5	161.3	143.5	153.5	130.5	147.5	174.8	202.6	139.2	193.2	155.8	167.7	173.3	147.1	143.9	151	154.5	155.1	155.1	166.7	148.4	150.8	151.5	114.1	165	157.3	123.6	126.1	164.9	140.2	165.9	144.9	142.5	113.8	141.5	140.4	113.7	130.9	152.6	157.4	155.9	135.8
0	120.7	182	133	122.5	103.5	99.85	124.7	191.3	139.8	76.23	113	101.6	149.8	103.8	143.8	137.8	174.5	114.8	83.34	126.1	102.3	114.7	99.42	NaN	NaN	NaN	NaN	NaN	NaN	NaN	NaN	NaN	NaN	NaN	NaN	NaN	NaN	NaN	NaN	NaN	NaN	NaN	NaN	NaN	NaN	NaN	NaN	NaN	NaN
0	136.9	149.5	134.4	128.5	114.6	144	130	169.4	111.9	147.5	131.5	102.7	123.5	123.9	126.7	118.6	99.62	136.2	101	135.1	128	137.3	81.8	113.4	130	105.7	107.4	129.3	109	102.6	90.34	99.36	105.9	100.8	125.2	77.5	100.5	109.9	114.5	98.5	93.41	100	117.5	116.9	113.8	81.56	96.64	103.4	96.22
0	1138	1189	1241	1264	1296	1084	1101	1135	856	1221	1026	941.7	1028	827.2	728.2	626.2	532.8	674.7	598.4	421.2	276.3	234.2	193.9	221.7	290.1	249.8	195.4	197.1	249.2	274.5	258.2	223.4	199.6	234.6	175.1	257.5	203.5	NaN	NaN	NaN	NaN	NaN	NaN	NaN	NaN	NaN	NaN	NaN	NaN
103	173.6	185.6	168.5	179.7	158.7	164.1	140.5	164.2	136.9	125.5	165.7	149.3	134	170.8	144.8	141.3	130.1	153.2	123.9	135.2	144.2	102.8	143	184.4	141.8	150	172.7	125	144.4	134.1	119.9	130.4	148.8	105.5	119.1	135.9	114.3	106.7	101.9	118.1	124.7	105.7	116.1	110.7	118.9	148.3	115.3	125	155.4
104	139.7	144.6	151.3	168.4	136.5	126.4	116.7	190.9	150.2	134.4	158.6	168.5	148	192.4	150.1	194.8	146.4	149.5	126.1	131.9	128.6	115	160.1	126.3	120.9	138.3	178.7	152.3	133.5	135.8	131.3	158.6	113.3	158.5	121.3	110.9	121.4	162.5	138.6	147.8	142.6	117	112	120.5	112.6	118.3	146.9	129.7	149.2
0	113.9	107	68.06	107	NaN	NaN	NaN	NaN	NaN	NaN	NaN	NaN	NaN	NaN	NaN	NaN	NaN	NaN	NaN	NaN	NaN	NaN	NaN	NaN	NaN	NaN	NaN	NaN	NaN	NaN	NaN	NaN	NaN	NaN	NaN	NaN	NaN	NaN	NaN	NaN	NaN	NaN	NaN	NaN	NaN	NaN	NaN	NaN	NaN
105	124.5	129.9	141.5	88	145.5	161.1	95.57	140.9	117.5	134.4	130.1	102.9	102.9	123.2	118.1	123.7	138.7	142.6	101	117.4	112.9	115.6	102.5	120	87.95	104.3	104.9	86.56	128.5	76.42	95.73	86.58	103.2	143.8	88.48	108.8	110	91.19	111.8	116.5	94.23	103.5	88.26	103.2	88.52	95.29	94.11	96.07	107.2
106	148.9	187.9	136.6	181.5	116.7	140.5	139.3	135.2	135	109.8	126.8	143.5	123.6	140.8	100.6	120.5	99.1	160.8	106.7	129.6	118.1	163.9	116.3	119.1	124.6	125.7	125.2	123	94.48	107.8	125.9	92.51	101.2	121.2	124.5	142.1	96.59	108.3	124.4	131.8	107.4	119.9	123.3	115.1	113.9	85.55	142	97.78	124.8
0	142.5	148.7	136	156.4	NaN	NaN	NaN	NaN	NaN	NaN	NaN	NaN	NaN	NaN	NaN	NaN	NaN	NaN	NaN	NaN	NaN	NaN	NaN	NaN	NaN	NaN	NaN	NaN	NaN	NaN	NaN	NaN	NaN	NaN	NaN	NaN	NaN	NaN	NaN	NaN	NaN	NaN	NaN	NaN	NaN	NaN	NaN	NaN	NaN
107	148.5	153.5	183.4	197.8	178	133.6	156.7	146.1	144	130	182.2	143.1	140.5	125.3	120	109.2	119.2	110.7	133	130.5	148	160.7	115	132.9	143.6	115.1	164	113.5	130	114.3	124	147.9	92.82	119.5	109.9	146.2	116.7	139.9	131.7	123.5	119.6	123.8	102	117.5	120.8	113.5	106.1	118	155.4
0	113.7	74.06	101.4	76.26	87.54	NaN	NaN	NaN	NaN	NaN	NaN	NaN	NaN	NaN	NaN	NaN	NaN	NaN	NaN	NaN	NaN	NaN	NaN	NaN	NaN	NaN	NaN	NaN	NaN	NaN	NaN	NaN	NaN	NaN	NaN	NaN	NaN	NaN	NaN	NaN	NaN	NaN	NaN	NaN	NaN	NaN	NaN	NaN	NaN
0	NaN	NaN	NaN	NaN	NaN	NaN	NaN	NaN	NaN	NaN	NaN	NaN	NaN	NaN	NaN	NaN	NaN	NaN	NaN	NaN	NaN	NaN	NaN	NaN	NaN	NaN	NaN	NaN	NaN	NaN	NaN	NaN	NaN	NaN	NaN	NaN	NaN	NaN	NaN	NaN	NaN	NaN	NaN	NaN	NaN	NaN	NaN	NaN	NaN
0	176.6	163.4	160.9	201.5	119.6	150.8	178.4	157.9	169.5	189.4	165.1	184.4	162.5	163.4	170.6	155.4	143.5	159.4	137.7	113.5	155.8	NaN	NaN	NaN	NaN	NaN	NaN	NaN	NaN	NaN	NaN	NaN	NaN	NaN	NaN	NaN	NaN	NaN	NaN	NaN	NaN	NaN	NaN	NaN	NaN	NaN	NaN	NaN	NaN
108	155.6	144.4	128.1	152.6	172.5	113.5	145.7	188.8	137.9	131.5	111.4	96.94	121.2	129.5	145	144.5	174.4	130.5	105.9	117.2	126.9	156.9	100.5	124.8	133.1	120.3	124.2	119.1	131	119.8	136.9	112.5	156	145.2	127.6	121.5	134.9	138.2	150.7	106	150	159.8	135.9	130.6	147.9	163	136.8	145.8	151.3
0	133.7	173.1	128.6	148	98.9	110.9	122.7	119.9	103.7	128.9	138	140.6	123.1	94.05	83.15	100.7	92.87	115.2	109.4	118.1	120.9	125.1	81.72	91.29	109.2	113.5	102.5	105.4	70.09	103	96.48	99.71	77.57	95.47	88.96	95.51	146.9	126.5	81.73	78.85	103.6	87.5	129.7	129.5	88.73	138	80.88	99.54	95.51
0	147.8	130.4	112.5	147.4	171.6	175.4	119.4	109.9	94.28	137.1	147.6	99.55	96.3	114.5	118.6	122.9	134.6	123.9	123.8	115.8	115.1	140	NaN	NaN	NaN	NaN	NaN	NaN	NaN	NaN	NaN	NaN	NaN	NaN	NaN	NaN	NaN	NaN	NaN	NaN	NaN	NaN	NaN	NaN	NaN	NaN	NaN	NaN	NaN
0	134.6	132.6	135	139.3	170.5	160.7	140.1	129.7	119.5	129.6	146	134.1	128.8	124.9	143.3	124	139.1	108.6	104.4	137.7	118.8	139.5	121.5	133	132	110	132	114.3	99.81	110.7	128.4	132.5	133.6	117.9	112.6	124.5	126.5	111.8	120.6	91.07	133.9	143.2	116.6	117.8	102	117.8	132.6	111.6	125.4
0	233	212	211	229.9	240.1	209.7	249.9	230.6	223.3	190.7	223.5	202.5	196.4	185.1	156.5	209.3	207	197	181.2	179.4	178.7	236.7	179	176.8	156.1	170.6	189.5	172	143.3	165.1	146.1	183.7	176.3	148.5	154.2	185.6	143.8	165.1	137.8	123.5	165.8	154.3	166.7	146.4	155.6	157.3	158	175.7	149.5
109	142.6	153.5	189.2	131.5	172.3	161.5	149.8	167.5	151.2	213.8	172	167.4	149.8	203.2	173.4	182	178.9	189.6	178.9	167.9	139.8	168.6	155	160.1	131.3	154.5	144.9	148.9	144.5	150.5	179.6	178.1	150.3	147.6	121.9	135.5	165.3	139.1	130.9	145.6	110.7	173.5	135.7	165.9	151.2	170.2	151.9	144.2	147.9
110	214.5	200.3	154.1	173.1	146.6	137	167.9	164	163.9	132.9	113.9	119.4	157.5	151.1	107.1	153.6	149	145.6	147.9	148.9	183.7	148.1	139.3	149.6	131.6	160.7	125.7	179.1	147.9	185.1	154.2	127.2	154.7	117.6	158.6	140.2	134.6	140.5	154.2	140.2	95.21	106.5	143.2	105	128.4	153.4	135	124.1	139
111	130.4	150.6	140.9	152.5	117.8	116.1	116.6	118.5	111.1	121.2	138.9	87.13	86.95	106.2	131.9	103.1	96.54	114.3	86.61	81.78	109.3	113.5	119.5	120.7	134.2	100.5	112.1	137.9	81.45	112.5	102.5	109.6	104.7	104.2	107	102	81.08	76.37	85.47	90.34	79.46	108.1	130.4	116.4	94.55	79.65	61.24	101.9	77.08
112	166	141	154.5	134.7	136.6	132	134	138.1	121.2	122.8	131.9	114.8	126.9	125.5	142.2	136.2	161.5	146.7	148.2	100.6	111.7	139.8	135	121.3	134.2	125.5	106.9	134.7	149.6	126.8	128.6	114.4	126	119.2	130.9	121.3	103.5	136.2	137.6	139.5	130.2	124.9	104.9	120.3	122.6	153.5	102.8	107.5	95.78
0	116.3	134.5	151	118.5	133.5	125.8	126.7	133	125.7	94.64	104.8	135.7	125.9	133.9	117.6	110	128.6	112.5	98.42	121.7	124.3	136.4	141.1	NaN	NaN	NaN	NaN	NaN	NaN	NaN	NaN	NaN	NaN	NaN	NaN	NaN	NaN	NaN	NaN	NaN	NaN	NaN	NaN	NaN	NaN	NaN	NaN	NaN	NaN
0	188.2	146	134.1	155	145.3	125.1	142.9	155	143.5	121.4	154.3	132.5	180.6	140.6	143.2	132.5	128	176.9	124.1	134.1	127.5	133.5	152.4	99.12	114.2	123.8	129.5	145.6	138.8	123	120.8	153.2	146	NaN	NaN	NaN	NaN	NaN	NaN	NaN	NaN	NaN	NaN	NaN	NaN	NaN	NaN	NaN	NaN
0	230.5	227.8	227.1	262.9	236.7	223.2	198.7	282.4	205.6	174.4	231.5	195.7	226.4	205.1	217.1	192.4	206.3	166.5	160.7	145.9	179.1	156.3	177.7	155	203.8	166.3	188.5	160.5	165	123.5	156	164.3	172.9	152.9	143.9	173.2	154.9	148.2	173.8	148.5	134.8	145.4	169	145.2	122.1	160	142.2	139.2	162.9
113	181.1	190.1	181.5	167.5	165	146.8	304	488.5	606.6	599.9	613	614.6	561	582	582.5	401.6	543.5	508	516.5	498.2	530.5	464.1	301.4	303.5	315.4	269.6	239.2	241.1	238.7	266.3	230.1	266	249.3	193.5	236.5	208.8	227.9	205.6	229.5	213.6	177.5	216.1	189.5	203.2	182.7	184.6	187	185	192.3
114	175.9	114.6	122.9	150.9	128	127.3	144.7	134	145.9	162.1	143.1	140.6	132.9	119.8	123.2	122.4	134.6	104	143.4	120.9	148.3	125.4	150.1	143.3	135.8	137.7	107.9	149.2	163.7	104.6	154.7	144.4	163.3	142.2	119.4	118.6	120.3	145.4	139.8	129.5	136	139.2	116.5	130.3	137.2	116.6	126.8	106	132.6
0	138.2	160	143.7	111.5	140.5	118.2	137	161.9	139	154.5	156.8	138.2	156.9	133	139.8	110.9	159.7	198.2	144.7	137	150.5	150	130.8	154.7	133.8	126.1	106.2	145.3	134.4	148.4	143	108.5	134.4	117	155.2	135.7	175.9	119.4	150.5	124.7	129.9	120.9	134.3	119	149.8	89.28	129.4	158.5	108.5
0	156.2	157.4	135.8	162.5	125	159.5	131.5	145.8	112.8	180.5	486.2	438.2	524.7	452.6	486.3	439.2	405.2	486.6	484.5	498	565	480.4	468.5	369	507.4	422.5	456.5	375.7	330.1	250.6	217.9	210	180.8	205.8	195.2	202.4	199.2	182	224.3	185.7	161.7	201.5	181.3	141.2	174.3	165.3	179.8	148	134
115	128	150.9	130.5	164	147.9	152.9	114.8	111.6	141	148.5	133	148.7	144.9	150.3	162.4	127.7	137.5	196.6	182.5	199	174.1	166.5	149.8	156.9	162.4	160.5	137.8	146.7	145.6	139.8	147.2	156.7	126.3	135.8	130.2	150	84.68	144.7	119	111.2	138.1	166.9	105.3	148.1	105.9	121.8	146.9	141.4	141.1
116	137.2	129.1	114.2	110.5	135.8	140.4	137.7	152.9	96.53	160.4	135.5	120.1	139.9	94.98	136.1	118.5	112	139.9	135.9	136	153.9	116.8	123.6	115.5	104.7	129.3	114.8	128.6	117.9	103.9	128	124.3	121.4	119.9	120	149.8	109.8	127.4	160	128.3	114.3	138	140.9	131.3	157.2	123.7	115.1	114.1	130.5
0	194.9	171.7	128	123	88	162	196.7	178.7	141.2	140.3	151.8	175.9	147.7	155.2	146.8	134.4	146	168.2	145.6	141.9	135.9	156.9	155.9	165.8	152.2	170.5	193.4	141.1	159.6	139.1	148.5	186.3	135.2	129.2	93.27	133.6	96.35	129	141.5	130	111.8	145.8	121.3	120.5	108.4	104.6	134.4	123.6	105.2
117	164.9	141.5	153.1	173.3	134.1	162	163	149.2	148.6	153.4	144.1	134.1	151.7	135.8	128.5	136.2	130.8	155.5	145.4	185.4	175	135	179.1	139.5	138.4	124	123	147.6	164	154.5	137.1	146.6	119.9	155.8	173.4	126	145.4	135.4	130.5	145.5	142.9	144.1	117.2	129.1	137	148.2	131.5	110.6	135
118	396.5	371.5	558.2	613.4	587	598.4	393.9	345.4	334	275.3	275.8	257.4	180.1	195.6	205.9	142.2	166.7	155.3	144.1	126.5	162.7	157.3	130.4	145.7	114	105	125.7	144.9	92.86	159.5	117.9	134.7	122.9	136	114.4	146.1	154.7	162.1	152.8	148.4	134.7	120.6	126.4	130	131.2	107.6	122.1	165.5	131.1
119	126	149.5	153.4	122.8	146.5	156.4	133.9	121.4	173.1	129.1	140.5	102.3	130.3	114.8	113.8	102	121.2	103.7	136.1	116.3	114.8	136.3	125.1	88.62	115.5	132.1	164.2	112.1	144.7	114.7	135.8	104.6	126.1	137.2	129.2	98.5	118	129.9	148.5	117.5	146	130.4	149.2	109	146.8	127	133.1	104.6	116.1
120	141.3	275.4	181	191.4	232.5	198.8	185.1	235.4	210.1	176	187.3	196.5	173.9	220	189.6	199.7	171.1	172	186.3	185.3	179.2	182.6	147.3	168.7	147.2	152	193.1	163.1	186.5	183.4	206.3	168.3	168.7	189.2	187.3	135.9	157.2	150.1	155.3	160.2	201.3	173.5	182.2	164.3	170.6	185.2	225	158.8	165.5
0	151.6	183	141.1	128.5	162.5	174.5	NaN	NaN	NaN	NaN	NaN	NaN	NaN	NaN	NaN	NaN	NaN	NaN	NaN	NaN	NaN	NaN	NaN	NaN	NaN	NaN	NaN	NaN	NaN	NaN	NaN	NaN	NaN	NaN	NaN	NaN	NaN	NaN	NaN	NaN	NaN	NaN	NaN	NaN	NaN	NaN	NaN	NaN	NaN
0	142.9	151.5	105.7	189.3	96.31	NaN	NaN	NaN	NaN	NaN	NaN	NaN	NaN	NaN	NaN	NaN	NaN	NaN	NaN	NaN	NaN	NaN	NaN	NaN	NaN	NaN	NaN	NaN	NaN	NaN	NaN	NaN	NaN	NaN	NaN	NaN	NaN	NaN	NaN	NaN	NaN	NaN	NaN	NaN	NaN	NaN	NaN	NaN	NaN
121	210.8	220	216.4	228.9	235.2	228.9	182.6	239.2	235.6	184.9	203.6	200.6	211.5	150.5	189.6	187.4	170	210	181	204.9	173.7	192.7	223	229.8	199.1	175	193	218.7	165.2	186	226.5	216.5	165.5	217	193.7	176.6	230	178.1	189.6	176.5	240.2	205.5	195.3	203.7	182.7	219	189.8	195.1	228.2
0	164.5	179	179.7	145.5	180.5	161.4	138.3	151.2	94.18	167.6	156.5	152	134	136.6	168.1	125	NaN	NaN	NaN	NaN	NaN	NaN	NaN	NaN	NaN	NaN	NaN	NaN	NaN	NaN	NaN	NaN	NaN	NaN	NaN	NaN	NaN	NaN	NaN	NaN	NaN	NaN	NaN	NaN	NaN	NaN	NaN	NaN	NaN
122	162.9	156.3	105.8	145	147.2	176	131.4	166	159.7	158.1	131.5	144.8	158.1	126.1	169.4	124.9	153.9	149	141.5	144.8	116.9	130.9	126.7	115.5	167.2	141.1	146.3	125.6	163.3	163.2	123.6	142.3	165	140	122.3	125.7	147.5	149.8	145.5	154.4	161.1	127.2	145	130.1	146.3	137.8	155.3	161.2	153.1
123	173.5	189.2	222.1	191.9	199.4	191.5	176	210.2	190.1	145.8	193.7	178.9	148.8	139.9	193.6	183.2	168.9	188	225.3	137.6	195.7	171.7	203.8	182.6	173.7	173.2	183	172.9	158.1	168.1	195.1	179.6	225.6	220.6	189.6	181.1	171.2	177.5	192.9	180.6	180.9	189	179	200.9	192.8	198.7	195.2	176.7	166.1
124	170.3	184.1	187.7	151.8	157	174.5	184.3	163.5	177.1	147.9	144.9	158.4	129.3	187.5	168.2	188.2	133.7	146.6	148.3	146	146.3	167.1	174	159.3	154.4	175.8	171.1	138.8	162.1	131.5	124.1	193.7	164.5	125.4	115.1	117.4	128.1	141	134.8	147.4	151.1	129.9	152.3	124.4	173.2	128.6	136.2	145.1	126.8
125	157.5	199.7	175.5	167.5	133.4	148.5	150.2	144.5	158.2	184	134	124.8	94.67	139	146.2	140.7	152.4	150.7	128.1	129.9	123	136.5	155.4	135.7	141.8	139	155.6	124.7	160.3	155.4	125.1	134.2	140.9	125.2	131.5	130.7	131.9	131.7	125.6	141	134.9	165.5	138	121.1	112.8	135.2	123.8	154.2	155.6
126	122.8	150.3	118	110.4	172.2	168	179.1	136.1	266.5	689.4	700.2	600.7	658.8	555	598.3	633.9	619.3	619	554.1	636.5	671.9	626	585	588	566.3	577.6	603.2	555.2	452.5	338.5	277.5	263.3	227	199.4	198.9	173.4	155	211.1	205.4	188.6	222.5	212.3	174.5	181.5	168.6	169.6	183.6	163.7	165.5
0	129.3	117	109.6	97	106.3	117	98.73	128.9	94.73	113.9	117.5	107.1	98.33	85.99	69.45	NaN	NaN	NaN	NaN	NaN	NaN	NaN	NaN	NaN	NaN	NaN	NaN	NaN	NaN	NaN	NaN	NaN	NaN	NaN	NaN	NaN	NaN	NaN	NaN	NaN	NaN	NaN	NaN	NaN	NaN	NaN	NaN	NaN	NaN
0	203.2	203.9	202.5	212.1	218.4	245.4	204	242.2	200.9	191.5	192.9	180.8	206.2	185.8	162.7	179.9	195.4	185.5	183.6	172.2	172.9	172.1	224.8	187.2	158.3	217.4	231.2	134.6	205.5	195.8	198.5	204	194.5	157.9	211.9	169.2	220.2	187.3	221.9	184.2	190.4	192.9	205.8	214.8	210.7	221.8	235.1	225.3	199.8
0	124.7	153.5	135.1	132.4	113.8	167.2	143.4	118.9	129.1	136.8	125.4	110.9	128.5	137.2	137.1	138.3	147.1	93.59	128.4	133	130.9	172.8	139.5	131	179.2	151.5	151.6	175.6	152.6	126.1	108.1	114.6	115.4	139.6	NaN	NaN	NaN	NaN	NaN	NaN	NaN	NaN	NaN	NaN	NaN	NaN	NaN	NaN	NaN
127	173.4	163.1	175.1	140.7	153.4	95.36	154.9	124.1	171.9	136.4	143.2	179.6	134.6	172.4	130.5	134.5	171.2	153.8	136.7	149	119.1	133.1	112.6	111.3	116.8	136.1	101.7	110.9	109.5	156.7	155.4	89.61	120.1	116.4	112.9	135.5	125.4	119.8	113.4	95.65	112	121.9	126.9	142.9	103.4	147.2	120.3	103.4	109.4
128	148.6	120.3	178.4	136.5	143.2	165.8	140.5	129.4	159.2	139	142	108.6	122	137.6	134.6	133.1	148	112.5	153.5	147.4	119.4	124.9	134.4	131	119.2	151.1	123.6	142.5	129	129.5	123.1	121.4	125.4	130.5	119.5	154.5	170.5	127.1	116.7	124.5	147.5	134.8	128.8	134.7	141.1	122.2	116.2	130.6	102.7
0	534	581	566.6	424.1	439.1	277.8	386.5	291.8	290.7	301.4	219.6	234.5	248.5	244.8	242.3	256.8	266.2	234	294.2	315	300.2	306.6	241.5	224	165	242.5	258.6	261.6	239	197.1	255.2	164.8	213.2	194.6	200.8	137	NaN	NaN	NaN	NaN	NaN	NaN	NaN	NaN	NaN	NaN	NaN	NaN	NaN
129	143.4	148.3	85.11	116	129.5	135.3	118.1	110.5	89.98	103.2	133.2	132.3	98.25	120.2	149.7	98.53	112.3	130.3	143.4	84.96	101.6	120.1	107.7	110.2	111.6	129.3	116.9	115.1	115.6	111.3	130.2	105.6	99.75	125.2	103.8	109.4	79.67	126	118.1	80.73	88.68	121.6	101.3	126.8	107.2	117.6	141.5	109.4	116.5
0	202	176.4	165.7	141.8	148.5	167.4	165.1	198.7	150	129	168.9	166.2	157.7	144.3	156.7	152.4	171.9	139.3	121.8	134.1	141.4	117.6	175	141.5	140.4	131.5	125.1	165.4	157.5	138.6	124.6	126	163.5	163.6	150.6	155.4	135.9	143.3	120	142.4	129.9	162.1	165.6	140	129.4	127.1	126	132.3	128.5
0	NaN	NaN	NaN	NaN	NaN	NaN	NaN	NaN	NaN	NaN	NaN	NaN	NaN	NaN	NaN	NaN	NaN	NaN	NaN	NaN	NaN	NaN	NaN	NaN	NaN	NaN	NaN	NaN	NaN	NaN	NaN	NaN	NaN	NaN	NaN	NaN	NaN	NaN	NaN	NaN	NaN	NaN	NaN	NaN	NaN	NaN	NaN	NaN	NaN
130	162.7	141.9	152.7	143.9	202.8	203.2	124.7	184.1	132.9	180.8	143.4	150.3	187.5	138.5	143.1	126.4	116.2	160.4	186.1	123.1	147	143.7	135.3	147.2	114.5	138.4	143.2	129.5	180.8	143.6	158.6	161.7	164.1	185.6	121.9	145.8	117.2	154.5	119.8	109.5	126.3	115.4	91.36	139.1	139	128.5	140.7	105.1	89.89
0	80.26	118.3	143.8	157.2	139.5	148.6	174.7	97.13	127.9	129.7	114	78.39	109.5	112.9	123.5	114.1	132.5	95.51	92.49	96.42	105.2	107	102.9	126	99.98	NaN	NaN	NaN	NaN	NaN	NaN	NaN	NaN	NaN	NaN	NaN	NaN	NaN	NaN	NaN	NaN	NaN	NaN	NaN	NaN	NaN	NaN	NaN	NaN
131	178.8	219	205.3	198.3	205.7	228.1	179.6	185.7	168.2	210	152.6	133.9	164	176	184.1	166.7	142.9	160	187.1	157.7	160.4	170.9	144.4	176.9	166.1	149.6	175.6	156.2	163.5	174	188.8	135	159.7	186.7	149.5	150.2	207.9	147.5	185.1	179.8	164.4	149.3	168.1	168.8	159.7	181.6	142.5	160.7	182.4
0	159.8	189.4	158.5	161.5	164.2	156.9	177.5	158.5	177.5	182.3	114.6	152.5	127.6	135.5	151.5	169.7	136.9	129.6	141.8	155.5	149.8	162.8	99.33	NaN	NaN	NaN	NaN	NaN	NaN	NaN	NaN	NaN	NaN	NaN	NaN	NaN	NaN	NaN	NaN	NaN	NaN	NaN	NaN	NaN	NaN	NaN	NaN	NaN	NaN
132	196.7	206	261.9	167.5	220	217.1	188.8	229.4	199.6	162.6	180.2	193.4	157	183.2	216.5	193.9	167.7	150	175.2	190.6	168.9	184.2	157.2	165.9	136.7	147.8	174.9	167.2	168.4	195.9	167.7	154.3	172.8	165.6	173.9	151.7	189.6	143.4	190.7	189.5	157.9	137	155.1	181.4	165.4	165.6	157.1	198.8	186.2
0	255.9	208	205	180.3	153.6	168.5	159.5	187.7	167.8	183.1	187.3	185	174.5	171.4	183.6	231.2	167.5	172.6	217.1	151.5	159.9	187	174.4	126.4	155.9	150.3	162	168.9	159.1	168.9	157.7	169.6	155.1	183.4	161.6	194.2	185.2	154.2	156.9	174.8	183.9	146.7	168.9	159.8	168.1	156.3	192.6	171.6	134.8
133	153.9	159.7	166	149	158.8	143.3	168	136	146	139.1	121.9	144.5	126.8	161.7	123.2	149.1	144	140.8	135.5	117.2	126.9	117.2	122.7	127.6	135.7	113.3	134.1	120.7	127.1	141	160.5	137	115.7	133.8	129.3	158.7	119.1	120.6	124.9	144.3	137	152.5	136.4	118.8	124.1	113.6	134.6	131.6	125.5
0	125.3	180.8	193.1	143.2	137.4	135.8	159.3	174.9	170.5	138	157.5	162	143	163.5	NaN	NaN	NaN	NaN	NaN	NaN	NaN	NaN	NaN	NaN	NaN	NaN	NaN	NaN	NaN	NaN	NaN	NaN	NaN	NaN	NaN	NaN	NaN	NaN	NaN	NaN	NaN	NaN	NaN	NaN	NaN	NaN	NaN	NaN	NaN
134	180	222	189.7	169.5	192.8	170.3	187.5	174.9	174.5	189.5	188.6	234.9	219.5	165.1	201.2	167.4	220.1	174.1	142.3	178	174.8	148.5	203.5	181.5	158.9	172.7	161.1	152.1	143	140	131	134.4	175.5	170	181	166.1	127.5	177	155	169.5	196.4	204.4	159.8	166.5	156	155.2	176.5	176.2	151.3
135	136.4	141.8	134.9	123.1	162.6	134	121.3	124.3	142.4	114.1	140.7	92.71	148.5	123.9	100.2	110.9	122.2	130.5	135	106.1	127	142.2	119.9	129.7	107.7	94.55	122.2	98.08	145.9	112.6	127.5	104	102.3	99.05	108.8	128.5	111.1	93.94	145.5	84.57	101.1	86.84	117.1	90.5	125.8	109.5	138.8	112.5	106.5
136	153	126.9	165.8	145.1	120	163.1	179.4	166.9	128.8	144	145.2	121.8	119.9	127.8	168.7	196.2	173.7	147.3	172.6	122.4	125.9	127.2	152.1	164	157.1	167.6	172.8	113.9	126.2	134.1	139.8	109.5	114.7	132.4	133.3	142.7	161.8	140	140.8	142.9	150.7	140.2	123.7	115.3	109.3	168	132.2	146	117.5
137	222.7	194.9	201	188	159.1	136.7	145.7	190.6	170.9	179.4	203.5	148.5	171.5	156	154	221.9	166	217.5	182	156.5	141.1	192.5	197	147	176.6	150.6	196.5	162.5	181.6	185	193.5	182.5	230.4	165.6	140.1	183.8	165.5	175.4	182.2	174.7	149.9	192.6	196.5	185.5	162.1	148.9	138	144.1	160
138	180	187.2	179.7	200	146.9	152.1	178.7	160.2	201.5	171.2	138.9	159.3	134.5	154.8	151.6	164	186.3	143.1	166.6	137	139.4	133.8	162.1	144.9	138.8	164	149.3	141.5	152.4	167.9	152.5	148.3	147	118.8	128.2	122.3	174.4	155.3	157.7	130	118	166	115.8	156.3	148.7	139.6	117.7	145.4	133.5
139	149.1	198.8	179.1	132.2	184.6	195.8	188.5	186.1	162.6	186	157.4	183.6	132.1	127	158.3	148.7	143	147.9	140.9	183.4	136.9	150	174.3	168.2	164.7	161	168	152.4	168	130.5	146	153.4	151.9	142.4	133.2	117	149.3	147.5	153.2	146.1	141.4	139.6	148.4	132.1	164.6	120.9	163.2	136.6	167.3
140	157.1	194.8	139.3	152.4	175.7	126.8	162.3	169	154.6	169.4	198.2	189	135.8	129.5	141.6	149	132.6	134.2	139.7	170.2	163.2	183.2	145.1	171.2	202.3	161.3	197.2	167.9	156.3	153.5	185.1	202.8	170.1	207.3	139.7	163.8	192.8	151.5	176.6	155.8	150.8	157.5	140.9	130.6	158	198.6	150.8	179.3	155.5
141	246.1	261.4	273.3	299.2	265.7	233.3	239.2	250.5	222.5	233.5	239.9	221.8	213.9	224	202.4	264.3	201.5	266.5	208.9	215.1	202	158	229	219	225	188.1	204.5	213	183.1	201	181	199.9	166	196.1	208.2	216	242.5	189	230.1	192.1	181.3	173	170	165.4	170.2	202.7	185.9	142.4	214.5
0	140.6	NaN	NaN	NaN	NaN	NaN	NaN	NaN	NaN	NaN	NaN	NaN	NaN	NaN	NaN	NaN	NaN	NaN	NaN	NaN	NaN	NaN	NaN	NaN	NaN	NaN	NaN	NaN	NaN	NaN	NaN	NaN	NaN	NaN	NaN	NaN	NaN	NaN	NaN	NaN	NaN	NaN	NaN	NaN	NaN	NaN	NaN	NaN	NaN
142	183.8	147.8	137.5	171.4	205.2	163.8	143.3	172.3	159	147.7	172.5	164.3	133.7	153.2	167.9	167.8	178.7	169.9	169.1	166.5	147.5	157	185.6	146.5	184.5	150.5	184.5	164	134	144	127.5	111.4	136.4	152.4	212.5	111.5	126.4	132.9	142	180.3	165.7	138	141	162.8	136.4	142.8	112.1	115.6	155.5
0	147.3	142.9	140.5	140.7	149.6	134	129.2	116.9	110.4	153.8	112.9	114.4	140.5	107.3	104.5	109.7	142.1	113	125.1	128.3	NaN	NaN	NaN	NaN	NaN	NaN	NaN	NaN	NaN	NaN	NaN	NaN	NaN	NaN	NaN	NaN	NaN	NaN	NaN	NaN	NaN	NaN	NaN	NaN	NaN	NaN	NaN	NaN	NaN
0	138	109.3	127.2	151	139.3	149.5	142.5	127.4	137.1	139.7	124.6	154.6	141.9	137.7	154.7	125.1	148.4	89.18	168.2	123.5	101.3	116	139.3	112	143.1	104	107.7	131.4	97.27	97.5	85.76	109.6	133.2	96.86	136.7	124.8	126	115.5	116	131.3	121.7	103.2	76.71	96.43	126.2	101	88.84	100.1	108.4
143	153.1	159.2	138.4	121.7	127.4	123.6	94.5	127.1	140.8	110.3	153.6	120.9	136.3	117.3	128.5	145.7	125.9	166.7	131.3	147.8	132.8	159.8	144.4	126.1	157.4	141.6	120.4	140.1	111.5	113.1	126.4	112.9	133.3	122.1	139.8	138	120.4	163.9	139	114.4	160.3	170.4	144.5	141.2	142.2	160.6	163.1	134.4	156
144	198.9	209.2	238	190.2	247.8	296.1	290	277.6	270	230.9	226.4	175	227.9	217.5	251	214.4	225.2	172.1	167.8	156.5	194	153.5	175.1	144	135	152	139	151	149	149.5	186.5	155.5	136.6	137.4	131	149	142	153.5	110.7	136	181	155.2	127.9	148.7	132.5	153	148.5	143.3	144
0	157.5	137.1	136.3	126.2	160.2	145.6	139	172.5	137.5	189.6	139.9	108.5	168.2	139.4	137.4	148	149.8	170.4	136.6	152.5	NaN	NaN	NaN	NaN	NaN	NaN	NaN	NaN	NaN	NaN	NaN	NaN	NaN	NaN	NaN	NaN	NaN	NaN	NaN	NaN	NaN	NaN	NaN	NaN	NaN	NaN	NaN	NaN	NaN
145	191.3	171.4	190.7	209.6	183.1	207.4	162.6	225.4	192.4	214.1	220.7	202.8	219.8	172.2	193.1	159.1	214	164.4	180.5	206.2	210.1	158.7	181.9	205.7	203.3	169.5	164.2	201.5	155.5	188.5	191.9	187.3	170.7	174.3	180.8	152.7	194.9	151.3	155.9	168.6	172.5	189.9	209	151.9	177.5	172.1	218.3	179.6	155.5
146	175.9	201.6	165.4	163.7	182.1	229.3	204	194	163.9	152.2	186.5	209.8	179.9	164.3	164.2	180.7	197.5	162.3	170.5	156.2	176.6	162.8	193.1	128.3	150.9	148.3	173.3	160.7	149.6	192.2	151	148.9	163.4	184.5	179.2	185.5	142.4	175.7	183.7	207.2	176.3	131.8	155.7	156.1	164	148.8	191.3	180.6	166.6
147	131.8	167.1	163.1	163.7	172.2	156	154.2	147.7	140.5	168.3	156.1	191.7	155.3	147.5	129.8	176.2	141.2	147.7	131.2	131.1	149.5	113.2	141.5	142.1	146.8	161.4	180.6	146.9	138	132.9	135.9	151.1	158.2	120.4	116.7	142.6	156.2	119.2	160.9	113.2	140.4	163.3	160.7	137.6	193.1	155.4	129.3	153.3	177.7
0	151.1	149.3	155.4	131.3	130.1	150.5	144.8	124.5	130.6	117.2	152.6	133.6	136.9	137.4	139.3	121.5	134	160.2	135.9	132.2	114.9	153	123.5	138.1	138.1	121.9	164.8	125.8	130.3	134.3	151.1	141.3	116.7	152	142.4	150.7	173.6	134.4	94.36	112.1	166.1	136.5	123.2	117	116.8	130.3	136.8	137.9	93.63
148	148.8	136.1	162.6	118.5	152.7	108.7	172.1	129.7	126	158.9	127.9	87.03	106.3	113	81	115.5	113	83.01	90	103.1	116	121.7	135.6	109.1	139.8	129.5	95.5	105.2	145.6	123.9	124.1	105.9	131.4	101.2	129.4	128.6	130.4	85.64	100.1	109.5	71.79	112.2	97.83	87.18	105.6	81.4	89.04	91.02	98.36
149	197.5	181	166.4	212.5	187.4	184.8	162.6	225.5	192.2	185.1	196.5	146.6	154.3	182.4	210.8	191.6	175.1	197.3	177.3	154.7	183.1	139.2	159.9	177.3	151.3	178.8	120.4	167.2	149	105.9	133.4	160.5	179	153.8	135.2	164.1	131.8	131.7	144.8	142.7	108.5	152.9	129.1	116.8	179.6	139.1	164	154.3	122.4
0	144.4	190	150	142.2	181.6	171.2	147	135.5	142.6	128.6	140.6	145.4	136.8	135.5	153.1	125.3	146	121.1	133.8	121.4	115.5	123	116.8	138.4	181.6	142.6	157.8	148.5	127.5	128.8	113.5	134.5	142.3	132.2	137.3	125.4	114	130.5	139.5	141.3	142	125.9	124.8	144.1	130.5	140.8	133.2	104.5	103.8
0	202.6	151	169.5	164.9	159.8	165	152.6	152.5	131.4	159	179.3	160.9	191.3	156.8	157.4	141.2	159.7	116.5	168	174.2	150.6	165	144.8	NaN	NaN	NaN	NaN	NaN	NaN	NaN	NaN	NaN	NaN	NaN	NaN	NaN	NaN	NaN	NaN	NaN	NaN	NaN	NaN	NaN	NaN	NaN	NaN	NaN	NaN
0	131.7	115.6	132.5	165.2	149	148.3	132	102.6	141	138.2	167.3	136	96.53	120.5	148.1	153	109.4	109.2	122.2	106.3	122.2	151.6	105.7	126	104.2	147.2	103.1	146.1	102.7	105	86.55	116.1	107	92.62	101.1	105.5	NaN	NaN	NaN	NaN	NaN	NaN	NaN	NaN	NaN	NaN	NaN	NaN	NaN
150	147.9	133.5	129.5	148.1	111	151.9	122.6	120	128.7	106.2	106.8	125	114.1	100.2	67.29	117.9	100.8	113.8	117	114.9	141.3	112.6	140.2	129.4	120.8	141.6	106.3	133.4	116.9	138.3	102.1	128.5	123.9	156.3	102.5	151.3	83.3	135.9	141.3	125.9	120.1	138.8	112.4	110.7	129.3	110.9	120.6	109.7	130.5
0	NaN	NaN	NaN	NaN	NaN	NaN	NaN	NaN	NaN	NaN	NaN	NaN	NaN	NaN	NaN	NaN	NaN	NaN	NaN	NaN	NaN	NaN	NaN	NaN	NaN	NaN	NaN	NaN	NaN	NaN	NaN	NaN	NaN	NaN	NaN	NaN	NaN	NaN	NaN	NaN	NaN	NaN	NaN	NaN	NaN	NaN	NaN	NaN	NaN
151	188.9	220	183.8	161.1	172.4	186.4	179.2	157.4	154.1	166	164.3	193.1	172.8	181.8	169	188.3	184.7	168.5	222.6	210.5	180.5	193.6	206.3	205.7	191.1	180.3	218.8	230.3	207	193.7	189.6	221.4	210	190.8	191.3	235.9	217.4	240.2	220.1	226.5	225.5	208.4	214.7	169.5	176.3	162.6	171.2	177.8	141.2
152	170.6	176.3	175.8	160.1	155.1	175.4	205.1	183.4	157.7	160.1	215.2	185.2	149.5	195.3	170.8	161.2	179.3	182.7	193.8	147.2	238.8	170.1	205.2	134.1	189.8	182.8	200.2	175	175.4	188.3	214.8	181.3	170.2	174.2	167.6	170	184.9	183	201.6	213	216.1	184.5	201	202.7	224	202.5	230.9	275.3	261.7
153	193.7	179.4	163.9	171.8	161.5	194.8	149.3	163.4	144.9	191.6	221.7	148.9	177.5	141.5	169.5	156.9	189.7	170	149.3	140.9	160.1	190.8	196.2	162.3	172.2	158.2	155	164.1	146	168	194.5	141.8	146.3	167.5	187	186.8	195.5	189	158	168	176.9	126.2	168.5	139.3	134.7	160.5	122.3	166.3	150.5
154	176.4	134.6	124.6	145.4	143	163.6	157.6	154.1	139.2	160.4	150.5	163	162.6	153.5	132.7	174.8	149.7	161.5	172.8	163	134.8	110.8	128.8	137.8	137	159.6	110.2	142.8	173.4	136.5	128.1	134.8	147	163.3	134.1	150.3	117.4	143.6	144.5	120.9	154	125.1	123.7	119.9	135.8	123	133.4	140.2	165.5
155	197.2	186.3	193.7	181.6	165.5	187.5	176.6	160.7	189.2	163.3	176.7	178.1	192.3	180.4	142.3	159.4	178	169.9	182.2	201	159.7	149.9	154.4	184.7	183	165.5	193	200.8	161.9	141	172	154.2	172.3	164.5	150.9	176.7	191.9	195.2	206.4	165.3	160.3	199.7	147.4	195.4	158	181.9	146.1	228.3	147.8
156	184.6	171.7	151.2	127.8	172.1	151.6	200.7	151.8	153.5	145	143.7	146.7	169.1	151.1	151.7	141.5	156.9	122.9	136.6	120.1	114	136.7	158.8	146.1	146.7	126.1	119	160.7	151.4	123.1	198.6	136	165.9	161.6	170.5	152.8	179.6	160.3	135.8	153.4	144.8	118.5	123.6	141.8	142.8	140.4	125.3	108.7	154.3
157	121.9	124	133.1	159	157	153.6	166.8	153.6	173.1	137.6	135.2	169	117	117.7	148.1	167.4	147.7	134	109.7	135.2	143.9	122.6	156.9	161.4	139.4	163.2	128.1	160.1	174.3	130.7	161.4	143.8	135.8	157	136.3	122.4	149.9	144.8	129.8	138.9	120	135.1	124.3	148.5	125.7	143.3	143.5	178.5	154.2
158	134.5	183.8	172.6	153.8	169.5	185.7	178.5	139.8	171	156.2	177.8	140.3	156.8	175.7	155.4	142.7	170.3	173.3	152.8	161.8	173.3	177.3	151.2	181.5	123.1	158.1	183.5	156	164.5	140.4	120.5	165.3	151.1	134	144.1	141.7	203.5	152.2	137.9	166.6	121.5	178.2	155.3	124.7	143.3	140	156.5	184	156.4
159	180.5	172.8	175.8	186.3	144.6	125	141.4	170.4	155.6	149.4	114.6	139.4	131.2	178.5	144.1	131.5	180.5	131.9	155.4	158.1	147.1	117.7	154.1	144.1	117.8	129.5	168.1	148.1	98.27	107.3	121.1	126.8	102	162	121.6	138.1	145.9	127.3	95.59	138.3	114.1	188.9	134.3	117.8	150	139.3	110.8	92.55	108.9
0	181.7	204	133.6	166.6	174.1	118.5	163	174	158.6	153.4	165.5	159	189	156.9	158	180.5	158.9	173.3	160.8	161.8	173.5	140.9	149.9	171.9	161.5	142.5	137	183.6	162.5	153.6	137	159.7	152.8	159.7	150.7	158.2	173.6	149.6	128	150.4	157.9	149.2	129.2	133.2	141.3	181.4	126.2	140.5	162.8
160	180.9	163	196.4	184.9	180.4	171.9	134.6	168.3	179.1	161.5	185.6	157.5	127.4	126.6	133	128.5	144.5	192.4	147.4	193.6	171.3	168.2	177.7	119	169.6	140.3	129	150.2	142.2	119.6	124.3	143.8	168.3	151.6	185.4	150.1	163.1	168.2	182.5	173.6	134.5	162.1	157	145.2	119.4	137.2	167.3	152.3	173.7
161	175.7	154.7	143.3	151.2	156.4	177	179	137.1	150.9	153.4	146.3	172.2	138.1	158.7	128.6	132.7	128.7	166	125.7	155.1	141.1	151.8	119.5	146.5	176.8	172.4	161.3	153.1	150.6	129.4	144.7	138.2	148.3	158.3	129.6	164.4	142.8	156.4	143.3	130.3	120.2	122.8	155.5	154.6	159.7	129.2	165.4	120.5	151.3
0	157	144.6	157.6	163.5	150	157	158.5	120	164.9	142.5	142.6	143.6	108	138.6	NaN	NaN	NaN	NaN	NaN	NaN	NaN	NaN	NaN	NaN	NaN	NaN	NaN	NaN	NaN	NaN	NaN	NaN	NaN	NaN	NaN	NaN	NaN	NaN	NaN	NaN	NaN	NaN	NaN	NaN	NaN	NaN	NaN	NaN	NaN
0	160.3	164.2	157	216.1	165.6	168.6	169.8	146.9	178.9	195.8	143.4	166.2	182.3	161.2	187.9	196.8	197.5	158.8	179	181.8	163.7	203	139.4	145.2	180	172.7	141.5	143.2	116.6	143.8	169.4	122.5	151.8	129.9	159.2	117.5	117.5	130.5	150.7	166.9	155.1	136.7	189.2	163	156.5	134.5	143.1	163.9	189.9
162	161.4	151.8	144.3	162.8	202.8	161.4	168.4	135.6	175.9	171.9	140.4	160	158.8	153.8	126.4	140.8	159.2	158	134.1	126.9	136.7	164.6	200.4	140.1	197.9	137.5	153	164.2	160.4	165.4	125.2	151.6	167.3	171.7	150.4	140.7	170	164.1	124.5	135.7	175.9	160.6	134.4	136.8	149.8	146.2	149.6	176.6	136.7
0	185.9	174.4	199.1	166.3	186.4	162.1	168.3	177.6	192.3	160.5	169.5	153.7	166.3	145.2	141.3	139.8	160.5	145.4	154.7	141.5	158.7	170.4	131.5	177.9	158.2	118.8	156.1	121.1	144	133.9	139.5	130.1	139.4	154.5	137.7	178.2	144.9	154.9	205.4	129.3	108.9	150.5	175.3	140.1	119.1	153.4	125	118.8	135.7
163	188.3	184.2	160.3	130.4	100.9	149.7	153.2	198.8	98.92	97.77	137.5	114.5	147	151.8	124.6	173.4	124.5	112.6	104.6	121.2	138.7	153.1	102.8	106.7	119.2	112.1	123.9	125.9	106.1	99.63	122.1	127.6	127.6	121.8	83.32	121.1	118.9	103.6	106.6	152.6	119.5	123.6	136.8	113.8	98.27	104.5	102.6	100.6	79.87
164	189	149.6	204	222.1	142	163.1	155	130.7	184.8	110.7	130.7	150.5	146.1	163.2	132.7	139.3	144.1	157.1	136.3	152.5	159.3	164.5	189.4	140.4	167.8	161.3	143.2	177.3	174.2	148.8	136.5	154	156	165.1	169.7	173.9	157.1	180.4	151.9	152.4	175.1	165.8	161.2	143.3	152.7	173.1	123.3	147.3	169.8
165	146.5	147	197.9	142.5	112.5	145.6	105.4	105	122.1	107.9	95.18	145.1	105.6	148.3	108.4	107.7	145.7	114	118.1	115.5	150.7	84.61	124.9	99.8	88	98.83	98.43	108.7	115.6	111.3	103.9	112.1	129.8	111.5	114.3	90.02	86.71	125	104	92.58	80.95	74.46	92.68	114.9	122.5	135.7	102.4	95.42	90
0	161	146.5	164	183.9	130.6	151.1	164.6	146.3	130.4	132.6	138.1	153.9	128.4	NaN	NaN	NaN	NaN	NaN	NaN	NaN	NaN	NaN	NaN	NaN	NaN	NaN	NaN	NaN	NaN	NaN	NaN	NaN	NaN	NaN	NaN	NaN	NaN	NaN	NaN	NaN	NaN	NaN	NaN	NaN	NaN	NaN	NaN	NaN	NaN
166	142.1	89.14	122.3	114.9	165.6	126.9	104.7	127.1	131.7	115.6	108.2	119.7	118.7	117.5	111.6	97.43	124.9	101.3	105.4	103.6	115.3	104	89.28	102.2	102.3	94.52	120.5	105.9	107.9	110.5	110.1	77.06	97.57	89.4	106	81	127.3	105.3	106.5	106.5	87.5	96.35	102.3	107.3	101.8	109.5	118.7	112.2	83.7
167	190.7	163.8	179.2	147.4	162.5	139.5	153.2	140.1	168.6	147.9	181.8	157.7	148.3	159.1	134.4	127.2	113.5	120.8	154.2	114	142.4	135.8	134.1	138	157.8	119.8	108.2	121.8	138.1	135.3	139.3	162.2	132.2	103.4	157.4	106.2	135.3	161.2	113.3	129.1	129	153.1	100.3	126.6	104.5	121.3	131.4	185.6	138.7
0	146	166.5	122.2	142.7	174	108.1	178.3	178.4	144.1	166.6	149.4	120.8	153.9	160.6	173.1	140.4	NaN	NaN	NaN	NaN	NaN	NaN	NaN	NaN	NaN	NaN	NaN	NaN	NaN	NaN	NaN	NaN	NaN	NaN	NaN	NaN	NaN	NaN	NaN	NaN	NaN	NaN	NaN	NaN	NaN	NaN	NaN	NaN	NaN
168	199	173.2	148.7	155.5	154.7	151.7	139.5	149.1	186.1	142.9	176.5	124.2	143.4	125.9	150	185.9	182.5	176.8	155.5	164.6	211.8	167.5	171	138.5	182	156.5	165.9	179.2	164.4	176	185.6	189.5	161.5	135.6	153	179.3	166.7	167.2	179.2	189.9	182.1	166.3	163.2	156.6	175.3	141	189.7	187.2	218.6
169	127.8	151	129.7	153.5	111.7	128.2	159.5	96.03	124.3	184.3	161.4	130.8	163.3	147.8	131.5	139.4	166.7	132.5	155.1	88.13	129.1	123.2	160.3	122.8	148.9	116.1	142.6	141.8	148.5	115	127.5	133.4	102.2	124.8	109.8	121.3	126.9	124.8	108.8	112.8	129.1	79.23	128.7	107.7	150.1	99.53	116.1	77.82	111
0	247	167.2	216.4	154.4	134.7	145.5	137.2	103.4	164.1	122.9	133.3	116.4	95.98	185.5	114.6	164.6	96.72	133.4	119.8	110.3	117.1	124.8	100.2	98.08	84.66	133.4	110	106.1	120.7	127.3	110.9	144.3	144.4	109.2	105.5	155.1	100.5	136.4	109.2	124.7	94.97	105.2	113.5	101.2	119	109.2	94	108.3	110.6
0	213	164.9	128.8	143.6	136.9	NaN	NaN	NaN	NaN	NaN	NaN	NaN	NaN	NaN	NaN	NaN	NaN	NaN	NaN	NaN	NaN	NaN	NaN	NaN	NaN	NaN	NaN	NaN	NaN	NaN	NaN	NaN	NaN	NaN	NaN	NaN	NaN	NaN	NaN	NaN	NaN	NaN	NaN	NaN	NaN	NaN	NaN	NaN	NaN
0	166.8	164.7	173.7	154.8	145	95.45	139.4	138.5	116.9	101	107.6	91	106	115.3	139.4	90.67	150.8	132.2	121.7	114.7	140.1	141.5	111.5	148	135.7	104.8	100.7	123.3	100.6	116.6	102.5	131.6	107.2	111.2	131.1	100.1	104.5	125.1	114	128.3	79.27	95.89	116.4	139	107.6	120	118.8	108.4	93.51
170	133.6	152.8	121	125	154.9	115.4	150.3	127.8	111.7	172.2	128.8	164.6	113.9	134	127.8	100.5	127.8	107.8	127.5	109.6	134	147.7	122.3	94.74	129.4	97.72	134.5	120.4	136.3	106.9	129.7	122.7	123	124.7	98.98	109.5	106.7	136	116	124	138.5	106.1	118.5	98.31	110.1	144.1	125.6	82.85	121.1
171	127.7	122	135.8	123.5	180.3	136.7	127.8	126.1	108.9	126.7	164.3	115.8	129	144	186.5	158.6	143.5	116.5	128	133	145.4	127.3	126.3	159.2	129.5	102.4	107.8	152	142.3	135.8	131.5	140.2	116.1	128.2	138.1	195.9	155.7	161.8	159	173.5	166	146.5	152.7	134.8	151.9	125.4	142.7	147.6	172.1
0	216.7	187.9	173.5	163.4	189	172.5	158.2	173	178.2	149.1	179.5	167.9	166.3	165.1	164.7	144.4	NaN	NaN	NaN	NaN	NaN	NaN	NaN	NaN	NaN	NaN	NaN	NaN	NaN	NaN	NaN	NaN	NaN	NaN	NaN	NaN	NaN	NaN	NaN	NaN	NaN	NaN	NaN	NaN	NaN	NaN	NaN	NaN	NaN
172	175	188.3	146.8	143.6	166.2	141	160	183.8	160.5	157	155.6	149.7	134.9	146.4	151.6	151.1	120.2	151.1	112.2	151.9	124.9	131.1	147.3	116.8	179.5	157.5	130.2	141.2	140.8	174.4	129.6	140.1	134.1	126.6	135.6	121.2	126.5	121.8	124.2	128	132.4	121.1	134.3	136.4	126.1	131.1	176.6	119.1	142.5
0	206	191.7	177.3	169.4	191.8	212.9	175.3	195.2	156.7	166.6	168.1	155.6	158.7	185.8	156.3	154	202.8	148.8	193.7	173.5	167.7	202.1	165.3	174.8	160.4	171.3	185.2	193.7	211.5	562.5	614.1	675.8	669	727.9	629.6	659.9	675.5	683.1	547.1	591.5	679.2	677.6	568.1	618.1	644.5	596.3	686.1	618.6	612.6
0	211.5	162	198.2	205	196.6	160.7	205.5	204	208.5	181.6	228.5	155.8	194.1	189.4	194.5	183.9	220.9	167	180.3	162.9	189.4	154.9	142.7	150.3	164.2	167.4	178.6	210.1	188.8	164.2	180.6	153.1	179.6	152.7	151.8	194.7	174.9	191.1	186.6	200.5	178.6	200	196.6	170.1	185.7	190.7	197	178.7	144.5
0	114	126.8	135.2	137.3	106.1	132.8	156.8	152.4	134.3	102.7	112.4	114.5	113.2	127.3	113.3	132	96.92	136.2	NaN	NaN	NaN	NaN	NaN	NaN	NaN	NaN	NaN	NaN	NaN	NaN	NaN	NaN	NaN	NaN	NaN	NaN	NaN	NaN	NaN	NaN	NaN	NaN	NaN	NaN	NaN	NaN	NaN	NaN	NaN
0	184.8	179	124	157.5	108.5	135.7	113.8	155.5	115	118.8	148.9	149.8	112.2	129	137.4	131.7	92.08	NaN	NaN	NaN	NaN	NaN	NaN	NaN	NaN	NaN	NaN	NaN	NaN	NaN	NaN	NaN	NaN	NaN	NaN	NaN	NaN	NaN	NaN	NaN	NaN	NaN	NaN	NaN	NaN	NaN	NaN	NaN	NaN
0	NaN	NaN	NaN	NaN	NaN	NaN	NaN	NaN	NaN	NaN	NaN	NaN	NaN	NaN	NaN	NaN	NaN	NaN	NaN	NaN	NaN	NaN	NaN	NaN	NaN	NaN	NaN	NaN	NaN	NaN	NaN	NaN	NaN	NaN	NaN	NaN	NaN	NaN	NaN	NaN	NaN	NaN	NaN	NaN	NaN	NaN	NaN	NaN	NaN
0	213.4	170.5	196.4	182.9	199.7	157.1	194.6	182	183.5	198.3	203.8	182.3	212	192.8	182.3	188.9	173.7	177.1	162.7	152.2	190.3	183.3	168	192.2	168	183	164.5	200.7	186.5	195.5	146	151.6	196	175.5	190.7	212.9	174.8	170.9	229.9	170.3	172	197.5	169.5	216	156.4	163.1	201.4	164.9	181.5
173	152.8	111	140.5	146	128	150.3	156.2	156.3	170.5	120.7	150.1	130.3	158.2	131.6	137.2	155.2	106.6	199.5	126	141.1	161.8	90.88	129.2	97.31	124.7	164.8	140.7	137.4	187	168.8	148.8	154.9	156.9	128.3	166.8	110	136.7	129.6	134	175	130.9	143.5	160.7	132	165.8	150.3	148.8	145.8	131.4
0	NaN	NaN	NaN	NaN	NaN	NaN	NaN	NaN	NaN	NaN	NaN	NaN	NaN	NaN	NaN	NaN	NaN	NaN	NaN	NaN	NaN	NaN	NaN	NaN	NaN	NaN	NaN	NaN	NaN	NaN	NaN	NaN	NaN	NaN	NaN	NaN	NaN	NaN	NaN	NaN	NaN	NaN	NaN	NaN	NaN	NaN	NaN	NaN	NaN
174	670.2	932.2	991.5	893.2	852.7	885.2	626.5	647.8	765.7	739.2	685.5	803.8	624.5	337	287.7	235.6	218.9	263.7	222.8	188.9	272.5	214.5	218.8	192.1	161.3	174.3	204.6	265	190.2	205.3	216.8	231.6	241	253.8	204	219.8	185.3	241.5	206	228.8	213.9	222.8	228.8	204.2	194.7	257	200	243.8	288.7
175	153.7	190.1	159.5	154.5	211.3	173.1	183.3	141.7	167.8	140.5	122.6	96.53	151.8	144.1	132.9	157.8	180.7	148.8	134	189.6	162.3	141.8	146.1	164.5	153	170.5	156.2	148.3	162.4	177.5	115.8	147.9	169.9	151.1	142.8	187.8	138.8	139.6	169.2	175.9	152.8	149.8	151.6	147.3	160.1	140.4	172.6	153.4	143.7
0	125	121	144.8	111.1	155.1	95.56	125.5	108.8	105.5	137.5	132	135	131	102	99.98	110.1	134	118.5	110.5	128	137	112.3	102	114.8	127.8	133.3	118.5	98.98	112.6	125.3	104.3	118.3	107.5	103	86.86	123.6	125.5	111.5	117.4	104	117.9	103	159	104.9	138.8	98.53	103.3	120.5	106.6
0	112.4	118.9	123.5	127.7	139	113.3	144	170	122.5	133.5	135.6	173.5	116	115.1	94.31	135.8	113.5	179.5	126.8	123.6	124.6	142.3	127.6	97.07	106.4	85.78	93.88	NaN	NaN	NaN	NaN	NaN	NaN	NaN	NaN	NaN	NaN	NaN	NaN	NaN	NaN	NaN	NaN	NaN	NaN	NaN	NaN	NaN	NaN
176	124.3	165.2	128	147.8	138.6	150.7	132.1	151.2	132.7	120.7	160.9	130.6	143.3	141	123	105	124.6	127.8	152	121.1	136.5	118.6	147.9	117	133.5	132.9	143.5	131.5	135.6	130	94.94	107	125.5	120.5	132.6	111	131.9	145.5	118.5	126.4	123.9	126.5	123.9	129.9	119.5	147.1	132.4	109.9	128.5
0	167.3	119.7	132.2	111	182.5	156.2	123.4	151.6	141.3	123.5	150.8	133.5	122.4	147.4	169.9	130	104.6	125.5	111.6	133.5	133.1	156	124.1	110.4	127.4	146	116.5	111	123	143.6	135.9	124	142.1	103	114.1	123.5	128	128.1	117.5	139.9	99.93	96.5	92	135.9	112.6	126.1	133.4	150.5	125.6
0	246.7	276.1	227.2	219.6	257.1	227.8	228.1	250.5	174.2	189.9	206.7	179	200.5	235.3	313.4	245.1	634.2	818.9	764.9	808.5	802.5	838	831.8	683.5	842	NaN	NaN	NaN	NaN	NaN	NaN	NaN	NaN	NaN	NaN	NaN	NaN	NaN	NaN	NaN	NaN	NaN	NaN	NaN	NaN	NaN	NaN	NaN	NaN
0	173.3	172.1	136.2	114	124.6	176.8	116.9	181.3	139.7	119.3	141.5	104.5	121	122.7	155.2	140.7	135	149.5	154.8	132.5	132.2	133.2	138.4	159	160.6	150.9	145.5	125.2	118.9	127.7	137.5	159.9	116.8	158.1	167	117.7	125.3	151.5	133.9	124.8	142.3	128.8	132.2	112.5	144.3	145.2	136.5	125.5	146.2
0	140.7	151.1	163.9	163.8	125.8	139	127.8	116.9	139	123.5	133.4	144.5	112	112	169.5	120.5	98.55	131.6	118.5	99.85	119	113	95.09	103.5	145.1	123.5	108.7	98.46	137.5	139	108.8	94.49	114.5	109.1	127	134.1	132.1	96.05	NaN	NaN	NaN	NaN	NaN	NaN	NaN	NaN	NaN	NaN	NaN
0	155	169.3	106.9	121.1	145	101.8	117.1	134.5	94.02	117.9	162.1	157.9	109.5	143.5	111.4	119	112	164	112.5	113.9	121.5	139.9	92.84	111	125.6	136.6	124.4	124.6	151.1	123.5	93.5	90.56	122.9	109.8	119.4	156.2	98.95	95.64	116.8	93.2	104.7	112.5	105	100.1	122.8	134.5	115.2	118.2	140.3
0	156.1	NaN	NaN	NaN	NaN	NaN	NaN	NaN	NaN	NaN	NaN	NaN	NaN	NaN	NaN	NaN	NaN	NaN	NaN	NaN	NaN	NaN	NaN	NaN	NaN	NaN	NaN	NaN	NaN	NaN	NaN	NaN	NaN	NaN	NaN	NaN	NaN	NaN	NaN	NaN	NaN	NaN	NaN	NaN	NaN	NaN	NaN	NaN	NaN
0	144.5	146	120.5	160.5	152.1	154.5	136.9	105.4	120	114.6	155.5	112.5	107.5	122.5	119	115	141.5	738.5	743	736	685.5	754	810	741	739	779	729	709.9	779	702.5	738	792	695	704.5	662.5	660	764	676	713.5	665	668.5	694	720	734	726.5	677.4	679.5	653.5	686.5
177	247.6	196	190.1	240.4	242.1	175.6	189.3	197.5	245.2	178	210.5	200.7	174.5	190.2	190.5	225.7	202	186.9	194	188.9	178.1	177.1	166.2	187	183.7	224.7	166.1	212.3	182.2	193.4	185.2	172.9	194	156.6	181.1	178.5	156.9	148.9	160.5	158.1	175.6	146.6	131.2	131	131.4	148.1	198.2	148.4	148.3
0	289.9	286.7	296	251.7	253.2	197.4	231.6	193.7	222.2	206.9	197.1	182.7	187.7	158	219.5	188.8	149	189.4	122.6	186.3	161.2	182.3	127	194.7	147.5	165.3	134.3	131.4	186.5	161.3	139.1	180.4	148	150.6	135.9	148.8	144.6	135.5	176.5	132.1	165	163.7	161.8	176.7	138.1	150.2	143.4	157.2	138.4
0	102	73.5	141.6	150.3	112.8	105.8	117.5	159.9	133.8	119.7	132.1	93.36	86.04	124	131.7	122.4	91.14	119.3	135.2	109.6	191.7	79.5	94.63	130.2	93.84	131.5	129.6	79.31	52.72	56.01	125.6	105.9	NaN	NaN	NaN	NaN	NaN	NaN	NaN	NaN	NaN	NaN	NaN	NaN	NaN	NaN	NaN	NaN	NaN
0	NaN	NaN	NaN	NaN	NaN	NaN	NaN	NaN	NaN	NaN	NaN	NaN	NaN	NaN	NaN	NaN	NaN	NaN	NaN	NaN	NaN	NaN	NaN	NaN	NaN	NaN	NaN	NaN	NaN	NaN	NaN	NaN	NaN	NaN	NaN	NaN	NaN	NaN	NaN	NaN	NaN	NaN	NaN	NaN	NaN	NaN	NaN	NaN	NaN
0	103.6	133.4	144.4	146.3	132.4	125.8	153.1	136.8	123.8	152.4	125	137.6	229	809.5	765.5	751.2	746.7	693.3	690	706.7	689.5	718.5	681.5	774.5	707.7	699	645.8	688.5	685.7	710.9	752	706.2	452.9	329.5	274	246	208.8	226.3	229.5	177.9	196.7	165.3	148.1	173.5	152.5	159.6	131.1	156	156
0	132	156.5	116.3	NaN	NaN	NaN	NaN	NaN	NaN	NaN	NaN	NaN	NaN	NaN	NaN	NaN	NaN	NaN	NaN	NaN	NaN	NaN	NaN	NaN	NaN	NaN	NaN	NaN	NaN	NaN	NaN	NaN	NaN	NaN	NaN	NaN	NaN	NaN	NaN	NaN	NaN	NaN	NaN	NaN	NaN	NaN	NaN	NaN	NaN
0	115.4	130.2	116.6	105.2	119.4	117.6	142.6	144.6	109.4	116.5	135.7	106.1	125	123	113	151.4	123	150.9	119	120.5	114	128	135.6	137.5	143.4	121.5	127	127.4	139.6	115	117.6	122.5	118.9	121.5	142.5	99.54	103.5	120.8	107.6	105.7	96.44	93.75	122.4	100.6	115	133.7	109.9	126.1	108
0	136.2	176	159.6	NaN	NaN	NaN	NaN	NaN	NaN	NaN	NaN	NaN	NaN	NaN	NaN	NaN	NaN	NaN	NaN	NaN	NaN	NaN	NaN	NaN	NaN	NaN	NaN	NaN	NaN	NaN	NaN	NaN	NaN	NaN	NaN	NaN	NaN	NaN	NaN	NaN	NaN	NaN	NaN	NaN	NaN	NaN	NaN	NaN	NaN
178	174.5	147.9	93.5	129.8	102.6	124.8	141.9	144.9	160.4	110.1	144.1	154.3	117.6	135.4	151.9	123.3	127.5	130.8	107.6	127.7	124.5	124.8	138.7	110.5	123.5	119.9	116.4	98.85	126.4	105.5	96.26	115.2	148.3	118.9	95.65	104.5	93.84	119.4	138.8	137.6	100.6	113.2	147.8	120.9	126.5	132.5	93.94	120.9	105.2
0	172	160	142.5	171.1	143.5	162.5	117.5	146	141.6	113.5	179.9	101.9	150	104	152.1	162.5	128.5	157	153	135.5	127	106.9	137.1	125.5	122	133	172.1	131.5	136	133.5	132.9	133	140.5	123.5	121.1	135.5	112	146	157	114.5	112	152	127.5	118.5	124.5	140	134.5	147.5	108
179	217.7	258	179.9	181	193.2	183.8	207.5	204.2	212.4	189	181.4	230.5	181.5	187.6	181.6	208.5	203.9	202.8	176.3	174.5	212	149.2	165.7	152.6	182.8	171.1	140.4	200.9	205	138	158	165.4	156	190.5	173.7	194.3	148.1	168.6	198.1	165	186.1	163.4	180.8	194.3	184.7	182.4	149.2	182	130.5
180	186.1	209.5	209.4	235.6	213.7	189.9	187.5	189.3	232.3	146	199.8	198.6	172.3	159.3	221.2	173.4	173.9	157.2	161.4	217.3	169.1	198.6	176.9	175.6	190.9	171.4	167.2	168.7	170	163.8	167.8	147	164.5	177.7	211.2	216.2	222.8	210.6	193.7	220.9	173.9	200.7	199.3	207.2	207	175.6	148.9	181.1	209.4
0	150.5	212.6	196	154.9	144.8	152	157.4	182	133	171.9	121.5	145.9	132	162.4	144	131	177.5	119.5	161	108.6	136.5	125.1	150.6	133.9	155.9	183.4	154.6	145.1	132.5	136	153.4	147.1	107.5	157	133.6	127.5	119	130	149.5	124	123.5	186.5	108	149.4	111.4	153.9	117.5	105	140
181	155.4	170	175.8	200.1	195.3	188.7	188.7	194.9	122.9	143.8	148.8	203.3	179.2	159.4	153.6	157.6	173.5	141.5	137.2	178.6	167.1	144	144.1	149.6	131.9	151.8	163.5	174.5	135.6	144.3	132.4	127.1	125.7	135	144.7	153.7	162.1	159.3	143.6	128.1	133.9	140.7	146.7	149.4	137.3	133.2	146.8	141.4	150.8
182	202	201.9	255.4	282.9	240.4	198.5	243.4	234.4	272.4	238.6	234.2	206.8	237	233.5	279.5	197.5	252.8	211	177.7	180.1	226.9	163.3	201.1	181.7	192	159.9	167.1	184.4	176.5	184.2	179.7	202	178.5	193.6	215.6	171.3	161.5	205.4	197.1	192.5	182.4	177	171.6	205.9	227.1	180	200.5	204.1	155.5
183	167.4	166.5	164.5	178	169.8	165.5	160.7	200.9	158.7	154.4	181	148	162.1	136.8	118.5	127	154	171.9	131.9	173	173.8	166.3	150.9	151	163.6	168.4	166.5	155.5	169.1	159.3	148.2	145.2	149.5	140.4	130.9	197.9	131.6	139.9	139.8	133.7	142.9	170.2	120.2	146	141.1	140.3	178.4	132.7	118.3
0	159.5	142.8	145.9	146.3	178.5	195.4	141.8	166.6	168.5	156.4	136.9	149	123.7	172.5	147	158.7	158.6	145.4	136	132.3	158.2	169.9	148.9	168.4	129.9	123.5	176.1	149.4	142.5	120.7	119.5	137.6	156	165.1	123.1	128.6	153	115.3	133.9	130.4	166.9	140.9	149.5	130.2	132.9	117.8	143.7	130.3	137
184	133.1	142.2	174	171.6	153	180.5	195.5	198.6	173	148.7	132.2	135.6	167.1	160	168.6	182.8	145.4	154.9	163.8	168.7	150.1	160.8	133.7	191.7	124.3	159	179.9	143.7	176.7	167.5	169.5	142.5	178.3	152.7	178.1	153.3	149.6	151.4	160.8	151.7	142.9	176.2	139.9	114.1	162.9	174.2	148.3	141	121.2
185	150	165.8	163.8	153.5	125.7	158.5	148.2	145.3	164.9	161.4	153.1	134.4	130.5	171.2	161.5	145.8	141.5	118.3	106.6	113.2	161.4	176.7	123.3	130.9	108.9	113.5	105.4	115.3	121.9	125.5	119.9	82.41	123.5	130.8	103.6	120.1	147.4	102.5	117	112.6	133.9	131.1	163	121.3	131	136.2	99.37	119.4	112
0	134	128	165.5	138.5	114.4	115	122.4	140.5	140.4	130.1	101	173.9	134.6	148.5	133	133.4	123	118	86	110	106.5	110.5	135.5	129.1	126.5	145.6	114	105.9	124.5	112.9	111.5	125.5	116	96.47	120	100.5	97.89	127	117.5	102	109	126.9	98.43	105.9	118	116.5	80.49	103.4	103.5
186	153.4	173.5	142.9	153.9	138.8	179.5	157.3	147.2	200.9	143.9	165.4	173	149.1	161.5	163.1	113.6	168.5	171	171.5	162.9	153.6	202.9	149.1	131	135.4	165.5	149.1	142	150	160.4	147.5	140.4	154.6	119.9	155.5	151.4	110.9	141.6	122.2	139.9	157.5	129.1	116.8	105.2	124.6	116.7	100.6	111.6	160.7
0	85.24	133	117.7	156.8	118.5	127.5	111.1	134.2	134.5	109.4	131.3	146.5	106.7	117.5	113.5	107.5	116.4	153	132.6	153.5	126	99.5	117.8	128.6	107	118.1	99.84	97.02	113	106	139.7	116.9	110.6	83.39	132.1	90.5	125.2	116	93.35	112.4	106.1	90.5	88.92	127.4	99.01	90.93	106.7	111.4	105.8
187	163.5	119	122.2	137.9	167.6	117	130.4	164.6	140	105.2	161.3	119.9	136	125.8	119.1	159.8	146.4	149.1	120.5	141.8	135.5	117.1	135.8	99	142.6	130.2	120.7	137.8	139.8	130.3	138	152.9	128.5	146.7	152	107.6	124.4	119.7	107.9	115.6	118.2	84.21	109.4	122.6	113	143	89	126.7	154.5
188	273.1	267.1	281.1	274.5	215.2	210.8	282	246.8	220.5	195	232.2	234.1	191.3	233.9	235.1	202.2	237.1	172.4	250.6	223.1	191	170.6	194.4	186.5	222.6	225.1	214.9	229.4	172.1	183.7	158.6	189.3	181.5	174.8	221.1	142.6	184.8	208	190	190.3	157	242.5	179.6	177.3	204.4	159	152.6	179.3	168.7
189	148.4	148.4	157.8	203.1	167.5	153.3	125.2	164.5	172	133	149.6	143.4	137.7	113.6	149.1	133.3	137.9	158.5	162.6	120	118.1	131.1	127.5	135.4	122.7	91.02	123.7	111.7	116	119.7	163.7	146.9	134.8	134.5	160.3	115.6	148.2	134.7	126.8	138.8	135.2	114.7	113.4	134.8	115.6	122.6	124	102.3	123.4
0	168.1	148.6	101.4	86.52	116.5	146	112.9	75.98	119	117.9	107.5	156.6	124.5	138.5	NaN	NaN	NaN	NaN	NaN	NaN	NaN	NaN	NaN	NaN	NaN	NaN	NaN	NaN	NaN	NaN	NaN	NaN	NaN	NaN	NaN	NaN	NaN	NaN	NaN	NaN	NaN	NaN	NaN	NaN	NaN	NaN	NaN	NaN	NaN
0	92.85	122.1	131.1	119.1	126.2	127.9	125.1	162.4	143.2	144.8	117	105.6	134.5	141	132	181.6	148.3	133.4	128.3	135.8	176	143.7	119.4	152	NaN	NaN	NaN	NaN	NaN	NaN	NaN	NaN	NaN	NaN	NaN	NaN	NaN	NaN	NaN	NaN	NaN	NaN	NaN	NaN	NaN	NaN	NaN	NaN	NaN
190	202.4	231	169.6	211.5	175.9	201.4	191.3	175.7	153	161	167.3	162.1	147.9	195.6	160.5	191.9	201.1	169.3	171.4	176.5	170.4	165.9	191	158.1	187.3	207.7	164	181.6	154.9	130.5	172.5	159.3	175.6	133.9	160.1	165.7	169	178	153.9	145.3	149.9	154.7	174.5	165.7	128.3	144.7	153	162.9	189.4
191	193	242.7	235.5	245.5	218.4	255.5	221.1	224.2	353.5	913.5	920.2	1015	1006	964.2	980.5	883.3	648.1	1030	781	936	865.6	884.9	856.4	768	627.5	511.3	459.1	406.4	455.4	550	442.5	446	406.5	465.5	464	417	370.5	375.5	417	399	331	263.1	285.9	270.9	215	270.4	271.4	234.5	239
0	185.8	100.5	133	133.9	143.4	132.3	149.2	132.6	146.6	211.3	103.5	120.6	106.8	99.21	127.9	124.5	135.6	94.86	132.6	NaN	NaN	NaN	NaN	NaN	NaN	NaN	NaN	NaN	NaN	NaN	NaN	NaN	NaN	NaN	NaN	NaN	NaN	NaN	NaN	NaN	NaN	NaN	NaN	NaN	NaN	NaN	NaN	NaN	NaN
0	148.2	147	162.8	172.3	NaN	NaN	NaN	NaN	NaN	NaN	NaN	NaN	NaN	NaN	NaN	NaN	NaN	NaN	NaN	NaN	NaN	NaN	NaN	NaN	NaN	NaN	NaN	NaN	NaN	NaN	NaN	NaN	NaN	NaN	NaN	NaN	NaN	NaN	NaN	NaN	NaN	NaN	NaN	NaN	NaN	NaN	NaN	NaN	NaN
0	144.6	121.3	133.8	148.2	154.9	112.9	NaN	NaN	NaN	NaN	NaN	NaN	NaN	NaN	NaN	NaN	NaN	NaN	NaN	NaN	NaN	NaN	NaN	NaN	NaN	NaN	NaN	NaN	NaN	NaN	NaN	NaN	NaN	NaN	NaN	NaN	NaN	NaN	NaN	NaN	NaN	NaN	NaN	NaN	NaN	NaN	NaN	NaN	NaN
192	194.5	230.3	210.3	247	203.5	257	227.7	187.9	216.3	257.8	250.8	181.5	106.9	160.1	130.4	173.9	139.4	133.9	164	177.9	161.7	153.4	181	130.5	147	184.1	183.4	170.4	174	157.5	154.9	177	160	153.5	177.5	149.5	162	165.9	136.5	203.9	137	149.4	150.4	168.4	149	146.9	122	168.9	167.5
0	215	194	196.5	185.5	176.5	151.6	205.2	172.2	177.5	159.1	125.3	188.9	209.9	219.1	209.2	183.4	219.5	171.5	166.7	161.8	172.1	197.3	187.4	187.1	185.8	161.9	165	216.2	172.9	130.8	166.8	180.6	153.2	157.2	188.7	191.5	184.9	167.5	174.2	162	174.1	164.4	146.7	155.4	208.8	162.6	159.2	162	NaN
0	111	133.9	149.6	99.48	91.74	79.74	154.7	121.7	117.7	115.5	100.7	104.8	141.5	105.3	107.4	113.8	100.9	122.3	109.8	108.6	110.5	123.3	75.93	96.99	130	99.9	73.42	79.01	103.6	104.6	96.5	106.4	114.6	98.92	85.48	79.15	110.9	102.6	104.4	94.14	110.5	105.2	103.4	135.6	123.3	98	124	128	83.44
193	262.3	225.7	220.3	201	201.7	179.4	220.8	233.2	204	156.5	182	147.5	158.9	139	154.5	207.5	165.4	168.9	168.9	166.4	164	187	159.5	166	155.5	182.3	190	156	141.9	166.8	164	173.5	160.1	181.4	158	160.6	146.1	196.5	169.5	170.5	161	159	161.4	174.5	167	197.4	179.5	189.6	173.1
194	168.6	158.7	124.5	97.72	131.1	131.6	104	127.7	163.7	122.7	126.3	140.5	151	77.67	139.5	91.31	111.2	117.8	125.9	124.3	103.6	110.4	108	125.9	108.1	99.81	93.42	108.3	147.7	106.4	105.6	108.9	95.11	76.47	95.78	83.03	84.49	120	106.8	130.5	101.9	104.8	93.87	110.2	98.02	98.77	104.3	109.5	122.4
0	214.4	209.4	210.7	207.9	178.3	177	200.4	205.7	193	183	164.2	190	234.9	171.4	172.8	231.4	158.9	164.8	153.3	184.8	158.5	164.4	174.2	182.4	206.7	182.1	190.6	165.2	174.4	149.2	199.4	161.2	183.2	144.8	176	196.2	144.3	168.2	165.2	163.4	162.1	126.4	158.4	157.1	162.7	121.5	149.8	146.4	137.6
0	827.6	859.8	824.9	828.4	845.3	913.3	862.2	871.8	797.5	855.3	891	810.2	856.4	956.6	827.7	901.4	876.1	829.3	834.9	832.6	853	884.6	903	825.7	780.1	900.4	786	849	881.8	881.8	828.9	947.5	845.5	861.1	985.5	1026	1224	884.9	1243	1395	1297	1193	1267	1167	1559	1431	1588	1952	1642
0	128.8	125.2	137	137.6	101.2	90.86	198.5	157.1	124.1	148.5	144.7	138.5	149.5	144.6	124.7	117.5	146.8	100.6	135.2	142.9	116.3	84.78	118.5	118.6	114.2	123.4	110	120.7	120.6	95.53	120.3	113.2	111.4	100.9	125.4	103.3	97.75	88.81	91.72	NaN	NaN	NaN	NaN	NaN	NaN	NaN	NaN	NaN	NaN
0	123.3	177.1	161	161.7	127.6	145	104.5	103.5	99.05	110.9	119.1	157.6	96.51	119.4	106.1	130	113.5	127.5	103.8	70.9	95.03	95.16	111.9	99.37	131.1	97.52	116.1	110.3	113	118.9	99.1	94	109.6	133	106.9	NaN	NaN	NaN	NaN	NaN	NaN	NaN	NaN	NaN	NaN	NaN	NaN	NaN	NaN
195	169.7	178	168.1	240.2	152.5	172.2	160.3	170	185.3	200.9	225.3	197	174.6	140.3	163.2	152.1	149.9	115.3	125.3	140.9	158	132.6	105.5	150.5	161.8	190.3	114.3	127.5	168	145.6	126.5	130.6	147.7	137.2	117.7	128.8	141.5	145.9	130	110.4	112.1	139.7	117.6	117.3	126.9	107.2	109.1	130.1	141.5
196	159.9	165.4	146	148.3	165.9	149.8	180.6	133.9	160.4	165.5	125.9	163.8	141.9	178.4	148.3	157.2	148.7	173.7	156.3	191.4	157.6	169.6	148.3	159.7	149.9	160.2	199.5	153	172.4	129.3	149.7	136.9	124.3	182	163.5	148.8	156.9	143	177.4	148.8	137.2	167.4	140.6	176.6	146.7	150.9	143.1	155.2	146.9
0	119.9	120.7	122.6	78	53.46	61.87	NaN	NaN	NaN	NaN	NaN	NaN	NaN	NaN	NaN	NaN	NaN	NaN	NaN	NaN	NaN	NaN	NaN	NaN	NaN	NaN	NaN	NaN	NaN	NaN	NaN	NaN	NaN	NaN	NaN	NaN	NaN	NaN	NaN	NaN	NaN	NaN	NaN	NaN	NaN	NaN	NaN	NaN	NaN
0	181.9	163.5	141.7	170.6	190.7	185.3	151.2	155.2	139.3	142.1	133.9	144.5	107	163	163.4	128.6	170.5	123.1	116.1	149	135	171	172	150	191	175.5	185	179.5	146.4	181.2	153	140	149.4	133	149.4	172	158.9	152.8	179.4	151.9	141.9	127.4	149	127.2	168.5	134.5	128.6	134.5	139.5
197	155.1	121.7	126	141.2	150.9	137.6	140.9	125.7	101.5	122.5	142.5	132	98.63	113.9	129.1	111.4	162.6	128.4	109.4	127.1	130.4	174	129.5	162.4	114.5	124	124.6	112.1	145.9	120	105.4	138.6	143.2	130.9	119	88.38	114.5	92.49	116	122.6	104.5	112.4	113.3	111.1	129.4	98.21	114.6	134	123
0	NaN	NaN	NaN	NaN	NaN	NaN	NaN	NaN	NaN	NaN	NaN	NaN	NaN	NaN	NaN	NaN	NaN	NaN	NaN	NaN	NaN	NaN	NaN	NaN	NaN	NaN	NaN	NaN	NaN	NaN	NaN	NaN	NaN	NaN	NaN	NaN	NaN	NaN	NaN	NaN	NaN	NaN	NaN	NaN	NaN	NaN	NaN	NaN	NaN
198	182.8	145.2	155.9	166.2	200.6	140.8	102.9	131.3	150	146.6	139.6	150	144.8	131	130.4	149.9	142.9	179.6	130.3	162.6	132.5	141	154.2	167.7	159.4	176.1	172.6	178.5	162.9	182.1	144.3	166.7	159.8	154.2	154.9	136.5	163	162.2	167.4	159.8	148.8	169	144.4	133.3	139.8	135.4	132	153	120.3
0	115.9	99.77	135.3	132.5	130.5	129.3	124.9	102.5	142.2	131	141.8	152.5	133.5	108.7	160.3	131.5	179.6	118.4	136.1	121.1	135.8	112.2	127.8	120	148.4	139	94.19	116	79.78	123.8	106.8	102.2	115.4	132	118.1	121.3	108.7	103	87.25	93.2	107.9	128.7	100.9	112	104.5	125.9	85.5	110.5	115.7
0	341.1	323.3	373.4	311.9	375.3	296	348	317.3	323	312.5	313	273.7	299.1	255.6	304.5	282.8	214.6	252.5	265.6	231.1	261	235.2	246.6	275	217.1	266.2	218.9	219.5	272.6	238	211.9	219.3	200.2	238.6	211.5	279.1	247.2	236.4	266.7	231.9	263	254.9	231.8	244.3	248.4	230.1	287.8	240.2	258.5
199	166.1	160.7	167.6	127	136	137.3	166.2	166.8	109.8	110.3	94.62	134.5	140.9	131.9	131.2	169.7	126.5	130.8	137.2	128.6	110.3	117.7	131.9	124.4	135.8	139.5	150.4	147.4	145.6	125	109.2	107.6	117.6	134.6	128.9	126.7	121.7	98.53	121.5	131.7	142.1	126	146.3	93.54	132.9	108.3	124.8	129	147.1
200	169.3	163.4	190.8	154.1	151.4	138.3	197.8	157.1	190.4	158.4	164	166.6	152	158.4	155.9	170.9	157.9	149.6	143.1	159.7	151.5	140.5	113.5	145.6	125.6	158	152	165	122.9	157	142.1	144.1	118.4	150.5	147.4	110	130.9	152.8	142	150.7	133.1	125.5	149.3	134.5	123.3	135.5	134	130.5	124.3
201	182.1	171.7	163.2	147.1	196.3	169.4	145.5	172.8	148.4	156.2	169.2	163.9	116.9	162	130.4	140.1	158.2	152.9	167.4	173.4	133.4	140.6	141.4	141.3	147.8	164.8	153	167.1	143.2	121.9	132.9	155.9	152.6	175.3	171.4	124	117.3	193	139	136.6	133.8	124.9	139.3	141.5	142.4	125.7	132.3	149.6	146.5
0	158.6	196.2	139.4	159.2	169.2	180	192.8	149.8	144.2	181.7	157.8	149.7	150.2	180	168.2	168.5	186.6	188.5	155.2	169	145.3	154.9	140	163.5	147	183.7	120.9	113.3	114.5	121.2	147.8	146.1	159.1	180.7	152.3	160.4	148	170.5	172	180.5	173.4	NaN	NaN	NaN	NaN	NaN	NaN	NaN	NaN
202	241	175.3	206.6	141.6	175.7	174.9	161	158.3	142.3	137.4	191.3	154	140.3	165	121	161.2	135.3	179.4	138.1	177.7	199.4	150.6	173.3	144.9	168.4	145.2	142.3	105.6	158.9	183.1	151.3	156.7	137.3	172.4	122	182	166.3	135.3	210.4	170.6	146.2	140.1	158.6	108.5	151.6	139.1	133.9	163.7	139
0	188.4	150.9	132.2	200.8	186.3	163.2	161.8	183.6	158.9	156	161.3	142.9	138.3	159.5	155.9	116.2	157.9	145.1	122.5	143	148.4	155.8	143	142.8	137.8	165	142.4	172.8	151.4	123.6	117.7	159	135.7	131	146.6	163.2	148.6	188.6	131.6	161.7	159.1	121.8	144.2	119.1	NaN	NaN	NaN	NaN	NaN
203	266.2	267.8	283	219.8	205.5	213.8	199.8	158.9	230.5	168.7	200.7	205.8	189.1	193.6	181.8	176	123.8	147.5	173.2	119.2	113.3	159.5	138.7	171.7	165.8	148.5	160.5	131	159.1	128.6	131.6	127.3	125.7	115.3	136.2	135.4	167.2	126.9	157.1	142.7	146.6	137.6	130.7	116	140.1	167.7	148.4	138.5	149.3
0	202.6	177.2	128	120.8	161.1	139	164	157.9	104.5	132.2	165.5	174.4	130	145.6	132.2	141.5	111.2	114.9	110.2	104.9	115.5	106.6	142.5	126.1	118.1	128.5	115	140.5	155.9	120.4	110.8	117.5	137.4	111.6	154.4	76.2	102.2	103.4	83.92	161.3	124.7	82.58	102.5	114.5	85.45	103	92.54	84.58	121.6
204	218.3	210.5	229	210.6	168.3	220.7	165	208.3	217.3	211.9	174.8	195.7	200.3	196.8	196.4	178.5	178.2	163.2	240.6	204.4	158	205.9	224.5	218	200.6	227.9	210.9	167.7	191	189	202.9	213.7	242.2	276.2	270.5	236.2	233	208.7	232.5	252.5	249.1	225.8	244.7	232.7	173.8	221.5	185	175	186.9
205	202.5	213.3	167.6	169	192.4	167.7	178.5	177.8	181.3	184.5	207.6	181.9	172	174.3	164.5	170.5	192.2	164.1	160.8	149.6	159	143.2	193.9	132.1	176.6	208.8	207.2	148	165.9	176.7	201.5	184.3	187.2	173.3	178.1	191.5	191.7	164.9	195.4	145.1	220.8	147.9	188.3	204	143.1	177.1	204.4	173.4	206.6
206	240.7	235.7	216.2	240.3	210	165.7	249.7	180.8	191.6	190.5	175.1	158.5	165.3	121.5	167	127.2	112.9	134.4	142.8	103.3	129.8	109.4	125.5	142.9	145.8	105.2	123.5	123.3	158.8	133.4	145.1	152.4	99.85	124.4	162.6	136.2	164.1	143.1	141.3	130.6	134.5	130	160	136	112	142.8	130.6	117.7	130.4
0	NaN	NaN	NaN	NaN	NaN	NaN	NaN	NaN	NaN	NaN	NaN	NaN	NaN	NaN	NaN	NaN	NaN	NaN	NaN	NaN	NaN	NaN	NaN	NaN	NaN	NaN	NaN	NaN	NaN	NaN	NaN	NaN	NaN	NaN	NaN	NaN	NaN	NaN	NaN	NaN	NaN	NaN	NaN	NaN	NaN	NaN	NaN	NaN	NaN
0	122.7	100.4	105.4	118.9	NaN	NaN	NaN	NaN	NaN	NaN	NaN	NaN	NaN	NaN	NaN	NaN	NaN	NaN	NaN	NaN	NaN	NaN	NaN	NaN	NaN	NaN	NaN	NaN	NaN	NaN	NaN	NaN	NaN	NaN	NaN	NaN	NaN	NaN	NaN	NaN	NaN	NaN	NaN	NaN	NaN	NaN	NaN	NaN	NaN
0	160	197.2	192.3	240.2	163.2	NaN	NaN	NaN	NaN	NaN	NaN	NaN	NaN	NaN	NaN	NaN	NaN	NaN	NaN	NaN	NaN	NaN	NaN	NaN	NaN	NaN	NaN	NaN	NaN	NaN	NaN	NaN	NaN	NaN	NaN	NaN	NaN	NaN	NaN	NaN	NaN	NaN	NaN	NaN	NaN	NaN	NaN	NaN	NaN
207	144	109.6	152.7	119.1	131	115.5	117.5	118.7	132	114.7	145.7	151.2	122.5	121	105	119.2	149.6	118.7	110.7	118.2	121.4	127.2	129.3	84.59	122.6	94.31	135.9	113.6	97.46	140.4	85.1	110	100.6	97.85	113.1	106.3	119.1	75.69	130.6	133.6	135.4	86.18	89.24	116.7	130.3	111.7	125.2	150.2	136.9
208	210.6	236.8	206.5	208.7	167.1	188.7	145.1	174.2	149.3	159.4	155.1	151.3	182.3	172.8	184.1	170.1	157.3	121	149.5	173.3	145	175.9	150.7	218.3	135.3	165.3	144	146.1	135.7	162.8	195.1	143.3	157.3	149.2	158	120	160.3	164.8	133.1	146.7	178.7	161.2	154	156.8	168.4	138.8	140.5	186.1	139
0	137.4	116.9	109.6	159.5	121.9	147.5	103.4	118.2	156	93.99	110.3	103.6	107.3	107.6	146.8	108.4	135.5	114.7	112.4	93.98	109.3	88.41	116.7	102.1	112.2	126.5	93.53	103.9	102.7	130.3	123.2	94.76	89.95	110	103.5	94.81	107.6	90.24	89.11	109	128.1	89.65	71.81	115.8	109.3	94.91	92	91.35	91.01
209	173.2	141.7	148.3	158.6	156	168.5	158.6	150	107.2	122	149.2	131.8	140.8	141.7	130	140.6	110.7	130.9	127.4	108.2	107.8	117.6	86.4	107.2	76.83	98.78	105.7	109.6	115.7	106	119	77.86	96.83	86.5	90.52	89.44	82.7	94.58	102.7	112.8	103.7	94.05	96.75	119.5	108.2	93.42	106.1	105.2	126.1
210	139.5	88.1	171.5	125.8	156.2	130.3	105.9	133.5	123.8	114.5	117	106.3	86.26	96.09	140.5	113	84.27	138.4	119.2	116.3	135.9	120.8	145.6	121.7	114	98.62	106.4	137	106.6	115	121.7	103.5	127.5	99.5	112.3	109.5	78.65	94.44	74.98	122.4	128.7	87.89	118.5	110.4	138	135.7	123.9	108.4	122.8
211	180.8	139.5	174.1	153.1	154.8	158.6	141.5	142.4	128	135	107.5	115.4	142.3	106.6	137.8	146.2	137.1	122.1	112.2	127.2	169.4	94.27	140.9	111	148.5	139.8	120.6	98.14	106.2	118.4	157.2	97.83	118.3	129.6	107.3	139	127.5	135.5	131.7	153.5	100.5	133.1	124.5	127.9	114.2	136.6	135.4	119	111.4
0	NaN	NaN	NaN	NaN	NaN	NaN	NaN	NaN	NaN	NaN	NaN	NaN	NaN	NaN	NaN	NaN	NaN	NaN	NaN	NaN	NaN	NaN	NaN	NaN	NaN	NaN	NaN	NaN	NaN	NaN	NaN	NaN	NaN	NaN	NaN	NaN	NaN	NaN	NaN	NaN	NaN	NaN	NaN	NaN	NaN	NaN	NaN	NaN	NaN
212	154	152.8	141.7	160.2	128.1	169.2	138.8	147.7	131.6	137.5	122.9	147.1	135.7	157.1	139.5	144.9	119.1	112.2	135.4	119.5	113.7	126.6	122.7	112.6	138	147.2	91.07	133.1	92.3	115.9	97.5	136	122.1	133	115.4	120.6	131.7	104.6	94.07	129.9	107.3	107.8	89.81	104.5	123	142.1	102.2	105.8	123.5
0	116.1	102.6	129.3	143.3	141.7	118.4	114.6	106.2	106.1	147.7	115	113.7	104.1	122.1	109.9	98.73	NaN	NaN	NaN	NaN	NaN	NaN	NaN	NaN	NaN	NaN	NaN	NaN	NaN	NaN	NaN	NaN	NaN	NaN	NaN	NaN	NaN	NaN	NaN	NaN	NaN	NaN	NaN	NaN	NaN	NaN	NaN	NaN	NaN
213	132.1	149.7	155.6	176.2	123.9	136.7	114.3	98.49	144.9	132.2	131.2	139.6	95.79	103	108.5	94.24	111.2	130.9	83.3	139.4	151.2	152.4	120	108.8	125.3	114.1	87.27	131.5	135.9	113.8	90.42	140.9	114.8	90.53	106.5	89.84	99.69	130.9	120	99.97	86.15	107.9	122.4	82.29	98.07	118.5	115.2	81.73	100.4
0	NaN	NaN	NaN	NaN	NaN	NaN	NaN	NaN	NaN	NaN	NaN	NaN	NaN	NaN	NaN	NaN	NaN	NaN	NaN	NaN	NaN	NaN	NaN	NaN	NaN	NaN	NaN	NaN	NaN	NaN	NaN	NaN	NaN	NaN	NaN	NaN	NaN	NaN	NaN	NaN	NaN	NaN	NaN	NaN	NaN	NaN	NaN	NaN	NaN
214	224.4	262.2	189.4	199.7	223.1	289	237.3	235.3	204.1	211.5	256.9	216.4	227.8	206.8	282	218.8	218.3	242.5	245.6	225.3	225.5	251.3	253.6	215.6	257.5	217.1	166.4	184.5	159	167.7	207.3	220.9	176.7	206.9	203.9	134.8	136.8	213.3	195.4	178.7	175.4	169.6	188.5	145.8	192.3	169.1	180.6	149.6	191.6
215	250.6	143.9	212	177.7	228.9	200.8	180.5	220.8	224	197.5	182.2	186.7	256.2	180.5	242.5	220.9	169.4	173.8	154.8	176.7	194.7	193.6	154.6	165.4	175.5	206.9	143.3	162.6	190.4	212.5	176.5	176.9	190.4	205.9	198.6	200.7	183.9	211.8	188.9	216.6	181.6	226.5	207.6	248.5	185.3	234.9	213.1	184.6	208.4
0	262.2	264.3	225.6	249.6	206.4	169.1	194	175.1	196.2	152.8	191.8	188.2	183	182.8	153.4	142.8	169.5	148.4	133.4	152.9	134.4	167	146.1	151.8	139.7	115.4	140.6	169.9	154.7	161	162.6	124.3	156.4	159	209.8	184.2	219.6	160.8	197.8	153.2	176.7	166.1	174.5	168.5	177.8	151.1	136.9	175.7	146.4
216	242.3	215.8	209.7	245.4	200.4	227	230.1	232.3	257	219.8	194.6	198.2	183.5	174.9	215.7	199.6	205.6	176.3	219.8	195.6	190.9	195.4	181.7	178.4	176.4	148.5	190.2	102.2	152.7	156.6	192.5	133.1	175.5	122	214	147.7	152.9	172.4	135.2	152.6	200.9	162	143.3	128.8	197	174.4	126.9	153.3	128.4
0	158	105.5	101	NaN	NaN	NaN	NaN	NaN	NaN	NaN	NaN	NaN	NaN	NaN	NaN	NaN	NaN	NaN	NaN	NaN	NaN	NaN	NaN	NaN	NaN	NaN	NaN	NaN	NaN	NaN	NaN	NaN	NaN	NaN	NaN	NaN	NaN	NaN	NaN	NaN	NaN	NaN	NaN	NaN	NaN	NaN	NaN	NaN	NaN
217	180	154.3	138	181.7	167.3	168.1	117.2	220.9	115	145.8	122.2	154.8	162.4	114.3	143.1	146.3	109	128.3	115.3	153.4	195.1	137.9	140.9	149.4	115.8	132.4	141.6	137	149.3	143.8	105.1	170.5	126	118.4	137.2	119.9	83.97	131.8	116.6	132.3	123.3	135.4	145.8	146.3	125	100.5	129.4	145.6	135.1
218	226.3	219.5	216.5	219.2	205.8	198.3	243.1	257.3	200.6	200.9	192.2	171.9	153.6	190.2	166.9	163.2	181.3	229.1	150	162.9	144.1	136.2	158.6	157	203.1	192.9	146	198.3	171.1	155	208.9	164	201.6	201.5	145.8	182.3	171.2	177.9	181.6	203.5	154.9	162.9	177.2	203.7	165.3	194.6	162.9	185.4	182
0	175.2	147	195.5	166.5	152.3	174.7	168.5	176	162.3	148	134.6	129	NaN	NaN	NaN	NaN	NaN	NaN	NaN	NaN	NaN	NaN	NaN	NaN	NaN	NaN	NaN	NaN	NaN	NaN	NaN	NaN	NaN	NaN	NaN	NaN	NaN	NaN	NaN	NaN	NaN	NaN	NaN	NaN	NaN	NaN	NaN	NaN	NaN
219	137.8	147.2	157.4	156.6	147.9	141.5	179.7	183.1	141.8	150.1	120.3	107.3	152.8	137.3	118.7	146.5	155.8	125.5	121.8	163.7	139.9	152.1	135.6	138.3	171.7	151.4	142.9	193	156.4	155.3	169	132.4	154	150.5	126.8	174.5	114.5	125.5	160.6	150.5	170.1	132.3	140.8	157.8	111.7	160	133	126.6	119.7
220	170	170.9	159.9	151.6	154.1	142.2	156.3	130	150.5	154.8	135.3	132	114.6	133.9	133.8	127.2	155.5	142.9	170.8	131.9	141	174.7	132.7	159	177.4	139.3	149.5	141.5	123.3	138.3	160.9	122.3	119.9	121.5	163.1	131.5	117.1	132.3	128.1	158.2	106.6	128.9	118.1	117	148.9	123.7	118.3	146.9	136.5
0	169	171.1	169.1	198.8	144.9	184.1	147	137.8	164.9	182	202.9	158.1	155.3	160.8	151.7	133.9	152.2	115.9	128.4	131.2	123.2	114.5	118.1	109.4	125.9	127.5	133.4	131.3	139.4	117.7	124.5	150	158.8	124.6	135.9	164.5	137	139.8	145	110.7	163.1	157.2	163.1	129.6	162	129.1	148.5	145.5	147.8
221	145.5	175.5	145.9	156.4	156.1	217.9	183.7	183.7	145.8	157.7	157.4	147	147.7	141.9	158	152.3	142.3	120.4	168.6	122.9	159.1	140.6	186.1	132	159.5	176.2	142.4	150.1	157.7	127.1	151.9	153.5	157.5	141.3	140.6	141	151.3	159.1	161.5	152.2	168.7	150	118.5	158.2	116.5	165.7	160	140.7	137.8
0	118.2	123	122.2	129.3	140.6	116.2	99.84	100.5	129.5	115.2	122.7	119.9	117.7	139.5	143.8	96.27	114.5	107.1	92.11	99.85	113.2	100.3	142.5	117	122.4	126.5	115.7	118.1	123.9	288.3	245.2	237.8	328.2	277.7	267.5	233.5	353.9	301.3	234.2	256.9	259.4	266.5	286	274.5	304.7	365.7	298.8	283.9	290
222	204.7	149.3	188.3	198.5	204.1	187.5	165.5	205.7	198.2	137.7	187.8	143.4	153.7	134.2	140.8	149.7	132.5	130	143.5	145.1	149.9	139.1	157.4	153.5	147.9	139.5	142.9	171.5	126.9	137.9	154.1	156	146.2	114.2	130.1	136	104.5	151	153	124.4	131.8	136.7	135	142.4	150.6	126.4	143.3	155.9	139.9
223	224.6	175.7	163.9	174.6	188.4	177.2	201.4	149.8	175.5	143.4	171.4	167.9	211.1	184.1	162.5	177.1	152.9	158.4	168.6	187.6	161.9	148.7	144.4	143.6	125.1	142.7	159.7	146.2	137.6	148.8	155.7	117.6	121.8	128.5	184.4	136.1	138	130.3	162.5	161	141.2	122.6	132.6	156	131.8	115.1	166.5	135.5	133.5
224	166	153.2	136.5	130.7	150.8	133.7	133.4	146.7	139.9	183.6	134.3	136.7	143	153.5	150.8	176	145.9	138.9	148.6	134.1	112.8	122.3	143.1	124.2	110.4	107.6	137.9	118.1	162.8	137.6	140.8	128.9	133.5	157.1	133.8	154.4	140.8	154	153.6	106.8	127.5	145.5	149.1	134.7	155	145.1	117.1	135.3	158.3
0	122.5	158.1	126.4	128.6	148.9	136.3	98.85	136.5	112.2	110	106.3	122.5	94	144.4	118.6	97.59	99.41	131.5	112.6	134.3	145.1	126.3	124.4	103.7	114.7	112.1	99.41	125.3	158	111.7	106.7	102.6	78.44	107.4	93.93	105	108.7	112.1	131.9	82.93	93.55	115.9	99.74	78.23	118.2	104	126.5	104.5	111.5
0	108.7	139.7	161.8	140.4	156.4	152.2	149	148.1	143	169.6	146	152.8	172.8	146.6	146.1	167.5	136.7	175.2	144.3	126.5	110.2	147.5	121.9	135.3	134.9	146.7	136.2	140.3	154.7	116.6	134	118.4	113.5	103.6	88.26	154	132.8	114.8	97.88	123.4	99.08	135.4	112	118.1	131.7	137.5	110.2	107.7	116.5
0	148.1	137.7	156.3	120.4	138.3	166.6	135.2	145.7	157	148.5	132	118.5	129.7	149.9	117.8	136.5	150.5	143.3	106.3	141.5	85.67	125.4	136.5	149.7	120.5	133.7	147.3	136.1	107.4	123	145.9	147.3	105.3	108.9	107.9	120.9	154.5	124.1	136.2	117.2	117.4	137.5	130.2	156.4	142	130	104.5	140	150.3
0	120.7	106.7	138	92.42	125	145.5	159.9	114.9	125.4	NaN	NaN	NaN	NaN	NaN	NaN	NaN	NaN	NaN	NaN	NaN	NaN	NaN	NaN	NaN	NaN	NaN	NaN	NaN	NaN	NaN	NaN	NaN	NaN	NaN	NaN	NaN	NaN	NaN	NaN	NaN	NaN	NaN	NaN	NaN	NaN	NaN	NaN	NaN	NaN
0	139.1	174.3	158.8	226	162	185	183.6	154.5	171.4	151.8	146.4	134.4	171.2	160	162.1	195.4	150.4	156.8	163.8	194.6	146.5	205.1	186.8	169.6	148.3	118.8	150	130.4	180.1	124.9	177.9	NaN	NaN	NaN	NaN	NaN	NaN	NaN	NaN	NaN	NaN	NaN	NaN	NaN	NaN	NaN	NaN	NaN	NaN
225	209.9	206.6	198.4	221.7	198.5	186.2	195.6	245.4	198.5	213	189.8	188.3	190.5	166	175.2	179.4	182.1	183	194.9	146.7	163.8	158.7	173.9	138.4	148.9	196	198.2	193.9	139.9	154.8	165.5	190.5	173.5	173.9	154	150	166.5	169.3	166.8	208.3	164	149.9	157.3	134.3	191.3	164.6	168.8	182.7	184.5
226	111	152.5	114.6	145.6	140.6	124.9	97.77	118	140.3	115	145.1	117.7	103.1	123.9	247.8	428.2	433	463.7	426.8	417.3	419.2	436.5	395.8	476.2	374.3	420.2	413.6	436.8	443.9	412.2	377.8	338.1	436.1	475.2	455.2	410.8	386.5	340.9	374.8	394.7	404.7	329	194.3	147	160.5	153.6	169.2	142	167.3
227	155.5	122	138.6	122.8	147.1	161.5	142.1	138.6	147.2	148.3	131.6	152	133	122	108.5	127	164.3	146.6	146.7	123.1	111.8	155.6	155.2	121.9	133.6	137	160.3	161.9	127.5	139.1	154	133.9	133.8	143.5	134.1	145.1	124.7	110	132.6	106.1	97.37	106.7	107.5	131	128	134	119.4	127.7	139.5
228	219.5	151.6	231.3	184.3	248.6	222.7	171.7	195.9	242.7	253.5	188.6	207.9	154.9	207.4	166.8	158.5	213.7	201.3	184.9	243.8	241.7	203	157	159.9	170.3	160.8	172.6	176.4	162.2	175.6	194.4	164	197.9	182.1	221.1	218	176.3	209.2	173.3	198	144	233.5	154.2	158.7	140.2	187.6	161.3	154.6	169.8
0	127.9	151.3	120.4	102.9	131.2	102.2	106.7	98.75	121	71.74	107.5	102.8	102	88.37	96.89	113.2	101.8	83	113.4	114	85.91	98.59	103.9	74.47	79.86	117.6	141.9	78.26	102.6	76.34	90.29	86.26	NaN	NaN	NaN	NaN	NaN	NaN	NaN	NaN	NaN	NaN	NaN	NaN	NaN	NaN	NaN	NaN	NaN
229	146.1	132.3	119.5	153	117.2	122.6	119.2	143.4	140.7	145.6	145.6	105.7	145.1	96.86	112.4	117.9	123	147.4	104.8	123.7	108.5	97.09	97.13	91.81	123.6	89.46	111.1	92.51	117.2	79.22	104.5	108.8	153	94.21	99.95	90.68	127.7	110.5	115.9	117.5	118.5	98.4	142.1	118.6	88.58	89.57	100.4	108.1	113.1
0	161	147.3	148.5	110.1	NaN	NaN	NaN	NaN	NaN	NaN	NaN	NaN	NaN	NaN	NaN	NaN	NaN	NaN	NaN	NaN	NaN	NaN	NaN	NaN	NaN	NaN	NaN	NaN	NaN	NaN	NaN	NaN	NaN	NaN	NaN	NaN	NaN	NaN	NaN	NaN	NaN	NaN	NaN	NaN	NaN	NaN	NaN	NaN	NaN
0	200.8	230.3	228	237.7	197.5	237	216.3	151	203.8	178.6	196.6	183	165.4	182.8	139.3	137.4	170.7	177.3	162	178.5	165	165.1	142.1	139.4	134.4	129	159	158.1	118.5	190	159.5	153.7	158.9	164.8	144.4	195.8	173.9	173.8	141.7	153.3	147.5	164.6	140.9	140.1	190.1	147.5	128.6	164.6	142.5
230	203.4	172.2	164	187.1	192.5	184.6	225	166.3	157.8	204	192.3	193	178.5	181.7	192.7	160.2	180.4	160	177.6	191.8	160.5	186.3	147.7	166.4	192.9	176.9	165.9	222.7	179.1	162.1	169.5	162.8	163.1	186	167	169.4	178.4	175.9	160.6	164	160.3	206.4	174.1	182.3	151.1	171.5	160.6	155.1	141.5
231	103.8	129	144.2	139.1	86.69	138.3	116.6	102.5	162.6	124	97.21	108.1	118.4	100.8	84.18	108.2	610.2	528.7	582.6	556.8	584.5	607.9	579.4	479.4	495.2	484.2	500.6	603.1	522.6	501.9	560.6	578.1	486.6	440.9	540.6	563.6	620.1	607.6	569.2	569.4	493.6	518.6	447.4	487.1	478	464.8	529.9	486.8	394.7
232	218.5	130.8	114.6	145.4	206.7	170.1	142.2	152	174.1	179	169.6	153.7	138.1	167.8	151.5	173.7	183.2	148.1	131.3	132.1	194.2	133.5	143.3	171	152	194	151.9	188.7	153.1	157.9	172.4	198.3	166.7	162.2	182.2	150.5	166.6	170.4	174.1	179.1	144.2	167.1	168	152.2	153.5	154	184.2	163	158.4
0	NaN	NaN	NaN	NaN	NaN	NaN	NaN	NaN	NaN	NaN	NaN	NaN	NaN	NaN	NaN	NaN	NaN	NaN	NaN	NaN	NaN	NaN	NaN	NaN	NaN	NaN	NaN	NaN	NaN	NaN	NaN	NaN	NaN	NaN	NaN	NaN	NaN	NaN	NaN	NaN	NaN	NaN	NaN	NaN	NaN	NaN	NaN	NaN	NaN
0	150	125.5	117.5	122.6	131	128.1	117.8	136.7	144.6	126.4	107.9	124.6	109.5	107.7	145.8	134.3	142.2	113.8	139.3	154.4	127.6	143.3	159.5	123.5	413.4	595.8	585.8	666.8	595.7	549.8	627.2	652.6	570.8	608.3	603	652	674.3	661.7	629.7	618	616.3	610.8	611.2	672.2	612.2	608.3	664.3	651.6	634.2
0	NaN	NaN	NaN	NaN	NaN	NaN	NaN	NaN	NaN	NaN	NaN	NaN	NaN	NaN	NaN	NaN	NaN	NaN	NaN	NaN	NaN	NaN	NaN	NaN	NaN	NaN	NaN	NaN	NaN	NaN	NaN	NaN	NaN	NaN	NaN	NaN	NaN	NaN	NaN	NaN	NaN	NaN	NaN	NaN	NaN	NaN	NaN	NaN	NaN
0	197	160.8	140.1	177.5	171.2	153.9	146	146.9	136.1	166.9	140.2	152.9	157	174.5	136.2	152.8	157.9	162.5	138.2	165.4	148.8	166.7	194.8	142.1	127.7	150.1	153.5	161.8	160.8	139.1	122.5	139.5	129.2	132.3	190.7	160.4	147.8	171.7	149.8	152	113.1	119.7	161.9	157.3	147.5	148.9	141.2	154.5	120.6
0	NaN	NaN	NaN	NaN	NaN	NaN	NaN	NaN	NaN	NaN	NaN	NaN	NaN	NaN	NaN	NaN	NaN	NaN	NaN	NaN	NaN	NaN	NaN	NaN	NaN	NaN	NaN	NaN	NaN	NaN	NaN	NaN	NaN	NaN	NaN	NaN	NaN	NaN	NaN	NaN	NaN	NaN	NaN	NaN	NaN	NaN	NaN	NaN	NaN
0	101.7	122.6	97.24	115.2	126.4	142	71.4	93.84	150	153.2	107.1	136.3	145.6	118.7	103.4	68.15	87.5	102.7	84.7	104.3	107	128	104.1	83.51	118	109.2	90.69	94.49	110.8	109	85.3	84.65	96	84.93	79.25	117.3	130.9	71.99	111.2	70.96	69.5	72.15	90.5	99.58	147.3	NaN	NaN	NaN	NaN
0	113.7	103.6	129.2	119.8	131.1	140.5	108.4	133.7	156.9	111.5	77.55	121.3	127.4	157.9	121	87.37	131.6	105.9	98.31	99.58	135.2	92.57	91.57	109.9	116.7	109.5	142.5	127.8	114	82.5	130.7	125	104.7	123.1	108.9	131.5	97.5	117.3	125.5	101.8	103.6	95.12	95.97	92.15	102.1	110.1	124	92.99	101.7
0	182.6	132.8	142.5	169.8	148.6	137.9	138.7	159.3	118.9	116.6	130.5	144.8	131.7	148.3	120.8	112.4	119.9	133.1	126.5	128.6	147.1	141.2	100.8	116.3	147.9	159.3	122.3	131	134.2	108.8	128.6	150.5	122.9	142.6	113.2	143	119.3	143	96.64	129.9	120.5	121	117.7	140.5	120.2	130.2	130.6	118.3	120.3
233	159.1	134.3	126.6	145	133	115.6	162	154.5	165.4	133.9	152	166.5	122.8	108.9	99.08	103.1	120.5	159.4	130.7	129.3	116.1	122	159.9	169.4	110	105.5	171.5	128.5	142.5	125	121.8	142.7	161.2	131.6	139.5	111.5	107.1	122.7	103	119.8	123.7	134.4	139.5	101.4	124.2	128.3	117.8	134.2	124.8
234	157.5	143.1	117.9	116.2	149.2	93	107.5	146.6	165.6	153.2	155.9	143.9	132.8	129.4	158.5	172.5	155.5	143.4	155.7	163	132	152.5	133.3	177	162.8	147.3	135.3	145	123.7	107.5	114.6	120.3	140.4	148.3	144.9	145.3	163.6	133.8	122.5	122	130.1	155.5	123.4	115.8	141.3	118	119.1	105.3	158.5
0	120.1	146.6	125.9	133.6	127.9	103.6	123.6	103.4	103.2	127.6	106.7	115	123.9	124.8	126	123.5	115.5	128.8	139	111.2	107.8	80.79	99.52	146.9	144.4	98.93	102.1	112.2	130.8	105.4	122.4	70.88	106.1	101	104.7	109.2	97.47	96.75	88.8	94.29	99.07	80.74	116.5	94.46	107.8	109.3	99.27	103	121.9
0	147.5	116.4	140.7	190.5	132	91.1	NaN	NaN	NaN	NaN	NaN	NaN	NaN	NaN	NaN	NaN	NaN	NaN	NaN	NaN	NaN	NaN	NaN	NaN	NaN	NaN	NaN	NaN	NaN	NaN	NaN	NaN	NaN	NaN	NaN	NaN	NaN	NaN	NaN	NaN	NaN	NaN	NaN	NaN	NaN	NaN	NaN	NaN	NaN
0	170.2	151.9	160	191.5	182	148.5	182.5	137.5	139.5	181.4	172.9	125.8	163	179.1	164.1	176	160.3	159.9	139.3	200.9	151.2	144	164.5	170.9	169.2	164.1	145	190.6	170.5	155.1	146	141.7	135.3	146.3	130.8	142.5	128.6	149.8	157	139.5	131.3	137.8	125.6	146	128.6	130.6	125	123.6	163.7
235	102.6	147.6	109.9	97.85	147.4	105.9	108	108.9	95.48	103.9	112.2	125.7	119.7	84.79	104.7	82.85	98	103.6	94.62	109.9	86.42	116.2	71.61	104.3	101.5	87.41	91.01	134.9	104.9	97.19	101.2	98.99	121	94.89	129.9	129.7	99.82	114.5	82.35	119.5	138.6	107.3	93.94	89.78	120.2	101.2	108.3	108.5	126.3
0	118.7	188.9	159.3	110.5	150	122.1	166.5	180.3	159.2	137.7	107.3	137.6	177.9	151.5	121.2	148.7	140.7	131	139.5	147.4	146	124.8	124.7	160.2	137.4	158.3	138.2	123.5	126.7	128.7	123.8	127.9	102.5	132.5	119.2	128	117	112.2	122.8	113	113.9	114.9	107.4	114	100.6	138.8	102.8	97	118.8
236	189.1	136.4	186.1	160.5	193.5	135.4	164.4	148.6	171.7	189.4	171	139.8	125.6	165.6	138.5	154.7	137.3	146.5	133.8	161.1	148.1	152.6	116.2	155.4	151.4	152.5	125.4	142.3	122.3	113.8	132.4	131.9	124.5	151.3	143.5	154	157.1	150.8	155.1	151.7	163.2	166.4	138.7	139.1	142.8	139.4	128.5	132.7	136.3
0	125	92.03	94.2	117.7	155.8	123.3	NaN	NaN	NaN	NaN	NaN	NaN	NaN	NaN	NaN	NaN	NaN	NaN	NaN	NaN	NaN	NaN	NaN	NaN	NaN	NaN	NaN	NaN	NaN	NaN	NaN	NaN	NaN	NaN	NaN	NaN	NaN	NaN	NaN	NaN	NaN	NaN	NaN	NaN	NaN	NaN	NaN	NaN	NaN
0	185.7	201.7	149	165.4	162.2	143.2	158.1	127.6	157.6	168.3	133.5	156.2	141.1	140.9	137.2	148.7	124.5	158.4	129.1	112.2	118.8	158	112.9	127.9	126.3	133.3	143.4	157	84.61	112	136.1	144.4	146.6	115.1	100.8	123.6	129.8	126.6	131.4	121.8	166.2	119.9	162.6	141.5	115.8	112.7	133.3	144.1	136.2
0	NaN	NaN	NaN	NaN	NaN	NaN	NaN	NaN	NaN	NaN	NaN	NaN	NaN	NaN	NaN	NaN	NaN	NaN	NaN	NaN	NaN	NaN	NaN	NaN	NaN	NaN	NaN	NaN	NaN	NaN	NaN	NaN	NaN	NaN	NaN	NaN	NaN	NaN	NaN	NaN	NaN	NaN	NaN	NaN	NaN	NaN	NaN	NaN	NaN
237	108.2	116.8	102.3	131.3	127.7	127.9	113	106.6	94.45	108.6	97	124.2	84.36	106	104.1	114.2	87.5	101.2	114.8	134.4	116	135	119.2	107.7	115.3	124.6	114.5	100.6	131.3	101.2	78.39	104.6	112.7	93.98	88.47	85.55	87.52	119	86.23	89.49	94.73	72.93	74.28	116	95.61	112.1	92.59	84.6	88.63
0	153.7	112.9	130.4	152	108.7	97.33	NaN	NaN	NaN	NaN	NaN	NaN	NaN	NaN	NaN	NaN	NaN	NaN	NaN	NaN	NaN	NaN	NaN	NaN	NaN	NaN	NaN	NaN	NaN	NaN	NaN	NaN	NaN	NaN	NaN	NaN	NaN	NaN	NaN	NaN	NaN	NaN	NaN	NaN	NaN	NaN	NaN	NaN	NaN
0	NaN	NaN	NaN	NaN	NaN	NaN	NaN	NaN	NaN	NaN	NaN	NaN	NaN	NaN	NaN	NaN	NaN	NaN	NaN	NaN	NaN	NaN	NaN	NaN	NaN	NaN	NaN	NaN	NaN	NaN	NaN	NaN	NaN	NaN	NaN	NaN	NaN	NaN	NaN	NaN	NaN	NaN	NaN	NaN	NaN	NaN	NaN	NaN	NaN
0	NaN	NaN	NaN	NaN	NaN	NaN	NaN	NaN	NaN	NaN	NaN	NaN	NaN	NaN	NaN	NaN	NaN	NaN	NaN	NaN	NaN	NaN	NaN	NaN	NaN	NaN	NaN	NaN	NaN	NaN	NaN	NaN	NaN	NaN	NaN	NaN	NaN	NaN	NaN	NaN	NaN	NaN	NaN	NaN	NaN	NaN	NaN	NaN	NaN
238	98.85	121.5	115.4	90.95	120	86.55	145.5	96.92	89.73	102.8	57.95	92.4	103.9	85.18	135.9	128.1	104.5	120.6	117.8	111.4	125.6	92.86	149.5	102.4	85.3	80	83.2	125.2	77.5	99.71	87.82	130.1	91.01	70.5	105.6	113.8	83.79	94.78	90.26	138.3	120.5	83.81	72.5	86.69	96.5	104	94.39	127.8	93
239	168	108.1	79.5	159	100.5	74.88	103	98.55	104.5	133.5	125.4	135.5	113.9	114.5	131.1	94	115.6	139.9	156	144.4	79.39	96.91	127.8	167.8	98.66	114.2	137.8	96.43	124.5	115.7	78	110.6	104.4	134.9	100.1	112.8	99.93	98.05	109.1	98.17	118.5	112	65	118.7	137.8	104.2	76.21	122.5	117.2
0	155.2	NaN	NaN	NaN	NaN	NaN	NaN	NaN	NaN	NaN	NaN	NaN	NaN	NaN	NaN	NaN	NaN	NaN	NaN	NaN	NaN	NaN	NaN	NaN	NaN	NaN	NaN	NaN	NaN	NaN	NaN	NaN	NaN	NaN	NaN	NaN	NaN	NaN	NaN	NaN	NaN	NaN	NaN	NaN	NaN	NaN	NaN	NaN	NaN
0	146.2	157.8	NaN	NaN	NaN	NaN	NaN	NaN	NaN	NaN	NaN	NaN	NaN	NaN	NaN	NaN	NaN	NaN	NaN	NaN	NaN	NaN	NaN	NaN	NaN	NaN	NaN	NaN	NaN	NaN	NaN	NaN	NaN	NaN	NaN	NaN	NaN	NaN	NaN	NaN	NaN	NaN	NaN	NaN	NaN	NaN	NaN	NaN	NaN
240	213.5	207.7	217.9	210.1	186.6	178.6	205.8	188	181.6	148.2	166.2	153.7	165.5	155.4	147.1	158.5	203.7	178.7	189.3	139.5	149.5	117.7	144.8	163.3	142	168.4	149.9	151.5	117.4	168.3	154.8	122.5	176.1	124.4	143.2	169.6	169.4	182.4	140.3	150.5	139.8	129.6	135.6	115.4	172.8	119.9	102.7	138.8	153.3
241	166	162.8	124.1	152.8	170.7	95	155	133.2	164.6	198.8	147.8	131.7	133.7	135.7	118.2	134.4	118.9	144.9	116	143	125.7	140.5	158	127.9	182.9	163.9	124.7	124.2	138.3	87.96	104	114.3	119.6	157.8	146	118.4	125	156.9	134.3	153.5	129	117.6	131	103.9	152.4	143.2	132.1	104.8	104.3
242	199	127	203.1	191.3	169	166.7	169.5	191.8	198.5	133.1	157	150.6	170.5	161.4	174.8	166.3	151.9	192.9	176.5	181.7	160.8	218.7	151.5	171.2	160.9	182.2	176.9	184.4	153.9	163.5	164.7	122	176.2	150.5	132.7	175	149.5	189.1	185.4	167.3	157.2	151.9	182.8	157.3	190.5	138.8	143.4	221.6	139.7
0	NaN	NaN	NaN	NaN	NaN	NaN	NaN	NaN	NaN	NaN	NaN	NaN	NaN	NaN	NaN	NaN	NaN	NaN	NaN	NaN	NaN	NaN	NaN	NaN	NaN	NaN	NaN	NaN	NaN	NaN	NaN	NaN	NaN	NaN	NaN	NaN	NaN	NaN	NaN	NaN	NaN	NaN	NaN	NaN	NaN	NaN	NaN	NaN	NaN
0	NaN	NaN	NaN	NaN	NaN	NaN	NaN	NaN	NaN	NaN	NaN	NaN	NaN	NaN	NaN	NaN	NaN	NaN	NaN	NaN	NaN	NaN	NaN	NaN	NaN	NaN	NaN	NaN	NaN	NaN	NaN	NaN	NaN	NaN	NaN	NaN	NaN	NaN	NaN	NaN	NaN	NaN	NaN	NaN	NaN	NaN	NaN	NaN	NaN
243	147.8	111.6	123.8	104.1	132.1	155.9	148.4	98.86	132.2	126.8	98.49	133.4	127.8	99.78	132.9	153.4	114.5	101.5	110	114.8	107.5	157.3	110.5	98.86	120.1	108.2	130.2	103	145.7	116.1	123.6	133.4	123.5	131.5	114.8	126.3	124.6	132.2	127.5	128.9	121	111.1	108.4	103.8	99.98	98.37	118.2	116.3	102
244	122.5	175	145.2	127.6	124	61	124.8	110.5	119.5	135.7	165.4	132	133.9	132.1	105.5	179.7	103.4	150.9	125.1	155	118.4	120.4	116	132	156.1	153	132.5	130	134.4	100.1	110.9	114.6	92.03	118.1	120	126.6	104	128.3	123.6	146.5	87.54	65.5	95.54	121.6	99.6	122.6	131.1	118.4	116.7
245	182.7	167.1	158.9	155	139.1	139.3	129.2	183.6	162.5	172	169.9	149.4	126.5	125	148	129.9	101.8	145.3	138.5	80.98	155.1	115.2	146.3	126.3	144.5	110.4	152.4	135.4	164.5	113.8	119.1	110.1	136.8	165.5	118.4	150.5	130.5	109.8	115.9	181.1	144	159.9	176.9	168.5	103.8	131.2	115.3	122.1	126
0	140.9	161.7	111.4	122.2	141	122.5	149.7	102.1	105.7	141.7	100.1	128.3	155.7	144	139.1	126.3	123.5	107.8	118.8	119.4	118.4	131.2	115.4	122.1	124.1	118.4	111.9	116.4	104	NaN	NaN	NaN	NaN	NaN	NaN	NaN	NaN	NaN	NaN	NaN	NaN	NaN	NaN	NaN	NaN	NaN	NaN	NaN	NaN
246	157.8	170.4	163.1	131.2	180.6	143.7	120.4	167.7	138.8	146.3	123.8	134.7	134.5	110	133.6	127.6	132.9	141.9	132.7	165.7	117.8	123.3	150.1	136.2	130.2	142	142.8	134.8	126.5	129.2	111.8	132.7	146	123.5	121.6	171.9	175.5	132.3	139.7	126.4	139.9	157	121.7	125.4	147.4	133	168.5	118.4	124
0	171.7	154.5	168.9	184.4	170.5	146.8	168.1	139.3	160.7	152.3	184.3	158.2	135.5	179	157.3	167.6	151.5	140.4	143.1	158	142	150.7	191.8	154.8	137	157.1	131.6	145.3	117.5	145	179.1	178.6	164.5	138.4	191.3	146.5	149	155.7	158.8	156.7	171.3	147.3	170	134.5	158	NaN	NaN	NaN	NaN
247	205.7	173.5	130.6	170.8	142.7	151	177.5	149.7	148.2	157.8	163.1	184.9	142.3	166.5	163.6	154.2	180.2	185.6	179.1	149.4	159.9	183	167.8	144	155.2	157.3	185.7	163.3	156.8	172.3	163.4	146.3	167.9	126.2	137	126.8	139	127.5	167	156.7	159.3	169.5	169	162.3	131.2	144.5	167.6	165.4	171
248	194.5	206.6	195.3	153	151.7	136.9	191.2	143.5	199.5	184.2	201.8	181.6	144	144.5	167.9	132.3	173.7	175.2	178.3	150.8	185.4	172.5	158.9	178.1	166.2	169.4	158.3	147.5	168.7	158.4	142.5	141.6	156.5	115.3	137.8	128.5	102.2	121.3	139.3	137.8	147	131.5	136.5	157.7	113.8	154	139.2	104.7	128.2
249	122.8	109.2	154.1	128.9	119.3	135.1	119.4	87.8	113	118.8	93.36	97.53	123	81.03	104.7	90.09	84.73	122.3	77.59	79.54	97.14	105.8	96.31	83.13	113	91	84.06	105.4	55.94	81.56	104.5	76.1	96.93	81.51	80	85.47	121.3	85.5	97.48	114.4	132.4	112.1	103.4	106	88.88	74.52	109.6	96.4	110.4
0	NaN	NaN	NaN	NaN	NaN	NaN	NaN	NaN	NaN	NaN	NaN	NaN	NaN	NaN	NaN	NaN	NaN	NaN	NaN	NaN	NaN	NaN	NaN	NaN	NaN	NaN	NaN	NaN	NaN	NaN	NaN	NaN	NaN	NaN	NaN	NaN	NaN	NaN	NaN	NaN	NaN	NaN	NaN	NaN	NaN	NaN	NaN	NaN	NaN
250	133.2	155.3	130.2	128.1	102.1	107.7	147.9	127	102.8	115.2	138.9	135.7	119	125.2	144.2	133.6	105.5	91	102.8	140.3	100.8	134.3	87.94	94.68	126.5	110	120.3	102.4	109	108.1	122.6	152	90.5	110.6	112.7	124.1	111.1	113.4	94.08	99.05	116.1	114.6	98.32	87.43	129.2	120.4	107.8	126.4	110.4
0	120.2	126.5	133.6	60.88	77.33	120.8	132.9	105.4	101	NaN	NaN	NaN	NaN	NaN	NaN	NaN	NaN	NaN	NaN	NaN	NaN	NaN	NaN	NaN	NaN	NaN	NaN	NaN	NaN	NaN	NaN	NaN	NaN	NaN	NaN	NaN	NaN	NaN	NaN	NaN	NaN	NaN	NaN	NaN	NaN	NaN	NaN	NaN	NaN
0	249.3	202.1	208.8	174.8	198.2	195	179.4	202.5	201.5	173.7	200.8	177.2	214.6	179.3	215.4	177.2	195.2	202.2	210.4	205.2	186.5	181.6	172	213.3	185.3	171.5	157.3	182	160.8	186.2	181.1	182.2	189.7	184.3	218.1	209.1	177.6	194.5	184.5	203.1	230.5	207.4	193.6	235.5	163	202.7	240.3	213.1	207.6
251	136.7	179.9	159.7	172.1	148.7	148.1	158.8	146	161	177.3	193.3	187.6	175.3	172.6	173.8	152.6	154.7	149.2	178.9	162.7	135.7	157.2	136.2	127.4	155.5	144.8	141.9	113.9	162.7	143.1	156	171.7	148.2	190.7	164.1	143	176.1	156.4	138	148.6	168	171.6	144.1	162.8	151.1	152.6	133.6	157	147.1
252	154.2	129.1	125	175.2	119	153.4	149.4	154.7	106	125.5	144.4	173	133.9	128	196	153	155.9	103.6	131.1	135.9	107.9	121.6	121.5	141	135.9	147	121	119.9	112	152	98.29	124.5	140.1	117.4	136.3	121	121.8	130	110.8	102.6	111	132.6	109.3	106.5	115.3	125.5	119.2	124.8	98.61
0	161.4	205.6	144.1	163	191.3	200.2	157.6	211.2	150.5	158	186.6	153.8	168	168.4	149.9	178.4	157	144.4	160.8	153.4	184.7	177	176.7	145.3	150.9	137.2	146	148.6	156.8	167.9	166.3	135.8	134.3	121.2	152.2	105.5	160	132.2	137.8	151	136.5	130.4	129	159	123.5	115.7	101.1	156.4	127.8
253	160.5	145.9	162.4	177.4	179.6	187.4	154.8	155	174.2	120.6	121.5	126.7	155.4	123.5	174.3	171.9	200.5	143.7	169.8	163.4	153.1	106.8	149.5	119.9	176.8	184.9	157	132.9	122.6	139.4	159.5	161.4	145.4	134.6	128.5	162.1	160.5	169	118	172.4	157.5	172.4	156	125.3	147.5	154.6	175.4	172.1	171.5
254	160.1	168	131.8	140.2	155.3	174	186.8	159	189.7	192.4	134.4	139.8	168.5	122.8	125.3	118.3	130.8	167	143.4	147.5	112.1	151.5	173.4	186.3	102.5	163.6	133.5	181.4	148.1	140.7	130	137	137	157.6	105.3	102.4	101.2	109.9	142.5	137.4	134.4	108.2	142.2	118.6	117.7	144.5	151.5	160.5	132
0	172.3	182.2	194.7	193.6	186.6	221.5	204.6	169.4	172.6	188.1	153.5	191.5	177.7	161	171.7	209.4	201.6	212.1	160.1	191.1	227.4	219.4	189.4	242.3	222.3	223.5	200.6	184.2	219.3	219.1	204.5	243.6	217.7	210.6	187.6	219.5	183.1	201.8	194.5	205.3	185.7	203.3	201.3	230.5	203.2	197	204.4	247.5	209.8
0	109.1	106.8	134	117.1	123.5	114.7	110.5	104.2	99.94	120.7	119.8	101.8	73.88	111.9	91.56	101.3	92.95	106.7	103	84.93	90.19	72.55	93.95	116.1	112.6	133	112.7	87.08	117.8	105.5	77.88	91.05	135.5	118.6	85.05	80.95	107.5	89.85	116.1	132.6	NaN	NaN	NaN	NaN	NaN	NaN	NaN	NaN	NaN
255	180.7	191.4	153.5	152.5	169.4	144.4	148.7	145.3	172.5	161.7	177	169.5	179.3	183.5	148.5	164.6	135	168.4	133.4	159.3	156.2	148.9	151.2	178.8	130.8	146.1	151.7	137.2	140.1	121.7	136.9	115	151.5	138	127	150.7	144.3	142.5	125.3	136	104.7	154.5	124.8	131.5	167.8	163	142.5	136.9	117.1
0	208.1	176.2	181.1	166.5	155.4	170.1	142.4	111.7	91.92	117.6	155.4	134.5	72.35	134.5	NaN	NaN	NaN	NaN	NaN	NaN	NaN	NaN	NaN	NaN	NaN	NaN	NaN	NaN	NaN	NaN	NaN	NaN	NaN	NaN	NaN	NaN	NaN	NaN	NaN	NaN	NaN	NaN	NaN	NaN	NaN	NaN	NaN	NaN	NaN
256	494	543.5	478.7	601.5	554.3	526.8	656.4	499.7	472	611.8	561.5	363.2	312.7	253.9	246.5	256.4	209.6	159.9	200.9	166.9	181	183.5	199.5	162.6	203.7	137	148.1	145.9	186	196.8	174.5	146.9	188.5	147.4	166.4	148.2	150.4	150	111.4	117.4	161.4	179	194.5	128.6	155.5	181.6	171.2	132.4	123.5
257	151.9	151.8	124.5	116.6	147.4	118.7	123.3	123	142.2	134.1	142.5	87.24	120.1	109.9	112.5	98.76	123.7	120.6	114.5	112	107.4	85.9	133.5	132	112	109.2	149.1	110.7	125.6	111.6	78.49	92.68	107.9	116.8	105.8	116.6	101	72.58	90.37	123.7	130.5	113	102.6	124.4	108.8	110.6	108.2	91.71	127
0	248	188.9	144.1	159.5	131.9	134.4	147.6	126.5	163.5	116.8	125.5	190	124.4	99.98	76.52	80.05	113.9	126	98.39	108.5	130.6	151.9	97.04	121	100.2	122.4	81.11	120.5	88.5	135.6	77.77	118.4	107.5	97.59	86.3	104.9	61.56	94.51	90.31	63.5	90.54	90.23	112.8	63.77	90.67	76.93	114.1	93.96	93.04
258	186.2	217.2	185.1	213.5	225.6	191.4	172.4	184	218	163.9	203.1	251.1	229.4	167.6	162.9	141.5	174.5	175.4	160.9	210.6	180	180.5	185.1	181.5	151.4	160.1	176.4	185.4	158.3	211.7	171.4	136.7	190.4	141.4	183	173.6	164.6	168.6	124.6	152.9	153.6	141.6	155	143.4	119.3	138.9	129.8	113.8	142.5
259	155.9	166.1	189	189	199.8	124.6	175.3	174.3	177.4	161.8	173.9	170.1	193.3	174.5	185.4	194.6	211.3	216.6	199.2	189.5	183.3	221.9	226.8	197.9	189.1	209.1	189.6	195.5	170.8	169	208.1	177.5	146	150.9	150.4	197.4	176.9	166	195.6	178.5	190.4	182.6	186.4	145.5	161	173.5	168.1	190.9	175.5
260	201.2	181.2	171.2	172.7	185.8	185.3	174.6	174.2	177.3	197.4	161.1	172.3	162.4	183.9	160.1	191.2	180.8	144.9	171.8	186.3	186.8	182.3	150.3	180.3	141.8	171.1	165.4	150.5	173.8	183.8	173.3	146.5	170	176.5	169.2	140.2	151.3	181	186.9	183.8	175.4	147.4	207.3	216.9	213.6	184.6	200.8	182.3	190
261	223.9	171.9	197.8	163.3	182.5	168.4	180.4	183.5	207.5	191.6	181.2	171.2	165	155.3	191.6	179	184	184	174.1	179.2	183.8	213.8	145.8	151.9	143.6	188.5	147.7	148.6	201	165	175.6	131.5	136	177.5	189.7	167.6	158.3	172.3	151.6	128.5	175	118.8	175.7	157.2	135.2	154.3	162.5	135.7	143
0	NaN	NaN	NaN	NaN	NaN	NaN	NaN	NaN	NaN	NaN	NaN	NaN	NaN	NaN	NaN	NaN	NaN	NaN	NaN	NaN	NaN	NaN	NaN	NaN	NaN	NaN	NaN	NaN	NaN	NaN	NaN	NaN	NaN	NaN	NaN	NaN	NaN	NaN	NaN	NaN	NaN	NaN	NaN	NaN	NaN	NaN	NaN	NaN	NaN
262	180.2	194.7	187.8	187	192.9	196.7	176.6	179.4	210	163.7	145.3	138.1	185.2	161.8	174	179.5	180.2	188.1	188	178.6	166.8	160.5	185.6	190.2	154	191.5	150.2	157.5	144.7	132.4	149.1	160.7	131.7	160	154.2	147.9	162.1	145.3	156	166.6	176.8	160.1	150.3	191.9	152.9	154.4	153.1	176.7	145.5
263	190.6	255.5	211.7	168.3	189	242.9	248.6	237.1	202.1	209.4	178	224.5	250.9	192.1	198.5	234	245.9	180.5	176.8	193	186.1	201.6	196.5	179.5	184.5	201.9	150.4	171.9	178.8	165.9	192.5	156.1	181.9	164	166.3	154.4	179	155.1	170.9	167.7	192.6	160.8	154.7	161.3	143.2	161.5	195.2	147.4	214.1
264	205.6	159	183.2	168	126	144.6	131.9	126.7	166.5	169.7	170.9	141.9	127.6	163.3	127.3	143.9	129.4	123.8	173.4	154.4	133.9	148.9	200.4	133.4	135.9	149.4	172	160.8	135.3	137.2	144.9	134.6	120.9	105.1	109.1	130.7	121.9	105.1	116.9	114.3	133.5	138.5	133.9	108.8	130	153	128.7	142.1	112.9
0	131.5	128.8	171	135.2	161.6	148.8	177	144.4	159.9	127.9	130.2	113.7	174.5	157.5	107.7	128.9	129.4	130.5	190.3	130.2	108.9	133.1	124.9	161.9	132.2	151.7	114.9	132.2	114.9	131.2	122	124.8	127.7	136.2	142.3	157	136	135.8	141.8	122.2	131.6	132.8	133.4	108.4	128.4	120.5	125.6	114.9	121.8
265	144.5	124.2	122.5	131	129.8	171.8	117.8	111	116	141.3	130.6	104.4	122.2	133.6	131.8	105.1	159.3	130.5	137	99.91	105	158.1	121.7	111.5	110.9	113.3	141.3	130.8	127.2	90.22	89	97.98	98.2	105.3	115.4	101.4	103.9	110.5	108.4	105.3	143	129.8	115.8	108	130.8	105.3	116.8	115.2	136.2
266	138.4	169	180.2	143.7	157.3	168.3	197.4	146.9	133.8	175.9	167.5	139.4	130.2	117.3	139.7	184.5	135.4	177.9	112.3	132	148.4	132.7	129	130.2	130.1	128	141.3	127	132.5	133.5	107.1	166.8	141.4	172.1	149.2	131.9	130.4	133.6	150.5	140.9	131.9	124.8	161.7	145.1	144.4	118.8	134.6	128.4	125.5
0	NaN	NaN	NaN	NaN	NaN	NaN	NaN	NaN	NaN	NaN	NaN	NaN	NaN	NaN	NaN	NaN	NaN	NaN	NaN	NaN	NaN	NaN	NaN	NaN	NaN	NaN	NaN	NaN	NaN	NaN	NaN	NaN	NaN	NaN	NaN	NaN	NaN	NaN	NaN	NaN	NaN	NaN	NaN	NaN	NaN	NaN	NaN	NaN	NaN
267	181.7	168.3	163.3	164.8	138.7	148.8	149.6	155.3	120.6	158	125.2	141.1	142.1	119.1	167.4	99	151.4	133.2	150.4	133.8	114.1	132.6	139.6	143.9	121	150.1	122.5	128.1	165	140.8	148.6	133.3	127.6	132.8	85.6	134	112.7	131.5	129	116.6	127.6	109.8	131.3	117.6	137.4	95.86	113.5	129.2	107.5
268	182.5	165.8	167.6	195.2	185.7	163.3	175.7	188.7	206.5	191.5	182.6	157	182.8	179.8	149.1	185.3	197.2	202.2	170.9	165.1	121.9	165.6	149.8	161.3	165.3	187.9	193.1	197.8	153.2	148.8	157.8	163.2	151.5	166.1	183.4	154.1	164	162.9	138	174.7	162.4	179.4	161.7	167.6	149	145.2	163.7	164.7	154
0	129.4	147.9	148.5	177	232.5	157.3	147.4	179.5	151.2	129.2	109.5	134.9	159.2	128.9	90.56	129.1	141.7	108.8	137.3	107.9	118.1	175	130.7	119.2	111.2	130.8	151.9	122.2	92.27	153	163.5	NaN	NaN	NaN	NaN	NaN	NaN	NaN	NaN	NaN	NaN	NaN	NaN	NaN	NaN	NaN	NaN	NaN	NaN
269	213.8	132.7	181.9	481.6	479.1	508	533.9	493.7	527.6	514.5	504.2	446.7	477.2	463.7	456.5	437.9	339.4	487	514.4	477	440.5	348.9	406.1	251.9	280.5	248.9	238.5	207.7	237.8	253.3	238.5	236.4	183.9	189.6	204.9	184.7	190.8	165.7	160.3	204.8	188.2	159.9	181.4	148.4	159.7	175.6	172.8	128	137.1
0	259.2	197.2	195.7	275.7	251.2	226.8	223.1	222.3	214.7	182.5	147.8	212.9	206.4	218.9	190.9	190.5	181.8	179.2	205.6	165.1	153.9	146.1	195.4	171.4	157.8	169.7	156.7	213.4	206.6	175.1	171.5	196	191.5	171.6	229.2	183.2	217.9	156.8	203.8	163.6	164.6	192.4	155.1	168.5	173.6	161.9	169.6	205.1	173.8
270	143	124.6	136.9	126.7	131.4	107	104.5	121	151.4	166	120.2	121.2	174.9	180.8	142.3	95.91	142.6	125.7	143.7	135.4	138	119.7	131.5	133.4	111	119.8	114	102.7	125.3	93.78	101.6	98.58	129.5	106.7	130.5	130.1	161	150.9	134.1	151.1	130.6	141.6	140	130.9	126.2	129.6	128.5	110.8	131.3
271	154.7	127	108.7	112.7	145.4	140.4	138.9	160.5	174	118	115.5	121.4	156	100	113.9	117.5	96.62	121.5	147.3	109	103.2	121.1	131.4	138.1	97.17	109.5	124	112	109	123.7	113.4	121.1	161.8	130.5	90.45	118.5	115.4	127.7	109.2	104	93.5	107.4	104.2	115	136.6	108	108.2	90.47	105.4
272	213.4	146.7	167.9	184.2	190.9	153.8	150.9	161.2	153.5	126.7	127.8	136.7	124.7	118.3	147.3	162.2	132.7	133.7	126.5	148.7	134.2	116.3	122.2	109.1	140.1	146.9	137.1	155.2	113	124.1	153	150.9	158.9	144.8	129.6	152.4	102.3	132.7	110.1	113	129.7	121.2	116.6	102.2	131.7	115.6	125.3	106.9	155.7
0	163.5	138.9	175.7	178.7	115.9	151	157.5	128.5	143.3	188.3	148.9	133.9	112.8	159.2	128.3	151.6	181.8	155.3	148.6	166.4	160.1	115.6	160	126.7	116.3	114.6	121.5	146.8	143.3	126.1	109.8	109.8	144.2	158.4	114.2	152.7	129.4	123	110.8	171.1	132.6	160.3	181.5	133	140.8	144.6	179	185.9	184.4
273	162.5	153.7	142.5	111.3	199.6	193.4	176.7	200.8	205.2	152.3	177.3	150.3	148.8	142.5	187.6	160.6	151.1	170.5	148.3	139.9	187.1	158.5	161.5	135.5	148.4	185.5	159.2	141.2	145	166.6	132.5	147.7	164.3	157.8	169.8	162.5	140.6	194.1	185.8	155.9	180.3	147.7	159.3	146	174	176	165.3	185.9	199.2
274	162.1	174.3	171.9	132.4	156.7	117.5	187.2	132.9	167.9	185.9	143.3	142.2	142.9	172.3	134.6	188.5	175.8	146.4	141.3	167.7	170.2	187.1	140.6	135.2	129.4	132.4	181.7	137.2	132.9	116.7	131.1	117.5	137.2	137.3	99.31	141.8	160.5	136.4	139.2	137	146.5	109.3	119.4	110	119.3	120.8	148.5	116	126.3
275	163	203.4	163.2	151.7	170.8	178.9	198	141.8	180	160.9	132.7	183.1	121.8	192.9	154.6	208	159.1	165.9	187.2	179.5	176.2	218.3	163.9	175.3	219.5	178.7	190.5	180.1	157.8	193.3	183.5	201.5	138.5	189.6	186.1	133.1	184.3	192.1	183.9	147.8	164.2	166.2	150.7	160.7	149.3	165.5	181.4	152.8	158.9
276	140.4	148.7	141.7	180.6	171.6	154.3	179.1	143.9	158.7	129	150.3	155	150.1	152.6	151	153.3	166.8	141.7	137	159.5	150.9	125	144.4	157.1	129.4	135	160.6	121.7	163.8	141.7	101.2	117.2	101.9	119.9	126.2	122.3	137.1	137.5	128.7	132.6	119.4	100.7	119.2	122.8	143.8	119.4	143.8	119.4	120
277	106.7	110.3	124.1	134	153.4	134.2	124.4	145.5	162.9	158.6	169.6	150.7	104.5	179.4	145	160.4	137.4	162	90.04	111.3	162.3	153.1	166.7	111.8	129.8	128.2	133.1	137	160.9	133.3	143	159.6	131.6	102.4	132.3	141.9	122	113.9	130	165.1	126.1	135	141.4	111.8	134.4	124.1	149	108.8	160.9
0	163.4	139.6	178.3	126.8	164.5	149.3	163.2	139.6	155.9	120.8	179.8	100.7	113.7	136.8	138.3	188	133.2	128.1	131.5	129.9	118.3	105.2	130	126.8	104.4	109.5	95.95	121.5	115.8	139.5	121.5	132.8	117.2	123	92.9	119.4	151.4	123	110.2	104.1	122	155.9	134.5	124.3	120.3	113	152.4	123.3	133.1
0	147.4	168.9	147.8	185.3	152.6	169.2	186.7	132.9	167.6	147.3	149.6	137.6	167	140.8	148.6	139	136.6	158	149.4	195	161.5	159.1	158.7	121.5	151.7	167.3	161.3	143.4	165.8	144.6	159.1	130.4	178	NaN	NaN	NaN	NaN	NaN	NaN	NaN	NaN	NaN	NaN	NaN	NaN	NaN	NaN	NaN	NaN
278	149.7	124.8	144.1	162	157	124	155.3	123.6	149.4	133.9	145.6	113.6	119	139.3	144.3	148.4	118	137.4	129.4	118.2	95.86	120.3	162.7	124	137.8	142.6	159.7	167.9	119.7	98.98	131.3	108.5	109.2	117.1	109.9	112.3	107.1	125.3	127.1	127.5	155.7	142.7	139.9	129.5	141	128.3	152.3	134.4	131.4
279	659.6	609.5	557.1	397.5	622.7	545.4	517.3	551.9	447.6	387.9	322.6	265.9	261.7	193.9	194	193.9	182.9	206.1	184.7	170.7	187.3	202.2	190.7	192.3	179.2	181.1	188.5	164.8	171.1	210.2	181.6	198.7	196.9	166.8	168.5	164.8	200.7	182.9	203.3	170.8	190.2	189.5	200.9	196.4	179.7	176.9	176.5	178.1	224.4
0	169.1	184.1	186	122	149.2	139	113.1	104.7	206	117	136.5	161.4	156.1	114.3	131.6	NaN	NaN	NaN	NaN	NaN	NaN	NaN	NaN	NaN	NaN	NaN	NaN	NaN	NaN	NaN	NaN	NaN	NaN	NaN	NaN	NaN	NaN	NaN	NaN	NaN	NaN	NaN	NaN	NaN	NaN	NaN	NaN	NaN	NaN
0	146.8	161.1	147	131.1	174	193	168.5	138.8	150.5	127.6	91.2	131.2	94.09	131.9	134.7	140.1	93.87	119.1	137.2	114.7	139.5	136.4	123.7	128.3	122.4	124.7	123	114.1	133.5	128.1	146.3	121.9	134.6	102.3	111.2	103.5	138.5	109.9	116	110.5	146.6	155.2	114.2	130.8	119.9	122.4	134.9	111.6	118.8
280	183.7	191	166.6	185.2	168.5	161.6	183	159.3	161.8	158.6	226.4	146.4	156.7	130.9	147.6	155.5	171.7	223.6	260.3	182.7	209.1	226.1	160.7	201.2	215.5	193.1	175.6	181.9	216.4	151.6	170.5	174	166.6	167.3	149.7	182	147.5	156	172.9	189.1	162.5	187	152.4	169.6	151	126.3	141.5	167.8	125.9
0	444.9	422.7	453.5	383.8	297.7	335.8	377.7	332.5	293.4	332.1	275.9	249.5	252.8	237.4	261.7	297	214.5	220.4	245.7	239.9	206.3	273	256.7	253.5	206.8	222.7	241.9	209.1	230	210.8	187.3	197.7	199.2	205.8	181.7	198.6	211.6	191.7	220.3	206.1	246.1	222.3	173.5	207.8	195.2	204.5	196	202.3	187.5
281	244.6	143.1	200.9	184.8	161.2	208.5	158.5	151.1	180.7	123.1	146	120.7	140.9	163.7	158.4	120.9	121.2	123.8	98.79	121.3	103.4	129.6	109.8	162.5	125.9	123.5	110.1	113.5	102.5	118.4	113.9	144.2	150.5	149.5	128.4	118.1	112.4	112.5	118.6	119.2	95.26	125.3	114.2	107	139.8	108.1	153.5	97.62	116.1
0	140.9	151.5	167.3	159.4	163.1	122.5	128.5	169.2	149.4	184	153.4	133.2	138.6	143.1	142.4	148.2	127.7	159.5	156.2	166.8	130.3	159	168.2	150.5	140.7	164.9	147.3	194.2	126.5	164.7	121.2	146.6	144	142	125.5	155	152.7	149.7	116.8	137.6	150.7	143.6	103	131	111.1	NaN	NaN	NaN	NaN
282	189.1	176.5	201	148.1	183.4	188.1	160.9	206.5	178	173.3	191	157	189.5	191.2	161.4	161.2	164.8	204	192.5	142.3	174.5	180.5	161.8	152.2	190.3	162.8	158	213.8	147.4	186	180	156.8	130.7	109.9	169.9	151	165.8	159.5	188.2	138.1	162.3	108.5	151.8	157.4	136.8	154.8	139	153.7	170.5
283	176.5	160.4	188.2	162.4	118.5	141	147.9	124.4	109	145.5	152.8	190.6	119.9	139	191.9	157.5	174	159.9	162.2	171.5	160.5	152.5	174.3	162	143	195.4	159.9	175.6	150.6	165.2	174.5	166.3	143.7	186.2	178.8	182	145.2	140.5	147.1	163.2	178.7	152	155.5	178.5	162.2	186.8	228.2	141	165.3
284	227	230.1	188.3	167.5	184.6	194.7	190.5	170	167	204	227	171	172.5	180.1	172.8	140.2	179.7	185.4	187.9	170.1	167.9	179.4	215.4	148	147.1	141	154.4	171.5	169	139.8	143.8	166.3	150.3	170.4	168	159	160.8	158.3	213.4	163.3	182.2	169.9	176.7	147.3	169.4	157	185.7	171.9	147.9
0	137.7	147.6	155.6	165	120	155.4	171.5	133.8	118.5	158.7	114.6	145.1	123.8	126.2	96	115.2	115.9	140	NaN	NaN	NaN	NaN	NaN	NaN	NaN	NaN	NaN	NaN	NaN	NaN	NaN	NaN	NaN	NaN	NaN	NaN	NaN	NaN	NaN	NaN	NaN	NaN	NaN	NaN	NaN	NaN	NaN	NaN	NaN
0	156.6	139	174.4	142.8	133.5	134.8	157	132.8	168.7	118.4	147	144.1	144.3	158.6	145.8	152.1	154.4	141.1	142.4	120.7	149.2	112.1	100.2	133.6	152.5	125.1	222.7	141.9	143.7	147.9	113	138.7	132.3	142.2	148.4	130.3	132.7	129	101.4	116.3	118.2	132.2	102.2	118.7	150.1	104.5	116.2	139.6	91.58
285	217.6	239.5	238.2	220.3	214.1	214.5	219.6	211.8	191.9	193	166.7	185.1	177.2	178.9	161.6	161.2	124.9	157.9	150.2	170.2	131.7	149.2	138	159.2	166.1	151.5	122.8	136.1	148.3	157.2	124.4	171	135.2	124.5	114.5	143.2	114.1	128.2	148	125	135.5	154.2	160.2	174.6	138	152.6	150.2	125.5	140.7
0	183.1	172.3	179.4	170.1	157.9	172.6	189.4	171.2	184.4	151.1	147.8	144.7	172.4	166	157.7	192.8	174.3	185.6	160.4	165.6	164.7	167.7	126.8	171.7	131.5	145.9	98.5	145.6	151.2	145.5	175.9	152.2	157.6	184	157.2	182.7	146.8	123.8	153.8	153.4	167.9	164.2	145.4	171.4	156.4	174.4	160.4	133.5	119.2
286	180.9	215.7	146	158.5	162.1	201.3	170.6	184	163.6	191.1	175.6	184.3	160.6	177.5	222.5	180.3	212.8	201.7	161.9	190.3	143.8	166.6	186.9	158.8	158.9	189.4	154.6	200	163.1	188.7	186.1	175.1	160.9	200.6	182.9	161.4	186.5	171	181	169.8	182.1	170.7	171.4	147.3	156	172.1	169.8	169.5	139.4
0	174.9	178	139.5	141.4	115	NaN	NaN	NaN	NaN	NaN	NaN	NaN	NaN	NaN	NaN	NaN	NaN	NaN	NaN	NaN	NaN	NaN	NaN	NaN	NaN	NaN	NaN	NaN	NaN	NaN	NaN	NaN	NaN	NaN	NaN	NaN	NaN	NaN	NaN	NaN	NaN	NaN	NaN	NaN	NaN	NaN	NaN	NaN	NaN
0	123.4	173.1	169.9	156.5	124.1	184.7	126.2	142	145.6	146.9	125	91.52	141.1	189	143.1	134.5	128.8	162.5	149.2	129.9	82.04	88.08	167	107.9	120	128.9	145.6	108.9	153.4	156.4	217.3	143.4	173.6	151.3	144.6	139.7	164.6	141.2	133.4	158.5	171.6	134.7	159.3	215.3	169.6	139.6	158.6	211.6	169.1
0	153.4	148.7	156	132.5	182.3	140.7	146.1	140.5	134.6	143.3	145.7	135.1	114.3	101.1	136.5	119.6	130.7	118.1	135	175.3	110.7	103.6	110.1	165.6	145.2	134.9	129.8	136.8	135.7	101.3	166.9	107.9	94.83	112.6	109.6	130.9	130.3	107.5	117.6	134.6	137.8	105.9	105.7	139.7	107.9	123	146.3	121.5	118
0	NaN	NaN	NaN	NaN	NaN	NaN	NaN	NaN	NaN	NaN	NaN	NaN	NaN	NaN	NaN	NaN	NaN	NaN	NaN	NaN	NaN	NaN	NaN	NaN	NaN	NaN	NaN	NaN	NaN	NaN	NaN	NaN	NaN	NaN	NaN	NaN	NaN	NaN	NaN	NaN	NaN	NaN	NaN	NaN	NaN	NaN	NaN	NaN	NaN
287	161.7	193.6	188	149.2	121.6	188.2	212.1	212	132.3	162.4	172.5	159.7	213.3	150.7	131	103	132.7	158.4	157.6	146.4	160.6	155.8	148.4	137.7	176.9	153	164.4	117.1	147.4	179.6	170.7	168.5	159.3	202.9	161	146.9	143.4	188.6	166.1	149.3	129.9	161.8	134.9	158.5	123.4	151	192.5	149.9	161.1
0	109.1	166.4	129	124.4	120.7	123.4	139.8	102.2	102.7	140.2	114.6	104	105.7	140	116	111.7	100.5	133.4	159.2	100.4	113.9	113	117.2	89.35	95.89	116.4	94.24	105.8	128	107	135.4	82.68	127.2	122.3	104.8	73.42	137.2	89	102.3	101.1	91.95	103.4	113.6	105.5	104.4	118.9	118.9	98.1	122
288	176	159.3	155.7	176.8	173.3	135.3	110	135.4	170.1	121	152.3	134.4	145	119.5	137.8	131.4	146.5	159.7	119.5	164.5	149.3	133.4	145.5	156.8	160.2	145.8	144.2	101.5	139	133	135	122	112.1	141.9	129.5	146.2	111.9	121.9	143.7	119.9	139	129.5	147.6	154.8	151.8	127.8	163	157.9	145.2
0	NaN	NaN	NaN	NaN	NaN	NaN	NaN	NaN	NaN	NaN	NaN	NaN	NaN	NaN	NaN	NaN	NaN	NaN	NaN	NaN	NaN	NaN	NaN	NaN	NaN	NaN	NaN	NaN	NaN	NaN	NaN	NaN	NaN	NaN	NaN	NaN	NaN	NaN	NaN	NaN	NaN	NaN	NaN	NaN	NaN	NaN	NaN	NaN	NaN
0	145.6	127.3	125.8	201.8	123.6	208.8	94.1	109	104.5	92.58	117.4	135.7	99.2	132.8	173	158	114	110.7	96.55	149.5	119.8	108.2	137	85.84	104.9	130.3	113	110.2	105.1	153.6	NaN	NaN	NaN	NaN	NaN	NaN	NaN	NaN	NaN	NaN	NaN	NaN	NaN	NaN	NaN	NaN	NaN	NaN	NaN
289	177.4	172.4	182.2	141	181.8	162.1	174.3	160.8	192.8	142.7	171.3	142.3	222.7	155.7	156.4	201.3	124.9	146.1	122	135.5	163.9	160.8	171.7	131.7	142.5	156.1	127.5	152.7	144.4	127.6	108	153.7	161.4	112.8	137.2	142.2	140.9	140.6	150.2	158.7	146.8	146.2	127.7	134	128.9	118.1	144.6	124.3	138.4
0	162.8	142.2	122.2	186.3	115.8	172.5	149.9	155.1	184.5	94.8	151.3	112.4	126.9	99.17	79.31	84.43	195.2	124.5	105.8	120.3	96.99	139.6	127.6	133.5	98.84	83.28	NaN	NaN	NaN	NaN	NaN	NaN	NaN	NaN	NaN	NaN	NaN	NaN	NaN	NaN	NaN	NaN	NaN	NaN	NaN	NaN	NaN	NaN	NaN
290	143.3	149.6	174	152.7	119.1	150.2	124.8	118.6	143.6	105.2	118	111.7	114.5	143	132.4	170.3	138.6	135.5	118	111.8	91.66	88.83	104.2	137.9	114.3	99.26	100	88.91	124.5	107.8	108.9	110.1	104.4	112.7	86.42	110.2	116.8	102	114	107.8	112.4	107.1	117.7	125.9	121.3	89.91	116.4	113.9	91.94
0	141.3	134.5	150.5	97.86	128.5	138.5	134.3	118.8	82.95	161.6	133	98.2	151.6	122.7	129.9	121.8	105.2	132.4	127.6	105.1	136.7	149.4	565.9	624.4	558.4	637.7	629.2	597	593.3	610.6	558.6	549.2	573.6	599.7	580.9	472.1	578.6	579.5	590.1	555.5	620.8	583.1	560.4	609.6	544.3	548.7	487.3	560.7	548.6
0	146.3	118	164.4	116.8	147.2	147.6	137.5	173.7	139	131.1	98.33	141	128.3	155.9	158.4	145.9	156.3	111.7	133.4	174.6	141	119.1	125.6	136.8	141.4	146	125.1	122.1	134.9	118.6	151.6	157	131.3	159.2	130.2	116	109.5	132	148.6	NaN	NaN	NaN	NaN	NaN	NaN	NaN	NaN	NaN	NaN
291	176.5	182.5	179.6	170.6	153.3	165.5	183.2	130.8	164.2	164.7	138.3	159.5	169.3	164.3	117.6	144.1	163.3	167.6	139.3	169.3	170.6	176.4	153.1	188.1	150.1	183.5	148	126.9	160.2	222.9	171.9	219	168.6	195.6	160.8	157	149.2	170.8	138.8	184.2	150.1	196.6	177.4	178.8	141.1	148.5	149.9	142.8	159.2
0	116	96	136	109	124.4	120.8	119.5	NaN	NaN	NaN	NaN	NaN	NaN	NaN	NaN	NaN	NaN	NaN	NaN	NaN	NaN	NaN	NaN	NaN	NaN	NaN	NaN	NaN	NaN	NaN	NaN	NaN	NaN	NaN	NaN	NaN	NaN	NaN	NaN	NaN	NaN	NaN	NaN	NaN	NaN	NaN	NaN	NaN	NaN
0	164.9	128.6	106.6	106.3	114.6	112	143.4	133.2	116.3	115.3	99.68	130	113.9	123.9	125.8	103.1	116.4	127	129.1	NaN	NaN	NaN	NaN	NaN	NaN	NaN	NaN	NaN	NaN	NaN	NaN	NaN	NaN	NaN	NaN	NaN	NaN	NaN	NaN	NaN	NaN	NaN	NaN	NaN	NaN	NaN	NaN	NaN	NaN
292	160	135.5	178.5	131.5	128.4	150.7	114	130.1	131.9	152.8	119.1	132	128.3	147.6	109.6	135.5	156.4	116.8	137.3	118.5	106.4	152.4	122.1	138.1	120.9	132	90.47	90.45	121.8	162.2	119.6	116.5	135.9	115	122.6	120.4	101.6	118.1	121	95.95	102.8	136.6	122	123.6	119.1	130.1	76.5	120.7	126
0	176	129.5	151.9	159.7	176.1	171.4	147.9	161.7	139	143.4	132.4	111.5	156.4	173.4	136.6	120	101.7	170.4	150.4	142.2	175.2	113.5	159.2	119.2	152.8	134.2	135.3	146.8	150.3	143.9	155.5	150.5	149.7	143.3	151	122.8	152.4	140.9	130.6	171.7	148	163.3	116.5	100.9	144.8	125.4	136	116.6	131.4
0	105.8	160.5	164.6	156.9	137	150.5	130.3	147.4	137.9	113.8	155.3	152.7	126.3	161.8	184.4	104.3	137.1	151.4	134.7	158.1	147.3	152.7	109.8	154.2	113.5	150.9	94.27	142.1	131.6	126.7	122.7	112.8	106.4	155.2	105.7	119.2	130	128.9	117	120.1	114.7	110.8	97.1	127.1	123.2	126.2	124.4	125.9	126.5
293	141.7	152.6	146.1	170.3	220.5	149	129.9	158.9	131.3	137.5	166.9	137.9	128.3	155.4	121.2	135.7	124.9	126.4	137.7	160.5	141.4	108.9	113.7	142.1	135.9	126.7	196.1	126.8	132.1	105.7	140.5	180.2	175.4	132.5	142.9	166	133.8	147.8	139.8	168	116.2	139.5	148.9	133.2	132.8	125.2	141.4	138.8	143.3
294	157.4	163.2	136	133.3	142.4	146.5	676	622.3	622.8	675.7	627.6	641.8	639	574.8	507	665.6	629.4	576	714.5	650.1	697.2	434.9	374.1	272.2	199	226.1	203.3	176.8	180.5	174.5	169.3	202.8	166.9	194.5	176.2	186.9	187.9	168.6	158	167	158.9	145.5	170.8	153.6	126.6	148.4	147.2	139.2	123
0	117.5	132.3	121.7	124	118.1	116.5	97.08	137.6	161.5	127.2	155.8	101.9	111.3	91.67	106.1	118.9	106.6	103.7	118.6	128.1	95.15	118	110.8	86.59	115.9	97.86	85.69	96.51	127.1	106.5	92.77	129.1	118	99.58	96.4	72.98	107.9	90.55	102.5	113.6	114.1	114.8	111	155	118.2	113.1	82.27	96.3	97.5
0	153.1	166.8	142.6	143.6	147	157.3	111.1	128	113.5	125.7	122.9	191.6	113.5	128.3	130.3	133.4	110	88.5	152	124.6	105.3	111.2	117.3	85.4	115.4	107.5	104.1	113.6	108.7	123.6	135.9	99.28	119.7	91.91	107.9	95.33	NaN	NaN	NaN	NaN	NaN	NaN	NaN	NaN	NaN	NaN	NaN	NaN	NaN
295	147.5	161.5	168.1	183.3	163.9	185.2	175.6	174.4	146.6	154.3	187.8	176.4	163.5	192.7	186.3	150.6	169.4	158.3	149	188	170.6	184.2	162.9	178	171.6	129.4	197.9	175	201.4	182.6	140.6	129.1	141.9	184.3	177.2	198.5	132.9	175.9	118.4	157.9	187.5	192.8	147.6	137.4	187.1	176	170.4	134.6	150.1
0	163.7	138.9	153	171.4	175.1	174.2	172.7	138.7	144.4	135.2	166	166	104.6	140.1	113.7	97.21	147	134.6	102.9	100.5	164.5	139.3	133.5	171.2	115.8	145.2	132.3	131.8	165.8	129.2	161.6	164.3	NaN	NaN	NaN	NaN	NaN	NaN	NaN	NaN	NaN	NaN	NaN	NaN	NaN	NaN	NaN	NaN	NaN
0	174.7	175.1	166.7	179	139.3	152.4	161	163.5	172.3	182.4	115.8	166.9	144.8	131.7	188.4	167.6	159.8	141	140.7	163.8	148	157.2	133.8	149.9	171.8	138.1	159.5	155	164.3	129.1	149.5	164.6	157.1	135.9	134.4	122	127.7	144.3	165.7	141.3	173.1	152	133.8	119.3	121.1	121	173.8	121.3	126.3
296	140.8	108.8	102.7	163	161.3	117.7	128.5	160.6	130.1	126.5	95.64	103.2	122.6	118.3	119	74.74	111.3	135.5	132.8	98.32	141.5	148.9	96.11	129.8	115.5	123	138.3	118.9	118.2	114	93.47	126.3	87.14	116.7	103.2	98.63	130.7	127.7	74.16	103.5	113.9	98.89	137.5	99.5	106.9	119.2	114.8	93.23	122.5
297	208.5	190.4	118.7	165.9	141	134.6	131.5	101.3	127.9	117.9	123.9	108.4	152.5	119.2	105.4	93.01	133.7	104.4	124.5	109	89	89.66	104.5	122.7	123	114.3	84.49	92.3	173.6	101	85.22	102	61.92	89.68	102.8	79.46	117.9	99.01	110.9	93.98	139.1	75.23	118	106.5	117.5	89	103.9	105.9	99.95
298	135.8	165.3	167.7	131	160.1	109	143.8	124.3	113.8	104.3	122.6	113.3	121.4	103.8	110.6	130.4	85.16	111.3	117	108.7	119.5	145.7	112.6	98	131.3	104.1	97.99	115.1	117.6	103	125	117.2	104.2	106.1	97.03	157.7	72.42	86.5	102.1	115	88.52	84.48	101.4	76.88	89.09	87.56	58.86	80.77	117.2
0	164.7	136.3	184.2	139.6	133.7	138.5	160.1	151.5	137.1	162.7	172.6	147.9	124.7	120.3	121.2	127.5	159.6	121.8	139	130.5	136.6	164	128.3	124	148.5	160.7	92.63	NaN	NaN	NaN	NaN	NaN	NaN	NaN	NaN	NaN	NaN	NaN	NaN	NaN	NaN	NaN	NaN	NaN	NaN	NaN	NaN	NaN	NaN
299	186	163.6	153.8	167.4	152.7	139.1	164.7	175.9	211.3	142.7	172.7	110.1	152.6	175.1	115.8	146.4	141	116.6	109.4	156.1	188.1	118.5	139.5	129.3	171.2	157.9	153.6	172.8	144.6	139.7	150.4	167.8	127.4	143.5	150.9	141.7	128.7	169.8	126.6	155.9	169.3	104.9	149.8	163.3	135.3	169	152.6	137.9	150.7
300	185.5	185.3	204.1	172.1	173.4	149.9	149.8	158.7	164.5	179.7	166.1	168.7	133	137.2	153.2	144.7	164.9	184.4	155.4	159	146.2	163.7	187.5	160.2	181.5	169.4	151.7	169	159.3	144.5	152	173.1	169	153.2	155.5	161	144.5	159.2	148.4	190.8	136.9	146.1	170.4	163.7	143.1	130.7	152.7	133.4	160.5
301	251.8	230	237.1	194.3	297.3	261	192.1	220.5	250.8	219.1	247.1	225.2	199.5	193.7	177	226.6	208.8	217.7	233.5	190.4	223.2	217.2	235.9	233.5	217.3	197.4	243.6	236.2	224.7	215.4	218.9	279.5	263.6	241.9	186	207.6	190.4	237.5	204.3	193.1	181.4	186.2	170.5	207.7	196.4	205.9	204.4	192.5	200.2
302	181	176	173.5	163.8	178.1	132.1	151.8	171.2	164.2	135.7	177	145.9	141.1	153.5	182.9	184.2	167	144.5	203.8	157.9	204	164.9	162.5	172.1	188.9	173.8	155	207.7	197.7	175.1	175	210.7	220.8	185.4	162.9	203.1	166.1	181	177.3	150	160.3	194.3	138.5	161.9	192.2	179.3	190.1	172.7	247.2
0	187.8	183.1	189.4	200.8	228.4	193.2	163.7	195.9	217.9	190.1	171.5	182.1	173.9	208	190.8	167.8	190.2	172.3	194.7	193.3	190.2	172.5	162.3	200.9	179.5	153.9	189.6	182	168.6	166.8	148.3	165.5	178.4	188.4	138.8	165.4	143	152.9	127.1	163	178.7	134.6	132.4	154.3	204	153.4	152	170.4	149.4
0	95.3	126.6	122.9	130.6	NaN	NaN	NaN	NaN	NaN	NaN	NaN	NaN	NaN	NaN	NaN	NaN	NaN	NaN	NaN	NaN	NaN	NaN	NaN	NaN	NaN	NaN	NaN	NaN	NaN	NaN	NaN	NaN	NaN	NaN	NaN	NaN	NaN	NaN	NaN	NaN	NaN	NaN	NaN	NaN	NaN	NaN	NaN	NaN	NaN
0	230.7	207.7	218.1	247.9	263.4	243.5	238.5	198.5	201.3	211.5	240.4	210.5	153.6	184	172.8	226.1	191	268.6	211.1	163.4	230.6	206.2	244.5	239.5	196.2	217.2	196.8	219.5	192.3	217.9	195	197.9	194.7	185.8	205.2	230	241.8	248.9	192.1	233.6	252.2	215.3	235.9	257.3	214.6	246	227.3	209.6	195.4
303	120.7	145.6	112.3	157	157.1	155.8	177	132.2	164.9	145	157.3	196.2	131.1	169.9	163.7	147.4	145.6	168.6	131.3	149.1	149.7	182.5	153.1	122.1	127.8	138.8	120.9	132.7	141.1	174.7	146.3	117.5	141.5	126.5	129.5	150.9	141.5	136.7	159.5	168.6	147.8	128.8	109.4	154	152.9	162	136.7	167.6	117.9
304	161.9	127.3	142.1	99.59	126.8	131.4	150.2	142.6	141.9	121.4	116.9	112.5	99.19	111.3	123.6	95.44	109.8	100.4	110.1	122.6	90.08	140.8	136.7	94.77	124	104.6	89.61	135.6	114.2	145.5	90.78	95.84	127.6	93.13	126.9	111.7	113.3	93.56	82.89	103.9	119.4	107.1	113.9	112.1	120.9	105.6	102.1	80.67	95.51
0	141.2	161	122.4	117.1	131.6	133.3	98.89	124.4	129.3	132.3	163.5	122	84.42	133.5	122.9	120	110	102.3	112.5	105.9	124.6	103.5	NaN	NaN	NaN	NaN	NaN	NaN	NaN	NaN	NaN	NaN	NaN	NaN	NaN	NaN	NaN	NaN	NaN	NaN	NaN	NaN	NaN	NaN	NaN	NaN	NaN	NaN	NaN
305	155.4	134.5	125.2	134.9	153.3	141.3	160.2	147.4	94.01	120.7	119.2	133	127.8	108.8	120.1	117.9	108.6	107	119.2	131.9	112.3	147.4	65.34	136.4	155.3	105.5	134.3	134.8	124	112.8	125.7	111.9	124.5	106.5	69.35	97.65	84.87	110	107.3	110	152.9	104.9	95.48	130.8	103.7	118.3	64.52	89.88	109
306	213.6	227.1	173.3	195.6	163.5	207	188.6	168.5	172.1	175	202	138.3	166.1	174.4	166.9	153.9	176	201.8	172.4	179.9	172.9	193.9	183.5	159.9	174.9	162.8	210.9	209.3	196	177.3	135.5	167.4	146.4	207	191.4	164	174.2	188.4	141.3	163.8	156.4	171	153	142.7	204.7	171.9	172	162.5	178.6
0	163.2	135.4	152.5	124.3	193.1	168.1	146.1	167.4	161.5	177.6	146.6	139.8	129.4	118.1	139.6	127.3	112.7	128.7	149.7	147.3	131.8	105.3	120.1	122	124	137.3	130	124.5	122.4	108.7	145.2	104.8	120.9	114.3	118.1	115	121	123.6	127.1	108.3	125.4	125	94.25	137.7	98.52	116.5	98.96	95.48	144.5
0	120.9	113.1	124	118.5	173	128.5	162	122.5	115.5	130	133.5	115	165	74.5	152.9	117	104.9	131.5	159	122.9	121	132	115.4	117.6	106.5	92.89	106	107	148	124.5	112	120	113	110.5	93	115	99.4	107	127.5	115	104.6	145.5	128	109	99.5	120.5	91.55	129.5	101
307	134.2	153.7	189.5	180.5	188.6	173	160.1	137.2	163.1	164.7	198.5	160.1	155.8	135.8	155.3	171.3	119.2	155.1	178.5	143.5	133.4	104.4	181.5	146	178.8	160.5	155.5	154.9	146	155.1	124	149.7	151	125.5	150	117.5	149.5	163.5	162.3	123.9	153	160.6	128.5	162.5	148.5	167	183.8	159	168.2
0	206.6	189.3	175.5	199.6	209.3	165.6	169.7	130.9	158.5	163.7	153.3	202.8	158.2	133.3	143.8	156.5	175	144.3	182.3	150	168	155.6	194.5	163.9	161.2	165.4	160.7	190.6	169.9	171.1	155.4	163.1	180.6	133	139	172	150.9	148.5	140.6	154	141.9	163	116.6	172.5	129.9	145.5	145.1	167	150.5
308	168.9	199.9	187	220.7	183.1	186	183.8	164.9	177.9	168.9	205	280.4	696.9	729.5	690.5	709.1	705.5	569	635.8	644.6	682	656.1	537.5	641	660.4	673	685.5	622	642	644.5	616	NaN	NaN	NaN	NaN	NaN	NaN	NaN	NaN	NaN	NaN	NaN	NaN	NaN	NaN	NaN	NaN	NaN	NaN
309	130.2	157.2	114	123.5	167.2	143.2	176.6	155.4	140.1	172.9	123.5	130.1	120	145.1	125.6	98.02	132	158.3	115.9	107.8	151	133.5	119.3	115.9	180.9	131.8	111.9	120	115.6	124.9	122.2	107	96.04	138.3	109.8	133.8	132.4	143	137.8	107.2	106.4	151.9	116.6	140.9	165.7	119.7	110.8	111.2	118.5
0	NaN	NaN	NaN	NaN	NaN	NaN	NaN	NaN	NaN	NaN	NaN	NaN	NaN	NaN	NaN	NaN	NaN	NaN	NaN	NaN	NaN	NaN	NaN	NaN	NaN	NaN	NaN	NaN	NaN	NaN	NaN	NaN	NaN	NaN	NaN	NaN	NaN	NaN	NaN	NaN	NaN	NaN	NaN	NaN	NaN	NaN	NaN	NaN	NaN
310	520.2	416.5	497.5	500.2	486	330.2	388.7	395.8	272	524.2	364.5	330.6	489.3	489.2	442.2	388.8	460.2	408.8	349	352	389.3	340.5	322.1	342	434.2	468.2	315.5	452	274.6	332.5	322	479.5	418	432.7	317.5	309	342	305	322.5	323.8	322.8	329.9	257.4	283.4	278.6	324.3	330.5	294.5	309
0	184.6	212.5	199	200.4	177.4	166.5	167.5	134.9	197.1	172.4	199	211.4	160	176	141	173.9	161	181.4	192.3	189.4	184	200.4	133	165.9	183	161.5	176	168	135.5	170.4	167.4	138.9	167	194.5	168	199	150.1	168.4	141.1	127.5	151	178	103.6	107.5	126.9	137	161.5	137.6	117.5
0	187	205.1	195.4	172.8	150.2	181	198.6	199.4	168.8	187.7	163	150.6	198.8	184.9	215.5	176.8	140	118.9	184.7	168.1	134	178.8	154.9	209	206	154.6	174.6	176.1	154	148.1	192.5	174	164.5	NaN	NaN	NaN	NaN	NaN	NaN	NaN	NaN	NaN	NaN	NaN	NaN	NaN	NaN	NaN	NaN
311	194.5	146.1	116.5	148.4	166.5	148.9	149.5	116.6	123.5	123.5	121.5	128.5	138	128.9	123.1	140	138.1	130.5	144.9	151	175	167.5	150.5	141	143	119.4	141.5	175.9	139.5	130.6	140	155.5	109.6	115	152.5	146	145.4	147.5	149	128.5	151.5	184	111.5	131.5	135.5	110.5	139.6	120.6	134.5
0	161.3	148.2	169.3	177.2	178.6	162.8	174.8	188	156	132.4	158	137.5	151.3	174.7	135.9	130.2	133.3	156	135.5	143.5	131.9	131.8	122	124	149.4	134	141.1	126.3	122.5	133.5	155.8	163.7	137	165.5	153.7	185.5	173.1	160.1	101.3	145.5	139	176	141.3	125.5	92.66	117.2	132.5	118.5	175
312	153.8	172.3	162.8	178.2	172	164.5	174	163.8	172.3	184.4	126	165.2	164.9	173.5	162.8	141.9	156	146.4	159.4	161.9	136.5	128.8	145.9	160.4	131	206.4	162.9	133.4	193.9	166.9	190.9	135.4	176.9	159	138.5	124.5	136.9	129.9	132.9	124.8	131.5	125.9	115.4	125.5	141	132.4	139.4	114.4	128.4
313	186.7	201.6	208.2	167.9	150.1	186.1	160.1	186.3	184.1	208.9	157.1	152.1	160	168.6	146.2	180.5	181.9	130.4	151	167.5	133.9	149.4	169.1	170.6	179.5	152.1	159.9	149.4	174.9	167	163	155.5	160	133.9	122.5	154.6	153.8	107.4	164.7	168	177.5	181.5	158.3	153.6	158.4	155.5	180.3	160.9	159.2
0	144.3	190	141	140.2	111	149.1	149.2	121.2	149.7	149.7	123.9	98	169.4	129.3	120.4	119.1	154.9	103	140.8	125.9	130.1	NaN	NaN	NaN	NaN	NaN	NaN	NaN	NaN	NaN	NaN	NaN	NaN	NaN	NaN	NaN	NaN	NaN	NaN	NaN	NaN	NaN	NaN	NaN	NaN	NaN	NaN	NaN	NaN
314	362.6	310.3	380.4	355.4	285.7	276	305.7	305.5	256.5	350.2	221.4	247.9	270.5	296	300.8	300.6	305.4	245	305	270	292.9	294.7	219.6	278.3	290.8	242.2	256.5	335.9	267.1	293.9	256	286.5	322.5	341.5	311.9	323.7	332.5	278.5	271	221.1	241.9	366	259.5	244.9	242.1	182.5	244.5	254.9	261.5
315	149.9	137.5	145.2	126.4	108.6	154.7	154.4	158.7	180.5	121.2	105.4	114.9	124	182.4	130.1	152.1	154.2	123.1	122.9	84.51	112.3	110.3	146.1	121	146.7	103.7	101.7	104.5	129.2	131.5	117.4	113.5	120.3	121.5	115	133.5	141	109.4	127.2	102.7	128.1	127.5	126.1	100.8	121	135.9	112.2	143	110.2
316	157.2	184.2	181.5	179	182	138.5	191.7	180.7	145.5	152.2	188.3	217.5	163.4	191.3	169.3	167.5	164.5	187.5	175.8	169.5	138.4	179.7	172.2	156.9	155	164.9	133.5	177.9	143.9	160.7	144.3	168	185	164.2	180.3	161.8	131.5	165.5	154.3	164.5	188.7	195.3	140.8	166.3	119	175.5	167.8	148.8	148.4
0	143.5	148.9	182.4	167.7	119.9	130.5	128.5	162.3	149.5	158.9	182.2	145.7	185.3	148	126.9	142.9	127.3	163.5	NaN	NaN	NaN	NaN	NaN	NaN	NaN	NaN	NaN	NaN	NaN	NaN	NaN	NaN	NaN	NaN	NaN	NaN	NaN	NaN	NaN	NaN	NaN	NaN	NaN	NaN	NaN	NaN	NaN	NaN	NaN
317	150	151.2	142.8	150.1	166.2	177.8	183.9	149.7	150.3	135.5	152	158.3	191.8	162.8	179.5	120.4	142.2	138.6	165.4	127.4	158	161	146.4	192.3	167.3	137.3	179.5	146	135	148.5	147.9	129.1	157.4	133.6	154.9	116.5	124.7	134.1	161.6	139.3	132.4	126.5	143.5	111	172.6	155.5	128.9	147.5	165.9
0	157.5	133.5	163.5	144.4	119.5	125	174	126.5	132.1	122.1	130.5	150	158.5	129.5	153	123.5	127.5	170	138.5	145.5	141.5	142.5	158	111	125.5	171	125	139.5	139.5	183.5	180.5	175	144	158.5	158.5	162	168	133.5	145.5	158.5	152	167.4	127.5	147	102.5	119.5	134	115	92.48
0	169.7	192.8	195.6	166.4	197.3	145	176.4	189.4	170.3	139.5	159	117.5	165	141.9	140	149.3	168.9	153.9	141.5	181.9	165	157.9	191.4	189.8	172.9	144.9	135.8	130.5	148.5	147.5	132.4	128.4	104.3	126.9	113	132.5	154.4	138	149.9	151.4	154.4	130	124	129	138.5	150.5	113.5	102.4	116.9
0	NaN	NaN	NaN	NaN	NaN	NaN	NaN	NaN	NaN	NaN	NaN	NaN	NaN	NaN	NaN	NaN	NaN	NaN	NaN	NaN	NaN	NaN	NaN	NaN	NaN	NaN	NaN	NaN	NaN	NaN	NaN	NaN	NaN	NaN	NaN	NaN	NaN	NaN	NaN	NaN	NaN	NaN	NaN	NaN	NaN	NaN	NaN	NaN	NaN
0	164.9	155.1	138.1	162.1	163.3	131.9	101	154.7	143	138.3	112.7	132.5	120.7	162	153.5	143	146.9	152	179.3	150.5	153.8	132.3	122.5	121.7	135.7	111.3	159.8	146.5	118.2	129.1	124.4	149.6	92.35	143.6	157.2	154.2	140.9	126.8	119.7	129.3	152.5	127.4	121	119.4	148.6	111.9	147	119	125
0	185	139.8	119.5	133.3	185.1	106.4	97.55	139.7	132.4	144.7	126.1	148.3	163.1	122.1	158.4	141.5	103.5	130.3	123.6	127.2	106.1	130.6	103.9	117.6	117.6	125.2	122.8	118.3	106.9	105.8	120.9	89.88	125	105.7	117.1	137	135.9	115.3	119.8	102.3	99.82	120.5	84.99	105.2	114.9	106.9	133.4	149	101.1
0	131.4	130.7	123.2	120.6	150	134.4	147.9	109.5	143.5	156.5	156.1	110.5	132	118.1	105.5	98.5	112.6	124.5	127.9	117.4	139	148.4	150.1	123.5	145	123.6	95.67	162.4	126	119.5	128.9	137.5	143.5	114.5	126.5	101.5	118.5	122.5	147	142.5	136.3	131	156	165.7	128.7	163.8	145.5	141.8	137.8
0	196.8	159.4	187.4	228.4	128.8	246.6	194.5	218.4	182.5	232.3	185.8	189.7	169.4	166.6	199.4	168.6	333.8	928	1022	1040	1084	1075	1108	996.5	1004	1019	1017	1019	922.1	905.6	1014	990.5	951.5	961.1	998.1	1019	1041	959.5	999	1006	919.5	989.5	915.4	1092	971.9	1045	1099	1089	887.1
0	103.2	136.2	148.8	122.5	183.8	116.5	113.3	110.7	112.3	175.8	159.6	117.3	101	140	162.8	96.87	120	108.6	130	105.2	128.8	114.7	103.9	131.9	128	109.8	101.2	120.5	110.8	130.6	110.3	108	116.3	107	91.43	129.8	127	122.9	122.9	89.56	116.6	103.5	107.1	105.5	106.8	118.1	102.1	97.05	93.11
0	173.9	194.1	187.5	178.5	213.8	144.6	157.5	201.1	165	216.9	221.6	180.3	163.7	179	152.1	194.9	169.8	217.1	152.2	174.8	211.3	173.4	174	208.5	165.7	175	209.7	169.3	162.4	175.4	173.6	168.9	191.2	166.6	185.6	171.1	203.5	188.5	179.3	200.4	170	174.9	162.8	164	121.6	151.6	172.5	161.7	165.3
318	219.8	160.8	141.7	172.9	149.7	196.2	175.7	127.8	152.5	174.5	150.5	125.7	148	142.2	144.9	123.8	166	120.7	131.4	138.7	152.1	153.6	173.8	135.5	156.2	160	174.7	138	155.5	140.4	161.4	140.5	117.9	133.7	167	122.4	111.5	119.5	106.1	154.4	145	122.1	140.4	108.6	135.5	161.6	121.5	118	137
0	139.3	115.4	139	165.4	151.4	135.5	187.3	121	138	119.5	97.48	85.4	112.1	149.9	121.9	119.1	129	100.6	102	154.6	123.5	101.5	123.9	110.6	155.2	122	165.8	122	125.5	100.5	115.7	104.5	104.4	112.4	132.4	132.5	96.99	NaN	NaN	NaN	NaN	NaN	NaN	NaN	NaN	NaN	NaN	NaN	NaN
319	232.8	185	200	278.2	230.7	177	196.2	195.4	182.9	263.8	207.5	158.6	163.9	177.6	192.1	193.2	192.9	187.1	180.6	210.6	158.6	191.2	172.4	125.5	183.1	221.4	199.7	197.9	154.1	182.6	206.6	196.5	190.1	169.4	179.8	152.4	162.6	205.8	188.2	185.3	184.8	163.5	190.8	164	180.1	145.7	162.9	178.1	172.3
320	197.8	232.5	157.1	175.1	175.6	161.6	174.9	186.2	155.2	175	146.4	158.1	155.4	194.1	154.8	201.1	159.3	136.1	148.1	167.8	156.3	174.6	170.3	164.8	176	203.8	194.6	166.3	148.5	165.7	180.5	161.7	181	174.3	177.9	183.3	162.9	136.5	183.8	156.7	172	172.2	194.9	142.7	191.7	140.4	182.6	175.8	178
321	210.3	152.5	231	196.2	168.8	231.7	180	154.5	150.1	136.7	128.2	161.7	211	138.9	176.1	143.8	121.5	144	144.3	129	149.7	140	196.9	143.4	151.8	151.5	134.8	142.3	170.2	154.6	119.3	148.6	155.6	108.3	134.1	173	155	160.8	136.5	156.9	132.9	135.5	126.3	111	141.6	109.9	148.2	94.11	132.3
0	147.5	122.9	167	147.2	155.1	195.4	152.5	117.1	120	144.8	132.5	165.1	130	166.9	141.4	123.4	144.4	186.8	172.8	116.9	162	113.4	115.2	119.9	110.2	117.6	128.2	109	115.9	130	165	152.8	109	99.13	141.3	120.5	155.3	136.8	145.5	97.31	127.6	123	159.5	111.3	139.3	118.2	128.7	108	104
0	NaN	NaN	NaN	NaN	NaN	NaN	NaN	NaN	NaN	NaN	NaN	NaN	NaN	NaN	NaN	NaN	NaN	NaN	NaN	NaN	NaN	NaN	NaN	NaN	NaN	NaN	NaN	NaN	NaN	NaN	NaN	NaN	NaN	NaN	NaN	NaN	NaN	NaN	NaN	NaN	NaN	NaN	NaN	NaN	NaN	NaN	NaN	NaN	NaN
0	132	173.1	157.5	155.4	129	146.7	158	125.5	134.7	124.9	203.5	105	181	152.6	114	142	140.3	159	118.7	157.7	133.9	147.6	118.6	120.2	125	151.4	115.2	143.2	133.3	131.8	102.5	108.7	123.2	128.3	110	NaN	NaN	NaN	NaN	NaN	NaN	NaN	NaN	NaN	NaN	NaN	NaN	NaN	NaN
322	147.5	183.1	201.1	188.4	200.8	176.2	169.8	146.3	176.7	204.6	173.8	146.5	131.6	164	145.8	153.2	142.9	126.2	185.5	146.7	128.7	150.7	173.3	145.4	177.8	161.3	155.2	162.8	178.7	161.8	156.2	139.5	133.1	184.4	172.9	121	132.5	173.4	170.1	125.1	184.4	144.6	153.4	159.5	174	140.1	119.1	142.8	165.6
323	187	138	178.7	181	146.5	153.5	161.5	177	118.1	162.6	145.5	133.1	155.2	136.8	184	135.8	148.8	124.9	114	135.4	134.1	146.9	136.4	144.1	104.2	154	116.9	147.3	131.7	156	150.1	120.9	112.7	158	133.4	107.1	122.7	145.5	93.5	154.7	104.3	138.4	106.8	125.9	107.9	96.49	124.8	114.1	124.4
324	130.5	151	156	162.2	143	144.2	162.3	145.2	210.2	149	183.5	154.9	131	162.5	174	125.4	104.6	84.82	135.2	122.2	121.8	121.5	105	121.4	136.7	106.5	111.2	100.2	104.6	102.3	119	96	131.5	108.5	133.7	119.5	113	121.9	117.9	128.3	107.9	128.5	102.9	120.1	106.9	150.6	112.5	114.2	120.5
325	210.8	187.3	190.8	229.6	188	142.5	163	159.2	185.5	190.8	174.8	167.5	189.4	162.1	164.1	167	155.3	154.8	181.6	174.9	150.1	141.1	164	171.4	182.6	196.3	159.1	167.9	171	179.6	184	159.4	167.6	183.2	159	188.8	178	176.5	180.5	187	164.7	129.2	162	171	152.5	152.5	139.9	116.2	140.1
326	236.7	199.6	194.8	188.7	196.2	200.6	195.6	180.2	169.6	166	187.4	189.7	179.4	160.6	139.8	149	161.1	182.4	177.9	165.7	200.2	150	211.7	171.5	166.5	152	185	181.2	157.1	150.9	156.3	152.6	158.5	146.7	143.9	176.7	154.4	133.2	177.8	175.7	153.2	156.5	138.6	182.6	146.6	165.5	197.1	157.6	158.5
327	161.8	116.6	119.8	179.7	142.5	144.7	117.3	161.1	114.8	132.5	169.7	163.4	141.7	152.1	118.8	131	145.2	123.7	149.4	140.1	140.5	122.8	114.9	112.7	131.2	113.7	121.8	93.94	118.8	151	137.8	127.3	126.8	138.4	125.3	120.3	115.5	109.3	121.5	156.9	145.8	109.2	113.3	112.9	109.8	127.8	153.5	110.7	99.51
0	156.5	164.9	136	106.3	141	117.5	126	73.44	155.2	135	110.3	130.5	134	168.7	120.2	88.81	96.68	111	92.26	135.4	136.2	116.8	109	72	140.1	130.4	97.39	99.44	113	110	97.62	109.7	122.3	64	94	126	106.7	93.5	63.96	95.62	61.81	59.65	107.5	101.3	63.54	113.9	92.85	111.5	126.6
0	134.6	126.2	146.7	118.5	170.3	144.2	151.1	144	141.6	142.2	130.4	120.7	131.5	NaN	NaN	NaN	NaN	NaN	NaN	NaN	NaN	NaN	NaN	NaN	NaN	NaN	NaN	NaN	NaN	NaN	NaN	NaN	NaN	NaN	NaN	NaN	NaN	NaN	NaN	NaN	NaN	NaN	NaN	NaN	NaN	NaN	NaN	NaN	NaN
328	181.5	130.5	137.5	169	169.7	155.5	157.2	106.4	150.8	111.9	164.3	113.2	173.9	155.6	180.4	139	137.7	166.8	121.5	160.7	108.7	153.4	143.1	145.6	173.6	136.6	180.6	125.1	168.6	142.7	119.9	125.3	128.2	134.5	132.3	158.6	155.7	152.7	131.3	118.8	116.9	107.1	152.7	113	147.8	104.2	123.5	147.7	95.31
329	110.8	143.5	154.6	150.5	149.6	159.2	159.8	146.1	120.7	151.1	145	137.1	104.9	154.7	108.3	132	131.6	160.5	145.7	140.2	128.6	118.5	128.4	119.6	141.9	91	136	101	155.3	121.5	130.5	126.3	119.5	107.8	111.5	106.1	78.51	111.6	138.2	115	100.1	102.2	104.4	97.98	88.5	95.6	113.5	92.81	98.14
0	181.2	163.3	152.8	184.7	153	203.2	204.3	167.8	173.2	182.8	164.2	135.6	153.2	151	167.8	139.5	149.7	135.3	147	132.4	119	131.1	145.6	NaN	NaN	NaN	NaN	NaN	NaN	NaN	NaN	NaN	NaN	NaN	NaN	NaN	NaN	NaN	NaN	NaN	NaN	NaN	NaN	NaN	NaN	NaN	NaN	NaN	NaN
330	170	128.1	119.5	148	165.4	180.8	173	108.8	182.7	167.8	115	142.4	157.6	160.3	121.4	153.8	111.7	128.9	116.3	146.4	172.3	205.1	151.6	145.5	106.3	153.3	103.9	147.9	147.1	166.4	125.2	151.8	121.5	153.1	98.5	158.7	100.2	150.8	129.2	143.2	144.5	95.76	137.8	152.1	138.8	107.7	136.5	108.8	139.2
0	156.9	114.9	132	146.1	127.3	123.2	154	104.1	116.5	108.4	109	119.8	104	116.4	116.1	124	116.4	151.3	118.9	146.2	152	80.11	122.9	148.8	127.1	142.1	128.1	105.1	134.8	120.2	128.8	138.1	NaN	NaN	NaN	NaN	NaN	NaN	NaN	NaN	NaN	NaN	NaN	NaN	NaN	NaN	NaN	NaN	NaN
331	160	162	186.5	146.3	179	191.3	149	199.4	185.1	131.1	153.1	160.1	154.7	144.2	181.9	142	182.9	182.5	165.3	193	174.6	172.5	138	166	153.6	148.6	183	178.3	172.2	143.8	157.1	156.1	140.9	165.2	168.1	145.3	151.7	152.4	172.4	136.6	209.9	182.2	189.3	166.1	144.6	167.4	180.7	154.2	161.5
0	126	126.5	124.5	149	159.8	175.8	148.3	152.5	127.5	152.8	156.5	129.4	127.5	138.9	105.1	127.7	136.8	100.5	150.5	131.6	114.1	145.8	118.4	130.9	146	158.6	121.4	136.2	133.4	127.5	133.6	131.3	116.5	128.3	123.2	144.3	144.8	121.8	103.5	107.2	105.8	104.1	112.2	127.1	98.07	109	128.8	108	138
332	129.8	121.8	111.1	103.8	143.7	144	142	128.5	140.5	119.3	132.4	121.5	123.2	130.3	125.3	111.9	114.7	114	142.4	141	141	113.8	124.1	123.5	102.7	107	103.5	84.4	130.6	105.5	127.2	138.5	100.3	97.5	112.9	111	89.54	106.9	97.14	93.38	87.5	123	139.7	114.5	92	107.9	106.2	106.6	104.1
0	208.5	222.8	165.2	224	180.8	177.7	173.3	212.7	191.1	178	174.7	168	163.2	154.8	203.4	159.4	178	196.8	194.5	161.8	163.7	181.5	169.5	229.5	198.5	169.3	196.8	169.2	179.3	177.7	159.2	166	161.5	188.8	186.3	154	138.1	121.8	114	131.8	148	NaN	NaN	NaN	NaN	NaN	NaN	NaN	NaN
333	128.2	112.8	125.7	159.4	133.9	140	146.8	143	122.6	107	114	154.1	139	142.9	104.6	107.8	108.6	122.5	121.5	107.4	118.9	128	137.5	108.2	128.1	108.1	116	105.5	123.5	125.7	83.91	109	139.9	118.7	112.1	115.8	83.1	133.6	123	117.9	143.8	123.6	94.01	109.7	120	127.2	113.7	133.2	128.4
334	161	143.7	135	185	187.5	189.6	153	136	157	173.1	176.5	153.2	154.9	197.5	152.9	143.4	185.9	147.4	144.5	135.2	142.5	175.1	111.3	139.9	136.7	155.5	161.6	161.2	139.7	128.5	144	127.9	159.1	167	151.3	178.5	157	151.8	164.1	146.3	144.8	140.2	145.5	150.2	138	136.5	133.2	150.1	169.7
335	760	809.5	679.2	609	557.5	599	530.7	592.7	536.5	478.5	484.7	631.7	521.3	276.8	216.3	191.7	177.9	155.2	178	165	197.5	164.4	149.4	177.1	196.4	210.2	199.7	167.8	175.5	155.5	180.7	165.4	199	181.2	170.2	164.1	157.6	145.5	172	149.5	131	151.4	123.8	144.4	144	161.3	154	129.8	166.5
0	167.9	157.6	157.1	164.7	163.8	144.4	192.7	149.3	124.4	154.2	162.3	NaN	NaN	NaN	NaN	NaN	NaN	NaN	NaN	NaN	NaN	NaN	NaN	NaN	NaN	NaN	NaN	NaN	NaN	NaN	NaN	NaN	NaN	NaN	NaN	NaN	NaN	NaN	NaN	NaN	NaN	NaN	NaN	NaN	NaN	NaN	NaN	NaN	NaN
336	172.5	148.9	127.4	116.7	126.8	154.6	169.4	159.7	129.7	144.9	143	141.7	110.7	146.4	162.7	117.4	111.4	180.9	128.7	150.3	131.1	145.2	129.7	91.21	129.4	127.9	114.5	111.4	153.8	149.6	120.3	143.4	142.9	102.6	137.2	114	150.8	127.2	119.6	142.2	137.7	119	108.3	123.9	138.4	126.1	101.7	114.6	150.8
337	179.4	123	148.5	136.4	176.7	135.6	126.2	146	176.1	145.7	136	198.8	128	140.4	125.8	124.2	155.1	137.5	172	122.4	174	172.6	151.4	151.8	133.4	127.8	147.9	113.2	163.4	137.9	150.2	110.6	134.1	128.6	121.9	124.6	163.8	134.3	96.34	136.8	141.1	170.7	111.1	86.61	125	123.2	138.6	145	153.6
338	150	129.7	135.9	151.7	158.1	149.4	151.4	132.5	136.7	128	138.1	133.5	176.5	145.4	104.6	95.82	119.8	131.8	99.59	121	122.1	126.8	119	142.5	132.5	100.3	131.8	118.9	128.9	133.1	114.5	120.2	125.1	93.82	96.94	127.6	102.9	117.6	91.65	111.1	109.4	124.7	118.4	122.8	103	95.91	112.7	118	126.9
339	161.7	140.8	138	163.8	136.5	128	137.5	130.8	96.3	135.5	176.8	150.3	151.6	184.5	151.6	97.21	160.9	107	124.9	136.2	123.5	159.4	126.6	187.8	114.9	96.46	112.8	119.8	124.4	133.6	162.2	119	141.3	122.1	105.7	110.5	103.1	121.9	90.6	120.3	123.4	89.9	94.43	117	93.9	97.02	102.4	103.8	103.9
340	213.6	166	201.5	140.9	167.4	133.3	197	179	142.1	172.3	186.8	148.8	184.4	171	136.3	127.1	146.4	172.8	123.1	131.7	133.2	117.8	164.5	155.9	113.4	151	142.5	114	118.9	169.3	144.2	153.4	147.3	173.5	134.3	161.1	136.9	147	164.7	128	175.2	138.5	130.7	145.4	189	143.8	164.1	150.8	161.6
341	150.6	132.5	153.8	130	127.5	142	122.4	138.4	144.2	147.3	126.2	129.5	142	126.2	126.1	122.1	109.9	117.6	132.8	124.9	115.2	131.4	135	125.6	134.5	118.1	133.9	115	143.7	103.8	149.2	116.4	155.1	118.7	119.5	124.4	122.4	143.5	109	101.1	118	98.51	109.1	148	123.3	97.02	95.44	108.7	102.7
0	209.4	223.4	163.3	157.3	163.5	159.5	162	185.9	171.8	170.4	167.7	202.1	190.8	148.9	137	143.1	183.2	157.3	188.4	157.2	142.9	191.3	159.4	162.7	163.3	197.8	148.8	180.3	138	157.5	142.3	163	152.6	130.7	163.8	125.5	210.3	151.1	165.3	118.6	168.6	155.9	144.5	138.1	156.3	146.4	152.9	157.9	167.6
342	108.8	141	162	167.7	119.6	158.8	140	134.6	185.7	149.3	161.1	95.99	104.4	130.2	144.6	153.4	116.7	138.4	100.6	125.1	139.3	124.9	109.8	117.1	109.2	107.1	135.4	104.5	100.2	117	124	112.1	122	151.9	134.7	97	125.5	163.6	113.7	127.8	105.1	143.6	104	115.7	132.3	129.6	109.2	122.5	141.1
0	173.3	173.7	163	183.7	171.1	162.5	144	139.5	137.7	145.4	118.4	151.8	178	197.9	193.8	171.4	190.3	181.4	148.8	172.2	131.7	172.2	213.7	159.1	153.3	169	167.2	150.1	117	153.7	153.9	156.4	147.5	138.1	134.5	143.7	116.6	150.8	164.5	139.1	128.8	166.6	137.8	163.7	130	168.2	130.1	158	157
343	177.3	147.6	156.8	144	178	150.1	189	180	147.2	160.4	201.3	202.6	153.6	187.3	212	195.1	142.8	151.7	212	216.8	192.1	219.9	193.7	214.9	204.3	186.8	223	235.8	193.5	178.5	198.9	189.7	186.2	144	172.2	180.1	188.7	179	200.3	197	124.4	140.4	176.2	155.2	143.4	130.5	138.5	158.6	138.8
0	175.5	143.9	160.5	154.1	181.3	143.4	121.5	129	151	115.9	135	146.7	115.6	133.3	112.3	181.7	152.1	144.5	122.5	176.8	160.1	133.6	150.4	174.6	128.2	135.3	149.9	152.6	175.8	155.1	126.6	134.3	139.5	148	107.9	130.3	124.7	124.6	146.5	141.5	141.3	131.7	143.5	176.7	142.5	160	130.4	141.1	144.9
344	251.4	214.2	190.4	204	193.4	232	203.1	277.2	192.2	211.2	200.8	164.3	225.6	209.8	234	213.3	197.5	197.8	187.3	204.4	193	165	233.9	198.4	200.5	190.6	187.7	210	169.8	205	214	201.9	233.4	188.6	201.1	219	242.4	221.1	233.8	199.1	189.4	217.9	165	173.8	207.7	193.7	157.3	167.6	180.4
345	218.4	142.2	143.1	150.2	209.7	200.1	129.1	142.6	197.2	166.5	202	166.3	172	180.1	156.4	191.8	167.7	191.5	176.4	182.1	194.5	164.2	160.5	216.3	219.3	176.5	186	194.4	218.2	223.9	199.8	210.6	204	183.2	202.8	191.6	193.8	171.7	197.8	149.7	136.5	123.7	128.2	155.8	187.1	158.3	146.4	153.2	159
0	210.4	139.5	206.3	143.1	195.1	138.5	133.5	121.3	145.4	114.6	150.8	184.4	138.9	133.6	132.5	164.6	173.2	170.4	141	149.4	172.3	158.7	142.2	133.5	156.6	139.4	163.7	156.1	160.7	142.8	141	142.2	142.4	154.4	148.7	161.4	140.2	163.5	192.9	134.7	167.5	156.1	163.9	164	128.6	145.5	179.7	179	206.5
346	215.5	206.1	185.5	205.5	173.4	231.2	201	199.5	227	195.7	177	181.3	198.2	231.5	219.1	161.3	194.3	175.7	224.7	205.8	192.8	173.4	163.1	238.7	168.8	127.4	199.2	128.5	139.5	156.5	162.1	168.8	153.1	159.6	155.5	152.5	180.1	196.1	161.6	195.2	128	156.8	135.1	210.2	143.9	131.9	141.8	169.8	139.1
0	270.2	307.7	291.7	318.8	294.3	302.7	366.4	288.7	311.6	304.8	295.5	460.4	400.4	407.9	304.9	341.9	327.4	352.1	330.9	314.3	317.2	327.1	316.3	264.5	268	233.3	180	278.5	175.8	166.7	177.7	167.3	134	227.3	173.3	189.2	123.3	133.5	134.5	173.8	168.8	156.1	108.2	134.7	112.4	132.2	129.1	129.5	96.62
0	215.6	161	176.9	245.5	167.3	209.9	150.3	213.1	192.9	167.4	173.5	159.6	183.7	166.6	138	179.7	153.8	177.2	161.1	206.5	175.9	180.5	152	168.4	189	163.5	175	140.8	123.4	107.5	143.7	195.8	136.9	156.5	150.6	105	167.5	196.5	118.4	122.2	151.3	164.1	116.3	195	137.4	161.6	158.4	184.5	167.7
0	161.6	172.6	189	187.6	195.2	194.5	229.6	184.4	145	192.5	181.1	157.4	167.6	169.5	167.7	177	199.9	142.2	137.8	141	181.1	124.7	127.1	148.1	130	207.6	162	147	159.5	152.1	154.7	134.8	182.4	191.5	168.8	136	130.2	131.5	144.8	116.5	166.7	153.4	157.4	142.9	128.6	169.2	167.5	179	146.3
347	141.7	133.2	119.5	127.4	126.7	150.7	125.2	145.4	145	146	104.1	126.5	120.2	134.7	146.4	150.2	115.4	111.5	111.7	137.7	180.2	148.3	135.7	136.7	151	163.8	172.4	124.5	142.5	130.1	100.6	120.1	137.2	164	131.4	157.6	108.8	123	154.9	143.9	140.1	131.3	129.3	144	130.4	153.5	119.7	125.6	136.8
0	528	468.9	403.9	222.4	NaN	NaN	NaN	NaN	NaN	NaN	NaN	NaN	NaN	NaN	NaN	NaN	NaN	NaN	NaN	NaN	NaN	NaN	NaN	NaN	NaN	NaN	NaN	NaN	NaN	NaN	NaN	NaN	NaN	NaN	NaN	NaN	NaN	NaN	NaN	NaN	NaN	NaN	NaN	NaN	NaN	NaN	NaN	NaN	NaN
0	129.7	129	101.6	115.5	172.1	114.6	139	132.4	137.3	129	117.3	147.3	93.58	119.3	141.5	119.2	109.5	100.3	119.5	130.9	77.73	105.9	80.18	116.6	103.9	88.4	123.1	128	84.34	93.03	132	116.1	72.81	84.96	102	125.4	74.28	NaN	NaN	NaN	NaN	NaN	NaN	NaN	NaN	NaN	NaN	NaN	NaN
0	142	145.5	195.5	121.3	156	160.2	189.7	154.5	209.7	160.2	198.5	162.5	175	148.9	148.2	150	114.8	138	129.6	112.1	121.7	150	124.3	118.4	145.8	157.6	142.1	161.9	122.5	160.6	132.3	131	120.1	93.87	127	126.7	134.8	141.4	110.1	120.7	141.1	133.9	106.2	117.1	141.5	133.9	125.2	95.68	131.6
348	137.5	130.1	135.6	146.3	128.7	122.7	166.9	146.5	130	141.6	170.9	146.7	150.8	157.7	169	140.2	147.1	157.1	148.2	155.6	129.2	146.4	155	125.9	99	113.9	138.8	177.1	97.57	92	130.6	117	126.6	125.1	119.8	146.4	98.59	137.6	127.4	120.3	127	101.1	103.4	111.8	125.5	135.7	112.7	110	132.5
349	139.5	149.4	161.5	178.6	149.3	126.4	129.1	87.33	133.3	141.9	100.2	146	154.1	115	150	136.1	176.5	133.4	146.3	179.2	152.5	142.6	175.5	175.3	150.9	143	176	141.5	167.9	156	176.1	162.9	129.5	156.5	126.6	164.9	111.3	139	122.6	148.2	115.9	138.3	99.29	137.8	137.8	158.6	127.9	149.8	157.5
0	155.8	187.7	176.7	143.4	140.5	151.5	172.1	139.9	137	133.6	132.4	155	166.3	180	138.2	172.7	144.5	166.2	205.9	131.7	129.8	187.5	190	157.3	160.8	169.7	186.2	123	161	175.9	140.2	172.9	166.3	201	163.5	167.6	165.5	142.5	155.7	144	167.4	129.3	226.8	159.5	180.2	164.4	154.1	152.3	148
0	183.8	159	130.9	170	175	165	152.5	134.1	195.4	181	165.4	145	152.5	150.5	221.7	174.5	152.5	167.3	168.5	178.7	166.2	195.4	166.7	190	171.8	174.4	190.8	186.8	183.8	172.2	202	166.5	158.1	189.6	166.7	176.9	161	187.8	176.2	183.5	162	154.9	219.1	164	183.5	173.4	187.8	160.4	195
350	547.2	507.6	394.2	478	538.6	299.3	272.8	323.7	245.5	195.7	259.2	236.7	212.4	241.7	217.8	286.3	248.2	194.9	227.3	194	220.7	219.2	234.5	186.3	222.2	224.7	173.4	173.5	181.8	163.4	127.5	157.2	158	166.8	160	163	221	215.8	175.3	189.5	155.3	153.8	132.5	131.2	157	137.7	146.7	184.3	152.7
351	475	446.9	480.6	492.5	394	207.3	322.9	235.7	275.8	198.9	213.4	231.7	201.2	210.4	195.5	223.8	192.6	236.1	211.1	214.4	169.8	167.7	207.4	179	153.2	216.8	204.5	147.7	162.3	162.4	124.7	139.4	141.1	155	132.5	157.3	158.7	184.8	166.7	187.4	157.8	153	141.8	136.6	159	133.8	142.3	130.8	137
0	191.1	154.8	149.1	164.4	183.5	146.4	151.2	166	133	151.5	137.1	172.8	158.8	171	140.5	120	129.3	139	135.6	177.5	152.8	114.8	131.7	118.3	109	104.7	112.5	95.02	122.9	114.6	104.7	112.2	117.8	121.5	122	131.6	140.2	108.8	131.4	110.4	109.2	133.7	101	122.3	119.4	121.2	103.3	106.2	112.5
0	192.6	121	99.86	129.5	116.2	105.2	89.84	109.6	169.3	120.5	131	110.5	128.5	93.89	104.5	164.3	120.6	117.4	88.42	103.9	92.65	114.9	104.3	124.4	124	90.5	128	90.38	104	122.3	105.2	96.77	92.82	134.9	96.07	107.3	NaN	NaN	NaN	NaN	NaN	NaN	NaN	NaN	NaN	NaN	NaN	NaN	NaN
0	146.6	154.5	152.4	156.3	189.2	126.5	178.7	147.6	127.8	170.8	125.5	153.1	163.9	118.3	148.8	136.4	126.5	148.5	153.6	129.4	126.1	147.8	155.8	137.9	131.8	153.2	128.9	155.6	164.4	143	159.2	168	137.5	139	135.4	149.6	140.4	158.1	108.9	137.4	120.5	106.9	113.9	130.4	153.6	144.9	133.3	130.8	144.7
0	146.5	139.4	188	182	178.2	214.4	148.5	141.5	174.5	148.6	193.8	137	160	118.9	155.5	136.3	131.3	187.6	181.3	177.1	144.7	115	159.9	132.5	132.9	135.3	164.6	150.5	137.2	153.8	127	126.6	146.3	128	139.3	140.9	126.7	177.6	152.2	132.9	161.8	159.9	164.6	148.2	142.8	149.3	166.3	149.8	160.7
0	NaN	NaN	NaN	NaN	NaN	NaN	NaN	NaN	NaN	NaN	NaN	NaN	NaN	NaN	NaN	NaN	NaN	NaN	NaN	NaN	NaN	NaN	NaN	NaN	NaN	NaN	NaN	NaN	NaN	NaN	NaN	NaN	NaN	NaN	NaN	NaN	NaN	NaN	NaN	NaN	NaN	NaN	NaN	NaN	NaN	NaN	NaN	NaN	NaN
352	179.3	174.2	131.8	133.1	152	121.5	135.3	148	110.8	174.9	138.6	135.7	147.2	127.6	136.9	130.6	147.1	125.5	126.4	116.7	109.5	128.2	120.5	119.6	154.6	147.6	161	111.1	138	159.3	125.6	152.3	161	107.6	100.7	159.9	142.3	130.7	182.6	153	152.4	159.1	132.9	141.5	128.6	136.8	119.3	116.7	148.5
0	167	NaN	NaN	NaN	NaN	NaN	NaN	NaN	NaN	NaN	NaN	NaN	NaN	NaN	NaN	NaN	NaN	NaN	NaN	NaN	NaN	NaN	NaN	NaN	NaN	NaN	NaN	NaN	NaN	NaN	NaN	NaN	NaN	NaN	NaN	NaN	NaN	NaN	NaN	NaN	NaN	NaN	NaN	NaN	NaN	NaN	NaN	NaN	NaN
0	186.1	182.1	158.9	166.9	162.9	181.4	192.1	164.5	159	137.4	171.6	169.5	108.1	175.7	161.5	117.1	NaN	NaN	NaN	NaN	NaN	NaN	NaN	NaN	NaN	NaN	NaN	NaN	NaN	NaN	NaN	NaN	NaN	NaN	NaN	NaN	NaN	NaN	NaN	NaN	NaN	NaN	NaN	NaN	NaN	NaN	NaN	NaN	NaN
0	186	182.1	223.1	178.9	194.1	170.9	165.5	109.2	136	188	146.5	162.8	124.9	136.3	167.2	157.9	130.3	173.7	136	113.3	131.6	160.2	121.9	170.4	129.2	153.9	100.6	119.7	137.9	128.5	120.5	133.4	116.5	157.3	187.5	168.9	168.7	124.5	150.3	179.5	126.5	138	142.3	115.9	147	141.8	147.3	135.5	151.5
353	163	131.1	171.6	189.7	223	163	198.6	226.4	236.5	169	157.6	169.8	181	151	195	174.7	159.2	122.5	145.1	126.7	146.9	136.3	162.4	154.9	113	118.9	141.1	136.4	108.1	162.1	150.3	136.2	120.6	137.7	138.2	157.9	129.1	103.5	117.3	111.7	123.1	121	123.4	136.2	129.4	122.4	151.9	122.6	161.3
354	175.3	196.6	162.9	164.4	133.5	138.2	172.2	135.7	154	126.7	174.5	164	152	150.6	137	148.2	173.5	170.4	156.8	130.9	138.5	145	164.1	146.1	149	178.9	132	160.9	148.5	157.5	138.1	152.4	156	119.9	148	140.6	146.5	135.5	158.4	140.5	158.5	127.1	151.1	125.1	138.4	134.8	138.3	166.8	155.6
0	173.6	166.6	NaN	NaN	NaN	NaN	NaN	NaN	NaN	NaN	NaN	NaN	NaN	NaN	NaN	NaN	NaN	NaN	NaN	NaN	NaN	NaN	NaN	NaN	NaN	NaN	NaN	NaN	NaN	NaN	NaN	NaN	NaN	NaN	NaN	NaN	NaN	NaN	NaN	NaN	NaN	NaN	NaN	NaN	NaN	NaN	NaN	NaN	NaN
0	157.2	153.5	131.8	163.7	118.5	146.2	147.6	106.8	123.4	109.9	145.3	136.6	154	143.5	138.3	126.5	163	143.4	112.2	139	127	112	110	175.9	109.5	113	105.5	143	111	134	114.5	118.9	108.9	138	91.5	109.9	139.9	133.5	103	121.1	99.46	132.9	115	100	100.2	116.3	91.17	154.9	113.8
0	166	147	195	152	144.5	178	193.1	155.1	178.3	161	190.4	131.4	154.4	168.1	184.2	181.4	191	177.1	200.2	189.3	181.9	150.6	161.2	158.5	194.2	172.1	168	206.7	171.3	167.3	139	177.9	157.2	170.2	157.4	133	160.8	106.2	132.2	142.4	159.2	146.9	106.5	182.4	118.4	189.3	98.66	171.5	109.6
355	136.4	148.5	184.6	201.9	200.4	159.6	174.5	191.7	187.3	122.3	162.5	134.4	137.9	166.5	185.6	154.6	146.1	167.9	128.6	164.2	157.3	157.5	152.2	126	171.4	160.1	188	197.2	125	181	166.7	165.7	161.7	164	158	150	168	162.3	154.7	134.8	120.5	120.5	148.3	146.7	179.5	160.6	147.3	134.9	130.1
356	213.6	176	188.4	198.2	190.1	169.2	181	205.5	163.5	148.3	213.1	151.4	157.1	184	189.3	182.5	171.5	160.5	213.1	163	183.6	172.4	167.5	171.9	184.5	188.5	150.5	172.5	161.4	196.5	158.4	184.1	161.5	144.1	204.6	199	165.6	170.6	148.9	157.6	176.5	150.5	139.2	201.1	146.7	186.1	174.2	164.1	171.5
0	NaN	NaN	NaN	NaN	NaN	NaN	NaN	NaN	NaN	NaN	NaN	NaN	NaN	NaN	NaN	NaN	NaN	NaN	NaN	NaN	NaN	NaN	NaN	NaN	NaN	NaN	NaN	NaN	NaN	NaN	NaN	NaN	NaN	NaN	NaN	NaN	NaN	NaN	NaN	NaN	NaN	NaN	NaN	NaN	NaN	NaN	NaN	NaN	NaN
0	108	114.1	NaN	NaN	NaN	NaN	NaN	NaN	NaN	NaN	NaN	NaN	NaN	NaN	NaN	NaN	NaN	NaN	NaN	NaN	NaN	NaN	NaN	NaN	NaN	NaN	NaN	NaN	NaN	NaN	NaN	NaN	NaN	NaN	NaN	NaN	NaN	NaN	NaN	NaN	NaN	NaN	NaN	NaN	NaN	NaN	NaN	NaN	NaN
357	209.5	218.9	226.5	190	201	191.4	223	169	189	185.8	178.2	102.7	159.6	125.5	138.2	142.3	120.5	137.7	109.2	102	170.3	112.4	126.7	154.5	166.6	130.7	141.6	102	109.6	147.2	112.7	109.3	125.8	148.7	124.2	139.8	128.4	169.6	145	118.6	133.5	131	128.8	148.7	121.8	166.5	144.5	155.3	137.5
358	161	149.5	244.9	169.6	134.2	158.9	207.3	158.7	186	206.2	155.3	136.2	161.8	173	147.5	112.1	167.5	131.2	136	157	126.4	149.1	154.6	139	149.2	154.5	136.5	141.1	121.6	156	143.6	176.5	146	156	139.5	179	179	150.8	154.2	139.2	141.5	138.1	168.3	153.2	160	138	130.8	166.9	128
0	198.7	132	206.6	163.5	192	182.2	194.7	153.3	214.3	NaN	NaN	NaN	NaN	NaN	NaN	NaN	NaN	NaN	NaN	NaN	NaN	NaN	NaN	NaN	NaN	NaN	NaN	NaN	NaN	NaN	NaN	NaN	NaN	NaN	NaN	NaN	NaN	NaN	NaN	NaN	NaN	NaN	NaN	NaN	NaN	NaN	NaN	NaN	NaN
0	220.5	211.5	227.9	155.8	184	179.2	145	189.5	210	147	178.8	118.6	152.4	175.2	215.1	184.7	169.9	179.1	152.4	169.7	160.5	143.6	131.5	127.9	121.2	126.6	125.2	126.2	132.5	126.6	118	149.9	110.7	142.4	166.7	135.7	128.2	159.5	152.2	126.8	117.7	91.5	117.8	143.7	109.6	137.7	147	129.2	115.7
359	168.5	193.9	185	192.5	240.5	196	218.4	166.5	177	155	176.4	192.5	196.5	154.5	174.2	180.9	184.2	163.6	183.2	180.8	164.1	149.4	154	136.9	193.1	160.5	149.7	154.3	169.5	142.3	160.3	159.9	180.9	169.2	153.4	162.5	166.3	171.3	193.8	154.1	183.5	143.5	157.4	174	146.7	159.5	180.5	174.5	135.4
0	155.3	131.3	74.02	102.2	121.9	118.3	NaN	NaN	NaN	NaN	NaN	NaN	NaN	NaN	NaN	NaN	NaN	NaN	NaN	NaN	NaN	NaN	NaN	NaN	NaN	NaN	NaN	NaN	NaN	NaN	NaN	NaN	NaN	NaN	NaN	NaN	NaN	NaN	NaN	NaN	NaN	NaN	NaN	NaN	NaN	NaN	NaN	NaN	NaN
360	147.5	158.3	151	136.5	161.8	170.2	130.5	131.3	138.3	136.9	131.8	141	148.7	129.7	126.8	126.7	133	152.2	147.5	148.4	159.5	110.4	130.5	117.5	119	134.5	106.4	128	132	136	133.5	126	126.6	117.9	112	88.03	128.5	141.5	94.76	120.4	123.1	102	91	106.5	110.5	114.2	119.9	133	113.8
361	278	242.5	275	262.1	273	231.5	214.5	254.5	243	236.5	259.1	246	234.1	216	212	237.8	218	230	226.5	200.1	214.2	212.6	185.4	150.6	212.2	212.1	192.5	184.7	171.3	176.3	164	174.4	203.4	182.3	172.1	177.5	214.4	166	163.5	168.5	205.7	169.8	178.4	192.7	166.3	215	204.9	154	142.8
0	118.5	NaN	NaN	NaN	NaN	NaN	NaN	NaN	NaN	NaN	NaN	NaN	NaN	NaN	NaN	NaN	NaN	NaN	NaN	NaN	NaN	NaN	NaN	NaN	NaN	NaN	NaN	NaN	NaN	NaN	NaN	NaN	NaN	NaN	NaN	NaN	NaN	NaN	NaN	NaN	NaN	NaN	NaN	NaN	NaN	NaN	NaN	NaN	NaN
0	159.3	129.5	NaN	NaN	NaN	NaN	NaN	NaN	NaN	NaN	NaN	NaN	NaN	NaN	NaN	NaN	NaN	NaN	NaN	NaN	NaN	NaN	NaN	NaN	NaN	NaN	NaN	NaN	NaN	NaN	NaN	NaN	NaN	NaN	NaN	NaN	NaN	NaN	NaN	NaN	NaN	NaN	NaN	NaN	NaN	NaN	NaN	NaN	NaN
0	NaN	NaN	NaN	NaN	NaN	NaN	NaN	NaN	NaN	NaN	NaN	NaN	NaN	NaN	NaN	NaN	NaN	NaN	NaN	NaN	NaN	NaN	NaN	NaN	NaN	NaN	NaN	NaN	NaN	NaN	NaN	NaN	NaN	NaN	NaN	NaN	NaN	NaN	NaN	NaN	NaN	NaN	NaN	NaN	NaN	NaN	NaN	NaN	NaN
362	192.7	115	131.1	168	147.7	130.5	125.7	131.3	146	133.3	124.3	131.5	121.4	162	152	122.7	139.5	136	128.7	120.5	122.1	113	112.9	113	119.3	122.6	93.13	129	104.5	124	117.4	131.6	119.1	125.7	127.8	105.9	101	123.5	109.1	75.5	145.1	120.5	101.9	123.5	116.2	123.2	100.8	121.2	124.9
363	158	158.4	149	127.1	137	150.5	147.8	123	111.6	130.1	118	134.1	149.4	120.3	130.7	130.2	178.9	139.5	126.9	130.1	130.6	147.7	101.4	112	127.2	158.2	129.3	130.7	125.5	123.2	120.1	127.6	128.7	107.1	124.7	128	135.3	157	128.8	139.2	113.1	147.7	117.1	118.1	106.8	136.5	117	114.5	129.8
364	121	116.5	116.5	138.7	142	119.8	128.7	112.3	119.2	163.8	133.3	142.9	127.1	115.5	107.3	85	92.55	112.8	121.5	117.3	95.5	97.91	104.5	113.4	77.95	133.1	162.5	84.96	121.6	107	122	82.12	89.38	114	121.1	108	142	158.9	117.1	94.69	107.8	82.03	153.5	106.3	123.8	104.6	97.19	91.5	100.7
0	173.7	159.3	183.6	155	175.7	181.1	171	172.2	191.6	168.3	177.2	147.4	185	198.9	179.9	218.8	164.3	192	198.1	190.4	196.5	142.3	153	163.2	163.7	137.9	196	154.3	134.2	179.9	152.9	187.6	137.4	169.5	191.4	162.1	154.1	169.5	146.7	195.3	154.8	148.1	141.3	164.8	158.8	188.9	168.3	229.8	172.5
0	133	134.5	120.2	147.5	129.9	120.5	164.9	112.5	148.1	117.9	NaN	NaN	NaN	NaN	NaN	NaN	NaN	NaN	NaN	NaN	NaN	NaN	NaN	NaN	NaN	NaN	NaN	NaN	NaN	NaN	NaN	NaN	NaN	NaN	NaN	NaN	NaN	NaN	NaN	NaN	NaN	NaN	NaN	NaN	NaN	NaN	NaN	NaN	NaN
0	185.4	124.7	180.3	153.2	135	116.3	137.6	204	186	139	120.4	147	118.6	116.6	88.47	112	159	105	125	98.5	113.5	107.5	113.1	102.5	130	110	86.35	114.5	114.3	150.5	120.5	112.6	105.6	128.2	121.6	146.4	110.1	123	102.8	90.21	122	108.3	108.4	109.1	106.4	78.8	132.9	123.2	118.4
365	143.5	188	160.6	137.8	111.8	150.9	144.9	151.1	147.7	162.7	140.6	140	177.4	140.4	116	167.4	160.8	176	133	149.9	143	124.6	151.1	174.2	144.4	129.8	123.9	103.2	116.1	126	122.8	137.1	130.7	137.6	161.5	129.8	141.5	109.9	124.8	140.5	139	119.1	141	150.3	128.1	99.59	137.8	161.2	125.6
0	133.4	182.5	130.5	127.5	154.5	168.9	130.4	186	127	139.3	131.4	107.5	131.4	135.5	111	89.95	102.7	126.7	80.28	87.18	115.7	86.37	98.89	153.8	118.7	125.2	111.6	93	116.3	114.4	121.6	103	120	145.8	130	109	99.44	108.5	94.1	107.7	NaN	NaN	NaN	NaN	NaN	NaN	NaN	NaN	NaN
0	NaN	NaN	NaN	NaN	NaN	NaN	NaN	NaN	NaN	NaN	NaN	NaN	NaN	NaN	NaN	NaN	NaN	NaN	NaN	NaN	NaN	NaN	NaN	NaN	NaN	NaN	NaN	NaN	NaN	NaN	NaN	NaN	NaN	NaN	NaN	NaN	NaN	NaN	NaN	NaN	NaN	NaN	NaN	NaN	NaN	NaN	NaN	NaN	NaN
366	165.6	207	199.3	186	180.5	208.6	190.2	243.8	239.5	154.5	192.2	227.6	202	254.5	237.3	183.5	177.9	199.5	201.2	180.5	183.5	198.9	166.8	248.6	183.9	189.2	196.3	198.1	174	202.8	197.3	223	202.7	184	232.5	192.2	213	184.9	172.1	169.5	155.8	236.6	211.5	202.2	214	190.2	168.3	190.7	210.3
0	195.7	195.8	202.1	220.7	187	237.5	298	277	183.5	229.5	237.8	177.3	158.8	225	202.5	240.8	253.8	245.1	267.9	260	250.3	239.5	273.5	235	194.1	285.8	218.7	251.1	250.7	305.2	209.4	247	256.9	240.7	265.5	265.9	254	243.9	185.1	234.1	298.4	279.6	264.1	265.4	259.6	256	294.4	304.9	250.7
0	82.76	106.9	136.4	113.8	166	118.5	144	142.2	100.5	91.51	125.1	108	100.7	85.55	102.9	115.2	77.82	110.1	134.5	133.5	96.99	99.82	95.58	143.1	115.3	143.7	124.6	106.4	72.38	84.02	116.8	102.2	79.99	100.1	86.33	101	104.4	113.1	78.02	73.43	81.04	108	94.14	84.51	98.1	101.2	79.5	121	73.29
367	149.8	133.2	167.1	114.6	142.2	133.8	90.64	126	82.81	105.6	121.4	107.1	143.5	65.5	99.23	102.5	133.5	77.4	73.73	116.7	91.01	99.65	93.05	103.8	81.56	76.22	133.7	128	99.34	92.22	75.05	125.5	106.5	88.84	95.58	117.1	95.43	126.1	106.8	85.14	104.6	105	83.01	107	73.41	71.98	108.9	78.22	96.73
368	165	137.3	177.4	151.4	134.9	161.1	141	169.5	135	132.3	152.8	128	144.6	158.4	150	141.6	120.8	174.5	155.7	127.8	197.2	130.1	187	128.1	122.2	135.8	162.7	125.8	142.2	133.3	133.8	153.8	108.9	135	115.2	133.9	153.8	142.3	122.8	161.6	148.5	136.5	147.5	127.4	144.3	133.8	141.2	155.4	125.6
369	123.9	127.9	119.8	142.1	150.6	113.5	94.32	148	146	145.3	138.2	138	126.2	128.1	156.1	109.7	111.6	92.27	129	111.6	109	134.1	118.6	85.45	127.1	111.6	114.4	111	123.7	91.68	103.5	102.8	120.2	126.2	124.6	131.3	141.2	99.75	110.9	106.6	111.7	120.4	139.6	105.4	115.2	99.46	145.7	112.3	134.9
370	156.1	172.8	142.2	160.1	170.5	158.1	167.3	166.3	141.9	137.3	126.5	107.6	150.1	103.8	153.2	110.8	109.3	141.6	120.9	147.2	98.04	103.5	160.5	96.8	90.85	103.7	105.5	71.44	109	83.47	128.8	89.85	96.05	87.85	103.6	89.28	127.2	106.7	75.43	94.94	102.5	93.58	104	99.59	90.15	88.8	95.19	110.4	97.58
0	83.6	150.9	60.38	116.2	108.1	67.5	NaN	NaN	NaN	NaN	NaN	NaN	NaN	NaN	NaN	NaN	NaN	NaN	NaN	NaN	NaN	NaN	NaN	NaN	NaN	NaN	NaN	NaN	NaN	NaN	NaN	NaN	NaN	NaN	NaN	NaN	NaN	NaN	NaN	NaN	NaN	NaN	NaN	NaN	NaN	NaN	NaN	NaN	NaN
371	121.2	113.3	117.1	151	116.4	124.2	161.5	138.5	133.6	121	84.24	122.7	89.91	108.7	116.5	115.3	138.7	103.8	119.8	119.2	90.67	133.7	98.97	113.3	109.2	130	77.5	115.5	134.2	86.45	94.03	102.5	72.99	98.05	118.8	98.58	112.4	71.31	71.9	91.75	80.59	100.4	113.9	75.27	108.4	84.07	57.56	76.3	94.92
0	274.8	238	218	210.4	231.9	198.4	197.9	179.3	198	190.9	201.3	178.6	185.3	182.1	167.1	173	173.1	187	205.5	195.8	161	182.9	148.4	150.6	142.5	174.1	172	178.5	181.6	185.4	182.9	140.1	177.2	182.6	144.7	111.6	168.4	131.9	137.2	176.3	176.2	163.3	130.9	138.7	168.1	158.5	143.4	127.5	134
0	86.38	88.53	98.31	138.5	NaN	NaN	NaN	NaN	NaN	NaN	NaN	NaN	NaN	NaN	NaN	NaN	NaN	NaN	NaN	NaN	NaN	NaN	NaN	NaN	NaN	NaN	NaN	NaN	NaN	NaN	NaN	NaN	NaN	NaN	NaN	NaN	NaN	NaN	NaN	NaN	NaN	NaN	NaN	NaN	NaN	NaN	NaN	NaN	NaN
372	122.3	120.8	99.33	127.8	106.1	135.4	101.4	102.1	103.7	106.9	117.8	132.9	113.3	98.06	103.5	131.9	104.6	122	129.5	104.8	98.5	95.1	105.2	141.4	105.3	115.5	93.24	109.5	99.56	109.1	76.28	100.1	114.3	78.44	104.2	92.39	105.2	85.27	99.83	71.57	83.97	98.46	107	102.3	95	93.42	98.61	107.8	120.8
0	174.3	221.3	227.7	187.4	220	228.8	286.9	222.4	210.6	206.3	196.6	230	224.2	187.5	151.2	177.5	148.8	154.9	137.8	155.3	181.3	155.2	171.4	155	173	208.5	149.5	141.8	182.2	143.6	189.3	150.7	152.6	163.3	158.7	127.1	143.1	150.5	170.9	155.9	163.4	146.4	149.8	120.7	135.8	153.9	152.4	132.7	130.8
0	120.3	113	121.6	144.2	141.6	149.7	133	108.5	106.4	95.86	NaN	NaN	NaN	NaN	NaN	NaN	NaN	NaN	NaN	NaN	NaN	NaN	NaN	NaN	NaN	NaN	NaN	NaN	NaN	NaN	NaN	NaN	NaN	NaN	NaN	NaN	NaN	NaN	NaN	NaN	NaN	NaN	NaN	NaN	NaN	NaN	NaN	NaN	NaN
373	157.3	196.5	122	200	147.6	117	121	119.6	126.3	119.5	159.9	164.4	129	154	110.1	144.1	83.99	123.4	116.6	140.7	143.5	151	121.7	97.1	127	109.7	108.5	125	114.4	134.1	107.1	115.4	116.7	126	150.8	127.7	132	105.9	107.7	113	117.8	125.7	133.2	164.5	125	105.8	120.4	115.7	115
374	202.1	175.7	190	172.3	164.8	182.2	197.8	190	158.7	172.8	165.2	195.1	199.5	157.6	163.5	165.1	176.1	165.6	181.6	150.5	176.3	160.7	123.3	142.2	159.8	192.4	153.4	138.8	159.3	152.6	173.4	168.1	168.9	177.1	184.2	179.2	149.9	165.3	139.6	155.9	118.5	107.9	150	138.2	139.5	160.2	149.3	136.4	124.6
0	227.8	183.9	237.9	180.3	194.6	224	153.3	174.7	180.2	179.8	199.5	179.1	154.6	154.9	174.6	179.3	134.7	205	167.1	160.8	129.2	156.7	131.7	179.2	157.9	162.1	167.3	142.9	110.4	165.1	146.5	146.4	150.9	108.9	126.5	121.8	155.3	116.7	108.4	129.4	143.2	132.2	141.3	122.9	168	140	143.8	150.7	151.2
375	139.4	126.7	152.1	133.7	171.6	104	121.7	185.5	157.8	158	119.9	127.1	103.8	129	158.4	93.5	137.4	115	89.51	95.46	112.5	123.5	105.4	121.5	115.6	134.5	107.5	130	126.2	125.4	125	116.6	138.3	116	128.7	124.3	114.8	92.9	110.8	159	130	100.1	121.2	96.64	105.5	113.3	128.9	124.6	122.9
0	121.9	NaN	NaN	NaN	NaN	NaN	NaN	NaN	NaN	NaN	NaN	NaN	NaN	NaN	NaN	NaN	NaN	NaN	NaN	NaN	NaN	NaN	NaN	NaN	NaN	NaN	NaN	NaN	NaN	NaN	NaN	NaN	NaN	NaN	NaN	NaN	NaN	NaN	NaN	NaN	NaN	NaN	NaN	NaN	NaN	NaN	NaN	NaN	NaN
376	157.4	167.1	137.9	138.7	131	147.5	170.5	159.3	127.5	128.6	133.4	166.4	155	145.6	138.3	153.6	171.8	158.7	147.8	151.9	114.1	139	133.1	144.4	116.4	148.5	121.5	155.5	172.4	127.7	158.3	127.4	136.7	121.3	145.1	136.9	119.5	130.2	161.7	125.4	143.7	136.6	145.7	115	156.8	124.2	142	147.5	142.9
377	180.4	192.5	177	168	190.6	163.2	135.7	142.2	154.7	166.2	153.9	169.3	150.2	134.1	148.9	195.3	166.5	216.3	176.8	184.1	156.2	140.9	146.3	143.7	159.9	147.7	131.4	153.4	124.1	136.5	127	152.3	162.7	143.6	126.8	172.9	122.9	126.2	127.1	155.9	109.9	157.1	118.7	123.5	123	129.1	124.8	172.5	141.3
378	184	178.5	174	184.2	188.6	163.6	152	136.4	166.5	151.7	143.3	127.8	139.3	146.9	181.7	124.7	122.7	163.3	143.6	136.5	153.5	160.6	136.7	166.1	134.7	148.2	153.5	114.7	128.9	100.3	108	157.2	120	131.3	135.1	103.6	114.7	137.6	113.1	110.3	102	114.3	135.9	113.5	125.6	151.6	137.6	134	125.8
379	141.3	176.2	163.4	146.1	139.3	194.7	180.8	153.9	157.7	185.2	162	159.1	150.5	182.8	142.6	147.7	170.5	139.5	143.4	158.5	148.1	152.4	164	160.7	133.3	139.2	142.4	167.1	164.3	141.5	150.1	164.4	174	155.6	145.2	162.8	181.5	119.7	153.4	163.9	92.5	134	160	141.1	149.8	141.5	130.6	208.1	146.1
0	112	116.3	133.4	118.6	128.4	130	97.73	164.2	112.7	146.7	124	134.9	163.7	91.31	123.6	130.9	101.2	102.3	127.2	99.28	89.74	145.5	99.36	NaN	NaN	NaN	NaN	NaN	NaN	NaN	NaN	NaN	NaN	NaN	NaN	NaN	NaN	NaN	NaN	NaN	NaN	NaN	NaN	NaN	NaN	NaN	NaN	NaN	NaN
0	125.5	152.3	151.6	119.5	108.5	111.5	107.5	126.2	171	59.56	102.3	129.1	144.6	133	124.9	102.6	104.2	105.5	NaN	NaN	NaN	NaN	NaN	NaN	NaN	NaN	NaN	NaN	NaN	NaN	NaN	NaN	NaN	NaN	NaN	NaN	NaN	NaN	NaN	NaN	NaN	NaN	NaN	NaN	NaN	NaN	NaN	NaN	NaN
0	170.5	149.6	122.4	125.8	154.9	154.5	149.4	130.5	147.6	122.9	95.05	134.3	76.87	117.5	115	99.32	130	146	137.6	106.4	134.8	105.9	134.2	123.8	107.5	128.8	113.4	98.69	136	127.3	159.8	138.3	142	124.4	116.9	97	135.6	119.8	115	100.3	140.3	110.1	97.73	145.5	113.1	136.5	112.8	122.2	92.52
0	NaN	NaN	NaN	NaN	NaN	NaN	NaN	NaN	NaN	NaN	NaN	NaN	NaN	NaN	NaN	NaN	NaN	NaN	NaN	NaN	NaN	NaN	NaN	NaN	NaN	NaN	NaN	NaN	NaN	NaN	NaN	NaN	NaN	NaN	NaN	NaN	NaN	NaN	NaN	NaN	NaN	NaN	NaN	NaN	NaN	NaN	NaN	NaN	NaN
0	152	145.7	139.3	148.5	138.5	150.6	152.5	115.5	143.4	131.1	113.8	138.3	135.3	108.6	125.8	119.1	128.8	107.5	146.4	101.6	122.2	130.3	138.5	112.5	128.8	147	125.4	121.6	150.3	120.6	133.7	121.7	113.8	108.5	136.9	96.39	102.2	124.7	107.4	93.97	98.63	124.4	107.7	126	106.8	138.5	98.05	104.8	116.5
0	183.2	182.9	152.9	190.2	175.6	150.3	114.7	120.5	167.6	136.4	156.1	133.9	156.1	134.8	152.6	145.1	119.5	169.2	195.1	152.8	149.6	130.2	119.1	121.4	122	105.4	111.5	112.7	101.3	134.6	106.8	NaN	NaN	NaN	NaN	NaN	NaN	NaN	NaN	NaN	NaN	NaN	NaN	NaN	NaN	NaN	NaN	NaN	NaN
380	180.2	143.7	145.3	120.7	144.9	150.2	187.7	159.3	150.6	143	125.1	152.7	121.5	164.6	162.4	136.4	123.7	107.7	110.3	128.3	125.9	119.7	143.6	109.2	158	135	116.5	126.8	143.7	152.9	126.5	117.5	120	128.9	167.9	116.6	158.1	137.3	108.5	114.5	122	132.5	129.9	117.3	118.5	108.5	132.4	136.5	103.1
381	186	169.4	176.5	205.6	161.5	149.1	173.5	152.5	141.4	153.4	208.5	146.4	174	166	172.9	199	182.1	180.4	137.4	161.6	175	186	218.5	188	164.9	178.3	153.1	195.9	179.8	209.1	173.3	181	168.1	169.3	175.7	171	164.5	172.9	175.2	149.2	155.2	150.9	163.9	147.5	186	163.9	145.6	176	138.3
0	141.1	129.5	176	162.8	174.3	153.9	153.5	187.5	155.7	150.8	169.4	129.6	169.4	102.7	200.2	157.5	172	155.6	195.5	154.6	197.4	140.8	158.5	139.5	134.5	166.5	177	176.1	177.9	106	178.3	149.6	150	160.9	169.9	148.1	136.8	86.5	123.7	132.5	146	149.5	153	133.6	143.2	168.6	122.9	181.7	136.9
0	179	214.5	209.9	192.3	196.5	196.9	204.6	161.4	215.3	178.8	156.2	212.8	194.9	189.4	179.4	161	165.2	182.3	161.5	156.1	161	207.6	172.8	202.1	159.7	204.9	188.6	181.5	165	171.6	172.4	201.7	182.2	188.4	192.4	183	200.5	171.7	145.1	157.5	170.2	183.2	167.1	219.9	195.9	164.2	164.1	174.6	161.3
0	187.7	178.3	125.6	148.8	144.1	180.9	128.8	160.5	152.8	186.7	105.1	151.3	138	154.3	131.4	124.5	127.7	155.1	123.8	138.7	136.6	144.1	NaN	NaN	NaN	NaN	NaN	NaN	NaN	NaN	NaN	NaN	NaN	NaN	NaN	NaN	NaN	NaN	NaN	NaN	NaN	NaN	NaN	NaN	NaN	NaN	NaN	NaN	NaN
0	167.7	228.5	210.1	172.8	213.6	226.9	178.5	132.5	198.7	210	228.6	209.1	172.6	233.7	211.4	243	178.5	173.8	214.6	141	176.6	206.9	173.6	159.5	143.6	150.4	157.3	161.6	171	158.9	162.6	160.7	138.2	167.2	169.4	168.9	152.2	161.2	186.8	147.3	165.2	172.9	112.2	128	115.2	155	122.2	128.8	132.2
382	196.3	178.6	170.9	174.3	181.8	169.1	158.3	130.4	202.8	162.6	177.8	136.1	121.9	152.6	190.9	147.7	139.2	150.2	149.7	125.5	143.5	137.6	113.8	146.5	116.8	129.8	142	151	143.7	101.6	147.9	165.3	133.4	129	154.3	139.6	140.3	146.3	166	128.5	122	139.4	136.7	91.48	128.5	116.1	131.5	113.2	122.5
383	286	254.1	266.7	170.5	225.2	235.9	298.2	287.7	216.1	278.6	231.2	233.5	204.5	260	257.7	256.5	262	290.4	216.4	197.1	148	218	235	214.3	217.5	265.6	211.6	255.4	199.3	201.6	236.7	264.3	252.1	227.6	238	252.1	249.9	265.4	234	271.6	287	266.3	261.2	245.7	257.5	210.5	237.2	294	215.1
0	170.9	205.3	178.4	148.5	154.2	193.4	166.2	180	200	220.1	192.9	206.5	162.4	176.1	214.4	197.7	151.5	166.3	194.4	166.9	165.9	174.8	149.5	172	158.1	133	143	185.1	177.7	140	170.1	152.6	161.7	177.8	141.1	167	123.5	155.5	163	150.9	156.8	171.5	159.3	109.2	164.6	163.8	145.5	163.5	152.4
0	136.8	139.4	185.1	NaN	NaN	NaN	NaN	NaN	NaN	NaN	NaN	NaN	NaN	NaN	NaN	NaN	NaN	NaN	NaN	NaN	NaN	NaN	NaN	NaN	NaN	NaN	NaN	NaN	NaN	NaN	NaN	NaN	NaN	NaN	NaN	NaN	NaN	NaN	NaN	NaN	NaN	NaN	NaN	NaN	NaN	NaN	NaN	NaN	NaN
0	NaN	NaN	NaN	NaN	NaN	NaN	NaN	NaN	NaN	NaN	NaN	NaN	NaN	NaN	NaN	NaN	NaN	NaN	NaN	NaN	NaN	NaN	NaN	NaN	NaN	NaN	NaN	NaN	NaN	NaN	NaN	NaN	NaN	NaN	NaN	NaN	NaN	NaN	NaN	NaN	NaN	NaN	NaN	NaN	NaN	NaN	NaN	NaN	NaN
0	164.4	100.8	98.49	101.8	130.5	132.2	125.2	100.3	100.3	175.1	112.2	137.8	76.7	81.15	92.5	90.5	72.68	86.42	105	86.99	119	NaN	NaN	NaN	NaN	NaN	NaN	NaN	NaN	NaN	NaN	NaN	NaN	NaN	NaN	NaN	NaN	NaN	NaN	NaN	NaN	NaN	NaN	NaN	NaN	NaN	NaN	NaN	NaN
0	183.5	225.5	214.3	205	183.6	165.7	193.8	201.8	189.4	187.3	207.2	190.5	211.1	219.7	195.2	200	145.9	208.6	201.8	184	170.7	170.5	161.9	163.8	172.5	145.6	178.9	141.2	185.8	172.1	173	169.4	137	151.2	178.1	176.4	132.2	154.1	101.6	NaN	NaN	NaN	NaN	NaN	NaN	NaN	NaN	NaN	NaN
384	251.5	176.4	181.4	225	194.6	208.6	208.7	248.6	194.6	166.5	230.8	196.2	219.5	187	208.9	195.3	192.5	190	193.2	160.4	171.6	220.8	181.7	212.8	201.2	203.5	169.7	199.4	146.8	175.5	170	155.5	137.4	150.9	174.9	199.3	180.5	179.4	146	212.2	191	161.6	216.8	170.5	145.5	160.3	171.5	207.2	191.3
385	188.5	280.3	224.2	219.4	194.9	196.2	180.2	219.5	206.6	204.3	179.2	202	183.5	230.9	186.8	212.6	190	174.7	185	217.9	221	174.5	199.8	161.7	174.2	191.9	205.7	209.3	170	167	152.5	151.7	165.6	221.7	180.7	168.4	148.2	205.3	174.5	179.5	182.7	196.5	180.7	166	153	156.8	172.5	177.3	174
0	182.5	200.4	162.8	164.1	127.6	154.4	181.2	221.6	166.5	185.5	149.7	163	159.2	176.5	177.8	194.5	216	158	154.7	NaN	NaN	NaN	NaN	NaN	NaN	NaN	NaN	NaN	NaN	NaN	NaN	NaN	NaN	NaN	NaN	NaN	NaN	NaN	NaN	NaN	NaN	NaN	NaN	NaN	NaN	NaN	NaN	NaN	NaN
386	204.2	167.9	172.8	218.9	150.3	163.8	166.4	219.2	132.4	157	148.9	149.9	119.4	131.9	176.4	136.3	149.9	159.5	162.2	143	127.8	168.4	166.5	144.9	155.2	149.2	116.8	161.6	176.5	169.7	124.1	138.5	140.8	119.4	147.5	158.3	138.3	165	139.1	166.5	152.8	146.4	142.4	126.2	133.4	150.1	135.7	161.1	129
0	110	103.1	135.4	109	91.88	100.6	132.7	138.9	99.14	126.9	87.42	113	110.2	90.04	118.6	87.33	136.6	85.5	97.59	150.8	123.9	97.13	124.2	101.3	89.87	105.7	97.85	104.6	102.5	NaN	NaN	NaN	NaN	NaN	NaN	NaN	NaN	NaN	NaN	NaN	NaN	NaN	NaN	NaN	NaN	NaN	NaN	NaN	NaN
387	225.8	285.1	238.5	197.5	255.6	218	219.1	185.7	209.8	287.8	210.4	203.2	194.7	232.6	194.1	169.7	180.7	171.1	204.5	227.8	228.2	171	169.1	183.8	207.4	173.5	180.3	200.8	225.4	198.7	160.7	239.8	153.2	161.7	219.6	211.2	187.7	223.4	187.2	186.7	150.9	179.4	162.4	177.1	186.6	216.7	183.7	194.5	180.7
0	107	136.6	NaN	NaN	NaN	NaN	NaN	NaN	NaN	NaN	NaN	NaN	NaN	NaN	NaN	NaN	NaN	NaN	NaN	NaN	NaN	NaN	NaN	NaN	NaN	NaN	NaN	NaN	NaN	NaN	NaN	NaN	NaN	NaN	NaN	NaN	NaN	NaN	NaN	NaN	NaN	NaN	NaN	NaN	NaN	NaN	NaN	NaN	NaN
388	258.8	192.7	167.4	178.2	161.5	178.2	192	189.8	197.8	190.4	205.3	188.7	210.8	181.9	221.9	221.6	189.3	184.7	212.2	196.3	218.7	215	158.8	189.8	177.4	139.9	167.2	145.2	158.8	173.2	157.7	133.2	214.5	180.8	136.2	173.5	166	174.4	150.3	164.9	162.7	174.7	167.5	132.4	195.6	144.7	164.9	169	171.6
0	NaN	NaN	NaN	NaN	NaN	NaN	NaN	NaN	NaN	NaN	NaN	NaN	NaN	NaN	NaN	NaN	NaN	NaN	NaN	NaN	NaN	NaN	NaN	NaN	NaN	NaN	NaN	NaN	NaN	NaN	NaN	NaN	NaN	NaN	NaN	NaN	NaN	NaN	NaN	NaN	NaN	NaN	NaN	NaN	NaN	NaN	NaN	NaN	NaN
389	214.5	186.3	239.7	228.8	175.1	190	160	173.7	172.4	184.5	183.9	193.5	165.5	165.2	206	171.7	167.9	213.2	154.5	171.4	202.5	179.3	164.5	190.1	165.6	187	173.8	168	184.3	147.1	140.8	144.3	160.3	203	190.9	145.3	123	170.5	177.1	180.3	142.9	166.3	154.7	175.5	130.6	154.3	147.1	126.5	152
0	173.4	178.2	186.8	144.7	146.7	135.5	145.3	154	124.7	162.2	156.5	138.8	158.7	199.9	200	195.1	171	161.6	148.7	211.9	151.4	142.1	177.6	146.7	147.1	134.6	167	143.1	169	123.5	141.7	149.4	117	136.8	129.8	140.3	111.6	131.8	159.3	158.5	113.3	133.8	160.8	135.6	141.9	134	126.4	129.9	139
0	160.8	180.3	163.8	154.7	149.3	126.6	142.9	170	163.1	148.8	100.6	144.5	157.2	150.2	142.8	158.9	139.4	143.7	179	161.5	101.8	126.1	163.7	124.7	146.7	142.7	127.2	138.2	129.5	100.7	140.3	111.7	145.3	110.9	129.1	142.8	191.5	128.5	134.9	112.7	122.2	133.9	152.9	122.3	115.7	157.6	142.4	126.8	102.7
390	155.7	148	147	118.6	164.1	210	145.4	103.1	152.9	134.1	150.5	150.4	128.5	161.6	137.8	132.1	128.1	138.2	120.1	150.6	129.2	129.5	133.6	151.5	127.8	165.5	156	128.8	121.2	121.4	108.5	122.3	140.5	134	100.9	95.29	131.1	143.8	158.7	126.3	114.7	119	131.7	142.2	114	156.1	125.2	132.5	141.2
391	122.9	149.7	124.5	151.4	167.6	157.5	146.5	159.5	152.8	121.3	146.5	133.3	127.7	139.9	144	147.4	134.1	150.6	143.3	132	149.6	133	131	159	143.7	147.1	127.9	123.3	114.3	133.4	115.9	135.2	125.6	139	145.5	177.6	152.7	157.8	127.4	104	155.6	130.5	130	116	134.3	133.8	126.4	113	109.3
392	162.9	157.1	161.7	155.6	136.2	137.2	161.3	166.5	177	140.2	153.5	132.2	163.8	156.1	121	152.6	160.9	160.4	118.8	164.1	166.4	130.6	135.9	164.6	143.4	145.1	119.8	120	172.5	151	146.1	135.3	130.7	153.3	148.1	105.8	104	136.8	110.5	142.2	122.3	145.8	121.1	129	135	147.3	139.5	141.1	152.4
393	112.4	152.8	132.5	142	131.8	170.4	129.8	120.8	158.8	139.3	141.3	130.5	126.3	154.6	140.7	126.1	132.8	143.2	136.8	129	97.62	128	113.8	117.1	132	143.9	112.5	118.9	113.6	99.42	114.5	156.9	147	154.7	125.6	142.8	141.3	135.7	162.8	131.2	123	113.4	148.8	145.5	128.2	151.5	150.5	141.4	141.5
394	231.1	239.9	215	219.4	204.6	201.4	184.3	213.1	201.4	213.2	180.4	187.4	193.4	160.1	188	194	212.1	221.9	223.8	183.3	211.8	186.5	184.1	210	201.4	198.8	187.3	176	134.9	162.4	145.7	152.5	174.1	201	195.7	204.8	219.7	181.2	217.7	219.3	172.4	180.3	161.3	185.4	169.8	181	196.1	181.5	185.9
395	110.4	140.3	127.2	170.6	114.4	137	129.6	137.8	139.2	182.6	113.5	107.8	118.9	138	173.8	123.1	162.7	144.6	127.1	146.2	112.8	181.2	116.3	142	147.9	114.8	125.3	119.3	122.2	165.6	144.5	119.5	133.8	116.2	80.29	135.1	89.06	142.5	133.7	106.2	123.7	98.62	138	103.6	125.1	110.8	97.49	123.9	91.92
0	156.5	199.5	140.8	162.2	171	147.7	158.1	141.1	180.4	145.9	133.6	159.4	169.2	149.8	181	131.5	156.5	177	168.9	163.2	138.4	148.3	159.4	159.8	117.8	145.9	129.3	140.7	155.9	179.4	152.5	139.6	145.5	165.5	144.6	142.8	144.2	135	136	109.8	130.7	139.5	129.8	108	121.7	102.6	122.6	138.7	121.7
0	231.6	197.9	201.3	215	217.8	240.7	237.8	286.2	300.6	193.9	191.6	222.5	211.1	176.3	188	207.3	205.2	229.3	249.2	189.2	187.5	199.7	200.9	184.7	170	178.7	182.3	166.4	160.2	NaN	NaN	NaN	NaN	NaN	NaN	NaN	NaN	NaN	NaN	NaN	NaN	NaN	NaN	NaN	NaN	NaN	NaN	NaN	NaN
0	152.9	159.4	209.5	208.8	188.5	164	169.7	187.1	205.2	196.4	187.2	189	167.3	162.2	172.2	173.3	181	117.2	152.7	148.2	219.4	167.1	173.4	175.2	190	185.5	155.9	202	178.2	249.5	637.8	642.9	736.9	624.2	588.8	656	694.2	707.2	599.2	639.4	599.5	643.3	648.5	576.2	588.7	574.7	613.6	660.8	618.7
396	167.1	130.1	142.7	107.6	158.6	132.6	132.7	129	108.5	125.9	92.16	110.1	147.6	108.4	136.8	132.8	117.5	141.1	148.6	142.4	142.3	131.6	139.3	140.1	130.1	102.4	137.6	121.3	120.4	141.6	108.7	116.5	119.6	117.1	147.6	84.72	122.7	119	104.7	132.2	103.8	136.5	114.5	116.3	121.4	137.1	120.7	127.8	112
397	127.1	183.2	154	161	175.9	156.3	160.2	172.7	196.5	166.3	134.9	140.8	192	170.1	142.5	166.6	162.7	154	152.7	152.3	149.8	171.7	166	147.3	160.1	160.6	178.4	140.4	124.9	197	147.3	167.8	169.9	175.2	170.2	124.8	179.6	144.1	136.6	102.2	124.5	152.1	159.2	199.3	150.7	148.9	167	144.7	163
0	130.7	148.8	126.9	167.5	112.2	107.8	99.73	144.7	137.7	122.7	136.3	166.7	164.3	NaN	NaN	NaN	NaN	NaN	NaN	NaN	NaN	NaN	NaN	NaN	NaN	NaN	NaN	NaN	NaN	NaN	NaN	NaN	NaN	NaN	NaN	NaN	NaN	NaN	NaN	NaN	NaN	NaN	NaN	NaN	NaN	NaN	NaN	NaN	NaN
398	198.7	227.8	179	183.3	185.4	150.8	137.9	190.9	226.1	161.1	172	136.2	193.1	163.3	158.2	177.4	176.5	178.8	194	157.2	159.5	185.7	166.5	196.5	172.5	148.9	175.2	132.5	157.9	178.4	174.3	181.3	189.4	173.4	193.7	176.8	156.3	140.5	161.9	161.5	166.9	177.3	201.4	214.8	161.9	181.4	153.9	158.8	141.1
399	223.9	170.5	175.4	181.9	198.3	154.8	205.1	182.2	221.1	201.5	446.6	644.4	596.4	666.6	580	589.4	602.7	587.7	613.3	616.4	521.8	391	409.3	504.5	526.4	460.3	544.5	377	614.9	362.8	371.6	351.8	374	351	283	265.1	278.5	255.6	244.1	235.2	179.7	211.6	187.1	220.6	254.6	231.7	245.6	211.3	238.9
400	188	190.3	212.9	201.3	159.4	190.8	159.4	200.8	155.3	154.8	165.4	202.7	205.2	227.3	187.8	292.3	627.4	636.3	589.7	538.4	606.4	554.8	602.2	541.8	608.4	598	552.9	559.4	558.4	609.7	669.8	660.4	561.4	566.9	559.8	613.3	413.5	488.5	507.8	493.6	377.4	615.7	560.4	556.3	473.8	537.9	466	480.8	395.4
0	NaN	NaN	NaN	NaN	NaN	NaN	NaN	NaN	NaN	NaN	NaN	NaN	NaN	NaN	NaN	NaN	NaN	NaN	NaN	NaN	NaN	NaN	NaN	NaN	NaN	NaN	NaN	NaN	NaN	NaN	NaN	NaN	NaN	NaN	NaN	NaN	NaN	NaN	NaN	NaN	NaN	NaN	NaN	NaN	NaN	NaN	NaN	NaN	NaN
401	173	157.9	170.5	135.5	178	135	159.6	155	166.2	132.2	134	121.6	119.1	147	97.39	169.6	150	145.4	130.5	87.16	142.4	128.5	99.02	139.5	142.4	126.5	150.9	145.4	122.9	102	155.5	135.5	136.1	135.8	122.9	110.9	118	94.11	152	137	135.3	121	135.1	106.4	173.4	122	129.8	129.4	132.5
402	165.8	151.7	142	173.1	172	154.1	135.5	148.5	150.1	117.2	135.8	195.7	158.1	160	151.4	136	159.1	171.5	167.5	145	135	116.4	126.8	139	166.5	162	117.4	154.6	146.5	128.4	125.5	131.4	129.1	112.9	133	151.5	158	144	118.9	114.9	124.4	122.5	129.5	159.8	139.6	107	139.6	134.6	127
403	178.6	113.7	169.6	136.7	190	161.9	166.5	179.2	192.9	171.7	174.4	180.6	159.2	153.9	171.2	139.7	156.2	133.7	163.1	144.9	148.6	154.1	154.8	175.4	172.4	188	133.8	165.8	144.9	143.6	201.4	166.9	190.5	156.5	154.2	147.8	122.9	171.1	103.9	129.9	150.8	141	113.7	155	131.4	161.6	103.3	173.3	170.8
404	188.5	171.1	138.2	154.3	170.1	162.2	140.5	152.1	182.5	161.8	105.1	141.3	184.5	160	151.1	129.5	145.4	127.5	149.5	148.8	141.8	137.4	121.4	127.3	142.4	127.5	110.8	151	137.6	129.5	146.1	135.4	156.5	112.8	184.6	161.4	140.5	112.4	130.7	128.7	120.3	123	132.9	151.5	162.2	128.4	121.1	131	131.6
405	149.1	158.8	149.9	170.2	108.5	132.7	137.6	138.6	161.2	135	152	155.9	145.6	144.8	130.7	155.4	146.2	128.8	158.6	162.7	146.8	140.6	99.81	103	106.4	113.9	147.7	108	123.5	76.2	117	116.6	128.3	131.5	142.4	135.5	148.9	140	97.84	132.3	106.7	80.45	103.3	107.7	127.7	123.1	115	110.6	79.3
406	173.3	164.9	151.9	134.2	156	136.5	125.4	153.8	123.6	164.7	189.7	144.1	145.2	111.5	136	111.2	141.5	137.6	134.5	136.3	124	136.8	150	168.8	88.89	115.3	143.3	116.8	104.4	131.4	103.8	98.88	130.8	136.5	153.8	111.3	129.8	119.5	136.1	130.8	161.3	115.6	142.9	125.8	117.4	117.1	144	99.5	138.2
407	94.74	127.8	88.5	98.68	159.9	124.8	116.2	119.1	143.5	138.4	115.4	108.2	161.2	146	110.1	133	120.7	99.96	143.6	113.5	140.3	124.7	110.7	109.4	103.5	151.9	132.9	98.4	94.2	149.2	113.8	146.1	107.9	119.3	111.8	127.1	112.1	122.6	117.3	126.5	133.9	113.5	100.3	126.7	102.3	122.9	132.8	156.6	113.1
408	174.3	156.7	192.6	180.7	125.1	159.1	144.9	176.7	151.8	99.76	103.1	154.4	135.4	178.1	136.8	159.8	141.1	128.3	130.8	120.5	127.3	122.6	148.6	132.1	138.2	162.4	156.6	112.2	111.6	130.1	137.1	149.6	117.4	110.5	155.2	129.2	155.5	184.8	150.9	150.2	120.6	139.9	125.4	84.88	150.7	124.2	130.7	102.9	115.3
409	178.7	164.8	148.3	182.3	129.5	129.3	137.3	152.4	175.1	120.6	132.8	195	170.6	151.5	126.2	169.5	142.5	195.8	162.1	125.7	146.8	130.1	133.1	118	137.1	140.7	182.3	112.4	160.5	109	107.8	169.1	127.2	145.7	141.6	114.2	149.4	124.6	156.7	171.2	136.6	117.2	152	123.6	126.6	149.8	144	163.6	162.1
410	119	112.2	121.4	143.8	122.1	131.2	111.4	131.2	89.8	166.1	149.8	114.5	113.2	142.4	103.7	118	103.6	98.03	166.3	107.5	119.6	113.2	111.8	128	108.7	115.5	93.79	136.2	114	105.8	112.2	126.2	139.6	123.7	126	148.7	151	140.9	104.2	137.6	99.91	111.9	133.8	86.47	112.6	90.35	117.3	120.4	113.2
411	165.4	168.3	154.4	182.3	131.5	158.7	212.2	161.2	145.4	156.4	163.9	129	166.4	164.4	166.3	139.6	158.4	177.1	156	106.4	138.6	119.9	141.7	135	163.9	146.9	139.7	136.8	125.4	154.9	158.4	164.5	136.5	121.1	145.5	131.5	142.9	125.6	147.5	116.6	123.1	147.9	118.6	128.9	109	113.1	138.1	138.1	113
0	169	151.5	127.6	154.9	150	110.7	161.1	150.8	141.8	132.9	137.4	145.8	122.2	157.2	148.3	133	154.6	128.4	139.2	109.4	142.7	135.5	140	134.5	146.4	112.7	137.5	129.8	129.7	139.9	120.1	136.4	115.9	126.9	170	131.3	167.8	157.9	NaN	NaN	NaN	NaN	NaN	NaN	NaN	NaN	NaN	NaN	NaN
0	182.5	176.1	188.5	139.5	155.1	135	128.9	150.1	114.2	128	149	138.9	125.5	134.9	160.4	150.6	160.6	94.08	118.5	131	115.9	148.6	134.5	133.4	103.1	144.3	152.6	60.35	156	130.8	143.4	129	125	162.2	132.6	137.1	143.1	164.7	146.6	151.6	148	127.6	153.5	127.2	157.3	151.2	131.7	142.7	137.6
0	146.8	121.8	133.2	103.6	102	135.8	142.4	123.7	186	112.5	88.39	121.4	97	102.3	112.5	128.8	106.6	144.9	115.4	91.78	108	129.8	114.3	121.5	121.7	142.7	161.2	98.29	113.9	113.7	133.5	153	114.6	120	144.8	95.61	101.1	120.2	96.94	102.6	112.7	106	126.9	88.37	97.06	129.5	107	100	109.1
0	146.5	173.9	172.3	163.8	134.9	135.1	151.8	130.9	142.2	142.2	135.9	129.7	165.5	155.2	149.8	158	153	144.9	161.1	141.8	146.4	153.6	129.8	161.2	154.3	152.6	139.6	177.1	119.5	128.8	131.1	123.4	127.2	143.3	128.9	130.3	146.8	134.9	158.7	154.9	126.6	146.5	125.4	157.7	128.4	138.2	145.6	151.6	123.8
412	125.3	109.4	156.2	136.3	122.5	134.6	155.9	121.9	135.4	95.67	146.1	149.9	120.3	125.7	145.5	116.2	159.5	120	120	151.6	138.9	125.5	152.9	126.9	120.5	106.1	190.2	109	163.4	115.6	102.9	147.1	118.7	95.05	122.1	110.4	90.12	98.59	150.6	105.8	143.4	107.2	94.44	109.6	96.62	115.2	129.6	87.72	117.5
0	192.7	149.4	141.9	119.3	149.1	148.5	130.9	120.4	141	122.9	140.5	143.8	135.5	106.7	134	113.6	130.9	137	115.9	110.6	111.9	147.1	122.7	149.5	112.1	143.5	125	103.1	105.5	110.2	129.5	109	117	120.9	90	112.5	131.5	101.5	100.5	88.49	NaN	NaN	NaN	NaN	NaN	NaN	NaN	NaN	NaN
0	162.7	135.1	181.5	167.8	178.4	154.2	154.1	164.8	173	164	135.6	175.5	178.5	194	153	185.7	NaN	NaN	NaN	NaN	NaN	NaN	NaN	NaN	NaN	NaN	NaN	NaN	NaN	NaN	NaN	NaN	NaN	NaN	NaN	NaN	NaN	NaN	NaN	NaN	NaN	NaN	NaN	NaN	NaN	NaN	NaN	NaN	NaN
413	135.7	129.2	193.5	175	155.5	168.3	153.1	119	135	127.4	134.2	135.1	146.5	134.5	150.8	135.1	166.4	160.9	125.6	146.2	116.2	134.5	162.7	116.2	111	115	137	134.5	143.9	133.6	106.1	135.6	151.6	130.6	134.3	120.2	136.9	162.5	132	127.1	107.1	125.6	116.3	127.7	132.8	106.4	147.9	119.2	138.2
414	148.9	171	168.9	180.9	172	182.5	175	168	199.9	144.8	144.3	188.6	197.9	181.9	208.6	203.5	162.2	180	167	171.5	144.1	145.2	170.9	158.4	162.2	130.5	216.2	188.8	162.7	151.2	191.5	176.7	177	179.1	158	142	164.8	150.2	186.2	172.6	165.1	123.7	181.4	174.1	170.4	152.5	160.5	146.2	163.1
0	181.5	121	138.3	147.4	135.5	123.8	160.4	108.7	125.2	133.4	148.4	143.7	133	84.9	145.2	139.7	132.4	174.2	145	158.8	165.6	117.9	123.6	95.64	125.5	134.9	131.6	137.6	145.9	118.4	157.2	141.9	156.4	143.2	171.6	151.7	120	141.9	124.9	120.3	106.3	123.9	145.8	119.6	126.4	86.9	85.5	129.5	116.3
0	159.1	121.8	128.6	123.6	163.5	118.5	113.9	158.6	166	166	158.9	108.4	113	167.6	163	167.5	146.4	102.9	147.5	147	123.1	136	144.9	132	133.5	113.5	165.5	140	104	149	126.5	114.5	107.5	109	130	130.5	116.1	105.1	127.6	99.52	123.5	104	131.4	112.4	102.6	105.1	111	140	110.5
415	177.8	127.5	146.7	134.9	179.3	179.9	201.1	121.5	129.7	153.9	164.3	137.4	160.4	157.8	134.3	188.9	166.9	103.8	158.7	120.4	134.4	133.9	148	142.8	125	196.7	161.7	148.9	180	133.2	120.9	135.5	148.5	125	137.7	131.8	151.5	126.4	142	144.7	125	85.58	159.5	170.1	112.4	111	126	140.1	122.6
416	161.8	133.2	110.6	149.2	125	114.5	120	152.5	150.5	107	129.3	115.2	107.2	156.9	115.5	110.6	136.4	117.8	115.1	167.4	154.3	125.8	90.59	133.8	128.5	124.2	128.1	148.6	141.4	123	94.8	116.5	132.9	150.7	133	99	140.6	131.4	90.96	118.3	136.4	139.7	126	110	136.2	114.2	128.3	90.61	116.5
417	136	110	122.1	168.5	172.7	160	135.6	168.8	114.8	151.8	138.7	117.1	156.2	142.6	140	129.3	143.4	150.1	135.1	138.6	139.6	142.5	140.3	136.8	143.7	121.8	138.3	132.3	151.5	87.92	143.2	150.7	107.2	103.3	101.9	137.6	115.5	119.6	121.5	183.2	137.2	127.9	111.9	106.1	122.9	146	143.4	121.6	115.8
418	212.7	192.5	160.5	180.1	186.5	180.9	182	138	170.4	154	260.5	777.1	885.4	844.9	931.4	800.6	886	812.3	854.1	848.3	845.5	759.8	798.9	950.1	851.9	814.6	765.1	710.6	620.8	639.5	332.1	255.6	269.9	254.2	252.9	246	332.2	310.9	269.4	219.6	179.7	164.9	195.5	162	118.5	171.9	184.7	161.2	169
0	233.1	227.8	232.4	205.4	249.7	229.4	225.4	250.8	266.7	234.3	208.1	188.8	187.2	215.4	231.2	215.2	260.2	224.6	210.1	235	185	225.9	238.8	199.4	212.6	222	188.9	223.8	234.3	208.8	203.4	207.4	238.7	204.5	149.9	206.5	174.2	189.2	183.4	188.4	174.5	177.6	NaN	NaN	NaN	NaN	NaN	NaN	NaN
419	139.6	155.9	204.4	153	151.9	123	133.4	135.1	135.5	148.5	149	138.1	113.5	127	114.5	154.5	117.1	142	117.1	155.1	112	101.6	140.1	161	117.5	132.1	102.5	102.1	124.5	123.6	147.4	151.9	106.7	109.6	126.1	137.3	113.9	129	139.6	119.2	114.1	120.4	131.6	124.6	111.1	110.7	146.9	136.3	141.6
0	218.2	177.5	223.1	221.8	209.1	211.2	222.3	239.3	188.1	170.5	210	225	232.6	203.3	222.2	187.9	190.4	218.1	216.4	173.6	NaN	NaN	NaN	NaN	NaN	NaN	NaN	NaN	NaN	NaN	NaN	NaN	NaN	NaN	NaN	NaN	NaN	NaN	NaN	NaN	NaN	NaN	NaN	NaN	NaN	NaN	NaN	NaN	NaN
420	175	192.5	253.7	196.5	259.5	174.9	180.2	196.1	202.3	191.6	174.5	137.6	199.6	165.7	190.2	202.8	249.1	219.1	205.3	203.6	165	192.6	210.3	192.1	189.9	197.9	152.1	188.6	223.9	182.3	155.9	152.3	173.5	147.2	182.7	148.1	158.7	147.6	167.4	184.9	174.3	207.2	196.7	188.3	197.8	201.6	193.3	162.8	193.5
421	131.5	175.2	181.5	202	166.3	165.5	166.3	134.4	162.2	147.3	162	154.7	175.7	165.9	161.4	155.5	175.2	186.2	186.9	155.7	176.7	183.1	186.3	201.7	169	179.6	178.5	145.4	181.7	144.6	153	154.1	139.6	178.1	157.7	154.2	160.2	170.1	191.9	152	164.3	207.1	167.1	175.5	134.4	171.1	157.2	178	197.4
422	157	193.6	165.4	214.5	192.9	202.8	170.4	156.6	177.3	176.9	205.3	206.8	166.9	158.5	166.4	154.2	207.5	182.4	186	166.1	170.7	201.9	206.1	190.5	181.3	202.1	167.4	169.2	179.5	144.8	175.2	164.1	198.3	184.6	154.9	160.2	174.4	180	173.4	155.8	188.9	168.3	153	161	167.3	199.9	164.4	179.6	162.6
423	183	143.8	169.7	167	147	163.6	178	168	140.1	190.5	147.1	151.6	158	149.6	166.8	138	166.4	159.2	149.5	145	167.4	131.2	116.5	118.4	109.9	110.5	114.1	145.1	132.5	133	140.5	133	110.4	129.6	139.5	143.1	143.3	155.5	128.4	121.1	129.6	118.3	124.2	115.7	160.2	144.5	132.1	164.2	130.3
0	158.7	159.1	159.6	184	176	178.8	144.9	185	160.1	165.7	173.4	134.2	122.3	162.2	140	142.7	137.7	152.3	151.5	145.1	144.9	136.3	154.7	123.9	135.9	139.1	186.8	141.8	165.9	130.5	152.1	140.8	116.4	135.4	152.5	125.3	165.9	123.6	140.3	143.3	150.7	139.5	164.7	150.1	142.5	149.6	156.4	171.5	144.5
424	219.5	185.8	159.3	207.7	194.3	206.9	188	191.6	184.5	195.1	209.9	156	172.7	141	181.3	202.1	153.9	202.3	203.1	160.4	170.9	187.1	172.3	177.3	162	181.7	154.1	203.4	169.4	179	158.1	186.1	256.1	182.3	152.6	185.3	180.1	188.6	173.1	163.9	158.7	174	180.3	158.3	164.5	224.7	141.8	163.9	176.5
0	135.1	152.6	173	134.4	107.1	123.1	83.57	113.6	NaN	NaN	NaN	NaN	NaN	NaN	NaN	NaN	NaN	NaN	NaN	NaN	NaN	NaN	NaN	NaN	NaN	NaN	NaN	NaN	NaN	NaN	NaN	NaN	NaN	NaN	NaN	NaN	NaN	NaN	NaN	NaN	NaN	NaN	NaN	NaN	NaN	NaN	NaN	NaN	NaN
425	166.4	173.6	120.5	224	173.4	161.3	178.1	150.9	191.5	188	145.4	160.1	189.1	150.1	164.6	132.3	136	167.2	159.2	161.9	134.1	182	169.5	164	153.3	155.6	166.2	179	159.2	192.3	131.7	135.7	145.9	159.3	134.7	162	116.8	139.5	134.9	145.3	121.9	132.8	134.8	124.9	140	109.6	151.1	147.2	126.7
0	196	164.8	210.4	171.5	176.7	174.8	119.9	164.5	158.9	183.4	184.8	193.2	165.7	137.4	180.8	212	163.6	170.8	177.3	147.9	169.9	171.1	173.2	164.8	159.9	168.2	191.5	121.3	143.9	170.4	152.8	173.9	197.1	146.3	154.9	170.7	190.6	166	172.9	175.4	158.7	189.7	154.6	156.5	167.9	136.6	167.7	171.2	141.1
426	142	138.4	173.4	121.6	135.9	160.5	139.6	145.5	173.6	161.4	141.2	150.4	161	140.9	126.2	143.1	159.5	175.4	109	126.7	126.8	123.4	144.3	188.7	168.3	167.8	155.9	175.7	130	169.9	178.8	133.8	157.6	174.2	169.7	162.6	123.7	161.5	160.5	131.5	150.7	144.7	164.2	140.9	140.1	189.8	148	129.4	147
427	172.8	177.4	228	569.5	639.9	710.9	624	672.7	691.3	512.2	602.3	540	589.8	302.2	282.7	204.9	226	177.8	158.7	159.6	177.2	165	147.3	163	152	193.3	152.6	117.7	179.6	160.7	137.9	155.6	153	154.7	184.3	173.1	153.9	152.3	165.3	124.6	141.2	147.4	172.2	149.5	119	148.8	132	152.2	128.8
0	161.5	133.1	152.2	131.6	NaN	NaN	NaN	NaN	NaN	NaN	NaN	NaN	NaN	NaN	NaN	NaN	NaN	NaN	NaN	NaN	NaN	NaN	NaN	NaN	NaN	NaN	NaN	NaN	NaN	NaN	NaN	NaN	NaN	NaN	NaN	NaN	NaN	NaN	NaN	NaN	NaN	NaN	NaN	NaN	NaN	NaN	NaN	NaN	NaN
428	165.1	155.9	149.5	136.3	155.4	177.7	161.8	189.1	183.3	145.8	172.9	183.5	121.4	120.8	129.9	173.8	176	194.5	173.6	168.6	173.9	140.8	177.1	165.8	163	168.2	169.5	148.8	163.2	159.3	179.2	172.7	150.4	152.7	168.2	188.1	170.5	166.3	156.9	177.7	166.9	169.6	126.6	177.7	169.5	154.3	156.9	178.4	157.8
429	124.1	160.6	162.6	149.5	177.5	152.5	161.8	172.8	133.3	162.5	128.6	161.2	145.7	177.6	142	137.3	144.8	185.2	151.8	144.2	132.1	150.7	150.8	122	134.1	125.3	155.5	126.9	130.2	129.9	132.1	115.9	146	139.1	132.9	141	135.9	102.2	126.7	114.1	114.8	116.4	183.4	131.7	120.3	104.6	102.9	121.4	118.3
430	166.7	163.4	189.7	142.1	142	141.2	121.2	165.2	144.2	154.8	393.1	629.3	528.5	577.7	678	678	620.5	699.1	619.3	574.7	577.7	611.1	583.9	486.4	580.1	502	525.3	553.9	514.6	309.8	217.3	182	215.3	224.4	269.2	243.3	180.7	136.2	163.4	157.7	155.4	155.6	157.5	143.5	144.5	132.3	158.7	141	198.1
431	149.9	155.8	153.4	161.5	193.1	117	124.6	166	187.9	164.5	195.1	186.5	303.4	551.9	538.5	536.5	483.4	557	500.1	538	500.7	549.3	523.5	491.3	531	560.6	478.3	475.6	448.4	440	511.5	520.2	485.8	475	391.2	423	292.2	214.9	184.5	164.8	192.1	205.9	189.1	184.4	212.3	193.8	163.1	166.6	168.5
432	107.4	116.1	138.9	122.3	128.2	145.8	118.1	144.6	92.16	130.2	151.7	149.6	123.6	144.6	128.3	161.5	146.9	113.8	130.7	154.8	122.2	150.1	116.3	125	134.6	141.3	110	130.4	117.7	137.3	110.6	132.7	148.5	111.6	124.4	121.8	109.5	111.2	140.1	111.7	88.05	115.4	144.5	117.1	101.4	103.4	120.9	129.5	107.1
433	169.3	166	155.8	155.5	171.6	139.6	147	166.6	167.6	156.5	161.7	176.9	154.4	134.1	150.7	135.5	122.3	124.7	150.2	118.6	141.2	133	128.2	143.9	169.9	121.6	161	155.1	157.7	166.3	123.1	165.8	166.6	143.5	166.6	166.9	143.5	131.1	164.2	161.4	150.7	160.9	149.7	135.1	165.6	118.7	160.1	142.1	121.2
434	177.5	155.4	150.9	166.5	137.5	173.5	152.2	208.6	145	162.4	141.3	127.5	136.8	123.1	133.7	147.3	166.6	144	140.5	93.07	125.2	99.73	101.4	113.9	140.7	114.9	144.1	155.1	129.4	130.9	109.5	118.9	137.4	122.5	122.2	131.2	122.7	123.8	97.66	142.2	131.7	104.1	130.1	132.8	144.8	120.6	116	125.1	115.2
0	116.2	157	147.8	133.6	152.7	137.7	146.8	146.5	184.7	159	162.4	172.6	150	116.4	120.6	130.7	142	180.3	141.3	148.2	146.8	148.2	118	159.8	134.7	109.3	160.1	131.7	127.3	146.4	131	140.7	154.2	136.5	129.1	95.3	144.2	125.7	116.1	104.5	115.5	148	101	129.3	133.7	129.2	157.3	152.5	130
0	152.6	142	NaN	NaN	NaN	NaN	NaN	NaN	NaN	NaN	NaN	NaN	NaN	NaN	NaN	NaN	NaN	NaN	NaN	NaN	NaN	NaN	NaN	NaN	NaN	NaN	NaN	NaN	NaN	NaN	NaN	NaN	NaN	NaN	NaN	NaN	NaN	NaN	NaN	NaN	NaN	NaN	NaN	NaN	NaN	NaN	NaN	NaN	NaN
0	172.6	179.5	121	150.6	197.5	NaN	NaN	NaN	NaN	NaN	NaN	NaN	NaN	NaN	NaN	NaN	NaN	NaN	NaN	NaN	NaN	NaN	NaN	NaN	NaN	NaN	NaN	NaN	NaN	NaN	NaN	NaN	NaN	NaN	NaN	NaN	NaN	NaN	NaN	NaN	NaN	NaN	NaN	NaN	NaN	NaN	NaN	NaN	NaN
435	165.5	177.1	127.7	145	145.5	141	148	137.2	142.4	136.4	122.3	142.8	144.3	113.3	181.2	136.1	135.5	118.3	125.3	119.7	134.6	127.7	136.8	113	133	154.3	113.8	134.3	119.9	145.7	155.2	139.2	153.7	173.1	142	150	150.2	169.8	155.7	142.7	129.9	131.3	136.7	134.7	147.2	106.8	145.1	132.8	124.2
436	148.8	119.6	126.1	139.5	139.9	154.4	113.1	135.7	87.08	102.3	123.5	105.4	146.5	137.9	180.3	110.4	110.7	119.8	115.2	130.5	122.3	120.2	128.4	126.4	126.1	108	148.2	115	146.3	121.6	117.1	115	119.4	104.4	134.8	103.8	116.8	132.2	116.2	105.1	134.4	117.8	138.7	96.55	132.3	127.7	118	120.3	86.27
437	154.9	130.4	152.2	151.9	132.3	129.4	146.8	111.8	166.9	142.6	163.1	113.6	155.7	155.9	144.2	160.3	152.5	148.1	172.1	105	156.7	138.5	170.4	139.5	148.6	136.6	136	134.5	160	121.2	117.6	109	161.2	129.6	114.4	130.9	152.9	144.9	107.3	157.5	135.1	129.9	147.7	145.1	138.9	125.6	108.1	104	115
438	148.5	113.1	165.1	99.11	130.3	131.3	113.8	138.2	134.6	125	159.7	135.2	129.5	84.63	161.3	111.9	111	127.4	123.2	119.2	120.7	106.2	143.6	154.6	101.4	146.6	136.4	101.4	156.2	103.7	90.38	138.9	137.1	106.4	109.2	92.53	90.76	130.7	135.6	108.9	97.75	107.1	99.42	81.59	127.5	83.25	89.36	85.6	125.2
439	143.5	167.5	132.4	149.1	156.5	105	140	114.3	109.3	94.34	135.4	113.4	106	114	161.4	238	225.2	198.6	158.1	258.9	233.8	321	249.7	252.4	293	255	259.5	186	208.9	208.2	191.2	203.4	199.3	187.2	162.7	140.7	193	162.1	179	148.8	122.7	148.6	134.5	165.2	150	140.6	154.8	138.3	126
440	228.7	214.5	221.8	187.2	161.2	178	176	187.2	250	158.3	236.8	169.3	128.5	177	154.3	127.8	148.8	157.3	142.5	164.2	154.7	178.8	162.5	145	136	143.1	140	115	108.8	97.92	116.8	115.3	131.3	166.7	136.5	128.7	144.8	163.2	142.9	157.3	136.8	129.6	133.5	116.1	130.4	122.7	130.2	163.3	136.4
441	193.6	107.1	137.6	161.2	113.2	110.4	143	120.3	131.4	126.2	163.6	159.3	124.1	147.1	103	113.3	122.3	110.6	117.6	112.4	140.5	109.3	105.1	87.41	124.1	144.1	123.5	104.8	147.2	106.3	110.6	81.76	111.1	120.1	106.6	144.4	56.91	88.64	130.9	104.4	73.3	87.36	98.67	94.72	107.6	92.19	120.1	127.6	104.5
442	218.7	196.3	213.5	213.2	175.6	202.6	148.3	199.2	175.2	140.7	153.2	136.7	163.8	157.1	122.4	157.3	112.7	129.8	151.5	157.9	148	126.3	149.1	154.9	116.5	135	142.3	126.3	133.4	160.1	135.5	115.2	138.5	158.5	138.8	102.6	132.4	131.5	97.84	125.3	151.1	122.4	140.5	130.4	136.6	115	130.1	117.3	142.6
443	167.1	141.2	160.2	139.7	190.8	160.9	161.8	113.2	195.7	138.7	167.2	140.2	160.8	151	169.5	121.8	128.5	164.2	154.2	132.9	124.8	161.5	109.5	142.1	165.7	160.8	104.5	121.6	153.6	120.6	104.5	118.7	100.5	106.2	122.8	106.8	128.3	141.2	136.3	134.5	135.8	116.5	115.8	122.6	122.7	101.6	115.9	131.6	119.5
0	137.8	185.2	190.4	149.2	159.5	173.1	152	186.4	126.4	201	148.4	145.9	145.5	185.4	143.3	166.6	139.9	146	179.2	149.2	116	141.2	116.7	153.3	143.6	139.2	132	135.2	110.4	164.7	131.7	133.5	150.3	165.6	145	135.7	147.8	139.3	176.5	125.6	156.3	151.5	165.1	123	125	117.5	118.8	114.8	146.6
0	145.2	141.1	180.4	131.9	128	142.9	156.6	138.5	149	166.5	134.9	138.1	124	133.2	109	139.1	179.4	142.5	111.4	125.2	122.4	88.06	134.7	141	109.5	127.3	104.4	129.1	118.5	126.5	131	107.2	109.7	157.4	104.8	119.5	136.5	102.9	115.4	115.3	125.2	148.7	130.9	105.2	113.7	95.82	144.3	138	91.74
0	NaN	NaN	NaN	NaN	NaN	NaN	NaN	NaN	NaN	NaN	NaN	NaN	NaN	NaN	NaN	NaN	NaN	NaN	NaN	NaN	NaN	NaN	NaN	NaN	NaN	NaN	NaN	NaN	NaN	NaN	NaN	NaN	NaN	NaN	NaN	NaN	NaN	NaN	NaN	NaN	NaN	NaN	NaN	NaN	NaN	NaN	NaN	NaN	NaN
444	264.5	211	230.3	233.1	233.6	208.4	189.7	209.5	225.6	206.4	204.4	210.8	181.3	159.9	192.9	138.6	208.7	172.8	136.7	160.2	187.7	157.5	127.7	151.8	183.8	146.5	151.4	157.7	131	145.3	151.1	139.3	136.7	134.7	127.3	129.6	144	167.5	115.6	133.4	109.6	139.5	106.2	114.8	120.3	147.5	144.1	112.4	117.7
445	143	154.8	142	138.7	142.9	125.8	141.8	172	130.1	119.3	135.3	134.5	117	125.5	122.4	141.3	140.1	163.2	109.6	129.3	142.9	139.5	232.4	103.8	86.6	118.8	131.6	118	96.14	142.2	133.2	120	125.9	133.1	118.3	124.5	131.8	137.7	127	108.7	123.8	112.5	125.9	127.9	106	107.7	136.9	108.2	130.4
0	222	NaN	NaN	NaN	NaN	NaN	NaN	NaN	NaN	NaN	NaN	NaN	NaN	NaN	NaN	NaN	NaN	NaN	NaN	NaN	NaN	NaN	NaN	NaN	NaN	NaN	NaN	NaN	NaN	NaN	NaN	NaN	NaN	NaN	NaN	NaN	NaN	NaN	NaN	NaN	NaN	NaN	NaN	NaN	NaN	NaN	NaN	NaN	NaN
0	586.1	484.9	501.1	542.6	515.7	525.4	407.6	447.3	459	466.4	335.6	269.5	224.7	176.5	174.4	159.5	151	134	130	162.2	129	143.2	170	165.5	125.7	136.3	110.9	141.6	80.12	150.5	118.9	99.8	144.1	110.5	135.6	131.1	103.6	123.3	119.4	108.4	105.9	103.9	97.39	131.8	113.4	117.1	99.8	100.1	132.3
446	274.4	247.3	217.3	180.6	168.7	206	170.9	178.5	146.5	159.9	156.4	136	113.3	129.4	150.9	174.3	174.6	115.1	106.1	168.6	104.1	151	102.9	123.8	122.8	125	124	126.4	148.3	120.4	118.6	154.9	120.9	129.9	128.2	119.8	137.9	131.5	139.4	108.9	108.3	150.9	123.4	119.6	153.6	117.9	119.4	125	129.5
447	193.4	227	166.9	178	163.1	151.2	127.2	151.8	203.3	194	191.2	180.9	182.4	187.1	180.2	167.2	172.7	145.6	161.8	175.2	202.6	150.4	150.5	133.2	178.2	162.9	164.4	150.5	193.7	154.4	150.3	167.6	196.2	199.9	159.2	170.7	201.5	178	227.5	158	201	205.2	164.9	182	162.9	177.4	168.8	170	154.9
0	136.2	127.4	131.6	171.4	126	161.2	119.2	104.2	147	122	159.9	140.3	100.8	139.1	NaN	NaN	NaN	NaN	NaN	NaN	NaN	NaN	NaN	NaN	NaN	NaN	NaN	NaN	NaN	NaN	NaN	NaN	NaN	NaN	NaN	NaN	NaN	NaN	NaN	NaN	NaN	NaN	NaN	NaN	NaN	NaN	NaN	NaN	NaN
448	239	166	175	145.6	201.5	124.1	149.5	178.2	820.4	1038	1002	908.5	841.9	986	938.4	900.2	979	850.4	874.8	747.1	804.8	893.5	840.7	918.1	934.7	701.9	529	406	383.9	404.1	321	303.8	272	271.3	233.7	253.7	245.1	224.8	206.2	266	264.5	189.1	178.1	200.7	204	174.8	185.9	219.1	234.6
0	202.5	228	255.5	234.5	230	230.3	230.9	186.7	159.5	224.5	236.7	230.5	186.4	158.6	178.8	154	248.3	189.3	186	200.2	179.9	210.3	199.4	193.8	157.5	162.7	165.8	173.3	199	182.5	173.2	115.7	185	170	152.3	172.9	185.3	146.5	151.7	133.7	160.2	152	153.3	170.1	144.2	136.5	115	134.6	144.8
449	225	176.5	208	256.9	224	207.9	184.1	222.7	204	169.5	221.3	167	182.6	174.5	177.5	141.9	219.4	159.9	186.5	173	140.8	189.9	140	192.3	162.5	207.4	175.6	140.6	166.1	153.3	162	108	148.7	118	119.1	159.1	143	136.5	145.6	134.9	179.2	155.6	138.8	161.9	151	139.7	113.5	130.1	100.8
0	121.6	159.3	127.7	108.4	154.5	173.3	145.6	166.6	128.2	149.3	186.6	170.4	124.4	164.2	145.1	141.1	174.4	177.9	167.8	159.8	173.6	157.4	190.5	174.5	130	142	154.7	183.8	171.2	106.2	136.4	137	129.6	111	126.5	117.1	149.8	118.5	93.37	120.8	138.2	111.3	99.4	100	110.3	150.1	84.93	137.3	117.8
0	224	245.5	877	839	869.4	890	868.1	731.2	890.9	767	945.5	868.5	602.4	342.9	293.4	381.9	306	326.4	246	212.4	220	235.5	235.8	243.5	245.6	269	185.7	175.8	175.4	195.9	168.2	169.7	162.7	201	189	167.7	164.5	195.5	141.7	182.2	223.1	174	158.1	165.6	154.5	151.4	180	188.6	151
0	146.9	119.1	167.7	155.9	146.8	122.5	140.3	114.8	134.6	158	155.9	171	156.6	140.2	118.7	128.4	116.2	110.7	129.5	124	123.8	117.3	123.8	157.7	127.6	137.1	101.6	124.8	145.5	108.2	145	165.3	118.7	134.7	120	153.8	124.8	120.9	146.1	101.8	104.3	121.8	107.6	91.06	110.5	113.9	104.2	105.5	88.83
0	203.5	202.4	217.6	202	192	222.1	176	145.7	193	151.3	135.7	185.5	206	199.9	174.3	143.3	144	163.1	147	134.4	151.8	180.8	203.1	176.4	159.7	148.2	175.4	167.6	151	141.1	143.6	155	160.6	155.2	199	166.6	140.6	110.6	149.2	125.7	145	147	105.6	147.5	132.5	127.8	162.4	164.4	146.6
450	186.7	198.6	162.8	181	147.7	167	131.6	154.2	176.7	173	144.6	158.6	141.4	145.2	176.8	152.2	157.3	163.7	148.5	138.2	188.8	149.8	165.2	160.4	110.2	191.5	138	156.8	125.7	130.3	115.8	105.4	134.4	155.8	142.4	179.3	130.3	153.7	129.7	122.7	133	148.2	147.5	124	127.5	143.1	126.3	139.4	162.4
0	91.67	128.6	100.5	98.52	116.4	101.9	97	109.1	131.2	97.46	94.97	108.5	116	121.1	106.2	113.7	91.13	129	117.6	130	114.8	110.3	87.01	132.5	100.4	121.5	104.1	85.89	161.5	119.5	125.2	111.2	92.77	110.5	94.99	113.2	87.28	128.7	102.9	111.8	104.8	94.32	119.8	87.45	118	100.7	102.6	78.71	112.1
451	201.1	221.3	158.6	196.2	220.9	187.6	196.5	164.1	188.8	158	179.7	174.5	188.3	185.4	159.5	211.6	177.4	206	173	207.7	166.5	246.6	173.1	163.2	174.6	181	174.7	196.6	173.2	175.5	188.9	168.5	161.5	171.1	148.6	140.2	150.3	162.3	234.2	181.1	149.8	155.1	185.5	137	156.6	182.7	144.8	168.9	144
452	120.3	159.1	140.4	138.6	125.3	129	147.4	128	134	177.8	111.4	125	124	135.5	137.1	149	126.4	123	119.2	118.1	111.5	130.9	135.4	139	135.1	149.3	138.5	116.7	123.5	143.2	130.4	134.9	104.1	112.6	165.8	123.5	114.4	123.5	144.6	122.8	131.1	115	113.4	143.3	134	118.4	136.5	136	143.6
453	168.3	112.7	131.8	142.9	115.7	138.8	106.9	116.8	130.9	146.2	128	132	137.9	116.6	161.2	149.5	135.5	145.4	155.2	122.5	128.8	132.7	123	133.5	121.9	124.5	125.6	127.2	100.3	123.8	137.7	129.6	135.9	112.2	119.9	116.2	151.8	99.93	128.6	124.2	113.3	120.8	147.5	94.83	118.2	124.9	126.1	118.3	106.6
[truncated: 215 more columns]
