# Supplementary material for: Fractional killing arises from cell-to-cell variability in overcoming a caspase activity threshold
Source: Mol Syst Biol. 2015 May 7;11(5):803. doi: 10.15252/msb.20145584 (PMC4461398; doi:10.15252/msb.20145584)
Supplement: Supplementary file 3 [file msb0011-0803-sd3.zip › All_data/028_TRAIL (1 ngml) + Bortezomib (100 nM)_2/raw_fret.tsv]

Cell # (0 for discarded)	T=5min	T=10min	T=15min	T=20min	T=25min	T=30min	T=35min	T=40min	T=45min	T=50min	T=55min	T=60min	T=65min	T=70min	T=75min	T=80min	T=85min	T=90min	T=95min	T=100min	T=105min	T=110min	T=115min	T=120min	T=125min	T=130min	T=135min	T=140min	T=145min	T=150min	T=155min	T=160min	T=165min	T=170min	T=175min	T=180min	T=185min	T=190min	T=195min	T=200min	T=205min	T=210min	T=215min	T=220min	T=225min	T=230min	T=235min	T=240min	T=245min
0	NaN	NaN	NaN	NaN	NaN	NaN	NaN	NaN	NaN	NaN	NaN	NaN	NaN	NaN	NaN	NaN	NaN	NaN	NaN	NaN	NaN	NaN	NaN	NaN	NaN	NaN	NaN	NaN	NaN	NaN	NaN	NaN	NaN	NaN	NaN	NaN	NaN	NaN	NaN	NaN	NaN	NaN	NaN	NaN	NaN	NaN	NaN	NaN	NaN
1	1.41	1.382	1.378	1.388	1.369	1.385	1.39	1.37	1.387	1.367	1.357	1.363	1.38	1.361	1.332	1.363	1.384	1.377	1.363	1.362	1.344	1.348	1.321	1.418	1.349	1.372	1.438	1.387	1.356	1.383	1.404	1.271	1.373	1.364	1.332	1.375	1.353	1.379	1.361	1.354	1.378	1.385	1.35	1.372	1.376	1.366	1.402	1.377	1.349
0	1.482	1.388	1.426	1.447	1.419	1.354	1.454	1.36	1.425	1.403	1.456	1.419	1.404	1.394	1.368	1.412	1.422	1.486	1.398	1.345	1.442	1.357	1.397	1.462	1.489	1.408	1.344	1.305	1.39	1.487	1.318	1.469	1.439	1.454	1.398	1.361	1.395	1.395	1.421	NaN	NaN	NaN	NaN	NaN	NaN	NaN	NaN	NaN	NaN
0	1.487	1.426	1.391	1.376	1.315	1.391	1.382	1.355	1.377	1.367	1.378	1.513	1.414	1.408	1.301	1.459	1.39	1.455	1.402	1.424	1.438	1.321	1.318	1.411	1.346	1.441	1.4	1.349	1.446	1.391	1.438	1.35	1.38	1.449	1.406	1.364	1.327	1.408	1.353	1.466	1.351	1.424	1.426	1.424	1.428	1.43	1.418	1.406	1.359
2	1.415	1.38	1.391	1.357	1.402	1.35	1.34	1.386	1.38	1.346	1.42	1.384	1.403	1.39	1.405	1.423	1.39	1.389	1.412	1.399	1.351	1.399	1.37	1.377	1.389	1.385	1.398	1.336	1.38	1.415	1.412	1.342	1.38	1.367	1.376	1.389	1.381	1.379	1.378	1.396	1.394	1.383	1.345	1.366	1.383	1.39	1.405	1.427	1.421
3	1.476	1.38	1.379	1.402	1.386	1.415	1.429	1.439	1.432	1.391	1.46	1.428	1.371	1.402	1.408	1.422	1.379	1.393	1.386	1.396	1.397	1.403	1.377	1.428	1.422	1.38	1.391	1.385	1.418	1.409	1.349	1.416	1.401	1.373	1.43	1.427	1.403	1.42	1.373	1.405	1.394	1.391	1.352	1.417	1.376	1.406	1.388	1.408	1.389
0	1.463	1.404	1.386	1.418	1.388	1.445	1.389	1.391	1.403	1.402	1.397	1.395	1.417	1.404	1.398	1.401	1.394	1.404	1.385	1.408	1.401	1.387	1.395	1.429	1.39	1.395	1.434	1.406	1.351	1.4	1.422	1.315	1.411	1.388	1.345	1.419	1.405	1.407	1.426	1.385	1.418	1.456	1.399	1.41	1.445	1.377	1.492	NaN	NaN
4	1.395	1.374	1.409	1.358	1.402	1.354	1.344	1.389	1.366	1.357	1.418	1.39	1.376	1.382	1.392	1.446	1.377	1.394	1.411	1.378	1.347	1.399	1.383	1.379	1.36	1.363	1.372	1.329	1.399	1.4	1.426	1.362	1.37	1.363	1.382	1.408	1.381	1.374	1.393	1.383	1.395	1.403	1.35	1.352	1.386	1.387	1.446	1.429	1.421
0	1.43	1.409	1.373	1.408	1.401	1.411	1.43	1.421	1.408	1.396	1.464	1.428	1.392	1.389	1.417	1.442	1.409	1.414	1.397	1.379	1.408	1.396	1.359	1.416	1.424	1.355	1.379	1.366	1.416	1.376	1.381	1.4	1.419	NaN	NaN	NaN	NaN	NaN	NaN	NaN	NaN	NaN	NaN	NaN	NaN	NaN	NaN	NaN	NaN
0	1.453	1.408	1.383	1.378	1.331	1.389	1.411	1.38	1.372	1.379	1.368	1.477	1.386	1.399	1.309	1.446	1.409	1.441	1.411	1.405	1.409	1.357	1.33	1.413	1.367	1.448	1.413	1.34	1.43	1.385	1.431	1.359	1.37	1.393	1.412	1.408	1.348	1.401	1.365	1.44	1.356	1.427	1.408	1.421	1.438	1.42	1.412	1.404	1.343
5	1.453	1.38	1.404	1.396	1.308	1.394	1.376	1.383	1.377	1.37	1.352	1.428	1.413	1.405	1.341	1.425	1.405	1.403	1.378	1.375	1.39	1.348	1.352	1.404	1.373	1.402	1.404	1.387	1.402	1.388	1.43	1.335	1.371	1.388	1.369	1.359	1.349	1.392	1.366	1.424	1.36	1.402	1.394	1.391	1.43	1.393	1.411	1.383	1.362
6	1.468	1.411	1.384	1.401	1.385	1.429	1.397	1.381	1.402	1.384	1.364	1.428	1.422	1.393	1.371	1.399	1.398	1.394	1.369	1.372	1.401	1.377	1.364	1.426	1.403	1.401	1.435	1.403	1.372	1.403	1.427	1.323	1.408	1.391	1.36	1.4	1.393	1.404	1.4	1.383	1.387	1.407	1.395	1.397	1.409	1.39	1.428	1.408	1.409
0	1.408	1.393	1.401	1.349	1.386	1.358	1.347	1.385	1.345	1.369	1.423	1.394	1.392	1.377	1.393	1.434	1.386	1.375	1.418	1.401	1.347	1.407	1.387	1.383	1.382	1.404	1.375	1.33	1.392	1.41	1.408	1.367	1.378	1.36	1.375	1.396	1.37	1.37	1.395	1.386	1.401	1.416	1.349	1.384	1.386	1.376	1.411	1.428	1.409
7	1.393	1.387	1.403	1.331	1.376	1.338	1.351	1.376	1.385	1.365	1.402	1.379	1.373	1.372	1.375	1.414	1.364	1.364	1.407	1.387	1.369	1.412	1.372	1.376	1.379	1.384	1.379	1.341	1.399	1.409	1.416	1.352	1.371	1.371	1.356	1.378	1.384	1.368	1.396	1.38	1.396	1.401	1.364	1.377	1.392	1.385	1.435	1.417	1.413
0	1.4	1.359	1.358	1.346	1.399	1.341	1.33	1.347	1.38	1.35	1.379	1.391	1.388	1.363	1.392	1.399	1.361	1.35	1.386	1.382	1.343	1.384	1.387	1.372	1.373	1.38	1.37	1.341	1.409	1.386	1.414	1.355	1.388	1.374	1.353	1.38	1.36	1.374	1.389	1.378	1.386	1.373	1.35	1.354	1.379	1.371	1.396	1.415	1.407
8	1.386	1.375	1.345	1.365	1.405	1.381	1.345	1.381	1.383	1.341	1.395	1.403	1.384	1.428	1.394	1.418	1.383	1.381	1.36	1.381	1.379	1.39	1.379	1.388	1.401	1.386	1.397	1.363	1.406	1.402	1.385	1.36	1.409	1.373	1.363	1.356	1.378	1.403	1.384	1.368	1.404	1.363	1.349	1.38	1.388	1.373	1.382	1.406	1.412
9	1.422	1.375	1.363	1.397	1.397	1.366	1.397	1.367	1.39	1.364	1.418	1.388	1.374	1.398	1.388	1.392	1.365	1.391	1.368	1.368	1.381	1.385	1.371	1.416	1.399	1.374	1.355	1.366	1.372	1.385	1.368	1.381	1.42	1.354	1.381	1.393	1.382	1.386	1.374	1.378	1.372	1.379	1.355	1.394	1.351	1.396	1.376	1.393	1.369
0	1.386	1.348	1.384	1.34	1.389	1.349	1.347	1.38	1.38	1.382	1.4	1.376	1.384	1.375	1.378	1.424	1.355	1.347	1.405	1.385	1.361	1.407	1.348	1.382	1.369	1.379	1.378	1.338	1.384	1.398	1.406	1.368	1.379	1.371	1.394	1.407	NaN	NaN	NaN	NaN	NaN	NaN	NaN	NaN	NaN	NaN	NaN	NaN	NaN
10	1.397	1.381	1.384	1.397	1.412	1.393	1.349	1.394	1.358	1.345	1.386	1.417	1.392	1.456	1.427	1.412	1.386	1.385	1.364	1.377	1.389	1.379	1.407	1.369	1.417	1.4	1.381	1.387	1.4	1.387	1.381	1.353	1.416	1.383	1.361	1.339	1.36	1.4	1.378	1.389	1.393	1.375	1.375	1.372	1.379	1.383	1.378	1.432	1.425
11	1.446	1.402	1.381	1.377	1.343	1.365	1.4	1.381	1.396	1.378	1.397	1.411	1.398	1.384	1.345	1.416	1.378	1.416	1.383	1.368	1.41	1.358	1.349	1.408	1.372	1.402	1.393	1.353	1.4	1.391	1.397	1.345	1.376	1.374	1.371	1.356	1.355	1.387	1.379	1.395	1.374	1.378	1.382	1.393	1.388	1.384	1.42	1.375	1.345
12	1.396	1.367	1.37	1.387	1.41	1.356	1.378	1.397	1.363	1.36	1.406	1.402	1.407	1.405	1.405	1.407	1.414	1.374	1.381	1.391	1.39	1.403	1.394	1.377	1.388	1.394	1.388	1.357	1.386	1.384	1.392	1.367	1.411	1.39	1.352	1.351	1.389	1.381	1.391	1.391	1.398	1.36	1.367	1.38	1.394	1.38	1.38	1.43	1.418
0	1.378	1.36	1.362	1.346	1.374	1.331	1.367	1.363	1.353	1.354	1.364	1.357	1.368	1.377	1.347	1.36	1.369	1.334	1.344	1.349	1.338	1.372	1.35	1.361	1.321	1.355	1.342	NaN	NaN	NaN	NaN	NaN	NaN	NaN	NaN	NaN	NaN	NaN	NaN	NaN	NaN	NaN	NaN	NaN	NaN	NaN	NaN	NaN	NaN
0	1.371	1.348	1.364	1.366	1.379	1.35	1.346	1.365	1.37	1.349	1.387	1.367	1.364	1.382	1.386	1.383	1.358	1.363	1.361	1.365	1.351	1.37	1.357	1.369	1.364	1.365	1.384	1.34	1.375	1.375	1.371	1.35	1.381	1.349	1.353	1.372	1.362	1.372	1.378	1.359	1.361	1.359	1.348	1.366	1.369	1.369	1.373	1.39	1.382
0	1.374	1.371	1.361	1.335	1.367	1.351	1.354	1.362	1.359	1.358	1.365	1.347	1.371	1.372	1.364	1.395	1.371	1.35	1.372	1.37	1.345	1.369	1.353	1.361	1.362	1.361	1.369	1.345	1.386	1.366	1.369	1.343	1.376	1.351	1.339	1.372	1.358	1.36	1.364	1.378	1.366	1.377	1.331	1.364	1.365	1.356	1.377	1.386	NaN
13	1.362	1.354	1.366	1.393	1.375	1.391	1.381	1.367	1.417	1.366	1.373	1.348	1.361	1.347	1.396	1.376	1.398	1.357	1.371	1.364	1.378	1.388	1.384	1.37	1.384	1.348	1.349	1.342	1.388	1.393	1.368	1.331	1.353	1.363	1.35	1.357	1.377	1.366	1.374	1.359	1.381	1.379	1.367	1.382	1.395	1.375	1.378	1.382	1.396
14	1.421	1.387	1.367	1.391	1.415	1.383	1.373	1.383	1.391	1.367	1.394	1.386	1.419	1.435	1.417	1.41	1.402	1.368	1.381	1.381	1.388	1.382	1.385	1.398	1.411	1.416	1.391	1.382	1.404	1.404	1.399	1.351	1.405	1.378	1.365	1.378	1.395	1.398	1.391	1.38	1.388	1.372	1.375	1.392	1.38	1.381	1.375	1.411	1.412
0	1.381	1.353	1.398	1.397	1.397	1.372	1.358	1.369	1.426	1.385	1.359	1.347	1.379	1.371	1.392	1.376	1.388	1.36	1.384	1.366	1.366	1.398	1.353	1.392	1.397	1.347	1.366	1.351	1.367	1.394	1.387	1.366	1.357	1.365	1.353	1.361	NaN	NaN	NaN	NaN	NaN	NaN	NaN	NaN	NaN	NaN	NaN	NaN	NaN
15	1.405	1.379	1.394	1.381	1.386	1.379	1.388	1.385	1.391	1.374	1.386	1.386	1.399	1.399	1.399	1.395	1.389	1.384	1.376	1.383	1.404	1.376	1.376	1.387	1.408	1.372	1.375	1.363	1.407	1.402	1.4	1.388	1.388	1.382	1.371	1.38	1.401	1.394	1.394	1.396	1.377	1.39	1.378	1.388	1.375	1.385	1.39	1.409	1.391
16	1.408	1.396	1.381	1.401	1.429	1.414	1.401	1.4	1.453	1.371	1.383	1.379	1.397	1.365	1.394	1.419	1.408	1.375	1.387	1.409	1.373	1.423	1.369	1.414	1.399	1.382	1.387	1.386	1.421	1.423	1.397	1.387	1.392	1.385	1.357	1.384	1.385	1.359	1.409	1.367	1.41	1.418	1.405	1.405	1.384	1.381	1.411	1.42	1.418
17	1.396	1.359	1.346	1.353	1.37	1.344	1.355	1.373	1.364	1.338	1.366	1.364	1.386	1.374	1.355	1.366	1.368	1.334	1.35	1.343	1.347	1.364	1.346	1.371	1.365	1.373	1.356	1.348	1.372	1.354	1.346	1.32	1.367	1.33	1.339	1.346	1.363	1.348	1.368	1.364	1.366	1.34	1.361	1.358	1.344	1.352	1.362	1.356	1.386
0	1.381	NaN	NaN	NaN	NaN	NaN	NaN	NaN	NaN	NaN	NaN	NaN	NaN	NaN	NaN	NaN	NaN	NaN	NaN	NaN	NaN	NaN	NaN	NaN	NaN	NaN	NaN	NaN	NaN	NaN	NaN	NaN	NaN	NaN	NaN	NaN	NaN	NaN	NaN	NaN	NaN	NaN	NaN	NaN	NaN	NaN	NaN	NaN	NaN
18	1.389	1.402	1.358	1.383	1.382	1.386	1.413	1.364	1.402	1.364	1.389	1.379	1.384	1.408	1.406	1.384	1.386	1.402	1.385	1.36	1.398	1.398	1.353	1.383	1.387	1.371	1.376	1.343	1.396	1.395	1.4	1.362	1.424	1.37	1.344	1.382	1.385	1.407	1.391	1.367	1.376	1.361	1.394	1.387	1.371	1.394	1.376	1.398	1.376
0	1.37	1.338	1.388	1.413	1.388	1.403	1.38	1.382	1.431	1.359	1.376	1.342	1.386	1.351	1.398	1.368	1.395	1.36	1.365	1.375	1.377	1.393	1.362	1.406	1.406	1.347	1.352	1.341	1.386	1.418	1.374	1.34	1.366	1.347	1.321	1.351	1.396	1.353	1.355	1.368	1.391	1.378	1.363	1.386	1.399	1.379	1.38	1.408	1.373
19	1.364	1.352	1.397	1.398	1.374	1.363	1.382	1.363	1.401	1.363	1.36	1.368	1.392	1.349	1.399	1.354	1.387	1.345	1.355	1.369	1.369	1.386	1.359	1.386	1.387	1.346	1.367	1.343	1.388	1.392	1.356	1.367	1.362	1.365	1.338	1.38	1.37	1.357	1.374	1.361	1.381	1.37	1.375	1.395	1.376	1.369	1.396	1.384	1.402
0	1.381	1.384	1.361	1.377	1.398	1.405	1.416	1.367	1.405	1.366	1.394	1.361	1.388	1.396	1.389	1.386	1.392	1.397	1.365	1.372	1.399	1.406	1.383	1.364	1.411	1.402	1.392	1.356	1.389	1.39	1.399	1.356	1.41	1.381	1.351	1.368	1.391	1.408	1.38	1.375	1.384	1.365	1.385	1.386	1.374	1.393	1.368	1.387	1.395
0	1.509	1.522	1.472	1.435	1.475	1.461	1.518	1.501	1.506	1.517	1.421	1.457	1.468	1.5	1.509	1.459	NaN	NaN	NaN	NaN	NaN	NaN	NaN	NaN	NaN	NaN	NaN	NaN	NaN	NaN	NaN	NaN	NaN	NaN	NaN	NaN	NaN	NaN	NaN	NaN	NaN	NaN	NaN	NaN	NaN	NaN	NaN	NaN	NaN
0	NaN	NaN	NaN	NaN	NaN	NaN	NaN	NaN	NaN	NaN	NaN	NaN	NaN	NaN	NaN	NaN	NaN	NaN	NaN	NaN	NaN	NaN	NaN	NaN	NaN	NaN	NaN	NaN	NaN	NaN	NaN	NaN	NaN	NaN	NaN	NaN	NaN	NaN	NaN	NaN	NaN	NaN	NaN	NaN	NaN	NaN	NaN	NaN	NaN
0	1.475	1.48	NaN	NaN	NaN	NaN	NaN	NaN	NaN	NaN	NaN	NaN	NaN	NaN	NaN	NaN	NaN	NaN	NaN	NaN	NaN	NaN	NaN	NaN	NaN	NaN	NaN	NaN	NaN	NaN	NaN	NaN	NaN	NaN	NaN	NaN	NaN	NaN	NaN	NaN	NaN	NaN	NaN	NaN	NaN	NaN	NaN	NaN	NaN
0	1.38	1.388	1.351	1.374	1.366	1.359	1.381	1.342	1.362	1.35	1.38	1.356	1.377	1.364	1.37	1.38	1.365	1.371	1.356	1.36	1.391	1.376	1.356	1.368	1.383	1.367	1.369	1.338	1.373	1.368	1.385	1.352	1.398	1.361	1.342	1.374	1.386	1.371	1.373	1.362	1.36	1.361	1.372	1.368	NaN	NaN	NaN	NaN	NaN
20	1.382	1.363	1.389	1.379	1.373	1.383	1.358	1.371	1.392	1.356	1.385	1.352	1.402	1.366	1.41	1.376	1.384	1.377	1.361	1.369	1.38	1.382	1.358	1.373	1.394	1.363	1.362	1.35	1.383	1.392	1.374	1.371	1.385	1.352	1.35	1.356	1.385	1.382	1.382	1.354	1.379	1.386	1.364	1.386	1.38	1.388	1.377	1.383	1.392
21	1.42	1.386	1.405	1.403	1.398	1.429	1.373	1.417	1.452	1.395	1.386	1.385	1.409	1.368	1.419	1.408	1.411	1.402	1.407	1.395	1.395	1.411	1.399	1.414	1.405	1.399	1.411	1.397	1.404	1.416	1.417	1.402	1.423	1.395	1.38	1.392	1.397	1.387	1.407	1.399	1.417	1.398	1.403	1.42	1.388	1.387	1.388	1.398	1.421
22	1.46	1.769	1.835	1.7	1.632	2.063	1.242	1.766	2.851	1.232	1.973	1.419	1.586	1.597	1.74	1.304	1.594	2.668	1.517	1.424	1.641	1.641	1.747	1.62	1.575	1.36	1.541	1.53	1.516	1.597	1.624	1.438	1.39	1.532	1.724	1.449	1.403	1.461	1.508	1.537	1.439	1.483	1.455	1.607	1.582	1.401	1.449	1.479	1.499
23	1.39	1.402	1.38	1.386	1.413	1.372	1.414	1.397	1.355	1.385	1.411	1.38	1.398	1.414	1.408	1.395	1.39	1.391	1.377	1.377	1.392	1.402	1.392	1.395	1.403	1.407	1.39	1.376	1.401	1.409	1.414	1.364	1.411	1.381	1.372	1.383	1.393	1.39	1.423	1.4	1.397	1.395	1.388	1.385	1.376	1.392	1.395	1.415	1.403
24	1.391	1.415	1.369	1.398	1.409	1.401	1.379	1.394	1.392	1.379	1.396	1.397	1.399	1.416	1.409	1.408	1.385	1.404	1.402	1.401	1.393	1.387	1.397	1.393	1.395	1.402	1.398	1.373	1.417	1.377	1.416	1.378	1.412	1.383	1.365	1.363	1.396	1.414	1.4	1.397	1.405	1.36	1.397	1.396	1.382	1.392	1.376	1.381	1.417
25	1.41	1.365	1.378	1.404	1.392	1.359	1.373	1.395	1.377	1.377	1.395	1.393	1.383	1.392	1.375	1.42	1.404	1.422	1.382	1.371	1.428	1.395	1.392	1.407	1.418	1.409	1.432	1.38	1.429	1.422	1.404	1.379	1.426	1.393	1.397	1.384	1.394	1.391	1.417	1.42	1.353	1.399	1.385	1.394	1.396	1.387	1.426	1.378	1.419
0	1.371	1.381	1.346	1.338	1.366	1.37	1.373	1.348	1.377	1.361	1.384	1.377	1.399	1.382	1.354	1.373	1.363	1.362	1.348	1.358	1.387	1.38	1.36	1.375	1.374	1.36	1.387	1.341	1.357	1.373	1.392	1.358	1.391	1.336	1.357	1.366	1.373	1.37	1.384	1.35	1.361	1.359	1.379	1.374	1.361	1.387	1.375	1.41	1.377
26	1.386	1.352	1.387	1.399	1.404	1.398	1.377	1.393	1.395	1.373	1.381	1.369	1.371	1.358	1.404	1.388	1.376	1.389	1.388	1.368	1.382	1.379	1.364	1.386	1.387	1.361	1.378	1.361	1.378	1.402	1.392	1.371	1.386	1.373	1.353	1.354	1.397	1.36	1.386	1.358	1.381	1.371	1.358	1.384	1.375	1.38	1.377	1.385	1.383
0	1.492	1.379	1.396	1.403	1.517	1.426	1.629	1.353	1.496	1.365	1.39	1.436	1.601	1.561	1.519	1.564	1.403	1.607	1.523	1.443	1.591	1.453	1.41	1.246	1.469	1.532	1.501	1.566	1.534	1.466	1.528	1.509	1.491	1.522	NaN	NaN	NaN	NaN	NaN	NaN	NaN	NaN	NaN	NaN	NaN	NaN	NaN	NaN	NaN
0	1.391	1.386	1.372	1.376	1.384	1.366	1.388	1.378	1.384	1.36	1.384	1.369	1.387	1.377	1.38	1.381	1.373	1.375	1.364	1.366	1.385	1.373	1.376	1.391	1.381	1.388	1.396	1.361	1.384	1.377	1.406	1.364	1.372	1.368	1.373	1.367	1.387	1.396	1.384	1.381	1.371	1.373	1.371	1.392	1.374	1.397	1.384	1.407	1.411
27	1.415	1.394	1.361	1.462	1.394	1.379	1.442	1.413	1.412	1.351	1.408	1.411	1.41	1.474	1.416	1.474	1.415	1.417	1.427	1.365	1.437	1.402	1.403	1.374	1.417	1.417	1.441	1.414	1.4	1.404	1.416	1.413	1.433	1.41	1.38	1.391	1.415	1.431	1.428	1.443	1.371	1.433	1.375	1.395	1.379	1.406	1.472	1.391	1.439
28	1.374	1.384	1.358	1.349	1.35	1.359	1.382	1.375	1.374	1.352	1.385	1.355	1.377	1.376	1.393	1.382	1.376	1.365	1.347	1.358	1.393	1.389	1.362	1.368	1.373	1.375	1.379	1.334	1.382	1.36	1.375	1.378	1.394	1.339	1.365	1.354	1.374	1.384	1.374	1.344	1.354	1.353	1.372	1.384	1.371	1.379	1.354	1.389	1.385
0	1.432	1.373	1.369	1.391	1.412	1.356	1.374	1.4	1.372	1.378	1.413	1.374	1.377	1.424	1.382	1.396	1.39	1.409	1.384	1.388	1.404	1.4	1.395	1.414	1.408	1.389	1.435	1.384	1.399	1.394	1.401	1.374	1.407	1.383	1.378	1.373	1.39	1.403	1.402	1.393	1.37	1.382	1.382	1.385	1.387	1.398	1.402	1.396	1.402
0	1.401	1.377	1.368	1.401	1.395	1.384	1.417	1.386	1.424	1.39	1.384	1.394	1.391	1.398	1.398	1.391	1.396	1.387	1.409	1.409	1.402	1.395	1.386	1.404	1.394	1.412	1.378	1.365	1.411	1.42	1.401	1.383	1.388	1.389	1.386	1.375	1.384	1.394	1.409	1.403	1.387	1.383	1.371	1.393	1.414	1.391	1.401	1.43	1.41
0	1.402	1.372	1.399	1.387	1.4	1.384	1.384	1.39	1.387	1.38	1.401	1.378	1.38	1.383	1.407	1.385	1.388	1.382	1.384	1.377	1.394	1.387	1.377	1.397	1.397	1.394	1.387	1.353	1.381	1.418	1.395	1.375	1.401	1.366	1.366	1.384	1.397	1.358	1.385	1.381	1.401	1.391	1.383	1.39	1.394	1.397	1.406	1.406	1.405
0	1.433	1.393	1.502	1.48	1.507	1.424	1.527	1.454	1.62	1.487	1.471	1.468	1.572	0.7618	1.461	1.69	1.502	1.507	1.503	1.494	1.498	1.539	1.485	NaN	NaN	NaN	NaN	NaN	NaN	NaN	NaN	NaN	NaN	NaN	NaN	NaN	NaN	NaN	NaN	NaN	NaN	NaN	NaN	NaN	NaN	NaN	NaN	NaN	NaN
29	1.489	1.47	1.51	1.542	1.601	1.616	1.451	1.577	1.617	1.339	1.584	1.387	1.487	1.6	1.52	1.517	1.499	1.509	1.477	1.467	1.518	1.484	1.52	1.533	1.564	1.51	1.475	1.522	1.451	1.536	1.505	1.473	1.419	1.601	1.552	1.477	1.461	1.483	1.502	1.491	1.486	1.481	1.428	1.65	1.587	1.428	1.507	1.476	1.51
0	1.419	1.413	1.39	1.419	1.37	1.368	1.422	1.416	1.412	1.382	NaN	NaN	NaN	NaN	NaN	NaN	NaN	NaN	NaN	NaN	NaN	NaN	NaN	NaN	NaN	NaN	NaN	NaN	NaN	NaN	NaN	NaN	NaN	NaN	NaN	NaN	NaN	NaN	NaN	NaN	NaN	NaN	NaN	NaN	NaN	NaN	NaN	NaN	NaN
30	1.387	1.373	1.415	1.458	1.447	1.5	1.376	1.402	1.454	1.286	1.437	1.348	1.445	1.413	1.415	1.44	1.422	1.327	1.397	1.397	1.475	1.353	1.376	1.432	1.42	1.372	1.327	1.427	1.372	1.426	1.388	1.402	1.345	1.459	1.441	1.344	1.336	1.37	1.396	1.391	1.36	1.353	1.294	1.463	1.439	1.351	1.407	1.391	1.435
0	1.396	1.376	1.361	1.397	1.404	1.384	1.398	1.407	1.391	1.388	1.399	1.403	1.4	1.405	1.405	1.39	1.399	1.401	1.388	1.39	1.412	1.405	1.379	1.408	NaN	NaN	NaN	NaN	NaN	NaN	NaN	NaN	NaN	NaN	NaN	NaN	NaN	NaN	NaN	NaN	NaN	NaN	NaN	NaN	NaN	NaN	NaN	NaN	NaN
0	1.407	1.368	1.379	1.387	1.403	1.382	1.401	1.381	1.404	1.365	1.392	1.4	1.387	1.394	1.399	1.385	1.402	1.402	1.382	1.411	1.393	1.375	1.38	1.42	1.399	1.421	1.41	1.385	1.405	1.41	1.401	1.394	1.421	1.378	1.362	1.373	1.385	1.397	1.404	1.401	1.39	1.376	1.358	1.382	1.405	1.387	1.412	1.41	1.404
31	1.508	1.461	1.471	1.559	1.595	1.627	1.49	1.584	1.634	1.325	1.604	1.38	1.442	1.589	1.492	1.481	1.524	1.508	1.472	1.485	1.484	1.513	1.538	1.486	1.575	1.49	1.488	1.561	1.479	1.555	1.511	1.492	1.467	1.625	1.527	1.47	1.409	1.512	1.475	1.47	1.483	1.496	1.403	1.714	1.603	1.468	1.525	1.499	1.543
32	1.467	1.466	1.496	1.557	1.561	1.644	1.464	1.601	1.773	1.21	1.664	1.323	1.411	1.624	1.495	1.545	1.476	1.538	1.397	1.446	1.505	1.424	1.563	1.477	1.621	1.422	1.378	1.542	1.41	1.577	1.487	1.493	1.367	1.629	1.529	1.417	1.34	1.489	1.449	1.416	1.427	1.418	1.345	1.775	1.62	1.364	1.559	1.446	1.469
33	1.391	1.328	1.387	1.367	1.406	1.344	1.336	1.382	1.379	1.38	1.407	1.377	1.388	1.383	1.363	1.398	1.411	1.392	1.368	1.38	1.367	1.379	1.377	1.402	1.375	1.381	1.416	1.375	1.367	1.392	1.372	1.355	1.391	1.369	1.376	1.362	1.381	1.366	1.394	1.394	1.346	1.388	1.367	1.363	1.372	1.377	1.384	1.37	1.421
34	1.399	1.419	1.391	1.403	1.386	1.38	1.409	1.406	1.407	1.399	1.446	1.408	1.394	1.368	1.401	1.388	1.368	1.381	1.385	1.396	1.41	1.397	1.425	1.396	1.4	1.419	1.414	1.372	1.412	1.401	1.405	1.394	1.395	1.412	1.39	1.381	1.407	1.407	1.441	1.389	1.36	1.406	1.4	1.423	1.424	1.41	1.405	1.449	1.453
0	1.419	1.4	1.386	1.412	1.41	1.399	1.421	1.424	1.417	1.387	1.43	1.427	1.408	1.377	1.407	1.38	1.404	1.401	1.389	1.406	1.414	1.384	1.446	1.382	1.406	1.407	1.453	1.39	1.426	1.419	1.437	1.407	1.414	1.399	1.395	1.372	1.408	1.394	1.432	1.41	1.423	1.419	1.402	1.422	NaN	NaN	NaN	NaN	NaN
35	1.4	1.355	1.371	1.382	1.416	1.372	1.347	1.377	1.389	1.327	1.419	1.343	1.339	1.381	1.366	1.377	1.377	1.394	1.352	1.375	1.369	1.37	1.372	1.384	1.387	1.367	1.374	1.362	1.38	1.393	1.397	1.372	1.395	1.38	1.377	1.385	1.377	1.391	1.394	1.387	1.382	1.376	1.37	1.397	1.399	1.389	1.402	1.395	1.403
36	1.392	1.446	1.384	1.403	1.412	1.391	1.397	1.429	1.401	1.429	1.425	1.37	1.459	1.387	1.403	1.409	1.398	1.404	1.396	1.42	1.405	1.407	1.414	1.41	1.417	1.41	1.445	1.398	1.397	1.402	1.435	1.384	1.389	1.393	1.384	1.398	1.405	1.397	1.41	1.409	1.402	1.41	1.404	1.416	1.381	1.412	1.387	1.439	1.44
37	1.382	1.335	1.395	1.346	1.376	1.357	1.347	1.418	1.367	1.378	1.399	1.357	1.368	1.405	1.361	1.41	1.392	1.377	1.374	1.393	1.382	1.394	1.381	1.407	1.373	1.37	1.392	1.379	1.39	1.397	1.402	1.341	1.382	1.39	1.36	1.343	1.365	1.365	1.385	1.385	1.366	1.379	1.364	1.352	1.369	1.37	1.369	1.38	1.412
38	1.443	1.413	1.476	1.553	1.588	1.614	1.457	1.546	1.659	1.218	1.64	1.339	1.378	1.53	1.466	1.504	1.491	1.539	1.386	1.496	1.455	1.467	1.482	1.493	1.621	1.461	1.44	1.542	1.39	1.521	1.447	1.481	1.389	1.616	1.534	1.429	1.358	1.445	1.461	1.45	1.451	1.408	1.4	1.69	1.599	1.395	1.543	1.465	1.452
0	1.444	1.431	1.432	1.409	1.508	1.464	1.464	1.432	1.432	1.389	1.372	1.384	1.413	1.445	1.438	1.426	1.431	1.412	1.376	1.43	1.442	1.403	1.406	1.42	1.39	1.448	1.422	1.404	1.366	1.434	1.431	1.429	1.459	1.391	1.385	1.45	1.418	1.427	1.45	1.38	1.432	1.377	1.413	1.399	1.416	1.463	1.422	1.386	1.417
39	1.381	1.359	1.368	1.394	1.398	1.405	1.362	1.384	1.428	1.321	1.409	1.344	1.377	1.39	1.376	1.401	1.382	1.382	1.382	1.38	1.384	1.386	1.387	1.4	1.4	1.375	1.383	1.38	1.379	1.391	1.382	1.366	1.379	1.378	1.362	1.36	1.373	1.364	1.375	1.362	1.361	1.353	1.339	1.413	1.409	1.361	1.395	1.374	1.395
40	1.405	1.413	1.375	1.408	1.407	1.404	1.405	1.415	1.376	1.389	1.461	1.421	1.422	1.385	1.408	1.416	1.395	1.389	1.395	1.403	1.417	1.406	1.436	1.394	1.421	1.41	1.442	1.376	1.431	1.407	1.422	1.413	1.392	1.39	1.401	1.414	1.401	1.387	1.417	1.401	1.383	1.424	1.402	1.422	1.41	1.42	1.415	1.404	1.432
41	1.412	1.412	1.379	1.405	1.396	1.413	1.392	1.369	1.403	1.386	1.448	1.389	1.41	1.392	1.409	1.403	1.38	1.384	1.392	1.378	1.437	1.411	1.403	1.428	1.417	1.388	1.411	1.364	1.413	1.404	1.433	1.372	1.376	1.393	1.389	1.378	1.398	1.403	1.397	1.402	1.382	1.395	1.404	1.41	1.374	1.426	1.391	1.425	1.438
0	1.405	1.4	1.374	1.386	1.398	1.392	1.402	1.373	1.388	1.361	1.393	1.386	1.401	1.385	1.384	1.388	1.394	1.383	1.395	1.378	1.389	1.373	1.386	1.399	1.397	1.394	1.397	1.366	NaN	NaN	NaN	NaN	NaN	NaN	NaN	NaN	NaN	NaN	NaN	NaN	NaN	NaN	NaN	NaN	NaN	NaN	NaN	NaN	NaN
0	1.563	1.499	1.464	1.42	1.605	1.66	1.54	1.464	1.498	1.433	1.396	1.408	1.383	1.491	1.458	1.416	1.349	1.414	1.389	1.441	1.4	1.404	1.418	1.452	1.43	1.434	1.378	1.377	1.354	1.411	1.575	1.425	1.398	1.044	1.441	NaN	NaN	NaN	NaN	NaN	NaN	NaN	NaN	NaN	NaN	NaN	NaN	NaN	NaN
42	1.393	1.366	1.426	1.469	1.448	1.485	1.407	1.445	1.508	1.29	1.458	1.355	1.378	1.4	1.416	1.379	1.409	1.433	1.357	1.427	1.416	1.386	1.423	1.406	1.446	1.387	1.393	1.414	1.374	1.429	1.397	1.428	1.38	1.456	1.433	1.395	1.347	1.4	1.389	1.4	1.401	1.371	1.349	1.487	1.461	1.383	1.461	1.392	1.421
43	1.39	1.403	1.377	1.397	1.365	1.4	1.392	1.379	1.411	1.421	1.403	1.38	1.409	1.372	1.382	1.406	1.404	1.415	1.403	1.388	1.427	1.389	1.413	1.388	1.412	1.411	1.432	1.383	1.409	1.412	1.433	1.396	1.424	1.398	1.403	1.396	1.394	1.423	1.412	1.415	1.399	1.425	1.411	1.398	1.407	1.404	1.389	1.431	1.392
44	1.38	1.407	1.373	1.416	1.411	1.42	1.43	1.387	1.428	1.396	1.413	1.405	1.423	1.382	1.39	1.384	1.398	1.407	1.411	1.423	1.394	1.382	1.417	1.414	1.384	1.383	1.416	1.406	1.441	1.427	1.419	1.413	1.396	1.41	1.398	1.384	1.419	1.383	1.4	1.437	1.395	1.429	1.408	1.447	1.419	1.399	1.441	1.418	1.472
45	1.428	1.449	1.443	1.416	1.472	1.457	1.447	1.411	1.428	1.392	1.407	1.419	1.396	1.434	1.426	1.422	1.406	1.434	1.416	1.453	1.428	1.409	1.42	1.43	1.429	1.431	1.399	1.396	1.361	1.392	1.415	1.421	1.473	1.382	1.431	1.432	1.403	1.434	1.393	1.377	1.408	1.393	1.393	1.412	1.396	1.451	1.414	1.419	1.422
46	1.424	1.4	1.359	1.372	1.396	1.399	1.383	1.408	1.389	1.404	1.405	1.372	1.408	1.376	1.38	1.395	1.4	1.397	1.401	1.399	1.41	1.389	1.401	1.389	1.384	1.405	1.41	1.397	1.413	1.384	1.411	1.392	1.416	1.406	1.409	1.384	1.4	1.395	1.388	1.391	1.358	1.383	1.392	1.392	1.393	1.393	1.369	1.409	1.415
47	1.395	1.401	1.381	1.387	1.392	1.398	1.409	1.405	1.394	1.399	1.42	1.42	1.414	1.394	1.379	1.415	1.399	1.389	1.4	1.403	1.399	1.398	1.415	1.415	1.376	1.379	1.426	1.373	1.432	1.429	1.405	1.398	1.38	1.387	1.37	1.36	1.402	1.376	1.415	1.399	1.377	1.383	1.403	1.398	1.393	1.387	1.383	1.41	1.416
0	1.424	1.384	1.422	1.403	1.431	1.435	1.41	1.399	1.446	1.358	1.411	1.391	1.4	1.425	1.406	1.417	1.42	1.417	1.375	1.44	1.418	1.4	1.402	1.433	1.444	1.415	1.421	1.391	1.403	1.424	1.402	1.393	1.42	1.432	1.417	1.405	1.412	1.424	1.41	1.4	1.402	1.402	1.388	1.441	1.435	1.391	1.456	1.414	1.415
0	1.4	1.391	1.387	1.363	1.392	1.376	1.4	1.425	1.371	1.372	1.377	1.402	1.4	1.397	1.368	1.434	1.385	1.387	1.415	1.386	1.399	NaN	NaN	NaN	NaN	NaN	NaN	NaN	NaN	NaN	NaN	NaN	NaN	NaN	NaN	NaN	NaN	NaN	NaN	NaN	NaN	NaN	NaN	NaN	NaN	NaN	NaN	NaN	NaN
48	1.463	1.393	1.384	1.396	1.407	1.378	1.39	1.392	1.398	1.39	1.406	1.396	1.381	1.388	1.381	1.396	1.392	1.405	1.393	1.417	1.39	1.368	1.383	1.379	1.389	1.404	1.416	1.372	1.467	1.395	1.393	1.4	1.397	1.38	1.356	1.38	1.381	1.376	1.392	1.382	1.372	1.383	1.37	1.392	1.394	1.38	1.379	1.411	1.416
49	1.396	1.357	1.377	1.371	1.387	1.35	1.358	1.372	1.366	1.354	1.377	1.363	1.367	1.381	1.359	1.379	1.383	1.377	1.356	1.357	1.376	1.371	1.357	1.402	1.38	1.361	1.375	1.36	1.395	1.389	1.379	1.359	1.411	1.368	1.373	1.37	1.4	1.381	1.408	1.402	1.369	1.363	1.376	1.363	1.374	1.377	1.387	1.381	1.402
50	1.4	1.43	1.386	1.372	1.417	1.36	1.382	1.448	1.453	1.404	1.416	1.418	1.394	1.432	1.377	1.4	1.415	1.414	1.424	1.422	1.402	1.436	1.405	1.434	1.425	1.405	1.451	1.372	1.431	1.396	1.452	1.358	1.44	1.398	1.463	1.426	1.389	1.382	1.404	1.419	1.413	1.377	1.432	1.364	1.419	1.393	1.405	1.43	1.435
0	1.381	1.437	1.379	1.36	1.396	1.408	1.372	1.406	1.39	1.411	1.417	1.398	1.396	1.379	1.388	1.399	1.407	1.387	1.411	1.382	1.425	1.393	1.451	1.411	1.392	1.381	1.437	1.396	1.395	1.413	1.397	1.373	1.381	1.371	1.398	1.397	1.404	1.39	1.422	1.395	1.374	1.38	1.404	1.407	1.386	1.407	1.365	1.427	1.413
0	1.39	1.424	1.4	1.396	1.399	1.379	1.396	1.411	1.39	1.425	1.374	1.404	1.441	1.413	1.398	1.463	1.418	1.429	1.409	1.424	1.41	1.414	1.41	1.444	1.412	1.382	1.429	1.419	1.419	1.421	1.445	1.37	1.496	1.436	1.406	1.438	1.394	1.42	1.398	1.415	1.383	1.473	1.414	1.439	1.416	1.424	1.417	1.394	1.446
0	1.454	1.48	1.459	1.402	1.472	1.454	1.446	1.411	1.425	1.426	1.403	1.415	1.408	1.423	1.442	1.404	1.431	1.451	1.411	1.429	1.462	1.419	1.453	1.425	1.434	1.449	1.435	1.423	1.396	1.402	1.433	1.437	1.446	1.411	1.421	1.447	1.416	1.44	1.431	1.401	1.428	1.398	1.414	1.446	1.419	1.464	1.438	1.446	1.439
51	1.412	1.376	1.369	1.371	1.381	1.362	1.367	1.373	1.366	1.365	1.361	1.375	1.391	1.371	1.347	1.367	1.393	1.354	1.371	1.376	1.386	1.381	1.377	1.399	1.365	1.373	1.378	1.364	1.388	1.396	1.391	1.363	1.402	1.366	1.369	1.373	1.379	1.385	1.398	1.38	1.371	1.377	1.379	1.375	1.368	1.376	1.384	1.375	1.391
0	1.477	1.489	1.501	1.499	1.493	1.525	1.532	1.519	1.534	1.516	1.476	1.569	1.553	1.515	1.504	1.544	1.544	1.46	1.462	1.537	1.524	1.483	1.546	1.549	1.459	1.426	1.461	1.541	1.53	1.512	1.529	1.525	1.46	1.594	1.503	1.568	1.539	1.467	1.619	1.553	1.521	1.531	1.535	1.557	1.514	1.546	1.529	1.585	1.524
52	1.416	1.392	1.379	1.392	1.37	1.345	1.387	1.375	1.361	1.358	1.362	1.369	1.358	1.365	1.362	1.372	1.375	1.375	1.362	1.388	1.375	1.374	1.362	1.42	1.375	1.373	1.36	1.344	1.401	1.404	1.396	1.369	1.436	1.375	1.397	1.387	1.393	1.404	1.403	1.374	1.366	1.384	1.391	1.382	1.385	1.39	1.408	1.398	1.411
53	1.397	1.343	1.363	1.367	1.346	1.349	1.381	1.356	1.365	1.348	1.328	1.351	1.353	1.34	1.351	1.354	1.355	1.363	1.352	1.384	1.359	1.356	1.342	1.383	1.375	1.352	1.359	1.334	1.391	1.373	1.357	1.358	1.402	1.369	1.369	1.381	1.39	1.377	1.383	1.384	1.358	1.353	1.371	1.377	1.371	1.363	1.387	1.365	1.375
54	1.485	1.491	1.471	1.434	1.397	1.519	1.434	1.443	1.461	1.483	1.486	1.461	1.47	1.443	1.458	1.495	1.469	1.451	1.46	1.463	1.486	1.453	1.513	1.479	1.475	1.454	1.492	1.488	1.47	1.463	1.475	1.455	1.489	1.432	1.439	1.449	1.471	1.449	1.483	1.461	1.444	1.456	1.499	1.461	1.457	1.464	1.432	1.468	1.479
0	NaN	NaN	NaN	NaN	NaN	NaN	NaN	NaN	NaN	NaN	NaN	NaN	NaN	NaN	NaN	NaN	NaN	NaN	NaN	NaN	NaN	NaN	NaN	NaN	NaN	NaN	NaN	NaN	NaN	NaN	NaN	NaN	NaN	NaN	NaN	NaN	NaN	NaN	NaN	NaN	NaN	NaN	NaN	NaN	NaN	NaN	NaN	NaN	NaN
55	1.498	1.487	1.467	1.447	1.43	1.487	1.47	1.467	1.492	1.449	1.468	1.496	1.496	1.457	1.439	1.457	1.457	1.483	1.495	1.517	1.464	1.482	1.518	1.498	1.451	1.486	1.488	1.47	1.506	1.475	1.506	1.467	1.475	1.459	1.451	1.467	1.484	1.478	1.469	1.479	1.473	1.47	1.459	1.469	1.446	1.452	1.451	1.464	1.49
56	1.44	1.417	1.41	1.437	1.449	1.396	1.419	1.476	1.439	1.46	1.425	1.423	1.454	1.381	1.364	1.5	1.387	1.44	1.373	1.496	1.448	1.409	1.458	1.461	1.393	1.424	1.411	1.474	1.518	1.379	1.51	1.433	1.524	1.498	1.438	1.431	1.423	1.493	1.525	1.452	1.451	1.456	1.438	1.424	1.476	1.519	1.452	1.476	1.466
57	1.443	1.417	1.391	1.374	1.397	1.364	1.43	1.385	1.382	1.387	1.353	1.368	1.393	1.414	1.37	1.374	1.396	1.375	1.39	1.404	1.362	1.377	1.387	1.423	1.409	1.381	1.387	1.357	1.436	1.423	1.405	1.375	1.449	1.396	1.418	1.434	1.418	1.427	1.429	1.404	1.399	1.404	1.436	1.395	1.416	1.398	1.435	1.406	1.447
58	1.536	1.502	1.476	1.468	1.528	1.504	1.482	1.551	1.529	1.543	1.532	1.526	1.537	1.538	1.476	1.474	1.488	1.494	1.535	1.515	1.547	1.433	1.529	1.544	1.524	1.497	1.522	1.495	1.525	1.483	1.593	1.47	1.528	1.509	1.494	1.521	1.461	1.489	1.499	1.501	1.496	1.538	1.517	1.499	1.475	1.486	1.509	1.482	1.5
59	1.417	1.389	1.388	1.37	1.441	1.408	1.395	1.411	1.4	1.371	1.399	1.419	1.389	1.395	1.401	1.412	1.385	1.415	1.41	1.396	1.427	1.409	1.405	1.416	1.408	1.399	1.418	1.405	1.402	1.396	1.436	1.384	1.408	1.415	1.397	1.411	1.415	1.429	1.404	1.395	1.399	1.419	1.385	1.382	1.399	1.409	1.427	1.392	1.395
60	1.435	1.402	1.414	1.361	1.396	1.357	1.448	1.385	1.392	1.368	1.361	1.407	1.397	1.395	1.387	1.379	1.4	1.388	1.379	1.396	1.397	1.371	1.365	1.406	1.42	1.374	1.38	1.373	1.446	1.409	1.398	1.398	1.44	1.412	1.417	1.444	1.415	1.404	1.415	1.41	1.416	1.389	1.428	1.386	1.393	1.388	1.416	1.406	1.417
0	1.489	1.549	1.505	1.51	1.532	1.558	1.53	1.539	1.531	1.536	1.564	1.568	1.579	1.517	1.531	1.501	1.501	1.494	1.56	1.561	1.526	1.5	1.581	1.539	1.491	1.43	1.545	1.541	1.571	1.496	1.581	1.553	1.504	1.491	1.493	1.526	1.537	1.564	1.514	1.535	1.501	1.547	1.517	1.563	1.515	1.554	1.511	1.547	1.617
61	1.41	1.426	1.399	1.387	1.372	1.424	1.378	1.402	1.403	1.395	1.4	1.41	1.397	1.391	1.38	1.411	1.399	1.392	1.392	1.395	1.411	1.4	1.423	1.398	1.387	1.393	1.433	1.398	1.386	1.408	1.414	1.393	1.397	1.383	1.37	1.394	1.392	1.4	1.405	1.389	1.385	1.397	1.388	1.397	1.4	1.402	1.38	1.403	1.416
62	1.407	1.385	1.396	1.373	1.401	1.373	1.408	1.402	1.388	1.364	1.403	1.403	1.39	1.412	1.382	1.392	1.395	1.412	1.397	1.401	1.391	1.387	1.394	1.405	1.384	1.398	1.413	1.396	1.406	1.403	1.404	1.379	1.404	1.389	1.38	1.387	1.396	1.395	1.394	1.395	1.379	1.394	1.383	1.389	1.395	1.405	1.407	1.39	1.385
63	1.394	1.41	1.386	1.414	1.379	1.369	1.408	1.349	1.4	1.356	1.351	1.38	1.372	1.379	1.372	1.379	1.381	1.358	1.404	1.401	1.396	1.353	1.351	1.417	1.385	1.388	1.374	1.347	1.418	1.373	1.41	1.359	1.433	1.369	1.41	1.439	1.399	1.397	1.384	1.388	1.405	1.366	1.417	1.376	1.388	1.407	1.4	1.399	1.405
64	1.405	1.361	1.362	1.349	1.387	1.39	1.35	1.385	1.365	1.369	1.382	1.399	1.423	1.407	1.389	1.41	1.382	1.388	1.342	1.417	1.398	1.377	1.384	1.408	1.391	1.366	1.412	1.374	1.389	1.391	1.42	1.373	1.39	1.425	1.367	1.397	1.353	1.409	1.388	1.363	1.382	1.442	1.364	1.393	1.383	1.4	1.416	1.413	1.398
0	1.388	1.394	1.391	1.38	1.376	1.387	1.39	1.387	1.392	1.365	1.38	1.388	1.383	1.378	1.379	1.379	1.399	1.385	1.407	1.389	1.396	1.376	1.409	1.411	1.381	1.388	1.395	1.401	1.394	1.402	1.401	1.385	1.386	1.376	1.367	1.39	1.382	1.39	1.396	1.383	1.38	1.379	1.378	1.377	1.377	1.392	1.384	1.401	1.408
65	1.397	1.411	1.392	1.347	1.372	1.391	1.41	1.351	1.387	1.373	1.353	1.38	1.379	1.377	1.372	1.383	1.372	1.385	1.399	1.386	1.369	1.358	1.383	1.409	1.408	1.385	1.372	1.346	1.431	1.403	1.393	1.352	1.404	1.375	1.407	1.403	1.403	1.402	1.396	1.388	1.369	1.379	1.387	1.402	1.374	1.392	1.389	1.393	1.402
66	1.392	1.374	1.366	1.361	1.341	1.368	1.37	1.377	1.38	1.358	1.352	1.364	1.366	1.376	1.35	1.39	1.368	1.371	1.379	1.372	1.39	1.369	1.371	1.396	1.37	1.388	1.393	1.343	1.399	1.378	1.405	1.354	1.394	1.377	1.382	1.379	1.377	1.405	1.397	1.366	1.368	1.361	1.38	1.382	1.381	1.373	1.385	1.382	1.393
0	1.381	1.375	1.383	1.347	1.353	1.366	1.374	1.378	1.36	1.347	1.347	1.363	1.377	1.375	1.356	1.386	1.379	1.385	1.391	1.38	1.378	1.37	1.345	1.415	1.39	1.366	1.372	1.345	1.398	1.384	1.382	1.359	1.402	1.366	1.375	1.382	1.395	1.372	1.401	1.381	1.382	1.382	1.386	1.398	1.382	1.398	1.39	1.397	1.393
67	1.373	1.394	1.359	1.376	1.384	1.39	1.392	1.397	1.392	1.417	1.377	1.421	1.378	1.4	1.37	1.385	1.377	1.381	1.368	1.411	1.393	1.344	1.412	1.412	1.432	1.35	1.433	1.377	1.379	1.389	1.411	1.35	1.421	1.414	1.376	1.393	1.367	1.386	1.422	1.386	1.403	1.384	1.385	1.404	1.386	1.42	1.372	1.384	1.426
0	1.362	1.35	1.361	1.346	1.355	1.35	1.387	1.356	1.363	1.339	1.342	1.368	1.353	1.35	1.361	1.356	1.36	1.334	1.359	1.412	1.346	1.337	1.336	1.372	1.353	1.34	1.34	1.336	1.371	1.356	1.376	1.336	1.385	1.364	1.373	1.383	1.361	1.359	1.37	1.366	1.387	1.366	1.37	1.386	1.379	1.372	1.377	1.393	1.371
0	1.377	1.352	1.374	1.359	1.354	1.354	1.373	1.36	1.354	1.337	1.331	1.365	1.357	1.358	1.376	1.371	1.371	1.344	1.376	1.376	1.367	1.341	1.345	1.392	1.39	1.369	1.367	1.332	1.398	1.388	1.386	1.345	1.394	1.362	1.367	1.394	1.396	1.378	1.382	1.382	1.395	1.363	1.377	1.377	1.373	1.387	1.381	1.409	1.376
68	1.405	1.403	1.399	1.389	1.449	1.425	1.419	1.452	1.395	1.353	1.399	1.426	1.439	1.375	1.413	1.42	1.403	1.431	1.45	1.407	1.396	1.426	1.452	1.458	1.444	1.426	1.429	1.416	1.457	1.431	1.413	1.42	1.414	1.426	1.35	1.436	1.425	1.402	1.413	1.411	1.415	1.42	1.386	1.425	1.41	1.417	1.421	1.469	1.427
69	1.459	1.429	1.407	1.386	1.358	1.403	1.392	1.392	1.389	1.38	1.385	1.404	1.423	1.382	1.423	1.385	1.4	1.416	1.397	1.415	1.412	1.365	1.404	1.391	1.411	1.402	1.428	1.385	1.405	1.411	1.433	1.405	1.418	1.422	1.377	1.393	1.398	1.379	1.418	1.415	1.418	1.401	1.401	1.398	1.398	1.393	1.396	1.416	1.415
0	1.409	1.433	1.431	1.395	1.373	1.428	1.404	1.414	1.405	1.394	1.392	1.394	1.389	1.422	1.404	1.425	1.424	1.441	1.443	1.395	1.408	1.37	1.401	1.444	1.403	1.375	1.42	1.38	1.409	1.464	1.458	1.374	1.43	1.414	1.423	1.42	1.407	1.397	1.406	1.402	1.429	1.397	1.444	1.446	1.428	1.426	1.397	1.413	1.424
0	1.398	1.453	1.486	1.37	NaN	NaN	NaN	NaN	NaN	NaN	NaN	NaN	NaN	NaN	NaN	NaN	NaN	NaN	NaN	NaN	NaN	NaN	NaN	NaN	NaN	NaN	NaN	NaN	NaN	NaN	NaN	NaN	NaN	NaN	NaN	NaN	NaN	NaN	NaN	NaN	NaN	NaN	NaN	NaN	NaN	NaN	NaN	NaN	NaN
0	1.398	1.401	1.398	1.411	1.382	1.417	1.457	1.418	1.431	1.429	1.43	1.424	1.444	1.363	1.449	1.438	1.448	1.412	1.451	1.412	1.405	1.443	1.457	1.452	1.46	1.428	1.483	1.435	1.463	1.409	1.414	1.418	1.395	1.408	1.402	1.405	1.447	NaN	NaN	NaN	NaN	NaN	NaN	NaN	NaN	NaN	NaN	NaN	NaN
0	1.389	1.387	1.43	1.419	1.411	1.432	1.425	1.403	1.395	1.348	1.422	1.397	1.418	1.401	1.421	1.425	1.406	1.409	1.445	1.448	1.413	1.395	1.445	1.47	1.406	1.417	1.442	1.422	1.447	1.37	1.388	1.438	1.423	1.426	1.4	1.441	1.412	1.415	1.438	1.431	1.43	1.446	1.4	1.4	1.407	1.431	1.445	1.415	1.442
70	1.381	1.358	1.418	1.424	1.434	1.405	1.418	1.421	1.431	1.429	1.418	1.404	1.436	1.411	1.413	1.42	1.424	1.417	1.466	1.448	1.424	1.429	1.419	1.461	1.442	1.447	1.456	1.416	1.453	1.415	1.418	1.392	1.417	1.44	1.422	1.413	1.431	1.413	1.419	1.363	1.419	1.447	1.406	1.423	1.4	1.4	1.419	1.435	1.418
71	1.391	1.355	1.345	1.373	1.38	1.368	1.378	1.373	1.375	1.339	1.376	1.369	1.376	1.39	1.371	1.363	1.374	1.369	1.377	1.367	1.375	1.391	1.369	1.382	1.374	1.379	1.386	1.381	1.403	1.39	1.372	1.386	1.4	1.382	1.366	1.375	1.394	1.366	1.402	1.379	1.372	1.381	1.372	1.385	1.373	1.372	1.377	1.389	1.39
0	1.428	1.427	1.405	1.402	1.398	1.396	1.389	1.399	1.413	1.377	1.39	1.403	1.438	1.416	NaN	NaN	NaN	NaN	NaN	NaN	NaN	NaN	NaN	NaN	NaN	NaN	NaN	NaN	NaN	NaN	NaN	NaN	NaN	NaN	NaN	NaN	NaN	NaN	NaN	NaN	NaN	NaN	NaN	NaN	NaN	NaN	NaN	NaN	NaN
0	1.41	1.456	1.514	1.408	1.452	1.469	1.419	1.419	1.462	1.368	1.47	1.419	1.489	1.41	1.427	1.402	1.466	1.478	1.469	1.41	1.477	1.425	1.426	1.54	1.449	1.432	1.477	1.495	1.413	1.404	1.427	1.504	1.418	1.434	1.407	1.419	NaN	NaN	NaN	NaN	NaN	NaN	NaN	NaN	NaN	NaN	NaN	NaN	NaN
72	1.507	1.498	1.486	1.456	1.441	1.437	1.446	1.486	1.457	1.417	1.446	1.465	1.523	1.436	1.453	1.459	1.424	1.44	1.486	1.461	1.482	1.424	1.44	1.499	1.447	1.463	1.484	1.444	1.439	1.461	1.481	1.477	1.476	1.468	1.446	1.458	1.442	1.466	1.492	1.498	1.509	1.448	1.447	1.465	1.455	1.458	1.488	1.515	1.497
73	1.392	1.454	1.436	1.463	1.465	1.473	1.448	1.5	1.433	1.388	1.487	1.471	1.469	1.428	1.451	1.386	1.48	1.453	1.479	1.445	1.391	1.4	1.508	1.508	1.481	1.492	1.446	1.424	1.454	1.42	1.426	1.494	1.455	1.442	1.398	1.427	1.434	1.429	1.48	1.431	1.453	1.488	1.406	1.45	1.493	1.466	1.437	1.461	1.443
0	1.506	1.475	1.535	NaN	NaN	NaN	NaN	NaN	NaN	NaN	NaN	NaN	NaN	NaN	NaN	NaN	NaN	NaN	NaN	NaN	NaN	NaN	NaN	NaN	NaN	NaN	NaN	NaN	NaN	NaN	NaN	NaN	NaN	NaN	NaN	NaN	NaN	NaN	NaN	NaN	NaN	NaN	NaN	NaN	NaN	NaN	NaN	NaN	NaN
74	1.374	1.367	1.353	1.362	1.349	1.344	1.371	1.381	1.388	1.349	1.359	1.367	1.377	1.375	1.376	1.366	1.376	1.373	1.377	1.363	1.37	1.367	1.399	1.398	1.376	1.366	1.397	1.387	1.399	1.38	1.371	1.355	1.397	1.372	1.367	1.36	1.39	1.373	1.377	1.395	1.388	1.387	1.367	1.36	1.38	1.366	1.379	1.386	1.363
0	1.509	1.46	1.488	1.492	1.493	1.458	1.447	1.415	1.519	1.424	1.479	1.436	1.54	1.463	1.446	1.503	1.499	1.471	1.411	1.508	1.47	1.489	1.477	1.544	1.458	1.521	1.508	1.508	1.447	1.45	1.543	1.493	1.458	1.497	1.46	1.477	1.507	1.497	1.52	1.529	1.457	1.505	1.506	1.493	1.447	1.51	1.499	1.536	1.528
75	1.468	1.441	1.446	1.431	1.406	1.418	1.414	1.418	1.433	1.396	1.39	1.408	1.451	1.438	1.417	1.445	1.411	1.398	1.415	1.43	1.418	1.417	1.415	1.421	1.409	1.403	1.452	1.402	1.419	1.434	1.452	1.428	1.447	1.448	1.404	1.431	1.429	1.436	1.449	1.458	1.442	1.432	1.426	1.436	1.423	1.436	1.45	1.468	1.455
76	1.366	1.37	1.356	1.377	1.371	1.352	1.374	1.371	1.393	1.363	1.383	1.38	1.392	1.395	1.382	1.366	1.37	1.366	1.378	1.385	1.381	1.394	1.371	1.42	1.379	1.375	1.396	1.379	1.386	1.383	1.388	1.354	1.393	1.375	1.363	1.359	1.385	1.385	1.395	1.382	1.356	1.381	1.368	1.39	1.372	1.375	1.381	1.378	1.384
0	1.544	NaN	NaN	NaN	NaN	NaN	NaN	NaN	NaN	NaN	NaN	NaN	NaN	NaN	NaN	NaN	NaN	NaN	NaN	NaN	NaN	NaN	NaN	NaN	NaN	NaN	NaN	NaN	NaN	NaN	NaN	NaN	NaN	NaN	NaN	NaN	NaN	NaN	NaN	NaN	NaN	NaN	NaN	NaN	NaN	NaN	NaN	NaN	NaN
77	1.447	1.419	1.413	1.418	1.401	1.405	1.411	1.408	1.424	1.407	1.413	1.397	1.436	1.42	1.413	1.415	1.417	1.403	1.419	1.429	1.433	1.401	1.421	1.435	1.419	1.422	1.434	1.423	1.419	1.417	1.447	1.422	1.427	1.434	1.407	1.429	1.41	1.436	1.449	1.431	1.432	1.43	1.424	1.425	1.422	1.438	1.453	1.463	1.459
78	1.477	1.518	1.532	1.504	1.478	1.5	1.489	1.478	1.5	1.455	1.491	1.501	1.524	1.498	1.475	1.511	1.509	1.486	1.544	1.475	1.489	1.461	1.486	1.563	1.503	1.496	1.504	1.476	1.471	1.485	1.505	1.524	1.493	1.487	1.494	1.459	1.498	1.498	1.517	1.545	1.507	1.491	1.481	1.485	1.49	1.51	1.478	1.562	1.541
79	1.492	1.469	1.53	1.47	1.491	1.498	1.468	1.468	1.528	1.428	1.519	1.509	1.486	1.467	1.488	1.488	1.49	1.512	1.488	1.445	1.482	1.47	1.497	1.567	1.488	1.487	1.509	1.525	1.471	1.478	1.464	1.522	1.479	1.472	1.442	1.447	1.485	1.473	1.502	1.508	1.484	1.48	1.473	1.465	1.476	1.481	1.513	1.53	1.518
0	1.495	1.458	1.476	1.451	1.44	1.45	1.469	1.454	1.47	1.425	1.433	1.462	1.481	1.406	1.468	1.486	1.445	1.454	1.471	1.464	1.482	1.428	1.45	1.464	1.448	1.445	1.463	1.458	1.452	1.455	1.462	1.489	1.454	1.457	1.44	1.451	1.439	1.446	1.493	1.473	1.487	1.438	1.434	1.472	1.439	1.445	1.488	1.488	1.473
0	1.493	1.601	1.725	1.572	1.643	NaN	NaN	NaN	NaN	NaN	NaN	NaN	NaN	NaN	NaN	NaN	NaN	NaN	NaN	NaN	NaN	NaN	NaN	NaN	NaN	NaN	NaN	NaN	NaN	NaN	NaN	NaN	NaN	NaN	NaN	NaN	NaN	NaN	NaN	NaN	NaN	NaN	NaN	NaN	NaN	NaN	NaN	NaN	NaN
80	1.363	1.375	1.365	1.369	1.385	1.374	1.385	1.38	1.38	1.37	1.359	1.375	1.383	1.375	1.369	1.38	1.39	1.357	1.382	1.399	1.372	1.393	1.378	1.396	1.379	1.388	1.376	1.376	1.381	1.381	1.375	1.365	1.403	1.384	1.374	1.369	1.373	1.38	1.379	1.377	1.369	1.383	1.365	1.379	1.387	1.361	1.375	1.39	1.383
0	1.681	1.675	1.633	1.67	1.585	1.746	1.674	1.632	1.735	1.561	1.651	1.872	1.809	NaN	NaN	NaN	NaN	NaN	NaN	NaN	NaN	NaN	NaN	NaN	NaN	NaN	NaN	NaN	NaN	NaN	NaN	NaN	NaN	NaN	NaN	NaN	NaN	NaN	NaN	NaN	NaN	NaN	NaN	NaN	NaN	NaN	NaN	NaN	NaN
81	1.383	1.379	1.356	1.362	1.377	1.366	1.381	1.37	1.366	1.381	1.377	1.377	1.383	1.408	1.376	1.376	1.396	1.397	1.401	1.362	1.407	1.374	1.396	1.398	1.406	1.375	1.405	1.381	1.383	1.386	1.394	1.372	1.413	1.382	1.336	1.412	1.37	1.409	1.371	1.377	1.393	1.368	1.395	1.417	1.39	1.39	1.384	1.382	1.4
82	1.449	1.428	1.418	1.375	1.379	1.406	1.414	1.392	1.434	1.393	1.41	1.408	1.432	1.421	1.421	1.43	1.39	1.391	1.394	1.405	1.419	1.372	1.435	1.399	1.412	1.4	1.435	1.383	1.384	1.433	1.431	1.387	1.405	1.407	1.399	1.384	1.385	1.386	1.417	1.404	1.406	1.398	1.393	1.421	1.381	1.388	1.415	1.426	1.409
83	1.44	1.43	1.421	1.419	1.418	1.417	1.423	1.408	1.421	1.398	1.42	1.417	1.422	1.44	1.414	1.433	1.406	1.42	1.414	1.424	1.422	1.405	1.403	1.408	1.435	1.412	1.403	1.406	1.415	1.424	1.445	1.416	1.42	1.415	1.422	1.407	1.415	1.427	1.429	1.421	1.407	1.417	1.428	1.428	1.4	1.407	1.445	1.426	1.412
84	1.421	1.365	1.368	1.394	1.383	1.382	1.395	1.358	1.374	1.361	1.385	1.379	1.388	1.376	1.394	1.378	1.403	1.36	1.421	1.379	1.392	1.41	1.374	1.427	1.383	1.391	1.419	1.388	1.413	1.401	1.388	1.393	1.384	1.37	1.374	1.395	1.385	1.37	1.393	1.399	1.382	1.378	1.387	1.401	1.401	1.374	1.377	1.399	1.416
85	1.432	1.398	1.411	1.414	1.406	1.41	1.396	1.394	1.416	1.382	1.407	1.415	1.426	1.428	1.392	1.411	1.398	1.414	1.391	1.421	1.437	1.394	1.387	1.399	1.425	1.392	1.394	1.388	1.388	1.423	1.434	1.385	1.393	1.412	1.382	1.382	1.393	1.391	1.412	1.385	1.394	1.398	1.392	1.382	1.374	1.397	1.401	1.418	1.407
86	1.442	1.416	1.417	1.399	1.404	1.43	1.404	1.399	1.413	1.399	1.412	1.404	1.407	1.424	1.399	1.418	1.404	1.401	1.42	1.404	1.41	1.394	1.397	1.394	1.42	1.395	1.416	1.399	1.385	1.412	1.404	1.372	1.415	1.4	1.399	1.39	1.406	1.415	1.432	1.414	1.399	1.402	1.413	1.422	1.386	1.413	1.42	1.409	1.409
0	1.415	1.37	1.411	1.419	1.372	1.405	NaN	NaN	NaN	NaN	NaN	NaN	NaN	NaN	NaN	NaN	NaN	NaN	NaN	NaN	NaN	NaN	NaN	NaN	NaN	NaN	NaN	NaN	NaN	NaN	NaN	NaN	NaN	NaN	NaN	NaN	NaN	NaN	NaN	NaN	NaN	NaN	NaN	NaN	NaN	NaN	NaN	NaN	NaN
87	1.355	1.372	1.391	1.355	1.384	1.373	1.398	1.388	1.397	1.353	1.375	1.365	1.386	1.39	1.369	1.368	1.367	1.364	1.352	1.374	1.372	1.373	1.374	1.388	1.37	1.375	1.395	1.381	1.376	1.356	1.401	1.361	1.413	1.382	1.356	1.364	1.386	1.377	1.386	1.394	1.352	1.375	1.376	1.373	1.398	1.361	1.39	1.374	1.385
88	1.404	1.332	1.357	1.36	1.395	1.361	1.386	1.358	1.372	1.365	1.346	1.398	1.387	1.399	1.383	1.391	1.384	1.353	1.387	1.37	1.369	1.391	1.347	1.358	1.384	1.391	1.389	1.399	1.374	1.386	1.382	1.391	1.391	1.371	1.328	1.382	1.388	1.403	1.366	1.366	1.352	1.362	1.352	1.373	1.355	1.372	1.345	1.371	1.39
89	1.392	1.379	1.408	1.401	1.412	1.371	1.378	1.374	1.394	1.387	1.369	1.385	1.357	1.403	1.368	1.38	1.356	1.365	1.396	1.374	1.393	1.388	1.366	1.414	1.386	1.386	1.38	1.376	1.378	1.4	1.423	1.359	1.434	1.379	1.374	1.365	1.394	1.383	1.402	1.379	1.37	1.392	1.388	1.39	1.388	1.391	1.409	1.402	1.405
90	1.441	1.434	1.456	1.396	1.435	1.448	1.412	1.362	1.43	1.397	1.444	1.388	1.408	1.493	1.396	1.435	1.402	1.473	1.38	1.411	1.397	1.394	1.436	1.398	1.46	1.384	1.418	1.384	1.376	1.409	1.427	1.376	1.425	1.393	1.41	1.41	1.389	1.404	1.421	1.392	1.378	1.44	1.405	1.42	1.391	1.378	1.418	1.411	1.374
0	1.356	1.351	1.362	1.368	1.396	1.397	1.397	1.382	1.427	1.359	1.372	1.379	1.417	1.396	1.371	1.367	1.346	1.377	1.367	1.384	1.377	1.36	1.376	1.42	1.367	1.382	1.379	1.369	1.391	1.373	1.408	1.359	1.405	1.368	1.387	1.362	1.394	1.394	1.365	1.35	1.361	1.384	1.402	1.385	1.364	1.385	1.401	1.39	1.373
0	1.429	1.41	1.45	1.416	1.396	1.454	1.395	1.405	1.464	1.426	1.438	1.408	1.413	1.419	1.415	1.442	1.42	1.398	1.391	1.416	NaN	NaN	NaN	NaN	NaN	NaN	NaN	NaN	NaN	NaN	NaN	NaN	NaN	NaN	NaN	NaN	NaN	NaN	NaN	NaN	NaN	NaN	NaN	NaN	NaN	NaN	NaN	NaN	NaN
91	1.398	1.345	1.375	1.358	1.406	1.348	1.385	1.366	1.373	1.364	1.369	1.397	1.383	1.371	1.383	1.372	1.39	1.36	1.376	1.367	1.394	1.36	1.352	1.358	1.381	1.38	1.391	1.39	1.371	1.408	1.379	1.371	1.402	1.39	1.351	1.372	1.368	1.392	1.38	1.378	1.363	1.376	1.368	1.399	1.359	1.372	1.355	1.381	1.392
92	1.449	1.404	1.402	1.402	1.424	1.415	1.425	1.4	1.44	1.386	1.405	1.398	1.394	1.424	1.407	1.446	1.412	1.404	1.399	1.404	1.436	1.436	1.421	1.425	1.42	1.423	1.41	1.407	1.427	1.431	1.423	1.412	1.42	1.416	1.393	1.404	1.409	1.414	1.442	1.403	1.428	1.422	1.401	1.426	1.411	1.418	1.415	1.425	1.418
93	1.414	1.402	1.41	1.387	1.432	1.408	1.437	1.408	1.433	1.406	1.402	1.393	1.406	1.412	1.416	1.42	1.406	1.388	1.414	1.393	1.427	1.425	1.391	1.42	1.421	1.417	1.417	1.412	1.422	1.427	1.422	1.41	1.429	1.422	1.397	1.409	1.414	1.423	1.436	1.422	1.419	1.414	1.413	1.42	1.422	1.402	1.405	1.422	1.433
94	1.413	1.386	1.442	1.413	1.429	1.372	1.395	1.412	1.399	1.392	1.395	1.389	1.384	1.369	1.373	1.416	1.366	1.369	1.412	1.376	1.399	1.394	1.367	1.425	1.391	1.381	1.39	1.42	1.402	1.431	1.427	1.385	1.416	1.38	1.375	1.359	1.393	1.408	1.412	1.388	1.39	1.413	1.39	1.408	1.386	1.417	1.434	1.4	1.399
0	1.417	1.381	1.367	1.379	1.379	1.362	1.388	1.389	1.403	1.375	1.384	1.381	1.39	1.409	1.381	1.373	1.395	1.389	1.405	1.395	1.406	1.391	1.395	1.404	1.406	1.389	1.399	1.387	1.391	1.383	1.396	1.383	1.407	1.371	1.366	1.385	1.388	1.409	1.389	1.382	1.381	1.398	1.394	1.41	1.4	1.4	1.406	1.417	1.418
0	1.359	1.335	1.372	1.353	1.359	1.346	1.367	1.367	1.315	1.359	1.359	1.388	1.378	1.376	1.396	1.396	1.359	1.37	1.369	1.345	1.384	1.368	1.369	1.368	1.39	1.385	1.407	1.37	1.372	1.383	1.371	1.372	1.39	1.372	1.348	1.36	1.376	1.377	1.375	1.381	1.349	1.371	1.359	1.381	1.379	1.4	1.354	1.361	1.385
95	1.389	1.365	1.367	1.375	1.387	1.366	1.382	1.362	1.393	1.359	1.387	1.37	1.387	1.405	1.363	1.379	1.393	1.388	1.374	1.414	1.408	1.395	1.381	1.378	1.389	1.373	1.391	1.376	1.385	1.383	1.397	1.392	1.393	1.372	1.365	1.388	1.366	1.399	1.392	1.385	1.379	1.386	1.389	1.401	1.39	1.376	1.403	1.388	1.4
96	1.405	1.344	1.379	1.37	1.376	1.373	1.372	1.368	1.352	1.351	1.363	1.372	1.358	1.371	1.386	1.369	1.368	1.397	1.365	1.357	1.37	1.366	1.368	1.384	1.384	1.403	1.383	1.378	1.385	1.378	1.393	1.353	1.413	1.361	1.349	1.371	1.379	1.383	1.396	1.369	1.341	1.364	1.346	1.354	1.371	1.368	1.358	1.379	1.384
97	1.426	1.399	1.392	1.367	1.408	1.414	1.382	1.394	1.396	1.388	1.416	1.378	1.393	1.429	1.406	1.422	1.401	1.407	1.36	1.398	1.423	1.389	1.384	1.378	1.401	1.394	1.414	1.383	1.405	1.394	1.419	1.383	1.387	1.384	1.395	1.397	1.408	1.383	1.432	1.386	1.399	1.408	1.384	1.419	1.374	1.384	1.397	1.42	1.401
0	1.422	1.415	1.386	1.381	1.432	1.408	1.455	1.394	1.418	1.388	1.4	1.386	1.376	1.398	1.421	1.436	1.39	1.379	1.405	1.383	1.427	1.417	1.369	1.405	NaN	NaN	NaN	NaN	NaN	NaN	NaN	NaN	NaN	NaN	NaN	NaN	NaN	NaN	NaN	NaN	NaN	NaN	NaN	NaN	NaN	NaN	NaN	NaN	NaN
98	1.413	1.38	1.405	1.378	1.376	1.371	1.389	1.417	1.367	1.385	1.417	1.35	1.368	1.361	1.352	1.403	1.361	1.396	1.336	1.352	1.353	1.362	1.361	1.42	1.391	1.369	1.38	1.383	1.379	1.397	1.415	1.376	1.401	1.366	1.36	1.344	1.377	1.38	1.373	1.391	1.378	1.408	1.374	1.403	1.378	1.407	1.396	1.381	1.389
99	1.414	1.373	1.378	1.42	1.408	1.407	1.421	1.407	1.444	1.387	1.423	1.386	1.411	1.403	1.43	1.418	1.387	1.359	1.393	1.376	1.431	1.424	1.389	1.422	1.374	1.413	1.402	1.387	1.408	1.403	1.399	1.402	1.392	1.383	1.387	1.382	1.403	1.41	1.433	1.399	1.418	1.407	1.397	1.413	1.397	1.401	1.394	1.403	1.385
0	NaN	NaN	NaN	NaN	NaN	NaN	NaN	NaN	NaN	NaN	NaN	NaN	NaN	NaN	NaN	NaN	NaN	NaN	NaN	NaN	NaN	NaN	NaN	NaN	NaN	NaN	NaN	NaN	NaN	NaN	NaN	NaN	NaN	NaN	NaN	NaN	NaN	NaN	NaN	NaN	NaN	NaN	NaN	NaN	NaN	NaN	NaN	NaN	NaN
100	1.438	1.401	1.379	1.36	1.393	1.395	1.424	1.406	1.411	1.378	1.411	1.39	1.409	1.408	1.452	1.452	1.409	1.381	1.372	1.368	1.433	1.442	1.382	1.389	1.424	1.42	1.393	1.399	1.407	1.399	1.416	1.363	1.399	1.385	1.379	1.428	1.368	1.388	1.422	1.415	1.41	1.422	1.392	1.429	1.386	1.385	1.411	1.4	1.413
101	1.441	1.401	1.414	1.4	1.442	1.394	1.403	1.447	1.399	1.415	1.472	1.407	1.423	1.416	1.417	1.432	1.394	1.455	1.38	1.39	1.387	1.388	1.416	1.416	1.416	1.402	1.396	1.407	1.409	1.43	1.449	1.378	1.437	1.386	1.395	1.4	1.4	1.407	1.426	1.427	1.412	1.453	1.387	1.442	1.413	1.413	1.433	1.404	1.411
102	1.413	1.381	1.359	1.385	1.413	1.369	1.392	1.387	1.385	1.357	1.399	1.367	1.399	1.395	1.371	1.377	1.396	1.387	1.387	1.401	1.426	1.376	1.374	1.394	1.368	1.403	1.398	1.4	1.383	1.407	1.395	1.397	1.385	1.353	1.373	1.379	1.383	1.395	1.383	1.418	1.378	1.385	1.379	1.384	1.397	1.38	1.397	1.397	1.426
0	1.485	1.423	1.422	1.39	1.445	1.417	1.391	1.42	1.398	1.412	1.476	1.424	1.435	1.452	1.412	1.461	1.399	1.433	1.365	1.384	1.439	1.417	1.416	1.405	1.429	1.443	1.429	1.41	1.398	1.431	1.445	1.372	1.435	1.389	1.423	1.412	1.422	1.409	1.431	1.411	1.404	1.423	1.398	1.428	1.412	1.399	1.412	1.43	1.396
0	1.422	1.37	1.388	1.4	1.383	1.38	1.397	1.385	1.42	1.345	1.396	1.354	1.383	1.398	1.388	1.399	1.382	1.4	1.412	1.398	1.434	1.369	1.366	1.374	1.363	1.403	1.411	1.366	1.361	1.396	1.403	1.421	1.38	1.344	1.357	1.373	1.375	1.39	1.362	1.431	1.393	1.393	1.386	1.372	1.376	1.375	1.397	1.392	1.42
0	1.393	1.379	1.378	1.378	1.378	1.361	1.369	1.397	1.393	1.371	1.364	1.378	1.384	1.389	1.375	1.367	1.396	1.39	1.379	1.406	1.384	1.363	1.352	1.363	1.376	1.378	1.395	1.355	1.382	1.367	1.402	1.385	1.397	1.36	1.378	1.402	1.389	1.403	1.383	1.431	1.382	1.377	1.386	1.4	1.38	1.379	1.398	1.405	1.432
0	1.729	1.666	1.869	1.52	1.246	1.494	1.784	1.445	1.583	1.285	1.626	1.654	1.76	1.621	1.718	1.731	1.451	1.53	1.454	1.6	1.681	1.774	1.948	NaN	NaN	NaN	NaN	NaN	NaN	NaN	NaN	NaN	NaN	NaN	NaN	NaN	NaN	NaN	NaN	NaN	NaN	NaN	NaN	NaN	NaN	NaN	NaN	NaN	NaN
0	1.534	1.509	1.491	1.484	1.579	1.475	1.53	1.523	1.502	1.561	1.591	1.46	1.513	1.451	1.5	1.524	1.475	1.514	1.438	1.477	1.446	1.464	1.512	1.547	1.539	1.504	1.563	1.486	1.548	1.581	1.569	1.526	1.564	1.529	1.512	1.487	1.505	1.547	1.453	1.535	1.544	1.59	1.505	1.559	1.53	1.561	1.551	1.515	1.508
0	2.295	2.237	2.208	2.221	2.25	2.209	2.21	2.224	2.191	2.216	2.218	2.186	2.131	2.124	2.141	2.16	2.14	2.092	2.018	1.939	1.731	1.509	1.394	1.357	1.351	1.346	1.383	1.376	1.392	1.423	1.475	1.525	1.604	1.544	1.619	1.641	1.655	NaN	NaN	NaN	NaN	NaN	NaN	NaN	NaN	NaN	NaN	NaN	NaN
103	1.353	1.355	1.342	1.366	1.389	1.348	1.355	1.364	1.39	1.368	1.394	1.353	1.386	1.375	1.366	1.381	1.394	1.35	1.36	1.393	1.387	1.361	1.358	1.36	1.381	1.368	1.364	1.345	1.382	1.394	1.388	1.375	1.362	1.355	1.358	1.371	1.37	1.387	1.38	1.379	1.376	1.381	1.374	1.385	1.368	1.378	1.412	1.383	1.392
104	1.372	1.344	1.349	1.356	1.386	1.342	1.345	1.338	1.389	1.36	1.368	1.354	1.371	1.364	1.35	1.374	1.366	1.349	1.37	1.36	1.377	1.345	1.364	1.372	1.371	1.363	1.354	1.353	1.353	1.37	1.388	1.364	1.37	1.345	1.35	1.35	1.355	1.368	1.38	1.378	1.369	1.371	1.358	1.362	1.371	1.353	1.372	1.373	1.391
0	1.482	1.37	1.513	1.391	NaN	NaN	NaN	NaN	NaN	NaN	NaN	NaN	NaN	NaN	NaN	NaN	NaN	NaN	NaN	NaN	NaN	NaN	NaN	NaN	NaN	NaN	NaN	NaN	NaN	NaN	NaN	NaN	NaN	NaN	NaN	NaN	NaN	NaN	NaN	NaN	NaN	NaN	NaN	NaN	NaN	NaN	NaN	NaN	NaN
105	1.469	1.467	1.393	1.398	1.471	1.417	1.431	1.431	1.411	1.45	1.441	1.408	1.424	1.433	1.423	1.482	1.423	1.447	1.388	1.388	1.393	1.419	1.444	1.463	1.448	1.442	1.408	1.438	1.444	1.446	1.472	1.404	1.442	1.45	1.424	1.441	1.442	1.463	1.451	1.451	1.469	1.486	1.43	1.46	1.452	1.455	1.444	1.42	1.448
106	1.472	1.427	1.451	1.409	1.468	1.406	1.449	1.412	1.445	1.431	1.423	1.416	1.465	1.429	1.435	1.473	1.428	1.436	1.425	1.411	1.415	1.426	1.435	1.457	1.459	1.448	1.396	1.448	1.437	1.457	1.448	1.426	1.447	1.438	1.408	1.432	1.428	1.453	1.449	1.442	1.442	1.452	1.424	1.421	1.458	1.45	1.428	1.439	1.449
0	1.634	1.669	1.422	1.293	NaN	NaN	NaN	NaN	NaN	NaN	NaN	NaN	NaN	NaN	NaN	NaN	NaN	NaN	NaN	NaN	NaN	NaN	NaN	NaN	NaN	NaN	NaN	NaN	NaN	NaN	NaN	NaN	NaN	NaN	NaN	NaN	NaN	NaN	NaN	NaN	NaN	NaN	NaN	NaN	NaN	NaN	NaN	NaN	NaN
107	1.387	1.4	1.413	1.404	1.414	1.411	1.381	1.411	1.438	1.418	1.422	1.369	1.434	1.403	1.39	1.414	1.431	1.384	1.38	1.384	1.49	1.413	1.411	1.389	1.433	1.441	1.425	1.374	1.413	1.437	1.442	1.393	1.462	1.449	1.394	1.473	1.48	1.412	1.436	1.408	1.424	1.39	1.434	1.451	1.413	1.432	1.453	1.455	1.441
0	1.464	1.516	1.299	1.283	1.503	NaN	NaN	NaN	NaN	NaN	NaN	NaN	NaN	NaN	NaN	NaN	NaN	NaN	NaN	NaN	NaN	NaN	NaN	NaN	NaN	NaN	NaN	NaN	NaN	NaN	NaN	NaN	NaN	NaN	NaN	NaN	NaN	NaN	NaN	NaN	NaN	NaN	NaN	NaN	NaN	NaN	NaN	NaN	NaN
0	NaN	NaN	NaN	NaN	NaN	NaN	NaN	NaN	NaN	NaN	NaN	NaN	NaN	NaN	NaN	NaN	NaN	NaN	NaN	NaN	NaN	NaN	NaN	NaN	NaN	NaN	NaN	NaN	NaN	NaN	NaN	NaN	NaN	NaN	NaN	NaN	NaN	NaN	NaN	NaN	NaN	NaN	NaN	NaN	NaN	NaN	NaN	NaN	NaN
0	1.428	1.407	1.429	1.404	1.401	1.389	1.414	1.35	1.404	1.397	1.446	1.41	1.423	1.412	1.401	1.43	1.375	1.382	1.405	1.401	1.428	NaN	NaN	NaN	NaN	NaN	NaN	NaN	NaN	NaN	NaN	NaN	NaN	NaN	NaN	NaN	NaN	NaN	NaN	NaN	NaN	NaN	NaN	NaN	NaN	NaN	NaN	NaN	NaN
108	1.396	1.365	1.338	1.374	1.39	1.335	1.346	1.351	1.361	1.389	1.388	1.362	1.393	1.385	1.412	1.397	1.382	1.371	1.358	1.385	1.383	1.365	1.392	1.39	1.39	1.377	1.383	1.365	1.373	1.384	1.387	1.382	1.382	1.362	1.368	1.361	1.374	1.389	1.389	1.389	1.394	1.415	1.384	1.412	1.374	1.391	1.417	1.393	1.415
0	1.591	1.554	1.516	1.386	1.372	1.415	1.366	1.412	1.451	1.421	1.458	1.314	1.525	1.435	1.588	1.506	1.431	1.552	1.436	1.343	1.533	1.567	1.528	1.444	1.518	1.457	1.442	1.475	1.512	1.422	1.466	1.427	1.473	1.47	1.46	1.515	1.436	1.547	1.538	1.47	1.445	1.416	1.528	1.442	1.465	1.501	1.483	1.524	1.492
0	1.393	1.387	1.426	1.427	1.397	1.38	1.424	1.42	1.398	1.392	1.449	1.44	1.445	1.429	1.393	1.42	1.396	1.385	1.386	1.412	1.443	1.401	NaN	NaN	NaN	NaN	NaN	NaN	NaN	NaN	NaN	NaN	NaN	NaN	NaN	NaN	NaN	NaN	NaN	NaN	NaN	NaN	NaN	NaN	NaN	NaN	NaN	NaN	NaN
0	1.38	1.332	1.448	1.43	1.42	1.392	1.413	1.386	1.439	1.439	1.417	1.36	1.452	1.447	1.419	1.4	1.459	1.413	1.379	1.446	1.461	1.419	1.369	1.422	1.414	1.47	1.405	1.368	1.415	1.409	1.47	1.422	1.453	1.439	1.393	1.442	1.471	1.452	1.425	1.408	1.426	1.425	1.419	1.425	1.447	1.449	1.48	1.435	1.434
0	1.429	1.398	1.393	1.399	1.404	1.404	1.422	1.391	1.41	1.4	1.41	1.405	1.403	1.412	1.411	1.411	1.367	1.37	1.387	1.4	1.411	1.386	1.399	1.413	1.377	1.396	1.406	1.37	1.412	1.389	1.394	1.395	1.388	1.398	1.377	1.395	1.411	1.414	1.404	1.4	1.382	1.412	1.381	1.413	1.4	1.428	1.411	1.412	1.433
109	1.378	1.412	1.414	1.42	1.391	1.39	1.43	1.386	1.403	1.359	1.436	1.433	1.413	1.397	1.413	1.432	1.373	1.393	1.414	1.414	1.431	1.401	1.425	1.402	1.415	1.424	1.392	1.393	1.442	1.39	1.425	1.411	1.462	1.391	1.422	1.423	1.42	1.428	1.398	1.404	1.41	1.454	1.384	1.434	1.421	1.434	1.432	1.448	1.41
110	1.417	1.416	1.336	1.362	1.404	1.371	1.393	1.379	1.385	1.391	1.378	1.401	1.395	1.39	1.38	1.426	1.395	1.361	1.359	1.338	1.359	1.376	1.368	1.402	1.416	1.387	1.368	1.379	1.388	1.422	1.397	1.387	1.404	1.398	1.382	1.376	1.395	1.416	1.372	1.385	1.422	1.408	1.376	1.404	1.394	1.402	1.401	1.388	1.377
111	1.468	1.43	1.427	1.336	1.456	1.405	1.405	1.421	1.41	1.418	1.418	1.369	1.462	1.425	1.417	1.462	1.399	1.428	1.383	1.412	1.414	1.396	1.41	1.447	1.452	1.441	1.387	1.452	1.42	1.454	1.491	1.41	1.459	1.452	1.4	1.473	1.462	1.494	1.487	1.513	1.485	1.5	1.444	1.402	1.491	1.481	1.428	1.47	1.452
112	1.425	1.391	1.327	1.333	1.417	1.403	1.37	1.355	1.383	1.391	1.368	1.373	1.371	1.383	1.38	1.417	1.376	1.352	1.371	1.33	1.335	1.36	1.366	1.397	1.412	1.401	1.362	1.393	1.381	1.397	1.395	1.399	1.382	1.394	1.365	1.385	1.38	1.398	1.379	1.393	1.421	1.392	1.359	1.371	1.396	1.42	1.371	1.41	1.369
0	1.371	1.407	1.403	1.407	1.457	1.416	1.374	1.377	1.4	1.438	1.443	1.42	1.399	1.405	1.399	1.434	1.418	1.399	1.379	1.381	1.4	1.389	1.431	NaN	NaN	NaN	NaN	NaN	NaN	NaN	NaN	NaN	NaN	NaN	NaN	NaN	NaN	NaN	NaN	NaN	NaN	NaN	NaN	NaN	NaN	NaN	NaN	NaN	NaN
0	1.376	1.338	1.375	1.356	1.405	1.346	1.346	1.336	1.363	1.377	1.408	1.37	1.38	1.37	1.376	1.388	1.357	1.356	1.347	1.359	1.365	1.346	1.377	1.379	1.381	1.376	1.37	1.338	1.365	1.372	1.385	1.364	1.374	NaN	NaN	NaN	NaN	NaN	NaN	NaN	NaN	NaN	NaN	NaN	NaN	NaN	NaN	NaN	NaN
0	1.405	1.437	1.373	1.399	1.385	1.384	1.377	1.388	1.399	1.363	1.431	1.357	1.375	1.383	1.388	1.411	1.376	1.358	1.37	1.388	1.39	1.384	1.398	1.413	1.364	1.393	1.393	1.389	1.398	1.384	1.406	1.421	1.431	1.379	1.367	1.398	1.386	1.393	1.385	1.367	1.377	1.417	1.39	1.411	1.412	1.417	1.41	1.412	1.417
113	1.377	1.361	1.362	1.386	1.406	1.356	1.368	1.4	1.406	1.383	1.414	1.393	1.401	1.405	1.399	1.402	1.411	1.361	1.395	1.403	1.397	1.387	1.393	1.386	1.416	1.389	1.39	1.368	1.408	1.409	1.375	1.394	1.395	1.417	1.38	1.388	1.4	1.403	1.393	1.377	1.399	1.41	1.394	1.403	1.383	1.397	1.429	1.405	1.39
114	1.385	1.379	1.401	1.431	1.369	1.358	1.395	1.385	1.389	1.386	1.45	1.413	1.445	1.43	1.382	1.408	1.383	1.381	1.361	1.425	1.413	1.412	1.383	1.377	1.407	1.376	1.397	1.372	1.432	1.384	1.408	1.385	1.455	1.405	1.379	1.411	1.399	1.407	1.406	1.392	1.411	1.422	1.362	1.399	1.373	1.422	1.427	1.378	1.385
0	1.383	1.448	1.429	1.429	1.456	1.446	1.363	1.364	1.471	1.404	1.495	1.401	1.436	1.414	1.354	1.487	1.384	1.401	1.419	1.426	1.439	1.42	1.404	1.434	1.406	1.427	1.428	1.38	1.389	1.406	1.463	1.337	1.436	1.462	1.409	1.444	1.427	1.438	1.436	1.446	1.407	1.444	1.436	1.411	1.427	1.444	1.44	1.413	1.473
0	1.4	1.409	1.416	1.391	1.437	1.374	1.341	1.376	1.395	1.427	1.416	1.41	1.414	1.404	1.412	1.44	1.397	1.395	1.382	1.393	1.385	1.393	1.408	1.399	1.398	1.412	1.414	1.383	1.403	1.377	1.395	1.39	1.388	1.377	1.38	1.364	1.387	1.435	1.394	1.406	1.42	1.415	1.4	1.408	1.398	1.405	1.4	1.409	1.403
115	1.415	1.436	1.363	1.365	1.428	1.373	1.382	1.378	1.382	1.377	1.388	1.39	1.387	1.398	1.376	1.449	1.364	1.356	1.38	1.353	1.366	1.387	1.366	1.399	1.403	1.418	1.365	1.378	1.391	1.417	1.409	1.373	1.41	1.39	1.362	1.387	1.407	1.407	1.364	1.377	1.402	1.415	1.397	1.383	1.408	1.413	1.39	1.377	1.368
116	1.474	1.443	1.397	1.427	1.559	1.375	1.44	1.366	1.449	1.392	1.411	1.399	1.403	1.4	1.421	1.457	1.391	1.371	1.365	1.34	1.369	1.408	1.365	1.428	1.426	1.426	1.36	1.382	1.411	1.402	1.408	1.4	1.415	1.407	1.436	1.397	1.413	1.411	1.389	1.398	1.455	1.46	1.431	1.434	1.411	1.435	1.426	1.364	1.398
0	1.397	1.427	1.501	1.428	1.36	1.404	1.365	1.397	1.475	1.401	1.451	1.371	1.462	1.412	1.39	1.433	1.352	1.387	1.403	1.382	1.404	1.39	1.417	1.423	1.404	1.395	1.449	1.352	1.377	1.396	1.445	1.392	1.416	1.362	1.418	1.405	1.436	1.48	1.435	1.405	1.407	1.447	1.405	1.514	1.402	1.419	1.384	1.391	1.438
117	1.323	1.321	1.318	1.339	1.393	1.364	1.377	1.371	1.384	1.448	1.401	1.454	1.369	1.392	1.435	1.416	1.37	1.397	1.409	1.416	1.425	1.425	1.405	1.406	1.368	1.393	1.44	1.425	1.367	1.424	1.387	1.672	1.208	1.398	1.403	1.38	1.418	1.432	1.407	1.417	1.346	1.43	1.414	1.427	1.42	1.43	1.435	1.41	1.394
118	1.401	1.367	1.366	1.365	1.386	1.385	1.383	1.374	1.38	1.424	1.395	1.442	1.374	1.396	1.458	1.436	1.377	1.389	1.429	1.41	1.414	1.451	1.441	1.426	1.363	1.409	1.438	1.43	1.368	1.456	1.343	1.899	1.099	1.447	1.459	1.38	1.458	1.473	1.41	1.458	1.322	1.498	1.408	1.446	1.416	1.463	1.478	1.452	1.425
119	1.336	1.353	1.348	1.342	1.378	1.36	1.388	1.409	1.379	1.404	1.369	1.361	1.362	1.338	1.386	1.411	1.397	1.397	1.383	1.377	1.355	1.379	1.396	1.37	1.332	1.322	1.396	1.385	1.368	1.402	1.371	1.467	1.336	1.405	1.394	1.417	1.413	1.392	1.385	1.399	1.375	1.404	1.412	1.401	1.4	1.413	1.417	1.427	1.387
120	1.319	1.369	1.368	1.344	1.364	1.344	1.342	1.378	1.331	1.375	1.351	1.342	1.344	1.344	1.369	1.366	1.366	1.375	1.368	1.33	1.339	1.376	1.377	1.363	1.329	1.345	1.365	1.372	1.345	1.38	1.359	1.355	1.347	1.372	1.348	1.367	1.367	1.357	1.364	1.357	1.346	1.368	1.362	1.35	1.368	1.345	1.356	1.365	1.367
0	1.407	1.425	1.443	1.474	1.406	1.424	NaN	NaN	NaN	NaN	NaN	NaN	NaN	NaN	NaN	NaN	NaN	NaN	NaN	NaN	NaN	NaN	NaN	NaN	NaN	NaN	NaN	NaN	NaN	NaN	NaN	NaN	NaN	NaN	NaN	NaN	NaN	NaN	NaN	NaN	NaN	NaN	NaN	NaN	NaN	NaN	NaN	NaN	NaN
0	1.468	1.294	1.461	1.361	1.374	NaN	NaN	NaN	NaN	NaN	NaN	NaN	NaN	NaN	NaN	NaN	NaN	NaN	NaN	NaN	NaN	NaN	NaN	NaN	NaN	NaN	NaN	NaN	NaN	NaN	NaN	NaN	NaN	NaN	NaN	NaN	NaN	NaN	NaN	NaN	NaN	NaN	NaN	NaN	NaN	NaN	NaN	NaN	NaN
121	1.373	1.361	1.384	1.362	1.368	1.393	1.404	1.41	1.368	1.392	1.348	1.403	1.355	1.373	1.371	1.368	1.39	1.384	1.369	1.379	1.363	1.395	1.373	1.399	1.346	1.375	1.387	1.403	1.399	1.382	1.376	1.37	1.372	1.39	1.347	1.386	1.389	1.375	1.377	1.397	1.39	1.368	1.367	1.379	1.383	1.38	1.376	1.37	1.388
0	1.414	1.272	1.346	1.334	1.375	1.433	1.365	1.507	1.35	1.377	1.353	1.409	1.357	1.362	1.434	1.418	NaN	NaN	NaN	NaN	NaN	NaN	NaN	NaN	NaN	NaN	NaN	NaN	NaN	NaN	NaN	NaN	NaN	NaN	NaN	NaN	NaN	NaN	NaN	NaN	NaN	NaN	NaN	NaN	NaN	NaN	NaN	NaN	NaN
122	1.391	1.39	1.414	1.417	1.387	1.41	1.455	1.465	1.417	1.42	1.392	1.425	1.367	1.337	1.425	1.438	1.373	1.398	1.397	1.404	1.382	1.39	1.383	1.394	1.36	1.403	1.388	1.431	1.379	1.436	1.398	1.385	1.371	1.392	1.343	1.406	1.419	1.402	1.399	1.392	1.404	1.424	1.341	1.396	1.395	1.384	1.391	1.397	1.397
123	1.32	1.381	1.361	1.339	1.363	1.368	1.362	1.382	1.293	1.385	1.372	1.339	1.359	1.333	1.376	1.377	1.364	1.39	1.365	1.312	1.331	1.35	1.364	1.324	1.326	1.33	1.368	1.351	1.351	1.37	1.356	1.362	1.338	1.365	1.336	1.352	1.356	1.364	1.354	1.353	1.357	1.345	1.357	1.37	1.355	1.336	1.372	1.364	1.35
124	1.345	1.47	1.439	1.427	1.383	1.448	1.407	1.408	1.265	1.418	1.404	1.399	1.38	1.35	1.398	1.383	1.361	1.437	1.433	1.322	1.39	1.391	1.462	1.38	1.352	1.353	1.42	1.371	1.385	1.419	1.376	1.327	1.324	1.419	1.332	1.329	1.388	1.365	1.39	1.341	1.429	1.381	1.324	1.377	1.4	1.371	1.374	1.396	1.388
125	1.372	1.419	1.391	1.425	1.389	1.401	1.408	1.414	1.31	1.411	1.415	1.404	1.411	1.395	1.424	1.394	1.373	1.425	1.387	1.353	1.386	1.38	1.411	1.36	1.353	1.379	1.427	1.415	1.381	1.417	1.386	1.325	1.353	1.423	1.338	1.395	1.397	1.378	1.413	1.351	1.402	1.393	1.332	1.367	1.396	1.354	1.369	1.403	1.387
126	1.326	1.327	1.322	1.341	1.39	1.36	1.363	1.378	1.382	1.429	1.409	1.405	1.388	1.387	1.406	1.424	1.402	1.404	1.414	1.407	1.419	1.421	1.404	1.397	1.396	1.402	1.403	1.408	1.393	1.427	1.381	1.541	1.274	1.408	1.429	1.401	1.424	1.423	1.403	1.445	1.366	1.421	1.411	1.427	1.422	1.435	1.436	1.434	1.417
0	1.454	1.434	1.466	1.485	1.436	1.375	1.421	1.383	1.488	1.464	1.366	1.471	1.401	1.462	1.434	NaN	NaN	NaN	NaN	NaN	NaN	NaN	NaN	NaN	NaN	NaN	NaN	NaN	NaN	NaN	NaN	NaN	NaN	NaN	NaN	NaN	NaN	NaN	NaN	NaN	NaN	NaN	NaN	NaN	NaN	NaN	NaN	NaN	NaN
0	1.332	1.393	1.373	1.355	1.345	1.371	1.346	1.371	1.265	1.372	1.376	1.363	1.373	1.342	1.379	1.351	1.36	1.386	1.367	1.308	1.344	1.353	1.361	1.328	1.33	1.339	1.362	1.359	1.362	1.364	1.332	1.334	1.333	1.37	1.333	1.357	1.342	1.353	1.36	1.339	1.36	1.341	1.354	1.361	1.367	1.331	1.359	1.363	1.344
0	1.332	1.313	1.314	1.337	1.384	1.388	1.364	1.399	1.364	1.468	1.419	1.456	1.374	1.404	1.438	1.426	1.4	1.385	1.407	1.433	1.405	1.472	1.407	1.447	1.422	1.418	1.434	1.426	1.382	1.428	1.38	1.693	1.161	1.395	NaN	NaN	NaN	NaN	NaN	NaN	NaN	NaN	NaN	NaN	NaN	NaN	NaN	NaN	NaN
127	1.333	1.351	1.341	1.349	1.386	1.376	1.367	1.391	1.379	1.414	1.368	1.386	1.38	1.347	1.404	1.408	1.391	1.4	1.376	1.387	1.368	1.414	1.392	1.377	1.339	1.349	1.405	1.385	1.361	1.406	1.37	1.519	1.28	1.404	1.383	1.404	1.401	1.398	1.398	1.406	1.362	1.404	1.398	1.41	1.388	1.402	1.407	1.409	1.387
128	1.396	1.396	1.413	1.415	1.375	1.353	1.396	1.346	1.407	1.399	1.332	1.428	1.386	1.426	1.398	1.408	1.376	1.449	1.428	1.411	1.355	1.44	1.382	1.398	1.425	1.381	1.446	1.397	1.432	1.434	1.394	1.368	1.428	1.417	1.386	1.481	1.393	1.385	1.388	1.414	1.421	1.411	1.44	1.451	1.424	1.373	1.441	1.452	1.436
0	1.361	1.404	1.375	1.398	1.365	1.396	1.361	1.385	1.35	1.38	1.367	1.339	1.402	1.364	1.384	1.407	1.374	1.417	1.37	1.34	1.383	1.383	1.396	1.378	1.352	1.38	1.399	1.419	1.359	1.394	1.388	1.342	1.374	1.404	1.386	1.373	NaN	NaN	NaN	NaN	NaN	NaN	NaN	NaN	NaN	NaN	NaN	NaN	NaN
129	1.334	1.388	1.364	1.358	1.377	1.386	1.378	1.397	1.384	1.406	1.377	1.36	1.381	1.353	1.393	1.419	1.404	1.395	1.376	1.39	1.365	1.379	1.38	1.382	1.339	1.345	1.385	1.386	1.356	1.409	1.377	1.405	1.381	1.403	1.391	1.407	1.39	1.392	1.404	1.408	1.393	1.413	1.414	1.404	1.402	1.374	1.419	1.407	1.412
0	1.338	1.335	1.36	1.373	1.365	1.363	1.359	1.353	1.403	1.375	1.365	1.386	1.335	1.358	1.36	1.327	1.35	1.364	1.373	1.377	1.367	1.37	1.372	1.35	1.362	1.376	1.378	1.364	1.377	1.383	1.386	1.391	1.383	1.333	1.35	1.4	1.353	1.341	1.37	1.385	1.37	1.373	1.388	1.376	1.385	1.387	1.355	1.37	1.384
0	NaN	NaN	NaN	NaN	NaN	NaN	NaN	NaN	NaN	NaN	NaN	NaN	NaN	NaN	NaN	NaN	NaN	NaN	NaN	NaN	NaN	NaN	NaN	NaN	NaN	NaN	NaN	NaN	NaN	NaN	NaN	NaN	NaN	NaN	NaN	NaN	NaN	NaN	NaN	NaN	NaN	NaN	NaN	NaN	NaN	NaN	NaN	NaN	NaN
130	1.359	1.327	1.349	1.374	1.366	1.375	1.357	1.369	1.379	1.404	1.377	1.403	1.369	1.365	1.366	1.357	1.354	1.371	1.361	1.388	1.377	1.39	1.374	1.374	1.365	1.375	1.401	1.387	1.389	1.383	1.362	1.455	1.302	1.358	1.367	1.381	1.375	1.381	1.382	1.38	1.359	1.385	1.393	1.38	1.381	1.394	1.383	1.385	1.395
0	1.493	1.457	1.431	1.456	1.47	1.424	1.46	1.42	1.524	1.492	1.395	1.48	1.426	1.436	1.445	1.446	1.456	1.515	1.53	1.429	1.459	1.501	1.451	1.485	1.509	NaN	NaN	NaN	NaN	NaN	NaN	NaN	NaN	NaN	NaN	NaN	NaN	NaN	NaN	NaN	NaN	NaN	NaN	NaN	NaN	NaN	NaN	NaN	NaN
131	1.38	1.387	1.375	1.378	1.37	1.353	1.361	1.344	1.388	1.391	1.312	1.39	1.347	1.36	1.335	1.371	1.359	1.332	1.387	1.322	1.373	1.378	1.37	1.355	1.382	1.376	1.353	1.375	1.353	1.377	1.343	1.381	1.407	1.333	1.364	1.374	1.361	1.356	1.362	1.387	1.366	1.36	1.362	1.364	1.354	1.362	1.341	1.354	1.353
0	1.361	1.414	1.4	1.407	1.371	1.4	1.388	1.415	1.301	1.408	1.404	1.394	1.409	1.391	1.412	1.383	1.37	1.419	1.427	1.353	1.406	1.39	1.423	NaN	NaN	NaN	NaN	NaN	NaN	NaN	NaN	NaN	NaN	NaN	NaN	NaN	NaN	NaN	NaN	NaN	NaN	NaN	NaN	NaN	NaN	NaN	NaN	NaN	NaN
132	1.352	1.315	1.302	1.337	1.35	1.357	1.339	1.35	1.329	1.391	1.356	1.389	1.345	1.341	1.386	1.373	1.366	1.354	1.372	1.377	1.353	1.394	1.375	1.364	1.376	1.368	1.379	1.389	1.364	1.396	1.363	1.522	1.248	1.368	1.397	1.387	1.39	1.393	1.372	1.383	1.33	1.374	1.38	1.357	1.376	1.394	1.386	1.389	1.367
0	1.36	1.354	1.384	1.372	1.359	1.377	1.367	1.362	1.37	1.38	1.388	1.371	1.361	1.354	1.357	1.341	1.351	1.374	1.379	1.378	1.376	1.381	1.37	1.363	1.361	1.369	1.395	1.367	1.406	1.381	1.355	1.399	1.382	1.37	1.346	1.387	1.375	1.361	1.377	1.363	1.384	1.375	1.394	1.366	1.378	1.396	1.361	1.359	1.386
133	1.365	1.346	1.34	1.37	1.371	1.372	1.372	1.371	1.35	1.399	1.394	1.402	1.373	1.367	1.359	1.368	1.382	1.366	1.372	1.398	1.378	1.427	1.375	1.389	1.387	1.382	1.413	1.378	1.394	1.388	1.376	1.478	1.295	1.373	1.378	1.386	1.388	1.396	1.396	1.395	1.366	1.393	1.396	1.386	1.374	1.396	1.379	1.389	1.402
0	1.363	1.377	1.395	1.338	1.372	1.345	1.361	1.355	1.363	1.387	1.337	1.398	1.337	1.334	NaN	NaN	NaN	NaN	NaN	NaN	NaN	NaN	NaN	NaN	NaN	NaN	NaN	NaN	NaN	NaN	NaN	NaN	NaN	NaN	NaN	NaN	NaN	NaN	NaN	NaN	NaN	NaN	NaN	NaN	NaN	NaN	NaN	NaN	NaN
134	1.36	1.38	1.354	1.387	1.37	1.343	1.369	1.356	1.368	1.382	1.346	1.385	1.35	1.346	1.361	1.356	1.368	1.338	1.38	1.344	1.359	1.408	1.374	1.37	1.388	1.371	1.404	1.395	1.398	1.398	1.363	1.387	1.395	1.344	1.359	1.383	1.38	1.371	1.382	1.392	1.375	1.366	1.398	1.386	1.395	1.38	1.381	1.373	1.391
135	1.456	1.449	1.416	1.431	1.414	1.5	1.509	1.454	1.465	1.491	1.437	1.498	1.456	1.497	1.436	1.431	1.474	1.451	1.416	1.481	1.446	1.453	1.446	1.45	1.405	1.418	1.437	1.474	1.509	1.448	1.446	1.417	1.448	1.436	1.441	1.476	1.481	1.466	1.438	1.505	1.482	1.429	1.434	1.436	1.504	1.462	1.458	1.434	1.493
136	1.358	1.399	1.377	1.415	1.402	1.407	1.388	1.42	1.392	1.408	1.424	1.401	1.399	1.377	1.405	1.423	1.406	1.396	1.387	1.416	1.377	1.408	1.402	1.391	1.385	1.393	1.411	1.403	1.396	1.431	1.39	1.464	1.353	1.402	1.412	1.433	1.405	1.423	1.421	1.429	1.399	1.423	1.42	1.43	1.418	1.434	1.423	1.415	1.417
137	1.389	1.392	1.358	1.398	1.341	1.358	1.363	1.338	1.365	1.413	1.355	1.392	1.362	1.357	1.322	1.372	1.375	1.349	1.376	1.365	1.359	1.406	1.362	1.351	1.382	1.376	1.392	1.381	1.37	1.38	1.369	1.375	1.394	1.341	1.36	1.382	1.381	1.361	1.378	1.38	1.393	1.36	1.38	1.37	1.393	1.366	1.347	1.351	1.394
138	1.381	1.357	1.39	1.397	1.36	1.382	1.374	1.391	1.374	1.392	1.389	1.412	1.387	1.379	1.365	1.355	1.388	1.381	1.397	1.396	1.379	1.42	1.378	1.389	1.391	1.388	1.39	1.392	1.403	1.385	1.386	1.424	1.369	1.368	1.364	1.39	1.391	1.377	1.393	1.395	1.395	1.4	1.417	1.392	1.389	1.407	1.371	1.383	1.409
139	1.362	1.355	1.313	1.369	1.375	1.381	1.354	1.366	1.356	1.375	1.367	1.404	1.353	1.35	1.359	1.374	1.362	1.349	1.369	1.383	1.368	1.423	1.365	1.36	1.397	1.365	1.404	1.392	1.393	1.379	1.383	1.445	1.286	1.364	1.373	1.394	1.371	1.389	1.377	1.398	1.346	1.385	1.401	1.378	1.364	1.398	1.38	1.382	1.362
140	1.382	1.413	1.364	1.383	1.374	1.399	1.377	1.401	1.368	1.402	1.408	1.39	1.405	1.374	1.394	1.409	1.389	1.406	1.42	1.378	1.411	1.387	1.426	1.391	1.379	1.377	1.411	1.405	1.404	1.404	1.387	1.391	1.395	1.403	1.381	1.393	1.402	1.403	1.397	1.39	1.403	1.367	1.382	1.387	1.394	1.382	1.398	1.401	1.395
141	1.385	1.388	1.373	1.402	1.358	1.349	1.376	1.342	1.373	1.404	1.346	1.369	1.36	1.351	1.354	1.386	1.377	1.365	1.368	1.336	1.345	1.385	1.364	1.37	1.377	1.387	1.381	1.386	1.368	1.384	1.381	1.382	1.398	1.338	1.371	1.38	1.375	1.38	1.37	1.405	1.38	1.385	1.392	1.388	1.397	1.386	1.352	1.371	1.382
0	1.358	NaN	NaN	NaN	NaN	NaN	NaN	NaN	NaN	NaN	NaN	NaN	NaN	NaN	NaN	NaN	NaN	NaN	NaN	NaN	NaN	NaN	NaN	NaN	NaN	NaN	NaN	NaN	NaN	NaN	NaN	NaN	NaN	NaN	NaN	NaN	NaN	NaN	NaN	NaN	NaN	NaN	NaN	NaN	NaN	NaN	NaN	NaN	NaN
142	1.398	1.4	1.358	1.433	1.382	1.394	1.384	1.407	1.359	1.387	1.4	1.407	1.386	1.376	1.365	1.367	1.387	1.402	1.386	1.388	1.378	1.408	1.391	1.389	1.444	1.409	1.418	1.406	1.423	1.424	1.396	1.421	1.377	1.391	1.374	1.429	1.4	1.398	1.407	1.404	1.389	1.421	1.426	1.382	1.407	1.428	1.391	1.404	1.417
0	1.407	1.384	1.409	1.383	1.342	1.394	1.397	1.404	1.366	1.401	1.376	1.4	1.378	1.377	1.397	1.331	1.348	1.384	1.393	1.375	NaN	NaN	NaN	NaN	NaN	NaN	NaN	NaN	NaN	NaN	NaN	NaN	NaN	NaN	NaN	NaN	NaN	NaN	NaN	NaN	NaN	NaN	NaN	NaN	NaN	NaN	NaN	NaN	NaN
0	1.438	1.446	1.419	1.455	1.394	1.456	1.499	1.472	1.484	1.453	1.468	1.519	1.448	1.483	1.436	1.45	1.436	1.433	1.384	1.455	1.461	1.394	1.452	1.42	1.442	1.411	1.423	1.481	1.473	1.455	1.437	1.403	1.454	1.423	1.43	1.528	1.506	1.454	1.432	1.481	1.442	1.444	1.409	1.446	1.494	1.465	1.461	1.437	1.484
143	1.413	1.444	1.383	1.495	1.464	1.448	1.418	1.432	1.42	1.408	1.454	1.437	1.42	1.39	1.43	1.427	1.448	1.423	1.427	1.433	1.41	1.44	1.426	1.442	1.46	1.405	1.453	1.433	1.471	1.471	1.441	1.425	1.407	1.409	1.427	1.485	1.412	1.44	1.435	1.436	1.424	1.435	1.461	1.432	1.432	1.47	1.43	1.465	1.454
144	1.417	1.404	1.403	1.413	1.37	1.443	1.394	1.391	1.408	1.406	1.389	1.408	1.382	1.399	1.394	1.392	1.411	1.373	1.397	1.383	1.376	1.407	1.385	1.392	1.4	1.42	1.41	1.408	1.441	1.42	1.401	1.399	1.433	1.364	1.399	1.416	1.392	1.377	1.408	1.427	1.387	1.379	1.408	1.373	1.427	1.4	1.395	1.39	1.429
0	1.409	1.45	1.407	1.483	1.458	1.415	1.404	1.44	1.4	1.43	1.452	1.442	1.431	1.383	1.395	1.436	1.444	1.427	1.38	1.467	NaN	NaN	NaN	NaN	NaN	NaN	NaN	NaN	NaN	NaN	NaN	NaN	NaN	NaN	NaN	NaN	NaN	NaN	NaN	NaN	NaN	NaN	NaN	NaN	NaN	NaN	NaN	NaN	NaN
145	1.41	1.408	1.361	1.445	1.37	1.395	1.381	1.408	1.38	1.39	1.396	1.401	1.38	1.355	1.363	1.378	1.378	1.378	1.388	1.384	1.383	1.417	1.382	1.408	1.439	1.376	1.409	1.419	1.408	1.4	1.411	1.389	1.381	1.378	1.382	1.447	1.385	1.413	1.427	1.409	1.408	1.386	1.415	1.38	1.382	1.434	1.401	1.405	1.412
146	1.35	1.401	1.328	1.395	1.326	1.368	1.361	1.386	1.454	1.338	1.402	1.334	1.383	1.399	1.338	1.403	1.393	1.425	1.37	1.396	1.437	1.34	1.416	1.398	1.403	1.374	1.384	1.438	1.379	1.396	1.364	1.385	1.423	1.369	1.372	1.418	1.394	1.382	1.359	1.364	1.382	1.428	1.401	1.382	1.395	1.394	1.394	1.364	1.373
147	1.369	1.357	1.407	1.384	1.369	1.397	1.382	1.427	1.404	1.397	1.394	1.431	1.386	1.385	1.363	1.363	1.387	1.399	1.401	1.407	1.379	1.453	1.425	1.393	1.438	1.435	1.414	1.409	1.421	1.402	1.387	1.417	1.412	1.371	1.382	1.42	1.402	1.377	1.422	1.389	1.416	1.418	1.435	1.413	1.448	1.418	1.379	1.391	1.439
0	1.365	1.404	1.34	1.376	1.346	1.419	1.38	1.427	1.437	1.382	1.402	1.391	1.413	1.4	1.371	1.415	1.402	1.422	1.411	1.414	1.42	1.371	1.437	1.38	1.416	1.383	1.409	1.431	1.386	1.411	1.387	1.399	1.434	1.376	1.381	1.394	1.411	1.4	1.383	1.367	1.411	1.379	1.405	1.393	1.396	1.39	1.422	1.393	1.39
148	1.376	1.481	1.385	1.482	1.35	1.372	1.418	1.432	1.497	1.373	1.474	1.446	1.469	1.478	1.399	1.521	1.468	1.471	1.349	1.496	1.493	1.339	1.471	1.45	1.475	1.418	1.402	1.529	1.415	1.478	1.43	1.462	1.494	1.406	1.471	1.5	1.502	1.425	1.413	1.435	1.445	1.514	1.455	1.421	1.48	1.446	1.427	1.402	1.451
149	1.434	1.394	1.347	1.475	1.377	1.407	1.367	1.396	1.382	1.377	1.4	1.408	1.37	1.344	1.364	1.38	1.416	1.387	1.368	1.393	1.376	1.429	1.409	1.389	1.403	1.396	1.401	1.383	1.408	1.409	1.408	1.366	1.415	1.376	1.374	1.43	1.376	1.396	1.413	1.391	1.392	1.393	1.407	1.382	1.382	1.418	1.398	1.403	1.431
0	1.409	1.397	1.397	1.423	1.363	1.407	1.409	1.398	1.414	1.413	1.379	1.4	1.389	1.386	1.356	1.427	1.412	1.344	1.388	1.361	1.341	1.431	1.383	1.375	1.427	1.417	1.41	1.433	1.423	1.418	1.397	1.406	1.424	1.355	1.382	1.437	1.399	1.374	1.392	1.424	1.396	1.383	1.395	1.382	1.423	1.414	1.356	1.384	1.428
0	1.363	1.413	1.329	1.398	1.361	1.37	1.39	1.389	1.428	1.341	1.404	1.373	1.4	1.408	1.363	1.423	1.389	1.395	1.367	1.403	1.437	1.35	1.405	NaN	NaN	NaN	NaN	NaN	NaN	NaN	NaN	NaN	NaN	NaN	NaN	NaN	NaN	NaN	NaN	NaN	NaN	NaN	NaN	NaN	NaN	NaN	NaN	NaN	NaN
0	1.435	1.473	1.449	1.489	1.413	1.465	1.486	1.479	1.5	1.462	1.475	1.509	1.46	1.434	1.428	1.449	1.445	1.457	1.415	1.462	1.485	1.402	1.459	1.4	1.477	1.425	1.435	1.472	1.436	1.429	1.44	1.423	1.444	1.43	1.458	1.482	NaN	NaN	NaN	NaN	NaN	NaN	NaN	NaN	NaN	NaN	NaN	NaN	NaN
150	1.325	1.362	1.347	1.374	1.348	1.35	1.348	1.373	1.358	1.368	1.394	1.35	1.341	1.336	1.352	1.388	1.378	1.355	1.356	1.375	1.335	1.355	1.362	1.346	1.334	1.358	1.346	1.356	1.358	1.36	1.351	1.352	1.366	1.353	1.339	1.355	1.339	1.355	1.362	1.365	1.348	1.341	1.366	1.343	1.346	1.341	1.35	1.335	1.362
0	NaN	NaN	NaN	NaN	NaN	NaN	NaN	NaN	NaN	NaN	NaN	NaN	NaN	NaN	NaN	NaN	NaN	NaN	NaN	NaN	NaN	NaN	NaN	NaN	NaN	NaN	NaN	NaN	NaN	NaN	NaN	NaN	NaN	NaN	NaN	NaN	NaN	NaN	NaN	NaN	NaN	NaN	NaN	NaN	NaN	NaN	NaN	NaN	NaN
151	1.371	1.384	1.351	1.408	1.369	1.392	1.381	1.412	1.421	1.387	1.409	1.385	1.401	1.371	1.369	1.409	1.404	1.403	1.405	1.411	1.404	1.383	1.423	1.383	1.384	1.382	1.402	1.429	1.389	1.398	1.387	1.381	1.412	1.4	1.384	1.382	1.385	1.382	1.381	1.384	1.399	1.38	1.403	1.378	1.395	1.4	1.394	1.387	1.399
152	1.414	1.41	1.388	1.467	1.401	1.415	1.392	1.438	1.4	1.396	1.413	1.414	1.4	1.387	1.402	1.425	1.414	1.408	1.412	1.395	1.402	1.428	1.396	1.418	1.437	1.422	1.435	1.435	1.416	1.41	1.431	1.405	1.425	1.392	1.389	1.433	1.419	1.416	1.438	1.414	1.413	1.406	1.437	1.413	1.382	1.426	1.405	1.401	1.429
153	1.359	1.389	1.31	1.398	1.321	1.363	1.359	1.379	1.413	1.335	1.383	1.353	1.374	1.384	1.329	1.4	1.384	1.395	1.356	1.395	1.423	1.34	1.382	1.393	1.377	1.394	1.367	1.415	1.357	1.386	1.365	1.374	1.394	1.352	1.38	1.386	1.373	1.373	1.351	1.372	1.373	1.406	1.374	1.36	1.386	1.374	1.38	1.35	1.37
154	1.374	1.386	1.42	1.423	1.377	1.426	1.391	1.361	1.407	1.409	1.368	1.435	1.384	1.388	1.392	1.407	1.415	1.382	1.398	1.394	1.348	1.421	1.395	1.394	1.417	1.439	1.418	1.385	1.404	1.387	1.383	1.397	1.404	1.345	1.358	1.406	1.395	1.364	1.411	1.393	1.403	1.388	1.415	1.396	1.406	1.402	1.38	1.389	1.413
155	1.356	1.398	1.348	1.396	1.359	1.362	1.376	1.395	1.389	1.357	1.389	1.368	1.363	1.375	1.36	1.378	1.374	1.379	1.359	1.386	1.391	1.38	1.371	1.388	1.376	1.377	1.372	1.386	1.361	1.379	1.375	1.376	1.38	1.361	1.379	1.391	1.385	1.371	1.362	1.372	1.371	1.375	1.377	1.382	1.375	1.38	1.389	1.356	1.385
156	1.366	1.354	1.361	1.362	1.33	1.354	1.36	1.386	1.37	1.383	1.375	1.349	1.356	1.349	1.35	1.366	1.362	1.345	1.367	1.378	1.355	1.354	1.349	1.352	1.354	1.351	1.385	1.372	1.382	1.336	1.341	1.346	1.372	1.359	1.342	1.341	1.363	1.361	1.353	1.338	1.357	1.324	1.374	1.342	1.355	1.36	1.361	1.353	1.359
157	1.393	1.372	1.408	1.424	1.397	1.391	1.388	1.404	1.404	1.418	1.388	1.399	1.399	1.375	1.373	1.401	1.393	1.395	1.393	1.41	1.369	1.414	1.411	1.392	1.423	1.417	1.403	1.403	1.406	1.393	1.39	1.405	1.394	1.383	1.409	1.412	1.394	1.397	1.417	1.411	1.433	1.375	1.43	1.389	1.404	1.392	1.41	1.411	1.399
158	1.426	1.414	1.413	1.432	1.419	1.395	1.409	1.426	1.384	1.397	1.413	1.429	1.426	1.384	1.384	1.414	1.424	1.406	1.404	1.411	1.391	1.42	1.422	1.386	1.404	1.418	1.425	1.455	1.417	1.439	1.421	1.42	1.414	1.423	1.395	1.432	1.4	1.413	1.443	1.405	1.404	1.407	1.432	1.409	1.422	1.432	1.409	1.442	1.446
159	1.362	1.365	1.374	1.369	1.349	1.359	1.345	1.387	1.368	1.373	1.373	1.356	1.351	1.347	1.365	1.388	1.375	1.379	1.385	1.381	1.351	1.362	1.373	1.351	1.347	1.365	1.379	1.365	1.374	1.366	1.346	1.368	1.354	1.363	1.361	1.366	1.354	1.361	1.37	1.361	1.367	1.349	1.36	1.346	1.368	1.36	1.367	1.359	1.363
0	1.422	1.371	1.371	1.366	1.384	1.394	1.409	1.365	1.368	1.437	1.373	1.406	1.358	1.332	1.39	1.428	1.426	1.369	1.397	1.394	1.392	1.406	1.369	1.374	1.372	1.405	1.393	1.394	1.369	1.393	1.382	1.389	1.4	1.375	1.391	1.402	1.39	1.376	1.397	1.401	1.4	1.36	1.393	1.392	1.4	1.407	1.392	1.38	1.403
160	1.401	1.383	1.393	1.428	1.385	1.395	1.397	1.396	1.399	1.393	1.408	1.397	1.371	1.374	1.352	1.398	1.427	1.366	1.411	1.382	1.395	1.371	1.395	1.383	1.388	1.396	1.409	1.4	1.392	1.395	1.382	1.399	1.396	1.365	1.38	1.425	1.391	1.374	1.396	1.427	1.404	1.368	1.396	1.394	1.415	1.407	1.372	1.4	1.417
161	1.384	1.411	1.408	1.44	1.4	1.4	1.368	1.389	1.456	1.423	1.459	1.399	1.395	1.41	1.413	1.435	1.434	1.388	1.396	1.43	1.371	1.41	1.393	1.392	1.403	1.409	1.401	1.417	1.405	1.405	1.411	1.376	1.399	1.414	1.402	1.415	1.379	1.401	1.411	1.384	1.407	1.374	1.408	1.397	1.395	1.419	1.39	1.387	1.421
0	1.461	1.447	1.444	1.475	1.428	1.414	1.506	1.433	1.469	1.485	1.458	1.485	1.45	1.428	NaN	NaN	NaN	NaN	NaN	NaN	NaN	NaN	NaN	NaN	NaN	NaN	NaN	NaN	NaN	NaN	NaN	NaN	NaN	NaN	NaN	NaN	NaN	NaN	NaN	NaN	NaN	NaN	NaN	NaN	NaN	NaN	NaN	NaN	NaN
0	1.367	1.37	1.374	1.371	1.372	1.363	1.365	1.373	1.387	1.377	1.371	1.391	1.372	1.343	1.367	1.361	1.363	1.363	1.378	1.373	1.35	1.376	1.381	1.366	1.368	1.398	1.394	1.405	1.368	1.368	1.386	1.381	1.382	1.352	1.363	1.393	1.375	1.344	1.398	1.381	1.361	1.35	1.419	1.376	1.372	1.355	1.347	1.376	1.371
162	1.357	1.437	1.408	1.397	1.416	1.405	1.392	1.415	1.423	1.416	1.462	1.407	1.404	1.393	1.42	1.461	1.438	1.438	1.396	1.409	1.403	1.408	1.418	1.409	1.39	1.429	1.411	1.385	1.401	1.404	1.429	1.405	1.407	1.393	1.405	1.438	1.426	1.427	1.416	1.404	1.422	1.41	1.419	1.415	1.417	1.433	1.447	1.417	1.427
0	1.357	1.342	1.378	1.388	1.353	1.388	1.383	1.364	1.399	1.387	1.342	1.386	1.367	1.348	1.38	1.39	1.389	1.363	1.37	1.378	1.361	1.387	1.373	1.361	1.368	1.395	1.385	1.384	1.36	1.353	1.368	1.374	1.372	1.309	1.376	1.381	1.372	1.356	1.389	1.359	1.389	1.349	1.429	1.367	1.356	1.37	1.362	1.37	1.391
163	1.412	1.409	1.341	1.379	1.414	1.421	1.39	1.447	1.404	1.419	1.428	1.409	1.352	1.374	1.402	1.414	1.449	1.419	1.428	1.41	1.389	1.418	1.384	1.369	1.38	1.431	1.426	1.416	1.415	1.419	1.384	1.413	1.428	1.389	1.412	1.428	1.391	1.435	1.413	1.419	1.399	1.391	1.408	1.41	1.415	1.428	1.408	1.415	1.413
164	1.355	1.365	1.38	1.371	1.375	1.361	1.348	1.378	1.388	1.386	1.37	1.407	1.367	1.358	1.345	1.378	1.401	1.363	1.393	1.372	1.345	1.376	1.387	1.376	1.377	1.383	1.38	1.381	1.382	1.386	1.386	1.372	1.377	1.351	1.389	1.378	1.379	1.367	1.395	1.39	1.383	1.382	1.392	1.376	1.379	1.391	1.381	1.384	1.401
165	1.46	1.436	1.388	1.496	1.461	1.449	1.439	1.459	1.467	1.519	1.503	1.483	1.411	1.447	1.44	1.549	1.509	1.459	1.521	1.496	1.451	1.443	1.486	1.442	1.461	1.517	1.489	1.47	1.472	1.481	1.445	1.458	1.503	1.484	1.485	1.494	1.476	1.441	1.494	1.474	1.49	1.447	1.46	1.431	1.46	1.496	1.457	1.491	1.471
0	1.409	1.425	1.43	1.418	1.395	1.383	1.412	1.451	1.41	1.387	1.435	1.39	1.398	NaN	NaN	NaN	NaN	NaN	NaN	NaN	NaN	NaN	NaN	NaN	NaN	NaN	NaN	NaN	NaN	NaN	NaN	NaN	NaN	NaN	NaN	NaN	NaN	NaN	NaN	NaN	NaN	NaN	NaN	NaN	NaN	NaN	NaN	NaN	NaN
166	1.433	1.431	1.433	1.487	1.468	1.421	1.468	1.48	1.483	1.443	1.441	1.463	1.482	1.459	1.427	1.499	1.431	1.442	1.44	1.426	1.458	1.462	1.453	1.471	1.44	1.468	1.48	1.475	1.444	1.483	1.452	1.441	1.461	1.463	1.439	1.461	1.466	1.431	1.459	1.471	1.468	1.463	1.48	1.483	1.457	1.488	1.46	1.465	1.467
167	1.426	1.491	1.38	1.414	1.415	1.426	1.462	1.499	1.43	1.463	1.467	1.406	1.371	1.381	1.415	1.448	1.46	1.421	1.476	1.45	1.426	1.457	1.401	1.395	1.4	1.462	1.458	1.438	1.449	1.439	1.432	1.444	1.439	1.412	1.405	1.484	1.451	1.453	1.442	1.461	1.42	1.43	1.443	1.462	1.45	1.47	1.457	1.465	1.433
0	1.397	1.433	1.408	1.434	1.437	1.404	1.395	1.388	1.429	1.423	1.454	1.403	1.387	1.373	1.405	1.418	NaN	NaN	NaN	NaN	NaN	NaN	NaN	NaN	NaN	NaN	NaN	NaN	NaN	NaN	NaN	NaN	NaN	NaN	NaN	NaN	NaN	NaN	NaN	NaN	NaN	NaN	NaN	NaN	NaN	NaN	NaN	NaN	NaN
168	1.356	1.344	1.383	1.395	1.385	1.363	1.406	1.385	1.401	1.378	1.378	1.423	1.38	1.331	1.403	1.384	1.397	1.372	1.401	1.395	1.369	1.381	1.374	1.37	1.364	1.404	1.378	1.377	1.378	1.391	1.378	1.381	1.355	1.352	1.379	1.386	1.4	1.358	1.401	1.371	1.38	1.353	1.397	1.387	1.355	1.387	1.386	1.377	1.396
169	1.426	1.379	1.413	1.455	1.43	1.384	1.37	1.467	1.409	1.421	1.436	1.428	1.416	1.44	1.438	1.436	1.438	1.414	1.421	1.392	1.444	1.458	1.434	1.416	1.426	1.429	1.474	1.462	1.437	1.401	1.442	1.426	1.461	1.438	1.398	1.437	1.435	1.42	1.436	1.409	1.413	1.427	1.415	1.409	1.418	1.43	1.424	1.447	1.475
0	1.462	1.443	1.441	1.547	1.522	1.513	1.491	1.518	1.594	1.561	1.553	1.582	1.477	1.457	1.533	1.604	1.554	1.477	1.594	1.535	1.532	1.502	1.56	1.452	1.512	1.571	1.522	1.533	1.55	1.542	1.493	1.547	1.534	1.514	1.528	1.535	1.54	1.544	1.504	1.558	1.564	1.58	1.558	1.516	1.564	1.595	1.54	1.501	1.537
0	1.494	1.447	1.432	1.506	1.538	NaN	NaN	NaN	NaN	NaN	NaN	NaN	NaN	NaN	NaN	NaN	NaN	NaN	NaN	NaN	NaN	NaN	NaN	NaN	NaN	NaN	NaN	NaN	NaN	NaN	NaN	NaN	NaN	NaN	NaN	NaN	NaN	NaN	NaN	NaN	NaN	NaN	NaN	NaN	NaN	NaN	NaN	NaN	NaN
0	1.459	1.439	1.449	1.48	1.426	1.406	1.434	1.462	1.445	1.419	1.439	1.421	1.419	1.441	1.428	1.46	1.435	1.45	1.447	1.436	1.41	1.43	1.435	1.447	1.431	1.438	1.461	1.438	1.455	1.436	1.431	1.417	1.414	1.424	1.431	1.433	1.436	1.428	1.418	1.419	1.448	1.421	1.426	1.439	1.437	1.451	1.434	1.414	1.45
170	1.444	1.389	1.407	1.43	1.421	1.394	1.402	1.475	1.412	1.41	1.434	1.427	1.414	1.424	1.439	1.418	1.444	1.395	1.405	1.417	1.427	1.421	1.419	1.413	1.407	1.418	1.456	1.473	1.424	1.441	1.417	1.417	1.436	1.449	1.42	1.452	1.447	1.432	1.443	1.396	1.404	1.431	1.394	1.407	1.409	1.419	1.425	1.458	1.469
171	1.398	1.362	1.378	1.452	1.39	1.385	1.392	1.416	1.434	1.416	1.403	1.395	1.408	1.366	1.373	1.464	1.386	1.401	1.432	1.41	1.41	1.433	1.4	1.416	1.413	1.405	1.442	1.403	1.404	1.417	1.398	1.397	1.403	1.391	1.402	1.396	1.406	1.403	1.405	1.424	1.416	1.405	1.409	1.397	1.413	1.41	1.396	1.394	1.414
0	1.395	1.37	1.396	1.407	1.406	1.389	1.376	1.383	1.39	1.398	1.393	1.416	1.36	1.348	1.384	1.414	NaN	NaN	NaN	NaN	NaN	NaN	NaN	NaN	NaN	NaN	NaN	NaN	NaN	NaN	NaN	NaN	NaN	NaN	NaN	NaN	NaN	NaN	NaN	NaN	NaN	NaN	NaN	NaN	NaN	NaN	NaN	NaN	NaN
172	1.377	1.355	1.382	1.434	1.416	1.374	1.416	1.411	1.402	1.378	1.396	1.388	1.409	1.389	1.372	1.421	1.374	1.413	1.419	1.4	1.403	1.401	1.406	1.415	1.386	1.398	1.409	1.392	1.4	1.402	1.387	1.401	1.414	1.392	1.371	1.395	1.402	1.399	1.417	1.412	1.401	1.389	1.435	1.423	1.431	1.41	1.406	1.4	1.422
0	1.397	1.367	1.374	1.381	1.378	1.389	1.394	1.395	1.419	1.415	1.415	1.422	1.356	1.356	1.4	1.423	1.425	1.386	1.43	1.413	1.405	1.39	1.402	1.389	1.414	1.399	1.386	1.415	1.397	1.38	1.394	1.408	1.408	1.407	1.407	1.399	1.409	1.389	1.397	1.417	1.42	1.401	1.41	1.394	1.394	1.409	1.411	1.413	1.403
0	1.368	1.37	1.355	1.374	1.37	1.365	1.401	1.39	1.379	1.37	1.372	1.38	1.344	1.356	1.341	1.385	1.371	1.369	1.388	1.384	1.37	1.387	1.346	1.369	1.375	1.347	1.374	1.366	1.367	1.376	1.366	1.378	1.361	1.352	1.391	1.377	1.383	1.351	1.389	1.37	1.371	1.373	1.398	1.378	1.375	1.373	1.38	1.384	1.383
0	1.563	1.519	1.528	1.585	1.586	1.533	1.553	1.585	1.571	1.503	1.6	1.546	1.538	1.577	1.59	1.61	1.565	1.546	NaN	NaN	NaN	NaN	NaN	NaN	NaN	NaN	NaN	NaN	NaN	NaN	NaN	NaN	NaN	NaN	NaN	NaN	NaN	NaN	NaN	NaN	NaN	NaN	NaN	NaN	NaN	NaN	NaN	NaN	NaN
0	1.534	1.523	1.568	1.577	1.555	1.543	1.542	1.659	1.585	1.507	1.631	1.591	1.506	1.767	1.507	1.618	1.526	NaN	NaN	NaN	NaN	NaN	NaN	NaN	NaN	NaN	NaN	NaN	NaN	NaN	NaN	NaN	NaN	NaN	NaN	NaN	NaN	NaN	NaN	NaN	NaN	NaN	NaN	NaN	NaN	NaN	NaN	NaN	NaN
0	NaN	NaN	NaN	NaN	NaN	NaN	NaN	NaN	NaN	NaN	NaN	NaN	NaN	NaN	NaN	NaN	NaN	NaN	NaN	NaN	NaN	NaN	NaN	NaN	NaN	NaN	NaN	NaN	NaN	NaN	NaN	NaN	NaN	NaN	NaN	NaN	NaN	NaN	NaN	NaN	NaN	NaN	NaN	NaN	NaN	NaN	NaN	NaN	NaN
0	1.363	1.389	1.352	1.401	1.362	1.389	1.378	1.383	1.372	1.366	1.352	1.378	1.334	1.365	1.351	1.372	1.378	1.381	1.394	1.352	1.357	1.386	1.361	1.402	1.378	1.37	1.373	1.373	1.373	1.363	1.384	1.377	1.372	1.356	1.382	1.368	1.37	1.35	1.404	1.373	1.368	1.364	1.389	1.373	1.376	1.372	1.381	1.379	1.39
173	1.374	1.379	1.397	1.435	1.403	1.405	1.435	1.432	1.419	1.409	1.456	1.421	1.402	1.43	1.387	1.421	1.377	1.398	1.403	1.413	1.354	1.412	1.422	1.406	1.4	1.426	1.404	1.427	1.395	1.421	1.397	1.391	1.413	1.409	1.396	1.436	1.407	1.398	1.397	1.4	1.393	1.4	1.407	1.403	1.395	1.391	1.402	1.398	1.43
0	NaN	NaN	NaN	NaN	NaN	NaN	NaN	NaN	NaN	NaN	NaN	NaN	NaN	NaN	NaN	NaN	NaN	NaN	NaN	NaN	NaN	NaN	NaN	NaN	NaN	NaN	NaN	NaN	NaN	NaN	NaN	NaN	NaN	NaN	NaN	NaN	NaN	NaN	NaN	NaN	NaN	NaN	NaN	NaN	NaN	NaN	NaN	NaN	NaN
174	1.376	1.381	1.371	1.392	1.386	1.378	1.38	1.374	1.378	1.398	1.39	1.374	1.362	1.369	1.368	1.385	1.393	1.396	1.392	1.4	1.376	1.375	1.374	1.39	1.375	1.38	1.379	1.412	1.381	1.408	1.381	1.383	1.388	1.362	1.369	1.413	1.405	1.41	1.393	1.382	1.385	1.372	1.415	1.369	1.386	1.385	1.369	1.384	1.405
175	1.379	1.367	1.396	1.414	1.37	1.396	1.404	1.412	1.392	1.408	1.439	1.397	1.376	1.39	1.381	1.408	1.385	1.391	1.393	1.416	1.361	1.388	1.412	1.381	1.38	1.394	1.384	1.413	1.41	1.403	1.395	1.395	1.385	1.391	1.397	1.415	1.397	1.412	1.387	1.4	1.387	1.383	1.392	1.381	1.405	1.396	1.378	1.394	1.424
0	1.39	1.38	1.394	1.438	1.388	1.415	1.451	1.399	1.389	1.419	1.445	1.404	1.391	1.393	1.382	1.404	1.366	1.386	1.42	1.44	1.387	1.409	1.445	1.372	1.432	1.402	1.402	1.416	1.409	1.436	1.378	1.418	1.365	1.396	1.394	1.435	1.392	1.38	1.413	1.395	1.378	1.415	1.435	1.379	1.401	1.422	1.391	1.408	1.424
0	1.489	1.459	1.438	1.495	1.46	1.446	1.482	1.51	1.464	1.492	1.42	1.464	1.432	1.495	1.441	1.44	1.455	1.562	1.504	1.433	1.461	1.47	1.397	1.474	1.475	1.44	1.442	NaN	NaN	NaN	NaN	NaN	NaN	NaN	NaN	NaN	NaN	NaN	NaN	NaN	NaN	NaN	NaN	NaN	NaN	NaN	NaN	NaN	NaN
176	1.382	1.351	1.379	1.398	1.383	1.399	1.365	1.454	1.432	1.404	1.388	1.412	1.329	1.386	1.427	1.389	1.412	1.39	1.423	1.428	1.395	1.372	1.368	1.408	1.443	1.409	1.377	1.402	1.435	1.375	1.381	1.401	1.425	1.384	1.389	1.368	1.426	1.385	1.436	1.402	1.413	1.364	1.387	1.405	1.406	1.395	1.398	1.43	1.429
0	1.363	1.347	1.382	1.402	1.393	1.387	1.358	1.446	1.429	1.429	1.393	1.412	1.36	1.401	1.416	1.384	1.377	1.395	1.418	1.464	1.393	1.352	1.37	1.408	1.46	1.428	1.403	1.419	1.443	1.377	1.434	1.421	1.439	1.403	1.413	1.388	1.436	1.395	1.452	1.436	1.405	1.388	1.386	1.442	1.399	1.432	1.413	1.439	1.431
0	1.379	1.374	1.387	1.411	1.393	1.384	1.395	1.392	1.387	1.393	1.413	1.396	1.372	1.375	1.386	1.401	1.398	1.392	1.401	1.386	1.384	1.396	1.385	1.391	1.384	NaN	NaN	NaN	NaN	NaN	NaN	NaN	NaN	NaN	NaN	NaN	NaN	NaN	NaN	NaN	NaN	NaN	NaN	NaN	NaN	NaN	NaN	NaN	NaN
0	1.399	1.378	1.397	1.409	1.387	1.394	1.411	1.412	1.388	1.414	1.435	1.415	1.394	1.395	1.408	1.406	1.392	1.387	1.4	1.416	1.376	1.408	1.409	1.382	1.397	1.414	1.39	1.42	1.414	1.412	1.406	1.413	1.381	1.411	1.395	1.419	1.419	1.419	1.4	1.401	1.393	1.387	1.412	1.402	1.417	1.392	1.396	1.38	1.416
0	1.437	1.437	1.448	1.432	1.457	1.374	1.462	1.39	1.44	1.425	1.444	1.496	1.423	1.478	1.376	1.417	1.436	1.451	1.417	1.407	1.48	1.557	1.421	1.421	1.479	1.403	1.454	1.462	1.419	1.421	1.452	1.424	1.436	1.42	1.473	1.433	1.479	1.421	NaN	NaN	NaN	NaN	NaN	NaN	NaN	NaN	NaN	NaN	NaN
0	1.445	1.47	1.403	1.494	1.429	1.471	1.447	1.461	1.487	1.506	1.434	1.456	1.452	1.408	1.395	1.445	1.436	1.488	1.475	1.415	1.444	1.483	1.421	1.457	1.494	1.422	1.406	1.429	1.436	1.464	1.498	1.426	1.399	1.434	1.442	1.413	1.438	1.428	1.458	1.463	1.441	1.376	1.445	1.417	1.424	1.434	1.427	1.457	1.444
0	1.457	NaN	NaN	NaN	NaN	NaN	NaN	NaN	NaN	NaN	NaN	NaN	NaN	NaN	NaN	NaN	NaN	NaN	NaN	NaN	NaN	NaN	NaN	NaN	NaN	NaN	NaN	NaN	NaN	NaN	NaN	NaN	NaN	NaN	NaN	NaN	NaN	NaN	NaN	NaN	NaN	NaN	NaN	NaN	NaN	NaN	NaN	NaN	NaN
0	1.394	1.383	1.4	1.422	1.385	1.396	1.408	1.404	1.405	1.415	1.425	1.427	1.395	1.4	1.395	1.402	1.395	1.405	1.408	1.404	1.39	1.415	1.409	1.403	1.415	1.412	1.419	1.404	1.411	1.411	1.414	1.412	1.415	1.405	1.415	1.412	1.41	1.412	1.413	1.423	1.418	1.396	1.423	1.408	1.421	1.407	1.406	1.411	1.419
177	1.353	1.392	1.376	1.405	1.386	1.39	1.393	1.376	1.371	1.387	1.364	1.381	1.367	1.369	1.37	1.404	1.384	1.376	1.367	1.388	1.384	1.406	1.38	1.39	1.385	1.384	1.391	1.402	1.379	1.361	1.37	1.392	1.396	1.367	1.406	1.412	1.409	1.393	1.438	1.42	1.431	1.401	1.455	1.424	1.435	1.441	1.433	1.46	1.488
0	1.391	1.384	1.405	1.425	1.417	1.401	1.414	1.386	1.4	1.424	1.4	1.391	1.394	1.38	1.407	1.402	1.379	1.399	1.376	1.385	1.392	1.391	1.385	1.404	1.395	1.398	1.416	1.388	1.366	1.369	1.388	1.393	1.411	1.371	1.399	1.422	1.399	1.413	1.377	1.416	1.426	1.369	1.39	1.38	1.377	1.388	1.391	1.399	1.403
0	1.448	2.039	1.584	1.521	1.476	1.351	1.238	1.573	1.597	1.553	1.522	1.604	1.411	1.422	1.529	1.581	3.315	1.415	1.539	1.519	1.978	1.416	1.492	1.415	1.439	1.485	1.587	1.726	1.669	0.5907	1.65	1.493	NaN	NaN	NaN	NaN	NaN	NaN	NaN	NaN	NaN	NaN	NaN	NaN	NaN	NaN	NaN	NaN	NaN
0	NaN	NaN	NaN	NaN	NaN	NaN	NaN	NaN	NaN	NaN	NaN	NaN	NaN	NaN	NaN	NaN	NaN	NaN	NaN	NaN	NaN	NaN	NaN	NaN	NaN	NaN	NaN	NaN	NaN	NaN	NaN	NaN	NaN	NaN	NaN	NaN	NaN	NaN	NaN	NaN	NaN	NaN	NaN	NaN	NaN	NaN	NaN	NaN	NaN
0	1.398	1.383	1.403	1.427	1.386	1.412	1.411	1.415	1.403	1.426	1.453	1.419	1.396	1.396	1.4	1.421	1.416	1.41	1.418	1.412	1.398	1.423	1.404	1.42	1.416	1.411	1.413	1.408	1.396	1.407	1.413	1.408	1.399	1.399	1.409	1.41	1.426	1.426	1.406	1.408	1.41	1.403	1.419	1.4	1.408	1.404	1.403	1.403	1.423
0	1.516	1.5	1.472	NaN	NaN	NaN	NaN	NaN	NaN	NaN	NaN	NaN	NaN	NaN	NaN	NaN	NaN	NaN	NaN	NaN	NaN	NaN	NaN	NaN	NaN	NaN	NaN	NaN	NaN	NaN	NaN	NaN	NaN	NaN	NaN	NaN	NaN	NaN	NaN	NaN	NaN	NaN	NaN	NaN	NaN	NaN	NaN	NaN	NaN
0	1.429	1.415	1.403	1.462	1.48	1.388	1.492	1.454	1.481	1.471	1.443	1.46	1.485	1.39	1.4	1.43	1.448	1.482	1.42	1.461	1.474	1.451	1.418	1.501	1.491	1.425	1.463	1.465	1.447	1.417	1.429	1.416	1.443	1.417	1.461	1.43	1.463	1.378	1.42	1.452	1.456	1.389	1.436	1.448	1.405	1.429	1.451	1.457	1.427
0	1.37	1.413	1.408	NaN	NaN	NaN	NaN	NaN	NaN	NaN	NaN	NaN	NaN	NaN	NaN	NaN	NaN	NaN	NaN	NaN	NaN	NaN	NaN	NaN	NaN	NaN	NaN	NaN	NaN	NaN	NaN	NaN	NaN	NaN	NaN	NaN	NaN	NaN	NaN	NaN	NaN	NaN	NaN	NaN	NaN	NaN	NaN	NaN	NaN
178	1.334	1.401	1.397	1.419	1.384	1.407	1.389	1.422	1.419	1.431	1.398	1.412	1.422	1.397	1.392	1.408	1.405	1.425	1.409	1.43	1.401	1.421	1.405	1.393	1.433	1.388	1.467	1.428	1.417	1.418	1.368	1.397	1.455	1.406	1.395	1.421	1.393	1.389	1.425	1.405	1.441	1.386	1.436	1.39	1.41	1.426	1.434	1.444	1.414
0	1.364	1.365	1.354	1.37	1.345	1.364	1.371	1.39	1.409	1.379	1.408	1.375	1.374	1.394	1.37	1.389	1.365	1.382	1.358	1.391	1.355	1.386	1.376	1.373	1.375	1.362	1.383	1.363	1.398	1.39	1.371	1.389	1.398	1.379	1.382	1.429	1.383	1.377	1.374	1.392	1.386	1.361	1.382	1.37	1.401	1.382	1.363	1.401	1.393
179	1.374	1.38	1.375	1.372	1.361	1.35	1.365	1.387	1.403	1.38	1.378	1.387	1.351	1.366	1.374	1.393	1.38	1.394	1.391	1.371	1.368	1.379	1.371	1.375	1.369	1.376	1.377	1.388	1.364	1.38	1.392	1.388	1.381	1.376	1.38	1.369	1.348	1.345	1.376	1.373	1.398	1.356	1.388	1.367	1.377	1.366	1.383	1.373	1.381
180	1.383	1.393	1.396	1.41	1.414	1.404	1.399	1.408	1.415	1.404	1.398	1.409	1.374	1.371	1.384	1.424	1.402	1.382	1.417	1.423	1.384	1.39	1.387	1.387	1.397	1.395	1.41	1.399	1.389	1.407	1.4	1.4	1.386	1.382	1.382	1.4	1.387	1.387	1.385	1.389	1.387	1.379	1.402	1.382	1.391	1.377	1.396	1.39	1.406
0	1.308	1.364	1.38	1.407	1.374	1.383	1.368	1.393	1.367	1.391	1.377	1.407	1.334	1.385	1.366	1.382	1.397	1.395	1.384	1.383	1.403	1.389	1.372	1.386	1.371	1.387	1.426	1.379	1.383	1.373	1.39	1.398	1.391	1.392	1.391	1.397	1.378	1.371	1.407	1.394	1.415	1.394	1.4	1.38	1.345	1.402	1.378	1.416	1.423
181	1.416	1.412	1.388	1.402	1.424	1.394	1.379	1.399	1.42	1.432	1.368	1.376	1.393	1.42	1.382	1.395	1.377	1.392	1.402	1.399	1.38	1.405	1.409	1.394	1.422	1.422	1.43	1.395	1.427	1.398	1.414	1.377	1.401	1.392	1.408	1.391	1.405	1.43	1.409	1.412	1.407	1.405	1.393	1.404	1.409	1.409	1.378	1.409	1.395
182	1.357	1.348	1.369	1.389	1.379	1.36	1.374	1.379	1.376	1.408	1.369	1.395	1.375	1.379	1.373	1.372	1.382	1.384	1.395	1.374	1.369	1.389	1.37	1.372	1.377	1.377	1.393	1.377	1.377	1.373	1.389	1.387	1.371	1.354	1.362	1.366	1.36	1.371	1.364	1.39	1.381	1.355	1.37	1.353	1.376	1.372	1.355	1.376	1.366
183	1.389	1.395	1.391	1.402	1.422	1.388	1.404	1.395	1.407	1.425	1.374	1.407	1.385	1.398	1.383	1.395	1.398	1.407	1.406	1.382	1.417	1.429	1.406	1.391	1.403	1.413	1.441	1.393	1.406	1.406	1.423	1.39	1.392	1.383	1.39	1.404	1.42	1.425	1.407	1.414	1.405	1.377	1.418	1.396	1.393	1.43	1.395	1.405	1.391
0	1.435	1.457	1.432	1.38	1.477	1.431	1.449	1.432	1.472	1.461	1.386	1.387	1.409	1.455	1.387	1.414	1.386	1.444	1.439	1.408	1.42	1.427	1.42	1.41	1.455	1.447	1.476	1.419	1.459	1.458	1.448	1.372	1.426	1.454	1.43	1.405	1.423	1.434	1.411	1.437	1.407	1.433	1.395	1.418	1.391	1.462	1.369	1.463	1.378
184	1.367	1.353	1.363	1.358	1.386	1.386	1.383	1.362	1.422	1.406	1.41	1.383	1.383	1.363	1.401	1.41	1.397	1.362	1.409	1.418	1.366	1.431	1.36	1.397	1.389	1.396	1.42	1.393	1.391	1.412	1.402	1.399	1.386	1.395	1.382	1.392	1.384	1.37	1.386	1.401	1.401	1.386	1.419	1.394	1.396	1.381	1.41	1.384	1.414
185	1.437	1.428	1.425	1.395	1.454	1.415	1.402	1.441	1.445	1.469	1.38	1.413	1.396	1.432	1.405	1.429	1.405	1.41	1.428	1.402	1.425	1.427	1.425	1.399	1.442	1.446	1.492	1.427	1.448	1.447	1.448	1.397	1.405	1.449	1.421	1.426	1.428	1.459	1.435	1.431	1.415	1.428	1.402	1.442	1.418	1.457	1.368	1.457	1.4
0	1.467	1.406	1.506	1.493	1.483	1.499	1.505	1.552	1.519	1.496	1.509	1.518	1.535	1.479	1.517	1.472	1.566	1.576	1.506	1.51	1.474	1.485	1.448	1.51	1.543	1.535	1.497	1.586	1.494	1.499	1.466	1.503	1.568	1.491	1.536	1.568	1.476	1.555	1.49	1.559	1.47	1.448	1.469	1.471	1.58	1.541	1.483	1.544	1.571
186	1.43	1.4	1.412	1.381	1.458	1.418	1.407	1.459	1.454	1.462	1.361	1.387	1.414	1.427	1.387	1.437	1.374	1.424	1.425	1.39	1.418	1.427	1.432	1.434	1.432	1.448	1.457	1.41	1.466	1.448	1.422	1.395	1.41	1.428	1.42	1.393	1.44	1.472	1.445	1.444	1.416	1.425	1.385	1.432	1.389	1.476	1.352	1.474	1.377
0	1.41	1.421	1.485	1.442	1.424	1.383	1.417	1.484	1.432	1.441	1.435	1.471	1.51	1.502	1.421	1.385	1.538	1.467	1.485	1.459	1.422	1.432	1.46	1.431	1.449	1.445	1.493	1.468	1.433	1.467	1.498	1.499	1.425	1.457	1.465	1.46	1.401	1.491	1.434	1.464	1.493	1.425	1.463	1.484	1.5	1.452	1.438	1.447	1.469
187	1.493	1.456	1.44	1.393	1.47	1.474	1.442	1.49	1.48	1.53	1.371	1.428	1.429	1.504	1.414	1.449	1.439	1.451	1.444	1.417	1.452	1.482	1.494	1.45	1.484	1.486	1.51	1.453	1.486	1.496	1.499	1.43	1.428	1.503	1.47	1.454	1.491	1.508	1.492	1.503	1.457	1.471	1.457	1.492	1.443	1.538	1.402	1.512	1.428
188	1.345	1.345	1.387	1.37	1.364	1.352	1.378	1.369	1.369	1.368	1.359	1.365	1.345	1.367	1.361	1.375	1.378	1.353	1.388	1.363	1.357	1.397	1.347	1.365	1.375	1.372	1.375	1.375	1.361	1.361	1.381	1.365	1.378	1.359	1.364	1.375	1.363	1.376	1.37	1.377	1.379	1.347	1.375	1.35	1.363	1.364	1.37	1.384	1.375
189	1.424	1.403	1.417	1.383	1.429	1.417	1.413	1.417	1.427	1.445	1.389	1.418	1.4	1.422	1.411	1.39	1.396	1.419	1.458	1.407	1.416	1.434	1.421	1.385	1.454	1.468	1.458	1.434	1.442	1.435	1.449	1.426	1.428	1.427	1.412	1.415	1.411	1.445	1.429	1.442	1.425	1.437	1.459	1.456	1.432	1.456	1.386	1.413	1.422
0	1.586	1.389	1.193	1.578	1.456	1.585	1.582	1.537	1.536	1.523	1.621	1.548	1.524	1.397	NaN	NaN	NaN	NaN	NaN	NaN	NaN	NaN	NaN	NaN	NaN	NaN	NaN	NaN	NaN	NaN	NaN	NaN	NaN	NaN	NaN	NaN	NaN	NaN	NaN	NaN	NaN	NaN	NaN	NaN	NaN	NaN	NaN	NaN	NaN
0	1.47	1.477	1.434	1.379	1.554	1.542	1.417	1.491	1.538	1.505	1.392	1.408	1.408	1.523	1.42	1.435	1.42	1.429	1.476	1.414	1.464	1.497	1.504	1.463	NaN	NaN	NaN	NaN	NaN	NaN	NaN	NaN	NaN	NaN	NaN	NaN	NaN	NaN	NaN	NaN	NaN	NaN	NaN	NaN	NaN	NaN	NaN	NaN	NaN
190	1.373	1.37	1.378	1.379	1.379	1.395	1.384	1.381	1.412	1.4	1.399	1.378	1.375	1.364	1.396	1.426	1.414	1.394	1.389	1.403	1.377	1.408	1.375	1.389	1.382	1.371	1.424	1.403	1.371	1.392	1.411	1.411	1.374	1.394	1.383	1.398	1.385	1.381	1.38	1.375	1.38	1.396	1.405	1.379	1.38	1.368	1.405	1.406	1.396
191	1.361	1.355	1.351	1.369	1.365	1.355	1.331	1.399	1.37	1.374	1.375	1.381	1.357	1.356	1.365	1.381	1.384	1.371	1.398	1.381	1.374	1.375	1.366	1.347	1.359	1.354	1.366	1.383	1.36	1.349	1.354	1.364	1.368	1.358	1.367	1.371	1.372	1.368	1.38	1.371	1.37	1.359	1.362	1.376	1.362	1.36	1.375	1.373	1.358
0	1.412	1.434	1.431	1.411	1.424	1.438	1.446	1.433	1.451	1.455	1.47	1.466	1.43	1.42	1.476	1.482	1.446	1.416	1.45	NaN	NaN	NaN	NaN	NaN	NaN	NaN	NaN	NaN	NaN	NaN	NaN	NaN	NaN	NaN	NaN	NaN	NaN	NaN	NaN	NaN	NaN	NaN	NaN	NaN	NaN	NaN	NaN	NaN	NaN
0	1.5	1.471	1.415	1.352	NaN	NaN	NaN	NaN	NaN	NaN	NaN	NaN	NaN	NaN	NaN	NaN	NaN	NaN	NaN	NaN	NaN	NaN	NaN	NaN	NaN	NaN	NaN	NaN	NaN	NaN	NaN	NaN	NaN	NaN	NaN	NaN	NaN	NaN	NaN	NaN	NaN	NaN	NaN	NaN	NaN	NaN	NaN	NaN	NaN
0	1.551	1.496	1.476	1.448	1.566	1.534	NaN	NaN	NaN	NaN	NaN	NaN	NaN	NaN	NaN	NaN	NaN	NaN	NaN	NaN	NaN	NaN	NaN	NaN	NaN	NaN	NaN	NaN	NaN	NaN	NaN	NaN	NaN	NaN	NaN	NaN	NaN	NaN	NaN	NaN	NaN	NaN	NaN	NaN	NaN	NaN	NaN	NaN	NaN
192	1.354	1.362	1.36	1.374	1.366	1.348	1.368	1.399	1.375	1.378	1.339	1.396	1.351	1.351	1.381	1.375	1.379	1.374	1.393	1.377	1.372	1.36	1.358	1.353	1.356	1.352	1.383	1.383	1.356	1.349	1.35	1.345	1.385	1.37	1.382	1.363	1.368	1.352	1.374	1.344	1.35	1.365	1.357	1.363	1.367	1.367	1.365	1.379	1.385
0	1.36	1.353	1.377	1.389	1.372	1.363	1.39	1.399	1.365	1.411	1.371	1.381	1.366	1.377	1.382	1.403	1.399	1.375	1.407	1.387	1.367	1.411	1.373	1.367	1.39	1.411	1.406	1.382	1.401	1.379	1.405	1.378	1.387	1.37	1.368	1.396	1.377	1.375	1.391	1.391	1.38	1.38	1.398	1.369	1.39	1.392	1.369	1.394	NaN
0	1.481	1.472	1.582	1.461	1.489	1.453	1.542	1.5	1.547	1.504	1.475	1.493	1.519	1.582	1.609	1.678	1.653	1.662	1.581	1.592	1.584	1.562	1.59	1.512	1.497	1.526	1.61	1.668	1.524	1.475	1.507	1.567	1.599	1.619	1.604	1.627	1.577	1.555	1.621	1.502	1.547	1.517	1.504	1.518	1.587	1.561	1.598	1.494	1.547
193	1.357	1.356	1.371	1.389	1.37	1.352	1.315	1.396	1.379	1.368	1.372	1.396	1.36	1.354	1.376	1.398	1.385	1.371	1.384	1.371	1.365	1.378	1.373	1.34	1.356	1.355	1.392	1.388	1.353	1.351	1.341	1.364	1.385	1.366	1.372	1.343	1.39	1.372	1.367	1.364	1.367	1.35	1.349	1.368	1.38	1.381	1.358	1.382	1.399
194	1.54	1.456	1.484	1.436	1.528	1.494	1.507	1.518	1.511	1.555	1.426	1.442	1.469	1.529	1.411	1.45	1.468	1.493	1.489	1.429	1.47	1.5	1.497	1.409	1.513	1.55	1.58	1.442	1.561	1.511	1.507	1.473	1.483	1.531	1.485	1.429	1.448	1.519	1.48	1.548	1.467	1.503	1.461	1.481	1.432	1.54	1.392	1.539	1.42
0	1.354	1.371	1.374	1.368	1.367	1.353	1.372	1.368	1.388	1.379	1.392	1.378	1.362	1.358	1.393	1.384	1.389	1.386	1.386	1.389	1.353	1.385	1.362	1.379	1.362	1.375	1.398	1.394	1.387	1.374	1.405	1.389	1.384	1.382	1.391	1.375	1.379	1.41	1.386	1.383	1.388	1.375	1.381	1.384	1.369	1.358	1.4	1.344	1.383
0	1.394	1.396	1.392	1.405	1.394	1.389	1.395	1.409	1.4	1.406	1.395	1.391	1.387	1.387	1.395	1.407	1.413	1.404	1.41	1.405	1.391	1.408	1.395	1.4	1.398	1.407	1.416	1.404	1.402	1.399	1.408	1.407	1.412	1.407	1.441	1.504	1.591	1.73	1.9	2.077	2.162	2.216	2.268	2.268	2.276	2.281	2.288	2.284	2.303
0	1.406	1.412	1.382	1.432	1.384	1.424	1.392	1.424	1.459	1.447	1.431	1.43	1.387	1.41	1.439	1.462	1.415	1.421	1.438	1.444	1.381	1.449	1.381	1.415	1.427	1.402	1.444	1.48	1.396	1.418	1.472	1.459	1.412	1.43	1.428	1.424	1.414	1.423	1.419	NaN	NaN	NaN	NaN	NaN	NaN	NaN	NaN	NaN	NaN
0	1.506	1.449	1.454	1.431	1.48	1.412	1.527	1.548	1.523	1.513	1.491	1.53	1.504	1.492	1.459	1.494	1.44	1.531	1.515	1.473	1.533	1.48	1.542	1.496	1.48	1.508	1.427	1.449	1.501	1.509	1.508	1.53	1.443	1.472	1.482	NaN	NaN	NaN	NaN	NaN	NaN	NaN	NaN	NaN	NaN	NaN	NaN	NaN	NaN
195	1.397	1.386	1.417	1.427	1.427	1.39	1.423	1.423	1.431	1.425	1.412	1.428	1.391	1.393	1.419	1.442	1.439	1.418	1.422	1.409	1.41	1.403	1.407	1.423	1.411	1.383	1.448	1.457	1.418	1.425	1.413	1.421	1.423	1.448	1.407	1.418	1.419	1.442	1.42	1.441	1.428	1.422	1.449	1.438	1.409	1.407	1.44	1.407	1.445
196	1.356	1.345	1.388	1.356	1.38	1.364	1.375	1.399	1.388	1.401	1.388	1.389	1.382	1.359	1.38	1.384	1.393	1.374	1.401	1.379	1.378	1.388	1.383	1.346	1.386	1.389	1.394	1.379	1.394	1.378	1.41	1.398	1.38	1.381	1.371	1.399	1.381	1.393	1.381	1.396	1.39	1.382	1.394	1.391	1.369	1.387	1.378	1.388	1.367
0	2.04	3.287	2.775	1.338	1.644	1.114	NaN	NaN	NaN	NaN	NaN	NaN	NaN	NaN	NaN	NaN	NaN	NaN	NaN	NaN	NaN	NaN	NaN	NaN	NaN	NaN	NaN	NaN	NaN	NaN	NaN	NaN	NaN	NaN	NaN	NaN	NaN	NaN	NaN	NaN	NaN	NaN	NaN	NaN	NaN	NaN	NaN	NaN	NaN
0	1.368	1.357	1.393	1.385	1.378	1.36	1.343	1.483	1.412	1.396	1.392	1.431	1.386	1.388	1.421	1.402	1.425	1.419	1.43	1.447	1.397	1.413	1.433	1.363	1.381	1.391	1.438	1.41	1.382	1.39	1.381	1.381	1.412	1.404	1.4	1.399	1.409	1.386	1.383	1.41	1.412	1.367	1.415	1.403	1.409	1.413	1.422	1.416	1.416
197	1.327	1.352	1.401	1.374	1.339	1.33	1.335	1.398	1.421	1.409	1.399	1.42	1.34	1.392	1.436	1.419	1.377	1.426	1.442	1.379	1.386	1.384	1.407	1.402	1.382	1.371	1.422	1.432	1.437	1.391	1.381	1.363	1.392	1.386	1.411	1.404	1.396	1.402	1.377	1.349	1.374	1.402	1.354	1.41	1.38	1.386	1.429	1.367	1.411
0	NaN	NaN	NaN	NaN	NaN	NaN	NaN	NaN	NaN	NaN	NaN	NaN	NaN	NaN	NaN	NaN	NaN	NaN	NaN	NaN	NaN	NaN	NaN	NaN	NaN	NaN	NaN	NaN	NaN	NaN	NaN	NaN	NaN	NaN	NaN	NaN	NaN	NaN	NaN	NaN	NaN	NaN	NaN	NaN	NaN	NaN	NaN	NaN	NaN
198	1.458	1.435	1.394	1.385	1.435	1.446	1.425	1.451	1.448	1.453	1.352	1.357	1.399	1.456	1.4	1.42	1.404	1.417	1.423	1.39	1.388	1.442	1.419	1.384	1.429	1.432	1.451	1.41	1.431	1.424	1.435	1.374	1.411	1.42	1.423	1.393	1.384	1.426	1.418	1.439	1.398	1.403	1.383	1.412	1.38	1.449	1.362	1.443	1.351
0	1.507	1.452	1.49	1.445	1.545	1.516	1.468	1.54	1.495	1.52	1.429	1.396	1.414	1.555	1.438	1.463	1.436	1.481	1.48	1.444	1.458	1.454	1.49	1.442	1.483	1.505	1.525	1.488	1.556	1.496	1.525	1.461	1.442	1.478	1.453	1.456	1.458	1.495	1.458	1.509	1.452	1.492	1.463	1.533	1.448	1.514	1.418	1.51	1.442
0	1.362	1.361	1.363	1.369	1.367	1.353	1.358	1.372	1.368	1.377	1.378	1.369	1.35	1.363	1.371	1.38	1.378	1.365	1.398	1.378	1.353	1.374	1.364	1.372	1.375	1.362	1.373	1.381	1.365	1.365	1.368	1.373	1.373	1.379	1.372	1.373	1.367	1.38	1.379	1.386	1.369	1.345	1.373	1.373	1.365	1.347	1.389	1.365	1.37
199	1.404	1.426	1.388	1.421	1.401	1.381	1.397	1.396	1.442	1.431	1.409	1.418	1.389	1.395	1.442	1.407	1.449	1.42	1.456	1.436	1.404	1.392	1.421	1.446	1.388	1.395	1.44	1.461	1.455	1.421	1.414	1.419	1.431	1.45	1.42	1.396	1.415	1.447	1.423	1.395	1.447	1.404	1.43	1.426	1.406	1.414	1.423	1.407	1.424
200	1.357	1.393	1.395	1.389	1.422	1.346	1.349	1.424	1.405	1.372	1.408	1.388	1.384	1.389	1.38	1.401	1.402	1.382	1.444	1.385	1.411	1.383	1.401	1.362	1.383	1.38	1.411	1.406	1.402	1.392	1.375	1.377	1.454	1.393	1.416	1.419	1.399	1.38	1.373	1.385	1.401	1.384	1.403	1.406	1.408	1.407	1.404	1.401	1.397
201	1.383	1.396	1.391	1.395	1.369	1.382	1.359	1.37	1.384	1.414	1.42	1.388	1.374	1.371	1.375	1.407	1.385	1.384	1.409	1.389	1.368	1.411	1.373	1.412	1.384	1.384	1.43	1.408	1.398	1.393	1.431	1.407	1.394	1.382	1.409	1.416	1.415	1.38	1.413	1.412	1.411	1.391	1.411	1.391	1.406	1.415	1.413	1.415	1.413
0	1.367	1.378	1.361	1.375	1.361	1.385	1.37	1.373	1.406	1.405	1.39	1.405	1.356	1.354	1.364	1.399	1.39	1.374	1.393	1.382	1.372	1.408	1.336	1.382	1.377	1.396	1.404	1.38	1.371	1.366	1.396	1.396	1.363	1.37	1.378	1.379	1.373	1.379	1.378	1.393	1.395	NaN	NaN	NaN	NaN	NaN	NaN	NaN	NaN
202	1.359	1.353	1.423	1.374	1.374	1.381	1.376	1.39	1.402	1.408	1.391	1.412	1.361	1.369	1.391	1.365	1.394	1.377	1.391	1.383	1.373	1.387	1.358	1.354	1.382	1.393	1.415	1.355	1.383	1.35	1.389	1.392	1.38	1.358	1.366	1.391	1.378	1.383	1.381	1.415	1.389	1.37	1.386	1.383	1.39	1.36	1.387	1.402	1.393
0	1.356	1.333	1.399	1.36	1.402	1.36	1.381	1.391	1.372	1.396	1.354	1.42	1.385	1.392	1.374	1.375	1.382	1.388	1.401	1.373	1.378	1.382	1.402	1.349	1.42	1.418	1.401	1.366	1.416	1.383	1.391	1.399	1.375	1.379	1.365	1.365	1.408	1.412	1.386	1.432	1.384	1.381	1.398	1.395	NaN	NaN	NaN	NaN	NaN
203	1.408	1.398	1.411	1.422	1.422	1.402	1.38	1.394	1.417	1.434	1.395	1.41	1.39	1.403	1.408	1.428	1.413	1.437	1.438	1.431	1.39	1.408	1.391	1.421	1.419	1.431	1.436	1.434	1.44	1.41	1.464	1.438	1.409	1.406	1.422	1.412	1.42	1.433	1.425	1.435	1.433	1.411	1.416	1.422	1.439	1.418	1.423	1.417	1.424
0	1.371	1.367	1.381	1.369	1.418	1.357	1.334	1.412	1.376	1.369	1.377	1.417	1.402	1.38	1.404	1.431	1.435	1.372	1.439	1.407	1.425	1.352	1.4	1.388	1.368	1.388	1.44	1.426	1.409	1.398	1.42	1.368	1.408	1.41	1.402	1.379	1.401	1.41	1.403	1.428	1.413	1.397	1.397	1.424	1.357	1.322	1.404	1.365	1.354
204	1.381	1.375	1.376	1.398	1.374	1.376	1.366	1.397	1.398	1.378	1.375	1.403	1.35	1.374	1.389	1.402	1.395	1.393	1.385	1.396	1.355	1.395	1.377	1.4	1.374	1.382	1.403	1.384	1.378	1.371	1.397	1.406	1.376	1.373	1.379	1.383	1.382	1.369	1.393	1.383	1.393	1.374	1.386	1.375	1.38	1.386	1.39	1.379	1.378
205	1.398	1.381	1.392	1.378	1.41	1.395	1.401	1.408	1.391	1.403	1.383	1.399	1.383	1.401	1.381	1.386	1.396	1.407	1.402	1.377	1.389	1.4	1.398	1.371	1.378	1.4	1.406	1.381	1.398	1.392	1.403	1.382	1.387	1.37	1.38	1.379	1.374	1.391	1.377	1.4	1.381	1.372	1.399	1.385	1.374	1.383	1.371	1.401	1.384
206	1.396	1.382	1.372	1.397	1.388	1.403	1.396	1.398	1.387	1.4	1.416	1.395	1.37	1.396	1.404	1.429	1.432	1.427	1.476	1.395	1.38	1.404	1.398	1.402	1.432	1.402	1.43	1.438	1.443	1.393	1.434	1.387	1.431	1.467	1.436	1.382	1.41	1.412	1.41	1.41	1.403	1.406	1.431	1.421	1.408	1.373	1.414	1.403	1.42
0	NaN	NaN	NaN	NaN	NaN	NaN	NaN	NaN	NaN	NaN	NaN	NaN	NaN	NaN	NaN	NaN	NaN	NaN	NaN	NaN	NaN	NaN	NaN	NaN	NaN	NaN	NaN	NaN	NaN	NaN	NaN	NaN	NaN	NaN	NaN	NaN	NaN	NaN	NaN	NaN	NaN	NaN	NaN	NaN	NaN	NaN	NaN	NaN	NaN
0	1.755	1.917	1.661	2.388	NaN	NaN	NaN	NaN	NaN	NaN	NaN	NaN	NaN	NaN	NaN	NaN	NaN	NaN	NaN	NaN	NaN	NaN	NaN	NaN	NaN	NaN	NaN	NaN	NaN	NaN	NaN	NaN	NaN	NaN	NaN	NaN	NaN	NaN	NaN	NaN	NaN	NaN	NaN	NaN	NaN	NaN	NaN	NaN	NaN
0	1.359	1.349	1.407	1.361	1.364	NaN	NaN	NaN	NaN	NaN	NaN	NaN	NaN	NaN	NaN	NaN	NaN	NaN	NaN	NaN	NaN	NaN	NaN	NaN	NaN	NaN	NaN	NaN	NaN	NaN	NaN	NaN	NaN	NaN	NaN	NaN	NaN	NaN	NaN	NaN	NaN	NaN	NaN	NaN	NaN	NaN	NaN	NaN	NaN
207	1.473	1.477	1.404	1.478	1.454	1.443	1.453	1.473	1.455	1.505	1.476	1.45	1.466	1.407	1.462	1.503	1.48	1.463	1.515	1.493	1.425	1.447	1.455	1.478	1.45	1.42	1.516	1.551	1.484	1.442	1.513	1.486	1.446	1.487	1.484	1.424	1.487	1.512	1.493	1.443	1.473	1.449	1.458	1.478	1.461	1.418	1.497	1.439	1.48
208	1.366	1.351	1.403	1.357	1.38	1.372	1.386	1.377	1.398	1.381	1.402	1.406	1.375	1.378	1.383	1.379	1.36	1.371	1.378	1.362	1.384	1.4	1.386	1.336	1.403	1.418	1.381	1.371	1.4	1.371	1.379	1.377	1.382	1.388	1.386	1.379	1.377	1.354	1.383	1.389	1.376	1.377	1.39	1.375	1.363	1.35	1.358	1.394	1.38
0	1.493	1.469	1.49	1.513	1.527	1.459	1.475	1.57	1.519	1.487	1.482	1.556	1.551	1.512	1.526	1.605	1.454	1.5	1.603	1.557	1.55	1.533	1.499	1.468	1.532	1.552	1.577	1.53	1.551	1.554	1.598	1.516	1.608	1.573	1.54	1.567	1.566	1.538	1.483	1.517	1.57	1.561	1.599	1.541	1.566	1.512	1.526	1.519	1.503
209	1.403	1.422	1.412	1.461	1.396	1.417	1.407	1.479	1.482	1.493	1.465	1.466	1.447	1.443	1.44	1.479	1.464	1.494	1.482	1.434	1.446	1.398	1.467	1.4	1.461	1.458	1.524	1.496	1.486	1.433	1.473	1.464	1.466	1.499	1.464	1.372	1.489	1.491	1.45	1.466	1.449	1.449	1.483	1.453	1.432	1.468	1.457	1.451	1.474
210	1.422	1.457	1.433	1.447	1.434	1.459	1.442	1.459	1.434	1.508	1.495	1.455	1.459	1.46	1.435	1.491	1.446	1.491	1.489	1.485	1.468	1.462	1.433	1.431	1.48	1.459	1.517	1.47	1.517	1.456	1.504	1.482	1.462	1.484	1.496	1.411	1.483	1.486	1.493	1.48	1.447	1.438	1.493	1.446	1.437	1.438	1.482	1.45	1.46
211	1.416	1.36	1.466	1.441	1.447	1.415	1.454	1.428	1.427	1.428	1.453	1.426	1.358	1.41	1.461	1.421	1.406	1.423	1.462	1.382	1.4	1.463	1.441	1.386	1.408	1.446	1.412	1.408	1.405	1.432	1.429	1.437	1.422	1.407	1.415	1.429	1.435	1.438	1.446	1.44	1.385	1.402	1.447	1.385	1.428	1.398	1.4	1.419	1.422
0	NaN	NaN	NaN	NaN	NaN	NaN	NaN	NaN	NaN	NaN	NaN	NaN	NaN	NaN	NaN	NaN	NaN	NaN	NaN	NaN	NaN	NaN	NaN	NaN	NaN	NaN	NaN	NaN	NaN	NaN	NaN	NaN	NaN	NaN	NaN	NaN	NaN	NaN	NaN	NaN	NaN	NaN	NaN	NaN	NaN	NaN	NaN	NaN	NaN
212	1.406	1.396	1.412	1.44	1.448	1.409	1.443	1.471	1.407	1.405	1.447	1.437	1.396	1.424	1.44	1.437	1.418	1.443	1.449	1.39	1.406	1.44	1.43	1.407	1.408	1.444	1.399	1.416	1.438	1.404	1.413	1.398	1.409	1.417	1.419	1.376	1.421	1.428	1.432	1.428	1.385	1.415	1.418	1.416	1.403	1.384	1.405	1.433	1.413
0	1.56	1.464	1.434	1.529	1.481	1.555	1.395	1.591	1.542	1.439	1.55	1.566	1.576	1.541	1.526	1.57	NaN	NaN	NaN	NaN	NaN	NaN	NaN	NaN	NaN	NaN	NaN	NaN	NaN	NaN	NaN	NaN	NaN	NaN	NaN	NaN	NaN	NaN	NaN	NaN	NaN	NaN	NaN	NaN	NaN	NaN	NaN	NaN	NaN
213	1.442	1.444	1.471	1.448	1.428	1.441	1.444	1.505	1.472	1.477	1.458	1.466	1.418	1.466	1.459	1.495	1.45	1.514	1.504	1.509	1.416	1.496	1.454	1.476	1.456	1.487	1.499	1.487	1.488	1.459	1.528	1.454	1.462	1.466	1.476	1.456	1.546	1.471	1.498	1.497	1.468	1.423	1.479	1.45	1.449	1.482	1.479	1.455	1.505
0	NaN	NaN	NaN	NaN	NaN	NaN	NaN	NaN	NaN	NaN	NaN	NaN	NaN	NaN	NaN	NaN	NaN	NaN	NaN	NaN	NaN	NaN	NaN	NaN	NaN	NaN	NaN	NaN	NaN	NaN	NaN	NaN	NaN	NaN	NaN	NaN	NaN	NaN	NaN	NaN	NaN	NaN	NaN	NaN	NaN	NaN	NaN	NaN	NaN
214	1.409	1.408	1.411	1.428	1.423	1.42	1.414	1.436	1.422	1.409	1.422	1.421	1.393	1.396	1.418	1.407	1.413	1.406	1.444	1.404	1.396	1.46	1.438	1.41	1.424	1.414	1.401	1.417	1.413	1.407	1.407	1.392	1.409	1.411	1.415	1.425	1.421	1.418	1.439	1.424	1.392	1.388	1.422	1.394	1.411	1.399	1.399	1.418	1.407
215	1.386	1.398	1.362	1.392	1.385	1.378	1.388	1.394	1.402	1.399	1.399	1.391	1.376	1.367	1.383	1.415	1.395	1.39	1.397	1.379	1.38	1.393	1.397	1.391	1.388	1.407	1.397	1.384	1.387	1.381	1.402	1.386	1.403	1.398	1.404	1.396	1.389	1.406	1.388	1.394	1.41	1.388	1.413	1.39	1.403	1.398	1.407	1.406	1.415
0	1.398	1.403	1.414	1.393	1.432	1.395	1.438	1.412	1.39	1.394	1.386	1.406	1.41	1.408	1.42	1.404	1.404	1.415	1.413	1.395	1.4	1.419	1.43	1.412	1.437	1.422	1.42	1.381	1.39	1.397	1.397	1.359	1.394	1.394	1.384	1.412	1.392	1.398	1.435	1.385	1.381	1.377	1.422	1.396	1.418	1.39	1.395	1.411	1.418
216	1.409	1.386	1.395	1.412	1.393	1.413	1.391	1.428	1.42	1.402	1.397	1.411	1.38	1.374	1.409	1.407	1.411	1.401	1.423	1.383	1.402	1.408	1.412	1.404	1.409	1.413	1.407	1.393	1.408	1.41	1.399	1.418	1.419	1.397	1.408	1.416	1.394	1.396	1.424	1.433	1.392	1.377	1.44	1.396	1.379	1.38	1.409	1.409	1.418
0	1.436	1.503	1.387	NaN	NaN	NaN	NaN	NaN	NaN	NaN	NaN	NaN	NaN	NaN	NaN	NaN	NaN	NaN	NaN	NaN	NaN	NaN	NaN	NaN	NaN	NaN	NaN	NaN	NaN	NaN	NaN	NaN	NaN	NaN	NaN	NaN	NaN	NaN	NaN	NaN	NaN	NaN	NaN	NaN	NaN	NaN	NaN	NaN	NaN
217	1.385	1.39	1.401	1.432	1.427	1.375	1.437	1.435	1.393	1.439	1.413	1.4	1.403	1.36	1.401	1.39	1.434	1.396	1.431	1.378	1.368	1.47	1.383	1.406	1.415	1.414	1.417	1.428	1.413	1.392	1.393	1.389	1.394	1.415	1.418	1.406	1.393	1.406	1.404	1.438	1.401	1.382	1.436	1.394	1.41	1.388	1.373	1.417	1.416
218	1.356	1.428	1.395	1.41	1.443	1.422	1.391	1.414	1.388	1.39	1.375	1.393	1.374	1.374	1.447	1.42	1.401	1.381	1.437	1.386	1.372	1.44	1.388	1.422	1.412	1.403	1.392	1.421	1.434	1.406	1.391	1.382	1.402	1.414	1.433	1.427	1.406	1.405	1.405	1.414	1.396	1.423	1.468	1.4	1.415	1.4	1.385	1.414	1.436
0	1.382	1.381	1.384	1.413	1.395	1.358	1.359	1.386	1.421	1.379	1.388	1.375	NaN	NaN	NaN	NaN	NaN	NaN	NaN	NaN	NaN	NaN	NaN	NaN	NaN	NaN	NaN	NaN	NaN	NaN	NaN	NaN	NaN	NaN	NaN	NaN	NaN	NaN	NaN	NaN	NaN	NaN	NaN	NaN	NaN	NaN	NaN	NaN	NaN
219	1.383	1.4	1.418	1.427	1.394	1.408	1.434	1.418	1.382	1.418	1.374	1.428	1.394	1.392	1.425	1.369	1.42	1.408	1.436	1.378	1.425	1.41	1.413	1.412	1.398	1.433	1.382	1.401	1.399	1.396	1.41	1.389	1.39	1.385	1.41	1.406	1.426	1.395	1.415	1.396	1.419	1.394	1.417	1.379	1.433	1.389	1.365	1.423	1.428
220	1.429	1.424	1.416	1.409	1.389	1.413	1.436	1.462	1.42	1.398	1.411	1.448	1.38	1.399	1.385	1.427	1.399	1.428	1.406	1.411	1.404	1.434	1.41	1.413	1.408	1.419	1.377	1.413	1.402	1.386	1.378	1.428	1.415	1.362	1.39	1.403	1.439	1.388	1.372	1.444	1.427	1.39	1.429	1.392	1.397	1.39	1.432	1.403	1.419
0	1.401	1.401	1.391	1.418	1.428	1.389	1.409	1.429	1.383	1.415	1.388	1.424	1.383	1.394	1.398	1.39	1.421	1.375	1.401	1.373	1.408	1.414	1.393	1.406	1.437	1.405	1.398	1.415	1.4	1.407	1.383	1.402	1.406	1.373	1.406	1.405	1.428	1.396	1.412	1.397	1.398	1.381	1.44	1.425	1.422	1.401	1.368	1.424	1.417
221	1.376	1.407	1.386	1.389	1.437	1.389	1.406	1.43	1.386	1.404	1.367	1.407	1.402	1.392	1.445	1.403	1.421	1.385	1.416	1.368	1.435	1.459	1.381	1.403	1.399	1.405	1.406	1.415	1.402	1.418	1.398	1.408	1.388	1.397	1.42	1.419	1.401	1.407	1.418	1.429	1.388	1.4	1.452	1.397	1.428	1.383	1.392	1.409	1.407
0	1.514	1.551	1.516	1.49	1.416	1.601	1.54	1.583	1.532	1.562	1.484	1.553	1.483	1.563	1.502	1.535	1.477	1.507	1.538	1.453	1.539	1.497	1.518	1.56	1.569	1.521	1.579	1.494	1.561	1.529	1.539	1.535	1.513	1.52	1.499	1.505	1.542	1.545	1.518	1.547	1.551	1.501	1.546	1.525	1.544	1.524	1.523	1.539	1.532
222	1.379	1.42	1.398	1.444	1.401	1.457	1.399	1.416	1.422	1.421	1.412	1.403	1.343	1.418	1.432	1.414	1.387	1.406	1.421	1.402	1.426	1.39	1.415	1.4	1.403	1.43	1.408	1.424	1.392	1.397	1.398	1.42	1.426	1.399	1.391	1.432	1.419	1.398	1.383	1.436	1.382	1.398	1.448	1.414	1.411	1.389	1.397	1.413	1.434
223	1.391	1.466	1.342	1.419	1.378	1.357	1.406	1.425	1.433	1.359	1.392	1.393	1.388	1.373	1.419	1.412	1.382	1.392	1.421	1.375	1.373	1.407	1.403	1.372	1.418	1.454	1.393	1.399	1.415	1.372	1.459	1.398	1.419	1.407	1.4	1.398	1.397	1.411	1.359	1.353	1.401	1.381	1.417	1.401	1.371	1.381	1.389	1.397	1.393
224	1.388	1.377	1.388	1.386	1.387	1.363	1.392	1.379	1.441	1.374	1.39	1.366	1.395	1.388	1.361	1.418	1.388	1.407	1.426	1.379	1.39	1.395	1.373	1.388	1.386	1.384	1.414	1.421	1.385	1.383	1.395	1.384	1.397	1.391	1.41	1.422	1.406	1.387	1.391	1.399	1.397	1.385	1.402	1.381	1.396	1.383	1.415	1.382	1.382
0	1.361	1.398	1.386	1.403	1.416	1.45	1.424	1.405	1.417	1.479	1.39	1.423	1.421	1.392	1.453	1.394	1.421	1.411	1.47	1.4	1.41	1.513	1.453	1.381	1.444	1.418	1.429	1.508	1.409	1.461	1.419	1.412	1.392	1.422	1.407	1.443	1.466	1.433	1.346	1.453	1.412	1.428	1.488	1.48	1.477	1.43	1.376	1.437	1.424
0	1.402	1.493	1.342	1.431	1.357	1.33	1.422	1.439	1.444	1.34	1.415	1.389	1.406	1.382	1.424	1.446	1.392	1.408	1.438	1.371	1.382	1.407	1.427	1.362	1.437	1.468	1.404	1.409	1.427	1.356	1.474	1.407	1.411	1.431	1.397	1.403	1.404	1.44	1.358	1.33	1.415	1.369	1.432	1.406	1.392	1.376	1.373	1.391	1.397
0	1.399	1.454	1.353	1.391	1.428	1.377	1.38	1.391	1.402	1.42	1.407	1.447	1.373	1.387	1.457	1.403	1.382	1.417	1.398	1.437	1.383	1.398	1.429	1.358	1.406	1.404	1.4	1.406	1.387	1.414	1.396	1.403	1.409	1.393	1.406	1.403	1.422	1.411	1.405	1.38	1.413	1.39	1.398	1.425	1.392	1.421	1.4	1.424	1.391
0	1.376	1.45	1.423	1.384	1.409	1.41	1.393	1.399	1.35	NaN	NaN	NaN	NaN	NaN	NaN	NaN	NaN	NaN	NaN	NaN	NaN	NaN	NaN	NaN	NaN	NaN	NaN	NaN	NaN	NaN	NaN	NaN	NaN	NaN	NaN	NaN	NaN	NaN	NaN	NaN	NaN	NaN	NaN	NaN	NaN	NaN	NaN	NaN	NaN
0	1.403	1.385	1.399	1.408	1.409	1.383	1.432	1.383	1.437	1.4	1.405	1.393	1.393	1.408	1.394	1.413	1.406	1.413	1.45	1.409	1.425	1.408	1.398	1.417	1.411	1.399	1.439	1.413	1.398	1.383	1.424	NaN	NaN	NaN	NaN	NaN	NaN	NaN	NaN	NaN	NaN	NaN	NaN	NaN	NaN	NaN	NaN	NaN	NaN
225	1.415	1.444	1.354	1.435	1.357	1.356	1.426	1.398	1.432	1.362	1.378	1.387	1.374	1.365	1.414	1.41	1.386	1.378	1.396	1.383	1.36	1.384	1.4	1.375	1.418	1.42	1.392	1.386	1.368	1.358	1.432	1.408	1.412	1.39	1.41	1.394	1.421	1.424	1.383	1.372	1.409	1.392	1.414	1.405	1.403	1.381	1.411	1.397	1.437
226	1.503	1.485	1.448	1.467	1.418	1.53	1.474	1.51	1.503	1.451	1.451	1.476	1.451	1.503	1.494	1.482	1.46	1.48	1.472	1.461	1.468	1.483	1.478	1.468	1.488	1.473	1.473	1.48	1.478	1.464	1.455	1.483	1.475	1.477	1.468	1.481	1.472	1.46	1.483	1.475	1.48	1.464	1.479	1.454	1.523	1.485	1.446	1.474	1.511
227	1.403	1.524	1.372	1.436	1.404	1.342	1.457	1.456	1.428	1.356	1.42	1.396	1.419	1.36	1.434	1.465	1.403	1.43	1.422	1.403	1.404	1.41	1.393	1.383	1.452	1.454	1.389	1.415	1.428	1.38	1.44	1.397	1.408	1.426	1.44	1.422	1.409	1.449	1.353	1.355	1.41	1.388	1.45	1.41	1.406	1.39	1.372	1.4	1.39
228	1.406	1.478	1.339	1.427	1.378	1.352	1.441	1.413	1.407	1.375	1.403	1.38	1.41	1.366	1.423	1.424	1.379	1.419	1.428	1.383	1.38	1.394	1.414	1.358	1.418	1.422	1.408	1.39	1.397	1.37	1.459	1.382	1.422	1.418	1.402	1.39	1.395	1.416	1.369	1.355	1.419	1.373	1.423	1.407	1.39	1.381	1.387	1.393	1.415
0	1.461	1.331	1.428	1.548	1.507	1.448	1.462	1.335	1.388	1.438	1.393	1.42	1.468	1.353	1.371	1.522	1.321	0.7379	1.638	1.467	1.45	1.477	1.399	1.436	1.479	1.516	1.509	1.412	1.362	1.434	1.486	1.402	NaN	NaN	NaN	NaN	NaN	NaN	NaN	NaN	NaN	NaN	NaN	NaN	NaN	NaN	NaN	NaN	NaN
229	1.477	1.52	1.506	1.482	1.493	1.532	1.469	1.552	1.522	1.507	1.486	1.486	1.524	1.497	1.542	1.496	1.499	1.511	1.491	1.491	1.493	1.477	1.498	1.499	1.503	1.499	1.495	1.493	1.482	1.458	1.501	1.478	1.49	1.462	1.465	1.503	1.472	1.484	1.481	1.499	1.468	1.461	1.501	1.473	1.488	1.472	1.487	1.468	1.491
0	1.421	1.595	1.316	1.477	NaN	NaN	NaN	NaN	NaN	NaN	NaN	NaN	NaN	NaN	NaN	NaN	NaN	NaN	NaN	NaN	NaN	NaN	NaN	NaN	NaN	NaN	NaN	NaN	NaN	NaN	NaN	NaN	NaN	NaN	NaN	NaN	NaN	NaN	NaN	NaN	NaN	NaN	NaN	NaN	NaN	NaN	NaN	NaN	NaN
0	1.428	1.451	1.333	1.435	1.378	1.368	1.406	1.423	1.425	1.35	1.402	1.388	1.411	1.372	1.43	1.429	1.419	1.431	1.405	1.39	1.381	1.386	1.405	1.383	1.413	1.439	1.411	1.416	1.397	1.367	1.441	1.387	1.402	1.405	1.404	1.401	1.414	1.434	1.384	1.35	1.427	1.403	1.436	1.41	1.41	1.391	1.396	1.419	1.44
230	1.402	1.416	1.397	1.413	1.378	1.369	1.409	1.398	1.4	1.362	1.385	1.383	1.392	1.354	1.4	1.404	1.399	1.385	1.398	1.363	1.377	1.389	1.385	1.369	1.4	1.393	1.389	1.399	1.39	1.372	1.418	1.408	1.402	1.405	1.406	1.384	1.401	1.381	1.389	1.358	1.389	1.393	1.408	1.398	1.365	1.384	1.389	1.382	1.411
231	1.436	1.431	1.419	1.414	1.436	1.403	1.396	1.43	1.434	1.423	1.42	1.399	1.428	1.402	1.465	1.429	1.43	1.403	1.428	1.424	1.417	1.436	1.422	1.419	1.413	1.418	1.42	1.429	1.417	1.423	1.418	1.417	1.422	1.405	1.424	1.419	1.408	1.415	1.426	1.429	1.432	1.403	1.405	1.395	1.414	1.401	1.41	1.405	1.409
232	1.402	1.408	1.437	1.401	1.375	1.407	1.411	1.409	1.416	1.398	1.389	1.418	1.378	1.404	1.39	1.413	1.413	1.383	1.391	1.383	1.398	1.409	1.384	1.408	1.408	1.362	1.402	1.397	1.377	1.396	1.393	1.388	1.396	1.407	1.408	1.394	1.399	1.377	1.392	1.386	1.393	1.384	1.396	1.411	1.388	1.392	1.382	1.411	1.427
0	NaN	NaN	NaN	NaN	NaN	NaN	NaN	NaN	NaN	NaN	NaN	NaN	NaN	NaN	NaN	NaN	NaN	NaN	NaN	NaN	NaN	NaN	NaN	NaN	NaN	NaN	NaN	NaN	NaN	NaN	NaN	NaN	NaN	NaN	NaN	NaN	NaN	NaN	NaN	NaN	NaN	NaN	NaN	NaN	NaN	NaN	NaN	NaN	NaN
0	1.415	1.429	1.375	1.379	1.416	1.399	1.385	1.41	1.408	1.405	1.397	1.407	1.382	1.407	1.416	1.411	1.398	1.38	1.394	1.41	1.385	1.411	1.394	1.381	1.378	1.4	1.406	1.407	1.403	1.407	1.406	1.403	1.412	1.395	1.398	1.415	1.396	1.4	1.409	1.412	1.417	1.395	1.414	1.406	1.419	1.4	1.409	1.418	1.416
0	NaN	NaN	NaN	NaN	NaN	NaN	NaN	NaN	NaN	NaN	NaN	NaN	NaN	NaN	NaN	NaN	NaN	NaN	NaN	NaN	NaN	NaN	NaN	NaN	NaN	NaN	NaN	NaN	NaN	NaN	NaN	NaN	NaN	NaN	NaN	NaN	NaN	NaN	NaN	NaN	NaN	NaN	NaN	NaN	NaN	NaN	NaN	NaN	NaN
0	1.392	1.387	1.376	1.368	1.382	1.39	1.417	1.396	1.413	1.388	1.392	1.383	1.355	1.365	1.387	1.394	1.408	1.352	1.385	1.393	1.398	1.383	1.351	1.375	1.4	1.38	1.408	1.358	1.35	1.396	1.386	1.389	1.388	1.414	1.384	1.394	1.397	1.397	1.374	1.38	1.383	1.391	1.397	1.375	1.398	1.4	1.394	1.391	1.399
0	NaN	NaN	NaN	NaN	NaN	NaN	NaN	NaN	NaN	NaN	NaN	NaN	NaN	NaN	NaN	NaN	NaN	NaN	NaN	NaN	NaN	NaN	NaN	NaN	NaN	NaN	NaN	NaN	NaN	NaN	NaN	NaN	NaN	NaN	NaN	NaN	NaN	NaN	NaN	NaN	NaN	NaN	NaN	NaN	NaN	NaN	NaN	NaN	NaN
0	1.364	1.724	1.526	1.494	1.456	1.592	1.451	1.58	1.639	1.57	1.362	1.466	1.461	1.593	1.524	1.567	1.582	1.468	1.479	1.504	1.445	1.627	1.619	1.445	1.439	1.516	1.565	1.484	1.658	1.645	1.444	1.614	1.579	1.524	1.68	1.619	1.483	1.519	1.541	1.635	1.53	1.392	1.62	1.556	1.514	NaN	NaN	NaN	NaN
0	1.597	1.453	1.537	1.511	1.401	1.521	1.482	1.432	1.48	1.424	1.531	1.566	1.426	1.485	1.483	1.454	1.57	1.467	1.448	1.358	1.453	1.422	1.549	1.448	1.452	1.478	1.461	1.427	1.407	1.47	1.498	1.428	1.448	1.531	1.487	1.462	1.508	1.439	1.508	1.455	1.507	1.481	1.529	1.574	1.456	1.529	1.425	1.509	1.513
0	1.453	1.419	1.457	1.439	1.416	1.418	1.43	1.4	1.429	1.369	1.46	1.421	1.367	1.391	1.43	1.408	1.468	1.387	1.396	1.367	1.402	1.402	1.388	1.397	1.38	1.386	1.419	1.354	1.347	1.377	1.383	1.407	1.405	1.455	1.417	1.404	1.41	1.412	1.436	1.409	1.41	1.401	1.441	1.474	1.381	1.479	1.392	1.433	1.424
233	1.392	1.366	1.388	1.396	1.355	1.407	1.412	1.403	1.402	1.416	1.39	1.369	1.353	1.345	1.392	1.423	1.379	1.381	1.4	1.405	1.4	1.383	1.353	1.417	1.391	1.368	1.398	1.363	1.359	1.393	1.38	1.388	1.397	1.366	1.392	1.402	1.388	1.403	1.398	1.4	1.394	1.411	1.37	1.348	1.424	1.4	1.384	1.365	1.413
234	1.478	1.371	1.438	1.436	1.378	1.448	1.426	1.422	1.395	1.382	1.447	1.456	1.433	1.392	1.411	1.462	1.47	1.394	1.392	1.337	1.403	1.407	1.418	1.373	1.403	1.385	1.422	1.343	1.385	1.422	1.438	1.38	1.438	1.448	1.422	1.419	1.403	1.416	1.415	1.421	1.422	1.412	1.43	1.446	1.378	1.434	1.398	1.418	1.398
0	1.389	1.573	1.505	1.489	1.579	1.41	1.436	1.469	1.555	1.427	1.43	1.463	1.479	1.516	1.511	1.488	1.484	1.438	1.473	1.529	1.428	1.544	1.434	1.462	1.466	1.51	1.462	1.527	1.498	1.498	1.47	1.505	1.535	1.481	1.571	1.52	1.489	1.547	1.42	1.53	1.474	1.481	1.494	1.474	1.503	1.509	1.481	1.518	1.491
0	1.368	1.813	1.543	1.548	1.605	1.561	NaN	NaN	NaN	NaN	NaN	NaN	NaN	NaN	NaN	NaN	NaN	NaN	NaN	NaN	NaN	NaN	NaN	NaN	NaN	NaN	NaN	NaN	NaN	NaN	NaN	NaN	NaN	NaN	NaN	NaN	NaN	NaN	NaN	NaN	NaN	NaN	NaN	NaN	NaN	NaN	NaN	NaN	NaN
0	1.421	1.36	1.427	1.423	1.367	1.383	1.408	1.398	1.435	1.381	1.398	1.384	1.374	1.345	1.368	1.382	1.376	1.396	1.394	1.4	1.418	1.405	1.372	1.418	1.423	1.424	1.394	1.379	1.369	1.406	1.377	1.41	1.45	1.392	1.373	1.413	1.412	1.404	1.403	1.449	1.455	1.448	1.422	1.406	1.459	1.422	1.433	1.444	1.463
235	1.558	1.438	1.552	1.468	1.435	1.445	1.456	1.492	1.506	1.426	1.587	1.555	1.477	1.492	1.548	1.46	1.622	1.479	1.457	1.394	1.441	1.445	1.527	1.46	1.395	1.477	1.467	1.374	1.402	1.464	1.456	1.478	1.494	1.56	1.482	1.438	1.505	1.448	1.534	1.487	1.462	1.513	1.515	1.609	1.426	1.587	1.395	1.569	1.462
0	1.4	1.393	1.41	1.459	1.368	1.42	1.42	1.453	1.407	1.467	1.405	1.377	1.388	1.378	1.412	1.448	1.402	1.375	1.45	1.404	1.442	1.382	1.364	1.382	1.389	1.392	1.421	1.335	1.365	1.403	1.422	1.405	1.413	1.428	1.393	1.406	1.398	1.411	1.37	1.392	1.414	1.415	1.389	1.385	1.396	1.418	1.378	1.396	1.407
236	1.386	1.359	1.369	1.439	1.364	1.369	1.399	1.401	1.416	1.403	1.383	1.364	1.372	1.345	1.389	1.411	1.386	1.398	1.408	1.404	1.413	1.403	1.36	1.391	1.401	1.409	1.393	1.34	1.346	1.429	1.383	1.399	1.43	1.382	1.361	1.418	1.393	1.408	1.385	1.405	1.405	1.425	1.377	1.364	1.418	1.385	1.389	1.39	1.418
0	2.117	1.519	2.653	1.773	1.469	1.641	NaN	NaN	NaN	NaN	NaN	NaN	NaN	NaN	NaN	NaN	NaN	NaN	NaN	NaN	NaN	NaN	NaN	NaN	NaN	NaN	NaN	NaN	NaN	NaN	NaN	NaN	NaN	NaN	NaN	NaN	NaN	NaN	NaN	NaN	NaN	NaN	NaN	NaN	NaN	NaN	NaN	NaN	NaN
0	1.436	1.382	1.429	1.446	1.42	1.421	1.395	1.483	1.408	1.429	1.498	1.451	1.411	1.396	1.41	1.451	1.485	1.382	1.408	1.348	1.445	1.367	1.444	1.375	1.354	1.45	1.426	1.319	1.356	1.386	1.403	1.395	1.376	1.49	1.41	1.413	1.438	1.442	1.445	1.414	1.435	1.452	1.438	1.436	1.366	1.485	1.356	1.47	1.38
0	NaN	NaN	NaN	NaN	NaN	NaN	NaN	NaN	NaN	NaN	NaN	NaN	NaN	NaN	NaN	NaN	NaN	NaN	NaN	NaN	NaN	NaN	NaN	NaN	NaN	NaN	NaN	NaN	NaN	NaN	NaN	NaN	NaN	NaN	NaN	NaN	NaN	NaN	NaN	NaN	NaN	NaN	NaN	NaN	NaN	NaN	NaN	NaN	NaN
237	1.353	1.688	1.541	1.513	1.654	1.495	1.337	1.47	1.572	1.507	1.396	1.537	1.433	1.577	1.456	1.494	1.408	1.435	1.393	1.555	1.378	1.576	1.403	1.503	1.411	1.507	1.474	1.483	1.505	1.455	1.44	1.547	1.593	1.428	1.576	1.484	1.51	1.502	1.429	1.64	1.463	1.471	1.509	1.532	1.469	1.524	1.504	1.546	1.555
0	1.736	1.766	1.658	1.49	1.423	1.542	NaN	NaN	NaN	NaN	NaN	NaN	NaN	NaN	NaN	NaN	NaN	NaN	NaN	NaN	NaN	NaN	NaN	NaN	NaN	NaN	NaN	NaN	NaN	NaN	NaN	NaN	NaN	NaN	NaN	NaN	NaN	NaN	NaN	NaN	NaN	NaN	NaN	NaN	NaN	NaN	NaN	NaN	NaN
0	NaN	NaN	NaN	NaN	NaN	NaN	NaN	NaN	NaN	NaN	NaN	NaN	NaN	NaN	NaN	NaN	NaN	NaN	NaN	NaN	NaN	NaN	NaN	NaN	NaN	NaN	NaN	NaN	NaN	NaN	NaN	NaN	NaN	NaN	NaN	NaN	NaN	NaN	NaN	NaN	NaN	NaN	NaN	NaN	NaN	NaN	NaN	NaN	NaN
0	NaN	NaN	NaN	NaN	NaN	NaN	NaN	NaN	NaN	NaN	NaN	NaN	NaN	NaN	NaN	NaN	NaN	NaN	NaN	NaN	NaN	NaN	NaN	NaN	NaN	NaN	NaN	NaN	NaN	NaN	NaN	NaN	NaN	NaN	NaN	NaN	NaN	NaN	NaN	NaN	NaN	NaN	NaN	NaN	NaN	NaN	NaN	NaN	NaN
238	1.395	1.365	1.511	1.554	1.406	1.421	1.439	1.518	1.299	1.409	1.481	1.373	1.375	1.402	1.452	1.475	1.359	1.408	1.435	1.486	1.441	1.371	1.386	1.415	1.38	1.446	1.41	1.349	1.349	1.47	1.496	1.441	1.483	1.451	1.414	1.408	1.436	1.427	1.395	1.438	1.446	1.444	1.393	1.35	1.409	1.409	1.47	1.388	1.415
239	1.503	1.293	1.307	1.533	1.968	1.433	1.415	1.361	1.595	1.358	1.385	1.419	1.445	1.344	1.369	1.399	1.322	1.39	1.387	1.509	1.526	1.377	1.39	1.428	1.434	1.421	1.443	1.382	1.338	1.456	1.327	1.512	1.512	1.392	1.379	1.461	1.406	1.422	1.402	1.473	1.441	1.567	1.344	1.577	1.426	1.532	1.469	1.406	1.503
0	1.516	NaN	NaN	NaN	NaN	NaN	NaN	NaN	NaN	NaN	NaN	NaN	NaN	NaN	NaN	NaN	NaN	NaN	NaN	NaN	NaN	NaN	NaN	NaN	NaN	NaN	NaN	NaN	NaN	NaN	NaN	NaN	NaN	NaN	NaN	NaN	NaN	NaN	NaN	NaN	NaN	NaN	NaN	NaN	NaN	NaN	NaN	NaN	NaN
0	1.369	1.349	NaN	NaN	NaN	NaN	NaN	NaN	NaN	NaN	NaN	NaN	NaN	NaN	NaN	NaN	NaN	NaN	NaN	NaN	NaN	NaN	NaN	NaN	NaN	NaN	NaN	NaN	NaN	NaN	NaN	NaN	NaN	NaN	NaN	NaN	NaN	NaN	NaN	NaN	NaN	NaN	NaN	NaN	NaN	NaN	NaN	NaN	NaN
240	1.362	1.363	1.411	1.363	1.403	1.325	1.366	1.381	1.382	1.38	1.346	1.374	1.42	1.368	1.374	1.344	1.425	1.41	1.377	1.362	1.326	1.401	1.391	1.387	1.394	1.388	1.405	1.39	1.415	1.393	1.401	1.403	1.408	1.374	1.43	1.417	1.369	1.381	1.404	1.396	1.388	1.386	1.407	1.4	1.425	1.404	1.381	1.417	1.397
241	1.417	1.401	1.479	1.449	1.458	1.415	1.418	1.416	1.43	1.396	1.402	1.371	1.421	1.459	1.447	1.378	1.459	1.417	1.396	1.398	1.364	1.431	1.402	1.444	1.413	1.388	1.409	1.47	1.426	1.434	1.398	1.456	1.509	1.43	1.405	1.448	1.379	1.41	1.394	1.384	1.438	1.525	1.382	1.431	1.399	1.467	1.465	1.469	1.526
242	1.371	1.375	1.447	1.397	1.423	1.37	1.398	1.402	1.412	1.41	1.365	1.376	1.434	1.428	1.368	1.386	1.41	1.395	1.432	1.391	1.382	1.378	1.37	1.39	1.415	1.398	1.413	1.4	1.408	1.389	1.398	1.403	1.394	1.419	1.372	1.422	1.404	1.416	1.41	1.39	1.404	1.392	1.381	1.365	1.371	1.415	1.404	1.393	1.394
0	NaN	NaN	NaN	NaN	NaN	NaN	NaN	NaN	NaN	NaN	NaN	NaN	NaN	NaN	NaN	NaN	NaN	NaN	NaN	NaN	NaN	NaN	NaN	NaN	NaN	NaN	NaN	NaN	NaN	NaN	NaN	NaN	NaN	NaN	NaN	NaN	NaN	NaN	NaN	NaN	NaN	NaN	NaN	NaN	NaN	NaN	NaN	NaN	NaN
0	NaN	NaN	NaN	NaN	NaN	NaN	NaN	NaN	NaN	NaN	NaN	NaN	NaN	NaN	NaN	NaN	NaN	NaN	NaN	NaN	NaN	NaN	NaN	NaN	NaN	NaN	NaN	NaN	NaN	NaN	NaN	NaN	NaN	NaN	NaN	NaN	NaN	NaN	NaN	NaN	NaN	NaN	NaN	NaN	NaN	NaN	NaN	NaN	NaN
243	1.458	1.485	1.417	1.457	1.448	1.419	1.532	1.434	1.457	1.426	1.503	1.441	1.443	1.412	1.419	1.509	1.544	1.536	1.49	1.448	1.389	1.344	1.504	1.463	1.394	1.424	1.429	1.399	1.343	1.47	1.433	1.439	1.444	1.366	1.397	1.495	1.469	1.447	1.448	1.464	1.406	1.408	1.454	1.436	1.412	1.399	1.48	1.386	1.405
244	1.458	1.482	1.506	1.593	1.342	1.382	1.469	1.451	1.435	1.489	1.388	1.362	1.401	1.452	1.424	1.399	1.317	1.684	1.424	1.358	1.4	1.395	1.367	1.41	1.357	1.364	1.422	1.4	1.337	1.5	1.407	1.444	1.421	1.486	1.359	1.385	1.44	1.476	1.41	1.403	1.375	1.377	1.409	1.427	1.382	1.375	1.459	1.421	1.425
245	1.392	1.38	1.393	1.399	1.412	1.371	1.419	1.38	1.413	1.39	1.408	1.403	1.398	1.37	1.384	1.405	1.388	1.403	1.411	1.411	1.404	1.395	1.361	1.408	1.363	1.396	1.415	1.367	1.375	1.413	1.406	1.363	1.375	1.384	1.379	1.4	1.373	1.403	1.413	1.379	1.381	1.366	1.377	1.386	1.362	1.392	1.399	1.364	1.412
0	1.447	1.502	1.333	1.461	1.421	1.354	1.358	1.385	1.442	1.524	1.394	1.429	1.317	1.505	1.502	1.431	1.358	1.47	1.457	1.497	1.458	1.375	1.375	1.505	1.359	1.378	1.381	1.372	1.367	NaN	NaN	NaN	NaN	NaN	NaN	NaN	NaN	NaN	NaN	NaN	NaN	NaN	NaN	NaN	NaN	NaN	NaN	NaN	NaN
246	1.375	1.378	1.337	1.377	1.395	1.355	1.34	1.367	1.372	1.343	1.374	1.373	1.403	1.417	1.382	1.364	1.426	1.445	1.354	1.368	1.329	1.432	1.376	1.419	1.452	1.385	1.423	1.363	1.413	1.38	1.41	1.334	1.484	1.324	1.472	1.442	1.39	1.464	1.412	1.47	1.41	1.424	1.427	1.47	1.476	1.489	1.399	1.455	1.44
0	1.391	1.359	1.447	1.402	1.43	1.379	1.403	1.396	1.405	1.408	1.386	1.342	1.395	1.421	1.387	1.382	1.386	1.379	1.424	1.41	1.394	1.385	1.368	1.42	1.366	1.386	1.363	1.39	1.388	1.375	1.365	1.382	1.382	1.409	1.365	1.393	1.38	1.413	1.381	1.387	1.393	1.365	1.381	1.358	1.345	NaN	NaN	NaN	NaN
247	1.384	1.41	1.419	1.388	1.439	1.361	1.405	1.416	1.425	1.387	1.372	1.416	1.441	1.407	1.376	1.377	1.421	1.404	1.417	1.377	1.389	1.405	1.381	1.419	1.391	1.38	1.423	1.415	1.384	1.409	1.376	1.429	1.411	1.413	1.393	1.409	1.393	1.396	1.418	1.38	1.417	1.378	1.373	1.374	1.404	1.39	1.382	1.438	1.413
248	1.396	1.418	1.486	1.386	1.449	1.374	1.429	1.414	1.43	1.431	1.393	1.385	1.423	1.45	1.418	1.402	1.423	1.41	1.432	1.404	1.405	1.427	1.39	1.419	1.435	1.413	1.448	1.401	1.425	1.402	1.392	1.441	1.421	1.438	1.399	1.427	1.428	1.412	1.425	1.428	1.422	1.403	1.39	1.383	1.391	1.441	1.43	1.433	1.423
249	1.429	1.48	1.468	1.444	1.471	1.37	1.421	1.429	1.477	1.427	1.402	1.48	1.524	1.481	1.494	1.427	1.516	1.503	1.473	1.447	1.425	1.542	1.456	1.487	1.571	1.444	1.524	1.509	1.521	1.466	1.497	1.462	1.565	1.409	1.559	1.527	1.482	1.509	1.493	1.517	1.506	1.489	1.494	1.488	1.497	1.518	1.461	1.542	1.495
0	NaN	NaN	NaN	NaN	NaN	NaN	NaN	NaN	NaN	NaN	NaN	NaN	NaN	NaN	NaN	NaN	NaN	NaN	NaN	NaN	NaN	NaN	NaN	NaN	NaN	NaN	NaN	NaN	NaN	NaN	NaN	NaN	NaN	NaN	NaN	NaN	NaN	NaN	NaN	NaN	NaN	NaN	NaN	NaN	NaN	NaN	NaN	NaN	NaN
250	1.377	1.504	1.364	1.557	1.384	1.307	1.344	1.402	1.416	1.461	1.369	1.378	1.258	1.491	1.447	1.447	1.316	1.476	1.462	1.449	1.401	1.372	1.374	1.444	1.318	1.257	1.402	1.37	1.419	1.498	1.473	1.472	1.429	1.418	1.413	1.4	1.416	1.426	1.454	1.399	1.374	1.435	1.387	1.407	1.377	1.432	1.454	1.438	1.452
0	1.832	1.689	1.678	1.491	3.002	2.119	1.677	1.676	1.911	NaN	NaN	NaN	NaN	NaN	NaN	NaN	NaN	NaN	NaN	NaN	NaN	NaN	NaN	NaN	NaN	NaN	NaN	NaN	NaN	NaN	NaN	NaN	NaN	NaN	NaN	NaN	NaN	NaN	NaN	NaN	NaN	NaN	NaN	NaN	NaN	NaN	NaN	NaN	NaN
0	1.366	1.37	1.323	1.391	1.344	1.33	1.357	1.344	1.373	1.407	1.356	1.34	1.321	1.393	1.365	1.364	1.352	1.371	1.387	1.399	1.382	1.354	1.351	1.38	1.347	1.333	1.344	1.362	1.388	1.397	1.391	1.41	1.36	1.364	1.372	1.372	1.369	1.376	1.397	1.355	1.365	1.355	1.365	1.351	1.372	1.368	1.371	1.376	1.382
251	1.388	1.368	1.371	1.383	1.387	1.357	1.34	1.347	1.379	1.357	1.395	1.367	1.383	1.405	1.411	1.37	1.389	1.441	1.392	1.377	1.327	1.391	1.37	1.399	1.431	1.363	1.407	1.367	1.402	1.412	1.38	1.359	1.444	1.335	1.437	1.414	1.382	1.415	1.402	1.414	1.399	1.382	1.407	1.425	1.423	1.438	1.392	1.412	1.399
252	1.419	1.418	1.397	1.45	1.45	1.406	1.458	1.397	1.427	1.449	1.438	1.398	1.42	1.384	1.429	1.455	1.42	1.445	1.435	1.474	1.441	1.415	1.418	1.439	1.396	1.437	1.434	1.407	1.433	1.439	1.421	1.405	1.433	1.423	1.412	1.438	1.42	1.451	1.448	1.406	1.424	1.412	1.397	1.442	1.394	1.459	1.455	1.409	1.453
0	1.392	1.412	1.43	1.409	1.437	1.391	1.395	1.42	1.421	1.396	1.395	1.374	1.438	1.427	1.4	1.396	1.394	1.399	1.408	1.423	1.406	1.394	1.382	1.399	1.422	1.409	1.428	1.393	1.419	1.397	1.397	1.435	1.425	1.433	1.411	1.394	1.409	1.42	1.427	1.401	1.412	1.392	1.405	1.384	1.384	1.431	1.406	1.416	1.399
253	1.401	1.336	1.35	1.406	1.439	1.387	1.337	1.417	1.402	1.368	1.345	1.361	1.394	1.385	1.381	1.358	1.401	1.43	1.37	1.335	1.35	1.377	1.355	1.403	1.405	1.373	1.384	1.358	1.339	1.376	1.347	1.356	1.37	1.355	1.381	1.364	1.349	1.366	1.388	1.392	1.341	1.352	1.364	1.363	1.389	1.395	1.395	1.37	1.381
254	1.357	1.381	1.394	1.371	1.402	1.39	1.403	1.389	1.377	1.409	1.408	1.336	1.404	1.445	1.367	1.402	1.389	1.379	1.452	1.422	1.43	1.349	1.342	1.383	1.384	1.396	1.384	1.378	1.397	1.402	1.376	1.368	1.392	1.38	1.344	1.356	1.387	1.412	1.398	1.393	1.389	1.364	1.36	1.395	1.353	1.415	1.409	1.389	1.41
0	1.368	1.37	1.401	1.361	1.398	1.37	1.375	1.38	1.388	1.368	1.377	1.39	1.407	1.389	1.387	1.382	1.359	1.374	1.39	1.389	1.376	1.367	1.375	1.394	1.384	1.38	1.381	1.386	1.375	1.382	1.385	1.396	1.385	1.39	1.389	1.395	1.385	1.375	1.399	1.373	1.384	1.378	1.378	1.358	1.383	1.377	1.383	1.387	1.386
0	1.452	1.507	1.399	1.451	1.425	1.361	1.445	1.412	1.462	1.385	1.411	1.411	1.473	1.42	1.447	1.439	1.452	1.537	1.41	1.423	1.403	1.511	1.442	1.462	1.565	1.423	1.502	1.436	1.494	1.475	1.469	1.43	1.519	1.347	1.562	1.533	1.461	1.482	1.478	1.48	NaN	NaN	NaN	NaN	NaN	NaN	NaN	NaN	NaN
255	1.357	1.386	1.402	1.359	1.392	1.343	1.387	1.364	1.375	1.398	1.391	1.35	1.401	1.428	1.373	1.378	1.392	1.364	1.414	1.384	1.39	1.361	1.358	1.406	1.375	1.366	1.377	1.391	1.408	1.388	1.378	1.384	1.386	1.39	1.364	1.385	1.367	1.392	1.381	1.358	1.406	1.351	1.374	1.394	1.352	1.412	1.388	1.388	1.394
0	1.592	1.528	1.709	1.552	1.724	1.627	1.62	1.567	1.687	1.775	1.794	1.401	1.355	1.687	NaN	NaN	NaN	NaN	NaN	NaN	NaN	NaN	NaN	NaN	NaN	NaN	NaN	NaN	NaN	NaN	NaN	NaN	NaN	NaN	NaN	NaN	NaN	NaN	NaN	NaN	NaN	NaN	NaN	NaN	NaN	NaN	NaN	NaN	NaN
256	1.389	1.372	1.367	1.38	1.397	1.386	1.386	1.387	1.396	1.391	1.39	1.386	1.402	1.397	1.37	1.372	1.407	1.376	1.398	1.4	1.382	1.365	1.382	1.395	1.404	1.365	1.386	1.368	1.374	1.388	1.395	1.42	1.383	1.398	1.418	1.391	1.422	1.407	1.404	1.369	1.409	1.408	1.394	1.389	1.408	1.38	1.409	1.417	1.405
257	1.415	1.432	1.381	1.456	1.373	1.381	1.4	1.385	1.41	1.409	1.389	1.386	1.343	1.45	1.387	1.39	1.368	1.424	1.428	1.437	1.427	1.411	1.384	1.429	1.372	1.349	1.394	1.405	1.406	1.429	1.463	1.419	1.388	1.388	1.408	1.383	1.404	1.403	1.413	1.4	1.381	1.407	1.408	1.395	1.412	1.38	1.401	1.416	1.421
0	1.518	1.562	1.611	1.597	1.624	1.6	1.675	1.532	1.631	1.704	1.633	1.495	1.556	1.542	1.777	1.63	1.635	1.639	1.708	1.765	1.653	1.534	1.667	1.788	1.716	1.799	1.645	1.643	1.689	1.543	1.721	1.698	1.673	1.667	1.611	1.643	1.836	1.832	1.705	1.754	1.589	1.515	1.633	1.614	1.534	1.762	1.772	1.698	1.693
258	1.365	1.36	1.352	1.359	1.38	1.371	1.39	1.36	1.376	1.365	1.388	1.348	1.355	1.378	1.363	1.372	1.361	1.349	1.398	1.396	1.382	1.37	1.356	1.387	1.363	1.369	1.37	1.352	1.37	1.376	1.38	1.353	1.382	1.355	1.354	1.367	1.362	1.385	1.384	1.361	1.375	1.343	1.352	1.369	1.338	1.384	1.374	1.358	1.378
259	1.363	1.352	1.331	1.348	1.351	1.328	1.365	1.355	1.371	1.377	1.365	1.353	1.362	1.367	1.358	1.358	1.377	1.375	1.375	1.405	1.38	1.367	1.366	1.386	1.376	1.351	1.36	1.356	1.382	1.384	1.373	1.402	1.368	1.375	1.394	1.37	1.396	1.364	1.389	1.342	1.364	1.37	1.364	1.361	1.371	1.366	1.374	1.378	1.394
260	1.381	1.365	1.424	1.406	1.359	1.388	1.374	1.417	1.426	1.378	1.4	1.372	1.369	1.383	1.37	1.368	1.376	1.408	1.401	1.404	1.382	1.362	1.407	1.401	1.386	1.392	1.376	1.378	1.37	1.422	1.385	1.374	1.407	1.412	1.392	1.378	1.409	1.398	1.378	1.411	1.394	1.393	1.378	1.4	1.396	1.381	1.404	1.396	1.401
261	1.392	1.387	1.382	1.342	1.422	1.367	1.404	1.394	1.376	1.373	1.382	1.34	1.389	1.407	1.374	1.395	1.383	1.388	1.405	1.409	1.389	1.39	1.356	1.395	1.383	1.387	1.379	1.375	1.392	1.394	1.4	1.385	1.395	1.397	1.382	1.391	1.398	1.396	1.407	1.378	1.388	1.376	1.392	1.384	1.37	1.41	1.38	1.392	1.402
0	NaN	NaN	NaN	NaN	NaN	NaN	NaN	NaN	NaN	NaN	NaN	NaN	NaN	NaN	NaN	NaN	NaN	NaN	NaN	NaN	NaN	NaN	NaN	NaN	NaN	NaN	NaN	NaN	NaN	NaN	NaN	NaN	NaN	NaN	NaN	NaN	NaN	NaN	NaN	NaN	NaN	NaN	NaN	NaN	NaN	NaN	NaN	NaN	NaN
262	1.36	1.381	1.377	1.369	1.405	1.359	1.361	1.39	1.396	1.367	1.368	1.395	1.409	1.386	1.375	1.385	1.379	1.377	1.398	1.388	1.369	1.375	1.392	1.383	1.37	1.376	1.39	1.373	1.39	1.376	1.384	1.412	1.389	1.359	1.405	1.38	1.381	1.364	1.396	1.373	1.393	1.366	1.373	1.368	1.358	1.375	1.368	1.386	1.374
263	1.358	1.363	1.372	1.389	1.384	1.355	1.38	1.36	1.373	1.386	1.364	1.35	1.39	1.378	1.373	1.384	1.372	1.362	1.376	1.39	1.359	1.365	1.374	1.384	1.357	1.382	1.379	1.371	1.382	1.391	1.379	1.375	1.372	1.358	1.391	1.355	1.372	1.361	1.385	1.37	1.379	1.369	1.359	1.363	1.355	1.394	1.389	1.365	1.368
264	1.409	1.422	1.42	1.428	1.45	1.41	1.42	1.409	1.411	1.439	1.431	1.385	1.415	1.409	1.4	1.44	1.4	1.413	1.407	1.435	1.422	1.418	1.4	1.446	1.399	1.428	1.436	1.403	1.4	1.443	1.431	1.375	1.392	1.393	1.414	1.417	1.408	1.409	1.436	1.415	1.413	1.402	1.399	1.409	1.391	1.434	1.433	1.402	1.416
0	1.388	1.398	1.412	1.446	1.409	1.392	1.43	1.422	1.431	1.412	1.445	1.415	1.422	1.413	1.414	1.426	1.397	1.424	1.412	1.412	1.407	1.417	1.401	1.428	1.384	1.415	1.424	1.401	1.399	1.446	1.408	1.39	1.415	1.415	1.415	1.419	1.411	1.412	1.417	1.416	1.433	1.406	1.401	1.401	1.383	1.425	1.449	1.396	1.416
265	1.469	1.463	1.454	1.424	1.486	1.441	1.461	1.516	1.491	1.46	1.478	1.482	1.542	1.493	1.47	1.454	1.481	1.462	1.527	1.502	1.515	1.467	1.474	1.485	1.489	1.498	1.523	1.53	1.509	1.484	1.477	1.523	1.485	1.522	1.478	1.447	1.492	1.522	1.452	1.463	1.497	1.46	1.45	1.494	1.417	1.501	1.458	1.483	1.489
266	1.398	1.352	1.381	1.412	1.434	1.416	1.396	1.402	1.398	1.375	1.372	1.396	1.426	1.409	1.416	1.397	1.426	1.446	1.389	1.353	1.392	1.379	1.415	1.432	1.436	1.38	1.428	1.355	1.4	1.395	1.377	1.38	1.39	1.388	1.433	1.427	1.387	1.368	1.391	1.416	1.364	1.398	1.388	1.397	1.397	1.43	1.408	1.399	1.387
0	NaN	NaN	NaN	NaN	NaN	NaN	NaN	NaN	NaN	NaN	NaN	NaN	NaN	NaN	NaN	NaN	NaN	NaN	NaN	NaN	NaN	NaN	NaN	NaN	NaN	NaN	NaN	NaN	NaN	NaN	NaN	NaN	NaN	NaN	NaN	NaN	NaN	NaN	NaN	NaN	NaN	NaN	NaN	NaN	NaN	NaN	NaN	NaN	NaN
267	1.398	1.396	1.417	1.425	1.379	1.393	1.397	1.412	1.423	1.4	1.411	1.378	1.392	1.436	1.363	1.388	1.393	1.41	1.414	1.418	1.396	1.4	1.42	1.409	1.37	1.382	1.39	1.396	1.393	1.43	1.425	1.389	1.388	1.423	1.409	1.388	1.409	1.41	1.396	1.443	1.39	1.399	1.395	1.394	1.422	1.391	1.386	1.381	1.415
268	1.368	1.377	1.36	1.335	1.393	1.384	1.375	1.372	1.379	1.399	1.377	1.351	1.377	1.404	1.381	1.376	1.382	1.36	1.394	1.405	1.383	1.389	1.367	1.406	1.371	1.395	1.403	1.388	1.394	1.386	1.403	1.379	1.383	1.391	1.384	1.378	1.402	1.422	1.414	1.383	1.415	1.352	1.391	1.412	1.363	1.394	1.387	1.412	1.423
0	1.338	1.381	1.335	1.331	1.347	1.335	1.364	1.347	1.402	1.414	1.396	1.371	1.373	1.422	1.357	1.371	1.411	1.459	1.414	1.434	1.399	1.384	1.363	1.44	1.389	1.347	1.341	1.358	1.363	1.375	1.392	NaN	NaN	NaN	NaN	NaN	NaN	NaN	NaN	NaN	NaN	NaN	NaN	NaN	NaN	NaN	NaN	NaN	NaN
269	1.435	1.419	1.448	1.439	1.434	1.427	1.44	1.417	1.434	1.425	1.427	1.413	1.41	1.426	1.403	1.416	1.403	1.427	1.413	1.415	1.404	1.405	1.406	1.422	1.415	1.428	1.419	1.403	1.402	1.437	1.435	1.404	1.432	1.425	1.438	1.429	1.417	1.426	1.426	1.435	1.444	1.425	1.44	1.436	1.434	1.439	1.444	1.434	1.437
0	1.389	1.357	1.414	1.396	1.381	1.364	1.391	1.386	1.418	1.402	1.402	1.359	1.386	1.393	1.37	1.375	1.374	1.397	1.403	1.414	1.394	1.359	1.392	1.388	1.384	1.373	1.383	1.371	1.378	1.402	1.379	1.385	1.403	1.373	1.408	1.382	1.379	1.379	1.389	1.385	1.378	1.381	1.394	1.392	1.397	1.385	1.409	1.396	1.406
270	1.393	1.408	1.364	1.485	1.449	1.536	1.455	1.513	1.364	1.417	1.405	1.433	1.486	1.411	1.424	1.33	1.447	1.412	1.378	1.407	1.366	1.346	1.401	1.455	1.451	1.417	1.389	1.335	1.335	1.403	1.363	1.474	1.464	1.423	1.438	1.437	1.418	1.406	1.497	1.422	1.372	1.43	1.402	1.406	1.386	1.408	1.422	1.396	1.413
271	1.483	1.44	1.411	1.415	1.453	1.41	1.469	1.458	1.454	1.502	1.477	1.403	1.474	1.458	1.47	1.554	1.519	1.49	1.519	1.47	1.471	1.463	1.439	1.471	1.475	1.483	1.441	1.484	1.453	1.479	1.421	1.464	1.443	1.426	1.458	1.445	1.506	1.48	1.487	1.468	1.527	1.443	1.454	1.463	1.43	1.461	1.466	1.483	1.454
272	1.417	1.409	1.423	1.43	1.359	1.393	1.415	1.395	1.424	1.373	1.422	1.384	1.375	1.426	1.374	1.368	1.411	1.464	1.434	1.453	1.431	1.429	1.391	1.402	1.351	1.396	1.399	1.41	1.405	1.431	1.426	1.409	1.368	1.372	1.401	1.397	1.42	1.389	1.407	1.423	1.379	1.392	1.397	1.391	1.418	1.396	1.354	1.388	1.375
0	1.434	1.41	1.458	1.473	1.45	1.457	1.446	1.432	1.456	1.443	1.459	1.428	1.433	1.464	1.419	1.421	1.416	1.451	1.431	1.45	1.423	1.419	1.427	1.459	1.425	1.443	1.435	1.419	1.436	1.457	1.45	1.419	1.44	1.429	1.454	1.429	1.437	1.439	1.431	1.459	1.451	1.434	1.448	1.419	1.435	1.435	1.449	1.427	1.442
273	1.394	1.433	1.377	1.396	1.431	1.452	1.378	1.4	1.4	1.434	1.435	1.355	1.402	1.438	1.411	1.442	1.46	1.396	1.421	1.432	1.417	1.438	1.411	1.439	1.45	1.454	1.429	1.433	1.455	1.433	1.449	1.415	1.448	1.453	1.466	1.419	1.47	1.478	1.483	1.477	1.452	1.443	1.502	1.469	1.49	1.529	1.481	1.502	1.474
274	1.381	1.393	1.366	1.361	1.314	1.33	1.412	1.363	1.391	1.366	1.401	1.344	1.419	1.395	1.35	1.373	1.413	1.405	1.409	1.438	1.397	1.42	1.386	1.373	1.36	1.366	1.395	1.421	1.378	1.386	1.433	1.397	1.363	1.39	1.403	1.415	1.465	1.398	1.408	1.379	1.408	1.387	1.365	1.354	1.407	1.359	1.409	1.387	1.378
275	1.39	1.389	1.366	1.437	1.41	1.383	1.387	1.384	1.424	1.409	1.373	1.377	1.432	1.405	1.393	1.404	1.403	1.434	1.405	1.41	1.4	1.363	1.437	1.425	1.387	1.392	1.432	1.398	1.41	1.404	1.386	1.399	1.389	1.398	1.431	1.418	1.406	1.382	1.393	1.417	1.389	1.424	1.409	1.403	1.396	1.394	1.402	1.408	1.43
276	1.41	1.399	1.45	1.417	1.369	1.405	1.427	1.418	1.458	1.402	1.444	1.403	1.394	1.416	1.411	1.385	1.394	1.429	1.412	1.436	1.415	1.399	1.387	1.409	1.387	1.437	1.403	1.408	1.387	1.428	1.413	1.393	1.405	1.415	1.414	1.38	1.406	1.407	1.407	1.412	1.383	1.39	1.424	1.392	1.411	1.408	1.39	1.392	1.403
277	1.424	1.422	1.383	1.32	1.372	1.368	1.444	1.398	1.473	1.404	1.42	1.39	1.492	1.418	1.4	1.416	1.491	1.438	1.465	1.469	1.42	1.427	1.428	1.462	1.422	1.408	1.451	1.415	1.38	1.383	1.417	1.438	1.404	1.45	1.476	1.435	1.484	1.432	1.437	1.372	1.486	1.436	1.381	1.394	1.427	1.398	1.447	1.416	1.429
0	1.384	1.418	1.418	1.468	1.389	1.412	1.442	1.423	1.415	1.421	1.429	1.409	1.437	1.423	1.394	1.43	1.402	1.429	1.421	1.414	1.411	1.419	1.426	1.448	1.417	1.449	1.416	1.402	1.439	1.442	1.447	1.387	1.433	1.388	1.424	1.44	1.419	1.419	1.442	1.418	1.448	1.431	1.384	1.424	1.422	1.45	1.448	1.428	1.405
0	1.398	1.411	1.355	1.409	1.477	1.416	1.42	1.413	1.403	1.469	1.448	1.367	1.416	1.431	1.416	1.436	1.417	1.419	1.436	1.423	1.393	1.452	1.409	1.459	1.436	1.411	1.408	1.406	1.435	1.434	1.435	1.393	1.401	NaN	NaN	NaN	NaN	NaN	NaN	NaN	NaN	NaN	NaN	NaN	NaN	NaN	NaN	NaN	NaN
278	1.39	1.413	1.405	1.341	1.379	1.338	1.424	1.391	1.449	1.44	1.44	1.395	1.469	1.419	1.398	1.402	1.486	1.431	1.447	1.459	1.418	1.425	1.415	1.441	1.409	1.392	1.405	1.401	1.404	1.419	1.429	1.432	1.394	1.42	1.451	1.435	1.467	1.419	1.419	1.369	1.455	1.43	1.397	1.404	1.418	1.384	1.431	1.408	1.412
279	1.395	1.383	1.378	1.387	1.348	1.385	1.381	1.376	1.378	1.373	1.407	1.331	1.394	1.44	1.369	1.345	1.422	1.427	1.436	1.422	1.442	1.388	1.401	1.389	1.365	1.354	1.378	1.39	1.422	1.394	1.424	1.402	1.368	1.372	1.414	1.42	1.4	1.401	1.392	1.409	1.383	1.383	1.388	1.383	1.408	1.383	1.345	1.399	1.395
0	1.432	1.405	1.431	1.53	1.539	1.52	1.266	1.577	1.222	1.483	1.508	1.389	1.453	1.53	1.342	NaN	NaN	NaN	NaN	NaN	NaN	NaN	NaN	NaN	NaN	NaN	NaN	NaN	NaN	NaN	NaN	NaN	NaN	NaN	NaN	NaN	NaN	NaN	NaN	NaN	NaN	NaN	NaN	NaN	NaN	NaN	NaN	NaN	NaN
0	1.379	1.439	1.408	1.353	1.362	1.355	1.436	1.39	1.405	1.344	1.449	1.331	1.43	1.434	1.371	1.379	1.396	1.437	1.424	1.448	1.412	1.416	1.395	1.396	1.369	1.424	1.39	1.396	1.387	1.405	1.418	1.411	1.365	1.361	1.444	1.404	1.487	1.407	1.395	1.378	1.416	1.394	1.372	1.378	1.414	1.381	1.372	1.409	1.409
280	1.386	1.392	1.406	1.375	1.362	1.378	1.386	1.398	1.371	1.372	1.409	1.357	1.363	1.435	1.36	1.366	1.408	1.413	1.4	1.433	1.414	1.402	1.39	1.406	1.37	1.384	1.386	1.392	1.42	1.384	1.412	1.424	1.365	1.37	1.42	1.412	1.429	1.394	1.378	1.379	1.377	1.422	1.385	1.399	1.393	1.398	1.355	1.397	1.402
0	1.377	1.368	1.362	1.384	1.355	1.376	1.381	1.373	1.354	1.356	1.373	1.342	1.344	1.381	1.354	1.347	1.389	1.391	1.4	1.401	1.4	1.374	1.363	1.366	1.361	1.369	1.374	1.369	1.375	1.38	1.389	1.376	1.35	1.36	1.38	1.387	1.387	1.386	1.379	1.37	1.357	1.373	1.373	1.346	1.383	1.356	1.342	1.351	1.373
281	1.371	1.417	1.391	1.329	1.338	1.334	1.404	1.394	1.414	1.443	1.446	1.386	1.465	1.445	1.361	1.426	1.48	1.397	1.443	1.467	1.377	1.42	1.411	1.427	1.415	1.394	1.403	1.385	1.389	1.39	1.424	1.427	1.404	1.395	1.513	1.464	1.433	1.406	1.418	1.385	1.465	1.43	1.343	1.362	1.416	1.385	1.45	1.411	1.417
0	1.382	1.439	1.371	1.353	1.361	1.325	1.457	1.357	1.394	1.407	1.463	1.369	1.393	1.404	1.396	1.407	1.433	1.395	1.451	1.484	1.421	1.418	1.384	1.437	1.404	1.359	1.372	1.374	1.413	1.418	1.4	1.404	1.388	1.405	1.434	1.419	1.436	1.415	1.391	1.388	1.4	1.407	1.382	1.385	1.429	NaN	NaN	NaN	NaN
282	1.372	1.385	1.36	1.364	1.381	1.355	1.375	1.378	1.392	1.369	1.368	1.377	1.405	1.379	1.374	1.381	1.38	1.387	1.382	1.401	1.381	1.363	1.373	1.379	1.379	1.38	1.399	1.365	1.382	1.37	1.39	1.395	1.374	1.366	1.399	1.386	1.396	1.371	1.378	1.362	1.39	1.388	1.384	1.382	1.365	1.388	1.373	1.389	1.381
283	1.416	1.383	1.396	1.394	1.399	1.386	1.379	1.399	1.429	1.373	1.422	1.378	1.422	1.394	1.381	1.395	1.392	1.396	1.412	1.405	1.41	1.379	1.381	1.41	1.397	1.396	1.394	1.381	1.397	1.406	1.413	1.385	1.393	1.401	1.405	1.392	1.383	1.412	1.393	1.398	1.399	1.377	1.393	1.391	1.409	1.386	1.385	1.383	1.401
284	1.363	1.379	1.373	1.427	1.413	1.365	1.368	1.393	1.383	1.402	1.382	1.351	1.387	1.385	1.405	1.409	1.379	1.394	1.393	1.409	1.378	1.362	1.395	1.376	1.378	1.397	1.412	1.378	1.384	1.363	1.37	1.376	1.371	1.377	1.415	1.406	1.376	1.382	1.391	1.388	1.374	1.402	1.374	1.396	1.376	1.393	1.388	1.399	1.404
0	1.431	1.393	1.413	1.314	1.378	1.387	1.476	1.365	1.386	1.366	1.393	1.387	1.478	1.412	1.376	1.388	1.441	1.403	NaN	NaN	NaN	NaN	NaN	NaN	NaN	NaN	NaN	NaN	NaN	NaN	NaN	NaN	NaN	NaN	NaN	NaN	NaN	NaN	NaN	NaN	NaN	NaN	NaN	NaN	NaN	NaN	NaN	NaN	NaN
0	1.464	1.429	1.386	1.401	1.328	1.436	1.468	1.437	1.424	1.451	1.427	1.348	1.418	1.447	1.452	1.404	1.413	1.441	1.488	1.49	1.519	1.443	1.36	1.433	1.432	1.43	1.41	1.431	1.452	1.412	1.463	1.45	1.404	1.397	1.442	1.447	1.449	1.433	1.41	1.438	1.395	1.409	1.407	1.399	1.429	1.395	1.424	1.411	1.411
285	1.423	1.391	1.397	1.417	1.377	1.376	1.405	1.37	1.38	1.407	1.418	1.38	1.418	1.405	1.368	1.404	1.405	1.399	1.412	1.414	1.451	1.436	1.396	1.426	1.39	1.416	1.391	1.387	1.397	1.42	1.437	1.406	1.364	1.401	1.431	1.442	1.403	1.391	1.396	1.414	1.397	1.392	1.394	1.384	1.395	1.404	1.376	1.395	1.412
0	1.373	1.375	1.434	1.381	1.374	1.418	1.373	1.418	1.422	1.389	1.419	1.363	1.414	1.389	1.364	1.389	1.399	1.401	1.42	1.412	1.4	1.386	1.398	1.412	1.388	1.403	1.35	1.385	1.393	1.424	1.41	1.415	1.42	1.429	1.398	1.399	1.422	1.429	1.42	1.386	1.388	1.392	1.39	1.409	1.398	1.388	1.387	1.405	1.405
286	1.384	1.383	1.371	1.367	1.399	1.373	1.372	1.368	1.382	1.374	1.375	1.379	1.4	1.377	1.376	1.374	1.39	1.387	1.379	1.414	1.396	1.38	1.389	1.398	1.363	1.395	1.398	1.376	1.397	1.38	1.42	1.397	1.373	1.381	1.397	1.396	1.394	1.377	1.391	1.388	1.395	1.396	1.397	1.391	1.371	1.393	1.379	1.409	1.388
0	1.407	1.37	1.375	1.373	1.395	NaN	NaN	NaN	NaN	NaN	NaN	NaN	NaN	NaN	NaN	NaN	NaN	NaN	NaN	NaN	NaN	NaN	NaN	NaN	NaN	NaN	NaN	NaN	NaN	NaN	NaN	NaN	NaN	NaN	NaN	NaN	NaN	NaN	NaN	NaN	NaN	NaN	NaN	NaN	NaN	NaN	NaN	NaN	NaN
0	1.391	1.375	1.368	1.357	1.382	1.381	1.396	1.372	1.38	1.392	1.393	1.37	1.404	1.386	1.373	1.383	1.38	1.381	1.411	1.398	1.392	1.388	1.387	1.385	1.399	1.393	1.388	1.387	1.396	1.389	1.4	1.393	1.387	1.39	1.421	1.415	1.4	1.397	1.387	1.388	1.408	1.403	1.386	1.385	1.386	1.385	1.386	1.407	1.406
0	1.471	1.472	1.404	1.444	1.357	1.383	1.442	1.393	1.444	1.436	1.45	1.419	1.434	1.433	1.423	1.423	1.43	1.433	1.434	1.444	1.473	1.451	1.427	1.439	1.426	1.454	1.436	1.416	1.458	1.442	1.475	1.419	1.371	1.402	1.429	1.429	1.438	1.404	1.415	1.4	1.371	1.402	1.403	1.395	1.443	1.44	1.336	1.405	1.472
0	NaN	NaN	NaN	NaN	NaN	NaN	NaN	NaN	NaN	NaN	NaN	NaN	NaN	NaN	NaN	NaN	NaN	NaN	NaN	NaN	NaN	NaN	NaN	NaN	NaN	NaN	NaN	NaN	NaN	NaN	NaN	NaN	NaN	NaN	NaN	NaN	NaN	NaN	NaN	NaN	NaN	NaN	NaN	NaN	NaN	NaN	NaN	NaN	NaN
287	1.371	1.371	1.402	1.352	1.383	1.411	1.369	1.38	1.415	1.381	1.425	1.358	1.396	1.394	1.359	1.367	1.38	1.387	1.39	1.389	1.393	1.374	1.37	1.383	1.378	1.386	1.376	1.374	1.387	1.39	1.391	1.39	1.384	1.386	1.405	1.385	1.372	1.395	1.398	1.363	1.388	1.385	1.372	1.394	1.386	1.38	1.4	1.385	1.403
0	1.575	1.511	1.503	1.601	1.421	1.522	1.498	1.477	1.546	1.525	1.611	1.478	1.488	1.504	1.468	1.475	1.538	1.544	1.553	1.676	1.678	1.496	1.461	1.543	1.637	1.587	1.536	1.529	1.592	1.575	1.633	1.522	1.435	1.552	1.545	1.465	1.616	1.549	1.557	1.537	1.505	1.531	1.474	1.538	1.532	1.539	1.511	1.566	1.592
288	1.369	1.366	1.376	1.356	1.393	1.416	1.376	1.376	1.41	1.37	1.411	1.364	1.4	1.392	1.368	1.398	1.38	1.39	1.391	1.397	1.386	1.374	1.392	1.381	1.385	1.386	1.381	1.386	1.392	1.385	1.411	1.387	1.392	1.387	1.401	1.374	1.369	1.392	1.401	1.363	1.381	1.378	1.369	1.391	1.373	1.391	1.381	1.38	1.399
0	NaN	NaN	NaN	NaN	NaN	NaN	NaN	NaN	NaN	NaN	NaN	NaN	NaN	NaN	NaN	NaN	NaN	NaN	NaN	NaN	NaN	NaN	NaN	NaN	NaN	NaN	NaN	NaN	NaN	NaN	NaN	NaN	NaN	NaN	NaN	NaN	NaN	NaN	NaN	NaN	NaN	NaN	NaN	NaN	NaN	NaN	NaN	NaN	NaN
0	1.529	1.603	1.586	1.491	1.56	1.498	1.53	1.649	1.555	1.606	1.566	1.547	1.542	1.526	1.44	1.551	1.56	1.461	1.562	1.672	1.589	1.515	1.584	1.554	1.642	1.584	1.556	1.44	1.584	1.588	NaN	NaN	NaN	NaN	NaN	NaN	NaN	NaN	NaN	NaN	NaN	NaN	NaN	NaN	NaN	NaN	NaN	NaN	NaN
289	1.393	1.437	1.372	1.394	1.404	1.373	1.372	1.407	1.4	1.387	1.378	1.416	1.412	1.419	1.395	1.38	1.443	1.4	1.42	1.417	1.373	1.398	1.385	1.427	1.386	1.401	1.396	1.39	1.408	1.395	1.415	1.402	1.371	1.375	1.415	1.395	1.421	1.371	1.395	1.398	1.399	1.409	1.408	1.399	1.383	1.421	1.384	1.392	1.387
0	1.431	1.37	1.275	1.433	1.425	1.568	1.35	1.549	1.406	1.558	1.289	1.327	1.594	1.522	1.543	1.442	1.442	1.522	1.536	1.5	1.335	1.459	1.401	1.617	1.436	1.728	NaN	NaN	NaN	NaN	NaN	NaN	NaN	NaN	NaN	NaN	NaN	NaN	NaN	NaN	NaN	NaN	NaN	NaN	NaN	NaN	NaN	NaN	NaN
290	1.569	1.573	1.545	1.56	1.544	1.486	1.668	1.546	1.523	1.717	1.616	1.533	1.522	1.558	1.481	1.457	1.557	1.479	1.546	1.504	1.554	1.506	1.544	1.563	1.674	1.574	1.589	1.559	1.584	1.637	1.615	1.532	1.49	1.595	1.542	1.559	1.574	1.508	1.514	1.544	1.523	1.525	1.568	1.604	1.609	1.551	1.479	1.538	1.593
0	1.412	1.409	1.404	1.403	1.407	1.44	1.421	1.42	1.421	1.415	1.434	1.404	1.413	1.442	1.401	1.418	1.413	1.438	1.424	1.441	1.403	1.417	1.418	1.424	1.422	1.421	1.431	1.416	1.435	1.428	1.434	1.43	1.426	1.427	1.453	1.431	1.425	1.425	1.439	1.416	1.432	1.437	1.43	1.432	1.429	1.434	1.427	1.437	1.445
0	1.41	1.401	1.345	1.412	1.347	1.402	1.382	1.409	1.364	1.408	1.343	1.384	1.383	1.397	1.404	1.392	1.357	1.358	1.389	1.388	1.363	1.391	1.391	1.357	1.37	1.35	1.353	1.375	1.424	1.391	1.409	1.375	1.396	1.408	1.402	1.394	1.392	1.399	1.373	NaN	NaN	NaN	NaN	NaN	NaN	NaN	NaN	NaN	NaN
291	1.447	1.4	1.401	1.394	1.419	1.387	1.381	1.368	1.392	1.416	1.402	1.356	1.442	1.386	1.411	1.38	1.411	1.41	1.4	1.408	1.387	1.394	1.415	1.427	1.38	1.418	1.425	1.398	1.423	1.383	1.416	1.389	1.376	1.39	1.419	1.392	1.433	1.41	1.377	1.39	1.4	1.429	1.404	1.443	1.344	1.418	1.4	1.394	1.396
0	1.472	1.41	1.445	1.509	1.483	1.429	1.326	NaN	NaN	NaN	NaN	NaN	NaN	NaN	NaN	NaN	NaN	NaN	NaN	NaN	NaN	NaN	NaN	NaN	NaN	NaN	NaN	NaN	NaN	NaN	NaN	NaN	NaN	NaN	NaN	NaN	NaN	NaN	NaN	NaN	NaN	NaN	NaN	NaN	NaN	NaN	NaN	NaN	NaN
0	1.482	1.5	1.545	1.43	1.492	1.604	1.476	1.527	1.57	1.522	1.61	1.477	1.587	1.518	1.496	1.588	1.57	1.517	1.532	NaN	NaN	NaN	NaN	NaN	NaN	NaN	NaN	NaN	NaN	NaN	NaN	NaN	NaN	NaN	NaN	NaN	NaN	NaN	NaN	NaN	NaN	NaN	NaN	NaN	NaN	NaN	NaN	NaN	NaN
292	1.532	1.492	1.545	1.505	1.479	1.465	1.584	1.475	1.564	1.511	1.628	1.528	1.5	1.53	1.531	1.506	1.465	1.405	1.57	1.615	1.545	1.468	1.541	1.529	1.57	1.569	1.513	1.458	1.532	1.615	1.575	1.529	1.477	1.509	1.545	1.553	1.602	1.55	1.452	1.524	1.595	1.488	1.483	1.478	1.47	1.517	1.491	1.521	1.522
0	1.424	1.407	1.37	1.409	1.386	1.401	1.377	1.41	1.401	1.425	1.369	1.367	1.401	1.41	1.41	1.405	1.357	1.388	1.405	1.39	1.397	1.405	1.4	1.38	1.403	1.386	1.364	1.396	1.406	1.399	1.397	1.417	1.394	1.41	1.408	1.395	1.403	1.419	1.38	1.412	1.405	1.39	1.366	1.414	1.363	1.399	1.383	1.383	1.369
0	1.428	1.413	1.423	1.357	1.433	1.433	1.412	1.399	1.465	1.427	1.492	1.391	1.427	1.447	1.43	1.405	1.408	1.428	1.427	1.475	1.406	1.411	1.389	1.419	1.405	1.44	1.382	1.401	1.418	1.434	1.435	1.446	1.399	1.425	1.406	1.408	1.392	1.42	1.426	1.378	1.439	1.408	1.421	1.417	1.386	1.387	1.389	1.415	1.45
293	1.43	1.381	1.374	1.379	1.405	1.346	1.377	1.37	1.397	1.408	1.38	1.385	1.418	1.389	1.374	1.379	1.384	1.415	1.398	1.404	1.407	1.419	1.411	1.429	1.377	1.377	1.414	1.377	1.4	1.388	1.429	1.407	1.392	1.407	1.41	1.391	1.419	1.386	1.395	1.386	1.393	1.398	1.409	1.394	1.373	1.387	1.403	1.402	1.407
294	1.422	1.382	1.4	1.415	1.409	1.413	1.424	1.413	1.43	1.412	1.425	1.404	1.42	1.425	1.408	1.415	1.396	1.423	1.424	1.434	1.417	1.403	1.411	1.401	1.423	1.417	1.421	1.426	1.435	1.419	1.417	1.433	1.415	1.425	1.453	1.415	1.424	1.416	1.433	1.395	1.42	1.416	1.402	1.425	1.421	1.441	1.427	1.42	1.432
0	1.42	1.489	1.359	1.564	1.417	1.384	1.41	1.528	1.433	1.478	1.574	1.41	1.441	1.509	1.486	1.451	1.496	1.408	1.472	1.427	1.37	1.455	1.406	1.438	1.419	1.522	1.483	1.426	1.512	1.474	1.435	1.425	1.397	1.49	1.482	1.485	1.421	1.41	1.454	1.436	1.515	1.415	1.449	1.458	1.465	1.41	1.49	1.449	1.468
0	1.524	1.494	1.524	1.468	1.499	1.548	1.477	1.472	1.553	1.502	1.643	1.469	1.528	1.529	1.456	1.543	1.514	1.555	1.563	1.547	1.528	1.486	1.511	1.533	1.533	1.525	1.51	1.525	1.555	1.502	1.565	1.576	1.49	1.488	1.572	1.499	NaN	NaN	NaN	NaN	NaN	NaN	NaN	NaN	NaN	NaN	NaN	NaN	NaN
295	1.394	1.394	1.392	1.382	1.386	1.381	1.387	1.406	1.395	1.384	1.379	1.375	1.416	1.421	1.387	1.398	1.406	1.398	1.4	1.395	1.39	1.422	1.401	1.419	1.384	1.42	1.395	1.395	1.41	1.395	1.407	1.406	1.393	1.407	1.401	1.412	1.406	1.386	1.37	1.385	1.403	1.385	1.403	1.4	1.376	1.409	1.385	1.388	1.398
0	1.42	1.409	1.437	1.357	1.402	1.443	1.378	1.374	1.437	1.405	1.449	1.418	1.456	1.403	1.405	1.45	1.416	1.425	1.42	1.398	1.404	1.376	1.39	1.421	1.415	1.404	1.376	1.397	1.369	1.413	1.416	1.488	NaN	NaN	NaN	NaN	NaN	NaN	NaN	NaN	NaN	NaN	NaN	NaN	NaN	NaN	NaN	NaN	NaN
0	1.4	1.359	1.385	1.359	1.367	1.394	1.367	1.379	1.389	1.409	1.388	1.38	1.394	1.39	1.373	1.391	1.404	1.41	1.406	1.403	1.384	1.371	1.366	1.407	1.397	1.392	1.392	1.373	1.385	1.387	1.389	1.414	1.379	1.386	1.394	1.375	1.386	1.375	1.398	1.347	1.362	1.374	1.387	1.384	1.364	1.39	1.393	1.364	1.393
296	1.414	1.453	1.485	1.449	1.472	1.48	1.462	1.542	1.461	1.471	1.547	1.472	1.562	1.471	1.497	1.354	1.532	1.444	1.515	1.449	1.456	1.529	1.449	1.375	1.455	1.449	1.501	1.371	1.459	1.429	1.414	1.419	1.448	1.427	1.459	1.47	1.432	1.394	1.477	1.43	1.531	1.468	1.547	1.463	1.477	1.52	1.472	1.456	1.467
297	1.396	1.472	1.351	1.539	1.418	1.548	1.361	1.513	1.521	1.486	1.611	1.457	1.386	1.5	1.404	1.42	1.466	1.406	1.607	1.534	1.46	1.481	1.339	1.421	1.458	1.464	1.546	1.437	1.529	1.329	1.493	1.465	1.407	1.575	1.482	1.465	1.391	1.463	1.464	1.408	1.523	1.491	1.496	1.465	1.474	1.5	1.479	1.455	1.422
298	1.476	1.431	1.449	1.431	1.449	1.51	1.48	1.487	1.517	1.436	1.563	1.53	1.522	1.48	1.511	1.457	1.466	1.42	1.54	1.515	1.444	1.489	1.386	1.443	1.445	1.511	1.489	1.423	1.549	1.505	1.495	1.454	1.49	1.447	1.476	1.488	1.391	1.456	1.468	1.42	1.572	1.53	1.487	1.408	1.471	1.556	1.505	1.512	1.467
0	1.402	1.367	1.432	1.398	1.397	1.394	1.399	1.423	1.4	1.417	1.396	1.376	1.383	1.418	1.42	1.392	1.369	1.402	1.424	1.416	1.406	1.424	1.392	1.378	1.41	1.408	1.402	NaN	NaN	NaN	NaN	NaN	NaN	NaN	NaN	NaN	NaN	NaN	NaN	NaN	NaN	NaN	NaN	NaN	NaN	NaN	NaN	NaN	NaN
299	1.403	1.371	1.379	1.357	1.369	1.386	1.359	1.339	1.375	1.376	1.387	1.374	1.398	1.391	1.375	1.38	1.379	1.4	1.387	1.356	1.399	1.378	1.398	1.385	1.423	1.401	1.377	1.384	1.407	1.372	1.394	1.397	1.395	1.393	1.424	1.389	1.379	1.384	1.405	1.367	1.372	1.365	1.393	1.372	1.356	1.388	1.386	1.368	1.389
300	1.378	1.364	1.39	1.36	1.379	1.378	1.398	1.376	1.374	1.387	1.374	1.369	1.408	1.402	1.368	1.36	1.362	1.363	1.378	1.405	1.349	1.387	1.377	1.354	1.381	1.397	1.386	1.353	1.38	1.377	1.353	1.373	1.383	1.365	1.395	1.381	1.378	1.37	1.406	1.373	1.403	1.396	1.391	1.371	1.382	1.39	1.378	1.374	1.392
301	1.368	1.35	1.371	1.373	1.377	1.371	1.379	1.359	1.374	1.366	1.362	1.35	1.382	1.389	1.376	1.379	1.371	1.386	1.39	1.385	1.385	1.367	1.371	1.397	1.383	1.383	1.384	1.377	1.391	1.379	1.388	1.388	1.368	1.388	1.393	1.383	1.401	1.384	1.407	1.37	1.392	1.389	1.392	1.378	1.379	1.388	1.392	1.399	1.401
302	1.383	1.378	1.383	1.406	1.371	1.379	1.388	1.384	1.401	1.394	1.436	1.365	1.407	1.398	1.384	1.364	1.392	1.385	1.412	1.41	1.39	1.384	1.384	1.375	1.398	1.389	1.4	1.373	1.414	1.394	1.384	1.385	1.386	1.387	1.391	1.404	1.381	1.383	1.399	1.364	1.41	1.39	1.388	1.381	1.383	1.383	1.399	1.39	1.399
0	1.356	1.366	1.315	1.443	1.344	1.415	1.344	1.353	1.369	1.342	1.441	1.349	1.339	1.369	1.343	1.343	1.352	1.361	1.378	1.409	1.369	1.362	1.325	1.364	1.352	1.359	1.392	1.357	1.44	1.39	1.407	1.371	1.373	1.358	1.373	1.38	1.347	1.377	1.381	1.317	1.375	1.365	1.367	1.318	1.354	1.353	1.376	1.369	1.377
0	1.296	1.475	1.412	1.383	NaN	NaN	NaN	NaN	NaN	NaN	NaN	NaN	NaN	NaN	NaN	NaN	NaN	NaN	NaN	NaN	NaN	NaN	NaN	NaN	NaN	NaN	NaN	NaN	NaN	NaN	NaN	NaN	NaN	NaN	NaN	NaN	NaN	NaN	NaN	NaN	NaN	NaN	NaN	NaN	NaN	NaN	NaN	NaN	NaN
0	1.368	1.356	1.342	1.39	1.347	1.394	1.365	1.349	1.371	1.369	1.403	1.338	1.363	1.381	1.36	1.374	1.373	1.365	1.388	1.405	1.371	1.375	1.333	1.365	1.379	1.361	1.383	1.346	1.421	1.406	1.38	1.386	1.358	1.37	1.374	1.397	1.366	1.365	1.387	1.36	1.394	1.386	1.381	1.36	1.383	1.361	1.364	1.363	1.375
303	1.407	1.407	1.374	1.445	1.423	1.39	1.429	1.366	1.372	1.444	1.401	1.42	1.433	1.416	1.438	1.426	1.403	1.437	1.445	1.436	1.449	1.425	1.42	1.404	1.439	1.45	1.438	1.43	1.442	1.423	1.451	1.445	1.422	1.409	1.456	1.428	1.443	1.406	1.455	1.427	1.429	1.402	1.434	1.434	1.429	1.423	1.444	1.419	1.447
304	1.478	1.451	1.449	1.493	1.459	1.434	1.418	1.436	1.457	1.504	1.446	1.454	1.448	1.442	1.453	1.512	1.436	1.507	1.452	1.429	1.457	1.418	1.477	1.478	1.507	1.483	1.459	1.441	1.459	1.453	1.435	1.503	1.443	1.415	1.474	1.448	1.462	1.444	1.499	1.414	1.411	1.402	1.488	1.433	1.402	1.459	1.485	1.418	1.452
0	1.482	1.442	1.407	1.451	1.467	1.452	1.486	1.401	1.457	1.451	1.443	1.448	1.456	1.462	1.549	1.448	1.528	1.436	1.521	1.486	1.495	1.457	NaN	NaN	NaN	NaN	NaN	NaN	NaN	NaN	NaN	NaN	NaN	NaN	NaN	NaN	NaN	NaN	NaN	NaN	NaN	NaN	NaN	NaN	NaN	NaN	NaN	NaN	NaN
305	1.509	1.462	1.444	1.439	1.447	1.444	1.372	1.45	1.432	1.47	1.447	1.497	1.464	1.429	1.465	1.449	1.453	1.48	1.508	1.426	1.484	1.461	1.468	1.454	1.484	1.49	1.481	1.455	1.485	1.461	1.426	1.506	1.433	1.415	1.484	1.462	1.492	1.42	1.476	1.399	1.427	1.44	1.483	1.474	1.406	1.478	1.489	1.41	1.482
306	1.364	1.348	1.317	1.408	1.346	1.412	1.344	1.347	1.367	1.361	1.428	1.335	1.335	1.365	1.344	1.355	1.359	1.363	1.393	1.392	1.383	1.375	1.325	1.359	1.336	1.356	1.381	1.324	1.402	1.392	1.382	1.369	1.373	1.383	1.348	1.375	1.338	1.376	1.364	1.334	1.377	1.358	1.367	1.329	1.353	1.372	1.359	1.362	1.365
0	1.42	1.397	1.413	1.436	1.388	1.445	1.442	1.392	1.437	1.418	1.433	1.403	1.43	1.421	1.404	1.401	1.411	1.431	1.45	1.458	1.398	1.417	1.403	1.389	1.416	1.443	1.432	1.399	1.448	1.448	1.392	1.433	1.422	1.4	1.432	1.432	1.411	1.414	1.452	1.403	1.439	1.409	1.449	1.39	1.419	1.434	1.412	1.42	1.426
0	1.472	1.41	1.439	1.481	1.478	1.419	1.488	1.523	1.461	1.487	1.496	1.426	1.509	1.57	1.558	1.432	1.531	1.532	1.486	1.561	1.581	1.425	1.489	1.508	1.468	1.474	1.451	1.526	1.492	1.491	1.453	1.504	1.515	1.475	1.494	1.507	1.554	1.544	1.535	1.484	1.499	1.41	1.442	1.495	1.489	1.481	1.499	1.469	1.48
307	1.436	1.424	1.401	1.456	1.383	1.421	1.419	1.391	1.412	1.402	1.396	1.427	1.41	1.424	1.421	1.392	1.401	1.452	1.414	1.387	1.423	1.406	1.44	1.411	1.453	1.413	1.42	1.434	1.449	1.434	1.425	1.489	1.437	1.434	1.449	1.44	1.441	1.43	1.463	1.398	1.408	1.437	1.449	1.421	1.411	1.405	1.444	1.444	1.427
0	1.358	1.335	1.344	1.368	1.346	1.383	1.368	1.348	1.371	1.373	1.416	1.353	1.373	1.364	1.342	1.35	1.376	1.374	1.395	1.397	1.373	1.359	1.345	1.358	1.377	1.369	1.389	1.331	1.391	1.39	1.383	1.374	1.371	1.376	1.377	1.38	1.361	1.377	1.381	1.344	1.383	1.375	1.38	1.347	1.385	1.373	1.368	1.364	1.38
308	1.382	1.37	1.33	1.416	1.359	1.441	1.364	1.358	1.38	1.357	1.41	1.359	1.368	1.38	1.355	1.383	1.375	1.383	1.394	1.388	1.364	1.373	1.361	1.37	1.38	1.379	1.39	1.356	1.394	1.377	1.391	NaN	NaN	NaN	NaN	NaN	NaN	NaN	NaN	NaN	NaN	NaN	NaN	NaN	NaN	NaN	NaN	NaN	NaN
309	1.428	1.404	1.451	1.407	1.42	1.428	1.464	1.416	1.454	1.417	1.438	1.421	1.45	1.423	1.384	1.401	1.411	1.441	1.434	1.46	1.423	1.417	1.441	1.408	1.434	1.455	1.438	1.407	1.447	1.43	1.404	1.427	1.443	1.412	1.423	1.44	1.422	1.417	1.466	1.436	1.428	1.435	1.452	1.422	1.426	1.43	1.411	1.431	1.435
0	NaN	NaN	NaN	NaN	NaN	NaN	NaN	NaN	NaN	NaN	NaN	NaN	NaN	NaN	NaN	NaN	NaN	NaN	NaN	NaN	NaN	NaN	NaN	NaN	NaN	NaN	NaN	NaN	NaN	NaN	NaN	NaN	NaN	NaN	NaN	NaN	NaN	NaN	NaN	NaN	NaN	NaN	NaN	NaN	NaN	NaN	NaN	NaN	NaN
310	1.446	1.453	1.447	1.432	1.445	1.433	1.439	1.426	1.457	1.455	1.446	1.444	1.458	1.433	1.461	1.464	1.442	1.433	1.477	1.445	1.451	1.431	1.457	1.408	1.445	1.431	1.481	1.447	1.465	1.463	1.463	1.458	1.454	1.446	1.462	1.479	1.484	1.45	1.501	1.447	1.469	1.44	1.486	1.467	1.466	1.494	1.495	1.476	1.5
0	1.371	1.362	1.328	1.394	1.361	1.425	1.379	1.352	1.378	1.363	1.432	1.354	1.359	1.379	1.366	1.384	1.368	1.394	1.39	1.404	1.392	1.387	1.365	1.378	1.383	1.396	1.385	1.339	1.418	1.384	1.385	1.376	1.368	1.379	1.382	1.378	1.369	1.374	1.397	1.358	1.392	1.379	1.374	1.357	1.384	1.391	1.402	1.365	1.398
0	1.362	1.357	1.355	1.369	1.369	1.386	1.374	1.338	1.391	1.333	1.371	1.349	1.359	1.376	1.353	1.368	1.34	1.385	1.392	1.407	1.36	1.376	1.366	1.354	1.366	1.38	1.385	1.345	1.407	1.372	1.365	1.371	1.36	NaN	NaN	NaN	NaN	NaN	NaN	NaN	NaN	NaN	NaN	NaN	NaN	NaN	NaN	NaN	NaN
311	1.459	1.397	1.422	1.437	1.459	1.448	1.456	1.455	1.452	1.424	1.421	1.412	1.444	1.474	1.455	1.438	1.428	1.422	1.433	1.477	1.459	1.447	1.438	1.401	1.433	1.42	1.449	1.466	1.465	1.426	1.415	1.446	1.426	1.407	1.47	1.42	1.451	1.474	1.437	1.438	1.467	1.421	1.417	1.447	1.428	1.451	1.448	1.414	1.459
0	1.398	1.347	1.364	1.373	1.374	1.36	1.386	1.398	1.377	1.388	1.416	1.417	1.407	1.375	1.365	1.414	1.407	1.402	1.411	1.391	1.381	1.405	1.346	1.381	1.403	1.403	1.4	1.39	1.404	1.417	1.407	1.408	1.432	1.424	1.427	1.422	1.422	1.416	1.431	1.413	1.416	1.4	1.384	1.397	1.411	1.411	1.421	1.423	1.444
312	1.434	1.378	1.365	1.355	1.391	1.391	1.376	1.373	1.389	1.38	1.398	1.387	1.385	1.435	1.394	1.406	1.409	1.374	1.405	1.432	1.378	1.382	1.399	1.384	1.383	1.383	1.415	1.373	1.408	1.392	1.375	1.386	1.378	1.363	1.4	1.368	1.404	1.376	1.406	1.357	1.42	1.371	1.368	1.418	1.408	1.413	1.414	1.396	1.4
313	1.376	1.371	1.358	1.39	1.398	1.391	1.385	1.337	1.388	1.366	1.399	1.368	1.388	1.405	1.367	1.379	1.357	1.368	1.387	1.397	1.369	1.374	1.341	1.367	1.366	1.371	1.396	1.336	1.397	1.377	1.374	1.381	1.376	1.373	1.377	1.373	1.371	1.387	1.392	1.363	1.38	1.377	1.372	1.363	1.37	1.394	1.368	1.365	1.392
0	1.399	1.396	1.42	1.478	1.437	1.443	1.473	1.437	1.457	1.422	1.423	1.441	1.468	1.429	1.419	1.403	1.442	1.41	1.403	1.423	1.417	NaN	NaN	NaN	NaN	NaN	NaN	NaN	NaN	NaN	NaN	NaN	NaN	NaN	NaN	NaN	NaN	NaN	NaN	NaN	NaN	NaN	NaN	NaN	NaN	NaN	NaN	NaN	NaN
314	1.479	1.44	1.454	1.442	1.455	1.467	1.465	1.442	1.456	1.45	1.45	1.451	1.463	1.445	1.457	1.454	1.46	1.455	1.46	1.478	1.466	1.439	1.463	1.475	1.484	1.468	1.464	1.48	1.495	1.472	1.478	1.47	1.478	1.449	1.479	1.478	1.49	1.459	1.475	1.478	1.473	1.464	1.475	1.472	1.467	1.494	1.502	1.468	1.494
315	1.474	1.443	1.438	1.464	1.486	1.47	1.503	1.47	1.459	1.477	1.479	1.466	1.474	1.467	1.486	1.453	1.481	1.475	1.451	1.471	1.442	1.488	1.47	1.433	1.493	1.411	1.484	1.477	1.47	1.445	1.472	1.481	1.479	1.515	1.457	1.477	1.463	1.488	1.524	1.455	1.502	1.455	1.449	1.477	1.517	1.458	1.449	1.493	1.478
316	1.378	1.365	1.382	1.369	1.337	1.418	1.393	1.423	1.399	1.36	1.395	1.391	1.411	1.412	1.413	1.401	1.378	1.405	1.409	1.397	1.382	1.395	1.372	1.397	1.401	1.391	1.412	1.367	1.378	1.396	1.401	1.424	1.395	1.4	1.41	1.396	1.417	1.369	1.414	1.394	1.408	1.393	1.393	1.381	1.401	1.4	1.369	1.414	1.409
0	1.401	1.359	1.395	1.415	1.385	1.405	1.428	1.394	1.415	1.411	1.411	1.402	1.407	1.407	1.412	1.413	1.418	1.438	NaN	NaN	NaN	NaN	NaN	NaN	NaN	NaN	NaN	NaN	NaN	NaN	NaN	NaN	NaN	NaN	NaN	NaN	NaN	NaN	NaN	NaN	NaN	NaN	NaN	NaN	NaN	NaN	NaN	NaN	NaN
317	1.412	1.386	1.383	1.378	1.398	1.372	1.379	1.396	1.435	1.416	1.407	1.404	1.368	1.392	1.388	1.389	1.404	1.414	1.418	1.394	1.41	1.354	1.41	1.4	1.405	1.392	1.417	1.402	1.428	1.388	1.416	1.4	1.395	1.377	1.412	1.42	1.395	1.399	1.42	1.393	1.409	1.374	1.408	1.411	1.396	1.404	1.403	1.384	1.405
0	1.455	1.389	1.37	1.424	1.398	1.415	1.413	1.426	1.44	1.4	1.397	1.393	1.443	1.441	1.407	1.394	1.427	1.418	1.429	1.428	1.421	1.404	1.412	1.392	1.425	1.412	1.424	1.409	1.454	1.428	1.405	1.428	1.443	1.404	1.427	1.415	1.415	1.422	1.429	1.42	1.435	1.387	1.4	1.424	1.42	1.418	1.438	1.427	1.413
0	1.42	1.391	1.387	1.373	1.388	1.391	1.385	1.376	1.397	1.391	1.386	1.354	1.393	1.418	1.398	1.382	1.384	1.388	1.403	1.39	1.37	1.396	1.388	1.365	1.4	1.405	1.423	1.391	1.399	1.417	1.407	1.423	1.399	1.377	1.415	1.396	1.392	1.421	1.407	1.365	1.443	1.374	1.372	1.422	1.401	1.396	1.4	1.375	1.423
0	NaN	NaN	NaN	NaN	NaN	NaN	NaN	NaN	NaN	NaN	NaN	NaN	NaN	NaN	NaN	NaN	NaN	NaN	NaN	NaN	NaN	NaN	NaN	NaN	NaN	NaN	NaN	NaN	NaN	NaN	NaN	NaN	NaN	NaN	NaN	NaN	NaN	NaN	NaN	NaN	NaN	NaN	NaN	NaN	NaN	NaN	NaN	NaN	NaN
0	1.363	1.422	1.389	1.469	1.407	1.431	1.475	1.43	1.381	1.381	1.423	1.433	1.457	1.434	1.399	1.391	1.446	1.426	1.414	1.423	1.425	1.412	1.425	1.431	1.482	1.391	1.428	1.432	1.469	1.427	1.436	1.473	1.427	1.423	1.434	1.44	1.395	1.443	1.462	1.387	1.417	1.392	1.409	1.429	1.432	1.423	1.398	1.477	1.419
0	1.449	1.406	1.45	1.505	1.464	1.457	1.54	1.475	1.475	1.428	1.503	1.453	1.441	1.453	1.515	1.433	1.501	1.463	1.425	1.468	1.481	1.498	1.513	1.537	1.502	1.453	1.471	1.485	1.535	1.452	1.462	1.479	1.489	1.546	1.452	1.511	1.452	1.56	1.548	1.494	1.523	1.449	1.441	1.478	1.509	1.45	1.463	1.531	1.54
0	1.449	1.441	1.445	1.466	1.484	1.465	1.432	1.396	1.468	1.437	1.453	1.429	1.407	1.489	1.413	1.392	1.421	1.448	1.445	1.467	1.429	1.441	1.414	1.456	1.461	1.454	1.46	1.365	1.47	1.436	1.415	1.446	1.416	1.421	1.45	1.424	1.406	1.42	1.462	1.43	1.419	1.415	1.417	1.42	1.45	1.479	1.418	1.421	1.505
0	1.363	1.361	1.365	1.344	1.361	1.388	1.372	1.354	1.367	1.379	1.381	1.353	1.369	1.36	1.359	1.366	1.364	1.369	1.373	1.383	1.365	1.368	1.376	1.372	1.373	1.372	1.379	1.373	1.383	1.382	1.374	1.38	1.381	1.373	1.392	1.38	1.385	1.38	1.39	1.373	1.38	1.371	1.378	1.389	1.38	1.393	1.387	1.397	1.398
0	1.356	1.443	1.408	1.504	1.472	1.429	1.496	1.422	1.396	1.443	1.435	1.445	1.55	1.433	1.412	1.421	1.468	1.463	1.399	1.452	1.426	1.439	1.397	1.46	1.556	1.467	1.489	1.437	1.523	1.449	1.429	1.478	1.456	1.464	1.413	1.469	1.425	1.461	1.515	1.418	1.434	1.43	1.433	1.43	1.44	1.433	1.414	1.472	1.445
0	1.377	1.367	1.388	1.4	1.412	1.392	1.423	1.393	1.391	1.361	1.416	1.378	1.42	1.399	1.385	1.38	1.39	1.402	1.376	1.406	1.371	1.389	1.376	1.394	1.394	1.363	1.39	1.379	1.421	1.373	1.387	1.404	1.399	1.407	1.404	1.385	1.38	1.422	1.414	1.384	1.391	1.384	1.356	1.381	1.385	1.374	1.362	1.412	1.399
318	1.378	1.368	1.392	1.398	1.401	1.389	1.364	1.358	1.408	1.413	1.388	1.351	1.385	1.398	1.389	1.379	1.397	1.379	1.393	1.384	1.377	1.369	1.387	1.399	1.396	1.381	1.413	1.374	1.417	1.412	1.396	1.409	1.402	1.403	1.386	1.382	1.395	1.392	1.386	1.368	1.392	1.373	1.411	1.407	1.4	1.376	1.404	1.38	1.426
0	1.469	1.497	1.51	1.558	1.567	1.554	1.554	1.417	1.412	1.492	1.63	1.457	1.487	1.501	1.521	1.451	1.42	1.213	1.545	1.393	1.456	1.401	1.278	1.42	1.478	1.506	1.477	1.35	1.554	1.422	1.507	1.374	1.47	1.455	1.524	1.414	1.401	NaN	NaN	NaN	NaN	NaN	NaN	NaN	NaN	NaN	NaN	NaN	NaN
319	1.344	1.352	1.362	1.345	1.369	1.369	1.368	1.355	1.362	1.373	1.362	1.356	1.366	1.357	1.35	1.333	1.359	1.37	1.363	1.365	1.348	1.35	1.362	1.37	1.366	1.344	1.357	1.367	1.378	1.372	1.351	1.375	1.368	1.374	1.385	1.374	1.363	1.372	1.371	1.364	1.376	1.348	1.381	1.365	1.364	1.378	1.361	1.371	1.381
320	1.358	1.377	1.382	1.419	1.419	1.379	1.418	1.387	1.373	1.359	1.409	1.408	1.441	1.375	1.388	1.358	1.384	1.386	1.378	1.394	1.383	1.407	1.373	1.395	1.398	1.361	1.385	1.381	1.432	1.394	1.371	1.406	1.403	1.404	1.419	1.391	1.361	1.402	1.426	1.371	1.385	1.372	1.357	1.389	1.39	1.382	1.367	1.401	1.398
321	1.411	1.422	1.383	1.497	1.461	1.417	1.487	1.418	1.43	1.404	1.437	1.445	1.493	1.425	1.408	1.371	1.464	1.451	1.423	1.417	1.418	1.451	1.401	1.399	1.512	1.399	1.456	1.43	1.476	1.422	1.438	1.475	1.442	1.448	1.441	1.394	1.424	1.428	1.509	1.421	1.425	1.439	1.392	1.429	1.429	1.422	1.399	1.488	1.419
0	1.616	1.625	1.555	1.645	1.635	1.581	1.643	1.592	1.542	1.552	1.664	1.551	1.698	1.595	1.568	1.559	1.611	1.564	1.557	1.586	1.534	1.615	1.586	1.619	1.7	1.541	1.663	1.569	1.733	1.636	1.595	1.598	1.655	1.734	1.643	1.67	1.628	1.69	1.676	1.701	1.626	1.601	1.6	1.629	1.63	1.636	1.566	1.653	1.633
0	NaN	NaN	NaN	NaN	NaN	NaN	NaN	NaN	NaN	NaN	NaN	NaN	NaN	NaN	NaN	NaN	NaN	NaN	NaN	NaN	NaN	NaN	NaN	NaN	NaN	NaN	NaN	NaN	NaN	NaN	NaN	NaN	NaN	NaN	NaN	NaN	NaN	NaN	NaN	NaN	NaN	NaN	NaN	NaN	NaN	NaN	NaN	NaN	NaN
0	1.432	1.438	1.407	1.499	1.456	1.455	1.526	1.451	1.43	1.41	1.472	1.459	1.497	1.428	1.484	1.432	1.496	1.457	1.402	1.451	1.43	1.473	1.413	1.424	1.507	1.457	1.474	1.458	1.527	1.451	1.457	1.507	1.476	1.473	1.431	NaN	NaN	NaN	NaN	NaN	NaN	NaN	NaN	NaN	NaN	NaN	NaN	NaN	NaN
322	1.411	1.43	1.413	1.433	1.446	1.417	1.456	1.393	1.418	1.465	1.439	1.434	1.432	1.417	1.427	1.431	1.424	1.402	1.429	1.419	1.435	1.422	1.431	1.428	1.43	1.421	1.437	1.43	1.42	1.441	1.409	1.437	1.439	1.444	1.435	1.434	1.422	1.445	1.427	1.429	1.453	1.436	1.459	1.458	1.421	1.449	1.457	1.46	1.481
323	1.47	1.441	1.434	1.511	1.452	1.443	1.487	1.43	1.44	1.437	1.461	1.498	1.519	1.426	1.461	1.439	1.497	1.474	1.457	1.439	1.459	1.484	1.432	1.464	1.516	1.462	1.488	1.452	1.512	1.482	1.455	1.48	1.435	1.48	1.469	1.457	1.454	1.456	1.502	1.445	1.459	1.457	1.421	1.43	1.44	1.437	1.442	1.482	1.462
324	1.432	1.427	1.422	1.44	1.454	1.447	1.471	1.417	1.439	1.456	1.442	1.431	1.456	1.428	1.404	1.415	1.445	1.441	1.423	1.399	1.416	1.433	1.424	1.442	1.477	1.415	1.422	1.44	1.458	1.463	1.437	1.477	1.447	1.448	1.438	1.429	1.409	1.443	1.447	1.392	1.436	1.428	1.452	1.41	1.422	1.44	1.407	1.465	1.436
325	1.39	1.351	1.362	1.381	1.362	1.379	1.367	1.364	1.373	1.377	1.365	1.356	1.38	1.387	1.369	1.364	1.376	1.372	1.384	1.387	1.373	1.36	1.37	1.38	1.392	1.382	1.391	1.376	1.389	1.396	1.366	1.372	1.39	1.383	1.411	1.365	1.382	1.398	1.397	1.37	1.396	1.375	1.357	1.379	1.374	1.384	1.387	1.372	1.373
326	1.39	1.353	1.372	1.383	1.377	1.402	1.382	1.379	1.383	1.387	1.383	1.368	1.388	1.392	1.373	1.388	1.386	1.385	1.404	1.397	1.366	1.384	1.38	1.382	1.377	1.375	1.388	1.369	1.396	1.379	1.373	1.382	1.382	1.368	1.395	1.381	1.402	1.397	1.4	1.377	1.39	1.365	1.364	1.385	1.374	1.391	1.381	1.37	1.386
327	1.602	1.47	1.491	1.591	1.579	1.498	1.605	1.572	1.543	1.519	1.703	1.6	1.657	1.597	1.659	1.606	1.595	1.641	1.595	1.678	1.585	1.655	1.564	1.713	1.658	1.469	1.63	1.642	1.68	1.557	1.548	1.577	1.689	1.637	1.568	1.577	1.621	1.808	1.691	1.71	1.633	1.685	1.53	1.66	1.615	1.603	1.583	1.728	1.607
0	1.442	1.44	1.488	1.486	1.478	1.427	1.44	1.426	1.477	1.452	1.498	1.512	1.364	1.464	1.376	1.412	1.428	1.58	1.606	1.479	1.421	1.494	1.343	1.434	1.479	1.427	1.407	1.314	1.472	1.492	1.345	1.293	1.338	1.158	1.366	1.474	1.363	1.432	1.372	1.346	1.455	1.494	1.373	1.364	1.423	1.432	1.416	1.412	1.542
0	1.434	1.396	1.382	1.438	1.448	1.433	1.419	1.412	1.402	1.341	1.415	1.418	1.422	NaN	NaN	NaN	NaN	NaN	NaN	NaN	NaN	NaN	NaN	NaN	NaN	NaN	NaN	NaN	NaN	NaN	NaN	NaN	NaN	NaN	NaN	NaN	NaN	NaN	NaN	NaN	NaN	NaN	NaN	NaN	NaN	NaN	NaN	NaN	NaN
328	1.415	1.446	1.405	1.455	1.451	1.434	1.459	1.416	1.472	1.401	1.396	1.458	1.506	1.419	1.405	1.411	1.458	1.405	1.407	1.43	1.418	1.429	1.413	1.417	1.533	1.421	1.46	1.446	1.503	1.429	1.47	1.474	1.449	1.481	1.447	1.42	1.421	1.453	1.482	1.419	1.411	1.434	1.421	1.42	1.424	1.409	1.432	1.444	1.441
329	1.418	1.436	1.451	1.41	1.447	1.5	1.449	1.449	1.472	1.384	1.447	1.466	1.455	1.428	1.444	1.446	1.445	1.433	1.432	1.439	1.482	1.468	1.436	1.392	1.493	1.433	1.473	1.449	1.493	1.419	1.461	1.496	1.468	1.45	1.411	1.445	1.45	1.481	1.453	1.437	1.459	1.462	1.446	1.455	1.419	1.476	1.475	1.469	1.464
0	1.385	1.401	1.362	1.384	1.375	1.389	1.368	1.386	1.378	1.386	1.37	1.358	1.395	1.395	1.362	1.394	1.373	1.387	1.399	1.406	1.382	1.368	1.371	NaN	NaN	NaN	NaN	NaN	NaN	NaN	NaN	NaN	NaN	NaN	NaN	NaN	NaN	NaN	NaN	NaN	NaN	NaN	NaN	NaN	NaN	NaN	NaN	NaN	NaN
330	1.223	1.443	1.376	1.368	1.522	1.351	1.388	1.367	1.438	1.389	1.495	1.408	1.502	1.487	1.391	1.474	1.456	1.455	1.423	1.398	1.436	1.415	1.459	1.415	1.433	1.498	1.41	1.401	1.47	1.448	1.395	1.408	1.446	1.485	1.394	1.447	1.433	1.475	1.476	1.51	1.473	1.398	1.385	1.422	1.452	1.435	1.402	1.461	1.454
0	1.375	1.437	1.434	1.376	1.446	1.488	1.418	1.48	1.44	1.398	1.398	1.494	1.433	1.39	1.398	1.418	1.422	1.389	1.421	1.36	1.471	1.454	1.414	1.413	1.427	1.435	1.43	1.41	1.453	1.447	1.4	1.451	NaN	NaN	NaN	NaN	NaN	NaN	NaN	NaN	NaN	NaN	NaN	NaN	NaN	NaN	NaN	NaN	NaN
331	1.412	1.396	1.382	1.38	1.387	1.376	1.415	1.383	1.397	1.385	1.384	1.389	1.409	1.399	1.388	1.396	1.409	1.397	1.395	1.418	1.387	1.402	1.391	1.401	1.427	1.399	1.401	1.416	1.417	1.407	1.404	1.408	1.399	1.41	1.398	1.406	1.404	1.423	1.423	1.39	1.397	1.412	1.388	1.394	1.399	1.4	1.4	1.395	1.411
0	1.448	1.389	1.426	1.379	1.4	1.371	1.436	1.428	1.386	1.38	1.419	1.439	1.451	1.439	1.401	1.443	1.449	1.409	1.412	1.448	1.433	1.444	1.497	1.481	1.459	1.392	1.493	1.452	1.463	1.448	1.37	1.42	1.415	1.483	1.422	1.457	1.442	1.499	1.45	1.445	1.446	1.444	1.45	1.421	1.439	1.417	1.386	1.459	1.488
332	1.401	1.45	1.399	1.422	1.446	1.492	1.451	1.443	1.451	1.436	1.477	1.491	1.48	1.409	1.41	1.466	1.465	1.425	1.376	1.451	1.499	1.42	1.433	1.392	1.429	1.42	1.401	1.436	1.46	1.454	1.409	1.476	1.454	1.466	1.442	1.443	1.474	1.462	1.439	1.464	1.446	1.445	1.467	1.458	1.403	1.461	1.482	1.49	1.452
0	1.379	1.378	1.373	1.392	1.399	1.402	1.388	1.405	1.389	1.365	1.405	1.387	1.418	1.39	1.406	1.369	1.372	1.393	1.407	1.408	1.383	1.375	1.401	1.369	1.39	1.396	1.385	1.388	1.407	1.397	1.381	1.38	1.395	1.372	1.406	1.39	1.408	1.382	1.399	1.383	1.435	NaN	NaN	NaN	NaN	NaN	NaN	NaN	NaN
333	1.365	1.404	1.406	1.367	1.422	1.455	1.428	1.463	1.346	1.426	1.451	1.447	1.501	1.434	1.439	1.376	1.376	1.348	1.372	1.407	1.434	1.406	1.439	1.409	1.431	1.449	1.414	1.388	1.422	1.426	1.4	1.422	1.435	1.393	1.406	1.39	1.481	1.366	1.412	1.393	1.44	1.435	1.404	1.399	1.402	1.455	1.413	1.361	1.439
334	1.436	1.397	1.377	1.395	1.373	1.411	1.423	1.392	1.403	1.387	1.385	1.358	1.426	1.402	1.404	1.411	1.407	1.418	1.415	1.429	1.414	1.424	1.436	1.398	1.454	1.399	1.407	1.402	1.42	1.423	1.397	1.433	1.407	1.404	1.404	1.396	1.415	1.43	1.43	1.4	1.398	1.439	1.38	1.406	1.401	1.386	1.401	1.413	1.426
335	1.427	1.41	1.414	1.431	1.419	1.423	1.437	1.402	1.421	1.407	1.405	1.41	1.43	1.411	1.403	1.411	1.4	1.413	1.436	1.422	1.429	1.393	1.435	1.416	1.422	1.397	1.426	1.406	1.437	1.425	1.428	1.402	1.413	1.424	1.427	1.443	1.409	1.447	1.443	1.398	1.41	1.41	1.391	1.443	1.416	1.412	1.423	1.42	1.446
0	1.487	1.4	1.391	1.405	1.393	1.37	1.388	1.377	1.44	1.4	1.375	NaN	NaN	NaN	NaN	NaN	NaN	NaN	NaN	NaN	NaN	NaN	NaN	NaN	NaN	NaN	NaN	NaN	NaN	NaN	NaN	NaN	NaN	NaN	NaN	NaN	NaN	NaN	NaN	NaN	NaN	NaN	NaN	NaN	NaN	NaN	NaN	NaN	NaN
336	1.397	1.45	1.422	1.412	1.449	1.499	1.467	1.424	1.431	1.422	1.449	1.49	1.463	1.416	1.424	1.432	1.451	1.4	1.394	1.442	1.453	1.472	1.445	1.386	1.437	1.451	1.433	1.444	1.46	1.429	1.426	1.479	1.461	1.427	1.442	1.441	1.493	1.462	1.42	1.452	1.465	1.472	1.444	1.469	1.392	1.461	1.487	1.481	1.45
337	1.445	1.43	1.433	1.428	1.423	1.423	1.467	1.41	1.414	1.432	1.414	1.411	1.432	1.434	1.42	1.443	1.408	1.457	1.462	1.443	1.438	1.419	1.431	1.439	1.426	1.418	1.451	1.428	1.409	1.457	1.414	1.457	1.45	1.456	1.425	1.434	1.441	1.454	1.419	1.428	1.422	1.473	1.418	1.436	1.407	1.436	1.432	1.468	1.452
338	1.409	1.459	1.401	1.386	1.495	1.503	1.436	1.485	1.385	1.433	1.47	1.521	1.522	1.433	1.458	1.407	1.438	1.402	1.409	1.438	1.461	1.48	1.467	1.406	1.459	1.459	1.419	1.42	1.461	1.426	1.472	1.459	1.493	1.423	1.423	1.393	1.537	1.401	1.402	1.429	1.502	1.48	1.43	1.453	1.415	1.428	1.475	1.452	1.452
339	1.417	1.5	1.445	1.41	1.528	1.467	1.457	1.525	1.403	1.413	1.517	1.469	1.515	1.478	1.495	1.405	1.382	1.386	1.434	1.436	1.454	1.477	1.51	1.473	1.483	1.455	1.479	1.407	1.48	1.412	1.453	1.494	1.509	1.472	1.434	1.389	1.588	1.342	1.451	1.442	1.459	1.465	1.446	1.445	1.49	1.515	1.492	1.359	1.489
340	1.438	1.414	1.395	1.371	1.391	1.4	1.41	1.387	1.393	1.394	1.358	1.4	1.391	1.432	1.39	1.41	1.429	1.406	1.417	1.431	1.41	1.41	1.419	1.398	1.433	1.411	1.41	1.423	1.438	1.434	1.406	1.395	1.379	1.43	1.399	1.404	1.416	1.422	1.439	1.405	1.406	1.41	1.401	1.401	1.407	1.38	1.418	1.392	1.409
341	1.419	1.425	1.399	1.435	1.433	1.475	1.468	1.423	1.411	1.465	1.449	1.49	1.5	1.445	1.405	1.431	1.43	1.45	1.423	1.449	1.446	1.446	1.469	1.42	1.439	1.452	1.437	1.441	1.439	1.438	1.421	1.477	1.474	1.46	1.432	1.472	1.487	1.442	1.431	1.438	1.492	1.444	1.449	1.452	1.418	1.463	1.479	1.48	1.45
0	1.385	1.356	1.375	1.381	1.384	1.388	1.387	1.379	1.385	1.375	1.397	1.356	1.379	1.392	1.384	1.38	1.387	1.37	1.382	1.395	1.391	1.392	1.398	1.372	1.379	1.38	1.393	1.4	1.394	1.381	1.375	1.395	1.412	1.387	1.415	1.393	1.413	1.4	1.4	1.385	1.405	1.371	1.394	1.391	1.403	1.388	1.401	1.387	1.407
342	1.444	1.427	1.464	1.464	1.412	1.457	1.479	1.445	1.407	1.442	1.415	1.437	1.438	1.453	1.433	1.486	1.447	1.451	1.452	1.453	1.461	1.404	1.446	1.438	1.456	1.444	1.465	1.414	1.413	1.466	1.448	1.445	1.453	1.464	1.475	1.431	1.445	1.46	1.455	1.426	1.436	1.47	1.444	1.445	1.437	1.463	1.428	1.456	1.451
0	1.385	1.371	1.365	1.382	1.377	1.374	1.381	1.383	1.363	1.359	1.373	1.376	1.387	1.397	1.383	1.394	1.37	1.369	1.397	1.387	1.392	1.375	1.392	1.377	1.39	1.373	1.368	1.379	1.409	1.361	1.387	1.4	1.397	1.394	1.407	1.378	1.42	1.378	1.397	1.394	1.392	1.384	1.395	1.381	1.403	1.394	1.401	1.386	1.412
343	1.37	1.346	1.362	1.369	1.369	1.379	1.369	1.351	1.381	1.355	1.369	1.355	1.379	1.373	1.37	1.368	1.362	1.381	1.381	1.378	1.377	1.365	1.378	1.369	1.363	1.367	1.376	1.371	1.379	1.376	1.366	1.367	1.377	1.371	1.385	1.38	1.386	1.377	1.382	1.364	1.377	1.365	1.369	1.368	1.363	1.369	1.375	1.372	1.379
0	1.445	1.412	1.407	1.403	1.428	1.414	1.424	1.433	1.402	1.39	1.415	1.435	1.418	1.448	1.378	1.408	1.42	1.421	1.441	1.447	1.432	1.415	1.418	1.409	1.432	1.406	1.422	1.42	1.425	1.443	1.412	1.41	1.41	1.421	1.433	1.403	1.407	1.422	1.432	1.396	1.429	1.421	1.396	1.411	1.417	1.408	1.418	1.41	1.427
344	1.407	1.363	1.367	1.361	1.382	1.373	1.375	1.391	1.365	1.352	1.389	1.374	1.385	1.385	1.354	1.396	1.393	1.395	1.398	1.397	1.36	1.38	1.36	1.372	1.389	1.36	1.39	1.393	1.397	1.383	1.373	1.393	1.377	1.369	1.38	1.368	1.382	1.388	1.391	1.365	1.368	1.377	1.376	1.356	1.347	1.369	1.364	1.382	1.376
345	1.444	1.406	1.406	1.394	1.412	1.413	1.376	1.415	1.387	1.388	1.378	1.388	1.414	1.427	1.366	1.404	1.425	1.429	1.394	1.4	1.392	1.427	1.393	1.385	1.39	1.415	1.401	1.402	1.398	1.394	1.371	1.382	1.407	1.391	1.42	1.404	1.411	1.407	1.433	1.395	1.386	1.392	1.389	1.374	1.384	1.366	1.381	1.383	1.4
0	1.377	1.359	1.379	1.419	1.392	1.374	1.406	1.376	1.388	1.355	1.372	1.389	1.375	1.38	1.377	1.413	1.374	1.394	1.404	1.397	1.392	1.36	1.383	1.378	1.38	1.389	1.38	1.383	1.39	1.412	1.372	1.368	1.414	1.374	1.387	1.406	1.39	1.393	1.387	1.372	1.389	1.386	1.366	1.382	1.382	1.395	1.382	1.39	1.386
346	1.381	1.365	1.376	1.357	1.408	1.382	1.374	1.399	1.373	1.37	1.357	1.376	1.371	1.391	1.361	1.388	1.387	1.397	1.405	1.395	1.385	1.391	1.391	1.406	1.397	1.386	1.391	1.397	1.39	1.407	1.377	1.403	1.379	1.403	1.402	1.392	1.391	1.39	1.401	1.395	1.381	1.407	1.368	1.365	1.352	1.387	1.383	1.369	1.396
0	1.453	1.434	1.439	1.431	1.454	1.455	1.457	1.434	1.445	1.439	1.45	1.439	1.444	1.434	1.445	1.443	1.434	1.434	1.447	1.451	1.415	1.438	1.45	1.444	1.427	1.431	1.433	1.437	1.448	1.445	1.421	1.457	1.442	1.492	1.46	1.468	1.472	1.442	1.45	1.456	1.472	1.429	1.421	1.423	1.463	1.488	1.459	1.445	1.445
0	1.367	1.386	1.383	1.399	1.406	1.411	1.382	1.405	1.406	1.377	1.398	1.39	1.404	1.382	1.373	1.409	1.368	1.393	1.4	1.419	1.389	1.374	1.423	1.388	1.386	1.414	1.407	1.376	1.419	1.41	1.389	1.398	1.432	1.356	1.419	1.409	1.428	1.4	1.424	1.369	1.388	1.375	1.404	1.398	1.389	1.414	1.404	1.385	1.393
0	1.388	1.384	1.391	1.375	1.378	1.402	1.402	1.412	1.398	1.353	1.379	1.369	1.379	1.436	1.402	1.395	1.374	1.427	1.441	1.421	1.386	1.405	1.397	1.406	1.409	1.373	1.378	1.402	1.369	1.427	1.393	1.41	1.4	1.426	1.39	1.405	1.416	1.399	1.424	1.402	1.414	1.405	1.38	1.388	1.39	1.403	1.391	1.385	1.395
347	1.479	1.455	1.448	1.378	1.438	1.441	1.411	1.417	1.442	1.41	1.435	1.452	1.475	1.493	1.403	1.45	1.453	1.457	1.448	1.478	1.446	1.453	1.475	1.452	1.464	1.484	1.453	1.449	1.438	1.485	1.441	1.437	1.452	1.455	1.462	1.453	1.447	1.449	1.473	1.436	1.456	1.484	1.4	1.442	1.458	1.453	1.45	1.464	1.46
0	1.413	1.394	1.385	1.378	NaN	NaN	NaN	NaN	NaN	NaN	NaN	NaN	NaN	NaN	NaN	NaN	NaN	NaN	NaN	NaN	NaN	NaN	NaN	NaN	NaN	NaN	NaN	NaN	NaN	NaN	NaN	NaN	NaN	NaN	NaN	NaN	NaN	NaN	NaN	NaN	NaN	NaN	NaN	NaN	NaN	NaN	NaN	NaN	NaN
0	1.48	1.506	1.517	1.518	1.481	1.505	1.555	1.542	1.427	1.483	1.515	1.566	1.45	1.468	1.567	1.598	1.473	1.545	1.652	1.579	1.561	1.476	1.587	1.55	1.506	1.523	1.559	1.484	1.574	1.546	1.484	1.55	1.554	1.52	1.562	1.548	1.526	NaN	NaN	NaN	NaN	NaN	NaN	NaN	NaN	NaN	NaN	NaN	NaN
0	1.404	1.376	1.396	1.419	1.398	1.403	1.354	1.428	1.407	1.4	1.393	1.425	1.39	1.458	1.376	1.388	1.415	1.45	1.426	1.372	1.396	1.424	1.4	1.395	1.438	1.369	1.368	1.397	1.431	1.417	1.375	1.436	1.41	1.417	1.398	1.394	1.406	1.437	1.423	1.414	1.415	1.432	1.374	1.415	1.359	1.394	1.395	1.351	1.417
348	1.413	1.402	1.383	1.384	1.383	1.366	1.366	1.409	1.371	1.358	1.362	1.411	1.358	1.41	1.367	1.402	1.393	1.426	1.435	1.39	1.389	1.391	1.391	1.404	1.404	1.374	1.373	1.401	1.39	1.428	1.355	1.454	1.38	1.402	1.395	1.388	1.39	1.394	1.433	1.392	1.418	1.421	1.355	1.379	1.374	1.414	1.4	1.395	1.405
349	1.41	1.404	1.393	1.399	1.421	1.4	1.377	1.409	1.41	1.376	1.382	1.411	1.407	1.441	1.389	1.409	1.419	1.423	1.451	1.406	1.432	1.435	1.409	1.421	1.417	1.421	1.404	1.418	1.42	1.421	1.394	1.418	1.401	1.406	1.435	1.41	1.39	1.42	1.435	1.416	1.436	1.44	1.403	1.421	1.422	1.432	1.408	1.419	1.421
0	1.399	1.366	1.361	1.396	1.389	1.393	1.405	1.359	1.409	1.4	1.36	1.403	1.409	1.363	1.37	1.377	1.375	1.375	1.36	1.388	1.342	1.37	1.418	1.402	1.372	1.378	1.372	1.388	1.391	1.408	1.368	1.386	1.387	1.396	1.38	1.388	1.375	1.409	1.395	1.377	1.371	1.38	1.359	1.365	1.364	1.387	1.363	1.394	1.4
0	1.429	1.418	1.42	1.397	1.413	1.417	1.393	1.416	1.428	1.419	1.402	1.408	1.41	1.469	1.391	1.415	1.412	1.435	1.432	1.435	1.408	1.442	1.426	1.405	1.417	1.421	1.397	1.393	1.404	1.416	1.411	1.42	1.38	1.381	1.444	1.417	1.396	1.412	1.432	1.401	1.414	1.423	1.401	1.4	1.409	1.418	1.407	1.4	1.405
350	1.415	1.41	1.429	1.408	1.427	1.417	1.434	1.416	1.399	1.415	1.406	1.408	1.419	1.43	1.44	1.41	1.427	1.389	1.426	1.424	1.41	1.412	1.425	1.407	1.402	1.395	1.408	1.409	1.408	1.401	1.39	1.403	1.438	1.43	1.44	1.415	1.447	1.437	1.435	1.411	1.386	1.38	1.413	1.432	1.394	1.43	1.409	1.399	1.39
351	1.421	1.419	1.405	1.361	1.427	1.392	1.442	1.393	1.397	1.385	1.402	1.427	1.407	1.448	1.449	1.419	1.404	1.406	1.428	1.432	1.39	1.425	1.44	1.456	1.408	1.39	1.403	1.384	1.396	1.388	1.416	1.411	1.391	1.484	1.414	1.394	1.417	1.394	1.406	1.404	1.419	1.39	1.41	1.425	1.426	1.396	1.381	1.42	1.398
0	1.383	1.428	1.382	1.367	1.382	1.388	1.373	1.417	1.376	1.369	1.383	1.42	1.386	1.413	1.392	1.39	1.42	1.416	1.413	1.41	1.394	1.436	1.407	1.374	1.412	1.399	1.386	1.377	1.396	1.42	1.384	1.417	1.37	1.41	1.406	1.412	1.363	1.38	1.423	1.396	1.441	1.438	1.382	1.377	1.39	1.435	1.404	1.374	1.404
0	1.584	1.56	1.557	1.55	1.486	1.467	1.587	1.562	1.367	1.485	1.473	1.588	1.43	1.488	1.529	1.564	1.582	1.544	1.585	1.569	1.553	1.503	1.66	1.505	1.534	1.442	1.523	1.422	1.582	1.499	1.527	1.56	1.574	1.521	1.5	1.525	NaN	NaN	NaN	NaN	NaN	NaN	NaN	NaN	NaN	NaN	NaN	NaN	NaN
0	1.375	1.386	1.417	1.386	1.417	1.391	1.37	1.445	1.383	1.373	1.343	1.407	1.351	1.435	1.373	1.414	1.419	1.435	1.424	1.381	1.382	1.43	1.386	1.425	1.4	1.387	1.385	1.395	1.405	1.385	1.383	1.435	1.382	1.415	1.382	1.42	1.368	1.415	1.436	1.397	1.433	1.427	1.394	1.368	1.377	1.436	1.393	1.38	1.396
0	1.381	1.361	1.378	1.405	1.391	1.408	1.412	1.399	1.413	1.376	1.383	1.404	1.4	1.392	1.385	1.421	1.42	1.394	1.406	1.428	1.425	1.427	1.404	1.385	1.403	1.366	1.376	1.387	1.404	1.396	1.412	1.425	1.437	1.427	1.429	1.429	1.445	1.422	1.431	1.413	1.415	1.401	1.437	1.391	1.434	1.432	1.39	1.417	1.409
0	NaN	NaN	NaN	NaN	NaN	NaN	NaN	NaN	NaN	NaN	NaN	NaN	NaN	NaN	NaN	NaN	NaN	NaN	NaN	NaN	NaN	NaN	NaN	NaN	NaN	NaN	NaN	NaN	NaN	NaN	NaN	NaN	NaN	NaN	NaN	NaN	NaN	NaN	NaN	NaN	NaN	NaN	NaN	NaN	NaN	NaN	NaN	NaN	NaN
352	1.401	1.427	1.38	1.385	1.389	1.386	1.327	1.409	1.395	1.359	1.361	1.389	1.39	1.43	1.367	1.389	1.402	1.406	1.416	1.411	1.393	1.428	1.367	1.37	1.387	1.387	1.388	1.351	1.405	1.389	1.381	1.394	1.381	1.375	1.391	1.39	1.402	1.402	1.435	1.374	1.402	1.426	1.375	1.383	1.382	1.404	1.385	1.392	1.385
0	1.384	NaN	NaN	NaN	NaN	NaN	NaN	NaN	NaN	NaN	NaN	NaN	NaN	NaN	NaN	NaN	NaN	NaN	NaN	NaN	NaN	NaN	NaN	NaN	NaN	NaN	NaN	NaN	NaN	NaN	NaN	NaN	NaN	NaN	NaN	NaN	NaN	NaN	NaN	NaN	NaN	NaN	NaN	NaN	NaN	NaN	NaN	NaN	NaN
0	1.394	1.371	1.355	1.385	1.385	1.352	1.401	1.346	1.407	1.388	1.362	1.419	1.391	1.36	1.358	1.344	NaN	NaN	NaN	NaN	NaN	NaN	NaN	NaN	NaN	NaN	NaN	NaN	NaN	NaN	NaN	NaN	NaN	NaN	NaN	NaN	NaN	NaN	NaN	NaN	NaN	NaN	NaN	NaN	NaN	NaN	NaN	NaN	NaN
0	1.421	1.398	1.388	1.383	1.4	1.397	1.449	1.389	1.452	1.377	1.401	1.399	1.421	1.422	1.399	1.431	1.427	1.414	1.423	1.437	1.408	1.418	1.426	1.408	1.414	1.372	1.395	1.401	1.411	1.4	1.422	1.415	1.433	1.458	1.419	1.412	1.428	1.412	1.419	1.399	1.41	1.383	1.413	1.403	1.413	1.424	1.406	1.416	1.404
353	1.41	1.365	1.401	1.417	1.406	1.401	1.432	1.38	1.404	1.397	1.398	1.398	1.422	1.425	1.404	1.437	1.417	1.403	1.429	1.415	1.409	1.401	1.414	1.388	1.414	1.387	1.387	1.382	1.422	1.402	1.421	1.407	1.401	1.448	1.43	1.403	1.452	1.409	1.417	1.391	1.429	1.399	1.428	1.406	1.438	1.429	1.412	1.434	1.375
354	1.413	1.371	1.383	1.378	1.413	1.369	1.385	1.356	1.45	1.408	1.392	1.445	1.409	1.396	1.378	1.41	1.383	1.391	1.38	1.345	1.338	1.369	1.422	1.408	1.377	1.386	1.362	1.369	1.394	1.413	1.382	1.405	1.4	1.41	1.375	1.417	1.383	1.438	1.409	1.373	1.392	1.409	1.394	1.397	1.408	1.412	1.368	1.391	1.416
0	1.394	1.386	NaN	NaN	NaN	NaN	NaN	NaN	NaN	NaN	NaN	NaN	NaN	NaN	NaN	NaN	NaN	NaN	NaN	NaN	NaN	NaN	NaN	NaN	NaN	NaN	NaN	NaN	NaN	NaN	NaN	NaN	NaN	NaN	NaN	NaN	NaN	NaN	NaN	NaN	NaN	NaN	NaN	NaN	NaN	NaN	NaN	NaN	NaN
0	1.382	1.372	1.359	1.411	1.402	1.416	1.397	1.398	1.419	1.37	1.343	1.453	1.398	1.366	1.361	1.316	1.355	1.418	1.348	1.375	1.308	1.329	1.43	1.391	1.345	1.392	1.333	1.369	1.341	1.454	1.363	1.394	1.401	1.342	1.351	1.379	1.353	1.391	1.375	1.382	1.39	1.373	1.301	1.394	1.363	1.417	1.352	1.39	1.345
0	1.392	1.372	1.407	1.36	1.375	1.404	1.402	1.369	1.396	1.366	1.399	1.377	1.393	1.429	1.392	1.416	1.384	1.419	1.413	1.397	1.397	1.405	1.39	1.405	1.386	1.377	1.384	1.378	1.4	1.417	1.392	1.421	1.419	1.418	1.39	1.413	1.437	1.396	1.415	1.392	1.399	1.374	1.428	1.38	1.407	1.415	1.397	1.392	1.393
355	1.411	1.334	1.38	1.377	1.385	1.387	1.395	1.363	1.395	1.388	1.408	1.401	1.422	1.397	1.395	1.391	1.365	1.392	1.388	1.389	1.358	1.398	1.413	1.384	1.368	1.399	1.381	1.359	1.397	1.375	1.388	1.391	1.407	1.422	1.378	1.392	1.403	1.411	1.388	1.388	1.364	1.384	1.373	1.384	1.372	1.384	1.365	1.378	1.403
356	1.334	1.329	1.342	1.373	1.393	1.36	1.367	1.338	1.369	1.374	1.332	1.368	1.351	1.348	1.344	1.336	1.35	1.354	1.369	1.372	1.336	1.347	1.383	1.351	1.363	1.357	1.366	1.363	1.384	1.369	1.351	1.364	1.344	1.37	1.367	1.366	1.36	1.379	1.37	1.349	1.356	1.363	1.346	1.357	1.346	1.352	1.331	1.365	1.356
0	NaN	NaN	NaN	NaN	NaN	NaN	NaN	NaN	NaN	NaN	NaN	NaN	NaN	NaN	NaN	NaN	NaN	NaN	NaN	NaN	NaN	NaN	NaN	NaN	NaN	NaN	NaN	NaN	NaN	NaN	NaN	NaN	NaN	NaN	NaN	NaN	NaN	NaN	NaN	NaN	NaN	NaN	NaN	NaN	NaN	NaN	NaN	NaN	NaN
0	1.574	1.405	NaN	NaN	NaN	NaN	NaN	NaN	NaN	NaN	NaN	NaN	NaN	NaN	NaN	NaN	NaN	NaN	NaN	NaN	NaN	NaN	NaN	NaN	NaN	NaN	NaN	NaN	NaN	NaN	NaN	NaN	NaN	NaN	NaN	NaN	NaN	NaN	NaN	NaN	NaN	NaN	NaN	NaN	NaN	NaN	NaN	NaN	NaN
357	1.447	1.425	1.425	1.426	1.389	1.401	1.442	1.411	1.433	1.421	1.424	1.423	1.42	1.466	1.415	1.442	1.447	1.401	1.429	1.413	1.416	1.437	1.398	1.444	1.405	1.4	1.4	1.396	1.422	1.413	1.448	1.433	1.436	1.453	1.413	1.428	1.453	1.429	1.434	1.415	1.426	1.419	1.429	1.424	1.431	1.428	1.413	1.45	1.417
358	1.404	1.389	1.382	1.398	1.399	1.366	1.385	1.356	1.442	1.428	1.385	1.409	1.425	1.382	1.375	1.408	1.345	1.365	1.387	1.38	1.358	1.421	1.44	1.382	1.392	1.361	1.37	1.372	1.377	1.391	1.378	1.407	1.385	1.409	1.406	1.379	1.404	1.411	1.399	1.377	1.364	1.405	1.383	1.38	1.414	1.401	1.365	1.369	1.433
0	1.411	1.384	1.386	1.389	1.406	1.377	1.396	1.371	1.398	NaN	NaN	NaN	NaN	NaN	NaN	NaN	NaN	NaN	NaN	NaN	NaN	NaN	NaN	NaN	NaN	NaN	NaN	NaN	NaN	NaN	NaN	NaN	NaN	NaN	NaN	NaN	NaN	NaN	NaN	NaN	NaN	NaN	NaN	NaN	NaN	NaN	NaN	NaN	NaN
0	1.425	1.388	1.4	1.391	1.378	1.391	1.428	1.385	1.417	1.403	1.418	1.423	1.394	1.449	1.423	1.414	1.41	1.427	1.435	1.43	1.452	1.388	1.409	1.399	1.408	1.4	1.386	1.391	1.423	1.382	1.415	1.401	1.422	1.478	1.398	1.42	1.433	1.418	1.418	1.391	1.423	1.403	1.427	1.413	1.41	1.438	1.407	1.397	1.404
359	1.421	1.354	1.381	1.404	1.391	1.38	1.397	1.359	1.397	1.358	1.344	1.348	1.374	1.407	1.394	1.406	1.379	1.415	1.405	1.417	1.392	1.386	1.397	1.402	1.377	1.379	1.367	1.395	1.398	1.371	1.409	1.394	1.393	1.421	1.377	1.373	1.409	1.382	1.391	1.372	1.399	1.382	1.371	1.363	1.381	1.385	1.362	1.364	1.383
0	1.527	1.618	1.176	2.065	1.322	1.234	NaN	NaN	NaN	NaN	NaN	NaN	NaN	NaN	NaN	NaN	NaN	NaN	NaN	NaN	NaN	NaN	NaN	NaN	NaN	NaN	NaN	NaN	NaN	NaN	NaN	NaN	NaN	NaN	NaN	NaN	NaN	NaN	NaN	NaN	NaN	NaN	NaN	NaN	NaN	NaN	NaN	NaN	NaN
360	1.345	1.371	1.349	1.453	1.378	1.403	1.386	1.376	1.371	1.423	1.355	1.398	1.376	1.39	1.383	1.345	1.345	1.382	1.393	1.429	1.304	1.352	1.418	1.35	1.388	1.403	1.388	1.38	1.387	1.437	1.408	1.38	1.36	1.374	1.368	1.387	1.434	1.386	1.413	1.39	1.424	1.412	1.371	1.393	1.377	1.409	1.351	1.399	1.385
361	1.419	1.386	1.381	1.406	1.387	1.39	1.39	1.353	1.378	1.364	1.401	1.377	1.391	1.423	1.409	1.376	1.385	1.412	1.397	1.394	1.398	1.36	1.399	1.384	1.375	1.355	1.387	1.372	1.39	1.394	1.386	1.382	1.423	1.423	1.4	1.38	1.39	1.394	1.375	1.365	1.382	1.354	1.366	1.344	1.4	1.379	1.381	1.392	1.393
0	1.001	NaN	NaN	NaN	NaN	NaN	NaN	NaN	NaN	NaN	NaN	NaN	NaN	NaN	NaN	NaN	NaN	NaN	NaN	NaN	NaN	NaN	NaN	NaN	NaN	NaN	NaN	NaN	NaN	NaN	NaN	NaN	NaN	NaN	NaN	NaN	NaN	NaN	NaN	NaN	NaN	NaN	NaN	NaN	NaN	NaN	NaN	NaN	NaN
0	1.505	1.571	NaN	NaN	NaN	NaN	NaN	NaN	NaN	NaN	NaN	NaN	NaN	NaN	NaN	NaN	NaN	NaN	NaN	NaN	NaN	NaN	NaN	NaN	NaN	NaN	NaN	NaN	NaN	NaN	NaN	NaN	NaN	NaN	NaN	NaN	NaN	NaN	NaN	NaN	NaN	NaN	NaN	NaN	NaN	NaN	NaN	NaN	NaN
0	NaN	NaN	NaN	NaN	NaN	NaN	NaN	NaN	NaN	NaN	NaN	NaN	NaN	NaN	NaN	NaN	NaN	NaN	NaN	NaN	NaN	NaN	NaN	NaN	NaN	NaN	NaN	NaN	NaN	NaN	NaN	NaN	NaN	NaN	NaN	NaN	NaN	NaN	NaN	NaN	NaN	NaN	NaN	NaN	NaN	NaN	NaN	NaN	NaN
362	1.36	1.294	1.394	1.408	1.383	1.369	1.359	1.365	1.398	1.422	1.386	1.392	1.395	1.341	1.385	1.382	1.354	1.38	1.394	1.377	1.368	1.426	1.424	1.367	1.37	1.36	1.396	1.39	1.36	1.405	1.363	1.426	1.36	1.4	1.398	1.417	1.401	1.372	1.409	1.396	1.403	1.406	1.392	1.39	1.364	1.365	1.363	1.389	1.412
363	1.403	1.363	1.38	1.346	1.356	1.358	1.384	1.369	1.389	1.401	1.407	1.375	1.355	1.417	1.373	1.385	1.357	1.383	1.369	1.374	1.385	1.369	1.382	1.405	1.397	1.394	1.365	1.374	1.389	1.341	1.355	1.384	1.379	1.4	1.383	1.394	1.403	1.4	1.402	1.368	1.364	1.349	1.394	1.369	1.354	1.4	1.359	1.387	1.401
364	1.312	1.329	1.4	1.463	1.353	1.419	1.364	1.358	1.42	1.433	1.346	1.38	1.387	1.372	1.345	1.299	1.325	1.391	1.362	1.431	1.299	1.381	1.437	1.335	1.342	1.383	1.404	1.393	1.369	1.438	1.393	1.382	1.324	1.377	1.369	1.386	1.406	1.381	1.402	1.378	1.406	1.436	1.36	1.347	1.356	1.38	1.328	1.383	1.343
0	1.384	1.376	1.378	1.387	1.395	1.389	1.378	1.397	1.371	1.39	1.405	1.359	1.401	1.377	1.368	1.396	1.389	1.375	1.391	1.4	1.366	1.378	1.366	1.381	1.387	1.41	1.372	1.374	1.388	1.388	1.355	1.395	1.389	1.396	1.386	1.392	1.404	1.39	1.405	1.38	1.404	1.406	1.387	1.385	1.397	1.406	1.397	1.397	1.411
0	1.493	1.47	1.432	1.429	1.455	1.492	1.468	1.429	1.475	1.393	NaN	NaN	NaN	NaN	NaN	NaN	NaN	NaN	NaN	NaN	NaN	NaN	NaN	NaN	NaN	NaN	NaN	NaN	NaN	NaN	NaN	NaN	NaN	NaN	NaN	NaN	NaN	NaN	NaN	NaN	NaN	NaN	NaN	NaN	NaN	NaN	NaN	NaN	NaN
0	1.304	1.312	1.417	1.448	1.362	1.525	1.351	1.396	1.437	1.457	1.363	1.396	1.411	1.384	1.396	1.317	1.39	1.5	1.353	1.426	1.325	1.494	1.39	1.342	1.337	1.318	1.331	1.455	1.361	1.415	1.409	1.426	1.389	1.399	1.406	1.421	1.413	1.34	1.384	1.382	1.406	1.418	1.437	1.366	1.311	1.373	1.326	1.411	1.382
365	1.376	1.387	1.371	1.366	1.351	1.34	1.364	1.339	1.366	1.4	1.39	1.38	1.365	1.405	1.374	1.365	1.36	1.379	1.376	1.364	1.385	1.388	1.378	1.376	1.394	1.383	1.378	1.37	1.392	1.337	1.358	1.381	1.367	1.384	1.379	1.4	1.405	1.383	1.407	1.37	1.376	1.374	1.392	1.374	1.37	1.376	1.382	1.369	1.419
0	1.507	1.513	1.455	1.425	1.456	1.518	1.498	1.452	1.448	1.452	1.467	1.428	1.481	1.464	1.5	1.54	1.45	1.48	1.427	1.532	1.402	1.488	1.439	1.487	1.502	1.464	1.425	1.413	1.497	1.501	1.434	1.495	1.505	1.47	1.52	1.45	1.461	1.455	1.53	1.433	NaN	NaN	NaN	NaN	NaN	NaN	NaN	NaN	NaN
0	NaN	NaN	NaN	NaN	NaN	NaN	NaN	NaN	NaN	NaN	NaN	NaN	NaN	NaN	NaN	NaN	NaN	NaN	NaN	NaN	NaN	NaN	NaN	NaN	NaN	NaN	NaN	NaN	NaN	NaN	NaN	NaN	NaN	NaN	NaN	NaN	NaN	NaN	NaN	NaN	NaN	NaN	NaN	NaN	NaN	NaN	NaN	NaN	NaN
366	1.37	1.363	1.382	1.379	1.398	1.377	1.373	1.391	1.363	1.381	1.41	1.386	1.41	1.383	1.343	1.381	1.375	1.372	1.38	1.399	1.372	1.362	1.367	1.38	1.374	1.396	1.361	1.377	1.365	1.377	1.369	1.384	1.382	1.397	1.352	1.377	1.382	1.391	1.364	1.362	1.407	1.376	1.367	1.375	1.377	1.392	1.382	1.376	1.382
0	1.427	1.409	1.403	1.435	1.438	1.394	1.41	1.425	1.399	1.423	1.44	1.413	1.452	1.461	1.39	1.425	1.422	1.403	1.432	1.435	1.386	1.399	1.404	1.406	1.431	1.416	1.423	1.406	1.42	1.398	1.402	1.404	1.419	1.405	1.407	1.399	1.427	1.413	1.42	1.408	1.407	1.398	1.405	1.409	1.422	1.423	1.418	1.421	1.435
0	1.314	1.543	1.398	1.465	1.396	1.639	1.479	1.404	1.319	1.393	1.371	1.307	1.322	1.464	1.447	1.407	1.348	1.374	1.424	1.505	1.314	1.416	1.491	1.359	1.414	1.303	1.478	1.488	1.372	1.389	1.333	1.448	1.405	1.439	1.425	1.445	1.33	1.406	1.46	1.387	1.373	1.403	1.355	1.34	1.383	1.343	1.409	1.405	1.31
367	1.494	1.546	1.367	1.349	1.477	1.63	1.495	1.334	1.455	1.422	1.505	1.485	1.373	1.438	1.569	1.542	1.449	1.543	1.339	1.395	1.513	1.49	1.369	1.456	1.553	1.466	1.527	1.645	1.53	1.456	1.441	1.469	1.475	1.493	1.379	1.57	1.475	1.446	1.519	1.524	1.474	1.522	1.495	1.425	1.462	1.501	1.472	1.42	1.482
368	1.432	1.437	1.136	1.126	1.416	1.412	1.424	1.121	1.345	1.163	1.392	1.376	1.137	1.392	1.372	1.376	1.382	1.426	1.184	1.181	1.404	1.377	1.176	1.405	1.403	1.401	1.391	1.381	1.403	1.381	1.376	1.375	1.407	1.408	1.371	1.398	1.378	1.403	1.42	1.427	1.414	1.386	1.419	1.377	1.402	1.419	1.393	1.413	1.422
369	1.439	1.401	1.387	1.482	1.44	1.432	1.487	1.409	1.399	1.451	1.412	1.401	1.39	1.413	1.406	1.442	1.414	1.436	1.397	1.432	1.418	1.466	1.384	1.418	1.435	1.434	1.397	1.43	1.435	1.389	1.423	1.409	1.462	1.422	1.38	1.414	1.424	1.416	1.455	1.411	1.406	1.398	1.414	1.34	1.363	1.421	1.382	1.39	1.402
370	1.436	1.425	1.069	1.047	1.408	1.409	1.428	1.048	1.335	1.092	1.375	1.382	1.055	1.388	1.35	1.345	1.354	1.398	1.12	1.088	1.404	1.365	1.09	1.4	1.4	1.386	1.389	1.379	1.395	1.372	1.346	1.35	1.387	1.387	1.359	1.381	1.37	1.375	1.39	1.453	1.408	1.379	1.429	1.399	1.392	1.436	1.394	1.42	1.424
0	1.423	1.476	0.6349	1.045	1.53	1.644	NaN	NaN	NaN	NaN	NaN	NaN	NaN	NaN	NaN	NaN	NaN	NaN	NaN	NaN	NaN	NaN	NaN	NaN	NaN	NaN	NaN	NaN	NaN	NaN	NaN	NaN	NaN	NaN	NaN	NaN	NaN	NaN	NaN	NaN	NaN	NaN	NaN	NaN	NaN	NaN	NaN	NaN	NaN
371	1.435	1.421	1.501	1.371	1.442	1.471	1.482	1.478	1.359	1.416	1.402	1.531	1.418	1.402	1.501	1.39	1.505	1.437	1.379	1.443	1.47	1.456	1.51	1.513	1.422	1.333	1.446	1.52	1.412	1.466	1.517	1.457	1.52	1.495	1.421	1.397	1.416	1.502	1.413	1.432	1.448	1.402	1.449	1.488	1.414	1.421	1.479	1.502	1.497
0	1.427	1.38	1.419	1.4	1.41	1.403	1.418	1.405	1.421	1.389	1.436	1.394	1.405	1.423	1.376	1.408	1.415	1.401	1.363	1.434	1.377	1.385	1.362	1.385	1.397	1.362	1.438	1.47	1.434	1.386	1.344	1.385	1.414	1.411	1.361	1.429	1.415	1.406	1.432	1.453	1.341	1.407	1.414	1.394	1.399	1.395	1.418	1.381	1.41
0	1.338	1.555	1.643	1.415	NaN	NaN	NaN	NaN	NaN	NaN	NaN	NaN	NaN	NaN	NaN	NaN	NaN	NaN	NaN	NaN	NaN	NaN	NaN	NaN	NaN	NaN	NaN	NaN	NaN	NaN	NaN	NaN	NaN	NaN	NaN	NaN	NaN	NaN	NaN	NaN	NaN	NaN	NaN	NaN	NaN	NaN	NaN	NaN	NaN
372	1.534	1.46	1.458	1.379	1.458	1.543	1.49	1.525	1.339	1.448	1.433	1.582	1.495	1.415	1.49	1.411	1.589	1.499	1.396	1.45	1.371	1.397	1.485	1.52	1.461	1.337	1.456	1.543	1.401	1.415	1.394	1.437	1.542	1.575	1.405	1.394	1.497	1.498	1.439	1.471	1.47	1.463	1.536	1.518	1.474	1.447	1.455	1.417	1.517
0	1.434	1.393	1.381	1.427	1.409	1.389	1.439	1.388	1.383	1.391	1.45	1.42	1.381	1.405	1.399	1.426	1.421	1.433	1.381	1.391	1.43	1.397	1.359	1.402	1.428	1.362	1.423	1.427	1.443	1.398	1.413	1.395	1.436	1.393	1.37	1.417	1.404	1.419	1.466	1.457	1.369	1.436	1.436	1.385	1.431	1.423	1.386	1.38	1.43
0	1.463	1.552	1.447	1.476	1.51	1.434	1.468	1.471	1.485	1.521	NaN	NaN	NaN	NaN	NaN	NaN	NaN	NaN	NaN	NaN	NaN	NaN	NaN	NaN	NaN	NaN	NaN	NaN	NaN	NaN	NaN	NaN	NaN	NaN	NaN	NaN	NaN	NaN	NaN	NaN	NaN	NaN	NaN	NaN	NaN	NaN	NaN	NaN	NaN
373	1.466	1.413	1.439	1.455	1.442	1.365	1.443	1.475	1.438	1.443	1.438	1.396	1.378	1.432	1.46	1.442	1.486	1.442	1.406	1.444	1.403	1.435	1.437	1.435	1.436	1.404	1.456	1.422	1.409	1.465	1.423	1.434	1.447	1.443	1.415	1.443	1.422	1.42	1.457	1.433	1.4	1.431	1.445	1.423	1.411	1.435	1.426	1.418	1.421
374	1.408	1.365	1.39	1.386	1.397	1.414	1.45	1.358	1.421	1.355	1.422	1.397	1.36	1.396	1.417	1.426	1.402	1.42	1.385	1.398	1.39	1.411	1.349	1.397	1.402	1.388	1.426	1.443	1.429	1.384	1.429	1.39	1.394	1.406	1.375	1.454	1.407	1.422	1.445	1.435	1.364	1.426	1.44	1.387	1.389	1.416	1.421	1.423	1.449
0	1.433	1.414	1.418	1.379	1.397	1.39	1.4	1.392	1.422	1.367	1.455	1.368	1.39	1.422	1.406	1.428	1.387	1.385	1.378	1.426	1.396	1.357	1.344	1.396	1.426	1.362	1.417	1.439	1.392	1.397	1.422	1.42	1.384	1.417	1.373	1.406	1.448	1.372	1.442	1.417	1.372	1.397	1.437	1.394	1.404	1.435	1.427	1.396	1.435
375	1.413	1.431	1.472	1.48	1.359	1.336	1.463	1.296	1.471	1.401	1.424	1.318	1.297	1.496	1.489	1.476	1.479	1.459	1.361	1.278	1.416	1.398	1.356	1.477	1.364	1.387	1.425	1.477	1.341	1.355	1.407	1.451	1.4	1.336	1.479	1.361	1.392	1.467	1.401	1.476	1.366	1.403	1.427	1.437	1.367	1.462	1.392	1.39	1.472
0	1.511	NaN	NaN	NaN	NaN	NaN	NaN	NaN	NaN	NaN	NaN	NaN	NaN	NaN	NaN	NaN	NaN	NaN	NaN	NaN	NaN	NaN	NaN	NaN	NaN	NaN	NaN	NaN	NaN	NaN	NaN	NaN	NaN	NaN	NaN	NaN	NaN	NaN	NaN	NaN	NaN	NaN	NaN	NaN	NaN	NaN	NaN	NaN	NaN
376	1.353	1.39	1.446	1.405	1.367	1.361	1.38	1.309	1.399	1.367	1.373	1.323	1.337	1.427	1.423	1.406	1.44	1.39	1.373	1.341	1.333	1.36	1.316	1.391	1.366	1.364	1.375	1.399	1.365	1.369	1.372	1.419	1.376	1.325	1.404	1.36	1.369	1.378	1.405	1.408	1.348	1.368	1.387	1.367	1.368	1.412	1.355	1.386	1.416
377	1.355	1.424	1.422	1.405	1.433	1.441	1.397	1.372	1.379	1.412	1.406	1.455	1.416	1.411	1.391	1.393	1.388	1.303	1.368	1.411	1.319	1.349	1.333	1.392	1.418	1.383	1.308	1.36	1.448	1.414	1.368	1.451	1.403	1.375	1.373	1.393	1.369	1.362	1.458	1.461	1.371	1.424	1.423	1.384	1.364	1.375	1.365	1.384	1.38
378	1.357	1.416	1.424	1.391	1.418	1.435	1.378	1.402	1.382	1.422	1.388	1.47	1.432	1.415	1.393	1.369	1.41	1.349	1.397	1.382	1.34	1.349	1.335	1.398	1.407	1.368	1.312	1.372	1.439	1.422	1.383	1.43	1.413	1.38	1.362	1.413	1.369	1.367	1.44	1.403	1.365	1.391	1.416	1.386	1.384	1.375	1.36	1.391	1.393
379	1.381	1.368	1.397	1.43	1.379	1.421	1.395	1.425	1.381	1.405	1.41	1.477	1.388	1.4	1.421	1.394	1.426	1.45	1.343	1.372	1.452	1.358	1.388	1.395	1.39	1.369	1.379	1.429	1.361	1.432	1.405	1.386	1.445	1.425	1.385	1.412	1.37	1.418	1.461	1.394	1.4	1.382	1.418	1.401	1.433	1.388	1.399	1.394	1.443
0	1.605	1.521	1.793	1.479	1.254	1.844	1.378	1.651	1.253	1.506	1.658	2.067	1.572	1.665	1.535	1.46	1.7	1.468	1.584	1.456	1.472	1.778	1.878	NaN	NaN	NaN	NaN	NaN	NaN	NaN	NaN	NaN	NaN	NaN	NaN	NaN	NaN	NaN	NaN	NaN	NaN	NaN	NaN	NaN	NaN	NaN	NaN	NaN	NaN
0	1.617	1.4	1.716	1.736	1.64	1.62	1.489	1.761	1.487	1.877	1.673	2.09	1.752	1.765	1.741	1.653	1.992	1.658	NaN	NaN	NaN	NaN	NaN	NaN	NaN	NaN	NaN	NaN	NaN	NaN	NaN	NaN	NaN	NaN	NaN	NaN	NaN	NaN	NaN	NaN	NaN	NaN	NaN	NaN	NaN	NaN	NaN	NaN	NaN
0	1.375	1.414	1.417	1.39	1.365	1.334	1.391	1.272	1.447	1.396	1.417	1.331	1.33	1.487	1.473	1.458	1.524	1.412	1.398	1.258	1.359	1.356	1.273	1.426	1.394	1.401	1.381	1.414	1.367	1.354	1.372	1.457	1.389	1.344	1.435	1.361	1.397	1.444	1.401	1.429	1.367	1.367	1.405	1.379	1.335	1.428	1.414	1.398	1.453
0	NaN	NaN	NaN	NaN	NaN	NaN	NaN	NaN	NaN	NaN	NaN	NaN	NaN	NaN	NaN	NaN	NaN	NaN	NaN	NaN	NaN	NaN	NaN	NaN	NaN	NaN	NaN	NaN	NaN	NaN	NaN	NaN	NaN	NaN	NaN	NaN	NaN	NaN	NaN	NaN	NaN	NaN	NaN	NaN	NaN	NaN	NaN	NaN	NaN
0	1.394	1.364	1.379	1.401	1.4	1.406	1.382	1.411	1.362	1.398	1.415	1.454	1.411	1.387	1.403	1.367	1.447	1.443	1.353	1.381	1.426	1.367	1.371	1.389	1.383	1.367	1.435	1.398	1.401	1.447	1.404	1.401	1.42	1.427	1.409	1.404	1.394	1.389	1.434	1.4	1.366	1.395	1.434	1.387	1.451	1.37	1.403	1.417	1.434
0	1.407	1.38	1.402	1.413	1.391	1.382	1.38	1.44	1.391	1.394	1.398	1.501	1.391	1.384	1.408	1.403	1.416	1.461	1.368	1.366	1.455	1.378	1.38	1.404	1.383	1.393	1.403	1.419	1.375	1.419	1.377	NaN	NaN	NaN	NaN	NaN	NaN	NaN	NaN	NaN	NaN	NaN	NaN	NaN	NaN	NaN	NaN	NaN	NaN
380	1.36	1.4	1.399	1.43	1.374	1.326	1.358	1.293	1.401	1.358	1.39	1.352	1.305	1.466	1.429	1.435	1.463	1.401	1.381	1.314	1.38	1.354	1.287	1.397	1.432	1.387	1.361	1.412	1.356	1.373	1.387	1.44	1.407	1.376	1.425	1.384	1.404	1.443	1.389	1.424	1.381	1.415	1.426	1.413	1.375	1.462	1.412	1.406	1.465
381	1.368	1.366	1.353	1.363	1.384	1.364	1.372	1.353	1.355	1.362	1.372	1.349	1.337	1.367	1.367	1.35	1.395	1.377	1.35	1.373	1.366	1.359	1.381	1.369	1.368	1.358	1.381	1.382	1.37	1.379	1.376	1.377	1.383	1.386	1.361	1.38	1.383	1.377	1.37	1.391	1.356	1.368	1.386	1.342	1.364	1.381	1.372	1.363	1.366
0	1.372	1.391	1.396	1.371	1.384	1.366	1.399	1.407	1.391	1.42	1.428	1.355	1.389	1.385	1.373	1.402	1.417	1.396	1.382	1.412	1.378	1.383	1.386	1.391	1.406	1.381	1.403	1.397	1.384	1.391	1.394	1.387	1.373	1.374	1.369	1.416	1.4	1.39	1.382	1.41	1.365	1.401	1.398	1.362	1.387	1.397	1.374	1.407	1.395
0	1.375	1.361	1.358	1.359	1.361	1.359	1.377	1.363	1.37	1.388	1.392	1.35	1.347	1.376	1.348	1.376	1.389	1.392	1.356	1.354	1.372	1.375	1.369	1.365	1.381	1.36	1.375	1.375	1.358	1.359	1.365	1.365	1.378	1.376	1.353	1.4	1.379	1.366	1.376	1.382	1.358	1.369	1.372	1.355	1.381	1.374	1.366	1.372	1.388
0	1.389	1.37	1.412	1.393	1.373	1.381	1.413	1.398	1.382	1.38	1.392	1.461	1.396	1.403	1.374	1.385	1.414	1.415	1.391	1.397	1.42	1.368	NaN	NaN	NaN	NaN	NaN	NaN	NaN	NaN	NaN	NaN	NaN	NaN	NaN	NaN	NaN	NaN	NaN	NaN	NaN	NaN	NaN	NaN	NaN	NaN	NaN	NaN	NaN
0	1.377	1.347	1.385	1.373	1.368	1.363	1.371	1.37	1.376	1.356	1.364	1.386	1.409	1.382	1.4	1.355	1.388	1.384	1.356	1.373	1.391	1.369	1.362	1.351	1.391	1.398	1.375	1.383	1.369	1.37	1.39	1.368	1.387	1.387	1.362	1.373	1.373	1.381	1.394	1.402	1.355	1.379	1.4	1.396	1.395	1.377	1.373	1.379	1.403
382	1.374	1.359	1.404	1.392	1.363	1.351	1.387	1.404	1.403	1.349	1.393	1.432	1.367	1.378	1.377	1.359	1.388	1.39	1.355	1.353	1.402	1.369	1.372	1.375	1.365	1.359	1.38	1.376	1.374	1.401	1.377	1.395	1.372	1.365	1.342	1.363	1.37	1.392	1.4	1.392	1.35	1.365	1.368	1.384	1.388	1.378	1.402	1.387	1.396
383	1.381	1.376	1.377	1.369	1.38	1.376	1.375	1.38	1.384	1.378	1.394	1.365	1.382	1.375	1.372	1.379	1.391	1.38	1.366	1.385	1.368	1.377	1.375	1.377	1.379	1.374	1.368	1.381	1.377	1.371	1.374	1.362	1.372	1.372	1.362	1.383	1.381	1.369	1.373	1.38	1.355	1.364	1.372	1.348	1.37	1.366	1.353	1.368	1.371
0	1.362	1.343	1.362	1.352	1.366	1.365	1.362	1.35	1.339	1.361	1.383	1.391	1.373	1.408	1.384	1.356	1.383	1.381	1.342	1.38	1.368	1.369	1.37	1.362	1.401	1.36	1.363	1.382	1.388	1.389	1.363	1.34	1.389	1.373	1.366	1.382	1.364	1.381	1.387	1.385	1.35	1.373	1.386	1.317	1.391	1.373	1.366	1.357	1.381
0	1.472	1.694	1.712	NaN	NaN	NaN	NaN	NaN	NaN	NaN	NaN	NaN	NaN	NaN	NaN	NaN	NaN	NaN	NaN	NaN	NaN	NaN	NaN	NaN	NaN	NaN	NaN	NaN	NaN	NaN	NaN	NaN	NaN	NaN	NaN	NaN	NaN	NaN	NaN	NaN	NaN	NaN	NaN	NaN	NaN	NaN	NaN	NaN	NaN
0	NaN	NaN	NaN	NaN	NaN	NaN	NaN	NaN	NaN	NaN	NaN	NaN	NaN	NaN	NaN	NaN	NaN	NaN	NaN	NaN	NaN	NaN	NaN	NaN	NaN	NaN	NaN	NaN	NaN	NaN	NaN	NaN	NaN	NaN	NaN	NaN	NaN	NaN	NaN	NaN	NaN	NaN	NaN	NaN	NaN	NaN	NaN	NaN	NaN
0	1.703	1.618	1.671	1.707	1.664	1.492	1.767	1.748	1.621	1.746	1.859	1.838	1.829	1.841	2.038	1.867	1.619	1.535	1.82	1.849	1.699	NaN	NaN	NaN	NaN	NaN	NaN	NaN	NaN	NaN	NaN	NaN	NaN	NaN	NaN	NaN	NaN	NaN	NaN	NaN	NaN	NaN	NaN	NaN	NaN	NaN	NaN	NaN	NaN
0	1.373	1.379	1.373	1.346	1.351	1.345	1.373	1.374	1.377	1.355	1.364	1.394	1.367	1.377	1.363	1.343	1.366	1.368	1.367	1.384	1.366	1.363	1.356	1.368	1.391	1.384	1.397	1.399	1.372	1.389	1.383	1.362	1.385	1.356	1.36	1.384	1.367	1.365	1.361	NaN	NaN	NaN	NaN	NaN	NaN	NaN	NaN	NaN	NaN
384	1.374	1.353	1.383	1.358	1.381	1.349	1.386	1.367	1.344	1.362	1.386	1.374	1.383	1.395	1.385	1.35	1.363	1.371	1.356	1.397	1.376	1.374	1.372	1.366	1.393	1.37	1.395	1.393	1.376	1.384	1.402	1.373	1.398	1.386	1.361	1.375	1.364	1.409	1.375	1.393	1.361	1.367	1.406	1.366	1.383	1.393	1.349	1.359	1.405
385	1.338	1.362	1.345	1.359	1.357	1.333	1.355	1.337	1.367	1.358	1.378	1.379	1.337	1.361	1.366	1.398	1.349	1.361	1.369	1.328	1.348	1.337	1.331	1.361	1.387	1.354	1.347	1.358	1.361	1.349	1.341	1.347	1.356	1.362	1.331	1.378	1.342	1.378	1.341	1.343	1.347	1.356	1.357	1.349	1.362	1.371	1.338	1.356	1.364
0	1.37	1.383	1.378	1.367	1.377	1.372	1.382	1.353	1.374	1.364	1.389	1.395	1.389	1.42	1.407	1.356	1.381	1.378	1.402	NaN	NaN	NaN	NaN	NaN	NaN	NaN	NaN	NaN	NaN	NaN	NaN	NaN	NaN	NaN	NaN	NaN	NaN	NaN	NaN	NaN	NaN	NaN	NaN	NaN	NaN	NaN	NaN	NaN	NaN
386	1.314	1.359	1.358	1.355	1.402	1.359	1.384	1.375	1.381	1.39	1.381	1.355	1.34	1.347	1.383	1.383	1.359	1.356	1.372	1.371	1.373	1.366	1.37	1.379	1.406	1.365	1.337	1.363	1.399	1.377	1.351	1.343	1.355	1.37	1.328	1.378	1.375	1.385	1.351	1.376	1.351	1.387	1.391	1.362	1.379	1.365	1.37	1.356	1.394
0	1.598	1.371	1.378	1.527	1.541	1.447	1.373	1.436	1.42	1.455	1.398	1.383	1.533	1.41	1.337	1.426	1.462	1.492	1.402	1.595	1.49	1.473	1.423	1.46	1.321	1.455	1.543	1.393	1.601	NaN	NaN	NaN	NaN	NaN	NaN	NaN	NaN	NaN	NaN	NaN	NaN	NaN	NaN	NaN	NaN	NaN	NaN	NaN	NaN
387	1.333	1.338	1.332	1.353	1.384	1.34	1.35	1.38	1.371	1.341	1.375	1.346	1.339	1.365	1.369	1.381	1.333	1.36	1.347	1.338	1.359	1.361	1.352	1.368	1.408	1.373	1.353	1.379	1.387	1.356	1.364	1.362	1.376	1.374	1.341	1.375	1.36	1.381	1.348	1.364	1.338	1.383	1.373	1.358	1.381	1.382	1.369	1.366	1.379
0	1.508	1.32	NaN	NaN	NaN	NaN	NaN	NaN	NaN	NaN	NaN	NaN	NaN	NaN	NaN	NaN	NaN	NaN	NaN	NaN	NaN	NaN	NaN	NaN	NaN	NaN	NaN	NaN	NaN	NaN	NaN	NaN	NaN	NaN	NaN	NaN	NaN	NaN	NaN	NaN	NaN	NaN	NaN	NaN	NaN	NaN	NaN	NaN	NaN
388	1.396	1.384	1.384	1.378	1.382	1.352	1.37	1.346	1.349	1.388	1.408	1.407	1.366	1.4	1.374	1.382	1.366	1.395	1.381	1.377	1.356	1.413	1.36	1.383	1.385	1.384	1.386	1.385	1.389	1.373	1.384	1.405	1.386	1.41	1.377	1.385	1.392	1.409	1.397	1.384	1.373	1.407	1.411	1.385	1.386	1.377	1.384	1.382	1.396
0	NaN	NaN	NaN	NaN	NaN	NaN	NaN	NaN	NaN	NaN	NaN	NaN	NaN	NaN	NaN	NaN	NaN	NaN	NaN	NaN	NaN	NaN	NaN	NaN	NaN	NaN	NaN	NaN	NaN	NaN	NaN	NaN	NaN	NaN	NaN	NaN	NaN	NaN	NaN	NaN	NaN	NaN	NaN	NaN	NaN	NaN	NaN	NaN	NaN
389	1.401	1.391	1.365	1.393	1.401	1.35	1.386	1.358	1.375	1.371	1.403	1.421	1.367	1.398	1.363	1.386	1.395	1.403	1.378	1.398	1.383	1.411	1.377	1.38	1.394	1.393	1.369	1.398	1.401	1.395	1.394	1.404	1.403	1.397	1.377	1.375	1.393	1.41	1.401	1.393	1.375	1.398	1.4	1.386	1.403	1.4	1.358	1.359	1.39
0	1.342	1.354	1.334	1.347	1.374	1.34	1.387	1.371	1.371	1.347	1.388	1.328	1.34	1.361	1.376	1.379	1.339	1.363	1.364	1.36	1.385	1.359	1.345	1.389	1.408	1.37	1.34	1.363	1.391	1.386	1.346	1.348	1.363	1.361	1.354	1.382	1.341	1.371	1.354	1.364	1.362	1.38	1.359	1.334	1.387	1.369	1.353	1.371	1.367
0	1.347	1.368	1.364	1.335	1.387	1.343	1.382	1.381	1.368	1.374	1.389	1.361	1.377	1.36	1.376	1.394	1.358	1.387	1.382	1.381	1.356	1.373	1.361	1.384	1.402	1.376	1.356	1.369	1.398	1.385	1.339	1.352	1.364	1.382	1.352	1.386	1.378	1.401	1.381	1.367	1.346	1.384	1.374	1.363	1.388	1.383	1.383	1.377	1.406
390	1.365	1.381	1.353	1.361	1.393	1.364	1.399	1.359	1.369	1.371	1.407	1.352	1.359	1.369	1.377	1.4	1.353	1.407	1.384	1.378	1.384	1.362	1.367	1.389	1.404	1.366	1.368	1.361	1.405	1.392	1.36	1.361	1.361	1.387	1.364	1.4	1.382	1.407	1.379	1.387	1.367	1.384	1.397	1.365	1.41	1.385	1.366	1.383	1.372
391	1.412	1.362	1.36	1.407	1.408	1.383	1.4	1.401	1.394	1.398	1.398	1.397	1.441	1.403	1.384	1.434	1.414	1.419	1.393	1.427	1.421	1.406	1.41	1.411	1.408	1.407	1.43	1.411	1.47	1.425	1.419	1.428	1.44	1.426	1.405	1.442	1.452	1.414	1.415	1.472	1.413	1.455	1.432	1.408	1.429	1.448	1.439	1.435	1.44
392	1.419	1.376	1.373	1.406	1.44	1.346	1.382	1.367	1.398	1.384	1.384	1.411	1.397	1.435	1.373	1.416	1.387	1.414	1.364	1.421	1.393	1.384	1.379	1.415	1.349	1.413	1.422	1.379	1.466	1.376	1.41	1.414	1.439	1.406	1.393	1.39	1.378	1.417	1.363	1.43	1.392	1.411	1.373	1.414	1.411	1.421	1.398	1.382	1.41
393	1.388	1.383	1.394	1.415	1.379	1.387	1.408	1.436	1.404	1.383	1.408	1.398	1.431	1.411	1.402	1.436	1.409	1.4	1.398	1.388	1.403	1.443	1.388	1.427	1.401	1.427	1.415	1.418	1.434	1.394	1.405	1.394	1.421	1.436	1.396	1.427	1.44	1.409	1.411	1.415	1.39	1.421	1.408	1.419	1.443	1.449	1.389	1.453	1.415
394	1.381	1.373	1.374	1.359	1.397	1.368	1.375	1.36	1.382	1.368	1.39	1.352	1.363	1.385	1.364	1.386	1.366	1.417	1.358	1.359	1.36	1.346	1.351	1.387	1.406	1.335	1.366	1.377	1.405	1.397	1.362	1.357	1.373	1.394	1.364	1.382	1.375	1.405	1.365	1.38	1.348	1.391	1.378	1.377	1.394	1.399	1.356	1.363	1.386
395	1.4	1.371	1.393	1.388	1.38	1.386	1.376	1.38	1.387	1.388	1.399	1.388	1.397	1.384	1.402	1.397	1.384	1.407	1.387	1.393	1.397	1.387	1.383	1.387	1.398	1.395	1.402	1.391	1.417	1.384	1.372	1.382	1.385	1.396	1.392	1.396	1.408	1.392	1.382	1.395	1.373	1.393	1.387	1.397	1.411	1.397	1.392	1.427	1.382
0	1.443	1.394	1.442	1.397	1.405	1.424	1.423	1.419	1.465	1.389	1.442	1.433	1.425	1.48	1.423	1.412	1.464	1.376	1.449	1.413	1.417	1.377	1.455	1.417	1.435	1.433	1.402	1.446	1.427	1.437	1.425	1.398	1.413	1.422	1.399	1.427	1.402	1.458	1.424	1.45	1.403	1.422	1.42	1.408	1.443	1.422	1.428	1.412	1.459
0	1.352	1.394	1.373	1.354	1.36	1.377	1.376	1.37	1.355	1.374	1.4	1.333	1.38	1.38	1.361	1.375	1.366	1.395	1.352	1.369	1.383	1.359	1.365	1.386	1.401	1.351	1.372	1.371	1.399	NaN	NaN	NaN	NaN	NaN	NaN	NaN	NaN	NaN	NaN	NaN	NaN	NaN	NaN	NaN	NaN	NaN	NaN	NaN	NaN
0	1.422	1.375	1.425	1.391	1.401	1.411	1.377	1.394	1.399	1.392	1.399	1.385	1.373	1.412	1.383	1.397	1.428	1.382	1.409	1.411	1.372	1.385	1.411	1.414	1.374	1.404	1.398	1.415	1.424	1.406	1.373	1.402	1.412	1.405	1.394	1.421	1.398	1.418	1.403	1.422	1.393	1.397	1.406	1.389	1.418	1.409	1.404	1.405	1.424
396	1.396	1.372	1.387	1.383	1.383	1.402	1.391	1.388	1.379	1.385	1.391	1.379	1.419	1.383	1.383	1.398	1.381	1.422	1.387	1.404	1.413	1.385	1.387	1.401	1.409	1.396	1.387	1.402	1.41	1.389	1.373	1.398	1.412	1.422	1.392	1.392	1.404	1.404	1.387	1.401	1.381	1.407	1.395	1.39	1.399	1.394	1.396	1.406	1.382
397	1.363	1.426	1.401	1.432	1.414	1.344	1.379	1.389	1.408	1.371	1.391	1.411	1.43	1.428	1.391	1.415	1.386	1.437	1.409	1.419	1.365	1.384	1.419	1.413	1.395	1.39	1.413	1.395	1.439	1.395	1.396	1.432	1.423	1.452	1.393	1.403	1.393	1.419	1.394	1.436	1.371	1.41	1.4	1.415	1.392	1.435	1.409	1.419	1.406
0	1.482	1.421	1.436	1.429	1.396	1.415	1.375	1.454	1.449	1.405	1.425	1.415	1.456	NaN	NaN	NaN	NaN	NaN	NaN	NaN	NaN	NaN	NaN	NaN	NaN	NaN	NaN	NaN	NaN	NaN	NaN	NaN	NaN	NaN	NaN	NaN	NaN	NaN	NaN	NaN	NaN	NaN	NaN	NaN	NaN	NaN	NaN	NaN	NaN
398	1.43	1.406	1.441	1.394	1.386	1.421	1.401	1.421	1.401	1.414	1.439	1.397	1.393	1.426	1.409	1.411	1.449	1.399	1.43	1.426	1.372	1.396	1.402	1.421	1.374	1.386	1.405	1.43	1.448	1.41	1.397	1.396	1.432	1.427	1.395	1.41	1.4	1.416	1.418	1.434	1.4	1.414	1.42	1.39	1.407	1.41	1.415	1.407	1.441
399	1.421	1.386	1.413	1.377	1.42	1.386	1.403	1.374	1.401	1.393	1.409	1.396	1.394	1.407	1.374	1.381	1.401	1.392	1.382	1.387	1.403	1.393	1.399	1.417	1.397	1.386	1.397	1.394	1.407	1.403	1.393	1.408	1.416	1.408	1.413	1.373	1.372	1.399	1.397	1.409	1.38	1.421	1.444	1.399	1.4	1.407	1.387	1.373	1.414
400	1.405	1.396	1.409	1.389	1.412	1.391	1.382	1.38	1.386	1.385	1.423	1.414	1.381	1.421	1.383	1.375	1.396	1.397	1.391	1.379	1.389	1.382	1.38	1.409	1.397	1.395	1.405	1.399	1.398	1.398	1.397	1.399	1.403	1.415	1.388	1.399	1.395	1.414	1.402	1.398	1.382	1.383	1.4	1.388	1.4	1.392	1.4	1.395	1.399
0	NaN	NaN	NaN	NaN	NaN	NaN	NaN	NaN	NaN	NaN	NaN	NaN	NaN	NaN	NaN	NaN	NaN	NaN	NaN	NaN	NaN	NaN	NaN	NaN	NaN	NaN	NaN	NaN	NaN	NaN	NaN	NaN	NaN	NaN	NaN	NaN	NaN	NaN	NaN	NaN	NaN	NaN	NaN	NaN	NaN	NaN	NaN	NaN	NaN
401	1.36	1.378	1.455	1.417	1.481	1.347	1.391	1.341	1.356	1.434	1.425	1.401	1.372	1.434	1.422	1.42	1.465	1.41	1.397	1.484	1.401	1.412	1.384	1.388	1.441	1.372	1.402	1.422	1.399	1.405	1.398	1.445	1.463	1.368	1.403	1.421	1.386	1.41	1.38	1.382	1.36	1.411	1.399	1.411	1.407	1.419	1.37	1.437	1.405
402	1.365	1.391	1.398	1.41	1.414	1.382	1.375	1.354	1.371	1.395	1.44	1.397	1.386	1.394	1.397	1.406	1.43	1.403	1.392	1.424	1.393	1.412	1.377	1.387	1.434	1.376	1.397	1.427	1.409	1.405	1.383	1.444	1.409	1.395	1.39	1.425	1.392	1.406	1.403	1.373	1.367	1.398	1.383	1.382	1.391	1.381	1.373	1.383	1.393
403	1.375	1.401	1.399	1.434	1.414	1.419	1.414	1.374	1.396	1.406	1.408	1.419	1.391	1.413	1.396	1.409	1.427	1.426	1.392	1.395	1.408	1.406	1.364	1.397	1.438	1.391	1.393	1.414	1.41	1.405	1.389	1.407	1.387	1.405	1.381	1.447	1.41	1.404	1.408	1.415	1.389	1.395	1.398	1.375	1.374	1.394	1.419	1.384	1.397
404	1.453	1.417	1.403	1.414	1.401	1.392	1.384	1.451	1.414	1.413	1.413	1.432	1.429	1.441	1.416	1.41	1.442	1.431	1.473	1.419	1.445	1.421	1.411	1.446	1.417	1.4	1.444	1.455	1.395	1.415	1.414	1.403	1.464	1.431	1.394	1.422	1.411	1.408	1.441	1.417	1.408	1.423	1.41	1.408	1.41	1.432	1.425	1.387	1.411
405	1.462	1.389	1.415	1.432	1.423	1.422	1.412	1.433	1.42	1.389	1.413	1.413	1.421	1.436	1.412	1.393	1.45	1.421	1.445	1.449	1.436	1.425	1.419	1.432	1.441	1.405	1.386	1.442	1.39	1.412	1.408	1.438	1.438	1.435	1.422	1.417	1.416	1.406	1.413	1.424	1.396	1.423	1.429	1.414	1.41	1.423	1.419	1.376	1.409
406	1.365	1.405	1.412	1.405	1.421	1.372	1.398	1.367	1.355	1.426	1.425	1.416	1.383	1.416	1.401	1.4	1.45	1.382	1.41	1.448	1.401	1.407	1.398	1.408	1.448	1.393	1.408	1.414	1.41	1.388	1.379	1.447	1.416	1.371	1.398	1.44	1.397	1.396	1.405	1.393	1.367	1.407	1.392	1.38	1.415	1.403	1.384	1.38	1.391
407	1.479	1.48	1.404	1.455	1.474	1.459	1.448	1.466	1.442	1.491	1.501	1.514	1.467	1.441	1.493	1.46	1.483	1.474	1.475	1.482	1.513	1.46	1.439	1.457	1.451	1.428	1.45	1.461	1.463	1.492	1.464	1.438	1.449	1.447	1.46	1.461	1.425	1.447	1.467	1.488	1.429	1.457	1.426	1.455	1.407	1.464	1.467	1.458	1.473
408	1.431	1.402	1.386	1.416	1.408	1.419	1.443	1.45	1.409	1.406	1.41	1.422	1.421	1.43	1.404	1.405	1.417	1.407	1.452	1.423	1.442	1.386	1.437	1.415	1.439	1.388	1.404	1.431	1.404	1.417	1.397	1.395	1.43	1.395	1.4	1.446	1.419	1.399	1.427	1.394	1.424	1.417	1.433	1.397	1.416	1.443	1.396	1.391	1.428
409	1.415	1.395	1.378	1.399	1.42	1.399	1.353	1.383	1.404	1.396	1.384	1.408	1.383	1.408	1.404	1.39	1.418	1.407	1.385	1.399	1.41	1.417	1.405	1.404	1.409	1.391	1.39	1.414	1.426	1.374	1.379	1.404	1.435	1.416	1.382	1.394	1.409	1.401	1.415	1.413	1.36	1.425	1.396	1.38	1.412	1.406	1.387	1.381	1.405
410	1.517	1.47	1.436	1.506	1.566	1.519	1.473	1.477	1.416	1.58	1.496	1.577	1.545	1.539	1.526	1.483	1.588	1.559	1.563	1.456	1.558	1.513	1.551	1.536	1.46	1.553	1.483	1.522	1.48	1.516	1.474	1.434	1.567	1.494	1.494	1.546	1.458	1.483	1.58	1.57	1.495	1.506	1.519	1.483	1.474	1.494	1.474	1.491	1.506
411	1.437	1.401	1.388	1.399	1.394	1.372	1.412	1.404	1.394	1.386	1.418	1.417	1.427	1.41	1.39	1.389	1.432	1.4	1.425	1.415	1.43	1.408	1.407	1.406	1.426	1.409	1.398	1.428	1.42	1.425	1.391	1.408	1.443	1.435	1.396	1.407	1.421	1.398	1.409	1.403	1.41	1.422	1.429	1.397	1.416	1.431	1.408	1.386	1.413
0	1.411	1.407	1.44	1.436	1.401	1.424	1.427	1.391	1.406	1.437	1.455	1.439	1.393	1.428	1.393	1.403	1.439	1.416	1.402	1.413	1.405	1.433	1.392	1.424	1.45	1.419	1.402	1.408	1.433	1.414	1.427	1.436	1.409	1.45	1.406	1.451	1.449	1.414	NaN	NaN	NaN	NaN	NaN	NaN	NaN	NaN	NaN	NaN	NaN
0	1.448	1.486	1.5	1.351	1.468	1.48	1.541	1.424	1.471	1.435	1.491	1.433	1.405	1.443	1.51	1.504	1.392	1.419	1.45	1.475	1.405	1.465	1.511	1.483	1.522	1.473	1.479	1.484	1.486	1.475	1.429	1.371	1.524	1.424	1.424	1.483	1.485	1.44	1.42	1.487	1.428	1.463	1.444	1.457	1.453	1.49	1.436	1.453	1.475
0	1.394	1.428	1.415	1.382	1.423	1.392	1.385	1.47	1.414	1.43	1.384	1.403	1.429	1.421	1.437	1.359	1.458	1.405	1.427	1.438	1.481	1.397	1.463	1.504	1.453	1.465	1.405	1.443	1.45	1.38	1.337	1.435	1.499	1.421	1.448	1.378	1.463	1.412	1.417	1.448	1.384	1.399	1.438	1.459	1.404	1.422	1.466	1.404	1.502
0	1.393	1.433	1.4	1.389	1.403	1.426	1.433	1.403	1.392	1.407	1.431	1.39	1.405	1.412	1.405	1.4	1.427	1.415	1.416	1.418	1.388	1.397	1.393	1.435	1.415	1.406	1.409	1.43	1.423	1.411	1.382	1.411	1.402	1.409	1.409	1.42	1.425	1.408	1.406	1.426	1.398	1.41	1.401	1.449	1.401	1.413	1.389	1.432	1.415
412	1.381	1.37	1.421	1.401	1.417	1.36	1.377	1.353	1.371	1.389	1.42	1.383	1.383	1.411	1.374	1.392	1.425	1.377	1.397	1.435	1.389	1.416	1.381	1.399	1.42	1.399	1.409	1.41	1.411	1.398	1.404	1.431	1.414	1.39	1.372	1.416	1.401	1.412	1.389	1.375	1.37	1.416	1.402	1.394	1.41	1.398	1.374	1.396	1.419
0	1.49	1.398	1.424	1.411	1.416	1.465	1.489	1.473	1.518	1.454	1.465	1.421	1.433	1.464	1.427	1.43	1.492	1.415	1.504	1.511	1.484	1.453	1.441	1.483	1.488	1.475	1.409	1.481	1.439	1.451	1.474	1.447	1.5	1.454	1.452	1.468	1.493	1.464	1.455	1.424	NaN	NaN	NaN	NaN	NaN	NaN	NaN	NaN	NaN
0	1.372	1.386	1.395	1.399	1.398	1.373	1.392	1.383	1.385	1.397	1.433	1.407	1.377	1.379	1.381	1.387	NaN	NaN	NaN	NaN	NaN	NaN	NaN	NaN	NaN	NaN	NaN	NaN	NaN	NaN	NaN	NaN	NaN	NaN	NaN	NaN	NaN	NaN	NaN	NaN	NaN	NaN	NaN	NaN	NaN	NaN	NaN	NaN	NaN
413	1.429	1.434	1.435	1.426	1.408	1.403	1.433	1.403	1.406	1.425	1.44	1.437	1.411	1.417	1.409	1.41	1.445	1.413	1.425	1.419	1.429	1.418	1.396	1.421	1.431	1.402	1.395	1.435	1.425	1.425	1.411	1.422	1.415	1.425	1.41	1.433	1.438	1.426	1.411	1.418	1.417	1.398	1.429	1.399	1.423	1.417	1.404	1.418	1.421
414	1.39	1.39	1.36	1.374	1.376	1.378	1.389	1.398	1.373	1.385	1.39	1.396	1.393	1.37	1.376	1.391	1.398	1.394	1.413	1.399	1.39	1.38	1.398	1.392	1.411	1.392	1.378	1.399	1.4	1.404	1.39	1.395	1.408	1.39	1.376	1.386	1.383	1.385	1.38	1.383	1.374	1.386	1.394	1.372	1.387	1.384	1.371	1.38	1.4
0	1.398	1.383	1.401	1.386	1.405	1.405	1.362	1.384	1.397	1.392	1.402	1.405	1.388	1.394	1.386	1.387	1.406	1.418	1.398	1.409	1.426	1.413	1.384	1.406	1.397	1.394	1.398	1.415	1.403	1.404	1.382	1.404	1.422	1.414	1.413	1.408	1.407	1.416	1.411	1.407	1.37	1.423	1.372	1.375	1.385	1.401	1.401	1.408	1.419
0	1.471	1.374	1.393	1.477	1.457	1.398	1.442	1.432	1.417	1.429	1.443	1.446	1.428	1.436	1.429	1.413	1.503	1.402	1.489	1.438	1.442	1.42	1.439	1.472	1.468	1.421	1.428	1.474	1.467	1.487	1.438	1.433	1.47	1.443	1.46	1.419	1.47	1.441	1.423	1.408	1.426	1.427	1.472	1.398	1.382	1.424	1.419	1.407	1.465
415	1.42	1.426	1.41	1.43	1.427	1.425	1.388	1.414	1.381	1.416	1.447	1.464	1.435	1.437	1.425	1.386	1.468	1.415	1.413	1.418	1.43	1.397	1.416	1.415	1.429	1.452	1.411	1.445	1.429	1.397	1.397	1.406	1.43	1.44	1.402	1.397	1.423	1.415	1.437	1.405	1.39	1.436	1.381	1.406	1.405	1.448	1.39	1.385	1.455
416	1.399	1.414	1.434	1.411	1.388	1.387	1.427	1.379	1.403	1.418	1.47	1.416	1.385	1.421	1.404	1.408	1.418	1.408	1.409	1.42	1.428	1.408	1.418	1.424	1.439	1.411	1.407	1.401	1.428	1.429	1.416	1.439	1.435	1.424	1.39	1.425	1.429	1.438	1.413	1.404	1.426	1.407	1.415	1.395	1.412	1.414	1.421	1.425	1.424
417	1.396	1.4	1.387	1.385	1.39	1.41	1.401	1.398	1.4	1.389	1.437	1.416	1.399	1.392	1.403	1.386	1.408	1.409	1.404	1.431	1.389	1.403	1.415	1.422	1.409	1.399	1.4	1.417	1.424	1.399	1.409	1.404	1.401	1.395	1.4	1.423	1.414	1.379	1.4	1.4	1.389	1.415	1.405	1.409	1.408	1.421	1.399	1.414	1.434
418	1.408	1.381	1.388	1.394	1.37	1.36	1.388	1.391	1.379	1.387	1.412	1.399	1.386	1.394	1.39	1.39	1.397	1.399	1.398	1.393	1.396	1.379	1.38	1.401	1.397	1.386	1.398	1.395	1.402	1.394	1.377	1.391	1.416	1.399	1.355	1.413	1.394	1.396	1.394	1.371	1.396	1.397	1.394	1.384	1.381	1.397	1.373	1.365	1.405
0	1.402	1.394	1.375	1.38	1.391	1.384	1.386	1.377	1.404	1.402	1.393	1.39	1.378	1.424	1.392	1.377	1.409	1.394	1.388	1.399	1.404	1.372	1.376	1.401	1.403	1.392	1.372	1.401	1.399	1.401	1.39	1.392	1.408	1.406	1.378	1.379	1.394	1.409	1.409	1.392	1.363	1.395	NaN	NaN	NaN	NaN	NaN	NaN	NaN
419	1.437	1.385	1.384	1.382	1.381	1.371	1.438	1.408	1.378	1.416	1.436	1.428	1.414	1.394	1.386	1.416	1.435	1.416	1.425	1.419	1.422	1.424	1.414	1.399	1.432	1.401	1.379	1.421	1.426	1.446	1.383	1.437	1.446	1.454	1.418	1.391	1.432	1.397	1.4	1.399	1.415	1.416	1.453	1.421	1.406	1.407	1.387	1.388	1.437
0	1.422	1.384	1.402	1.364	1.393	1.391	1.378	1.396	1.386	1.399	1.387	1.39	1.375	1.397	1.4	1.381	1.415	1.397	1.397	1.41	NaN	NaN	NaN	NaN	NaN	NaN	NaN	NaN	NaN	NaN	NaN	NaN	NaN	NaN	NaN	NaN	NaN	NaN	NaN	NaN	NaN	NaN	NaN	NaN	NaN	NaN	NaN	NaN	NaN
420	1.38	1.368	1.38	1.403	1.377	1.381	1.389	1.382	1.352	1.365	1.355	1.384	1.349	1.372	1.385	1.355	1.389	1.376	1.365	1.39	1.378	1.389	1.376	1.389	1.391	1.379	1.365	1.386	1.4	1.378	1.366	1.381	1.368	1.36	1.36	1.375	1.38	1.377	1.356	1.381	1.358	1.386	1.394	1.37	1.376	1.379	1.379	1.388	1.39
421	1.448	1.422	1.411	1.419	1.448	1.43	1.419	1.431	1.394	1.359	1.394	1.405	1.444	1.467	1.441	1.387	1.438	1.429	1.429	1.457	1.448	1.409	1.451	1.461	1.446	1.4	1.424	1.464	1.41	1.415	1.417	1.447	1.423	1.412	1.433	1.43	1.417	1.433	1.42	1.412	1.398	1.444	1.418	1.412	1.415	1.465	1.42	1.422	1.457
422	1.449	1.383	1.442	1.459	1.438	1.454	1.406	1.43	1.465	1.428	1.415	1.398	1.422	1.444	1.405	1.398	1.48	1.424	1.417	1.466	1.471	1.439	1.421	1.438	1.45	1.443	1.416	1.481	1.436	1.44	1.411	1.417	1.457	1.445	1.423	1.424	1.48	1.445	1.427	1.451	1.425	1.444	1.424	1.408	1.435	1.47	1.471	1.416	1.477
423	1.439	1.385	1.404	1.377	1.399	1.369	1.418	1.385	1.385	1.403	1.402	1.44	1.4	1.412	1.41	1.414	1.444	1.403	1.415	1.429	1.416	1.399	1.403	1.388	1.438	1.36	1.377	1.427	1.416	1.469	1.39	1.445	1.432	1.431	1.414	1.391	1.427	1.396	1.393	1.406	1.432	1.418	1.444	1.395	1.398	1.406	1.39	1.369	1.438
0	1.433	1.391	1.42	1.414	1.428	1.369	1.382	1.412	1.405	1.348	1.416	1.375	1.394	1.412	1.42	1.387	1.416	1.332	1.409	1.412	1.391	1.429	1.371	1.421	1.395	1.457	1.399	1.415	1.441	1.427	1.412	1.442	1.429	1.409	1.388	1.409	1.44	1.429	1.388	1.397	1.401	1.427	1.408	1.401	1.421	1.438	1.39	1.404	1.45
424	1.38	1.34	1.373	1.354	1.358	1.358	1.37	1.367	1.384	1.35	1.379	1.356	1.369	1.354	1.371	1.359	1.382	1.353	1.379	1.387	1.363	1.352	1.369	1.382	1.389	1.351	1.365	1.378	1.391	1.357	1.376	1.376	1.367	1.37	1.356	1.382	1.37	1.388	1.367	1.379	1.363	1.387	1.387	1.383	1.383	1.389	1.389	1.37	1.386
0	1.436	1.411	1.414	1.399	1.408	1.397	1.409	1.401	NaN	NaN	NaN	NaN	NaN	NaN	NaN	NaN	NaN	NaN	NaN	NaN	NaN	NaN	NaN	NaN	NaN	NaN	NaN	NaN	NaN	NaN	NaN	NaN	NaN	NaN	NaN	NaN	NaN	NaN	NaN	NaN	NaN	NaN	NaN	NaN	NaN	NaN	NaN	NaN	NaN
425	1.458	1.439	1.403	1.422	1.405	1.391	1.437	1.434	1.398	1.426	1.325	1.393	1.375	1.399	1.399	1.401	1.392	1.398	1.433	1.403	1.383	1.382	1.417	1.399	1.411	1.408	1.392	1.417	1.439	1.415	1.377	1.377	1.414	1.38	1.412	1.388	1.435	1.418	1.39	1.459	1.38	1.374	1.365	1.386	1.365	1.411	1.408	1.399	1.394
0	1.42	1.39	1.389	1.373	1.39	1.375	1.389	1.401	1.399	1.397	1.399	1.421	1.374	1.375	1.396	1.402	1.417	1.381	1.41	1.413	1.384	1.379	1.39	1.41	1.417	1.385	1.379	1.398	1.415	1.388	1.403	1.392	1.39	1.385	1.382	1.397	1.399	1.401	1.402	1.413	1.395	1.407	1.412	1.403	1.403	1.387	1.407	1.387	1.416
426	1.437	1.442	1.386	1.39	1.393	1.41	1.421	1.422	1.355	1.394	1.29	1.413	1.381	1.387	1.366	1.362	1.395	1.393	1.413	1.388	1.372	1.36	1.43	1.381	1.41	1.389	1.381	1.395	1.438	1.421	1.37	1.383	1.388	1.369	1.378	1.392	1.39	1.399	1.371	1.404	1.354	1.382	1.382	1.384	1.37	1.404	1.352	1.375	1.391
427	1.413	1.376	1.42	1.394	1.4	1.385	1.401	1.397	1.415	1.401	1.411	1.411	1.393	1.397	1.406	1.408	1.412	1.386	1.432	1.442	1.412	1.429	1.401	1.425	1.413	1.386	1.357	1.414	1.396	1.423	1.422	1.4	1.416	1.419	1.413	1.405	1.412	1.397	1.424	1.4	1.42	1.389	1.433	1.379	1.406	1.383	1.387	1.39	1.427
0	1.477	1.555	1.323	1.48	NaN	NaN	NaN	NaN	NaN	NaN	NaN	NaN	NaN	NaN	NaN	NaN	NaN	NaN	NaN	NaN	NaN	NaN	NaN	NaN	NaN	NaN	NaN	NaN	NaN	NaN	NaN	NaN	NaN	NaN	NaN	NaN	NaN	NaN	NaN	NaN	NaN	NaN	NaN	NaN	NaN	NaN	NaN	NaN	NaN
428	1.393	1.353	1.386	1.38	1.399	1.381	1.367	1.402	1.367	1.368	1.403	1.386	1.375	1.401	1.384	1.391	1.407	1.39	1.394	1.396	1.386	1.367	1.395	1.412	1.396	1.386	1.387	1.389	1.425	1.376	1.403	1.393	1.396	1.385	1.39	1.414	1.405	1.397	1.392	1.385	1.375	1.398	1.403	1.39	1.39	1.384	1.404	1.393	1.416
429	1.395	1.404	1.379	1.398	1.368	1.359	1.422	1.37	1.388	1.425	1.415	1.427	1.396	1.413	1.382	1.396	1.464	1.426	1.415	1.399	1.407	1.408	1.416	1.374	1.446	1.374	1.386	1.422	1.403	1.446	1.388	1.427	1.456	1.433	1.39	1.366	1.437	1.413	1.398	1.39	1.413	1.388	1.461	1.364	1.412	1.398	1.422	1.387	1.448
430	1.435	1.388	1.399	1.376	1.385	1.371	1.425	1.391	1.394	1.394	1.422	1.398	1.401	1.412	1.403	1.409	1.423	1.404	1.413	1.413	1.418	1.407	1.41	1.379	1.419	1.404	1.395	1.412	1.422	1.392	1.385	1.424	1.423	1.412	1.362	1.401	1.43	1.423	1.387	1.406	1.388	1.392	1.406	1.392	1.455	1.386	1.425	1.421	1.443
431	1.432	1.441	1.395	1.426	1.396	1.392	1.415	1.428	1.395	1.398	1.364	1.423	1.399	1.412	1.393	1.408	1.422	1.412	1.411	1.405	1.407	1.403	1.413	1.402	1.428	1.393	1.408	1.408	1.415	1.417	1.397	1.413	1.401	1.39	1.408	1.441	1.445	1.418	1.41	1.409	1.384	1.391	1.409	1.365	1.422	1.39	1.376	1.395	1.388
432	1.417	1.353	1.4	1.41	1.43	1.409	1.409	1.451	1.38	1.376	1.373	1.41	1.38	1.432	1.405	1.431	1.417	1.406	1.394	1.412	1.406	1.344	1.391	1.414	1.389	1.385	1.385	1.412	1.446	1.404	1.411	1.408	1.401	1.381	1.375	1.423	1.441	1.406	1.387	1.408	1.388	1.394	1.417	1.369	1.41	1.407	1.397	1.389	1.425
433	1.394	1.394	1.399	1.381	1.388	1.39	1.398	1.394	1.411	1.404	1.392	1.407	1.383	1.429	1.408	1.383	1.424	1.408	1.408	1.408	1.4	1.395	1.402	1.41	1.414	1.396	1.386	1.421	1.406	1.397	1.401	1.41	1.411	1.41	1.371	1.405	1.408	1.428	1.413	1.403	1.37	1.416	1.389	1.376	1.403	1.413	1.392	1.405	1.423
434	1.464	1.401	1.419	1.395	1.384	1.367	1.406	1.466	1.42	1.429	1.389	1.424	1.431	1.389	1.375	1.383	1.435	1.411	1.452	1.41	1.424	1.445	1.422	1.425	1.491	1.409	1.395	1.429	1.444	1.449	1.425	1.45	1.453	1.43	1.364	1.363	1.437	1.412	1.406	1.4	1.433	1.415	1.443	1.374	1.436	1.393	1.459	1.415	1.438
0	1.479	1.425	1.426	1.455	1.461	1.418	1.385	1.43	1.443	1.404	1.471	1.458	1.459	1.43	1.486	1.424	1.446	1.442	1.415	1.44	1.466	1.445	1.389	1.495	1.471	1.46	1.383	1.439	1.495	1.447	1.436	1.478	1.46	1.448	1.377	1.451	1.471	1.492	1.422	1.461	1.421	1.441	1.436	1.463	1.431	1.457	1.417	1.431	1.447
0	1.416	1.406	NaN	NaN	NaN	NaN	NaN	NaN	NaN	NaN	NaN	NaN	NaN	NaN	NaN	NaN	NaN	NaN	NaN	NaN	NaN	NaN	NaN	NaN	NaN	NaN	NaN	NaN	NaN	NaN	NaN	NaN	NaN	NaN	NaN	NaN	NaN	NaN	NaN	NaN	NaN	NaN	NaN	NaN	NaN	NaN	NaN	NaN	NaN
0	1.4	1.372	1.388	1.381	1.382	NaN	NaN	NaN	NaN	NaN	NaN	NaN	NaN	NaN	NaN	NaN	NaN	NaN	NaN	NaN	NaN	NaN	NaN	NaN	NaN	NaN	NaN	NaN	NaN	NaN	NaN	NaN	NaN	NaN	NaN	NaN	NaN	NaN	NaN	NaN	NaN	NaN	NaN	NaN	NaN	NaN	NaN	NaN	NaN
435	1.604	1.452	1.501	1.472	1.514	1.442	1.385	1.401	1.509	1.437	1.491	1.48	1.49	1.462	1.469	1.434	1.514	1.391	1.44	1.4	1.468	1.445	1.415	1.462	1.427	1.495	1.458	1.484	1.472	1.465	1.451	1.461	1.467	1.46	1.426	1.441	1.474	1.472	1.445	1.438	1.453	1.467	1.466	1.418	1.411	1.45	1.418	1.475	1.461
436	1.425	1.365	1.375	1.422	1.42	1.413	1.4	1.443	1.381	1.376	1.378	1.407	1.415	1.444	1.4	1.435	1.471	1.43	1.421	1.394	1.406	1.348	1.417	1.432	1.419	1.395	1.384	1.408	1.443	1.408	1.418	1.434	1.43	1.407	1.41	1.442	1.432	1.409	1.401	1.403	1.419	1.399	1.409	1.388	1.413	1.417	1.39	1.385	1.427
437	1.413	1.442	1.368	1.397	1.4	1.412	1.355	1.438	1.388	1.388	1.322	1.41	1.37	1.377	1.42	1.372	1.433	1.418	1.405	1.407	1.369	1.38	1.44	1.433	1.436	1.393	1.352	1.403	1.424	1.384	1.395	1.369	1.412	1.39	1.395	1.43	1.38	1.414	1.365	1.408	1.419	1.399	1.405	1.377	1.381	1.385	1.341	1.372	1.435
438	1.42	1.407	1.369	1.409	1.385	1.376	1.416	1.419	1.38	1.397	1.404	1.407	1.428	1.413	1.356	1.378	1.438	1.377	1.457	1.407	1.407	1.411	1.426	1.402	1.464	1.39	1.4	1.427	1.43	1.43	1.419	1.433	1.457	1.393	1.361	1.365	1.426	1.44	1.408	1.379	1.443	1.394	1.424	1.35	1.436	1.393	1.477	1.424	1.424
439	1.51	1.516	1.5	1.49	1.465	1.443	1.478	1.446	1.444	1.468	1.569	1.458	1.524	1.439	1.49	1.485	1.476	1.473	1.492	1.509	1.479	1.485	1.481	1.514	1.51	1.488	1.498	1.509	1.532	1.454	1.452	1.517	1.511	1.531	1.461	1.391	1.55	1.543	1.416	1.438	1.545	1.513	1.538	1.461	1.506	1.534	1.48	1.504	1.472
440	1.39	1.329	1.41	1.385	1.408	1.394	1.444	1.429	1.343	1.356	1.435	1.427	1.399	1.408	1.407	1.469	1.455	1.459	1.445	1.374	1.434	1.361	1.407	1.436	1.37	1.362	1.338	1.414	1.417	1.399	1.397	1.44	1.43	1.378	1.338	1.455	1.438	1.359	1.372	1.382	1.401	1.396	1.385	1.366	1.391	1.421	1.39	1.374	1.418
441	1.417	1.422	1.413	1.407	1.398	1.394	1.403	1.429	1.389	1.416	1.394	1.453	1.42	1.402	1.374	1.363	1.467	1.389	1.47	1.379	1.422	1.421	1.435	1.403	1.486	1.425	1.397	1.415	1.434	1.473	1.409	1.458	1.444	1.424	1.367	1.377	1.455	1.45	1.425	1.377	1.44	1.394	1.426	1.335	1.464	1.388	1.534	1.429	1.424
442	1.392	1.304	1.365	1.408	1.402	1.422	1.411	1.434	1.315	1.356	1.378	1.416	1.445	1.457	1.367	1.495	1.458	1.45	1.408	1.382	1.455	1.316	1.388	1.45	1.35	1.36	1.343	1.379	1.469	1.401	1.441	1.426	1.423	1.385	1.394	1.456	1.449	1.391	1.381	1.377	1.412	1.335	1.398	1.329	1.447	1.436	1.376	1.369	1.409
443	1.477	1.414	1.48	1.417	1.39	1.536	1.426	1.46	1.323	1.533	1.428	1.465	1.447	1.363	1.423	1.423	1.431	1.459	1.45	1.435	1.444	1.462	1.429	1.462	1.502	1.401	1.452	1.439	1.449	1.504	1.411	1.399	1.484	1.439	1.481	1.476	1.485	1.432	1.456	1.48	1.45	1.434	1.521	1.384	1.527	1.444	1.479	1.488	1.471
0	1.397	1.407	1.373	1.404	1.401	1.372	1.413	1.409	1.403	1.395	1.398	1.437	1.429	1.403	1.361	1.393	1.421	1.388	1.415	1.379	1.428	1.394	1.437	1.414	1.438	1.413	1.398	1.43	1.443	1.425	1.407	1.421	1.443	1.417	1.373	1.377	1.419	1.437	1.416	1.397	1.44	1.383	1.399	1.348	1.44	1.404	1.446	1.425	1.433
0	1.434	1.457	1.437	1.452	1.412	1.413	1.443	1.408	1.4	1.407	1.437	1.422	1.443	1.432	1.411	1.408	1.44	1.418	1.461	1.434	1.486	1.415	1.402	1.423	1.434	1.418	1.409	1.451	1.465	1.426	1.433	1.417	1.459	1.458	1.405	1.416	1.434	1.487	1.411	1.432	1.433	1.418	1.451	1.417	1.437	1.438	1.435	1.439	1.454
0	NaN	NaN	NaN	NaN	NaN	NaN	NaN	NaN	NaN	NaN	NaN	NaN	NaN	NaN	NaN	NaN	NaN	NaN	NaN	NaN	NaN	NaN	NaN	NaN	NaN	NaN	NaN	NaN	NaN	NaN	NaN	NaN	NaN	NaN	NaN	NaN	NaN	NaN	NaN	NaN	NaN	NaN	NaN	NaN	NaN	NaN	NaN	NaN	NaN
444	1.399	1.326	1.385	1.389	1.421	1.388	1.432	1.487	1.362	1.378	1.409	1.4	1.456	1.436	1.412	1.465	1.456	1.495	1.43	1.402	1.412	1.319	1.387	1.446	1.373	1.399	1.413	1.449	1.482	1.393	1.432	1.445	1.468	1.418	1.377	1.458	1.468	1.388	1.392	1.403	1.456	1.388	1.393	1.362	1.421	1.46	1.393	1.366	1.452
445	1.452	1.449	1.491	1.35	1.381	1.582	1.406	1.452	1.309	1.428	1.455	1.403	1.416	1.36	1.423	1.415	1.466	1.456	1.481	1.456	1.391	1.461	1.407	1.474	1.487	1.397	1.453	1.452	1.478	1.469	1.493	1.398	1.435	1.451	1.449	1.447	1.41	1.473	1.476	1.429	1.499	1.431	1.51	1.429	1.443	1.438	1.426	1.48	1.452
0	1.375	NaN	NaN	NaN	NaN	NaN	NaN	NaN	NaN	NaN	NaN	NaN	NaN	NaN	NaN	NaN	NaN	NaN	NaN	NaN	NaN	NaN	NaN	NaN	NaN	NaN	NaN	NaN	NaN	NaN	NaN	NaN	NaN	NaN	NaN	NaN	NaN	NaN	NaN	NaN	NaN	NaN	NaN	NaN	NaN	NaN	NaN	NaN	NaN
0	1.416	1.403	1.397	1.405	1.426	1.404	1.42	1.41	1.397	1.391	1.433	1.416	1.413	1.429	1.403	1.399	1.435	1.444	1.446	1.397	1.459	1.339	1.406	1.416	1.363	1.369	1.373	1.424	1.445	1.408	1.412	1.403	1.469	1.394	1.374	1.459	1.425	1.382	1.383	1.42	1.395	1.381	1.417	1.386	1.399	1.414	1.396	1.402	1.422
446	1.404	1.363	1.39	1.404	1.417	1.449	1.383	1.438	1.334	1.308	1.389	1.411	1.399	1.507	1.401	1.48	1.431	1.417	1.41	1.376	1.426	1.294	1.374	1.387	1.376	1.358	1.38	1.412	1.415	1.403	1.42	1.432	1.464	1.388	1.357	1.429	1.495	1.377	1.38	1.348	1.403	1.34	1.386	1.35	1.399	1.443	1.37	1.337	1.454
447	1.393	1.388	1.389	1.39	1.372	1.377	1.386	1.395	1.38	1.387	1.391	1.398	1.401	1.389	1.351	1.374	1.418	1.371	1.399	1.381	1.396	1.386	1.408	1.396	1.423	1.402	1.38	1.386	1.41	1.421	1.381	1.406	1.416	1.39	1.365	1.375	1.38	1.421	1.387	1.386	1.393	1.385	1.388	1.366	1.401	1.373	1.409	1.39	1.399
0	1.421	1.367	1.368	1.399	1.413	1.414	1.408	1.441	1.392	1.37	1.395	1.39	1.396	1.423	NaN	NaN	NaN	NaN	NaN	NaN	NaN	NaN	NaN	NaN	NaN	NaN	NaN	NaN	NaN	NaN	NaN	NaN	NaN	NaN	NaN	NaN	NaN	NaN	NaN	NaN	NaN	NaN	NaN	NaN	NaN	NaN	NaN	NaN	NaN
448	1.333	1.355	1.368	1.346	1.372	1.382	1.366	1.36	1.38	1.371	1.383	1.373	1.368	1.375	1.377	1.357	1.373	1.385	1.379	1.374	1.364	1.363	1.365	1.377	1.384	1.373	1.378	1.38	1.398	1.366	1.369	1.377	1.387	1.365	1.344	1.385	1.373	1.368	1.376	1.371	1.367	1.363	1.373	1.356	1.376	1.378	1.368	1.386	1.39
0	1.407	1.379	1.447	1.441	1.431	1.435	1.421	1.436	1.418	1.456	1.435	1.447	1.419	1.413	1.442	1.444	1.446	1.436	1.45	1.419	1.483	1.422	1.41	1.429	1.473	1.435	1.467	1.413	1.452	1.421	1.418	1.397	1.459	1.439	1.423	1.495	1.461	1.441	1.418	1.452	1.416	1.437	1.455	1.4	1.444	1.481	1.45	1.467	1.472
449	1.461	1.428	1.438	1.405	1.448	1.465	1.437	1.448	1.444	1.402	1.45	1.45	1.421	1.412	1.452	1.491	1.445	1.459	1.476	1.462	1.463	1.429	1.372	1.451	1.455	1.407	1.468	1.41	1.468	1.446	1.426	1.4	1.432	1.441	1.429	1.496	1.462	1.429	1.427	1.462	1.432	1.448	1.454	1.399	1.448	1.448	1.456	1.433	1.44
0	1.479	1.43	1.514	1.425	1.474	1.443	1.412	1.463	1.441	1.435	1.453	1.418	1.457	1.443	1.438	1.459	1.469	1.445	1.459	1.427	1.45	1.404	1.428	1.412	1.437	1.43	1.428	1.454	1.411	1.415	1.402	1.466	1.44	1.469	1.406	1.433	1.365	1.467	1.45	1.435	1.468	1.485	1.448	1.399	1.386	1.457	1.454	1.443	1.458
0	1.365	1.368	1.375	1.365	1.376	1.373	1.373	1.375	1.364	1.357	1.368	1.389	1.359	1.385	1.384	1.385	1.385	1.391	1.386	1.382	1.382	1.369	1.357	1.361	1.379	1.368	1.357	1.369	1.392	1.347	1.374	1.371	1.384	1.359	1.356	1.383	1.391	1.377	1.366	1.367	1.368	1.356	1.363	1.368	1.389	1.381	1.377	1.381	1.395
0	1.454	1.439	1.436	1.388	1.442	1.409	1.442	1.421	1.436	1.415	1.441	1.408	1.44	1.438	1.416	1.427	1.439	1.456	1.436	1.424	1.458	1.42	1.412	1.436	1.453	1.435	1.425	1.439	1.439	1.414	1.397	1.45	1.467	1.467	1.444	1.405	1.43	1.467	1.413	1.445	1.445	1.443	1.441	1.415	1.445	1.416	1.451	1.447	1.458
0	1.36	1.377	1.368	1.362	1.376	1.376	1.352	1.375	1.344	1.363	1.39	1.37	1.354	1.367	1.362	1.349	1.375	1.384	1.396	1.352	1.378	1.322	1.348	1.36	1.376	1.341	1.37	1.377	1.385	1.347	1.354	1.361	1.352	1.363	1.349	1.363	1.365	1.372	1.358	1.396	1.334	1.37	1.387	1.36	1.358	1.38	1.367	1.367	1.363
450	1.438	1.489	1.438	1.42	1.433	1.438	1.425	1.444	1.454	1.425	1.443	1.428	1.477	1.447	1.434	1.451	1.473	1.431	1.471	1.432	1.461	1.429	1.439	1.448	1.476	1.459	1.427	1.444	1.426	1.415	1.428	1.456	1.438	1.472	1.429	1.408	1.435	1.467	1.457	1.459	1.444	1.454	1.448	1.424	1.432	1.431	1.462	1.466	1.457
0	1.56	1.561	1.499	1.45	1.499	1.52	1.558	1.546	1.5	1.508	1.46	1.457	1.487	1.464	1.423	1.504	1.496	1.487	1.483	1.496	1.488	1.424	1.54	1.457	1.511	1.568	1.51	1.501	1.444	1.517	1.482	1.517	1.526	1.534	1.518	1.419	1.411	1.531	1.52	1.491	1.521	1.492	1.48	1.474	1.512	1.446	1.51	1.505	1.564
451	1.376	1.374	1.356	1.348	1.373	1.341	1.332	1.384	1.321	1.36	1.38	1.344	1.331	1.365	1.364	1.354	1.362	1.377	1.369	1.342	1.389	1.327	1.341	1.377	1.376	1.341	1.374	1.359	1.384	1.363	1.355	1.361	1.367	1.357	1.34	1.361	1.376	1.374	1.349	1.354	1.333	1.372	1.367	1.363	1.364	1.374	1.366	1.362	1.384
452	1.383	1.44	1.369	1.42	1.48	1.405	1.399	1.384	1.378	1.425	1.443	1.396	1.395	1.385	1.371	1.405	1.448	1.397	1.403	1.371	1.434	1.402	1.344	1.423	1.388	1.412	1.39	1.396	1.418	1.397	1.381	1.354	1.397	1.413	1.381	1.343	1.373	1.392	1.417	1.41	1.359	1.406	1.411	1.391	1.404	1.393	1.383	1.415	1.398
453	1.412	1.488	1.422	1.397	1.454	1.388	1.44	1.405	1.366	1.42	1.521	1.353	1.415	1.464	1.395	1.447	1.426	1.395	1.457	1.362	1.452	1.427	1.404	1.432	1.421	1.433	1.429	1.404	1.374	1.405	1.4	1.393	1.392	1.446	1.387	1.322	1.375	1.437	1.444	1.446	1.347	1.375	1.384	1.39	1.399	1.382	1.357	1.384	1.372
[truncated: 215 more columns]
