# Supplementary material for: Fractional killing arises from cell-to-cell variability in overcoming a caspase activity threshold
Source: Mol Syst Biol. 2015 May 7;11(5):803. doi: 10.15252/msb.20145584 (PMC4461398; doi:10.15252/msb.20145584)
Supplement: Supplementary file 3 [file msb0011-0803-sd3.zip › All_data/028_TRAIL (1 ngml) + Bortezomib (100 nM)_2/C8_activity.tsv]

Cell #	T=5min	T=10min	T=15min	T=20min	T=25min	T=30min	T=35min	T=40min	T=45min	T=50min	T=55min	T=60min	T=65min	T=70min	T=75min	T=80min	T=85min	T=90min	T=95min	T=100min	T=105min	T=110min	T=115min	T=120min	T=125min	T=130min	T=135min	T=140min	T=145min	T=150min	T=155min	T=160min	T=165min	T=170min	T=175min	T=180min	T=185min	T=190min	T=195min	T=200min	T=205min	T=210min	T=215min	T=220min	T=225min	T=230min	T=235min	T=240min	T=245min
1	-6.776e-21	-0.0001179	-0.000218	-0.0003014	-0.0003695	-0.0004197	-0.0004522	-0.0004677	-0.0004659	-0.0004485	-0.000414	-0.0003632	-0.0003059	-0.0002493	-0.0001949	-0.0001415	-9.269e-05	-5.161e-05	-1.831e-05	7.965e-06	2.694e-05	3.603e-05	3.922e-05	3.69e-05	2.692e-05	1.314e-05	-5.441e-06	-2.591e-05	-4.348e-05	-5.588e-05	-6.329e-05	-6.469e-05	-5.683e-05	-4.509e-05	-2.974e-05	-1.043e-05	1.055e-05	3.299e-05	5.626e-05	7.941e-05	9.998e-05	0.0001175	0.000133	0.0001436	0.0001525	0.00016	0.0001674	0.0001768	0.0001903
2	2.711e-20	-7.643e-05	-0.0001324	-0.000169	-0.0001871	-0.0001906	-0.0001792	-0.0001566	-0.0001277	-9.266e-05	-5.316e-05	-1.108e-05	2.344e-05	4.016e-05	4.162e-05	2.908e-05	6.54e-06	-2.385e-05	-5.59e-05	-8.522e-05	-0.0001107	-0.0001316	-0.0001456	-0.0001526	-0.0001528	-0.0001476	-0.000137	-0.0001224	-0.0001035	-8.396e-05	-6.576e-05	-4.807e-05	-2.88e-05	-8.429e-06	1.25e-05	3.355e-05	5.432e-05	7.463e-05	9.388e-05	0.000109	0.0001216	0.0001329	0.0001422	0.0001468	0.0001455	0.0001396	0.0001313	0.0001227	0.0001136
3	-1.355e-20	-0.0001973	-0.00036	-0.0004875	-0.0005845	-0.0006538	-0.0006998	-0.0007227	-0.0007213	-0.0006949	-0.0006426	-0.0005679	-0.0004882	-0.0004196	-0.0003633	-0.0003164	-0.0002757	-0.0002362	-0.0001986	-0.0001642	-0.0001346	-0.0001076	-8.228e-05	-5.927e-05	-3.999e-05	-2.245e-05	-6.958e-06	4.36e-06	8.13e-06	5.879e-06	2.805e-07	-6.834e-06	-1.753e-05	-2.859e-05	-3.971e-05	-5.039e-05	-6.069e-05	-6.962e-05	-7.575e-05	-7.59e-05	-7.07e-05	-6.316e-05	-5.145e-05	-3.652e-05	-2.114e-05	-3.617e-06	1.603e-05	3.595e-05	5.598e-05
4	-6.776e-21	-1.928e-05	-3.113e-05	-3.547e-05	-3.119e-05	-2.16e-05	-7.496e-06	8.634e-06	2.298e-05	3.602e-05	4.628e-05	5.388e-05	5.55e-05	4.722e-05	3.129e-05	7.648e-06	-2.064e-05	-4.977e-05	-7.629e-05	-9.71e-05	-0.0001095	-0.0001145	-0.0001131	-0.0001053	-9.025e-05	-7.232e-05	-5.167e-05	-2.878e-05	-4.634e-06	1.881e-05	4.119e-05	5.905e-05	7.532e-05	9.237e-05	0.0001101	0.0001267	0.0001437	0.0001606	0.0001757	0.0001866	0.0001961	0.0002032	0.0002094	0.0002125	0.0002088	0.0001987	0.0001851	0.0001693	0.0001526
5	8.132e-20	-0.0002032	-0.0003636	-0.0004855	-0.0005713	-0.0006188	-0.0006365	-0.0006269	-0.0005899	-0.0005301	-0.000448	-0.0003459	-0.0002483	-0.0001729	-0.0001159	-7.417e-05	-5.146e-05	-3.936e-05	-3.525e-05	-3.599e-05	-3.976e-05	-4.751e-05	-5.309e-05	-5.51e-05	-5.746e-05	-6.01e-05	-6.401e-05	-6.439e-05	-6.164e-05	-5.558e-05	-4.793e-05	-3.687e-05	-1.874e-05	4.092e-07	2.079e-05	4.236e-05	6.393e-05	8.491e-05	0.0001036	0.0001177	0.0001268	0.0001332	0.000136	0.000131	0.0001222	0.00011	9.958e-05	9.405e-05	9.555e-05
6	-2.711e-20	-0.0002224	-0.0004038	-0.0005468	-0.0006547	-0.0007274	-0.000768	-0.0007773	-0.0007552	-0.0007046	-0.0006241	-0.0005175	-0.0004086	-0.0003148	-0.0002344	-0.0001652	-0.000108	-6.187e-05	-2.677e-05	-9.672e-07	1.651e-05	2.305e-05	2.562e-05	2.561e-05	2.07e-05	1.259e-05	1.576e-06	-9.411e-06	-1.765e-05	-2.248e-05	-2.483e-05	-2.273e-05	-1.224e-05	4.756e-07	1.653e-05	3.563e-05	5.642e-05	7.822e-05	9.85e-05	0.0001153	0.000129	0.0001403	0.0001479	0.0001499	0.0001501	0.0001484	0.0001469	0.0001471	0.0001501
7	6.776e-21	-3.936e-05	-6.686e-05	-8.183e-05	-8.337e-05	-7.5e-05	-6.504e-05	-5.456e-05	-3.96e-05	-1.904e-05	7.293e-06	3.89e-05	6.74e-05	8.698e-05	9.675e-05	9.545e-05	8.551e-05	7.291e-05	6.045e-05	4.673e-05	3.229e-05	1.569e-05	-2.185e-06	-1.801e-05	-3.128e-05	-4.055e-05	-4.432e-05	-4.243e-05	-3.57e-05	-2.776e-05	-1.629e-05	-1.119e-06	1.966e-05	4.514e-05	7.302e-05	0.0001022	0.0001306	0.0001552	0.0001743	0.000186	0.0001937	0.0001952	0.0001905	0.0001786	0.0001603	0.0001379	0.000114	9.077e-05	7.119e-05
8	0	1.113e-05	2.68e-05	4.65e-05	6.547e-05	8.258e-05	9.869e-05	0.0001129	0.0001225	0.0001294	0.000135	0.0001364	0.0001316	0.0001193	0.0001006	7.997e-05	5.859e-05	3.773e-05	1.908e-05	3.384e-06	-1.224e-05	-2.818e-05	-4.126e-05	-5.298e-05	-6.421e-05	-7.39e-05	-8.216e-05	-8.903e-05	-9.564e-05	-0.0001033	-0.0001101	-0.0001141	-0.0001137	-0.0001094	-9.932e-05	-8.421e-05	-6.539e-05	-4.549e-05	-2.602e-05	-7.217e-06	1.179e-05	2.889e-05	4.498e-05	5.731e-05	6.523e-05	6.845e-05	6.89e-05	6.669e-05	6.383e-05
9	0	-0.0001068	-0.0001934	-0.000259	-0.0003078	-0.0003401	-0.0003572	-0.0003603	-0.0003503	-0.0003284	-0.0002931	-0.0002472	-0.0002002	-0.000162	-0.0001342	-0.0001138	-9.959e-05	-8.888e-05	-8.063e-05	-7.325e-05	-6.66e-05	-6.09e-05	-5.437e-05	-4.965e-05	-4.644e-05	-4.151e-05	-3.538e-05	-2.864e-05	-2.42e-05	-2.22e-05	-2.318e-05	-2.542e-05	-2.882e-05	-3.282e-05	-3.474e-05	-3.494e-05	-3.569e-05	-3.612e-05	-3.616e-05	-3.285e-05	-2.56e-05	-1.545e-05	-3.159e-06	1.106e-05	2.639e-05	4.27e-05	6e-05	7.838e-05	9.717e-05
10	-9.529e-22	1.214e-06	8.361e-06	2.132e-05	3.558e-05	4.789e-05	5.947e-05	6.987e-05	7.635e-05	8.191e-05	8.688e-05	8.791e-05	8.218e-05	6.737e-05	4.522e-05	2.013e-05	-5.618e-06	-3.074e-05	-5.502e-05	-7.721e-05	-9.973e-05	-0.0001217	-0.0001389	-0.0001533	-0.0001628	-0.0001681	-0.00017	-0.0001687	-0.0001661	-0.0001616	-0.0001532	-0.0001399	-0.000121	-9.934e-05	-7.161e-05	-4.278e-05	-1.288e-05	1.718e-05	4.552e-05	7.202e-05	9.66e-05	0.0001154	0.0001297	0.0001373	0.0001398	0.0001347	0.0001254	0.0001124	9.657e-05
11	1.355e-20	-0.000178	-0.0003219	-0.0004319	-0.0005107	-0.0005573	-0.0005775	-0.0005737	-0.0005468	-0.0005001	-0.0004331	-0.0003503	-0.000269	-0.0002043	-0.0001556	-0.0001207	-0.0001022	-9.398e-05	-9.255e-05	-9.505e-05	-9.987e-05	-0.0001082	-0.0001131	-0.0001157	-0.0001187	-0.0001207	-0.000122	-0.0001185	-0.0001107	-0.0001003	-8.807e-05	-7.282e-05	-5.163e-05	-3.028e-05	-8.11e-06	1.571e-05	4e-05	6.364e-05	8.538e-05	0.0001042	0.0001207	0.0001353	0.000147	0.0001528	0.0001559	0.0001567	0.0001563	0.0001569	0.0001607
12	0	-6.476e-07	5.191e-06	1.61e-05	2.962e-05	4.331e-05	5.824e-05	7.135e-05	8.124e-05	8.999e-05	9.685e-05	9.96e-05	9.484e-05	7.986e-05	5.754e-05	3.037e-05	-8.668e-09	-3.333e-05	-6.373e-05	-9.114e-05	-0.0001165	-0.0001388	-0.000155	-0.0001647	-0.0001682	-0.0001666	-0.0001602	-0.0001496	-0.0001351	-0.0001196	-0.0001028	-8.528e-05	-6.52e-05	-4.382e-05	-2.219e-05	-6.978e-07	2.054e-05	4.114e-05	6.011e-05	7.694e-05	9.083e-05	0.0001021	0.000113	0.0001197	0.0001223	0.0001221	0.0001208	0.0001184	0.0001147
13	0	3.411e-05	6.888e-05	0.0001042	0.0001289	0.0001439	0.0001484	0.0001421	0.0001278	0.0001053	8.44e-05	6.446e-05	4.465e-05	2.303e-05	-7.045e-07	-2.392e-05	-4.507e-05	-6.31e-05	-7.578e-05	-8.656e-05	-9.683e-05	-0.000109	-0.0001211	-0.0001318	-0.0001388	-0.0001396	-0.0001312	-0.0001168	-9.766e-05	-7.744e-05	-5.267e-05	-2.213e-05	1.266e-05	4.962e-05	8.789e-05	0.0001261	0.0001602	0.0001881	0.0002119	0.0002316	0.0002498	0.0002623	0.0002696	0.0002729	0.0002744	0.0002746	0.0002743	0.0002758	0.0002795
14	0	-7.008e-05	-0.0001211	-0.0001548	-0.0001764	-0.0001883	-0.0001903	-0.0001844	-0.0001716	-0.0001513	-0.0001218	-8.611e-05	-5.378e-05	-3.467e-05	-2.619e-05	-2.351e-05	-2.499e-05	-2.949e-05	-3.425e-05	-4.026e-05	-4.834e-05	-5.938e-05	-6.932e-05	-7.914e-05	-8.82e-05	-9.625e-05	-0.0001039	-0.0001104	-0.0001165	-0.0001234	-0.0001288	-0.0001314	-0.0001294	-0.000125	-0.0001163	-0.0001035	-8.846e-05	-7.163e-05	-5.507e-05	-3.916e-05	-2.272e-05	-6.502e-06	9.565e-06	2.407e-05	3.781e-05	5.046e-05	6.205e-05	7.361e-05	8.454e-05
15	1.016e-20	-3.798e-05	-6.619e-05	-8.593e-05	-9.815e-05	-0.0001045	-0.0001062	-0.0001044	-9.888e-05	-8.916e-05	-7.476e-05	-5.72e-05	-4.138e-05	-3.194e-05	-2.704e-05	-2.606e-05	-2.705e-05	-2.862e-05	-2.797e-05	-2.566e-05	-2.312e-05	-2.123e-05	-1.78e-05	-1.367e-05	-9.261e-06	-4.656e-06	6.598e-07	5.762e-06	9.962e-06	1.028e-05	7.877e-06	5.134e-06	3.553e-06	2.886e-06	4.194e-06	8.266e-06	1.421e-05	2.099e-05	2.911e-05	3.952e-05	5.394e-05	7.118e-05	9.008e-05	0.0001096	0.0001287	0.0001469	0.0001637	0.0001799	0.0001963
16	-1.694e-21	-2.002e-05	-3.792e-05	-5.373e-05	-6.93e-05	-8.38e-05	-9.719e-05	-0.0001095	-0.0001191	-0.0001252	-0.0001242	-0.000117	-0.0001069	-9.45e-05	-8.049e-05	-6.623e-05	-5.202e-05	-3.763e-05	-2.225e-05	-9.717e-06	-2.539e-06	-2.455e-06	-8.919e-06	-1.743e-05	-2.853e-05	-4.007e-05	-5.007e-05	-5.901e-05	-6.722e-05	-7.478e-05	-7.67e-05	-7.116e-05	-5.878e-05	-4.033e-05	-2.045e-05	1.569e-06	2.47e-05	4.782e-05	7.066e-05	9.196e-05	0.0001108	0.0001224	0.0001274	0.0001267	0.0001233	0.0001202	0.0001164	0.0001117	0.0001071
17	2.033e-20	-9.877e-05	-0.0001767	-0.0002356	-0.000279	-0.0003084	-0.0003242	-0.0003284	-0.0003215	-0.0003025	-0.0002705	-0.0002276	-0.0001854	-0.0001538	-0.0001306	-0.0001129	-0.0001005	-9.26e-05	-8.603e-05	-8.22e-05	-8.154e-05	-8.384e-05	-8.58e-05	-8.681e-05	-8.686e-05	-8.619e-05	-8.505e-05	-8.202e-05	-7.612e-05	-6.961e-05	-6.028e-05	-4.848e-05	-3.381e-05	-1.943e-05	-5.15e-06	8.993e-06	2.277e-05	3.603e-05	4.773e-05	5.487e-05	6.004e-05	6.234e-05	6.387e-05	6.273e-05	6.268e-05	6.393e-05	6.686e-05	7.128e-05	7.693e-05
18	8.47e-22	1.168e-05	2.329e-05	3.7e-05	4.817e-05	5.631e-05	5.997e-05	5.891e-05	5.47e-05	4.618e-05	3.75e-05	2.506e-05	9.212e-06	-8.999e-06	-3.08e-05	-5.154e-05	-6.943e-05	-8.378e-05	-9.378e-05	-9.914e-05	-9.946e-05	-9.896e-05	-9.377e-05	-8.54e-05	-7.56e-05	-6.207e-05	-4.826e-05	-3.499e-05	-2.323e-05	-1.409e-05	-8.785e-06	-6.402e-06	-2.524e-06	-5.219e-07	2.1e-06	6.459e-06	8.824e-06	1.062e-05	1.164e-05	1.412e-05	1.896e-05	2.536e-05	3.303e-05	3.864e-05	4.474e-05	4.963e-05	5.305e-05	5.847e-05	6.579e-05
19	1.694e-21	1.968e-05	3.955e-05	5.843e-05	7.451e-05	8.225e-05	8.221e-05	7.344e-05	5.827e-05	4.024e-05	2.335e-05	8.52e-06	-5.832e-06	-1.899e-05	-3.011e-05	-4.133e-05	-4.782e-05	-5.132e-05	-4.889e-05	-4.463e-05	-4.083e-05	-3.921e-05	-3.959e-05	-3.987e-05	-4.068e-05	-4.085e-05	-3.734e-05	-3.316e-05	-2.64e-05	-2.061e-05	-1.215e-05	8.026e-07	1.786e-05	3.75e-05	5.768e-05	7.857e-05	9.778e-05	0.0001131	0.0001259	0.0001336	0.0001391	0.00014	0.0001368	0.0001298	0.000121	0.0001131	0.0001061	0.0001015	0.0001006
20	-2.647e-22	1.162e-07	2.916e-06	6.416e-06	1.093e-05	1.492e-05	1.809e-05	1.979e-05	1.922e-05	1.716e-05	1.498e-05	1.205e-05	7.194e-06	-1.623e-06	-1.157e-05	-2.499e-05	-3.851e-05	-5.097e-05	-6.038e-05	-6.652e-05	-7.113e-05	-7.498e-05	-7.675e-05	-7.655e-05	-7.369e-05	-6.934e-05	-6.067e-05	-4.977e-05	-3.79e-05	-2.769e-05	-1.762e-05	-5.974e-06	6.202e-06	1.86e-05	3.125e-05	4.37e-05	5.55e-05	6.513e-05	7.204e-05	7.654e-05	8.085e-05	8.282e-05	8.257e-05	8.182e-05	8.075e-05	7.993e-05	7.978e-05	8.138e-05	8.455e-05
21	0	-4.112e-05	-7.342e-05	-9.921e-05	-0.0001186	-0.0001319	-0.0001393	-0.0001408	-0.000138	-0.0001309	-0.0001161	-9.317e-05	-6.82e-05	-4.607e-05	-2.549e-05	-9.079e-06	4.416e-06	1.521e-05	2.366e-05	3.116e-05	3.706e-05	3.748e-05	3.255e-05	2.354e-05	1.143e-05	-2.456e-06	-1.514e-05	-2.735e-05	-3.841e-05	-4.884e-05	-5.877e-05	-6.762e-05	-7.271e-05	-7.361e-05	-6.995e-05	-6.116e-05	-4.812e-05	-3.191e-05	-1.24e-05	9.545e-06	3.435e-05	6.088e-05	9e-05	0.0001205	0.000153	0.0001873	0.000222	0.000255	0.0002845
22	-1.084e-19	0.0008703	0.001558	0.002078	0.002402	0.002558	0.00259	0.002515	0.002259	0.001824	0.001311	0.0007013	0.0001124	-0.0003866	-0.0008051	-0.001155	-0.001442	-0.001696	-0.00194	-0.002072	-0.002116	-0.002162	-0.002188	-0.002204	-0.002188	-0.002145	-0.002067	-0.00197	-0.001837	-0.001665	-0.00152	-0.001391	-0.001245	-0.001098	-0.0009646	-0.0008632	-0.0007752	-0.0007054	-0.0006498	-0.0006163	-0.0006025	-0.0005864	-0.0005733	-0.0005688	-0.0005692	-0.0005591	-0.0005236	-0.0004785	-0.0004223
23	-8.47e-22	9.4e-06	1.833e-05	2.691e-05	3.522e-05	4.208e-05	4.797e-05	5.164e-05	5.291e-05	5.406e-05	5.386e-05	5.146e-05	4.848e-05	4.423e-05	3.854e-05	3.263e-05	2.707e-05	2.162e-05	1.881e-05	1.786e-05	1.596e-05	1.26e-05	9.572e-06	5.173e-06	2.478e-07	-4.11e-06	-7.886e-06	-1.061e-05	-1.206e-05	-1.522e-05	-1.914e-05	-2.176e-05	-2.062e-05	-1.77e-05	-1.117e-05	-1.155e-06	1.042e-05	2.262e-05	3.409e-05	4.448e-05	5.714e-05	7.146e-05	8.693e-05	0.0001012	0.0001155	0.0001287	0.0001403	0.0001526	0.0001661
24	-6.776e-21	2.331e-05	4.583e-05	6.818e-05	8.926e-05	0.0001063	0.000118	0.0001248	0.0001265	0.0001245	0.000119	0.0001086	9.499e-05	7.827e-05	5.806e-05	3.619e-05	1.435e-05	-6.151e-06	-2.514e-05	-4.251e-05	-5.697e-05	-6.985e-05	-7.938e-05	-8.768e-05	-9.436e-05	-9.8e-05	-9.866e-05	-9.678e-05	-9.334e-05	-8.96e-05	-8.466e-05	-8.034e-05	-7.44e-05	-6.782e-05	-5.875e-05	-4.742e-05	-3.61e-05	-2.597e-05	-1.617e-05	-6.384e-06	4.656e-06	1.651e-05	3.043e-05	4.48e-05	6.012e-05	7.58e-05	9.138e-05	0.0001089	0.0001286
25	6.776e-21	-5.253e-05	-8.893e-05	-0.0001113	-0.0001216	-0.0001191	-0.0001059	-8.682e-05	-6.152e-05	-2.917e-05	1.182e-05	6.115e-05	0.0001121	0.0001535	0.0001859	0.0002092	0.0002213	0.0002228	0.0002202	0.0002145	0.0002027	0.000183	0.0001588	0.0001286	9.454e-05	5.739e-05	2.001e-05	-1.544e-05	-4.679e-05	-7.707e-05	-0.0001064	-0.0001293	-0.0001441	-0.0001537	-0.0001554	-0.0001489	-0.0001347	-0.0001165	-9.434e-05	-7.131e-05	-4.569e-05	-1.783e-05	6.89e-06	2.777e-05	4.735e-05	6.311e-05	7.471e-05	8.254e-05	9.007e-05
26	0	4.886e-06	8.364e-06	8.916e-06	7.015e-06	2.073e-06	-4.528e-06	-1.228e-05	-2.217e-05	-3.312e-05	-4.307e-05	-5.188e-05	-5.929e-05	-6.43e-05	-6.649e-05	-6.842e-05	-6.801e-05	-6.617e-05	-6.296e-05	-5.791e-05	-5.268e-05	-5.016e-05	-4.967e-05	-5.122e-05	-5.522e-05	-5.971e-05	-6.149e-05	-6.378e-05	-6.59e-05	-6.885e-05	-7.26e-05	-7.582e-05	-7.65e-05	-7.467e-05	-6.951e-05	-6.065e-05	-5.057e-05	-4.184e-05	-3.215e-05	-2.259e-05	-1.202e-05	-9.699e-07	1.078e-05	2.261e-05	3.462e-05	4.648e-05	5.821e-05	7.075e-05	8.523e-05
27	-8.47e-22	1.53e-05	3.127e-05	4.915e-05	6.519e-05	8.051e-05	9.475e-05	0.0001074	0.0001161	0.0001194	0.0001213	0.0001154	0.0001015	7.984e-05	5.284e-05	2.566e-05	-2.915e-06	-2.943e-05	-5.27e-05	-7.091e-05	-8.276e-05	-9.281e-05	-9.564e-05	-9.308e-05	-8.629e-05	-7.691e-05	-6.664e-05	-5.513e-05	-4.427e-05	-3.457e-05	-2.834e-05	-2.488e-05	-2.222e-05	-2.019e-05	-1.524e-05	-4.872e-06	1.084e-05	2.771e-05	4.703e-05	6.799e-05	8.931e-05	0.0001136	0.0001391	0.0001666	0.0001934	0.0002159	0.0002307	0.0002384	0.0002442
28	1.694e-21	4.277e-06	1.076e-05	2.107e-05	3.346e-05	4.51e-05	5.395e-05	5.897e-05	6.178e-05	6.423e-05	6.748e-05	6.85e-05	6.681e-05	6.032e-05	4.894e-05	3.386e-05	1.792e-05	2.852e-06	-8.407e-06	-1.787e-05	-2.72e-05	-3.786e-05	-4.732e-05	-5.614e-05	-6.238e-05	-6.585e-05	-6.649e-05	-6.561e-05	-6.386e-05	-6.424e-05	-6.46e-05	-6.291e-05	-5.708e-05	-4.79e-05	-3.487e-05	-2.042e-05	-5.536e-06	9.883e-06	2.593e-05	4.268e-05	6.182e-05	8.17e-05	0.0001006	0.0001174	0.0001319	0.0001443	0.0001565	0.0001697	0.0001834
29	4.743e-20	9.452e-05	0.0001673	0.0002245	0.0002538	0.0002567	0.0002412	0.0002122	0.0001652	0.0001079	5.526e-05	-4.899e-06	-5.584e-05	-9.339e-05	-0.0001194	-0.0001281	-0.0001232	-0.000109	-9.285e-05	-7.095e-05	-5.337e-05	-5.084e-05	-5.32e-05	-5.992e-05	-6.775e-05	-7.754e-05	-8.809e-05	-9.728e-05	-0.0001056	-0.0001101	-0.0001157	-0.0001175	-0.0001111	-9.873e-05	-9.308e-05	-9.368e-05	-9.406e-05	-9.831e-05	-0.0001088	-0.0001247	-0.0001432	-0.0001618	-0.0001808	-0.0002015	-0.0002256	-0.0002368	-0.0002284	-0.0002087	-0.0001773
30	2.033e-20	8.119e-05	0.0001451	0.0001931	0.0002206	0.0002313	0.0002242	0.0002028	0.0001716	0.000131	8.807e-05	3.281e-05	-2.213e-05	-6.944e-05	-0.0001059	-0.0001317	-0.0001495	-0.0001552	-0.0001543	-0.0001519	-0.0001514	-0.0001575	-0.0001599	-0.0001608	-0.0001623	-0.0001675	-0.0001723	-0.0001755	-0.0001827	-0.0001916	-0.0002007	-0.0002064	-0.0002073	-0.0002036	-0.0002005	-0.0001948	-0.0001813	-0.0001657	-0.0001512	-0.0001356	-0.0001192	-0.0001011	-8.397e-05	-6.783e-05	-5.787e-05	-4.45e-05	-2.682e-05	-1.11e-05	5.121e-06
31	-6.776e-21	2.016e-05	2.867e-05	3.323e-05	1.823e-05	-1.104e-05	-4.67e-05	-8.587e-05	-0.0001299	-0.0001737	-0.0001992	-0.0002194	-0.000223	-0.0002118	-0.0001884	-0.0001456	-9.272e-05	-3.609e-05	1.968e-05	7.358e-05	0.000118	0.0001391	0.0001445	0.0001352	0.0001152	8.397e-05	4.556e-05	4.897e-06	-3.664e-05	-7.406e-05	-0.0001073	-0.0001311	-0.0001395	-0.0001297	-0.0001145	-9.297e-05	-6.019e-05	-2.443e-05	1.16e-05	4.757e-05	7.975e-05	0.0001061	0.0001255	0.0001379	0.0001357	0.0001364	0.0001437	0.0001518	0.0001627
32	4.066e-20	0.0001423	0.000257	0.0003462	0.0003883	0.0003899	0.0003543	0.0002893	0.0001917	7.265e-05	-3.817e-05	-0.0001557	-0.0002519	-0.0003262	-0.0003785	-0.0004031	-0.0004063	-0.0003833	-0.0003476	-0.0002933	-0.0002416	-0.0002141	-0.0001971	-0.0001956	-0.0002007	-0.0002133	-0.0002243	-0.0002325	-0.0002487	-0.0002648	-0.0002864	-0.0002989	-0.0002928	-0.0002662	-0.0002379	-0.0002102	-0.0001716	-0.0001381	-0.0001107	-8.277e-05	-5.732e-05	-3.397e-05	-1.523e-05	-3.319e-06	-5.653e-06	4.353e-06	3.411e-05	6.58e-05	0.0001071
33	5.082e-21	-2.033e-05	-3.137e-05	-3.682e-05	-3.664e-05	-3.168e-05	-1.902e-05	-2.285e-06	1.307e-05	2.87e-05	4.383e-05	6.006e-05	7.312e-05	7.82e-05	7.761e-05	7.165e-05	5.989e-05	4.045e-05	1.905e-05	5.838e-07	-1.739e-05	-3.396e-05	-4.895e-05	-6.387e-05	-7.828e-05	-9.083e-05	-0.0001011	-0.0001083	-0.0001103	-0.0001097	-0.000109	-0.0001046	-9.707e-05	-8.722e-05	-7.246e-05	-5.282e-05	-3.073e-05	-7.273e-06	1.754e-05	4.145e-05	6.559e-05	9e-05	0.00011	0.0001262	0.0001401	0.0001491	0.0001524	0.0001514	0.0001471
34	-5.082e-21	9.918e-06	1.815e-05	2.365e-05	2.54e-05	2.428e-05	1.993e-05	1.251e-05	2.801e-06	-7.528e-06	-1.66e-05	-2.427e-05	-2.649e-05	-2.369e-05	-1.584e-05	-4.391e-06	8.535e-06	2.239e-05	3.788e-05	5.386e-05	6.671e-05	7.514e-05	8.027e-05	7.945e-05	7.386e-05	6.437e-05	5.366e-05	4.401e-05	3.716e-05	3.044e-05	2.586e-05	2.851e-05	3.96e-05	5.896e-05	8.651e-05	0.0001217	0.0001647	0.0002148	0.0002711	0.0003329	0.0004057	0.0004909	0.0005843	0.0006871	0.000801	0.0009302	0.001077	0.001244	0.001431
35	-1.355e-20	-7.8e-05	-0.0001432	-0.0001934	-0.0002314	-0.000258	-0.0002694	-0.0002669	-0.000255	-0.0002319	-0.0001959	-0.0001521	-0.0001063	-6.512e-05	-2.909e-05	3.109e-06	3.167e-05	5.481e-05	7.403e-05	9.293e-05	0.0001085	0.0001193	0.0001286	0.0001343	0.000137	0.0001385	0.0001392	0.0001391	0.0001384	0.0001355	0.000129	0.0001213	0.0001147	0.000109	0.0001061	0.000105	0.0001045	0.0001038	0.0001027	0.000101	0.0001012	0.000103	0.0001059	0.0001079	0.0001089	0.0001081	0.0001066	0.0001049	0.0001031
36	5.082e-21	2.69e-05	5.306e-05	7.671e-05	9.801e-05	0.0001156	0.0001269	0.0001296	0.0001256	0.0001179	0.0001068	9.41e-05	8.286e-05	7.058e-05	5.948e-05	4.829e-05	3.677e-05	2.434e-05	1.322e-05	3.931e-06	-6.065e-06	-1.739e-05	-3.047e-05	-4.631e-05	-6.219e-05	-7.901e-05	-9.492e-05	-0.0001092	-0.0001177	-0.0001209	-0.0001195	-0.0001126	-9.872e-05	-7.93e-05	-5.6e-05	-2.951e-05	-1.513e-06	2.773e-05	5.683e-05	8.092e-05	0.0001006	0.0001165	0.0001279	0.0001343	0.0001369	0.0001383	0.0001379	0.0001384	0.000138
37	0	6.944e-06	1.836e-05	3.242e-05	4.95e-05	6.671e-05	8.448e-05	0.000101	0.0001137	0.0001268	0.000138	0.0001481	0.0001546	0.0001543	0.0001469	0.0001337	0.0001155	9.369e-05	7.087e-05	4.84e-05	2.251e-05	-5.924e-06	-3.504e-05	-6.472e-05	-9.438e-05	-0.0001209	-0.0001442	-0.0001628	-0.0001772	-0.0001886	-0.0001967	-0.0001989	-0.0001946	-0.0001853	-0.0001701	-0.0001475	-0.0001204	-9.052e-05	-5.997e-05	-2.992e-05	6.259e-07	3.12e-05	6.05e-05	8.806e-05	0.0001143	0.0001375	0.0001558	0.0001701	0.0001811
38	-3.388e-20	5.582e-05	0.0001102	0.0001707	0.0002124	0.0002199	0.0002013	0.0001632	0.0001009	3.515e-05	-9.337e-06	-4.69e-05	-6.671e-05	-7.547e-05	-7.815e-05	-7.013e-05	-4.964e-05	-2.087e-05	5.277e-06	3.634e-05	5.57e-05	5.346e-05	3.958e-05	1.185e-05	-2.825e-05	-7.696e-05	-0.0001233	-0.0001636	-0.0001983	-0.0002202	-0.0002386	-0.0002439	-0.0002335	-0.0002064	-0.0001784	-0.0001472	-0.0001085	-7.294e-05	-4.268e-05	-1.678e-05	2.719e-06	1.797e-05	2.892e-05	3.285e-05	2.671e-05	3.242e-05	5.579e-05	8.368e-05	0.0001184
39	-3.388e-21	1.71e-05	3.224e-05	4.687e-05	5.666e-05	6.362e-05	6.819e-05	7.114e-05	7.167e-05	6.97e-05	7.035e-05	6.923e-05	6.883e-05	6.764e-05	6.502e-05	6.197e-05	5.699e-05	5.034e-05	4.088e-05	2.909e-05	1.365e-05	-8.894e-06	-3.48e-05	-6.45e-05	-9.501e-05	-0.0001239	-0.0001488	-0.0001695	-0.0001861	-0.0001982	-0.0002058	-0.0002073	-0.0002	-0.0001841	-0.000161	-0.0001334	-0.0001034	-7.486e-05	-4.76e-05	-2.213e-05	2.354e-06	2.519e-05	4.59e-05	6.181e-05	7.16e-05	7.793e-05	8.339e-05	8.869e-05	9.61e-05
40	-8.47e-22	1.21e-05	2.235e-05	3.109e-05	3.918e-05	4.603e-05	5.16e-05	5.443e-05	5.584e-05	5.746e-05	5.803e-05	5.531e-05	5.332e-05	5.144e-05	5.132e-05	5.181e-05	5.276e-05	5.261e-05	5.371e-05	5.317e-05	4.899e-05	4.164e-05	3.276e-05	2.012e-05	6.164e-06	-1.051e-05	-2.831e-05	-4.676e-05	-6.196e-05	-7.62e-05	-8.63e-05	-8.98e-05	-8.632e-05	-7.596e-05	-5.975e-05	-4.058e-05	-1.891e-05	4.358e-06	2.875e-05	4.973e-05	6.978e-05	8.733e-05	9.945e-05	0.0001065	0.0001086	0.0001077	0.0001055	0.0001046	0.0001054
41	8.47e-21	-2.492e-05	-4.562e-05	-5.949e-05	-6.851e-05	-7.253e-05	-7.314e-05	-6.984e-05	-6.144e-05	-4.981e-05	-3.246e-05	-1.428e-05	4.517e-06	2.033e-05	3.151e-05	3.787e-05	4.084e-05	4.1e-05	3.834e-05	3.13e-05	2.061e-05	2.565e-06	-1.647e-05	-3.633e-05	-5.597e-05	-7.365e-05	-8.75e-05	-9.872e-05	-0.0001064	-0.0001107	-0.0001101	-0.0001028	-8.464e-05	-6.134e-05	-3.596e-05	-8.078e-06	2.081e-05	4.963e-05	7.849e-05	0.0001055	0.0001299	0.0001511	0.000167	0.0001751	0.0001791	0.000181	0.000179	0.000175	0.0001697
42	0	2.769e-05	5.512e-05	8.5e-05	9.615e-05	8.914e-05	6.887e-05	3.903e-05	-1.611e-06	-4.684e-05	-7.915e-05	-0.0001052	-0.0001209	-0.0001293	-0.0001308	-0.0001194	-9.738e-05	-6.948e-05	-4.1e-05	-9.712e-06	1.586e-05	3.047e-05	3.848e-05	3.801e-05	3.094e-05	1.668e-05	7.472e-07	-1.626e-05	-3.278e-05	-4.59e-05	-5.923e-05	-6.791e-05	-7.049e-05	-6.418e-05	-5.301e-05	-3.757e-05	-1.442e-05	9.748e-06	3.444e-05	5.955e-05	8.33e-05	0.0001066	0.0001294	0.0001501	0.0001631	0.0001742	0.0001869	0.0001955	0.0002047
43	0	1.719e-05	3.423e-05	5.039e-05	6.541e-05	8.055e-05	9.651e-05	0.0001121	0.0001251	0.0001338	0.000141	0.0001466	0.0001527	0.0001576	0.0001626	0.0001659	0.0001657	0.000162	0.0001569	0.0001523	0.0001489	0.0001432	0.0001365	0.000126	0.0001138	9.834e-05	8.179e-05	6.676e-05	5.377e-05	4.072e-05	2.7e-05	1.363e-05	3.219e-06	-6.182e-06	-1.15e-05	-1.405e-05	-1.263e-05	-7.479e-06	-1.397e-06	6.689e-06	1.901e-05	3.545e-05	5.451e-05	7.545e-05	0.0001003	0.0001266	0.0001548	0.0001839	0.0002118
44	-3.388e-21	1.736e-05	3.31e-05	4.654e-05	5.62e-05	6.201e-05	6.525e-05	6.419e-05	5.856e-05	4.889e-05	3.783e-05	2.622e-05	1.738e-05	1.158e-05	9.581e-06	1.166e-05	1.795e-05	2.603e-05	3.699e-05	4.925e-05	6.198e-05	7.398e-05	8.4e-05	8.999e-05	9.237e-05	9.113e-05	8.698e-05	7.846e-05	6.979e-05	6.193e-05	5.589e-05	5.354e-05	5.458e-05	6.039e-05	6.929e-05	8.004e-05	9.234e-05	0.0001036	0.0001156	0.0001223	0.0001237	0.0001225	0.0001171	0.0001075	9.268e-05	7.706e-05	6.31e-05	5.062e-05	4.289e-05
45	1.112e-21	-1.861e-06	-8.021e-06	-1.517e-05	-2.322e-05	-3.313e-05	-4.325e-05	-5.158e-05	-5.816e-05	-6.235e-05	-6.564e-05	-7.07e-05	-7.44e-05	-7.518e-05	-7.649e-05	-7.803e-05	-7.983e-05	-8.295e-05	-8.988e-05	-9.878e-05	-0.0001088	-0.0001176	-0.0001237	-0.0001306	-0.0001365	-0.0001393	-0.0001393	-0.0001351	-0.0001282	-0.0001174	-0.0001061	-9.555e-05	-8.708e-05	-8.06e-05	-7.11e-05	-5.926e-05	-4.678e-05	-3.241e-05	-1.776e-05	-1.778e-06	1.474e-05	3.262e-05	5.275e-05	7.545e-05	9.954e-05	0.0001214	0.0001392	0.0001557	0.0001688
46	1.355e-20	-8.68e-05	-0.0001554	-0.0002064	-0.0002415	-0.0002626	-0.0002696	-0.0002631	-0.0002449	-0.0002144	-0.0001728	-0.0001219	-7.015e-05	-2.84e-05	5.494e-06	3.314e-05	5.496e-05	7.06e-05	8.086e-05	8.614e-05	8.695e-05	8.385e-05	7.879e-05	7.016e-05	5.938e-05	4.442e-05	2.514e-05	2.799e-06	-2.103e-05	-4.591e-05	-7.05e-05	-9.331e-05	-0.0001131	-0.0001308	-0.0001441	-0.0001532	-0.0001562	-0.0001516	-0.0001403	-0.000124	-0.000103	-7.816e-05	-5.181e-05	-2.397e-05	5.153e-06	3.519e-05	6.679e-05	9.965e-05	0.0001299
47	6.776e-21	4.016e-05	7.486e-05	0.0001036	0.0001255	0.0001403	0.0001471	0.0001458	0.0001386	0.0001266	0.0001097	8.801e-05	6.537e-05	4.452e-05	2.546e-05	9.417e-06	-3.464e-06	-1.353e-05	-1.944e-05	-2.465e-05	-3.157e-05	-4.028e-05	-5.069e-05	-6.331e-05	-7.755e-05	-9.159e-05	-0.0001054	-0.000119	-0.000131	-0.0001436	-0.0001536	-0.0001585	-0.0001562	-0.0001473	-0.0001325	-0.0001132	-9.199e-05	-7.001e-05	-4.78e-05	-2.701e-05	-5.7e-06	1.556e-05	3.523e-05	5.035e-05	6.234e-05	7.138e-05	7.872e-05	8.655e-05	9.514e-05
48	1.355e-20	-0.0002145	-0.0003896	-0.0005265	-0.0006273	-0.0006931	-0.0007242	-0.0007233	-0.0006928	-0.0006344	-0.0005504	-0.000443	-0.0003324	-0.0002386	-0.0001604	-9.559e-05	-4.438e-05	-6.816e-06	2.08e-05	3.736e-05	4.402e-05	4.402e-05	3.842e-05	2.6e-05	7.401e-06	-1.619e-05	-4.446e-05	-7.338e-05	-0.0001008	-0.0001282	-0.0001508	-0.0001679	-0.0001803	-0.0001844	-0.0001783	-0.0001627	-0.0001394	-0.0001083	-7.515e-05	-4.164e-05	-6.567e-06	2.8e-05	6.139e-05	9.337e-05	0.0001188	0.0001374	0.0001516	0.0001628	0.00017
49	0	-6.993e-05	-0.0001255	-0.0001686	-0.000199	-0.0002169	-0.0002212	-0.0002143	-0.0001986	-0.0001738	-0.0001416	-0.0001013	-5.97e-05	-2.359e-05	7.04e-06	3.222e-05	5.186e-05	6.624e-05	7.933e-05	9.228e-05	0.0001035	0.0001128	0.0001217	0.0001278	0.0001303	0.0001316	0.0001325	0.0001319	0.0001298	0.0001223	0.0001094	9.39e-05	7.773e-05	5.926e-05	4.276e-05	2.863e-05	1.531e-05	1.63e-06	-9.574e-06	-1.892e-05	-2.203e-05	-1.808e-05	-8.897e-06	4.14e-06	2.266e-05	4.306e-05	6.58e-05	9.106e-05	0.00012
50	5.082e-21	2.26e-05	4.426e-05	6.592e-05	8.593e-05	0.0001032	0.0001212	0.0001371	0.0001459	0.0001502	0.0001526	0.0001526	0.0001507	0.0001482	0.0001429	0.0001366	0.0001281	0.0001139	9.906e-05	8.597e-05	7.395e-05	5.9e-05	4.381e-05	2.724e-05	8.984e-06	-1.105e-05	-3.422e-05	-5.826e-05	-7.727e-05	-9.555e-05	-0.0001123	-0.0001281	-0.0001371	-0.0001449	-0.0001479	-0.0001467	-0.0001376	-0.0001193	-9.425e-05	-6.844e-05	-3.688e-05	-7.717e-07	3.77e-05	7.224e-05	0.0001098	0.0001464	0.0001824	0.0002145	0.00024
51	-4.743e-20	-0.0001153	-0.0002086	-0.000282	-0.000335	-0.0003677	-0.0003798	-0.0003734	-0.0003495	-0.0003084	-0.0002547	-0.0001888	-0.0001217	-6.455e-05	-1.654e-05	2.374e-05	5.575e-05	7.828e-05	9.546e-05	0.0001064	0.0001103	0.0001096	0.0001065	0.0001003	9.147e-05	8.15e-05	7.004e-05	5.808e-05	4.665e-05	3.22e-05	1.676e-05	2.598e-06	-9.101e-06	-2.026e-05	-2.881e-05	-3.54e-05	-4.169e-05	-4.76e-05	-5.25e-05	-5.662e-05	-5.573e-05	-5.102e-05	-4.387e-05	-3.509e-05	-2.304e-05	-9.68e-06	6.176e-06	2.58e-05	4.92e-05
52	1.355e-20	-0.0001364	-0.0002498	-0.0003391	-0.0004042	-0.0004445	-0.0004603	-0.0004543	-0.0004268	-0.0003784	-0.000313	-0.0002344	-0.0001536	-8.17e-05	-1.937e-05	3.449e-05	7.875e-05	0.0001138	0.0001442	0.0001693	0.0001873	0.0002007	0.0002127	0.0002201	0.0002225	0.0002223	0.0002196	0.000215	0.0002072	0.0001918	0.0001714	0.00015	0.0001283	0.0001049	8.507e-05	6.897e-05	5.524e-05	4.318e-05	3.376e-05	2.874e-05	3.244e-05	4.305e-05	5.741e-05	7.463e-05	9.658e-05	0.000119	0.0001431	0.0001688	0.0001974
53	-2.033e-20	-0.0001215	-0.0002211	-0.0002998	-0.0003575	-0.0003936	-0.0004093	-0.000406	-0.0003827	-0.0003406	-0.0002828	-0.0002129	-0.0001414	-7.886e-05	-2.409e-05	2.327e-05	6.299e-05	9.503e-05	0.0001219	0.0001424	0.0001562	0.0001666	0.0001765	0.0001843	0.0001888	0.0001911	0.0001923	0.000191	0.0001874	0.0001783	0.0001652	0.0001499	0.0001315	0.0001093	8.613e-05	6.294e-05	3.92e-05	1.409e-05	-9.113e-06	-2.948e-05	-4.279e-05	-5e-05	-5.176e-05	-4.854e-05	-3.951e-05	-2.603e-05	-7.887e-06	1.482e-05	4.321e-05
54	-1.355e-20	-5.377e-05	-9.617e-05	-0.0001259	-0.0001409	-0.0001421	-0.0001368	-0.0001235	-9.965e-05	-6.806e-05	-3.066e-05	1.143e-05	5.49e-05	9.049e-05	0.0001164	0.0001301	0.0001341	0.0001335	0.0001256	0.0001103	8.947e-05	6.333e-05	3.391e-05	-2.19e-06	-3.891e-05	-7.35e-05	-0.0001031	-0.0001288	-0.0001507	-0.0001672	-0.0001776	-0.000181	-0.0001758	-0.0001656	-0.0001472	-0.0001259	-0.0001047	-8.457e-05	-6.542e-05	-4.809e-05	-3.257e-05	-1.954e-05	-9.656e-06	-3.537e-06	2.925e-06	8.932e-06	1.73e-05	2.964e-05	4.465e-05
55	1.355e-20	-7.252e-05	-0.0001293	-0.0001707	-0.0001974	-0.0002084	-0.0002061	-0.0001902	-0.0001599	-0.0001187	-6.8e-05	-9.704e-06	4.723e-05	9.381e-05	0.0001304	0.0001581	0.0001754	0.0001833	0.0001805	0.0001666	0.0001446	0.0001162	8.267e-05	4.51e-05	6.568e-06	-3.11e-05	-6.895e-05	-0.0001051	-0.000138	-0.0001668	-0.0001898	-0.0002075	-0.0002186	-0.0002227	-0.0002202	-0.0002133	-0.0002041	-0.0001913	-0.0001734	-0.0001516	-0.0001263	-9.848e-05	-6.84e-05	-3.963e-05	-1.163e-05	1.618e-05	4.481e-05	7.435e-05	0.0001039
56	0	-1.741e-05	-3.174e-05	-4.508e-05	-5.607e-05	-6.483e-05	-7.029e-05	-7.309e-05	-7.393e-05	-6.785e-05	-5.722e-05	-4.071e-05	-1.789e-05	8.458e-06	3.878e-05	7.31e-05	0.0001096	0.0001505	0.0001959	0.0002421	0.0002845	0.0003241	0.0003609	0.0003886	0.0004071	0.0004187	0.0004226	0.000421	0.000408	0.0003825	0.0003507	0.0003118	0.0002691	0.0002227	0.0001833	0.0001522	0.0001242	9.963e-05	7.466e-05	5.543e-05	4.846e-05	5.179e-05	6.636e-05	8.643e-05	0.0001102	0.0001268	0.0001393	0.0001546	0.0001749
57	0	-0.0001746	-0.0003172	-0.0004283	-0.0005096	-0.0005629	-0.0005894	-0.0005911	-0.0005664	-0.0005159	-0.0004421	-0.000347	-0.000249	-0.0001633	-8.902e-05	-2.405e-05	3.359e-05	8.433e-05	0.0001323	0.0001734	0.0002075	0.0002371	0.0002635	0.0002858	0.0003045	0.0003201	0.0003316	0.0003377	0.0003379	0.0003268	0.000309	0.0002874	0.0002623	0.0002315	0.0002009	0.0001696	0.0001387	0.0001088	8.289e-05	6.153e-05	5.155e-05	5.103e-05	5.758e-05	7.017e-05	9.349e-05	0.0001223	0.0001582	0.0001983	0.0002441
58	0	-4.988e-05	-8.911e-05	-0.0001194	-0.0001442	-0.0001659	-0.0001801	-0.0001874	-0.0001908	-0.000189	-0.0001805	-0.0001668	-0.0001491	-0.0001337	-0.0001195	-0.0001025	-8.283e-05	-6.527e-05	-4.964e-05	-3.604e-05	-2.307e-05	-1.44e-05	-5.484e-06	-4.299e-06	-1.039e-05	-2.205e-05	-4.082e-05	-6.415e-05	-8.773e-05	-0.0001119	-0.0001349	-0.0001588	-0.0001788	-0.0002001	-0.0002158	-0.0002253	-0.00023	-0.0002295	-0.0002257	-0.0002206	-0.0002128	-0.000203	-0.0001905	-0.0001769	-0.0001574	-0.0001361	-0.0001139	-9.152e-05	-6.956e-05
59	-3.388e-21	-3.739e-05	-6.614e-05	-8.551e-05	-9.685e-05	-0.0001035	-0.000103	-9.477e-05	-8.111e-05	-6.02e-05	-3.174e-05	1.946e-07	3.001e-05	5.451e-05	7.311e-05	8.664e-05	9.755e-05	0.0001043	0.0001054	0.0001023	9.528e-05	8.287e-05	7.001e-05	5.729e-05	4.339e-05	3.023e-05	1.835e-05	6.218e-06	-6.385e-06	-1.819e-05	-2.963e-05	-4.15e-05	-5.175e-05	-6.264e-05	-7.276e-05	-8.101e-05	-8.92e-05	-9.733e-05	-0.0001038	-0.0001074	-0.0001086	-0.0001075	-0.0001036	-9.606e-05	-8.457e-05	-7.181e-05	-5.767e-05	-4.075e-05	-2.171e-05
60	2.711e-20	-0.0001341	-0.0002429	-0.0003277	-0.0003885	-0.0004281	-0.0004486	-0.0004511	-0.0004347	-0.000399	-0.0003457	-0.0002768	-0.0002062	-0.0001443	-9.024e-05	-4.314e-05	-2.401e-07	3.96e-05	7.865e-05	0.0001155	0.0001501	0.0001823	0.0002149	0.0002461	0.0002721	0.0002927	0.0003073	0.0003135	0.0003108	0.0002962	0.0002727	0.0002413	0.0002036	0.0001574	0.0001084	5.975e-05	1.308e-05	-3.028e-05	-6.71e-05	-9.688e-05	-0.0001151	-0.0001238	-0.0001223	-0.0001122	-9.014e-05	-6.112e-05	-2.457e-05	1.725e-05	6.465e-05
61	-5.082e-21	-2.423e-05	-4.466e-05	-5.946e-05	-6.883e-05	-7.269e-05	-7.312e-05	-6.962e-05	-6.203e-05	-5.049e-05	-3.477e-05	-1.674e-05	2.019e-06	1.869e-05	3.167e-05	4.132e-05	4.722e-05	5.022e-05	4.957e-05	4.62e-05	3.92e-05	2.74e-05	1.23e-05	-6.248e-06	-2.6e-05	-4.489e-05	-6.296e-05	-7.954e-05	-9.338e-05	-0.0001043	-0.0001127	-0.0001171	-0.0001149	-0.0001069	-9.311e-05	-7.595e-05	-5.791e-05	-3.879e-05	-1.895e-05	8.645e-07	2.078e-05	4.04e-05	5.921e-05	7.504e-05	8.87e-05	0.0001003	0.000111	0.0001218	0.0001315
62	8.47e-21	-2.641e-05	-4.56e-05	-5.73e-05	-6.321e-05	-6.485e-05	-6.132e-05	-5.36e-05	-4.264e-05	-2.747e-05	-8.839e-06	1.115e-05	2.924e-05	4.212e-05	4.955e-05	5.418e-05	5.644e-05	5.497e-05	5.097e-05	4.501e-05	3.624e-05	2.551e-05	1.5e-05	3.389e-06	-9.506e-06	-2.183e-05	-3.492e-05	-4.829e-05	-6.037e-05	-7.114e-05	-8.027e-05	-8.667e-05	-9.006e-05	-9.135e-05	-8.885e-05	-8.274e-05	-7.547e-05	-6.732e-05	-5.802e-05	-4.818e-05	-3.773e-05	-2.766e-05	-1.839e-05	-9.724e-06	-1.298e-06	5.216e-06	1.049e-05	1.633e-05	2.357e-05
63	-3.388e-21	-3.708e-05	-6.977e-05	-9.645e-05	-0.0001182	-0.0001312	-0.0001366	-0.0001353	-0.0001239	-0.0001073	-8.473e-05	-5.994e-05	-3.403e-05	-8.545e-06	1.561e-05	3.961e-05	6.161e-05	8.103e-05	0.0001003	0.0001145	0.0001283	0.0001404	0.0001555	0.0001694	0.000181	0.0001917	0.0001989	0.0002029	0.0002037	0.0001983	0.0001913	0.0001794	0.0001652	0.0001443	0.0001228	0.0001007	7.728e-05	5.593e-05	3.764e-05	2.345e-05	1.528e-05	1.077e-05	1.231e-05	1.66e-05	2.749e-05	4.044e-05	5.739e-05	7.875e-05	0.0001032
64	0	-4.723e-05	-7.697e-05	-9.158e-05	-9.49e-05	-9.12e-05	-8.068e-05	-6.408e-05	-4.438e-05	-1.893e-05	1.259e-05	4.672e-05	7.376e-05	8.64e-05	8.832e-05	8.322e-05	7.479e-05	6.434e-05	5.291e-05	4.272e-05	3.059e-05	1.839e-05	9.951e-06	5.343e-06	1.69e-06	-4.426e-07	-2.316e-06	-4.029e-06	-5.873e-06	-8.879e-06	-1.233e-05	-1.295e-05	-1.325e-05	-1.415e-05	-1.537e-05	-1.353e-05	-1.136e-05	-9.809e-06	-1.198e-05	-1.776e-05	-2.451e-05	-3.396e-05	-4.616e-05	-5.782e-05	-6.904e-05	-7.938e-05	-8.933e-05	-9.697e-05	-9.922e-05
65	-1.355e-20	-4.657e-05	-8.487e-05	-0.0001148	-0.0001352	-0.0001457	-0.0001489	-0.0001447	-0.0001299	-0.0001082	-8.102e-05	-4.849e-05	-1.418e-05	1.761e-05	4.638e-05	7.061e-05	9.01e-05	0.000107	0.0001222	0.0001318	0.0001387	0.0001429	0.0001456	0.000145	0.0001413	0.0001354	0.0001287	0.0001214	0.0001117	9.624e-05	7.883e-05	6.082e-05	4.346e-05	2.466e-05	6.71e-06	-1.095e-05	-2.813e-05	-4.516e-05	-6.071e-05	-7.354e-05	-7.835e-05	-7.726e-05	-7.222e-05	-6.471e-05	-5.24e-05	-3.699e-05	-1.711e-05	6.591e-06	3.452e-05
66	0	-6.1e-05	-0.0001084	-0.0001427	-0.000165	-0.0001741	-0.0001722	-0.0001601	-0.0001389	-0.000111	-7.484e-05	-3.068e-05	1.482e-05	5.487e-05	8.781e-05	0.0001135	0.0001302	0.000141	0.000148	0.0001511	0.0001517	0.0001474	0.0001408	0.0001312	0.0001185	0.0001048	9.018e-05	7.7e-05	6.409e-05	4.773e-05	3.061e-05	1.332e-05	-6.202e-07	-1.432e-05	-2.634e-05	-3.68e-05	-4.639e-05	-5.494e-05	-6.344e-05	-7.122e-05	-7.359e-05	-7.288e-05	-6.979e-05	-6.656e-05	-6.067e-05	-5.292e-05	-4.252e-05	-2.884e-05	-1.145e-05
67	-5.082e-21	1.779e-05	3.382e-05	4.784e-05	5.948e-05	6.752e-05	7.362e-05	7.617e-05	7.322e-05	6.746e-05	5.9e-05	4.932e-05	4.175e-05	3.816e-05	3.64e-05	3.589e-05	3.76e-05	3.896e-05	4.2e-05	4.758e-05	5.317e-05	5.864e-05	6.466e-05	6.597e-05	6.097e-05	5.324e-05	4.476e-05	3.428e-05	2.628e-05	1.856e-05	1.109e-05	4.559e-06	-3.272e-08	-5.301e-06	-6.584e-06	-2.584e-06	2.601e-06	8.21e-06	1.501e-05	1.87e-05	2.354e-05	2.952e-05	3.727e-05	4.594e-05	5.747e-05	6.85e-05	7.888e-05	9.257e-05	0.0001087
68	-4.235e-22	6.025e-06	1.24e-05	2.008e-05	3.069e-05	4.268e-05	5.681e-05	7.292e-05	9.066e-05	0.0001126	0.0001378	0.0001634	0.0001883	0.0002118	0.0002327	0.0002477	0.0002568	0.0002585	0.0002522	0.000237	0.0002117	0.0001771	0.0001339	8.401e-05	2.886e-05	-2.605e-05	-7.748e-05	-0.0001245	-0.0001649	-0.0001974	-0.0002192	-0.0002304	-0.0002313	-0.0002196	-0.0001968	-0.0001634	-0.0001267	-8.763e-05	-4.872e-05	-1.241e-05	2.057e-05	4.786e-05	6.992e-05	8.764e-05	9.848e-05	0.0001046	0.0001049	0.0001042	0.0001019
69	0	-0.0001824	-0.000329	-0.0004423	-0.0005215	-0.0005672	-0.0005827	-0.0005695	-0.0005295	-0.000468	-0.0003893	-0.0002928	-0.0001952	-0.0001144	-4.865e-05	9.511e-07	3.688e-05	6.014e-05	7.324e-05	7.927e-05	8.181e-05	8.321e-05	8.454e-05	8.278e-05	7.683e-05	6.66e-05	5.457e-05	4.069e-05	2.883e-05	1.681e-05	3.382e-06	-1.118e-05	-2.501e-05	-3.852e-05	-4.844e-05	-5.304e-05	-5.307e-05	-4.954e-05	-4.311e-05	-3.734e-05	-2.923e-05	-1.815e-05	-4.05e-06	1.107e-05	2.704e-05	4.256e-05	5.657e-05	7.012e-05	8.252e-05
70	6.776e-21	4.34e-05	8.646e-05	0.000127	0.0001644	0.0001983	0.0002319	0.0002614	0.0002824	0.0002954	0.0003019	0.0003044	0.0003028	0.0002976	0.0002895	0.0002769	0.0002579	0.0002301	0.0001977	0.0001604	0.0001207	7.926e-05	3.622e-05	-7.745e-06	-5.39e-05	-0.0001011	-0.0001467	-0.0001885	-0.000223	-0.0002509	-0.0002657	-0.0002705	-0.0002683	-0.000261	-0.0002494	-0.0002308	-0.0002056	-0.0001756	-0.0001422	-0.0001076	-7.14e-05	-4.176e-05	-1.712e-05	5.663e-06	2.831e-05	5.113e-05	7.075e-05	8.547e-05	9.476e-05
71	-1.016e-20	-4.469e-05	-7.763e-05	-0.0001001	-0.0001163	-0.0001257	-0.0001269	-0.0001204	-0.0001076	-9.004e-05	-6.578e-05	-3.418e-05	-1.191e-06	2.748e-05	5.134e-05	7.313e-05	9.308e-05	0.0001096	0.0001234	0.0001334	0.00014	0.0001429	0.0001423	0.0001381	0.0001297	0.0001186	0.000104	8.571e-05	6.6e-05	4.395e-05	2.236e-05	2.527e-06	-1.566e-05	-3.138e-05	-4.376e-05	-5.182e-05	-5.644e-05	-5.74e-05	-5.388e-05	-4.805e-05	-3.754e-05	-2.478e-05	-1.042e-05	6.427e-06	2.414e-05	4.198e-05	5.898e-05	7.546e-05	9.143e-05
72	-1.355e-20	-0.0001489	-0.0002708	-0.0003661	-0.000435	-0.000479	-0.0004992	-0.0004966	-0.0004727	-0.0004287	-0.0003661	-0.0002894	-0.0002117	-0.0001456	-9.024e-05	-4.473e-05	-8.255e-06	1.99e-05	4.056e-05	5.553e-05	6.746e-05	7.642e-05	8.622e-05	9.456e-05	9.945e-05	0.0001025	0.000104	0.0001062	0.0001109	0.0001171	0.0001224	0.0001236	0.0001229	0.0001212	0.0001214	0.000126	0.0001327	0.0001405	0.000145	0.000144	0.0001403	0.0001373	0.000139	0.0001436	0.0001494	0.0001551	0.0001593	0.000163	0.0001678
73	0	4.386e-05	8.362e-05	0.0001189	0.000149	0.0001718	0.0001918	0.0002036	0.0002014	0.0001907	0.0001738	0.0001536	0.0001387	0.0001291	0.0001223	0.0001152	0.0001052	8.735e-05	6.97e-05	5.472e-05	4.177e-05	3.122e-05	1.707e-05	-8.861e-06	-4.283e-05	-7.809e-05	-0.00011	-0.0001341	-0.0001458	-0.0001508	-0.0001484	-0.0001422	-0.0001362	-0.0001225	-9.744e-05	-6.629e-05	-3.735e-05	-1.39e-05	3.14e-07	3.738e-06	2.595e-06	-1.827e-06	-7.566e-06	-8.763e-06	-1.018e-05	-1.265e-05	-1.343e-05	-6.692e-06	8.026e-06
74	0	-1.758e-06	1.252e-06	8.64e-06	1.745e-05	2.753e-05	3.905e-05	5.17e-05	6.583e-05	8.11e-05	9.904e-05	0.0001182	0.0001363	0.0001497	0.0001581	0.0001633	0.0001666	0.0001669	0.0001645	0.0001582	0.0001481	0.0001335	0.0001164	9.573e-05	7.385e-05	5.27e-05	3.289e-05	1.28e-05	-5.703e-06	-2.213e-05	-3.548e-05	-4.63e-05	-5.484e-05	-6.23e-05	-6.554e-05	-6.632e-05	-6.619e-05	-6.682e-05	-6.679e-05	-6.661e-05	-6.678e-05	-6.743e-05	-6.637e-05	-6.182e-05	-5.345e-05	-4.466e-05	-3.488e-05	-2.359e-05	-9.21e-06
75	-1.355e-20	-0.000144	-0.0002605	-0.0003506	-0.0004162	-0.0004573	-0.0004772	-0.0004766	-0.0004558	-0.0004167	-0.0003599	-0.0002874	-0.0002143	-0.0001543	-0.0001052	-6.449e-05	-3.096e-05	-2.219e-06	2.277e-05	4.532e-05	6.662e-05	8.677e-05	0.0001068	0.0001271	0.0001466	0.0001654	0.0001819	0.000195	0.0002057	0.0002121	0.0002133	0.0002098	0.0002035	0.0001955	0.0001873	0.0001816	0.000177	0.0001739	0.0001722	0.0001707	0.0001726	0.0001789	0.00019	0.0002033	0.0002191	0.0002367	0.0002537	0.000272	0.000292
76	0	2.242e-05	4.417e-05	6.559e-05	8.51e-05	0.0001023	0.000119	0.0001337	0.0001441	0.0001507	0.000155	0.0001559	0.0001538	0.0001495	0.0001421	0.0001329	0.0001227	0.00011	9.653e-05	8.23e-05	6.673e-05	4.855e-05	2.976e-05	1.037e-05	-1.052e-05	-2.96e-05	-4.701e-05	-6.361e-05	-7.771e-05	-8.959e-05	-9.78e-05	-0.0001007	-9.791e-05	-9.081e-05	-7.949e-05	-6.339e-05	-4.545e-05	-2.724e-05	-8.071e-06	1.137e-05	3.127e-05	4.973e-05	6.502e-05	7.733e-05	8.657e-05	9.288e-05	9.607e-05	9.652e-05	9.598e-05
77	-5.421e-20	-8.801e-05	-0.0001575	-0.0002106	-0.0002486	-0.0002692	-0.0002741	-0.0002645	-0.0002405	-0.0002076	-0.000165	-0.0001123	-5.819e-05	-1.201e-05	2.69e-05	5.858e-05	8.238e-05	9.928e-05	0.0001108	0.0001169	0.0001212	0.0001231	0.0001236	0.0001213	0.0001162	0.0001098	0.0001027	9.673e-05	9.276e-05	8.985e-05	8.882e-05	8.915e-05	9.278e-05	9.92e-05	0.0001103	0.0001273	0.0001484	0.0001731	0.0001991	0.0002256	0.0002547	0.0002856	0.0003187	0.0003525	0.0003872	0.0004218	0.0004547	0.0004866	0.0005184
78	3.388e-21	2.614e-05	5.036e-05	7.291e-05	9.311e-05	0.0001123	0.000131	0.000147	0.0001579	0.0001605	0.000158	0.0001505	0.0001416	0.0001327	0.0001217	0.0001068	8.676e-05	6.258e-05	3.814e-05	1.602e-05	1.391e-06	-9.05e-06	-1.66e-05	-2.487e-05	-3.489e-05	-4.22e-05	-4.418e-05	-3.882e-05	-2.605e-05	-8.987e-06	7.826e-06	1.968e-05	2.87e-05	3.762e-05	4.837e-05	6.095e-05	7.114e-05	7.638e-05	7.308e-05	5.872e-05	3.525e-05	9.529e-06	-1.423e-05	-3.609e-05	-5.73e-05	-7.694e-05	-9.469e-05	-0.0001084	-0.0001168
79	0	8.489e-07	4.534e-07	2.851e-07	1.068e-06	3.03e-06	6.798e-06	1.292e-05	1.902e-05	2.366e-05	3.064e-05	3.792e-05	4.792e-05	6.143e-05	7.423e-05	8.273e-05	8.751e-05	8.736e-05	8.03e-05	7.041e-05	5.916e-05	4.216e-05	1.957e-05	-1.104e-05	-4.652e-05	-8.05e-05	-0.0001102	-0.0001358	-0.0001555	-0.0001661	-0.0001708	-0.0001706	-0.0001645	-0.0001495	-0.0001245	-9.611e-05	-6.741e-05	-4.061e-05	-1.675e-05	2.363e-06	1.49e-05	2.239e-05	2.629e-05	2.912e-05	2.774e-05	2.244e-05	1.61e-05	9.024e-06	4.835e-06
80	-8.47e-22	1.468e-05	2.94e-05	4.395e-05	5.803e-05	7.124e-05	8.408e-05	9.471e-05	0.0001028	0.0001096	0.0001149	0.0001189	0.0001209	0.0001213	0.0001197	0.0001161	0.0001096	0.0001003	9.079e-05	7.963e-05	6.608e-05	5.15e-05	3.597e-05	1.99e-05	2.93e-06	-1.387e-05	-3.003e-05	-4.391e-05	-5.57e-05	-6.613e-05	-7.358e-05	-7.739e-05	-7.915e-05	-7.892e-05	-7.556e-05	-6.896e-05	-5.931e-05	-4.711e-05	-3.41e-05	-2.015e-05	-5.063e-06	1.03e-05	2.524e-05	4.088e-05	5.691e-05	7.157e-05	8.49e-05	9.571e-05	0.0001038
81	2.329e-21	4.774e-06	1.424e-05	2.75e-05	4.21e-05	5.841e-05	7.684e-05	9.674e-05	0.0001177	0.0001379	0.000157	0.0001736	0.000186	0.0001912	0.0001888	0.0001817	0.0001705	0.000154	0.0001335	0.0001099	8.52e-05	5.881e-05	3.381e-05	8.501e-06	-1.567e-05	-3.497e-05	-5.085e-05	-6.316e-05	-7.089e-05	-7.459e-05	-7.477e-05	-7.275e-05	-6.596e-05	-5.721e-05	-4.507e-05	-3.072e-05	-1.927e-05	-9.028e-06	-8.863e-08	7.459e-06	1.42e-05	2.009e-05	2.589e-05	3.006e-05	3.462e-05	3.97e-05	4.585e-05	5.704e-05	7.122e-05
82	0	-0.0001125	-0.0002012	-0.000267	-0.0003118	-0.0003386	-0.0003519	-0.0003524	-0.0003388	-0.0003121	-0.0002717	-0.0002204	-0.0001689	-0.0001309	-0.0001041	-8.694e-05	-7.573e-05	-6.759e-05	-6.144e-05	-5.68e-05	-5.402e-05	-5.478e-05	-5.565e-05	-5.868e-05	-6.156e-05	-6.581e-05	-6.957e-05	-7.393e-05	-7.803e-05	-8.283e-05	-8.875e-05	-9.327e-05	-9.299e-05	-9e-05	-8.308e-05	-7.225e-05	-5.678e-05	-4.061e-05	-2.402e-05	-8.068e-06	9.101e-06	2.703e-05	4.511e-05	6.085e-05	7.647e-05	9.273e-05	0.0001082	0.0001223	0.0001381
83	1.694e-20	-5.301e-05	-9.539e-05	-0.0001268	-0.0001493	-0.0001629	-0.0001697	-0.0001697	-0.000163	-0.0001504	-0.0001316	-0.0001083	-8.557e-05	-6.882e-05	-5.739e-05	-4.944e-05	-4.458e-05	-4.023e-05	-3.574e-05	-3.052e-05	-2.439e-05	-1.816e-05	-1.067e-05	-2.611e-06	5.662e-06	1.361e-05	2.173e-05	3.016e-05	3.682e-05	4.032e-05	4.052e-05	3.88e-05	3.751e-05	3.571e-05	3.366e-05	3.277e-05	3.392e-05	3.461e-05	3.472e-05	3.637e-05	4.073e-05	4.732e-05	5.46e-05	6.04e-05	6.687e-05	7.524e-05	8.337e-05	9.126e-05	0.0001013
84	2.033e-20	-0.0001072	-0.0001911	-0.0002544	-0.0002988	-0.0003217	-0.0003243	-0.000308	-0.0002721	-0.0002257	-0.0001669	-9.466e-05	-2.13e-05	4.159e-05	9.335e-05	0.0001325	0.0001601	0.0001749	0.0001792	0.0001705	0.0001554	0.0001335	0.0001055	7.335e-05	3.747e-05	1.558e-06	-3.328e-05	-6.675e-05	-9.444e-05	-0.0001176	-0.0001333	-0.0001421	-0.0001432	-0.0001371	-0.000126	-0.0001111	-9.495e-05	-7.627e-05	-5.589e-05	-3.857e-05	-2.243e-05	-7.984e-06	3.712e-06	1.248e-05	1.923e-05	2.569e-05	3.318e-05	4.201e-05	5.068e-05
85	6.776e-21	-6.612e-05	-0.0001178	-0.0001566	-0.0001847	-0.0002015	-0.0002079	-0.0002044	-0.0001928	-0.0001739	-0.0001472	-0.0001162	-8.897e-05	-7.13e-05	-6.026e-05	-5.456e-05	-5.461e-05	-5.872e-05	-6.602e-05	-7.409e-05	-8.405e-05	-9.644e-05	-0.000106	-0.0001126	-0.0001188	-0.0001254	-0.0001306	-0.000134	-0.0001357	-0.0001364	-0.0001372	-0.0001361	-0.0001313	-0.0001259	-0.0001191	-0.0001069	-9.049e-05	-7.236e-05	-5.357e-05	-3.497e-05	-1.56e-05	4.773e-06	2.507e-05	4.472e-05	6.515e-05	8.526e-05	0.0001018	0.0001161	0.0001301
86	-1.355e-20	-9.404e-05	-0.0001706	-0.0002302	-0.0002742	-0.0003031	-0.0003193	-0.0003225	-0.0003128	-0.0002923	-0.0002612	-0.0002215	-0.0001819	-0.0001512	-0.0001284	-0.0001124	-0.0001016	-9.384e-05	-8.952e-05	-8.776e-05	-8.655e-05	-8.544e-05	-8.186e-05	-7.579e-05	-6.74e-05	-5.719e-05	-4.38e-05	-2.85e-05	-1.246e-05	3.582e-06	1.967e-05	3.599e-05	5.3e-05	6.832e-05	8.144e-05	9.371e-05	0.0001048	0.0001127	0.0001184	0.0001229	0.0001296	0.0001373	0.0001448	0.0001515	0.0001616	0.0001752	0.0001902	0.000208	0.0002296
87	-1.016e-20	1.466e-05	2.855e-05	4.113e-05	5.104e-05	5.669e-05	5.864e-05	5.433e-05	4.434e-05	3.21e-05	2.039e-05	9.456e-06	1.147e-06	-4.28e-06	-6.806e-06	-5.592e-06	-2.862e-07	7.367e-06	1.951e-05	3.499e-05	5.114e-05	6.474e-05	7.658e-05	8.376e-05	8.625e-05	8.523e-05	8.044e-05	7.129e-05	5.998e-05	4.697e-05	3.27e-05	1.854e-05	7.266e-06	-2.092e-06	-5.988e-06	-4.97e-06	-2.178e-07	7.01e-06	1.774e-05	3.052e-05	4.574e-05	6.285e-05	8.021e-05	9.582e-05	0.0001097	0.0001192	0.0001254	0.0001283	0.0001302
88	6.776e-21	-7.649e-05	-0.0001313	-0.0001694	-0.0001944	-0.0002078	-0.0002108	-0.0002044	-0.0001879	-0.0001625	-0.0001279	-8.375e-05	-4.519e-05	-1.984e-05	-2.783e-06	9.584e-06	1.884e-05	2.582e-05	3.114e-05	3.321e-05	3.34e-05	3.168e-05	2.779e-05	2.491e-05	1.971e-05	1.198e-05	4.506e-08	-1.616e-05	-3.743e-05	-6.22e-05	-8.882e-05	-0.0001163	-0.000143	-0.0001656	-0.0001842	-0.0001965	-0.0002046	-0.0002074	-0.0002046	-0.0001947	-0.0001781	-0.0001552	-0.0001271	-9.596e-05	-6.454e-05	-3.295e-05	-1.797e-06	3.044e-05	6.264e-05
89	0	-2.087e-05	-4.004e-05	-5.757e-05	-7.349e-05	-8.628e-05	-9.468e-05	-9.884e-05	-9.884e-05	-9.543e-05	-8.685e-05	-7.31e-05	-5.527e-05	-3.446e-05	-1.269e-05	9.744e-06	3.201e-05	5.359e-05	7.469e-05	9.364e-05	0.0001096	0.0001192	0.0001239	0.0001225	0.0001147	0.0001043	9.224e-05	7.886e-05	6.439e-05	4.856e-05	3.284e-05	1.906e-05	1.104e-05	6.031e-06	7.77e-06	1.691e-05	3.034e-05	4.539e-05	6.183e-05	7.884e-05	9.644e-05	0.0001132	0.0001274	0.0001365	0.0001431	0.000144	0.0001389	0.0001295	0.0001187
90	-6.776e-21	-5.566e-05	-0.0001009	-0.0001345	-0.000159	-0.0001745	-0.0001824	-0.0001821	-0.0001765	-0.0001675	-0.0001544	-0.0001384	-0.0001219	-0.0001136	-0.0001139	-0.0001201	-0.0001309	-0.0001448	-0.000162	-0.0001758	-0.0001861	-0.0001935	-0.0001966	-0.0001988	-0.0001958	-0.0001883	-0.0001766	-0.0001612	-0.0001424	-0.0001217	-0.0001041	-8.737e-05	-7.08e-05	-5.698e-05	-4.32e-05	-3.177e-05	-2.15e-05	-1.301e-05	-6.048e-06	2.516e-07	8.435e-06	1.924e-05	3.086e-05	4.345e-05	6.206e-05	8.523e-05	0.000113	0.0001446	0.0001808
91	6.776e-21	-5.725e-05	-0.0001008	-0.0001338	-0.0001568	-0.0001721	-0.0001782	-0.0001769	-0.0001689	-0.0001532	-0.0001304	-0.0001017	-7.486e-05	-5.408e-05	-3.567e-05	-1.95e-05	-3.696e-06	9.859e-06	2.343e-05	3.635e-05	4.73e-05	5.615e-05	6.565e-05	7.464e-05	7.921e-05	7.836e-05	7.263e-05	6.223e-05	4.837e-05	3.103e-05	1.08e-05	-8.901e-06	-2.734e-05	-4.572e-05	-6.21e-05	-7.344e-05	-8.018e-05	-8.181e-05	-7.934e-05	-7.277e-05	-6.247e-05	-4.853e-05	-3.434e-05	-2.038e-05	-6.019e-06	8.784e-06	2.278e-05	3.602e-05	4.756e-05
92	6.776e-21	-0.0001022	-0.0001841	-0.0002476	-0.000293	-0.0003194	-0.0003297	-0.0003245	-0.0003029	-0.0002655	-0.0002166	-0.0001559	-9.444e-05	-4.272e-05	-5.525e-07	3.356e-05	5.717e-05	7.367e-05	8.433e-05	8.767e-05	8.322e-05	7.247e-05	5.751e-05	3.992e-05	2.049e-05	1.692e-06	-1.571e-05	-2.91e-05	-4.032e-05	-5.142e-05	-5.992e-05	-6.456e-05	-6.395e-05	-5.919e-05	-5.164e-05	-4.168e-05	-3.194e-05	-2.344e-05	-1.752e-05	-1.376e-05	-8.995e-06	-5.278e-06	-2.142e-06	1.215e-07	1.57e-06	3.286e-06	5.507e-06	9.453e-06	1.585e-05
93	-2.435e-21	1.198e-06	3.115e-06	6.15e-06	8.114e-06	7.469e-06	4.304e-06	-1.019e-06	-6.835e-06	-1.127e-05	-1.143e-05	-8.481e-06	-3.752e-06	2.843e-06	1.068e-05	2.026e-05	3.258e-05	4.679e-05	6.273e-05	7.878e-05	9.259e-05	0.0001011	0.0001059	0.0001079	0.0001059	0.0001014	9.504e-05	8.691e-05	7.71e-05	6.447e-05	5.016e-05	3.56e-05	2.288e-05	1.088e-05	-1.562e-07	-9.204e-06	-1.751e-05	-2.536e-05	-3.324e-05	-4.142e-05	-4.745e-05	-5.248e-05	-5.597e-05	-5.842e-05	-5.889e-05	-5.737e-05	-5.327e-05	-4.63e-05	-3.688e-05
94	-6.776e-21	-5.142e-05	-9.899e-05	-0.0001422	-0.0001781	-0.0002062	-0.0002253	-0.0002359	-0.0002393	-0.0002343	-0.00022	-0.0001957	-0.0001639	-0.0001256	-8.509e-05	-4.584e-05	-8.232e-06	2.783e-05	6.208e-05	9.42e-05	0.0001215	0.0001392	0.000148	0.0001473	0.0001361	0.0001198	0.0001022	8.316e-05	6.127e-05	3.85e-05	1.648e-05	-2.103e-06	-1.363e-05	-1.897e-05	-1.677e-05	-6.302e-06	7.83e-06	2.062e-05	3.226e-05	4.432e-05	5.519e-05	6.333e-05	6.834e-05	6.966e-05	6.801e-05	6.25e-05	5.296e-05	4.285e-05	3.615e-05
95	-3.388e-21	-1.343e-05	-1.831e-05	-1.611e-05	-1.007e-05	-3.8e-07	1.103e-05	2.357e-05	3.82e-05	5.515e-05	7.512e-05	9.726e-05	0.0001145	0.0001228	0.0001238	0.0001204	0.0001122	9.961e-05	8.424e-05	6.636e-05	4.579e-05	2.358e-05	1.904e-06	-1.7e-05	-3.188e-05	-4.284e-05	-5.09e-05	-5.487e-05	-5.435e-05	-5.103e-05	-4.49e-05	-3.549e-05	-2.307e-05	-8.682e-06	7.256e-06	2.347e-05	3.951e-05	5.496e-05	6.886e-05	8.14e-05	9.432e-05	0.0001069	0.0001192	0.0001304	0.0001404	0.0001496	0.0001592	0.0001682	0.0001775
96	4.743e-20	-0.0001065	-0.0001907	-0.0002547	-0.0002987	-0.0003249	-0.0003333	-0.0003244	-0.0003001	-0.0002605	-0.0002064	-0.0001391	-7.105e-05	-1.305e-05	3.541e-05	7.443e-05	0.0001049	0.0001267	0.0001403	0.0001477	0.0001484	0.0001418	0.0001302	0.0001122	8.83e-05	6.112e-05	3.162e-05	1.228e-06	-2.933e-05	-6.061e-05	-9.301e-05	-0.0001241	-0.0001504	-0.0001722	-0.000186	-0.0001922	-0.0001933	-0.0001895	-0.0001821	-0.0001712	-0.0001549	-0.0001329	-0.0001075	-8.232e-05	-5.807e-05	-3.618e-05	-1.64e-05	2.613e-06	2.075e-05
97	-2.033e-20	-7.247e-05	-0.0001286	-0.0001679	-0.0001933	-0.0002085	-0.0002147	-0.0002122	-0.0002027	-0.0001838	-0.000156	-0.0001226	-9.124e-05	-7.108e-05	-6.04e-05	-5.586e-05	-5.433e-05	-5.438e-05	-5.528e-05	-5.496e-05	-5.557e-05	-5.701e-05	-5.534e-05	-5.081e-05	-4.277e-05	-3.368e-05	-2.442e-05	-1.574e-05	-7.268e-06	-3.909e-07	4.173e-06	7.833e-06	1.189e-05	1.428e-05	1.39e-05	1.131e-05	8.612e-06	5.708e-06	3.125e-06	-9.118e-07	-3.303e-06	-4.794e-06	-4.16e-06	-1.743e-06	3.475e-06	1.346e-05	2.751e-05	4.492e-05	6.497e-05
98	0	-0.0001011	-0.0001888	-0.0002628	-0.0003211	-0.0003648	-0.0003943	-0.0004101	-0.0004133	-0.0004018	-0.0003773	-0.0003384	-0.0002878	-0.0002339	-0.0001797	-0.0001282	-8.072e-05	-3.694e-05	3.399e-06	4.154e-05	7.559e-05	0.0001053	0.0001284	0.0001381	0.0001355	0.0001261	0.0001142	0.000101	8.644e-05	7.171e-05	5.556e-05	4.003e-05	2.689e-05	1.804e-05	1.714e-05	2.367e-05	3.229e-05	3.843e-05	4.202e-05	4.292e-05	3.986e-05	3.469e-05	2.741e-05	1.806e-05	5.844e-06	-8.885e-06	-2.523e-05	-3.958e-05	-4.924e-05
99	0	-8.956e-06	-1.467e-05	-1.812e-05	-2.4e-05	-3.201e-05	-4.393e-05	-5.911e-05	-7.387e-05	-8.803e-05	-9.608e-05	-0.0001008	-0.0001045	-0.0001095	-0.0001144	-0.000116	-0.0001138	-0.0001065	-9.456e-05	-8.268e-05	-7.172e-05	-6.598e-05	-6.18e-05	-5.718e-05	-5.128e-05	-4.256e-05	-3.281e-05	-2.246e-05	-1.291e-05	-6.107e-06	1.155e-06	8.591e-06	1.776e-05	2.707e-05	3.423e-05	3.828e-05	3.716e-05	3.166e-05	2.26e-05	1.115e-05	5.875e-09	-1.173e-05	-2.287e-05	-3.276e-05	-4.023e-05	-4.332e-05	-4.077e-05	-3.17e-05	-1.701e-05
100	-3.388e-20	-9.144e-05	-0.0001594	-0.0002039	-0.0002283	-0.0002393	-0.0002419	-0.0002373	-0.0002229	-0.0001963	-0.0001555	-0.0001058	-6.169e-05	-3.47e-05	-2.288e-05	-2.404e-05	-3.233e-05	-4.197e-05	-5.098e-05	-6.149e-05	-7.503e-05	-9.338e-05	-0.0001097	-0.0001207	-0.0001263	-0.0001267	-0.0001218	-0.0001118	-9.932e-05	-8.605e-05	-7.092e-05	-5.338e-05	-3.262e-05	-1.307e-05	3.261e-06	1.666e-05	2.628e-05	3.29e-05	3.406e-05	2.942e-05	2.111e-05	9.859e-06	-2.667e-06	-1.419e-05	-2.33e-05	-2.692e-05	-2.512e-05	-1.773e-05	-6.826e-06
101	1.694e-20	-5.559e-05	-0.000101	-0.0001373	-0.0001649	-0.0001882	-0.0002051	-0.0002165	-0.0002275	-0.0002329	-0.0002321	-0.0002248	-0.0002141	-0.0002064	-0.0002005	-0.0001954	-0.0001888	-0.0001797	-0.0001672	-0.0001461	-0.0001217	-9.741e-05	-7.354e-05	-5.181e-05	-3.095e-05	-1.089e-05	8.964e-06	2.81e-05	4.464e-05	5.847e-05	6.582e-05	6.985e-05	7.308e-05	7.589e-05	7.888e-05	8.008e-05	7.832e-05	7.201e-05	6.156e-05	4.752e-05	3.029e-05	1.313e-05	-2.793e-06	-1.513e-05	-2.5e-05	-3.074e-05	-2.991e-05	-2.156e-05	-4.932e-06
102	-6.776e-21	-7.561e-05	-0.0001348	-0.0001789	-0.0002106	-0.0002296	-0.0002339	-0.0002252	-0.000205	-0.0001743	-0.0001353	-8.857e-05	-4.147e-05	-3.48e-06	2.501e-05	4.831e-05	6.51e-05	7.334e-05	7.456e-05	6.99e-05	5.896e-05	4.42e-05	2.838e-05	1.043e-05	-7.404e-06	-2.366e-05	-4.022e-05	-5.488e-05	-6.558e-05	-7.16e-05	-7.493e-05	-7.337e-05	-6.671e-05	-5.607e-05	-4.02e-05	-2.214e-05	-2.902e-06	1.762e-05	3.818e-05	5.655e-05	7.199e-05	8.761e-05	0.0001018	0.0001138	0.0001226	0.0001268	0.0001294	0.0001303	0.0001301
103	-1.694e-21	2.991e-05	5.865e-05	8.542e-05	0.000109	0.0001286	0.0001461	0.0001579	0.0001609	0.000157	0.0001478	0.0001328	0.0001146	9.33e-05	7.092e-05	4.809e-05	2.478e-05	1.84e-06	-1.495e-05	-2.52e-05	-3.149e-05	-3.446e-05	-3.311e-05	-2.926e-05	-2.252e-05	-1.413e-05	-3.379e-06	9.95e-06	2.439e-05	3.594e-05	4.64e-05	5.802e-05	7.1e-05	8.489e-05	9.936e-05	0.0001138	0.0001276	0.0001383	0.0001457	0.0001506	0.0001554	0.0001586	0.0001591	0.0001562	0.0001494	0.0001392	0.0001263	0.0001117	9.821e-05
104	8.47e-21	-1.86e-05	-3.021e-05	-3.684e-05	-3.991e-05	-3.882e-05	-3.561e-05	-3.161e-05	-2.591e-05	-1.909e-05	-9.736e-06	2.551e-06	1.48e-05	2.235e-05	2.655e-05	2.796e-05	2.566e-05	2.127e-05	1.722e-05	1.376e-05	1.171e-05	8.82e-06	5.964e-06	1.609e-06	-2.245e-06	-5.126e-06	-5.843e-06	-3.21e-06	1.874e-06	7.254e-06	1.212e-05	1.6e-05	2.121e-05	2.738e-05	3.648e-05	4.637e-05	5.631e-05	6.446e-05	6.962e-05	7.15e-05	7.25e-05	7.319e-05	7.405e-05	7.382e-05	7.24e-05	6.87e-05	6.485e-05	6.071e-05	5.76e-05
105	-1.355e-20	-0.0001149	-0.0002083	-0.0002787	-0.0003287	-0.0003626	-0.0003803	-0.0003828	-0.0003722	-0.0003461	-0.0003054	-0.0002506	-0.0001891	-0.0001344	-8.874e-05	-5.031e-05	-1.717e-05	1.329e-05	4.179e-05	6.979e-05	9.655e-05	0.0001224	0.0001473	0.0001656	0.0001796	0.0001929	0.0002061	0.0002193	0.000228	0.0002324	0.0002315	0.0002261	0.0002175	0.0002059	0.0001939	0.0001807	0.0001626	0.0001399	0.000114	8.891e-05	6.563e-05	4.615e-05	3.127e-05	2.178e-05	1.613e-05	1.629e-05	2.5e-05	4.516e-05	7.42e-05
106	6.776e-21	-0.0001072	-0.0001923	-0.0002579	-0.0003037	-0.0003321	-0.000345	-0.0003437	-0.0003286	-0.0003001	-0.000259	-0.0002044	-0.0001484	-0.0001019	-6.37e-05	-3.526e-05	-1.509e-05	1.7e-06	1.611e-05	2.789e-05	3.731e-05	4.454e-05	4.834e-05	4.829e-05	4.511e-05	4.115e-05	3.891e-05	3.95e-05	3.74e-05	3.301e-05	2.689e-05	2.033e-05	1.375e-05	9.016e-06	8.399e-06	1.098e-05	1.309e-05	1.425e-05	1.369e-05	1.464e-05	1.86e-05	2.582e-05	3.656e-05	5.305e-05	7.425e-05	9.855e-05	0.000127	0.0001631	0.0002045
107	3.388e-21	2.223e-05	4.426e-05	6.504e-05	8.325e-05	9.849e-05	0.0001128	0.0001228	0.0001252	0.0001238	0.0001236	0.0001222	0.0001223	0.0001223	0.0001253	0.0001303	0.0001356	0.0001405	0.000151	0.0001678	0.0001861	0.0001996	0.0002148	0.0002282	0.0002398	0.0002474	0.0002504	0.0002491	0.000245	0.0002329	0.0002151	0.0001948	0.0001776	0.000157	0.0001354	0.0001148	9.424e-05	7.559e-05	6.064e-05	4.774e-05	3.967e-05	3.321e-05	2.764e-05	1.942e-05	1.128e-05	2.783e-06	-6.385e-06	-1.355e-05	-1.976e-05
108	-3.388e-20	-5.08e-05	-8.206e-05	-9.606e-05	-9.634e-05	-8.644e-05	-7.476e-05	-6.271e-05	-4.654e-05	-2.475e-05	3.858e-06	4.024e-05	7.304e-05	9.064e-05	9.467e-05	8.738e-05	7.249e-05	5.492e-05	3.751e-05	2.1e-05	4.628e-06	-1.07e-05	-2.51e-05	-3.771e-05	-4.505e-05	-4.647e-05	-4.05e-05	-2.87e-05	-1.156e-05	8.834e-06	3.187e-05	5.832e-05	8.676e-05	0.0001174	0.0001499	0.0001822	0.0002122	0.0002361	0.0002537	0.0002642	0.0002686	0.0002662	0.0002567	0.0002414	0.0002197	0.0001935	0.0001651	0.0001362	0.0001106
109	-3.388e-21	3.388e-05	6.493e-05	9.357e-05	0.0001193	0.0001424	0.0001627	0.0001783	0.000188	0.0001912	0.0001897	0.000181	0.0001701	0.0001585	0.0001472	0.0001353	0.000122	0.0001106	0.0001026	9.544e-05	9.103e-05	8.871e-05	9.151e-05	9.37e-05	9.586e-05	9.675e-05	9.712e-05	9.805e-05	9.568e-05	9.139e-05	8.985e-05	8.925e-05	8.848e-05	8.723e-05	8.972e-05	9.315e-05	9.796e-05	0.0001045	0.0001113	0.0001215	0.0001335	0.0001429	0.0001496	0.0001554	0.0001589	0.0001583	0.0001564	0.0001537	0.0001482
110	4.066e-20	-8.845e-05	-0.000159	-0.0002108	-0.0002483	-0.0002741	-0.0002908	-0.000298	-0.0002949	-0.0002808	-0.0002544	-0.0002173	-0.0001792	-0.0001464	-0.0001189	-9.447e-05	-7.138e-05	-4.503e-05	-1.709e-05	1.092e-05	3.839e-05	6.507e-05	9.134e-05	0.0001172	0.0001379	0.0001534	0.000166	0.0001751	0.0001757	0.0001696	0.0001582	0.000143	0.0001252	0.0001064	8.706e-05	7.04e-05	5.513e-05	3.84e-05	2.095e-05	7.54e-06	-2.655e-06	-9.095e-06	-1.184e-05	-1.083e-05	-8.001e-06	-2.654e-06	4.423e-06	1.588e-05	3.301e-05
111	2.711e-20	-0.0001485	-0.0002663	-0.0003565	-0.000417	-0.0004544	-0.0004693	-0.0004626	-0.0004378	-0.0003909	-0.000328	-0.0002474	-0.0001632	-9.08e-05	-2.905e-05	2.214e-05	6.626e-05	0.0001088	0.0001494	0.0001922	0.0002344	0.0002768	0.0003199	0.0003597	0.000396	0.0004315	0.0004661	0.0004996	0.0005241	0.0005399	0.0005419	0.0005322	0.0005127	0.0004823	0.0004476	0.0004079	0.0003573	0.000299	0.0002334	0.0001676	0.0001054	5.218e-05	9.224e-06	-2.127e-05	-3.912e-05	-5.089e-05	-5.407e-05	-4.108e-05	-1.651e-05
112	0	-0.0001437	-0.0002589	-0.0003463	-0.0004101	-0.0004545	-0.0004797	-0.0004862	-0.0004745	-0.0004444	-0.0003953	-0.0003282	-0.0002554	-0.0001907	-0.0001352	-8.605e-05	-4.08e-05	7.722e-07	3.866e-05	7.331e-05	0.0001058	0.0001362	0.000164	0.0001834	0.0001933	0.0001973	0.0001965	0.0001923	0.0001825	0.0001682	0.0001492	0.000125	9.719e-05	6.995e-05	4.775e-05	3.193e-05	1.82e-05	6.206e-06	-6.719e-06	-1.693e-05	-2.442e-05	-2.713e-05	-2.28e-05	-1.15e-05	2.031e-06	1.658e-05	3.128e-05	5.009e-05	7.088e-05
113	1.694e-21	3.209e-05	6.315e-05	9.255e-05	0.0001191	0.0001416	0.0001622	0.0001775	0.0001837	0.000183	0.0001763	0.000163	0.0001451	0.0001234	9.978e-05	7.47e-05	4.915e-05	2.372e-05	3.965e-06	-1.045e-05	-2.13e-05	-2.781e-05	-2.926e-05	-2.734e-05	-2.379e-05	-1.947e-05	-1.287e-05	-4.984e-06	3.121e-06	7.839e-06	1.301e-05	1.988e-05	2.619e-05	3.194e-05	3.725e-05	4.442e-05	5.279e-05	5.897e-05	6.352e-05	6.776e-05	7.402e-05	7.878e-05	8.13e-05	8.278e-05	8.241e-05	8.153e-05	7.913e-05	7.634e-05	7.682e-05
114	6.776e-21	4.147e-05	8.063e-05	0.0001156	0.0001453	0.0001702	0.0001862	0.0001904	0.0001856	0.0001728	0.0001519	0.0001221	8.739e-05	5.018e-05	1.532e-05	-1.532e-05	-4.244e-05	-6.272e-05	-7.228e-05	-7.427e-05	-7.02e-05	-5.855e-05	-3.777e-05	-1.288e-05	1.303e-05	3.663e-05	5.661e-05	7.211e-05	8.144e-05	8.293e-05	8.043e-05	7.363e-05	6.05e-05	4.1e-05	1.977e-05	-7.019e-07	-2.135e-05	-4.245e-05	-6.144e-05	-7.673e-05	-8.847e-05	-9.876e-05	-0.0001049	-0.0001053	-0.0001019	-9.782e-05	-9.414e-05	-8.84e-05	-8.037e-05
115	2.033e-20	-7.953e-05	-0.0001456	-0.0001953	-0.0002317	-0.0002566	-0.0002709	-0.0002747	-0.0002688	-0.0002522	-0.0002247	-0.0001888	-0.0001499	-0.0001136	-8.256e-05	-5.456e-05	-2.989e-05	-5.754e-06	1.715e-05	3.869e-05	5.834e-05	7.601e-05	9.287e-05	0.0001058	0.0001122	0.0001154	0.0001157	0.0001148	0.0001079	9.693e-05	8.311e-05	6.799e-05	5.253e-05	3.609e-05	2.188e-05	1.078e-05	-1.632e-06	-1.622e-05	-3.247e-05	-4.522e-05	-5.57e-05	-6.306e-05	-6.784e-05	-6.887e-05	-6.562e-05	-6.026e-05	-5.142e-05	-3.386e-05	-7.361e-06
116	-5.421e-20	-0.0001929	-0.0003582	-0.0004947	-0.0006073	-0.0006972	-0.0007614	-0.0008015	-0.0008169	-0.0008068	-0.000768	-0.0007033	-0.0006278	-0.0005551	-0.0004843	-0.0004145	-0.0003454	-0.0002762	-0.0002052	-0.0001393	-7.827e-05	-2.289e-05	2.857e-05	7.738e-05	0.0001225	0.0001612	0.000196	0.0002272	0.0002498	0.0002632	0.0002723	0.0002753	0.0002711	0.0002594	0.0002388	0.0002114	0.0001782	0.0001366	8.883e-05	3.94e-05	-9.243e-06	-5.739e-05	-0.0001004	-0.0001344	-0.0001579	-0.0001676	-0.0001665	-0.0001502	-0.0001187
117	0	9.713e-05	0.0001909	0.0002789	0.000359	0.0004282	0.0004915	0.0005435	0.0005729	0.0005819	0.0005711	0.0005485	0.0005125	0.0004687	0.0004171	0.000361	0.0003051	0.0002489	0.0001965	0.0001554	0.0001236	0.0001032	7.76e-05	5.845e-05	4.244e-05	3.082e-05	2.18e-05	1.118e-05	-5.132e-07	-1.026e-05	-2.198e-05	-3.092e-05	-4.082e-05	-3.035e-05	-1.753e-05	-2.447e-06	1.296e-05	2.716e-05	4.217e-05	5.909e-05	7.631e-05	9.801e-05	0.0001157	0.0001331	0.0001354	0.000135	0.0001313	0.0001263	0.0001226
118	-8.47e-22	1.701e-05	4.126e-05	6.776e-05	9.606e-05	0.0001264	0.000158	0.0001917	0.0002272	0.0002597	0.0002851	0.0003131	0.0003322	0.0003408	0.00034	0.0003331	0.0003254	0.0003187	0.0003105	0.0003028	0.0002963	0.0002986	0.0002824	0.0002697	0.000259	0.0002511	0.0002446	0.0002342	0.0002172	0.0001965	0.0001662	0.0001347	9.141e-05	7.714e-05	6.285e-05	5.135e-05	4.251e-05	3.276e-05	2.53e-05	2.373e-05	2.676e-05	4.32e-05	5.788e-05	8.208e-05	8.757e-05	9.307e-05	9.344e-05	9.077e-05	9.14e-05
119	-6.776e-21	4.31e-05	8.562e-05	0.0001256	0.0001622	0.0001919	0.0002168	0.0002326	0.0002328	0.0002224	0.0002029	0.0001802	0.0001549	0.0001265	9.558e-05	6.32e-05	3.455e-05	1.107e-05	-1.905e-06	2.883e-07	1.365e-05	3.79e-05	6.443e-05	9.548e-05	0.0001317	0.0001724	0.000214	0.0002497	0.0002786	0.0003003	0.0003121	0.0003169	0.0003128	0.0003075	0.000296	0.0002788	0.000256	0.0002309	0.0002075	0.0001866	0.0001661	0.0001486	0.0001313	0.0001172	0.0001022	9.05e-05	8.045e-05	7.274e-05	6.717e-05
120	0	3.75e-05	7.419e-05	0.0001086	0.00014	0.0001662	0.0001899	0.0002077	0.0002132	0.00021	0.0001999	0.0001876	0.0001744	0.0001594	0.0001411	0.0001202	9.855e-05	7.633e-05	5.679e-05	4.505e-05	3.809e-05	3.404e-05	2.925e-05	2.464e-05	2.141e-05	2.114e-05	2.185e-05	2.128e-05	1.982e-05	1.79e-05	1.336e-05	8.513e-06	4.293e-06	2.108e-06	-4.597e-08	-2.737e-06	-6.164e-06	-8.044e-06	-6.808e-06	-3.293e-06	1.966e-06	1.057e-05	2.073e-05	3.249e-05	4.409e-05	5.812e-05	7.475e-05	9.238e-05	0.0001098
121	6.776e-21	1.032e-05	2.081e-05	3.114e-05	4.131e-05	4.763e-05	4.639e-05	3.865e-05	2.846e-05	2e-05	1.259e-05	8.626e-06	4.987e-06	4.156e-06	3.595e-06	4.75e-06	9.196e-06	1.743e-05	2.762e-05	3.749e-05	4.439e-05	4.88e-05	4.854e-05	4.702e-05	4.168e-05	3.692e-05	2.998e-05	2.008e-05	8.726e-06	-2.611e-06	-1.328e-05	-2.286e-05	-3.101e-05	-3.635e-05	-4.082e-05	-4.307e-05	-4.716e-05	-5.079e-05	-5.254e-05	-5.349e-05	-5.425e-05	-5.402e-05	-5.121e-05	-4.66e-05	-4.233e-05	-3.758e-05	-3.218e-05	-2.457e-05	-1.497e-05
122	-3.388e-21	4.813e-05	9.501e-05	0.0001262	0.000143	0.0001442	0.0001272	9.476e-05	5.127e-05	1.449e-06	-5.31e-05	-0.0001023	-0.0001461	-0.0001816	-0.0002041	-0.0002164	-0.0002178	-0.0002049	-0.0001833	-0.0001555	-0.0001274	-9.991e-05	-7.606e-05	-5.497e-05	-3.926e-05	-2.503e-05	-1.241e-05	-3.395e-06	-1.346e-06	-2.069e-06	-6.272e-06	-9.843e-06	-1.35e-05	-1.538e-05	-1.684e-05	-1.629e-05	-1.728e-05	-1.802e-05	-1.679e-05	-1.2e-05	-5.672e-06	4.174e-06	1.556e-05	2.886e-05	4.2e-05	5.587e-05	6.919e-05	8.261e-05	9.646e-05
123	1.016e-20	3.762e-05	7.327e-05	0.0001044	0.0001315	0.0001517	0.0001665	0.0001723	0.0001641	0.0001459	0.0001176	8.484e-05	5.174e-05	1.799e-05	-1.529e-05	-4.809e-05	-7.715e-05	-0.0001018	-0.0001179	-0.0001212	-0.0001145	-9.896e-05	-7.976e-05	-5.857e-05	-3.488e-05	-1.039e-05	1.416e-05	3.546e-05	5.298e-05	6.644e-05	7.388e-05	7.651e-05	7.672e-05	7.717e-05	7.58e-05	7.283e-05	6.958e-05	6.618e-05	6.427e-05	6.467e-05	6.669e-05	7.135e-05	7.786e-05	8.415e-05	8.784e-05	9.27e-05	9.803e-05	0.0001026	0.0001078
124	-1.355e-20	7.072e-05	0.0001387	0.0002022	0.000263	0.0003008	0.000314	0.0003073	0.0002836	0.0002543	0.0002181	0.0001801	0.0001453	0.0001122	7.779e-05	3.938e-05	8.028e-06	-1.839e-05	-4.598e-05	-7.437e-05	-0.0001034	-0.000133	-0.0001644	-0.0001973	-0.0002278	-0.0002531	-0.0002708	-0.000283	-0.0002856	-0.0002782	-0.0002605	-0.0002341	-0.0001979	-0.0001521	-0.000102	-5.095e-05	-6.265e-07	4.676e-05	9.214e-05	0.0001321	0.0001684	0.0001976	0.000221	0.0002382	0.0002445	0.0002452	0.0002425	0.0002361	0.0002284
125	0	6.599e-05	0.0001297	0.0001892	0.0002344	0.00026	0.0002673	0.0002585	0.0002335	0.0001975	0.000154	0.0001053	5.499e-05	4.163e-06	-4.551e-05	-8.649e-05	-0.000115	-0.0001337	-0.0001466	-0.0001524	-0.0001549	-0.0001535	-0.0001478	-0.0001392	-0.000129	-0.0001181	-0.0001103	-0.0001082	-0.0001082	-0.0001089	-0.0001104	-0.0001102	-0.0001076	-0.000105	-0.0001029	-9.97e-05	-9.545e-05	-8.702e-05	-7.336e-05	-5.737e-05	-3.701e-05	-1.395e-05	1.138e-05	3.813e-05	6.559e-05	9.522e-05	0.0001258	0.0001556	0.0001839
126	0	9.285e-05	0.0001835	0.0002694	0.0003492	0.0004205	0.0004879	0.0005451	0.0005808	0.0005973	0.0005952	0.0005797	0.0005506	0.0005105	0.0004612	0.0004043	0.0003422	0.0002769	0.000215	0.0001642	0.0001225	9.165e-05	6.28e-05	4.334e-05	3.211e-05	2.736e-05	2.876e-05	3.447e-05	4.227e-05	5.246e-05	6.101e-05	7.19e-05	8.234e-05	0.0001031	0.0001219	0.000139	0.0001548	0.0001679	0.0001789	0.0001894	0.0001981	0.0002107	0.0002198	0.000227	0.0002249	0.000221	0.0002145	0.0002065	0.0001992
127	6.776e-21	5.695e-05	0.000113	0.0001655	0.0002135	0.0002536	0.000289	0.000315	0.0003235	0.0003188	0.0003023	0.0002807	0.0002518	0.0002174	0.0001785	0.0001367	9.646e-05	5.855e-05	2.807e-05	1.168e-05	5.222e-06	9.127e-06	1.227e-05	2.292e-05	3.976e-05	6.22e-05	8.714e-05	0.0001095	0.0001291	0.0001451	0.000153	0.0001569	0.0001544	0.0001574	0.0001544	0.0001469	0.0001348	0.0001205	0.0001068	9.409e-05	8.304e-05	7.843e-05	7.525e-05	7.681e-05	7.583e-05	8.06e-05	8.885e-05	9.982e-05	0.0001137
128	4.235e-22	8.487e-06	2.177e-05	3.692e-05	5.459e-05	7.506e-05	9.838e-05	0.0001245	0.0001525	0.0001808	0.0002048	0.0002286	0.000244	0.0002528	0.0002552	0.0002532	0.0002474	0.0002362	0.0002192	0.0001984	0.0001758	0.0001547	0.0001334	0.0001178	0.0001042	9.336e-05	8.224e-05	7.065e-05	6.293e-05	6.09e-05	6.436e-05	7.374e-05	8.823e-05	0.0001063	0.0001254	0.0001479	0.0001752	0.0002123	0.0002581	0.0003083	0.0003603	0.000413	0.0004641	0.0005132	0.0005625	0.0006125	0.0006622	0.000707	0.0007405
129	0	5.033e-05	9.909e-05	0.0001442	0.0001847	0.0002173	0.0002443	0.0002607	0.0002595	0.0002452	0.0002197	0.0001882	0.0001536	0.0001162	7.603e-05	3.444e-05	-4.997e-06	-3.956e-05	-6.342e-05	-7.073e-05	-6.559e-05	-4.796e-05	-2.265e-05	9.184e-06	4.697e-05	9.017e-05	0.0001357	0.0001794	0.0002193	0.0002538	0.0002785	0.0002962	0.000305	0.0003066	0.0003003	0.0002872	0.0002691	0.0002483	0.000227	0.0002052	0.0001842	0.0001684	0.0001557	0.0001481	0.0001458	0.0001496	0.0001578	0.0001678	0.0001796
130	1.694e-21	1.915e-05	3.749e-05	5.349e-05	6.644e-05	7.607e-05	8.443e-05	9.085e-05	9.274e-05	9.141e-05	8.73e-05	8.377e-05	7.896e-05	7.521e-05	7.346e-05	7.443e-05	7.763e-05	8.075e-05	8.316e-05	8.568e-05	8.637e-05	8.638e-05	7.99e-05	7.212e-05	6.214e-05	5.023e-05	3.552e-05	1.857e-05	2.418e-06	-1.102e-05	-2.079e-05	-2.442e-05	-2.428e-05	-1.418e-05	-1.011e-06	1.431e-05	3.014e-05	4.694e-05	6.393e-05	7.881e-05	9.08e-05	9.948e-05	0.0001018	0.0001002	9.067e-05	7.793e-05	6.211e-05	4.504e-05	2.688e-05
131	-2.372e-20	-4.832e-05	-8.973e-05	-0.0001244	-0.0001529	-0.0001724	-0.0001841	-0.0001884	-0.0001842	-0.0001749	-0.0001573	-0.0001299	-9.9e-05	-6.776e-05	-3.74e-05	-8.689e-06	1.687e-05	4.009e-05	6.117e-05	7.84e-05	9.373e-05	0.0001036	0.0001063	0.0001036	9.676e-05	8.645e-05	7.315e-05	5.852e-05	4.197e-05	2.445e-05	6.15e-06	-1.308e-05	-3.184e-05	-4.853e-05	-6.13e-05	-7.219e-05	-8.084e-05	-8.609e-05	-8.868e-05	-8.79e-05	-8.411e-05	-7.597e-05	-6.416e-05	-4.932e-05	-3.316e-05	-1.732e-05	-2.724e-07	1.739e-05	3.288e-05
132	1.694e-21	2.889e-05	5.784e-05	8.613e-05	0.0001147	0.0001429	0.0001716	0.0002001	0.0002257	0.0002481	0.0002643	0.0002782	0.0002855	0.0002879	0.0002861	0.0002801	0.0002721	0.0002628	0.0002523	0.0002421	0.0002309	0.0002218	0.0002043	0.0001879	0.0001716	0.0001543	0.0001364	0.0001157	9.114e-05	6.467e-05	3.538e-05	7.926e-06	-1.913e-05	-3.249e-05	-4.239e-05	-4.883e-05	-5.076e-05	-4.822e-05	-4.023e-05	-2.52e-05	-5.236e-06	2.151e-05	4.767e-05	7.332e-05	9.099e-05	0.0001048	0.0001138	0.0001182	0.0001179
133	0	2.14e-05	4.203e-05	6.116e-05	7.929e-05	9.66e-05	0.0001146	0.0001318	0.000147	0.0001609	0.0001713	0.0001808	0.0001868	0.0001917	0.0001954	0.000198	0.0001984	0.0001944	0.0001881	0.0001788	0.0001654	0.0001509	0.0001289	0.0001072	8.409e-05	6.053e-05	3.684e-05	1.391e-05	-5.55e-06	-2.248e-05	-3.596e-05	-4.37e-05	-4.775e-05	-4.027e-05	-3.05e-05	-1.755e-05	-2.729e-06	1.425e-05	3.336e-05	5.303e-05	7.371e-05	9.633e-05	0.0001171	0.0001371	0.0001512	0.0001642	0.0001743	0.0001822	0.000187
134	-4.235e-22	2.605e-06	5.306e-06	8.058e-06	1.058e-05	1.347e-05	1.772e-05	2.281e-05	2.962e-05	3.784e-05	4.99e-05	6.781e-05	8.924e-05	0.0001151	0.0001437	0.0001731	0.0002025	0.0002289	0.0002525	0.0002698	0.0002807	0.0002827	0.0002734	0.0002557	0.0002306	0.0001999	0.0001656	0.0001279	9.082e-05	5.572e-05	2.594e-05	3.153e-06	-1.144e-05	-1.676e-05	-1.393e-05	-6.165e-06	5.057e-06	1.947e-05	3.788e-05	5.787e-05	7.823e-05	9.763e-05	0.0001143	0.0001278	0.0001378	0.0001451	0.0001527	0.0001616	0.0001703
135	6.776e-21	3.871e-05	7.297e-05	0.000101	0.0001184	0.0001245	0.0001152	9.27e-05	6.38e-05	2.976e-05	-9.687e-06	-5.227e-05	-9.579e-05	-0.0001357	-0.0001712	-0.0001961	-0.0002097	-0.0002105	-0.0001995	-0.000183	-0.0001631	-0.0001376	-0.0001078	-7.602e-05	-4.247e-05	-7.025e-06	2.666e-05	5.678e-05	8.267e-05	0.0001018	0.0001166	0.0001269	0.000132	0.0001312	0.0001264	0.0001145	9.467e-05	6.92e-05	4.217e-05	1.314e-05	-1.535e-05	-4.161e-05	-6.177e-05	-7.656e-05	-8.54e-05	-8.948e-05	-8.602e-05	-7.516e-05	-5.765e-05
136	-1.016e-20	4.136e-05	8.03e-05	0.0001151	0.0001449	0.0001676	0.0001854	0.0001945	0.0001893	0.0001749	0.0001527	0.0001272	0.0001015	7.7e-05	5.436e-05	3.402e-05	1.646e-05	2.902e-06	-2.496e-06	3.627e-06	1.601e-05	3.574e-05	5.626e-05	7.859e-05	0.0001023	0.0001263	0.0001488	0.0001692	0.0001861	0.0001989	0.0002059	0.0002112	0.0002121	0.0002148	0.0002141	0.0002097	0.0002019	0.000193	0.0001833	0.0001738	0.0001649	0.0001594	0.0001539	0.0001504	0.0001452	0.0001425	0.0001423	0.0001451	0.0001498
137	1.694e-20	-5.825e-05	-0.0001069	-0.0001461	-0.000176	-0.0001929	-0.0001993	-0.0001954	-0.00018	-0.0001579	-0.0001293	-9.245e-05	-5.427e-05	-1.903e-05	1.352e-05	4.304e-05	6.795e-05	8.839e-05	0.0001037	0.0001132	0.0001197	0.0001229	0.0001204	0.0001143	0.0001056	9.345e-05	7.821e-05	6.072e-05	4.368e-05	2.799e-05	1.44e-05	1.734e-06	-8.859e-06	-1.608e-05	-2.03e-05	-2.453e-05	-2.83e-05	-3e-05	-2.834e-05	-2.65e-05	-2.377e-05	-2.015e-05	-1.423e-05	-8.472e-06	-3.281e-06	1.243e-06	9.276e-06	2.021e-05	3.087e-05
138	1.694e-21	1.078e-05	2.112e-05	2.999e-05	3.773e-05	4.513e-05	5.332e-05	6.176e-05	6.947e-05	7.603e-05	8.09e-05	8.603e-05	8.924e-05	9.282e-05	9.728e-05	0.0001019	0.0001051	0.000105	0.0001021	9.627e-05	8.819e-05	7.91e-05	6.603e-05	5.275e-05	3.803e-05	2.312e-05	8.416e-06	-4.955e-06	-1.448e-05	-1.989e-05	-1.972e-05	-1.468e-05	-5.87e-06	9.107e-06	2.702e-05	4.739e-05	6.75e-05	8.856e-05	0.000111	0.0001322	0.0001517	0.0001681	0.0001811	0.0001912	0.0001974	0.0002011	0.0002023	0.0002028	0.0001997
139	0	1.073e-05	2.099e-05	3.107e-05	4.128e-05	5.149e-05	6.247e-05	7.426e-05	8.68e-05	0.0001008	0.0001155	0.0001315	0.0001448	0.0001582	0.0001718	0.0001848	0.0001968	0.0002062	0.0002119	0.0002122	0.000206	0.0001942	0.000173	0.0001514	0.0001274	0.0001008	7.311e-05	4.445e-05	1.639e-05	-8.619e-06	-2.954e-05	-4.372e-05	-5.149e-05	-4.813e-05	-4.342e-05	-3.646e-05	-2.802e-05	-1.839e-05	-7.985e-06	3.542e-06	1.42e-05	2.601e-05	3.417e-05	3.899e-05	3.912e-05	3.876e-05	3.663e-05	3.439e-05	3.203e-05
140	3.388e-21	2.439e-05	4.792e-05	7.04e-05	9.191e-05	0.000112	0.0001316	0.0001498	0.0001637	0.0001726	0.0001763	0.0001743	0.0001693	0.00016	0.0001469	0.0001302	0.0001113	9.123e-05	6.991e-05	4.931e-05	3.06e-05	1.356e-05	-9.189e-07	-1.504e-05	-2.674e-05	-3.616e-05	-4.383e-05	-5.164e-05	-5.975e-05	-6.686e-05	-7.28e-05	-7.821e-05	-8.157e-05	-8.271e-05	-8.066e-05	-7.634e-05	-6.985e-05	-6.101e-05	-4.843e-05	-3.208e-05	-1.295e-05	8.52e-06	3.159e-05	5.403e-05	7.315e-05	8.848e-05	9.968e-05	0.0001062	0.0001086
141	1.355e-20	-4.469e-05	-8.181e-05	-0.0001126	-0.0001367	-0.0001516	-0.0001592	-0.0001605	-0.0001544	-0.0001442	-0.0001279	-0.0001018	-7.116e-05	-4.106e-05	-1.155e-05	1.659e-05	4.193e-05	6.579e-05	8.854e-05	0.0001101	0.0001317	0.0001495	0.0001596	0.0001633	0.0001633	0.0001601	0.000154	0.0001463	0.0001369	0.000127	0.0001157	0.0001035	9.303e-05	8.651e-05	8.434e-05	8.281e-05	8.113e-05	8.103e-05	8.205e-05	8.431e-05	8.695e-05	9.166e-05	9.802e-05	0.0001045	0.0001099	0.0001139	0.0001208	0.0001314	0.000142
142	0	-1.628e-05	-3.102e-05	-4.301e-05	-5.371e-05	-6.154e-05	-6.458e-05	-6.142e-05	-5.294e-05	-3.864e-05	-1.852e-05	6.574e-06	3.508e-05	6.654e-05	0.0001005	0.0001366	0.0001732	0.0002069	0.0002346	0.0002558	0.0002675	0.0002709	0.0002646	0.0002502	0.0002275	0.000198	0.0001634	0.0001256	8.805e-05	5.309e-05	2.229e-05	-5.379e-07	-1.622e-05	-2.307e-05	-2.206e-05	-1.316e-05	7.174e-07	2.015e-05	4.416e-05	7.041e-05	9.831e-05	0.0001268	0.0001523	0.000175	0.0001948	0.0002108	0.0002222	0.0002319	0.0002371
143	1.694e-21	8.826e-06	1.581e-05	2.19e-05	2.672e-05	2.963e-05	3.182e-05	3.132e-05	2.803e-05	2.493e-05	2.429e-05	2.557e-05	3.107e-05	4.186e-05	5.63e-05	7.219e-05	8.896e-05	0.0001044	0.0001208	0.0001362	0.0001467	0.0001511	0.0001496	0.0001422	0.0001288	0.0001121	9.277e-05	7.122e-05	4.976e-05	2.839e-05	1.043e-05	6.665e-07	-4.333e-08	7.378e-06	2.135e-05	4.065e-05	6.266e-05	9.015e-05	0.0001214	0.0001552	0.0001902	0.000225	0.0002537	0.0002749	0.0002905	0.0002999	0.0003041	0.0003054	0.0002999
144	0	-4.649e-05	-8.66e-05	-0.0001206	-0.0001485	-0.0001684	-0.0001833	-0.0001925	-0.0001939	-0.0001897	-0.0001779	-0.0001566	-0.0001299	-0.0001004	-6.847e-05	-3.528e-05	-2.763e-06	2.959e-05	6.118e-05	9.042e-05	0.0001175	0.0001392	0.0001526	0.0001569	0.0001528	0.0001408	0.0001207	9.492e-05	6.594e-05	3.353e-05	1.201e-07	-3.201e-05	-5.978e-05	-8.113e-05	-9.222e-05	-9.629e-05	-9.31e-05	-8.087e-05	-6.098e-05	-3.718e-05	-8.244e-06	2.465e-05	5.894e-05	9.166e-05	0.000121	0.0001426	0.0001594	0.0001708	0.0001747
145	0	-6.282e-05	-0.0001167	-0.0001605	-0.000196	-0.0002205	-0.0002348	-0.0002378	-0.0002284	-0.0002076	-0.0001741	-0.0001293	-7.984e-05	-3.071e-05	1.723e-05	6.376e-05	0.0001076	0.0001489	0.0001849	0.0002127	0.0002312	0.0002391	0.0002369	0.000228	0.0002127	0.0001937	0.0001723	0.0001487	0.0001237	9.931e-05	7.761e-05	5.927e-05	4.678e-05	3.962e-05	3.664e-05	3.838e-05	4.117e-05	4.623e-05	5.275e-05	6.037e-05	6.879e-05	7.928e-05	9.132e-05	0.0001027	0.0001136	0.0001226	0.0001281	0.0001329	0.0001347
146	0	4.256e-05	8.401e-05	0.0001264	0.0001658	0.000203	0.0002396	0.0002734	0.0002964	0.0003104	0.0003217	0.0003248	0.0003264	0.0003224	0.0003114	0.0002956	0.0002721	0.0002439	0.0002115	0.0001814	0.0001512	0.0001186	9.004e-05	5.758e-05	2.691e-05	1.753e-07	-2.44e-05	-4.582e-05	-6.593e-05	-7.972e-05	-8.92e-05	-9.257e-05	-9.317e-05	-9.529e-05	-9.286e-05	-9.007e-05	-8.899e-05	-8.907e-05	-8.791e-05	-8.478e-05	-8.359e-05	-8.395e-05	-8.584e-05	-8.484e-05	-7.88e-05	-7.112e-05	-5.942e-05	-4.268e-05	-1.832e-05
147	0	2.374e-05	4.698e-05	6.807e-05	8.721e-05	0.0001044	0.000122	0.0001385	0.0001502	0.0001603	0.0001698	0.0001822	0.0001949	0.0002096	0.0002265	0.0002429	0.0002549	0.0002596	0.0002584	0.000252	0.0002385	0.0002185	0.0001887	0.000153	0.0001134	7.065e-05	2.738e-05	-1.205e-05	-4.307e-05	-6.51e-05	-7.579e-05	-7.574e-05	-6.709e-05	-4.869e-05	-2.31e-05	4.249e-06	3.124e-05	5.875e-05	8.527e-05	0.0001055	0.0001196	0.0001253	0.0001249	0.0001202	0.0001104	9.666e-05	8.313e-05	7.14e-05	5.778e-05
148	1.355e-20	9.532e-05	0.0001852	0.000271	0.0003481	0.0004162	0.0004774	0.0005254	0.000546	0.0005454	0.0005293	0.0004928	0.0004491	0.0003985	0.0003419	0.0002822	0.0002178	0.0001586	0.0001091	7.959e-05	6.037e-05	5.193e-05	6.015e-05	6.927e-05	8.295e-05	9.93e-05	0.0001149	0.0001268	0.0001272	0.0001219	0.000107	8.959e-05	6.317e-05	2.45e-05	-1.463e-05	-6.06e-05	-0.0001111	-0.0001633	-0.0002092	-0.0002476	-0.0002827	-0.0003109	-0.0003329	-0.0003422	-0.000336	-0.0003218	-0.000295	-0.0002571	-0.0002059
149	4.066e-20	-0.0001393	-0.0002556	-0.0003476	-0.0004189	-0.0004658	-0.0004886	-0.0004877	-0.0004645	-0.0004213	-0.0003564	-0.0002744	-0.0001903	-0.0001151	-4.853e-05	1.075e-05	6.062e-05	0.0001005	0.0001305	0.0001515	0.0001614	0.00016	0.0001507	0.0001362	0.000118	9.776e-05	7.557e-05	5.353e-05	3.365e-05	1.501e-05	-9.936e-07	-1.112e-05	-1.38e-05	-1.103e-05	-1.96e-06	1.244e-05	2.959e-05	5.121e-05	7.509e-05	9.899e-05	0.0001244	0.0001502	0.0001734	0.0001919	0.0002075	0.0002176	0.0002208	0.0002192	0.0002108
150	0	4.36e-05	8.484e-05	0.0001226	0.0001558	0.0001836	0.0002043	0.0002106	0.000204	0.0001872	0.0001619	0.0001314	0.0001008	7.026e-05	3.91e-05	7.517e-06	-2.553e-05	-5.706e-05	-7.899e-05	-9.185e-05	-9.782e-05	-9.663e-05	-9.122e-05	-8.554e-05	-7.928e-05	-7.175e-05	-6.388e-05	-5.444e-05	-4.598e-05	-4.012e-05	-3.739e-05	-3.668e-05	-3.868e-05	-4.277e-05	-4.688e-05	-5.131e-05	-5.651e-05	-6.136e-05	-6.638e-05	-7.103e-05	-7.422e-05	-7.436e-05	-7.285e-05	-6.988e-05	-6.523e-05	-6.011e-05	-5.43e-05	-4.728e-05	-3.934e-05
151	3.388e-21	2.999e-05	5.906e-05	8.678e-05	0.0001116	0.0001333	0.0001534	0.0001698	0.0001778	0.0001791	0.0001763	0.0001685	0.000159	0.0001463	0.000132	0.000116	9.69e-05	7.585e-05	5.37e-05	3.357e-05	1.476e-05	-3.598e-06	-1.974e-05	-3.721e-05	-5.391e-05	-7.073e-05	-8.72e-05	-0.0001023	-0.0001158	-0.0001246	-0.000129	-0.0001291	-0.0001252	-0.0001192	-0.0001075	-9.153e-05	-7.16e-05	-4.855e-05	-2.213e-05	6.19e-06	3.348e-05	5.91e-05	8.26e-05	0.0001035	0.0001221	0.0001347	0.0001427	0.0001458	0.0001454
152	1.059e-22	-5.177e-07	-2.008e-06	-3.438e-06	-6.632e-06	-9.245e-06	-1.033e-05	-9.358e-06	-7.129e-06	-3.51e-06	4.098e-06	1.388e-05	2.566e-05	4.027e-05	5.697e-05	7.56e-05	9.432e-05	0.0001114	0.0001253	0.0001364	0.0001434	0.0001436	0.0001383	0.000128	0.0001122	9.312e-05	7.19e-05	4.9e-05	2.643e-05	5.345e-06	-1.399e-05	-3.132e-05	-4.384e-05	-5.29e-05	-5.842e-05	-5.926e-05	-5.848e-05	-5.541e-05	-4.95e-05	-4.236e-05	-3.396e-05	-2.431e-05	-1.374e-05	-4.098e-06	6.002e-06	1.637e-05	2.462e-05	3.292e-05	3.897e-05
153	3.388e-21	2.622e-05	5.139e-05	7.8e-05	0.0001032	0.0001287	0.0001545	0.0001795	0.0001991	0.0002145	0.0002289	0.0002361	0.0002405	0.0002404	0.0002346	0.0002256	0.0002087	0.0001876	0.000162	0.0001364	0.0001085	7.787e-05	5.089e-05	2.233e-05	-5.002e-06	-2.978e-05	-5.378e-05	-7.283e-05	-8.966e-05	-0.0001006	-0.0001085	-0.000111	-0.0001113	-0.0001125	-0.0001103	-0.0001076	-0.0001047	-0.0001015	-9.81e-05	-9.381e-05	-9.1e-05	-8.789e-05	-8.503e-05	-7.895e-05	-6.817e-05	-5.557e-05	-3.994e-05	-2.152e-05	1.769e-06
154	-1.694e-21	2.63e-05	5.165e-05	7.406e-05	9.288e-05	0.0001096	0.0001229	0.0001285	0.0001287	0.000122	0.0001113	0.0001022	9.281e-05	8.589e-05	8.066e-05	7.504e-05	6.576e-05	5.25e-05	4.066e-05	2.788e-05	1.629e-05	4.56e-06	-1.289e-05	-3.359e-05	-5.726e-05	-8.148e-05	-0.0001046	-0.0001226	-0.0001325	-0.0001367	-0.0001335	-0.0001244	-0.0001095	-8.629e-05	-5.58e-05	-2.201e-05	1.166e-05	4.583e-05	7.856e-05	0.0001054	0.0001288	0.0001471	0.0001616	0.0001713	0.0001747	0.0001722	0.0001671	0.0001615	0.0001532
155	-3.388e-21	1.884e-05	3.619e-05	5.322e-05	6.839e-05	8.122e-05	9.275e-05	0.0001011	0.0001033	0.0001023	0.0001004	9.605e-05	9.189e-05	8.824e-05	8.317e-05	7.767e-05	7.022e-05	6.165e-05	5.33e-05	4.749e-05	4.107e-05	3.322e-05	2.588e-05	1.752e-05	8.538e-06	6.858e-07	-7.048e-06	-1.424e-05	-2.115e-05	-2.641e-05	-3.11e-05	-3.323e-05	-3.303e-05	-3.148e-05	-2.845e-05	-2.448e-05	-2.019e-05	-1.521e-05	-7.787e-06	1.372e-06	1.125e-05	2.271e-05	3.433e-05	4.624e-05	5.843e-05	7.052e-05	8.185e-05	9.235e-05	0.0001032
156	8.47e-22	3.474e-06	6.086e-06	6.984e-06	7.105e-06	6.867e-06	4.684e-06	3.133e-07	-4.725e-06	-1.044e-05	-1.779e-05	-2.517e-05	-3.098e-05	-3.503e-05	-3.711e-05	-3.82e-05	-3.869e-05	-3.803e-05	-3.64e-05	-3.65e-05	-3.756e-05	-3.812e-05	-3.889e-05	-4.202e-05	-4.785e-05	-5.594e-05	-6.48e-05	-7.423e-05	-8.328e-05	-9.112e-05	-9.471e-05	-9.554e-05	-9.374e-05	-8.98e-05	-8.096e-05	-6.657e-05	-4.77e-05	-2.646e-05	-3.124e-06	2.171e-05	4.715e-05	7.177e-05	9.583e-05	0.0001173	0.0001356	0.0001481	0.0001541	0.0001541	0.0001493
157	3.388e-21	4.349e-06	9.286e-06	1.293e-05	1.582e-05	1.852e-05	2.007e-05	1.999e-05	1.875e-05	1.75e-05	1.713e-05	2.144e-05	2.858e-05	3.807e-05	5.134e-05	6.533e-05	7.691e-05	8.644e-05	9.431e-05	0.0001004	0.0001042	0.000106	0.0001019	9.394e-05	8.39e-05	7.007e-05	5.537e-05	4.33e-05	3.427e-05	2.8e-05	2.444e-05	2.175e-05	2.031e-05	2.133e-05	2.384e-05	2.6e-05	2.962e-05	3.384e-05	3.641e-05	3.693e-05	3.636e-05	3.575e-05	3.839e-05	4.179e-05	4.582e-05	5.082e-05	5.659e-05	6.071e-05	6.23e-05
158	-1.694e-20	-4.114e-05	-7.554e-05	-0.0001036	-0.0001248	-0.0001391	-0.0001459	-0.000146	-0.00014	-0.0001265	-0.000107	-8.139e-05	-5.364e-05	-2.685e-05	-2.322e-07	2.646e-05	5.232e-05	7.693e-05	0.0001007	0.0001225	0.0001391	0.0001513	0.0001582	0.0001605	0.0001579	0.0001497	0.0001349	0.0001156	9.332e-05	6.888e-05	4.386e-05	2.231e-05	5.34e-06	-6.423e-06	-1.293e-05	-1.354e-05	-8.692e-06	3.879e-06	2.091e-05	3.993e-05	6.188e-05	8.571e-05	0.0001076	0.0001256	0.0001405	0.0001519	0.0001577	0.0001589	0.0001528
159	8.47e-21	1.953e-05	3.886e-05	5.736e-05	7.506e-05	9.035e-05	0.0001026	0.0001111	0.0001144	0.0001134	0.0001079	9.994e-05	9.039e-05	7.843e-05	6.4e-05	4.681e-05	2.734e-05	7.055e-06	-1.273e-05	-3.054e-05	-4.597e-05	-5.735e-05	-6.692e-05	-7.523e-05	-8.112e-05	-8.494e-05	-8.714e-05	-8.716e-05	-8.508e-05	-8.159e-05	-7.67e-05	-7.116e-05	-6.648e-05	-6.049e-05	-5.273e-05	-4.406e-05	-3.382e-05	-2.12e-05	-6.766e-06	8.881e-06	2.597e-05	4.42e-05	6.318e-05	8.252e-05	9.939e-05	0.0001128	0.0001231	0.0001297	0.0001322
160	1.694e-21	-1.533e-05	-3.142e-05	-4.735e-05	-6.27e-05	-7.418e-05	-8.293e-05	-8.944e-05	-9.258e-05	-9.45e-05	-9.36e-05	-9.009e-05	-8.207e-05	-6.967e-05	-5.459e-05	-3.848e-05	-2.349e-05	-9.922e-06	3.023e-06	1.505e-05	2.673e-05	3.651e-05	4.427e-05	4.745e-05	4.782e-05	4.69e-05	4.385e-05	4.025e-05	3.851e-05	3.826e-05	3.831e-05	3.758e-05	3.773e-05	3.947e-05	4.468e-05	5.014e-05	5.446e-05	6.183e-05	7.113e-05	7.891e-05	8.513e-05	9.269e-05	0.0001041	0.0001167	0.0001294	0.0001404	0.0001521	0.0001657	0.0001759
161	0	5.244e-05	0.0001023	0.0001481	0.0001874	0.0002203	0.0002363	0.0002341	0.0002178	0.0001882	0.0001497	0.0001067	6.385e-05	2.24e-05	-1.777e-05	-5.603e-05	-9.335e-05	-0.0001226	-0.0001414	-0.00015	-0.000149	-0.0001411	-0.0001292	-0.0001166	-0.0001048	-9.406e-05	-8.552e-05	-7.758e-05	-7.179e-05	-6.876e-05	-6.718e-05	-6.663e-05	-6.552e-05	-6.397e-05	-6.144e-05	-5.606e-05	-4.842e-05	-3.684e-05	-2.305e-05	-8.088e-06	7.268e-06	2.224e-05	3.612e-05	4.635e-05	5.313e-05	5.6e-05	5.375e-05	4.776e-05	3.68e-05
162	0	6.779e-05	0.0001316	0.0001899	0.0002413	0.0002833	0.0003194	0.0003432	0.0003441	0.0003266	0.0002948	0.0002524	0.0002069	0.0001592	0.0001083	5.458e-05	-1.599e-06	-5.673e-05	-0.0001021	-0.0001303	-0.000144	-0.0001466	-0.00014	-0.0001291	-0.0001129	-9.027e-05	-6.308e-05	-3.127e-05	1.874e-06	3.275e-05	5.891e-05	8.008e-05	9.842e-05	0.0001135	0.0001259	0.0001333	0.0001342	0.0001295	0.0001194	0.0001048	8.721e-05	6.878e-05	5.052e-05	3.005e-05	8.775e-06	-1.339e-05	-3.439e-05	-5.252e-05	-6.644e-05
163	8.47e-22	-3.777e-06	-6.555e-06	-5.008e-06	-3.05e-06	-7.757e-07	2.035e-06	4.559e-06	6.21e-06	7.414e-06	9.275e-06	1.057e-05	1.148e-05	1.231e-05	1.06e-05	9.619e-06	8.343e-06	6.394e-06	5.776e-06	7.54e-06	1.105e-05	1.767e-05	2.598e-05	3.462e-05	4.265e-05	4.993e-05	5.396e-05	5.751e-05	6.049e-05	6.132e-05	5.908e-05	5.474e-05	4.734e-05	3.901e-05	3.096e-05	2.275e-05	1.511e-05	1.1e-05	7.442e-06	5.458e-06	5.884e-06	1.001e-05	1.664e-05	2.575e-05	3.52e-05	4.421e-05	5.33e-05	6.273e-05	7.006e-05
164	3.388e-21	2.625e-05	5.107e-05	7.307e-05	9.171e-05	0.0001073	0.000122	0.0001329	0.0001361	0.0001322	0.0001236	0.0001143	0.0001048	9.705e-05	9.105e-05	8.56e-05	7.836e-05	6.919e-05	6.206e-05	5.878e-05	5.945e-05	6.193e-05	6.282e-05	6.185e-05	5.925e-05	5.477e-05	4.94e-05	4.535e-05	4.371e-05	4.26e-05	4.223e-05	4.243e-05	4.456e-05	4.971e-05	5.802e-05	6.757e-05	7.881e-05	9.189e-05	0.0001062	0.0001196	0.0001331	0.0001473	0.0001621	0.0001757	0.0001877	0.0001978	0.0002062	0.0002124	0.0002147
165	1.355e-20	3.604e-05	7.052e-05	0.0001033	0.0001334	0.0001633	0.0001931	0.00022	0.0002396	0.0002489	0.0002476	0.0002384	0.0002252	0.0002088	0.000188	0.0001642	0.0001325	9.691e-05	6.26e-05	3.166e-05	8.238e-06	-5.121e-06	-1.142e-05	-1.697e-05	-2.229e-05	-2.743e-05	-3.453e-05	-3.778e-05	-3.846e-05	-4.014e-05	-4.227e-05	-4.771e-05	-5.781e-05	-7.054e-05	-7.904e-05	-8.204e-05	-7.835e-05	-6.455e-05	-4.374e-05	-1.782e-05	1.646e-05	5.769e-05	0.0001072	0.0001624	0.0002204	0.0002755	0.0003257	0.0003695	0.0004025
166	3.388e-21	1.946e-05	3.839e-05	5.581e-05	6.875e-05	7.674e-05	8.086e-05	7.904e-05	6.815e-05	5.293e-05	3.913e-05	2.647e-05	1.443e-05	4.585e-06	-1.504e-06	-1.935e-06	1.649e-08	5.322e-06	1.473e-05	2.953e-05	4.484e-05	5.58e-05	6.389e-05	7.009e-05	7.296e-05	7.323e-05	6.882e-05	6.231e-05	5.504e-05	4.936e-05	4.477e-05	4.455e-05	4.993e-05	5.871e-05	6.954e-05	8.406e-05	9.911e-05	0.0001158	0.0001336	0.0001492	0.0001614	0.000171	0.0001754	0.0001761	0.0001736	0.0001694	0.0001598	0.0001473	0.000132
167	2.965e-21	5.545e-06	9.544e-06	1.331e-05	1.73e-05	2.085e-05	2.234e-05	1.863e-05	1.303e-05	7.894e-06	2.247e-06	-2.146e-06	-2.013e-06	2.588e-06	7.866e-06	1.426e-05	1.977e-05	2.491e-05	3.392e-05	4.353e-05	5.308e-05	6.397e-05	7.387e-05	8.185e-05	8.797e-05	9.513e-05	0.0001003	0.000106	0.0001121	0.0001174	0.0001229	0.0001291	0.0001355	0.0001437	0.0001523	0.0001605	0.0001658	0.0001726	0.0001795	0.0001874	0.0001965	0.0002074	0.0002175	0.0002262	0.0002316	0.0002347	0.0002358	0.0002369	0.000235
168	1.016e-20	3.206e-05	6.224e-05	8.893e-05	0.0001119	0.0001302	0.000144	0.0001486	0.000144	0.0001313	0.0001131	9.148e-05	6.657e-05	4.204e-05	1.952e-05	-3.295e-06	-2.62e-05	-4.925e-05	-6.633e-05	-7.852e-05	-8.59e-05	-8.97e-05	-9.138e-05	-8.968e-05	-8.667e-05	-8.356e-05	-7.928e-05	-7.41e-05	-6.685e-05	-5.996e-05	-5.221e-05	-4.341e-05	-3.258e-05	-1.964e-05	-7.026e-06	5.723e-06	1.886e-05	3.301e-05	4.924e-05	6.512e-05	8.278e-05	0.0001015	0.0001201	0.0001362	0.0001499	0.0001634	0.0001745	0.0001833	0.0001886
169	0	1.176e-05	2.552e-05	3.983e-05	5.352e-05	6.647e-05	8.079e-05	9.604e-05	0.0001086	0.0001192	0.0001298	0.0001398	0.0001468	0.0001502	0.0001515	0.0001523	0.0001527	0.0001505	0.0001458	0.0001403	0.0001333	0.0001216	0.0001067	8.911e-05	6.84e-05	4.523e-05	1.798e-05	-1.353e-05	-4.487e-05	-7.522e-05	-0.0001029	-0.0001281	-0.0001481	-0.0001631	-0.0001709	-0.0001703	-0.000163	-0.0001475	-0.000124	-9.805e-05	-6.921e-05	-3.888e-05	-7.265e-06	2.527e-05	5.829e-05	8.877e-05	0.0001152	0.0001375	0.0001534
170	1.016e-20	-5.58e-05	-9.826e-05	-0.0001291	-0.0001505	-0.0001649	-0.0001705	-0.0001691	-0.000163	-0.0001491	-0.0001271	-9.761e-05	-6.757e-05	-4.309e-05	-2.193e-05	-1.071e-06	2.056e-05	4.115e-05	6.173e-05	8.251e-05	0.0001013	0.0001178	0.0001323	0.0001439	0.0001506	0.0001517	0.000144	0.0001261	0.0001009	7.008e-05	3.629e-05	2.472e-06	-3.147e-05	-6.409e-05	-9.362e-05	-0.0001165	-0.0001323	-0.0001369	-0.0001299	-0.0001144	-9.086e-05	-6.23e-05	-3.226e-05	5.675e-07	3.461e-05	6.97e-05	0.0001024	0.0001314	0.0001523
171	-8.47e-22	1.21e-05	2.495e-05	3.779e-05	4.972e-05	6.216e-05	7.499e-05	8.753e-05	9.732e-05	0.0001041	0.0001113	0.0001192	0.0001256	0.0001303	0.000134	0.0001345	0.0001283	0.0001178	0.0001033	8.625e-05	6.755e-05	4.543e-05	2.019e-05	-5.55e-06	-3.099e-05	-5.579e-05	-7.72e-05	-9.305e-05	-0.0001035	-0.0001076	-0.0001061	-9.968e-05	-8.904e-05	-7.476e-05	-5.822e-05	-4.05e-05	-2.218e-05	-4.573e-06	1.259e-05	2.754e-05	3.895e-05	4.751e-05	5.364e-05	5.894e-05	6.287e-05	6.573e-05	6.767e-05	6.748e-05	6.554e-05
172	0	1.766e-05	3.536e-05	5.249e-05	6.762e-05	8.091e-05	9.329e-05	0.0001032	0.0001081	0.0001098	0.0001105	0.0001097	0.0001076	0.0001035	9.828e-05	9.246e-05	8.337e-05	7.151e-05	5.832e-05	4.548e-05	3.284e-05	1.955e-05	6.903e-06	-5.397e-06	-1.575e-05	-2.233e-05	-2.559e-05	-2.377e-05	-1.668e-05	-4.783e-06	1.107e-05	3.04e-05	5.273e-05	7.597e-05	9.994e-05	0.000122	0.0001388	0.0001502	0.0001562	0.0001557	0.0001501	0.0001402	0.0001252	0.000106	8.457e-05	6.231e-05	4.126e-05	2.32e-05	8.018e-06
173	3.388e-21	4.233e-05	8.203e-05	0.0001171	0.000145	0.0001651	0.0001697	0.0001552	0.0001284	9.348e-05	5.362e-05	1.342e-05	-2.272e-05	-5.351e-05	-7.85e-05	-9.494e-05	-0.0001059	-0.0001076	-9.865e-05	-8.169e-05	-6.042e-05	-3.601e-05	-1.302e-05	5.246e-06	1.843e-05	2.666e-05	2.629e-05	2.021e-05	8.169e-06	-5.985e-06	-2.179e-05	-3.688e-05	-5.16e-05	-6.397e-05	-7.287e-05	-7.765e-05	-7.799e-05	-7.007e-05	-5.463e-05	-3.33e-05	-8.342e-06	2.013e-05	5.053e-05	8.304e-05	0.0001167	0.0001515	0.0001849	0.0002148	0.0002371
174	-8.47e-22	1.068e-05	2.069e-05	2.995e-05	3.843e-05	4.659e-05	5.506e-05	6.322e-05	6.925e-05	7.31e-05	7.443e-05	7.499e-05	7.637e-05	7.855e-05	7.97e-05	8.016e-05	7.916e-05	7.737e-05	7.481e-05	7.318e-05	7.2e-05	7.235e-05	7.301e-05	7.216e-05	7.048e-05	7.043e-05	7.005e-05	6.884e-05	6.525e-05	6.064e-05	5.423e-05	4.75e-05	3.982e-05	3.045e-05	2.081e-05	9.645e-06	-4.526e-06	-1.799e-05	-2.866e-05	-3.505e-05	-3.773e-05	-3.615e-05	-3.155e-05	-2.356e-05	-1.051e-05	7.534e-06	3.166e-05	6.135e-05	9.305e-05
175	-3.388e-21	2.055e-05	3.95e-05	5.532e-05	6.748e-05	7.586e-05	7.947e-05	7.571e-05	6.526e-05	4.994e-05	3.003e-05	9.438e-06	-8.226e-06	-2.316e-05	-3.494e-05	-4.277e-05	-4.796e-05	-4.808e-05	-4.185e-05	-3.071e-05	-1.656e-05	1.458e-06	1.917e-05	3.369e-05	4.63e-05	5.629e-05	6.136e-05	6.231e-05	5.669e-05	4.714e-05	3.507e-05	2.232e-05	8.42e-06	-3.926e-06	-1.386e-05	-2.27e-05	-2.958e-05	-3.082e-05	-2.609e-05	-1.462e-05	1.672e-06	2.252e-05	4.545e-05	7.028e-05	9.465e-05	0.000119	0.0001435	0.0001673	0.0001866
176	-5.082e-21	1.983e-05	3.857e-05	5.702e-05	7.469e-05	8.933e-05	0.0001027	0.0001127	0.0001156	0.0001143	0.0001103	0.000105	9.912e-05	9.583e-05	9.115e-05	8.209e-05	7.049e-05	5.713e-05	4.499e-05	3.444e-05	2.554e-05	1.871e-05	1.271e-05	4.654e-06	-8.114e-06	-2.13e-05	-2.927e-05	-3.383e-05	-3.524e-05	-3.576e-05	-3.246e-05	-2.842e-05	-2.4e-05	-1.745e-05	-5.486e-06	1.251e-05	3.515e-05	5.765e-05	8.096e-05	0.0001035	0.000128	0.0001527	0.0001793	0.0002057	0.0002283	0.0002459	0.0002584	0.0002637	0.0002637
177	1.694e-21	2.163e-05	4.256e-05	6.241e-05	8.061e-05	9.675e-05	0.0001107	0.0001197	0.0001235	0.0001242	0.000123	0.000122	0.0001208	0.0001204	0.0001195	0.0001178	0.000114	0.0001092	0.0001062	0.000105	0.0001055	0.0001084	0.0001132	0.0001216	0.0001345	0.0001529	0.0001766	0.0002065	0.0002429	0.0002861	0.0003356	0.0003896	0.0004475	0.000508	0.0005696	0.00063	0.0006892	0.0007479	0.000806	0.0008599	0.0009094	0.0009543	0.0009948	0.001028	0.001056	0.001077	0.001092	0.001102	0.001104
178	-6.776e-21	7.185e-05	0.0001409	0.0002035	0.000258	0.0003024	0.0003418	0.0003705	0.0003787	0.0003709	0.0003508	0.0003241	0.0002941	0.0002636	0.0002344	0.0002052	0.0001755	0.0001425	0.0001111	8.713e-05	6.798e-05	5.438e-05	4.35e-05	3.201e-05	1.844e-05	1.543e-06	-1.659e-05	-3.536e-05	-4.903e-05	-5.621e-05	-5.711e-05	-5.207e-05	-4.37e-05	-3.323e-05	-1.601e-05	8.409e-06	3.994e-05	7.691e-05	0.0001175	0.0001564	0.0001923	0.0002252	0.0002555	0.0002828	0.0003078	0.0003245	0.0003317	0.0003281	0.0003149
179	5.082e-21	1.763e-05	3.451e-05	5.094e-05	6.606e-05	7.978e-05	9.155e-05	9.985e-05	0.0001027	9.997e-05	9.43e-05	8.689e-05	7.825e-05	6.969e-05	5.965e-05	4.794e-05	3.42e-05	1.987e-05	6.444e-06	-3.152e-06	-8.222e-06	-1.201e-05	-1.612e-05	-2.11e-05	-2.813e-05	-3.633e-05	-4.539e-05	-5.359e-05	-6.044e-05	-6.52e-05	-6.962e-05	-7.528e-05	-7.863e-05	-7.831e-05	-7.333e-05	-6.282e-05	-4.599e-05	-2.34e-05	2.792e-06	3.068e-05	5.911e-05	8.795e-05	0.0001194	0.0001492	0.000176	0.0001981	0.000214	0.0002223	0.0002237
180	3.388e-21	3.744e-05	7.36e-05	0.000108	0.0001346	0.00015	0.0001543	0.0001483	0.0001331	0.0001116	8.793e-05	6.437e-05	4.203e-05	2.264e-05	5.226e-06	-8.877e-06	-1.931e-05	-2.619e-05	-3.027e-05	-3.317e-05	-3.529e-05	-3.667e-05	-3.939e-05	-4.413e-05	-5.194e-05	-6.2e-05	-7.315e-05	-8.422e-05	-9.467e-05	-0.0001036	-0.0001104	-0.000115	-0.0001169	-0.000115	-0.000109	-9.9e-05	-8.473e-05	-6.6e-05	-4.309e-05	-1.768e-05	8.866e-06	3.662e-05	6.537e-05	9.265e-05	0.0001181	0.0001409	0.0001614	0.0001781	0.0001901
181	0	-4.704e-05	-8.523e-05	-0.000116	-0.0001409	-0.0001592	-0.0001695	-0.0001717	-0.0001667	-0.0001548	-0.0001344	-0.0001031	-6.802e-05	-3.446e-05	-1.848e-06	2.99e-05	5.978e-05	8.694e-05	0.0001107	0.0001289	0.0001417	0.0001475	0.0001445	0.0001356	0.0001232	0.0001067	8.74e-05	6.706e-05	4.622e-05	2.601e-05	8.849e-06	-5.531e-06	-1.539e-05	-2.047e-05	-2.184e-05	-2.128e-05	-1.809e-05	-1.262e-05	-5.865e-06	3.202e-06	1.287e-05	2.395e-05	3.608e-05	4.728e-05	5.737e-05	6.81e-05	8.058e-05	9.469e-05	0.0001088
182	-1.016e-20	3.821e-05	7.557e-05	0.0001101	0.0001407	0.0001672	0.0001845	0.0001905	0.000188	0.0001776	0.0001611	0.0001424	0.0001207	9.802e-05	7.531e-05	5.286e-05	2.993e-05	7.756e-06	-1.134e-05	-2.689e-05	-3.803e-05	-4.676e-05	-5.665e-05	-6.658e-05	-7.728e-05	-8.874e-05	-0.0001009	-0.0001126	-0.0001219	-0.0001285	-0.0001334	-0.0001378	-0.0001396	-0.0001364	-0.0001284	-0.0001168	-0.0001021	-8.425e-05	-6.463e-05	-4.393e-05	-2.382e-05	-2.68e-06	1.934e-05	4.031e-05	5.841e-05	7.348e-05	8.656e-05	9.737e-05	0.0001056
183	-1.694e-21	8.975e-06	1.834e-05	2.752e-05	3.553e-05	4.252e-05	5.022e-05	5.743e-05	6.253e-05	6.637e-05	7.163e-05	7.951e-05	8.727e-05	9.535e-05	0.0001034	0.0001114	0.000118	0.0001203	0.00012	0.000118	0.000114	0.0001041	8.884e-05	7.204e-05	5.431e-05	3.652e-05	1.853e-05	1.267e-06	-1.279e-05	-2.421e-05	-3.35e-05	-4.058e-05	-4.07e-05	-3.573e-05	-2.821e-05	-1.884e-05	-9.29e-06	9.394e-07	1.239e-05	2.548e-05	4.02e-05	5.809e-05	7.901e-05	9.798e-05	0.0001154	0.0001328	0.0001485	0.0001644	0.0001798
184	3.388e-21	3.352e-05	6.62e-05	9.66e-05	0.0001242	0.0001487	0.0001713	0.0001895	0.000201	0.0002046	0.0002016	0.0001955	0.0001858	0.0001744	0.0001616	0.0001465	0.0001305	0.000113	9.681e-05	8.174e-05	6.901e-05	5.816e-05	4.58e-05	3.42e-05	2.069e-05	5.948e-06	-8.917e-06	-2.427e-05	-3.734e-05	-4.797e-05	-5.491e-05	-5.818e-05	-5.72e-05	-5.122e-05	-4.278e-05	-3.021e-05	-1.389e-05	4.953e-06	2.651e-05	4.655e-05	6.442e-05	8.001e-05	9.295e-05	0.000101	0.0001058	0.0001089	0.0001102	0.0001089	0.0001066
185	0	-3.987e-05	-7.227e-05	-9.907e-05	-0.00012	-0.0001368	-0.0001473	-0.0001519	-0.0001511	-0.0001428	-0.0001254	-9.625e-05	-6.154e-05	-2.615e-05	1.06e-05	4.811e-05	8.611e-05	0.0001225	0.0001578	0.0001882	0.0002114	0.0002239	0.0002246	0.0002176	0.0002032	0.000181	0.0001513	0.0001162	7.814e-05	3.82e-05	-6.505e-08	-3.347e-05	-5.786e-05	-7.304e-05	-8.231e-05	-8.301e-05	-7.569e-05	-5.77e-05	-3.113e-05	5.008e-06	4.804e-05	9.76e-05	0.0001499	0.0002012	0.000249	0.0002971	0.0003424	0.0003867	0.0004247
186	1.694e-21	-3.106e-05	-5.456e-05	-7.441e-05	-9.124e-05	-0.0001071	-0.0001191	-0.0001265	-0.0001303	-0.0001264	-0.0001124	-8.455e-05	-5.118e-05	-1.704e-05	1.892e-05	5.607e-05	9.38e-05	0.0001309	0.0001663	0.0001964	0.0002176	0.0002261	0.0002206	0.0002064	0.0001854	0.0001595	0.0001299	9.919e-05	6.595e-05	3.051e-05	-3.817e-06	-3.364e-05	-5.67e-05	-7.193e-05	-8.147e-05	-8.361e-05	-8.193e-05	-7.495e-05	-6.465e-05	-4.621e-05	-1.943e-05	1.605e-05	5.742e-05	0.0001045	0.0001539	0.0002065	0.0002585	0.0003149	0.0003694
187	-1.355e-20	-0.0001223	-0.0002191	-0.0002947	-0.0003506	-0.0003908	-0.0004141	-0.0004191	-0.0004074	-0.0003751	-0.0003204	-0.000239	-0.0001535	-7.487e-05	-1.308e-06	6.809e-05	0.0001341	0.0001956	0.0002496	0.0002962	0.000331	0.000349	0.0003487	0.0003409	0.0003263	0.0003054	0.0002784	0.0002472	0.0002129	0.0001772	0.00014	0.0001064	8.267e-05	6.858e-05	5.77e-05	5.3e-05	5.2e-05	5.753e-05	6.877e-05	8.898e-05	0.0001158	0.0001529	0.0001966	0.0002426	0.0002903	0.0003448	0.0004011	0.0004645	0.0005277
188	0	2.119e-05	4.196e-05	6.133e-05	7.878e-05	9.408e-05	0.0001081	0.0001185	0.0001234	0.0001234	0.0001203	0.0001169	0.0001119	0.0001071	0.0001018	9.521e-05	8.655e-05	7.615e-05	6.683e-05	5.88e-05	5.339e-05	4.835e-05	4.192e-05	3.568e-05	2.803e-05	1.975e-05	1.129e-05	3.871e-06	-2.655e-06	-8.131e-06	-1.237e-05	-1.721e-05	-1.977e-05	-1.976e-05	-1.728e-05	-1.133e-05	-2.255e-06	9.888e-06	2.352e-05	3.859e-05	5.323e-05	6.801e-05	8.339e-05	9.579e-05	0.0001048	0.0001102	0.0001107	0.0001064	9.815e-05
189	-5.929e-21	-1.304e-05	-2.298e-05	-3.121e-05	-3.708e-05	-4.094e-05	-3.988e-05	-3.294e-05	-2.094e-05	-4.929e-06	1.524e-05	4.082e-05	6.954e-05	9.992e-05	0.0001332	0.0001682	0.0002027	0.0002318	0.0002534	0.0002667	0.0002741	0.0002734	0.0002639	0.0002473	0.0002236	0.0001919	0.0001542	0.0001152	7.869e-05	4.752e-05	2.251e-05	3.262e-06	-6.96e-06	-8.632e-06	-4.225e-06	6.392e-06	2.282e-05	4.512e-05	7.053e-05	9.886e-05	0.0001263	0.0001534	0.0001784	0.0001979	0.000213	0.000227	0.0002399	0.0002531	0.0002634
190	-3.388e-21	2.656e-05	5.262e-05	7.739e-05	0.0001004	0.0001208	0.0001395	0.0001541	0.0001611	0.0001608	0.0001552	0.0001468	0.0001356	0.0001223	0.0001065	8.749e-05	6.694e-05	4.573e-05	2.641e-05	1.176e-05	1.425e-06	-6.304e-06	-1.44e-05	-2.143e-05	-2.866e-05	-3.565e-05	-4.209e-05	-4.958e-05	-5.69e-05	-6.351e-05	-7.004e-05	-7.577e-05	-7.932e-05	-7.885e-05	-7.618e-05	-6.978e-05	-5.914e-05	-4.442e-05	-2.545e-05	-4.523e-06	1.68e-05	3.703e-05	5.541e-05	7.064e-05	8.236e-05	9.186e-05	9.81e-05	9.984e-05	9.828e-05
191	3.388e-21	2.416e-05	4.752e-05	6.967e-05	9.029e-05	0.0001085	0.000126	0.0001413	0.0001494	0.0001511	0.0001464	0.0001357	0.0001191	9.806e-05	7.339e-05	4.538e-05	1.467e-05	-1.767e-05	-4.967e-05	-7.758e-05	-9.993e-05	-0.0001156	-0.0001243	-0.0001261	-0.0001215	-0.0001121	-9.815e-05	-8.086e-05	-6.122e-05	-3.958e-05	-1.718e-05	3.163e-06	2.024e-05	3.442e-05	4.505e-05	5.214e-05	5.735e-05	6.097e-05	6.405e-05	6.777e-05	7.25e-05	7.837e-05	8.736e-05	9.974e-05	0.0001132	0.0001285	0.0001456	0.0001626	0.0001798
192	3.388e-21	2.738e-05	5.383e-05	7.881e-05	0.0001018	0.0001213	0.0001357	0.0001419	0.0001404	0.0001327	0.0001198	0.0001028	8.101e-05	5.771e-05	3.301e-05	6.695e-06	-1.957e-05	-4.566e-05	-6.813e-05	-8.647e-05	-0.0001	-0.0001083	-0.0001107	-0.0001079	-0.0001028	-9.643e-05	-8.898e-05	-8.214e-05	-7.397e-05	-6.433e-05	-5.298e-05	-4.125e-05	-3.069e-05	-2.218e-05	-1.419e-05	-5.188e-06	7.082e-06	2.265e-05	4.194e-05	6.236e-05	8.407e-05	0.0001052	0.0001252	0.0001453	0.000164	0.0001808	0.0001947	0.0002032	0.000207
193	0	2.989e-05	5.863e-05	8.531e-05	0.0001091	0.000129	0.0001473	0.000162	0.0001663	0.0001621	0.0001508	0.0001337	0.0001111	8.513e-05	5.735e-05	2.715e-05	-4.413e-06	-3.657e-05	-6.731e-05	-9.137e-05	-0.0001086	-0.0001188	-0.000123	-0.0001216	-0.0001159	-0.0001078	-9.653e-05	-8.424e-05	-7.036e-05	-5.415e-05	-3.719e-05	-2.113e-05	-6.968e-06	6.757e-06	2.083e-05	3.451e-05	4.895e-05	6.315e-05	7.945e-05	9.569e-05	0.0001108	0.0001246	0.0001374	0.0001491	0.0001561	0.0001582	0.000157	0.0001527	0.0001454
194	0	-0.0001799	-0.0003272	-0.0004482	-0.0005428	-0.0006138	-0.0006589	-0.000679	-0.0006761	-0.0006479	-0.0005903	-0.0004976	-0.0003918	-0.0002909	-0.0001899	-9.261e-05	-9.143e-07	8.186e-05	0.0001572	0.0002248	0.0002816	0.0003188	0.000333	0.0003303	0.0003116	0.0002727	0.0002181	0.0001571	9.448e-05	2.947e-05	-3.662e-05	-9.913e-05	-0.0001514	-0.0001905	-0.0002184	-0.0002298	-0.0002232	-0.0001989	-0.0001663	-0.0001247	-7.671e-05	-1.916e-05	4.2e-05	0.0001048	0.0001654	0.0002258	0.0002809	0.0003347	0.0003821
195	1.694e-21	2.31e-05	4.514e-05	6.544e-05	8.324e-05	9.724e-05	0.000109	0.000116	0.0001149	0.0001075	9.667e-05	8.479e-05	7.282e-05	6.315e-05	5.459e-05	4.591e-05	3.892e-05	3.371e-05	3.248e-05	3.706e-05	4.643e-05	5.864e-05	7.218e-05	8.584e-05	9.608e-05	0.0001047	0.0001127	0.0001171	0.0001184	0.0001183	0.000116	0.0001115	0.000105	9.605e-05	8.497e-05	7.622e-05	6.925e-05	6.319e-05	6.156e-05	6.416e-05	6.892e-05	7.634e-05	8.808e-05	0.0001041	0.0001253	0.000153	0.000182	0.0002113	0.0002419
196	-6.776e-21	3.226e-05	6.351e-05	9.119e-05	0.0001153	0.0001346	0.0001513	0.0001622	0.0001634	0.0001565	0.0001434	0.0001278	0.0001103	9.222e-05	7.658e-05	6.18e-05	4.811e-05	3.522e-05	2.713e-05	2.505e-05	2.911e-05	3.663e-05	4.457e-05	5.3e-05	6.099e-05	6.565e-05	6.757e-05	6.723e-05	6.474e-05	5.948e-05	5.232e-05	4.187e-05	3.125e-05	2.172e-05	1.227e-05	3.732e-06	-2.829e-06	-6.542e-06	-8.27e-06	-6.631e-06	-2.977e-06	2.77e-06	1.13e-05	1.93e-05	2.665e-05	3.511e-05	4.343e-05	5.127e-05	5.858e-05
197	-1.355e-20	9.191e-05	0.0001807	0.0002646	0.0003411	0.0004078	0.0004699	0.0005223	0.0005507	0.0005551	0.0005415	0.000515	0.0004792	0.000437	0.0003859	0.0003264	0.0002633	0.0001983	0.0001354	8.167e-05	3.96e-05	5.51e-06	-2.307e-05	-4.832e-05	-7.139e-05	-9.039e-05	-0.0001062	-0.0001237	-0.0001429	-0.0001593	-0.0001695	-0.0001747	-0.0001748	-0.0001684	-0.0001561	-0.0001373	-0.0001109	-7.731e-05	-3.254e-05	2.239e-05	8.324e-05	0.0001448	0.0002047	0.0002632	0.0003143	0.0003605	0.0003992	0.0004279	0.000449
198	0	-0.0001296	-0.0002343	-0.0003164	-0.0003804	-0.0004287	-0.0004606	-0.0004752	-0.0004731	-0.0004524	-0.0004102	-0.0003446	-0.0002728	-0.0002099	-0.0001544	-0.0001021	-5.332e-05	-9.974e-06	2.662e-05	5.615e-05	7.726e-05	8.62e-05	8.176e-05	7.047e-05	5.554e-05	3.559e-05	9.712e-06	-1.823e-05	-4.667e-05	-7.472e-05	-0.0001024	-0.0001269	-0.0001446	-0.0001553	-0.0001615	-0.0001627	-0.0001581	-0.0001462	-0.0001314	-0.0001113	-8.706e-05	-5.673e-05	-2.388e-05	1.043e-05	4.565e-05	8.241e-05	0.0001198	0.000159	0.0001952
199	1.694e-21	3.058e-05	6.02e-05	8.941e-05	0.000117	0.0001428	0.0001691	0.0001939	0.0002133	0.0002245	0.0002291	0.0002291	0.0002268	0.0002229	0.000214	0.0002007	0.0001858	0.0001683	0.0001504	0.0001324	0.0001184	0.000108	9.918e-05	8.913e-05	7.587e-05	6.312e-05	5.051e-05	3.488e-05	1.694e-05	-2.243e-06	-1.875e-05	-3.617e-05	-5.45e-05	-7.229e-05	-8.765e-05	-9.65e-05	-9.984e-05	-9.843e-05	-8.946e-05	-7.141e-05	-4.498e-05	-1.364e-05	2.559e-05	7.194e-05	0.0001225	0.0001773	0.0002305	0.0002807	0.00033
200	-3.388e-21	4.361e-05	8.526e-05	0.0001244	0.0001594	0.0001888	0.0002165	0.0002389	0.0002485	0.0002477	0.0002396	0.0002239	0.0002051	0.0001836	0.000161	0.0001379	0.0001144	8.912e-05	6.602e-05	4.854e-05	3.774e-05	3.209e-05	3.404e-05	3.772e-05	4.367e-05	4.873e-05	5.102e-05	4.989e-05	4.76e-05	4.539e-05	4.469e-05	4.257e-05	3.894e-05	3.123e-05	2.422e-05	1.693e-05	1.208e-05	1.155e-05	1.614e-05	2.435e-05	3.38e-05	4.251e-05	5.272e-05	6.348e-05	7.492e-05	8.555e-05	9.604e-05	0.000106	0.0001158
201	3.388e-21	1.756e-05	3.385e-05	4.833e-05	6.12e-05	7.357e-05	8.644e-05	9.947e-05	0.00011	0.0001159	0.0001179	0.0001199	0.0001234	0.0001297	0.0001367	0.0001438	0.0001506	0.0001565	0.0001615	0.000167	0.0001756	0.0001849	0.0001909	0.0001931	0.0001905	0.0001851	0.0001764	0.0001637	0.0001499	0.0001357	0.0001208	0.0001031	8.66e-05	7.356e-05	6.366e-05	5.649e-05	5.104e-05	4.835e-05	4.973e-05	5.123e-05	5.325e-05	5.655e-05	6.267e-05	6.783e-05	7.098e-05	7.216e-05	7.265e-05	7.325e-05	7.436e-05
202	-1.694e-21	3.004e-05	5.803e-05	8.156e-05	0.0001003	0.0001134	0.0001216	0.0001199	0.0001083	8.773e-05	6.08e-05	3.248e-05	3.781e-06	-2.145e-05	-4.238e-05	-6.073e-05	-7.631e-05	-9.182e-05	-0.0001007	-0.0001027	-9.639e-05	-8.406e-05	-6.966e-05	-5.355e-05	-3.835e-05	-2.515e-05	-1.316e-05	-1.571e-06	1.328e-05	2.889e-05	4.38e-05	5.492e-05	6.434e-05	7.39e-05	8.317e-05	9.167e-05	0.0001007	0.0001106	0.0001194	0.000125	0.000128	0.0001313	0.0001368	0.0001411	0.0001428	0.0001429	0.0001424	0.0001396	0.0001346
203	-8.47e-22	1.562e-05	3.122e-05	4.615e-05	6.043e-05	7.499e-05	9.132e-05	0.0001092	0.000125	0.0001369	0.0001455	0.0001544	0.0001627	0.0001718	0.0001801	0.0001868	0.0001907	0.0001913	0.0001885	0.0001849	0.0001837	0.0001828	0.0001775	0.0001688	0.0001554	0.0001387	0.0001199	0.0001005	8.065e-05	6.178e-05	4.36e-05	2.337e-05	5.099e-06	-7.497e-06	-1.52e-05	-1.849e-05	-1.757e-05	-1.34e-05	-6.358e-06	4.167e-06	1.721e-05	3.216e-05	5.097e-05	6.951e-05	8.535e-05	9.976e-05	0.0001141	0.0001284	0.0001434
204	-1.694e-21	1.125e-05	2.208e-05	3.31e-05	4.365e-05	5.327e-05	6.281e-05	7.119e-05	7.544e-05	7.643e-05	7.548e-05	7.43e-05	7.173e-05	6.957e-05	6.498e-05	5.818e-05	4.927e-05	3.854e-05	2.767e-05	1.921e-05	1.317e-05	8.423e-06	1.545e-06	-5.884e-06	-1.512e-05	-2.291e-05	-2.962e-05	-3.547e-05	-3.924e-05	-4.184e-05	-4.436e-05	-4.814e-05	-5.172e-05	-5.159e-05	-4.848e-05	-4.216e-05	-3.433e-05	-2.492e-05	-1.344e-05	-1.311e-06	1.177e-05	2.661e-05	4.465e-05	6.387e-05	8.2e-05	9.87e-05	0.0001136	0.0001267	0.0001386
205	6.353e-22	3.247e-06	6.75e-06	9.101e-06	9.656e-06	7.425e-06	4.322e-06	2.076e-07	-5.739e-06	-1.225e-05	-1.877e-05	-2.419e-05	-2.996e-05	-3.608e-05	-4.128e-05	-4.415e-05	-4.533e-05	-4.71e-05	-4.898e-05	-5.05e-05	-5.211e-05	-5.569e-05	-6.146e-05	-6.787e-05	-7.396e-05	-8.066e-05	-8.924e-05	-9.718e-05	-0.0001029	-0.000107	-0.0001097	-0.0001111	-0.000109	-0.0001035	-9.539e-05	-8.557e-05	-7.362e-05	-5.861e-05	-4.358e-05	-2.892e-05	-1.455e-05	2.136e-07	1.502e-05	2.884e-05	4.147e-05	5.364e-05	6.456e-05	7.468e-05	8.286e-05
206	6.776e-21	2.67e-05	5.299e-05	7.926e-05	0.0001057	0.0001333	0.0001625	0.0001921	0.0002197	0.0002411	0.0002564	0.0002664	0.0002722	0.0002748	0.0002734	0.0002663	0.0002542	0.0002377	0.000218	0.0001958	0.0001778	0.0001623	0.000149	0.0001358	0.0001192	9.828e-05	7.667e-05	5.381e-05	3.007e-05	6.112e-06	-1.648e-05	-4.258e-05	-6.917e-05	-9.692e-05	-0.0001246	-0.0001465	-0.0001584	-0.0001644	-0.0001637	-0.0001566	-0.0001425	-0.0001227	-9.452e-05	-6.08e-05	-2.214e-05	2.283e-05	6.959e-05	0.0001137	0.0001577
207	1.694e-21	-9.522e-06	-1.5e-05	-1.466e-05	-9.26e-06	-2.704e-06	4.492e-06	1.277e-05	2.23e-05	3.325e-05	4.576e-05	5.95e-05	7.39e-05	8.655e-05	9.666e-05	0.000103	0.0001097	0.0001175	0.0001237	0.0001271	0.0001323	0.0001386	0.000142	0.0001416	0.000136	0.0001248	0.0001115	9.127e-05	6.368e-05	3.309e-05	2.473e-06	-3.346e-05	-7.073e-05	-0.0001036	-0.0001332	-0.0001564	-0.0001693	-0.000177	-0.0001729	-0.0001555	-0.0001262	-8.806e-05	-3.646e-05	2.261e-05	8.361e-05	0.0001495	0.0002161	0.000278	0.0003402
208	-8.47e-21	3.001e-05	5.87e-05	8.434e-05	0.0001066	0.0001251	0.0001317	0.0001268	0.0001162	0.0001008	8.305e-05	6.457e-05	4.593e-05	2.924e-05	1.756e-05	8.983e-06	2.298e-06	8.29e-07	3.754e-06	8.608e-06	1.521e-05	2.085e-05	2.523e-05	2.853e-05	2.885e-05	2.171e-05	9.125e-06	-5.907e-06	-2.181e-05	-3.852e-05	-5.452e-05	-7.008e-05	-8.336e-05	-9.54e-05	-0.0001066	-0.0001153	-0.000117	-0.0001118	-0.0001028	-9.197e-05	-7.881e-05	-6.267e-05	-4.411e-05	-2.534e-05	-4.789e-06	1.727e-05	3.871e-05	5.615e-05	6.729e-05
209	6.776e-21	7.308e-05	0.0001431	0.0002069	0.0002617	0.0003068	0.0003474	0.0003785	0.0003876	0.0003762	0.0003508	0.0003163	0.0002789	0.0002409	0.000206	0.000173	0.0001413	0.0001107	8.539e-05	7.319e-05	7.54e-05	8.608e-05	0.0001013	0.000114	0.0001212	0.0001179	0.0001092	9.442e-05	7.528e-05	5.41e-05	3.026e-05	1.189e-06	-2.897e-05	-5.865e-05	-8.399e-05	-9.963e-05	-0.0001028	-0.0001009	-9.115e-05	-7.345e-05	-4.766e-05	-1.414e-05	2.877e-05	7.713e-05	0.0001279	0.0001823	0.0002338	0.0002837	0.0003373
210	3.388e-21	5.64e-05	0.0001099	0.0001581	0.0002007	0.000238	0.0002726	0.0003016	0.0003183	0.0003225	0.0003139	0.0002972	0.0002768	0.0002556	0.0002356	0.000216	0.000196	0.0001756	0.0001573	0.0001439	0.000137	0.0001364	0.0001385	0.00014	0.0001368	0.0001243	0.0001065	8.311e-05	5.541e-05	2.276e-05	-1.316e-05	-5.365e-05	-9.508e-05	-0.0001367	-0.0001773	-0.0002121	-0.0002349	-0.0002522	-0.0002618	-0.0002629	-0.0002515	-0.0002286	-0.000194	-0.000153	-0.0001054	-5.247e-05	2.17e-06	5.334e-05	0.0001066
211	0	3.021e-05	6.07e-05	8.482e-05	9.915e-05	0.0001035	9.921e-05	8.706e-05	6.834e-05	4.238e-05	1.441e-05	-9.142e-06	-2.955e-05	-4.745e-05	-6.063e-05	-6.872e-05	-7.095e-05	-6.835e-05	-6.152e-05	-5.116e-05	-3.607e-05	-2.113e-05	-9.942e-06	-8.226e-07	8.323e-06	1.708e-05	2.48e-05	3.085e-05	3.401e-05	3.249e-05	2.43e-05	1.061e-05	-4.604e-06	-1.96e-05	-3.414e-05	-5.037e-05	-6.694e-05	-8.215e-05	-9.489e-05	-0.0001027	-0.0001022	-9.074e-05	-7.262e-05	-4.993e-05	-2.361e-05	4.728e-06	3.635e-05	7.008e-05	0.0001053
212	1.694e-20	5.653e-05	0.0001118	0.0001659	0.0002066	0.00023	0.0002384	0.0002321	0.0002105	0.0001784	0.0001431	0.000105	6.497e-05	2.412e-05	-1.768e-05	-5.448e-05	-8.553e-05	-0.0001108	-0.0001303	-0.0001446	-0.0001545	-0.0001624	-0.0001677	-0.0001701	-0.0001699	-0.0001679	-0.000163	-0.0001541	-0.0001438	-0.0001335	-0.0001227	-0.0001119	-9.991e-05	-8.75e-05	-7.603e-05	-6.506e-05	-5.185e-05	-3.867e-05	-2.735e-05	-1.519e-05	-1.104e-07	1.73e-05	3.632e-05	5.677e-05	7.766e-05	0.0001002	0.0001236	0.0001429	0.0001605
213	-3.388e-21	3.839e-05	7.635e-05	0.0001131	0.0001484	0.0001817	0.000215	0.0002467	0.0002694	0.0002842	0.0002911	0.0002951	0.000295	0.0002922	0.0002838	0.0002703	0.0002515	0.0002289	0.0002033	0.0001808	0.0001626	0.0001471	0.0001296	0.0001127	9.447e-05	7.781e-05	6.259e-05	4.621e-05	2.95e-05	1.326e-05	-5.162e-06	-2.819e-05	-4.971e-05	-6.811e-05	-8.438e-05	-9.652e-05	-0.0001057	-0.000113	-0.0001122	-0.0001059	-9.311e-05	-7.216e-05	-4.05e-05	-7.473e-06	2.656e-05	6.052e-05	9.158e-05	0.0001207	0.0001497
214	6.776e-21	1.761e-05	3.547e-05	5.361e-05	6.73e-05	7.491e-05	7.788e-05	7.677e-05	7.179e-05	6.407e-05	5.775e-05	5.363e-05	4.999e-05	4.627e-05	4.159e-05	3.674e-05	3.23e-05	2.745e-05	2.168e-05	1.41e-05	5.589e-06	-5.621e-06	-1.975e-05	-3.365e-05	-4.578e-05	-5.578e-05	-6.275e-05	-6.702e-05	-6.941e-05	-7.102e-05	-7.169e-05	-7.134e-05	-6.851e-05	-6.39e-05	-5.932e-05	-5.535e-05	-5.055e-05	-4.398e-05	-3.515e-05	-2.235e-05	-2.699e-06	2.376e-05	5.448e-05	8.786e-05	0.000123	0.0001593	0.0001955	0.0002284	0.0002569
215	-2.541e-21	1.058e-05	2.053e-05	3.007e-05	3.86e-05	4.635e-05	5.35e-05	5.884e-05	6.062e-05	5.892e-05	5.586e-05	5.228e-05	4.952e-05	4.77e-05	4.59e-05	4.366e-05	3.962e-05	3.547e-05	3.296e-05	3.318e-05	3.703e-05	4.193e-05	4.72e-05	5.146e-05	5.476e-05	5.734e-05	5.971e-05	6.388e-05	6.854e-05	7.334e-05	7.832e-05	8.166e-05	8.571e-05	9.006e-05	9.604e-05	0.0001036	0.0001134	0.0001254	0.0001379	0.0001512	0.0001644	0.0001769	0.0001901	0.0002018	0.0002126	0.0002212	0.0002277	0.0002314	0.0002323
216	0	-2.129e-06	-3.817e-06	-5.036e-06	-6.381e-06	-7.408e-06	-7.564e-06	-7.154e-06	-6.594e-06	-5.809e-06	-2.704e-06	1.771e-06	7.409e-06	1.377e-05	2.097e-05	2.859e-05	3.581e-05	4.164e-05	4.725e-05	5.316e-05	5.922e-05	6.27e-05	6.397e-05	6.25e-05	5.871e-05	5.266e-05	4.491e-05	3.668e-05	2.921e-05	2.031e-05	9.022e-06	-4.234e-06	-1.66e-05	-2.852e-05	-3.836e-05	-4.561e-05	-4.872e-05	-4.759e-05	-4.378e-05	-3.872e-05	-2.995e-05	-1.614e-05	2.158e-06	2.117e-05	4.227e-05	6.324e-05	8.24e-05	9.698e-05	0.0001066
217	-3.388e-21	1.301e-05	2.573e-05	3.59e-05	4.368e-05	4.82e-05	5.126e-05	4.959e-05	4.213e-05	3.129e-05	1.964e-05	1.252e-05	7.659e-06	6.77e-06	1.044e-05	1.533e-05	1.977e-05	2.15e-05	2.442e-05	2.796e-05	3.221e-05	3.486e-05	3.17e-05	2.761e-05	2.02e-05	8.404e-06	-5.092e-06	-1.811e-05	-2.836e-05	-3.589e-05	-4.079e-05	-4.453e-05	-4.484e-05	-4.164e-05	-3.852e-05	-3.361e-05	-2.53e-05	-1.297e-05	1.467e-06	1.669e-05	3.211e-05	5.022e-05	7.105e-05	9.079e-05	0.0001103	0.0001297	0.0001483	0.0001657	0.0001797
218	0	3.154e-05	6.196e-05	9.119e-05	0.0001187	0.0001415	0.0001614	0.0001755	0.000181	0.0001805	0.000177	0.0001735	0.0001695	0.0001667	0.0001622	0.000154	0.0001451	0.0001363	0.0001295	0.0001236	0.0001186	0.0001133	0.0001066	0.0001013	9.555e-05	9.094e-05	8.813e-05	8.475e-05	7.979e-05	7.518e-05	7.429e-05	7.666e-05	8.145e-05	8.529e-05	8.629e-05	8.597e-05	8.617e-05	8.911e-05	9.557e-05	0.0001052	0.0001169	0.000129	0.0001401	0.0001508	0.0001664	0.0001862	0.0002087	0.0002305	0.0002491
219	6.776e-21	1.787e-05	3.513e-05	5.104e-05	6.521e-05	7.721e-05	8.801e-05	9.501e-05	9.751e-05	9.575e-05	9.177e-05	8.699e-05	8.01e-05	7.271e-05	6.403e-05	5.335e-05	4.027e-05	2.376e-05	7.293e-06	-9.058e-06	-2.343e-05	-3.831e-05	-5.267e-05	-6.462e-05	-7.366e-05	-7.926e-05	-8.176e-05	-8.058e-05	-7.484e-05	-6.604e-05	-5.372e-05	-4.067e-05	-2.396e-05	-6.326e-06	1.165e-05	2.618e-05	3.799e-05	4.932e-05	5.979e-05	6.841e-05	7.609e-05	8.212e-05	8.867e-05	9.152e-05	9.219e-05	9.033e-05	9.194e-05	9.578e-05	9.929e-05
220	-3.388e-21	-3.242e-05	-6.21e-05	-8.685e-05	-0.0001069	-0.0001222	-0.0001352	-0.0001452	-0.0001519	-0.000153	-0.000149	-0.0001408	-0.0001318	-0.0001218	-0.0001138	-0.0001082	-0.0001069	-0.0001061	-0.0001075	-0.0001095	-0.0001129	-0.0001171	-0.000122	-0.000126	-0.0001296	-0.0001302	-0.0001258	-0.000116	-0.0001033	-8.458e-05	-6.35e-05	-4.179e-05	-1.95e-05	3.647e-06	2.782e-05	5.276e-05	7.712e-05	9.78e-05	0.0001167	0.0001334	0.000145	0.0001545	0.0001632	0.0001702	0.0001754	0.0001771	0.0001756	0.0001712	0.0001665
221	-1.694e-21	2.823e-05	5.644e-05	8.44e-05	0.0001114	0.0001341	0.0001548	0.0001702	0.0001775	0.0001806	0.0001817	0.0001803	0.0001726	0.0001609	0.0001453	0.0001264	0.0001071	8.644e-05	6.832e-05	5.345e-05	3.906e-05	2.268e-05	6.598e-06	-2.791e-06	-7.355e-06	-8.299e-06	-6.699e-06	-4.664e-06	-1.583e-06	1.824e-06	5.685e-06	1.226e-05	2.34e-05	3.567e-05	4.467e-05	5.021e-05	5.507e-05	6.152e-05	6.978e-05	8.023e-05	9.343e-05	0.0001101	0.0001271	0.000143	0.0001603	0.0001804	0.0002047	0.0002305	0.000255
222	-5.082e-21	1.771e-05	3.373e-05	4.894e-05	6.093e-05	6.896e-05	7.385e-05	7.462e-05	6.871e-05	5.744e-05	4.479e-05	3.236e-05	2.382e-05	1.932e-05	1.445e-05	1.086e-05	8.189e-06	6.957e-06	5.621e-06	6.659e-06	1.011e-05	1.37e-05	1.726e-05	1.714e-05	1.416e-05	1.194e-05	7.89e-06	2.521e-06	-3.718e-06	-6.09e-06	-7.411e-06	-7.76e-06	-6.935e-06	-6.731e-06	-4.883e-06	-2.789e-06	-1.367e-06	1.977e-06	6.949e-06	1.176e-05	1.309e-05	1.448e-05	1.444e-05	1.29e-05	1.224e-05	1.16e-05	1.281e-05	1.602e-05	2.045e-05
223	8.47e-22	1.212e-05	2.335e-05	3.567e-05	4.736e-05	5.844e-05	6.611e-05	6.945e-05	7.004e-05	6.814e-05	6.944e-05	7.168e-05	7.669e-05	8.432e-05	9.361e-05	0.0001034	0.0001115	0.0001208	0.0001317	0.0001418	0.000153	0.0001574	0.0001556	0.0001464	0.0001294	0.0001036	7.104e-05	3.553e-05	-5.104e-06	-4.778e-05	-8.808e-05	-0.0001288	-0.000163	-0.0001901	-0.000209	-0.0002178	-0.000214	-0.0001984	-0.0001737	-0.000138	-9.668e-05	-5.434e-05	-9.572e-06	3.41e-05	7.564e-05	0.0001142	0.0001475	0.0001726	0.000189
224	1.694e-21	1.191e-05	2.422e-05	3.682e-05	4.798e-05	5.896e-05	7.022e-05	8.132e-05	8.984e-05	9.321e-05	9.582e-05	9.676e-05	9.584e-05	9.26e-05	8.826e-05	8.355e-05	7.723e-05	7.003e-05	6.139e-05	5.376e-05	5.1e-05	4.893e-05	4.872e-05	5.023e-05	5.323e-05	5.587e-05	5.638e-05	5.477e-05	5.148e-05	4.947e-05	4.728e-05	4.198e-05	3.644e-05	2.934e-05	2.123e-05	1.263e-05	6.011e-06	2.886e-06	5.195e-06	1.265e-05	2.131e-05	3.144e-05	4.457e-05	5.684e-05	7.009e-05	8.474e-05	0.0001011	0.0001172	0.0001335
225	-6.776e-21	-6.762e-05	-0.0001247	-0.0001676	-0.000201	-0.0002214	-0.0002333	-0.000238	-0.0002329	-0.0002208	-0.0001973	-0.0001645	-0.0001272	-9.222e-05	-6.085e-05	-3.255e-05	-9.777e-06	1.174e-05	3.35e-05	5.448e-05	7.672e-05	9.766e-05	0.0001151	0.0001281	0.0001384	0.0001445	0.0001493	0.0001531	0.0001536	0.0001512	0.0001468	0.0001376	0.0001272	0.0001189	0.0001141	0.0001122	0.0001166	0.0001251	0.0001395	0.0001607	0.000187	0.0002175	0.0002541	0.0002927	0.0003305	0.0003671	0.0004027	0.0004336	0.0004605
226	-2.711e-20	-7.498e-05	-0.0001337	-0.0001748	-0.0002039	-0.0002228	-0.0002362	-0.0002421	-0.0002385	-0.0002251	-0.000199	-0.0001627	-0.0001269	-9.94e-05	-8.129e-05	-6.825e-05	-5.783e-05	-4.62e-05	-3.704e-05	-3.019e-05	-2.573e-05	-2.477e-05	-2.572e-05	-2.621e-05	-2.586e-05	-2.36e-05	-2.067e-05	-1.829e-05	-1.637e-05	-1.281e-05	-7.593e-06	-1.349e-06	6.023e-06	1.493e-05	2.557e-05	3.651e-05	4.697e-05	5.795e-05	6.975e-05	7.958e-05	8.609e-05	8.938e-05	9.087e-05	9.152e-05	8.992e-05	8.426e-05	7.866e-05	7.484e-05	7.089e-05
227	-3.388e-21	2.998e-05	5.777e-05	8.583e-05	0.0001107	0.0001303	0.0001423	0.0001452	0.0001403	0.0001306	0.0001212	0.0001084	9.652e-05	8.615e-05	7.68e-05	6.586e-05	5.237e-05	4.194e-05	3.569e-05	3.153e-05	2.923e-05	2.452e-05	2.127e-05	1.714e-05	1.028e-05	-2.413e-06	-1.65e-05	-2.936e-05	-4.823e-05	-6.947e-05	-8.907e-05	-0.0001092	-0.0001254	-0.0001411	-0.0001561	-0.0001681	-0.0001729	-0.0001706	-0.0001624	-0.0001423	-0.0001173	-9.22e-05	-6.602e-05	-4.242e-05	-1.875e-05	5.15e-06	2.862e-05	4.969e-05	6.64e-05
228	-8.47e-22	-6.511e-06	-1.275e-05	-1.342e-05	-1.23e-05	-8.117e-06	-3.539e-06	6.786e-07	5.644e-06	9.222e-06	1.597e-05	2.137e-05	2.798e-05	3.353e-05	3.711e-05	3.869e-05	3.742e-05	3.621e-05	3.556e-05	3.502e-05	3.833e-05	3.971e-05	4.101e-05	3.939e-05	3.596e-05	2.738e-05	1.645e-05	5.494e-06	-6.427e-06	-1.86e-05	-3.04e-05	-4.566e-05	-5.851e-05	-6.917e-05	-7.487e-05	-7.456e-05	-6.437e-05	-4.558e-05	-2.068e-05	9.604e-06	4.362e-05	8.06e-05	0.0001223	0.0001661	0.0002104	0.0002526	0.0002913	0.0003241	0.0003499
229	1.355e-20	8.531e-05	0.0001696	0.0002413	0.000294	0.0003237	0.0003329	0.0003232	0.0002925	0.0002458	0.0001888	0.0001287	6.777e-05	5.491e-06	-5.232e-05	-0.0001033	-0.0001444	-0.0001769	-0.0002028	-0.0002197	-0.00023	-0.000237	-0.0002411	-0.0002445	-0.0002451	-0.0002426	-0.0002368	-0.0002289	-0.0002187	-0.0002054	-0.0001914	-0.0001772	-0.0001596	-0.0001402	-0.0001179	-9.507e-05	-7.306e-05	-5.141e-05	-3.088e-05	-1.174e-05	5.527e-06	2.185e-05	3.712e-05	4.826e-05	5.662e-05	6.346e-05	6.98e-05	7.637e-05	8.305e-05
230	3.388e-21	-3.252e-05	-6.128e-05	-8.456e-05	-0.0001028	-0.0001148	-0.0001223	-0.0001259	-0.0001248	-0.0001198	-0.0001095	-9.495e-05	-7.743e-05	-5.889e-05	-3.969e-05	-2.119e-05	-4.103e-06	1.319e-05	3.11e-05	4.877e-05	6.704e-05	8.405e-05	9.88e-05	0.0001101	0.0001167	0.0001168	0.0001125	0.0001033	8.913e-05	7.092e-05	5.098e-05	2.8e-05	4.495e-06	-1.767e-05	-3.741e-05	-5.191e-05	-5.792e-05	-5.672e-05	-4.664e-05	-2.906e-05	-5.258e-06	2.121e-05	5.154e-05	8.454e-05	0.0001185	0.000153	0.0001853	0.0002129	0.0002354
231	-3.388e-21	-3.205e-05	-5.586e-05	-7.178e-05	-7.967e-05	-8.29e-05	-8.036e-05	-7.368e-05	-6.479e-05	-5.261e-05	-3.706e-05	-1.826e-05	-9.105e-07	9.412e-06	1.339e-05	1.045e-05	4.802e-06	-3.494e-06	-1.249e-05	-2.15e-05	-3.043e-05	-3.953e-05	-4.901e-05	-5.79e-05	-6.405e-05	-6.833e-05	-7.051e-05	-7.288e-05	-7.557e-05	-7.875e-05	-8.274e-05	-8.816e-05	-9.395e-05	-9.841e-05	-0.0001015	-0.0001046	-0.0001066	-0.0001072	-0.000106	-0.0001019	-9.533e-05	-8.462e-05	-6.865e-05	-4.948e-05	-2.997e-05	-1.027e-05	9.867e-06	2.985e-05	4.895e-05
232	-5.082e-21	1.477e-05	2.427e-05	2.947e-05	3.187e-05	3.195e-05	2.696e-05	1.681e-05	3.879e-06	-1.167e-05	-2.86e-05	-4.632e-05	-6.337e-05	-7.508e-05	-8.373e-05	-9.139e-05	-9.709e-05	-9.901e-05	-9.662e-05	-9.105e-05	-8.328e-05	-7.56e-05	-6.808e-05	-5.922e-05	-5.191e-05	-4.451e-05	-3.592e-05	-2.812e-05	-2.136e-05	-1.622e-05	-1.272e-05	-9.432e-06	-4.525e-06	1.268e-06	6.123e-06	1.227e-05	1.949e-05	2.781e-05	3.794e-05	4.908e-05	6.138e-05	7.499e-05	8.784e-05	9.781e-05	0.0001059	0.0001145	0.0001228	0.0001299	0.0001345
233	1.271e-21	4.909e-06	7.314e-06	7.199e-06	7.294e-06	8.088e-06	4.864e-06	-1.27e-06	-6.943e-06	-1.287e-05	-1.976e-05	-2.609e-05	-3.055e-05	-3.139e-05	-3.157e-05	-3.374e-05	-3.71e-05	-3.783e-05	-3.72e-05	-3.651e-05	-3.551e-05	-3.253e-05	-2.799e-05	-2.324e-05	-1.848e-05	-9.906e-06	2.077e-06	1.56e-05	2.945e-05	4.355e-05	5.771e-05	7.164e-05	8.221e-05	8.924e-05	9.559e-05	9.957e-05	9.935e-05	9.679e-05	9.449e-05	9.236e-05	9.023e-05	8.841e-05	8.814e-05	9.128e-05	9.735e-05	0.0001045	0.0001156	0.0001301	0.0001469
234	4.066e-20	-0.0001717	-0.0003097	-0.000419	-0.0005006	-0.0005555	-0.000591	-0.0006107	-0.0006121	-0.0005962	-0.0005613	-0.0005089	-0.0004553	-0.0004161	-0.0003852	-0.0003629	-0.0003477	-0.000333	-0.0003092	-0.0002759	-0.0002336	-0.0001879	-0.000135	-7.961e-05	-2.334e-05	3.153e-05	8.52e-05	0.0001376	0.0001864	0.0002209	0.0002393	0.0002437	0.0002398	0.0002241	0.0001994	0.0001696	0.0001356	9.903e-05	5.983e-05	1.944e-05	-1.671e-05	-4.528e-05	-6.696e-05	-8.241e-05	-8.581e-05	-7.558e-05	-5.477e-05	-2.359e-05	1.526e-05
235	1.084e-19	-0.0001816	-0.0003246	-0.0004313	-0.0005042	-0.000549	-0.0005687	-0.0005742	-0.0005705	-0.0005579	-0.0005336	-0.0004994	-0.0004709	-0.0004642	-0.0004738	-0.0004976	-0.0005285	-0.0005631	-0.0005845	-0.0005843	-0.0005575	-0.0005088	-0.0004368	-0.0003468	-0.0002474	-0.0001427	-3.431e-05	7.614e-05	0.0001889	0.0002959	0.0003884	0.0004589	0.0005077	0.0005337	0.0005337	0.0005171	0.0004813	0.000431	0.0003628	0.0002766	0.0001773	7.507e-05	-2.437e-05	-0.0001132	-0.0001855	-0.0002297	-0.0002488	-0.0002365	-0.0002012
236	-2.118e-21	4.943e-06	1.06e-05	1.698e-05	2.371e-05	3.174e-05	4.069e-05	4.914e-05	5.533e-05	5.935e-05	6.395e-05	6.877e-05	7.282e-05	7.617e-05	7.814e-05	7.616e-05	6.794e-05	5.571e-05	4.297e-05	3.315e-05	2.522e-05	1.879e-05	1.439e-05	1.103e-05	8.349e-06	8.364e-06	1.253e-05	2.286e-05	3.754e-05	5.339e-05	6.6e-05	7.705e-05	8.461e-05	8.911e-05	9.435e-05	9.987e-05	0.0001037	0.0001069	0.0001093	0.0001112	0.0001127	0.0001167	0.0001227	0.0001309	0.0001405	0.0001479	0.0001542	0.0001593	0.000162
237	6.776e-21	8.377e-05	0.0001603	0.0002274	0.0002766	0.0003026	0.0003161	0.00031	0.0002661	0.0002003	0.0001222	4.895e-05	-1.589e-05	-6.131e-05	-9.601e-05	-0.0001111	-0.0001101	-9.606e-05	-6.602e-05	-9.455e-06	6.218e-05	0.0001479	0.0002302	0.0003095	0.0003773	0.0004361	0.0004759	0.0005	0.0005092	0.0005118	0.0005013	0.0004816	0.0004477	0.0004118	0.0003747	0.0003394	0.0003102	0.0002911	0.0002794	0.0002742	0.0002663	0.0002694	0.0002811	0.0003005	0.0003158	0.0003226	0.0003161	0.0002915	0.0002505
238	6.776e-21	2.798e-05	5.398e-05	7.686e-05	9.93e-05	0.0001145	0.0001121	9.455e-05	6.818e-05	4.325e-05	1.427e-05	-1.622e-05	-4.044e-05	-5.847e-05	-7.153e-05	-8.121e-05	-8.762e-05	-8.241e-05	-6.816e-05	-4.37e-05	-1.619e-05	1.98e-05	6.296e-05	0.0001015	0.0001329	0.0001585	0.0001787	0.0001942	0.0002006	0.0001984	0.0001815	0.0001525	0.0001116	6.061e-05	1.202e-05	-3.02e-05	-6.554e-05	-9.605e-05	-0.0001188	-0.0001299	-0.0001339	-0.0001249	-0.0001004	-6.336e-05	-1.55e-05	3.236e-05	7.927e-05	0.0001218	0.0001646
239	0	-0.0002246	-0.0004235	-0.0006054	-0.0007759	-0.0009282	-0.001036	-0.0011	-0.001136	-0.001139	-0.001097	-0.001018	-0.0009191	-0.0008118	-0.0006851	-0.0005497	-0.0004166	-0.0002991	-0.0001971	-0.0001065	-3.268e-05	2.458e-05	7.214e-05	0.0001094	0.0001364	0.0001546	0.0001729	0.0001964	0.0002283	0.0002717	0.0003189	0.0003723	0.0004183	0.0004635	0.0005089	0.0005541	0.0005904	0.0006165	0.000632	0.0006317	0.0006079	0.0005687	0.0005131	0.0004523	0.0003776	0.0002947	0.0002046	0.0001164	3.236e-05
240	-3.388e-21	2.595e-05	5.271e-05	7.723e-05	9.971e-05	0.0001191	0.0001398	0.0001581	0.0001685	0.0001732	0.0001744	0.0001775	0.0001801	0.0001819	0.0001865	0.000192	0.000198	0.0002001	0.0002041	0.0002134	0.0002261	0.0002389	0.0002456	0.0002481	0.0002481	0.0002413	0.0002279	0.0002097	0.0001912	0.0001698	0.000146	0.000121	9.744e-05	7.846e-05	6.383e-05	4.977e-05	3.956e-05	3.556e-05	3.448e-05	3.379e-05	3.256e-05	2.98e-05	2.42e-05	1.564e-05	5.839e-06	-4.786e-06	-1.092e-05	-1.365e-05	-1.576e-05
241	-5.082e-21	1.246e-05	2.66e-05	3.417e-05	3.489e-05	2.843e-05	1.956e-05	8.134e-06	-7.146e-06	-2.51e-05	-4.405e-05	-5.716e-05	-6.406e-05	-6.672e-05	-6.232e-05	-4.959e-05	-2.692e-05	6.02e-07	3.158e-05	6.476e-05	9.872e-05	0.000134	0.0001651	0.0001871	0.0002	0.0002069	0.000205	0.0001934	0.000176	0.0001587	0.0001451	0.0001357	0.0001235	0.0001152	0.0001185	0.000136	0.0001628	0.0001997	0.0002432	0.0002867	0.0003196	0.0003347	0.0003337	0.0003281	0.0003131	0.0002849	0.0002401	0.0001834	0.0001171
242	0	5.048e-05	0.0001008	0.0001475	0.0001892	0.0002169	0.0002303	0.0002283	0.0002128	0.0001888	0.0001595	0.0001295	9.888e-05	6.874e-05	4.245e-05	2.02e-05	4.587e-06	-6.022e-06	-9.921e-06	-8.486e-06	1.122e-07	1.351e-05	2.767e-05	4.193e-05	5.324e-05	6.016e-05	6.187e-05	5.959e-05	5.457e-05	4.532e-05	3.332e-05	1.55e-05	-7.519e-06	-3.375e-05	-6.119e-05	-8.571e-05	-0.0001093	-0.0001312	-0.000151	-0.0001685	-0.0001825	-0.0001945	-0.0002011	-0.0002017	-0.0001967	-0.0001875	-0.0001764	-0.0001608	-0.0001398
243	0	2.216e-05	4.043e-05	5.911e-05	7.597e-05	9.381e-05	0.0001077	0.0001128	0.0001087	9.166e-05	6.287e-05	2.119e-05	-2.252e-05	-7.212e-05	-0.0001319	-0.000199	-0.0002743	-0.0003516	-0.0004189	-0.0004687	-0.0004976	-0.0005059	-0.0004961	-0.0004801	-0.000449	-0.0003987	-0.0003342	-0.0002578	-0.0001749	-9.597e-05	-3.182e-05	1.736e-05	5.204e-05	7.384e-05	8.931e-05	9.015e-05	7.325e-05	4.329e-05	7.237e-06	-3.199e-05	-7.081e-05	-0.0001014	-0.0001256	-0.000142	-0.0001494	-0.0001486	-0.000136	-0.0001094	-6.96e-05
244	-6.776e-21	-7.754e-05	-0.0001503	-0.0002187	-0.0002821	-0.0003301	-0.0003644	-0.0003828	-0.000398	-0.0004149	-0.0004283	-0.000432	-0.0004265	-0.0004151	-0.0004007	-0.0003838	-0.0003713	-0.0003597	-0.0003526	-0.0003247	-0.0002805	-0.0002273	-0.0001722	-0.0001191	-7.118e-05	-2.645e-05	1.511e-05	5.366e-05	8.727e-05	0.0001173	0.0001227	0.0001131	9.282e-05	6.681e-05	3.721e-05	1.228e-05	-9.649e-06	-3.148e-05	-5.054e-05	-6.351e-05	-7.103e-05	-6.588e-05	-5.681e-05	-4.476e-05	-3.297e-05	-1.996e-05	-1.122e-05	-6.029e-06	2.205e-06
245	0	3.175e-05	5.739e-05	7.649e-05	8.931e-05	9.772e-05	0.0001021	0.0001019	9.75e-05	8.739e-05	7.232e-05	5.15e-05	2.803e-05	6.882e-06	-1.19e-05	-2.836e-05	-4.43e-05	-6.078e-05	-7.582e-05	-8.911e-05	-0.0001001	-0.0001099	-0.0001162	-0.0001187	-0.0001205	-0.0001204	-0.0001194	-0.0001159	-0.000109	-0.0001011	-9.309e-05	-8.437e-05	-7.3e-05	-6.04e-05	-4.741e-05	-3.194e-05	-1.614e-05	7.048e-07	1.784e-05	3.479e-05	5.178e-05	6.843e-05	8.374e-05	9.461e-05	0.0001007	0.0001025	0.0001005	9.733e-05	9.327e-05
246	-1.694e-21	2.343e-05	4.959e-05	7.69e-05	0.0001045	0.0001335	0.0001669	0.0002027	0.0002357	0.0002641	0.0002888	0.0003099	0.0003249	0.0003321	0.0003333	0.0003293	0.0003203	0.0003036	0.0002844	0.0002694	0.0002586	0.0002501	0.0002452	0.0002438	0.0002502	0.0002626	0.0002811	0.0003064	0.0003394	0.0003752	0.0004083	0.0004389	0.000469	0.0004952	0.0005188	0.0005314	0.0005336	0.0005269	0.0005082	0.000479	0.0004403	0.0003967	0.0003497	0.0002976	0.000246	0.0001962	0.0001551	0.0001251	0.0001024
247	3.388e-21	2.16e-05	4.231e-05	6.074e-05	7.536e-05	8.505e-05	9.223e-05	9.321e-05	8.576e-05	7.233e-05	5.645e-05	3.989e-05	2.206e-05	5.91e-06	-7.056e-06	-1.615e-05	-2.161e-05	-2.735e-05	-2.865e-05	-2.381e-05	-1.369e-05	-1.055e-06	1.106e-05	2.286e-05	3.088e-05	3.479e-05	3.292e-05	2.565e-05	1.712e-05	6.677e-06	-5.481e-06	-2.011e-05	-3.674e-05	-5.138e-05	-6.23e-05	-6.768e-05	-6.8e-05	-6.088e-05	-4.792e-05	-3.191e-05	-1.472e-05	1.218e-06	1.736e-05	3.473e-05	5.155e-05	6.565e-05	7.837e-05	8.971e-05	9.767e-05
248	-5.082e-21	2.043e-05	4.105e-05	5.949e-05	7.515e-05	8.666e-05	9.683e-05	0.0001026	0.0001014	9.411e-05	8.268e-05	7.229e-05	6.225e-05	5.293e-05	4.454e-05	3.675e-05	3.087e-05	2.323e-05	1.849e-05	1.707e-05	2.004e-05	2.649e-05	3.134e-05	3.523e-05	3.577e-05	3.401e-05	3.013e-05	2.298e-05	1.677e-05	9.042e-06	5.956e-07	-1.114e-05	-2.66e-05	-4.167e-05	-5.498e-05	-6.273e-05	-6.737e-05	-6.937e-05	-6.83e-05	-6.747e-05	-6.607e-05	-6.4e-05	-5.809e-05	-4.753e-05	-3.47e-05	-2.205e-05	-1.078e-05	1.01e-06	1.461e-05
249	1.016e-20	6.618e-05	0.0001327	0.0001979	0.0002611	0.0003211	0.0003844	0.0004462	0.0004961	0.0005335	0.0005622	0.0005842	0.0005949	0.0005961	0.0005918	0.0005781	0.000559	0.0005292	0.0004954	0.0004639	0.0004365	0.0004088	0.0003789	0.0003502	0.0003239	0.0002944	0.000266	0.0002354	0.0002074	0.0001812	0.0001563	0.0001301	0.000105	8.059e-05	5.86e-05	3.361e-05	1.033e-05	-1.146e-05	-3.326e-05	-5.672e-05	-8.447e-05	-0.0001157	-0.0001482	-0.0001812	-0.0002095	-0.0002351	-0.000253	-0.0002646	-0.0002726
250	0	4.214e-05	8.241e-05	0.0001248	0.0001624	0.0001944	0.000224	0.0002503	0.0002612	0.0002557	0.0002391	0.000217	0.0001935	0.0001697	0.0001309	8.884e-05	5.059e-05	2.002e-05	-2.038e-06	-5.219e-06	9.176e-06	3.781e-05	7.304e-05	0.0001106	0.0001477	0.0001969	0.0002467	0.0002845	0.0003072	0.0003137	0.0003007	0.0002754	0.0002394	0.0002014	0.0001645	0.0001326	0.0001015	7.43e-05	5.941e-05	5.717e-05	6.912e-05	9.597e-05	0.0001272	0.0001635	0.0001963	0.0002248	0.0002464	0.000262	0.0002743
251	3.388e-21	-1.404e-05	-1.873e-05	-1.251e-05	1.876e-06	1.789e-05	3.627e-05	5.625e-05	7.593e-05	9.77e-05	0.0001224	0.0001466	0.0001664	0.0001764	0.0001773	0.0001704	0.0001616	0.0001488	0.0001344	0.0001229	0.0001144	0.0001091	0.0001077	0.0001078	0.0001121	0.0001196	0.000131	0.0001437	0.000159	0.0001743	0.000186	0.0001949	0.0002018	0.0002066	0.0002121	0.0002128	0.0002097	0.0002032	0.0001931	0.0001798	0.0001649	0.00015	0.0001348	0.0001169	9.836e-05	7.951e-05	6.555e-05	5.77e-05	5.353e-05
252	-1.694e-21	1.148e-05	2.277e-05	3.37e-05	4.456e-05	5.597e-05	6.78e-05	7.884e-05	8.864e-05	9.619e-05	0.0001001	0.0001007	9.979e-05	9.626e-05	8.922e-05	7.855e-05	6.32e-05	4.442e-05	2.45e-05	3.394e-06	-1.799e-05	-3.637e-05	-5.094e-05	-6.363e-05	-7.407e-05	-7.985e-05	-8.191e-05	-7.914e-05	-7.31e-05	-6.566e-05	-5.518e-05	-4.084e-05	-2.429e-05	-6.341e-06	1.369e-05	3.724e-05	6.089e-05	8.543e-05	0.0001112	0.0001392	0.0001703	0.0002012	0.0002303	0.000256	0.0002793	0.0003012	0.0003204	0.0003408	0.0003638
253	-6.776e-21	-5.488e-05	-9.624e-05	-0.0001289	-0.0001574	-0.000182	-0.0001953	-0.0001992	-0.0002026	-0.0002023	-0.0001933	-0.0001745	-0.0001559	-0.0001439	-0.0001348	-0.0001274	-0.0001228	-0.0001265	-0.0001348	-0.0001383	-0.0001408	-0.0001452	-0.000151	-0.0001551	-0.0001573	-0.0001577	-0.0001547	-0.0001473	-0.0001311	-0.0001094	-8.959e-05	-6.876e-05	-4.576e-05	-2.032e-05	7.58e-06	3.696e-05	6.677e-05	9.609e-05	0.0001237	0.000145	0.0001632	0.0001817	0.0001978	0.0002091	0.0002131	0.000208	0.0001971	0.0001823	0.000163
254	6.776e-21	4.743e-05	9.319e-05	0.0001356	0.0001731	0.0002057	0.0002323	0.0002469	0.0002522	0.0002471	0.0002304	0.000203	0.0001703	0.0001321	8.953e-05	4.617e-05	6.685e-07	-4.582e-05	-8.687e-05	-0.000125	-0.0001568	-0.0001796	-0.0001914	-0.0001976	-0.0001995	-0.000196	-0.0001883	-0.0001747	-0.0001573	-0.0001369	-0.0001123	-8.643e-05	-6.088e-05	-3.796e-05	-1.535e-05	1.012e-05	3.391e-05	5.362e-05	6.881e-05	8.035e-05	8.784e-05	9.127e-05	9.377e-05	9.466e-05	9.422e-05	9.295e-05	8.817e-05	8.494e-05	8.612e-05
255	3.388e-21	3.763e-05	7.401e-05	0.0001075	0.0001368	0.0001614	0.0001836	0.0001999	0.0002077	0.0002058	0.0001947	0.0001772	0.0001568	0.0001337	0.0001075	8.134e-05	5.6e-05	3.133e-05	1.11e-05	-5.943e-06	-1.716e-05	-2.275e-05	-2.436e-05	-2.508e-05	-2.647e-05	-2.62e-05	-2.719e-05	-2.962e-05	-3.393e-05	-3.979e-05	-4.237e-05	-4.477e-05	-4.547e-05	-4.42e-05	-3.967e-05	-2.874e-05	-1.561e-05	9.013e-07	2.014e-05	4.186e-05	6.381e-05	8.104e-05	9.734e-05	0.0001096	0.0001183	0.0001229	0.0001211	0.0001169	0.0001101
256	3.388e-21	1.047e-05	2.061e-05	2.986e-05	3.784e-05	4.265e-05	4.541e-05	4.5e-05	4.146e-05	3.552e-05	2.707e-05	1.707e-05	6.133e-06	-5.444e-06	-1.577e-05	-2.435e-05	-2.945e-05	-3.235e-05	-3.013e-05	-2.323e-05	-1.072e-05	7.819e-06	2.947e-05	5.345e-05	7.944e-05	0.0001046	0.0001295	0.0001516	0.0001711	0.0001844	0.0001921	0.0001929	0.0001865	0.000176	0.0001625	0.000146	0.0001301	0.0001136	9.883e-05	8.663e-05	7.964e-05	7.726e-05	8.066e-05	8.913e-05	0.0001013	0.0001156	0.0001324	0.0001478	0.000163
257	-3.388e-21	-3.769e-05	-6.984e-05	-9.146e-05	-0.0001071	-0.0001129	-0.0001094	-9.602e-05	-7.663e-05	-5.398e-05	-2.665e-05	3.907e-06	3.43e-05	6.184e-05	7.851e-05	9.029e-05	9.619e-05	9.777e-05	9.362e-05	8.71e-05	7.902e-05	6.824e-05	5.537e-05	4.203e-05	2.832e-05	1.976e-05	1.232e-05	3.269e-06	-7.522e-06	-1.81e-05	-2.906e-05	-3.851e-05	-4.367e-05	-4.401e-05	-4.105e-05	-3.599e-05	-2.936e-05	-2.036e-05	-6.558e-06	1.134e-05	3.109e-05	5.225e-05	7.152e-05	8.773e-05	9.844e-05	0.0001043	0.0001079	0.0001077	0.0001049
258	-8.47e-22	1.334e-05	2.632e-05	3.969e-05	5.295e-05	6.444e-05	7.118e-05	7.379e-05	7.627e-05	7.821e-05	7.895e-05	7.725e-05	7.474e-05	7.084e-05	6.378e-05	5.504e-05	4.538e-05	3.585e-05	2.636e-05	1.371e-05	3.728e-08	-1.389e-05	-2.622e-05	-3.874e-05	-5.125e-05	-6.068e-05	-6.811e-05	-7.307e-05	-7.619e-05	-7.878e-05	-7.876e-05	-7.715e-05	-7.384e-05	-6.957e-05	-6.298e-05	-5.321e-05	-4.364e-05	-3.406e-05	-2.442e-05	-1.42e-05	-2.758e-06	8.146e-06	1.895e-05	2.897e-05	3.756e-05	4.406e-05	4.729e-05	5.058e-05	5.391e-05
259	0	1.539e-05	3.278e-05	5.071e-05	6.918e-05	8.946e-05	0.0001119	0.0001355	0.0001594	0.0001804	0.0001969	0.0002095	0.0002173	0.0002191	0.0002151	0.0002061	0.0001933	0.0001769	0.0001594	0.0001408	0.0001223	0.0001064	9.21e-05	7.922e-05	6.789e-05	5.81e-05	5.001e-05	4.111e-05	3.169e-05	1.891e-05	5.09e-06	-8.679e-06	-2.369e-05	-3.713e-05	-4.817e-05	-5.653e-05	-6.071e-05	-6.102e-05	-5.487e-05	-4.377e-05	-2.6e-05	-4.456e-06	1.994e-05	4.669e-05	7.32e-05	9.743e-05	0.0001199	0.0001385	0.0001532
260	-4.235e-22	5.097e-06	1.003e-05	1.448e-05	1.763e-05	1.968e-05	2.119e-05	2.119e-05	1.749e-05	1.169e-05	6.563e-06	3.184e-06	4.032e-06	7.708e-06	1.304e-05	1.884e-05	2.355e-05	2.742e-05	3.116e-05	3.843e-05	4.691e-05	5.552e-05	6.405e-05	6.884e-05	7.088e-05	7.161e-05	7.229e-05	7.342e-05	7.437e-05	7.587e-05	7.41e-05	7.165e-05	6.773e-05	6.23e-05	5.825e-05	5.592e-05	5.534e-05	5.527e-05	5.712e-05	6.172e-05	6.806e-05	7.919e-05	9.313e-05	0.0001114	0.0001335	0.0001579	0.0001848	0.0002133	0.0002451
261	0	-1.307e-05	-2.037e-05	-2.199e-05	-2.011e-05	-1.758e-05	-1.224e-05	-5.038e-06	2.912e-06	1.26e-05	2.42e-05	3.769e-05	5.083e-05	5.9e-05	6.152e-05	6.101e-05	5.932e-05	5.572e-05	5.202e-05	4.761e-05	4.309e-05	3.933e-05	3.691e-05	3.569e-05	3.539e-05	3.741e-05	3.986e-05	4.227e-05	4.38e-05	4.276e-05	4.067e-05	3.736e-05	3.339e-05	2.77e-05	2.11e-05	1.683e-05	1.305e-05	1.137e-05	1.256e-05	1.674e-05	2.489e-05	3.477e-05	4.662e-05	5.929e-05	7.518e-05	9.332e-05	0.0001106	0.0001291	0.0001473
262	-6.776e-21	4.331e-05	8.559e-05	0.0001256	0.000162	0.0001938	0.0002131	0.0002195	0.0002166	0.0002063	0.0001901	0.0001697	0.0001459	0.0001195	9.298e-05	6.738e-05	4.295e-05	2.273e-05	8.074e-06	-1.311e-06	-5.141e-06	-4.63e-06	-2.491e-06	1.687e-07	3.89e-06	5.798e-06	4.509e-06	-1.695e-07	-6.567e-06	-1.603e-05	-2.723e-05	-4.202e-05	-5.964e-05	-7.687e-05	-9.242e-05	-0.0001074	-0.0001197	-0.0001281	-0.0001327	-0.0001353	-0.0001354	-0.0001345	-0.0001309	-0.0001253	-0.0001191	-0.0001132	-0.0001068	-0.0001005	-9.505e-05
263	1.694e-21	1.856e-05	3.721e-05	5.434e-05	6.9e-05	8.118e-05	9.173e-05	9.871e-05	0.0001008	9.866e-05	9.292e-05	8.631e-05	7.947e-05	7.115e-05	6.264e-05	5.505e-05	4.753e-05	4.003e-05	3.489e-05	3.153e-05	2.924e-05	2.819e-05	2.568e-05	2.099e-05	1.572e-05	8.888e-06	2.122e-08	-9.998e-06	-2.046e-05	-3.224e-05	-4.356e-05	-5.371e-05	-6.294e-05	-6.954e-05	-7.261e-05	-7.296e-05	-7.073e-05	-6.729e-05	-6.27e-05	-5.808e-05	-5.282e-05	-4.82e-05	-4.371e-05	-3.934e-05	-3.568e-05	-3.395e-05	-3.384e-05	-3.373e-05	-3.11e-05
264	-8.47e-21	2.087e-05	4.143e-05	6.127e-05	7.435e-05	8.112e-05	8.278e-05	7.988e-05	7.235e-05	6.192e-05	5.133e-05	4.194e-05	3.509e-05	2.96e-05	2.369e-05	2.077e-05	1.851e-05	1.572e-05	1.207e-05	7.681e-06	-1.774e-07	-1.122e-05	-2.459e-05	-4.012e-05	-5.642e-05	-7.106e-05	-8.478e-05	-9.542e-05	-0.0001017	-0.0001043	-0.000104	-9.753e-05	-8.375e-05	-6.506e-05	-4.282e-05	-1.826e-05	6.682e-06	3.2e-05	5.702e-05	8.02e-05	0.0001019	0.0001213	0.0001355	0.0001426	0.0001439	0.00014	0.0001329	0.0001248	0.0001169
265	-6.776e-21	4.242e-05	8.42e-05	0.0001244	0.0001626	0.0001956	0.0002231	0.0002442	0.0002599	0.0002721	0.0002797	0.0002801	0.0002743	0.0002639	0.0002533	0.0002433	0.0002351	0.0002261	0.0002152	0.0002002	0.0001825	0.0001635	0.0001441	0.0001233	9.684e-05	6.196e-05	1.978e-05	-2.903e-05	-8.164e-05	-0.0001319	-0.0001754	-0.0002149	-0.0002508	-0.0002809	-0.0003052	-0.0003168	-0.0003164	-0.0003059	-0.0002852	-0.0002548	-0.0002239	-0.000198	-0.0001737	-0.0001519	-0.0001322	-0.000113	-0.0001005	-9.237e-05	-8.847e-05
266	-6.776e-21	2.238e-05	4.589e-05	7.015e-05	9.106e-05	0.0001048	0.0001148	0.0001203	0.0001181	0.0001112	0.0001043	9.55e-05	8.313e-05	6.62e-05	4.664e-05	2.563e-05	6.145e-06	-1.606e-05	-3.746e-05	-5.427e-05	-6.839e-05	-8.273e-05	-9.573e-05	-0.0001067	-0.0001137	-0.0001176	-0.0001174	-0.0001149	-0.0001062	-9.544e-05	-8.635e-05	-7.686e-05	-6.57e-05	-5.332e-05	-3.962e-05	-2.661e-05	-1.49e-05	-4.736e-06	3.783e-06	8.946e-06	1.247e-05	1.772e-05	2.242e-05	2.539e-05	2.535e-05	2.268e-05	1.895e-05	1.585e-05	1.251e-05
267	8.47e-22	4.971e-06	1.031e-05	1.576e-05	1.925e-05	2.183e-05	2.406e-05	2.551e-05	2.443e-05	2.103e-05	1.723e-05	1.39e-05	1.18e-05	8.922e-06	4.621e-06	2.45e-06	3.693e-07	-1.164e-06	-1.819e-06	7.455e-07	5.351e-06	1.031e-05	1.539e-05	2.048e-05	2.728e-05	3.622e-05	4.357e-05	4.943e-05	5.308e-05	5.481e-05	5.113e-05	4.48e-05	3.718e-05	2.834e-05	1.78e-05	4.857e-06	-9.905e-06	-2.45e-05	-3.612e-05	-4.446e-05	-5.023e-05	-4.899e-05	-4.404e-05	-3.561e-05	-2.493e-05	-1.185e-05	4.716e-06	2.422e-05	4.572e-05
268	-1.694e-21	1.858e-05	3.734e-05	5.591e-05	7.376e-05	9.017e-05	0.0001064	0.0001212	0.0001341	0.0001451	0.0001527	0.0001584	0.0001624	0.0001641	0.0001622	0.0001593	0.0001565	0.0001523	0.000148	0.0001424	0.0001364	0.0001306	0.0001242	0.000118	0.0001113	0.0001062	0.0001006	9.421e-05	8.772e-05	8.02e-05	7.426e-05	6.805e-05	6.418e-05	6.219e-05	6.019e-05	6.102e-05	6.307e-05	6.762e-05	7.469e-05	8.403e-05	9.74e-05	0.000112	0.0001304	0.0001479	0.0001662	0.0001879	0.0002092	0.0002314	0.0002523
269	3.388e-21	-2.704e-05	-5.372e-05	-8.061e-05	-0.0001072	-0.0001315	-0.0001531	-0.0001711	-0.0001846	-0.0001943	-0.0002	-0.0002004	-0.0001955	-0.0001854	-0.0001693	-0.0001475	-0.0001227	-9.551e-05	-6.747e-05	-3.886e-05	-9.833e-06	1.871e-05	4.679e-05	7.399e-05	9.945e-05	0.0001212	0.0001387	0.0001542	0.000168	0.00018	0.0001885	0.0001944	0.0001987	0.0001998	0.0001982	0.0001946	0.0001905	0.000186	0.0001798	0.0001715	0.0001622	0.0001536	0.0001448	0.0001355	0.0001277	0.0001217	0.0001179	0.0001154	0.0001158
270	2.033e-20	9.701e-05	0.0001917	0.0002591	0.0002898	0.0002838	0.0002483	0.0001869	0.0001021	3.062e-06	-0.000105	-0.0002066	-0.000299	-0.0003803	-0.000435	-0.0004585	-0.0004537	-0.0004304	-0.0003881	-0.0003272	-0.0002575	-0.0001777	-9.661e-05	-1.801e-05	5.623e-05	0.0001228	0.0001813	0.0002321	0.0002786	0.0003099	0.0003199	0.0003139	0.0002881	0.0002519	0.0002106	0.0001673	0.000123	7.821e-05	3.449e-05	-8.753e-06	-4.09e-05	-5.746e-05	-6.323e-05	-5.555e-05	-4.077e-05	-2.176e-05	-2.853e-06	1.636e-05	3.473e-05
271	0	-3.526e-05	-5.015e-05	-4.726e-05	-2.643e-05	8.433e-06	4.479e-05	8.07e-05	0.0001201	0.0001622	0.0002009	0.0002372	0.000261	0.0002595	0.0002348	0.0001885	0.0001239	5.382e-05	-1.732e-05	-8.663e-05	-0.0001499	-0.0002022	-0.0002433	-0.000272	-0.0002854	-0.0002835	-0.0002649	-0.000231	-0.0001897	-0.0001432	-9.471e-05	-4.72e-05	-1.011e-06	4.228e-05	8.121e-05	0.0001154	0.0001447	0.0001678	0.000187	0.000206	0.0002219	0.0002343	0.0002436	0.0002477	0.0002496	0.0002508	0.000249	0.0002441	0.0002332
272	-3.388e-21	-3.241e-05	-5.871e-05	-7.602e-05	-8.647e-05	-8.535e-05	-7.371e-05	-5.231e-05	-2.336e-05	8.443e-06	4.282e-05	7.583e-05	0.0001037	0.0001224	0.0001295	0.0001294	0.0001191	9.843e-05	6.85e-05	3.414e-05	-2.683e-06	-4.056e-05	-7.6e-05	-0.0001061	-0.0001287	-0.0001425	-0.0001529	-0.0001599	-0.000162	-0.0001591	-0.0001555	-0.0001495	-0.0001402	-0.0001292	-0.0001194	-0.0001131	-0.0001105	-0.0001074	-0.0001007	-9.062e-05	-7.796e-05	-5.981e-05	-3.834e-05	-1.551e-05	6.926e-06	2.935e-05	5.293e-05	7.744e-05	0.0001012
273	-3.388e-21	2.954e-05	5.914e-05	8.898e-05	0.0001185	0.0001477	0.0001777	0.0002061	0.0002303	0.0002512	0.0002682	0.0002828	0.0002975	0.0003095	0.0003171	0.0003212	0.0003207	0.0003172	0.0003146	0.0003127	0.0003114	0.000311	0.0003115	0.0003116	0.000313	0.0003171	0.0003258	0.0003402	0.0003578	0.0003758	0.0003964	0.0004202	0.0004493	0.0004798	0.000512	0.0005456	0.0005783	0.000607	0.0006309	0.0006532	0.0006749	0.0006938	0.0007079	0.0007128	0.0007146	0.0007124	0.0007075	0.0007047	0.0007049
274	-8.47e-22	1.567e-05	3.671e-05	6.059e-05	8.645e-05	0.0001158	0.0001481	0.0001824	0.0002183	0.0002526	0.0002807	0.0003018	0.0003132	0.0003102	0.0002968	0.0002774	0.0002525	0.0002227	0.00019	0.0001553	0.0001221	9.384e-05	7.158e-05	5.769e-05	5.437e-05	5.749e-05	6.284e-05	6.612e-05	6.704e-05	6.558e-05	6.069e-05	4.937e-05	3.277e-05	1.268e-05	-1.224e-05	-4.338e-05	-7.659e-05	-0.0001089	-0.0001337	-0.0001506	-0.0001611	-0.0001645	-0.0001577	-0.0001425	-0.0001228	-0.0001012	-7.571e-05	-4.987e-05	-2.429e-05
275	-3.388e-21	2.033e-05	4.158e-05	6.281e-05	8.177e-05	9.9e-05	0.0001167	0.0001336	0.0001449	0.0001505	0.0001531	0.0001531	0.0001511	0.0001439	0.0001331	0.0001212	0.0001071	8.89e-05	6.833e-05	4.952e-05	3.284e-05	1.791e-05	4.408e-06	-8.851e-06	-1.781e-05	-2.414e-05	-3.062e-05	-3.718e-05	-3.98e-05	-3.863e-05	-3.571e-05	-3.035e-05	-2.485e-05	-1.935e-05	-1.33e-05	-9.165e-06	-4.907e-06	1.735e-06	1.154e-05	1.975e-05	2.629e-05	3.217e-05	3.592e-05	3.956e-05	4.331e-05	4.81e-05	5.519e-05	6.271e-05	6.97e-05
276	3.388e-21	3.138e-05	5.425e-05	6.925e-05	7.717e-05	8.047e-05	7.779e-05	6.991e-05	5.734e-05	3.904e-05	1.639e-05	-1.065e-05	-3.568e-05	-5.403e-05	-6.668e-05	-7.435e-05	-7.957e-05	-8.204e-05	-8.31e-05	-8.099e-05	-7.697e-05	-7.228e-05	-6.573e-05	-6.003e-05	-5.702e-05	-5.64e-05	-5.851e-05	-6.106e-05	-6.368e-05	-6.564e-05	-6.978e-05	-7.319e-05	-7.56e-05	-7.928e-05	-8.264e-05	-8.458e-05	-8.485e-05	-8.383e-05	-8.262e-05	-8.128e-05	-8.008e-05	-7.688e-05	-7.381e-05	-7.132e-05	-6.787e-05	-6.442e-05	-6.068e-05	-5.68e-05	-5.096e-05
277	4.235e-22	1.203e-05	3.636e-05	6.725e-05	0.0001012	0.0001388	0.0001799	0.0002217	0.0002635	0.0003003	0.000328	0.0003477	0.000353	0.0003364	0.0003039	0.0002597	0.0002068	0.0001447	8.017e-05	1.524e-05	-4.195e-05	-8.607e-05	-0.0001173	-0.0001348	-0.0001378	-0.0001302	-0.0001128	-9.049e-05	-6.161e-05	-3.159e-05	-1.979e-06	1.765e-05	2.436e-05	2.175e-05	9.959e-06	-9.99e-06	-3.365e-05	-6.105e-05	-8.699e-05	-0.0001127	-0.0001369	-0.0001595	-0.0001715	-0.0001708	-0.0001618	-0.0001469	-0.0001258	-0.0001021	-7.476e-05
278	1.355e-20	6.766e-05	0.0001341	0.0001969	0.0002554	0.0003095	0.0003625	0.000408	0.0004382	0.0004506	0.000445	0.0004245	0.0003914	0.0003454	0.0002894	0.0002246	0.000154	7.834e-05	8.575e-06	-5.089e-05	-9.629e-05	-0.0001263	-0.000144	-0.0001496	-0.0001429	-0.000127	-0.0001038	-7.819e-05	-5.103e-05	-2.824e-05	-9.082e-06	2.137e-06	4.01e-06	-4.918e-07	-1.214e-05	-3.109e-05	-5.367e-05	-7.859e-05	-0.0001004	-0.0001187	-0.0001324	-0.0001436	-0.0001468	-0.000141	-0.00013	-0.0001154	-9.651e-05	-7.624e-05	-5.407e-05
279	-3.388e-21	-1.353e-05	-1.677e-05	-7.398e-06	9.985e-06	3.175e-05	5.68e-05	8.418e-05	0.000114	0.0001466	0.0001829	0.0002156	0.0002399	0.0002469	0.0002377	0.0002194	0.0001945	0.0001628	0.0001266	8.722e-05	4.775e-05	8.745e-06	-2.364e-05	-4.853e-05	-6.066e-05	-6.188e-05	-5.943e-05	-5.56e-05	-5.007e-05	-4.446e-05	-3.918e-05	-3.625e-05	-3.43e-05	-3.456e-05	-3.727e-05	-4.617e-05	-5.871e-05	-6.78e-05	-7.115e-05	-6.816e-05	-5.849e-05	-4.216e-05	-1.868e-05	1.041e-05	4.291e-05	7.665e-05	0.0001143	0.000154	0.0001906
280	-1.694e-21	1.458e-05	2.933e-05	4.551e-05	6.288e-05	8.201e-05	0.0001039	0.000128	0.0001523	0.0001764	0.000197	0.0002129	0.000225	0.0002311	0.0002288	0.0002224	0.0002111	0.0001943	0.0001733	0.0001488	0.0001214	9.475e-05	6.946e-05	4.664e-05	2.907e-05	1.795e-05	7.726e-06	-2.651e-06	-1.259e-05	-2.191e-05	-2.856e-05	-3.282e-05	-3.673e-05	-3.793e-05	-3.873e-05	-4.151e-05	-4.535e-05	-4.447e-05	-3.606e-05	-2.085e-05	-1.094e-06	1.991e-05	4.21e-05	6.658e-05	8.864e-05	0.0001084	0.0001278	0.0001459	0.0001578
281	0	8.479e-05	0.0001675	0.0002447	0.0003157	0.0003812	0.0004439	0.0004962	0.0005295	0.0005412	0.0005287	0.0004982	0.0004541	0.0003957	0.0003271	0.0002519	0.0001701	8.522e-05	9.894e-06	-5.161e-05	-9.415e-05	-0.0001139	-0.0001182	-0.0001098	-8.719e-05	-5.78e-05	-2.587e-05	7.596e-06	4.053e-05	6.585e-05	8.377e-05	8.743e-05	7.432e-05	5.18e-05	2.263e-05	-1.515e-05	-5.143e-05	-8.331e-05	-0.0001095	-0.0001301	-0.0001429	-0.0001484	-0.0001391	-0.0001146	-8.134e-05	-4.49e-05	-3.143e-06	3.528e-05	7.023e-05
282	-1.694e-21	1.971e-05	3.894e-05	5.723e-05	7.414e-05	8.928e-05	0.0001041	0.0001172	0.0001257	0.0001301	0.0001303	0.0001259	0.0001176	0.0001059	9.278e-05	7.892e-05	6.468e-05	4.898e-05	3.421e-05	2.185e-05	1.244e-05	6.467e-06	3.677e-06	3.281e-06	5.233e-06	7.141e-06	8.248e-06	7.882e-06	8.106e-06	7.777e-06	7.82e-06	7.079e-06	5.041e-06	2.538e-06	-8.753e-08	-2.919e-06	-4.399e-06	-3.301e-06	1.504e-06	8.347e-06	1.71e-05	2.564e-05	3.47e-05	4.487e-05	5.637e-05	6.922e-05	8.365e-05	9.934e-05	0.0001146
283	-1.694e-20	-4.365e-05	-7.767e-05	-0.0001033	-0.0001223	-0.0001337	-0.000137	-0.0001333	-0.0001246	-0.0001124	-9.484e-05	-7.431e-05	-5.413e-05	-3.972e-05	-2.864e-05	-2.023e-05	-1.572e-05	-1.46e-05	-1.516e-05	-1.593e-05	-1.592e-05	-1.695e-05	-1.569e-05	-1.426e-05	-1.289e-05	-1.272e-05	-1.356e-05	-1.409e-05	-1.511e-05	-1.761e-05	-2.182e-05	-2.763e-05	-3.29e-05	-3.933e-05	-4.561e-05	-5.159e-05	-5.633e-05	-5.966e-05	-6.235e-05	-6.344e-05	-6.237e-05	-5.903e-05	-5.411e-05	-4.883e-05	-4.243e-05	-3.554e-05	-2.681e-05	-1.711e-05	-6.982e-06
284	-1.694e-21	2.686e-05	5.352e-05	7.85e-05	0.0001006	0.0001187	0.0001353	0.000148	0.0001516	0.0001482	0.0001387	0.0001259	0.0001117	9.404e-05	7.432e-05	5.36e-05	3.136e-05	6.948e-06	-1.687e-05	-3.659e-05	-5.21e-05	-6.165e-05	-6.704e-05	-6.975e-05	-6.721e-05	-6.204e-05	-5.613e-05	-4.831e-05	-3.684e-05	-2.277e-05	-6.735e-06	1.021e-05	2.501e-05	3.858e-05	5.088e-05	6.07e-05	7.061e-05	8.307e-05	9.653e-05	0.0001089	0.0001218	0.0001343	0.0001458	0.0001577	0.0001682	0.0001772	0.0001851	0.0001909	0.0001921
285	6.776e-21	-6.708e-05	-0.0001163	-0.0001497	-0.000169	-0.0001727	-0.000162	-0.000139	-0.0001077	-6.865e-05	-2.129e-05	3.399e-05	8.813e-05	0.0001282	0.0001557	0.000173	0.0001767	0.0001695	0.0001549	0.0001356	0.0001122	8.39e-05	5.363e-05	2.519e-05	1.308e-06	-1.871e-05	-3.871e-05	-5.566e-05	-7.011e-05	-8.306e-05	-9.528e-05	-0.0001061	-0.000113	-0.0001175	-0.0001228	-0.0001289	-0.0001345	-0.000134	-0.0001281	-0.0001179	-0.0001042	-8.547e-05	-6.243e-05	-3.673e-05	-9.659e-06	1.88e-05	4.863e-05	7.96e-05	0.0001067
286	0	4.224e-06	1.068e-05	1.857e-05	2.747e-05	3.759e-05	4.958e-05	6.3e-05	7.779e-05	9.357e-05	0.0001086	0.0001221	0.0001326	0.0001388	0.0001417	0.0001433	0.000143	0.000139	0.0001324	0.0001232	0.0001119	9.966e-05	8.753e-05	7.627e-05	6.641e-05	5.755e-05	4.743e-05	3.687e-05	2.823e-05	2.044e-05	1.423e-05	8.87e-06	5.104e-06	2.694e-06	6.637e-07	-7.925e-07	-1.47e-06	1.373e-06	7.042e-06	1.402e-05	2.228e-05	3.135e-05	4.227e-05	5.451e-05	6.831e-05	8.422e-05	0.0001016	0.0001202	0.0001373
287	0	1.643e-05	3.16e-05	4.439e-05	5.384e-05	5.99e-05	6.328e-05	6.233e-05	5.598e-05	4.465e-05	3.035e-05	1.394e-05	-6.651e-07	-1.394e-05	-2.427e-05	-3.099e-05	-3.514e-05	-3.719e-05	-3.538e-05	-2.918e-05	-1.872e-05	-5.71e-06	9.451e-06	2.353e-05	3.647e-05	4.611e-05	5.179e-05	5.524e-05	5.639e-05	5.427e-05	5.015e-05	4.418e-05	3.71e-05	2.978e-05	2.278e-05	1.645e-05	1.299e-05	1.211e-05	1.256e-05	1.447e-05	1.952e-05	2.533e-05	3.148e-05	3.791e-05	4.288e-05	4.717e-05	5.152e-05	5.465e-05	5.781e-05
288	1.694e-21	2.179e-05	4.282e-05	6.231e-05	7.92e-05	9.321e-05	0.0001043	0.0001109	0.0001119	0.0001079	0.0001006	8.982e-05	7.855e-05	6.562e-05	5.312e-05	4.175e-05	3.091e-05	2.158e-05	1.506e-05	1.156e-05	1.126e-05	1.195e-05	1.374e-05	1.374e-05	1.312e-05	9.593e-06	3.163e-06	-4.732e-06	-1.513e-05	-2.815e-05	-4.235e-05	-5.779e-05	-7.225e-05	-8.462e-05	-9.386e-05	-9.997e-05	-0.0001016	-9.907e-05	-9.359e-05	-8.491e-05	-7.124e-05	-5.46e-05	-3.527e-05	-1.457e-05	5.505e-06	2.534e-05	4.45e-05	6.295e-05	8.043e-05
289	1.694e-21	2.536e-05	4.966e-05	7.343e-05	9.554e-05	0.0001157	0.0001364	0.0001548	0.000167	0.0001731	0.0001729	0.0001667	0.0001545	0.0001381	0.0001163	9.201e-05	6.525e-05	3.442e-05	4.644e-06	-2.197e-05	-4.437e-05	-6.208e-05	-7.659e-05	-8.611e-05	-9.182e-05	-9.227e-05	-9.005e-05	-8.613e-05	-7.825e-05	-6.951e-05	-5.957e-05	-4.973e-05	-4.037e-05	-3.031e-05	-2.225e-05	-1.654e-05	-1.442e-05	-1.399e-05	-1.276e-05	-1.232e-05	-1.218e-05	-1.234e-05	-1.197e-05	-1.042e-05	-7.886e-06	-2.077e-06	8.059e-06	2.361e-05	4.202e-05
290	5.082e-21	-3.204e-05	-7.179e-05	-0.0001193	-0.0001659	-0.0002085	-0.0002489	-0.0002876	-0.0003195	-0.000346	-0.0003654	-0.0003673	-0.0003428	-0.0002894	-0.0002119	-0.0001251	-3.428e-05	5.697e-05	0.0001487	0.0002359	0.0003164	0.0003795	0.0004147	0.0004187	0.0003904	0.0003332	0.0002588	0.0001713	7.878e-05	-1.59e-05	-0.0001068	-0.0001868	-0.0002447	-0.0002785	-0.0002924	-0.0002856	-0.0002586	-0.0002125	-0.0001467	-7.041e-05	1.182e-05	9.195e-05	0.0001652	0.0002266	0.0002774	0.0003236	0.000366	0.0004018	0.0004234
291	0	-0.0001429	-0.0002575	-0.0003474	-0.0004113	-0.0004494	-0.0004604	-0.0004466	-0.0004117	-0.0003596	-0.0002945	-0.0002143	-0.0001332	-6.647e-05	-1.22e-05	2.955e-05	5.97e-05	7.607e-05	8.152e-05	7.789e-05	6.946e-05	5.888e-05	4.545e-05	3.056e-05	1.619e-05	2.214e-06	-1.133e-05	-2.499e-05	-3.594e-05	-4.357e-05	-4.616e-05	-4.525e-05	-4.149e-05	-3.462e-05	-2.82e-05	-2.162e-05	-1.504e-05	-7.995e-06	2.347e-06	1.57e-05	2.962e-05	4.21e-05	5.374e-05	6.605e-05	7.838e-05	9.401e-05	0.0001106	0.0001288	0.0001481
292	0	-7.849e-06	-1.685e-05	-2.5e-05	-3.079e-05	-3.181e-05	-3.431e-05	-3.846e-05	-3.356e-05	-2.546e-05	-1.654e-05	-9.026e-06	4.611e-06	2.261e-05	4.37e-05	6.557e-05	8.808e-05	0.000114	0.0001435	0.0001641	0.0001788	0.0001899	0.0001988	0.0001977	0.0001877	0.0001688	0.0001427	0.0001081	6.313e-05	8.753e-06	-4.589e-05	-9.822e-05	-0.0001462	-0.0001895	-0.0002256	-0.0002549	-0.0002764	-0.000288	-0.000284	-0.0002627	-0.0002265	-0.0001807	-0.0001276	-7.04e-05	-1.221e-05	4.592e-05	0.0001053	0.0001645	0.00022
293	6.776e-21	-0.0001123	-0.0001991	-0.0002623	-0.0003042	-0.0003262	-0.0003238	-0.0002999	-0.0002647	-0.0002188	-0.0001608	-8.862e-05	-1.603e-05	4.386e-05	8.892e-05	0.0001203	0.0001395	0.0001446	0.0001396	0.0001308	0.00012	0.0001059	8.844e-05	6.974e-05	5.018e-05	3.231e-05	1.562e-05	-1.626e-06	-1.611e-05	-2.895e-05	-4.046e-05	-5.108e-05	-5.894e-05	-6.402e-05	-6.736e-05	-6.789e-05	-6.513e-05	-5.86e-05	-4.517e-05	-2.756e-05	-6.106e-06	1.895e-05	4.63e-05	7.62e-05	0.0001089	0.0001424	0.0001754	0.0002055	0.0002327
294	-1.694e-21	-2.262e-06	-9.295e-07	1.093e-06	2.662e-06	3.954e-06	4.931e-06	6.236e-06	8.049e-06	1.017e-05	1.25e-05	1.568e-05	1.835e-05	1.849e-05	2.003e-05	2.415e-05	3.047e-05	3.889e-05	4.779e-05	5.607e-05	6.418e-05	7.298e-05	8.183e-05	8.983e-05	9.679e-05	9.901e-05	9.65e-05	8.933e-05	7.813e-05	6.39e-05	4.933e-05	3.433e-05	1.829e-05	3.819e-06	-8.801e-06	-1.9e-05	-2.394e-05	-2.405e-05	-1.876e-05	-9.046e-06	5.881e-06	2.329e-05	4.265e-05	6.434e-05	8.518e-05	0.0001061	0.0001273	0.0001477	0.000167
295	8.47e-22	1.324e-05	2.768e-05	4.309e-05	5.857e-05	7.421e-05	9.064e-05	0.0001069	0.0001211	0.0001339	0.0001454	0.0001554	0.0001618	0.0001632	0.0001599	0.0001547	0.0001464	0.0001353	0.0001226	0.0001087	9.339e-05	7.587e-05	5.558e-05	3.558e-05	1.644e-05	-1.22e-06	-2.084e-05	-4.082e-05	-6.085e-05	-8.021e-05	-9.752e-05	-0.000113	-0.0001255	-0.0001337	-0.0001397	-0.0001421	-0.0001421	-0.0001368	-0.0001258	-0.0001098	-9.112e-05	-7.037e-05	-4.728e-05	-2.182e-05	4.987e-06	3.332e-05	6.163e-05	9.089e-05	0.0001191
296	-2.711e-20	0.0001532	0.0003025	0.0004417	0.0005535	0.000615	0.0006363	0.0006156	0.0005528	0.0004625	0.0003552	0.0002345	0.0001052	-3.037e-05	-0.0001602	-0.0002759	-0.0003649	-0.0004422	-0.0004992	-0.0005378	-0.0005582	-0.0005613	-0.0005467	-0.0005129	-0.0004602	-0.0004004	-0.0003348	-0.0002648	-0.0001775	-8.466e-05	1.361e-05	0.0001126	0.0002124	0.0003071	0.0003909	0.0004606	0.0005191	0.0005678	0.0006061	0.0006252	0.0006321	0.0006236	0.0006036	0.0005695	0.0005277	0.0004802	0.0004323	0.0003872	0.0003437
297	-1.355e-20	7.093e-05	0.0001335	0.0001881	0.0002286	0.0002567	0.0002788	0.0002899	0.000282	0.0002513	0.0002046	0.0001443	8.307e-05	3.071e-05	-1.552e-05	-4.963e-05	-7.871e-05	-0.0001089	-0.0001354	-0.0001589	-0.0001638	-0.0001518	-0.0001244	-8.745e-05	-5.769e-05	-3.487e-05	-2.287e-05	-1.35e-05	1.218e-06	1.971e-05	5.226e-05	7.809e-05	9.486e-05	0.0001014	9.483e-05	8.961e-05	8.701e-05	8.715e-05	8.37e-05	7.442e-05	6.203e-05	3.672e-05	1.185e-05	-9.374e-06	-2.282e-05	-2.863e-05	-2.974e-05	-2.696e-05	-1.938e-05
298	0	6.641e-05	0.0001269	0.0001768	0.0002125	0.0002315	0.0002323	0.0002161	0.0001885	0.0001479	9.543e-05	3.124e-05	-3.739e-05	-0.0001041	-0.0001626	-0.0002072	-0.0002358	-0.0002497	-0.0002489	-0.0002436	-0.0002292	-0.0002047	-0.0001695	-0.0001329	-9.82e-05	-6.718e-05	-4.502e-05	-2.886e-05	-1.521e-05	-6.366e-06	1.071e-05	3.046e-05	4.972e-05	6.777e-05	9.216e-05	0.0001241	0.000161	0.0002048	0.0002497	0.0002919	0.0003318	0.0003571	0.0003735	0.0003866	0.0003995	0.0004073	0.000409	0.000408	0.0004025
299	-2.033e-20	-6.429e-05	-0.0001104	-0.0001399	-0.0001544	-0.0001561	-0.0001472	-0.0001307	-0.0001071	-7.629e-05	-3.656e-05	1.274e-05	6.366e-05	0.0001042	0.0001357	0.0001575	0.00017	0.0001751	0.0001758	0.0001732	0.0001692	0.0001611	0.0001497	0.0001336	0.0001149	9.128e-05	6.53e-05	3.852e-05	1.046e-05	-1.958e-05	-4.97e-05	-8.064e-05	-0.0001094	-0.0001362	-0.0001588	-0.0001761	-0.0001852	-0.0001876	-0.0001837	-0.0001733	-0.0001549	-0.000132	-0.0001056	-7.657e-05	-4.487e-05	-1.365e-05	1.607e-05	4.328e-05	6.715e-05
300	5.082e-21	1.364e-05	2.776e-05	4.003e-05	4.801e-05	5.051e-05	4.797e-05	4.104e-05	3.179e-05	2.103e-05	7.689e-06	-5.518e-06	-1.929e-05	-3.365e-05	-4.577e-05	-5.295e-05	-5.527e-05	-5.488e-05	-5.171e-05	-4.837e-05	-4.455e-05	-3.614e-05	-2.589e-05	-1.351e-05	9.707e-07	1.551e-05	2.87e-05	4.155e-05	5.639e-05	7.093e-05	8.708e-05	0.0001038	0.000117	0.0001276	0.0001363	0.0001423	0.0001469	0.0001511	0.0001545	0.0001551	0.0001551	0.0001522	0.0001469	0.0001417	0.0001362	0.0001291	0.0001218	0.0001135	0.0001029
301	-2.541e-21	1.368e-05	2.811e-05	4.313e-05	5.825e-05	7.38e-05	9.028e-05	0.0001071	0.0001234	0.0001378	0.0001505	0.000161	0.0001686	0.0001725	0.000173	0.0001709	0.0001663	0.0001591	0.0001501	0.0001395	0.000129	0.0001186	0.0001088	0.0001002	9.282e-05	8.695e-05	8.219e-05	7.8e-05	7.482e-05	7.146e-05	6.938e-05	6.727e-05	6.516e-05	6.27e-05	5.974e-05	5.711e-05	5.453e-05	5.169e-05	4.945e-05	4.69e-05	4.606e-05	4.464e-05	4.32e-05	4.205e-05	4.201e-05	4.271e-05	4.382e-05	4.566e-05	4.899e-05
302	3.388e-21	1.797e-05	3.489e-05	4.954e-05	6.109e-05	7.029e-05	7.864e-05	8.46e-05	8.68e-05	8.377e-05	7.619e-05	6.468e-05	5.288e-05	3.979e-05	2.789e-05	1.778e-05	8.618e-06	-1.465e-06	-9.921e-06	-1.788e-05	-2.327e-05	-2.534e-05	-2.43e-05	-2.321e-05	-2.137e-05	-2.133e-05	-2.368e-05	-2.748e-05	-3.019e-05	-3.383e-05	-3.458e-05	-3.422e-05	-3.402e-05	-3.414e-05	-3.335e-05	-3.16e-05	-2.731e-05	-2.012e-05	-1.046e-05	-4.694e-07	1.137e-05	2.131e-05	3.027e-05	3.879e-05	4.708e-05	5.425e-05	6.048e-05	6.491e-05	6.758e-05
303	-5.082e-21	3.004e-05	6.012e-05	8.934e-05	0.0001181	0.0001478	0.0001796	0.0002126	0.0002451	0.0002732	0.0002949	0.0003101	0.0003179	0.0003187	0.0003153	0.0003077	0.0002955	0.0002776	0.0002546	0.0002271	0.0001994	0.0001727	0.000147	0.0001235	0.0001027	8.028e-05	5.723e-05	3.41e-05	1.322e-05	-6.042e-06	-2.249e-05	-3.801e-05	-5.051e-05	-5.976e-05	-6.649e-05	-7.223e-05	-7.309e-05	-7.048e-05	-6.384e-05	-5.665e-05	-4.585e-05	-3.374e-05	-2.097e-05	-1.005e-05	-8.942e-07	6.226e-06	1.379e-05	2.011e-05	2.623e-05
304	1.694e-20	-5.289e-05	-9.392e-05	-0.0001249	-0.0001451	-0.0001517	-0.0001463	-0.0001304	-0.0001095	-8.592e-05	-5.861e-05	-2.407e-05	1.235e-05	4.292e-05	6.717e-05	8.144e-05	8.263e-05	7.557e-05	6.221e-05	4.884e-05	3.609e-05	2.201e-05	2.424e-06	-2.436e-05	-5.488e-05	-8.802e-05	-0.0001181	-0.0001432	-0.0001653	-0.000187	-0.0002072	-0.0002249	-0.0002385	-0.0002449	-0.0002425	-0.0002335	-0.0002176	-0.0001993	-0.0001775	-0.0001529	-0.0001221	-9.147e-05	-6.276e-05	-3.653e-05	-1.265e-05	8.075e-06	2.717e-05	4.403e-05	5.956e-05
305	-2.711e-20	-0.0001691	-0.0003014	-0.0003988	-0.0004609	-0.0004899	-0.0004847	-0.000448	-0.000388	-0.0003085	-0.0002118	-9.916e-05	7.876e-06	9.186e-05	0.0001554	0.0001967	0.0002178	0.0002185	0.0002018	0.0001736	0.000139	0.0001	5.697e-05	1.366e-05	-2.896e-05	-7.275e-05	-0.000114	-0.0001532	-0.0001847	-0.0002091	-0.0002251	-0.0002344	-0.0002373	-0.0002323	-0.0002217	-0.0002071	-0.0001867	-0.0001634	-0.0001336	-0.000105	-7.718e-05	-5.216e-05	-3.029e-05	-1.043e-05	7.637e-06	2.485e-05	4.253e-05	5.939e-05	7.715e-05
306	1.694e-21	1.749e-05	2.99e-05	4.031e-05	4.456e-05	4.787e-05	4.916e-05	4.989e-05	5.137e-05	4.936e-05	4.56e-05	3.698e-05	2.909e-05	2.44e-05	2.066e-05	2.232e-05	2.536e-05	2.941e-05	3.379e-05	3.617e-05	3.858e-05	4.126e-05	4.62e-05	4.985e-05	4.93e-05	4.648e-05	3.769e-05	2.531e-05	1.039e-05	-9.102e-06	-2.846e-05	-4.792e-05	-6.744e-05	-8.8e-05	-0.0001067	-0.0001201	-0.0001301	-0.0001339	-0.000133	-0.000128	-0.0001181	-0.000108	-9.668e-05	-8.442e-05	-7.068e-05	-5.79e-05	-4.767e-05	-3.85e-05	-3.117e-05
307	-1.016e-20	-5.865e-05	-0.0001056	-0.0001417	-0.0001688	-0.0001828	-0.0001856	-0.0001765	-0.0001561	-0.0001296	-9.519e-05	-5.184e-05	-5.084e-06	3.898e-05	8.136e-05	0.0001215	0.0001582	0.0001922	0.0002219	0.0002486	0.0002737	0.0002955	0.0003111	0.0003193	0.0003203	0.000312	0.0002962	0.0002723	0.0002409	0.0002018	0.0001571	0.0001092	5.954e-05	1.208e-05	-3.146e-05	-7.012e-05	-0.0001003	-0.0001231	-0.0001375	-0.000143	-0.0001366	-0.0001228	-0.0001048	-8.241e-05	-5.719e-05	-2.951e-05	-9.751e-07	2.564e-05	5.141e-05
308	0	-0.0001608	-0.000186	-0.0002481	-0.0001966	-0.0001014	-1.852e-05	7.782e-05	0.0001808	0.0002091	NaN	NaN	NaN	NaN	NaN	NaN	NaN	NaN	NaN	NaN	NaN	NaN	NaN	NaN	NaN	NaN	NaN	NaN	NaN	NaN	NaN	NaN	NaN	NaN	NaN	NaN	NaN	NaN	NaN	NaN	NaN	NaN	NaN	NaN	NaN	NaN	NaN	NaN	NaN
309	-4.235e-21	4.551e-06	9.161e-06	1.234e-05	1.465e-05	1.462e-05	1.149e-05	7.028e-06	3.468e-06	7.004e-07	-1.466e-06	-2.607e-06	-1.631e-06	2.537e-07	6.398e-06	1.413e-05	2.286e-05	3.169e-05	3.88e-05	4.202e-05	4.235e-05	4.247e-05	4.243e-05	4.002e-05	3.741e-05	3.163e-05	2.382e-05	1.749e-05	1.479e-05	1.415e-05	1.683e-05	2.299e-05	2.943e-05	3.538e-05	4.355e-05	5.211e-05	6.224e-05	7.6e-05	9.108e-05	0.0001054	0.0001213	0.0001378	0.000153	0.000168	0.0001837	0.0001974	0.00021	0.0002205	0.0002257
310	-2.541e-21	1.47e-05	2.911e-05	4.214e-05	5.384e-05	6.423e-05	7.388e-05	8.225e-05	8.863e-05	9.039e-05	8.841e-05	8.344e-05	7.677e-05	6.787e-05	5.98e-05	5.228e-05	4.815e-05	4.684e-05	4.957e-05	5.519e-05	6.656e-05	8.204e-05	0.0001013	0.0001227	0.0001474	0.0001715	0.0001945	0.0002124	0.0002276	0.0002379	0.000246	0.0002505	0.0002537	0.0002545	0.0002538	0.0002504	0.0002457	0.0002402	0.000237	0.0002325	0.0002292	0.0002251	0.0002205	0.0002139	0.0002073	0.0002005	0.0001943	0.0001894	0.0001864
311	6.776e-21	-4.268e-05	-7.227e-05	-9.26e-05	-0.0001076	-0.0001196	-0.000128	-0.0001316	-0.000129	-0.0001186	-0.0001011	-7.8e-05	-5.829e-05	-4.989e-05	-4.678e-05	-4.432e-05	-3.954e-05	-3.341e-05	-2.869e-05	-2.889e-05	-3.42e-05	-4.077e-05	-4.623e-05	-4.721e-05	-4.055e-05	-3.172e-05	-2.225e-05	-1.557e-05	-1.217e-05	-8.726e-06	-1.422e-06	8.166e-06	1.715e-05	2.609e-05	3.248e-05	3.383e-05	3.43e-05	3.21e-05	3.088e-05	3.181e-05	3.22e-05	2.905e-05	2.397e-05	1.728e-05	6.916e-06	-3.489e-06	-1.236e-05	-2.145e-05	-2.812e-05
312	-1.355e-20	-0.0001246	-0.0002186	-0.0002834	-0.0003236	-0.0003427	-0.0003424	-0.0003252	-0.0002915	-0.0002432	-0.0001834	-0.0001137	-5.026e-05	-9.631e-06	1.013e-05	1.556e-05	1.069e-05	-3.377e-06	-2.268e-05	-4.816e-05	-7.608e-05	-0.0001004	-0.00012	-0.0001342	-0.0001409	-0.000141	-0.0001368	-0.0001292	-0.0001161	-0.0001008	-7.936e-05	-5.501e-05	-3.103e-05	-6.659e-06	1.686e-05	3.821e-05	5.732e-05	7.323e-05	8.488e-05	8.945e-05	8.933e-05	8.117e-05	6.901e-05	5.293e-05	3.149e-05	8.75e-06	-1.412e-05	-3.65e-05	-5.529e-05
313	-5.082e-21	2.168e-05	4.231e-05	5.974e-05	6.915e-05	7.313e-05	7.168e-05	6.584e-05	5.745e-05	4.335e-05	2.546e-05	4.171e-06	-1.778e-05	-3.958e-05	-5.908e-05	-7.22e-05	-7.975e-05	-8.292e-05	-8.186e-05	-7.937e-05	-7.29e-05	-6.166e-05	-4.584e-05	-2.901e-05	-1.227e-05	3.9e-06	1.808e-05	2.934e-05	3.874e-05	4.375e-05	4.758e-05	4.911e-05	4.717e-05	4.253e-05	3.722e-05	3.233e-05	2.718e-05	2.273e-05	2.006e-05	1.839e-05	1.959e-05	2.084e-05	2.257e-05	2.568e-05	3.038e-05	3.597e-05	4.243e-05	5.107e-05	6.038e-05
314	3.388e-21	-6.091e-05	-0.0001084	-0.0001449	-0.0001702	-0.0001832	-0.0001852	-0.0001759	-0.0001543	-0.0001248	-8.766e-05	-4.171e-05	7.014e-06	5.144e-05	9.266e-05	0.0001281	0.0001586	0.0001844	0.0002045	0.0002169	0.0002242	0.0002271	0.0002258	0.0002182	0.0002057	0.0001886	0.0001697	0.0001484	0.0001258	0.0001032	8.343e-05	6.689e-05	5.399e-05	4.451e-05	4.061e-05	4.102e-05	4.484e-05	5.006e-05	5.871e-05	6.863e-05	7.942e-05	8.898e-05	9.685e-05	0.0001025	0.0001063	0.000107	0.0001055	0.0001034	0.0001031
315	4.659e-21	7.503e-06	1.637e-05	2.382e-05	2.856e-05	2.764e-05	2.232e-05	1.267e-05	3.014e-08	-1.39e-05	-2.832e-05	-4.179e-05	-5.556e-05	-7.021e-05	-8.282e-05	-9.24e-05	-9.4e-05	-8.989e-05	-7.923e-05	-6.368e-05	-4.324e-05	-1.938e-05	6.014e-06	3.342e-05	6.23e-05	9.126e-05	0.00012	0.0001436	0.0001627	0.0001745	0.0001803	0.0001771	0.0001667	0.0001531	0.0001362	0.0001167	9.516e-05	7.238e-05	5.033e-05	2.961e-05	1.333e-05	4.807e-07	-3.783e-06	-1.262e-06	2.949e-06	8.358e-06	1.631e-05	2.773e-05	4.146e-05
316	-1.694e-21	2.841e-05	5.615e-05	8.268e-05	0.0001071	0.000128	0.000146	0.0001596	0.0001657	0.0001651	0.0001587	0.0001459	0.0001272	0.0001041	7.883e-05	5.273e-05	2.826e-05	6.133e-06	-1.176e-05	-2.258e-05	-2.647e-05	-2.415e-05	-1.684e-05	-4.975e-06	9.267e-06	2.392e-05	3.789e-05	4.862e-05	5.805e-05	6.446e-05	6.616e-05	6.262e-05	5.476e-05	4.517e-05	3.493e-05	2.528e-05	1.719e-05	1.206e-05	1.117e-05	1.1e-05	1.323e-05	1.82e-05	2.579e-05	3.458e-05	4.356e-05	5.079e-05	5.678e-05	6.186e-05	6.45e-05
317	6.776e-21	-3.095e-05	-5.505e-05	-7.183e-05	-8.226e-05	-8.664e-05	-8.415e-05	-7.714e-05	-6.714e-05	-5.517e-05	-3.97e-05	-2.091e-05	-2.287e-07	1.803e-05	3.25e-05	4.366e-05	5.2e-05	5.604e-05	5.89e-05	6.113e-05	6.505e-05	6.785e-05	6.998e-05	6.803e-05	6.384e-05	5.833e-05	5.098e-05	4.151e-05	3.208e-05	2.101e-05	1.005e-05	-3.233e-06	-1.519e-05	-2.662e-05	-3.604e-05	-4.553e-05	-5.456e-05	-6.189e-05	-6.67e-05	-7.067e-05	-7.179e-05	-7.208e-05	-6.996e-05	-6.819e-05	-6.571e-05	-6.08e-05	-5.271e-05	-4.262e-05	-3.171e-05
318	8.47e-22	1.15e-05	2.338e-05	3.426e-05	4.286e-05	4.947e-05	5.588e-05	6.078e-05	6.24e-05	5.993e-05	5.615e-05	5.453e-05	5.657e-05	6.05e-05	6.614e-05	7.365e-05	8.333e-05	9.29e-05	0.0001046	0.0001175	0.0001318	0.0001447	0.0001529	0.0001539	0.0001487	0.0001382	0.0001229	0.0001019	7.83e-05	5.071e-05	2.294e-05	-3.937e-06	-2.804e-05	-4.811e-05	-6.307e-05	-7.261e-05	-7.663e-05	-7.682e-05	-7.184e-05	-6.509e-05	-5.605e-05	-4.853e-05	-4.287e-05	-4.013e-05	-3.879e-05	-3.748e-05	-3.658e-05	-3.834e-05	-4.1e-05
319	-1.694e-21	1.365e-05	2.65e-05	3.727e-05	4.574e-05	5.122e-05	5.526e-05	5.664e-05	5.395e-05	4.819e-05	3.983e-05	3.178e-05	2.572e-05	2.206e-05	2.138e-05	2.337e-05	2.878e-05	3.591e-05	4.563e-05	5.818e-05	7.293e-05	9.007e-05	0.0001067	0.0001212	0.0001327	0.0001406	0.0001448	0.0001441	0.0001395	0.0001316	0.0001217	0.0001099	9.592e-05	8.106e-05	6.645e-05	5.289e-05	4.126e-05	3.258e-05	2.746e-05	2.55e-05	2.671e-05	2.917e-05	3.305e-05	3.813e-05	4.455e-05	5.168e-05	5.932e-05	6.687e-05	7.305e-05
320	-1.355e-20	3.451e-05	6.669e-05	9.481e-05	0.0001184	0.0001359	0.0001447	0.0001401	0.0001274	0.0001101	8.915e-05	6.498e-05	3.968e-05	1.668e-05	1.352e-07	-1.108e-05	-1.664e-05	-1.798e-05	-9.506e-06	3.475e-06	1.841e-05	3.59e-05	5.474e-05	7.375e-05	8.919e-05	9.671e-05	9.728e-05	9.071e-05	7.824e-05	5.71e-05	3.239e-05	5.232e-06	-2.56e-05	-5.688e-05	-8.807e-05	-0.000117	-0.0001404	-0.0001577	-0.0001703	-0.0001778	-0.000176	-0.0001681	-0.000154	-0.0001332	-0.0001093	-8.291e-05	-5.412e-05	-2.538e-05	1.814e-06
321	1.355e-20	4.298e-05	8.44e-05	0.0001224	0.0001559	0.0001719	0.0001741	0.000162	0.0001383	0.0001113	8.5e-05	5.887e-05	3.343e-05	1.227e-05	1.883e-06	-1.624e-06	6.667e-06	1.892e-05	3.827e-05	6.022e-05	8.402e-05	0.0001066	0.0001255	0.0001407	0.0001478	0.0001398	0.0001246	0.0001028	8.02e-05	5.02e-05	1.624e-05	-2.166e-05	-6.287e-05	-0.0001014	-0.000137	-0.0001666	-0.0001862	-0.0002016	-0.0002149	-0.0002269	-0.0002305	-0.0002266	-0.0002147	-0.0001935	-0.0001682	-0.0001397	-0.0001086	-7.738e-05	-4.467e-05
322	3.388e-21	1.705e-05	3.268e-05	4.546e-05	5.493e-05	6.119e-05	6.484e-05	6.4e-05	5.897e-05	4.922e-05	3.558e-05	2.11e-05	8.185e-06	-2.037e-06	-9.078e-06	-1.318e-05	-1.415e-05	-1.249e-05	-6.443e-06	2.16e-06	1.401e-05	2.937e-05	4.628e-05	6.284e-05	7.76e-05	9.019e-05	0.0001011	0.0001107	0.0001196	0.0001285	0.0001392	0.0001511	0.0001629	0.0001743	0.0001855	0.0001986	0.0002138	0.0002307	0.0002479	0.0002636	0.0002766	0.0002856	0.000292	0.000297	0.0003018	0.0003072	0.0003112	0.0003132	0.0003132
323	-1.694e-21	-7.894e-06	-1.065e-05	-1.212e-05	-1.287e-05	-9.386e-06	-2.03e-06	7.061e-06	1.941e-05	3.202e-05	4.649e-05	6.21e-05	7.358e-05	8.228e-05	9.434e-05	0.0001059	0.0001147	0.0001184	0.0001218	0.0001218	0.0001189	0.000112	0.0001012	8.966e-05	7.178e-05	4.356e-05	1.095e-05	-2.464e-05	-5.958e-05	-9.954e-05	-0.0001399	-0.0001791	-0.0002165	-0.0002488	-0.0002773	-0.000297	-0.0003062	-0.0003081	-0.0003038	-0.0002956	-0.0002782	-0.0002537	-0.0002229	-0.0001848	-0.0001434	-9.956e-05	-5.606e-05	-1.338e-05	2.902e-05
324	5.082e-21	2.066e-05	4.084e-05	5.459e-05	5.821e-05	5.377e-05	4.213e-05	2.504e-05	4.249e-06	-2.075e-05	-4.65e-05	-6.641e-05	-7.957e-05	-8.521e-05	-7.969e-05	-6.377e-05	-3.975e-05	-9.51e-06	2.448e-05	5.98e-05	9.534e-05	0.0001295	0.000155	0.0001702	0.0001733	0.0001636	0.0001446	0.0001185	8.499e-05	4.487e-05	2.095e-06	-4.11e-05	-8.328e-05	-0.0001192	-0.0001465	-0.0001631	-0.0001688	-0.0001648	-0.0001543	-0.0001364	-0.0001112	-8.363e-05	-5.486e-05	-2.563e-05	3.017e-06	2.93e-05	5.289e-05	7.285e-05	8.768e-05
325	0	-4.036e-05	-7.021e-05	-9.154e-05	-0.000106	-0.0001134	-0.0001127	-0.0001044	-9.116e-05	-7.353e-05	-5.112e-05	-2.264e-05	7.148e-06	3.301e-05	5.557e-05	7.527e-05	9.143e-05	0.0001037	0.0001127	0.0001194	0.0001239	0.0001277	0.0001303	0.0001303	0.0001273	0.0001201	0.0001104	9.86e-05	8.529e-05	6.97e-05	5.372e-05	3.742e-05	1.948e-05	7.717e-07	-1.704e-05	-3.318e-05	-4.55e-05	-5.654e-05	-6.583e-05	-7.258e-05	-7.621e-05	-7.9e-05	-8.022e-05	-7.912e-05	-7.638e-05	-7.229e-05	-6.736e-05	-6.166e-05	-5.168e-05
326	-8.47e-22	-5.094e-06	-5.651e-06	-4.529e-06	-3.064e-06	-5.647e-07	1.913e-06	4.754e-06	8.713e-06	1.201e-05	1.417e-05	1.698e-05	1.755e-05	1.302e-05	5.999e-06	-1.613e-06	-9.726e-06	-1.753e-05	-2.477e-05	-3.226e-05	-3.764e-05	-3.951e-05	-3.948e-05	-3.693e-05	-3.061e-05	-2.195e-05	-1.211e-05	-2.42e-06	6.467e-06	1.263e-05	1.748e-05	1.897e-05	1.657e-05	1.22e-05	5.647e-06	-4.097e-06	-1.65e-05	-3.1e-05	-4.489e-05	-5.742e-05	-6.665e-05	-7.38e-05	-7.754e-05	-7.829e-05	-7.731e-05	-7.417e-05	-6.773e-05	-5.723e-05	-4.313e-05
327	9.317e-21	5.091e-06	3.167e-05	7.497e-05	0.0001247	0.0001776	0.0002334	0.0002916	0.0003521	0.0004139	0.0004683	0.0005108	0.0005318	0.0005229	0.0004882	0.0004351	0.0003755	0.0003116	0.0002446	0.0001745	0.0001044	5.174e-05	2.128e-05	9.561e-06	1.179e-05	3.4e-05	8.053e-05	0.0001379	0.0001967	0.0002554	0.0003125	0.0003628	0.0003928	0.0004051	0.0004027	0.0003913	0.0003627	0.0003127	0.0002439	0.0001716	9.662e-05	2.366e-05	-4.185e-05	-9.055e-05	-0.0001298	-0.0001604	-0.0001895	-0.0002122	-0.0002292
328	-1.694e-21	1.984e-05	3.858e-05	5.459e-05	6.718e-05	7.646e-05	7.684e-05	6.641e-05	5.317e-05	3.907e-05	2.922e-05	2.323e-05	2.056e-05	2.534e-05	4.337e-05	6.897e-05	0.0001002	0.0001364	0.0001806	0.0002245	0.0002658	0.0002993	0.0003228	0.0003361	0.0003332	0.0003078	0.0002691	0.0002186	0.0001592	8.78e-05	1.293e-05	-6.346e-05	-0.000138	-0.0002058	-0.0002646	-0.0003086	-0.0003336	-0.0003459	-0.0003468	-0.0003363	-0.0003105	-0.0002745	-0.000229	-0.0001748	-0.0001167	-5.777e-05	-1.015e-06	5.094e-05	9.92e-05
329	0	1.933e-05	3.704e-05	5.32e-05	6.775e-05	7.89e-05	8.746e-05	9.193e-05	9.237e-05	9.117e-05	9.146e-05	8.961e-05	8.629e-05	8.44e-05	8.746e-05	9.163e-05	9.861e-05	0.0001075	0.0001188	0.0001295	0.0001388	0.0001437	0.0001469	0.0001482	0.0001446	0.0001333	0.0001196	0.0001022	8.141e-05	5.828e-05	3.795e-05	1.872e-05	2.212e-06	-1.001e-05	-1.763e-05	-1.837e-05	-1.321e-05	-6.387e-06	2.365e-06	1.338e-05	2.723e-05	4.104e-05	5.629e-05	7.195e-05	8.634e-05	9.887e-05	0.0001086	0.0001183	0.0001309
330	-6.776e-20	0.0002139	0.0004179	0.0006062	0.000771	0.0009078	0.00103	0.001118	0.001146	0.001123	0.001062	0.0009693	0.0008617	0.000743	0.0006183	0.0004931	0.0003629	0.0002299	0.0001166	3.797e-05	-1.064e-05	-3.582e-05	-3.928e-05	-3.271e-05	-1.817e-05	1.298e-06	2.069e-05	4.712e-05	7.567e-05	9.859e-05	0.0001132	0.0001181	0.0001146	0.0001027	8.597e-05	6.613e-05	4.166e-05	1.613e-05	-1.591e-05	-5.032e-05	-7.96e-05	-0.0001001	-0.0001086	-0.0001087	-0.0001027	-9.261e-05	-8.06e-05	-6.374e-05	-4.481e-05
331	-1.694e-20	-4.256e-05	-7.277e-05	-9.17e-05	-0.0001012	-0.0001026	-9.671e-05	-8.565e-05	-6.973e-05	-4.825e-05	-2.07e-05	1.398e-05	4.978e-05	7.946e-05	0.0001029	0.0001201	0.0001318	0.0001389	0.0001441	0.0001463	0.0001452	0.0001421	0.0001357	0.0001266	0.0001147	0.0001005	8.545e-05	6.974e-05	5.24e-05	3.279e-05	1.319e-05	-5.638e-06	-2.497e-05	-4.29e-05	-5.941e-05	-7.319e-05	-8.436e-05	-9.375e-05	-0.0001006	-0.0001039	-0.0001027	-9.847e-05	-9.148e-05	-8.072e-05	-6.804e-05	-5.387e-05	-3.913e-05	-2.337e-05	-7.126e-06
332	1.016e-20	5.981e-05	0.0001149	0.0001639	0.0002057	0.0002385	0.0002491	0.0002337	0.0002026	0.0001622	0.0001143	5.696e-05	-3.207e-06	-6.055e-05	-0.0001103	-0.0001524	-0.0001868	-0.0002047	-0.0002017	-0.0001824	-0.0001542	-0.0001161	-6.537e-05	-7.531e-06	5.103e-05	0.0001054	0.0001556	0.0002003	0.0002339	0.0002556	0.0002672	0.000274	0.0002736	0.0002643	0.000248	0.0002301	0.0002134	0.0001968	0.0001817	0.0001714	0.0001673	0.0001674	0.0001688	0.0001702	0.0001741	0.0001803	0.0001847	0.0001853	0.0001836
333	-1.016e-20	4.765e-05	9.155e-05	0.0001276	0.0001564	0.0001734	0.0001797	0.0001699	0.0001461	0.0001173	8.07e-05	3.889e-05	-2.308e-06	-4.071e-05	-6.977e-05	-8.906e-05	-9.65e-05	-9.555e-05	-8.177e-05	-6.09e-05	-4.097e-05	-1.872e-05	4.851e-06	2.438e-05	4.027e-05	4.809e-05	4.934e-05	4.043e-05	2.659e-05	8.616e-06	-7.739e-06	-1.954e-05	-2.938e-05	-3.677e-05	-3.778e-05	-3.392e-05	-2.659e-05	-1.845e-05	-2.669e-06	1.454e-05	3.409e-05	5.272e-05	6.994e-05	8.767e-05	0.0001047	0.000117	0.000123	0.0001262	0.0001289
334	6.776e-21	-9.222e-05	-0.0001619	-0.00021	-0.0002387	-0.0002497	-0.0002436	-0.0002207	-0.0001865	-0.0001419	-8.584e-05	-1.682e-05	5.315e-05	0.0001113	0.0001552	0.0001826	0.0001955	0.0001972	0.0001886	0.0001728	0.0001507	0.0001246	9.388e-05	6.006e-05	2.654e-05	-5.672e-06	-3.149e-05	-5.201e-05	-6.891e-05	-8.377e-05	-9.561e-05	-0.0001031	-0.0001099	-0.0001131	-0.0001136	-0.0001133	-0.0001106	-0.0001089	-0.0001073	-0.000105	-9.997e-05	-9.224e-05	-8.343e-05	-7.077e-05	-5.681e-05	-4.219e-05	-2.782e-05	-1.448e-05	-1.234e-06
335	5.082e-21	-2.203e-05	-4.006e-05	-5.5e-05	-6.767e-05	-7.64e-05	-8.222e-05	-8.401e-05	-7.969e-05	-7.185e-05	-5.987e-05	-4.485e-05	-2.913e-05	-1.491e-05	-1.083e-06	1.287e-05	2.672e-05	4.081e-05	5.378e-05	6.263e-05	6.923e-05	7.293e-05	7.581e-05	7.761e-05	7.93e-05	7.981e-05	7.831e-05	7.434e-05	6.748e-05	5.716e-05	4.684e-05	3.678e-05	2.825e-05	2.1e-05	1.47e-05	9.097e-06	5.62e-06	5.535e-06	9.082e-06	1.682e-05	2.982e-05	4.537e-05	6.182e-05	7.784e-05	9.173e-05	0.000105	0.0001172	0.0001274	0.0001364
336	-3.388e-21	3.105e-05	5.892e-05	8.195e-05	9.983e-05	0.0001111	0.0001157	0.0001096	9.516e-05	7.64e-05	5.426e-05	2.939e-05	3.76e-06	-1.831e-05	-3.245e-05	-3.945e-05	-3.946e-05	-3.254e-05	-1.548e-05	7.017e-06	3.154e-05	5.898e-05	8.824e-05	0.0001193	0.0001491	0.0001723	0.0001903	0.000202	0.0002065	0.0002053	0.0002027	0.0001991	0.0001924	0.0001848	0.0001751	0.0001656	0.0001596	0.000155	0.0001539	0.0001577	0.0001654	0.0001746	0.000186	0.0002005	0.000217	0.0002363	0.0002542	0.0002698	0.0002852
337	1.694e-20	-3.536e-05	-6.248e-05	-8.14e-05	-9.258e-05	-9.66e-05	-9.375e-05	-8.324e-05	-6.824e-05	-4.962e-05	-2.786e-05	-2.115e-06	2.385e-05	4.598e-05	6.218e-05	7.269e-05	7.819e-05	7.989e-05	7.611e-05	7.056e-05	6.465e-05	6.105e-05	5.853e-05	5.575e-05	5.156e-05	4.812e-05	4.5e-05	4.165e-05	3.802e-05	3.584e-05	3.272e-05	2.952e-05	2.179e-05	1.249e-05	3.203e-06	-2.904e-06	-7.506e-06	-9.879e-06	-1.037e-05	-9.319e-06	-8.216e-06	-5.852e-06	-4.584e-06	-1.03e-08	4.283e-06	8.083e-06	7.939e-06	6.244e-06	2.485e-06
338	-6.776e-21	3.962e-05	7.538e-05	0.0001048	0.000129	0.0001436	0.0001498	0.000143	0.0001245	0.0001024	7.403e-05	3.882e-05	-1.543e-07	-3.801e-05	-6.79e-05	-9.083e-05	-0.0001038	-0.0001099	-0.000105	-9.311e-05	-7.936e-05	-6.242e-05	-4.187e-05	-2.001e-05	9.956e-07	1.485e-05	2.597e-05	2.908e-05	2.731e-05	2.21e-05	1.837e-05	1.457e-05	1.108e-05	9.093e-06	1.144e-05	1.818e-05	3.262e-05	4.85e-05	7.279e-05	0.0001027	0.0001368	0.0001713	0.0002101	0.0002533	0.0002991	0.0003425	0.0003813	0.0004118	0.0004378
339	-6.776e-21	3.47e-05	6.6e-05	9.315e-05	0.0001164	0.0001295	0.000127	0.0001064	7.685e-05	4.843e-05	1.97e-05	-9.566e-06	-3.205e-05	-4.83e-05	-5.658e-05	-5.739e-05	-4.488e-05	-2.427e-05	4.913e-06	3.596e-05	6.25e-05	8.549e-05	0.0001038	0.0001109	0.0001094	0.0001	8.774e-05	6.114e-05	3.26e-05	3.794e-06	-2.02e-05	-4e-05	-5.561e-05	-6.357e-05	-5.814e-05	-4.199e-05	-1.946e-05	6.963e-07	3.55e-05	7.178e-05	0.0001091	0.0001472	0.0001864	0.0002262	0.0002643	0.0002928	0.0003118	0.0003245	0.0003389
340	4.066e-20	-0.000104	-0.0001837	-0.0002381	-0.0002705	-0.000284	-0.0002773	-0.000252	-0.0002154	-0.0001666	-0.000105	-2.977e-05	4.573e-05	0.0001093	0.0001555	0.0001858	0.0002018	0.0002055	0.0001995	0.0001863	0.0001662	0.0001412	0.0001124	8.262e-05	5.164e-05	2.251e-05	-3.388e-06	-2.604e-05	-4.636e-05	-6.594e-05	-8.186e-05	-9.26e-05	-9.997e-05	-0.0001046	-0.0001092	-0.0001124	-0.0001134	-0.0001139	-0.0001125	-0.0001086	-0.0001004	-9.041e-05	-7.959e-05	-6.701e-05	-5.324e-05	-3.776e-05	-2.177e-05	-6.069e-06	9.643e-06
341	-1.694e-21	2.98e-05	5.763e-05	8.062e-05	9.825e-05	0.0001112	0.0001202	0.0001237	0.0001202	0.0001106	9.369e-05	7.141e-05	4.547e-05	1.874e-05	-3.181e-06	-1.819e-05	-2.849e-05	-3.427e-05	-3.487e-05	-2.965e-05	-1.894e-05	-4.077e-08	2.411e-05	5.134e-05	7.95e-05	0.0001042	0.0001232	0.0001372	0.0001466	0.0001528	0.0001561	0.0001547	0.0001465	0.0001341	0.0001198	0.0001054	9.148e-05	7.87e-05	6.809e-05	5.954e-05	5.252e-05	4.616e-05	4.363e-05	4.489e-05	4.951e-05	5.517e-05	6.03e-05	6.62e-05	7.494e-05
342	4.235e-22	4.625e-06	9.727e-06	1.497e-05	2.122e-05	2.936e-05	3.724e-05	4.397e-05	5.113e-05	5.811e-05	6.282e-05	6.5e-05	6.478e-05	6.204e-05	5.774e-05	5.122e-05	4.126e-05	3.07e-05	2.17e-05	1.434e-05	8.107e-06	5.366e-06	7.13e-06	1.132e-05	1.718e-05	2.278e-05	2.933e-05	3.778e-05	4.637e-05	5.218e-05	5.365e-05	5.272e-05	4.71e-05	3.62e-05	2.22e-05	6.95e-06	-7.966e-06	-2.283e-05	-3.792e-05	-5.301e-05	-6.589e-05	-7.53e-05	-8.329e-05	-8.652e-05	-8.545e-05	-7.961e-05	-7.037e-05	-5.719e-05	-4.207e-05
343	0	7.003e-06	1.458e-05	2.258e-05	3.034e-05	3.83e-05	4.671e-05	5.572e-05	6.491e-05	7.273e-05	7.969e-05	8.438e-05	8.669e-05	8.541e-05	8.222e-05	7.819e-05	7.378e-05	6.869e-05	6.243e-05	5.522e-05	4.858e-05	4.255e-05	3.861e-05	3.617e-05	3.639e-05	3.745e-05	3.794e-05	3.678e-05	3.431e-05	3.064e-05	2.638e-05	2.087e-05	1.383e-05	4.558e-06	-5.835e-06	-1.755e-05	-2.926e-05	-3.991e-05	-4.806e-05	-5.393e-05	-5.7e-05	-5.823e-05	-5.73e-05	-5.41e-05	-4.858e-05	-4.18e-05	-3.407e-05	-2.54e-05	-1.619e-05
344	1.355e-20	-8.028e-05	-0.0001417	-0.0001858	-0.0002143	-0.0002286	-0.0002294	-0.0002179	-0.000196	-0.0001638	-0.0001236	-7.669e-05	-3.311e-05	-1.945e-06	1.937e-05	3.251e-05	3.846e-05	3.854e-05	3.43e-05	2.676e-05	1.696e-05	8.287e-06	6.059e-07	-5.976e-06	-1.234e-05	-1.992e-05	-2.804e-05	-3.728e-05	-4.812e-05	-6.107e-05	-7.479e-05	-8.907e-05	-0.0001055	-0.0001216	-0.0001359	-0.0001471	-0.0001545	-0.0001588	-0.0001593	-0.0001555	-0.0001457	-0.0001316	-0.0001143	-9.279e-05	-6.914e-05	-4.635e-05	-2.482e-05	-4.463e-06	1.536e-05
345	-1.355e-20	-0.0001303	-0.0002334	-0.0003117	-0.0003675	-0.0004015	-0.0004128	-0.0004034	-0.0003777	-0.0003354	-0.0002783	-0.0002076	-0.0001404	-9.053e-05	-5.45e-05	-2.836e-05	-1.386e-05	-1.034e-05	-1.465e-05	-2.218e-05	-3.327e-05	-4.474e-05	-5.478e-05	-5.974e-05	-5.877e-05	-5.535e-05	-5.228e-05	-4.739e-05	-4.104e-05	-3.608e-05	-3.422e-05	-3.451e-05	-3.897e-05	-4.822e-05	-6.157e-05	-7.806e-05	-9.441e-05	-0.0001089	-0.0001216	-0.0001321	-0.0001374	-0.0001369	-0.0001317	-0.0001206	-0.0001031	-8.26e-05	-6.081e-05	-3.917e-05	-1.823e-05
346	6.353e-22	5.074e-06	1.123e-05	1.913e-05	2.921e-05	4.107e-05	5.541e-05	7.223e-05	9.029e-05	0.0001109	0.0001322	0.0001537	0.0001729	0.0001895	0.0002022	0.0002112	0.0002157	0.000215	0.0002091	0.0001991	0.0001842	0.0001666	0.0001458	0.000124	0.0001005	7.666e-05	5.25e-05	2.85e-05	5.173e-06	-1.733e-05	-3.991e-05	-6.13e-05	-8.399e-05	-0.0001055	-0.000126	-0.0001427	-0.0001557	-0.0001651	-0.0001697	-0.0001701	-0.000166	-0.0001564	-0.000143	-0.0001236	-0.0001017	-7.821e-05	-5.637e-05	-3.616e-05	-1.767e-05
347	0	-0.0001024	-0.000175	-0.0002195	-0.0002412	-0.0002434	-0.0002284	-0.0002019	-0.0001653	-0.0001164	-5.418e-05	2.194e-05	9.841e-05	0.0001547	0.0001917	0.0002138	0.0002202	0.0002124	0.0001967	0.0001763	0.0001498	0.0001204	8.881e-05	5.542e-05	2.503e-05	-3.188e-06	-3.069e-05	-5.28e-05	-6.922e-05	-8.127e-05	-8.95e-05	-9.162e-05	-9.186e-05	-8.895e-05	-8.259e-05	-7.392e-05	-6.188e-05	-4.593e-05	-2.913e-05	-1.22e-05	6.161e-06	2.354e-05	3.847e-05	5.531e-05	7.137e-05	8.603e-05	9.895e-05	0.00011	0.0001178
348	-1.355e-20	-7.128e-05	-0.0001248	-0.0001587	-0.0001764	-0.000179	-0.000167	-0.0001447	-0.0001154	-7.9e-05	-3.464e-05	1.837e-05	7.118e-05	0.0001137	0.0001407	0.0001546	0.0001555	0.000146	0.000131	0.0001149	9.849e-05	8.457e-05	6.989e-05	5.561e-05	4.147e-05	3.159e-05	2.616e-05	2.51e-05	2.632e-05	2.87e-05	2.976e-05	2.885e-05	2.13e-05	1.449e-05	8.012e-06	3.624e-06	-6.203e-07	-5.931e-06	-1.162e-05	-1.757e-05	-2.37e-05	-2.843e-05	-3.025e-05	-2.49e-05	-2.061e-05	-1.846e-05	-1.87e-05	-1.914e-05	-1.842e-05
349	0	9.823e-07	7.67e-06	2.079e-05	3.691e-05	5.601e-05	7.816e-05	0.0001031	0.0001301	0.0001585	0.0001883	0.0002156	0.0002349	0.0002439	0.000243	0.0002361	0.0002215	0.0001994	0.0001706	0.0001363	9.903e-05	6.06e-05	2.443e-05	-5.362e-06	-2.865e-05	-4.559e-05	-5.756e-05	-6.144e-05	-5.789e-05	-4.794e-05	-3.173e-05	-1.185e-05	9.422e-06	3.206e-05	5.332e-05	7.263e-05	9.034e-05	0.0001069	0.0001199	0.0001299	0.0001376	0.0001414	0.0001435	0.0001462	0.0001472	0.0001473	0.0001471	0.0001473	0.0001468
350	-1.694e-21	2.199e-05	4.175e-05	5.794e-05	7.114e-05	7.871e-05	8.085e-05	7.738e-05	7.071e-05	6.138e-05	4.727e-05	2.946e-05	9.228e-06	-1.27e-05	-3.473e-05	-5.565e-05	-7.128e-05	-8.213e-05	-8.706e-05	-8.908e-05	-8.732e-05	-7.933e-05	-6.533e-05	-4.622e-05	-2.206e-05	5.01e-06	3.322e-05	5.75e-05	7.626e-05	8.743e-05	9.217e-05	9.042e-05	8.139e-05	6.452e-05	4.079e-05	1.266e-05	-1.761e-05	-4.899e-05	-7.749e-05	-0.0001007	-0.0001169	-0.0001257	-0.0001275	-0.0001235	-0.0001128	-9.472e-05	-7.312e-05	-4.87e-05	-2.139e-05
351	6.776e-21	-9.271e-06	-1.056e-05	-2.636e-06	1.235e-05	2.845e-05	4.481e-05	6.083e-05	7.802e-05	9.634e-05	0.0001134	0.0001281	0.000135	0.0001308	0.0001129	8.522e-05	5.528e-05	2.354e-05	-8.405e-06	-4.162e-05	-7.253e-05	-9.842e-05	-0.0001194	-0.0001326	-0.0001401	-0.0001386	-0.0001298	-0.0001185	-0.0001047	-9.03e-05	-7.512e-05	-6.235e-05	-5.16e-05	-4.203e-05	-3.623e-05	-3.099e-05	-2.816e-05	-2.744e-05	-2.627e-05	-2.509e-05	-2.237e-05	-1.927e-05	-1.409e-05	-9.025e-06	-3.387e-06	3.432e-06	1.037e-05	1.702e-05	2.302e-05
352	-3.388e-21	-2.887e-05	-4.655e-05	-5.223e-05	-5.021e-05	-3.993e-05	-2.617e-05	-1.054e-05	8.238e-06	2.97e-05	5.473e-05	8.256e-05	0.0001028	0.0001107	0.0001063	9.418e-05	7.34e-05	4.652e-05	1.789e-05	-1.079e-05	-3.815e-05	-6.195e-05	-8.164e-05	-9.111e-05	-9.077e-05	-8.173e-05	-6.664e-05	-4.52e-05	-1.82e-05	8.498e-06	3.592e-05	6.199e-05	8.326e-05	0.0001007	0.0001117	0.0001165	0.000116	0.0001112	0.0001028	9.254e-05	8.484e-05	7.565e-05	6.762e-05	6.365e-05	6.172e-05	6.21e-05	6.516e-05	7.099e-05	7.941e-05
353	2.541e-21	1.187e-05	2.473e-05	3.756e-05	4.985e-05	6.249e-05	7.414e-05	8.365e-05	9.208e-05	9.642e-05	9.664e-05	9.193e-05	8.082e-05	6.304e-05	4.23e-05	1.965e-05	-3.596e-06	-2.422e-05	-3.945e-05	-5.152e-05	-5.67e-05	-5.534e-05	-4.65e-05	-2.932e-05	-4.727e-06	2.328e-05	5.449e-05	8.541e-05	0.0001123	0.0001322	0.000148	0.0001564	0.0001585	0.0001533	0.0001405	0.0001221	9.977e-05	7.338e-05	4.668e-05	2.359e-05	5.42e-06	-9.442e-06	-1.767e-05	-2.033e-05	-1.607e-05	-4.954e-06	1.168e-05	3.558e-05	6.541e-05
354	3.388e-21	-3.46e-05	-6.048e-05	-8.159e-05	-0.0001012	-0.0001179	-0.0001329	-0.0001476	-0.0001631	-0.0001791	-0.0001906	-0.0001952	-0.0001983	-0.0002028	-0.000206	-0.0002056	-0.0002013	-0.0001895	-0.0001676	-0.0001349	-9.663e-05	-5.649e-05	-1.619e-05	2.425e-05	6.411e-05	0.0001038	0.00014	0.0001718	0.0001939	0.0002038	0.0002023	0.0001941	0.0001799	0.0001619	0.0001413	0.0001176	8.809e-05	5.705e-05	2.472e-05	-4.489e-06	-2.785e-05	-4.562e-05	-5.943e-05	-6.826e-05	-7.324e-05	-7.489e-05	-7.297e-05	-6.483e-05	-5.354e-05
355	3.388e-21	-4.792e-05	-8.036e-05	-0.0001035	-0.0001194	-0.0001288	-0.0001335	-0.0001336	-0.0001286	-0.0001208	-0.00011	-9.361e-05	-8.015e-05	-7.732e-05	-7.878e-05	-8.143e-05	-8.391e-05	-8.423e-05	-8.221e-05	-7.788e-05	-6.896e-05	-5.522e-05	-3.889e-05	-2.014e-05	5.032e-07	2.047e-05	3.688e-05	4.909e-05	5.53e-05	5.437e-05	4.685e-05	3.286e-05	1.272e-05	-9.538e-06	-3.273e-05	-5.526e-05	-7.698e-05	-9.575e-05	-0.0001107	-0.0001188	-0.0001185	-0.0001096	-9.426e-05	-7.246e-05	-4.826e-05	-2.255e-05	3.759e-06	3.077e-05	5.785e-05
356	8.47e-22	1.331e-05	2.643e-05	3.768e-05	4.605e-05	5.146e-05	5.582e-05	5.762e-05	5.6e-05	5.175e-05	4.672e-05	4.446e-05	4.438e-05	4.685e-05	5.282e-05	6.198e-05	7.316e-05	8.376e-05	9.488e-05	0.0001051	0.0001144	0.0001227	0.0001262	0.0001259	0.0001218	0.0001128	9.873e-05	8.045e-05	5.911e-05	3.522e-05	1.188e-05	-1.086e-05	-3.442e-05	-5.615e-05	-7.675e-05	-9.564e-05	-0.0001115	-0.0001224	-0.0001286	-0.0001289	-0.0001235	-0.0001147	-0.0001024	-8.52e-05	-6.491e-05	-4.107e-05	-1.554e-05	1.065e-05	3.478e-05
357	1.355e-20	-5.362e-05	-9.364e-05	-0.0001203	-0.0001373	-0.0001439	-0.000145	-0.0001433	-0.000136	-0.0001262	-0.000112	-9.346e-05	-7.738e-05	-6.979e-05	-7.084e-05	-7.648e-05	-8.627e-05	-9.571e-05	-9.817e-05	-9.551e-05	-8.503e-05	-6.913e-05	-4.836e-05	-2.445e-05	9.775e-07	2.89e-05	5.734e-05	8.546e-05	0.0001114	0.0001282	0.0001374	0.0001376	0.0001323	0.0001227	0.0001105	9.846e-05	8.496e-05	7.167e-05	6.014e-05	5.239e-05	5.128e-05	5.566e-05	6.616e-05	8.04e-05	9.686e-05	0.0001155	0.0001337	0.0001537	0.0001733
358	0	-1.703e-05	-2.958e-05	-4.175e-05	-5.471e-05	-6.571e-05	-7.651e-05	-8.683e-05	-9.625e-05	-0.0001077	-0.0001172	-0.0001215	-0.000124	-0.0001273	-0.0001278	-0.0001259	-0.0001225	-0.0001141	-0.0001016	-8.564e-05	-6.55e-05	-4.462e-05	-2.544e-05	-6.515e-06	1.339e-05	3.237e-05	5.049e-05	6.676e-05	7.74e-05	8.239e-05	8.266e-05	7.991e-05	7.391e-05	6.712e-05	5.889e-05	4.756e-05	3.404e-05	1.906e-05	5.565e-06	-5.008e-06	-1.129e-05	-1.364e-05	-1.459e-05	-1.175e-05	-6.316e-06	1.623e-06	1.407e-05	3.089e-05	5.067e-05
359	-6.776e-21	-0.0001149	-0.0002021	-0.0002642	-0.0003047	-0.0003226	-0.0003205	-0.0002987	-0.0002585	-0.0002042	-0.0001357	-5.486e-05	2.125e-05	7.728e-05	0.0001146	0.000137	0.0001454	0.0001436	0.0001315	0.0001111	8.687e-05	6.009e-05	3.294e-05	8.239e-06	-1.27e-05	-2.794e-05	-3.909e-05	-4.847e-05	-5.843e-05	-6.781e-05	-7.619e-05	-8.668e-05	-9.879e-05	-0.0001115	-0.0001233	-0.0001328	-0.0001415	-0.0001489	-0.0001524	-0.0001497	-0.0001421	-0.0001313	-0.0001159	-9.642e-05	-7.491e-05	-5.329e-05	-3.242e-05	-1.12e-05	1.025e-05
360	-1.694e-21	2.461e-05	4.802e-05	6.686e-05	7.93e-05	8.576e-05	8.763e-05	8.236e-05	6.935e-05	5.054e-05	2.723e-05	7.83e-06	-6.232e-06	-1.468e-05	-1.591e-05	-8.632e-06	4.922e-06	2.207e-05	4.407e-05	7.096e-05	0.0001004	0.0001335	0.000161	0.0001823	0.0001991	0.00021	0.000214	0.000211	0.0002034	0.0001918	0.0001766	0.0001591	0.0001372	0.0001159	9.52e-05	7.364e-05	5.085e-05	2.919e-05	1.144e-05	-2.621e-06	-1.129e-05	-1.487e-05	-1.183e-05	5.99e-07	2.091e-05	4.752e-05	7.859e-05	0.0001142	0.0001504
361	0	-8.288e-05	-0.000147	-0.0001923	-0.0002231	-0.0002397	-0.0002429	-0.0002336	-0.0002132	-0.000185	-0.0001494	-0.0001094	-7.27e-05	-4.978e-05	-3.912e-05	-3.56e-05	-3.569e-05	-3.895e-05	-4.442e-05	-5.005e-05	-5.3e-05	-5.221e-05	-4.476e-05	-3.538e-05	-2.404e-05	-1.211e-05	-2.388e-06	1.497e-06	-1.004e-07	-7.169e-06	-1.929e-05	-3.51e-05	-5.42e-05	-7.72e-05	-9.88e-05	-0.0001177	-0.0001323	-0.0001407	-0.0001409	-0.0001324	-0.0001165	-9.542e-05	-7.222e-05	-4.77e-05	-2.124e-05	4.385e-06	2.853e-05	5.119e-05	6.975e-05
362	3.388e-21	2.459e-05	5.005e-05	7.238e-05	9.105e-05	0.0001059	0.0001192	0.0001296	0.0001327	0.0001284	0.00012	0.0001134	0.0001052	9.489e-05	8.69e-05	7.935e-05	7.319e-05	6.748e-05	6.248e-05	6.203e-05	6.626e-05	7.406e-05	7.893e-05	8.599e-05	9.65e-05	0.0001062	0.0001142	0.0001181	0.0001202	0.0001212	0.0001183	0.000111	9.724e-05	8.16e-05	5.969e-05	3.246e-05	3.912e-06	-2.172e-05	-4.185e-05	-5.947e-05	-7.345e-05	-8.072e-05	-7.937e-05	-6.709e-05	-4.62e-05	-1.414e-05	2.465e-05	6.46e-05	0.0001016
363	0	-5.837e-05	-0.0001032	-0.0001344	-0.0001538	-0.0001631	-0.0001651	-0.0001602	-0.0001484	-0.0001308	-0.0001078	-7.886e-05	-4.969e-05	-2.755e-05	-1.449e-05	-7.828e-06	-6.207e-06	-6.138e-06	-7.24e-06	-9.319e-06	-1.003e-05	-8.595e-06	-5.298e-06	-1.925e-06	6.875e-07	5.735e-06	1.15e-05	1.788e-05	2.226e-05	2.385e-05	2.419e-05	2.201e-05	1.758e-05	1.083e-05	3.027e-06	-3.889e-06	-1.196e-05	-1.952e-05	-2.535e-05	-2.828e-05	-2.59e-05	-2.07e-05	-1.308e-05	-4.263e-06	6.584e-06	1.866e-05	3.069e-05	4.372e-05	5.594e-05
364	-1.016e-20	3.724e-05	7.391e-05	0.0001036	0.0001228	0.0001322	0.0001338	0.0001224	9.787e-05	6.371e-05	2.633e-05	-1.649e-06	-2.081e-05	-3.228e-05	-3.173e-05	-1.798e-05	4.567e-06	2.983e-05	5.998e-05	9.644e-05	0.0001345	0.000173	0.0001997	0.0002178	0.0002307	0.0002342	0.0002249	0.0002047	0.000179	0.0001515	0.0001205	8.944e-05	5.399e-05	2.107e-05	-1.229e-05	-4.806e-05	-8.413e-05	-0.000115	-0.000139	-0.0001567	-0.0001681	-0.0001714	-0.0001659	-0.0001458	-0.0001155	-7.469e-05	-2.449e-05	3.315e-05	9.25e-05
365	4.235e-22	7.448e-06	1.629e-05	2.644e-05	3.706e-05	4.866e-05	6.119e-05	7.451e-05	8.859e-05	0.0001013	0.0001097	0.0001151	0.0001172	0.0001153	0.0001087	9.988e-05	8.919e-05	7.659e-05	6.275e-05	4.717e-05	3.345e-05	2.398e-05	1.794e-05	1.573e-05	1.668e-05	2.127e-05	2.803e-05	3.575e-05	4.505e-05	5.454e-05	6.598e-05	7.59e-05	8.348e-05	8.818e-05	8.934e-05	8.821e-05	8.521e-05	8.174e-05	8.021e-05	7.887e-05	7.933e-05	7.863e-05	7.889e-05	8.119e-05	8.72e-05	9.621e-05	0.0001064	0.000117	0.0001261
366	0	2.337e-05	4.497e-05	6.311e-05	7.795e-05	8.971e-05	9.269e-05	8.706e-05	7.592e-05	6.133e-05	4.172e-05	1.849e-05	-4.799e-06	-2.672e-05	-4.482e-05	-5.855e-05	-7.123e-05	-7.936e-05	-8.337e-05	-8.334e-05	-8.005e-05	-7.091e-05	-5.749e-05	-4.363e-05	-3.119e-05	-2.08e-05	-1.291e-05	-4.319e-06	3.022e-06	1.037e-05	1.8e-05	2.432e-05	2.729e-05	2.809e-05	2.868e-05	3.11e-05	3.312e-05	3.474e-05	3.505e-05	3.589e-05	3.497e-05	3.104e-05	2.704e-05	2.433e-05	2.322e-05	2.369e-05	2.428e-05	2.707e-05	3.26e-05
367	0	-8.775e-05	-0.0001605	-0.0002045	-0.0002249	-0.0002347	-0.0002429	-0.0002398	-0.0002204	-0.0001825	-0.000124	-5.768e-05	9.926e-06	7.635e-05	0.0001293	0.0001701	0.0002145	0.0002671	0.0003088	0.00034	0.0003584	0.0003633	0.0003629	0.0003556	0.000331	0.0002999	0.0002637	0.0002142	0.0001537	9.736e-05	4.315e-05	-4.772e-06	-4.786e-05	-9.072e-05	-0.000131	-0.0001622	-0.0001945	-0.0002237	-0.0002454	-0.0002638	-0.0002843	-0.0003029	-0.0003207	-0.0003331	-0.0003373	-0.0003365	-0.0003297	-0.0003041	-0.0002683
368	-8.132e-20	-0.0003529	-0.000633	-0.0008331	-0.0009702	-0.001048	-0.001074	-0.001048	-0.000965	-0.0008451	-0.0006754	-0.0004632	-0.0002443	-4.911e-05	0.0001146	0.0002509	0.0003701	0.0004746	0.0005639	0.0006396	0.0007102	0.000765	0.0008125	0.0008504	0.0008639	0.0008621	0.000849	0.0008256	0.0007927	0.0007495	0.0006936	0.000631	0.0005715	0.0005087	0.0004459	0.0003957	0.0003509	0.0003123	0.0002767	0.0002438	0.000215	0.0001919	0.0001746	0.000161	0.0001543	0.0001515	0.0001494	0.0001511	0.0001537
369	1.355e-20	-4.121e-05	-7.713e-05	-0.0001087	-0.0001375	-0.0001596	-0.0001779	-0.000191	-0.0001951	-0.0001915	-0.0001806	-0.0001612	-0.000139	-0.0001153	-9.124e-05	-6.642e-05	-4.522e-05	-2.508e-05	-7.761e-06	3.674e-06	9.569e-06	1.112e-05	7.786e-06	9.92e-07	-1.195e-05	-2.772e-05	-4.538e-05	-6.28e-05	-8.277e-05	-0.0001059	-0.0001307	-0.0001577	-0.0001867	-0.0002146	-0.0002385	-0.0002549	-0.0002669	-0.0002747	-0.000278	-0.0002733	-0.0002583	-0.0002343	-0.0002007	-0.0001592	-0.0001155	-7.421e-05	-3.732e-05	-3.481e-06	2.611e-05
370	2.711e-20	-0.0004729	-0.0008525	-0.00113	-0.001321	-0.001437	-0.001486	-0.001466	-0.001374	-0.001215	-0.000992	-0.0007139	-0.0004269	-0.0001697	4.832e-05	0.000236	0.000406	0.0005593	0.0006932	0.0008078	0.000905	0.0009796	0.001043	0.001095	0.001115	0.001116	0.0011	0.001069	0.001027	0.0009756	0.0009125	0.0008453	0.0007862	0.0007252	0.0006628	0.0006152	0.0005723	0.0005338	0.0004955	0.0004548	0.0004102	0.0003657	0.0003209	0.0002757	0.0002366	0.0002044	0.0001753	0.0001554	0.0001419
371	1.694e-21	7.521e-06	1.461e-05	2.25e-05	3.57e-05	4.793e-05	5.922e-05	6.747e-05	7.585e-05	9.126e-05	0.0001077	0.0001243	0.0001387	0.0001544	0.0001664	0.0001707	0.0001792	0.0001888	0.0002001	0.0002118	0.0002152	0.0002108	0.0002004	0.0001838	0.000158	0.0001307	0.0001062	7.361e-05	3.362e-05	-7.719e-06	-5.135e-05	-9.03e-05	-0.0001164	-0.0001308	-0.0001307	-0.0001125	-8.074e-05	-4.04e-05	1.011e-05	7.189e-05	0.0001351	0.0002003	0.0002605	0.0003051	0.0003353	0.0003503	0.0003446	0.000318	0.0002753
372	2.711e-20	-0.0002005	-0.0003605	-0.0004848	-0.0005694	-0.000631	-0.0006687	-0.0006849	-0.0006815	-0.0006489	-0.0006002	-0.0005323	-0.0004656	-0.0004165	-0.0003816	-0.0003617	-0.0003432	-0.000328	-0.0003117	-0.0002885	-0.0002629	-0.0002223	-0.0001699	-0.0001132	-5.692e-05	8.208e-07	6.297e-05	0.0001226	0.0001803	0.0002362	0.0002833	0.0003221	0.0003478	0.0003591	0.0003639	0.0003688	0.0003692	0.0003611	0.0003524	0.0003427	0.0003227	0.0002971	0.0002673	0.0002299	0.0001927	0.0001537	0.0001069	5.532e-05	1.804e-06
373	-6.776e-21	-9.448e-05	-0.0001704	-0.0002276	-0.0002667	-0.0002903	-0.000297	-0.0002926	-0.0002805	-0.0002566	-0.0002217	-0.0001744	-0.0001244	-8.314e-05	-5.341e-05	-3.493e-05	-2.445e-05	-2.284e-05	-2.051e-05	-1.428e-05	-1.035e-05	-7.157e-06	-6.914e-06	-9.58e-06	-1.34e-05	-1.457e-05	-1.332e-05	-1.278e-05	-1.093e-05	-1.397e-05	-2.384e-05	-3.446e-05	-4.715e-05	-6.065e-05	-7.313e-05	-8.312e-05	-9.268e-05	-0.0001012	-0.0001071	-0.000112	-0.0001126	-0.0001081	-0.0001012	-9.073e-05	-7.65e-05	-6.085e-05	-4.568e-05	-3.09e-05	-1.682e-05
374	3.388e-21	-1.38e-05	-2.285e-05	-2.714e-05	-2.875e-05	-2.835e-05	-2.947e-05	-3.047e-05	-2.814e-05	-2.458e-05	-1.803e-05	-8.627e-06	1.188e-06	1.044e-05	1.737e-05	2.377e-05	3.246e-05	4.54e-05	5.968e-05	7.342e-05	8.818e-05	0.0001019	0.0001162	0.0001312	0.0001433	0.0001554	0.000165	0.0001698	0.0001701	0.0001673	0.0001619	0.0001557	0.0001504	0.0001438	0.0001365	0.0001325	0.0001298	0.0001329	0.0001428	0.0001587	0.0001818	0.000213	0.0002481	0.0002879	0.0003346	0.0003858	0.0004408	0.0004981	0.0005538
375	1.244e-21	-1.117e-06	-1.4e-06	7.326e-06	1.916e-05	3.891e-05	5.675e-05	6.85e-05	7.608e-05	7.071e-05	6.534e-05	5.916e-05	5.429e-05	4.652e-05	2.273e-05	-1.132e-05	-5.264e-05	-9.153e-05	-0.0001228	-0.0001398	-0.0001373	-0.0001305	-0.0001212	-0.0001109	-9.536e-05	-6.588e-05	-2.771e-05	1.454e-05	5.558e-05	9.708e-05	0.0001284	0.0001483	0.0001646	0.0001792	0.0001908	0.0001964	0.000193	0.0001818	0.000164	0.0001408	0.0001069	6.934e-05	2.888e-05	-1.588e-05	-6.455e-05	-0.0001135	-0.0001587	-0.0001982	-0.0002322
376	-1.355e-20	3.499e-05	6.915e-05	0.0001018	0.0001301	0.000154	0.0001747	0.0001879	0.0001893	0.0001755	0.0001523	0.0001255	9.767e-05	6.847e-05	3.464e-05	-1.86e-06	-3.795e-05	-7.127e-05	-9.544e-05	-0.0001066	-0.0001019	-8.684e-05	-6.827e-05	-4.845e-05	-2.711e-05	-1.844e-06	2.531e-05	5.167e-05	7.59e-05	9.527e-05	0.0001069	0.0001108	0.0001096	0.0001082	0.0001082	0.0001082	0.0001066	0.0001046	0.000102	9.707e-05	8.952e-05	8.139e-05	7.178e-05	5.927e-05	4.305e-05	2.178e-05	-1.85e-06	-2.435e-05	-4.703e-05
377	0	9.776e-05	0.0001899	0.0002729	0.0003276	0.0003463	0.0003293	0.0002794	0.0002042	0.0001104	8.581e-06	-9.221e-05	-0.0001869	-0.0002664	-0.0003295	-0.0003678	-0.0003783	-0.0003599	-0.0003141	-0.0002523	-0.0001787	-9.217e-05	-3.644e-06	8.331e-05	0.0001589	0.0002223	0.0002746	0.0003165	0.0003429	0.0003488	0.0003396	0.000319	0.0002827	0.0002378	0.0001864	0.0001338	7.993e-05	2.465e-05	-3.309e-05	-9.12e-05	-0.000143	-0.0001858	-0.0002228	-0.0002482	-0.0002637	-0.0002711	-0.0002736	-0.0002718	-0.0002658
378	4.743e-20	9.491e-05	0.0001845	0.0002648	0.0003301	0.0003588	0.0003534	0.0003155	0.0002482	0.000165	7.017e-05	-2.598e-05	-0.0001197	-0.0002039	-0.0002752	-0.0003307	-0.0003596	-0.0003623	-0.0003388	-0.0002959	-0.0002373	-0.0001639	-8.847e-05	-1.424e-05	5.479e-05	0.0001144	0.0001633	0.0002006	0.0002228	0.0002256	0.0002142	0.0001925	0.0001601	0.0001238	8.661e-05	4.969e-05	1.328e-05	-1.994e-05	-5.053e-05	-7.696e-05	-9.531e-05	-0.0001062	-0.0001143	-0.0001188	-0.0001197	-0.0001203	-0.0001215	-0.000121	-0.0001213
379	-1.694e-20	4.859e-05	9.353e-05	0.0001345	0.0001704	0.0001987	0.0002103	0.000204	0.0001825	0.0001517	0.0001141	6.813e-05	1.805e-05	-2.958e-05	-7.425e-05	-0.0001151	-0.0001501	-0.0001734	-0.0001835	-0.0001749	-0.0001559	-0.0001294	-9.093e-05	-4.76e-05	-5.12e-06	3.647e-05	7.559e-05	0.0001105	0.0001393	0.0001604	0.0001685	0.0001706	0.0001695	0.0001611	0.0001522	0.0001448	0.0001385	0.0001357	0.0001363	0.0001415	0.0001526	0.0001715	0.0001932	0.0002148	0.0002382	0.0002581	0.0002741	0.0002875	0.0002952
380	-1.016e-20	5.253e-05	0.0001026	0.0001524	0.0001977	0.0002396	0.0002797	0.0003131	0.0003318	0.0003308	0.000318	0.0002946	0.000265	0.0002329	0.0001927	0.000147	9.768e-05	5.073e-05	1.396e-05	-5.372e-06	-2.646e-06	1.425e-05	4.293e-05	7.867e-05	0.0001151	0.0001567	0.0002032	0.0002525	0.0002976	0.0003363	0.0003641	0.0003793	0.0003851	0.0003843	0.0003797	0.0003758	0.0003704	0.0003608	0.0003479	0.0003344	0.0003172	0.0002979	0.0002772	0.0002549	0.00023	0.0002014	0.0001686	0.0001357	0.000104
381	-1.059e-22	-1.545e-06	-2.718e-06	-1.615e-06	6.939e-07	3.538e-06	8.91e-06	1.583e-05	2.352e-05	3.265e-05	4.347e-05	5.564e-05	6.966e-05	8.444e-05	9.701e-05	0.0001084	0.0001197	0.0001281	0.0001353	0.000142	0.0001466	0.0001492	0.0001495	0.0001456	0.0001383	0.0001299	0.0001198	0.0001062	9.093e-05	7.36e-05	5.303e-05	3.143e-05	9.277e-06	-1.361e-05	-3.39e-05	-5.087e-05	-6.593e-05	-7.807e-05	-8.532e-05	-8.769e-05	-8.606e-05	-7.931e-05	-6.845e-05	-5.429e-05	-3.552e-05	-1.552e-05	4.604e-06	2.504e-05	4.463e-05
382	-8.47e-21	2.74e-05	5.262e-05	7.613e-05	9.194e-05	9.9e-05	9.847e-05	8.915e-05	7.026e-05	4.515e-05	2.006e-05	-6.913e-06	-3.444e-05	-5.838e-05	-7.914e-05	-9.445e-05	-0.0001038	-0.0001083	-0.0001056	-9.481e-05	-8.091e-05	-6.794e-05	-5.402e-05	-4.026e-05	-2.892e-05	-1.897e-05	-9.699e-06	-1.803e-06	5.228e-06	9.609e-06	9.982e-06	1.171e-05	1.74e-05	2.747e-05	4.213e-05	5.981e-05	7.913e-05	9.765e-05	0.0001152	0.0001323	0.0001494	0.0001673	0.0001817	0.0001907	0.0001924	0.0001863	0.0001746	0.0001601	0.0001454
383	0	7.843e-06	1.485e-05	2.074e-05	2.548e-05	2.852e-05	3e-05	2.932e-05	2.607e-05	2.12e-05	1.46e-05	6.602e-06	-1.413e-06	-9.816e-06	-1.834e-05	-2.698e-05	-3.547e-05	-4.345e-05	-4.999e-05	-5.471e-05	-5.879e-05	-6.199e-05	-6.444e-05	-6.719e-05	-6.963e-05	-7.145e-05	-7.312e-05	-7.504e-05	-7.762e-05	-8.11e-05	-8.585e-05	-9.062e-05	-9.516e-05	-0.0001001	-0.0001041	-0.0001069	-0.0001091	-0.0001099	-0.0001087	-0.0001054	-0.0001002	-9.228e-05	-8.262e-05	-7.208e-05	-5.933e-05	-4.645e-05	-3.398e-05	-2.201e-05	-1.143e-05
384	-4.235e-22	8.587e-06	1.692e-05	2.438e-05	3.196e-05	3.878e-05	4.615e-05	5.416e-05	6.251e-05	7.226e-05	8.027e-05	8.609e-05	9.053e-05	9.404e-05	9.822e-05	0.0001034	0.0001109	0.0001183	0.0001246	0.0001296	0.0001312	0.0001314	0.0001312	0.0001287	0.0001229	0.0001135	0.0001004	8.288e-05	6.257e-05	4.166e-05	2.002e-05	4.187e-07	-1.548e-05	-2.957e-05	-3.914e-05	-4.339e-05	-4.389e-05	-3.985e-05	-3.08e-05	-1.71e-05	-1.066e-06	1.782e-05	3.721e-05	5.326e-05	6.822e-05	7.997e-05	8.776e-05	9.378e-05	9.584e-05
385	-1.355e-20	3.336e-05	6.388e-05	9.154e-05	0.0001151	0.0001342	0.0001498	0.0001594	0.0001589	0.0001475	0.0001286	0.0001035	7.613e-05	5.019e-05	2.376e-05	-3.766e-06	-3.177e-05	-5.663e-05	-7.629e-05	-8.88e-05	-9.251e-05	-9.023e-05	-8.273e-05	-7.353e-05	-6.66e-05	-5.888e-05	-4.977e-05	-3.923e-05	-3.127e-05	-2.466e-05	-1.823e-05	-1.291e-05	-8.243e-06	-4.253e-06	1.128e-06	9.662e-06	1.781e-05	2.693e-05	3.608e-05	4.749e-05	5.939e-05	6.967e-05	7.85e-05	8.69e-05	9.483e-05	0.0001004	0.0001044	0.0001101	0.0001148
386	1.016e-20	4.322e-05	8.416e-05	0.0001215	0.0001545	0.0001802	0.0002009	0.000212	0.0002091	0.0001969	0.0001786	0.0001579	0.0001386	0.0001214	0.0001038	8.264e-05	5.977e-05	3.716e-05	1.918e-05	5.559e-06	-6.619e-06	-1.809e-05	-2.939e-05	-4.223e-05	-5.653e-05	-6.797e-05	-7.305e-05	-7.351e-05	-7.273e-05	-6.963e-05	-6.082e-05	-4.465e-05	-2.351e-05	-4.499e-07	2.447e-05	5.033e-05	7.321e-05	9.161e-05	0.000107	0.0001213	0.0001327	0.0001392	0.0001391	0.0001355	0.0001308	0.0001238	0.0001163	0.00011	0.0001045
387	3.388e-21	2.377e-05	4.641e-05	6.826e-05	8.805e-05	0.0001037	0.0001169	0.0001261	0.0001272	0.0001247	0.0001221	0.0001191	0.0001181	0.0001195	0.000122	0.0001245	0.000127	0.000131	0.0001364	0.000144	0.0001505	0.0001527	0.0001511	0.0001436	0.0001294	0.0001112	9.147e-05	7.088e-05	4.718e-05	2.413e-05	3.969e-06	-1.108e-05	-2.04e-05	-2.427e-05	-2.054e-05	-8.858e-06	7.54e-06	2.715e-05	4.929e-05	7.554e-05	0.0001026	0.0001283	0.00015	0.000169	0.0001851	0.0001952	0.0002003	0.0002029	0.0002029
388	-1.016e-20	-3.762e-05	-6.553e-05	-8.273e-05	-9.061e-05	-9.053e-05	-8.711e-05	-8.167e-05	-7.231e-05	-5.881e-05	-4.101e-05	-1.806e-05	3.673e-06	2.13e-05	3.339e-05	4.152e-05	4.614e-05	4.972e-05	5.342e-05	5.804e-05	6.475e-05	7.428e-05	8.381e-05	9.52e-05	0.0001045	0.000113	0.0001196	0.0001245	0.0001266	0.0001261	0.0001225	0.0001154	0.0001037	8.874e-05	6.958e-05	4.976e-05	2.925e-05	8.414e-06	-1.231e-05	-3.168e-05	-4.905e-05	-6.415e-05	-7.795e-05	-8.812e-05	-9.263e-05	-9.117e-05	-8.486e-05	-7.538e-05	-6.312e-05
389	-3.388e-21	-3.71e-05	-6.423e-05	-8.051e-05	-8.917e-05	-8.941e-05	-8.333e-05	-7.4e-05	-6.063e-05	-4.326e-05	-2.091e-05	6.352e-06	3.231e-05	5.308e-05	6.739e-05	7.752e-05	8.149e-05	8.119e-05	8.023e-05	7.9e-05	7.699e-05	7.497e-05	7.227e-05	6.988e-05	6.593e-05	6.161e-05	5.675e-05	5.25e-05	4.645e-05	3.809e-05	2.742e-05	1.611e-05	3.815e-06	-8.546e-06	-2.059e-05	-3.109e-05	-4.133e-05	-5.072e-05	-5.796e-05	-6.015e-05	-5.755e-05	-4.996e-05	-3.911e-05	-2.558e-05	-9.279e-06	9.102e-06	2.942e-05	5.281e-05	7.714e-05
390	0	1.63e-05	3.137e-05	4.599e-05	6.035e-05	7.396e-05	8.694e-05	9.845e-05	0.000107	0.0001126	0.0001149	0.0001132	0.0001111	0.000108	0.0001021	9.224e-05	7.965e-05	6.636e-05	5.305e-05	4.039e-05	2.831e-05	1.797e-05	1.127e-05	5.505e-06	8.479e-07	7.993e-08	4.115e-06	1.162e-05	1.917e-05	2.676e-05	3.495e-05	4.506e-05	5.545e-05	6.331e-05	6.983e-05	7.451e-05	7.528e-05	7.348e-05	6.974e-05	6.771e-05	6.749e-05	6.889e-05	7.012e-05	7.242e-05	7.835e-05	8.585e-05	9.656e-05	0.0001109	0.0001257
391	0	-1.104e-05	-1.115e-05	-3.604e-06	8.097e-06	2.201e-05	3.741e-05	5.385e-05	7.191e-05	9.343e-05	0.0001193	0.0001471	0.0001702	0.0001833	0.0001918	0.0001987	0.0002043	0.0002095	0.0002153	0.00022	0.0002219	0.0002226	0.0002246	0.0002274	0.0002308	0.0002333	0.0002331	0.0002294	0.0002227	0.0002127	0.0002006	0.0001887	0.0001747	0.000158	0.0001418	0.0001265	0.0001104	9.501e-05	8.262e-05	7.162e-05	6.109e-05	5.321e-05	4.613e-05	4.218e-05	4.325e-05	4.656e-05	5.175e-05	6.13e-05	7.411e-05
392	6.776e-21	-6.316e-05	-0.0001092	-0.0001403	-0.0001621	-0.0001738	-0.0001734	-0.0001647	-0.0001508	-0.0001316	-0.0001055	-7.11e-05	-3.572e-05	-8.204e-06	1.098e-05	2.966e-05	4.485e-05	5.562e-05	6.653e-05	7.742e-05	8.782e-05	9.878e-05	0.000109	0.000116	0.0001183	0.0001185	0.0001104	9.783e-05	8.133e-05	6.146e-05	4.112e-05	2.081e-05	-5.11e-07	-2.021e-05	-3.508e-05	-4.424e-05	-5.034e-05	-5.094e-05	-4.782e-05	-4.096e-05	-3.319e-05	-2.571e-05	-1.988e-05	-1.419e-05	-1.036e-05	-9.734e-06	-1.081e-05	-1.072e-05	-9.751e-06
393	-6.776e-21	2.652e-05	5.287e-05	7.841e-05	0.0001018	0.0001224	0.0001408	0.0001548	0.0001614	0.0001634	0.0001632	0.0001602	0.0001531	0.0001436	0.0001327	0.0001218	0.0001098	9.882e-05	9.131e-05	8.705e-05	8.388e-05	7.989e-05	7.624e-05	7.49e-05	7.336e-05	7.27e-05	7.07e-05	6.825e-05	6.41e-05	5.885e-05	5.481e-05	5.355e-05	5.575e-05	6.034e-05	6.623e-05	7.499e-05	8.289e-05	9.354e-05	0.0001061	0.0001208	0.0001367	0.0001529	0.0001661	0.0001754	0.0001817	0.0001844	0.000184	0.000184	0.00018
394	0	-8.388e-06	-1.543e-05	-2.036e-05	-2.396e-05	-2.741e-05	-2.975e-05	-3.092e-05	-3.213e-05	-3.291e-05	-3.259e-05	-3.142e-05	-2.882e-05	-2.626e-05	-2.389e-05	-2.213e-05	-1.874e-05	-1.284e-05	-5.041e-06	4.344e-06	1.4e-05	2.409e-05	3.497e-05	4.556e-05	5.558e-05	6.461e-05	7.395e-05	8.053e-05	8.184e-05	7.907e-05	7.334e-05	6.808e-05	6.224e-05	5.497e-05	4.714e-05	3.974e-05	3.126e-05	2.172e-05	1.373e-05	1e-05	9.749e-06	1.262e-05	1.548e-05	1.959e-05	2.573e-05	3.257e-05	4.031e-05	5.149e-05	6.481e-05
395	3.388e-21	-1.575e-05	-2.456e-05	-2.797e-05	-2.59e-05	-2.052e-05	-1.468e-05	-8.275e-06	-2.532e-07	1.019e-05	2.277e-05	3.7e-05	4.83e-05	5.389e-05	5.579e-05	5.341e-05	4.85e-05	4.259e-05	3.524e-05	2.652e-05	1.654e-05	6.558e-06	-2.093e-06	-8.7e-06	-1.377e-05	-1.825e-05	-2.15e-05	-2.418e-05	-2.609e-05	-2.617e-05	-2.34e-05	-1.703e-05	-8.565e-06	9.213e-07	1.099e-05	2.129e-05	3.199e-05	4.335e-05	5.471e-05	6.629e-05	7.662e-05	8.451e-05	8.834e-05	8.845e-05	8.621e-05	8.247e-05	7.89e-05	7.555e-05	7.125e-05
396	-9.529e-22	4.152e-07	4.667e-06	1.057e-05	1.808e-05	2.696e-05	3.683e-05	4.823e-05	6.061e-05	7.42e-05	8.752e-05	9.949e-05	0.0001084	0.0001126	0.0001149	0.0001148	0.0001119	0.0001073	9.952e-05	8.964e-05	7.74e-05	6.574e-05	5.67e-05	4.891e-05	4.104e-05	3.202e-05	2.369e-05	1.629e-05	8.255e-06	1.654e-06	-4.236e-06	-8.57e-06	-1.437e-05	-2.28e-05	-3.15e-05	-3.834e-05	-4.337e-05	-4.756e-05	-5.083e-05	-5.12e-05	-5.059e-05	-4.822e-05	-4.524e-05	-3.957e-05	-2.942e-05	-1.684e-05	-2.572e-06	1.302e-05	2.928e-05
397	-1.016e-20	5.271e-05	0.0001033	0.0001507	0.0001923	0.0002279	0.0002612	0.0002886	0.0003015	0.0003013	0.0002905	0.0002718	0.0002488	0.0002231	0.0001953	0.0001678	0.0001396	0.000111	8.591e-05	6.964e-05	6.203e-05	6.29e-05	6.806e-05	7.415e-05	7.857e-05	8.187e-05	8.204e-05	7.982e-05	7.471e-05	6.673e-05	5.516e-05	4.105e-05	2.298e-05	5.07e-06	-1.043e-05	-1.942e-05	-2.444e-05	-2.479e-05	-2.165e-05	-1.423e-05	-2.747e-06	1.313e-05	2.991e-05	4.797e-05	6.588e-05	8.206e-05	9.229e-05	9.93e-05	0.0001025
398	-2.033e-20	-4.267e-05	-7.685e-05	-0.0001027	-0.0001192	-0.0001284	-0.0001322	-0.0001321	-0.0001271	-0.0001182	-0.0001084	-9.436e-05	-7.96e-05	-6.92e-05	-6.415e-05	-6.351e-05	-6.5e-05	-6.555e-05	-6.302e-05	-5.927e-05	-5.266e-05	-4.034e-05	-2.673e-05	-1.335e-05	-3.812e-07	1.324e-05	2.651e-05	3.855e-05	4.67e-05	5.039e-05	5.207e-05	5.12e-05	4.563e-05	3.667e-05	2.74e-05	1.938e-05	1.165e-05	5.179e-06	3.699e-07	-2.617e-06	-4.084e-06	-4.503e-06	-3.481e-06	4.406e-07	9.03e-06	1.899e-05	2.892e-05	3.869e-05	4.742e-05
399	-1.355e-20	-7.011e-05	-0.0001278	-0.000174	-0.0002088	-0.0002331	-0.0002457	-0.0002476	-0.0002395	-0.0002217	-0.0001945	-0.0001585	-0.0001195	-8.386e-05	-5.154e-05	-2.214e-05	4.412e-06	2.652e-05	4.567e-05	6.14e-05	7.331e-05	8.17e-05	8.755e-05	8.951e-05	8.744e-05	8.212e-05	7.439e-05	6.537e-05	5.636e-05	4.652e-05	3.636e-05	2.749e-05	1.888e-05	8.202e-06	-2.722e-06	-1.34e-05	-2.408e-05	-3.599e-05	-4.965e-05	-6.62e-05	-8.241e-05	-9.798e-05	-0.0001139	-0.0001282	-0.0001377	-0.0001431	-0.0001416	-0.0001329	-0.0001168
400	8.47e-22	-1.539e-05	-2.959e-05	-4.123e-05	-5.124e-05	-5.979e-05	-6.469e-05	-6.64e-05	-6.644e-05	-6.503e-05	-6.237e-05	-5.911e-05	-5.461e-05	-4.728e-05	-3.916e-05	-2.849e-05	-1.554e-05	-2.782e-06	1.02e-05	2.395e-05	3.84e-05	5.337e-05	6.885e-05	8.276e-05	9.062e-05	9.461e-05	9.347e-05	8.781e-05	7.882e-05	6.636e-05	5.051e-05	3.292e-05	1.515e-05	-2.411e-06	-1.807e-05	-2.877e-05	-3.569e-05	-3.808e-05	-3.569e-05	-2.794e-05	-1.416e-05	5.886e-06	2.897e-05	5.266e-05	7.699e-05	0.0001011	0.0001246	0.0001467	0.0001656
401	-2.033e-20	6.506e-05	0.0001278	0.0001856	0.0002396	0.0002884	0.0003362	0.000377	0.0004028	0.0004146	0.0004076	0.0003887	0.0003616	0.0003282	0.0002879	0.0002398	0.0001863	0.0001265	6.886e-05	1.775e-05	-2.707e-05	-5.759e-05	-8.01e-05	-9.926e-05	-0.0001153	-0.0001278	-0.0001363	-0.0001428	-0.0001474	-0.0001516	-0.0001549	-0.0001548	-0.0001573	-0.0001583	-0.0001535	-0.0001443	-0.0001315	-0.000113	-9.031e-05	-6.297e-05	-3.323e-05	-2.63e-06	2.304e-05	4.731e-05	6.808e-05	8.398e-05	9.427e-05	0.0001003	9.813e-05
402	0	4.655e-05	9.042e-05	0.0001306	0.0001675	0.0002009	0.0002334	0.0002615	0.0002798	0.0002881	0.0002855	0.0002747	0.0002598	0.0002428	0.0002239	0.0002014	0.0001759	0.0001477	0.0001208	9.751e-05	7.781e-05	6.481e-05	5.447e-05	4.385e-05	3.085e-05	1.523e-05	-1.689e-06	-2.14e-05	-4.467e-05	-7.146e-05	-9.979e-05	-0.0001273	-0.000157	-0.0001839	-0.0002064	-0.0002234	-0.0002343	-0.0002375	-0.0002317	-0.0002159	-0.0001899	-0.0001573	-0.0001224	-8.316e-05	-4.328e-05	-4.371e-06	3.343e-05	6.979e-05	0.0001009
403	-3.388e-21	3.436e-05	6.636e-05	9.531e-05	0.0001201	0.0001407	0.0001569	0.0001638	0.0001615	0.0001508	0.000134	0.0001126	8.842e-05	6.551e-05	4.338e-05	2.161e-05	-2.968e-07	-2.164e-05	-3.735e-05	-4.661e-05	-5.013e-05	-4.892e-05	-4.384e-05	-3.53e-05	-2.831e-05	-2.179e-05	-1.573e-05	-1.096e-05	-8.615e-06	-9.27e-06	-1.398e-05	-2.128e-05	-3.131e-05	-4.35e-05	-5.759e-05	-6.986e-05	-8.14e-05	-9.147e-05	-9.802e-05	-9.979e-05	-9.584e-05	-8.546e-05	-7.1e-05	-5.259e-05	-3.132e-05	-8.743e-06	1.348e-05	3.57e-05	5.829e-05
404	0	-8.663e-05	-0.0001507	-0.000193	-0.0002169	-0.0002236	-0.0002122	-0.0001856	-0.0001487	-0.0001034	-5.018e-05	8.125e-06	5.911e-05	9.27e-05	0.0001091	0.0001123	0.0001041	8.383e-05	5.446e-05	2.136e-05	-1.182e-05	-4.364e-05	-6.994e-05	-9.203e-05	-0.0001117	-0.0001259	-0.0001362	-0.0001443	-0.0001473	-0.0001453	-0.0001413	-0.0001372	-0.0001327	-0.0001299	-0.0001256	-0.0001182	-0.0001109	-0.0001035	-9.371e-05	-8.339e-05	-7.15e-05	-5.576e-05	-3.735e-05	-1.772e-05	3.987e-06	2.55e-05	4.61e-05	6.752e-05	8.992e-05
405	-1.355e-20	-0.000124	-0.000221	-0.0002933	-0.0003436	-0.0003723	-0.0003784	-0.0003641	-0.000332	-0.0002839	-0.0002213	-0.0001473	-7.745e-05	-2.528e-05	1.173e-05	3.563e-05	4.699e-05	4.597e-05	3.476e-05	1.653e-05	-6.376e-06	-3.008e-05	-5.137e-05	-6.91e-05	-8.352e-05	-9.427e-05	-0.0001005	-0.0001032	-0.0001029	-9.922e-05	-9.501e-05	-9.071e-05	-8.809e-05	-8.701e-05	-8.643e-05	-8.503e-05	-8.341e-05	-8.266e-05	-8.008e-05	-7.428e-05	-6.58e-05	-5.184e-05	-3.306e-05	-1.092e-05	1.329e-05	3.885e-05	6.489e-05	9.164e-05	0.0001195
406	0	5.203e-05	0.0001013	0.0001464	0.0001885	0.000227	0.0002649	0.0002972	0.0003197	0.0003321	0.0003309	0.0003208	0.0003057	0.0002876	0.0002648	0.0002362	0.0002021	0.0001614	0.0001208	8.102e-05	4.348e-05	1.457e-05	-1.101e-05	-3.638e-05	-6.138e-05	-8.432e-05	-0.0001044	-0.0001223	-0.0001369	-0.0001505	-0.0001609	-0.0001677	-0.0001763	-0.0001818	-0.0001818	-0.0001791	-0.0001745	-0.0001665	-0.0001538	-0.0001368	-0.0001144	-8.838e-05	-6.26e-05	-3.386e-05	-5.994e-06	1.843e-05	4.162e-05	6.405e-05	8.292e-05
407	1.271e-21	-4.222e-06	-4.741e-06	4.222e-07	9.481e-06	1.864e-05	2.9e-05	3.896e-05	4.607e-05	5.123e-05	5.243e-05	4.58e-05	3.054e-05	7.851e-06	-2.247e-05	-5.826e-05	-9.45e-05	-0.0001313	-0.000166	-0.0001961	-0.0002229	-0.0002434	-0.0002531	-0.0002535	-0.0002493	-0.0002408	-0.0002285	-0.000215	-0.0001999	-0.0001846	-0.0001702	-0.0001544	-0.000138	-0.0001242	-0.0001128	-0.0001012	-8.786e-05	-7.291e-05	-5.688e-05	-4.139e-05	-2.556e-05	-8.554e-06	8.612e-06	2.57e-05	4.332e-05	6.165e-05	7.911e-05	9.259e-05	0.0001024
408	5.082e-21	-2.606e-05	-4.453e-05	-5.636e-05	-6.45e-05	-6.968e-05	-7.238e-05	-7.231e-05	-6.787e-05	-5.927e-05	-4.67e-05	-3.305e-05	-2.146e-05	-1.671e-05	-1.718e-05	-2.03e-05	-2.494e-05	-3.122e-05	-3.991e-05	-5.191e-05	-6.547e-05	-7.895e-05	-8.875e-05	-9.649e-05	-0.0001004	-9.987e-05	-9.549e-05	-8.937e-05	-8.092e-05	-6.962e-05	-5.563e-05	-4.104e-05	-2.618e-05	-1.3e-05	7.1e-07	1.374e-05	2.328e-05	3.019e-05	3.744e-05	4.362e-05	4.964e-05	5.464e-05	5.969e-05	6.388e-05	6.932e-05	7.234e-05	7.397e-05	7.854e-05	8.445e-05
409	1.016e-20	-4.496e-05	-7.806e-05	-9.916e-05	-0.000111	-0.0001145	-0.0001082	-9.526e-05	-7.792e-05	-5.601e-05	-2.857e-05	4.68e-06	3.799e-05	6.447e-05	8.168e-05	9.146e-05	9.51e-05	9.184e-05	8.511e-05	7.623e-05	6.549e-05	5.407e-05	4.241e-05	2.994e-05	1.681e-05	5.988e-06	-2.454e-06	-1.019e-05	-1.72e-05	-2.42e-05	-3.055e-05	-3.521e-05	-4.078e-05	-4.679e-05	-5.006e-05	-4.991e-05	-4.834e-05	-4.523e-05	-3.804e-05	-2.635e-05	-8.664e-06	1.456e-05	4.027e-05	7.07e-05	0.0001042	0.0001361	0.0001663	0.0001953	0.0002217
410	-1.694e-21	2.779e-05	6.412e-05	0.0001037	0.0001429	0.000179	0.0002176	0.0002555	0.0002856	0.0003062	0.0003146	0.0003117	0.0002915	0.0002518	0.0001965	0.0001345	6.567e-05	-1.349e-05	-9.619e-05	-0.000174	-0.0002422	-0.000298	-0.0003359	-0.0003579	-0.0003639	-0.0003537	-0.0003363	-0.0003067	-0.0002632	-0.0002138	-0.0001675	-0.000126	-8.993e-05	-6.751e-05	-5.241e-05	-4.432e-05	-4.486e-05	-4.747e-05	-5.736e-05	-7.525e-05	-9.38e-05	-0.0001014	-9.923e-05	-8.822e-05	-6.298e-05	-2.963e-05	9.393e-06	5.421e-05	0.0001016
411	-1.355e-20	-8.445e-05	-0.0001478	-0.0001914	-0.0002187	-0.0002312	-0.0002274	-0.0002108	-0.0001862	-0.000153	-0.0001101	-5.726e-05	-4.156e-06	3.825e-05	6.958e-05	9.128e-05	0.0001035	0.0001064	0.0001044	9.902e-05	9.055e-05	8.089e-05	7.239e-05	6.269e-05	5.075e-05	3.767e-05	2.456e-05	1.134e-05	-1.242e-06	-1.363e-05	-2.375e-05	-3.122e-05	-3.821e-05	-4.716e-05	-5.391e-05	-5.643e-05	-5.66e-05	-5.547e-05	-5.08e-05	-4.304e-05	-3.161e-05	-1.829e-05	-3.392e-06	1.403e-05	3.551e-05	5.617e-05	7.519e-05	9.558e-05	0.0001181
412	3.388e-21	2.52e-05	4.968e-05	7.261e-05	9.482e-05	0.0001173	0.000142	0.0001666	0.0001892	0.0002085	0.000222	0.0002318	0.0002392	0.0002445	0.0002474	0.0002471	0.000242	0.0002309	0.0002167	0.0001988	0.0001782	0.0001588	0.0001374	0.0001133	8.609e-05	5.758e-05	2.788e-05	-1.791e-06	-3.042e-05	-5.843e-05	-8.242e-05	-0.0001012	-0.0001176	-0.0001286	-0.000133	-0.0001309	-0.0001246	-0.0001121	-9.345e-05	-6.947e-05	-4.127e-05	-1.215e-05	1.54e-05	4.353e-05	6.994e-05	9.316e-05	0.0001122	0.0001288	0.0001393
413	8.47e-22	-1.086e-05	-2.147e-05	-3.04e-05	-3.62e-05	-3.802e-05	-3.737e-05	-3.574e-05	-3.188e-05	-2.772e-05	-2.465e-05	-2.32e-05	-2.263e-05	-2.134e-05	-2.091e-05	-2.264e-05	-2.61e-05	-2.961e-05	-3.119e-05	-3.215e-05	-3.122e-05	-2.755e-05	-2.083e-05	-1.241e-05	-5.347e-06	1.537e-06	8.549e-06	1.388e-05	1.561e-05	1.373e-05	9.974e-06	5.006e-06	-1.235e-06	-9.209e-06	-1.827e-05	-2.662e-05	-3.488e-05	-4.138e-05	-4.376e-05	-4.042e-05	-3.179e-05	-1.963e-05	-5.514e-06	1.013e-05	2.733e-05	4.529e-05	6.437e-05	8.467e-05	0.0001036
414	4.235e-22	4.502e-06	1.111e-05	2.007e-05	3.128e-05	4.401e-05	5.794e-05	7.255e-05	8.74e-05	0.0001023	0.000116	0.0001278	0.0001372	0.0001433	0.0001461	0.0001446	0.0001388	0.0001296	0.0001178	0.0001031	8.604e-05	6.834e-05	5.027e-05	2.97e-05	6.781e-06	-1.791e-05	-4.21e-05	-6.482e-05	-8.689e-05	-0.0001077	-0.0001254	-0.0001396	-0.0001509	-0.0001589	-0.0001604	-0.0001553	-0.0001445	-0.0001287	-0.0001085	-8.416e-05	-5.693e-05	-2.937e-05	-2.413e-06	2.395e-05	4.963e-05	7.074e-05	8.678e-05	9.814e-05	0.000104
415	-5.082e-21	3.007e-05	5.617e-05	7.882e-05	9.722e-05	0.0001111	0.0001232	0.0001319	0.000135	0.000133	0.000124	0.0001066	8.507e-05	6.381e-05	4.349e-05	2.539e-05	8.205e-06	-1.085e-05	-2.895e-05	-4.572e-05	-6.078e-05	-7.101e-05	-7.516e-05	-7.756e-05	-8.234e-05	-8.939e-05	-9.822e-05	-0.000107	-0.0001131	-0.0001176	-0.0001196	-0.0001193	-0.0001192	-0.0001197	-0.0001172	-0.0001078	-9.417e-05	-7.708e-05	-5.614e-05	-3.5e-05	-1.39e-05	5.952e-06	2.44e-05	4.19e-05	5.778e-05	6.946e-05	7.304e-05	7.227e-05	6.722e-05
416	5.082e-21	2.449e-05	4.658e-05	6.643e-05	8.429e-05	0.0001011	0.0001173	0.000131	0.0001408	0.0001451	0.0001439	0.0001385	0.0001345	0.0001325	0.0001297	0.0001251	0.0001184	0.0001107	0.0001051	0.0001009	9.856e-05	9.861e-05	9.968e-05	9.629e-05	8.777e-05	7.773e-05	6.753e-05	5.68e-05	4.379e-05	2.708e-05	9.319e-06	-8.836e-06	-2.706e-05	-4.388e-05	-5.471e-05	-5.881e-05	-5.896e-05	-5.577e-05	-4.88e-05	-3.649e-05	-1.903e-05	4.813e-07	2.14e-05	4.244e-05	6.276e-05	7.699e-05	8.47e-05	8.714e-05	8.418e-05
417	0	1.692e-05	3.228e-05	4.644e-05	5.991e-05	7.237e-05	8.47e-05	9.615e-05	0.0001055	0.0001127	0.0001161	0.0001158	0.0001146	0.000113	0.0001098	0.0001049	9.907e-05	9.148e-05	8.228e-05	7.132e-05	5.878e-05	4.679e-05	3.477e-05	2.078e-05	5.361e-06	-9.357e-06	-2.369e-05	-3.871e-05	-5.215e-05	-6.253e-05	-6.814e-05	-6.838e-05	-6.474e-05	-5.64e-05	-4.313e-05	-2.61e-05	-7.31e-06	1.48e-05	4.09e-05	6.732e-05	9.221e-05	0.000114	0.0001315	0.0001456	0.0001557	0.0001616	0.0001635	0.0001619	0.0001549
418	-1.016e-20	-4.104e-05	-7.204e-05	-9.309e-05	-0.0001048	-0.0001075	-0.0001022	-9.071e-05	-7.423e-05	-5.386e-05	-3.073e-05	-5.821e-06	1.705e-05	3.363e-05	4.333e-05	4.713e-05	4.574e-05	4.03e-05	3.318e-05	2.511e-05	1.717e-05	1.127e-05	8.47e-06	5.613e-06	9.034e-07	-2.748e-06	-6.547e-06	-1.134e-05	-1.683e-05	-2.372e-05	-3.038e-05	-3.707e-05	-4.468e-05	-5.349e-05	-6.059e-05	-6.443e-05	-6.823e-05	-7.032e-05	-6.821e-05	-6.312e-05	-5.454e-05	-4.51e-05	-3.495e-05	-2.436e-05	-1.305e-05	-2.859e-06	5.276e-06	1.288e-05	1.89e-05
419	6.776e-21	-7.337e-05	-0.0001252	-0.0001582	-0.0001741	-0.0001759	-0.0001674	-0.000154	-0.0001341	-0.0001062	-7.012e-05	-2.469e-05	2.085e-05	5.348e-05	7.556e-05	8.64e-05	8.751e-05	8.319e-05	7.962e-05	7.566e-05	7.042e-05	6.687e-05	6.472e-05	6.237e-05	5.912e-05	5.324e-05	4.775e-05	4.138e-05	3.196e-05	1.891e-05	4.609e-06	-9.016e-06	-2.442e-05	-4.252e-05	-6.107e-05	-7.601e-05	-8.624e-05	-9.329e-05	-9.36e-05	-8.781e-05	-7.578e-05	-6.081e-05	-4.385e-05	-2.575e-05	-2.966e-06	2.316e-05	4.917e-05	7.632e-05	0.0001035
420	2.965e-21	-6.568e-06	-1.31e-05	-1.964e-05	-2.439e-05	-2.694e-05	-2.649e-05	-2.307e-05	-1.572e-05	-3.594e-06	1.06e-05	2.621e-05	4.247e-05	5.929e-05	7.592e-05	9.011e-05	0.0001012	0.0001078	0.0001098	0.0001052	9.232e-05	7.429e-05	5.19e-05	2.692e-05	-4.812e-08	-2.642e-05	-5.015e-05	-7.094e-05	-8.833e-05	-0.0001009	-0.0001069	-0.0001044	-9.586e-05	-8.218e-05	-6.437e-05	-4.359e-05	-2.221e-05	-9.595e-07	1.963e-05	3.894e-05	5.46e-05	6.587e-05	7.127e-05	7.252e-05	7.13e-05	6.688e-05	6.007e-05	5.124e-05	4.012e-05
421	6.776e-21	-6.805e-05	-0.000118	-0.0001491	-0.0001672	-0.0001759	-0.0001688	-0.0001463	-0.0001171	-7.998e-05	-3.393e-05	2.121e-05	7.644e-05	0.0001215	0.0001499	0.0001664	0.0001749	0.0001715	0.0001557	0.0001323	0.0001013	6.659e-05	3.011e-05	-8.475e-06	-4.621e-05	-7.752e-05	-0.0001035	-0.0001267	-0.0001446	-0.0001549	-0.000158	-0.0001532	-0.0001441	-0.0001304	-0.000111	-8.793e-05	-6.444e-05	-4.061e-05	-1.539e-05	9.69e-06	3.359e-05	5.536e-05	7.312e-05	8.896e-05	0.0001003	0.0001047	0.0001023	9.632e-05	8.736e-05
422	-2.033e-20	-4.475e-05	-8.088e-05	-0.0001117	-0.0001365	-0.0001515	-0.0001542	-0.0001459	-0.0001282	-0.0001019	-7.018e-05	-3.342e-05	3.99e-06	3.777e-05	6.937e-05	9.871e-05	0.0001217	0.0001358	0.0001417	0.0001403	0.00013	0.000115	9.9e-05	8.138e-05	6.158e-05	4.131e-05	2.248e-05	5.156e-06	-9.586e-06	-2.018e-05	-2.663e-05	-2.675e-05	-2.43e-05	-2.214e-05	-1.727e-05	-8.196e-06	2.091e-06	1.015e-05	2.036e-05	3.187e-05	4.373e-05	5.552e-05	6.548e-05	7.677e-05	9.005e-05	0.000101	0.0001073	0.0001119	0.0001184
423	-6.776e-21	-8.797e-05	-0.0001507	-0.000191	-0.0002108	-0.0002151	-0.0002072	-0.0001936	-0.0001734	-0.0001441	-0.0001059	-5.717e-05	-8.877e-06	2.396e-05	4.332e-05	4.885e-05	4.644e-05	3.973e-05	3.63e-05	3.542e-05	3.511e-05	3.85e-05	4.468e-05	5.167e-05	5.897e-05	6.506e-05	7.273e-05	7.597e-05	7.289e-05	6.322e-05	4.857e-05	3.198e-05	1.129e-05	-1.276e-05	-3.68e-05	-5.697e-05	-7.216e-05	-8.383e-05	-8.541e-05	-7.79e-05	-6.193e-05	-4.003e-05	-1.264e-05	1.79e-05	5.212e-05	8.712e-05	0.000118	0.0001466	0.000171
424	1.694e-21	-2.733e-05	-4.733e-05	-6.129e-05	-6.894e-05	-7.176e-05	-6.949e-05	-6.323e-05	-5.382e-05	-4.122e-05	-2.543e-05	-5.488e-06	1.554e-05	3.377e-05	4.851e-05	5.803e-05	6.442e-05	6.814e-05	7.061e-05	7.059e-05	6.932e-05	6.741e-05	6.474e-05	6.014e-05	5.411e-05	4.912e-05	4.721e-05	4.654e-05	4.648e-05	4.707e-05	5.066e-05	5.603e-05	6.212e-05	6.872e-05	7.627e-05	8.387e-05	8.899e-05	9.056e-05	8.95e-05	8.656e-05	8.107e-05	7.174e-05	5.924e-05	4.517e-05	3.038e-05	1.507e-05	2.345e-07	-1.305e-05	-2.477e-05
425	1.355e-20	-0.0001794	-0.0003283	-0.0004475	-0.0005377	-0.0005994	-0.0006341	-0.0006425	-0.0006236	-0.0005786	-0.0005093	-0.000415	-0.0003147	-0.0002249	-0.0001469	-8.02e-05	-2.46e-05	2.158e-05	5.8e-05	8.268e-05	9.669e-05	0.0001024	9.909e-05	8.935e-05	7.625e-05	6.099e-05	4.53e-05	2.824e-05	8.031e-06	-1.313e-05	-3.466e-05	-5.597e-05	-7.759e-05	-9.797e-05	-0.0001157	-0.0001311	-0.0001438	-0.0001554	-0.0001638	-0.0001674	-0.0001674	-0.0001617	-0.0001493	-0.0001313	-0.0001101	-8.544e-05	-5.981e-05	-3.394e-05	-6.185e-06
426	-2.711e-20	-0.0001617	-0.0002962	-0.0004039	-0.000485	-0.0005411	-0.000572	-0.0005779	-0.0005575	-0.0005104	-0.0004403	-0.0003472	-0.0002495	-0.0001611	-8.244e-05	-1.339e-05	4.592e-05	9.443e-05	0.0001317	0.0001546	0.0001623	0.0001585	0.000143	0.0001192	9.058e-05	5.841e-05	2.375e-05	-1.238e-05	-4.959e-05	-8.636e-05	-0.0001185	-0.0001429	-0.0001612	-0.0001723	-0.000176	-0.000175	-0.0001701	-0.0001603	-0.0001448	-0.0001229	-9.636e-05	-6.881e-05	-4.208e-05	-1.573e-05	9.587e-06	3.379e-05	5.763e-05	8.163e-05	0.0001035
427	0	-1.328e-05	-2.017e-05	-2.174e-05	-1.694e-05	-7.596e-06	2.642e-06	1.342e-05	2.65e-05	4.197e-05	5.894e-05	7.729e-05	9.106e-05	9.849e-05	9.944e-05	9.234e-05	7.948e-05	6.514e-05	5.012e-05	3.36e-05	1.678e-05	6.742e-07	-1.326e-05	-2.306e-05	-3.011e-05	-3.33e-05	-3.16e-05	-2.743e-05	-2.422e-05	-2.249e-05	-2.127e-05	-2.126e-05	-2.114e-05	-2.293e-05	-2.476e-05	-2.474e-05	-2.241e-05	-1.716e-05	-6.508e-06	1.078e-05	3.451e-05	6.294e-05	9.699e-05	0.0001322	0.0001701	0.0002057	0.0002371	0.0002633	0.0002821
428	4.235e-21	-6.417e-06	-7.991e-06	-4.554e-06	2.356e-06	1.053e-05	1.991e-05	2.986e-05	4.062e-05	5.31e-05	6.765e-05	8.2e-05	9.484e-05	0.0001033	0.0001069	0.0001073	0.000106	0.000103	9.985e-05	9.521e-05	8.954e-05	8.317e-05	7.777e-05	7.095e-05	6.349e-05	5.738e-05	5.129e-05	4.428e-05	3.62e-05	2.595e-05	1.663e-05	7.778e-06	-4.19e-07	-8.339e-06	-1.373e-05	-1.71e-05	-1.935e-05	-1.938e-05	-1.594e-05	-9.659e-06	-2.51e-07	9.215e-06	1.902e-05	2.935e-05	4.094e-05	5.252e-05	6.37e-05	7.417e-05	8.38e-05
429	0	3.636e-05	7.144e-05	0.0001044	0.0001352	0.0001652	0.0001953	0.0002221	0.0002421	0.0002527	0.0002535	0.0002462	0.0002328	0.000215	0.0001938	0.000168	0.0001383	0.0001063	7.768e-05	5.489e-05	3.855e-05	2.942e-05	2.602e-05	2.429e-05	2.226e-05	1.848e-05	1.781e-05	1.688e-05	1.427e-05	7.976e-06	-1.84e-06	-1.339e-05	-2.602e-05	-4.071e-05	-5.041e-05	-5.295e-05	-4.794e-05	-4.133e-05	-2.807e-05	-8.977e-06	1.576e-05	4.391e-05	7.533e-05	0.0001063	0.0001406	0.0001699	0.0001917	0.0002077	0.0002217
430	6.776e-21	-8.756e-05	-0.0001526	-0.0001966	-0.0002221	-0.0002329	-0.000229	-0.0002128	-0.0001895	-0.0001579	-0.0001173	-6.717e-05	-1.746e-05	1.821e-05	3.996e-05	4.888e-05	4.778e-05	3.984e-05	2.814e-05	1.465e-05	7.447e-07	-1.186e-05	-2.309e-05	-3.446e-05	-4.369e-05	-4.996e-05	-5.205e-05	-5.149e-05	-5.004e-05	-4.761e-05	-4.213e-05	-3.399e-05	-2.395e-05	-1.069e-05	8.964e-06	3.281e-05	6.022e-05	8.945e-05	0.0001216	0.0001567	0.0001938	0.0002304	0.0002657	0.0002975	0.0003232	0.0003378	0.000344	0.0003418	0.0003314
431	-1.355e-20	-7.386e-05	-0.000134	-0.0001793	-0.0002116	-0.0002304	-0.0002365	-0.0002315	-0.000216	-0.00019	-0.0001538	-0.0001092	-6.539e-05	-2.869e-05	7.371e-08	2.218e-05	3.76e-05	4.739e-05	5.401e-05	5.775e-05	5.76e-05	5.462e-05	4.968e-05	4.463e-05	4.041e-05	3.721e-05	3.391e-05	2.818e-05	1.908e-05	5.483e-06	-1.211e-05	-3.193e-05	-5.375e-05	-7.701e-05	-9.98e-05	-0.0001232	-0.0001465	-0.0001677	-0.0001832	-0.000192	-0.0001922	-0.0001836	-0.000167	-0.0001437	-0.0001152	-8.436e-05	-5.162e-05	-1.767e-05	1.666e-05
432	1.186e-20	-2.714e-05	-4.587e-05	-5.871e-05	-6.82e-05	-7.709e-05	-8.45e-05	-9.086e-05	-9.641e-05	-9.664e-05	-9.271e-05	-8.482e-05	-7.823e-05	-7.627e-05	-7.72e-05	-7.761e-05	-7.559e-05	-6.926e-05	-5.833e-05	-4.508e-05	-3.327e-05	-2.129e-05	-8.289e-06	4.433e-06	1.712e-05	3.076e-05	4.345e-05	5.154e-05	5.179e-05	4.519e-05	3.517e-05	2.373e-05	1.101e-05	-2.986e-06	-1.466e-05	-2.553e-05	-3.779e-05	-4.957e-05	-5.602e-05	-5.612e-05	-5.144e-05	-4.473e-05	-3.721e-05	-2.851e-05	-1.821e-05	-9.395e-06	4.794e-08	1.118e-05	2.33e-05
433	-3.388e-21	2.11e-05	4.181e-05	6.219e-05	8.135e-05	9.884e-05	0.0001159	0.0001309	0.0001415	0.0001468	0.0001475	0.0001444	0.0001379	0.0001288	0.0001153	9.889e-05	8.102e-05	6.203e-05	4.396e-05	2.826e-05	1.55e-05	5.788e-06	-2.136e-06	-9.437e-06	-1.707e-05	-2.164e-05	-2.405e-05	-2.573e-05	-2.822e-05	-3.199e-05	-3.674e-05	-4.13e-05	-4.65e-05	-5.055e-05	-5.076e-05	-4.609e-05	-4.035e-05	-3.284e-05	-2.269e-05	-8.149e-06	1.142e-05	3.504e-05	5.986e-05	8.702e-05	0.0001145	0.0001387	0.0001583	0.0001761	0.0001909
434	4.066e-20	-0.0001513	-0.0002727	-0.0003689	-0.000437	-0.0004756	-0.0004843	-0.0004672	-0.0004271	-0.0003647	-0.0002865	-0.0001898	-9.002e-05	-2.133e-06	7.545e-05	0.0001397	0.000186	0.0002151	0.0002317	0.000236	0.0002286	0.0002121	0.0001851	0.0001478	9.967e-05	4.361e-05	-1.08e-05	-6.119e-05	-0.0001074	-0.0001493	-0.0001831	-0.000208	-0.0002222	-0.0002245	-0.0002107	-0.0001805	-0.0001372	-9.181e-05	-4.262e-05	9.575e-06	6.355e-05	0.0001139	0.0001614	0.0002033	0.0002403	0.0002647	0.0002762	0.0002773	0.0002743
435	0	-0.0004555	-0.000828	-0.001123	-0.001344	-0.001494	-0.00157	-0.001581	-0.001534	-0.001433	-0.001277	-0.001071	-0.0008578	-0.0006783	-0.0005261	-0.0003977	-0.0002912	-0.000207	-0.0001362	-7.736e-05	-2.625e-05	1.371e-05	4.771e-05	7.577e-05	9.423e-05	0.0001031	0.0001006	8.88e-05	6.903e-05	4.118e-05	9.939e-06	-2.32e-05	-5.458e-05	-8.502e-05	-0.0001116	-0.0001302	-0.0001426	-0.0001458	-0.0001401	-0.0001251	-0.0001034	-7.715e-05	-4.696e-05	-1.402e-05	2.163e-05	5.964e-05	9.876e-05	0.0001394	0.0001775
436	-1.016e-20	-3.216e-05	-4.982e-05	-5.608e-05	-5.608e-05	-5.074e-05	-4.01e-05	-2.699e-05	-1.331e-05	2.514e-06	2.152e-05	4.249e-05	5.849e-05	6.201e-05	5.567e-05	4.507e-05	3.063e-05	1.52e-05	4.035e-06	-2.347e-06	-4.502e-06	-2.692e-06	4.016e-06	1.174e-05	2.156e-05	3.441e-05	4.66e-05	5.608e-05	5.978e-05	5.462e-05	4.258e-05	2.27e-05	-3.238e-06	-3.288e-05	-6.012e-05	-8.565e-05	-0.0001108	-0.0001329	-0.0001491	-0.0001577	-0.0001569	-0.000149	-0.0001321	-0.0001074	-7.712e-05	-4.593e-05	-1.301e-05	2.195e-05	5.818e-05
437	-3.388e-21	-5.494e-05	-0.0001001	-0.0001322	-0.0001506	-0.0001585	-0.000153	-0.0001356	-0.000111	-7.675e-05	-3.582e-05	1.144e-05	5.982e-05	0.0001034	0.0001349	0.0001532	0.0001606	0.0001574	0.0001459	0.0001289	0.000106	8.008e-05	5.124e-05	1.923e-05	-1.327e-05	-4.031e-05	-6.05e-05	-7.488e-05	-8.607e-05	-9.354e-05	-9.73e-05	-9.944e-05	-0.0001004	-0.0001014	-0.0001001	-9.796e-05	-9.716e-05	-9.513e-05	-9.05e-05	-8.19e-05	-7.195e-05	-6.134e-05	-4.729e-05	-3.129e-05	-1.153e-05	9.365e-06	3.091e-05	5.349e-05	7.343e-05
438	-1.016e-20	-4.136e-05	-7.037e-05	-8.843e-05	-9.866e-05	-9.972e-05	-9.129e-05	-7.688e-05	-5.605e-05	-2.977e-05	3.364e-06	4.423e-05	8.788e-05	0.0001254	0.0001575	0.0001836	0.0002014	0.0002105	0.0002155	0.0002128	0.0002048	0.0001912	0.000171	0.0001411	0.0001053	6.473e-05	2.652e-05	-8.767e-06	-4.191e-05	-7.302e-05	-9.667e-05	-0.0001151	-0.0001263	-0.0001293	-0.0001169	-9.244e-05	-5.849e-05	-2.514e-05	8.077e-06	4.273e-05	7.721e-05	0.0001068	0.0001332	0.0001528	0.0001669	0.0001673	0.0001569	0.0001374	0.0001173
439	2.033e-20	-7.611e-05	-0.0001375	-0.0001824	-0.0002087	-0.0002187	-0.0002133	-0.0001955	-0.0001676	-0.0001298	-8.381e-05	-3.007e-05	2.577e-05	7.608e-05	0.0001192	0.0001488	0.000167	0.0001763	0.0001776	0.0001698	0.0001567	0.0001433	0.0001285	0.0001083	8.12e-05	5.032e-05	2.539e-05	3.107e-06	-1.904e-05	-3.614e-05	-4.107e-05	-4.02e-05	-3.85e-05	-3.475e-05	-2.446e-05	-5.716e-06	1.664e-05	3.321e-05	4.787e-05	6.593e-05	8.426e-05	9.69e-05	0.00011	0.000125	0.0001394	0.0001509	0.0001617	0.0001743	0.0001948
440	6.776e-21	6.77e-05	0.0001336	0.0001984	0.0002615	0.0003127	0.0003488	0.0003684	0.0003723	0.0003651	0.0003453	0.0003096	0.0002618	0.0002036	0.0001341	5.666e-05	-2.1e-05	-9.16e-05	-0.0001525	-0.0002027	-0.0002408	-0.0002659	-0.0002758	-0.000277	-0.0002699	-0.0002486	-0.0002192	-0.0001878	-0.0001605	-0.0001377	-0.0001199	-0.0001096	-0.0001047	-0.0001043	-0.0001029	-0.0001008	-0.0001055	-0.0001105	-0.0001092	-0.0001015	-8.935e-05	-7.302e-05	-5.045e-05	-2.417e-05	4.368e-06	3.222e-05	5.905e-05	8.817e-05	0.0001164
441	-4.235e-22	-6.121e-06	-9.778e-06	-1.141e-05	-9.463e-06	-3.249e-06	6.448e-06	1.79e-05	3.278e-05	5.081e-05	7.238e-05	9.769e-05	0.0001234	0.0001501	0.0001784	0.000203	0.0002215	0.0002333	0.0002425	0.000246	0.0002445	0.0002361	0.0002192	0.0001933	0.0001579	0.0001141	7.203e-05	3.262e-05	-4.725e-06	-4.342e-05	-7.8e-05	-0.0001076	-0.00013	-0.0001424	-0.0001382	-0.0001197	-8.843e-05	-5.781e-05	-2.69e-05	6.716e-06	4.421e-05	7.927e-05	0.0001119	0.0001405	0.0001646	0.0001741	0.0001728	0.000161	0.0001511
442	-2.033e-20	6.602e-05	0.0001317	0.000197	0.0002578	0.000309	0.000346	0.0003675	0.0003742	0.000371	0.000356	0.0003234	0.0002747	0.0002118	0.0001379	6.293e-05	-1.048e-05	-7.239e-05	-0.0001189	-0.0001512	-0.0001708	-0.0001783	-0.000168	-0.0001471	-0.0001162	-7.418e-05	-3.225e-05	5.168e-06	2.884e-05	3.5e-05	2.833e-05	7.84e-06	-1.979e-05	-5.635e-05	-9.153e-05	-0.0001289	-0.000173	-0.0002149	-0.0002471	-0.0002662	-0.0002705	-0.000266	-0.0002501	-0.0002291	-0.0002011	-0.0001748	-0.0001431	-0.000102	-5.443e-05
443	-6.776e-21	-0.0001156	-0.0002104	-0.0002904	-0.0003464	-0.0003832	-0.0004033	-0.0004029	-0.0003815	-0.0003374	-0.0002837	-0.0002135	-0.0001415	-7.622e-05	-1.549e-05	3.597e-05	8.255e-05	0.0001236	0.0001537	0.0001748	0.0001847	0.000192	0.0001958	0.0001973	0.0001963	0.000192	0.0001893	0.0001842	0.0001796	0.000178	0.0001767	0.0001803	0.0001861	0.0001882	0.0001933	0.0001992	0.0002089	0.0002208	0.0002385	0.0002598	0.0002842	0.0003163	0.0003538	0.0003959	0.0004498	0.0005046	0.0005625	0.0006193	0.0006702
444	-6.776e-21	4.471e-05	8.868e-05	0.0001307	0.0001704	0.0002047	0.0002348	0.0002569	0.0002648	0.0002638	0.0002515	0.0002263	0.0001923	0.0001508	0.0001049	5.988e-05	1.78e-05	-1.836e-05	-4.435e-05	-5.657e-05	-5.667e-05	-4.436e-05	-1.998e-05	5.915e-06	3.142e-05	5.823e-05	7.869e-05	8.778e-05	8.474e-05	7.097e-05	4.894e-05	1.431e-05	-2.99e-05	-8.057e-05	-0.0001248	-0.0001619	-0.0001987	-0.0002281	-0.0002422	-0.0002437	-0.0002343	-0.0002193	-0.000192	-0.0001555	-0.0001114	-6.977e-05	-2.791e-05	2.04e-05	7.161e-05
445	-6.776e-21	-7.489e-05	-0.0001388	-0.0001908	-0.0002217	-0.0002356	-0.0002358	-0.0002181	-0.0001803	-0.0001285	-6.793e-05	1.493e-06	7.39e-05	0.0001444	0.0002112	0.0002619	0.000302	0.0003326	0.0003486	0.0003492	0.0003408	0.0003259	0.0003046	0.0002781	0.0002444	0.0002061	0.0001721	0.0001417	0.000115	9.219e-05	7.555e-05	6.26e-05	5.618e-05	5.264e-05	5.247e-05	5.895e-05	7.172e-05	8.974e-05	0.0001101	0.000134	0.0001616	0.0001923	0.0002293	0.0002674	0.0003103	0.0003537	0.0003929	0.0004241	0.000442
446	-1.694e-21	2.127e-05	4.777e-05	7.931e-05	0.0001078	0.0001297	0.0001427	0.0001474	0.0001432	0.0001337	0.000119	9.294e-05	5.71e-05	1.029e-05	-4.505e-05	-9.645e-05	-0.0001395	-0.0001681	-0.0001832	-0.0001846	-0.000174	-0.0001518	-0.0001127	-6.846e-05	-2.127e-05	3.021e-05	7.596e-05	0.0001065	0.000118	0.0001117	9.071e-05	5.503e-05	9.382e-06	-4.561e-05	-9.633e-05	-0.000143	-0.0001904	-0.0002317	-0.0002564	-0.0002652	-0.0002595	-0.0002452	-0.0002211	-0.0001914	-0.000156	-0.0001247	-9.351e-05	-5.757e-05	-1.957e-05
447	2.541e-21	-1.965e-06	-2.526e-06	-1.987e-06	-1.207e-07	3.671e-06	9.208e-06	1.547e-05	2.33e-05	3.323e-05	4.536e-05	5.904e-05	7.4e-05	8.922e-05	0.0001052	0.0001201	0.0001309	0.000138	0.000144	0.0001465	0.0001442	0.0001373	0.0001257	0.0001072	8.312e-05	5.431e-05	2.45e-05	-2.667e-06	-2.896e-05	-5.614e-05	-8.129e-05	-0.0001022	-0.0001188	-0.0001299	-0.0001315	-0.0001253	-0.0001128	-9.778e-05	-8.262e-05	-6.506e-05	-4.505e-05	-2.452e-05	-5.229e-06	1.233e-05	2.72e-05	3.461e-05	3.702e-05	3.467e-05	3.01e-05
448	3.388e-21	4.139e-05	8.065e-05	0.0001164	0.0001477	0.0001732	0.0001956	0.000212	0.0002176	0.0002136	0.0002019	0.0001854	0.0001674	0.0001495	0.0001314	0.0001131	9.571e-05	7.777e-05	6.194e-05	5.012e-05	4.25e-05	3.795e-05	3.443e-05	2.861e-05	1.964e-05	9.416e-06	-2.159e-06	-1.554e-05	-2.887e-05	-4.113e-05	-5.079e-05	-5.852e-05	-6.369e-05	-6.526e-05	-6.034e-05	-4.918e-05	-3.463e-05	-1.561e-05	7.103e-06	3.186e-05	5.708e-05	8.136e-05	0.000105	0.0001264	0.0001446	0.000157	0.0001637	0.0001666	0.0001634
449	-3.388e-21	-4.37e-05	-7.705e-05	-9.873e-05	-0.0001081	-0.0001091	-0.0001038	-9.225e-05	-7.472e-05	-5.158e-05	-2.508e-05	-7.733e-08	1.779e-05	2.696e-05	2.635e-05	1.482e-05	-1.933e-06	-2.104e-05	-4.223e-05	-6.471e-05	-8.636e-05	-0.0001047	-0.0001125	-0.0001104	-0.0001044	-9.2e-05	-7.333e-05	-5.392e-05	-3.438e-05	-1.434e-05	5.438e-06	2.432e-05	4.19e-05	5.191e-05	5.621e-05	5.912e-05	5.846e-05	5.782e-05	6.109e-05	6.716e-05	7.433e-05	8.541e-05	0.0001009	0.0001192	0.0001443	0.0001731	0.0002032	0.0002366	0.0002679
450	3.388e-21	2.091e-05	4.095e-05	6.037e-05	7.902e-05	9.725e-05	0.0001156	0.0001323	0.0001449	0.0001518	0.000154	0.0001498	0.0001417	0.0001297	0.0001144	9.405e-05	6.781e-05	3.765e-05	6.82e-06	-2.276e-05	-4.747e-05	-6.781e-05	-8.217e-05	-9.255e-05	-0.0001004	-0.000106	-0.0001049	-9.469e-05	-7.839e-05	-5.836e-05	-3.627e-05	-1.581e-05	2.405e-06	1.83e-05	3.357e-05	5.164e-05	7.268e-05	9.122e-05	0.000105	0.0001163	0.0001272	0.0001396	0.0001553	0.0001745	0.0001967	0.0002194	0.000239	0.000254	0.0002675
451	-6.776e-21	-4.734e-05	-8.585e-05	-0.0001133	-0.0001304	-0.0001398	-0.0001381	-0.000127	-0.0001113	-9.054e-05	-6.417e-05	-3.362e-05	-2.027e-06	2.647e-05	4.828e-05	6.263e-05	7.268e-05	7.665e-05	7.636e-05	7.432e-05	7.031e-05	6.456e-05	5.903e-05	5.054e-05	3.841e-05	2.677e-05	1.713e-05	6.744e-06	-3.082e-06	-1.187e-05	-1.849e-05	-2.125e-05	-2.08e-05	-1.861e-05	-1.207e-05	-6.778e-07	1.202e-05	2.486e-05	4.03e-05	5.73e-05	7.415e-05	8.896e-05	9.96e-05	0.0001076	0.0001126	0.0001137	0.0001105	0.0001049	9.817e-05
452	-1.016e-20	5.466e-05	0.0001061	0.0001548	0.0001854	0.0001999	0.0002036	0.0001952	0.0001737	0.0001402	0.0001035	6.317e-05	2.423e-05	-9.715e-06	-4.15e-05	-6.4e-05	-8.181e-05	-9.882e-05	-0.0001115	-0.0001215	-0.0001299	-0.0001376	-0.0001408	-0.0001428	-0.0001477	-0.0001525	-0.0001563	-0.000155	-0.000147	-0.0001366	-0.0001224	-0.0001029	-7.855e-05	-5.494e-05	-3.11e-05	-5.906e-06	1.968e-05	4.467e-05	6.651e-05	8.283e-05	9.74e-05	0.0001101	0.0001182	0.0001227	0.0001267	0.0001291	0.0001313	0.0001331	0.0001352
453	-3.388e-21	4.883e-05	8.442e-05	0.0001151	0.0001398	0.0001577	0.0001691	0.0001728	0.0001701	0.0001602	0.0001424	0.000112	8.286e-05	5.754e-05	2.933e-05	1.679e-07	-3.155e-05	-6.579e-05	-9.972e-05	-0.0001335	-0.0001644	-0.0001939	-0.0002186	-0.0002439	-0.0002692	-0.0002912	-0.0003079	-0.0003151	-0.0003146	-0.0003112	-0.0003082	-0.0003056	-0.0003004	-0.0002951	-0.0002895	-0.0002791	-0.0002657	-0.0002539	-0.0002467	-0.0002419	-0.0002343	-0.0002166	-0.0001919	-0.0001628	-0.0001286	-8.861e-05	-4.852e-05	-8.868e-06	3.163e-05
[truncated: 71 more columns]
