# Supplementary material for: Fractional killing arises from cell-to-cell variability in overcoming a caspase activity threshold
Source: Mol Syst Biol. 2015 May 7;11(5):803. doi: 10.15252/msb.20145584 (PMC4461398; doi:10.15252/msb.20145584)
Supplement: Supplementary file 3 [file msb0011-0803-sd3.zip › All_data/028_TRAIL (1 ngml) + Bortezomib (100 nM)_2/FRET_ratios.tsv]

Cell #	T=5min	T=10min	T=15min	T=20min	T=25min	T=30min	T=35min	T=40min	T=45min	T=50min	T=55min	T=60min	T=65min	T=70min	T=75min	T=80min	T=85min	T=90min	T=95min	T=100min	T=105min	T=110min	T=115min	T=120min	T=125min	T=130min	T=135min	T=140min	T=145min	T=150min	T=155min	T=160min	T=165min	T=170min	T=175min	T=180min	T=185min	T=190min	T=195min	T=200min	T=205min	T=210min	T=215min	T=220min	T=225min	T=230min	T=235min	T=240min	T=245min
1	0.041415	0.036305	0.03184	0.027817	0.023658	0.020065	0.016772	0.013678	0.011124	0.0086618	0.0065527	0.0049753	0.0033755	0.0020587	0.00075591	0.00022369	0.00035354	0.00052029	0.00062641	0.00097227	0.0018809	0.0023896	0.0031941	0.0047108	0.0052042	0.0060031	0.0063099	0.0054944	0.0044161	0.0034716	0.0022973	0.00060158	0.00015584	1e-05	1e-05	1e-05	1e-05	1e-05	1e-05	0.00080935	0.0018308	0.002775	0.0040776	0.0050289	0.0061125	0.0069922	0.0075085	0.0075916	0.0077874
2	0.029406	0.023275	0.017576	0.012592	0.0087327	0.0053436	0.0033817	0.002921	0.0029563	0.0038442	0.0054666	0.0071029	0.0088187	0.01008	0.011319	0.011973	0.012231	0.011717	0.010718	0.009535	0.0083145	0.0069862	0.0056834	0.0044762	0.0034675	0.0024596	0.001576	0.00073438	0.00065857	0.00077737	0.00067176	0.00019532	1e-05	1e-05	1e-05	1e-05	1e-05	1e-05	0.00070044	0.001406	0.0018486	0.0025118	0.0037374	0.0053562	0.0069981	0.0082806	0.0091145	0.0098524	0.010089
3	0.076017	0.065696	0.056196	0.048352	0.041485	0.035913	0.030874	0.026359	0.022385	0.019007	0.017106	0.015574	0.013958	0.012837	0.011659	0.010175	0.0081172	0.0063939	0.0051767	0.004595	0.0039442	0.0034113	0.0033498	0.0036839	0.0035682	0.0033261	0.0035047	0.0041706	0.0046758	0.0048422	0.0046723	0.0052119	0.0050577	0.0050418	0.0050794	0.0049057	0.0043694	0.003682	0.002505	0.0015957	0.0011207	0.00044559	1e-05	1e-05	1e-05	1e-05	1e-05	1e-05	0.00015514
4	0.010823	0.0084289	0.0060264	0.003583	0.0019217	0.00057242	0.000127	0.00080358	0.0015918	0.0029601	0.0043891	0.0055915	0.0067291	0.0078365	0.0089484	0.0095215	0.0091038	0.008091	0.0067023	0.0050494	0.0036961	0.0025544	0.0013392	2.0446e-05	1e-05	1e-05	1e-05	1e-05	1e-05	1e-05	0.00098992	0.0014022	0.0015731	0.0018182	0.0024204	0.0030299	0.0035612	0.0043514	0.0055225	0.0061144	0.006858	0.0077322	0.0089515	0.010911	0.013045	0.014829	0.016341	0.017341	0.017807
5	0.065863	0.053352	0.042528	0.032774	0.023615	0.017148	0.011829	0.0077854	0.0054115	0.0040342	0.0038403	0.0049751	0.0056243	0.0058821	0.0058272	0.006697	0.0064149	0.0058882	0.0051352	0.0045061	0.0043646	0.0036125	0.0031016	0.0035324	0.0037432	0.0041015	0.0035219	0.0029992	0.0024352	0.0020396	0.0013152	1e-05	1e-05	1e-05	1e-05	1e-05	1e-05	0.00011885	0.0012475	0.0026485	0.0035725	0.0048156	0.0066237	0.0079907	0.0092511	0.0095352	0.0093276	0.0086122	0.0079948
6	0.070784	0.058963	0.048543	0.03955	0.03135	0.024617	0.018466	0.013122	0.0090112	0.0056722	0.0037816	0.0032526	0.0024787	0.0015984	0.00068536	0.00025321	1e-05	1e-05	1e-05	0.0001203	0.0010831	0.0012751	0.001632	0.0027324	0.0032571	0.0036785	0.0037831	0.0033213	0.0027866	0.0025087	0.0018008	0.00045025	0.00032438	1e-05	1e-05	1e-05	1e-05	0.00066589	0.0016475	0.0026388	0.0035856	0.0047546	0.0061628	0.0070677	0.0081001	0.0088425	0.0093392	0.0095334	0.0098207
7	0.012311	0.0092507	0.0060338	0.0026855	0.00024278	1e-05	1e-05	1e-05	1e-05	1e-05	1e-05	0.00080117	0.0018505	0.003002	0.0044311	0.0055408	0.006036	0.0061182	0.006384	0.006422	0.0067022	0.0068282	0.0065331	0.006301	0.0058786	0.0053891	0.0048252	0.0044421	0.0046843	0.0044607	0.0040956	0.0033547	0.0028302	0.002691	0.0027202	0.0031508	0.0040646	0.0052559	0.0069194	0.0080508	0.0094761	0.010949	0.01258	0.014247	0.015713	0.016812	0.017562	0.017628	0.01727
8	0.0026372	0.001026	1e-05	1e-05	1e-05	1e-05	0.00035454	0.0015048	0.0023053	0.0032219	0.0051035	0.0069033	0.0083141	0.0096297	0.0099929	0.010017	0.0097562	0.0093146	0.0087833	0.008775	0.0088278	0.0084217	0.0082268	0.008185	0.0079177	0.007505	0.0070923	0.0068817	0.0069898	0.0065657	0.0057937	0.0047862	0.0038296	0.0024605	0.0012631	0.00034253	1.8075e-05	1e-05	1e-05	1e-05	0.0002715	0.00037176	0.00098518	0.001829	0.0028097	0.0034793	0.0041576	0.0045676	0.0047046
9	0.039891	0.033876	0.02827	0.02389	0.019868	0.016424	0.013583	0.011298	0.0096248	0.0081658	0.0077489	0.0074168	0.0071701	0.0072286	0.0069683	0.0066467	0.0060462	0.0054553	0.0047576	0.0041929	0.0038309	0.0033405	0.0034328	0.003531	0.003001	0.002424	0.0020128	0.0021469	0.0023211	0.0026802	0.0027801	0.0029481	0.0028847	0.002303	0.0018303	0.0017586	0.0015878	0.0014542	0.00093846	0.00039406	1e-05	1e-05	1e-05	1e-05	1e-05	1e-05	6.1033e-05	0.0004904	0.00087648
10	0.012014	0.010113	0.0084977	0.0079736	0.007969	0.0077994	0.0079495	0.0087623	0.0091478	0.0099295	0.011534	0.013229	0.01462	0.01569	0.015809	0.01544	0.014805	0.014221	0.013469	0.013164	0.01275	0.011678	0.010979	0.010169	0.0094771	0.0084653	0.0073346	0.0066129	0.0058005	0.0047557	0.0035549	0.0022525	0.0014261	1e-05	1e-05	1e-05	1e-05	1e-05	1e-05	7.2953e-05	0.0011451	0.0019942	0.0031996	0.0042557	0.0058196	0.0072888	0.0086364	0.0097362	0.0098346
11	0.064563	0.054308	0.044778	0.036358	0.02862	0.022831	0.018155	0.014602	0.01239	0.010857	0.010633	0.010801	0.010687	0.01064	0.010424	0.01092	0.01061	0.0099811	0.0090923	0.0082696	0.0079441	0.006822	0.0061734	0.0062529	0.005949	0.0056149	0.0044172	0.0033448	0.0026704	0.002071	0.0012328	1e-05	1e-05	1e-05	1e-05	1e-05	1e-05	2.9728e-05	0.00083406	0.0016582	0.0024329	0.0034232	0.0048912	0.0061159	0.0072612	0.0081763	0.0087702	0.008707	0.0087907
12	0.0096529	0.0076411	0.0060953	0.0053168	0.0049891	0.0044563	0.0048311	0.0055931	0.0060303	0.0069721	0.0086057	0.010308	0.011842	0.012759	0.01322	0.013428	0.013493	0.012603	0.011851	0.011258	0.010458	0.0092216	0.0080827	0.0069827	0.0059202	0.0046855	0.0034849	0.002369	0.0019873	0.0015263	0.0011435	0.0004737	1e-05	1e-05	1e-05	1e-05	1e-05	1e-05	1e-05	0.0007346	0.001347	0.0016434	0.0026368	0.0037356	0.0050188	0.006042	0.0069504	0.0077958	0.0080142
13	1e-05	1e-05	1e-05	0.0029845	0.005347	0.0075061	0.0092619	0.010347	0.011229	0.010886	0.010501	0.010158	0.010168	0.010149	0.010556	0.010511	0.010216	0.0093977	0.0090387	0.0088431	0.0091259	0.0089283	0.0083196	0.0072465	0.005929	0.0040853	0.002875	0.0020162	0.0018655	0.0012045	0.0002442	1e-05	1e-05	1e-05	0.0001035	0.0012044	0.0026945	0.0039836	0.0053937	0.0065655	0.0083523	0.010125	0.011943	0.013453	0.014852	0.016051	0.017123	0.018192	0.019496
14	0.031382	0.025909	0.02118	0.017865	0.015213	0.012816	0.011226	0.010231	0.009501	0.0091103	0.0097133	0.010652	0.011814	0.012503	0.012402	0.012053	0.011587	0.010793	0.010348	0.010117	0.010124	0.0096549	0.0094867	0.009276	0.0089589	0.0085638	0.007998	0.0076303	0.007485	0.0068285	0.0058397	0.0044612	0.0035791	0.0023838	0.0012568	0.00054087	7.4436e-05	1e-05	1e-05	1e-05	1e-05	1e-05	1e-05	0.00018816	0.00053323	0.00094569	0.0012487	0.0017661	0.0020387
15	0.012933	0.010092	0.00776	0.0057887	0.0042225	0.0029993	0.0021623	0.0015834	0.0011744	0.00092312	0.0011984	0.001688	0.0021943	0.0024016	0.0026039	0.0024172	0.0019794	0.0012249	0.00069806	0.00046907	0.00046684	8.9702e-05	1e-05	1e-05	1e-05	1e-05	1e-05	1e-05	0.00068098	0.0012096	0.0013012	0.0011587	0.0010526	0.00082977	0.00049478	0.00040462	0.00063195	0.00068952	0.00058187	0.00032817	0.00026879	0.00047365	0.00089428	0.0016119	0.0024405	0.0034437	0.0043975	0.0053544	0.0062814
16	0.012257	0.01195	0.011939	0.01229	0.012216	0.011889	0.011439	0.010699	0.0096718	0.0078867	0.0065719	0.0058278	0.0051892	0.0046379	0.0044615	0.0042206	0.0037909	0.0032315	0.0032684	0.0037111	0.0044263	0.0052463	0.005494	0.005958	0.0058121	0.0052613	0.0048207	0.0043978	0.0043295	0.0034221	0.0020933	0.0010164	1e-05	1e-05	1e-05	1e-05	1e-05	1e-05	3.6402e-05	0.00085498	0.0024154	0.0038252	0.0050993	0.0059337	0.0065534	0.007384	0.0081996	0.0087477	0.0090212
17	0.039055	0.033025	0.027764	0.023592	0.020013	0.016759	0.014405	0.012579	0.010897	0.0095831	0.0091552	0.0092003	0.0093019	0.0090005	0.0083575	0.0078231	0.0072167	0.0062471	0.0057703	0.0055228	0.0054904	0.0051766	0.0049096	0.0046733	0.0043016	0.0038385	0.0031313	0.002436	0.0020599	0.0012789	0.0005487	1e-05	1e-05	1e-05	1e-05	1e-05	1e-05	0.00027435	0.0012259	0.0018098	0.0024308	0.0027153	0.0034038	0.0035408	0.0037516	0.0039035	0.0040533	0.0042059	0.004495
18	0.0030754	0.0029491	0.0025487	0.0029956	0.0035242	0.0042742	0.0047944	0.0049792	0.0055169	0.0055712	0.0062946	0.0069205	0.0073504	0.0078756	0.0077752	0.0071776	0.0064852	0.0054248	0.0044152	0.0033308	0.0029412	0.0019864	0.0011792	0.00073431	1e-05	1e-05	1e-05	1e-05	1e-05	0.00060687	0.00094928	0.00061204	0.00082269	0.00050111	4.7463e-05	0.00032607	0.00059907	0.00087344	0.00065187	0.00012055	1e-05	1e-05	0.00062863	0.00087046	0.0014093	0.001998	0.0020729	0.0022736	0.002354
19	1e-05	1e-05	1e-05	0.00042889	0.002181	0.0036359	0.0050932	0.0060313	0.006757	0.0065615	0.0060699	0.0058538	0.0054828	0.0046836	0.0045557	0.0039523	0.0036136	0.0026986	0.0024568	0.0025937	0.0028961	0.0031566	0.0030145	0.0029928	0.0026307	0.0018971	0.0017927	0.0014781	0.0017696	0.0014616	0.00073222	0.00020978	1e-05	1e-05	1e-05	0.00047887	0.0013585	0.0021616	0.0034343	0.0043417	0.0055846	0.0067082	0.0078417	0.0087498	0.00921	0.0096691	0.0099451	0.010064	0.010324
20	0.0050927	0.0044189	0.0041801	0.0038788	0.003723	0.0037041	0.0038072	0.0041744	0.0045515	0.0046036	0.0049391	0.0053167	0.005928	0.0059265	0.006317	0.0060477	0.0056247	0.004922	0.0041241	0.0036739	0.0034712	0.0030112	0.0026038	0.0021024	0.0016524	0.00064042	0.0001902	1e-05	0.00033935	0.00036041	1e-05	1e-05	1e-05	1e-05	1e-05	1e-05	0.00020615	0.00092764	0.0015786	0.0019353	0.002688	0.0033916	0.0039148	0.0045125	0.0050697	0.0054469	0.0055084	0.0055942	0.0058455
21	0.014653	0.01251	0.011101	0.0096842	0.0082304	0.0070077	0.0058843	0.0052418	0.0046409	0.0033692	0.0023637	0.0020646	0.002107	0.0019623	0.0023996	0.0025102	0.0025503	0.0026229	0.0024768	0.0025011	0.0031865	0.0039364	0.0045837	0.0050935	0.0052763	0.0050409	0.0049544	0.0046257	0.0044728	0.0042463	0.0039316	0.0032612	0.0025225	0.0016543	0.00075349	0.00018839	1e-05	1e-05	1e-05	1e-05	1e-05	1e-05	0.0002523	0.00056629	0.00093795	0.0017348	0.0029903	0.0047816	0.0068702
22	1e-05	0.051981	0.10127	0.14736	0.18025	0.20641	0.22546	0.25305	0.27455	0.2707	0.26895	0.2576	0.24924	0.24263	0.23777	0.22942	0.22572	0.22537	0.20371	0.18477	0.17929	0.16876	0.15892	0.14458	0.13083	0.11622	0.10509	0.091338	0.077915	0.074174	0.068455	0.059898	0.053146	0.050255	0.049553	0.045308	0.042108	0.039184	0.037251	0.035054	0.032202	0.030289	0.02858	0.026713	0.022069	0.015896	0.01302	0.01022	0.0069313
23	1e-05	1e-05	1e-05	1e-05	1e-05	1e-05	0.0004774	0.0011366	0.0013217	0.0019472	0.0026873	0.0030198	0.0034733	0.003893	0.0039076	0.0036957	0.0035709	0.0031648	0.0030338	0.0033285	0.0037608	0.0039124	0.0042276	0.004366	0.0043344	0.0042285	0.0040178	0.0038372	0.0041518	0.0043555	0.004188	0.0035384	0.0033062	0.0027741	0.0022792	0.0021393	0.002265	0.0026889	0.0032292	0.0032242	0.003307	0.0034629	0.0040076	0.0044644	0.0052712	0.0062525	0.0069496	0.0076821	0.008298
24	1e-05	1e-05	1e-05	1e-05	0.00068096	0.0017582	0.0026682	0.0037448	0.0046457	0.005482	0.0066578	0.0074635	0.0081631	0.0088964	0.0090269	0.0089858	0.0088531	0.0087431	0.0085335	0.0080619	0.0076553	0.0070174	0.0066651	0.0062017	0.005552	0.0048112	0.0040775	0.0035475	0.0033276	0.0028154	0.0027274	0.0020362	0.001613	0.00084815	0.00019487	1e-05	0.00019398	0.0003054	0.00032498	0.00017594	8.0717e-05	1e-05	1e-05	0.00018753	0.00052074	0.0010424	0.0013183	0.0017029	0.0024654
25	0.015932	0.011737	0.0081782	0.0052472	0.0023573	1e-05	1e-05	1e-05	1e-05	1e-05	1e-05	7.3283e-05	0.0014444	0.0028172	0.0042606	0.0062006	0.0079929	0.0092085	0.010082	0.011413	0.013081	0.013933	0.01505	0.016182	0.017044	0.017404	0.017357	0.016863	0.016866	0.016717	0.015638	0.014224	0.013254	0.011762	0.010285	0.0087964	0.0079332	0.0070657	0.0067688	0.0062016	0.0056156	0.0059896	0.0064537	0.0067195	0.0074673	0.0082948	0.0091742	0.0094757	0.010169
26	0.0076159	0.0081837	0.009222	0.010095	0.010774	0.011055	0.011075	0.011099	0.01079	0.0099965	0.0093141	0.0088737	0.0084754	0.0079874	0.0079406	0.0074832	0.0070614	0.0066828	0.0061225	0.005737	0.0057903	0.0056782	0.0056476	0.0057356	0.005433	0.004618	0.0044379	0.0041784	0.0042384	0.0041993	0.0038496	0.003105	0.0023371	0.0014857	0.00057698	0.00016351	0.00021426	1e-05	1e-05	1e-05	1e-05	1e-05	1e-05	0.00010133	0.00044664	0.00078334	0.0009867	0.0010932	0.0014457
27	0.00020555	1e-05	1e-05	1e-05	1e-05	1e-05	1e-05	0.00074782	0.0018034	0.0020291	0.0038603	0.0058064	0.0076561	0.009032	0.0089773	0.0092762	0.0086245	0.0076626	0.0067647	0.0055787	0.0052113	0.0039464	0.0029952	0.0021857	0.0017184	0.0015004	0.0012573	0.0011954	0.0012412	0.0017637	0.0021843	0.0023147	0.0023147	0.001735	0.00082334	8.239e-05	0.00023179	0.00020634	0.00033704	0.00068831	0.00053275	0.00088258	0.0010258	0.0019114	0.0034697	0.0057325	0.0079517	0.0091726	0.010843
28	0.0027252	0.0020457	0.0011285	0.00064317	0.00068425	0.0011226	0.0017027	0.0021364	0.0024502	0.0027695	0.0036669	0.0043712	0.0052418	0.0060478	0.0066444	0.0067097	0.0064765	0.0057557	0.005329	0.0052552	0.0054627	0.0052234	0.0049955	0.0045132	0.0040797	0.0035198	0.0030932	0.0027153	0.0029972	0.0027941	0.0024181	0.0017065	0.0010591	0.00028	1e-05	1e-05	1e-05	1e-05	1e-05	1e-05	3.9305e-05	0.00060818	0.0014731	0.0024508	0.003451	0.0042486	0.0049429	0.0058288	0.0066339
29	1e-05	0.0067651	0.013021	0.02105	0.027359	0.031264	0.03341	0.035235	0.034507	0.030964	0.029898	0.02731	0.026615	0.026127	0.024564	0.023076	0.02192	0.02192	0.02097	0.021343	0.023288	0.023388	0.023787	0.023753	0.023488	0.022807	0.021791	0.021172	0.020171	0.019955	0.018817	0.01714	0.015453	0.016199	0.016151	0.01493	0.014665	0.014946	0.015396	0.015678	0.015598	0.015163	0.014852	0.015024	0.012031	0.0081871	0.0061409	0.0039511	0.0017265
30	0.0031918	0.0081293	0.013356	0.019143	0.0234	0.026918	0.028891	0.029557	0.029488	0.027742	0.028097	0.027406	0.027203	0.026251	0.025343	0.024409	0.022591	0.021459	0.021106	0.021043	0.021384	0.019568	0.018377	0.017656	0.017113	0.01588	0.014696	0.014797	0.014581	0.014122	0.012857	0.011365	0.009572	0.0088238	0.0072171	0.0047944	0.0035241	0.0030134	0.0026843	0.0023279	0.0016004	0.0012486	0.00080475	0.0017768	0.0011402	0.00023001	0.00067424	0.00058799	0.00011329
31	0.0016208	0.0056963	0.0092098	0.015492	0.019713	0.021586	0.021709	0.02108	0.018098	0.012349	0.0096663	0.0057735	0.0041925	0.0030764	0.00083102	1e-05	1e-05	1e-05	1e-05	0.00048397	0.0036051	0.0054895	0.0077535	0.0094437	0.011118	0.012042	0.012309	0.012696	0.012049	0.011552	0.0097516	0.0075967	0.0046246	0.0040654	0.0025931	0.00028995	1e-05	1e-05	0.00025174	0.0014502	0.0029565	0.004666	0.0064625	0.0097088	0.0095758	0.0087674	0.0092934	0.0096175	0.0095042
32	1e-05	0.0080955	0.018153	0.031118	0.040256	0.047328	0.051521	0.05482	0.054484	0.048099	0.045972	0.04017	0.037484	0.035752	0.032911	0.029961	0.02575	0.023463	0.01952	0.018764	0.021058	0.020819	0.022108	0.021966	0.02171	0.019784	0.017777	0.018061	0.017014	0.017045	0.014325	0.010682	0.0059056	0.0049651	0.0033981	4.2307e-05	1e-05	0.00061473	0.00059304	0.00081343	0.0014615	0.0023618	0.0039697	0.0071104	0.0049346	0.0015583	0.0017268	0.00055932	1e-05
33	0.011294	0.0085715	0.0067298	0.0049603	0.0034185	0.0017176	0.0013594	0.0022439	0.0029022	0.0038034	0.0046645	0.0056271	0.0066567	0.0072587	0.0077866	0.0084824	0.0093759	0.0094241	0.0088175	0.0085322	0.0081846	0.0078545	0.0078629	0.0078126	0.0074302	0.0070112	0.006428	0.0052745	0.0045454	0.0042162	0.0032878	0.0025429	0.0019767	0.0010713	0.00024555	1e-05	1e-05	1e-05	1e-05	1e-05	1e-05	0.00073658	0.0014464	0.0020599	0.0032117	0.0045617	0.0059543	0.0071976	0.0086018
34	1e-05	1e-05	0.00044954	0.0012823	0.0019592	0.00264	0.0032301	0.0035824	0.0037225	0.0035987	0.0035502	0.0024705	0.0013991	0.00050858	3.8111e-05	1e-05	1e-05	1e-05	1e-05	0.00074649	0.0017015	0.0024443	0.0035883	0.0044854	0.0053147	0.0057221	0.0058811	0.0057604	0.0061637	0.0061051	0.0055445	0.0049054	0.0044413	0.0042118	0.0041892	0.0043788	0.0049236	0.0059175	0.0073673	0.0082488	0.009431	0.011944	0.014819	0.018153	0.021502	0.025194	0.029421	0.034469	0.039997
35	0.023604	0.019828	0.016113	0.013279	0.010508	0.0074126	0.0049679	0.0035176	0.0018396	0.00021604	1e-05	1e-05	1e-05	1e-05	1e-05	1e-05	0.00046359	0.00097044	0.00096823	0.0015225	0.0023782	0.002933	0.0041041	0.0051158	0.005706	0.0062208	0.006794	0.0075123	0.0086021	0.0098499	0.010647	0.011082	0.011456	0.011627	0.011879	0.012288	0.012861	0.013513	0.014145	0.014467	0.014795	0.01513	0.015797	0.01653	0.017372	0.018001	0.018574	0.019087	0.019523
36	1e-05	1e-05	1e-05	1e-05	1e-05	0.00098766	0.0031006	0.0051712	0.0064329	0.0076127	0.0082819	0.0080126	0.0082367	0.0078931	0.007732	0.0075936	0.0077694	0.007877	0.0078763	0.0082075	0.0085132	0.0088567	0.0092125	0.0090346	0.0090597	0.0086845	0.0082124	0.0070266	0.0059259	0.0049631	0.0039347	0.0025624	0.0015151	0.0008324	0.00022382	5.3091e-05	1e-05	0.00016587	0.001152	0.0020792	0.0028776	0.0038569	0.0049791	0.0059277	0.0065461	0.0074367	0.0079877	0.0090291	0.0097225
37	0.0056558	0.0045404	0.0039186	0.0032705	0.0031195	0.0029429	0.0034785	0.0046818	0.0051902	0.0062624	0.0072155	0.0082974	0.0097237	0.011154	0.012194	0.013169	0.013695	0.013825	0.013811	0.014364	0.014784	0.014845	0.014859	0.014747	0.013929	0.013138	0.012218	0.011222	0.010365	0.009351	0.0078689	0.0061051	0.0048598	0.0034648	0.0018254	0.00065305	1e-05	1e-05	1e-05	1e-05	1e-05	1e-05	6.6826e-05	0.00045863	0.0013165	0.0025336	0.0037699	0.0049808	0.0062897
38	1e-05	1e-05	1e-05	0.0056813	0.014568	0.020653	0.024125	0.026667	0.025755	0.020711	0.019129	0.014663	0.012187	0.010914	0.0099116	0.009567	0.0093708	0.010611	0.0099552	0.011745	0.014498	0.015521	0.017331	0.019067	0.020196	0.018991	0.016962	0.015495	0.012915	0.012038	0.0094485	0.00693	0.0035132	0.003225	0.0016886	1e-05	1e-05	1e-05	0.00062742	0.0019593	0.003009	0.0039291	0.0056278	0.0079104	0.0060764	0.0031637	0.003269	0.0025246	0.001367
39	0.0050891	0.0058305	0.0066531	0.0082338	0.0091283	0.0098212	0.010212	0.01065	0.010825	0.010033	0.010291	0.010235	0.010789	0.011332	0.01174	0.012256	0.012583	0.01308	0.01339	0.013801	0.014632	0.014813	0.015137	0.01503	0.014424	0.013403	0.012371	0.011318	0.010227	0.0089989	0.0074315	0.0055941	0.003665	0.0020694	0.00080952	1e-05	1e-05	1e-05	1e-05	1e-05	1e-05	0.00014357	0.00096944	0.0021691	0.0029498	0.0032887	0.0037683	0.0038865	0.0041393
40	1e-05	1e-05	1e-05	1e-05	1e-05	1e-05	0.00081099	0.0014544	0.0017501	0.0023968	0.0035944	0.0037447	0.0038279	0.003557	0.0034588	0.003354	0.0033766	0.0033239	0.0037566	0.0044683	0.0051307	0.0055336	0.0062723	0.0065073	0.0070346	0.007204	0.0072724	0.0066532	0.0064981	0.005734	0.0046559	0.0034168	0.0021036	0.0011518	0.00074384	0.00042599	0.00017737	3.1549e-05	0.00073003	0.0010615	0.0015961	0.00273	0.0038044	0.0049462	0.0058331	0.0065834	0.0069237	0.0072295	0.0075454
41	0.012015	0.010538	0.008745	0.0075176	0.006426	0.0058263	0.0050637	0.0043338	0.004207	0.0039409	0.0045172	0.0044385	0.0046091	0.0048918	0.0052419	0.0053555	0.0054626	0.0056937	0.0062366	0.0067034	0.0078378	0.0080228	0.008232	0.0082482	0.0078008	0.0068151	0.006078	0.0051986	0.0047155	0.0038781	0.0027354	0.00081528	1e-05	1e-05	1e-05	1e-05	1e-05	1e-05	0.00031307	0.0010858	0.0019188	0.0031563	0.0047997	0.0060924	0.0071425	0.0086412	0.0096951	0.01064	0.011402
42	1e-05	1e-05	1e-05	0.0055299	0.010121	0.013201	0.014713	0.015497	0.014597	0.011378	0.0097081	0.0070635	0.0052374	0.0034986	0.002309	0.0012876	0.00093621	0.001255	0.00087679	0.0018203	0.0031988	0.0036452	0.0046433	0.0053618	0.0060691	0.0059777	0.0057946	0.0055462	0.0050264	0.0051881	0.0045167	0.0038554	0.0024301	0.0019379	0.0012085	1e-05	1e-05	1e-05	0.00016242	0.00086161	0.0014351	0.0019618	0.0029506	0.0050341	0.005988	0.0063977	0.0079556	0.0086643	0.0091661
43	1e-05	1e-05	1e-05	1e-05	1e-05	1e-05	0.00053757	0.0016245	0.0031317	0.0041462	0.0049854	0.0054333	0.0061837	0.0066655	0.0074836	0.0086399	0.0096703	0.010491	0.011086	0.011565	0.012611	0.013369	0.014532	0.015298	0.016358	0.016959	0.01717	0.017073	0.017374	0.017743	0.017916	0.017633	0.017709	0.017278	0.017043	0.0167	0.016425	0.016606	0.016619	0.01636	0.016098	0.016179	0.016357	0.01636	0.016807	0.017248	0.0179	0.019006	0.019722
44	1e-05	1e-05	1e-05	1e-05	1e-05	1e-05	0.0013013	0.0029135	0.004338	0.0049653	0.0054344	0.0050879	0.0045778	0.0038135	0.0029537	0.0022294	0.0019686	0.001955	0.0024097	0.002814	0.0032325	0.0038361	0.0048126	0.0056389	0.0064074	0.0071545	0.0082565	0.0088169	0.0092364	0.0093241	0.0089932	0.0087548	0.0083041	0.008161	0.0081387	0.0082531	0.0088441	0.0091263	0.01042	0.011763	0.012584	0.013754	0.014901	0.01629	0.016891	0.017146	0.017542	0.017322	0.017286
45	0.013482	0.014766	0.015592	0.016502	0.017553	0.01792	0.017415	0.016345	0.015027	0.013948	0.013279	0.01256	0.011858	0.011831	0.011791	0.01169	0.011798	0.012243	0.012203	0.011928	0.011143	0.010013	0.0093971	0.0084741	0.0072795	0.0061513	0.0047363	0.0037893	0.0028779	0.0026737	0.002788	0.0030136	0.0030511	0.0020575	0.0014887	0.001077	0.00049697	0.00029049	1e-05	1e-05	1e-05	1e-05	1e-05	1e-05	0.00046398	0.0016683	0.0024227	0.0035395	0.0047032
46	0.029573	0.024441	0.019722	0.015822	0.012669	0.0098157	0.0074531	0.0056943	0.0041734	0.0033867	0.0032864	0.0033442	0.0040176	0.0044128	0.0046962	0.0051001	0.005624	0.0061196	0.0066288	0.0070577	0.0075132	0.0077845	0.0084156	0.0088492	0.0096102	0.010299	0.010729	0.010896	0.010993	0.010757	0.010434	0.0097628	0.0092226	0.0082634	0.007159	0.0057551	0.0042386	0.0028423	0.0017543	0.00081142	1e-05	1e-05	1e-05	1e-05	1e-05	1e-05	7.0389e-05	0.00095356	0.0017746
47	1e-05	0.0012599	0.0025977	0.0040927	0.0055616	0.00711	0.0084618	0.0094336	0.010228	0.011096	0.011972	0.012345	0.012417	0.012345	0.011985	0.01166	0.011224	0.010559	0.010424	0.010585	0.010703	0.010821	0.010986	0.010959	0.01056	0.010171	0.0099654	0.0092465	0.0090795	0.0082619	0.0067569	0.0050412	0.0033743	0.0019915	0.00088605	0.00028253	1.2697e-05	1e-05	1e-05	1e-05	1e-05	1e-05	0.00074047	0.0013354	0.0019386	0.0024913	0.002834	0.0031502	0.0034913
48	0.074172	0.062788	0.052353	0.043176	0.034914	0.027568	0.021583	0.01696	0.013319	0.010853	0.0095735	0.0089752	0.0087803	0.0086112	0.0083819	0.0084539	0.0087598	0.0087791	0.009194	0.009638	0.0097382	0.0099325	0.010688	0.011523	0.012196	0.012782	0.01298	0.012676	0.012681	0.011449	0.009988	0.008621	0.0069025	0.00489	0.0030116	0.0015076	7.7175e-05	1e-05	1e-05	1e-05	1e-05	1e-05	1e-05	0.0013647	0.0027935	0.0039336	0.0049387	0.0061543	0.0071126
49	0.021163	0.016825	0.013033	0.0097427	0.0067606	0.0039173	0.0019826	0.00083192	1e-05	1e-05	1e-05	1e-05	1e-05	1e-05	0.00021381	0.00073868	0.0012923	0.0013774	0.0014551	0.0019544	0.002726	0.0031918	0.0040423	0.0050417	0.005521	0.0059159	0.0066031	0.0073652	0.0086934	0.0099136	0.010667	0.011093	0.011779	0.011728	0.011625	0.011788	0.012179	0.012097	0.012139	0.011489	0.010587	0.0099847	0.0096804	0.0091899	0.0094316	0.0096589	0.0099941	0.010169	0.010812
50	1e-05	1e-05	1e-05	1e-05	1e-05	1e-05	0.00080856	0.0031016	0.0045862	0.0055414	0.0065019	0.0071941	0.007577	0.0085435	0.0090235	0.0096685	0.010865	0.011253	0.011525	0.011774	0.012532	0.012959	0.013255	0.01361	0.013873	0.014211	0.014181	0.013147	0.012719	0.012028	0.011692	0.010479	0.010221	0.0092959	0.0085976	0.0070819	0.0053815	0.0041484	0.003927	0.0031248	0.0023989	0.0020646	0.0029555	0.0027719	0.00355	0.004307	0.0057677	0.0076524	0.009253
51	0.034886	0.028239	0.02241	0.017306	0.012678	0.0084448	0.0051966	0.0025624	0.00039893	1e-05	1e-05	1e-05	1e-05	1e-05	1e-05	0.00032959	0.0011834	0.0015361	0.0022791	0.0032661	0.0043063	0.0050035	0.0057198	0.0063409	0.0066537	0.0070876	0.0073427	0.0075553	0.0082666	0.0086084	0.0085167	0.0081695	0.0081262	0.007676	0.0073194	0.0072663	0.0072301	0.0071216	0.0070109	0.0062564	0.0056003	0.0051966	0.0049549	0.0044995	0.0044548	0.004313	0.0040752	0.0037944	0.0039373
52	0.041271	0.034311	0.027684	0.021702	0.016089	0.011162	0.0072514	0.0040059	0.0013008	1e-05	1e-05	1e-05	1e-05	1e-05	1e-05	0.00057121	0.0015856	0.0020905	0.002907	0.0041891	0.0053184	0.0062726	0.0076473	0.0092031	0.010046	0.010905	0.011833	0.013214	0.015326	0.016984	0.017961	0.018756	0.019763	0.019807	0.019812	0.019958	0.020187	0.020302	0.020117	0.01927	0.018716	0.018771	0.019078	0.019111	0.019944	0.020678	0.021566	0.02217	0.023073
53	0.036773	0.03014	0.024587	0.019497	0.014737	0.010739	0.0072614	0.004088	0.0015576	1e-05	1e-05	1e-05	1e-05	1e-05	1e-05	0.00038579	0.0012114	0.0018035	0.0027861	0.0039899	0.0048236	0.0055735	0.0064922	0.0077127	0.0085679	0.0091716	0.010069	0.011064	0.01262	0.013872	0.0148	0.015904	0.017113	0.017714	0.018104	0.018557	0.019019	0.018972	0.018768	0.017902	0.017044	0.01635	0.015865	0.015246	0.014888	0.014466	0.014183	0.013677	0.013838
54	0.019001	0.015664	0.012083	0.0083694	0.0054401	0.0043369	0.0028983	0.0016748	0.0015878	0.0020719	0.0026437	0.0028308	0.0035998	0.004581	0.0060223	0.0072066	0.0075458	0.0084557	0.0093822	0.010203	0.011111	0.011749	0.012961	0.013067	0.012759	0.011981	0.011364	0.010407	0.0092381	0.007824	0.0062101	0.0043333	0.0030591	0.0012496	0.00031875	1e-05	1e-05	1e-05	1e-05	1e-05	1e-05	0.00014935	0.00068508	0.00057763	0.00065075	0.0004363	0.000101	0.00022088	0.00023994
55	0.026711	0.022217	0.01812	0.01456	0.01135	0.0091265	0.0069186	0.0050738	0.0042036	0.0039301	0.0043632	0.0051837	0.0061479	0.0070072	0.0078663	0.0091669	0.010484	0.012141	0.013882	0.015236	0.016305	0.017283	0.018102	0.018258	0.01801	0.017942	0.017457	0.016622	0.015662	0.014267	0.012998	0.011499	0.0098993	0.0082904	0.0070572	0.0062198	0.0051225	0.0038793	0.0028305	0.0017563	0.00079069	1e-05	1e-05	1e-05	1e-05	1e-05	1e-05	4.5184e-05	0.0011126
56	0.0056354	0.0050467	0.0050704	0.004899	0.0041102	0.0033112	0.0029081	0.0031402	0.002061	0.0014166	0.0006784	5.6994e-05	1e-05	1e-05	1e-05	1e-05	1e-05	1e-05	0.0008747	0.0027263	0.0042212	0.0057074	0.0082868	0.010913	0.013292	0.015884	0.017966	0.021455	0.024618	0.02657	0.029047	0.030954	0.033006	0.03327	0.033012	0.033617	0.034076	0.034993	0.035013	0.033823	0.032974	0.031869	0.03184	0.032225	0.03441	0.036302	0.037007	0.037416	0.036911
57	0.052819	0.04376	0.035459	0.028204	0.021947	0.016312	0.011648	0.0072291	0.003643	0.0012446	1e-05	1e-05	1e-05	1e-05	1e-05	1e-05	0.00029675	0.0002751	0.0012113	0.0023873	0.0033974	0.0047332	0.0064674	0.0081254	0.009499	0.011121	0.012945	0.014979	0.017922	0.020083	0.021762	0.023413	0.025447	0.026437	0.02751	0.028457	0.029206	0.029557	0.029751	0.028861	0.028222	0.028064	0.028213	0.02755	0.027865	0.027981	0.028724	0.029208	0.030482
58	0.039562	0.03608	0.033184	0.03122	0.029896	0.028028	0.02668	0.026074	0.025215	0.024785	0.024765	0.02418	0.023642	0.02284	0.021365	0.01998	0.019426	0.019056	0.018853	0.018361	0.018639	0.018255	0.019482	0.020532	0.021107	0.021772	0.021956	0.021447	0.020892	0.01986	0.019353	0.017739	0.017138	0.015501	0.013738	0.012317	0.010824	0.0098174	0.0091996	0.0080913	0.006982	0.005874	0.0047618	0.0031221	0.0020215	0.0012126	0.00065387	0.00017382	1e-05
59	0.012152	0.0096437	0.0074941	0.0059828	0.0052107	0.0040019	0.0027902	0.0019251	0.00082809	0.00015057	0.00048113	0.0012038	0.0017397	0.0024455	0.0031751	0.0036057	0.004304	0.0053515	0.0061319	0.0068171	0.007875	0.0081286	0.008294	0.0086589	0.0086499	0.0085528	0.008603	0.0086807	0.0085728	0.008495	0.0085379	0.0080935	0.0079958	0.0076907	0.0071641	0.0068972	0.0067392	0.0062621	0.0054321	0.004652	0.0039358	0.0030806	0.0021115	0.0012727	0.00096165	0.00068173	0.00018565	1e-05	1e-05
60	0.040715	0.033486	0.027087	0.021235	0.016523	0.012362	0.0090273	0.0056578	0.0029084	0.0010869	0.00017181	0.0001526	1e-05	1e-05	3.5644e-05	1e-05	1e-05	1e-05	1e-05	0.00027746	0.00093491	0.0013604	0.0022894	0.0039617	0.0056509	0.0073288	0.0094533	0.011761	0.014618	0.016679	0.018538	0.020293	0.022287	0.023251	0.023666	0.023759	0.023428	0.022686	0.021867	0.020371	0.019129	0.017804	0.016841	0.015261	0.014621	0.013906	0.013631	0.013297	0.013646
61	0.011405	0.010218	0.008717	0.0073341	0.0061061	0.0055313	0.0048419	0.004354	0.0040953	0.0039459	0.0040729	0.0040758	0.0041294	0.004388	0.0046446	0.0050368	0.0052702	0.0056965	0.0059647	0.0064542	0.007185	0.0076455	0.0080987	0.0081246	0.0079143	0.007791	0.0075403	0.0068254	0.0061562	0.0055378	0.0045742	0.0032851	0.0020864	0.00089838	0.00016937	1e-05	1e-05	1e-05	1e-05	1e-05	1e-05	6.5404e-05	0.00070355	0.0013639	0.0020373	0.0025972	0.0030232	0.0037949	0.0044841
62	0.010532	0.0083032	0.0063127	0.0048669	0.0038831	0.0028667	0.0022488	0.0018695	0.0014694	0.0015386	0.0022031	0.0028813	0.0034621	0.0040761	0.0042869	0.0045279	0.005	0.0052885	0.005497	0.0058082	0.0060442	0.0059689	0.0061711	0.0064173	0.0063305	0.0065086	0.0065431	0.0062443	0.0059075	0.0055162	0.0048463	0.0040531	0.003379	0.0024356	0.0015712	0.0011257	0.00081491	0.00046523	0.00018604	1e-05	1e-05	1e-05	1e-05	1e-05	0.00021514	0.00042008	0.00032211	5.1578e-05	1e-05
63	0.011228	0.0098969	0.0084609	0.007323	0.0055734	0.0042532	0.0030656	0.0014857	0.00077014	1e-05	1e-05	1e-05	1e-05	1e-05	1e-05	0.00023683	0.00096957	0.001311	0.0025691	0.0031272	0.0037693	0.0037899	0.0044693	0.0055397	0.0061759	0.0072124	0.0082125	0.0094363	0.01123	0.012255	0.01378	0.014855	0.016695	0.017384	0.018075	0.018806	0.018763	0.018627	0.018375	0.017888	0.01769	0.017221	0.017389	0.016938	0.017267	0.017279	0.017261	0.017393	0.017976
64	0.017074	0.011945	0.0078674	0.0047867	0.0027883	0.0012378	0.00013707	1e-05	1e-05	0.00021271	0.001781	0.0037939	0.0056852	0.0068863	0.0075515	0.0076762	0.0076056	0.0075315	0.0071512	0.0075484	0.0075525	0.0071336	0.006872	0.0070731	0.0070651	0.0072306	0.0074637	0.0076552	0.0080113	0.0081257	0.007746	0.0075106	0.0073828	0.0071622	0.0062508	0.0059539	0.0057766	0.0062145	0.0065892	0.0066727	0.0070134	0.0075679	0.0072858	0.0070907	0.006714	0.0065392	0.0061565	0.0052605	0.0036488
65	0.014097	0.011595	0.0090592	0.0066123	0.0048292	0.0036643	0.002234	0.00047971	1e-05	1e-05	1e-05	1e-05	1e-05	1e-05	0.0003635	0.001123	0.0017004	0.0022068	0.0033045	0.0040549	0.0048777	0.0056061	0.0066758	0.007659	0.0083706	0.0087681	0.0092107	0.0099682	0.011345	0.011965	0.012243	0.012336	0.012838	0.012938	0.013092	0.013139	0.013121	0.012874	0.012403	0.011114	0.010094	0.0095328	0.0092932	0.0086974	0.0083409	0.0078436	0.0075126	0.0071712	0.0071284
66	0.018463	0.01435	0.010638	0.0074857	0.0045575	0.0025255	0.00082894	1e-05	1e-05	1e-05	1e-05	1e-05	1e-05	0.00053425	0.0014594	0.0027721	0.0037014	0.0044137	0.0053496	0.0062645	0.0075423	0.0082729	0.0090834	0.0098975	0.010358	0.010955	0.011135	0.011371	0.012245	0.012597	0.01286	0.012462	0.012559	0.01234	0.012092	0.011879	0.011631	0.011526	0.01123	0.010176	0.0094901	0.0089924	0.0089471	0.0085566	0.0083244	0.0079589	0.0075924	0.0071364	0.0067774
67	1e-05	1e-05	1e-05	1e-05	1e-05	1e-05	0.0010902	0.0028074	0.0039178	0.0049289	0.0054195	0.0053649	0.0047897	0.0045829	0.0042568	0.0037902	0.0037005	0.003715	0.0038168	0.0043407	0.0047293	0.0049743	0.006139	0.0074026	0.008089	0.0081948	0.0086043	0.0082141	0.0081804	0.0082004	0.0081446	0.0078423	0.0081666	0.0077097	0.0069888	0.0069212	0.0069992	0.0070795	0.0078894	0.0079739	0.0080612	0.0079989	0.0081774	0.0081715	0.0085045	0.008995	0.0088905	0.0091967	0.0096702
68	1e-05	1e-05	1e-05	1e-05	1e-05	1e-05	0.00039685	0.00094432	0.00065775	0.00062129	0.0013506	0.0023144	0.0032573	0.0040077	0.0054944	0.0068758	0.0085596	0.010528	0.012612	0.014561	0.016469	0.018232	0.019678	0.020699	0.020683	0.020024	0.019233	0.018131	0.01689	0.01504	0.013196	0.011347	0.0090079	0.006849	0.0047739	0.0041361	0.0034436	0.003133	0.0032648	0.0035664	0.0042929	0.005049	0.0056885	0.0068817	0.0078202	0.009065	0.0097429	0.010526	0.010574
69	0.055186	0.044345	0.034294	0.025081	0.017312	0.011116	0.0058519	0.0017428	1e-05	1e-05	1e-05	1e-05	1e-05	1e-05	0.00052978	0.0010957	0.0017644	0.0023324	0.002612	0.0029677	0.0032632	0.0032463	0.0038408	0.0045882	0.0054884	0.005989	0.0066183	0.0064856	0.0067335	0.0071334	0.0074609	0.0073656	0.0072868	0.0066034	0.0055666	0.0047803	0.0041708	0.0037439	0.0040275	0.0038629	0.0035317	0.0031449	0.0031001	0.0031552	0.0033647	0.0037617	0.0040524	0.0044911	0.0047583
70	1e-05	1e-05	1e-05	1e-05	1e-05	1e-05	0.0020507	0.0055593	0.0085941	0.010915	0.012425	0.013854	0.015156	0.015972	0.017061	0.018496	0.020323	0.021928	0.023853	0.025004	0.025782	0.026343	0.026719	0.027155	0.027063	0.026481	0.025477	0.023811	0.022228	0.019578	0.017352	0.015601	0.014221	0.012983	0.011232	0.0096252	0.0083022	0.007149	0.0064077	0.0056666	0.0063284	0.006801	0.0067519	0.006515	0.0062707	0.0066025	0.0073816	0.0082968	0.0090282
71	0.013529	0.0099724	0.0069871	0.0051539	0.0035375	0.0019703	0.00068697	1e-05	1e-05	1e-05	1e-05	1e-05	1e-05	0.00034685	0.00050043	0.00071393	0.0012362	0.0017641	0.0026549	0.0036315	0.0047201	0.0056081	0.0064513	0.007393	0.0081427	0.0090287	0.0099593	0.010523	0.011188	0.011348	0.011237	0.01115	0.010855	0.01036	0.0096899	0.0092144	0.0087485	0.0081282	0.0078887	0.0072694	0.0069826	0.0068405	0.0065777	0.0065934	0.0067733	0.0071155	0.0074888	0.0078881	0.0084269
72	0.045049	0.037105	0.029936	0.023248	0.01733	0.012225	0.0080349	0.0048047	0.0022151	0.00042245	2.2079e-05	1e-05	1e-05	1e-05	1e-05	1e-05	1e-05	0.00032508	0.00081562	0.0011186	0.0015635	0.0014436	0.0019482	0.0028898	0.0035995	0.0043096	0.0047562	0.0048273	0.0051156	0.0058867	0.007236	0.0081282	0.0087948	0.008931	0.0087248	0.0090512	0.0095315	0.010793	0.012474	0.013683	0.014191	0.014022	0.014324	0.015078	0.016076	0.017329	0.018569	0.019463	0.019551
73	1e-05	1e-05	1e-05	1e-05	1e-05	1e-05	0.0028484	0.0073806	0.010162	0.012044	0.013561	0.012995	0.012028	0.011214	0.010871	0.01093	0.01213	0.012803	0.01345	0.013796	0.013904	0.014847	0.016971	0.018246	0.018293	0.017446	0.015782	0.013472	0.012075	0.010461	0.0095961	0.0093825	0.0075713	0.0052579	0.003914	0.0040403	0.004703	0.0060764	0.0077085	0.0083568	0.0088922	0.0091721	0.0084828	0.0085543	0.0087303	0.0084266	0.0072979	0.0061469	0.0049705
74	0.0020776	0.00085161	1e-05	1e-05	1e-05	1e-05	1e-05	1e-05	0.00014131	0.00038057	0.001099	0.0019925	0.0031441	0.0043483	0.005341	0.0061093	0.0069765	0.0076661	0.0085544	0.0095141	0.010761	0.011718	0.01286	0.013526	0.01376	0.013854	0.014217	0.01412	0.013837	0.013296	0.01277	0.012293	0.012031	0.011209	0.010666	0.010377	0.010384	0.010169	0.01007	0.010068	0.009964	0.0094747	0.0086597	0.0078288	0.007603	0.0073343	0.0070677	0.0065337	0.0061377
75	0.043577	0.0357	0.028756	0.022494	0.016667	0.012035	0.0081554	0.0049445	0.0025665	0.00068429	1e-05	1e-05	0.00025978	0.00041223	0.00036384	0.00029438	1e-05	1e-05	1e-05	1e-05	4.0846e-05	0.00031243	0.0006226	0.001154	0.0017887	0.0028367	0.0042099	0.0053733	0.0069829	0.0087172	0.010338	0.011589	0.012729	0.013523	0.013833	0.014556	0.015261	0.016079	0.017193	0.017831	0.018191	0.01852	0.019355	0.020297	0.021436	0.023071	0.024512	0.025822	0.026957
76	1e-05	1e-05	1e-05	1e-05	1e-05	1e-05	0.00084171	0.0024445	0.0039528	0.0050064	0.0062465	0.0073349	0.0081747	0.0090261	0.0093803	0.0096092	0.010104	0.010532	0.011197	0.01186	0.012623	0.013035	0.013357	0.013793	0.013519	0.013212	0.013041	0.01253	0.012048	0.011341	0.010343	0.0092442	0.0084567	0.0076457	0.0067696	0.006468	0.0065136	0.0064297	0.0064265	0.0063747	0.0065155	0.0070478	0.007576	0.0081746	0.0087861	0.0094834	0.010274	0.010832	0.011416
77	0.026632	0.02103	0.016073	0.011769	0.0078136	0.004642	0.0021553	0.00018052	1e-05	1e-05	1e-05	1e-05	1e-05	1e-05	0.00037217	0.0010136	0.0016773	0.0022977	0.0031276	0.0038557	0.0047127	0.0052721	0.0061476	0.0069324	0.0074888	0.0081374	0.0086137	0.0089353	0.0093914	0.0097888	0.010314	0.010523	0.010838	0.01091	0.010769	0.011119	0.011594	0.0126	0.013795	0.014724	0.015829	0.016971	0.018529	0.020287	0.022377	0.024913	0.027497	0.029992	0.032303
78	1e-05	1e-05	1e-05	1e-05	1e-05	1e-05	0.0010303	0.002709	0.0048395	0.0062708	0.0076267	0.0082052	0.0084045	0.0088268	0.0095299	0.010609	0.011335	0.011711	0.011994	0.011257	0.010983	0.010733	0.011015	0.011429	0.010955	0.010084	0.0090544	0.0080323	0.0076075	0.0078932	0.008825	0.0093787	0.0092738	0.0088224	0.0083904	0.0086599	0.0094396	0.010743	0.012454	0.013828	0.013964	0.013565	0.01323	0.01321	0.013134	0.012965	0.012528	0.011965	0.010439
79	0.0058696	0.0058476	0.0059222	0.0056701	0.00541	0.0052746	0.0051566	0.0054762	0.0060991	0.0058466	0.0062002	0.0060525	0.0056093	0.0056435	0.0063378	0.0068503	0.0075543	0.0086084	0.0089688	0.009087	0.010068	0.010933	0.012288	0.013545	0.013105	0.01215	0.011186	0.0097377	0.0077944	0.0064765	0.0052656	0.0040039	0.0019974	1e-05	1e-05	1e-05	1e-05	1e-05	1e-05	0.00059267	0.0011451	0.0015572	0.001587	0.0021548	0.0028652	0.0036477	0.0042794	0.004086	0.0032677
80	1e-05	1e-05	1e-05	1e-05	1e-05	1e-05	0.00086843	0.0020389	0.0028308	0.0035183	0.0040885	0.0048114	0.0054066	0.0059943	0.0065008	0.0071437	0.0077785	0.0081571	0.0089655	0.0097602	0.010217	0.010613	0.010815	0.011049	0.010994	0.01082	0.010355	0.0099457	0.009665	0.0091376	0.0084959	0.0080956	0.0077357	0.0070965	0.006426	0.0058297	0.0053589	0.0051685	0.0049789	0.0048637	0.0048053	0.0049248	0.0049089	0.0049985	0.0054134	0.0057966	0.0065016	0.0072801	0.0078532
81	0.0021941	0.00085301	1e-05	1e-05	1e-05	1e-05	1e-05	1e-05	0.00038279	0.0014457	0.0029068	0.0043698	0.0059902	0.0076583	0.0088409	0.0098798	0.011157	0.012049	0.012699	0.012982	0.013566	0.013651	0.014094	0.014271	0.013816	0.01342	0.012982	0.012315	0.011678	0.011083	0.010647	0.0097223	0.0092679	0.0085071	0.0079262	0.0082969	0.0083947	0.0086383	0.0087946	0.0090709	0.0093575	0.0095323	0.0099893	0.01018	0.010261	0.010265	0.009706	0.0095644	0.0097028
82	0.043416	0.036537	0.030175	0.024526	0.019948	0.016785	0.014068	0.011727	0.010377	0.0094493	0.0093737	0.0094147	0.0099629	0.01015	0.010194	0.0096611	0.0087349	0.00787	0.0071439	0.0067361	0.0067925	0.0063884	0.0065843	0.0063362	0.0063651	0.0062394	0.0061564	0.0056122	0.005392	0.0053691	0.0047733	0.0036768	0.0028786	0.0019211	0.00096545	1e-05	1e-05	1e-05	1e-05	1e-05	1e-05	8.0723e-05	0.00073031	0.0011752	0.0014455	0.0021435	0.0030194	0.0035599	0.0039025
83	0.01817	0.01499	0.011976	0.009594	0.007456	0.0058341	0.0043896	0.0031859	0.0024078	0.0019081	0.0020416	0.0022271	0.0024325	0.0025375	0.0023969	0.0022615	0.0017445	0.0013134	0.000865	0.00045586	0.00021367	1e-05	1e-05	1e-05	1e-05	1e-05	1e-05	0.00028466	0.0009573	0.001702	0.0022095	0.002289	0.0025111	0.0026675	0.002593	0.0022908	0.0025373	0.0028548	0.0028542	0.0027209	0.0026611	0.0029228	0.0035822	0.0039222	0.004086	0.0046349	0.005268	0.0054868	0.0057627
84	0.032433	0.025402	0.019308	0.014185	0.0096376	0.0058251	0.0026669	1e-05	1e-05	1e-05	1e-05	1e-05	1e-05	0.00030109	0.0015388	0.0027301	0.004286	0.0055439	0.0075232	0.0088286	0.010177	0.011278	0.011969	0.012667	0.012609	0.012577	0.012512	0.011696	0.011024	0.0097816	0.0085218	0.0070967	0.0056091	0.0044673	0.0036148	0.0031935	0.0025366	0.0020479	0.00235	0.0024765	0.0025567	0.0029118	0.0033115	0.0036273	0.0037278	0.0035674	0.0035323	0.0037995	0.0039141
85	0.033374	0.029103	0.025535	0.022677	0.019888	0.017626	0.015685	0.014316	0.013393	0.012729	0.013051	0.013696	0.0142	0.014208	0.014017	0.013981	0.01375	0.013544	0.01298	0.012711	0.012522	0.011459	0.010501	0.0099892	0.0095608	0.0088002	0.0080435	0.0073884	0.0069923	0.0067588	0.0060005	0.004817	0.0041097	0.0033122	0.0019926	0.00094168	0.00040973	8.0049e-05	1e-05	1e-05	1e-05	1e-05	1e-05	1e-05	0.000255	0.0013369	0.0022669	0.0029886	0.003486
86	0.034943	0.029901	0.025238	0.021163	0.017643	0.014852	0.012199	0.0098639	0.0082948	0.0071744	0.0066377	0.0063562	0.0062871	0.0061391	0.0058737	0.0055576	0.0050914	0.0047956	0.0044052	0.0037869	0.0032581	0.0023361	0.0017413	0.001226	0.00085993	0.00027128	1e-05	1e-05	1e-05	1e-05	1e-05	1e-05	0.00020482	0.00079516	0.0012427	0.0017595	0.00277	0.0037193	0.0046292	0.0049315	0.0053505	0.0061031	0.0070522	0.0073416	0.0077887	0.0086832	0.0093864	0.010019	0.010879
87	1e-05	1e-05	1e-05	1e-05	1e-05	1e-05	0.0017342	0.0034697	0.004329	0.0045672	0.0046129	0.0042742	0.0038609	0.003301	0.0025446	0.0017008	0.0011934	0.00085038	0.00088363	0.0012448	0.0020394	0.0026009	0.0035116	0.0044283	0.0050636	0.0058136	0.0066018	0.0070069	0.0073147	0.0076596	0.0079314	0.0077415	0.0077504	0.0070957	0.0065	0.0062108	0.0061819	0.0059687	0.0059756	0.0059109	0.0057993	0.0060524	0.0066241	0.0072386	0.0083227	0.0091871	0.010233	0.010923	0.011828
88	0.03406	0.027967	0.023382	0.019835	0.017064	0.014663	0.012893	0.011293	0.010316	0.0098737	0.010114	0.011729	0.012916	0.013362	0.013295	0.013084	0.01287	0.012584	0.012735	0.012645	0.012686	0.012885	0.012729	0.013197	0.013665	0.014237	0.014706	0.015302	0.015491	0.015431	0.015085	0.014458	0.013304	0.011986	0.010336	0.0092901	0.0079574	0.0065205	0.004868	0.0034144	0.0020191	0.00089288	0.0001088	1e-05	1e-05	1e-05	1e-05	1e-05	1e-05
89	0.0069153	0.0068017	0.00678	0.0065973	0.0060098	0.0050892	0.0042679	0.003557	0.002941	0.0019952	0.00093932	0.00026578	1e-05	1e-05	1e-05	1e-05	1e-05	1e-05	0.00051814	0.0011624	0.0023817	0.0032777	0.0044055	0.0058064	0.0064155	0.0069931	0.0074814	0.0079861	0.0085191	0.0089427	0.0090679	0.0085216	0.0084902	0.0077087	0.0068794	0.0065117	0.0066841	0.0068632	0.0072055	0.0074502	0.0078552	0.0086374	0.0098115	0.010671	0.012064	0.01348	0.014736	0.015477	0.016194
90	0.032741	0.029747	0.026555	0.023872	0.021605	0.019998	0.018136	0.016894	0.016441	0.016214	0.016154	0.015652	0.015932	0.016297	0.016058	0.0157	0.015183	0.014891	0.01329	0.011786	0.010589	0.0092338	0.0085535	0.0071221	0.0058793	0.0044948	0.0032414	0.002002	0.0012011	0.00132	0.00092725	0.00049539	0.00046015	0.00011541	0.00010806	1e-05	1e-05	9.2894e-05	0.00021969	1e-05	1e-05	0.00017114	0.00042858	5.0718e-05	1e-05	1e-05	0.00035419	0.00065971	0.0011589
91	0.018165	0.01409	0.010989	0.0082966	0.0063008	0.0041627	0.0028205	0.001722	0.00082671	0.00033999	0.00050004	0.0011947	0.0014731	0.0011891	0.00098608	0.0005229	0.00048301	0.00010223	1.585e-05	0.00011484	0.00037646	0.00021211	0.0004777	0.0014304	0.0025232	0.0034576	0.0043086	0.0050042	0.0055918	0.0061311	0.0060227	0.0057705	0.0056723	0.0051973	0.004152	0.003344	0.0024617	0.0018042	0.0011402	0.00058843	1e-05	1e-05	1e-05	1e-05	1e-05	1e-05	9.0614e-05	0.00047704	0.00079558
92	0.030936	0.024759	0.019233	0.014776	0.01078	0.0075268	0.0046665	0.0020428	1e-05	1e-05	1e-05	1e-05	1e-05	1e-05	4.4883e-05	0.00092194	0.0013058	0.0016647	0.0023914	0.0033984	0.0048835	0.005776	0.0062817	0.0065493	0.0063	0.0059492	0.005348	0.0050675	0.0051147	0.00476	0.0040981	0.0032495	0.0024933	0.0019097	0.0013325	0.0012188	0.0013231	0.0016737	0.0020408	0.0018527	0.0019835	0.001991	0.0019839	0.002093	0.0021062	0.0021383	0.0020289	0.0018408	0.0015827
93	1e-05	1e-05	1e-05	0.00051399	0.0013438	0.0019247	0.0022873	0.0020372	0.001665	0.00095885	0.00045854	0.0002862	0.00022117	0.00019092	0.0001793	1e-05	1e-05	1e-05	4.2057e-05	0.00063391	0.0018134	0.0026917	0.0034231	0.0044222	0.0051158	0.0056399	0.0061296	0.0066899	0.0073748	0.0077602	0.0079547	0.0078267	0.0078453	0.0077502	0.0074078	0.0073036	0.0072698	0.0073312	0.007435	0.0070943	0.0068237	0.0064682	0.0061401	0.0057427	0.0053983	0.0049193	0.0044678	0.0041477	0.0037658
94	0.01832	0.017282	0.016575	0.01517	0.013506	0.011553	0.009975	0.0086017	0.0070255	0.0053053	0.003513	0.0020174	0.00047919	1e-05	1e-05	1e-05	1e-05	1e-05	1e-05	0.00046827	0.0020184	0.003397	0.0049697	0.006832	0.0079421	0.0085936	0.0092681	0.010284	0.01077	0.010848	0.010411	0.0094321	0.0086027	0.0075242	0.0063871	0.0060117	0.006534	0.007025	0.0073148	0.0077543	0.0083636	0.0091124	0.0098694	0.010578	0.011409	0.012277	0.012631	0.012213	0.011821
95	0.0049295	0.0030069	0.0014745	0.00066907	1e-05	1e-05	1e-05	1e-05	1e-05	1e-05	0.00020343	0.0015311	0.0030536	0.0042668	0.0049852	0.0058698	0.0069132	0.007594	0.0082025	0.0088	0.0090968	0.0088751	0.008581	0.0081198	0.0076321	0.007272	0.0067617	0.0061949	0.0058789	0.0055764	0.0051467	0.004743	0.0044334	0.0041956	0.0041823	0.0043659	0.0046841	0.0052532	0.0057858	0.006173	0.0066615	0.0071867	0.0078997	0.008699	0.0094529	0.010055	0.010802	0.011446	0.012152
96	0.034703	0.028491	0.023233	0.018535	0.014656	0.011215	0.0082042	0.0058662	0.0039759	0.0027755	0.0023205	0.0026772	0.0032187	0.0038121	0.0045511	0.0052689	0.0061478	0.0071479	0.007845	0.0086903	0.0098044	0.010636	0.011844	0.013031	0.013713	0.014174	0.014289	0.014277	0.014314	0.0143	0.013853	0.012853	0.011921	0.010096	0.0084074	0.0071736	0.0059461	0.0049244	0.0039204	0.0025499	0.0011546	0.00019083	1e-05	1e-05	1e-05	1e-05	1e-05	1e-05	4.6401e-05
97	0.0251	0.020351	0.015841	0.012208	0.0095887	0.0074452	0.0055968	0.0043535	0.0031757	0.0026805	0.003007	0.0033492	0.0040832	0.0046964	0.0047342	0.0043366	0.003743	0.0031024	0.0022473	0.0019569	0.0018334	0.0010943	0.00057218	1e-05	1e-05	1e-05	1e-05	1e-05	6.07e-05	0.00033945	0.00036542	0.00011465	0.00019283	0.00053948	0.00079695	0.00082584	0.00088832	0.00093542	0.0014	0.0011799	0.0011926	0.00098861	0.0008508	0.00073679	0.00027855	1.4353e-05	1e-05	1e-05	0.00029818
98	0.035859	0.031954	0.028176	0.024302	0.020838	0.017814	0.015207	0.013145	0.010615	0.0085552	0.0064626	0.0040959	0.0022818	0.0009547	0.00020587	1e-05	1e-05	1e-05	1e-05	1e-05	1e-05	0.00060948	0.0029309	0.0052083	0.0065555	0.0072678	0.0078889	0.008693	0.0092179	0.0099494	0.010006	0.0094629	0.0086981	0.0076166	0.0065923	0.006459	0.0071406	0.0078025	0.0085458	0.0095143	0.010119	0.010607	0.010966	0.011427	0.011758	0.011928	0.011576	0.010733	0.0098847
99	0.010819	0.010053	0.0098585	0.010374	0.010634	0.011031	0.011204	0.010797	0.010312	0.008896	0.0082987	0.0079214	0.0077525	0.007318	0.0063922	0.0052183	0.0038215	0.0025925	0.0022906	0.002198	0.0028686	0.0029405	0.002738	0.0024618	0.0017974	0.0014403	0.0011346	0.0010084	0.0012357	0.00096892	0.0007154	0.00031442	0.00011252	0.00034484	0.00074236	0.0015516	0.0023907	0.0033111	0.0039728	0.0039946	0.0040403	0.003732	0.0033074	0.0029185	0.0022838	0.0014693	0.00063142	1e-05	1e-05
100	0.034514	0.027895	0.021849	0.016986	0.01371	0.011497	0.0098101	0.0081657	0.0067904	0.0058557	0.0062796	0.0074246	0.0088445	0.0099916	0.011008	0.010969	0.009934	0.0086872	0.0080219	0.0078749	0.008486	0.0080719	0.0070504	0.0061253	0.0052824	0.0043313	0.0032129	0.0025347	0.0021168	0.0015188	0.00076846	1e-05	1e-05	1e-05	1e-05	0.00034839	0.00058129	0.0015114	0.0027023	0.0035785	0.0041666	0.0042763	0.0040926	0.003778	0.0028481	0.0019981	0.001238	0.00083392	0.00051555
101	0.028194	0.024928	0.021894	0.019281	0.01745	0.015421	0.014037	0.013716	0.012705	0.012232	0.011893	0.010864	0.010144	0.0091465	0.0081024	0.0067714	0.0052122	0.0037558	0.0014992	0.00022264	1e-05	1e-05	1e-05	1e-05	1e-05	1e-05	5.1084e-05	0.00052818	0.0010404	0.0020604	0.0024942	0.0024674	0.0025666	0.0023005	0.0024948	0.0030112	0.0039296	0.0049088	0.0058515	0.0066927	0.0070641	0.0072067	0.0068795	0.0068196	0.0064027	0.0057039	0.0049508	0.004033	0.0034388
102	0.022883	0.018098	0.013835	0.010759	0.0079997	0.0051161	0.0029479	0.0012166	1e-05	1e-05	1e-05	1e-05	0.00035539	0.0010146	0.0011192	0.0015669	0.0024674	0.0031686	0.0038888	0.0047802	0.0055012	0.0054284	0.005632	0.0055972	0.0054293	0.0055749	0.0052916	0.0048058	0.0041263	0.0037415	0.0029311	0.0020642	0.001277	0.00039273	5.0513e-05	1e-05	1e-05	0.00014804	0.00067374	0.0014372	0.001582	0.0020246	0.0026568	0.003565	0.0047496	0.0054324	0.0062302	0.0068587	0.0074459
103	1e-05	1e-05	1e-05	1e-05	1e-05	1e-05	0.0012694	0.0037081	0.0056524	0.0071292	0.0086476	0.0094691	0.010279	0.010563	0.010593	0.01062	0.010556	0.0097082	0.0091768	0.0089602	0.0086856	0.0081709	0.0079469	0.0076595	0.0075789	0.0073601	0.0071288	0.0072235	0.0079875	0.0084467	0.0084615	0.0084463	0.0085115	0.0087519	0.0091195	0.009667	0.010635	0.011701	0.012626	0.013257	0.014045	0.014991	0.016057	0.017259	0.01831	0.019297	0.020106	0.020384	0.020752
104	0.0057321	0.0039081	0.0025589	0.0015897	0.000515	1e-05	1e-05	1e-05	1e-05	1e-05	1e-05	0.00020262	0.00078129	0.0010953	0.0013154	0.0016747	0.0019564	0.0019205	0.0018823	0.001585	0.0017722	0.0017219	0.002085	0.0022184	0.002174	0.0018973	0.0014383	0.0012516	0.0013806	0.0016608	0.0019165	0.0017875	0.0017058	0.0013322	0.0013241	0.0015099	0.0020453	0.0027946	0.003623	0.0040955	0.0043814	0.0045976	0.004957	0.0054231	0.006079	0.0064133	0.0068642	0.0071196	0.0072752
105	0.035531	0.02945	0.023249	0.018143	0.014254	0.010706	0.0078846	0.0058775	0.0037433	0.0023993	0.001308	0.00021464	1e-05	0.00014268	0.00017116	0.00013377	1e-05	1e-05	1e-05	1e-05	1e-05	0.00021928	0.0020773	0.003689	0.0046568	0.005447	0.0060659	0.0077393	0.0093809	0.011078	0.012471	0.013265	0.01417	0.015012	0.015825	0.017227	0.018706	0.020011	0.020754	0.021363	0.021652	0.021647	0.021281	0.021122	0.020695	0.019952	0.018862	0.018227	0.018304
106	0.03243	0.026061	0.020767	0.015783	0.011722	0.0081688	0.0054745	0.0033404	0.0017683	0.00059025	1e-05	1e-05	5.1837e-05	7.8912e-05	0.00049588	0.00077591	0.00037305	1e-05	1e-05	1e-05	1e-05	0.00062279	0.0014592	0.0021643	0.0025264	0.0024171	0.0020323	0.0027352	0.0032614	0.0038076	0.00395	0.0038079	0.0035353	0.0028754	0.0023533	0.0025754	0.0029832	0.0036486	0.0038246	0.0038616	0.0038998	0.0039184	0.0036266	0.0035847	0.0039182	0.0041021	0.0039048	0.0042473	0.0049274
107	1e-05	1e-05	1e-05	1e-05	1e-05	1e-05	0.0013177	0.0037599	0.005449	0.0060458	0.0066863	0.00678	0.007304	0.0071437	0.0072784	0.0079244	0.0086381	0.0087046	0.0089862	0.010005	0.011962	0.012532	0.013589	0.014625	0.016068	0.017597	0.019024	0.020252	0.022455	0.024357	0.025655	0.026031	0.027541	0.028545	0.02893	0.029583	0.029739	0.029372	0.029354	0.028919	0.028944	0.029033	0.029698	0.030071	0.030396	0.030782	0.030679	0.030593	0.030681
108	0.015948	0.011005	0.0066022	0.0030878	0.00032358	1e-05	1e-05	1e-05	1e-05	1e-05	1e-05	0.0011494	0.0030894	0.0047281	0.0059927	0.006627	0.0070773	0.0069873	0.0067132	0.0066044	0.00632	0.0060821	0.0061935	0.0058221	0.005296	0.0044832	0.0039264	0.0035147	0.0034273	0.0034321	0.0032915	0.0033557	0.0034402	0.0036098	0.0041176	0.0050028	0.0065868	0.0083641	0.010322	0.012205	0.014086	0.015983	0.017599	0.019325	0.020721	0.021913	0.022855	0.023151	0.023464
109	1e-05	1e-05	1e-05	1e-05	1e-05	1e-05	0.0015705	0.0038065	0.0060215	0.0077052	0.0097806	0.010735	0.011105	0.011324	0.011801	0.0124	0.012319	0.012538	0.01347	0.013986	0.014508	0.014274	0.01484	0.0152	0.015822	0.016351	0.016752	0.017766	0.018648	0.018792	0.019285	0.019909	0.020461	0.020269	0.020601	0.020857	0.021127	0.021667	0.021774	0.022163	0.023184	0.024223	0.024846	0.025889	0.027207	0.028076	0.028803	0.029863	0.030714
110	0.030772	0.025374	0.020125	0.016192	0.013085	0.01054	0.0087258	0.0071693	0.0058086	0.0047052	0.0041598	0.0038705	0.0033854	0.0030848	0.0025133	0.001833	0.00047375	1e-05	1e-05	1e-05	1e-05	1e-05	1e-05	0.0012172	0.0026915	0.0036177	0.0045488	0.0063498	0.008202	0.0097924	0.010831	0.011458	0.011752	0.011813	0.01158	0.011675	0.012302	0.012805	0.012601	0.012703	0.012665	0.012466	0.012125	0.012093	0.011931	0.011864	0.011421	0.010859	0.010506
111	0.044938	0.035636	0.027311	0.019686	0.014253	0.0092998	0.0052925	0.0024645	1e-05	1e-05	1e-05	1e-05	1e-05	1e-05	0.00030628	0.0006262	0.00027252	0.00039852	0.00026276	0.0010345	0.0024506	0.003878	0.0060132	0.0081706	0.010067	0.011899	0.01369	0.016964	0.020067	0.023991	0.027566	0.030542	0.033816	0.036085	0.038321	0.04162	0.044382	0.047047	0.048496	0.049258	0.048941	0.048231	0.04681	0.045393	0.045182	0.044437	0.042553	0.041605	0.04071
112	0.045557	0.037435	0.02988	0.023843	0.019259	0.01526	0.011604	0.0083685	0.0058363	0.0038912	0.0024895	0.0017057	0.0012357	0.0010982	0.00069422	4.6056e-05	1e-05	1e-05	1e-05	1e-05	1e-05	1e-05	0.0019157	0.0041678	0.005938	0.0072518	0.0082124	0.0099107	0.01134	0.012612	0.013854	0.014525	0.014323	0.013842	0.013145	0.013172	0.013298	0.013848	0.01387	0.014018	0.013766	0.013039	0.012218	0.012155	0.012336	0.012553	0.012101	0.012087	0.011663
113	1e-05	1e-05	1e-05	1e-05	1e-05	1e-05	0.0011991	0.0037402	0.0057459	0.0073441	0.0090739	0.010359	0.011466	0.012063	0.01236	0.012444	0.012445	0.011627	0.011254	0.011045	0.010643	0.010103	0.0098478	0.0097927	0.0098264	0.0095392	0.0094208	0.0094897	0.010105	0.010048	0.0097748	0.010007	0.010255	0.010499	0.010263	0.010203	0.010712	0.01117	0.011439	0.011438	0.011971	0.012662	0.013187	0.013889	0.014363	0.015069	0.015645	0.015625	0.01567
114	1e-05	1e-05	1e-05	1e-05	1e-05	0.00098007	0.0033531	0.005682	0.007884	0.0099121	0.011959	0.013148	0.013799	0.013296	0.012334	0.011702	0.010634	0.0092687	0.0084503	0.0080278	0.0071776	0.0058797	0.0052587	0.0050791	0.0054898	0.0061191	0.0069862	0.0080188	0.0094005	0.010015	0.010637	0.011489	0.012369	0.012428	0.012036	0.011965	0.011991	0.011647	0.011047	0.010435	0.010071	0.0091296	0.0078583	0.0070591	0.0067565	0.0066051	0.0059467	0.0050971	0.0048231
115	0.025865	0.021762	0.017284	0.013803	0.011063	0.0086369	0.0066984	0.0051001	0.0036413	0.0025613	0.0020682	0.0015463	0.00097834	0.00086858	0.00048601	0.00033522	1e-05	1e-05	1e-05	1e-05	1e-05	1e-05	0.000723	0.0021785	0.0032367	0.0041075	0.0045342	0.0059829	0.007179	0.0079532	0.0082663	0.0081473	0.0081519	0.0077334	0.0072622	0.0075083	0.0079222	0.0081795	0.0077781	0.0077193	0.007537	0.0073753	0.0069329	0.0063468	0.0061461	0.0056319	0.0042695	0.0029099	0.0019951
116	0.074276	0.066421	0.058994	0.052878	0.047269	0.040945	0.035787	0.031078	0.026467	0.021482	0.017554	0.014318	0.011359	0.0088917	0.006585	0.0043411	0.0021255	1e-05	1e-05	1e-05	1e-05	1e-05	1e-05	0.00030468	0.0016381	0.0025048	0.0032163	0.005148	0.0072018	0.0087967	0.010491	0.012045	0.013595	0.015232	0.016551	0.017785	0.019507	0.02094	0.021843	0.022487	0.023102	0.022777	0.021587	0.020061	0.017977	0.016255	0.013846	0.011352	0.0097479
117	1e-05	1e-05	1e-05	1e-05	1e-05	1e-05	0.0038382	0.010818	0.017057	0.022848	0.027381	0.031404	0.033875	0.036206	0.037693	0.038023	0.038349	0.039083	0.039406	0.03955	0.039195	0.041077	0.040991	0.041255	0.041187	0.041421	0.042206	0.042714	0.042598	0.043123	0.042856	0.043166	0.039291	0.038998	0.038944	0.039142	0.039689	0.039965	0.040006	0.040218	0.039746	0.040753	0.041146	0.043842	0.044758	0.045759	0.04642	0.046543	0.046807
118	0.0024157	0.00039035	1e-05	1e-05	1e-05	1e-05	1e-05	1e-05	0.0013357	0.0037113	0.0060348	0.0090906	0.011738	0.014717	0.017129	0.018343	0.019131	0.020422	0.021492	0.022342	0.022396	0.02656	0.027362	0.028234	0.028945	0.030078	0.03202	0.034235	0.035826	0.038317	0.039463	0.04243	0.037304	0.037949	0.038273	0.038362	0.039115	0.039407	0.039023	0.038709	0.036827	0.037531	0.036271	0.039416	0.039888	0.041361	0.042426	0.042258	0.042277
119	1e-05	1e-05	1e-05	1e-05	1e-05	1e-05	0.0023249	0.0063635	0.0091648	0.011474	0.012654	0.013443	0.014268	0.015035	0.0158	0.015656	0.015109	0.014152	0.012884	0.012006	0.011115	0.011566	0.011586	0.011383	0.011323	0.012005	0.013965	0.016003	0.01813	0.020731	0.02293	0.025427	0.026527	0.02852	0.030401	0.032235	0.033376	0.033878	0.034379	0.035244	0.035739	0.036746	0.037274	0.038249	0.038482	0.039005	0.039362	0.039562	0.039675
120	1e-05	1e-05	1e-05	1e-05	1e-05	1e-05	0.00188	0.0054656	0.0080346	0.010212	0.011153	0.011554	0.012005	0.012775	0.013593	0.013987	0.01433	0.014541	0.014233	0.014122	0.014285	0.014893	0.015072	0.014923	0.014502	0.014507	0.014885	0.015204	0.015387	0.015893	0.016	0.01591	0.015731	0.015805	0.015885	0.016063	0.015848	0.015441	0.015191	0.015075	0.014805	0.014943	0.014982	0.015248	0.015235	0.015219	0.015552	0.016053	0.016745
121	1e-05	1e-05	1e-05	1e-05	0.00076059	0.0023808	0.0034959	0.0039597	0.0037595	0.0037139	0.0031101	0.003155	0.0026497	0.0025133	0.0022134	0.001848	0.0016313	0.0015438	0.0017451	0.0023901	0.0029395	0.0038099	0.0040987	0.0047864	0.0046776	0.0051152	0.0056255	0.0058628	0.0057568	0.0055011	0.0051986	0.0048291	0.0043521	0.0041254	0.003689	0.0039631	0.0038201	0.0034139	0.0032245	0.003111	0.0028044	0.0022115	0.0017826	0.0016683	0.0014484	0.0012272	0.00077684	0.00032452	0.00014545
122	1e-05	1e-05	0.0041479	0.0080032	0.011466	0.014735	0.016959	0.017966	0.017779	0.016995	0.015404	0.013736	0.011385	0.0093972	0.0081969	0.006724	0.0043994	0.002853	0.0016176	0.0012651	0.00097724	0.0010313	0.00095208	0.0013022	0.001022	0.0009283	0.0011427	0.0018751	0.0018532	0.0020854	0.0017177	0.0016001	0.0010878	0.00092942	0.00072192	0.0012581	0.0012914	0.0010166	0.00059054	0.00041629	1e-05	1e-05	1e-05	1e-05	2.2586e-05	0.00047414	0.00089615	0.0012037	0.0016379
123	1e-05	1e-05	1e-05	1e-05	1e-05	1e-05	0.0021988	0.0055933	0.0079085	0.010366	0.011443	0.011336	0.011221	0.010959	0.010831	0.010005	0.0089843	0.0078834	0.0062396	0.0047979	0.0035792	0.0030609	0.0026368	0.0020127	0.001775	0.001807	0.0024192	0.0030531	0.0038119	0.0048799	0.005768	0.0061839	0.006295	0.0067577	0.0071351	0.0074097	0.0076347	0.0077187	0.0077255	0.0078826	0.0080223	0.008326	0.0089145	0.0098059	0.010049	0.010456	0.011081	0.011408	0.011863
124	1e-05	1e-05	1e-05	1e-05	0.005757	0.011558	0.01521	0.017681	0.019446	0.021585	0.022033	0.020773	0.019535	0.018992	0.019164	0.019184	0.019494	0.020605	0.021037	0.02115	0.021257	0.02109	0.020491	0.019019	0.017155	0.015076	0.013645	0.011447	0.0093069	0.0072171	0.0053188	0.0029978	0.0011611	0.00030405	1e-05	1e-05	0.00032317	0.0007304	0.0017896	0.0025175	0.0041078	0.0054161	0.0066722	0.0089168	0.010444	0.011888	0.01331	0.01424	0.015271
125	1e-05	1e-05	1e-05	0.0030519	0.0070973	0.010642	0.013362	0.015622	0.017092	0.018922	0.019993	0.019952	0.019642	0.018939	0.017822	0.016316	0.01503	0.014313	0.01309	0.012359	0.011562	0.010475	0.009476	0.008524	0.007816	0.0077972	0.0082848	0.0080807	0.0075012	0.0070222	0.0061367	0.0050106	0.0044324	0.0041723	0.0035865	0.003307	0.0024713	0.0015507	0.0011105	0.00030169	5.009e-05	1e-05	1e-05	1e-05	0.00012951	0.00057322	0.0013678	0.002247	0.0030772
126	1e-05	1e-05	1e-05	1e-05	1e-05	1e-05	0.003498	0.010178	0.016128	0.021628	0.026157	0.030038	0.033207	0.035898	0.038082	0.039667	0.040779	0.041593	0.041981	0.042195	0.042	0.042906	0.042498	0.042129	0.041947	0.041734	0.041733	0.042061	0.042277	0.042997	0.043078	0.043685	0.0422	0.043186	0.044257	0.045118	0.046231	0.047253	0.048067	0.049126	0.049186	0.05055	0.051683	0.054029	0.055298	0.056691	0.057876	0.058665	0.059431
127	1e-05	1e-05	1e-05	1e-05	1e-05	1e-05	0.0026294	0.0074474	0.011141	0.014318	0.016303	0.01817	0.019585	0.020681	0.021622	0.021624	0.021405	0.021009	0.020029	0.019436	0.01865	0.019502	0.018877	0.018309	0.017818	0.01793	0.018922	0.019867	0.020946	0.022697	0.023822	0.025345	0.0246	0.026028	0.027225	0.028531	0.029329	0.029768	0.030188	0.030535	0.030133	0.030561	0.030537	0.031556	0.031353	0.031576	0.031912	0.032104	0.032294
128	0.0016093	0.00048733	1e-05	1e-05	1e-05	1e-05	1e-05	1e-05	0.00019953	0.0018837	0.0029585	0.0053948	0.0071257	0.0089863	0.0107	0.012393	0.014119	0.015821	0.016954	0.017476	0.017834	0.01868	0.018534	0.01906	0.019394	0.020204	0.021245	0.021454	0.021402	0.021317	0.021043	0.02103	0.02149	0.02224	0.02276	0.023268	0.022977	0.023083	0.024122	0.025753	0.027769	0.030287	0.032992	0.03522	0.037499	0.040087	0.043664	0.048204	0.052645
129	1e-05	1e-05	1e-05	1e-05	1e-05	1e-05	0.0026342	0.0071791	0.010597	0.013375	0.014897	0.01557	0.016145	0.016746	0.017295	0.017138	0.016325	0.015205	0.013635	0.012532	0.011286	0.010729	0.01018	0.0096531	0.009195	0.0094162	0.010406	0.011729	0.013339	0.015672	0.017576	0.019864	0.021875	0.024047	0.026024	0.027781	0.02907	0.030123	0.031297	0.032315	0.032654	0.033357	0.033738	0.033978	0.034091	0.034472	0.035415	0.036186	0.036954
130	1e-05	1e-05	1e-05	1e-05	1e-05	1e-05	0.000849	0.002488	0.0038576	0.0049507	0.0054672	0.0061406	0.0061607	0.0058421	0.0053666	0.0050025	0.0050657	0.0055708	0.0061102	0.0069002	0.007403	0.0087907	0.0093619	0.010041	0.010614	0.011311	0.011935	0.012009	0.011751	0.011256	0.010361	0.0098612	0.0081896	0.007876	0.007888	0.0081786	0.0083545	0.0086163	0.0091787	0.0098036	0.010486	0.011627	0.012406	0.013697	0.014357	0.015007	0.015316	0.015561	0.01558
131	0.015365	0.013818	0.012426	0.010824	0.0087721	0.0070617	0.0057156	0.0044432	0.0038403	0.0025737	0.0010307	0.00046646	1e-05	1e-05	1e-05	1e-05	1e-05	1e-05	0.0006012	0.00092802	0.0019781	0.0032612	0.0042487	0.0050985	0.0059617	0.0065694	0.0067085	0.0070111	0.0070565	0.0071849	0.0072859	0.0073411	0.0071541	0.0063688	0.0060653	0.005674	0.0050809	0.0045583	0.003999	0.003504	0.0026963	0.0020107	0.0013528	0.0009471	0.000768	0.00043958	0.00015713	0.00041168	0.00084449
132	1e-05	1e-05	1e-05	1e-05	1e-05	1e-05	0.00063354	0.0020191	0.0035357	0.0056933	0.0075548	0.0099414	0.011842	0.013603	0.015294	0.016419	0.017387	0.018477	0.019526	0.020613	0.021194	0.023498	0.02429	0.025149	0.026123	0.026906	0.028006	0.02916	0.029958	0.030822	0.030918	0.031199	0.02889	0.028677	0.028584	0.028201	0.027713	0.027049	0.026068	0.025427	0.024397	0.024613	0.024838	0.026195	0.027077	0.028123	0.029111	0.030058	0.030927
133	1e-05	1e-05	1e-05	1e-05	1e-05	1e-05	0.00074903	0.0020142	0.0031188	0.0046322	0.0058256	0.0071425	0.0078707	0.0084723	0.0089737	0.0097423	0.010889	0.011907	0.013213	0.01465	0.015522	0.0174	0.017929	0.018669	0.019178	0.019521	0.019708	0.019371	0.019209	0.018804	0.018073	0.017638	0.015691	0.015571	0.01548	0.015629	0.015734	0.015804	0.016078	0.016267	0.016239	0.016819	0.0173	0.018508	0.01912	0.020129	0.021045	0.022218	0.023461
134	1e-05	1e-05	1e-05	1e-05	1e-05	1e-05	0.00033862	0.00077586	0.001289	0.0012487	0.00081385	0.00078218	0.00040555	0.00039573	0.00077283	0.0014256	0.0025808	0.0037501	0.005662	0.0075405	0.0097802	0.012456	0.014518	0.016427	0.018085	0.01935	0.020599	0.021173	0.021391	0.021056	0.020356	0.019512	0.018514	0.017543	0.017236	0.017188	0.017166	0.017019	0.017309	0.017797	0.018429	0.019385	0.020413	0.021354	0.022285	0.02274	0.023081	0.0237	0.024579
135	0.0026373	0.0037155	0.0050547	0.0070768	0.009242	0.011864	0.013412	0.013619	0.013808	0.014207	0.014204	0.014489	0.01395	0.013253	0.011092	0.0087192	0.0062439	0.0039826	0.0026813	0.0019652	0.00083298	1e-05	1e-05	1e-05	1e-05	1e-05	1e-05	0.00014947	0.0011869	0.0016975	0.0022075	0.0028424	0.0038402	0.0047832	0.0063707	0.0082085	0.0093109	0.0095197	0.0097168	0.0099411	0.0097006	0.0086598	0.0079277	0.0071869	0.006687	0.0055505	0.0043777	0.0032055	0.0026786
136	1e-05	1e-05	1e-05	1e-05	1e-05	1e-05	0.002315	0.0062963	0.0090514	0.01119	0.012436	0.01261	0.012388	0.012049	0.011749	0.011407	0.01078	0.010132	0.0094274	0.0093775	0.0089251	0.0094594	0.0096881	0.0099147	0.010391	0.011186	0.012176	0.013349	0.014683	0.016262	0.017195	0.018597	0.0189	0.020273	0.021764	0.02325	0.024262	0.02527	0.026142	0.026999	0.027321	0.028219	0.028821	0.029962	0.030451	0.030967	0.031393	0.031936	0.032492
137	0.01763	0.014956	0.012266	0.0095784	0.006346	0.0041295	0.0024619	0.0010816	0.00075862	0.00048755	1e-05	1e-05	1e-05	1e-05	1e-05	1e-05	0.00025999	0.00093851	0.0019103	0.0026025	0.0033413	0.0046732	0.0054873	0.006386	0.0074465	0.0083008	0.0087418	0.0087584	0.0086854	0.0085024	0.0083818	0.0081301	0.0077788	0.0073177	0.0074505	0.007556	0.0073681	0.0068931	0.0069518	0.0069387	0.006871	0.0064978	0.0065104	0.0065138	0.0065966	0.0059568	0.0053866	0.0054065	0.0060486
138	1e-05	1e-05	1e-05	1e-05	1e-05	1e-05	0.00031618	0.00098413	0.0017118	0.0024765	0.0028977	0.0036429	0.0037981	0.0036792	0.0037176	0.0041806	0.0049636	0.0057301	0.0066227	0.0073825	0.0078864	0.0088891	0.0092196	0.0097491	0.010052	0.010238	0.010252	0.0098586	0.0094207	0.008716	0.0081662	0.0077962	0.0069725	0.0067596	0.0067992	0.0074021	0.0078617	0.0082347	0.0089897	0.0098421	0.010909	0.011999	0.013037	0.014117	0.015139	0.016173	0.01692	0.018224	0.019773
139	1e-05	1e-05	1e-05	1e-05	1e-05	1e-05	0.00039318	0.00099243	0.0014114	0.0019625	0.0026837	0.0038304	0.0042604	0.0047108	0.0052025	0.0058057	0.0066542	0.0079078	0.0095617	0.011283	0.012806	0.015041	0.015686	0.016643	0.017651	0.018242	0.018828	0.019032	0.018847	0.01832	0.017411	0.016496	0.014562	0.014511	0.014471	0.014532	0.014502	0.014512	0.014433	0.014658	0.014419	0.014964	0.015482	0.016114	0.016189	0.016508	0.016519	0.016588	0.016491
140	1e-05	1e-05	1e-05	1e-05	1e-05	1e-05	0.00070989	0.0021983	0.0036948	0.0053169	0.0069319	0.0078461	0.008936	0.0099257	0.010837	0.011489	0.011851	0.012428	0.012756	0.012796	0.012831	0.012637	0.012688	0.01226	0.011868	0.011557	0.011586	0.011522	0.011248	0.010855	0.010574	0.010038	0.0095813	0.008988	0.0085019	0.0081107	0.0076383	0.0069579	0.0062872	0.0057641	0.0053646	0.0050752	0.005212	0.005836	0.0065303	0.0073559	0.0082796	0.0090719	0.0099409
141	0.013839	0.01217	0.010544	0.0086433	0.0062574	0.004632	0.0035407	0.0026503	0.0024751	0.0018678	0.00063323	1e-05	1e-05	1e-05	1e-05	1e-05	1e-05	4.7031e-05	0.00033609	0.00055888	0.0014722	0.0031953	0.0047152	0.0060611	0.0073259	0.008399	0.0090984	0.0098186	0.010322	0.011087	0.011659	0.01188	0.011864	0.011645	0.012127	0.012729	0.013075	0.013499	0.013966	0.014633	0.01497	0.01539	0.015947	0.016588	0.017264	0.017265	0.017116	0.01769	0.018516
142	0.0049342	0.0045222	0.0039453	0.0039005	0.0032807	0.002537	0.001816	0.0013152	0.00062308	0.00011868	1e-05	1e-05	1e-05	1e-05	1e-05	1e-05	0.00070065	0.0022612	0.0038596	0.0059531	0.0078886	0.010267	0.012333	0.014532	0.016594	0.017978	0.018913	0.019253	0.019421	0.019228	0.018407	0.017712	0.016688	0.015947	0.015338	0.015288	0.015046	0.014914	0.015113	0.015434	0.015958	0.017052	0.01805	0.018959	0.020177	0.021523	0.02238	0.02387	0.025441
143	1e-05	1e-05	1e-05	1e-05	1e-05	1e-05	0.0010878	0.0023775	0.0029771	0.002873	0.003001	0.0023585	0.0013716	0.00072554	0.00055999	0.00069327	0.0013369	0.0018648	0.0027547	0.0040633	0.0053524	0.0067653	0.0080354	0.0092619	0.010178	0.010719	0.011523	0.011991	0.012571	0.012444	0.011539	0.010497	0.0096095	0.0091899	0.0090977	0.0094819	0.0092044	0.009317	0.0096595	0.010352	0.011266	0.013109	0.015213	0.016944	0.0188	0.020608	0.022099	0.024321	0.026008
144	0.016571	0.014761	0.013085	0.011548	0.0099092	0.0090061	0.0077475	0.0062195	0.0052774	0.0041559	0.0029178	0.0020966	0.0011018	0.0003316	1e-05	1e-05	1e-05	1e-05	1e-05	1e-05	0.00069864	0.0021813	0.003741	0.0053252	0.0068792	0.0085554	0.0097821	0.010585	0.011388	0.011489	0.011112	0.010393	0.0095444	0.0079727	0.0070937	0.0061725	0.0049439	0.0039328	0.0036286	0.0031585	0.0027552	0.0027763	0.0032864	0.00399	0.0054915	0.0064033	0.0073927	0.0087331	0.010116
145	0.019254	0.017159	0.014955	0.01324	0.010769	0.0086484	0.0066818	0.004987	0.0033979	0.0017232	0.00049168	1e-05	1e-05	1e-05	1e-05	1e-05	1e-05	0.00075726	0.0024445	0.0044102	0.0065781	0.008857	0.010661	0.012587	0.014069	0.014932	0.015761	0.016349	0.016647	0.016686	0.016666	0.016204	0.0159	0.015884	0.015933	0.016635	0.016885	0.017231	0.017547	0.017808	0.0178	0.017828	0.01827	0.01861	0.019309	0.020331	0.020884	0.021899	0.022649
146	1e-05	1e-05	1e-05	1e-05	1e-05	1e-05	0.0016632	0.0052165	0.0084542	0.0098985	0.012364	0.013406	0.015198	0.017217	0.018647	0.020827	0.022199	0.023734	0.024361	0.02536	0.026591	0.026596	0.027806	0.027961	0.027778	0.027681	0.027448	0.027343	0.026199	0.025288	0.024018	0.023523	0.023563	0.02257	0.022169	0.022165	0.021846	0.02111	0.020321	0.020319	0.020479	0.02064	0.020093	0.019244	0.018806	0.018067	0.017204	0.015962	0.015471
147	1e-05	1e-05	1e-05	1e-05	1e-05	1e-05	0.0013231	0.0037023	0.0053141	0.0064621	0.0068434	0.0075387	0.0076167	0.0074673	0.0078997	0.0090662	0.010693	0.012588	0.01452	0.016688	0.018684	0.021151	0.0228	0.024066	0.025178	0.025701	0.02536	0.024276	0.023097	0.021462	0.019918	0.01877	0.017448	0.016463	0.016552	0.017032	0.017325	0.017795	0.019092	0.020278	0.021936	0.02318	0.024086	0.024878	0.02561	0.025584	0.025218	0.025593	0.02627
148	1e-05	1e-05	1e-05	1e-05	1e-05	1e-05	0.0037021	0.011174	0.017657	0.022175	0.027569	0.030117	0.032245	0.034275	0.035475	0.037492	0.037087	0.036392	0.034804	0.034966	0.034611	0.033013	0.033812	0.033869	0.034255	0.034868	0.036009	0.03832	0.039143	0.040571	0.040649	0.041943	0.043429	0.043025	0.043766	0.044126	0.043681	0.041727	0.039804	0.038723	0.03728	0.035818	0.033293	0.03045	0.028564	0.025851	0.023449	0.02088	0.019706
149	0.042141	0.035776	0.029798	0.024946	0.019227	0.014251	0.010065	0.0067506	0.0039141	0.0011861	1e-05	1e-05	1e-05	1e-05	1e-05	1e-05	0.00043718	0.0014876	0.0025496	0.0041846	0.0058636	0.0074794	0.0087585	0.0097576	0.010482	0.010939	0.010963	0.010758	0.011056	0.011022	0.010494	0.0096974	0.0093052	0.0087351	0.0084824	0.0087096	0.008448	0.00858	0.009053	0.009345	0.0098132	0.010679	0.011907	0.012808	0.014199	0.015919	0.017316	0.019035	0.020646
150	1e-05	1e-05	1e-05	1e-05	1e-05	1e-05	0.0038546	0.0073175	0.0099789	0.012043	0.013232	0.013166	0.012929	0.012858	0.012825	0.013002	0.012487	0.011554	0.010598	0.0098233	0.0087187	0.0080434	0.0077886	0.0073708	0.0068541	0.0065312	0.0060004	0.0058876	0.005987	0.0060947	0.0060585	0.0061148	0.0061254	0.0058513	0.0055952	0.0054086	0.0050001	0.0047088	0.0044058	0.0039664	0.0032419	0.0027247	0.0023002	0.0017339	0.0014267	0.0011427	0.00081669	0.00053111	0.00038464
151	1e-05	1e-05	1e-05	1e-05	1e-05	1e-05	0.001373	0.0039737	0.0061204	0.0073896	0.0087547	0.0094118	0.010212	0.010673	0.011035	0.011805	0.012169	0.012637	0.012809	0.01299	0.013061	0.01282	0.013038	0.01276	0.012646	0.012401	0.012056	0.011589	0.010502	0.009465	0.008481	0.007624	0.0071183	0.0060929	0.0052072	0.0044427	0.0037994	0.0031655	0.0028513	0.0030649	0.0034575	0.0038932	0.0045206	0.0050799	0.006243	0.0072901	0.0082942	0.0091439	0.010257
152	0.0001666	0.00054935	0.00087729	0.0015369	0.0012922	0.001091	0.00099374	0.001131	0.00087992	0.00018676	1e-05	1e-05	1e-05	1e-05	1e-05	1e-05	0.00043503	0.001283	0.0020735	0.0030721	0.0044267	0.0057727	0.0069784	0.0083088	0.0092501	0.0097534	0.010053	0.010099	0.0099685	0.0097347	0.0095287	0.0087994	0.0082948	0.0077037	0.0070609	0.0069619	0.0066596	0.0062437	0.0061043	0.0058978	0.0056957	0.0055053	0.005593	0.0053372	0.0050881	0.0053044	0.005147	0.0054249	0.0060086
153	1e-05	1e-05	1e-05	1e-05	1e-05	1e-05	0.00085113	0.0027469	0.004526	0.005308	0.0073513	0.0085305	0.0099435	0.01159	0.012534	0.014563	0.015641	0.016808	0.017361	0.018363	0.019287	0.019084	0.01968	0.019799	0.01966	0.019649	0.018915	0.0185	0.017281	0.016487	0.015316	0.01471	0.014494	0.013551	0.01312	0.01274	0.012247	0.011741	0.011172	0.011122	0.010877	0.010708	0.0099985	0.0091572	0.0087172	0.0080989	0.0075921	0.0067916	0.0066021
154	1e-05	1e-05	1e-05	1e-05	1e-05	1e-05	0.002486	0.0043303	0.0064797	0.0077624	0.007793	0.0081405	0.0075938	0.0070983	0.0070721	0.0076567	0.0080642	0.0083077	0.0087985	0.0089036	0.0090341	0.010086	0.010575	0.01099	0.011026	0.010732	0.0096888	0.008099	0.006961	0.0055386	0.0043166	0.0032071	0.0018213	0.00049095	6.6109e-05	0.00029901	0.00040962	0.00083719	0.0021296	0.0030529	0.0042563	0.0052081	0.006398	0.0076025	0.0088543	0.0095836	0.0099415	0.01076	0.01179
155	1e-05	1e-05	1e-05	1e-05	1e-05	1e-05	0.0011082	0.0030614	0.0043108	0.004863	0.0056815	0.0057359	0.0056527	0.0060143	0.0061364	0.006675	0.0069855	0.0072819	0.0074176	0.0080193	0.0085644	0.0087126	0.0089456	0.0090863	0.0089526	0.0089318	0.0088365	0.0087737	0.0084061	0.0082553	0.0078473	0.0075158	0.0073014	0.0071001	0.0070839	0.0071401	0.0070479	0.006647	0.0063803	0.0063489	0.0062542	0.0063914	0.0065872	0.0068247	0.0070904	0.0074804	0.007927	0.0081764	0.0089466
156	0.0082388	0.0084291	0.0086348	0.0086082	0.0084409	0.0086479	0.0090082	0.0093173	0.0095168	0.0097092	0.0095038	0.0090757	0.0087288	0.008296	0.0079722	0.0077296	0.0073274	0.0069312	0.0069783	0.0069424	0.0065438	0.0063031	0.0063978	0.006578	0.0067004	0.0066715	0.0067216	0.0064072	0.0058414	0.0045794	0.0037297	0.0030342	0.0026359	0.0018289	0.00090009	0.00021073	1e-05	1e-05	1e-05	1e-05	1e-05	1e-05	0.00061499	0.0013529	0.0026102	0.0039295	0.0051361	0.0061956	0.0074183
157	1e-05	1e-05	1e-05	1e-05	1e-05	0.00034265	0.0010235	0.0017527	0.0021831	0.0022469	0.0015097	0.0011413	0.00076007	4.4589e-05	1e-05	0.00063408	0.0012793	0.0019905	0.0027409	0.0036016	0.0042577	0.0056175	0.0065969	0.0072517	0.0081079	0.0084688	0.0082639	0.0079859	0.0077194	0.0073849	0.0073547	0.0073462	0.0072377	0.0072488	0.0076651	0.0078055	0.0080321	0.0085947	0.009229	0.0096535	0.0098752	0.0094795	0.0095618	0.0094798	0.0094172	0.0093827	0.0096946	0.01015	0.010477
158	0.012628	0.010693	0.0090518	0.0074916	0.0058015	0.0040803	0.0029452	0.0021222	0.0011126	0.00056342	0.00024334	0.00012487	1e-05	1e-05	1e-05	1e-05	1e-05	1e-05	0.00037433	0.001362	0.0022103	0.0033588	0.004413	0.005534	0.0070721	0.0086794	0.0098587	0.010834	0.011437	0.011836	0.011637	0.011228	0.010665	0.010097	0.0095134	0.0091523	0.0083645	0.0080721	0.0081652	0.0080731	0.0081653	0.0088727	0.0099776	0.010855	0.011842	0.013126	0.014166	0.015655	0.016587
159	1e-05	1e-05	1e-05	6.4499e-05	0.00051706	0.0011384	0.0019942	0.0032218	0.0042688	0.0052475	0.0057837	0.0060534	0.0064656	0.0069432	0.0076148	0.0082893	0.00856	0.008609	0.0083504	0.0079529	0.0071679	0.0067251	0.0063153	0.0056851	0.0051479	0.0047636	0.0042822	0.0037114	0.0032525	0.0027029	0.0023041	0.0022008	0.001877	0.0015494	0.0013442	0.0010388	0.0005838	0.00026306	0.00011942	1e-05	1e-05	1e-05	6.2523e-05	0.00065799	0.0014782	0.0022473	0.0031224	0.0040405	0.0049763
160	0.0067072	0.0067801	0.0068335	0.0068356	0.005954	0.0053018	0.0049507	0.004372	0.0040196	0.0032491	0.0025559	0.0015859	0.00057714	1e-05	1e-05	1e-05	1e-05	1e-05	1e-05	3.809e-05	0.00026766	0.0005291	0.0013151	0.0018738	0.0023125	0.0029318	0.0031297	0.0029296	0.0029013	0.0029224	0.0031278	0.0031988	0.0031996	0.0029675	0.0033915	0.0040631	0.0040036	0.0040737	0.0047943	0.0056424	0.0058677	0.0057764	0.0062179	0.0069234	0.007771	0.0082126	0.008426	0.0095353	0.010643
161	1e-05	1e-05	1e-05	1e-05	1e-05	0.0028701	0.0062675	0.0097702	0.01309	0.015076	0.016045	0.015699	0.015131	0.014638	0.014034	0.013607	0.012592	0.011146	0.0096807	0.0082522	0.0068946	0.0060256	0.0054863	0.0051751	0.0049644	0.0049109	0.0046221	0.0046043	0.0046597	0.0043879	0.0040295	0.003503	0.0031816	0.0029223	0.0023312	0.0017974	0.00095463	0.0004455	0.00011574	1e-05	4.5562e-05	0.00014433	0.00077926	0.0012764	0.0018923	0.0027406	0.0032524	0.0040032	0.0046145
162	1e-05	1e-05	1e-05	1e-05	1e-05	1e-05	0.0031794	0.0091598	0.013933	0.017632	0.020235	0.020796	0.020969	0.021412	0.021918	0.022282	0.021851	0.020705	0.018877	0.017287	0.015982	0.014809	0.014081	0.01307	0.011993	0.011335	0.010569	0.01034	0.010781	0.011526	0.012333	0.012804	0.013356	0.013971	0.014981	0.016248	0.017198	0.018102	0.018882	0.019537	0.019999	0.020187	0.020726	0.021046	0.021353	0.021379	0.021002	0.020245	0.019516
163	0.0016479	0.0011095	1e-05	1e-05	1e-05	1e-05	1e-05	5.0728e-05	1e-05	6.3275e-05	0.00043778	0.00057293	0.000475	0.00094595	0.0011538	0.0013859	0.0017105	0.0015371	0.00109	0.00073839	0.00014321	1.0291e-05	4.8746e-05	0.0003423	0.00084917	0.0017036	0.00199	0.0022318	0.0026902	0.0031961	0.003591	0.0042292	0.0046089	0.0047536	0.0050664	0.005159	0.0046864	0.0047413	0.0045567	0.0043453	0.0039514	0.0038128	0.003839	0.0041702	0.0045851	0.0048282	0.0048472	0.0051784	0.0053418
164	1e-05	1e-05	1e-05	1e-05	1e-05	1e-05	0.001165	0.0035655	0.0056598	0.0071384	0.0077513	0.0081469	0.0079023	0.0076681	0.0077328	0.0083124	0.0088706	0.0089356	0.0090244	0.0089392	0.009111	0.009844	0.010541	0.011103	0.011701	0.012154	0.012239	0.012184	0.012391	0.012501	0.012623	0.012583	0.012479	0.012346	0.012733	0.013022	0.013323	0.013716	0.014506	0.015173	0.015756	0.016427	0.01734	0.01823	0.019178	0.02014	0.021145	0.022402	0.023827
165	1e-05	1e-05	1e-05	1e-05	1e-05	1e-05	0.00092957	0.0031522	0.0058222	0.0083165	0.010286	0.011537	0.012565	0.014021	0.015069	0.017186	0.018061	0.018119	0.018127	0.0173	0.015821	0.014966	0.015112	0.015216	0.015414	0.015767	0.015137	0.014597	0.014549	0.014388	0.014608	0.015243	0.015836	0.01533	0.014649	0.013696	0.01217	0.011119	0.010724	0.0099611	0.0093565	0.0086227	0.0085551	0.0090066	0.010404	0.012269	0.014207	0.016926	0.019688
166	1e-05	1e-05	1e-05	1e-05	1e-05	1e-05	0.0015328	0.0041238	0.0056325	0.0057439	0.005822	0.0059694	0.0057295	0.0049301	0.0037223	0.0033233	0.0024996	0.0019563	0.0016513	0.0020417	0.0031321	0.0039747	0.0046454	0.0054912	0.0061664	0.0071737	0.0078173	0.0081988	0.0080712	0.0081363	0.0077127	0.0071468	0.0070224	0.0070762	0.0069874	0.0075636	0.0079591	0.0083734	0.0095014	0.01075	0.011841	0.013251	0.014414	0.015384	0.016059	0.017269	0.018067	0.018842	0.019685
167	1e-05	1e-05	1e-05	1e-05	1e-05	4.8827e-05	0.0015172	0.0022844	0.0022837	0.0024297	0.0022749	0.0010996	1e-05	1.3523e-05	0.00015202	0.00065207	0.00095036	0.00077763	0.0011712	0.0014491	0.0014329	0.001882	0.0022697	0.0027935	0.00321	0.00416	0.0046282	0.0049624	0.0054913	0.0058726	0.0063931	0.0070228	0.0074778	0.0082672	0.0092803	0.010737	0.011286	0.012042	0.01268	0.013394	0.013954	0.015079	0.016441	0.018065	0.019462	0.020729	0.021448	0.022543	0.023641
168	1e-05	1e-05	1e-05	1e-05	1e-05	1e-05	0.0024676	0.00507	0.0072396	0.0085834	0.0093783	0.01004	0.0096929	0.0089282	0.0088232	0.0086315	0.008389	0.0076984	0.0073421	0.0067815	0.0061413	0.0056781	0.0049954	0.0045345	0.0042256	0.0038319	0.0033937	0.0028243	0.0025948	0.0022409	0.0018607	0.0013976	0.00096115	0.00098137	0.0011969	0.001404	0.0014267	0.0012915	0.0016492	0.0016555	0.0018292	0.002267	0.0032037	0.0040744	0.0045973	0.005573	0.0065314	0.0075819	0.00901
169	0.00041383	1e-05	1e-05	1e-05	1e-05	1e-05	1e-05	0.0010343	0.0019298	0.0025045	0.0033381	0.0046015	0.0058443	0.006745	0.0072717	0.0078443	0.0086703	0.0092381	0.0096431	0.010262	0.011447	0.012312	0.013026	0.013727	0.014272	0.015024	0.015887	0.015985	0.015665	0.014899	0.014382	0.013311	0.012282	0.010782	0.0090764	0.0077832	0.0062945	0.0048644	0.0043366	0.0037295	0.0034352	0.0032413	0.0030895	0.0031609	0.0038045	0.0047884	0.0057038	0.0069832	0.0080405
170	0.016992	0.013122	0.0099897	0.0075538	0.0055382	0.0033819	0.0023443	0.0019395	0.00081987	5.3423e-05	1e-05	0.00021615	0.00049996	0.00051381	0.00021794	1e-05	1e-05	1e-05	1e-05	1e-05	0.00033903	0.00085578	0.0016101	0.0026883	0.0038411	0.005503	0.0075667	0.0090973	0.010126	0.010655	0.010571	0.010592	0.010491	0.010015	0.0089556	0.0078323	0.0061165	0.0042637	0.0029277	0.0016245	0.00085544	0.00067432	0.00031185	0.00039222	0.0005551	0.0013505	0.0023109	0.0039105	0.0052037
171	1e-05	1e-05	1e-05	1e-05	1e-05	1e-05	0.00054902	0.0018106	0.0030447	0.0032675	0.0033925	0.0039503	0.0045229	0.0047475	0.0054237	0.0070008	0.0077718	0.0086735	0.0095345	0.010156	0.010882	0.011566	0.011768	0.011856	0.01176	0.011132	0.010241	0.0091987	0.0080105	0.0069388	0.0059563	0.0051154	0.0044692	0.0040102	0.0038012	0.0037691	0.0038835	0.0038913	0.0043125	0.0048831	0.0052464	0.005619	0.0057899	0.0060095	0.0062573	0.0064701	0.006859	0.0072887	0.0079235
172	1e-05	1e-05	1e-05	1e-05	1e-05	1e-05	0.0011042	0.0029147	0.0041204	0.0045616	0.0050838	0.0056217	0.006163	0.0062649	0.0062574	0.0069561	0.0074999	0.0081847	0.0088023	0.009223	0.0095656	0.0097021	0.0099094	0.0098525	0.0093724	0.0089836	0.0083994	0.0078189	0.007283	0.0069235	0.0066745	0.0065321	0.0066677	0.0067557	0.0072785	0.008496	0.0097382	0.010944	0.012431	0.013577	0.014633	0.015825	0.017005	0.017695	0.018103	0.018069	0.017736	0.01739	0.017176
173	1e-05	1e-05	1e-05	1e-05	1e-05	0.0016437	0.0060962	0.0094182	0.011696	0.012978	0.013252	0.012378	0.011062	0.0095481	0.0074748	0.0060951	0.0044167	0.003381	0.002628	0.0022671	0.0018313	0.0021706	0.0028856	0.0034855	0.0039673	0.0049902	0.0055291	0.0061541	0.0061067	0.006101	0.0057066	0.0054497	0.0049987	0.0044451	0.003883	0.0033674	0.0022824	0.0012849	0.00060672	0.00026901	1e-05	1.8163e-05	0.00016195	0.00034603	0.00061887	0.0013879	0.0025628	0.004368	0.0063791
174	1e-05	1e-05	1e-05	1e-05	1e-05	1e-05	0.00040984	0.0012365	0.0020744	0.0028555	0.0032305	0.0032485	0.003224	0.0035497	0.0039094	0.0045483	0.0051317	0.0057468	0.0061154	0.0064695	0.0065029	0.0067915	0.0073177	0.0077567	0.0077874	0.0080847	0.0084813	0.0091741	0.0095359	0.010009	0.01015	0.010358	0.010751	0.010873	0.011278	0.011994	0.012028	0.011682	0.011048	0.010532	0.010025	0.0097567	0.009572	0.0090397	0.0085947	0.0080459	0.0076268	0.0078241	0.0084272
175	1e-05	1e-05	1e-05	1e-05	1e-05	1e-05	0.0019053	0.0037244	0.0051173	0.0062412	0.0065282	0.0059253	0.0052408	0.0044752	0.0036534	0.0031862	0.0021936	0.0015214	0.0011187	0.00095574	0.00043041	0.00058551	0.0011543	0.0014345	0.0018152	0.0025625	0.0032213	0.0043022	0.0049097	0.0052478	0.0053585	0.0055196	0.0053571	0.0051676	0.0052596	0.0051992	0.0045393	0.003832	0.0030068	0.0025197	0.0020788	0.0020453	0.0021997	0.0026592	0.0031708	0.003738	0.0044185	0.005769	0.0073021
176	1e-05	1e-05	1e-05	1e-05	1e-05	1e-05	0.0010801	0.0033772	0.0047302	0.0054242	0.0058091	0.0062063	0.005938	0.006451	0.0073334	0.0077954	0.0081031	0.0082148	0.008495	0.0086383	0.0084368	0.008368	0.0088729	0.0098713	0.010064	0.0091723	0.0085646	0.0081131	0.0080047	0.0072316	0.007159	0.0073166	0.0072975	0.0066676	0.0060802	0.0057011	0.0061874	0.006575	0.0072709	0.0074818	0.0079609	0.0081263	0.0088669	0.010191	0.011702	0.013174	0.01504	0.016812	0.018689
177	1e-05	1e-05	1e-05	1e-05	1e-05	1e-05	0.0018582	0.0038717	0.0052661	0.0061488	0.0064628	0.0066446	0.0065308	0.0067654	0.0071559	0.0079306	0.0084445	0.0091461	0.010023	0.010937	0.011568	0.012301	0.012607	0.012816	0.012974	0.013225	0.013564	0.014009	0.014584	0.015447	0.016909	0.018759	0.021044	0.023635	0.026894	0.030311	0.033676	0.037255	0.041612	0.046145	0.050828	0.05556	0.061	0.066359	0.071919	0.077552	0.083427	0.089684	0.096091
178	1e-05	1e-05	1e-05	1e-05	1e-05	1e-05	0.0036463	0.010112	0.015266	0.019029	0.021161	0.02233	0.022737	0.022675	0.022867	0.023218	0.02385	0.024677	0.025149	0.025807	0.025869	0.026146	0.026532	0.026995	0.027716	0.028041	0.028447	0.027697	0.026722	0.025697	0.024767	0.024482	0.024548	0.023782	0.023038	0.022537	0.022241	0.022322	0.023273	0.024422	0.025703	0.026776	0.028159	0.029282	0.031452	0.033856	0.036434	0.038807	0.040745
179	1e-05	1e-05	1e-05	1e-05	1e-05	0.00019991	0.0011138	0.0024845	0.0038196	0.0045932	0.0051412	0.0055428	0.005644	0.0061376	0.0066835	0.0072069	0.0073184	0.0072437	0.0066734	0.0059836	0.0057453	0.0057887	0.0058516	0.0060983	0.0061931	0.0062732	0.0060904	0.0057631	0.0052536	0.0050566	0.00508	0.0046067	0.0039462	0.0031476	0.0023021	0.0012874	0.00038437	1e-05	6.3198e-05	0.00038165	0.00076997	0.00075191	0.0014408	0.0022972	0.0034569	0.0048602	0.0065672	0.0081644	0.0097736
180	1e-05	1e-05	1e-05	0.001763	0.0044834	0.006784	0.00871	0.010129	0.011096	0.01157	0.011523	0.01115	0.010325	0.009721	0.0095004	0.00957	0.0094218	0.0092585	0.0092947	0.0091824	0.0088263	0.0087818	0.0087726	0.0089082	0.0088996	0.008705	0.0083452	0.0078965	0.0073371	0.0067093	0.0059824	0.0052525	0.0043948	0.0035255	0.0027648	0.0019947	0.001162	0.00042494	4.7734e-05	1e-05	1e-05	1e-05	0.00053866	0.001135	0.001919	0.0026643	0.0037249	0.0049527	0.0063597
181	0.014473	0.012524	0.010826	0.0094578	0.0079617	0.0062402	0.0048063	0.0038932	0.0029996	0.0019378	0.00047398	1e-05	1e-05	1e-05	1e-05	1e-05	1e-05	0.00032409	0.0013668	0.0023617	0.0036727	0.0054022	0.0068002	0.0078032	0.0089216	0.009768	0.010138	0.010211	0.01023	0.0098105	0.0094861	0.0089351	0.0085273	0.0081737	0.0080863	0.0078862	0.0078345	0.0079605	0.0077991	0.0079099	0.0078731	0.007911	0.0082297	0.0085821	0.0087203	0.0087088	0.0087805	0.0092059	0.009872
182	1e-05	1e-05	1e-05	1e-05	1e-05	0.0015587	0.004173	0.0066331	0.0087813	0.010426	0.011164	0.011972	0.012196	0.012131	0.01193	0.011863	0.012016	0.011953	0.011747	0.01124	0.010877	0.010992	0.010798	0.010687	0.010515	0.010267	0.0098444	0.0090563	0.0081779	0.0074541	0.0069592	0.0060476	0.0048357	0.0036162	0.0027082	0.001967	0.001229	0.00076491	0.00044837	0.00043552	0.00016778	1e-05	0.00013371	0.00062342	0.001274	0.0017697	0.0023003	0.0029949	0.0035565
183	1e-05	1e-05	1e-05	1e-05	1e-05	1e-05	0.00062471	0.0017164	0.0025109	0.0027726	0.0025882	0.0028619	0.0029155	0.0030596	0.0031531	0.0036198	0.0046721	0.0055983	0.0065083	0.0073377	0.0087133	0.0099361	0.010406	0.01071	0.01096	0.011182	0.011219	0.01073	0.010378	0.010072	0.0097335	0.0086712	0.008061	0.0077882	0.0077781	0.0080977	0.0083257	0.0083726	0.0082822	0.0082543	0.0080121	0.0078485	0.0085526	0.0091932	0.0097209	0.010517	0.011012	0.011658	0.012455
184	1e-05	1e-05	1e-05	1e-05	1e-05	1e-05	0.0014138	0.0037118	0.0062067	0.0082262	0.0095532	0.010746	0.011564	0.012206	0.013026	0.01342	0.013683	0.013815	0.014365	0.014569	0.014672	0.015396	0.015579	0.016245	0.016673	0.016915	0.017103	0.016783	0.01643	0.015901	0.01523	0.014555	0.013756	0.013397	0.01275	0.012221	0.01181	0.011499	0.011972	0.012614	0.013241	0.013914	0.015027	0.015737	0.016321	0.01686	0.017644	0.018104	0.018937
185	0.012501	0.01109	0.0099536	0.008672	0.0077127	0.0063216	0.0052516	0.0046462	0.0036797	0.0025712	0.00086077	1.8704e-05	1e-05	1e-05	1e-05	1e-05	1e-05	1e-05	0.0010771	0.0024567	0.0045776	0.0068376	0.0085392	0.010341	0.0123	0.014041	0.015294	0.015745	0.016069	0.015914	0.015311	0.014144	0.013241	0.012821	0.011939	0.011176	0.010069	0.0093612	0.0084462	0.0079705	0.0075974	0.0079571	0.008952	0.010462	0.011497	0.013109	0.014486	0.01698	0.019502
186	0.0097336	0.0085629	0.0083121	0.008049	0.0080001	0.0072621	0.0063965	0.0059093	0.0046022	0.002903	0.00066307	1e-05	1e-05	1e-05	1e-05	1e-05	1e-05	0.00027544	0.0015042	0.0032161	0.0057384	0.0084445	0.010477	0.012113	0.013463	0.014444	0.014852	0.015205	0.015544	0.015339	0.014659	0.01372	0.012876	0.012343	0.011511	0.011265	0.011	0.011089	0.010285	0.0093761	0.0084026	0.0080603	0.0077464	0.008099	0.0084379	0.0096097	0.010088	0.011778	0.013556
187	0.037013	0.030769	0.025614	0.021106	0.017663	0.014209	0.010987	0.0083624	0.0054964	0.0029769	1e-05	1e-05	1e-05	1e-05	1e-05	1e-05	0.00011662	0.0012982	0.0026913	0.0049026	0.0083166	0.01221	0.014751	0.016835	0.018909	0.0209	0.022319	0.023204	0.024288	0.025203	0.025353	0.024585	0.024204	0.024787	0.024793	0.025196	0.025425	0.025795	0.025538	0.025666	0.02518	0.025504	0.02648	0.027675	0.028247	0.029903	0.030882	0.033295	0.036073
188	1e-05	1e-05	1e-05	1e-05	1e-05	1e-05	0.0012484	0.0031263	0.0047296	0.0058095	0.0061759	0.0066612	0.0067767	0.0070146	0.0074487	0.0080256	0.0085058	0.0087392	0.0092539	0.0094029	0.0097486	0.010269	0.010333	0.010651	0.0108	0.010885	0.010802	0.01071	0.010592	0.010525	0.0108	0.010637	0.010476	0.010226	0.0098983	0.0095756	0.0092061	0.0090876	0.0089659	0.0091307	0.0092279	0.0092722	0.0099756	0.010689	0.011621	0.012742	0.013843	0.014873	0.01562
189	0.0039544	0.003016	0.0025004	0.0018775	0.0017468	0.0012397	0.0006414	0.00017074	1e-05	1e-05	1e-05	1e-05	1e-05	1e-05	3.228e-05	0.00051656	0.0018816	0.0037357	0.0057258	0.0072032	0.0092081	0.011537	0.013445	0.015386	0.017664	0.019365	0.020115	0.020174	0.019851	0.019331	0.018893	0.017999	0.01729	0.016858	0.016415	0.01612	0.015895	0.016158	0.016358	0.017107	0.017805	0.018938	0.020605	0.022031	0.022938	0.023868	0.024516	0.025913	0.027575
190	1e-05	1e-05	1e-05	1e-05	1e-05	1e-05	0.0011783	0.0032737	0.0052541	0.0067165	0.0076606	0.0084284	0.0090716	0.0097487	0.010661	0.011194	0.011308	0.011173	0.010767	0.010331	0.01005	0.010239	0.010069	0.010087	0.0099424	0.0097826	0.0099498	0.0097712	0.00948	0.0093955	0.0091565	0.0087065	0.007918	0.007459	0.0067239	0.0059071	0.005012	0.0041709	0.0038094	0.0037843	0.0040747	0.0045172	0.005217	0.005879	0.0064646	0.0072295	0.0083098	0.0091474	0.0098678
191	1e-05	1e-05	1e-05	1e-05	1e-05	1e-05	0.00069	0.0026282	0.0041337	0.0054968	0.0067586	0.0078801	0.0086565	0.0092852	0.0098644	0.010369	0.010606	0.010582	0.010135	0.0093044	0.0081778	0.0069841	0.0057419	0.004561	0.0036345	0.0027732	0.0021439	0.0016409	0.0011154	0.00075534	0.00095387	0.0014061	0.0019097	0.002521	0.0032281	0.0037022	0.0041124	0.0043814	0.0045573	0.0047393	0.0049253	0.0049127	0.004963	0.0054172	0.0057324	0.0061813	0.0069271	0.0076388	0.0084831
192	1e-05	1e-05	1e-05	1e-05	1e-05	0.00041465	0.0025727	0.0046424	0.0061136	0.0071792	0.0078711	0.0087166	0.0088376	0.0090222	0.0092844	0.0092249	0.0091536	0.0088581	0.0083732	0.0075793	0.0065661	0.0053928	0.004269	0.003567	0.0030917	0.0026395	0.002548	0.0021114	0.0015466	0.0010092	0.00082983	0.00097691	0.0014368	0.001499	0.0014294	0.00099049	0.00050348	1e-05	1.3572e-05	6.3419e-05	0.00051747	0.0011765	0.0017743	0.002631	0.0035639	0.0047354	0.0063125	0.0077838	0.0091439
193	1e-05	1e-05	1e-05	1e-05	1e-05	1e-05	0.00096324	0.0036723	0.0057794	0.0072972	0.0085114	0.0095947	0.010111	0.01038	0.010768	0.011062	0.011064	0.010822	0.009975	0.0089629	0.0077853	0.0066366	0.0055084	0.0045106	0.003944	0.0032502	0.0030197	0.0026621	0.0020854	0.0017194	0.0017412	0.002063	0.0022563	0.0022408	0.0024002	0.0023665	0.0025672	0.0024112	0.002657	0.0031572	0.0037228	0.0042389	0.004907	0.0061798	0.0074887	0.0085637	0.0095254	0.010474	0.011664
194	0.058001	0.049805	0.04335	0.037581	0.032664	0.027337	0.022399	0.017934	0.013446	0.009315	0.0047521	0.0023824	0.0012193	1e-05	1e-05	1e-05	1e-05	1e-05	1e-05	0.00059248	0.0037195	0.0075898	0.010721	0.013691	0.017782	0.021306	0.022831	0.022762	0.023206	0.022957	0.02214	0.020633	0.018991	0.017461	0.01482	0.012002	0.0095776	0.0087563	0.0076304	0.0070698	0.0059219	0.0058653	0.0059517	0.0067008	0.0073228	0.0090771	0.010219	0.012508	0.014405
195	1e-05	1e-05	1e-05	1e-05	1e-05	1e-05	0.001296	0.0036239	0.0054144	0.0064333	0.0068655	0.00713	0.0069227	0.0068853	0.0071668	0.0071942	0.0071358	0.0068203	0.0065561	0.006328	0.0063179	0.0065343	0.0070076	0.0079876	0.0085807	0.0090711	0.010147	0.011113	0.011602	0.012259	0.012907	0.013588	0.014398	0.01515	0.015244	0.015467	0.015826	0.015801	0.01585	0.016299	0.016626	0.016722	0.016911	0.016876	0.016585	0.017212	0.018132	0.01892	0.020464
196	1e-05	1e-05	1e-05	1e-05	1e-05	1e-05	0.0015704	0.0044151	0.006659	0.008485	0.009419	0.010119	0.010442	0.010107	0.010194	0.01014	0.010117	0.009727	0.0095222	0.0091192	0.0090649	0.00938	0.0096358	0.0099322	0.010742	0.011439	0.011987	0.012427	0.012987	0.013373	0.014035	0.014194	0.014145	0.014249	0.014259	0.014194	0.013849	0.01363	0.013229	0.013069	0.012891	0.012629	0.012897	0.013146	0.013142	0.013419	0.013678	0.014011	0.014229
197	1e-05	1e-05	1e-05	1e-05	1e-05	1e-05	0.0033249	0.010577	0.017437	0.022715	0.026441	0.029186	0.031004	0.033385	0.035725	0.037	0.037624	0.038303	0.038321	0.037566	0.037191	0.036835	0.036684	0.036476	0.035834	0.035453	0.0358	0.035949	0.03518	0.033579	0.032244	0.031043	0.029942	0.028906	0.027987	0.026791	0.02562	0.024016	0.022664	0.022109	0.022651	0.023782	0.024833	0.026918	0.028616	0.030849	0.033698	0.036135	0.039318
198	0.046742	0.040715	0.035435	0.031206	0.027738	0.024338	0.020911	0.017732	0.014497	0.011385	0.0082322	0.0068179	0.006698	0.0067151	0.0059647	0.005332	0.0050752	0.0052111	0.0055318	0.006108	0.0075552	0.009439	0.010342	0.010743	0.011584	0.012341	0.012432	0.012039	0.011652	0.011196	0.010491	0.0091356	0.007961	0.0070318	0.0057567	0.0043827	0.0030606	0.0026281	0.0017931	0.0011265	0.00012323	1e-05	1e-05	1e-05	1e-05	1e-05	1e-05	0.00095412	0.0018063
199	1e-05	1e-05	1e-05	1e-05	1e-05	1e-05	0.00081268	0.0028067	0.0053054	0.0072144	0.0087254	0.0097966	0.010726	0.012383	0.013893	0.014813	0.015937	0.016598	0.017363	0.01735	0.017225	0.017466	0.018177	0.019099	0.019344	0.019708	0.020621	0.021304	0.02155	0.020992	0.020929	0.020939	0.020894	0.020474	0.01945	0.018594	0.017895	0.01697	0.015819	0.014896	0.014636	0.013964	0.01357	0.013553	0.013479	0.014451	0.015824	0.01693	0.018747
200	1e-05	1e-05	1e-05	1e-05	1e-05	1e-05	0.001817	0.0058038	0.0087828	0.010862	0.01275	0.013654	0.014354	0.014905	0.015422	0.015983	0.016787	0.017147	0.017398	0.017066	0.016823	0.015982	0.015933	0.01571	0.01611	0.016851	0.01774	0.018277	0.018504	0.018417	0.018816	0.019364	0.020393	0.020438	0.020667	0.020374	0.019666	0.018818	0.01838	0.018521	0.019012	0.019285	0.019709	0.02014	0.020701	0.021214	0.021704	0.022162	0.022668
201	1e-05	1e-05	1e-05	1e-05	1e-05	1e-05	0.00038679	0.0015086	0.0030989	0.0045569	0.0052486	0.0053966	0.0053168	0.0056845	0.0062962	0.0071159	0.007799	0.0086429	0.0094023	0.0097162	0.01034	0.011674	0.012944	0.014424	0.015566	0.016862	0.018341	0.019205	0.019908	0.020589	0.021533	0.021785	0.021733	0.021792	0.021966	0.022209	0.022166	0.02187	0.022275	0.022571	0.022736	0.022658	0.023246	0.023907	0.024649	0.025171	0.025554	0.025837	0.026234
202	1e-05	1e-05	1e-05	1e-05	1e-05	1e-05	0.0026036	0.0052348	0.0074258	0.0089208	0.0091421	0.0090545	0.0080285	0.0068305	0.006144	0.0053151	0.0049654	0.004185	0.0034535	0.0023834	0.001539	0.0011414	0.00073345	0.00078137	0.00099146	0.0011707	0.0011986	0.0005385	0.00040273	0.000457	0.0011535	0.0016131	0.0018532	0.0021633	0.0027283	0.0031395	0.003451	0.0040929	0.0050951	0.0060657	0.0064832	0.0066471	0.0073899	0.0083455	0.0092061	0.0098167	0.010764	0.011687	0.012355
203	1e-05	1e-05	1e-05	1e-05	1e-05	1e-05	0.00019507	0.0012672	0.0026241	0.0038345	0.0043605	0.0051069	0.0056259	0.0064275	0.0073938	0.0086355	0.0098852	0.011209	0.012093	0.012392	0.012864	0.014105	0.01526	0.0167	0.017882	0.018868	0.019568	0.020168	0.020512	0.020763	0.021418	0.021338	0.020675	0.020111	0.019695	0.019242	0.018949	0.018731	0.018469	0.018394	0.018434	0.018206	0.018759	0.019625	0.020305	0.0207	0.021152	0.021556	0.022155
204	1e-05	1e-05	1e-05	1e-05	1e-05	1e-05	0.00040359	0.0015317	0.0023979	0.0028849	0.0031714	0.0036545	0.0036859	0.0042897	0.0048713	0.0054402	0.005778	0.0058697	0.0056251	0.0053837	0.0051854	0.0056195	0.0057417	0.0060571	0.0057936	0.0056132	0.005485	0.0050537	0.0047603	0.0045991	0.0047136	0.0046141	0.0039066	0.0033342	0.0028429	0.0025799	0.0022951	0.0019903	0.0020487	0.0020827	0.0020484	0.0017548	0.0018775	0.0022741	0.0028057	0.0034513	0.0041069	0.0046668	0.0054439
205	0.0097774	0.0098303	0.010146	0.010521	0.011104	0.011267	0.011377	0.011468	0.011266	0.011095	0.010759	0.01076	0.010684	0.010448	0.0099106	0.0094807	0.0093893	0.0091606	0.0088168	0.0084454	0.0084175	0.0084574	0.0082525	0.0078386	0.0076029	0.0075635	0.0071473	0.0064375	0.0058084	0.0052475	0.0046517	0.0035699	0.0026695	0.0018638	0.0013097	0.00070323	2.5326e-05	1e-05	1e-05	1e-05	1e-05	1e-05	1e-05	0.00022336	0.00036659	0.00072155	0.0010337	0.0015691	0.0019672
206	1e-05	1e-05	1e-05	1e-05	1e-05	1e-05	0.00053999	0.0017519	0.0035805	0.0054697	0.007288	0.0088876	0.010452	0.012335	0.014288	0.016148	0.01767	0.018999	0.020198	0.020076	0.020213	0.020575	0.021266	0.022515	0.023776	0.024316	0.024925	0.025365	0.025505	0.025228	0.025696	0.025598	0.025799	0.025687	0.024515	0.02255	0.021271	0.019875	0.018696	0.017514	0.016591	0.015522	0.014897	0.014236	0.013375	0.013275	0.014071	0.0146	0.01529
207	0.0038688	0.0025504	0.0010701	1e-05	1e-05	1e-05	1e-05	1e-05	1e-05	0.00011148	0.00081755	0.001159	0.0016782	0.0023323	0.0032777	0.0039766	0.0043633	0.0050209	0.0057704	0.0055758	0.0052398	0.0060824	0.0071598	0.0084597	0.0097125	0.010401	0.01199	0.013431	0.013785	0.013604	0.014258	0.014205	0.013409	0.012883	0.011877	0.01028	0.0094978	0.0077628	0.0058086	0.0040409	0.0029153	0.0012	0.00062221	0.0008582	0.00068112	0.001281	0.0030323	0.0039384	0.0059877
208	1e-05	1e-05	1e-05	1e-05	1e-05	0.0022858	0.0044494	0.0062067	0.0076788	0.0085811	0.0090034	0.0091735	0.008795	0.0078533	0.0072894	0.0067712	0.0062609	0.0059408	0.0059899	0.0059914	0.0064412	0.006816	0.0070573	0.0074813	0.0086341	0.0093771	0.009488	0.0093471	0.0092019	0.0087099	0.0082982	0.0077141	0.0072798	0.0069344	0.0063635	0.0050913	0.0038537	0.0031103	0.0028123	0.0023555	0.0017453	0.001194	0.00095506	0.00045601	2.3455e-05	1e-05	0.00049661	0.001478	0.0022034
209	1e-05	1e-05	1e-05	1e-05	1e-05	1e-05	0.0028534	0.0090638	0.014662	0.018662	0.021391	0.022841	0.023725	0.023972	0.024075	0.02448	0.024552	0.024502	0.023672	0.022417	0.021891	0.021919	0.023063	0.024462	0.026781	0.028212	0.029738	0.030611	0.030818	0.030901	0.031513	0.031577	0.031631	0.031005	0.029558	0.027604	0.027092	0.026021	0.025096	0.024318	0.023706	0.02302	0.023013	0.023388	0.02362	0.025187	0.026526	0.02709	0.028221
210	1e-05	1e-05	1e-05	1e-05	1e-05	1e-05	0.0020947	0.0061335	0.0099303	0.013755	0.016375	0.017764	0.018639	0.019218	0.019705	0.020456	0.020942	0.021734	0.022342	0.022446	0.022302	0.022612	0.023198	0.024388	0.026345	0.027569	0.028795	0.029539	0.030263	0.030453	0.030824	0.030479	0.030089	0.02956	0.028216	0.025864	0.024668	0.023	0.021377	0.019037	0.016832	0.014706	0.01359	0.012366	0.011353	0.011022	0.011589	0.011272	0.011437
211	1e-05	1e-05	0.001705	0.0042641	0.0066393	0.0083934	0.0096965	0.010364	0.010881	0.010644	0.0095885	0.0087088	0.0078205	0.0071233	0.0068342	0.0062387	0.0057714	0.0054016	0.005138	0.0043565	0.0043566	0.0049156	0.0050631	0.0048008	0.0045631	0.0045133	0.0044854	0.0047266	0.0052382	0.0061768	0.0069611	0.00711	0.0070122	0.0069342	0.0073143	0.0072981	0.0068639	0.0063941	0.0055929	0.0041588	0.0022552	0.0012851	0.0006597	3.4094e-05	1e-05	1e-05	1e-05	1e-05	0.00059375
212	1e-05	1e-05	1e-05	0.003242	0.0071678	0.010075	0.012674	0.014888	0.015974	0.016563	0.017051	0.017171	0.016922	0.016723	0.016269	0.015822	0.015132	0.014343	0.013504	0.012477	0.011794	0.011045	0.010102	0.0091223	0.0081472	0.0070317	0.005685	0.0048841	0.0042185	0.0034963	0.0029793	0.0022726	0.0017867	0.0016068	0.00141	0.00082082	0.00074092	0.0009658	0.000833	0.00034303	1e-05	1e-05	1e-05	3.6849e-05	5.2647e-05	0.00033313	0.0014893	0.002424	0.0030908
213	1e-05	1e-05	1e-05	1e-05	1e-05	1e-05	0.0012893	0.0043584	0.0069436	0.0094603	0.010868	0.012378	0.013525	0.015315	0.017026	0.018866	0.020171	0.021708	0.022453	0.022842	0.02309	0.02417	0.024653	0.025342	0.025553	0.025843	0.026372	0.026634	0.02666	0.026959	0.027682	0.027359	0.026915	0.026655	0.026156	0.02571	0.025455	0.023967	0.02299	0.021784	0.020323	0.01859	0.018607	0.018532	0.018811	0.019624	0.020309	0.020648	0.022023
214	1e-05	1e-05	1e-05	0.0013598	0.0030433	0.0041986	0.0051029	0.0057423	0.0060355	0.0058448	0.0054543	0.0052222	0.0049809	0.0049576	0.0052604	0.0055886	0.0059926	0.0064884	0.0071171	0.00739	0.0078511	0.0084084	0.0082351	0.0076997	0.0070747	0.006224	0.0054502	0.0048527	0.0043795	0.0039085	0.0035946	0.0030754	0.0028134	0.002839	0.0030822	0.0031389	0.002969	0.0027288	0.0022704	0.0012957	0.00029673	1e-05	1e-05	1e-05	0.00021403	0.0008663	0.0021022	0.0036887	0.0053522
215	1e-05	1e-05	1e-05	1e-05	1e-05	1e-05	0.00050472	0.0015169	0.0024276	0.0028919	0.0032141	0.0032072	0.0031501	0.0033599	0.003663	0.0042035	0.004336	0.0042353	0.0040997	0.0038123	0.0039235	0.0042558	0.0047355	0.005188	0.0056221	0.0059579	0.0059518	0.0061503	0.0064518	0.0068107	0.0075279	0.0079222	0.0084823	0.0088424	0.0092211	0.0094445	0.0096894	0.010225	0.010783	0.011573	0.012534	0.013263	0.014371	0.015341	0.016564	0.017819	0.019235	0.020648	0.022067
216	0.00065415	0.00052045	0.00061576	0.00067936	0.00056253	0.0004823	0.00044258	0.00053473	0.00048401	1e-05	1e-05	1e-05	1e-05	1e-05	1e-05	6.1185e-05	0.00038824	0.0005706	0.00072858	0.00082766	0.001378	0.002073	0.0027772	0.0033478	0.0037617	0.0039462	0.0039336	0.0038184	0.0040941	0.0044941	0.0048395	0.0048526	0.0049026	0.0046574	0.0043907	0.0038542	0.003196	0.0028232	0.0027292	0.0022338	0.0014312	0.00083147	0.0008464	0.00052256	0.00058112	0.00105	0.0020636	0.0031304	0.0040163
217	1e-05	1e-05	1e-05	1e-05	1e-05	1e-05	0.00144	0.0034299	0.0045476	0.0050185	0.0042573	0.0036347	0.0026982	0.0016227	0.0012956	0.0013179	0.0018621	0.0018593	0.0023329	0.0025269	0.0029787	0.0041974	0.0043198	0.0048488	0.0054581	0.0055345	0.0053155	0.0047625	0.004045	0.0033734	0.0030782	0.002546	0.0022233	0.0025284	0.0025174	0.0021578	0.0016088	0.0014395	0.0014588	0.0016747	0.001448	0.0013709	0.0019237	0.0021864	0.0026239	0.003156	0.0038844	0.0051453	0.0062957
218	1e-05	1e-05	1e-05	1e-05	1e-05	1e-05	0.0021139	0.00535	0.0075094	0.0088753	0.0094174	0.0096849	0.0095452	0.010196	0.011307	0.011716	0.012067	0.012753	0.013969	0.014748	0.0156	0.01669	0.016929	0.017433	0.017643	0.017653	0.018056	0.018798	0.019225	0.01903	0.01898	0.019131	0.019906	0.020972	0.021822	0.022298	0.022303	0.022345	0.022534	0.022905	0.023552	0.024648	0.025556	0.025446	0.025621	0.026019	0.027076	0.028734	0.030542
219	1e-05	1e-05	1e-05	1e-05	1e-05	1e-05	0.0013188	0.0029062	0.0041895	0.0050061	0.0052241	0.00561	0.0054551	0.0054558	0.0056825	0.0059629	0.0065478	0.006862	0.0073156	0.0073006	0.0075957	0.0075473	0.0070423	0.0064275	0.0056513	0.0048919	0.0040018	0.003095	0.0024452	0.0018325	0.001716	0.0011866	0.0011804	0.0012441	0.0019305	0.0024612	0.0025872	0.0027571	0.0031104	0.0033523	0.0038026	0.0040264	0.0048879	0.0054839	0.0063237	0.0062212	0.0064167	0.007137	0.0078454
220	0.021727	0.020785	0.019648	0.018706	0.017747	0.017102	0.016358	0.015556	0.01427	0.013061	0.012199	0.011642	0.010552	0.010052	0.0097251	0.0098638	0.0092629	0.0088936	0.0083864	0.0081848	0.0078046	0.0075803	0.0070212	0.0063957	0.0053054	0.0041004	0.0027661	0.0019173	0.00058548	1e-05	1e-05	1e-05	1e-05	1e-05	1e-05	0.00021212	0.0011412	0.0016133	0.0022681	0.0035815	0.0043903	0.0049681	0.0056994	0.0064439	0.0076241	0.0087112	0.0098605	0.010689	0.011913
221	1e-05	1e-05	1e-05	1e-05	1e-05	1e-05	0.0016236	0.0042707	0.0057771	0.0068603	0.0078143	0.0092874	0.010223	0.011159	0.012059	0.012144	0.01252	0.012572	0.012942	0.013445	0.014357	0.014796	0.013888	0.013336	0.012922	0.01262	0.012603	0.012552	0.012558	0.012621	0.012405	0.011941	0.01205	0.012808	0.013688	0.014114	0.014149	0.014293	0.014448	0.014606	0.014636	0.015341	0.016268	0.016724	0.017179	0.01739	0.018243	0.019583	0.020976
222	1e-05	1e-05	1e-05	1e-05	1e-05	1e-05	0.0014949	0.0036623	0.0053108	0.0058274	0.0058086	0.0049276	0.0038853	0.0039087	0.0036103	0.0033821	0.0029726	0.0034435	0.0037389	0.0037963	0.003987	0.0040912	0.0046749	0.0050381	0.0048601	0.0050444	0.0051351	0.0051902	0.0045834	0.0044439	0.0043694	0.0043166	0.0045314	0.0043483	0.0043851	0.0044695	0.0040294	0.0036402	0.0036331	0.0042882	0.0043495	0.0047316	0.0051454	0.0050945	0.00514	0.0049989	0.0049392	0.0050376	0.0051531
223	1e-05	1e-05	1e-05	1e-05	1e-05	0.00062556	0.0017265	0.0028109	0.0036315	0.0033233	0.0037455	0.0036085	0.0034904	0.0038417	0.0042807	0.0049956	0.0052651	0.0054645	0.0059723	0.0061039	0.007422	0.0088347	0.010237	0.011586	0.013298	0.01447	0.014864	0.015557	0.015766	0.015258	0.015381	0.014142	0.012849	0.011296	0.0094148	0.0071429	0.0049545	0.0032529	0.0012638	0.00024867	0.0001622	1e-05	0.00017905	0.00048586	0.00093061	0.0018729	0.0032992	0.0048683	0.0066108
224	1e-05	1e-05	1e-05	1e-05	1e-05	1e-05	0.00032906	0.0012288	0.0025325	0.0028443	0.0033384	0.0038852	0.0046252	0.0051115	0.0055425	0.0063358	0.0068202	0.0073646	0.0075981	0.0070991	0.0072537	0.0072343	0.0072073	0.0072802	0.0075896	0.0082197	0.0088434	0.0092743	0.0091675	0.0093537	0.0099978	0.010409	0.011004	0.011441	0.011753	0.011661	0.011207	0.01038	0.0097361	0.009754	0.0097828	0.009691	0.010215	0.010477	0.010769	0.011025	0.011725	0.012304	0.013313
225	0.02119	0.018293	0.01487	0.012447	0.0094895	0.0075345	0.0061569	0.004699	0.0037646	0.002036	0.0011518	0.00031475	1e-05	1e-05	1e-05	0.00046403	0.00033165	1e-05	1e-05	1e-05	1.0797e-05	0.00091096	0.0020001	0.0029157	0.0041247	0.004695	0.0052176	0.0061461	0.0070288	0.0080134	0.0097099	0.010654	0.011247	0.011547	0.012023	0.011957	0.012238	0.012315	0.012247	0.012622	0.013352	0.013827	0.015006	0.016532	0.01821	0.019958	0.022446	0.02496	0.028101
226	0.024864	0.02042	0.016262	0.013415	0.011057	0.0098232	0.0079778	0.006139	0.0045637	0.0028776	0.0021536	0.0022135	0.0024619	0.0030837	0.003097	0.0026914	0.001669	0.0013803	0.0010303	0.00093869	0.0011542	0.0013696	0.0012602	0.0011304	0.00086287	0.00066781	0.00063258	0.00055269	0.00032309	6.5836e-05	1e-05	1.2757e-05	1e-05	1e-05	1e-05	1e-05	1e-05	1.6686e-05	0.00060039	0.001416	0.0022581	0.0028589	0.0033314	0.0040414	0.0051956	0.0055067	0.0054866	0.0059966	0.0065407
227	1e-05	1e-05	1e-05	0.0010912	0.0024794	0.0038609	0.0057319	0.0073591	0.0081779	0.0082206	0.0092251	0.008934	0.0086112	0.008821	0.0098595	0.011063	0.011125	0.010779	0.010644	0.010454	0.010795	0.01069	0.010655	0.010933	0.011978	0.012007	0.011485	0.012083	0.012046	0.011408	0.011342	0.010522	0.010187	0.0098745	0.0091063	0.0074557	0.0056348	0.0041242	0.0016258	0.00045978	0.00031531	7.483e-05	0.00042678	0.00020294	1e-05	1e-05	1e-05	0.00069146	0.0017108
228	0.0032115	0.0029915	0.0016036	0.0012114	0.00054936	0.00038353	0.00053803	0.00060536	0.00088903	0.00071103	0.0013057	0.0011783	0.0014975	0.0019103	0.0024967	0.0030921	0.0031533	0.0030783	0.0030033	0.0023389	0.0025123	0.0026697	0.003141	0.0033652	0.0043827	0.004737	0.0048653	0.0051876	0.0052262	0.0050766	0.0057919	0.0051481	0.0048185	0.004125	0.0031589	0.0016604	0.00036767	1e-05	1e-05	1e-05	1e-05	1e-05	1e-05	0.00052065	0.0016621	0.0031406	0.0051011	0.0073647	0.010222
229	1e-05	1e-05	0.0030362	0.0077074	0.012422	0.016361	0.01958	0.022695	0.024484	0.025536	0.025913	0.025722	0.025493	0.024979	0.024558	0.023266	0.021936	0.020823	0.019122	0.017666	0.016568	0.015475	0.014579	0.0133	0.011946	0.01054	0.0092556	0.0078662	0.0064144	0.0053272	0.0045794	0.0033949	0.0025148	0.0013769	0.00074363	0.00045093	2.4272e-05	1e-05	1e-05	1e-05	1e-05	0.00011559	0.0008288	0.0013077	0.0016857	0.0019889	0.0022699	0.0026095	0.003182
230	0.0107	0.0096337	0.0083918	0.0071443	0.0056812	0.0046174	0.003955	0.0032381	0.0026907	0.0017034	0.0011401	0.00058677	0.00016179	1e-05	1e-05	0.00017609	7.7692e-05	1e-05	1e-05	1e-05	1e-05	0.00038913	0.0010731	0.001908	0.0032446	0.0040639	0.0050104	0.0060017	0.0068992	0.007472	0.008381	0.0086069	0.0085631	0.008376	0.0076875	0.0065105	0.0055104	0.0042798	0.0033691	0.0027677	0.0028737	0.0028465	0.0029853	0.0033288	0.0037369	0.0046906	0.0061405	0.0076871	0.0096473
231	0.01939	0.017236	0.015207	0.013256	0.011884	0.010455	0.0097862	0.0097052	0.0095828	0.0095065	0.0095545	0.0098351	0.010562	0.0112	0.01203	0.012027	0.011993	0.011729	0.011532	0.011332	0.01118	0.011095	0.010778	0.010133	0.0095986	0.0090254	0.0087563	0.0085108	0.0082287	0.0079096	0.0076765	0.0073458	0.006903	0.006337	0.0059872	0.0054075	0.0047018	0.0040515	0.0033996	0.0028049	0.0018754	0.00074064	1e-05	1e-05	1e-05	1e-05	1e-05	1e-05	2.8684e-05
232	0.0028162	0.0042463	0.0054536	0.0061027	0.0064956	0.0073054	0.0079783	0.0082325	0.0084151	0.0081294	0.0075179	0.0070486	0.0061148	0.0056352	0.0054265	0.0050616	0.0042847	0.0033209	0.002539	0.0019686	0.0017719	0.0015003	0.00096333	0.00089614	0.00058337	0.0001183	0.00017784	0.00010321	0.00010908	0.00021464	0.00022674	5.8093e-05	3.2934e-05	0.00023976	9.6463e-05	1e-05	1e-05	1e-05	1e-05	1e-05	1e-05	0.00047118	0.0013128	0.0020708	0.0024531	0.003017	0.003803	0.0049383	0.0059665
233	0.0012346	0.0020413	0.0029543	0.0033071	0.0034689	0.0043563	0.0046634	0.0043559	0.0041596	0.0037919	0.0030432	0.0023963	0.0017455	0.0016793	0.0023161	0.0027549	0.0024054	0.0021471	0.0019723	0.0017819	0.0013741	0.001021	0.00085743	0.00094205	0.0002981	1e-05	1e-05	1e-05	1e-05	1e-05	1e-05	0.00075639	0.0017441	0.0021966	0.0030149	0.0041052	0.0049535	0.0054477	0.0059902	0.0064088	0.0066131	0.0066667	0.0065326	0.0067217	0.007377	0.0074955	0.0077799	0.0083482	0.0094936
234	0.071825	0.061894	0.053587	0.045989	0.039161	0.034256	0.030144	0.026371	0.023556	0.021207	0.020082	0.01969	0.019096	0.017456	0.016246	0.015009	0.012734	0.0092263	0.0059191	0.0031246	0.0016641	1e-05	1e-05	1e-05	1e-05	1e-05	1e-05	0.00015222	0.002709	0.0056108	0.0082392	0.009789	0.011928	0.013864	0.014967	0.015761	0.016242	0.016704	0.017082	0.017067	0.016472	0.01601	0.015563	0.01434	0.012742	0.011917	0.010923	0.010365	0.0096843
235	0.09373	0.081676	0.070672	0.060272	0.051645	0.04473	0.04099	0.039151	0.038502	0.038011	0.038702	0.038898	0.038827	0.038252	0.037342	0.035171	0.032836	0.026976	0.020279	0.013944	0.0090633	0.0043824	0.0012913	1e-05	1e-05	1e-05	1e-05	1e-05	1e-05	0.0015375	0.005607	0.0096169	0.01361	0.018146	0.021297	0.025126	0.028248	0.031669	0.03538	0.037795	0.038784	0.039915	0.039706	0.038533	0.035002	0.032563	0.028561	0.026071	0.02208
236	1e-05	1e-05	1e-05	1e-05	1e-05	1e-05	0.00035503	0.0010216	0.0017212	0.0015607	0.0014109	0.0015999	0.0018806	0.0021619	0.0030699	0.0045192	0.0054281	0.0058126	0.0057758	0.0058629	0.0058939	0.0057296	0.005643	0.0057736	0.005509	0.0049282	0.0040573	0.0034452	0.0035674	0.0045839	0.0052101	0.0063352	0.0073872	0.0076562	0.0080421	0.0088647	0.0093042	0.0098453	0.010348	0.01091	0.011018	0.011246	0.011349	0.011769	0.012838	0.013649	0.014529	0.015635	0.017051
237	1e-05	1e-05	1e-05	1e-05	1e-05	1e-05	0.0056427	0.016636	0.023463	0.026938	0.026448	0.024253	0.019373	0.017132	0.013186	0.010108	0.0081705	0.0075731	0.0067445	0.0070685	0.0065938	0.0085993	0.0092666	0.011256	0.013264	0.017244	0.020827	0.024796	0.027677	0.031076	0.034012	0.038136	0.040529	0.042273	0.044137	0.04498	0.045394	0.046079	0.046982	0.049392	0.049068	0.04901	0.049165	0.050711	0.052879	0.055657	0.059028	0.061986	0.064226
238	1e-05	1e-05	1e-05	1e-05	0.0015099	0.0051555	0.0076442	0.0092205	0.0089217	0.0095654	0.0093182	0.0076308	0.0061836	0.0049389	0.0043779	0.0045868	0.0036697	0.0031811	0.0024746	0.0027533	0.0015886	0.00017551	0.00059932	0.0014505	0.0019647	0.0028928	0.0037838	0.0053381	0.0073353	0.01053	0.013225	0.015391	0.017141	0.016868	0.015708	0.014512	0.013598	0.01237	0.010916	0.010159	0.0083389	0.0061504	0.004462	0.0032389	0.0037395	0.0044218	0.0056748	0.0058485	0.0072115
239	0.083801	0.077527	0.075203	0.075964	0.074319	0.065243	0.05649	0.048765	0.038509	0.026461	0.018539	0.013192	0.008242	0.0018552	1e-05	1e-05	1e-05	1e-05	1e-05	1e-05	0.00080993	0.00094058	0.0022623	0.0038538	0.0051776	0.005977	0.0062091	0.005882	0.0052089	0.0060604	0.0061964	0.0097992	0.012115	0.013852	0.015839	0.019496	0.022996	0.026619	0.031104	0.036629	0.040653	0.044703	0.046652	0.050591	0.052937	0.055194	0.055723	0.055844	0.056406
240	1e-05	1e-05	1e-05	1e-05	1e-05	1e-05	0.00097633	0.0035089	0.0054339	0.0069354	0.0073809	0.0083366	0.0092751	0.009423	0.010111	0.010802	0.012477	0.013041	0.013278	0.013696	0.014622	0.016631	0.018253	0.019608	0.021597	0.023554	0.025236	0.026201	0.027544	0.028674	0.029608	0.030079	0.029943	0.029671	0.029949	0.029652	0.028869	0.028644	0.02876	0.029101	0.029651	0.030439	0.031258	0.031772	0.032235	0.031788	0.031533	0.031763	0.031392
241	1e-05	1e-05	0.0021535	0.0038993	0.005213	0.0054869	0.0060691	0.0065769	0.0065141	0.0057403	0.0042852	0.0032708	0.0028364	0.0023737	0.0016584	0.00044397	0.00012594	1e-05	1e-05	1e-05	1e-05	0.00062833	0.0023531	0.0040587	0.005253	0.0071176	0.0093933	0.011415	0.012691	0.013521	0.01405	0.01562	0.015809	0.014703	0.013099	0.012328	0.011407	0.011315	0.012183	0.014917	0.018785	0.022437	0.023835	0.025996	0.029046	0.032686	0.03566	0.037996	0.039537
242	1e-05	1e-05	1e-05	1e-05	0.002695	0.0056495	0.0086656	0.011383	0.013594	0.015004	0.015167	0.015392	0.015477	0.014657	0.01386	0.013522	0.0137	0.013465	0.013362	0.012675	0.012238	0.012217	0.012233	0.012705	0.013399	0.014254	0.014901	0.015332	0.015905	0.016209	0.016957	0.017579	0.017832	0.017702	0.01677	0.016331	0.015684	0.014899	0.013924	0.012751	0.011797	0.010456	0.008996	0.0075757	0.0065721	0.0060018	0.0049742	0.0038824	0.0029329
243	0.02975	0.030242	0.029784	0.029866	0.029612	0.030096	0.03126	0.032094	0.033609	0.034999	0.036623	0.036282	0.036538	0.037262	0.037842	0.038753	0.038491	0.035991	0.031864	0.027116	0.022334	0.018281	0.016372	0.012822	0.0085545	0.0052637	0.0022972	0.0001217	1e-05	0.0015314	0.0031391	0.0046441	0.0058436	0.0061385	0.0079366	0.010296	0.011702	0.012058	0.011932	0.011754	0.01001	0.0089138	0.0079343	0.0065997	0.0052607	0.0035601	0.0018148	1e-05	1e-05
244	0.046615	0.04576	0.044602	0.042308	0.037657	0.034457	0.031201	0.030197	0.029929	0.028026	0.024655	0.021664	0.01945	0.017931	0.016051	0.01504	0.013724	0.01363	0.0088915	0.0050106	0.0021909	0.00049253	1e-05	1e-05	1e-05	1e-05	1e-05	1e-05	0.0003469	0.0044348	0.0068394	0.0085685	0.0096257	0.010511	0.0095529	0.0091457	0.0091152	0.0083019	0.0066294	0.0052167	0.003267	0.0028346	0.0026996	0.003022	0.0031036	0.0040148	0.0050127	0.005012	0.0050656
245	0.0014813	0.0029832	0.0045881	0.0059966	0.0070006	0.0078288	0.0086921	0.0093138	0.010052	0.010469	0.010949	0.011223	0.01101	0.010678	0.010436	0.010399	0.010491	0.010268	0.0099509	0.009399	0.0088346	0.0078255	0.0067654	0.0062394	0.0054024	0.0049203	0.0041505	0.0031817	0.0027456	0.002551	0.0020663	0.0012708	0.00091926	0.00082162	0.00035052	0.00021766	1e-05	1e-05	1e-05	1e-05	1e-05	1e-05	0.0005855	0.0016362	0.0027343	0.0038214	0.0045903	0.0052937	0.0062369
246	0.00063559	1e-05	1e-05	1e-05	1e-05	1e-05	1e-05	0.0010527	0.0027905	0.004438	0.0064923	0.0089532	0.01141	0.01375	0.01568	0.01757	0.020183	0.021675	0.022039	0.022749	0.023855	0.025119	0.02635	0.027128	0.028218	0.028939	0.029674	0.030252	0.031744	0.033955	0.036168	0.038122	0.040791	0.042902	0.046691	0.050177	0.05339	0.057101	0.060281	0.063483	0.065899	0.06811	0.070615	0.072308	0.073724	0.073865	0.073443	0.07383	0.07317
247	1e-05	1e-05	1e-05	1e-05	1e-05	1e-05	0.0016935	0.0039754	0.0054716	0.006111	0.0063714	0.0067145	0.0064429	0.0056991	0.0048889	0.0041842	0.0043562	0.0039729	0.0034287	0.0028118	0.0026002	0.0027191	0.0026295	0.0031054	0.0035436	0.0042651	0.0050565	0.0052319	0.0054645	0.00581	0.0062713	0.0067359	0.0063952	0.0056841	0.004623	0.0037532	0.002508	0.0015324	0.00094165	0.00064075	0.00083628	0.00087715	0.00081281	0.0012136	0.0021346	0.0028855	0.0037653	0.005061	0.0058523
248	1e-05	1e-05	1e-05	1e-05	1e-05	1e-05	0.0012607	0.003462	0.0051447	0.0063429	0.0062246	0.0061551	0.0061546	0.0060293	0.0060354	0.0057178	0.0061656	0.0060131	0.0061479	0.0058952	0.0057655	0.0061525	0.0062239	0.0066603	0.0069739	0.0073479	0.0078678	0.0076987	0.007899	0.0079732	0.0084448	0.0090914	0.0090097	0.0086458	0.0074961	0.0068549	0.0063099	0.0056935	0.0054722	0.0051118	0.0046882	0.0038965	0.0030607	0.0027525	0.0030151	0.0036386	0.0039291	0.0040648	0.004168
249	1e-05	1e-05	1e-05	1e-05	1e-05	1e-05	0.0017133	0.0063141	0.010871	0.014585	0.017916	0.022143	0.025702	0.028548	0.031988	0.034579	0.038328	0.040815	0.042779	0.044336	0.046565	0.049125	0.050734	0.052154	0.054469	0.055675	0.057605	0.058594	0.059482	0.060167	0.061218	0.061772	0.062275	0.061937	0.062707	0.062547	0.062214	0.062069	0.061938	0.062294	0.062486	0.062235	0.061847	0.060629	0.059837	0.058137	0.056541	0.055571	0.053345
250	1e-05	1e-05	1e-05	1e-05	1e-05	1e-05	0.0010048	0.0048783	0.0089171	0.011348	0.01263	0.012884	0.013036	0.01672	0.017889	0.018379	0.017965	0.017915	0.016308	0.014507	0.012645	0.011874	0.011558	0.011647	0.0099386	0.010338	0.013608	0.017425	0.021479	0.025814	0.028806	0.031268	0.032433	0.032934	0.032725	0.032925	0.032893	0.031736	0.030615	0.028957	0.027459	0.027793	0.028145	0.029958	0.031984	0.034555	0.037087	0.038971	0.040856
251	0.0069372	0.0041842	0.0016547	1e-05	1e-05	1e-05	1e-05	1e-05	1e-05	0.0002192	0.00186	0.0035174	0.0053128	0.0070662	0.0087117	0.0096977	0.011129	0.012099	0.011918	0.011538	0.011207	0.011404	0.012087	0.012468	0.013039	0.013254	0.014022	0.014526	0.015487	0.016853	0.017926	0.018974	0.020139	0.02069	0.022253	0.023506	0.024722	0.026042	0.02718	0.02814	0.028868	0.029675	0.03093	0.031791	0.03257	0.032481	0.032096	0.032254	0.031938
252	1e-05	1e-05	1e-05	1e-05	1e-05	1e-05	0.00050418	0.0011384	0.0019424	0.0027485	0.0033697	0.0035944	0.0041012	0.0046943	0.0054492	0.0064216	0.0071638	0.007677	0.008198	0.0084442	0.0078711	0.0070748	0.0066245	0.0060588	0.0051185	0.0044336	0.003544	0.0029575	0.002798	0.0024885	0.0020078	0.0018745	0.0019626	0.0019775	0.0017047	0.0020448	0.0021718	0.0023433	0.002404	0.0024175	0.0031237	0.0042465	0.0058893	0.0077092	0.0094466	0.011599	0.013282	0.014753	0.016751
253	0.030192	0.026819	0.02492	0.023976	0.022742	0.020342	0.018646	0.018306	0.017058	0.015139	0.013702	0.013477	0.013481	0.013025	0.012417	0.011918	0.012295	0.0122	0.010576	0.0094062	0.0089007	0.0086029	0.0079866	0.0074276	0.0066237	0.0053114	0.003859	0.0020228	0.00076557	0.00069185	0.00025978	1e-05	1e-05	1e-05	1e-05	1e-05	1e-05	0.00024915	0.0015758	0.0024472	0.0028062	0.0037125	0.0050379	0.0068073	0.0089114	0.01037	0.01143	0.012444	0.013331
254	1e-05	1e-05	1e-05	1e-05	1e-05	1e-05	0.0034959	0.006378	0.0090805	0.011806	0.013898	0.014815	0.015904	0.016584	0.016311	0.016289	0.016102	0.015831	0.015915	0.015067	0.013485	0.011227	0.0098293	0.0086928	0.0074062	0.0063841	0.0050356	0.004066	0.0033368	0.0024051	0.0017618	0.0013743	0.0014258	0.0011296	0.00030042	0.00037515	0.0011251	0.0019729	0.0025768	0.0031967	0.003778	0.0040816	0.0047267	0.0054862	0.0061143	0.0073122	0.0077423	0.0077854	0.0081012
255	1e-05	1e-05	1e-05	1e-05	1e-05	1e-05	0.0015309	0.0041973	0.0068543	0.0093483	0.010987	0.011801	0.012682	0.01344	0.013521	0.013411	0.013396	0.012959	0.013079	0.012574	0.011957	0.011378	0.011252	0.011335	0.011026	0.011226	0.011479	0.011856	0.012147	0.01165	0.011511	0.011179	0.010797	0.010269	0.0091492	0.008772	0.0083364	0.0080764	0.0077109	0.007786	0.0086613	0.0089989	0.0099738	0.010988	0.012023	0.013577	0.014463	0.015434	0.016314
256	1e-05	1e-05	1e-05	1e-05	0.00058239	0.00091998	0.0014251	0.0018377	0.0022327	0.002622	0.0030366	0.0033171	0.003532	0.003387	0.0030106	0.0026485	0.0025863	0.0020223	0.0015249	0.00085802	0.00012474	1e-05	1e-05	4.9829e-05	0.00051538	0.00082125	0.0016319	0.0024964	0.0039637	0.0053866	0.0070512	0.008842	0.010084	0.011212	0.012288	0.012866	0.013694	0.014018	0.014159	0.01395	0.013934	0.013738	0.013646	0.013841	0.014228	0.014569	0.0156	0.016582	0.017449
257	0.011412	0.0097354	0.0073747	0.0058757	0.0034637	0.0017351	0.0002245	1e-05	1e-05	1e-05	1e-05	1e-05	1e-05	0.0016586	0.0022948	0.0031593	0.0039023	0.0050545	0.005873	0.0063482	0.0068212	0.0070932	0.0069946	0.0069497	0.0060279	0.0058414	0.0064216	0.0070244	0.0073721	0.0077959	0.0077969	0.0071108	0.0063861	0.0059104	0.0055965	0.0052146	0.0048884	0.0042091	0.003618	0.0032873	0.0030879	0.0035323	0.0042805	0.0054683	0.0066209	0.0073006	0.0084144	0.0093782	0.010349
258	1e-05	1e-05	1e-05	1e-05	0.00058638	0.0017674	0.002562	0.002711	0.0030201	0.0033914	0.0039469	0.0041419	0.004483	0.0050906	0.0053293	0.0055651	0.0058425	0.0061199	0.0069064	0.007209	0.0072157	0.0068564	0.0067565	0.0065965	0.0059028	0.0053599	0.004696	0.0041542	0.0039347	0.0034529	0.003123	0.0026113	0.0023113	0.0017956	0.0011405	0.0010075	0.00089841	0.00082623	0.00057969	0.00018045	1.1423e-05	1e-05	1e-05	0.00034774	0.00082133	0.0015958	0.0019034	0.0022304	0.0027885
259	0.00053253	1e-05	1e-05	1e-05	1e-05	1e-05	1e-05	0.00026349	0.0014377	0.0028685	0.0044044	0.0059721	0.007671	0.0094289	0.010935	0.012278	0.013573	0.014285	0.014982	0.015596	0.015676	0.015921	0.016157	0.016367	0.016459	0.016421	0.016805	0.017191	0.018006	0.018407	0.018545	0.018911	0.018766	0.018549	0.018212	0.017568	0.017013	0.015948	0.01511	0.013994	0.01347	0.013164	0.013066	0.013479	0.014262	0.014998	0.016147	0.017418	0.018814
260	1e-05	1e-05	1e-05	1e-05	1e-05	1e-05	0.00070762	0.0017754	0.0025151	0.0024294	0.0019793	0.0011245	0.00057264	0.00020189	0.00015077	0.00054682	0.00092418	0.0014089	0.0013001	0.0015108	0.0017484	0.0019045	0.0027516	0.0033592	0.0036221	0.0037995	0.0039347	0.0041751	0.0043759	0.0052193	0.0056416	0.0062769	0.0069888	0.007274	0.0073818	0.0074821	0.0078624	0.0080037	0.008	0.0082506	0.0080682	0.0082934	0.0084308	0.0087913	0.0093422	0.009997	0.010994	0.011879	0.013193
261	0.0039634	0.0026375	0.0014401	0.0006803	0.00069083	0.00016779	1e-05	1e-05	1e-05	1e-05	1e-05	1e-05	0.00084994	0.0018911	0.0024872	0.002903	0.0033967	0.0036855	0.0041493	0.0044415	0.0044023	0.004215	0.004005	0.0040095	0.0038659	0.0039858	0.00409	0.0044496	0.00512	0.0056192	0.0061426	0.0065162	0.0069584	0.007261	0.0069904	0.0070587	0.0069691	0.0067358	0.0064287	0.0059237	0.0058238	0.0058442	0.0062253	0.006261	0.006523	0.0073907	0.0079604	0.0089359	0.0101
262	1e-05	1e-05	1e-05	1e-05	1e-05	0.0024619	0.0050775	0.0077551	0.0098036	0.011332	0.012599	0.013623	0.014265	0.014405	0.014311	0.014157	0.014184	0.013987	0.013773	0.013313	0.012896	0.012826	0.012819	0.012582	0.012748	0.013124	0.013527	0.01367	0.014029	0.014113	0.014505	0.014769	0.014346	0.013624	0.013151	0.012246	0.011156	0.010066	0.0092862	0.0083452	0.0076789	0.0067474	0.0059859	0.0054377	0.0050262	0.0046471	0.0043202	0.0041229	0.0038138
263	1e-05	1e-05	1e-05	1e-05	1e-05	1e-05	0.0010261	0.0025948	0.003989	0.0050579	0.005487	0.0057615	0.0062428	0.0063977	0.0062937	0.0063663	0.0063905	0.0062665	0.0064608	0.0066547	0.0066324	0.0069677	0.0073707	0.0074457	0.007636	0.0079854	0.0081723	0.0082317	0.0084015	0.0082925	0.0079346	0.0075699	0.0069326	0.0061416	0.0054598	0.0047401	0.004313	0.0039168	0.0037428	0.0034097	0.003276	0.0030714	0.0029258	0.0029024	0.0030595	0.0032609	0.0031925	0.0027209	0.0024416
264	1e-05	1e-05	1e-05	0.0017987	0.0034638	0.004665	0.0056286	0.0063658	0.006677	0.0069478	0.0066823	0.0059626	0.0055149	0.0053417	0.0051488	0.0053933	0.0056674	0.0060419	0.006373	0.0070353	0.0074775	0.0076758	0.0077715	0.0076959	0.0071021	0.0067294	0.005957	0.0049837	0.0042445	0.0037253	0.0026392	0.0013237	0.00058193	0.00018877	1e-05	1e-05	1e-05	8.0284e-05	0.00052738	0.00083902	0.0012558	0.0021673	0.0035081	0.004794	0.0060624	0.0071843	0.0080076	0.0086051	0.0093434
265	1e-05	1e-05	1e-05	1e-05	0.00068428	0.0019763	0.0038357	0.0059317	0.0075242	0.0093335	0.011728	0.013956	0.015961	0.016794	0.017238	0.017514	0.018602	0.019765	0.021311	0.022422	0.02325	0.023709	0.024409	0.025577	0.027163	0.028425	0.029396	0.029784	0.029101	0.027636	0.026615	0.025643	0.023976	0.022228	0.01921	0.01643	0.014096	0.011747	0.0091354	0.0080089	0.0076806	0.0068941	0.0063384	0.0060244	0.0053102	0.0058538	0.0059208	0.0061364	0.0066202
266	1e-05	1e-05	1e-05	0.00093952	0.0026025	0.0035644	0.0044136	0.0054687	0.0060064	0.0059726	0.0063207	0.0072414	0.0082685	0.0086896	0.0090643	0.0090837	0.0096535	0.0095398	0.0086318	0.0078826	0.0077117	0.007327	0.0069914	0.0062831	0.0055354	0.0044803	0.0037747	0.0023096	0.001718	0.0016275	0.0012163	0.00077254	0.00046665	0.00010928	5.0354e-05	1e-05	1e-05	1e-05	0.00020664	0.00042218	0.00012395	0.00029157	0.00058443	0.0010975	0.001514	0.0016888	0.0015728	0.0016881	0.0013988
267	1e-05	1e-05	1e-05	1e-05	1e-05	1e-05	0.00029186	0.00097634	0.0016592	0.0018109	0.0016907	0.0013369	0.001437	0.0016605	0.0011521	0.0012924	0.0013604	0.0014466	0.0012918	0.0012519	0.0013124	0.0013578	0.0013944	0.0011205	0.00070854	0.00098115	0.0013158	0.001783	0.0022053	0.0031588	0.0036307	0.0038153	0.0040996	0.0045274	0.0049177	0.0051666	0.0052557	0.0048884	0.0044118	0.0040089	0.0028015	0.0021793	0.0017106	0.0014908	0.0012833	0.00088528	0.00069321	0.00070316	0.0014284
268	1e-05	1e-05	1e-05	1e-05	1e-05	1e-05	0.00076401	0.001914	0.0029278	0.0042738	0.0052159	0.006045	0.0070936	0.0083323	0.0089038	0.0091838	0.0098141	0.010508	0.011612	0.012484	0.013127	0.013886	0.014509	0.015201	0.015474	0.016084	0.016624	0.017081	0.017691	0.017902	0.018401	0.018491	0.018699	0.01919	0.019241	0.019547	0.019863	0.020211	0.020424	0.020321	0.020601	0.020563	0.021516	0.022304	0.022662	0.023784	0.024861	0.026393	0.028073
269	0.015028	0.014916	0.014907	0.014654	0.014027	0.013358	0.012455	0.011406	0.010417	0.0091628	0.0076376	0.0060557	0.0045302	0.0031313	0.0017936	0.00094048	0.00025054	1e-05	1e-05	1e-05	1e-05	1e-05	1e-05	0.00025227	0.0010886	0.0021309	0.0028592	0.0036044	0.0045317	0.005924	0.0071619	0.008127	0.0093709	0.010417	0.011382	0.01222	0.013061	0.014148	0.015276	0.016302	0.017032	0.017873	0.018803	0.019409	0.019893	0.020324	0.020886	0.021269	0.021634
270	1e-05	1e-05	0.0068441	0.016344	0.024773	0.030711	0.034172	0.035529	0.034236	0.032707	0.030729	0.027982	0.024577	0.020224	0.015774	0.011757	0.0091919	0.0064351	0.003406	0.001718	1e-05	1e-05	1e-05	1e-05	0.00048855	0.0010133	0.0015933	0.0018218	0.0042899	0.008084	0.011393	0.015607	0.018326	0.01959	0.02036	0.021017	0.021673	0.02215	0.022554	0.021083	0.018857	0.017426	0.0156	0.014701	0.014236	0.014472	0.014754	0.015238	0.016253
271	0.017563	0.011966	0.0070354	0.0029051	1e-05	1e-05	1e-05	1e-05	0.0004866	0.0029353	0.005498	0.0082933	0.011989	0.015338	0.018402	0.0211	0.022009	0.021732	0.020978	0.019394	0.01729	0.015394	0.013445	0.011102	0.0086842	0.0058695	0.0031241	0.0016212	0.00041243	1e-05	1e-05	1.1686e-05	0.00045176	0.0012179	0.0021192	0.0031418	0.0045947	0.0056709	0.006222	0.0072209	0.0083838	0.0093733	0.010677	0.011702	0.012544	0.013822	0.015304	0.017339	0.019789
272	0.017311	0.015607	0.013626	0.011955	0.0096255	0.0079809	0.0066449	0.0058707	0.0060157	0.0061737	0.0070581	0.0079569	0.0091277	0.010764	0.011717	0.013284	0.015025	0.016608	0.017301	0.017648	0.017539	0.016776	0.015466	0.013946	0.01219	0.011431	0.01069	0.0095937	0.0084625	0.0079422	0.0070041	0.0059899	0.0050497	0.0047879	0.00506	0.0053022	0.0048158	0.0038656	0.0028905	0.002053	0.00079756	1e-05	1e-05	1e-05	1e-05	1e-05	1e-05	4.7747e-05	0.0011126
273	1e-05	1e-05	1e-05	1e-05	1e-05	1e-05	0.0011667	0.0032346	0.0050526	0.0069878	0.0085283	0.0093657	0.01094	0.013019	0.014667	0.016515	0.018145	0.019475	0.021144	0.022747	0.024248	0.025877	0.02757	0.029148	0.030655	0.031796	0.032717	0.034145	0.036194	0.037923	0.039689	0.041237	0.04351	0.045867	0.048177	0.050783	0.054162	0.057677	0.060756	0.063827	0.067174	0.07104	0.075791	0.079584	0.083655	0.087544	0.090684	0.093893	0.097139
274	0.0021721	0.00076217	1e-05	1e-05	1e-05	1e-05	1e-05	1e-05	0.0007224	0.002978	0.0056614	0.0081662	0.011271	0.013744	0.015656	0.017777	0.019571	0.020737	0.021734	0.022166	0.022177	0.021941	0.021086	0.019921	0.01938	0.019578	0.02045	0.02116	0.021683	0.022427	0.023529	0.024278	0.024751	0.025607	0.026563	0.0269	0.026736	0.025112	0.023303	0.021744	0.020166	0.018039	0.016339	0.015404	0.015054	0.014364	0.014327	0.014367	0.014752
275	1e-05	1e-05	1e-05	1e-05	1e-05	1e-05	0.00066533	0.0024034	0.0041305	0.0050027	0.005773	0.0065495	0.0078695	0.0087337	0.0090875	0.0097795	0.010744	0.011498	0.011664	0.011646	0.011559	0.011553	0.011855	0.011351	0.010946	0.01094	0.01104	0.010471	0.0098867	0.0095429	0.0090706	0.0090837	0.009165	0.0091394	0.0094105	0.0093311	0.0088735	0.0083287	0.0086122	0.0089809	0.0091909	0.0097378	0.009939	0.0101	0.010082	0.0099737	0.010292	0.010825	0.011553
276	0.0065993	0.0087949	0.010738	0.012089	0.012888	0.014024	0.014894	0.015601	0.016447	0.016578	0.016463	0.01572	0.014849	0.014103	0.013367	0.012879	0.012403	0.012133	0.01151	0.011082	0.010661	0.0099661	0.0097011	0.0097978	0.0098125	0.010009	0.0097141	0.0092857	0.0087259	0.0087003	0.008147	0.0075782	0.0074362	0.0071313	0.0065627	0.005899	0.0053732	0.005007	0.0045851	0.0041298	0.0033866	0.0031507	0.0030388	0.0026815	0.0025251	0.0021578	0.0018193	0.0013521	0.0010375
277	0.0053016	0.0018648	1e-05	1e-05	1e-05	1e-05	1e-05	1e-05	0.00097072	0.0038175	0.0072205	0.010658	0.014632	0.017741	0.020557	0.022746	0.024853	0.025306	0.025337	0.024148	0.022573	0.021028	0.019252	0.017353	0.015821	0.014365	0.01347	0.012114	0.011553	0.011383	0.012726	0.014637	0.015916	0.017286	0.018272	0.018485	0.018686	0.017698	0.016852	0.015961	0.015343	0.013179	0.01076	0.0092243	0.0081886	0.0071218	0.0068318	0.0064353	0.0062295
278	1e-05	1e-05	1e-05	1e-05	1e-05	1e-05	0.002003	0.0061496	0.010752	0.015272	0.019005	0.02195	0.024961	0.027232	0.029273	0.030767	0.032081	0.031473	0.030581	0.02902	0.027146	0.025578	0.023882	0.022065	0.020565	0.019356	0.018816	0.01836	0.018736	0.019034	0.019826	0.020855	0.02146	0.022395	0.023263	0.023495	0.023479	0.022357	0.021071	0.019788	0.019075	0.017419	0.015697	0.014618	0.013862	0.012997	0.012763	0.012528	0.012693
279	0.0068664	0.0044105	0.0020397	0.00047713	1e-05	1e-05	1e-05	1e-05	1e-05	1e-05	0.0017618	0.0037827	0.0068523	0.0097405	0.011461	0.013177	0.015166	0.016577	0.01757	0.017728	0.017542	0.016466	0.015398	0.013523	0.011894	0.011335	0.011281	0.011142	0.011266	0.011298	0.011572	0.011473	0.011576	0.011954	0.012858	0.01331	0.012695	0.011698	0.010466	0.0093508	0.0082212	0.0071852	0.0065827	0.0065328	0.006868	0.0068078	0.0071375	0.0085556	0.010091
280	1e-05	1e-05	1e-05	1e-05	1e-05	1e-05	3.5912e-05	0.00057734	0.0011637	0.002406	0.0038688	0.0049726	0.0065367	0.0086479	0.0099494	0.011555	0.013285	0.014638	0.015825	0.016876	0.017255	0.017381	0.017269	0.016721	0.015935	0.01602	0.016263	0.016391	0.016518	0.016233	0.015998	0.016002	0.015594	0.015758	0.016273	0.016494	0.015908	0.014694	0.013483	0.012762	0.012614	0.012542	0.012384	0.013086	0.013765	0.014141	0.014727	0.016327	0.018214
281	1e-05	1e-05	1e-05	1e-05	1e-05	1e-05	0.0026352	0.0078236	0.013429	0.019397	0.023998	0.02732	0.03067	0.033277	0.035155	0.037021	0.037951	0.036885	0.035815	0.033916	0.031238	0.029533	0.027922	0.025978	0.025058	0.024789	0.024562	0.02454	0.025563	0.026595	0.028668	0.031132	0.032467	0.033579	0.034989	0.034622	0.033736	0.032351	0.031052	0.029558	0.028218	0.025633	0.023095	0.02178	0.021585	0.021143	0.022238	0.023397	0.024321
282	1e-05	1e-05	1e-05	1e-05	1e-05	1e-05	0.00059293	0.0019305	0.0031058	0.0041969	0.0054376	0.0065085	0.007457	0.007981	0.0083174	0.0085892	0.0089983	0.0090763	0.0090197	0.0088395	0.0084958	0.0081899	0.0080182	0.007821	0.0080041	0.0082415	0.0085569	0.0084824	0.0086278	0.0086326	0.0088769	0.0091813	0.0092547	0.0092882	0.0093657	0.0091819	0.0088353	0.0083028	0.0081021	0.0079801	0.008272	0.0084657	0.0086338	0.0088052	0.0089698	0.009197	0.0094648	0.010093	0.010956
283	0.018656	0.015781	0.013421	0.011529	0.0095556	0.0077742	0.0065398	0.0059362	0.0056434	0.0051576	0.0054225	0.0054827	0.0058222	0.0057033	0.0055901	0.0056877	0.0057999	0.005758	0.0055771	0.0052467	0.0051799	0.0046122	0.0045196	0.0045761	0.0046899	0.0047394	0.004552	0.004503	0.0046332	0.0047552	0.0048528	0.0045826	0.0045663	0.0044161	0.0041587	0.0037816	0.0033839	0.0030951	0.0025859	0.001998	0.0013841	0.00094355	0.00079903	0.00063206	0.00050862	0.00012328	1e-05	1e-05	1e-05
284	1e-05	1e-05	1e-05	1e-05	1e-05	1e-05	0.0012983	0.0039894	0.0059412	0.0073334	0.0080418	0.0082275	0.008816	0.0091953	0.0093909	0.009689	0.010037	0.010248	0.010151	0.0098158	0.0089534	0.0082884	0.0078689	0.0069453	0.006448	0.0062391	0.0059103	0.0052956	0.0047883	0.0043834	0.0043035	0.0047965	0.0052739	0.0058734	0.0066079	0.00683	0.0066649	0.0068626	0.0074925	0.00784	0.0083162	0.0090462	0.0095884	0.010474	0.011318	0.012211	0.013209	0.014624	0.015964
285	0.020352	0.015793	0.011746	0.0080997	0.0044177	0.0017307	1e-05	1e-05	1e-05	1e-05	1e-05	0.00011286	0.0017928	0.0032772	0.0045274	0.0065496	0.0082298	0.0095204	0.010849	0.011902	0.012876	0.013118	0.012629	0.012053	0.011455	0.011416	0.010869	0.010411	0.010156	0.01003	0.0096266	0.0086409	0.0079135	0.0079371	0.0078667	0.0075235	0.0062036	0.0049356	0.0038485	0.0029589	0.0018158	0.00080572	0.0002119	2.6058e-05	1e-05	2.2708e-05	0.000184	0.0012901	0.0025526
286	0.00093712	0.00032463	1e-05	1e-05	1e-05	1e-05	1e-05	1e-05	8.3411e-05	0.00073776	0.0017024	0.0027275	0.0038171	0.0047114	0.0053952	0.0061331	0.0072616	0.0081314	0.0089569	0.0097028	0.010246	0.010618	0.0109	0.011041	0.011187	0.011719	0.012089	0.012081	0.012294	0.012334	0.012471	0.012342	0.0122	0.01226	0.012295	0.012307	0.011917	0.011659	0.011672	0.011745	0.011951	0.011998	0.01216	0.012324	0.012392	0.012668	0.013016	0.013835	0.014659
287	1e-05	1e-05	1e-05	1e-05	1e-05	1e-05	0.0012042	0.0026494	0.0039321	0.0047261	0.0052061	0.004757	0.0044675	0.0038289	0.0030865	0.0024812	0.0020571	0.0018246	0.0014431	0.00099836	0.00079142	0.00047496	0.00066893	0.00089338	0.0014013	0.0020922	0.0024414	0.0028676	0.0035357	0.0039896	0.004396	0.0047262	0.004916	0.0051007	0.0051479	0.004803	0.0045335	0.0044917	0.004372	0.0039679	0.0040413	0.0041832	0.0043757	0.0049297	0.0052956	0.0055724	0.006113	0.0064425	0.0068139
288	1e-05	1e-05	1e-05	1e-05	1e-05	1e-05	0.0014188	0.0030314	0.0044442	0.00544	0.006441	0.006763	0.0073042	0.0073679	0.007205	0.0070744	0.0067498	0.0067688	0.0066866	0.0064487	0.0064576	0.0063512	0.0066983	0.0067713	0.0071664	0.0075236	0.0075797	0.0078455	0.0081712	0.0082272	0.0082701	0.0078935	0.0073435	0.0066354	0.0058611	0.0048311	0.0039519	0.0033085	0.0026529	0.0016964	0.0011758	0.00074923	0.00058275	0.00085022	0.00098237	0.0012543	0.0015283	0.0018931	0.0023508
289	1e-05	1e-05	1e-05	1e-05	1e-05	1e-05	0.00059898	0.0023102	0.0038423	0.0053856	0.0069595	0.0084018	0.0093391	0.01056	0.011084	0.011628	0.012494	0.012333	0.012008	0.011386	0.010604	0.01019	0.0093895	0.0087689	0.0079272	0.0074371	0.0070567	0.0063246	0.0060546	0.0056078	0.0053767	0.0051061	0.0046401	0.0046191	0.0047437	0.0050231	0.0051356	0.0048541	0.004921	0.0050631	0.005226	0.0053205	0.0052699	0.0051746	0.0047256	0.0041718	0.0034042	0.003096	0.0033904
290	0.022472	0.024275	0.025227	0.025238	0.025013	0.024421	0.024224	0.022268	0.02064	0.019236	0.015394	0.010163	0.0052636	0.0010772	1e-05	1e-05	1e-05	1e-05	1e-05	1e-05	0.0024601	0.0071785	0.012683	0.018522	0.023857	0.027287	0.029937	0.030809	0.031278	0.030527	0.028055	0.023906	0.020227	0.017612	0.014686	0.012	0.009604	0.0069154	0.0056137	0.0052687	0.0060191	0.0076993	0.01035	0.01283	0.014121	0.014969	0.016469	0.019799	0.023752
291	0.043238	0.034678	0.027216	0.020238	0.014255	0.0088001	0.0045323	0.001495	1e-05	1e-05	1e-05	1e-05	1e-05	1e-05	0.00034307	0.00092163	0.0021726	0.0031141	0.0039137	0.0043269	0.004686	0.0053104	0.0058557	0.0057192	0.0056381	0.005703	0.0058302	0.0054518	0.0049892	0.0041397	0.0035409	0.0029645	0.0024822	0.0026956	0.0027301	0.0028135	0.0028669	0.0024793	0.0021031	0.0022466	0.0028003	0.0033082	0.0035158	0.0038096	0.0034175	0.0037254	0.0039705	0.0042915	0.0053849
292	0.0096726	0.0091442	0.0082065	0.0071742	0.0062739	0.0064578	0.0066965	0.0055058	0.0059459	0.006694	0.007711	0.0068854	0.0061464	0.0055363	0.0053437	0.0052316	0.0049472	0.0046051	0.0068014	0.0085913	0.0096402	0.010293	0.012348	0.014039	0.015623	0.016745	0.01781	0.019102	0.020388	0.020538	0.020133	0.019324	0.018254	0.017108	0.015897	0.014314	0.012352	0.0094551	0.0060315	0.0032723	0.0012183	1e-05	1e-05	1e-05	1e-05	1e-05	1e-05	0.00095801	0.0035066
293	0.033976	0.026271	0.019669	0.013811	0.0085725	0.0037741	0.00036197	1e-05	1e-05	1e-05	1e-05	1e-05	1e-05	0.0010826	0.0022697	0.0035011	0.0052256	0.0065788	0.0074978	0.0081097	0.0088877	0.0096889	0.0099576	0.0099832	0.0097588	0.0097393	0.010031	0.0097809	0.0097212	0.0096522	0.0096907	0.0092489	0.0088047	0.0085912	0.0081246	0.0076205	0.0071109	0.0061289	0.0055751	0.0050918	0.0048468	0.0048472	0.0048551	0.0048465	0.0052031	0.005942	0.0071555	0.0084344	0.010347
294	0.0012489	0.00026484	1e-05	1e-05	1e-05	1e-05	1e-05	1e-05	1e-05	8.5216e-05	0.00038446	0.00074461	0.0012509	0.0012338	0.00095911	0.0007913	0.00060163	0.00079904	0.0011072	0.0012948	0.0013165	0.001442	0.0018532	0.0023253	0.003387	0.0043986	0.0053967	0.0062867	0.0069735	0.0072143	0.0074884	0.0078711	0.0078518	0.0078056	0.0076079	0.0068821	0.0063199	0.0056631	0.0051962	0.0045423	0.004506	0.0046042	0.0047255	0.0055045	0.0061225	0.0067223	0.0073884	0.0081738	0.0091306
295	1e-05	1e-05	1e-05	1e-05	1e-05	1e-05	0.00032965	0.0011813	0.0018855	0.0026142	0.0034105	0.0046178	0.0061419	0.0074607	0.0082041	0.0091501	0.0099543	0.010459	0.01097	0.011504	0.012153	0.01291	0.013084	0.013092	0.012926	0.013286	0.013248	0.013147	0.01291	0.012354	0.011876	0.011094	0.01013	0.0094511	0.0084669	0.0077036	0.0064943	0.0052643	0.0042192	0.0036474	0.0032701	0.0028511	0.0025298	0.002353	0.0021977	0.0024064	0.0024616	0.0028833	0.0039449
296	1e-05	1e-05	1e-05	0.0047919	0.015171	0.022985	0.030225	0.036302	0.04054	0.043942	0.046094	0.046609	0.046398	0.043688	0.040921	0.037329	0.035911	0.032727	0.029827	0.02646	0.022912	0.019195	0.014967	0.010759	0.008791	0.0070864	0.005638	0.0020853	0.0007274	1e-05	1e-05	1e-05	0.0011284	0.0037737	0.007005	0.010055	0.012991	0.016271	0.021048	0.024927	0.029646	0.03344	0.037518	0.040344	0.043253	0.045419	0.046744	0.048372	0.050063
297	1e-05	1e-05	1e-05	1e-05	1e-05	1e-05	0.003421	0.0096086	0.015347	0.018895	0.021791	0.021141	0.018961	0.017731	0.014887	0.01363	0.013378	0.013557	0.014384	0.012154	0.0095007	0.0071169	0.0052082	0.0062373	0.0074835	0.0091258	0.0096585	0.0084545	0.0077008	0.0049116	0.0060028	0.0073931	0.0089842	0.011651	0.01152	0.011038	0.010625	0.011354	0.012437	0.013031	0.015132	0.015477	0.015434	0.014802	0.014123	0.013646	0.013021	0.012208	0.010961
298	1e-05	0.00045082	0.0018423	0.0040185	0.006843	0.0098124	0.012045	0.013405	0.015265	0.017069	0.019427	0.02077	0.020416	0.018605	0.016222	0.01316	0.010292	0.0074306	0.0061264	0.0041079	0.0019482	1e-05	1e-05	1e-05	1e-05	0.0014119	0.002171	0.0023758	0.0032866	0.0020578	0.001647	0.0016767	0.0018851	0.0013933	0.00059442	0.00018488	1e-05	0.00095828	0.0027135	0.0044954	0.0083195	0.011133	0.01306	0.014682	0.017532	0.020521	0.022675	0.025095	0.02691
299	0.019459	0.01444	0.010023	0.0060882	0.0028717	0.00049369	1e-05	1e-05	1e-05	1e-05	1e-05	1e-05	0.001005	0.0021329	0.0033966	0.0047072	0.005891	0.0071675	0.0081655	0.0086522	0.0096169	0.010387	0.011369	0.012107	0.013272	0.01389	0.014101	0.014384	0.014776	0.014759	0.014842	0.014357	0.013838	0.012988	0.011874	0.010144	0.008669	0.0072888	0.0059009	0.0042121	0.0031306	0.0023119	0.0016903	0.0010785	0.00096915	0.0011488	0.0014795	0.002021	0.002818
300	1e-05	1e-05	1e-05	0.00078182	0.0019661	0.0029447	0.003574	0.0036949	0.0037683	0.0042098	0.0040938	0.0041762	0.0043527	0.0036777	0.0026989	0.0018686	0.0014047	0.00099391	0.0010124	0.0010141	0.00033854	0.00018712	1e-05	1e-05	1e-05	0.0002709	0.00036717	0.00010156	0.00033431	0.00034761	0.00057028	0.0015604	0.0024807	0.0033319	0.0044285	0.0051375	0.0058224	0.0066393	0.00778	0.0084716	0.0094534	0.010263	0.010739	0.011191	0.011936	0.012467	0.013054	0.013883	0.014987
301	1e-05	1e-05	1e-05	1e-05	1e-05	1e-05	0.00038933	0.0010616	0.0019306	0.0027267	0.0036159	0.004682	0.0060225	0.0071786	0.0081026	0.0090397	0.0099828	0.010971	0.011935	0.012553	0.013124	0.01357	0.013997	0.014399	0.014639	0.014922	0.01529	0.015609	0.016102	0.01637	0.01682	0.017226	0.017627	0.018085	0.018319	0.018548	0.018861	0.019008	0.01931	0.019203	0.019548	0.019809	0.020051	0.020192	0.020384	0.020648	0.020894	0.021084	0.021367
302	1e-05	1e-05	1e-05	1e-05	1e-05	1e-05	0.00066264	0.0018773	0.0033478	0.004474	0.0054166	0.0054765	0.005782	0.0055349	0.0051285	0.004926	0.0050592	0.0049256	0.0050734	0.0048513	0.0043546	0.0038575	0.003806	0.0036321	0.0038591	0.0041326	0.0042986	0.0040081	0.0040727	0.003454	0.0030955	0.0029834	0.0029227	0.0027958	0.0025997	0.0022038	0.0017191	0.0013723	0.0013148	0.0010188	0.0013785	0.001561	0.0017285	0.0019193	0.0022641	0.0026255	0.0031424	0.0036583	0.0042851
303	1e-05	1e-05	1e-05	1e-05	1e-05	1e-05	0.00054656	0.0015996	0.0034294	0.0056895	0.0078981	0.010293	0.012532	0.014269	0.015805	0.017476	0.019203	0.02105	0.022873	0.023867	0.024466	0.024996	0.025311	0.025537	0.026434	0.027054	0.027509	0.027593	0.027638	0.027493	0.027567	0.027098	0.02655	0.026116	0.02593	0.025036	0.024358	0.023548	0.02335	0.022574	0.02216	0.021881	0.022168	0.022507	0.022853	0.022849	0.023116	0.023241	0.023607
304	0.028862	0.025532	0.022646	0.019695	0.016411	0.014007	0.012414	0.012353	0.012845	0.013074	0.012872	0.012856	0.013163	0.013699	0.014797	0.016455	0.017234	0.018039	0.017709	0.017279	0.017138	0.017781	0.018879	0.019289	0.019424	0.018535	0.017217	0.016189	0.015581	0.014979	0.013996	0.012683	0.010844	0.0086985	0.0069473	0.0051009	0.0040468	0.0028066	0.0017782	1e-05	1e-05	1e-05	1e-05	1e-05	1e-05	1.3724e-05	0.00038998	0.00063993	0.0016146
305	0.052893	0.042169	0.032351	0.023238	0.015523	0.0087842	0.0037276	0.0011698	2.3538e-05	1e-05	0.00083231	0.002644	0.0042689	0.0057426	0.0077632	0.0097498	0.011962	0.014108	0.015401	0.015838	0.016338	0.016916	0.017151	0.017182	0.017551	0.017271	0.01679	0.015532	0.014422	0.012541	0.010745	0.0090478	0.0069681	0.0054544	0.0043089	0.0028644	0.0018336	0.00011951	1e-05	1e-05	1e-05	1e-05	1e-05	5.791e-05	0.00011763	0.00027334	0.00053648	0.00047667	0.0015215
306	0.0015039	0.0026332	0.0032369	0.0046234	0.0050362	0.005761	0.0057504	0.0055888	0.0060262	0.0061962	0.0068964	0.0066899	0.0065822	0.0067438	0.0062305	0.0063223	0.0065443	0.0069067	0.007446	0.0076023	0.0074843	0.0070733	0.0071006	0.0076961	0.0079891	0.0088408	0.0094464	0.0097769	0.010717	0.010742	0.010635	0.010394	0.01024	0.0097206	0.008476	0.0075295	0.0061321	0.0050787	0.0039817	0.0027366	0.0023248	0.0018978	0.0014924	0.00096793	0.001002	0.0011482	0.0010495	0.0011396	0.0012073
307	0.017751	0.014205	0.010952	0.0084261	0.0056038	0.0036	0.0016374	0.00015252	1e-05	1e-05	1e-05	1e-05	1e-05	1e-05	0.00035767	0.0010668	0.0019189	0.0031989	0.0041723	0.0051342	0.0066214	0.008496	0.010556	0.012475	0.014706	0.016585	0.018752	0.020767	0.022743	0.024314	0.025477	0.026406	0.026441	0.026076	0.025551	0.02434	0.023271	0.021998	0.020619	0.0186	0.017434	0.016824	0.016147	0.015668	0.015255	0.015236	0.015743	0.016124	0.016566
308	0.0062121	0.0049249	0.0037999	0.0027338	0.0015617	1e-05	1e-05	0.0012658	0.0022708	0.0035072	NaN	NaN	NaN	NaN	NaN	NaN	NaN	NaN	NaN	NaN	NaN	NaN	NaN	NaN	NaN	NaN	NaN	NaN	NaN	NaN	NaN	NaN	NaN	NaN	NaN	NaN	NaN	NaN	NaN	NaN	NaN	NaN	NaN	NaN	NaN	NaN	NaN	NaN	NaN
309	1e-05	1e-05	1e-05	0.00026162	0.0011077	0.0018982	0.002184	0.0019131	0.0018836	0.001788	0.0015642	0.0012093	0.0010212	5.7671e-05	1e-05	1e-05	1e-05	0.0005579	0.0014107	0.0020831	0.0022552	0.0024282	0.0029989	0.0031727	0.0038224	0.0044385	0.0041939	0.0034618	0.0032346	0.0028577	0.0024797	0.0027959	0.0032658	0.0033332	0.0037455	0.0040879	0.004141	0.0045474	0.0052828	0.0055243	0.0059263	0.0066047	0.0072331	0.0077005	0.008613	0.0094924	0.010485	0.012166	0.014029
310	1e-05	1e-05	1e-05	1e-05	1e-05	1e-05	0.00030742	0.00097674	0.0021793	0.0032404	0.0041293	0.0047823	0.0055016	0.0057232	0.0061208	0.0059996	0.0058469	0.0056665	0.0058044	0.0054122	0.0052772	0.005239	0.0055219	0.0056082	0.006554	0.0076805	0.009491	0.010893	0.012676	0.01403	0.015527	0.016675	0.017984	0.019203	0.020681	0.021983	0.023142	0.023799	0.025131	0.025941	0.027146	0.028378	0.02997	0.031238	0.032482	0.03367	0.03457	0.035304	0.03615
311	0.01566	0.012453	0.010425	0.0093787	0.0086711	0.0077656	0.0067283	0.0054451	0.00393	0.002782	0.0024394	0.0030583	0.0042254	0.0046189	0.0042131	0.0033485	0.0027264	0.0025928	0.0030969	0.0037327	0.0036644	0.0032085	0.0023807	0.0010825	0.00069554	0.00053605	0.00091356	0.0014013	0.0013129	0.0006259	0.00032434	0.00057168	0.00067348	0.0011105	0.0019687	0.002112	0.0025919	0.0025201	0.0021282	0.0021189	0.0025741	0.0027167	0.0029122	0.0035474	0.0037077	0.003672	0.0038123	0.0033174	0.0033874
312	0.042733	0.033994	0.026064	0.019704	0.014651	0.010531	0.0073365	0.0049023	0.0035245	0.0034543	0.0043282	0.0057693	0.007647	0.0094168	0.010149	0.010444	0.01067	0.010441	0.010512	0.010213	0.0091025	0.0080822	0.0071736	0.0058816	0.0047266	0.0038784	0.003289	0.0022981	0.0018653	0.00070944	1e-05	1e-05	1e-05	1e-05	1e-05	1e-05	0.00011999	0.00072835	0.0018679	0.0025625	0.0038683	0.0045392	0.0054246	0.0066824	0.0070761	0.0070551	0.0068526	0.0059868	0.0052154
313	1e-05	1e-05	0.00057707	0.0021294	0.0032338	0.0042776	0.0047907	0.0049072	0.0055068	0.0058985	0.0064876	0.0066513	0.006603	0.0061925	0.0050392	0.0040856	0.0034036	0.0028149	0.0026047	0.0019097	0.00096111	8.6727e-05	1e-05	1e-05	1e-05	1e-05	0.0003719	0.00061041	0.0014806	0.0018097	0.0022241	0.0028276	0.003252	0.0035506	0.0035499	0.0036078	0.0035589	0.0034696	0.0035041	0.0031784	0.0033329	0.0034667	0.0035202	0.0036079	0.0038813	0.0041297	0.0040897	0.0044121	0.004953
314	0.018435	0.014378	0.01106	0.0080831	0.0056897	0.0037432	0.0018945	0.00012386	1e-05	1e-05	1e-05	1e-05	1e-05	1e-05	0.00076932	0.0016127	0.0025393	0.0036948	0.0052589	0.0067849	0.0081276	0.0093854	0.011063	0.012519	0.013898	0.014903	0.015991	0.016937	0.017654	0.01788	0.017993	0.017984	0.017967	0.01757	0.01744	0.017407	0.017621	0.017476	0.017679	0.017953	0.018526	0.019199	0.020032	0.020814	0.021717	0.022607	0.023232	0.023496	0.024197
315	0.0037116	0.0034419	0.0036457	0.0043301	0.0053592	0.0060067	0.0064854	0.0064634	0.0061552	0.0060876	0.0059369	0.0060256	0.0061584	0.0056429	0.0050686	0.0036753	0.0027906	0.0017714	0.00094865	0.0002392	1e-05	1e-05	1e-05	1e-05	1e-05	1e-05	0.0010253	0.0020608	0.0035077	0.0048436	0.0066846	0.008368	0.009449	0.010574	0.011333	0.011898	0.012364	0.012656	0.012838	0.012405	0.012225	0.011196	0.010483	0.010619	0.010926	0.010873	0.010744	0.010936	0.010945
316	1e-05	1e-05	1e-05	1e-05	1e-05	1e-05	0.0011537	0.0030288	0.0046762	0.0061339	0.0078134	0.0093958	0.010665	0.011395	0.011753	0.011548	0.010896	0.010478	0.0097398	0.009024	0.0083709	0.0078934	0.007428	0.007351	0.0074998	0.0077034	0.0082825	0.0083984	0.0089796	0.0099047	0.011017	0.012013	0.012393	0.012639	0.012654	0.012471	0.012102	0.01151	0.011607	0.011356	0.011101	0.01087	0.010896	0.011093	0.011657	0.012116	0.012549	0.013398	0.014198
317	0.0097978	0.0076272	0.0055426	0.0037131	0.0020231	0.00044923	1e-05	1e-05	0.00017583	0.00028158	0.00046828	0.00040036	0.00039261	0.0007566	0.0011098	0.0013832	0.0019564	0.0022391	0.0023548	0.002055	0.0022914	0.0025077	0.0035163	0.0042058	0.004724	0.0052604	0.0057858	0.0059109	0.0061947	0.0060522	0.0063022	0.0059983	0.005836	0.0054492	0.0054842	0.0053582	0.0049655	0.004459	0.0041608	0.0034521	0.0031179	0.0025142	0.0024701	0.0022512	0.0016821	0.0010209	0.00053006	0.00023445	0.000223
318	1e-05	1e-05	1e-05	1e-05	1e-05	1e-05	0.00054411	0.0017155	0.0030717	0.0037456	0.0036503	0.0033271	0.0034596	0.0035349	0.0035079	0.0034701	0.0038876	0.0040453	0.0043989	0.0046432	0.0051932	0.0063116	0.007876	0.0092897	0.010471	0.011547	0.01279	0.013555	0.014602	0.014903	0.01485	0.014495	0.013888	0.013032	0.012013	0.01102	0.010327	0.0094066	0.00896	0.0084626	0.0086063	0.0087973	0.0092127	0.0093257	0.0091379	0.0089583	0.0091376	0.0089923	0.0090384
319	1e-05	1e-05	1e-05	1e-05	1e-05	1e-05	0.0008861	0.0022135	0.0032488	0.0040752	0.0042426	0.0040327	0.003725	0.0032846	0.0029296	0.0024527	0.0024534	0.0025956	0.0027916	0.0029992	0.0030819	0.0036058	0.0043915	0.0052243	0.0061456	0.007054	0.0081721	0.0092076	0.010188	0.01096	0.011672	0.012459	0.013059	0.01348	0.013721	0.013783	0.01367	0.013466	0.013226	0.013	0.013115	0.013189	0.013405	0.013518	0.013734	0.014013	0.014382	0.015036	0.01566
320	1e-05	1e-05	1e-05	1e-05	1e-05	0.00066382	0.0041493	0.0066365	0.0082287	0.009298	0.010284	0.010618	0.010191	0.0088034	0.0076284	0.0064624	0.0060136	0.0054863	0.0056087	0.0059461	0.0059337	0.005931	0.0059174	0.0064614	0.0075847	0.0084592	0.0095536	0.010555	0.011948	0.012435	0.012701	0.013149	0.012978	0.012717	0.01207	0.010918	0.0096326	0.0086733	0.0075477	0.0056244	0.0043112	0.0030239	0.0017092	0.0011013	0.00064776	0.00017158	0.00010382	0.00035706	0.00014214
321	1e-05	1e-05	1e-05	1e-05	0.0039871	0.0070362	0.0097252	0.011363	0.012484	0.012552	0.012943	0.013083	0.012522	0.010552	0.0089179	0.0079226	0.0083617	0.0081282	0.0083963	0.008633	0.0091647	0.010064	0.010769	0.012227	0.014811	0.015704	0.016874	0.0171	0.018239	0.018708	0.019183	0.019466	0.018584	0.01767	0.016207	0.014237	0.013277	0.012642	0.012178	0.0102	0.0084742	0.0068048	0.0048351	0.0038091	0.0030234	0.0022444	0.0018561	0.0015252	0.00032626
322	1e-05	1e-05	1e-05	1e-05	1e-05	1e-05	0.0011301	0.0024585	0.003863	0.0049705	0.0052956	0.0050375	0.0045104	0.0038838	0.0032959	0.0026773	0.0022173	0.0017387	0.0018658	0.0018144	0.0016791	0.0018221	0.0022524	0.0028269	0.0034973	0.0040978	0.0047609	0.0054297	0.0060039	0.0064781	0.0069347	0.0076825	0.0085794	0.009482	0.010077	0.010726	0.011529	0.012642	0.013992	0.015643	0.017574	0.019265	0.02084	0.022214	0.023483	0.025275	0.027164	0.029173	0.030929
323	0.017171	0.015422	0.014605	0.014266	0.013374	0.012798	0.012688	0.012483	0.01291	0.013164	0.0141	0.015466	0.01601	0.015415	0.015591	0.016169	0.017249	0.017503	0.018175	0.01884	0.01966	0.020476	0.020704	0.021866	0.023517	0.023935	0.024274	0.023932	0.024354	0.023898	0.023014	0.021987	0.020296	0.018963	0.016906	0.014545	0.012549	0.01085	0.0094757	0.0070313	0.0051907	0.0035012	0.0016462	0.00058427	1e-05	1e-05	1e-05	1e-05	1e-05
324	1e-05	1e-05	0.0013579	0.0037207	0.0056057	0.0070493	0.0079775	0.0081552	0.0082461	0.0078023	0.0068327	0.0056839	0.0044305	0.0027876	0.0014772	0.00054421	1e-05	1e-05	1e-05	1e-05	1.628e-05	0.00161	0.0033948	0.0054372	0.0075591	0.0088656	0.010013	0.011267	0.012606	0.013233	0.013276	0.012906	0.011808	0.010282	0.0083405	0.006451	0.0047872	0.0036453	0.0022779	0.00092803	0.0005791	0.00040939	0.00027559	0.00025056	0.00065496	0.0011969	0.0019101	0.0031093	0.0036821
325	0.012219	0.0090411	0.006619	0.0047072	0.0028667	0.0014228	0.00017582	1e-05	1e-05	1e-05	1e-05	1e-05	1e-05	0.00032727	0.00063358	0.0011226	0.0018141	0.0025195	0.0033218	0.0040684	0.004533	0.0050316	0.0058254	0.0066255	0.0076852	0.0084761	0.0091543	0.0096518	0.010312	0.010652	0.010872	0.011321	0.011647	0.011626	0.011415	0.010722	0.010431	0.01006	0.0094382	0.0086714	0.008313	0.0078134	0.0072553	0.0069433	0.0066494	0.0064399	0.0063027	0.0057104	0.0053427
326	0.0068472	0.005738	0.0052648	0.0051054	0.004939	0.0050025	0.004831	0.0045803	0.0046619	0.004898	0.0050688	0.0055439	0.0062411	0.0065461	0.0065171	0.0065589	0.0065017	0.0064417	0.0064506	0.0060556	0.0053647	0.0049863	0.0045891	0.0040017	0.0035797	0.0033241	0.0032699	0.0032806	0.0036714	0.0037921	0.0041913	0.0047003	0.0049201	0.0051806	0.0055853	0.0058512	0.0060858	0.0058423	0.0054363	0.0046325	0.0040624	0.0032328	0.0025823	0.0022083	0.0018092	0.001274	0.0006162	7.872e-05	1e-05
327	0.011627	0.004863	1e-05	1e-05	1e-05	1e-05	1e-05	1e-05	0.00011384	0.0041298	0.010222	0.016113	0.021677	0.026105	0.030117	0.031976	0.033797	0.0352	0.036631	0.037575	0.036335	0.034502	0.03335	0.033095	0.031192	0.028121	0.027876	0.028889	0.029897	0.030816	0.032646	0.036667	0.040349	0.0435	0.045864	0.049713	0.054279	0.058471	0.059546	0.060117	0.059547	0.058175	0.055158	0.053633	0.052171	0.051763	0.050906	0.050166	0.047495
328	1e-05	1e-05	1e-05	1e-05	1e-05	0.0015498	0.00395	0.0053222	0.0062462	0.00596	0.005956	0.0060649	0.0053986	0.0034633	0.0023138	0.0016847	0.0017814	0.0015744	0.0026273	0.0039484	0.0059517	0.008279	0.010508	0.013677	0.017826	0.020106	0.022248	0.023913	0.025955	0.026475	0.026651	0.026187	0.024819	0.023034	0.020209	0.016819	0.014457	0.01229	0.010086	0.0071353	0.0050244	0.0031384	0.0013339	0.00032942	1e-05	6.7515e-05	0.00070614	0.0013508	0.0018208
329	1e-05	1e-05	1e-05	1e-05	1e-05	1e-05	0.001419	0.0031277	0.0041362	0.0044271	0.005475	0.0062387	0.0063107	0.0056588	0.0056972	0.0053411	0.0051916	0.0055343	0.0065116	0.0075324	0.0090195	0.0098204	0.010463	0.011469	0.013154	0.013911	0.014896	0.015723	0.016522	0.016338	0.016567	0.016602	0.016089	0.015462	0.014456	0.013831	0.013845	0.013876	0.013699	0.013519	0.013863	0.013968	0.014196	0.014964	0.015848	0.016999	0.01763	0.017903	0.018151
330	1e-05	1e-05	1e-05	1e-05	1e-05	1e-05	0.0099084	0.027806	0.042429	0.053677	0.062622	0.066785	0.069785	0.071531	0.071872	0.07288	0.073741	0.073275	0.072379	0.071242	0.070428	0.068995	0.06848	0.067766	0.0676	0.067998	0.066969	0.066997	0.068091	0.069379	0.070647	0.071945	0.073277	0.074153	0.074544	0.075444	0.075856	0.077046	0.077528	0.076775	0.075209	0.073002	0.071379	0.070356	0.069692	0.069321	0.068483	0.068269	0.067738
331	0.012883	0.0094164	0.0064225	0.0040156	0.0020226	0.00050731	1e-05	1e-05	1e-05	1e-05	1e-05	1e-05	0.00054183	0.0013866	0.0022864	0.0031918	0.0040544	0.0046858	0.005637	0.0065945	0.0072716	0.008114	0.0087959	0.009627	0.01051	0.01099	0.011408	0.011947	0.012479	0.012603	0.012525	0.012617	0.012364	0.012076	0.011524	0.011009	0.010617	0.010119	0.0093518	0.0084048	0.0077155	0.0070634	0.006265	0.005766	0.0053675	0.0050869	0.0047496	0.0045639	0.0046558
332	1e-05	1e-05	1e-05	1e-05	1e-05	0.0028528	0.0080685	0.011835	0.014248	0.015997	0.017925	0.018277	0.017356	0.01541	0.013504	0.011756	0.0092915	0.0068069	0.0048289	0.0040658	0.0029677	0.0011746	0.00014188	1e-05	0.00072051	0.0015329	0.0027015	0.0049035	0.0073476	0.0095108	0.010932	0.012976	0.015112	0.016999	0.018091	0.018925	0.019962	0.02069	0.020842	0.020969	0.021254	0.021872	0.022763	0.023425	0.023992	0.025348	0.027021	0.028372	0.029501
333	1e-05	1e-05	1e-05	1e-05	1e-05	1e-05	0.0041112	0.0081652	0.010119	0.012642	0.014317	0.014532	0.013937	0.01173	0.0092371	0.0062049	0.003851	0.0022513	0.0019236	0.002806	0.0031434	0.0033275	0.0041285	0.004629	0.0058728	0.0067927	0.0078956	0.0082705	0.0087256	0.0083111	0.007546	0.0071073	0.0065994	0.0055394	0.0049325	0.00475	0.0051017	0.0042004	0.004316	0.0043237	0.004804	0.0051442	0.0051189	0.0054039	0.00634	0.0075656	0.0080666	0.0083332	0.010053
334	0.027907	0.021089	0.015232	0.010453	0.0063143	0.0033184	0.00054857	1e-05	1e-05	1e-05	1e-05	1e-05	1e-05	0.0013768	0.0034823	0.0054403	0.007033	0.0086066	0.010255	0.011787	0.012853	0.013872	0.014445	0.014116	0.014068	0.01311	0.012332	0.011772	0.011473	0.010963	0.010163	0.0099558	0.0091273	0.0084176	0.0079439	0.0072689	0.0071159	0.0068108	0.0062888	0.0053508	0.0045054	0.0039855	0.0029625	0.0024349	0.0020935	0.0019789	0.0020752	0.0021469	0.00226
335	0.0066748	0.0056166	0.0050248	0.004651	0.0040138	0.0035292	0.0027366	0.0016288	0.00099925	0.00031545	1e-05	1e-05	1e-05	1e-05	1e-05	1e-05	1e-05	0.00037257	0.001223	0.0017162	0.0022638	0.0024274	0.002859	0.0030037	0.0033628	0.0038091	0.0043895	0.0050102	0.0058602	0.0061715	0.0064222	0.0064507	0.0065888	0.0067958	0.0070195	0.0070282	0.0066971	0.0063679	0.0058612	0.0051046	0.0048775	0.0050378	0.0054794	0.0063649	0.0069196	0.007646	0.00859	0.0095334	0.010492
336	1e-05	1e-05	1e-05	1e-05	1e-05	1e-05	0.0027736	0.0053623	0.0069846	0.0082276	0.0092556	0.0095495	0.0086519	0.0069733	0.0054713	0.0040688	0.0027969	0.001856	0.0019608	0.0026112	0.0030498	0.0034541	0.0035837	0.0039398	0.0053856	0.0066981	0.008121	0.0097691	0.011257	0.012172	0.013073	0.014475	0.015355	0.016385	0.017273	0.01786	0.018786	0.01928	0.019439	0.019952	0.02079	0.021389	0.02182	0.022637	0.023322	0.024891	0.026687	0.028115	0.029733
337	0.010705	0.0082147	0.0061008	0.0041695	0.0025189	0.0014436	0.00018153	1e-05	1e-05	1e-05	1e-05	1e-05	1e-05	0.00074557	0.0015662	0.0024197	0.0031674	0.0042061	0.0049277	0.0051805	0.0049739	0.0048873	0.005021	0.0051968	0.005191	0.00532	0.0056472	0.0059232	0.0059424	0.0064911	0.0067736	0.0077573	0.0082418	0.0083511	0.0078464	0.007557	0.007183	0.0068494	0.0064812	0.0063626	0.0061675	0.0064273	0.0058658	0.0059707	0.0060625	0.0068012	0.0071389	0.0076101	0.0077558
338	1e-05	1e-05	1e-05	1e-05	1e-05	1e-05	0.0032533	0.0064668	0.0076311	0.0095443	0.01148	0.012512	0.012112	0.010187	0.0081849	0.0055826	0.0037888	0.0023826	0.0017441	0.0018913	0.0018879	0.0016471	0.0014363	0.0013114	0.0022811	0.0024851	0.0033157	0.0038912	0.0044441	0.0042287	0.0044688	0.0044771	0.0042498	0.0035863	0.0032183	0.0027567	0.0035145	0.0029265	0.0029236	0.0033579	0.0044535	0.0047472	0.0049527	0.0056533	0.007159	0.0091976	0.011971	0.014152	0.017233
339	1e-05	1e-05	1e-05	1e-05	1e-05	0.0018432	0.006226	0.0092066	0.009547	0.010273	0.011065	0.0099507	0.0086807	0.0069015	0.0048599	0.0017642	0.00028719	1e-05	0.00051062	0.0018931	0.0031501	0.0044152	0.0062864	0.0075238	0.0087804	0.0092204	0.011088	0.011199	0.01145	0.010598	0.010296	0.0099369	0.0088324	0.0069204	0.0054581	0.0049929	0.0061522	0.0043208	0.004845	0.0054602	0.0061705	0.0067171	0.0072832	0.0084336	0.010839	0.013161	0.014834	0.015281	0.01861
340	0.031469	0.024116	0.017418	0.011718	0.0070607	0.0033159	0.0002957	1e-05	1e-05	1e-05	1e-05	1e-05	1e-05	0.0019209	0.0038044	0.0056777	0.0073803	0.0087882	0.010491	0.0121	0.013195	0.014047	0.014227	0.014342	0.014413	0.014231	0.013921	0.013698	0.013642	0.013032	0.012032	0.011257	0.010631	0.010426	0.0099354	0.0092794	0.0089892	0.0084565	0.0077261	0.0066453	0.0059444	0.0054669	0.00486	0.0043938	0.0038785	0.0035884	0.0035187	0.0034496	0.0038641
341	1e-05	1e-05	1e-05	1e-05	1e-05	1e-05	0.0015014	0.0034361	0.0051464	0.0070285	0.0084839	0.0095629	0.0098319	0.0087786	0.0072554	0.0063441	0.0054842	0.0050805	0.004731	0.0045232	0.0037893	0.0034765	0.0034248	0.003479	0.0042873	0.0054191	0.0064478	0.0074645	0.0082917	0.0091847	0.010382	0.011983	0.013083	0.01376	0.01416	0.014721	0.015068	0.015073	0.015101	0.015257	0.015636	0.015382	0.015222	0.015187	0.015445	0.016146	0.016724	0.016986	0.017278
342	1e-05	1e-05	1e-05	1e-05	1e-05	1e-05	0.00035052	0.0001701	0.00021201	0.00068608	0.0010971	0.0017213	0.0024202	0.0029823	0.0036261	0.0045981	0.0047751	0.0047612	0.0046633	0.0046373	0.0042133	0.0035054	0.0032995	0.00317	0.0033521	0.0033004	0.0031612	0.003149	0.0037264	0.0047025	0.0052932	0.006082	0.006981	0.0074105	0.0074666	0.0071106	0.0069359	0.0068406	0.0067169	0.0062077	0.005629	0.0053852	0.0045518	0.0038656	0.00305	0.0025362	0.0018454	0.0015767	0.0013917
343	1e-05	1e-05	1e-05	1e-05	1e-05	1e-05	0.00011466	0.00029791	0.0008105	0.0011385	0.0017634	0.0024933	0.0034681	0.0040473	0.0044148	0.0047253	0.0050962	0.0056702	0.006144	0.0063432	0.0064772	0.006357	0.0063728	0.0061542	0.0061537	0.0063791	0.0067757	0.0071027	0.0074332	0.0076301	0.007861	0.0081678	0.0085655	0.0087756	0.0089739	0.0089009	0.0086421	0.0081216	0.0076147	0.0069748	0.0065389	0.006049	0.0055994	0.0051623	0.0048904	0.0047085	0.0045588	0.0044625	0.0045393
344	0.032816	0.02735	0.022575	0.01871	0.015485	0.012669	0.010509	0.0089938	0.0078028	0.0075468	0.0080783	0.0089844	0.009999	0.010669	0.011186	0.011787	0.012204	0.012457	0.012572	0.012523	0.01202	0.011736	0.011522	0.0115	0.011658	0.01161	0.011689	0.011788	0.01184	0.01159	0.011314	0.011246	0.010747	0.010078	0.0091497	0.0080639	0.0071192	0.0060016	0.0048153	0.0033862	0.0023095	0.0014603	0.00051359	1e-05	1e-05	1e-05	1e-05	1e-05	1e-05
345	0.048741	0.041342	0.034841	0.02926	0.024284	0.019686	0.015949	0.013401	0.011103	0.0097114	0.0090594	0.0095943	0.010583	0.011225	0.011348	0.012082	0.01284	0.013294	0.013055	0.013003	0.012626	0.012141	0.011095	0.0099897	0.0094076	0.0092529	0.008652	0.0081229	0.0080329	0.008156	0.008188	0.0086039	0.0091512	0.009592	0.0099871	0.0096559	0.009013	0.0081804	0.0072473	0.005778	0.0043794	0.0031965	0.0018876	0.00056176	1e-05	1e-05	1e-05	1e-05	1e-05
346	1e-05	1e-05	1e-05	1e-05	1e-05	1e-05	6.6741e-05	0.00037204	0.00028191	0.00056638	0.0010362	0.0020539	0.0031797	0.0045139	0.0057475	0.0071288	0.0086886	0.010296	0.011663	0.013006	0.014021	0.015067	0.015735	0.016382	0.016695	0.016916	0.016965	0.016977	0.016917	0.01693	0.016688	0.016839	0.016542	0.016221	0.015375	0.014439	0.013471	0.012281	0.011151	0.0099214	0.0085398	0.0074304	0.0059253	0.0050129	0.0043114	0.0042797	0.0042918	0.0043182	0.0048503
347	0.031001	0.022944	0.015602	0.0094356	0.0045752	0.00062123	1e-05	1e-05	1e-05	1e-05	1e-05	1e-05	0.002005	0.0042224	0.0057855	0.007783	0.0096899	0.01147	0.012716	0.014017	0.014729	0.015075	0.01528	0.015123	0.015247	0.015517	0.014814	0.014042	0.013475	0.01303	0.012017	0.011647	0.011041	0.010351	0.0098556	0.0091981	0.0086103	0.0084702	0.0084582	0.0081925	0.0083581	0.0087404	0.0084184	0.0087645	0.0092681	0.0098329	0.010438	0.011348	0.012292
348	0.021572	0.016539	0.011641	0.0076422	0.0040348	0.00081033	1e-05	1e-05	1e-05	1e-05	1e-05	1e-05	0.00069229	0.0027738	0.0045511	0.0065134	0.0080692	0.0094712	0.010077	0.010411	0.010319	0.010517	0.010399	0.010545	0.010246	0.009859	0.0095377	0.0096092	0.0098557	0.010395	0.010896	0.012205	0.012141	0.012151	0.011837	0.011743	0.011879	0.01192	0.011893	0.011676	0.011356	0.010829	0.0095268	0.0096445	0.0099827	0.010475	0.010674	0.010685	0.010857
349	0.0027491	0.0013134	0.00017543	1e-05	1e-05	1e-05	1e-05	1e-05	1e-05	0.00049621	0.0019773	0.0041153	0.0061764	0.0082776	0.0097606	0.011566	0.013414	0.015086	0.016358	0.017042	0.017678	0.017752	0.017119	0.016486	0.015851	0.015345	0.014308	0.013437	0.012706	0.011951	0.01155	0.011609	0.011642	0.012102	0.012708	0.013174	0.013686	0.014703	0.01561	0.016347	0.017348	0.018085	0.018411	0.019227	0.019948	0.020609	0.021211	0.022074	0.022962
350	0.0010657	0.0018597	0.0028312	0.003661	0.0049089	0.0058542	0.0066576	0.0068515	0.0069478	0.0073773	0.0075718	0.007865	0.0082938	0.0085095	0.0084558	0.0077416	0.007147	0.0063102	0.0060054	0.0054225	0.0043584	0.0033003	0.0024243	0.0014614	0.00086247	0.00059351	0.0011167	0.0018745	0.0029782	0.0039391	0.0049639	0.0061727	0.0074988	0.0085453	0.0092451	0.0095927	0.0097952	0.0091828	0.0079559	0.0064036	0.0047356	0.0034488	0.0025236	0.0014904	0.0003113	1e-05	1e-05	1e-05	1e-05
351	0.0075853	0.005316	0.0030982	0.0016235	0.0015248	0.0014867	0.0015448	0.0012897	0.001432	0.0024768	0.0039146	0.0056471	0.0073745	0.0095595	0.011025	0.011245	0.011385	0.011256	0.011355	0.01085	0.0099298	0.0091468	0.0079014	0.0069148	0.0051847	0.0036661	0.0028501	0.0020814	0.0016397	0.0013246	0.0015671	0.0017179	0.0016824	0.002202	0.0018774	0.0017411	0.0016193	0.0013101	0.0011213	0.00072289	0.0004798	1e-05	1e-05	1e-05	1e-05	1e-05	1e-05	1e-05	0.00047411
352	0.0094441	0.0068979	0.0041534	0.0023078	0.00043984	1e-05	1e-05	1e-05	1e-05	1e-05	1e-05	0.0014139	0.003089	0.0048561	0.0058278	0.0070908	0.0083374	0.0090317	0.0090754	0.0088543	0.0082646	0.0074106	0.0056146	0.0040707	0.0028707	0.0020431	0.0011707	0.00040518	0.00073301	0.00078722	0.001147	0.0021159	0.0029023	0.0040859	0.0052556	0.0063538	0.0073905	0.0082199	0.0088088	0.0085875	0.0090885	0.009211	0.0088363	0.0089408	0.0091893	0.0093885	0.0095466	0.0097879	0.010234
353	1e-05	1e-05	1e-05	1e-05	1e-05	1e-05	0.00028741	0.00044351	0.0012006	0.0019541	0.0029076	0.0042944	0.005843	0.0065868	0.0070112	0.0073769	0.0070589	0.0063192	0.0059753	0.0050158	0.0040358	0.0029553	0.0018542	0.00092033	0.00061839	0.00030767	0.00067903	0.0016282	0.003137	0.0042068	0.0056985	0.006936	0.0083539	0.0098057	0.010878	0.011596	0.012485	0.012686	0.012441	0.012046	0.011982	0.011427	0.011138	0.010573	0.010053	0.009708	0.0090498	0.0086954	0.0085388
354	0.023267	0.020506	0.018572	0.016997	0.015356	0.014119	0.013529	0.01352	0.014116	0.013754	0.013029	0.012572	0.011601	0.010256	0.0086237	0.0070351	0.0050561	0.0028468	0.00062222	1e-05	1e-05	1e-05	1e-05	1e-05	1e-05	0.00046726	0.0013042	0.0031532	0.0054311	0.0074795	0.0090622	0.010546	0.011373	0.011915	0.012536	0.013748	0.014237	0.01483	0.014629	0.013963	0.013442	0.013154	0.012488	0.01188	0.011317	0.010711	0.0096603	0.0092237	0.0087997
355	0.023391	0.019029	0.016049	0.013641	0.01176	0.01048	0.0092996	0.0083625	0.0081719	0.0082745	0.0085169	0.009271	0.010155	0.0099456	0.0093094	0.0085268	0.007603	0.006804	0.0060729	0.0050293	0.0040409	0.0035817	0.0032964	0.0029929	0.0029605	0.003376	0.0037912	0.0045284	0.0055337	0.006404	0.0072825	0.0081188	0.008528	0.0086674	0.0083169	0.0080563	0.007371	0.0064443	0.0052071	0.0037028	0.0021822	0.0010737	1e-05	1e-05	1e-05	1e-05	1e-05	1e-05	7.5924e-05
356	1e-05	1e-05	1e-05	1e-05	1e-05	1e-05	0.0011095	0.002655	0.0038443	0.0043743	0.0041125	0.0039588	0.0035837	0.0029847	0.0024257	0.0021823	0.0026485	0.0033006	0.0043207	0.0051048	0.0056953	0.0068472	0.0078622	0.0086524	0.0095697	0.010384	0.011116	0.011702	0.012215	0.012165	0.011979	0.012053	0.011735	0.011541	0.011253	0.010703	0.0098399	0.008989	0.0078432	0.0066802	0.0058871	0.0050951	0.004156	0.0034746	0.0027572	0.0024239	0.0022589	0.002685	0.0031072
357	0.022053	0.018106	0.014472	0.01153	0.0087382	0.0070931	0.0061884	0.0052949	0.0052472	0.0052388	0.0054975	0.0061669	0.006763	0.0075573	0.0074763	0.0073354	0.0064086	0.0046764	0.0034639	0.0019731	0.00095531	0.00014029	1e-05	1e-05	1e-05	1e-05	1e-05	1e-05	0.0016767	0.003242	0.0050385	0.0062898	0.0073512	0.0083168	0.0086428	0.0093535	0.009752	0.0096992	0.0093202	0.0088193	0.0085623	0.0082812	0.0083965	0.0087584	0.0092182	0.010004	0.010528	0.011456	0.012414
358	0.012475	0.011458	0.010994	0.01048	0.0094682	0.0089003	0.008563	0.0084583	0.0089605	0.0086095	0.0075833	0.0070662	0.006712	0.0056635	0.0046643	0.0037129	0.0023661	0.0014178	0.00073853	1e-05	1e-05	9.1647e-05	0.0001216	1e-05	1e-05	1e-05	1e-05	0.00088436	0.0018417	0.0026823	0.0032481	0.0040369	0.0042075	0.0046258	0.0053491	0.00584	0.0063168	0.0061519	0.0058425	0.0052837	0.0047916	0.0048207	0.0044345	0.0042119	0.0041551	0.0038281	0.0034947	0.0035596	0.0041291
359	0.035424	0.028238	0.022388	0.017561	0.012933	0.0091358	0.0058048	0.0030876	0.0014301	0.00019619	1.3364e-05	0.0012963	0.0035227	0.0057729	0.0075314	0.009231	0.010464	0.011833	0.012915	0.013352	0.013569	0.013533	0.013216	0.012705	0.011755	0.011014	0.010636	0.010693	0.010568	0.010358	0.010637	0.010742	0.010622	0.010192	0.0092204	0.0085125	0.0077496	0.0063714	0.0048952	0.0036287	0.0027318	0.0015756	0.00059078	1e-05	1e-05	1e-05	1e-05	1e-05	1e-05
360	1e-05	1e-05	1e-05	1e-05	1e-05	1e-05	0.0023116	0.0048345	0.0068906	0.008234	0.0078436	0.0070671	0.0059495	0.0045254	0.0027118	0.0016167	0.0011427	0.0014231	0.0017896	0.0023892	0.0023563	0.00394	0.0056169	0.0067758	0.0082987	0.0098172	0.011424	0.012648	0.013848	0.015009	0.01568	0.016532	0.01668	0.017029	0.017762	0.018688	0.019333	0.019428	0.019537	0.019261	0.019005	0.018402	0.017441	0.016557	0.015924	0.015704	0.015292	0.015744	0.016692
361	0.033991	0.028552	0.023554	0.019647	0.016161	0.013336	0.010871	0.0089882	0.0081936	0.0078934	0.0085739	0.009268	0.010438	0.01146	0.011695	0.011439	0.011352	0.011207	0.010709	0.0098449	0.0088008	0.0073497	0.0067583	0.0061885	0.0058152	0.0058757	0.0066605	0.0073948	0.008237	0.0090255	0.0097107	0.010183	0.010637	0.0099179	0.0088046	0.0073839	0.0059405	0.0042321	0.0024717	0.00098989	1e-05	1e-05	1e-05	1e-05	1e-05	1e-05	7.7597e-05	0.00091563	0.0017366
362	1e-05	1e-05	1e-05	1e-05	1e-05	1e-05	0.0011548	0.0035072	0.0057968	0.0071264	0.0071448	0.0077516	0.0082974	0.0077311	0.0078112	0.0078647	0.0080352	0.0086174	0.008865	0.0089776	0.009166	0.010286	0.01054	0.010336	0.010617	0.01104	0.011992	0.012606	0.013058	0.01395	0.014715	0.015927	0.01637	0.017602	0.018734	0.019348	0.019133	0.018494	0.018406	0.018117	0.01727	0.016057	0.014366	0.012996	0.011407	0.010655	0.010809	0.011718	0.012819
363	0.018272	0.014239	0.010416	0.0070721	0.0044928	0.0027513	0.0014634	0.00062513	0.00036637	0.0004832	0.00060095	0.00063078	0.00089161	0.001583	0.0017689	0.0018746	0.0015665	0.001407	0.0012997	0.0009743	0.0006395	0.00043491	0.00063719	0.00093894	0.00065053	0.00049829	0.00023697	0.00042336	0.00068423	0.00071645	0.0011507	0.0016653	0.0022635	0.0026845	0.0025667	0.0027716	0.0027129	0.0024613	0.0019283	0.00092596	0.00033761	1e-05	1e-05	1e-05	1e-05	1e-05	1e-05	0.00035103	0.0011612
364	1e-05	1e-05	1e-05	1e-05	1e-05	1e-05	0.0044637	0.0087411	0.012262	0.013652	0.012134	0.010415	0.0085566	0.00574	0.0028705	0.0012727	0.00097256	0.0020023	0.0026269	0.0038487	0.0046832	0.0073272	0.0092261	0.010162	0.011804	0.014054	0.016173	0.017222	0.017779	0.018574	0.018467	0.019006	0.018661	0.018964	0.019581	0.020013	0.019604	0.018823	0.017933	0.016957	0.015757	0.014282	0.011885	0.010077	0.0085156	0.0073616	0.0064023	0.0064989	0.0069243
365	0.0012882	0.00067374	1e-05	1e-05	1e-05	1e-05	1e-05	1e-05	0.00034503	0.0019016	0.00309	0.0039923	0.0047931	0.0058166	0.0064354	0.007028	0.0075944	0.0080646	0.0085284	0.0083821	0.0082116	0.0081528	0.0079439	0.0078021	0.0075991	0.007533	0.0075814	0.007556	0.0077429	0.0076219	0.008122	0.0087895	0.0095643	0.010558	0.011386	0.012155	0.012722	0.012805	0.013146	0.013164	0.013631	0.013863	0.013957	0.013819	0.013876	0.014285	0.014896	0.015812	0.017102
366	1e-05	1e-05	1e-05	1e-05	1e-05	0.0016385	0.0031858	0.0045809	0.0053965	0.0064165	0.0071054	0.0070559	0.0066674	0.0056009	0.0044168	0.0039498	0.0034403	0.0029544	0.0024158	0.0019553	0.00095859	0.00014674	1e-05	6.2967e-05	0.00024213	0.00051431	0.00021773	0.00032752	0.00029297	0.00027044	0.00050378	0.001031	0.0013083	0.0013501	0.00098078	0.0011724	0.0013876	0.0016806	0.001656	0.0020785	0.0027407	0.0028727	0.0028995	0.0029569	0.0030469	0.0033629	0.0033252	0.0032406	0.0033301
367	0.029059	0.023696	0.016377	0.011262	0.0094417	0.0095816	0.0070384	0.0036929	0.0017866	0.00082324	0.0021854	0.0028451	0.0025691	0.0043592	0.0064769	0.0058979	0.0046393	0.0064911	0.0078518	0.010146	0.013337	0.015432	0.017535	0.021627	0.024397	0.026352	0.029224	0.031538	0.031177	0.030846	0.029678	0.028777	0.028433	0.027794	0.025863	0.025578	0.024345	0.02259	0.021809	0.021806	0.021048	0.020214	0.018148	0.015504	0.01366	0.011248	0.0072404	0.0046281	0.0028443
368	0.10676	0.084751	0.060525	0.04306	0.030825	0.020905	0.010907	0.0010865	1e-05	1e-05	1e-05	1e-05	1e-05	1e-05	0.0020739	0.0034191	0.0052052	0.0072326	0.0090614	0.012007	0.017932	0.021633	0.025708	0.033361	0.038519	0.043555	0.048152	0.052716	0.057588	0.062834	0.066704	0.069037	0.071959	0.074386	0.07484	0.075968	0.077091	0.0787	0.080376	0.081756	0.082834	0.083494	0.084141	0.084316	0.085091	0.085935	0.086314	0.087245	0.087749
369	0.033893	0.032808	0.032145	0.031991	0.031151	0.030521	0.029339	0.027326	0.025391	0.023636	0.02186	0.020995	0.020249	0.019788	0.019256	0.019554	0.019445	0.019613	0.020193	0.020804	0.021074	0.021549	0.021558	0.022034	0.021966	0.021539	0.020786	0.02055	0.020365	0.019978	0.019784	0.019448	0.019223	0.018011	0.015987	0.014604	0.013136	0.011483	0.0095711	0.0070934	0.0048024	0.0023874	0.00030548	1e-05	1e-05	1e-05	1e-05	1e-05	0.00015371
370	0.14307	0.11483	0.084106	0.061863	0.046142	0.033276	0.020193	0.0070885	1e-05	1e-05	1e-05	1e-05	1e-05	1e-05	0.0014449	0.002094	0.0036199	0.0057991	0.0081982	0.012091	0.020172	0.025239	0.030585	0.040796	0.047818	0.054573	0.060898	0.066726	0.072415	0.078598	0.082985	0.085492	0.089086	0.092595	0.093695	0.095763	0.098103	0.10099	0.10441	0.10803	0.11086	0.11319	0.11508	0.11599	0.11686	0.11781	0.11778	0.11829	0.11794
371	1e-05	1e-05	1e-05	1e-05	1e-05	1e-05	0.0011048	0.0013208	0.000225	0.00090696	0.0015704	0.0029998	0.0034016	0.0045687	0.0066834	0.0063183	0.0068357	0.0071906	0.0077055	0.0097638	0.011747	0.013183	0.014711	0.016299	0.016342	0.016004	0.017738	0.019456	0.020143	0.021182	0.021338	0.019919	0.018531	0.016335	0.013587	0.011604	0.010514	0.0094431	0.0078845	0.0080846	0.0082635	0.0093431	0.012274	0.015196	0.018023	0.021878	0.026089	0.029426	0.031705
372	0.080603	0.068282	0.057699	0.048069	0.042202	0.036608	0.031629	0.026949	0.021849	0.020489	0.019766	0.020148	0.019288	0.018297	0.018009	0.015523	0.013785	0.011277	0.0078846	0.0057192	0.0021845	1e-05	1e-05	1e-05	1e-05	1e-05	1e-05	0.0001567	0.00080238	0.0028222	0.0051139	0.0084225	0.011993	0.014171	0.01476	0.016657	0.019613	0.020596	0.021407	0.024143	0.026276	0.027991	0.030183	0.030806	0.031238	0.032494	0.033558	0.034275	0.035965
373	0.035634	0.030723	0.026163	0.021914	0.017978	0.014114	0.012204	0.01124	0.0097509	0.0085503	0.007361	0.0067474	0.0069819	0.0079368	0.0089602	0.0094561	0.010047	0.0091097	0.0079114	0.0077905	0.0074613	0.007719	0.0081021	0.0082131	0.0076946	0.0071859	0.0072772	0.0069524	0.0074279	0.0083464	0.008212	0.0083023	0.0082242	0.0078436	0.0071349	0.0067454	0.0061682	0.0054196	0.0049792	0.0039082	0.0028122	0.0022048	0.0014658	0.00056379	3.6882e-05	1e-05	1e-05	1e-05	1e-05
374	0.0041838	0.0027549	0.0015135	0.00088202	0.00053152	0.00087914	0.00067722	1e-05	1e-05	1e-05	1e-05	1e-05	2.1191e-05	0.00042335	0.00078104	0.0006252	0.00020455	0.00021921	0.00054737	0.00065636	0.0012285	0.0015257	0.0017743	0.0028877	0.0035234	0.0045509	0.005975	0.0073617	0.0083994	0.0094005	0.010231	0.010752	0.011668	0.012658	0.013041	0.013936	0.014122	0.01428	0.014697	0.014874	0.01499	0.016052	0.017074	0.017782	0.019117	0.020771	0.022763	0.025543	0.028581
375	0.01153	0.011537	0.010176	0.008587	0.0060039	0.0057481	0.0068226	0.0080083	0.011069	0.011427	0.011445	0.010939	0.011475	0.014563	0.016326	0.017134	0.016543	0.014749	0.012016	0.0087082	0.0080711	0.0076179	0.0074045	0.0067139	0.0045544	0.0034657	0.0032629	0.0038119	0.0037403	0.0057387	0.00786	0.0088685	0.0093666	0.010144	0.011342	0.012381	0.013695	0.014954	0.015914	0.017835	0.018439	0.019027	0.019548	0.019941	0.01987	0.019348	0.018164	0.017144	0.015915
376	1e-05	1e-05	1e-05	1e-05	1e-05	1e-05	0.0015	0.0042274	0.0076474	0.0096979	0.01051	0.010678	0.010988	0.012128	0.012896	0.012995	0.012512	0.011027	0.0092528	0.0069329	0.0053702	0.004807	0.0044912	0.0043022	0.0037795	0.0036983	0.0041454	0.0048531	0.0059316	0.0075523	0.0090179	0.010171	0.01034	0.010293	0.010527	0.01072	0.010931	0.01124	0.011858	0.012554	0.012884	0.013477	0.014248	0.015032	0.0161	0.016701	0.016722	0.016971	0.016762
377	1e-05	1e-05	1e-05	0.005697	0.013225	0.019579	0.024372	0.027255	0.029242	0.030806	0.0305	0.028664	0.02493	0.021011	0.017215	0.013441	0.0092786	0.0053095	0.0033126	0.0017346	1e-05	1e-05	1e-05	0.0018019	0.0038228	0.0055693	0.0072681	0.010101	0.01397	0.01674	0.018765	0.021584	0.023079	0.023961	0.024396	0.024996	0.025581	0.026405	0.026946	0.026203	0.024565	0.02337	0.021185	0.018965	0.016851	0.015142	0.013572	0.012152	0.010607
378	1e-05	1e-05	1e-05	0.0015201	0.0088738	0.014897	0.019832	0.023637	0.026453	0.028696	0.029095	0.028347	0.025496	0.022193	0.018872	0.015299	0.011634	0.0078558	0.0050653	0.0025282	1.3943e-05	1e-05	1e-05	1e-05	0.0012547	0.002635	0.0042266	0.0067459	0.010124	0.012441	0.014066	0.015735	0.016542	0.016585	0.016284	0.016374	0.015974	0.015751	0.015293	0.01408	0.012883	0.012471	0.011878	0.011112	0.010667	0.01022	0.0094617	0.0092203	0.0087644
379	1e-05	1e-05	1e-05	1e-05	1e-05	0.0026372	0.0058965	0.0090946	0.011192	0.012737	0.01426	0.015158	0.014469	0.013618	0.01263	0.011265	0.0096391	0.0079905	0.0051625	0.0037469	0.0026926	0.00071491	1e-05	0.0001115	0.00020049	0.00055139	0.0013322	0.0025482	0.0039815	0.0063914	0.0077936	0.0087163	0.010439	0.011074	0.011456	0.011942	0.012143	0.012541	0.012831	0.012758	0.01256	0.013061	0.014109	0.015067	0.016731	0.018331	0.019908	0.022026	0.024127
380	1e-05	1e-05	1e-05	1e-05	1e-05	1e-05	0.0014414	0.0049152	0.0094896	0.012356	0.015034	0.016766	0.017967	0.020661	0.022485	0.023948	0.02428	0.023057	0.021112	0.01838	0.016984	0.015908	0.015584	0.016539	0.016973	0.017284	0.018071	0.020141	0.022425	0.025616	0.02892	0.031835	0.034133	0.036027	0.037177	0.038402	0.040261	0.04201	0.043267	0.045212	0.04692	0.048653	0.050234	0.051853	0.053678	0.055486	0.056529	0.057437	0.058136
381	0.00047735	0.00047009	0.00018341	0.00015247	0.00025794	2.3562e-05	1e-05	1e-05	1e-05	1e-05	1e-05	1e-05	0.00022079	0.0010237	0.0016919	0.0022267	0.0032734	0.0039472	0.004519	0.0053641	0.0060973	0.0069056	0.0080217	0.0089111	0.0094692	0.010106	0.011021	0.011639	0.012255	0.013089	0.013473	0.013744	0.013984	0.013685	0.013165	0.01287	0.012413	0.011596	0.010739	0.010081	0.0092109	0.0085164	0.0079856	0.0072181	0.0070717	0.0071527	0.0071634	0.0073697	0.0077901
382	1e-05	1e-05	1e-05	0.0014241	0.0028079	0.0039642	0.0054441	0.0069688	0.0078683	0.0078985	0.0082615	0.0083381	0.0073791	0.006376	0.0054395	0.0044457	0.0036429	0.0024427	0.0010871	0.00053456	0.00060738	0.0001923	1e-05	0.00026593	0.00018295	0.00019329	0.00044321	0.00060566	0.0010421	0.0017414	0.001611	0.0011633	0.00054268	1e-05	1e-05	1e-05	0.00055793	0.0012175	0.0018223	0.0022922	0.0026211	0.0037354	0.0051579	0.006989	0.0088791	0.01045	0.011525	0.012126	0.012632
383	0.011019	0.011221	0.011391	0.011584	0.011835	0.012033	0.012382	0.0128	0.013042	0.013288	0.013446	0.013337	0.01339	0.013309	0.013235	0.013126	0.012926	0.012521	0.012048	0.011745	0.011365	0.011033	0.010806	0.010476	0.010068	0.0096593	0.0092801	0.0089921	0.0087015	0.0084414	0.0079808	0.0075031	0.0071402	0.0066098	0.0060884	0.0057224	0.0050744	0.0042756	0.003495	0.0027797	0.0019565	0.0013301	0.00089573	0.00024331	2.4365e-05	1e-05	1e-05	1e-05	1e-05
384	1e-05	1e-05	1e-05	1e-05	1e-05	1e-05	7.798e-05	0.00032991	0.00042352	0.0012721	0.0021912	0.0030237	0.0037874	0.0041122	0.0042775	0.0040647	0.0044678	0.0049955	0.0056988	0.0067372	0.0073801	0.0078956	0.0087244	0.0096848	0.010745	0.01168	0.01268	0.013408	0.013715	0.014094	0.01402	0.013604	0.013476	0.01287	0.012122	0.011678	0.011166	0.010679	0.010062	0.0097843	0.0093941	0.0094449	0.01021	0.010533	0.011224	0.011986	0.012307	0.013099	0.01415
385	1e-05	1e-05	1e-05	1e-05	1e-05	1e-05	0.0013542	0.0039443	0.0065689	0.0083899	0.0098386	0.010366	0.010094	0.010183	0.01031	0.010249	0.0094237	0.0085321	0.0075895	0.0062331	0.0053173	0.0044882	0.0041513	0.0044842	0.0043659	0.0039562	0.003547	0.003795	0.0038156	0.0036709	0.0036496	0.0036264	0.0036742	0.0035039	0.0030665	0.0032156	0.0031143	0.0032247	0.002981	0.0030953	0.0036433	0.0042845	0.0047601	0.0052737	0.0061123	0.0068115	0.0069964	0.0077911	0.0084362
386	1e-05	1e-05	1e-05	1e-05	1e-05	1e-05	0.0028307	0.007239	0.01032	0.012363	0.013215	0.012956	0.012421	0.012311	0.012733	0.01275	0.012537	0.012344	0.012743	0.01322	0.013621	0.013914	0.014241	0.014445	0.013917	0.012676	0.011652	0.011384	0.010978	0.010007	0.0087518	0.0079411	0.0077746	0.0077559	0.0078188	0.0086012	0.0095485	0.010277	0.0107	0.011492	0.0126	0.014065	0.015054	0.015584	0.016346	0.016841	0.017128	0.01755	0.018191
387	1e-05	1e-05	1e-05	1e-05	1e-05	1e-05	0.0014343	0.004122	0.0056615	0.0063824	0.0071171	0.0072822	0.0073385	0.0075782	0.0078709	0.0080514	0.0080092	0.0084011	0.0089278	0.0098017	0.011169	0.012419	0.013912	0.015533	0.016691	0.017226	0.017605	0.018431	0.018601	0.018349	0.017855	0.017292	0.016789	0.016014	0.015113	0.014776	0.014655	0.0147	0.014514	0.014854	0.015574	0.016806	0.017774	0.018821	0.020369	0.021763	0.022783	0.023947	0.025189
388	0.011586	0.0087793	0.0058027	0.0030956	0.00085002	1e-05	1e-05	1e-05	1e-05	1e-05	1e-05	0.00040049	0.00066663	0.0011847	0.0014174	0.0017378	0.0020809	0.0024577	0.0025885	0.0023818	0.0020128	0.0023184	0.0023637	0.0032183	0.0038795	0.0046601	0.0054191	0.0063178	0.0071462	0.0079599	0.0088136	0.0097818	0.010391	0.011218	0.011426	0.011682	0.011925	0.012028	0.011849	0.011505	0.011148	0.010999	0.010424	0.0094327	0.0084828	0.0076417	0.0070777	0.0065813	0.0060967
389	0.011445	0.0086639	0.0057463	0.0036315	0.0015122	1e-05	1e-05	1e-05	1e-05	1e-05	1e-05	0.0004327	0.00090644	0.001634	0.0020138	0.002867	0.0036886	0.0041555	0.0044753	0.0047829	0.0048791	0.0050661	0.0051245	0.0057146	0.0061808	0.0065272	0.0066201	0.0071846	0.0077248	0.0081941	0.008338	0.0085268	0.0084869	0.0083714	0.0081365	0.0081105	0.008099	0.0078062	0.00702	0.0062361	0.0054559	0.0050489	0.0047383	0.0044294	0.0043303	0.0042048	0.0038497	0.0039864	0.0046153
390	1e-05	1e-05	1e-05	1e-05	1e-05	1e-05	0.00067679	0.0017449	0.0027664	0.0037716	0.0048584	0.0050226	0.0053652	0.0060979	0.0069636	0.0075777	0.0078615	0.0083076	0.008671	0.0088975	0.0089233	0.008655	0.0087566	0.0089033	0.0085926	0.0079489	0.0075273	0.0076737	0.0078806	0.0079434	0.0077189	0.0078182	0.0083961	0.0090045	0.0096237	0.010623	0.011376	0.012016	0.012055	0.012048	0.012166	0.01266	0.012999	0.012893	0.013197	0.013172	0.01312	0.013713	0.014246
391	0.0055919	0.0026905	0.00095523	9.6629e-05	1e-05	1e-05	1e-05	1e-05	1e-05	1e-05	0.0012916	0.0032108	0.0053096	0.0064629	0.0072624	0.0084258	0.009329	0.0099534	0.01085	0.012087	0.013001	0.013791	0.014809	0.015856	0.017106	0.018593	0.020249	0.021791	0.023378	0.024535	0.025313	0.026439	0.027525	0.02805	0.028467	0.029285	0.029802	0.029813	0.030187	0.030795	0.030894	0.031351	0.031381	0.031171	0.031491	0.031814	0.031701	0.031718	0.031876
392	0.019117	0.014164	0.010015	0.0070296	0.0040158	0.0010104	1e-05	1e-05	1e-05	1e-05	1e-05	1e-05	0.00044256	0.0012569	0.00081033	0.00094016	0.0013044	0.0012518	0.0013722	0.0016378	0.001627	0.0017354	0.0023047	0.0033688	0.0041079	0.0058924	0.0070546	0.00811	0.0090933	0.0093229	0.0095576	0.0098778	0.0096676	0.0087842	0.0077135	0.0070549	0.0061271	0.0055323	0.0049361	0.0049163	0.0049623	0.0051946	0.0052273	0.0056789	0.0062715	0.0065149	0.0063107	0.0059984	0.0058997
393	1e-05	1e-05	1e-05	1e-05	1e-05	1e-05	0.0012909	0.003602	0.0052137	0.0062676	0.0074109	0.0086566	0.0096908	0.010257	0.010575	0.011191	0.011156	0.010999	0.011183	0.011657	0.012418	0.012959	0.013036	0.013595	0.013934	0.01456	0.01507	0.015687	0.016164	0.016185	0.016183	0.016154	0.016298	0.016607	0.016565	0.017215	0.017334	0.017467	0.017708	0.018152	0.018739	0.019948	0.021224	0.022409	0.023745	0.024831	0.025281	0.026549	0.027483
394	0.003945	0.0034018	0.0027496	0.0023162	0.0020521	0.0016802	0.0013854	0.0015271	0.0016157	0.0016099	0.0016246	0.0011906	0.00093286	0.00090381	0.00092208	0.00063549	0.00026154	1e-05	1e-05	1e-05	1e-05	1e-05	1e-05	1.1016e-05	0.00049233	0.00059798	0.0012653	0.0024129	0.0033542	0.0041713	0.0042462	0.0045165	0.0049739	0.0052398	0.0051486	0.0055438	0.0059241	0.0058755	0.0053561	0.0050226	0.0048689	0.0053011	0.0054907	0.005535	0.0057359	0.0058077	0.0054635	0.0054771	0.0056526
395	0.005439	0.0035883	0.0021754	0.00081325	1e-05	1e-05	1e-05	1e-05	1e-05	1e-05	0.00028352	0.001064	0.0018388	0.0022788	0.0028643	0.0032665	0.003544	0.0038856	0.0040599	0.0041602	0.0040427	0.0037374	0.0035258	0.0034714	0.0035365	0.0034719	0.0035512	0.0035048	0.0033136	0.0028341	0.0022726	0.0020365	0.0019574	0.0019904	0.0020381	0.0020824	0.0021144	0.0022117	0.002313	0.0026901	0.0032883	0.0042389	0.0051493	0.0059166	0.0065449	0.0068371	0.0071035	0.0076315	0.0077404
396	0.0015791	0.00055224	0.00013002	1e-05	1e-05	1e-05	1e-05	1e-05	1e-05	0.00038416	0.0012223	0.0021871	0.0032925	0.0038203	0.0045575	0.0053804	0.0059778	0.0069114	0.0074968	0.0081111	0.0082784	0.0081053	0.0082044	0.0085369	0.008946	0.0089943	0.0089916	0.0092016	0.0090994	0.0090049	0.0088038	0.0091176	0.0095192	0.0095108	0.0090207	0.0086123	0.0083903	0.0081286	0.0075641	0.0072943	0.006949	0.0068749	0.0064504	0.0058314	0.0055517	0.0053674	0.0052341	0.0052549	0.0052874
397	1e-05	1e-05	1e-05	1e-05	1e-05	1e-05	0.0019472	0.006265	0.010039	0.012882	0.015222	0.016687	0.017768	0.018629	0.018956	0.01958	0.020164	0.020473	0.020329	0.019913	0.019227	0.019146	0.019445	0.019952	0.020438	0.021258	0.022109	0.023012	0.023814	0.024549	0.025179	0.026098	0.026192	0.025889	0.024811	0.024241	0.023666	0.023289	0.02277	0.022328	0.021772	0.021905	0.02204	0.022401	0.022956	0.024231	0.025006	0.025868	0.026369
398	0.017126	0.014554	0.01199	0.0093179	0.0072735	0.0058224	0.0048627	0.0041503	0.0038836	0.0042933	0.0043373	0.004101	0.0041369	0.0044736	0.0044688	0.0041272	0.0035247	0.0025385	0.0019684	0.0011614	1e-05	1e-05	1e-05	1e-05	1e-05	1e-05	7.7806e-05	0.00089378	0.0017458	0.0020565	0.0024376	0.0031789	0.0039204	0.0040103	0.003731	0.0037854	0.0035806	0.0033157	0.0031903	0.003189	0.003159	0.0031839	0.0029831	0.0024094	0.0024026	0.0025977	0.0028841	0.0032366	0.0036442
399	0.0257	0.022134	0.019009	0.016099	0.013645	0.011209	0.0092634	0.007593	0.0063064	0.0053583	0.0047184	0.0042664	0.0039916	0.0037873	0.0035192	0.0033464	0.0036063	0.0036905	0.0039906	0.0044076	0.0049949	0.0055505	0.0064408	0.0073877	0.0081204	0.0087266	0.0091127	0.0093792	0.0097041	0.009901	0.009719	0.0097034	0.0099247	0.0098031	0.0095303	0.009232	0.0092604	0.0094225	0.0097001	0.0097605	0.0096667	0.0096673	0.0092013	0.0078376	0.006556	0.0052132	0.0038848	0.002586	0.0014675
400	0.007094	0.0062888	0.0052651	0.0044393	0.0038103	0.0029731	0.0024265	0.0022368	0.0022114	0.0023437	0.0025679	0.0023104	0.0016394	0.0012783	0.00058752	1.8737e-05	1e-05	1e-05	1e-05	1e-05	1e-05	1e-05	0.00024874	0.0014265	0.0022017	0.0031902	0.0040661	0.0047644	0.0054454	0.0061029	0.0065535	0.0067288	0.0068197	0.006605	0.0059664	0.0055395	0.0051054	0.0046892	0.0040791	0.0033413	0.0026094	0.0024492	0.0027013	0.0030034	0.0034878	0.0040304	0.0046941	0.0055759	0.0067553
401	1e-05	1e-05	1e-05	1e-05	1e-05	1e-05	0.002326	0.0069144	0.011048	0.015721	0.018657	0.020726	0.022258	0.023932	0.025802	0.027197	0.028924	0.029311	0.029452	0.029207	0.027211	0.025867	0.025067	0.024283	0.023492	0.022476	0.021985	0.021701	0.021415	0.021064	0.020253	0.020236	0.019457	0.017816	0.016628	0.015444	0.014008	0.012877	0.011656	0.011002	0.01066	0.011387	0.011709	0.01249	0.013477	0.014483	0.01519	0.016728	0.017476
402	1e-05	1e-05	1e-05	1e-05	1e-05	1e-05	0.001629	0.0048242	0.0079376	0.010993	0.013436	0.014747	0.01557	0.016391	0.017543	0.018602	0.019638	0.020253	0.020691	0.020926	0.020395	0.020316	0.020447	0.020888	0.02135	0.021405	0.021765	0.02226	0.022558	0.02249	0.021993	0.021934	0.020936	0.019726	0.018339	0.016858	0.01503	0.013001	0.010806	0.008652	0.0071494	0.0064388	0.0055052	0.0052641	0.0054047	0.0055109	0.0057376	0.0067224	0.0077685
403	1e-05	1e-05	1e-05	1e-05	1e-05	1e-05	0.0026671	0.0051989	0.0074981	0.0090668	0.010147	0.010664	0.010311	0.010036	0.0098154	0.0098446	0.0097662	0.009507	0.0090154	0.008494	0.0079462	0.0073768	0.0066709	0.006756	0.0066696	0.0064522	0.0064249	0.0066128	0.0068411	0.0072294	0.0073565	0.0075571	0.0076802	0.0078498	0.0074294	0.0072482	0.0067529	0.0058894	0.0048797	0.003779	0.0025924	0.0018043	0.0010991	0.00060667	0.00050593	0.00068046	0.00084614	0.00096137	0.0013878
404	0.032791	0.026258	0.020427	0.015619	0.011429	0.0077141	0.0054261	0.0045339	0.0041918	0.0044661	0.0056717	0.0074997	0.0092807	0.01106	0.01229	0.01335	0.014593	0.015522	0.015762	0.015365	0.014895	0.013827	0.013055	0.012624	0.011624	0.010865	0.010327	0.0092115	0.0078532	0.0069627	0.0064661	0.0060732	0.0060697	0.0052417	0.0040676	0.0036288	0.0031713	0.0024232	0.0019937	0.0014053	0.00055397	4.7581e-05	1e-05	1e-05	1e-05	1e-05	1e-05	1e-05	0.00041111
405	0.042581	0.035122	0.028911	0.023835	0.019144	0.014701	0.011171	0.0083917	0.0061887	0.004748	0.0046185	0.0055261	0.0068211	0.0078998	0.0088055	0.0098016	0.010974	0.011846	0.012395	0.012581	0.0122	0.011452	0.010721	0.010085	0.0092793	0.0082391	0.0073299	0.0066281	0.0057414	0.0053659	0.005117	0.0053112	0.0054059	0.0051885	0.0046265	0.004154	0.0038969	0.0032358	0.0024557	0.0018644	0.00088779	0.00025261	1e-05	1e-05	1e-05	1e-05	1e-05	1e-05	0.00070463
406	1e-05	1e-05	1e-05	1e-05	1e-05	1e-05	0.0020047	0.0054798	0.0087488	0.012462	0.015	0.016496	0.017367	0.018571	0.019974	0.021333	0.022918	0.023557	0.024556	0.025024	0.024162	0.023894	0.023859	0.023752	0.023361	0.022633	0.021994	0.02118	0.020568	0.019577	0.018583	0.018372	0.017315	0.015873	0.015011	0.014271	0.013143	0.011841	0.010604	0.0093267	0.0082903	0.0080382	0.0073965	0.0074071	0.007882	0.0079298	0.0079174	0.0085097	0.0093793
407	0.023474	0.021584	0.019395	0.018005	0.017403	0.016775	0.016718	0.017239	0.017914	0.019365	0.021447	0.022947	0.023489	0.023999	0.024253	0.023632	0.023041	0.022059	0.020772	0.019558	0.017872	0.015404	0.01319	0.011667	0.010259	0.008847	0.007937	0.0070645	0.006411	0.0060391	0.0049861	0.0039989	0.0035138	0.0031648	0.0024079	0.0016623	0.0008882	0.00041754	0.00020178	1e-05	1e-05	1e-05	1e-05	1e-05	1e-05	0.00017577	0.0011336	0.0019732	0.0025949
408	0.013695	0.011552	0.009975	0.0093152	0.0088389	0.0083318	0.0077647	0.0068445	0.0059172	0.0053537	0.0056061	0.0060185	0.006574	0.0068781	0.0068602	0.0067796	0.0066958	0.006736	0.0070558	0.0070667	0.0067596	0.0057728	0.0053557	0.0044674	0.0035022	0.0025163	0.001909	0.001262	0.00044931	1e-05	1e-05	1e-05	1e-05	1e-05	1e-05	0.00043142	0.00082584	0.00074157	0.00094023	0.0010002	0.0014259	0.0017798	0.0022513	0.00222	0.0029595	0.0034334	0.0031318	0.0033212	0.0039597
409	0.013609	0.010261	0.0072229	0.0048718	0.0027375	0.00052859	1e-05	1e-05	1e-05	1e-05	1e-05	1e-05	0.00048116	0.0016715	0.0025864	0.003338	0.0043224	0.005124	0.0056383	0.0060511	0.0063633	0.0065264	0.0065623	0.0067229	0.0065343	0.0062167	0.0061395	0.0061448	0.0061642	0.0058977	0.0055926	0.0058095	0.0059887	0.0055685	0.0050219	0.004848	0.0047394	0.0042609	0.0037271	0.0029675	0.0023166	0.0023131	0.0018893	0.0018109	0.0025991	0.0034084	0.0041158	0.0051403	0.0067318
410	0.012808	0.010159	0.0086797	0.0081762	0.0087144	0.0084417	0.009025	0.010601	0.012736	0.016056	0.019283	0.023148	0.026241	0.028595	0.029416	0.03028	0.031814	0.032223	0.031273	0.029239	0.027034	0.023993	0.021269	0.018295	0.01504	0.013143	0.010228	0.0072984	0.0053867	0.0048512	0.0045103	0.0042697	0.0057457	0.0060726	0.0067049	0.0076872	0.0073673	0.0081111	0.0090646	0.0084576	0.006467	0.004862	0.003337	0.0010621	1e-05	1e-05	1e-05	1e-05	1e-05
411	0.025556	0.019364	0.013835	0.0092966	0.0053159	0.0018689	1e-05	1e-05	1e-05	1e-05	1e-05	1e-05	0.00039099	0.0012671	0.0020546	0.0030567	0.0041732	0.0047501	0.0056049	0.0062918	0.0066249	0.0064209	0.0065906	0.0070748	0.0076536	0.0079401	0.0081612	0.0082851	0.008273	0.0079298	0.0074505	0.0073961	0.0076878	0.0073029	0.0065305	0.0061301	0.0058933	0.0052693	0.0047833	0.0043003	0.0041305	0.0040932	0.0039379	0.003537	0.0039354	0.0044591	0.0045073	0.0045252	0.0052037
412	1e-05	1e-05	1e-05	1e-05	1e-05	1e-05	0.00062607	0.0020113	0.0036055	0.0055705	0.0070572	0.0082071	0.0092588	0.010287	0.011449	0.013018	0.014919	0.016158	0.017684	0.018873	0.019282	0.020054	0.020852	0.021751	0.022292	0.022718	0.022951	0.023061	0.023099	0.022533	0.021709	0.021228	0.020149	0.018913	0.017761	0.017047	0.016017	0.014933	0.013882	0.013092	0.012869	0.013207	0.013223	0.013601	0.014297	0.015053	0.015613	0.016893	0.018182
413	0.007308	0.0068141	0.0059783	0.0049397	0.0039291	0.00327	0.0030723	0.002818	0.0030658	0.003558	0.0039947	0.0040494	0.0036535	0.0034865	0.0035549	0.0036838	0.0036602	0.0032072	0.0030281	0.0026714	0.0021566	0.0015612	0.0011328	0.0012773	0.0012513	0.0011244	0.0013443	0.0019294	0.0023838	0.0026562	0.0028434	0.0029713	0.0031978	0.0033115	0.0031714	0.003181	0.0029365	0.0022316	0.0012448	0.00042371	1e-05	1e-05	1e-05	1e-05	1e-05	1e-05	0.00011735	0.00081224	0.0016782
414	0.0019368	0.0011886	0.00045734	7.0461e-05	1e-05	1e-05	0.00014358	0.00045247	0.00087883	0.0017165	0.0028181	0.0037792	0.00466	0.005456	0.006472	0.0075782	0.0084336	0.0091193	0.0098203	0.010324	0.010551	0.010785	0.011336	0.01181	0.012168	0.01198	0.011582	0.011342	0.010922	0.010287	0.0094662	0.0086743	0.0078253	0.0064438	0.0050966	0.0039391	0.0028599	0.0018388	0.00089382	0.00015949	1e-05	1e-05	1e-05	1e-05	0.00066114	0.0014584	0.0022353	0.0032753	0.0043467
415	0.0025995	0.0030227	0.0032321	0.0037627	0.0044623	0.0047617	0.0055726	0.0067544	0.0078546	0.0094384	0.011192	0.012199	0.012398	0.012313	0.011902	0.011731	0.012103	0.01193	0.011658	0.011264	0.010405	0.0092423	0.0087755	0.0089071	0.009101	0.0090907	0.0086037	0.0079172	0.0073326	0.0064166	0.0055627	0.0051815	0.0047848	0.0039016	0.0025205	0.0016229	0.0009379	0.0001842	1e-05	1e-05	1e-05	1e-05	1e-05	1e-05	0.00055657	0.0018217	0.002399	0.0031251	0.0044326
416	1e-05	1e-05	1e-05	1e-05	1e-05	1e-05	0.00088394	0.0023091	0.0041732	0.0059877	0.0073667	0.0074699	0.0073994	0.007852	0.0085188	0.0092848	0.0098588	0.010029	0.010526	0.010951	0.011204	0.011486	0.01251	0.013571	0.01403	0.014233	0.014507	0.015037	0.015796	0.016166	0.016333	0.016451	0.016254	0.015499	0.014583	0.014139	0.01377	0.013239	0.012346	0.011455	0.011059	0.010732	0.010674	0.010848	0.011933	0.013114	0.014158	0.015237	0.016191
417	1e-05	1e-05	1e-05	1e-05	1e-05	1e-05	0.00054465	0.0014748	0.0024202	0.0036111	0.0048599	0.0053975	0.0057007	0.0061658	0.0066966	0.0070155	0.0074646	0.0080094	0.0086249	0.0091594	0.0092716	0.009525	0.010048	0.010423	0.010417	0.010384	0.010505	0.010329	0.009911	0.0091433	0.0083087	0.0076777	0.006919	0.0062332	0.0058177	0.0057637	0.0053974	0.0049118	0.0050605	0.0055334	0.0062663	0.0073146	0.0082847	0.0093588	0.010448	0.011519	0.012476	0.013786	0.015113
418	0.014546	0.011368	0.0084085	0.0058139	0.0035016	0.0017462	0.00079222	0.0004257	0.00049471	0.00096664	0.0017907	0.0024707	0.0030137	0.0035879	0.0041018	0.0045896	0.0049688	0.0050248	0.0050085	0.0049037	0.0045599	0.004103	0.0042352	0.0046855	0.0046357	0.0046904	0.0048398	0.0048977	0.0049488	0.0047078	0.0045082	0.0045872	0.0047202	0.0042714	0.0035081	0.0034742	0.002981	0.0021926	0.0015048	0.000705	0.00037352	6.5109e-05	1e-05	1e-05	1e-05	1e-05	1e-05	1e-05	0.00082007
419	0.022203	0.016306	0.011073	0.0064976	0.002862	0.00016874	1e-05	1e-05	1e-05	1e-05	1e-05	1e-05	0.0012195	0.0021947	0.0033761	0.0046297	0.005276	0.0052795	0.0055448	0.0058509	0.0055373	0.0053056	0.0053662	0.0058762	0.0066732	0.0068125	0.0070697	0.00777	0.0083894	0.0086844	0.0085237	0.0089137	0.009303	0.0092988	0.0085693	0.0075916	0.0069278	0.0056527	0.0045685	0.0036008	0.003174	0.0029538	0.0029718	0.0023469	0.0020091	0.0022272	0.0023184	0.0027764	0.0040514
420	0.0019968	0.0019863	0.0020967	0.0022315	0.0022137	0.0019579	0.0016211	0.0010301	0.00022757	1e-05	1e-05	1e-05	1e-05	1e-05	0.00055972	0.0012652	0.0022276	0.0030984	0.0042719	0.0056976	0.0066204	0.0074661	0.007863	0.0082088	0.0079868	0.0074703	0.0069974	0.0065228	0.0058081	0.0047237	0.0033543	0.0023262	0.0013754	0.00060487	8.9827e-05	1e-05	2.5125e-05	0.00014868	0.00029656	0.0009051	0.0015688	0.0025118	0.003195	0.003565	0.0041172	0.0045466	0.0049674	0.0054351	0.0057538
421	0.020595	0.015157	0.010539	0.0073884	0.0050564	0.0022998	1e-05	1e-05	1e-05	1e-05	1e-05	1e-05	6.259e-05	0.0022687	0.0038113	0.0048191	0.006631	0.0085798	0.010296	0.011931	0.012723	0.012783	0.012842	0.012204	0.011201	0.010223	0.009708	0.0089412	0.0075852	0.0063838	0.0051341	0.0044257	0.003483	0.0023305	0.0015156	0.001189	0.00092736	0.00058034	0.00037406	0.00035497	0.000605	0.001279	0.0016321	0.0024332	0.0035794	0.0047771	0.0053925	0.0060485	0.0067119
422	0.013548	0.010937	0.0094661	0.0082156	0.0062698	0.004192	0.0025954	0.0014106	0.00029202	1e-05	1e-05	1e-05	1e-05	1e-05	1e-05	0.00088563	0.0025262	0.0039545	0.0053296	0.0070193	0.0082619	0.0087098	0.0091062	0.0095179	0.0096726	0.0095573	0.0094348	0.0093899	0.0088802	0.0083812	0.0075383	0.0074005	0.0077454	0.0075385	0.007047	0.0070745	0.0077092	0.0075047	0.007335	0.0073945	0.0075323	0.0079857	0.0080189	0.0080871	0.0089172	0.010068	0.0107	0.010737	0.011749
423	0.026621	0.019635	0.013514	0.0080084	0.0037024	0.0002471	1e-05	1e-05	1e-05	1e-05	1e-05	1e-05	0.001324	0.0026266	0.0040496	0.0047598	0.0050265	0.0045305	0.0042689	0.0042159	0.0034835	0.0028952	0.0026155	0.0028762	0.0034562	0.0034328	0.0043643	0.005747	0.0069736	0.0079936	0.0082341	0.009008	0.0095233	0.0094454	0.0088497	0.0079659	0.0074571	0.0059281	0.0046033	0.0035695	0.0028526	0.0022173	0.0020159	0.0016002	0.0017315	0.0026217	0.0032823	0.004423	0.0065364
424	0.0082779	0.0060655	0.0044124	0.0028766	0.0016229	0.00059901	1e-05	1e-05	1e-05	1e-05	1e-05	1e-05	2.3695e-05	0.00036665	0.0011164	0.001528	0.0019761	0.0021825	0.0028373	0.0032262	0.0035089	0.0038081	0.0044614	0.005016	0.0052395	0.0051119	0.0052989	0.0056075	0.0058471	0.0056547	0.0056735	0.0058507	0.0059909	0.0061269	0.006361	0.0070921	0.0079522	0.00867	0.0091977	0.0098713	0.010642	0.01137	0.011878	0.012168	0.012359	0.012305	0.012039	0.011743	0.011403
425	0.060472	0.052415	0.045075	0.038391	0.03226	0.026679	0.021764	0.017177	0.013134	0.0098499	0.0068605	0.0055343	0.0048859	0.0049122	0.0050409	0.0054091	0.0057071	0.0062073	0.007378	0.0084197	0.0092126	0.010326	0.011244	0.011661	0.01199	0.01202	0.0122	0.012671	0.012687	0.01251	0.012182	0.012024	0.011797	0.011061	0.010507	0.0098337	0.0095103	0.0086663	0.0074086	0.0063617	0.0046198	0.0030512	0.0017565	0.00093614	0.00015726	1e-05	1e-05	1e-05	1e-05
426	0.050862	0.043604	0.037003	0.031156	0.026137	0.0213	0.016637	0.012035	0.0077749	0.0047861	0.0023239	0.0015549	0.0010793	0.001064	0.0011972	0.001696	0.0025937	0.0036137	0.0052418	0.0070285	0.0084026	0.010062	0.011381	0.012053	0.012705	0.013014	0.013133	0.013235	0.013125	0.012345	0.010915	0.0097181	0.0084013	0.0068108	0.00573	0.0048845	0.0038584	0.0027149	0.0013666	0.00038711	1e-05	1e-05	1e-05	1e-05	1e-05	2.289e-05	1e-05	0.00063789	0.0016523
427	0.0047426	0.0032072	0.0021209	0.00086396	1e-05	1e-05	1e-05	1e-05	1e-05	1e-05	0.00018431	0.0012675	0.0022336	0.0032856	0.0046213	0.005661	0.0062043	0.0065309	0.0070699	0.00726	0.007079	0.0067254	0.0061252	0.0057571	0.005023	0.0040842	0.0035321	0.0037221	0.0039635	0.0041343	0.0043357	0.0044028	0.0048348	0.0050536	0.0050161	0.0048309	0.0045763	0.0039228	0.003187	0.0024377	0.0019407	0.0014168	0.0017979	0.0018632	0.0028767	0.0042847	0.0060471	0.008243	0.010761
428	0.0032078	0.0017497	0.00071232	3.8349e-05	1e-05	1e-05	1e-05	1e-05	1e-05	1e-05	0.00086701	0.0016663	0.0025373	0.0034939	0.004247	0.0049565	0.0056817	0.0060327	0.0064884	0.0068625	0.0070706	0.0072096	0.0078923	0.0084304	0.0084752	0.0087069	0.009075	0.0095408	0.010169	0.010162	0.010281	0.01028	0.010287	0.0099903	0.0098115	0.0097608	0.0094832	0.0089508	0.0085094	0.0081059	0.0081984	0.0083411	0.0085296	0.0085721	0.0088243	0.0091591	0.00968	0.010243	0.010909
429	1e-05	1e-05	1e-05	1e-05	1e-05	1e-05	0.000892	0.0027054	0.0052461	0.0078253	0.010069	0.011948	0.013417	0.014718	0.015969	0.017264	0.018226	0.017963	0.01749	0.016903	0.01615	0.015725	0.015766	0.01604	0.016632	0.016293	0.016534	0.017072	0.017747	0.018481	0.018677	0.01895	0.019324	0.018539	0.017432	0.01626	0.016212	0.015237	0.014343	0.013721	0.013533	0.013463	0.014111	0.014036	0.015445	0.017282	0.018925	0.020128	0.021959
430	0.026495	0.02013	0.014353	0.009297	0.0052567	0.0021436	1.1241e-05	1e-05	1e-05	1e-05	1e-05	1e-05	0.00089912	0.0020641	0.0031511	0.0039955	0.004513	0.0045154	0.0048412	0.0048168	0.004411	0.0038744	0.0035964	0.0032464	0.0029341	0.002402	0.0020704	0.0020777	0.0019418	0.0015142	0.0012084	0.0011859	0.00094404	0.00030193	1e-05	1.1851e-05	0.00039054	0.00048444	0.00051865	0.00083885	0.0015035	0.002526	0.004029	0.0060375	0.0088995	0.011203	0.01367	0.016062	0.018341
431	0.029261	0.025447	0.021762	0.01877	0.015825	0.013251	0.011325	0.0097694	0.0083318	0.0072643	0.006784	0.0070521	0.0072486	0.007771	0.0082438	0.0089611	0.0095735	0.0098235	0.010125	0.010625	0.010984	0.011328	0.01134	0.011252	0.011181	0.011095	0.011423	0.011819	0.012325	0.012745	0.012826	0.012901	0.012883	0.012571	0.012708	0.012653	0.01195	0.010416	0.0085606	0.0066018	0.0047233	0.0030336	0.0016153	0.00037028	1e-05	1e-05	1e-05	1e-05	1e-05
432	0.012048	0.0097219	0.0084906	0.0079825	0.0077643	0.0071037	0.0065853	0.0061018	0.004684	0.003835	0.0036409	0.0040378	0.0042735	0.0045292	0.0041229	0.0035671	0.0026181	0.0015571	0.0008685	0.0007344	0.00032679	1e-05	1e-05	1e-05	1e-05	1e-05	0.00059582	0.0019623	0.0031421	0.0036486	0.0039293	0.0040674	0.004245	0.0036792	0.0034191	0.0037429	0.0035768	0.0025219	0.0014568	0.00073089	0.00036919	0.00020098	0.00011615	1e-05	0.00028736	0.00024775	5.8723e-05	1.8968e-05	0.00054454
433	1e-05	1e-05	1e-05	1e-05	1e-05	1e-05	0.00066998	0.0020319	0.0034767	0.0047883	0.0058694	0.006919	0.0077605	0.0088738	0.0095792	0.0099304	0.010337	0.010427	0.010415	0.010198	0.0099655	0.0098588	0.0098748	0.010006	0.0095859	0.0092158	0.0090406	0.0091742	0.0092531	0.0092995	0.0092026	0.0092649	0.0090542	0.0084135	0.0076357	0.0075301	0.0073939	0.0071365	0.006502	0.005801	0.0053093	0.0054496	0.0054209	0.0057969	0.0068266	0.0080869	0.0089488	0.010117	0.011371
434	0.045783	0.036743	0.029088	0.021819	0.015271	0.0093222	0.0051625	0.002269	1e-05	1e-05	1e-05	1e-05	1e-05	1e-05	0.00015765	0.0020491	0.0040259	0.0053894	0.0069845	0.0086781	0.010596	0.012778	0.014573	0.016449	0.017871	0.017382	0.016838	0.016324	0.015651	0.014322	0.012869	0.011188	0.0092239	0.0065232	0.0037996	0.0018156	0.0016875	0.001144	0.0006873	0.00054232	0.001235	0.0019568	0.0031862	0.0042719	0.0068394	0.0094495	0.011913	0.013468	0.015212
435	0.1502	0.12616	0.10461	0.084929	0.067052	0.050886	0.038404	0.029046	0.022358	0.016573	0.013212	0.011595	0.010399	0.0086044	0.0068188	0.0052536	0.0045357	0.0029647	0.0020224	0.00097843	0.0012643	0.0012361	0.0017772	0.0032439	0.0046468	0.0064442	0.007844	0.0091432	0.010356	0.0106	0.01052	0.01013	0.0098313	0.008937	0.0072564	0.0060651	0.0045723	0.0032742	0.0017847	0.00090019	0.00027668	1e-05	1e-05	1e-05	1e-05	1e-05	1e-05	0.00074636	0.0021335
436	0.013842	0.0098308	0.0070942	0.0057191	0.0045015	0.0032538	0.0027258	0.0026833	0.0022836	0.0023036	0.0033224	0.0049059	0.0066696	0.0081196	0.0087528	0.0095077	0.0096959	0.0088799	0.0079234	0.0070463	0.0062727	0.0054914	0.0056495	0.0056404	0.0053072	0.005374	0.0057782	0.0068035	0.0082791	0.009302	0.010506	0.011336	0.011719	0.011068	0.010549	0.01027	0.0093705	0.0077857	0.006149	0.0045554	0.0033974	0.0019384	0.00070607	1e-05	1e-05	1e-05	1e-05	1e-05	1e-05
437	0.016629	0.013675	0.010618	0.0081891	0.0062461	0.0039078	0.0021745	0.0013783	0.00013368	1e-05	1e-05	1e-05	1e-05	0.0017136	0.0038368	0.005526	0.0072759	0.0085898	0.0094423	0.010396	0.011108	0.011984	0.012663	0.012695	0.011889	0.010535	0.0092955	0.0087169	0.0080621	0.0072078	0.0068046	0.006512	0.0065107	0.0059513	0.0057146	0.0057074	0.0050182	0.0043667	0.0033858	0.0030138	0.0027021	0.001919	0.0013626	0.00042206	2.4267e-05	1e-05	1e-05	0.00072903	0.0022407
438	0.012523	0.0091925	0.0062505	0.0042593	0.0022094	0.00034404	1e-05	1e-05	1e-05	1e-05	1e-05	1e-05	0.00082585	0.0015655	0.0023191	0.0037661	0.0054472	0.0065254	0.0083636	0.0096701	0.010874	0.012221	0.013905	0.015156	0.016285	0.016176	0.016077	0.016105	0.016043	0.015101	0.014465	0.013506	0.012243	0.0097016	0.0077933	0.0064813	0.0069175	0.0070384	0.0067127	0.0067391	0.0075307	0.0081262	0.009358	0.010425	0.013041	0.015203	0.017217	0.017834	0.018096
439	0.023033	0.018716	0.013909	0.0090013	0.0047628	0.0015291	1e-05	1e-05	1e-05	1e-05	1e-05	1e-05	0.00028688	0.00065956	0.0020828	0.0034582	0.0047615	0.0060491	0.0078691	0.0090009	0.0091332	0.0094951	0.010776	0.012294	0.013468	0.013071	0.013202	0.013584	0.012922	0.010978	0.010076	0.010135	0.010038	0.0092994	0.007931	0.0075954	0.0089752	0.0094657	0.0090063	0.0094488	0.011105	0.01168	0.012162	0.012846	0.014051	0.014908	0.01525	0.014902	0.014601
440	1e-05	1e-05	1e-05	0.00031619	0.0032062	0.0060624	0.008879	0.011279	0.013252	0.015844	0.019124	0.021856	0.024059	0.025954	0.027516	0.028503	0.027902	0.026461	0.02455	0.022149	0.019695	0.016657	0.014804	0.012888	0.0098585	0.0078435	0.0068157	0.0070269	0.0072055	0.0074226	0.0080083	0.0083749	0.0082239	0.0069704	0.0060527	0.0066211	0.0059507	0.004139	0.0026519	0.0017548	0.0010764	0.00011714	1e-05	1e-05	1e-05	0.00048831	0.00051642	0.001073	0.0022308
441	0.0023854	0.0017216	0.0011702	0.00052447	1e-05	1e-05	1e-05	1e-05	1e-05	1e-05	0.00013318	0.00093434	0.0012205	0.0013405	0.0022196	0.0037696	0.0058764	0.0069392	0.0084997	0.0097532	0.011348	0.013194	0.015014	0.016906	0.018643	0.018781	0.018738	0.01884	0.019435	0.019157	0.018567	0.017596	0.016052	0.013414	0.01119	0.0094345	0.0098768	0.0098631	0.0092127	0.0085206	0.0088955	0.0094426	0.010342	0.011397	0.014343	0.016677	0.019134	0.019498	0.019692
442	1e-05	1e-05	1e-05	0.00097779	0.0032317	0.005769	0.0081251	0.010326	0.011805	0.01427	0.017992	0.021971	0.025459	0.027772	0.028406	0.029293	0.028136	0.026028	0.023752	0.021639	0.019472	0.016262	0.014462	0.012876	0.010798	0.010479	0.010942	0.013051	0.015812	0.017638	0.019594	0.02016	0.020715	0.019599	0.019016	0.019238	0.017924	0.015225	0.01229	0.0093211	0.0074906	0.0051498	0.0041301	0.0030492	0.0034563	0.0025483	0.0010098	1e-05	1e-05
443	0.034976	0.029509	0.025237	0.019492	0.015529	0.012647	0.0087827	0.0050686	0.0020546	0.001667	1e-05	1e-05	1e-05	1e-05	1e-05	1e-05	0.00052718	0.0022514	0.003617	0.0055306	0.006332	0.0074961	0.0085753	0.010035	0.011526	0.011661	0.012669	0.013268	0.013931	0.014919	0.014992	0.01543	0.017245	0.01804	0.019478	0.020453	0.021669	0.022214	0.023252	0.024646	0.025397	0.026635	0.028063	0.028257	0.030593	0.032487	0.035246	0.038907	0.042427
444	1e-05	1e-05	1e-05	1e-05	1e-05	1e-05	0.0017657	0.0050042	0.0067962	0.0092468	0.012201	0.014871	0.017369	0.018668	0.019002	0.019022	0.018242	0.016844	0.014816	0.012968	0.011044	0.0091203	0.0091831	0.0096218	0.0095746	0.010739	0.01257	0.014602	0.016197	0.017237	0.019077	0.020287	0.020787	0.019165	0.017306	0.016698	0.014857	0.011615	0.0091268	0.0072158	0.0063323	0.004232	0.002783	0.001804	0.0023981	0.002502	0.0015588	0.0011896	0.0021647
445	0.022664	0.019348	0.015734	0.010891	0.0086348	0.0071917	0.0040479	0.00056503	1e-05	1e-05	1e-05	1e-05	1e-05	1e-05	0.0025381	0.0047976	0.0070766	0.010189	0.013075	0.015637	0.017307	0.01936	0.021161	0.023296	0.024754	0.024834	0.025233	0.025468	0.026005	0.025933	0.026183	0.02559	0.025845	0.02625	0.02623	0.026316	0.026556	0.027278	0.027677	0.028045	0.028727	0.028894	0.02999	0.030188	0.031235	0.033086	0.0356	0.039183	0.041657
446	0.012373	0.01039	0.0091472	0.0097462	0.010854	0.012051	0.012846	0.013667	0.013809	0.014799	0.017599	0.020014	0.022012	0.023572	0.02304	0.022158	0.019914	0.01765	0.015081	0.012689	0.010329	0.0070544	0.0059703	0.0053157	0.0045138	0.0052373	0.0074444	0.010442	0.013317	0.015636	0.017988	0.019301	0.020166	0.018688	0.017167	0.016603	0.015116	0.011193	0.0079387	0.0051702	0.0034944	0.0017039	0.00065512	1e-05	0.00071788	0.00078608	1e-05	1e-05	1e-05
447	0.0010258	0.00060068	0.00031049	7.0057e-05	1e-05	1e-05	1e-05	1e-05	1e-05	1e-05	0.00028555	0.00057733	0.00085192	0.00093721	0.0012591	0.0023039	0.0033601	0.0037986	0.0046857	0.00572	0.0067572	0.0078189	0.0091827	0.010312	0.011227	0.011473	0.011107	0.011027	0.011209	0.010857	0.01008	0.0093137	0.0083057	0.0066287	0.0051953	0.0040866	0.0036496	0.0034766	0.0027903	0.0021701	0.0018153	0.0017777	0.0018237	0.0020742	0.0031311	0.0038108	0.0045371	0.0048962	0.005019
448	1e-05	1e-05	1e-05	1e-05	1e-05	1e-05	0.0019856	0.005366	0.0082879	0.010593	0.012161	0.012898	0.013183	0.013388	0.013572	0.013435	0.013587	0.013875	0.01412	0.014118	0.014136	0.014332	0.014894	0.015527	0.015819	0.016055	0.016321	0.016311	0.01619	0.015719	0.015338	0.014931	0.014373	0.013365	0.012444	0.012066	0.011534	0.011111	0.010967	0.011088	0.011475	0.01188	0.0126	0.013463	0.014812	0.016118	0.017117	0.018518	0.019642
449	0.017185	0.013809	0.010719	0.0080557	0.0063367	0.0051272	0.003845	0.0028358	0.0021867	0.0022093	0.00334	0.0045912	0.0052341	0.0061354	0.0075782	0.0082405	0.0083479	0.0083367	0.0082237	0.0076489	0.006645	0.0046215	0.0028073	0.0022086	0.0011811	0.00012345	1e-05	1e-05	1e-05	1e-05	1e-05	1e-05	0.0011795	0.0022651	0.0028271	0.0037229	0.0039643	0.0035231	0.0034955	0.0038052	0.0037631	0.003793	0.0040124	0.0037911	0.004325	0.005206	0.0058653	0.0074189	0.0090162
450	1e-05	1e-05	1e-05	1e-05	1e-05	1e-05	0.00057433	0.0018289	0.003225	0.0043949	0.0059012	0.0067688	0.0077517	0.0085427	0.0094755	0.010475	0.011123	0.011238	0.011261	0.010609	0.010108	0.0092757	0.0086369	0.0081862	0.0078233	0.0066482	0.0050645	0.0039901	0.0032471	0.0027987	0.0030385	0.0035175	0.0039654	0.0042243	0.0038714	0.0036903	0.0045221	0.0058195	0.006718	0.0073753	0.0077046	0.0078415	0.007949	0.0082702	0.0090513	0.010488	0.012285	0.013615	0.014884
451	0.014329	0.011661	0.0085988	0.0058712	0.0039111	0.0016965	0.00024801	1e-05	1e-05	1e-05	1e-05	1e-05	1e-05	0.0005612	0.0013999	0.0018999	0.0027137	0.0033224	0.0036168	0.0039956	0.0043143	0.0041713	0.0048051	0.0056019	0.0057187	0.0056098	0.0059652	0.0061325	0.0062213	0.0059944	0.0055553	0.0051377	0.0049856	0.0044622	0.0038589	0.0038342	0.0039856	0.003747	0.0036068	0.0038015	0.0043678	0.0054447	0.0062349	0.0071243	0.0080784	0.0090063	0.0096316	0.010128	0.010874
452	1e-05	1e-05	1e-05	0.0044562	0.0082057	0.010469	0.01272	0.014575	0.015705	0.016451	0.016971	0.01612	0.014683	0.013811	0.012804	0.012508	0.012708	0.012113	0.011718	0.011129	0.010688	0.0095223	0.0086687	0.0088182	0.00838	0.0075404	0.0060369	0.0046524	0.0038597	0.0028052	0.0014689	0.00024353	0.00012973	1e-05	1e-05	1e-05	1e-05	0.00032574	0.0014314	0.0019371	0.0024749	0.0036082	0.0045251	0.0050219	0.0057757	0.0064438	0.0071213	0.0075946	0.0078292
453	0.022597	0.025836	0.026922	0.028166	0.02985	0.031133	0.032632	0.033666	0.034764	0.036258	0.037791	0.036944	0.03695	0.037646	0.037605	0.03787	0.038028	0.037692	0.037549	0.036564	0.035935	0.034561	0.033689	0.032747	0.031304	0.0294	0.026701	0.024209	0.022221	0.020981	0.019663	0.017808	0.016355	0.015159	0.013226	0.011619	0.011124	0.011187	0.01065	0.0088308	0.0062109	0.0043536	0.0028133	0.00137	1e-05	1e-05	1e-05	1e-05	1e-05
[truncated: 71 more columns]
