# Supplementary material for: Fractional killing arises from cell-to-cell variability in overcoming a caspase activity threshold
Source: Mol Syst Biol. 2015 May 7;11(5):803. doi: 10.15252/msb.20145584 (PMC4461398; doi:10.15252/msb.20145584)
Supplement: Supplementary file 3 [file msb0011-0803-sd3.zip › All_data/058_Mapatumumab (10 nM)_2/cell_parameters.tsv]

Mapa 10nM
Cell #	Surviving	Time pre-MOMP	Max C8 activity pre-MOMP	Time of Max C8 activity (tau)	k	t0	r2 of fit
1	1	Inf	0.00098691	160	4.4948e-06	26.1371	0.99794
2	0	165	0.0042964	165	1.3432e-05	-1.9433	0.99654
3	1	Inf	0.0019263	160	9.2064e-06	28.3495	0.99711
4	0	140	0.00077494	140	4.0912e-06	20.1113	0.98135
5	1	Inf	0.0012448	170	4.4628e-06	-30	0.97177
6	1	Inf	0.0013759	215	3.8616e-06	13.9437	0.99931
7	1	Inf	0.00069649	305	1.3028e-06	-29.9995	0.97638
8	1	Inf	0.0010698	195	2.977e-06	-3.0074	0.98057
9	1	Inf	0.0029266	195	9.5793e-06	15.5504	0.99916
10	1	Inf	0.0012573	145	7.3663e-06	22.205	0.99112
11	0	160	0.0041695	160	1.4946e-05	27.357	0.99859
12	0	135	0.0048397	135	2.4979e-05	38.3012	0.99909
13	1	Inf	0.0015906	110	1.1842e-05	15.7606	0.99779
14	1	Inf	0.0020245	200	6.1314e-06	-8.5278	0.97506
15	1	Inf	0.0013337	115	1.0846e-05	25.2858	0.99653
16	1	Inf	0.0018822	95	2.0809e-05	26.3268	0.99496
17	0	145	0.0042416	145	2.032e-05	33.6788	0.99884
18	0	65	0.0019776	65	2.9892e-05	29.6332	0.99988
19	0	140	0.0053573	140	2.4347e-05	51.8522	0.99694
20	1	Inf	0.001326	185	4.8772e-06	5.8608	0.98598
21	0	235	0.003392	235	9.727e-06	46.8255	0.99927
22	0	155	0.0049511	155	2.1893e-05	37.5647	0.9987
23	1	Inf	0.0012788	190	3.8695e-06	10.1424	0.99261
24	0	280	0.0027861	280	5.1351e-06	11.8497	0.99961
25	1	Inf	0.001732	170	7.113e-06	-3.8052	0.983
26	1	Inf	0.0011338	185	4.0177e-06	3.0301	0.98853
27	1	Inf	0.0018099	185	6.3091e-06	13.0041	0.99529
28	1	Inf	0.0022383	210	6.0708e-06	5.0518	0.99679
29	0	145	0.0050519	145	2.2098e-05	28.0069	0.99947
30	1	Inf	0.0014046	290	3.3951e-06	29.1587	0.95578
31	0	60	0.003828	60	6.853e-05	25.4119	0.99844
32	1	Inf	0.0009447	590	1.0023e-06	-30	0.80213
33	0	70	0.0044534	70	9.0625e-05	40	0.99832
34	0	175	0.0046991	175	1.2731e-05	26.7033	0.99963
35	1	Inf	0.0031408	205	8.897e-06	24.3216	0.99807
36	0	145	0.0012134	90	5.8582e-06	1.9099	0.92564
37	0	110	0.0053776	110	3.9175e-05	39.9383	0.99876
38	1	Inf	0.0017462	360	2.9574e-06	59.8821	0.9926
39	0	275	0.0042337	275	6.5541e-06	25.6631	0.99862
40	0	125	0.0047331	125	2.3438e-05	32.5814	0.99837
41	0	235	0.0041542	235	7.547e-06	13.3356	0.99752
42	1	Inf	0.00064165	455	8.8231e-07	-11.5642	0.99054
43	0	220	0.0041761	220	1.1208e-05	12.5028	0.99911
44	1	Inf	0.0010403	185	4.0664e-06	17.6752	0.98988
45	0	140	0.0037453	140	1.1112e-05	10.8824	0.99644
46	0	130	0.0039338	130	1.9039e-05	33.8473	0.998
47	0	140	0.0048347	140	2.1267e-05	37.5519	0.99917
48	1	Inf	0.002694	160	1.2137e-05	8.8707	0.99362
49	0	155	0.0037617	155	1.6066e-05	34.4841	0.99962
50	0	125	0.0035433	125	1.7965e-05	15.7563	0.99874
51	0	190	0.0042455	190	1.1993e-05	18.0233	0.99792
52	1	Inf	0.00085736	180	3.4372e-06	17.8914	0.99203
53	0	135	0.0052657	135	2.795e-05	31.2298	0.99913
54	1	Inf	0.001339	170	5.6501e-06	23.0198	0.99766
55	1	Inf	0.00131	180	5.4206e-06	27.5273	0.9968
56	0	245	0.003198	245	6.4566e-06	-1.9134	0.99456
57	1	Inf	0.0012741	315	1.5454e-06	-29.9997	0.99069
58	1	Inf	0.002069	150	1.1731e-05	27.5053	0.99366
59	1	Inf	0.0031049	170	1.3679e-05	13.3539	0.99177
60	0	145	0.003815	145	1.5059e-05	29.0006	0.9998
61	0	145	0.0038319	145	8.9625e-06	-4.9955	0.98907
62	0	85	0.0048758	85	3.3211e-05	16.7506	0.99669
63	0	80	0.0026441	80	4.1339e-05	41.392	0.99848
64	0	35	0.00075582	35	3.0288e-05	25.2296	0.99852
65	1	Inf	0.0031416	190	7.9072e-06	-27.9425	0.98522
66	1	Inf	0.0036726	105	2.9954e-05	18.8725	0.99685
67	0	115	0.0050873	115	2.6716e-05	27.9556	0.99979
68	1	Inf	0.0036224	175	1.1137e-05	-12.0443	0.99366
69	0	90	0.0054339	90	3.4505e-05	15.6317	0.99952
70	1	Inf	0.002002	120	1.6603e-05	30.097	0.99137
71	0	60	0.0029623	60	5.1234e-05	26.1653	0.99905
72	1	Inf	0.0017441	195	5.095e-06	11.998	0.99861
73	1	Inf	0.00091435	170	3.8924e-06	19.8653	0.99147
74	1	Inf	0.0023144	220	7.0456e-06	30.0997	0.9995
75	0	105	0.0055733	105	4.0239e-05	26.6	0.99996
76	1	Inf	0.0011026	330	2.4887e-06	-30	0.94051
77	1	Inf	0.00081057	190	2.1145e-06	-10.6464	0.97639
78	0	135	0.0048173	135	2.1565e-05	37.3454	0.99878
79	0	135	0.0041305	135	2.8908e-05	37.2051	0.99383
80	0	55	1e-10	5	0	0	0
81	1	Inf	0.0012192	175	4.5148e-06	19.0608	0.99951
82	0	215	0.0045834	215	1.2827e-05	64.8346	0.99793
83	1	Inf	0.0019315	280	4.6286e-06	-12.0137	0.99252
84	0	60	1e-10	5	0	0	0
85	0	100	0.0055686	100	5.2183e-05	32.2135	0.99828
86	0	70	0.0041508	70	6.7886e-05	33.1217	0.99951
87	0	220	0.0034758	150	1.2104e-05	5.5314	0.98455
88	1	Inf	0.0036499	150	2.1718e-05	32.1117	0.99317
89	1	Inf	0.0018669	60	4.8756e-05	18.4965	0.97824
90	0	140	0.0035569	140	2.0743e-05	37.4373	0.99672
91	1	Inf	0.0017429	200	5.0859e-06	15.6843	0.99744
92	1	Inf	0.0012805	185	4.8532e-06	18.2157	0.99337
93	1	Inf	0.001101	295	2.6112e-06	68.1721	0.99597
94	0	60	0.0042282	60	7.032e-05	30	0.9892
95	0	320	0.00274	320	3.5803e-06	20.5113	0.99821
96	0	305	0.0030325	150	5.8489e-06	-30	0.94352
97	0	340	0.002917	340	4.4449e-06	-30	0.97404
98	1	Inf	0.0025621	180	8.1199e-06	25.948	0.99757
99	0	70	0.0041228	70	5.7935e-05	30.756	0.99979
100	0	135	0.003944	135	2.2193e-05	33.3017	0.99619
101	0	140	0.0054138	140	3.0689e-05	33.3167	0.99706
102	1	Inf	0.00083442	185	4.0313e-06	60.9193	0.99225
103	0	110	0.0044567	110	4.1142e-05	42.3847	0.99667
104	1	Inf	0.0011337	180	4.4568e-06	26.5666	0.99924
105	1	Inf	0.0027217	135	1.8149e-05	27.8184	0.99284
106	0	90	0.0054071	90	6.7432e-05	46.0082	0.99932
107	0	100	0.0053535	100	2.3815e-05	-2.7287	0.97449
108	0	285	0.0044639	285	7.138e-06	53.506	0.99476
109	1	Inf	0.0009774	150	4.7013e-06	16.8155	0.99882
110	0	295	0.0035837	295	4.6421e-06	-2.8759	0.99894
111	0	155	0.0045218	155	1.0834e-05	-23.8562	0.98684
112	0	270	0.0035122	270	8.4695e-06	36.3508	0.9951
113	1	Inf	0.0014498	200	4.6849e-06	10.0036	0.99416
114	0	145	0.0048946	145	1.7747e-05	-6.011	0.99562
115	1	Inf	0.00057737	250	1.4051e-06	-16.3033	0.99099
116	0	270	0.0031841	270	7.6392e-06	19.8684	0.99878
117	1	Inf	0.0012452	150	5.8568e-06	12.3769	0.99879
118	1	Inf	0.00085348	200	2.1114e-06	-5.3702	0.99449
119	1	Inf	0.0027206	295	4.6097e-06	16.0596	0.99633
120	1	Inf	0.0025482	225	7.7985e-06	34.2796	0.99854
121	1	Inf	0.00098329	170	4.6802e-06	44.9938	0.99621
122	1	Inf	0.0015771	155	8.3205e-06	33.0767	0.99768
123	1	Inf	0.0032671	210	1e-05	22.4231	0.99958
124	0	125	0.0019974	125	7.7143e-06	10.9201	0.99818
125	0	240	0.0039682	240	8.268e-06	21.6141	0.99964
126	0	130	0.0046768	130	2.3695e-05	38.4162	0.9992
127	1	Inf	0.0014387	160	5.4129e-06	3.0271	0.99844
128	1	Inf	0.0014485	215	3.8789e-06	5.2644	0.99967
129	0	95	0.0049582	95	3.595e-05	26.7091	0.99991
130	0	80	0.0050093	80	4.782e-05	28.5263	0.99979
131	1	Inf	0.001584	185	5.8241e-06	4.7367	0.99443
132	1	Inf	0.0015894	190	5.9735e-06	15.7484	0.99457
133	0	410	0.0023794	175	3.374e-06	-30	0.8873
134	0	190	0.0043187	190	1.4319e-05	8.8243	0.99878
135	0	160	0.0035837	160	1.5676e-05	3.1349	0.98898
136	1	Inf	0.0040997	390	7.8526e-06	157.3988	0.98382
137	0	195	0.003239	195	1.2092e-05	0.36557	0.9821
138	0	220	0.003523	220	9.0157e-06	9.71	0.99922
139	1	Inf	0.0017493	135	1.0192e-05	22.966	0.99945
140	0	365	0.0022391	365	4.0448e-06	-30	0.94473
141	1	Inf	0.0010764	170	3.8329e-06	-9.8304	0.99544
142	0	230	0.003445	230	6.5517e-06	-14.646	0.99753
143	0	150	0.0049973	150	1.6032e-05	30.9885	0.9993
144	1	Inf	0.0017448	145	7.2884e-06	-9.9521	0.99208
145	0	145	0.0050361	145	1.9749e-05	41.3637	0.99962
146	0	80	0.0038457	80	4.0547e-05	26.1183	0.99982
147	0	80	0.0033149	80	3.6182e-05	31.9906	0.99994
148	1	Inf	0.0017454	170	7.8604e-06	15.5183	0.99424
149	1	Inf	0.0019107	190	8.0893e-06	30.9123	0.99668
150	0	310	0.0030003	310	4.6436e-06	-20.5249	0.98824
151	1	Inf	0.0020843	195	7.3524e-06	11.2979	0.99799
152	1	Inf	0.0030345	180	1.181e-05	8.9905	0.99703
153	0	115	0.0023874	115	1.6723e-05	41.0836	0.99979
154	1	Inf	0.0025972	150	1.5745e-05	36.3756	0.99736
155	0	195	0.004252	195	1.1586e-05	33.3652	0.99962
156	0	170	0.0049233	170	1.484e-05	41.9274	0.99795
157	0	190	0.0048457	190	1.5365e-05	37.4066	0.99988
158	1	Inf	0.0008572	165	4.2437e-06	20.3832	0.9906
159	1	Inf	0.0016897	210	5.2027e-06	9.2576	0.99593
160	1	Inf	0.0029841	145	1.6792e-05	29.2935	0.99921
161	1	Inf	0.0029798	160	1.4487e-05	27.0897	0.99922
162	0	45	0.00071135	45	3.12e-05	35	0.84552
163	0	210	0.0046973	210	1.4764e-05	25.1938	0.99914
164	1	Inf	0.0029753	110	3.0249e-05	35.6823	0.99206
165	0	190	0.0049958	190	1.2756e-05	33.5384	0.99875
166	1	Inf	0.0009256	190	3.5184e-06	0.69682	0.99018
167	0	195	0.0040372	195	1.2416e-05	19.6589	0.99924
168	1	Inf	0.0039294	160	1.7605e-05	25.5924	0.9999
169	0	360	0.0026663	195	5.0121e-06	-30	0.94453
170	0	180	0.0027868	180	1.3291e-05	37.1159	0.92856
171	0	185	0.0035391	185	1.6881e-05	45.4353	0.98356
172	1	Inf	0.0029929	150	1.4416e-05	32.5097	0.9979
173	0	400	0.0020197	400	3.5326e-06	-30	0.86797
174	0	115	0.0032529	115	3.5018e-05	50.9713	0.893
175	1	Inf	0.00098254	295	2.1294e-06	31.0029	0.99163
176	1	Inf	0.001267	190	6.0827e-06	49.8815	0.99221
177	0	175	0.0048987	175	2.007e-05	57.5004	0.98175
178	0	240	0.004458	240	1.5265e-05	81.4436	0.99938
179	1	Inf	0.00055459	165	3.374e-06	46.5636	0.96079
180	1	Inf	0.0025041	165	1.4964e-05	54.6452	0.99946
181	1	Inf	0.00034559	115	0	0	0
182	1	Inf	0.0041699	100	3.2409e-05	7.8593	0.98973
183	0	125	0.0049192	125	2.3762e-05	39.6666	0.99875
184	1	Inf	0.0017872	165	8.7776e-06	41.8361	0.99941
185	1	Inf	0.0026839	135	1.4242e-05	4.6731	0.99428
186	1	Inf	0.0013758	355	1.7946e-06	-13.1473	0.99313
187	0	130	0.0050574	130	2.2062e-05	19.8652	0.99976
188	1	Inf	0.0007152	230	2.0943e-06	-4.6805	0.99307
189	1	Inf	0.00075088	590	8.5434e-07	-30	0.69129
190	1	Inf	0.00096947	590	9.9464e-07	-30	0.91873
191	1	Inf	0.0027023	125	1.8953e-05	23.7145	0.99341
192	1	Inf	0.0012328	215	4.2669e-06	34.1497	0.99718
193	1	Inf	0.0035612	135	2.2454e-05	27.4047	0.99733
194	0	305	0.0032206	305	4.9611e-06	19.033	0.99795
195	1	Inf	0.00103	170	3.8525e-06	-2.7325	0.99552
196	1	Inf	0.0011385	155	5.4882e-06	14.1145	0.99258
197	0	230	0.0039789	230	6.936e-06	17.3051	0.99889
198	1	Inf	0.001263	165	5.1998e-06	8.6861	0.99859
199	1	Inf	0.0015676	125	8.8475e-06	7.7995	0.99734
200	1	Inf	0.0014165	130	7.6898e-06	7.6416	0.99707
201	0	275	0.0029997	215	7.4264e-06	-6.2606	0.99445
202	1	Inf	0.0016216	235	3.9368e-06	-30	0.98574
203	1	Inf	0.0014962	150	6.8427e-06	16.9415	0.99983
204	0	80	0.0054333	80	5.4649e-05	22.3052	0.99876
205	0	450	0.0022655	450	2.5132e-06	-30	0.97229
206	1	Inf	0.00090381	135	6.2758e-06	36.2339	0.99689
207	1	Inf	0.0010229	140	5.0793e-06	12.4448	0.99862
208	1	Inf	0.00058127	125	4.1276e-06	19.5141	0.98549
209	1	Inf	0.0012091	170	5.9267e-06	40.1381	0.99933
210	0	355	0.0033946	355	2.2944e-06	-29.9998	0.98889
211	1	Inf	0.00089991	135	6.2036e-06	30.91	0.99255
212	1	Inf	0.0017594	115	1.356e-05	25.5689	0.99642
213	1	Inf	0.0021203	125	1.3335e-05	18.274	0.99769
214	1	Inf	0.001028	240	2.9953e-06	-3.7116	0.98907
215	0	455	0.00060676	140	1.045e-06	-29.9999	0.92544
216	0	245	0.0042556	245	7.6315e-06	54.6782	0.99133
217	0	445	0.0024041	445	2.5966e-06	-30	0.94533
218	0	180	0.0047908	180	1.008e-05	35.3034	0.99841
219	1	Inf	0.00034538	95	7.5369e-06	48.9919	0.89169
220	1	Inf	0.0019666	210	5.7965e-06	-3.2175	0.99573
221	1	Inf	0.002888	225	7.3924e-06	-4.7914	0.99904
222	0	75	0.0032069	75	3.9433e-05	28.9256	0.99964
223	1	Inf	0.00092146	130	6.5206e-06	34.6175	0.99691
224	0	170	0.0044087	170	1.6398e-05	22.6146	0.99994
225	1	Inf	0.00089581	125	7.1563e-06	37.5639	0.99742
226	0	50	0.0022828	50	7.3203e-05	35	0.97377
227	1	Inf	0.0013123	210	4.4555e-06	-2.43	0.99057
228	1	Inf	0.00072686	175	2.9343e-06	20.022	0.9969
229	1	Inf	0.0019166	145	1.1799e-05	33.4405	0.99745
230	0	60	0.0030289	60	3.18e-05	30	0.77331
231	1	Inf	0.0014034	145	9.024e-06	41.1228	0.99937
232	1	Inf	0.0017345	200	6.0135e-06	-2.692	0.98578
233	1	Inf	0.001682	135	1.0333e-05	22.2769	0.9961
234	1	Inf	0.0011269	185	4.1365e-06	7.5076	0.99446
235	1	Inf	0.0014619	305	2.5559e-06	-30	0.98779
236	1	Inf	0.0010969	175	4.2491e-06	-5.8047	0.99149
237	1	Inf	0.0019494	145	1.057e-05	20.9572	0.99803
238	1	Inf	0.0022211	145	1.2494e-05	20.8558	0.99414
239	1	Inf	0.0018706	205	6.0044e-06	6.625	0.99831
240	1	Inf	0.0016477	155	8.9008e-06	29.3634	0.99661
241	0	135	0.0046622	135	2.0541e-05	28.954	0.99926
242	0	140	0.0053272	140	2.7099e-05	18.4444	0.99863
243	1	Inf	5.639e-05	460	0	0	0
244	1	Inf	0.0030158	130	1.723e-05	13.4085	0.99733
245	1	Inf	0.0022261	140	1.2288e-05	20.626	0.99831
246	0	115	0.0039448	115	2.45e-05	44.4526	0.99753
247	0	275	0.0032543	190	8.4431e-06	5.2744	0.99032
248	1	Inf	0.0013309	135	8.6597e-06	30.2352	0.99777
249	0	175	0.0016315	175	5.9044e-06	-2.9802	0.98797
250	1	Inf	0.0030855	160	1.4836e-05	23.5654	0.99802
251	1	Inf	0.00064644	120	4.4043e-06	15.2828	0.99484
252	1	Inf	0.00069507	140	4.0332e-06	20.6737	0.99469
253	1	Inf	0.0035826	160	1.5875e-05	19.6597	0.99954
254	0	145	0.0028728	145	1.1778e-05	19.8765	0.99982
255	1	Inf	0.0018369	135	1.4314e-05	42.0478	0.99815
256	1	Inf	0.001156	200	3.4653e-06	-29.9995	0.98666
257	1	Inf	0.0018687	220	4.0012e-06	-1.2163	0.99489
258	0	140	0.0058084	140	3.3929e-05	34.0098	0.99962
259	0	165	0.0042165	165	1.5325e-05	5.4231	0.99826
260	0	190	0.0041355	190	9.7236e-06	1.1341	0.99824
261	0	100	0.0046922	100	3.0284e-05	24.5019	0.99975
262	0	310	0.0020053	205	4.553e-06	15.0394	0.98116
263	0	500	0.0023237	500	1.5656e-06	-30	0.94798
264	0	140	0.003479	140	1.5347e-05	12.0709	0.99909
265	1	Inf	0.0013904	215	4.0437e-06	-2.7755	0.99344
266	0	450	0.0029385	450	1.7015e-06	-30	0.9447
267	0	500	0.00055592	210	8.2134e-07	-30	0.87508
268	0	460	0.0018899	230	2.8207e-06	-30	0.90303
269	0	250	0.0041858	245	1.3359e-05	57.9651	0.99942
270	0	170	0.0045763	170	1.5085e-05	21.6637	0.99931
271	1	Inf	0.0041055	170	1.555e-05	2.6097	0.99697
272	1	Inf	0.0043694	575	5.0707e-06	235.8603	0.99606
273	1	Inf	0.0023505	110	1.6864e-05	13.2872	0.99707
274	1	Inf	0.0017922	150	8.9377e-06	15.5239	0.99765
275	1	Inf	0.0033352	135	1.9923e-05	23.1144	0.99895
276	1	Inf	0.0048752	130	3.2564e-05	28.616	0.99858
277	0	130	0.0051071	130	2.5871e-05	23.6893	0.99922
278	0	100	0.0053358	100	3.3795e-05	22.4433	0.999
279	0	465	0.0028773	465	1.7154e-06	-29.9997	0.99831
280	1	Inf	0.0019346	575	1.677e-06	-30	0.98375
281	0	230	0.0040412	230	9.5441e-06	12.8965	0.99875
282	1	Inf	0.0032795	160	1.3575e-05	9.0295	0.99893
283	1	Inf	0.001783	130	1.0353e-05	15.57	0.99829
284	1	Inf	0.0023906	195	7.9583e-06	19.06	0.99795
285	1	Inf	0.0011651	415	1.4275e-06	-29.9997	0.99585
286	1	Inf	0.0021425	185	6.1369e-06	-29.0277	0.98699
287	1	Inf	0.0006001	120	5.0865e-06	35.3668	0.99539
288	0	60	0.003003	60	5.0706e-05	25.0314	0.99778
289	0	85	0.0037972	85	3.3055e-05	19.4745	0.99802
290	1	Inf	0.0024893	150	1.3069e-05	18.74	0.99554
291	1	Inf	0.0018183	205	5.3728e-06	-18.4444	0.99102
292	1	Inf	0.001233	200	4.7175e-06	30.409	0.9975
293	0	210	0.0038683	210	1.3998e-05	13.9065	0.99367
294	0	160	0.0023864	160	9.3173e-06	-11.3961	0.98993
295	1	Inf	0.0010212	250	3.898e-06	82.5004	0.99634
296	1	Inf	0.0039434	145	1.8805e-05	11.9758	0.99875
297	1	Inf	0.0019299	190	6.9e-06	8.2858	0.99813
298	1	Inf	0.0022636	150	9.2076e-06	-11.3386	0.99235
299	1	Inf	0.0018593	140	1.0151e-05	16.9578	0.99784
300	0	180	0.0042714	180	9.794e-06	-30	0.71229
301	0	390	0.0023483	310	4.1019e-06	24.0961	0.9969
302	1	Inf	0.00036014	420	2.6282e-07	-29.9998	0.83978
303	1	Inf	0.0012222	275	2.8014e-06	-29.9996	0.98821
304	0	195	0.0027421	195	8.6499e-06	22.9516	0.99817
305	1	Inf	0.0020797	215	6.9703e-06	38.0183	0.99943
306	1	Inf	0.0014169	230	1.8842e-06	-29.9998	0.93626
307	1	Inf	0.0012907	90	1.0861e-05	2.7157	0.97054
308	1	Inf	0.0010853	110	7.5227e-06	11.2478	0.99638
309	1	Inf	0.0031967	165	1.7228e-05	47.01	0.99961
310	0	230	0.003653	230	6.1698e-06	-26.4211	0.98127
311	1	Inf	0.00099015	120	1.0524e-05	47.9649	0.99113
312	0	195	0.0041445	195	9.5098e-06	2.8986	0.99916
313	0	80	0.00076419	80	6.6936e-06	15.0863	0.99171
