# Supplementary material for: Fractional killing arises from cell-to-cell variability in overcoming a caspase activity threshold
Source: Mol Syst Biol. 2015 May 7;11(5):803. doi: 10.15252/msb.20145584 (PMC4461398; doi:10.15252/msb.20145584)
Supplement: Supplementary file 3 [file msb0011-0803-sd3.zip › All_data/058_Mapatumumab (10 nM)_2/raw_area.tsv]

Cell # (0 for discarded)	T=5min	T=10min	T=15min	T=20min	T=25min	T=30min	T=35min	T=40min	T=45min	T=50min	T=55min	T=60min	T=65min	T=70min	T=75min	T=80min	T=85min	T=90min	T=95min	T=100min	T=105min	T=110min	T=115min	T=120min	T=125min	T=130min	T=135min	T=140min	T=145min	T=150min	T=155min	T=160min	T=165min	T=170min	T=175min	T=180min	T=185min	T=190min	T=195min	T=200min	T=205min	T=210min	T=215min	T=220min	T=225min	T=230min	T=235min	T=240min	T=245min
1	301	337	234	358	283	445	222	437	257	365	287	315	298	252	283	171	155	144	122	201	135	200	235	120	197	137	212	191	186	230	198	192	159	177	128	141	115	96	164	140	196	168	183	198	192	345	168	114	249
0	106	146	75	144	134	288	81	299	120	270	182	180	226	138	190	105	59	49	32	117	45	83	123	30	95	34	96	75	85	138	84	106	69	81	42	49	36	NaN	NaN	NaN	NaN	NaN	NaN	NaN	NaN	NaN	NaN	NaN	NaN
0	96	135	95	170	163	309	161	357	215	367	328	332	373	308	377	305	299	273	271	353	291	313	298	147	150	109	127	104	105	161	114	109	80	138	137	161	167	136	173	149	206	184	199	199	216	326	284	275	333
2	935	955	806	895	888	1028	884	1028	877	1002	935	936	911	850	949	839	792	715	700	787	713	779	832	694	851	738	820	779	788	877	793	833	758	822	731	758	716	679	763	684	278	189	255	184	175	297	142	180	247
0	51	21	6	29	12	56	29	33	30	NaN	NaN	NaN	NaN	NaN	NaN	NaN	NaN	NaN	NaN	NaN	NaN	NaN	NaN	NaN	NaN	NaN	NaN	NaN	NaN	NaN	NaN	NaN	NaN	NaN	NaN	NaN	NaN	NaN	NaN	NaN	NaN	NaN	NaN	NaN	NaN	NaN	NaN	NaN	NaN
0	115	159	157	183	194	289	149	300	167	243	205	217	243	193	220	170	138	135	117	197	157	170	204	146	197	162	203	173	183	218	184	213	187	206	145	151	155	131	183	145	170	180	158	180	180	242	168	143	215
0	244	284	246	290	300	428	248	456	295	412	347	365	408	336	389	310	274	244	242	330	245	300	351	246	321	253	325	288	303	371	310	323	295	317	246	241	237	206	265	230	263	285	280	284	285	410	265	219	326
3	228	287	279	176	203	225	234	279	267	304	293	308	344	295	325	270	250	241	239	321	258	289	304	226	280	238	295	304	361	410	370	396	363	360	316	335	306	273	347	300	326	301	298	283	259	334	278	248	295
4	389	421	420	439	435	427	436	440	490	514	507	528	515	511	508	489	473	469	464	484	471	470	512	500	538	497	526	496	504	523	538	527	524	532	448	477	461	442	493	471	530	530	566	577	537	519	433	327	291
0	520	504	505	522	523	528	567	587	608	608	624	615	628	627	633	657	662	672	673	711	697	735	738	689	744	763	729	739	746	780	759	731	703	751	733	712	707	674	699	671	737	745	788	775	752	874	765	702	791
5	2132	2069	2261	2133	2209	1966	2263	1956	2056	2102	2334	2233	2221	2316	2278	2335	2283	2358	2249	2321	2319	2314	2211	2264	2425	2469	2412	2390	2519	2456	2438	2374	2457	2532	2570	2500	2681	2694	2723	2595	2681	2518	2830	2704	2701	2827	2812	2677	2739
6	744	652	628	687	674	812	630	727	623	710	657	642	601	638	677	633	658	616	544	579	605	625	613	552	630	556	569	592	548	574	595	614	572	579	580	558	571	527	604	504	534	538	596	623	566	732	586	514	645
0	336	374	364	396	370	388	407	425	426	438	442	441	469	469	483	494	494	525	497	530	513	527	504	513	531	568	542	564	570	547	559	539	536	520	551	545	550	513	553	546	566	574	618	567	575	578	591	564	580
7	505	472	525	490	504	501	537	493	504	526	551	542	502	523	566	563	562	596	613	585	641	621	627	623	667	694	673	667	660	636	674	661	645	723	728	758	733	694	725	729	705	753	793	753	745	821	831	869	845
0	497	511	522	535	539	537	537	403	317	352	353	407	449	456	477	499	508	513	522	552	566	565	581	580	590	589	579	589	573	607	604	606	587	575	578	588	630	NaN	NaN	NaN	NaN	NaN	NaN	NaN	NaN	NaN	NaN	NaN	NaN
0	47	39	82	92	85	20	134	128	128	120	165	128	206	199	193	NaN	NaN	NaN	NaN	NaN	NaN	NaN	NaN	NaN	NaN	NaN	NaN	NaN	NaN	NaN	NaN	NaN	NaN	NaN	NaN	NaN	NaN	NaN	NaN	NaN	NaN	NaN	NaN	NaN	NaN	NaN	NaN	NaN	NaN
0	1535	1471	1591	1706	1781	1686	1872	2015	2116	2252	2344	2480	1361	2914	1454	3036	3050	2618	2535	2719	2733	2791	2733	1650	1813	1819	1843	2438	2644	2626	2588	2598	2636	2734	2617	2682	2734	2658	2763	2789	2802	2827	3020	2950	2856	3028	3006	3024	3039
0	6	NaN	NaN	NaN	NaN	NaN	NaN	NaN	NaN	NaN	NaN	NaN	NaN	NaN	NaN	NaN	NaN	NaN	NaN	NaN	NaN	NaN	NaN	NaN	NaN	NaN	NaN	NaN	NaN	NaN	NaN	NaN	NaN	NaN	NaN	NaN	NaN	NaN	NaN	NaN	NaN	NaN	NaN	NaN	NaN	NaN	NaN	NaN	NaN
8	393	428	425	469	423	463	488	471	471	513	471	484	503	481	502	509	524	545	539	578	523	529	520	541	523	558	574	579	628	575	599	582	576	585	565	602	599	576	565	606	645	603	654	644	629	677	699	679	693
9	421	436	459	497	524	515	548	569	578	582	646	637	646	678	698	675	702	728	721	749	774	759	744	761	793	809	812	788	820	797	818	826	863	846	872	878	855	834	877	870	906	885	952	931	907	972	1000	1001	1006
0	945	1080	1110	1005	1032	917	1129	987	1135	1055	1134	1166	1070	1176	1127	1154	1135	1309	1285	1262	1293	1169	1316	1300	1380	1323	1271	1396	1326	1295	1452	1428	1357	1301	1408	1349	1431	1407	1495	1573	1394	1537	1526	1601	1561	1573	1553	1556	1536
0	175	229	215	234	187	216	149	147	192	200	171	NaN	NaN	NaN	NaN	NaN	NaN	NaN	NaN	NaN	NaN	NaN	NaN	NaN	NaN	NaN	NaN	NaN	NaN	NaN	NaN	NaN	NaN	NaN	NaN	NaN	NaN	NaN	NaN	NaN	NaN	NaN	NaN	NaN	NaN	NaN	NaN	NaN	NaN
10	594	615	625	594	576	572	653	591	599	584	603	633	643	570	691	656	667	682	677	703	709	703	707	745	725	746	709	726	699	780	733	731	810	783	787	808	863	801	825	843	833	785	890	872	795	869	863	909	865
0	344	338	349	388	377	422	392	402	426	444	435	463	199	466	503	489	516	235	511	556	550	550	289	320	583	580	315	551	557	312	568	588	588	571	561	623	582	606	618	554	572	533	562	583	542	581	619	588	589
0	195	194	212	219	85	79	94	133	175	125	168	172	100	88	93	130	93	34	178	207	201	140	121	150	162	177	176	135	177	231	103	104	108	106	102	112	104	109	110	106	113	118	116	102	103	120	107	119	112
0	440	427	439	476	470	492	505	185	NaN	NaN	NaN	NaN	NaN	NaN	NaN	NaN	NaN	NaN	NaN	NaN	NaN	NaN	NaN	NaN	NaN	NaN	NaN	NaN	NaN	NaN	NaN	NaN	NaN	NaN	NaN	NaN	NaN	NaN	NaN	NaN	NaN	NaN	NaN	NaN	NaN	NaN	NaN	NaN	NaN
11	614	652	695	696	700	679	693	719	779	689	740	758	708	732	735	749	731	810	787	750	778	788	780	787	799	823	812	829	828	838	844	842	883	836	898	854	811	813	760	660	585	545	506	533	466	470	453	448	195
12	368	381	409	425	410	416	453	456	464	463	470	489	509	515	530	519	532	561	527	553	546	533	518	540	563	552	556	552	544	554	557	575	563	442	163	165	178	159	176	156	148	155	171	143	154	144	140	136	134
0	431	418	391	379	489	363	525	480	546	452	520	478	NaN	NaN	NaN	NaN	NaN	NaN	NaN	NaN	NaN	NaN	NaN	NaN	NaN	NaN	NaN	NaN	NaN	NaN	NaN	NaN	NaN	NaN	NaN	NaN	NaN	NaN	NaN	NaN	NaN	NaN	NaN	NaN	NaN	NaN	NaN	NaN	NaN
13	903	892	954	984	946	963	965	982	947	959	973	969	1053	1031	1047	1029	1033	1049	1108	1050	1068	1099	1064	1049	1064	1137	1136	1091	1077	1096	1124	1148	1136	1170	1107	1134	1157	1144	1132	1141	1128	1127	1143	1152	1138	1143	462	1143	1149
14	307	300	343	310	351	336	405	381	415	454	437	428	409	432	450	482	450	531	501	514	487	520	552	519	536	529	546	548	534	539	552	576	610	587	555	560	554	526	536	560	559	568	619	595	522	605	591	549	576
0	NaN	NaN	NaN	NaN	NaN	NaN	NaN	NaN	NaN	NaN	NaN	NaN	NaN	NaN	NaN	NaN	NaN	NaN	NaN	NaN	NaN	NaN	NaN	NaN	NaN	NaN	NaN	NaN	NaN	NaN	NaN	NaN	NaN	NaN	NaN	NaN	NaN	NaN	NaN	NaN	NaN	NaN	NaN	NaN	NaN	NaN	NaN	NaN	NaN
15	993	973	994	1063	936	1004	1028	1018	1042	1049	1113	1036	1106	1125	1145	1114	1113	1162	1110	1107	1155	1119	1120	1036	1107	1136	1174	1210	1178	1190	1146	1179	1126	1157	1143	1185	1199	1150	1134	1185	1180	1166	1133	1233	1234	1234	1229	1259	1289
0	28	3	82	61	130	116	191	180	203	103	189	140	72	242	48	46	120	256	105	368	321	284	310	111	306	346	304	283	NaN	NaN	NaN	NaN	NaN	NaN	NaN	NaN	NaN	NaN	NaN	NaN	NaN	NaN	NaN	NaN	NaN	NaN	NaN	NaN	NaN
0	2	NaN	NaN	NaN	NaN	NaN	NaN	NaN	NaN	NaN	NaN	NaN	NaN	NaN	NaN	NaN	NaN	NaN	NaN	NaN	NaN	NaN	NaN	NaN	NaN	NaN	NaN	NaN	NaN	NaN	NaN	NaN	NaN	NaN	NaN	NaN	NaN	NaN	NaN	NaN	NaN	NaN	NaN	NaN	NaN	NaN	NaN	NaN	NaN
16	392	433	441	435	491	479	523	521	555	528	521	502	496	520	541	569	567	584	595	639	629	682	651	626	703	675	671	682	699	698	694	683	686	662	733	682	343	799	794	805	802	821	842	811	814	778	836	802	809
17	511	498	507	504	496	486	519	529	547	525	558	553	594	639	624	654	645	657	686	672	656	688	684	648	659	671	644	672	706	714	718	722	712	710	712	651	192	197	189	192	181	163	163	186	154	161	181	195	195
18	453	485	521	528	520	476	518	533	538	545	548	566	563	582	585	596	607	601	608	599	604	607	622	612	622	631	626	657	641	643	661	659	639	651	666	706	745	770	698	226	199	191	192	191	177	163	157	154	160
0	NaN	NaN	NaN	NaN	NaN	NaN	NaN	NaN	NaN	NaN	NaN	NaN	NaN	NaN	NaN	NaN	NaN	NaN	NaN	NaN	NaN	NaN	NaN	NaN	NaN	NaN	NaN	NaN	NaN	NaN	NaN	NaN	NaN	NaN	NaN	NaN	NaN	NaN	NaN	NaN	NaN	NaN	NaN	NaN	NaN	NaN	NaN	NaN	NaN
0	3	33	27	32	16	37	40	34	2	NaN	NaN	NaN	NaN	NaN	NaN	NaN	NaN	NaN	NaN	NaN	NaN	NaN	NaN	NaN	NaN	NaN	NaN	NaN	NaN	NaN	NaN	NaN	NaN	NaN	NaN	NaN	NaN	NaN	NaN	NaN	NaN	NaN	NaN	NaN	NaN	NaN	NaN	NaN	NaN
19	721	681	660	692	737	709	699	677	719	669	726	672	635	676	682	668	680	669	608	679	718	712	657	704	712	719	731	741	708	712	702	673	635	161	139	133	121	124	130	133	136	123	116	123	120	124	129	137	134
20	624	625	626	630	623	678	686	689	685	686	721	788	749	850	842	845	902	890	887	905	918	891	875	901	920	941	931	979	930	983	951	1016	1010	1030	1010	1002	1012	1021	1010	1027	989	1054	1024	1045	1016	1028	1026	1050	1011
21	634	626	635	581	478	369	832	587	643	967	588	611	551	279	298	315	347	361	381	370	384	376	371	339	384	376	415	428	425	450	467	487	499	497	525	529	566	562	596	603	613	623	637	677	658	648	638	655	690
0	296	284	359	336	307	359	357	397	341	356	363	367	364	367	409	455	423	373	443	433	436	454	454	427	450	450	466	452	443	454	462	491	466	442	470	446	454	467	516	501	494	521	500	520	507	520	529	536	474
0	485	516	526	548	525	530	517	509	550	548	544	562	568	569	576	583	611	631	591	593	591	584	637	637	652	631	627	649	645	659	685	677	687	703	303	684	732	741	745	717	752	725	725	759	742	751	758	722	705
22	357	168	178	185	200	280	348	402	444	513	521	612	714	763	817	870	817	881	848	869	895	936	954	924	935	963	952	910	1005	1005	956	955	1017	1003	1060	1074	1118	1156	966	672	437	250	188	176	186	173	191	173	194
23	604	644	649	628	612	652	639	661	688	716	734	697	725	754	713	779	773	804	773	753	781	787	787	791	815	845	849	886	862	884	863	850	861	845	833	871	967	991	956	944	952	958	999	1061	987	957	988	1019	1044
24	525	568	612	616	593	575	601	629	661	621	619	639	659	672	689	684	693	713	711	748	723	728	759	760	770	752	721	764	721	783	758	759	778	763	808	830	832	891	897	913	924	912	931	977	944	985	1011	950	967
25	1475	1526	1518	1474	1485	1468	1501	1514	1518	1436	1518	1516	1524	1519	1574	1643	1629	1624	1623	1630	1612	1630	1628	1568	1616	1622	1654	1666	1683	1678	1675	1699	1685	1706	1689	1706	1679	1670	1693	1702	1699	1718	1694	1761	1753	1770	1803	1803	1839
0	276	310	339	349	324	339	326	393	377	357	376	392	419	392	432	392	465	446	451	419	458	392	485	480	503	485	496	496	508	516	492	494	495	495	480	469	440	488	437	504	511	479	501	583	545	569	563	556	546
0	798	819	677	870	951	921	951	900	947	825	931	972	1007	999	1033	1053	1026	1074	420	1121	1149	1092	1081	1137	1145	1159	1174	1178	1250	1294	1223	1268	1302	1247	1218	1271	1262	1266	1313	1385	1365	1317	1382	1439	1358	1431	1450	1292	1454
26	1037	1043	1067	977	1025	1011	1036	1052	1066	1048	1049	1045	1044	1100	1065	1085	1131	1148	1142	1126	1172	1186	1157	1176	1201	1215	1221	1263	1275	1289	1285	1283	1299	1267	1298	1293	1347	1361	1346	1332	1333	1334	1344	1365	1390	1367	1396	1357	1393
0	1502	1470	1496	1432	1451	1407	1423	1386	1432	1361	1369	1396	1392	1419	1386	1420	1411	1456	NaN	NaN	NaN	NaN	NaN	NaN	NaN	NaN	NaN	NaN	NaN	NaN	NaN	NaN	NaN	NaN	NaN	NaN	NaN	NaN	NaN	NaN	NaN	NaN	NaN	NaN	NaN	NaN	NaN	NaN	NaN
27	1002	967	994	995	984	953	997	977	989	965	1002	1000	992	1006	1005	1017	1032	1056	1064	1063	1113	1063	1127	1106	1080	1113	1131	1137	1145	1115	1162	1180	1220	1183	1207	1236	1248	1174	1236	1173	1199	1255	1268	1246	1275	1228	1191	1247	1324
0	9	2	NaN	NaN	NaN	NaN	NaN	NaN	NaN	NaN	NaN	NaN	NaN	NaN	NaN	NaN	NaN	NaN	NaN	NaN	NaN	NaN	NaN	NaN	NaN	NaN	NaN	NaN	NaN	NaN	NaN	NaN	NaN	NaN	NaN	NaN	NaN	NaN	NaN	NaN	NaN	NaN	NaN	NaN	NaN	NaN	NaN	NaN	NaN
0	828	814	645	784	768	820	819	833	882	845	962	895	961	958	944	979	1034	1039	1082	976	1054	1040	1148	1102	1120	1181	1117	1166	1195	1204	1251	1242	1152	1224	1231	1279	1186	1247	1254	1289	1308	1223	1236	1266	1324	1308	1320	1295	1333
28	865	926	915	861	1005	1004	1087	1110	1130	1200	1251	1379	1372	1456	1461	1549	1593	1706	1802	1773	1892	1851	1873	2027	1963	2102	2002	2124	2093	2060	2148	1836	1979	1731	1972	2027	1990	2055	2093	2110	2186	2144	2107	2131	2089	2120	1931	1827	2164
29	610	578	586	562	545	559	537	545	569	539	531	522	516	540	530	534	564	596	586	583	635	629	630	613	638	640	654	665	595	599	613	590	582	581	561	550	187	155	145	149	142	140	139	141	132	130	118	122	148
30	106	30	6	18	49	89	34	93	42	83	72	71	81	104	133	115	131	113	83	122	147	148	161	114	182	140	178	188	154	207	170	253	221	227	195	197	212	223	227	161	199	200	248	236	219	297	208	158	248
0	972	935	892	940	894	938	946	969	945	951	999	951	981	1000	1022	1008	1020	1045	1082	1031	1057	1074	1035	1061	1064	1056	1043	1084	1071	1080	1077	1071	1101	1039	1100	1148	1214	1125	1161	1168	1158	1178	1223	1232	1234	1210	1228	1242	1245
31	242	242	224	266	276	261	305	293	332	303	340	344	332	351	355	352	365	387	365	351	356	362	366	379	393	326	106	90	81	74	73	77	71	69	76	76	70	77	76	75	79	79	77	94	78	76	79	89	92
0	1528	1581	1639	1620	1639	1636	1640	1677	1713	1644	1694	1723	1720	1746	1754	1771	1781	1778	1701	1675	834	507	452	458	437	434	421	460	177	195	270	346	398	454	520	608	651	631	659	669	666	692	730	751	690	557	251	191	207
32	898	952	972	867	946	954	950	934	920	953	982	1023	998	1017	1005	1030	1045	1022	1029	1054	1085	1055	1092	1063	1030	1064	1042	1072	1091	1032	1034	1030	1076	1085	1081	1060	1068	1095	1085	1101	1099	1146	1143	1159	1160	1110	1095	1152	1173
33	360	387	372	367	383	384	360	339	405	422	406	387	396	430	417	420	450	435	428	462	447	449	367	111	97	105	94	83	100	85	96	86	80	70	78	79	76	86	86	90	92	100	93	108	95	86	94	100	98
0	477	1165	491	1195	1183	1236	1267	1260	1283	1262	1268	1307	1337	1357	1411	620	571	NaN	NaN	NaN	NaN	NaN	NaN	NaN	NaN	NaN	NaN	NaN	NaN	NaN	NaN	NaN	NaN	NaN	NaN	NaN	NaN	NaN	NaN	NaN	NaN	NaN	NaN	NaN	NaN	NaN	NaN	NaN	NaN
34	493	390	452	446	428	439	472	402	414	398	421	427	444	442	471	480	516	524	533	531	565	558	581	546	576	566	575	591	578	571	600	575	602	585	594	625	584	614	583	597	492	181	182	161	142	145	154	135	140
0	NaN	NaN	NaN	NaN	NaN	NaN	NaN	NaN	NaN	NaN	NaN	NaN	NaN	NaN	NaN	NaN	NaN	NaN	NaN	NaN	NaN	NaN	NaN	NaN	NaN	NaN	NaN	NaN	NaN	NaN	NaN	NaN	NaN	NaN	NaN	NaN	NaN	NaN	NaN	NaN	NaN	NaN	NaN	NaN	NaN	NaN	NaN	NaN	NaN
35	799	803	788	706	734	743	827	829	920	938	967	1037	1100	1102	1146	1200	1232	1221	1233	1225	1256	1295	1342	1376	1456	1512	1508	1571	1546	1571	1604	1586	1569	1595	1631	1647	1723	1688	1686	1716	1725	1748	1779	1743	1723	1727	1806	1820	1807
36	215	263	229	197	265	238	284	274	270	303	333	340	379	410	375	390	436	400	444	484	469	442	578	262	244	242	230	236	236	103	105	115	120	122	139	198	223	251	277	289	264	240	251	245	228	226	239	239	87
37	555	523	506	489	473	541	483	524	490	535	545	519	508	533	565	530	527	522	498	482	534	508	500	520	550	504	496	137	104	105	93	97	72	77	55	43	56	25	41	36	52	58	81	80	74	98	83	69	90
38	105	259	280	304	311	229	357	239	389	284	335	432	446	452	411	477	455	506	535	527	520	531	563	591	545	579	582	584	643	585	615	593	613	638	672	647	668	677	649	743	689	694	647	611	663	568	647	739	623
39	1237	1250	1307	1271	1263	1312	1326	1336	1354	1408	1451	1468	1452	1477	1482	1524	1516	1543	1576	1627	1603	1674	1690	1688	1696	1726	1715	1742	1748	1735	1705	1732	1731	1678	1700	1779	1750	1820	1757	1754	1772	1853	1926	1883	1809	1891	1826	1891	1875
0	903	939	895	893	925	880	919	926	893	979	959	963	1008	1031	1070	1055	1064	1096	1064	1108	1122	1128	1120	1172	1175	1200	1244	1246	1257	1274	1317	1276	604	1238	1296	1261	1316	572	601	1305	1405	654	1390	1384	1374	640	1419	1404	1213
40	536	578	569	556	562	580	572	627	598	616	591	641	657	650	668	659	652	643	672	669	655	626	630	644	701	649	655	638	632	645	149	143	120	122	129	113	113	109	101	104	109	103	105	115	112	120	114	106	103
0	717	712	678	664	700	674	666	675	694	740	732	757	762	763	827	807	794	805	759	802	785	835	839	878	892	947	933	941	944	951	967	899	940	937	971	993	997	1006	1064	1008	1061	1012	1018	1079	1058	1088	1136	1122	1116
0	1264	1378	1351	1276	1314	1273	1362	1373	1368	1324	1396	1393	1437	1478	1374	1464	1384	1442	1395	1372	740	NaN	NaN	NaN	NaN	NaN	NaN	NaN	NaN	NaN	NaN	NaN	NaN	NaN	NaN	NaN	NaN	NaN	NaN	NaN	NaN	NaN	NaN	NaN	NaN	NaN	NaN	NaN	NaN
0	1239	1290	1326	1306	1305	1244	1312	1305	1319	1310	1287	1307	1306	1293	1291	1319	1295	1264	1342	1293	1329	1405	1277	1328	1351	1353	1388	1370	1362	1384	1424	1437	1416	1367	1430	1405	1429	1440	1359	1419	1400	1434	1420	1410	1336	1383	1375	1355	1430
41	163	208	221	235	267	240	256	314	346	349	392	399	435	463	487	495	500	515	527	527	550	549	513	543	551	553	556	565	571	542	567	600	634	633	675	668	659	667	683	664	665	671	719	701	679	694	661	602	625
42	692	675	672	673	691	671	699	681	718	701	703	727	708	688	673	677	703	686	671	698	743	678	687	667	727	768	785	800	798	770	804	846	864	860	869	886	882	903	920	926	952	969	965	949	939	926	907	886	906
43	170	196	216	219	248	269	290	362	353	349	377	360	355	335	336	349	358	366	371	366	376	431	423	451	471	450	444	440	449	444	491	528	556	577	597	569	564	584	589	564	534	434	414	410	397	315	275	259	245
44	1494	1600	1599	1607	1695	1690	1747	1712	1842	1843	1820	1907	1911	2006	2013	1932	2069	2040	2163	2101	2098	2111	2113	2221	2073	2179	2157	2174	2128	2114	2240	2238	2249	2168	2264	2315	2199	2266	2305	2250	2321	2324	2389	2287	2278	2345	2305	2340	2303
0	365	368	378	369	379	396	153	163	181	153	168	201	233	261	324	350	443	483	509	549	602	635	642	693	738	763	780	800	806	812	816	879	888	847	856	845	817	828	833	847	870	913	964	937	967	1012	1012	1020	1043
45	186	190	180	168	183	175	153	173	203	206	224	236	261	286	281	292	284	295	303	317	328	322	341	323	303	310	318	278	324	337	343	352	342	116	93	92	106	101	94	96	97	85	87	102	94	83	90	91	94
46	236	269	246	236	251	238	242	259	288	286	295	277	282	323	310	325	309	314	327	338	323	331	333	356	360	362	377	378	366	360	371	159	128	131	127	145	138	116	119	138	141	128	135	128	138	125	129	121	130
0	972	1044	991	1043	1033	1018	1039	996	1012	971	983	1005	1020	1028	1037	1038	1055	1027	1049	1018	1012	1047	1071	1084	1051	1065	1029	1031	1041	1076	1060	1104	1012	1034	1041	1027	1115	1086	1121	1118	1088	1069	1077	1083	1108	1092	1131	1076	1076
47	206	71	81	85	110	167	179	196	184	180	197	182	191	236	231	244	263	264	292	303	300	289	289	309	351	352	363	359	361	362	366	383	376	171	105	84	86	81	70	79	83	87	85	103	86	85	92	93	86
48	464	477	471	435	411	391	446	463	479	457	491	517	507	520	540	525	530	561	560	569	562	585	530	531	521	547	529	544	524	523	542	531	546	556	552	549	580	567	548	554	583	569	566	572	585	601	588	582	601
0	923	949	882	905	910	908	885	865	923	949	981	934	997	1031	1007	1037	1019	975	991	996	1028	1044	1047	1041	1039	1031	1040	1083	1064	1034	1014	1021	1021	964	998	976	938	899	883	925	988	1001	982	969	954	944	980	909	902
0	NaN	NaN	NaN	NaN	NaN	NaN	NaN	NaN	NaN	NaN	NaN	NaN	NaN	NaN	NaN	NaN	NaN	NaN	NaN	NaN	NaN	NaN	NaN	NaN	NaN	NaN	NaN	NaN	NaN	NaN	NaN	NaN	NaN	NaN	NaN	NaN	NaN	NaN	NaN	NaN	NaN	NaN	NaN	NaN	NaN	NaN	NaN	NaN	NaN
49	1200	1341	1333	1466	1349	1415	1436	1434	1543	1544	1579	1572	1588	1618	1600	1622	1626	1698	1751	1712	1770	1850	1774	1725	1766	1820	1824	1840	1828	1772	1834	1863	1815	1822	1857	1884	1783	1875	1852	1710	1450	1206	976	552	420	399	460	385	438
0	1112	1027	1076	481	997	1075	1083	1053	1117	1064	1065	1040	1019	987	1049	981	1040	1022	1058	1050	1063	1036	1094	1048	1100	1124	1088	1095	1057	1123	1116	1076	1097	1139	1152	1162	1136	1193	1149	1156	1154	1169	1167	1184	1146	1153	1160	1190	1187
50	386	423	441	430	403	395	412	434	396	388	406	380	377	401	374	392	408	422	430	480	485	478	495	492	515	521	519	509	482	335	195	172	149	138	153	134	133	138	148	130	151	142	130	138	137	133	121	125	154
0	1257	1188	1261	1266	1234	1237	1257	1236	1248	1235	1266	1266	1307	1306	1271	1252	1311	1291	1338	1355	1337	1344	1390	1389	1431	1430	1498	1467	1493	1479	1549	1525	1510	1525	1513	1532	1537	1586	1575	1621	1570	1644	1619	1623	1618	1577	1656	1677	1644
51	1113	1178	1181	1139	1169	1144	1178	1250	1241	1221	1221	1205	1274	1240	1304	1273	1291	1211	1235	1256	1289	1368	1343	1351	1368	1362	1437	1368	1397	1381	1377	1398	1399	1384	1453	1406	1389	1408	1465	1489	1553	1429	1364	1321	1212	1090	829	673	557
52	647	678	679	700	693	700	677	678	704	675	722	707	711	713	724	711	737	747	751	754	756	741	717	713	722	733	717	708	710	717	729	744	727	735	757	765	732	738	760	759	751	787	773	775	772	794	796	810	808
0	1176	1251	1227	1288	1257	1325	1335	1302	1360	1324	1395	1410	1404	1448	1398	1417	1440	1455	1470	1499	1444	1538	1521	1531	1491	1517	1507	1514	1587	1571	1566	1574	1553	1582	1578	1595	1564	1592	1588	1588	1585	1657	1693	1642	1630	1680	1659	1659	1681
53	814	805	819	822	822	823	817	853	829	824	828	834	826	843	831	826	829	845	805	826	822	844	839	873	857	863	877	860	860	824	835	799	664	205	222	200	185	225	228	214	225	215	198	199	175	179	175	161	174
54	766	776	782	780	789	801	759	785	760	789	796	813	804	787	807	809	821	812	804	804	797	797	791	807	800	827	853	835	826	843	857	847	859	827	844	834	857	844	896	890	878	870	910	919	874	885	861	878	916
55	801	830	854	856	822	875	845	839	875	366	840	883	879	915	892	885	407	935	912	928	943	958	981	992	995	1000	1005	999	1006	978	1003	1040	1036	1039	1045	1056	1063	1083	1099	1104	1085	1095	1071	1091	1105	1101	1136	1116	1130
56	1065	1126	1045	1064	1140	1063	1098	1083	1159	1143	1155	1124	1148	1183	1156	1163	1186	1200	1235	1190	1208	1221	1250	1278	1319	1337	1347	1355	1380	1388	1405	1380	1402	1428	1506	1493	1406	1439	1491	1518	1590	1655	1528	1597	1641	1633	1603	1558	1602
57	785	874	815	884	801	851	865	836	871	873	918	948	936	934	934	920	934	920	912	906	879	903	907	894	925	960	946	967	960	967	941	944	1002	987	1006	986	999	1038	1021	1017	1018	1021	1018	1044	1021	1076	1042	1081	1089
0	868	871	818	838	809	847	831	847	899	853	840	895	934	889	934	948	935	945	1022	1003	999	1005	1030	1017	1016	1040	1014	1092	1093	1082	1109	1109	1055	1110	1107	1141	1135	1158	1188	1120	1108	1094	1121	1089	1116	1106	1107	1117	1047
0	1026	1105	1097	1066	1060	1123	1144	1127	1083	1083	1132	1236	1272	1276	1177	1184	1242	1244	1283	1308	1256	1267	1270	1401	1264	1295	1287	1316	1341	1264	1185	1229	1220	1218	1239	1180	1210	1196	1207	1189	1237	1162	1243	1232	1225	1283	1212	1136	1222
0	491	531	523	465	532	532	594	559	575	451	515	497	472	574	647	687	681	602	582	645	588	585	624	609	582	599	588	577	586	570	643	627	611	607	690	682	669	638	582	632	669	689	655	719	786	818	801	979	843
58	627	675	674	671	662	703	703	722	693	679	677	686	678	700	690	735	760	769	819	802	816	857	866	876	880	893	873	879	886	833	905	953	937	891	913	927	896	963	918	870	910	920	936	959	916	934	899	930	927
59	520	483	457	489	528	558	513	543	559	584	642	625	627	652	712	674	686	743	722	706	718	691	793	714	778	792	761	784	862	881	851	876	951	894	930	935	943	1019	920	953	1121	970	971	969	1082	1017	1045	1034	1093
0	880	876	922	913	907	928	926	954	935	965	980	1012	1001	940	984	1001	967	985	974	966	1019	987	940	1007	1012	1058	1006	1011	1043	1004	1041	987	995	985	1026	1015	1015	1037	1029	1006	1021	1041	1066	1081	1043	1066	1004	1000	1042
60	595	617	627	620	636	616	632	645	633	622	640	684	650	674	655	648	668	660	678	676	648	674	686	662	627	661	648	630	652	693	701	679	708	695	705	690	625	185	181	177	161	169	187	154	172	170	151	168	165
0	809	834	811	775	808	826	816	796	746	679	728	687	668	677	704	721	692	747	736	773	726	759	732	731	737	751	731	731	727	660	701	662	673	475	295	269	244	270	257	265	94	103	124	119	146	167	180	178	205
61	259	262	275	286	302	311	311	329	343	303	312	329	324	348	341	352	361	344	327	383	351	346	371	384	415	364	399	399	381	430	441	384	399	450	178	109	106	116	125	121	104	120	109	113	116	106	98	110	107
62	257	228	240	259	272	242	267	281	281	297	285	330	327	336	340	365	344	373	343	356	364	340	96	85	92	92	94	90	87	78	71	61	67	51	49	53	63	64	54	65	58	66	65	57	54	53	58	59	54
63	357	390	369	356	347	340	344	371	370	400	415	443	501	529	503	507	520	542	535	570	554	529	562	549	549	568	573	576	607	609	617	628	603	586	575	607	583	555	549	515	495	516	501	485	454	390	377	357	373
64	2205	2354	2328	2245	2335	2347	2254	2291	2304	2264	2283	2268	2282	2298	2268	2252	2220	2285	2298	2336	2211	2122	2169	2183	2149	2103	2143	2050	1980	2043	2102	2086	1997	1926	1973	2017	2063	1929	1902	1279	583	557	571	573	564	558	566	196	274
65	794	823	878	828	815	842	838	864	809	786	885	793	829	895	899	943	955	883	835	877	926	867	860	987	971	971	942	937	1016	930	1016	991	926	943	1075	1076	958	990	956	1118	1098	1172	1087	1083	1057	1017	1070	1000	1070
66	467	499	521	474	487	483	469	502	482	500	570	577	542	533	561	541	570	644	653	600	573	552	599	564	563	570	600	628	603	593	591	613	624	630	633	625	618	616	666	636	683	665	714	686	713	716	702	667	652
67	437	460	442	438	460	504	552	574	545	560	531	549	543	581	546	611	649	670	641	733	743	744	733	741	758	760	685	673	320	178	208	187	197	196	181	172	167	155	158	144	141	156	175	148	135	145	150	157	162
0	1590	1670	1643	1608	1699	1691	1652	1638	1603	1632	1652	1665	1652	1624	1573	1605	1558	1542	1544	1538	1492	1620	1549	1609	1574	1582	1612	1620	1730	1746	1814	1710	1702	1765	1697	1692	1722	1772	1717	1757	1807	1764	1778	1814	1778	1736	1781	1730	1697
68	795	691	722	673	703	706	715	750	695	782	799	724	802	777	820	830	831	802	775	793	840	862	868	818	838	832	811	825	837	862	845	906	804	927	882	848	848	835	864	901	942	932	947	893	905	945	876	749	900
69	395	396	419	406	439	451	445	470	463	478	481	502	514	507	526	563	545	617	630	647	653	605	190	158	136	147	127	123	131	129	117	110	120	109	122	121	122	115	112	124	128	127	118	124	129	123	110	121	119
70	746	778	769	688	783	799	839	790	818	822	878	902	930	877	944	923	944	1009	923	995	940	961	1016	990	979	1030	1007	1097	1017	1092	1103	1082	1077	1099	1105	1139	1102	1185	1143	1196	1215	1207	1197	1203	1273	1308	1258	1277	1239
0	1025	1071	1068	1083	NaN	NaN	NaN	NaN	NaN	NaN	NaN	NaN	NaN	NaN	NaN	NaN	NaN	NaN	NaN	NaN	NaN	NaN	NaN	NaN	NaN	NaN	NaN	NaN	NaN	NaN	NaN	NaN	NaN	NaN	NaN	NaN	NaN	NaN	NaN	NaN	NaN	NaN	NaN	NaN	NaN	NaN	NaN	NaN	NaN
71	352	386	399	397	419	441	459	476	477	482	473	495	503	504	525	588	570	574	603	564	580	601	590	609	560	262	201	148	169	163	167	158	165	156	153	138	148	135	132	126	129	127	136	136	145	147	159	148	165
0	593	708	750	778	867	792	824	846	862	808	884	894	857	912	917	945	882	952	947	1001	957	979	970	996	898	1069	969	988	1021	1035	1102	1083	1034	1102	1158	1125	1050	1149	1119	1168	1223	1176	1137	1147	1222	1228	1326	1310	1290
72	502	536	545	522	599	521	614	589	627	610	604	611	659	613	657	678	642	673	722	664	727	751	786	759	786	808	768	767	793	836	767	797	803	861	764	825	816	839	812	847	870	848	930	902	868	867	902	902	936
73	846	911	949	900	935	952	950	886	870	894	868	871	939	905	929	946	937	939	976	911	931	951	905	890	905	924	918	949	945	957	935	943	973	1000	966	969	991	989	958	1002	994	974	1004	988	1030	1025	1031	1008	977
74	450	469	467	467	484	486	480	489	498	527	523	542	552	590	576	596	599	605	646	610	611	613	604	625	642	663	636	642	647	658	653	690	737	709	718	710	701	720	687	723	712	723	742	736	757	755	718	728	738
75	395	427	395	405	430	458	426	467	498	496	503	543	602	568	561	553	589	592	608	598	641	624	649	631	688	590	596	525	460	251	165	168	149	152	144	146	127	126	137	123	126	132	141	135	128	124	147	151	133
76	587	594	596	597	581	586	568	567	588	559	586	579	599	604	595	576	579	601	632	613	605	614	604	617	615	611	646	656	640	648	658	657	665	686	694	697	648	687	666	692	685	697	677	723	696	696	312	665	713
77	567	610	674	628	611	659	636	638	618	628	641	619	687	816	772	727	812	732	767	787	781	814	786	865	880	903	900	897	829	894	849	888	865	844	862	867	840	911	914	955	944	954	1045	971	934	970	950	935	1029
78	514	526	505	511	519	508	535	544	536	558	561	564	572	578	578	604	600	621	628	627	647	644	641	637	639	660	646	687	663	665	709	710	378	213	196	203	195	201	191	178	176	174	166	179	184	198	206	209	193
79	1569	1639	1641	1569	1623	1594	1578	1663	1560	1692	1670	1643	1744	1707	1731	1681	1691	1669	1717	1771	1745	1794	1818	1772	1748	1744	1777	1826	1790	1789	1789	2053	2020	2033	1980	2193	2317	2296	2324	2375	2256	2308	2201	2189	2073	1760	1319	839	651
0	893	880	894	878	876	863	886	836	852	859	834	868	867	891	889	877	891	907	884	912	896	887	898	901	898	918	890	884	889	901	917	935	920	929	894	924	905	906	907	920	915	936	960	972	993	1005	1020	1030	1056
80	240	260	290	242	264	273	252	301	275	341	319	310	325	336	377	335	359	288	322	356	325	339	331	363	370	336	362	385	386	385	381	208	171	157	142	132	158	127	160	115	146	157	169	172	166	181	175	155	159
81	858	866	870	789	859	824	825	866	871	868	886	914	878	891	918	958	910	915	937	928	920	919	975	929	952	959	976	975	986	1000	978	973	935	947	996	963	988	961	1002	1002	982	1018	1008	1012	980	1034	1005	1051	1044
0	698	762	706	680	749	733	721	712	718	696	730	756	723	760	777	844	796	858	862	883	922	911	884	876	886	951	871	872	898	887	861	937	896	952	957	928	912	951	977	959	1012	996	988	1006	1034	1033	990	1040	1024
82	323	333	327	319	339	349	128	164	170	218	270	294	348	340	365	440	446	429	464	485	555	558	596	630	653	648	662	678	687	666	683	736	748	794	851	867	893	884	890	939	909	956	970	995	954	877	829	633	497
0	770	796	715	674	750	718	765	773	736	803	836	850	843	880	919	927	917	954	936	1026	991	1007	1003	1021	981	1066	1001	1058	1091	1092	1063	1118	1079	1109	1112	1202	1227	1190	1175	1181	1257	1246	1279	1289	1208	1211	1249	1234	1244
83	659	674	659	677	645	681	693	704	724	730	716	720	737	727	713	746	732	741	757	738	735	742	736	729	725	741	725	742	763	761	736	758	759	766	760	777	771	785	765	777	775	757	742	758	764	740	724	731	732
84	187	258	241	201	79	315	237	337	295	158	403	360	416	393	444	422	457	410	447	468	453	444	516	502	470	474	515	279	171	154	162	193	193	194	176	203	235	235	251	245	236	224	213	191	187	162	162	147	170
0	22	NaN	NaN	NaN	NaN	NaN	NaN	NaN	NaN	NaN	NaN	NaN	NaN	NaN	NaN	NaN	NaN	NaN	NaN	NaN	NaN	NaN	NaN	NaN	NaN	NaN	NaN	NaN	NaN	NaN	NaN	NaN	NaN	NaN	NaN	NaN	NaN	NaN	NaN	NaN	NaN	NaN	NaN	NaN	NaN	NaN	NaN	NaN	NaN
0	1062	1047	1034	1042	1093	1055	1074	1036	1076	1070	1070	1065	1084	1083	1075	1139	1090	1069	1104	1131	1122	1184	1177	1238	1169	1226	1206	1210	1284	1274	1288	1310	1327	1381	1334	1394	1356	1381	1355	1328	1347	1377	1374	1393	1350	1378	1353	1389	1430
85	899	945	946	903	936	959	977	920	982	933	994	982	1031	1032	1030	1064	1046	1062	1120	1126	1147	1141	1127	1084	1075	976	922	812	645	603	601	534	473	462	443	390	389	371	377	359	349	387	380	391	364	388	370	340	380
0	128	26	13	8	8	37	14	43	13	45	33	18	18	14	16	7	10	4	5	7	10	5	14	5	15	6	11	13	11	14	11	55	52	61	22	26	48	27	84	4	NaN	NaN	NaN	NaN	NaN	NaN	NaN	NaN	NaN
86	905	940	938	874	916	1042	968	964	1033	1057	1076	1043	1049	1110	1085	1104	1099	1096	1137	1132	1175	1164	1099	1126	1107	1088	939	883	657	332	286	304	283	292	291	289	282	286	276	288	260	276	278	252	261	261	264	237	235
87	1273	1349	1301	1354	1345	1440	1357	1409	1358	1531	1455	1479	1564	1514	1516	1461	1501	1494	1484	1524	1474	1414	1592	1462	1480	1456	1544	1557	1511	1571	1566	1811	1744	1804	1802	1903	2043	1979	2049	2074	2097	2151	2043	2104	2017	1797	1574	1311	1174
88	309	285	274	317	372	396	353	384	334	373	366	400	433	447	465	435	462	453	509	533	559	557	618	539	616	583	606	591	601	570	599	634	622	664	665	722	764	805	804	788	846	841	790	816	790	940	944	953	1067
0	614	639	637	645	599	628	620	674	659	684	673	721	685	717	697	714	728	718	718	714	759	756	775	810	812	762	774	731	714	744	770	778	787	780	767	799	730	747	364	654	230	230	218	233	232	78	97	122	138
89	27	37	58	57	70	9	43	64	35	84	72	91	80	93	124	128	114	113	127	130	157	127	168	141	164	160	141	164	183	178	167	178	168	155	176	196	194	185	181	163	184	196	177	201	224	216	218	249	197
90	1145	1188	1093	1147	1152	1183	1164	1152	1174	1226	1125	1185	1231	1258	1284	1254	1282	1207	1114	1298	1218	1107	1264	1224	1198	1185	1271	1189	1213	1206	1232	1235	1324	1274	1208	1114	527	467	473	462	456	456	445	427	452	409	408	409	419
0	143	43	28	23	17	61	17	57	14	52	31	12	15	16	28	15	13	NaN	NaN	NaN	NaN	NaN	NaN	NaN	NaN	NaN	NaN	NaN	NaN	NaN	NaN	NaN	NaN	NaN	NaN	NaN	NaN	NaN	NaN	NaN	NaN	NaN	NaN	NaN	NaN	NaN	NaN	NaN	NaN
91	523	552	536	550	500	521	519	551	580	567	583	582	600	635	592	611	621	649	650	614	642	698	720	736	699	734	709	724	734	787	801	874	816	860	821	864	852	878	843	868	860	898	882	886	893	920	882	946	929
0	645	652	618	617	605	595	571	569	575	617	652	675	650	681	680	686	703	694	751	742	778	797	829	828	830	856	840	840	882	892	907	906	894	894	900	900	881	877	810	364	321	298	308	309	329	308	316	299	158
92	259	546	528	588	567	555	555	579	565	565	546	544	626	663	680	677	640	615	614	623	628	607	606	606	623	648	659	670	690	697	748	764	763	768	776	796	805	813	802	824	883	881	828	864	860	859	855	835	887
0	542	551	564	583	592	613	614	609	650	644	634	654	662	659	666	641	694	714	697	702	747	686	700	715	743	711	736	739	755	761	769	745	771	764	788	805	791	780	771	775	805	827	801	836	800	787	824	814	793
0	859	827	786	784	784	809	774	781	773	807	789	787	810	810	807	807	840	773	322	264	246	253	259	254	272	107	112	119	157	210	217	248	268	280	295	317	333	379	346	365	353	362	413	420	391	422	421	407	435
0	35	42	NaN	NaN	NaN	NaN	NaN	NaN	NaN	NaN	NaN	NaN	NaN	NaN	NaN	NaN	NaN	NaN	NaN	NaN	NaN	NaN	NaN	NaN	NaN	NaN	NaN	NaN	NaN	NaN	NaN	NaN	NaN	NaN	NaN	NaN	NaN	NaN	NaN	NaN	NaN	NaN	NaN	NaN	NaN	NaN	NaN	NaN	NaN
93	578	588	597	593	631	642	646	639	650	665	670	673	667	676	656	635	641	617	626	631	630	631	582	620	632	624	611	639	615	635	633	696	691	687	725	739	721	716	703	707	716	720	732	722	742	758	778	759	747
94	313	322	338	346	362	364	375	355	381	362	361	364	372	381	379	414	407	424	421	436	392	217	127	125	143	143	134	133	154	172	166	160	173	159	171	154	161	151	150	144	165	145	130	135	146	131	134	137	127
95	148	220	546	201	201	191	536	262	530	561	569	595	574	577	254	603	622	670	664	682	686	720	679	311	254	245	238	233	257	110	107	141	159	171	197	226	240	262	265	272	287	272	248	286	285	290	305	301	304
96	578	568	625	615	598	642	637	645	645	640	684	691	675	698	707	688	756	740	749	781	766	766	793	775	709	808	783	790	805	852	845	849	833	853	842	828	841	841	839	831	845	822	808	843	849	830	866	835	827
97	410	435	445	468	449	448	441	474	481	505	531	556	566	616	641	620	594	606	598	624	637	640	657	644	674	649	707	670	708	682	680	685	720	704	688	719	717	680	690	716	705	703	719	719	721	742	757	755	724
98	281	315	338	350	342	350	346	353	355	344	344	389	429	464	476	450	429	454	459	466	446	451	456	463	481	447	478	491	502	504	487	484	473	463	442	1059	1068	1084	1082	1081	1108	1088	1121	1109	1160	1214	1183	1259	1307
0	NaN	NaN	NaN	NaN	NaN	NaN	NaN	NaN	NaN	NaN	NaN	NaN	NaN	NaN	NaN	NaN	NaN	NaN	NaN	NaN	NaN	NaN	NaN	NaN	NaN	NaN	NaN	NaN	NaN	NaN	NaN	NaN	NaN	NaN	NaN	NaN	NaN	NaN	NaN	NaN	NaN	NaN	NaN	NaN	NaN	NaN	NaN	NaN	NaN
0	237	NaN	NaN	NaN	NaN	NaN	NaN	NaN	NaN	NaN	NaN	NaN	NaN	NaN	NaN	NaN	NaN	NaN	NaN	NaN	NaN	NaN	NaN	NaN	NaN	NaN	NaN	NaN	NaN	NaN	NaN	NaN	NaN	NaN	NaN	NaN	NaN	NaN	NaN	NaN	NaN	NaN	NaN	NaN	NaN	NaN	NaN	NaN	NaN
99	300	306	338	349	377	372	351	339	328	325	335	375	398	400	400	415	417	402	439	397	376	291	187	179	141	163	161	175	176	193	174	178	189	199	168	170	170	157	156	161	165	132	181	172	167	146	165	161	159
0	NaN	NaN	NaN	NaN	NaN	NaN	NaN	NaN	NaN	NaN	NaN	NaN	NaN	NaN	NaN	NaN	NaN	NaN	NaN	NaN	NaN	NaN	NaN	NaN	NaN	NaN	NaN	NaN	NaN	NaN	NaN	NaN	NaN	NaN	NaN	NaN	NaN	NaN	NaN	NaN	NaN	NaN	NaN	NaN	NaN	NaN	NaN	NaN	NaN
100	159	128	87	138	189	207	189	219	227	234	254	245	215	263	260	284	293	311	301	275	290	294	289	335	345	318	354	344	388	359	381	403	419	384	148	139	134	137	130	121	121	107	119	112	122	130	137	119	122
101	464	423	428	403	442	467	432	449	457	403	466	474	465	520	475	512	518	485	471	510	488	528	513	503	528	546	504	511	523	551	556	514	311	175	174	159	174	174	158	141	155	146	151	149	142	137	139	138	142
102	481	471	481	485	479	495	493	493	498	513	517	520	541	532	532	545	547	563	579	563	577	636	611	536	603	649	622	613	631	659	679	657	655	663	678	667	718	712	690	713	710	708	743	718	730	758	727	745	714
0	504	807	780	780	202	NaN	NaN	NaN	NaN	NaN	NaN	NaN	NaN	NaN	NaN	NaN	NaN	NaN	NaN	NaN	NaN	NaN	NaN	NaN	NaN	NaN	NaN	NaN	NaN	NaN	NaN	NaN	NaN	NaN	NaN	NaN	NaN	NaN	NaN	NaN	NaN	NaN	NaN	NaN	NaN	NaN	NaN	NaN	NaN
103	103	91	139	137	140	145	185	156	168	167	189	214	203	219	242	250	268	78	256	299	297	264	253	344	298	297	294	349	386	151	128	133	149	127	128	120	119	124	112	104	115	123	102	106	109	108	109	104	96
104	335	299	357	309	320	190	375	197	363	228	303	288	251	331	275	334	374	384	385	314	379	396	355	459	364	419	365	394	402	368	400	403	400	377	441	439	434	480	437	459	426	451	421	426	426	342	447	488	414
105	167	147	208	150	161	57	215	77	214	126	177	197	171	277	245	333	362	425	437	320	414	361	356	484	417	527	454	509	517	475	545	563	619	614	735	694	764	812	721	776	710	774	768	747	747	607	782	839	723
106	234	205	253	183	167	74	239	50	203	90	164	182	146	218	173	253	330	341	326	263	348	308	276	371	291	370	281	279	192	12	63	100	100	99	118	115	111	116	118	123	109	112	123	129	112	99	130	128	129
0	111	84	121	57	66	3	NaN	NaN	NaN	NaN	NaN	NaN	NaN	NaN	NaN	NaN	NaN	NaN	NaN	NaN	NaN	NaN	NaN	NaN	NaN	NaN	NaN	NaN	NaN	NaN	NaN	NaN	NaN	NaN	NaN	NaN	NaN	NaN	NaN	NaN	NaN	NaN	NaN	NaN	NaN	NaN	NaN	NaN	NaN
0	1305	1342	1380	1415	1524	1569	1550	1559	1550	1626	1738	1668	1731	1743	1752	1776	1805	1675	1758	1817	1755	1595	1795	1782	1822	1760	1700	1718	1635	1787	1848	1845	1770	1874	1740	1752	1917	1838	1937	1808	1826	1763	1897	1768	1776	1922	1853	1790	2115
0	9	45	8	30	50	74	33	67	58	132	228	151	175	172	196	170	156	64	107	143	75	36	104	65	96	40	25	52	19	34	60	39	22	NaN	NaN	NaN	NaN	NaN	NaN	NaN	NaN	NaN	NaN	NaN	NaN	NaN	NaN	NaN	NaN
107	244	304	258	239	448	285	275	542	288	567	573	568	523	565	604	569	588	508	576	564	354	244	320	270	301	264	221	301	34	103	139	119	76	115	102	86	83	62	102	41	59	36	65	62	25	141	78	58	156
0	549	613	548	552	931	657	607	1070	580	1088	1212	1101	1179	1108	1156	1077	1087	947	975	1082	708	588	719	666	752	649	579	680	NaN	NaN	NaN	NaN	NaN	NaN	NaN	NaN	NaN	NaN	NaN	NaN	NaN	NaN	NaN	NaN	NaN	NaN	NaN	NaN	NaN
0	548	586	500	525	1074	732	601	1145	608	1167	1327	1177	1200	1222	1290	1196	1233	1024	1114	1172	779	620	801	716	813	706	624	722	685	780	NaN	NaN	NaN	NaN	NaN	NaN	NaN	NaN	NaN	NaN	NaN	NaN	NaN	NaN	NaN	NaN	NaN	NaN	NaN
0	16	2	9	NaN	NaN	NaN	NaN	NaN	NaN	NaN	NaN	NaN	NaN	NaN	NaN	NaN	NaN	NaN	NaN	NaN	NaN	NaN	NaN	NaN	NaN	NaN	NaN	NaN	NaN	NaN	NaN	NaN	NaN	NaN	NaN	NaN	NaN	NaN	NaN	NaN	NaN	NaN	NaN	NaN	NaN	NaN	NaN	NaN	NaN
0	47	4	1	NaN	NaN	NaN	NaN	NaN	NaN	NaN	NaN	NaN	NaN	NaN	NaN	NaN	NaN	NaN	NaN	NaN	NaN	NaN	NaN	NaN	NaN	NaN	NaN	NaN	NaN	NaN	NaN	NaN	NaN	NaN	NaN	NaN	NaN	NaN	NaN	NaN	NaN	NaN	NaN	NaN	NaN	NaN	NaN	NaN	NaN
108	284	264	260	274	112	126	171	272	329	356	427	397	428	471	510	532	594	551	616	644	665	669	723	676	695	712	725	748	757	683	764	746	763	752	731	769	770	764	769	723	739	717	738	753	706	729	715	732	822
0	NaN	NaN	NaN	NaN	NaN	NaN	NaN	NaN	NaN	NaN	NaN	NaN	NaN	NaN	NaN	NaN	NaN	NaN	NaN	NaN	NaN	NaN	NaN	NaN	NaN	NaN	NaN	NaN	NaN	NaN	NaN	NaN	NaN	NaN	NaN	NaN	NaN	NaN	NaN	NaN	NaN	NaN	NaN	NaN	NaN	NaN	NaN	NaN	NaN
109	1136	1177	1184	1009	1019	952	1039	1037	989	916	963	933	899	953	960	947	998	927	976	949	966	947	964	944	922	982	966	978	993	929	970	923	943	950	976	970	955	988	971	1004	987	1015	1020	1061	1028	1036	1029	1005	1022
0	3	3	4	NaN	NaN	NaN	NaN	NaN	NaN	NaN	NaN	NaN	NaN	NaN	NaN	NaN	NaN	NaN	NaN	NaN	NaN	NaN	NaN	NaN	NaN	NaN	NaN	NaN	NaN	NaN	NaN	NaN	NaN	NaN	NaN	NaN	NaN	NaN	NaN	NaN	NaN	NaN	NaN	NaN	NaN	NaN	NaN	NaN	NaN
110	1518	1406	1467	1283	1351	1355	1298	1293	1240	1226	1317	1209	1206	1228	1190	1150	1142	1153	533	499	1191	1150	1075	391	375	400	367	384	174	175	231	264	282	295	348	384	467	501	493	562	569	598	621	634	591	648	686	666	678
0	1	NaN	NaN	NaN	NaN	NaN	NaN	NaN	NaN	NaN	NaN	NaN	NaN	NaN	NaN	NaN	NaN	NaN	NaN	NaN	NaN	NaN	NaN	NaN	NaN	NaN	NaN	NaN	NaN	NaN	NaN	NaN	NaN	NaN	NaN	NaN	NaN	NaN	NaN	NaN	NaN	NaN	NaN	NaN	NaN	NaN	NaN	NaN	NaN
111	347	411	389	373	661	362	392	573	429	660	613	646	575	558	580	605	616	632	636	621	510	448	473	494	457	458	436	451	531	506	509	493	502	550	550	528	207	146	142	121	120	127	138	143	137	165	155	148	174
112	505	516	517	546	528	513	506	516	526	514	519	535	529	565	531	544	545	543	571	551	567	565	589	590	578	584	602	592	580	586	594	567	581	608	617	578	605	615	619	627	673	636	658	629	673	650	649	662	666
0	NaN	NaN	NaN	NaN	NaN	NaN	NaN	NaN	NaN	NaN	NaN	NaN	NaN	NaN	NaN	NaN	NaN	NaN	NaN	NaN	NaN	NaN	NaN	NaN	NaN	NaN	NaN	NaN	NaN	NaN	NaN	NaN	NaN	NaN	NaN	NaN	NaN	NaN	NaN	NaN	NaN	NaN	NaN	NaN	NaN	NaN	NaN	NaN	NaN
113	702	666	638	633	666	674	689	692	720	721	718	724	748	782	765	809	791	825	850	847	875	875	860	862	863	893	873	896	873	861	852	860	873	894	910	898	878	925	901	915	909	899	926	897	868	859	870	872	867
114	725	720	740	703	1117	763	767	1112	755	1116	1088	1096	1079	1106	1107	1083	1168	1162	1174	1134	847	839	866	879	853	867	849	879	872	891	952	875	883	893	899	774	494	340	299	279	245	258	251	249	268	267	258	270	272
0	973	955	960	1034	1182	1019	1022	1106	992	1111	1110	1085	1081	1101	1094	1071	1113	1082	1016	486	345	286	289	266	281	275	139	124	138	177	216	258	288	321	370	388	410	447	440	454	442	426	430	465	451	469	220	189	218
115	474	458	497	487	510	485	509	507	526	535	544	545	568	562	541	537	535	610	591	590	621	616	644	620	614	610	614	609	617	654	614	598	599	630	662	613	670	634	676	668	651	698	675	678	653	682	678	689	629
0	1677	1471	1499	1319	1539	1343	1588	1476	1309	1332	1471	1352	1363	1341	1407	1296	1362	1330	1309	1311	1309	1321	1357	1223	1365	1397	1464	1474	1439	1402	1579	1569	1577	1502	1440	1361	1445	1459	1385	1373	1374	1400	1371	1308	596	442	415	407	415
116	768	785	787	734	760	754	820	761	758	768	751	762	749	755	778	778	812	824	792	812	823	847	862	843	837	900	888	891	905	867	900	884	880	931	933	874	903	921	871	900	865	904	881	889	824	809	782	791	786
117	609	627	633	662	677	673	692	702	718	697	708	685	674	716	688	708	732	755	768	743	778	780	798	794	818	804	824	813	813	792	795	812	802	833	848	852	832	892	868	892	898	888	898	891	911	931	905	882	900
0	3	2	NaN	NaN	NaN	NaN	NaN	NaN	NaN	NaN	NaN	NaN	NaN	NaN	NaN	NaN	NaN	NaN	NaN	NaN	NaN	NaN	NaN	NaN	NaN	NaN	NaN	NaN	NaN	NaN	NaN	NaN	NaN	NaN	NaN	NaN	NaN	NaN	NaN	NaN	NaN	NaN	NaN	NaN	NaN	NaN	NaN	NaN	NaN
118	452	461	474	505	499	533	521	507	524	530	516	518	511	571	582	584	604	606	619	603	590	594	574	611	586	633	572	609	640	633	617	605	606	621	623	634	659	651	638	659	672	652	681	635	678	652	672	688	672
0	900	885	926	673	897	844	919	898	848	840	887	828	789	804	892	777	833	884	899	924	981	916	943	1019	954	956	1005	987	1025	1006	1044	1030	1009	1016	1075	1073	1101	1130	1079	1098	1121	1094	1103	1102	1129	1119	1116	1093	1096
0	739	669	725	777	900	773	789	896	785	884	892	875	875	900	883	869	891	906	970	958	896	894	925	908	918	945	962	944	944	926	952	961	941	923	904	913	900	938	982	983	1061	1037	1055	1065	1096	1094	1067	1087	1051
119	666	527	509	453	429	525	418	487	374	504	646	496	536	527	611	487	546	258	125	142	111	65	90	46	104	71	51	87	42	92	125	104	113	89	89	104	100	88	90	59	116	82	111	124	134	220	165	200	345
120	566	572	594	600	651	668	674	683	755	763	350	776	768	778	778	787	806	783	809	777	883	821	837	854	864	846	844	873	842	905	875	910	868	895	900	391	432	600	314	276	255	242	267	133	120	161	187	226	237
0	769	751	814	831	837	820	825	837	891	869	897	913	870	915	893	855	876	879	936	914	917	875	881	924	910	917	936	920	930	897	925	914	883	901	954	968	951	964	1009	993	911	885	947	888	883	1004	949	964	978
121	625	281	634	676	687	707	706	681	741	751	776	823	798	812	835	842	841	837	873	829	895	873	887	895	861	898	880	955	961	937	939	975	996	1037	1082	1034	1074	1119	1044	1078	1100	1085	1097	1123	1081	1073	1111	1091	1038
0	657	612	675	747	765	745	753	807	791	802	839	799	819	813	803	838	849	862	844	842	846	872	868	858	860	827	896	868	887	884	911	934	918	917	918	961	978	985	916	918	934	916	955	919	940	991	988	985	981
122	597	602	626	604	666	618	695	672	661	705	666	698	717	699	711	754	753	742	737	740	753	773	781	773	784	781	754	766	809	811	771	788	771	830	926	859	869	866	949	948	928	948	976	926	945	916	981	940	991
0	668	675	725	735	761	768	748	797	744	832	817	786	809	827	835	816	874	872	897	896	842	848	831	877	821	834	855	893	878	842	859	891	903	870	924	929	923	894	917	957	929	938	935	887	883	956	938	926	912
0	340	313	354	365	385	399	403	442	434	467	461	451	495	479	526	483	515	520	538	548	548	552	550	567	560	578	581	607	566	581	596	558	588	570	583	655	648	702	706	688	695	667	675	641	655	664	676	721	730
0	874	886	946	1018	1007	935	965	984	927	992	1018	1009	980	958	976	988	1038	1040	1011	1045	1009	978	995	1025	982	1025	1011	1024	1042	987	991	1004	1010	1010	1034	1003	1043	996	974	1017	1001	964	969	948	956	986	785	429	326
123	524	539	543	558	553	543	561	550	573	561	610	564	586	627	598	615	627	618	633	616	665	653	672	683	675	686	694	695	689	691	743	681	687	712	716	702	717	730	717	710	685	694	687	707	718	732	729	740	739
0	482	453	530	686	594	602	663	686	676	650	698	671	686	686	712	716	740	708	743	735	761	727	775	752	797	759	778	851	751	814	793	828	799	825	772	808	831	849	776	812	788	799	776	761	802	804	805	770	774
124	1175	1145	1231	1314	1253	1144	1302	1288	1204	1126	1182	1077	531	341	325	329	335	183	214	290	418	473	489	530	531	543	556	595	653	639	655	659	657	670	692	712	731	792	790	815	832	781	798	819	816	813	830	805	813
0	605	621	660	502	706	655	697	669	657	678	700	675	687	703	704	731	705	711	732	671	738	695	657	710	679	673	701	701	730	717	702	674	752	745	702	722	741	789	760	734	780	769	760	759	741	761	777	770	838
0	573	571	589	558	566	565	549	557	563	603	659	661	634	618	673	689	692	717	750	752	733	772	797	801	780	804	793	815	821	799	846	829	825	823	835	822	823	831	834	828	827	803	814	849	819	855	823	837	840
125	1294	1271	1368	1161	1430	1235	1409	1363	1257	1283	1324	1276	1311	1301	1390	1344	1356	1353	1292	530	355	360	318	323	317	153	126	126	224	246	308	404	437	516	516	513	441	472	481	520	552	577	622	592	614	672	664	657	682
126	574	570	574	560	640	648	664	635	642	666	651	678	686	685	754	735	728	731	799	764	781	737	733	811	743	771	751	802	845	794	805	722	266	265	218	205	196	208	190	188	207	191	217	197	211	215	218	224	225
0	537	450	496	559	553	610	604	607	632	639	671	679	673	699	714	658	783	779	772	805	829	796	864	871	802	865	892	929	905	940	957	904	953	941	928	984	1045	1079	1053	986	1061	1030	1033	985	987	1028	1030	1036	1016
0	647	614	696	732	726	776	837	807	886	845	907	977	985	928	1023	1000	1080	1062	1087	1128	1112	1153	1121	1124	1146	1155	1152	1201	1207	1189	1225	1261	1232	1285	1287	1296	1290	1281	1261	1290	1253	1288	1323	1252	1352	1403	1365	1356	1376
0	638	610	616	693	687	743	730	768	808	815	821	766	852	838	896	861	934	895	991	915	944	989	995	1050	1034	1022	1015	1102	1117	1167	1162	1170	1172	1150	1122	1170	1228	1258	1237	1228	1304	1306	1203	1181	1208	1276	1233	1246	1206
0	1926	1916	1942	2364	2171	2080	2277	2417	2376	2142	2317	2240	2214	2247	2224	2330	2207	2306	2484	2414	2318	2563	2465	2534	2335	2471	2550	2533	2541	2709	2454	1332	621	582	535	560	543	548	546	283	287	321	371	515	617	723	792	851	883
0	1673	1650	1674	1809	1820	1754	1815	1803	1945	1781	1822	1833	1864	1824	1843	1918	1933	2048	2034	1940	2068	2131	2028	2080	2173	2273	2169	2193	2198	2170	2209	2297	2245	2228	2272	2280	2296	2485	2283	2427	2498	2352	668	602	565	560	535	525	522
0	721	667	749	791	819	843	884	950	836	972	978	1035	1034	1032	1033	1071	1072	1107	1091	1171	1170	1142	1234	1272	1192	1239	1226	NaN	NaN	NaN	NaN	NaN	NaN	NaN	NaN	NaN	NaN	NaN	NaN	NaN	NaN	NaN	NaN	NaN	NaN	NaN	NaN	NaN	NaN
127	996	995	1068	1138	1128	1136	1217	1161	1129	1150	1159	1265	1217	1202	1237	1295	1363	1359	1320	1346	1320	1332	1358	1409	1336	1438	1479	1439	1437	1460	1485	1461	1503	1484	1562	1531	1512	1529	1616	1553	1549	1530	1554	1533	1581	1583	1557	1523	1539
0	710	737	716	709	763	780	778	810	805	826	788	800	806	814	836	823	887	892	897	914	953	793	304	262	247	258	245	251	92	94	119	138	170	216	257	232	237	254	270	295	294	332	321	340	353	387	386	431	428
128	913	910	937	903	933	923	969	981	959	1047	1027	1059	1046	1059	1068	1104	1146	1176	1209	1204	1215	1224	1291	1296	1204	1298	1253	1346	1286	1385	1339	1340	1357	1421	1383	1360	1339	1385	1462	1359	1406	1429	1505	1512	1486	1374	1480	1454	1409
0	886	719	813	837	882	847	884	923	915	957	946	929	966	1057	1068	1083	1024	1040	1095	1056	1097	1131	1167	1133	527	1184	NaN	NaN	NaN	NaN	NaN	NaN	NaN	NaN	NaN	NaN	NaN	NaN	NaN	NaN	NaN	NaN	NaN	NaN	NaN	NaN	NaN	NaN	NaN
0	169	86	67	20	29	111	38	90	21	98	219	132	137	126	228	130	216	57	87	114	63	8	74	15	102	29	16	74	40	60	103	84	78	28	36	57	49	60	57	11	64	14	68	36	19	123	34	29	177
0	1701	1689	1647	1706	1645	1700	1598	1631	1718	1630	1722	1764	1773	1751	1765	1792	1763	1818	1811	1821	1798	1842	1816	1906	1877	1854	1957	1900	1800	1749	1755	1724	1811	1779	1812	1831	1862	1965	1966	2015	2079	2141	2140	2147	2124	2137	2090	2088	2050
0	600	616	645	694	729	757	786	832	836	861	853	838	857	875	907	904	909	908	917	932	910	911	916	1057	1046	998	970	1053	1069	1112	1080	1026	954	927	977	1032	1047	1041	1030	1021	1040	1077	1135	1082	1104	1067	1099	1080	1063
129	341	345	427	520	558	589	660	660	683	692	661	681	647	677	686	721	826	874	830	907	865	810	858	841	823	654	474	302	226	206	197	213	203	203	192	195	184	174	179	164	165	180	176	175	174	183	165	168	185
0	898	781	831	897	925	915	911	912	968	951	989	996	1061	1032	1075	1095	1035	1092	1090	1161	1158	1150	1241	1232	1193	1253	1229	1245	1243	1277	1281	1236	1387	1265	1256	1280	1348	1308	1292	1389	1400	1318	1376	1407	1379	1402	665	1339	1393
130	324	362	401	423	440	464	469	521	530	594	618	634	645	681	682	712	724	715	732	748	729	737	698	334	223	234	232	224	223	205	221	224	197	201	199	172	171	174	172	158	162	158	154	142	144	164	151	164	191
0	1645	1706	1714	1679	1781	1707	1780	1698	1828	1787	1763	1766	1754	1785	1791	1804	1858	1771	1786	1803	1735	1601	554	389	357	360	384	456	292	45	190	297	348	386	396	422	435	466	478	514	528	547	557	596	591	605	607	628	649
131	779	784	800	806	795	823	787	856	866	865	853	895	914	899	936	924	884	955	915	905	979	966	973	961	965	952	943	964	963	983	960	929	968	940	973	964	972	970	1013	985	1002	992	988	1001	981	1026	1008	988	1042
132	783	752	751	762	814	798	777	819	808	802	849	821	902	867	916	908	894	925	907	900	908	894	908	896	881	919	896	928	890	893	877	917	921	939	932	909	907	943	956	923	972	918	968	944	948	957	960	946	975
133	804	781	799	747	767	851	893	753	787	813	816	878	827	880	822	850	901	890	881	859	875	839	849	898	867	883	842	829	858	872	860	880	870	865	880	880	859	877	887	921	911	931	927	914	923	924	919	922	924
0	713	755	726	743	764	714	742	769	776	781	779	765	785	759	802	801	808	793	800	799	803	790	802	809	805	799	794	771	787	797	831	833	836	826	850	821	852	853	863	852	853	861	828	859	818	851	836	868	884
134	842	833	806	821	876	916	970	951	947	898	969	951	920	880	959	954	976	982	967	945	986	983	988	927	957	1031	982	989	973	987	977	935	955	932	889	872	822	845	830	818	815	805	760	806	693	236	227	219	235
135	866	793	828	812	917	947	958	1012	1109	1111	1089	1139	1147	1198	1203	1286	1294	1299	1320	1313	1371	1364	1404	1347	1355	1333	1383	1418	1411	1362	1469	1450	1517	1465	1410	1438	1473	1101	488	379	361	363	381	362	375	349	352	358	329
136	1146	1213	1128	1152	1247	1275	1313	1484	1510	1465	1518	1555	1609	1593	1634	1701	1746	1703	1628	1707	1628	1659	1650	1711	1626	1616	1586	1465	1505	1498	1753	1819	1853	1850	1835	1885	1899	1811	1727	1737	1847	1809	1851	1859	1766	1804	1814	1725	1847
0	804	795	765	790	810	845	847	871	871	898	893	907	896	903	945	937	917	906	931	929	918	924	891	36	138	62	198	173	135	NaN	NaN	NaN	NaN	NaN	NaN	NaN	NaN	NaN	NaN	NaN	NaN	NaN	NaN	NaN	NaN	NaN	NaN	NaN	NaN
137	1060	1062	1083	1062	1143	1134	1209	1272	1310	1251	1354	1295	1284	1343	1348	1381	1440	1446	1368	1504	1487	1441	1467	1446	1568	1497	1499	1537	1496	1473	1475	1498	1599	1520	1505	1579	1544	1613	1736	1666	1682	1648	1611	1679	1364	395	384	369	354
138	553	518	559	538	553	567	579	592	597	620	609	600	633	618	656	643	675	686	675	690	710	689	697	725	703	699	741	732	734	735	757	769	754	751	778	814	793	781	785	804	842	734	711	824	787	795	726	547	242
0	1127	1079	1075	995	1052	1023	1066	1085	1025	1072	1130	1104	1191	1109	1278	1234	1187	1212	1255	1230	1294	1213	1258	1213	1211	1280	1183	1219	1135	1170	1262	1278	1260	1290	1253	1303	1279	1286	1223	1257	1227	1251	1238	1220	1236	1236	1141	1200	1145
0	257	138	120	68	63	94	33	73	25	89	170	98	99	90	152	91	148	68	111	148	88	70	103	43	88	50	15	51	15	40	41	55	57	18	17	34	24	53	29	6	40	9	48	42	27	116	34	73	200
0	1441	1305	1317	1384	1390	1355	1356	1335	1353	1337	1345	1307	1369	1332	559	1337	1314	581	1285	1332	1337	1313	1340	1346	1445	1468	1375	1404	1444	1369	1414	1418	1418	1392	1360	1444	1302	1274	1239	1219	1154	1133	1145	1163	1137	1103	1112	1117	1061
139	619	637	636	586	618	635	632	598	638	641	651	646	664	656	661	640	666	661	663	663	669	668	684	680	687	696	674	681	715	679	700	720	710	710	724	710	725	746	767	760	787	750	776	764	772	779	800	790	783
140	566	594	583	522	509	500	508	540	510	445	436	421	472	506	585	591	625	611	586	606	586	557	583	560	598	612	621	635	641	665	675	669	718	694	709	699	672	686	663	681	742	723	762	707	712	734	715	760	753
141	535	572	548	504	565	555	543	547	537	524	517	527	518	497	478	547	521	543	537	538	543	581	572	576	629	636	634	652	655	631	656	647	652	682	678	671	701	669	665	694	687	692	733	677	668	694	689	684	704
0	4	NaN	NaN	NaN	NaN	NaN	NaN	NaN	NaN	NaN	NaN	NaN	NaN	NaN	NaN	NaN	NaN	NaN	NaN	NaN	NaN	NaN	NaN	NaN	NaN	NaN	NaN	NaN	NaN	NaN	NaN	NaN	NaN	NaN	NaN	NaN	NaN	NaN	NaN	NaN	NaN	NaN	NaN	NaN	NaN	NaN	NaN	NaN	NaN
0	1669	1606	1714	1806	1876	1918	1769	1803	1802	1845	1854	1819	1932	1811	1899	1847	1897	1919	1964	1877	1948	1927	2054	1950	1973	2038	1994	1869	592	504	495	489	479	462	486	449	452	478	218	240	249	277	356	469	580	604	654	692	690
142	1151	1106	1209	1223	1268	1256	1268	1312	1346	1306	1420	1403	1423	1404	1368	1444	1489	1458	1467	1455	1459	1433	1494	1514	1468	1477	1504	1512	1517	1564	1535	1523	1508	1509	1513	1537	1508	1500	1482	1516	1482	1463	1514	1499	1489	1492	1515	1514	1538
143	105	141	136	136	162	215	255	284	278	273	290	276	304	303	279	283	282	300	327	312	334	341	359	388	382	412	419	433	454	470	450	465	477	487	495	230	200	176	176	176	198	201	181	175	169	179	175	215	217
144	1138	1069	1085	1034	1012	1108	1005	1112	955	1115	1343	1185	1297	1152	1255	1195	1331	1071	1154	1260	1174	1089	1238	1115	1213	1160	1031	1168	1068	1207	1259	1257	1246	1194	1118	1222	1219	1275	1239	1174	1277	1217	1327	1316	1274	1424	1298	1288	1551
0	1293	1266	1255	1238	1299	1262	1238	1226	1322	1369	1335	1364	1348	1381	1413	1417	1444	1494	1514	1510	1475	1455	1567	1561	1512	1474	546	463	432	444	446	415	428	462	206	244	267	343	379	419	530	589	620	665	661	681	759	810	840
145	125	134	148	145	161	187	201	214	234	254	282	294	320	342	361	308	344	347	363	367	391	409	405	416	449	472	515	513	495	497	519	513	496	470	194	125	131	148	122	143	132	132	134	119	119	128	132	140	123
146	480	470	454	497	530	566	480	581	574	552	554	529	592	596	570	562	593	534	641	667	579	625	655	648	437	143	128	117	130	113	134	120	135	155	148	134	139	154	133	159	136	141	148	132	133	153	165	145	144
147	414	384	378	399	494	495	517	486	529	541	507	541	522	548	545	547	580	567	539	539	520	549	617	558	480	356	305	174	137	138	148	134	127	129	129	134	117	146	137	160	151	138	126	129	131	151	143	132	146
0	1012	1044	980	1012	NaN	NaN	NaN	NaN	NaN	NaN	NaN	NaN	NaN	NaN	NaN	NaN	NaN	NaN	NaN	NaN	NaN	NaN	NaN	NaN	NaN	NaN	NaN	NaN	NaN	NaN	NaN	NaN	NaN	NaN	NaN	NaN	NaN	NaN	NaN	NaN	NaN	NaN	NaN	NaN	NaN	NaN	NaN	NaN	NaN
0	599	648	657	621	569	673	655	661	650	700	694	709	732	720	669	686	671	703	775	706	711	700	710	698	842	770	747	791	793	787	801	778	743	748	704	739	711	725	688	688	708	704	728	673	672	680	704	671	694
148	524	490	498	482	545	491	501	519	567	536	549	561	607	577	604	601	564	582	599	566	569	617	596	584	663	627	721	615	649	642	669	712	646	683	708	686	673	705	743	715	686	682	744	691	719	732	770	779	783
149	617	588	552	604	601	601	579	542	547	518	567	640	608	612	609	619	613	636	669	658	656	686	716	718	725	723	752	755	716	771	741	796	750	800	827	822	844	882	824	840	866	836	848	829	899	894	909	871	859
0	1731	1859	1784	1858	1907	1949	1892	1959	1912	1914	1999	1967	1993	1964	1975	1992	2006	2022	2034	2021	2001	2055	2060	2008	2026	2022	2006	2014	2019	2052	2025	1995	2035	2048	2037	2083	2122	2104	2087	2094	2077	2090	2097	2065	2114	2077	2092	2054	2095
150	1128	1153	1121	1122	1137	1156	1248	1241	1201	1223	1231	1154	1187	1195	1136	1130	1142	1130	1108	1111	1125	1096	1116	1117	1109	1079	1072	1127	1096	1035	1049	1124	1068	973	466	344	315	322	327	307	322	155	167	170	186	253	320	347	377
151	990	938	930	931	925	973	965	973	955	971	979	989	976	948	961	994	969	1008	991	1015	1054	1023	1033	993	1012	1033	1015	1062	1024	1059	1062	1109	1136	1105	1084	1108	1082	1149	1105	1135	1107	1133	1161	1161	1144	1185	1204	1229	1201
152	1110	1085	1102	1097	1143	1128	1192	1162	1221	1233	1212	1194	1248	1236	1274	1264	1278	1270	1296	1306	1281	1264	1304	1289	1318	1282	1258	1284	1279	1262	1289	1261	1296	1275	1263	1271	1292	1279	1275	1315	1293	1278	1347	1332	1305	1318	1316	1334	1334
0	124	57	46	14	19	61	26	82	24	93	207	104	134	112	178	116	191	57	86	115	72	29	69	21	87	60	41	75	22	77	75	72	66	NaN	NaN	NaN	NaN	NaN	NaN	NaN	NaN	NaN	NaN	NaN	NaN	NaN	NaN	NaN	NaN
0	247	218	190	216	207	238	221	227	213	222	237	226	221	228	238	226	246	233	238	229	231	225	233	248	222	245	227	242	261	266	231	193	37	58	39	53	12	74	48	28	28	25	8	9	37	49	16	41	31
153	374	317	293	401	426	504	520	541	582	587	630	637	674	693	725	767	748	775	757	808	793	796	800	784	765	780	755	760	790	787	783	827	818	826	834	854	856	870	904	935	919	951	924	953	957	931	979	958	962
154	513	497	481	483	500	515	526	517	525	504	557	581	678	668	671	684	662	691	632	624	649	671	672	684	704	730	780	789	783	791	830	845	868	854	882	889	865	880	883	912	880	876	867	907	885	874	874	883	931
0	677	722	677	693	736	710	721	686	682	696	693	705	NaN	NaN	NaN	NaN	NaN	NaN	NaN	NaN	NaN	NaN	NaN	NaN	NaN	NaN	NaN	NaN	NaN	NaN	NaN	NaN	NaN	NaN	NaN	NaN	NaN	NaN	NaN	NaN	NaN	NaN	NaN	NaN	NaN	NaN	NaN	NaN	NaN
0	592	577	555	572	598	630	598	572	585	577	604	578	576	553	540	557	564	608	605	575	610	596	639	613	569	608	601	599	582	584	546	561	545	527	517	517	510	499	502	517	496	487	491	498	471	484	463	450	461
155	252	247	270	280	306	308	322	360	375	404	418	413	398	387	389	366	387	434	408	430	453	467	440	468	464	468	450	484	465	458	469	465	466	474	490	483	470	461	465	479	543	572	552	480	258	165	147	141	124
0	895	902	901	881	918	401	372	874	888	859	908	924	903	887	892	922	883	NaN	NaN	NaN	NaN	NaN	NaN	NaN	NaN	NaN	NaN	NaN	NaN	NaN	NaN	NaN	NaN	NaN	NaN	NaN	NaN	NaN	NaN	NaN	NaN	NaN	NaN	NaN	NaN	NaN	NaN	NaN	NaN
156	269	258	262	270	279	258	264	276	298	277	278	288	310	354	392	379	357	359	345	357	372	384	422	425	430	440	444	445	474	422	423	445	409	468	479	467	461	458	440	379	304	190	158	132	143	130	124	117	117
157	829	810	809	780	793	788	824	813	855	845	810	863	848	872	850	868	901	896	873	840	879	893	872	893	945	921	936	896	963	949	951	957	977	983	1019	983	978	1027	1076	1080	1097	1071	1057	294	247	235	205	250	223
158	556	604	556	594	592	575	593	627	641	626	667	663	713	711	686	690	724	745	728	758	742	711	733	751	746	728	720	774	755	766	757	779	774	779	786	768	848	816	814	819	813	816	818	853	863	866	857	855	861
159	965	976	998	1039	1016	989	1033	469	1071	1083	1070	1095	471	1013	1079	1134	1116	1045	1038	1034	1045	1015	1026	1025	1038	1068	1142	1148	1123	1142	1105	1106	1077	1080	1072	1082	1087	1083	1133	1154	1226	1260	1225	1137	1176	1199	1198	1204	1151
0	877	853	850	889	818	841	873	861	877	905	895	910	931	922	936	884	897	974	943	938	979	958	918	927	957	928	893	885	911	991	930	994	975	971	1011	998	1016	982	497	297	291	267	267	267	284	130	111	133	187
160	455	420	395	391	393	424	415	412	435	465	457	472	466	459	496	532	495	491	514	520	531	555	520	535	529	570	583	561	566	536	577	575	577	568	593	549	579	579	532	535	566	593	673	614	570	624	593	607	618
161	573	591	611	573	600	615	621	628	626	646	648	620	635	629	632	663	623	636	680	691	697	664	698	680	693	722	719	738	678	693	667	689	705	725	726	698	708	731	730	739	764	759	734	756	744	725	742	727	730
162	305	369	339	357	373	412	406	442	447	509	443	545	446	532	539	592	566	600	588	614	655	642	652	661	713	701	655	666	707	645	701	743	717	754	796	790	564	191	184	172	169	168	156	148	157	151	150	159	158
163	543	513	538	516	478	533	522	535	487	531	525	518	508	533	572	516	537	539	553	554	534	555	539	535	543	544	575	543	532	575	554	583	566	539	602	597	603	612	607	599	642	617	622	644	623	672	646	609	454
0	809	843	844	902	930	880	970	971	1025	971	975	1033	981	945	945	1009	1001	985	1074	1006	1018	1020	1018	1043	1009	1035	970	964	1010	994	1065	1009	1034	1078	1079	1062	1049	1045	1054	1044	1064	1147	1087	1030	1121	1083	1128	1099	1133
164	393	378	424	458	441	487	514	596	554	555	574	596	621	620	592	652	659	691	689	707	772	717	732	764	738	764	766	779	829	768	783	835	812	817	890	901	871	914	871	886	1007	983	960	984	1048	941	978	1080	1019
0	788	803	866	806	771	797	774	854	797	842	999	863	865	886	973	918	983	870	912	947	896	881	898	854	927	471	667	350	306	347	307	304	312	318	169	135	126	135	166	182	195	233	253	298	308	375	385	373	357
0	844	NaN	NaN	NaN	NaN	NaN	NaN	NaN	NaN	NaN	NaN	NaN	NaN	NaN	NaN	NaN	NaN	NaN	NaN	NaN	NaN	NaN	NaN	NaN	NaN	NaN	NaN	NaN	NaN	NaN	NaN	NaN	NaN	NaN	NaN	NaN	NaN	NaN	NaN	NaN	NaN	NaN	NaN	NaN	NaN	NaN	NaN	NaN	NaN
0	1112	1117	1094	1061	1083	1072	1068	1078	1097	1108	1089	1133	1161	1158	1129	1150	1166	1166	1160	1161	1157	1188	1215	1176	1213	1218	1219	1268	1257	1281	1295	1290	1295	1282	1297	1227	1298	1299	1295	1331	1278	1308	1277	1267	1292	1281	1285	1238	1238
165	498	473	464	489	495	487	510	512	513	512	514	503	488	498	520	540	564	571	542	562	573	577	584	594	600	595	612	629	608	618	621	619	655	636	645	664	643	672	651	640	615	470	303	250	182	182	175	165	173
0	1226	2288	2285	2208	2237	2300	2313	2279	2310	2386	2340	2299	2319	2258	1115	NaN	NaN	NaN	NaN	NaN	NaN	NaN	NaN	NaN	NaN	NaN	NaN	NaN	NaN	NaN	NaN	NaN	NaN	NaN	NaN	NaN	NaN	NaN	NaN	NaN	NaN	NaN	NaN	NaN	NaN	NaN	NaN	NaN	NaN
0	996	1005	951	956	953	978	958	960	957	962	975	978	957	999	996	973	960	983	982	939	959	968	1001	1002	996	990	1025	1051	1034	1036	1047	1050	1016	1035	1054	1050	1042	1070	1057	1071	1040	1048	1076	1060	1081	1089	1083	1064	1061
166	496	488	531	544	534	534	495	474	468	474	466	480	498	494	520	521	524	558	551	555	580	555	590	619	641	656	633	655	660	645	669	664	660	654	686	690	717	734	711	730	733	729	738	772	752	769	781	786	765
167	884	906	860	901	877	944	942	906	961	972	997	969	1011	977	1025	993	1013	1031	1038	1010	998	1003	1024	1027	1010	1041	1019	1005	1044	1040	1023	989	1030	1011	986	1048	1035	1025	1027	1049	1022	975	941	811	418	230	223	226	249
0	686	655	663	648	664	654	668	726	784	799	794	780	826	804	845	815	837	845	818	843	806	841	791	780	817	792	804	807	854	830	937	975	992	961	1021	1004	978	1004	981	1044	1104	1118	1040	1077	1072	1048	1001	993	1052
168	996	913	978	976	1009	976	1051	1009	1034	979	866	984	967	947	921	997	1003	1089	1066	1056	1059	1079	1125	1083	1072	1100	1102	1137	1104	1107	1091	1082	1108	1116	1083	1122	1135	1129	1147	1116	1130	1115	1156	1153	1131	1147	1137	1138	1036
0	989	900	1001	966	944	878	967	867	978	869	707	839	823	820	788	831	856	987	948	896	1010	1040	985	1017	949	1011	1039	1041	1105	1020	981	968	826	89	28	5	2	NaN	NaN	NaN	NaN	NaN	NaN	NaN	NaN	NaN	NaN	NaN	NaN
0	359	234	311	257	243	230	243	206	266	204	137	183	167	169	174	214	240	269	258	252	276	338	262	265	268	280	307	329	314	297	289	289	303	299	318	308	287	317	256	309	311	330	323	336	369	262	298	325	182
169	568	459	637	595	583	503	637	507	756	525	332	483	420	452	398	488	477	721	660	558	717	868	646	757	650	791	883	764	835	751	656	690	678	705	827	750	737	795	700	860	827	899	806	855	975	686	832	930	492
0	114	52	150	112	74	10	92	16	151	NaN	NaN	NaN	NaN	NaN	NaN	NaN	NaN	NaN	NaN	NaN	NaN	NaN	NaN	NaN	NaN	NaN	NaN	NaN	NaN	NaN	NaN	NaN	NaN	NaN	NaN	NaN	NaN	NaN	NaN	NaN	NaN	NaN	NaN	NaN	NaN	NaN	NaN	NaN	NaN
0	NaN	NaN	NaN	NaN	NaN	NaN	NaN	NaN	NaN	NaN	NaN	NaN	NaN	NaN	NaN	NaN	NaN	NaN	NaN	NaN	NaN	NaN	NaN	NaN	NaN	NaN	NaN	NaN	NaN	NaN	NaN	NaN	NaN	NaN	NaN	NaN	NaN	NaN	NaN	NaN	NaN	NaN	NaN	NaN	NaN	NaN	NaN	NaN	NaN
170	289	331	324	357	382	472	396	500	345	452	395	396	367	450	354	310	461	503	396	453	435	410	376	348	348	311	408	380	342	396	422	418	333	430	426	304	268	343	411	381	344	408	378	83	156	122	50	57	93
0	271	328	288	284	286	868	816	864	311	827	758	729	699	799	257	238	779	830	727	814	804	709	654	656	700	633	696	709	661	690	775	809	643	765	747	638	580	666	738	716	758	525	531	424	502	503	438	381	437
171	219	259	223	207	204	479	428	504	185	429	311	306	272	307	87	78	308	341	267	348	343	238	219	196	205	206	248	255	220	201	288	280	183	279	305	178	134	194	251	213	204	261	217	117	223	196	134	102	147
172	1944	1851	1617	1855	1790	1904	1743	1864	1852	1911	1629	1758	1744	1825	1832	1866	1772	1895	1867	1953	1939	1830	1884	1871	1839	2290	1931	2271	2239	1855	2266	2073	2276	2331	2363	2313	2240	2270	2074	2457	2066	2479	2108	2141	2234	2199	1965	2095	2285
173	2754	2816	2315	2695	2399	2436	2369	2257	2537	2414	2384	2398	2343	2456	2282	2514	2541	2507	2658	2427	2303	2456	2462	2643	2654	2639	2503	2644	2700	2519	2746	2720	2612	2635	2549	2690	2621	2674	2788	2798	2567	2693	2581	2645	2821	2679	2706	2787	2880
174	442	467	472	475	534	601	647	655	697	710	725	756	710	811	744	753	730	778	809	841	803	853	738	863	808	802	832	842	809	792	773	797	505	237	227	229	249	247	254	263	273	277	272	275	266	310	298	247	218
175	486	489	499	518	511	529	570	587	592	601	610	599	636	596	616	650	642	631	624	684	688	714	690	718	721	687	692	683	708	706	683	697	704	685	680	672	680	679	696	695	687	722	725	719	717	744	748	751	725
176	325	324	354	337	373	395	407	417	425	428	427	437	451	448	457	457	465	451	447	466	469	488	486	515	514	531	520	535	588	616	588	591	572	584	573	579	574	584	569	577	587	592	602	589	591	590	634	635	652
0	NaN	NaN	NaN	NaN	NaN	NaN	NaN	NaN	NaN	NaN	NaN	NaN	NaN	NaN	NaN	NaN	NaN	NaN	NaN	NaN	NaN	NaN	NaN	NaN	NaN	NaN	NaN	NaN	NaN	NaN	NaN	NaN	NaN	NaN	NaN	NaN	NaN	NaN	NaN	NaN	NaN	NaN	NaN	NaN	NaN	NaN	NaN	NaN	NaN
177	93	361	385	417	436	683	733	750	253	834	891	979	972	938	688	710	951	1035	1092	1021	1059	1058	1101	1115	1118	1373	1079	1309	1395	1122	1284	1199	1396	1361	1459	1457	1406	1461	1244	1480	1086	155	160	168	152	152	137	150	149
178	203	196	185	195	208	215	228	266	125	134	123	142	147	152	109	101	142	182	218	253	234	234	284	300	293	381	304	442	483	342	456	372	517	473	516	442	538	533	381	414	288	276	234	221	233	156	154	157	162
179	536	572	561	545	582	557	607	630	630	624	640	650	653	662	664	705	684	652	665	663	670	699	671	723	730	691	677	674	696	780	726	810	791	819	795	780	856	794	827	839	881	907	929	944	975	929	919	923	889
180	460	477	479	471	462	485	522	527	535	527	568	604	650	610	615	642	613	640	612	626	634	680	660	676	680	671	643	623	670	682	668	676	685	665	661	693	741	716	705	773	748	751	759	759	761	758	760	724	773
181	825	819	797	841	799	1455	1463	1466	891	1489	1443	1479	1451	1455	967	985	1411	1498	1479	1481	1497	1486	1509	1485	1507	1503	1514	1451	1501	1559	1523	1506	1499	1502	1528	1520	1542	1524	1587	1553	1554	1241	1264	1284	1277	1270	1279	1232	1209
182	1106	1184	1141	1247	1182	1171	1220	1165	1393	1302	1318	1405	1422	1660	1382	1875	1664	1692	1760	1622	1481	1705	1737	1696	1803	1842	1679	1647	1765	1558	1773	1708	1553	1651	1521	1585	1513	1592	1588	1649	1601	1660	1624	1641	1582	1645	1542	1630	1779
0	NaN	NaN	NaN	NaN	NaN	NaN	NaN	NaN	NaN	NaN	NaN	NaN	NaN	NaN	NaN	NaN	NaN	NaN	NaN	NaN	NaN	NaN	NaN	NaN	NaN	NaN	NaN	NaN	NaN	NaN	NaN	NaN	NaN	NaN	NaN	NaN	NaN	NaN	NaN	NaN	NaN	NaN	NaN	NaN	NaN	NaN	NaN	NaN	NaN
183	559	549	554	611	742	798	846	903	871	886	923	961	997	1020	1066	1053	1030	1100	1060	1095	1075	1100	1135	1127	1157	1190	1197	1218	1221	1252	372	331	316	337	287	285	309	283	320	289	65	276	246	247	258	262	259	259	285
0	1058	NaN	NaN	NaN	NaN	NaN	NaN	NaN	NaN	NaN	NaN	NaN	NaN	NaN	NaN	NaN	NaN	NaN	NaN	NaN	NaN	NaN	NaN	NaN	NaN	NaN	NaN	NaN	NaN	NaN	NaN	NaN	NaN	NaN	NaN	NaN	NaN	NaN	NaN	NaN	NaN	NaN	NaN	NaN	NaN	NaN	NaN	NaN	NaN
0	636	682	715	730	752	745	760	757	782	750	772	744	754	727	720	746	739	731	740	746	733	765	808	787	799	812	820	805	834	834	896	831	856	798	845	854	931	899	875	392	299	300	301	279	283	141	131	126	127
184	66	109	86	153	157	143	236	226	219	67	310	251	304	244	280	262	273	236	283	267	277	313	286	358	339	363	382	383	352	371	338	403	299	297	351	330	405	372	369	383	331	373	396	444	449	398	436	452	472
185	894	961	971	1024	981	1007	1086	1057	1152	1145	1147	1214	1186	1229	1150	1311	1336	1310	1349	1307	1382	1426	1415	1511	1398	1385	1327	1370	1358	1317	1345	1388	1438	1447	1290	1422	1428	1447	1428	1428	1488	1358	1481	1440	1512	1533	1555	1596	1612
0	NaN	NaN	NaN	NaN	NaN	NaN	NaN	NaN	NaN	NaN	NaN	NaN	NaN	NaN	NaN	NaN	NaN	NaN	NaN	NaN	NaN	NaN	NaN	NaN	NaN	NaN	NaN	NaN	NaN	NaN	NaN	NaN	NaN	NaN	NaN	NaN	NaN	NaN	NaN	NaN	NaN	NaN	NaN	NaN	NaN	NaN	NaN	NaN	NaN
186	801	830	816	797	820	830	876	883	898	875	918	911	929	917	907	896	926	904	909	932	932	936	945	977	1000	1000	979	964	961	972	991	1001	1032	1015	986	1002	1035	1007	1014	994	1048	1026	1044	1051	1054	1086	1066	1078	1088
0	95	118	179	148	151	199	227	234	257	214	254	276	278	283	292	270	281	280	285	317	299	313	340	373	342	347	378	361	389	337	343	398	345	391	401	NaN	NaN	NaN	NaN	NaN	NaN	NaN	NaN	NaN	NaN	NaN	NaN	NaN	NaN
187	484	484	497	545	548	597	627	610	681	643	652	653	656	725	700	754	777	813	811	837	809	805	826	860	907	958	983	978	965	962	977	951	606	274	254	251	289	284	272	269	269	261	280	275	275	272	314	287	272
0	129	198	218	235	223	129	178	111	171	120	172	183	250	144	224	268	151	145	169	126	115	148	120	132	121	100	62	47	87	NaN	NaN	NaN	NaN	NaN	NaN	NaN	NaN	NaN	NaN	NaN	NaN	NaN	NaN	NaN	NaN	NaN	NaN	NaN	NaN
188	961	969	1028	1215	1517	1971	2282	2612	2407	2743	2795	2938	2764	2827	2773	2797	2834	2820	2841	2804	3002	2831	2791	2697	2727	2760	3010	3029	3018	3355	3545	3542	3746	3715	3822	3781	4106	4042	3893	3929	3986	3958	3966	3968	4037	4072	4095	4183	4157
0	749	806	771	768	807	816	839	818	811	826	770	849	841	875	885	851	828	836	866	829	847	762	782	789	617	303	257	244	257	257	152	124	130	133	153	180	205	210	215	232	253	268	306	296	185	154	130	118	108
189	501	615	597	638	627	613	593	600	605	564	586	588	563	590	585	582	598	620	608	625	630	640	634	664	658	657	659	668	682	682	704	697	695	705	704	691	703	712	696	704	705	700	734	742	753	739	736	743	758
190	1388	1362	1288	1304	1179	1239	1194	1189	1118	1161	1187	1172	1200	1194	1263	1291	1263	1273	1350	1302	1290	1331	1332	1371	1378	1364	1373	1375	1426	1407	1391	1379	1430	1348	1464	1480	1490	1404	1466	1491	1450	1491	1454	1481	1443	1456	1484	1497	1486
191	1018	1049	1007	1053	811	1040	1136	1097	1195	1122	1209	1147	1170	1143	1164	1233	1177	1146	1237	1179	1190	1228	1208	1225	1177	1201	1195	1191	1231	1215	1185	1312	1183	1224	1290	1244	1275	1274	1330	1315	1322	1302	1314	1327	1352	1385	1342	1392	1402
192	114	131	132	147	123	186	176	210	258	319	339	424	429	421	449	499	479	473	503	505	505	504	511	549	527	525	536	544	560	560	564	569	591	604	630	674	697	699	698	721	760	791	797	767	825	810	843	833	838
0	838	860	802	802	883	885	939	977	994	1020	1011	1031	1104	1056	1089	1073	1068	1111	1088	1125	1071	1082	1124	1138	1138	1168	1133	1152	1200	1148	1200	1157	1225	1233	1124	1187	1193	1211	1192	1227	1235	1218	1261	1294	1323	1278	1356	1307	1349
193	1108	1152	1142	1172	865	1222	1243	1232	1310	1197	1356	1279	1260	1308	1336	1348	1346	1339	1295	1354	1356	1438	1465	1406	1445	1422	1416	1405	1426	1527	1479	1466	1403	1445	1468	1494	1548	1565	1507	1516	1546	1574	1575	1615	1574	1651	1684	1658	1624
194	130	139	151	155	180	109	207	227	300	326	361	375	425	436	406	421	419	436	405	424	419	408	454	473	486	492	510	527	535	541	594	623	633	628	660	663	682	695	675	736	668	735	730	718	761	773	818	811	821
195	642	631	642	654	661	693	723	716	720	744	752	767	782	774	783	823	837	865	890	885	877	891	877	885	946	901	912	895	914	906	892	909	928	878	916	914	903	886	906	897	913	882	935	897	923	906	931	928	964
196	661	656	640	643	673	753	766	772	764	816	776	783	825	777	810	791	813	843	819	838	836	823	813	814	833	843	856	854	865	874	830	857	902	853	867	872	867	855	870	895	925	904	917	908	918	917	912	893	899
197	1171	1180	1060	1111	1061	1056	1020	1042	1061	1055	1050	1053	1021	1042	988	1023	1043	1061	978	495	349	324	308	348	303	351	146	162	200	290	376	384	421	430	424	454	462	502	462	525	572	552	572	562	578	568	571	540	550
198	790	738	691	709	636	645	668	724	688	714	713	695	677	686	686	709	711	750	690	686	646	680	690	745	779	685	743	739	791	733	722	732	772	807	820	868	887	894	838	791	828	803	797	767	828	829	825	857	820
199	417	363	364	346	315	335	330	349	362	340	398	408	431	454	426	424	441	425	426	440	456	464	458	495	535	521	497	511	561	556	587	595	607	604	665	650	691	698	631	694	717	715	740	767	824	799	828	799	823
200	485	437	374	341	294	280	296	314	315	312	344	345	380	416	425	458	461	484	504	493	483	504	494	500	524	491	502	507	527	555	576	582	601	591	575	591	603	658	650	668	669	676	680	633	716	726	746	674	695
201	434	429	429	429	444	403	425	424	419	423	463	454	485	490	519	542	549	585	622	622	636	669	658	638	640	587	614	579	594	633	662	656	695	723	733	745	742	742	739	763	750	761	799	769	752	740	759	745	738
0	1001	1003	783	781	754	738	810	798	808	801	750	643	636	644	631	657	640	686	735	749	797	788	838	829	828	837	875	888	879	909	910	910	931	933	940	919	933	936	948	931	937	943	977	972	979	966	977	965	983
202	390	382	310	280	464	436	420	459	450	468	557	546	599	662	452	506	795	809	1251	1339	1403	684	1058	1085	1102	1109	1121	589	619	608	637	647	672	690	707	699	683	736	731	741	730	721	691	725	737	725	737	741	727
203	594	511	545	544	503	530	513	504	498	522	520	509	478	449	413	418	433	459	451	481	483	496	508	470	481	475	475	477	503	495	490	491	502	501	517	513	518	524	516	538	531	498	515	510	536	507	495	491	528
0	354	336	414	317	341	329	421	218	285	293	328	365	411	434	465	468	481	475	552	498	517	520	533	576	613	635	634	633	687	663	670	700	694	722	724	721	698	742	718	752	749	783	763	747	756	722	766	746	740
204	379	368	403	415	619	416	430	457	482	492	505	520	531	533	559	578	575	539	600	616	668	657	532	161	153	132	142	135	134	120	118	127	123	138	118	137	129	121	113	120	103	127	124	110	124	101	102	103	105
205	1096	1083	1064	1041	988	1023	1003	967	968	984	913	903	863	860	857	870	875	861	863	875	863	870	888	904	888	852	868	872	852	867	852	865	878	931	922	904	929	908	927	921	893	794	417	363	359	330	335	325	357
0	222	220	264	138	306	341	281	221	376	176	396	446	411	399	426	440	NaN	NaN	NaN	NaN	NaN	NaN	NaN	NaN	NaN	NaN	NaN	NaN	NaN	NaN	NaN	NaN	NaN	NaN	NaN	NaN	NaN	NaN	NaN	NaN	NaN	NaN	NaN	NaN	NaN	NaN	NaN	NaN	NaN
0	303	307	248	NaN	NaN	NaN	NaN	NaN	NaN	NaN	NaN	NaN	NaN	NaN	NaN	NaN	NaN	NaN	NaN	NaN	NaN	NaN	NaN	NaN	NaN	NaN	NaN	NaN	NaN	NaN	NaN	NaN	NaN	NaN	NaN	NaN	NaN	NaN	NaN	NaN	NaN	NaN	NaN	NaN	NaN	NaN	NaN	NaN	NaN
206	560	556	605	557	581	610	625	571	634	633	645	629	584	686	628	646	631	335	631	650	637	639	668	694	694	635	658	659	736	738	720	734	741	719	720	711	685	675	726	701	696	671	711	708	708	745	756	729	730
207	462	433	442	454	480	465	487	487	529	537	507	501	484	522	510	525	557	582	550	567	588	606	597	630	625	719	709	707	727	733	736	739	718	715	736	768	763	755	812	817	824	788	782	794	819	762	781	789	815
208	431	411	431	411	431	424	442	428	437	465	476	470	493	493	495	487	489	521	498	503	493	498	534	547	605	562	592	597	587	609	635	612	595	575	590	607	591	623	624	630	601	604	596	622	619	612	661	637	628
209	700	732	723	720	756	731	745	738	745	769	780	774	778	776	822	794	807	828	804	802	795	810	805	825	825	801	831	843	846	846	834	839	831	857	869	860	861	892	868	895	877	910	908	930	886	959	957	930	934
210	658	680	630	670	684	729	736	742	726	794	800	779	779	800	814	807	809	832	849	840	861	852	830	857	834	858	846	808	842	895	872	863	906	912	676	311	271	257	263	253	290	276	277	298	149	168	175	201	251
211	596	603	629	663	628	637	619	635	642	668	665	658	644	670	688	709	691	689	700	730	696	733	708	685	700	719	717	746	766	807	759	831	849	859	888	898	921	896	895	858	857	834	874	917	881	843	855	863	827
212	627	638	641	600	624	605	666	695	680	663	717	672	711	736	749	756	761	795	785	761	784	818	817	875	850	870	878	860	928	941	934	918	921	960	947	955	942	960	989	1025	1018	986	1043	1007	999	1035	1085	1051	1040
213	621	639	617	632	645	688	691	675	696	667	727	744	779	788	783	826	822	862	848	855	864	870	856	848	916	852	893	889	887	926	975	930	923	961	1020	976	1056	1000	1028	1008	1083	1099	1041	1040	1107	1147	1091	1071	1126
214	619	647	599	615	609	656	655	664	665	660	679	676	648	724	717	744	771	715	761	773	766	782	796	787	782	810	811	796	776	798	805	837	854	836	833	885	848	844	870	877	897	897	881	898	925	958	960	941	967
215	989	1004	922	859	890	934	962	934	962	1027	997	987	981	979	1049	1008	1035	1100	1056	1053	1071	1082	1114	1139	1141	1103	1141	1125	1120	1106	1096	1126	1172	1120	1194	1125	1150	1184	1153	1229	1184	1174	1165	1213	1207	1209	1187	1251	1227
216	963	1033	976	995	982	1026	982	1034	1012	852	299	277	286	285	291	152	136	161	240	297	342	396	446	499	542	563	588	612	635	667	681	669	677	657	680	678	703	700	677	703	724	710	746	702	718	708	691	695	700
0	778	807	772	775	813	791	833	816	794	846	865	846	873	829	851	873	849	903	867	823	848	869	893	880	917	896	946	911	902	923	931	962	973	998	1003	982	1015	1027	1011	1018	1053	1068	1070	1085	1107	1084	1092	1081	1085
217	805	758	749	761	764	795	832	785	796	787	788	775	820	817	849	841	830	840	860	843	829	850	842	856	833	859	854	835	825	820	809	827	823	851	862	834	875	810	866	857	927	908	888	921	932	974	922	934	971
0	1647	1571	1595	1720	1603	1711	1697	1669	1721	1759	1808	1819	1837	1798	1828	1850	707	450	439	421	428	419	428	173	194	226	284	422	505	631	682	778	860	943	1002	954	997	1068	1085	1159	1132	1167	1169	1144	1197	1176	1117	1147	1144
218	886	851	698	318	270	243	243	249	238	80	91	106	109	131	161	171	186	176	185	189	211	215	228	218	247	235	241	233	232	267	270	287	303	324	147	356	351	178	162	374	415	360	161	157	157	137	134	132	136
0	NaN	NaN	NaN	NaN	NaN	NaN	NaN	NaN	NaN	NaN	NaN	NaN	NaN	NaN	NaN	NaN	NaN	NaN	NaN	NaN	NaN	NaN	NaN	NaN	NaN	NaN	NaN	NaN	NaN	NaN	NaN	NaN	NaN	NaN	NaN	NaN	NaN	NaN	NaN	NaN	NaN	NaN	NaN	NaN	NaN	NaN	NaN	NaN	NaN
0	921	808	884	847	865	916	904	925	1009	1013	942	992	1002	1018	1058	1043	1022	1039	1097	1033	1052	1142	1082	1067	1119	1146	1149	1135	1164	1184	1211	1147	1186	1163	1161	1206	1182	1192	1152	1112	1124	1059	1083	1074	1088	1068	1109	1069	1108
219	384	280	299	230	232	302	265	319	277	297	256	282	252	342	236	248	355	327	288	329	289	276	293	299	281	342	343	354	304	330	341	374	328	336	329	327	271	351	385	341	377	337	369	356	367	407	319	342	319
220	1062	1149	1181	1187	1163	1186	1169	1227	1219	1184	1227	1225	1243	1277	1290	1222	1258	1266	1319	1272	1325	1301	1278	1312	1378	1349	1340	1335	1379	1334	1336	1341	1390	1368	1422	1413	1420	1397	1391	1394	1509	1455	1498	1446	1558	1481	1446	1452	1530
221	564	575	481	516	454	543	555	606	584	593	590	586	652	629	584	620	657	647	649	654	623	605	620	693	697	703	686	656	691	728	751	711	683	650	655	694	683	630	634	668	663	672	687	681	680	696	683	628	708
222	713	728	772	711	681	685	748	758	782	843	887	892	948	967	983	953	1028	1040	1053	1049	1114	1096	1157	1111	1110	1091	1251	1128	1169	1287	1101	1096	1068	1026	866	868	526	491	350	276	269	253	250	218	232	212	215	207	228
223	482	585	467	509	486	569	545	543	522	543	579	567	590	603	583	556	600	629	596	647	629	632	601	609	645	676	633	711	669	741	703	741	657	720	696	743	707	720	705	749	741	770	733	758	756	756	752	694	730
0	1078	1155	1109	1029	1035	1079	1045	1038	1021	1036	1033	1007	1015	1003	989	989	981	964	1021	948	965	987	937	955	937	975	965	979	986	984	970	965	876	502	375	345	348	346	334	146	163	169	244	316	367	331	352	357	382
0	811	787	856	861	913	944	925	906	991	1000	1064	1061	1080	1090	1088	1111	1100	1136	1136	1086	1130	1157	1156	1270	1228	1294	1187	1244	1324	1305	1333	1266	1339	1306	1376	1392	1457	1388	1401	1383	1386	1362	1380	1349	1373	1366	1338	1435	1360
0	1265	1242	1241	1285	1281	1337	1262	1305	1291	1232	1282	1297	1340	1199	1281	1230	1272	1248	1283	1313	1228	1314	1280	1304	1391	1409	1406	1317	1340	1442	1472	1454	1490	1486	1494	1490	1488	1465	1531	1478	1499	1499	1498	1497	1475	1448	1480	1487	1439
224	1091	1009	1040	1057	1068	1074	1097	1097	1063	1076	1076	1050	1052	1017	1050	1003	1043	1063	1017	997	974	993	953	989	989	992	994	949	978	963	948	924	994	970	950	927	939	946	919	899	814	752	444	310	349	330	312	332	340
225	765	810	789	801	788	779	828	835	808	848	861	841	874	835	864	893	859	875	883	874	887	917	911	937	946	940	932	929	898	896	875	897	941	964	930	879	934	932	919	941	952	953	984	959	983	974	1029	970	1010
0	800	811	813	812	812	843	806	794	889	844	866	885	859	886	907	953	896	950	940	933	992	975	958	1024	1040	1048	1024	1007	1010	1048	1068	1092	1121	1074	1066	1059	1091	1121	1132	1158	1059	579	213	202	193	211	193	187	187
226	311	288	273	373	303	401	408	388	451	473	480	451	495	411	425	514	455	482	492	522	549	555	268	157	152	149	153	138	143	147	147	150	143	138	130	115	120	107	112	117	119	115	124	136	146	136	122	126	124
227	1024	1010	1028	1036	1058	999	1036	1039	1065	1063	1071	1076	1115	1083	1082	1088	1097	1108	1080	1125	1086	1091	1118	1105	1093	1125	1149	1088	1093	1075	1083	1088	1089	1123	1145	1150	1166	1163	1172	1207	1176	1174	1174	1196	1225	1203	1210	1233	1262
228	883	922	888	862	882	873	879	936	920	918	933	913	898	918	964	1000	969	996	1023	1005	1034	1028	1026	1017	997	1048	1034	1064	1032	1061	1079	1084	1095	1079	1094	1096	1120	1095	1095	1105	1153	1141	1176	1185	1147	1128	1113	1123	1110
229	1107	1120	1073	1087	1065	1072	1050	1080	1090	1125	1080	1078	1094	1050	1093	1078	1073	1104	1065	1073	1059	1080	1108	1152	1141	1130	1157	1143	1171	1211	1196	1168	1207	1199	1198	1176	1177	1178	1205	1204	1204	1284	1371	1356	1323	1313	1316	1362	1359
230	374	268	272	346	322	383	350	462	429	536	452	524	403	488	504	439	396	483	488	502	555	254	183	172	172	159	169	168	174	177	153	157	143	139	139	142	130	121	122	140	123	124	120	128	124	127	126	136	129
231	1086	1104	1242	1133	1216	1210	1153	1148	1164	1179	1187	1220	1264	1221	1247	1216	1225	1250	1291	1281	1286	1259	1306	1298	1306	1342	1370	1313	1256	1206	1322	1320	1354	1368	1258	1317	1322	1334	1321	1334	1349	1379	1366	1458	1411	1426	1395	1417	1426
232	1044	994	1010	1053	1052	1090	1101	1142	1147	1162	1171	1158	1162	1149	1171	1116	1072	1126	1092	1136	1074	1126	1035	1075	1119	1126	1120	1119	1137	1132	1159	1128	1185	1144	1142	1169	1136	1164	1129	1105	1117	1156	1175	1141	1141	1115	1121	1137	1114
0	686	714	686	696	677	697	728	765	749	745	766	773	747	768	779	770	763	787	763	790	750	782	773	784	738	777	757	775	779	759	812	784	787	800	815	806	788	812	787	845	809	806	819	793	823	802	819	827	804
233	629	602	607	609	606	604	632	599	632	617	657	614	618	616	620	618	618	613	619	629	615	645	656	653	650	663	652	674	675	684	665	678	678	695	699	674	707	685	692	685	676	706	696	707	697	691	698	678	711
234	639	567	635	630	588	662	596	725	734	690	687	676	711	732	742	771	748	770	777	800	792	804	852	873	847	889	830	846	841	919	911	923	915	895	996	983	984	1042	1023	990	1085	1084	1020	961	1035	1043	1048	1072	1056
235	1125	1117	1138	1105	1152	1061	1146	1161	1186	1266	1336	1314	1431	1396	1433	1358	1423	1387	1421	1032	390	376	361	369	354	363	116	176	181	269	296	338	397	489	459	492	540	563	584	581	634	639	675	697	738	763	762	735	752
236	576	547	582	586	541	634	624	608	709	619	703	680	701	707	767	758	717	760	769	788	780	802	792	822	868	850	862	878	875	885	903	928	890	880	906	875	906	935	952	989	947	914	978	1001	1009	984	998	972	1009
237	1240	1220	1188	1321	1311	1383	1348	1369	1378	1379	1419	1392	1456	1356	1448	1391	1424	1417	1424	1446	1397	1476	1447	1437	1456	1442	1454	1484	1482	1512	1520	1491	1548	1560	1469	1621	1501	1554	1550	1521	1538	1523	1506	1591	1594	1491	1548	1598	1560
0	771	799	804	865	857	892	915	862	896	892	902	835	838	886	901	956	919	883	923	900	941	928	932	975	972	979	991	957	930	970	980	948	1015	1004	961	993	1017	965	965	1029	1001	992	1023	967	1025	1020	1012	1053	1017
238	754	716	808	797	781	818	803	816	863	773	880	891	855	910	940	942	940	950	929	917	902	914	908	899	901	908	913	894	932	959	965	933	934	942	953	986	974	1002	1008	1044	1003	1021	1012	1023	1009	1015	1038	1052	1015
0	883	872	817	752	804	766	808	794	702	711	670	649	656	636	654	664	661	679	727	784	813	849	920	926	967	915	983	1021	1054	1037	1040	1049	1041	1030	1080	1047	1000	1007	998	988	1005	969	992	978	967	971	1029	1015	949
239	1241	1212	1246	1168	1236	1204	1192	1202	1255	1212	1250	1279	1254	1279	1339	1278	1271	1276	1358	1344	1331	1422	1377	1413	1404	1382	1370	1400	1363	1358	1353	1351	1404	1354	1550	1524	1502	1624	1669	1601	1612	1584	1714	1672	1735	1697	1753	1750	1755
0	1531	1526	1460	1517	1509	1679	1535	1699	1655	1746	1683	1703	1854	1799	1851	1670	1755	1748	1713	1701	1914	1814	1802	2014	2021	1965	1770	1912	1874	2029	2005	2046	2035	2054	1960	2087	2149	2068	1806	490	447	440	433	431	451	178	235	259	331
0	886	965	888	826	902	882	870	872	924	934	998	981	1026	1016	1042	1044	1043	1119	1039	1060	1130	1151	1118	1101	1090	1131	1104	1039	1073	1089	1102	1080	1101	1102	1125	1097	1191	1154	1167	1131	1130	1119	1144	1122	1178	1187	1175	1192	1177
240	670	622	642	635	722	664	644	719	655	725	709	746	709	652	756	749	702	724	753	747	786	775	808	804	795	804	834	886	856	864	836	804	835	854	870	871	887	930	946	962	988	1012	1013	996	1026	1012	923	1005	987
241	736	752	739	698	798	682	743	744	755	749	810	775	776	807	803	812	803	845	798	857	867	855	859	886	866	909	911	937	947	954	954	951	952	954	322	294	296	303	238	274	314	280	279	247	236	252	233	247	237
0	261	376	499	462	576	488	607	523	631	583	665	714	733	711	739	820	695	722	810	778	774	845	770	180	217	211	176	163	233	193	167	168	175	196	201	174	215	187	208	270	267	344	347	354	392	385	416	435	441
0	375	491	526	565	595	503	584	525	635	573	619	630	678	585	649	713	580	596	594	578	584	643	632	688	700	702	700	694	761	712	653	673	730	727	736	738	818	697	657	707	670	744	737	735	755	705	833	772	813
0	777	872	870	873	880	866	901	867	940	941	981	966	976	1006	1006	989	991	982	966	962	992	976	963	956	961	931	922	924	905	883	788	363	325	324	317	319	305	319	320	139	159	161	174	177	182	186	226	226	238
242	1145	1177	1221	1225	1131	1231	1228	1189	1257	1227	1329	1273	1252	1384	1359	1316	1418	1358	1390	1385	1465	1468	1414	1427	1473	1470	1546	1494	1474	1473	1457	1471	1498	1440	1490	959	358	269	256	237	253	268	250	254	246	270	279	282	236
243	1845	1788	1798	1820	1869	1903	874	1903	1940	1952	1933	1990	1964	1920	1936	1940	1922	1929	1928	1932	1921	1947	1915	1919	1970	1936	1952	1944	1965	1957	1993	1987	1976	1932	1917	1903	1907	1921	1907	1873	1877	1902	1896	1951	1942	1934	1926	1942	1956
0	132	151	135	133	55	NaN	NaN	NaN	NaN	NaN	NaN	NaN	NaN	NaN	NaN	NaN	NaN	NaN	NaN	NaN	NaN	NaN	NaN	NaN	NaN	NaN	NaN	NaN	NaN	NaN	NaN	NaN	NaN	NaN	NaN	NaN	NaN	NaN	NaN	NaN	NaN	NaN	NaN	NaN	NaN	NaN	NaN	NaN	NaN
0	509	526	483	461	481	506	519	495	502	510	490	486	481	497	485	484	497	523	519	541	551	550	562	570	572	570	573	577	559	576	550	566	590	599	640	675	733	745	738	765	776	764	765	780	793	768	770	772	790
244	1139	1135	1128	1099	1100	1146	1162	1237	1236	1213	1285	1281	1336	1346	1379	1397	1443	1493	1492	1481	1458	1525	1496	1561	1547	1528	1618	1591	1586	1712	1641	1726	1665	1674	1670	1639	1737	1692	1809	1771	1714	1785	1789	1782	1837	1817	1777	1836	1833
245	1178	1124	1078	1088	1169	1132	1125	1160	1135	1197	1154	1150	1199	1180	1174	1119	1205	1204	1223	1261	1175	1299	1241	1302	1269	1231	1277	1275	1263	1307	1322	1311	1306	1327	1306	1359	1329	1384	1484	1485	1525	1546	1544	1469	1499	1488	1542	1584	1500
246	823	807	863	866	959	1024	1111	1117	1128	1190	1166	1159	1183	1098	1063	1089	1227	1197	1217	1218	1184	1191	1100	1096	1007	1186	1132	1006	938	932	899	983	820	704	521	581	417	369	380	387	399	387	410	391	357	329	346	344	326
0	933	912	925	923	902	926	921	931	928	926	884	922	886	982	994	911	975	926	906	943	978	796	882	875	855	869	924	869	831	891	869	864	919	918	850	857	939	944	937	877	976	952	967	916	798	388	343	320	317
247	785	759	749	746	768	762	757	764	778	766	770	765	780	760	764	772	759	772	760	750	753	752	784	765	772	789	763	760	768	812	786	773	790	775	770	783	814	822	809	830	810	854	839	867	865	868	861	870	867
248	1500	1411	1448	1417	1450	1500	1468	1563	1455	1559	1592	1627	1602	1631	1591	1528	1631	1568	1619	1633	1631	1696	1781	1804	1767	1749	1787	1937	1862	1864	1814	1822	1863	1834	1883	1804	1880	1853	1975	1965	1970	1955	2075	2072	2098	2056	2064	2045	2109
249	895	858	803	859	856	866	846	857	878	858	850	921	955	945	976	988	947	991	943	963	961	938	910	884	849	899	881	867	808	852	850	829	881	913	894	893	870	946	929	935	921	927	974	959	911	808	412	348	341
250	832	805	811	822	823	852	830	846	832	863	897	875	863	895	872	854	852	858	849	878	877	891	899	885	903	893	890	883	881	872	878	901	884	922	899	925	928	920	901	925	903	921	934	937	929	921	929	911	919
251	786	808	771	808	820	812	810	831	772	800	769	839	815	838	827	867	899	880	878	851	893	884	951	919	942	899	916	938	919	965	933	991	993	999	1036	1000	994	982	947	1029	939	976	1028	995	1008	1006	986	1002	995
252	570	489	542	542	535	424	476	466	639	531	638	666	659	564	729	698	551	546	634	561	561	647	664	704	720	714	645	677	725	714	638	662	770	650	651	765	793	762	697	735	764	654	702	775	680	723	799	842	786
253	43	44	78	120	157	127	200	200	332	287	381	396	380	392	423	421	425	441	446	412	443	458	504	520	512	515	460	493	465	507	479	452	521	463	446	481	512	496	461	467	494	426	473	503	427	490	508	539	500
0	26	1	NaN	NaN	NaN	NaN	NaN	NaN	NaN	NaN	NaN	NaN	NaN	NaN	NaN	NaN	NaN	NaN	NaN	NaN	NaN	NaN	NaN	NaN	NaN	NaN	NaN	NaN	NaN	NaN	NaN	NaN	NaN	NaN	NaN	NaN	NaN	NaN	NaN	NaN	NaN	NaN	NaN	NaN	NaN	NaN	NaN	NaN	NaN
254	301	299	283	300	230	308	276	369	231	334	273	280	294	274	369	368	410	327	329	371	356	387	391	373	435	384	452	384	359	431	437	404	399	340	343	402	360	343	363	310	328	381	431	372	356	478	386	306	411
0	102	120	104	154	67	127	118	197	68	163	92	99	119	79	151	151	165	105	84	107	145	121	134	84	155	80	144	43	58	90	103	69	68	65	61	42	26	7	23	9	17	36	64	44	17	99	50	4	73
0	323	327	334	392	332	366	364	424	308	391	321	299	344	283	350	351	337	277	275	285	338	287	332	276	357	278	344	266	248	297	309	259	276	267	278	257	226	194	216	183	207	251	268	264	221	354	258	201	331
0	NaN	NaN	NaN	NaN	NaN	NaN	NaN	NaN	NaN	NaN	NaN	NaN	NaN	NaN	NaN	NaN	NaN	NaN	NaN	NaN	NaN	NaN	NaN	NaN	NaN	NaN	NaN	NaN	NaN	NaN	NaN	NaN	NaN	NaN	NaN	NaN	NaN	NaN	NaN	NaN	NaN	NaN	NaN	NaN	NaN	NaN	NaN	NaN	NaN
0	NaN	NaN	NaN	NaN	NaN	NaN	NaN	NaN	NaN	NaN	NaN	NaN	NaN	NaN	NaN	NaN	NaN	NaN	NaN	NaN	NaN	NaN	NaN	NaN	NaN	NaN	NaN	NaN	NaN	NaN	NaN	NaN	NaN	NaN	NaN	NaN	NaN	NaN	NaN	NaN	NaN	NaN	NaN	NaN	NaN	NaN	NaN	NaN	NaN
0	NaN	NaN	NaN	NaN	NaN	NaN	NaN	NaN	NaN	NaN	NaN	NaN	NaN	NaN	NaN	NaN	NaN	NaN	NaN	NaN	NaN	NaN	NaN	NaN	NaN	NaN	NaN	NaN	NaN	NaN	NaN	NaN	NaN	NaN	NaN	NaN	NaN	NaN	NaN	NaN	NaN	NaN	NaN	NaN	NaN	NaN	NaN	NaN	NaN
0	NaN	NaN	NaN	NaN	NaN	NaN	NaN	NaN	NaN	NaN	NaN	NaN	NaN	NaN	NaN	NaN	NaN	NaN	NaN	NaN	NaN	NaN	NaN	NaN	NaN	NaN	NaN	NaN	NaN	NaN	NaN	NaN	NaN	NaN	NaN	NaN	NaN	NaN	NaN	NaN	NaN	NaN	NaN	NaN	NaN	NaN	NaN	NaN	NaN
255	505	483	494	575	601	642	630	668	704	683	707	723	782	741	817	770	767	813	820	830	971	827	893	827	825	844	1002	855	876	862	820	834	868	850	880	819	854	830	878	870	854	898	868	895	914	893	873	907	901
0	508	521	567	631	693	678	669	718	774	791	825	790	876	802	858	893	898	872	970	906	1207	990	995	948	901	957	1112	937	921	925	935	905	952	939	1008	952	958	954	996	975	998	973	987	998	1007	1002	1010	1023	1012
256	2808	1665	1748	1787	1917	2129	2125	2110	2257	2128	2260	2305	2300	2272	2284	2468	2456	2325	2455	2485	2627	2607	2570	2878	2679	2741	2665	2635	2576	2851	2806	2630	2625	2685	2726	2748	2722	2960	2862	2895	2916	2820	2917	2946	2985	3034	3116	3251	3040
0	NaN	NaN	NaN	NaN	NaN	NaN	NaN	NaN	NaN	NaN	NaN	NaN	NaN	NaN	NaN	NaN	NaN	NaN	NaN	NaN	NaN	NaN	NaN	NaN	NaN	NaN	NaN	NaN	NaN	NaN	NaN	NaN	NaN	NaN	NaN	NaN	NaN	NaN	NaN	NaN	NaN	NaN	NaN	NaN	NaN	NaN	NaN	NaN	NaN
0	NaN	NaN	NaN	NaN	NaN	NaN	NaN	NaN	NaN	NaN	NaN	NaN	NaN	NaN	NaN	NaN	NaN	NaN	NaN	NaN	NaN	NaN	NaN	NaN	NaN	NaN	NaN	NaN	NaN	NaN	NaN	NaN	NaN	NaN	NaN	NaN	NaN	NaN	NaN	NaN	NaN	NaN	NaN	NaN	NaN	NaN	NaN	NaN	NaN
0	212	139	130	99	69	99	90	128	61	121	115	89	117	105	147	123	115	98	83	104	108	96	93	97	141	109	111	106	100	127	112	119	138	101	104	107	85	97	86	100	117	124	160	130	142	201	101	93	144
257	3010	1576	1678	1692	1753	1873	1703	1737	1877	1911	1963	1979	2020	1954	1831	1984	2092	1970	2066	2027	2113	2102	2154	2256	2282	2257	2272	2296	2276	2311	2404	2244	2316	2388	2367	2419	2413	2462	2384	2483	2460	2403	2588	2597	2659	2473	2443	3019	2514
258	487	503	502	546	556	570	584	570	598	618	605	578	635	608	621	620	618	596	641	631	716	679	727	647	678	698	782	706	694	711	700	648	640	559	500	425	378	356	340	304	218	216	182	187	201	199	198	197	178
259	504	499	474	500	521	540	544	545	527	531	522	524	557	528	546	557	524	551	551	560	590	585	573	564	557	598	603	590	604	582	599	582	567	517	417	300	246	217	192	176	172	173	179	192	197	199	219	201	188
260	558	562	586	601	586	597	619	548	567	548	538	522	555	536	552	547	547	537	572	569	609	594	602	602	603	603	639	620	635	602	580	588	586	620	601	607	635	590	540	338	222	220	201	192	194	176	182	174	153
261	573	598	583	616	581	600	625	627	653	650	657	648	692	658	658	678	643	677	685	640	759	664	692	701	667	685	697	551	451	313	270	243	225	185	220	171	158	154	153	177	162	161	170	175	152	146	166	158	167
0	1291	1288	1322	1403	629	1537	1525	1604	1711	1611	1684	1786	1720	1692	1720	1847	1860	1874	1869	1888	1937	1966	1978	2050	1999	2021	2028	2069	2066	2143	2145	950	NaN	NaN	NaN	NaN	NaN	NaN	NaN	NaN	NaN	NaN	NaN	NaN	NaN	NaN	NaN	NaN	NaN
262	112	136	36	146	138	157	170	187	229	231	222	266	270	259	257	260	289	294	280	299	280	280	292	278	278	330	317	319	296	327	315	301	323	316	352	329	340	366	380	360	369	354	338	335	331	330	360	388	361
0	725	721	751	786	794	737	737	752	759	765	786	752	799	786	794	808	791	781	786	815	784	796	862	834	909	832	841	817	851	851	853	845	911	931	906	926	935	937	874	920	893	877	938	908	924	891	956	924	905
0	136	137	178	217	187	197	228	222	237	261	268	278	287	288	274	290	306	259	278	283	312	324	357	364	362	378	395	383	391	401	369	344	389	377	357	386	378	168	428	414	429	406	420	408	431	430	458	439	467
0	751	707	752	826	762	828	791	877	863	917	915	926	936	912	961	989	970	940	916	973	954	984	1018	988	972	973	990	993	981	1026	1034	1049	1125	1039	1100	1085	1053	1122	1073	1101	1132	1107	1165	1127	1178	1184	1145	1154	1197
0	901	920	924	945	1008	875	948	941	982	980	969	950	953	971	958	916	956	949	984	971	962	967	916	970	959	968	983	1006	979	1008	942	998	951	1018	985	952	1001	955	1000	1017	1017	1015	985	990	973	985	1008	968	920
263	763	794	769	823	818	788	766	768	808	777	894	821	801	819	840	859	908	873	899	917	929	946	928	955	943	934	947	951	947	953	929	884	959	904	951	928	854	927	926	898	917	905	904	899	903	905	861	880	917
264	1905	1815	1684	1662	1671	1671	1657	1682	1685	1643	1629	1594	1674	1642	1676	1715	1734	1635	1705	1696	1688	1660	1702	1667	1747	1779	1741	1791	1813	1848	1792	1801	1837	1791	1749	1855	1750	1769	1763	1761	1486	633	572	542	503	526	498	513	529
265	774	783	819	815	776	871	890	873	910	888	909	934	1043	913	929	1076	983	975	1099	1080	1110	1038	1049	1027	1086	1084	1183	1131	1172	1220	1202	1184	1136	1149	1162	1137	1158	1156	1182	1185	1224	1179	1185	1178	1220	1212	1178	1197	1191
266	975	967	981	957	956	962	1003	982	1073	920	1095	1088	1105	1084	1105	1052	1067	1066	1095	1054	1103	1058	1035	1026	1005	1054	1080	1043	998	1025	1065	1022	1027	1050	1068	1059	1042	1059	1076	1077	1089	1142	1141	1130	1141	1234	1267	1156	1140
0	6	NaN	NaN	NaN	NaN	NaN	NaN	NaN	NaN	NaN	NaN	NaN	NaN	NaN	NaN	NaN	NaN	NaN	NaN	NaN	NaN	NaN	NaN	NaN	NaN	NaN	NaN	NaN	NaN	NaN	NaN	NaN	NaN	NaN	NaN	NaN	NaN	NaN	NaN	NaN	NaN	NaN	NaN	NaN	NaN	NaN	NaN	NaN	NaN
267	955	823	869	1033	842	973	928	1129	1090	1115	1190	1194	1141	1165	1201	1307	1333	1131	1244	1202	1331	1282	1372	1319	1282	1324	1350	1372	1336	1370	1373	1346	1265	1368	1346	1351	1324	1409	1393	1396	1363	1287	1361	1344	1342	1385	1351	1362	1369
268	731	792	776	771	797	770	747	738	773	732	773	755	767	784	779	745	776	822	807	800	799	806	787	778	802	771	798	819	788	804	787	779	793	803	784	778	791	808	818	841	817	834	829	841	815	834	858	842	798
0	2338	2368	2245	2282	2193	2087	2059	2064	2020	1994	1996	2051	2019	1979	1994	2019	2071	2021	1989	1965	2023	1950	1952	1920	1889	1928	1925	1904	1864	1280	601	542	526	512	495	487	479	490	481	507	220	219	236	250	307	399	454	577	621
269	629	387	335	335	316	313	189	154	207	285	422	462	530	543	569	637	750	771	845	866	912	900	890	940	1005	980	1045	1043	1017	1090	1012	1027	988	1041	1061	1043	1024	1027	1057	1040	1028	1067	993	1029	987	1018	1016	1027	1013
270	664	641	746	791	888	866	862	877	903	901	841	901	891	858	945	943	922	896	902	899	882	904	886	850	905	889	921	920	900	895	920	892	876	901	923	928	942	927	851	285	241	219	233	232	226	208	210	218	192
0	1311	1250	1287	1310	1256	1252	1228	1268	1274	1252	1229	1289	1199	1232	1253	1261	1250	1241	1214	1275	1244	1183	1303	1293	1332	1344	1278	1278	1248	1285	1254	1242	1298	1244	1283	1216	846	472	404	401	382	403	163	194	256	326	371	385	403
271	1331	1287	1318	1371	1450	1378	1408	1470	1532	1539	1553	1585	1568	1654	1671	1649	1720	1663	1636	1612	1688	1767	1675	1782	1890	1839	1789	1854	2026	1961	1980	1892	1891	1903	1883	1874	1912	2003	1908	1951	1914	1903	1925	2020	1965	2032	2005	1856	1987
272	383	413	453	487	479	439	467	442	511	491	489	459	490	468	502	500	516	507	497	482	490	549	522	530	554	559	548	571	546	546	533	547	579	539	570	553	554	600	556	561	575	565	527	575	538	573	566	546	506
273	1070	1085	959	969	976	1177	1176	1137	1153	1165	1165	1197	1160	1149	1180	1179	1268	1267	1337	1254	1285	1235	1389	1341	1478	1491	1393	1465	1498	1487	1546	1529	1466	1442	1458	1496	1534	1600	1579	1602	1552	1594	1600	1647	1599	1641	1606	1647	1662
0	1024	1082	1129	1124	1094	1132	1111	1128	1148	1095	1100	1141	1148	1149	1162	1178	1188	1158	1122	1176	1171	1206	1166	1177	1155	1193	1186	1211	1190	1196	1220	1202	1230	1219	1175	1234	1252	1249	1232	1324	1274	1333	1230	1252	1211	1178	1176	1122	1110
274	338	827	825	924	836	856	868	869	864	828	847	841	861	855	871	906	988	903	983	1079	1030	954	1011	1058	1027	994	1093	1066	1087	1165	1093	1142	1097	1147	1155	1132	1167	1138	1171	1274	1115	1084	1241	1103	1087	1019	1108	1109	1246
0	NaN	NaN	NaN	NaN	NaN	NaN	NaN	NaN	NaN	NaN	NaN	NaN	NaN	NaN	NaN	NaN	NaN	NaN	NaN	NaN	NaN	NaN	NaN	NaN	NaN	NaN	NaN	NaN	NaN	NaN	NaN	NaN	NaN	NaN	NaN	NaN	NaN	NaN	NaN	NaN	NaN	NaN	NaN	NaN	NaN	NaN	NaN	NaN	NaN
0	311	318	363	360	382	359	373	369	414	392	369	387	394	394	404	388	415	405	396	414	437	440	409	417	472	424	430	473	452	447	433	449	453	467	463	473	462	486	491	475	465	455	486	475	457	473	468	488	485
275	651	641	678	702	685	660	681	716	701	745	769	729	753	770	755	743	781	757	758	796	808	786	812	780	817	807	847	812	842	823	841	830	853	896	864	848	876	866	915	898	913	898	913	909	931	868	943	904	927
0	922	935	955	994	1010	1024	1014	1052	1042	1074	1126	1106	1035	1073	1098	1110	1135	1148	1156	1105	1128	1171	1157	1188	1239	1130	1123	1186	1179	1223	1204	1188	1222	1233	1173	1237	1253	1242	1200	1211	1231	1206	1282	1307	1237	1314	1263	1248	1226
276	1320	1207	1211	1217	1216	1280	1227	1326	1080	1219	1156	1155	1138	1191	1251	1141	1228	1140	1096	1099	1129	1113	1107	1089	1151	1087	1142	1151	1163	1220	1288	1215	1252	1226	1201	1244	1225	1252	1207	1202	1201	1203	1294	1235	1239	1358	1246	1193	1267
0	NaN	NaN	NaN	NaN	NaN	NaN	NaN	NaN	NaN	NaN	NaN	NaN	NaN	NaN	NaN	NaN	NaN	NaN	NaN	NaN	NaN	NaN	NaN	NaN	NaN	NaN	NaN	NaN	NaN	NaN	NaN	NaN	NaN	NaN	NaN	NaN	NaN	NaN	NaN	NaN	NaN	NaN	NaN	NaN	NaN	NaN	NaN	NaN	NaN
0	747	777	741	828	768	776	836	847	866	909	830	861	854	854	907	904	909	917	964	907	958	976	1043	909	980	1002	987	993	998	993	1065	1009	1037	1066	1056	1031	1042	1048	1031	1076	1117	1048	1069	1128	1066	1061	1105	1043	1090
0	1152	1164	1176	1231	1197	1188	1235	1209	1189	1261	1239	1216	1236	1262	1269	1308	1314	1340	1357	1363	1417	1364	1410	1437	1366	1307	1416	1359	1453	1445	1394	1355	1438	1454	1465	1413	1448	1529	1524	1466	1471	1461	1503	1481	1455	1477	1518	1521	1527
277	1065	1128	1156	1104	1213	1082	1108	1107	1162	1100	1128	1163	1134	1194	1162	1200	1170	1165	1175	1169	1184	1170	1233	1178	1192	1203	1297	1237	1228	1294	1293	1283	1142	262	233	251	259	252	221	242	220	220	208	228	213	205	213	217	203
0	1038	1024	1030	1036	1096	1093	1078	1048	1085	1116	1128	1120	1140	1116	1120	1146	1129	1183	1155	1183	1202	1116	1187	1152	1189	1154	1176	1200	1167	1192	1180	1174	1206	1299	1301	1301	1312	1312	1274	1269	1339	1304	1272	1314	1332	1344	1349	1349	1359
278	890	1019	1144	1085	1116	1112	1213	1236	1291	1269	1292	1347	1338	1375	1372	1555	1493	1495	1559	1582	1669	1705	1714	1686	1659	461	329	302	297	307	285	285	267	257	241	238	241	288	247	289	365	312	357	297	277	284	273	91	107
0	769	826	864	869	942	832	914	902	924	987	992	950	987	967	1016	984	1110	1093	1179	1081	1171	1178	1260	1205	1208	1184	1305	1416	1445	1472	1390	1411	1528	1524	1525	1496	1514	1578	1502	1488	1366	1335	1402	1388	1485	1532	1498	1466	1455
279	1178	1147	1234	1252	1291	1366	1361	1348	1362	1373	1375	1357	1373	1332	1315	1352	1273	1312	1336	1292	1324	1317	1271	1302	1303	1245	1357	1293	1344	1302	1310	1310	1130	382	343	349	343	374	354	346	349	339	356	365	389	355	446	406	263
280	2001	2009	2183	2248	2279	2250	2322	2342	2368	2296	2402	2370	2296	2466	2354	2539	2480	2470	2536	2476	2431	2556	2583	2470	2635	2587	2665	2565	2700	2755	2765	2724	2772	2875	2799	2826	2883	2821	2938	2969	2879	2972	2881	2905	2867	2875	2860	2832	2767
0	NaN	NaN	NaN	NaN	NaN	NaN	NaN	NaN	NaN	NaN	NaN	NaN	NaN	NaN	NaN	NaN	NaN	NaN	NaN	NaN	NaN	NaN	NaN	NaN	NaN	NaN	NaN	NaN	NaN	NaN	NaN	NaN	NaN	NaN	NaN	NaN	NaN	NaN	NaN	NaN	NaN	NaN	NaN	NaN	NaN	NaN	NaN	NaN	NaN
0	444	476	512	525	551	581	636	633	605	649	691	649	682	702	751	780	757	751	756	767	772	797	759	720	756	789	770	748	799	795	777	774	754	837	784	751	814	798	791	795	747	845	756	811	792	830	843	829	801
281	508	547	553	558	555	542	549	548	567	529	561	587	586	573	608	584	629	655	588	601	599	560	615	607	614	604	659	659	686	681	644	656	683	717	765	732	680	736	704	738	756	709	734	717	725	711	722	721	570
282	695	720	755	742	828	700	789	789	864	827	831	774	825	811	843	878	832	884	879	871	846	848	873	892	880	873	904	898	886	948	980	892	900	962	910	938	925	941	886	873	926	903	904	906	914	890	899	888	923
283	382	400	402	440	438	452	457	452	456	479	468	488	468	472	487	487	493	495	491	516	505	495	507	533	579	556	610	588	599	609	557	580	590	595	592	557	604	623	616	619	611	593	613	638	617	627	641	632	590
284	160	180	172	183	189	206	204	180	227	234	223	255	238	255	264	271	258	257	266	257	269	287	302	285	288	318	353	340	411	407	391	427	409	427	382	382	400	371	344	365	379	396	362	396	435	429	453	467	440
0	2083	2100	2170	2295	2452	2489	2533	2466	2483	2514	2476	2446	2489	2509	2576	2535	2712	2626	2693	2807	2785	2692	2702	2729	2873	2736	2822	2648	2833	2880	2843	2986	2989	3040	2987	3165	3106	3155	3072	3135	3106	3162	3201	3178	3192	3190	3213	3152	3176
285	720	735	786	798	781	852	829	866	839	909	852	844	878	836	935	911	944	908	918	950	930	935	925	960	963	928	963	961	955	986	975	1005	1001	1021	1008	1015	1022	1018	1007	1024	1036	1010	983	1065	1061	1078	1070	1056	1065
286	308	309	334	307	326	382	367	389	365	400	380	330	356	361	358	372	388	351	407	401	366	438	452	395	416	412	395	387	367	352	394	364	370	426	412	427	448	494	451	394	436	391	419	413	452	429	521	491	488
287	781	811	837	849	847	826	857	878	862	871	884	859	898	905	904	937	922	882	917	903	936	934	962	934	930	876	965	880	905	958	929	973	920	980	965	1003	999	1007	1000	1026	997	1017	1021	1079	1099	1106	1108	1047	1093
288	1317	1341	1382	1419	1392	1371	1425	1414	1459	1476	1502	1455	1525	1502	1527	1524	1549	1601	1545	1594	1585	1524	1590	1613	1607	1543	1591	1575	1683	1684	1534	1287	754	450	359	339	303	304	273	267	285	288	308	270	293	281	278	269	274
289	1559	1594	1561	1568	1512	1540	1555	1518	1573	1550	1600	1611	1533	1588	1612	1572	1577	1544	1592	1639	1626	1611	1615	1618	1651	1656	1791	1737	1567	1613	1522	1155	500	382	381	335	325	326	312	309	320	312	313	306	310	299	297	294	289
290	495	546	496	468	499	466	492	514	553	540	544	553	575	546	557	630	622	613	591	616	617	671	634	625	657	617	619	660	622	615	633	641	682	654	655	694	661	666	629	700	681	656	687	657	706	688	715	706	752
291	462	457	489	472	467	486	457	530	563	581	559	581	613	673	649	621	600	704	597	625	614	634	685	705	663	657	684	707	758	763	724	730	738	724	669	793	775	844	786	793	812	799	806	787	833	849	886	867	840
292	816	845	841	842	858	851	861	820	866	837	821	864	844	866	873	855	861	859	799	820	831	792	797	782	820	856	878	803	832	859	845	863	834	855	840	848	865	881	914	902	905	932	963	954	959	1001	991	1003	968
0	988	953	1186	1144	1041	1068	1041	1029	1018	1030	1064	1035	1011	1040	1059	1069	1020	1088	1117	1023	1067	1021	1095	1113	1113	1082	1138	1154	1168	1209	1169	1162	1128	1150	1141	1223	1172	1170	1034	1133	1218	1148	1156	1048	995	1054	1013	1008	937
293	533	521	512	524	531	526	562	550	560	547	548	599	566	586	623	588	639	604	621	644	639	616	651	614	627	651	642	625	653	652	673	657	664	681	684	681	642	647	627	647	660	637	642	627	672	676	669	615	179
294	440	411	542	553	532	518	553	547	589	625	624	664	617	638	704	685	673	726	701	680	695	675	674	709	679	709	730	763	695	718	723	738	763	744	731	803	741	773	736	760	768	724	760	778	772	787	781	817	844
295	829	864	845	904	858	878	897	877	886	891	926	941	891	905	942	991	964	964	961	964	996	1002	989	1000	1041	1041	1048	1105	1033	1068	1111	1070	1125	1123	1117	1140	1143	1139	1132	1168	1116	1146	1134	1224	1168	1176	1218	1196	1199
0	1010	1086	1024	1021	1063	1048	1092	1149	1106	1138	1114	1106	1167	1107	1169	1187	1086	1093	1077	1139	1090	1096	1103	1061	1167	1135	1120	1178	1164	1150	1177	1138	1159	1125	1160	1225	1131	1146	1129	1189	1239	1107	1145	1205	1146	1193	1261	1271	1145
296	686	736	750	789	777	878	829	827	891	878	918	898	886	923	946	974	1007	1015	981	1019	1044	973	1055	1063	1070	1046	1035	1127	1073	1111	1096	1037	1119	1065	1109	1105	1160	1128	1188	1079	1090	1053	460	1035	1022	1026	1007	1001	956
0	2246	2190	2302	2247	2200	2255	2154	2212	2321	2282	2279	2240	2201	2256	2391	2159	2423	2226	2297	2205	2312	2250	2239	2332	2320	2343	2332	2376	2343	2270	2377	2360	2499	2387	2378	2466	2479	2544	2425	2498	2383	2432	2467	2388	2550	2442	2430	2491	2473
297	709	700	743	687	671	773	732	780	781	718	752	732	788	754	820	807	777	344	790	811	757	752	801	790	823	850	859	868	883	897	890	858	903	899	833	822	860	898	878	842	859	855	877	886	898	884	880	884	892
0	12	NaN	NaN	NaN	NaN	NaN	NaN	NaN	NaN	NaN	NaN	NaN	NaN	NaN	NaN	NaN	NaN	NaN	NaN	NaN	NaN	NaN	NaN	NaN	NaN	NaN	NaN	NaN	NaN	NaN	NaN	NaN	NaN	NaN	NaN	NaN	NaN	NaN	NaN	NaN	NaN	NaN	NaN	NaN	NaN	NaN	NaN	NaN	NaN
0	2604	2710	2845	2795	2776	2686	2790	2671	2773	2565	2706	2672	2756	2722	2687	2715	2689	2771	2696	2709	2653	2730	2663	2703	2759	2820	2856	2676	2763	2738	2765	2691	2859	2747	2779	2790	2680	2664	2811	2824	2785	2766	2860	2765	2811	2894	2822	2800	2740
298	560	605	669	635	639	708	428	792	744	722	384	764	485	893	914	908	861	408	879	942	928	435	962	945	1012	960	998	466	298	278	285	281	281	269	296	106	117	131	140	154	195	215	248	278	288	304	325	347	378
299	739	741	766	740	746	702	760	760	771	733	748	752	801	736	820	773	798	801	809	766	797	767	801	812	795	802	834	817	791	827	807	837	863	887	911	882	931	878	878	869	885	908	909	906	939	958	958	978	935
300	11	65	95	117	170	147	171	173	303	255	270	308	297	248	250	268	265	307	295	330	326	346	313	326	251	327	289	346	333	316	293	323	342	317	338	319	347	330	361	333	198	157	133	116	125	133	116	116	118
0	1240	1147	1208	1234	1255	1177	1171	1192	1223	1194	1275	1262	1230	1279	1284	1299	1308	1296	1286	1349	1336	1291	1371	1382	1368	1356	1416	1376	1387	1389	1426	1423	1360	1383	1405	1382	1437	1423	1414	1487	1473	1471	1499	1477	1536	1515	1542	1493	1475
0	NaN	NaN	NaN	NaN	NaN	NaN	NaN	NaN	NaN	NaN	NaN	NaN	NaN	NaN	NaN	NaN	NaN	NaN	NaN	NaN	NaN	NaN	NaN	NaN	NaN	NaN	NaN	NaN	NaN	NaN	NaN	NaN	NaN	NaN	NaN	NaN	NaN	NaN	NaN	NaN	NaN	NaN	NaN	NaN	NaN	NaN	NaN	NaN	NaN
301	1564	1609	1571	1574	1572	1535	1483	1449	913	356	369	354	350	367	363	364	364	353	346	346	421	205	219	230	267	293	345	361	400	427	465	494	525	547	555	578	639	640	663	687	722	731	747	743	761	755	781	782	787
0	681	700	700	647	722	670	678	682	711	720	726	697	675	657	660	665	670	661	666	636	654	650	663	662	674	671	678	706	722	701	723	674	693	680	708	698	678	716	702	738	703	683	676	721	716	715	713	745	723
0	1408	1501	1422	1419	1438	1392	1470	1476	1580	1634	1572	1543	1554	1662	1569	1607	1658	1647	1636	1604	1677	1648	1616	1712	1726	1723	1777	1752	1738	1772	1812	1764	1789	1742	1818	1753	1743	1751	1829	1774	1845	1771	1812	1787	1826	1829	1780	1787	1767
0	84	103	115	120	96	126	128	148	89	128	139	206	122	195	149	174	197	154	70	133	168	186	226	232	251	274	NaN	NaN	NaN	NaN	NaN	NaN	NaN	NaN	NaN	NaN	NaN	NaN	NaN	NaN	NaN	NaN	NaN	NaN	NaN	NaN	NaN	NaN	NaN
302	880	866	877	933	899	872	953	870	971	938	940	935	908	1001	947	1013	942	989	1000	988	990	994	989	999	982	962	509	1019	999	1020	1011	959	975	980	980	1009	982	1015	1002	1015	1029	995	1023	1035	1052	485	1062	1029	1055
0	530	617	679	709	669	384	541	577	487	502	491	494	517	552	565	495	568	538	482	463	541	535	528	578	555	550	582	589	647	591	585	614	599	614	579	582	630	666	571	636	627	668	601	666	590	647	615	643	672
303	725	749	757	748	755	753	742	713	743	775	772	739	766	772	809	831	805	791	318	842	874	845	825	857	866	882	904	901	946	968	953	1031	968	994	981	986	989	1036	999	984	991	930	924	921	911	962	998	987	974
0	647	659	696	702	717	693	702	748	726	745	740	737	796	755	788	756	805	800	789	791	786	824	820	809	845	782	738	820	854	846	815	855	894	844	859	851	844	879	878	879	821	887	846	866	869	845	899	896	870
0	727	747	757	703	711	720	714	710	725	717	739	734	722	757	754	753	729	732	743	774	775	746	765	730	751	745	735	746	746	771	782	771	790	772	757	765	775	816	829	853	830	819	808	824	823	821	857	954	896
304	657	598	665	650	660	652	715	687	665	670	703	696	707	712	673	701	723	711	729	695	756	727	751	748	781	718	753	762	684	771	761	763	751	737	761	776	724	759	793	760	782	760	788	757	745	755	675	314	268
305	563	572	552	552	589	566	586	575	570	560	619	616	624	614	654	625	609	653	635	619	689	680	652	653	704	667	678	745	729	760	729	754	770	753	763	733	758	792	799	829	795	735	808	808	780	800	846	792	809
306	284	201	275	162	136	192	221	207	106	213	146	116	130	155	191	182	199	138	170	153	152	135	164	160	217	196	199	170	182	214	200	181	204	160	158	152	139	137	119	107	124	116	164	148	135	210	116	98	154
307	529	527	740	565	596	598	723	637	627	735	654	648	636	675	748	677	701	701	740	743	767	830	832	787	797	848	819	834	807	865	870	843	892	893	903	854	864	914	901	885	914	926	936	948	928	979	967	969	954
308	675	708	707	731	764	707	796	759	792	832	779	783	821	823	823	852	873	835	906	835	914	866	844	881	902	867	877	877	882	894	926	909	902	897	931	878	848	890	954	941	923	897	907	958	923	887	922	918	914
0	1000	968	981	1000	1013	944	941	936	961	972	924	1007	1045	988	1032	979	985	1030	1027	1038	1103	1091	1077	1081	1158	1120	1139	1103	1162	1149	1145	1183	1157	1107	1192	1181	1101	1138	1207	1180	1183	1155	1156	1199	1181	1159	1194	1123	1165
309	823	854	871	828	940	874	896	975	946	987	977	999	1025	991	1012	1093	1077	1023	1131	1046	1107	1098	1098	1125	1180	1079	1162	1097	1128	1143	1216	1140	1084	1125	1176	1099	1123	1190	1257	1258	1214	1185	1264	1192	1235	1236	1221	1188	1196
310	477	474	516	499	484	502	526	547	546	585	545	569	602	606	588	587	610	597	606	568	576	613	624	606	612	596	636	651	655	632	649	631	621	663	669	634	683	674	683	702	699	697	680	720	747	722	741	748	695
0	872	932	951	958	969	950	999	915	976	960	992	992	996	972	1005	951	1011	1008	990	976	986	1008	976	997	995	1030	984	1016	1006	1005	1028	1029	1026	1009	1001	1022	1039	1025	1034	1035	1015	1025	1005	1013	1038	1051	1034	1060	1008
0	NaN	NaN	NaN	NaN	NaN	NaN	NaN	NaN	NaN	NaN	NaN	NaN	NaN	NaN	NaN	NaN	NaN	NaN	NaN	NaN	NaN	NaN	NaN	NaN	NaN	NaN	NaN	NaN	NaN	NaN	NaN	NaN	NaN	NaN	NaN	NaN	NaN	NaN	NaN	NaN	NaN	NaN	NaN	NaN	NaN	NaN	NaN	NaN	NaN
311	785	820	789	827	854	844	889	878	856	889	903	907	1037	976	952	1015	1055	1152	1136	1152	1153	1160	1213	1230	1292	1232	1304	1283	1404	1533	1303	1284	1331	1310	1422	1495	1525	1542	1505	1608	1501	1451	1545	1503	1558	1568	1630	1574	1481
312	433	449	455	445	426	433	427	441	454	449	435	446	468	451	471	502	499	480	488	499	506	504	517	522	545	520	549	542	563	551	563	563	573	625	613	628	648	644	662	656	649	638	604	471	302	268	252	205	156
313	1132	1211	1182	1206	1222	1226	1269	1174	1148	1144	1181	1201	1205	1217	1268	1224	1254	1289	1264	1238	1224	1187	1296	1305	1300	1258	1302	1270	1263	1259	1347	1340	1333	1252	1314	1357	1374	1311	1303	1341	1318	1346	1334	1195	414	393	376	361	375
0	61	65	79	49	144	158	169	219	215	274	340	363	406	444	458	483	499	546	580	583	603	643	652	637	651	641	671	719	744	731	713	729	673	706	725	704	678	700	737	757	737	735	728	744	762	779	789	827	786
[truncated: 197 more columns]
