# Supplementary material for: Fractional killing arises from cell-to-cell variability in overcoming a caspase activity threshold
Source: Mol Syst Biol. 2015 May 7;11(5):803. doi: 10.15252/msb.20145584 (PMC4461398; doi:10.15252/msb.20145584)
Supplement: Supplementary file 3 [file msb0011-0803-sd3.zip › All_data/058_Mapatumumab (10 nM)_2/raw_edge.tsv]

Cell # (0 for discarded)	T=5min	T=10min	T=15min	T=20min	T=25min	T=30min	T=35min	T=40min	T=45min	T=50min	T=55min	T=60min	T=65min	T=70min	T=75min	T=80min	T=85min	T=90min	T=95min	T=100min	T=105min	T=110min	T=115min	T=120min	T=125min	T=130min	T=135min	T=140min	T=145min	T=150min	T=155min	T=160min	T=165min	T=170min	T=175min	T=180min	T=185min	T=190min	T=195min	T=200min	T=205min	T=210min	T=215min	T=220min	T=225min	T=230min	T=235min	T=240min	T=245min
1	275.2	316	326.5	320.6	335.6	346.4	283	354.8	275.4	302.7	279.1	278	285.1	338	322	268.2	229.6	215.5	220.8	206	203.3	216.4	235.2	173.4	239	202.5	179.8	170	207.3	269.6	255.4	221.7	198.7	237.7	186.2	146.5	155	118.3	149.2	120.3	166.5	160.9	174.4	201.1	137.6	173.2	149.2	146	147.8
0	256.8	248.5	196.7	223.9	190	220	223.6	262.4	176.5	153.2	153.7	165.3	164.5	203	183.7	144	141.9	132.5	112	186	125	190.5	140.6	126	141.4	116.5	109.8	118.5	131.7	148	116	212	102.5	128.9	133	151.5	114	NaN	NaN	NaN	NaN	NaN	NaN	NaN	NaN	NaN	NaN	NaN	NaN
0	225.2	318.6	224.3	272.7	308.1	289.7	250	374.8	256	298.1	358.2	300.5	260.7	251	296.8	239.3	312.5	227.7	234	249.9	212.1	211.6	267.2	455.1	860.7	1075	851.6	890	810.5	1034	1051	704.2	649.5	676.3	530.8	534.5	390.9	349.3	290.8	278.7	314.2	247	306.5	227.5	271.9	272.4	250.1	280	247.2
2	175	129.4	102.8	170.4	138.1	179.8	152	171.4	145.1	197.7	167.8	118	158.3	149.7	140.7	158.2	160.8	160.1	122.1	144.2	163	153.2	158	112.9	126	112.6	121.1	151.1	167.2	158	97.62	128.2	108.1	139.8	136.3	147.2	112	125.1	148.8	130.7	464.2	528.2	582.1	580	655.5	695.9	754.4	435.4	489.5
0	176.6	115.4	109.2	101	162.2	118.5	178.2	127.9	118.6	NaN	NaN	NaN	NaN	NaN	NaN	NaN	NaN	NaN	NaN	NaN	NaN	NaN	NaN	NaN	NaN	NaN	NaN	NaN	NaN	NaN	NaN	NaN	NaN	NaN	NaN	NaN	NaN	NaN	NaN	NaN	NaN	NaN	NaN	NaN	NaN	NaN	NaN	NaN	NaN
0	237.7	206.6	191.6	199.6	212.7	202.4	191.7	212.1	194.2	252.5	233.4	202	184	174.7	182.1	179.6	150.5	103.3	175.5	179.7	144	125.1	159.4	199.8	160.3	116.4	123.5	138.5	177.6	164.4	172.2	157.1	182.9	158.1	164.8	142.7	159.5	140.9	151.6	133.3	129.1	143.4	131.2	168	137	160.8	129.4	129.4	123.1
0	213.7	239	180	206.1	189.9	163	199.5	215.5	181.2	202.2	192.8	213.1	238.7	182.6	202.9	174.7	234.5	152.5	208.5	180.3	202	202.4	131.3	169.9	156.3	195.6	162.6	211.3	230.9	180.8	170.7	172.5	203.1	175.8	167.4	172.1	142.4	156.8	167.5	169.8	189.5	192	159.4	187.7	187.8	162.5	176.2	146.7	207
3	1752	1516	1077	806.1	669.2	656.5	643.8	630.5	423.4	484.6	460.7	409.3	378.4	393.7	364.8	341.1	342.4	416	274.8	300.9	273	301.5	327.5	308.5	271.4	297.4	284.9	249.4	250.7	252.9	265.4	248.4	284.1	271	259.1	261.5	255.7	307.9	232	237.5	239.5	226.1	213.5	250	272.6	265.9	237	184.5	300.9
4	297.1	377.6	314.9	401.7	276.2	268.2	324.8	271.1	276.5	288.2	272.1	262.1	259.1	256.7	283.6	333.4	264.2	300	267.7	310.9	272.6	259	237.8	231.9	240.8	225.9	227.5	197.6	264.9	261.5	235.1	262	200.1	262.2	219.1	230.9	223.2	198.1	281.7	301.6	273.2	291.4	319.7	359.5	338.7	316	322	430.9	991.9
0	361.9	281.2	296.1	302	315.5	272.1	261.4	203.3	214	207.4	196.1	211.2	201.3	187.6	168.2	203.2	211.5	163.3	206.4	173.3	192.7	164.4	214.4	172.2	189.4	172.7	144.8	181.5	206.1	176.4	156	160.8	203.3	162.6	200.7	206.9	225.3	175.9	168.5	162	154.8	203.2	146.8	196.3	150.9	164.7	142.2	203.3	197.4
5	117.4	84.92	145.1	130.9	127.3	150.9	123.2	120.7	97.77	84.5	115	115.5	120.8	89.91	114.5	136.9	107	75.21	130	106.9	109.9	135	153.5	107	77.88	121.7	94.47	89.53	74.21	82.67	78.51	94.65	96.04	104.7	87.45	101.7	116.3	88.48	83.36	108	89.2	91.12	73.54	77.33	92.26	83.13	104.8	88.39	78.7
6	244.7	299.6	318.3	316.6	333.4	293	261.3	268	241.8	261.1	273.3	264.3	230	246.8	255.5	253.2	206	266.6	213	249.7	242.2	267.7	261.7	206.8	239.9	187.4	228.5	220.2	270.2	253.5	227.3	257.8	215.5	222.2	229.3	223	226	239.2	265	201.7	226.7	244.6	223.4	260	176.1	227.9	273.7	219.6	288.1
0	234.6	244.6	195	223.3	284.6	255.3	200.9	203.9	174.3	204.6	165.1	176.7	229.2	199.8	212.7	225.1	221.9	153.5	186.1	204.4	207.8	163.2	192.4	195.8	207.6	189	169.7	186.1	174.1	188.4	215	215.5	182.5	169.6	206	183.4	211	223.6	206.4	191.5	175.8	228.8	232.4	208.4	184.9	195.5	213.1	186	195.9
7	374	388.3	333.1	290.5	323.5	337.8	317	302.5	272.1	283.5	297.7	286.7	299.7	284.2	293	256.5	349.6	309.7	252.9	264.2	285	283.5	275.5	283.4	244.8	209.3	240.6	239.5	311.4	278.5	244.8	244.1	276.7	242.5	267.4	229	237	275	279.8	253.7	268.4	253.6	274.8	222.8	217.6	218.5	261.9	213.4	251.6
0	266.9	200.9	270.6	216.5	225.6	256.2	275.4	237.8	239.5	244.9	231	242.7	242.5	258	208.6	215.7	258.4	278	333.4	239.4	212	260.6	231	253.5	211.9	234.1	212.3	202.8	247.9	174.4	197.4	194.2	236.2	185.6	240.4	189.5	243.9	NaN	NaN	NaN	NaN	NaN	NaN	NaN	NaN	NaN	NaN	NaN	NaN
0	141.6	179.7	135.2	127	118.1	175.3	113.7	130.8	162.7	117.6	120.8	170.7	136.6	160.5	153.2	NaN	NaN	NaN	NaN	NaN	NaN	NaN	NaN	NaN	NaN	NaN	NaN	NaN	NaN	NaN	NaN	NaN	NaN	NaN	NaN	NaN	NaN	NaN	NaN	NaN	NaN	NaN	NaN	NaN	NaN	NaN	NaN	NaN	NaN
0	703.7	1095	478.2	593.7	244	210.5	197.2	219.8	166.1	159.1	174.7	174.1	124.2	121	156.9	153	151.5	173.5	192.5	102	197.6	140.8	185.7	140.6	152.1	156	167.2	91.36	114.1	167.6	171.7	142.9	149.6	122.9	153.8	118.8	129.8	150.2	122.2	118	163.7	155	157.2	160.6	115.7	125.5	125.5	126.1	136
0	143.2	NaN	NaN	NaN	NaN	NaN	NaN	NaN	NaN	NaN	NaN	NaN	NaN	NaN	NaN	NaN	NaN	NaN	NaN	NaN	NaN	NaN	NaN	NaN	NaN	NaN	NaN	NaN	NaN	NaN	NaN	NaN	NaN	NaN	NaN	NaN	NaN	NaN	NaN	NaN	NaN	NaN	NaN	NaN	NaN	NaN	NaN	NaN	NaN
8	208.2	212.8	253.2	235.7	209.3	231.4	185	195	230.2	180.5	221.8	224.6	187	207.1	206.3	200.7	181.8	222	205.1	192.1	217.5	198.9	221.8	247.4	256.4	230.6	198.9	188.1	216.4	212.8	208.4	188.1	254.1	213.6	224	215.1	265	248.4	214.6	195.1	205.1	198.9	185	202.5	197.5	202.5	187	203.5	181.7
9	369.3	433	359.8	314.3	237.9	224.1	288.2	260.5	239.7	216.5	245.3	242.6	244.3	187.5	210	166.2	192.1	179.5	175.9	167	171	168	191.5	176	179.8	154.9	145.5	150.8	206	170.6	157.5	168.8	161.4	146.6	122.7	131.6	155.8	173.7	145.3	162.4	150.9	133.9	116	149.2	128.4	135	159.5	120.6	161.7
0	146.2	160.9	155.7	145.9	135.6	127.7	141.2	140.5	160.5	153.8	140.6	115.6	130.8	160.7	103	113.4	124.7	109.5	149.2	143.1	82.69	130.7	135.7	124.7	112.6	121.7	105.3	111.2	120.5	120.9	116.7	133.8	130.9	138.3	109.7	115	93.5	111.8	92.07	116.8	94.14	141.1	102.2	97.96	112.7	87.77	144.7	129.3	104.4
0	1070	457.4	738.5	713.7	557.1	830	657.9	512	572.1	284	321.5	NaN	NaN	NaN	NaN	NaN	NaN	NaN	NaN	NaN	NaN	NaN	NaN	NaN	NaN	NaN	NaN	NaN	NaN	NaN	NaN	NaN	NaN	NaN	NaN	NaN	NaN	NaN	NaN	NaN	NaN	NaN	NaN	NaN	NaN	NaN	NaN	NaN	NaN
10	305	269.5	307.2	287.3	321.8	295.7	320.9	275.1	238.7	272.2	247.7	252.5	257.1	260.3	206.4	205.9	294.8	253.9	257.2	236.8	257.6	220.7	234.1	226.9	228	237.4	240.1	212.8	222.5	212.8	251.3	233	206.5	263.8	171.1	247.5	154.3	125	218.7	192.9	212.5	193.3	222.3	169.7	203.9	164.5	185.6	175.6	183.6
0	297.9	236.3	299.8	270.5	227	226	255	248.7	246.6	228.1	228.8	191.5	187.7	238.6	203.6	223.1	180	219.8	206.6	212.1	181.6	184.4	182	200.5	201.4	189.1	181.7	208.2	200.5	172.9	198.6	222.1	202.1	153.1	203.8	215.4	205.5	190.2	254.9	212.2	189.1	250.2	268.8	187.3	222.8	162.8	256.1	257.6	164.9
0	287.1	301.7	353.6	226.3	342	245.2	184.2	147	131.5	161.5	113.6	129.8	134.8	143.3	127	96.96	124.9	122.2	109.8	126.9	81.68	128.2	151.3	96.09	131	159.9	114.8	193.5	94.97	130.7	270.6	257.1	258.8	212.8	252.4	223.2	233	275.7	239.2	220.6	256.3	244.5	266.5	269.3	223	226.8	261.6	258.7	246.9
0	234.1	237.2	213.9	226.9	188.6	212	221.9	239.1	NaN	NaN	NaN	NaN	NaN	NaN	NaN	NaN	NaN	NaN	NaN	NaN	NaN	NaN	NaN	NaN	NaN	NaN	NaN	NaN	NaN	NaN	NaN	NaN	NaN	NaN	NaN	NaN	NaN	NaN	NaN	NaN	NaN	NaN	NaN	NaN	NaN	NaN	NaN	NaN	NaN
11	400	439.8	305.8	342.6	303.3	350	315.5	358.8	306.2	289.3	273.3	369.9	224.9	340.9	251.9	321.7	320.6	289.3	339.1	362.3	281.7	280.1	323.7	297.4	298.9	220.3	297.4	293.5	283.5	271.1	232.3	242.3	265.1	290	262.6	311.1	360.2	295.5	288.7	322.8	502.2	568.9	619.6	562.1	599	648.6	754.2	751.5	2277
12	454	418	367.7	387	366.9	370.9	385.4	376.1	398.2	323.4	424.1	354.1	336.2	352.5	350.1	333.4	347.6	291.9	330.8	349.4	336.5	338.5	287.7	280.9	248.4	249.1	244.5	286.4	271.4	215.3	296.9	271.7	330.9	383	1798	1863	1703	1852	2071	2122	2282	2419	2146	2395	2487	2501	2855	2945	2684
0	212.2	153.8	163.8	202.8	153.3	155.1	121.2	158.2	125.3	174.7	138	151.8	NaN	NaN	NaN	NaN	NaN	NaN	NaN	NaN	NaN	NaN	NaN	NaN	NaN	NaN	NaN	NaN	NaN	NaN	NaN	NaN	NaN	NaN	NaN	NaN	NaN	NaN	NaN	NaN	NaN	NaN	NaN	NaN	NaN	NaN	NaN	NaN	NaN
13	197.3	231.1	207.9	164.9	155.7	233.3	209	219.2	199.7	226.4	201.9	198.5	181.9	161.9	176.1	170.3	216.9	164.3	187.5	171.8	188.5	198.9	161.2	201.7	166.3	143.6	164	189.4	178.1	176.3	179.2	158.5	161.6	152.5	157.7	163.7	131.5	161.5	163	130.5	179.7	166.3	144.2	171.1	173.2	177.2	181.2	155.3	158.7
14	226.1	161.5	138.3	157.5	172.5	178.2	157	178.7	135.5	182.7	130.7	151.7	121.5	177.9	158	134	175.2	162.4	129.5	153.4	169.9	156.2	156.5	139.9	143.2	150.4	173.7	150.4	150.8	180.1	164.1	145.8	192.9	153	154	142.4	158.5	159	188.8	213	219.1	152.1	165.4	165.6	153.4	154	122.4	165.4	195.4
0	NaN	NaN	NaN	NaN	NaN	NaN	NaN	NaN	NaN	NaN	NaN	NaN	NaN	NaN	NaN	NaN	NaN	NaN	NaN	NaN	NaN	NaN	NaN	NaN	NaN	NaN	NaN	NaN	NaN	NaN	NaN	NaN	NaN	NaN	NaN	NaN	NaN	NaN	NaN	NaN	NaN	NaN	NaN	NaN	NaN	NaN	NaN	NaN	NaN
15	186.5	212.1	188	214.9	261.4	203.8	122	189.3	143.7	151	168.5	198.2	160	142.7	199.7	157.9	163.1	174.8	180.3	156.8	207.4	182	162.4	178.4	162	130.9	153	157.5	163.4	141.7	219.8	142.3	203.1	168.1	175.7	141.5	155.3	160	187.7	234.5	192.7	185.7	134.5	187	152	139.3	136.3	157	138.2
0	146	80.97	172.1	192.6	97.32	134.8	150.1	183.7	106.2	93.5	181	187.7	117.2	110	124	128.3	122.1	99.34	123.8	131.6	136	128.2	97.84	108.6	95.2	84.64	96.01	104.3	NaN	NaN	NaN	NaN	NaN	NaN	NaN	NaN	NaN	NaN	NaN	NaN	NaN	NaN	NaN	NaN	NaN	NaN	NaN	NaN	NaN
0	139	NaN	NaN	NaN	NaN	NaN	NaN	NaN	NaN	NaN	NaN	NaN	NaN	NaN	NaN	NaN	NaN	NaN	NaN	NaN	NaN	NaN	NaN	NaN	NaN	NaN	NaN	NaN	NaN	NaN	NaN	NaN	NaN	NaN	NaN	NaN	NaN	NaN	NaN	NaN	NaN	NaN	NaN	NaN	NaN	NaN	NaN	NaN	NaN
16	215.6	186	184	171.8	188.4	150.5	172.3	164.3	185.4	206.7	155.1	189.2	193.5	157	186	172.5	164.1	166.5	148.2	145.6	153.2	141.1	170	137.4	149.7	175.5	135.3	157.6	141.4	147.8	128.3	167.8	179.1	143	168.4	126.9	131	142.4	131.5	149.5	147.8	144.3	135.5	111.9	156.9	135	138.5	156.5	142.9
17	435.4	397.6	299	449.9	375.2	343.6	313.2	352.5	407.4	375.9	384	358.2	329.3	298	288	322.5	312.5	323.2	250.5	230.8	277	276.8	287.4	302.8	282	342.7	346.9	234.3	363.5	272.8	253.5	251.1	176.1	278.8	316.5	298.5	2161	1850	1837	2030	2347	2380	2594	2275	2985	2830	2598	2677	3190
18	384.8	338.5	334	396.6	400.5	355.8	366.8	362.3	375.9	347.4	339.5	345.7	358.7	327.5	328.2	347	341.7	379.5	339.5	358	308.6	349.5	338.5	338.3	316.2	372	329.3	271.7	343.6	311.6	316.7	268.8	295.5	317.4	281.5	301	276.8	318	284.5	1522	1930	1898	2136	2425	2478	2618	2814	2766	2823
0	NaN	NaN	NaN	NaN	NaN	NaN	NaN	NaN	NaN	NaN	NaN	NaN	NaN	NaN	NaN	NaN	NaN	NaN	NaN	NaN	NaN	NaN	NaN	NaN	NaN	NaN	NaN	NaN	NaN	NaN	NaN	NaN	NaN	NaN	NaN	NaN	NaN	NaN	NaN	NaN	NaN	NaN	NaN	NaN	NaN	NaN	NaN	NaN	NaN
0	233.8	176.1	120	181.6	253	116.2	143.9	165.7	127.4	NaN	NaN	NaN	NaN	NaN	NaN	NaN	NaN	NaN	NaN	NaN	NaN	NaN	NaN	NaN	NaN	NaN	NaN	NaN	NaN	NaN	NaN	NaN	NaN	NaN	NaN	NaN	NaN	NaN	NaN	NaN	NaN	NaN	NaN	NaN	NaN	NaN	NaN	NaN	NaN
19	223.7	194.8	302.8	268.9	230.3	286.7	244.2	223.6	275.6	232	189.2	256.1	203.5	198.1	240.4	220.9	252.7	248.9	234.7	224.4	242.5	223.8	235.2	225.5	193	246.8	224.7	240.9	210.7	219.8	244.3	207.1	263.9	1557	1816	2019	1835	1876	1916	1724	1923	1844	2211	2370	2167	1897	1786	1937	2050
20	365.6	407.7	369.3	372.9	419.9	298.9	289.9	267	313	361	264.6	261.8	280.3	256.9	204.9	202.6	213.9	207.3	223.5	219.4	202.2	197.4	252.6	219.1	175.4	165	206.2	146	166.4	153.4	186.4	181.9	182	179.3	146.5	188.6	167.2	149.7	219.9	137.6	170.2	189.9	192.6	175.9	178.5	189.4	166.5	195.7	224.9
21	262.5	233.4	240	235.9	279.2	267.4	512	336	245	739.8	852.3	928.4	1146	476.8	430.1	480	486.8	413.4	390.1	454.5	547.4	525.9	397.2	345.7	397.1	423.4	365.4	381.6	358.6	312.7	337.1	290.2	275.4	295.8	289.8	329.6	235.8	289.9	245	211.8	226.8	236.3	204.2	187.5	235.2	204.9	201.8	242.5	224.3
0	203.2	177	159.2	225.2	175.8	185.5	199.5	165.3	150.1	160.1	170.1	196.7	172.7	215.3	161.4	125	180.4	150.9	181.5	145.5	135	171.9	147.2	152.5	141.3	138.7	152.6	146.6	121.3	196.8	148.9	175.9	176.4	150.2	164	163.4	141.8	160.2	182.3	207.1	158.3	182.8	143.6	167.2	165.5	142.5	149.5	146.2	194.1
0	236.4	170	164.5	197.7	204.2	215	185.1	168.6	175.3	174.2	193.4	176	155	149	178.6	149.5	208.5	144.8	181.6	172.3	136.6	184.4	185.6	143.1	152.7	156.1	179	199.2	149.4	166	158.9	166.1	138.1	145.4	135.1	204.7	147.1	141	216.9	133.6	148.5	149.4	174.3	133	179.5	161.7	183.8	188.6	177.7
22	1841	1502	1664	1697	1507	1012	735.9	543.6	392.6	368.8	363	329.2	245.8	247.9	267.1	210.6	327.6	222.2	250.2	194.3	231.1	264.1	304.1	239	299.2	333	357.2	342.5	313.8	357	342.5	247.2	282.6	304.2	284.2	228.3	267.1	271.2	364.9	717.7	1094	2426	3231	3415	3325	3272	3429	3407	3673
23	318.3	284.8	261.3	288.7	263.4	298.3	263.9	233.4	239.7	312.5	289.2	256.9	242.1	246.6	277.7	281.4	247.1	241.5	275.8	288.5	231.4	250.5	233.4	243.5	210.5	198	198.2	233.9	186.1	196.5	227.8	228.9	228.5	191.5	225.6	221.7	205.7	183.5	171.5	194.9	217.5	172.4	202.5	166.9	167.6	243.9	219.8	164	160
24	288.1	189.7	218.8	209.1	196.3	217.5	183.9	198.1	209.3	229.7	206.7	187.1	194.8	201.2	198.5	193.4	202.4	208.6	184.4	213.5	203.3	230.6	254.9	159	213.5	196.5	215	236	240	217	202.4	247.3	237	229.6	244.3	240.3	214.7	180	208.8	193.7	178.5	166.8	168.6	211.3	172.4	173.3	165.7	207	231
25	223.4	239.8	238	189.1	197	234.4	188.6	206	154.5	160.5	191.6	177.1	135	166.3	172.9	172.5	175.4	163.9	164.3	159.5	169.6	164.5	156.8	158.3	188.1	193.9	175	147.4	199.6	172.5	185.8	150	167	158.2	164.2	159.3	191.8	147.3	205.5	204.8	142	125.5	196.7	152.5	126.6	142.5	135.2	146.7	115.2
0	199.7	196	182	206.4	178.7	201.3	202.1	134.9	144.6	137.7	124	165.6	177.3	157.6	163	138	164	138.1	161.5	167.9	155.1	156.1	165.4	162.9	155.8	168.2	177.9	158.9	128.5	105.9	179.9	181.8	148.7	159.2	216.5	169.4	205.9	161.1	167.4	183.4	180.3	174.7	123.2	130.4	117.9	164.7	141.8	139.5	134.2
0	185.5	144.4	180.2	157.4	156.8	150.6	190.2	160.6	127.7	172.5	150	133.2	115.7	182.7	169.2	154.8	141.6	118.2	188.8	187.3	133.7	169	114.7	127.2	146	122.2	128.7	146.7	135.2	134.9	126.8	143.1	85.72	132	104.8	111.7	131	127.1	93.64	102.5	124.7	144	132.3	97	107.4	108.1	97.15	136.5	109.5
26	277.4	245.1	238.6	226.9	249.9	200.7	232	217.4	260.8	226.4	211.8	209.2	174.8	187	201.7	267.4	219.5	168.3	188.7	214.9	179.1	174.1	183.3	204.6	202.5	185.6	190.5	170.1	169	135.6	186.4	165	161.9	184.8	208.2	209.4	213.5	167.5	182.3	199.2	154.1	214.3	194.7	188.2	177.5	168.2	180.1	193.6	170.4
0	277.6	206.5	296.9	275.9	201.9	243.5	215.9	218.5	237.4	242.1	257.4	233	266.4	208.3	265.8	223.1	168.8	272.6	NaN	NaN	NaN	NaN	NaN	NaN	NaN	NaN	NaN	NaN	NaN	NaN	NaN	NaN	NaN	NaN	NaN	NaN	NaN	NaN	NaN	NaN	NaN	NaN	NaN	NaN	NaN	NaN	NaN	NaN	NaN
27	245.6	252.3	248.6	304.7	210.5	269	246.6	239.6	231.7	210.8	302.7	215.2	310.7	203.6	263.3	238.3	206.8	218	257.5	244.5	191.1	241.9	202.5	215.9	274.5	254.5	234.5	227	186.1	242.6	240.3	212.7	181.2	232.5	154	218.3	226	199.4	231.3	206.8	221.9	210.2	220	252.1	164.8	195.1	241	252.7	146.8
0	146.6	98.06	NaN	NaN	NaN	NaN	NaN	NaN	NaN	NaN	NaN	NaN	NaN	NaN	NaN	NaN	NaN	NaN	NaN	NaN	NaN	NaN	NaN	NaN	NaN	NaN	NaN	NaN	NaN	NaN	NaN	NaN	NaN	NaN	NaN	NaN	NaN	NaN	NaN	NaN	NaN	NaN	NaN	NaN	NaN	NaN	NaN	NaN	NaN
0	140.4	145.7	190.2	135	150	153.6	134.1	155.1	165.5	162.3	168.7	131.2	130.5	138.8	111	152.8	113	122.3	112.5	115.2	109.2	125.6	109.1	133.4	89.33	101.6	110.6	124.8	99.97	88.32	150.6	103.3	109.6	90.78	109	122.9	124.5	110.9	103.6	119.3	141.5	105.2	117.2	116.2	95.16	104.2	109	101.2	108
28	439.3	318.7	446.2	408.7	400.6	383.9	350.2	334.2	350	329.4	255.1	256.9	213.7	241	195.8	234.8	201.4	178.9	172.5	144.9	152.5	121	198.3	162.5	153.7	85.43	187	124.3	170.3	131.5	139	139.2	112.4	148.4	144.9	148.3	148	130.5	128.3	134.4	119	176.9	156.5	137.3	126.4	105.1	130.2	116	119.5
29	260	272.4	309.3	222.6	232.5	247.9	312.1	314.7	287	285.2	334.6	361.5	314.7	329.8	348.4	317.1	336.6	287	278.2	308.5	300.7	267	266.3	338.6	250.4	250.8	335.9	266.7	339.9	330.4	320	409.8	337.3	289.3	346.8	297.6	1412	1452	1974	1768	2108	1950	2091	2129	2269	2664	2606	2531	2740
30	136.7	109.5	90.69	165.1	115.4	93.69	134.6	111.7	131.2	100.9	102.8	102.2	67.31	104.2	118.3	127.5	106	118.8	115.2	120.7	110.2	100	102.8	124.5	123.8	101.5	113.1	100.7	145.2	162.7	106.9	121.3	113.7	109.4	107.7	94.49	98.69	116.5	120.1	90.62	98.95	107.4	89.05	146.8	102.8	124.8	110.6	97.94	158.8
0	266.7	299.2	277.1	227.6	241.8	290.1	259	277.7	242.4	227	211.5	222.6	254	258.4	252.4	235.9	254.5	182.4	206.5	225.3	236.8	227.9	222.3	210.2	246.8	235	151.4	213.3	210.6	193.3	192.6	240.2	212.3	233.3	186.6	178.7	198.6	222.3	172.2	161.8	217.7	198.3	183.5	165.5	205.8	258.3	245	230.5	195.6
31	225.3	228.1	168.7	229.7	194.5	187.4	276.5	153.7	236	228.2	160.4	187	172	172	150.7	142.6	161.5	154	190.8	148.1	147.3	162.8	185.5	176	170	191.5	521.5	733.2	877.5	1049	915.6	1094	1100	1093	1177	979.7	1202	1198	1348	1420	1169	969.9	914.1	825.5	968	1057	1073	1047	1080
0	232.7	178.3	176.7	165.5	212.6	155.6	177	206.5	163.1	179.5	201.1	173.9	176	206.2	179.4	208.9	172	223.5	223.8	191.6	507.5	1278	1460	1504	1463	1427	1523	1321	1306	1311	1101	720	620.5	537.2	437.5	389.1	420.8	330.6	377.1	377.2	369.7	292.4	299	336.6	366	523.3	2051	2584	2004
32	302.6	240	236	295.2	205.7	242.5	250.6	258.3	220.9	240.9	201.3	202.2	202.4	247.6	298.4	204.8	163.2	205.9	155.1	205.5	232.8	219.1	221.8	208.3	260.2	245	205.6	280.4	219.8	181.5	203	226.5	196	241.3	250.3	196.2	224.2	213.8	167.5	190.5	230	208.5	254.6	175.9	192.4	234	173	221.8	216.7
33	181.3	221.8	207	150.1	201	177.1	186.9	200	190.7	132.4	186	168.8	153.7	188.2	152	160.9	147.1	192.8	164	153.7	145.2	136.2	212.5	718.8	719.9	724.5	859.4	868	835	821.1	850.5	850.3	1000	1053	1013	1115	972.8	925.5	899.1	857.5	882.7	678.6	805.5	910.6	813.3	851.3	764.2	909.5	899.5
0	232.1	192.8	272	239.4	218.8	204.2	208.3	178	184.1	173.7	198.8	186.1	205.3	164.3	165.1	190.5	165.5	NaN	NaN	NaN	NaN	NaN	NaN	NaN	NaN	NaN	NaN	NaN	NaN	NaN	NaN	NaN	NaN	NaN	NaN	NaN	NaN	NaN	NaN	NaN	NaN	NaN	NaN	NaN	NaN	NaN	NaN	NaN	NaN
34	617.4	610.7	412.5	387	366.1	346.8	380.1	323.6	410.6	352.4	345.6	351.1	317.9	299.8	298.4	299.9	283.5	321.1	334.6	296.6	267.5	272	314	265.6	339.3	305.7	300.7	283.6	294.9	296.5	275.9	286.4	230.7	206.1	261.9	260.4	274.9	211.1	307	219.2	389.5	1379	1311	1268	1714	1692	1877	1807	1721
0	NaN	NaN	NaN	NaN	NaN	NaN	NaN	NaN	NaN	NaN	NaN	NaN	NaN	NaN	NaN	NaN	NaN	NaN	NaN	NaN	NaN	NaN	NaN	NaN	NaN	NaN	NaN	NaN	NaN	NaN	NaN	NaN	NaN	NaN	NaN	NaN	NaN	NaN	NaN	NaN	NaN	NaN	NaN	NaN	NaN	NaN	NaN	NaN	NaN
35	407.8	384.7	465.4	525.4	393.9	476.5	383.7	390	325.8	339	360.2	305.9	279.6	284	203.5	228.8	213.5	238.1	225.5	210	207.4	198	179.8	262.5	142.5	173	209.8	141.5	203.9	187.5	173.7	119.1	183	142.5	140.1	160.5	127.3	157.5	157.8	156.5	155.8	197	123.6	174.4	127.3	167.1	175.6	160.5	164.4
36	191.7	202.4	172.5	198.4	167.6	151.1	146.7	148.6	157.5	202	163	124.5	118	125.1	159.5	156.2	94.56	130.7	124.2	156.4	132.9	147.1	134	315.1	329.6	282	284.5	327	285.5	268.2	284.3	321.9	219.1	235.3	194.3	179.3	129.8	126.8	113	184.9	153.9	185	130.4	131	155.2	143.8	110.1	127.9	375.2
37	196.2	229.1	212	215.6	211.5	181.2	187.6	233.8	239.5	226.6	233.1	229.2	306.1	204.2	246.5	193.9	228.8	232.2	254	258.5	226.2	211.6	198.5	214.8	188.5	269.8	210.1	1226	1292	1364	1437	1469	1523	1471	1669	1504	2229	1610	2038	1660	1872	1221	1426	1281	1346	1828	1517	1263	1475
38	178.9	160	198.9	225.3	197.4	180.3	193.1	196.7	207.5	198.9	194.6	196.4	195.8	222.8	192.7	192.3	153.8	205.2	210.2	232	164.6	157.5	178.8	217.6	223.6	149.9	180.2	180.8	222.6	147.9	183.7	192.9	212.2	214.5	177.2	165.7	196.7	145.8	190	171.7	172.5	167.7	180.7	176.5	222	155	190.5	198.7	183.9
39	239.6	193.9	206.7	309.1	207.4	163.7	184.1	226.6	168.5	199.8	198.9	192.5	217.6	179.8	194.4	241.4	187.1	224.4	198.5	187.2	186.4	147.9	196.5	200.2	210.3	180.9	227	169.8	146.5	148.1	195.2	203.6	137.1	182.2	151.1	147.5	164	110.8	165.3	171	152.9	159.5	121.4	174.2	145.1	156.8	153	128.2	149.4
0	256	242.7	307.4	265.4	225	243	207.6	257.8	195.2	194.3	217	226.3	224.6	174.9	211.9	240	186.1	186.8	181.8	222.1	180.6	185.1	195.3	213.8	197.8	184.9	190	159.3	178.6	195.7	167.9	202.3	166.9	190.6	179.3	155.1	156.5	189.3	217.6	169.7	161.3	151.8	166.5	166.7	161.9	162	151.8	192.7	151
40	257.4	203.8	179.4	206.7	188.6	215.7	204.8	228.5	220.7	173.5	189.9	179.2	135.1	191.8	212.5	234	152.1	166.2	187.3	181.5	231.6	197	186.9	177.4	192.7	205.8	201.1	216.9	161.3	184.6	1085	1340	1338	1307	1187	1453	1440	1521	1495	1671	1836	1697	1713	1553	1752	1676	1595	1873	1755
0	195.7	316.2	266.9	328.9	260.2	274	289.6	252.1	287.7	208.2	242.9	222.9	251.7	215.3	248.1	233.5	245.8	211.7	239.1	243.4	238	252.5	251.4	183.6	211.6	216.6	168.6	168	262.4	137.3	217.7	218.3	275.5	251.1	199	210.2	240.2	206	196.7	213.3	141.4	175.7	155.9	239.2	127.3	165.5	172.3	156	198.2
0	187	181.5	175.3	210.7	143.8	203.3	222.8	199.6	183.1	154.2	201.8	199.3	213.8	190.3	210.8	169.3	168.4	166.4	163.2	194.4	216.9	NaN	NaN	NaN	NaN	NaN	NaN	NaN	NaN	NaN	NaN	NaN	NaN	NaN	NaN	NaN	NaN	NaN	NaN	NaN	NaN	NaN	NaN	NaN	NaN	NaN	NaN	NaN	NaN
0	271.6	228.5	164.2	198	247.3	180	214.4	238.7	118.9	182.3	175.5	175	170	196	204.4	227.6	214.4	177.9	155	179.4	201.1	158.3	198.1	218.7	174.2	183.1	151.2	159.5	142.5	132.8	126.4	164.2	168.5	162	161.7	176	120.5	142.7	179.9	161.9	187.3	123.7	179.5	124.9	175.2	134.8	202	172.3	156
41	888.5	569.9	594.8	549.9	577.6	586	446.4	367.4	416.4	349.4	346.5	349.9	324.5	344	327.5	266.6	352.5	273.8	303	306.9	264	260	348.5	350.4	314.6	334.3	281.5	289	265	334	351.6	318	259.6	349.1	288.6	297.6	292.7	240.4	240.9	312.1	297.2	250.7	238.5	240.2	224.7	285.2	269.5	314.7	331.2
42	323.8	271.2	297.4	266.1	276.4	268.5	252.1	237.2	263.3	291.7	284.2	282.2	331.7	288.1	349.8	385.4	395.9	311.2	322.7	316.9	321.6	298.6	290.3	366.3	288	308.6	210.8	212.8	233.4	248.2	256.2	265.3	209.4	275.4	227.9	180	211.8	226	205.7	197.2	195	217.6	206.9	190.7	187.5	215.5	193.9	242.9	227.5
43	1088	710.6	755.1	761.8	716.6	751.3	592.8	514.4	457.2	451	496.7	445.5	522	523.5	454.4	421.5	422.2	463.2	470.8	405.8	418.1	349.9	343.3	342.1	359.3	401.1	417	410.7	407.3	359.8	337	312.5	323.5	342.3	326.2	350.2	315.5	394.2	314.3	338.8	442.9	525.2	563.3	525.7	577.2	850.2	993.5	1145	1518
44	208.2	201.3	264.5	238.7	186.4	217.7	180.1	120.4	182.2	163.5	227.5	152.9	165.3	189.4	170.4	157.2	149.3	138.8	192.9	177.2	196.5	167.8	155	139.2	190.1	127.6	132.9	168.7	188.5	172.7	177.1	188.3	156.1	149.7	132.8	128.2	146.3	165.8	136.6	122.2	116.8	109.4	128.4	137.6	159.6	125.8	154.6	167.2	151.9
0	2036	2054	1972	1767	1768	1765	1789	1904	1896	1688	1538	913.1	788.8	842.9	500.4	459.7	369	419.2	367.8	377.2	340.8	300.3	320.6	306.5	296	286.5	331.3	239.7	309.5	256.4	213.9	246	262.2	286.3	243.3	277.7	233.7	263.1	275	216.7	213.2	220.6	245.7	195.8	234.5	227	187.7	187.3	209.6
45	234.6	205.4	255	209	205.6	237.9	185.9	137.2	199.9	178.7	173	192.6	191.6	186.9	224.5	223.3	213.9	182.4	188.4	185.5	148.6	176.8	184.7	179	201	174.7	159.7	228.6	172.2	178.4	186.8	165.8	210.3	631.7	685.6	692.9	822.3	745.7	727.3	674.5	775.4	812.2	780	832.7	883.1	898.7	797.7	740.7	861.6
46	271.8	246.8	254.6	233.5	209.9	196.7	205.3	198.7	185.5	177.4	192.5	195.5	193.2	172.5	133.5	140.2	175.2	155.8	160.1	144.7	129.5	181.3	151.3	177	167	171.2	154.8	143.8	156.8	167.3	157.8	456.7	595.9	606.7	581.4	491.2	542.8	660.3	734.5	657.7	690.4	797.6	957	726.4	744.6	728.5	703	754	651.6
0	231.6	253.1	221	291.7	239.2	264.2	209.1	231.9	231.3	224	228.6	221.7	235.5	234	214.5	240.1	187.7	276.4	247.4	232.1	238.5	241.2	242.5	234.2	265	244.5	202.5	251.4	228.6	203	252.7	240	225	243	231.7	264	254.5	199.6	210.5	199.7	217.9	229.8	233.7	218.6	225.3	234.1	225.6	240.5	238.3
47	714.5	702.4	681.7	597.1	608.7	362.1	356.5	314.8	356.9	367.9	312	420	296.5	282.5	275.1	293.4	261.8	244.7	214.6	264.1	232.7	276.8	229.4	223.3	202	182	168.9	172.4	191.4	184.2	199.6	180.6	183.1	447.3	859.4	1091	1435	1471	1650	1547	1284	1359	1200	1034	1172	1131	1132	1203	1384
48	277.3	385.7	344.2	371.1	422	413.8	424.5	383	288.5	300.3	322.2	329.7	353	330	301.7	298.2	310.5	312	336.7	305.5	319.4	329.5	300.2	384	385.9	374.7	349.8	330.5	368.4	360.9	337.3	337.3	394.6	317.5	317.2	328.9	348.5	337.9	342	370.3	377.8	360.8	370.5	317.7	304.8	378.5	349.9	330.5	400.7
0	312	301.2	304.3	287.8	289.9	297	282.3	327.7	290.6	238	335.7	295	287.7	270.5	312.7	253.4	272.4	282.8	273.3	301.2	269.6	276.9	280.8	297.3	242.7	307.2	252.4	311.2	269.2	309.8	312.9	246.4	229.6	287.2	303.7	291.9	294.2	212.7	298.3	280.1	278.4	312.3	274.7	277.9	273.8	240.5	270.7	317.8	229.1
0	NaN	NaN	NaN	NaN	NaN	NaN	NaN	NaN	NaN	NaN	NaN	NaN	NaN	NaN	NaN	NaN	NaN	NaN	NaN	NaN	NaN	NaN	NaN	NaN	NaN	NaN	NaN	NaN	NaN	NaN	NaN	NaN	NaN	NaN	NaN	NaN	NaN	NaN	NaN	NaN	NaN	NaN	NaN	NaN	NaN	NaN	NaN	NaN	NaN
49	248.8	249.3	232.4	250.5	227	263	225.6	191.3	267.6	189.5	187.4	220.9	225.6	224.4	166.8	193.4	215.6	157	175	237.7	221.6	155.3	173.1	203.9	169.5	199.2	218.4	183.9	175.9	212.7	152.6	171.7	192.8	193.1	171.7	192.8	173.2	237.6	232.1	253	276.6	412.8	477.8	1612	1824	1692	1944	1675	1671
0	178.9	230.8	215.1	304.2	243.5	259.4	185.1	158.3	277.3	247.1	225.6	231.9	222.3	293.8	257.4	302.6	275	215.2	168.4	223.8	193.5	200.2	177.7	184.9	190.5	230.6	239.5	240.6	221.4	220.8	280.5	248.9	181.1	203.4	189.2	213.4	232.8	203.8	194.3	185.5	291.8	235.4	193.7	266	189.2	181.3	161.8	215.5	195.4
50	389.5	378.3	368.8	325.9	315.3	390.9	354.5	390.1	390.7	358.7	389.1	377	389.3	316.8	391.5	361.3	376	367.4	344.5	319.4	271.6	304.7	305.3	269.9	288.9	294.3	273.6	259.6	274.9	547.6	1472	1873	1837	1855	1536	1703	1739	1742	1641	1903	1844	1598	1760	1628	1875	1792	1896	1893	1627
0	214	267.6	261.9	217.6	203	220.1	190	186	225.3	240.2	214.7	233.2	216.2	199.6	209.4	210.8	210.4	223.3	202.1	250.6	246.7	186.1	180.3	206.4	197.6	215.6	161.4	125.5	158.3	170.9	128.3	128.1	177.5	181.6	137.1	126	126.6	158.1	160.4	156.6	129.4	139.6	121.3	138.2	128.7	206.3	167.8	140.1	143.2
51	198.9	244	210.6	193.1	213.8	190.7	239.9	202.8	213.1	192	172.1	182	185.5	169.5	183.9	180.5	160	182.4	164.5	184.6	213.2	157.5	190.6	179.6	121	200.4	173.7	174.4	161.4	161.8	204.2	166	170.4	169.9	140.9	189.8	185.2	202.3	163.7	234.2	186.6	145.6	172.7	164.2	176.2	172.4	353.7	493.5	563.5
52	302.8	362.3	302	290.6	263.5	309.5	347.7	280.6	293.5	247.8	291.8	285.8	275.8	306.2	305.3	229.6	295	268.3	279.2	313.5	248.8	255.9	354.6	361.7	330.6	291.3	281.4	270.9	276	255.1	270.6	268.7	309.1	252	247.1	314	288.9	299.6	321.9	254.7	317.2	302.8	242.6	317.3	276.2	286	264.9	281.4	234.4
0	343.5	289	289.6	278.7	267.6	246.6	268.4	219.2	251.6	315.1	239.3	284.8	325	242.9	263.8	288.3	216.2	300.3	236.3	237.6	283.7	303.9	273.3	277.4	250.3	210.5	279.4	261.7	293	270.2	328	289.3	263.6	246.1	269	212.6	314.1	252.2	295.6	206.6	238.6	250.7	224.7	274	274.9	280.1	298.2	323	298.1
53	286.2	289.7	263.4	310.7	298.6	306.4	286.9	246.6	299.4	272.5	272.9	259.5	258	275.7	237.8	293.5	299.1	262.7	276.1	263.6	294.7	278.8	239	264.6	250.8	266.9	260.4	289.8	247.7	257.1	296.7	304.2	391.6	2206	1926	2216	2682	2092	2510	2344	2305	2606	2319	2356	2856	3188	2964	3356	3065
54	292.1	312.8	272.5	309	324.2	295.1	250	245.6	280.4	263.7	257.8	241.2	261.7	275.8	234.9	248.8	220.3	302.1	283.5	230.7	279.9	262	322.1	303.3	232.9	268.5	278.1	251.8	297.9	278.5	256.2	232.4	265.9	248.8	231.3	253.9	288.3	280	290.3	253.4	261.5	260.4	265.2	227.3	240.3	244.9	244.9	273.7	246.8
55	290.2	297.3	245.9	289	295	307.9	267.5	254.2	269	267	262.3	270.7	292	268.6	308.7	301.1	278.6	243	307.9	275.9	253.6	281.2	208.4	221.5	310	189	239.8	267.9	233.1	251.3	226	259.1	251.4	256.9	284.6	256.9	228.1	234	232.9	234	203	220.2	187.2	202	238.1	196.1	204	234.4	189.2
56	230.3	311.1	243.5	202.4	281.4	254.1	176.7	226.6	173	275.5	173.3	175	204.6	241.6	236.6	210.1	174	251.2	198.9	186	145	188.8	230	208.8	161.6	175.9	180.5	174.5	150.2	183.5	130.8	183	181	158	158.4	207.5	175.9	135.3	140.9	143.5	149.8	195.8	172	142.7	126	183.5	152.1	181.7	177
57	365.8	293.9	289.6	261	364.8	275.4	368.1	317.8	242.1	399.7	333.6	251.1	259.2	279.7	268	282.7	289.4	201.7	237.8	252.8	316.1	275.2	326.9	321.4	248.1	277.2	297.7	268.8	260.5	240.3	266.8	229.2	253	311	202	222.4	272	227.7	274.1	237.1	263.5	241.5	188.3	306.5	208.9	243.7	221.5	230.4	245.9
0	301	248.5	296.6	332.3	292.7	368	307	257.5	286	349.2	313.6	262.6	255.6	263.5	260.6	259.3	242.3	323.8	268.3	231	242.8	243.7	310.1	301.9	249.3	227.9	247.7	217.4	254.8	294.8	274.2	247.6	270.7	254.9	215.4	215	230.3	227.9	230.6	254.3	235.8	254.5	227.2	264.5	224.4	317.9	246.7	238.9	280.8
0	177.7	175.6	195.7	265.2	222.2	179.5	213.2	117	205.6	262.3	168.3	211.6	146.7	183.5	219.9	193.1	207	156.1	174.6	205.3	195.9	174.2	175.6	154	197.3	153.2	191.1	160.4	181.5	220.6	185.5	183.8	160.6	167.4	194.3	204.6	148.2	239	201.8	164.8	206.2	188.2	189.4	190.3	216.3	158.5	269.4	231.2	184
0	173.3	242.7	185.3	193.3	202.4	175	199.8	209	211.2	160.6	173.3	191.6	187.7	165	162.1	97.72	146.2	157.2	175.9	163.8	168.7	119.7	151.9	163.6	199.2	139.6	145	189.2	185.2	139.6	135.3	119.2	142.8	106.7	154.5	165.4	148.2	165.9	110.3	111	100	106	139.7	124.3	146.8	131.1	114.5	127.7	110.6
58	337.7	267.3	275.1	285.9	329	336	258.5	232.5	316.4	320.3	264	278.1	290.1	229.6	334.7	314.3	276.8	261.6	260.7	279.7	201.9	225	226	224.6	250.7	215.4	230.5	212	231.1	202.6	238.1	261.4	245.4	232.9	284.6	264.3	218	196.8	266.5	247.1	269.4	275.2	205.4	237.5	254.6	240.7	256.3	245.7	225.5
59	214.5	239.8	204.5	190.2	185.1	188.4	194	199.5	180.4	213.9	212.6	209.4	116.3	184.5	148.1	140.1	152.4	189.2	143.4	127.4	180.6	165.5	130.2	134.3	175.4	142.4	166.3	130.9	134.2	136.1	161.4	89.35	132.2	122.4	123.7	127	112.2	105.2	125.3	114.5	142.7	139.4	123.7	128.7	120	129.3	127.2	128.7	120.7
0	244.9	316.2	298.4	258.5	295.6	342.2	252.2	277.7	231.2	258.9	248.2	209.2	284.9	271.8	212.5	245.6	306.3	194.5	274.4	271.5	212	235.7	280	274	228.4	244.5	289.2	250.2	197	287.7	213.9	222.4	252	277.7	246	242.2	322.2	296.5	277.6	300.9	209.9	226.1	228.9	237.4	238.8	277.9	248.8	262.3	225
60	294.7	246.9	229.8	285.3	279.4	327.7	271.8	300.5	319.7	230.9	346.2	245	279.5	265.1	311.3	262.5	234.5	290.9	255.2	226.9	232	274.9	262.8	280.4	291.5	317.7	271.2	290.8	261.8	241.8	296.9	295.9	212.8	258	261.1	298	313.4	1852	1759	1747	1786	1861	1783	1975	1820	1877	2056	1799	2177
0	411	321.4	298.2	350.9	278.9	272.5	295.8	234.6	217.9	290	308.8	306.6	284	333.4	311.4	296.2	363.8	299.5	334.5	306.2	308.2	287.1	311.2	302.7	304.6	333.2	294.7	365.2	395.3	395.2	350.9	401.7	354.7	580.1	1143	1383	1364	1401	1269	1305	1040	906.2	1297	902.2	627	842.1	819	765.5	526.1
61	180.6	270.5	172.9	155.8	151.8	177.2	148.3	183.3	157.4	201.3	142.2	151.8	172.3	144.3	153.7	148.3	166.8	141.9	129.1	164	160	173.2	142.6	175.4	168.6	157.5	165.1	119.5	160.3	171.6	113.3	158.1	142.4	123.1	327.1	537.3	612.4	504.8	501.2	530.3	592.5	550.7	482.5	525.7	598	676.8	679.2	710.9	788.8
62	163.6	187.2	232.8	168	195.8	209.3	159.3	135.9	182	184.7	195.3	180.9	187.3	214.8	141.3	118	164.6	173.1	152	161.4	135.6	182	542.8	599.1	535.4	509.3	552.2	550.7	616.1	611.8	737.6	813	922	1063	1116	1067	1009	1087	1063	1094	1183	1174	1117	984.4	992.5	1061	995.8	958.3	993.1
63	535.9	474.6	495.5	475	421.6	449	455.3	464.4	437.6	430.9	424.8	405.3	307.1	343	350.8	357.6	343.4	274.1	333.9	300	277.3	320.5	294	344.5	289.3	282.5	294.2	289.1	334.4	321.5	323	316.2	292.4	329.1	316	315.8	343.7	328.6	439	478	412	406.9	421	403.8	535.7	618.3	650.8	880.3	674
64	218.4	196.3	241	195.2	132.7	164.8	190	139.2	138.2	193.3	151.9	140.8	158.3	123	216.3	150	163.9	155.3	137.2	153	144	146.2	107.2	149.3	140.3	138.1	151.5	147.7	147.7	143.6	105	163.4	197.9	143.3	109.3	155.1	126.9	120.9	173	308.5	1952	1781	1726	1819	1764	1630	1656	1213	1444
65	179.9	232.2	206.8	230.6	197.2	172.6	173.4	136	159.5	167.4	200.5	170.3	172.2	189.8	151.2	202.2	180.7	176	151.3	159	121.5	205.5	135.4	172.9	138.6	107.6	129.2	167	139.3	151.6	172.2	151.5	138.5	157.1	136.2	128.8	132.3	132.1	107.5	149.1	131.5	101.3	113.1	137.8	127.4	143.5	123	139	127.4
66	283	340	309.6	324.4	357	308.2	345.6	295.3	359.5	307.9	250.2	321.8	333.2	309.7	269	346.2	304.7	287.7	229.7	269.1	282.1	238.3	256.8	341.8	286	321.6	261.3	275.2	285.5	257.2	357.9	299.9	233.1	251	227.4	243.4	354.9	259.1	260.5	320.9	265.5	277.5	212.1	293.8	266.9	242.9	284.5	254.3	241.5
67	426	437.5	401.1	429	436.8	353.5	343	349	385	310.6	350.4	315.3	375.9	317	333.5	324.7	311.8	280	340	305.1	276.6	238.5	269.6	246.1	260.1	222.2	239.4	255	826.5	1827	1654	1652	1452	1759	1822	2178	2267	2401	2090	2562	2402	2691	2330	2891	2785	2475	2420	2613	2806
0	182.6	173.9	204	177.8	228.8	206.4	245.4	178.3	210.8	246.6	164	176.6	238.6	248.8	198.3	284.3	221.3	222.5	238.3	244.6	237.5	171.1	220.1	234.2	213.3	220.9	263.8	182.8	216.6	244.4	212.2	199.5	192.2	136.9	216	225	176.5	181.4	212.1	208.5	189.5	171.3	206.9	155.7	206	232.5	167.4	193.4	222.7
68	183.4	168.9	156.2	191.1	197.1	135.8	201.2	174.6	185.7	169.8	153.8	152.1	158.6	165.3	189.2	142.7	136.3	166.8	130.3	144.4	195.5	136.3	124.9	143.9	136.7	132.7	150.9	131.4	143.5	168.5	135.7	131.4	129.4	120.1	165	146.8	131.3	124.6	158.1	121.7	171.5	132.7	136.6	132.5	172	149.5	115	128.4	138.1
69	511.9	358.2	399.1	407.1	355.6	386.9	333.1	324.4	375.4	381	350.5	300.7	346	322	376	303.2	310.2	241.8	280.4	262.4	204.5	275.5	1258	1704	1875	1820	2095	2203	1987	2176	2224	2499	2274	2601	2349	2132	1958	2283	2117	2204	2282	2281	2391	2294	2200	1974	2353	2187	2174
70	210.3	234.2	212.9	245.2	197.4	189.3	191.3	168.4	176.6	209.2	163.9	191.7	156.3	194.2	161.2	179.1	164.7	139.4	173.6	161.7	153.4	156.9	152.8	179	136	160.1	145.9	142.9	206.3	117.6	122.3	181	159.6	146.6	144.4	171.7	167.6	165.5	167	124.2	137.8	128.4	156	142.6	149.7	111.2	151.7	134.3	130.8
0	271.6	194.7	236.3	214.4	NaN	NaN	NaN	NaN	NaN	NaN	NaN	NaN	NaN	NaN	NaN	NaN	NaN	NaN	NaN	NaN	NaN	NaN	NaN	NaN	NaN	NaN	NaN	NaN	NaN	NaN	NaN	NaN	NaN	NaN	NaN	NaN	NaN	NaN	NaN	NaN	NaN	NaN	NaN	NaN	NaN	NaN	NaN	NaN	NaN
71	321.4	322.6	291.3	270.5	242.8	269.6	196.2	204.6	227.4	203.1	251.8	209.5	223.3	209.3	189.6	210.1	208.7	163.3	168.8	197.5	192.8	209.7	185.8	208.9	194.8	444.8	532.7	818.2	743.7	804.8	784	899.2	739.3	919.1	896.1	888.5	1063	1013	955.4	1029	1027	1009	1108	952.9	1094	1025	1146	963.9	1055
0	229.7	154.3	253.1	166.6	157	187.6	196.6	183.4	192.1	151.7	164.3	141.6	196.8	179.2	163.4	131.7	119.5	142.4	157.7	161.3	182	120.7	141.5	136.7	119.7	163	160.6	81.8	147.7	157	138.6	145.7	146.3	157.2	127.7	137	118.5	129	144	119	144.2	138.5	133.5	137.7	116.7	150.5	152.3	151.3	137.3
72	241	182.8	216	210.3	184.1	195.5	145.6	158.5	169.6	181.5	195.2	193	227.5	156.2	163.7	136.2	151.7	146.5	158.5	114.4	146.8	118.3	133	113.1	134.4	144.4	142.1	128	150.5	137	148.2	114.5	130.3	175.9	178.7	133.4	114.5	123	175.5	128	149.3	125.6	160.8	149	121.7	96.61	145.1	142	139.2
73	247.8	336	221.8	240.5	263.7	190.8	241.2	302	245.4	277.6	278.1	251.1	225.9	248.5	184.4	261.9	226.8	208.7	207.8	221.9	250.9	267.1	229.7	188.5	198.3	228	231.3	259.8	219	196.5	215.7	227.1	207.1	187.3	262.5	243	189.9	243.2	223.5	227.4	201.6	253.5	285	173.7	232.6	209.8	210.7	188.7	202
74	491.5	419.8	445.7	324.6	384.6	448.6	404.6	370.5	370.9	392.4	317.7	331	316.5	339.8	284.5	295	363.2	322	329.9	286	304.9	336.5	312.4	335.1	347.5	263.6	288	262.5	277.5	293.5	275	259.5	317.5	286.5	282.6	298	273.5	312	368.4	287	305.5	259.5	277.5	270	259	214.5	268.5	214.6	215.5
75	307.5	253.2	333	215.3	289.1	279.6	266.9	208.6	243.7	243.2	215.7	222	239.4	197.6	213.3	221	176.5	199.3	201.8	188.8	251.9	146.9	199	175.4	191.8	150.7	151.9	220.9	240.8	486.9	731	819	832.3	918.4	913.8	885.4	1002	1108	973	1074	1050	1102	1322	1143	1273	895.5	1036	973.8	1240
76	371.2	241.2	296.5	295.7	329	239.3	304.9	322.3	282	305.2	326.2	234.8	293.1	315.4	290.7	281.2	279	256.6	242.4	256.7	304.8	255.8	290.2	293.8	273.2	274.8	231.5	220.6	276.4	259.6	305.6	258.3	273.5	242.5	265.2	256.8	233.4	292.8	277.4	270.9	273.7	275.7	252	262.8	288.9	288.5	223.5	246.5	301.2
77	226.6	217	156.1	222.8	180.8	153	168.5	160.9	207.5	195.2	151.8	146.4	152	157.9	137.5	152.2	144.8	162.8	130.4	181.6	144.4	161.7	187.2	135.6	176.1	143	116	148.9	155.2	147.5	143.6	150.5	147.9	133.6	134	146.9	132.6	91.48	124	140.1	144.8	149	135.4	135.1	162.5	120	129	96.99	114
78	404	341.5	332.4	357.8	377.9	342.6	340.5	347.3	320	296	356.9	367.5	362	328.2	306.9	342	336.6	296.8	295.5	322.1	301.1	264.6	307.5	296.1	298	304.6	340.5	271.1	284.5	299	303	289	784	1849	1821	2146	1690	2006	1904	2249	2437	2478	2580	2342	2100	2358	2321	2212	2412
79	296.2	217	198.4	188.7	233.6	219.6	200.1	229.2	180.4	185.4	213.3	232.5	183.9	207	228.8	195.9	194.7	207.7	196.6	168.1	177.8	165.8	175.1	182	195.8	176.2	174.8	133.8	184.8	175.9	188.8	194.2	152.1	164.2	157.6	108.2	132.1	129.2	181.9	146.6	142.7	133.5	111	126	147.8	222.2	430.6	543.9	1051
0	370.9	408.5	381.9	335.7	320.2	370.2	310.4	351.9	312.2	331.7	331.7	266	370.8	378.5	303.6	327.4	362.7	356.2	389.7	361.4	355.2	381.5	410.9	374.3	366.6	380.8	391.4	341.1	389.5	383.2	379.5	398	348.8	407	386.7	394.8	389.2	437.6	386.9	401	345.2	335.3	390.9	385.7	386.1	346	304.3	343.7	307.7
80	150.5	136.9	111.8	165.3	129.9	172.1	172.5	194.7	191.6	126.5	168.7	164	150.6	141.3	123.9	154.3	182	163.1	206.9	167.1	175.1	150.4	159.5	139.4	153.7	134.9	145.4	132.5	169.9	138.4	168.7	363.8	478.9	482.8	421.2	458.1	541.4	441.2	526.8	534.9	593.9	639	694.3	749	654	584.3	609.9	636.9	670.3
81	334.9	339.8	298.6	322.3	207.7	252	234.1	308.2	232.2	256.3	226.2	239.9	240.4	233.3	253.1	207.2	224.1	226.3	299.8	257.2	226.5	261	225.6	243.6	291.7	238.6	224.6	236.7	188	217.5	232.6	218.5	263.7	218.6	229.5	197.7	348.7	275.2	234	219.8	205	234.6	207	239.7	268.3	246.1	200.2	256.7	184.1
0	285.6	219.7	196.1	226.3	185.3	245.4	196.8	177.8	192	224.2	247.3	193.3	215.3	223	153.3	208.2	178.3	197.9	137.4	230	167.4	149.4	183	168	152.6	162.5	188	188.6	166.1	178.5	165	201	143.9	157.5	137.4	191	154	178.5	166.9	154	129	122.1	124.5	144	163	178.5	171	145	149.5
82	1932	1920	1886	1822	1793	1790	1322	1524	1574	1445	969.4	1117	833.1	880.7	618.5	602.7	542	517.5	568.5	452.6	425.8	440.6	545	425.3	468	449.3	425	398.9	424.2	408.3	380.7	353.6	322.5	367.5	281	318.5	272.6	266.4	304	245.1	300.9	258	211.4	244	289	335.6	286.6	601.5	724
0	230	163.5	241.8	198	161.8	211.1	198.1	220.7	187.1	154.9	137.9	188.2	223.4	131.6	167.5	156.7	167.2	178.7	126	142.4	158.6	187.6	157.2	116.5	205	170.6	147.5	144	167	173.1	158.4	167.8	129.3	153	121.9	130.7	139.1	136.6	142	170.6	186.1	172.1	123.3	174.8	148.1	157.5	164.2	146.3	137.3
83	309	389.2	390.8	392.2	400.2	364.8	304.5	319.7	319.6	339	328.2	281	288	282	311.8	308.9	286	299.4	310.6	303.4	290.8	274.2	301	315.2	336.6	284.6	327.9	301.4	303.2	305.5	353	311	313	295	310	318	304.5	341.4	232	303.4	292	260.5	294.1	276	302.5	320.2	341.7	340.7	314.1
84	164.1	194.9	181.8	131.1	166.8	214.6	129.7	144.7	164	156.8	163.8	141.6	146.5	123.1	134.3	153.5	124.2	107.7	155.6	119.6	112.2	136.7	142.8	152.9	155.3	90.79	114.7	224.5	482.2	403.3	437.3	384.3	418.6	443.2	401.7	395.1	490	460.1	428	503.5	438.4	508.2	616.2	606.7	629	703.5	767.3	757.5	660.6
0	190.5	NaN	NaN	NaN	NaN	NaN	NaN	NaN	NaN	NaN	NaN	NaN	NaN	NaN	NaN	NaN	NaN	NaN	NaN	NaN	NaN	NaN	NaN	NaN	NaN	NaN	NaN	NaN	NaN	NaN	NaN	NaN	NaN	NaN	NaN	NaN	NaN	NaN	NaN	NaN	NaN	NaN	NaN	NaN	NaN	NaN	NaN	NaN	NaN
0	299.5	378	239.1	279.3	267.7	300.8	254.5	229	294.3	337.6	202.1	309.6	307.5	287.7	294	278.5	208.5	296	353.5	279.8	281.7	291.8	277.3	217.5	242	177.2	294	225.5	216.3	237.3	260.6	224.8	216.6	162.1	198.6	154.3	225.2	224.6	252.7	194.3	216.5	250.6	198.4	225.2	250	219.3	226.8	230.2	190
85	308.5	250.2	222.4	253	211.5	249.8	265.8	219.6	171.7	244.1	207.8	216.7	165.7	197.8	168	187.8	223.7	214.6	217.2	156.2	166.2	173	199.4	224	188.7	236	240.4	324.9	396.7	456.6	539.2	477.3	702.8	732.5	738.9	876.4	1325	1178	1058	1245	1104	964.3	872.4	1071	1155	1046	1271	1082	1126
0	273.8	200.5	185.2	159.4	133.2	98	143	199.2	167.2	99.5	119.8	117.7	97.09	126.5	122.6	83.35	119.7	142.6	123.7	114	142.7	90.08	172.5	91.02	118.7	136	85.03	108.6	132.6	128	132.5	94.52	115.7	86.72	111.4	145.5	91.44	118.5	113.9	73.82	NaN	NaN	NaN	NaN	NaN	NaN	NaN	NaN	NaN
86	269.9	285.1	236.1	225.4	231.7	243.9	202.7	257.6	220	228.8	205	202.9	241	176	191.5	170.5	149.6	182.1	171	146.2	179.2	113.5	144.5	190.5	187.5	163.2	194.2	239.4	578.7	1193	1386	1248	1168	1247	1070	1075	1330	1163	1367	1206	1376	1387	1520	1387	1590	1495	1611	1605	1934
87	395.8	254.2	251.7	291.5	285.2	250.5	323	271.4	322	232.5	226.5	246	178.8	226	226.7	236.1	188.9	215	181.8	172.7	184.8	220	174	133.1	182.4	247.1	160.8	157.2	167.6	188	142.9	133.9	132.7	146.9	180.9	140.4	159.5	180.4	143.8	130.3	131	174.4	132.8	142.2	123	185.9	198.7	292.2	376.8
88	421.9	370.9	309.7	275	241.7	459.1	386	494	353.3	432.6	437.4	379.4	353	326.1	365.2	313.4	251.1	302.2	282.5	298.3	226.2	268.6	239.9	243.6	246.9	273.3	217.3	201.2	248.3	228.3	220.7	227.4	235.4	249	230.6	220.7	203.5	168.1	246.9	221.7	210.5	208.2	217.5	295.3	218.6	207.5	216.7	196.2	203.2
0	263.5	271.1	221.1	188.4	227	187.5	219.2	184.9	234.9	193.8	188	154.5	206.5	186.5	166.1	143.5	183.8	194.5	168	175.2	179.6	161.1	147.9	154.3	179.3	147	177.5	152.9	139.4	177.6	151	143.2	179.9	210.3	151.4	183.3	217.1	155.3	184	196.9	557.5	573.9	652.1	637.5	504.6	623	561	542	435.5
89	189.7	141	235.2	125.3	218	128	210.9	238.3	175.1	157.2	193.6	128	153.1	139.1	162.9	137	117.5	158.5	132	152	135.5	138.5	113	151	159	126	130.6	124.1	116.6	116.3	128.2	149.3	143.5	137.9	117.6	96.11	105	158.4	126.6	153.1	111.1	140.3	114.4	159.2	130.4	131.2	145	145	147
90	328.4	272.1	334	338.6	239	340.1	226.5	248	281.9	265	289.9	261.5	212.8	250.5	257.4	239.9	248	223.9	275.7	200	247.4	304.5	276.8	262.9	285.7	266.6	308	306.9	329.7	310.5	176.2	262.9	193.9	174.3	310.1	254.4	1086	1304	1325	1196	1095	1170	1250	1253	1030	1274	1216	1193	1257
0	169.3	225.9	165.5	160.3	143.7	147	158.2	145.5	141.8	170.2	183.4	183.5	170.1	151.5	185	111	133.5	NaN	NaN	NaN	NaN	NaN	NaN	NaN	NaN	NaN	NaN	NaN	NaN	NaN	NaN	NaN	NaN	NaN	NaN	NaN	NaN	NaN	NaN	NaN	NaN	NaN	NaN	NaN	NaN	NaN	NaN	NaN	NaN
91	339.5	339.6	304.6	325.9	322.5	298.5	313.5	354.2	293.2	361	329.5	330.6	345.7	365	301.3	329.6	299.1	305.1	251.4	314	292.6	254.3	300.2	257	274.4	266.9	267.4	299.5	317.5	238.4	223.5	238	227.9	191.9	227.1	228.5	206	239.2	225.3	210.8	198.3	207	229	197.3	264	194.5	237.4	224	209.1
0	599.8	621	644.3	575.5	636.3	655.6	573	565.7	603.7	537.9	518.5	474	541.6	452.4	390.5	499.5	459.5	482.5	480.1	471.1	380.5	341.1	420.5	387.5	370.6	369.9	362.5	351	340.5	307.6	323	372.6	379.5	340.1	320.5	326	367.4	347	426.6	1475	1841	1754	1827	1689	1564	1818	1694	1822	2004
92	394.4	433	546.5	500.5	459.7	464.5	459.5	455.9	428.2	523.5	577.7	580.5	463.4	359.5	364.4	353.7	461.4	435.5	415	407.8	503.6	477.3	474	435.7	539.1	472.5	486.4	448	492.8	327	342.5	425.2	365	455.5	380.2	434	260.5	320.1	397.4	349	413	339.1	350.5	285.2	378.6	321	329.7	305.2	234.6
0	323.5	341.4	318.4	342.9	357.5	331.7	292.5	363.5	276.6	316.7	317.7	271.7	306	288	319.1	294.8	314.3	267.9	312.8	278.4	307	295	310.6	318.7	305.9	320.6	291.9	326	325	288	303.1	313.1	298.3	331.7	329.5	277.5	310	329	297.5	300.5	278.5	292.5	359.1	307	356.9	343.8	371.8	317	333
0	313.1	365.2	339.9	301.7	323.8	310.5	413.2	288.4	355.3	457.5	348.4	379.5	395.7	321.6	435	372.2	373.1	392.7	1292	1590	1678	1788	1666	1610	1516	1607	1525	1570	1433	998.5	882.5	818	844.9	695.5	703.5	600.9	542.9	562.4	490.4	549.4	503.9	516.6	405.1	444.5	448.5	426	490	429.5	416.4
0	232.6	199.5	NaN	NaN	NaN	NaN	NaN	NaN	NaN	NaN	NaN	NaN	NaN	NaN	NaN	NaN	NaN	NaN	NaN	NaN	NaN	NaN	NaN	NaN	NaN	NaN	NaN	NaN	NaN	NaN	NaN	NaN	NaN	NaN	NaN	NaN	NaN	NaN	NaN	NaN	NaN	NaN	NaN	NaN	NaN	NaN	NaN	NaN	NaN
93	375.7	435.6	353.7	353.8	426.1	350.4	468.1	370.7	347.1	364.3	341.8	399.8	395.9	349.3	352.6	315.9	314.4	386.9	335.7	341.9	325.6	332	349.4	375.9	337.9	343.8	321.9	314.5	348.5	374	394.9	394.9	354.9	381.3	427.8	348	305.6	341.9	346	336	431	359.9	351.8	387.4	337.4	300.4	304.9	356.4	303
94	389	383.8	377.9	328	373.1	325.5	338.3	414.7	413.9	403.5	352.7	369.7	347.9	362.4	344.7	390.5	316	378	298	353.5	440	938	827	831.5	1177	1179	1143	1308	1232	1037	1440	1237	1258	1161	1273	1173	1495	1672	1619	1620	1481	1658	1780	1913	1793	2054	2065	1886	2133
95	238.9	233.6	207.8	163.6	248.4	172.2	210.7	160	220.4	204.6	184.5	221.5	193.9	166.4	213.5	220	247.5	209.1	166	193.4	203.6	163.8	170	444.6	567.6	552.5	483.6	554.3	515.5	440.8	468	381	282.3	289.5	318.3	265.3	269.2	255	238.4	239.5	237.6	204.6	222	224.8	252.5	232	187.1	211.6	192.6
96	434.9	315.2	255.4	354	304.9	297.4	261.2	267.3	301.4	277.8	288	287.6	260.5	267.4	269.4	263	250	248	270.5	289	256.6	269.5	254.5	225.9	272.1	264	289.5	225.1	271.4	274.6	195.2	181	249	221.9	280	213	227.5	223.8	202.2	316	235.4	269.1	290	258.5	278.8	261.8	200	250.4	230.4
97	564.7	429.1	452.1	473.2	366.3	421	456	417.3	407.9	361.9	365.3	337.7	301.6	285.3	285.7	279.7	301.2	339.3	360.3	306.3	373.3	356.8	273.9	362.3	315.2	353	282.8	245.5	260.8	336.8	258.1	300.7	261.6	268.1	309	281.1	297.6	317	284.3	278.4	256	280.4	296.3	306.1	280.8	276.4	314.1	296.1	226.3
98	420.5	422.6	511.2	507	723.1	595	539	557.9	526.7	525.8	447.1	446.7	468.3	512.6	476.3	603.4	611.3	551.6	607.1	527.3	488.3	445.9	555.8	700.3	605.4	594.3	424.4	433.9	510.4	441.3	417.9	421.5	410	447.8	319.8	268	272.4	174.8	216.4	179.9	278.9	244.5	211.8	286.4	230	255.4	267.4	324	288
0	NaN	NaN	NaN	NaN	NaN	NaN	NaN	NaN	NaN	NaN	NaN	NaN	NaN	NaN	NaN	NaN	NaN	NaN	NaN	NaN	NaN	NaN	NaN	NaN	NaN	NaN	NaN	NaN	NaN	NaN	NaN	NaN	NaN	NaN	NaN	NaN	NaN	NaN	NaN	NaN	NaN	NaN	NaN	NaN	NaN	NaN	NaN	NaN	NaN
0	211.6	NaN	NaN	NaN	NaN	NaN	NaN	NaN	NaN	NaN	NaN	NaN	NaN	NaN	NaN	NaN	NaN	NaN	NaN	NaN	NaN	NaN	NaN	NaN	NaN	NaN	NaN	NaN	NaN	NaN	NaN	NaN	NaN	NaN	NaN	NaN	NaN	NaN	NaN	NaN	NaN	NaN	NaN	NaN	NaN	NaN	NaN	NaN	NaN
99	534	568	451.9	441	465.4	425.7	453.7	451	451.8	478.1	468.7	355.8	363	371.9	343.8	361.7	373	433.5	371.5	405.5	494.5	651.9	1178	1124	1127	1098	1095	1146	1113	1234	1116	1272	1311	1133	1352	1306	1338	1536	1451	1456	1271	1383	1332	1369	1367	1491	1296	1438	1361
0	NaN	NaN	NaN	NaN	NaN	NaN	NaN	NaN	NaN	NaN	NaN	NaN	NaN	NaN	NaN	NaN	NaN	NaN	NaN	NaN	NaN	NaN	NaN	NaN	NaN	NaN	NaN	NaN	NaN	NaN	NaN	NaN	NaN	NaN	NaN	NaN	NaN	NaN	NaN	NaN	NaN	NaN	NaN	NaN	NaN	NaN	NaN	NaN	NaN
100	117	242.8	196.6	153.1	163.9	169.7	156.2	160.3	142.4	136.5	155.3	192.2	148.5	112.5	195	167.4	174.3	147.2	166.6	142.6	162.4	143.8	122.4	155	114.1	127.7	168.9	112.5	180.7	151.6	127	142.4	149	138.5	496.4	463	509.6	556.6	526.1	602.1	578	633.1	636.4	609.6	590.9	499.1	474	505	576.4
101	237.6	254.3	285.4	281.4	231.7	196.8	229.6	297.2	219	227.2	235.9	219.7	264.1	223.3	211.5	208.7	205.8	226.4	235.7	243.1	254	165.5	210.9	223.9	173.1	258	214.8	230.3	213.4	179	196.4	274.5	523.5	1005	1061	1010	929.1	937.9	1188	1179	1388	1212	1191	1207	1317	1287	1135	1146	1100
102	292	301	337.9	333.4	312.6	347	322	413.5	269.2	281.7	300.2	296.8	232.4	280	305.9	284.6	297	288.6	282.6	251.9	296	263.6	273	239.9	288	254.9	279.5	258.4	237	276	304	267	273.6	255.1	262.3	250.6	297.5	243.5	259.6	277	242.5	255.2	243.7	266.9	265.6	266.4	235.1	276.5	306.3
0	699.6	566.6	579.1	530.8	403.2	NaN	NaN	NaN	NaN	NaN	NaN	NaN	NaN	NaN	NaN	NaN	NaN	NaN	NaN	NaN	NaN	NaN	NaN	NaN	NaN	NaN	NaN	NaN	NaN	NaN	NaN	NaN	NaN	NaN	NaN	NaN	NaN	NaN	NaN	NaN	NaN	NaN	NaN	NaN	NaN	NaN	NaN	NaN	NaN
103	223.4	247.5	231.1	152.2	178.9	122.2	149	140.8	158.5	116.5	187.4	156.7	152.1	139.7	175	183.9	154.4	85.39	129.4	134.9	122.4	117.9	133.6	100.5	133.6	133.3	96.64	146.3	147	369	413	365	358	410.5	395.4	379	432	456.1	508	467	574.6	487.4	513.2	456.5	516	511.5	601	503.9	583
104	288.6	336.3	335.2	300.9	313	266.7	343	257.3	257.5	266.5	274.8	194.5	251.2	259.2	314.6	295.1	283.6	291.1	303	235.6	270.9	245.9	235.4	235.5	251	232	246.6	273	233.1	241	270	234.5	206.6	280	282.9	323.4	313.6	318.4	275.4	281	347.5	229	278.9	223.9	319.9	308	301.6	259	257.9
105	305.5	318.7	247.8	282.5	205.9	148.5	296.6	179.5	293.3	289.4	208.2	218.4	228.5	235.3	284.6	214.2	249.5	249.1	325.3	211	224.6	251.3	254.1	249.4	258.5	270.3	203.5	243.5	274.9	190.5	233	242.5	267.6	230.9	204.7	227.9	218	254.6	215.5	291.9	208.6	251.5	173.2	210.6	202.1	206.5	231.1	224.9	237.6
106	282.2	239.3	230.1	182.9	154.2	157.7	266.1	182.2	202.9	185.6	192.9	193.4	160	199.8	178.3	221.8	211.5	209.5	218.5	215.9	211.4	163.5	214.2	203.7	222	225	232.5	233	355.1	484.5	1161	1284	1264	1317	1671	1589	1589	1503	1658	1819	1652	1507	1575	1537	1374	1361	1341	1480	1457
0	248.1	222	186.9	209	177.8	115.5	NaN	NaN	NaN	NaN	NaN	NaN	NaN	NaN	NaN	NaN	NaN	NaN	NaN	NaN	NaN	NaN	NaN	NaN	NaN	NaN	NaN	NaN	NaN	NaN	NaN	NaN	NaN	NaN	NaN	NaN	NaN	NaN	NaN	NaN	NaN	NaN	NaN	NaN	NaN	NaN	NaN	NaN	NaN
0	230.8	231.3	184.7	247.6	176	201.9	158.4	192	229.3	147.2	170.1	128.3	212.9	160.9	171.5	105.4	165.1	208.8	209.6	109.7	141.5	168.1	137	128.1	101.3	127.8	187.3	134.3	130.7	132.9	134.2	113.9	154.2	148.9	186.4	163.4	91.5	119.3	134.8	162.9	131.2	170.6	140	138.3	106.7	117.6	121.9	186.5	105.9
0	125.8	169.9	109.5	151	241.5	134.1	129.4	147.5	139.4	143.5	113.8	122.7	112	104.5	131.3	126.9	101.8	144.7	119.1	132.9	105.4	123	123.7	118.6	120.4	114.9	116	103.5	114.5	83.96	104	81.57	103	NaN	NaN	NaN	NaN	NaN	NaN	NaN	NaN	NaN	NaN	NaN	NaN	NaN	NaN	NaN	NaN
107	297.2	232.9	211.5	292.1	195.8	260.9	242.3	170	213.5	154.9	182.5	168.2	198.2	193.3	172	180.4	210.7	119.9	181.6	186.8	152.7	169.9	264.9	226.1	209.5	201	135.2	238.1	439.6	937.3	1076	1126	1005	1071	1400	1380	1103	973	1066	949.3	987.4	958	1043	964.5	866.5	1062	1081	937.7	1342
0	374.8	326.6	216.9	283.3	224.3	306.6	260.8	243	276.5	279.1	194.3	188.9	249.5	277.7	219.7	253.1	308	243.6	276.2	310.1	239.5	223.7	330.8	209.6	251.5	223.9	191.1	229.7	NaN	NaN	NaN	NaN	NaN	NaN	NaN	NaN	NaN	NaN	NaN	NaN	NaN	NaN	NaN	NaN	NaN	NaN	NaN	NaN	NaN
0	206	291.2	127.5	232.8	203.5	232.7	226.5	182.8	193.9	246.1	170.5	248.1	193.5	198.2	196.2	252.8	193.8	139.6	194.7	202.6	130.9	187.8	209.2	100.9	201.4	161.5	155	165.2	161.8	142.6	NaN	NaN	NaN	NaN	NaN	NaN	NaN	NaN	NaN	NaN	NaN	NaN	NaN	NaN	NaN	NaN	NaN	NaN	NaN
0	122.9	82.46	95.37	NaN	NaN	NaN	NaN	NaN	NaN	NaN	NaN	NaN	NaN	NaN	NaN	NaN	NaN	NaN	NaN	NaN	NaN	NaN	NaN	NaN	NaN	NaN	NaN	NaN	NaN	NaN	NaN	NaN	NaN	NaN	NaN	NaN	NaN	NaN	NaN	NaN	NaN	NaN	NaN	NaN	NaN	NaN	NaN	NaN	NaN
0	120.1	125.3	81.38	NaN	NaN	NaN	NaN	NaN	NaN	NaN	NaN	NaN	NaN	NaN	NaN	NaN	NaN	NaN	NaN	NaN	NaN	NaN	NaN	NaN	NaN	NaN	NaN	NaN	NaN	NaN	NaN	NaN	NaN	NaN	NaN	NaN	NaN	NaN	NaN	NaN	NaN	NaN	NaN	NaN	NaN	NaN	NaN	NaN	NaN
108	1449	1288	1475	1212	1183	1145	980.4	649.9	516.4	449.5	329.6	391	345.4	362.6	274.5	292	285.8	278	243.2	246	220.2	207.3	199.7	180.9	203.6	216.6	190.1	183.4	151.5	162.3	198.2	195.8	219.5	193.2	165.7	195.7	186.3	175.8	174.3	181.8	192.3	205.4	161.4	178.8	166.3	165.2	186.5	153.3	171.1
0	NaN	NaN	NaN	NaN	NaN	NaN	NaN	NaN	NaN	NaN	NaN	NaN	NaN	NaN	NaN	NaN	NaN	NaN	NaN	NaN	NaN	NaN	NaN	NaN	NaN	NaN	NaN	NaN	NaN	NaN	NaN	NaN	NaN	NaN	NaN	NaN	NaN	NaN	NaN	NaN	NaN	NaN	NaN	NaN	NaN	NaN	NaN	NaN	NaN
109	126	199.4	215.3	195.7	200.6	176.7	188.4	197	194.2	235.9	212.3	232.5	169.3	194.9	178.4	195.3	171.2	212.5	202.5	184.7	223.7	165.3	237.3	204.1	197.9	184.7	195.4	218.8	179.1	174.7	184.1	194.3	187.6	233.7	190.6	238.3	191.4	230.5	184.6	169	186	233	215.1	200.5	215.8	215	207.8	200.5	190
0	130.4	84.12	122.9	NaN	NaN	NaN	NaN	NaN	NaN	NaN	NaN	NaN	NaN	NaN	NaN	NaN	NaN	NaN	NaN	NaN	NaN	NaN	NaN	NaN	NaN	NaN	NaN	NaN	NaN	NaN	NaN	NaN	NaN	NaN	NaN	NaN	NaN	NaN	NaN	NaN	NaN	NaN	NaN	NaN	NaN	NaN	NaN	NaN	NaN
110	265.3	220	185.7	237	212.5	216.2	277.3	265.6	230.7	260.3	254.8	242.8	212.8	210.3	250.8	239.2	258.8	224.6	232.4	146.9	201.5	187.1	297.6	1509	1663	1636	1663	1564	1056	1543	1382	1284	827.3	700.4	495.6	370.8	349.5	329.6	349.9	329.1	315.5	338.1	333	330.3	339.8	312	269.9	305.1	314.6
0	87.08	NaN	NaN	NaN	NaN	NaN	NaN	NaN	NaN	NaN	NaN	NaN	NaN	NaN	NaN	NaN	NaN	NaN	NaN	NaN	NaN	NaN	NaN	NaN	NaN	NaN	NaN	NaN	NaN	NaN	NaN	NaN	NaN	NaN	NaN	NaN	NaN	NaN	NaN	NaN	NaN	NaN	NaN	NaN	NaN	NaN	NaN	NaN	NaN
111	241.8	200.1	230.6	218.1	196.9	259.5	256.1	195.8	220.2	173.5	175.5	141.8	195.5	229.6	172.2	172.3	154.5	138.2	161.9	172.1	203	187.9	186	207.2	215.6	235.5	229.3	197	198.1	215.8	209.7	203.5	237.8	202.9	181.4	173.7	836.4	949.6	1032	1336	1404	1514	1316	1198	1244	1301	1392	1340	1358
112	268.5	247.6	209.3	217.5	293.6	234.6	233.8	227.1	236.6	226.2	222.5	221.1	235.4	220.9	244.5	260.2	229	236.9	222.1	202.6	218.4	230	243.5	182	211	215.9	249.6	259	240.1	214.6	226.5	228.6	202.7	235.1	267.2	244.5	224	260.2	248.8	241.2	241.9	252	232.6	268.4	258.2	266.1	227.2	191.5	239.6
0	NaN	NaN	NaN	NaN	NaN	NaN	NaN	NaN	NaN	NaN	NaN	NaN	NaN	NaN	NaN	NaN	NaN	NaN	NaN	NaN	NaN	NaN	NaN	NaN	NaN	NaN	NaN	NaN	NaN	NaN	NaN	NaN	NaN	NaN	NaN	NaN	NaN	NaN	NaN	NaN	NaN	NaN	NaN	NaN	NaN	NaN	NaN	NaN	NaN
113	314.2	326.6	331.2	313	316	265.4	288.8	270.5	242.7	267.4	321.3	269.7	258.7	243.5	239.7	231.2	271.6	247.1	254.4	235.9	265.6	212.5	246.7	221.4	235.4	246.6	222	222.3	219.6	199.1	215.3	242	234	254.8	213	183.8	218.5	220.2	210.6	191.2	237.8	258.5	226.7	241.1	278.5	262.2	256.8	209.5	270.1
114	347.3	361	373.3	334.6	261.1	362	320	286.1	339.6	268.4	275.3	267.4	257.6	330.2	197.1	260.2	222.6	235.5	256.9	180.5	339.6	306.3	330	305.5	282.5	342.4	374.1	290.8	323.9	365.4	293.3	278.6	328.1	334.6	286.2	420.3	1113	2399	2697	3195	3234	3314	3324	3222	2805	3082	3090	3389	3015
0	298	346.2	325.1	302.6	237	264.7	266	290.8	289.6	288.3	263.4	253.1	304.3	274.5	343.2	290.7	353	332.3	333.5	986	1773	1876	1922	1994	1995	1985	1462	1724	1493	1554	1269	882.4	729.7	635	486.9	475.7	440.6	471.7	470.2	515.9	519.4	489.3	470.5	436.1	395.2	364.5	1847	2056	2165
115	274.9	219.6	209.3	250.7	287.1	237.8	269.8	233.1	193.7	184.9	198.7	233.8	169.4	191.8	189.6	192.2	197.1	194.1	202.6	214.8	182.2	222.9	186.2	154.7	231.8	221.1	178.7	214.6	215.5	208.1	232.4	240.7	214.1	189	176.6	190.7	163.1	173.7	201	194	183.4	217.5	171.4	158.4	155	212.2	172.8	163.3	173.3
0	175.5	272.1	257.1	210.7	199.9	181.9	181.4	285.5	204.9	227.4	189.8	215.7	178.5	199.7	185.5	162.5	238	187.2	345.2	166.3	171.9	173.9	184.7	232.7	208.7	197.9	200.9	169.6	153	169.4	157.4	175.9	154.8	128.1	99.44	161.3	193.4	132.2	186.4	147	191.9	215.7	187.8	234.2	828.7	1641	1576	1786	1728
116	336.4	268.6	204	345.2	328.1	267.5	270.6	279.6	232.5	270.2	293.1	278	285.1	279.6	285.9	283.2	217.7	239.1	260.4	237.3	283.3	211.3	266.7	217.1	317.5	217.1	213.9	236.4	232.7	237.7	300.3	248.3	278.5	299.4	214.1	276.2	263.4	247	243.2	259.7	278.3	241.5	257.7	258.5	286.8	331.5	289	271.6	277.4
117	260.2	220.3	292	220.4	236.8	270.8	226.6	232	225.9	213.2	234.4	258.5	247.1	269.8	220	229.6	241.4	257.3	204.2	236.9	256.9	204.5	240.9	269.5	220.8	228.1	193	209.7	216.9	256	238.4	217	230.8	230.9	227.9	227.6	220.3	209.4	223.4	216.5	230.9	234.9	263	223.5	228.6	207.8	245.3	197.1	191.2
0	165.4	68.51	NaN	NaN	NaN	NaN	NaN	NaN	NaN	NaN	NaN	NaN	NaN	NaN	NaN	NaN	NaN	NaN	NaN	NaN	NaN	NaN	NaN	NaN	NaN	NaN	NaN	NaN	NaN	NaN	NaN	NaN	NaN	NaN	NaN	NaN	NaN	NaN	NaN	NaN	NaN	NaN	NaN	NaN	NaN	NaN	NaN	NaN	NaN
118	225.4	271.3	261.2	265.9	223.8	207.1	204.8	236.4	228.6	175.3	179.1	194.8	220.8	192	150.1	186.8	180.9	183.7	189	190.7	231	222.6	226.7	200.8	220.1	191.8	243.1	228.1	176.4	201.8	219.8	187.4	203	167.2	187.7	225.2	173.7	197.7	200.3	209.1	177.7	224	231	202.1	188.6	278.8	180.5	193.1	187.2
0	283.9	268.4	267.6	280.9	255.5	203.7	240	232.9	266.4	215.5	238.5	292.8	260.3	211.6	185.8	244.7	246.9	240.4	202.2	180.5	220.6	247.3	216.1	178	226.4	203.6	218	237.5	207.5	267.9	201.5	175.5	222.4	184.9	203.5	186	169	213.5	218.1	194.2	240.1	196.6	162.6	204.6	225.8	168.1	222.9	201.6	173.8
0	213.6	245.6	250.6	223.5	173.2	224.8	243	207	205.9	177.4	203.5	169.9	182.7	191.5	233.1	186.5	203.7	227.7	175.4	229.5	215.1	205.4	210.7	215.2	211.5	215.1	221.1	226.2	206.4	217.6	215.9	179.8	217.5	226.3	202.3	235.9	217.3	196.5	254.6	219.6	154	226.6	254.3	196.5	210.5	222.3	219.3	167.3	180.4
119	255.4	192.1	143.1	152.2	160.3	158.6	212.2	140	194.6	164.1	210.8	168.7	179.2	138.1	189.5	142.3	212.4	206	684.5	909.4	826.5	844.5	808.3	746	889.5	808.5	785.5	917	877.5	906.7	992.5	990.1	1005	892.6	940.1	959.5	1003	946	776.4	729	776.4	871.9	856.9	417.7	348.6	272.7	286.7	231.1	226.3
120	244	185.2	187.7	174.4	190.6	181.3	166.3	146.5	153.6	181.2	163	160.5	153.1	166	138	131	156.8	163.5	180.1	175.5	142.1	137.4	167.2	145.3	159.3	141.6	183.6	130.8	145.7	145.1	174	164.2	135.8	151.4	138.7	147.7	139.4	215.7	625.6	770.2	765.9	804.2	721.1	615	792.2	529.9	373.8	329.4	254.6
0	226	153.5	191.4	182.7	226.8	215.2	256.5	202.6	165.8	217.1	187.8	197.3	225.7	211.7	186	220.9	207.9	190.8	207	146.3	159.1	191.8	204.5	165.6	188.6	218.9	191.9	162.4	176.5	143.8	168	229.8	188.9	206.7	219.9	211	172	189.3	209.5	178.5	205.7	199.1	184	181.8	255	202.2	183	173.2	162
121	347.3	267.3	274.9	286.1	271.6	210.7	265.6	240.2	243.5	300.2	215.7	223.1	220.2	194.8	208.5	196.1	218.1	236.6	248.2	219	196.3	226.7	217.6	237.9	224	219.2	193.6	187.8	187.4	226.4	216.8	201.7	256.4	153.3	168.5	194.2	203.3	158.2	169.9	177.5	229.4	182	251.9	204.4	265.9	250.2	180.2	218.4	205.8
0	238.5	252.3	222.4	224.8	242.3	200.7	224.9	255	237.1	211	230.3	208.8	212.5	232.2	154.4	206.6	189.5	168.7	199.5	216.1	221	218	186	206.2	181.6	226.2	171.1	212.4	188.5	166.4	207.5	155.5	172.3	196.3	189.5	224.9	198.7	220.9	212.9	207.7	184.7	220.2	204.3	227.8	208.7	190	163.9	163.3	218.4
122	276.7	316	276	294.3	239.6	261.6	269.1	226.8	256.2	253.7	257.5	265.5	221.9	256.8	224.6	177.1	288.2	258.4	256	221.7	251.5	185.4	235.1	204.8	228.7	258.5	243.6	183.8	204.2	265.5	271.5	273.9	247.1	220.1	229.5	229	206.7	226.7	210.5	197.7	217	243.9	219	251.1	228.9	216.5	196.2	183.4	187.5
0	227.6	220.7	262.1	290.5	178.7	185.6	212.6	229.5	219	209.5	208.4	213.8	231.3	251.9	226	200.2	219.5	219.6	177	188.9	202.3	179.8	175	182.5	192.2	199.2	211.1	177.2	188.7	208.6	198.7	225.2	200.1	181.6	206.3	195.4	208.6	204.1	188.6	230.2	183.5	179.2	230.4	224.6	188.1	217.9	236	184.7	195.7
0	214.7	226.5	274.3	228.1	242.3	254.8	232.1	232	221.3	194.4	248.4	219.8	170.9	233.2	202.7	194	206	195.7	186	258	210.9	162	229.4	190.8	200.4	225.1	212.6	176.2	191	174.5	249.9	202.6	218.5	243.6	238	189.3	181.4	176.2	218.3	177.7	222.5	181.5	177.8	212	203.7	183.6	212.3	174.7	158.7
0	250.9	258.2	218.8	207.8	192.8	220.1	199	206.7	199.3	193.2	172	165	207	212.3	188.3	197.2	195.9	170.7	175.1	166.2	239.9	164.9	217	220.3	196.8	187.8	208	166.4	198.6	234.6	165	209.8	214	188	223.2	211	192.7	200.1	235.5	191.7	219.1	223.8	235.1	222.5	231.1	244.5	348	805.6	1072
123	312.7	374.4	275.7	356.2	266.2	358	334.7	343.1	302.9	338.1	305.1	332.4	327.5	324.7	329.2	299.6	313.4	314.3	343	306.2	364.3	333.4	364.2	333.3	279.9	289.9	295.7	322.5	292.1	252	236.4	323.5	290.4	289.3	304	253.7	266.6	254.5	285.2	293.4	245.8	267.8	322.5	304.1	304.3	324.5	288.2	308.1	278.2
0	219.2	183.9	202.1	194	173.9	198.4	163.4	182.3	180	191.6	204	163.9	157	173.5	141.6	158.4	165.3	144.5	170.4	190.7	148.4	173	204.4	150.9	121.5	149	172.4	205.2	145.2	145.7	184.4	143.3	163.7	135.3	139.7	158.9	130.1	194.4	155.7	179.9	153.7	161.9	172.7	177.8	199.2	169.9	159.9	197.7	196.8
124	288	281.4	257.1	249.5	271.6	328	316.7	264.8	291.4	355.5	286	339.6	1027	1801	1921	1974	1889	1635	1842	1038	567.2	498.4	550.5	386.5	599.2	439.6	447.7	392.9	390.7	342.5	335.9	316	325.1	389.3	298.5	267.8	251.4	276.2	293.5	306.1	264.5	309.4	282.5	303.6	293.6	279.6	289.5	283.6	307.5
0	223.7	239.2	258.4	243.4	200.8	204.3	196.1	254	182.7	185.1	197.1	213.1	195.6	244.8	211.3	173.6	190.1	193.8	175.6	224	172	250.1	167.5	170.5	220	185.5	197.4	257	204.1	206.6	239	277	204.2	255.7	234.5	225.5	184.2	216.5	247.5	187.2	207.9	213.6	203	195.5	208.7	232.9	220.9	163.6	243
0	345	301.5	309.2	319.9	389.1	372.2	306.2	393.5	292	298.5	330.8	362.5	310	360.1	304.7	258.1	338.7	261.4	269.6	278.8	285.9	231.3	243	274.6	261.3	233.2	250	249	272	300.1	225.2	217.9	226.6	270.4	224.1	247.8	271.9	240.5	273.7	284.4	326.9	256.7	279.9	212.5	237.4	262.7	257.3	260.9	269.7
125	261.6	251.5	233.2	211.4	199.9	192.5	261.8	203.3	225.8	211.6	238.5	226.1	167.5	213.2	195.5	229.6	184.3	199.6	221.7	813.5	1742	1638	1853	1737	1716	720.7	1515	1180	875.9	867.1	686.2	535.9	452.9	436.1	397.3	496	532.4	386.2	434.9	317.4	279.8	293.5	296	283	283.5	309.9	238.8	232.6	201.9
126	253.6	203.2	275	261.5	253.7	225.6	224	206.8	210.1	200.5	209.1	251.8	237.5	227.9	184.3	164.6	207.5	191.6	213.5	185.5	217	221.6	230.9	186	204	196.6	213.5	210.7	205.5	172.1	178.1	219.7	976.8	1035	1241	1383	1533	1582	1952	1550	1598	1493	1484	1722	1682	1828	1480	1334	1346
0	230.3	244.2	250.5	190.9	180.6	188.5	180.3	206.4	156.5	222.2	199.2	197.1	179.5	162.9	192.8	168.7	170.6	177.3	171.5	185	157.9	157.7	149	146.2	152.3	176.5	138.1	143.5	115.1	93.99	129.4	147.9	129.2	161.8	122.2	135.8	144.5	138.9	120.9	120.2	132.8	165.2	162	162.9	147.2	154.3	114.3	115.9	159.4
0	148.7	224.5	169	160.9	124.7	151	168.4	160.4	126.3	161	135.8	105.6	170.9	159.9	181.4	135	122.3	154.3	120.5	161.3	149	148.3	117.8	146.7	125.1	132.8	129.6	142	124.5	150.9	131.9	100.9	121	110.6	139.7	132.5	117.4	116.6	123.1	102.4	135.5	130.3	103.4	144.1	106.6	128.9	115.4	121	107.6
0	227.4	180.9	231.5	273.8	166.3	158.3	233.1	183.4	200.7	191.7	194.4	225	165.6	159.4	150.8	179.4	178.1	168	124.9	140.5	159	131.5	126.9	90.46	160.6	166.6	149.4	136.4	161.3	117.5	130.1	145.9	122.9	160.8	144.3	162.5	161	146.9	136.6	133.8	142	148.6	127.1	122	114.3	159.5	158.7	144.6	139.5
0	241.8	204.3	215.7	170.5	179.5	139.5	158.9	148.4	168.9	181.5	159.5	147.7	119.5	178.1	129.6	141	158.7	146.9	117.6	112.5	131	146.5	167.1	110.7	145.4	145.9	154.6	138.1	110.1	166.5	119	325.3	1188	1392	1296	1347	1362	1550	1388	1206	1224	1223	1006	624.5	416	385.4	365.3	301	298
0	212.3	161.4	210.1	177.5	221.4	170.9	192.7	158.1	150.1	191.5	116.5	164.7	143.2	165.3	148.6	149.6	97.65	196.2	144.8	118.7	171.8	125.3	128.1	164.2	122.2	126.1	104.2	132.8	80.5	132.2	98.27	112.7	106.1	97.97	110.4	105.7	121.7	127.9	122	109.5	106.4	123	1023	1277	1304	1503	1377	1426	1423
0	183.4	160.1	160.2	150.2	141.8	128.2	149	164.7	132.4	142.8	145.2	116.8	128.9	116	138.8	89.36	120.2	149.4	137.4	125.7	146.7	140.7	114.3	144.3	112.8	127.8	93.61	NaN	NaN	NaN	NaN	NaN	NaN	NaN	NaN	NaN	NaN	NaN	NaN	NaN	NaN	NaN	NaN	NaN	NaN	NaN	NaN	NaN	NaN
127	160.7	226.1	153.6	167	197.8	197.8	189.8	154.7	146.5	158.6	169.9	179.1	143.4	188.1	150.8	149.4	159.2	176.5	147	156.1	197.1	176	139.1	129.5	146.2	128.4	151.6	107.5	122.7	112.6	156.6	155.3	141.5	111.9	172.9	157	131.1	124.1	136	146.3	129.8	166.6	153.5	161	149.4	167.6	136.5	142.4	133.5
0	333.2	329.5	328	373.9	307	326.4	314.7	235.9	254.7	321.8	300.3	246	253	296.4	255.4	279.3	281.7	272.5	251.2	227.9	238.6	277	1212	1241	1325	1441	1413	1413	941	1472	1361	1295	942.7	656.1	442.8	505.2	410	428.3	483.1	494.5	492	472	384.1	416.2	356.8	331.2	316.4	325.1	293.5
128	194.3	199	207.4	195.5	180.1	213.2	146.5	168.5	155.5	196.5	173.6	184.1	165.4	201.4	181.4	140.9	123.2	144.8	126.8	175.1	114.5	135.2	177	141.4	103.4	176.2	129.3	144.7	138.5	159.6	152.7	160.9	110.8	145.2	154.1	155.4	153.2	130	141.6	152.3	141.1	147.2	139.2	158.6	124.5	113.5	132.6	126.5	129.5
0	280	227.4	253.2	244.7	226.8	178	193.7	127.3	171	187.4	150.1	146.6	179.7	156.7	134.8	163.2	102.6	117.6	147.2	177.9	126.7	147.7	151.9	147	166.5	158.2	NaN	NaN	NaN	NaN	NaN	NaN	NaN	NaN	NaN	NaN	NaN	NaN	NaN	NaN	NaN	NaN	NaN	NaN	NaN	NaN	NaN	NaN	NaN
0	173.2	124.8	128.5	101.5	104.5	179.4	155	102.8	135	162	131.7	126	124.8	125.7	169.9	139.9	136.1	112.7	158.7	173.2	95.69	67.5	158.8	181	178.2	75.5	63	134.3	150.5	113.2	133.7	134.2	169.3	114.2	123.3	137.9	97.73	141.8	130.7	75.5	128.5	85	117.8	105.3	91.5	125.8	97.76	153.9	178.3
0	207.5	215.5	260.1	206.4	225.1	195	224.2	237.1	210.2	207	226.4	169.4	174.1	188.5	177.8	177	139.7	189.9	181.8	134.4	177.3	159	192.6	152.4	199.1	177.9	181	173	188.4	175.1	198.1	228.6	228.8	219.3	175.3	174.3	153.3	131.7	143.2	141.9	128.7	108.3	98.78	114.1	96.16	151.5	125	150	156.4
0	290	273	246.3	224.7	264	233.5	229.7	213.6	206.6	233.1	224.2	208	219.5	212.8	227.1	198.4	186.3	179	211.2	223.9	216.6	231.5	190	158.5	219.8	225.4	195.5	205.7	190.3	217.1	180.8	179	216.3	214.3	238.5	187.4	215.4	202.1	205.9	203.2	183.6	197.8	168	222.2	194	221.6	197.9	187.2	231.4
129	755.4	739.8	650.7	587.6	450.3	453.6	402.9	360.4	375.2	365	436.8	456.8	453.8	430.6	452.2	368.8	258.7	300.2	308.6	274.2	257.5	301.4	291.9	259.3	305	456.7	772.9	1712	2496	2255	2486	2469	2092	2561	2556	2444	2722	2690	2995	3332	3846	3980	5038	4262	3900	4280	3937	4046	3877
0	216.9	240	169.8	185.7	174.8	170.8	174.6	210.2	150.6	177.2	159.6	180	156.5	129.8	144	159.5	159.2	179	184.6	166.7	146.9	166.5	150.8	127.5	155	140	145.4	182.3	149.1	154.5	142.8	112.6	158	167.1	168.1	169.2	145.5	164.2	142.8	141	163.4	179.1	130.9	116.8	161.4	145.5	144.8	151.2	170
130	1418	1143	725.2	872.4	799.5	715	644.4	606.6	510.6	387.1	426	448	370	445.2	380.2	379	363.5	402.2	326	367.8	300	340.7	376.1	1638	2194	2248	2033	2062	1822	2319	2439	2467	2277	2580	2900	3307	3577	4021	4235	4592	4672	3995	4839	4248	4029	4652	4153	4740	3998
0	296.5	232	211.7	239.3	213	230.7	207.6	221.4	192.1	200.4	170.9	163.5	193.7	194.1	187.5	178.3	198	187.7	210.7	207	231.7	282.3	1479	2147	2222	2161	2150	1927	2159	900.5	958.4	745.6	587.1	558.1	557	501	489.8	486.6	442.8	412.2	482.4	474.4	406.1	386.5	356.2	372.1	338.5	365.3	261
131	280.3	275.9	313.9	255.3	269.6	215.1	254.6	206.9	203.3	231.5	227.2	218.5	214.4	268.7	216.7	201.6	285.9	244.3	203.2	216.8	197.7	209.6	215	217	217.1	215.2	225.1	232.5	218.1	223	195.5	227	170.1	259.5	217	239	230.8	162.1	223.3	282.8	198	226.7	243.3	185.7	244.5	209.9	228.2	211	190
132	250.8	328.4	267.9	263.9	279.6	215.9	285.3	307.5	254.6	233	224.4	211	199.2	234.5	187.4	257.6	231.6	232.2	190	211	204.2	219	217.3	222	270.7	137.2	208.7	211.5	155.6	197.2	275	238.9	210.4	273.7	233.3	229.7	217.9	190.8	203.6	276.8	215.6	227.2	240.7	191	196.4	262.5	209.2	231.3	203.8
133	280.9	325.8	230.5	308.5	259.5	283.4	243.9	265.7	263.5	259.5	257.5	298.3	236.3	294.5	245.2	249	212.4	247.8	192.8	200.4	222.5	206.6	243	185.9	243.1	196.4	273	267.2	213.5	294.1	292.5	281.5	227	273.5	277.1	245.7	245.1	296.3	249.3	216.4	194.5	186.2	177	187.1	181.1	223.8	235.5	232.8	237.5
0	293.9	271.2	293.2	292.5	245.4	304.1	264.9	240.6	233.1	246.6	272.4	249	229.9	294.2	239.1	283.5	253.5	268.1	263.7	300	240.1	245.6	295.4	266.9	277.3	269.8	264.5	322.1	260.5	258.5	230	235.5	257.2	183	253	251.2	210	264.8	234.4	264.1	285.7	248.2	235.6	238.2	276.9	243.5	213	244.3	224
134	226.8	231.6	202.6	268.1	219.1	199	206.3	215.9	214.5	266.2	205.6	230.9	219	197.7	192.8	153.7	249.4	232	203.5	203.5	179.1	235.4	221.1	190.5	182.3	145.5	173.5	232.5	174.9	185	232.9	216.3	193.1	218.1	233	261.2	261.3	235.1	239.8	354.8	255.5	286.8	288.9	285.7	261.3	1597	2041	2521	2585
135	267.2	310.7	301.7	324.9	253	222.8	203	248.8	242.3	223.8	228.2	213.7	186.3	273.3	200.5	227	151.4	218.5	177.5	173	188.1	220.5	140.5	150	163.7	126	142.6	151.7	162.6	203.7	141	161.2	150.5	163.1	139.2	188.5	256.2	244.5	930.5	1206	1042	1371	932.4	1004	1093	1020	1196	1121	1053
136	266.9	307.3	309.3	351.8	254.7	274.7	305.7	221.1	316.3	231.7	241.2	199	201.6	206.7	154.7	170.9	163.4	144.7	135.5	132	146.1	111.9	126.9	172.9	132.4	134.8	156.8	134.9	169	109.5	111	133.1	123.1	110.4	98.36	137.9	116.2	133	113.6	133.9	98.87	140.2	109.9	127.5	107.4	136.6	101.5	163.1	119.1
0	268.4	254.6	310.4	268.5	295.4	250.2	235.9	230	258.9	224.4	242.3	184.4	234.6	192.1	173.2	196.7	277.9	170.2	238.5	191	196	159.4	266.5	133.5	264.3	223.5	189.5	349	230.4	NaN	NaN	NaN	NaN	NaN	NaN	NaN	NaN	NaN	NaN	NaN	NaN	NaN	NaN	NaN	NaN	NaN	NaN	NaN	NaN
137	217.7	235.6	170.9	191.5	210.6	199.5	177	189.3	142.5	158.3	126.9	124.2	172.5	152	190.1	164.4	127	171.5	161.5	182.5	146.5	139.4	138	128.5	111	164.9	95.86	121.8	138.5	135.8	151.3	118	150	155.3	124.6	155.5	148.3	150.4	146.4	149.4	128	129.2	114.5	149.9	172.7	1117	903.9	1091	1081
138	448.3	370.4	405.7	371.3	302.4	320.8	356.8	349.2	323.5	331.9	299.6	362	357.7	303.5	312.2	306.7	269.9	318.7	313.5	271	307.8	274.5	353.5	268.1	282.2	255.8	258.2	281	266.8	243.3	261.6	170.6	214.3	232.5	267.8	270.6	275	293.8	242.8	249	269.5	214	223.9	278.6	274.8	309.4	296.6	451.7	1575
0	205.7	320.9	318.9	311	291.5	298.4	270.8	363.3	235.5	215.3	262.2	270.6	223.6	290.3	167.5	191.8	229.3	205.9	140	204.2	215.8	240	236.1	206.9	202.4	230.2	205.8	222.1	240.2	185.6	224	254.7	224.9	213.8	209.2	201.4	256.6	192.4	224.5	228.6	240.4	241.6	224.6	314.8	224.7	263.3	235.1	249.9	173.6
0	274.2	217.9	203.5	203	175	196.7	204.8	179.4	191.6	222	285.5	252.2	189	229.8	217.6	185.5	228.9	156.7	184.5	152.4	167.4	170	173.2	150.4	218.5	120.5	115.4	72.39	58.38	142.3	102.5	89.32	61.93	92.92	57.59	146.4	130.4	174.5	127.4	99.87	96.29	66.96	82.91	121.4	108.5	101.8	102.4	150	140.8
0	174	191.7	289.9	222.2	208.5	263.9	203.3	214.7	169.9	240.2	182.8	211.8	189.7	265.9	264.7	250.8	257.7	207.6	236.7	175.9	152.2	168.4	159.7	211	178.5	183.6	142.4	218.8	189.2	128.8	159.6	184.2	223.3	199.4	177	211	236.5	210.7	212.1	190.7	264.3	254.1	240.2	259.5	145	194	199.1	223.6	291
139	393.3	373	402.5	398.5	389.5	323.5	376.9	378.8	365.8	390.1	352.4	358.5	349.6	350.4	390.3	379	393.8	319.5	334.5	302.1	341	361.5	402	317.9	315.3	346	452.3	396.6	307	383.3	340.3	345.2	277.5	347.2	373.9	336.1	338.2	378.2	352.1	314.9	299.9	309.8	313	303.3	344.5	314.7	341.3	328.2	310.8
140	219.5	271.2	229.9	260.7	264.5	240	320.6	222.9	311	310	361	344.3	313.8	295.8	223.8	229.9	213.6	222	210.9	257.1	231.1	247.1	270.1	232.8	225.3	218.7	227.2	265.2	204.5	202.6	221.2	218.5	214.2	261.8	208.6	228	202.8	258	241.8	222.1	228.6	258.5	225.3	218.7	192.1	242	213.7	190.3	188.2
141	248.6	191.5	205.6	222.8	239	227	263.8	197.9	230.3	258.2	242.7	289.5	223.4	227.4	248.7	226.8	225.9	231	216.9	225.9	208.9	227.1	249.5	207.8	194.1	183.9	222	219.2	209.1	209.9	194.8	218.8	200.5	179.2	193.1	199.1	209.6	214.9	203.5	206.9	194.5	182.8	163.2	208.5	219.9	221.9	215.8	209.7	192.9
0	164	NaN	NaN	NaN	NaN	NaN	NaN	NaN	NaN	NaN	NaN	NaN	NaN	NaN	NaN	NaN	NaN	NaN	NaN	NaN	NaN	NaN	NaN	NaN	NaN	NaN	NaN	NaN	NaN	NaN	NaN	NaN	NaN	NaN	NaN	NaN	NaN	NaN	NaN	NaN	NaN	NaN	NaN	NaN	NaN	NaN	NaN	NaN	NaN
0	186.3	191.7	166.2	132.7	163.1	198.4	164.5	186.8	156.8	153.8	153	150.4	126.5	152.5	171.9	167.6	121.1	147	132.3	161.5	132	123.1	110.7	155.6	125.5	132.6	135	146.7	1249	1342	1386	1382	1360	1444	1307	1297	1485	1413	1147	1492	1337	1409	1193	674.1	524.8	519.8	559.3	538.1	500.6
142	265.1	263.2	189.2	267.8	202.8	203.1	232	159.4	200	221.9	239.4	207.5	214.2	240.8	156.2	160.6	141.2	142	162.1	198.2	156	155.6	231	189.1	139	139.3	201.5	137.2	123.7	198.5	192.6	177.4	222.6	156.2	157.6	186.1	198	162.6	243.9	203.1	184.3	184.5	186.5	206.8	222.3	258.9	206.5	217.2	248.6
143	1353	1389	1327	1267	1200	446.7	404.8	385.5	534.9	521.8	536.8	606.7	545	520.3	503.5	523.8	497.1	476.4	452.8	392.4	371.6	419.4	382.2	342.1	293.8	317.5	289.6	298	259.9	282	279.4	250.6	227.4	262.7	267.5	1601	1856	1945	2034	1831	1339	1832	2205	2865	2567	2395	2364	2157	2129
144	239.5	274.1	263	226.7	288.7	217.3	221.5	249.1	277.5	219.7	227.9	228	239.5	235.5	181.8	225.9	202	268.4	262.8	256.9	189.8	280.4	265.6	300.7	242.5	304.1	322.5	245.4	340.3	311	240.5	276.5	265.5	263.8	323.3	288.5	248.2	253.5	249.2	329.8	233.5	250.5	227	267	279	223	237.3	322.5	199.6
0	185.5	196.2	195.2	286.5	187	172.1	209.9	198.8	202	191.5	175.3	145	197.5	217.5	211.5	163.4	190.6	170.3	177.7	171.1	218.9	178.5	204.2	183.5	156.8	202.1	840.3	1065	1178	1184	1216	1191	1167	1093	1079	1166	1288	939	726.5	641	390.5	457.5	425.5	386	377.5	347.7	321	258.3	272.8
145	1444	1419	1372	1174	1356	1145	656.8	700.2	537.9	450	405.2	357	352.3	298.2	268.4	317	334.3	394	336.4	330.9	320.7	346.4	301.1	263.4	278.5	279	305	305.8	301.6	364	303.7	302.3	389.1	342.3	1172	2393	2033	2425	2479	2286	2183	2104	2266	2472	2325	2213	2558	2377	2507
146	203.8	233.5	220.3	225.7	220	183	245.4	202.6	161.1	185.1	190.5	161.9	154	133.4	157.5	179.1	218	168.5	173.1	164.8	160.4	167.3	182.3	144.1	261	922.4	912.6	918.8	859.8	947.3	849.2	919.1	859.2	1021	1108	1084	1105	1083	1061	887.3	913	899.3	852.4	1058	1008	904.8	866.1	828.3	946.9
147	224.3	268.2	202.8	190.6	218.4	157.9	182.3	197.4	143.9	170.6	170.7	156.5	187.7	178.3	143.7	167.2	176.7	163.1	148.1	181	108.1	125.4	186.8	179.7	141.4	268.3	280.8	696.3	782.9	724	767.3	926.1	901.6	877.3	993.2	976.3	1037	979.8	1052	857.7	1035	924.3	1111	1044	1228	1067	981.9	964.7	895.8
0	555.8	406.6	347	478.6	NaN	NaN	NaN	NaN	NaN	NaN	NaN	NaN	NaN	NaN	NaN	NaN	NaN	NaN	NaN	NaN	NaN	NaN	NaN	NaN	NaN	NaN	NaN	NaN	NaN	NaN	NaN	NaN	NaN	NaN	NaN	NaN	NaN	NaN	NaN	NaN	NaN	NaN	NaN	NaN	NaN	NaN	NaN	NaN	NaN
0	185.7	198.2	169.4	178.9	214.8	187.9	205.7	211.6	189.4	186.9	189.7	158.5	184.7	162.9	193.9	157.6	167	172.3	210.7	190.1	174.7	215.2	180.4	166.8	174.2	174	137.5	178.2	138.1	173.4	163.6	192.2	147.7	162.2	168.4	171.9	168.4	213.1	173.4	195.2	166.8	164.9	207.2	207.1	207.1	207.3	181.4	219	205
148	245.5	296.7	275.5	307.6	254.2	288.5	229.8	239.7	177.2	248.9	250.2	228.5	209	260.4	240	200.1	229.1	246.1	299.6	228.7	255	261.6	267.1	227.5	217.4	304.3	260.8	175.7	226.6	245	201.7	209.2	226.8	200	193	247	242.6	228.8	173.6	209.1	205.4	202.6	196.6	216.8	208.8	181.8	180.6	197.3	178.4
149	281.1	260.6	290.6	281	262.8	262.9	251	325.7	326.5	293.7	345.4	284.1	237.5	292.4	302	294.2	331	236.9	267.8	241.3	257.1	281	281.5	294.1	232.4	224.5	260	246.1	233.1	260	210.2	238	214.9	204.1	245.3	227	253.3	243.6	187.8	232.1	200.3	204	270.3	259.8	221.9	187.7	230.3	219.3	274.1
0	226.3	181	155.5	170.6	172.7	226.3	159.5	196.9	139.7	148.2	146.1	140.2	181	121.5	124	157	151.8	134	128.1	139	135.3	99.98	113.6	189.8	155.9	143	137.8	110.9	132.1	103.1	129.1	169.1	150.9	141.8	122	102	142.5	118.2	101	131.5	106.5	152.7	126.2	123.4	127.4	128.5	111.7	121	113.3
150	271	224	237	255.6	207.9	214.9	210.1	224.7	195.6	236	254.1	209	222.8	210.4	243.2	213	196.7	249.3	245.7	247.9	243	264.5	267.7	236.5	277.2	306	280	222.7	265.5	311.8	306.4	234	308.7	280.9	932.3	1281	1284	1446	1206	1439	1373	1088	1231	1179	1196	753.6	562.1	483.4	511
151	247.5	293.3	258.3	277.1	231.9	246.8	241.8	236.1	251.7	252.7	244.5	253.5	281	224	318.2	263.5	219.7	269.8	241.7	273.5	212.7	274.1	268.5	239.1	311.5	255.1	281.7	270	247.3	348.2	230.7	248.2	256.1	225	245.2	205.6	254.5	243	229.3	216	229.3	230.9	219.3	203.8	235.7	225.2	195.8	254.3	243
152	277.1	296.9	192.3	251.1	181.3	241	236.9	191.8	214.7	184.4	217.7	242.8	165.8	182.1	219	185.7	200.3	182.9	224.1	166.9	216.9	172.1	165.3	171.1	196.7	205.7	197.4	180.6	165.7	228.7	224.2	195.2	241.5	198.3	173.7	212.3	218.7	176.6	227	177.3	177.7	243.7	224	232.2	178	182.2	236.5	208.7	217.8
0	211	281.5	206.5	178.2	227.8	197.4	210.5	166	183.5	213.9	171.1	212.5	177.9	214.5	164.8	179.9	203.1	192.6	168.7	196.5	184	181	203	112.3	159.5	134.5	144.8	163.3	190	129.5	167.3	186.8	161.6	NaN	NaN	NaN	NaN	NaN	NaN	NaN	NaN	NaN	NaN	NaN	NaN	NaN	NaN	NaN	NaN
0	1570	1093	1170	1188	1170	932	1092	1029	1084	1090	935.3	929.8	1042	1077	1022	1086	1065	1069	968.1	1043	1074	1008	1140	1004	1040	1052	1065	1020	897	798.4	748.3	221.7	188.1	145.6	193.9	238.6	144	179.1	142.9	209.3	203	243.6	179.3	162.4	134	203.3	171.1	177.7	172.4
153	585.6	677.2	725.2	510.5	523.9	447	447.3	421.3	424.4	393.5	338.3	442.2	311.7	322.5	332.8	352.3	296.2	358.8	348.5	363.3	300.6	309.5	315.9	283	333.9	257.4	310.4	279.9	364.3	263	269.6	208	297	328.3	347.3	347.5	295.2	358.2	293	147.3	202.5	226.8	236.8	247.7	146.5	194.4	218.8	167.5	188
154	465.4	475.9	341.4	511.6	421	402.5	426.1	382.7	486.2	418.3	440.2	446.8	354.6	365.3	442.7	312	363	367.4	402.7	495	432.8	394.2	450.2	379.3	318	380.4	295.6	260.2	380.3	293.9	296.3	277	258.3	263.9	242.2	287	260.3	251	253	309.5	238	278.2	303.5	288.3	325.7	271.8	273.2	243.4	197.4
0	246.5	312.5	169.6	218.4	208.5	238	211	173.3	208.5	216.5	219	289.5	NaN	NaN	NaN	NaN	NaN	NaN	NaN	NaN	NaN	NaN	NaN	NaN	NaN	NaN	NaN	NaN	NaN	NaN	NaN	NaN	NaN	NaN	NaN	NaN	NaN	NaN	NaN	NaN	NaN	NaN	NaN	NaN	NaN	NaN	NaN	NaN	NaN
0	258.3	330.6	214.7	196.5	242.6	225.8	265	176	255.4	194.2	243.1	227.7	225.6	234.1	240.1	253.3	247.5	187.1	242.5	255.8	231	229.2	207.6	232	207	249.4	236.9	231.6	250.9	281	283.9	252.9	246.6	271.9	318.4	305	330.2	393.7	345.8	324.2	268.2	332.2	374.4	398	429.2	352	348.7	430.4	470.8
155	468.6	492.4	385.5	347.6	270.5	374	354.4	329.5	293.2	322.5	361	339.9	337	332.1	377.4	389.4	328.5	308	333.9	266.7	289	291	295.1	306.8	250.7	271.4	251.1	251.5	243	287.6	241.7	259.4	283.6	278.2	281.6	259.6	263.5	277.3	246.5	289.6	263	246.8	257.5	246.5	647	1727	1537	1888	1696
0	304.1	279.8	267.5	273.9	281.5	280.1	237.9	256.1	249	265	300.5	270	221	236.6	299.1	273.4	279.4	NaN	NaN	NaN	NaN	NaN	NaN	NaN	NaN	NaN	NaN	NaN	NaN	NaN	NaN	NaN	NaN	NaN	NaN	NaN	NaN	NaN	NaN	NaN	NaN	NaN	NaN	NaN	NaN	NaN	NaN	NaN	NaN
156	352.9	301	362.5	353.2	331.3	374.3	326.1	279	271	282.8	275.9	272.4	220.8	241.3	236.6	194.6	231	249.5	243.1	251.1	207.5	191.5	224.1	175.2	238.5	216.7	214.5	217.3	207.6	244.1	211.8	201.3	192.6	194.4	217.7	217.5	215.3	210	238	376.5	396.8	938	1205	1451	1225	1273	1652	1706	1806
157	219.4	328.4	246.5	258.3	275.1	246.4	266.3	224.6	280.3	228.8	239.7	241	229.6	228.6	239.7	212.5	226.9	315.8	270.6	238.9	241.7	255.4	284.7	261.5	290.8	198.9	246.9	198.7	222.8	201.8	230.8	222.1	262	173.3	224.1	233.1	207	251.5	188.9	196.1	211.1	193.2	184.7	1653	1868	1923	1982	2040	1982
158	345.8	358	334.5	319.7	284.9	317.1	343	304.4	315.5	287.6	257.5	260.4	279.5	277.9	315.8	303.2	265.6	259	260.4	179.4	247.3	248.5	281.1	285.4	330.4	257.9	277	289.6	251.4	256.2	243.5	293.6	250.6	247.3	237.9	271	218.3	224.6	206.2	224	255.1	279	234	213.1	224.6	234	253	206	204.9
159	249.9	270.7	164.2	257.1	188.5	234.9	291.1	211.1	229.6	253	165.1	205.7	184.3	184.7	172.7	221.9	176.5	185.5	155	226.5	248	225.5	273.4	233.6	213.1	203.5	205.9	159.4	183.5	171.9	225	225.1	211	186.9	168.8	241.8	198	133.6	161.1	217	224.3	224.8	214.7	258.3	219	214.8	214.7	240	220.9
0	191	216.7	193.8	184.5	187.1	242.2	170.5	210.9	235.4	234.2	202.6	195.1	203.1	159.8	170.4	239.6	200.3	233.2	191.5	164.1	211.6	163.4	217.1	177.5	194.9	157.4	205.6	227.7	178.4	198.7	229	190.7	168.2	173.2	150.4	166.3	191.4	227.3	491.5	939.3	988.5	1023	905.1	952.7	901.8	863	780	870.5	682.5
160	254	241.1	242.1	279.5	244.8	217.1	243.7	260.3	285.5	266.2	241	231.4	321.9	241.7	251.5	242.1	264	254.4	243.1	215.2	181.5	237.6	189.4	212.2	227.2	214.7	215.1	244.9	227.2	214.8	236.2	180.8	216.3	240.1	226	227.8	228	250.2	226	281.9	235	258.9	225	240	237.8	174.6	237.2	281.5	228.8
161	262.3	287.1	267.3	357.9	268	269.5	250.7	300.8	297.7	285.6	336	295	280	318.7	299.3	271.7	291.4	274.2	236.5	274.6	254	263.5	328	273	230	236.4	286.5	269	282.1	269.2	299.5	315.4	286.9	281.2	252	300.4	289.4	252.8	300	250	284.5	311	248.5	258.5	317.9	278	264.5	289	282.6
162	237.4	187.4	225	171.3	172.4	166	146	160.2	160.7	153.3	134.3	156.7	203.4	125.7	174.7	116.8	131.9	156.9	127.8	133.8	133.2	104.9	131	128	118	99.53	144.5	131.6	112.6	136.4	114.3	117.1	120.9	127.1	129.8	122	135.4	634.1	548.6	704	653.9	766.1	744	777.6	686.6	813.3	802.1	780.9	728.4
163	192.3	243.3	212.3	211.5	227.9	286.8	185.4	215.6	186.8	245.6	176.1	199.7	203.8	224.1	230.7	173.4	183.2	246.5	213.2	253.8	228.3	220.3	206	229.2	205.4	226.2	191.3	209.4	240.5	231.7	181.5	190.2	203.4	248.2	197.7	185.4	185.2	194.3	181.2	204.7	220.2	219.8	204.4	173.8	200.2	218.1	197.8	192.9	244.4
0	199.4	167.4	210.2	172.5	181.8	183	182.4	153.2	156.9	206	142.1	188.5	174.2	169.7	177.3	169.8	237.1	135.5	125.6	169.5	145.9	181.6	150.7	171.9	155.5	179.5	154	173	185.6	196	165.6	167.9	205.7	191.9	123.7	166.8	158.2	151.5	191.3	192.7	155.5	113	168.2	172.3	170.1	180	145	164.3	200.8
164	178.5	235.8	225.2	216.7	184.8	187.6	173.1	148.9	150.5	136.7	126	154.8	117.5	142.5	131.4	115.5	160.2	137.6	158.9	172	129.9	131.9	144.4	140.9	147.9	141.5	122.7	119	126.3	149.4	132.3	163.7	143.7	92.38	128.8	89.32	131.6	138.3	119.2	144.9	130.8	115.9	156.1	122	124.1	119.7	131.6	116.2	98.88
0	287.6	264.5	285.8	251	251.4	274.3	250	224.4	215.8	246.9	209.8	251.9	216.3	242.6	177.2	231.3	172.8	233.3	237.3	210.2	237.3	179	221.6	237.5	220.5	176	276.8	784.1	849.7	838.5	920	963.7	835.5	843.3	718.5	900.5	974.5	724.2	655	585.2	450.3	476.9	403.3	383.5	375	354.4	287.5	262.9	282.5
0	279.1	NaN	NaN	NaN	NaN	NaN	NaN	NaN	NaN	NaN	NaN	NaN	NaN	NaN	NaN	NaN	NaN	NaN	NaN	NaN	NaN	NaN	NaN	NaN	NaN	NaN	NaN	NaN	NaN	NaN	NaN	NaN	NaN	NaN	NaN	NaN	NaN	NaN	NaN	NaN	NaN	NaN	NaN	NaN	NaN	NaN	NaN	NaN	NaN
0	347.4	272.8	315.7	325.3	282.1	356.8	268.1	255.1	257.1	311.2	326.5	257	264.7	290.1	276.9	293.2	245	240.4	255.7	264.1	221.7	216	291.9	199	291.8	321.3	259.1	282.5	247	234.1	263	297.6	270.3	196.4	272	249.8	265.2	280.9	281.8	237.4	235	300.2	263	217.7	235.8	308.6	301.4	268	270.5
165	570.5	436	380.8	512.9	461.7	448.7	484.1	429.8	433.5	450.5	413.1	397	438.5	424.8	494.8	440.4	425.8	444	408.9	412.3	399.1	441.6	386.5	398	377.9	381.4	343	331.9	361.2	365.3	384.2	378.2	311.3	318.9	320.9	301.5	372.5	362.6	320.4	402.8	350.3	564.7	1187	1747	2001	2830	2920	2735	3208
0	283.7	243.6	200.6	188	212.5	169.6	166	184.9	204	166.1	221.5	128	243.9	131.7	197.3	NaN	NaN	NaN	NaN	NaN	NaN	NaN	NaN	NaN	NaN	NaN	NaN	NaN	NaN	NaN	NaN	NaN	NaN	NaN	NaN	NaN	NaN	NaN	NaN	NaN	NaN	NaN	NaN	NaN	NaN	NaN	NaN	NaN	NaN
0	312.3	341.5	318.5	349.5	280.7	327.6	274	375.6	308.8	298.5	249	325.4	339	289.7	307.5	273.1	306.3	276.6	292.8	367.8	272.1	319.6	294	289.7	312	339.5	310.7	300.6	300.9	267	317.1	234	294.5	288.6	273	237.2	301.4	303.2	247.4	298.6	312	313	296.6	317.1	233.7	263.3	252.2	269.1	351.1
166	447.9	487.4	382.5	436.5	455.5	479.1	534.1	447.7	430.5	469.5	446.7	431.2	454.3	416.7	384.8	423.3	394.8	347.7	398	317.8	385	358.4	301.7	294.5	281.3	385.3	319.6	365.9	337.1	337.7	322	381	332.3	317	323.5	305.3	357.1	318.1	296.8	340.4	303.9	323.6	324.7	256.6	315.5	270	243.3	253.3	282.9
167	360.8	299.5	305.3	271.7	280.6	264.2	260.2	296.5	298.9	284.7	245.7	179.9	236.5	274.6	245.1	238.3	217.8	262.9	185.7	211.9	218	261.3	192.1	218.7	266.2	254.3	239.6	238.9	237.2	229.2	235.5	250.8	222.6	227.5	278.6	266.9	214.3	222.6	242.6	237.9	253.4	233.2	253.9	298.4	1078	2556	3299	3441	2787
0	292	328.2	347	372	336	316.3	286.6	352.7	260.5	259	277.3	299.5	290.2	319.2	280	270.4	312.9	285.5	294.1	257.3	258.4	262.8	248.4	302	250.5	327.2	339.1	281	258.1	244.9	262.8	222.3	241.3	253.8	300	219.3	243	258.7	240.5	289.3	206.7	236.3	205.5	173.9	190.8	241.5	302.9	255.4	229.5
168	257.2	253.8	323.8	257.6	250.6	264.8	194.4	234.9	249	284.5	248.7	202.2	268.2	240.7	247.6	254.4	242.5	210.3	228.4	233.1	238.4	267.2	205.9	231.6	235.8	228	266.3	222.4	238.3	201.6	214.8	279.4	296.7	288.7	295.6	211.8	241.3	237.8	215.8	262.3	269.2	266.9	227.7	207	286.2	228.9	231.8	198	241
0	463.5	455.8	366.2	417.1	431.3	365.9	404.4	448.3	417.5	451.8	423.1	465.2	423.3	292.4	352	467.1	438.5	504.5	477.6	435.4	496.1	362.6	446	477.1	559	362.3	398.4	403.2	332.3	435.4	442.7	465.1	553	1642	445.5	323	173	NaN	NaN	NaN	NaN	NaN	NaN	NaN	NaN	NaN	NaN	NaN	NaN
0	288.4	257.9	327	230.9	271.8	193.6	247.2	184.5	221.1	264.5	177.7	221.5	178.6	184.3	165.6	206.5	175.7	197.2	243.5	203.6	229.3	237.7	270.3	254.2	225.8	257.1	221.3	205.5	245.3	293.8	278.1	306.8	227.7	241	211.7	261.1	196.3	199	205.9	209.3	194.9	212.1	267.9	221.7	228.3	221.6	215.4	196.9	151.2
169	285.2	279.7	241.1	253.7	219.9	207.8	213.3	211.9	220.7	180.5	183.5	172.6	173	109.6	170.6	141.5	146	167.5	180.8	170.2	210	219.8	198.8	195	249.9	282.9	232	216	297.3	258.3	196	225	235.4	208.7	281.2	204.7	269.7	214	255.9	260.5	222.3	211.8	217.1	198.9	228	193.5	171.7	236.5	190
0	174.8	182.3	247	209.4	144.9	124.9	190.1	135.2	145.8	NaN	NaN	NaN	NaN	NaN	NaN	NaN	NaN	NaN	NaN	NaN	NaN	NaN	NaN	NaN	NaN	NaN	NaN	NaN	NaN	NaN	NaN	NaN	NaN	NaN	NaN	NaN	NaN	NaN	NaN	NaN	NaN	NaN	NaN	NaN	NaN	NaN	NaN	NaN	NaN
0	NaN	NaN	NaN	NaN	NaN	NaN	NaN	NaN	NaN	NaN	NaN	NaN	NaN	NaN	NaN	NaN	NaN	NaN	NaN	NaN	NaN	NaN	NaN	NaN	NaN	NaN	NaN	NaN	NaN	NaN	NaN	NaN	NaN	NaN	NaN	NaN	NaN	NaN	NaN	NaN	NaN	NaN	NaN	NaN	NaN	NaN	NaN	NaN	NaN
170	177.9	157.5	131.8	150.2	113	135.5	135.2	142.3	164.4	117.3	105.5	134.6	112.8	103.9	162.6	139.5	111.5	124.9	130.5	119	141.4	103.2	143.3	158.8	110	125	94.82	107.5	108.5	136.8	139	123.6	137	123	179.8	105.9	165.1	108.5	160.9	118	124.9	121.5	132.9	475.5	528	531.9	358.5	428.5	386
0	212.9	180.6	187.3	212	243.9	169.3	145.9	159.7	137.5	131.8	122.3	108.1	161	116.5	140.3	165	125	115.6	124	129.3	119.5	111.9	83.83	115.5	89.18	107.8	121.3	116.7	116.3	109.4	105.1	126.2	107.8	133.3	91.18	96.53	108.5	120.7	138.9	110.5	100	148.5	146.1	77.55	126.4	82.02	91.76	109	156.5
171	232.4	258.2	257.5	259.2	190.7	231.3	143.2	195.5	226	207.9	187.4	162	186.8	205.7	180.2	183.3	146.6	175.3	151.1	171.3	115.4	147.2	141.5	149.8	126.8	82.31	161	106.3	126.6	101.2	170.5	146	112.1	129.6	123.1	114.5	126.9	99.73	144	146.5	108	127.1	164.9	145	118.9	154.8	202	168.4	208.2
172	156	142.7	180.8	133.2	169.2	158.3	175.8	153.5	146.5	169	162.1	188.3	137.9	138.9	123	118.2	150.3	139.7	146.3	174.3	121.6	148.2	172.3	119.9	142.3	113.5	128.5	129.8	137	105.8	136.2	159.9	131.6	112.1	159.1	112.1	114.4	141.6	93.32	111.7	129.1	95	133.6	110.6	128.6	114.8	156.8	99.32	113.8
173	132.6	121.8	144.8	151.2	112.9	152	158.6	112.4	165.2	126.9	143.6	117.5	85	108	97.55	132.4	136	121.7	106.1	97.21	174.7	125.9	88.9	113.3	153.2	149.5	109.9	134.6	152	85.53	91.78	113.8	123.7	104.8	117.6	104.2	133.7	105.1	102.8	101.4	75.71	98.59	118.4	95.33	98.91	121.6	130.5	121.2	132.5
174	139.7	126.5	138.2	155.7	132.1	134.3	152.5	126.8	160.6	121.3	114.5	167.7	139.1	86.43	158.1	113	122	139	102.9	113.5	173.5	113.7	136.6	126.2	134	101.7	145.7	146.5	149.5	142.4	130.1	152.8	207.5	567	569	504.7	512.6	514.7	491.9	413.5	496.9	549	466.5	538.5	526.5	436.9	491.5	517.5	544.9
175	295.9	208	318.5	262.4	227.9	263.7	277.4	244.6	225.9	279.9	306.3	267.2	265	277	223.5	266.1	255.1	214.3	256.3	217.8	240.8	210.3	226	229.3	213.1	216.3	244.5	275.1	253.3	230.1	233.3	294.6	294.3	293.1	267.3	294.6	236.1	262.3	304.2	213	282.8	276.1	307.8	279.3	272.4	265	299	287	293.6
176	371.3	356.3	325.1	340.6	281	321.5	370.5	273.2	220.8	285.6	258.1	273.9	308.6	310.1	371.8	375.5	337.3	396	341.2	325.5	299.5	298.4	319.6	338.6	371.1	303.8	322	283.7	274.6	232.3	268.9	274.6	262.8	283.8	285.8	225.1	305.9	259.4	288.9	279.6	214	254.5	274.2	258.1	246.4	262	255	265.5	240.7
0	NaN	NaN	NaN	NaN	NaN	NaN	NaN	NaN	NaN	NaN	NaN	NaN	NaN	NaN	NaN	NaN	NaN	NaN	NaN	NaN	NaN	NaN	NaN	NaN	NaN	NaN	NaN	NaN	NaN	NaN	NaN	NaN	NaN	NaN	NaN	NaN	NaN	NaN	NaN	NaN	NaN	NaN	NaN	NaN	NaN	NaN	NaN	NaN	NaN
177	313.5	236.3	186.4	275.3	217.8	202.8	200.3	189.6	196	176.2	140.2	193.3	149.4	163	153.5	163.5	132.3	166.4	140.6	130	160.4	149.8	135.1	144.6	145.9	156.4	147.9	145.8	105.4	129.6	129.9	129	95.18	157.5	79.08	125.7	108.4	119.2	82.66	116.1	125.2	1478	1765	1373	1522	1519	1460	1418	1338
178	876.1	808	704.8	845.8	815.9	753.7	757.6	593.8	746.6	693.4	695.4	630.6	476.5	391.2	434.8	277.9	388.5	381.4	327.5	238.5	276.5	324.1	280.3	248.7	246.1	251.5	267	301.5	215.1	193	194.1	236.5	246.7	211.5	176	188	181	217.2	195.1	344.8	652.8	791	605	677.9	735	759.4	791.2	788.6	904
179	299.8	259.2	259.4	228.7	261	258.6	249.3	229.7	291.1	237	240	223.2	267.2	257.3	254.7	244.1	242	240.2	252.8	229.9	217.6	271.8	251.4	231.9	207.1	230.9	276.4	251.7	233.8	244.5	201.5	215.8	199.8	219.5	232.4	190.9	263.1	248.2	238.1	174.5	192.2	240.5	179.1	222.3	200	246.6	202.5	231.1	249.9
180	316.1	267.7	227.5	226	308.4	224.2	235.8	235.7	246.7	225.5	202.8	203.6	193.4	197.1	221.3	174.3	204.5	223.1	171.6	256.3	190	196.8	182.5	205.6	206.2	194.7	183.2	214.6	161	222.5	210.7	191.2	181.3	233.5	206.1	216.5	189.3	204.6	219.4	196.4	176.8	203.1	210.4	194.3	169.4	201.8	195.7	217.3	246.3
181	268.3	212.8	353.3	219.3	250.5	164.2	201.4	180.3	207.6	203.1	208.7	151.7	149.8	143.7	212.6	234.5	167.1	153.4	176.8	185.1	168.4	181.9	149.3	173.9	156.5	164.8	151.2	213.3	166.3	119.2	185.5	159.2	156.4	165.7	149.3	175.8	146.8	169.7	147	177.7	159.3	186.5	181.5	207.9	170.7	201.6	188.3	191.2	191.6
182	214.9	214.2	161.9	202.9	148.3	159.6	157.6	162.1	162	192.5	141.1	151.2	176.5	103.9	191.6	157.5	154.5	121.3	155.1	148	143.1	101	149.4	137	160.6	124	122.3	201	127	130.2	121.6	122.2	128.3	98.05	129.3	105.9	135.6	133	125.1	118.5	113.4	147.3	146.3	97.02	121	137.7	192.6	141.8	109.6
0	NaN	NaN	NaN	NaN	NaN	NaN	NaN	NaN	NaN	NaN	NaN	NaN	NaN	NaN	NaN	NaN	NaN	NaN	NaN	NaN	NaN	NaN	NaN	NaN	NaN	NaN	NaN	NaN	NaN	NaN	NaN	NaN	NaN	NaN	NaN	NaN	NaN	NaN	NaN	NaN	NaN	NaN	NaN	NaN	NaN	NaN	NaN	NaN	NaN
183	573.8	587.5	653.5	539.6	530.2	328.6	317.3	424.3	343.4	343	381.2	382	328.2	358.9	304.6	269.6	343.8	323	355.3	278.2	288.6	323.3	345.4	322.4	319.4	330.7	280.4	309.4	251.5	272.5	1798	1975	2071	2037	2369	2853	3111	2761	2199	2203	2045	2538	2925	2733	2244	2663	2907	2835	2569
0	265.7	NaN	NaN	NaN	NaN	NaN	NaN	NaN	NaN	NaN	NaN	NaN	NaN	NaN	NaN	NaN	NaN	NaN	NaN	NaN	NaN	NaN	NaN	NaN	NaN	NaN	NaN	NaN	NaN	NaN	NaN	NaN	NaN	NaN	NaN	NaN	NaN	NaN	NaN	NaN	NaN	NaN	NaN	NaN	NaN	NaN	NaN	NaN	NaN
0	258.8	217.7	286.4	231.1	208.9	236.9	236.5	252.6	221.5	205.4	250	229	242.2	275	258.6	270.6	263.5	269.7	285.7	251.5	284.2	253.8	258.7	234.1	289.5	231.4	279.4	247.1	244	243	214.7	214.8	272.2	294	240.3	282.2	189.5	259.7	271.4	951.6	1330	1327	1297	1164	1291	1102	1143	1053	1148
184	187.3	252.7	171.5	137.8	141.2	145.1	138.9	140.1	141	94.72	195.3	120.3	126.6	133.3	109.2	151.9	169.7	98.58	116.5	109.5	110	106.7	94.45	79.87	138.6	90.51	108.8	127.9	134.9	121.7	107.2	94.84	118.3	131.2	85.74	114.9	118.3	132.2	102.1	108	132.8	106	112.1	73.32	113	104.4	105.8	100.7	140.6
185	245.5	191.9	191.6	190.8	219.8	210	145.4	206	166.3	196.7	197.6	150.9	177	157.6	138.4	156.5	205	191.6	96.22	127.5	190.1	144.5	175.4	129.5	128.6	162.7	150.6	124.5	185.3	191.8	178.7	146.6	147.6	164.3	164.2	138.6	188.9	138.3	122.9	176.5	139.9	173.3	138.7	180	156.9	175.6	157.3	129.1	215.6
0	NaN	NaN	NaN	NaN	NaN	NaN	NaN	NaN	NaN	NaN	NaN	NaN	NaN	NaN	NaN	NaN	NaN	NaN	NaN	NaN	NaN	NaN	NaN	NaN	NaN	NaN	NaN	NaN	NaN	NaN	NaN	NaN	NaN	NaN	NaN	NaN	NaN	NaN	NaN	NaN	NaN	NaN	NaN	NaN	NaN	NaN	NaN	NaN	NaN
186	251.3	270.2	301.3	280.7	261.8	331.5	262.5	258.5	217.1	242.5	224.6	229	244.2	211.3	202.1	193.9	234.8	234.4	191.6	208.3	233	262.5	189.9	178.5	212.5	176.7	190.1	252.9	178.2	177.3	231.8	245	237.4	222.4	188.1	186.3	169.4	207.3	196.3	188.8	191.4	182.1	204.4	181.5	200.3	206.5	191.7	198.5	215
0	166.9	292.7	160.1	173.3	153.4	199.7	198.8	150.2	161.2	162.1	145.6	173.1	139.8	110.2	121.3	140.4	161.6	126	153.3	123.2	96.17	108.5	120	116.7	112	128.8	114.6	94.6	138.4	131.6	118.4	101.9	104.6	132.2	116.7	NaN	NaN	NaN	NaN	NaN	NaN	NaN	NaN	NaN	NaN	NaN	NaN	NaN	NaN
187	929.4	801.5	753	598.1	535.6	531.8	578.4	560	444.3	486.7	488.8	522.1	435.1	374.7	421.4	337	334	339.7	370.3	304.9	340.5	329.3	340.5	362.4	340.4	303.4	297.5	290.8	349.2	360.5	350.8	325.5	780	2450	2661	2386	2522	2707	2719	2704	2525	3749	3321	3866	2671	3976	3131	3329	3013
0	381.6	488.5	507.7	463.3	478	378	397.9	407.3	396.7	433.1	448.5	416.9	309.9	260.7	294.1	317.3	265.6	170.3	333.3	261.3	222.7	219.3	148.9	201.8	170.4	152.2	198.9	174.5	145.4	NaN	NaN	NaN	NaN	NaN	NaN	NaN	NaN	NaN	NaN	NaN	NaN	NaN	NaN	NaN	NaN	NaN	NaN	NaN	NaN
188	1436	2602	1691	876	393	206.2	308.8	222.3	217.2	206.8	139.6	186.4	244.8	194.4	111.2	169.9	85.55	138.4	149.6	170.5	183.7	169.7	236.4	135.5	189.7	170.8	146.2	133	197.6	124.9	139.9	185.2	106.5	124.8	135.9	91.5	149.4	96.8	152.7	150.1	113.2	127.9	107.1	100	125.6	105.6	110.9	112.6	117.6
0	262.8	231.7	245	284.4	300.8	245.7	270.1	246.3	284.7	318.8	271.8	278.2	264.7	292.3	252.2	282.7	302.1	260	268	293.7	274.5	298.2	304.7	332.1	458.6	1220	1400	1317	1293	1371	1234	1208	1319	1417	1393	1152	898.9	657.5	523	392.9	435.6	468.8	496.4	490.8	1044	1565	1668	1822	2046
189	304.5	322.5	394	402.3	349.7	274.3	318.9	367.9	328.6	393.1	324	348.9	386	290.5	339.3	305.9	365.5	338.2	372.3	396.7	370.7	397.9	406.5	388.2	366.3	373.8	389.6	351.5	322.1	295.3	318.3	317.5	309	353.1	312.1	391.4	361.8	361.2	339	425.7	439.7	395.9	374.4	377.6	359.4	365.6	387.6	357.3	377.1
190	195.1	218.7	264.5	185	176.5	167.3	211.3	192.3	174.7	231.1	222.9	204.3	232	197.8	199.3	166.5	184.4	205.9	199.9	152.9	159.2	163.7	159.1	130	140	149	176.1	168.8	155.1	158.2	164.6	143.8	214.8	152.7	137.5	107.3	195.7	170.3	139.6	149	137.4	176.6	188.6	132.1	123.4	170	162.8	158.3	174
191	204.7	250	208	244.4	243.7	191.9	174.8	214.4	139.7	165.8	188.1	203.2	159.8	217.8	193.6	154.4	155.5	195.9	172.8	127	227.3	155.3	127.5	195.7	153	151.5	158.8	162.2	150.8	170.1	173.5	122.5	149.3	169.4	151.9	199.8	179	150.9	178.1	188.2	133	131.5	149.6	177.7	143	117.6	180.5	128.6	194
192	1739	1649	1409	1483	929.5	891.5	697.5	615.5	676.4	706.3	740.4	451.1	525.6	620.4	496	494.1	435.5	524.8	449.7	445.4	452.4	434.4	446.4	456.9	397.8	346.9	422.7	341.9	417.3	377.2	317.1	361.4	378.7	330.3	347.6	301.9	382.7	359.1	287	269.6	223.1	200.4	238	245.9	302.8	227.8	217.8	288.6	235.4
0	180.9	214.7	171.9	206.9	153.7	218	163	176.7	167.5	168.7	206.5	140.2	145	149.9	132.9	170.5	162.5	130.5	152.1	168.8	133.5	166.4	120	131.8	187.7	164.5	158.4	158.5	174	156.6	151.7	155	158	124.8	127.8	137.3	164.2	150.3	151.5	156.2	110.7	158.4	166.2	130.5	141.2	195.2	141	134.5	117.3
193	188	214.3	215.4	212.4	253.9	197.5	163.2	184.6	164	147.9	155.2	156.1	174.3	159.7	195.4	162.9	173.7	182.1	184.2	172.5	171.4	149.1	185.5	180.3	142	186.3	161	157.6	193.9	200	195.4	155.6	194	176.3	179.1	133.4	200.9	139.9	197.7	127.4	182	125.4	187.4	177.4	165.4	134.8	137.1	167.4	140.8
194	1894	1765	1848	1374	881.5	730	725.5	726.8	519.1	606.4	617.3	541.5	522.9	528.8	505.7	504	498.3	473.1	421.7	520.3	650.7	618.4	573.7	495.9	438.4	438.2	368.1	393.2	393.7	404.9	311.7	323.7	324.7	294.7	312.3	255.6	224.2	337.4	245.4	315.3	298.3	241	294.2	243.5	263.6	242.3	174.5	275.7	236.4
195	309.7	315.5	272.7	320.9	317.2	337.3	309.5	251.9	305.8	262.4	289.7	233.9	244	276.6	240.5	259.4	222.6	256.5	228.8	230	273	197.3	208.3	250.5	240	197.7	195	200.6	262.3	233.7	272.2	253.7	216	259.2	265.1	291.7	316.8	215.6	244.1	259.8	283.8	228.4	252.1	332.5	280	298	328.5	189.8	263.7
196	300.6	300.4	329.2	292.1	288.8	291.6	274.9	280.2	281.5	262.7	242.2	294.6	233.4	278.9	293.3	293	307.4	258.5	247.6	238.5	239.6	201.8	254.5	259	256.5	248	284.9	261	259	312.6	281.3	274.5	290.4	228	301.5	269.4	270.3	302.9	273.7	262.4	298	242.2	297.1	257.1	278.5	241	253.5	243	277.4
197	251	295.2	255.8	203.5	324	340.5	356.2	337.5	292	259.6	331.5	326.4	290.1	350.1	274.4	295	255.2	239.5	292.3	1009	1920	1854	1750	1899	1846	1632	1839	1986	1219	1033	836.8	661.1	510.4	623.5	748.7	781.6	681.2	553.8	448.6	328.5	372.4	284.9	329	355.5	319.1	317	346.6	338.3	354.1
198	193.7	180.5	241	301.2	310.2	199	238.9	262.1	213.5	303	215.1	217.5	251.5	246	291.7	226	220	184	171	175.2	205.2	221.5	180.7	226.2	169	232.8	233	251.5	191.1	211.9	232.5	199.5	217.8	151.7	200	192	186.7	121.6	185	235.1	222.9	129	178	231.3	137.9	211.6	163.5	219	219.6
199	418.3	419.8	402.5	436	432.7	413.6	446.2	506.6	449	479.1	368.2	312.5	313.2	386.4	358.1	304.8	328.6	273.1	280.7	310.3	282.9	296.3	249.2	310.4	235.9	265.7	283.5	272.4	248.3	269.1	262.2	236.1	263.9	291.4	264.6	256.3	265.3	249	277.5	231.3	269.9	210.5	263.7	206.5	224.3	198.6	186.5	203.3	173.9
200	262.5	294.1	404.9	396.2	391.6	359.5	366	373.3	369.9	337.2	330.2	356.4	326.1	277.3	275.8	262	236	287.9	266.5	199.2	222.7	240.2	241.5	228.9	227.4	244	229.5	253	267.2	222.2	225.1	213	256.8	200	166	234	223.3	200.7	209	194	197.7	209.3	187.1	211.1	192	185	175.9	206.5	199.2
201	495.5	451.4	619	464.9	348.5	489.1	500.6	441.1	447.7	419.5	435.8	387.5	397.7	306.4	310.5	354	316.7	305.3	289.4	269.3	263.2	299.5	321.1	341.7	424.2	346.5	369.7	337.4	328.5	344.7	303.9	347.6	315	315.1	367.7	297	250	283	239.8	335.7	290	309	331.6	292.1	308.8	346.3	273	289.5	340.6
0	255	275.1	364	267	326.4	325.2	357.9	353.3	367.3	397.8	350	410.7	484.1	404.5	477.7	388.3	464.9	356.6	427.8	364.5	411.4	386.2	398.9	354.8	350.2	346.8	347.7	385.7	329.4	345.2	333	330.7	332.7	370.4	333.2	365.9	317.8	352.1	356.7	402.7	377.1	360.5	377.5	348.2	343.8	338.8	391	369.7	334.4
202	740.4	827.5	1150	979.8	1089	949	914	706.6	517.7	585.5	620.2	564.8	568.5	433.6	744.2	580.2	493	453.8	282.5	251.6	204.1	241.3	276.2	305	302.8	280.5	299.2	347.8	356.8	392.7	312.4	333.3	287.5	356	275.8	270.9	274.8	355.8	281.5	258.4	268.5	314.8	263.4	353.4	350.5	268.4	303.9	338.9	264
203	315.7	323.6	352.7	377	301.6	298.3	349.5	252.2	331.8	260.3	308.7	253.6	261.1	269.8	315	231	232.1	254	263.3	215.8	363	265.5	244.5	305.6	272	298.5	252.5	287.8	241.3	283.7	277.4	347.2	242.9	304.5	269.5	263.6	301.1	304.6	316	303.5	247.4	264.8	273.5	254.6	283.5	266.4	251.8	303.8	266
0	357	372.3	806.7	1017	1490	1259	1567	1440	833	617.7	598.9	444.6	460.7	357.5	325.9	272.6	355.2	341.3	342	293.6	325.5	341.3	323.5	309.7	301.3	305.1	371.3	319.5	293.7	294	332.2	276.2	323.5	259.8	233.1	303.1	320	330.1	344.8	283.3	236	317.1	322.1	279.2	351.9	304.2	301.8	311.7	316.7
204	476.4	391.9	464.1	370	307	354.6	313.1	330.8	349.9	335	328.8	276.9	266.7	274.9	257.1	273.8	294.3	287.9	225.9	230.1	243.6	206.8	294.3	1417	1463	1533	1435	1501	1881	2077	1794	1893	2051	1855	1999	2312	2123	2247	2783	2935	2975	2877	3094	3273	3292	3227	3490	3040	3360
205	259.5	316.1	253.5	321.3	291.4	312.5	289.8	301.8	345.9	352.5	394.7	402	432.2	407.4	400.9	395	385.2	446.8	462	397.5	424.5	452.5	421.9	496	393.1	400	437.3	479	428.4	448.3	410	447.2	423.4	448.1	426.1	397	475.4	437	417.5	457.3	528.1	597.6	1884	1988	2269	1977	2141	2088	2115
0	136.9	150.2	125.2	172.6	100.5	113.5	150.8	164.3	105	132.9	93.83	143.7	135.7	117.6	110.5	121.8	NaN	NaN	NaN	NaN	NaN	NaN	NaN	NaN	NaN	NaN	NaN	NaN	NaN	NaN	NaN	NaN	NaN	NaN	NaN	NaN	NaN	NaN	NaN	NaN	NaN	NaN	NaN	NaN	NaN	NaN	NaN	NaN	NaN
0	155	151.5	151.1	NaN	NaN	NaN	NaN	NaN	NaN	NaN	NaN	NaN	NaN	NaN	NaN	NaN	NaN	NaN	NaN	NaN	NaN	NaN	NaN	NaN	NaN	NaN	NaN	NaN	NaN	NaN	NaN	NaN	NaN	NaN	NaN	NaN	NaN	NaN	NaN	NaN	NaN	NaN	NaN	NaN	NaN	NaN	NaN	NaN	NaN
206	308.7	385.4	384.5	295.7	239	328.9	254.8	282.6	273.4	257.7	281.8	281.9	278.1	245.3	265	233.8	294.1	264.6	338.2	259.9	300.6	265.9	245.9	323.8	285.9	333.5	339.1	209.9	265.5	213.9	231.9	261.8	210.9	207.4	218.6	253.9	283.5	237.5	258.4	276.3	214.9	272	245.9	230.8	253.5	293.9	295	229.4	247.9
207	429.8	479.8	455.7	390.2	372.3	397	439.5	383.5	336.9	322.1	368.5	390.7	488.5	377.1	380.7	305.3	311	330	317.5	311.7	361	316.5	296	326.9	292.2	286.6	303.5	252.7	272.5	300.1	264.5	268.5	292.3	244.5	281.5	325.9	249	289.1	222.5	191.9	233	266.1	205.1	249.4	246.4	226.9	259.7	191.9	210.7
208	374	441	300.1	330.7	315.5	343.4	264.3	338.4	341.9	315	396.8	321	308.7	266.8	367.7	287.2	283	234.7	281.8	263.6	251.2	297.8	218.5	225.7	229.1	250.3	254.2	281.6	306.6	290.7	231.6	312	287	335	280.9	279.7	262.8	225.6	326.7	300.6	257.9	240.4	247.2	292.9	286.9	261.9	264.5	293.2	322.9
209	293.3	244.8	376.6	289.2	270	211.1	257.5	300.9	234.4	274.5	278.4	268.5	274	295.5	229.1	261	255.3	259.2	263.8	285.4	240.4	273	231	271.2	265.4	242.5	274.2	277.1	254.6	250.4	294.6	287.6	244.1	310	253.6	293.9	266.5	293.8	279.1	253	237.2	253.6	220.6	215	217.2	208.9	285.7	255.3	257.6
210	264.9	243.5	251	272.6	230.6	158.8	186.9	226.6	171.6	188.7	187	210.3	186.7	175.5	181.5	209.9	212.3	223.5	232.5	243.4	216.6	213.2	197.9	202.7	179.5	196.8	171.2	181.9	217.3	209.6	208.2	179.8	162.4	197.5	297.8	810.4	864	929.8	1025	943.5	967.8	951.1	898.6	877.5	836.9	842.6	782.6	511.2	461.9
211	300.1	294.7	302.7	285	285.6	251.6	273.2	309.8	274.3	274.3	283.9	261.5	277.3	271.5	244.9	243.3	264	223.3	278.1	240.3	226.1	218.1	238.3	232.1	234.7	228	241.3	259.4	226.5	235.9	204.5	233.5	176.9	207.3	248.6	242.5	240.1	226	239.5	306.5	271	279.4	252.9	272	203.6	249.5	254.6	208	228.5
212	253.8	218.7	245.5	207.3	259.5	269.6	211.8	197.6	217.7	178.7	222.2	246.2	209.5	198.1	209.4	190.6	183.5	178.4	198.1	217.4	209	176.5	168.5	173	176.9	182	179.9	168	193.4	213	168.2	156.9	206.3	162.6	222.1	166	153.8	169.8	164.5	144.9	183.2	151.4	151.2	193	203.9	188.2	158.9	160.7	232.3
213	279	240.1	240.5	268.6	243.4	253.2	232.1	223.5	222.2	246.4	206.3	274.2	231.5	219	197.7	189.4	159.4	149.8	180	187.9	192.4	196.4	177.3	166.5	160.9	230.8	184.9	156.1	210.3	191.9	153.3	199.8	135	167.8	172.8	173.4	213	160.3	181.8	165.4	160.7	176.7	146.6	131	175.5	184.1	190.7	155.1	172
214	335.7	368.5	353.7	299	286.7	266.5	307.8	280.1	299.7	324.1	294.6	341	277.5	256.5	301.7	283.6	247.8	252.5	306.9	229.8	262	268	228.4	235.5	229.1	277.6	239.7	249.1	248.6	257	264.2	274.8	257.2	270.4	249	267	270.9	281.1	257.2	234.8	212.9	219.5	282.3	265.5	251.4	258.5	255.6	221.2	220.4
215	274.4	255.6	312.5	193.7	236.3	269	245.3	259.1	265	213	202.5	263.2	262.8	212	194.9	224	208.8	187.5	260.1	202.8	261.5	230.4	222.1	173.1	188	241.3	153.9	146.9	196.9	130.2	196.4	183.7	151.3	175.8	125.9	171.4	167.9	150.8	142.9	150.8	172.4	136.4	179.7	138.9	205.4	169.3	160.4	170.4	170.9
216	275.7	321.7	275.5	251	304.4	263.1	324.8	280.3	287.2	384	1548	1587	1575	1562	1636	1329	1361	1576	897	674.7	531.2	442.3	368.7	318.8	310.7	310.2	307.4	301.7	319.7	241	273.4	307.3	273.2	321.5	267.5	281.7	267.5	307.1	281.4	298.2	279.6	284.5	246	215.8	224.8	249.1	232.6	266	310.2
0	335.7	393.5	322.5	319.4	260.2	287	327.3	276.2	265.7	301.8	250.2	256.7	278.7	256	323.4	257.3	261.9	272.2	321.2	321	265	280.9	269.6	244.9	271.4	265.4	268.6	235.2	233.4	258.6	207.7	264.7	280.5	237.2	175.7	184.8	230.1	237.8	241.1	211.8	166.8	162.9	209.9	172.1	202.9	206.5	203.9	236	205.7
217	343.6	276.5	333.7	350.1	323.3	289	304	355.6	317.9	259.4	314.7	330.9	387.8	292.6	320	292.8	298.5	262.3	283.5	316	303.6	335.2	279	288.3	305.8	361.5	349.2	257.5	346.9	260.8	340.9	225.1	271.8	317	274.5	304	321.1	342	252.7	294.3	305.1	325.2	280	332	277.1	299.8	242.4	296.5	271.8
0	173.7	161.4	167.4	182.9	194.1	156.8	150.3	204.1	209	135.5	162.8	179.6	105	148.7	168.3	189.1	833	1549	1647	1541	1496	1432	1532	1133	1477	1503	1182	690.7	504	372.2	424.4	306.5	299.2	270.8	258.5	313.5	218.2	258.5	270.7	255.5	173	245	217.5	200.3	195	199.9	186.2	198.5	219.5
218	327.6	339.8	499.8	1226	1764	1778	1616	1701	1756	1312	1542	1352	1554	1016	1047	1240	1309	1117	942.8	665.3	763.7	860.2	687.5	692.7	680.3	618.3	603.1	637.9	696.6	603	628.5	548.7	517.6	432.9	344.7	368.2	368	334.3	291.9	348.6	427.1	429.2	2090	1832	2084	2382	2509	2415	2746
0	NaN	NaN	NaN	NaN	NaN	NaN	NaN	NaN	NaN	NaN	NaN	NaN	NaN	NaN	NaN	NaN	NaN	NaN	NaN	NaN	NaN	NaN	NaN	NaN	NaN	NaN	NaN	NaN	NaN	NaN	NaN	NaN	NaN	NaN	NaN	NaN	NaN	NaN	NaN	NaN	NaN	NaN	NaN	NaN	NaN	NaN	NaN	NaN	NaN
0	234.4	272.5	282.6	302.1	237	227.2	276.2	337.8	208.1	260.6	196.4	223.9	200.7	241.4	199.5	173.1	191	224.3	168.4	194.5	155.7	187	192.8	154.5	147	175.2	190.3	187.8	188.8	137.8	168.3	181.7	146.6	166.5	199	170.3	202.5	168.8	177.6	233.5	179.5	228.8	217.2	241.8	215.8	254.3	249.8	265.1	229
219	292.6	202.5	174.3	150.6	176.3	152.5	130.1	109.2	145.6	221.2	190.8	173.7	172	179	172.5	130	172.9	129.1	120.1	111.9	146.2	166.6	120.7	141.7	83	140.8	106.1	161.9	138.6	145.7	157	133	185.4	218	170.9	165.2	190.8	149.1	173.3	140.4	116.4	138	171.1	169.4	185.9	148	175.5	177.4	124
220	245	307.8	254.4	186.6	237.5	223.5	217.9	256.7	275.4	247.6	248.4	189.5	216.4	229.5	192.7	165.6	158.2	212.5	167.9	160.2	198.6	153.7	187.8	155.3	154.1	179	212.5	167	137	157.3	190	188	184	218.5	141.3	176.5	188.8	117.5	164.8	156	126.5	156.5	172.5	172	156.5	175	163.3	172.7	149.5
221	213.2	154.4	194.4	207.6	215.7	214.8	223.9	170	181.8	174.4	191.6	196.4	221	156.3	228.6	198.1	167.6	203	148.9	193.4	272.4	231.5	135.1	186.6	177.4	153.8	164.7	196.1	161	142.6	152.6	181	238.1	175.6	168.2	161.5	190.7	170.2	162	192.5	188.5	208.5	212	183.4	174.8	145.3	151.3	216.5	167.5
222	232.9	278.4	262	347.6	290	338.7	247.4	341.3	286.5	257.8	257	217.6	196.7	215	188.8	172	200.7	162.6	136.4	175.2	174	187.3	127.6	178.9	157.6	123	108.3	136.9	165.8	124.8	167.2	170.6	180.2	181.9	237.4	198.9	472	596.7	1063	1409	1374	1602	1500	1578	1477	1828	1822	1860	2188
223	245.9	215.4	190.1	216.5	229.3	212.1	238.7	196.7	191.2	206	203.9	184.2	181	199.3	176	200.5	204.8	193	166.9	186.8	172.2	185.7	240.7	213.1	201.2	153.3	166.1	143.4	161.3	189.8	138.2	184.3	205.7	198.2	177.9	158.5	151.9	208.7	197.2	138.6	178.5	121.9	165.1	112.8	164.3	129.1	134.2	155.7	169.8
0	330.6	286.7	321.4	334.7	274.2	351.2	275.9	290.5	365.4	286.4	319.7	307.4	260.6	289.2	298.1	287	307.2	380.6	315.6	292.8	341.6	359.5	428.1	384.7	310.3	374.6	397.6	355.2	180.2	380.6	335.6	385.1	536.5	1082	1785	2063	1881	2041	2008	1524	1690	1594	1006	979.5	808.9	833.4	732.6	582.5	540
0	253.4	257.6	247	267.7	248.5	241.2	203	229.3	153.7	214.2	155.4	226.9	132.3	208.1	214.6	164	168.5	182.1	138.7	178.6	195.9	154.6	172.5	146.6	175.5	156.1	216.7	182.6	145.6	168.5	144.6	147.5	152.7	151.7	203.5	136.1	120.4	156	154.5	170.4	167.4	185.5	166.6	156.5	183.5	176	167.9	157	200.1
0	257.7	274.6	201.3	230.6	230.4	202.4	166.5	259.6	257.1	249.9	226	301.5	177	294.4	318.3	196.5	249	254.7	187.5	249.1	233.9	181.6	208	253	179.7	184	197.5	205.5	238.7	218.4	167.8	138.1	163.1	153	139.1	154.8	199.6	194.5	190.5	222.5	165.7	225.3	151.8	142.9	152.3	142.9	162.5	212.1	233.1
224	240	260.3	357	311.1	233.6	310	202	197.3	282.6	281.8	254.2	242.2	293.1	311.2	289.1	308.9	246.6	254.4	268.2	245.2	292.6	266	352.5	266	248.6	242.6	299.7	312.4	247	276.6	307.4	255.5	286.8	291.5	330.9	192.6	302	294.4	322.3	299.2	353.1	428.9	1033	2219	1779	1778	1812	1940	1871
225	306.1	318.6	290.8	292.6	232	265.3	289.3	264.7	272	309	305.4	262.5	242.8	225.9	228.3	283	269.5	309	294.5	248	255.1	240	233	246.6	232.4	215.4	261.5	225.4	201.5	262.5	279.3	251.6	238	227.6	228.2	269.5	289	270	276	252.4	246.4	222.6	226	208.3	268	320.1	254.6	314.3	224.1
0	284.9	269	265.5	281.9	236.2	308.8	219	274.3	260.1	275	250.5	243.7	303	256.6	270.8	251.1	231.3	242.9	254.3	230	254.6	239.7	218.5	197.8	229.3	229.1	203.7	205.2	210.3	187.3	198.3	216.5	221.3	210.7	194	230.4	255.8	196	197.3	188.5	199.6	385.4	2456	2235	2500	2558	2603	2712	2937
226	189.1	203.6	202.6	181.2	166	148	154.2	134.8	129.1	136.6	168.2	121.1	116.2	144.2	128.5	127.9	134.7	178.8	140.1	130.7	133.2	129	219.4	385.5	401	432.4	411.7	493.2	496.3	496	440.7	434.5	426.7	465.5	508.2	509.9	442.1	609.3	597	583	607.7	604.5	603.5	542.6	582.3	482.9	712.8	680	652
227	279	258.9	292	241.4	322	321.8	310.2	318.5	302.6	293.6	276.4	266.5	296.5	302	302.4	263.4	245.6	344.8	271.7	301.8	260	278.3	318	306.8	300.7	283.6	241.1	245.3	320.8	259.2	292.1	334.9	337.1	295.5	304.9	298.4	251.5	306	276.7	214.4	327.4	256.5	260.4	273.2	208	304	321.6	245.6	294.3
228	289.5	267.6	241.8	350.2	288.3	308.7	308.6	283.3	262.7	252.4	233.9	263.8	297.1	275.3	238.6	180.6	272.8	259.6	268.3	252.5	244.1	282.9	205.7	240.8	264.2	274.2	249.7	206.3	215.2	257	209.1	257.4	205.3	261.7	228.3	207.6	263.9	194.9	201.8	224.1	178.8	221.7	186.8	205.6	220.7	257.5	275.6	225.5	218.5
229	235.5	248.9	197.3	290.4	223	215.8	244.8	224.8	227.2	178.7	188.7	222.4	229.9	223.4	220.6	199.4	211.1	279.6	236.4	246	229.1	240.3	223.4	217.2	200.3	229.5	251.7	191.5	186.9	200.5	231.5	213.7	185.5	191.2	161.2	190.2	233.9	159.5	204.7	223.1	183.9	197	185.5	166.9	219.2	152.7	189.9	171.7	180.4
230	184.6	179.9	161.3	263.1	124	177	137.8	146.9	119	119.8	154.6	110.2	130.6	138.5	145.1	138.5	144.9	154.8	111	145	136.2	283.8	358.5	421.5	362.3	435	440.6	417.6	416.2	424.7	415.2	470.3	455.2	511.9	494.1	542	575.7	571.5	560.8	660	605.5	558.3	755.7	571.7	532.8	690.1	658.7	610	661.1
231	265.1	220.8	232.1	287.4	199.6	231	244.8	252.2	211.1	181.4	179.4	213.6	257	197.9	233	207.6	240.6	190	166.7	213.8	203	180.1	186	213.5	228.9	143.5	198.1	157.5	180.5	217.5	194.7	210.4	160.2	197.5	201.2	204.3	204.5	171.6	211.9	190.5	154.3	186.9	196.9	169.8	169.3	123.5	164.3	207.1	190
232	262.2	299.9	264.1	224.7	208.6	215.9	210.7	265.3	230.5	225.4	258.2	258.9	270.1	221.6	220.4	268.8	242.6	228	233.9	240.9	298.5	235.2	232.4	263.8	182.6	203.5	211.3	280.4	248.3	263.1	248.7	259.2	215.4	239.1	270	238.4	231.7	302.7	209.2	183	233	234.2	235	233.9	232.9	243.5	236	238.2	286.5
0	300.3	225.8	273.9	252.5	274	232.8	236.3	226.3	242.8	258.9	225.4	255.4	231.7	228.9	234.7	214.9	230.6	220.3	214	182	226.3	289.1	235.9	280.5	231.5	225.1	194.9	206	258.8	277.2	183.2	247.9	213.8	240.3	236.3	195.8	200	217.7	244.3	207.1	194.2	194.4	221.5	226.6	248	182.8	246.6	273.4	201
233	256.5	269.9	244.6	289.3	305.5	254	301.9	354.5	252.6	264.6	292.7	302.4	317.2	248.4	275.9	284.9	293.1	257.7	272.3	276.5	267.6	254.2	247.5	280.5	256.1	307.1	248.9	229.5	231	260.5	236.7	287.8	291.6	273.2	246	241.2	293.2	230.9	231	265.2	239.9	235.9	218.8	240.3	196.8	270.8	267.2	214.4	299.7
234	206.9	189.9	211.3	174	159.6	183.6	212.3	184.1	159.2	176.8	181.9	144.5	140.7	158.3	185.1	164.6	151.6	146.4	138.5	169.9	188.9	157.6	124.5	151.9	144.5	160.8	191.4	156.7	122.1	133.4	138	155.4	155.4	136.2	154.4	145	145	116	126.9	104	164	94	152.1	140.9	144.1	130.9	116.7	113.7	183.3
235	206.3	216.1	170	209.7	223.5	186.2	166.1	242.2	183.5	167.6	151.1	209.6	145.8	168.1	171.4	192.7	166.2	145.8	155.3	260.4	852.3	855.9	835.2	740.4	829.4	903.4	647.9	766.2	753.8	526.8	355.4	343.4	277.4	276.5	254.5	227.5	238.9	220.9	194.9	224	190.2	187.8	180	181.5	189	150.9	208.8	196.4	200.9
236	173.6	217	183.5	221.4	221.4	223.9	174.5	157	195.7	207.1	138.5	206.5	167.7	165.4	140.4	136.4	156	156.4	158	199.5	162.1	136.3	130.8	119.4	182.5	176.8	166.9	169.5	132.6	163.8	135.7	164.1	130.8	145.4	152.7	148.2	171.3	128.4	145.7	169.3	126.5	173.5	134.5	140.9	146.3	148.9	154.8	160.3	150.5
237	204.2	229.9	225.8	189.6	205.5	189.2	179.4	189.5	207	140.4	159	177.3	212.5	176	177.1	162.1	190.4	180.2	169.3	188.5	170.1	196	189.7	217.3	166.7	243.7	189.1	185	150.6	205.7	169.1	218.6	180.9	218.6	177.6	192.3	174.3	184.6	155	211.4	143.9	182.5	162.5	153.8	159.1	214.1	213.6	233.3	189.1
0	264.7	337.9	305.9	300.2	248.1	276.2	266	264.5	252.7	252.1	267.9	239.6	300.6	224	281.2	286.3	301.7	296.5	263.2	258.5	264.5	270.7	228.4	170.1	202.4	175.7	204.7	226.7	242.3	232.5	182.2	214.1	220.9	191.9	224.2	205.3	244.8	198.7	224.7	247.4	137.9	205.2	116.6	201	216.2	189.9	180.3	195	252.1
238	166.5	244.4	226.5	304.6	286.5	219.4	206.9	252.3	255	256.8	220.5	174.4	250.8	235.5	217.5	257.4	197.5	204	197.3	182.5	233	192	214.1	197.1	188.5	199.6	190.8	184.1	177.5	192.1	175.9	176.1	246.1	212	227.5	178.4	205	146.6	188	167.1	171.5	170.5	145.8	160	152.6	183.8	208.5	217.8	164.4
0	265	308.6	259.5	249.9	276	347.9	280.5	324.5	257.1	277	301.4	410.1	353.4	331.4	258.3	302.3	330.4	350.3	320.8	258.4	322.9	192.3	241.2	226.2	199.8	175	236.4	164.2	222.6	241.3	200.9	227.9	252.1	168.4	200.5	193	217.3	245.9	184.4	214.1	244.3	220.5	181.8	213.7	208.3	210.4	207.2	245.8	287.8
239	163.7	157.1	161.5	211.3	225.6	219.2	209.7	152	229.3	177.6	169.7	168	193.3	168.7	181.4	210.5	189.8	174.7	170	191.9	153.6	175.3	140.3	134.4	184.1	156.3	169.7	142.3	171.8	182	184	145	168.6	167.9	152.9	163.8	144	129	122.3	146.1	150	108	124.4	124.1	181.4	141.7	145.4	153.5	95.5
0	209.4	219.4	166.3	152.9	190.8	156.8	131.3	139.9	144.3	137	176.9	133.6	104.4	141	113.9	136	127.8	145.8	156.1	129.2	170	169.5	131.3	134.3	102.7	140.3	134.3	110.3	113	122.3	98.97	88.32	113.9	139.3	139.9	147.8	101.7	125.4	143.2	1122	1046	1191	1149	1105	1110	817.5	787.1	860.3	636
0	281.1	286.6	272.3	347.5	271	364.9	273	260.4	251.8	287.2	167.4	206.9	263.7	238.1	152.2	199.2	220	198.5	153.5	196.7	167.5	173.2	168.3	219	175	200.9	266.5	186.1	224.5	181.1	181.4	222.3	185.4	188.8	205.2	218.6	235.8	218.1	157.4	228.2	187.2	169.1	170.9	193	193.5	203.8	182.1	234.5	203.7
240	337	335.2	332.5	294.3	336.8	338.2	327.7	357.1	307.5	291.9	302.6	259.5	260.2	356.9	220.8	248.9	277.7	347.8	255	256.5	214.4	265.4	221.5	251	286.6	190.2	223.7	126.9	188.5	282.1	293.6	260.4	296.4	215	236.5	221.9	228.3	229.3	205.2	199.1	172.6	153.6	152.3	182	151.5	126.7	171.6	200.7	197.8
241	291.8	373.4	335.6	314.4	312.7	279.9	284.1	313.3	323.6	388.5	305.2	325.5	289.7	240.3	260.8	227.7	281.5	227.1	278.4	224.4	257.2	248.1	267.6	220.2	211.4	248.1	249.8	222.9	222.7	226.7	227.1	226.1	225.6	230	1327	1350	1446	1471	1716	1959	1129	1394	1877	1731	1756	1979	1915	1943	2136
0	187.1	205.3	181.7	222.3	189.5	158.4	203.9	177	220.9	227.5	285.5	208.4	282.4	162.9	161.5	213.9	143.3	167.8	170.9	147.1	147.3	148.5	209	779.3	923.3	874.6	951.7	1006	840.2	847.3	821.6	916.7	952.6	1153	1182	931.3	919.2	769.3	750.7	745.3	849.7	904.3	896.8	677.2	777.7	722.6	789.3	763	618.3
0	216	263.7	265.4	305.1	337.2	274.3	234.9	323	323.1	346.6	260.6	283.5	345.1	265	297	287	284.8	198.8	242.9	248.7	191.9	277.7	169.5	275.4	279.5	202.4	180.5	237.9	187.5	239.8	268.5	206	254.1	236.2	309.6	162.1	229.3	174.9	230	315.1	237	220.1	181.1	216.9	163.7	246.2	129	181.6	146.1
0	315	313.7	217.6	297	303.1	236.9	292.8	272.1	231.5	288.6	269.2	332.2	244.8	315.2	262.8	269.1	289.3	306.7	257.4	289	246	300.4	302.5	300.3	329.5	279.9	283.9	299	300.4	256.2	351.2	1264	1514	1483	1464	1460	1455	1452	1415	1182	1243	1393	1355	1210	913.1	798	724.1	763.8	782.7
242	237.5	286	305.2	248.9	232.4	258.5	277.4	205.8	256.5	238.4	267	215.8	216.8	230.5	209.7	236	198.7	226.8	219.1	185.3	141.8	252	165.3	215	242.2	203.2	184.2	228.8	159.3	246.5	210.2	180.7	197.8	206.4	218.4	532.5	1674	2342	2538	2977	2608	2440	2774	2820	2708	3035	2787	2239	2743
243	317.7	281.5	293.7	238.1	257.1	213.2	276.9	177.8	178.8	261.5	265.7	209.2	276.2	274.5	222	249.7	184	196	273.5	201.6	207.5	195.6	319.5	251	214.7	193.1	212.1	219.2	204.5	157.2	224.7	236.2	193	244.7	211.8	194.4	240.5	181.1	249	253.9	213	257.3	228.2	232	186.9	232.6	187.2	197.5	242.6
0	430.3	207.4	312.6	230.7	225.1	NaN	NaN	NaN	NaN	NaN	NaN	NaN	NaN	NaN	NaN	NaN	NaN	NaN	NaN	NaN	NaN	NaN	NaN	NaN	NaN	NaN	NaN	NaN	NaN	NaN	NaN	NaN	NaN	NaN	NaN	NaN	NaN	NaN	NaN	NaN	NaN	NaN	NaN	NaN	NaN	NaN	NaN	NaN	NaN
0	486.3	435.9	440	430	415.9	461.2	428.4	344.1	418.3	382.4	436.2	505.8	436.2	441.5	429.4	431.4	354.5	398.8	390.2	382.7	384	407.3	328.8	367	385.6	413.8	384.4	336.9	394.5	365.8	439.5	404.7	426.2	452.2	368.4	359.2	264.6	412.7	328.8	342.9	321.8	403.6	364	311.5	340.4	305	367.5	359	378.5
244	351.6	289.1	221	248	227.2	294.5	231.9	193	217	237.6	230.1	260.8	254.4	219.2	173.2	222	210.2	169.7	187.7	160.4	165.5	216.9	199.5	162.6	121	167.1	175.2	166.5	127.7	120.1	149.4	151	152.8	155	169.5	146.3	176.1	201.5	145.4	177.5	178	114.9	157.8	169	185.9	185.4	189.9	169.4	193.5
245	184.3	184	252.5	165	205.5	250.8	173.2	198.3	196.9	206.8	152	187.5	248.9	208.4	215.4	168	186.3	226.5	166	163.3	191.8	146.5	194	187.5	162.7	194.9	171.1	175.7	196.2	153.2	181.2	199.2	209.2	172.1	218.2	191.7	163.3	197.3	147.5	137.6	167.7	197.2	193.1	164.5	147.1	198.5	158.7	169.5	169.1
246	317.3	346.2	252.1	237	333.7	282.4	273.7	305.4	248.4	257.9	232.9	202.9	206.8	231.2	242.7	206.3	251.2	278.6	214.9	251	273.5	163.4	239.6	154.4	218.2	179	238.6	211.6	232.8	272.6	248.9	309.3	276.4	294.5	567	845.8	844.1	1051	1191	876.4	985.9	1322	1446	1277	1247	1608	1112	1808	2185
0	332.5	312.6	294.8	301.8	266	241.3	261.6	249.3	249.9	210.3	281.6	322.7	299.3	254.8	322.6	308.4	262.6	295	264.5	240.5	267	371.9	295.5	313.5	176	262.4	328.5	260	351.5	214	220	304	266	170.4	195.1	206.4	287.2	119	173	165	166.6	260.9	215.2	216.6	295.1	1084	1150	1179	1278
247	318	322.4	333.6	343	376.3	333.2	329	322.8	379.3	355	346.3	347.6	322	329.3	331.9	278	378.8	329.1	298.9	324.1	331.9	278.7	335.7	344.1	374.2	361.3	320.8	322.3	340.2	369.4	373.3	376.6	339.5	375	359	298.5	328.2	377.8	312.8	283.9	268.2	286.4	359.8	314.5	256	266.9	303.3	303.8	387.9
248	175.6	192.9	166.6	165.1	172	221.3	130.7	165.6	177.6	117.5	116.7	199	167.1	123.7	170.6	118.1	170.6	150	114.5	141.2	152.3	159.5	118.5	115.9	185.4	143.3	125.9	112	122.1	143.2	107.7	151.7	108	124.2	151.5	144.8	155.9	117.4	127.8	123.4	134.8	105.6	123.8	118.2	135.4	118.9	134.6	149.8	136.8
249	286	325.2	294.9	362.9	294.6	225	310	265	244.4	266.3	252.2	245.3	225.9	256	273.4	254.8	248.4	285.3	254.2	253.4	258.3	238.5	258	285.1	318.6	247	307.6	275.4	383.6	306.3	315.6	344.2	301.6	304.2	278.5	293.7	292.2	286.2	320.4	258.7	336.9	356.1	235.2	295.4	323.1	314	997.7	1149	1219
250	289.5	243.6	307.1	274.1	259.5	271.4	262.8	306	269.8	326.3	223.3	244.3	279.5	247.4	242.6	238.8	260.7	260.9	271.6	267.3	249.6	229.6	243.8	297.5	248.2	313	261.5	262.2	231	226.8	293.5	247.9	280.5	258	261	250.5	299.5	284.2	249.4	251.9	257	252.8	252.2	232.5	255.3	213.5	250.5	250.5	271
251	329.5	337.2	319	340.8	339.4	285.6	318.7	285.8	284.4	360.8	304.4	380.1	356.1	327.2	301	324.8	288.7	366.4	309.5	253.5	297	304.5	279.7	283	243.1	284.4	278	273	311.4	232.7	286.5	237.5	279.5	235	240.5	284.7	264	258.6	242.1	224.1	269.6	242.7	229.2	290	271.9	272.8	260	234.2	234.7
252	496.7	403	391.5	476.5	412.9	388.7	315.7	395.7	311.6	319	377.5	315.9	351.1	355.8	390.7	330.6	342.5	358.3	414.4	315.4	372.3	353.5	341.3	338.2	393.5	283	404.5	368.9	354.4	348.7	364.8	285.9	287	338	363.1	336.3	354.1	384	374.7	372.3	344.9	347	366.4	355	384.3	309.9	356.4	334	354.8
253	290	324.5	354.8	407.8	406	296.5	411	281.6	416.4	495.6	430.4	384.9	365	391.4	338.6	386.5	312.5	266.3	338.9	322.7	319.2	346.2	260.7	291.5	279.5	296.5	299.2	311.7	224.9	240.4	320.6	304.9	235.8	309.9	335.5	276.5	261.1	288.2	327.5	323.9	350	278.2	284.5	284	367.5	285.5	255.9	294.3	288.4
0	142.7	90.05	NaN	NaN	NaN	NaN	NaN	NaN	NaN	NaN	NaN	NaN	NaN	NaN	NaN	NaN	NaN	NaN	NaN	NaN	NaN	NaN	NaN	NaN	NaN	NaN	NaN	NaN	NaN	NaN	NaN	NaN	NaN	NaN	NaN	NaN	NaN	NaN	NaN	NaN	NaN	NaN	NaN	NaN	NaN	NaN	NaN	NaN	NaN
254	266.8	240.6	235.1	202.5	167.9	215	242.5	192.3	168.9	210.3	184.7	172.8	188.2	183	201.3	198.4	180.8	211.5	229.4	172.1	183.2	221.1	234.5	230.2	235.6	184.6	187.9	197.7	157	194.5	188.9	240.8	194	221.5	225.7	241	187	218.7	186	189.3	189.1	242.5	210.7	214.5	238.1	194.2	202.1	121.2	240
0	194.8	221.1	243.4	216	143.7	173	221.5	211.6	166	165.2	191.3	202	218.3	192.5	185.5	195.4	153.3	160	155.5	141.4	173.5	202	182.9	135	189	181.9	118	141.6	154.5	153	181	133.5	155	135.9	176.5	166	129.5	69.5	155	82.51	166.2	139.5	134	123.9	126	193.8	181.9	83.68	161.3
0	300.7	263.4	277.3	296.2	274.5	275.6	244.3	233.2	266	287.2	268.5	309.2	241.5	193.2	224.4	211.5	269.3	256.5	275.3	209.1	266.5	268.5	272	241	266.1	253	245.5	277.4	211.3	230.6	238.6	249.3	230	262.5	252.1	236.6	208.6	187.9	228.9	241.8	248	207.6	247.1	223.7	177	226	241.6	132.5	239.2
0	NaN	NaN	NaN	NaN	NaN	NaN	NaN	NaN	NaN	NaN	NaN	NaN	NaN	NaN	NaN	NaN	NaN	NaN	NaN	NaN	NaN	NaN	NaN	NaN	NaN	NaN	NaN	NaN	NaN	NaN	NaN	NaN	NaN	NaN	NaN	NaN	NaN	NaN	NaN	NaN	NaN	NaN	NaN	NaN	NaN	NaN	NaN	NaN	NaN
0	NaN	NaN	NaN	NaN	NaN	NaN	NaN	NaN	NaN	NaN	NaN	NaN	NaN	NaN	NaN	NaN	NaN	NaN	NaN	NaN	NaN	NaN	NaN	NaN	NaN	NaN	NaN	NaN	NaN	NaN	NaN	NaN	NaN	NaN	NaN	NaN	NaN	NaN	NaN	NaN	NaN	NaN	NaN	NaN	NaN	NaN	NaN	NaN	NaN
0	NaN	NaN	NaN	NaN	NaN	NaN	NaN	NaN	NaN	NaN	NaN	NaN	NaN	NaN	NaN	NaN	NaN	NaN	NaN	NaN	NaN	NaN	NaN	NaN	NaN	NaN	NaN	NaN	NaN	NaN	NaN	NaN	NaN	NaN	NaN	NaN	NaN	NaN	NaN	NaN	NaN	NaN	NaN	NaN	NaN	NaN	NaN	NaN	NaN
0	NaN	NaN	NaN	NaN	NaN	NaN	NaN	NaN	NaN	NaN	NaN	NaN	NaN	NaN	NaN	NaN	NaN	NaN	NaN	NaN	NaN	NaN	NaN	NaN	NaN	NaN	NaN	NaN	NaN	NaN	NaN	NaN	NaN	NaN	NaN	NaN	NaN	NaN	NaN	NaN	NaN	NaN	NaN	NaN	NaN	NaN	NaN	NaN	NaN
255	213.9	187.5	179.6	140.9	182.1	185	179.8	197	141.3	160.4	147.7	115.6	139.5	150.5	143	144.7	132.5	128.2	128.4	147.3	173.2	125	171.4	159.1	171	149.5	142.8	120.6	140.3	138.7	113.9	146.5	141	128.5	129.4	144.6	113.1	161.7	142	146.8	180.1	148.8	176	131.3	173.1	153.3	131.2	155.9	142.2
0	175	198.8	221.2	144	215.2	216.7	161.1	147.1	156.8	153.5	168.2	144.2	128.7	148	123.6	136.1	137.9	120.4	105.9	146.7	129.3	171.5	119.2	129.6	156.6	122.4	132.3	171.9	126.7	141.9	176.9	135.5	128	129	142.5	117.5	111.3	144	152	135	157.9	150.7	121.5	152.6	147.5	137.7	144.4	150.9	151
256	161.3	184.5	151.9	179.5	114	150.2	159.2	193.7	157.2	154.1	129.5	126	161.8	111.8	115.3	102.5	137.5	126.5	101	80.5	90.85	102.1	125.1	108.4	114.9	111.9	136.6	102.3	105.2	124.5	93.07	146.4	104.8	139.5	118.1	121.4	138.8	140.7	128.9	115.5	79.86	92.48	92.08	113.1	109.6	123.9	105.4	101.2	139.7
0	NaN	NaN	NaN	NaN	NaN	NaN	NaN	NaN	NaN	NaN	NaN	NaN	NaN	NaN	NaN	NaN	NaN	NaN	NaN	NaN	NaN	NaN	NaN	NaN	NaN	NaN	NaN	NaN	NaN	NaN	NaN	NaN	NaN	NaN	NaN	NaN	NaN	NaN	NaN	NaN	NaN	NaN	NaN	NaN	NaN	NaN	NaN	NaN	NaN
0	NaN	NaN	NaN	NaN	NaN	NaN	NaN	NaN	NaN	NaN	NaN	NaN	NaN	NaN	NaN	NaN	NaN	NaN	NaN	NaN	NaN	NaN	NaN	NaN	NaN	NaN	NaN	NaN	NaN	NaN	NaN	NaN	NaN	NaN	NaN	NaN	NaN	NaN	NaN	NaN	NaN	NaN	NaN	NaN	NaN	NaN	NaN	NaN	NaN
0	184	176.9	193	163.7	185.8	180.8	172.5	195.6	180.4	150.4	207.3	132.5	148.7	197.8	139.1	134.7	168.8	183.2	163.2	83.65	133.7	196.1	133	142	159.1	122.4	138	133.3	157.1	130.4	161.4	95.37	155.5	147	143.8	152.1	113.5	190.5	145	100.8	158	101.6	156.1	116.9	68.61	139.8	124.6	100.5	134.3
257	175.7	184.1	208	157.8	187.8	167.9	201.2	135.5	163.9	155.2	138.6	175.1	157.5	111.4	161.8	145.8	121.2	146.5	135	120.3	152.9	137.1	132.2	99.25	107.7	150.5	124.1	109.5	130.9	133.1	129.3	137.2	116.6	124.3	99.29	120.6	121.6	142.5	133.7	95.38	133.1	137.2	97.27	116.1	89.39	109.9	138.2	74.18	100.8
258	275.1	328.1	273.7	249.8	286	242.6	258.9	293.4	255.8	237.1	260.9	250.6	256.5	236.3	214.2	218.4	241.1	227.5	218.1	222.4	223	182.5	235.2	220.5	217	217.9	251.9	231.3	222.9	260.4	239.1	248.6	256	260.8	377	543.8	669.7	894.3	994.1	873.7	1866	1687	2018	1945	1969	2019	1805	1909	2251
259	357.1	325.4	274	322.4	311.4	331	299.5	271.5	269.3	256.9	265	245.6	266	208.5	284.3	293.5	259.7	271	257.6	272	269.2	244	244.4	288.7	307.1	247.5	272.9	274.5	232.5	247	263.6	262.5	256	343	586.1	1412	1752	1882	1868	2000	2343	1853	2088	2196	2193	2027	2225	1922	2320
260	323.5	246	260.2	242.1	252.5	232.4	239	286.2	287.5	316.4	289.7	319.5	308.6	272.5	320.6	304	239.3	303.6	315.8	309	288.1	252.5	302.4	253.9	241.5	296.5	271.1	261.2	297.5	296.4	273.9	294.8	252.5	258.5	280.5	281.4	268.5	271.8	352.1	815.3	2516	2030	2013	2148	2554	2908	2568	2355	2210
261	252	260	209.2	283.5	237.2	248.3	233	286.4	254	239.8	228.4	250.6	212.5	246.8	244.3	233	190.4	208.5	198.4	232.7	232.3	201.4	195	205	217.9	199.4	215.4	347.8	479.7	1046	1300	1502	1200	1834	1453	1938	1672	1920	1921	1733	1863	1896	1919	2339	2270	2349	2499	2263	2176
0	162.9	191.4	183.5	166.4	177.5	168	171.9	192.4	158.4	156.6	122.6	164.3	152.6	139.8	170.6	171.6	150.5	169.5	140.1	175.9	113.1	125.1	125.9	107	134.9	135.4	154.2	123.5	132.8	120	108.3	201.4	NaN	NaN	NaN	NaN	NaN	NaN	NaN	NaN	NaN	NaN	NaN	NaN	NaN	NaN	NaN	NaN	NaN
262	174.1	128.3	243.5	170.6	151.2	141.2	111.5	158.9	153.9	107.5	133.5	159.6	138.1	140.1	164.4	138	132	136.4	160.6	131.4	127.3	136.5	145.9	154.2	149.8	130	175.9	117.9	141.4	157.7	146.8	135	168.3	145.5	156.4	152.2	151.5	140.4	144.9	147.1	133.1	132.6	136.8	131.5	141.1	154.7	140.5	177	130.9
0	369.5	250.6	314.6	334.5	282.6	310.6	316.2	225.4	234.1	194.7	237.7	273.1	269.8	238.6	205.3	257.5	315	248.3	328	298.3	245.9	230	225.5	267.8	234.6	206	269.9	187.3	161.2	252.9	319.1	178.7	180.2	208.2	221.6	226.5	232.1	213.3	267.9	212.4	207	295	239.7	297.4	254.6	226.6	192.1	218.6	295.4
0	195.5	195.2	177.4	161	191.7	169.9	129	173.6	173.7	190.5	156.7	130.4	118	162	200.5	145.9	137.5	161	166	146	132.5	165.7	169.5	128.8	167.4	159.4	156.1	102.2	110.3	163.8	131.6	137	131.9	156.5	140.7	148.7	124.8	175.7	127.2	107.7	125.2	114.5	115	177	147.5	143.5	126	148.5	92.29
0	280.1	232.9	286.6	221.6	330.5	209.4	236	229.4	259.1	263.4	247.4	186.6	237.6	258.1	244.5	235.5	185.4	200.6	210	209.4	229.4	195.9	201.4	201.9	221.8	229.5	245	250.3	198	212	215.6	210.8	189.8	212.3	224.9	222.8	224.6	224.9	250	176.8	191	158.3	215.8	155.3	161.9	188.4	182.1	215.2	254.5
0	280.1	261.8	245.5	235.5	233.5	262.1	264.9	211.6	198.9	198.5	171.4	163.8	119.3	177.2	234.7	209.5	129.5	169.8	204.5	168.1	176.8	260.4	237.6	120.7	188	191.3	181.3	190.5	211	273.8	207.9	174.9	181.5	126.7	206.8	212.7	173	213.5	177.5	195	146.6	207.5	173.2	241.5	163.6	153.4	219.9	201.7	240.5
263	193.3	180.8	193.7	210.3	209.9	263.5	251.6	192	189.4	205.1	195.6	199	211.5	279.7	202	193.7	148	188.1	180.1	191.4	170.5	138	148.5	182	159.5	156	177.4	143.8	167	163.3	136.5	155.4	139.5	177.2	192.5	160.5	173.4	149.9	160.5	126.7	155	187	160.1	195.5	201.3	172.9	169.6	160.5	166.4
264	167.9	299.3	300.7	261.4	265.6	335.2	175	220.5	193.9	324.9	222.5	280	199.6	143	162.7	169.6	203.6	180	145.5	176.9	202.6	201.6	201.8	177.4	168	168.5	154.2	175.9	191.3	137.6	163.7	168.3	223	169.6	202.5	192.3	191.2	171.9	204.9	203.9	352.6	1515	1668	1827	1930	1775	1603	1757	1804
265	269.2	219.5	266.3	231.7	236	350.4	220.7	226.8	186.3	298.4	272.7	255.7	180.3	174.6	185.9	235.5	216.1	168.6	186.5	192.3	216.3	245	226	210.5	218.6	210	262.3	189.7	237.4	184.5	186.4	168.7	143.9	182.4	184.5	156.4	131.8	146.4	144.3	160.8	163.5	192.8	194.4	181.6	177.5	156.9	163.2	183	123.8
266	177.1	186	214.2	185.4	211	156.8	183.5	151.6	173.9	150.4	202.5	171.9	189.5	243.5	175.6	174.3	205.9	202.6	189.7	168.4	224	188.4	211.7	159.5	189.1	189.8	153.7	201.5	152.5	187.7	213	243.5	195.5	169	176.3	172.8	178.6	198	190.5	168.1	188.7	218	215.6	180.6	160.6	191.5	157.9	193	206.1
0	148	NaN	NaN	NaN	NaN	NaN	NaN	NaN	NaN	NaN	NaN	NaN	NaN	NaN	NaN	NaN	NaN	NaN	NaN	NaN	NaN	NaN	NaN	NaN	NaN	NaN	NaN	NaN	NaN	NaN	NaN	NaN	NaN	NaN	NaN	NaN	NaN	NaN	NaN	NaN	NaN	NaN	NaN	NaN	NaN	NaN	NaN	NaN	NaN
267	193.5	193.4	188.7	165.1	233.6	164.6	240	121.7	187.5	243.7	201.4	148.4	167.4	145.6	126.6	166	103	135.4	176.7	150.1	110.6	148.5	105	130.5	157.9	170.1	169.5	133.5	184.8	110	130.9	140	141.3	138.6	123.4	165.9	163.5	149	122.9	104.4	201.4	189	181.9	189.1	122.2	155	127.6	118.4	107.2
268	263	304.6	260.3	273.1	278.5	265.5	311.6	313	283.3	322.3	305.2	297.8	358.9	307.6	329.5	290.2	295.6	289	290.8	229.1	234.6	283	234.3	304.6	313.7	301.9	286.7	323.6	304.6	341	284.3	291.6	309.6	313	318.7	336.7	304	364.2	296.7	342.5	298.5	350.3	315.6	348.1	328.1	302.3	209.1	323.2	291.1
0	229.1	160.1	215.7	217.6	174.1	264	195.5	202.6	193.6	225.1	240.2	251	171.4	225.6	193.4	212.8	172	179.5	151	195	160.5	186.4	224.6	197	165.8	156.5	221.1	167.5	194.9	376.5	1634	1969	2043	2059	1805	2051	2002	2066	1937	1877	1606	1759	1846	1750	1539	1008	785.8	557.3	593.5
269	833.3	1807	2144	2117	2164	2094	1357	1607	1595	933.9	573.5	582.9	537.9	542.2	545.8	407.1	247.4	264.2	316.7	322.6	297.2	268.4	343.5	219.1	228.1	201.6	244	138.2	240.5	159.9	191.2	171.6	206.9	194	191.6	144.2	178	148.5	184.6	195.2	156.6	136.7	218.6	226.5	151.5	140.9	137.2	159.2	180.7
270	332.8	381	346.9	344.5	232.7	193.1	324.7	299	155.9	235.7	280.5	204.8	151.2	237.4	187.9	202.4	175.5	239.4	151	175.5	108	223	194.5	225.5	208.5	136.3	165	231.9	204.5	242.5	192.4	219	220.3	246.9	230.4	203.4	246.5	214	252.4	1293	1773	1614	1635	1885	1947	2275	2313	2192	2388
0	251.9	240.7	251.8	237.5	263.8	243.6	254.2	251.8	227.8	247	228.7	281.6	233.5	319.2	257	221.4	276	304.7	307.8	303.6	282.8	274.6	284.4	260.9	256.1	253.6	274.7	218	294.1	274.5	263.7	332.3	261.3	265.8	330.6	316	478.1	1225	1444	1515	1691	1541	1288	1457	1466	914.5	720.8	615.7	477.9
271	265.1	305.6	242.6	208.8	239.9	243.9	201.1	254.4	186.7	208.3	227.7	179.5	138.5	190.5	194.6	160.6	141.7	141.5	171.3	160.5	221.9	122.9	133.1	153.8	179.4	141.3	200.9	116.1	131.6	150	173.1	118.7	163.5	129.8	143.2	187.3	197.9	178.2	161.4	161.5	134.9	108.2	119.2	125	161.4	147.5	146.7	126.1	173.8
272	274.1	197.4	171.3	203.7	170.4	217.1	191.5	192.1	165.1	191.4	160.7	181.7	214.8	170.5	184.2	165.6	186.2	177.9	178.1	187.9	190.5	187.1	180.8	166.8	166.9	195.6	140.5	195.9	155	171.8	172.5	179.2	182.9	183.6	152.8	171.9	158.7	162.5	207.1	164.2	167.1	150.8	189.2	179.2	156.5	164.3	192	180.1	198
273	263.5	285.7	189.9	325.7	248.4	222.4	224.6	182.9	239.6	234.2	161.1	220.6	159	193	163.2	303.7	192.8	191.2	181.3	223	207.8	213.8	171.9	183.1	186.6	153.7	168	173	167.6	189.7	158	139.1	153.9	188	133.4	117.9	192.8	148.2	177.7	164	110.5	105.2	208.9	167.1	175.2	166.2	164.7	156.6	160.1
0	270	259.4	274.8	237	282	235.7	277.8	273.1	259.5	259	312.2	188.2	224.6	284.1	173.1	232.8	158.3	196.8	214.5	231.6	288.1	302.2	276.1	297.3	230.6	230.2	276.4	235.7	271.3	254.5	260.4	253.3	250.1	253.1	266.9	264.6	236.5	296.2	274.4	204.3	188.6	198	256.4	251.4	206.5	238.9	264.5	290.7	335.3
274	243.6	219.1	275.1	175.5	198.3	235.8	283.7	245.2	165.6	268.1	250	297.7	224.9	166.6	226.2	282.5	234.6	192.9	145.5	245.8	235.6	247	195	162.1	223.9	202.1	182.4	155.4	201	162.4	212.9	160	145	166.4	123	163.7	169.4	163.4	142.4	133.9	220	147.4	117.4	138.2	141.8	118.8	161.9	119.8	113.7
0	NaN	NaN	NaN	NaN	NaN	NaN	NaN	NaN	NaN	NaN	NaN	NaN	NaN	NaN	NaN	NaN	NaN	NaN	NaN	NaN	NaN	NaN	NaN	NaN	NaN	NaN	NaN	NaN	NaN	NaN	NaN	NaN	NaN	NaN	NaN	NaN	NaN	NaN	NaN	NaN	NaN	NaN	NaN	NaN	NaN	NaN	NaN	NaN	NaN
0	247.8	244.5	206.7	197.7	214.3	200	182.3	220.7	187.8	221.1	201.7	234	175.1	179.8	211	212.3	227.2	190.9	235.2	225.5	197.8	176.6	189.6	178.6	179.8	228.3	193.7	186.6	217.3	214.2	177.3	174.3	191.4	197.3	193.3	193.5	211	145.2	159.1	168.8	163.1	189.3	154	206.8	180	211.5	201.4	204.4	176.5
275	258.1	269.1	284.9	236.9	217.7	237.7	237.6	230	209.1	238.5	203.5	235.5	252	233.2	226.5	182.9	205	291.8	217.4	246	202.8	213.3	231.8	201	198.8	228.9	181.5	241.3	180.9	197.1	217.5	200	208.1	223.7	244.9	217.5	192.8	191.4	232.4	179.6	206.3	174.7	182	196.4	204	185.2	183.2	208.6	228
0	267.2	245.6	217.5	282.9	253.6	268.4	323.9	200.8	280.6	206.2	210	240.3	257.3	230	250.4	199.8	207	190.7	215.3	196.2	198	191.8	212.9	250	144	151.7	216.1	222.2	173.8	218.8	192.9	215	171.9	218.4	242.6	229.2	144.6	177	202.1	190.9	191.1	244	179.7	182.4	213.8	241.3	197.6	241	255.2
276	275.7	293.5	260.8	252.3	230.4	167.7	198.8	220	240	238	163.3	179.1	242.4	150.9	187.5	206.6	168.9	173	149.9	206.8	216.7	199.3	211.2	212.4	179.3	199.9	190.7	163.5	149.8	170.8	198.9	265.4	148.1	142.9	214.3	218.9	179.5	191.8	213.8	170	171.2	249.5	189.6	222.7	201.5	199.1	211	251.4	220.3
0	NaN	NaN	NaN	NaN	NaN	NaN	NaN	NaN	NaN	NaN	NaN	NaN	NaN	NaN	NaN	NaN	NaN	NaN	NaN	NaN	NaN	NaN	NaN	NaN	NaN	NaN	NaN	NaN	NaN	NaN	NaN	NaN	NaN	NaN	NaN	NaN	NaN	NaN	NaN	NaN	NaN	NaN	NaN	NaN	NaN	NaN	NaN	NaN	NaN
0	240.6	241	231.5	176.5	167.8	224.8	203.9	197.5	157.2	229.6	135.8	181.2	210.3	178.4	177.5	184.8	209.3	151.3	165.3	182	167.4	145.4	153.8	160.9	185.5	141.4	155.8	170.1	130.8	164.7	183.6	181.9	155	162.8	167.5	145.9	158.4	146.9	190.7	180.4	159	165.3	138.7	140.5	170.1	180.4	170.3	171.3	136.6
0	342.3	215.9	185.5	245	270.7	185.9	167.3	230.1	237.1	177.3	173.1	263.1	215.3	179.2	204.2	201.3	175.8	222.1	180.9	178.4	135	220.6	193.2	244.2	142.8	188.8	168.8	248.7	158.7	159.7	188.9	189.3	146.8	196.3	155.1	198.9	138.9	161.7	125.2	152.4	143.9	161.8	130.8	189.9	197.8	156.9	162.2	171.1	161.4
277	264.3	205	350.1	199.5	224.8	239.5	247.8	159.7	233.1	178.8	168.7	166.6	209.8	182.9	160.4	197	154.4	147	248.1	168.8	204.9	180.1	203.5	233.8	197.6	177.8	164.7	152	168.2	181.4	176.9	204.4	175	1520	1805	1955	1817	1760	2053	2088	2840	2257	2695	2584	2727	2613	2858	2425	2726
0	233	266.1	253.8	236.8	193.7	221.9	181.2	242.6	228.3	211.4	238.2	205.3	255	231.4	241.5	181	201.1	226.5	206.8	189.7	202.3	240.5	258.8	251.9	234.8	215.6	233.7	154.1	173.8	207.7	136.8	228.8	210.6	213.2	157.6	150.6	208.1	204.6	207.9	248	199.5	168.8	225.6	199.3	223.3	227	189.4	175.2	202.3
278	406.4	303.9	272	265.9	286.3	222.3	262.2	228.3	209.7	235.6	229	218.6	155.3	194.3	188.3	202.5	162.1	179.3	138.5	146.5	175.5	147.4	172.6	176.6	157.5	1487	1834	1661	1686	1651	1948	1870	1926	2227	2157	2374	2500	2230	2493	2314	2125	2113	1817	2396	2068	2524	2862	2074	1974
0	383	333.4	320	226.1	220.5	272.4	306.3	283.1	340.1	211.8	274	229.1	250.2	235.2	301	256.9	281.5	237	192.3	190.9	168.9	138	171.9	185.2	201.5	139	123.4	110.9	149.6	158.6	136.9	134.8	173.6	108.5	121	128.5	111	151.6	156.1	151.5	117.2	185.5	135.5	176.1	136.5	163.1	128.2	133.4	153.2
279	226.2	264.7	242.5	232.9	262.8	192.7	187.9	221.4	223	192.3	174.4	200.6	142.4	204.8	187.2	170.8	274.8	201.5	269.3	245.4	199.3	199.8	271	235.2	269.7	222.2	226.1	219.2	235.9	212.4	288.9	208.1	337.4	2109	1913	1885	1863	1908	1797	1898	1999	1867	1902	1811	1896	1875	1499	2272	1579
280	181	195	180.7	157.4	159.5	201.6	185.3	178.2	144.1	144.6	169.9	144.6	142.1	154	161.5	136.4	154	172	135.5	139.4	142.5	106.6	138.1	120.9	151.7	151.1	144	144.5	105.5	129.4	143.9	145.4	118.9	154.1	118.5	92.42	124.5	157.1	127	122.9	117.9	92.5	120.4	155.1	90.94	100.5	100.5	117	160.5
0	NaN	NaN	NaN	NaN	NaN	NaN	NaN	NaN	NaN	NaN	NaN	NaN	NaN	NaN	NaN	NaN	NaN	NaN	NaN	NaN	NaN	NaN	NaN	NaN	NaN	NaN	NaN	NaN	NaN	NaN	NaN	NaN	NaN	NaN	NaN	NaN	NaN	NaN	NaN	NaN	NaN	NaN	NaN	NaN	NaN	NaN	NaN	NaN	NaN
0	184.6	242.2	215.4	242.8	200.1	298.8	187	190.7	113	190.5	210.6	159.9	171.5	172.6	158.1	140.8	193.7	192.7	138.5	156.5	149.7	175.1	162	184.3	137.8	178.2	193.8	217.2	140	192	150	143	233.3	160.7	196.5	156.4	159.2	196.7	132.3	164	195.5	148.8	163.9	200.3	151.1	185.1	177.2	196	206.7
281	351.5	413	309.5	344.3	377.3	417.7	361.8	313	330.2	312.4	307.4	362.4	350.4	323.5	324.9	299.5	276	327.7	293	370.8	282.4	306.1	311.8	340.1	332.9	323.8	225.7	251.1	275.6	285.9	323.7	254.2	237.8	241.9	241.4	258.3	274.1	259.9	266.5	281.1	311.6	259	227.3	257.8	246.4	256.5	245.7	281.1	384.6
282	242.4	229	235.9	234	284.1	294.6	240.5	223.6	202.9	208.2	195.4	241.1	220.1	236.3	242.4	197.1	231.8	229.7	188	214.4	191	200.9	217.8	246.6	225.3	240.5	166.9	220.4	180.5	208.9	210.9	229.5	204.9	196.6	233.7	228	236.4	179.9	181.2	234.6	267	266.7	204.1	279.9	214.4	175.7	186.5	250.7	222.1
283	250.2	215.2	265.6	310.9	217.2	165.2	245.9	241.6	211	247.9	261.4	251.4	231.8	170.4	184.6	167.9	201.6	231.4	157.4	193.9	216	208	167.5	199	178.5	197	135.5	200.5	214	196.9	163.5	222	183.5	147.8	239.6	231.5	137.6	141.5	159.8	212	222.1	183.1	247.3	177	224.4	232.8	217.7	223	189.5
284	243	259.6	222.4	230.8	211.7	189.8	215.3	207.5	165.3	182.9	220.5	206.6	194.9	171.4	170.7	160.7	215.4	172.8	217.5	165.8	177.3	188.6	182.3	176.5	122	160.4	174.6	152.6	108.4	127.1	129.8	125.4	159	170.6	181	177.8	168.4	150	142.8	146.6	172.1	163	172.6	179.2	150.9	116	120.9	160	135.5
0	235	202	213	162.2	233.1	174.2	169.2	152.9	187.2	169.7	168	148.6	130.4	136.5	157.3	137.5	101	156.5	129.5	132.5	137.8	162	139	159	146.1	141.8	201.1	138.1	153	131.3	194.8	151.3	149.6	134.1	142.8	164.4	138.3	138.2	130	127.6	135	133.5	124.9	133.8	142.3	133.6	158.9	130.5	110.5
285	250.3	258.8	239.8	198.7	302.1	200.3	238.8	233.7	236.6	193.5	247.6	268.3	261.2	265.9	240.8	161.6	244.1	288.3	284.7	245.7	238.4	253.9	267.1	253.9	260	276.7	257.1	252.4	226.2	249.3	258.2	212.2	253.8	264.2	263.9	253.9	241	210.5	245	258.4	275.2	248.3	293.9	269	221.5	274.1	253.9	322.8	259.5
286	228.9	192.8	170.8	201.1	188.9	177.1	160.5	160.8	196	145.2	166.8	216.8	151.4	158.3	146.5	171	178.8	181.8	178.1	119.2	220.6	170.1	165.3	162.4	206.4	146.2	204.2	146.2	160.9	196.8	160.2	157	167.3	182.9	123.5	164.7	150.5	160.2	174	190.5	173.5	154	163.8	136.7	138.2	161.4	128	144.2	165
287	286.6	368.3	258.8	268.7	223.5	255	225	242.9	259.5	222.1	233.1	265	187.8	229.8	199.7	240.3	209	224.7	216	236.1	267.5	186.8	232.6	211.7	183.5	242	199	288	260.1	227.2	231	269.8	250.5	246.7	244.3	288.5	199.2	219.5	244.7	193.3	239.8	182.1	197.5	204	216.9	169.8	211	230.8	202.5
288	206.1	202.2	174	165.2	242	181.3	142.8	173.9	167	188.6	147.4	173.2	125.5	154.4	143	156.7	144.5	135.3	147.6	130.8	158.9	141.1	127.3	136	128.4	147.9	136.6	182.4	120.8	171.2	156.4	216.8	473	1561	1848	2535	2247	2382	2478	2419	2367	2744	2740	2355	2710	2960	2387	2497	2373
289	263.8	201	237	212.2	213	225	167.4	196.1	165.9	174.7	177	199.8	211.9	187.8	162.1	176.6	218.6	134.6	174.2	162	225.6	160.5	178	196.2	112.5	201.9	158.8	143.6	188.9	141.5	144.8	217.3	1060	1329	1282	1756	2077	1779	1866	1780	1906	1982	2068	2152	2451	2469	2182	2285	2149
290	268.7	262.9	172.3	231.6	249.2	271.4	246.3	213.4	246.1	184.5	181.1	181.9	229.8	182.8	194.6	163.2	227.6	233.5	191.1	232.5	175.8	174.8	189.9	179.2	186.1	211.6	213.7	140.9	208.3	195.4	160.7	210.7	174	174.7	190.8	181.5	183.8	193.8	230.5	218	161.5	169	177.5	213.1	187.8	160.8	168.4	193.5	173.5
291	168.5	194.6	185.3	165.4	167	161.2	174.7	185.4	169.5	110.7	138.4	153.5	201.5	141	163.7	134.6	133.6	172.5	179.5	172.3	168.4	139.6	169.5	133.2	143.2	150.5	124.3	187.4	152.8	143.2	134.2	144.3	147.5	118.3	149.3	133	161	118.9	106	126.4	130.5	136.5	112.5	172.6	126.7	148.9	97.2	125.5	129.2
292	300.2	265.5	324.9	289.6	297.5	260.4	287.4	300.4	334.3	284.8	268.9	284.4	299.7	303.1	244.6	239	311.3	266.3	323.8	323.1	323	336	307.3	336.9	320.9	357.9	310.5	351.9	315	287.7	350.8	263.3	340.1	294.1	306.2	308.6	278.4	245.2	256.1	299	263.7	268.3	197.5	275.5	179.5	121.5	158.7	163.5	159
0	238.6	214.9	222.2	200.4	180.8	174.2	209.8	191.4	196.4	159.9	201.7	211.1	163.3	178.1	191.5	232.1	220.6	194.5	182.3	189.6	214	171.7	167.6	148.8	162.5	167.5	150.4	169.3	151.3	179.2	179.4	170.4	143.9	140.1	154.4	171	162.2	206.7	174	196.5	149.3	175.2	140.7	175.7	188	213.5	219.6	176	206.8
293	210.2	278.1	212.8	209.4	223.8	190.8	187.7	213	231	209.2	213.2	169.2	216.8	214.5	164.8	195.9	210	236.2	142.5	156.2	217	192.6	187.3	204	175.7	158.1	210.3	180.3	184.7	171.1	174.2	203.3	147.7	224.5	185.5	211	233	194.3	203	183.2	219.5	171.5	174.8	204	174.9	196	228.1	213.7	890.7
294	183.5	182.6	169.9	194.3	186.5	185.4	188.5	172.4	148.4	176.6	186.4	142	169.2	156.7	150.7	133.2	169.1	148.7	174.2	114	160	151.1	155	159.8	177.1	172.5	140.9	140	153.3	125.2	184.2	160.7	153.6	124.2	129.3	119.2	192.8	143.2	139.5	159.1	169.1	177.8	173.2	162	188.7	154.3	177.5	172	180.9
295	306.2	266.9	361.8	350.6	319.3	305.7	282.5	334	408.5	276.1	292.5	298.6	312.5	358.7	261.7	256.5	256.4	347.6	310	294	201.6	271.4	286.5	223.8	230.4	296	226.1	229.4	175.9	278.5	194.4	223	201.2	181.2	201.5	136.6	232.4	248.7	161.2	230.3	213.2	170.3	146	178.8	184.7	214.6	163.4	196.1	199.8
0	254	166	231.4	201.2	238.2	217.5	188.8	149.7	203.9	238.4	185.9	202.9	173.6	205.1	208.2	227.1	181.6	244.1	174.5	167	242.7	243.1	192.4	198.9	183.7	218.5	229.2	185.8	220	242.6	215.1	174.1	219.6	209	157.2	184.8	218.6	212.4	223.9	178	227.1	232.1	237.4	205.1	214.1	193.9	206.2	213.7	236.6
296	208	146.6	170.5	214.4	179	175.1	171.8	136	175	155.2	156.7	136.1	116.9	132.9	127.1	161.4	145.9	152	152.3	150.1	135.7	170	122.6	134.9	132	105.6	151.7	108.7	149.3	147.5	117.4	121.2	140.1	112.2	120.3	143.5	133.2	92.17	107	130.8	110.2	134.9	137	142.9	162.8	127.8	143.2	141.5	123.5
0	177.7	210	159	163.8	205.2	186.8	166.7	173.8	117.9	150.3	146.2	177.3	154.4	154.7	129.3	149.3	129	222.6	170.8	142.1	158.9	112.1	171.8	101.5	171.3	133.6	140	130	186.2	134.8	162.9	149.7	155.3	199.2	144.3	156	155.5	148.3	175.3	129.9	157.3	123.6	126.7	138.1	132	136.2	147	128.8	137.6
297	293.3	256.9	212.4	278.6	177.4	212.7	232.9	223.1	225.6	198.7	229.6	239.9	272.7	242.6	194.2	187.4	217.3	215.7	202.8	222.4	218.1	232.2	197.6	212.8	190.9	214.2	198.5	121.3	192.5	168	142	233.1	205.7	196.4	216.6	162.3	205.6	204	184.1	214.8	220.4	149	193	247.2	173.9	203.5	180.5	191.5	217.6
0	177.8	NaN	NaN	NaN	NaN	NaN	NaN	NaN	NaN	NaN	NaN	NaN	NaN	NaN	NaN	NaN	NaN	NaN	NaN	NaN	NaN	NaN	NaN	NaN	NaN	NaN	NaN	NaN	NaN	NaN	NaN	NaN	NaN	NaN	NaN	NaN	NaN	NaN	NaN	NaN	NaN	NaN	NaN	NaN	NaN	NaN	NaN	NaN	NaN
0	146.7	167.5	201.2	168.2	143.5	138	167.9	152.6	126.7	162.5	133.3	111.5	121.2	153.2	111.8	181.1	136.3	149.1	153.3	124.5	147.7	159.2	146.4	145.9	122.3	154.1	138	152.3	161.3	168.7	142.8	152.4	118.7	121.7	146	172.9	166	137	115.6	140.8	148.1	120.6	141.5	134.7	172	145.7	167.1	87.27	108.4
298	195	135.5	189.7	220	181.6	119.5	134	180	186.9	127	158	136	145.6	125.9	140	133.8	180.2	125.6	169.2	98.28	112	124.8	158.1	162	92.48	117.6	116.8	240.2	391.7	464.2	417.3	444.5	382.9	409.7	351.2	433.5	347	353.9	331.9	279.4	168.1	190.7	169.5	230.9	174.4	134.8	150	143.4	138.9
299	295.2	241.4	273.1	238.3	235.9	218	232.3	282.5	266.5	260.4	220.8	262.6	216.7	252.9	210.6	266.9	255.7	200.1	295.3	233.8	239.4	224.1	242.7	293	271	216.1	266	272.9	234.5	217.1	229.2	219	196.3	197.9	198.8	209.4	198.8	227.3	205	199.4	201.1	200.4	194.4	225.9	218.3	175.4	222.7	231.3	219.4
300	150.4	123.4	168	219	226.4	161.1	229.1	236	204.5	222.4	242.7	200.3	196	191.8	182.2	120.1	170.7	122	122.4	156.7	160.6	157	144.3	131.3	148.3	151.5	127.7	182.2	142.1	145	166.4	175.4	185.7	153	175.5	167.2	169.3	166.3	126.5	190.5	940	1457	1952	2145	2464	2906	3086	3035	2905
0	207.5	299.5	376.5	220.3	240	283.8	241	254.3	290.6	253	228.8	267.5	235.1	216.5	227.4	273.5	201.1	233.1	226.8	194.3	217.3	259.2	230.9	221.8	246.6	236.3	190.6	217.5	231.5	200.5	209.8	244.3	203	229.4	183	224.3	208.5	200	191	238.6	207.1	195.5	213.1	209	166.5	170.6	180	179.8	175.5
0	NaN	NaN	NaN	NaN	NaN	NaN	NaN	NaN	NaN	NaN	NaN	NaN	NaN	NaN	NaN	NaN	NaN	NaN	NaN	NaN	NaN	NaN	NaN	NaN	NaN	NaN	NaN	NaN	NaN	NaN	NaN	NaN	NaN	NaN	NaN	NaN	NaN	NaN	NaN	NaN	NaN	NaN	NaN	NaN	NaN	NaN	NaN	NaN	NaN
301	279.9	220.6	197.3	205.9	194.5	197.8	283.6	293.7	689.9	2615	2626	2797	2427	2359	2693	2761	2674	2515	2704	2608	2112	2595	2564	2286	2464	1754	1448	1302	981.9	974.5	974.8	858.3	679.3	812.8	714.9	650.7	615.8	627.2	558.1	563.6	518.8	473.9	486.8	475.8	534.8	444.8	413.9	449	441.2
0	285.1	312.6	287	387.3	240.2	247.8	237.2	240.8	223.3	224.3	238.4	249.4	209.9	237.3	263.4	247.9	301.8	292.4	271.3	238.8	223.8	328.9	346.5	253.3	400.8	209.3	211.7	211.3	256.9	254.4	262.8	225.4	232.3	261.3	304.5	369.9	252.3	286.9	243.4	293.8	238.9	255.3	318	253.8	266.8	251.9	295.5	245.8	232.9
0	216.5	198.4	226.2	164	171.7	176	224.1	182.7	155.1	143	257.2	152.6	213.6	132.6	134.1	131.1	113.1	107	178.2	219.8	177.8	155.8	187.3	214.5	186.6	110.8	133.1	181.1	134.5	136.3	102.1	91.04	112	166.6	123	151.5	147	130	135.5	146.8	143.8	131.5	157.3	149	115.2	131	133.6	144.7	104
0	286.5	245.5	220	127.3	214.9	210.5	176.4	176	130.8	126.2	101.9	80.38	157.9	230.3	111.7	173	100.8	135.4	156.5	124.5	147.2	133.6	119.5	75.59	116.2	97.52	NaN	NaN	NaN	NaN	NaN	NaN	NaN	NaN	NaN	NaN	NaN	NaN	NaN	NaN	NaN	NaN	NaN	NaN	NaN	NaN	NaN	NaN	NaN
302	216.4	224.2	211.6	246.9	133	187	247.5	222.8	171.1	214.3	214.4	182.6	210.7	177.4	177	176.1	202.9	188.8	206.2	148.3	152.7	127.5	152.2	227.4	163.8	145.5	158.2	169	167.5	178.5	154	155	176.6	164.7	169.8	201.3	140.7	197.9	162	129.8	173.8	173.6	152	159.4	162.9	161.5	115	176.6	180.3
0	476.9	423	386.5	490	458.7	354.3	223.2	259	199.1	189	167.8	156.5	132.1	166.4	221.4	183.5	151	149.5	210	188.6	202.6	169.4	136.4	169.5	140	168.6	144.4	177.9	171	189.4	145	135	141.9	136.1	154.1	114.6	153.6	124.1	129.1	154.2	132.4	115.5	139.1	148.5	138.6	147.5	138.8	132.9	138.9
303	307.5	262.5	360	315.7	455.7	329	353.1	406.9	418.3	406.4	365.9	332	332.5	341.6	306	320.6	335.9	329.8	298.4	386.5	365	284.5	290	320.9	307	305.5	287.5	380.4	274.8	308.6	297.6	221.7	236.8	327.9	277.9	269	272.5	264.5	231.2	262.1	313.8	277	325	341.1	278.7	280.6	266.9	258.3	323.9
0	229.6	173.7	237.4	242.5	190	266.6	220.3	252.7	212.3	222.8	221.9	217.3	235.8	241.3	194.3	262.8	186.3	196.3	204.5	288.9	149.3	266.4	194.9	206	153.4	227.9	230.8	160.4	231.4	138.4	220.4	168.8	256.3	134	243.5	201.4	212.3	171.9	187.4	142.9	223.9	141.8	259.4	175.7	110.3	145.4	169.4	177.4	219.1
0	360.5	367.1	372	430.9	402	377.1	377	401	413.4	392.7	365.1	327.2	367.8	360	370.3	339.5	353.3	381.1	314.9	347.5	323	419	345	384	394.9	334.7	367.5	341.6	386	394.4	359.5	341	326.6	381.8	361.2	362.5	332.7	341.4	293.5	348	367	307.6	358.9	319.1	327	325	326.4	273.6	300.8
304	320.4	362.9	245.9	283.1	292	233	237.7	254.1	311.1	240.3	308.5	277	245	289.5	287.6	289.4	309	296	223.8	258.8	256.5	232.5	220.5	242.1	241	242.3	243.3	227.5	257	222	232	233	222	268.7	266.3	268	297.6	263.6	260.5	261.5	235.9	219	287.2	254.7	240.3	266.9	539.5	975	1230
305	353.8	314.9	314.1	288.6	310.2	282.6	342	323.5	280	363.5	336.1	276.5	353.5	244.3	252.5	321	289.5	312.8	257.1	272.7	250.5	356.5	269.5	265.5	239.9	268.2	271.5	241.9	259.5	250	219.8	230.2	247.8	218.5	254.3	262	224	244.4	216.2	200.9	203.7	201.3	187.5	198.6	240.7	270.7	231	242.2	233.1
306	358.6	265.4	267	357.7	351.3	273	193.2	323.2	297.2	261.5	293	236.6	230.5	228.2	280	194.4	191	292.6	206.8	281.9	230.4	159.6	159.1	161.5	172	147.5	157	222.9	218.1	195	183	142.5	144.8	108.8	140.2	78.8	102.7	95.72	82.63	109.6	95.72	88.89	108.2	93.76	106.2	80.74	80.91	81.7	155.8
307	347.4	368.5	334.5	360.3	371.9	310	321.3	333.9	308	309	330.8	311.4	298.6	296.8	304.3	331.9	338.6	309.6	296.4	279.1	326.4	265.8	285.6	279.9	314.5	307.5	257.4	262.8	257.9	214.5	217	222.9	180.7	200.5	283.7	306.2	223.5	228.7	260.2	205.4	201.8	189.5	238.9	147.5	215.8	148.9	200	232.3	226.7
308	229.5	301.9	308	218.3	214.5	277.7	263.3	213.8	172.3	163.8	264.7	211.3	204.1	198.9	240.2	194.5	203.6	231.2	173.8	170.9	191.4	202.9	215.4	217.9	198	188.5	200	155.6	221.2	187.2	177.9	201.4	169.3	205.7	137.5	251.1	178	218.9	170.2	207.2	192.9	205.4	253.4	185.7	173.3	211	195.1	193.2	238.5
0	220.1	226.6	192.2	266	194.9	232.2	218.4	245	247.5	267.1	231.1	209.7	187	188	215.8	267.1	222.1	197.6	268.3	205.6	151.1	197.4	180	222.2	189.1	161.2	204.2	189.4	201.5	209.5	190.3	259.5	168.8	223.4	204.2	197.9	189.6	204.1	233.9	204	198.6	180	191.5	155	224.3	186.5	230.4	237.9	183.6
309	196.3	215.5	158.6	124.1	176	170.4	200.7	140.8	191.6	183.9	152	185.9	163.3	146.6	200.5	151.8	156	149.9	97.95	173	128	158.3	137	126.2	113.5	166.2	116.6	127.9	146.7	120.8	120.4	142.1	127.7	168.1	149.5	125.6	132.9	119.4	132.9	133.9	135.9	133.4	124.1	120.4	106.4	106.1	152.1	142.3	141.5
310	250.4	266.2	229.6	234.3	278.8	284.6	199.8	248.8	263.6	257.3	219.5	269.7	218	228.9	225.4	198.1	232.2	223.5	190.5	231.8	200.2	265.6	233	197.5	222.7	209.7	182.1	260.1	211.2	212	261.8	241.2	206.9	242.8	256.1	261.3	237.6	223.5	249.2	199.5	212.1	232.3	256	204.3	144.4	204.2	196.5	201.1	245
0	264.2	262.7	304.5	212.3	215.3	206.2	230	268.3	281.9	278	220.2	186.5	228.3	200.8	155.1	200.7	211.3	214	217.1	208.6	307.6	236.6	254.8	286.6	277.1	201.1	238.4	199	240.7	255.3	326.6	251.7	256.3	258.4	238.6	237.5	248.6	273.4	276	283.3	294.2	325.5	299.4	230.5	297.6	277.4	242.3	332.4	259.4
0	NaN	NaN	NaN	NaN	NaN	NaN	NaN	NaN	NaN	NaN	NaN	NaN	NaN	NaN	NaN	NaN	NaN	NaN	NaN	NaN	NaN	NaN	NaN	NaN	NaN	NaN	NaN	NaN	NaN	NaN	NaN	NaN	NaN	NaN	NaN	NaN	NaN	NaN	NaN	NaN	NaN	NaN	NaN	NaN	NaN	NaN	NaN	NaN	NaN
311	195.6	249.9	187.1	206.7	239.2	228.3	211.7	289.9	196	181.1	245.8	235.2	182.5	164	243.1	164.2	189.3	197.1	194.4	193.5	159.8	151.8	197.6	195	182.3	125.2	142.4	145.5	152.8	164.2	191.5	166.3	124.9	125.2	130.1	119.5	111.2	175.4	163.1	146.1	112.6	167	129.9	157.4	189.3	124.6	138.3	148.5	115.6
312	295.5	298.2	292.7	284.1	250.5	262.4	368	301.1	277.6	317	306	316.3	275.1	304	344.1	282.5	292.1	264.9	316.5	220.1	303	265.1	253.2	231.1	253.4	289.7	247.8	271.9	231.6	217.7	222	236.1	256.5	225.6	227.5	241.8	160	220.8	245.2	217.3	195.6	318	254.5	423.2	912.5	1411	1510	1497	1765
313	305.7	226.8	238.7	220.7	274.5	224.6	227.6	242.8	262.1	225.6	210.6	237.8	198	260.4	191.3	308.9	234.4	285.1	239.3	237.2	245	247.3	300.7	218.1	237.7	270.8	252.1	253.2	261.1	235.8	200.6	215.5	265.8	290.1	249.6	223.5	199.9	247.6	260.3	216.9	231.3	231.8	247.9	306.7	1486	1539	1547	1520	1408
0	1072	913	782	827	889.8	1234	1211	978	637	584.2	564	539.7	490.9	396.6	375	336	437.4	327	355.6	302.3	247.7	282.5	249.1	286.4	301.7	255	293.2	289.9	244.2	229	238.5	257.7	319.1	313.2	287	298.3	280.5	267.7	253.9	240.4	279.1	219.1	260	201.3	279.7	254.7	259.9	237.9	273
[truncated: 197 more columns]
