# Supplementary material for: Fractional killing arises from cell-to-cell variability in overcoming a caspase activity threshold
Source: Mol Syst Biol. 2015 May 7;11(5):803. doi: 10.15252/msb.20145584 (PMC4461398; doi:10.15252/msb.20145584)
Supplement: Supplementary file 3 [file msb0011-0803-sd3.zip › All_data/058_Mapatumumab (10 nM)_2/raw_fret.tsv]

Cell # (0 for discarded)	T=5min	T=10min	T=15min	T=20min	T=25min	T=30min	T=35min	T=40min	T=45min	T=50min	T=55min	T=60min	T=65min	T=70min	T=75min	T=80min	T=85min	T=90min	T=95min	T=100min	T=105min	T=110min	T=115min	T=120min	T=125min	T=130min	T=135min	T=140min	T=145min	T=150min	T=155min	T=160min	T=165min	T=170min	T=175min	T=180min	T=185min	T=190min	T=195min	T=200min	T=205min	T=210min	T=215min	T=220min	T=225min	T=230min	T=235min	T=240min	T=245min
1	1.414	1.361	1.445	1.416	1.391	1.41	1.377	1.394	1.356	1.411	1.411	1.408	1.399	1.434	1.422	1.407	1.432	1.455	1.412	1.402	1.379	1.43	1.464	1.446	1.494	1.431	1.436	1.452	1.482	1.46	1.491	1.479	1.468	1.478	1.555	1.485	1.542	1.567	1.495	1.533	1.513	1.525	1.545	1.561	1.501	1.564	1.572	1.512	1.541
0	1.517	1.549	1.437	1.5	1.505	1.438	1.51	1.411	1.437	1.427	1.448	1.453	1.476	1.43	1.444	1.49	1.511	1.465	1.506	1.52	1.477	1.463	1.477	1.525	1.495	1.476	1.507	1.478	1.478	1.548	1.458	1.533	1.508	1.497	1.534	1.58	1.611	NaN	NaN	NaN	NaN	NaN	NaN	NaN	NaN	NaN	NaN	NaN	NaN
0	1.527	1.474	1.457	1.447	1.444	1.44	1.457	1.412	1.43	1.44	1.452	1.431	1.415	1.447	1.423	1.438	1.446	1.477	1.428	1.496	1.452	1.475	1.491	1.473	1.507	1.507	1.507	1.517	1.524	1.521	1.521	1.551	1.555	1.552	1.594	1.571	1.58	1.599	1.559	1.578	1.624	1.603	1.62	1.613	1.609	1.639	1.678	1.69	1.628
2	1.403	1.492	1.46	1.475	1.453	1.446	1.517	1.448	1.455	1.48	1.511	1.523	1.487	1.526	1.517	1.539	1.553	1.561	1.576	1.621	1.612	1.622	1.652	1.653	1.695	1.711	1.723	1.721	1.731	1.76	1.787	1.795	1.796	1.866	1.864	1.894	1.887	1.937	1.905	1.964	2.028	2.055	2.153	2.202	2.191	2.251	2.283	2.247	2.235
0	1.333	1.34	1.235	1.721	1.482	1.531	1.284	1.642	1.548	NaN	NaN	NaN	NaN	NaN	NaN	NaN	NaN	NaN	NaN	NaN	NaN	NaN	NaN	NaN	NaN	NaN	NaN	NaN	NaN	NaN	NaN	NaN	NaN	NaN	NaN	NaN	NaN	NaN	NaN	NaN	NaN	NaN	NaN	NaN	NaN	NaN	NaN	NaN	NaN
0	1.485	1.435	1.471	1.44	1.447	1.435	1.438	1.42	1.455	1.423	1.411	1.445	1.435	1.474	1.476	1.489	1.446	1.458	1.437	1.468	1.472	1.457	1.491	1.496	1.497	1.544	1.479	1.514	1.524	1.572	1.56	1.604	1.555	1.61	1.57	1.611	1.591	1.687	1.602	1.618	1.667	1.674	1.686	1.657	1.705	1.707	1.678	1.69	1.695
0	1.507	1.444	1.45	1.427	1.476	1.442	1.441	1.432	1.428	1.419	1.408	1.445	1.442	1.453	1.44	1.44	1.438	1.459	1.412	1.44	1.441	1.458	1.463	1.474	1.494	1.5	1.479	1.509	1.523	1.56	1.553	1.561	1.545	1.585	1.581	1.605	1.576	1.638	1.613	1.665	1.691	1.679	1.679	1.698	1.688	1.697	1.764	1.691	1.687
3	1.427	1.411	1.407	1.386	1.394	1.404	1.405	1.387	1.379	1.397	1.414	1.416	1.42	1.428	1.409	1.431	1.436	1.425	1.426	1.471	1.459	1.489	1.483	1.49	1.5	1.482	1.509	1.505	1.529	1.552	1.56	1.567	1.574	1.592	1.585	1.626	1.614	1.645	1.638	1.664	1.663	1.676	1.667	1.691	1.673	1.694	1.706	1.671	1.66
4	1.453	1.492	1.43	1.431	1.435	1.419	1.454	1.4	1.41	1.431	1.447	1.429	1.431	1.436	1.422	1.448	1.463	1.455	1.458	1.486	1.45	1.478	1.49	1.448	1.486	1.482	1.462	1.48	1.491	1.51	1.482	1.517	1.501	1.512	1.543	1.541	1.532	1.55	1.537	1.544	1.559	1.55	1.566	1.568	1.567	1.585	1.616	1.583	1.574
0	1.46	1.478	1.45	1.436	1.437	1.442	1.464	1.427	1.458	1.462	1.467	1.463	1.445	1.499	1.448	1.493	1.514	1.512	1.506	1.549	1.534	1.554	1.583	1.52	1.613	1.627	1.606	1.623	1.646	1.692	1.665	1.719	1.708	1.756	1.838	1.821	1.84	1.885	1.877	1.902	1.985	1.916	1.969	1.968	1.991	2.026	2.133	2.109	2.036
5	1.391	1.447	1.475	1.486	1.433	1.449	1.473	1.455	1.439	1.46	1.469	1.497	1.462	1.499	1.518	1.512	1.504	1.514	1.519	1.535	1.544	1.549	1.559	1.538	1.551	1.564	1.564	1.57	1.556	1.59	1.582	1.587	1.614	1.636	1.62	1.632	1.624	1.649	1.639	1.664	1.657	1.654	1.711	1.683	1.635	1.733	1.692	1.676	1.668
6	1.406	1.374	1.431	1.424	1.372	1.431	1.382	1.392	1.368	1.419	1.404	1.41	1.391	1.441	1.411	1.413	1.436	1.426	1.409	1.415	1.418	1.444	1.454	1.429	1.5	1.43	1.44	1.465	1.478	1.451	1.501	1.483	1.474	1.485	1.513	1.507	1.504	1.551	1.519	1.528	1.561	1.557	1.554	1.577	1.548	1.619	1.601	1.585	1.582
0	1.443	1.512	1.456	1.498	1.442	1.416	1.478	1.39	1.421	1.432	1.457	1.42	1.455	1.423	1.434	1.445	1.468	1.457	1.47	1.494	1.467	1.494	1.483	1.489	1.493	1.499	1.507	1.506	1.534	1.534	1.502	1.547	1.518	1.527	1.562	1.575	1.583	1.613	1.59	1.6	1.61	1.608	1.666	1.642	1.651	1.669	1.704	1.652	1.652
7	1.406	1.413	1.41	1.397	1.385	1.416	1.43	1.382	1.379	1.408	1.411	1.407	1.384	1.426	1.406	1.418	1.428	1.415	1.414	1.437	1.425	1.449	1.439	1.416	1.419	1.441	1.43	1.434	1.435	1.458	1.444	1.454	1.446	1.467	1.47	1.473	1.473	1.493	1.475	1.483	1.507	1.491	1.516	1.499	1.481	1.517	1.54	1.505	1.486
0	1.445	1.462	1.415	1.437	1.413	1.399	1.436	1.391	1.406	1.445	1.433	1.427	1.432	1.428	1.437	1.439	1.467	1.479	1.468	1.52	1.485	1.533	1.537	1.518	1.54	1.56	1.585	1.599	1.597	1.636	1.63	1.673	1.655	1.681	1.713	1.733	1.727	NaN	NaN	NaN	NaN	NaN	NaN	NaN	NaN	NaN	NaN	NaN	NaN
0	2.592	2.083	1.713	1.76	2.117	1.768	1.833	2.001	1.912	1.688	1.793	1.773	1.859	1.822	1.647	NaN	NaN	NaN	NaN	NaN	NaN	NaN	NaN	NaN	NaN	NaN	NaN	NaN	NaN	NaN	NaN	NaN	NaN	NaN	NaN	NaN	NaN	NaN	NaN	NaN	NaN	NaN	NaN	NaN	NaN	NaN	NaN	NaN	NaN
0	1.501	1.51	1.463	1.478	1.467	1.469	1.502	1.438	1.466	1.487	1.483	1.468	1.467	1.453	1.454	1.47	1.481	1.493	1.484	1.511	1.494	1.504	1.507	1.462	1.508	1.505	1.501	1.503	1.51	1.546	1.508	1.543	1.529	1.548	1.571	1.56	1.553	1.586	1.567	1.575	1.602	1.573	1.594	1.581	1.594	1.607	1.65	1.611	1.59
0	1.309	NaN	NaN	NaN	NaN	NaN	NaN	NaN	NaN	NaN	NaN	NaN	NaN	NaN	NaN	NaN	NaN	NaN	NaN	NaN	NaN	NaN	NaN	NaN	NaN	NaN	NaN	NaN	NaN	NaN	NaN	NaN	NaN	NaN	NaN	NaN	NaN	NaN	NaN	NaN	NaN	NaN	NaN	NaN	NaN	NaN	NaN	NaN	NaN
8	1.443	1.478	1.403	1.447	1.414	1.416	1.454	1.361	1.426	1.403	1.438	1.42	1.45	1.405	1.422	1.456	1.467	1.458	1.472	1.48	1.457	1.493	1.475	1.483	1.475	1.471	1.495	1.487	1.501	1.493	1.488	1.509	1.496	1.508	1.517	1.506	1.526	1.591	1.544	1.544	1.544	1.568	1.602	1.579	1.575	1.61	1.611	1.57	1.57
9	1.445	1.461	1.438	1.439	1.425	1.434	1.455	1.423	1.437	1.46	1.451	1.452	1.437	1.458	1.452	1.481	1.462	1.501	1.499	1.528	1.519	1.536	1.554	1.514	1.549	1.568	1.573	1.597	1.588	1.627	1.616	1.644	1.644	1.662	1.704	1.713	1.691	1.742	1.734	1.763	1.819	1.771	1.828	1.822	1.835	1.879	1.919	1.894	1.878
0	1.476	1.524	1.532	1.542	1.487	1.504	1.53	1.527	1.48	1.502	1.503	1.503	1.502	1.531	1.548	1.566	1.527	1.602	1.574	1.58	1.58	1.621	1.625	1.602	1.596	1.631	1.617	1.648	1.649	1.684	1.665	1.69	1.691	1.722	1.723	1.739	1.698	1.763	1.764	1.801	1.789	1.802	1.827	1.838	1.792	1.859	1.878	1.861	1.867
0	1.45	1.46	1.449	1.461	1.424	1.443	1.458	1.419	1.43	1.439	1.437	NaN	NaN	NaN	NaN	NaN	NaN	NaN	NaN	NaN	NaN	NaN	NaN	NaN	NaN	NaN	NaN	NaN	NaN	NaN	NaN	NaN	NaN	NaN	NaN	NaN	NaN	NaN	NaN	NaN	NaN	NaN	NaN	NaN	NaN	NaN	NaN	NaN	NaN
10	1.41	1.408	1.425	1.413	1.388	1.402	1.398	1.38	1.392	1.404	1.397	1.399	1.398	1.415	1.413	1.425	1.431	1.439	1.439	1.465	1.453	1.468	1.487	1.46	1.469	1.482	1.493	1.51	1.507	1.536	1.504	1.521	1.537	1.557	1.561	1.548	1.555	1.573	1.571	1.594	1.596	1.579	1.607	1.599	1.582	1.621	1.636	1.602	1.593
0	1.484	1.474	1.443	1.493	1.428	1.453	1.503	1.426	1.484	1.484	1.497	1.454	1.492	1.447	1.446	1.493	1.52	1.496	1.517	1.529	1.509	1.54	1.537	1.468	1.515	1.51	1.534	1.524	1.548	1.592	1.523	1.56	1.553	1.582	1.589	1.588	1.574	1.622	1.595	1.612	1.635	1.603	1.66	1.616	1.646	1.651	1.664	1.66	1.643
0	1.529	1.659	1.543	1.606	1.466	1.583	1.66	1.633	1.632	1.413	1.523	1.533	1.558	1.524	1.593	1.558	1.59	1.725	1.855	1.684	1.866	1.837	1.726	1.634	1.664	1.829	1.921	1.946	1.839	2.211	1.994	2.087	2.01	2.135	2.03	2.128	2.045	2.181	2.181	2.163	2.15	2.212	2.111	2.211	2.119	2.223	2.205	2.169	2.198
0	1.525	1.524	1.453	1.531	1.46	1.467	1.525	1.461	NaN	NaN	NaN	NaN	NaN	NaN	NaN	NaN	NaN	NaN	NaN	NaN	NaN	NaN	NaN	NaN	NaN	NaN	NaN	NaN	NaN	NaN	NaN	NaN	NaN	NaN	NaN	NaN	NaN	NaN	NaN	NaN	NaN	NaN	NaN	NaN	NaN	NaN	NaN	NaN	NaN
11	1.409	1.406	1.412	1.41	1.37	1.393	1.4	1.382	1.362	1.384	1.395	1.38	1.409	1.41	1.429	1.436	1.439	1.47	1.47	1.484	1.489	1.522	1.512	1.508	1.521	1.537	1.54	1.582	1.578	1.627	1.622	1.648	1.682	1.702	1.73	1.76	1.763	1.818	1.832	1.875	1.919	1.924	1.963	1.996	1.998	2.061	2.08	2.074	2.1
12	1.413	1.402	1.426	1.395	1.38	1.394	1.387	1.374	1.36	1.397	1.385	1.363	1.399	1.4	1.423	1.428	1.432	1.465	1.467	1.491	1.512	1.537	1.536	1.54	1.568	1.569	1.598	1.645	1.667	1.696	1.681	1.738	1.811	1.833	1.879	1.927	1.958	2.052	2.053	2.092	2.128	2.13	2.161	2.18	2.168	2.205	2.226	2.187	2.187
0	1.56	1.721	1.48	1.523	1.57	1.471	1.749	1.665	1.622	1.367	1.523	1.454	NaN	NaN	NaN	NaN	NaN	NaN	NaN	NaN	NaN	NaN	NaN	NaN	NaN	NaN	NaN	NaN	NaN	NaN	NaN	NaN	NaN	NaN	NaN	NaN	NaN	NaN	NaN	NaN	NaN	NaN	NaN	NaN	NaN	NaN	NaN	NaN	NaN
13	1.39	1.442	1.382	1.407	1.391	1.445	1.43	1.422	1.399	1.404	1.425	1.397	1.433	1.449	1.441	1.476	1.457	1.449	1.482	1.504	1.504	1.522	1.539	1.525	1.534	1.544	1.547	1.561	1.555	1.58	1.564	1.584	1.588	1.617	1.63	1.607	1.622	1.671	1.639	1.657	1.665	1.667	1.678	1.703	1.692	1.697	1.694	1.681	1.681
14	1.513	1.508	1.552	1.552	1.47	1.485	1.439	1.491	1.472	1.493	1.464	1.447	1.525	1.522	1.534	1.514	1.523	1.589	1.559	1.593	1.591	1.649	1.656	1.608	1.608	1.614	1.632	1.641	1.677	1.678	1.655	1.635	1.679	1.688	1.704	1.708	1.688	1.742	1.725	1.763	1.774	1.783	1.805	1.843	1.793	1.833	1.891	1.802	1.835
0	NaN	NaN	NaN	NaN	NaN	NaN	NaN	NaN	NaN	NaN	NaN	NaN	NaN	NaN	NaN	NaN	NaN	NaN	NaN	NaN	NaN	NaN	NaN	NaN	NaN	NaN	NaN	NaN	NaN	NaN	NaN	NaN	NaN	NaN	NaN	NaN	NaN	NaN	NaN	NaN	NaN	NaN	NaN	NaN	NaN	NaN	NaN	NaN	NaN
15	1.427	1.455	1.408	1.426	1.398	1.455	1.434	1.424	1.414	1.398	1.431	1.397	1.419	1.461	1.451	1.468	1.459	1.457	1.461	1.491	1.496	1.523	1.518	1.506	1.513	1.518	1.525	1.551	1.546	1.555	1.55	1.565	1.566	1.587	1.603	1.58	1.583	1.646	1.621	1.623	1.633	1.634	1.635	1.656	1.655	1.673	1.649	1.647	1.65
0	1.472	3.682	1.565	1.758	1.648	1.735	1.99	1.987	1.843	1.475	1.777	1.625	1.7	1.727	1.601	1.545	1.733	1.804	1.884	1.847	1.797	1.777	1.793	1.784	1.801	1.787	1.858	1.743	NaN	NaN	NaN	NaN	NaN	NaN	NaN	NaN	NaN	NaN	NaN	NaN	NaN	NaN	NaN	NaN	NaN	NaN	NaN	NaN	NaN
0	3.064	NaN	NaN	NaN	NaN	NaN	NaN	NaN	NaN	NaN	NaN	NaN	NaN	NaN	NaN	NaN	NaN	NaN	NaN	NaN	NaN	NaN	NaN	NaN	NaN	NaN	NaN	NaN	NaN	NaN	NaN	NaN	NaN	NaN	NaN	NaN	NaN	NaN	NaN	NaN	NaN	NaN	NaN	NaN	NaN	NaN	NaN	NaN	NaN
16	1.506	1.478	1.49	1.49	1.478	1.458	1.502	1.495	1.496	1.5	1.487	1.508	1.509	1.58	1.544	1.555	1.556	1.603	1.576	1.611	1.606	1.67	1.642	1.652	1.641	1.645	1.66	1.699	1.681	1.709	1.688	1.687	1.701	1.694	1.705	1.775	1.688	1.787	1.743	1.763	1.81	1.78	1.799	1.82	1.769	1.835	1.863	1.814	1.827
17	1.42	1.418	1.409	1.41	1.389	1.41	1.405	1.403	1.391	1.395	1.406	1.4	1.414	1.44	1.42	1.433	1.451	1.462	1.467	1.502	1.517	1.535	1.543	1.557	1.564	1.589	1.613	1.638	1.658	1.674	1.681	1.708	1.719	1.764	1.76	1.828	1.871	1.951	1.938	1.97	2.022	2.033	2.058	2.072	2.077	2.109	2.135	2.122	2.116
18	1.415	1.413	1.404	1.411	1.388	1.424	1.423	1.403	1.404	1.4	1.405	1.419	1.439	1.467	1.44	1.461	1.5	1.509	1.521	1.549	1.565	1.609	1.618	1.646	1.658	1.682	1.712	1.742	1.767	1.802	1.806	1.82	1.825	1.877	1.873	1.925	1.922	1.975	1.972	2.002	2.061	2.046	2.073	2.084	2.08	2.116	2.131	2.096	2.115
0	NaN	NaN	NaN	NaN	NaN	NaN	NaN	NaN	NaN	NaN	NaN	NaN	NaN	NaN	NaN	NaN	NaN	NaN	NaN	NaN	NaN	NaN	NaN	NaN	NaN	NaN	NaN	NaN	NaN	NaN	NaN	NaN	NaN	NaN	NaN	NaN	NaN	NaN	NaN	NaN	NaN	NaN	NaN	NaN	NaN	NaN	NaN	NaN	NaN
0	2.25	2.158	2.063	1.75	1.892	1.845	1.879	1.775	1.965	NaN	NaN	NaN	NaN	NaN	NaN	NaN	NaN	NaN	NaN	NaN	NaN	NaN	NaN	NaN	NaN	NaN	NaN	NaN	NaN	NaN	NaN	NaN	NaN	NaN	NaN	NaN	NaN	NaN	NaN	NaN	NaN	NaN	NaN	NaN	NaN	NaN	NaN	NaN	NaN
19	1.5	1.374	1.379	1.435	1.414	1.476	1.414	1.417	1.383	1.401	1.463	1.401	1.406	1.446	1.446	1.454	1.493	1.466	1.436	1.499	1.479	1.522	1.516	1.546	1.549	1.562	1.578	1.617	1.606	1.644	1.656	1.702	1.754	1.829	1.875	1.941	1.999	2.109	2.134	2.19	2.269	2.281	2.299	2.316	2.275	2.331	2.316	2.299	2.284
20	1.413	1.386	1.403	1.4	1.371	1.41	1.415	1.387	1.38	1.386	1.394	1.383	1.396	1.436	1.388	1.422	1.445	1.428	1.434	1.458	1.462	1.472	1.47	1.472	1.47	1.475	1.483	1.508	1.494	1.515	1.508	1.494	1.513	1.522	1.53	1.54	1.554	1.586	1.575	1.571	1.608	1.593	1.592	1.623	1.587	1.635	1.607	1.607	1.615
21	1.462	1.389	1.396	1.444	1.401	1.461	1.41	1.416	1.388	1.418	1.424	1.402	1.411	1.439	1.423	1.43	1.45	1.432	1.434	1.464	1.448	1.478	1.471	1.452	1.481	1.475	1.487	1.512	1.506	1.52	1.537	1.539	1.549	1.584	1.584	1.609	1.596	1.61	1.638	1.661	1.715	1.696	1.704	1.728	1.743	1.763	1.775	1.769	1.774
0	1.518	1.503	1.504	1.489	1.512	1.439	1.419	1.402	1.495	1.484	1.446	1.45	1.511	1.482	1.517	1.513	1.602	1.618	1.536	1.536	1.582	1.559	1.572	1.615	1.674	1.581	1.661	1.664	1.651	1.642	1.658	1.684	1.694	1.71	1.723	1.726	1.789	1.789	1.779	1.849	1.813	1.822	1.869	1.851	1.831	1.946	1.923	1.835	1.825
0	1.456	1.453	1.446	1.463	1.466	1.408	1.391	1.397	1.433	1.409	1.421	1.416	1.444	1.462	1.464	1.445	1.475	1.511	1.437	1.486	1.468	1.518	1.513	1.515	1.509	1.492	1.521	1.538	1.549	1.534	1.55	1.536	1.554	1.556	1.59	1.603	1.608	1.655	1.63	1.64	1.679	1.658	1.682	1.712	1.669	1.717	1.747	1.692	1.711
22	1.449	1.431	1.441	1.427	1.418	1.4	1.416	1.393	1.395	1.414	1.415	1.407	1.425	1.445	1.444	1.44	1.46	1.484	1.467	1.506	1.516	1.54	1.557	1.57	1.592	1.593	1.64	1.663	1.681	1.685	1.7	1.732	1.753	1.778	1.805	1.832	1.877	1.949	1.945	2.014	2.067	2.109	2.153	2.184	2.195	2.238	2.252	2.225	2.225
23	1.427	1.379	1.418	1.398	1.37	1.416	1.399	1.384	1.388	1.403	1.414	1.414	1.406	1.432	1.413	1.408	1.443	1.436	1.434	1.465	1.447	1.455	1.451	1.47	1.445	1.456	1.463	1.479	1.471	1.503	1.476	1.484	1.481	1.493	1.51	1.527	1.536	1.558	1.548	1.539	1.572	1.567	1.57	1.59	1.582	1.607	1.6	1.581	1.587
24	1.432	1.428	1.426	1.439	1.419	1.414	1.446	1.412	1.415	1.418	1.425	1.44	1.422	1.451	1.447	1.448	1.461	1.468	1.434	1.482	1.463	1.503	1.488	1.484	1.489	1.486	1.511	1.515	1.53	1.507	1.531	1.544	1.534	1.541	1.551	1.587	1.566	1.616	1.593	1.594	1.653	1.647	1.629	1.656	1.637	1.68	1.713	1.682	1.698
25	1.422	1.406	1.401	1.403	1.385	1.412	1.405	1.399	1.397	1.407	1.425	1.421	1.432	1.461	1.452	1.47	1.48	1.487	1.485	1.501	1.518	1.532	1.527	1.529	1.537	1.539	1.547	1.57	1.573	1.584	1.598	1.596	1.594	1.625	1.631	1.622	1.644	1.689	1.674	1.675	1.702	1.7	1.709	1.706	1.697	1.718	1.722	1.717	1.721
0	1.498	1.523	1.475	1.524	1.546	1.509	1.453	1.431	1.516	1.485	1.474	1.466	1.548	1.532	1.512	1.551	1.644	1.57	1.597	1.568	1.597	1.639	1.626	1.653	1.669	1.619	1.651	1.72	1.712	1.684	1.679	1.715	1.721	1.721	1.714	1.728	1.801	1.804	1.768	1.822	1.798	1.823	1.821	1.837	1.803	1.928	1.883	1.795	1.781
0	1.543	1.534	1.578	1.581	1.587	1.61	1.496	1.472	1.53	1.515	1.469	1.558	1.594	1.567	1.56	1.667	1.735	1.638	1.708	1.633	1.652	1.69	1.67	1.715	1.745	1.661	1.709	1.765	1.759	1.777	1.714	1.808	1.761	1.779	1.785	1.836	1.842	1.883	1.805	1.868	1.935	1.885	1.858	1.881	1.858	1.928	1.92	1.828	1.848
26	1.433	1.404	1.417	1.414	1.378	1.432	1.427	1.386	1.399	1.414	1.422	1.419	1.414	1.441	1.437	1.441	1.453	1.452	1.448	1.477	1.465	1.475	1.467	1.469	1.48	1.479	1.488	1.511	1.495	1.525	1.511	1.506	1.519	1.521	1.543	1.535	1.546	1.575	1.567	1.557	1.589	1.585	1.592	1.604	1.584	1.607	1.608	1.599	1.606
0	1.418	1.392	1.408	1.404	1.386	1.416	1.411	1.391	1.401	1.41	1.419	1.421	1.427	1.455	1.442	1.467	1.474	1.481	NaN	NaN	NaN	NaN	NaN	NaN	NaN	NaN	NaN	NaN	NaN	NaN	NaN	NaN	NaN	NaN	NaN	NaN	NaN	NaN	NaN	NaN	NaN	NaN	NaN	NaN	NaN	NaN	NaN	NaN	NaN
27	1.43	1.409	1.431	1.4	1.389	1.422	1.405	1.388	1.405	1.409	1.416	1.415	1.421	1.436	1.427	1.437	1.463	1.464	1.449	1.475	1.465	1.495	1.487	1.495	1.487	1.49	1.508	1.522	1.53	1.541	1.536	1.547	1.548	1.567	1.588	1.589	1.595	1.636	1.625	1.623	1.662	1.66	1.667	1.672	1.67	1.695	1.694	1.679	1.695
0	1.609	3.637	NaN	NaN	NaN	NaN	NaN	NaN	NaN	NaN	NaN	NaN	NaN	NaN	NaN	NaN	NaN	NaN	NaN	NaN	NaN	NaN	NaN	NaN	NaN	NaN	NaN	NaN	NaN	NaN	NaN	NaN	NaN	NaN	NaN	NaN	NaN	NaN	NaN	NaN	NaN	NaN	NaN	NaN	NaN	NaN	NaN	NaN	NaN
0	1.586	1.556	1.514	1.579	1.587	1.61	1.49	1.53	1.512	1.546	1.526	1.576	1.593	1.59	1.589	1.643	1.718	1.625	1.659	1.624	1.679	1.669	1.669	1.668	1.72	1.685	1.756	1.756	1.727	1.758	1.729	1.782	1.753	1.784	1.761	1.781	1.83	1.859	1.814	1.837	1.93	1.887	1.839	1.881	1.865	1.896	1.936	1.863	1.857
28	1.416	1.399	1.416	1.401	1.399	1.405	1.402	1.392	1.396	1.397	1.406	1.417	1.416	1.447	1.422	1.444	1.446	1.461	1.45	1.477	1.474	1.499	1.485	1.487	1.496	1.493	1.513	1.532	1.528	1.536	1.544	1.555	1.542	1.568	1.568	1.597	1.584	1.638	1.625	1.633	1.677	1.673	1.693	1.7	1.675	1.728	1.747	1.715	1.742
29	1.423	1.424	1.402	1.406	1.368	1.431	1.412	1.372	1.389	1.396	1.443	1.416	1.44	1.45	1.444	1.473	1.485	1.477	1.506	1.53	1.543	1.556	1.575	1.573	1.602	1.627	1.66	1.698	1.712	1.727	1.772	1.803	1.794	1.841	1.854	1.904	1.918	2.019	2.065	2.103	2.156	2.182	2.208	2.216	2.203	2.276	2.262	2.248	2.246
30	1.627	1.507	1.342	1.92	1.589	1.521	1.58	1.5	1.71	1.519	1.59	1.509	1.422	1.461	1.545	1.565	1.679	1.582	1.474	1.513	1.549	1.545	1.522	1.56	1.59	1.503	1.563	1.584	1.553	1.622	1.601	1.628	1.645	1.655	1.591	1.609	1.597	1.637	1.694	1.703	1.721	1.705	1.618	1.705	1.683	1.74	1.694	1.699	1.689
0	1.423	1.416	1.43	1.396	1.388	1.418	1.412	1.378	1.395	1.408	1.41	1.417	1.421	1.43	1.423	1.438	1.438	1.428	1.43	1.467	1.452	1.466	1.443	1.45	1.45	1.443	1.458	1.478	1.47	1.471	1.473	1.479	1.476	1.485	1.503	1.485	1.496	1.515	1.504	1.495	1.533	1.518	1.527	1.527	1.507	1.529	1.525	1.504	1.526
31	1.457	1.43	1.415	1.463	1.411	1.478	1.462	1.487	1.442	1.495	1.561	1.504	1.53	1.61	1.605	1.632	1.708	1.7	1.737	1.762	1.83	1.893	1.883	1.973	2.014	1.99	2.02	2.095	2.123	2.152	2.164	2.22	2.194	2.291	2.295	2.327	2.318	2.338	2.337	2.364	2.392	2.375	2.346	2.369	2.323	2.328	2.378	2.329	2.331
0	1.439	1.423	1.437	1.429	1.431	1.405	1.436	1.42	1.435	1.44	1.455	1.467	1.487	1.507	1.501	1.517	1.536	1.554	1.549	1.59	1.598	1.64	1.646	1.658	1.679	1.688	1.712	1.741	1.765	1.777	1.796	1.817	1.824	1.871	1.889	1.909	1.93	1.984	1.996	2.031	2.068	2.081	2.113	2.113	2.112	2.178	2.192	2.194	2.216
32	1.416	1.394	1.419	1.404	1.385	1.42	1.412	1.383	1.391	1.41	1.414	1.42	1.409	1.428	1.425	1.441	1.436	1.44	1.433	1.456	1.453	1.468	1.445	1.457	1.446	1.45	1.466	1.487	1.473	1.483	1.483	1.481	1.482	1.499	1.507	1.5	1.506	1.523	1.524	1.518	1.549	1.531	1.547	1.542	1.53	1.556	1.552	1.534	1.548
33	1.531	1.466	1.422	1.502	1.427	1.511	1.437	1.475	1.461	1.49	1.512	1.479	1.491	1.575	1.578	1.638	1.665	1.675	1.682	1.752	1.849	1.852	1.89	1.957	2.036	2.095	2.139	2.19	2.211	2.247	2.245	2.301	2.286	2.291	2.325	2.313	2.31	2.374	2.338	2.361	2.386	2.34	2.342	2.331	2.313	2.351	2.36	2.305	2.314
0	1.407	1.432	1.447	1.412	1.408	1.43	1.423	1.393	1.413	1.421	1.433	1.415	1.433	1.44	1.417	1.412	1.471	NaN	NaN	NaN	NaN	NaN	NaN	NaN	NaN	NaN	NaN	NaN	NaN	NaN	NaN	NaN	NaN	NaN	NaN	NaN	NaN	NaN	NaN	NaN	NaN	NaN	NaN	NaN	NaN	NaN	NaN	NaN	NaN
34	1.393	1.412	1.385	1.404	1.37	1.414	1.398	1.387	1.374	1.403	1.401	1.388	1.411	1.412	1.425	1.422	1.443	1.434	1.444	1.453	1.47	1.489	1.49	1.471	1.503	1.517	1.527	1.553	1.563	1.586	1.606	1.61	1.634	1.653	1.661	1.698	1.692	1.751	1.739	1.757	1.824	1.867	1.93	1.985	2.032	2.109	2.155	2.157	2.18
0	NaN	NaN	NaN	NaN	NaN	NaN	NaN	NaN	NaN	NaN	NaN	NaN	NaN	NaN	NaN	NaN	NaN	NaN	NaN	NaN	NaN	NaN	NaN	NaN	NaN	NaN	NaN	NaN	NaN	NaN	NaN	NaN	NaN	NaN	NaN	NaN	NaN	NaN	NaN	NaN	NaN	NaN	NaN	NaN	NaN	NaN	NaN	NaN	NaN
35	1.418	1.412	1.409	1.402	1.396	1.41	1.403	1.392	1.404	1.407	1.417	1.425	1.422	1.44	1.427	1.452	1.459	1.455	1.438	1.474	1.468	1.495	1.481	1.476	1.497	1.483	1.51	1.533	1.531	1.544	1.548	1.572	1.566	1.603	1.602	1.607	1.622	1.67	1.683	1.686	1.727	1.729	1.769	1.777	1.758	1.814	1.828	1.813	1.853
36	1.828	1.791	1.736	1.728	1.925	1.821	1.758	1.691	1.734	1.714	1.743	1.728	1.788	1.835	1.842	1.895	1.927	1.82	1.856	1.821	1.873	1.878	1.885	1.888	1.879	1.856	1.883	1.895	1.881	1.921	1.908	1.862	1.863	1.918	1.908	1.914	1.985	2.097	2.009	1.97	2.07	2.008	1.959	2.092	1.952	2.087	2.095	2	2.033
37	1.488	1.402	1.381	1.465	1.392	1.455	1.403	1.413	1.436	1.444	1.452	1.431	1.457	1.486	1.481	1.505	1.543	1.54	1.536	1.581	1.614	1.645	1.64	1.675	1.692	1.714	1.712	1.828	1.886	1.944	2.004	2.056	2.1	2.174	2.19	2.23	2.249	2.326	2.32	2.348	2.346	2.35	2.342	2.337	2.329	2.355	2.375	2.32	2.313
38	1.518	1.456	1.415	1.454	1.406	1.412	1.443	1.381	1.389	1.404	1.421	1.415	1.397	1.409	1.428	1.403	1.411	1.427	1.396	1.437	1.431	1.421	1.413	1.439	1.42	1.429	1.441	1.449	1.453	1.434	1.446	1.448	1.435	1.44	1.458	1.448	1.457	1.489	1.473	1.477	1.496	1.481	1.489	1.489	1.505	1.524	1.503	1.498	1.498
39	1.434	1.432	1.438	1.414	1.41	1.431	1.428	1.386	1.413	1.428	1.43	1.426	1.428	1.418	1.431	1.425	1.458	1.446	1.426	1.466	1.468	1.468	1.475	1.461	1.474	1.471	1.495	1.51	1.521	1.54	1.531	1.536	1.533	1.566	1.563	1.572	1.597	1.63	1.626	1.609	1.674	1.655	1.679	1.704	1.688	1.713	1.72	1.721	1.722
0	1.447	1.474	1.408	1.431	1.464	1.471	1.441	1.386	1.388	1.416	1.426	1.432	1.442	1.47	1.462	1.457	1.481	1.465	1.473	1.498	1.503	1.53	1.531	1.527	1.551	1.561	1.558	1.591	1.592	1.638	1.612	1.631	1.617	1.665	1.654	1.674	1.681	1.729	1.725	1.728	1.778	1.763	1.771	1.781	1.745	1.801	1.831	1.794	1.823
40	1.442	1.396	1.388	1.454	1.379	1.431	1.407	1.408	1.418	1.419	1.415	1.408	1.439	1.449	1.456	1.484	1.501	1.503	1.5	1.516	1.573	1.587	1.587	1.589	1.591	1.61	1.609	1.653	1.67	1.723	1.777	1.856	1.923	1.966	2.01	2.039	2.069	2.152	2.155	2.178	2.238	2.248	2.243	2.274	2.248	2.289	2.307	2.279	2.256
0	1.444	1.455	1.409	1.409	1.433	1.46	1.442	1.4	1.403	1.417	1.437	1.44	1.44	1.471	1.471	1.463	1.498	1.486	1.494	1.528	1.55	1.56	1.557	1.57	1.562	1.577	1.6	1.614	1.626	1.648	1.644	1.646	1.665	1.683	1.699	1.706	1.72	1.763	1.739	1.769	1.824	1.801	1.811	1.831	1.805	1.86	1.884	1.842	1.878
0	1.447	1.403	1.429	1.428	1.427	1.413	1.41	1.405	1.427	1.412	1.429	1.434	1.435	1.449	1.425	1.455	1.465	1.464	1.451	1.48	1.482	NaN	NaN	NaN	NaN	NaN	NaN	NaN	NaN	NaN	NaN	NaN	NaN	NaN	NaN	NaN	NaN	NaN	NaN	NaN	NaN	NaN	NaN	NaN	NaN	NaN	NaN	NaN	NaN
0	1.432	1.413	1.429	1.424	1.423	1.409	1.424	1.403	1.421	1.411	1.43	1.444	1.448	1.451	1.445	1.464	1.479	1.479	1.476	1.504	1.512	1.528	1.513	1.5	1.515	1.507	1.536	1.544	1.55	1.559	1.566	1.585	1.577	1.607	1.594	1.606	1.613	1.639	1.634	1.642	1.671	1.665	1.691	1.684	1.681	1.719	1.708	1.691	1.719
41	1.458	1.436	1.446	1.437	1.425	1.449	1.425	1.407	1.412	1.435	1.435	1.442	1.443	1.453	1.45	1.467	1.476	1.472	1.474	1.507	1.509	1.529	1.516	1.533	1.529	1.54	1.55	1.584	1.589	1.593	1.6	1.606	1.6	1.629	1.653	1.627	1.632	1.679	1.683	1.681	1.75	1.731	1.748	1.755	1.759	1.798	1.82	1.804	1.835
42	1.455	1.437	1.442	1.429	1.414	1.439	1.429	1.399	1.401	1.42	1.438	1.419	1.437	1.445	1.427	1.445	1.434	1.416	1.414	1.449	1.432	1.443	1.423	1.449	1.425	1.418	1.424	1.438	1.435	1.461	1.445	1.451	1.446	1.453	1.456	1.453	1.453	1.482	1.467	1.466	1.509	1.474	1.487	1.487	1.47	1.492	1.506	1.481	1.489
43	1.428	1.426	1.431	1.42	1.402	1.438	1.418	1.402	1.407	1.428	1.44	1.416	1.449	1.45	1.458	1.471	1.481	1.476	1.474	1.509	1.52	1.535	1.538	1.556	1.554	1.567	1.587	1.618	1.621	1.648	1.648	1.663	1.686	1.709	1.733	1.737	1.721	1.799	1.798	1.803	1.866	1.857	1.888	1.897	1.906	1.949	1.977	1.977	1.984
44	1.448	1.45	1.418	1.424	1.436	1.45	1.423	1.397	1.399	1.404	1.414	1.441	1.42	1.46	1.442	1.415	1.45	1.444	1.446	1.463	1.45	1.48	1.464	1.488	1.473	1.478	1.492	1.494	1.498	1.519	1.496	1.509	1.516	1.513	1.533	1.533	1.521	1.559	1.556	1.546	1.59	1.582	1.579	1.586	1.571	1.603	1.608	1.576	1.581
0	1.432	1.424	1.427	1.417	1.403	1.422	1.416	1.396	1.394	1.407	1.421	1.423	1.422	1.433	1.433	1.429	1.445	1.448	1.442	1.46	1.467	1.484	1.486	1.482	1.488	1.499	1.522	1.536	1.54	1.541	1.54	1.582	1.582	1.601	1.615	1.618	1.624	1.662	1.667	1.685	1.726	1.717	1.732	1.741	1.742	1.783	1.786	1.767	1.775
45	1.582	1.589	1.535	1.563	1.562	1.594	1.569	1.594	1.541	1.555	1.608	1.615	1.607	1.623	1.617	1.653	1.663	1.632	1.642	1.717	1.621	1.685	1.728	1.699	1.722	1.711	1.715	1.747	1.744	1.819	1.781	1.802	1.824	1.905	1.925	1.995	2.023	2.126	2.134	2.158	2.245	2.199	2.202	2.222	2.251	2.242	2.222	2.197	2.255
46	1.636	1.601	1.559	1.619	1.556	1.635	1.588	1.562	1.585	1.595	1.589	1.574	1.659	1.676	1.641	1.64	1.672	1.615	1.653	1.71	1.707	1.729	1.75	1.752	1.724	1.78	1.751	1.8	1.811	1.855	1.872	1.93	1.955	2.014	2.019	2.099	2.124	2.22	2.21	2.217	2.213	2.22	2.25	2.26	2.204	2.225	2.259	2.216	2.207
0	1.442	1.436	1.423	1.437	1.418	1.449	1.428	1.409	1.403	1.418	1.433	1.419	1.429	1.436	1.428	1.443	1.448	1.434	1.434	1.452	1.453	1.46	1.464	1.453	1.452	1.453	1.461	1.473	1.475	1.484	1.477	1.486	1.478	1.497	1.506	1.49	1.501	1.525	1.519	1.518	1.532	1.527	1.532	1.54	1.515	1.543	1.543	1.521	1.534
47	1.522	1.509	1.523	1.524	1.523	1.523	1.493	1.458	1.472	1.503	1.493	1.498	1.509	1.519	1.525	1.538	1.561	1.562	1.559	1.604	1.586	1.614	1.63	1.672	1.665	1.658	1.677	1.712	1.737	1.758	1.788	1.787	1.833	1.904	1.915	1.983	2.039	2.119	2.185	2.21	2.289	2.296	2.27	2.275	2.291	2.311	2.321	2.293	2.295
48	1.444	1.433	1.425	1.425	1.432	1.41	1.427	1.427	1.421	1.431	1.436	1.458	1.476	1.487	1.481	1.508	1.504	1.509	1.527	1.56	1.544	1.582	1.571	1.585	1.599	1.622	1.629	1.647	1.67	1.686	1.689	1.696	1.706	1.746	1.766	1.765	1.761	1.804	1.793	1.812	1.87	1.832	1.841	1.87	1.853	1.921	1.919	1.867	1.885
0	1.426	1.418	1.405	1.408	1.4	1.415	1.41	1.38	1.387	1.408	1.413	1.4	1.421	1.419	1.416	1.438	1.435	1.431	1.433	1.46	1.446	1.473	1.463	1.475	1.467	1.472	1.483	1.494	1.504	1.507	1.512	1.51	1.513	1.525	1.537	1.53	1.534	1.575	1.556	1.553	1.593	1.58	1.585	1.583	1.57	1.599	1.612	1.587	1.595
0	NaN	NaN	NaN	NaN	NaN	NaN	NaN	NaN	NaN	NaN	NaN	NaN	NaN	NaN	NaN	NaN	NaN	NaN	NaN	NaN	NaN	NaN	NaN	NaN	NaN	NaN	NaN	NaN	NaN	NaN	NaN	NaN	NaN	NaN	NaN	NaN	NaN	NaN	NaN	NaN	NaN	NaN	NaN	NaN	NaN	NaN	NaN	NaN	NaN
49	1.453	1.451	1.428	1.446	1.43	1.444	1.438	1.41	1.415	1.421	1.43	1.456	1.427	1.479	1.46	1.46	1.481	1.476	1.492	1.51	1.51	1.539	1.52	1.556	1.551	1.568	1.6	1.613	1.641	1.655	1.657	1.694	1.709	1.723	1.752	1.781	1.761	1.844	1.848	1.867	1.941	1.946	1.96	1.998	1.996	2.055	2.068	2.051	2.058
0	1.432	1.373	1.424	1.39	1.391	1.435	1.416	1.408	1.392	1.414	1.407	1.426	1.425	1.438	1.439	1.449	1.468	1.465	1.472	1.506	1.493	1.538	1.534	1.548	1.555	1.561	1.581	1.621	1.626	1.629	1.646	1.671	1.662	1.683	1.731	1.714	1.722	1.778	1.756	1.781	1.837	1.837	1.857	1.851	1.841	1.889	1.902	1.857	1.886
50	1.413	1.435	1.428	1.429	1.43	1.412	1.446	1.424	1.422	1.436	1.445	1.44	1.451	1.49	1.483	1.516	1.492	1.515	1.551	1.566	1.559	1.605	1.595	1.607	1.63	1.628	1.658	1.688	1.704	1.731	1.762	1.804	1.814	1.859	1.865	1.873	1.897	1.941	1.931	1.952	2.002	2.003	2.018	2.033	2.015	2.07	2.093	2.058	2.093
0	1.429	1.363	1.424	1.387	1.387	1.411	1.401	1.38	1.392	1.396	1.382	1.4	1.412	1.415	1.417	1.423	1.42	1.428	1.419	1.459	1.435	1.465	1.455	1.462	1.456	1.456	1.466	1.478	1.481	1.484	1.484	1.479	1.488	1.507	1.52	1.498	1.497	1.554	1.53	1.537	1.563	1.55	1.568	1.561	1.548	1.569	1.584	1.545	1.549
51	1.452	1.459	1.456	1.45	1.466	1.424	1.437	1.426	1.43	1.444	1.438	1.449	1.458	1.457	1.474	1.484	1.493	1.496	1.504	1.52	1.54	1.581	1.565	1.569	1.569	1.599	1.627	1.618	1.648	1.656	1.67	1.672	1.683	1.744	1.733	1.734	1.749	1.814	1.788	1.832	1.905	1.879	1.903	1.95	1.952	2.016	2.042	2.042	2.113
52	1.436	1.429	1.413	1.423	1.393	1.425	1.418	1.396	1.396	1.413	1.431	1.416	1.413	1.418	1.417	1.43	1.44	1.432	1.432	1.451	1.446	1.463	1.448	1.457	1.448	1.457	1.458	1.486	1.475	1.48	1.479	1.496	1.484	1.497	1.505	1.5	1.511	1.534	1.522	1.521	1.554	1.537	1.547	1.544	1.534	1.557	1.556	1.544	1.551
0	1.44	1.425	1.423	1.435	1.4	1.434	1.432	1.414	1.411	1.424	1.435	1.461	1.442	1.483	1.468	1.472	1.505	1.516	1.521	1.545	1.542	1.586	1.557	1.587	1.594	1.595	1.626	1.646	1.658	1.667	1.67	1.704	1.708	1.715	1.748	1.761	1.743	1.809	1.808	1.797	1.836	1.845	1.844	1.849	1.862	1.885	1.882	1.88	1.887
53	1.428	1.396	1.418	1.397	1.396	1.428	1.399	1.387	1.382	1.405	1.423	1.413	1.445	1.448	1.455	1.477	1.482	1.499	1.503	1.544	1.552	1.596	1.618	1.642	1.652	1.668	1.691	1.727	1.76	1.783	1.815	1.845	1.874	1.941	1.979	2.005	2.033	2.109	2.107	2.142	2.216	2.204	2.235	2.252	2.246	2.268	2.284	2.235	2.238
54	1.418	1.438	1.404	1.421	1.399	1.414	1.41	1.383	1.39	1.411	1.424	1.416	1.412	1.411	1.429	1.433	1.421	1.421	1.429	1.447	1.456	1.472	1.462	1.458	1.459	1.469	1.473	1.492	1.499	1.492	1.509	1.515	1.521	1.537	1.558	1.548	1.543	1.577	1.565	1.569	1.596	1.594	1.602	1.608	1.584	1.623	1.629	1.592	1.615
55	1.412	1.391	1.395	1.419	1.385	1.407	1.384	1.371	1.378	1.381	1.386	1.406	1.388	1.413	1.401	1.404	1.403	1.417	1.41	1.433	1.424	1.453	1.423	1.439	1.446	1.44	1.453	1.476	1.478	1.485	1.479	1.493	1.5	1.497	1.515	1.524	1.514	1.548	1.548	1.536	1.576	1.573	1.576	1.57	1.582	1.603	1.589	1.582	1.579
56	1.451	1.461	1.459	1.444	1.457	1.441	1.439	1.44	1.428	1.459	1.449	1.456	1.463	1.47	1.477	1.481	1.486	1.474	1.494	1.52	1.511	1.551	1.522	1.535	1.543	1.555	1.565	1.56	1.59	1.599	1.606	1.625	1.628	1.664	1.673	1.681	1.68	1.711	1.693	1.721	1.776	1.744	1.762	1.786	1.773	1.82	1.811	1.782	1.794
57	1.409	1.407	1.397	1.403	1.384	1.413	1.401	1.385	1.388	1.395	1.401	1.417	1.404	1.434	1.424	1.423	1.425	1.429	1.43	1.438	1.431	1.46	1.433	1.441	1.442	1.436	1.445	1.459	1.457	1.46	1.459	1.47	1.47	1.459	1.48	1.481	1.465	1.507	1.488	1.488	1.508	1.502	1.503	1.506	1.515	1.518	1.512	1.513	1.5
0	1.418	1.407	1.419	1.418	1.394	1.414	1.392	1.388	1.392	1.395	1.405	1.417	1.411	1.424	1.414	1.447	1.437	1.443	1.438	1.462	1.449	1.472	1.454	1.47	1.469	1.467	1.473	1.495	1.499	1.497	1.504	1.504	1.517	1.51	1.526	1.528	1.53	1.575	1.566	1.57	1.597	1.591	1.606	1.598	1.596	1.621	1.627	1.614	1.613
0	1.442	1.42	1.443	1.425	1.397	1.418	1.421	1.4	1.397	1.412	1.435	1.441	1.428	1.459	1.448	1.463	1.472	1.462	1.495	1.515	1.5	1.527	1.515	1.534	1.534	1.537	1.568	1.58	1.579	1.571	1.589	1.616	1.618	1.609	1.658	1.641	1.638	1.685	1.683	1.681	1.717	1.716	1.715	1.723	1.724	1.758	1.739	1.731	1.737
0	1.516	1.51	1.491	1.485	1.503	1.508	1.501	1.456	1.499	1.509	1.542	1.518	1.56	1.553	1.531	1.596	1.62	1.575	1.61	1.62	1.639	1.686	1.667	1.702	1.724	1.712	1.739	1.764	1.75	1.79	1.806	1.806	1.834	1.849	1.888	1.862	1.859	1.96	1.928	1.942	1.974	1.971	1.974	1.947	1.992	2.012	2.011	2.014	2.02
58	1.435	1.42	1.417	1.421	1.406	1.428	1.397	1.392	1.389	1.401	1.409	1.414	1.409	1.442	1.433	1.445	1.449	1.461	1.466	1.479	1.485	1.519	1.507	1.526	1.529	1.532	1.542	1.571	1.572	1.585	1.607	1.612	1.618	1.623	1.654	1.66	1.637	1.69	1.684	1.692	1.726	1.712	1.719	1.729	1.715	1.758	1.729	1.733	1.724
59	1.529	1.506	1.47	1.478	1.471	1.491	1.511	1.506	1.474	1.509	1.533	1.489	1.558	1.556	1.521	1.563	1.581	1.562	1.591	1.637	1.619	1.675	1.669	1.701	1.682	1.711	1.743	1.706	1.741	1.789	1.773	1.796	1.823	1.813	1.87	1.85	1.863	1.938	1.895	1.943	2.008	1.975	1.972	1.97	1.966	2.058	2.052	2.012	2.007
0	1.407	1.398	1.419	1.425	1.391	1.4	1.416	1.386	1.39	1.398	1.414	1.428	1.434	1.439	1.43	1.463	1.454	1.467	1.459	1.477	1.474	1.497	1.486	1.498	1.505	1.5	1.506	1.54	1.544	1.541	1.56	1.568	1.569	1.573	1.599	1.604	1.597	1.638	1.637	1.648	1.669	1.667	1.664	1.662	1.664	1.702	1.694	1.68	1.683
60	1.422	1.445	1.415	1.415	1.403	1.428	1.405	1.411	1.401	1.397	1.422	1.434	1.425	1.445	1.431	1.447	1.47	1.482	1.473	1.486	1.482	1.527	1.503	1.538	1.551	1.542	1.57	1.597	1.601	1.638	1.657	1.684	1.699	1.704	1.744	1.777	1.779	1.872	1.881	1.93	1.982	1.994	2.032	2.04	2.038	2.092	2.096	2.074	2.096
0	1.421	1.421	1.435	1.41	1.424	1.424	1.418	1.419	1.411	1.431	1.444	1.449	1.442	1.459	1.462	1.478	1.481	1.478	1.493	1.524	1.508	1.533	1.537	1.524	1.54	1.547	1.564	1.581	1.586	1.59	1.6	1.617	1.629	1.645	1.662	1.673	1.662	1.71	1.695	1.712	1.742	1.745	1.731	1.736	1.736	1.797	1.765	1.759	1.759
61	1.452	1.398	1.53	1.571	1.495	1.462	1.467	1.46	1.462	1.447	1.472	1.541	1.55	1.53	1.519	1.565	1.569	1.578	1.577	1.586	1.596	1.573	1.623	1.62	1.62	1.608	1.589	1.715	1.699	1.643	1.678	1.702	1.667	1.725	1.761	1.848	1.886	2.012	2.088	2.109	2.179	2.158	2.197	2.212	2.218	2.249	2.233	2.236	2.249
62	1.389	1.473	1.505	1.502	1.469	1.497	1.468	1.435	1.481	1.463	1.471	1.49	1.569	1.554	1.539	1.616	1.57	1.607	1.616	1.662	1.644	1.732	1.781	1.861	1.891	1.971	1.993	2.075	2.129	2.166	2.138	2.179	2.214	2.218	2.262	2.29	2.269	2.305	2.267	2.282	2.274	2.285	2.326	2.292	2.281	2.326	2.266	2.26	2.237
63	1.457	1.437	1.427	1.421	1.413	1.421	1.421	1.416	1.403	1.443	1.434	1.44	1.453	1.475	1.458	1.487	1.498	1.507	1.514	1.564	1.579	1.624	1.617	1.639	1.688	1.7	1.729	1.768	1.791	1.828	1.855	1.862	1.875	1.932	1.939	1.967	1.976	2.049	2.03	2.06	2.1	2.105	2.136	2.147	2.116	2.175	2.182	2.168	2.183
64	1.447	1.451	1.45	1.428	1.423	1.454	1.444	1.439	1.436	1.465	1.471	1.481	1.481	1.518	1.503	1.533	1.542	1.55	1.558	1.609	1.6	1.629	1.621	1.618	1.642	1.639	1.665	1.676	1.698	1.704	1.705	1.719	1.708	1.746	1.753	1.771	1.767	1.816	1.797	1.811	1.864	1.859	1.874	1.876	1.862	1.906	1.911	1.88	1.902
65	1.416	1.447	1.502	1.477	1.465	1.472	1.507	1.461	1.441	1.503	1.508	1.499	1.543	1.536	1.554	1.615	1.575	1.575	1.55	1.669	1.639	1.677	1.711	1.659	1.642	1.662	1.658	1.652	1.679	1.681	1.751	1.702	1.696	1.742	1.886	1.837	1.789	1.828	1.832	1.927	1.975	1.965	1.947	1.921	1.997	1.896	1.993	1.888	1.995
66	1.422	1.388	1.427	1.404	1.391	1.409	1.423	1.413	1.41	1.421	1.449	1.472	1.466	1.503	1.492	1.552	1.554	1.585	1.592	1.626	1.633	1.68	1.68	1.702	1.703	1.73	1.752	1.809	1.786	1.794	1.832	1.851	1.849	1.843	1.88	1.897	1.868	1.924	1.91	1.933	1.968	1.961	1.939	1.965	1.959	1.999	1.987	1.973	1.959
67	1.436	1.442	1.448	1.431	1.415	1.44	1.412	1.434	1.409	1.443	1.44	1.449	1.453	1.488	1.467	1.496	1.513	1.515	1.542	1.557	1.58	1.61	1.617	1.62	1.672	1.667	1.705	1.752	1.819	1.875	1.925	1.988	2.018	2.089	2.118	2.147	2.172	2.237	2.219	2.228	2.265	2.274	2.273	2.279	2.252	2.293	2.271	2.245	2.24
0	1.439	1.438	1.44	1.438	1.406	1.44	1.449	1.423	1.407	1.426	1.434	1.422	1.438	1.44	1.421	1.452	1.45	1.437	1.454	1.457	1.448	1.478	1.454	1.462	1.468	1.458	1.464	1.468	1.485	1.475	1.473	1.485	1.491	1.502	1.493	1.492	1.487	1.521	1.507	1.509	1.54	1.514	1.52	1.521	1.522	1.55	1.525	1.515	1.51
68	1.393	1.496	1.488	1.476	1.487	1.404	1.514	1.448	1.451	1.525	1.534	1.428	1.544	1.515	1.511	1.596	1.543	1.539	1.533	1.673	1.656	1.653	1.727	1.671	1.628	1.675	1.692	1.666	1.695	1.696	1.805	1.756	1.739	1.83	1.939	1.884	1.876	1.866	1.904	1.992	2.056	2.003	2.005	1.99	2.102	1.967	2.002	1.962	2.036
69	1.409	1.396	1.437	1.403	1.393	1.404	1.422	1.4	1.401	1.428	1.457	1.467	1.469	1.492	1.505	1.557	1.566	1.59	1.586	1.634	1.647	1.685	1.693	1.797	1.856	1.91	1.956	2.03	2.074	2.118	2.162	2.207	2.198	2.25	2.271	2.268	2.286	2.332	2.33	2.336	2.365	2.337	2.352	2.339	2.306	2.354	2.341	2.32	2.299
70	1.542	1.516	1.541	1.512	1.509	1.505	1.517	1.502	1.487	1.463	1.522	1.525	1.502	1.551	1.543	1.594	1.596	1.582	1.582	1.604	1.609	1.655	1.622	1.643	1.638	1.685	1.667	1.71	1.695	1.685	1.737	1.761	1.726	1.716	1.775	1.788	1.743	1.795	1.773	1.842	1.857	1.838	1.822	1.841	1.847	1.888	1.879	1.836	1.865
0	1.432	1.428	1.424	1.453	NaN	NaN	NaN	NaN	NaN	NaN	NaN	NaN	NaN	NaN	NaN	NaN	NaN	NaN	NaN	NaN	NaN	NaN	NaN	NaN	NaN	NaN	NaN	NaN	NaN	NaN	NaN	NaN	NaN	NaN	NaN	NaN	NaN	NaN	NaN	NaN	NaN	NaN	NaN	NaN	NaN	NaN	NaN	NaN	NaN
71	1.486	1.504	1.476	1.479	1.469	1.51	1.461	1.512	1.476	1.526	1.505	1.548	1.537	1.61	1.571	1.62	1.618	1.662	1.701	1.753	1.78	1.831	1.826	1.868	1.909	1.91	1.968	2.043	2.042	2.075	2.083	2.127	2.143	2.176	2.186	2.198	2.214	2.268	2.266	2.25	2.301	2.291	2.318	2.298	2.272	2.347	2.302	2.259	2.277
0	1.511	1.509	1.532	1.489	1.515	1.507	1.499	1.5	1.496	1.472	1.51	1.547	1.502	1.539	1.512	1.574	1.574	1.558	1.56	1.642	1.592	1.617	1.604	1.647	1.647	1.65	1.681	1.703	1.7	1.702	1.729	1.771	1.778	1.757	1.803	1.819	1.814	1.842	1.821	1.884	1.893	1.898	1.89	1.926	1.912	1.944	1.957	1.925	1.958
72	1.49	1.482	1.546	1.477	1.454	1.503	1.495	1.481	1.498	1.497	1.517	1.507	1.483	1.519	1.486	1.531	1.517	1.509	1.508	1.567	1.53	1.561	1.552	1.561	1.533	1.537	1.549	1.567	1.614	1.567	1.567	1.584	1.626	1.63	1.625	1.637	1.656	1.68	1.665	1.67	1.675	1.688	1.741	1.715	1.69	1.748	1.749	1.742	1.758
73	1.443	1.412	1.423	1.42	1.401	1.424	1.426	1.394	1.395	1.414	1.421	1.415	1.424	1.431	1.428	1.437	1.437	1.436	1.445	1.449	1.452	1.473	1.457	1.463	1.454	1.454	1.467	1.483	1.486	1.49	1.489	1.503	1.498	1.522	1.509	1.519	1.504	1.549	1.53	1.539	1.569	1.543	1.555	1.561	1.544	1.576	1.575	1.547	1.557
74	1.424	1.422	1.424	1.399	1.402	1.417	1.4	1.384	1.391	1.395	1.404	1.424	1.407	1.427	1.413	1.442	1.436	1.438	1.422	1.46	1.454	1.461	1.449	1.454	1.475	1.468	1.477	1.494	1.491	1.505	1.518	1.532	1.529	1.547	1.564	1.568	1.569	1.612	1.59	1.619	1.649	1.642	1.645	1.671	1.671	1.701	1.72	1.71	1.716
75	1.498	1.513	1.5	1.472	1.471	1.518	1.485	1.493	1.488	1.514	1.497	1.536	1.521	1.584	1.549	1.597	1.63	1.618	1.657	1.728	1.752	1.78	1.78	1.824	1.904	1.85	1.923	1.995	2.011	2.081	2.108	2.153	2.162	2.227	2.224	2.242	2.256	2.303	2.266	2.29	2.331	2.306	2.323	2.292	2.286	2.324	2.312	2.277	2.271
76	1.435	1.404	1.42	1.413	1.399	1.422	1.408	1.398	1.401	1.412	1.436	1.431	1.433	1.457	1.438	1.459	1.461	1.462	1.463	1.481	1.488	1.513	1.488	1.502	1.496	1.491	1.509	1.529	1.515	1.529	1.54	1.55	1.553	1.565	1.561	1.577	1.554	1.602	1.571	1.593	1.612	1.588	1.607	1.616	1.613	1.645	1.635	1.606	1.611
77	1.512	1.473	1.528	1.474	1.472	1.517	1.508	1.48	1.469	1.493	1.528	1.514	1.477	1.537	1.49	1.531	1.506	1.524	1.542	1.569	1.548	1.563	1.523	1.519	1.525	1.542	1.546	1.538	1.563	1.547	1.542	1.57	1.544	1.572	1.585	1.58	1.581	1.607	1.599	1.589	1.595	1.634	1.628	1.625	1.588	1.64	1.609	1.622	1.639
78	1.444	1.404	1.42	1.393	1.39	1.425	1.401	1.386	1.389	1.394	1.411	1.416	1.415	1.447	1.427	1.455	1.463	1.483	1.47	1.506	1.513	1.538	1.532	1.56	1.568	1.571	1.6	1.637	1.631	1.669	1.687	1.712	1.757	1.843	1.914	1.971	2.009	2.098	2.105	2.137	2.181	2.184	2.191	2.212	2.208	2.263	2.236	2.202	2.23
79	1.451	1.441	1.449	1.389	1.394	1.282	1.418	1.371	1.384	1.443	1.411	1.324	1.399	1.393	1.403	1.413	1.456	1.492	1.502	1.555	1.568	1.56	1.599	1.611	1.637	1.622	1.663	1.679	1.714	1.729	1.724	1.788	1.783	1.844	1.853	1.848	1.895	1.922	1.946	1.982	2.031	2.013	2.034	2.027	2.036	2.06	2.092	2.053	2.085
0	1.411	1.404	1.423	1.402	1.389	1.407	1.404	1.392	1.388	1.406	1.419	1.419	1.407	1.435	1.415	1.446	1.442	1.445	1.445	1.469	1.46	1.49	1.471	1.472	1.465	1.468	1.486	1.502	1.499	1.5	1.497	1.518	1.51	1.523	1.524	1.531	1.524	1.552	1.535	1.551	1.566	1.549	1.56	1.565	1.55	1.582	1.577	1.556	1.569
80	1.715	1.657	1.702	1.59	1.568	1.11	1.549	1.472	1.542	1.772	1.578	1.229	1.475	1.362	1.41	1.381	1.589	1.637	1.706	1.754	1.837	1.731	1.829	1.905	1.913	1.782	2.002	1.777	2.037	1.86	1.906	2.047	2.06	2.126	2.145	2.136	2.164	2.221	2.213	2.246	2.241	2.198	2.221	2.212	2.202	2.237	2.239	2.171	2.219
81	1.391	1.386	1.411	1.384	1.375	1.404	1.393	1.374	1.372	1.384	1.394	1.402	1.391	1.403	1.385	1.414	1.409	1.402	1.401	1.434	1.41	1.443	1.422	1.428	1.424	1.424	1.449	1.456	1.466	1.469	1.463	1.481	1.479	1.503	1.491	1.503	1.509	1.547	1.529	1.531	1.544	1.546	1.557	1.566	1.541	1.577	1.567	1.568	1.561
0	1.505	1.461	1.464	1.404	1.408	1.451	1.446	1.428	1.404	1.436	1.44	1.453	1.44	1.471	1.45	1.469	1.493	1.514	1.483	1.518	1.518	1.531	1.503	1.552	1.523	1.553	1.545	1.593	1.553	1.597	1.594	1.597	1.607	1.614	1.615	1.623	1.616	1.669	1.649	1.638	1.714	1.675	1.665	1.686	1.697	1.697	1.703	1.687	1.712
82	1.444	1.43	1.445	1.418	1.412	1.432	1.445	1.412	1.403	1.42	1.407	1.416	1.416	1.426	1.416	1.429	1.433	1.422	1.435	1.446	1.447	1.463	1.448	1.459	1.464	1.462	1.469	1.496	1.513	1.512	1.517	1.54	1.529	1.562	1.564	1.568	1.582	1.623	1.631	1.654	1.686	1.686	1.718	1.733	1.753	1.802	1.832	1.82	1.863
0	1.549	1.44	1.456	1.37	1.43	1.485	1.452	1.437	1.419	1.442	1.446	1.454	1.44	1.499	1.461	1.473	1.498	1.544	1.504	1.537	1.535	1.545	1.525	1.566	1.536	1.557	1.55	1.574	1.566	1.618	1.601	1.608	1.605	1.625	1.633	1.614	1.617	1.691	1.668	1.648	1.704	1.688	1.679	1.689	1.691	1.727	1.723	1.718	1.711
83	1.397	1.401	1.426	1.391	1.381	1.404	1.386	1.379	1.362	1.383	1.395	1.401	1.394	1.413	1.394	1.423	1.418	1.434	1.429	1.454	1.435	1.466	1.46	1.462	1.467	1.483	1.493	1.512	1.518	1.526	1.519	1.54	1.548	1.561	1.566	1.568	1.568	1.611	1.6	1.62	1.644	1.629	1.654	1.658	1.645	1.683	1.692	1.686	1.689
84	1.852	1.792	1.705	1.539	1.587	1.062	1.633	1.426	1.523	1.704	1.515	1.177	1.413	1.304	1.369	1.304	1.529	1.637	1.737	1.78	1.833	1.713	1.803	1.883	1.975	1.768	1.975	1.856	2.005	1.996	2.01	2.105	2.064	2.119	2.121	2.116	2.167	2.17	2.2	2.213	2.22	2.22	2.218	2.205	2.177	2.205	2.236	2.161	2.168
0	1.737	NaN	NaN	NaN	NaN	NaN	NaN	NaN	NaN	NaN	NaN	NaN	NaN	NaN	NaN	NaN	NaN	NaN	NaN	NaN	NaN	NaN	NaN	NaN	NaN	NaN	NaN	NaN	NaN	NaN	NaN	NaN	NaN	NaN	NaN	NaN	NaN	NaN	NaN	NaN	NaN	NaN	NaN	NaN	NaN	NaN	NaN	NaN	NaN
0	1.402	1.395	1.423	1.396	1.386	1.411	1.398	1.379	1.38	1.399	1.402	1.407	1.409	1.424	1.411	1.433	1.436	1.437	1.434	1.46	1.44	1.468	1.461	1.469	1.457	1.467	1.477	1.495	1.491	1.497	1.495	1.511	1.505	1.531	1.524	1.531	1.532	1.554	1.54	1.554	1.57	1.558	1.558	1.579	1.565	1.597	1.591	1.574	1.582
85	1.488	1.441	1.467	1.401	1.45	1.458	1.462	1.434	1.432	1.462	1.459	1.489	1.508	1.528	1.547	1.591	1.605	1.641	1.654	1.722	1.722	1.784	1.786	1.819	1.879	1.877	1.92	1.972	2.027	2.05	2.066	2.136	2.133	2.175	2.189	2.198	2.216	2.271	2.264	2.283	2.3	2.313	2.306	2.305	2.293	2.317	2.325	2.291	2.284
0	1.463	1.527	1.635	1.358	1.232	1.101	1.298	1.303	1.241	1.438	1.3	1.103	1.275	1.282	1.3	1.168	1.131	1.062	1.157	1.273	1.426	1.943	1.65	1.54	1.497	1.312	1.666	1.575	1.712	1.504	1.631	1.658	1.62	1.813	1.606	1.514	1.803	2.003	2.037	2.088	NaN	NaN	NaN	NaN	NaN	NaN	NaN	NaN	NaN
86	1.467	1.438	1.458	1.418	1.423	1.461	1.44	1.429	1.427	1.459	1.452	1.476	1.498	1.527	1.545	1.595	1.598	1.647	1.656	1.736	1.771	1.819	1.823	1.88	1.926	1.941	1.99	2.049	2.075	2.134	2.156	2.202	2.212	2.23	2.268	2.265	2.257	2.315	2.294	2.306	2.339	2.332	2.326	2.327	2.315	2.352	2.347	2.302	2.308
87	1.42	1.414	1.414	1.376	1.373	1.264	1.396	1.353	1.36	1.417	1.381	1.306	1.36	1.352	1.367	1.367	1.431	1.445	1.456	1.498	1.509	1.523	1.538	1.554	1.576	1.564	1.609	1.609	1.647	1.663	1.658	1.7	1.704	1.736	1.738	1.742	1.785	1.822	1.821	1.838	1.881	1.867	1.881	1.891	1.884	1.931	1.946	1.931	1.958
88	1.44	1.436	1.437	1.4	1.398	1.319	1.415	1.367	1.388	1.44	1.417	1.353	1.404	1.394	1.408	1.408	1.457	1.481	1.494	1.53	1.554	1.538	1.579	1.593	1.597	1.592	1.645	1.64	1.699	1.695	1.697	1.756	1.743	1.78	1.774	1.8	1.835	1.862	1.865	1.903	1.927	1.944	1.942	1.95	1.921	1.963	1.972	1.917	1.968
0	1.559	1.58	1.55	1.529	1.519	1.54	1.538	1.514	1.509	1.544	1.54	1.531	1.556	1.55	1.556	1.575	1.581	1.571	1.577	1.613	1.609	1.626	1.634	1.624	1.642	1.609	1.618	1.68	1.689	1.704	1.675	1.706	1.706	1.734	1.715	1.728	1.745	1.787	1.777	1.79	1.816	1.814	1.815	1.824	1.807	1.836	1.841	1.81	1.832
89	1.646	1.658	1.813	1.9	1.616	1.943	1.704	1.844	1.724	1.704	2.002	1.859	1.807	1.986	1.826	1.872	1.882	1.823	1.842	2.029	1.911	2.129	1.909	1.807	1.893	1.863	1.92	2.032	1.931	1.954	1.959	1.939	1.94	1.907	1.891	1.832	1.918	1.966	2.034	1.9	2.026	1.92	1.938	1.995	2.013	2.019	1.959	1.899	1.937
90	1.419	1.407	1.419	1.395	1.374	1.337	1.413	1.374	1.377	1.411	1.403	1.351	1.392	1.385	1.394	1.397	1.438	1.461	1.458	1.49	1.502	1.506	1.526	1.535	1.545	1.553	1.591	1.596	1.62	1.639	1.648	1.69	1.687	1.723	1.741	1.76	1.793	1.852	1.85	1.868	1.918	1.92	1.94	1.959	1.954	2.012	2.022	2.001	2.031
0	1.38	1.424	1.496	1.441	1.363	1.271	1.43	1.305	1.474	1.414	1.372	1.306	1.26	1.338	1.349	1.298	1.406	NaN	NaN	NaN	NaN	NaN	NaN	NaN	NaN	NaN	NaN	NaN	NaN	NaN	NaN	NaN	NaN	NaN	NaN	NaN	NaN	NaN	NaN	NaN	NaN	NaN	NaN	NaN	NaN	NaN	NaN	NaN	NaN
91	1.434	1.424	1.436	1.425	1.408	1.427	1.412	1.408	1.399	1.425	1.427	1.419	1.417	1.437	1.43	1.454	1.452	1.463	1.457	1.476	1.465	1.478	1.48	1.468	1.462	1.481	1.496	1.509	1.512	1.503	1.516	1.541	1.533	1.542	1.537	1.553	1.55	1.61	1.589	1.593	1.626	1.613	1.641	1.65	1.645	1.672	1.667	1.671	1.659
0	1.425	1.417	1.421	1.408	1.391	1.409	1.411	1.393	1.402	1.426	1.425	1.434	1.43	1.453	1.452	1.483	1.492	1.499	1.512	1.545	1.546	1.571	1.579	1.593	1.614	1.619	1.649	1.693	1.705	1.733	1.741	1.777	1.781	1.813	1.834	1.842	1.859	1.909	1.908	1.929	1.978	1.964	1.99	2	1.994	2.041	2.037	2.027	2.042
92	1.428	1.408	1.421	1.399	1.383	1.394	1.4	1.383	1.373	1.397	1.391	1.409	1.398	1.413	1.414	1.429	1.419	1.426	1.423	1.442	1.444	1.463	1.442	1.453	1.456	1.453	1.469	1.487	1.495	1.495	1.491	1.506	1.497	1.516	1.517	1.532	1.517	1.558	1.557	1.56	1.576	1.574	1.589	1.583	1.577	1.624	1.611	1.588	1.599
0	1.452	1.431	1.434	1.394	1.39	1.431	1.409	1.396	1.392	1.411	1.393	1.421	1.416	1.428	1.427	1.433	1.432	1.445	1.434	1.473	1.481	1.492	1.476	1.483	1.492	1.49	1.492	1.532	1.539	1.541	1.548	1.557	1.568	1.599	1.604	1.611	1.613	1.664	1.662	1.676	1.71	1.736	1.746	1.767	1.754	1.81	1.825	1.815	1.815
0	1.428	1.402	1.408	1.405	1.389	1.405	1.408	1.386	1.397	1.408	1.421	1.423	1.407	1.426	1.423	1.442	1.442	1.452	1.446	1.478	1.466	1.487	1.481	1.48	1.481	1.48	1.486	1.509	1.516	1.509	1.528	1.55	1.541	1.567	1.578	1.591	1.593	1.646	1.633	1.64	1.691	1.702	1.715	1.727	1.725	1.786	1.777	1.784	1.791
0	1.679	1.568	NaN	NaN	NaN	NaN	NaN	NaN	NaN	NaN	NaN	NaN	NaN	NaN	NaN	NaN	NaN	NaN	NaN	NaN	NaN	NaN	NaN	NaN	NaN	NaN	NaN	NaN	NaN	NaN	NaN	NaN	NaN	NaN	NaN	NaN	NaN	NaN	NaN	NaN	NaN	NaN	NaN	NaN	NaN	NaN	NaN	NaN	NaN
93	1.419	1.415	1.43	1.416	1.386	1.407	1.408	1.398	1.382	1.405	1.396	1.392	1.391	1.414	1.413	1.409	1.414	1.404	1.408	1.414	1.423	1.423	1.4	1.401	1.405	1.392	1.408	1.425	1.417	1.424	1.416	1.424	1.407	1.429	1.421	1.432	1.427	1.461	1.455	1.449	1.472	1.47	1.476	1.462	1.471	1.499	1.491	1.467	1.482
94	1.459	1.414	1.417	1.412	1.389	1.427	1.43	1.423	1.429	1.45	1.458	1.473	1.491	1.535	1.547	1.628	1.637	1.678	1.74	1.811	1.84	1.926	1.991	2.022	2.055	2.089	2.128	2.183	2.185	2.244	2.244	2.257	2.22	2.258	2.24	2.278	2.256	2.316	2.293	2.288	2.328	2.289	2.28	2.284	2.264	2.292	2.293	2.255	2.244
95	1.595	1.579	1.566	1.553	1.552	1.603	1.574	1.536	1.511	1.581	1.525	1.543	1.55	1.575	1.581	1.616	1.544	1.56	1.559	1.628	1.59	1.614	1.601	1.598	1.586	1.592	1.597	1.606	1.62	1.609	1.622	1.636	1.623	1.662	1.646	1.621	1.63	1.704	1.689	1.69	1.711	1.71	1.7	1.715	1.711	1.774	1.774	1.729	1.737
96	1.454	1.422	1.44	1.43	1.42	1.423	1.423	1.399	1.407	1.428	1.424	1.448	1.423	1.454	1.44	1.473	1.477	1.473	1.48	1.508	1.512	1.539	1.564	1.575	1.563	1.596	1.625	1.653	1.641	1.679	1.685	1.716	1.709	1.735	1.726	1.751	1.753	1.821	1.821	1.825	1.863	1.844	1.848	1.877	1.851	1.902	1.895	1.895	1.887
97	1.417	1.419	1.405	1.399	1.385	1.423	1.416	1.406	1.394	1.401	1.412	1.422	1.418	1.425	1.422	1.459	1.451	1.443	1.447	1.481	1.477	1.484	1.485	1.502	1.516	1.518	1.535	1.57	1.563	1.577	1.571	1.591	1.604	1.632	1.646	1.643	1.647	1.677	1.676	1.682	1.722	1.743	1.755	1.748	1.733	1.797	1.789	1.776	1.77
98	1.412	1.409	1.406	1.398	1.374	1.391	1.408	1.391	1.382	1.405	1.411	1.408	1.414	1.432	1.425	1.428	1.43	1.427	1.442	1.455	1.458	1.476	1.452	1.469	1.479	1.474	1.485	1.496	1.524	1.527	1.521	1.542	1.535	1.557	1.555	1.619	1.614	1.668	1.673	1.675	1.701	1.71	1.716	1.716	1.719	1.768	1.761	1.722	1.749
0	NaN	NaN	NaN	NaN	NaN	NaN	NaN	NaN	NaN	NaN	NaN	NaN	NaN	NaN	NaN	NaN	NaN	NaN	NaN	NaN	NaN	NaN	NaN	NaN	NaN	NaN	NaN	NaN	NaN	NaN	NaN	NaN	NaN	NaN	NaN	NaN	NaN	NaN	NaN	NaN	NaN	NaN	NaN	NaN	NaN	NaN	NaN	NaN	NaN
0	1.552	NaN	NaN	NaN	NaN	NaN	NaN	NaN	NaN	NaN	NaN	NaN	NaN	NaN	NaN	NaN	NaN	NaN	NaN	NaN	NaN	NaN	NaN	NaN	NaN	NaN	NaN	NaN	NaN	NaN	NaN	NaN	NaN	NaN	NaN	NaN	NaN	NaN	NaN	NaN	NaN	NaN	NaN	NaN	NaN	NaN	NaN	NaN	NaN
99	1.448	1.422	1.429	1.432	1.413	1.425	1.423	1.417	1.423	1.447	1.454	1.47	1.465	1.511	1.516	1.558	1.59	1.621	1.635	1.696	1.703	1.794	1.828	1.874	1.91	1.971	2.006	2.051	2.089	2.131	2.146	2.181	2.181	2.208	2.212	2.239	2.227	2.286	2.275	2.277	2.303	2.285	2.299	2.29	2.258	2.297	2.307	2.274	2.271
0	NaN	NaN	NaN	NaN	NaN	NaN	NaN	NaN	NaN	NaN	NaN	NaN	NaN	NaN	NaN	NaN	NaN	NaN	NaN	NaN	NaN	NaN	NaN	NaN	NaN	NaN	NaN	NaN	NaN	NaN	NaN	NaN	NaN	NaN	NaN	NaN	NaN	NaN	NaN	NaN	NaN	NaN	NaN	NaN	NaN	NaN	NaN	NaN	NaN
100	1.685	1.591	1.778	1.613	1.583	1.557	1.628	1.58	1.596	1.608	1.661	1.676	1.635	1.641	1.638	1.692	1.71	1.759	1.711	1.794	1.738	1.786	1.697	1.847	1.767	1.797	1.889	1.914	1.952	1.893	1.902	2.027	2.015	2.004	1.99	2.06	2.111	2.21	2.194	2.206	2.244	2.232	2.232	2.269	2.24	2.293	2.264	2.234	2.193
101	1.507	1.471	1.475	1.449	1.422	1.428	1.437	1.443	1.423	1.452	1.481	1.482	1.491	1.471	1.505	1.523	1.534	1.578	1.552	1.596	1.646	1.652	1.681	1.688	1.763	1.76	1.779	1.81	1.821	1.871	1.854	1.908	1.908	2.003	2.033	2.058	2.076	2.158	2.16	2.22	2.292	2.307	2.314	2.286	2.298	2.323	2.321	2.33	2.284
102	1.452	1.426	1.418	1.425	1.417	1.413	1.416	1.408	1.41	1.416	1.435	1.414	1.42	1.427	1.41	1.443	1.413	1.419	1.412	1.44	1.425	1.438	1.415	1.43	1.42	1.424	1.443	1.465	1.449	1.463	1.456	1.462	1.456	1.471	1.471	1.473	1.466	1.519	1.499	1.495	1.525	1.514	1.519	1.524	1.501	1.533	1.535	1.519	1.506
0	1.431	1.436	1.44	1.424	1.41	NaN	NaN	NaN	NaN	NaN	NaN	NaN	NaN	NaN	NaN	NaN	NaN	NaN	NaN	NaN	NaN	NaN	NaN	NaN	NaN	NaN	NaN	NaN	NaN	NaN	NaN	NaN	NaN	NaN	NaN	NaN	NaN	NaN	NaN	NaN	NaN	NaN	NaN	NaN	NaN	NaN	NaN	NaN	NaN
103	1.713	1.538	1.588	1.816	1.568	1.558	1.669	1.616	1.689	1.679	1.689	1.601	1.558	1.714	1.622	1.787	1.717	1.66	1.828	1.896	1.892	1.796	1.807	1.89	1.919	1.889	1.879	2.039	2.07	2.018	2.089	2.174	2.215	2.211	2.24	2.267	2.22	2.304	2.25	2.258	2.309	2.272	2.278	2.274	2.25	2.337	2.295	2.291	2.225
104	1.424	1.412	1.418	1.409	1.417	1.404	1.397	1.426	1.408	1.419	1.431	1.409	1.405	1.434	1.422	1.446	1.445	1.427	1.42	1.438	1.422	1.453	1.445	1.463	1.447	1.447	1.469	1.48	1.484	1.496	1.511	1.497	1.497	1.509	1.506	1.518	1.505	1.557	1.55	1.537	1.573	1.554	1.575	1.572	1.563	1.606	1.594	1.58	1.578
105	1.483	1.4	1.419	1.427	1.437	1.396	1.425	1.41	1.431	1.455	1.441	1.471	1.44	1.463	1.456	1.526	1.511	1.526	1.529	1.577	1.553	1.575	1.582	1.612	1.607	1.613	1.649	1.692	1.679	1.685	1.719	1.738	1.746	1.739	1.762	1.766	1.756	1.831	1.803	1.822	1.842	1.851	1.861	1.875	1.854	1.895	1.875	1.885	1.835
106	1.527	1.452	1.483	1.465	1.445	1.43	1.441	1.461	1.428	1.482	1.477	1.515	1.474	1.509	1.509	1.52	1.546	1.593	1.589	1.66	1.677	1.72	1.756	1.797	1.883	1.925	1.977	2.021	2.071	2.359	2.245	2.288	2.272	2.335	2.323	2.325	2.324	2.369	2.342	2.356	2.384	2.367	2.352	2.338	2.326	2.379	2.363	2.305	2.34
0	1.526	1.501	1.631	1.65	1.527	1.759	NaN	NaN	NaN	NaN	NaN	NaN	NaN	NaN	NaN	NaN	NaN	NaN	NaN	NaN	NaN	NaN	NaN	NaN	NaN	NaN	NaN	NaN	NaN	NaN	NaN	NaN	NaN	NaN	NaN	NaN	NaN	NaN	NaN	NaN	NaN	NaN	NaN	NaN	NaN	NaN	NaN	NaN	NaN
0	1.425	1.392	1.399	1.408	1.424	1.421	1.417	1.403	1.43	1.424	1.432	1.428	1.435	1.451	1.426	1.435	1.449	1.474	1.467	1.467	1.471	1.458	1.507	1.498	1.486	1.53	1.538	1.534	1.516	1.558	1.564	1.566	1.571	1.6	1.588	1.598	1.625	1.623	1.597	1.632	1.633	1.648	1.683	1.672	1.677	1.672	1.672	1.701	1.715
0	1.853	1.495	1.309	1.558	1.562	1.638	1.607	1.502	1.678	1.555	1.629	1.509	1.475	1.559	1.532	1.495	1.534	1.629	1.566	1.581	1.554	1.534	1.609	1.682	1.591	1.596	1.573	1.605	1.378	1.733	1.732	1.643	1.616	NaN	NaN	NaN	NaN	NaN	NaN	NaN	NaN	NaN	NaN	NaN	NaN	NaN	NaN	NaN	NaN
107	1.137	1.162	1.535	1.477	1.487	1.433	1.425	1.4	1.426	1.508	1.452	1.444	1.456	1.471	1.507	1.476	1.515	1.54	1.587	1.612	1.609	1.639	1.698	1.682	1.749	1.79	1.799	1.969	2.015	2.024	2.082	2.143	2.161	2.173	2.23	2.239	2.244	2.23	2.23	2.293	2.267	2.315	2.261	2.284	2.309	2.249	2.241	2.296	2.236
0	1.079	1.119	1.448	1.416	1.419	1.417	1.429	1.399	1.426	1.454	1.44	1.463	1.47	1.486	1.5	1.506	1.535	1.567	1.595	1.619	1.644	1.656	1.736	1.711	1.739	1.803	1.799	1.882	NaN	NaN	NaN	NaN	NaN	NaN	NaN	NaN	NaN	NaN	NaN	NaN	NaN	NaN	NaN	NaN	NaN	NaN	NaN	NaN	NaN
0	1.001	1.032	1.433	1.434	1.394	1.41	1.433	1.399	1.425	1.441	1.413	1.442	1.452	1.463	1.462	1.467	1.504	1.502	1.525	1.546	1.587	1.567	1.626	1.629	1.669	1.748	1.714	1.782	1.773	1.809	NaN	NaN	NaN	NaN	NaN	NaN	NaN	NaN	NaN	NaN	NaN	NaN	NaN	NaN	NaN	NaN	NaN	NaN	NaN
0	1.328	1.079	1.487	NaN	NaN	NaN	NaN	NaN	NaN	NaN	NaN	NaN	NaN	NaN	NaN	NaN	NaN	NaN	NaN	NaN	NaN	NaN	NaN	NaN	NaN	NaN	NaN	NaN	NaN	NaN	NaN	NaN	NaN	NaN	NaN	NaN	NaN	NaN	NaN	NaN	NaN	NaN	NaN	NaN	NaN	NaN	NaN	NaN	NaN
0	1.384	1.669	1.839	NaN	NaN	NaN	NaN	NaN	NaN	NaN	NaN	NaN	NaN	NaN	NaN	NaN	NaN	NaN	NaN	NaN	NaN	NaN	NaN	NaN	NaN	NaN	NaN	NaN	NaN	NaN	NaN	NaN	NaN	NaN	NaN	NaN	NaN	NaN	NaN	NaN	NaN	NaN	NaN	NaN	NaN	NaN	NaN	NaN	NaN
108	1.453	1.428	1.443	1.435	1.427	1.426	1.436	1.418	1.402	1.421	1.41	1.435	1.419	1.442	1.43	1.445	1.435	1.451	1.422	1.454	1.457	1.426	1.464	1.439	1.463	1.502	1.495	1.505	1.473	1.489	1.511	1.517	1.509	1.548	1.533	1.546	1.577	1.583	1.57	1.568	1.587	1.586	1.618	1.616	1.63	1.618	1.647	1.641	1.649
0	NaN	NaN	NaN	NaN	NaN	NaN	NaN	NaN	NaN	NaN	NaN	NaN	NaN	NaN	NaN	NaN	NaN	NaN	NaN	NaN	NaN	NaN	NaN	NaN	NaN	NaN	NaN	NaN	NaN	NaN	NaN	NaN	NaN	NaN	NaN	NaN	NaN	NaN	NaN	NaN	NaN	NaN	NaN	NaN	NaN	NaN	NaN	NaN	NaN
109	1.435	1.403	1.472	1.388	1.433	1.424	1.476	1.44	1.404	1.429	1.416	1.469	1.433	1.445	1.44	1.459	1.462	1.459	1.459	1.462	1.466	1.442	1.481	1.466	1.486	1.501	1.516	1.52	1.502	1.504	1.533	1.524	1.517	1.545	1.553	1.544	1.555	1.575	1.545	1.558	1.58	1.565	1.59	1.584	1.591	1.574	1.576	1.585	1.591
0	1.31	1.48	1.366	NaN	NaN	NaN	NaN	NaN	NaN	NaN	NaN	NaN	NaN	NaN	NaN	NaN	NaN	NaN	NaN	NaN	NaN	NaN	NaN	NaN	NaN	NaN	NaN	NaN	NaN	NaN	NaN	NaN	NaN	NaN	NaN	NaN	NaN	NaN	NaN	NaN	NaN	NaN	NaN	NaN	NaN	NaN	NaN	NaN	NaN
110	1.402	1.389	1.459	1.374	1.427	1.397	1.455	1.428	1.397	1.413	1.41	1.441	1.423	1.443	1.429	1.455	1.44	1.447	1.437	1.447	1.465	1.452	1.491	1.478	1.484	1.51	1.515	1.53	1.511	1.527	1.538	1.538	1.541	1.571	1.565	1.562	1.593	1.613	1.588	1.603	1.611	1.633	1.644	1.642	1.656	1.65	1.663	1.681	1.691
0	1.294	NaN	NaN	NaN	NaN	NaN	NaN	NaN	NaN	NaN	NaN	NaN	NaN	NaN	NaN	NaN	NaN	NaN	NaN	NaN	NaN	NaN	NaN	NaN	NaN	NaN	NaN	NaN	NaN	NaN	NaN	NaN	NaN	NaN	NaN	NaN	NaN	NaN	NaN	NaN	NaN	NaN	NaN	NaN	NaN	NaN	NaN	NaN	NaN
111	1.191	1.268	1.544	1.446	1.501	1.423	1.385	1.434	1.439	1.523	1.47	1.447	1.463	1.45	1.499	1.482	1.496	1.56	1.557	1.573	1.536	1.552	1.62	1.563	1.608	1.577	1.606	1.687	1.709	1.692	1.77	1.748	1.771	1.766	1.828	1.842	1.873	1.932	1.952	2.001	2.026	2.092	2.132	2.144	2.174	2.201	2.203	2.205	2.199
112	1.427	1.415	1.425	1.426	1.427	1.416	1.409	1.392	1.428	1.4	1.402	1.415	1.401	1.404	1.395	1.424	1.418	1.416	1.437	1.435	1.423	1.427	1.466	1.458	1.445	1.463	1.48	1.493	1.487	1.526	1.538	1.537	1.551	1.593	1.595	1.602	1.611	1.634	1.631	1.648	1.665	1.677	1.734	1.717	1.73	1.749	1.729	1.761	1.797
0	NaN	NaN	NaN	NaN	NaN	NaN	NaN	NaN	NaN	NaN	NaN	NaN	NaN	NaN	NaN	NaN	NaN	NaN	NaN	NaN	NaN	NaN	NaN	NaN	NaN	NaN	NaN	NaN	NaN	NaN	NaN	NaN	NaN	NaN	NaN	NaN	NaN	NaN	NaN	NaN	NaN	NaN	NaN	NaN	NaN	NaN	NaN	NaN	NaN
113	1.428	1.411	1.41	1.413	1.396	1.405	1.397	1.388	1.381	1.427	1.407	1.427	1.421	1.422	1.412	1.433	1.448	1.465	1.432	1.437	1.449	1.453	1.476	1.471	1.482	1.504	1.483	1.508	1.5	1.503	1.516	1.502	1.518	1.55	1.548	1.548	1.543	1.58	1.559	1.581	1.59	1.604	1.615	1.613	1.626	1.62	1.623	1.639	1.642
114	1.212	1.209	1.422	1.421	1.402	1.404	1.421	1.406	1.421	1.437	1.427	1.44	1.451	1.463	1.466	1.473	1.509	1.509	1.539	1.57	1.578	1.592	1.625	1.624	1.65	1.695	1.717	1.75	1.748	1.78	1.834	1.83	1.85	1.903	1.931	1.952	1.986	2.052	2.031	2.082	2.093	2.136	2.163	2.159	2.191	2.195	2.195	2.216	2.208
0	1.315	1.292	1.408	1.44	1.412	1.406	1.42	1.413	1.413	1.419	1.405	1.43	1.44	1.455	1.438	1.453	1.467	1.473	1.476	1.506	1.511	1.513	1.55	1.535	1.546	1.575	1.584	1.605	1.588	1.621	1.637	1.633	1.64	1.674	1.684	1.681	1.7	1.75	1.72	1.746	1.749	1.773	1.795	1.789	1.827	1.834	1.883	1.934	1.957
115	1.397	1.367	1.392	1.39	1.395	1.403	1.41	1.38	1.388	1.4	1.419	1.407	1.405	1.401	1.381	1.388	1.424	1.426	1.411	1.408	1.426	1.385	1.415	1.42	1.413	1.423	1.44	1.438	1.414	1.45	1.444	1.436	1.452	1.462	1.463	1.46	1.468	1.473	1.444	1.465	1.461	1.473	1.484	1.479	1.479	1.472	1.461	1.485	1.493
0	1.407	1.405	1.508	1.345	1.484	1.391	1.493	1.436	1.383	1.407	1.417	1.423	1.422	1.447	1.435	1.456	1.448	1.439	1.435	1.462	1.46	1.434	1.488	1.448	1.457	1.497	1.504	1.517	1.485	1.499	1.531	1.531	1.516	1.542	1.542	1.557	1.576	1.584	1.556	1.578	1.588	1.584	1.607	1.601	1.613	1.63	1.619	1.634	1.641
116	1.426	1.408	1.41	1.39	1.411	1.396	1.426	1.403	1.384	1.423	1.403	1.437	1.414	1.416	1.42	1.436	1.445	1.46	1.439	1.447	1.462	1.454	1.479	1.481	1.483	1.528	1.511	1.538	1.524	1.532	1.559	1.549	1.549	1.606	1.612	1.613	1.613	1.669	1.646	1.672	1.688	1.702	1.72	1.727	1.742	1.754	1.753	1.79	1.81
117	1.398	1.4	1.408	1.405	1.425	1.41	1.41	1.401	1.419	1.412	1.4	1.427	1.402	1.44	1.417	1.434	1.428	1.452	1.438	1.454	1.444	1.444	1.476	1.477	1.472	1.494	1.505	1.507	1.491	1.521	1.526	1.53	1.535	1.565	1.554	1.544	1.566	1.573	1.555	1.578	1.57	1.592	1.619	1.603	1.614	1.615	1.604	1.616	1.646
0	1.446	1.43	NaN	NaN	NaN	NaN	NaN	NaN	NaN	NaN	NaN	NaN	NaN	NaN	NaN	NaN	NaN	NaN	NaN	NaN	NaN	NaN	NaN	NaN	NaN	NaN	NaN	NaN	NaN	NaN	NaN	NaN	NaN	NaN	NaN	NaN	NaN	NaN	NaN	NaN	NaN	NaN	NaN	NaN	NaN	NaN	NaN	NaN	NaN
118	1.374	1.387	1.389	1.388	1.441	1.414	1.389	1.388	1.4	1.419	1.407	1.409	1.406	1.422	1.388	1.403	1.411	1.448	1.405	1.42	1.416	1.41	1.418	1.425	1.404	1.429	1.435	1.452	1.42	1.445	1.461	1.452	1.457	1.483	1.467	1.459	1.482	1.482	1.464	1.494	1.479	1.499	1.531	1.503	1.522	1.524	1.491	1.531	1.528
0	1.433	1.425	1.562	1.318	1.522	1.406	1.524	1.455	1.366	1.435	1.439	1.442	1.431	1.442	1.447	1.462	1.454	1.453	1.454	1.464	1.473	1.469	1.484	1.476	1.473	1.521	1.528	1.531	1.528	1.549	1.585	1.576	1.581	1.605	1.616	1.635	1.645	1.675	1.65	1.685	1.682	1.703	1.733	1.716	1.725	1.73	1.725	1.741	1.761
0	1.274	1.284	1.405	1.439	1.423	1.408	1.439	1.417	1.41	1.417	1.397	1.403	1.419	1.443	1.426	1.417	1.437	1.421	1.427	1.441	1.446	1.452	1.457	1.427	1.44	1.47	1.479	1.487	1.455	1.476	1.485	1.488	1.479	1.519	1.507	1.511	1.519	1.553	1.525	1.517	1.52	1.539	1.554	1.536	1.539	1.542	1.549	1.552	1.548
119	1.389	1.392	1.405	1.396	1.441	1.402	1.397	1.398	1.404	1.426	1.417	1.419	1.4	1.439	1.414	1.415	1.429	1.444	1.428	1.442	1.442	1.444	1.446	1.434	1.457	1.473	1.469	1.494	1.463	1.496	1.515	1.505	1.496	1.526	1.521	1.521	1.537	1.558	1.527	1.569	1.544	1.555	1.573	1.569	1.591	1.583	1.603	1.622	1.639
120	1.442	1.461	1.49	1.483	1.517	1.476	1.451	1.431	1.485	1.466	1.491	1.512	1.467	1.48	1.432	1.486	1.46	1.499	1.497	1.517	1.486	1.487	1.513	1.514	1.504	1.538	1.529	1.54	1.553	1.568	1.577	1.575	1.582	1.634	1.609	1.638	1.638	1.655	1.663	1.689	1.696	1.72	1.744	1.727	1.752	1.756	1.739	1.779	1.82
0	1.392	1.406	1.465	1.464	1.444	1.418	1.406	1.437	1.44	1.43	1.448	1.483	1.43	1.443	1.444	1.469	1.457	1.492	1.486	1.508	1.486	1.473	1.524	1.506	1.513	1.528	1.559	1.572	1.584	1.595	1.607	1.623	1.641	1.671	1.687	1.688	1.696	1.737	1.703	1.745	1.775	1.775	1.8	1.807	1.836	1.853	1.847	1.877	1.904
121	1.469	1.421	1.433	1.431	1.431	1.421	1.423	1.384	1.4	1.461	1.415	1.459	1.449	1.42	1.431	1.446	1.439	1.465	1.458	1.424	1.454	1.445	1.45	1.441	1.44	1.477	1.466	1.475	1.481	1.492	1.498	1.471	1.504	1.53	1.532	1.526	1.513	1.571	1.514	1.536	1.523	1.554	1.571	1.556	1.552	1.574	1.554	1.571	1.561
0	1.337	1.341	1.383	1.422	1.429	1.403	1.419	1.436	1.409	1.406	1.394	1.401	1.423	1.425	1.429	1.42	1.436	1.422	1.44	1.448	1.453	1.448	1.452	1.429	1.446	1.47	1.482	1.498	1.459	1.48	1.498	1.497	1.489	1.531	1.511	1.516	1.536	1.555	1.528	1.527	1.532	1.559	1.553	1.539	1.565	1.556	1.548	1.559	1.552
122	1.461	1.431	1.485	1.389	1.467	1.411	1.465	1.423	1.392	1.45	1.417	1.454	1.45	1.434	1.452	1.469	1.454	1.471	1.482	1.468	1.495	1.486	1.491	1.488	1.493	1.524	1.537	1.542	1.543	1.557	1.562	1.551	1.579	1.619	1.61	1.599	1.638	1.65	1.603	1.642	1.635	1.646	1.669	1.659	1.659	1.662	1.649	1.672	1.665
0	1.374	1.383	1.463	1.47	1.425	1.426	1.407	1.467	1.444	1.449	1.428	1.455	1.43	1.436	1.456	1.446	1.464	1.453	1.465	1.466	1.455	1.457	1.485	1.456	1.464	1.472	1.511	1.526	1.5	1.531	1.536	1.519	1.52	1.559	1.551	1.571	1.582	1.607	1.577	1.566	1.572	1.608	1.597	1.587	1.603	1.618	1.605	1.616	1.611
0	1.381	1.392	1.487	1.504	1.479	1.511	1.466	1.484	1.47	1.473	1.458	1.485	1.506	1.484	1.494	1.464	1.511	1.469	1.533	1.51	1.551	1.534	1.537	1.516	1.536	1.574	1.583	1.614	1.558	1.592	1.634	1.599	1.59	1.665	1.619	1.686	1.692	1.746	1.71	1.669	1.698	1.75	1.742	1.721	1.77	1.744	1.739	1.796	1.757
0	1.39	1.396	1.465	1.478	1.413	1.4	1.388	1.497	1.421	1.435	1.442	1.445	1.416	1.412	1.447	1.454	1.46	1.46	1.477	1.478	1.45	1.445	1.475	1.466	1.449	1.455	1.496	1.495	1.479	1.507	1.49	1.473	1.491	1.516	1.531	1.526	1.523	1.565	1.529	1.537	1.548	1.557	1.573	1.545	1.548	1.579	1.582	1.58	1.589
123	1.361	1.382	1.407	1.401	1.407	1.385	1.373	1.378	1.383	1.387	1.393	1.425	1.391	1.428	1.378	1.413	1.403	1.438	1.425	1.435	1.436	1.438	1.458	1.458	1.476	1.489	1.507	1.522	1.523	1.549	1.561	1.563	1.58	1.612	1.622	1.637	1.644	1.675	1.654	1.7	1.711	1.73	1.774	1.766	1.79	1.815	1.808	1.843	1.866
0	1.445	1.466	1.433	1.493	1.527	1.473	1.487	1.549	1.465	1.446	1.466	1.441	1.509	1.489	1.498	1.473	1.512	1.472	1.509	1.504	1.509	1.507	1.517	1.459	1.519	1.525	1.571	1.587	1.515	1.54	1.57	1.545	1.538	1.596	1.565	1.594	1.624	1.647	1.595	1.605	1.605	1.649	1.644	1.618	1.64	1.639	1.662	1.672	1.619
124	1.397	1.402	1.425	1.357	1.457	1.37	1.454	1.445	1.382	1.397	1.419	1.413	1.428	1.45	1.442	1.455	1.462	1.463	1.46	1.469	1.464	1.465	1.493	1.476	1.479	1.514	1.53	1.556	1.537	1.56	1.583	1.613	1.601	1.642	1.654	1.673	1.705	1.72	1.704	1.759	1.751	1.789	1.811	1.805	1.82	1.837	1.846	1.878	1.893
0	1.478	1.448	1.619	1.292	1.595	1.402	1.553	1.452	1.384	1.435	1.446	1.428	1.454	1.462	1.478	1.491	1.49	1.517	1.509	1.543	1.566	1.545	1.583	1.581	1.559	1.629	1.641	1.657	1.634	1.694	1.726	1.706	1.76	1.771	1.78	1.798	1.826	1.86	1.809	1.877	1.894	1.9	1.956	1.918	1.944	1.952	1.944	1.993	1.979
0	1.365	1.38	1.406	1.392	1.393	1.376	1.363	1.397	1.382	1.389	1.387	1.424	1.392	1.412	1.401	1.42	1.415	1.449	1.436	1.448	1.442	1.444	1.466	1.468	1.477	1.498	1.512	1.517	1.51	1.524	1.533	1.528	1.541	1.568	1.577	1.559	1.576	1.608	1.578	1.596	1.594	1.605	1.626	1.623	1.633	1.648	1.633	1.639	1.666
125	1.396	1.408	1.525	1.304	1.503	1.373	1.494	1.441	1.362	1.39	1.415	1.403	1.418	1.425	1.431	1.445	1.445	1.439	1.44	1.469	1.477	1.473	1.501	1.488	1.492	1.508	1.532	1.547	1.514	1.538	1.553	1.573	1.564	1.6	1.6	1.619	1.625	1.654	1.642	1.676	1.684	1.704	1.744	1.737	1.752	1.766	1.759	1.793	1.832
126	1.473	1.437	1.474	1.398	1.483	1.434	1.451	1.426	1.413	1.445	1.424	1.468	1.461	1.459	1.468	1.487	1.495	1.511	1.536	1.53	1.564	1.568	1.58	1.586	1.59	1.655	1.658	1.677	1.698	1.717	1.74	1.768	1.851	1.936	1.977	2.016	2.074	2.136	2.113	2.172	2.169	2.2	2.22	2.202	2.228	2.238	2.215	2.24	2.236
0	1.476	1.45	1.511	1.493	1.498	1.489	1.473	1.478	1.499	1.502	1.455	1.489	1.484	1.484	1.523	1.488	1.549	1.495	1.568	1.548	1.567	1.603	1.559	1.567	1.62	1.624	1.709	1.736	1.653	1.738	1.766	1.727	1.716	1.816	1.792	1.874	1.863	1.98	1.923	1.872	1.891	1.931	1.926	1.936	1.96	1.961	1.936	2.022	1.933
0	1.506	1.452	1.559	1.543	1.5	1.497	1.487	1.534	1.52	1.551	1.513	1.54	1.549	1.549	1.581	1.543	1.593	1.552	1.629	1.609	1.628	1.613	1.611	1.621	1.61	1.635	1.698	1.742	1.69	1.745	1.748	1.716	1.744	1.792	1.806	1.831	1.846	1.905	1.858	1.85	1.858	1.919	1.881	1.873	1.921	1.932	1.916	1.935	1.913
0	1.484	1.454	1.492	1.502	1.478	1.479	1.482	1.494	1.486	1.496	1.461	1.483	1.503	1.498	1.525	1.476	1.511	1.519	1.551	1.532	1.58	1.59	1.597	1.546	1.618	1.629	1.652	1.716	1.666	1.735	1.737	1.734	1.739	1.8	1.802	1.844	1.857	1.956	1.9	1.872	1.891	1.965	1.951	1.954	1.992	1.981	1.993	2.031	2.003
0	1.453	1.425	1.43	1.441	1.477	1.406	1.469	1.473	1.428	1.41	1.443	1.449	1.454	1.464	1.462	1.476	1.475	1.487	1.491	1.51	1.504	1.504	1.529	1.501	1.511	1.554	1.572	1.59	1.546	1.56	1.599	1.593	1.604	1.635	1.627	1.635	1.644	1.667	1.636	1.671	1.66	1.682	1.691	1.691	1.702	1.704	1.716	1.717	1.73
0	1.459	1.428	1.419	1.456	1.457	1.408	1.442	1.454	1.448	1.425	1.436	1.449	1.447	1.465	1.458	1.466	1.471	1.487	1.493	1.508	1.504	1.512	1.533	1.499	1.515	1.553	1.558	1.589	1.556	1.569	1.599	1.599	1.6	1.64	1.627	1.636	1.653	1.694	1.652	1.673	1.664	1.702	1.714	1.711	1.721	1.736	1.732	1.739	1.754
0	1.474	1.471	1.511	1.557	1.489	1.502	1.483	1.567	1.51	1.528	1.514	1.524	1.497	1.541	1.553	1.547	1.587	1.601	1.609	1.611	1.594	1.622	1.627	1.611	1.63	1.649	1.702	NaN	NaN	NaN	NaN	NaN	NaN	NaN	NaN	NaN	NaN	NaN	NaN	NaN	NaN	NaN	NaN	NaN	NaN	NaN	NaN	NaN	NaN
127	1.431	1.435	1.473	1.492	1.446	1.435	1.438	1.493	1.457	1.462	1.483	1.499	1.461	1.452	1.477	1.48	1.486	1.513	1.502	1.508	1.488	1.483	1.515	1.532	1.501	1.536	1.555	1.591	1.557	1.595	1.567	1.574	1.591	1.598	1.643	1.61	1.625	1.65	1.634	1.638	1.64	1.677	1.672	1.642	1.687	1.678	1.69	1.689	1.72
0	1.439	1.416	1.449	1.457	1.429	1.43	1.442	1.451	1.449	1.449	1.452	1.463	1.452	1.461	1.449	1.463	1.464	1.492	1.484	1.483	1.487	1.501	1.513	1.51	1.521	1.543	1.551	1.565	1.538	1.565	1.563	1.561	1.567	1.582	1.585	1.587	1.595	1.634	1.613	1.637	1.626	1.645	1.667	1.658	1.696	1.696	1.707	1.716	1.731
128	1.454	1.456	1.481	1.497	1.467	1.448	1.448	1.477	1.448	1.461	1.469	1.492	1.447	1.479	1.476	1.482	1.487	1.497	1.496	1.511	1.496	1.482	1.511	1.492	1.479	1.524	1.534	1.564	1.524	1.556	1.541	1.535	1.549	1.551	1.607	1.585	1.585	1.612	1.608	1.608	1.602	1.619	1.645	1.619	1.664	1.653	1.672	1.669	1.692
0	1.498	1.501	1.513	1.518	1.542	1.494	1.506	1.475	1.541	1.492	1.442	1.497	1.539	1.526	1.515	1.549	1.515	1.552	1.55	1.562	1.571	1.543	1.6	1.549	1.573	1.611	NaN	NaN	NaN	NaN	NaN	NaN	NaN	NaN	NaN	NaN	NaN	NaN	NaN	NaN	NaN	NaN	NaN	NaN	NaN	NaN	NaN	NaN	NaN
0	1.548	1.533	1.529	1.632	1.658	1.376	1.298	1.458	1.358	1.464	1.481	1.446	1.433	1.429	1.461	1.437	1.447	1.386	1.429	1.443	1.413	1.363	1.462	1.32	1.43	1.436	1.397	1.505	1.597	1.477	1.491	1.478	1.552	1.474	1.556	1.586	1.446	1.538	1.484	1.676	1.53	1.77	1.571	1.607	1.579	1.619	1.54	1.616	1.609
0	1.439	1.367	1.401	1.42	1.406	1.376	1.4	1.387	1.402	1.39	1.375	1.417	1.389	1.408	1.399	1.417	1.402	1.421	1.422	1.423	1.409	1.419	1.436	1.418	1.401	1.433	1.436	1.454	1.422	1.434	1.455	1.444	1.451	1.474	1.457	1.453	1.467	1.488	1.453	1.485	1.47	1.492	1.509	1.496	1.498	1.521	1.505	1.499	1.506
0	1.448	1.432	1.464	1.452	1.44	1.441	1.435	1.437	1.443	1.426	1.435	1.46	1.428	1.444	1.452	1.449	1.437	1.478	1.454	1.454	1.455	1.459	1.464	1.464	1.444	1.482	1.482	1.508	1.469	1.507	1.492	1.49	1.499	1.5	1.511	1.501	1.509	1.526	1.507	1.513	1.522	1.533	1.533	1.521	1.545	1.53	1.538	1.542	1.549
129	1.428	1.414	1.414	1.429	1.413	1.412	1.423	1.414	1.419	1.436	1.43	1.467	1.458	1.482	1.484	1.509	1.526	1.581	1.575	1.602	1.621	1.644	1.693	1.712	1.722	1.801	1.868	1.944	1.965	2.041	2.087	2.1	2.129	2.178	2.199	2.197	2.217	2.239	2.212	2.225	2.209	2.223	2.231	2.188	2.221	2.216	2.199	2.207	2.209
0	1.544	1.52	1.491	1.547	1.518	1.516	1.489	1.495	1.565	1.531	1.477	1.526	1.56	1.566	1.55	1.568	1.57	1.6	1.585	1.589	1.633	1.622	1.64	1.621	1.656	1.679	1.668	1.687	1.652	1.697	1.686	1.707	1.716	1.708	1.729	1.746	1.734	1.782	1.73	1.781	1.748	1.791	1.795	1.803	1.821	1.828	1.802	1.843	1.838
130	1.432	1.415	1.419	1.422	1.411	1.409	1.419	1.418	1.423	1.438	1.437	1.474	1.459	1.484	1.5	1.519	1.554	1.597	1.6	1.641	1.681	1.728	1.796	1.846	1.905	1.993	2.046	2.104	2.108	2.16	2.201	2.189	2.205	2.233	2.219	2.21	2.224	2.245	2.18	2.201	2.209	2.196	2.233	2.199	2.211	2.212	2.182	2.195	2.214
0	1.428	1.378	1.403	1.408	1.405	1.383	1.402	1.387	1.407	1.401	1.385	1.415	1.387	1.405	1.39	1.407	1.402	1.419	1.415	1.42	1.409	1.415	1.432	1.426	1.427	1.45	1.45	1.461	1.422	1.477	1.454	1.444	1.442	1.468	1.466	1.45	1.456	1.476	1.458	1.467	1.457	1.479	1.494	1.479	1.492	1.496	1.485	1.486	1.505
131	1.416	1.425	1.405	1.413	1.428	1.406	1.41	1.419	1.424	1.417	1.39	1.422	1.438	1.429	1.425	1.444	1.442	1.476	1.45	1.461	1.477	1.475	1.5	1.483	1.5	1.52	1.516	1.55	1.517	1.534	1.55	1.566	1.554	1.569	1.583	1.589	1.597	1.625	1.603	1.631	1.63	1.645	1.66	1.661	1.664	1.68	1.659	1.679	1.686
132	1.44	1.418	1.403	1.421	1.422	1.421	1.409	1.402	1.432	1.433	1.392	1.431	1.432	1.439	1.43	1.45	1.445	1.461	1.464	1.463	1.48	1.466	1.5	1.479	1.492	1.514	1.512	1.542	1.513	1.535	1.542	1.557	1.566	1.565	1.579	1.59	1.594	1.615	1.588	1.623	1.612	1.644	1.666	1.656	1.666	1.676	1.663	1.681	1.674
133	1.427	1.417	1.411	1.423	1.42	1.409	1.417	1.419	1.41	1.423	1.409	1.431	1.426	1.426	1.424	1.436	1.426	1.461	1.447	1.443	1.449	1.45	1.476	1.476	1.474	1.509	1.509	1.549	1.516	1.547	1.569	1.579	1.592	1.617	1.635	1.63	1.64	1.672	1.654	1.673	1.677	1.704	1.726	1.71	1.74	1.749	1.745	1.767	1.794
0	1.426	1.417	1.415	1.416	1.426	1.411	1.43	1.424	1.42	1.428	1.424	1.455	1.437	1.434	1.448	1.454	1.45	1.476	1.484	1.483	1.5	1.498	1.506	1.522	1.536	1.561	1.56	1.583	1.589	1.598	1.62	1.63	1.657	1.692	1.692	1.698	1.714	1.759	1.725	1.763	1.777	1.794	1.829	1.828	1.852	1.877	1.866	1.897	1.905
134	1.417	1.426	1.403	1.419	1.421	1.41	1.434	1.4	1.436	1.442	1.446	1.47	1.461	1.462	1.469	1.492	1.471	1.534	1.529	1.556	1.535	1.57	1.584	1.6	1.615	1.633	1.663	1.68	1.675	1.7	1.751	1.748	1.777	1.811	1.839	1.845	1.86	1.91	1.891	1.927	1.94	1.967	2.012	1.998	2.048	2.068	2.096	2.135	2.154
135	1.455	1.434	1.429	1.44	1.437	1.429	1.446	1.426	1.454	1.458	1.464	1.495	1.463	1.512	1.506	1.534	1.551	1.594	1.579	1.599	1.635	1.646	1.693	1.653	1.683	1.734	1.737	1.772	1.761	1.78	1.813	1.801	1.82	1.843	1.839	1.858	1.892	1.947	1.928	1.983	2.017	2.053	2.07	2.077	2.09	2.115	2.099	2.111	2.127
136	1.401	1.438	1.378	1.384	1.415	1.393	1.407	1.406	1.387	1.425	1.389	1.437	1.43	1.41	1.418	1.414	1.384	1.428	1.409	1.408	1.401	1.39	1.417	1.39	1.407	1.426	1.406	1.407	1.403	1.409	1.422	1.407	1.433	1.445	1.433	1.428	1.437	1.45	1.412	1.435	1.44	1.464	1.455	1.446	1.472	1.465	1.461	1.482	1.479
0	1.426	1.436	1.401	1.412	1.423	1.414	1.43	1.421	1.421	1.451	1.439	1.475	1.482	1.488	1.496	1.535	1.539	1.604	1.62	1.662	1.685	1.725	1.839	1.433	1.458	1.417	1.402	1.424	1.416	NaN	NaN	NaN	NaN	NaN	NaN	NaN	NaN	NaN	NaN	NaN	NaN	NaN	NaN	NaN	NaN	NaN	NaN	NaN	NaN
137	1.484	1.443	1.444	1.432	1.441	1.438	1.456	1.424	1.438	1.456	1.472	1.478	1.462	1.516	1.48	1.499	1.539	1.576	1.552	1.605	1.605	1.608	1.664	1.643	1.658	1.7	1.71	1.739	1.748	1.767	1.795	1.795	1.804	1.804	1.833	1.852	1.86	1.891	1.866	1.914	1.902	1.925	1.942	1.948	1.982	2.015	2.036	2.064	2.097
138	1.43	1.434	1.427	1.415	1.412	1.411	1.429	1.441	1.417	1.444	1.411	1.453	1.442	1.454	1.444	1.472	1.474	1.486	1.481	1.494	1.508	1.504	1.537	1.537	1.533	1.554	1.563	1.594	1.584	1.606	1.616	1.628	1.641	1.68	1.668	1.708	1.712	1.731	1.721	1.76	1.752	1.792	1.804	1.816	1.843	1.839	1.864	1.882	1.915
0	1.409	1.428	1.396	1.41	1.423	1.416	1.433	1.427	1.422	1.451	1.443	1.476	1.466	1.464	1.47	1.493	1.477	1.533	1.52	1.531	1.538	1.542	1.582	1.571	1.588	1.618	1.623	1.64	1.646	1.656	1.682	1.68	1.715	1.747	1.738	1.735	1.758	1.812	1.759	1.803	1.815	1.841	1.859	1.843	1.87	1.885	1.88	1.896	1.912
0	1.44	1.411	1.453	1.369	1.343	1.377	1.375	1.386	1.33	1.422	1.384	1.415	1.392	1.398	1.393	1.4	1.429	1.425	1.414	1.394	1.462	1.378	1.416	1.43	1.435	1.481	1.561	1.417	1.361	1.397	1.456	1.481	1.534	1.484	1.584	1.578	1.515	1.412	1.525	1.748	1.451	1.787	1.489	1.377	1.571	1.555	1.453	1.602	1.593
0	1.411	1.428	1.394	1.407	1.413	1.405	1.432	1.406	1.412	1.419	1.408	1.442	1.422	1.417	1.424	1.433	1.431	1.469	1.445	1.456	1.455	1.463	1.477	1.469	1.476	1.506	1.506	1.507	1.513	1.514	1.536	1.532	1.546	1.568	1.578	1.575	1.584	1.626	1.59	1.627	1.638	1.667	1.689	1.672	1.69	1.717	1.716	1.737	1.746
139	1.428	1.435	1.42	1.408	1.419	1.406	1.439	1.422	1.407	1.441	1.418	1.45	1.434	1.452	1.443	1.442	1.453	1.467	1.468	1.485	1.482	1.479	1.519	1.512	1.526	1.549	1.558	1.574	1.568	1.577	1.598	1.589	1.605	1.623	1.617	1.632	1.626	1.658	1.636	1.664	1.649	1.676	1.7	1.685	1.696	1.699	1.686	1.7	1.711
140	1.467	1.495	1.473	1.451	1.471	1.446	1.508	1.478	1.452	1.489	1.463	1.506	1.482	1.502	1.491	1.482	1.497	1.524	1.508	1.535	1.521	1.549	1.561	1.563	1.568	1.601	1.585	1.628	1.629	1.627	1.648	1.643	1.658	1.679	1.665	1.709	1.717	1.748	1.728	1.773	1.754	1.772	1.817	1.798	1.795	1.793	1.809	1.805	1.838
141	1.439	1.473	1.475	1.421	1.453	1.454	1.48	1.476	1.452	1.513	1.47	1.499	1.49	1.464	1.461	1.483	1.495	1.496	1.49	1.528	1.511	1.514	1.513	1.506	1.53	1.552	1.549	1.572	1.538	1.554	1.565	1.569	1.575	1.581	1.573	1.604	1.609	1.615	1.608	1.617	1.621	1.629	1.655	1.633	1.635	1.645	1.627	1.653	1.665
0	1.168	NaN	NaN	NaN	NaN	NaN	NaN	NaN	NaN	NaN	NaN	NaN	NaN	NaN	NaN	NaN	NaN	NaN	NaN	NaN	NaN	NaN	NaN	NaN	NaN	NaN	NaN	NaN	NaN	NaN	NaN	NaN	NaN	NaN	NaN	NaN	NaN	NaN	NaN	NaN	NaN	NaN	NaN	NaN	NaN	NaN	NaN	NaN	NaN
0	1.45	1.442	1.429	1.441	1.441	1.44	1.453	1.434	1.446	1.446	1.454	1.477	1.463	1.467	1.461	1.482	1.501	1.498	1.503	1.511	1.508	1.529	1.558	1.537	1.543	1.57	1.572	1.584	1.58	1.6	1.62	1.616	1.624	1.651	1.649	1.656	1.664	1.7	1.682	1.712	1.708	1.735	1.746	1.748	1.768	1.789	1.782	1.808	1.83
142	1.349	1.342	1.365	1.422	1.373	1.36	1.396	1.36	1.39	1.4	1.403	1.432	1.43	1.395	1.407	1.417	1.439	1.45	1.453	1.467	1.476	1.474	1.504	1.492	1.489	1.534	1.523	1.538	1.552	1.569	1.575	1.571	1.592	1.61	1.623	1.624	1.656	1.658	1.648	1.685	1.685	1.716	1.737	1.725	1.757	1.759	1.751	1.782	1.803
143	1.435	1.419	1.42	1.417	1.421	1.412	1.433	1.411	1.413	1.428	1.429	1.445	1.432	1.446	1.445	1.466	1.458	1.483	1.487	1.505	1.508	1.511	1.543	1.527	1.552	1.578	1.586	1.616	1.609	1.636	1.669	1.669	1.704	1.724	1.76	1.813	1.883	1.967	1.99	2.08	2.122	2.177	2.245	2.229	2.266	2.278	2.268	2.277	2.273
144	1.308	1.295	1.353	1.413	1.35	1.328	1.393	1.34	1.383	1.378	1.408	1.413	1.421	1.377	1.381	1.41	1.439	1.429	1.426	1.44	1.454	1.456	1.488	1.466	1.471	1.506	1.487	1.533	1.534	1.546	1.545	1.544	1.564	1.576	1.575	1.599	1.608	1.621	1.602	1.623	1.624	1.637	1.649	1.639	1.661	1.663	1.652	1.668	1.674
0	1.452	1.445	1.436	1.461	1.447	1.443	1.466	1.442	1.444	1.454	1.459	1.487	1.469	1.465	1.462	1.471	1.474	1.514	1.49	1.503	1.506	1.517	1.548	1.516	1.53	1.557	1.556	1.576	1.564	1.58	1.599	1.597	1.601	1.629	1.624	1.643	1.647	1.68	1.656	1.698	1.684	1.716	1.755	1.743	1.764	1.788	1.798	1.818	1.845
145	1.449	1.426	1.425	1.432	1.431	1.416	1.439	1.426	1.413	1.43	1.428	1.437	1.43	1.459	1.434	1.445	1.457	1.492	1.48	1.501	1.502	1.513	1.547	1.545	1.557	1.584	1.593	1.62	1.613	1.655	1.673	1.685	1.7	1.768	1.813	1.865	1.93	2.025	2.047	2.14	2.156	2.229	2.278	2.246	2.27	2.269	2.268	2.3	2.307
146	1.575	1.603	1.501	1.606	1.568	1.568	1.616	1.56	1.531	1.586	1.578	1.642	1.604	1.63	1.651	1.686	1.729	1.743	1.754	1.776	1.769	1.853	1.885	1.905	1.898	1.968	2.006	2.084	2.064	2.088	2.129	2.159	2.128	2.188	2.185	2.152	2.174	2.211	2.178	2.218	2.195	2.191	2.195	2.184	2.219	2.199	2.196	2.204	2.203
147	1.602	1.594	1.551	1.581	1.594	1.592	1.624	1.578	1.578	1.631	1.588	1.609	1.59	1.623	1.646	1.642	1.691	1.688	1.756	1.768	1.736	1.821	1.851	1.881	1.843	1.938	1.98	2.069	2.024	2.073	2.114	2.116	2.132	2.176	2.172	2.179	2.174	2.202	2.157	2.192	2.161	2.192	2.205	2.196	2.206	2.223	2.174	2.19	2.208
0	1.41	1.403	1.4	1.415	NaN	NaN	NaN	NaN	NaN	NaN	NaN	NaN	NaN	NaN	NaN	NaN	NaN	NaN	NaN	NaN	NaN	NaN	NaN	NaN	NaN	NaN	NaN	NaN	NaN	NaN	NaN	NaN	NaN	NaN	NaN	NaN	NaN	NaN	NaN	NaN	NaN	NaN	NaN	NaN	NaN	NaN	NaN	NaN	NaN
0	1.538	1.503	1.531	1.544	1.55	1.577	1.57	1.553	1.515	1.536	1.533	1.572	1.597	1.541	1.515	1.57	1.521	1.571	1.526	1.569	1.535	1.523	1.575	1.518	1.55	1.545	1.587	1.61	1.545	1.555	1.536	1.558	1.529	1.545	1.543	1.535	1.557	1.56	1.527	1.569	1.557	1.539	1.582	1.544	1.564	1.567	1.552	1.558	1.555
148	1.442	1.423	1.413	1.44	1.426	1.434	1.433	1.398	1.42	1.432	1.446	1.457	1.432	1.458	1.445	1.458	1.47	1.485	1.479	1.481	1.476	1.519	1.524	1.494	1.533	1.555	1.574	1.564	1.55	1.592	1.599	1.588	1.582	1.618	1.65	1.62	1.639	1.687	1.638	1.659	1.677	1.671	1.729	1.706	1.722	1.711	1.711	1.744	1.751
149	1.454	1.408	1.409	1.443	1.428	1.411	1.434	1.416	1.425	1.437	1.421	1.454	1.435	1.454	1.437	1.434	1.458	1.45	1.448	1.463	1.457	1.495	1.496	1.477	1.495	1.54	1.527	1.551	1.521	1.565	1.589	1.568	1.567	1.601	1.607	1.603	1.629	1.659	1.625	1.653	1.658	1.676	1.703	1.683	1.712	1.707	1.722	1.731	1.74
0	1.417	1.404	1.391	1.425	1.4	1.401	1.41	1.402	1.399	1.412	1.414	1.418	1.404	1.408	1.399	1.403	1.402	1.422	1.402	1.407	1.402	1.407	1.426	1.41	1.41	1.427	1.427	1.423	1.415	1.427	1.429	1.427	1.421	1.446	1.443	1.426	1.44	1.455	1.423	1.443	1.439	1.451	1.461	1.444	1.456	1.446	1.441	1.446	1.453
150	1.452	1.425	1.431	1.443	1.439	1.434	1.447	1.422	1.443	1.446	1.435	1.464	1.422	1.451	1.455	1.463	1.472	1.497	1.47	1.472	1.495	1.495	1.525	1.509	1.529	1.54	1.552	1.589	1.57	1.586	1.609	1.62	1.621	1.634	1.644	1.658	1.672	1.694	1.676	1.704	1.697	1.72	1.735	1.722	1.755	1.752	1.747	1.766	1.77
151	1.408	1.388	1.385	1.409	1.401	1.393	1.411	1.396	1.418	1.415	1.398	1.426	1.414	1.431	1.427	1.436	1.437	1.446	1.442	1.464	1.466	1.458	1.493	1.484	1.488	1.514	1.523	1.541	1.532	1.547	1.571	1.58	1.58	1.605	1.606	1.606	1.636	1.649	1.633	1.667	1.658	1.68	1.697	1.695	1.718	1.728	1.727	1.751	1.744
152	1.411	1.394	1.391	1.399	1.399	1.394	1.401	1.412	1.408	1.424	1.413	1.435	1.433	1.449	1.446	1.46	1.473	1.482	1.483	1.508	1.515	1.509	1.551	1.549	1.561	1.588	1.605	1.639	1.62	1.658	1.669	1.688	1.698	1.724	1.717	1.736	1.771	1.793	1.772	1.803	1.806	1.832	1.871	1.873	1.887	1.906	1.9	1.924	1.941
0	1.306	1.164	1.276	1.402	1.222	1.241	1.396	1.281	1.383	1.378	1.486	1.448	1.5	1.38	1.364	1.486	1.49	1.409	1.452	1.556	1.515	1.476	1.607	1.577	1.603	1.644	1.691	1.694	1.809	1.87	1.771	1.816	1.87	NaN	NaN	NaN	NaN	NaN	NaN	NaN	NaN	NaN	NaN	NaN	NaN	NaN	NaN	NaN	NaN
0	1.827	1.797	1.803	1.828	1.816	1.79	1.837	1.829	1.825	1.856	1.824	1.865	1.857	1.874	1.858	1.874	1.909	1.909	1.874	1.892	1.914	1.917	1.939	1.917	1.922	1.969	1.97	1.99	1.95	1.96	1.924	1.705	1.878	2.081	1.842	2.237	1.895	2.089	1.99	1.849	1.805	1.982	2.241	1.511	2.019	2.176	1.896	1.794	2.092
153	1.421	1.402	1.408	1.406	1.406	1.394	1.402	1.392	1.412	1.416	1.396	1.423	1.409	1.418	1.418	1.416	1.44	1.459	1.431	1.475	1.465	1.466	1.503	1.499	1.504	1.533	1.559	1.584	1.561	1.613	1.632	1.643	1.672	1.713	1.702	1.715	1.74	1.775	1.754	1.803	1.79	1.825	1.843	1.842	1.864	1.897	1.89	1.897	1.929
154	1.436	1.394	1.409	1.392	1.412	1.395	1.407	1.406	1.401	1.422	1.399	1.427	1.401	1.417	1.424	1.43	1.446	1.465	1.452	1.466	1.475	1.495	1.527	1.525	1.514	1.572	1.578	1.599	1.585	1.612	1.65	1.637	1.647	1.674	1.671	1.691	1.714	1.722	1.718	1.748	1.743	1.761	1.786	1.779	1.799	1.828	1.806	1.821	1.839
0	1.446	1.44	1.45	1.488	1.448	1.452	1.451	1.465	1.453	1.466	1.455	1.451	NaN	NaN	NaN	NaN	NaN	NaN	NaN	NaN	NaN	NaN	NaN	NaN	NaN	NaN	NaN	NaN	NaN	NaN	NaN	NaN	NaN	NaN	NaN	NaN	NaN	NaN	NaN	NaN	NaN	NaN	NaN	NaN	NaN	NaN	NaN	NaN	NaN
0	1.469	1.474	1.441	1.487	1.473	1.443	1.481	1.502	1.477	1.466	1.471	1.491	1.486	1.467	1.486	1.456	1.473	1.486	1.492	1.478	1.498	1.492	1.517	1.511	1.484	1.513	1.539	1.514	1.523	1.533	1.528	1.508	1.52	1.571	1.542	1.538	1.547	1.556	1.522	1.551	1.553	1.561	1.561	1.56	1.56	1.562	1.545	1.559	1.575
155	1.458	1.391	1.428	1.413	1.389	1.388	1.424	1.4	1.396	1.43	1.425	1.441	1.437	1.444	1.439	1.429	1.458	1.462	1.461	1.496	1.464	1.478	1.517	1.501	1.489	1.537	1.55	1.579	1.555	1.581	1.601	1.611	1.627	1.659	1.653	1.662	1.684	1.727	1.685	1.752	1.752	1.783	1.792	1.821	1.874	1.929	1.933	2.016	2.017
0	1.449	1.431	1.435	1.432	1.434	1.423	1.43	1.441	1.443	1.451	1.431	1.46	1.451	1.445	1.451	1.45	1.47	NaN	NaN	NaN	NaN	NaN	NaN	NaN	NaN	NaN	NaN	NaN	NaN	NaN	NaN	NaN	NaN	NaN	NaN	NaN	NaN	NaN	NaN	NaN	NaN	NaN	NaN	NaN	NaN	NaN	NaN	NaN	NaN
156	1.44	1.39	1.409	1.441	1.387	1.393	1.4	1.412	1.405	1.442	1.425	1.438	1.425	1.442	1.409	1.436	1.451	1.447	1.458	1.486	1.486	1.495	1.497	1.496	1.498	1.517	1.545	1.564	1.538	1.58	1.611	1.598	1.637	1.68	1.668	1.705	1.729	1.788	1.783	1.867	1.888	1.947	1.995	2.02	2.09	2.134	2.144	2.206	2.211
157	1.426	1.354	1.406	1.401	1.374	1.349	1.404	1.389	1.371	1.407	1.413	1.418	1.408	1.416	1.39	1.418	1.442	1.449	1.423	1.462	1.474	1.48	1.502	1.484	1.498	1.537	1.537	1.558	1.558	1.601	1.61	1.631	1.645	1.691	1.71	1.697	1.706	1.785	1.756	1.788	1.828	1.852	1.875	1.912	1.979	2.014	2.044	2.077	2.115
158	1.446	1.426	1.427	1.414	1.404	1.398	1.408	1.407	1.413	1.43	1.4	1.439	1.42	1.44	1.433	1.434	1.422	1.472	1.445	1.449	1.442	1.442	1.474	1.465	1.458	1.484	1.488	1.497	1.485	1.491	1.508	1.504	1.509	1.52	1.51	1.514	1.523	1.558	1.522	1.548	1.542	1.555	1.559	1.55	1.56	1.57	1.556	1.576	1.574
159	1.413	1.363	1.418	1.395	1.365	1.373	1.398	1.388	1.373	1.396	1.416	1.418	1.416	1.416	1.398	1.419	1.428	1.438	1.426	1.445	1.449	1.441	1.464	1.455	1.459	1.491	1.485	1.496	1.49	1.524	1.524	1.52	1.528	1.549	1.56	1.529	1.539	1.597	1.561	1.589	1.599	1.611	1.614	1.618	1.647	1.652	1.635	1.66	1.667
0	1.471	1.426	1.438	1.425	1.393	1.395	1.427	1.426	1.387	1.44	1.429	1.461	1.448	1.451	1.443	1.442	1.461	1.47	1.47	1.493	1.484	1.475	1.498	1.497	1.5	1.527	1.525	1.546	1.534	1.549	1.564	1.568	1.555	1.603	1.593	1.601	1.618	1.661	1.627	1.674	1.676	1.698	1.715	1.716	1.737	1.756	1.745	1.783	1.761
160	1.453	1.489	1.445	1.445	1.455	1.439	1.441	1.442	1.461	1.48	1.449	1.481	1.465	1.454	1.456	1.462	1.499	1.536	1.488	1.516	1.532	1.543	1.588	1.587	1.606	1.641	1.642	1.653	1.656	1.71	1.728	1.724	1.744	1.731	1.761	1.757	1.816	1.831	1.804	1.839	1.833	1.867	1.873	1.867	1.902	1.912	1.911	1.919	1.923
161	1.421	1.43	1.419	1.421	1.405	1.404	1.415	1.415	1.396	1.428	1.408	1.443	1.411	1.44	1.442	1.443	1.451	1.477	1.474	1.492	1.495	1.484	1.528	1.533	1.538	1.568	1.604	1.619	1.614	1.62	1.672	1.673	1.67	1.714	1.719	1.732	1.747	1.789	1.747	1.793	1.787	1.818	1.852	1.83	1.848	1.868	1.859	1.889	1.881
162	1.662	1.576	1.585	1.564	1.491	1.521	1.489	1.549	1.508	1.605	1.542	1.652	1.64	1.619	1.693	1.64	1.659	1.745	1.764	1.808	1.816	1.82	1.845	1.841	1.889	1.909	1.925	1.972	2.016	1.945	1.99	1.999	2.071	2.076	2.087	2.134	2.121	2.133	2.105	2.156	2.178	2.157	2.173	2.161	2.188	2.193	2.161	2.204	2.18
163	1.451	1.462	1.417	1.45	1.442	1.433	1.439	1.468	1.452	1.494	1.446	1.485	1.491	1.474	1.464	1.461	1.494	1.51	1.51	1.52	1.505	1.529	1.588	1.56	1.586	1.606	1.631	1.658	1.656	1.677	1.697	1.725	1.75	1.752	1.794	1.838	1.871	1.875	1.85	1.899	1.917	1.918	1.994	1.982	2.011	2.022	2.075	2.044	2.122
0	1.469	1.396	1.467	1.451	1.412	1.413	1.442	1.42	1.405	1.456	1.455	1.46	1.448	1.44	1.435	1.45	1.455	1.481	1.465	1.489	1.478	1.47	1.507	1.479	1.492	1.493	1.52	1.528	1.519	1.533	1.538	1.545	1.54	1.579	1.561	1.569	1.567	1.609	1.569	1.6	1.617	1.622	1.638	1.625	1.647	1.654	1.638	1.652	1.641
164	1.619	1.546	1.579	1.524	1.482	1.506	1.467	1.543	1.502	1.55	1.56	1.613	1.576	1.578	1.614	1.611	1.59	1.663	1.71	1.731	1.684	1.718	1.742	1.711	1.777	1.805	1.814	1.833	1.831	1.814	1.869	1.872	1.873	1.899	1.884	1.921	1.935	1.961	1.928	2.005	1.983	2.022	2.014	2.004	2.014	2.029	2.024	2.046	2.063
0	1.32	1.399	1.444	1.44	1.44	1.413	1.435	1.425	1.434	1.446	1.44	1.415	1.445	1.446	1.399	1.456	1.441	1.478	1.465	1.478	1.502	1.505	1.508	1.48	1.483	1.501	1.541	1.564	1.555	1.57	1.588	1.591	1.592	1.623	1.594	1.617	1.651	1.658	1.633	1.683	1.679	1.695	1.726	1.723	1.753	1.78	1.765	1.794	1.782
0	1.387	NaN	NaN	NaN	NaN	NaN	NaN	NaN	NaN	NaN	NaN	NaN	NaN	NaN	NaN	NaN	NaN	NaN	NaN	NaN	NaN	NaN	NaN	NaN	NaN	NaN	NaN	NaN	NaN	NaN	NaN	NaN	NaN	NaN	NaN	NaN	NaN	NaN	NaN	NaN	NaN	NaN	NaN	NaN	NaN	NaN	NaN	NaN	NaN
0	1.411	1.405	1.411	1.403	1.396	1.387	1.413	1.401	1.394	1.42	1.391	1.418	1.4	1.419	1.408	1.417	1.416	1.432	1.422	1.425	1.435	1.429	1.449	1.437	1.436	1.457	1.464	1.472	1.447	1.474	1.476	1.472	1.47	1.492	1.479	1.487	1.495	1.514	1.489	1.51	1.508	1.523	1.531	1.522	1.532	1.544	1.525	1.537	1.537
165	1.435	1.407	1.409	1.409	1.403	1.387	1.416	1.41	1.393	1.429	1.399	1.434	1.431	1.435	1.432	1.452	1.453	1.464	1.451	1.476	1.486	1.482	1.506	1.5	1.503	1.532	1.535	1.572	1.551	1.582	1.601	1.603	1.619	1.659	1.666	1.675	1.711	1.739	1.73	1.77	1.79	1.842	1.879	1.901	1.965	2.011	2.031	2.088	2.147
0	1.393	1.387	1.384	1.388	1.375	1.376	1.387	1.389	1.396	1.399	1.393	1.408	1.408	1.404	1.399	NaN	NaN	NaN	NaN	NaN	NaN	NaN	NaN	NaN	NaN	NaN	NaN	NaN	NaN	NaN	NaN	NaN	NaN	NaN	NaN	NaN	NaN	NaN	NaN	NaN	NaN	NaN	NaN	NaN	NaN	NaN	NaN	NaN	NaN
0	1.41	1.413	1.406	1.409	1.393	1.395	1.402	1.412	1.413	1.444	1.41	1.445	1.435	1.448	1.44	1.454	1.465	1.482	1.48	1.485	1.506	1.493	1.515	1.514	1.525	1.553	1.575	1.582	1.562	1.575	1.603	1.596	1.607	1.631	1.633	1.634	1.657	1.68	1.658	1.683	1.691	1.724	1.744	1.727	1.756	1.762	1.753	1.773	1.792
166	1.417	1.401	1.406	1.416	1.418	1.391	1.414	1.407	1.422	1.418	1.395	1.437	1.414	1.415	1.428	1.439	1.432	1.456	1.424	1.45	1.453	1.434	1.473	1.464	1.463	1.492	1.488	1.498	1.471	1.496	1.499	1.514	1.513	1.52	1.522	1.514	1.534	1.543	1.523	1.545	1.554	1.553	1.572	1.565	1.571	1.575	1.564	1.57	1.592
167	1.414	1.411	1.395	1.406	1.385	1.391	1.411	1.406	1.408	1.425	1.405	1.43	1.42	1.449	1.42	1.453	1.446	1.471	1.467	1.482	1.495	1.505	1.524	1.515	1.523	1.564	1.563	1.599	1.607	1.622	1.666	1.65	1.678	1.711	1.709	1.713	1.765	1.765	1.758	1.792	1.807	1.851	1.868	1.869	1.919	1.957	1.976	2.004	2.036
0	1.208	1.4	1.427	1.414	1.408	1.379	1.416	1.378	1.394	1.403	1.391	1.339	1.409	1.369	1.318	1.4	1.368	1.422	1.413	1.403	1.418	1.444	1.435	1.399	1.403	1.441	1.451	1.455	1.446	1.45	1.481	1.474	1.493	1.495	1.495	1.473	1.492	1.51	1.5	1.542	1.533	1.522	1.534	1.559	1.56	1.592	1.538	1.554	1.549
168	1.408	1.403	1.397	1.393	1.394	1.391	1.43	1.414	1.398	1.419	1.401	1.433	1.439	1.443	1.435	1.449	1.464	1.479	1.478	1.491	1.501	1.514	1.549	1.551	1.553	1.601	1.6	1.652	1.652	1.68	1.723	1.724	1.746	1.791	1.789	1.805	1.851	1.867	1.856	1.881	1.911	1.937	1.948	1.929	1.952	1.971	1.984	1.988	2.011
0	1.397	1.376	1.388	1.388	1.398	1.377	1.39	1.392	1.394	1.404	1.392	1.412	1.408	1.433	1.417	1.451	1.465	1.479	1.488	1.513	1.535	1.557	1.594	1.611	1.632	1.68	1.71	1.752	1.754	1.796	1.86	1.873	1.913	2.048	2.016	1.828	1.938	NaN	NaN	NaN	NaN	NaN	NaN	NaN	NaN	NaN	NaN	NaN	NaN
0	1.17	1.429	1.427	1.421	1.447	1.354	1.409	1.394	1.422	1.424	1.366	1.291	1.424	1.346	1.265	1.379	1.318	1.398	1.402	1.378	1.433	1.455	1.429	1.394	1.41	1.463	1.462	1.46	1.461	1.491	1.526	1.524	1.559	1.576	1.574	1.585	1.606	1.62	1.63	1.669	1.686	1.676	1.702	1.737	1.764	1.819	1.764	1.78	1.806
169	1.275	1.43	1.449	1.424	1.406	1.364	1.408	1.376	1.404	1.43	1.384	1.355	1.42	1.38	1.358	1.423	1.387	1.454	1.468	1.456	1.469	1.492	1.486	1.477	1.474	1.516	1.528	1.538	1.53	1.546	1.59	1.587	1.599	1.627	1.635	1.627	1.659	1.661	1.685	1.71	1.711	1.725	1.734	1.763	1.777	1.807	1.755	1.795	1.823
0	1.408	1.4	1.439	1.474	1.419	1.456	1.462	1.362	1.439	NaN	NaN	NaN	NaN	NaN	NaN	NaN	NaN	NaN	NaN	NaN	NaN	NaN	NaN	NaN	NaN	NaN	NaN	NaN	NaN	NaN	NaN	NaN	NaN	NaN	NaN	NaN	NaN	NaN	NaN	NaN	NaN	NaN	NaN	NaN	NaN	NaN	NaN	NaN	NaN
0	NaN	NaN	NaN	NaN	NaN	NaN	NaN	NaN	NaN	NaN	NaN	NaN	NaN	NaN	NaN	NaN	NaN	NaN	NaN	NaN	NaN	NaN	NaN	NaN	NaN	NaN	NaN	NaN	NaN	NaN	NaN	NaN	NaN	NaN	NaN	NaN	NaN	NaN	NaN	NaN	NaN	NaN	NaN	NaN	NaN	NaN	NaN	NaN	NaN
170	2.005	1.692	1.691	1.654	1.628	1.758	1.658	1.508	1.634	1.64	1.578	1.715	1.646	1.779	1.723	1.741	1.73	1.67	1.735	1.705	1.728	1.847	1.659	1.826	1.789	1.82	1.94	1.736	1.825	2.014	1.8	1.92	1.954	1.958	1.918	1.94	1.974	1.942	1.926	2.013	2.083	2.085	1.972	2.083	2.08	2.13	2.128	2.21	2.156
0	1.458	1.481	1.437	1.486	1.458	2.451	1.382	1.426	1.009	1.41	1.406	1.428	1.425	1.456	1.425	1.014	1.446	1.478	1.503	1.457	1.468	1.526	1.487	1.485	1.53	1.531	1.527	1.571	1.589	1.607	1.586	1.637	1.675	1.655	1.669	1.675	1.675	1.705	1.767	1.78	1.782	1.468	1.796	1.872	1.837	1.846	1.884	1.89	1.846
171	1.468	1.444	1.444	1.443	1.432	1.867	1.399	1.435	1.168	1.418	1.371	1.457	1.438	1.447	1.418	1.154	1.464	1.507	1.496	1.468	1.441	1.481	1.542	1.468	1.5	1.571	1.498	1.661	1.643	1.619	1.612	1.619	1.696	1.668	1.756	1.72	1.728	1.795	1.71	1.823	1.815	1.615	1.837	1.914	1.92	1.933	1.967	1.984	1.998
172	1.453	1.493	1.429	1.469	1.413	1.46	1.464	1.44	1.488	1.465	1.314	1.45	1.481	1.461	1.482	1.516	1.521	1.526	1.537	1.524	1.433	1.446	1.558	1.495	1.494	1.622	1.486	1.777	1.712	1.622	1.668	1.602	1.726	1.698	1.815	1.789	1.763	1.821	1.699	1.866	1.711	1.936	1.718	1.871	1.83	1.833	1.827	1.822	1.848
173	1.353	1.421	1.384	1.383	1.377	1.391	1.419	1.42	1.45	1.438	1.409	1.408	1.462	1.463	1.428	1.473	1.482	1.501	1.52	1.485	1.515	1.511	1.508	1.528	1.541	1.559	1.507	1.565	1.607	1.582	1.599	1.585	1.619	1.606	1.644	1.643	1.618	1.644	1.674	1.668	1.647	1.719	1.643	1.724	1.679	1.726	1.692	1.724	1.768
174	1.879	1.63	1.593	1.565	1.647	1.707	1.671	1.492	1.581	1.628	1.559	1.639	1.653	1.757	1.676	1.7	1.701	1.693	1.728	1.713	1.783	1.856	1.746	1.866	1.824	1.79	1.938	1.799	1.882	2.054	1.894	1.988	2.05	2.012	2.029	2.044	2.072	2.082	2.103	2.131	2.172	2.181	2.112	2.151	2.156	2.125	2.165	2.139	2.124
175	1.443	1.396	1.437	1.431	1.414	1.424	1.413	1.404	1.419	1.391	1.409	1.369	1.416	1.414	1.392	1.43	1.412	1.397	1.426	1.402	1.409	1.406	1.384	1.415	1.45	1.422	1.41	1.435	1.441	1.462	1.439	1.451	1.465	1.456	1.449	1.45	1.481	1.467	1.471	1.475	1.483	1.503	1.482	1.497	1.487	1.49	1.499	1.497	1.51
176	1.448	1.411	1.426	1.443	1.434	1.421	1.416	1.402	1.425	1.405	1.412	1.374	1.421	1.419	1.406	1.422	1.422	1.404	1.434	1.415	1.429	1.446	1.398	1.439	1.482	1.457	1.452	1.461	1.473	1.493	1.476	1.488	1.513	1.515	1.503	1.508	1.535	1.537	1.552	1.537	1.543	1.58	1.569	1.583	1.565	1.576	1.594	1.593	1.616
0	NaN	NaN	NaN	NaN	NaN	NaN	NaN	NaN	NaN	NaN	NaN	NaN	NaN	NaN	NaN	NaN	NaN	NaN	NaN	NaN	NaN	NaN	NaN	NaN	NaN	NaN	NaN	NaN	NaN	NaN	NaN	NaN	NaN	NaN	NaN	NaN	NaN	NaN	NaN	NaN	NaN	NaN	NaN	NaN	NaN	NaN	NaN	NaN	NaN
177	1.532	1.517	1.472	1.512	1.495	1.899	1.449	1.482	1.218	1.477	1.352	1.48	1.476	1.502	1.538	1.214	1.517	1.562	1.55	1.523	1.44	1.478	1.577	1.48	1.491	1.61	1.501	1.737	1.68	1.637	1.65	1.613	1.726	1.697	1.815	1.748	1.76	1.815	1.689	1.856	1.781	1.939	2.01	2.114	2.167	2.213	2.244	2.256	2.297
178	1.502	1.497	1.473	1.487	1.475	1.481	1.507	1.497	1.515	1.491	1.408	1.473	1.493	1.488	1.489	1.463	1.49	1.523	1.522	1.497	1.428	1.421	1.489	1.442	1.447	1.546	1.435	1.673	1.598	1.517	1.567	1.489	1.603	1.588	1.706	1.629	1.623	1.679	1.59	1.746	1.669	1.787	1.712	1.782	1.805	1.815	1.847	1.865	1.9
179	1.461	1.419	1.442	1.451	1.417	1.444	1.425	1.428	1.412	1.405	1.423	1.406	1.431	1.433	1.422	1.441	1.423	1.423	1.45	1.429	1.438	1.425	1.411	1.443	1.475	1.449	1.444	1.46	1.475	1.481	1.456	1.469	1.493	1.478	1.466	1.461	1.491	1.478	1.497	1.495	1.507	1.523	1.5	1.504	1.503	1.506	1.517	1.513	1.532
180	1.443	1.429	1.443	1.43	1.416	1.438	1.427	1.42	1.432	1.41	1.413	1.405	1.424	1.444	1.412	1.46	1.428	1.421	1.462	1.447	1.452	1.448	1.438	1.486	1.515	1.492	1.504	1.545	1.561	1.585	1.573	1.583	1.637	1.635	1.632	1.629	1.671	1.664	1.674	1.705	1.73	1.733	1.723	1.738	1.737	1.757	1.76	1.776	1.782
181	1.459	1.473	1.424	1.494	1.468	1.801	1.431	1.466	1.28	1.449	1.437	1.438	1.441	1.457	1.446	1.296	1.448	1.474	1.465	1.428	1.458	1.478	1.43	1.452	1.486	1.473	1.451	1.462	1.474	1.486	1.46	1.48	1.48	1.455	1.486	1.453	1.476	1.461	1.492	1.497	1.481	1.371	1.453	1.458	1.455	1.446	1.474	1.468	1.461
182	1.233	1.29	1.255	1.27	1.259	1.268	1.322	1.44	1.365	1.369	1.377	1.349	1.412	1.5	1.392	1.506	1.51	1.537	1.602	1.538	1.562	1.654	1.68	1.642	1.718	1.705	1.708	1.754	1.808	1.756	1.819	1.825	1.807	1.832	1.879	1.866	1.875	1.882	1.955	1.907	1.913	1.947	1.955	1.965	1.997	2.028	2.011	2.047	2.08
0	NaN	NaN	NaN	NaN	NaN	NaN	NaN	NaN	NaN	NaN	NaN	NaN	NaN	NaN	NaN	NaN	NaN	NaN	NaN	NaN	NaN	NaN	NaN	NaN	NaN	NaN	NaN	NaN	NaN	NaN	NaN	NaN	NaN	NaN	NaN	NaN	NaN	NaN	NaN	NaN	NaN	NaN	NaN	NaN	NaN	NaN	NaN	NaN	NaN
183	1.441	1.417	1.423	1.43	1.413	1.424	1.439	1.42	1.434	1.427	1.435	1.412	1.447	1.459	1.444	1.478	1.477	1.469	1.512	1.492	1.528	1.534	1.508	1.559	1.612	1.6	1.62	1.656	1.691	1.727	1.77	1.838	1.916	1.962	2.026	2.066	2.108	2.13	2.177	2.192	2.187	2.231	2.212	2.229	2.225	2.229	2.236	2.234	2.261
0	1.429	NaN	NaN	NaN	NaN	NaN	NaN	NaN	NaN	NaN	NaN	NaN	NaN	NaN	NaN	NaN	NaN	NaN	NaN	NaN	NaN	NaN	NaN	NaN	NaN	NaN	NaN	NaN	NaN	NaN	NaN	NaN	NaN	NaN	NaN	NaN	NaN	NaN	NaN	NaN	NaN	NaN	NaN	NaN	NaN	NaN	NaN	NaN	NaN
0	1.461	1.428	1.453	1.443	1.421	1.451	1.437	1.43	1.447	1.424	1.445	1.425	1.449	1.458	1.447	1.469	1.463	1.451	1.498	1.472	1.482	1.487	1.457	1.498	1.536	1.505	1.499	1.532	1.542	1.548	1.54	1.555	1.572	1.554	1.567	1.561	1.587	1.579	1.609	1.606	1.617	1.643	1.633	1.631	1.637	1.647	1.659	1.66	1.671
184	1.754	1.676	1.652	1.956	1.554	1.6	1.647	1.755	1.741	1.849	1.703	1.644	1.795	1.743	1.708	1.766	1.732	1.682	1.766	1.73	1.731	1.748	1.697	1.809	1.846	1.847	1.8	1.827	1.783	1.823	1.798	1.848	1.812	1.862	1.874	1.83	1.964	1.958	2.06	1.919	1.854	1.996	1.925	1.911	1.926	1.942	1.977	1.96	1.994
185	1.398	1.459	1.366	1.395	1.388	1.399	1.431	1.469	1.449	1.433	1.437	1.448	1.47	1.495	1.457	1.495	1.519	1.551	1.55	1.536	1.568	1.598	1.579	1.586	1.656	1.636	1.626	1.688	1.709	1.705	1.71	1.702	1.729	1.751	1.768	1.78	1.767	1.786	1.823	1.849	1.849	1.877	1.861	1.88	1.903	1.915	1.897	1.931	1.968
0	NaN	NaN	NaN	NaN	NaN	NaN	NaN	NaN	NaN	NaN	NaN	NaN	NaN	NaN	NaN	NaN	NaN	NaN	NaN	NaN	NaN	NaN	NaN	NaN	NaN	NaN	NaN	NaN	NaN	NaN	NaN	NaN	NaN	NaN	NaN	NaN	NaN	NaN	NaN	NaN	NaN	NaN	NaN	NaN	NaN	NaN	NaN	NaN	NaN
186	1.44	1.387	1.409	1.417	1.395	1.414	1.412	1.408	1.414	1.375	1.409	1.386	1.409	1.405	1.403	1.41	1.407	1.401	1.436	1.414	1.416	1.433	1.404	1.439	1.459	1.437	1.456	1.45	1.462	1.463	1.46	1.478	1.478	1.457	1.487	1.467	1.491	1.483	1.507	1.502	1.511	1.523	1.493	1.513	1.52	1.532	1.521	1.541	1.538
0	1.683	1.636	1.73	1.75	1.7	1.665	1.702	1.643	1.744	1.714	1.745	1.625	1.726	1.7	1.697	1.695	1.704	1.72	1.754	1.692	1.805	1.777	1.733	1.865	1.948	1.836	1.857	1.932	1.874	1.877	1.873	1.958	1.908	1.928	1.989	NaN	NaN	NaN	NaN	NaN	NaN	NaN	NaN	NaN	NaN	NaN	NaN	NaN	NaN
187	1.403	1.397	1.384	1.398	1.384	1.393	1.422	1.423	1.427	1.419	1.424	1.419	1.453	1.464	1.46	1.472	1.501	1.508	1.548	1.528	1.563	1.602	1.567	1.61	1.668	1.663	1.684	1.722	1.744	1.767	1.776	1.817	1.869	1.94	2.003	2.039	2.097	2.124	2.185	2.215	2.22	2.242	2.234	2.236	2.247	2.229	2.237	2.247	2.258
0	1.393	1.383	1.391	1.408	1.375	1.386	1.401	1.416	1.407	1.413	1.424	1.403	1.432	1.462	1.449	1.46	1.489	1.485	1.541	1.523	1.568	1.608	1.582	1.623	1.679	1.692	1.709	1.748	1.83	NaN	NaN	NaN	NaN	NaN	NaN	NaN	NaN	NaN	NaN	NaN	NaN	NaN	NaN	NaN	NaN	NaN	NaN	NaN	NaN
188	1.38	1.396	1.383	1.412	1.395	1.394	1.404	1.399	1.388	1.391	1.394	1.375	1.397	1.406	1.393	1.385	1.407	1.407	1.416	1.387	1.418	1.423	1.393	1.418	1.445	1.424	1.424	1.439	1.451	1.46	1.44	1.457	1.457	1.446	1.476	1.453	1.479	1.46	1.482	1.497	1.482	1.481	1.494	1.494	1.498	1.489	1.51	1.515	1.52
0	1.465	1.44	1.438	1.446	1.421	1.437	1.469	1.433	1.459	1.447	1.452	1.444	1.473	1.469	1.474	1.48	1.479	1.487	1.521	1.497	1.529	1.546	1.504	1.556	1.595	1.58	1.601	1.62	1.641	1.647	1.647	1.659	1.675	1.674	1.717	1.713	1.722	1.744	1.776	1.791	1.804	1.839	1.817	1.868	1.875	1.931	1.977	2.014	2.053
189	1.373	1.411	1.354	1.447	1.407	1.389	1.413	1.406	1.402	1.404	1.408	1.394	1.413	1.414	1.416	1.42	1.427	1.439	1.441	1.41	1.445	1.447	1.421	1.446	1.479	1.453	1.452	1.476	1.488	1.491	1.472	1.48	1.486	1.471	1.509	1.487	1.504	1.487	1.502	1.516	1.507	1.51	1.514	1.504	1.507	1.504	1.522	1.525	1.533
190	1.396	1.393	1.345	1.437	1.402	1.378	1.401	1.4	1.397	1.401	1.411	1.383	1.407	1.423	1.408	1.411	1.423	1.431	1.428	1.397	1.427	1.451	1.417	1.437	1.472	1.433	1.441	1.463	1.485	1.481	1.46	1.47	1.468	1.459	1.503	1.472	1.494	1.467	1.492	1.503	1.491	1.51	1.499	1.491	1.509	1.496	1.514	1.523	1.524
191	1.491	1.471	1.43	1.434	1.427	1.435	1.459	1.444	1.494	1.462	1.467	1.471	1.506	1.512	1.513	1.549	1.538	1.553	1.616	1.56	1.585	1.632	1.608	1.629	1.683	1.685	1.688	1.674	1.74	1.749	1.741	1.767	1.77	1.779	1.787	1.8	1.839	1.809	1.844	1.883	1.852	1.891	1.858	1.897	1.916	1.917	1.884	1.912	1.923
192	1.442	1.419	1.421	1.439	1.417	1.42	1.429	1.422	1.422	1.42	1.43	1.407	1.435	1.428	1.414	1.426	1.438	1.44	1.448	1.416	1.446	1.454	1.409	1.457	1.477	1.462	1.466	1.496	1.496	1.495	1.478	1.498	1.511	1.484	1.527	1.511	1.531	1.511	1.55	1.556	1.542	1.578	1.559	1.569	1.574	1.578	1.598	1.597	1.611
0	1.453	1.401	1.418	1.425	1.428	1.394	1.436	1.424	1.426	1.422	1.424	1.418	1.457	1.432	1.437	1.431	1.434	1.467	1.458	1.452	1.47	1.464	1.419	1.458	1.493	1.482	1.476	1.504	1.505	1.526	1.495	1.508	1.532	1.526	1.533	1.532	1.528	1.531	1.538	1.544	1.573	1.571	1.582	1.586	1.59	1.598	1.595	1.58	1.616
193	1.485	1.46	1.432	1.438	1.45	1.434	1.474	1.451	1.479	1.454	1.478	1.46	1.485	1.509	1.516	1.517	1.544	1.542	1.597	1.559	1.603	1.647	1.614	1.663	1.692	1.701	1.721	1.728	1.788	1.799	1.801	1.832	1.845	1.836	1.874	1.881	1.892	1.91	1.941	1.968	1.941	1.968	1.957	1.999	1.993	1.994	1.987	1.971	2.004
194	1.427	1.417	1.415	1.436	1.406	1.398	1.43	1.414	1.429	1.408	1.418	1.391	1.426	1.425	1.42	1.425	1.438	1.438	1.458	1.422	1.45	1.46	1.414	1.453	1.49	1.457	1.478	1.499	1.501	1.512	1.502	1.507	1.522	1.505	1.557	1.549	1.557	1.555	1.586	1.597	1.6	1.62	1.62	1.638	1.624	1.644	1.666	1.674	1.683
195	1.396	1.379	1.397	1.392	1.392	1.382	1.406	1.401	1.403	1.398	1.403	1.404	1.419	1.418	1.416	1.425	1.431	1.435	1.451	1.418	1.464	1.452	1.407	1.43	1.484	1.458	1.457	1.487	1.501	1.509	1.483	1.493	1.523	1.502	1.523	1.521	1.522	1.511	1.534	1.54	1.556	1.563	1.56	1.576	1.562	1.576	1.584	1.58	1.599
196	1.418	1.346	1.393	1.367	1.39	1.364	1.403	1.397	1.389	1.407	1.396	1.389	1.433	1.425	1.424	1.43	1.431	1.451	1.444	1.43	1.461	1.452	1.418	1.447	1.489	1.473	1.469	1.495	1.495	1.532	1.488	1.523	1.545	1.525	1.548	1.533	1.53	1.532	1.547	1.564	1.572	1.575	1.578	1.59	1.582	1.593	1.598	1.585	1.615
197	1.424	1.399	1.408	1.414	1.412	1.394	1.431	1.419	1.429	1.417	1.428	1.415	1.437	1.449	1.443	1.444	1.452	1.466	1.464	1.453	1.481	1.496	1.456	1.489	1.518	1.499	1.512	1.529	1.535	1.541	1.521	1.551	1.568	1.56	1.603	1.604	1.628	1.619	1.631	1.652	1.642	1.693	1.684	1.701	1.727	1.724	1.736	1.766	1.793
198	1.418	1.426	1.429	1.431	1.433	1.419	1.449	1.433	1.452	1.416	1.438	1.411	1.444	1.446	1.461	1.441	1.453	1.484	1.47	1.452	1.474	1.49	1.44	1.485	1.532	1.49	1.502	1.542	1.552	1.531	1.524	1.536	1.556	1.539	1.599	1.579	1.597	1.588	1.567	1.603	1.605	1.618	1.61	1.619	1.625	1.647	1.648	1.64	1.642
199	1.409	1.427	1.422	1.433	1.433	1.426	1.45	1.443	1.467	1.427	1.463	1.422	1.456	1.464	1.482	1.464	1.485	1.498	1.497	1.492	1.52	1.539	1.495	1.539	1.581	1.542	1.569	1.591	1.603	1.605	1.581	1.603	1.618	1.6	1.646	1.638	1.65	1.659	1.638	1.659	1.66	1.683	1.659	1.676	1.695	1.709	1.71	1.707	1.719
200	1.415	1.429	1.431	1.431	1.456	1.429	1.449	1.424	1.447	1.428	1.459	1.425	1.465	1.475	1.473	1.459	1.465	1.505	1.49	1.492	1.504	1.518	1.481	1.533	1.566	1.528	1.548	1.59	1.584	1.585	1.555	1.594	1.601	1.586	1.628	1.599	1.637	1.643	1.615	1.637	1.653	1.679	1.639	1.665	1.664	1.681	1.686	1.698	1.68
201	1.423	1.393	1.405	1.414	1.419	1.411	1.426	1.419	1.428	1.425	1.43	1.416	1.447	1.445	1.445	1.445	1.466	1.47	1.496	1.476	1.5	1.523	1.497	1.519	1.558	1.543	1.561	1.583	1.605	1.622	1.606	1.638	1.654	1.66	1.694	1.69	1.709	1.719	1.749	1.76	1.761	1.804	1.799	1.819	1.827	1.84	1.853	1.88	1.909
0	1.415	1.404	1.399	1.415	1.438	1.395	1.428	1.41	1.421	1.406	1.413	1.402	1.43	1.428	1.43	1.433	1.45	1.446	1.469	1.441	1.466	1.483	1.444	1.486	1.519	1.507	1.514	1.529	1.555	1.562	1.549	1.573	1.603	1.591	1.612	1.618	1.634	1.633	1.671	1.68	1.688	1.718	1.711	1.738	1.751	1.752	1.764	1.776	1.806
202	1.4	1.403	1.406	1.414	1.429	1.436	1.448	1.434	1.449	1.446	1.449	1.434	1.467	1.471	1.447	1.455	1.491	1.497	1.529	1.504	1.514	1.517	1.486	1.529	1.557	1.54	1.547	1.558	1.575	1.569	1.553	1.583	1.595	1.585	1.612	1.597	1.613	1.608	1.618	1.636	1.64	1.676	1.656	1.659	1.671	1.675	1.695	1.707	1.712
203	1.42	1.414	1.431	1.447	1.439	1.419	1.444	1.43	1.45	1.416	1.442	1.418	1.448	1.437	1.455	1.44	1.467	1.485	1.48	1.459	1.479	1.481	1.445	1.5	1.525	1.501	1.508	1.548	1.559	1.566	1.565	1.561	1.58	1.57	1.608	1.596	1.616	1.606	1.609	1.627	1.626	1.646	1.641	1.644	1.655	1.651	1.683	1.687	1.692
0	1.417	1.427	1.408	1.426	1.464	1.418	1.42	1.406	1.411	1.4	1.398	1.391	1.423	1.431	1.43	1.429	1.449	1.44	1.461	1.437	1.464	1.485	1.465	1.488	1.52	1.504	1.51	1.544	1.555	1.543	1.525	1.564	1.575	1.563	1.581	1.586	1.593	1.587	1.622	1.636	1.637	1.663	1.639	1.676	1.663	1.688	1.675	1.692	1.722
204	1.43	1.42	1.41	1.443	1.395	1.408	1.442	1.437	1.483	1.448	1.487	1.476	1.539	1.566	1.594	1.629	1.653	1.654	1.735	1.719	1.765	1.786	1.798	1.913	2.008	2.028	2.073	2.112	2.181	2.181	2.168	2.223	2.237	2.223	2.252	2.248	2.249	2.243	2.277	2.295	2.267	2.282	2.256	2.278	2.276	2.282	2.279	2.293	2.297
205	1.428	1.412	1.398	1.419	1.394	1.4	1.422	1.406	1.419	1.411	1.419	1.415	1.435	1.435	1.425	1.439	1.456	1.453	1.471	1.445	1.465	1.48	1.442	1.479	1.511	1.491	1.497	1.516	1.53	1.54	1.518	1.543	1.553	1.54	1.567	1.558	1.57	1.567	1.586	1.591	1.602	1.616	1.62	1.633	1.629	1.635	1.646	1.653	1.671
0	1.592	1.582	1.658	1.665	1.744	1.578	1.706	1.64	1.747	1.66	1.716	1.655	1.739	1.668	1.772	1.711	NaN	NaN	NaN	NaN	NaN	NaN	NaN	NaN	NaN	NaN	NaN	NaN	NaN	NaN	NaN	NaN	NaN	NaN	NaN	NaN	NaN	NaN	NaN	NaN	NaN	NaN	NaN	NaN	NaN	NaN	NaN	NaN	NaN
0	1.58	1.704	1.748	NaN	NaN	NaN	NaN	NaN	NaN	NaN	NaN	NaN	NaN	NaN	NaN	NaN	NaN	NaN	NaN	NaN	NaN	NaN	NaN	NaN	NaN	NaN	NaN	NaN	NaN	NaN	NaN	NaN	NaN	NaN	NaN	NaN	NaN	NaN	NaN	NaN	NaN	NaN	NaN	NaN	NaN	NaN	NaN	NaN	NaN
206	1.44	1.418	1.447	1.431	1.418	1.426	1.436	1.419	1.445	1.412	1.421	1.416	1.427	1.448	1.432	1.423	1.454	1.458	1.454	1.447	1.458	1.47	1.441	1.458	1.501	1.478	1.488	1.503	1.516	1.511	1.492	1.5	1.527	1.52	1.556	1.539	1.552	1.529	1.537	1.544	1.541	1.554	1.53	1.557	1.557	1.557	1.559	1.564	1.574
207	1.426	1.425	1.423	1.442	1.401	1.407	1.452	1.435	1.441	1.428	1.42	1.419	1.447	1.456	1.44	1.44	1.461	1.453	1.476	1.457	1.456	1.499	1.448	1.466	1.497	1.488	1.503	1.524	1.548	1.526	1.493	1.531	1.547	1.519	1.561	1.558	1.579	1.555	1.549	1.583	1.572	1.591	1.568	1.58	1.584	1.574	1.599	1.606	1.609
208	1.426	1.41	1.417	1.434	1.414	1.405	1.432	1.404	1.429	1.408	1.41	1.404	1.44	1.431	1.432	1.423	1.445	1.455	1.463	1.438	1.45	1.461	1.43	1.455	1.475	1.453	1.47	1.475	1.477	1.49	1.468	1.485	1.497	1.486	1.512	1.496	1.511	1.499	1.501	1.51	1.499	1.518	1.508	1.513	1.512	1.505	1.512	1.527	1.538
209	1.429	1.414	1.405	1.429	1.415	1.41	1.424	1.422	1.435	1.419	1.413	1.421	1.405	1.429	1.424	1.422	1.453	1.434	1.44	1.415	1.447	1.452	1.423	1.442	1.472	1.466	1.468	1.496	1.506	1.508	1.488	1.501	1.514	1.509	1.526	1.537	1.559	1.547	1.553	1.571	1.564	1.582	1.557	1.585	1.585	1.586	1.585	1.604	1.62
210	1.479	1.473	1.441	1.484	1.519	1.494	1.501	1.479	1.505	1.507	1.479	1.485	1.473	1.489	1.52	1.487	1.512	1.514	1.534	1.501	1.52	1.526	1.495	1.512	1.564	1.545	1.541	1.566	1.581	1.587	1.553	1.575	1.61	1.584	1.61	1.605	1.619	1.623	1.631	1.636	1.644	1.65	1.632	1.654	1.647	1.651	1.654	1.656	1.683
211	1.45	1.401	1.438	1.442	1.417	1.41	1.453	1.434	1.443	1.417	1.416	1.417	1.428	1.438	1.454	1.441	1.46	1.468	1.476	1.458	1.462	1.486	1.442	1.463	1.51	1.493	1.497	1.519	1.522	1.52	1.502	1.508	1.539	1.526	1.547	1.545	1.56	1.547	1.553	1.55	1.556	1.587	1.546	1.568	1.569	1.561	1.58	1.574	1.588
212	1.504	1.491	1.46	1.482	1.468	1.471	1.501	1.497	1.509	1.496	1.494	1.478	1.536	1.515	1.515	1.516	1.562	1.575	1.557	1.554	1.587	1.599	1.562	1.593	1.64	1.641	1.659	1.656	1.654	1.672	1.67	1.708	1.695	1.686	1.714	1.693	1.718	1.695	1.723	1.708	1.751	1.733	1.755	1.787	1.748	1.752	1.769	1.779	1.797
213	1.493	1.493	1.489	1.476	1.479	1.468	1.522	1.514	1.499	1.494	1.487	1.474	1.533	1.525	1.511	1.532	1.558	1.597	1.575	1.571	1.589	1.632	1.563	1.623	1.666	1.648	1.674	1.658	1.708	1.7	1.705	1.726	1.725	1.747	1.761	1.745	1.767	1.76	1.798	1.778	1.805	1.804	1.812	1.848	1.82	1.806	1.848	1.845	1.898
214	1.434	1.412	1.403	1.42	1.414	1.411	1.429	1.424	1.442	1.427	1.411	1.425	1.43	1.448	1.434	1.433	1.448	1.445	1.449	1.43	1.468	1.479	1.432	1.464	1.487	1.48	1.489	1.495	1.515	1.526	1.489	1.511	1.531	1.524	1.539	1.539	1.544	1.539	1.549	1.561	1.558	1.579	1.561	1.578	1.576	1.573	1.578	1.603	1.618
215	1.424	1.419	1.403	1.43	1.402	1.418	1.43	1.419	1.427	1.417	1.402	1.409	1.432	1.428	1.431	1.436	1.435	1.451	1.456	1.416	1.438	1.456	1.413	1.428	1.474	1.449	1.473	1.469	1.485	1.492	1.461	1.488	1.495	1.465	1.508	1.488	1.496	1.476	1.509	1.504	1.515	1.51	1.516	1.515	1.515	1.509	1.512	1.526	1.538
216	1.45	1.404	1.414	1.425	1.42	1.415	1.432	1.438	1.448	1.424	1.44	1.438	1.455	1.455	1.447	1.459	1.474	1.463	1.475	1.453	1.47	1.471	1.43	1.458	1.496	1.477	1.467	1.496	1.495	1.522	1.504	1.509	1.534	1.512	1.556	1.539	1.557	1.572	1.584	1.569	1.6	1.621	1.61	1.65	1.651	1.663	1.683	1.713	1.743
0	1.441	1.424	1.41	1.423	1.41	1.415	1.443	1.42	1.414	1.424	1.402	1.407	1.438	1.419	1.412	1.429	1.437	1.445	1.452	1.423	1.44	1.458	1.416	1.439	1.483	1.461	1.479	1.477	1.48	1.489	1.474	1.498	1.508	1.492	1.523	1.494	1.501	1.492	1.523	1.512	1.522	1.532	1.534	1.546	1.529	1.531	1.546	1.548	1.556
217	1.433	1.433	1.404	1.424	1.408	1.425	1.431	1.429	1.428	1.424	1.424	1.406	1.454	1.441	1.428	1.443	1.453	1.47	1.486	1.455	1.48	1.493	1.459	1.489	1.536	1.519	1.533	1.55	1.555	1.565	1.554	1.571	1.591	1.575	1.612	1.594	1.612	1.597	1.626	1.63	1.633	1.645	1.647	1.67	1.654	1.644	1.66	1.676	1.7
0	1.463	1.431	1.453	1.45	1.422	1.43	1.45	1.433	1.452	1.433	1.437	1.431	1.453	1.46	1.458	1.459	1.494	1.498	1.52	1.49	1.516	1.528	1.486	1.518	1.558	1.535	1.545	1.556	1.568	1.563	1.552	1.581	1.595	1.576	1.61	1.613	1.632	1.637	1.657	1.656	1.667	1.705	1.686	1.717	1.728	1.72	1.751	1.765	1.798
218	1.427	1.423	1.397	1.418	1.416	1.417	1.437	1.427	1.437	1.423	1.426	1.418	1.448	1.438	1.436	1.447	1.453	1.45	1.461	1.443	1.461	1.482	1.449	1.474	1.524	1.504	1.519	1.541	1.541	1.575	1.551	1.581	1.595	1.575	1.628	1.624	1.654	1.64	1.666	1.68	1.721	1.737	1.838	1.943	2.031	2.118	2.171	2.235	2.27
0	NaN	NaN	NaN	NaN	NaN	NaN	NaN	NaN	NaN	NaN	NaN	NaN	NaN	NaN	NaN	NaN	NaN	NaN	NaN	NaN	NaN	NaN	NaN	NaN	NaN	NaN	NaN	NaN	NaN	NaN	NaN	NaN	NaN	NaN	NaN	NaN	NaN	NaN	NaN	NaN	NaN	NaN	NaN	NaN	NaN	NaN	NaN	NaN	NaN
0	1.454	1.424	1.434	1.44	1.42	1.417	1.446	1.437	1.45	1.429	1.443	1.442	1.465	1.483	1.465	1.479	1.516	1.513	1.548	1.54	1.555	1.564	1.543	1.586	1.635	1.617	1.637	1.666	1.699	1.688	1.713	1.729	1.759	1.762	1.784	1.809	1.803	1.819	1.869	1.868	1.892	1.931	1.914	1.932	1.953	1.941	1.985	1.993	2.017
219	1.398	1.311	1.327	1.334	1.495	1.304	1.36	1.362	1.354	1.356	1.348	1.342	1.409	1.346	1.378	1.387	1.391	1.372	1.395	1.345	1.427	1.413	1.371	1.389	1.392	1.413	1.371	1.383	1.395	1.435	1.39	1.388	1.405	1.411	1.417	1.426	1.404	1.415	1.402	1.416	1.406	1.441	1.386	1.414	1.373	1.415	1.421	1.416	1.402
220	1.439	1.421	1.424	1.429	1.417	1.418	1.449	1.445	1.432	1.437	1.444	1.443	1.45	1.463	1.446	1.466	1.486	1.486	1.507	1.481	1.521	1.52	1.486	1.514	1.556	1.541	1.53	1.57	1.575	1.591	1.572	1.602	1.605	1.621	1.618	1.62	1.638	1.643	1.664	1.671	1.689	1.723	1.681	1.721	1.719	1.735	1.748	1.752	1.777
221	1.443	1.457	1.433	1.489	1.457	1.447	1.473	1.471	1.478	1.487	1.509	1.476	1.475	1.517	1.488	1.516	1.534	1.528	1.541	1.54	1.555	1.586	1.508	1.565	1.608	1.586	1.617	1.638	1.647	1.638	1.655	1.652	1.686	1.683	1.706	1.687	1.765	1.767	1.74	1.811	1.783	1.817	1.798	1.87	1.827	1.853	1.839	1.89	1.956
222	1.483	1.472	1.447	1.464	1.458	1.462	1.475	1.458	1.487	1.477	1.5	1.463	1.521	1.516	1.548	1.576	1.595	1.597	1.658	1.642	1.665	1.724	1.693	1.753	1.845	1.845	1.87	1.904	1.931	1.983	1.933	1.986	2.053	1.998	2.064	2.074	2.096	2.109	2.147	2.179	2.176	2.192	2.178	2.199	2.199	2.194	2.215	2.222	2.242
223	1.512	1.481	1.454	1.497	1.47	1.489	1.486	1.465	1.477	1.487	1.514	1.472	1.5	1.518	1.472	1.504	1.525	1.529	1.525	1.502	1.53	1.513	1.486	1.516	1.566	1.545	1.555	1.598	1.575	1.584	1.584	1.583	1.591	1.574	1.573	1.587	1.609	1.585	1.606	1.65	1.613	1.637	1.592	1.626	1.618	1.625	1.635	1.653	1.663
0	1.419	1.403	1.396	1.415	1.404	1.405	1.427	1.416	1.43	1.407	1.424	1.401	1.417	1.434	1.425	1.443	1.443	1.438	1.461	1.429	1.452	1.467	1.415	1.448	1.487	1.475	1.481	1.495	1.496	1.509	1.495	1.499	1.526	1.51	1.536	1.533	1.555	1.55	1.568	1.57	1.585	1.598	1.587	1.609	1.605	1.612	1.616	1.645	1.663
0	1.482	1.469	1.467	1.458	1.451	1.446	1.484	1.472	1.482	1.469	1.506	1.494	1.507	1.515	1.524	1.563	1.565	1.556	1.622	1.593	1.643	1.652	1.624	1.658	1.718	1.7	1.71	1.756	1.76	1.796	1.742	1.802	1.815	1.814	1.826	1.864	1.862	1.873	1.913	1.893	1.923	1.951	1.951	1.943	1.98	1.944	1.963	2.012	2.023
0	1.427	1.417	1.403	1.411	1.405	1.414	1.427	1.416	1.431	1.414	1.415	1.403	1.428	1.419	1.421	1.441	1.437	1.441	1.464	1.436	1.469	1.472	1.435	1.461	1.497	1.477	1.49	1.501	1.516	1.527	1.512	1.532	1.546	1.527	1.56	1.55	1.552	1.557	1.565	1.572	1.572	1.584	1.577	1.59	1.574	1.59	1.6	1.613	1.628
224	1.42	1.409	1.391	1.42	1.405	1.414	1.427	1.424	1.433	1.417	1.439	1.423	1.445	1.454	1.456	1.464	1.484	1.486	1.516	1.495	1.532	1.544	1.514	1.553	1.602	1.598	1.614	1.649	1.668	1.698	1.7	1.728	1.768	1.775	1.796	1.808	1.856	1.866	1.875	1.928	1.921	1.98	1.988	2.045	2.064	2.081	2.102	2.131	2.159
225	1.441	1.394	1.403	1.421	1.398	1.419	1.423	1.425	1.43	1.424	1.431	1.41	1.431	1.424	1.43	1.433	1.436	1.448	1.469	1.432	1.459	1.469	1.421	1.465	1.498	1.489	1.487	1.509	1.51	1.511	1.507	1.496	1.534	1.518	1.516	1.511	1.544	1.528	1.527	1.542	1.542	1.559	1.551	1.566	1.551	1.551	1.56	1.562	1.594
0	1.418	1.395	1.398	1.41	1.414	1.404	1.422	1.403	1.433	1.395	1.402	1.387	1.411	1.417	1.411	1.418	1.43	1.427	1.454	1.428	1.459	1.467	1.434	1.47	1.506	1.482	1.516	1.519	1.526	1.56	1.546	1.56	1.584	1.572	1.584	1.59	1.6	1.608	1.615	1.633	1.666	1.721	1.747	1.791	1.815	1.843	1.896	1.92	1.973
226	1.643	1.446	1.52	1.485	1.541	1.635	1.523	1.575	1.671	1.591	1.586	1.622	1.679	1.685	1.692	1.69	1.757	1.792	1.916	1.857	2.038	1.992	1.947	2.026	2.129	2.104	2.123	2.118	2.172	2.176	2.161	2.14	2.191	2.126	2.178	2.194	2.181	2.142	2.152	2.191	2.152	2.165	2.153	2.176	2.163	2.153	2.129	2.153	2.168
227	1.42	1.406	1.415	1.409	1.41	1.405	1.429	1.414	1.425	1.41	1.417	1.412	1.442	1.424	1.426	1.435	1.447	1.442	1.474	1.439	1.479	1.482	1.45	1.478	1.512	1.488	1.513	1.521	1.527	1.535	1.526	1.544	1.559	1.549	1.573	1.569	1.58	1.571	1.583	1.595	1.611	1.624	1.605	1.625	1.624	1.625	1.631	1.649	1.667
228	1.434	1.411	1.405	1.43	1.408	1.409	1.427	1.413	1.419	1.421	1.429	1.408	1.425	1.435	1.423	1.433	1.446	1.438	1.463	1.423	1.445	1.451	1.411	1.439	1.473	1.453	1.457	1.478	1.476	1.49	1.466	1.468	1.502	1.477	1.492	1.489	1.517	1.499	1.515	1.53	1.509	1.532	1.519	1.541	1.527	1.521	1.514	1.536	1.563
229	1.466	1.408	1.432	1.439	1.461	1.438	1.447	1.445	1.478	1.43	1.43	1.442	1.466	1.449	1.468	1.465	1.482	1.486	1.504	1.488	1.528	1.528	1.493	1.523	1.565	1.557	1.584	1.586	1.601	1.621	1.615	1.616	1.658	1.635	1.663	1.659	1.67	1.676	1.676	1.7	1.699	1.729	1.727	1.75	1.744	1.739	1.755	1.769	1.787
230	1.67	1.385	1.427	1.465	1.597	1.698	1.428	1.571	1.571	1.619	1.536	1.689	1.73	1.661	1.735	1.776	1.661	1.743	1.881	1.829	1.93	2	1.942	2.062	2.141	2.05	2.151	2.149	2.185	2.191	2.132	2.127	2.205	2.161	2.172	2.2	2.184	2.177	2.168	2.193	2.194	2.198	2.194	2.197	2.169	2.172	2.151	2.175	2.2
231	1.415	1.384	1.398	1.406	1.411	1.41	1.43	1.403	1.438	1.404	1.4	1.399	1.423	1.413	1.422	1.415	1.415	1.42	1.438	1.415	1.456	1.456	1.435	1.455	1.492	1.478	1.493	1.504	1.515	1.523	1.518	1.524	1.558	1.541	1.563	1.551	1.566	1.553	1.568	1.579	1.591	1.609	1.607	1.621	1.602	1.61	1.618	1.642	1.656
232	1.475	1.371	1.404	1.405	1.43	1.468	1.404	1.44	1.452	1.46	1.437	1.457	1.485	1.471	1.487	1.493	1.469	1.485	1.52	1.505	1.552	1.548	1.517	1.552	1.574	1.55	1.586	1.589	1.612	1.614	1.592	1.618	1.638	1.623	1.649	1.645	1.668	1.661	1.664	1.695	1.687	1.713	1.728	1.749	1.741	1.736	1.738	1.766	1.776
0	1.438	1.423	1.405	1.43	1.418	1.391	1.438	1.405	1.428	1.417	1.42	1.418	1.44	1.43	1.446	1.437	1.475	1.444	1.481	1.445	1.483	1.487	1.466	1.488	1.522	1.507	1.511	1.54	1.535	1.569	1.535	1.541	1.562	1.546	1.58	1.578	1.593	1.585	1.597	1.613	1.625	1.623	1.62	1.632	1.64	1.639	1.63	1.64	1.672
233	1.435	1.423	1.408	1.426	1.439	1.41	1.43	1.418	1.42	1.419	1.444	1.416	1.43	1.453	1.448	1.467	1.486	1.466	1.498	1.475	1.499	1.514	1.493	1.515	1.561	1.538	1.549	1.564	1.58	1.614	1.586	1.598	1.621	1.592	1.628	1.634	1.633	1.64	1.653	1.665	1.677	1.691	1.687	1.689	1.708	1.699	1.72	1.727	1.737
234	1.523	1.506	1.523	1.536	1.54	1.534	1.551	1.585	1.554	1.54	1.549	1.511	1.573	1.539	1.514	1.555	1.551	1.544	1.581	1.548	1.6	1.587	1.579	1.566	1.623	1.618	1.611	1.611	1.634	1.626	1.62	1.631	1.636	1.657	1.655	1.645	1.613	1.667	1.69	1.735	1.7	1.752	1.677	1.704	1.721	1.693	1.729	1.721	1.715
235	1.494	1.468	1.49	1.491	1.467	1.467	1.497	1.494	1.495	1.5	1.481	1.462	1.524	1.519	1.508	1.516	1.519	1.525	1.558	1.519	1.543	1.559	1.514	1.546	1.584	1.561	1.562	1.57	1.592	1.613	1.568	1.591	1.623	1.593	1.614	1.614	1.607	1.615	1.646	1.658	1.631	1.67	1.636	1.661	1.685	1.676	1.672	1.674	1.681
236	1.515	1.53	1.525	1.535	1.503	1.5	1.562	1.581	1.553	1.5	1.557	1.52	1.56	1.559	1.549	1.565	1.55	1.547	1.6	1.535	1.586	1.609	1.572	1.609	1.619	1.617	1.635	1.613	1.645	1.666	1.635	1.63	1.64	1.669	1.667	1.645	1.632	1.686	1.697	1.745	1.706	1.752	1.687	1.718	1.749	1.68	1.725	1.716	1.743
237	1.435	1.416	1.429	1.44	1.45	1.442	1.441	1.444	1.453	1.429	1.434	1.431	1.446	1.446	1.472	1.462	1.485	1.476	1.504	1.482	1.531	1.531	1.499	1.528	1.577	1.563	1.58	1.587	1.599	1.618	1.605	1.642	1.64	1.636	1.662	1.664	1.659	1.684	1.682	1.718	1.722	1.729	1.744	1.75	1.727	1.754	1.762	1.779	1.788
0	1.423	1.397	1.425	1.408	1.433	1.441	1.439	1.42	1.435	1.424	1.425	1.431	1.439	1.443	1.449	1.459	1.467	1.469	1.499	1.472	1.503	1.513	1.493	1.517	1.567	1.555	1.576	1.578	1.598	1.62	1.612	1.631	1.66	1.645	1.659	1.673	1.687	1.693	1.704	1.72	1.742	1.745	1.753	1.787	1.762	1.792	1.785	1.805	1.841
238	1.434	1.396	1.412	1.411	1.396	1.416	1.417	1.407	1.445	1.412	1.43	1.411	1.436	1.437	1.455	1.457	1.482	1.477	1.515	1.5	1.513	1.546	1.502	1.556	1.586	1.559	1.577	1.59	1.616	1.633	1.627	1.651	1.662	1.655	1.688	1.695	1.706	1.704	1.729	1.739	1.741	1.773	1.758	1.753	1.753	1.762	1.775	1.786	1.819
0	1.429	1.42	1.439	1.429	1.419	1.415	1.431	1.43	1.443	1.433	1.445	1.422	1.452	1.444	1.446	1.452	1.459	1.463	1.477	1.439	1.484	1.484	1.454	1.474	1.506	1.496	1.5	1.501	1.515	1.522	1.502	1.521	1.524	1.517	1.53	1.513	1.521	1.529	1.549	1.544	1.561	1.573	1.543	1.567	1.565	1.555	1.557	1.574	1.578
239	1.422	1.42	1.431	1.43	1.44	1.438	1.444	1.43	1.452	1.433	1.44	1.427	1.454	1.449	1.46	1.453	1.466	1.464	1.486	1.468	1.5	1.503	1.465	1.507	1.529	1.519	1.527	1.544	1.549	1.573	1.559	1.592	1.602	1.587	1.617	1.609	1.62	1.629	1.644	1.659	1.675	1.685	1.689	1.695	1.695	1.705	1.709	1.731	1.746
0	1.477	1.442	1.461	1.467	1.458	1.459	1.489	1.487	1.472	1.483	1.475	1.451	1.504	1.507	1.477	1.49	1.511	1.496	1.54	1.496	1.53	1.536	1.484	1.553	1.565	1.53	1.547	1.572	1.59	1.585	1.556	1.591	1.62	1.592	1.601	1.593	1.617	1.614	1.637	1.643	1.652	1.66	1.657	1.672	1.665	1.665	1.688	1.685	1.713
0	1.441	1.424	1.428	1.421	1.419	1.409	1.424	1.423	1.437	1.428	1.429	1.41	1.437	1.422	1.422	1.43	1.431	1.44	1.462	1.415	1.446	1.451	1.421	1.446	1.465	1.451	1.46	1.469	1.465	1.485	1.462	1.475	1.479	1.455	1.471	1.468	1.468	1.467	1.497	1.499	1.489	1.505	1.479	1.493	1.502	1.489	1.506	1.508	1.509
240	1.441	1.418	1.407	1.408	1.416	1.414	1.432	1.406	1.427	1.412	1.418	1.409	1.435	1.431	1.43	1.436	1.459	1.457	1.488	1.457	1.476	1.487	1.45	1.486	1.524	1.506	1.525	1.544	1.545	1.565	1.56	1.569	1.599	1.575	1.599	1.601	1.615	1.613	1.641	1.644	1.646	1.665	1.661	1.65	1.652	1.658	1.683	1.689	1.705
241	1.426	1.394	1.411	1.399	1.426	1.418	1.431	1.423	1.436	1.419	1.445	1.435	1.436	1.468	1.452	1.473	1.497	1.486	1.506	1.493	1.532	1.55	1.538	1.565	1.612	1.617	1.648	1.688	1.703	1.735	1.744	1.796	1.825	1.83	1.906	1.931	1.973	2.004	2.067	2.088	2.105	2.149	2.158	2.18	2.169	2.172	2.192	2.188	2.242
0	1.527	1.503	1.503	1.487	1.479	1.478	1.478	1.478	1.47	1.488	1.467	1.479	1.517	1.504	1.525	1.526	1.558	1.578	1.563	1.539	1.587	1.609	1.537	1.589	1.629	1.62	1.65	1.663	1.685	1.711	1.693	1.72	1.763	1.763	1.805	1.799	1.824	1.848	1.885	1.906	1.927	1.961	1.957	1.981	2.011	2.028	2.041	2.072	2.108
0	1.436	1.416	1.439	1.432	1.419	1.434	1.431	1.405	1.422	1.401	1.415	1.398	1.422	1.421	1.42	1.415	1.448	1.44	1.44	1.419	1.432	1.449	1.391	1.43	1.446	1.442	1.438	1.451	1.448	1.458	1.439	1.444	1.472	1.467	1.486	1.464	1.456	1.466	1.476	1.486	1.485	1.493	1.466	1.491	1.491	1.474	1.486	1.504	1.504
0	1.447	1.432	1.421	1.431	1.423	1.42	1.437	1.425	1.427	1.413	1.43	1.409	1.43	1.429	1.428	1.43	1.456	1.45	1.454	1.425	1.455	1.457	1.412	1.438	1.471	1.445	1.451	1.471	1.474	1.475	1.447	1.471	1.496	1.48	1.493	1.485	1.489	1.485	1.496	1.499	1.499	1.51	1.486	1.494	1.499	1.499	1.494	1.513	1.532
242	1.416	1.394	1.382	1.414	1.407	1.421	1.415	1.403	1.418	1.414	1.447	1.422	1.468	1.481	1.488	1.497	1.551	1.544	1.599	1.565	1.62	1.66	1.629	1.698	1.746	1.75	1.759	1.817	1.846	1.892	1.87	1.939	1.975	1.963	1.985	2.022	2.067	2.103	2.153	2.176	2.196	2.227	2.218	2.24	2.23	2.226	2.219	2.23	2.248
243	1.431	1.418	1.403	1.426	1.406	1.422	1.425	1.412	1.421	1.418	1.414	1.397	1.426	1.416	1.4	1.406	1.424	1.41	1.425	1.393	1.42	1.425	1.377	1.402	1.429	1.396	1.418	1.429	1.43	1.429	1.402	1.418	1.42	1.405	1.408	1.402	1.408	1.402	1.413	1.418	1.415	1.423	1.406	1.424	1.409	1.405	1.402	1.413	1.42
0	1.377	1.398	1.367	1.374	1.428	NaN	NaN	NaN	NaN	NaN	NaN	NaN	NaN	NaN	NaN	NaN	NaN	NaN	NaN	NaN	NaN	NaN	NaN	NaN	NaN	NaN	NaN	NaN	NaN	NaN	NaN	NaN	NaN	NaN	NaN	NaN	NaN	NaN	NaN	NaN	NaN	NaN	NaN	NaN	NaN	NaN	NaN	NaN	NaN
0	1.421	1.41	1.385	1.407	1.4	1.403	1.42	1.402	1.414	1.401	1.397	1.393	1.417	1.419	1.4	1.416	1.421	1.404	1.433	1.411	1.434	1.448	1.409	1.439	1.468	1.452	1.475	1.497	1.503	1.513	1.491	1.508	1.524	1.517	1.537	1.527	1.552	1.549	1.587	1.592	1.599	1.61	1.609	1.629	1.626	1.637	1.651	1.66	1.686
244	1.403	1.396	1.396	1.403	1.395	1.404	1.419	1.401	1.411	1.417	1.442	1.423	1.452	1.473	1.459	1.475	1.513	1.505	1.548	1.521	1.555	1.587	1.559	1.593	1.647	1.621	1.641	1.679	1.708	1.737	1.7	1.742	1.767	1.764	1.772	1.781	1.788	1.792	1.837	1.848	1.855	1.876	1.865	1.894	1.884	1.879	1.903	1.905	1.927
245	1.452	1.443	1.418	1.44	1.426	1.451	1.451	1.434	1.446	1.449	1.466	1.438	1.47	1.48	1.473	1.477	1.499	1.497	1.528	1.502	1.536	1.559	1.518	1.58	1.592	1.573	1.604	1.626	1.643	1.656	1.65	1.654	1.701	1.685	1.71	1.704	1.723	1.691	1.751	1.756	1.757	1.778	1.785	1.789	1.809	1.765	1.81	1.833	1.843
246	1.406	1.392	1.374	1.408	1.389	1.391	1.41	1.388	1.406	1.411	1.398	1.385	1.419	1.405	1.404	1.419	1.444	1.425	1.454	1.441	1.466	1.492	1.464	1.508	1.552	1.567	1.596	1.662	1.7	1.735	1.729	1.785	1.834	1.861	1.901	1.929	1.968	1.983	2.033	2.07	2.081	2.115	2.122	2.156	2.141	2.158	2.146	2.162	2.195
0	1.422	1.374	1.38	1.418	1.411	1.401	1.418	1.424	1.416	1.421	1.403	1.423	1.436	1.465	1.447	1.459	1.473	1.481	1.486	1.465	1.511	1.503	1.489	1.499	1.538	1.525	1.533	1.543	1.561	1.58	1.55	1.56	1.586	1.584	1.596	1.607	1.599	1.617	1.639	1.641	1.651	1.674	1.675	1.707	1.707	1.726	1.734	1.751	1.784
247	1.427	1.407	1.392	1.432	1.401	1.414	1.429	1.407	1.42	1.409	1.414	1.405	1.426	1.434	1.43	1.438	1.45	1.447	1.477	1.457	1.478	1.501	1.464	1.502	1.543	1.517	1.552	1.574	1.601	1.608	1.597	1.635	1.656	1.65	1.687	1.696	1.721	1.728	1.753	1.78	1.788	1.813	1.818	1.837	1.848	1.86	1.876	1.9	1.93
248	1.454	1.416	1.424	1.427	1.399	1.45	1.441	1.426	1.434	1.445	1.453	1.429	1.456	1.471	1.446	1.442	1.472	1.472	1.482	1.462	1.489	1.514	1.479	1.508	1.521	1.509	1.522	1.559	1.569	1.58	1.557	1.565	1.6	1.582	1.595	1.572	1.597	1.566	1.63	1.617	1.622	1.634	1.644	1.645	1.647	1.608	1.638	1.664	1.682
249	1.422	1.383	1.378	1.416	1.403	1.411	1.413	1.408	1.398	1.411	1.415	1.412	1.436	1.462	1.444	1.44	1.464	1.472	1.481	1.469	1.493	1.498	1.473	1.505	1.533	1.519	1.528	1.533	1.566	1.572	1.551	1.561	1.585	1.577	1.587	1.603	1.593	1.602	1.628	1.632	1.647	1.667	1.666	1.695	1.683	1.688	1.701	1.721	1.74
250	1.431	1.389	1.397	1.424	1.412	1.409	1.426	1.407	1.424	1.42	1.434	1.417	1.44	1.438	1.45	1.454	1.483	1.476	1.517	1.488	1.519	1.541	1.516	1.55	1.589	1.584	1.61	1.647	1.648	1.674	1.658	1.694	1.725	1.712	1.748	1.757	1.769	1.773	1.809	1.842	1.838	1.859	1.866	1.865	1.876	1.892	1.899	1.925	1.947
251	1.422	1.404	1.419	1.43	1.408	1.411	1.432	1.423	1.427	1.421	1.414	1.423	1.431	1.432	1.431	1.424	1.449	1.451	1.458	1.438	1.468	1.471	1.428	1.456	1.488	1.468	1.473	1.488	1.485	1.5	1.477	1.493	1.501	1.494	1.506	1.505	1.505	1.51	1.521	1.518	1.53	1.543	1.524	1.537	1.524	1.529	1.533	1.551	1.552
252	1.431	1.412	1.407	1.418	1.412	1.42	1.426	1.435	1.43	1.417	1.403	1.42	1.436	1.44	1.437	1.431	1.456	1.438	1.453	1.438	1.456	1.466	1.422	1.45	1.483	1.47	1.473	1.495	1.492	1.507	1.472	1.491	1.503	1.495	1.515	1.508	1.5	1.517	1.524	1.525	1.531	1.543	1.521	1.539	1.534	1.531	1.555	1.555	1.562
253	1.4	1.493	1.45	1.441	1.419	1.431	1.436	1.41	1.431	1.436	1.423	1.421	1.448	1.444	1.46	1.467	1.507	1.487	1.519	1.494	1.527	1.557	1.525	1.562	1.618	1.598	1.636	1.656	1.691	1.719	1.702	1.725	1.777	1.746	1.792	1.797	1.83	1.823	1.884	1.884	1.912	1.937	1.928	1.943	1.934	1.948	1.972	1.97	1.998
0	1.369	1.891	NaN	NaN	NaN	NaN	NaN	NaN	NaN	NaN	NaN	NaN	NaN	NaN	NaN	NaN	NaN	NaN	NaN	NaN	NaN	NaN	NaN	NaN	NaN	NaN	NaN	NaN	NaN	NaN	NaN	NaN	NaN	NaN	NaN	NaN	NaN	NaN	NaN	NaN	NaN	NaN	NaN	NaN	NaN	NaN	NaN	NaN	NaN
254	1.409	1.397	1.451	1.416	1.434	1.411	1.381	1.438	1.458	1.418	1.401	1.409	1.519	1.438	1.46	1.453	1.419	1.461	1.448	1.469	1.542	1.519	1.528	1.542	1.579	1.548	1.576	1.558	1.593	1.604	1.623	1.648	1.667	1.657	1.711	1.734	1.78	1.722	1.771	1.789	1.837	1.864	1.896	1.926	1.915	1.906	1.907	1.938	1.953
0	1.43	1.375	1.433	1.371	1.236	1.417	1.402	1.424	1.406	1.411	1.423	1.342	1.47	1.434	1.416	1.434	1.327	1.394	1.435	1.419	1.509	1.429	1.483	1.479	1.49	1.515	1.558	1.425	1.564	1.478	1.504	1.524	1.603	1.505	1.479	1.506	1.556	1.473	1.541	1.463	1.717	1.592	1.591	1.607	1.562	1.598	1.572	1.634	1.62
0	1.415	1.376	1.423	1.357	1.251	1.409	1.412	1.432	1.392	1.426	1.407	1.338	1.46	1.425	1.412	1.436	1.336	1.375	1.4	1.409	1.447	1.42	1.489	1.46	1.468	1.474	1.512	1.458	1.497	1.448	1.487	1.479	1.501	1.52	1.514	1.528	1.568	1.521	1.539	1.608	1.613	1.638	1.645	1.648	1.68	1.682	1.674	1.678	1.702
0	NaN	NaN	NaN	NaN	NaN	NaN	NaN	NaN	NaN	NaN	NaN	NaN	NaN	NaN	NaN	NaN	NaN	NaN	NaN	NaN	NaN	NaN	NaN	NaN	NaN	NaN	NaN	NaN	NaN	NaN	NaN	NaN	NaN	NaN	NaN	NaN	NaN	NaN	NaN	NaN	NaN	NaN	NaN	NaN	NaN	NaN	NaN	NaN	NaN
0	NaN	NaN	NaN	NaN	NaN	NaN	NaN	NaN	NaN	NaN	NaN	NaN	NaN	NaN	NaN	NaN	NaN	NaN	NaN	NaN	NaN	NaN	NaN	NaN	NaN	NaN	NaN	NaN	NaN	NaN	NaN	NaN	NaN	NaN	NaN	NaN	NaN	NaN	NaN	NaN	NaN	NaN	NaN	NaN	NaN	NaN	NaN	NaN	NaN
0	NaN	NaN	NaN	NaN	NaN	NaN	NaN	NaN	NaN	NaN	NaN	NaN	NaN	NaN	NaN	NaN	NaN	NaN	NaN	NaN	NaN	NaN	NaN	NaN	NaN	NaN	NaN	NaN	NaN	NaN	NaN	NaN	NaN	NaN	NaN	NaN	NaN	NaN	NaN	NaN	NaN	NaN	NaN	NaN	NaN	NaN	NaN	NaN	NaN
0	NaN	NaN	NaN	NaN	NaN	NaN	NaN	NaN	NaN	NaN	NaN	NaN	NaN	NaN	NaN	NaN	NaN	NaN	NaN	NaN	NaN	NaN	NaN	NaN	NaN	NaN	NaN	NaN	NaN	NaN	NaN	NaN	NaN	NaN	NaN	NaN	NaN	NaN	NaN	NaN	NaN	NaN	NaN	NaN	NaN	NaN	NaN	NaN	NaN
255	1.521	1.445	1.555	1.428	1.326	1.461	1.481	1.515	1.508	1.519	1.454	1.4	1.616	1.539	1.499	1.52	1.397	1.454	1.511	1.516	1.582	1.533	1.585	1.579	1.592	1.631	1.664	1.578	1.641	1.606	1.641	1.628	1.692	1.669	1.661	1.681	1.729	1.671	1.677	1.726	1.745	1.77	1.778	1.78	1.797	1.767	1.764	1.778	1.808
0	1.524	1.453	1.489	1.411	1.205	1.439	1.489	1.499	1.433	1.521	1.465	1.332	1.609	1.532	1.481	1.512	1.344	1.412	1.52	1.488	1.559	1.473	1.607	1.566	1.535	1.622	1.704	1.549	1.611	1.538	1.59	1.581	1.672	1.646	1.638	1.639	1.702	1.612	1.654	1.731	1.709	1.761	1.771	1.793	1.819	1.794	1.764	1.794	1.795
256	1.36	1.257	1.444	1.392	1.343	1.455	1.358	1.426	1.35	1.405	1.418	1.429	1.463	1.415	1.42	1.492	1.401	1.457	1.437	1.45	1.452	1.454	1.434	1.503	1.524	1.453	1.478	1.472	1.471	1.515	1.547	1.498	1.527	1.545	1.551	1.534	1.568	1.549	1.532	1.581	1.571	1.57	1.577	1.584	1.586	1.603	1.597	1.657	1.593
0	NaN	NaN	NaN	NaN	NaN	NaN	NaN	NaN	NaN	NaN	NaN	NaN	NaN	NaN	NaN	NaN	NaN	NaN	NaN	NaN	NaN	NaN	NaN	NaN	NaN	NaN	NaN	NaN	NaN	NaN	NaN	NaN	NaN	NaN	NaN	NaN	NaN	NaN	NaN	NaN	NaN	NaN	NaN	NaN	NaN	NaN	NaN	NaN	NaN
0	NaN	NaN	NaN	NaN	NaN	NaN	NaN	NaN	NaN	NaN	NaN	NaN	NaN	NaN	NaN	NaN	NaN	NaN	NaN	NaN	NaN	NaN	NaN	NaN	NaN	NaN	NaN	NaN	NaN	NaN	NaN	NaN	NaN	NaN	NaN	NaN	NaN	NaN	NaN	NaN	NaN	NaN	NaN	NaN	NaN	NaN	NaN	NaN	NaN
0	1.345	1.381	1.467	1.343	1.41	1.309	1.323	1.378	1.38	1.331	1.302	1.314	1.444	1.349	1.345	1.33	1.386	1.387	1.398	1.394	1.441	1.451	1.413	1.423	1.463	1.425	1.449	1.436	1.488	1.473	1.491	1.49	1.509	1.623	1.613	1.608	1.645	1.617	1.61	1.655	1.714	1.72	1.727	1.766	1.827	1.798	1.811	1.731	1.809
257	1.389	1.397	1.445	1.422	1.4	1.444	1.405	1.415	1.413	1.419	1.448	1.398	1.431	1.426	1.439	1.469	1.451	1.479	1.45	1.454	1.419	1.467	1.447	1.484	1.485	1.444	1.501	1.473	1.466	1.497	1.503	1.495	1.534	1.558	1.55	1.51	1.548	1.533	1.539	1.585	1.618	1.617	1.612	1.603	1.615	1.618	1.62	1.721	1.638
258	1.411	1.374	1.406	1.36	1.269	1.391	1.409	1.408	1.384	1.43	1.407	1.353	1.47	1.457	1.44	1.455	1.4	1.46	1.496	1.514	1.57	1.562	1.652	1.656	1.668	1.721	1.794	1.744	1.805	1.813	1.856	1.871	1.959	1.981	1.98	2.038	2.087	2.062	2.085	2.19	2.184	2.198	2.18	2.232	2.219	2.239	2.219	2.233	2.203
259	1.38	1.382	1.412	1.415	1.388	1.405	1.4	1.398	1.433	1.42	1.426	1.424	1.495	1.482	1.47	1.499	1.475	1.518	1.497	1.515	1.563	1.589	1.594	1.628	1.628	1.65	1.67	1.686	1.708	1.712	1.742	1.748	1.767	1.816	1.848	1.864	1.904	1.895	1.914	1.967	1.987	1.999	2.033	2.037	2.07	2.095	2.101	2.113	2.135
260	1.396	1.374	1.42	1.396	1.351	1.399	1.389	1.418	1.397	1.419	1.429	1.408	1.487	1.455	1.447	1.476	1.448	1.477	1.481	1.473	1.514	1.513	1.539	1.555	1.565	1.555	1.597	1.596	1.616	1.6	1.626	1.619	1.652	1.672	1.689	1.702	1.733	1.725	1.749	1.801	1.836	1.84	1.882	1.913	1.93	1.956	1.972	2.003	2.031
261	1.398	1.367	1.408	1.366	1.326	1.372	1.409	1.429	1.413	1.43	1.432	1.369	1.498	1.471	1.473	1.491	1.435	1.487	1.536	1.529	1.598	1.594	1.662	1.681	1.698	1.745	1.814	1.807	1.892	1.916	1.93	1.972	2.022	2.064	2.09	2.121	2.178	2.15	2.187	2.232	2.225	2.214	2.236	2.252	2.247	2.244	2.222	2.242	2.229
0	1.46	1.433	1.517	1.5	1.431	1.493	1.439	1.479	1.446	1.476	1.475	1.541	1.535	1.496	1.494	1.528	1.527	1.556	1.529	1.544	1.583	1.594	1.622	1.639	1.689	1.659	1.705	1.701	1.734	1.762	1.781	1.779	NaN	NaN	NaN	NaN	NaN	NaN	NaN	NaN	NaN	NaN	NaN	NaN	NaN	NaN	NaN	NaN	NaN
262	1.582	1.526	1.587	1.676	1.449	1.552	1.519	1.538	1.497	1.557	1.568	1.545	1.511	1.528	1.492	1.541	1.539	1.577	1.496	1.502	1.602	1.57	1.534	1.524	1.539	1.623	1.639	1.611	1.574	1.576	1.649	1.575	1.624	1.678	1.706	1.653	1.708	1.673	1.706	1.692	1.709	1.742	1.767	1.759	1.755	1.763	1.809	1.808	1.766
0	1.38	1.355	1.399	1.376	1.387	1.386	1.358	1.392	1.372	1.371	1.396	1.41	1.423	1.395	1.397	1.428	1.404	1.446	1.414	1.423	1.449	1.453	1.473	1.49	1.499	1.48	1.505	1.493	1.527	1.534	1.545	1.54	1.544	1.567	1.57	1.586	1.605	1.6	1.603	1.638	1.658	1.637	1.642	1.655	1.674	1.666	1.684	1.692	1.687
0	1.519	1.524	1.651	1.715	1.538	1.63	1.477	1.56	1.468	1.55	1.571	1.626	1.543	1.528	1.538	1.503	1.567	1.575	1.58	1.542	1.579	1.653	1.595	1.617	1.671	1.724	1.781	1.722	1.727	1.75	1.775	1.759	1.783	1.911	1.856	1.906	1.929	1.985	1.919	1.954	1.936	1.927	2	2.007	2.037	2.057	2.032	2.027	2.043
0	1.418	1.421	1.455	1.445	1.427	1.435	1.406	1.422	1.419	1.431	1.426	1.445	1.433	1.421	1.41	1.412	1.439	1.452	1.407	1.421	1.439	1.451	1.465	1.469	1.463	1.446	1.469	1.46	1.454	1.454	1.478	1.456	1.46	1.472	1.48	1.488	1.497	1.494	1.481	1.511	1.484	1.497	1.501	1.521	1.519	1.514	1.512	1.531	1.519
0	1.364	1.4	1.385	1.392	1.392	1.379	1.379	1.407	1.397	1.397	1.405	1.389	1.433	1.427	1.395	1.415	1.405	1.444	1.43	1.417	1.44	1.448	1.448	1.475	1.468	1.458	1.477	1.493	1.509	1.498	1.508	1.509	1.51	1.513	1.522	1.532	1.553	1.548	1.542	1.575	1.561	1.586	1.587	1.617	1.589	1.605	1.613	1.627	1.616
263	1.395	1.41	1.396	1.42	1.414	1.406	1.358	1.406	1.425	1.409	1.445	1.445	1.401	1.42	1.42	1.422	1.453	1.45	1.454	1.45	1.48	1.475	1.457	1.483	1.463	1.448	1.479	1.477	1.487	1.508	1.496	1.488	1.499	1.491	1.498	1.513	1.516	1.528	1.525	1.526	1.51	1.52	1.54	1.542	1.555	1.568	1.553	1.563	1.535
264	1.428	1.432	1.456	1.454	1.442	1.44	1.444	1.435	1.446	1.441	1.475	1.496	1.489	1.499	1.499	1.511	1.519	1.541	1.545	1.531	1.58	1.589	1.611	1.631	1.638	1.637	1.666	1.678	1.715	1.759	1.749	1.764	1.792	1.819	1.827	1.839	1.895	1.873	1.909	1.959	1.947	1.962	1.993	2.018	2.01	2.023	2.028	2.055	2.05
265	1.392	1.375	1.419	1.402	1.4	1.384	1.367	1.381	1.377	1.387	1.405	1.413	1.429	1.374	1.394	1.415	1.393	1.434	1.41	1.416	1.44	1.438	1.465	1.46	1.475	1.456	1.489	1.472	1.476	1.496	1.506	1.495	1.497	1.502	1.518	1.529	1.543	1.54	1.528	1.566	1.596	1.569	1.564	1.572	1.607	1.582	1.609	1.617	1.606
266	1.416	1.427	1.396	1.413	1.428	1.394	1.391	1.401	1.435	1.409	1.431	1.433	1.422	1.453	1.433	1.437	1.439	1.459	1.462	1.437	1.477	1.47	1.465	1.504	1.476	1.471	1.479	1.48	1.49	1.518	1.498	1.499	1.514	1.512	1.513	1.528	1.536	1.547	1.534	1.562	1.547	1.523	1.573	1.562	1.574	1.575	1.553	1.566	1.564
0	1.283	NaN	NaN	NaN	NaN	NaN	NaN	NaN	NaN	NaN	NaN	NaN	NaN	NaN	NaN	NaN	NaN	NaN	NaN	NaN	NaN	NaN	NaN	NaN	NaN	NaN	NaN	NaN	NaN	NaN	NaN	NaN	NaN	NaN	NaN	NaN	NaN	NaN	NaN	NaN	NaN	NaN	NaN	NaN	NaN	NaN	NaN	NaN	NaN
267	1.386	1.391	1.431	1.444	1.412	1.438	1.372	1.434	1.42	1.441	1.439	1.459	1.424	1.4	1.41	1.429	1.432	1.43	1.389	1.427	1.439	1.433	1.472	1.471	1.45	1.432	1.47	1.436	1.448	1.452	1.463	1.439	1.457	1.468	1.475	1.486	1.484	1.486	1.465	1.494	1.486	1.481	1.491	1.507	1.493	1.495	1.5	1.514	1.504
268	1.37	1.382	1.364	1.372	1.369	1.364	1.341	1.371	1.368	1.386	1.403	1.382	1.403	1.396	1.381	1.398	1.394	1.43	1.414	1.413	1.432	1.44	1.453	1.471	1.462	1.448	1.464	1.482	1.507	1.494	1.507	1.504	1.508	1.515	1.531	1.53	1.567	1.551	1.55	1.588	1.585	1.593	1.613	1.627	1.623	1.631	1.651	1.666	1.646
0	1.41	1.422	1.442	1.448	1.439	1.415	1.435	1.423	1.44	1.445	1.462	1.475	1.475	1.466	1.474	1.501	1.503	1.523	1.511	1.511	1.543	1.547	1.569	1.593	1.593	1.569	1.595	1.606	1.631	1.657	1.663	1.669	1.688	1.714	1.722	1.74	1.764	1.757	1.77	1.8	1.8	1.816	1.841	1.862	1.864	1.881	1.885	1.923	1.921
269	1.376	1.374	1.401	1.396	1.393	1.384	1.387	1.39	1.395	1.399	1.401	1.377	1.407	1.39	1.365	1.375	1.381	1.41	1.388	1.392	1.4	1.419	1.426	1.446	1.45	1.438	1.448	1.471	1.485	1.491	1.499	1.517	1.511	1.545	1.555	1.56	1.607	1.603	1.626	1.679	1.663	1.706	1.73	1.759	1.768	1.776	1.821	1.836	1.845
270	1.417	1.395	1.437	1.41	1.403	1.412	1.384	1.401	1.413	1.41	1.428	1.44	1.453	1.438	1.425	1.441	1.442	1.483	1.472	1.494	1.517	1.53	1.56	1.567	1.588	1.57	1.608	1.622	1.641	1.643	1.686	1.694	1.707	1.732	1.76	1.764	1.808	1.805	1.834	1.916	1.949	1.978	2.02	2.044	2.094	2.099	2.15	2.182	2.176
0	1.415	1.397	1.433	1.418	1.407	1.418	1.396	1.415	1.413	1.418	1.424	1.439	1.427	1.426	1.416	1.439	1.433	1.469	1.427	1.435	1.466	1.455	1.482	1.487	1.488	1.461	1.489	1.481	1.49	1.5	1.51	1.494	1.506	1.511	1.525	1.545	1.557	1.558	1.573	1.597	1.597	1.603	1.632	1.623	1.628	1.625	1.631	1.64	1.638
271	1.388	1.414	1.413	1.442	1.433	1.42	1.443	1.417	1.424	1.436	1.466	1.467	1.486	1.473	1.482	1.504	1.523	1.548	1.543	1.557	1.606	1.62	1.616	1.674	1.672	1.645	1.699	1.691	1.783	1.793	1.776	1.778	1.798	1.864	1.853	1.913	1.929	1.946	1.948	2.02	1.99	1.997	2.057	2.095	2.091	2.09	2.082	2.105	2.094
272	1.44	1.484	1.448	1.418	1.501	1.385	1.425	1.447	1.439	1.419	1.428	1.444	1.419	1.423	1.468	1.386	1.445	1.43	1.414	1.441	1.451	1.424	1.405	1.468	1.419	1.427	1.418	1.404	1.423	1.418	1.414	1.424	1.407	1.421	1.417	1.403	1.412	1.447	1.42	1.423	1.412	1.409	1.453	1.407	1.411	1.417	1.416	1.429	1.434
273	1.381	1.407	1.414	1.403	1.416	1.396	1.404	1.411	1.393	1.42	1.428	1.444	1.447	1.446	1.465	1.483	1.479	1.502	1.513	1.513	1.555	1.555	1.588	1.61	1.621	1.582	1.615	1.597	1.679	1.674	1.65	1.645	1.674	1.703	1.694	1.717	1.731	1.725	1.731	1.778	1.761	1.774	1.791	1.813	1.813	1.814	1.807	1.844	1.802
0	1.415	1.396	1.435	1.426	1.417	1.424	1.403	1.413	1.416	1.414	1.418	1.444	1.445	1.441	1.425	1.45	1.453	1.489	1.441	1.453	1.466	1.482	1.499	1.511	1.51	1.488	1.511	1.514	1.526	1.527	1.531	1.532	1.537	1.55	1.556	1.57	1.592	1.568	1.586	1.611	1.603	1.618	1.63	1.647	1.647	1.668	1.68	1.69	1.671
274	1.416	1.392	1.435	1.431	1.419	1.4	1.419	1.405	1.41	1.419	1.431	1.421	1.45	1.448	1.427	1.439	1.444	1.486	1.462	1.463	1.482	1.489	1.524	1.532	1.526	1.503	1.555	1.557	1.574	1.576	1.602	1.574	1.605	1.608	1.629	1.621	1.65	1.633	1.641	1.674	1.692	1.679	1.692	1.694	1.731	1.703	1.711	1.727	1.725
0	NaN	NaN	NaN	NaN	NaN	NaN	NaN	NaN	NaN	NaN	NaN	NaN	NaN	NaN	NaN	NaN	NaN	NaN	NaN	NaN	NaN	NaN	NaN	NaN	NaN	NaN	NaN	NaN	NaN	NaN	NaN	NaN	NaN	NaN	NaN	NaN	NaN	NaN	NaN	NaN	NaN	NaN	NaN	NaN	NaN	NaN	NaN	NaN	NaN
0	1.459	1.556	1.485	1.404	1.556	1.386	1.455	1.427	1.479	1.451	1.424	1.427	1.449	1.444	1.479	1.399	1.445	1.434	1.421	1.403	1.459	1.422	1.431	1.441	1.417	1.42	1.42	1.404	1.425	1.428	1.411	1.408	1.394	1.432	1.403	1.436	1.39	1.46	1.403	1.443	1.416	1.432	1.455	1.413	1.414	1.425	1.429	1.438	1.472
275	1.421	1.397	1.421	1.444	1.445	1.429	1.425	1.425	1.436	1.434	1.456	1.423	1.453	1.47	1.458	1.472	1.471	1.536	1.503	1.531	1.557	1.583	1.631	1.642	1.643	1.619	1.672	1.69	1.723	1.719	1.765	1.752	1.796	1.791	1.825	1.821	1.825	1.838	1.844	1.894	1.9	1.877	1.916	1.943	1.946	1.931	1.954	2.002	1.954
0	1.394	1.397	1.403	1.425	1.414	1.4	1.403	1.394	1.394	1.402	1.422	1.426	1.427	1.413	1.433	1.435	1.443	1.459	1.45	1.455	1.488	1.502	1.52	1.537	1.526	1.505	1.526	1.53	1.585	1.573	1.565	1.556	1.581	1.596	1.593	1.609	1.62	1.619	1.626	1.649	1.644	1.643	1.677	1.685	1.685	1.686	1.69	1.692	1.674
276	1.422	1.387	1.437	1.393	1.425	1.4	1.374	1.423	1.393	1.423	1.409	1.44	1.442	1.434	1.452	1.457	1.506	1.541	1.539	1.584	1.606	1.63	1.681	1.682	1.726	1.719	1.763	1.791	1.845	1.858	1.868	1.901	1.946	1.946	1.949	1.973	2.029	1.998	2.036	2.033	2.06	2.059	2.088	2.115	2.072	2.099	2.14	2.119	2.092
0	NaN	NaN	NaN	NaN	NaN	NaN	NaN	NaN	NaN	NaN	NaN	NaN	NaN	NaN	NaN	NaN	NaN	NaN	NaN	NaN	NaN	NaN	NaN	NaN	NaN	NaN	NaN	NaN	NaN	NaN	NaN	NaN	NaN	NaN	NaN	NaN	NaN	NaN	NaN	NaN	NaN	NaN	NaN	NaN	NaN	NaN	NaN	NaN	NaN
0	1.404	1.375	1.431	1.445	1.43	1.409	1.414	1.416	1.429	1.452	1.446	1.433	1.456	1.459	1.46	1.457	1.453	1.502	1.486	1.496	1.483	1.513	1.54	1.564	1.565	1.529	1.568	1.576	1.591	1.59	1.604	1.619	1.644	1.643	1.676	1.658	1.684	1.68	1.71	1.748	1.771	1.741	1.771	1.779	1.804	1.784	1.801	1.82	1.857
0	1.398	1.398	1.417	1.416	1.417	1.414	1.395	1.393	1.388	1.398	1.415	1.41	1.411	1.392	1.397	1.409	1.412	1.419	1.407	1.402	1.419	1.421	1.435	1.453	1.44	1.417	1.421	1.429	1.476	1.449	1.436	1.435	1.449	1.445	1.438	1.461	1.477	1.465	1.455	1.481	1.475	1.474	1.506	1.499	1.507	1.497	1.499	1.521	1.49
277	1.405	1.374	1.442	1.37	1.422	1.36	1.348	1.4	1.388	1.395	1.418	1.436	1.461	1.439	1.429	1.458	1.475	1.513	1.525	1.552	1.562	1.578	1.634	1.645	1.677	1.646	1.712	1.713	1.743	1.77	1.799	1.859	1.882	1.957	2	2.027	2.091	2.092	2.118	2.145	2.195	2.19	2.215	2.248	2.242	2.258	2.254	2.286	2.28
0	1.404	1.39	1.432	1.419	1.448	1.411	1.415	1.436	1.428	1.422	1.448	1.466	1.463	1.454	1.44	1.473	1.486	1.508	1.485	1.488	1.511	1.537	1.558	1.553	1.569	1.551	1.583	1.595	1.607	1.623	1.628	1.629	1.64	1.655	1.659	1.675	1.717	1.698	1.735	1.747	1.769	1.757	1.793	1.813	1.807	1.824	1.856	1.856	1.868
278	1.432	1.425	1.473	1.406	1.457	1.416	1.401	1.418	1.431	1.431	1.465	1.458	1.507	1.486	1.48	1.508	1.529	1.582	1.583	1.594	1.638	1.672	1.705	1.762	1.773	1.809	1.872	1.947	1.994	2.019	2.064	2.087	2.113	2.141	2.172	2.195	2.224	2.217	2.223	2.276	2.267	2.261	2.275	2.269	2.25	2.269	2.256	2.246	2.224
0	1.437	1.424	1.456	1.432	1.478	1.446	1.422	1.441	1.461	1.445	1.499	1.48	1.526	1.501	1.518	1.543	1.562	1.606	1.607	1.625	1.654	1.675	1.717	1.742	1.759	1.751	1.811	1.802	1.859	1.864	1.89	1.913	1.923	1.958	1.955	1.989	2.013	2.024	2.011	2.059	2.08	2.087	2.106	2.097	2.063	2.097	2.08	2.101	2.111
279	1.396	1.389	1.412	1.418	1.416	1.421	1.402	1.399	1.396	1.407	1.424	1.418	1.423	1.404	1.412	1.425	1.433	1.444	1.422	1.416	1.444	1.437	1.45	1.471	1.453	1.439	1.435	1.455	1.48	1.467	1.472	1.467	1.472	1.486	1.485	1.49	1.511	1.495	1.496	1.519	1.513	1.512	1.525	1.533	1.53	1.529	1.526	1.541	1.528
280	1.411	1.375	1.411	1.407	1.409	1.417	1.404	1.401	1.404	1.403	1.432	1.43	1.409	1.416	1.432	1.438	1.431	1.445	1.428	1.437	1.437	1.442	1.467	1.48	1.484	1.459	1.478	1.476	1.475	1.478	1.482	1.479	1.495	1.511	1.496	1.499	1.52	1.502	1.524	1.532	1.537	1.523	1.531	1.544	1.541	1.542	1.555	1.566	1.566
0	NaN	NaN	NaN	NaN	NaN	NaN	NaN	NaN	NaN	NaN	NaN	NaN	NaN	NaN	NaN	NaN	NaN	NaN	NaN	NaN	NaN	NaN	NaN	NaN	NaN	NaN	NaN	NaN	NaN	NaN	NaN	NaN	NaN	NaN	NaN	NaN	NaN	NaN	NaN	NaN	NaN	NaN	NaN	NaN	NaN	NaN	NaN	NaN	NaN
0	1.454	1.414	1.441	1.426	1.427	1.453	1.482	1.444	1.456	1.448	1.482	1.455	1.431	1.482	1.46	1.522	1.487	1.527	1.525	1.53	1.524	1.57	1.56	1.576	1.622	1.57	1.635	1.604	1.632	1.646	1.659	1.642	1.693	1.695	1.676	1.707	1.705	1.707	1.729	1.735	1.743	1.755	1.732	1.764	1.796	1.765	1.804	1.818	1.805
281	1.39	1.392	1.462	1.424	1.479	1.424	1.408	1.436	1.429	1.413	1.449	1.459	1.477	1.442	1.442	1.452	1.471	1.51	1.478	1.469	1.498	1.512	1.546	1.551	1.557	1.537	1.559	1.552	1.586	1.586	1.613	1.597	1.612	1.644	1.662	1.671	1.715	1.73	1.723	1.756	1.812	1.781	1.833	1.866	1.843	1.865	1.89	1.919	1.933
282	1.4	1.39	1.439	1.426	1.471	1.417	1.4	1.434	1.44	1.431	1.46	1.481	1.475	1.449	1.479	1.489	1.494	1.532	1.508	1.506	1.526	1.562	1.588	1.611	1.632	1.619	1.634	1.665	1.677	1.705	1.73	1.722	1.728	1.764	1.777	1.797	1.855	1.832	1.855	1.871	1.909	1.895	1.939	1.944	1.904	1.925	1.94	1.947	1.955
283	1.44	1.414	1.435	1.428	1.421	1.419	1.45	1.445	1.422	1.429	1.469	1.463	1.476	1.463	1.464	1.49	1.483	1.506	1.474	1.496	1.493	1.527	1.543	1.563	1.581	1.571	1.613	1.588	1.597	1.615	1.588	1.62	1.624	1.655	1.646	1.657	1.695	1.667	1.692	1.699	1.745	1.689	1.696	1.705	1.716	1.72	1.741	1.752	1.73
284	1.606	1.479	1.521	1.521	1.548	1.588	1.623	1.602	1.561	1.571	1.598	1.585	1.572	1.581	1.608	1.663	1.617	1.634	1.563	1.612	1.624	1.648	1.707	1.737	1.68	1.662	1.656	1.685	1.741	1.709	1.724	1.7	1.777	1.764	1.758	1.774	1.829	1.834	1.83	1.885	1.873	1.879	1.874	1.85	1.892	1.875	1.943	1.97	1.935
0	1.412	1.382	1.423	1.416	1.406	1.413	1.41	1.409	1.406	1.403	1.427	1.446	1.42	1.434	1.448	1.452	1.446	1.48	1.458	1.459	1.473	1.483	1.51	1.517	1.523	1.507	1.536	1.527	1.526	1.541	1.545	1.544	1.558	1.58	1.583	1.591	1.61	1.584	1.625	1.628	1.627	1.628	1.634	1.646	1.656	1.652	1.671	1.672	1.674
285	1.425	1.356	1.421	1.409	1.411	1.428	1.429	1.427	1.406	1.423	1.438	1.433	1.424	1.423	1.424	1.451	1.418	1.451	1.422	1.427	1.44	1.443	1.443	1.465	1.471	1.449	1.463	1.462	1.469	1.469	1.466	1.464	1.471	1.485	1.477	1.495	1.504	1.487	1.503	1.512	1.519	1.503	1.504	1.514	1.524	1.515	1.53	1.535	1.527
286	1.484	1.454	1.59	1.546	1.584	1.551	1.507	1.569	1.544	1.551	1.592	1.58	1.566	1.59	1.58	1.625	1.637	1.67	1.661	1.611	1.643	1.685	1.701	1.71	1.637	1.701	1.695	1.696	1.753	1.759	1.709	1.731	1.765	1.772	1.77	1.788	1.81	1.891	1.854	1.907	1.843	1.831	1.888	1.87	1.894	1.867	1.937	1.911	1.919
287	1.426	1.365	1.423	1.39	1.405	1.41	1.404	1.415	1.391	1.4	1.425	1.426	1.42	1.409	1.407	1.442	1.411	1.443	1.409	1.418	1.423	1.445	1.438	1.464	1.467	1.44	1.467	1.461	1.462	1.469	1.464	1.461	1.477	1.489	1.476	1.482	1.506	1.483	1.486	1.498	1.505	1.502	1.501	1.51	1.509	1.504	1.514	1.504	1.504
288	1.443	1.428	1.457	1.449	1.461	1.47	1.428	1.45	1.459	1.476	1.497	1.505	1.517	1.528	1.559	1.589	1.612	1.65	1.669	1.687	1.729	1.769	1.829	1.87	1.869	1.901	1.927	1.948	2.002	2.012	2.02	2.032	2.082	2.121	2.13	2.161	2.172	2.185	2.202	2.209	2.192	2.178	2.189	2.186	2.175	2.189	2.184	2.204	2.174
289	1.432	1.399	1.458	1.44	1.448	1.465	1.445	1.451	1.468	1.482	1.507	1.516	1.506	1.526	1.554	1.567	1.592	1.61	1.626	1.633	1.675	1.683	1.76	1.796	1.772	1.804	1.846	1.891	1.949	1.959	1.951	1.957	1.988	2.051	2.06	2.091	2.126	2.129	2.124	2.148	2.145	2.152	2.166	2.194	2.189	2.188	2.192	2.21	2.186
290	1.446	1.423	1.484	1.431	1.437	1.385	1.389	1.455	1.442	1.406	1.437	1.463	1.482	1.453	1.474	1.47	1.511	1.509	1.488	1.508	1.525	1.546	1.594	1.565	1.631	1.572	1.6	1.63	1.671	1.639	1.686	1.68	1.68	1.701	1.73	1.722	1.764	1.755	1.747	1.796	1.808	1.82	1.824	1.817	1.814	1.839	1.857	1.843	1.865
291	1.451	1.417	1.524	1.479	1.451	1.431	1.401	1.474	1.466	1.45	1.477	1.499	1.488	1.485	1.505	1.485	1.535	1.556	1.494	1.516	1.532	1.513	1.585	1.543	1.626	1.585	1.581	1.622	1.629	1.604	1.626	1.626	1.636	1.623	1.647	1.673	1.687	1.707	1.677	1.708	1.733	1.751	1.728	1.74	1.75	1.767	1.778	1.757	1.781
292	1.409	1.394	1.421	1.421	1.448	1.42	1.411	1.421	1.409	1.403	1.424	1.43	1.425	1.415	1.42	1.42	1.414	1.437	1.412	1.416	1.423	1.436	1.444	1.468	1.468	1.445	1.464	1.489	1.484	1.497	1.497	1.489	1.495	1.501	1.525	1.518	1.536	1.529	1.55	1.552	1.559	1.561	1.573	1.583	1.586	1.585	1.592	1.593	1.582
0	1.326	1.37	1.436	1.423	1.424	1.405	1.381	1.414	1.408	1.389	1.434	1.427	1.415	1.425	1.432	1.429	1.413	1.462	1.449	1.418	1.458	1.461	1.476	1.475	1.484	1.471	1.466	1.507	1.5	1.51	1.528	1.529	1.544	1.53	1.535	1.564	1.561	1.577	1.57	1.582	1.612	1.604	1.611	1.613	1.606	1.636	1.626	1.635	1.626
293	1.465	1.41	1.462	1.424	1.431	1.424	1.396	1.447	1.431	1.413	1.471	1.483	1.469	1.433	1.499	1.471	1.508	1.519	1.504	1.529	1.53	1.595	1.585	1.601	1.659	1.61	1.642	1.675	1.735	1.729	1.788	1.758	1.774	1.804	1.811	1.845	1.889	1.879	1.903	1.936	1.95	1.961	1.968	1.981	2.008	2.044	2.038	2.08	2.085
294	1.384	1.368	1.467	1.48	1.443	1.389	1.361	1.454	1.417	1.427	1.478	1.484	1.489	1.485	1.491	1.475	1.514	1.551	1.487	1.537	1.563	1.563	1.593	1.564	1.635	1.61	1.603	1.652	1.656	1.649	1.707	1.679	1.694	1.674	1.705	1.725	1.73	1.768	1.78	1.781	1.815	1.842	1.853	1.821	1.855	1.871	1.86	1.897	1.896
295	1.409	1.382	1.418	1.408	1.418	1.426	1.4	1.411	1.401	1.399	1.4	1.416	1.412	1.402	1.394	1.402	1.382	1.42	1.389	1.375	1.395	1.394	1.408	1.411	1.409	1.398	1.405	1.413	1.414	1.42	1.441	1.421	1.416	1.433	1.433	1.451	1.446	1.441	1.459	1.463	1.46	1.455	1.487	1.485	1.485	1.49	1.489	1.497	1.487
0	1.462	1.447	1.445	1.448	1.464	1.436	1.431	1.443	1.42	1.434	1.453	1.45	1.464	1.454	1.435	1.458	1.449	1.476	1.451	1.461	1.472	1.48	1.5	1.511	1.523	1.483	1.506	1.519	1.533	1.516	1.54	1.52	1.529	1.52	1.542	1.551	1.57	1.55	1.557	1.579	1.569	1.556	1.58	1.603	1.588	1.589	1.598	1.62	1.594
296	1.467	1.439	1.524	1.481	1.504	1.514	1.462	1.49	1.518	1.522	1.509	1.53	1.55	1.55	1.561	1.566	1.574	1.609	1.619	1.611	1.636	1.687	1.71	1.73	1.745	1.716	1.794	1.799	1.826	1.853	1.883	1.885	1.856	1.929	1.935	1.967	2.035	2.037	2.033	2.019	2.037	2.046	2.099	2.093	2.118	2.122	2.102	2.104	2.099
0	1.399	1.394	1.449	1.434	1.43	1.425	1.424	1.429	1.43	1.435	1.452	1.444	1.444	1.43	1.452	1.443	1.468	1.476	1.464	1.456	1.468	1.481	1.508	1.519	1.521	1.503	1.528	1.517	1.528	1.541	1.533	1.518	1.545	1.545	1.56	1.586	1.598	1.577	1.572	1.61	1.603	1.61	1.615	1.618	1.641	1.621	1.643	1.626	1.625
297	1.438	1.426	1.457	1.453	1.463	1.451	1.463	1.461	1.449	1.474	1.467	1.454	1.475	1.453	1.474	1.498	1.469	1.532	1.467	1.493	1.515	1.496	1.535	1.552	1.561	1.54	1.563	1.558	1.602	1.629	1.601	1.593	1.624	1.626	1.653	1.664	1.682	1.683	1.674	1.673	1.695	1.738	1.733	1.739	1.741	1.754	1.746	1.781	1.771
0	1.334	NaN	NaN	NaN	NaN	NaN	NaN	NaN	NaN	NaN	NaN	NaN	NaN	NaN	NaN	NaN	NaN	NaN	NaN	NaN	NaN	NaN	NaN	NaN	NaN	NaN	NaN	NaN	NaN	NaN	NaN	NaN	NaN	NaN	NaN	NaN	NaN	NaN	NaN	NaN	NaN	NaN	NaN	NaN	NaN	NaN	NaN	NaN	NaN
0	1.432	1.403	1.447	1.44	1.441	1.427	1.434	1.437	1.437	1.443	1.445	1.453	1.453	1.441	1.447	1.456	1.469	1.49	1.455	1.465	1.495	1.483	1.517	1.528	1.517	1.512	1.534	1.518	1.544	1.551	1.541	1.537	1.547	1.557	1.563	1.575	1.599	1.577	1.577	1.6	1.598	1.604	1.621	1.612	1.621	1.616	1.61	1.627	1.611
298	1.472	1.503	1.559	1.519	1.526	1.532	1.57	1.563	1.58	1.566	1.59	1.588	1.656	1.555	1.56	1.61	1.63	1.653	1.629	1.666	1.672	1.673	1.665	1.689	1.705	1.709	1.754	1.765	1.757	1.777	1.773	1.79	1.81	1.826	1.829	1.842	1.884	1.846	1.846	1.87	1.917	1.951	1.908	1.925	1.915	1.926	1.929	1.982	1.961
299	1.44	1.43	1.453	1.445	1.443	1.435	1.453	1.452	1.437	1.448	1.459	1.457	1.47	1.455	1.45	1.473	1.493	1.516	1.485	1.501	1.532	1.523	1.558	1.564	1.568	1.554	1.581	1.597	1.609	1.634	1.613	1.623	1.64	1.645	1.663	1.675	1.703	1.685	1.695	1.697	1.695	1.728	1.74	1.752	1.741	1.753	1.728	1.795	1.745
300	1.753	1.655	1.476	1.604	1.524	1.596	1.56	1.569	1.502	1.575	1.56	1.552	1.533	1.562	1.558	1.567	1.627	1.602	1.543	1.588	1.618	1.678	1.687	1.724	1.725	1.705	1.75	1.756	1.727	1.771	1.762	1.767	1.764	1.796	1.814	1.861	1.89	1.854	1.882	1.921	1.906	1.962	2.041	2.131	2.17	2.194	2.268	2.314	2.27
0	1.406	1.395	1.418	1.402	1.417	1.391	1.384	1.406	1.397	1.387	1.423	1.413	1.401	1.392	1.397	1.402	1.409	1.425	1.394	1.389	1.416	1.415	1.429	1.443	1.428	1.419	1.423	1.414	1.44	1.433	1.425	1.417	1.422	1.427	1.422	1.438	1.433	1.424	1.423	1.442	1.435	1.431	1.439	1.438	1.44	1.434	1.438	1.445	1.424
0	NaN	NaN	NaN	NaN	NaN	NaN	NaN	NaN	NaN	NaN	NaN	NaN	NaN	NaN	NaN	NaN	NaN	NaN	NaN	NaN	NaN	NaN	NaN	NaN	NaN	NaN	NaN	NaN	NaN	NaN	NaN	NaN	NaN	NaN	NaN	NaN	NaN	NaN	NaN	NaN	NaN	NaN	NaN	NaN	NaN	NaN	NaN	NaN	NaN
301	1.402	1.373	1.411	1.39	1.4	1.389	1.38	1.389	1.402	1.41	1.407	1.422	1.427	1.421	1.411	1.428	1.429	1.454	1.422	1.419	1.436	1.425	1.433	1.452	1.454	1.429	1.446	1.451	1.47	1.453	1.465	1.46	1.463	1.484	1.477	1.475	1.499	1.484	1.5	1.521	1.525	1.523	1.54	1.556	1.557	1.555	1.578	1.594	1.577
0	1.405	1.384	1.439	1.421	1.433	1.416	1.424	1.416	1.419	1.436	1.441	1.445	1.458	1.464	1.487	1.506	1.538	1.568	1.591	1.613	1.644	1.694	1.755	1.797	1.825	1.817	1.866	1.894	1.942	1.959	2.005	2.028	2.035	2.096	2.081	2.099	2.126	2.097	2.128	2.182	2.168	2.198	2.186	2.175	2.189	2.199	2.2	2.213	2.21
0	1.414	1.395	1.429	1.409	1.418	1.397	1.397	1.416	1.398	1.408	1.431	1.425	1.425	1.413	1.413	1.411	1.418	1.44	1.408	1.411	1.434	1.447	1.45	1.446	1.463	1.435	1.448	1.446	1.461	1.471	1.476	1.458	1.469	1.472	1.482	1.481	1.5	1.476	1.485	1.515	1.497	1.509	1.519	1.51	1.509	1.505	1.521	1.533	1.509
0	2.056	1.961	1.951	2.034	2.07	1.892	1.981	1.934	1.96	1.737	1.893	2.051	1.861	1.965	2.036	1.903	2.035	2.042	1.893	1.922	2.129	1.929	1.937	2.086	1.984	1.995	NaN	NaN	NaN	NaN	NaN	NaN	NaN	NaN	NaN	NaN	NaN	NaN	NaN	NaN	NaN	NaN	NaN	NaN	NaN	NaN	NaN	NaN	NaN
302	1.466	1.466	1.49	1.507	1.51	1.47	1.485	1.5	1.457	1.47	1.522	1.492	1.512	1.496	1.483	1.485	1.483	1.496	1.473	1.483	1.51	1.5	1.507	1.502	1.497	1.466	1.505	1.484	1.509	1.521	1.528	1.483	1.486	1.513	1.505	1.503	1.519	1.491	1.493	1.514	1.505	1.515	1.505	1.494	1.492	1.47	1.474	1.521	1.478
0	1.563	1.527	1.563	1.533	1.513	1.502	1.477	1.564	1.499	1.474	1.459	1.53	1.506	1.51	1.497	1.545	1.536	1.585	1.538	1.546	1.629	1.631	1.67	1.721	1.709	1.72	1.746	1.725	1.787	1.812	1.817	1.814	1.849	1.958	1.9	1.95	1.974	1.957	1.982	2.043	2.021	2.018	2.058	2.049	2.078	2.046	2.109	2.106	2.095
303	1.393	1.385	1.421	1.415	1.422	1.411	1.397	1.415	1.404	1.405	1.433	1.428	1.422	1.413	1.416	1.42	1.433	1.453	1.466	1.425	1.449	1.457	1.473	1.483	1.499	1.471	1.489	1.49	1.517	1.511	1.517	1.521	1.509	1.531	1.527	1.544	1.562	1.546	1.549	1.586	1.589	1.571	1.58	1.598	1.604	1.586	1.603	1.617	1.596
0	1.407	1.396	1.436	1.396	1.417	1.405	1.373	1.388	1.407	1.413	1.423	1.405	1.411	1.402	1.393	1.399	1.41	1.415	1.396	1.395	1.408	1.403	1.441	1.447	1.445	1.402	1.427	1.432	1.447	1.462	1.466	1.476	1.49	1.507	1.519	1.522	1.557	1.55	1.568	1.595	1.606	1.638	1.633	1.647	1.674	1.69	1.704	1.728	1.736
0	1.401	1.379	1.424	1.414	1.409	1.417	1.404	1.406	1.405	1.397	1.416	1.429	1.423	1.414	1.415	1.44	1.44	1.461	1.437	1.438	1.457	1.463	1.466	1.503	1.494	1.478	1.494	1.497	1.517	1.517	1.53	1.518	1.532	1.55	1.542	1.558	1.573	1.556	1.556	1.588	1.593	1.581	1.599	1.606	1.603	1.602	1.613	1.621	1.606
304	1.436	1.44	1.452	1.447	1.455	1.441	1.443	1.425	1.424	1.424	1.459	1.435	1.444	1.439	1.449	1.463	1.459	1.483	1.458	1.464	1.481	1.498	1.505	1.528	1.546	1.521	1.534	1.548	1.584	1.596	1.614	1.597	1.602	1.634	1.637	1.656	1.668	1.66	1.665	1.701	1.717	1.723	1.738	1.763	1.773	1.801	1.825	1.825	1.848
305	1.432	1.415	1.458	1.443	1.436	1.422	1.428	1.437	1.423	1.415	1.44	1.429	1.439	1.417	1.411	1.426	1.427	1.468	1.438	1.432	1.448	1.472	1.479	1.493	1.485	1.466	1.485	1.494	1.517	1.519	1.538	1.528	1.542	1.553	1.547	1.552	1.597	1.579	1.6	1.64	1.632	1.638	1.646	1.658	1.659	1.669	1.694	1.712	1.695
306	1.26	1.339	1.402	1.189	1.195	1.224	1.329	1.249	1.302	1.31	1.233	1.295	1.308	1.27	1.31	1.284	1.291	1.332	1.326	1.291	1.318	1.317	1.376	1.324	1.304	1.362	1.277	1.326	1.305	1.302	1.307	1.367	1.414	1.386	1.35	1.305	1.336	1.331	1.296	1.253	1.446	1.324	1.399	1.418	1.371	1.473	1.417	1.426	1.423
307	1.259	1.367	1.415	1.273	1.276	1.303	1.384	1.311	1.353	1.343	1.31	1.378	1.385	1.354	1.38	1.361	1.372	1.41	1.413	1.373	1.405	1.438	1.466	1.429	1.405	1.454	1.43	1.47	1.467	1.469	1.487	1.486	1.521	1.503	1.506	1.481	1.513	1.509	1.495	1.526	1.564	1.564	1.56	1.589	1.554	1.578	1.577	1.588	1.573
308	1.415	1.4	1.461	1.436	1.45	1.41	1.427	1.418	1.433	1.42	1.451	1.447	1.471	1.448	1.44	1.441	1.457	1.504	1.474	1.475	1.497	1.508	1.493	1.518	1.525	1.506	1.529	1.513	1.556	1.547	1.581	1.536	1.547	1.561	1.554	1.585	1.574	1.573	1.591	1.601	1.61	1.598	1.608	1.626	1.606	1.603	1.616	1.601	1.602
0	1.441	1.418	1.437	1.426	1.445	1.415	1.439	1.443	1.431	1.445	1.456	1.472	1.492	1.456	1.475	1.456	1.48	1.525	1.497	1.491	1.511	1.535	1.532	1.568	1.561	1.529	1.567	1.56	1.591	1.615	1.622	1.622	1.622	1.633	1.64	1.654	1.671	1.664	1.695	1.705	1.718	1.71	1.721	1.746	1.727	1.744	1.746	1.762	1.749
309	1.53	1.446	1.468	1.485	1.552	1.493	1.495	1.544	1.479	1.488	1.503	1.478	1.535	1.512	1.465	1.564	1.518	1.569	1.543	1.5	1.525	1.566	1.587	1.607	1.618	1.599	1.643	1.638	1.675	1.715	1.714	1.73	1.726	1.757	1.77	1.839	1.837	1.823	1.852	1.871	1.873	1.902	1.903	1.914	1.925	1.907	1.968	1.949	1.933
310	1.359	1.394	1.427	1.388	1.343	1.383	1.347	1.394	1.404	1.385	1.388	1.398	1.404	1.408	1.397	1.417	1.436	1.447	1.464	1.458	1.491	1.5	1.505	1.53	1.523	1.537	1.566	1.558	1.612	1.6	1.604	1.62	1.64	1.643	1.647	1.658	1.656	1.665	1.67	1.696	1.72	1.707	1.71	1.708	1.739	1.752	1.754	1.78	1.748
0	1.43	1.409	1.446	1.418	1.435	1.415	1.426	1.423	1.414	1.419	1.424	1.453	1.46	1.438	1.445	1.46	1.462	1.516	1.487	1.482	1.514	1.522	1.556	1.582	1.597	1.575	1.607	1.617	1.65	1.654	1.67	1.681	1.689	1.697	1.69	1.728	1.739	1.719	1.724	1.764	1.777	1.769	1.787	1.792	1.786	1.801	1.805	1.798	1.799
0	NaN	NaN	NaN	NaN	NaN	NaN	NaN	NaN	NaN	NaN	NaN	NaN	NaN	NaN	NaN	NaN	NaN	NaN	NaN	NaN	NaN	NaN	NaN	NaN	NaN	NaN	NaN	NaN	NaN	NaN	NaN	NaN	NaN	NaN	NaN	NaN	NaN	NaN	NaN	NaN	NaN	NaN	NaN	NaN	NaN	NaN	NaN	NaN	NaN
311	1.519	1.449	1.506	1.479	1.529	1.494	1.471	1.497	1.479	1.456	1.49	1.488	1.51	1.502	1.462	1.522	1.475	1.537	1.531	1.488	1.516	1.515	1.552	1.564	1.578	1.534	1.581	1.565	1.581	1.579	1.565	1.589	1.573	1.59	1.586	1.617	1.63	1.62	1.611	1.632	1.611	1.625	1.653	1.642	1.643	1.628	1.664	1.644	1.621
312	1.381	1.404	1.419	1.42	1.395	1.407	1.393	1.421	1.423	1.41	1.425	1.419	1.445	1.439	1.445	1.456	1.462	1.489	1.478	1.47	1.507	1.518	1.517	1.557	1.535	1.545	1.575	1.587	1.616	1.602	1.627	1.635	1.643	1.681	1.668	1.7	1.733	1.705	1.733	1.77	1.798	1.793	1.833	1.873	1.917	1.936	1.972	2.016	2.01
313	1.411	1.406	1.424	1.427	1.426	1.433	1.426	1.42	1.422	1.432	1.442	1.441	1.445	1.431	1.43	1.459	1.432	1.483	1.45	1.451	1.468	1.462	1.495	1.506	1.509	1.478	1.512	1.516	1.522	1.523	1.531	1.542	1.536	1.546	1.543	1.557	1.567	1.556	1.553	1.582	1.585	1.585	1.6	1.595	1.608	1.613	1.615	1.628	1.61
0	1.435	1.423	1.441	1.407	1.408	1.413	1.402	1.411	1.399	1.391	1.393	1.398	1.401	1.385	1.372	1.377	1.392	1.41	1.413	1.389	1.416	1.426	1.435	1.448	1.446	1.441	1.447	1.454	1.487	1.483	1.498	1.502	1.507	1.524	1.526	1.533	1.556	1.544	1.562	1.602	1.605	1.617	1.619	1.637	1.646	1.67	1.674	1.712	1.69
[truncated: 197 more columns]
