# Supplementary material for: Fractional killing arises from cell-to-cell variability in overcoming a caspase activity threshold
Source: Mol Syst Biol. 2015 May 7;11(5):803. doi: 10.15252/msb.20145584 (PMC4461398; doi:10.15252/msb.20145584)
Supplement: Supplementary file 3 [file msb0011-0803-sd3.zip › All_data/058_Mapatumumab (10 nM)_2/C8_activity.tsv]

Cell #	T=5min	T=10min	T=15min	T=20min	T=25min	T=30min	T=35min	T=40min	T=45min	T=50min	T=55min	T=60min	T=65min	T=70min	T=75min	T=80min	T=85min	T=90min	T=95min	T=100min	T=105min	T=110min	T=115min	T=120min	T=125min	T=130min	T=135min	T=140min	T=145min	T=150min	T=155min	T=160min	T=165min	T=170min	T=175min	T=180min	T=185min	T=190min	T=195min	T=200min	T=205min	T=210min	T=215min	T=220min	T=225min	T=230min	T=235min	T=240min	T=245min
1	1.694e-21	-1.522e-05	-1.98e-05	-1.443e-05	2.93e-06	2.576e-05	5.373e-05	8.673e-05	0.0001242	0.0001698	0.0002233	0.0002843	0.000346	0.0004018	0.0004536	0.0004978	0.000539	0.0005786	0.000617	0.0006561	0.0006955	0.0007334	0.0007679	0.0008008	0.0008344	0.0008661	0.0009003	0.0009324	0.0009579	0.0009764	0.0009863	0.0009869	0.0009802	0.0009683	0.0009492	0.0009224	0.0008908	0.0008499	0.0008054	0.0007638	0.0007245	0.0006881	0.0006571	0.0006316	0.0006112	0.0005978	0.0005904	0.0005901	0.0005996
2	0	0.000149	0.0002969	0.000446	0.0005982	0.000756	0.0009271	0.001104	0.001277	0.001444	0.001604	0.001759	0.001912	0.002062	0.002207	0.002343	0.002467	0.002576	0.002676	0.002773	0.002865	0.002955	0.003044	0.003133	0.003222	0.003314	0.003413	0.003524	0.003648	0.003788	0.003945	0.004116	0.004296	NaN	NaN	NaN	NaN	NaN	NaN	NaN	NaN	NaN	NaN	NaN	NaN	NaN	NaN	NaN	NaN
3	1.016e-20	-4.036e-05	-5.964e-05	-5.713e-05	-3.407e-05	5.203e-06	5.412e-05	0.0001131	0.0001868	0.0002788	0.0003899	0.0005192	0.0006493	0.0007709	0.0008833	0.0009866	0.001083	0.001175	0.001263	0.001346	0.001421	0.001489	0.001549	0.001607	0.001664	0.001719	0.001771	0.00182	0.001861	0.001893	0.001915	0.001926	0.001925	0.001911	0.001882	0.00184	0.001782	0.001711	0.001629	0.001541	0.00145	0.00136	0.001274	0.001198	0.001133	0.001081	0.001041	0.001015	0.001003
4	-3.388e-21	-4.695e-05	-8.307e-05	-0.0001022	-0.0001053	-9.249e-05	-6.404e-05	-2.141e-05	3.267e-05	9.813e-05	0.0001745	0.000256	0.0003376	0.0004115	0.0004753	0.0005283	0.0005694	0.0006008	0.0006249	0.0006432	0.0006566	0.0006684	0.0006798	0.0006921	0.0007081	0.0007265	0.0007481	0.0007743	NaN	NaN	NaN	NaN	NaN	NaN	NaN	NaN	NaN	NaN	NaN	NaN	NaN	NaN	NaN	NaN	NaN	NaN	NaN	NaN	NaN
5	-3.388e-20	0.0001167	0.000232	0.0003459	0.000458	0.0005679	0.0006808	0.0007898	0.0008836	0.0009634	0.00103	0.001083	0.001126	0.001159	0.00118	0.00119	0.001187	0.001174	0.001156	0.001141	0.001129	0.001119	0.001115	0.001116	0.00112	0.001128	0.001141	0.001158	0.001176	0.001196	0.001215	0.001231	0.001243	0.001245	0.001236	0.001219	0.001191	0.001152	0.001102	0.001044	0.000978	0.0009083	0.0008383	0.00077	0.0007091	0.0006576	0.000613	0.000582	0.0005643
6	-8.47e-22	1.473e-05	3.336e-05	5.348e-05	7.658e-05	0.0001049	0.0001382	0.0001767	0.0002205	0.0002662	0.0003122	0.0003614	0.0004105	0.0004569	0.0005016	0.0005426	0.0005797	0.0006146	0.000647	0.0006769	0.0007066	0.0007359	0.0007628	0.0007898	0.0008187	0.000849	0.0008843	0.0009237	0.0009638	0.001005	0.001048	0.001089	0.001131	0.001175	0.001216	0.001255	0.001291	0.001319	0.001341	0.001358	0.00137	0.001375	0.001376	0.001373	0.001363	0.001348	0.001329	0.001306	0.001282
7	0	1.469e-05	3.012e-05	4.726e-05	6.705e-05	9.085e-05	0.0001183	0.0001493	0.0001841	0.0002208	0.0002561	0.0002896	0.0003201	0.0003465	0.0003675	0.0003844	0.0003965	0.000405	0.0004107	0.0004134	0.0004139	0.0004158	0.0004196	0.0004279	0.0004412	0.0004601	0.0004829	0.0005103	0.0005398	0.0005701	0.0006003	0.0006295	0.0006549	0.0006748	0.0006866	0.0006906	0.0006865	0.0006741	0.0006526	0.0006249	0.0005923	0.0005572	0.000522	0.0004901	0.0004631	0.0004432	0.0004298	0.0004236	0.0004261
8	-3.388e-21	-3.109e-05	-4.792e-05	-4.705e-05	-2.979e-05	3.188e-06	4.435e-05	9.318e-05	0.0001539	0.000226	0.0003098	0.0004024	0.0004912	0.0005687	0.0006324	0.0006809	0.0007132	0.0007338	0.0007444	0.0007438	0.0007354	0.0007214	0.0007039	0.0006891	0.0006796	0.0006773	0.0006853	0.0007044	0.0007317	0.0007656	0.0008067	0.0008526	0.0009	0.0009466	0.0009889	0.001025	0.001052	0.001067	0.00107	0.001065	0.001054	0.001036	0.001014	0.0009892	0.0009641	0.0009406	0.0009197	0.0009049	0.000898
9	0	4.061e-05	8.338e-05	0.0001304	0.000184	0.0002472	0.0003222	0.0004102	0.0005081	0.0006132	0.0007225	0.0008354	0.0009503	0.001065	0.001177	0.001287	0.001391	0.00149	0.00158	0.001665	0.001746	0.001824	0.001901	0.001977	0.002055	0.002134	0.002213	0.002294	0.002376	0.00246	0.002543	0.002624	0.002699	0.002767	0.002825	0.002871	0.002905	0.002925	0.002927	0.002912	0.002879	0.002831	0.002772	0.002704	0.002629	0.002549	0.002465	0.00238	0.002296
10	2.118e-22	3.771e-06	1.437e-05	3.526e-05	6.668e-05	0.0001071	0.0001569	0.0002167	0.0002868	0.0003688	0.0004607	0.0005576	0.0006547	0.000747	0.0008328	0.0009118	0.0009831	0.001046	0.0011	0.001143	0.001176	0.001199	0.001217	0.001231	0.001242	0.001249	0.001254	0.001257	0.001257	0.001256	0.001251	0.001243	0.00123	0.001211	0.001185	0.001153	0.001116	0.001072	0.001022	0.0009679	0.0009103	0.0008534	0.0007989	0.0007495	0.000707	0.0006733	0.0006478	0.0006321	0.0006284
11	-8.47e-22	4.731e-06	2.277e-05	5.984e-05	0.000115	0.0001851	0.0002708	0.0003733	0.0004931	0.0006329	0.0007913	0.0009591	0.001128	0.001291	0.001445	0.001593	0.001735	0.001873	0.002006	0.002135	0.002261	0.002389	0.002522	0.002666	0.002823	0.002992	0.003172	0.003364	0.003562	0.003766	0.003971	0.004172	NaN	NaN	NaN	NaN	NaN	NaN	NaN	NaN	NaN	NaN	NaN	NaN	NaN	NaN	NaN	NaN	NaN
12	-1.016e-20	-2.581e-05	-3.075e-05	-1.006e-05	3.956e-05	0.0001118	0.0002036	0.0003172	0.0004567	0.0006277	0.0008306	0.00106	0.0013	0.001542	0.001783	0.00202	0.002258	0.0025	0.002743	0.002988	0.003233	0.003481	0.003735	0.004	0.004274	0.004555	0.004841	NaN	NaN	NaN	NaN	NaN	NaN	NaN	NaN	NaN	NaN	NaN	NaN	NaN	NaN	NaN	NaN	NaN	NaN	NaN	NaN	NaN	NaN
13	3.388e-21	6.733e-05	0.0001366	0.0002105	0.0002904	0.0003775	0.0004738	0.0005774	0.0006848	0.0007957	0.0009073	0.001017	0.001123	0.001221	0.00131	0.001387	0.00145	0.001502	0.001541	0.001569	0.001585	0.001591	0.00159	0.001584	0.001576	0.001569	0.001561	0.001556	0.00155	0.001545	0.001542	0.001541	0.001539	0.001534	0.001524	0.001507	0.001484	0.001453	0.001414	0.001372	0.001324	0.001272	0.001217	0.001161	0.001107	0.001055	0.001007	0.0009637	0.0009263
14	3.388e-21	-2.489e-05	-2.79e-05	-7.23e-06	4.001e-05	0.0001088	0.0001948	0.000299	0.0004233	0.0005712	0.0007413	0.000928	0.001111	0.001275	0.001417	0.001536	0.001631	0.001703	0.001748	0.00177	0.001767	0.001741	0.001698	0.001652	0.001612	0.001579	0.001556	0.001545	0.001547	0.001565	0.001598	0.001646	0.001706	0.001773	0.001839	0.001899	0.00195	0.001989	0.002014	0.002025	0.002017	0.001994	0.001954	0.001901	0.001838	0.001771	0.001702	0.001632	0.001568
15	0	3.103e-05	6.493e-05	0.0001053	0.0001534	0.0002108	0.0002775	0.0003542	0.0004406	0.0005356	0.0006363	0.0007383	0.0008393	0.0009343	0.00102	0.001096	0.001162	0.00122	0.001266	0.001299	0.00132	0.001331	0.001334	0.001332	0.00133	0.001328	0.001328	0.001328	0.001326	0.001325	0.001323	0.001323	0.001322	0.00132	0.001313	0.001301	0.001284	0.00126	0.001231	0.0012	0.001166	0.00113	0.001093	0.001056	0.00102	0.0009851	0.0009529	0.0009244	0.0008992
16	0	5.666e-05	0.000126	0.0002036	0.000291	0.0003943	0.0005148	0.0006529	0.0008069	0.0009658	0.001125	0.001285	0.001433	0.001561	0.001667	0.001754	0.001819	0.001863	0.001882	0.001879	0.001857	0.001819	0.00177	0.001718	0.001667	0.001622	0.001581	0.001548	0.001521	0.001504	0.001497	0.0015	0.001511	0.001529	0.001548	0.001565	0.001577	0.001583	0.001581	0.001571	0.00155	0.001517	0.001476	0.001426	0.001368	0.001307	0.001242	0.001178	0.001115
17	8.894e-21	5.193e-06	2.297e-05	5.984e-05	0.0001138	0.0001838	0.0002718	0.0003796	0.000509	0.0006635	0.000843	0.001039	0.001244	0.001449	0.001653	0.001857	0.002059	0.002258	0.002451	0.002638	0.002815	0.002985	0.003154	0.003325	0.0035	0.003681	0.003866	0.004055	0.004243	NaN	NaN	NaN	NaN	NaN	NaN	NaN	NaN	NaN	NaN	NaN	NaN	NaN	NaN	NaN	NaN	NaN	NaN	NaN	NaN
18	-6.776e-21	7.68e-05	0.0001592	0.0002522	0.0003599	0.0004871	0.0006388	0.0008156	0.001015	0.001234	0.00147	0.00172	0.001977	NaN	NaN	NaN	NaN	NaN	NaN	NaN	NaN	NaN	NaN	NaN	NaN	NaN	NaN	NaN	NaN	NaN	NaN	NaN	NaN	NaN	NaN	NaN	NaN	NaN	NaN	NaN	NaN	NaN	NaN	NaN	NaN	NaN	NaN	NaN	NaN
19	-1.355e-20	-0.000195	-0.000341	-0.0004344	-0.0004825	-0.0004892	-0.0004504	-0.0003679	-0.0002551	-0.0001069	8.117e-05	0.0003135	0.0005686	0.0008224	0.001062	0.001296	0.001526	0.001759	0.002002	0.002267	0.002553	0.002868	0.003212	0.003585	0.003986	0.00442	0.00488	0.005357	NaN	NaN	NaN	NaN	NaN	NaN	NaN	NaN	NaN	NaN	NaN	NaN	NaN	NaN	NaN	NaN	NaN	NaN	NaN	NaN	NaN
20	5.082e-21	-2.108e-05	-2.603e-05	-1.376e-05	1.383e-05	5.394e-05	0.0001035	0.0001629	0.0002344	0.0003202	0.000421	0.0005331	0.0006431	0.0007417	0.0008276	0.0009023	0.000965	0.001018	0.001059	0.001089	0.001107	0.001114	0.001114	0.001113	0.001115	0.001121	0.001132	0.001147	0.001166	0.001189	0.001214	0.001242	0.00127	0.001295	0.001314	0.001325	0.001326	0.001317	0.001298	0.001272	0.001239	0.0012	0.001159	0.001116	0.001074	0.001036	0.0009997	0.0009701	0.0009473
21	-2.711e-20	-0.00011	-0.0001934	-0.0002488	-0.0002803	-0.0002889	-0.0002718	-0.0002288	-0.0001693	-9.155e-05	6.317e-06	0.0001269	0.000257	0.0003839	0.0005002	0.000609	0.0007101	0.0008057	0.0008952	0.0009846	0.001074	0.001164	0.001256	0.001349	0.001445	0.001546	0.001651	0.00176	0.001873	0.001989	0.002105	0.002219	0.002327	0.002429	0.002522	0.002607	0.002683	0.002752	0.002814	0.002871	0.002923	0.002976	0.003037	0.00311	0.003193	0.003286	0.003389	NaN	NaN
22	1.355e-20	-5.773e-05	-8.671e-05	-8.609e-05	-5.513e-05	5.437e-06	8.477e-05	0.0001846	0.0003132	0.0004738	0.0006679	0.0008976	0.00114	0.00138	0.001617	0.001847	0.002071	0.002292	0.002507	0.002715	0.002914	0.003105	0.003289	0.003473	0.003661	0.003856	0.004061	0.004273	0.004493	0.004721	0.004952	NaN	NaN	NaN	NaN	NaN	NaN	NaN	NaN	NaN	NaN	NaN	NaN	NaN	NaN	NaN	NaN	NaN	NaN
23	3.388e-21	-4.298e-05	-6.489e-05	-6.693e-05	-5.04e-05	-1.863e-05	2.014e-05	6.599e-05	0.000123	0.0001932	0.0002762	0.0003716	0.0004621	0.0005382	0.0005997	0.0006482	0.0006853	0.0007152	0.0007383	0.0007552	0.0007658	0.000773	0.0007787	0.0007894	0.0008066	0.0008327	0.0008657	0.0009049	0.0009485	0.0009955	0.001045	0.001096	0.001146	0.001191	0.001229	0.001258	0.001274	0.001279	0.001273	0.00126	0.001239	0.001213	0.001182	0.001149	0.001116	0.001084	0.001054	0.00103	0.001012
24	8.47e-22	1.834e-05	4.164e-05	6.926e-05	0.0001021	0.0001421	0.0001897	0.0002449	0.0003081	0.0003769	0.0004482	0.0005219	0.0005933	0.0006595	0.00072	0.0007755	0.0008258	0.0008705	0.00091	0.0009433	0.0009719	0.000999	0.001025	0.001053	0.001086	0.001124	0.001168	0.001216	0.001269	0.001326	0.001388	0.001453	0.001519	0.001586	0.001651	0.001715	0.001775	0.001831	0.001883	0.001934	0.001981	0.002024	0.002068	0.002115	0.002163	0.002214	0.002267	0.002322	0.002379
25	1.016e-20	4.247e-05	9.696e-05	0.0001596	0.0002315	0.0003177	0.0004179	0.0005324	0.000661	0.0007953	0.0009299	0.001064	0.001188	0.001295	0.001387	0.001464	0.001526	0.001573	0.001605	0.001622	0.00163	0.001632	0.001631	0.001631	0.001634	0.00164	0.001651	0.001666	0.001681	0.001697	0.001711	0.001723	0.001731	0.001732	0.001724	0.001707	0.00168	0.001644	0.001598	0.001546	0.00149	0.00143	0.00137	0.001313	0.00126	0.001213	0.00117	0.001134	0.001104
26	0	-1.988e-05	-2.485e-05	-1.173e-05	1.81e-05	5.705e-05	0.0001035	0.0001578	0.0002208	0.0002967	0.0003854	0.0004796	0.0005691	0.0006461	0.0007103	0.0007621	0.0008051	0.0008413	0.0008696	0.00089	0.0009021	0.0009079	0.0009125	0.0009189	0.0009283	0.0009409	0.0009571	0.0009764	0.0009968	0.001019	0.001042	0.001066	0.001089	0.001108	0.001123	0.001131	0.001134	0.00113	0.001121	0.001108	0.001091	0.001072	0.001052	0.001033	0.001016	0.001004	0.0009947	0.0009903	0.0009903
27	-3.388e-21	-1.739e-05	-1.975e-05	-2.952e-06	3.293e-05	7.901e-05	0.0001349	0.0002009	0.0002772	0.0003688	0.0004759	0.0005901	0.0007012	0.0008009	0.0008882	0.0009629	0.001029	0.001088	0.001139	0.001183	0.001219	0.00125	0.001279	0.00131	0.001346	0.001387	0.001432	0.001481	0.001531	0.001582	0.001632	0.00168	0.001724	0.00176	0.001788	0.001805	0.00181	0.001804	0.001786	0.001761	0.001727	0.001687	0.001643	0.001597	0.00155	0.001505	0.00146	0.001417	0.001377
28	-1.694e-21	1.852e-05	4.664e-05	8.387e-05	0.0001299	0.0001861	0.0002527	0.0003302	0.0004186	0.0005171	0.0006195	0.0007243	0.0008241	0.0009135	0.0009924	0.001063	0.001125	0.001177	0.00122	0.001253	0.001277	0.001299	0.001319	0.001343	0.001372	0.001409	0.001451	0.001502	0.001558	0.001622	0.001691	0.001765	0.00184	0.001914	0.001984	0.002048	0.002105	0.002152	0.002188	0.002216	0.002232	0.002238	0.002238	0.002233	0.002225	0.002216	0.002205	0.002195	0.002185
29	-1.694e-21	3.881e-05	9.068e-05	0.000156	0.0002368	0.0003369	0.0004573	0.0006002	0.0007678	0.0009574	0.00116	0.001375	0.001596	0.001814	0.002031	0.002249	0.002465	0.002679	0.00289	0.003094	0.003294	0.003498	0.003705	0.003918	0.004137	0.004362	0.00459	0.004823	0.005054	NaN	NaN	NaN	NaN	NaN	NaN	NaN	NaN	NaN	NaN	NaN	NaN	NaN	NaN	NaN	NaN	NaN	NaN	NaN	NaN
30	-5.421e-20	-0.0002378	-0.0004433	-0.0006078	-0.0007526	-0.0008553	-0.000917	-0.000943	-0.0009352	-0.0009075	-0.0008341	-0.0007237	-0.0005919	-0.0004552	-0.0003241	-0.0001943	-7.416e-05	3.818e-05	0.0001518	0.0002702	0.0003946	0.0005112	0.0006208	0.0007205	0.0008079	0.0008927	0.0009795	0.001065	0.001147	0.001218	0.001271	0.001305	0.001323	0.00133	0.00133	0.001326	0.001312	0.001285	0.001245	0.001195	0.001143	0.001098	0.001064	0.001044	0.001032	0.001029	0.001032	0.001048	0.001075
31	1.355e-20	0.0002338	0.0004755	0.0007346	0.001018	0.001334	0.001693	0.002091	0.00251	0.002945	0.003388	0.003831	NaN	NaN	NaN	NaN	NaN	NaN	NaN	NaN	NaN	NaN	NaN	NaN	NaN	NaN	NaN	NaN	NaN	NaN	NaN	NaN	NaN	NaN	NaN	NaN	NaN	NaN	NaN	NaN	NaN	NaN	NaN	NaN	NaN	NaN	NaN	NaN	NaN
32	0	1.146e-05	3.002e-05	5.544e-05	8.7e-05	0.0001248	0.0001683	0.0002179	0.0002737	0.0003354	0.0003972	0.0004584	0.0005132	0.0005585	0.000594	0.0006221	0.0006433	0.0006588	0.0006677	0.00067	0.0006665	0.0006623	0.0006592	0.0006601	0.0006647	0.0006735	0.0006859	0.0007008	0.0007165	0.0007338	0.000752	0.0007694	0.0007845	0.0007951	0.000799	0.0007973	0.0007892	0.0007751	0.0007559	0.0007326	0.0007057	0.0006762	0.0006472	0.0006201	0.0005968	0.0005778	0.000562	0.0005507	0.0005437
33	-8.47e-22	2.06e-05	8.658e-05	0.0002125	0.0003915	0.000621	0.0009047	0.001248	0.001654	0.002132	0.002676	0.003263	0.003868	0.004461	NaN	NaN	NaN	NaN	NaN	NaN	NaN	NaN	NaN	NaN	NaN	NaN	NaN	NaN	NaN	NaN	NaN	NaN	NaN	NaN	NaN	NaN	NaN	NaN	NaN	NaN	NaN	NaN	NaN	NaN	NaN	NaN	NaN	NaN	NaN
34	3.388e-21	4.3e-05	8.828e-05	0.0001376	0.0001929	0.0002563	0.00033	0.0004137	0.0005059	0.0006052	0.0007103	0.0008202	0.000934	0.001049	0.001166	0.001285	0.001404	0.001523	0.001643	0.001764	0.001886	0.00201	0.002138	0.002272	0.002415	0.002569	0.002734	0.002915	0.003111	0.003325	0.00356	0.003817	0.004095	0.004391	0.004698	NaN	NaN	NaN	NaN	NaN	NaN	NaN	NaN	NaN	NaN	NaN	NaN	NaN	NaN
35	3.388e-21	2.523e-05	5.799e-05	9.643e-05	0.0001412	0.000195	0.0002579	0.00033	0.0004118	0.0004992	0.0005883	0.0006792	0.0007666	0.0008469	0.0009218	0.0009921	0.001058	0.001121	0.001182	0.001241	0.0013	0.001364	0.001433	0.001511	0.001598	0.001694	0.001799	0.001914	0.002035	0.00216	0.002289	0.002419	0.002546	0.002668	0.002779	0.00288	0.002968	0.003039	0.003092	0.003126	0.003141	0.003138	0.00312	0.003091	0.003051	0.003006	0.002953	0.002897	0.002841
36	0	-0.0001112	-0.0001713	-0.0001821	-0.0001527	-9.273e-05	-1.075e-05	8.742e-05	0.000206	0.0003477	0.0005165	0.0007117	0.0008981	0.001041	0.001138	0.001194	0.001219	0.001219	0.001203	0.001172	0.001132	0.001081	0.001026	0.0009829	0.0009623	0.0009704	0.001009	0.001072	0.00115	NaN	NaN	NaN	NaN	NaN	NaN	NaN	NaN	NaN	NaN	NaN	NaN	NaN	NaN	NaN	NaN	NaN	NaN	NaN	NaN
37	0	-7.259e-05	-9.678e-05	-6.968e-05	3.157e-06	0.0001118	0.0002472	0.0004118	0.0006137	0.0008631	0.001167	0.001521	0.001891	0.002257	0.00262	0.002986	0.00336	0.003749	0.004151	0.004562	0.004975	0.005381	NaN	NaN	NaN	NaN	NaN	NaN	NaN	NaN	NaN	NaN	NaN	NaN	NaN	NaN	NaN	NaN	NaN	NaN	NaN	NaN	NaN	NaN	NaN	NaN	NaN	NaN	NaN
38	-2.711e-20	-0.0003289	-0.0006016	-0.0008144	-0.0009693	-0.001067	-0.00111	-0.0011	-0.001037	-0.0009269	-0.0007743	-0.0005908	-0.0004043	-0.0002429	-0.0001055	1.097e-05	0.0001082	0.0001854	0.0002439	0.0002849	0.0003119	0.0003305	0.0003477	0.0003639	0.0003793	0.0003954	0.0004123	0.00043	0.00045	0.0004738	0.0005019	0.0005331	0.0005659	0.0005999	0.0006342	0.0006677	0.0006982	0.0007254	0.0007496	0.0007724	0.0007919	0.0008098	0.000829	0.0008512	0.0008749	0.0009003	0.0009287	0.0009619	0.0009994
39	-3.388e-21	-1.426e-05	-1.987e-05	-1.463e-05	3.004e-06	2.87e-05	6.107e-05	0.0001004	0.0001484	0.0002083	0.0002799	0.00036	0.0004424	0.000523	0.0006015	0.0006762	0.00075	0.0008233	0.0008963	0.000968	0.001037	0.001103	0.00117	0.00124	0.001313	0.001388	0.001467	0.001548	0.001629	0.001709	0.001788	0.001866	0.001941	0.002011	0.002072	0.002124	0.002166	0.002198	0.002222	0.002243	0.002262	0.002283	0.00231	0.002349	0.002402	0.002477	0.002576	0.002704	0.002861
40	-8.47e-22	-1.537e-06	1.988e-05	6.926e-05	0.0001417	0.0002338	0.0003459	0.0004789	0.0006337	0.0008149	0.001024	0.001251	0.001484	0.00171	0.001931	0.002155	0.002382	0.00262	0.00287	0.003135	0.003416	0.003713	0.004032	0.004372	0.00473	NaN	NaN	NaN	NaN	NaN	NaN	NaN	NaN	NaN	NaN	NaN	NaN	NaN	NaN	NaN	NaN	NaN	NaN	NaN	NaN	NaN	NaN	NaN	NaN
41	-3.388e-21	-3.518e-05	-4.982e-05	-4.265e-05	-1.383e-05	3.238e-05	9.012e-05	0.0001604	0.0002474	0.0003542	0.0004813	0.0006265	0.000772	0.0009087	0.001035	0.00115	0.001255	0.001352	0.001438	0.001512	0.001574	0.001623	0.001662	0.001698	0.001732	0.001764	0.001798	0.001834	0.001873	0.001917	0.001969	0.002029	0.002097	0.002172	0.002255	0.002346	0.002449	0.002562	0.002686	0.002823	0.002975	0.003138	0.003318	0.003513	0.00372	0.003937	0.004156	NaN	NaN
42	0	-7.575e-05	-0.0001351	-0.0001778	-0.0002047	-0.0002174	-0.0002169	-0.0002038	-0.000182	-0.0001517	-0.000113	-6.544e-05	-1.739e-05	2.316e-05	5.427e-05	7.622e-05	9.078e-05	0.0001022	0.0001113	0.0001204	0.0001299	0.0001417	0.0001564	0.0001746	0.000196	0.0002223	0.0002535	0.0002882	0.0003232	0.0003577	0.0003915	0.0004242	0.0004536	0.0004791	0.0004995	0.0005155	0.000526	0.0005305	0.0005293	0.0005252	0.0005185	0.0005102	0.0005027	0.0004972	0.0004936	0.0004925	0.0004924	0.0004939	0.0004977
43	-3.388e-21	5.071e-05	0.0001045	0.0001636	0.0002309	0.0003092	0.0004017	0.0005097	0.0006287	0.0007566	0.0008901	0.001027	0.001167	0.001306	0.001442	0.001575	0.001703	0.001826	0.001942	0.002053	0.002158	0.00226	0.002358	0.002455	0.002552	0.002647	0.002742	0.002838	0.002932	0.003025	0.003118	0.003211	0.003302	0.003391	0.003478	0.003563	0.003648	0.003731	0.003811	0.00389	0.003966	0.00404	0.004111	0.004178	NaN	NaN	NaN	NaN	NaN
44	-3.388e-21	-5.303e-05	-8.797e-05	-0.0001036	-0.0001034	-8.986e-05	-6.29e-05	-2.539e-05	2.372e-05	8.594e-05	0.0001623	0.000253	0.0003502	0.0004392	0.0005169	0.0005862	0.000648	0.0007003	0.0007454	0.0007826	0.0008114	0.0008337	0.0008495	0.0008605	0.0008705	0.000882	0.0008939	0.0009065	0.000921	0.0009374	0.0009563	0.0009766	0.0009956	0.001013	0.001026	0.001036	0.00104	0.001038	0.001028	0.001013	0.0009909	0.0009631	0.0009328	0.000903	0.0008727	0.0008427	0.0008133	0.0007869	0.0007653
45	6.776e-21	7.302e-05	0.0001477	0.0002271	0.0003143	0.0004108	0.0005191	0.0006374	0.0007606	0.0008888	0.001014	0.001134	0.001247	0.001354	0.001453	0.001546	0.001636	0.001727	0.001826	0.001939	0.002065	0.002218	0.002397	0.002608	0.00285	0.003124	0.003424	0.003744	NaN	NaN	NaN	NaN	NaN	NaN	NaN	NaN	NaN	NaN	NaN	NaN	NaN	NaN	NaN	NaN	NaN	NaN	NaN	NaN	NaN
46	-6.776e-21	-5.599e-05	-7.463e-05	-5.612e-05	-7.833e-06	6.289e-05	0.0001489	0.0002515	0.0003766	0.0005299	0.0007153	0.0009295	0.001145	0.001344	0.001529	0.00171	0.001891	0.002079	0.002276	0.002481	0.002693	0.002913	0.003144	0.003392	0.003657	0.003934	NaN	NaN	NaN	NaN	NaN	NaN	NaN	NaN	NaN	NaN	NaN	NaN	NaN	NaN	NaN	NaN	NaN	NaN	NaN	NaN	NaN	NaN	NaN
47	0	-1.707e-05	-1.752e-05	3.541e-06	4.776e-05	0.0001112	0.0001921	0.0002921	0.000414	0.0005621	0.0007371	0.0009334	0.001139	0.001347	0.001553	0.001757	0.001961	0.002167	0.002377	0.002592	0.002814	0.003047	0.003295	0.003562	0.00385	0.00416	0.00449	0.004833	NaN	NaN	NaN	NaN	NaN	NaN	NaN	NaN	NaN	NaN	NaN	NaN	NaN	NaN	NaN	NaN	NaN	NaN	NaN	NaN	NaN
48	-3.388e-21	6.233e-05	0.0001338	0.0002118	0.0002994	0.0004029	0.0005241	0.0006636	0.0008198	0.0009833	0.001149	0.001315	0.001476	0.001625	0.001764	0.001894	0.002011	0.002115	0.002206	0.002281	0.002346	0.002403	0.002453	0.002501	0.002545	0.002584	0.002617	0.002646	0.002668	0.002683	0.002692	0.002694	0.002687	0.002671	0.002644	0.002607	0.002563	0.002508	0.002446	0.002377	0.002304	0.002227	0.00215	0.002076	0.002003	0.001933	0.001865	0.001801	0.001743
49	-1.694e-21	-1.071e-05	-7.898e-06	1.614e-05	5.874e-05	0.0001137	0.0001821	0.0002652	0.0003648	0.0004857	0.0006299	0.0007873	0.0009495	0.001111	0.001269	0.001426	0.001584	0.001742	0.001899	0.002053	0.002203	0.002351	0.002499	0.002652	0.002807	0.002965	0.003125	0.003286	0.003447	0.003606	0.003763	NaN	NaN	NaN	NaN	NaN	NaN	NaN	NaN	NaN	NaN	NaN	NaN	NaN	NaN	NaN	NaN	NaN	NaN
50	-6.776e-21	0.0001002	0.0002036	0.0003132	0.0004316	0.0005616	0.0007078	0.0008682	0.001036	0.001209	0.001385	0.001563	0.00174	0.001916	0.002086	0.00225	0.002408	0.00256	0.002707	0.002852	0.002994	0.003137	0.003276	0.003413	0.003545	NaN	NaN	NaN	NaN	NaN	NaN	NaN	NaN	NaN	NaN	NaN	NaN	NaN	NaN	NaN	NaN	NaN	NaN	NaN	NaN	NaN	NaN	NaN	NaN
51	1.694e-21	2.817e-05	6.388e-05	0.0001079	0.0001634	0.0002331	0.0003188	0.0004212	0.0005414	0.0006771	0.0008234	0.0009789	0.001137	0.001293	0.001446	0.001593	0.001734	0.001865	0.001985	0.002092	0.002188	0.002276	0.002356	0.002436	0.002515	0.002596	0.00268	0.002772	0.002872	0.002983	0.003107	0.003243	0.003392	0.003551	0.003717	0.003891	0.004069	0.004247	NaN	NaN	NaN	NaN	NaN	NaN	NaN	NaN	NaN	NaN	NaN
52	-3.388e-21	-4.474e-05	-7.418e-05	-8.739e-05	-8.545e-05	-6.901e-05	-4.409e-05	-1.197e-05	3.059e-05	8.426e-05	0.0001493	0.0002257	0.0003049	0.0003764	0.0004385	0.0004914	0.0005346	0.0005722	0.0006048	0.0006319	0.0006538	0.0006719	0.0006859	0.0006984	0.0007113	0.0007257	0.0007417	0.0007594	0.0007765	0.000794	0.0008115	0.0008278	0.0008411	0.0008513	0.0008565	0.0008574	0.0008533	0.0008441	0.0008303	0.0008143	0.0007957	0.0007756	0.0007563	0.0007392	0.0007243	0.0007128	0.0007043	0.0006992	0.0006979
53	1.016e-20	2.671e-05	7.251e-05	0.0001396	0.0002277	0.0003388	0.0004746	0.0006377	0.0008301	0.001054	0.0013	0.001567	0.001842	0.002116	0.002386	0.002656	0.002924	0.003188	0.003445	0.003693	0.00393	0.004163	0.004391	0.004617	0.00484	0.005058	0.005269	NaN	NaN	NaN	NaN	NaN	NaN	NaN	NaN	NaN	NaN	NaN	NaN	NaN	NaN	NaN	NaN	NaN	NaN	NaN	NaN	NaN	NaN
54	-2.118e-22	7.209e-07	5.838e-06	2.036e-05	4.336e-05	7.258e-05	0.0001081	0.0001506	0.000201	0.0002609	0.0003297	0.0004017	0.0004744	0.000545	0.0006117	0.0006747	0.0007352	0.0007937	0.0008487	0.0008983	0.000943	0.0009839	0.001024	0.001064	0.001104	0.001143	0.001181	0.001217	0.001249	0.001278	0.001302	0.001322	0.001335	0.001339	0.001333	0.001318	0.001295	0.001264	0.001225	0.001181	0.001133	0.001081	0.001029	0.0009788	0.0009317	0.00089	0.0008531	0.0008211	0.0007948
55	1.355e-20	-3.891e-05	-6.244e-05	-7.107e-05	-6.639e-05	-4.791e-05	-2.048e-05	1.548e-05	6.285e-05	0.0001221	0.000194	0.0002792	0.0003688	0.0004525	0.0005297	0.0006016	0.0006672	0.0007289	0.0007862	0.0008385	0.0008853	0.0009277	0.0009656	0.001002	0.001038	0.001073	0.001109	0.001143	0.001174	0.001204	0.001233	0.00126	0.001281	0.001298	0.001307	0.00131	0.001305	0.001292	0.001273	0.001249	0.00122	0.001186	0.001151	0.001116	0.001083	0.001051	0.001022	0.0009984	0.0009781
56	3.388e-21	4.21e-05	8.629e-05	0.000134	0.0001877	0.0002488	0.0003188	0.0003964	0.000481	0.0005717	0.0006648	0.0007603	0.0008551	0.0009484	0.001039	0.001127	0.00121	0.001289	0.001366	0.001438	0.001507	0.001575	0.001643	0.001713	0.001784	0.001855	0.001926	0.001995	0.002062	0.002124	0.002182	0.002233	0.002273	0.002303	0.002321	0.002328	0.002327	0.002319	0.002309	0.002301	0.0023	0.002312	0.002347	0.002409	0.002501	0.002627	0.002785	0.002974	0.003191
57	1.271e-21	1.104e-05	2.827e-05	5.2e-05	8.051e-05	0.0001141	0.0001525	0.0001959	0.0002443	0.0002964	0.0003483	0.0003987	0.0004425	0.0004769	0.0005012	0.0005186	0.0005296	0.0005352	0.0005348	0.0005288	0.0005184	0.0005077	0.0004979	0.0004918	0.0004899	0.0004929	0.0004999	0.0005105	0.0005228	0.0005372	0.0005534	0.0005699	0.000585	0.0005989	0.0006103	0.0006176	0.0006209	0.0006209	0.0006168	0.0006118	0.000606	0.0006003	0.0005979	0.0006008	0.0006081	0.0006204	0.0006402	0.0006677	0.0007019
58	-3.388e-21	-3.63e-05	-5.09e-05	-4.146e-05	-9.285e-06	4.194e-05	0.0001063	0.0001851	0.0002822	0.0004007	0.0005418	0.0007038	0.0008677	0.001023	0.001168	0.001301	0.001423	0.001536	0.001638	0.001727	0.001803	0.001865	0.001913	0.001953	0.001987	0.002016	0.002038	0.002055	0.002065	0.002069	0.002066	0.002053	0.002032	0.002002	0.001961	0.00191	0.001849	0.001779	0.001699	0.001614	0.001525	0.001433	0.001346	0.001263	0.001188	0.001121	0.001064	0.001019	0.0009839
59	4.235e-21	-5.955e-07	2.282e-05	7.547e-05	0.0001514	0.0002465	0.0003619	0.000498	0.0006564	0.0008417	0.00105	0.001272	0.001493	0.001697	0.001884	0.002057	0.002216	0.002358	0.002483	0.002588	0.002672	0.002739	0.002794	0.00284	0.002881	0.002918	0.002951	0.002983	0.003014	0.003042	0.003067	0.003087	0.0031	0.003105	0.003102	0.003089	0.003065	0.003027	0.002973	0.002908	0.002833	0.002748	0.002657	0.002564	0.002469	0.002371	0.002271	0.002174	0.002083
60	-1.694e-21	3.552e-05	7.581e-05	0.0001214	0.0001749	0.0002411	0.0003209	0.0004156	0.0005255	0.000645	0.0007721	0.0009063	0.001045	0.001187	0.00133	0.001475	0.001621	0.001768	0.001916	0.002067	0.002224	0.002389	0.002562	0.002746	0.00294	0.003145	0.00336	0.003585	0.003815	NaN	NaN	NaN	NaN	NaN	NaN	NaN	NaN	NaN	NaN	NaN	NaN	NaN	NaN	NaN	NaN	NaN	NaN	NaN	NaN
61	0	0.0001089	0.0002197	0.000332	0.0004472	0.0005681	0.0006994	0.0008374	0.0009709	0.001097	0.001216	0.001325	0.00142	0.0015	0.00157	0.001629	0.001675	0.001715	0.001756	0.001807	0.001877	0.001973	0.002101	0.002272	0.002489	0.002755	0.003069	0.003431	0.003824	NaN	NaN	NaN	NaN	NaN	NaN	NaN	NaN	NaN	NaN	NaN	NaN	NaN	NaN	NaN	NaN	NaN	NaN	NaN	NaN
62	1.355e-20	0.0001914	0.0003866	0.0005882	0.0007999	0.001028	0.001284	0.001564	0.001856	0.002162	0.002489	0.00284	0.003216	0.003614	0.004029	0.004455	0.004879	NaN	NaN	NaN	NaN	NaN	NaN	NaN	NaN	NaN	NaN	NaN	NaN	NaN	NaN	NaN	NaN	NaN	NaN	NaN	NaN	NaN	NaN	NaN	NaN	NaN	NaN	NaN	NaN	NaN	NaN	NaN	NaN
63	-3.388e-21	-6.841e-06	9.47e-06	5.741e-05	0.0001349	0.0002352	0.0003605	0.0005134	0.0006966	0.0009176	0.001178	0.001464	0.001762	0.002059	0.002354	0.002645	NaN	NaN	NaN	NaN	NaN	NaN	NaN	NaN	NaN	NaN	NaN	NaN	NaN	NaN	NaN	NaN	NaN	NaN	NaN	NaN	NaN	NaN	NaN	NaN	NaN	NaN	NaN	NaN	NaN	NaN	NaN	NaN	NaN
64	0	0.0001065	0.0002162	0.0003321	0.0004576	0.0005957	0.0007509	NaN	NaN	NaN	NaN	NaN	NaN	NaN	NaN	NaN	NaN	NaN	NaN	NaN	NaN	NaN	NaN	NaN	NaN	NaN	NaN	NaN	NaN	NaN	NaN	NaN	NaN	NaN	NaN	NaN	NaN	NaN	NaN	NaN	NaN	NaN	NaN	NaN	NaN	NaN	NaN	NaN	NaN
65	-1.355e-20	0.0001624	0.0003272	0.0004942	0.0006662	0.0008436	0.001032	0.001223	0.001402	0.001571	0.001722	0.001857	0.001972	0.00206	0.002122	0.002158	0.002167	0.002154	0.002129	0.0021	0.002069	0.002043	0.002028	0.00203	0.00206	0.002113	0.002186	0.00228	0.002389	0.002511	0.002639	0.002767	0.002887	0.002991	0.003072	0.003118	0.003141	0.003142	0.003122	0.003081	0.00302	0.002945	0.002867	0.002794	0.002727	0.002671	0.002632	0.002597	0.002567
66	-1.355e-20	0.0001452	0.0002959	0.0004569	0.0006333	0.0008302	0.001054	0.001303	0.001565	0.001834	0.002103	0.002367	0.002618	0.002851	0.003061	0.003244	0.003395	0.003513	0.003596	0.003648	0.003673	0.003672	0.003647	0.003602	0.003541	0.003467	0.00338	0.003285	0.003182	0.003074	0.002964	0.002848	0.002727	0.002605	0.002481	0.002354	0.002222	0.002088	0.00195	0.00181	0.001669	0.001528	0.001395	0.00127	0.001151	0.001041	0.0009404	0.0008522	0.0007768
67	1.355e-20	8.018e-05	0.0001646	0.0002571	0.0003619	0.0004832	0.0006259	0.0007905	0.0009731	0.001173	0.001388	0.001619	0.001864	0.002124	0.002398	0.002687	0.00299	0.003308	0.003642	0.00399	0.004351	0.004719	0.005089	NaN	NaN	NaN	NaN	NaN	NaN	NaN	NaN	NaN	NaN	NaN	NaN	NaN	NaN	NaN	NaN	NaN	NaN	NaN	NaN	NaN	NaN	NaN	NaN	NaN	NaN
68	-2.711e-20	0.0001606	0.0003231	0.0004872	0.0006552	0.000828	0.001013	0.0012	0.001377	0.001547	0.001704	0.001853	0.001994	0.00212	0.002229	0.00232	0.002392	0.002444	0.002489	0.002533	0.002575	0.00262	0.00267	0.002727	0.002803	0.00289	0.002986	0.003089	0.003198	0.003307	0.00341	0.0035	0.003569	0.003612	0.003622	0.003589	0.003521	0.003426	0.003305	0.003158	0.002986	0.002801	0.002617	0.002442	0.002277	0.002129	0.002009	0.001906	0.001816
69	-2.711e-20	0.0001999	0.0004047	0.0006202	0.0008506	0.001096	0.001357	0.001636	0.001934	0.002255	0.002597	0.00296	0.003342	0.003744	0.00416	0.004584	0.005011	0.005437	NaN	NaN	NaN	NaN	NaN	NaN	NaN	NaN	NaN	NaN	NaN	NaN	NaN	NaN	NaN	NaN	NaN	NaN	NaN	NaN	NaN	NaN	NaN	NaN	NaN	NaN	NaN	NaN	NaN	NaN	NaN
70	-6.776e-21	-3.352e-05	-4.246e-05	-1.987e-05	3.286e-05	0.0001066	0.0001967	0.0003034	0.0004295	0.0005804	0.0007576	0.00095	0.001138	0.001309	0.00146	0.00159	0.0017	0.001794	0.00187	0.001928	0.001969	0.001991	0.002	0.002002	0.002001	0.001998	0.001992	0.001988	0.001983	0.00198	0.001975	0.001967	0.001954	0.001939	0.00192	0.001895	0.001861	0.001821	0.001772	0.001715	0.001649	0.001576	0.001503	0.001432	0.001358	0.001282	0.001208	0.001137	0.001069
71	-1.355e-20	0.0001667	0.0003403	0.0005279	0.0007359	0.0009699	0.00124	0.001546	0.001876	0.002226	0.00259	0.002962	NaN	NaN	NaN	NaN	NaN	NaN	NaN	NaN	NaN	NaN	NaN	NaN	NaN	NaN	NaN	NaN	NaN	NaN	NaN	NaN	NaN	NaN	NaN	NaN	NaN	NaN	NaN	NaN	NaN	NaN	NaN	NaN	NaN	NaN	NaN	NaN	NaN
72	1.694e-21	3.467e-05	7.003e-05	0.0001067	0.0001462	0.0001901	0.0002386	0.0002911	0.0003462	0.0004025	0.0004567	0.0005101	0.000562	0.0006122	0.0006582	0.0007001	0.0007377	0.0007742	0.0008106	0.0008451	0.0008787	0.0009163	0.0009585	0.001006	0.001057	0.001116	0.00118	0.001248	0.001315	0.001381	0.001447	0.001513	0.001574	0.001626	0.001668	0.001703	0.001726	0.001739	0.001744	0.001743	0.001737	0.001726	0.001711	0.001693	0.001676	0.001658	0.001638	0.001616	0.001593
73	0	-5.872e-05	-9.637e-05	-0.0001144	-0.0001141	-9.736e-05	-6.978e-05	-3.359e-05	1.432e-05	7.488e-05	0.0001485	0.0002363	0.0003276	0.0004067	0.0004738	0.0005298	0.0005755	0.0006145	0.0006487	0.0006772	0.000701	0.0007208	0.0007366	0.000751	0.0007669	0.0007852	0.0008051	0.0008261	0.000846	0.000865	0.0008831	0.0008981	0.0009086	0.0009144	0.0009132	0.0009068	0.0008938	0.0008746	0.0008494	0.000821	0.0007896	0.0007563	0.0007252	0.0006983	0.0006755	0.0006583	0.0006455	0.0006387	0.0006377
74	3.388e-21	-2.353e-05	-3.371e-05	-2.819e-05	-7.208e-06	2.436e-05	6.297e-05	0.0001091	0.0001645	0.0002324	0.000313	0.0004032	0.0004916	0.0005736	0.0006484	0.0007157	0.0007778	0.0008379	0.0008956	0.0009518	0.001006	0.00106	0.001116	0.001178	0.001245	0.001317	0.001393	0.001475	0.001559	0.001644	0.00173	0.001813	0.001893	0.001968	0.002037	0.002099	0.002154	0.002201	0.002238	0.002267	0.002288	0.002302	0.00231	0.002314	0.002312	0.002303	0.002287	0.002266	0.002239
75	1.355e-20	0.0001272	0.0002609	0.0004081	0.0005758	0.0007696	0.0009972	0.001259	0.001548	0.001864	0.002199	0.002551	0.002913	0.003283	0.003653	0.004017	0.00437	0.004708	0.005026	0.00532	0.005584	NaN	NaN	NaN	NaN	NaN	NaN	NaN	NaN	NaN	NaN	NaN	NaN	NaN	NaN	NaN	NaN	NaN	NaN	NaN	NaN	NaN	NaN	NaN	NaN	NaN	NaN	NaN	NaN
76	8.47e-22	-1.111e-06	1.191e-05	4.207e-05	8.549e-05	0.0001384	0.0002008	0.0002728	0.0003544	0.0004476	0.0005505	0.0006554	0.000753	0.0008357	0.0009031	0.0009587	0.001004	0.001039	0.001065	0.00108	0.001085	0.001084	0.00108	0.001078	0.001077	0.001079	0.001082	0.001087	0.001092	0.001097	0.0011	0.001102	0.0011	0.001095	0.001085	0.001071	0.00105	0.001025	0.0009946	0.0009622	0.0009279	0.0008938	0.0008635	0.000838	0.0008175	0.0008026	0.0007932	0.0007912	0.0007962
77	-8.47e-22	-8.237e-06	-7.266e-06	6.893e-06	3.335e-05	6.575e-05	0.0001034	0.0001469	0.0001964	0.0002545	0.0003191	0.0003818	0.0004359	0.0004775	0.0005062	0.0005239	0.0005329	0.0005349	0.0005294	0.0005158	0.0004966	0.0004773	0.0004638	0.0004602	0.0004651	0.0004785	0.0004983	0.0005255	0.0005579	0.0005949	0.0006371	0.0006821	0.0007236	0.0007592	0.0007845	0.0008013	0.0008093	0.0008106	0.0008046	0.0007924	0.0007753	0.0007532	0.0007276	0.0007034	0.0006818	0.000666	0.0006546	0.0006489	0.0006462
78	-7.454e-20	-6.04e-05	-8.76e-05	-8.06e-05	-4.088e-05	2.62e-05	0.0001105	0.0002138	0.0003425	0.0005016	0.0006932	0.0009164	0.001144	0.001365	0.001577	0.001784	0.001991	0.002205	0.002427	0.00266	0.002906	0.003168	0.003448	0.003756	0.00409	0.004446	0.004816	NaN	NaN	NaN	NaN	NaN	NaN	NaN	NaN	NaN	NaN	NaN	NaN	NaN	NaN	NaN	NaN	NaN	NaN	NaN	NaN	NaN	NaN
79	-2.711e-20	-0.0001318	-0.0002177	-0.0002544	-0.0002367	-0.0001656	-5.355e-05	9.358e-05	0.0002855	0.0005253	0.0008123	0.001148	0.001508	0.001856	0.002186	0.002489	0.002762	0.003005	0.003226	0.003421	0.003588	0.00373	0.003844	0.003934	0.00401	0.004074	0.004132	NaN	NaN	NaN	NaN	NaN	NaN	NaN	NaN	NaN	NaN	NaN	NaN	NaN	NaN	NaN	NaN	NaN	NaN	NaN	NaN	NaN	NaN
80	2.711e-19	-0.0006227	-0.001145	-0.001564	-0.00184	-0.001948	-0.001869	-0.001623	-0.001235	-0.0007398	-0.0001448	NaN	NaN	NaN	NaN	NaN	NaN	NaN	NaN	NaN	NaN	NaN	NaN	NaN	NaN	NaN	NaN	NaN	NaN	NaN	NaN	NaN	NaN	NaN	NaN	NaN	NaN	NaN	NaN	NaN	NaN	NaN	NaN	NaN	NaN	NaN	NaN	NaN	NaN
81	0	1.885e-05	3.852e-05	5.962e-05	8.374e-05	0.0001122	0.0001454	0.0001836	0.0002267	0.0002733	0.0003206	0.0003686	0.0004158	0.0004625	0.0005081	0.0005526	0.0005955	0.0006379	0.0006792	0.0007187	0.0007564	0.0007954	0.000835	0.0008772	0.0009202	0.0009644	0.001009	0.001052	0.001092	0.001127	0.001158	0.001185	0.001205	0.001217	0.001219	0.001213	0.001197	0.001173	0.00114	0.001102	0.00106	0.001015	0.0009683	0.0009222	0.0008775	0.0008368	0.0007987	0.0007656	0.0007372
82	2.033e-20	-5.418e-05	-9.709e-05	-0.0001274	-0.0001436	-0.0001459	-0.0001342	-0.0001077	-6.847e-05	-1.642e-05	4.869e-05	0.0001282	0.0002164	0.0003087	0.0004017	0.000493	0.0005834	0.0006748	0.0007669	0.0008598	0.0009541	0.001051	0.00115	0.001252	0.001358	0.001469	0.001589	0.001717	0.001852	0.001994	0.002146	0.002308	0.002478	0.002659	0.002848	0.003047	0.003255	0.003469	0.003688	0.003913	0.00414	0.004366	0.004587	NaN	NaN	NaN	NaN	NaN	NaN
83	-8.47e-22	1.893e-05	4.159e-05	6.904e-05	0.0001041	0.0001482	0.0002018	0.0002658	0.0003407	0.0004262	0.0005157	0.0006089	0.0007031	0.0007962	0.0008869	0.0009746	0.001057	0.001134	0.001204	0.001265	0.001319	0.001369	0.001415	0.001458	0.001498	0.001537	0.001572	0.001608	0.001641	0.001675	0.001707	0.001739	0.001768	0.001794	0.001816	0.001837	0.001855	0.00187	0.00188	0.001887	0.001892	0.001894	0.001895	0.001897	0.001898	0.0019	0.001901	0.001902	0.001903
84	7.589e-19	-0.001139	-0.002095	-0.002868	-0.003423	-0.003713	-0.003724	-0.003477	-0.002989	-0.00231	-0.00148	-0.0004973	NaN	NaN	NaN	NaN	NaN	NaN	NaN	NaN	NaN	NaN	NaN	NaN	NaN	NaN	NaN	NaN	NaN	NaN	NaN	NaN	NaN	NaN	NaN	NaN	NaN	NaN	NaN	NaN	NaN	NaN	NaN	NaN	NaN	NaN	NaN	NaN	NaN
85	-3.388e-21	7.158e-05	0.0001744	0.0003051	0.0004694	0.000673	0.0009184	0.001209	0.001547	0.001928	0.002333	0.002761	0.003191	0.003605	0.004002	0.004379	0.004731	0.005054	0.005341	0.005584	NaN	NaN	NaN	NaN	NaN	NaN	NaN	NaN	NaN	NaN	NaN	NaN	NaN	NaN	NaN	NaN	NaN	NaN	NaN	NaN	NaN	NaN	NaN	NaN	NaN	NaN	NaN	NaN	NaN
86	6.776e-21	0.0001291	0.0002761	0.0004422	0.0006373	0.0008746	0.00116	0.001497	0.001884	0.002305	0.00275	0.003216	0.003689	0.004155	NaN	NaN	NaN	NaN	NaN	NaN	NaN	NaN	NaN	NaN	NaN	NaN	NaN	NaN	NaN	NaN	NaN	NaN	NaN	NaN	NaN	NaN	NaN	NaN	NaN	NaN	NaN	NaN	NaN	NaN	NaN	NaN	NaN	NaN	NaN
87	2.711e-20	-0.0001288	-0.0002196	-0.0002685	-0.0002704	-0.0002249	-0.0001336	-6.887e-06	0.0001595	0.0003683	0.0006189	0.0009125	0.001234	0.001549	0.00185	0.002128	0.002379	0.002598	0.002796	0.002969	0.003114	0.003232	0.00332	0.003378	0.003418	0.003443	0.00346	0.00347	0.003476	0.003477	0.003474	0.003469	0.003458	0.003445	0.00343	0.003415	0.0034	0.003382	0.003365	0.003351	0.003342	0.003336	0.003335	0.003339	NaN	NaN	NaN	NaN	NaN
88	4.743e-20	-8.691e-05	-0.000139	-0.0001531	-0.0001248	-5.438e-05	4.389e-05	0.0001688	0.0003309	0.0005325	0.0007732	0.001054	0.001353	0.001644	0.001924	0.002183	0.002419	0.002635	0.002831	0.003004	0.003152	0.003276	0.003373	0.003448	0.003508	0.003555	0.003593	0.003621	0.003641	0.00365	0.00365	0.003637	0.003606	0.003559	0.003493	0.003408	0.003303	0.003177	0.003034	0.002878	0.002712	0.002539	0.002367	0.002201	0.002045	0.001901	0.00177	0.001656	0.001561
89	-6.776e-20	0.0002408	0.0004761	0.0007036	0.0009192	0.001122	0.001321	0.001504	0.001648	0.001759	0.001833	0.001867	0.001864	0.001827	0.001762	0.001676	0.001566	0.001438	0.001299	0.001159	0.001013	0.0008703	0.000736	0.0006191	0.0005205	0.0004368	0.0003663	0.0003091	0.0002616	0.0002284	0.0002131	0.0002149	0.000229	0.0002538	0.0002771	0.000292	0.0002941	0.0002755	0.0002372	0.0001804	0.0001086	2.272e-05	-6.862e-05	-0.0001672	-0.000275	-0.0003864	-0.0004928	-0.0005819	-0.0006437
90	1.355e-20	-5.776e-05	-8.97e-05	-9.4e-05	-6.731e-05	-9.17e-06	6.921e-05	0.000168	0.0002952	0.0004531	0.0006417	0.0008625	0.001096	0.001328	0.001554	0.001769	0.00197	0.002162	0.002344	0.002515	0.002673	0.00282	0.002953	0.003078	0.0032	0.003319	0.003438	0.003557	NaN	NaN	NaN	NaN	NaN	NaN	NaN	NaN	NaN	NaN	NaN	NaN	NaN	NaN	NaN	NaN	NaN	NaN	NaN	NaN	NaN
91	-8.47e-22	-7.278e-06	-5.41e-06	9.934e-06	3.858e-05	7.479e-05	0.0001185	0.0001699	0.0002291	0.0002991	0.000379	0.000462	0.0005425	0.0006148	0.0006775	0.0007313	0.0007784	0.0008198	0.0008551	0.000885	0.0009109	0.0009351	0.0009608	0.0009901	0.001025	0.001066	0.001114	0.001168	0.001227	0.00129	0.001356	0.001422	0.001486	0.001547	0.001603	0.001652	0.001691	0.001719	0.001736	0.001743	0.00174	0.001727	0.001708	0.001683	0.001653	0.001619	0.001583	0.001549	0.001517
92	0	-6.567e-05	-0.0001086	-0.0001292	-0.0001276	-0.000106	-7.175e-05	-2.712e-05	3.191e-05	0.000107	0.0001982	0.0003061	0.0004183	0.0005189	0.000607	0.0006819	0.0007447	0.0007997	0.0008488	0.0008909	0.0009256	0.0009541	0.0009766	0.0009969	0.001018	0.00104	0.001065	0.001091	0.001118	0.001145	0.001172	0.001199	0.001224	0.001246	0.001263	0.001275	0.00128	0.001279	0.00127	0.001256	0.001238	0.001216	0.001193	0.00117	0.001147	0.001125	0.001103	0.001084	0.00107
93	0	-3.891e-05	-7.011e-05	-9.179e-05	-0.0001035	-0.0001065	-0.0001012	-8.819e-05	-7.018e-05	-4.671e-05	-1.847e-05	1.423e-05	4.686e-05	7.566e-05	9.69e-05	0.0001106	0.0001186	0.0001232	0.0001253	0.0001269	0.0001284	0.0001316	0.000138	0.0001501	0.0001678	0.0001938	0.000228	0.0002687	0.0003139	0.0003631	0.0004158	0.0004708	0.0005257	0.0005786	0.0006268	0.0006697	0.000705	0.0007322	0.000752	0.0007663	0.0007757	0.0007812	0.0007849	0.000789	0.0007938	0.0008007	0.0008106	0.0008262	0.0008474
94	-1.355e-20	0.0001715	0.0003663	0.0005871	0.0008458	0.001161	0.001539	0.001986	0.002496	0.003047	0.003627	0.004228	NaN	NaN	NaN	NaN	NaN	NaN	NaN	NaN	NaN	NaN	NaN	NaN	NaN	NaN	NaN	NaN	NaN	NaN	NaN	NaN	NaN	NaN	NaN	NaN	NaN	NaN	NaN	NaN	NaN	NaN	NaN	NaN	NaN	NaN	NaN	NaN	NaN
95	-4.066e-20	-9.098e-05	-0.0001613	-0.0002071	-0.0002297	-0.0002333	-0.0002185	-0.0001833	-0.0001343	-6.956e-05	9.789e-06	0.0001049	0.0002043	0.0002974	0.0003746	0.0004362	0.000485	0.0005275	0.0005601	0.000586	0.0006057	0.0006242	0.0006409	0.0006595	0.0006801	0.0007091	0.0007481	0.0007971	0.0008508	0.0009097	0.0009744	0.001043	0.00111	0.001175	0.001236	0.001293	0.001343	0.001381	0.001406	0.001422	0.00143	0.001433	0.001433	0.001434	0.001436	0.00144	0.001442	0.001447	0.001458
96	-3.388e-21	-4.1e-05	-5.745e-05	-4.686e-05	-9.396e-06	5.038e-05	0.0001265	0.0002205	0.0003376	0.0004826	0.0006571	0.0008592	0.001069	0.001276	0.001477	0.001669	0.001854	0.002032	0.0022	0.002355	0.002495	0.002616	0.002718	0.002805	0.002876	0.002934	0.002979	0.003011	0.003031	0.003037	0.00303	0.00301	0.002976	0.002933	0.00288	0.002819	0.002746	0.002663	0.002569	0.002469	0.002363	0.002256	0.002153	0.002054	0.001959	0.00187	0.001788	0.001716	0.001658
97	-1.694e-21	2.349e-05	5.337e-05	8.915e-05	0.0001328	0.0001868	0.0002514	0.0003276	0.0004166	0.0005162	0.000622	0.0007331	0.0008458	0.0009573	0.001067	0.001176	0.00128	0.001382	0.001479	0.001568	0.001649	0.001726	0.0018	0.001872	0.001939	0.002002	0.002061	0.002116	0.002166	0.00221	0.002252	0.002289	0.002318	0.002336	0.002344	0.002342	0.00233	0.002308	0.002274	0.00223	0.002175	0.002112	0.002043	0.001974	0.001908	0.001848	0.001791	0.001742	0.001703
98	1.906e-21	9.5e-06	2.745e-05	5.556e-05	9.2e-05	0.0001363	0.0001885	0.0002489	0.0003184	0.0003978	0.0004822	0.0005696	0.0006544	0.0007326	0.0008034	0.0008702	0.000934	0.0009966	0.001059	0.00112	0.001179	0.001244	0.001315	0.001397	0.001488	0.001591	0.001704	0.001825	0.001948	0.002071	0.00219	0.002302	0.002399	0.002479	0.002534	0.002562	0.002557	0.002517	0.002443	0.002338	0.002204	0.002046	0.00187	0.001687	0.0015	0.001317	0.001143	0.0009875	0.000855
99	0	0.0001359	0.0002843	0.0004509	0.0006443	0.0008751	0.001154	0.001486	0.001859	0.002268	0.002704	0.003167	0.003644	0.004125	NaN	NaN	NaN	NaN	NaN	NaN	NaN	NaN	NaN	NaN	NaN	NaN	NaN	NaN	NaN	NaN	NaN	NaN	NaN	NaN	NaN	NaN	NaN	NaN	NaN	NaN	NaN	NaN	NaN	NaN	NaN	NaN	NaN	NaN	NaN
100	0	-0.0001135	-0.0001798	-0.0002	-0.0001665	-8.442e-05	1.954e-05	0.0001461	0.0003098	0.0005148	0.0007578	0.001041	0.001325	0.001594	0.001847	0.002075	0.00228	0.002476	0.002663	0.00284	0.003008	0.003172	0.003329	0.003488	0.003641	0.003794	0.003946	NaN	NaN	NaN	NaN	NaN	NaN	NaN	NaN	NaN	NaN	NaN	NaN	NaN	NaN	NaN	NaN	NaN	NaN	NaN	NaN	NaN	NaN
101	6.776e-21	-7.325e-05	-0.0001027	-8.257e-05	-1.11e-05	9.81e-05	0.0002363	0.0004056	0.0006129	0.0008691	0.001176	0.001525	0.001883	0.002229	0.002562	0.002875	0.003171	0.003453	0.003717	0.003964	0.004189	0.004392	0.00458	0.004762	0.004936	0.005102	0.005262	0.005417	NaN	NaN	NaN	NaN	NaN	NaN	NaN	NaN	NaN	NaN	NaN	NaN	NaN	NaN	NaN	NaN	NaN	NaN	NaN	NaN	NaN
102	-3.388e-20	-9.138e-05	-0.0001642	-0.0002193	-0.0002577	-0.0002775	-0.0002805	-0.0002672	-0.0002386	-0.0001996	-0.0001494	-8.729e-05	-2.237e-05	3.671e-05	9.016e-05	0.0001379	0.0001801	0.00022	0.0002572	0.0002926	0.0003285	0.0003662	0.0004053	0.0004466	0.0004884	0.0005308	0.0005735	0.0006165	0.0006564	0.0006942	0.0007297	0.0007621	0.0007894	0.0008111	0.0008253	0.0008335	0.0008344	0.0008282	0.0008144	0.0007969	0.000775	0.0007498	0.0007237	0.0006993	0.0006762	0.0006559	0.0006375	0.0006226	0.0006119
103	2.711e-20	-0.0001353	-0.0002114	-0.00023	-0.0001979	-0.0001013	2.865e-05	0.0001913	0.0004068	0.0006712	0.0009879	0.001361	0.001753	0.00213	0.002489	0.002832	0.003143	0.003446	0.003738	0.004004	0.004246	0.004466	NaN	NaN	NaN	NaN	NaN	NaN	NaN	NaN	NaN	NaN	NaN	NaN	NaN	NaN	NaN	NaN	NaN	NaN	NaN	NaN	NaN	NaN	NaN	NaN	NaN	NaN	NaN
104	4.235e-22	-2.611e-06	6.657e-07	1.197e-05	2.934e-05	5.094e-05	7.666e-05	0.0001063	0.0001402	0.0001804	0.0002267	0.0002775	0.00033	0.0003805	0.0004271	0.0004719	0.000516	0.0005606	0.0006065	0.000653	0.0006981	0.0007416	0.000783	0.0008228	0.0008611	0.0009003	0.000939	0.0009769	0.001011	0.001041	0.001066	0.001086	0.001103	0.001117	0.001127	0.001134	0.001133	0.001126	0.001111	0.001091	0.001067	0.00104	0.001012	0.0009812	0.000949	0.0009153	0.0008809	0.0008494	0.0008212
105	-1.355e-20	-7.265e-05	-0.0001033	-9.026e-05	-3.608e-05	4.868e-05	0.0001532	0.0002782	0.0004301	0.0006154	0.0008357	0.001086	0.001334	0.00156	0.001763	0.001942	0.0021	0.002241	0.002365	0.002468	0.002551	0.002614	0.002657	0.002689	0.002709	0.00272	0.002722	0.002717	0.002703	0.00268	0.00265	0.002611	0.002562	0.002504	0.002439	0.002367	0.002287	0.002199	0.002103	0.002004	0.001901	0.001797	0.001694	0.001596	0.001501	0.00141	0.001322	0.001241	0.001166
106	2.033e-20	-9.704e-05	-0.0001389	-0.0001221	-4.493e-05	8.489e-05	0.0002544	0.0004683	0.0007401	0.001085	0.001509	0.002013	0.002554	0.003111	0.003682	0.004257	0.004835	0.005411	NaN	NaN	NaN	NaN	NaN	NaN	NaN	NaN	NaN	NaN	NaN	NaN	NaN	NaN	NaN	NaN	NaN	NaN	NaN	NaN	NaN	NaN	NaN	NaN	NaN	NaN	NaN	NaN	NaN	NaN	NaN
107	2.711e-20	0.0003345	0.0006662	0.0009851	0.00129	0.001577	0.001871	0.002152	0.002387	0.002592	0.002782	0.002982	0.003201	0.003442	0.003712	0.004005	0.004315	0.004636	0.004978	0.005349	NaN	NaN	NaN	NaN	NaN	NaN	NaN	NaN	NaN	NaN	NaN	NaN	NaN	NaN	NaN	NaN	NaN	NaN	NaN	NaN	NaN	NaN	NaN	NaN	NaN	NaN	NaN	NaN	NaN
108	0	-6.507e-05	-0.0001147	-0.000148	-0.0001657	-0.0001685	-0.0001553	-0.0001266	-8.719e-05	-3.535e-05	2.94e-05	0.000108	0.000194	0.0002793	0.0003606	0.0004387	0.0005123	0.0005823	0.0006483	0.0007142	0.000779	0.000843	0.0009064	0.000968	0.001027	0.001084	0.001139	0.001192	0.001242	0.001292	0.001339	0.001384	0.001428	0.00147	0.00151	0.001551	0.001596	0.001647	0.001706	0.001776	0.00186	0.001956	0.002067	0.002193	0.002336	0.002497	0.002673	0.002862	0.003059
109	0	2.327e-05	4.727e-05	7.209e-05	0.0001005	0.0001328	0.0001696	0.0002102	0.0002549	0.0003035	0.0003525	0.0004019	0.0004501	0.0004984	0.0005474	0.0005953	0.0006419	0.0006863	0.0007285	0.0007675	0.0008035	0.0008376	0.0008697	0.0008998	0.0009262	0.0009468	0.000962	0.0009719	0.0009764	0.0009774	0.0009751	0.0009681	0.0009574	0.000942	0.0009219	0.0008976	0.0008714	0.0008441	0.000816	0.000788	0.0007572	0.0007236	0.0006895	0.0006541	0.0006198	0.000588	0.0005592	0.0005321	0.0005062
110	0	4.195e-05	8.468e-05	0.0001282	0.0001745	0.0002233	0.0002765	0.0003324	0.0003885	0.0004472	0.0005067	0.0005674	0.0006288	0.0006908	0.0007532	0.0008149	0.0008751	0.0009337	0.0009913	0.001048	0.001102	0.001153	0.0012	0.001244	0.001285	0.001322	0.001355	0.001385	0.001412	0.001437	0.001461	0.001486	0.001512	0.001539	0.001566	0.001595	0.001626	0.001659	0.001696	0.001737	0.001781	0.001827	0.001876	0.001928	0.001986	0.00205	0.00212	0.002196	0.00228
111	0	0.0002845	0.0005641	0.0008283	0.001075	0.0013	0.001521	0.001719	0.00186	0.001956	0.002016	0.002063	0.002105	0.002144	0.002186	0.002223	0.002259	0.002292	0.002342	0.002427	0.002545	0.002692	0.002854	0.003027	0.003214	0.003412	0.003624	0.003844	0.004068	0.004297	0.004525	NaN	NaN	NaN	NaN	NaN	NaN	NaN	NaN	NaN	NaN	NaN	NaN	NaN	NaN	NaN	NaN	NaN	NaN
112	0	-3.52e-05	-6.407e-05	-8.503e-05	-9.7e-05	-9.732e-05	-8.416e-05	-5.702e-05	-1.856e-05	3.04e-05	9.118e-05	0.0001652	0.0002505	0.000345	0.0004454	0.0005509	0.0006594	0.0007711	0.0008854	0.001004	0.001127	0.001252	0.001379	0.001506	0.001631	0.001754	0.001873	0.001989	0.002099	0.002203	0.002299	0.002388	0.002469	0.002539	0.002599	0.002648	0.002688	0.002719	0.002744	0.002763	0.002775	0.002782	0.002786	0.002789	0.002798	0.002816	0.002846	0.00289	0.002949
113	-3.388e-21	-2.867e-05	-4.114e-05	-3.616e-05	-1.393e-05	2e-05	6.215e-05	0.0001127	0.0001728	0.0002463	0.0003337	0.0004318	0.0005288	0.0006171	0.0006967	0.0007667	0.0008272	0.0008804	0.0009259	0.0009654	0.0009985	0.001025	0.001047	0.001069	0.001089	0.001108	0.001128	0.001151	0.001176	0.001205	0.001236	0.001268	0.001301	0.001332	0.001361	0.001387	0.00141	0.001429	0.001442	0.00145	0.001448	0.001438	0.001418	0.001391	0.001358	0.001321	0.00128	0.001235	0.001186
114	0	0.0002639	0.0005265	0.0007829	0.001031	0.001271	0.001517	0.001755	0.001958	0.002135	0.002295	0.002448	0.002595	0.002739	0.002884	0.003027	0.003164	0.003291	0.003424	0.003574	0.003734	0.0039	0.004065	0.004228	0.004385	0.004532	0.004667	0.00479	0.004899	NaN	NaN	NaN	NaN	NaN	NaN	NaN	NaN	NaN	NaN	NaN	NaN	NaN	NaN	NaN	NaN	NaN	NaN	NaN	NaN
115	0	1.691e-05	3.344e-05	4.968e-05	6.614e-05	8.416e-05	0.0001049	0.0001279	0.0001516	0.0001748	0.0001966	0.0002158	0.0002345	0.000253	0.0002723	0.0002927	0.000313	0.0003311	0.0003479	0.0003656	0.0003844	0.0004046	0.0004279	0.0004509	0.0004724	0.0004912	0.0005059	0.000517	0.0005258	0.0005333	0.000537	0.000538	0.0005366	0.0005308	0.000523	0.0005143	0.0005062	0.0005011	0.0004997	0.0005022	0.0005051	0.0005101	0.000516	0.0005228	0.0005322	0.0005434	0.0005556	0.0005669	0.0005744
116	1.694e-21	-1.483e-05	-1.766e-05	-5.25e-06	2.255e-05	5.906e-05	0.0001045	0.0001595	0.0002244	0.0003039	0.0003989	0.0005032	0.0006091	0.0007119	0.0008114	0.000907	0.001	0.001091	0.001178	0.001262	0.001343	0.00142	0.001496	0.001575	0.001653	0.00173	0.001807	0.001886	0.001965	0.002047	0.002129	0.00221	0.00229	0.002367	0.002439	0.002507	0.002572	0.002635	0.002692	0.002744	0.00279	0.002829	0.002864	0.002894	0.002923	0.002952	0.00298	0.003008	0.003034
117	-3.388e-21	3.755e-05	7.591e-05	0.0001162	0.0001585	0.0002039	0.0002549	0.0003108	0.0003676	0.0004256	0.000485	0.000546	0.0006081	0.0006713	0.0007334	0.000795	0.0008542	0.0009092	0.0009599	0.001009	0.001055	0.001098	0.001135	0.001168	0.001194	0.001215	0.001229	0.001238	0.001242	0.001245	0.001245	0.001242	0.001239	0.001233	0.001227	0.001221	0.001215	0.00121	0.001206	0.001203	0.001197	0.001188	0.001175	0.001158	0.001139	0.001118	0.001094	0.001068	0.001038
118	-3.388e-21	3.911e-05	7.726e-05	0.0001136	0.0001471	0.0001775	0.0002082	0.0002374	0.0002585	0.0002737	0.0002835	0.0002902	0.0002955	0.0003007	0.000306	0.0003138	0.000323	0.000332	0.0003418	0.0003589	0.000382	0.0004104	0.000443	0.0004784	0.0005145	0.0005514	0.0005861	0.0006192	0.0006512	0.0006845	0.0007145	0.0007418	0.000767	0.0007879	0.0008054	0.0008202	0.0008313	0.0008407	0.0008481	0.0008535	0.0008532	0.0008498	0.0008426	0.0008301	0.0008158	0.0007985	0.0007788	0.0007579	0.0007337
119	-1.355e-20	4.236e-05	8.459e-05	0.0001265	0.0001682	0.0002097	0.0002545	0.000301	0.0003438	0.0003841	0.0004218	0.0004584	0.0004944	0.0005304	0.0005664	0.0006035	0.0006405	0.0006758	0.0007101	0.0007481	0.0007883	0.0008297	0.0008709	0.0009118	0.0009509	0.0009871	0.001019	0.001048	0.001074	0.0011	0.001124	0.001146	0.00117	0.001197	0.001228	0.001264	0.001308	0.001361	0.001425	0.001498	0.001579	0.001668	0.001764	0.001863	0.001965	0.002068	0.002169	0.002264	0.002351
120	6.776e-21	3.972e-05	7.751e-05	0.0001132	0.0001465	0.0001796	0.0002158	0.0002541	0.0002897	0.0003226	0.0003543	0.0003873	0.0004247	0.0004698	0.0005223	0.0005825	0.0006462	0.0007124	0.0007815	0.0008572	0.0009402	0.001031	0.001127	0.001227	0.001326	0.001426	0.001522	0.001618	0.001713	0.001809	0.001903	0.001993	0.002077	0.002154	0.002223	0.002285	0.002339	0.002389	0.002433	0.002471	0.0025	0.002522	0.002537	0.002544	0.002548	0.002548	0.002544	0.002535	0.002519
121	-6.776e-21	-0.0001026	-0.0001791	-0.0002318	-0.0002611	-0.0002691	-0.000257	-0.0002287	-0.0001882	-0.0001346	-6.717e-05	1.622e-05	0.0001035	0.0001804	0.0002477	0.0003056	0.0003542	0.0003965	0.0004362	0.0004775	0.0005217	0.0005675	0.0006156	0.0006654	0.0007156	0.0007643	0.0008095	0.0008526	0.0008899	0.0009222	0.0009479	0.0009669	0.0009798	0.0009833	0.0009777	0.000966	0.0009499	0.0009316	0.00091	0.00089	0.0008689	0.0008467	0.000822	0.0007948	0.0007685	0.0007427	0.0007151	0.0006868	0.0006572
122	1.355e-20	-4.758e-05	-7.523e-05	-8.521e-05	-7.425e-05	-4.781e-05	-1.049e-05	3.69e-05	9.789e-05	0.0001754	0.0002686	0.0003788	0.0004921	0.0005985	0.0006995	0.0007921	0.0008792	0.0009625	0.001042	0.001116	0.001185	0.001248	0.001306	0.001362	0.001415	0.001462	0.001502	0.001534	0.001557	0.001571	0.001577	0.001574	0.001562	0.001537	0.001501	0.001456	0.001405	0.00135	0.001294	0.00124	0.001184	0.00113	0.001078	0.001028	0.0009826	0.0009423	0.0009053	0.000871	0.0008389
123	-3.388e-21	5.667e-05	0.0001128	0.0001689	0.0002252	0.0002833	0.0003474	0.0004162	0.0004834	0.0005504	0.0006183	0.0006887	0.000763	0.0008435	0.0009299	0.001023	0.00112	0.001219	0.001321	0.001429	0.001543	0.00166	0.001781	0.001902	0.002022	0.002138	0.002249	0.002355	0.002457	0.002557	0.002653	0.002744	0.002832	0.002914	0.002988	0.003056	0.003116	0.003169	0.003212	0.003246	0.003264	0.003267	0.003253	0.003219	0.003169	0.003103	0.003023	0.00293	0.002823
124	3.388e-21	5.654e-05	0.0001142	0.0001738	0.0002373	0.0003032	0.0003751	0.0004502	0.0005241	0.0006004	0.0006756	0.0007496	0.000823	0.000895	0.0009667	0.00104	0.001117	0.001197	0.001284	0.00138	0.001484	0.001599	0.001722	0.001855	0.001996	NaN	NaN	NaN	NaN	NaN	NaN	NaN	NaN	NaN	NaN	NaN	NaN	NaN	NaN	NaN	NaN	NaN	NaN	NaN	NaN	NaN	NaN	NaN	NaN
125	1.694e-21	3.21e-05	6.579e-05	0.0001013	0.0001442	0.0001915	0.0002459	0.0003052	0.0003699	0.0004454	0.0005251	0.0006099	0.0006995	0.0007913	0.0008842	0.0009744	0.001064	0.001149	0.001232	0.00131	0.001381	0.001449	0.001513	0.001577	0.00164	0.001705	0.001773	0.001841	0.001913	0.00199	0.002073	0.002162	0.002256	0.002354	0.002453	0.002555	0.002657	0.002764	0.002876	0.002992	0.00311	0.00323	0.003351	0.003472	0.003596	0.003722	0.003848	0.003971	NaN
126	3.388e-21	-3.504e-05	-4.429e-05	-2.577e-05	2.221e-05	9.111e-05	0.0001786	0.0002864	0.0004182	0.00058	0.0007732	0.0009932	0.00122	0.001445	0.00167	0.001896	0.002127	0.002366	0.002612	0.002867	0.003132	0.003409	0.003702	0.004015	0.004343	0.004677	NaN	NaN	NaN	NaN	NaN	NaN	NaN	NaN	NaN	NaN	NaN	NaN	NaN	NaN	NaN	NaN	NaN	NaN	NaN	NaN	NaN	NaN	NaN
127	3.049e-20	6.181e-05	0.0001221	0.0001809	0.0002385	0.0002951	0.0003553	0.0004164	0.0004698	0.0005182	0.0005627	0.0006053	0.000649	0.000696	0.0007455	0.0007964	0.0008471	0.0008967	0.0009464	0.001002	0.00106	0.001119	0.00118	0.001237	0.001287	0.001331	0.001367	0.001394	0.001414	0.001428	0.001435	0.001439	0.001436	0.001428	0.001416	0.001402	0.001388	0.001375	0.001364	0.001354	0.001344	0.001333	0.00132	0.001305	0.001291	0.001273	0.001253	0.001228	0.0012
128	6.776e-21	3.546e-05	7.063e-05	0.0001063	0.0001427	0.0001807	0.0002228	0.0002683	0.0003122	0.0003553	0.0003965	0.0004357	0.0004734	0.0005105	0.0005463	0.000582	0.0006161	0.0006479	0.0006774	0.0007085	0.0007399	0.0007738	0.0008112	0.0008512	0.0008941	0.0009382	0.0009807	0.001023	0.001064	0.001106	0.001147	0.001189	0.00123	0.001267	0.001301	0.00133	0.001356	0.00138	0.001402	0.00142	0.001434	0.001445	0.001448	0.001447	0.001441	0.00143	0.001414	0.001393	0.001368
129	2.033e-20	0.000115	0.0002356	0.0003673	0.000515	0.000685	0.0008857	0.001119	0.001377	0.00166	0.001965	0.002292	0.002638	0.003002	0.00338	0.003772	0.00417	0.00457	0.004962	NaN	NaN	NaN	NaN	NaN	NaN	NaN	NaN	NaN	NaN	NaN	NaN	NaN	NaN	NaN	NaN	NaN	NaN	NaN	NaN	NaN	NaN	NaN	NaN	NaN	NaN	NaN	NaN	NaN	NaN
130	-6.776e-21	0.0001334	0.0002747	0.000432	0.0006134	0.0008274	0.001086	0.001391	0.001735	0.002119	0.00254	0.002994	0.003477	0.003981	0.004497	0.005014	NaN	NaN	NaN	NaN	NaN	NaN	NaN	NaN	NaN	NaN	NaN	NaN	NaN	NaN	NaN	NaN	NaN	NaN	NaN	NaN	NaN	NaN	NaN	NaN	NaN	NaN	NaN	NaN	NaN	NaN	NaN	NaN	NaN
131	3.388e-21	3.429e-05	7.095e-05	0.0001113	0.0001565	0.0002077	0.0002676	0.0003365	0.0004098	0.0004879	0.0005705	0.0006561	0.0007416	0.0008249	0.0009057	0.000983	0.001054	0.001118	0.001174	0.001224	0.001268	0.001306	0.001338	0.001366	0.001391	0.001415	0.001435	0.001455	0.001473	0.001493	0.001512	0.00153	0.001547	0.001562	0.001575	0.001582	0.001584	0.001582	0.001574	0.001563	0.001544	0.001518	0.001486	0.001448	0.001407	0.001361	0.001314	0.001267	0.001218
132	3.388e-21	-2.605e-05	-3.468e-05	-2.61e-05	-2.209e-06	3.374e-05	7.83e-05	0.0001324	0.0001979	0.0002769	0.0003711	0.0004785	0.0005856	0.0006837	0.0007738	0.0008571	0.0009335	0.001005	0.001068	0.001124	0.001173	0.001215	0.001251	0.001285	0.001317	0.001348	0.001376	0.001403	0.001428	0.001454	0.001479	0.001503	0.001526	0.001546	0.001564	0.001577	0.001585	0.001589	0.001589	0.001587	0.001577	0.001561	0.001537	0.001507	0.001472	0.001432	0.00139	0.001347	0.001302
133	2.118e-22	1.528e-07	6.919e-06	2.163e-05	4.309e-05	7.087e-05	0.0001057	0.000149	0.0002008	0.0002627	0.0003353	0.000417	0.0005044	0.0005951	0.0006899	0.0007906	0.0008964	0.001007	0.001119	0.001234	0.001351	0.001468	0.001585	0.0017	0.001811	0.001916	0.002011	0.002096	0.00217	0.002235	0.002288	0.002329	0.002357	0.002375	0.002382	0.002381	0.002374	0.002363	0.002347	0.002328	0.002303	0.002273	0.002237	0.002195	0.002149	0.002095	0.002034	0.001964	0.001886
134	0	9.483e-05	0.0001916	0.000293	0.0004014	0.0005204	0.0006555	0.0008057	0.000963	0.001124	0.001287	0.001452	0.001616	0.001781	0.001943	0.002102	0.002256	0.002403	0.002541	0.002676	0.00281	0.002941	0.003071	0.003197	0.003317	0.003432	0.00354	0.003641	0.003736	0.003828	0.003914	0.003992	0.004064	0.004128	0.004186	0.004237	0.004283	0.004322	NaN	NaN	NaN	NaN	NaN	NaN	NaN	NaN	NaN	NaN	NaN
135	6.776e-21	0.0001082	0.0002223	0.0003462	0.0004833	0.0006385	0.000818	0.001021	0.001237	0.001463	0.001694	0.001925	0.00215	0.002364	0.002562	0.002741	0.002898	0.003028	0.00313	0.003211	0.003271	0.003313	0.00334	0.003357	0.00337	0.003381	0.003394	0.003414	0.00344	0.003479	0.003526	0.003582	NaN	NaN	NaN	NaN	NaN	NaN	NaN	NaN	NaN	NaN	NaN	NaN	NaN	NaN	NaN	NaN	NaN
136	5.082e-21	2.127e-05	4.143e-05	5.969e-05	7.625e-05	9.048e-05	0.0001035	0.0001148	0.0001212	0.000123	0.0001187	0.0001091	9.55e-05	7.991e-05	6.429e-05	4.985e-05	3.734e-05	2.766e-05	2.068e-05	1.986e-05	2.569e-05	3.973e-05	6.168e-05	9e-05	0.0001229	0.0001577	0.0001938	0.0002314	0.0002688	0.0003084	0.0003476	0.0003857	0.0004215	0.0004539	0.000485	0.0005154	0.0005463	0.0005778	0.0006086	0.0006397	0.0006673	0.0006927	0.000717	0.0007415	0.0007667	0.0007914	0.0008167	0.0008432	0.0008715
137	1.694e-21	-7.997e-06	1.015e-05	6.358e-05	0.0001468	0.0002521	0.0003815	0.0005363	0.0007171	0.00093	0.001175	0.001435	0.001695	0.00194	0.002165	0.002374	0.002566	0.002737	0.002883	0.003003	0.003094	0.003157	0.003199	0.003222	0.003229	0.003223	0.003203	0.003175	0.003142	0.003108	0.003075	0.003049	0.003033	0.003029	0.003041	0.003067	0.003109	0.003166	0.003235	NaN	NaN	NaN	NaN	NaN	NaN	NaN	NaN	NaN	NaN
138	3.388e-21	5.045e-05	0.0001032	0.00016	0.0002232	0.0002943	0.0003761	0.0004681	0.0005659	0.0006694	0.0007762	0.0008855	0.000995	0.001104	0.00121	0.001313	0.001411	0.001506	0.001596	0.001684	0.00177	0.001854	0.001936	0.002019	0.0021	0.002182	0.002263	0.002342	0.002418	0.002494	0.002567	0.00264	0.002713	0.002783	0.002853	0.002922	0.00299	0.00306	0.003134	0.003212	0.003291	0.003371	0.003448	0.003524	NaN	NaN	NaN	NaN	NaN
139	-1.016e-20	3.837e-05	7.822e-05	0.0001211	0.0001691	0.0002241	0.0002891	0.0003643	0.0004472	0.0005369	0.0006304	0.0007277	0.0008278	0.0009297	0.001032	0.001133	0.001231	0.001324	0.001409	0.001486	0.001553	0.001613	0.001662	0.001701	0.001728	0.001745	0.001749	0.001744	0.00173	0.00171	0.001685	0.001657	0.001627	0.001594	0.001561	0.001527	0.001494	0.001462	0.00143	0.0014	0.001369	0.001336	0.0013	0.00126	0.001218	0.001173	0.001125	0.001074	0.001019
140	0	4.337e-05	8.778e-05	0.0001346	0.0001858	0.0002425	0.0003077	0.0003807	0.0004593	0.0005442	0.0006326	0.0007255	0.0008214	0.0009206	0.001021	0.001122	0.001222	0.00132	0.001415	0.001506	0.001592	0.001673	0.00175	0.001821	0.001887	0.001948	0.002003	0.002052	0.002094	0.002131	0.002162	0.002189	0.002211	0.002226	0.002234	0.002234	0.002227	0.002213	0.002193	0.002171	0.002143	0.002111	0.002075	0.002034	0.001992	0.001949	0.001905	0.00186	0.001814
141	-3.388e-21	5.873e-05	0.0001165	0.0001718	0.0002268	0.0002815	0.0003393	0.0003973	0.00045	0.0004991	0.0005419	0.0005819	0.00062	0.000658	0.0006966	0.0007337	0.0007676	0.0007973	0.0008247	0.0008526	0.0008794	0.0009079	0.0009356	0.0009621	0.0009853	0.001004	0.001019	0.001031	0.001042	0.001052	0.001061	0.001069	0.001074	0.001076	0.001076	0.001073	0.001069	0.001064	0.001059	0.001054	0.001048	0.001041	0.001035	0.001028	0.001022	0.001018	0.001013	0.001008	0.001002
142	-2.033e-20	9.376e-05	0.0001877	0.0002816	0.0003758	0.000473	0.0005785	0.000688	0.000793	0.0008923	0.000987	0.001077	0.001162	0.001244	0.001322	0.001397	0.001464	0.001522	0.001575	0.001628	0.00168	0.001731	0.001782	0.001832	0.001881	0.001928	0.001972	0.002015	0.002058	0.002101	0.002145	0.00219	0.002236	0.002283	0.002331	0.002382	0.002437	0.0025	0.002574	0.002659	0.002755	0.002866	0.002991	0.00313	0.003282	0.003443	NaN	NaN	NaN
143	0	2.235e-05	5.413e-05	9.687e-05	0.0001502	0.0002162	0.0002958	0.0003907	0.0005016	0.0006245	0.000758	0.0009007	0.001048	0.001195	0.001341	0.001489	0.001639	0.001792	0.001949	0.002113	0.002289	0.002482	0.002697	0.002939	0.00321	0.003512	0.003846	0.004209	0.004594	0.004996	NaN	NaN	NaN	NaN	NaN	NaN	NaN	NaN	NaN	NaN	NaN	NaN	NaN	NaN	NaN	NaN	NaN	NaN	NaN
144	6.776e-21	0.0001174	0.0002338	0.0003477	0.0004582	0.0005676	0.0006819	0.0007942	0.0008935	0.0009799	0.001057	0.001127	0.00119	0.001248	0.001305	0.001357	0.001401	0.001437	0.001473	0.001511	0.001552	0.001591	0.001629	0.001664	0.001694	0.001717	0.001733	0.001743	0.001745	0.00174	0.001729	0.001713	0.001693	0.001668	0.001639	0.001607	0.001571	0.001535	0.001499	0.001465	0.001432	0.001401	0.00137	0.001339	0.00131	0.001282	0.001255	0.001229	0.001202
145	-5.082e-21	-2.228e-05	-2.741e-05	-1.247e-05	2.129e-05	7.089e-05	0.0001347	0.0002143	0.0003123	0.0004326	0.0005775	0.0007434	0.0009185	0.001095	0.001272	0.001452	0.001637	0.001827	0.002024	0.002231	0.00245	0.002684	0.002939	0.00322	0.00353	0.003871	0.004237	0.004627	0.005033	NaN	NaN	NaN	NaN	NaN	NaN	NaN	NaN	NaN	NaN	NaN	NaN	NaN	NaN	NaN	NaN	NaN	NaN	NaN	NaN
146	6.776e-21	0.0001344	0.0002745	0.0004277	0.0005996	0.0007966	0.001026	0.001288	0.001574	0.001881	0.002203	0.002535	0.002872	0.003209	0.003537	0.003853	NaN	NaN	NaN	NaN	NaN	NaN	NaN	NaN	NaN	NaN	NaN	NaN	NaN	NaN	NaN	NaN	NaN	NaN	NaN	NaN	NaN	NaN	NaN	NaN	NaN	NaN	NaN	NaN	NaN	NaN	NaN	NaN	NaN
147	0	7.796e-05	0.0001626	0.0002596	0.0003743	0.0005125	0.0006815	0.0008849	0.001119	0.001381	0.001666	0.001974	0.002299	0.002635	0.002976	0.003317	NaN	NaN	NaN	NaN	NaN	NaN	NaN	NaN	NaN	NaN	NaN	NaN	NaN	NaN	NaN	NaN	NaN	NaN	NaN	NaN	NaN	NaN	NaN	NaN	NaN	NaN	NaN	NaN	NaN	NaN	NaN	NaN	NaN
148	3.388e-21	1.379e-05	3.653e-05	6.89e-05	0.0001095	0.0001599	0.0002213	0.0002943	0.000379	0.0004754	0.0005787	0.0006882	0.0007977	0.0009025	0.001003	0.001101	0.001195	0.00128	0.001357	0.001424	0.001482	0.001533	0.001576	0.001615	0.001649	0.001675	0.001695	0.00171	0.001722	0.001731	0.001737	0.00174	0.001744	0.001745	0.001743	0.001735	0.001726	0.001715	0.001701	0.001684	0.001663	0.001639	0.00161	0.001575	0.001538	0.001501	0.001464	0.001425	0.001384
149	1.355e-20	-4.786e-05	-7.471e-05	-8.328e-05	-7.656e-05	-5.399e-05	-2.084e-05	2.206e-05	7.857e-05	0.0001502	0.0002395	0.0003491	0.0004646	0.000575	0.0006822	0.0007889	0.0008923	0.0009938	0.001093	0.001191	0.001283	0.001368	0.001444	0.001514	0.00158	0.001639	0.001689	0.001734	0.001771	0.001804	0.00183	0.001852	0.001871	0.001888	0.0019	0.001907	0.001911	0.001911	0.001906	0.001899	0.001886	0.001868	0.001844	0.001812	0.001777	0.001738	0.001696	0.001651	0.001603
150	8.47e-22	-1.312e-07	8.732e-06	2.915e-05	5.956e-05	9.867e-05	0.0001473	0.0002065	0.0002765	0.0003592	0.0004553	0.0005615	0.0006722	0.0007831	0.000893	0.001003	0.001112	0.00122	0.001324	0.001424	0.001519	0.001607	0.001689	0.001764	0.001832	0.001893	0.001945	0.001989	0.002023	0.002049	0.002065	0.002073	0.002073	0.002067	0.002056	0.00204	0.002019	0.001997	0.001975	0.001956	0.001938	0.001923	0.001913	0.001907	0.001909	0.001917	0.001934	0.001959	0.001993
151	1.016e-20	3.98e-05	8.149e-05	0.0001265	0.0001755	0.0002302	0.000293	0.0003636	0.0004391	0.0005184	0.0006015	0.0006872	0.0007739	0.0008606	0.000947	0.001033	0.001119	0.001202	0.001282	0.001361	0.001438	0.001511	0.001582	0.001649	0.001712	0.001771	0.001823	0.00187	0.001911	0.001948	0.001978	0.002005	0.002027	0.002045	0.00206	0.002071	0.002079	0.002083	0.002084	0.002083	0.002075	0.002062	0.002042	0.002014	0.00198	0.001938	0.001889	0.001835	0.001776
152	3.388e-21	7.086e-05	0.0001445	0.0002233	0.0003095	0.0004055	0.0005158	0.0006397	0.0007712	0.0009094	0.001052	0.001197	0.001343	0.001487	0.001629	0.001768	0.001902	0.002029	0.002147	0.002261	0.002367	0.002466	0.002558	0.002642	0.002717	0.002784	0.002842	0.00289	0.002929	0.002961	0.002985	0.003004	0.003018	0.003027	0.003033	0.003035	0.003031	0.003024	0.003013	0.002998	0.002977	0.00295	0.002913	0.002867	0.002813	0.00275	0.00268	0.002604	0.002523
153	-3.388e-21	-9.096e-06	-6.987e-06	9.992e-06	4.211e-05	8.426e-05	0.0001382	0.0002052	0.0002858	0.000385	0.0005044	0.0006386	0.0007819	0.0009296	0.001081	0.001237	0.001399	0.001564	0.001731	0.001899	0.002066	0.002229	0.002389	NaN	NaN	NaN	NaN	NaN	NaN	NaN	NaN	NaN	NaN	NaN	NaN	NaN	NaN	NaN	NaN	NaN	NaN	NaN	NaN	NaN	NaN	NaN	NaN	NaN	NaN
154	-3.388e-21	-4.709e-05	-6.996e-05	-6.928e-05	-4.52e-05	6.985e-07	6.039e-05	0.0001352	0.0002307	0.0003501	0.0004954	0.0006691	0.0008512	0.001031	0.001207	0.001378	0.001542	0.001701	0.001852	0.001994	0.002123	0.002236	0.002329	0.002408	0.002472	0.002523	0.002559	0.002583	0.002594	0.002597	0.00259	0.002576	0.002557	0.002535	0.002511	0.002485	0.002456	0.002427	0.002397	0.002366	0.002333	0.002297	0.002256	0.002209	0.002156	0.002098	0.002034	0.001966	0.001892
155	-6.776e-21	-8.355e-05	-0.0001325	-0.0001507	-0.0001396	-0.0001021	-5.109e-05	1.258e-05	9.668e-05	0.0002037	0.0003347	0.0004929	0.0006556	0.000805	0.0009436	0.001073	0.001195	0.001314	0.00143	0.001544	0.001655	0.001763	0.001867	0.00197	0.002075	0.002181	0.002286	0.002393	0.002504	0.002623	0.00275	0.002887	0.003035	0.003197	0.003376	0.003572	0.003785	0.004012	0.00425	NaN	NaN	NaN	NaN	NaN	NaN	NaN	NaN	NaN	NaN
156	-1.016e-20	-3.414e-05	-4.801e-05	-4.164e-05	-1.643e-05	2.466e-05	7.636e-05	0.0001393	0.0002172	0.0003131	0.0004286	0.0005614	0.0006964	0.0008259	0.0009516	0.001076	0.001198	0.001322	0.001448	0.001577	0.001712	0.001853	0.002005	0.002174	0.00236	0.002567	0.002793	0.003041	0.003311	0.003605	0.003918	0.004246	0.004585	0.004925	NaN	NaN	NaN	NaN	NaN	NaN	NaN	NaN	NaN	NaN	NaN	NaN	NaN	NaN	NaN
157	-2.033e-20	-5.666e-05	-8.504e-05	-8.775e-05	-6.518e-05	-1.885e-05	4.022e-05	0.0001122	0.000204	0.0003193	0.0004593	0.0006253	0.0007958	0.0009591	0.001118	0.001274	0.001424	0.001573	0.001723	0.001874	0.002022	0.002168	0.002311	0.002457	0.002606	0.002756	0.002905	0.00306	0.003218	0.003381	0.003548	0.003722	0.003901	0.004085	0.004274	0.004466	0.00466	0.00485	NaN	NaN	NaN	NaN	NaN	NaN	NaN	NaN	NaN	NaN	NaN
158	-1.355e-20	-5.936e-05	-9.71e-05	-0.0001141	-0.0001115	-9.125e-05	-6.171e-05	-2.386e-05	2.585e-05	8.855e-05	0.0001651	0.0002568	0.0003506	0.0004337	0.0005052	0.0005661	0.0006166	0.0006606	0.0006978	0.0007303	0.0007584	0.0007814	0.0007983	0.0008107	0.0008207	0.0008296	0.0008364	0.0008422	0.0008463	0.0008514	0.000855	0.0008569	0.0008572	0.000856	0.0008542	0.0008519	0.0008479	0.0008429	0.0008358	0.0008283	0.0008169	0.0008027	0.0007857	0.0007661	0.0007453	0.0007224	0.0006966	0.0006688	0.0006382
159	1.694e-21	-1.49e-05	-1.593e-05	-1.289e-06	2.913e-05	6.757e-05	0.0001142	0.000169	0.0002321	0.0003087	0.0003988	0.0004945	0.0005883	0.0006734	0.0007523	0.0008244	0.0008912	0.000953	0.00101	0.001061	0.001107	0.001146	0.001185	0.001221	0.001256	0.001288	0.001316	0.001345	0.001374	0.001402	0.00143	0.001459	0.001489	0.001518	0.001547	0.001577	0.001605	0.001633	0.001656	0.001675	0.001687	0.00169	0.001682	0.001665	0.001636	0.001597	0.001548	0.00149	0.001424
160	0	4.526e-05	9.243e-05	0.0001439	0.0002024	0.000271	0.0003547	0.0004536	0.0005629	0.0006832	0.0008153	0.0009599	0.001117	0.001284	0.001459	0.001636	0.001812	0.001982	0.002144	0.002301	0.002448	0.00258	0.002695	0.002789	0.002863	0.002918	0.002955	0.002977	0.002984	0.002979	0.002958	0.002929	0.002894	0.002856	0.002819	0.00278	0.00274	0.002698	0.002655	0.002615	0.002575	0.002534	0.002487	0.002433	0.002373	0.002305	0.002229	0.002146	0.002058
161	-3.388e-21	3.765e-05	7.826e-05	0.0001236	0.0001763	0.0002405	0.0003187	0.0004125	0.0005211	0.0006401	0.0007673	0.000903	0.001046	0.001195	0.001347	0.001503	0.001658	0.001812	0.001959	0.0021	0.002235	0.002364	0.002484	0.002594	0.002691	0.002775	0.002845	0.002899	0.002938	0.002965	0.002978	0.00298	0.00297	0.002949	0.002917	0.002878	0.002832	0.002782	0.002728	0.002675	0.002618	0.002558	0.002496	0.002431	0.002367	0.002304	0.002242	0.002182	0.002121
162	-4.066e-20	-0.0001673	-0.000249	-0.0002446	-0.0001555	-2.637e-06	0.0001856	0.0004114	0.0006902	NaN	NaN	NaN	NaN	NaN	NaN	NaN	NaN	NaN	NaN	NaN	NaN	NaN	NaN	NaN	NaN	NaN	NaN	NaN	NaN	NaN	NaN	NaN	NaN	NaN	NaN	NaN	NaN	NaN	NaN	NaN	NaN	NaN	NaN	NaN	NaN	NaN	NaN	NaN	NaN
163	-3.388e-21	5.475e-05	0.0001115	0.0001707	0.000234	0.0003038	0.0003849	0.0004771	0.0005752	0.0006799	0.0007907	0.0009103	0.001038	0.001174	0.001318	0.001471	0.001631	0.001795	0.001962	0.002135	0.002312	0.002492	0.00267	0.002845	0.003016	0.00318	0.003334	0.003475	0.003604	0.003723	0.003832	0.003932	0.004023	0.004108	0.004188	0.004262	0.004332	0.004402	0.004476	0.004555	0.004631	0.004701	NaN	NaN	NaN	NaN	NaN	NaN	NaN
164	-2.711e-20	-0.0001454	-0.0002245	-0.000238	-0.000186	-8.038e-05	5.054e-05	0.0002088	0.0004087	0.0006557	0.00095	0.00129	0.00162	0.001914	0.00217	0.002383	0.002558	0.002705	0.002818	0.002899	0.002951	0.002975	0.002974	0.002961	0.002937	0.002903	0.002863	0.002819	0.002774	0.002735	0.002699	0.002663	0.002624	0.002584	0.002541	0.002497	0.002451	0.002403	0.002352	0.002297	0.002233	0.00216	0.00208	0.001995	0.001904	0.001809	0.001709	0.001603	0.001491
165	-3.388e-21	-2.186e-05	-2.601e-05	-1.09e-05	2.442e-05	7.587e-05	0.0001382	0.000212	0.0003006	0.0004077	0.0005306	0.0006646	0.000799	0.0009254	0.001045	0.001159	0.001268	0.001377	0.001484	0.001591	0.001696	0.001802	0.001913	0.002032	0.00216	0.002298	0.002446	0.002606	0.002778	0.002967	0.003171	0.003393	0.003632	0.003887	0.004155	0.004433	0.004715	0.004998	NaN	NaN	NaN	NaN	NaN	NaN	NaN	NaN	NaN	NaN	NaN
166	-8.47e-22	1.886e-05	4.108e-05	6.569e-05	9.352e-05	0.000127	0.000167	0.0002137	0.0002658	0.0003204	0.000377	0.0004357	0.0004937	0.0005496	0.0006035	0.0006544	0.0007004	0.000741	0.000775	0.0008047	0.0008302	0.0008517	0.0008695	0.0008833	0.0008934	0.0009004	0.0009048	0.0009082	0.0009105	0.0009143	0.000917	0.0009193	0.000921	0.000922	0.0009234	0.0009245	0.0009253	0.0009256	0.0009254	0.0009247	0.0009201	0.0009137	0.000906	0.0008975	0.000889	0.0008796	0.0008712	0.0008633	0.0008559
167	-3.388e-21	4.514e-05	9.477e-05	0.0001492	0.00021	0.0002811	0.0003653	0.000464	0.0005735	0.0006905	0.0008139	0.0009436	0.001076	0.001211	0.001346	0.001483	0.00162	0.001756	0.001889	0.00202	0.00215	0.002276	0.002399	0.002519	0.002635	0.002746	0.002851	0.002951	0.003044	0.003135	0.003223	0.003312	0.003403	0.003497	0.003595	0.003699	0.003808	0.003921	0.004037	NaN	NaN	NaN	NaN	NaN	NaN	NaN	NaN	NaN	NaN
168	0	6.241e-05	0.0001278	0.0001982	0.0002762	0.0003643	0.0004664	0.0005821	0.000708	0.0008439	0.0009884	0.001141	0.0013	0.001465	0.001635	0.00181	0.001987	0.002167	0.002348	0.002529	0.00271	0.002888	0.003059	0.003223	0.003377	0.003517	0.00364	0.003743	0.003824	0.003882	0.003918	0.003929	0.003917	0.003882	0.003824	0.003747	0.003653	0.003543	0.00342	0.003287	0.003143	0.002991	0.002832	0.002669	0.002505	0.00234	0.002174	0.002008	0.001844
169	-6.776e-21	0.000118	0.0002345	0.0003464	0.0004529	0.0005551	0.0006609	0.0007627	0.0008475	0.0009188	0.0009838	0.001051	0.001126	0.001206	0.001291	0.001377	0.001458	0.001533	0.001605	0.001684	0.001769	0.001856	0.001937	0.002014	0.002085	0.002151	0.002211	0.002269	0.002326	0.002384	0.00244	0.00249	0.002535	0.002575	0.002609	0.002635	0.002653	0.002664	0.002669	0.002666	0.002652	0.002633	0.002608	0.002578	0.002541	0.002498	0.00245	0.0024	0.002344
170	1.084e-19	-0.001009	-0.001815	-0.002436	-0.002878	-0.003122	-0.003186	-0.003076	-0.002794	-0.002398	-0.001892	-0.001264	-0.0006188	-5.41e-05	0.0004385	0.000858	0.001201	0.001478	0.001696	0.001861	0.002003	0.002133	0.002245	0.002345	0.00242	0.002475	0.002515	0.002544	0.002574	0.002601	0.002627	0.002656	0.002683	0.002713	0.002745	0.002786	NaN	NaN	NaN	NaN	NaN	NaN	NaN	NaN	NaN	NaN	NaN	NaN	NaN
171	2.711e-20	-0.000139	-0.000263	-0.0003708	-0.0004561	-0.0005234	-0.0005596	-0.0005468	-0.0004813	-0.0003619	-0.0002069	-2.1e-05	0.0001873	0.0004117	0.0006571	0.0009268	0.001221	0.001516	0.001783	0.002019	0.002226	0.002414	0.002585	0.002737	0.002871	0.00298	0.003058	0.00311	0.003146	0.003183	0.003219	0.003254	0.003295	0.003343	0.0034	0.003462	0.003535	NaN	NaN	NaN	NaN	NaN	NaN	NaN	NaN	NaN	NaN	NaN	NaN
172	6.776e-21	3.615e-05	7.762e-05	0.0001238	0.0001745	0.0002338	0.0003019	0.0003814	0.0004698	0.0005619	0.0006597	0.0007665	0.0008778	0.0009905	0.001108	0.001235	0.001366	0.001511	0.001661	0.001812	0.00197	0.002131	0.002291	0.002446	0.002598	0.002734	0.002845	0.00293	0.002975	0.002993	0.002985	0.00295	0.002883	0.002788	0.002668	0.002524	0.002368	0.002212	0.002058	0.001921	0.001791	0.001675	0.00157	0.001487	0.001425	0.001386	0.001368	0.001367	0.001381
173	0	0.0001269	0.0002541	0.0003814	0.0005075	0.0006337	0.0007655	0.0008961	0.001013	0.001114	0.001204	0.001283	0.001353	0.001411	0.001457	0.001492	0.001513	0.001523	0.001528	0.001535	0.001545	0.001555	0.001564	0.001573	0.001582	0.00159	0.001596	0.001603	0.001609	0.00161	0.00161	0.001608	0.001603	0.001598	0.00159	0.001583	0.001576	0.001572	0.001569	0.001569	0.001573	0.001581	0.001592	0.001607	0.001624	0.001643	0.001661	0.001677	0.00169
174	-1.626e-19	-0.0006854	-0.001217	-0.0016	-0.001845	-0.001959	-0.001936	-0.001779	-0.001522	-0.001179	-0.0007408	-0.0001975	0.0003719	0.0008925	0.001351	0.001741	0.002074	0.002353	0.002584	0.002786	0.002967	0.003125	0.00326	NaN	NaN	NaN	NaN	NaN	NaN	NaN	NaN	NaN	NaN	NaN	NaN	NaN	NaN	NaN	NaN	NaN	NaN	NaN	NaN	NaN	NaN	NaN	NaN	NaN	NaN
175	2.711e-20	-0.0001018	-0.0001863	-0.0002536	-0.0003041	-0.0003367	-0.0003524	-0.0003509	-0.0003314	-0.0002963	-0.000245	-0.0001815	-0.0001142	-5.078e-05	1.036e-05	6.915e-05	0.0001258	0.0001811	0.0002343	0.0002841	0.0003317	0.0003763	0.0004202	0.000462	0.0005	0.0005334	0.0005642	0.0005914	0.0006134	0.0006309	0.000645	0.0006562	0.0006638	0.0006683	0.0006713	0.0006748	0.0006786	0.0006807	0.0006833	0.0006876	0.0006939	0.0007015	0.0007103	0.0007222	0.0007368	0.0007535	0.0007715	0.0007916	0.0008141
176	0	-9.286e-05	-0.0001694	-0.0002316	-0.000278	-0.0003042	-0.0003099	-0.0002955	-0.0002607	-0.0002078	-0.0001411	-5.937e-05	2.947e-05	0.0001184	0.0002091	0.0003018	0.0003903	0.0004745	0.0005552	0.0006309	0.000702	0.0007705	0.0008363	0.0008986	0.0009544	0.001003	0.001046	0.001086	0.001123	0.001154	0.001181	0.001206	0.001226	0.001241	0.001251	0.001259	0.001265	0.001267	0.001265	0.00126	0.001253	0.001245	0.001233	0.001221	0.001211	0.001202	0.001194	0.001187	0.001182
177	2.711e-20	-0.0001944	-0.0003625	-0.0005031	-0.0006114	-0.0006951	-0.0007434	-0.0007379	-0.0006766	-0.0005585	-0.0004017	-0.0002124	-3.884e-06	0.0002115	0.0004402	0.0006879	0.0009605	0.00124	0.001495	0.001723	0.001928	0.002126	0.002319	0.002508	0.002696	0.002877	0.003047	0.003207	0.003369	0.003556	0.003772	0.00402	0.004293	0.004588	0.004898	NaN	NaN	NaN	NaN	NaN	NaN	NaN	NaN	NaN	NaN	NaN	NaN	NaN	NaN
178	0	-5.117e-05	-9.058e-05	-0.0001215	-0.0001454	-0.0001617	-0.0001703	-0.0001715	-0.0001637	-0.0001487	-0.0001242	-8.67e-05	-4.22e-05	4.882e-06	6.079e-05	0.0001288	0.0002092	0.0003058	0.0004154	0.0005346	0.0006673	0.0008129	0.0009703	0.001137	0.001312	0.001486	0.001652	0.001814	0.001963	0.002112	0.002261	0.002408	0.00255	0.002683	0.002813	0.002936	0.003063	0.003196	0.003333	0.003477	0.003616	0.00375	0.003879	0.004005	0.004129	0.004248	0.004362	0.004463	NaN
179	1.355e-20	-0.0001002	-0.0001813	-0.0002459	-0.0002925	-0.000318	-0.0003247	-0.0003124	-0.0002803	-0.0002323	-0.0001722	-9.913e-05	-2.168e-05	5.135e-05	0.0001212	0.0001865	0.000244	0.0002962	0.000342	0.0003802	0.000413	0.0004433	0.0004713	0.0004949	0.000512	0.0005229	0.0005312	0.0005381	0.0005429	0.0005462	0.0005497	0.0005531	0.0005546	0.0005536	0.0005525	0.0005529	0.000554	0.000552	0.0005476	0.0005397	0.0005286	0.0005137	0.0004956	0.0004761	0.0004561	0.0004347	0.0004114	0.0003873	0.0003648
180	6.776e-21	-3.943e-05	-6.822e-05	-8.496e-05	-8.958e-05	-8.094e-05	-6.052e-05	-2.793e-05	1.779e-05	7.771e-05	0.0001537	0.0002473	0.0003559	0.0004743	0.0005994	0.00073	0.000865	0.001007	0.001155	0.001305	0.001456	0.001607	0.001754	0.001892	0.002019	0.002132	0.002234	0.002322	0.002391	0.002444	0.002481	0.002502	0.002504	0.002489	0.002459	0.002419	0.00237	0.00231	0.002242	0.002167	0.002086	0.001998	0.001908	0.001817	0.001727	0.001638	0.00155	0.001462	0.001378
181	-1.525e-20	-3.198e-05	-6.905e-05	-0.0001077	-0.000146	-0.0001869	-0.0002288	-0.0002627	-0.0002816	-0.0002796	-0.0002654	-0.0002406	-0.0002033	-0.0001536	-9.584e-05	-2.987e-05	4.522e-05	0.0001248	0.0002	0.0002631	0.0003055	0.000333	0.0003456	0.0003449	0.0003323	0.0003085	0.0002761	0.0002359	0.0001918	0.0001424	8.845e-05	3.455e-05	-1.541e-05	-5.968e-05	-9.792e-05	-0.0001293	-0.000151	-0.000166	-0.0001743	-0.0001778	-0.0001734	-0.0001589	-0.0001343	-0.0001072	-7.889e-05	-5.079e-05	-2.282e-05	2.714e-06	2.735e-05
182	0	0.0002817	0.0005674	0.000859	0.001156	0.001461	0.001787	0.002121	0.002433	0.002726	0.003	0.003256	0.003489	0.003691	0.003859	0.003992	0.004085	0.004137	0.004161	0.00417	0.004162	0.004133	0.004079	0.004006	0.003922	0.003828	0.003724	0.003619	0.003511	0.003401	0.003294	0.00319	0.003093	0.003008	0.002931	0.002858	0.002791	0.002726	0.002659	0.002588	0.002516	0.002438	0.002356	0.002266	0.002169	0.002063	0.001949	0.001831	0.00171
183	0	1.652e-05	4.457e-05	8.446e-05	0.0001362	0.0002023	0.0002836	0.0003819	0.0004996	0.0006373	0.000793	0.000967	0.001156	0.001356	0.001572	0.001807	0.002063	0.002341	0.002644	0.002971	0.003321	0.003696	0.004093	0.004505	0.004922	NaN	NaN	NaN	NaN	NaN	NaN	NaN	NaN	NaN	NaN	NaN	NaN	NaN	NaN	NaN	NaN	NaN	NaN	NaN	NaN	NaN	NaN	NaN	NaN
184	0	-8.424e-05	-0.0001393	-0.0001735	-0.0001893	-0.0001694	-0.0001411	-0.000106	-5.087e-05	1.874e-05	0.0001052	0.0002149	0.000333	0.000442	0.0005488	0.0006526	0.0007367	0.00082	0.0009066	0.0009952	0.001085	0.001175	0.001259	0.001338	0.001413	0.00148	0.001545	0.001612	0.001675	0.001725	0.00176	0.001783	0.001787	0.001776	0.001747	0.001705	0.001648	0.001568	0.001469	0.001354	0.001236	0.001119	0.0009945	0.0008763	0.0007676	0.0006705	0.0005854	0.0005125	0.0004589
185	6.776e-21	0.0001246	0.0002511	0.0003828	0.0005206	0.0006665	0.0008269	0.0009975	0.001166	0.001332	0.001497	0.001657	0.001808	0.00195	0.002081	0.002198	0.002299	0.002382	0.002452	0.002513	0.002564	0.002604	0.002634	0.002657	0.002673	0.002681	0.002684	0.002684	0.002681	0.002677	0.002672	0.002665	0.002658	0.002648	0.002634	0.002616	0.002594	0.002567	0.002533	0.002489	0.002437	0.002377	0.00231	0.002239	0.002166	0.00209	0.002012	0.001934	0.001858
186	1.355e-20	-9.734e-05	-0.0001745	-0.0002344	-0.0002767	-0.0002973	-0.0002976	-0.0002777	-0.0002366	-0.000182	-0.0001129	-2.784e-05	6.338e-05	0.000151	0.0002366	0.0003161	0.0003878	0.0004521	0.0005083	0.0005552	0.0005972	0.0006339	0.0006645	0.0006884	0.0007053	0.0007148	0.0007214	0.0007259	0.0007297	0.0007326	0.0007362	0.0007397	0.0007424	0.0007458	0.0007506	0.0007562	0.0007622	0.0007661	0.0007683	0.0007674	0.0007647	0.0007597	0.0007534	0.000748	0.000743	0.0007383	0.0007355	0.0007363	0.0007424
187	0	0.0001019	0.0002078	0.0003211	0.0004444	0.0005815	0.0007384	0.0009132	0.001099	0.001294	0.001497	0.001706	0.001918	0.002131	0.002348	0.002565	0.002783	0.003001	0.003224	0.003454	0.003695	0.003946	0.004209	0.004486	0.004772	0.005059	NaN	NaN	NaN	NaN	NaN	NaN	NaN	NaN	NaN	NaN	NaN	NaN	NaN	NaN	NaN	NaN	NaN	NaN	NaN	NaN	NaN	NaN	NaN
188	3.388e-21	1.761e-05	3.552e-05	5.418e-05	7.324e-05	9.315e-05	0.0001153	0.0001388	0.0001622	0.0001865	0.0002132	0.0002421	0.0002732	0.0003063	0.0003411	0.0003767	0.0004121	0.0004459	0.0004792	0.0005118	0.0005427	0.00057	0.0005939	0.0006145	0.0006315	0.0006438	0.0006533	0.0006601	0.0006652	0.0006686	0.0006705	0.0006719	0.0006737	0.0006759	0.0006782	0.0006809	0.0006856	0.0006902	0.0006953	0.0006996	0.0007037	0.000708	0.0007114	0.0007135	0.000715	0.0007152	0.0007148	0.0007124	0.0007092
189	0	4.9e-05	9.757e-05	0.0001465	0.0001945	0.0002421	0.0002921	0.0003416	0.0003854	0.0004245	0.0004622	0.0004975	0.0005313	0.0005636	0.000594	0.0006216	0.0006444	0.0006623	0.0006778	0.0006927	0.0007061	0.000715	0.0007204	0.0007216	0.0007183	0.0007095	0.0006972	0.000682	0.0006641	0.0006444	0.0006234	0.0006023	0.0005821	0.0005619	0.0005425	0.000524	0.0005089	0.0004951	0.0004835	0.0004731	0.0004638	0.0004557	0.0004478	0.0004403	0.0004346	0.0004297	0.0004259	0.0004211	0.0004164
190	-1.694e-21	2.67e-05	5.442e-05	8.433e-05	0.0001155	0.0001488	0.0001861	0.0002263	0.0002666	0.0003066	0.0003483	0.0003898	0.0004299	0.0004674	0.0005023	0.0005346	0.0005632	0.0005877	0.0006091	0.0006279	0.0006433	0.0006532	0.0006582	0.0006597	0.0006584	0.0006529	0.000645	0.0006342	0.0006213	0.0006067	0.0005919	0.0005785	0.0005672	0.0005583	0.0005515	0.0005461	0.0005447	0.0005454	0.0005492	0.0005542	0.0005601	0.0005659	0.00057	0.000573	0.0005753	0.0005753	0.0005743	0.00057	0.0005626
191	-6.565e-21	1.057e-05	4.652e-05	0.0001112	0.0001975	0.0003039	0.0004307	0.0005781	0.0007474	0.0009394	0.001149	0.001369	0.001583	0.001777	0.00195	0.002107	0.002246	0.002367	0.002469	0.00255	0.002609	0.002652	0.00268	0.002696	0.002702	0.002698	0.002686	0.002667	0.002642	0.002609	0.00257	0.002525	0.002474	0.002421	0.002364	0.002303	0.002237	0.002167	0.002094	0.002016	0.001936	0.001854	0.001769	0.001682	0.001594	0.001507	0.001422	0.001342	0.001266
192	0	-4.131e-05	-7.187e-05	-9.187e-05	-0.0001021	-0.0001017	-9.022e-05	-6.892e-05	-3.91e-05	-6.252e-07	4.805e-05	0.0001078	0.0001741	0.0002412	0.0003078	0.0003734	0.0004361	0.000496	0.0005537	0.0006094	0.0006629	0.000713	0.0007594	0.0008016	0.0008389	0.0008713	0.0009007	0.0009277	0.0009534	0.0009787	0.001004	0.00103	0.001055	0.00108	0.001104	0.001129	0.001153	0.001176	0.001197	0.001214	0.001226	0.001233	0.001233	0.001229	0.00122	0.001207	0.001189	0.001167	0.001142
193	8.47e-22	1.707e-05	5.548e-05	0.0001194	0.0002033	0.0003079	0.000435	0.0005857	0.0007622	0.0009655	0.001191	0.001432	0.001677	0.001913	0.002137	0.002353	0.002559	0.00275	0.002926	0.00308	0.00321	0.003319	0.003407	0.003475	0.003523	0.003552	0.003561	0.003551	0.003524	0.003476	0.003411	0.00333	0.003237	0.003132	0.003016	0.00289	0.002754	0.002609	0.002459	0.002304	0.002147	0.00199	0.001832	0.001675	0.001521	0.001373	0.001234	0.001105	0.0009884
194	1.694e-21	-1.308e-05	-1.907e-05	-1.676e-05	-6.524e-06	1.303e-05	3.897e-05	7.105e-05	0.0001116	0.0001604	0.0002189	0.0002842	0.0003523	0.0004194	0.0004864	0.0005523	0.0006161	0.000679	0.0007413	0.0008021	0.0008619	0.0009191	0.0009759	0.001034	0.001092	0.00115	0.001208	0.001266	0.001326	0.001385	0.001446	0.001507	0.001567	0.001626	0.001681	0.001733	0.001782	0.001827	0.001869	0.001905	0.001935	0.00196	0.001978	0.001993	0.002006	0.002017	0.002028	0.002038	0.002051
195	-3.388e-21	4.056e-05	8.185e-05	0.0001243	0.0001686	0.0002157	0.0002674	0.0003223	0.0003771	0.0004305	0.0004828	0.0005317	0.0005758	0.0006163	0.0006552	0.0006907	0.0007228	0.0007517	0.0007786	0.0008042	0.000829	0.0008523	0.0008768	0.0009026	0.000927	0.000947	0.0009648	0.0009798	0.0009922	0.001002	0.001012	0.00102	0.001027	0.00103	0.00103	0.001027	0.001024	0.001018	0.00101	0.0009973	0.0009793	0.0009548	0.0009247	0.0008895	0.0008517	0.0008106	0.0007671	0.0007216	0.0006756
196	3.388e-21	-2.21e-05	-2.362e-05	-5.686e-06	2.982e-05	7.266e-05	0.0001228	0.0001801	0.0002444	0.0003212	0.0004112	0.0005072	0.0005966	0.0006701	0.000733	0.0007857	0.0008333	0.0008764	0.0009149	0.0009496	0.000979	0.001004	0.001028	0.001053	0.001077	0.001097	0.001112	0.001125	0.001133	0.001138	0.001139	0.001136	0.001128	0.001116	0.0011	0.001083	0.001066	0.001049	0.001029	0.001007	0.0009815	0.0009532	0.000922	0.0008892	0.0008557	0.0008207	0.0007844	0.000747	0.0007103
197	0	3.466e-05	7.193e-05	0.0001124	0.000157	0.0002071	0.0002655	0.0003324	0.0004037	0.0004772	0.0005527	0.0006282	0.0007008	0.0007695	0.0008351	0.0008971	0.0009555	0.00101	0.001061	0.001109	0.001157	0.001205	0.001255	0.001309	0.001367	0.001429	0.001495	0.001564	0.001635	0.001711	0.001791	0.001877	0.001966	0.002058	0.002155	0.002256	0.002365	0.002484	0.002618	0.002766	0.00293	0.003111	0.003307	0.003518	0.003744	0.003977	NaN	NaN	NaN
198	3.388e-21	3.817e-05	7.714e-05	0.0001179	0.0001607	0.0002055	0.0002551	0.0003083	0.0003614	0.0004145	0.0004698	0.000526	0.0005825	0.0006391	0.0006962	0.0007513	0.0008054	0.0008576	0.0009074	0.0009558	0.001003	0.001046	0.001086	0.001125	0.001159	0.001187	0.001212	0.00123	0.001242	0.001251	0.001257	0.001261	0.001263	0.001262	0.001257	0.00125	0.001245	0.001238	0.001234	0.001234	0.001233	0.001232	0.001232	0.001232	0.001233	0.001235	0.001238	0.001238	0.001237
199	0	7.368e-05	0.0001482	0.0002251	0.0003045	0.0003866	0.000476	0.0005694	0.0006601	0.0007488	0.0008381	0.0009259	0.001012	0.001096	0.001175	0.001248	0.001314	0.001371	0.001421	0.001466	0.001504	0.001533	0.001553	0.001564	0.001568	0.001562	0.001551	0.001533	0.001509	0.001481	0.001453	0.001426	0.001401	0.001378	0.001358	0.001341	0.001328	0.001319	0.001315	0.001316	0.001319	0.001321	0.001321	0.001319	0.001314	0.001303	0.001287	0.001263	0.001231
200	1.016e-20	6.354e-05	0.0001277	0.0001936	0.0002619	0.0003328	0.0004106	0.0004937	0.0005758	0.0006571	0.0007375	0.0008159	0.0008925	0.0009666	0.001038	0.001103	0.001164	0.001218	0.001264	0.001304	0.001338	0.001367	0.001389	0.001406	0.001415	0.001417	0.001414	0.001404	0.001389	0.001373	0.001357	0.001341	0.001324	0.001307	0.00129	0.001274	0.00126	0.001247	0.001235	0.001224	0.001213	0.001199	0.001182	0.001164	0.001144	0.00112	0.001093	0.001061	0.001025
201	3.388e-21	4.749e-05	9.773e-05	0.0001522	0.0002125	0.0002808	0.00036	0.0004499	0.0005477	0.0006516	0.0007612	0.0008748	0.0009898	0.001105	0.001221	0.001335	0.001448	0.001558	0.001664	0.001766	0.001866	0.001962	0.002054	0.002145	0.002232	0.002314	0.002392	0.002464	0.002531	0.002594	0.002652	0.002707	0.002756	0.002801	0.00284	0.002874	0.002905	0.002932	0.002955	0.002974	0.002989	0.002998	0.003001	0.003	0.002994	0.002984	0.002969	0.002951	0.002928
202	-1.355e-20	8.438e-05	0.0001692	0.0002546	0.0003408	0.0004289	0.0005236	0.0006209	0.0007133	0.0007991	0.0008784	0.0009507	0.001016	0.001073	0.001124	0.001166	0.001198	0.001218	0.00123	0.001236	0.001239	0.001241	0.001241	0.001241	0.001239	0.001234	0.001229	0.001226	0.001227	0.001233	0.001246	0.001263	0.001283	0.001304	0.001329	0.001357	0.00139	0.001425	0.001461	0.001495	0.001527	0.001553	0.001575	0.001593	0.001608	0.001618	0.001622	0.001617	0.001605
203	3.388e-21	3.885e-05	7.843e-05	0.0001198	0.0001633	0.0002098	0.0002622	0.000319	0.0003767	0.000435	0.0004964	0.0005595	0.0006244	0.0006915	0.000761	0.0008302	0.0008992	0.0009666	0.001033	0.0011	0.001166	0.001228	0.001287	0.001341	0.001388	0.001426	0.001457	0.001478	0.001491	0.001496	0.001494	0.001487	0.001475	0.001459	0.001441	0.001422	0.001406	0.001391	0.001378	0.001368	0.001359	0.00135	0.001341	0.001331	0.00132	0.001307	0.00129	0.001268	0.001242
204	-2.711e-20	0.0002313	0.0004697	0.0007232	0.0009979	0.001302	0.001649	0.002034	0.002441	0.002862	0.003297	0.003738	0.00418	0.004618	0.005043	0.005445	NaN	NaN	NaN	NaN	NaN	NaN	NaN	NaN	NaN	NaN	NaN	NaN	NaN	NaN	NaN	NaN	NaN	NaN	NaN	NaN	NaN	NaN	NaN	NaN	NaN	NaN	NaN	NaN	NaN	NaN	NaN	NaN	NaN
205	5.929e-21	-2.649e-07	1.024e-05	3.305e-05	6.538e-05	0.0001056	0.0001538	0.00021	0.0002748	0.0003493	0.0004327	0.0005207	0.0006064	0.0006851	0.0007575	0.0008248	0.0008865	0.0009426	0.0009933	0.001037	0.001075	0.001107	0.001135	0.001162	0.001186	0.001205	0.001223	0.00124	0.001255	0.00127	0.001284	0.001299	0.001314	0.001327	0.001339	0.001351	0.001361	0.001369	0.001374	0.001374	0.001368	0.001356	0.001338	0.001315	0.001289	0.001261	0.001233	0.001207	0.001183
206	3.388e-21	-1.832e-05	-2.658e-05	-2.581e-05	-1.593e-05	3.525e-06	2.889e-05	6.034e-05	0.0001005	0.0001496	0.0002084	0.0002775	0.0003481	0.000416	0.0004821	0.000545	0.000604	0.0006594	0.0007105	0.0007561	0.0007956	0.0008283	0.0008543	0.0008762	0.0008928	0.0009016	0.0009038	0.0008985	0.0008874	0.000871	0.0008506	0.0008271	0.0008001	0.0007696	0.0007364	0.0007017	0.0006692	0.000639	0.0006131	0.0005905	0.000571	0.000554	0.0005389	0.000526	0.0005147	0.0005046	0.0004959	0.0004865	0.0004757
207	-5.082e-21	3.178e-05	6.521e-05	0.0001006	0.0001379	0.0001784	0.0002238	0.0002727	0.0003239	0.0003759	0.0004293	0.0004839	0.0005367	0.0005872	0.0006366	0.0006848	0.000731	0.0007744	0.0008158	0.0008531	0.000887	0.0009178	0.0009446	0.0009693	0.0009915	0.001008	0.001019	0.001023	0.00102	0.001013	0.001004	0.0009927	0.0009774	0.0009594	0.0009387	0.0009154	0.000893	0.0008721	0.0008549	0.0008403	0.0008267	0.000813	0.0007993	0.0007877	0.0007775	0.000767	0.0007578	0.0007471	0.0007344
208	6.353e-22	5.071e-06	1.669e-05	3.396e-05	5.606e-05	8.313e-05	0.0001157	0.0001535	0.0001965	0.0002441	0.0002945	0.0003463	0.0003945	0.0004358	0.0004719	0.0005032	0.0005297	0.00055	0.0005645	0.0005736	0.0005782	0.00058	0.0005804	0.0005809	0.0005813	0.0005795	0.0005768	0.000572	0.0005663	0.0005599	0.0005521	0.000543	0.000532	0.0005189	0.0005038	0.0004876	0.000473	0.0004597	0.0004488	0.0004391	0.0004302	0.0004222	0.000414	0.000406	0.0003984	0.0003904	0.0003816	0.00037	0.0003552
209	1.694e-21	-9.852e-06	-1.326e-05	-9.576e-06	-9.287e-08	1.484e-05	3.405e-05	5.747e-05	8.67e-05	0.0001228	0.0001676	0.0002206	0.0002764	0.0003335	0.0003913	0.0004503	0.0005105	0.0005721	0.0006353	0.0006987	0.0007609	0.0008199	0.0008761	0.0009306	0.0009817	0.001028	0.001071	0.001107	0.001138	0.001162	0.001181	0.001195	0.001204	0.001209	0.001209	0.001204	0.001196	0.001184	0.001171	0.001156	0.001139	0.001119	0.001097	0.001073	0.001047	0.001018	0.0009887	0.0009592	0.0009287
210	-1.694e-21	2.554e-05	5.183e-05	7.97e-05	0.000109	0.0001398	0.0001743	0.0002115	0.0002499	0.000289	0.0003303	0.0003738	0.0004184	0.000465	0.0005132	0.0005618	0.0006116	0.0006609	0.0007103	0.0007594	0.0008089	0.0008576	0.000905	0.0009505	0.0009921	0.001028	0.00106	0.001087	0.001107	0.001122	0.001133	0.001137	0.001135	0.001125	0.00111	0.001091	0.001069	0.001045	0.001019	0.000992	0.0009657	0.0009403	0.0009176	0.0008991	0.0008857	0.0008777	0.0008762	0.0008814	0.0008934
211	3.388e-21	-3.547e-05	-5.385e-05	-5.796e-05	-4.807e-05	-2.457e-05	7.347e-06	4.685e-05	9.716e-05	0.0001586	0.000232	0.0003188	0.0004062	0.0004853	0.000558	0.0006224	0.0006785	0.0007282	0.0007719	0.0008085	0.000838	0.0008604	0.0008759	0.000888	0.0008966	0.0008998	0.0008999	0.0008958	0.000888	0.0008775	0.0008656	0.0008524	0.0008362	0.0008171	0.0007951	0.0007718	0.0007499	0.0007284	0.0007092	0.0006922	0.0006766	0.0006613	0.0006456	0.0006315	0.0006193	0.0006081	0.0005979	0.0005871	0.0005761
212	0	2.772e-05	6.772e-05	0.000116	0.0001728	0.0002424	0.000326	0.0004236	0.0005351	0.0006554	0.0007821	0.0009147	0.001045	0.001166	0.001281	0.001388	0.001485	0.001567	0.001635	0.001687	0.001725	0.001749	0.001759	0.001758	0.001746	0.001719	0.001682	0.001637	0.00159	0.00154	0.001489	0.001438	0.00139	0.001347	0.001307	0.001272	0.001246	0.001225	0.001209	0.001194	0.001179	0.001163	0.001144	0.001121	0.001094	0.001066	0.001034	0.0009987	0.0009611
213	-3.388e-21	6.106e-05	0.0001256	0.0001957	0.0002739	0.0003622	0.0004645	0.0005793	0.0007013	0.0008299	0.0009636	0.0011	0.001235	0.001365	0.001492	0.001609	0.001716	0.001808	0.001887	0.001956	0.002013	0.002057	0.002088	0.00211	0.00212	0.002118	0.002107	0.002088	0.002065	0.002037	0.002004	0.001968	0.00193	0.001891	0.00185	0.001809	0.001773	0.00174	0.001709	0.001677	0.001645	0.001613	0.001582	0.001551	0.00152	0.001492	0.001466	0.001438	0.00141
214	-4.235e-21	-3.939e-06	1.137e-06	1.553e-05	3.567e-05	6.056e-05	9.066e-05	0.000126	0.0001674	0.0002159	0.0002733	0.0003367	0.0003991	0.0004575	0.0005128	0.0005672	0.000621	0.0006729	0.000723	0.0007696	0.0008109	0.0008464	0.0008781	0.0009083	0.0009345	0.0009556	0.0009713	0.0009816	0.0009878	0.00099	0.0009895	0.0009884	0.0009864	0.0009832	0.0009787	0.000975	0.0009738	0.0009756	0.0009804	0.0009867	0.0009936	0.001001	0.001007	0.001013	0.001019	0.001024	0.001027	0.001028	0.001025
215	-8.47e-22	8.69e-06	2.205e-05	3.769e-05	5.54e-05	7.673e-05	0.0001017	0.0001304	0.0001631	0.0001969	0.0002326	0.0002708	0.0003072	0.0003401	0.0003726	0.0004037	0.0004334	0.0004611	0.0004865	0.0005092	0.0005306	0.0005495	0.0005659	0.0005811	0.0005944	0.0006026	0.0006071	0.0006075	0.0006056	0.0006013	0.0005952	0.0005875	0.0005787	0.0005691	0.0005591	0.0005487	0.0005414	0.0005364	0.0005345	0.0005327	0.0005317	0.0005309	0.0005302	0.0005293	0.0005292	0.000529	0.0005295	0.0005289	0.0005264
216	-1.694e-21	-1.122e-05	-9.041e-06	6.213e-06	3.084e-05	6.016e-05	9.371e-05	0.0001309	0.0001717	0.0002185	0.0002723	0.0003281	0.0003777	0.000416	0.000447	0.0004729	0.0004965	0.00052	0.0005454	0.0005736	0.0006047	0.0006397	0.000683	0.000736	0.0007972	0.0008639	0.0009377	0.001019	0.001105	0.001194	0.001289	0.001388	0.001491	0.001597	0.001708	0.001823	0.001947	0.002077	0.002216	0.002365	0.002525	0.002696	0.002879	0.003077	0.00329	0.003516	0.003756	0.004004	0.004256
217	8.47e-22	1.256e-05	3.242e-05	5.859e-05	9.115e-05	0.0001321	0.000182	0.0002419	0.0003122	0.0003916	0.0004784	0.0005715	0.0006665	0.0007595	0.0008525	0.0009445	0.001033	0.001117	0.001194	0.001262	0.001322	0.001374	0.001419	0.001457	0.001487	0.001505	0.001515	0.001516	0.001511	0.001502	0.001488	0.001471	0.001451	0.001429	0.001405	0.001381	0.00136	0.001342	0.001327	0.001313	0.001299	0.001286	0.001274	0.001262	0.00125	0.001238	0.001227	0.001213	0.001196
218	1.694e-21	2.703e-05	5.545e-05	8.621e-05	0.00012	0.000158	0.0002019	0.0002514	0.0003055	0.0003638	0.0004277	0.0004961	0.000568	0.0006436	0.0007245	0.0008096	0.0008987	0.0009913	0.001088	0.001187	0.001289	0.001392	0.001497	0.001606	0.001723	0.001849	0.00199	0.002151	0.002338	0.002558	0.002816	0.003118	0.003469	0.003868	0.00431	0.004784	NaN	NaN	NaN	NaN	NaN	NaN	NaN	NaN	NaN	NaN	NaN	NaN	NaN
219	3.388e-20	-8.532e-05	-0.0001447	-0.0001828	-0.0002031	-0.0002097	-0.0001945	-0.0001635	-0.000124	-7.383e-05	-1.064e-05	6.72e-05	0.0001465	0.0002115	0.0002628	0.0003013	0.0003285	0.0003406	0.0003454	0.0003453	0.0003393	0.0003265	0.0003106	0.0002942	0.000278	0.0002623	0.0002473	0.0002348	0.0002236	0.0002119	0.0001996	0.000189	0.0001791	0.0001676	0.0001523	0.0001363	0.0001209	0.0001069	9.314e-05	8.224e-05	7.335e-05	6.663e-05	6.069e-05	5.802e-05	5.886e-05	6.444e-05	7.066e-05	7.711e-05	8.265e-05
220	-3.388e-21	4.545e-05	9.263e-05	0.0001434	0.0001993	0.0002625	0.0003354	0.0004172	0.0005042	0.0005946	0.0006869	0.0007783	0.0008664	0.0009513	0.001032	0.001108	0.001176	0.001236	0.00129	0.001338	0.001381	0.001419	0.001456	0.001492	0.001526	0.001556	0.001586	0.001617	0.001648	0.00168	0.001713	0.001747	0.00178	0.001812	0.001841	0.001871	0.001899	0.001924	0.001944	0.001958	0.001966	0.001967	0.001959	0.001945	0.001923	0.001894	0.001857	0.001813	0.001763
221	0	8.531e-05	0.0001706	0.0002572	0.000345	0.0004357	0.0005341	0.0006364	0.0007347	0.0008286	0.0009192	0.001006	0.001089	0.00117	0.001248	0.001323	0.001392	0.001456	0.001519	0.001582	0.001648	0.001714	0.001783	0.001854	0.001924	0.001992	0.00206	0.002127	0.002192	0.002258	0.002323	0.002387	0.002449	0.002508	0.002562	0.002613	0.002662	0.002707	0.002751	0.002792	0.002826	0.002853	0.002873	0.002885	0.002888	0.002882	0.002867	0.002839	0.002796
222	6.776e-21	0.0001084	0.0002231	0.0003498	0.0004943	0.000663	0.0008647	0.001102	0.001364	0.001645	0.001944	0.002254	0.002573	0.002893	0.00321	NaN	NaN	NaN	NaN	NaN	NaN	NaN	NaN	NaN	NaN	NaN	NaN	NaN	NaN	NaN	NaN	NaN	NaN	NaN	NaN	NaN	NaN	NaN	NaN	NaN	NaN	NaN	NaN	NaN	NaN	NaN	NaN	NaN	NaN
223	6.776e-21	-5.003e-05	-7.9e-05	-8.821e-05	-8.189e-05	-5.935e-05	-3.029e-05	5.406e-06	5.261e-05	0.0001115	0.0001848	0.0002732	0.0003621	0.0004421	0.0005145	0.0005812	0.0006397	0.0006943	0.0007436	0.0007881	0.0008275	0.0008604	0.0008859	0.0009054	0.0009176	0.0009215	0.0009182	0.0009092	0.0008962	0.0008818	0.0008644	0.0008442	0.0008223	0.0008005	0.0007812	0.000766	0.0007554	0.0007479	0.0007436	0.0007401	0.0007355	0.0007323	0.0007313	0.0007325	0.0007339	0.0007332	0.0007304	0.0007253	0.0007181
224	0	6.621e-05	0.0001349	0.0002091	0.0002905	0.000382	0.0004875	0.0006064	0.0007346	0.0008706	0.001015	0.001165	0.001318	0.001476	0.001638	0.001802	0.001966	0.002131	0.002296	0.002462	0.002628	0.002793	0.002957	0.00312	0.003279	0.003431	0.003579	0.003721	0.003855	0.003982	0.004102	0.004214	0.004319	0.004413	NaN	NaN	NaN	NaN	NaN	NaN	NaN	NaN	NaN	NaN	NaN	NaN	NaN	NaN	NaN
225	-3.388e-21	-3.694e-05	-5.655e-05	-6.143e-05	-5.295e-05	-3.159e-05	-3.887e-06	3.054e-05	7.549e-05	0.0001314	0.0002002	0.000283	0.0003671	0.000445	0.0005182	0.0005855	0.000646	0.0007025	0.0007531	0.0007965	0.0008328	0.0008601	0.0008789	0.0008914	0.0008958	0.0008916	0.0008819	0.0008671	0.0008483	0.0008283	0.0008085	0.0007888	0.0007703	0.0007519	0.0007345	0.0007206	0.0007107	0.0007028	0.0006978	0.0006938	0.0006886	0.0006809	0.0006717	0.0006608	0.0006499	0.0006389	0.0006271	0.0006138	0.0005992
226	-5.082e-21	3.66e-05	0.000133	0.0002871	0.0004884	0.0007372	0.001037	0.001392	0.001803	0.002269	NaN	NaN	NaN	NaN	NaN	NaN	NaN	NaN	NaN	NaN	NaN	NaN	NaN	NaN	NaN	NaN	NaN	NaN	NaN	NaN	NaN	NaN	NaN	NaN	NaN	NaN	NaN	NaN	NaN	NaN	NaN	NaN	NaN	NaN	NaN	NaN	NaN	NaN	NaN
227	0	2.763e-05	5.699e-05	8.919e-05	0.0001256	0.0001677	0.0002178	0.0002761	0.0003405	0.0004088	0.0004814	0.0005559	0.0006301	0.0007035	0.0007768	0.0008474	0.0009145	0.0009765	0.001033	0.001082	0.001127	0.001165	0.001199	0.001228	0.001253	0.001271	0.001284	0.001292	0.001297	0.0013	0.001302	0.001303	0.001303	0.001301	0.001299	0.001297	0.001297	0.001299	0.001303	0.001307	0.001311	0.001312	0.001312	0.001311	0.001308	0.001303	0.001295	0.001282	0.001266
228	-3.388e-21	-2.237e-05	-3.311e-05	-3.26e-05	-2.269e-05	-4.941e-06	1.664e-05	4.193e-05	7.319e-05	0.000111	0.0001568	0.0002093	0.0002601	0.0003046	0.0003438	0.0003781	0.000408	0.0004358	0.0004618	0.0004857	0.0005081	0.0005287	0.000549	0.0005704	0.0005917	0.0006118	0.0006317	0.0006505	0.0006681	0.0006843	0.0006985	0.0007107	0.0007202	0.0007255	0.0007269	0.0007249	0.0007207	0.0007138	0.0007061	0.0006961	0.0006841	0.0006709	0.0006558	0.0006395	0.0006236	0.0006088	0.0005955	0.0005831	0.0005705
229	3.388e-21	-2.279e-05	-2.635e-05	-1.336e-05	1.513e-05	5.588e-05	0.0001076	0.0001712	0.0002487	0.0003431	0.0004569	0.0005891	0.0007235	0.0008526	0.0009794	0.001102	0.001222	0.001335	0.001442	0.00154	0.001626	0.001699	0.001759	0.001811	0.001854	0.001884	0.001904	0.001914	0.001917	0.001913	0.001905	0.001894	0.001881	0.001865	0.001848	0.001829	0.001812	0.001796	0.001781	0.001765	0.001745	0.001722	0.001694	0.001661	0.001624	0.001583	0.001538	0.001489	0.001436
230	0	-7.459e-05	-5.9e-05	4.872e-05	0.0002356	0.0004663	0.0007434	0.001074	0.00146	0.001919	0.002457	0.003037	NaN	NaN	NaN	NaN	NaN	NaN	NaN	NaN	NaN	NaN	NaN	NaN	NaN	NaN	NaN	NaN	NaN	NaN	NaN	NaN	NaN	NaN	NaN	NaN	NaN	NaN	NaN	NaN	NaN	NaN	NaN	NaN	NaN	NaN	NaN	NaN	NaN
231	4.235e-22	7.784e-06	1.804e-05	3.134e-05	4.803e-05	6.944e-05	9.659e-05	0.0001306	0.0001725	0.0002216	0.0002803	0.0003468	0.0004186	0.0004952	0.0005777	0.0006641	0.0007538	0.0008445	0.0009337	0.001018	0.001098	0.001169	0.001232	0.001286	0.001332	0.001365	0.001388	0.0014	0.001403	0.001401	0.001394	0.001384	0.001373	0.001359	0.001345	0.001332	0.001323	0.001318	0.001317	0.001317	0.001316	0.001314	0.001309	0.001301	0.001291	0.001279	0.001262	0.00124	0.001211
232	3.388e-21	-3.775e-05	-4.463e-05	-2.23e-05	2.557e-05	8.633e-05	0.0001584	0.0002434	0.0003428	0.0004629	0.0006061	0.0007635	0.0009132	0.001041	0.001152	0.001246	0.001331	0.001408	0.001471	0.001521	0.001555	0.001574	0.001586	0.001596	0.001604	0.001609	0.001613	0.001614	0.001614	0.001617	0.001623	0.001634	0.001649	0.001666	0.001682	0.001696	0.00171	0.001721	0.00173	0.001734	0.001731	0.00172	0.001698	0.001667	0.001629	0.001586	0.001538	0.001486	0.001429
233	-1.694e-21	2.491e-05	5.761e-05	9.728e-05	0.0001449	0.0002036	0.0002741	0.0003563	0.0004513	0.0005549	0.0006645	0.0007787	0.0008932	0.001003	0.001108	0.001206	0.001297	0.001378	0.00145	0.001511	0.001562	0.001602	0.001634	0.001657	0.001672	0.00168	0.001682	0.00168	0.001674	0.001664	0.001651	0.001638	0.001626	0.001612	0.0016	0.001588	0.001577	0.001566	0.001553	0.001539	0.001522	0.001502	0.001478	0.00145	0.001419	0.001384	0.001346	0.001307	0.001266
234	1.694e-21	2.633e-05	5.414e-05	8.301e-05	0.0001132	0.0001452	0.000181	0.0002192	0.0002579	0.0003001	0.0003481	0.0004001	0.0004555	0.0005121	0.000573	0.0006356	0.0006949	0.0007497	0.0008015	0.0008493	0.0008913	0.0009258	0.0009547	0.0009786	0.0009985	0.00101	0.001018	0.001027	0.001039	0.001054	0.001069	0.001086	0.0011	0.001112	0.00112	0.001124	0.001127	0.001126	0.001115	0.001094	0.001067	0.001035	0.001001	0.0009709	0.0009451	0.0009235	0.000907	0.0008943	0.0008868
235	-3.388e-21	2.807e-05	6.204e-05	9.887e-05	0.0001394	0.0001867	0.0002415	0.0003038	0.0003723	0.0004415	0.000511	0.0005811	0.0006467	0.0007043	0.0007568	0.0008028	0.0008411	0.000872	0.000896	0.000913	0.0009256	0.0009344	0.0009403	0.0009452	0.0009498	0.0009528	0.000956	0.0009608	0.0009672	0.0009741	0.0009815	0.0009906	0.0009993	0.001008	0.001017	0.001027	0.001035	0.001043	0.001048	0.001051	0.001052	0.001054	0.001056	0.001061	0.001067	0.001074	0.001085	0.001099	0.001119
236	0	4.682e-05	9.425e-05	0.0001438	0.0001947	0.0002473	0.0003039	0.0003617	0.0004177	0.0004734	0.0005323	0.0005912	0.0006498	0.0007074	0.0007634	0.0008166	0.0008647	0.0009074	0.0009474	0.0009843	0.001016	0.001039	0.001056	0.001069	0.001077	0.001079	0.001079	0.001079	0.001081	0.001082	0.001084	0.001087	0.001092	0.001096	0.001097	0.001096	0.001093	0.001088	0.001077	0.001059	0.001036	0.001011	0.0009839	0.0009588	0.000937	0.0009187	0.0009068	0.0008975	0.0008917
237	-1.016e-20	3.917e-05	8.09e-05	0.0001274	0.0001803	0.0002409	0.0003121	0.0003935	0.0004827	0.0005796	0.0006852	0.0007964	0.0009102	0.001025	0.001141	0.001254	0.001362	0.001462	0.001555	0.001638	0.001712	0.001775	0.001827	0.00187	0.001903	0.001925	0.001939	0.001947	0.001949	0.001948	0.001944	0.001938	0.001929	0.001918	0.001904	0.001889	0.001874	0.001857	0.001837	0.001813	0.001782	0.001745	0.001704	0.001657	0.001607	0.001553	0.001495	0.001432	0.001366
238	-4.235e-22	1.676e-05	4.771e-05	9.308e-05	0.0001519	0.0002251	0.0003137	0.0004179	0.000539	0.0006763	0.0008245	0.0009817	0.001138	0.001286	0.001424	0.001554	0.001673	0.00178	0.001874	0.001954	0.002019	0.002074	0.002118	0.002154	0.002181	0.0022	0.002214	0.002221	0.002221	0.002214	0.0022	0.002179	0.00215	0.002113	0.002069	0.002018	0.001963	0.001902	0.001838	0.001769	0.001698	0.001624	0.00155	0.001476	0.001404	0.001332	0.00126	0.001188	0.001116
239	0	4.272e-05	8.654e-05	0.0001323	0.0001806	0.0002322	0.0002896	0.0003515	0.0004149	0.0004795	0.0005467	0.0006155	0.000685	0.0007554	0.0008267	0.0008972	0.0009668	0.001034	0.0011	0.001166	0.001231	0.001294	0.001355	0.001415	0.00147	0.001521	0.001568	0.001611	0.00165	0.001686	0.001719	0.001748	0.001774	0.001795	0.001812	0.001827	0.001841	0.001852	0.001862	0.001868	0.001871	0.001869	0.001865	0.001857	0.001846	0.001831	0.001812	0.001788	0.001761
240	0	-3.311e-05	-4.72e-05	-4.249e-05	-2.041e-05	1.582e-05	6.15e-05	0.0001171	0.0001862	0.0002706	0.0003723	0.0004905	0.0006099	0.0007229	0.00083	0.0009303	0.001025	0.001114	0.001198	0.001274	0.001344	0.001406	0.001459	0.001508	0.001549	0.001582	0.001609	0.001628	0.001641	0.001647	0.001648	0.001641	0.001627	0.001605	0.001579	0.001549	0.001519	0.001487	0.001454	0.001418	0.001382	0.001346	0.001311	0.001278	0.001248	0.001218	0.001189	0.001158	0.001128
241	1.016e-20	6.326e-05	0.0001294	0.0002015	0.0002816	0.0003724	0.0004783	0.000599	0.0007313	0.0008749	0.00103	0.001196	0.00137	0.001554	0.001746	0.001949	0.00216	0.002379	0.002607	0.002845	0.003093	0.003347	0.003609	0.003875	0.004144	0.004409	0.004667	NaN	NaN	NaN	NaN	NaN	NaN	NaN	NaN	NaN	NaN	NaN	NaN	NaN	NaN	NaN	NaN	NaN	NaN	NaN	NaN	NaN	NaN
242	2.711e-20	0.0001219	0.0002493	0.0003876	0.0005411	0.0007154	0.0009175	0.001146	0.001394	0.001656	0.001931	0.002213	0.002497	0.002781	0.00306	0.003331	0.003588	0.003828	0.004052	0.00426	0.004453	0.00463	0.004791	0.004935	0.005061	0.005169	0.00526	0.005334	NaN	NaN	NaN	NaN	NaN	NaN	NaN	NaN	NaN	NaN	NaN	NaN	NaN	NaN	NaN	NaN	NaN	NaN	NaN	NaN	NaN
243	-1.694e-20	-4.637e-05	-8.394e-05	-0.0001136	-0.0001371	-0.0001529	-0.0001623	-0.0001655	-0.0001615	-0.0001523	-0.0001363	-0.0001146	-9.237e-05	-7.367e-05	-5.675e-05	-4.148e-05	-2.839e-05	-1.749e-05	-8.769e-06	-3.422e-06	-4.144e-07	-5.253e-07	-2.87e-06	-6.01e-06	-1.105e-05	-1.908e-05	-2.838e-05	-3.902e-05	-4.954e-05	-5.908e-05	-6.624e-05	-7.069e-05	-7.275e-05	-7.235e-05	-7.044e-05	-6.63e-05	-5.951e-05	-5.145e-05	-4.211e-05	-3.349e-05	-2.655e-05	-2.194e-05	-2.033e-05	-2.094e-05	-2.405e-05	-2.886e-05	-3.46e-05	-4.142e-05	-4.872e-05
244	0	0.0001038	0.0002107	0.0003236	0.0004453	0.0005794	0.0007311	0.000898	0.001073	0.001252	0.001434	0.001615	0.001792	0.001963	0.002127	0.00228	0.002419	0.002543	0.002651	0.002746	0.002826	0.002893	0.002946	0.002985	0.003008	0.003016	0.00301	0.002992	0.002963	0.002923	0.002875	0.00282	0.002758	0.00269	0.002619	0.002545	0.002471	0.002396	0.00232	0.002243	0.002166	0.002088	0.00201	0.001934	0.001858	0.001783	0.001709	0.001636	0.001565
245	-1.016e-20	4.639e-05	9.635e-05	0.0001516	0.0002138	0.0002862	0.000372	0.0004723	0.0005839	0.0007023	0.0008268	0.0009547	0.001084	0.001212	0.001338	0.00146	0.001577	0.001686	0.001786	0.001875	0.001955	0.002025	0.002085	0.002136	0.002175	0.002203	0.00222	0.002226	0.002224	0.002214	0.002197	0.002175	0.002147	0.002114	0.002076	0.002035	0.001994	0.001951	0.001908	0.00186	0.00181	0.001756	0.001701	0.001644	0.001587	0.001528	0.001469	0.001406	0.00134
246	1.694e-21	1.737e-05	4.221e-05	7.332e-05	0.000112	0.0001624	0.0002264	0.0003062	0.0004052	0.0005227	0.0006605	0.0008213	0.001003	0.001205	0.001431	0.001682	0.001956	0.002253	0.00257	0.002901	0.003244	0.003594	0.003946	NaN	NaN	NaN	NaN	NaN	NaN	NaN	NaN	NaN	NaN	NaN	NaN	NaN	NaN	NaN	NaN	NaN	NaN	NaN	NaN	NaN	NaN	NaN	NaN	NaN	NaN
247	1.271e-21	1.368e-06	1.301e-05	3.706e-05	7.138e-05	0.0001154	0.0001702	0.0002368	0.000317	0.0004125	0.000524	0.0006477	0.0007775	0.0009089	0.001043	0.00118	0.00132	0.001462	0.001605	0.001745	0.001881	0.002014	0.002144	0.002272	0.002396	0.002514	0.002625	0.002729	0.002824	0.002911	0.002989	0.003059	0.003118	0.003167	0.003205	0.003232	0.003249	0.003257	0.003256	0.003245	0.003226	0.003198	0.003164	0.003125	0.003084	0.00304	0.002997	0.002955	0.002915
248	5.082e-21	-1.645e-05	-1.828e-05	-3.456e-06	2.572e-05	6.216e-05	0.0001063	0.0001589	0.0002209	0.0002966	0.0003878	0.0004881	0.0005886	0.0006819	0.0007691	0.0008511	0.0009311	0.001007	0.001078	0.001142	0.001195	0.001238	0.001273	0.0013	0.00132	0.00133	0.001331	0.001323	0.001308	0.001288	0.001264	0.001239	0.001213	0.001186	0.00116	0.001135	0.001114	0.001097	0.001085	0.001072	0.001061	0.001049	0.001036	0.001021	0.001008	0.0009924	0.0009763	0.0009553	0.0009302
249	-1.694e-21	2.778e-05	6.785e-05	0.0001196	0.0001791	0.0002466	0.0003251	0.0004146	0.000511	0.0006124	0.0007185	0.0008268	0.0009288	0.001018	0.001096	0.001166	0.001226	0.001276	0.001315	0.001346	0.001367	0.001383	0.001394	0.001405	0.001415	0.001424	0.001433	0.001443	0.001456	0.001473	0.001495	0.001523	0.001556	0.001592	0.001631	NaN	NaN	NaN	NaN	NaN	NaN	NaN	NaN	NaN	NaN	NaN	NaN	NaN	NaN
250	-3.388e-21	2.879e-05	6.967e-05	0.0001198	0.0001804	0.0002556	0.0003469	0.0004554	0.0005829	0.0007242	0.0008769	0.001041	0.001209	0.001374	0.00154	0.001704	0.001865	0.002019	0.002165	0.002298	0.002422	0.002537	0.002642	0.002738	0.002822	0.002894	0.002953	0.003001	0.003037	0.003064	0.00308	0.003085	0.003079	0.00306	0.003031	0.002991	0.002944	0.002889	0.002825	0.002751	0.002667	0.002576	0.002478	0.002378	0.002276	0.002172	0.002066	0.001961	0.001855
251	-1.694e-21	2.361e-05	4.841e-05	7.506e-05	0.0001041	0.0001367	0.0001741	0.0002158	0.0002598	0.0003048	0.0003512	0.0003971	0.0004397	0.0004798	0.0005175	0.0005512	0.0005798	0.0006022	0.0006192	0.0006316	0.0006398	0.0006438	0.0006453	0.0006464	0.0006455	0.0006418	0.0006372	0.0006326	0.000629	0.0006265	0.0006254	0.0006256	0.000626	0.0006259	0.0006246	0.0006239	0.0006245	0.0006255	0.0006261	0.0006258	0.0006244	0.0006211	0.0006168	0.0006134	0.0006104	0.0006077	0.0006041	0.0005997	0.0005941
252	2.329e-21	1.199e-06	1.034e-05	2.646e-05	4.681e-05	7.148e-05	0.0001007	0.0001345	0.0001734	0.0002177	0.000267	0.00032	0.00037	0.0004143	0.0004549	0.0004932	0.0005289	0.0005616	0.000591	0.0006159	0.0006352	0.0006503	0.0006628	0.000675	0.000685	0.0006911	0.0006942	0.0006951	0.0006942	0.0006919	0.0006892	0.0006874	0.0006849	0.0006816	0.0006768	0.0006722	0.0006697	0.0006678	0.0006655	0.000662	0.0006572	0.0006503	0.0006411	0.0006312	0.0006205	0.000609	0.000596	0.0005806	0.0005639
253	-6.776e-21	7.64e-05	0.0001542	0.0002355	0.0003226	0.0004184	0.0005276	0.0006477	0.0007739	0.0009053	0.001044	0.001191	0.001348	0.001513	0.001683	0.001855	0.002024	0.00219	0.002354	0.002515	0.002673	0.002824	0.002965	0.003094	0.003208	0.003307	0.003392	0.003461	0.003516	0.003554	0.003576	0.003583	0.003572	0.003543	0.003498	0.003438	0.003364	0.003275	0.003174	0.003059	0.002932	0.002795	0.002648	0.002498	0.002345	0.002192	0.002038	0.001886	0.001736
254	0	5.547e-05	0.0001144	0.0001765	0.0002432	0.0003144	0.0003952	0.0004852	0.0005774	0.0006751	0.0007814	0.0008938	0.001009	0.001124	0.001243	0.001362	0.001482	0.0016	0.001717	0.001834	0.001951	0.002062	0.002172	0.002283	0.0024	0.002517	0.002637	0.002754	0.002873	NaN	NaN	NaN	NaN	NaN	NaN	NaN	NaN	NaN	NaN	NaN	NaN	NaN	NaN	NaN	NaN	NaN	NaN	NaN	NaN
255	0	-9.741e-05	-0.0001546	-0.0001831	-0.0001805	-0.0001509	-0.0001095	-5.514e-05	2.225e-05	0.0001264	0.0002581	0.0004213	0.0005979	0.000756	0.0009068	0.001048	0.001181	0.001311	0.001434	0.001541	0.001632	0.001703	0.001757	0.001792	0.001819	0.001834	0.001837	0.001828	0.001813	0.001798	0.001788	0.001783	0.001784	0.001784	0.001787	0.001787	0.001787	0.001785	0.001785	0.001777	0.001759	0.001728	0.001687	0.001636	0.001582	0.001524	0.001467	0.001411	0.001352
256	-6.776e-21	8.869e-05	0.0001776	0.0002634	0.0003489	0.0004337	0.0005201	0.0006053	0.0006789	0.0007429	0.0007949	0.0008372	0.0008678	0.0008899	0.000908	0.0009169	0.0009176	0.0009157	0.0009123	0.0009156	0.0009233	0.0009357	0.0009524	0.0009737	0.0009951	0.001015	0.001037	0.001062	0.001082	0.001102	0.001116	0.001126	0.001135	0.001141	0.001144	0.001148	0.001153	0.001156	0.001156	0.001156	0.001153	0.001147	0.001139	0.001127	0.001113	0.001093	0.001067	0.001036	0.0009985
257	6.776e-21	5.872e-05	0.0001173	0.0001749	0.0002322	0.000289	0.000348	0.0004063	0.000456	0.0004973	0.0005306	0.0005593	0.0005852	0.0006079	0.0006271	0.0006401	0.0006487	0.0006537	0.0006587	0.0006713	0.0006922	0.0007222	0.0007588	0.0008005	0.0008457	0.0008944	0.0009502	0.001011	0.001078	0.001151	0.001226	0.0013	0.001371	0.001438	0.001502	0.001565	0.00163	0.001691	0.001747	0.001794	0.00183	0.001853	0.001865	0.001869	0.001865	0.001852	0.001825	0.001784	0.001728
258	-1.694e-21	3.268e-05	8.799e-05	0.0001614	0.0002542	0.0003712	0.0005144	0.0006882	0.0008965	0.001139	0.001408	0.001705	0.002023	0.002342	0.002668	0.003	0.003335	0.003667	0.003988	0.004291	0.004571	0.00483	0.005067	0.005275	0.005458	0.005612	0.005733	0.005819	NaN	NaN	NaN	NaN	NaN	NaN	NaN	NaN	NaN	NaN	NaN	NaN	NaN	NaN	NaN	NaN	NaN	NaN	NaN	NaN	NaN
259	6.776e-21	0.0001259	0.000255	0.0003886	0.0005277	0.0006748	0.0008372	0.001011	0.001185	0.001359	0.001534	0.00171	0.001882	0.002049	0.002211	0.002366	0.002513	0.002651	0.002781	0.002909	0.003034	0.003153	0.003266	0.003377	0.003487	0.003594	0.003696	0.003795	0.003888	0.003978	0.004064	0.004144	0.00422	NaN	NaN	NaN	NaN	NaN	NaN	NaN	NaN	NaN	NaN	NaN	NaN	NaN	NaN	NaN	NaN
260	0	8.916e-05	0.0001809	0.0002753	0.0003745	0.0004803	0.0005969	0.0007227	0.0008495	0.0009756	0.0011	0.001221	0.001338	0.001446	0.001549	0.001645	0.001732	0.001811	0.001884	0.001952	0.002018	0.002083	0.002148	0.002215	0.002289	0.002368	0.002455	0.00255	0.002656	0.002776	0.002912	0.003062	0.003227	0.003401	0.003583	0.003769	0.003955	0.004137	NaN	NaN	NaN	NaN	NaN	NaN	NaN	NaN	NaN	NaN	NaN
261	6.776e-21	0.0001107	0.0002279	0.0003542	0.0004935	0.0006501	0.0008309	0.001036	0.001262	0.001507	0.001771	0.002054	0.002355	0.002667	0.002991	0.003325	0.003667	0.004012	0.004357	0.004696	NaN	NaN	NaN	NaN	NaN	NaN	NaN	NaN	NaN	NaN	NaN	NaN	NaN	NaN	NaN	NaN	NaN	NaN	NaN	NaN	NaN	NaN	NaN	NaN	NaN	NaN	NaN	NaN	NaN
262	5.421e-20	-0.0001362	-0.0002525	-0.0003478	-0.000421	-0.000465	-0.0004816	-0.0004698	-0.0004311	-0.0003701	-0.0002855	-0.0001828	-7.271e-05	3.736e-05	0.0001503	0.0002669	0.0003838	0.0004967	0.000603	0.0007084	0.0008122	0.0009101	0.00101	0.001112	0.001213	0.001305	0.001387	0.00146	0.001532	0.001602	0.001668	0.00173	0.001791	0.001843	0.001882	0.001913	0.001941	0.001967	0.001989	0.002003	0.002008	0.002005	0.001991	0.001966	0.001937	0.001903	0.001866	0.001822	0.001772
263	3.388e-21	5.573e-05	0.0001105	0.0001662	0.0002227	0.0002807	0.0003443	0.0004112	0.0004734	0.0005303	0.0005829	0.0006287	0.0006685	0.0007036	0.0007304	0.0007485	0.0007577	0.0007565	0.000748	0.0007376	0.0007248	0.0007087	0.0006926	0.0006767	0.0006606	0.0006483	0.0006401	0.0006352	0.0006338	0.0006352	0.0006386	0.0006462	0.000659	0.0006744	0.0006917	0.0007097	0.0007256	0.0007399	0.0007536	0.0007689	0.0007857	0.0008033	0.000819	0.0008324	0.0008447	0.0008564	0.0008686	0.0008821	0.0008954
264	0	0.0001041	0.0002096	0.0003191	0.0004343	0.0005577	0.0006955	0.0008445	0.000996	0.001149	0.001304	0.001458	0.001612	0.001765	0.001916	0.002062	0.002203	0.002337	0.002468	0.002598	0.002727	0.002851	0.002972	0.003088	0.003197	0.0033	0.003396	0.003483	NaN	NaN	NaN	NaN	NaN	NaN	NaN	NaN	NaN	NaN	NaN	NaN	NaN	NaN	NaN	NaN	NaN	NaN	NaN	NaN	NaN
265	0	2.75e-05	5.594e-05	8.544e-05	0.0001186	0.0001567	0.0002023	0.000256	0.0003138	0.0003756	0.0004407	0.0005081	0.000577	0.0006464	0.000717	0.0007843	0.0008467	0.0009022	0.0009492	0.0009908	0.001026	0.001055	0.001077	0.001094	0.001107	0.001116	0.001124	0.001132	0.001142	0.001155	0.001171	0.001188	0.001209	0.001232	0.001258	0.001283	0.001308	0.001331	0.001352	0.001371	0.001383	0.001389	0.00139	0.001388	0.00138	0.001367	0.001351	0.001331	0.001309
266	3.388e-21	4.255e-05	8.546e-05	0.0001312	0.0001792	0.0002304	0.000288	0.0003507	0.0004129	0.0004727	0.000531	0.0005847	0.0006333	0.0006765	0.0007108	0.0007374	0.0007563	0.000767	0.0007707	0.0007718	0.0007712	0.0007669	0.0007624	0.0007581	0.0007543	0.0007551	0.0007593	0.000766	0.0007744	0.0007838	0.000792	0.0007997	0.0008088	0.0008162	0.0008216	0.0008239	0.0008203	0.0008128	0.0008031	0.0007932	0.000784	0.0007773	0.0007721	0.0007679	0.0007674	0.0007711	0.0007809	0.0007974	0.0008173
267	0	4.303e-05	8.436e-05	0.0001228	0.0001582	0.0001899	0.0002203	0.0002457	0.0002606	0.0002696	0.0002754	0.0002805	0.0002871	0.0002963	0.0003073	0.0003175	0.0003259	0.0003314	0.0003381	0.0003502	0.0003629	0.0003743	0.000384	0.0003909	0.0003955	0.0003994	0.0004042	0.0004097	0.0004169	0.0004259	0.000435	0.0004466	0.0004614	0.0004774	0.0004935	0.0005084	0.000521	0.0005319	0.0005417	0.0005497	0.0005549	0.0005573	0.0005556	0.0005496	0.0005411	0.000531	0.0005199	0.0005079	0.0004932
268	6.776e-21	4.968e-05	0.0001	0.0001522	0.0002072	0.0002663	0.000333	0.0004067	0.0004812	0.0005557	0.0006296	0.0007023	0.0007741	0.0008433	0.0009084	0.0009686	0.001023	0.00107	0.001111	0.001148	0.001182	0.001211	0.001237	0.00126	0.001282	0.001303	0.001326	0.001351	0.001376	0.001404	0.001436	0.001472	0.001512	0.001555	0.0016	0.001644	0.001688	0.001728	0.001766	0.001801	0.001832	0.001857	0.001875	0.001886	0.001891	0.001891	0.001887	0.001879	0.001866
269	5.082e-21	1.492e-05	3.041e-05	4.588e-05	6.171e-05	7.88e-05	9.955e-05	0.000124	0.0001505	0.0001813	0.0002189	0.0002661	0.0003241	0.0003924	0.0004716	0.0005605	0.0006574	0.0007611	0.0008712	0.0009892	0.001113	0.00124	0.001369	0.0015	0.001633	0.001769	0.001909	0.002052	0.0022	0.002353	0.002509	0.002668	0.002829	0.00299	0.003148	0.003301	0.003446	0.003579	0.003701	0.003809	0.003901	0.003979	0.004041	0.004091	0.004127	0.004155	0.004174	0.004184	0.004188
270	3.388e-21	5.393e-05	0.0001107	0.0001724	0.0002421	0.0003231	0.0004204	0.0005357	0.0006631	0.000801	0.0009483	0.001103	0.001264	0.001428	0.001596	0.001763	0.001926	0.002084	0.002233	0.002376	0.002513	0.002646	0.002776	0.002904	0.003033	0.003164	0.003302	0.003448	0.003605	0.003777	0.003963	0.00416	0.004366	0.004576	NaN	NaN	NaN	NaN	NaN	NaN	NaN	NaN	NaN	NaN	NaN	NaN	NaN	NaN	NaN
271	-2.711e-20	0.000136	0.0002736	0.0004157	0.0005648	0.0007232	0.0008989	0.001087	0.001276	0.001466	0.001657	0.001847	0.002035	0.002219	0.002396	0.002564	0.002719	0.002861	0.002993	0.00312	0.003238	0.003346	0.003446	0.003541	0.003629	0.003712	0.003791	0.003863	0.003927	0.00398	0.004024	0.004061	0.004089	0.004106	0.004102	0.00408	0.004034	0.003967	0.003882	0.003781	0.003665	0.003535	0.003389	0.00323	0.003063	0.002895	0.002729	0.002569	0.002412
272	-5.082e-21	-1.472e-05	-3.151e-05	-4.555e-05	-5.588e-05	-6.707e-05	-7.112e-05	-7.127e-05	-7.233e-05	-7.014e-05	-6.608e-05	-6.358e-05	-6.141e-05	-5.726e-05	-5.703e-05	-6.169e-05	-6.745e-05	-8.087e-05	-9.645e-05	-0.0001126	-0.0001315	-0.0001516	-0.0001689	-0.0001832	-0.0001964	-0.0002041	-0.0002054	-0.0002022	-0.000192	-0.0001777	-0.0001596	-0.0001373	-0.0001117	-8.775e-05	-6.569e-05	-4.431e-05	-2.504e-05	-7.915e-06	7.05e-06	1.94e-05	2.966e-05	3.742e-05	4.414e-05	5.026e-05	6.032e-05	7.408e-05	8.998e-05	0.0001085	0.0001295
273	-1.355e-20	0.000111	0.0002237	0.0003408	0.0004653	0.0005984	0.0007462	0.0009048	0.001064	0.001225	0.001383	0.001538	0.001687	0.001828	0.001956	0.002066	0.002158	0.002229	0.002282	0.002321	0.002344	0.002351	0.002345	0.002327	0.002301	0.00227	0.002239	0.002208	0.002176	0.002146	0.002119	0.002099	0.002085	0.002075	0.002066	0.002057	0.002046	0.002032	0.002015	0.001997	0.001975	0.001948	0.001914	0.001875	0.001833	0.001791	0.001748	0.001706	0.001663
274	6.776e-21	4.475e-05	9.174e-05	0.0001418	0.0001966	0.0002578	0.0003291	0.0004103	0.0004969	0.000588	0.0006833	0.0007819	0.0008829	0.000983	0.001082	0.001178	0.00127	0.001354	0.001431	0.001501	0.001565	0.001619	0.001665	0.001702	0.001733	0.001757	0.001775	0.001785	0.00179	0.001792	0.001791	0.001788	0.001784	0.001778	0.001773	0.001765	0.001754	0.001743	0.001732	0.001722	0.00171	0.001694	0.001677	0.001657	0.001635	0.00161	0.001587	0.001563	0.001536
275	0	7.18e-05	0.0001479	0.0002317	0.0003256	0.0004322	0.0005575	0.0007015	0.000858	0.001027	0.00121	0.001404	0.001606	0.001812	0.002016	0.002216	0.002408	0.002587	0.002749	0.002897	0.003027	0.003133	0.003217	0.003276	0.003314	0.003334	0.003335	0.003319	0.003289	0.003248	0.003197	0.003137	0.003076	0.003012	0.002949	0.002884	0.002819	0.002756	0.002695	0.002637	0.00258	0.002525	0.002472	0.002418	0.002364	0.002311	0.002261	0.002213	0.002162
276	3.388e-21	7.219e-05	0.0001557	0.0002507	0.0003646	0.0005059	0.0006793	0.0008872	0.001129	0.001397	0.001684	0.001991	0.002308	0.002628	0.002947	0.003258	0.003555	0.00383	0.004077	0.004293	0.004476	0.004626	0.004741	0.004821	0.004865	0.004875	0.004855	0.004804	0.004726	0.004622	0.004496	0.004352	0.004194	0.004023	0.003842	0.003654	0.003462	0.003265	0.003068	0.002874	0.002684	0.002498	0.002314	0.002135	0.001963	0.001799	0.001642	0.001493	0.001353
277	0	8.771e-05	0.0001829	0.000286	0.0004034	0.0005403	0.0007048	0.0008983	0.001112	0.00134	0.001579	0.001827	0.002079	0.002333	0.002588	0.002839	0.003085	0.003323	0.00355	0.003773	0.003995	0.004218	0.004443	0.004667	0.004891	0.005109	NaN	NaN	NaN	NaN	NaN	NaN	NaN	NaN	NaN	NaN	NaN	NaN	NaN	NaN	NaN	NaN	NaN	NaN	NaN	NaN	NaN	NaN	NaN
278	-2.033e-20	0.0001394	0.0002842	0.0004391	0.0006082	0.0007937	0.001002	0.001235	0.001489	0.001767	0.002068	0.002391	0.002733	0.003092	0.003465	0.003846	0.004233	0.004616	0.004988	0.005344	NaN	NaN	NaN	NaN	NaN	NaN	NaN	NaN	NaN	NaN	NaN	NaN	NaN	NaN	NaN	NaN	NaN	NaN	NaN	NaN	NaN	NaN	NaN	NaN	NaN	NaN	NaN	NaN	NaN
279	8.47e-21	3.192e-05	6.382e-05	9.604e-05	0.0001293	0.000164	0.0002018	0.0002413	0.0002787	0.0003146	0.0003492	0.000382	0.0004135	0.0004433	0.0004705	0.0004933	0.0005114	0.0005256	0.0005375	0.0005492	0.0005602	0.0005697	0.0005789	0.0005877	0.0005966	0.0006074	0.0006215	0.0006377	0.0006543	0.0006712	0.0006881	0.0007052	0.0007231	0.0007399	0.0007545	0.0007664	0.000774	0.0007773	0.000778	0.0007776	0.000776	0.0007728	0.0007682	0.0007633	0.0007594	0.0007586	0.0007617	0.0007695	0.0007815
280	-5.082e-21	2.951e-05	5.958e-05	9.127e-05	0.000126	0.0001644	0.0002078	0.0002559	0.0003057	0.0003562	0.0004065	0.0004554	0.0005027	0.0005479	0.0005892	0.0006241	0.0006529	0.0006752	0.0006911	0.0007027	0.0007103	0.0007146	0.000716	0.0007141	0.000709	0.0007034	0.0007003	0.0006989	0.0007005	0.0007054	0.0007129	0.0007229	0.0007356	0.0007506	0.0007686	0.0007902	0.000814	0.0008383	0.000864	0.0008895	0.0009143	0.0009379	0.0009608	0.0009829	0.001004	0.001025	0.001044	0.001061	0.001075
281	6.776e-21	7.934e-05	0.0001589	0.0002385	0.0003194	0.0004015	0.0004914	0.0005854	0.0006731	0.0007577	0.0008416	0.0009252	0.001009	0.001092	0.001175	0.001255	0.00133	0.001398	0.001463	0.001532	0.001605	0.001678	0.001753	0.001832	0.001916	0.002006	0.002105	0.002212	0.002328	0.002453	0.002585	0.00272	0.00286	0.003001	0.003139	0.003271	0.003395	0.00351	0.003616	0.003712	0.003798	0.003869	0.003929	0.003977	0.004014	0.004044	NaN	NaN	NaN
282	0	0.0001034	0.0002079	0.0003144	0.0004254	0.0005416	0.0006708	0.0008096	0.000946	0.001082	0.001221	0.001362	0.001505	0.00165	0.001796	0.001938	0.002075	0.002204	0.002328	0.002453	0.002576	0.002692	0.002798	0.002896	0.002983	0.003059	0.003127	0.003183	0.003228	0.00326	0.003277	0.00328	0.003269	0.003244	0.003201	0.003141	0.003063	0.002968	0.00286	0.00274	0.002609	0.002469	0.002324	0.002175	0.002028	0.001887	0.001754	0.001629	0.001512
283	3.388e-21	5.734e-05	0.0001162	0.0001781	0.0002455	0.00032	0.000405	0.0004993	0.000598	0.0007013	0.0008065	0.0009121	0.001017	0.00112	0.001221	0.001315	0.001403	0.00148	0.001548	0.001609	0.00166	0.001704	0.001738	0.001763	0.001777	0.001783	0.001782	0.001774	0.001762	0.001747	0.001728	0.001706	0.001681	0.001654	0.001626	0.001599	0.001575	0.00155	0.001529	0.001509	0.001491	0.001472	0.001457	0.001445	0.001435	0.001427	0.001418	0.001407	0.001391
284	0	-4.655e-05	-6.229e-05	-5.01e-05	-1.434e-05	3.502e-05	9.275e-05	0.0001593	0.0002377	0.000335	0.0004545	0.0005946	0.0007348	0.0008582	0.0009638	0.001053	0.001133	0.001211	0.001287	0.001361	0.001426	0.001482	0.001533	0.001581	0.001631	0.001688	0.001756	0.001831	0.001904	0.001974	0.002042	0.002107	0.00217	0.002226	0.002278	0.002324	0.00236	0.002382	0.002391	0.00239	0.00238	0.002362	0.002335	0.002304	0.002269	0.002228	0.002181	0.002123	0.00206
285	1.694e-21	1.382e-05	2.909e-05	4.512e-05	6.325e-05	8.406e-05	0.0001077	0.000135	0.0001643	0.0001954	0.000227	0.0002588	0.000289	0.0003176	0.0003452	0.0003701	0.0003924	0.0004132	0.0004311	0.0004474	0.0004613	0.0004733	0.0004842	0.0004944	0.0005035	0.0005125	0.0005231	0.0005344	0.000546	0.000559	0.0005728	0.0005878	0.0006039	0.0006207	0.000638	0.000656	0.0006738	0.0006907	0.0007081	0.0007256	0.0007425	0.0007576	0.0007718	0.0007855	0.0007993	0.0008127	0.0008258	0.000838	0.0008486
286	0	0.0001368	0.0002741	0.0004112	0.0005481	0.0006846	0.0008292	0.0009743	0.001102	0.001216	0.001317	0.001407	0.001486	0.001552	0.001603	0.00164	0.001659	0.001661	0.001657	0.001657	0.001661	0.001666	0.001674	0.001686	0.001704	0.001732	0.001768	0.001814	0.001863	0.001914	0.001961	0.002007	0.00205	0.002087	0.002115	0.002135	0.002143	0.00214	0.002126	0.002108	0.002087	0.002064	0.002036	0.002006	0.001978	0.001951	0.001927	0.001902	0.001879
287	1.016e-20	-3.029e-05	-4.581e-05	-4.99e-05	-4.192e-05	-2.405e-05	-1.965e-06	2.487e-05	5.882e-05	0.0001019	0.0001543	0.0002179	0.0002808	0.0003372	0.0003884	0.0004321	0.0004694	0.0005032	0.0005321	0.0005571	0.0005764	0.0005895	0.0005964	0.0006001	0.0005997	0.0005963	0.0005927	0.0005874	0.0005806	0.0005739	0.0005668	0.0005603	0.0005543	0.0005485	0.0005424	0.0005372	0.0005319	0.0005252	0.0005199	0.0005156	0.0005113	0.0005054	0.0004988	0.0004924	0.0004873	0.0004844	0.0004833	0.0004835	0.0004851
288	-1.355e-20	0.0001767	0.0003602	0.0005568	0.0007731	0.001015	0.001293	0.001605	0.001936	0.002283	0.00264	0.003003	NaN	NaN	NaN	NaN	NaN	NaN	NaN	NaN	NaN	NaN	NaN	NaN	NaN	NaN	NaN	NaN	NaN	NaN	NaN	NaN	NaN	NaN	NaN	NaN	NaN	NaN	NaN	NaN	NaN	NaN	NaN	NaN	NaN	NaN	NaN	NaN	NaN
289	0	0.0001647	0.0003335	0.0005104	0.0006995	0.0009046	0.001136	0.001389	0.00165	0.001919	0.002194	0.002473	0.002753	0.003031	0.003301	0.003559	0.003803	NaN	NaN	NaN	NaN	NaN	NaN	NaN	NaN	NaN	NaN	NaN	NaN	NaN	NaN	NaN	NaN	NaN	NaN	NaN	NaN	NaN	NaN	NaN	NaN	NaN	NaN	NaN	NaN	NaN	NaN	NaN	NaN
290	1.694e-21	3.596e-05	8.281e-05	0.0001375	0.0002032	0.0002843	0.000382	0.0004962	0.0006273	0.0007698	0.0009206	0.001079	0.001239	0.001392	0.001541	0.001681	0.001811	0.001929	0.002036	0.002129	0.00221	0.002278	0.002334	0.00238	0.002417	0.002444	0.002466	0.002481	0.002489	0.002489	0.002483	0.002471	0.002453	0.002431	0.002402	0.002366	0.002326	0.002279	0.002229	0.002177	0.002123	0.002068	0.002013	0.001962	0.001916	0.001877	0.001844	0.001815	0.001791
291	-6.776e-21	7.557e-05	0.0001522	0.0002298	0.0003108	0.000396	0.0004915	0.0005947	0.0006935	0.0007892	0.0008822	0.0009725	0.00106	0.001143	0.001222	0.001292	0.00135	0.001397	0.001433	0.001468	0.0015	0.001526	0.001548	0.001563	0.001576	0.001584	0.001594	0.001606	0.001619	0.001635	0.001653	0.001672	0.001693	0.001714	0.001737	0.001759	0.001779	0.001794	0.001805	0.001814	0.001818	0.001815	0.001805	0.001792	0.001774	0.001749	0.001721	0.001689	0.001652
292	0	1.312e-05	2.629e-05	3.987e-05	5.459e-05	6.994e-05	8.792e-05	0.0001087	0.0001305	0.000156	0.0001863	0.0002216	0.0002621	0.0003084	0.0003604	0.0004163	0.0004762	0.0005387	0.0006021	0.0006674	0.0007313	0.0007915	0.0008477	0.0008993	0.0009457	0.0009871	0.001025	0.001057	0.001085	0.001109	0.001129	0.001148	0.001167	0.001184	0.0012	0.001213	0.001222	0.001228	0.001231	0.001233	0.001232	0.001227	0.001217	0.001202	0.001185	0.001164	0.001143	0.00112	0.001095
293	3.388e-21	-1.096e-05	-1.083e-06	3.463e-05	9.727e-05	0.0001769	0.0002752	0.0003932	0.0005322	0.0006996	0.0008962	0.001111	0.001331	0.001548	0.00176	0.001964	0.002165	0.002361	0.002551	0.002731	0.002898	0.003047	0.003184	0.003308	0.003419	0.003516	0.003604	0.003677	0.003735	0.003778	0.003808	0.003827	0.00384	0.003849	0.003855	0.003858	0.003859	0.003858	0.003858	0.003861	0.003866	0.003869	NaN	NaN	NaN	NaN	NaN	NaN	NaN
294	-1.355e-20	0.000137	0.0002743	0.0004112	0.0005494	0.0006892	0.0008406	0.0009977	0.001142	0.001276	0.001403	0.001521	0.001631	0.001731	0.001824	0.001906	0.001973	0.002024	0.002063	0.002103	0.002139	0.00217	0.002196	0.002218	0.002238	0.002253	0.002269	0.002287	0.002308	0.002332	0.002357	0.002385	NaN	NaN	NaN	NaN	NaN	NaN	NaN	NaN	NaN	NaN	NaN	NaN	NaN	NaN	NaN	NaN	NaN
295	1.271e-21	-6.868e-06	-1.306e-05	-2.085e-05	-2.953e-05	-3.851e-05	-4.689e-05	-5.397e-05	-6.048e-05	-6.561e-05	-6.897e-05	-6.792e-05	-6.325e-05	-5.445e-05	-3.957e-05	-1.944e-05	4.64e-06	3.274e-05	6.436e-05	0.0001005	0.0001408	0.0001841	0.0002277	0.0002722	0.0003171	0.0003623	0.0004074	0.0004524	0.0004965	0.0005398	0.000581	0.0006202	0.0006593	0.0006984	0.0007361	0.000772	0.0008051	0.0008363	0.0008658	0.000894	0.0009201	0.0009436	0.0009635	0.0009788	0.0009914	0.001001	0.00101	0.001016	0.00102
296	6.776e-21	0.0001235	0.0002507	0.0003828	0.0005223	0.0006711	0.000838	0.00102	0.001205	0.001393	0.001586	0.001784	0.001983	0.002181	0.002376	0.002563	0.002743	0.002911	0.003069	0.00322	0.003363	0.003491	0.003601	0.003696	0.003776	0.003843	0.003897	0.00393	0.003943	0.003937	0.003911	0.00387	0.003817	0.003752	0.003674	0.00358	0.003471	0.003348	0.003221	0.003094	0.00297	0.002846	0.00272	0.002594	0.002469	0.002348	0.002234	0.002128	0.002029
297	-3.388e-21	4.928e-05	9.959e-05	0.0001511	0.0002055	0.0002629	0.0003264	0.0003946	0.0004615	0.0005304	0.0006016	0.0006759	0.0007542	0.0008348	0.0009172	0.0009982	0.001078	0.001156	0.001233	0.001313	0.001389	0.001461	0.001529	0.001589	0.001645	0.001694	0.00174	0.00178	0.001813	0.001838	0.001858	0.001877	0.001894	0.001908	0.001918	0.001926	0.001929	0.00193	0.001929	0.001928	0.001926	0.001919	0.001905	0.001886	0.001865	0.001841	0.001814	0.001783	0.001747
298	1.355e-20	0.0001532	0.0003049	0.0004526	0.0005972	0.0007393	0.0008875	0.001033	0.001161	0.001274	0.001374	0.001463	0.001544	0.001619	0.001693	0.00176	0.001819	0.001867	0.001912	0.001961	0.00201	0.002061	0.00211	0.002157	0.002198	0.002227	0.002248	0.002259	0.002263	0.002264	0.00226	0.002253	0.002239	0.002219	0.002194	0.002168	0.002144	0.002124	0.002109	0.002098	0.002091	0.002086	0.002086	0.002095	0.002111	0.002133	0.002156	0.002176	0.002192
299	0	4.937e-05	0.0001006	0.0001553	0.0002158	0.0002836	0.0003622	0.0004505	0.0005439	0.0006434	0.000748	0.0008558	0.0009662	0.001076	0.001185	0.001289	0.001385	0.001473	0.001552	0.001625	0.001686	0.001737	0.001778	0.001809	0.001832	0.001847	0.001856	0.001859	0.001856	0.001848	0.001835	0.001821	0.001806	0.001789	0.001768	0.001743	0.001714	0.001681	0.001645	0.001608	0.001569	0.001526	0.001477	0.001425	0.001372	0.001319	0.001266	0.001214	0.001161
300	0	-0.0006176	-0.001116	-0.00149	-0.001745	-0.001884	-0.001911	-0.001832	-0.001648	-0.001363	-0.0009813	-0.0005128	-2.362e-05	0.0004223	0.0008172	0.001166	0.001469	0.001727	0.001943	0.002121	0.002259	0.002361	0.002433	0.002487	0.00253	0.002574	0.002625	0.002689	0.002772	0.002882	0.00302	0.003197	0.003416	0.003674	0.003962	0.004269	NaN	NaN	NaN	NaN	NaN	NaN	NaN	NaN	NaN	NaN	NaN	NaN	NaN
301	6.776e-21	3.87e-05	7.784e-05	0.0001172	0.0001574	0.0001991	0.0002448	0.0002936	0.0003392	0.0003801	0.0004158	0.0004459	0.0004694	0.000487	0.0004994	0.0005058	0.0005069	0.0005033	0.0004967	0.000492	0.0004907	0.0004929	0.0004998	0.0005126	0.0005304	0.0005541	0.0005855	0.0006237	0.0006688	0.0007209	0.0007792	0.0008426	0.000912	0.0009859	0.001063	0.001144	0.001227	0.001311	0.001396	0.00148	0.001561	0.001639	0.001712	0.001782	0.001846	0.001907	0.001963	0.002014	0.00206
302	5.082e-21	2.742e-05	5.362e-05	7.794e-05	0.0001002	0.0001191	0.0001371	0.0001518	0.0001596	0.0001643	0.0001661	0.0001637	0.0001593	0.0001529	0.0001462	0.0001394	0.0001332	0.000126	0.0001203	0.0001179	0.0001147	0.0001097	0.0001057	0.0001021	9.892e-05	9.476e-05	8.917e-05	7.976e-05	6.821e-05	5.417e-05	3.803e-05	2.228e-05	8.464e-06	-6.097e-06	-2.197e-05	-3.842e-05	-5.337e-05	-6.506e-05	-7.146e-05	-7.267e-05	-6.848e-05	-5.98e-05	-4.614e-05	-2.756e-05	-3.409e-06	2.615e-05	6.003e-05	9.489e-05	0.0001283
303	-6.776e-21	4.36e-05	8.723e-05	0.0001313	0.0001768	0.0002245	0.0002778	0.0003352	0.0003917	0.000447	0.0005024	0.0005581	0.0006145	0.0006714	0.0007279	0.0007808	0.0008292	0.0008708	0.0009071	0.0009404	0.0009717	0.0009986	0.00102	0.001037	0.001049	0.001057	0.001065	0.001071	0.001077	0.001084	0.001092	0.001098	0.001105	0.001112	0.00112	0.001126	0.001131	0.001134	0.001135	0.001136	0.001136	0.001135	0.001134	0.001134	0.001136	0.00114	0.001147	0.001158	0.00117
304	1.694e-21	2.517e-05	5.144e-05	8.06e-05	0.0001148	0.0001553	0.000204	0.0002611	0.0003251	0.0003968	0.0004763	0.000563	0.0006574	0.0007583	0.0008636	0.0009703	0.001077	0.001184	0.001289	0.001393	0.001493	0.001587	0.001673	0.001752	0.001824	0.001889	0.00195	0.002007	0.002059	0.002109	0.002159	0.00221	0.002268	0.002332	0.002402	0.00248	0.002562	0.002649	0.002741	NaN	NaN	NaN	NaN	NaN	NaN	NaN	NaN	NaN	NaN
305	1.059e-22	2.851e-06	6.985e-06	1.258e-05	2.17e-05	3.647e-05	5.747e-05	8.532e-05	0.0001202	0.0001626	0.0002133	0.0002722	0.0003384	0.0004108	0.0004888	0.0005692	0.0006501	0.0007303	0.000809	0.000887	0.0009629	0.001034	0.001101	0.001164	0.001224	0.001283	0.001342	0.001402	0.001463	0.001525	0.001586	0.001646	0.001706	0.001766	0.001824	0.00188	0.001931	0.001976	0.002013	0.002043	0.002064	0.002076	0.00208	0.002075	0.002062	0.00204	0.002008	0.001968	0.001919
306	-1.016e-20	5.401e-05	0.000109	0.0001631	0.0002189	0.0002773	0.0003391	0.0004013	0.0004593	0.0005075	0.0005456	0.0005791	0.0006074	0.0006282	0.0006402	0.0006384	0.0006236	0.0005994	0.0005683	0.000533	0.0005011	0.0004722	0.0004427	0.0004118	0.0003818	0.0003548	0.0003356	0.0003273	0.0003273	0.0003397	0.0003686	0.000406	0.0004536	0.0005124	0.0005857	0.0006745	0.000774	0.0008799	0.0009866	0.001093	0.001192	0.00127	0.001335	0.001383	0.001411	0.001417	0.001396	0.001355	0.001296
307	-1.355e-20	0.0001237	0.0002466	0.0003665	0.0004839	0.0005986	0.0007161	0.0008291	0.0009267	0.001007	0.001074	0.001133	0.001183	0.001225	0.001258	0.001279	0.00129	0.001291	0.001287	0.001284	0.001285	0.001284	0.00128	0.001274	0.001266	0.001256	0.001247	0.001237	0.001227	0.001221	0.001218	0.001217	0.001218	0.001222	0.001227	0.001232	0.001237	0.001242	0.001245	0.001246	0.001241	0.001227	0.001206	0.001182	0.001155	0.001127	0.001096	0.001063	0.001028
308	0	5.576e-05	0.0001122	0.0001693	0.0002284	0.0002905	0.00036	0.0004349	0.0005084	0.0005801	0.0006507	0.0007189	0.0007833	0.0008438	0.0009008	0.0009515	0.0009943	0.001026	0.001049	0.001067	0.00108	0.001085	0.001085	0.001081	0.001073	0.001062	0.001048	0.001032	0.001018	0.001003	0.0009874	0.0009716	0.0009586	0.0009465	0.0009329	0.0009185	0.0009025	0.0008851	0.0008681	0.0008515	0.0008355	0.0008194	0.000805	0.0007906	0.0007777	0.0007683	0.0007619	0.0007593	0.0007602
309	3.049e-20	-5.797e-05	-8.988e-05	-0.0001014	-9.582e-05	-7.307e-05	-3.281e-05	2.253e-05	9.358e-05	0.0001836	0.0002972	0.0004393	0.0006002	0.0007589	0.0009196	0.001084	0.001251	0.00142	0.001593	0.001771	0.001949	0.002122	0.002285	0.002437	0.002582	0.002718	0.002841	0.002949	0.003039	0.00311	0.003159	0.003187	0.003197	0.003191	0.003168	0.003128	0.003072	0.003003	0.002927	0.002844	0.002757	0.002668	0.002576	0.002483	0.002386	0.00229	0.002196	0.002103	0.002009
310	-6.776e-21	7.842e-05	0.0001585	0.0002419	0.0003301	0.0004258	0.0005342	0.000653	0.0007744	0.0008977	0.001025	0.001155	0.001288	0.001421	0.001552	0.001677	0.001792	0.001894	0.001985	0.002066	0.002137	0.002193	0.002235	0.002262	0.002273	0.002271	0.002256	0.002232	0.0022	0.002162	0.002122	0.002082	0.002046	0.002017	0.002	0.002	0.002021	0.002067	0.002143	0.002252	0.002398	0.00258	0.002799	0.003054	0.003339	0.003648	NaN	NaN	NaN
311	0	-7.175e-05	-0.0001233	-0.0001564	-0.0001722	-0.000171	-0.0001495	-0.0001084	-5.391e-05	1.505e-05	0.0001003	0.000204	0.0003173	0.0004271	0.0005301	0.0006245	0.0007092	0.0007821	0.0008421	0.000893	0.0009345	0.0009647	0.0009834	0.0009902	0.0009878	0.0009803	0.0009701	0.0009569	0.0009416	0.0009274	0.0009136	0.0009011	0.0008909	0.0008826	0.0008755	0.0008688	0.0008615	0.0008528	0.0008453	0.0008404	0.0008366	0.0008335	0.0008299	0.0008266	0.0008246	0.0008249	0.0008269	0.0008306	0.0008351
312	-2.033e-20	8.627e-05	0.0001737	0.0002635	0.0003564	0.0004533	0.0005599	0.0006729	0.0007832	0.0008915	0.001	0.001108	0.001216	0.001323	0.001427	0.001526	0.001619	0.001706	0.001789	0.001872	0.001954	0.002034	0.00211	0.002186	0.00226	0.002336	0.002415	0.002498	0.002587	0.002685	0.002795	0.002917	0.003054	0.003207	0.003375	0.003556	0.003746	0.003943	0.004145	NaN	NaN	NaN	NaN	NaN	NaN	NaN	NaN	NaN	NaN
313	3.388e-21	4.286e-05	8.599e-05	0.0001297	0.000175	0.0002225	0.0002747	0.0003309	0.0003861	0.0004405	0.0004947	0.0005491	0.0006044	0.0006598	0.0007143	0.0007655	NaN	NaN	NaN	NaN	NaN	NaN	NaN	NaN	NaN	NaN	NaN	NaN	NaN	NaN	NaN	NaN	NaN	NaN	NaN	NaN	NaN	NaN	NaN	NaN	NaN	NaN	NaN	NaN	NaN	NaN	NaN	NaN	NaN
[truncated: 71 more columns]
