# Supplementary material for: Fractional killing arises from cell-to-cell variability in overcoming a caspase activity threshold
Source: Mol Syst Biol. 2015 May 7;11(5):803. doi: 10.15252/msb.20145584 (PMC4461398; doi:10.15252/msb.20145584)
Supplement: Supplementary file 3 [file msb0011-0803-sd3.zip › All_data/058_Mapatumumab (10 nM)_2/FRET_ratios.tsv]

Cell #	T=5min	T=10min	T=15min	T=20min	T=25min	T=30min	T=35min	T=40min	T=45min	T=50min	T=55min	T=60min	T=65min	T=70min	T=75min	T=80min	T=85min	T=90min	T=95min	T=100min	T=105min	T=110min	T=115min	T=120min	T=125min	T=130min	T=135min	T=140min	T=145min	T=150min	T=155min	T=160min	T=165min	T=170min	T=175min	T=180min	T=185min	T=190min	T=195min	T=200min	T=205min	T=210min	T=215min	T=220min	T=225min	T=230min	T=235min	T=240min	T=245min
1	0.0066327	0.0040615	0.0022676	0.00014888	1e-05	1e-05	1e-05	1e-05	1e-05	1e-05	0.0010971	0.0029632	0.0053374	0.007775	0.010792	0.013822	0.01693	0.01998	0.022555	0.025315	0.028363	0.032446	0.036615	0.040374	0.044591	0.048187	0.052581	0.057791	0.063179	0.068776	0.074443	0.07968	0.084666	0.090154	0.095757	0.10058	0.10625	0.11079	0.11407	0.11755	0.12097	0.12397	0.12691	0.12971	0.13213	0.13492	0.1375	0.13952	0.1421
2	1e-05	1e-05	1e-05	1e-05	1e-05	1e-05	0.004806	0.013466	0.022381	0.031622	0.040837	0.049323	0.057879	0.067846	0.078651	0.090698	0.10353	0.11682	0.1311	0.14579	0.16042	0.1754	0.19083	0.2069	0.22328	0.23986	0.25626	0.27287	0.2896	0.30686	0.32484	0.3437	0.36404	NaN	NaN	NaN	NaN	NaN	NaN	NaN	NaN	NaN	NaN	NaN	NaN	NaN	NaN	NaN	NaN
3	0.014569	0.010025	0.0057948	0.0021472	1e-05	1e-05	1e-05	1e-05	1e-05	1e-05	0.00057344	0.004148	0.0083711	0.013098	0.018239	0.023769	0.029604	0.035712	0.04246	0.049867	0.057183	0.064803	0.072437	0.080344	0.088385	0.09682	0.10571	0.11504	0.12489	0.13501	0.14502	0.15528	0.16551	0.17606	0.18642	0.19696	0.20716	0.21678	0.22544	0.23356	0.24073	0.24716	0.25265	0.25771	0.26224	0.26669	0.27065	0.2744	0.27823
4	0.016445	0.013552	0.0098696	0.0066044	0.0038038	0.001689	0.00020778	1e-05	1e-05	1e-05	0.0014748	0.0030096	0.005243	0.0081267	0.011362	0.01514	0.018901	0.0224	0.026138	0.029753	0.032641	0.035857	0.038949	0.041651	0.044929	0.048199	0.051353	0.055096	NaN	NaN	NaN	NaN	NaN	NaN	NaN	NaN	NaN	NaN	NaN	NaN	NaN	NaN	NaN	NaN	NaN	NaN	NaN	NaN	NaN
5	1e-05	1e-05	1e-05	1e-05	1e-05	1e-05	0.0042315	0.011871	0.019158	0.026053	0.032375	0.038252	0.043749	0.049743	0.055958	0.062272	0.068322	0.074427	0.080486	0.086544	0.092134	0.097317	0.1023	0.10735	0.11239	0.11762	0.12292	0.12847	0.13403	0.14016	0.14627	0.15263	0.15968	0.16682	0.17336	0.1802	0.18692	0.19362	0.1998	0.20583	0.21114	0.21583	0.22014	0.22326	0.22597	0.22915	0.23103	0.23282	0.23419
6	0.00078073	6.8336e-05	1e-05	1e-05	1e-05	1e-05	1e-05	1e-05	0.001108	0.0028318	0.0042355	0.0062395	0.0085737	0.011082	0.013986	0.017149	0.020157	0.023327	0.026503	0.029827	0.033414	0.037478	0.041397	0.045141	0.049198	0.05277	0.05675	0.061402	0.066252	0.071093	0.076509	0.081704	0.086996	0.092932	0.099179	0.10565	0.11288	0.12021	0.12691	0.13407	0.14151	0.14842	0.15539	0.16264	0.16968	0.17699	0.18364	0.19017	0.1965
7	1e-05	1e-05	1e-05	1e-05	1e-05	1e-05	3.1313e-05	4.6059e-05	0.00068947	0.0021024	0.0036007	0.0053045	0.0072559	0.009701	0.011943	0.014389	0.016628	0.018779	0.021161	0.023581	0.025516	0.027483	0.029046	0.030503	0.032076	0.034103	0.036051	0.038393	0.041015	0.043872	0.0468	0.050088	0.053682	0.057778	0.061819	0.065855	0.070052	0.074301	0.078014	0.081595	0.084844	0.087657	0.090021	0.091942	0.093648	0.095536	0.097192	0.098475	0.099528
8	0.011367	0.0084393	0.0050187	0.0022632	1e-05	1e-05	1e-05	1e-05	1e-05	1e-05	0.0006044	0.0033227	0.0066859	0.010549	0.014963	0.019961	0.024911	0.029557	0.03448	0.038607	0.042293	0.04589	0.048983	0.05182	0.054603	0.057013	0.059441	0.06231	0.065477	0.068643	0.072078	0.076135	0.080572	0.085723	0.091205	0.097224	0.1039	0.11051	0.1162	0.12194	0.12764	0.13335	0.13863	0.14346	0.14803	0.15252	0.15636	0.15978	0.16313
9	1e-05	1e-05	1e-05	1e-05	1e-05	1e-05	0.0001691	0.0014191	0.0036482	0.0067518	0.010271	0.014317	0.019144	0.024798	0.031026	0.038086	0.045413	0.053582	0.062047	0.070877	0.079611	0.08882	0.09815	0.10746	0.11765	0.12839	0.13915	0.15053	0.16192	0.17404	0.18671	0.19997	0.21376	0.22817	0.24316	0.25807	0.27338	0.28939	0.30515	0.32104	0.33656	0.3513	0.36579	0.3797	0.39334	0.40653	0.41897	0.43053	0.44078
10	0.0033201	0.0020135	0.00074189	1e-05	1e-05	1e-05	1e-05	1e-05	1e-05	0.00069663	0.002973	0.0059489	0.0097399	0.014117	0.019016	0.024468	0.030141	0.036187	0.042404	0.04888	0.055009	0.061225	0.067359	0.07327	0.079446	0.085778	0.092098	0.098498	0.10474	0.11115	0.11727	0.12372	0.13036	0.137	0.14332	0.14934	0.15549	0.16147	0.16699	0.17231	0.17685	0.18099	0.18472	0.18796	0.19088	0.19394	0.19662	0.19875	0.20067
11	0.006642	0.003873	0.0012659	1e-05	1e-05	1e-05	1e-05	1e-05	1e-05	0.001189	0.0053841	0.010762	0.017469	0.024953	0.033354	0.042466	0.051869	0.062023	0.072431	0.083346	0.094329	0.10568	0.11724	0.1292	0.14213	0.15607	0.17095	0.18724	0.20441	0.22316	0.24304	0.26431	NaN	NaN	NaN	NaN	NaN	NaN	NaN	NaN	NaN	NaN	NaN	NaN	NaN	NaN	NaN	NaN	NaN
12	0.012717	0.0088251	0.0052224	0.0014181	1e-05	1e-05	1e-05	1e-05	1e-05	1e-05	0.0022762	0.0075448	0.014652	0.022949	0.032849	0.043701	0.055538	0.068778	0.082981	0.098255	0.11395	0.1305	0.14799	0.16643	0.18644	0.20797	0.23146	NaN	NaN	NaN	NaN	NaN	NaN	NaN	NaN	NaN	NaN	NaN	NaN	NaN	NaN	NaN	NaN	NaN	NaN	NaN	NaN	NaN	NaN
13	1e-05	1e-05	1e-05	1e-05	1e-05	1e-05	0.0019514	0.0052373	0.0087567	0.012921	0.017866	0.022887	0.029023	0.035984	0.043096	0.05076	0.058286	0.066541	0.075454	0.084622	0.09336	0.10187	0.11006	0.11766	0.1253	0.13279	0.14003	0.14767	0.15509	0.16248	0.16978	0.17746	0.18529	0.19357	0.20188	0.20992	0.21812	0.22621	0.23338	0.24067	0.24759	0.25419	0.26022	0.26591	0.27104	0.27593	0.28052	0.28476	0.2889
14	0.011899	0.0082043	0.0050983	0.0015884	1e-05	1e-05	1e-05	1e-05	1e-05	1e-05	0.0017238	0.0070148	0.014581	0.022689	0.031749	0.041604	0.052044	0.063095	0.073587	0.08444	0.094733	0.1045	0.11292	0.1198	0.12672	0.1337	0.14059	0.1474	0.15392	0.16042	0.16676	0.17366	0.18166	0.19082	0.20064	0.2108	0.22167	0.23292	0.24406	0.2557	0.26704	0.27828	0.28916	0.29939	0.30842	0.31751	0.32607	0.33328	0.3403
15	1e-05	1e-05	1e-05	1e-05	1e-05	1e-05	0.0004052	0.0011015	0.0023659	0.0043683	0.007559	0.011236	0.01616	0.022099	0.028026	0.034285	0.040397	0.047186	0.054477	0.06217	0.06966	0.076848	0.083562	0.089774	0.096005	0.1023	0.10854	0.11529	0.12185	0.12831	0.13467	0.14125	0.14788	0.15495	0.16207	0.16902	0.17604	0.18309	0.18921	0.19534	0.20135	0.20707	0.21234	0.21744	0.22235	0.22705	0.23138	0.23566	0.23986
16	0.0023699	1e-05	1e-05	1e-05	1e-05	1e-05	1e-05	0.00044275	0.0043314	0.0093875	0.0155	0.023516	0.032614	0.042631	0.052403	0.062548	0.072904	0.083584	0.094015	0.10481	0.11523	0.12537	0.13419	0.14228	0.14956	0.1574	0.16472	0.17218	0.17882	0.1855	0.19194	0.19854	0.20544	0.21311	0.221	0.22958	0.23783	0.24679	0.25509	0.26395	0.27268	0.28069	0.2887	0.29635	0.30323	0.31029	0.31645	0.32217	0.32737
17	0.0059392	0.0034008	0.00095355	1e-05	1e-05	1e-05	1e-05	1e-05	1e-05	0.0010337	0.004954	0.010066	0.016526	0.024201	0.032645	0.042388	0.053221	0.065222	0.078325	0.092539	0.10724	0.12245	0.13803	0.15419	0.17076	0.18843	0.20699	0.22682	0.24757	NaN	NaN	NaN	NaN	NaN	NaN	NaN	NaN	NaN	NaN	NaN	NaN	NaN	NaN	NaN	NaN	NaN	NaN	NaN	NaN
18	1e-05	1e-05	1e-05	1e-05	1e-05	1e-05	0.00096076	0.0034498	0.0072301	0.01233	0.019012	0.027474	0.037533	NaN	NaN	NaN	NaN	NaN	NaN	NaN	NaN	NaN	NaN	NaN	NaN	NaN	NaN	NaN	NaN	NaN	NaN	NaN	NaN	NaN	NaN	NaN	NaN	NaN	NaN	NaN	NaN	NaN	NaN	NaN	NaN	NaN	NaN	NaN	NaN
19	0.059009	0.044583	0.031756	0.021296	0.012416	0.0052592	1e-05	1e-05	1e-05	1e-05	1e-05	1e-05	0.00084734	0.0070092	0.013461	0.020763	0.028725	0.037518	0.046979	0.057949	0.069203	0.081592	0.095344	0.11066	0.12749	0.14665	0.16842	0.19352	NaN	NaN	NaN	NaN	NaN	NaN	NaN	NaN	NaN	NaN	NaN	NaN	NaN	NaN	NaN	NaN	NaN	NaN	NaN	NaN	NaN
20	0.0091551	0.0059168	0.0031508	0.00095905	1e-05	1e-05	1e-05	1e-05	1e-05	1e-05	0.0010834	0.0044725	0.0088302	0.013717	0.018597	0.024275	0.030017	0.035952	0.042271	0.048806	0.055053	0.060872	0.066312	0.071398	0.076282	0.081421	0.086454	0.091806	0.097182	0.10266	0.10827	0.11419	0.12069	0.1278	0.13508	0.14278	0.15051	0.15805	0.16501	0.17186	0.17852	0.18457	0.19025	0.19567	0.20061	0.20562	0.20991	0.21409	0.21823
21	0.033278	0.025257	0.018342	0.012681	0.0075975	0.0036285	1e-05	1e-05	1e-05	1e-05	1e-05	1e-05	1e-05	0.0031506	0.0062956	0.010024	0.013961	0.018459	0.023333	0.028696	0.033975	0.039689	0.045471	0.051543	0.0583	0.065711	0.073651	0.082109	0.091086	0.10074	0.11132	0.12264	0.13461	0.14752	0.16087	0.17467	0.18882	0.20346	0.21847	0.23371	0.24863	0.26269	0.27664	0.29109	0.30596	0.32137	0.33717	NaN	NaN
22	0.019769	0.014203	0.0090027	0.0041664	8.8163e-05	1e-05	1e-05	1e-05	1e-05	1e-05	1e-05	0.0046013	0.010865	0.018369	0.027055	0.036808	0.048006	0.060334	0.073676	0.088145	0.10324	0.11922	0.13585	0.15301	0.17087	0.18943	0.20906	0.22958	0.25075	0.27305	0.29672	NaN	NaN	NaN	NaN	NaN	NaN	NaN	NaN	NaN	NaN	NaN	NaN	NaN	NaN	NaN	NaN	NaN	NaN
23	0.01503	0.010263	0.0062202	0.0025605	1e-05	1e-05	1e-05	1e-05	1e-05	1e-05	0.00042031	0.0036364	0.0072632	0.011197	0.01511	0.01923	0.023467	0.027745	0.031956	0.036263	0.039971	0.04356	0.04695	0.05031	0.0534	0.057	0.060865	0.065026	0.069453	0.074158	0.078884	0.0843	0.090162	0.096751	0.10378	0.11134	0.11888	0.12618	0.13296	0.13963	0.1462	0.15256	0.15848	0.16416	0.16957	0.17469	0.17925	0.1836	0.18805
24	0.0012077	0.00024195	1e-05	1e-05	1e-05	1e-05	1e-05	1e-05	0.00095962	0.0028112	0.0051946	0.0083162	0.011767	0.015772	0.019869	0.024206	0.028797	0.033401	0.038278	0.043518	0.048537	0.05379	0.058586	0.063359	0.068116	0.073323	0.078824	0.084645	0.090663	0.096714	0.10339	0.11065	0.11799	0.12612	0.13465	0.14373	0.15308	0.16278	0.17233	0.18231	0.19271	0.20264	0.21244	0.22285	0.23335	0.24437	0.2555	0.26684	0.27847
25	0.0033314	0.00062998	1e-05	1e-05	1e-05	1e-05	1e-05	1e-05	0.0026338	0.0071266	0.012831	0.019528	0.0271	0.03526	0.043544	0.052138	0.060633	0.069262	0.077867	0.086507	0.095012	0.10319	0.11092	0.11853	0.12612	0.13372	0.14142	0.14964	0.15797	0.16644	0.17509	0.18383	0.19288	0.20238	0.21172	0.22099	0.23042	0.23964	0.24799	0.25605	0.26378	0.27083	0.27734	0.28327	0.2889	0.29459	0.29993	0.30507	0.31006
26	0.010139	0.0064801	0.0032123	0.00042588	1e-05	1e-05	1e-05	1e-05	1e-05	1e-05	0.0023585	0.005895	0.0099386	0.014354	0.01889	0.023573	0.028087	0.032867	0.037746	0.042687	0.04721	0.051583	0.055807	0.060006	0.064304	0.068672	0.073199	0.078038	0.08285	0.087821	0.092696	0.097922	0.10356	0.1096	0.11577	0.1219	0.12823	0.13449	0.14032	0.14613	0.15183	0.15732	0.1625	0.16733	0.17198	0.17665	0.18114	0.18562	0.19013
27	0.010018	0.0064084	0.0031979	0.00019118	1e-05	1e-05	1e-05	1e-05	1e-05	1e-05	0.0027889	0.0067249	0.011382	0.016547	0.022081	0.027889	0.033852	0.03992	0.045989	0.052253	0.058383	0.064665	0.070655	0.076645	0.082722	0.089165	0.095923	0.10313	0.11069	0.11848	0.12654	0.13514	0.1441	0.1537	0.16353	0.17354	0.18362	0.19355	0.20295	0.21221	0.22134	0.22997	0.23804	0.24577	0.25327	0.26063	0.26756	0.27424	0.28077
28	0.0035166	0.0013835	1e-05	1e-05	1e-05	1e-05	1e-05	1e-05	0.00039043	0.0032104	0.00682	0.011418	0.016566	0.022155	0.027879	0.033993	0.040278	0.046901	0.053539	0.060348	0.066969	0.073557	0.079665	0.085832	0.092022	0.098591	0.10528	0.11241	0.11957	0.12706	0.13503	0.14354	0.15256	0.16257	0.17283	0.18379	0.1952	0.207	0.21866	0.23064	0.24265	0.25423	0.26552	0.27669	0.28752	0.29879	0.30966	0.32025	0.33087
29	0.0046324	0.0017425	1e-05	1e-05	1e-05	1e-05	1e-05	1e-05	0.0011888	0.0061405	0.01271	0.020035	0.028724	0.038377	0.048874	0.060549	0.072867	0.08647	0.10142	0.11704	0.13342	0.15066	0.16887	0.18791	0.20809	0.22947	0.2517	0.27532	0.30021	NaN	NaN	NaN	NaN	NaN	NaN	NaN	NaN	NaN	NaN	NaN	NaN	NaN	NaN	NaN	NaN	NaN	NaN	NaN	NaN
30	0.077705	0.068946	0.060775	0.05683	0.046663	0.037659	0.031211	0.026036	0.022012	0.013241	0.0079581	0.003591	0.00030107	1e-05	1e-05	1e-05	0.0003214	1e-05	1e-05	1e-05	0.0019355	0.0050102	0.0092178	0.014346	0.018524	0.021745	0.026043	0.030948	0.037535	0.045617	0.053314	0.061165	0.068325	0.075199	0.081255	0.088339	0.096011	0.1038	0.11143	0.11793	0.12305	0.12746	0.13115	0.13609	0.14066	0.14576	0.14974	0.15389	0.15742
31	1e-05	1e-05	1e-05	1e-05	1e-05	1e-05	0.0043104	0.01468	0.027251	0.042536	0.060626	0.080819	NaN	NaN	NaN	NaN	NaN	NaN	NaN	NaN	NaN	NaN	NaN	NaN	NaN	NaN	NaN	NaN	NaN	NaN	NaN	NaN	NaN	NaN	NaN	NaN	NaN	NaN	NaN	NaN	NaN	NaN	NaN	NaN	NaN	NaN	NaN	NaN	NaN
32	0.0031123	0.0013663	1e-05	1e-05	1e-05	1e-05	1e-05	1e-05	5.7314e-05	0.002314	0.0049435	0.0082117	0.011648	0.015346	0.019099	0.022861	0.026335	0.030058	0.033764	0.03741	0.040679	0.043768	0.046464	0.049332	0.052157	0.055231	0.058516	0.062045	0.06545	0.068966	0.07263	0.076491	0.080691	0.085308	0.089784	0.094296	0.09883	0.10318	0.1073	0.11131	0.11514	0.11842	0.12141	0.12402	0.12653	0.1292	0.13156	0.13387	0.13623
33	0.021943	0.011875	0.0026882	1e-05	1e-05	1e-05	1e-05	1e-05	1e-05	0.0064438	0.019765	0.036584	0.057224	0.08152	NaN	NaN	NaN	NaN	NaN	NaN	NaN	NaN	NaN	NaN	NaN	NaN	NaN	NaN	NaN	NaN	NaN	NaN	NaN	NaN	NaN	NaN	NaN	NaN	NaN	NaN	NaN	NaN	NaN	NaN	NaN	NaN	NaN	NaN	NaN
34	1e-05	1e-05	1e-05	1e-05	1e-05	1e-05	0.00073122	0.0022783	0.0045371	0.0075129	0.011017	0.015017	0.019905	0.025293	0.031202	0.037687	0.04458	0.052092	0.06031	0.06917	0.078574	0.088516	0.098857	0.10963	0.12141	0.13398	0.14721	0.16139	0.17618	0.19153	0.20769	0.22478	0.24339	0.26375	0.28594	NaN	NaN	NaN	NaN	NaN	NaN	NaN	NaN	NaN	NaN	NaN	NaN	NaN	NaN
35	0.0023976	0.00067075	1e-05	1e-05	1e-05	1e-05	1e-05	1e-05	0.0014184	0.0043246	0.0078951	0.012165	0.016836	0.021858	0.02709	0.032572	0.03804	0.043677	0.049463	0.055697	0.061906	0.068405	0.074774	0.081615	0.088984	0.096733	0.10512	0.11432	0.12414	0.13462	0.14574	0.15777	0.17061	0.18467	0.19904	0.21418	0.2303	0.24689	0.26371	0.2807	0.2977	0.31435	0.33061	0.3465	0.36193	0.37749	0.39241	0.40674	0.42058
36	0.035879	0.024892	0.01487	0.0073555	0.0023804	1e-05	1e-05	1e-05	1e-05	1e-05	1e-05	0.0044545	0.013401	0.0232	0.032532	0.041011	0.04961	0.057034	0.064394	0.070868	0.077277	0.082217	0.085846	0.088377	0.090189	0.091871	0.094469	0.098912	0.10454	NaN	NaN	NaN	NaN	NaN	NaN	NaN	NaN	NaN	NaN	NaN	NaN	NaN	NaN	NaN	NaN	NaN	NaN	NaN	NaN
37	0.029867	0.019303	0.010179	0.0031493	1e-05	1e-05	1e-05	1e-05	1e-05	1e-05	0.003288	0.012527	0.02396	0.036744	0.050356	0.065747	0.081891	0.099616	0.11903	0.14074	0.16468	0.19081	NaN	NaN	NaN	NaN	NaN	NaN	NaN	NaN	NaN	NaN	NaN	NaN	NaN	NaN	NaN	NaN	NaN	NaN	NaN	NaN	NaN	NaN	NaN	NaN	NaN	NaN	NaN
38	0.099517	0.082488	0.066274	0.051806	0.038716	0.027652	0.018069	0.0098502	0.0038038	1e-05	1e-05	1e-05	1e-05	1e-05	1e-05	0.00025499	0.0017925	0.003617	0.0057283	0.0079744	0.0098336	0.011539	0.013293	0.015217	0.016886	0.018654	0.020615	0.022639	0.02453	0.02642	0.028525	0.030877	0.033463	0.036417	0.03974	0.043502	0.047523	0.051685	0.055559	0.059855	0.064096	0.067964	0.071787	0.075945	0.080287	0.084521	0.088553	0.092878	0.097386
39	0.0064125	0.0045325	0.002667	0.00064308	1e-05	1e-05	1e-05	1e-05	1e-05	1e-05	0.001065	0.0031311	0.0056636	0.0084951	0.011943	0.015554	0.019598	0.023801	0.028427	0.033605	0.038807	0.044177	0.049709	0.05552	0.061838	0.068445	0.075722	0.083509	0.091811	0.10022	0.10881	0.11793	0.12771	0.13841	0.14942	0.16087	0.1728	0.18475	0.19638	0.20801	0.21988	0.23126	0.2425	0.25347	0.26404	0.27469	0.2853	0.29655	0.30856
40	0.010804	0.0057515	0.0016476	1e-05	1e-05	1e-05	1e-05	1e-05	1e-05	0.0013159	0.0066585	0.014021	0.023146	0.033158	0.043829	0.055743	0.067799	0.080486	0.093703	0.10794	0.12347	0.13999	0.1578	0.17719	0.19876	NaN	NaN	NaN	NaN	NaN	NaN	NaN	NaN	NaN	NaN	NaN	NaN	NaN	NaN	NaN	NaN	NaN	NaN	NaN	NaN	NaN	NaN	NaN	NaN
41	0.013617	0.0093293	0.0054673	0.0019371	1e-05	1e-05	1e-05	1e-05	1e-05	1e-05	0.00094674	0.0050011	0.0097913	0.015262	0.021303	0.027967	0.034945	0.042548	0.050684	0.059184	0.067599	0.076133	0.084399	0.092917	0.10161	0.11043	0.11921	0.12835	0.1374	0.14625	0.15543	0.16497	0.17492	0.18562	0.19651	0.20767	0.21966	0.23237	0.24533	0.25895	0.27348	0.28804	0.30325	0.31933	0.33654	0.35543	0.37574	NaN	NaN
42	0.022924	0.017953	0.013265	0.0089937	0.0053526	0.0027642	0.00048063	1e-05	1e-05	1e-05	1e-05	1e-05	1e-05	0.00069038	0.0016674	0.0025789	0.003033	0.0035169	0.0042124	0.005102	0.0054915	0.0058717	0.0061636	0.0065983	0.0069405	0.007621	0.0086126	0.010228	0.012037	0.013952	0.0159	0.018151	0.020579	0.02337	0.02611	0.029134	0.032412	0.035681	0.038565	0.041419	0.044172	0.046438	0.048602	0.050762	0.052884	0.055315	0.057696	0.059892	0.06206
43	5.3389e-05	1e-05	1e-05	1e-05	1e-05	1e-05	1e-05	0.0016738	0.0044221	0.008238	0.012777	0.018008	0.024336	0.031362	0.039072	0.047349	0.055977	0.065339	0.075374	0.086181	0.097229	0.10863	0.12042	0.13256	0.1452	0.15846	0.17204	0.1864	0.20112	0.21613	0.23153	0.24754	0.26426	0.28152	0.29904	0.31693	0.33534	0.35463	0.37373	0.39316	0.41313	0.43303	0.45319	0.47374	NaN	NaN	NaN	NaN	NaN
44	0.016083	0.011884	0.0077099	0.0044989	0.0020453	1e-05	1e-05	1e-05	1e-05	1e-05	1e-05	7.2724e-05	0.0026197	0.0059683	0.0090658	0.012299	0.016321	0.020669	0.025234	0.029949	0.034345	0.038783	0.042909	0.047188	0.051218	0.055582	0.059956	0.064218	0.068615	0.072977	0.077336	0.08216	0.087117	0.092394	0.097793	0.10345	0.10928	0.11525	0.12089	0.12649	0.13212	0.13705	0.14144	0.14584	0.15012	0.15435	0.15816	0.16156	0.1647
45	1e-05	1e-05	1e-05	1e-05	1e-05	1e-05	0.001048	0.0038601	0.0071331	0.012351	0.018727	0.025469	0.032873	0.040876	0.048966	0.057357	0.065481	0.073683	0.08224	0.091811	0.1004	0.10987	0.11979	0.13016	0.14157	0.15436	0.16891	0.18633	NaN	NaN	NaN	NaN	NaN	NaN	NaN	NaN	NaN	NaN	NaN	NaN	NaN	NaN	NaN	NaN	NaN	NaN	NaN	NaN	NaN
46	0.022102	0.014064	0.0071874	0.0022533	1e-05	1e-05	1e-05	1e-05	1e-05	1e-05	0.0019316	0.0083999	0.016838	0.025565	0.033709	0.042795	0.052074	0.062072	0.073422	0.085623	0.098071	0.11137	0.12531	0.13992	0.1559	0.17453	NaN	NaN	NaN	NaN	NaN	NaN	NaN	NaN	NaN	NaN	NaN	NaN	NaN	NaN	NaN	NaN	NaN	NaN	NaN	NaN	NaN	NaN	NaN
47	0.0098164	0.006615	0.0037602	0.0010174	1e-05	1e-05	1e-05	1e-05	1e-05	1e-05	0.0023168	0.0069886	0.01295	0.02025	0.02878	0.038378	0.048978	0.060467	0.072781	0.085843	0.099278	0.11361	0.1287	0.14489	0.16167	0.17982	0.19998	0.22261	NaN	NaN	NaN	NaN	NaN	NaN	NaN	NaN	NaN	NaN	NaN	NaN	NaN	NaN	NaN	NaN	NaN	NaN	NaN	NaN	NaN
48	0.0016939	1e-05	1e-05	1e-05	1e-05	1e-05	1e-05	0.00076833	0.0046399	0.01001	0.016582	0.024518	0.03327	0.042557	0.052247	0.062621	0.073329	0.084398	0.096064	0.10817	0.12011	0.13231	0.14426	0.15666	0.16958	0.1829	0.19615	0.20982	0.22351	0.23704	0.25079	0.26469	0.27857	0.29283	0.30657	0.32014	0.33367	0.34698	0.35955	0.37182	0.38368	0.39448	0.40496	0.41515	0.4249	0.43463	0.44351	0.45171	0.45983
49	0.0089257	0.0056937	0.0024554	0.00010116	1e-05	1e-05	1e-05	1e-05	1e-05	1e-05	0.0033923	0.0079823	0.013076	0.019441	0.025969	0.033253	0.041407	0.050299	0.060184	0.070682	0.081542	0.09312	0.10514	0.11824	0.13183	0.14667	0.16218	0.17854	0.19575	0.21348	0.23223	NaN	NaN	NaN	NaN	NaN	NaN	NaN	NaN	NaN	NaN	NaN	NaN	NaN	NaN	NaN	NaN	NaN	NaN
50	1e-05	1e-05	1e-05	1e-05	1e-05	1e-05	0.0022233	0.0069674	0.012521	0.019052	0.026271	0.034365	0.043509	0.053803	0.064733	0.076394	0.088488	0.1015	0.11544	0.12978	0.14448	0.16013	0.17613	0.19296	0.21057	NaN	NaN	NaN	NaN	NaN	NaN	NaN	NaN	NaN	NaN	NaN	NaN	NaN	NaN	NaN	NaN	NaN	NaN	NaN	NaN	NaN	NaN	NaN	NaN
51	0.0017364	0.00056343	1e-05	1e-05	1e-05	1e-05	1e-05	1e-05	0.00096151	0.0039427	0.0077385	0.012776	0.018787	0.025719	0.033555	0.042204	0.051863	0.061934	0.072716	0.08405	0.095809	0.1078	0.11938	0.1314	0.14381	0.1566	0.16955	0.18284	0.19649	0.21042	0.22517	0.24044	0.25656	0.2741	0.29194	0.3108	0.3309	0.35223	NaN	NaN	NaN	NaN	NaN	NaN	NaN	NaN	NaN	NaN	NaN
52	0.013923	0.010415	0.0068677	0.0037414	0.00099183	1e-05	1e-05	1e-05	1e-05	1e-05	1e-05	0.00077002	0.0030069	0.0057315	0.0086451	0.011921	0.015088	0.018461	0.022024	0.025625	0.02894	0.032326	0.035555	0.038863	0.042137	0.045541	0.049021	0.052876	0.056647	0.060453	0.06449	0.068796	0.073146	0.077863	0.082524	0.087279	0.092107	0.096809	0.10106	0.10537	0.10951	0.11322	0.11671	0.12009	0.12336	0.12669	0.12995	0.13311	0.13625
53	0.0073253	0.003327	4.455e-05	1e-05	1e-05	1e-05	1e-05	1e-05	1e-05	0.004893	0.011321	0.019489	0.029473	0.040674	0.053309	0.067208	0.082174	0.098671	0.11645	0.13552	0.15542	0.17647	0.19833	0.22108	0.24493	0.26995	0.29618	NaN	NaN	NaN	NaN	NaN	NaN	NaN	NaN	NaN	NaN	NaN	NaN	NaN	NaN	NaN	NaN	NaN	NaN	NaN	NaN	NaN	NaN
54	0.0033449	0.0022987	0.00082607	1e-05	1e-05	1e-05	1e-05	1e-05	1e-05	0.00043684	0.0024624	0.0046636	0.0072562	0.010426	0.013929	0.017686	0.021473	0.02575	0.03053	0.035392	0.040227	0.045115	0.049952	0.054955	0.060345	0.066018	0.071931	0.078337	0.084746	0.091101	0.097812	0.10474	0.11194	0.11949	0.12686	0.13401	0.14113	0.14808	0.15453	0.16074	0.16669	0.17205	0.17695	0.18143	0.18553	0.18969	0.19366	0.19726	0.20079
55	0.012247	0.0088407	0.005797	0.0032946	0.0008623	1e-05	1e-05	1e-05	1e-05	1e-05	1e-05	0.00094235	0.0034364	0.0063661	0.0094065	0.012897	0.016606	0.02091	0.025385	0.030088	0.034649	0.039348	0.043808	0.048672	0.053685	0.059017	0.064602	0.070546	0.076475	0.082387	0.088462	0.094962	0.10162	0.10852	0.11556	0.12274	0.12987	0.13699	0.1436	0.1502	0.15683	0.16284	0.16842	0.17376	0.17907	0.18405	0.18862	0.1932	0.19755
56	1e-05	1e-05	1e-05	1e-05	1e-05	1e-05	0.0010256	0.0025116	0.0044789	0.0074599	0.010729	0.014762	0.019293	0.0244	0.029999	0.035951	0.042364	0.048978	0.056211	0.063804	0.071276	0.079198	0.086851	0.095063	0.10376	0.11295	0.12248	0.1325	0.143	0.15363	0.16489	0.1766	0.18854	0.2012	0.21364	0.22621	0.23874	0.25113	0.26304	0.27475	0.28611	0.2963	0.30625	0.31622	0.32618	0.33685	0.34785	0.35995	0.37348
57	0.0027953	0.0012371	1e-05	1e-05	1e-05	1e-05	1e-05	1e-05	0.00027074	0.0021948	0.0046322	0.007636	0.010705	0.014105	0.017258	0.020327	0.023236	0.026281	0.029268	0.032069	0.034554	0.036993	0.038966	0.040953	0.042899	0.045046	0.047292	0.049838	0.052336	0.054871	0.057569	0.060493	0.06341	0.06658	0.070044	0.073542	0.077027	0.080713	0.083865	0.087106	0.090281	0.093024	0.095562	0.098274	0.10106	0.10359	0.10615	0.109	0.11165
58	0.013994	0.0096263	0.0055021	0.002022	1e-05	1e-05	1e-05	1e-05	1e-05	1e-05	0.00086596	0.0051618	0.010407	0.016705	0.023501	0.031002	0.038947	0.047691	0.056766	0.066162	0.075799	0.08573	0.095503	0.10539	0.11531	0.12553	0.13576	0.14638	0.15692	0.16754	0.17836	0.18903	0.19956	0.21023	0.22075	0.23113	0.24105	0.25093	0.25992	0.26847	0.27636	0.28315	0.28935	0.29512	0.3004	0.30534	0.30971	0.31417	0.318
59	0.012672	0.0069823	0.0018729	1e-05	1e-05	1e-05	1e-05	1e-05	1e-05	0.0025945	0.00875	0.016233	0.025537	0.035591	0.045964	0.057538	0.069813	0.082328	0.095858	0.11026	0.12436	0.13896	0.15353	0.16775	0.18211	0.19677	0.21106	0.22547	0.24039	0.2555	0.27082	0.28671	0.30264	0.31861	0.3347	0.35099	0.36762	0.38427	0.3999	0.41518	0.43007	0.44379	0.45672	0.46938	0.48182	0.49409	0.5053	0.51542	0.52491
60	0.00088046	1e-05	1e-05	1e-05	1e-05	1e-05	1e-05	1e-05	0.0021443	0.0052166	0.009262	0.013988	0.01918	0.025467	0.032368	0.040034	0.04832	0.057277	0.066536	0.076583	0.087283	0.098874	0.11095	0.12404	0.13785	0.15259	0.16834	0.18554	0.20401	NaN	NaN	NaN	NaN	NaN	NaN	NaN	NaN	NaN	NaN	NaN	NaN	NaN	NaN	NaN	NaN	NaN	NaN	NaN	NaN
61	1e-05	1e-05	1e-05	1e-05	1e-05	1e-05	0.0026451	0.0086463	0.015193	0.021704	0.028837	0.037094	0.045299	0.052817	0.061072	0.070479	0.079479	0.088746	0.09805	0.10688	0.11537	0.12346	0.1314	0.13944	0.148	0.15765	0.16882	0.18327	0.19959	NaN	NaN	NaN	NaN	NaN	NaN	NaN	NaN	NaN	NaN	NaN	NaN	NaN	NaN	NaN	NaN	NaN	NaN	NaN	NaN
62	1e-05	1e-05	1e-05	1e-05	1e-05	1e-05	0.0058387	0.017117	0.028839	0.040352	0.051792	0.064005	0.077787	0.093176	0.11094	0.13195	0.15484	NaN	NaN	NaN	NaN	NaN	NaN	NaN	NaN	NaN	NaN	NaN	NaN	NaN	NaN	NaN	NaN	NaN	NaN	NaN	NaN	NaN	NaN	NaN	NaN	NaN	NaN	NaN	NaN	NaN	NaN	NaN	NaN
63	0.012894	0.0076521	0.0028948	1e-05	1e-05	1e-05	1e-05	1e-05	1e-05	0.0011284	0.0069519	0.014697	0.024044	0.034782	0.046886	0.060672	NaN	NaN	NaN	NaN	NaN	NaN	NaN	NaN	NaN	NaN	NaN	NaN	NaN	NaN	NaN	NaN	NaN	NaN	NaN	NaN	NaN	NaN	NaN	NaN	NaN	NaN	NaN	NaN	NaN	NaN	NaN	NaN	NaN
64	1e-05	1e-05	1e-05	1e-05	1e-05	1e-05	0.0018042	NaN	NaN	NaN	NaN	NaN	NaN	NaN	NaN	NaN	NaN	NaN	NaN	NaN	NaN	NaN	NaN	NaN	NaN	NaN	NaN	NaN	NaN	NaN	NaN	NaN	NaN	NaN	NaN	NaN	NaN	NaN	NaN	NaN	NaN	NaN	NaN	NaN	NaN	NaN	NaN	NaN	NaN
65	1e-05	1e-05	1e-05	1e-05	1e-05	1e-05	0.0049556	0.014214	0.023436	0.033827	0.043909	0.054367	0.065898	0.077589	0.089871	0.1024	0.114	0.12536	0.13695	0.14883	0.15943	0.16936	0.17799	0.18504	0.19295	0.20153	0.21023	0.21995	0.23051	0.24227	0.2554	0.26964	0.28543	0.30296	0.32238	0.34007	0.35748	0.3747	0.39194	0.40936	0.42531	0.43954	0.45223	0.4647	0.47661	0.48771	0.50093	0.51391	0.52719
66	1e-05	1e-05	1e-05	1e-05	1e-05	1e-05	0.0022412	0.0081691	0.015913	0.025694	0.037202	0.05068	0.065456	0.081521	0.098603	0.11691	0.13552	0.155	0.17474	0.19461	0.21433	0.23404	0.25317	0.27186	0.29001	0.30807	0.32525	0.34218	0.35783	0.37305	0.38805	0.40244	0.4158	0.42876	0.44139	0.45359	0.46497	0.47611	0.48615	0.49575	0.50433	0.51146	0.51769	0.52374	0.52917	0.53389	0.53765	0.54084	0.54325
67	1e-05	1e-05	1e-05	1e-05	1e-05	1e-05	0.0010086	0.0040451	0.0081645	0.013764	0.020326	0.028202	0.037356	0.04779	0.059411	0.072355	0.086333	0.10164	0.11855	0.13724	0.1577	0.18033	0.20486	NaN	NaN	NaN	NaN	NaN	NaN	NaN	NaN	NaN	NaN	NaN	NaN	NaN	NaN	NaN	NaN	NaN	NaN	NaN	NaN	NaN	NaN	NaN	NaN	NaN	NaN
68	1e-05	1e-05	1e-05	1e-05	1e-05	1e-05	0.0054502	0.015455	0.024932	0.035081	0.044438	0.052752	0.063235	0.074372	0.08621	0.099087	0.11182	0.12439	0.13799	0.15218	0.16557	0.17862	0.19134	0.20237	0.21452	0.22779	0.24134	0.25552	0.27064	0.28693	0.30487	0.32338	0.34317	0.36437	0.38702	0.40772	0.42733	0.44602	0.46472	0.48285	0.4986	0.51163	0.52304	0.53399	0.5435	0.55117	0.56015	0.56904	0.57771
69	1e-05	1e-05	1e-05	0.0010363	0.0040481	0.0086041	0.014417	0.021541	0.030397	0.041276	0.053556	0.067415	0.082656	0.10001	0.11989	0.14227	0.16658	0.19334	NaN	NaN	NaN	NaN	NaN	NaN	NaN	NaN	NaN	NaN	NaN	NaN	NaN	NaN	NaN	NaN	NaN	NaN	NaN	NaN	NaN	NaN	NaN	NaN	NaN	NaN	NaN	NaN	NaN	NaN	NaN
70	0.016744	0.011195	0.0059056	0.001351	1e-05	1e-05	1e-05	1e-05	1e-05	1e-05	0.0034609	0.0097468	0.016971	0.025468	0.034595	0.044623	0.054522	0.064566	0.074943	0.085449	0.096019	0.10657	0.11654	0.12641	0.13616	0.14637	0.15585	0.16576	0.17524	0.18502	0.19539	0.20553	0.21496	0.22479	0.23497	0.24505	0.25467	0.26463	0.27415	0.28381	0.29262	0.3001	0.30712	0.31454	0.32169	0.32805	0.33359	0.33882	0.34361
71	1e-05	1e-05	1e-05	1e-05	1e-05	1e-05	0.0027575	0.0099543	0.018655	0.029774	0.042752	0.058121	NaN	NaN	NaN	NaN	NaN	NaN	NaN	NaN	NaN	NaN	NaN	NaN	NaN	NaN	NaN	NaN	NaN	NaN	NaN	NaN	NaN	NaN	NaN	NaN	NaN	NaN	NaN	NaN	NaN	NaN	NaN	NaN	NaN	NaN	NaN	NaN	NaN
72	1e-05	1e-05	1e-05	1e-05	1e-05	1e-05	0.00073643	0.0021771	0.0042071	0.0068397	0.0092141	0.011783	0.014572	0.018003	0.021753	0.025825	0.029382	0.033195	0.037703	0.042414	0.046496	0.05069	0.054992	0.059501	0.063823	0.068841	0.074381	0.080832	0.087668	0.094111	0.10098	0.10888	0.11767	0.1267	0.13564	0.14511	0.15471	0.16407	0.17303	0.1818	0.19075	0.19941	0.20811	0.21599	0.22405	0.23256	0.24063	0.24862	0.25661
73	0.018051	0.013151	0.0087841	0.0048852	0.0016345	1e-05	1e-05	1e-05	1e-05	1e-05	1e-05	0.0005677	0.0035099	0.0066698	0.0099495	0.013361	0.016699	0.020275	0.024126	0.027873	0.031435	0.035034	0.038336	0.041754	0.045163	0.048864	0.052725	0.056983	0.061232	0.065522	0.070104	0.074839	0.079626	0.084783	0.089642	0.094731	0.099788	0.10483	0.10929	0.11369	0.11791	0.1214	0.12459	0.12769	0.13056	0.13365	0.13642	0.13908	0.14168
74	0.0096263	0.006649	0.0037218	0.0010512	1e-05	1e-05	1e-05	1e-05	1e-05	1e-05	0.0010328	0.0039831	0.0071283	0.010777	0.014784	0.019111	0.023365	0.027893	0.032489	0.037395	0.042142	0.046981	0.051837	0.057232	0.063085	0.069255	0.075765	0.083078	0.0907	0.098953	0.10773	0.11709	0.12677	0.13713	0.14774	0.15863	0.17006	0.18186	0.19343	0.2053	0.21714	0.22866	0.24021	0.25206	0.26397	0.27588	0.28763	0.29913	0.31031
75	1e-05	1e-05	1e-05	1e-05	1e-05	1e-05	0.0018548	0.00661	0.012993	0.021655	0.032141	0.044849	0.059246	0.076076	0.094849	0.11545	0.13769	0.16197	0.18835	0.21681	0.24636	NaN	NaN	NaN	NaN	NaN	NaN	NaN	NaN	NaN	NaN	NaN	NaN	NaN	NaN	NaN	NaN	NaN	NaN	NaN	NaN	NaN	NaN	NaN	NaN	NaN	NaN	NaN	NaN
76	0.0079325	0.0043494	0.0012448	1e-05	1e-05	1e-05	1e-05	1e-05	1e-05	0.0014002	0.0052381	0.0099548	0.015178	0.020726	0.026278	0.032048	0.037715	0.04358	0.049394	0.055161	0.060695	0.06604	0.071005	0.076058	0.080965	0.086166	0.091408	0.096971	0.10231	0.10786	0.11356	0.11919	0.12482	0.13069	0.13637	0.1423	0.14809	0.15382	0.1589	0.16396	0.16866	0.17272	0.17666	0.18051	0.18428	0.18806	0.19141	0.19469	0.19785
77	0.0069082	0.0043803	0.0020719	1e-05	1e-05	1e-05	1e-05	1e-05	1e-05	0.00015164	0.0028381	0.0059952	0.0091959	0.0127	0.016018	0.019608	0.02281	0.026325	0.029965	0.033063	0.035037	0.036675	0.037794	0.039186	0.040712	0.042737	0.044618	0.046852	0.049323	0.051702	0.054463	0.058251	0.062376	0.067376	0.072142	0.076873	0.081437	0.086062	0.090486	0.09469	0.098968	0.10313	0.10652	0.10962	0.11228	0.11524	0.11787	0.12093	0.12388
78	0.022108	0.015126	0.0088452	0.0033927	1e-05	1e-05	1e-05	1e-05	1e-05	1e-05	0.00091388	0.0067591	0.013791	0.021911	0.030805	0.040595	0.051008	0.062511	0.074515	0.08742	0.10079	0.11475	0.1294	0.14559	0.16345	0.18359	0.20612	NaN	NaN	NaN	NaN	NaN	NaN	NaN	NaN	NaN	NaN	NaN	NaN	NaN	NaN	NaN	NaN	NaN	NaN	NaN	NaN	NaN	NaN
79	0.041233	0.031768	0.022358	0.012557	0.0039335	1e-05	1e-05	1e-05	1e-05	1e-05	1e-05	0.0027428	0.011552	0.022454	0.035824	0.050878	0.067807	0.085099	0.10356	0.12276	0.14188	0.1617	0.18208	0.20214	0.22239	0.24232	0.26265	NaN	NaN	NaN	NaN	NaN	NaN	NaN	NaN	NaN	NaN	NaN	NaN	NaN	NaN	NaN	NaN	NaN	NaN	NaN	NaN	NaN	NaN
80	0.18836	0.1581	0.12793	0.094573	0.062188	0.031471	0.011074	1e-05	1e-05	1e-05	1e-05	NaN	NaN	NaN	NaN	NaN	NaN	NaN	NaN	NaN	NaN	NaN	NaN	NaN	NaN	NaN	NaN	NaN	NaN	NaN	NaN	NaN	NaN	NaN	NaN	NaN	NaN	NaN	NaN	NaN	NaN	NaN	NaN	NaN	NaN	NaN	NaN	NaN	NaN
81	1e-05	1e-05	1e-05	1e-05	1e-05	1e-05	8.5531e-05	0.00046028	0.0013325	0.0029402	0.0046491	0.0067757	0.0089819	0.011452	0.014149	0.017145	0.020079	0.023322	0.026961	0.030879	0.034455	0.038343	0.04206	0.046204	0.05049	0.055202	0.060257	0.065809	0.07157	0.077351	0.083214	0.089557	0.095982	0.10287	0.10946	0.11629	0.12305	0.12962	0.13554	0.14123	0.14668	0.15183	0.15654	0.16095	0.16492	0.16904	0.17262	0.1761	0.17916
82	0.016398	0.012992	0.0098832	0.0067857	0.0042154	0.0023028	0.00048704	1e-05	1e-05	1e-05	1e-05	1e-05	1e-05	0.001417	0.0037805	0.0065169	0.0094055	0.012758	0.016995	0.021625	0.026422	0.031696	0.036983	0.042873	0.049217	0.05606	0.06348	0.071825	0.080765	0.090133	0.10032	0.11134	0.12311	0.13606	0.1497	0.1645	0.18067	0.19784	0.21575	0.23491	0.25531	0.27668	0.2995	NaN	NaN	NaN	NaN	NaN	NaN
83	0.0011305	0.00049977	1e-05	1e-05	1e-05	1e-05	1e-05	1e-05	0.0002235	0.0025893	0.0052502	0.0084642	0.012121	0.0164	0.021214	0.026714	0.032414	0.03874	0.045303	0.052189	0.058795	0.06578	0.072794	0.080092	0.087622	0.095495	0.1033	0.11148	0.1196	0.12788	0.13634	0.1452	0.15416	0.1634	0.17256	0.18187	0.19142	0.2013	0.21087	0.22059	0.23023	0.2396	0.24898	0.25834	0.2677	0.27738	0.28692	0.29639	0.30554
84	0.34453	0.28916	0.23393	0.17782	0.12559	0.076715	0.040039	0.011737	1e-05	1e-05	1e-05	1e-05	NaN	NaN	NaN	NaN	NaN	NaN	NaN	NaN	NaN	NaN	NaN	NaN	NaN	NaN	NaN	NaN	NaN	NaN	NaN	NaN	NaN	NaN	NaN	NaN	NaN	NaN	NaN	NaN	NaN	NaN	NaN	NaN	NaN	NaN	NaN	NaN	NaN
85	0.0098746	0.0033142	1e-05	1e-05	1e-05	1e-05	1e-05	1e-05	0.002069	0.011664	0.023802	0.039254	0.05715	0.077064	0.099372	0.12318	0.14853	0.17564	0.20441	0.23458	NaN	NaN	NaN	NaN	NaN	NaN	NaN	NaN	NaN	NaN	NaN	NaN	NaN	NaN	NaN	NaN	NaN	NaN	NaN	NaN	NaN	NaN	NaN	NaN	NaN	NaN	NaN	NaN	NaN
86	0.0023585	1e-05	1e-05	1e-05	1e-05	1e-05	1e-05	0.0015716	0.0089715	0.019645	0.033025	0.04979	0.069338	0.091537	NaN	NaN	NaN	NaN	NaN	NaN	NaN	NaN	NaN	NaN	NaN	NaN	NaN	NaN	NaN	NaN	NaN	NaN	NaN	NaN	NaN	NaN	NaN	NaN	NaN	NaN	NaN	NaN	NaN	NaN	NaN	NaN	NaN	NaN	NaN
87	0.039254	0.031132	0.022926	0.01428	0.0064205	1e-05	1e-05	1e-05	1e-05	1e-05	1e-05	0.00055513	0.0073626	0.016226	0.027439	0.040338	0.05526	0.070238	0.086425	0.10342	0.12051	0.13836	0.15645	0.17418	0.19177	0.20883	0.22604	0.24298	0.2602	0.27734	0.29459	0.31227	0.32992	0.34767	0.36505	0.38257	0.40043	0.41772	0.43441	0.45066	0.4668	0.48237	0.49777	0.51356	NaN	NaN	NaN	NaN	NaN
88	0.028197	0.021414	0.014603	0.0074523	0.0011229	1e-05	1e-05	1e-05	1e-05	1e-05	1e-05	0.0038061	0.011325	0.020659	0.032021	0.044819	0.059464	0.07445	0.090639	0.10738	0.12426	0.14179	0.15995	0.17784	0.19559	0.21329	0.23144	0.24939	0.26768	0.28585	0.30429	0.32343	0.34249	0.3616	0.38026	0.39905	0.41763	0.43492	0.45132	0.46657	0.48085	0.49344	0.50433	0.51431	0.52324	0.53172	0.53887	0.54545	0.55216
89	1e-05	1e-05	1e-05	1e-05	1e-05	1e-05	0.0088279	0.024538	0.03885	0.052939	0.066879	0.07883	0.089429	0.098798	0.10595	0.11401	0.12031	0.1283	0.13615	0.14488	0.15044	0.15445	0.15578	0.15662	0.15809	0.15976	0.16154	0.16329	0.16382	0.1632	0.16228	0.16164	0.1608	0.16202	0.16417	0.16673	0.1709	0.17449	0.1775	0.1793	0.18095	0.18081	0.18134	0.1822	0.18234	0.18075	0.17659	0.17079	0.1643
90	0.019277	0.014452	0.0097283	0.004785	0.00035988	1e-05	1e-05	1e-05	1e-05	1e-05	1e-05	0.0036016	0.0095697	0.016844	0.025711	0.035882	0.04743	0.059399	0.072226	0.085804	0.09969	0.1143	0.12948	0.14479	0.16054	0.17669	0.19347	0.21078	NaN	NaN	NaN	NaN	NaN	NaN	NaN	NaN	NaN	NaN	NaN	NaN	NaN	NaN	NaN	NaN	NaN	NaN	NaN	NaN	NaN
91	0.0062439	0.0040518	0.0019226	1e-05	1e-05	1e-05	1e-05	1e-05	1e-05	0.00015484	0.002567	0.0055175	0.0090789	0.013119	0.01734	0.021917	0.026428	0.031159	0.035827	0.040415	0.044627	0.049069	0.053485	0.057847	0.062289	0.06723	0.072275	0.077889	0.08369	0.089757	0.096479	0.1037	0.11116	0.11918	0.12759	0.13661	0.14586	0.15559	0.16482	0.17413	0.18358	0.19252	0.2014	0.21023	0.21875	0.22696	0.23451	0.24198	0.24887
92	0.020376	0.015108	0.01022	0.0055673	0.0017202	1e-05	1e-05	1e-05	1e-05	1e-05	1e-05	0.0010084	0.0042226	0.0079697	0.012129	0.01647	0.020731	0.025302	0.03017	0.03523	0.04007	0.044964	0.049472	0.054243	0.059021	0.064015	0.069178	0.074723	0.080283	0.085815	0.091449	0.097388	0.10354	0.11017	0.11676	0.12375	0.13082	0.13799	0.14479	0.1514	0.15784	0.16394	0.16979	0.17546	0.18111	0.18681	0.19182	0.1967	0.20149
93	0.011779	0.0094672	0.0071798	0.0047802	0.002677	0.0011973	1e-05	1e-05	1e-05	1e-05	1e-05	1e-05	4.5284e-05	0.0012319	0.0024677	0.0035439	0.004384	0.0052172	0.0061383	0.0070401	0.0076359	0.008025	0.0079855	0.0080468	0.0081311	0.008463	0.0092078	0.010384	0.011711	0.013201	0.014985	0.01722	0.019918	0.023251	0.026754	0.030781	0.035113	0.039534	0.043717	0.04795	0.052188	0.056201	0.060028	0.06381	0.067634	0.071421	0.074801	0.078233	0.081831
94	0.0028579	1e-05	1e-05	1e-05	1e-05	1e-05	1e-05	0.0023034	0.012407	0.026304	0.043836	0.065619	NaN	NaN	NaN	NaN	NaN	NaN	NaN	NaN	NaN	NaN	NaN	NaN	NaN	NaN	NaN	NaN	NaN	NaN	NaN	NaN	NaN	NaN	NaN	NaN	NaN	NaN	NaN	NaN	NaN	NaN	NaN	NaN	NaN	NaN	NaN	NaN	NaN
95	0.027532	0.021268	0.015473	0.010107	0.0060066	0.0032698	0.00016372	1e-05	1e-05	1e-05	1e-05	1e-05	1e-05	0.0031791	0.0065277	0.0097121	0.012188	0.015611	0.019585	0.023714	0.026758	0.030036	0.032591	0.035113	0.037583	0.040192	0.042985	0.04679	0.050769	0.054834	0.059347	0.064677	0.070199	0.076447	0.082638	0.089535	0.097458	0.10593	0.11383	0.12156	0.12926	0.13628	0.14309	0.15004	0.15694	0.16463	0.17164	0.178	0.184
96	0.016133	0.010999	0.0063861	0.0022095	1e-05	1e-05	1e-05	1e-05	1e-05	1e-05	0.0012956	0.0061645	0.012038	0.019165	0.027077	0.036176	0.046055	0.056903	0.068666	0.081346	0.094584	0.10875	0.12332	0.13826	0.15312	0.16858	0.184	0.19978	0.21548	0.23133	0.24707	0.26269	0.27774	0.29282	0.30751	0.32245	0.33707	0.35161	0.3651	0.37788	0.38969	0.40048	0.41067	0.42081	0.43026	0.43946	0.44766	0.45546	0.46251
97	0.0018772	0.00048344	1e-05	1e-05	1e-05	1e-05	1e-05	1e-05	0.0010197	0.0035746	0.0069776	0.01099	0.015471	0.020646	0.026391	0.032727	0.039061	0.046109	0.053859	0.062289	0.070678	0.079314	0.088284	0.097877	0.10791	0.1182	0.12872	0.13974	0.15065	0.16157	0.17261	0.18436	0.19655	0.20898	0.22109	0.2333	0.2457	0.25815	0.27023	0.28232	0.29419	0.30539	0.3156	0.32506	0.33409	0.34331	0.35167	0.3595	0.36687
98	0.0043068	0.0022332	0.00022873	1e-05	1e-05	1e-05	1e-05	1e-05	1e-05	0.002306	0.0053668	0.0089942	0.013021	0.017456	0.022053	0.026821	0.031587	0.036532	0.042065	0.047821	0.053458	0.059292	0.064998	0.071137	0.077469	0.084515	0.092276	0.10105	0.11073	0.12087	0.13176	0.1437	0.15643	0.17022	0.18453	0.19994	0.21541	0.23065	0.24509	0.25892	0.27186	0.28324	0.29306	0.3016	0.30894	0.31493	0.31904	0.32209	0.32428
99	0.00091889	1e-05	1e-05	1e-05	1e-05	1e-05	1e-05	0.0042705	0.011808	0.021941	0.034341	0.049709	0.067847	0.08901	NaN	NaN	NaN	NaN	NaN	NaN	NaN	NaN	NaN	NaN	NaN	NaN	NaN	NaN	NaN	NaN	NaN	NaN	NaN	NaN	NaN	NaN	NaN	NaN	NaN	NaN	NaN	NaN	NaN	NaN	NaN	NaN	NaN	NaN	NaN
100	0.038791	0.028191	0.018921	0.0083813	1e-05	1e-05	1e-05	1e-05	1e-05	1e-05	0.00061863	0.0083147	0.016253	0.025581	0.037069	0.049638	0.062909	0.076564	0.090672	0.10515	0.11883	0.13376	0.14949	0.16751	0.1849	0.20363	0.2236	NaN	NaN	NaN	NaN	NaN	NaN	NaN	NaN	NaN	NaN	NaN	NaN	NaN	NaN	NaN	NaN	NaN	NaN	NaN	NaN	NaN	NaN
101	0.02997	0.020411	0.011518	0.0032985	1e-05	1e-05	1e-05	1e-05	1e-05	1e-05	0.0033648	0.01226	0.023	0.035196	0.049824	0.066078	0.083591	0.10247	0.12213	0.14348	0.16547	0.18794	0.21103	0.23508	0.26029	0.28548	0.31112	0.33775	NaN	NaN	NaN	NaN	NaN	NaN	NaN	NaN	NaN	NaN	NaN	NaN	NaN	NaN	NaN	NaN	NaN	NaN	NaN	NaN	NaN
102	0.027652	0.022048	0.01675	0.012111	0.0079165	0.0045836	0.001872	1e-05	1e-05	1e-05	1e-05	1e-05	1e-05	0.00019299	0.00096892	0.0019728	0.0027432	0.0038978	0.0052193	0.006864	0.0083284	0.0099565	0.011641	0.013715	0.015979	0.018686	0.021577	0.025062	0.028393	0.031868	0.035454	0.039421	0.043592	0.048231	0.05271	0.057422	0.062253	0.067213	0.07147	0.075784	0.07996	0.083687	0.087042	0.09036	0.09341	0.096613	0.099449	0.10206	0.10448
103	0.044088	0.031539	0.020806	0.012428	0.0017782	1e-05	1e-05	1e-05	1e-05	1e-05	1e-05	0.0063156	0.017038	0.030325	0.044254	0.061985	0.078652	0.096621	0.11801	0.13915	0.16011	0.18157	NaN	NaN	NaN	NaN	NaN	NaN	NaN	NaN	NaN	NaN	NaN	NaN	NaN	NaN	NaN	NaN	NaN	NaN	NaN	NaN	NaN	NaN	NaN	NaN	NaN	NaN	NaN
104	0.0035446	0.0020825	0.00060451	1e-05	1e-05	1e-05	1e-05	1e-05	1e-05	0.00062711	0.0019706	0.0035389	0.0055203	0.0080367	0.010519	0.01308	0.015571	0.017967	0.020523	0.023702	0.027167	0.031161	0.035267	0.03954	0.043626	0.048135	0.052877	0.058122	0.063648	0.069156	0.074697	0.080019	0.085405	0.091089	0.096744	0.10292	0.10917	0.1156	0.12152	0.1272	0.13272	0.1379	0.14313	0.14817	0.15315	0.15791	0.16197	0.16583	0.16926
105	0.028427	0.018805	0.010543	0.0034103	1e-05	1e-05	1e-05	1e-05	1e-05	1e-05	0.002578	0.010324	0.019085	0.028934	0.039594	0.051287	0.063231	0.075673	0.088495	0.10156	0.11453	0.12816	0.14202	0.1562	0.17013	0.18413	0.19797	0.21227	0.22598	0.23962	0.25329	0.26689	0.28002	0.29285	0.30539	0.31784	0.32992	0.34193	0.35251	0.36287	0.37246	0.3813	0.38932	0.39702	0.40432	0.41113	0.41711	0.4227	0.42744
106	0.036682	0.025158	0.014865	0.0055136	1e-05	1e-05	1e-05	1e-05	1e-05	1e-05	0.0021424	0.01251	0.024971	0.039902	0.057702	0.078551	0.10253	0.12943	NaN	NaN	NaN	NaN	NaN	NaN	NaN	NaN	NaN	NaN	NaN	NaN	NaN	NaN	NaN	NaN	NaN	NaN	NaN	NaN	NaN	NaN	NaN	NaN	NaN	NaN	NaN	NaN	NaN	NaN	NaN
107	1e-05	1e-05	1e-05	1e-05	1e-05	1e-05	0.01491	0.040846	0.063264	0.082013	0.095231	0.10718	0.11869	0.12964	0.14341	0.15926	0.17782	0.1994	0.22392	0.25044	NaN	NaN	NaN	NaN	NaN	NaN	NaN	NaN	NaN	NaN	NaN	NaN	NaN	NaN	NaN	NaN	NaN	NaN	NaN	NaN	NaN	NaN	NaN	NaN	NaN	NaN	NaN	NaN	NaN
108	0.019693	0.015188	0.01116	0.0074652	0.0042907	0.0017618	1e-05	1e-05	1e-05	1e-05	1e-05	1e-05	0.0003267	0.0021851	0.0042183	0.0068666	0.0097433	0.013074	0.016415	0.020224	0.024003	0.027908	0.032307	0.037093	0.042423	0.048209	0.053983	0.060053	0.066071	0.072705	0.079611	0.086703	0.094167	0.10187	0.10961	0.11734	0.12525	0.13311	0.14082	0.14892	0.15759	0.16642	0.17594	0.18561	0.19592	0.20704	0.21943	0.23287	0.24784
109	1e-05	1e-05	1e-05	1e-05	1e-05	1e-05	0.00052255	0.0011746	0.0019523	0.003841	0.0057718	0.0083252	0.010699	0.013087	0.016032	0.019029	0.022254	0.0256	0.029386	0.033325	0.037313	0.041406	0.045836	0.050617	0.055789	0.061046	0.066207	0.071354	0.076222	0.081201	0.086456	0.091421	0.096491	0.10154	0.1065	0.11095	0.11524	0.11938	0.1232	0.12745	0.13165	0.13534	0.13907	0.14225	0.14509	0.14765	0.15028	0.1529	0.15553
110	1e-05	1e-05	1e-05	1e-05	1e-05	1e-05	0.0014392	0.0038483	0.0058942	0.0086174	0.01121	0.014189	0.017252	0.020485	0.024184	0.028073	0.032197	0.036661	0.041671	0.047294	0.053187	0.059182	0.0655	0.072006	0.07871	0.085656	0.092585	0.099808	0.10676	0.11396	0.12113	0.12837	0.13591	0.14361	0.15139	0.15921	0.16728	0.17542	0.18342	0.19201	0.20088	0.2101	0.21938	0.22862	0.23823	0.24814	0.2585	0.26914	0.28025
111	1e-05	1e-05	1e-05	1e-05	1e-05	1e-05	0.012504	0.035424	0.054788	0.071094	0.081834	0.090304	0.098077	0.10507	0.11412	0.12336	0.13374	0.14506	0.15611	0.1672	0.17874	0.19187	0.20605	0.21996	0.23516	0.25094	0.26849	0.28768	0.30749	0.32848	0.35113	NaN	NaN	NaN	NaN	NaN	NaN	NaN	NaN	NaN	NaN	NaN	NaN	NaN	NaN	NaN	NaN	NaN	NaN
112	0.010658	0.0087432	0.0070088	0.0053337	0.003387	0.0016997	0.00026762	1e-05	1e-05	1e-05	1e-05	1e-05	1e-05	0.001324	0.0034185	0.0063121	0.0096611	0.013571	0.017953	0.022633	0.028046	0.034148	0.040995	0.048406	0.056414	0.065327	0.074866	0.085196	0.096036	0.10763	0.11966	0.13201	0.1451	0.15858	0.1722	0.18601	0.19962	0.21329	0.22706	0.24143	0.25579	0.27027	0.28489	0.29864	0.31232	0.32597	0.3394	0.35301	0.36665
113	0.011439	0.0076436	0.0042451	0.0011028	1e-05	1e-05	1e-05	1e-05	1e-05	1e-05	0.001248	0.0042871	0.0077301	0.011492	0.015646	0.020541	0.025506	0.030568	0.035307	0.040219	0.045245	0.050465	0.055786	0.061257	0.066893	0.072518	0.077674	0.083199	0.088648	0.094486	0.10047	0.10657	0.1132	0.12011	0.12708	0.13407	0.14118	0.14881	0.15618	0.16414	0.17219	0.18008	0.18776	0.19486	0.20183	0.20864	0.21529	0.22173	0.22774
114	1e-05	1e-05	1e-05	1e-05	1e-05	1e-05	0.010824	0.02988	0.046848	0.061587	0.073882	0.085779	0.097325	0.10829	0.12046	0.13412	0.14919	0.16534	0.18269	0.20088	0.21996	0.23988	0.2605	0.28181	0.30416	0.32741	0.35113	0.37559	0.40036	NaN	NaN	NaN	NaN	NaN	NaN	NaN	NaN	NaN	NaN	NaN	NaN	NaN	NaN	NaN	NaN	NaN	NaN	NaN	NaN
115	1e-05	1e-05	1e-05	1e-05	1e-05	1e-05	0.00027906	0.00081202	0.0017566	0.0030051	0.0044927	0.0057589	0.0070173	0.0080851	0.0091687	0.010644	0.012583	0.014424	0.015982	0.017543	0.019176	0.020598	0.022794	0.025235	0.02784	0.03068	0.033514	0.03616	0.038728	0.041829	0.044721	0.047576	0.050795	0.053723	0.056457	0.058959	0.06113	0.063104	0.065009	0.067573	0.069934	0.072514	0.075132	0.077475	0.079939	0.082425	0.085179	0.088461	0.091865
116	0.0083092	0.0052572	0.0025947	0.00013374	1e-05	1e-05	1e-05	1e-05	1e-05	1e-05	0.0022525	0.0053966	0.0087923	0.012684	0.017076	0.022099	0.027509	0.033254	0.039187	0.045538	0.052232	0.059251	0.066574	0.07453	0.082954	0.091847	0.1005	0.10981	0.11923	0.12935	0.14001	0.15095	0.16262	0.17502	0.18755	0.20022	0.21302	0.22663	0.24014	0.25447	0.26901	0.28354	0.29819	0.31261	0.32711	0.34192	0.3568	0.37195	0.38704
117	1e-05	1e-05	1e-05	1e-05	1e-05	1e-05	0.00099685	0.0031449	0.0053649	0.0076509	0.010018	0.012719	0.015578	0.01904	0.022483	0.026449	0.030899	0.035811	0.040646	0.045799	0.051188	0.056949	0.063023	0.069361	0.075646	0.08221	0.088686	0.095107	0.10127	0.10783	0.11413	0.12042	0.12677	0.13299	0.13893	0.1448	0.15061	0.15629	0.16205	0.16843	0.17463	0.18108	0.18744	0.19323	0.19908	0.20483	0.21042	0.21606	0.22177
118	1e-05	1e-05	1e-05	1e-05	1e-05	1e-05	0.0014874	0.0045034	0.0069928	0.0093165	0.01112	0.012562	0.013785	0.015004	0.015799	0.016925	0.018597	0.020588	0.021801	0.023136	0.024584	0.026292	0.028302	0.030704	0.033223	0.036287	0.039409	0.042635	0.045616	0.049442	0.05324	0.057034	0.061216	0.065433	0.069486	0.073727	0.077815	0.081907	0.086023	0.090794	0.095243	0.09987	0.10469	0.10881	0.11314	0.11722	0.12097	0.12503	0.12889
119	1e-05	1e-05	1e-05	1e-05	1e-05	1e-05	0.0012888	0.0040811	0.0066136	0.0092871	0.01166	0.01399	0.016282	0.018782	0.021139	0.023823	0.027138	0.030726	0.034029	0.03759	0.041372	0.045472	0.049721	0.054347	0.059355	0.06469	0.070016	0.075605	0.080924	0.086967	0.092868	0.098521	0.10425	0.1102	0.11607	0.12178	0.12768	0.13379	0.13988	0.14693	0.15401	0.16178	0.17024	0.17925	0.18913	0.19958	0.21092	0.22302	0.23576
120	1e-05	1e-05	1e-05	1e-05	1e-05	1e-05	0.001379	0.0041835	0.0070062	0.0093944	0.011345	0.012705	0.013489	0.014605	0.015991	0.018664	0.02192	0.025918	0.029903	0.033868	0.037996	0.042626	0.047997	0.054295	0.060934	0.068433	0.07583	0.083883	0.092284	0.10137	0.11096	0.12127	0.13228	0.14376	0.15527	0.16725	0.179	0.19114	0.20364	0.21652	0.22948	0.24261	0.25576	0.26828	0.28109	0.2938	0.30647	0.31986	0.33315
121	0.031054	0.023616	0.017235	0.011087	0.0058017	0.0016377	1e-05	1e-05	1e-05	1e-05	1e-05	1e-05	0.00095792	0.002573	0.0044585	0.0067077	0.008978	0.011353	0.013452	0.015164	0.017222	0.019417	0.021787	0.024816	0.028601	0.032875	0.037036	0.041868	0.046712	0.051895	0.057066	0.062129	0.067925	0.073713	0.079074	0.084081	0.088649	0.09343	0.097292	0.1016	0.1059	0.11045	0.11485	0.11856	0.12228	0.12622	0.12981	0.13337	0.13678
122	0.015454	0.011078	0.0074657	0.0033118	0.0008381	1e-05	1e-05	1e-05	1e-05	1e-05	1e-05	0.0021103	0.0054185	0.0088833	0.013245	0.017661	0.02259	0.02785	0.033608	0.039425	0.045332	0.051269	0.057331	0.064077	0.071451	0.079167	0.087185	0.095547	0.10368	0.11204	0.12046	0.12881	0.13771	0.14655	0.15472	0.16236	0.16957	0.17618	0.18202	0.18825	0.19401	0.19956	0.20487	0.20941	0.21382	0.21824	0.22251	0.2267	0.231
123	1e-05	1e-05	1e-05	1e-05	1e-05	1e-05	0.0016993	0.0053472	0.0088636	0.0123	0.015552	0.018751	0.021699	0.025109	0.028724	0.033424	0.03883	0.045031	0.051341	0.058227	0.065665	0.073684	0.082424	0.092088	0.1025	0.11379	0.12541	0.13761	0.1499	0.16297	0.17637	0.19015	0.20465	0.21958	0.23475	0.2502	0.2658	0.28179	0.29803	0.31521	0.33255	0.35006	0.36785	0.38493	0.40184	0.41829	0.43412	0.44969	0.46456
124	1e-05	1e-05	1e-05	1e-05	1e-05	1e-05	0.0017176	0.0049723	0.0074553	0.011098	0.015057	0.019169	0.023804	0.028618	0.033463	0.038187	0.043518	0.048833	0.054629	0.061069	0.067676	0.074887	0.08277	0.091158	0.10056	NaN	NaN	NaN	NaN	NaN	NaN	NaN	NaN	NaN	NaN	NaN	NaN	NaN	NaN	NaN	NaN	NaN	NaN	NaN	NaN	NaN	NaN	NaN	NaN
125	1e-05	1e-05	1e-05	1e-05	1e-05	1e-05	0.0014672	0.0033065	0.0038769	0.0063627	0.0085325	0.010909	0.014038	0.017656	0.022643	0.027188	0.032897	0.038806	0.045749	0.053446	0.06089	0.068349	0.076021	0.083626	0.091513	0.099847	0.10848	0.11737	0.12621	0.13575	0.14571	0.15625	0.16745	0.17937	0.19177	0.20466	0.21771	0.23122	0.24523	0.26024	0.27582	0.29203	0.30869	0.32551	0.343	0.36115	0.38	0.4002	NaN
126	0.01574	0.010328	0.0058067	0.0013777	1e-05	1e-05	1e-05	1e-05	1e-05	1e-05	0.0021553	0.0081244	0.015052	0.022808	0.031771	0.041694	0.052963	0.065185	0.078396	0.092135	0.10658	0.12165	0.1378	0.1559	0.17615	0.19877	NaN	NaN	NaN	NaN	NaN	NaN	NaN	NaN	NaN	NaN	NaN	NaN	NaN	NaN	NaN	NaN	NaN	NaN	NaN	NaN	NaN	NaN	NaN
127	1e-05	1e-05	1e-05	1e-05	1e-05	1e-05	0.0019932	0.0065046	0.010444	0.014083	0.017324	0.02009	0.02242	0.025117	0.028388	0.03225	0.036424	0.040996	0.045265	0.050171	0.055082	0.060427	0.066597	0.073254	0.080183	0.087557	0.095146	0.10287	0.11008	0.1176	0.12474	0.13234	0.14008	0.1474	0.15481	0.16165	0.16829	0.17476	0.18107	0.18775	0.19436	0.20146	0.2081	0.21444	0.22133	0.22794	0.23466	0.24106	0.24741
128	1e-05	1e-05	1e-05	1e-05	1e-05	1e-05	0.00083613	0.0030161	0.0050669	0.0073321	0.0096109	0.011864	0.013964	0.016505	0.019053	0.022155	0.025526	0.029164	0.032564	0.036237	0.039584	0.042889	0.046566	0.050348	0.054637	0.05974	0.064909	0.070267	0.075354	0.080925	0.086406	0.092307	0.098837	0.10545	0.11271	0.11946	0.1261	0.13298	0.13991	0.14715	0.15424	0.16202	0.16974	0.1772	0.18492	0.19243	0.1999	0.20705	0.21414
129	1e-05	1e-05	1e-05	1e-05	1e-05	1e-05	0.001537	0.0060898	0.012217	0.019929	0.029214	0.040362	0.053055	0.067487	0.083327	0.10131	0.12145	0.14405	0.16847	NaN	NaN	NaN	NaN	NaN	NaN	NaN	NaN	NaN	NaN	NaN	NaN	NaN	NaN	NaN	NaN	NaN	NaN	NaN	NaN	NaN	NaN	NaN	NaN	NaN	NaN	NaN	NaN	NaN	NaN
130	1e-05	1e-05	1e-05	1e-05	1e-05	1e-05	0.0016911	0.0068428	0.013781	0.022677	0.03363	0.047074	0.062823	0.081406	0.10292	0.12786	NaN	NaN	NaN	NaN	NaN	NaN	NaN	NaN	NaN	NaN	NaN	NaN	NaN	NaN	NaN	NaN	NaN	NaN	NaN	NaN	NaN	NaN	NaN	NaN	NaN	NaN	NaN	NaN	NaN	NaN	NaN	NaN	NaN
131	1e-05	1e-05	1e-05	1e-05	1e-05	1e-05	0.00050282	0.0021807	0.0039845	0.0060385	0.0086568	0.01211	0.016158	0.020465	0.025148	0.030496	0.036287	0.042644	0.048739	0.055209	0.062046	0.069054	0.075945	0.082681	0.089812	0.097041	0.10409	0.1114	0.11824	0.12569	0.13326	0.1409	0.14862	0.15662	0.16489	0.17318	0.18137	0.18964	0.19755	0.20595	0.21411	0.22222	0.22999	0.23745	0.24469	0.25151	0.25779	0.26425	0.27051
132	0.010535	0.0067412	0.0036401	0.0011794	1e-05	1e-05	1e-05	1e-05	1e-05	1e-05	0.00099738	0.0043091	0.0082554	0.01246	0.016803	0.021759	0.026972	0.032744	0.038461	0.044187	0.050233	0.056465	0.062848	0.069143	0.075819	0.082807	0.089708	0.09692	0.10371	0.11097	0.1183	0.12585	0.13371	0.14152	0.14968	0.15785	0.16588	0.17401	0.18182	0.19028	0.19861	0.20713	0.21536	0.22318	0.23087	0.23801	0.24478	0.25162	0.25826
133	0.0032681	0.0017213	0.00047853	1e-05	1e-05	1e-05	1e-05	1e-05	1e-05	0.00056957	0.0022086	0.00442	0.0069668	0.0098463	0.012994	0.016817	0.021086	0.026196	0.031334	0.037002	0.043372	0.050529	0.05845	0.0671	0.076592	0.086918	0.097578	0.10896	0.12018	0.13226	0.1446	0.15705	0.16968	0.18215	0.19453	0.20658	0.21835	0.23012	0.24159	0.2535	0.26504	0.27672	0.28819	0.29921	0.31041	0.32158	0.33234	0.34295	0.35309
134	1e-05	1e-05	1e-05	1e-05	1e-05	1e-05	0.0017935	0.0061182	0.011604	0.017896	0.02486	0.032533	0.040699	0.049723	0.059511	0.070222	0.081727	0.094422	0.1074	0.12067	0.13449	0.14923	0.16458	0.18081	0.19779	0.21536	0.23342	0.25209	0.27076	0.29034	0.31053	0.33093	0.35179	0.37282	0.39397	0.41509	0.43642	0.45818	NaN	NaN	NaN	NaN	NaN	NaN	NaN	NaN	NaN	NaN	NaN
135	0.00033128	1e-05	1e-05	1e-05	1e-05	1e-05	0.0013796	0.0056481	0.011584	0.018858	0.027794	0.038344	0.050203	0.063392	0.077303	0.092527	0.1086	0.12544	0.14239	0.15966	0.17744	0.19506	0.21254	0.22955	0.24645	0.26333	0.27959	0.29588	0.31163	0.32784	0.34437	0.36114	NaN	NaN	NaN	NaN	NaN	NaN	NaN	NaN	NaN	NaN	NaN	NaN	NaN	NaN	NaN	NaN	NaN
136	1e-05	1e-05	1e-05	1e-05	1e-05	1e-05	0.00054521	0.0018229	0.0029599	0.0045202	0.0058692	0.0070183	0.0076987	0.0081062	0.0082142	0.0080883	0.0078884	0.0079125	0.0075043	0.0070106	0.0063951	0.0059569	0.0057906	0.0059554	0.006749	0.0076812	0.0085989	0.0099112	0.011059	0.012685	0.014593	0.016761	0.019324	0.021696	0.024107	0.026472	0.028986	0.03183	0.03459	0.038122	0.041638	0.045224	0.048738	0.052339	0.056423	0.060624	0.064887	0.069368	0.073678
137	0.015115	0.0087781	0.0030429	1e-05	1e-05	1e-05	1e-05	1e-05	1e-05	0.001535	0.0084542	0.016937	0.027002	0.038398	0.050357	0.06371	0.078297	0.093658	0.1094	0.12581	0.14234	0.15913	0.17636	0.19313	0.20991	0.22708	0.2437	0.26006	0.2758	0.2915	0.30655	0.32114	0.33542	0.34931	0.36356	0.3778	0.39201	0.40662	0.42148	NaN	NaN	NaN	NaN	NaN	NaN	NaN	NaN	NaN	NaN
138	1e-05	1e-05	1e-05	1e-05	1e-05	1e-05	0.00078785	0.0029906	0.0055749	0.009024	0.012895	0.017649	0.022892	0.028852	0.035231	0.042262	0.049517	0.057193	0.065148	0.073749	0.082648	0.091946	0.10153	0.11155	0.12181	0.1328	0.14416	0.15612	0.16815	0.18083	0.19371	0.20706	0.22091	0.23514	0.24956	0.26436	0.27905	0.29389	0.3089	0.32483	0.34102	0.35798	0.37518	0.39266	NaN	NaN	NaN	NaN	NaN
139	1e-05	1e-05	1e-05	1e-05	1e-05	1e-05	0.0003522	0.0017668	0.0036783	0.0065744	0.0097625	0.013471	0.017553	0.022278	0.027328	0.032941	0.039292	0.046207	0.053671	0.061599	0.069746	0.078373	0.087461	0.096771	0.10625	0.11594	0.12535	0.13461	0.14337	0.1521	0.16054	0.16871	0.17695	0.18486	0.19258	0.20016	0.20735	0.21456	0.22141	0.22855	0.23544	0.24249	0.2494	0.25575	0.26203	0.26805	0.27373	0.27941	0.28481
140	1e-05	1e-05	1e-05	1e-05	1e-05	1e-05	0.0010067	0.0030049	0.0051329	0.0082093	0.01132	0.014937	0.018679	0.023188	0.027988	0.033351	0.039449	0.04617	0.053564	0.061636	0.069885	0.078812	0.087869	0.097381	0.10701	0.11721	0.12742	0.1381	0.14851	0.15924	0.17006	0.18101	0.19242	0.20413	0.21586	0.22786	0.23955	0.25106	0.262	0.27325	0.284	0.29479	0.30543	0.31534	0.32495	0.33461	0.344	0.35332	0.36289
141	1e-05	1e-05	1e-05	1e-05	1e-05	1e-05	0.0020125	0.0057164	0.0091078	0.013163	0.0163	0.019253	0.021822	0.024373	0.027548	0.031127	0.034977	0.039073	0.043327	0.047939	0.052161	0.0568	0.061526	0.066628	0.072096	0.077578	0.082744	0.087888	0.092695	0.097816	0.10298	0.10841	0.11411	0.11982	0.12548	0.13122	0.13659	0.14188	0.14708	0.1525	0.15764	0.1628	0.16793	0.17274	0.17768	0.18277	0.18759	0.1928	0.19807
142	1e-05	1e-05	1e-05	1e-05	1e-05	1e-05	0.0027403	0.0081792	0.014105	0.019724	0.025422	0.031325	0.037126	0.042717	0.048829	0.056093	0.063838	0.0717	0.079909	0.088233	0.096738	0.10533	0.11423	0.12336	0.13299	0.1429	0.15274	0.1628	0.17295	0.18337	0.19381	0.20457	0.21595	0.22751	0.23944	0.25147	0.26349	0.27557	0.28778	0.30047	0.31328	0.32661	0.34043	0.35464	0.36999	0.38619	NaN	NaN	NaN
143	0.0045539	0.0024923	0.00071696	1e-05	1e-05	1e-05	1e-05	1e-05	0.0018779	0.0049795	0.0089205	0.01371	0.019229	0.025417	0.032256	0.039938	0.048214	0.057375	0.067115	0.077401	0.088211	0.099627	0.1119	0.12479	0.13876	0.15396	0.17054	0.18926	0.20976	0.23311	NaN	NaN	NaN	NaN	NaN	NaN	NaN	NaN	NaN	NaN	NaN	NaN	NaN	NaN	NaN	NaN	NaN	NaN	NaN
144	1e-05	1e-05	1e-05	1e-05	1e-05	1e-05	0.0040939	0.01171	0.019432	0.026132	0.032504	0.038545	0.044338	0.049462	0.055155	0.062122	0.069195	0.076084	0.083489	0.0911	0.099045	0.10704	0.11547	0.12394	0.13286	0.14202	0.15094	0.16032	0.16947	0.17851	0.18724	0.19588	0.20468	0.21325	0.22183	0.2303	0.2382	0.2458	0.25275	0.2599	0.2669	0.27386	0.28066	0.28708	0.29372	0.30006	0.30613	0.31245	0.31864
145	0.010319	0.0067548	0.0035804	0.0010431	1e-05	1e-05	1e-05	1e-05	1e-05	1e-05	0.0016455	0.0055146	0.010392	0.016188	0.022501	0.030023	0.038621	0.048182	0.058241	0.069244	0.080882	0.093371	0.10662	0.12072	0.13602	0.15299	0.17154	0.19241	0.21545	NaN	NaN	NaN	NaN	NaN	NaN	NaN	NaN	NaN	NaN	NaN	NaN	NaN	NaN	NaN	NaN	NaN	NaN	NaN	NaN
146	1e-05	1e-05	1e-05	1e-05	1e-05	1e-05	0.0021627	0.0072472	0.014116	0.023115	0.034142	0.047178	0.061665	0.078627	0.096729	0.11706	NaN	NaN	NaN	NaN	NaN	NaN	NaN	NaN	NaN	NaN	NaN	NaN	NaN	NaN	NaN	NaN	NaN	NaN	NaN	NaN	NaN	NaN	NaN	NaN	NaN	NaN	NaN	NaN	NaN	NaN	NaN	NaN	NaN
147	1e-05	1e-05	1e-05	1e-05	1e-05	1e-05	0.00015655	0.0023733	0.0063108	0.012181	0.019089	0.028097	0.039038	0.052415	0.067013	0.083462	NaN	NaN	NaN	NaN	NaN	NaN	NaN	NaN	NaN	NaN	NaN	NaN	NaN	NaN	NaN	NaN	NaN	NaN	NaN	NaN	NaN	NaN	NaN	NaN	NaN	NaN	NaN	NaN	NaN	NaN	NaN	NaN	NaN
148	0.0039378	0.0017945	1e-05	1e-05	1e-05	1e-05	1e-05	1e-05	0.00015667	0.0027828	0.0060942	0.010122	0.014569	0.019444	0.024552	0.030517	0.037137	0.044192	0.051291	0.058586	0.066286	0.074484	0.082538	0.090753	0.099687	0.10867	0.11739	0.12607	0.13457	0.14346	0.15214	0.16047	0.16906	0.17821	0.18749	0.19603	0.20465	0.21349	0.22194	0.23072	0.23918	0.24778	0.25673	0.26455	0.27217	0.27943	0.28692	0.29411	0.30099
149	0.015424	0.010612	0.006681	0.0036298	0.00085208	1e-05	1e-05	1e-05	1e-05	1e-05	1e-05	0.0018841	0.0049673	0.0081676	0.011316	0.015349	0.020069	0.02512	0.030579	0.036675	0.043439	0.050887	0.058253	0.066072	0.074559	0.083553	0.092389	0.10153	0.1105	0.11998	0.12929	0.13831	0.14757	0.15724	0.16701	0.17657	0.18628	0.19614	0.20561	0.21557	0.22525	0.23517	0.2451	0.25434	0.26343	0.27217	0.28081	0.28905	0.29716
150	0.004539	0.0024461	0.00068902	1e-05	1e-05	1e-05	1e-05	1e-05	1e-05	0.00074191	0.0029599	0.0060388	0.0095123	0.013723	0.018406	0.023669	0.029444	0.035826	0.042343	0.049362	0.057212	0.06562	0.074498	0.083703	0.093241	0.10314	0.11339	0.12407	0.13448	0.14542	0.15634	0.16707	0.17775	0.18827	0.19895	0.20946	0.21969	0.22964	0.23907	0.24884	0.25839	0.26787	0.27713	0.28614	0.2954	0.30442	0.31349	0.32283	0.33241
151	1e-05	1e-05	1e-05	1e-05	1e-05	1e-05	0.00066485	0.0023738	0.0046047	0.0071083	0.010155	0.013947	0.018133	0.022671	0.027286	0.032447	0.038002	0.044016	0.050394	0.057204	0.064458	0.072167	0.080312	0.088759	0.097581	0.10686	0.1164	0.12623	0.13595	0.14608	0.15629	0.16654	0.17685	0.18715	0.19751	0.20792	0.2184	0.22886	0.23912	0.24988	0.26045	0.2712	0.28194	0.29246	0.30295	0.31322	0.32309	0.33264	0.34185
152	1e-05	1e-05	1e-05	1e-05	1e-05	1e-05	0.0010961	0.0041865	0.0079581	0.012681	0.018219	0.024669	0.03188	0.039721	0.047994	0.057036	0.066741	0.077123	0.087921	0.099521	0.11156	0.12419	0.13753	0.15128	0.16539	0.17998	0.19487	0.21007	0.225	0.2403	0.25539	0.27054	0.28581	0.301	0.31616	0.33154	0.34686	0.36198	0.37682	0.39211	0.40723	0.42275	0.43811	0.45309	0.46778	0.48214	0.49583	0.50921	0.52222
153	0.0067471	0.0041562	0.0019696	1.2815e-05	1e-05	1e-05	1e-05	1e-05	1e-05	1e-05	0.0023491	0.0056418	0.0095784	0.014202	0.019445	0.025515	0.032646	0.040536	0.048747	0.058069	0.068112	0.079157	0.09125	NaN	NaN	NaN	NaN	NaN	NaN	NaN	NaN	NaN	NaN	NaN	NaN	NaN	NaN	NaN	NaN	NaN	NaN	NaN	NaN	NaN	NaN	NaN	NaN	NaN	NaN
154	0.01617	0.011168	0.006865	0.0029589	1e-05	1e-05	1e-05	1e-05	1e-05	1e-05	3.6737e-05	0.0038151	0.00849	0.014126	0.020481	0.027776	0.036121	0.045268	0.054869	0.065352	0.076751	0.089	0.10165	0.11462	0.12771	0.1414	0.15499	0.16853	0.18179	0.19542	0.20883	0.22166	0.23443	0.24706	0.25956	0.2722	0.28438	0.29632	0.30806	0.32004	0.33173	0.34352	0.35535	0.36665	0.37795	0.38888	0.39917	0.4094	0.41944
155	0.026936	0.018932	0.012132	0.005934	0.00083547	1e-05	1e-05	1e-05	1e-05	1e-05	1e-05	0.0033124	0.0082243	0.01327	0.018544	0.024382	0.030854	0.03771	0.044962	0.052644	0.060309	0.068852	0.078119	0.087864	0.09828	0.1097	0.12149	0.13372	0.14581	0.15876	0.17215	0.1862	0.20056	0.21534	0.23077	0.24727	0.26464	0.28358	0.30348	NaN	NaN	NaN	NaN	NaN	NaN	NaN	NaN	NaN	NaN
156	0.01359	0.00895	0.0051379	0.0018423	1e-05	1e-05	1e-05	1e-05	1e-05	1e-05	0.0013503	0.0051736	0.0094994	0.014123	0.018922	0.024873	0.031285	0.038115	0.045254	0.052952	0.060944	0.069433	0.078442	0.088408	0.099136	0.11106	0.1238	0.13761	0.15228	0.16893	0.18713	0.20712	0.2295	0.25391	NaN	NaN	NaN	NaN	NaN	NaN	NaN	NaN	NaN	NaN	NaN	NaN	NaN	NaN	NaN
157	0.01982	0.013528	0.0083807	0.0036425	1e-05	1e-05	1e-05	1e-05	1e-05	1e-05	0.00053341	0.004825	0.0098786	0.015112	0.020929	0.028043	0.035743	0.043589	0.051907	0.06135	0.071193	0.081714	0.092967	0.10502	0.11824	0.13238	0.14665	0.16196	0.17794	0.19494	0.21237	0.2306	0.2496	0.26948	0.29023	0.31168	0.3344	0.35884	NaN	NaN	NaN	NaN	NaN	NaN	NaN	NaN	NaN	NaN	NaN
158	0.018696	0.01355	0.0088782	0.0045907	0.00098589	1e-05	1e-05	1e-05	1e-05	1e-05	1e-05	0.0014699	0.0042599	0.007475	0.010723	0.014218	0.017885	0.021933	0.025503	0.029077	0.032777	0.036821	0.040996	0.045202	0.04934	0.053739	0.058004	0.062375	0.066323	0.070691	0.075124	0.079489	0.083833	0.088022	0.092206	0.096566	0.10086	0.1053	0.10933	0.11382	0.11808	0.12231	0.12638	0.13013	0.13397	0.13782	0.14138	0.14496	0.14829
159	0.0093426	0.0056184	0.0027129	1e-05	1e-05	1e-05	1e-05	1e-05	1e-05	0.00011184	0.0030623	0.0066112	0.010499	0.014274	0.018411	0.023271	0.028193	0.033181	0.038204	0.043659	0.049113	0.054654	0.060627	0.066859	0.073571	0.080456	0.086929	0.093769	0.10058	0.10779	0.11484	0.12198	0.12934	0.13678	0.14437	0.1519	0.15978	0.16829	0.17648	0.18528	0.1943	0.20349	0.21263	0.22177	0.23083	0.23947	0.24772	0.25588	0.26338
160	1e-05	1e-05	1e-05	1e-05	1e-05	1e-05	0.00058576	0.0027536	0.0053733	0.0084392	0.011779	0.015625	0.020115	0.0258	0.032663	0.04094	0.050616	0.061029	0.071593	0.083552	0.096749	0.11103	0.12613	0.14146	0.15716	0.17279	0.1883	0.20385	0.21938	0.23543	0.25068	0.26536	0.27972	0.29349	0.30755	0.32146	0.33546	0.34891	0.3616	0.37437	0.38702	0.40016	0.41296	0.4254	0.43809	0.45011	0.46154	0.47267	0.48379
161	0.00031654	1e-05	1e-05	1e-05	1e-05	1e-05	1e-05	0.00053962	0.0027092	0.0058722	0.0095386	0.01387	0.01872	0.024733	0.031368	0.038859	0.047322	0.056751	0.066754	0.077418	0.08871	0.10085	0.11382	0.12756	0.14174	0.15668	0.17201	0.18752	0.20269	0.2182	0.23389	0.24934	0.26484	0.28017	0.29512	0.30983	0.32404	0.33798	0.35117	0.36473	0.37802	0.39121	0.40401	0.41595	0.42764	0.43911	0.45003	0.46092	0.47151
162	0.0616	0.042171	0.024964	0.0091275	1e-05	1e-05	1e-05	1e-05	1e-05	NaN	NaN	NaN	NaN	NaN	NaN	NaN	NaN	NaN	NaN	NaN	NaN	NaN	NaN	NaN	NaN	NaN	NaN	NaN	NaN	NaN	NaN	NaN	NaN	NaN	NaN	NaN	NaN	NaN	NaN	NaN	NaN	NaN	NaN	NaN	NaN	NaN	NaN	NaN	NaN
163	1e-05	1e-05	1e-05	1e-05	1e-05	1e-05	0.0010179	0.0038763	0.0070143	0.010709	0.014409	0.018736	0.023622	0.028829	0.034481	0.041179	0.049095	0.057814	0.067102	0.077351	0.088441	0.10119	0.115	0.12926	0.14482	0.16147	0.17909	0.1973	0.21574	0.23498	0.25485	0.27511	0.29582	0.31667	0.33835	0.36003	0.38165	0.40255	0.42351	0.44582	0.46887	0.49248	NaN	NaN	NaN	NaN	NaN	NaN	NaN
164	0.050563	0.0355	0.021771	0.0089126	1e-05	1e-05	1e-05	1e-05	1e-05	1e-05	0.0014562	0.011728	0.023115	0.03536	0.049244	0.063939	0.079215	0.095764	0.11203	0.12771	0.14257	0.15782	0.17296	0.18826	0.20382	0.21887	0.23338	0.24739	0.26018	0.27304	0.28646	0.30003	0.31327	0.32636	0.33916	0.35178	0.36412	0.37634	0.38822	0.40063	0.41233	0.42367	0.4341	0.44415	0.4538	0.46324	0.47194	0.48037	0.48851
165	0.013164	0.0087145	0.004989	0.0017324	1e-05	1e-05	1e-05	1e-05	1e-05	0.0011656	0.0043556	0.0087496	0.013748	0.019113	0.024819	0.031142	0.037717	0.044678	0.051898	0.059804	0.067994	0.07662	0.085633	0.095241	0.10558	0.11672	0.12847	0.14118	0.15422	0.16837	0.18316	0.19895	0.21608	0.23446	0.25416	0.2754	0.29821	0.32271	NaN	NaN	NaN	NaN	NaN	NaN	NaN	NaN	NaN	NaN	NaN
166	0.00064436	1e-05	1e-05	1e-05	1e-05	1e-05	1e-05	0.00027411	0.0016108	0.0031521	0.005071	0.0076275	0.010314	0.013295	0.016584	0.020289	0.024188	0.028256	0.032056	0.036252	0.040556	0.045002	0.049712	0.054444	0.059185	0.063904	0.068399	0.072926	0.077104	0.081774	0.08635	0.090995	0.095658	0.10014	0.10472	0.1093	0.11391	0.11852	0.1231	0.12825	0.13311	0.13782	0.14247	0.1469	0.15144	0.15568	0.15987	0.1641	0.16852
167	0.00059397	1e-05	1e-05	1e-05	1e-05	1e-05	1e-05	0.0013502	0.0041074	0.0075907	0.011724	0.016772	0.022457	0.028857	0.035421	0.043041	0.05098	0.059689	0.068972	0.078976	0.089825	0.10131	0.11334	0.12607	0.13955	0.15393	0.16874	0.1843	0.1999	0.21591	0.23219	0.2485	0.26537	0.28243	0.29972	0.31752	0.33596	0.35476	0.37415	NaN	NaN	NaN	NaN	NaN	NaN	NaN	NaN	NaN	NaN
168	1e-05	1e-05	1e-05	1e-05	1e-05	1e-05	0.0011217	0.0037345	0.0069451	0.011118	0.015956	0.021822	0.028444	0.035688	0.043456	0.052228	0.061772	0.072213	0.083619	0.096103	0.10967	0.12434	0.13993	0.15649	0.17403	0.19268	0.212	0.23224	0.25262	0.27347	0.29458	0.31558	0.33662	0.35731	0.37738	0.39704	0.41615	0.43435	0.45157	0.46856	0.48478	0.49997	0.51423	0.52734	0.53988	0.55181	0.56285	0.57301	0.58231
169	1e-05	1e-05	1e-05	1e-05	1e-05	1e-05	0.0055287	0.015129	0.023566	0.030124	0.034277	0.037124	0.04038	0.044185	0.049325	0.056307	0.063988	0.072676	0.081557	0.090254	0.099566	0.10947	0.1193	0.12915	0.13978	0.15083	0.16171	0.1728	0.18385	0.19578	0.20845	0.22116	0.23414	0.24764	0.26126	0.27504	0.28868	0.3023	0.31621	0.33017	0.34356	0.35681	0.37003	0.38336	0.39633	0.40904	0.42114	0.43346	0.44579
170	0.30538	0.24368	0.18771	0.13806	0.094944	0.059977	0.029675	0.0043747	1e-05	1e-05	1e-05	1e-05	1e-05	1e-05	0.004076	0.012433	0.021472	0.030754	0.041163	0.051935	0.062843	0.074542	0.084831	0.097996	0.11036	0.12384	0.13775	0.15	0.16377	0.17781	0.19014	0.20408	0.2169	0.22995	0.24158	0.25426	NaN	NaN	NaN	NaN	NaN	NaN	NaN	NaN	NaN	NaN	NaN	NaN	NaN
171	0.042069	0.037955	0.034797	0.032271	0.032216	0.030438	0.022604	0.012935	0.0043477	0.00092302	1e-05	1e-05	1e-05	1e-05	1e-05	0.0011243	0.0084872	0.020765	0.03322	0.046125	0.057674	0.070427	0.083983	0.097804	0.1137	0.13091	0.14811	0.1649	0.18044	0.19636	0.2129	0.22832	0.24411	0.25997	0.27692	0.29301	0.30937	NaN	NaN	NaN	NaN	NaN	NaN	NaN	NaN	NaN	NaN	NaN	NaN
172	0.00020603	1e-05	1e-05	1e-05	1e-05	1e-05	1e-05	0.0012864	0.0040055	0.0065845	0.0089861	0.013297	0.018524	0.02396	0.029403	0.03588	0.041223	0.04813	0.056012	0.063735	0.072288	0.082429	0.093721	0.10521	0.11917	0.13524	0.15127	0.17029	0.18654	0.20254	0.2186	0.23572	0.25243	0.26808	0.28369	0.29687	0.30796	0.31842	0.32637	0.33593	0.34409	0.35253	0.35868	0.36475	0.36987	0.37502	0.38045	0.38593	0.39243
173	1e-05	1e-05	1e-05	1e-05	1e-05	1e-05	0.0041566	0.012273	0.020458	0.027872	0.034955	0.041845	0.049104	0.056578	0.064033	0.072187	0.079797	0.08731	0.094975	0.10226	0.11014	0.1179	0.12564	0.13329	0.14128	0.14942	0.15692	0.16525	0.17377	0.18192	0.19011	0.19838	0.2066	0.21483	0.22291	0.23077	0.23823	0.24612	0.25395	0.2612	0.26875	0.27659	0.28395	0.29182	0.29961	0.30792	0.3161	0.32477	0.3337
174	0.20735	0.16075	0.11904	0.083122	0.053178	0.028783	0.0074678	1e-05	1e-05	1e-05	1e-05	1e-05	1e-05	0.0062572	0.017962	0.029668	0.042868	0.056893	0.072249	0.088288	0.10466	0.12138	0.13718	NaN	NaN	NaN	NaN	NaN	NaN	NaN	NaN	NaN	NaN	NaN	NaN	NaN	NaN	NaN	NaN	NaN	NaN	NaN	NaN	NaN	NaN	NaN	NaN	NaN	NaN
175	0.030811	0.025674	0.021374	0.017352	0.013292	0.0099259	0.0068736	0.0041041	0.0020762	0.0002002	1e-05	1e-05	1e-05	1e-05	1e-05	1e-05	0.00044615	0.0013298	0.0026441	0.0040124	0.0057609	0.0076397	0.0099571	0.012687	0.015637	0.018235	0.021023	0.024424	0.027926	0.031364	0.034703	0.038302	0.04185	0.045218	0.048296	0.051488	0.05513	0.058468	0.061731	0.065081	0.068604	0.072166	0.07545	0.078799	0.082318	0.085987	0.089624	0.093324	0.097472
176	0.028099	0.023153	0.018877	0.015066	0.011171	0.007662	0.0046441	0.0020028	0.0001137	1e-05	1e-05	1e-05	1e-05	1e-05	1e-05	0.0018921	0.0042109	0.0067896	0.0099909	0.01336	0.017249	0.021358	0.025672	0.030687	0.036019	0.040997	0.04615	0.051741	0.057761	0.063739	0.069653	0.075945	0.082463	0.089043	0.095123	0.10132	0.10807	0.1147	0.1213	0.12761	0.13409	0.14071	0.1469	0.15272	0.15851	0.16444	0.17038	0.17619	0.18209
177	0.058812	0.051239	0.044937	0.039836	0.037718	0.033999	0.024783	0.014156	0.0048099	0.00075434	1e-05	1e-05	1e-05	1e-05	1e-05	1e-05	0.0047435	0.015174	0.025595	0.036121	0.045108	0.055762	0.067359	0.079079	0.093474	0.11003	0.1272	0.14458	0.15972	0.17535	0.19146	0.20894	0.2283	0.24887	0.27238	NaN	NaN	NaN	NaN	NaN	NaN	NaN	NaN	NaN	NaN	NaN	NaN	NaN	NaN
178	0.0155	0.012526	0.010323	0.0085595	0.0068089	0.0052072	0.0037932	0.0026298	0.0019273	0.0010803	3.3504e-05	1e-05	0.0001261	1e-05	1e-05	1e-05	1e-05	1e-05	0.0014067	0.0026015	0.0044621	0.0072821	0.011439	0.016211	0.023523	0.032618	0.041835	0.05327	0.062501	0.072349	0.083516	0.095947	0.10976	0.12359	0.13843	0.15206	0.16602	0.18138	0.1966	0.215	0.23374	0.25346	0.2731	0.2931	0.31387	0.33506	0.35745	0.38026	NaN
179	0.030313	0.024559	0.019552	0.015078	0.01084	0.0074317	0.0042665	0.0015018	1e-05	1e-05	1e-05	1e-05	1e-05	1e-05	0.00045558	0.0020085	0.0033543	0.0051442	0.0073397	0.0095494	0.01178	0.013934	0.016568	0.019644	0.022738	0.025315	0.027972	0.030852	0.033725	0.036329	0.038915	0.041859	0.044831	0.04738	0.049633	0.052076	0.05515	0.058109	0.061274	0.064323	0.067431	0.070332	0.072836	0.075104	0.077524	0.079895	0.082063	0.083809	0.085563
180	0.011937	0.0091013	0.0065766	0.0043224	0.0021147	0.00067599	1e-05	1e-05	1e-05	1e-05	1e-05	1e-05	0.00077228	0.0030181	0.0058354	0.0094472	0.013032	0.017623	0.023358	0.029694	0.036869	0.044722	0.053782	0.064124	0.075104	0.086376	0.098428	0.11141	0.12449	0.13762	0.15096	0.16462	0.17839	0.19149	0.20385	0.21609	0.22852	0.24038	0.25193	0.26335	0.2743	0.28442	0.29389	0.30274	0.31129	0.31954	0.32727	0.33437	0.34112
181	0.012256	0.014676	0.016879	0.019712	0.023327	0.02538	0.02192	0.016221	0.010368	0.0069187	0.0038993	0.0012627	1e-05	1e-05	1e-05	1e-05	1e-05	1e-05	0.0013352	0.0050576	0.0077545	0.0105	0.012855	0.015406	0.018094	0.020225	0.022118	0.022792	0.023598	0.024601	0.025404	0.025245	0.024711	0.02403	0.02319	0.021779	0.020857	0.019891	0.018875	0.017282	0.015252	0.013139	0.012512	0.012138	0.012072	0.011992	0.012314	0.012442	0.012632
182	1e-05	1e-05	1e-05	1e-05	1e-05	1e-05	0.0082996	0.025654	0.042425	0.05924	0.076354	0.094105	0.11363	0.13404	0.15422	0.17596	0.19729	0.2186	0.24033	0.26194	0.28436	0.3073	0.32913	0.34943	0.36971	0.38937	0.4078	0.42598	0.44378	0.46016	0.47659	0.49177	0.5059	0.52011	0.53447	0.54817	0.56188	0.57565	0.58967	0.60241	0.61545	0.62807	0.64071	0.65262	0.66455	0.67573	0.68586	0.69504	0.70331
183	0.0040864	0.00165	1e-05	1e-05	1e-05	1e-05	1e-05	1e-05	0.00029733	0.0029434	0.0066819	0.011487	0.017328	0.023852	0.03134	0.039976	0.049218	0.059451	0.071213	0.083932	0.098411	0.11456	0.13297	0.15427	0.17843	NaN	NaN	NaN	NaN	NaN	NaN	NaN	NaN	NaN	NaN	NaN	NaN	NaN	NaN	NaN	NaN	NaN	NaN	NaN	NaN	NaN	NaN	NaN	NaN
184	0.025945	0.01859	0.013281	0.0087776	0.00065929	1e-05	1e-05	1e-05	1e-05	1e-05	1e-05	0.0009139	0.0038344	0.0058788	0.0080107	0.013326	0.017142	0.020608	0.024575	0.028856	0.03373	0.040477	0.047319	0.055011	0.063067	0.070083	0.076874	0.084661	0.093573	0.10278	0.11179	0.1219	0.13173	0.14188	0.15125	0.1607	0.17154	0.18142	0.19034	0.19676	0.20186	0.20857	0.21274	0.21616	0.21914	0.22173	0.22395	0.22493	0.22592
185	1e-05	1e-05	1e-05	1e-05	1e-05	1e-05	0.0031236	0.010071	0.017192	0.024635	0.033168	0.042211	0.051927	0.062506	0.073344	0.085129	0.097087	0.10941	0.12201	0.13516	0.14896	0.16269	0.17609	0.18977	0.20393	0.21773	0.23108	0.24465	0.25793	0.27106	0.28412	0.29716	0.31044	0.32394	0.33732	0.35046	0.36358	0.37702	0.39068	0.40389	0.41682	0.4292	0.44105	0.45223	0.46331	0.47383	0.48371	0.49328	0.50226
186	0.029455	0.023354	0.018131	0.013659	0.0094684	0.0060312	0.0029762	0.0002815	1e-05	1e-05	1e-05	1e-05	1e-05	1e-05	0.0014281	0.003521	0.0058408	0.0085379	0.011771	0.014943	0.018432	0.022039	0.025753	0.029681	0.03369	0.037273	0.040981	0.04451	0.048144	0.051614	0.055267	0.059089	0.062552	0.065979	0.069536	0.073129	0.077144	0.081158	0.085438	0.089527	0.093668	0.097693	0.10134	0.10517	0.1091	0.11276	0.11617	0.11942	0.12265
187	1e-05	1e-05	1e-05	1e-05	1e-05	1e-05	0.0020218	0.0067076	0.012418	0.018796	0.02638	0.035296	0.04529	0.05612	0.067956	0.080942	0.094921	0.10978	0.12582	0.14257	0.16048	0.17923	0.19867	0.21991	0.24303	0.26748	NaN	NaN	NaN	NaN	NaN	NaN	NaN	NaN	NaN	NaN	NaN	NaN	NaN	NaN	NaN	NaN	NaN	NaN	NaN	NaN	NaN	NaN	NaN
188	1e-05	1e-05	1e-05	1e-05	1e-05	1e-05	0.00078343	0.0020513	0.0031861	0.0039834	0.004891	0.0057854	0.0068687	0.0081222	0.0095006	0.011281	0.013439	0.015723	0.018298	0.02103	0.024132	0.027265	0.030374	0.03371	0.037285	0.040552	0.04397	0.04734	0.050789	0.054255	0.057565	0.060819	0.064099	0.067441	0.070815	0.073869	0.077365	0.080755	0.084373	0.087914	0.091333	0.094944	0.098624	0.10222	0.10593	0.10952	0.11332	0.11697	0.12064
189	1e-05	1e-05	1e-05	1e-05	1e-05	1e-05	0.0018711	0.0053627	0.0085764	0.011	0.013656	0.01601	0.018403	0.021044	0.023716	0.026936	0.030279	0.033674	0.037207	0.040809	0.044787	0.048649	0.052448	0.056369	0.060478	0.064061	0.067712	0.071371	0.074822	0.078104	0.081125	0.083981	0.086874	0.08964	0.092347	0.094545	0.097007	0.099268	0.10165	0.10403	0.10631	0.10867	0.11093	0.11293	0.11507	0.11713	0.11945	0.12163	0.12379
190	1e-05	1e-05	1e-05	1e-05	1e-05	1e-05	0.00058355	0.0021025	0.0037697	0.0050964	0.0070109	0.0091635	0.011693	0.014347	0.016759	0.0196	0.022581	0.025485	0.028541	0.031742	0.035399	0.039132	0.042594	0.046068	0.049779	0.053028	0.056528	0.059972	0.063309	0.066353	0.069066	0.071702	0.074254	0.076915	0.079684	0.081895	0.0845	0.086891	0.089574	0.092328	0.09519	0.098279	0.10117	0.104	0.10713	0.10999	0.1132	0.11641	0.11952
191	0.012546	0.0063714	0.00083749	1e-05	1e-05	1e-05	1e-05	1e-05	1e-05	0.0044062	0.011394	0.020094	0.030084	0.040791	0.052223	0.064398	0.07669	0.089212	0.10245	0.11532	0.12907	0.14324	0.15713	0.17122	0.18554	0.19937	0.21301	0.22649	0.24024	0.25362	0.26676	0.27968	0.29189	0.30406	0.316	0.32777	0.33931	0.35022	0.36111	0.37139	0.38106	0.39075	0.39967	0.40832	0.41647	0.42383	0.43028	0.43685	0.44314
192	0.012507	0.0094962	0.0069068	0.0047368	0.0025477	0.00080437	1e-05	1e-05	1e-05	1e-05	1e-05	1e-05	0.0004944	0.0017056	0.0032467	0.0053738	0.0077284	0.010363	0.013321	0.016392	0.01997	0.02369	0.027607	0.032056	0.036833	0.041428	0.046154	0.050897	0.055606	0.060353	0.065118	0.07022	0.075442	0.080727	0.086194	0.09156	0.097416	0.10328	0.10963	0.11612	0.12267	0.12941	0.13574	0.14216	0.14871	0.15502	0.16128	0.16732	0.17321
193	0.0095419	0.0046515	0.00023108	1e-05	1e-05	1e-05	1e-05	1e-05	1e-05	0.0042546	0.010669	0.018743	0.028288	0.039098	0.050764	0.063297	0.076941	0.091154	0.10678	0.12282	0.14011	0.15801	0.17608	0.19465	0.21343	0.2322	0.25099	0.26963	0.2885	0.30683	0.32468	0.34194	0.35838	0.37451	0.39015	0.40507	0.41936	0.43276	0.44541	0.45697	0.46765	0.47782	0.48707	0.49553	0.50288	0.50912	0.51439	0.51909	0.5235
194	0.0057733	0.0041239	0.002698	0.0016075	0.00030022	1e-05	1e-05	1e-05	1e-05	2.1526e-05	0.0010509	0.0025815	0.0046046	0.0067819	0.0093983	0.012422	0.015704	0.019128	0.022956	0.026807	0.031313	0.035878	0.040545	0.045697	0.051416	0.05704	0.063155	0.069441	0.075933	0.082703	0.089775	0.097194	0.10512	0.11352	0.12221	0.13081	0.13992	0.14921	0.15895	0.16898	0.1791	0.18949	0.19969	0.20979	0.21987	0.22994	0.2401	0.25025	0.26034
195	1e-05	1e-05	1e-05	1e-05	1e-05	1e-05	0.00084249	0.0027969	0.0051533	0.0075999	0.010561	0.013999	0.017399	0.020548	0.024045	0.027671	0.031265	0.034883	0.038748	0.042618	0.04684	0.050687	0.054656	0.059313	0.064591	0.069584	0.074722	0.080008	0.085208	0.090193	0.095104	0.10017	0.1056	0.11091	0.11599	0.12078	0.12584	0.13089	0.13626	0.14169	0.14728	0.15265	0.15771	0.16233	0.16689	0.17115	0.1751	0.17872	0.18207
196	0.012311	0.0069379	0.0030628	1e-05	1e-05	1e-05	1e-05	1e-05	1e-05	0.00025949	0.0034272	0.0078238	0.012699	0.016963	0.021489	0.025933	0.030336	0.034668	0.038909	0.043427	0.048017	0.052618	0.057471	0.062892	0.068962	0.074806	0.080671	0.086714	0.092652	0.098812	0.1046	0.11065	0.11668	0.12235	0.12766	0.13256	0.1377	0.14287	0.14823	0.15369	0.15888	0.16399	0.16875	0.17328	0.17778	0.18207	0.18612	0.18983	0.19344
197	0.00023849	1e-05	1e-05	1e-05	1e-05	1e-05	1e-05	0.0013457	0.0034418	0.0057776	0.0088341	0.01261	0.016795	0.021089	0.025611	0.030338	0.035339	0.040465	0.045819	0.051377	0.057238	0.063077	0.068889	0.07516	0.081881	0.088674	0.096025	0.10367	0.11151	0.11976	0.12822	0.13756	0.14746	0.15791	0.16891	0.18003	0.19158	0.20325	0.21551	0.22849	0.24211	0.25666	0.27175	0.28776	0.30529	0.32389	NaN	NaN	NaN
198	1e-05	1e-05	1e-05	1e-05	1e-05	1e-05	0.001153	0.0034873	0.005874	0.0078701	0.010262	0.012851	0.015728	0.01879	0.022412	0.026015	0.030026	0.034445	0.03909	0.043883	0.049211	0.054509	0.05985	0.065709	0.072112	0.078141	0.084766	0.091581	0.097859	0.10399	0.11024	0.11669	0.12329	0.12992	0.13649	0.14256	0.14887	0.15469	0.16028	0.16646	0.17287	0.17901	0.18512	0.19117	0.19728	0.20325	0.20947	0.21577	0.22219
199	1e-05	1e-05	1e-05	1e-05	1e-05	1e-05	0.0023339	0.0069138	0.011444	0.01548	0.020021	0.024577	0.029615	0.03509	0.041176	0.047344	0.054089	0.061174	0.068674	0.07657	0.084943	0.093161	0.10134	0.10972	0.11825	0.12624	0.13457	0.14276	0.15045	0.15775	0.16463	0.17163	0.17846	0.18515	0.19181	0.19815	0.20466	0.21079	0.2167	0.22302	0.2297	0.23644	0.24303	0.24981	0.25686	0.26363	0.27056	0.27764	0.28456
200	1e-05	1e-05	1e-05	1e-05	1e-05	1e-05	0.0017858	0.0054324	0.0092188	0.012986	0.017141	0.021317	0.025871	0.030676	0.035865	0.041144	0.047112	0.053781	0.060583	0.067561	0.074619	0.081731	0.088967	0.09654	0.10428	0.11149	0.1191	0.12674	0.13353	0.14012	0.14652	0.15345	0.16004	0.16652	0.17284	0.17884	0.18535	0.19151	0.19722	0.20344	0.20987	0.21608	0.22182	0.22777	0.23379	0.23953	0.24538	0.25109	0.25634
201	1e-05	1e-05	1e-05	1e-05	1e-05	1e-05	0.00073142	0.0026331	0.0052334	0.0082496	0.012021	0.016731	0.022164	0.027738	0.033892	0.040576	0.04797	0.055832	0.064395	0.073298	0.08282	0.092792	0.10302	0.11386	0.12549	0.13724	0.14952	0.16211	0.1751	0.18825	0.20154	0.21542	0.22953	0.24397	0.25849	0.27281	0.28743	0.30213	0.31713	0.33216	0.34736	0.36282	0.37807	0.39326	0.4085	0.42367	0.43877	0.45397	0.46902
202	1e-05	1e-05	1e-05	1e-05	1e-05	1e-05	0.0025847	0.0074648	0.012607	0.017679	0.022874	0.028193	0.033651	0.039089	0.044682	0.050752	0.057341	0.063979	0.070811	0.077125	0.083335	0.089494	0.095672	0.10217	0.10879	0.11498	0.12097	0.12667	0.13231	0.13781	0.1436	0.15002	0.15651	0.16292	0.16928	0.17552	0.18228	0.18926	0.19662	0.20439	0.21251	0.22068	0.2286	0.2366	0.24498	0.25344	0.26217	0.27083	0.27923
203	1e-05	1e-05	1e-05	1e-05	1e-05	1e-05	0.0010667	0.0033465	0.005802	0.0078672	0.010398	0.013127	0.016098	0.019221	0.023011	0.027089	0.031687	0.036518	0.04157	0.046858	0.052882	0.058992	0.065517	0.072783	0.080445	0.087909	0.095903	0.10411	0.11216	0.12016	0.12797	0.1356	0.14326	0.15068	0.15782	0.16448	0.17132	0.17783	0.18429	0.19093	0.19768	0.20443	0.21127	0.21796	0.22485	0.23159	0.23864	0.24542	0.25203
204	1e-05	1e-05	1e-05	1e-05	1e-05	1e-05	0.0043837	0.014987	0.028273	0.042963	0.060275	0.079664	0.10132	0.12509	0.15121	0.17965	NaN	NaN	NaN	NaN	NaN	NaN	NaN	NaN	NaN	NaN	NaN	NaN	NaN	NaN	NaN	NaN	NaN	NaN	NaN	NaN	NaN	NaN	NaN	NaN	NaN	NaN	NaN	NaN	NaN	NaN	NaN	NaN	NaN
205	0.0058204	0.0030814	0.00074279	1e-05	1e-05	1e-05	1e-05	1e-05	1e-05	0.0012121	0.0039922	0.0074882	0.011304	0.01528	0.019568	0.024338	0.029187	0.034025	0.039189	0.044331	0.0498	0.055398	0.06102	0.067168	0.073625	0.079789	0.086022	0.092328	0.098716	0.10499	0.11122	0.11769	0.1242	0.1308	0.13738	0.14384	0.15069	0.15762	0.16486	0.17217	0.17964	0.18712	0.19435	0.20125	0.20797	0.21435	0.22053	0.22643	0.2321
206	0.0063861	0.0043933	0.0028074	0.0014017	3.3678e-05	1e-05	1e-05	1e-05	1e-05	1e-05	1e-05	0.0016773	0.0037813	0.0060675	0.0087721	0.011829	0.015355	0.019012	0.022908	0.026922	0.031227	0.035435	0.039644	0.044242	0.049328	0.05423	0.059324	0.064193	0.068926	0.073425	0.077723	0.082193	0.086605	0.090836	0.094763	0.097935	0.10101	0.10361	0.10628	0.10892	0.11162	0.1143	0.11681	0.11937	0.12191	0.1243	0.12688	0.12952	0.13225
207	1e-05	1e-05	1e-05	1e-05	1e-05	1e-05	0.00078427	0.0022987	0.0042816	0.0061364	0.0082257	0.011022	0.014108	0.01716	0.020262	0.023768	0.027444	0.031146	0.035579	0.040026	0.044572	0.049435	0.053974	0.058791	0.064178	0.069678	0.075485	0.08117	0.086537	0.091409	0.096269	0.10168	0.10681	0.11187	0.11693	0.12136	0.12566	0.12946	0.13333	0.13747	0.14169	0.14583	0.14952	0.15328	0.15727	0.16095	0.165	0.16902	0.173
208	0.0024312	0.00098224	4.5647e-05	1e-05	1e-05	1e-05	1e-05	1e-05	1e-05	0.0010876	0.0027792	0.0051509	0.0079087	0.010528	0.013379	0.016391	0.019701	0.022886	0.026	0.028797	0.031696	0.034467	0.037047	0.03981	0.042865	0.045681	0.048772	0.051681	0.054542	0.057509	0.060346	0.063391	0.066384	0.069258	0.071939	0.074134	0.07634	0.078236	0.080249	0.082286	0.084295	0.08644	0.088432	0.090327	0.092331	0.094309	0.09658	0.098907	0.1011
209	0.0040015	0.0025686	0.0013078	0.00051261	1e-05	1e-05	1e-05	1e-05	1e-05	1e-05	0.00036798	0.0016748	0.003065	0.0048346	0.0067525	0.0090424	0.011632	0.014182	0.017189	0.02054	0.024592	0.028792	0.033114	0.038061	0.04333	0.048727	0.054496	0.060502	0.06662	0.072695	0.078694	0.084902	0.091173	0.097568	0.10393	0.11015	0.11628	0.12207	0.12785	0.13381	0.13958	0.14536	0.15081	0.1564	0.16186	0.16695	0.17185	0.17685	0.18173
210	1e-05	1e-05	1e-05	1e-05	1e-05	1e-05	0.00084206	0.0023348	0.003951	0.0052702	0.0067699	0.0087006	0.010656	0.012929	0.01542	0.017807	0.020877	0.024199	0.027902	0.031525	0.035541	0.039831	0.044366	0.049482	0.055019	0.060218	0.065779	0.071556	0.077418	0.083197	0.089026	0.095265	0.10157	0.10759	0.11344	0.11888	0.12443	0.1297	0.13482	0.13979	0.14468	0.14921	0.15345	0.15758	0.16174	0.1657	0.1697	0.17374	0.17791
211	0.011698	0.008005	0.0052002	0.0027626	0.00054226	1e-05	1e-05	1e-05	1e-05	1e-05	1e-05	0.0019291	0.0048802	0.0078998	0.011499	0.015294	0.019319	0.023376	0.027698	0.031972	0.036431	0.040835	0.045024	0.049633	0.054584	0.059182	0.063979	0.068704	0.073214	0.077522	0.081784	0.086404	0.090995	0.095444	0.099606	0.10323	0.1069	0.11017	0.11341	0.11668	0.12013	0.12362	0.12661	0.12955	0.13257	0.13551	0.1386	0.14161	0.14478
212	0.0036247	0.00089029	1e-05	1e-05	1e-05	1e-05	1e-05	1e-05	0.0017758	0.0049546	0.0093025	0.014716	0.021029	0.027425	0.03439	0.04211	0.05059	0.059052	0.067493	0.07633	0.085681	0.095213	0.10459	0.11423	0.12434	0.13381	0.14284	0.15096	0.15885	0.16654	0.17396	0.18096	0.18741	0.19387	0.19987	0.20524	0.21083	0.21633	0.22241	0.22846	0.23482	0.24088	0.24727	0.2533	0.25895	0.26454	0.27016	0.27541	0.28037
213	1e-05	1e-05	1e-05	1e-05	1e-05	1e-05	0.0010786	0.0038209	0.0069992	0.010859	0.015526	0.021436	0.028227	0.035421	0.043481	0.052362	0.061946	0.071571	0.081444	0.091792	0.10259	0.11366	0.12424	0.13553	0.14717	0.15824	0.16912	0.17952	0.19025	0.20064	0.21088	0.22085	0.23044	0.24034	0.24937	0.25767	0.26621	0.27447	0.28319	0.29158	0.30003	0.30804	0.31623	0.32404	0.33132	0.3386	0.34636	0.35383	0.36117
214	0.0043236	0.0021259	0.00043995	1e-05	1e-05	1e-05	1e-05	1e-05	1e-05	0.00042759	0.0019231	0.0043413	0.0068947	0.0095765	0.012197	0.015065	0.018222	0.021418	0.025003	0.02896	0.033446	0.037883	0.042122	0.046996	0.052142	0.057338	0.062636	0.067851	0.073116	0.078195	0.082923	0.087925	0.093028	0.098133	0.10295	0.10749	0.11197	0.11646	0.12122	0.12613	0.1311	0.13625	0.14117	0.14623	0.15144	0.15667	0.16208	0.1677	0.1732
215	0.0011639	0.00016069	1e-05	1e-05	1e-05	1e-05	1e-05	1e-05	0.00082563	0.0016399	0.0028541	0.0047311	0.0067656	0.0086569	0.010721	0.012914	0.01511	0.017408	0.019771	0.022069	0.024759	0.027626	0.030309	0.03332	0.036954	0.040263	0.043763	0.046948	0.050168	0.053265	0.056269	0.05935	0.062285	0.065095	0.067937	0.070186	0.07256	0.074833	0.077635	0.080291	0.083083	0.085847	0.088581	0.091142	0.093811	0.096289	0.098998	0.10185	0.10475
216	0.0079563	0.0042682	0.0014533	1e-05	1e-05	1e-05	1e-05	1e-05	1e-05	0.00051968	0.0029783	0.0061454	0.0093359	0.012125	0.01491	0.017747	0.020307	0.022516	0.024681	0.026866	0.029365	0.031744	0.034321	0.037576	0.041549	0.045476	0.049768	0.054825	0.060423	0.066365	0.07258	0.079371	0.08671	0.094528	0.10287	0.11134	0.1207	0.13073	0.14135	0.15269	0.16506	0.17809	0.1917	0.20616	0.22161	0.23798	0.25583	0.27501	0.29578
217	0.0023973	0.00083668	1e-05	1e-05	1e-05	1e-05	1e-05	1e-05	0.00048209	0.0021825	0.0046485	0.0077463	0.011505	0.015371	0.019711	0.024759	0.030224	0.036226	0.042562	0.049017	0.056004	0.063218	0.070609	0.078446	0.086954	0.0951	0.10322	0.1111	0.1188	0.12642	0.13397	0.14148	0.14892	0.15625	0.16333	0.16971	0.17619	0.18248	0.18912	0.19571	0.20218	0.20861	0.21498	0.22121	0.22737	0.23341	0.23982	0.24623	0.25265
218	1e-05	1e-05	1e-05	1e-05	1e-05	1e-05	0.00051975	0.001665	0.0031776	0.0047243	0.0068638	0.0095123	0.012484	0.015455	0.018791	0.022519	0.026559	0.030992	0.036015	0.04165	0.04807	0.055101	0.062533	0.070692	0.079842	0.089056	0.098907	0.10914	0.11967	0.13062	0.14183	0.15372	0.16678	0.18183	0.19964	0.22028	NaN	NaN	NaN	NaN	NaN	NaN	NaN	NaN	NaN	NaN	NaN	NaN	NaN
219	0.02582	0.01852	0.013172	0.0089069	0.0058886	0.0014747	1e-05	1e-05	1e-05	1e-05	1e-05	1e-05	0.0011327	0.0032278	0.0055358	0.0077604	0.010721	0.012856	0.015028	0.017192	0.01973	0.021294	0.022176	0.023084	0.024327	0.025421	0.026108	0.027254	0.02862	0.029975	0.030791	0.031696	0.032952	0.034401	0.03525	0.0359	0.036275	0.036859	0.037016	0.037321	0.037507	0.037919	0.037729	0.037636	0.037336	0.03774	0.038166	0.038678	0.039274
220	1e-05	1e-05	1e-05	1e-05	1e-05	1e-05	0.00048471	0.0022733	0.004707	0.0076841	0.011491	0.016025	0.02088	0.026011	0.031587	0.037785	0.044076	0.050455	0.057208	0.064072	0.071219	0.078273	0.085335	0.093095	0.10113	0.10886	0.11657	0.12466	0.13283	0.14106	0.14944	0.15834	0.16726	0.17648	0.18544	0.19456	0.20425	0.21414	0.22423	0.23443	0.24491	0.25531	0.26532	0.27557	0.2856	0.29557	0.30528	0.31467	0.32374
221	1e-05	1e-05	1e-05	1e-05	1e-05	1e-05	0.0024191	0.0074359	0.012691	0.017783	0.023145	0.028489	0.033827	0.039746	0.045709	0.052463	0.059533	0.066707	0.074361	0.082171	0.090354	0.098724	0.10721	0.1168	0.12675	0.13654	0.14697	0.15779	0.16857	0.17973	0.19131	0.2033	0.21574	0.22892	0.24189	0.25497	0.26869	0.28202	0.29569	0.31017	0.3245	0.33901	0.3537	0.36852	0.38309	0.39777	0.41284	0.42818	0.4438
222	1e-05	1e-05	1e-05	1e-05	1e-05	1e-05	5.9059e-05	0.0041266	0.01025	0.017773	0.027188	0.038391	0.051658	0.06643	0.083335	NaN	NaN	NaN	NaN	NaN	NaN	NaN	NaN	NaN	NaN	NaN	NaN	NaN	NaN	NaN	NaN	NaN	NaN	NaN	NaN	NaN	NaN	NaN	NaN	NaN	NaN	NaN	NaN	NaN	NaN	NaN	NaN	NaN	NaN
223	0.016245	0.011295	0.0067254	0.0033643	0.00019612	1e-05	1e-05	1e-05	1e-05	1e-05	1e-05	0.0022107	0.0050532	0.0078705	0.010544	0.014016	0.017593	0.02142	0.025215	0.028938	0.033068	0.037222	0.041957	0.047237	0.052798	0.058087	0.063255	0.068217	0.07264	0.077311	0.081752	0.085984	0.089886	0.09349	0.096786	0.10008	0.10364	0.10708	0.11096	0.11517	0.11883	0.12236	0.12569	0.12936	0.13329	0.13716	0.14094	0.14469	0.1483
224	1e-05	1e-05	1e-05	1e-05	1e-05	1e-05	0.0011762	0.0039983	0.0076659	0.011737	0.017004	0.023071	0.02986	0.037231	0.045287	0.054203	0.063841	0.074229	0.085579	0.097611	0.11075	0.12451	0.13916	0.15516	0.17222	0.1897	0.20811	0.22733	0.24703	0.26739	0.28811	0.30948	0.33141	0.35383	NaN	NaN	NaN	NaN	NaN	NaN	NaN	NaN	NaN	NaN	NaN	NaN	NaN	NaN	NaN
225	0.012177	0.0082071	0.0050066	0.0024356	0.00020019	1e-05	1e-05	1e-05	1e-05	1e-05	1e-05	0.0019952	0.0045385	0.0070545	0.0099902	0.013313	0.01677	0.02065	0.024777	0.028834	0.033425	0.037963	0.042663	0.047999	0.053408	0.058267	0.063052	0.067692	0.071869	0.075804	0.079661	0.083363	0.087256	0.090921	0.094109	0.097215	0.10066	0.10383	0.10726	0.11099	0.11486	0.11856	0.12215	0.1254	0.12862	0.13181	0.13506	0.13826	0.14159
226	0.024603	0.010671	0.00075302	1e-05	1e-05	1e-05	1e-05	1e-05	1e-05	0.0096573	NaN	NaN	NaN	NaN	NaN	NaN	NaN	NaN	NaN	NaN	NaN	NaN	NaN	NaN	NaN	NaN	NaN	NaN	NaN	NaN	NaN	NaN	NaN	NaN	NaN	NaN	NaN	NaN	NaN	NaN	NaN	NaN	NaN	NaN	NaN	NaN	NaN	NaN	NaN
227	1e-05	1e-05	1e-05	1e-05	1e-05	1e-05	7.5939e-05	0.0010386	0.0026274	0.0043803	0.0068145	0.0099211	0.013404	0.016875	0.020992	0.025448	0.030308	0.035391	0.041017	0.046583	0.052684	0.058685	0.064719	0.071196	0.078095	0.084683	0.091487	0.098109	0.10462	0.111	0.11752	0.12417	0.13083	0.13744	0.14391	0.15007	0.15632	0.16243	0.16887	0.17556	0.18236	0.18904	0.19551	0.20204	0.20875	0.2154	0.22218	0.22905	0.2359
228	0.0081584	0.005408	0.0030073	0.001204	1e-05	1e-05	1e-05	1e-05	1e-05	1e-05	0.00049743	0.0022851	0.0043068	0.0063172	0.0083898	0.01075	0.013069	0.01531	0.017728	0.019887	0.022301	0.024636	0.027144	0.030114	0.033345	0.036337	0.039576	0.042944	0.04634	0.049871	0.05336	0.057063	0.061039	0.064965	0.068806	0.072505	0.076318	0.079794	0.083488	0.087159	0.090619	0.094198	0.097565	0.10066	0.10359	0.10632	0.1091	0.11213	0.11534
229	0.0096833	0.005674	0.0029043	0.00084939	1e-05	1e-05	1e-05	1e-05	1e-05	1e-05	0.00086108	0.0047153	0.0091888	0.013656	0.018923	0.024665	0.031325	0.038433	0.046111	0.054199	0.063188	0.072034	0.081077	0.090798	0.10114	0.11125	0.12153	0.13155	0.14145	0.15124	0.16072	0.17013	0.17976	0.18913	0.19828	0.20695	0.21568	0.22433	0.23318	0.24234	0.25137	0.26049	0.26941	0.278	0.28644	0.29453	0.3025	0.31036	0.31795
230	0.049903	0.027231	0.01087	1e-05	1e-05	1e-05	1e-05	1e-05	1e-05	0.001137	0.016175	0.038502	NaN	NaN	NaN	NaN	NaN	NaN	NaN	NaN	NaN	NaN	NaN	NaN	NaN	NaN	NaN	NaN	NaN	NaN	NaN	NaN	NaN	NaN	NaN	NaN	NaN	NaN	NaN	NaN	NaN	NaN	NaN	NaN	NaN	NaN	NaN	NaN	NaN
231	0.00012678	1e-05	1e-05	1e-05	1e-05	1e-05	1e-05	4.9247e-05	0.00056491	0.00077717	0.0016343	0.0033286	0.0054471	0.0074993	0.010073	0.012961	0.016437	0.020559	0.025495	0.030785	0.037044	0.043374	0.050023	0.057184	0.064915	0.072424	0.080157	0.08772	0.095075	0.10218	0.10916	0.11607	0.12315	0.12995	0.13642	0.14244	0.14857	0.15464	0.1611	0.16785	0.17473	0.1816	0.18827	0.19476	0.2013	0.20794	0.21464	0.22154	0.22834
232	0.018172	0.010487	0.0049102	0.00059039	1e-05	1e-05	1e-05	1e-05	1e-05	1e-05	0.0036108	0.009892	0.016805	0.023323	0.03013	0.03677	0.043629	0.051432	0.05957	0.067759	0.07616	0.084285	0.092164	0.10035	0.10872	0.11677	0.12521	0.13349	0.14137	0.1489	0.15627	0.16395	0.17203	0.18033	0.18879	0.19722	0.2059	0.21444	0.22336	0.23269	0.24208	0.25159	0.26085	0.26969	0.27815	0.28614	0.29401	0.30173	0.30912
233	0.0022773	0.00060916	1e-05	1e-05	1e-05	1e-05	1e-05	1e-05	0.0013933	0.0040319	0.0076897	0.011936	0.016967	0.022632	0.02881	0.035528	0.042661	0.049771	0.057475	0.065416	0.073765	0.082195	0.090867	0.099652	0.10862	0.11724	0.12586	0.13452	0.14327	0.15178	0.15987	0.16793	0.17595	0.18369	0.19163	0.19925	0.20703	0.21485	0.22275	0.23065	0.23859	0.24653	0.25429	0.26171	0.26935	0.27634	0.2832	0.28988	0.29626
234	1e-05	1e-05	1e-05	1e-05	1e-05	1e-05	0.0012436	0.0033599	0.0047864	0.0058	0.0071732	0.0087791	0.011042	0.012699	0.014909	0.018149	0.021699	0.02555	0.030144	0.035086	0.040611	0.045819	0.051053	0.056297	0.062267	0.067676	0.072138	0.076575	0.08117	0.085863	0.090815	0.096288	0.10194	0.10778	0.11357	0.11899	0.12496	0.13191	0.13882	0.14535	0.15113	0.15655	0.16071	0.16502	0.16931	0.17331	0.17752	0.18152	0.18514
235	0.00096445	1e-05	1e-05	1e-05	1e-05	1e-05	1e-05	0.00053274	0.0026351	0.0049613	0.0076362	0.011276	0.015612	0.019663	0.024	0.028616	0.033186	0.037705	0.042492	0.047153	0.051946	0.056711	0.061293	0.066033	0.071087	0.075803	0.080419	0.085059	0.089894	0.094731	0.099284	0.10431	0.10935	0.11423	0.11926	0.12429	0.1296	0.13511	0.14078	0.14626	0.15144	0.15693	0.16197	0.16727	0.17288	0.17796	0.18293	0.18798	0.19303
236	1e-05	1e-05	1e-05	1e-05	1e-05	1e-05	0.001736	0.0048206	0.0076178	0.0097964	0.012725	0.015623	0.018918	0.022368	0.026023	0.030109	0.034238	0.038434	0.043505	0.048904	0.055207	0.061089	0.066728	0.072661	0.0786	0.084205	0.089332	0.094269	0.099374	0.1045	0.10945	0.11456	0.11982	0.12552	0.13112	0.13642	0.14221	0.14861	0.1551	0.16117	0.16671	0.17207	0.17654	0.18082	0.18512	0.18875	0.19297	0.19709	0.20109
237	1e-05	1e-05	1e-05	1e-05	1e-05	1e-05	0.00081322	0.0026105	0.0046976	0.0068192	0.009861	0.013857	0.018449	0.023468	0.02942	0.035841	0.043108	0.050825	0.059217	0.068001	0.077496	0.087012	0.096557	0.1066	0.11701	0.12701	0.13701	0.14688	0.15668	0.16646	0.17618	0.18592	0.19562	0.20538	0.2148	0.22393	0.23319	0.24268	0.2522	0.26192	0.27131	0.2804	0.28919	0.29758	0.30573	0.31383	0.32166	0.32921	0.33625
238	0.0054854	0.0023143	1e-05	1e-05	1e-05	1e-05	1e-05	1e-05	0.00018114	0.0033455	0.0077146	0.013393	0.020014	0.027287	0.035574	0.04434	0.053563	0.063099	0.073245	0.083402	0.094086	0.105	0.11583	0.12712	0.13844	0.14937	0.16061	0.17189	0.1834	0.19479	0.20612	0.21764	0.22896	0.24012	0.25087	0.26119	0.27132	0.28095	0.29051	0.29948	0.30805	0.31615	0.32354	0.33049	0.33746	0.34407	0.35046	0.3566	0.36242
239	1e-05	1e-05	1e-05	1e-05	1e-05	1e-05	0.0012491	0.0035933	0.0061749	0.0085714	0.011349	0.014516	0.017958	0.021554	0.02565	0.029963	0.034759	0.03992	0.045561	0.0514	0.057792	0.064322	0.071078	0.078456	0.086236	0.09396	0.102	0.11024	0.11865	0.12728	0.13605	0.14515	0.15432	0.16349	0.17259	0.18156	0.19075	0.20007	0.20953	0.21921	0.22888	0.23836	0.24776	0.25704	0.26651	0.27586	0.28513	0.29442	0.30374
240	0.012277	0.0081749	0.0045814	0.0017026	1e-05	1e-05	1e-05	1e-05	1e-05	1e-05	0.00061029	0.0039119	0.0078179	0.012002	0.016752	0.021929	0.027645	0.033649	0.040123	0.046488	0.053385	0.060453	0.067816	0.075802	0.084237	0.092477	0.10096	0.10939	0.11792	0.12654	0.13522	0.14395	0.15271	0.161	0.16895	0.1765	0.18415	0.19154	0.19901	0.20616	0.21314	0.21981	0.22609	0.23195	0.23814	0.24429	0.25044	0.25629	0.26197
241	1e-05	1e-05	1e-05	1e-05	1e-05	1e-05	0.0010908	0.0037347	0.0070891	0.01105	0.016121	0.022172	0.028991	0.036518	0.04475	0.053899	0.064082	0.075158	0.087528	0.10104	0.11609	0.13232	0.14989	0.16895	0.18969	0.21184	0.2355	NaN	NaN	NaN	NaN	NaN	NaN	NaN	NaN	NaN	NaN	NaN	NaN	NaN	NaN	NaN	NaN	NaN	NaN	NaN	NaN	NaN	NaN
242	1e-05	1e-05	1e-05	1e-05	1e-05	1e-05	0.0018968	0.0067342	0.013379	0.021241	0.031106	0.042651	0.05585	0.070322	0.086169	0.10354	0.12232	0.14218	0.1634	0.18537	0.20858	0.23266	0.25751	0.28336	0.30962	0.33591	0.36261	0.38996	NaN	NaN	NaN	NaN	NaN	NaN	NaN	NaN	NaN	NaN	NaN	NaN	NaN	NaN	NaN	NaN	NaN	NaN	NaN	NaN	NaN
243	0.023642	0.02121	0.019096	0.017427	0.015672	0.014288	0.013049	0.011814	0.011057	0.010196	0.0096932	0.0095352	0.0094917	0.0091818	0.0088636	0.0087075	0.008613	0.0084962	0.0086128	0.0085907	0.0088153	0.0089331	0.0088483	0.0090869	0.0095045	0.0095383	0.0096627	0.0095328	0.0092189	0.0086463	0.0079439	0.0073676	0.0067545	0.0062617	0.0056299	0.0049739	0.0045855	0.0041809	0.0040854	0.0041739	0.0043442	0.0046059	0.0046763	0.0048168	0.0048294	0.0046745	0.0045533	0.0045076	0.0043524
244	1e-05	1e-05	1e-05	1e-05	1e-05	1e-05	0.0020029	0.0065841	0.01247	0.019206	0.027029	0.035778	0.045483	0.055885	0.067065	0.079107	0.09183	0.10498	0.11904	0.13338	0.14823	0.16341	0.17881	0.19472	0.21088	0.22666	0.24245	0.25809	0.27366	0.2887	0.30317	0.31765	0.33163	0.34522	0.35817	0.37057	0.38291	0.39488	0.40674	0.41807	0.42912	0.43968	0.44959	0.45909	0.46832	0.47709	0.48558	0.49359	0.50146
245	0.00034215	1e-05	1e-05	1e-05	1e-05	1e-05	1e-05	0.0012924	0.0040668	0.0074388	0.011824	0.016927	0.022807	0.029372	0.036341	0.043844	0.051939	0.060637	0.070103	0.07978	0.090155	0.10072	0.11163	0.12318	0.13482	0.14642	0.15838	0.16999	0.18158	0.19291	0.20403	0.21502	0.22615	0.23687	0.24729	0.25715	0.26701	0.27657	0.28671	0.29635	0.30571	0.3147	0.32337	0.33125	0.3393	0.34675	0.35442	0.36171	0.36857
246	0.0018114	0.00043895	1e-05	1e-05	1e-05	1e-05	1e-05	1e-05	0.0010968	0.0028927	0.0053584	0.0087752	0.013011	0.017746	0.023431	0.030487	0.038724	0.048273	0.059924	0.073287	0.08868	0.1062	0.12569	NaN	NaN	NaN	NaN	NaN	NaN	NaN	NaN	NaN	NaN	NaN	NaN	NaN	NaN	NaN	NaN	NaN	NaN	NaN	NaN	NaN	NaN	NaN	NaN	NaN	NaN
247	0.0046786	0.0023973	0.00053898	1e-05	1e-05	1e-05	1e-05	1e-05	1e-05	0.00084885	0.0033485	0.0068361	0.010991	0.015615	0.020774	0.026648	0.033138	0.040311	0.048554	0.057248	0.066729	0.076874	0.087509	0.099131	0.11159	0.12437	0.13808	0.15228	0.16692	0.18178	0.19706	0.21299	0.22918	0.24562	0.26222	0.27876	0.29557	0.31221	0.3291	0.34588	0.36255	0.37904	0.39506	0.41084	0.42651	0.44172	0.45669	0.47148	0.48579
248	0.0090612	0.005377	0.0023468	1.7571e-05	1e-05	1e-05	1e-05	1e-05	1e-05	1e-05	0.0024391	0.0057281	0.0096421	0.01365	0.017678	0.022056	0.026708	0.031861	0.037515	0.043441	0.049852	0.056465	0.063214	0.070336	0.077688	0.084994	0.092465	0.099617	0.10662	0.11322	0.11938	0.12542	0.13153	0.13734	0.14288	0.14785	0.153	0.15801	0.16366	0.16906	0.17461	0.18013	0.18551	0.19026	0.19531	0.20015	0.20558	0.21083	0.21591
249	0.0054981	0.0026037	0.00052609	1e-05	1e-05	1e-05	7.0719e-05	0.0014874	0.0037925	0.0069401	0.011226	0.016578	0.02251	0.028571	0.034509	0.040809	0.047493	0.054269	0.061291	0.068392	0.075523	0.082465	0.089368	0.096567	0.10381	0.11099	0.11813	0.12513	0.13234	0.1393	0.14617	0.15334	0.16087	0.16864	0.17647	NaN	NaN	NaN	NaN	NaN	NaN	NaN	NaN	NaN	NaN	NaN	NaN	NaN	NaN
250	0.0035304	0.00092858	1e-05	1e-05	1e-05	1e-05	1e-05	1e-05	0.0016727	0.0049468	0.0094082	0.015068	0.021647	0.028703	0.036658	0.045492	0.05524	0.065688	0.077096	0.088821	0.10135	0.11444	0.1281	0.1425	0.15757	0.17273	0.18827	0.20384	0.21939	0.23511	0.25093	0.26703	0.28316	0.29898	0.31457	0.32977	0.34479	0.35961	0.37454	0.38913	0.40301	0.41634	0.42876	0.44048	0.45201	0.46295	0.47334	0.48328	0.4924
251	1e-05	1e-05	1e-05	1e-05	1e-05	1e-05	0.00040463	0.0013913	0.0027672	0.0041298	0.0059196	0.0083862	0.010893	0.013376	0.0162	0.019315	0.022674	0.026	0.029384	0.032767	0.036307	0.039589	0.042582	0.046003	0.049569	0.052763	0.055909	0.05893	0.06189	0.064859	0.067748	0.070895	0.074138	0.07748	0.08057	0.083493	0.086553	0.089738	0.092997	0.096254	0.099646	0.10287	0.10572	0.10864	0.11161	0.11469	0.11776	0.12095	0.12398
252	0.0032363	0.0013397	2.6668e-05	1e-05	1e-05	1e-05	1e-05	1e-05	1e-05	0.00086475	0.0023854	0.0048128	0.007347	0.0097943	0.01232	0.014935	0.017708	0.020462	0.023514	0.026807	0.030239	0.03357	0.036618	0.040177	0.044098	0.047825	0.051494	0.055148	0.05871	0.062101	0.065269	0.068771	0.072272	0.075804	0.079105	0.082043	0.085203	0.088605	0.092062	0.095538	0.099104	0.10263	0.10578	0.10895	0.11209	0.11525	0.11847	0.12147	0.1243
253	1e-05	1e-05	1e-05	1e-05	1e-05	1e-05	0.0021577	0.006331	0.011164	0.015905	0.020669	0.025573	0.031157	0.038055	0.046426	0.055772	0.066084	0.076958	0.089045	0.10182	0.11574	0.13048	0.14585	0.16211	0.17926	0.1964	0.21427	0.23226	0.25091	0.26947	0.28799	0.30677	0.32563	0.34409	0.36235	0.38005	0.39776	0.41476	0.4317	0.44774	0.46333	0.47801	0.49128	0.50357	0.5152	0.52602	0.53614	0.54532	0.55396
254	1e-05	1e-05	1e-05	1e-05	1e-05	1e-05	0.0013669	0.0049695	0.0082008	0.011053	0.014502	0.01908	0.02464	0.029377	0.035384	0.041741	0.048919	0.057139	0.065739	0.07549	0.086368	0.09703	0.10787	0.11872	0.13073	0.14279	0.156	0.16938	0.18337	NaN	NaN	NaN	NaN	NaN	NaN	NaN	NaN	NaN	NaN	NaN	NaN	NaN	NaN	NaN	NaN	NaN	NaN	NaN	NaN
255	0.03003	0.020731	0.014018	0.0069132	0.0012713	1e-05	1e-05	1e-05	1e-05	1e-05	1e-05	0.0011157	0.0068306	0.010834	0.015392	0.020433	0.025041	0.031629	0.03993	0.048994	0.058967	0.06873	0.079087	0.08854	0.098903	0.10951	0.11978	0.1289	0.13733	0.14491	0.15288	0.16092	0.16984	0.17824	0.18703	0.19608	0.20514	0.21383	0.22364	0.23384	0.24404	0.25383	0.26301	0.27127	0.27899	0.28601	0.29285	0.29998	0.30731
256	1e-05	1e-05	1e-05	1e-05	1e-05	1e-05	0.0026785	0.0080866	0.013179	0.01892	0.023976	0.029701	0.034896	0.038721	0.043679	0.048663	0.052268	0.056872	0.060718	0.06506	0.069315	0.073496	0.077916	0.083149	0.08838	0.092738	0.097731	0.10341	0.10898	0.11536	0.12158	0.12721	0.13316	0.13902	0.14435	0.14977	0.15567	0.16139	0.16692	0.17293	0.17866	0.18445	0.19037	0.19615	0.20206	0.2082	0.21412	0.22013	0.22526
257	1e-05	1e-05	1e-05	1e-05	1e-05	1e-05	0.001942	0.0058365	0.0097123	0.013448	0.016462	0.019086	0.022034	0.025125	0.028845	0.032453	0.035736	0.039113	0.041731	0.044387	0.047045	0.050269	0.053816	0.057813	0.061861	0.065576	0.070061	0.074515	0.079313	0.085195	0.091714	0.098796	0.10626	0.11378	0.1209	0.12809	0.13602	0.14458	0.15378	0.16371	0.17395	0.18386	0.19332	0.2027	0.21239	0.22268	0.23321	0.24379	0.25283
258	0.0068909	0.0023213	1e-05	1e-05	1e-05	1e-05	1e-05	1e-05	0.0011277	0.0064546	0.012802	0.020753	0.031647	0.043277	0.056211	0.070792	0.086611	0.10515	0.12607	0.14881	0.17323	0.19892	0.22655	0.25436	0.28325	0.3134	0.34421	0.37439	NaN	NaN	NaN	NaN	NaN	NaN	NaN	NaN	NaN	NaN	NaN	NaN	NaN	NaN	NaN	NaN	NaN	NaN	NaN	NaN	NaN
259	1e-05	1e-05	1e-05	1e-05	1e-05	1e-05	0.0032105	0.010226	0.01784	0.025403	0.033547	0.04263	0.052745	0.063019	0.073923	0.08584	0.09823	0.11176	0.12582	0.14077	0.15685	0.1732	0.1896	0.20638	0.22382	0.24195	0.26066	0.27979	0.29904	0.31888	0.33924	0.35989	0.38141	NaN	NaN	NaN	NaN	NaN	NaN	NaN	NaN	NaN	NaN	NaN	NaN	NaN	NaN	NaN	NaN
260	1e-05	1e-05	1e-05	1e-05	1e-05	1e-05	0.0018525	0.0063262	0.011516	0.017334	0.023565	0.030394	0.038202	0.045633	0.053671	0.06216	0.070588	0.079792	0.089361	0.099326	0.10986	0.1204	0.13133	0.1422	0.15355	0.16506	0.17711	0.1892	0.20131	0.2138	0.22729	0.24131	0.25667	0.27308	0.29059	0.30925	0.32907	0.34968	NaN	NaN	NaN	NaN	NaN	NaN	NaN	NaN	NaN	NaN	NaN
261	1e-05	1e-05	1e-05	1e-05	1e-05	1e-05	0.0020784	0.0070061	0.013152	0.020391	0.028682	0.038295	0.050568	0.063266	0.077306	0.092689	0.10936	0.12853	0.15036	0.17439	NaN	NaN	NaN	NaN	NaN	NaN	NaN	NaN	NaN	NaN	NaN	NaN	NaN	NaN	NaN	NaN	NaN	NaN	NaN	NaN	NaN	NaN	NaN	NaN	NaN	NaN	NaN	NaN	NaN
262	0.041204	0.035441	0.030126	0.024474	0.017215	0.012171	0.007782	0.0046341	0.0025957	0.00051677	1e-05	1e-05	1e-05	1e-05	1e-05	1e-05	0.0021474	0.0054684	0.0082326	0.011946	0.01677	0.020932	0.025447	0.031171	0.038223	0.046081	0.053527	0.060421	0.067494	0.075574	0.08411	0.092225	0.10218	0.11286	0.12304	0.13223	0.14181	0.15155	0.16181	0.17225	0.18296	0.19376	0.20454	0.21437	0.22399	0.23354	0.24362	0.2533	0.26251
263	1e-05	1e-05	1e-05	1e-05	1e-05	1e-05	0.0012016	0.0045822	0.0081126	0.011395	0.015141	0.018595	0.021733	0.025616	0.029638	0.033881	0.038502	0.042888	0.046768	0.050631	0.054605	0.057991	0.061269	0.064665	0.067444	0.070232	0.073303	0.076288	0.079455	0.082641	0.085422	0.088056	0.091093	0.094323	0.097844	0.10187	0.10586	0.10972	0.11327	0.11685	0.12056	0.1248	0.12923	0.13354	0.13783	0.14195	0.1459	0.15013	0.15448
264	1e-05	1e-05	1e-05	1e-05	1e-05	1e-05	0.0024169	0.0078085	0.01393	0.020374	0.027616	0.035365	0.043494	0.052318	0.061926	0.072291	0.083335	0.095002	0.10725	0.12029	0.13437	0.14876	0.16381	0.17958	0.19573	0.21235	0.22992	0.24789	NaN	NaN	NaN	NaN	NaN	NaN	NaN	NaN	NaN	NaN	NaN	NaN	NaN	NaN	NaN	NaN	NaN	NaN	NaN	NaN	NaN
265	1e-05	1e-05	1e-05	1e-05	1e-05	1e-05	0.00021087	0.0014819	0.0030183	0.0049236	0.0070905	0.0095661	0.012305	0.014847	0.018579	0.022866	0.027613	0.032905	0.037941	0.043393	0.049199	0.054951	0.060851	0.066556	0.072424	0.077851	0.083451	0.088829	0.093997	0.099565	0.10526	0.11077	0.11643	0.12228	0.12873	0.13528	0.14209	0.14884	0.15575	0.16324	0.17073	0.17771	0.18477	0.192	0.19932	0.20619	0.21326	0.22027	0.22706
266	1e-05	1e-05	1e-05	1e-05	1e-05	1e-05	0.00057109	0.0026769	0.0053236	0.0078563	0.011171	0.01459	0.018127	0.022381	0.026356	0.030464	0.034812	0.039084	0.042988	0.046793	0.051015	0.054795	0.058553	0.06237	0.065517	0.068839	0.072347	0.076044	0.07984	0.083984	0.087914	0.091575	0.095706	0.099911	0.10429	0.10915	0.11384	0.11828	0.12233	0.1263	0.12994	0.13368	0.13765	0.14112	0.14452	0.1476	0.15064	0.15431	0.15833
267	1e-05	1e-05	1e-05	1e-05	1e-05	1e-05	0.0023995	0.0062499	0.0091178	0.011289	0.012621	0.01343	0.013739	0.01415	0.015224	0.016741	0.018422	0.020154	0.021507	0.023696	0.026047	0.02834	0.030813	0.03308	0.03493	0.036616	0.038505	0.040162	0.042007	0.04409	0.045951	0.047702	0.04992	0.05239	0.055151	0.058097	0.060903	0.063576	0.066311	0.06929	0.072197	0.075213	0.078318	0.081137	0.083698	0.086255	0.088888	0.09179	0.094585
268	1e-05	1e-05	1e-05	1e-05	1e-05	1e-05	0.00080273	0.0034161	0.0063676	0.0096718	0.013271	0.016804	0.020816	0.025203	0.029857	0.034977	0.040371	0.046199	0.051878	0.057804	0.06407	0.070474	0.077057	0.083494	0.089807	0.096075	0.10273	0.10953	0.11616	0.12283	0.12961	0.13637	0.14348	0.15106	0.15907	0.16746	0.17635	0.18511	0.19398	0.2034	0.21306	0.2229	0.23281	0.24258	0.25213	0.26169	0.27132	0.28092	0.29043
269	1e-05	1e-05	1e-05	1e-05	1e-05	1e-05	0.00069769	0.0021077	0.0032338	0.0040031	0.004368	0.0046816	0.005388	0.0061455	0.0074842	0.0096656	0.012565	0.0162	0.020224	0.02506	0.030736	0.037317	0.04444	0.052073	0.060215	0.06871	0.07796	0.087875	0.098311	0.10973	0.12174	0.13462	0.14831	0.16335	0.1793	0.19623	0.21445	0.2332	0.25271	0.27303	0.29351	0.31458	0.33572	0.35693	0.37786	0.39881	0.42001	0.44106	0.46203
270	1e-05	1e-05	1e-05	1e-05	1e-05	1e-05	0.00013958	0.0023167	0.0053246	0.0090816	0.013602	0.019048	0.025291	0.03199	0.039903	0.048873	0.058873	0.070061	0.081673	0.094052	0.10728	0.12103	0.13533	0.14999	0.16525	0.18067	0.19682	0.2132	0.22984	0.24747	0.26623	0.28585	0.30674	0.329	NaN	NaN	NaN	NaN	NaN	NaN	NaN	NaN	NaN	NaN	NaN	NaN	NaN	NaN	NaN
271	1e-05	1e-05	1e-05	1e-05	1e-05	1e-05	0.0036735	0.011162	0.019078	0.027348	0.036409	0.045875	0.055913	0.066914	0.079058	0.092196	0.10634	0.12098	0.13664	0.15327	0.17053	0.18774	0.20509	0.22319	0.24114	0.25939	0.2786	0.29821	0.31855	0.3389	0.35884	0.37883	0.39973	0.42166	0.44347	0.4658	0.48759	0.50853	0.5287	0.54846	0.56756	0.58648	0.60464	0.62141	0.63627	0.65003	0.66272	0.67518	0.687
272	0.020108	0.020397	0.019876	0.019242	0.019195	0.017626	0.017136	0.017264	0.016551	0.016041	0.015889	0.015424	0.014596	0.014702	0.014973	0.014481	0.015177	0.014986	0.014644	0.014551	0.014144	0.013183	0.012051	0.011305	0.009669	0.0078885	0.0062765	0.0046104	0.0034103	0.0022803	0.0010851	0.00011111	1e-05	1e-05	1e-05	1e-05	1e-05	1e-05	0.00019832	0.00047953	0.0008536	0.0011336	0.0015377	0.0013538	0.0013164	0.0016519	0.0020103	0.0024903	0.0027973
273	1e-05	1e-05	1e-05	1e-05	1e-05	1e-05	0.0027627	0.0087748	0.015086	0.022089	0.029604	0.037554	0.046155	0.055768	0.066549	0.077759	0.089484	0.10147	0.11405	0.12706	0.14015	0.1528	0.16532	0.17755	0.18905	0.19985	0.21088	0.22171	0.23264	0.24294	0.25265	0.26227	0.27239	0.28271	0.29305	0.30373	0.31441	0.32484	0.33502	0.34528	0.35559	0.3661	0.37617	0.38569	0.39461	0.40327	0.41172	0.42034	0.42873
274	1e-05	1e-05	1e-05	1e-05	1e-05	1e-05	0.00069909	0.0027552	0.0053478	0.0083108	0.011616	0.015477	0.020138	0.024989	0.030361	0.036376	0.043159	0.050475	0.057919	0.065773	0.074268	0.08293	0.091998	0.10085	0.10975	0.11875	0.12831	0.13752	0.1465	0.15557	0.16468	0.17332	0.18221	0.19093	0.20002	0.20898	0.21794	0.22636	0.23493	0.24388	0.25281	0.26133	0.26991	0.27831	0.28658	0.29416	0.30196	0.31004	0.31819
275	1e-05	1e-05	1e-05	1e-05	1e-05	1e-05	0.0013726	0.0049191	0.0088712	0.013291	0.018602	0.024856	0.032799	0.041843	0.051898	0.063146	0.075793	0.089864	0.10452	0.12024	0.13704	0.15438	0.17236	0.18988	0.20728	0.22468	0.24241	0.25983	0.2767	0.29344	0.30992	0.32541	0.34069	0.35548	0.37027	0.38448	0.39836	0.41205	0.42536	0.4386	0.45151	0.46381	0.47643	0.48867	0.50027	0.51131	0.52247	0.534	0.54487
276	0.0014226	1e-05	1e-05	1e-05	1e-05	1e-05	1e-05	0.00062337	0.0047326	0.010878	0.018397	0.028122	0.039684	0.052767	0.068275	0.085486	0.10493	0.1258	0.14776	0.17134	0.19563	0.22079	0.24668	0.27269	0.29887	0.32461	0.35068	0.37615	0.40127	0.42545	0.44868	0.47117	0.4928	0.51326	0.53262	0.55107	0.5689	0.58496	0.59989	0.61371	0.627	0.63938	0.6509	0.66119	0.67033	0.67904	0.68701	0.69386	0.70027
277	0.00084792	1e-05	1e-05	1e-05	1e-05	1e-05	1e-05	0.0029862	0.0079718	0.014748	0.022682	0.032078	0.042858	0.054447	0.068015	0.082874	0.099499	0.11709	0.13516	0.15417	0.17381	0.19445	0.21623	0.23897	0.26305	0.288	NaN	NaN	NaN	NaN	NaN	NaN	NaN	NaN	NaN	NaN	NaN	NaN	NaN	NaN	NaN	NaN	NaN	NaN	NaN	NaN	NaN	NaN	NaN
278	1e-05	1e-05	1e-05	0.00068002	0.0023462	0.0043434	0.0076564	0.012844	0.019308	0.027332	0.036729	0.047607	0.060302	0.074428	0.090811	0.10929	0.1303	0.1538	0.17916	0.20669	NaN	NaN	NaN	NaN	NaN	NaN	NaN	NaN	NaN	NaN	NaN	NaN	NaN	NaN	NaN	NaN	NaN	NaN	NaN	NaN	NaN	NaN	NaN	NaN	NaN	NaN	NaN	NaN	NaN
279	1e-05	1e-05	1e-05	1e-05	1e-05	1e-05	0.00093025	0.0028761	0.0048053	0.0067158	0.0087077	0.010622	0.012606	0.014707	0.017275	0.020089	0.022879	0.025706	0.028426	0.03128	0.034364	0.037263	0.040266	0.04324	0.045869	0.048336	0.051137	0.054322	0.057665	0.061047	0.064446	0.067743	0.071366	0.075256	0.079263	0.083567	0.087919	0.091972	0.095834	0.09983	0.1039	0.10797	0.11191	0.11566	0.11908	0.12246	0.12586	0.1295	0.13322
280	1e-05	1e-05	1e-05	1e-05	1e-05	1e-05	0.00047677	0.0017704	0.0033901	0.005368	0.0076817	0.010191	0.012847	0.0158	0.01927	0.022747	0.026281	0.030034	0.033646	0.037379	0.041145	0.04492	0.048983	0.053041	0.056586	0.059634	0.062917	0.066043	0.069181	0.072544	0.07601	0.079474	0.083046	0.086631	0.090147	0.093953	0.098147	0.10225	0.10672	0.1113	0.11602	0.12067	0.12546	0.13028	0.13515	0.14031	0.14573	0.15136	0.15714
281	1e-05	1e-05	1e-05	1e-05	1e-05	1e-05	0.0025584	0.0081022	0.012884	0.017387	0.021801	0.026222	0.030794	0.035279	0.040877	0.047107	0.054412	0.061957	0.069228	0.076985	0.085531	0.094131	0.10297	0.11184	0.12094	0.12997	0.13963	0.14979	0.16069	0.17237	0.18504	0.19796	0.21204	0.22744	0.24372	0.26082	0.27883	0.2971	0.31567	0.33494	0.35506	0.37488	0.39526	0.41544	0.43518	0.45529	NaN	NaN	NaN
282	1e-05	1e-05	1e-05	1e-05	1e-05	1e-05	0.0027375	0.0091629	0.015338	0.021505	0.027885	0.03469	0.041715	0.049156	0.058014	0.067571	0.078154	0.089469	0.10084	0.11317	0.12675	0.14108	0.15589	0.1712	0.18669	0.20199	0.21805	0.23452	0.25114	0.26817	0.28528	0.30193	0.3188	0.33613	0.3532	0.37018	0.38701	0.4027	0.41779	0.43225	0.44606	0.45883	0.47079	0.48124	0.49028	0.49894	0.50692	0.51446	0.52176
283	1e-05	1e-05	1e-05	1e-05	1e-05	1e-05	0.0010159	0.003614	0.0065752	0.010398	0.014885	0.019829	0.025242	0.030854	0.037195	0.044105	0.051437	0.059062	0.066922	0.075637	0.084431	0.09367	0.10317	0.11286	0.12246	0.13165	0.14095	0.14965	0.15834	0.16711	0.17583	0.18466	0.19311	0.20148	0.20946	0.21743	0.2255	0.23307	0.24074	0.24831	0.25589	0.26272	0.26949	0.27613	0.28299	0.29008	0.29737	0.30478	0.31233
284	0.01771	0.010409	0.0049976	0.0010704	1e-05	1e-05	1e-05	1e-05	1e-05	1e-05	0.0014694	0.0057861	0.011284	0.017364	0.023763	0.029873	0.034937	0.040282	0.046359	0.053906	0.061896	0.070007	0.078698	0.086787	0.093627	0.10037	0.108	0.11715	0.12692	0.13702	0.14728	0.15793	0.16943	0.18051	0.19223	0.20478	0.21801	0.23107	0.24353	0.25625	0.26857	0.28049	0.29178	0.30266	0.31389	0.32548	0.33771	0.34901	0.35928
285	0.00020126	1e-05	1e-05	1e-05	1e-05	1e-05	1e-05	0.0004071	0.0010722	0.0021895	0.003486	0.0052757	0.0070717	0.0086428	0.010586	0.012598	0.014337	0.016485	0.018543	0.020969	0.023483	0.025987	0.028612	0.031439	0.033961	0.036232	0.038704	0.041261	0.04378	0.046512	0.049289	0.052076	0.055029	0.058155	0.06131	0.064721	0.068273	0.071666	0.075214	0.078919	0.08286	0.086642	0.090433	0.094251	0.09815	0.10208	0.10622	0.11057	0.11512
286	1e-05	1e-05	1e-05	1e-05	1e-05	1e-05	0.0043503	0.013649	0.022174	0.030239	0.037627	0.045137	0.052857	0.060829	0.069177	0.07823	0.087498	0.096491	0.10477	0.11303	0.12148	0.12983	0.138	0.14569	0.15262	0.16036	0.16796	0.17658	0.186	0.19603	0.20597	0.21615	0.22694	0.23798	0.24949	0.26136	0.27327	0.28514	0.29566	0.30613	0.31618	0.32663	0.33668	0.34613	0.35546	0.36491	0.37489	0.38435	0.39387
287	0.0101	0.0066329	0.0041264	0.0017267	3.8466e-05	1e-05	1e-05	1e-05	1e-05	1e-05	1e-05	0.0018673	0.0038661	0.0057691	0.0082662	0.010881	0.013371	0.016215	0.018836	0.021935	0.025136	0.028388	0.031673	0.035213	0.038425	0.041223	0.044256	0.047196	0.049924	0.052806	0.05552	0.058196	0.060924	0.063711	0.066292	0.069051	0.072002	0.07443	0.076921	0.079583	0.082462	0.085148	0.087653	0.089933	0.092066	0.094218	0.096464	0.098755	0.10139
288	1e-05	1e-05	1e-05	1e-05	1e-05	1e-05	0.0032245	0.01141	0.021207	0.032703	0.0459	0.061024	NaN	NaN	NaN	NaN	NaN	NaN	NaN	NaN	NaN	NaN	NaN	NaN	NaN	NaN	NaN	NaN	NaN	NaN	NaN	NaN	NaN	NaN	NaN	NaN	NaN	NaN	NaN	NaN	NaN	NaN	NaN	NaN	NaN	NaN	NaN	NaN	NaN
289	1e-05	1e-05	1e-05	1e-05	1e-05	1e-05	0.0036807	0.012031	0.021543	0.032058	0.043545	0.056139	0.070063	0.085498	0.10241	0.12042	0.13973	NaN	NaN	NaN	NaN	NaN	NaN	NaN	NaN	NaN	NaN	NaN	NaN	NaN	NaN	NaN	NaN	NaN	NaN	NaN	NaN	NaN	NaN	NaN	NaN	NaN	NaN	NaN	NaN	NaN	NaN	NaN	NaN
290	0.0030194	0.00076167	1e-05	1e-05	1e-05	1e-05	1e-05	1e-05	0.0021754	0.0060478	0.0109	0.016895	0.023817	0.030935	0.039775	0.049058	0.059126	0.069095	0.07935	0.090527	0.10256	0.11483	0.12724	0.1394	0.15216	0.16414	0.17686	0.18975	0.20261	0.21519	0.22792	0.24031	0.25264	0.26505	0.27754	0.28962	0.30213	0.31373	0.32501	0.33632	0.34742	0.35781	0.36748	0.37657	0.38534	0.39415	0.40288	0.41149	0.42043
291	1e-05	1e-05	1e-05	1e-05	1e-05	1e-05	0.0014272	0.0061287	0.010798	0.015515	0.020305	0.025435	0.03087	0.036161	0.042924	0.050118	0.057787	0.06527	0.072029	0.079463	0.087329	0.095221	0.10377	0.11186	0.1203	0.12791	0.13566	0.14363	0.15134	0.1591	0.16704	0.17515	0.18337	0.19148	0.20037	0.20945	0.21905	0.22844	0.23742	0.24699	0.25687	0.26639	0.27538	0.28421	0.29322	0.30198	0.31063	0.31923	0.32805
292	1e-05	1e-05	1e-05	1e-05	1e-05	1e-05	0.00051198	0.0016427	0.0022775	0.0028741	0.003579	0.004376	0.0051175	0.0059599	0.0072806	0.008797	0.010886	0.013601	0.016438	0.019988	0.024081	0.028494	0.033235	0.038263	0.043346	0.04835	0.053866	0.059528	0.065061	0.070773	0.076317	0.081757	0.087382	0.093295	0.099496	0.10577	0.11229	0.11856	0.12477	0.13109	0.13759	0.14414	0.15061	0.15678	0.16275	0.16841	0.17407	0.17972	0.18532
293	0.012759	0.0075156	0.0031634	1e-05	1e-05	1e-05	1e-05	1e-05	1e-05	0.0009662	0.0061447	0.012746	0.020038	0.027925	0.037907	0.048162	0.059477	0.071432	0.084106	0.09811	0.11338	0.1295	0.14602	0.16343	0.18142	0.19903	0.21799	0.23746	0.25744	0.2773	0.29715	0.31632	0.33538	0.3547	0.37396	0.39346	0.41306	0.43197	0.45067	0.46956	0.48868	0.50783	NaN	NaN	NaN	NaN	NaN	NaN	NaN
294	1e-05	1e-05	1e-05	1e-05	1e-05	1e-05	0.0036634	0.012699	0.02094	0.029092	0.03732	0.045605	0.053949	0.061913	0.070965	0.080903	0.09161	0.10239	0.11242	0.12346	0.13485	0.146	0.15745	0.16861	0.18025	0.19135	0.20241	0.21375	0.22499	0.23639	0.24784	0.25904	NaN	NaN	NaN	NaN	NaN	NaN	NaN	NaN	NaN	NaN	NaN	NaN	NaN	NaN	NaN	NaN	NaN
295	0.004283	0.0041418	0.0045451	0.0048218	0.0050588	0.0050791	0.0046763	0.0043849	0.0038315	0.0031476	0.0024372	0.0019738	0.001388	0.00054459	1e-05	1e-05	1e-05	1e-05	1e-05	1e-05	0.0001226	0.0012252	0.00249	0.0039574	0.0055481	0.0073764	0.0095306	0.011942	0.014474	0.017481	0.020587	0.023298	0.026392	0.029921	0.033724	0.037867	0.04203	0.046262	0.050598	0.055121	0.05987	0.064886	0.070143	0.07516	0.080171	0.0852	0.090222	0.095549	0.10086
296	1e-05	1e-05	1e-05	1e-05	1e-05	1e-05	0.0030188	0.0099263	0.017402	0.025105	0.032828	0.041891	0.051914	0.062505	0.074484	0.08706	0.10097	0.11621	0.13196	0.14852	0.1665	0.18552	0.2044	0.22353	0.2428	0.26224	0.283	0.30386	0.32479	0.34553	0.36586	0.38533	0.40454	0.42437	0.444	0.46354	0.48242	0.49927	0.51467	0.5292	0.54381	0.55811	0.57195	0.58476	0.59682	0.60788	0.6182	0.62826	0.63843
297	1e-05	1e-05	1e-05	1e-05	1e-05	1e-05	0.0014781	0.0046924	0.0075587	0.010562	0.013436	0.016397	0.019895	0.02362	0.028256	0.033243	0.038443	0.044185	0.049875	0.056791	0.064175	0.071799	0.080177	0.088561	0.097082	0.10551	0.11453	0.12398	0.13363	0.14331	0.1522	0.16137	0.17109	0.18075	0.19066	0.20062	0.21045	0.21996	0.22925	0.23861	0.24868	0.25915	0.26906	0.27847	0.2878	0.29704	0.30631	0.31585	0.32499
298	1e-05	1e-05	1e-05	1e-05	1e-05	1e-05	0.0054048	0.015595	0.025135	0.034103	0.04245	0.050253	0.057727	0.064205	0.071946	0.080558	0.089644	0.098985	0.10845	0.11853	0.12873	0.13896	0.14956	0.16079	0.17284	0.18473	0.1968	0.2084	0.21955	0.23078	0.24196	0.25375	0.26558	0.27728	0.28844	0.2993	0.3098	0.3197	0.32984	0.34038	0.35088	0.36118	0.37044	0.38002	0.38982	0.40027	0.41122	0.42265	0.4338
299	1e-05	1e-05	1e-05	1e-05	1e-05	1e-05	0.0010222	0.0035145	0.0061344	0.0092667	0.012906	0.016982	0.021751	0.02697	0.033097	0.040026	0.047569	0.055448	0.063516	0.072484	0.081776	0.091062	0.10072	0.11018	0.11962	0.12894	0.1386	0.14819	0.15774	0.16725	0.17606	0.18493	0.19405	0.20316	0.2124	0.22164	0.23047	0.23887	0.24695	0.25492	0.2631	0.27144	0.27919	0.28636	0.29315	0.29953	0.30569	0.3121	0.31771
300	0.29737	0.26449	0.23299	0.20596	0.18186	0.16152	0.14431	0.13034	0.11958	0.11282	0.11018	0.11091	0.1144	0.12047	0.12717	0.13544	0.14483	0.155	0.16579	0.17863	0.19212	0.20642	0.22038	0.23408	0.24688	0.25941	0.27222	0.28434	0.29643	0.30909	0.321	0.33317	0.3464	0.362	0.37984	0.40012	NaN	NaN	NaN	NaN	NaN	NaN	NaN	NaN	NaN	NaN	NaN	NaN	NaN
301	1e-05	1e-05	1e-05	1e-05	1e-05	1e-05	0.00037779	0.0023818	0.0047879	0.0074391	0.010175	0.013256	0.016264	0.01903	0.02197	0.024873	0.027663	0.030261	0.032328	0.034314	0.03648	0.038554	0.040727	0.043164	0.045542	0.047776	0.0504	0.053167	0.056155	0.059434	0.063077	0.066844	0.071114	0.075887	0.080891	0.086374	0.092574	0.099018	0.10595	0.1136	0.12178	0.13023	0.13919	0.1484	0.15776	0.16747	0.17768	0.1881	0.19875
302	1e-05	1e-05	1e-05	1e-05	1e-05	1e-05	0.0012095	0.0035251	0.0049792	0.0063876	0.0078859	0.0087254	0.0094785	0.009756	0.0099849	0.010244	0.010851	0.011327	0.011768	0.012767	0.013852	0.014314	0.014782	0.015097	0.015468	0.015826	0.016732	0.017325	0.017971	0.018563	0.01864	0.018267	0.018351	0.018655	0.018794	0.018661	0.018285	0.017525	0.016812	0.016121	0.015594	0.014986	0.01432	0.013578	0.012926	0.012538	0.012809	0.013674	0.014448
303	1e-05	1e-05	1e-05	1e-05	1e-05	1e-05	0.0012154	0.0039275	0.0066409	0.0092566	0.011909	0.014492	0.017157	0.020011	0.023628	0.027674	0.032284	0.037136	0.041999	0.046754	0.052031	0.057479	0.063099	0.068752	0.074197	0.079259	0.084575	0.089766	0.094975	0.10024	0.10579	0.11107	0.11627	0.12181	0.12753	0.13343	0.13948	0.14527	0.15104	0.15699	0.16291	0.16854	0.17414	0.17975	0.18505	0.19025	0.19563	0.2012	0.20693
304	1e-05	1e-05	1e-05	1e-05	1e-05	1e-05	0.00043723	0.0015439	0.0028538	0.0044886	0.0065473	0.0086985	0.011427	0.014808	0.019168	0.02408	0.029476	0.035419	0.041819	0.049024	0.057072	0.065553	0.074499	0.083862	0.093369	0.10285	0.11292	0.12343	0.13416	0.14502	0.15576	0.1662	0.17688	0.18808	0.19942	0.21127	0.22364	0.23614	0.24918	NaN	NaN	NaN	NaN	NaN	NaN	NaN	NaN	NaN	NaN
305	1e-05	1e-05	0.00023473	0.00032164	0.00012062	1e-05	1e-05	1e-05	1e-05	0.00010185	0.00050158	0.0012433	0.0024192	0.0038421	0.006154	0.0091646	0.012717	0.016746	0.020804	0.025466	0.030858	0.036578	0.042541	0.048633	0.054655	0.06061	0.067153	0.073961	0.081076	0.088811	0.096827	0.10483	0.11319	0.12197	0.13106	0.14078	0.15117	0.16147	0.17199	0.18288	0.19374	0.2044	0.21515	0.2259	0.2366	0.24743	0.25807	0.26844	0.27842
306	1e-05	1e-05	1e-05	1e-05	1e-05	1e-05	0.0014885	0.0042188	0.0082048	0.012336	0.014928	0.017768	0.02097	0.024556	0.029508	0.033865	0.037393	0.040614	0.04353	0.045546	0.047714	0.050157	0.052649	0.054496	0.056363	0.057903	0.058765	0.060114	0.06092	0.061527	0.063547	0.065615	0.067577	0.068807	0.069884	0.071815	0.074711	0.078607	0.082849	0.088741	0.096978	0.10422	0.11229	0.12058	0.12934	0.13896	0.14748	0.15559	0.16303
307	1e-05	1e-05	1e-05	1e-05	1e-05	1e-05	0.0045885	0.012592	0.020871	0.028425	0.03452	0.040358	0.04593	0.051717	0.058416	0.064834	0.071097	0.077558	0.08422	0.090445	0.097385	0.10441	0.111	0.1171	0.12343	0.12991	0.13621	0.14258	0.14833	0.1541	0.16022	0.16607	0.1719	0.17764	0.18355	0.18947	0.19559	0.20188	0.20809	0.2151	0.22242	0.22926	0.23556	0.24154	0.2472	0.2531	0.25878	0.26427	0.26939
308	1e-05	1e-05	1e-05	1e-05	1e-05	1e-05	0.0013257	0.0045466	0.0079181	0.011314	0.014924	0.018829	0.022847	0.026668	0.031219	0.036267	0.042081	0.047935	0.053529	0.0592	0.065337	0.071094	0.076637	0.082293	0.087801	0.093117	0.098408	0.1033	0.10838	0.1134	0.11837	0.12263	0.1272	0.13215	0.13695	0.1419	0.14666	0.15112	0.1555	0.15975	0.16408	0.16798	0.17211	0.17597	0.17944	0.18291	0.18627	0.18973	0.19352
309	0.017722	0.01184	0.0076111	0.0046065	0.0022284	1e-05	1e-05	1e-05	1e-05	1e-05	1e-05	0.00036005	0.0043661	0.0082275	0.012593	0.018213	0.024367	0.031275	0.038397	0.046891	0.056915	0.06826	0.080346	0.092863	0.10607	0.12016	0.13507	0.15077	0.16724	0.18445	0.20156	0.21849	0.2352	0.25218	0.26919	0.28605	0.3022	0.31735	0.33197	0.34609	0.35973	0.37321	0.38613	0.39861	0.41025	0.42125	0.4321	0.44276	0.4531
310	1e-05	1e-05	1e-05	1e-05	1e-05	1e-05	0.0018971	0.0064211	0.011384	0.016181	0.021078	0.026388	0.032264	0.039084	0.04701	0.055998	0.065574	0.075676	0.086271	0.097343	0.1091	0.12099	0.13303	0.14525	0.15734	0.16952	0.1815	0.19304	0.2045	0.21527	0.22593	0.23628	0.24634	0.25585	0.26508	0.27426	0.28316	0.29214	0.30102	0.3103	0.32012	0.33038	0.34155	0.35416	0.36872	0.38501	NaN	NaN	NaN
311	0.021713	0.016072	0.011761	0.0080503	0.0048708	0.0017283	1e-05	1e-05	1e-05	1e-05	1e-05	1e-05	0.00096508	0.0034467	0.006573	0.010411	0.014766	0.019983	0.02496	0.029983	0.035503	0.041066	0.046823	0.052303	0.05745	0.062233	0.067168	0.071912	0.076278	0.080715	0.085039	0.089254	0.093427	0.097741	0.10223	0.10692	0.11174	0.11592	0.11982	0.12395	0.12814	0.13255	0.13683	0.14072	0.14438	0.14812	0.15197	0.15594	0.16012
312	1e-05	1e-05	1e-05	1e-05	1e-05	1e-05	0.0024189	0.0077223	0.013049	0.018093	0.023369	0.028843	0.034801	0.041336	0.048492	0.056251	0.064462	0.073206	0.082156	0.091597	0.10187	0.11234	0.12301	0.13416	0.14525	0.15685	0.16913	0.18149	0.19402	0.20678	0.22014	0.23361	0.2477	0.2627	0.27835	0.29533	0.31326	0.33201	0.35223	NaN	NaN	NaN	NaN	NaN	NaN	NaN	NaN	NaN	NaN
313	1e-05	1e-05	1e-05	1e-05	1e-05	1e-05	0.0011934	0.0037559	0.0063755	0.0090163	0.011667	0.014282	0.017097	0.020084	0.023651	0.027569	NaN	NaN	NaN	NaN	NaN	NaN	NaN	NaN	NaN	NaN	NaN	NaN	NaN	NaN	NaN	NaN	NaN	NaN	NaN	NaN	NaN	NaN	NaN	NaN	NaN	NaN	NaN	NaN	NaN	NaN	NaN	NaN	NaN
[truncated: 71 more columns]
