# Supplementary material for: Fractional killing arises from cell-to-cell variability in overcoming a caspase activity threshold
Source: Mol Syst Biol. 2015 May 7;11(5):803. doi: 10.15252/msb.20145584 (PMC4461398; doi:10.15252/msb.20145584)
Supplement: Supplementary file 3 [file msb0011-0803-sd3.zip › All_data/087_Mapatumumab+anti-Fc (10 nM) + Bortezomib (100 nM)_1/cell_parameters.tsv]

Mapa 10nM + Fc + Bortezomib 100nM
Cell #	Surviving	Time pre-MOMP	Max C8 activity pre-MOMP	Time of Max C8 activity (tau)	k	t0	r2 of fit
1	0	135	0.0055457	135	3.0937e-05	39.9144	0.9829
2	0	425	0.0025272	425	2.1766e-06	-30	0.78376
3	0	130	0.0057265	130	2.3715e-05	21.3353	0.9975
4	0	235	0.003283	100	8.1284e-06	-30	0.91749
5	0	125	0.0056064	125	3.3661e-05	24.8021	0.99574
6	0	125	0.005369	125	2.6795e-05	20.9999	0.98945
7	0	95	0.0060275	95	5.6917e-05	35.5151	0.99506
8	0	165	0.0045597	165	1.524e-05	19.0312	0.99473
9	0	310	0.0031959	310	4.729e-06	-30	0.92375
10	0	125	0.0054049	125	2.9968e-05	15.8266	0.9987
11	0	170	0.0043196	170	1.1694e-05	4.0818	0.99331
12	0	320	0.0027626	320	4.0754e-06	-30	0.917
13	0	220	0.0035958	220	7.4755e-06	-30	0.97265
14	1	Inf	0.0044008	140	2.189e-05	16.5333	0.99883
15	0	270	0.0027995	270	4.6792e-06	-30	0.93839
16	0	120	0.0055568	120	3.2121e-05	31.155	0.99998
17	0	80	0.0060602	80	4.5261e-05	9.9171	0.99968
18	0	160	0.0042808	160	1.8149e-05	6.3048	0.99461
19	0	330	0.0029224	330	3.7172e-06	-30	0.94958
20	0	275	0.0032701	275	5.9424e-06	3.7775	0.99877
21	0	100	0.0059404	100	3.8416e-05	19.7691	0.9996
22	0	65	0.0041308	65	5.512e-05	22.0452	0.99325
23	0	70	0.0060574	70	8.1256e-05	22.2885	0.99695
24	0	160	0.0041175	160	1.414e-05	-6.7681	0.98915
25	0	305	0.0026215	90	5.4396e-06	-30	0.70733
26	0	95	0.0058928	95	4.243e-05	21.3441	0.99976
27	0	290	0.0037666	290	5.0658e-06	-30	0.98805
28	0	95	0.0060861	95	4.2821e-05	12.3347	0.99948
29	0	205	0.0029709	205	7.6751e-06	-30	0.94301
30	0	140	0.0042488	140	1.5518e-05	2.6446	0.99402
31	0	140	0.0043915	140	1.8286e-05	-1.83	0.99057
32	0	160	0.0044576	160	1.9616e-05	-3.3937	0.98635
33	0	85	0.0049702	85	3.3322e-05	23.8091	0.99926
34	0	285	0.0026106	285	5.0443e-06	-30	0.87703
35	0	375	0.0026295	375	2.7254e-06	-30	0.88435
36	0	85	0.0060395	85	4.5419e-05	26.3479	0.99919
37	0	75	0.0058606	75	5.5927e-05	27.5366	0.99911
38	0	175	0.0044267	175	1.2389e-05	24.491	0.99435
39	0	200	0.0041097	200	4.8712e-06	-17.9015	0.97701
40	0	110	0.0052074	110	2.94e-05	14.0192	0.99704
41	0	110	0.0055229	110	2.607e-05	22.9919	0.99942
42	0	505	0.0016123	505	1.5352e-06	-30	0.85667
43	0	120	0.0058476	120	2.5262e-05	4.6294	0.99808
44	0	185	0.0047105	185	1.4185e-05	4.8803	0.99879
45	0	90	0.0058579	90	3.8429e-05	22.7231	0.99939
46	0	100	0.0055367	100	4.0619e-05	12.1796	0.99353
47	0	400	0.001877	400	3.0549e-06	-30	0.78001
48	0	135	0.0039182	135	1.8667e-05	-8.864	0.97822
49	0	85	0.0058665	85	5.6133e-05	23.8704	0.99894
50	0	65	0.0061683	65	4.8074e-05	6.5209	0.99824
51	0	115	0.0051874	115	2.6787e-05	23.6434	0.99562
52	0	100	0.0065981	100	4.0784e-05	7.4443	0.99939
53	0	240	0.002788	90	7.4414e-06	-30	0.89222
54	0	150	0.0040923	150	1.8183e-05	-3.342	0.98754
55	0	110	0.005242	110	2.8667e-05	12.6339	0.9965
56	0	35	0.0029165	35	0.0001053	22.6808	0.99576
57	0	170	0.003214	90	1.0689e-05	-29.9993	0.95711
58	0	75	0.005912	75	5.5465e-05	15.599	0.99852
59	0	380	0.0034192	380	2.0579e-06	-29.9999	0.86153
60	0	125	0.0065367	125	3.0371e-05	18.2163	0.99967
61	0	75	0.0048321	75	4.8795e-05	23.7116	0.99918
62	0	50	0.0035294	50	5.8325e-05	20	0.99047
63	0	205	0.0039623	205	1.0773e-05	-30	0.85968
64	0	195	0.0038981	95	1.3137e-05	-30	0.91347
65	0	45	0.0028911	45	4.6505e-05	15	0.97373
66	0	180	0.004364	180	9.3816e-06	-29.0408	0.98158
67	0	155	0.0043328	155	1.7289e-05	-12.0937	0.97455
68	0	340	0.0028267	340	3.3259e-06	-30	0.90078
69	0	120	0.0051748	120	1.9602e-05	4.6371	0.99727
70	0	95	0.0063458	95	5.3895e-05	19.091	0.99718
71	0	100	0.0059601	100	3.1208e-05	-1.1675	0.99909
72	0	65	0.0058659	65	6.6973e-05	19.8428	0.99973
73	0	140	0.0050333	140	2.0602e-05	-25.4836	0.98684
74	0	165	0.0041231	165	1.0606e-05	-14.3001	0.99008
75	0	35	0.005267	35	0.00012064	11.9589	0.99923
76	0	150	0.0049329	150	1.4343e-05	-11.6688	0.99341
77	0	230	0.003006	230	6.261e-06	-30	0.89744
78	0	110	0.0050389	110	3.0879e-05	19.9803	0.99549
79	0	175	0.0039309	95	1.299e-05	-30	0.96293
80	0	130	0.0051838	130	1.9503e-05	22.375	0.99944
81	0	260	0.0035946	260	5.7813e-06	-30	0.96923
82	0	325	0.0033564	325	3.103e-06	-30	0.92706
83	0	85	0.0090934	85	6.3178e-05	5.3907	0.99883
84	0	310	0.0026816	310	3.2284e-06	-30	0.85982
85	0	280	0.0033288	200	6.7867e-06	-30	0.9718
86	0	170	0.0038942	170	1.0392e-05	-14.6972	0.9862
87	0	130	0.0051546	130	2.4623e-05	1.3313	0.99385
88	0	220	0.0039762	220	6.2091e-06	-28.8136	0.99094
89	0	275	0.0036287	275	4.7765e-06	-30	0.98533
90	0	455	0.0021973	455	2.2561e-06	-30	0.7967
91	0	275	0.0025793	275	5.0026e-06	-30	0.86949
92	0	130	0.0052288	130	2.2172e-05	2.1925	0.99404
93	0	150	0.0052226	150	2.1137e-05	9.4057	0.99297
94	0	100	0.0062729	100	3.0854e-05	9.4018	0.99975
95	0	135	0.0052299	135	2.4939e-05	11.4369	0.99386
96	0	70	0.0062111	70	7.5696e-05	24.5591	0.99923
97	0	190	0.0045023	190	1.2687e-05	-1.3885	0.99549
98	0	50	0.005408	50	7.7951e-05	14.4753	0.99485
99	0	85	0.0063411	85	5.7418e-05	21.4089	0.99829
100	0	110	0.0050375	110	2.6975e-05	2.4719	0.99482
101	0	230	0.003367	230	8.0983e-06	-30	0.9626
102	0	95	0.0061361	95	3.5587e-05	5.8426	0.99926
103	0	80	0.0062174	80	5.4418e-05	26.6968	0.99949
104	0	75	0.0060213	75	5.9359e-05	22.3802	0.9986
105	0	205	0.0035679	85	1.0411e-05	-30	0.88989
106	0	150	0.0038119	85	1.534e-05	-23.6227	0.96637
107	0	255	0.0038269	255	4.9916e-06	-29.9999	0.98742
108	0	215	0.0033646	215	7.991e-06	-30	0.96042
109	0	30	0.0016201	30	1.0834e-05	-0.56529	0.61329
110	0	100	0.007024	100	5.1856e-05	15.9572	0.99937
111	0	120	0.0045334	120	1.9445e-05	15.8772	0.99686
112	0	70	0.0061935	70	7.3772e-05	23.7716	0.99882
113	0	210	0.0036734	210	1.096e-05	-30	0.94348
114	0	330	0.0016201	150	3.5287e-06	-30	0.8863
115	0	40	0.0044027	40	7.3094e-05	7.4038	0.99985
116	0	340	0.0030142	340	3.4794e-06	-30	0.90835
117	0	310	0.0028266	310	4.0338e-06	-30	0.96552
118	0	90	0.006939	90	6.0277e-05	17.6006	0.9985
119	0	105	0.0070755	105	3.5994e-05	13.3327	0.99757
120	0	300	0.0030685	300	3.5908e-06	-30	0.92884
121	0	255	0.0030327	255	5.6066e-06	-30	0.95296
122	0	170	0.0048543	170	1.3205e-05	9.2215	0.99958
123	0	135	0.00553	135	2.0644e-05	-4.8279	0.99982
124	0	105	0.0066379	105	3.3261e-05	15.8715	0.99898
125	0	145	0.0051859	145	1.8467e-05	16.9494	0.99987
126	0	100	0.0061977	100	4.8475e-05	11.7488	0.99322
127	0	180	0.0083042	180	1.0838e-05	13.2975	0.99402
128	0	60	0.0060345	60	9.8863e-05	24.3739	0.99734
129	0	70	0.005658	70	5.6855e-05	18.982	0.99894
130	0	90	0.0057678	90	4.5617e-05	13.0934	0.99783
131	0	105	0.0060464	105	4.7458e-05	32.2179	0.99876
132	0	105	0.0057786	105	5.1765e-05	27.1942	0.99061
133	0	320	0.0022076	320	4.6139e-06	-30	0.92602
134	0	290	0.0025107	95	5.8181e-06	-30	0.84358
135	0	265	0.0038451	265	9.1315e-06	69.2589	0.99722
136	0	75	0.0058972	75	3.1113e-05	-30	0.95781
137	0	160	0.0040226	160	1.4305e-05	-16.4453	0.97883
138	0	100	0.0067055	100	4.3921e-05	5.6584	0.99845
139	0	90	0.00424	90	3.2688e-05	12.4038	0.99772
140	0	75	0.0062119	75	7.3062e-05	20.3136	0.99643
141	0	85	0.0059984	85	5.0618e-05	15.1575	0.99899
142	0	80	0.0060035	80	4.9941e-05	14.0012	0.99992
143	0	240	0.0030346	95	8.2904e-06	-30	0.90925
144	0	315	0.0033022	315	2.7534e-06	-30	0.98648
145	0	95	0.0064605	95	4.2954e-05	6.431	0.99671
146	0	55	0.0063853	55	6.2866e-05	5.2849	0.99938
147	0	235	0.0040713	235	5.6375e-06	-18.0575	0.99319
148	0	115	0.005352	115	3.2706e-05	13.2992	0.99514
149	0	135	0.0049226	135	2.3336e-05	3.8373	0.99312
150	0	95	0.0065614	95	5.2979e-05	13.2094	0.99604
151	0	490	0.0022172	490	1.7735e-06	-30	0.81645
152	0	145	0.0039615	145	1.5727e-05	-15.9464	0.97172
153	0	395	0.002394	395	3.2291e-06	-30	0.92859
154	0	55	0.0065072	55	0.00011834	24.1686	0.99936
155	0	140	0.0057657	70	2.286e-05	-30	0.88058
156	0	75	0.0056477	75	5.978e-05	18.3952	0.99398
157	0	60	0.0048999	60	7.0871e-05	21.8105	0.99648
158	0	280	0.0033589	280	4.2885e-06	-30	0.86821
159	0	140	0.0060692	75	2.1414e-05	-30	0.8682
160	0	100	0.0070901	100	5.3097e-05	12.8512	0.99439
161	0	50	0.0065044	50	9.041e-05	11.3359	0.99956
162	0	60	0.0068902	60	0.00012411	20.7057	0.98949
163	0	55	0.0054288	55	0.00011926	22.3555	0.98995
164	0	40	0.0039918	40	0.0001106	22.2644	0.99994
165	0	45	0.0033991	45	7.3583e-05	15	0.95634
166	0	95	0.0065365	95	5.3157e-05	20.9791	0.99857
167	0	105	0.0059903	105	4.0396e-05	16.3464	0.9962
168	0	105	0.0063241	105	4.3893e-05	15.8537	0.99625
169	0	65	0.0057713	65	5.9824e-05	9.608	0.99581
170	0	370	0.0039652	370	2.3871e-06	-30	0.88393
171	0	330	0.0029041	330	3.4444e-06	-30	0.75407
172	0	35	0.0035642	35	0.00014114	24.8874	0.99835
173	0	45	0.004806	45	6.4076e-05	15	0.92922
174	0	80	0.00607	80	4.6564e-05	8.1802	0.99865
175	0	45	0.004601	45	7.0894e-05	14.9999	0.9754
176	0	45	0.0041731	45	4.5215e-05	15	0.82467
177	0	70	0.0054654	70	7.5752e-05	25.7557	0.99939
178	0	475	0.0024848	475	2.1605e-06	-30	0.94002
179	0	260	0.0026249	260	6.3111e-06	-30	0.93686
180	0	310	0.0027202	310	4.251e-06	-30	0.91973
181	0	180	0.0043781	180	9.64e-06	-13.3901	0.99647
182	0	165	0.0052865	165	2.0264e-05	24.4949	0.99979
183	0	270	0.0030004	270	6.4132e-06	-30	0.94411
184	0	245	0.0031462	245	4.847e-06	-30	0.88851
185	0	75	0.0059832	75	4.5562e-05	8.1817	0.99971
186	0	175	0.0056461	175	2.1722e-05	45.7681	0.99793
187	0	95	0.0059593	95	3.369e-05	4.1221	0.99769
188	0	340	0.0026755	95	4.8539e-06	-30	0.69122
189	0	70	0.006213	70	6.1467e-05	12.0447	0.99894
190	0	200	0.0039094	200	9.907e-06	-30	0.97037
191	0	30	0.0030964	30	1.6641e-05	-0.0054986	0.51975
192	0	70	0.0064063	70	6.9039e-05	14.54	0.99953
193	0	50	0.0054069	50	0.00010291	20	0.97961
194	0	350	0.0026213	140	4.6569e-06	-30	0.52288
195	0	225	0.0032638	225	9.5417e-06	-30	0.96865
196	0	60	0.007219	60	8.1547e-05	13.421	0.99723
197	0	85	0.0061154	85	3.9962e-05	-0.69218	0.99979
198	0	85	0.0056667	85	3.9719e-05	21.5985	0.99818
199	0	45	0.0062285	45	8.5398e-05	4.5312	0.99985
200	0	60	0.0063755	60	6.2125e-05	11.1947	0.99732
201	0	30	0.0022322	30	9.8901e-05	22.4096	0.99539
202	0	65	0.0055151	65	8.0565e-05	23.6443	0.99784
203	0	95	0.0059556	95	4.014e-05	7.6056	0.99941
204	0	30	0.003026	30	0.00013822	22.821	0.99608
205	0	255	0.0027557	100	6.8875e-06	-30	0.8635
206	0	35	0.0024172	35	5.1823e-05	9.746	0.99073
207	0	500	0.0024514	500	1.2134e-06	-30	0.86166
208	0	210	0.0031981	210	9.3138e-06	-22.5915	0.98299
209	0	55	0.0041739	55	6.5548e-05	14.7956	0.99246
210	0	105	0.0055078	105	3.8892e-05	7.9888	0.983
211	0	225	0.0030304	90	8.7706e-06	-30	0.93371
212	0	65	0.0062607	65	9.3277e-05	24.2778	0.99857
213	0	110	0.005182	110	2.8724e-05	6.0954	0.98705
214	0	80	0.0060983	80	5.1137e-05	8.4717	0.9996
215	0	35	0.0028091	35	0.00011365	25.2049	0.99897
216	0	120	0.0053123	120	3.388e-05	9.4446	0.99135
217	0	85	0.0054079	85	3.7753e-05	5.9227	0.99858
218	0	55	0.00558	55	3.3834e-05	-22.6642	0.99587
219	0	185	0.0033154	90	1.138e-05	-30	0.961
220	0	30	0.0023213	30	0.0001043	22.5986	0.99561
221	0	80	0.0062631	80	5.7164e-05	10.3755	0.997
222	0	220	0.0034944	220	7.6277e-06	-29.9946	0.98571
223	0	110	0.0059467	110	3.7125e-05	4.2396	0.99063
224	0	90	0.0063534	90	5.6339e-05	14.2728	0.9935
225	0	90	0.0061955	90	4.3117e-05	7.0356	0.99963
226	0	135	0.0053583	135	2.3463e-05	-9.8454	0.99003
227	0	60	0.0059325	60	0.0001074	23.5624	0.99602
228	0	85	0.0068526	85	4.2905e-05	2.437	0.99982
229	0	165	0.0047524	120	2.0325e-05	-4.7563	0.98847
230	0	135	0.0042152	135	1.7823e-05	-12.6773	0.99144
231	0	45	0.0051547	45	9.2004e-05	15	0.98983
232	0	145	0.0046398	145	1.0584e-05	-14.832	0.99487
233	0	130	0.0056132	130	2.6183e-05	2.1933	0.99899
234	0	300	0.0029108	300	3.8194e-06	-30	0.72593
235	0	260	0.0037489	260	6.6023e-06	-30	0.91755
236	0	100	0.0061673	100	4.544e-05	14.3427	0.99846
237	0	80	0.0055248	80	5.2229e-05	24.8209	0.99963
238	0	110	0.0058731	110	3.8059e-05	28.6405	0.99829
239	0	75	0.0065725	75	6.1061e-05	14.5119	0.99946
240	0	225	0.0030288	225	7.2378e-06	-30	0.94486
241	0	50	0.0030604	50	5.0142e-05	15.1852	0.99859
242	0	75	0.0066158	75	5.4887e-05	12.0505	0.99987
243	0	325	0.0028705	325	3.2685e-06	-30	0.89949
244	0	90	0.0065097	90	4.0827e-05	12.5109	0.99952
245	0	350	0.0025085	350	3.1398e-06	-30	0.64234
246	0	205	0.0033734	205	9.2781e-06	-29.7586	0.97657
247	0	190	0.00376	190	8.9271e-06	-24.6017	0.96549
248	0	65	0.0059855	65	6.2754e-05	8.6621	0.99759
249	0	65	0.0061135	65	7.4918e-05	17.5927	0.99841
250	0	115	0.0049101	115	2.2584e-05	-6.2199	0.99679
251	0	200	0.0036365	200	8.5111e-06	-30	0.97252
252	0	130	0.0051836	130	2.8252e-05	1.182	0.98513
253	0	100	0.0061222	100	4.041e-05	7.8357	0.99531
254	0	95	0.0065045	95	6.7454e-05	32.884	0.99822
255	0	300	0.0027505	100	6.2261e-06	-30	0.79773
256	0	130	0.0052076	130	2.3709e-05	5.5072	0.99321
257	1	Inf	0.00020187	430	0	0	0
258	0	30	0.002413	30	2.1487e-05	-0.011913	0.69602
259	0	250	0.0032088	250	6.1714e-06	-29.9999	0.98202
260	0	30	0.0023256	30	0.00010581	22.7341	0.99561
261	0	160	0.0046792	160	1.164e-05	-10.9407	0.99498
262	0	100	0.0056088	100	4.2227e-05	13.2607	0.99215
263	0	165	0.0041534	165	1.4514e-05	-2.7797	0.97727
264	0	65	0.0079013	65	6.577e-05	7.3095	0.99737
265	0	105	0.0065633	105	4.5515e-05	27.9951	0.99985
266	0	55	0.0068106	55	7.1472e-05	9.1377	0.9985
267	0	100	0.0052572	100	3.6135e-05	10.6836	0.98812
268	0	120	0.0056086	120	2.888e-05	31.0006	0.99871
269	0	55	0.0060111	55	6.9103e-05	9.3935	0.99985
270	0	490	0.0022367	190	2.6801e-06	-30	0.76174
271	0	340	0.0024694	340	2.518e-06	-30	0.9269
272	0	410	0.0039395	410	1.2339e-06	-30	0.89642
273	0	125	0.0064971	125	2.9201e-05	16.1052	0.99871
274	0	60	0.0060647	60	0.00010373	22.6793	0.99392
275	0	85	0.0088397	85	5.7209e-05	4.0083	0.99739
276	0	105	0.0066535	105	4.6166e-05	12.0864	0.99389
277	0	175	0.0044983	175	1.0015e-05	-6.2684	0.98818
278	0	505	0.001763	105	2.4064e-06	-30	0.65122
279	0	60	0.0057709	60	5.8766e-05	9.915	0.99985
280	0	100	0.0058345	100	3.9194e-05	18.4718	0.99784
281	0	80	0.0060071	80	6.3429e-05	19.9188	0.99728
282	0	105	0.0055091	105	2.6616e-05	10.4084	0.9959
283	0	170	0.0045171	170	1.429e-05	-1.1763	0.99657
284	0	95	0.0060314	95	3.0579e-05	-7.4328	0.99939
285	0	110	0.0060935	110	2.7867e-05	-8.0689	0.99804
286	0	110	0.0052424	110	2.679e-05	1.7458	0.99391
287	0	65	0.0055631	65	5.2015e-05	4.6378	0.99901
288	0	150	0.0037832	150	1.1262e-05	-30	0.9632
289	0	65	0.0053089	65	7.6725e-05	23.8729	0.99797
290	0	90	0.0061378	90	4.6281e-05	15.1039	0.99811
291	0	60	0.0054031	60	6.292e-05	10.2322	0.99964
292	0	75	0.0063799	75	4.5455e-05	7.8549	0.99935
293	0	180	0.0046029	180	7.8453e-06	-29.9989	0.99109
294	0	345	0.0035198	345	2.5902e-06	-30	0.94646
295	0	130	0.0046898	130	1.6524e-05	-9.6576	0.99199
296	0	235	0.0035924	235	4.8325e-06	-30	0.96438
297	0	90	0.0066194	90	5.2607e-05	3.9183	0.9932
298	0	105	0.0061294	105	2.3891e-05	-23.0646	0.99684
299	0	335	0.0033645	335	2.8988e-06	-30	0.98971
300	0	75	0.005199	75	5.1141e-05	17.6523	0.99953
301	0	110	0.0058846	110	4.0059e-05	4.4334	0.98572
302	0	55	0.0052131	55	9.0055e-05	17.1308	0.99429
303	0	70	0.0059807	70	5.3112e-05	9.9721	0.99841
304	0	55	0.0055464	55	7.1174e-05	9.0387	0.99827
305	0	45	0.0057083	45	9.538e-05	7.6076	0.99901
306	0	70	0.0060747	70	4.9692e-05	9.3609	0.99947
307	0	30	0.0032007	30	0.00014496	22.7496	0.99599
308	0	95	0.0059668	95	3.3083e-05	11.8231	0.99929
309	0	175	0.0042714	175	1.3499e-05	-30	0.94524
310	0	70	0.0070069	70	5.2786e-05	8.6355	0.99434
311	0	70	0.0056535	70	5.7465e-05	15.6533	0.99832
312	1	Inf	0.00080822	380	1.0491e-06	-30	0.986
313	0	30	0.0025563	30	0.00012063	23.805	0.99758
314	0	170	0.0065415	125	2.9288e-05	6.8798	0.98851
315	0	100	0.0070142	100	3.9494e-05	7.0918	0.99895
316	0	75	0.0057747	75	2.9796e-05	-10.8157	0.98399
317	0	410	0.0019431	410	3.2041e-06	-30	0.85081
318	0	150	0.0054994	150	1.5334e-05	-4.9641	0.99507
319	0	400	0.0031788	400	2.7504e-06	-30	0.91125
320	0	410	0.0042877	45	0	0	0
321	0	100	0.0054471	100	2.6888e-05	4.8399	0.99835
322	0	440	0.0021382	440	2.2534e-06	-30	0.81144
323	0	60	0.0062681	60	6.0323e-05	5.0303	0.99983
324	0	30	0.0027284	30	9.7586e-05	17.1831	0.9868
325	0	30	0.0034036	30	3.0413e-05	-2.4227e-08	0.52655
326	0	65	0.0058956	65	5.8543e-05	12.0777	0.9997
327	0	80	0.0054845	80	5.0062e-05	8.5077	0.99121
328	0	95	0.0052264	95	2.9312e-05	11.2847	0.9909
329	0	235	0.0037954	235	8.419e-06	-30	0.85201
330	0	80	0.0054501	80	5.0012e-05	28.0692	0.99979
331	0	125	0.0053232	125	2.2256e-05	-6.0276	0.99165
332	0	95	0.0053848	95	2.3591e-05	-0.1502	0.99887
333	0	260	0.0027311	260	4.9134e-06	-30	0.88525
334	0	285	0.002864	285	4.8702e-06	-30	0.93187
335	0	125	0.0053936	125	2.5452e-05	5.7364	0.99106
336	0	155	0.0055078	155	1.8929e-05	6.3426	0.99867
337	0	60	0.0049853	60	8.6649e-05	24.9446	0.99766
338	0	110	0.0050947	110	3.381e-05	22.7928	0.99115
339	0	100	0.0056258	100	3.2084e-05	10.734	0.99933
340	0	50	0.0025448	50	5.4451e-05	20	0.96675
341	0	115	0.0048773	115	1.1278e-05	14.6367	0.98462
342	0	125	0.0051541	125	2.8314e-05	3.3385	0.98851
343	0	75	0.0062243	75	4.3433e-05	13.3518	0.99712
344	0	75	0.0049306	75	5.4429e-05	23.2427	0.99978
345	0	220	0.00359	220	6.9173e-06	-30	0.96839
346	0	160	0.00403	160	1.2262e-05	-12.6613	0.98487
347	0	55	0.0033479	55	4.1006e-05	4.4027	0.99764
348	0	105	0.0059779	105	3.8957e-05	16.3956	0.99894
349	0	95	0.0061802	95	5.0585e-05	20.6127	0.9989
350	0	120	0.0064997	120	3.7227e-05	25.2507	0.99968
351	0	130	0.0046027	130	2.5566e-05	1.1852	0.98457
352	0	250	0.0028279	90	7.3634e-06	-30	0.83344
353	0	145	0.004735	145	2.1238e-05	2.6726	0.99031
354	0	175	0.0035154	175	1.0423e-05	-29.9999	0.9643
355	0	345	0.002885	345	2.9697e-06	-30	0.92499
356	0	150	0.0045296	150	1.0696e-05	-23.7454	0.98039
357	0	120	0.0049501	120	2.6861e-05	-2.4537	0.98796
358	0	215	0.0038465	130	1.0389e-05	-29.4941	0.96626
359	0	180	0.002957	100	9.434e-06	-30	0.94737
360	0	295	0.0026896	295	4.7364e-06	-30	0.86325
361	0	360	0.0024916	360	4.0362e-06	-30	0.74781
362	0	65	0.005363	65	7.0901e-05	21.9445	0.99935
363	0	460	0.002314	460	2.6425e-06	-30	0.72126
364	0	270	0.0029492	270	6.5758e-06	-30	0.92475
365	0	90	0.0067864	90	5.6484e-05	18.9225	0.99841
366	0	250	0.0026368	250	6.3486e-06	-30	0.94724
367	0	90	0.0062256	90	4.7137e-05	17.3269	0.99958
368	0	220	0.003644	220	8.3778e-06	-30	0.97201
369	0	105	0.0061678	105	3.9093e-05	13.5842	0.997
370	0	185	0.0037325	185	1.1204e-05	-29.9991	0.95677
371	0	155	0.0044292	155	1.597e-05	-2.6136	0.99353
372	0	100	0.0055903	100	3.8184e-05	20.387	0.9987
373	0	185	0.0037473	185	7.6129e-06	-29.9999	0.97004
374	0	70	0.0061544	70	5.5848e-05	10.6048	0.99777
375	0	100	0.0058443	100	4.4963e-05	21.4966	0.99869
376	0	120	0.0055904	120	3.0826e-05	3.9082	0.98856
377	0	150	0.0043691	115	1.8678e-05	-19.2142	0.98673
378	0	130	0.0059856	130	2.9316e-05	27.735	0.99926
379	0	90	0.0055015	90	4.3215e-05	23.1852	0.99935
380	0	165	0.004129	115	1.7009e-05	-13.0004	0.9843
381	0	120	0.0054209	120	2.5541e-05	19.1379	0.99634
382	0	30	0.001581	30	6.6964e-05	21.2471	0.99382
383	0	170	0.0043747	100	1.6086e-05	-20.7393	0.97133
384	0	170	0.0038682	170	1.1571e-05	-24.6997	0.97275
385	0	170	0.00396	170	9.4732e-06	-24.5302	0.97618
386	0	90	0.0062812	90	4.9666e-05	18.0958	0.99989
387	0	80	0.0065627	80	6.7099e-05	21.631	0.99825
388	0	50	0.0050632	50	8.2348e-05	20	0.95955
389	0	290	0.003129	290	4.6245e-06	-30	0.95699
390	0	175	0.0039188	100	1.388e-05	-19.974	0.97232
391	0	180	0.0037714	105	1.2659e-05	-27.0913	0.97459
392	0	330	0.0038583	330	3.7292e-06	-30	0.65252
393	0	100	0.0064571	100	3.0113e-05	-7.8845	0.99888
394	0	205	0.003807	205	8.1574e-06	-20.4734	0.98824
395	0	115	0.0055111	115	2.3413e-05	-20.2572	0.99306
396	0	135	0.0046884	135	1.6112e-05	-23.5331	0.99504
397	0	165	0.0056079	165	1.4632e-05	21.5636	0.99398
398	0	165	0.0040042	165	7.1905e-06	-29.9998	0.95552
399	0	340	0.0023306	340	3.2405e-06	-30	0.61869
400	0	150	0.0047894	150	1.9576e-05	-7.1197	0.98751
401	0	400	0.002601	400	2.555e-06	-30	0.84683
402	0	45	0.0053721	45	0.00010167	13.7476	0.99833
403	0	215	0.0043181	215	4.4909e-06	-11.9852	0.99365
404	0	95	0.0060233	95	3.4138e-05	8.6012	0.99997
405	0	145	0.0045157	145	1.7304e-05	-18.7404	0.9872
406	0	105	0.0059195	105	2.0949e-05	14.1718	0.99604
407	0	210	0.0033655	210	9.3156e-06	-30	0.97899
408	0	190	0.004215	190	9.9129e-06	-14.5208	0.98255
409	0	80	0.0058073	80	5.2795e-05	22.9866	0.9997
410	0	95	0.005634	95	2.4099e-05	0.091657	0.99319
411	0	165	0.0041107	165	1.491e-05	-25.0378	0.98781
412	0	30	0.0036443	30	0.00016494	22.6943	0.99553
413	0	140	0.0053966	140	2.2774e-05	11.0579	0.99652
414	0	85	0.0056357	85	3.8904e-05	12.5658	0.99927
415	0	65	0.0063282	65	6.6288e-05	17.3049	0.99748
416	0	30	0.0044207	30	0.00019763	22.089	0.99398
417	0	45	0.0052199	45	6.7253e-05	6.2619	0.99991
418	0	80	0.0059883	80	4.5119e-05	5.4503	0.99979
419	0	120	0.0058122	120	2.8713e-05	-2.7007	0.99915
420	0	30	0.003323	30	0.00015246	23.1334	0.99666
421	0	125	0.0047857	125	2.0055e-05	-8.9605	0.97787
422	0	80	0.006773	80	4.3915e-05	0.79469	0.99988
423	0	235	0.0036448	235	6.4482e-06	-18.668	0.96328
424	0	150	0.0053148	150	1.3122e-05	-13.255	0.9822
425	0	70	0.0057824	70	6.9128e-05	23.1814	0.99835
426	0	75	0.006889	75	5.9597e-05	13.3881	0.99883
427	0	80	0.0065292	80	5.6154e-05	16.5263	0.99999
428	0	150	0.0047765	150	1.8683e-05	-18.3378	0.99109
429	0	275	0.0029235	275	5.5106e-06	-30	0.94701
430	0	40	0.0045769	40	0.00013312	21.9129	0.9959
431	0	35	0.0053362	35	0.00012697	13.175	0.99975
432	0	50	0.0085651	50	8.1903e-05	2.3572	0.99893
433	0	100	0.006474	100	3.6865e-05	21.8736	0.99929
434	0	155	0.0048858	155	1.9925e-05	23.2518	0.98309
435	0	85	0.0062366	85	4.094e-05	3.3928	0.99694
436	0	100	0.0068912	100	3.8775e-05	0.20882	0.99895
437	0	230	0.0033207	80	8.9826e-06	-30	0.86714
438	0	60	0.0057613	60	5.7169e-05	5.6824	0.99874
439	0	35	0.0044451	35	0.00016546	23.5147	0.99767
440	0	75	0.0064762	75	7.0463e-05	23.7752	0.99912
441	0	90	0.0061932	90	4.7736e-05	16.5159	0.99994
442	0	65	0.0060232	65	8.342e-05	22.1818	0.99588
443	0	90	0.0060781	90	3.9837e-05	6.9909	0.99814
444	0	50	0.006181	50	8.0675e-05	4.9673	0.99866
445	0	55	0.0057528	55	0.00010025	18.2684	0.99555
446	0	80	0.0066539	80	5.0206e-05	11.996	0.99988
447	0	115	0.0055246	115	2.4099e-05	16.852	0.99875
448	0	30	0.0035141	30	0.0001579	22.3571	0.99529
449	0	75	0.0067491	75	8.2676e-05	31.2635	0.99895
450	0	415	0.003115	415	2.4355e-06	-30	0.97982
451	0	165	0.0046459	165	1.5844e-05	-12.2723	0.99214
452	0	50	0.0062436	50	7.2526e-05	8.5007	0.99961
453	0	70	0.0068553	70	6.29e-05	10.9212	0.99839
454	0	65	0.0064996	65	5.535e-05	8.8344	0.99939
455	0	45	0.0045681	45	6.3189e-05	15	0.84539
456	0	105	0.0066824	105	3.6164e-05	15.5076	0.99985
457	0	35	0.0035288	35	0.0001408	25.038	0.99849
458	0	40	0.007019	40	0.00010445	0.33977	0.99908
459	0	170	0.004304	170	1.1841e-05	-27.3354	0.98076
460	0	50	0.0041584	50	5.4786e-05	19.9999	0.97096
461	0	205	0.0035273	205	7.4219e-06	-2.4193	0.99808
462	0	235	0.004016	235	5.2017e-06	-30	0.9062
463	0	125	0.0051924	125	2.1073e-05	1.0675	0.99566
464	0	185	0.004491	185	8.6579e-06	-10.6921	0.97973
465	0	150	0.0047674	150	2.2883e-05	7.9732	0.99493
466	0	115	0.0056979	115	2.5448e-05	-3.2563	0.9982
467	0	115	0.0052165	115	2.8474e-05	-9.0325	0.98088
468	0	90	0.0062396	90	5.3636e-05	29.5059	0.99952
469	0	200	0.0034407	200	7.9413e-06	-30	0.97714
470	0	265	0.0027906	265	6.3722e-06	-30	0.97077
471	0	135	0.0042718	135	1.5008e-05	-28.8057	0.97298
472	0	165	0.0043805	165	1.282e-05	-30	0.98793
473	0	160	0.0033297	160	1.2097e-05	-19.1475	0.95464
474	0	285	0.0030924	285	2.9328e-06	-29.9999	0.84521
475	0	120	0.0043776	120	3.2001e-05	17.583	0.9268
476	0	75	0.0061121	75	7.8211e-05	22.2763	0.99725
477	0	290	0.0028708	290	5.5614e-06	-30	0.9348
478	0	200	0.003753	120	1.0995e-05	-30	0.96804
479	0	95	0.0060259	95	4.8791e-05	20.8682	0.99692
480	0	160	0.0046496	95	1.644e-05	-30	0.9668
481	0	110	0.0047834	110	3.0457e-05	8.3951	0.99001
482	0	45	0.0053006	45	7.0146e-05	4.1438	0.99993
483	0	100	0.0067376	100	4.0772e-05	18.5126	0.99988
484	0	110	0.0043487	110	2.6405e-05	8.7821	0.99168
485	1	Inf	0.00067729	590	4.483e-07	71.5964	0.87258
486	1	Inf	0.001878	365	5.0088e-07	-29.9999	0.44014
487	0	100	0.005609	100	3.5208e-05	16.0415	0.99826
488	0	55	0.0047067	55	7.7335e-05	25	0.99238
489	0	70	0.006264	70	8.5602e-05	20.742	0.99484
490	0	155	0.0046232	75	1.7522e-05	-30	0.94789
491	0	80	0.0064012	80	6.8674e-05	15.15	0.99021
492	0	135	0.0051944	95	2.5835e-05	-12.6105	0.98232
493	0	200	0.003228	200	9.7998e-06	-16.0119	0.98561
494	0	265	0.0033529	110	7.794e-06	-30	0.92781
495	0	70	0.0042456	70	5.8882e-05	22.8275	0.99843
496	0	365	0.002508	365	3.1241e-06	-30	0.88047
497	0	30	0.0022393	30	0.00012733	27.1526	0.99955
498	0	180	0.0038817	95	1.3577e-05	-30	0.96803
499	0	335	0.0026998	335	4.0158e-06	-30	0.82291
500	0	245	0.0029932	245	7.5464e-06	-30	0.92858
501	0	155	0.0052097	155	1.637e-05	-30	0.98577
502	0	145	0.0052235	145	1.8209e-05	3.3643	0.99729
503	0	160	0.004811	160	1.8537e-05	-8.1727	0.98882
504	0	220	0.0031168	110	8.9756e-06	-30	0.96888
505	0	170	0.0043006	170	1.4683e-05	-30	0.98369
506	0	185	0.0032039	185	1.0299e-05	-19.4847	0.98097
507	0	295	0.0028566	295	4.7405e-06	-30	0.87921
508	0	140	0.0033751	140	8.5135e-06	-5.4945	0.99537
509	0	165	0.0057415	165	1.8321e-05	20.2346	0.99996
510	0	225	0.0029971	85	8.6503e-06	-30	0.90476
511	0	50	0.003393	50	7.4122e-05	20	0.99529
512	0	60	0.0039436	60	6.6419e-05	24.5135	0.99794
513	0	60	0.0053547	60	8.0382e-05	15.8656	0.99531
514	0	340	0.0033314	95	6.1672e-06	-30	0.57199
515	0	110	0.0057536	110	3.6901e-05	14.1176	0.99703
516	0	35	0.0027373	35	0.000104	23.312	0.99562
517	0	65	0.0053135	65	7.8458e-05	22.9268	0.99664
518	0	55	0.0061375	55	7.7197e-05	8.9413	0.99925
519	0	115	0.0055475	115	2.1746e-05	10.5727	0.99878
520	0	180	0.0041378	180	1.0626e-05	2.6205	0.99457
521	0	80	0.007629	80	4.9527e-05	4.776	0.999
522	0	85	0.0071059	85	5.0503e-05	18.5778	0.9998
523	0	105	0.0046819	105	1.4831e-05	0.86928	0.99565
524	0	45	0.0048137	45	5.6638e-05	15	0.83427
525	0	45	0.0056221	45	9.7757e-05	15	0.98779
526	0	45	0.0058552	45	9.0971e-05	9.7853	0.99984
527	0	70	0.0056921	70	7.0608e-05	23.4771	0.99845
528	0	115	0.0054029	115	2.5742e-05	-4.6474	0.99284
529	0	45	0.0045223	45	6.71e-05	14.9999	0.97996
530	0	165	0.00422	165	1.5143e-05	-7.0431	0.98496
531	0	30	0.0058199	30	6.1174e-05	-24.8028	0.9984
532	0	70	0.0055379	70	6.845e-05	24.4766	0.99934
533	0	270	0.0031481	270	6.2714e-06	-30	0.87489
534	0	235	0.0038873	235	6.6005e-06	-23.4532	0.99788
535	0	185	0.0033418	185	1.0184e-05	-1.5522	0.99322
536	0	340	0.0027089	340	3.1485e-06	-30	0.7895
537	0	105	0.0057394	105	3.6215e-05	16.739	0.99982
538	0	70	0.0055369	70	6.0104e-05	17.6737	0.9989
539	0	90	0.0062378	90	4.8912e-05	10.5955	0.99522
540	0	85	0.0060908	85	4.8875e-05	15.8895	0.99869
541	0	160	0.0048005	160	1.5284e-05	31.51	0.99743
542	0	120	0.005441	120	3.1085e-05	20.4109	0.99465
543	0	130	0.0064503	130	2.6769e-05	12.6728	0.9997
544	0	120	0.0051605	120	2.8423e-05	18.5649	0.99892
545	0	165	0.0045437	165	1.8672e-05	-2.857	0.98967
546	0	165	0.0040306	165	1.3038e-05	-30	0.88245
547	0	230	0.0035471	230	4.5032e-06	-20.085	0.9866
548	0	160	0.0042623	160	1.3456e-05	-22.0417	0.97852
549	0	90	0.0064993	90	4.2391e-05	15.8056	0.99875
550	0	230	0.0034994	230	7.5334e-06	-30	0.95056
551	0	105	0.0064419	105	4.1012e-05	8.5995	0.99494
552	0	190	0.0051177	190	1.1465e-05	4.1646	0.99905
553	0	35	0.0043961	35	6.4e-05	-2.3467	0.99996
554	0	130	0.0055809	130	2.5011e-05	1.7507	0.99522
555	0	185	0.0038644	185	9.5624e-06	-25.0592	0.98346
556	0	30	0.0021444	30	2.4881e-05	-0.025663	0.92359
557	0	145	0.005276	145	2.0525e-05	-2.8777	0.99353
558	0	30	0.0038766	30	6.5246e-05	-0.064833	0.98863
559	0	30	0.0025795	30	0.00011195	21.9633	0.99456
560	0	150	0.0046888	150	1.9897e-05	-1.7503	0.98809
561	0	175	0.003974	175	1.2547e-05	-30	0.97896
562	0	35	0.0044737	35	7.6365e-05	2.3362	0.99995
563	0	75	0.0071266	75	4.8035e-05	3.7002	0.99932
564	0	425	0.0028598	425	2.3966e-06	-30	0.84948
565	0	35	0.0021549	35	7.885e-05	23.1427	0.99793
566	0	295	0.0024141	80	5.7524e-06	-30	0.85693
567	0	115	0.0054583	115	3.0164e-05	-4.7755	0.98579
568	0	205	0.0036857	205	1.0074e-05	-29.999	0.98547
569	0	70	0.0060142	70	8.1562e-05	22.5715	0.99693
570	0	385	0.0031133	385	1.9015e-06	-30	0.79528
571	0	30	0.0023729	30	9.5816e-05	20.7983	0.99651
572	1	Inf	0.00046161	155	1.9666e-06	6.5553	0.98686
573	0	115	0.0059365	115	2.8381e-05	-7.4998	0.99162
574	0	70	0.0063014	70	5.5485e-05	2.7558	0.99987
575	0	245	0.0030041	160	7.9736e-06	-30	0.98608
576	0	235	0.0031096	95	8.2983e-06	-30	0.92677
577	0	215	0.0036224	145	1.1025e-05	-30	0.98606
578	0	200	0.0037285	150	1.1833e-05	-23.9099	0.98812
579	0	65	0.005322	65	5.9199e-05	14.166	0.99999
580	0	355	0.0023339	355	4.1861e-06	-30	0.71227
581	0	85	0.0039092	85	1.6493e-05	-27.5078	0.99262
582	0	130	0.0028023	130	1.1584e-05	11.7239	0.96656
583	0	365	0.0024112	90	4.1912e-06	-30	0.59297
584	0	195	0.0035048	195	1.0073e-05	-30	0.97956
585	0	370	0.0027214	370	3.351e-06	-30	0.70534
586	0	185	0.0036114	185	1.1788e-05	-19.7934	0.98316
587	0	125	0.0055622	125	1.8274e-05	-24.62	0.99681
588	0	115	0.0059533	115	3.6279e-05	5.0551	0.99647
589	0	90	0.0057838	90	4.7885e-05	24.3126	0.99964
590	0	80	0.0058382	80	6.2198e-05	15.228	0.99179
591	0	45	0.0045293	45	9.6403e-05	15	0.9744
592	0	115	0.0060604	115	3.7806e-05	13.5291	0.99603
593	0	135	0.0046613	135	1.9687e-05	-1.7234	0.98239
594	0	100	0.0061226	100	4.6175e-05	13.952	0.99313
595	0	35	0.001528	35	7.075e-05	27.4076	0.99925
596	0	110	0.0064492	110	4.2154e-05	15.7679	0.9988
597	0	75	0.006719	75	6.626e-05	13.0159	0.99846
598	0	100	0.0057717	100	3.4623e-05	-6.9492	0.99232
599	0	150	0.0052887	150	1.7411e-05	-19.121	0.99859
600	0	325	0.0026673	100	5.1969e-06	-30	0.86063
601	0	320	0.0026052	320	4.848e-06	-30	0.87407
602	0	420	0.002146	420	2.3582e-06	-30	0.63175
603	0	155	0.0042255	155	1.7349e-05	-8.2684	0.97617
604	0	70	0.006072	70	6.389e-05	18.347	0.9993
605	0	205	0.0032537	205	8.8359e-06	-30	0.96726
606	0	80	0.0061483	80	5.055e-05	15.3676	0.99997
607	0	80	0.0059879	80	4.2437e-05	5.9876	0.99942
608	0	340	0.0030921	340	3.3587e-06	-30	0.92668
609	0	420	0.0021896	420	2.9391e-06	-30	0.53901
610	0	250	0.0034193	250	6.6495e-06	-30	0.94646
611	0	350	0.0030736	350	3.519e-06	-30	0.74506
612	0	85	0.0063907	85	5.57e-05	20.629	0.99897
613	0	325	0.0026859	95	5.179e-06	-30	0.78412
614	0	70	0.005258	70	9.8027e-05	36.7302	0.99927
615	0	200	0.004044	200	9.1211e-06	-13.9825	0.99277
616	0	70	0.0052473	70	6.4875e-05	23.6577	0.99973
617	0	145	0.0056687	145	1.3748e-05	-10.984	0.99788
618	0	65	0.00888	65	0.00011044	20.7478	0.99887
619	0	230	0.0035143	110	9.0723e-06	-30	0.94258
620	0	135	0.0050872	135	2.2816e-05	10.8158	0.99442
621	0	280	0.0029597	280	5.8285e-06	-30	0.95987
622	1	Inf	0.00070855	95	6.5887e-06	18.5094	0.99843
623	0	50	0.0068978	50	0.00013854	7.5747	0.97755
