# Supplementary material for: Fractional killing arises from cell-to-cell variability in overcoming a caspase activity threshold
Source: Mol Syst Biol. 2015 May 7;11(5):803. doi: 10.15252/msb.20145584 (PMC4461398; doi:10.15252/msb.20145584)
Supplement: Supplementary file 3 [file msb0011-0803-sd3.zip › All_data/087_Mapatumumab+anti-Fc (10 nM) + Bortezomib (100 nM)_1/raw_area.tsv]

Cell # (0 for discarded)	T=5min	T=10min	T=15min	T=20min	T=25min	T=30min	T=35min	T=40min	T=45min	T=50min	T=55min	T=60min	T=65min	T=70min	T=75min	T=80min	T=85min	T=90min	T=95min	T=100min	T=105min	T=110min	T=115min	T=120min	T=125min	T=130min	T=135min	T=140min	T=145min	T=150min	T=155min	T=160min	T=165min	T=170min	T=175min	T=180min	T=185min	T=190min	T=195min	T=200min	T=205min	T=210min	T=215min	T=220min	T=225min	T=230min	T=235min	T=240min	T=245min
0	NaN	NaN	NaN	NaN	NaN	NaN	NaN	NaN	NaN	NaN	NaN	NaN	NaN	NaN	NaN	NaN	NaN	NaN	NaN	NaN	NaN	NaN	NaN	NaN	NaN	NaN	NaN	NaN	NaN	NaN	NaN	NaN	NaN	NaN	NaN	NaN	NaN	NaN	NaN	NaN	NaN	NaN	NaN	NaN	NaN	NaN	NaN	NaN	NaN
0	309	272	272	243	240	260	362	312	248	90	93	69	64	72	58	49	89	72	69	82	71	66	89	87	57	54	58	58	54	61	59	43	54	58	81	99	79	89	64	9	7	NaN	NaN	NaN	NaN	NaN	NaN	NaN	NaN
1	489	307	356	335	271	545	537	410	507	456	357	502	514	477	422	333	359	475	354	451	323	370	344	352	337	325	340	326	318	365	319	400	333	145	128	134	111	108	104	109	110	97	90	84	88	91	83	98	94
2	814	770	818	858	762	862	961	897	927	853	809	901	816	876	878	966	777	919	720	836	860	878	790	848	696	664	905	844	833	886	797	934	943	936	919	845	797	905	860	920	891	867	891	864	747	977	878	958	889
3	791	643	619	531	623	576	637	618	597	594	672	587	643	614	604	605	622	623	629	676	641	619	689	653	660	672	703	689	731	741	770	759	202	164	143	150	125	133	141	133	132	146	132	152	144	139	144	157	160
0	304	232	317	205	237	322	353	705	682	705	380	290	406	369	261	355	389	388	361	415	296	392	323	NaN	NaN	NaN	NaN	NaN	NaN	NaN	NaN	NaN	NaN	NaN	NaN	NaN	NaN	NaN	NaN	NaN	NaN	NaN	NaN	NaN	NaN	NaN	NaN	NaN	NaN
4	670	582	496	460	500	455	550	481	489	506	543	556	579	524	568	553	522	533	528	556	561	586	583	575	581	619	573	628	632	238	647	247	646	633	670	680	668	646	681	680	670	678	690	725	665	669	661	679	670
0	232	205	181	296	212	236	NaN	NaN	NaN	NaN	NaN	NaN	NaN	NaN	NaN	NaN	NaN	NaN	NaN	NaN	NaN	NaN	NaN	NaN	NaN	NaN	NaN	NaN	NaN	NaN	NaN	NaN	NaN	NaN	NaN	NaN	NaN	NaN	NaN	NaN	NaN	NaN	NaN	NaN	NaN	NaN	NaN	NaN	NaN
0	350	302	324	301	289	407	403	336	383	385	310	394	422	352	362	330	325	355	331	112	90	117	108	NaN	NaN	NaN	NaN	NaN	NaN	NaN	NaN	NaN	NaN	NaN	NaN	NaN	NaN	NaN	NaN	NaN	NaN	NaN	NaN	NaN	NaN	NaN	NaN	NaN	NaN
5	565	496	557	191	162	160	163	163	53	72	67	76	123	153	192	222	226	214	220	210	233	247	254	296	317	341	297	333	318	297	266	184	80	63	60	45	39	29	28	29	34	24	21	27	21	25	22	21	20
6	443	386	413	391	361	480	432	426	476	477	405	516	502	507	522	433	428	476	418	436	401	456	447	447	492	454	473	482	411	493	457	168	176	185	171	150	160	151	NaN	NaN	NaN	NaN	NaN	NaN	NaN	NaN	NaN	NaN	NaN
7	513	443	448	406	398	470	480	400	469	449	387	446	466	442	423	399	418	417	378	435	378	388	316	267	103	200	72	85	192	182	187	183	192	93	99	91	95	224	216	233	246	227	222	242	223	207	242	255	283
0	608	579	619	635	621	669	666	640	631	720	659	662	693	684	689	646	635	196	180	187	188	186	186	191	196	192	188	202	196	204	105	103	102	105	107	115	112	126	116	112	112	112	106	115	115	122	119	108	117
8	592	521	558	549	515	618	625	615	630	640	603	671	712	661	667	659	596	639	589	640	588	606	609	646	637	643	658	664	694	708	677	732	709	674	638	645	638	648	568	330	321	168	150	137	141	166	239	255	246
9	787	692	718	713	675	768	739	659	614	235	207	219	206	212	207	201	119	105	108	96	98	103	110	103	103	114	105	107	107	116	107	121	132	115	129	145	122	140	288	286	292	277	294	294	296	328	326	274	284
10	832	779	768	795	775	771	791	788	771	750	767	763	766	692	741	743	736	748	737	781	805	816	843	828	788	814	828	813	841	865	841	293	299	276	254	216	201	211	184	167	176	160	166	172	153	150	155	163	168
11	649	585	619	592	546	631	580	600	621	638	602	641	645	607	601	577	555	578	599	563	536	574	542	559	571	585	618	651	635	617	625	637	606	620	623	613	642	637	216	161	139	130	105	100	93	104	110	97	94
0	57	56	75	101	58	101	144	85	60	45	36	41	119	81	4	49	20	34	9	NaN	NaN	NaN	NaN	NaN	NaN	NaN	NaN	NaN	NaN	NaN	NaN	NaN	NaN	NaN	NaN	NaN	NaN	NaN	NaN	NaN	NaN	NaN	NaN	NaN	NaN	NaN	NaN	NaN	NaN
0	61	31	35	32	37	65	61	62	102	74	NaN	NaN	NaN	NaN	NaN	NaN	NaN	NaN	NaN	NaN	NaN	NaN	NaN	NaN	NaN	NaN	NaN	NaN	NaN	NaN	NaN	NaN	NaN	NaN	NaN	NaN	NaN	NaN	NaN	NaN	NaN	NaN	NaN	NaN	NaN	NaN	NaN	NaN	NaN
12	575	594	571	611	598	619	577	608	626	653	656	651	657	665	646	662	694	650	656	676	681	695	663	690	690	697	753	758	787	805	765	815	822	825	813	818	824	824	832	868	877	840	862	856	851	842	838	850	809
13	593	585	612	575	597	608	610	606	593	596	620	588	594	597	586	559	560	572	580	588	568	550	553	532	539	538	552	542	554	572	554	580	562	578	565	546	506	531	525	528	524	511	516	509	501	486	476	486	321
0	62	57	33	29	27	NaN	NaN	NaN	NaN	NaN	NaN	NaN	NaN	NaN	NaN	NaN	NaN	NaN	NaN	NaN	NaN	NaN	NaN	NaN	NaN	NaN	NaN	NaN	NaN	NaN	NaN	NaN	NaN	NaN	NaN	NaN	NaN	NaN	NaN	NaN	NaN	NaN	NaN	NaN	NaN	NaN	NaN	NaN	NaN
14	684	624	518	825	251	218	225	209	211	212	226	227	100	104	89	99	103	104	103	137	161	190	224	218	206	120	144	117	115	111	112	89	88	80	76	71	67	77	63	36	32	42	43	37	46	51	44	57	54
15	516	538	545	587	568	582	573	594	590	587	597	596	577	576	593	596	583	570	576	578	558	570	593	605	597	561	554	573	590	610	578	537	550	584	601	584	635	611	620	654	621	630	604	626	620	623	616	608	594
16	552	581	616	614	612	620	620	591	592	604	664	668	634	623	713	649	652	675	715	733	708	721	697	712	727	696	736	717	757	764	410	330	334	290	174	175	141	163	134	142	144	138	143	139	144	146	141	157	154
0	NaN	NaN	NaN	NaN	NaN	NaN	NaN	NaN	NaN	NaN	NaN	NaN	NaN	NaN	NaN	NaN	NaN	NaN	NaN	NaN	NaN	NaN	NaN	NaN	NaN	NaN	NaN	NaN	NaN	NaN	NaN	NaN	NaN	NaN	NaN	NaN	NaN	NaN	NaN	NaN	NaN	NaN	NaN	NaN	NaN	NaN	NaN	NaN	NaN
17	383	887	850	868	858	876	879	873	880	902	902	899	905	812	859	878	870	841	810	857	804	815	287	235	212	184	184	180	191	173	184	162	175	148	160	163	166	175	167	167	198	196	211	219	219	231	228	219	224
0	NaN	NaN	NaN	NaN	NaN	NaN	NaN	NaN	NaN	NaN	NaN	NaN	NaN	NaN	NaN	NaN	NaN	NaN	NaN	NaN	NaN	NaN	NaN	NaN	NaN	NaN	NaN	NaN	NaN	NaN	NaN	NaN	NaN	NaN	NaN	NaN	NaN	NaN	NaN	NaN	NaN	NaN	NaN	NaN	NaN	NaN	NaN	NaN	NaN
0	184	NaN	NaN	NaN	NaN	NaN	NaN	NaN	NaN	NaN	NaN	NaN	NaN	NaN	NaN	NaN	NaN	NaN	NaN	NaN	NaN	NaN	NaN	NaN	NaN	NaN	NaN	NaN	NaN	NaN	NaN	NaN	NaN	NaN	NaN	NaN	NaN	NaN	NaN	NaN	NaN	NaN	NaN	NaN	NaN	NaN	NaN	NaN	NaN
0	NaN	NaN	NaN	NaN	NaN	NaN	NaN	NaN	NaN	NaN	NaN	NaN	NaN	NaN	NaN	NaN	NaN	NaN	NaN	NaN	NaN	NaN	NaN	NaN	NaN	NaN	NaN	NaN	NaN	NaN	NaN	NaN	NaN	NaN	NaN	NaN	NaN	NaN	NaN	NaN	NaN	NaN	NaN	NaN	NaN	NaN	NaN	NaN	NaN
18	306	295	309	313	146	127	140	140	124	117	145	237	311	358	406	414	439	436	384	412	406	447	446	414	441	427	434	449	510	579	599	636	632	624	650	638	657	244	186	167	158	141	129	122	112	135	139	147	126
0	NaN	NaN	NaN	NaN	NaN	NaN	NaN	NaN	NaN	NaN	NaN	NaN	NaN	NaN	NaN	NaN	NaN	NaN	NaN	NaN	NaN	NaN	NaN	NaN	NaN	NaN	NaN	NaN	NaN	NaN	NaN	NaN	NaN	NaN	NaN	NaN	NaN	NaN	NaN	NaN	NaN	NaN	NaN	NaN	NaN	NaN	NaN	NaN	NaN
0	120	427	357	367	369	352	366	326	325	378	382	371	390	332	380	360	353	380	331	373	383	385	368	363	353	347	379	354	436	418	NaN	NaN	NaN	NaN	NaN	NaN	NaN	NaN	NaN	NaN	NaN	NaN	NaN	NaN	NaN	NaN	NaN	NaN	NaN
0	77	24	72	131	NaN	NaN	NaN	NaN	NaN	NaN	NaN	NaN	NaN	NaN	NaN	NaN	NaN	NaN	NaN	NaN	NaN	NaN	NaN	NaN	NaN	NaN	NaN	NaN	NaN	NaN	NaN	NaN	NaN	NaN	NaN	NaN	NaN	NaN	NaN	NaN	NaN	NaN	NaN	NaN	NaN	NaN	NaN	NaN	NaN
19	525	531	474	445	416	445	438	401	421	478	422	371	459	404	420	484	407	406	386	225	423	430	431	427	180	400	423	389	412	436	423	439	441	433	475	426	482	477	451	450	457	454	468	456	354	409	366	396	342
0	404	341	478	466	437	396	440	383	358	416	404	446	397	354	391	307	473	401	406	534	487	481	416	462	478	456	379	486	466	437	489	550	490	529	572	461	479	556	594	499	625	606	619	589	603	557	681	664	649
20	511	521	540	560	534	553	553	565	548	578	537	523	564	571	597	571	592	567	583	647	597	648	665	708	677	706	727	715	726	794	767	788	790	782	804	773	777	777	803	826	780	761	787	755	778	786	740	754	770
21	417	407	417	391	399	419	439	426	432	451	416	391	436	470	466	448	475	432	469	495	432	486	498	492	532	459	105	89	92	77	72	68	78	75	78	70	77	93	107	108	107	105	98	92	86	94	101	108	113
22	140	144	179	155	164	143	166	115	118	172	202	151	183	104	226	150	210	164	155	226	162	173	187	102	68	58	64	69	69	63	59	59	55	56	59	54	57	52	62	61	68	65	72	69	76	68	56	65	67
0	605	580	493	510	425	388	429	353	362	411	436	348	398	404	406	517	503	503	422	497	575	408	358	602	540	585	372	534	604	643	629	656	686	707	398	690	756	647	678	741	663	724	NaN	NaN	NaN	NaN	NaN	NaN	NaN
23	539	580	619	541	567	527	526	554	520	625	576	554	577	571	532	582	583	571	596	626	575	164	126	112	127	128	133	126	133	111	115	120	110	99	113	107	110	103	112	115	113	119	120	120	114	138	128	127	137
0	537	408	689	472	429	487	569	NaN	NaN	NaN	NaN	NaN	NaN	NaN	NaN	NaN	NaN	NaN	NaN	NaN	NaN	NaN	NaN	NaN	NaN	NaN	NaN	NaN	NaN	NaN	NaN	NaN	NaN	NaN	NaN	NaN	NaN	NaN	NaN	NaN	NaN	NaN	NaN	NaN	NaN	NaN	NaN	NaN	NaN
0	NaN	NaN	NaN	NaN	NaN	NaN	NaN	NaN	NaN	NaN	NaN	NaN	NaN	NaN	NaN	NaN	NaN	NaN	NaN	NaN	NaN	NaN	NaN	NaN	NaN	NaN	NaN	NaN	NaN	NaN	NaN	NaN	NaN	NaN	NaN	NaN	NaN	NaN	NaN	NaN	NaN	NaN	NaN	NaN	NaN	NaN	NaN	NaN	NaN
24	460	469	449	438	434	440	399	421	429	436	473	456	469	413	455	406	461	434	422	446	431	465	466	477	429	432	433	405	424	436	437	423	404	467	454	441	388	95	88	75	81	65	77	77	110	95	93	100	87
25	347	111	376	382	369	377	376	394	306	366	365	320	340	386	385	351	364	358	357	401	367	388	369	382	406	402	424	326	419	372	338	338	294	315	310	335	377	422	395	407	371	404	409	442	416	435	443	434	435
26	490	479	491	484	510	513	506	512	508	532	512	509	549	526	515	514	556	512	549	555	580	546	573	601	471	155	140	133	134	137	118	127	126	103	97	81	93	79	97	95	89	88	94	92	100	101	103	100	99
27	16	24	97	97	120	143	127	129	128	149	146	163	206	164	138	162	168	170	217	154	171	131	99	135	168	167	145	181	147	120	187	170	114	110	136	130	110	106	91	123	102	105	118	143	229	136	140	153	135
0	2	19	109	8	NaN	NaN	NaN	NaN	NaN	NaN	NaN	NaN	NaN	NaN	NaN	NaN	NaN	NaN	NaN	NaN	NaN	NaN	NaN	NaN	NaN	NaN	NaN	NaN	NaN	NaN	NaN	NaN	NaN	NaN	NaN	NaN	NaN	NaN	NaN	NaN	NaN	NaN	NaN	NaN	NaN	NaN	NaN	NaN	NaN
28	488	483	530	478	489	491	512	504	500	492	483	485	465	473	498	492	519	519	514	512	485	509	519	512	506	339	214	237	152	144	193	128	116	120	117	123	137	113	130	133	119	120	142	120	122	137	143	138	124
29	675	676	675	642	665	756	767	836	824	824	905	863	916	880	931	870	877	839	887	924	841	916	860	905	852	792	831	783	828	885	915	964	917	935	934	947	994	783	772	797	757	717	718	723	691	651	180	175	185
0	686	632	614	640	629	635	663	664	647	691	693	643	648	275	654	625	610	596	603	603	604	535	278	223	211	215	223	208	234	220	224	232	232	226	211	202	194	211	196	201	191	188	178	196	180	186	183	180	186
30	581	611	572	578	601	594	610	631	634	656	623	606	671	599	652	644	650	589	633	582	566	600	555	605	558	604	596	581	587	477	248	190	195	208	222	215	231	223	227	237	223	230	252	207	238	253	220	230	240
0	3	NaN	NaN	NaN	NaN	NaN	NaN	NaN	NaN	NaN	NaN	NaN	NaN	NaN	NaN	NaN	NaN	NaN	NaN	NaN	NaN	NaN	NaN	NaN	NaN	NaN	NaN	NaN	NaN	NaN	NaN	NaN	NaN	NaN	NaN	NaN	NaN	NaN	NaN	NaN	NaN	NaN	NaN	NaN	NaN	NaN	NaN	NaN	NaN
31	485	506	501	476	488	464	466	477	507	484	492	476	486	502	467	491	478	446	467	490	481	475	473	493	487	432	313	347	394	403	401	442	404	122	123	124	124	87	100	105	106	113	112	103	110	119	126	123	114
32	416	412	392	370	347	362	359	353	345	346	355	359	405	392	425	368	369	398	339	409	371	362	362	371	373	384	422	402	437	479	426	486	519	503	469	454	114	86	78	71	80	73	72	74	56	75	68	77	75
0	253	201	236	235	239	231	64	216	230	266	264	307	263	228	NaN	NaN	NaN	NaN	NaN	NaN	NaN	NaN	NaN	NaN	NaN	NaN	NaN	NaN	NaN	NaN	NaN	NaN	NaN	NaN	NaN	NaN	NaN	NaN	NaN	NaN	NaN	NaN	NaN	NaN	NaN	NaN	NaN	NaN	NaN
33	557	504	552	520	488	514	524	514	555	547	514	551	510	540	518	488	539	532	539	546	544	553	557	533	209	108	92	90	85	86	71	86	84	77	73	86	82	81	87	86	92	104	98	109	101	105	107	111	123
34	673	686	703	711	694	704	698	794	724	744	773	729	725	680	688	679	688	682	703	725	698	703	690	712	728	760	773	806	368	821	829	878	847	837	850	874	866	900	892	909	934	876	875	899	893	867	893	934	874
35	942	955	880	878	862	915	925	934	938	945	920	950	925	975	978	1047	781	239	229	214	232	222	232	233	231	241	236	237	227	233	257	123	124	127	120	113	114	148	165	193	192	167	255	323	370	353	266	257	293
36	313	330	375	347	352	348	392	361	370	358	384	362	374	185	372	380	383	361	366	398	387	389	94	89	87	80	82	84	81	80	80	78	76	80	76	74	73	82	78	81	80	82	92	91	75	82	79	74	83
37	286	267	249	270	273	269	265	270	260	284	286	300	306	295	312	313	289	310	287	292	283	84	97	73	76	65	76	83	70	67	68	61	54	60	75	64	92	93	97	83	83	71	44	67	84	77	70	66	71
0	469	255	NaN	NaN	NaN	NaN	NaN	NaN	NaN	NaN	NaN	NaN	NaN	NaN	NaN	NaN	NaN	NaN	NaN	NaN	NaN	NaN	NaN	NaN	NaN	NaN	NaN	NaN	NaN	NaN	NaN	NaN	NaN	NaN	NaN	NaN	NaN	NaN	NaN	NaN	NaN	NaN	NaN	NaN	NaN	NaN	NaN	NaN	NaN
38	189	179	192	195	188	92	95	76	85	85	80	84	82	86	76	89	60	69	63	67	96	236	133	129	113	117	128	124	122	120	118	118	123	129	114	109	107	95	97	53	42	43	56	62	53	62	70	62	53
39	547	571	587	578	542	584	594	582	571	604	601	585	575	601	596	581	628	594	610	610	592	635	589	632	649	682	673	689	701	712	677	669	662	651	588	637	591	595	630	664	652	652	651	630	629	127	115	116	111
40	244	172	211	187	234	228	205	181	201	261	236	215	204	192	210	207	272	217	247	188	261	240	267	252	244	254	268	337	108	99	98	86	79	73	83	83	89	97	92	90	95	102	94	99	99	99	108	111	107
41	493	450	486	475	483	535	453	489	476	472	426	483	457	498	469	458	486	420	462	448	467	499	515	539	498	421	479	251	89	77	77	79	79	81	73	84	79	81	88	83	92	87	95	88	93	110	110	101	128
0	1	7	NaN	NaN	NaN	NaN	NaN	NaN	NaN	NaN	NaN	NaN	NaN	NaN	NaN	NaN	NaN	NaN	NaN	NaN	NaN	NaN	NaN	NaN	NaN	NaN	NaN	NaN	NaN	NaN	NaN	NaN	NaN	NaN	NaN	NaN	NaN	NaN	NaN	NaN	NaN	NaN	NaN	NaN	NaN	NaN	NaN	NaN	NaN
42	432	131	403	424	415	429	479	426	410	416	484	429	429	511	463	477	516	454	471	514	467	483	453	466	460	459	481	468	471	477	496	552	550	533	518	523	481	504	508	534	492	499	531	521	511	529	531	533	545
0	367	274	350	300	316	336	316	240	364	326	410	381	404	428	403	393	309	361	422	420	380	412	NaN	NaN	NaN	NaN	NaN	NaN	NaN	NaN	NaN	NaN	NaN	NaN	NaN	NaN	NaN	NaN	NaN	NaN	NaN	NaN	NaN	NaN	NaN	NaN	NaN	NaN	NaN
43	371	458	414	413	196	426	439	461	462	424	494	461	428	433	429	430	411	445	443	419	443	401	397	434	449	481	502	501	546	135	130	119	99	103	113	119	106	94	108	112	96	90	87	82	82	100	101	92	108
44	347	333	358	332	345	392	366	369	360	367	356	385	372	391	421	429	430	407	404	381	409	403	431	403	425	386	367	361	354	299	316	305	308	281	268	271	335	282	274	287	285	279	255	60	232	98	75	88	100
45	483	509	498	477	469	500	516	515	534	507	530	518	546	568	587	633	626	621	632	615	648	657	648	658	664	108	110	82	73	64	67	66	62	68	66	68	66	71	75	110	125	143	153	144	144	125	113	132	123
46	797	809	809	808	781	782	769	855	847	859	876	851	882	852	910	923	940	935	942	968	1028	1032	1034	1025	1060	1094	1025	290	254	235	201	183	188	189	178	158	166	178	178	201	171	209	198	212	234	245	220	237	219
0	591	586	606	596	596	NaN	NaN	NaN	NaN	NaN	NaN	NaN	NaN	NaN	NaN	NaN	NaN	NaN	NaN	NaN	NaN	NaN	NaN	NaN	NaN	NaN	NaN	NaN	NaN	NaN	NaN	NaN	NaN	NaN	NaN	NaN	NaN	NaN	NaN	NaN	NaN	NaN	NaN	NaN	NaN	NaN	NaN	NaN	NaN
0	292	335	276	317	271	322	296	309	98	291	317	319	297	294	289	301	322	270	349	348	321	296	NaN	NaN	NaN	NaN	NaN	NaN	NaN	NaN	NaN	NaN	NaN	NaN	NaN	NaN	NaN	NaN	NaN	NaN	NaN	NaN	NaN	NaN	NaN	NaN	NaN	NaN	NaN
47	663	693	716	708	730	759	814	780	787	795	809	831	854	837	879	849	886	885	903	857	910	911	917	942	937	922	944	948	927	972	953	980	964	977	1036	1003	980	989	1010	1003	976	999	989	989	978	1004	1062	1061	1055
48	526	583	666	579	517	597	570	585	582	589	575	548	577	636	594	585	607	626	540	576	597	655	658	580	670	655	696	759	720	700	248	226	195	194	179	162	156	142	134	140	132	131	129	116	133	136	125	141	134
49	280	295	295	313	343	308	321	309	329	309	326	340	313	347	316	355	332	325	353	336	343	193	78	96	96	96	111	108	114	102	97	91	84	93	84	70	60	66	64	62	60	66	61	73	59	63	58	64	71
50	361	340	381	327	387	326	388	413	397	394	144	403	383	392	393	385	400	398	405	176	322	97	96	96	112	101	98	90	77	77	68	79	81	64	76	74	80	73	85	85	89	82	87	71	70	80	80	78	85
51	304	260	319	297	304	284	303	268	309	287	276	290	283	320	319	315	311	333	306	328	321	316	305	319	320	296	329	277	86	79	73	69	55	63	64	56	57	69	70	68	67	69	67	71	72	57	81	72	69
52	465	476	476	483	466	499	454	468	488	488	523	486	505	531	525	553	520	498	526	480	486	502	484	470	171	155	144	146	126	166	150	275	262	220	161	174	162	185	NaN	NaN	NaN	NaN	NaN	NaN	NaN	NaN	NaN	NaN	NaN
0	691	681	690	705	680	748	723	663	729	708	711	721	699	709	690	639	732	723	760	727	782	743	766	794	782	794	816	845	NaN	NaN	NaN	NaN	NaN	NaN	NaN	NaN	NaN	NaN	NaN	NaN	NaN	NaN	NaN	NaN	NaN	NaN	NaN	NaN	NaN
53	556	529	544	531	560	531	558	523	531	556	567	568	584	567	583	571	596	565	547	567	550	545	579	574	624	605	621	625	640	613	610	579	600	589	586	607	611	612	616	618	642	641	618	637	643	632	619	648	640
0	NaN	NaN	NaN	NaN	NaN	NaN	NaN	NaN	NaN	NaN	NaN	NaN	NaN	NaN	NaN	NaN	NaN	NaN	NaN	NaN	NaN	NaN	NaN	NaN	NaN	NaN	NaN	NaN	NaN	NaN	NaN	NaN	NaN	NaN	NaN	NaN	NaN	NaN	NaN	NaN	NaN	NaN	NaN	NaN	NaN	NaN	NaN	NaN	NaN
54	795	801	829	868	758	870	816	790	838	847	835	861	851	889	887	875	895	903	938	856	904	963	960	915	922	918	918	926	890	873	885	904	873	800	334	261	219	184	173	172	149	152	151	149	160	157	155	173	160
55	416	425	394	386	419	402	432	416	423	394	437	425	408	380	389	400	421	375	422	432	415	398	391	384	416	439	317	117	98	112	89	95	95	84	84	75	108	95	92	94	103	95	106	80	90	97	89	91	101
56	491	529	534	531	563	572	542	503	542	515	530	584	637	664	652	689	684	659	656	656	261	213	221	199	190	174	162	144	148	166	148	162	169	166	189	167	198	190	182	191	191	208	204	178	195	195	183	235	208
57	397	411	424	398	408	416	434	446	414	437	459	479	468	456	430	429	425	433	445	489	478	489	510	490	525	509	490	529	556	570	554	524	541	557	498	546	513	549	419	114	99	101	108	88	80	76	86	86	79
0	700	293	731	740	730	NaN	NaN	NaN	NaN	NaN	NaN	NaN	NaN	NaN	NaN	NaN	NaN	NaN	NaN	NaN	NaN	NaN	NaN	NaN	NaN	NaN	NaN	NaN	NaN	NaN	NaN	NaN	NaN	NaN	NaN	NaN	NaN	NaN	NaN	NaN	NaN	NaN	NaN	NaN	NaN	NaN	NaN	NaN	NaN
58	214	168	160	131	187	200	247	171	66	201	225	252	148	190	236	212	215	174	233	240	56	247	221	147	144	129	113	100	90	88	88	81	72	81	87	85	92	92	95	107	102	98	107	104	97	102	109	106	101
59	393	787	820	806	797	786	758	723	744	773	808	786	808	832	407	790	816	886	540	590	908	948	435	990	618	587	221	427	916	419	521	1047	526	197	489	1079	520	1013	1017	968	510	650	912	569	848	787	325	265	856
0	NaN	NaN	NaN	NaN	NaN	NaN	NaN	NaN	NaN	NaN	NaN	NaN	NaN	NaN	NaN	NaN	NaN	NaN	NaN	NaN	NaN	NaN	NaN	NaN	NaN	NaN	NaN	NaN	NaN	NaN	NaN	NaN	NaN	NaN	NaN	NaN	NaN	NaN	NaN	NaN	NaN	NaN	NaN	NaN	NaN	NaN	NaN	NaN	NaN
0	NaN	NaN	NaN	NaN	NaN	NaN	NaN	NaN	NaN	NaN	NaN	NaN	NaN	NaN	NaN	NaN	NaN	NaN	NaN	NaN	NaN	NaN	NaN	NaN	NaN	NaN	NaN	NaN	NaN	NaN	NaN	NaN	NaN	NaN	NaN	NaN	NaN	NaN	NaN	NaN	NaN	NaN	NaN	NaN	NaN	NaN	NaN	NaN	NaN
60	227	241	240	236	208	217	227	219	207	214	207	225	217	208	226	229	233	234	234	233	236	252	242	265	248	269	277	266	124	127	136	147	146	138	74	82	65	51	64	56	47	48	NaN	NaN	NaN	NaN	NaN	NaN	NaN
61	72	130	174	211	191	241	229	210	192	36	177	23	179	209	215	51	230	90	232	102	208	270	151	342	130	127	123	106	91	96	88	83	81	77	14	17	17	21	19	28	22	23	21	23	22	28	23	20	28
0	NaN	NaN	NaN	NaN	NaN	NaN	NaN	NaN	NaN	NaN	NaN	NaN	NaN	NaN	NaN	NaN	NaN	NaN	NaN	NaN	NaN	NaN	NaN	NaN	NaN	NaN	NaN	NaN	NaN	NaN	NaN	NaN	NaN	NaN	NaN	NaN	NaN	NaN	NaN	NaN	NaN	NaN	NaN	NaN	NaN	NaN	NaN	NaN	NaN
0	285	302	292	294	291	289	287	277	293	326	NaN	NaN	NaN	NaN	NaN	NaN	NaN	NaN	NaN	NaN	NaN	NaN	NaN	NaN	NaN	NaN	NaN	NaN	NaN	NaN	NaN	NaN	NaN	NaN	NaN	NaN	NaN	NaN	NaN	NaN	NaN	NaN	NaN	NaN	NaN	NaN	NaN	NaN	NaN
0	593	594	564	562	559	545	567	497	552	494	504	506	519	509	537	524	569	568	587	587	601	581	637	627	621	657	693	743	505	140	143	139	146	146	131	113	118	120	121	122	127	110	120	132	135	141	153	171	172
0	105	105	87	110	101	118	111	99	93	110	118	121	105	111	101	149	135	NaN	NaN	NaN	NaN	NaN	NaN	NaN	NaN	NaN	NaN	NaN	NaN	NaN	NaN	NaN	NaN	NaN	NaN	NaN	NaN	NaN	NaN	NaN	NaN	NaN	NaN	NaN	NaN	NaN	NaN	NaN	NaN
0	515	495	484	537	520	505	515	473	512	507	539	523	569	569	598	580	622	575	596	579	608	627	517	309	386	369	382	416	338	325	372	351	339	347	367	233	320	334	330	272	295	857	400	392	NaN	NaN	NaN	NaN	NaN
0	57	68	62	60	62	67	81	67	NaN	NaN	NaN	NaN	NaN	NaN	NaN	NaN	NaN	NaN	NaN	NaN	NaN	NaN	NaN	NaN	NaN	NaN	NaN	NaN	NaN	NaN	NaN	NaN	NaN	NaN	NaN	NaN	NaN	NaN	NaN	NaN	NaN	NaN	NaN	NaN	NaN	NaN	NaN	NaN	NaN
0	185	164	150	159	68	63	70	72	85	131	169	220	206	233	276	282	318	300	316	315	317	310	311	345	368	364	369	362	364	356	378	386	NaN	NaN	NaN	NaN	NaN	NaN	NaN	NaN	NaN	NaN	NaN	NaN	NaN	NaN	NaN	NaN	NaN
62	445	416	415	414	435	421	428	375	427	414	410	403	405	403	427	413	450	427	451	453	450	423	143	359	316	291	285	291	304	317	259	291	314	321	307	342	263	257	289	350	NaN	NaN	NaN	NaN	NaN	NaN	NaN	NaN	NaN
63	443	420	407	394	408	436	412	433	443	452	444	445	465	438	451	480	487	480	532	483	518	538	522	483	562	538	564	567	597	598	620	601	596	580	595	593	616	533	576	652	550	536	527	483	496	133	135	130	123
64	1014	1028	1141	1072	1039	1089	1154	1120	1049	1114	1160	1207	1126	1212	1177	1205	1134	1220	1196	1168	1208	487	1208	1233	1246	1193	1279	1252	1279	1317	1316	1297	1304	1366	1282	1277	1272	1267	1284	1234	1220	873	823	786	340	342	309	300	272
65	447	480	419	470	458	461	453	436	461	474	487	438	450	478	432	478	474	486	461	474	437	450	424	443	450	471	444	424	461	420	148	138	134	119	94	74	68	81	90	83	80	79	84	92	87	84	89	17	40
66	401	437	440	437	422	387	429	408	425	425	412	448	469	482	474	485	478	469	498	465	520	501	527	522	509	508	541	538	532	541	557	570	569	562	573	575	600	552	602	263	147	167	165	145	190	117	110	110	107
67	163	68	61	65	69	56	82	111	164	234	216	228	239	246	257	264	260	261	283	299	316	305	305	387	351	383	391	406	399	405	397	405	370	376	384	394	133	102	98	93	74	66	79	72	83	76	83	81	77
68	676	709	697	685	693	665	727	708	741	740	781	745	767	805	804	821	807	791	772	776	801	816	837	766	805	819	860	842	817	868	838	839	834	835	829	814	868	848	855	887	830	852	886	870	842	970	910	880	967
0	956	955	902	933	901	938	937	942	1009	948	1038	976	1027	1037	997	1043	1023	1033	1061	1082	1141	1116	441	1104	1149	1175	NaN	NaN	NaN	NaN	NaN	NaN	NaN	NaN	NaN	NaN	NaN	NaN	NaN	NaN	NaN	NaN	NaN	NaN	NaN	NaN	NaN	NaN	NaN
0	718	738	698	701	735	722	726	746	772	741	781	740	729	756	777	760	749	756	760	774	793	784	810	825	858	914	822	859	923	982	862	936	909	953	914	949	872	871	868	886	897	919	911	891	866	947	930	885	850
0	3	4	18	31	1	112	92	79	8	94	71	56	2	4	NaN	NaN	NaN	NaN	NaN	NaN	NaN	NaN	NaN	NaN	NaN	NaN	NaN	NaN	NaN	NaN	NaN	NaN	NaN	NaN	NaN	NaN	NaN	NaN	NaN	NaN	NaN	NaN	NaN	NaN	NaN	NaN	NaN	NaN	NaN
69	767	334	321	701	723	722	709	733	383	749	814	750	389	373	779	834	789	838	815	809	789	812	830	862	891	866	852	876	796	194	162	167	160	149	152	159	182	162	178	185	178	167	176	186	188	198	188	190	177
0	NaN	NaN	NaN	NaN	NaN	NaN	NaN	NaN	NaN	NaN	NaN	NaN	NaN	NaN	NaN	NaN	NaN	NaN	NaN	NaN	NaN	NaN	NaN	NaN	NaN	NaN	NaN	NaN	NaN	NaN	NaN	NaN	NaN	NaN	NaN	NaN	NaN	NaN	NaN	NaN	NaN	NaN	NaN	NaN	NaN	NaN	NaN	NaN	NaN
0	2	4	NaN	NaN	NaN	NaN	NaN	NaN	NaN	NaN	NaN	NaN	NaN	NaN	NaN	NaN	NaN	NaN	NaN	NaN	NaN	NaN	NaN	NaN	NaN	NaN	NaN	NaN	NaN	NaN	NaN	NaN	NaN	NaN	NaN	NaN	NaN	NaN	NaN	NaN	NaN	NaN	NaN	NaN	NaN	NaN	NaN	NaN	NaN
0	410	455	468	497	488	464	481	456	420	472	481	462	519	512	552	553	522	494	555	544	500	477	414	439	417	444	456	445	443	502	514	504	497	519	470	491	545	518	562	551	539	582	605	553	572	606	574	253	626
70	786	822	775	802	745	818	807	803	818	789	848	808	880	882	793	907	873	822	887	860	934	884	902	976	954	957	295	238	229	194	167	151	166	154	165	178	170	155	169	193	171	166	182	165	93	96	102	77	82
0	NaN	NaN	NaN	NaN	NaN	NaN	NaN	NaN	NaN	NaN	NaN	NaN	NaN	NaN	NaN	NaN	NaN	NaN	NaN	NaN	NaN	NaN	NaN	NaN	NaN	NaN	NaN	NaN	NaN	NaN	NaN	NaN	NaN	NaN	NaN	NaN	NaN	NaN	NaN	NaN	NaN	NaN	NaN	NaN	NaN	NaN	NaN	NaN	NaN
0	619	675	631	651	633	662	233	NaN	NaN	NaN	NaN	NaN	NaN	NaN	NaN	NaN	NaN	NaN	NaN	NaN	NaN	NaN	NaN	NaN	NaN	NaN	NaN	NaN	NaN	NaN	NaN	NaN	NaN	NaN	NaN	NaN	NaN	NaN	NaN	NaN	NaN	NaN	NaN	NaN	NaN	NaN	NaN	NaN	NaN
71	841	904	866	834	860	881	909	842	860	905	903	872	914	903	903	905	876	920	964	958	937	946	914	920	938	619	219	238	249	229	248	243	257	225	220	278	NaN	NaN	NaN	NaN	NaN	NaN	NaN	NaN	NaN	NaN	NaN	NaN	NaN
0	374	419	450	448	473	505	529	487	501	489	518	492	511	454	411	461	446	455	448	452	436	475	443	500	533	549	562	568	580	592	597	583	625	586	590	435	388	787	777	791	741	354	360	336	754	786	786	764	823
72	377	358	420	428	436	457	451	448	450	444	483	456	448	445	433	446	422	471	460	456	71	69	76	76	99	89	91	97	110	120	95	49	54	52	46	62	66	61	83	68	81	57	75	68	92	82	62	52	50
0	20	NaN	NaN	NaN	NaN	NaN	NaN	NaN	NaN	NaN	NaN	NaN	NaN	NaN	NaN	NaN	NaN	NaN	NaN	NaN	NaN	NaN	NaN	NaN	NaN	NaN	NaN	NaN	NaN	NaN	NaN	NaN	NaN	NaN	NaN	NaN	NaN	NaN	NaN	NaN	NaN	NaN	NaN	NaN	NaN	NaN	NaN	NaN	NaN
73	501	518	487	490	462	488	481	462	538	460	530	484	496	541	509	536	512	517	562	504	538	484	823	278	231	434	468	445	194	125	128	136	133	126	126	130	124	123	134	146	145	138	143	124	146	138	129	89	93
0	528	547	553	520	504	483	484	472	475	495	524	513	551	560	559	562	521	533	547	502	543	NaN	NaN	NaN	NaN	NaN	NaN	NaN	NaN	NaN	NaN	NaN	NaN	NaN	NaN	NaN	NaN	NaN	NaN	NaN	NaN	NaN	NaN	NaN	NaN	NaN	NaN	NaN	NaN
74	655	648	651	632	650	625	569	625	628	638	654	633	634	668	674	735	661	696	696	670	692	732	702	674	719	739	746	770	786	418	796	756	790	759	825	798	800	654	140	136	132	129	116	113	122	105	114	101	107
75	317	294	321	305	323	302	310	275	318	330	320	333	358	308	71	52	52	37	45	59	51	55	56	71	34	25	38	38	44	50	75	61	114	99	119	92	88	76	75	83	77	86	94	96	97	107	106	109	106
76	555	560	578	555	529	556	536	564	578	607	608	595	594	607	575	617	587	609	604	568	624	619	644	651	667	684	718	705	703	722	689	684	301	186	208	275	279	281	225	248	236	NaN	NaN	NaN	NaN	NaN	NaN	NaN	NaN
77	354	377	364	343	352	359	336	376	396	396	455	414	422	435	476	489	480	505	507	509	511	524	470	552	526	517	516	509	551	544	553	554	548	558	576	555	535	523	555	585	543	614	576	571	583	619	581	590	616
78	594	608	599	613	587	580	638	642	615	611	608	633	645	609	627	605	636	593	632	638	570	573	589	626	597	644	608	625	507	194	200	182	187	203	199	294	289	386	332	300	273	271	259	260	216	251	258	227	237
79	582	570	598	576	605	563	581	598	604	578	564	585	577	568	591	596	548	589	594	592	608	607	641	629	651	634	625	607	561	632	585	597	580	606	585	600	600	610	576	191	140	217	241	154	129	119	116	96	81
80	652	657	305	160	159	154	149	162	43	59	63	78	120	169	212	248	245	234	221	262	242	245	269	267	310	312	278	251	293	275	232	135	241	571	550	530	429	260	227	212	233	231	226	206	126	128	123	131	126
0	1353	NaN	NaN	NaN	NaN	NaN	NaN	NaN	NaN	NaN	NaN	NaN	NaN	NaN	NaN	NaN	NaN	NaN	NaN	NaN	NaN	NaN	NaN	NaN	NaN	NaN	NaN	NaN	NaN	NaN	NaN	NaN	NaN	NaN	NaN	NaN	NaN	NaN	NaN	NaN	NaN	NaN	NaN	NaN	NaN	NaN	NaN	NaN	NaN
0	105	281	293	160	355	315	331	346	342	385	395	363	126	378	385	446	189	437	209	419	443	410	NaN	NaN	NaN	NaN	NaN	NaN	NaN	NaN	NaN	NaN	NaN	NaN	NaN	NaN	NaN	NaN	NaN	NaN	NaN	NaN	NaN	NaN	NaN	NaN	NaN	NaN	NaN
0	238	595	620	286	639	647	NaN	NaN	NaN	NaN	NaN	NaN	NaN	NaN	NaN	NaN	NaN	NaN	NaN	NaN	NaN	NaN	NaN	NaN	NaN	NaN	NaN	NaN	NaN	NaN	NaN	NaN	NaN	NaN	NaN	NaN	NaN	NaN	NaN	NaN	NaN	NaN	NaN	NaN	NaN	NaN	NaN	NaN	NaN
81	296	251	164	169	178	151	170	188	162	182	193	164	143	189	197	205	243	231	214	228	231	245	305	289	253	273	352	301	331	347	284	336	373	389	378	370	390	400	408	387	404	395	406	376	309	400	422	405	438
0	NaN	NaN	NaN	NaN	NaN	NaN	NaN	NaN	NaN	NaN	NaN	NaN	NaN	NaN	NaN	NaN	NaN	NaN	NaN	NaN	NaN	NaN	NaN	NaN	NaN	NaN	NaN	NaN	NaN	NaN	NaN	NaN	NaN	NaN	NaN	NaN	NaN	NaN	NaN	NaN	NaN	NaN	NaN	NaN	NaN	NaN	NaN	NaN	NaN
82	477	454	502	493	502	504	491	499	515	499	532	528	533	521	534	518	549	540	577	586	590	606	643	619	668	635	639	638	631	631	620	638	656	655	618	659	623	640	672	654	639	629	618	654	622	644	674	658	616
83	705	695	670	664	657	657	676	679	691	733	682	682	676	702	676	656	647	674	658	661	185	151	166	183	170	166	191	211	203	201	191	289	NaN	NaN	NaN	NaN	NaN	NaN	NaN	NaN	NaN	NaN	NaN	NaN	NaN	NaN	NaN	NaN	NaN
0	357	399	415	405	444	407	439	140	430	440	187	439	460	456	161	284	NaN	NaN	NaN	NaN	NaN	NaN	NaN	NaN	NaN	NaN	NaN	NaN	NaN	NaN	NaN	NaN	NaN	NaN	NaN	NaN	NaN	NaN	NaN	NaN	NaN	NaN	NaN	NaN	NaN	NaN	NaN	NaN	NaN
84	592	302	273	566	598	567	557	552	607	572	629	544	567	591	603	656	292	663	659	639	643	659	644	358	699	695	700	666	634	705	710	775	765	786	744	710	725	745	705	760	720	719	791	765	816	802	803	846	834
85	645	588	598	545	573	603	576	583	616	626	589	602	618	518	551	569	571	582	612	521	573	627	621	633	619	643	650	665	703	672	677	678	613	566	549	391	382	226	217	137	534	269	266	559	531	512	255	259	526
0	NaN	NaN	NaN	NaN	NaN	NaN	NaN	NaN	NaN	NaN	NaN	NaN	NaN	NaN	NaN	NaN	NaN	NaN	NaN	NaN	NaN	NaN	NaN	NaN	NaN	NaN	NaN	NaN	NaN	NaN	NaN	NaN	NaN	NaN	NaN	NaN	NaN	NaN	NaN	NaN	NaN	NaN	NaN	NaN	NaN	NaN	NaN	NaN	NaN
86	651	657	672	610	636	639	657	645	656	683	670	727	745	744	754	742	749	749	769	283	730	712	669	272	682	683	734	780	792	754	764	729	722	721	729	611	221	191	185	171	166	161	161	173	150	158	144	143	138
87	630	658	644	607	700	725	664	704	692	671	708	692	683	690	668	730	677	808	732	781	726	805	785	850	842	790	808	810	812	934	734	253	233	216	219	185	190	183	188	208	173	218	115	105	110	107	110	117	118
0	122	NaN	NaN	NaN	NaN	NaN	NaN	NaN	NaN	NaN	NaN	NaN	NaN	NaN	NaN	NaN	NaN	NaN	NaN	NaN	NaN	NaN	NaN	NaN	NaN	NaN	NaN	NaN	NaN	NaN	NaN	NaN	NaN	NaN	NaN	NaN	NaN	NaN	NaN	NaN	NaN	NaN	NaN	NaN	NaN	NaN	NaN	NaN	NaN
88	798	829	836	810	805	809	804	782	798	817	840	790	856	838	837	799	884	866	918	917	930	876	924	894	931	922	900	915	924	938	954	950	949	971	959	957	930	927	922	919	890	977	954	913	956	919	933	891	883
89	603	608	578	538	564	569	597	579	565	574	534	605	562	622	604	616	556	608	613	605	589	554	590	577	611	615	612	642	649	668	695	701	699	712	708	718	692	728	778	707	730	744	754	758	711	764	711	769	735
90	747	759	758	702	793	795	770	827	794	832	757	811	781	772	809	805	806	809	851	838	828	838	849	870	805	853	826	847	887	839	838	828	916	853	863	908	889	857	874	915	869	896	892	915	884	916	940	946	856
0	103	78	331	334	NaN	NaN	NaN	NaN	NaN	NaN	NaN	NaN	NaN	NaN	NaN	NaN	NaN	NaN	NaN	NaN	NaN	NaN	NaN	NaN	NaN	NaN	NaN	NaN	NaN	NaN	NaN	NaN	NaN	NaN	NaN	NaN	NaN	NaN	NaN	NaN	NaN	NaN	NaN	NaN	NaN	NaN	NaN	NaN	NaN
0	359	361	289	315	326	357	327	348	343	300	322	326	333	343	NaN	NaN	NaN	NaN	NaN	NaN	NaN	NaN	NaN	NaN	NaN	NaN	NaN	NaN	NaN	NaN	NaN	NaN	NaN	NaN	NaN	NaN	NaN	NaN	NaN	NaN	NaN	NaN	NaN	NaN	NaN	NaN	NaN	NaN	NaN
91	672	743	715	644	820	870	765	800	723	776	833	751	784	792	743	786	808	875	908	890	882	904	901	994	892	995	834	955	990	1014	975	1021	1028	1016	1048	1040	1048	996	1049	1080	1108	1057	1077	1023	1109	1095	1148	1156	1145
92	591	620	625	620	577	627	626	617	605	633	612	637	666	681	671	655	673	652	674	674	627	604	569	586	584	643	650	631	643	700	698	626	181	164	159	175	195	177	173	186	169	184	195	197	196	217	223	234	239
0	44	60	46	68	33	118	94	NaN	NaN	NaN	NaN	NaN	NaN	NaN	NaN	NaN	NaN	NaN	NaN	NaN	NaN	NaN	NaN	NaN	NaN	NaN	NaN	NaN	NaN	NaN	NaN	NaN	NaN	NaN	NaN	NaN	NaN	NaN	NaN	NaN	NaN	NaN	NaN	NaN	NaN	NaN	NaN	NaN	NaN
0	40	54	64	80	99	120	118	146	135	133	113	108	86	98	113	96	106	97	121	78	74	63	59	65	68	61	75	84	67	66	71	77	87	119	98	128	60	142	160	NaN	NaN	NaN	NaN	NaN	NaN	NaN	NaN	NaN	NaN
93	670	651	634	622	667	603	617	642	672	617	659	658	661	647	673	702	672	674	607	648	617	692	710	622	705	701	709	724	724	729	737	691	649	543	589	583	155	128	106	102	101	105	108	113	101	107	100	118	114
0	53	56	45	78	99	115	98	102	117	100	116	119	126	148	128	148	127	113	103	93	167	68	69	63	74	73	79	83	92	76	100	91	NaN	NaN	NaN	NaN	NaN	NaN	NaN	NaN	NaN	NaN	NaN	NaN	NaN	NaN	NaN	NaN	NaN
0	NaN	NaN	NaN	NaN	NaN	NaN	NaN	NaN	NaN	NaN	NaN	NaN	NaN	NaN	NaN	NaN	NaN	NaN	NaN	NaN	NaN	NaN	NaN	NaN	NaN	NaN	NaN	NaN	NaN	NaN	NaN	NaN	NaN	NaN	NaN	NaN	NaN	NaN	NaN	NaN	NaN	NaN	NaN	NaN	NaN	NaN	NaN	NaN	NaN
94	614	631	599	674	674	653	668	598	689	682	737	652	646	745	711	756	724	822	806	830	895	911	977	1059	1203	289	265	240	258	109	108	112	126	284	265	112	109	88	96	114	110	117	124	NaN	NaN	NaN	NaN	NaN	NaN
0	NaN	NaN	NaN	NaN	NaN	NaN	NaN	NaN	NaN	NaN	NaN	NaN	NaN	NaN	NaN	NaN	NaN	NaN	NaN	NaN	NaN	NaN	NaN	NaN	NaN	NaN	NaN	NaN	NaN	NaN	NaN	NaN	NaN	NaN	NaN	NaN	NaN	NaN	NaN	NaN	NaN	NaN	NaN	NaN	NaN	NaN	NaN	NaN	NaN
0	NaN	NaN	NaN	NaN	NaN	NaN	NaN	NaN	NaN	NaN	NaN	NaN	NaN	NaN	NaN	NaN	NaN	NaN	NaN	NaN	NaN	NaN	NaN	NaN	NaN	NaN	NaN	NaN	NaN	NaN	NaN	NaN	NaN	NaN	NaN	NaN	NaN	NaN	NaN	NaN	NaN	NaN	NaN	NaN	NaN	NaN	NaN	NaN	NaN
0	1	61	73	112	69	90	87	74	51	80	12	68	51	81	NaN	NaN	NaN	NaN	NaN	NaN	NaN	NaN	NaN	NaN	NaN	NaN	NaN	NaN	NaN	NaN	NaN	NaN	NaN	NaN	NaN	NaN	NaN	NaN	NaN	NaN	NaN	NaN	NaN	NaN	NaN	NaN	NaN	NaN	NaN
95	184	204	202	221	194	209	215	213	202	230	220	222	217	227	191	212	221	221	218	211	218	212	215	223	224	231	230	251	233	238	237	226	210	141	113	108	94	94	76	87	67	63	72	73	70	74	64	76	57
96	208	213	246	238	264	282	283	312	276	310	297	293	269	287	316	291	317	328	314	316	289	84	76	80	91	83	83	93	81	74	86	80	67	71	74	65	78	76	68	69	63	68	67	72	84	90	104	96	87
0	258	604	280	323	685	678	660	697	639	689	707	704	699	684	234	714	749	698	690	731	583	640	670	674	312	760	796	775	754	779	750	715	435	991	352	651	600	NaN	NaN	NaN	NaN	NaN	NaN	NaN	NaN	NaN	NaN	NaN	NaN
97	53	67	86	116	167	194	197	179	196	201	201	232	259	286	287	311	312	306	315	310	303	295	289	307	287	316	287	278	306	312	331	307	331	373	372	353	373	335	345	343	343	336	369	257	112	90	72	77	58
98	520	522	563	509	639	543	515	571	537	576	618	512	517	639	597	569	531	576	592	586	626	183	169	155	144	134	144	128	149	175	159	144	153	NaN	NaN	NaN	NaN	NaN	NaN	NaN	NaN	NaN	NaN	NaN	NaN	NaN	NaN	NaN	NaN
99	308	311	301	293	294	278	316	304	311	301	293	307	339	335	349	340	349	329	371	382	382	345	166	116	91	87	98	93	81	105	77	77	83	85	81	78	71	70	82	75	71	75	82	72	86	86	91	94	96
0	NaN	NaN	NaN	NaN	NaN	NaN	NaN	NaN	NaN	NaN	NaN	NaN	NaN	NaN	NaN	NaN	NaN	NaN	NaN	NaN	NaN	NaN	NaN	NaN	NaN	NaN	NaN	NaN	NaN	NaN	NaN	NaN	NaN	NaN	NaN	NaN	NaN	NaN	NaN	NaN	NaN	NaN	NaN	NaN	NaN	NaN	NaN	NaN	NaN
0	26	24	70	94	NaN	NaN	NaN	NaN	NaN	NaN	NaN	NaN	NaN	NaN	NaN	NaN	NaN	NaN	NaN	NaN	NaN	NaN	NaN	NaN	NaN	NaN	NaN	NaN	NaN	NaN	NaN	NaN	NaN	NaN	NaN	NaN	NaN	NaN	NaN	NaN	NaN	NaN	NaN	NaN	NaN	NaN	NaN	NaN	NaN
100	141	128	116	146	142	145	120	153	161	187	190	244	281	272	265	255	290	316	315	329	353	332	361	323	353	372	366	359	109	95	99	103	106	110	117	118	129	168	205	204	203	152	195	219	178	161	153	151	156
101	96	119	135	179	191	239	272	312	307	319	303	334	329	338	350	345	345	352	351	342	365	359	378	408	394	394	388	376	370	382	392	367	376	401	382	387	399	386	343	358	367	368	376	365	368	366	384	404	350
0	NaN	NaN	NaN	NaN	NaN	NaN	NaN	NaN	NaN	NaN	NaN	NaN	NaN	NaN	NaN	NaN	NaN	NaN	NaN	NaN	NaN	NaN	NaN	NaN	NaN	NaN	NaN	NaN	NaN	NaN	NaN	NaN	NaN	NaN	NaN	NaN	NaN	NaN	NaN	NaN	NaN	NaN	NaN	NaN	NaN	NaN	NaN	NaN	NaN
102	308	304	308	284	316	309	290	314	337	317	324	339	302	333	331	337	372	366	363	358	379	376	330	316	118	102	112	116	107	92	107	108	102	97	88	97	90	84	87	82	72	81	87	88	101	108	110	100	85
0	4	35	36	46	67	63	63	82	8	21	57	19	67	9	NaN	NaN	NaN	NaN	NaN	NaN	NaN	NaN	NaN	NaN	NaN	NaN	NaN	NaN	NaN	NaN	NaN	NaN	NaN	NaN	NaN	NaN	NaN	NaN	NaN	NaN	NaN	NaN	NaN	NaN	NaN	NaN	NaN	NaN	NaN
103	352	356	318	322	350	315	345	361	332	326	355	343	346	376	358	363	359	330	340	346	356	343	292	97	96	106	113	110	90	109	92	87	77	76	78	74	79	72	76	68	62	75	79	65	85	68	88	86	93
0	492	485	509	517	534	580	601	641	655	669	686	603	614	616	611	648	641	644	655	634	664	642	659	637	706	719	726	703	727	736	765	759	795	741	724	742	676	601	523	581	589	618	594	525	569	621	582	591	552
0	306	80	88	328	329	332	353	288	390	NaN	NaN	NaN	NaN	NaN	NaN	NaN	NaN	NaN	NaN	NaN	NaN	NaN	NaN	NaN	NaN	NaN	NaN	NaN	NaN	NaN	NaN	NaN	NaN	NaN	NaN	NaN	NaN	NaN	NaN	NaN	NaN	NaN	NaN	NaN	NaN	NaN	NaN	NaN	NaN
104	485	467	522	492	457	487	514	534	560	532	511	475	529	554	589	529	505	597	570	562	571	570	568	135	124	131	127	151	126	129	134	141	127	127	116	104	113	115	121	125	127	139	170	178	176	165	196	236	231
0	NaN	NaN	NaN	NaN	NaN	NaN	NaN	NaN	NaN	NaN	NaN	NaN	NaN	NaN	NaN	NaN	NaN	NaN	NaN	NaN	NaN	NaN	NaN	NaN	NaN	NaN	NaN	NaN	NaN	NaN	NaN	NaN	NaN	NaN	NaN	NaN	NaN	NaN	NaN	NaN	NaN	NaN	NaN	NaN	NaN	NaN	NaN	NaN	NaN
105	1021	991	1017	1017	1008	930	960	954	981	937	954	1001	1027	1073	994	991	1022	1096	1139	1210	1184	1166	1197	1156	1200	1275	1185	1265	1275	1184	1313	1281	1262	1238	1211	1280	1318	1310	1297	1282	1322	1302	1252	1250	1199	952	283	364	381
106	522	582	604	529	602	554	597	578	615	612	682	596	565	616	672	619	615	673	686	594	677	571	612	668	632	688	679	693	752	707	752	728	722	717	485	166	153	153	146	147	129	113	114	112	123	118	133	149	146
0	NaN	NaN	NaN	NaN	NaN	NaN	NaN	NaN	NaN	NaN	NaN	NaN	NaN	NaN	NaN	NaN	NaN	NaN	NaN	NaN	NaN	NaN	NaN	NaN	NaN	NaN	NaN	NaN	NaN	NaN	NaN	NaN	NaN	NaN	NaN	NaN	NaN	NaN	NaN	NaN	NaN	NaN	NaN	NaN	NaN	NaN	NaN	NaN	NaN
107	503	539	509	500	527	475	545	539	530	531	556	491	546	566	578	567	533	587	559	523	547	520	605	572	561	608	608	651	566	653	585	604	596	617	601	616	665	650	656	637	717	649	572	597	595	656	629	620	591
0	3	28	60	53	70	41	69	1	26	85	43	77	113	40	NaN	NaN	NaN	NaN	NaN	NaN	NaN	NaN	NaN	NaN	NaN	NaN	NaN	NaN	NaN	NaN	NaN	NaN	NaN	NaN	NaN	NaN	NaN	NaN	NaN	NaN	NaN	NaN	NaN	NaN	NaN	NaN	NaN	NaN	NaN
108	955	931	1025	1013	986	1033	997	1010	1025	1008	1016	987	1033	1024	1006	1090	1052	1074	1029	1127	1118	1120	1095	1107	1090	1157	1107	1148	1146	1167	1163	1138	1154	1157	1164	1198	1173	1146	1140	1185	1117	1109	1153	1147	1119	1098	592	270	253
109	1394	1351	1393	1410	1397	1377	1354	1363	1410	1377	1412	1381	1363	1337	616	1391	1363	1358	1367	1365	1366	1339	1407	1367	1374	875	1342	1352	1253	367	360	356	350	353	310	315	271	255	233	239	237	246	236	113	120	102	98	99	97
110	240	276	286	255	313	264	286	230	269	309	303	222	79	306	287	278	232	263	305	239	313	257	296	299	273	381	151	136	121	115	111	106	100	100	103	86	96	87	91	100	88	85	89	98	91	94	95	102	95
111	185	177	189	185	189	64	79	69	77	99	127	142	155	170	145	159	180	182	182	203	200	183	137	138	134	113	94	91	85	73	57	58	29	254	244	214	199	188	174	173	11	31	38	48	43	39	33	30	28
112	489	478	167	147	140	144	145	141	148	35	46	47	50	48	46	61	78	93	115	137	123	77	59	51	51	42	55	60	47	45	55	34	40	39	52	37	43	46	41	41	44	44	43	41	61	50	56	79	70
113	241	252	250	225	278	253	314	337	321	250	320	293	270	291	312	295	297	373	314	282	346	306	333	287	327	346	355	399	489	432	391	415	389	445	429	427	431	431	440	466	484	508	530	519	540	561	558	277	185
114	161	193	161	163	165	170	157	202	193	158	172	185	191	200	243	193	188	203	205	215	217	228	217	195	220	251	252	267	229	260	286	342	291	307	244	262	325	278	301	320	341	343	348	316	355	334	379	445	375
0	191	176	163	182	160	154	183	210	202	197	200	217	233	235	205	174	232	262	210	182	111	139	155	152	161	170	190	178	200	207	226	210	NaN	NaN	NaN	NaN	NaN	NaN	NaN	NaN	NaN	NaN	NaN	NaN	NaN	NaN	NaN	NaN	NaN
115	195	196	198	217	198	241	230	273	253	255	224	256	283	271	225	287	205	108	106	95	97	106	115	106	91	95	84	78	71	75	63	66	73	80	67	75	95	92	132	123	131	129	116	114	135	100	50	NaN	NaN
0	146	42	43	52	60	52	50	NaN	NaN	NaN	NaN	NaN	NaN	NaN	NaN	NaN	NaN	NaN	NaN	NaN	NaN	NaN	NaN	NaN	NaN	NaN	NaN	NaN	NaN	NaN	NaN	NaN	NaN	NaN	NaN	NaN	NaN	NaN	NaN	NaN	NaN	NaN	NaN	NaN	NaN	NaN	NaN	NaN	NaN
0	976	347	238	212	209	205	211	95	107	114	197	263	294	305	339	456	466	442	442	407	478	439	439	443	465	456	440	525	521	515	465	498	469	481	507	502	530	491	518	555	525	528	576	610	620	585	609	630	673
0	126	93	42	29	11	5	21	19	NaN	NaN	NaN	NaN	NaN	NaN	NaN	NaN	NaN	NaN	NaN	NaN	NaN	NaN	NaN	NaN	NaN	NaN	NaN	NaN	NaN	NaN	NaN	NaN	NaN	NaN	NaN	NaN	NaN	NaN	NaN	NaN	NaN	NaN	NaN	NaN	NaN	NaN	NaN	NaN	NaN
0	171	237	194	222	245	214	234	261	207	234	253	256	220	212	253	271	311	227	316	294	309	278	311	320	313	384	347	384	355	417	448	413	427	488	484	475	472	442	528	522	495	519	540	561	563	559	611	610	563
116	530	544	540	503	472	386	496	522	517	519	584	562	495	571	608	532	564	609	623	569	629	533	570	533	559	561	596	628	666	694	604	677	639	306	642	637	635	633	687	628	704	715	658	645	598	643	653	738	784
117	847	858	806	803	858	830	933	849	884	882	872	933	891	948	936	934	926	967	907	375	875	868	919	922	905	927	972	943	953	916	951	1097	1035	1089	1051	1148	1118	1071	1136	1069	1078	1083	1055	1115	1121	1114	1071	1102	1066
118	100	108	106	178	195	165	218	243	308	302	333	349	372	338	374	410	410	448	418	388	406	448	407	392	161	121	110	99	90	93	105	109	96	100	101	115	128	122	128	133	114	130	126	135	154	147	149	142	132
0	391	365	275	258	230	189	228	240	238	263	278	241	242	239	277	271	257	253	285	326	284	290	292	274	255	285	309	306	343	295	NaN	NaN	NaN	NaN	NaN	NaN	NaN	NaN	NaN	NaN	NaN	NaN	NaN	NaN	NaN	NaN	NaN	NaN	NaN
119	438	423	423	417	451	441	462	460	450	431	466	465	461	464	485	469	479	491	493	504	504	505	515	534	515	164	139	129	118	123	140	142	166	178	181	196	247	198	186	152	NaN	NaN	NaN	NaN	NaN	NaN	NaN	NaN	NaN
0	474	489	451	438	450	448	475	490	496	490	509	496	450	467	414	463	448	509	462	535	501	448	498	569	528	496	575	620	572	576	628	575	578	602	196	567	603	588	564	597	635	612	620	574	642	613	679	678	628
120	914	989	926	930	951	909	921	914	950	913	947	921	840	914	908	843	863	874	855	873	952	889	932	961	943	1020	1008	988	971	1013	969	988	1008	1010	991	922	999	923	897	998	1013	925	891	936	948	996	1067	982	963
0	140	150	194	167	213	253	264	304	299	331	356	352	341	330	359	357	396	431	421	373	197	199	178	164	161	149	137	146	171	187	NaN	NaN	NaN	NaN	NaN	NaN	NaN	NaN	NaN	NaN	NaN	NaN	NaN	NaN	NaN	NaN	NaN	NaN	NaN
121	441	423	396	392	421	429	420	443	428	436	420	419	429	429	426	447	447	432	450	440	451	442	478	493	480	496	493	503	507	510	488	452	466	388	396	390	295	383	438	468	477	479	487	487	483	482	483	486	480
122	369	371	399	381	414	374	387	413	419	418	437	414	467	454	478	459	470	498	482	494	470	472	491	491	535	475	493	487	528	539	528	567	550	551	560	567	543	569	532	169	133	120	115	93	97	122	112	120	104
0	355	368	383	380	381	392	391	373	426	400	412	425	380	389	383	392	403	367	362	420	387	341	358	337	397	347	349	325	369	303	308	313	324	363	341	333	257	242	162	NaN	NaN	NaN	NaN	NaN	NaN	NaN	NaN	NaN	NaN
123	280	298	229	236	227	215	257	219	245	240	260	240	217	251	239	230	207	258	224	272	228	235	299	293	234	205	246	206	257	311	253	48	79	78	49	48	43	39	43	29	37	43	40	31	11	26	27	28	27
124	343	346	340	304	349	380	383	366	375	380	407	415	378	398	387	409	395	370	377	365	394	374	349	315	366	384	380	356	114	105	110	111	115	114	136	122	137	136	125	119	141	147	146	117	131	158	63	52	54
125	1215	1170	1140	1176	1135	1175	1250	1223	1152	1169	1213	1167	1148	1135	1137	1121	1101	1157	1227	1117	1112	1154	1134	1107	1031	1038	1003	982	1012	1009	1044	1018	1054	1131	722	261	245	235	257	254	234	232	238	228	251	255	268	247	232
126	753	665	724	754	748	704	735	754	768	741	808	717	752	789	712	752	718	749	755	826	843	850	844	881	921	247	223	210	198	192	185	194	182	181	182	168	202	192	191	192	178	198	186	191	189	191	207	200	211
127	671	706	688	689	711	688	704	692	682	704	686	715	687	725	689	723	704	739	706	760	750	772	786	780	804	805	797	788	786	837	827	843	875	830	818	773	778	772	704	709	657	800	96	82	NaN	NaN	NaN	NaN	NaN
0	685	645	711	716	724	718	769	722	685	385	715	715	674	652	670	690	646	672	689	665	662	709	682	727	692	712	789	706	748	761	750	733	652	650	650	634	639	163	155	141	135	116	112	132	155	133	127	124	133
128	324	129	326	321	308	335	354	348	370	348	361	386	406	386	388	386	375	366	379	128	105	133	132	123	129	126	136	135	131	132	158	144	155	145	155	150	172	170	236	272	582	101	95	95	112	25	240	241	218
129	285	301	293	286	309	303	346	321	375	340	371	388	390	382	383	429	415	373	398	425	431	89	82	72	69	71	68	54	66	70	66	71	68	64	70	70	75	63	84	39	60	88	65	59	124	126	76	141	120
0	158	135	155	153	139	162	178	49	145	136	150	166	141	146	162	168	142	161	168	202	NaN	NaN	NaN	NaN	NaN	NaN	NaN	NaN	NaN	NaN	NaN	NaN	NaN	NaN	NaN	NaN	NaN	NaN	NaN	NaN	NaN	NaN	NaN	NaN	NaN	NaN	NaN	NaN	NaN
0	320	294	306	298	293	291	304	306	283	279	315	300	365	349	425	400	396	431	401	424	483	NaN	NaN	NaN	NaN	NaN	NaN	NaN	NaN	NaN	NaN	NaN	NaN	NaN	NaN	NaN	NaN	NaN	NaN	NaN	NaN	NaN	NaN	NaN	NaN	NaN	NaN	NaN	NaN
0	360	318	291	331	345	347	385	375	362	375	387	134	350	377	414	341	318	427	376	425	433	423	396	381	438	477	146	496	230	477	142	128	115	104	107	108	117	122	115	118	131	145	276	482	219	34	146	217	29
0	382	344	398	370	401	369	384	353	396	387	385	387	153	169	377	401	407	350	383	392	391	390	399	390	367	419	426	432	454	461	460	495	471	524	510	514	526	515	394	197	194	191	177	260	233	212	230	293	322
0	164	157	181	163	170	164	111	88	63	36	12	12	NaN	NaN	NaN	NaN	NaN	NaN	NaN	NaN	NaN	NaN	NaN	NaN	NaN	NaN	NaN	NaN	NaN	NaN	NaN	NaN	NaN	NaN	NaN	NaN	NaN	NaN	NaN	NaN	NaN	NaN	NaN	NaN	NaN	NaN	NaN	NaN	NaN
130	391	819	384	162	387	386	383	375	388	383	395	402	373	402	395	389	366	359	374	400	368	376	399	399	402	351	169	171	193	231	198	236	244	221	220	NaN	NaN	NaN	NaN	NaN	NaN	NaN	NaN	NaN	NaN	NaN	NaN	NaN	NaN
131	480	275	176	170	163	160	54	60	62	71	73	89	125	147	197	206	255	223	224	243	219	191	222	223	225	233	252	143	104	86	76	70	71	64	62	64	73	61	67	62	60	64	67	65	68	90	87	77	81
0	146	120	101	129	166	131	122	64	154	141	42	139	NaN	NaN	NaN	NaN	NaN	NaN	NaN	NaN	NaN	NaN	NaN	NaN	NaN	NaN	NaN	NaN	NaN	NaN	NaN	NaN	NaN	NaN	NaN	NaN	NaN	NaN	NaN	NaN	NaN	NaN	NaN	NaN	NaN	NaN	NaN	NaN	NaN
132	168	149	114	183	139	139	146	146	187	177	156	171	129	135	169	164	111	146	178	140	183	215	189	195	108	137	124	100	81	73	72	68	69	71	74	78	73	82	83	85	92	86	83	83	86	89	81	83	83
0	240	193	NaN	NaN	NaN	NaN	NaN	NaN	NaN	NaN	NaN	NaN	NaN	NaN	NaN	NaN	NaN	NaN	NaN	NaN	NaN	NaN	NaN	NaN	NaN	NaN	NaN	NaN	NaN	NaN	NaN	NaN	NaN	NaN	NaN	NaN	NaN	NaN	NaN	NaN	NaN	NaN	NaN	NaN	NaN	NaN	NaN	NaN	NaN
0	400	513	381	434	410	387	406	413	422	416	436	419	391	411	400	400	383	370	396	380	373	360	369	381	387	385	323	352	319	323	304	357	347	413	369	395	500	495	549	391	412	342	438	299	309	315	335	254	NaN
133	398	358	185	152	135	119	131	135	129	59	53	48	51	57	76	93	108	159	163	170	173	186	182	215	254	228	234	236	220	268	218	231	231	248	256	231	257	241	265	288	267	268	276	263	281	250	225	214	228
0	79	38	83	61	106	26	82	79	11	56	76	47	47	66	92	12	115	129	85	124	119	164	139	130	93	121	80	169	92	153	96	131	5	194	190	21	87	219	107	199	256	312	NaN	NaN	NaN	NaN	NaN	NaN	NaN
0	NaN	NaN	NaN	NaN	NaN	NaN	NaN	NaN	NaN	NaN	NaN	NaN	NaN	NaN	NaN	NaN	NaN	NaN	NaN	NaN	NaN	NaN	NaN	NaN	NaN	NaN	NaN	NaN	NaN	NaN	NaN	NaN	NaN	NaN	NaN	NaN	NaN	NaN	NaN	NaN	NaN	NaN	NaN	NaN	NaN	NaN	NaN	NaN	NaN
134	902	891	900	967	853	978	979	899	918	912	915	894	924	955	986	987	1031	1078	1050	1062	1043	1145	1106	1099	1095	1139	1137	1167	1192	1204	1131	1147	1149	1160	1137	1081	1133	1152	1132	1132	1104	1122	1131	1158	1181	1173	1142	1151	1131
0	70	84	93	85	104	98	127	135	138	134	136	136	160	189	180	172	182	168	184	180	179	148	180	198	199	222	205	208	219	237	225	232	241	237	242	249	253	225	267	263	264	284	265	277	297	238	273	272	263
0	724	1972	771	781	786	763	799	801	811	766	833	NaN	NaN	NaN	NaN	NaN	NaN	NaN	NaN	NaN	NaN	NaN	NaN	NaN	NaN	NaN	NaN	NaN	NaN	NaN	NaN	NaN	NaN	NaN	NaN	NaN	NaN	NaN	NaN	NaN	NaN	NaN	NaN	NaN	NaN	NaN	NaN	NaN	NaN
135	404	196	407	429	444	435	445	441	450	402	450	401	380	431	186	397	400	379	392	387	369	368	377	373	372	393	424	388	401	395	419	430	415	430	432	422	419	416	415	430	424	414	415	419	411	426	430	433	431
0	18	39	62	42	116	97	108	114	139	59	124	161	44	100	47	9	84	48	NaN	NaN	NaN	NaN	NaN	NaN	NaN	NaN	NaN	NaN	NaN	NaN	NaN	NaN	NaN	NaN	NaN	NaN	NaN	NaN	NaN	NaN	NaN	NaN	NaN	NaN	NaN	NaN	NaN	NaN	NaN
0	42	NaN	NaN	NaN	NaN	NaN	NaN	NaN	NaN	NaN	NaN	NaN	NaN	NaN	NaN	NaN	NaN	NaN	NaN	NaN	NaN	NaN	NaN	NaN	NaN	NaN	NaN	NaN	NaN	NaN	NaN	NaN	NaN	NaN	NaN	NaN	NaN	NaN	NaN	NaN	NaN	NaN	NaN	NaN	NaN	NaN	NaN	NaN	NaN
136	607	606	620	644	631	589	613	622	658	677	629	640	624	644	650	639	618	669	673	691	686	735	330	289	217	193	187	168	127	124	120	138	139	144	145	142	168	150	166	158	144	156	152	150	163	164	168	163	153
0	434	446	443	468	520	198	522	513	504	474	549	525	446	553	448	514	439	469	546	554	488	521	608	552	540	615	244	627	671	646	652	676	683	337	221	NaN	NaN	NaN	NaN	NaN	NaN	NaN	NaN	NaN	NaN	NaN	NaN	NaN	NaN
137	688	614	643	690	637	661	634	599	650	626	680	663	654	665	701	700	693	651	660	667	672	701	695	677	711	696	702	717	697	706	694	656	693	721	728	688	672	205	177	165	145	136	125	121	126	117	120	123	126
138	621	585	587	569	581	607	620	593	586	630	619	644	617	615	642	628	656	635	599	600	604	591	632	350	168	141	129	126	110	107	103	107	104	119	112	107	131	125	115	126	139	136	133	141	123	152	132	142	145
0	79	84	98	109	96	106	120	122	110	96	107	117	115	106	128	131	121	115	109	120	139	125	136	163	144	179	183	207	179	227	211	227	206	232	255	265	254	255	271	251	NaN	NaN	NaN	NaN	NaN	NaN	NaN	NaN	NaN
139	504	490	489	436	582	495	525	529	571	518	565	588	636	511	621	618	665	556	673	722	771	736	768	697	642	299	909	749	772	687	797	756	781	763	776	837	785	765	780	846	903	903	882	917	875	814	885	527	384
0	193	172	125	NaN	NaN	NaN	NaN	NaN	NaN	NaN	NaN	NaN	NaN	NaN	NaN	NaN	NaN	NaN	NaN	NaN	NaN	NaN	NaN	NaN	NaN	NaN	NaN	NaN	NaN	NaN	NaN	NaN	NaN	NaN	NaN	NaN	NaN	NaN	NaN	NaN	NaN	NaN	NaN	NaN	NaN	NaN	NaN	NaN	NaN
0	471	472	459	449	466	455	481	465	488	479	482	498	485	491	473	489	469	491	442	115	104	102	111	121	95	88	72	79	78	82	86	82	93	83	100	85	100	94	96	104	102	105	104	103	113	102	108	110	106
0	679	603	616	654	581	653	568	587	623	686	610	688	747	722	699	NaN	NaN	NaN	NaN	NaN	NaN	NaN	NaN	NaN	NaN	NaN	NaN	NaN	NaN	NaN	NaN	NaN	NaN	NaN	NaN	NaN	NaN	NaN	NaN	NaN	NaN	NaN	NaN	NaN	NaN	NaN	NaN	NaN	NaN
140	462	537	490	447	475	450	512	499	453	496	535	529	512	450	436	471	477	463	615	529	570	592	635	611	565	615	70	185	166	227	211	209	215	216	265	227	151	69	77	71	72	76	62	67	76	72	76	68	70
141	660	670	656	685	692	688	689	701	685	716	710	690	711	741	637	657	655	640	625	644	634	651	683	676	667	648	275	252	293	332	371	427	420	394	398	374	228	213	234	217	218	222	248	234	238	245	243	255	225
0	1071	1070	1029	1133	1027	1022	1036	1069	1157	1080	1052	1095	1061	1092	NaN	NaN	NaN	NaN	NaN	NaN	NaN	NaN	NaN	NaN	NaN	NaN	NaN	NaN	NaN	NaN	NaN	NaN	NaN	NaN	NaN	NaN	NaN	NaN	NaN	NaN	NaN	NaN	NaN	NaN	NaN	NaN	NaN	NaN	NaN
0	187	166	182	184	166	101	131	159	205	156	113	183	140	184	184	134	164	146	168	182	212	NaN	NaN	NaN	NaN	NaN	NaN	NaN	NaN	NaN	NaN	NaN	NaN	NaN	NaN	NaN	NaN	NaN	NaN	NaN	NaN	NaN	NaN	NaN	NaN	NaN	NaN	NaN	NaN
142	830	751	787	849	815	809	779	891	914	826	859	840	799	882	833	875	822	823	813	908	859	854	938	457	306	273	269	272	246	237	221	219	213	198	180	186	182	195	190	202	194	211	203	218	216	232	233	235	239
143	1028	1050	1030	1041	1030	1086	1055	1085	1027	1103	1101	1118	1128	1106	1183	1111	1166	1105	1141	1099	1151	1166	1123	1151	1132	1226	1176	1185	1205	1238	1189	1194	1207	1247	1173	1202	1164	1179	1180	1177	1192	1172	1157	1161	1204	1147	1175	1176	1152
144	594	542	555	608	588	585	579	594	604	604	615	637	666	605	618	602	611	581	584	639	589	614	614	639	629	694	693	667	674	674	680	686	670	676	704	692	695	734	700	694	755	735	773	775	787	749	778	786	814
145	405	439	401	403	394	367	353	360	392	377	380	388	405	418	418	449	446	413	463	471	468	440	420	398	150	112	125	124	119	126	140	138	129	121	125	129	142	131	151	135	128	149	136	139	148	160	158	181	156
146	385	385	329	292	313	316	325	330	366	407	411	416	424	428	444	460	456	163	89	84	79	81	91	81	89	81	88	82	84	103	95	101	110	114	110	107	128	134	127	27	29	NaN	NaN	NaN	NaN	NaN	NaN	NaN	NaN
147	631	632	598	621	633	617	618	616	632	593	621	644	675	668	631	677	657	628	653	689	652	678	652	645	700	740	760	757	787	758	760	788	783	863	819	862	844	826	837	843	848	749	667	711	1198	1178	506	1157	709
0	398	432	422	458	491	495	503	454	485	479	448	426	431	415	217	113	105	113	131	118	133	119	118	123	NaN	NaN	NaN	NaN	NaN	NaN	NaN	NaN	NaN	NaN	NaN	NaN	NaN	NaN	NaN	NaN	NaN	NaN	NaN	NaN	NaN	NaN	NaN	NaN	NaN
148	920	940	884	930	889	851	940	921	930	885	926	881	936	938	938	929	925	906	953	1004	952	953	999	962	975	970	1021	1025	449	297	254	216	208	188	174	160	158	148	176	173	180	157	170	178	180	189	178	179	194
0	396	408	398	393	452	408	479	492	480	432	519	522	517	527	511	554	517	520	497	655	641	277	624	616	601	703	649	94	644	288	689	580	621	84	648	284	204	175	229	297	639	669	610	331	557	590	594	679	NaN
149	1002	926	918	847	934	939	907	954	964	881	867	928	919	959	1019	953	952	907	976	957	931	995	1001	925	974	1011	1014	964	1031	1030	1006	1016	934	271	271	272	225	209	184	190	185	166	182	192	182	185	193	190	208
150	344	316	327	327	365	341	328	377	362	394	359	389	369	350	355	362	349	337	395	359	446	476	443	476	487	479	173	161	127	122	114	96	110	103	111	108	116	108	119	121	110	118	119	111	114	120	127	129	121
0	583	649	668	660	680	658	641	738	760	724	724	797	NaN	NaN	NaN	NaN	NaN	NaN	NaN	NaN	NaN	NaN	NaN	NaN	NaN	NaN	NaN	NaN	NaN	NaN	NaN	NaN	NaN	NaN	NaN	NaN	NaN	NaN	NaN	NaN	NaN	NaN	NaN	NaN	NaN	NaN	NaN	NaN	NaN
151	430	479	499	498	536	521	431	508	474	485	446	530	555	500	508	518	526	550	581	531	494	497	485	523	572	600	562	598	634	659	631	671	654	590	578	560	626	578	594	661	657	605	624	670	690	666	652	655	636
152	295	332	318	360	355	338	258	318	110	334	329	396	361	385	373	476	399	421	459	408	470	431	416	448	486	484	220	507	526	555	564	542	579	514	465	142	142	135	148	143	148	150	141	122	124	132	129	135	127
153	417	437	470	444	502	501	387	473	486	469	469	573	526	569	535	565	531	532	519	509	499	485	438	508	552	546	514	542	565	566	594	538	544	550	479	424	511	426	415	542	558	523	568	605	699	632	655	648	567
0	622	608	665	743	712	731	531	681	671	661	614	767	747	708	658	778	638	744	714	667	670	671	522	588	715	717	620	659	377	761	821	733	717	748	633	532	660	620	560	705	771	772	788	788	982	793	895	393	748
0	132	166	184	201	220	161	89	194	155	168	163	211	261	251	230	296	221	NaN	NaN	NaN	NaN	NaN	NaN	NaN	NaN	NaN	NaN	NaN	NaN	NaN	NaN	NaN	NaN	NaN	NaN	NaN	NaN	NaN	NaN	NaN	NaN	NaN	NaN	NaN	NaN	NaN	NaN	NaN	NaN
154	279	131	189	168	166	141	251	203	218	225	239	171	205	183	241	102	73	120	91	173	173	132	279	145	325	249	291	204	201	187	241	268	218	304	286	302	315	339	302	311	203	5	338	308	260	219	312	312	294
0	295	182	214	189	271	295	379	232	417	362	392	303	345	296	416	234	296	360	328	437	431	435	157	199	166	188	186	280	238	294	222	218	167	215	170	218	201	206	166	178	153	149	206	172	89	91	159	155	96
0	NaN	NaN	NaN	NaN	NaN	NaN	NaN	NaN	NaN	NaN	NaN	NaN	NaN	NaN	NaN	NaN	NaN	NaN	NaN	NaN	NaN	NaN	NaN	NaN	NaN	NaN	NaN	NaN	NaN	NaN	NaN	NaN	NaN	NaN	NaN	NaN	NaN	NaN	NaN	NaN	NaN	NaN	NaN	NaN	NaN	NaN	NaN	NaN	NaN
0	227	156	181	143	125	91	166	129	136	131	137	96	123	105	132	58	82	106	108	153	119	165	95	121	115	124	NaN	NaN	NaN	NaN	NaN	NaN	NaN	NaN	NaN	NaN	NaN	NaN	NaN	NaN	NaN	NaN	NaN	NaN	NaN	NaN	NaN	NaN	NaN
155	339	347	333	330	377	344	189	299	381	395	409	405	447	403	437	372	446	455	488	531	496	485	320	331	329	321	312	494	523	614	596	613	602	600	600	639	598	631	664	559	554	635	660	594	620	593	570	607	575
156	326	315	304	317	332	351	377	399	396	448	443	472	475	494	490	510	481	500	494	509	457	103	104	102	106	103	95	97	85	77	78	70	81	79	89	95	95	93	101	97	103	90	93	98	91	95	93	82	88
157	513	357	127	132	219	289	296	295	381	385	466	457	449	432	494	489	503	508	518	549	515	509	107	95	89	95	92	137	126	103	98	97	85	88	98	89	87	87	85	83	91	119	112	125	133	122	133	115	111
0	719	336	728	727	883	857	846	739	381	360	884	883	860	863	907	904	928	900	885	934	983	966	836	760	851	871	835	1084	1056	1093	1141	1104	1135	1151	1086	1116	1126	1120	1180	1119	1145	1177	1198	1193	1134	1189	1271	1198	1130
158	439	540	217	523	492	535	521	563	537	533	528	548	563	554	241	607	499	516	557	499	484	479	492	490	499	517	452	455	439	469	441	484	429	481	492	482	504	523	525	522	513	524	511	518	569	578	538	570	569
159	348	379	412	408	705	718	704	448	809	767	762	748	769	678	798	797	787	801	865	819	813	805	433	424	504	468	448	865	888	865	840	871	875	854	897	872	844	880	991	887	958	989	945	875	926	886	859	926	713
0	190	201	185	208	237	236	274	222	286	288	306	353	318	306	301	272	275	320	304	306	326	302	271	243	NaN	NaN	NaN	NaN	NaN	NaN	NaN	NaN	NaN	NaN	NaN	NaN	NaN	NaN	NaN	NaN	NaN	NaN	NaN	NaN	NaN	NaN	NaN	NaN	NaN
160	579	627	607	588	642	573	581	599	629	635	652	638	632	613	623	668	574	604	609	622	597	581	596	561	527	507	204	240	245	212	199	183	165	187	153	174	175	169	170	161	151	154	133	128	138	138	122	130	152
0	448	181	432	419	444	401	467	487	426	424	461	199	453	490	469	464	452	451	452	443	431	201	470	471	467	491	475	523	153	516	462	490	495	525	475	510	NaN	NaN	NaN	NaN	NaN	NaN	NaN	NaN	NaN	NaN	NaN	NaN	NaN
0	371	459	NaN	NaN	NaN	NaN	NaN	NaN	NaN	NaN	NaN	NaN	NaN	NaN	NaN	NaN	NaN	NaN	NaN	NaN	NaN	NaN	NaN	NaN	NaN	NaN	NaN	NaN	NaN	NaN	NaN	NaN	NaN	NaN	NaN	NaN	NaN	NaN	NaN	NaN	NaN	NaN	NaN	NaN	NaN	NaN	NaN	NaN	NaN
161	243	245	227	234	269	268	262	264	277	271	281	302	285	275	178	85	96	105	102	106	110	109	125	104	130	132	141	144	137	156	138	142	137	121	124	136	131	135	135	126	118	134	142	138	137	142	130	181	NaN
0	356	133	303	NaN	NaN	NaN	NaN	NaN	NaN	NaN	NaN	NaN	NaN	NaN	NaN	NaN	NaN	NaN	NaN	NaN	NaN	NaN	NaN	NaN	NaN	NaN	NaN	NaN	NaN	NaN	NaN	NaN	NaN	NaN	NaN	NaN	NaN	NaN	NaN	NaN	NaN	NaN	NaN	NaN	NaN	NaN	NaN	NaN	NaN
162	483	431	510	506	701	718	721	558	737	714	780	687	744	667	799	837	779	753	783	729	194	180	145	147	153	128	130	195	185	156	170	164	149	140	167	168	148	170	178	177	185	189	181	172	194	185	170	179	159
0	168	545	461	253	713	704	707	553	818	720	NaN	NaN	NaN	NaN	NaN	NaN	NaN	NaN	NaN	NaN	NaN	NaN	NaN	NaN	NaN	NaN	NaN	NaN	NaN	NaN	NaN	NaN	NaN	NaN	NaN	NaN	NaN	NaN	NaN	NaN	NaN	NaN	NaN	NaN	NaN	NaN	NaN	NaN	NaN
163	444	484	483	509	918	985	858	423	933	926	833	566	985	409	854	447	865	917	890	802	843	929	503	482	195	258	177	244	206	195	174	155	154	135	141	154	169	144	172	168	159	162	153	165	166	153	159	162	167
0	452	457	473	477	175	417	496	486	499	482	496	469	517	489	200	515	556	511	515	560	240	525	615	255	253	267	544	560	240	233	486	NaN	NaN	NaN	NaN	NaN	NaN	NaN	NaN	NaN	NaN	NaN	NaN	NaN	NaN	NaN	NaN	NaN	NaN
164	202	215	202	240	241	231	230	230	256	278	290	277	290	301	294	233	93	82	84	89	98	87	95	93	118	136	71	71	57	64	63	65	75	195	189	192	211	133	203	206	208	190	219	215	229	226	213	234	236
0	NaN	NaN	NaN	NaN	NaN	NaN	NaN	NaN	NaN	NaN	NaN	NaN	NaN	NaN	NaN	NaN	NaN	NaN	NaN	NaN	NaN	NaN	NaN	NaN	NaN	NaN	NaN	NaN	NaN	NaN	NaN	NaN	NaN	NaN	NaN	NaN	NaN	NaN	NaN	NaN	NaN	NaN	NaN	NaN	NaN	NaN	NaN	NaN	NaN
165	462	489	493	537	517	586	594	575	568	501	644	478	615	487	611	672	583	595	580	608	660	269	654	644	268	685	660	642	699	717	474	291	288	284	216	165	137	132	137	122	136	129	128	129	133	129	132	133	144
166	333	323	326	312	327	331	363	339	344	359	340	336	373	353	377	383	399	426	416	395	349	434	443	410	390	119	113	91	81	70	68	64	53	54	56	51	56	61	66	59	63	62	65	67	69	70	76	74	79
167	295	272	266	263	299	338	344	352	328	339	355	322	320	290	337	301	285	289	273	279	312	346	336	375	351	373	372	395	139	101	89	103	94	95	85	87	85	86	84	92	89	96	103	101	106	104	108	101	119
168	187	185	186	211	242	275	298	286	281	295	302	298	331	301	321	323	330	333	314	333	306	321	338	336	372	376	393	124	103	99	91	98	99	106	101	95	96	77	87	79	81	77	105	115	133	136	134	130	142
169	362	393	381	372	548	589	578	365	617	592	595	492	581	551	620	575	581	522	578	540	513	531	452	176	159	176	151	148	131	124	99	109	104	118	127	110	120	118	119	112	138	124	137	140	56	50	52	65	51
0	385	379	366	416	373	384	416	386	351	350	396	377	379	NaN	NaN	NaN	NaN	NaN	NaN	NaN	NaN	NaN	NaN	NaN	NaN	NaN	NaN	NaN	NaN	NaN	NaN	NaN	NaN	NaN	NaN	NaN	NaN	NaN	NaN	NaN	NaN	NaN	NaN	NaN	NaN	NaN	NaN	NaN	NaN
170	364	358	379	341	402	415	387	403	407	403	417	437	447	433	469	470	432	435	419	405	426	436	434	432	453	453	469	481	496	485	491	493	493	484	474	470	497	468	464	489	468	473	473	553	529	534	548	550	547
171	396	432	390	400	388	403	374	390	414	423	450	448	475	500	458	479	519	485	479	527	500	511	468	544	477	520	531	535	518	519	556	554	479	535	531	551	551	571	530	536	602	558	515	497	520	524	464	453	444
172	499	499	511	540	544	501	483	524	531	501	516	496	492	450	496	149	177	143	142	127	130	125	108	99	86	92	84	76	84	96	86	98	99	101	113	111	110	112	119	131	127	123	134	139	139	136	139	140	153
0	559	558	NaN	NaN	NaN	NaN	NaN	NaN	NaN	NaN	NaN	NaN	NaN	NaN	NaN	NaN	NaN	NaN	NaN	NaN	NaN	NaN	NaN	NaN	NaN	NaN	NaN	NaN	NaN	NaN	NaN	NaN	NaN	NaN	NaN	NaN	NaN	NaN	NaN	NaN	NaN	NaN	NaN	NaN	NaN	NaN	NaN	NaN	NaN
0	268	378	396	401	399	409	392	407	446	405	419	424	415	435	396	406	305	336	327	282	327	273	376	291	306	352	278	277	269	267	225	289	278	NaN	NaN	NaN	NaN	NaN	NaN	NaN	NaN	NaN	NaN	NaN	NaN	NaN	NaN	NaN	NaN
173	414	443	424	391	407	352	393	431	438	404	445	395	435	396	397	429	404	177	98	85	84	80	76	74	65	68	71	80	71	77	81	77	73	79	71	82	85	87	88	85	94	73	83	84	99	98	86	96	113
174	380	401	387	389	405	378	427	403	381	380	417	373	387	422	414	401	457	419	406	408	421	450	199	77	83	90	76	94	77	78	69	74	15	21	21	23	31	31	32	34	26	19	26	27	40	38	38	32	41
0	1007	1051	1047	1023	983	1021	946	1050	1040	1121	1113	470	1190	1242	521	522	1179	1170	492	493	487	435	469	1101	431	NaN	NaN	NaN	NaN	NaN	NaN	NaN	NaN	NaN	NaN	NaN	NaN	NaN	NaN	NaN	NaN	NaN	NaN	NaN	NaN	NaN	NaN	NaN	NaN
175	275	244	222	228	306	332	365	357	411	411	416	413	434	458	451	483	437	458	166	128	134	128	138	149	166	168	182	169	173	173	177	182	175	162	171	167	168	168	171	176	173	145	151	174	162	165	186	193	183
176	378	407	418	412	425	402	459	447	464	490	519	537	531	578	569	565	579	587	549	129	115	121	136	138	140	136	127	121	119	121	124	131	126	117	127	126	138	129	147	149	136	143	150	154	161	158	147	164	168
177	746	690	764	778	665	804	701	721	780	676	731	715	673	717	680	625	652	709	640	695	688	696	304	179	202	187	170	161	164	174	158	166	138	135	148	140	149	135	142	140	151	137	139	138	145	145	147	158	168
0	1215	1223	1207	1205	1174	1202	1174	1233	1208	1180	1299	1309	1314	1368	1414	1370	1394	1375	1380	1365	1331	1356	1361	1367	1360	1367	1328	1342	1344	1348	1379	1432	1364	1411	1424	1419	1441	1454	1429	1487	1549	1542	1489	1633	1639	559	333	309	305
178	764	770	703	599	729	769	744	752	770	872	766	792	789	798	841	892	778	802	795	807	875	857	870	852	777	819	744	727	755	841	709	864	892	907	862	856	901	808	841	792	815	803	896	906	897	902	850	1009	959
179	864	911	881	880	838	864	850	886	946	931	919	938	935	370	977	953	916	968	909	949	893	934	872	907	980	982	1028	959	937	986	956	958	966	988	977	963	965	945	941	928	943	931	927	933	943	919	933	910	897
180	772	782	788	760	765	770	735	775	788	778	814	810	836	773	812	768	739	837	789	790	795	807	775	817	839	848	833	855	864	809	816	799	886	901	914	1001	918	947	944	917	1010	976	997	934	960	1031	1003	1011	1047
0	859	923	793	825	778	792	827	757	862	849	873	473	213	202	184	184	188	180	177	184	196	84	71	73	73	89	NaN	NaN	NaN	NaN	NaN	NaN	NaN	NaN	NaN	NaN	NaN	NaN	NaN	NaN	NaN	NaN	NaN	NaN	NaN	NaN	NaN	NaN	NaN
181	514	469	494	487	481	472	521	486	515	499	518	504	539	510	549	500	533	493	504	480	512	513	529	535	546	540	571	544	542	556	576	499	543	516	545	547	559	566	592	565	143	132	128	118	113	142	164	155	181
0	782	728	739	737	739	792	771	731	764	771	819	786	781	821	786	793	766	805	817	758	783	831	860	839	862	877	848	952	912	890	891	834	919	951	909	931	982	910	978	923	1009	951	988	967	955	934	983	940	989
0	NaN	NaN	NaN	NaN	NaN	NaN	NaN	NaN	NaN	NaN	NaN	NaN	NaN	NaN	NaN	NaN	NaN	NaN	NaN	NaN	NaN	NaN	NaN	NaN	NaN	NaN	NaN	NaN	NaN	NaN	NaN	NaN	NaN	NaN	NaN	NaN	NaN	NaN	NaN	NaN	NaN	NaN	NaN	NaN	NaN	NaN	NaN	NaN	NaN
0	348	115	279	359	219	324	355	374	312	358	423	361	386	449	382	393	386	405	382	346	403	113	391	401	357	405	171	438	425	426	421	407	395	422	199	392	434	414	419	422	475	447	466	165	466	170	NaN	NaN	NaN
0	175	155	138	195	176	168	203	69	153	148	215	186	242	202	251	NaN	NaN	NaN	NaN	NaN	NaN	NaN	NaN	NaN	NaN	NaN	NaN	NaN	NaN	NaN	NaN	NaN	NaN	NaN	NaN	NaN	NaN	NaN	NaN	NaN	NaN	NaN	NaN	NaN	NaN	NaN	NaN	NaN	NaN
182	569	410	232	229	222	221	268	128	124	98	126	141	147	200	217	240	257	247	252	233	241	278	301	338	310	307	329	303	304	330	328	353	351	350	346	334	312	309	148	103	79	68	67	56	73	59	52	61	66
183	788	753	365	738	764	793	788	784	836	777	838	796	819	833	851	865	801	827	841	788	825	850	903	858	917	983	896	927	966	899	960	949	957	1007	924	977	919	928	870	956	913	863	899	926	928	885	902	927	883
184	520	517	499	460	524	508	524	526	486	507	534	495	526	523	543	510	480	540	517	517	478	485	494	475	518	490	506	500	556	521	533	519	549	533	538	523	581	539	521	566	513	501	501	518	495	483	427	380	338
185	198	207	185	179	188	208	215	206	246	231	247	217	225	239	247	234	237	227	239	231	100	86	90	115	86	50	60	63	61	60	67	53	59	64	61	65	57	52	60	68	66	59	71	73	71	74	84	88	92
186	353	395	374	348	362	361	355	374	352	381	392	406	363	414	389	380	382	387	384	423	403	398	386	390	407	414	429	403	434	381	439	415	417	364	409	400	368	355	335	331	288	195	125	94	96	78	81	78	76
0	878	880	862	894	821	848	872	905	919	898	886	858	833	868	924	892	942	936	888	929	943	915	987	967	986	1000	1042	978	1019	1060	992	1078	1049	1045	1028	1048	1046	1062	1045	1096	1074	1033	1045	1080	1056	1111	1074	1106	1099
0	234	223	184	171	217	179	180	192	229	296	283	273	279	274	296	314	326	NaN	NaN	NaN	NaN	NaN	NaN	NaN	NaN	NaN	NaN	NaN	NaN	NaN	NaN	NaN	NaN	NaN	NaN	NaN	NaN	NaN	NaN	NaN	NaN	NaN	NaN	NaN	NaN	NaN	NaN	NaN	NaN
0	193	116	139	103	101	128	137	106	142	181	139	183	146	129	118	109	158	150	136	143	NaN	NaN	NaN	NaN	NaN	NaN	NaN	NaN	NaN	NaN	NaN	NaN	NaN	NaN	NaN	NaN	NaN	NaN	NaN	NaN	NaN	NaN	NaN	NaN	NaN	NaN	NaN	NaN	NaN
187	202	182	168	144	122	165	134	148	185	192	210	203	210	211	208	211	192	154	162	127	190	130	139	141	63	54	51	43	45	56	62	64	77	61	62	58	67	72	72	76	65	76	74	67	63	63	67	72	76
188	435	408	436	454	437	447	446	456	476	486	514	527	519	544	521	492	482	492	530	555	513	581	569	578	547	568	574	591	572	571	574	577	590	608	572	603	597	585	570	594	574	569	602	571	558	554	568	563	509
189	122	151	188	202	198	180	161	156	176	188	216	212	209	209	246	216	212	253	284	250	106	94	92	94	84	55	78	78	79	79	69	75	58	65	73	65	66	69	78	67	65	61	57	59	82	71	76	89	74
0	1186	1134	1132	1094	1076	1125	1090	1121	1108	1155	1103	1057	1073	1120	1099	994	1055	1032	1002	994	735	699	689	708	718	736	722	703	676	686	670	735	733	706	741	691	715	730	678	702	612	604	593	631	606	605	576	582	599
190	53	163	179	185	206	226	234	214	234	251	240	258	288	260	244	296	248	250	259	222	225	209	283	224	234	306	198	243	263	246	229	268	294	268	262	273	259	303	274	296	276	278	248	266	286	234	16	52	46
191	704	761	685	793	757	763	786	814	689	680	907	894	959	892	921	658	635	1044	689	752	987	372	330	310	275	266	269	261	259	259	279	289	265	271	280	274	274	292	292	311	335	335	349	379	388	421	182	155	154
192	135	153	173	181	210	216	231	233	218	198	215	195	192	163	199	193	179	178	233	230	89	80	67	74	61	61	55	58	65	74	80	67	71	70	73	71	83	78	95	92	87	102	92	88	98	92	94	120	107
0	NaN	NaN	NaN	NaN	NaN	NaN	NaN	NaN	NaN	NaN	NaN	NaN	NaN	NaN	NaN	NaN	NaN	NaN	NaN	NaN	NaN	NaN	NaN	NaN	NaN	NaN	NaN	NaN	NaN	NaN	NaN	NaN	NaN	NaN	NaN	NaN	NaN	NaN	NaN	NaN	NaN	NaN	NaN	NaN	NaN	NaN	NaN	NaN	NaN
193	98	104	88	67	74	108	125	117	110	46	96	103	113	105	122	111	125	156	92	59	65	75	62	75	59	69	80	84	69	109	80	92	86	85	94	92	85	99	105	106	109	95	92	89	92	110	96	101	336
0	668	675	667	681	651	687	736	663	652	680	715	696	661	729	717	729	740	794	755	753	741	777	771	787	775	754	681	703	745	663	647	676	661	655	676	678	708	672	660	651	656	628	673	657	622	612	601	NaN	NaN
194	607	593	596	619	627	601	270	587	583	571	552	533	547	530	529	551	571	588	593	629	640	652	622	570	494	429	437	397	454	378	373	377	372	356	349	312	310	792	789	775	748	754	749	754	785	821	787	787	793
195	370	375	381	340	460	389	399	428	384	406	438	433	393	418	392	428	395	429	444	402	398	398	417	455	463	443	440	442	456	461	423	447	434	420	440	399	362	377	404	342	419	387	376	378	366	390	387	401	348
0	NaN	NaN	NaN	NaN	NaN	NaN	NaN	NaN	NaN	NaN	NaN	NaN	NaN	NaN	NaN	NaN	NaN	NaN	NaN	NaN	NaN	NaN	NaN	NaN	NaN	NaN	NaN	NaN	NaN	NaN	NaN	NaN	NaN	NaN	NaN	NaN	NaN	NaN	NaN	NaN	NaN	NaN	NaN	NaN	NaN	NaN	NaN	NaN	NaN
0	98	521	559	553	564	563	603	581	174	572	586	NaN	NaN	NaN	NaN	NaN	NaN	NaN	NaN	NaN	NaN	NaN	NaN	NaN	NaN	NaN	NaN	NaN	NaN	NaN	NaN	NaN	NaN	NaN	NaN	NaN	NaN	NaN	NaN	NaN	NaN	NaN	NaN	NaN	NaN	NaN	NaN	NaN	NaN
0	255	544	270	503	557	538	NaN	NaN	NaN	NaN	NaN	NaN	NaN	NaN	NaN	NaN	NaN	NaN	NaN	NaN	NaN	NaN	NaN	NaN	NaN	NaN	NaN	NaN	NaN	NaN	NaN	NaN	NaN	NaN	NaN	NaN	NaN	NaN	NaN	NaN	NaN	NaN	NaN	NaN	NaN	NaN	NaN	NaN	NaN
196	114	89	52	101	75	84	100	93	81	105	76	96	96	108	96	107	106	99	79	128	132	194	112	117	121	100	154	128	150	213	209	114	193	148	NaN	NaN	NaN	NaN	NaN	NaN	NaN	NaN	NaN	NaN	NaN	NaN	NaN	NaN	NaN
0	901	829	792	763	782	746	707	734	698	742	749	745	808	777	748	728	704	400	804	796	871	815	766	766	803	850	867	892	877	383	747	672	679	548	816	NaN	NaN	NaN	NaN	NaN	NaN	NaN	NaN	NaN	NaN	NaN	NaN	NaN	NaN
0	530	546	516	531	546	524	521	545	554	550	700	712	1422	1515	1529	1522	1642	1505	1531	1497	1466	1588	1512	1479	704	587	513	626	485	625	605	653	669	658	531	726	671	748	1569	1503	1561	1527	1581	1530	1455	1484	1468	1451	1514
197	762	778	740	740	720	668	761	767	749	738	703	690	727	723	701	692	704	775	750	703	785	788	741	785	837	733	169	142	131	129	121	131	119	119	119	121	127	115	120	129	126	121	147	132	132	146	147	141	157
198	90	77	20	126	21	150	83	109	114	129	109	32	151	92	110	128	123	116	80	60	99	63	50	65	56	48	56	43	51	50	54	41	35	29	39	30	46	35	25	44	42	33	34	44	48	47	38	60	45
199	467	441	421	411	409	409	397	463	420	452	484	473	467	434	496	477	397	136	104	95	105	114	109	100	103	102	100	95	96	81	92	106	131	130	136	108	130	129	175	153	191	NaN	NaN	NaN	NaN	NaN	NaN	NaN	NaN
200	342	339	343	347	362	361	345	357	353	355	363	350	360	379	344	411	400	381	85	82	88	84	92	109	115	121	164	179	152	190	214	207	208	233	237	279	NaN	NaN	NaN	NaN	NaN	NaN	NaN	NaN	NaN	NaN	NaN	NaN	NaN
0	708	695	647	626	802	700	733	720	718	722	716	741	829	715	786	804	698	776	760	807	786	898	801	801	885	717	924	779	809	838	950	865	1029	859	905	860	926	953	1006	1019	1091	283	237	212	178	156	155	153	157
0	NaN	NaN	NaN	NaN	NaN	NaN	NaN	NaN	NaN	NaN	NaN	NaN	NaN	NaN	NaN	NaN	NaN	NaN	NaN	NaN	NaN	NaN	NaN	NaN	NaN	NaN	NaN	NaN	NaN	NaN	NaN	NaN	NaN	NaN	NaN	NaN	NaN	NaN	NaN	NaN	NaN	NaN	NaN	NaN	NaN	NaN	NaN	NaN	NaN
201	141	143	138	145	147	140	128	152	141	145	131	148	146	167	149	105	84	89	103	85	96	100	94	95	91	81	77	68	71	67	62	61	53	49	36	48	45	49	50	48	41	49	49	36	44	41	49	45	53
202	242	233	227	225	196	200	212	228	265	267	292	274	298	318	315	328	342	344	298	84	80	76	68	66	63	72	69	57	57	50	47	56	47	55	52	56	51	58	61	61	64	70	79	57	62	65	65	71	73
203	831	821	857	849	875	854	900	929	949	897	967	886	908	903	919	973	982	934	973	912	994	943	1001	1007	980	1047	993	949	239	195	180	173	164	168	163	147	149	160	163	178	184	181	180	196	196	210	208	229	223
0	844	779	811	730	754	832	729	743	749	710	559	NaN	NaN	NaN	NaN	NaN	NaN	NaN	NaN	NaN	NaN	NaN	NaN	NaN	NaN	NaN	NaN	NaN	NaN	NaN	NaN	NaN	NaN	NaN	NaN	NaN	NaN	NaN	NaN	NaN	NaN	NaN	NaN	NaN	NaN	NaN	NaN	NaN	NaN
204	160	159	171	164	143	153	154	156	150	171	202	238	205	184	116	142	131	121	105	101	100	98	97	96	85	81	79	80	73	72	76	66	74	84	109	98	101	83	87	91	123	75	65	59	66	53	49	60	51
0	276	193	143	148	158	91	174	191	160	182	174	158	154	134	141	141	155	193	200	185	150	198	166	214	142	167	163	224	175	198	144	159	154	74	116	88	81	91	163	82	98	95	116	130	92	141	147	NaN	NaN
205	696	714	628	657	678	681	796	735	706	714	745	774	737	795	692	776	731	795	733	819	791	848	772	874	838	814	952	885	976	958	978	957	992	1019	986	1012	941	1066	980	1031	1028	978	1073	1020	1059	1073	1078	998	1134
0	274	198	183	157	161	166	195	79	96	114	186	199	243	241	289	336	348	398	388	356	352	375	372	367	346	374	377	410	429	407	400	394	398	380	380	342	373	327	273	294	247	249	603	609	639	608	586	611	654
206	565	569	633	605	594	607	581	617	627	638	574	419	444	438	467	450	448	479	522	488	571	562	540	596	580	597	468	536	576	616	633	630	590	540	218	142	129	118	96	105	89	94	88	96	102	93	104	101	98
0	818	867	748	344	333	294	173	181	275	224	377	612	691	698	770	1239	1326	1352	1355	1399	1377	1342	1391	1403	1350	1353	1245	782	846	821	800	830	805	796	1108	1050	842	799	841	872	822	1063	1171	1084	1117	1122	1092	1129	1151
0	251	315	334	332	336	307	382	379	383	416	358	370	386	373	372	414	406	400	400	353	308	322	322	354	325	330	342	377	420	383	363	378	334	276	322	287	258	278	296	266	148	81	108	103	74	67	60	46	52
207	909	889	928	847	849	284	204	188	189	191	183	208	83	84	94	138	152	187	180	202	249	284	303	323	387	386	365	368	367	227	185	230	176	180	207	200	190	195	191	158	124	210	216	236	284	282	311	324	317
208	547	456	445	474	457	446	487	536	487	443	217	457	468	495	205	249	411	425	452	403	408	463	197	147	159	145	529	537	527	251	282	549	539	538	230	217	282	293	270	282	549	584	574	551	525	577	181	163	143
0	674	676	598	610	656	612	617	671	672	637	641	600	575	606	733	694	681	692	673	721	761	765	687	844	752	701	851	845	850	844	752	843	750	43	NaN	NaN	NaN	NaN	NaN	NaN	NaN	NaN	NaN	NaN	NaN	NaN	NaN	NaN	NaN
0	231	259	232	261	369	259	346	224	232	243	313	342	312	316	256	258	217	319	249	365	261	NaN	NaN	NaN	NaN	NaN	NaN	NaN	NaN	NaN	NaN	NaN	NaN	NaN	NaN	NaN	NaN	NaN	NaN	NaN	NaN	NaN	NaN	NaN	NaN	NaN	NaN	NaN	NaN
209	674	696	647	670	638	636	647	721	703	684	711	639	727	701	745	778	723	682	724	690	686	681	753	744	752	674	710	491	191	150	118	126	126	137	140	121	137	135	130	144	148	140	142	156	173	163	158	170	180
0	368	346	332	207	198	231	233	205	213	287	256	199	215	266	317	274	249	264	220	154	210	338	726	679	701	679	262	285	327	718	739	288	714	245	612	617	642	686	NaN	NaN	NaN	NaN	NaN	NaN	NaN	NaN	NaN	NaN	NaN
210	256	225	243	169	206	174	207	166	195	286	212	238	239	231	222	238	285	287	341	267	306	300	372	139	135	121	94	89	82	76	73	75	73	68	59	62	72	56	79	79	73	94	81	78	72	59	56	57	73
0	270	277	299	320	621	712	310	320	NaN	NaN	NaN	NaN	NaN	NaN	NaN	NaN	NaN	NaN	NaN	NaN	NaN	NaN	NaN	NaN	NaN	NaN	NaN	NaN	NaN	NaN	NaN	NaN	NaN	NaN	NaN	NaN	NaN	NaN	NaN	NaN	NaN	NaN	NaN	NaN	NaN	NaN	NaN	NaN	NaN
211	1103	1109	1128	1063	1063	1115	1059	1072	1089	1157	1098	1127	1183	1185	1161	1207	1141	1230	1221	1174	1131	1245	1177	1300	1262	1325	1312	1303	1317	1402	1385	1388	1414	1455	1467	1476	1475	1438	1505	1509	1477	1459	1435	1404	1420	1493	1418	1434	1384
212	226	228	243	234	258	276	299	322	349	343	350	360	360	362	372	392	384	384	412	186	88	95	95	101	99	106	108	113	109	108	106	132	112	103	85	81	80	117	90	93	96	79	75	77	80	82	86	88	95
213	214	211	195	184	181	181	197	194	205	222	219	218	228	233	266	254	283	325	289	287	303	310	324	302	314	328	291	105	87	80	80	74	62	63	57	58	61	59	59	59	64	63	57	69	57	54	59	53	63
214	1001	1023	1004	1035	1096	1104	1093	1086	1015	1029	1005	1044	1071	1029	1029	996	1046	1021	1068	1056	1062	1012	340	274	260	249	215	187	171	162	190	196	168	167	167	168	188	177	187	189	175	167	191	188	189	200	201	200	222
0	335	343	183	NaN	NaN	NaN	NaN	NaN	NaN	NaN	NaN	NaN	NaN	NaN	NaN	NaN	NaN	NaN	NaN	NaN	NaN	NaN	NaN	NaN	NaN	NaN	NaN	NaN	NaN	NaN	NaN	NaN	NaN	NaN	NaN	NaN	NaN	NaN	NaN	NaN	NaN	NaN	NaN	NaN	NaN	NaN	NaN	NaN	NaN
215	195	196	224	202	211	198	184	159	174	178	189	200	192	222	227	238	240	169	115	98	103	101	116	112	109	106	91	83	70	66	60	54	51	61	62	60	52	66	52	67	58	65	68	70	74	76	77	76	88
216	866	837	885	823	876	873	869	884	859	841	898	870	904	876	878	868	854	901	913	989	975	959	911	978	995	992	941	961	1012	935	305	267	262	231	201	183	178	195	188	189	174	211	209	208	125	121	118	135	264
0	240	385	195	433	466	527	513	504	536	212	532	573	565	562	513	540	487	210	494	453	457	387	253	428	430	490	368	403	386	394	407	466	NaN	NaN	NaN	NaN	NaN	NaN	NaN	NaN	NaN	NaN	NaN	NaN	NaN	NaN	NaN	NaN	NaN
217	349	302	342	311	333	394	369	373	378	106	327	361	323	363	374	325	360	286	297	312	329	358	396	372	195	140	136	114	90	82	83	87	83	79	85	78	72	74	69	35	31	33	27	27	25	25	25	23	28
0	213	174	168	172	172	190	76	76	90	125	130	123	215	193	188	203	209	269	201	249	287	267	282	292	249	89	80	71	81	83	106	99	NaN	NaN	NaN	NaN	NaN	NaN	NaN	NaN	NaN	NaN	NaN	NaN	NaN	NaN	NaN	NaN	NaN
218	301	297	136	128	133	162	200	292	394	462	528	537	508	511	546	619	603	612	616	576	515	221	207	180	176	173	160	152	147	214	210	141	200	186	228	194	187	205	218	239	284	195	203	200	195	178	170	187	197
0	155	140	120	123	112	93	87	78	90	113	95	88	71	54	57	37	63	54	24	33	15	9	3	11	NaN	NaN	NaN	NaN	NaN	NaN	NaN	NaN	NaN	NaN	NaN	NaN	NaN	NaN	NaN	NaN	NaN	NaN	NaN	NaN	NaN	NaN	NaN	NaN	NaN
0	258	191	237	232	213	287	NaN	NaN	NaN	NaN	NaN	NaN	NaN	NaN	NaN	NaN	NaN	NaN	NaN	NaN	NaN	NaN	NaN	NaN	NaN	NaN	NaN	NaN	NaN	NaN	NaN	NaN	NaN	NaN	NaN	NaN	NaN	NaN	NaN	NaN	NaN	NaN	NaN	NaN	NaN	NaN	NaN	NaN	NaN
219	176	202	192	219	230	224	241	230	208	238	233	225	233	186	193	223	196	204	227	214	249	253	221	236	211	233	281	304	268	260	255	251	257	242	260	273	284	214	69	47	37	38	32	31	32	35	43	38	40
220	429	409	446	501	478	466	458	521	456	513	480	507	478	473	440	472	459	446	494	478	435	175	144	111	97	85	87	86	86	86	97	85	106	106	106	116	108	104	102	106	103	106	120	120	109	119	110	109	120
221	119	181	237	287	337	398	444	496	488	503	528	537	558	545	548	566	582	579	581	613	571	562	236	167	149	133	114	106	106	114	124	137	135	120	131	127	120	129	118	119	118	117	117	110	129	117	143	129	136
222	579	542	543	557	543	562	582	587	569	585	567	557	560	593	591	606	569	563	610	602	603	591	644	622	631	611	606	629	646	629	625	621	692	637	615	632	604	615	649	716	714	679	813	775	620	776	787	578	183
223	405	365	367	345	360	337	361	392	292	363	354	379	359	332	336	329	325	296	325	303	281	304	257	250	229	138	111	97	87	81	69	77	69	73	76	71	70	81	83	78	86	89	108	118	110	115	139	157	158
0	382	136	400	348	373	398	384	NaN	NaN	NaN	NaN	NaN	NaN	NaN	NaN	NaN	NaN	NaN	NaN	NaN	NaN	NaN	NaN	NaN	NaN	NaN	NaN	NaN	NaN	NaN	NaN	NaN	NaN	NaN	NaN	NaN	NaN	NaN	NaN	NaN	NaN	NaN	NaN	NaN	NaN	NaN	NaN	NaN	NaN
224	117	180	291	377	437	503	525	577	578	592	613	598	610	581	634	633	639	644	653	649	672	715	250	166	152	143	132	115	110	97	96	99	110	115	114	126	119	118	125	127	127	135	134	154	133	136	135	141	139
225	948	908	914	870	902	904	896	917	880	900	905	886	901	934	913	1051	896	983	928	945	941	1002	1002	361	322	317	300	252	219	203	163	151	151	168	162	160	182	176	176	190	180	176	186	184	203	209	234	230	217
226	185	205	248	228	222	255	103	234	222	247	265	219	257	262	271	277	230	256	272	272	255	264	278	272	311	288	304	325	340	347	89	77	69	53	45	60	61	61	55	54	49	58	51	64	61	73	70	60	75
227	744	711	704	720	712	718	693	717	714	690	682	674	685	665	661	680	654	629	614	240	182	174	172	163	177	142	178	161	54	56	141	128	145	136	134	138	144	137	144	142	149	128	135	151	148	146	178	157	148
0	467	449	437	440	441	469	501	521	529	534	509	526	519	535	518	500	540	551	543	514	557	489	567	581	609	614	659	612	677	664	715	591	761	737	596	638	612	659	607	647	569	585	535	568	619	632	610	634	640
228	591	615	650	628	629	602	597	628	641	628	608	644	659	635	662	660	653	632	660	478	530	577	353	157	150	128	125	126	115	121	139	141	36	29	NaN	NaN	NaN	NaN	NaN	NaN	NaN	NaN	NaN	NaN	NaN	NaN	NaN	NaN	NaN
229	402	426	400	363	350	366	353	372	386	404	426	420	457	431	436	420	462	431	407	429	414	434	418	448	426	426	331	174	206	180	297	260	272	517	81	78	61	73	79	211	185	165	165	164	166	166	166	156	186
230	377	347	371	322	338	400	402	412	382	380	370	370	433	390	395	430	431	394	452	376	435	413	438	391	432	437	473	507	478	312	143	117	118	110	94	90	84	86	79	66	63	68	56	61	61	61	47	51	58
231	604	615	630	630	627	630	648	651	687	628	644	661	652	623	634	663	620	249	161	147	154	141	153	130	127	134	128	130	123	149	133	131	128	134	136	120	143	140	154	148	143	152	156	164	170	154	164	155	169
232	423	381	428	405	413	381	391	389	410	430	436	418	454	453	444	478	459	435	465	461	464	437	441	462	429	463	464	443	453	447	420	424	456	414	488	100	94	88	78	80	68	76	75	76	69	67	93	76	71
0	322	276	299	296	278	305	294	307	273	314	292	309	341	NaN	NaN	NaN	NaN	NaN	NaN	NaN	NaN	NaN	NaN	NaN	NaN	NaN	NaN	NaN	NaN	NaN	NaN	NaN	NaN	NaN	NaN	NaN	NaN	NaN	NaN	NaN	NaN	NaN	NaN	NaN	NaN	NaN	NaN	NaN	NaN
233	327	357	353	336	338	319	342	367	364	362	335	349	312	282	294	297	297	267	276	275	264	286	281	311	313	324	357	352	357	357	312	307	117	97	82	83	74	66	77	69	55	51	50	62	66	66	76	79	71
234	341	328	325	338	298	321	307	337	303	321	381	346	397	376	319	362	337	344	357	389	359	391	394	412	408	398	424	436	419	446	455	501	460	484	471	473	458	476	466	443	429	455	450	464	465	443	459	454	465
235	447	409	429	452	450	434	455	447	455	472	443	465	469	465	455	472	486	520	507	508	488	516	533	560	552	558	601	565	569	588	535	484	489	486	479	499	495	547	514	538	536	507	508	523	510	507	282	462	422
236	398	402	373	364	367	368	332	354	317	359	366	350	365	338	352	368	322	346	383	366	329	378	289	343	355	163	101	75	72	59	48	56	66	69	73	65	69	66	73	74	65	71	61	62	83	73	80	84	86
237	437	378	387	172	435	392	392	371	426	395	425	409	420	436	394	423	382	394	376	406	382	382	259	88	92	79	69	70	70	79	72	71	72	69	67	67	65	73	77	73	67	72	76	71	69	70	70	87	84
238	442	429	446	454	450	456	438	455	472	434	444	456	498	496	175	451	467	469	507	489	451	183	428	414	436	386	439	402	105	87	76	87	80	87	86	66	69	76	79	74	78	67	68	74	73	74	78	87	91
239	717	655	653	672	717	682	690	651	697	654	656	627	665	699	681	732	675	703	730	688	276	206	144	110	113	120	110	126	131	120	121	108	111	114	116	112	123	123	133	116	121	132	147	143	167	174	176	189	198
240	347	310	308	314	320	306	343	348	335	335	345	322	370	371	330	356	394	381	369	382	371	380	375	384	381	347	399	405	425	431	169	418	395	410	423	395	416	421	417	409	392	397	400	395	382	404	391	390	404
0	564	571	573	624	580	589	596	623	597	284	603	611	561	581	620	648	622	608	609	641	651	689	660	669	697	695	654	692	668	654	611	584	584	581	628	170	145	112	122	123	115	128	121	138	126	129	140	144	149
241	263	263	254	264	269	278	299	304	315	326	325	313	311	325	343	342	355	311	320	323	326	325	328	328	317	332	304	295	330	312	270	270	264	243	170	111	103	89	80	92	74	76	63	60	70	70	61	62	60
242	384	387	395	389	400	438	426	436	431	479	487	493	467	489	485	470	498	484	464	464	474	418	168	143	180	162	178	142	160	170	165	179	219	220	216	220	228	203	238	230	234	219	209	180	214	214	362	174	201
0	378	417	469	535	NaN	NaN	NaN	NaN	NaN	NaN	NaN	NaN	NaN	NaN	NaN	NaN	NaN	NaN	NaN	NaN	NaN	NaN	NaN	NaN	NaN	NaN	NaN	NaN	NaN	NaN	NaN	NaN	NaN	NaN	NaN	NaN	NaN	NaN	NaN	NaN	NaN	NaN	NaN	NaN	NaN	NaN	NaN	NaN	NaN
0	NaN	NaN	NaN	NaN	NaN	NaN	NaN	NaN	NaN	NaN	NaN	NaN	NaN	NaN	NaN	NaN	NaN	NaN	NaN	NaN	NaN	NaN	NaN	NaN	NaN	NaN	NaN	NaN	NaN	NaN	NaN	NaN	NaN	NaN	NaN	NaN	NaN	NaN	NaN	NaN	NaN	NaN	NaN	NaN	NaN	NaN	NaN	NaN	NaN
243	389	364	417	346	338	368	401	352	400	357	414	333	413	390	393	349	421	429	405	411	427	442	448	464	477	497	476	426	519	508	485	487	505	497	494	530	497	510	472	480	503	504	486	504	484	512	516	506	463
0	720	721	721	726	711	741	741	716	737	767	731	706	723	758	762	753	759	785	748	751	737	738	769	772	749	766	758	754	804	760	688	644	583	645	575	482	544	476	1045	547	415	491	999	424	596	493	444	1079	1070
244	444	470	484	505	541	544	591	636	646	677	659	759	733	729	745	779	718	718	686	685	651	635	272	157	130	114	102	113	107	110	111	121	107	125	124	131	111	127	126	149	140	157	180	186	82	193	213	222	229
245	390	426	400	396	394	425	414	413	403	385	418	403	423	409	405	456	418	460	488	481	494	481	469	519	458	467	494	520	544	544	508	546	554	558	576	578	623	643	616	632	655	684	665	712	667	522	545	536	562
246	415	423	147	437	445	460	472	470	462	444	418	430	463	444	441	445	474	421	433	426	420	409	467	391	411	419	408	397	362	348	322	352	305	333	359	321	346	326	314	350	338	368	436	412	427	440	225	160	145
247	442	437	454	428	426	466	452	455	398	438	464	444	450	463	473	472	462	491	492	460	466	487	500	486	516	475	493	489	513	509	518	473	583	541	562	496	556	545	535	489	547	502	265	108	104	100	92	90	89
248	134	147	157	141	162	146	173	173	182	226	213	206	203	225	219	234	220	219	256	250	226	199	208	57	40	43	39	45	46	29	43	44	48	41	39	45	41	46	41	41	45	39	50	41	51	52	47	51	60
249	226	570	589	565	569	579	580	569	610	597	603	605	643	633	632	586	610	586	585	587	544	138	131	129	110	102	95	101	105	102	93	109	102	104	103	98	110	116	117	123	129	131	125	153	145	117	129	140	130
0	135	137	135	144	117	85	106	155	181	189	190	196	194	194	178	185	213	196	189	215	194	58	NaN	NaN	NaN	NaN	NaN	NaN	NaN	NaN	NaN	NaN	NaN	NaN	NaN	NaN	NaN	NaN	NaN	NaN	NaN	NaN	NaN	NaN	NaN	NaN	NaN	NaN	NaN
250	694	579	634	635	618	606	592	616	638	617	606	662	633	684	654	665	704	636	656	676	622	649	609	681	665	635	685	653	211	225	250	252	297	276	279	385	321	NaN	NaN	NaN	NaN	NaN	NaN	NaN	NaN	NaN	NaN	NaN	NaN
251	586	592	549	578	512	542	600	607	591	630	659	690	667	657	643	657	596	665	625	626	667	692	696	681	707	723	717	749	706	709	723	756	738	737	729	750	799	807	804	780	744	777	491	194	148	136	124	120	131
0	238	65	257	179	209	253	228	191	215	207	215	252	274	260	248	NaN	NaN	NaN	NaN	NaN	NaN	NaN	NaN	NaN	NaN	NaN	NaN	NaN	NaN	NaN	NaN	NaN	NaN	NaN	NaN	NaN	NaN	NaN	NaN	NaN	NaN	NaN	NaN	NaN	NaN	NaN	NaN	NaN	NaN
252	406	392	414	383	468	439	455	474	437	454	453	463	421	429	436	392	446	451	458	449	437	437	511	450	514	496	524	516	496	507	476	486	162	120	96	96	111	100	119	99	84	84	78	74	93	90	93	94	98
253	680	689	712	702	680	686	637	684	686	680	668	668	698	701	661	649	662	630	641	640	651	647	606	702	699	629	161	141	129	114	126	122	123	122	139	131	140	142	140	157	164	174	151	155	170	150	161	165	183
254	296	283	291	304	309	289	310	292	306	308	328	305	314	349	321	353	323	305	349	338	289	310	339	346	334	295	82	70	76	70	58	54	72	57	69	60	71	64	62	74	69	59	32	39	64	72	48	52	47
0	796	365	828	788	287	697	750	771	302	728	744	269	814	828	397	348	263	243	367	838	330	812	797	834	364	844	355	813	828	830	861	892	383	843	870	872	829	867	324	NaN	NaN	NaN	NaN	NaN	NaN	NaN	NaN	NaN	NaN
255	520	454	421	392	349	357	410	394	405	431	435	418	444	442	463	390	411	392	400	390	353	377	328	353	341	288	376	362	383	373	421	389	394	420	415	396	415	387	376	375	387	346	351	358	307	383	330	356	351
256	386	394	384	358	347	338	345	348	370	360	391	352	390	379	406	377	362	395	386	365	374	379	382	437	429	398	439	400	419	469	461	126	91	80	82	81	73	79	76	64	67	66	67	69	66	61	69	62	64
257	1322	1365	1292	1295	1267	1248	1208	1202	1248	1282	1238	1237	1255	1285	1315	1314	1306	1263	1274	1274	1305	1319	1405	1337	1351	1273	1302	1265	1331	1309	1311	1320	1339	1332	1345	1294	1338	1333	1299	1375	1356	1357	1324	1235	1370	1371	1357	1352	1350
258	536	563	494	607	504	609	579	593	514	586	541	591	527	637	710	602	642	641	608	644	653	582	668	729	734	203	175	153	149	138	118	118	117	112	121	103	118	104	113	124	130	141	135	129	135	133	139	139	143
0	587	580	642	657	577	633	562	679	652	315	206	NaN	NaN	NaN	NaN	NaN	NaN	NaN	NaN	NaN	NaN	NaN	NaN	NaN	NaN	NaN	NaN	NaN	NaN	NaN	NaN	NaN	NaN	NaN	NaN	NaN	NaN	NaN	NaN	NaN	NaN	NaN	NaN	NaN	NaN	NaN	NaN	NaN	NaN
259	499	470	430	450	401	435	404	486	481	483	518	533	535	505	587	551	554	564	541	498	579	556	547	562	583	557	628	627	612	647	671	644	674	642	656	646	669	625	612	644	633	674	668	652	636	661	692	674	688
260	603	527	542	552	544	611	569	567	594	561	515	572	569	567	599	640	562	602	603	624	647	629	608	221	226	190	158	180	192	181	174	183	182	169	165	166	180	177	184	196	184	181	185	191	188	177	202	195	186
0	424	413	397	411	390	420	414	422	191	457	452	418	439	426	476	429	466	469	151	487	491	494	NaN	NaN	NaN	NaN	NaN	NaN	NaN	NaN	NaN	NaN	NaN	NaN	NaN	NaN	NaN	NaN	NaN	NaN	NaN	NaN	NaN	NaN	NaN	NaN	NaN	NaN	NaN
261	518	500	530	561	530	496	497	459	507	479	519	485	486	508	506	553	548	549	515	551	553	582	555	589	455	523	567	208	525	386	200	382	421	396	369	256	169	165	146	160	130	108	196	180	174	160	157	147	144
0	303	228	187	180	177	124	189	206	184	160	198	177	184	174	168	116	165	156	131	160	114	147	81	124	139	87	159	141	173	164	170	140	143	143	138	158	138	131	130	127	139	133	152	147	125	153	145	158	163
262	237	210	256	173	238	220	235	260	258	249	271	271	267	224	282	293	273	315	299	299	305	277	354	337	197	110	91	79	87	82	72	71	63	58	63	63	70	75	68	76	84	71	74	86	115	97	87	105	95
0	252	477	490	437	460	483	477	466	479	457	489	498	494	484	521	233	473	475	438	445	448	392	451	459	460	431	453	437	436	450	435	424	447	NaN	NaN	NaN	NaN	NaN	NaN	NaN	NaN	NaN	NaN	NaN	NaN	NaN	NaN	NaN	NaN
0	NaN	NaN	NaN	NaN	NaN	NaN	NaN	NaN	NaN	NaN	NaN	NaN	NaN	NaN	NaN	NaN	NaN	NaN	NaN	NaN	NaN	NaN	NaN	NaN	NaN	NaN	NaN	NaN	NaN	NaN	NaN	NaN	NaN	NaN	NaN	NaN	NaN	NaN	NaN	NaN	NaN	NaN	NaN	NaN	NaN	NaN	NaN	NaN	NaN
263	230	232	167	211	156	201	219	194	215	233	246	227	239	253	222	272	264	234	267	251	241	287	283	259	332	297	323	324	278	327	290	351	259	96	85	86	76	91	90	77	91	89	57	79	77	84	78	83	97
264	141	155	181	161	174	204	201	219	224	235	244	225	228	231	219	215	170	70	88	89	93	123	79	100	94	98	107	124	106	119	129	133	126	133	NaN	NaN	NaN	NaN	NaN	NaN	NaN	NaN	NaN	NaN	NaN	NaN	NaN	NaN	NaN
265	363	378	372	378	399	385	383	407	422	429	444	455	456	447	430	467	462	431	459	472	475	483	507	473	462	481	408	116	108	107	91	85	92	83	86	86	98	89	85	91	80	72	80	90	106	97	103	104	99
0	NaN	NaN	NaN	NaN	NaN	NaN	NaN	NaN	NaN	NaN	NaN	NaN	NaN	NaN	NaN	NaN	NaN	NaN	NaN	NaN	NaN	NaN	NaN	NaN	NaN	NaN	NaN	NaN	NaN	NaN	NaN	NaN	NaN	NaN	NaN	NaN	NaN	NaN	NaN	NaN	NaN	NaN	NaN	NaN	NaN	NaN	NaN	NaN	NaN
0	40	136	130	99	45	98	109	147	135	134	119	118	144	157	120	165	129	118	165	141	40	155	145	122	114	98	96	85	73	71	56	53	48	48	47	53	50	53	53	52	50	58	49	51	54	51	58	50	57
266	127	127	158	161	172	166	159	170	202	229	224	214	222	231	248	246	191	36	47	46	49	51	49	53	56	59	56	58	56	66	58	58	66	71	71	74	91	94	99	95	89	85	101	97	107	88	109	105	118
0	NaN	NaN	NaN	NaN	NaN	NaN	NaN	NaN	NaN	NaN	NaN	NaN	NaN	NaN	NaN	NaN	NaN	NaN	NaN	NaN	NaN	NaN	NaN	NaN	NaN	NaN	NaN	NaN	NaN	NaN	NaN	NaN	NaN	NaN	NaN	NaN	NaN	NaN	NaN	NaN	NaN	NaN	NaN	NaN	NaN	NaN	NaN	NaN	NaN
0	34	40	76	50	3	52	98	NaN	NaN	NaN	NaN	NaN	NaN	NaN	NaN	NaN	NaN	NaN	NaN	NaN	NaN	NaN	NaN	NaN	NaN	NaN	NaN	NaN	NaN	NaN	NaN	NaN	NaN	NaN	NaN	NaN	NaN	NaN	NaN	NaN	NaN	NaN	NaN	NaN	NaN	NaN	NaN	NaN	NaN
267	59	44	62	51	62	33	77	37	46	90	73	64	15	41	93	44	85	69	70	71	78	113	92	112	48	37	33	32	35	24	25	33	27	24	23	11	12	11	8	7	8	10	7	11	9	13	19	22	20
0	76	NaN	NaN	NaN	NaN	NaN	NaN	NaN	NaN	NaN	NaN	NaN	NaN	NaN	NaN	NaN	NaN	NaN	NaN	NaN	NaN	NaN	NaN	NaN	NaN	NaN	NaN	NaN	NaN	NaN	NaN	NaN	NaN	NaN	NaN	NaN	NaN	NaN	NaN	NaN	NaN	NaN	NaN	NaN	NaN	NaN	NaN	NaN	NaN
0	38	33	29	19	23	22	NaN	NaN	NaN	NaN	NaN	NaN	NaN	NaN	NaN	NaN	NaN	NaN	NaN	NaN	NaN	NaN	NaN	NaN	NaN	NaN	NaN	NaN	NaN	NaN	NaN	NaN	NaN	NaN	NaN	NaN	NaN	NaN	NaN	NaN	NaN	NaN	NaN	NaN	NaN	NaN	NaN	NaN	NaN
268	276	211	268	257	278	238	250	267	278	252	258	288	305	321	301	310	322	305	302	243	318	301	336	330	331	337	314	332	293	244	125	102	95	72	81	82	73	61	67	67	60	63	55	60	58	60	65	53	63
0	76	81	57	113	86	149	101	127	137	116	101	112	98	146	76	18	102	96	103	98	89	88	73	60	48	62	60	56	54	60	11	7	6	9	19	18	18	20	22	22	20	24	24	25	25	23	20	24	23
0	156	170	164	158	177	165	177	193	210	194	201	227	214	180	220	182	183	217	200	200	242	258	273	127	165	428	106	442	354	364	378	165	171	407	458	424	461	461	477	450	458	408	477	490	507	421	432	437	453
0	8	31	NaN	NaN	NaN	NaN	NaN	NaN	NaN	NaN	NaN	NaN	NaN	NaN	NaN	NaN	NaN	NaN	NaN	NaN	NaN	NaN	NaN	NaN	NaN	NaN	NaN	NaN	NaN	NaN	NaN	NaN	NaN	NaN	NaN	NaN	NaN	NaN	NaN	NaN	NaN	NaN	NaN	NaN	NaN	NaN	NaN	NaN	NaN
0	1	NaN	NaN	NaN	NaN	NaN	NaN	NaN	NaN	NaN	NaN	NaN	NaN	NaN	NaN	NaN	NaN	NaN	NaN	NaN	NaN	NaN	NaN	NaN	NaN	NaN	NaN	NaN	NaN	NaN	NaN	NaN	NaN	NaN	NaN	NaN	NaN	NaN	NaN	NaN	NaN	NaN	NaN	NaN	NaN	NaN	NaN	NaN	NaN
0	51	11	NaN	NaN	NaN	NaN	NaN	NaN	NaN	NaN	NaN	NaN	NaN	NaN	NaN	NaN	NaN	NaN	NaN	NaN	NaN	NaN	NaN	NaN	NaN	NaN	NaN	NaN	NaN	NaN	NaN	NaN	NaN	NaN	NaN	NaN	NaN	NaN	NaN	NaN	NaN	NaN	NaN	NaN	NaN	NaN	NaN	NaN	NaN
0	228	214	208	219	210	218	230	211	196	230	238	241	265	260	246	246	236	244	256	249	226	265	187	111	NaN	NaN	NaN	NaN	NaN	NaN	NaN	NaN	NaN	NaN	NaN	NaN	NaN	NaN	NaN	NaN	NaN	NaN	NaN	NaN	NaN	NaN	NaN	NaN	NaN
269	1519	1491	1569	1554	1544	1525	1508	1584	1597	1581	1627	1590	1654	1627	1729	1629	1672	1601	288	268	269	251	256	241	240	82	256	274	284	269	78	274	279	272	80	99	107	109	117	108	110	113	117	130	146	149	137	169	178
0	289	275	251	263	288	267	277	242	293	282	302	271	326	330	308	297	273	333	317	301	295	314	305	341	336	359	330	349	377	361	361	348	356	375	366	353	380	386	402	375	364	400	410	404	369	397	431	402	NaN
270	736	808	781	814	805	824	839	836	810	777	828	828	852	801	792	816	840	838	816	796	863	853	913	877	897	910	956	911	907	871	918	888	935	964	922	961	974	971	958	939	959	994	975	964	974	1021	1014	1018	1028
271	358	341	344	325	344	340	374	356	372	393	369	346	359	367	394	369	388	363	393	389	397	431	416	405	468	458	470	494	481	508	453	483	531	498	532	523	539	529	511	525	511	544	600	558	584	580	616	606	690
272	393	367	350	312	356	327	359	346	341	339	345	384	344	352	373	351	358	355	375	377	359	379	379	370	368	400	429	440	443	459	436	430	443	511	493	488	510	493	461	472	483	511	563	457	510	496	453	491	544
273	142	137	113	107	131	133	157	157	150	157	167	186	165	160	191	188	174	177	204	185	188	223	233	234	216	95	91	87	84	51	41	45	42	32	39	30	37	34	37	46	52	55	42	29	37	36	43	47	44
274	286	264	271	286	304	105	260	286	276	328	278	240	224	310	279	332	290	309	340	144	144	138	130	133	139	133	105	103	101	92	86	98	81	93	89	88	90	100	101	99	110	106	98	104	108	113	114	105	114
0	286	318	301	297	299	279	289	306	284	282	288	313	305	320	304	348	318	344	329	348	339	337	307	320	345	344	367	379	378	340	350	344	334	342	339	311	314	345	349	333	338	361	334	332	340	322	342	354	369
275	424	475	413	373	402	366	438	403	384	443	377	353	394	443	451	382	379	361	439	220	155	169	156	140	136	137	132	130	137	128	124	NaN	NaN	NaN	NaN	NaN	NaN	NaN	NaN	NaN	NaN	NaN	NaN	NaN	NaN	NaN	NaN	NaN	NaN
276	558	577	603	569	540	545	533	552	565	517	567	576	551	544	594	542	550	517	527	534	556	566	581	589	536	517	455	148	117	125	120	128	122	140	124	132	148	139	139	168	160	167	194	201	174	153	139	89	85
277	105	116	134	138	153	140	119	136	138	148	141	134	137	157	144	182	175	173	193	134	199	193	207	198	213	217	242	226	208	221	229	223	243	230	227	209	244	244	207	207	148	54	44	50	50	38	47	45	53
278	805	804	801	783	782	854	824	813	814	784	831	806	885	840	838	859	862	878	860	852	837	928	854	912	923	906	910	975	933	942	894	910	1016	995	952	998	963	1040	1000	981	1027	1068	1023	1115	1059	1078	1100	1084	1097
279	499	528	556	491	508	549	511	534	490	490	541	520	553	557	567	580	543	536	540	132	102	99	94	110	101	109	87	102	115	119	97	108	123	114	121	124	126	112	123	134	124	132	73	85	80	64	74	81	110
280	301	297	338	339	321	293	376	370	362	420	363	353	338	330	429	120	355	318	398	414	335	318	405	351	363	220	147	134	113	100	93	81	81	81	103	25	22	23	23	31	31	33	35	36	35	38	43	39	43
0	NaN	NaN	NaN	NaN	NaN	NaN	NaN	NaN	NaN	NaN	NaN	NaN	NaN	NaN	NaN	NaN	NaN	NaN	NaN	NaN	NaN	NaN	NaN	NaN	NaN	NaN	NaN	NaN	NaN	NaN	NaN	NaN	NaN	NaN	NaN	NaN	NaN	NaN	NaN	NaN	NaN	NaN	NaN	NaN	NaN	NaN	NaN	NaN	NaN
281	411	438	456	131	383	407	376	379	442	465	420	393	425	442	507	433	444	428	450	521	471	476	527	161	152	131	128	107	100	95	85	95	103	99	89	95	89	84	94	99	98	106	111	100	120	107	120	125	137
282	490	465	476	468	496	444	453	489	480	498	491	510	500	503	530	514	526	533	539	516	554	542	570	552	565	538	124	119	111	113	116	92	102	103	108	93	111	108	117	121	104	119	122	135	130	130	132	76	139
283	705	651	698	641	646	648	683	718	724	670	732	680	720	746	776	747	752	738	829	805	805	846	811	867	961	899	914	927	906	933	1004	975	962	963	986	934	999	968	968	733	242	193	176	170	161	175	175	178	194
284	672	729	721	658	690	652	712	697	727	706	707	775	782	769	785	764	768	781	857	851	824	911	858	200	231	202	197	196	191	193	182	183	175	179	179	170	173	168	151	161	177	185	185	197	197	205	223	66	88
0	61	NaN	NaN	NaN	NaN	NaN	NaN	NaN	NaN	NaN	NaN	NaN	NaN	NaN	NaN	NaN	NaN	NaN	NaN	NaN	NaN	NaN	NaN	NaN	NaN	NaN	NaN	NaN	NaN	NaN	NaN	NaN	NaN	NaN	NaN	NaN	NaN	NaN	NaN	NaN	NaN	NaN	NaN	NaN	NaN	NaN	NaN	NaN	NaN
0	88	83	326	232	93	310	230	86	287	79	312	277	324	344	342	312	143	307	149	307	266	NaN	NaN	NaN	NaN	NaN	NaN	NaN	NaN	NaN	NaN	NaN	NaN	NaN	NaN	NaN	NaN	NaN	NaN	NaN	NaN	NaN	NaN	NaN	NaN	NaN	NaN	NaN	NaN
285	673	676	652	672	632	642	646	647	654	663	686	649	652	713	704	732	648	684	735	755	759	772	797	809	824	760	219	180	166	173	166	159	148	154	149	169	60	56	58	58	53	62	48	NaN	NaN	NaN	NaN	NaN	NaN
0	243	268	257	307	290	299	276	318	301	334	334	303	304	349	358	327	278	349	396	358	106	377	329	410	434	440	141	454	436	413	NaN	NaN	NaN	NaN	NaN	NaN	NaN	NaN	NaN	NaN	NaN	NaN	NaN	NaN	NaN	NaN	NaN	NaN	NaN
286	667	671	331	624	674	676	686	672	649	652	625	625	619	349	673	684	606	632	677	728	708	717	698	753	378	731	682	182	170	170	155	134	134	150	159	157	175	176	180	187	180	193	168	175	197	175	180	177	178
0	247	183	152	167	152	119	162	185	192	186	187	159	166	160	203	156	190	211	174	227	216	237	179	232	211	137	215	202	207	210	214	193	180	173	186	192	174	168	183	182	190	192	193	193	155	176	154	174	199
287	186	226	241	251	288	302	290	303	320	326	339	370	390	393	381	372	367	390	362	369	233	173	128	154	138	164	142	127	156	126	142	111	141	132	144	86	99	100	106	106	99	113	91	105	112	126	122	131	130
288	493	487	489	459	460	454	454	462	428	440	460	412	424	428	437	426	421	441	475	497	502	404	476	476	488	457	437	432	449	428	426	406	398	374	366	118	106	102	108	105	119	108	115	108	119	105	113	120	123
0	582	NaN	NaN	NaN	NaN	NaN	NaN	NaN	NaN	NaN	NaN	NaN	NaN	NaN	NaN	NaN	NaN	NaN	NaN	NaN	NaN	NaN	NaN	NaN	NaN	NaN	NaN	NaN	NaN	NaN	NaN	NaN	NaN	NaN	NaN	NaN	NaN	NaN	NaN	NaN	NaN	NaN	NaN	NaN	NaN	NaN	NaN	NaN	NaN
289	104	126	132	143	148	183	203	201	183	195	186	174	202	235	252	257	289	273	223	112	74	65	55	61	58	63	60	55	61	62	58	56	67	59	61	59	56	62	65	65	57	60	60	72	76	62	65	73	78
0	210	221	207	235	232	234	242	273	267	315	305	292	324	315	333	312	306	334	326	NaN	NaN	NaN	NaN	NaN	NaN	NaN	NaN	NaN	NaN	NaN	NaN	NaN	NaN	NaN	NaN	NaN	NaN	NaN	NaN	NaN	NaN	NaN	NaN	NaN	NaN	NaN	NaN	NaN	NaN
290	1062	1066	1169	1026	1078	1110	1069	1108	1136	1181	1136	1049	1169	1200	1236	1132	1189	1171	1215	1142	1237	1203	1310	960	294	286	244	221	198	189	196	199	184	214	199	215	218	211	223	221	203	205	220	234	233	244	264	240	237
291	542	502	537	547	507	516	526	573	574	505	560	567	562	550	546	571	530	546	575	565	268	204	190	194	166	170	148	120	125	130	131	116	118	126	114	123	129	120	132	123	145	128	137	136	144	147	149	168	154
292	94	147	159	155	169	198	207	204	219	219	222	224	241	221	247	249	257	259	240	185	81	85	66	60	58	48	48	55	65	57	67	63	57	57	57	58	55	65	61	67	68	56	68	62	61	74	70	77	77
293	534	547	530	539	533	565	556	545	577	583	572	571	589	595	596	658	602	584	626	603	591	610	589	597	611	633	597	630	681	663	709	650	672	647	665	662	650	684	622	620	650	590	134	111	126	109	106	128	114
0	230	176	124	127	118	76	120	134	139	139	162	144	144	130	168	111	171	159	133	148	115	128	69	102	102	48	94	67	79	77	71	50	38	55	53	36	36	33	27	15	30	22	11	16	4	14	3	7	9
294	321	352	350	334	331	359	343	345	370	349	348	400	362	324	369	349	358	355	372	387	374	382	418	409	394	391	401	412	425	394	380	389	384	369	411	378	384	382	365	391	393	415	385	386	410	430	380	417	404
295	507	526	529	528	533	562	544	581	569	548	566	602	571	531	538	516	510	508	512	519	567	589	588	670	638	663	641	653	573	166	130	128	114	114	110	105	99	99	112	104	115	109	110	111	113	116	105	128	131
296	434	451	437	480	442	430	426	433	453	424	437	419	416	416	407	424	424	418	412	409	422	435	442	434	424	439	427	419	408	414	427	422	418	418	426	413	433	422	397	408	447	421	425	418	452	467	480	477	482
0	490	473	436	461	447	478	443	460	461	475	466	495	469	483	465	505	513	488	517	506	530	534	535	594	562	588	539	544	571	572	560	542	625	570	568	595	552	579	524	567	544	522	583	597	567	539	570	624	547
297	336	274	321	332	329	354	320	346	354	297	397	321	314	381	290	348	398	346	368	368	364	359	384	453	156	156	130	108	103	93	95	97	97	114	109	40	46	43	36	41	43	48	44	45	59	50	56	53	52
0	235	236	221	239	263	235	205	251	233	262	287	212	306	303	261	277	325	286	307	209	324	290	333	374	206	208	189	189	155	157	132	133	112	114	110	117	125	130	130	121	116	125	122	123	125	39	52	56	53
298	603	590	602	572	551	588	585	578	601	584	570	573	637	592	585	634	625	615	657	650	678	703	715	673	763	765	510	123	109	98	105	109	80	95	93	95	105	105	117	109	105	119	117	115	121	124	131	134	133
299	371	365	295	371	331	313	342	344	342	381	379	390	374	365	368	449	384	430	414	410	412	418	398	402	192	434	391	427	421	418	445	419	429	459	446	461	442	436	446	500	157	461	469	489	534	503	520	486	483
300	229	225	145	216	170	194	181	249	155	195	254	270	237	250	232	292	250	260	294	289	271	107	330	333	184	179	142	165	142	123	113	113	97	91	103	86	80	81	84	93	101	102	109	118	107	117	117	126	113
301	471	477	507	513	518	457	526	519	502	580	535	567	586	552	598	563	567	553	587	629	652	612	650	614	602	184	189	139	121	107	102	112	106	125	123	139	147	123	128	135	130	131	132	137	136	138	131	136	149
302	445	463	493	448	503	527	497	529	465	499	533	467	464	467	508	474	474	478	469	158	135	118	95	90	81	91	84	85	83	82	84	80	81	76	88	90	101	90	92	104	119	111	121	131	122	133	146	142	144
303	48	58	99	114	115	144	173	185	223	219	175	181	207	207	207	221	215	217	219	193	70	77	74	70	73	74	67	71	71	56	44	50	51	50	56	51	55	69	65	77	76	67	71	70	69	66	67	57	62
304	391	336	405	334	312	398	404	458	389	425	415	483	459	444	412	425	444	410	454	455	475	181	156	124	107	99	106	97	100	99	92	102	98	109	105	101	98	100	98	102	105	107	106	112	111	125	124	122	138
0	661	742	231	202	188	186	195	75	84	83	69	99	120	117	99	113	99	116	135	121	101	98	107	87	77	NaN	NaN	NaN	NaN	NaN	NaN	NaN	NaN	NaN	NaN	NaN	NaN	NaN	NaN	NaN	NaN	NaN	NaN	NaN	NaN	NaN	NaN	NaN	NaN
305	638	639	633	671	626	584	584	654	620	602	663	603	666	677	710	701	679	703	710	216	224	226	212	195	176	150	131	115	100	112	123	143	45	54	54	46	56	60	56	64	60	56	56	56	60	52	58	51	57
306	57	70	80	112	132	166	187	210	207	209	202	194	182	181	210	201	177	194	178	123	89	73	71	64	66	67	56	58	57	64	67	67	58	56	64	57	60	71	64	59	77	59	62	86	67	70	74	73	74
0	724	724	717	680	669	637	624	619	409	267	280	279	294	293	290	297	295	288	294	293	297	301	311	319	346	151	157	153	163	160	171	192	231	261	266	273	283	280	310	315	324	367	439	475	508	511	512	533	550
0	269	235	271	293	255	288	279	251	282	258	301	308	296	308	322	366	NaN	NaN	NaN	NaN	NaN	NaN	NaN	NaN	NaN	NaN	NaN	NaN	NaN	NaN	NaN	NaN	NaN	NaN	NaN	NaN	NaN	NaN	NaN	NaN	NaN	NaN	NaN	NaN	NaN	NaN	NaN	NaN	NaN
307	659	618	676	629	562	634	624	672	642	637	664	613	653	629	637	676	697	731	210	215	213	198	163	147	131	128	119	126	144	53	45	67	69	66	73	67	76	80	82	80	75	74	86	72	91	93	86	83	97
308	222	225	223	212	190	232	219	203	184	187	203	201	195	230	188	200	209	202	217	217	222	222	210	116	66	69	64	61	70	74	69	69	64	64	65	71	79	75	65	70	61	69	83	87	81	111	105	88	95
0	262	271	280	280	306	296	329	308	312	326	327	298	354	310	356	NaN	NaN	NaN	NaN	NaN	NaN	NaN	NaN	NaN	NaN	NaN	NaN	NaN	NaN	NaN	NaN	NaN	NaN	NaN	NaN	NaN	NaN	NaN	NaN	NaN	NaN	NaN	NaN	NaN	NaN	NaN	NaN	NaN	NaN
309	286	278	281	307	294	315	310	117	300	351	314	354	347	344	331	332	316	357	350	339	385	354	363	370	352	390	389	404	413	420	432	388	391	370	469	447	446	489	476	456	85	84	76	89	79	85	87	90	90
310	215	217	187	176	188	216	232	250	198	203	241	212	228	217	230	230	198	266	90	60	54	53	50	46	40	49	39	45	50	51	45	49	42	43	54	49	50	55	50	58	9	19	19	21	68	14	NaN	NaN	NaN
311	136	162	196	231	232	281	272	297	255	242	278	231	261	278	271	293	279	265	263	268	104	87	80	76	79	73	69	66	75	66	61	60	57	55	63	57	61	69	66	70	75	70	75	67	73	75	82	75	74
0	350	352	358	315	329	345	368	368	145	99	376	355	366	354	366	148	349	363	362	355	357	369	374	382	357	359	370	365	370	359	357	334	344	351	354	372	389	395	385	392	412	438	402	431	179	397	407	462	414
0	717	733	702	712	711	707	666	734	753	742	732	711	714	706	685	718	710	782	814	783	787	788	808	741	747	706	695	690	687	666	665	676	714	730	743	802	764	771	808	763	723	743	710	707	730	709	691	632	643
312	343	347	355	343	359	357	349	349	358	347	357	362	357	359	352	364	354	361	360	354	370	375	358	385	364	371	359	374	388	386	359	350	394	411	411	408	407	406	421	420	426	408	407	397	407	388	411	402	383
0	108	124	119	99	129	149	37	47	117	60	70	169	161	225	59	174	185	167	146	NaN	NaN	NaN	NaN	NaN	NaN	NaN	NaN	NaN	NaN	NaN	NaN	NaN	NaN	NaN	NaN	NaN	NaN	NaN	NaN	NaN	NaN	NaN	NaN	NaN	NaN	NaN	NaN	NaN	NaN
313	202	257	266	284	266	334	293	320	351	401	386	424	472	418	447	421	154	108	102	94	117	88	90	70	74	78	47	27	30	29	23	21	25	28	41	37	43	50	44	47	36	35	33	34	49	32	38	46	33
314	232	228	103	99	104	78	92	103	107	121	146	145	149	149	221	181	252	245	243	262	257	299	216	263	253	199	262	283	273	233	281	261	246	248	202	113	111	103	91	111	116	98	108	45	52	53	49	58	64
315	259	235	236	253	269	277	299	281	296	285	285	314	337	309	317	322	323	337	329	350	353	366	371	384	334	118	125	110	101	91	85	88	90	130	113	101	90	113	108	129	105	87	135	371	250	211	379	183	225
316	101	117	114	62	103	87	111	59	118	139	106	72	145	153	141	82	99	146	147	138	78	60	36	38	31	29	34	31	27	29	31	32	32	36	32	40	38	45	50	47	56	66	60	66	53	59	60	59	58
317	99	104	100	103	25	89	139	167	92	149	106	107	119	34	102	43	49	139	135	171	136	166	196	173	185	162	159	47	190	210	62	168	180	187	229	110	219	243	294	259	256	254	276	303	267	272	269	285	339
318	282	387	357	379	376	380	375	425	414	425	382	436	419	444	400	439	452	385	440	378	414	365	436	397	446	450	418	484	484	399	445	434	452	407	407	122	100	96	91	93	98	109	103	115	129	130	125	132	143
0	206	279	79	66	297	106	277	293	283	270	252	246	187	209	194	347	320	262	278	194	215	175	299	236	270	264	237	267	271	211	228	210	308	243	207	186	180	179	177	194	175	190	179	176	186	211	190	208	205
319	93	108	110	42	115	96	65	106	154	127	135	130	125	140	116	158	146	156	179	124	164	161	180	182	176	152	179	182	187	211	187	173	209	212	227	182	268	276	272	273	46	314	335	332	275	313	290	289	300
0	199	307	289	235	213	179	NaN	NaN	NaN	NaN	NaN	NaN	NaN	NaN	NaN	NaN	NaN	NaN	NaN	NaN	NaN	NaN	NaN	NaN	NaN	NaN	NaN	NaN	NaN	NaN	NaN	NaN	NaN	NaN	NaN	NaN	NaN	NaN	NaN	NaN	NaN	NaN	NaN	NaN	NaN	NaN	NaN	NaN	NaN
0	104	262	184	219	208	278	135	209	164	189	177	266	189	210	153	326	223	133	172	97	103	78	208	165	182	123	145	213	258	140	225	206	251	178	239	208	221	192	222	190	215	222	NaN	NaN	NaN	NaN	NaN	NaN	NaN
0	9	66	48	37	57	87	30	43	NaN	NaN	NaN	NaN	NaN	NaN	NaN	NaN	NaN	NaN	NaN	NaN	NaN	NaN	NaN	NaN	NaN	NaN	NaN	NaN	NaN	NaN	NaN	NaN	NaN	NaN	NaN	NaN	NaN	NaN	NaN	NaN	NaN	NaN	NaN	NaN	NaN	NaN	NaN	NaN	NaN
320	69	288	88	338	392	437	332	383	413	467	378	411	522	425	265	452	445	371	497	544	452	549	481	428	463	461	523	446	451	342	445	440	484	300	458	511	512	552	499	520	546	650	617	603	551	523	452	544	605
321	1181	1372	1213	1271	1203	1308	1250	1189	1220	1297	1178	1217	1244	1254	1175	1294	1318	1260	1204	1217	1409	1281	1399	1465	1443	1439	1527	1381	1296	137	327	241	238	191	183	195	180	202	209	198	209	213	250	222	221	233	242	242	251
322	682	654	680	630	604	624	601	671	662	713	738	780	699	772	836	364	789	769	813	775	734	871	930	935	901	940	1031	980	1016	998	1070	1009	1097	1046	1063	1080	1095	1051	1066	1100	1085	1082	1059	1105	1135	1161	1126	1158	1144
323	462	463	535	587	548	603	603	608	637	616	619	652	684	689	716	743	703	561	239	246	209	213	211	180	173	181	161	130	125	117	117	106	109	103	116	157	62	95	66	70	80	73	78	75	73	76	77	67	70
0	958	1292	1028	1234	1181	1351	1223	1188	1206	1204	1205	1132	1143	1208	1191	1277	1263	1182	1212	1260	1255	1206	1288	1325	1337	1333	1267	NaN	NaN	NaN	NaN	NaN	NaN	NaN	NaN	NaN	NaN	NaN	NaN	NaN	NaN	NaN	NaN	NaN	NaN	NaN	NaN	NaN	NaN
324	163	180	87	63	84	104	148	167	195	186	216	110	243	251	243	268	251	258	220	98	129	125	124	102	84	80	68	74	83	76	72	72	75	77	80	80	71	79	75	74	75	78	79	79	82	82	24	34	28
0	45	19	1	NaN	NaN	NaN	NaN	NaN	NaN	NaN	NaN	NaN	NaN	NaN	NaN	NaN	NaN	NaN	NaN	NaN	NaN	NaN	NaN	NaN	NaN	NaN	NaN	NaN	NaN	NaN	NaN	NaN	NaN	NaN	NaN	NaN	NaN	NaN	NaN	NaN	NaN	NaN	NaN	NaN	NaN	NaN	NaN	NaN	NaN
0	184	206	208	202	238	283	243	272	287	239	214	265	254	270	310	268	267	125	126	112	123	106	98	85	61	42	12	NaN	NaN	NaN	NaN	NaN	NaN	NaN	NaN	NaN	NaN	NaN	NaN	NaN	NaN	NaN	NaN	NaN	NaN	NaN	NaN	NaN	NaN
325	65	58	59	73	114	168	212	225	280	245	285	212	208	222	218	287	306	274	299	157	149	142	121	134	96	98	88	92	74	71	77	79	74	78	87	84	82	83	82	86	82	37	34	33	36	31	23	33	29
0	NaN	NaN	NaN	NaN	NaN	NaN	NaN	NaN	NaN	NaN	NaN	NaN	NaN	NaN	NaN	NaN	NaN	NaN	NaN	NaN	NaN	NaN	NaN	NaN	NaN	NaN	NaN	NaN	NaN	NaN	NaN	NaN	NaN	NaN	NaN	NaN	NaN	NaN	NaN	NaN	NaN	NaN	NaN	NaN	NaN	NaN	NaN	NaN	NaN
326	423	424	425	366	397	438	428	395	414	455	432	467	456	454	452	492	507	540	584	241	192	140	134	130	127	122	126	123	129	131	142	142	134	150	140	134	129	139	141	142	156	162	178	166	170	180	190	201	196
327	185	193	196	190	195	200	220	229	223	205	215	213	204	191	211	164	206	208	103	95	44	73	86	69	59	55	60	49	54	49	57	63	55	50	53	62	54	51	61	61	67	67	76	71	71	78	82	81	72
328	92	160	146	233	255	294	306	323	373	383	371	366	400	393	353	412	421	413	422	463	483	491	493	481	494	255	173	152	159	128	126	102	100	82	78	83	82	81	93	94	107	102	112	103	114	107	110	119	126
329	185	396	295	346	299	296	274	325	307	164	147	316	308	140	129	135	156	113	137	174	178	347	413	366	363	405	241	176	343	330	402	369	346	371	370	428	443	384	426	474	445	514	441	418	339	405	409	404	444
330	739	749	715	750	752	796	756	757	798	828	744	773	726	758	751	715	784	693	744	750	774	757	422	199	179	200	195	187	179	192	186	151	143	136	139	131	124	139	135	148	136	149	141	143	158	151	152	166	176
331	161	155	124	122	175	185	210	236	233	258	288	289	198	152	143	152	206	219	208	242	262	268	270	279	290	323	339	331	339	110	92	85	89	75	67	53	58	69	70	78	74	75	75	78	87	75	78	73	65
0	NaN	NaN	NaN	NaN	NaN	NaN	NaN	NaN	NaN	NaN	NaN	NaN	NaN	NaN	NaN	NaN	NaN	NaN	NaN	NaN	NaN	NaN	NaN	NaN	NaN	NaN	NaN	NaN	NaN	NaN	NaN	NaN	NaN	NaN	NaN	NaN	NaN	NaN	NaN	NaN	NaN	NaN	NaN	NaN	NaN	NaN	NaN	NaN	NaN
332	60	85	113	151	174	201	257	291	269	255	261	245	244	246	242	290	293	354	306	338	359	344	353	409	384	268	178	125	137	132	137	119	155	128	107	60	58	58	59	48	68	58	63	71	79	74	82	79	79
0	446	467	467	449	480	473	482	491	506	555	531	495	486	524	554	570	546	586	566	539	574	545	577	617	574	574	536	535	480	513	432	506	506	507	481	460	451	386	336	333	388	442	411	410	410	421	441	485	505
0	NaN	NaN	NaN	NaN	NaN	NaN	NaN	NaN	NaN	NaN	NaN	NaN	NaN	NaN	NaN	NaN	NaN	NaN	NaN	NaN	NaN	NaN	NaN	NaN	NaN	NaN	NaN	NaN	NaN	NaN	NaN	NaN	NaN	NaN	NaN	NaN	NaN	NaN	NaN	NaN	NaN	NaN	NaN	NaN	NaN	NaN	NaN	NaN	NaN
333	1238	1261	1199	1299	1156	1250	1298	1312	1261	1381	1287	1333	1277	1286	1335	1285	1397	1275	1324	1331	1390	1314	1298	1332	1383	1326	1307	1355	1290	1283	1206	1167	1277	1195	1210	1206	1257	1215	1308	1345	1375	1335	1409	1428	1396	1425	1467	1446	1491
334	650	655	615	590	596	598	600	647	698	695	713	726	699	708	684	645	681	701	731	731	713	740	761	781	756	765	784	760	798	809	824	791	804	862	818	821	838	822	823	865	853	849	882	909	922	912	914	916	906
335	164	178	195	220	160	169	142	116	99	69	62	42	76	143	189	181	109	135	173	223	279	289	303	325	337	299	303	277	278	240	96	82	79	64	72	75	69	64	53	59	61	66	66	59	65	60	66	65	60
336	282	336	330	321	337	332	327	346	347	395	376	419	371	458	479	486	449	453	427	458	493	474	447	457	493	474	430	399	425	377	405	334	381	387	378	156	133	116	107	102	93	91	102	99	105	105	107	107	103
0	735	750	712	717	688	741	739	771	771	728	NaN	NaN	NaN	NaN	NaN	NaN	NaN	NaN	NaN	NaN	NaN	NaN	NaN	NaN	NaN	NaN	NaN	NaN	NaN	NaN	NaN	NaN	NaN	NaN	NaN	NaN	NaN	NaN	NaN	NaN	NaN	NaN	NaN	NaN	NaN	NaN	NaN	NaN	NaN
0	355	340	345	357	351	368	395	396	414	353	396	369	364	352	380	376	391	401	410	391	400	394	408	442	502	478	472	502	535	523	509	460	413	369	331	335	255	312	276	250	221	189	NaN	NaN	NaN	NaN	NaN	NaN	NaN
0	632	601	626	639	598	539	567	607	594	597	585	NaN	NaN	NaN	NaN	NaN	NaN	NaN	NaN	NaN	NaN	NaN	NaN	NaN	NaN	NaN	NaN	NaN	NaN	NaN	NaN	NaN	NaN	NaN	NaN	NaN	NaN	NaN	NaN	NaN	NaN	NaN	NaN	NaN	NaN	NaN	NaN	NaN	NaN
0	391	412	418	409	443	453	435	454	371	428	464	188	411	418	427	205	194	444	439	438	433	458	468	492	507	488	455	552	459	418	411	260	338	403	839	392	446	342	NaN	NaN	NaN	NaN	NaN	NaN	NaN	NaN	NaN	NaN	NaN
337	659	705	685	681	729	723	701	760	764	778	743	696	785	736	737	799	780	824	780	838	702	281	311	280	242	231	226	213	298	245	286	262	252	235	248	267	270	309	343	363	352	323	341	318	337	313	316	313	279
338	346	347	358	314	365	407	406	381	440	388	415	436	407	426	437	437	434	441	437	425	399	402	398	417	445	400	433	429	92	96	93	109	120	114	122	114	212	125	172	183	223	253	239	617	612	600	607	621	629
339	918	847	890	879	904	894	857	865	930	873	917	952	938	974	971	949	1005	966	952	951	966	979	990	1015	1043	1050	385	252	215	169	158	141	152	145	144	147	157	157	163	155	156	156	162	148	154	162	161	172	175
0	NaN	NaN	NaN	NaN	NaN	NaN	NaN	NaN	NaN	NaN	NaN	NaN	NaN	NaN	NaN	NaN	NaN	NaN	NaN	NaN	NaN	NaN	NaN	NaN	NaN	NaN	NaN	NaN	NaN	NaN	NaN	NaN	NaN	NaN	NaN	NaN	NaN	NaN	NaN	NaN	NaN	NaN	NaN	NaN	NaN	NaN	NaN	NaN	NaN
0	125	280	266	325	321	NaN	NaN	NaN	NaN	NaN	NaN	NaN	NaN	NaN	NaN	NaN	NaN	NaN	NaN	NaN	NaN	NaN	NaN	NaN	NaN	NaN	NaN	NaN	NaN	NaN	NaN	NaN	NaN	NaN	NaN	NaN	NaN	NaN	NaN	NaN	NaN	NaN	NaN	NaN	NaN	NaN	NaN	NaN	NaN
340	344	294	349	326	314	377	298	322	340	325	331	320	351	308	272	333	355	359	351	337	408	301	355	403	403	410	366	406	164	180	154	153	150	168	175	187	137	130	115	99	72	82	83	72	84	87	80	90	96
0	270	287	266	230	142	314	311	344	100	134	116	310	139	115	334	NaN	NaN	NaN	NaN	NaN	NaN	NaN	NaN	NaN	NaN	NaN	NaN	NaN	NaN	NaN	NaN	NaN	NaN	NaN	NaN	NaN	NaN	NaN	NaN	NaN	NaN	NaN	NaN	NaN	NaN	NaN	NaN	NaN	NaN
0	368	380	349	316	354	373	375	381	401	405	357	374	369	360	399	381	379	375	370	364	390	380	395	383	361	147	194	183	262	318	315	290	331	NaN	NaN	NaN	NaN	NaN	NaN	NaN	NaN	NaN	NaN	NaN	NaN	NaN	NaN	NaN	NaN
341	990	1022	963	980	922	952	998	997	1011	996	1024	1029	986	1035	1007	986	1031	1007	1053	1014	999	1023	1058	1033	1077	1103	1093	1094	317	342	340	340	332	351	362	412	454	548	558	572	605	1091	597	1152	1079	1067	1084	1078	1083
342	764	751	719	731	778	715	752	769	772	812	817	788	766	807	774	763	829	879	901	846	885	877	940	940	895	996	986	933	330	318	307	265	246	211	185	199	196	188	183	71	86	89	85	90	95	93	83	81	216
0	607	659	638	574	572	553	583	609	649	678	624	646	655	661	657	602	629	629	663	664	655	628	662	655	690	692	706	692	700	718	746	775	787	787	775	666	547	467	436	458	NaN	NaN	NaN	NaN	NaN	NaN	NaN	NaN	NaN
343	387	389	375	405	398	407	386	403	413	410	394	384	407	391	398	379	406	415	386	405	253	140	167	161	149	162	170	142	151	181	182	186	196	206	203	211	224	213	205	210	184	219	268	280	283	390	364	390	366
0	956	926	413	932	955	994	958	401	998	944	940	991	972	1043	1043	1012	1020	1003	1010	1001	1016	1026	1066	1025	1030	1023	992	312	296	326	331	NaN	NaN	NaN	NaN	NaN	NaN	NaN	NaN	NaN	NaN	NaN	NaN	NaN	NaN	NaN	NaN	NaN	NaN
0	523	610	542	571	604	571	527	567	581	584	557	NaN	NaN	NaN	NaN	NaN	NaN	NaN	NaN	NaN	NaN	NaN	NaN	NaN	NaN	NaN	NaN	NaN	NaN	NaN	NaN	NaN	NaN	NaN	NaN	NaN	NaN	NaN	NaN	NaN	NaN	NaN	NaN	NaN	NaN	NaN	NaN	NaN	NaN
0	602	586	587	583	593	609	603	629	607	594	567	571	611	581	248	590	579	602	604	271	242	NaN	NaN	NaN	NaN	NaN	NaN	NaN	NaN	NaN	NaN	NaN	NaN	NaN	NaN	NaN	NaN	NaN	NaN	NaN	NaN	NaN	NaN	NaN	NaN	NaN	NaN	NaN	NaN
0	263	338	254	280	238	210	221	288	258	294	254	283	271	248	243	209	235	227	179	210	196	247	295	262	244	318	NaN	NaN	NaN	NaN	NaN	NaN	NaN	NaN	NaN	NaN	NaN	NaN	NaN	NaN	NaN	NaN	NaN	NaN	NaN	NaN	NaN	NaN	NaN
0	510	262	267	239	233	280	NaN	NaN	NaN	NaN	NaN	NaN	NaN	NaN	NaN	NaN	NaN	NaN	NaN	NaN	NaN	NaN	NaN	NaN	NaN	NaN	NaN	NaN	NaN	NaN	NaN	NaN	NaN	NaN	NaN	NaN	NaN	NaN	NaN	NaN	NaN	NaN	NaN	NaN	NaN	NaN	NaN	NaN	NaN
0	360	366	372	373	379	384	386	411	402	418	425	441	434	445	449	454	464	453	458	462	440	461	457	470	470	468	151	137	143	151	151	177	277	207	178	169	123	104	89	96	90	81	108	101	125	131	120	111	124
344	635	559	656	617	609	613	627	707	698	676	717	697	693	687	719	686	672	727	746	716	709	784	774	799	814	234	201	179	140	133	130	128	139	130	123	123	125	122	120	121	125	121	131	126	122	125	125	120	132
0	214	146	63	278	226	197	190	173	168	169	175	170	172	172	174	183	60	62	64	60	64	67	68	70	69	66	71	72	76	89	94	106	92	98	95	87	89	80	86	79	89	77	73	67	67	54	47	48	54
0	155	150	175	173	187	69	211	207	211	214	211	208	223	212	219	218	215	127	247	259	276	257	280	277	255	194	127	114	101	101	93	81	51	70	78	79	87	63	81	39	59	64	NaN	NaN	NaN	NaN	NaN	NaN	NaN
0	NaN	NaN	NaN	NaN	NaN	NaN	NaN	NaN	NaN	NaN	NaN	NaN	NaN	NaN	NaN	NaN	NaN	NaN	NaN	NaN	NaN	NaN	NaN	NaN	NaN	NaN	NaN	NaN	NaN	NaN	NaN	NaN	NaN	NaN	NaN	NaN	NaN	NaN	NaN	NaN	NaN	NaN	NaN	NaN	NaN	NaN	NaN	NaN	NaN
345	349	355	358	366	357	346	369	363	379	398	378	375	374	395	378	361	381	376	407	408	407	396	416	392	408	396	400	484	510	509	482	488	487	543	573	565	550	542	571	417	524	553	261	539	521	529	530	552	537
0	95	66	376	322	305	344	385	405	4	381	346	370	367	374	370	NaN	NaN	NaN	NaN	NaN	NaN	NaN	NaN	NaN	NaN	NaN	NaN	NaN	NaN	NaN	NaN	NaN	NaN	NaN	NaN	NaN	NaN	NaN	NaN	NaN	NaN	NaN	NaN	NaN	NaN	NaN	NaN	NaN	NaN
0	196	413	408	433	400	219	236	220	510	483	229	221	532	258	479	508	289	540	285	565	323	535	530	483	212	462	456	521	501	520	493	447	454	464	477	511	507	516	531	540	565	603	614	565	608	593	605	658	632
346	409	426	408	421	430	433	432	446	446	427	427	444	437	415	421	421	435	427	441	425	442	469	455	462	469	459	466	453	442	436	427	346	194	228	274	275	121	121	114	95	101	85	85	87	86	77	77	96	85
347	189	177	193	226	246	256	257	269	269	283	269	236	239	280	106	273	314	123	275	305	255	264	115	89	70	58	61	59	57	51	65	81	101	115	104	NaN	NaN	NaN	NaN	NaN	NaN	NaN	NaN	NaN	NaN	NaN	NaN	NaN	NaN
0	83	NaN	NaN	NaN	NaN	NaN	NaN	NaN	NaN	NaN	NaN	NaN	NaN	NaN	NaN	NaN	NaN	NaN	NaN	NaN	NaN	NaN	NaN	NaN	NaN	NaN	NaN	NaN	NaN	NaN	NaN	NaN	NaN	NaN	NaN	NaN	NaN	NaN	NaN	NaN	NaN	NaN	NaN	NaN	NaN	NaN	NaN	NaN	NaN
348	544	544	579	569	556	612	594	611	592	597	623	609	616	628	647	633	620	613	657	621	630	624	613	638	631	597	591	142	132	119	112	89	100	106	97	97	114	98	98	102	114	104	105	107	105	121	122	120	126
0	188	216	180	178	175	181	182	223	208	206	232	253	264	262	271	293	296	299	347	356	122	119	125	127	115	120	118	117	138	142	142	149	157	170	197	181	353	325	202	183	192	176	168	156	164	158	148	148	142
0	173	148	168	152	120	152	146	156	182	155	144	159	172	168	179	177	176	188	164	94	73	67	59	68	67	84	78	90	101	95	98	98	111	105	100	108	92	110	127	132	120	144	140	128	116	124	116	120	136
0	4	NaN	NaN	NaN	NaN	NaN	NaN	NaN	NaN	NaN	NaN	NaN	NaN	NaN	NaN	NaN	NaN	NaN	NaN	NaN	NaN	NaN	NaN	NaN	NaN	NaN	NaN	NaN	NaN	NaN	NaN	NaN	NaN	NaN	NaN	NaN	NaN	NaN	NaN	NaN	NaN	NaN	NaN	NaN	NaN	NaN	NaN	NaN	NaN
0	473	497	486	432	134	439	453	428	NaN	NaN	NaN	NaN	NaN	NaN	NaN	NaN	NaN	NaN	NaN	NaN	NaN	NaN	NaN	NaN	NaN	NaN	NaN	NaN	NaN	NaN	NaN	NaN	NaN	NaN	NaN	NaN	NaN	NaN	NaN	NaN	NaN	NaN	NaN	NaN	NaN	NaN	NaN	NaN	NaN
0	16	33	NaN	NaN	NaN	NaN	NaN	NaN	NaN	NaN	NaN	NaN	NaN	NaN	NaN	NaN	NaN	NaN	NaN	NaN	NaN	NaN	NaN	NaN	NaN	NaN	NaN	NaN	NaN	NaN	NaN	NaN	NaN	NaN	NaN	NaN	NaN	NaN	NaN	NaN	NaN	NaN	NaN	NaN	NaN	NaN	NaN	NaN	NaN
0	399	411	470	393	389	346	490	481	516	519	517	511	523	544	514	492	518	275	534	590	601	574	603	602	634	610	713	659	804	789	768	738	747	721	702	605	628	513	NaN	NaN	NaN	NaN	NaN	NaN	NaN	NaN	NaN	NaN	NaN
349	759	757	775	735	744	758	801	767	801	774	784	801	767	802	827	785	813	809	813	838	845	889	830	857	932	755	239	184	150	149	146	150	147	132	125	145	135	136	128	128	158	166	147	146	147	146	155	163	160
350	563	575	577	525	537	548	549	536	551	556	532	580	568	609	604	617	622	603	613	625	609	641	627	627	673	640	647	646	578	146	124	107	96	89	94	100	103	101	100	103	102	96	95	101	105	95	105	104	98
351	786	780	814	748	760	771	779	790	777	852	806	812	800	830	852	862	855	887	867	923	874	999	948	905	1054	989	999	1019	1052	1059	1029	210	185	159	147	152	142	149	153	158	147	163	165	140	161	159	145	157	163
0	159	39	130	170	137	191	134	167	153	150	35	177	158	154	156	193	202	188	59	227	211	220	68	233	213	243	179	212	202	NaN	NaN	NaN	NaN	NaN	NaN	NaN	NaN	NaN	NaN	NaN	NaN	NaN	NaN	NaN	NaN	NaN	NaN	NaN	NaN
0	607	588	539	600	618	581	573	685	657	670	689	614	617	632	645	623	626	608	635	752	688	705	721	736	717	793	765	732	798	756	757	776	775	871	805	837	830	819	794	690	555	444	361	312	242	228	201	196	186
352	679	659	654	654	652	615	625	622	607	702	722	707	738	730	702	681	720	743	720	736	720	717	752	721	750	782	801	797	816	821	793	823	823	832	830	809	877	820	802	832	860	871	853	842	856	862	832	842	823
0	NaN	NaN	NaN	NaN	NaN	NaN	NaN	NaN	NaN	NaN	NaN	NaN	NaN	NaN	NaN	NaN	NaN	NaN	NaN	NaN	NaN	NaN	NaN	NaN	NaN	NaN	NaN	NaN	NaN	NaN	NaN	NaN	NaN	NaN	NaN	NaN	NaN	NaN	NaN	NaN	NaN	NaN	NaN	NaN	NaN	NaN	NaN	NaN	NaN
0	75	133	120	114	104	83	84	170	121	153	138	144	135	124	118	128	120	142	150	153	111	215	272	209	49	86	65	54	57	41	56	39	36	13	23	38	27	12	26	30	61	47	57	52	24	68	46	54	81
0	NaN	NaN	NaN	NaN	NaN	NaN	NaN	NaN	NaN	NaN	NaN	NaN	NaN	NaN	NaN	NaN	NaN	NaN	NaN	NaN	NaN	NaN	NaN	NaN	NaN	NaN	NaN	NaN	NaN	NaN	NaN	NaN	NaN	NaN	NaN	NaN	NaN	NaN	NaN	NaN	NaN	NaN	NaN	NaN	NaN	NaN	NaN	NaN	NaN
0	16	39	43	117	NaN	NaN	NaN	NaN	NaN	NaN	NaN	NaN	NaN	NaN	NaN	NaN	NaN	NaN	NaN	NaN	NaN	NaN	NaN	NaN	NaN	NaN	NaN	NaN	NaN	NaN	NaN	NaN	NaN	NaN	NaN	NaN	NaN	NaN	NaN	NaN	NaN	NaN	NaN	NaN	NaN	NaN	NaN	NaN	NaN
353	576	569	623	600	612	594	595	603	599	599	616	630	643	606	619	608	593	607	663	618	618	646	620	269	657	646	667	699	691	712	721	723	722	689	163	147	117	120	123	123	122	130	142	123	127	126	118	123	116
354	793	777	742	742	720	803	753	735	800	772	811	757	766	782	838	817	777	800	807	838	812	840	852	823	892	877	947	935	1007	1012	1008	925	976	1021	976	1090	1014	937	218	219	184	177	165	151	148	137	134	148	141
0	48	193	NaN	NaN	NaN	NaN	NaN	NaN	NaN	NaN	NaN	NaN	NaN	NaN	NaN	NaN	NaN	NaN	NaN	NaN	NaN	NaN	NaN	NaN	NaN	NaN	NaN	NaN	NaN	NaN	NaN	NaN	NaN	NaN	NaN	NaN	NaN	NaN	NaN	NaN	NaN	NaN	NaN	NaN	NaN	NaN	NaN	NaN	NaN
0	455	456	451	443	473	459	479	496	540	500	523	499	486	527	505	508	509	544	521	535	227	546	494	550	562	551	274	586	598	637	609	533	581	607	614	653	629	635	682	696	325	705	679	672	718	680	675	656	658
355	619	601	617	616	577	652	618	617	678	671	698	685	710	679	660	670	675	706	709	701	701	719	704	720	735	735	734	746	757	748	759	782	773	773	802	796	781	778	760	778	803	779	808	798	811	797	793	802	799
356	519	535	524	547	540	581	521	565	579	593	561	601	602	568	583	568	590	569	570	576	544	548	573	531	574	585	597	575	604	599	610	645	605	704	557	151	121	142	120	123	103	102	101	105	117	112	123	124	150
0	145	217	188	174	44	52	260	239	45	NaN	NaN	NaN	NaN	NaN	NaN	NaN	NaN	NaN	NaN	NaN	NaN	NaN	NaN	NaN	NaN	NaN	NaN	NaN	NaN	NaN	NaN	NaN	NaN	NaN	NaN	NaN	NaN	NaN	NaN	NaN	NaN	NaN	NaN	NaN	NaN	NaN	NaN	NaN	NaN
357	652	617	666	662	610	607	314	654	698	644	675	710	680	681	754	689	671	698	686	734	638	726	696	702	725	800	730	738	773	706	228	214	208	212	188	171	155	149	160	180	169	150	150	133	141	143	147	147	169
358	283	271	269	280	128	134	131	152	245	311	347	346	390	398	415	404	388	418	467	455	471	449	389	432	441	424	446	421	473	492	480	468	474	509	456	416	410	443	418	423	345	335	206	312	240	328	328	318	242
0	167	124	152	99	150	126	124	149	140	143	184	77	142	155	149	152	178	135	142	101	187	156	219	211	185	206	171	227	234	254	230	243	243	313	229	307	265	269	320	309	281	343	303	275	275	317	268	316	139
359	102	106	107	120	105	109	100	120	122	149	112	95	131	120	137	146	134	119	120	132	132	174	124	156	147	241	173	188	272	205	191	187	256	240	280	224	288	289	297	97	79	68	63	57	63	56	59	66	69
360	210	130	178	174	121	164	53	158	161	168	143	207	201	195	210	261	245	218	213	209	234	221	306	274	241	290	297	260	283	317	307	310	308	328	315	351	330	329	328	370	338	386	326	396	329	398	385	418	382
0	965	900	896	894	883	843	971	826	958	935	918	944	999	896	1008	911	914	981	947	977	936	964	1016	1012	1014	1124	1020	1097	1044	1162	1154	1245	1191	1255	1322	1368	1320	1343	517	338	313	260	199	202	207	203	189	195	207
361	459	472	459	481	496	485	520	519	579	550	585	571	586	563	555	555	560	535	570	589	548	576	560	543	545	561	547	531	579	607	578	594	571	569	548	585	630	665	652	643	674	690	694	683	700	713	671	656	699
362	436	443	449	451	477	469	480	475	472	466	487	487	453	503	502	453	528	506	498	433	150	143	110	99	93	99	89	106	118	100	100	113	100	98	87	97	106	97	95	104	104	111	114	129	114	124	106	129	131
363	582	629	604	604	597	613	621	604	595	609	607	597	593	609	604	620	644	628	581	633	626	626	627	625	652	640	642	613	638	625	624	629	642	607	623	638	642	653	628	590	607	618	626	623	641	628	616	607	627
364	604	596	588	583	628	617	674	655	695	694	665	676	658	634	627	633	607	638	649	701	732	731	741	713	723	736	728	751	692	700	657	680	705	668	691	676	704	693	695	705	691	681	644	646	664	655	624	629	622
365	328	315	296	281	314	298	341	356	355	381	357	362	333	374	320	368	350	366	395	356	395	408	105	97	86	78	71	70	82	76	73	68	69	63	61	72	77	78	86	82	86	100	106	101	102	87	88	105	113
366	952	941	924	936	945	967	1036	906	960	998	1035	989	952	915	999	997	1060	1046	993	1003	1045	1101	992	1054	1043	1100	1144	1150	1152	1181	1182	1163	1170	1349	1233	1294	1273	1206	1323	1300	1359	1477	1383	1335	1394	1310	1371	1533	1474
367	435	452	414	417	458	470	428	443	439	499	502	501	445	489	483	477	510	507	464	523	490	558	567	137	130	115	106	85	80	75	75	80	76	80	77	89	91	85	85	101	102	118	98	118	112	106	124	107	100
368	489	498	445	449	502	473	541	538	509	504	521	502	499	493	487	527	490	497	535	524	529	544	514	550	555	238	527	548	594	565	566	692	664	675	292	712	661	646	683	674	672	708	673	659	665	609	674	664	671
369	409	375	406	388	410	408	400	413	429	441	442	427	425	448	451	432	465	452	448	426	424	457	405	443	416	427	395	104	87	78	79	78	76	82	77	75	80	82	86	91	87	87	93	102	94	97	103	111	119
370	468	565	539	568	547	531	533	516	590	590	546	584	533	533	530	506	194	495	540	510	552	554	578	591	614	338	666	653	646	636	638	681	671	697	683	684	305	663	691	649	619	648	167	136	123	118	110	126	115
0	590	573	585	575	576	597	635	636	625	643	660	666	659	665	688	654	656	668	672	NaN	NaN	NaN	NaN	NaN	NaN	NaN	NaN	NaN	NaN	NaN	NaN	NaN	NaN	NaN	NaN	NaN	NaN	NaN	NaN	NaN	NaN	NaN	NaN	NaN	NaN	NaN	NaN	NaN	NaN
371	258	297	249	255	259	282	231	325	297	259	315	95	280	265	295	284	337	272	315	272	322	332	319	274	327	320	344	346	346	386	328	362	387	151	120	112	92	97	119	102	93	115	129	122	86	135	125	140	160
372	408	402	411	413	420	432	404	434	435	420	405	412	437	399	451	430	415	449	425	449	445	413	414	429	420	106	78	74	65	68	72	77	66	63	69	65	71	68	66	58	64	71	64	77	78	78	84	86	84
373	425	415	387	403	403	387	392	413	450	429	435	441	433	419	436	444	428	449	182	445	461	437	460	478	458	468	483	486	535	528	535	530	543	580	582	554	563	569	233	572	141	116	109	85	93	78	80	83	83
374	518	468	199	519	478	506	525	190	496	563	522	520	531	509	541	179	534	525	219	496	511	430	152	119	103	92	92	111	91	88	72	88	83	72	84	83	84	89	87	104	94	89	89	115	104	110	44	40	39
375	415	384	400	340	360	152	387	361	407	385	383	378	380	392	375	388	368	165	374	379	368	384	374	128	368	366	107	92	87	73	62	59	67	54	53	54	64	55	52	61	57	69	76	73	69	73	67	64	73
376	191	186	198	222	222	219	166	169	164	170	197	200	219	258	243	262	279	269	299	299	305	233	229	208	219	229	212	223	224	135	147	118	130	109	105	97	113	98	111	106	90	98	92	103	97	92	86	100	94
0	147	131	157	142	158	195	174	162	NaN	NaN	NaN	NaN	NaN	NaN	NaN	NaN	NaN	NaN	NaN	NaN	NaN	NaN	NaN	NaN	NaN	NaN	NaN	NaN	NaN	NaN	NaN	NaN	NaN	NaN	NaN	NaN	NaN	NaN	NaN	NaN	NaN	NaN	NaN	NaN	NaN	NaN	NaN	NaN	NaN
377	469	524	566	540	486	594	560	490	587	519	612	602	602	599	562	597	572	584	615	645	642	597	606	591	654	678	572	700	744	755	736	746	787	730	243	206	216	194	176	162	157	129	124	130	134	142	144	153	140
378	377	361	328	319	372	335	319	364	343	369	333	382	370	364	392	320	366	369	367	395	381	371	367	386	381	411	398	448	455	422	416	440	91	75	74	86	81	69	66	73	73	85	77	92	81	99	95	122	120
0	272	252	224	232	250	239	282	297	308	232	275	319	252	229	255	253	320	328	311	285	308	276	268	316	324	312	366	366	372	358	344	352	388	384	389	325	371	419	381	359	383	392	390	362	377	378	349	372	382
379	453	431	438	374	393	396	403	388	437	404	370	385	424	388	388	394	351	464	388	464	408	437	427	395	424	111	103	104	88	94	95	81	79	76	62	57	56	59	58	61	62	70	60	58	62	73	69	75	86
0	333	344	335	335	331	350	338	362	364	349	361	355	346	334	355	379	398	NaN	NaN	NaN	NaN	NaN	NaN	NaN	NaN	NaN	NaN	NaN	NaN	NaN	NaN	NaN	NaN	NaN	NaN	NaN	NaN	NaN	NaN	NaN	NaN	NaN	NaN	NaN	NaN	NaN	NaN	NaN	NaN
380	620	634	686	574	597	644	671	592	656	651	696	697	681	675	746	697	712	678	696	645	767	731	687	691	691	710	781	802	835	824	896	935	899	1034	964	813	331	253	233	210	185	169	166	151	141	140	157	168	165
381	327	287	323	321	318	343	343	320	342	361	382	411	373	375	420	407	403	405	392	368	387	373	400	388	380	405	468	436	443	419	92	79	72	71	71	61	73	55	51	56	47	57	60	57	62	64	66	74	52
0	591	602	594	553	532	536	554	531	537	NaN	NaN	NaN	NaN	NaN	NaN	NaN	NaN	NaN	NaN	NaN	NaN	NaN	NaN	NaN	NaN	NaN	NaN	NaN	NaN	NaN	NaN	NaN	NaN	NaN	NaN	NaN	NaN	NaN	NaN	NaN	NaN	NaN	NaN	NaN	NaN	NaN	NaN	NaN	NaN
382	457	421	510	479	443	546	475	487	492	498	471	492	514	497	489	510	587	518	543	524	571	530	592	554	565	618	589	677	688	722	702	623	186	171	181	154	159	154	147	142	135	129	132	134	133	130	128	135	126
0	108	375	410	438	434	438	444	410	470	479	418	102	496	393	NaN	NaN	NaN	NaN	NaN	NaN	NaN	NaN	NaN	NaN	NaN	NaN	NaN	NaN	NaN	NaN	NaN	NaN	NaN	NaN	NaN	NaN	NaN	NaN	NaN	NaN	NaN	NaN	NaN	NaN	NaN	NaN	NaN	NaN	NaN
383	546	510	506	564	542	547	506	560	509	564	571	565	628	579	569	566	578	563	643	605	590	651	614	652	680	658	687	701	728	767	766	782	779	766	794	856	256	230	202	201	201	178	169	185	172	157	173	185	183
384	326	352	342	357	343	342	333	333	350	339	360	365	338	363	388	366	424	411	222	398	404	409	419	403	384	385	390	341	311	331	327	358	364	357	371	368	347	116	116	100	82	66	69	58	61	72	65	64	70
0	NaN	NaN	NaN	NaN	NaN	NaN	NaN	NaN	NaN	NaN	NaN	NaN	NaN	NaN	NaN	NaN	NaN	NaN	NaN	NaN	NaN	NaN	NaN	NaN	NaN	NaN	NaN	NaN	NaN	NaN	NaN	NaN	NaN	NaN	NaN	NaN	NaN	NaN	NaN	NaN	NaN	NaN	NaN	NaN	NaN	NaN	NaN	NaN	NaN
385	413	380	397	422	387	396	423	432	412	446	430	454	511	450	467	457	436	487	455	467	466	459	448	457	416	474	473	488	452	477	482	507	497	527	523	516	511	531	475	95	97	97	98	96	79	92	82	90	73
386	408	474	375	403	394	394	416	405	411	427	444	427	416	408	425	406	435	433	440	401	420	454	380	421	435	408	388	128	98	83	80	82	74	84	83	83	82	77	78	80	74	82	83	80	78	17	22	25	27
387	569	606	462	210	283	252	234	229	240	233	243	235	259	104	106	104	104	127	171	248	266	311	348	307	143	141	128	121	121	119	104	96	86	83	79	79	79	66	66	72	69	77	71	65	76	78	75	75	69
0	NaN	NaN	NaN	NaN	NaN	NaN	NaN	NaN	NaN	NaN	NaN	NaN	NaN	NaN	NaN	NaN	NaN	NaN	NaN	NaN	NaN	NaN	NaN	NaN	NaN	NaN	NaN	NaN	NaN	NaN	NaN	NaN	NaN	NaN	NaN	NaN	NaN	NaN	NaN	NaN	NaN	NaN	NaN	NaN	NaN	NaN	NaN	NaN	NaN
0	NaN	NaN	NaN	NaN	NaN	NaN	NaN	NaN	NaN	NaN	NaN	NaN	NaN	NaN	NaN	NaN	NaN	NaN	NaN	NaN	NaN	NaN	NaN	NaN	NaN	NaN	NaN	NaN	NaN	NaN	NaN	NaN	NaN	NaN	NaN	NaN	NaN	NaN	NaN	NaN	NaN	NaN	NaN	NaN	NaN	NaN	NaN	NaN	NaN
388	169	185	201	182	194	215	200	197	197	193	194	212	227	195	170	179	121	100	95	76	78	81	79	79	67	83	75	69	66	68	69	62	73	69	64	63	66	66	65	77	67	68	76	78	77	84	78	86	92
389	579	608	588	620	569	619	530	609	646	611	608	563	688	631	666	614	618	665	650	710	672	635	638	665	713	669	692	660	757	720	738	712	706	725	705	699	759	795	808	718	787	774	793	781	790	786	823	808	799
390	442	418	431	416	441	442	438	490	483	454	432	436	378	453	477	470	487	504	488	392	482	514	480	540	524	521	533	479	500	551	541	547	518	506	484	471	491	522	484	467	58	58	48	52	51	51	48	52	49
391	869	960	907	882	895	960	982	940	990	919	971	1001	955	960	986	970	1000	1012	1092	1050	1065	1090	1112	1110	554	1145	1185	1152	1152	1192	1135	1169	1176	1141	1187	1128	1128	1017	1061	1025	488	893	237	210	187	195	199	208	214
392	457	398	476	492	442	466	429	474	510	433	467	164	496	476	516	507	527	500	452	523	522	451	549	473	490	547	540	512	500	538	553	501	564	542	533	590	604	588	546	578	602	573	571	638	596	594	609	581	604
393	577	590	564	579	589	589	604	591	574	439	236	196	185	170	173	172	172	182	181	188	73	92	79	65	71	62	61	66	59	189	187	62	46	69	88	89	100	84	95	252	99	84	81	91	107	97	112	NaN	NaN
0	155	NaN	NaN	NaN	NaN	NaN	NaN	NaN	NaN	NaN	NaN	NaN	NaN	NaN	NaN	NaN	NaN	NaN	NaN	NaN	NaN	NaN	NaN	NaN	NaN	NaN	NaN	NaN	NaN	NaN	NaN	NaN	NaN	NaN	NaN	NaN	NaN	NaN	NaN	NaN	NaN	NaN	NaN	NaN	NaN	NaN	NaN	NaN	NaN
394	349	338	367	338	358	348	343	363	362	357	376	373	425	405	394	401	389	419	381	384	419	413	392	401	385	406	437	448	442	425	460	455	489	493	478	469	495	473	469	482	509	511	478	492	480	502	451	126	114
0	132	138	409	400	394	415	406	181	134	461	NaN	NaN	NaN	NaN	NaN	NaN	NaN	NaN	NaN	NaN	NaN	NaN	NaN	NaN	NaN	NaN	NaN	NaN	NaN	NaN	NaN	NaN	NaN	NaN	NaN	NaN	NaN	NaN	NaN	NaN	NaN	NaN	NaN	NaN	NaN	NaN	NaN	NaN	NaN
0	329	330	359	375	368	352	377	396	383	360	382	363	417	364	419	420	449	459	431	423	461	461	470	468	484	488	545	511	547	511	511	536	468	378	356	344	363	343	344	311	325	327	451	315	295	294	294	260	438
395	767	731	716	715	693	718	674	679	668	666	681	685	647	633	681	623	606	612	617	634	670	665	671	670	716	614	200	180	150	146	140	133	142	133	121	100	146	149	157	NaN	NaN	NaN	NaN	NaN	NaN	NaN	NaN	NaN	NaN
396	671	650	652	634	685	644	674	635	658	687	693	718	724	738	692	721	751	734	728	761	755	766	772	726	746	733	812	837	806	831	832	289	117	116	98	98	101	97	96	108	100	111	110	109	114	114	105	107	108
397	395	408	394	418	407	410	367	421	442	405	434	431	439	436	429	416	449	466	457	470	472	491	518	539	488	481	463	459	499	505	498	450	474	453	478	469	489	464	439	435	131	128	110	88	81	86	97	95	99
398	675	643	591	648	665	657	630	650	645	634	663	682	713	653	774	751	778	726	748	668	676	687	678	721	299	346	344	777	812	403	398	438	452	507	556	550	633	173	131	120	110	113	109	112	112	101	119	126	119
399	366	370	362	336	398	377	392	393	435	447	417	440	458	397	403	426	430	476	445	518	508	469	448	524	484	536	509	513	504	490	549	560	551	526	557	554	594	573	560	587	578	628	595	591	618	668	624	594	558
400	997	953	941	909	1059	1040	1110	1026	931	1001	953	1076	1067	1055	1016	1122	1142	1078	1129	1098	1138	1067	1139	1182	1144	1155	1141	1186	1137	1070	994	886	652	637	588	241	193	196	193	197	190	205	219	199	201	209	215	221	214
401	475	447	437	441	426	450	453	469	444	445	489	492	467	491	183	492	497	518	502	518	521	488	535	527	491	498	518	530	541	543	216	528	190	585	582	568	582	558	562	584	597	597	638	588	602	594	570	566	585
402	836	830	872	848	853	770	799	858	815	839	872	803	824	888	822	853	879	852	922	797	257	264	236	241	241	323	176	178	178	175	196	221	209	205	225	213	232	230	234	222	234	246	243	236	235	226	235	262	263
0	526	551	544	571	577	559	554	568	561	524	571	601	591	561	590	546	526	564	466	541	508	457	461	469	608	NaN	NaN	NaN	NaN	NaN	NaN	NaN	NaN	NaN	NaN	NaN	NaN	NaN	NaN	NaN	NaN	NaN	NaN	NaN	NaN	NaN	NaN	NaN	NaN
0	489	550	547	535	548	494	505	546	609	604	595	606	632	624	673	631	644	623	681	668	675	651	653	680	667	688	677	NaN	NaN	NaN	NaN	NaN	NaN	NaN	NaN	NaN	NaN	NaN	NaN	NaN	NaN	NaN	NaN	NaN	NaN	NaN	NaN	NaN	NaN
0	265	270	226	261	589	287	616	650	337	630	641	103	618	638	552	595	563	197	204	171	NaN	NaN	NaN	NaN	NaN	NaN	NaN	NaN	NaN	NaN	NaN	NaN	NaN	NaN	NaN	NaN	NaN	NaN	NaN	NaN	NaN	NaN	NaN	NaN	NaN	NaN	NaN	NaN	NaN
403	698	669	336	672	696	676	700	752	721	367	758	758	736	706	406	696	714	686	688	676	667	683	644	692	715	744	776	785	757	778	776	820	768	784	765	756	787	824	805	888	873	840	843	846	844	843	884	690	165
0	367	336	321	330	355	344	351	368	356	391	377	389	396	375	398	388	385	355	378	347	373	391	385	363	371	375	401	395	422	430	427	431	412	383	384	369	394	398	395	412	428	423	427	440	416	432	428	426	148
404	610	617	641	621	634	644	675	664	646	618	650	656	652	664	665	672	666	658	640	617	584	586	545	170	173	173	182	169	154	151	143	142	145	136	144	147	149	141	148	155	144	146	154	145	157	154	168	157	189
405	708	699	720	760	754	705	724	671	595	561	594	615	672	672	713	700	705	804	814	700	764	818	808	898	869	782	787	745	529	896	889	876	824	837	925	166	154	124	122	132	136	146	142	147	154	156	155	167	169
406	647	666	706	681	695	701	682	714	673	729	757	718	752	683	745	735	704	744	674	712	739	287	704	736	696	288	144	114	102	104	104	111	96	104	118	118	120	142	44	68	75	82	85	103	102	113	121	86	105
0	200	138	218	NaN	NaN	NaN	NaN	NaN	NaN	NaN	NaN	NaN	NaN	NaN	NaN	NaN	NaN	NaN	NaN	NaN	NaN	NaN	NaN	NaN	NaN	NaN	NaN	NaN	NaN	NaN	NaN	NaN	NaN	NaN	NaN	NaN	NaN	NaN	NaN	NaN	NaN	NaN	NaN	NaN	NaN	NaN	NaN	NaN	NaN
407	519	564	532	542	512	549	563	600	569	589	601	636	617	672	707	720	792	779	802	844	791	754	851	840	920	854	647	906	916	834	947	979	939	700	706	820	873	807	805	804	758	744	729	725	648	583	577	521	162
408	309	353	274	321	293	283	315	330	317	353	328	378	308	323	307	303	315	309	257	279	275	313	362	308	288	330	294	290	287	264	291	283	265	280	296	309	308	305	321	296	354	332	285	230	8	6	7	18	66
409	789	789	755	848	773	724	854	869	817	796	859	836	860	838	834	909	963	798	907	901	759	778	778	658	687	568	288	244	180	158	142	148	135	155	174	166	75	57	170	181	187	188	207	196	212	215	229	210	203
0	657	677	630	600	606	621	618	656	657	649	644	685	689	709	710	678	725	739	NaN	NaN	NaN	NaN	NaN	NaN	NaN	NaN	NaN	NaN	NaN	NaN	NaN	NaN	NaN	NaN	NaN	NaN	NaN	NaN	NaN	NaN	NaN	NaN	NaN	NaN	NaN	NaN	NaN	NaN	NaN
410	313	306	316	307	311	350	340	352	373	364	391	369	385	348	368	360	347	382	366	325	325	330	343	369	301	68	59	58	52	57	66	70	75	66	75	79	78	84	75	87	88	97	97	97	94	96	93	108	101
411	499	523	517	489	544	528	569	522	543	524	508	513	634	584	585	582	553	547	604	696	557	568	580	760	715	666	670	584	667	615	647	764	732	701	670	636	636	655	600	170	122	93	99	101	102	93	104	105	106
0	702	688	658	296	713	688	693	687	291	301	320	NaN	NaN	NaN	NaN	NaN	NaN	NaN	NaN	NaN	NaN	NaN	NaN	NaN	NaN	NaN	NaN	NaN	NaN	NaN	NaN	NaN	NaN	NaN	NaN	NaN	NaN	NaN	NaN	NaN	NaN	NaN	NaN	NaN	NaN	NaN	NaN	NaN	NaN
0	NaN	NaN	NaN	NaN	NaN	NaN	NaN	NaN	NaN	NaN	NaN	NaN	NaN	NaN	NaN	NaN	NaN	NaN	NaN	NaN	NaN	NaN	NaN	NaN	NaN	NaN	NaN	NaN	NaN	NaN	NaN	NaN	NaN	NaN	NaN	NaN	NaN	NaN	NaN	NaN	NaN	NaN	NaN	NaN	NaN	NaN	NaN	NaN	NaN
412	266	278	303	320	368	328	352	347	380	327	304	347	358	321	83	66	58	63	55	49	56	53	48	50	57	56	56	61	66	55	59	54	63	89	83	105	98	98	92	85	80	92	91	78	83	94	101	87	89
413	359	387	332	367	374	320	338	345	395	346	395	162	382	326	139	384	370	427	386	425	432	455	411	443	454	456	379	353	368	353	310	323	297	206	299	343	311	95	75	253	104	101	98	90	83	91	98	102	95
414	397	363	364	342	354	386	372	383	405	382	423	433	435	381	440	440	418	411	359	345	350	371	371	372	419	158	155	148	148	179	201	198	212	265	NaN	NaN	NaN	NaN	NaN	NaN	NaN	NaN	NaN	NaN	NaN	NaN	NaN	NaN	NaN
415	272	311	294	308	279	301	314	313	351	323	362	290	294	266	291	293	246	268	251	118	112	105	92	79	103	52	48	53	49	49	49	63	52	55	64	66	75	72	72	91	83	93	92	99	97	100	122	101	97
416	268	239	201	258	266	293	281	265	283	287	311	302	151	75	77	101	114	130	106	46	48	43	47	50	51	46	51	59	57	58	57	62	67	77	71	86	64	70	70	66	50	56	64	63	69	66	75	65	67
0	332	308	298	311	88	337	280	376	358	344	345	289	331	317	345	352	354	351	300	168	194	164	354	391	NaN	NaN	NaN	NaN	NaN	NaN	NaN	NaN	NaN	NaN	NaN	NaN	NaN	NaN	NaN	NaN	NaN	NaN	NaN	NaN	NaN	NaN	NaN	NaN	NaN
417	691	658	672	633	677	597	676	653	625	674	683	663	736	722	699	683	729	709	172	145	113	112	112	94	110	109	111	109	108	105	104	117	121	120	135	36	138	112	120	115	117	109	125	118	134	139	135	142	143
418	511	515	1009	480	977	960	991	990	911	964	979	1006	1062	1026	1012	1027	1059	1016	944	1069	671	259	261	256	238	259	246	233	204	180	172	189	190	182	191	197	221	76	78	72	75	54	62	69	73	67	75	78	53
419	512	557	555	565	554	556	577	570	580	567	571	572	594	583	583	555	580	562	483	582	561	582	551	540	541	595	597	627	401	127	111	103	95	93	87	94	107	109	106	104	124	106	112	116	117	114	107	130	118
420	475	451	464	480	459	417	502	538	512	539	507	524	488	508	475	548	554	313	223	228	223	180	161	139	130	129	123	114	116	113	115	121	116	115	116	128	114	113	122	120	117	124	129	134	127	127	128	135	137
0	976	1031	978	984	989	971	999	995	973	1005	1002	999	1001	987	970	965	924	250	236	263	258	291	255	226	228	212	197	195	171	178	182	205	179	207	222	200	200	198	222	229	220	219	222	219	217	229	226	240	206
421	263	236	90	246	221	241	230	260	253	258	102	252	249	241	241	253	255	244	257	270	274	270	253	277	277	303	324	305	320	319	309	95	96	78	96	93	89	90	75	84	84	76	79	74	67	66	81	84	103
0	403	381	387	360	156	369	378	408	NaN	NaN	NaN	NaN	NaN	NaN	NaN	NaN	NaN	NaN	NaN	NaN	NaN	NaN	NaN	NaN	NaN	NaN	NaN	NaN	NaN	NaN	NaN	NaN	NaN	NaN	NaN	NaN	NaN	NaN	NaN	NaN	NaN	NaN	NaN	NaN	NaN	NaN	NaN	NaN	NaN
422	325	339	317	351	359	345	342	362	356	374	376	362	361	327	353	324	312	311	328	359	359	352	78	60	91	92	80	78	86	90	86	104	89	99	92	31	45	29	48	36	35	29	29	39	39	NaN	NaN	NaN	NaN
0	NaN	NaN	NaN	NaN	NaN	NaN	NaN	NaN	NaN	NaN	NaN	NaN	NaN	NaN	NaN	NaN	NaN	NaN	NaN	NaN	NaN	NaN	NaN	NaN	NaN	NaN	NaN	NaN	NaN	NaN	NaN	NaN	NaN	NaN	NaN	NaN	NaN	NaN	NaN	NaN	NaN	NaN	NaN	NaN	NaN	NaN	NaN	NaN	NaN
423	314	306	275	91	251	292	314	295	360	346	309	346	346	318	302	148	329	316	332	302	352	375	371	366	396	373	379	457	429	390	406	417	379	439	471	487	420	398	494	498	491	496	545	494	537	505	236	549	605
0	424	477	479	450	479	457	489	529	514	527	556	501	542	528	561	512	530	506	518	519	523	526	531	538	508	520	485	454	433	442	473	499	451	474	446	456	447	452	410	408	472	468	451	450	463	NaN	NaN	NaN	NaN
0	249	NaN	NaN	NaN	NaN	NaN	NaN	NaN	NaN	NaN	NaN	NaN	NaN	NaN	NaN	NaN	NaN	NaN	NaN	NaN	NaN	NaN	NaN	NaN	NaN	NaN	NaN	NaN	NaN	NaN	NaN	NaN	NaN	NaN	NaN	NaN	NaN	NaN	NaN	NaN	NaN	NaN	NaN	NaN	NaN	NaN	NaN	NaN	NaN
424	395	392	390	410	396	397	427	397	403	418	414	450	431	435	442	428	452	434	443	393	289	316	382	460	413	320	224	193	204	272	257	202	175	215	201	127	230	193	197	218	112	123	151	234	166	167	182	179	204
425	353	338	301	294	275	315	299	314	321	379	401	435	478	505	504	478	499	495	503	260	135	122	102	97	80	107	96	92	100	99	88	102	93	82	79	90	96	91	83	89	100	95	100	106	112	103	115	110	116
0	508	416	441	391	415	452	408	112	NaN	NaN	NaN	NaN	NaN	NaN	NaN	NaN	NaN	NaN	NaN	NaN	NaN	NaN	NaN	NaN	NaN	NaN	NaN	NaN	NaN	NaN	NaN	NaN	NaN	NaN	NaN	NaN	NaN	NaN	NaN	NaN	NaN	NaN	NaN	NaN	NaN	NaN	NaN	NaN	NaN
426	365	422	415	422	401	425	404	409	405	403	400	394	404	389	401	412	428	402	432	325	147	84	88	102	113	147	209	230	181	153	134	169	185	172	193	NaN	NaN	NaN	NaN	NaN	NaN	NaN	NaN	NaN	NaN	NaN	NaN	NaN	NaN
0	542	538	506	490	495	494	518	575	553	576	NaN	NaN	NaN	NaN	NaN	NaN	NaN	NaN	NaN	NaN	NaN	NaN	NaN	NaN	NaN	NaN	NaN	NaN	NaN	NaN	NaN	NaN	NaN	NaN	NaN	NaN	NaN	NaN	NaN	NaN	NaN	NaN	NaN	NaN	NaN	NaN	NaN	NaN	NaN
0	520	243	555	482	284	209	NaN	NaN	NaN	NaN	NaN	NaN	NaN	NaN	NaN	NaN	NaN	NaN	NaN	NaN	NaN	NaN	NaN	NaN	NaN	NaN	NaN	NaN	NaN	NaN	NaN	NaN	NaN	NaN	NaN	NaN	NaN	NaN	NaN	NaN	NaN	NaN	NaN	NaN	NaN	NaN	NaN	NaN	NaN
427	246	257	242	283	240	247	285	303	329	339	326	318	312	327	314	287	292	330	288	325	299	324	71	69	76	72	77	71	67	85	88	97	90	91	92	83	88	80	83	92	93	100	98	98	104	88	101	92	107
428	318	351	302	323	313	319	310	323	320	345	328	315	325	318	358	344	366	364	403	374	371	338	360	331	414	137	437	403	433	412	444	460	573	487	525	480	499	470	465	107	101	98	90	77	55	56	33	35	21
0	500	514	517	282	488	507	512	553	512	520	543	531	552	572	644	530	487	485	502	475	485	519	467	439	467	482	NaN	NaN	NaN	NaN	NaN	NaN	NaN	NaN	NaN	NaN	NaN	NaN	NaN	NaN	NaN	NaN	NaN	NaN	NaN	NaN	NaN	NaN	NaN
0	348	351	351	150	167	360	409	382	401	160	163	386	221	399	475	400	391	434	191	418	443	473	432	458	448	473	468	462	465	444	462	470	434	484	493	499	511	512	524	542	531	501	507	508	519	488	538	511	484
0	337	303	322	343	279	337	321	324	301	287	319	296	308	323	323	274	297	309	293	273	275	299	313	322	325	293	278	271	289	315	297	NaN	NaN	NaN	NaN	NaN	NaN	NaN	NaN	NaN	NaN	NaN	NaN	NaN	NaN	NaN	NaN	NaN	NaN
429	352	372	346	315	379	351	401	399	413	438	450	447	456	407	439	466	444	404	455	462	411	407	378	420	410	435	471	497	482	466	178	486	529	491	453	407	448	344	325	326	334	345	410	380	390	383	425	444	448
430	596	601	612	582	643	607	615	635	628	619	710	637	653	629	629	669	676	564	169	132	112	109	104	93	109	106	104	129	148	175	146	138	130	158	147	169	168	234	249	268	241	267	275	271	273	272	293	281	259
431	266	276	295	303	287	282	297	340	344	361	381	378	377	348	153	91	73	80	78	98	77	83	70	70	67	87	67	72	85	81	78	90	76	87	78	87	86	79	86	87	92	85	92	94	106	95	101	112	104
0	361	341	377	355	144	350	340	134	NaN	NaN	NaN	NaN	NaN	NaN	NaN	NaN	NaN	NaN	NaN	NaN	NaN	NaN	NaN	NaN	NaN	NaN	NaN	NaN	NaN	NaN	NaN	NaN	NaN	NaN	NaN	NaN	NaN	NaN	NaN	NaN	NaN	NaN	NaN	NaN	NaN	NaN	NaN	NaN	NaN
432	319	331	337	311	324	320	344	336	351	356	348	388	382	211	108	99	141	101	100	109	91	86	83	80	80	87	79	63	47	NaN	NaN	NaN	NaN	NaN	NaN	NaN	NaN	NaN	NaN	NaN	NaN	NaN	NaN	NaN	NaN	NaN	NaN	NaN	NaN
433	554	206	176	164	150	154	159	72	78	73	99	114	116	132	153	163	190	207	188	163	189	213	152	176	131	97	99	82	64	57	49	65	60	44	44	62	57	62	62	67	72	71	64	85	90	98	88	87	85
0	520	223	523	525	190	539	537	271	573	226	572	549	547	543	230	208	NaN	NaN	NaN	NaN	NaN	NaN	NaN	NaN	NaN	NaN	NaN	NaN	NaN	NaN	NaN	NaN	NaN	NaN	NaN	NaN	NaN	NaN	NaN	NaN	NaN	NaN	NaN	NaN	NaN	NaN	NaN	NaN	NaN
434	187	117	140	160	138	95	160	192	174	143	164	207	148	180	193	219	196	195	157	200	176	205	218	201	178	174	234	235	239	205	216	225	264	287	257	247	69	104	89	86	82	94	76	79	90	84	89	89	93
0	442	499	481	426	485	443	494	465	471	467	484	514	493	470	471	496	476	461	515	524	498	520	469	298	353	377	364	367	359	365	343	385	353	417	399	428	384	366	336	287	305	251	165	203	222	222	231	231	261
435	735	727	803	687	731	660	743	733	716	726	780	619	778	731	759	714	856	797	843	763	721	816	779	198	151	128	127	141	134	148	155	158	149	157	178	204	223	239	225	212	224	223	231	254	237	260	238	249	246
0	179	156	165	229	210	163	230	161	232	199	227	214	204	241	208	227	217	264	236	251	64	59	67	67	81	68	NaN	NaN	NaN	NaN	NaN	NaN	NaN	NaN	NaN	NaN	NaN	NaN	NaN	NaN	NaN	NaN	NaN	NaN	NaN	NaN	NaN	NaN	NaN
436	280	276	221	244	239	238	223	239	251	301	232	282	258	255	238	240	257	278	253	259	234	290	349	269	4	94	94	97	98	89	88	70	79	79	74	70	77	80	79	80	90	88	90	97	93	75	93	87	98
0	203	238	232	251	237	235	229	242	247	233	238	219	246	219	NaN	NaN	NaN	NaN	NaN	NaN	NaN	NaN	NaN	NaN	NaN	NaN	NaN	NaN	NaN	NaN	NaN	NaN	NaN	NaN	NaN	NaN	NaN	NaN	NaN	NaN	NaN	NaN	NaN	NaN	NaN	NaN	NaN	NaN	NaN
0	217	231	199	212	237	220	219	249	255	273	254	255	271	NaN	NaN	NaN	NaN	NaN	NaN	NaN	NaN	NaN	NaN	NaN	NaN	NaN	NaN	NaN	NaN	NaN	NaN	NaN	NaN	NaN	NaN	NaN	NaN	NaN	NaN	NaN	NaN	NaN	NaN	NaN	NaN	NaN	NaN	NaN	NaN
437	240	268	206	189	241	224	211	227	245	257	258	304	256	301	242	260	274	344	339	301	319	319	401	453	401	373	423	443	392	468	434	475	464	459	457	406	509	466	414	500	440	442	430	450	436	385	403	399	405
438	111	118	107	78	104	88	117	152	105	138	129	142	118	198	158	148	157	85	56	66	64	81	66	85	75	68	71	101	103	112	100	109	82	57	93	94	103	108	115	112	77	78	93	81	89	100	78	89	97
0	181	138	106	NaN	NaN	NaN	NaN	NaN	NaN	NaN	NaN	NaN	NaN	NaN	NaN	NaN	NaN	NaN	NaN	NaN	NaN	NaN	NaN	NaN	NaN	NaN	NaN	NaN	NaN	NaN	NaN	NaN	NaN	NaN	NaN	NaN	NaN	NaN	NaN	NaN	NaN	NaN	NaN	NaN	NaN	NaN	NaN	NaN	NaN
0	710	372	351	297	296	288	354	326	219	363	340	343	367	730	663	244	NaN	NaN	NaN	NaN	NaN	NaN	NaN	NaN	NaN	NaN	NaN	NaN	NaN	NaN	NaN	NaN	NaN	NaN	NaN	NaN	NaN	NaN	NaN	NaN	NaN	NaN	NaN	NaN	NaN	NaN	NaN	NaN	NaN
0	NaN	NaN	NaN	NaN	NaN	NaN	NaN	NaN	NaN	NaN	NaN	NaN	NaN	NaN	NaN	NaN	NaN	NaN	NaN	NaN	NaN	NaN	NaN	NaN	NaN	NaN	NaN	NaN	NaN	NaN	NaN	NaN	NaN	NaN	NaN	NaN	NaN	NaN	NaN	NaN	NaN	NaN	NaN	NaN	NaN	NaN	NaN	NaN	NaN
439	266	249	273	273	292	278	292	310	312	330	395	397	423	432	119	75	82	65	68	72	85	75	83	80	80	85	99	89	97	98	100	117	116	126	146	132	140	130	137	149	115	128	124	114	128	125	108	122	124
440	388	430	410	394	396	390	419	394	399	416	402	433	389	402	413	357	394	398	415	412	400	307	115	111	121	111	91	105	98	120	95	115	91	107	116	90	100	81	92	101	91	85	105	94	94	95	100	104	101
441	275	622	581	551	583	596	225	626	619	641	610	618	580	577	541	578	567	557	556	574	566	602	585	499	548	108	109	79	82	60	44	43	59	52	42	40	51	NaN	NaN	NaN	NaN	NaN	NaN	NaN	NaN	NaN	NaN	NaN	NaN
442	269	269	250	254	257	241	255	273	280	279	272	264	266	278	295	282	282	284	294	135	115	100	103	100	90	80	71	83	68	59	65	73	81	66	60	56	58	67	71	67	69	72	76	63	70	72	76	69	76
443	366	388	373	357	378	398	396	395	374	380	390	391	385	400	405	416	414	430	426	418	248	268	152	64	62	51	43	43	41	55	52	50	57	47	49	52	57	66	60	65	64	65	61	65	71	60	61	55	62
0	245	203	242	170	147	161	107	107	112	75	NaN	NaN	NaN	NaN	NaN	NaN	NaN	NaN	NaN	NaN	NaN	NaN	NaN	NaN	NaN	NaN	NaN	NaN	NaN	NaN	NaN	NaN	NaN	NaN	NaN	NaN	NaN	NaN	NaN	NaN	NaN	NaN	NaN	NaN	NaN	NaN	NaN	NaN	NaN
444	410	448	346	418	392	347	227	261	403	420	392	417	370	342	318	281	306	326	289	148	246	233	161	123	133	122	118	117	115	127	122	129	133	132	133	139	132	141	151	146	154	163	155	169	161	169	163	167	176
445	366	418	386	424	431	375	385	409	364	362	416	438	390	378	449	396	443	347	398	140	124	121	110	114	111	95	103	91	100	78	79	76	79	75	85	72	85	76	76	95	84	92	88	93	91	99	101	97	99
446	292	322	273	319	317	338	345	354	351	347	354	322	337	343	318	326	331	324	316	339	305	107	106	91	75	69	87	81	86	78	78	91	90	79	103	88	90	91	87	94	93	90	96	97	87	101	103	112	127
447	361	356	319	376	349	339	342	374	358	353	389	388	404	400	394	386	391	394	416	404	382	360	347	403	429	409	383	391	380	134	111	99	95	95	81	92	93	87	106	86	91	87	101	95	99	85	95	99	104
448	396	402	362	378	401	414	395	318	394	401	353	385	409	382	461	135	118	102	97	96	88	93	87	98	101	103	93	90	87	105	113	117	104	107	125	117	131	130	138	127	116	126	55	121	126	116	130	154	138
449	468	445	427	425	439	429	376	405	388	383	399	446	413	423	464	434	430	424	427	436	414	165	173	168	157	151	134	128	137	162	169	169	161	165	185	162	159	162	131	NaN	NaN	NaN	NaN	NaN	NaN	NaN	NaN	NaN	NaN
450	542	564	687	536	596	650	632	642	651	615	724	622	645	727	684	735	697	676	716	686	737	656	583	733	679	665	764	814	767	752	708	784	788	782	743	723	637	725	661	667	642	658	740	710	834	742	782	742	715
451	1155	1146	1091	362	324	311	302	301	304	306	311	319	122	132	140	150	146	146	179	276	311	403	446	484	486	501	478	485	481	427	415	389	375	370	320	261	258	234	232	183	380	354	322	146	282	268	272	268	258
452	202	231	227	247	247	242	249	236	246	238	254	256	260	248	263	199	129	94	84	113	89	94	89	93	98	84	97	102	103	95	106	99	91	109	109	95	110	114	103	105	102	109	100	113	109	113	108	112	100
453	211	231	237	262	261	307	370	120	184	216	238	261	256	286	281	287	284	296	270	264	141	134	145	70	63	64	63	52	40	34	46	49	52	61	66	62	61	72	63	67	65	71	69	72	80	81	77	83	79
454	238	249	216	214	198	158	177	174	208	203	231	244	275	247	286	229	253	148	111	91	82	84	83	61	89	92	77	83	82	85	85	93	73	104	102	102	98	107	107	99	117	117	115	109	110	120	135	138	133
455	371	339	338	391	441	361	332	379	370	344	401	483	402	370	449	414	361	228	140	155	110	102	97	91	94	95	88	99	89	88	92	85	108	101	102	95	101	97	120	115	118	141	119	121	128	137	130	119	127
456	247	221	202	199	237	100	106	98	96	106	94	104	108	113	125	123	124	139	138	137	113	125	131	132	138	128	116	92	73	81	86	97	107	109	117	96	86	89	123	135	109	178	167	174	144	117	139	152	172
457	700	693	284	685	735	260	310	796	715	299	732	287	709	205	787	730	749	776	257	221	187	172	165	159	177	177	194	197	201	208	192	223	192	209	223	231	245	249	154	154	141	154	152	127	125	284	267	274	279
458	337	343	309	398	350	279	352	351	328	362	368	356	322	263	95	86	95	79	82	90	95	89	92	89	95	113	111	89	99	108	135	132	127	155	162	147	154	163	159	NaN	NaN	NaN	NaN	NaN	NaN	NaN	NaN	NaN	NaN
0	93	43	42	61	21	4	NaN	NaN	NaN	NaN	NaN	NaN	NaN	NaN	NaN	NaN	NaN	NaN	NaN	NaN	NaN	NaN	NaN	NaN	NaN	NaN	NaN	NaN	NaN	NaN	NaN	NaN	NaN	NaN	NaN	NaN	NaN	NaN	NaN	NaN	NaN	NaN	NaN	NaN	NaN	NaN	NaN	NaN	NaN
459	1138	1107	1064	1136	1107	1030	1064	1083	1021	495	1095	1086	1123	1102	1123	1199	1164	554	1177	549	603	1196	1160	1183	614	623	1217	1217	561	1182	1188	1132	1129	1141	1135	1058	1078	1123	561	866	459	402	379	379	349	351	367	360	351
460	606	537	606	541	544	525	558	522	549	550	539	568	554	612	590	606	595	612	151	114	103	107	103	113	122	141	128	131	132	165	150	162	165	187	169	172	183	189	207	214	224	219	222	239	213	228	236	229	234
461	67	25	25	41	105	70	107	79	108	102	115	110	86	84	107	130	130	94	143	141	131	142	168	168	158	138	175	169	191	191	212	191	230	234	222	204	199	261	231	221	279	285	260	286	253	75	68	79	66
462	495	490	162	483	532	540	573	574	577	579	328	610	603	609	610	614	630	647	660	634	644	265	287	656	639	645	657	660	637	298	645	673	685	684	704	696	701	743	707	750	729	758	743	745	721	758	750	761	728
463	513	492	510	499	508	506	505	509	526	514	525	524	514	520	514	516	515	552	516	514	529	547	540	541	545	531	572	533	538	519	179	165	151	156	145	163	166	161	236	157	178	NaN	NaN	NaN	NaN	NaN	NaN	NaN	NaN
464	498	465	493	432	501	481	481	475	493	524	511	515	531	572	564	534	537	505	506	549	558	519	571	527	550	575	557	560	574	548	410	524	526	482	460	475	397	402	313	425	336	328	726	474	284	271	274	283	276
465	400	366	355	323	349	171	150	173	217	253	292	343	424	451	442	455	495	503	522	522	512	634	615	622	654	659	644	687	693	688	697	690	710	727	730	629	286	248	205	201	174	156	171	167	163	160	158	164	159
466	939	973	970	961	962	968	985	1013	996	1000	1039	1033	1023	1033	1045	1047	1007	1050	1040	1031	1059	1075	1083	1010	1083	1088	1055	1058	327	266	262	247	248	249	248	259	260	265	256	263	251	249	252	257	253	235	245	255	261
467	589	544	612	543	572	600	579	613	604	630	649	685	686	704	724	729	713	717	713	744	732	688	680	663	644	664	268	155	155	140	144	158	163	182	164	182	196	203	230	224	252	235	239	249	259	277	258	277	262
0	719	NaN	NaN	NaN	NaN	NaN	NaN	NaN	NaN	NaN	NaN	NaN	NaN	NaN	NaN	NaN	NaN	NaN	NaN	NaN	NaN	NaN	NaN	NaN	NaN	NaN	NaN	NaN	NaN	NaN	NaN	NaN	NaN	NaN	NaN	NaN	NaN	NaN	NaN	NaN	NaN	NaN	NaN	NaN	NaN	NaN	NaN	NaN	NaN
468	554	516	529	527	563	554	558	565	580	578	592	589	569	625	628	623	597	613	608	602	570	619	604	613	561	153	139	139	177	164	101	107	76	88	81	100	117	119	126	143	165	144	153	147	189	190	187	183	184
469	367	282	311	338	333	295	320	340	311	329	292	364	334	383	388	278	348	327	347	329	314	370	402	401	315	355	355	283	325	334	384	389	409	425	370	335	408	440	351	547	477	468	587	508	526	165	153	135	109
0	374	210	358	206	259	286	276	302	341	62	NaN	NaN	NaN	NaN	NaN	NaN	NaN	NaN	NaN	NaN	NaN	NaN	NaN	NaN	NaN	NaN	NaN	NaN	NaN	NaN	NaN	NaN	NaN	NaN	NaN	NaN	NaN	NaN	NaN	NaN	NaN	NaN	NaN	NaN	NaN	NaN	NaN	NaN	NaN
470	1175	992	1151	783	291	289	268	274	278	292	298	126	119	129	154	156	194	231	242	303	338	376	414	417	461	476	491	492	470	474	483	470	496	510	515	480	459	465	499	515	531	548	566	558	558	556	573	534	518
471	358	352	327	127	333	380	338	385	325	398	418	406	388	469	405	428	496	478	423	436	405	404	486	498	492	533	556	525	548	559	574	572	200	174	164	151	143	144	130	134	129	137	143	144	141	144	146	154	141
0	512	382	524	339	408	402	373	386	425	413	409	442	439	549	469	525	485	494	550	552	496	140	141	NaN	NaN	NaN	NaN	NaN	NaN	NaN	NaN	NaN	NaN	NaN	NaN	NaN	NaN	NaN	NaN	NaN	NaN	NaN	NaN	NaN	NaN	NaN	NaN	NaN	NaN
472	653	669	633	608	642	620	616	662	634	656	590	677	685	646	652	650	671	686	689	670	620	672	652	657	712	686	691	666	675	663	708	737	725	706	681	711	684	713	575	212	196	171	172	169	166	149	159	169	161
0	833	68	896	377	371	129	NaN	NaN	NaN	NaN	NaN	NaN	NaN	NaN	NaN	NaN	NaN	NaN	NaN	NaN	NaN	NaN	NaN	NaN	NaN	NaN	NaN	NaN	NaN	NaN	NaN	NaN	NaN	NaN	NaN	NaN	NaN	NaN	NaN	NaN	NaN	NaN	NaN	NaN	NaN	NaN	NaN	NaN	NaN
0	NaN	NaN	NaN	NaN	NaN	NaN	NaN	NaN	NaN	NaN	NaN	NaN	NaN	NaN	NaN	NaN	NaN	NaN	NaN	NaN	NaN	NaN	NaN	NaN	NaN	NaN	NaN	NaN	NaN	NaN	NaN	NaN	NaN	NaN	NaN	NaN	NaN	NaN	NaN	NaN	NaN	NaN	NaN	NaN	NaN	NaN	NaN	NaN	NaN
473	171	106	230	118	125	175	183	184	183	171	204	45	129	192	196	184	227	225	220	213	45	227	213	192	217	258	239	182	260	215	235	237	250	259	228	264	234	259	282	124	111	128	103	101	98	106	91	92	93
0	NaN	NaN	NaN	NaN	NaN	NaN	NaN	NaN	NaN	NaN	NaN	NaN	NaN	NaN	NaN	NaN	NaN	NaN	NaN	NaN	NaN	NaN	NaN	NaN	NaN	NaN	NaN	NaN	NaN	NaN	NaN	NaN	NaN	NaN	NaN	NaN	NaN	NaN	NaN	NaN	NaN	NaN	NaN	NaN	NaN	NaN	NaN	NaN	NaN
474	392	263	413	254	285	317	326	297	348	319	348	325	308	487	455	505	434	454	447	444	464	403	431	490	405	443	455	437	435	462	451	460	372	469	428	395	444	480	454	480	452	472	477	452	523	512	541	538	489
0	470	460	489	490	444	437	455	491	530	541	559	559	571	641	613	656	617	629	675	710	730	708	732	734	741	691	746	708	748	676	718	687	682	653	674	703	635	643	546	252	175	169	144	138	129	122	142	148	137
475	439	199	378	177	180	220	216	181	259	261	199	265	242	442	395	481	380	413	419	450	418	321	414	415	372	378	348	361	410	382	151	109	115	121	115	106	95	119	94	106	113	121	144	130	126	127	119	160	125
0	NaN	NaN	NaN	NaN	NaN	NaN	NaN	NaN	NaN	NaN	NaN	NaN	NaN	NaN	NaN	NaN	NaN	NaN	NaN	NaN	NaN	NaN	NaN	NaN	NaN	NaN	NaN	NaN	NaN	NaN	NaN	NaN	NaN	NaN	NaN	NaN	NaN	NaN	NaN	NaN	NaN	NaN	NaN	NaN	NaN	NaN	NaN	NaN	NaN
476	46	58	187	147	202	322	388	471	444	550	575	642	594	781	759	704	694	659	701	615	316	222	190	178	173	156	158	153	155	150	160	176	164	165	166	156	174	166	170	174	180	187	186	176	194	199	202	215	222
0	NaN	NaN	NaN	NaN	NaN	NaN	NaN	NaN	NaN	NaN	NaN	NaN	NaN	NaN	NaN	NaN	NaN	NaN	NaN	NaN	NaN	NaN	NaN	NaN	NaN	NaN	NaN	NaN	NaN	NaN	NaN	NaN	NaN	NaN	NaN	NaN	NaN	NaN	NaN	NaN	NaN	NaN	NaN	NaN	NaN	NaN	NaN	NaN	NaN
0	NaN	NaN	NaN	NaN	NaN	NaN	NaN	NaN	NaN	NaN	NaN	NaN	NaN	NaN	NaN	NaN	NaN	NaN	NaN	NaN	NaN	NaN	NaN	NaN	NaN	NaN	NaN	NaN	NaN	NaN	NaN	NaN	NaN	NaN	NaN	NaN	NaN	NaN	NaN	NaN	NaN	NaN	NaN	NaN	NaN	NaN	NaN	NaN	NaN
0	12	3	4	NaN	NaN	NaN	NaN	NaN	NaN	NaN	NaN	NaN	NaN	NaN	NaN	NaN	NaN	NaN	NaN	NaN	NaN	NaN	NaN	NaN	NaN	NaN	NaN	NaN	NaN	NaN	NaN	NaN	NaN	NaN	NaN	NaN	NaN	NaN	NaN	NaN	NaN	NaN	NaN	NaN	NaN	NaN	NaN	NaN	NaN
0	217	248	205	175	135	137	168	162	164	147	136	111	98	96	47	88	NaN	NaN	NaN	NaN	NaN	NaN	NaN	NaN	NaN	NaN	NaN	NaN	NaN	NaN	NaN	NaN	NaN	NaN	NaN	NaN	NaN	NaN	NaN	NaN	NaN	NaN	NaN	NaN	NaN	NaN	NaN	NaN	NaN
477	148	147	142	106	123	92	148	152	156	141	188	143	142	175	155	209	239	249	221	198	220	345	342	353	285	219	254	212	254	296	250	214	298	322	319	323	329	352	342	325	333	332	384	294	310	326	305	361	356
478	164	189	235	173	195	157	221	211	223	204	210	143	125	178	126	172	217	168	133	175	157	191	178	191	193	171	183	174	202	213	187	147	232	288	249	220	243	251	231	198	191	236	263	197	42	62	37	51	38
479	326	341	343	315	305	290	330	339	350	353	350	316	370	409	439	382	400	360	357	413	373	420	401	385	136	104	93	85	86	78	59	75	77	109	127	124	117	135	131	121	124	125	138	133	96	94	90	113	103
480	252	232	260	215	249	243	219	270	265	222	236	245	183	268	262	259	229	241	288	267	288	308	333	346	332	337	327	307	344	362	333	292	342	375	230	64	81	71	70	31	10	21	37	12	15	15	15	27	33
481	671	649	675	642	600	590	624	583	631	603	646	658	632	673	617	617	660	703	683	690	707	758	682	747	730	728	808	199	179	168	145	137	149	153	167	159	156	159	164	166	168	168	167	166	170	157	158	168	157
482	639	638	621	624	638	646	646	672	685	684	688	696	687	704	683	687	675	153	144	133	138	142	149	140	145	155	160	146	165	167	169	183	98	95	110	112	202	192	121	214	227	244	246	267	257	251	270	288	294
483	50	47	65	75	104	128	132	139	148	178	130	175	180	129	177	178	123	163	151	108	95	114	102	105	110	41	14	25	25	28	29	11	20	34	34	25	36	29	28	26	29	17	37	10	42	21	20	38	34
484	143	89	94	115	102	95	127	101	108	102	105	100	61	113	98	104	56	92	144	136	135	125	155	122	201	72	63	70	65	64	77	62	67	64	66	71	66	59	62	68	70	64	77	61	65	68	62	66	71
485	395	397	396	391	391	372	374	409	400	370	351	368	323	365	359	370	394	386	388	377	383	363	392	387	408	432	410	416	429	484	476	487	461	463	480	500	532	565	553	566	565	562	594	592	581	554	590	563	572
486	578	572	620	593	624	571	579	585	593	594	608	607	613	642	666	644	657	673	668	662	674	683	730	777	732	757	775	772	785	791	702	755	735	755	762	841	828	819	843	791	828	820	806	862	817	836	805	847	831
0	310	313	324	297	315	282	305	313	298	309	308	317	326	327	320	316	317	301	357	320	340	372	379	380	393	411	394	375	360	382	331	347	337	358	329	339	379	358	396	377	387	402	393	273	103	84	77	78	66
0	224	236	279	262	255	276	278	89	96	101	NaN	NaN	NaN	NaN	NaN	NaN	NaN	NaN	NaN	NaN	NaN	NaN	NaN	NaN	NaN	NaN	NaN	NaN	NaN	NaN	NaN	NaN	NaN	NaN	NaN	NaN	NaN	NaN	NaN	NaN	NaN	NaN	NaN	NaN	NaN	NaN	NaN	NaN	NaN
0	175	219	227	149	212	214	199	239	231	221	265	246	253	277	285	281	273	258	282	240	246	265	281	300	272	297	282	281	290	264	284	276	286	291	242	261	313	276	316	637	318	316	371	329	305	342	336	305	309
487	558	535	524	542	505	523	528	512	533	538	509	557	559	546	559	527	580	615	625	606	595	627	619	621	636	185	152	155	152	134	126	126	116	120	137	136	146	143	141	138	128	140	147	162	160	155	166	166	199
0	393	397	416	415	414	400	424	438	438	438	440	403	401	427	421	411	436	460	447	414	420	402	424	446	451	461	478	475	NaN	NaN	NaN	NaN	NaN	NaN	NaN	NaN	NaN	NaN	NaN	NaN	NaN	NaN	NaN	NaN	NaN	NaN	NaN	NaN	NaN
488	251	248	260	267	261	246	237	264	270	294	342	352	373	384	372	371	381	373	120	108	107	97	85	86	80	77	79	88	80	79	80	87	69	89	94	87	85	94	102	100	101	93	102	99	93	98	115	110	114
0	272	275	292	268	320	318	317	338	338	346	331	353	355	366	353	345	343	320	351	342	342	369	402	411	392	406	130	124	134	135	163	NaN	NaN	NaN	NaN	NaN	NaN	NaN	NaN	NaN	NaN	NaN	NaN	NaN	NaN	NaN	NaN	NaN	NaN
0	238	230	244	227	232	227	234	246	238	258	235	253	252	247	223	221	224	226	237	230	232	173	182	222	237	229	245	213	221	231	217	207	491	223	263	270	250	240	NaN	NaN	NaN	NaN	NaN	NaN	NaN	NaN	NaN	NaN	NaN
489	585	595	581	586	600	612	614	586	544	557	547	617	593	594	649	608	603	591	660	633	673	647	370	255	290	284	285	249	261	279	328	281	292	274	264	280	262	249	225	233	236	231	237	226	255	293	252	294	275
490	130	165	195	190	194	188	172	167	177	183	198	208	219	242	254	230	232	223	230	208	244	248	253	268	257	254	272	251	286	307	307	300	268	262	95	79	86	70	74	70	64	66	62	63	71	70	74	81	82
491	618	563	568	519	549	567	581	577	574	573	576	606	565	611	651	598	578	620	634	576	704	658	272	266	257	250	237	217	198	177	160	184	89	80	81	98	199	197	210	209	211	216	216	212	126	126	134	138	147
492	206	216	188	186	237	255	219	226	222	236	222	236	237	242	276	270	267	277	291	289	292	287	294	319	332	330	326	316	338	324	109	87	73	65	69	73	71	70	74	70	74	73	71	76	62	72	71	86	85
0	738	347	776	680	784	747	740	777	303	NaN	NaN	NaN	NaN	NaN	NaN	NaN	NaN	NaN	NaN	NaN	NaN	NaN	NaN	NaN	NaN	NaN	NaN	NaN	NaN	NaN	NaN	NaN	NaN	NaN	NaN	NaN	NaN	NaN	NaN	NaN	NaN	NaN	NaN	NaN	NaN	NaN	NaN	NaN	NaN
493	458	382	442	409	438	400	378	420	433	402	472	462	416	448	453	471	508	524	544	601	577	564	630	607	630	634	639	681	671	644	730	752	773	833	776	841	833	940	948	972	934	970	962	954	878	998	599	235	188
494	1134	1122	1206	1190	1174	1189	1175	1245	1299	1262	1265	1250	1339	1272	1341	1316	1294	1356	794	1325	1304	1369	1392	1364	1357	1420	1433	1440	1406	1454	1453	1472	1425	1429	1413	1397	1389	1445	1413	1381	1367	1428	1369	1353	1365	1404	1312	1335	1299
495	109	7	65	87	114	96	120	106	112	95	95	120	114	134	128	112	146	109	108	101	82	84	79	68	68	63	72	73	78	78	71	73	76	78	86	78	80	30	80	85	80	99	82	78	80	78	100	92	92
496	578	512	571	574	577	583	580	550	624	590	655	687	684	665	654	625	760	728	731	790	749	727	736	762	750	764	860	768	838	803	805	891	832	927	932	927	919	976	379	961	971	1054	1009	994	998	1152	1165	1140	1123
0	1102	1113	1144	1008	1072	1106	1129	1221	1171	1204	1202	1172	1201	1103	1186	1225	1202	1221	1164	1211	1171	610	1215	646	1220	490	210	NaN	NaN	NaN	NaN	NaN	NaN	NaN	NaN	NaN	NaN	NaN	NaN	NaN	NaN	NaN	NaN	NaN	NaN	NaN	NaN	NaN	NaN
497	104	85	78	94	73	68	94	85	97	71	86	79	68	84	59	110	3	75	41	36	44	49	53	51	42	32	45	38	51	50	57	54	59	72	72	78	71	74	73	82	78	95	84	71	16	82	94	33	85
0	4	NaN	NaN	NaN	NaN	NaN	NaN	NaN	NaN	NaN	NaN	NaN	NaN	NaN	NaN	NaN	NaN	NaN	NaN	NaN	NaN	NaN	NaN	NaN	NaN	NaN	NaN	NaN	NaN	NaN	NaN	NaN	NaN	NaN	NaN	NaN	NaN	NaN	NaN	NaN	NaN	NaN	NaN	NaN	NaN	NaN	NaN	NaN	NaN
498	305	327	337	253	263	268	269	266	279	313	344	326	329	345	383	347	347	368	345	356	384	395	393	389	374	345	385	378	373	387	374	345	393	341	324	295	315	315	301	318	240	449	437	78	77	74	68	71	74
0	1	NaN	NaN	NaN	NaN	NaN	NaN	NaN	NaN	NaN	NaN	NaN	NaN	NaN	NaN	NaN	NaN	NaN	NaN	NaN	NaN	NaN	NaN	NaN	NaN	NaN	NaN	NaN	NaN	NaN	NaN	NaN	NaN	NaN	NaN	NaN	NaN	NaN	NaN	NaN	NaN	NaN	NaN	NaN	NaN	NaN	NaN	NaN	NaN
499	329	274	227	231	181	194	214	230	190	205	200	216	154	204	201	226	222	204	202	263	229	226	283	256	229	274	266	338	291	308	293	325	403	393	346	337	373	438	484	417	389	439	454	399	272	371	461	492	479
500	248	272	231	253	297	341	360	379	417	421	406	401	392	392	388	403	401	443	458	431	404	395	420	418	379	519	456	446	476	507	510	464	476	485	452	497	480	464	502	513	495	550	542	521	514	502	570	557	564
501	234	254	226	164	191	175	167	173	208	270	283	317	352	349	401	377	386	390	381	380	359	361	384	374	383	351	371	369	395	360	375	349	369	357	399	128	106	117	138	139	NaN	NaN	NaN	NaN	NaN	NaN	NaN	NaN	NaN
502	639	601	684	203	171	165	175	178	181	53	73	62	63	62	89	91	111	141	162	183	221	195	196	183	185	208	195	189	194	239	257	243	258	272	96	102	87	87	81	81	68	79	73	69	75	70	73	70	70
503	422	437	452	419	402	421	474	433	349	134	136	127	135	129	145	54	59	60	70	61	69	75	67	69	92	97	90	96	112	116	99	100	123	151	136	152	154	143	99	89	78	66	54	55	56	61	60	56	56
504	423	387	370	466	529	519	498	475	487	426	561	542	552	605	633	652	682	683	728	708	746	722	696	754	731	746	736	777	758	749	756	792	794	833	753	777	766	786	770	784	757	822	754	755	758	773	822	837	374
505	224	227	235	251	264	300	285	287	283	330	328	368	383	401	402	364	394	384	361	363	339	356	356	364	382	393	372	368	370	393	389	381	358	411	395	389	375	379	265	126	124	123	119	132	143	156	162	153	169
506	454	448	518	420	468	463	471	481	533	478	495	521	512	187	463	465	533	518	553	588	563	544	574	567	564	578	638	604	567	613	557	573	649	677	617	630	691	613	671	677	531	191	181	156	142	124	113	118	110
507	402	362	383	375	391	374	396	404	416	436	477	439	470	479	478	468	449	480	469	486	481	456	493	466	503	488	495	481	526	499	542	550	531	540	548	542	549	606	561	601	599	589	576	596	584	599	599	634	641
508	703	734	718	705	764	748	765	739	766	775	747	736	753	730	736	695	732	753	755	765	810	783	781	811	856	844	851	888	854	879	905	770	697	1117	478	402	407	NaN	NaN	NaN	NaN	NaN	NaN	NaN	NaN	NaN	NaN	NaN	NaN
509	654	496	196	165	151	154	159	171	71	68	66	70	90	118	146	168	189	190	194	198	213	188	198	180	173	207	230	229	262	241	238	220	235	237	225	217	190	174	96	91	73	59	64	55	77	69	64	59	55
510	377	371	405	389	431	424	401	429	434	398	455	424	486	502	470	432	470	428	461	489	547	473	525	505	525	504	493	520	543	491	534	535	516	547	531	543	548	554	556	542	536	534	526	537	554	563	548	567	181
511	323	312	331	346	344	325	322	312	284	253	314	305	318	285	338	336	356	382	316	328	313	337	322	289	330	348	412	402	404	378	326	301	325	328	359	360	348	109	96	73	81	83	66	76	86	76	79	85	87
512	274	292	278	261	263	210	223	236	231	246	275	286	289	303	326	351	325	370	343	342	346	340	368	353	356	356	350	353	321	136	97	101	95	90	83	92	80	70	69	70	63	62	68	52	68	68	77	80	72
513	406	398	405	382	438	427	443	456	460	448	458	446	457	470	481	491	487	524	526	551	338	166	158	147	134	113	111	112	120	123	129	115	114	126	118	123	125	131	140	131	138	143	140	141	137	145	140	150	144
0	408	402	407	408	392	414	410	419	412	411	419	421	402	413	424	450	439	443	462	463	444	479	492	513	526	541	540	550	529	552	506	429	NaN	NaN	NaN	NaN	NaN	NaN	NaN	NaN	NaN	NaN	NaN	NaN	NaN	NaN	NaN	NaN	NaN
514	362	348	369	345	361	165	401	350	342	368	335	311	78	377	336	345	191	441	121	289	392	372	381	387	403	469	383	409	436	419	439	414	416	424	426	422	392	428	460	397	408	415	403	430	434	425	453	412	401
515	308	303	323	336	345	379	357	369	405	385	397	394	404	398	406	390	370	375	368	368	376	389	381	395	362	380	436	441	428	393	104	82	84	74	78	77	80	85	78	85	82	84	70	26	22	23	74	94	87
516	101	95	64	52	51	46	61	63	43	29	21	9	8	9	10	20	6	13	4	15	55	139	105	100	90	90	95	85	101	98	77	84	96	97	93	91	111	107	113	100	86	97	99	89	33	67	54	53	45
517	220	232	255	286	307	338	347	359	382	383	431	459	503	482	487	465	494	473	506	502	407	184	152	140	143	133	128	141	143	148	140	155	162	163	162	165	177	179	173	179	179	201	204	196	201	206	200	213	221
518	381	374	382	368	389	396	382	397	434	413	412	446	432	439	447	430	415	430	429	119	103	92	82	103	95	78	99	78	85	89	84	87	75	84	80	94	89	96	91	78	90	81	88	94	109	76	96	119	119
0	250	369	681	700	698	620	608	584	584	570	585	278	594	688	640	627	596	618	592	577	571	609	642	593	641	652	688	688	696	702	664	703	NaN	NaN	NaN	NaN	NaN	NaN	NaN	NaN	NaN	NaN	NaN	NaN	NaN	NaN	NaN	NaN	NaN
0	NaN	NaN	NaN	NaN	NaN	NaN	NaN	NaN	NaN	NaN	NaN	NaN	NaN	NaN	NaN	NaN	NaN	NaN	NaN	NaN	NaN	NaN	NaN	NaN	NaN	NaN	NaN	NaN	NaN	NaN	NaN	NaN	NaN	NaN	NaN	NaN	NaN	NaN	NaN	NaN	NaN	NaN	NaN	NaN	NaN	NaN	NaN	NaN	NaN
519	611	621	635	587	550	620	596	556	541	527	541	548	541	553	568	611	581	658	611	544	521	514	517	593	591	619	550	158	154	162	172	171	162	155	137	141	149	128	132	122	110	118	115	107	105	101	90	91	93
0	665	621	582	639	665	628	614	667	658	663	630	597	704	618	648	759	599	618	643	736	703	713	724	660	612	615	562	638	550	452	468	528	499	521	589	593	490	504	537	474	479	440	567	478	499	523	497	507	459
0	343	327	337	346	366	344	346	371	365	364	385	407	424	414	439	414	406	421	442	443	427	467	477	449	436	472	443	499	435	452	511	476	482	437	413	431	433	433	466	464	474	444	372	139	115	100	91	91	94
0	256	NaN	NaN	NaN	NaN	NaN	NaN	NaN	NaN	NaN	NaN	NaN	NaN	NaN	NaN	NaN	NaN	NaN	NaN	NaN	NaN	NaN	NaN	NaN	NaN	NaN	NaN	NaN	NaN	NaN	NaN	NaN	NaN	NaN	NaN	NaN	NaN	NaN	NaN	NaN	NaN	NaN	NaN	NaN	NaN	NaN	NaN	NaN	NaN
520	631	563	623	578	539	576	589	548	526	562	582	590	590	613	631	682	609	724	665	648	636	625	673	660	628	665	711	679	675	710	756	729	768	759	824	783	772	363	351	162	137	126	125	121	127	107	104	125	139
521	197	189	190	156	161	142	194	167	192	169	184	166	140	185	175	161	149	181	177	184	86	108	115	94	115	122	104	120	135	150	134	190	143	121	107	111	139	128	131	NaN	NaN	NaN	NaN	NaN	NaN	NaN	NaN	NaN	NaN
522	181	215	168	161	166	172	155	153	164	162	205	175	190	215	235	252	252	252	250	252	263	236	86	100	86	92	133	134	125	122	118	119	129	137	117	142	132	135	131	NaN	NaN	NaN	NaN	NaN	NaN	NaN	NaN	NaN	NaN
523	623	694	691	733	737	758	760	812	764	825	668	719	737	725	722	693	698	879	850	850	820	804	933	839	244	219	231	220	203	305	310	287	279	212	245	260	258	273	257	259	275	277	255	258	233	246	263	246	282
524	490	464	483	490	494	449	450	459	486	522	533	537	554	550	534	555	555	164	107	121	98	110	94	100	93	106	91	76	80	74	83	75	94	90	87	76	98	91	93	90	97	91	102	114	96	102	112	123	152
0	1799	837	2081	2261	2280	2480	2482	2480	2701	2624	2596	2632	2676	2686	2688	2769	2736	2829	2781	2688	2698	2663	2780	2793	2873	2838	1398	NaN	NaN	NaN	NaN	NaN	NaN	NaN	NaN	NaN	NaN	NaN	NaN	NaN	NaN	NaN	NaN	NaN	NaN	NaN	NaN	NaN	NaN
525	372	370	343	354	341	334	335	305	286	315	318	333	352	386	366	361	114	98	90	85	68	89	71	75	76	88	72	79	82	95	84	87	105	91	90	23	110	39	129	102	99	94	100	114	121	117	126	111	128
526	307	320	297	328	325	353	382	349	351	353	349	347	380	406	332	213	81	77	84	80	70	79	69	71	61	63	67	75	69	72	76	72	75	78	71	75	86	118	131	31	30	35	34	46	139	106	121	98	113
527	284	334	361	395	450	435	450	447	442	458	476	479	486	514	502	486	501	509	466	158	91	90	91	88	99	92	90	88	90	93	99	102	99	99	84	94	92	103	112	113	122	132	128	125	156	163	152	158	163
528	737	712	700	720	739	739	731	717	676	703	729	749	762	713	745	807	768	792	831	875	830	821	849	852	872	863	927	964	211	152	132	122	115	113	117	126	115	107	117	120	132	141	138	142	138	149	129	142	146
0	194	192	273	272	330	296	283	283	294	336	324	370	360	362	284	246	317	282	347	313	315	294	287	320	341	348	267	292	265	252	276	257	207	180	NaN	NaN	NaN	NaN	NaN	NaN	NaN	NaN	NaN	NaN	NaN	NaN	NaN	NaN	NaN
529	616	617	642	294	288	322	270	275	304	302	279	328	347	313	297	552	492	398	89	71	85	73	71	71	71	71	84	80	69	88	89	84	82	83	92	91	106	101	115	105	114	124	108	134	127	119	127	131	127
530	889	867	846	978	914	943	874	971	841	894	914	897	947	909	943	942	961	1039	966	937	1002	1020	1010	1009	987	1045	1037	1038	1073	1074	1109	1106	1125	1156	1218	1161	1138	1285	309	249	213	179	173	158	159	173	186	179	187
531	297	327	320	308	321	330	353	372	376	378	372	333	95	98	107	105	110	106	101	81	63	92	81	65	79	78	76	73	71	75	80	76	75	77	70	84	79	73	73	78	82	81	87	101	97	96	105	95	115
532	528	513	520	242	494	506	558	542	530	537	561	549	558	557	552	555	508	403	122	115	124	125	131	121	124	128	116	119	124	116	94	86	93	87	78	75	69	78	90	81	83	78	88	80	81	73	82	86	89
533	402	382	356	336	320	344	384	411	394	403	381	373	409	385	411	372	408	431	410	463	463	445	460	446	387	480	424	486	481	484	507	528	561	532	576	617	624	667	631	686	639	660	676	652	686	669	688	656	601
534	659	624	646	665	619	660	689	675	647	667	685	707	679	685	686	678	682	309	686	675	643	640	618	652	575	588	599	614	607	596	642	611	567	575	599	640	655	613	604	640	682	594	632	614	669	702	663	688	648
0	923	NaN	NaN	NaN	NaN	NaN	NaN	NaN	NaN	NaN	NaN	NaN	NaN	NaN	NaN	NaN	NaN	NaN	NaN	NaN	NaN	NaN	NaN	NaN	NaN	NaN	NaN	NaN	NaN	NaN	NaN	NaN	NaN	NaN	NaN	NaN	NaN	NaN	NaN	NaN	NaN	NaN	NaN	NaN	NaN	NaN	NaN	NaN	NaN
0	880	905	840	770	910	858	877	886	848	840	954	936	1003	998	983	962	1008	1055	1086	1069	1120	1078	1151	1074	1179	1108	1188	1242	1228	1207	1263	1296	1256	1253	1309	1308	1342	1345	1392	1436	1436	1413	1431	1479	1363	NaN	NaN	NaN	NaN
535	150	136	144	174	185	145	155	167	199	157	221	203	216	234	223	253	215	193	245	252	220	216	256	260	264	302	260	296	314	326	291	288	324	295	296	322	318	314	326	358	329	93	77	67	56	63	58	63	63
536	507	514	513	515	490	501	516	530	510	524	503	521	523	513	497	485	500	492	503	509	519	499	520	569	549	581	608	629	603	635	664	675	630	637	662	683	663	619	638	656	712	733	708	692	729	675	704	679	670
537	376	406	374	446	391	411	391	416	383	387	391	382	406	422	415	414	427	411	412	431	407	419	466	484	449	402	95	88	85	92	89	87	87	68	91	79	83	84	78	86	74	84	83	85	78	93	102	88	90
538	706	692	710	750	650	700	643	720	707	677	661	687	682	734	676	659	637	632	703	659	619	246	184	150	114	106	129	124	136	105	109	119	117	134	131	124	119	133	131	131	144	130	152	155	132	175	158	183	189
0	94	78	44	40	37	27	43	36	29	26	15	21	16	25	20	31	14	14	3	13	10	16	NaN	NaN	NaN	NaN	NaN	NaN	NaN	NaN	NaN	NaN	NaN	NaN	NaN	NaN	NaN	NaN	NaN	NaN	NaN	NaN	NaN	NaN	NaN	NaN	NaN	NaN	NaN
539	659	651	630	604	688	671	631	642	660	686	614	645	634	587	597	563	549	593	632	690	683	662	660	680	208	149	146	120	108	128	117	120	103	117	123	118	123	129	135	137	124	135	129	146	134	135	146	36	54
0	79	272	199	272	225	195	211	97	206	229	249	203	NaN	NaN	NaN	NaN	NaN	NaN	NaN	NaN	NaN	NaN	NaN	NaN	NaN	NaN	NaN	NaN	NaN	NaN	NaN	NaN	NaN	NaN	NaN	NaN	NaN	NaN	NaN	NaN	NaN	NaN	NaN	NaN	NaN	NaN	NaN	NaN	NaN
0	NaN	NaN	NaN	NaN	NaN	NaN	NaN	NaN	NaN	NaN	NaN	NaN	NaN	NaN	NaN	NaN	NaN	NaN	NaN	NaN	NaN	NaN	NaN	NaN	NaN	NaN	NaN	NaN	NaN	NaN	NaN	NaN	NaN	NaN	NaN	NaN	NaN	NaN	NaN	NaN	NaN	NaN	NaN	NaN	NaN	NaN	NaN	NaN	NaN
540	370	283	339	348	324	349	334	333	335	320	347	355	343	360	370	352	386	386	424	374	415	369	427	115	81	80	89	87	71	66	83	76	68	54	60	60	64	72	52	50	56	57	60	73	71	76	76	79	87
541	176	161	168	187	166	166	152	207	184	172	56	238	203	228	245	184	220	220	247	272	301	265	251	297	303	309	278	252	293	297	275	322	328	283	317	368	359	74	70	64	60	47	45	42	48	56	58	61	70
542	336	264	288	323	297	279	316	307	291	304	300	287	310	314	332	357	365	321	379	362	402	380	403	363	402	398	387	387	442	436	393	83	63	52	47	41	41	47	49	46	45	50	51	56	61	53	48	63	62
0	866	802	818	892	834	827	887	879	910	912	942	904	938	971	928	943	985	1030	1094	1110	985	309	281	268	270	280	271	272	274	279	284	281	274	282	281	283	292	291	120	146	151	159	198	179	169	162	171	175	153
543	219	231	130	187	260	196	216	259	203	231	293	190	251	267	261	254	281	249	269	260	263	261	274	280	270	267	315	313	126	93	108	93	71	81	85	85	90	104	NaN	NaN	NaN	NaN	NaN	NaN	NaN	NaN	NaN	NaN	NaN
544	192	192	161	183	180	158	147	145	196	185	200	195	246	228	195	235	191	208	198	218	226	227	219	275	269	278	325	351	300	107	105	101	91	82	81	72	65	55	55	66	54	49	53	58	55	47	15	20	15
0	584	614	645	660	685	683	689	730	735	734	712	264	727	NaN	NaN	NaN	NaN	NaN	NaN	NaN	NaN	NaN	NaN	NaN	NaN	NaN	NaN	NaN	NaN	NaN	NaN	NaN	NaN	NaN	NaN	NaN	NaN	NaN	NaN	NaN	NaN	NaN	NaN	NaN	NaN	NaN	NaN	NaN	NaN
545	547	534	494	511	555	512	566	581	562	550	585	600	495	510	605	540	533	535	570	570	557	541	563	590	575	556	569	552	526	636	547	543	577	558	612	577	515	490	233	160	127	127	116	123	116	116	109	115	113
546	1791	1814	1855	1821	1898	1888	1866	1902	1901	1950	1921	917	1927	1963	1940	1953	2016	1975	2019	1002	2021	2000	2083	2146	2099	1084	2149	2154	2221	2172	2194	2194	2243	2229	2299	2211	2332	2083	424	337	298	293	298	298	290	303	295	286	282
547	382	339	382	349	349	321	350	357	385	352	378	365	354	159	358	381	406	376	165	410	422	415	419	463	455	472	190	473	479	539	557	256	200	197	531	209	190	238	230	283	220	282	214	606	598	212	257	617	674
548	429	484	410	408	374	362	408	381	210	428	240	515	422	470	453	441	450	488	473	528	454	438	445	429	410	227	435	428	415	509	491	205	492	493	525	338	110	84	85	76	80	86	82	90	91	97	102	94	110
549	290	293	274	289	272	254	244	229	249	282	319	327	284	339	261	310	312	299	287	365	325	302	291	339	92	85	90	90	89	101	98	94	95	101	92	70	61	63	85	81	436	359	379	355	370	197	217	111	95
0	209	151	112	117	74	79	85	107	92	79	91	55	60	65	37	94	89	87	63	97	92	104	118	136	98	85	137	141	179	175	NaN	NaN	NaN	NaN	NaN	NaN	NaN	NaN	NaN	NaN	NaN	NaN	NaN	NaN	NaN	NaN	NaN	NaN	NaN
550	410	387	403	382	408	419	439	404	407	401	432	426	404	408	423	412	412	388	451	461	449	448	529	492	506	496	430	514	533	483	462	511	483	504	516	502	533	485	484	220	555	483	504	499	533	531	545	525	555
0	900	901	886	884	883	894	872	849	896	872	882	864	888	926	953	915	961	971	965	1003	1012	1034	1060	1081	1079	1076	1069	1088	1054	1071	1152	1122	1112	1176	1190	1200	1224	614	NaN	NaN	NaN	NaN	NaN	NaN	NaN	NaN	NaN	NaN	NaN
551	385	426	437	426	421	415	438	451	414	425	406	436	405	444	424	435	473	475	470	483	455	491	434	488	513	497	503	126	99	101	83	95	92	102	89	91	93	102	81	80	89	81	74	86	100	87	89	94	97
0	635	598	693	716	729	707	710	761	755	755	732	733	769	782	814	818	823	797	812	832	776	599	196	142	140	144	155	154	168	163	156	147	168	158	182	179	179	169	186	163	171	199	173	189	186	195	207	209	210
0	5	NaN	NaN	NaN	NaN	NaN	NaN	NaN	NaN	NaN	NaN	NaN	NaN	NaN	NaN	NaN	NaN	NaN	NaN	NaN	NaN	NaN	NaN	NaN	NaN	NaN	NaN	NaN	NaN	NaN	NaN	NaN	NaN	NaN	NaN	NaN	NaN	NaN	NaN	NaN	NaN	NaN	NaN	NaN	NaN	NaN	NaN	NaN	NaN
552	402	438	429	426	389	399	402	392	417	422	414	442	396	365	413	424	425	430	464	422	427	414	434	467	474	454	507	531	482	504	513	511	486	516	523	548	546	564	534	511	544	505	500	135	125	102	93	84	88
0	NaN	NaN	NaN	NaN	NaN	NaN	NaN	NaN	NaN	NaN	NaN	NaN	NaN	NaN	NaN	NaN	NaN	NaN	NaN	NaN	NaN	NaN	NaN	NaN	NaN	NaN	NaN	NaN	NaN	NaN	NaN	NaN	NaN	NaN	NaN	NaN	NaN	NaN	NaN	NaN	NaN	NaN	NaN	NaN	NaN	NaN	NaN	NaN	NaN
0	643	594	619	605	643	189	638	675	649	549	635	669	619	748	667	683	650	680	797	380	761	383	105	320	NaN	NaN	NaN	NaN	NaN	NaN	NaN	NaN	NaN	NaN	NaN	NaN	NaN	NaN	NaN	NaN	NaN	NaN	NaN	NaN	NaN	NaN	NaN	NaN	NaN
0	959	890	796	919	887	853	854	828	886	892	953	955	913	925	894	876	921	950	899	941	873	881	876	875	855	860	863	916	919	927	969	972	990	959	976	976	969	963	923	NaN	NaN	NaN	NaN	NaN	NaN	NaN	NaN	NaN	NaN
553	1113	1083	1021	1012	1067	1072	1019	1118	1063	991	1054	1018	1057	1043	1032	1024	1065	1104	534	317	307	283	264	269	266	240	240	268	242	235	221	211	198	201	199	193	192	188	183	179	175	184	192	184	191	188	205	198	218
0	1162	1161	491	1191	1202	1204	1207	1170	1150	1151	NaN	NaN	NaN	NaN	NaN	NaN	NaN	NaN	NaN	NaN	NaN	NaN	NaN	NaN	NaN	NaN	NaN	NaN	NaN	NaN	NaN	NaN	NaN	NaN	NaN	NaN	NaN	NaN	NaN	NaN	NaN	NaN	NaN	NaN	NaN	NaN	NaN	NaN	NaN
554	343	371	392	364	356	360	363	347	319	352	353	323	300	323	323	329	325	308	292	334	332	327	323	330	350	379	365	361	351	357	334	109	118	126	116	104	93	144	129	128	121	115	104	144	102	101	121	117	99
0	629	648	638	678	641	661	657	646	645	681	669	652	676	658	640	641	657	652	621	282	319	690	695	709	707	672	693	718	728	264	698	702	725	289	744	717	740	748	749	NaN	NaN	NaN	NaN	NaN	NaN	NaN	NaN	NaN	NaN
0	1172	1206	1245	1251	1245	1221	1189	1249	1215	1268	430	1213	1184	1236	1231	1225	1246	1246	1236	1214	714	377	346	319	319	312	325	322	330	328	331	328	319	333	335	331	339	340	328	350	380	187	150	366	363	333	152	131	130
555	627	626	651	623	589	620	637	601	627	618	607	603	629	626	631	649	652	656	641	624	664	649	629	653	671	672	717	698	703	720	737	784	760	766	777	759	751	789	775	795	792	734	171	144	119	127	135	150	141
556	1179	1176	1198	1223	1311	1265	1257	1359	1362	1292	1381	1360	1381	1304	1333	1333	1423	1407	1395	1423	1436	1500	1473	1455	1449	1407	1434	646	408	426	386	355	321	320	287	314	314	320	275	273	275	251	261	255	240	251	275	242	259
557	328	336	295	302	292	279	273	257	277	273	268	287	308	278	301	291	285	305	315	286	258	250	245	257	245	223	231	247	241	230	222	240	200	196	78	79	96	91	83	77	88	79	73	64	109	62	90	101	93
558	355	384	455	425	493	515	543	594	643	678	740	710	745	755	728	696	741	584	207	204	196	163	139	142	139	134	124	121	120	143	141	135	135	151	156	145	155	159	158	156	161	156	163	171	178	159	170	184	187
0	703	747	724	338	645	697	725	692	681	718	710	704	733	718	748	758	749	356	307	739	737	716	724	728	737	759	755	776	341	747	791	778	792	756	751	793	722	629	589	563	593	547	587	526	433	426	428	433	427
559	182	496	488	517	544	507	508	548	210	572	576	580	533	593	486	525	164	197	206	556	287	222	236	214	201	188	177	160	198	173	164	157	174	175	161	167	187	175	178	186	186	190	182	199	216	211	239	232	232
560	554	496	560	514	525	547	551	536	542	569	535	582	521	534	595	262	575	601	582	607	586	588	541	574	618	588	565	576	651	663	297	263	637	339	160	163	143	120	100	96	89	98	100	112	120	124	117	106	127
561	697	697	719	717	692	729	733	760	702	781	732	711	746	777	784	814	766	776	796	835	337	798	861	917	881	922	923	1030	1084	1045	1021	1092	1049	1018	1080	1012	966	862	811	388	270	239	256	240	254	242	247	299	311
562	267	308	328	377	414	413	450	473	515	541	567	562	536	542	574	575	599	323	203	187	196	173	149	139	143	140	129	138	117	119	123	103	125	118	127	136	153	132	142	141	142	141	145	143	160	161	163	180	177
0	NaN	NaN	NaN	NaN	NaN	NaN	NaN	NaN	NaN	NaN	NaN	NaN	NaN	NaN	NaN	NaN	NaN	NaN	NaN	NaN	NaN	NaN	NaN	NaN	NaN	NaN	NaN	NaN	NaN	NaN	NaN	NaN	NaN	NaN	NaN	NaN	NaN	NaN	NaN	NaN	NaN	NaN	NaN	NaN	NaN	NaN	NaN	NaN	NaN
563	215	205	211	220	243	205	235	251	209	72	193	241	227	177	231	202	226	93	186	306	293	210	78	86	93	103	104	119	98	101	100	123	103	121	110	91	126	114	108	107	122	101	NaN	NaN	NaN	NaN	NaN	NaN	NaN
564	466	445	447	493	472	459	465	514	531	515	505	212	494	509	508	489	454	496	490	473	505	519	539	532	587	570	541	574	508	542	531	527	573	558	580	592	513	533	523	515	532	539	510	543	548	580	582	587	573
565	579	614	617	643	574	609	552	569	561	588	574	578	595	572	593	608	638	584	604	606	606	607	577	593	585	541	160	137	115	114	101	107	98	123	132	114	126	125	109	120	104	106	114	124	116	128	124	109	129
566	535	557	494	564	570	462	572	582	619	604	600	599	638	645	641	690	648	694	670	653	715	723	701	757	739	738	763	277	812	796	782	811	870	385	852	892	910	908	910	952	869	956	888	964	932	935	815	708	653
567	403	366	327	396	419	396	407	445	450	426	428	441	415	458	476	478	489	550	506	523	534	505	597	511	537	613	634	686	176	117	106	102	115	115	132	124	124	130	125	122	132	135	135	136	138	139	133	125	147
568	232	182	205	188	165	175	184	196	213	216	245	220	242	167	258	234	280	251	265	263	266	191	196	203	229	193	238	236	246	191	203	193	172	223	199	216	238	247	259	257	254	263	249	267	289	309	130	115	124
0	291	308	344	335	NaN	NaN	NaN	NaN	NaN	NaN	NaN	NaN	NaN	NaN	NaN	NaN	NaN	NaN	NaN	NaN	NaN	NaN	NaN	NaN	NaN	NaN	NaN	NaN	NaN	NaN	NaN	NaN	NaN	NaN	NaN	NaN	NaN	NaN	NaN	NaN	NaN	NaN	NaN	NaN	NaN	NaN	NaN	NaN	NaN
0	173	184	188	155	168	162	137	178	167	178	27	187	177	178	184	186	143	145	166	196	188	213	207	223	243	216	268	305	NaN	NaN	NaN	NaN	NaN	NaN	NaN	NaN	NaN	NaN	NaN	NaN	NaN	NaN	NaN	NaN	NaN	NaN	NaN	NaN	NaN
0	310	316	123	401	402	351	371	383	342	386	353	390	401	307	364	391	87	NaN	NaN	NaN	NaN	NaN	NaN	NaN	NaN	NaN	NaN	NaN	NaN	NaN	NaN	NaN	NaN	NaN	NaN	NaN	NaN	NaN	NaN	NaN	NaN	NaN	NaN	NaN	NaN	NaN	NaN	NaN	NaN
569	584	600	537	608	603	525	555	526	587	618	569	646	618	543	638	543	592	596	569	622	461	216	190	164	137	137	129	123	119	120	110	118	110	116	131	127	129	126	128	135	130	138	159	154	143	152	156	158	162
0	690	718	744	730	793	780	795	361	323	763	790	813	775	834	861	849	846	886	785	870	885	965	1033	899	922	959	907	988	629	1030	475	600	472	918	282	662	NaN	NaN	NaN	NaN	NaN	NaN	NaN	NaN	NaN	NaN	NaN	NaN	NaN
570	561	587	592	576	606	593	576	591	608	592	591	602	599	624	609	623	619	626	621	623	652	649	667	683	658	661	683	670	685	672	682	713	750	739	725	473	781	768	771	780	460	445	424	420	407	416	427	438	445
571	515	465	439	456	483	543	496	468	487	567	543	471	536	557	517	508	635	552	582	616	193	144	134	120	123	122	116	124	132	137	132	147	157	161	162	165	161	174	168	185	178	187	200	195	206	187	205	208	95
572	663	687	663	700	684	669	673	671	642	702	697	700	681	703	688	713	721	771	760	751	782	802	777	807	796	803	818	812	810	824	829	844	824	833	868	869	873	887	910	868	874	888	889	928	963	909	944	928	959
0	296	215	264	221	84	279	268	303	NaN	NaN	NaN	NaN	NaN	NaN	NaN	NaN	NaN	NaN	NaN	NaN	NaN	NaN	NaN	NaN	NaN	NaN	NaN	NaN	NaN	NaN	NaN	NaN	NaN	NaN	NaN	NaN	NaN	NaN	NaN	NaN	NaN	NaN	NaN	NaN	NaN	NaN	NaN	NaN	NaN
573	205	243	249	234	264	259	268	274	219	260	228	294	279	278	234	288	304	282	274	292	286	296	304	326	280	303	307	228	75	86	86	84	82	84	84	81	92	92	117	120	121	122	139	130	185	226	226	188	202
574	524	538	495	566	502	546	495	517	494	598	536	522	502	551	542	534	560	578	521	509	452	179	173	156	124	123	104	100	113	107	116	116	114	109	116	129	119	121	133	143	134	144	127	143	139	146	145	76	65
575	1284	1374	1301	1399	1296	1393	1126	386	315	308	296	306	303	320	126	150	135	134	146	171	196	284	331	391	397	393	431	496	500	514	529	568	548	560	647	690	713	728	794	746	746	733	728	723	703	514	529	528	519
576	803	752	775	712	754	767	808	864	833	866	887	868	892	932	906	852	932	981	929	947	1033	1007	453	1022	423	958	1006	1039	1108	1092	1106	1092	1099	1130	1123	1112	1068	1192	1080	1152	1021	401	1080	1046	1004	1042	1075	991	1056
577	1224	1284	1290	383	313	290	284	290	287	281	303	160	143	138	146	180	232	252	331	370	411	447	502	478	486	471	491	485	493	529	525	518	507	539	526	519	560	531	499	473	489	504	492	469	450	410	271	227	201
0	263	189	460	547	561	539	473	473	499	539	592	535	574	NaN	NaN	NaN	NaN	NaN	NaN	NaN	NaN	NaN	NaN	NaN	NaN	NaN	NaN	NaN	NaN	NaN	NaN	NaN	NaN	NaN	NaN	NaN	NaN	NaN	NaN	NaN	NaN	NaN	NaN	NaN	NaN	NaN	NaN	NaN	NaN
0	63	NaN	NaN	NaN	NaN	NaN	NaN	NaN	NaN	NaN	NaN	NaN	NaN	NaN	NaN	NaN	NaN	NaN	NaN	NaN	NaN	NaN	NaN	NaN	NaN	NaN	NaN	NaN	NaN	NaN	NaN	NaN	NaN	NaN	NaN	NaN	NaN	NaN	NaN	NaN	NaN	NaN	NaN	NaN	NaN	NaN	NaN	NaN	NaN
0	63	6	101	NaN	NaN	NaN	NaN	NaN	NaN	NaN	NaN	NaN	NaN	NaN	NaN	NaN	NaN	NaN	NaN	NaN	NaN	NaN	NaN	NaN	NaN	NaN	NaN	NaN	NaN	NaN	NaN	NaN	NaN	NaN	NaN	NaN	NaN	NaN	NaN	NaN	NaN	NaN	NaN	NaN	NaN	NaN	NaN	NaN	NaN
0	NaN	NaN	NaN	NaN	NaN	NaN	NaN	NaN	NaN	NaN	NaN	NaN	NaN	NaN	NaN	NaN	NaN	NaN	NaN	NaN	NaN	NaN	NaN	NaN	NaN	NaN	NaN	NaN	NaN	NaN	NaN	NaN	NaN	NaN	NaN	NaN	NaN	NaN	NaN	NaN	NaN	NaN	NaN	NaN	NaN	NaN	NaN	NaN	NaN
0	146	142	142	141	171	124	137	132	169	177	214	142	228	220	199	176	183	223	170	186	178	171	249	215	213	183	200	248	279	263	233	232	224	252	219	242	264	222	268	145	106	96	94	NaN	NaN	NaN	NaN	NaN	NaN
0	160	214	491	480	491	485	198	456	453	288	480	455	503	NaN	NaN	NaN	NaN	NaN	NaN	NaN	NaN	NaN	NaN	NaN	NaN	NaN	NaN	NaN	NaN	NaN	NaN	NaN	NaN	NaN	NaN	NaN	NaN	NaN	NaN	NaN	NaN	NaN	NaN	NaN	NaN	NaN	NaN	NaN	NaN
578	302	269	254	321	315	293	284	292	326	321	309	278	269	305	295	321	294	334	297	258	272	316	310	320	308	336	329	330	306	298	332	359	356	390	378	338	340	378	364	342	358	289	327	357	151	135	110	121	96
0	255	NaN	NaN	NaN	NaN	NaN	NaN	NaN	NaN	NaN	NaN	NaN	NaN	NaN	NaN	NaN	NaN	NaN	NaN	NaN	NaN	NaN	NaN	NaN	NaN	NaN	NaN	NaN	NaN	NaN	NaN	NaN	NaN	NaN	NaN	NaN	NaN	NaN	NaN	NaN	NaN	NaN	NaN	NaN	NaN	NaN	NaN	NaN	NaN
0	NaN	NaN	NaN	NaN	NaN	NaN	NaN	NaN	NaN	NaN	NaN	NaN	NaN	NaN	NaN	NaN	NaN	NaN	NaN	NaN	NaN	NaN	NaN	NaN	NaN	NaN	NaN	NaN	NaN	NaN	NaN	NaN	NaN	NaN	NaN	NaN	NaN	NaN	NaN	NaN	NaN	NaN	NaN	NaN	NaN	NaN	NaN	NaN	NaN
0	150	94	146	89	113	120	127	124	139	NaN	NaN	NaN	NaN	NaN	NaN	NaN	NaN	NaN	NaN	NaN	NaN	NaN	NaN	NaN	NaN	NaN	NaN	NaN	NaN	NaN	NaN	NaN	NaN	NaN	NaN	NaN	NaN	NaN	NaN	NaN	NaN	NaN	NaN	NaN	NaN	NaN	NaN	NaN	NaN
0	122	NaN	NaN	NaN	NaN	NaN	NaN	NaN	NaN	NaN	NaN	NaN	NaN	NaN	NaN	NaN	NaN	NaN	NaN	NaN	NaN	NaN	NaN	NaN	NaN	NaN	NaN	NaN	NaN	NaN	NaN	NaN	NaN	NaN	NaN	NaN	NaN	NaN	NaN	NaN	NaN	NaN	NaN	NaN	NaN	NaN	NaN	NaN	NaN
0	160	NaN	NaN	NaN	NaN	NaN	NaN	NaN	NaN	NaN	NaN	NaN	NaN	NaN	NaN	NaN	NaN	NaN	NaN	NaN	NaN	NaN	NaN	NaN	NaN	NaN	NaN	NaN	NaN	NaN	NaN	NaN	NaN	NaN	NaN	NaN	NaN	NaN	NaN	NaN	NaN	NaN	NaN	NaN	NaN	NaN	NaN	NaN	NaN
0	403	459	452	416	429	432	459	460	426	502	522	498	449	503	533	544	625	567	626	632	NaN	NaN	NaN	NaN	NaN	NaN	NaN	NaN	NaN	NaN	NaN	NaN	NaN	NaN	NaN	NaN	NaN	NaN	NaN	NaN	NaN	NaN	NaN	NaN	NaN	NaN	NaN	NaN	NaN
0	621	601	565	553	614	580	642	591	632	599	632	647	628	677	713	685	737	718	795	689	720	830	765	834	744	765	840	264	868	873	954	849	930	909	411	NaN	NaN	NaN	NaN	NaN	NaN	NaN	NaN	NaN	NaN	NaN	NaN	NaN	NaN
579	922	844	841	861	881	872	857	866	911	936	887	892	884	945	877	900	907	884	949	913	679	254	251	257	225	226	233	207	194	162	165	166	138	166	159	145	167	50	49	59	66	56	77	80	85	83	100	98	114
0	23	3	12	20	15	NaN	NaN	NaN	NaN	NaN	NaN	NaN	NaN	NaN	NaN	NaN	NaN	NaN	NaN	NaN	NaN	NaN	NaN	NaN	NaN	NaN	NaN	NaN	NaN	NaN	NaN	NaN	NaN	NaN	NaN	NaN	NaN	NaN	NaN	NaN	NaN	NaN	NaN	NaN	NaN	NaN	NaN	NaN	NaN
580	142	183	211	251	276	327	337	352	369	356	318	338	352	346	387	411	420	457	441	463	437	461	486	471	508	550	551	554	572	570	528	552	593	597	609	555	581	596	630	624	654	633	680	701	678	690	620	590	599
581	115	100	162	111	126	102	137	127	145	138	163	228	101	189	137	31	103	127	98	153	135	164	59	115	161	201	242	170	225	209	73	208	194	232	231	92	80	70	74	66	72	66	63	83	84	67	54	84	93
582	6	10	32	8	31	1	76	67	17	33	14	55	12	69	85	7	47	71	70	36	94	71	128	104	105	78	53	65	74	71	58	86	188	211	58	232	199	242	253	226	293	241	195	202	165	127	115	111	52
583	169	186	220	241	255	267	269	302	337	379	443	450	475	433	478	483	516	489	509	538	519	530	595	573	601	575	577	593	627	620	616	655	623	626	616	609	651	646	655	661	686	663	697	697	690	695	706	729	698
0	364	338	302	294	294	276	262	298	260	269	264	274	269	279	242	297	290	291	243	238	238	224	292	297	267	282	314	342	307	322	282	283	335	327	315	324	317	318	310	283	287	295	287	263	216	261	249	258	185
584	410	441	457	435	450	441	432	470	473	433	443	500	467	459	433	457	422	461	473	477	463	489	441	486	484	466	475	426	405	437	447	419	406	432	438	439	520	492	475	516	488	436	143	141	132	120	101	112	120
585	890	903	921	992	939	980	875	908	949	978	992	989	1055	1014	991	1035	999	994	997	973	1011	996	1036	1026	1072	1064	1072	1078	1086	1064	1085	1077	1080	1080	1115	1122	1124	1154	1155	1122	1196	1147	1127	1152	1141	1172	1211	1196	1234
0	133	110	121	90	142	129	NaN	NaN	NaN	NaN	NaN	NaN	NaN	NaN	NaN	NaN	NaN	NaN	NaN	NaN	NaN	NaN	NaN	NaN	NaN	NaN	NaN	NaN	NaN	NaN	NaN	NaN	NaN	NaN	NaN	NaN	NaN	NaN	NaN	NaN	NaN	NaN	NaN	NaN	NaN	NaN	NaN	NaN	NaN
586	381	406	384	353	377	400	415	476	458	444	491	504	476	501	455	488	469	479	490	467	446	446	465	493	511	504	523	551	526	529	514	527	560	528	537	514	514	523	514	542	497	373	193	123	117	115	113	127	113
587	397	412	429	384	400	417	398	419	448	394	373	441	406	458	467	433	454	477	466	522	465	496	500	502	511	515	552	542	514	525	271	129	126	139	130	138	133	127	179	217	217	202	197	244	285	202	209	202	185
588	549	543	487	497	458	481	498	520	513	541	567	544	630	608	618	645	650	676	740	718	721	735	705	752	734	725	666	649	560	460	390	317	241	206	187	157	153	155	167	153	154	177	172	174	46	45	53	58	59
0	1102	1066	1009	1004	1029	1064	1031	1060	1090	1093	1133	1117	1001	1055	1200	1130	1202	1150	1161	1256	1231	1136	NaN	NaN	NaN	NaN	NaN	NaN	NaN	NaN	NaN	NaN	NaN	NaN	NaN	NaN	NaN	NaN	NaN	NaN	NaN	NaN	NaN	NaN	NaN	NaN	NaN	NaN	NaN
589	987	931	913	933	922	888	879	847	928	935	940	891	927	928	935	958	991	986	963	983	974	989	998	604	223	203	222	221	229	218	220	208	178	186	167	174	182	165	158	182	198	185	202	190	194	199	202	183	215
590	418	382	405	384	435	384	384	407	388	343	459	461	460	462	470	462	462	481	450	479	470	442	187	462	163	152	141	122	110	107	112	86	100	94	104	115	39	47	41	54	43	37	48	48	69	84	155	91	99
0	109	101	76	63	56	61	79	79	69	52	61	72	44	65	57	62	39	39	31	43	40	32	45	NaN	NaN	NaN	NaN	NaN	NaN	NaN	NaN	NaN	NaN	NaN	NaN	NaN	NaN	NaN	NaN	NaN	NaN	NaN	NaN	NaN	NaN	NaN	NaN	NaN	NaN
0	604	593	589	551	629	610	606	650	657	241	637	647	630	654	602	615	616	606	647	641	611	606	610	649	282	297	658	661	681	673	742	737	289	686	728	NaN	NaN	NaN	NaN	NaN	NaN	NaN	NaN	NaN	NaN	NaN	NaN	NaN	NaN
591	394	381	380	312	145	161	247	250	310	298	319	345	339	395	412	388	413	427	444	458	459	182	139	126	106	102	96	94	87	76	73	76	93	84	95	105	99	106	109	102	97	101	108	103	117	116	110	131	126
0	NaN	NaN	NaN	NaN	NaN	NaN	NaN	NaN	NaN	NaN	NaN	NaN	NaN	NaN	NaN	NaN	NaN	NaN	NaN	NaN	NaN	NaN	NaN	NaN	NaN	NaN	NaN	NaN	NaN	NaN	NaN	NaN	NaN	NaN	NaN	NaN	NaN	NaN	NaN	NaN	NaN	NaN	NaN	NaN	NaN	NaN	NaN	NaN	NaN
0	524	528	548	506	537	522	514	505	546	539	583	632	623	647	598	605	624	618	626	662	705	669	655	684	651	652	658	644	662	638	630	627	601	649	628	600	618	688	611	626	637	598	615	604	214	207	207	173	164
0	306	274	301	299	67	323	312	329	325	360	294	381	269	321	371	266	376	349	359	NaN	NaN	NaN	NaN	NaN	NaN	NaN	NaN	NaN	NaN	NaN	NaN	NaN	NaN	NaN	NaN	NaN	NaN	NaN	NaN	NaN	NaN	NaN	NaN	NaN	NaN	NaN	NaN	NaN	NaN
592	188	249	313	373	436	464	458	492	506	504	506	478	488	507	520	583	575	632	632	668	649	704	679	669	661	644	641	667	637	573	533	229	197	163	133	125	137	138	136	150	139	121	127	126	121	138	129	120	127
593	737	758	727	688	779	739	745	743	758	759	776	761	780	772	839	855	789	785	824	866	876	862	896	846	843	858	331	888	904	910	883	499	227	193	184	172	177	160	166	169	163	159	175	162	181	184	186	207	187
594	822	796	801	784	393	738	744	376	850	824	820	826	823	317	778	542	865	826	796	863	806	874	965	847	814	202	157	144	132	127	123	108	112	122	118	120	119	123	120	121	126	131	133	125	135	122	125	138	122
595	417	442	394	403	455	425	463	501	452	152	444	217	265	537	679	499	592	448	596	700	578	543	229	648	590	686	716	226	236	251	234	215	194	159	149	138	148	146	161	150	159	154	165	150	169	163	172	164	154
596	157	196	306	358	458	530	558	585	633	634	611	652	669	720	645	675	690	678	686	703	713	721	755	771	732	698	718	700	557	197	164	135	151	143	144	156	142	145	148	127	125	120	122	124	127	126	148	142	150
597	622	544	533	546	616	520	529	574	571	662	602	615	661	650	640	643	612	656	623	596	633	571	536	183	134	110	112	89	98	99	74	74	65	58	54	49	54	42	51	56	62	64	63	53	51	54	45	48	52
0	NaN	NaN	NaN	NaN	NaN	NaN	NaN	NaN	NaN	NaN	NaN	NaN	NaN	NaN	NaN	NaN	NaN	NaN	NaN	NaN	NaN	NaN	NaN	NaN	NaN	NaN	NaN	NaN	NaN	NaN	NaN	NaN	NaN	NaN	NaN	NaN	NaN	NaN	NaN	NaN	NaN	NaN	NaN	NaN	NaN	NaN	NaN	NaN	NaN
0	686	669	711	638	774	689	746	755	782	802	319	840	762	817	820	807	839	858	870	843	840	844	873	889	861	905	889	907	915	953	917	358	979	937	947	970	937	NaN	NaN	NaN	NaN	NaN	NaN	NaN	NaN	NaN	NaN	NaN	NaN
598	343	345	304	338	358	332	362	364	381	354	389	396	370	390	438	397	410	424	487	424	381	418	381	400	381	298	113	104	94	78	90	89	91	88	84	74	68	67	69	81	87	93	100	104	97	110	97	100	106
0	311	317	360	361	592	NaN	NaN	NaN	NaN	NaN	NaN	NaN	NaN	NaN	NaN	NaN	NaN	NaN	NaN	NaN	NaN	NaN	NaN	NaN	NaN	NaN	NaN	NaN	NaN	NaN	NaN	NaN	NaN	NaN	NaN	NaN	NaN	NaN	NaN	NaN	NaN	NaN	NaN	NaN	NaN	NaN	NaN	NaN	NaN
599	47	75	92	94	111	112	109	126	125	151	141	157	201	172	181	154	171	184	208	168	184	172	212	264	293	320	311	273	218	225	262	246	208	215	212	207	184	192	169	93	113	106	80	114	221	258	253	266	255
0	895	836	795	814	881	821	872	890	901	NaN	NaN	NaN	NaN	NaN	NaN	NaN	NaN	NaN	NaN	NaN	NaN	NaN	NaN	NaN	NaN	NaN	NaN	NaN	NaN	NaN	NaN	NaN	NaN	NaN	NaN	NaN	NaN	NaN	NaN	NaN	NaN	NaN	NaN	NaN	NaN	NaN	NaN	NaN	NaN
600	356	939	979	934	979	944	948	1007	948	916	1044	1074	1020	467	1131	1096	1117	1126	1179	1154	1214	1202	1135	598	1243	641	1268	1215	1232	1268	1278	1335	1354	1276	1291	653	1340	1265	1257	1251	1302	1293	1295	1294	1328	1314	1250	1327	1311
0	677	634	613	596	631	627	658	679	728	710	721	689	518	253	204	214	218	201	203	206	215	211	229	103	105	97	88	102	93	103	111	90	96	105	98	104	114	104	100	113	121	116	110	108	71	78	68	82	75
0	3	40	25	6	NaN	NaN	NaN	NaN	NaN	NaN	NaN	NaN	NaN	NaN	NaN	NaN	NaN	NaN	NaN	NaN	NaN	NaN	NaN	NaN	NaN	NaN	NaN	NaN	NaN	NaN	NaN	NaN	NaN	NaN	NaN	NaN	NaN	NaN	NaN	NaN	NaN	NaN	NaN	NaN	NaN	NaN	NaN	NaN	NaN
0	767	779	742	694	753	726	298	NaN	NaN	NaN	NaN	NaN	NaN	NaN	NaN	NaN	NaN	NaN	NaN	NaN	NaN	NaN	NaN	NaN	NaN	NaN	NaN	NaN	NaN	NaN	NaN	NaN	NaN	NaN	NaN	NaN	NaN	NaN	NaN	NaN	NaN	NaN	NaN	NaN	NaN	NaN	NaN	NaN	NaN
601	546	572	537	550	611	557	554	547	573	572	549	601	615	576	557	589	554	577	626	593	583	559	550	506	538	525	511	534	530	520	529	522	539	546	527	548	547	530	524	508	448	428	419	386	408	400	377	358	359
602	54	91	135	134	152	153	167	173	175	209	215	248	274	247	286	263	291	341	317	336	319	280	274	312	408	321	439	447	433	433	508	494	488	517	603	643	585	614	607	645	591	643	605	555	599	583	663	643	649
603	1103	1116	1031	1032	1080	1008	1132	1144	1105	1191	1160	1166	1171	1075	1129	1139	1126	1173	1092	1191	1208	1114	1185	1224	1151	1168	1212	1168	1278	1248	1320	1226	1278	1266	1180	418	362	275	244	200	222	198	187	198	238	200	175	204	188
604	139	169	183	189	190	201	225	216	238	244	256	250	242	266	295	290	287	282	251	275	244	106	90	78	89	81	82	81	74	65	73	61	61	62	54	59	58	50	73	194	180	52	196	56	46	38	39	55	49
605	869	912	852	817	883	841	922	895	925	933	904	979	939	884	963	963	1002	1000	974	1024	959	1023	993	1071	1043	1072	1022	1080	1099	1089	1094	1051	1098	1103	1084	1112	1089	1064	1001	1023	1132	1012	1047	1025	875	181	173	159	174
606	165	204	203	201	213	192	214	209	240	264	286	312	283	254	294	311	323	368	358	341	329	312	96	96	90	85	98	99	102	88	97	81	88	82	80	77	84	99	95	89	124	128	135	154	137	157	150	153	159
607	263	321	368	387	415	431	418	411	439	430	436	449	466	454	441	405	385	403	424	388	366	367	307	178	6	75	78	83	104	89	135	112	111	121	115	96	101	98	91	95	93	107	110	114	124	127	151	153	173
608	443	425	416	419	445	443	453	445	450	437	460	498	455	460	457	462	482	463	477	488	498	515	505	494	537	507	500	551	541	541	574	567	581	575	568	571	537	600	600	607	612	635	611	678	629	676	659	658	653
609	602	624	601	596	585	604	597	627	637	617	652	667	628	665	640	646	647	657	660	664	632	654	657	667	686	670	636	671	674	687	637	611	654	659	667	653	683	683	701	749	720	728	718	716	738	671	725	687	682
610	491	505	476	502	524	555	538	536	522	553	565	512	573	556	538	557	572	560	529	531	535	561	562	573	549	552	522	515	574	583	630	671	698	708	728	776	761	808	793	763	779	777	777	753	776	714	742	714	743
611	277	287	300	268	274	268	317	304	304	294	315	363	302	360	345	287	353	342	340	371	371	386	397	394	407	416	397	398	381	385	370	392	360	378	371	383	398	388	403	420	416	407	414	424	380	397	397	435	414
0	520	547	537	508	549	NaN	NaN	NaN	NaN	NaN	NaN	NaN	NaN	NaN	NaN	NaN	NaN	NaN	NaN	NaN	NaN	NaN	NaN	NaN	NaN	NaN	NaN	NaN	NaN	NaN	NaN	NaN	NaN	NaN	NaN	NaN	NaN	NaN	NaN	NaN	NaN	NaN	NaN	NaN	NaN	NaN	NaN	NaN	NaN
612	472	493	459	452	445	467	487	510	498	516	499	497	493	509	522	514	433	453	450	445	482	210	117	111	95	91	227	205	200	224	235	216	233	228	207	230	234	249	242	239	260	253	242	261	283	285	275	278	291
613	400	440	425	402	436	438	481	450	444	445	443	492	439	470	443	449	464	407	422	422	392	405	433	428	432	490	525	549	546	533	495	539	536	514	498	487	516	500	471	498	456	439	422	464	495	491	455	448	469
614	429	472	470	476	470	447	477	471	454	498	500	535	542	545	526	498	528	487	461	516	521	536	502	173	130	120	108	113	112	102	98	92	117	128	113	117	126	139	122	115	118	124	130	138	114	127	50	57	46
0	NaN	NaN	NaN	NaN	NaN	NaN	NaN	NaN	NaN	NaN	NaN	NaN	NaN	NaN	NaN	NaN	NaN	NaN	NaN	NaN	NaN	NaN	NaN	NaN	NaN	NaN	NaN	NaN	NaN	NaN	NaN	NaN	NaN	NaN	NaN	NaN	NaN	NaN	NaN	NaN	NaN	NaN	NaN	NaN	NaN	NaN	NaN	NaN	NaN
0	452	452	470	443	460	446	501	474	453	492	481	515	530	498	493	486	466	495	488	484	472	468	521	461	505	491	489	502	503	480	526	556	531	518	475	469	469	433	451	410	390	315	295	303	325	180	273	339	354
615	343	288	254	334	266	285	317	292	360	385	350	388	314	372	370	350	391	302	366	381	403	353	425	411	407	429	428	438	409	417	427	471	453	429	447	436	472	426	408	462	436	444	427	457	412	143	111	90	93
616	567	558	550	574	513	517	617	608	580	593	581	599	561	620	592	610	587	648	614	608	642	600	230	181	163	139	122	117	101	110	103	101	98	103	100	104	101	121	115	124	127	122	131	132	129	137	144	124	139
0	547	555	533	527	566	540	548	521	549	532	543	568	581	571	598	495	155	171	143	170	164	NaN	NaN	NaN	NaN	NaN	NaN	NaN	NaN	NaN	NaN	NaN	NaN	NaN	NaN	NaN	NaN	NaN	NaN	NaN	NaN	NaN	NaN	NaN	NaN	NaN	NaN	NaN	NaN
617	493	472	484	507	488	487	537	539	511	513	525	554	543	565	554	564	564	590	608	602	584	599	586	593	620	617	653	629	643	653	651	634	627	604	172	184	155	179	161	157	171	183	198	194	199	219	256	209	204
618	673	688	704	593	703	683	758	671	635	650	708	710	699	688	669	693	663	292	183	142	129	126	122	122	120	128	138	124	136	129	29	41	NaN	NaN	NaN	NaN	NaN	NaN	NaN	NaN	NaN	NaN	NaN	NaN	NaN	NaN	NaN	NaN	NaN
619	180	133	165	188	123	156	138	158	150	171	148	209	223	194	189	207	197	201	218	186	207	151	165	180	208	233	210	176	235	242	245	260	305	306	271	261	276	329	298	321	310	377	329	349	344	285	343	378	320
620	650	934	562	580	588	579	563	596	630	586	545	621	579	589	607	590	668	635	644	613	685	620	657	647	686	654	638	662	651	724	660	694	687	219	164	127	134	130	148	134	126	131	117	123	139	121	131	140	135
0	157	152	137	167	121	123	149	164	160	172	187	186	195	207	178	NaN	NaN	NaN	NaN	NaN	NaN	NaN	NaN	NaN	NaN	NaN	NaN	NaN	NaN	NaN	NaN	NaN	NaN	NaN	NaN	NaN	NaN	NaN	NaN	NaN	NaN	NaN	NaN	NaN	NaN	NaN	NaN	NaN	NaN
0	431	439	466	474	468	470	496	480	452	479	485	500	529	523	510	519	499	514	511	525	515	514	514	500	499	553	570	577	558	594	588	543	543	543	529	526	423	NaN	NaN	NaN	NaN	NaN	NaN	NaN	NaN	NaN	NaN	NaN	NaN
621	329	339	328	333	322	330	334	307	358	362	307	371	352	393	334	343	358	322	365	355	349	374	370	399	362	404	417	371	356	418	426	162	467	420	395	378	424	410	416	392	388	381	373	406	381	361	403	415	391
0	365	324	NaN	NaN	NaN	NaN	NaN	NaN	NaN	NaN	NaN	NaN	NaN	NaN	NaN	NaN	NaN	NaN	NaN	NaN	NaN	NaN	NaN	NaN	NaN	NaN	NaN	NaN	NaN	NaN	NaN	NaN	NaN	NaN	NaN	NaN	NaN	NaN	NaN	NaN	NaN	NaN	NaN	NaN	NaN	NaN	NaN	NaN	NaN
0	521	545	578	233	526	545	666	623	600	681	694	720	340	770	268	NaN	NaN	NaN	NaN	NaN	NaN	NaN	NaN	NaN	NaN	NaN	NaN	NaN	NaN	NaN	NaN	NaN	NaN	NaN	NaN	NaN	NaN	NaN	NaN	NaN	NaN	NaN	NaN	NaN	NaN	NaN	NaN	NaN	NaN
622	112	116	120	133	152	151	116	137	126	129	125	158	155	146	156	141	105	131	136	119	125	97	111	117	141	152	164	191	183	162	204	257	187	156	200	211	194	171	182	224	234	256	225	307	277	320	334	268	282
623	31	2	41	90	140	169	126	173	161	132	191	159	190	194	228	237	224	273	301	312	228	117	147	167	147	165	137	149	152	120	173	182	133	107	102	109	95	96	96	116	114	116	108	132	132	141	147	134	141
[truncated: 215 more columns]
