# Supplementary material for: Fractional killing arises from cell-to-cell variability in overcoming a caspase activity threshold
Source: Mol Syst Biol. 2015 May 7;11(5):803. doi: 10.15252/msb.20145584 (PMC4461398; doi:10.15252/msb.20145584)
Supplement: Supplementary file 3 [file msb0011-0803-sd3.zip › All_data/087_Mapatumumab+anti-Fc (10 nM) + Bortezomib (100 nM)_1/raw_edge.tsv]

Cell # (0 for discarded)	T=5min	T=10min	T=15min	T=20min	T=25min	T=30min	T=35min	T=40min	T=45min	T=50min	T=55min	T=60min	T=65min	T=70min	T=75min	T=80min	T=85min	T=90min	T=95min	T=100min	T=105min	T=110min	T=115min	T=120min	T=125min	T=130min	T=135min	T=140min	T=145min	T=150min	T=155min	T=160min	T=165min	T=170min	T=175min	T=180min	T=185min	T=190min	T=195min	T=200min	T=205min	T=210min	T=215min	T=220min	T=225min	T=230min	T=235min	T=240min	T=245min
0	NaN	NaN	NaN	NaN	NaN	NaN	NaN	NaN	NaN	NaN	NaN	NaN	NaN	NaN	NaN	NaN	NaN	NaN	NaN	NaN	NaN	NaN	NaN	NaN	NaN	NaN	NaN	NaN	NaN	NaN	NaN	NaN	NaN	NaN	NaN	NaN	NaN	NaN	NaN	NaN	NaN	NaN	NaN	NaN	NaN	NaN	NaN	NaN	NaN
0	152.4	143	120.4	133.6	148.5	132.6	129.4	147.1	156	379.7	391.5	399	432	445	479.5	412.7	465.2	471.1	440.2	452	406.1	405.5	439	396.1	256.5	385.5	253.5	237.9	201.8	189.2	164.7	162.4	186	152.9	175.9	174.5	152.1	157.1	495.4	482.9	449.5	NaN	NaN	NaN	NaN	NaN	NaN	NaN	NaN
1	136.8	126	131.8	132.3	171.5	127	108.3	104.4	117	132.6	98.63	119	131.7	103.7	113.6	130.1	104.1	94.99	134	129.3	97.68	131.1	123.5	105.9	78.94	92.48	143	111.9	132.2	115.5	80.05	97.02	138.1	355.8	416.1	415.9	440.6	507.1	584.5	540.3	598.5	489.7	718.6	622.5	685.6	644	646.3	591.3	678.5
2	136.8	116.3	141.4	164.5	150.6	123.7	149.7	109.5	173.9	113.5	138.5	114.5	136.5	166.5	122.2	122.3	133.5	121.8	161.8	153.8	165.9	182	162.5	217.1	172.4	186	104.5	117.1	117.3	118	190.4	113	80.58	99	145.2	149.9	131.3	132.6	129.3	111.4	121.8	137.4	131.2	101.5	103.8	100.4	103	95.06	83.91
3	123.8	138.3	103	162.4	111.5	136.2	153.7	124.6	127.9	120.9	123.5	128.8	132.1	111.7	128.3	109.9	112	109	120.6	125	106.2	130.3	124.6	123.1	144.5	130.8	109.2	112.1	120.2	113	107.7	116	485.1	612.2	797.3	771.4	1009	1091	1004	924.8	1017	1064	1012	900	861.8	897.1	829.1	853.6	899.8
0	118.1	209.5	113.4	141.8	106	158.6	174.2	145.4	155.9	152.9	171.6	119.2	139.9	148.5	136.4	182.8	167.4	122.7	154.8	106.1	102	125	130.2	NaN	NaN	NaN	NaN	NaN	NaN	NaN	NaN	NaN	NaN	NaN	NaN	NaN	NaN	NaN	NaN	NaN	NaN	NaN	NaN	NaN	NaN	NaN	NaN	NaN	NaN
4	116.9	130.9	113	146.5	155.8	166.3	127	161.9	116.6	112.5	135.4	137.6	125.8	156.7	129.2	147	134	133.4	116.5	136.4	113.5	119	123.1	125	142.8	146.2	137.9	96.04	123.7	106	131.2	150.9	167.2	127.5	117	118.2	137.2	129	122.5	140.6	140.2	131.1	153.9	156.3	110.6	119	125.3	113.5	145.8
0	140.5	116.3	164.5	154.7	152.1	137	NaN	NaN	NaN	NaN	NaN	NaN	NaN	NaN	NaN	NaN	NaN	NaN	NaN	NaN	NaN	NaN	NaN	NaN	NaN	NaN	NaN	NaN	NaN	NaN	NaN	NaN	NaN	NaN	NaN	NaN	NaN	NaN	NaN	NaN	NaN	NaN	NaN	NaN	NaN	NaN	NaN	NaN	NaN
0	168.2	189.5	196.8	177.3	148.4	181	153.6	169.6	169.7	157.2	176	157	149.6	223	151.9	229	202.9	150.7	160.5	633.2	616.1	597.5	548.7	NaN	NaN	NaN	NaN	NaN	NaN	NaN	NaN	NaN	NaN	NaN	NaN	NaN	NaN	NaN	NaN	NaN	NaN	NaN	NaN	NaN	NaN	NaN	NaN	NaN	NaN
5	139	117.5	137.8	484.2	419	466.1	450.3	518.5	391.3	355.5	451.2	297.4	187.9	145.3	149.3	153.6	146.1	182.5	195.8	156.5	162.2	140.7	139.3	163	140.1	115.2	109.6	121.3	125.2	135.3	132.4	187.9	419.8	574.4	686.2	649.1	727	552.1	736.7	914	803.6	785.6	663	721.8	952.6	892.8	856	954	1015
6	154	113.8	115	138.8	136.8	150.9	111.9	120.8	118.7	120.4	114	93.81	135.5	101.1	109.4	140.9	141	132.3	117.9	130.3	120.4	126.1	120.9	125.5	118.6	116	139.1	118.7	99.52	136.5	130.5	366.5	384.4	291	375.9	405.5	407.2	335.8	NaN	NaN	NaN	NaN	NaN	NaN	NaN	NaN	NaN	NaN	NaN
7	207.1	137.6	127.3	151.9	172.4	126.3	167.2	162.9	168.3	130.8	176.9	177.4	170.3	181.6	178.7	157.6	153.1	181.5	167.9	186.4	185.5	170.6	160.8	201.9	450.6	622.4	866.2	1080	1181	1546	1689	1615	1552	1636	1662	1467	1383	1044	1144	1125	1018	1008	1017	1029	1066	988.1	1048	1045	1167
0	115.5	124.8	145.3	154	148.6	151.3	122	167.5	130.1	124.3	124.6	146.8	145.6	156	166.5	155.7	132.2	488.7	538.1	566.6	545	534	537	525.5	532.5	500.4	572.1	544.3	504.8	522.2	467.8	556.9	606.3	539.5	494.2	485.6	504.8	438	442	479.2	468.9	487.1	481	496.2	443.3	526.4	473.9	536.3	569.9
8	171.7	184.5	161.4	184.1	168	192.9	154	162.8	139.6	152.4	173.5	179.9	147.3	152.5	133.8	150.9	199.8	180.8	182	169.7	170.8	171.6	170.4	140.6	170.4	165	138.5	119.9	135.7	117.5	165.5	138.9	133.5	157	140	139.7	139.2	127.7	110.7	717.8	1097	1444	1518	1878	1900	1875	1996	1957	2089
9	177	197.4	224.5	221.7	200	183.1	183.4	210.4	225.2	787	829.5	816.2	794.5	821.8	842.9	758.8	672.7	774.5	825.7	726.6	725.5	740.2	733.8	750.5	727.5	656.1	729	704	668.1	674.9	648	694.4	735.1	606.6	701.5	623.5	636.7	626.5	602.5	619.9	580.2	664	495.1	550.2	565.8	564.6	585.2	670.1	532.2
10	184.8	199.3	207.5	201.2	198.2	211.8	196.8	199.9	174.1	181.8	200.1	169.9	193.2	183.1	196.5	201.1	194.5	217.9	170.5	179.5	195	170.6	181.2	166.5	185.8	183.2	225.5	160.5	172.2	195.2	149.5	687.3	612.7	804.3	915	1046	1184	1325	1358	1403	1385	1468	1534	1430	1648	1569	1481	1680	1636
11	161.7	159	139.8	112.4	144.1	160.2	178.9	146.2	176.8	189.5	139	163.8	188.8	169.8	141.5	163.9	192.3	184.5	142.3	163	168.6	165	138.9	120.9	181	169.9	129.5	141.6	138.5	172	116	146	150.5	161	144.5	186.5	158.6	129.5	500.2	712	1008	1258	1492	1934	1805	1761	1531	1421	1373
0	193.7	126.2	139	140.8	87.2	120.4	95.5	92.26	107.5	75.15	115	112.9	103.5	94.44	106.6	111.1	92.94	147.3	98.97	NaN	NaN	NaN	NaN	NaN	NaN	NaN	NaN	NaN	NaN	NaN	NaN	NaN	NaN	NaN	NaN	NaN	NaN	NaN	NaN	NaN	NaN	NaN	NaN	NaN	NaN	NaN	NaN	NaN	NaN
0	147	131.6	88.49	101.2	77	99.13	90.79	126.8	95.75	129.5	NaN	NaN	NaN	NaN	NaN	NaN	NaN	NaN	NaN	NaN	NaN	NaN	NaN	NaN	NaN	NaN	NaN	NaN	NaN	NaN	NaN	NaN	NaN	NaN	NaN	NaN	NaN	NaN	NaN	NaN	NaN	NaN	NaN	NaN	NaN	NaN	NaN	NaN	NaN
12	152.4	190	197.1	184.6	207.5	170.4	171.5	152	189.1	143.5	156	143.4	177.6	138.2	221	157.8	158.6	139.1	148.1	153.8	153	191.9	153.5	147.4	189.1	152.5	146.1	130	151.7	130.4	148.7	94.59	148.1	126.5	156.2	117.4	148.1	142	157.5	141.8	99.94	131.1	135.4	136.9	161.9	164.3	141.5	167.5	149
13	178.1	189.4	184.8	135.1	164.9	142.4	148.1	162.1	168.4	107.8	163.6	142	150.9	161.9	176.8	206.9	176	147.3	179.5	165.4	170.3	166	179.2	192.5	162.7	173.6	183.7	169.2	176.2	185.6	168.7	165.1	172.7	195.4	211	194.8	182.9	186.4	209.5	174.4	212	199	186.1	224.9	170.4	220.3	190.6	218.1	355.8
0	174.5	150	102.9	121.5	117	NaN	NaN	NaN	NaN	NaN	NaN	NaN	NaN	NaN	NaN	NaN	NaN	NaN	NaN	NaN	NaN	NaN	NaN	NaN	NaN	NaN	NaN	NaN	NaN	NaN	NaN	NaN	NaN	NaN	NaN	NaN	NaN	NaN	NaN	NaN	NaN	NaN	NaN	NaN	NaN	NaN	NaN	NaN	NaN
14	81.78	101.2	100.3	114.5	229.5	266.5	230.2	220.1	208.6	238.9	237.7	228.5	198	194.4	256.5	241	215.6	243.2	217	169.5	133.6	132.5	132.5	138	117.8	140	198.4	214.5	216.3	199.4	260.2	238.7	305.5	347.5	378.6	341.5	386.2	440.1	268.5	282.4	350	327.9	333.7	335.3	335	375.8	272.3	346.4	338.5
15	203.5	207	193.2	221.3	165.4	205.6	199.9	190	174.5	149.5	189	154.6	175.5	185.1	170.6	195.6	175.5	160.4	186.8	146.4	171	200	177	195.8	179.4	183.1	187.5	190.6	164.9	180.4	150.2	235.9	198.2	190.3	141.6	218.9	168.5	185.4	158.6	180.1	185.9	156.5	178.4	182.4	167.6	163.9	156.4	188.4	150.4
16	256.2	177.4	214	206.4	197.6	230	196.7	205	178	200.1	211.7	181.1	209	203.9	172.9	160	162.1	188.6	182.1	208.5	173.5	172.1	225.5	183.4	167.5	183.9	189.1	168	169	203.9	438.1	741	791.8	918.2	1043	1085	1226	1222	1302	1315	1534	1792	1844	1505	1808	1640	1809	1567	1408
0	NaN	NaN	NaN	NaN	NaN	NaN	NaN	NaN	NaN	NaN	NaN	NaN	NaN	NaN	NaN	NaN	NaN	NaN	NaN	NaN	NaN	NaN	NaN	NaN	NaN	NaN	NaN	NaN	NaN	NaN	NaN	NaN	NaN	NaN	NaN	NaN	NaN	NaN	NaN	NaN	NaN	NaN	NaN	NaN	NaN	NaN	NaN	NaN	NaN
17	154.3	214.7	167.3	215.2	180.5	177.5	178.3	189.3	159.4	170.1	187.1	188	155.4	176.2	178.1	163.1	176.6	149.3	178.5	165	176.6	171.6	657.7	1044	1159	1372	1399	1524	1324	1462	1433	1571	1753	1748	1852	1721	1902	1819	1491	1576	1203	1135	982.5	905.7	1080	968.9	835.7	883.5	914.5
0	NaN	NaN	NaN	NaN	NaN	NaN	NaN	NaN	NaN	NaN	NaN	NaN	NaN	NaN	NaN	NaN	NaN	NaN	NaN	NaN	NaN	NaN	NaN	NaN	NaN	NaN	NaN	NaN	NaN	NaN	NaN	NaN	NaN	NaN	NaN	NaN	NaN	NaN	NaN	NaN	NaN	NaN	NaN	NaN	NaN	NaN	NaN	NaN	NaN
0	184.1	NaN	NaN	NaN	NaN	NaN	NaN	NaN	NaN	NaN	NaN	NaN	NaN	NaN	NaN	NaN	NaN	NaN	NaN	NaN	NaN	NaN	NaN	NaN	NaN	NaN	NaN	NaN	NaN	NaN	NaN	NaN	NaN	NaN	NaN	NaN	NaN	NaN	NaN	NaN	NaN	NaN	NaN	NaN	NaN	NaN	NaN	NaN	NaN
0	NaN	NaN	NaN	NaN	NaN	NaN	NaN	NaN	NaN	NaN	NaN	NaN	NaN	NaN	NaN	NaN	NaN	NaN	NaN	NaN	NaN	NaN	NaN	NaN	NaN	NaN	NaN	NaN	NaN	NaN	NaN	NaN	NaN	NaN	NaN	NaN	NaN	NaN	NaN	NaN	NaN	NaN	NaN	NaN	NaN	NaN	NaN	NaN	NaN
18	667.3	594.5	655	636.3	553	636.2	666.5	552.5	546.2	416.3	513.2	297.4	222	228.8	184.2	165.7	210.1	175.2	198	206.2	166.3	193.2	217.8	210.3	150.5	192.3	170	230.8	182.6	162.5	177.6	159.3	169.3	159.5	161.3	149.7	171.2	432.4	597.2	624.9	705.7	811.8	919.7	1043	1134	883.2	957.3	983.5	1146
0	NaN	NaN	NaN	NaN	NaN	NaN	NaN	NaN	NaN	NaN	NaN	NaN	NaN	NaN	NaN	NaN	NaN	NaN	NaN	NaN	NaN	NaN	NaN	NaN	NaN	NaN	NaN	NaN	NaN	NaN	NaN	NaN	NaN	NaN	NaN	NaN	NaN	NaN	NaN	NaN	NaN	NaN	NaN	NaN	NaN	NaN	NaN	NaN	NaN
0	97.75	124.4	114.8	115.9	148.5	115.6	123.7	135	113.5	131	132.4	144.4	115	135.1	125.9	99.86	133.7	131.5	127.9	148.2	111.6	129.2	106	125.2	134	165.1	126.7	147	112	101	NaN	NaN	NaN	NaN	NaN	NaN	NaN	NaN	NaN	NaN	NaN	NaN	NaN	NaN	NaN	NaN	NaN	NaN	NaN
0	166.7	128.5	156.7	105	NaN	NaN	NaN	NaN	NaN	NaN	NaN	NaN	NaN	NaN	NaN	NaN	NaN	NaN	NaN	NaN	NaN	NaN	NaN	NaN	NaN	NaN	NaN	NaN	NaN	NaN	NaN	NaN	NaN	NaN	NaN	NaN	NaN	NaN	NaN	NaN	NaN	NaN	NaN	NaN	NaN	NaN	NaN	NaN	NaN
19	107.6	122.8	120.8	98.32	88.48	121.9	120.7	125.6	103.2	116.4	137.8	82.01	90.43	80	90.92	105.1	114.9	90.14	129.7	108.4	124.2	93.39	110.1	108.4	85	94.46	96.99	122.5	96.53	110.5	128.5	97.5	147.5	130	102	102.6	90.26	132.5	102.3	99.3	108.9	111.9	108.9	110.6	105.5	140.9	113.5	99.38	105.6
0	185.1	139.7	138	107.5	154.3	157.5	151.9	145.3	139.9	133	134	158.9	100.5	151	187.3	134.7	95.89	117.9	150.6	74.48	117	108.1	127.6	145.4	123	97.07	112	114.4	101	122.2	96.02	123.9	120.2	88.28	100.9	134.6	104.3	95.32	116.8	104.7	149.9	102.9	87.13	110.5	78.95	120.5	105.8	98.26	129
20	190.5	264.5	207.5	257.5	231.4	199	208.6	203	226.5	182.4	229.5	178.2	164	224.3	200	201.1	220.1	224.6	192.5	141.2	204.2	223.4	183.3	188.5	183.2	162.3	151.1	162.3	152.8	175.5	169.2	171.4	163.3	174.6	171.6	182.6	134.7	189	151.8	154.7	177	158.3	207.3	207.2	152.9	175.5	201.5	167	209
21	119.6	164.6	133.5	108.5	123.4	151.9	126.2	127.9	91.47	119.4	101.3	115.5	113.9	122.4	125.8	136.8	143.2	115.6	147.6	129.8	108.1	158	92	148.3	139.5	125.3	494.8	604.4	571.8	618.8	721.7	852.3	876.8	893.8	899.3	790.4	764.1	1007	671.5	540.3	511	520.2	644.8	640.8	602.2	683.2	527.2	554.2	535.8
22	121	147.5	113.5	134.2	125.3	109.8	123	125.9	104.1	147.4	121.2	154.4	109	144.5	92.49	114.9	191.6	98.41	136.6	141.4	131.4	117.1	168.5	269.5	398.8	352.2	477.5	447.3	519.7	462.5	466.5	411.3	468.8	438	459.2	471.4	475.8	444.5	481.2	470.9	436.9	446	403.3	381.2	371	385.5	371.5	390.3	306.1
0	120.9	93.3	99.27	133	130.6	115.9	123.8	110	129.1	112.9	129.6	151.7	129	139.3	124	114.8	108.6	94.04	157	114.7	130.1	106.1	96.03	80.24	107.2	122.8	99.1	116.3	123.6	120.5	97.51	110.1	108.5	116.3	109.8	114.3	117.2	97.42	133.6	107	94.05	89.22	NaN	NaN	NaN	NaN	NaN	NaN	NaN
23	141.5	154.5	153.7	144.1	114.6	152.4	158.5	137.9	136.7	161	127.6	135	176	125.5	149.9	128.8	133.9	143.3	141.4	94	145.6	608.8	697	672.7	610.5	680.4	624.5	673	706.8	867.3	1221	1108	1004	992	1056	1159	1113	1141	980.9	987.4	1089	1113	1211	1026	1040	888.8	936.4	842.7	993.8
0	150.2	115.5	98.7	106.4	133.9	136	113.6	NaN	NaN	NaN	NaN	NaN	NaN	NaN	NaN	NaN	NaN	NaN	NaN	NaN	NaN	NaN	NaN	NaN	NaN	NaN	NaN	NaN	NaN	NaN	NaN	NaN	NaN	NaN	NaN	NaN	NaN	NaN	NaN	NaN	NaN	NaN	NaN	NaN	NaN	NaN	NaN	NaN	NaN
0	NaN	NaN	NaN	NaN	NaN	NaN	NaN	NaN	NaN	NaN	NaN	NaN	NaN	NaN	NaN	NaN	NaN	NaN	NaN	NaN	NaN	NaN	NaN	NaN	NaN	NaN	NaN	NaN	NaN	NaN	NaN	NaN	NaN	NaN	NaN	NaN	NaN	NaN	NaN	NaN	NaN	NaN	NaN	NaN	NaN	NaN	NaN	NaN	NaN
24	142.5	144.1	102.9	99.59	100	131.2	147	165	144.7	149	108.5	162.5	125	115.8	138.7	164	116.9	102.5	120.2	94	96.89	128.5	82.81	110.5	108.6	124.5	123.3	112.7	130.7	123	76.83	125.3	162	126.2	104.8	147	99.27	485.6	647.5	689.2	741.7	722	850.7	752.5	687	654.4	431.2	568.1	704.1
25	135.5	136.5	131	125.4	92.89	138	136.6	133.5	99.62	97.36	123	160.9	149	128.6	124.6	130.4	121.7	129.1	119	99.1	97.25	113.9	125.2	119	107	127.2	91.82	134.7	112	123.1	139.2	122.2	140.1	117.7	136.6	119.5	133.5	130.4	124.7	112.5	120.8	101.5	124.5	120.2	95.75	95.77	97.26	132.8	111.5
26	161.1	132	164.2	144.1	158.8	146.2	146.7	154.5	162.2	183.9	194.9	111	179.9	166.1	153.5	163.6	136.5	148.8	150.4	161.4	145.5	146	134.9	146.5	174.4	630.4	661.4	729	698.4	681.9	750.2	731.2	807.5	862.6	868.9	1270	1239	1263	985.5	1378	1102	1282	1072	1117	1235	1089	1057	981.3	1111
27	113.5	113	106.7	124.6	104.9	123.1	102.9	126	123.6	113.9	108.9	99.18	120.1	137.7	128.5	120.6	118	109.4	127.5	128.1	166.6	100.6	126.8	106.3	93	130.7	74.08	111	91.31	135.4	96.1	95.07	108.1	95.46	98.31	106.9	72.89	115.3	59.5	113.8	120.8	90.19	72	115.9	119	107.7	100.2	92.12	105.9
0	71.67	118.5	145.5	133.5	NaN	NaN	NaN	NaN	NaN	NaN	NaN	NaN	NaN	NaN	NaN	NaN	NaN	NaN	NaN	NaN	NaN	NaN	NaN	NaN	NaN	NaN	NaN	NaN	NaN	NaN	NaN	NaN	NaN	NaN	NaN	NaN	NaN	NaN	NaN	NaN	NaN	NaN	NaN	NaN	NaN	NaN	NaN	NaN	NaN
28	130.4	156.5	162.4	144	183.3	164.9	146.5	167.6	143.7	153.9	173	160.3	175.8	235.4	186.7	163.7	184.1	200.6	150	143.9	167.1	154.9	172	138	160.5	328	654.9	712.5	775.1	949.8	1033	1096	1054	1221	1535	1096	1154	1155	940.8	1163	1183	1024	916.5	1127	1006	977	1031	996.7	1041
29	154.8	174.8	155.8	174.3	228.4	144.6	221.1	141.2	154.2	161	127.9	155	165.9	136.7	166	168.4	172	194.2	162.8	129.6	136.7	131.6	150.3	146.5	169.7	193.4	142.9	139.6	185.9	154.7	162	125.4	153.9	149.6	139.8	133.5	155.3	111.4	127.1	171.2	138.4	151	159.7	126.1	155.1	183	1071	1322	1171
0	132	155.2	170.8	139.7	131.2	159.1	134.3	131.9	120.3	145.5	126.2	148.8	131.1	142.5	153.1	179.1	156	132.4	140	155.3	127.1	170.5	280.5	372	447.1	411.5	456	391.6	409.7	394.2	396.8	437.6	406.3	413.7	409.1	418.3	389.7	404.6	387.3	436.8	392.5	389.4	380.5	425.3	432.5	384.1	390.8	346.5	423.6
30	195.3	211.7	196.7	175.7	145.2	155.5	230.3	178	192.1	192.4	209	200.9	173	193.6	163.5	186.5	161.7	186.5	189.5	227.6	225.7	186.3	159.6	155.1	212	178.5	167.7	216.4	199.9	335.3	592.7	923.4	897.6	854.6	778.8	858.4	838.5	821.5	751.6	770.7	748.3	786	602.9	791.6	668.2	711.5	729.5	865.6	708.5
0	96	NaN	NaN	NaN	NaN	NaN	NaN	NaN	NaN	NaN	NaN	NaN	NaN	NaN	NaN	NaN	NaN	NaN	NaN	NaN	NaN	NaN	NaN	NaN	NaN	NaN	NaN	NaN	NaN	NaN	NaN	NaN	NaN	NaN	NaN	NaN	NaN	NaN	NaN	NaN	NaN	NaN	NaN	NaN	NaN	NaN	NaN	NaN	NaN
31	194.7	134.8	185.3	178.8	149.7	174.5	170.8	186.6	153.1	183	146.1	166.7	174.9	167.2	138.7	191.7	180.5	169	135.8	174.3	173.3	181	154	144.6	155	153.2	150.2	205	161	196.1	142.1	146.9	166.3	787.3	888.7	902	893.2	1045	1152	1400	1266	1299	1368	1276	1230	1146	1294	1349	1354
32	191.3	176.6	124.3	104.9	110.7	142.6	128.4	130.8	147.5	156.4	139.2	120.2	111.2	139.5	123.8	117.5	123.1	92.09	132.9	126.1	135.3	143.2	138.7	97.77	105.3	129.4	110.2	131	150.2	108.1	125.1	111.9	101.2	104.6	95.35	113.3	433.3	571.5	741	791.9	723.4	719.5	723.9	646.2	656.3	546.6	578.4	541.7	552.3
0	137.4	120.8	145.9	125.1	139.7	123.2	163.1	119.5	121	126.7	79.51	142.5	174.9	118.8	NaN	NaN	NaN	NaN	NaN	NaN	NaN	NaN	NaN	NaN	NaN	NaN	NaN	NaN	NaN	NaN	NaN	NaN	NaN	NaN	NaN	NaN	NaN	NaN	NaN	NaN	NaN	NaN	NaN	NaN	NaN	NaN	NaN	NaN	NaN
33	155.7	183	150.9	141.4	173.4	173.6	153.9	156.2	140.5	158.6	180	192.3	157	197.6	148.7	187.8	169.8	127.9	141.9	181.1	169.5	171.1	161.4	135	568.8	936.9	1227	1348	1592	1386	2161	2072	2021	1784	1638	1631	1579	1249	1441	1376	1262	1212	1302	1112	1210	1198	1300	1083	1133
34	205.5	199	187.3	188.9	162.5	173.5	210.5	201.6	210	167.5	179.5	176.1	167	195.5	192.5	181.4	245.1	212.5	216.2	168.3	166	169	169.5	145.1	205.8	166	223	157.9	193.5	179.4	205	174.5	155.3	168.7	129	182.2	188	132.7	198.3	151	140.4	141.4	202.5	144.9	158.4	125.7	126	156.5	174.1
35	178.3	153.1	138.6	151.9	176.7	195.4	157.6	126.3	141.8	139.6	128.9	145.1	129.7	150	151.6	146.1	203	719.7	707.5	725	662.2	781.8	730.9	733.9	711	706	683.2	700.5	820.2	763	693.1	518.5	628.6	643.9	816.8	763.7	617.6	697.1	745.7	593.3	290.1	230	205.7	196.8	231.4	219.5	339.9	314.5	295
36	159.8	91.73	96.95	107.4	126.4	120.6	106.5	96.77	124.4	104.3	119.9	107.3	120.3	117.2	107	101.1	152.7	128.6	100.6	90.78	120.5	126.7	432	499	483.9	515.7	436.7	526.6	484.5	499.6	517.7	424.4	550.8	547	457	499.1	511.5	473.2	484.2	548.6	474.4	482.2	602.4	552	528.8	485.7	504.5	506.5	493.7
37	159	121.1	125.8	175.8	168	114.1	160.3	160.3	120.8	146.4	121.5	134.4	153.5	168.3	177	112	132.8	142.5	139.5	129.7	127.9	427	434.1	421.6	458.5	551.3	522	492.6	594.1	636.5	621	677.7	639.2	686.1	736.8	600.6	659.8	651.6	774.5	523.1	502	485	461.5	488.7	440.4	425.7	365.7	413	415.6
0	186	108.2	NaN	NaN	NaN	NaN	NaN	NaN	NaN	NaN	NaN	NaN	NaN	NaN	NaN	NaN	NaN	NaN	NaN	NaN	NaN	NaN	NaN	NaN	NaN	NaN	NaN	NaN	NaN	NaN	NaN	NaN	NaN	NaN	NaN	NaN	NaN	NaN	NaN	NaN	NaN	NaN	NaN	NaN	NaN	NaN	NaN	NaN	NaN
38	518.9	461.1	476	460	494.4	365.4	422.5	356.2	432.6	420	441.4	404.7	378.1	468	395.1	413.1	437.8	348.4	347.8	360.3	264.3	368.6	357.5	414.1	349.3	349.5	363.5	292	396.5	393.5	316.2	393.5	342.2	272.9	342.9	224.4	164.4	217	192.5	442.6	290	421.8	502.6	366.8	408.9	450.9	398.1	643.3	896.3
39	159.6	191.6	164.8	166.9	176.1	161.6	123.1	158	147.7	148	172.5	212.3	156.3	161.6	174.3	139.8	133.2	148.2	171.5	161.2	158.7	206.5	169	185	142.8	132.9	123.2	155.9	123.1	117.9	122.8	135.3	135.4	138.3	141.2	147.6	189.8	198.3	157	169.9	166	123.3	153.8	144.3	167.3	1038	1252	1353	1465
40	112.3	115.2	170.9	130.9	98.72	132.3	165.9	100.2	107.4	157.7	181.9	135.1	121.6	115.3	141.5	121.4	126.1	111.9	112.1	122.5	104.5	161.5	119.8	142.6	130.4	131.5	119.8	131.7	284.1	418.5	320.5	467.2	381.3	489	443.2	430.9	448.9	298.3	434	340	349	416	345.2	426.2	355.4	329.9	369.6	409.6	345.5
41	209.5	217.5	198.5	151.9	144.4	183.3	175.1	226.1	180	191.2	172.9	183	186.5	173.6	177.8	189.6	183.8	193.5	204.2	198.1	196.3	177.6	205.3	187.2	149.6	164.1	194.1	529.2	1103	1624	1416	1564	1511	1634	1660	1390	1452	1523	1788	1772	1808	1903	1846	1693	1412	1334	1039	1209	1059
0	27.48	77.48	NaN	NaN	NaN	NaN	NaN	NaN	NaN	NaN	NaN	NaN	NaN	NaN	NaN	NaN	NaN	NaN	NaN	NaN	NaN	NaN	NaN	NaN	NaN	NaN	NaN	NaN	NaN	NaN	NaN	NaN	NaN	NaN	NaN	NaN	NaN	NaN	NaN	NaN	NaN	NaN	NaN	NaN	NaN	NaN	NaN	NaN	NaN
42	104.9	143.4	115.6	115.4	110.1	118.9	104.8	115.8	123.6	91.16	98.42	130.1	137.2	137.9	102.3	132.7	116.7	105.3	108.5	112.9	130.8	132.1	128.7	139.8	133.3	132.7	97.51	127.7	126.9	110.5	136.7	118.2	115.5	103.3	125.8	131.3	99.98	128.4	122	107.2	113.7	96.5	110.7	107.2	108	121.3	111.2	140.8	112.5
0	154.6	117.6	113.4	158.7	92.72	131.3	144.6	99.48	86.62	63.85	118.6	104.3	106.9	101.4	89.98	117.1	80.78	122	106.5	114.8	106.5	83.78	NaN	NaN	NaN	NaN	NaN	NaN	NaN	NaN	NaN	NaN	NaN	NaN	NaN	NaN	NaN	NaN	NaN	NaN	NaN	NaN	NaN	NaN	NaN	NaN	NaN	NaN	NaN
43	185.5	170	125	108	139.9	186.8	155.9	141.3	164.4	152.1	105.5	111.4	117.6	166.3	166.5	112.3	144.2	133.7	157.8	163.5	128.2	188.8	154.1	148.2	135.2	182.1	162.5	151.9	141.2	480.6	545.2	551	561.7	688.9	620.3	548.4	617.4	704.7	751.7	801.3	801.6	741.4	769.2	731	692.8	722.5	784.5	745.1	674.9
44	175.9	167.2	128.5	135.2	114.2	109.3	148.4	165	134.5	154.1	152.3	145.2	181.8	138.9	118.1	118.2	137.3	122.2	136.1	182.3	140.6	110.1	135.7	135	160.9	112.1	175	125.3	143.6	125.1	162	142.5	134	121	138.4	118.7	135.5	155	151.9	116.8	149.2	160.3	160	340	488.2	579.2	636.2	972.5	758.4
45	204.1	175.7	162.9	153.6	166.1	186.5	172.4	143.9	172.2	163.6	186.5	187.3	188	133.3	145.5	153.7	161	140.3	165.4	132.1	144.5	134.1	118	129	145.5	1121	1101	1514	1671	2298	2345	2309	2120	2146	2211	1990	1898	1964	1625	1155	885.9	820.9	785.2	921.5	1407	1645	1386	1281	1335
46	191.2	150.1	132	127.2	140.5	169.5	140.3	151.3	157.4	123.5	157	128.6	131.1	161	110.1	118.5	143.5	124.3	129.4	165.6	134.8	122.8	131.5	140.3	114	144.7	119.7	577.8	681.2	761.3	726.5	871.5	946	1218	1359	1280	1369	1190	1041	1051	1344	1188	1255	1138	1092	1102	1029	1022	1173
0	129	175	141.5	161.9	196.9	NaN	NaN	NaN	NaN	NaN	NaN	NaN	NaN	NaN	NaN	NaN	NaN	NaN	NaN	NaN	NaN	NaN	NaN	NaN	NaN	NaN	NaN	NaN	NaN	NaN	NaN	NaN	NaN	NaN	NaN	NaN	NaN	NaN	NaN	NaN	NaN	NaN	NaN	NaN	NaN	NaN	NaN	NaN	NaN
0	137.5	180.2	151.7	145	143.2	148.4	162.9	105.1	162.5	179.1	149.8	115.4	118.8	113.2	150.3	144.8	113.1	119.9	152.9	163.9	130.7	132	NaN	NaN	NaN	NaN	NaN	NaN	NaN	NaN	NaN	NaN	NaN	NaN	NaN	NaN	NaN	NaN	NaN	NaN	NaN	NaN	NaN	NaN	NaN	NaN	NaN	NaN	NaN
47	214.2	160.2	177.9	156.7	145.7	130.7	174.8	148.7	138	135.7	158.2	144	151.7	120.9	136.5	152.7	164.3	179.5	141.7	197.3	147.5	139.3	149.1	128.8	158.5	136	154	166.3	155.6	138.3	128.8	117.5	160.4	138.2	112.7	140	163.4	164	148.4	121.1	133.7	124.8	138	135.2	175.4	130.4	141.4	130.8	126.2
48	173.4	143.9	136.8	148.3	163.8	128.5	121	122.8	149	140.3	154.2	179.8	133.3	117	113.6	158.1	133.4	141.1	150	110.6	129.7	128.1	132.2	141.2	145.7	140.9	107.1	129.8	79.63	99.79	358.1	426.4	453.2	503	552.8	597.8	722	874.4	756.6	811	834.2	923.8	959.3	870.5	1005	931.8	976.8	791.5	855.3
49	143.7	147.5	155.5	121.9	140	129.6	131.3	155.4	144.3	143	134.6	137.1	130.3	143.1	144.4	114.1	113.7	121.6	119.3	140.1	139.3	196	425.6	393.7	398.4	437.8	387.4	386.6	327.8	395.6	421.2	450.6	366.6	430	523.4	643.4	604.7	602.2	731	826.9	687.5	823	708.5	744.9	817.8	827.5	661	645.7	713.8
50	196.7	145.6	105.8	145	143.8	153.3	142	157	137.3	136.9	152.3	134.3	126	113.2	135.2	125	121.7	119	147.5	113.3	118.5	507.2	516.5	437.5	451.3	497.2	520.3	591.1	576.4	704.2	824.1	879.4	830.4	835.4	968.6	717.9	789.4	640.1	689.6	589.6	740.9	753	792	919.9	726.2	655.9	692.4	706.5	628.2
51	144.2	124	176.6	145.3	145.8	162.5	149.7	101.1	139.6	150.2	102.3	146.9	117.5	105.5	141.6	122.4	211.8	171.7	151.5	135.7	129.5	135.5	153.3	129.5	139.7	152.5	148.1	135.4	467.4	490.6	643.3	628.4	652.3	602.5	523.9	500.7	527.9	532.3	788.1	730.6	776.3	690.6	705.4	601.9	657.3	695.1	493.1	646.9	549.5
52	155.9	169.4	166.2	181	158.9	135	186.5	144.8	175.8	175.9	156.2	132.9	169.9	184.2	157	164	156.3	174.1	129.8	127.8	168.5	191	158.1	175.3	524.2	513.4	515.5	547.4	618	584.6	615.9	787.2	704.5	601.7	768.1	808.2	915.5	923.2	NaN	NaN	NaN	NaN	NaN	NaN	NaN	NaN	NaN	NaN	NaN
0	196.1	165.3	179.2	155.6	177.7	155.9	214	174.6	151.5	170.2	160.7	174.5	180.2	183.5	196.5	189.4	152.2	145.5	167.5	180	156	137	118	152.5	171.9	149.1	127.5	150.1	NaN	NaN	NaN	NaN	NaN	NaN	NaN	NaN	NaN	NaN	NaN	NaN	NaN	NaN	NaN	NaN	NaN	NaN	NaN	NaN	NaN
53	192.6	175.4	187.3	211.2	198	178.4	214.3	164.2	162.2	174	145.5	169.5	170.3	159.2	178	139.9	136.4	175.4	143.7	174.5	155.7	173.7	180.5	158.4	136.6	191.7	213	183.7	176.7	194.8	165.2	211.5	184.3	149	193.4	150.7	159.2	140.9	196.8	182.6	165.1	179.5	201.3	181.9	179.3	163.2	186.9	152.9	186.9
0	NaN	NaN	NaN	NaN	NaN	NaN	NaN	NaN	NaN	NaN	NaN	NaN	NaN	NaN	NaN	NaN	NaN	NaN	NaN	NaN	NaN	NaN	NaN	NaN	NaN	NaN	NaN	NaN	NaN	NaN	NaN	NaN	NaN	NaN	NaN	NaN	NaN	NaN	NaN	NaN	NaN	NaN	NaN	NaN	NaN	NaN	NaN	NaN	NaN
54	137.1	97.4	141.5	132.1	151	138.3	126.1	147.2	138.9	142.3	139.8	136.8	149.8	151.6	169.5	170.5	113.8	107.8	172.5	102.9	122.1	120.2	153.2	133.3	145.6	161.2	120.8	136.3	179.8	116.6	127.1	173.2	165.2	146.6	500	723.8	1004	1075	1151	1179	1158	1205	1351	1389	1554	1333	1307	1334	1245
55	129.7	159.2	160.5	112.1	177.2	160.7	141.3	156.3	120.7	177.1	125.7	138	149.3	176.2	161	143	126.3	141.4	139.8	126.2	127.8	146.3	145.7	132.3	170.3	135	146.2	526.1	605.1	616.6	552.2	680.2	619.2	670.9	757.9	842.3	923.4	939.7	643.2	766.6	677.1	716.5	644	899.1	650	827	783.5	959.6	699.2
56	169.1	176.5	147.8	168.6	132	156.7	190.4	172.9	163.9	180	137.5	108.6	117.2	119.7	141	101.6	163.9	130.5	75.5	138.2	284.4	358.5	358.8	459.2	460.8	507.1	584	642.7	762.7	643.7	805.6	855.4	765.2	738.5	603.9	795.2	614.2	582.2	655.1	664.3	651.4	497.5	630	536.9	584.4	524	679	675.5	590
57	178.1	184.1	213.8	157.7	179.1	180.8	200.3	170.1	187	222.9	203.8	183.3	190.4	202.5	230.5	178.4	218	206.2	209.5	159.7	175.3	191.2	181	170.5	174	185.2	161.7	191.2	183.2	205.5	159.3	158.7	179.3	186.2	173.5	174.8	222.7	171.2	260.2	1019	1054	1165	1165	1272	1550	1800	1511	1502	1817
0	108.3	127.1	128.1	125.2	119.5	NaN	NaN	NaN	NaN	NaN	NaN	NaN	NaN	NaN	NaN	NaN	NaN	NaN	NaN	NaN	NaN	NaN	NaN	NaN	NaN	NaN	NaN	NaN	NaN	NaN	NaN	NaN	NaN	NaN	NaN	NaN	NaN	NaN	NaN	NaN	NaN	NaN	NaN	NaN	NaN	NaN	NaN	NaN	NaN
58	112.2	127.9	122.8	70.26	122.5	149.3	128.9	135.3	116.8	92.63	137	113	143.5	146.6	109.7	112	115.8	109.5	109.2	100.2	106	115	145	229.7	247.5	292.5	277	374.4	457.5	454.9	405.9	402.3	446	346	387.9	418.8	368.2	363.6	344	360	376.7	388.1	380.4	374.3	360	358.7	351.5	358.9	263.7
59	112.8	138.1	144.2	136.8	136.6	148.1	138.5	161.5	161.8	123.5	192.1	123.4	106.8	116.3	148.1	166.9	114.4	106.7	124.4	122.6	124.5	164.4	142.7	111.8	110.4	128	99.27	130.8	117.6	112	143.4	97.29	116.4	93.52	133.2	93	92	93.7	98.38	152.9	90.5	118.6	117	121.4	146.7	146.6	115.9	109.7	125.1
0	NaN	NaN	NaN	NaN	NaN	NaN	NaN	NaN	NaN	NaN	NaN	NaN	NaN	NaN	NaN	NaN	NaN	NaN	NaN	NaN	NaN	NaN	NaN	NaN	NaN	NaN	NaN	NaN	NaN	NaN	NaN	NaN	NaN	NaN	NaN	NaN	NaN	NaN	NaN	NaN	NaN	NaN	NaN	NaN	NaN	NaN	NaN	NaN	NaN
0	NaN	NaN	NaN	NaN	NaN	NaN	NaN	NaN	NaN	NaN	NaN	NaN	NaN	NaN	NaN	NaN	NaN	NaN	NaN	NaN	NaN	NaN	NaN	NaN	NaN	NaN	NaN	NaN	NaN	NaN	NaN	NaN	NaN	NaN	NaN	NaN	NaN	NaN	NaN	NaN	NaN	NaN	NaN	NaN	NaN	NaN	NaN	NaN	NaN
60	305.9	236.3	250.4	255.5	288.1	292.9	250.5	232.2	235	338.6	242.9	272	246	262.7	239.5	217.5	194.3	215.1	258	203.8	274.3	261.5	252.5	201.9	215.1	239.5	198.5	238.2	683.6	880.6	788.6	713	820	822.5	915	902.1	1081	799.5	1071	897.5	795.5	698.8	NaN	NaN	NaN	NaN	NaN	NaN	NaN
61	111.7	134.9	115.7	104.7	157	116.5	72.11	112.8	96.84	90.6	124.6	128.8	126.8	91.17	125	92.17	122	85.59	111	101.2	110.9	79.42	132.9	132.8	261.2	275.3	343.6	328	343	265.4	448.6	366.4	437.6	376.7	274.7	277.8	261.4	250.2	220.4	255.6	199.6	205.5	238.5	189.2	257.1	198.6	249.5	191.6	222.5
0	NaN	NaN	NaN	NaN	NaN	NaN	NaN	NaN	NaN	NaN	NaN	NaN	NaN	NaN	NaN	NaN	NaN	NaN	NaN	NaN	NaN	NaN	NaN	NaN	NaN	NaN	NaN	NaN	NaN	NaN	NaN	NaN	NaN	NaN	NaN	NaN	NaN	NaN	NaN	NaN	NaN	NaN	NaN	NaN	NaN	NaN	NaN	NaN	NaN
0	224.6	219.6	260.7	254.3	187.5	245	169	238.3	245.2	185.4	NaN	NaN	NaN	NaN	NaN	NaN	NaN	NaN	NaN	NaN	NaN	NaN	NaN	NaN	NaN	NaN	NaN	NaN	NaN	NaN	NaN	NaN	NaN	NaN	NaN	NaN	NaN	NaN	NaN	NaN	NaN	NaN	NaN	NaN	NaN	NaN	NaN	NaN	NaN
0	194.2	171.2	164.6	175	157.2	178.3	163.8	137.5	221.6	160	155.5	118.1	199.5	165.7	195.5	177.6	171.8	157.2	195	137	182.8	177	154.5	113.7	147.9	132.6	187.1	132.4	210.5	832.9	884.8	951.8	929.1	1016	1175	1238	1416	1324	1446	1645	1436	1352	1346	1299	1377	1291	1238	1228	1179
0	148.4	167	143.2	128	181.3	121.6	134.3	106.5	107.5	113.5	119.8	118.9	99.99	112.2	92.71	96.5	109	NaN	NaN	NaN	NaN	NaN	NaN	NaN	NaN	NaN	NaN	NaN	NaN	NaN	NaN	NaN	NaN	NaN	NaN	NaN	NaN	NaN	NaN	NaN	NaN	NaN	NaN	NaN	NaN	NaN	NaN	NaN	NaN
0	173.2	188.7	167.2	165.3	177.7	139.4	181.6	161.4	138.4	182.3	187	194.9	163.6	152.9	164.4	158.6	138.4	138.5	141.6	123	130.3	148.5	143.4	130.2	183.3	136.9	122.6	144.4	118.2	166.7	104	166.4	148.5	94.19	144.2	118.8	164.1	147.4	192.9	127.8	104.3	452.3	650	541.8	NaN	NaN	NaN	NaN	NaN
0	145.4	209.5	170	126.5	208.4	116.1	186.2	168.2	NaN	NaN	NaN	NaN	NaN	NaN	NaN	NaN	NaN	NaN	NaN	NaN	NaN	NaN	NaN	NaN	NaN	NaN	NaN	NaN	NaN	NaN	NaN	NaN	NaN	NaN	NaN	NaN	NaN	NaN	NaN	NaN	NaN	NaN	NaN	NaN	NaN	NaN	NaN	NaN	NaN
0	551.3	671.5	788.2	752.9	567.3	726.4	700.7	781.3	617.2	479.6	352.8	253.7	306.6	251	217.8	189	207.5	188.2	177.3	172	152.2	164.7	191.5	184	125.8	141.6	129.4	149.5	152	147.9	218.2	130.7	NaN	NaN	NaN	NaN	NaN	NaN	NaN	NaN	NaN	NaN	NaN	NaN	NaN	NaN	NaN	NaN	NaN
62	124.5	155.7	95.4	162.8	113.1	159.1	149	160.1	149	142.3	165	135.7	147.9	119.5	123.7	101	122	121.5	138.9	125	149.4	164	544.2	412.5	413.1	394.2	369.5	380.1	520.1	480.1	455.9	466.1	489.1	630	686.4	678.7	762.5	968	985.3	762.3	NaN	NaN	NaN	NaN	NaN	NaN	NaN	NaN	NaN
63	135.8	137.8	97.78	151.4	138.5	167.2	154.8	105.5	154.7	139	118.8	139.8	101.4	116.7	130.5	128	148	92.5	133.5	97.48	134.8	150.1	150.1	126.1	156.2	144.2	144.2	113	112.4	98.73	115.8	118.5	120.1	127.9	119.5	106.9	127	130.1	106.3	94.21	129	135.1	142	141.2	111.2	458.4	495.2	534.1	527.5
64	137.8	94.56	125.2	153.6	111.5	105.9	105.1	123.2	87.59	102.4	141.8	124.8	134	134.4	135.4	104.5	95.8	82	116.3	81.45	97.35	138.9	131.6	115.5	117.5	115.9	121.5	111	106.8	126.3	126.3	98.39	118.6	72.49	134.8	118.5	104.9	90.11	94.54	148	109.7	186.9	196.7	231.6	490.6	514.4	551.7	601	657
65	172.1	155.3	153.5	195.4	189.5	148.9	160.4	145	131.5	168.4	156.8	152.9	129	128.8	143.9	151.3	118	129	126.5	150.6	143.9	123.5	148.8	153.4	142	154.9	155.6	155.2	166.4	164.4	489.5	477.2	581.1	626	766.6	954.4	981.9	1016	855.1	786	939	949.3	875	1042	1076	1024	1057	721.5	765.5
66	130	117.4	157.9	156.8	122.5	126.8	131.8	157	129.5	114.8	134.5	127.4	162.2	165.7	109.6	134.5	137.8	110.9	118.3	123.3	117.4	131.4	164.9	123.6	125.3	147.6	123.8	88.1	114.9	108.8	123.1	103.1	103.4	122.3	123.9	110.8	102.2	97.25	103.5	231.8	457	611.8	537.2	463	447.2	485.7	468.7	510.3	500.6
67	666.3	629	515.6	585.1	541.3	447.7	432.3	260.8	206.5	198.1	193.4	163.7	208.6	183.3	226.5	152.5	174.8	168.4	207.1	173.4	162.5	154.2	172.6	145.2	154.1	170.4	139.8	154.2	151.7	113.2	124	139.8	118.6	134.3	144.5	187.6	460.3	560.5	506.5	640.2	769.5	733	769	826.5	770.9	808.5	795.5	771.9	819.2
68	177	136.1	163.7	126.5	179	145	145.4	141	153.1	138.5	159.5	118.1	143.3	149.6	130.1	137.6	143.5	133.5	101.6	130.5	124.4	119	127.5	156.9	156.4	150.5	134.5	122.5	125	119.1	115.6	138.5	128.9	165	174	155.4	139	113.5	128.9	114	121.1	138.5	152	169	150.5	149.1	134.5	116.5	131.5
0	116.6	151.2	128.3	133.3	114.5	162.1	124.9	142.5	96.07	113.6	97.06	124.6	121.5	72.94	76.98	97.54	148.5	151.5	126	95.56	104.5	94.15	106	95.91	108	93.99	NaN	NaN	NaN	NaN	NaN	NaN	NaN	NaN	NaN	NaN	NaN	NaN	NaN	NaN	NaN	NaN	NaN	NaN	NaN	NaN	NaN	NaN	NaN
0	124.2	161	145.9	115.8	153	144	137.1	137.9	124.9	151.3	139.8	137.4	127	174.1	101.5	132.3	131	119.4	106.5	118.9	152	138.4	112.6	94.6	139.4	96.55	95.33	119.2	102.7	122.1	116.4	97.04	117.5	120.5	120.4	115.8	130.1	102.7	128.1	124.5	121.3	127	119.7	126.1	133.2	117.9	147.4	130	119.3
0	77.82	99.25	97.1	88.42	21.5	128.3	113.4	103.2	78.89	103.2	87.67	104.5	67.39	101.4	NaN	NaN	NaN	NaN	NaN	NaN	NaN	NaN	NaN	NaN	NaN	NaN	NaN	NaN	NaN	NaN	NaN	NaN	NaN	NaN	NaN	NaN	NaN	NaN	NaN	NaN	NaN	NaN	NaN	NaN	NaN	NaN	NaN	NaN	NaN
69	171.9	163.1	166.3	185	150.4	175.1	153.5	149.6	119.9	134.1	146	140.6	157.6	161.6	164.5	125	137.1	177.4	168.4	122	127.1	126.5	170.5	145.5	132	113.1	131	147	145.5	1110	1148	1321	1564	1484	1639	1435	1369	1419	1287	1435	1321	1339	1348	1306	1308	1352	1115	1245	1279
0	NaN	NaN	NaN	NaN	NaN	NaN	NaN	NaN	NaN	NaN	NaN	NaN	NaN	NaN	NaN	NaN	NaN	NaN	NaN	NaN	NaN	NaN	NaN	NaN	NaN	NaN	NaN	NaN	NaN	NaN	NaN	NaN	NaN	NaN	NaN	NaN	NaN	NaN	NaN	NaN	NaN	NaN	NaN	NaN	NaN	NaN	NaN	NaN	NaN
0	73.91	118.1	NaN	NaN	NaN	NaN	NaN	NaN	NaN	NaN	NaN	NaN	NaN	NaN	NaN	NaN	NaN	NaN	NaN	NaN	NaN	NaN	NaN	NaN	NaN	NaN	NaN	NaN	NaN	NaN	NaN	NaN	NaN	NaN	NaN	NaN	NaN	NaN	NaN	NaN	NaN	NaN	NaN	NaN	NaN	NaN	NaN	NaN	NaN
0	168.9	144.4	149.7	124.9	206.9	185.5	125.3	159.9	184	184	176.6	195	115.5	129.4	113.5	135	127	147.5	146.9	117	163.5	156.6	166.4	173.6	166.4	145.1	158.4	199	141.5	143.1	120.9	136.6	168	163.8	151.4	143.8	146.7	137.9	164.5	126.5	183.2	152.1	127.8	147.7	140.8	135.5	134.7	126.4	146.8
70	120.4	120.7	135.4	126.7	134.3	173.7	131.2	134.4	126.2	136.4	116.6	106.7	121.5	150	145.6	116	151	107.2	93.77	128.5	111.2	111	173.2	91.31	121.3	117.8	508.1	567.1	537.2	716.3	754.9	826.7	1064	1223	1298	1321	1250	1383	1183	1261	1218	1128	1129	1265	1149	1145	1229	1310	1271
0	NaN	NaN	NaN	NaN	NaN	NaN	NaN	NaN	NaN	NaN	NaN	NaN	NaN	NaN	NaN	NaN	NaN	NaN	NaN	NaN	NaN	NaN	NaN	NaN	NaN	NaN	NaN	NaN	NaN	NaN	NaN	NaN	NaN	NaN	NaN	NaN	NaN	NaN	NaN	NaN	NaN	NaN	NaN	NaN	NaN	NaN	NaN	NaN	NaN
0	144.6	148.6	172.4	166.5	149.1	182.6	142.5	NaN	NaN	NaN	NaN	NaN	NaN	NaN	NaN	NaN	NaN	NaN	NaN	NaN	NaN	NaN	NaN	NaN	NaN	NaN	NaN	NaN	NaN	NaN	NaN	NaN	NaN	NaN	NaN	NaN	NaN	NaN	NaN	NaN	NaN	NaN	NaN	NaN	NaN	NaN	NaN	NaN	NaN
71	192.5	175.9	194.6	181.1	222.4	224.5	169.5	174.9	186.9	173.5	208	183.2	175.9	175.3	138.6	199.3	167.7	203.5	229.3	190.9	229.1	205.7	209.2	198.7	173.7	262.5	982.4	888.9	1026	987	923	964.4	1271	1303	1270	1340	NaN	NaN	NaN	NaN	NaN	NaN	NaN	NaN	NaN	NaN	NaN	NaN	NaN
0	218.4	178.9	202	147.9	178.5	178.9	169	143.4	116.9	137.5	153	165.4	199.9	174.5	173.5	180.5	187.6	178.9	191.4	222.9	226.9	198	183.4	194	186.8	203.7	168.8	161.2	192.3	155.1	137.4	158.1	113.3	158.6	156.2	153.5	204.6	1464	1844	1870	1720	1700	1472	1314	2136	1899	1502	1536	1580
72	192	154.5	188	180.9	162.9	154.5	169.5	135.5	164	125.9	170	133.6	176.9	200	155.1	156.5	161.9	145.4	116	147	815	1172	1006	1299	1071	1151	1115	941.5	1088	974	923	606.1	731	630.5	601	502.9	372.5	530	495.9	519	576.9	517.4	486	429.5	461	446	350.5	366.5	383.5
0	103.5	NaN	NaN	NaN	NaN	NaN	NaN	NaN	NaN	NaN	NaN	NaN	NaN	NaN	NaN	NaN	NaN	NaN	NaN	NaN	NaN	NaN	NaN	NaN	NaN	NaN	NaN	NaN	NaN	NaN	NaN	NaN	NaN	NaN	NaN	NaN	NaN	NaN	NaN	NaN	NaN	NaN	NaN	NaN	NaN	NaN	NaN	NaN	NaN
73	137.5	117.5	152.1	139.9	144	154.4	162.9	131.1	132	164.5	147	183.9	116.5	147.5	117.5	133.9	116	135.5	127.5	102.5	123.5	139.1	437.9	135.1	113.9	138	119	126.9	249.4	458	471.5	537.2	601.2	540.2	636.7	682.7	693.5	695.2	678	501	495.2	538.8	678.5	839.3	597.2	728.4	781.2	702	634.8
0	171.6	164.4	154.5	131.2	129.5	113.9	121.4	134	153	155	168.1	150	142.5	99.95	130.5	122.5	116.5	153	125	136	142.5	NaN	NaN	NaN	NaN	NaN	NaN	NaN	NaN	NaN	NaN	NaN	NaN	NaN	NaN	NaN	NaN	NaN	NaN	NaN	NaN	NaN	NaN	NaN	NaN	NaN	NaN	NaN	NaN
74	156.3	144.2	161.5	142.3	175.3	199.9	192	156	159	125.6	172.3	133.9	162.8	150.7	144.2	124.3	168.7	143.2	149.7	136.5	150.8	146	127.8	138.2	148	146.8	147.6	138.2	134.3	133.5	170.2	168	161	142	135.3	118.4	166.6	201.9	1026	1140	1196	1222	1468	1513	1516	1769	1779	1698	1751
75	164	182	222.1	177.9	197.4	191.5	165.5	189	189.5	191	156.9	181.5	189	212.4	820	1166	1169	1418	1718	1111	1042	1114	1535	1135	690	573.5	535	517.6	554.5	540.5	422.5	732	545.5	917	952.5	935.5	941	973.5	904.5	797	921	868	816	746.5	609.5	610.5	667.5	623.5	601.5
76	222.1	199.6	178.1	215.5	197.6	216.1	201.6	222.6	203.3	241.6	157.3	196	180.5	204.5	216.1	187.4	199.6	204.8	221.4	203.5	195.6	209.9	191.9	189.1	172.2	191.1	178.9	179.1	151.6	179.7	164.8	197.1	836	1098	1043	800.4	708.9	793.9	875	854.5	947	NaN	NaN	NaN	NaN	NaN	NaN	NaN	NaN
77	197	211.5	216	212.5	251.5	244.5	231.6	192	197.9	181.4	213	208.5	196	200	179.4	155.2	181.9	178.5	179	133.1	156	167.6	175.6	170.6	160.2	135.5	159.1	186.4	166.1	145	136.1	178.5	161.2	144.4	156.2	180.6	180.1	163.6	191.9	155.5	166	179	162.5	194.5	174.8	158.2	177.5	160.8	171
78	186.6	147.9	164.6	153.5	187.6	122.5	152.5	121	172.5	184.1	146.5	148	161.9	128.5	170.9	129.8	162.8	135	129.4	122.1	177.8	164.1	160.8	153.3	179.8	151.3	155.6	148.8	188.5	483	525.3	494.2	576.3	561.7	571.6	528.6	286	350.5	373.3	680.6	669.3	659	764	700	877.6	860.9	683.1	724.8	859.3
79	154.9	184.2	176.2	152.3	169.5	214.5	155.4	179	156.4	212.9	162.6	160.5	201.2	176.7	188.6	180.7	178	147.7	196.6	165.6	166.4	197.9	200.1	171.8	145.4	164.7	177.3	153.1	184.7	146.6	187.2	180.7	182.4	207.3	183.7	222.4	185	173.2	197.3	838.7	1065	888.9	955.9	919.4	1019	1336	1340	1442	1180
80	227.7	177	330.3	783.2	826.5	860	807.2	779.8	638.2	574.9	804	558.4	495.1	296.4	272.7	217	213.7	203.2	216.8	191	194.8	208.1	242.6	181.8	145.2	181.7	199.5	172	175.6	160	120.1	135.9	184.2	1007	1251	1186	1528	845.8	1142	1262	1048	1280	1729	1646	1622	1497	1551	1683	1469
0	145.8	NaN	NaN	NaN	NaN	NaN	NaN	NaN	NaN	NaN	NaN	NaN	NaN	NaN	NaN	NaN	NaN	NaN	NaN	NaN	NaN	NaN	NaN	NaN	NaN	NaN	NaN	NaN	NaN	NaN	NaN	NaN	NaN	NaN	NaN	NaN	NaN	NaN	NaN	NaN	NaN	NaN	NaN	NaN	NaN	NaN	NaN	NaN	NaN
0	126.3	161.6	166.7	133	154.4	95.34	150.7	119.1	135.5	145.5	95.34	162.2	144.5	99.11	152.1	134.4	132.5	118.1	124.1	107.9	123.9	124.2	NaN	NaN	NaN	NaN	NaN	NaN	NaN	NaN	NaN	NaN	NaN	NaN	NaN	NaN	NaN	NaN	NaN	NaN	NaN	NaN	NaN	NaN	NaN	NaN	NaN	NaN	NaN
0	102.3	135.8	118.3	138.3	176.8	129	NaN	NaN	NaN	NaN	NaN	NaN	NaN	NaN	NaN	NaN	NaN	NaN	NaN	NaN	NaN	NaN	NaN	NaN	NaN	NaN	NaN	NaN	NaN	NaN	NaN	NaN	NaN	NaN	NaN	NaN	NaN	NaN	NaN	NaN	NaN	NaN	NaN	NaN	NaN	NaN	NaN	NaN	NaN
81	170.5	134.5	126.9	148.9	171.5	154.4	174.1	146.5	170	144.4	165.5	127.3	177.5	154.3	112.5	174.1	155.3	118.7	113.5	145	117.5	114.4	188.3	105.3	183.5	148.2	124.7	144.9	114.6	117.7	152.7	99.42	142.9	103.4	156.9	123.7	107.2	133.6	143.4	124.9	156.7	139.9	139	130.1	123.2	144.1	111.5	166.5	135
0	NaN	NaN	NaN	NaN	NaN	NaN	NaN	NaN	NaN	NaN	NaN	NaN	NaN	NaN	NaN	NaN	NaN	NaN	NaN	NaN	NaN	NaN	NaN	NaN	NaN	NaN	NaN	NaN	NaN	NaN	NaN	NaN	NaN	NaN	NaN	NaN	NaN	NaN	NaN	NaN	NaN	NaN	NaN	NaN	NaN	NaN	NaN	NaN	NaN
82	173.4	199.9	155	156	144	139.5	161.8	200.6	158.3	173.4	175.9	152.3	141.3	180.9	137.2	153.4	128.4	164	173.2	153.2	161.4	161.5	157.8	131.6	111.1	131.5	124.3	151.7	127.2	149.5	166	158.4	131.4	116.3	116.5	135.7	166.5	154.5	115.5	135.2	159.8	129.3	152.2	159	148.9	180.4	171.8	142.2	144.3
83	195.2	178.3	185.2	167.8	172.3	143.7	167.6	166.4	145.7	139.9	166.1	154.6	130.9	135.8	151.5	146.3	170.2	166.7	156.4	179.7	909.9	830.5	861.7	712.7	783.2	757.3	830.7	790.1	787.1	949.7	965.3	916.6	NaN	NaN	NaN	NaN	NaN	NaN	NaN	NaN	NaN	NaN	NaN	NaN	NaN	NaN	NaN	NaN	NaN
0	196.4	118	140.2	161.9	145	116.5	121.3	146.2	109	138.5	125.6	141.5	102.5	132.6	132	164.9	NaN	NaN	NaN	NaN	NaN	NaN	NaN	NaN	NaN	NaN	NaN	NaN	NaN	NaN	NaN	NaN	NaN	NaN	NaN	NaN	NaN	NaN	NaN	NaN	NaN	NaN	NaN	NaN	NaN	NaN	NaN	NaN	NaN
84	177.9	105.6	138.6	140.9	127.1	135.9	169.8	141.2	127.2	165.8	93.67	144	138.5	135.7	148.7	141.2	121.8	175.4	125.8	122.2	124.7	153.4	157.5	103.7	101.3	151.3	135.8	119.5	135	111.9	106.4	124.3	95.37	138.3	128.4	104.9	126.6	129	115.7	136.5	136.4	160.4	127.1	117.5	152.8	111.9	134.5	122	109.5
85	143.6	192.8	148.3	155.8	151.4	145.4	167.7	162.2	155.3	179.4	111.8	166.9	150.4	152.8	176.8	159.7	195.5	130.9	167.4	172.8	147.8	178.3	150.4	199.7	160.7	167.7	144.9	153.7	129.4	149.4	138.1	139.9	182.5	152.3	133.5	143	162.3	166.1	130.2	121.8	318.8	215.4	233.3	171.3	176.1	336.2	296	369.7	298.1
0	NaN	NaN	NaN	NaN	NaN	NaN	NaN	NaN	NaN	NaN	NaN	NaN	NaN	NaN	NaN	NaN	NaN	NaN	NaN	NaN	NaN	NaN	NaN	NaN	NaN	NaN	NaN	NaN	NaN	NaN	NaN	NaN	NaN	NaN	NaN	NaN	NaN	NaN	NaN	NaN	NaN	NaN	NaN	NaN	NaN	NaN	NaN	NaN	NaN
86	148.6	163.5	132.8	152.5	136.7	160.8	136.5	150.4	175.9	143.8	154.9	125	122.3	150.2	116	146.8	116.7	148.6	138.4	113.5	130.5	105.6	178.1	188.5	175.3	160.1	133.9	153.2	133.9	111.2	141.7	133.3	145.3	126.8	154	188.1	555.9	650.4	770.4	707.5	713.4	821.6	690.9	725.3	776.7	807.6	874.6	886.2	853.8
87	146.9	105.4	165.4	132.4	133	161.5	139	198.3	151.4	159.9	134.8	167.9	119.4	141.8	130.8	100.5	132.9	151.4	129.8	133.1	157.3	121	136.1	124.9	125	107.2	114.1	128.6	115.9	118.4	160.9	449.8	451.6	602.5	754	731.4	859.1	988.2	961.7	919.2	1074	985.2	992.2	945.2	896.7	892.2	932.7	871.9	898.7
0	116.5	NaN	NaN	NaN	NaN	NaN	NaN	NaN	NaN	NaN	NaN	NaN	NaN	NaN	NaN	NaN	NaN	NaN	NaN	NaN	NaN	NaN	NaN	NaN	NaN	NaN	NaN	NaN	NaN	NaN	NaN	NaN	NaN	NaN	NaN	NaN	NaN	NaN	NaN	NaN	NaN	NaN	NaN	NaN	NaN	NaN	NaN	NaN	NaN
88	165.9	148.5	156.4	145.4	126.6	146	145.4	149.9	152.6	138.5	138	158	148.5	175	184	156	132	168.9	161	133.5	183	119.4	164.5	144.8	148.9	176.9	159.5	132.1	124.2	146.8	133.7	115.4	164.7	146.1	160.6	143.2	118.7	168.2	137.8	151.5	114.2	138.1	141	135.2	138.1	128.3	152.1	165.3	145.5
89	157.3	142.5	138.6	139	125.5	153	170.3	140.3	190.6	130.2	160.1	131.7	158.6	139.6	159.7	138.4	158.1	157.8	158.6	121.7	127.7	147.4	167.4	210.3	153.7	143.2	121.1	161.4	162.1	119.7	124.4	151	124.2	140.8	134.5	107.2	161.8	160.6	129.7	146.3	134.2	158.6	153.4	110.2	149.5	129.1	136.6	145.8	140.5
90	154.9	133.4	156.4	118.3	120.6	121.4	156.6	141	145.9	147.7	161.4	126	145.1	129.1	203.5	131.9	136	153.6	148.5	141	142.5	142.5	153.9	149.6	142.4	113.1	136.1	114.1	124.8	107.1	120.3	125.3	131.8	153.3	132.8	111.4	117.3	136.3	171.4	138.4	113.9	192.1	154.8	143.8	129.4	112	138.5	126.5	163.5
0	147.5	162.9	130.5	130.3	NaN	NaN	NaN	NaN	NaN	NaN	NaN	NaN	NaN	NaN	NaN	NaN	NaN	NaN	NaN	NaN	NaN	NaN	NaN	NaN	NaN	NaN	NaN	NaN	NaN	NaN	NaN	NaN	NaN	NaN	NaN	NaN	NaN	NaN	NaN	NaN	NaN	NaN	NaN	NaN	NaN	NaN	NaN	NaN	NaN
0	147.8	177.9	138.5	172.9	124	163.1	156.6	150.3	117.8	150.1	139.4	114.8	111.7	136.7	NaN	NaN	NaN	NaN	NaN	NaN	NaN	NaN	NaN	NaN	NaN	NaN	NaN	NaN	NaN	NaN	NaN	NaN	NaN	NaN	NaN	NaN	NaN	NaN	NaN	NaN	NaN	NaN	NaN	NaN	NaN	NaN	NaN	NaN	NaN
91	127.7	116.7	139	113.1	144.1	121.5	93.25	105.5	125.9	110	131	150.6	116.5	108.5	135.4	117.9	119.5	91.6	124.5	103	114.4	96.15	102.4	82.5	128.2	100.5	108.5	133.5	124.5	72.17	94.56	96.75	124.5	112.4	107.2	94.72	122.4	95.94	59.22	78.5	115.7	113.8	102.9	103.1	103.8	93.14	102.3	115.2	93.79
92	185.4	231.8	160.3	189.5	188.1	153.5	152.5	177.4	165	154.4	164	180.6	179.6	140.9	206.5	158	171.5	140.6	150	215.6	163.2	158	153.9	189.5	186.6	184.6	170.4	171.7	149.2	170.1	158.8	170.4	935.6	904.1	1141	1418	1256	1447	1489	1308	1674	1428	1906	1411	1334	949.7	980.7	938.8	898.3
0	165.6	133.8	124.1	125	119.8	133.2	152.1	NaN	NaN	NaN	NaN	NaN	NaN	NaN	NaN	NaN	NaN	NaN	NaN	NaN	NaN	NaN	NaN	NaN	NaN	NaN	NaN	NaN	NaN	NaN	NaN	NaN	NaN	NaN	NaN	NaN	NaN	NaN	NaN	NaN	NaN	NaN	NaN	NaN	NaN	NaN	NaN	NaN	NaN
0	306.5	326.6	274.1	214.1	183.2	181.4	145.5	196.5	175.4	160.1	144.5	161.4	157	222.9	197.2	208.9	175.5	183.6	135.1	224.1	309.6	378.9	448.1	310.3	328.2	322.7	353.1	237.4	452.4	299	211.5	357.4	310.1	284.3	349	301.9	308.5	299	267.4	NaN	NaN	NaN	NaN	NaN	NaN	NaN	NaN	NaN	NaN
93	132.7	179.8	154.2	131.2	129.5	129.2	129.8	143.4	105.2	126.2	124.4	122	144.2	176	129.3	148.1	164.2	128.2	173	196.7	147.8	126.7	104.3	138.4	156.9	134.5	95.71	135.2	151.5	134.6	144.9	114.8	141.9	163.5	171.5	179.1	659.4	891.9	1124	1277	1379	1294	1234	1281	1086	1264	1199	1122	1071
0	432.6	424.5	293.7	224.4	255.7	196.4	188.9	164.4	182.1	142.5	124.3	147.4	136	150.6	114.1	115.7	159.9	167.6	151.5	173.3	270.5	307.1	301.4	304.3	376	308.7	268.5	285.3	242.9	304.9	276.9	310.4	NaN	NaN	NaN	NaN	NaN	NaN	NaN	NaN	NaN	NaN	NaN	NaN	NaN	NaN	NaN	NaN	NaN
0	NaN	NaN	NaN	NaN	NaN	NaN	NaN	NaN	NaN	NaN	NaN	NaN	NaN	NaN	NaN	NaN	NaN	NaN	NaN	NaN	NaN	NaN	NaN	NaN	NaN	NaN	NaN	NaN	NaN	NaN	NaN	NaN	NaN	NaN	NaN	NaN	NaN	NaN	NaN	NaN	NaN	NaN	NaN	NaN	NaN	NaN	NaN	NaN	NaN
94	117.7	144.5	95.86	114.8	118.9	159.5	108.5	147.1	128.6	136.9	114.2	120.3	114.8	113.2	159.1	161.2	119.4	117	143.8	110.5	91.62	102.2	106.2	119.2	93.99	464.8	473.6	625.7	686.7	680.6	711.6	676.9	738.3	654.4	669.7	587.8	728	804	617.2	663.7	589.9	552.5	597.2	NaN	NaN	NaN	NaN	NaN	NaN
0	NaN	NaN	NaN	NaN	NaN	NaN	NaN	NaN	NaN	NaN	NaN	NaN	NaN	NaN	NaN	NaN	NaN	NaN	NaN	NaN	NaN	NaN	NaN	NaN	NaN	NaN	NaN	NaN	NaN	NaN	NaN	NaN	NaN	NaN	NaN	NaN	NaN	NaN	NaN	NaN	NaN	NaN	NaN	NaN	NaN	NaN	NaN	NaN	NaN
0	NaN	NaN	NaN	NaN	NaN	NaN	NaN	NaN	NaN	NaN	NaN	NaN	NaN	NaN	NaN	NaN	NaN	NaN	NaN	NaN	NaN	NaN	NaN	NaN	NaN	NaN	NaN	NaN	NaN	NaN	NaN	NaN	NaN	NaN	NaN	NaN	NaN	NaN	NaN	NaN	NaN	NaN	NaN	NaN	NaN	NaN	NaN	NaN	NaN
0	150	136.7	128.2	128.1	102.1	103.5	115.5	130.3	97.77	116.2	97.66	108.5	150.3	83	NaN	NaN	NaN	NaN	NaN	NaN	NaN	NaN	NaN	NaN	NaN	NaN	NaN	NaN	NaN	NaN	NaN	NaN	NaN	NaN	NaN	NaN	NaN	NaN	NaN	NaN	NaN	NaN	NaN	NaN	NaN	NaN	NaN	NaN	NaN
95	132	128.3	170.2	195.3	242.5	159	158.5	154.5	137.9	120.1	189.2	124.3	132	150	120.4	173	142.5	146.6	152.5	142.9	129.8	161.8	113.6	167.4	161.5	154.1	119.3	160.1	151.8	184.1	122.9	175	208.9	381.7	485.5	432	456.6	520.8	422.3	411.5	562	467.7	626.9	638.8	711.1	682.5	638.6	797.9	731.9
96	197.7	201.2	167.6	171.4	165.4	135.5	162.2	152.4	141.4	157.7	138.6	128.9	132.5	169	140.9	136.5	126.5	145.4	121.5	137.5	153.9	514.5	522.6	489.5	459.5	491.5	491.5	481.5	489.1	656	601.1	655.6	733.1	798.5	983.5	884.2	770	950.4	923.2	900.4	883.9	974.6	935.6	731.1	818.7	735	867	752.9	680
0	144.3	181	136.5	190.2	141.4	146	114.7	140.9	90.13	116	123.7	128.5	118	129.8	134.5	123.2	144.3	134.4	126.4	172.3	139.3	134.2	130.1	150.3	138	133.2	102.4	113	107.3	137.2	117.7	89.67	126.1	183.1	155.3	123.8	144.6	NaN	NaN	NaN	NaN	NaN	NaN	NaN	NaN	NaN	NaN	NaN	NaN
97	404	395	366.7	238.7	228.5	219.3	188.5	179.2	188	181.5	165	209.5	123.4	168.2	119.5	151.6	154.8	167.6	141.1	135.3	166.9	145.3	149.7	132.7	148.7	169	144	150.9	182.7	150.5	141.6	168.1	149.2	132.3	112.3	142.8	148	128.3	130.2	165.6	142	120.1	145	204.9	606.5	687.8	775.2	940	1006
98	134.6	175.5	117	114.4	146.9	149.5	141.6	117.9	127	105.6	124.9	126.4	138	131.4	137.6	134.3	147.9	162.4	113.8	117	122.2	413.9	497.4	607	501.3	621.1	558.3	563.2	580.4	576.4	769.9	764.5	896.2	NaN	NaN	NaN	NaN	NaN	NaN	NaN	NaN	NaN	NaN	NaN	NaN	NaN	NaN	NaN	NaN
99	195	169.5	163.4	167.5	162.7	162.4	153.6	123.8	136	133.9	144	178.1	217.4	110	180.5	153	144.5	150	115.5	129	115.9	140.5	446	545.4	577	539.1	539.1	522.1	661.8	526.1	684	630.6	779.4	570	629	763.8	699.5	695.2	795.1	738.7	760.3	806.4	776.3	821.4	718.9	786	763.7	744.8	910.8
0	NaN	NaN	NaN	NaN	NaN	NaN	NaN	NaN	NaN	NaN	NaN	NaN	NaN	NaN	NaN	NaN	NaN	NaN	NaN	NaN	NaN	NaN	NaN	NaN	NaN	NaN	NaN	NaN	NaN	NaN	NaN	NaN	NaN	NaN	NaN	NaN	NaN	NaN	NaN	NaN	NaN	NaN	NaN	NaN	NaN	NaN	NaN	NaN	NaN
0	106.5	118.1	124.8	106.6	NaN	NaN	NaN	NaN	NaN	NaN	NaN	NaN	NaN	NaN	NaN	NaN	NaN	NaN	NaN	NaN	NaN	NaN	NaN	NaN	NaN	NaN	NaN	NaN	NaN	NaN	NaN	NaN	NaN	NaN	NaN	NaN	NaN	NaN	NaN	NaN	NaN	NaN	NaN	NaN	NaN	NaN	NaN	NaN	NaN
100	183.5	242	201.8	194.5	163.9	152.4	189.6	127.4	144.7	131.8	149.4	109.1	186.5	120.9	148.8	119.2	151	133.8	121.6	127.3	116.9	131	126.7	119	129.5	100.5	110.5	142.3	434.9	497.2	496.8	421.1	471.7	386.6	418.9	445.2	482.1	432.2	465.1	479.7	521.6	540.9	446.3	531	611.7	620.1	587.4	677.1	694.6
101	536.2	598.8	324.8	269.1	198.6	159.1	184.3	181.9	134.4	184.1	184.8	179.3	144.3	143.2	134.5	110.2	153.5	151	133.5	137.9	129.6	138.7	127.7	179	112.8	139.3	118.7	121	138.2	142.2	152.5	144.6	138	163.1	168.8	136.5	135.4	141	155	135.2	157.5	188.1	164.5	197.7	148.2	157.1	153.6	142.2	161.8
0	NaN	NaN	NaN	NaN	NaN	NaN	NaN	NaN	NaN	NaN	NaN	NaN	NaN	NaN	NaN	NaN	NaN	NaN	NaN	NaN	NaN	NaN	NaN	NaN	NaN	NaN	NaN	NaN	NaN	NaN	NaN	NaN	NaN	NaN	NaN	NaN	NaN	NaN	NaN	NaN	NaN	NaN	NaN	NaN	NaN	NaN	NaN	NaN	NaN
102	157.8	238.6	174.1	182.6	171.1	166.5	214.6	166.1	152.6	158.5	178.4	107.6	150.6	144.5	156.4	119	148	137.6	153.5	132	145.5	180.5	159.6	141	487.5	592.6	610.9	577	538	636.6	838.2	689.5	1172	731.4	727.3	896.4	949.6	1084	1034	1083	1134	999.2	1013	869.7	906.8	820.7	812	758.9	738.8
0	100.6	173.2	201.7	115	128.5	124.2	149.7	107.4	92.98	140.3	92.85	108	114.7	77.66	NaN	NaN	NaN	NaN	NaN	NaN	NaN	NaN	NaN	NaN	NaN	NaN	NaN	NaN	NaN	NaN	NaN	NaN	NaN	NaN	NaN	NaN	NaN	NaN	NaN	NaN	NaN	NaN	NaN	NaN	NaN	NaN	NaN	NaN	NaN
103	162.1	124.6	117	150.8	164.6	181.4	136.6	155.5	145	166	128.6	121.6	145	154.5	153.1	129	137.5	164	151	153.5	102.1	132.5	186.5	535.5	506.5	555.5	522.5	541.5	543.2	543.2	646.9	614.5	612.6	756.2	772.5	768.2	810.4	865.9	963.4	847.3	864.1	815.2	907	951	821.4	915.4	861.1	835.4	955.1
0	149.8	159.9	167.7	149.1	147.1	141.9	112.9	121.6	136.3	111.1	131.3	159.1	142.7	136.2	117.4	141.3	163.2	152	142.5	153.2	126.8	155.1	133	163.5	159.8	162.2	124	151.7	167.5	122	141.2	115	114.9	95.54	105.5	105.4	121	115.1	149.8	118.3	121.3	122.1	100.7	89.5	102.5	107.4	127.6	119.8	109.3
0	160	123.9	119	93.01	143.1	143.4	124.2	107.4	114.5	NaN	NaN	NaN	NaN	NaN	NaN	NaN	NaN	NaN	NaN	NaN	NaN	NaN	NaN	NaN	NaN	NaN	NaN	NaN	NaN	NaN	NaN	NaN	NaN	NaN	NaN	NaN	NaN	NaN	NaN	NaN	NaN	NaN	NaN	NaN	NaN	NaN	NaN	NaN	NaN
104	147.7	174	226.8	158.3	183.8	164.4	176	175.9	167.3	128.7	148.5	178	121.4	169.4	131.5	116.8	176.7	135.7	113.6	194.7	166.5	170	167.5	827.5	788.5	875.4	749.2	800	935.9	993.3	916.2	913.5	942	1186	1236	1216	1385	1358	1469	1365	1040	1036	1035	1171	1509	1176	923.1	787.6	822.2
0	NaN	NaN	NaN	NaN	NaN	NaN	NaN	NaN	NaN	NaN	NaN	NaN	NaN	NaN	NaN	NaN	NaN	NaN	NaN	NaN	NaN	NaN	NaN	NaN	NaN	NaN	NaN	NaN	NaN	NaN	NaN	NaN	NaN	NaN	NaN	NaN	NaN	NaN	NaN	NaN	NaN	NaN	NaN	NaN	NaN	NaN	NaN	NaN	NaN
105	159.7	157	114.4	125.8	107.9	126.8	144.9	159.7	128.6	114.2	138.6	122.8	94.95	124.6	162.1	142.2	138.1	77.23	130.7	94.85	118.2	134.5	182.1	129	101.3	114.8	116.7	124.6	122.5	121.1	101.2	112	98.67	132.2	149.1	127.8	100.1	133.5	105.5	127.4	80.93	127.4	119.7	129.8	123	167	650.1	766.5	831.6
106	140.4	166.5	118.3	150.1	128.5	135.8	160.5	149.9	154.5	130.5	130.2	121.4	137.6	92.13	98.72	136.3	136.2	136.5	122.5	141.8	129	99	112.5	113	106.5	135.5	143.3	118.9	97.65	122.9	108.7	122.4	123.1	103.2	161.5	476	566.3	573.3	577.2	672.2	618.1	783.5	845.3	1055	785.2	1215	929.4	947.1	878.6
0	NaN	NaN	NaN	NaN	NaN	NaN	NaN	NaN	NaN	NaN	NaN	NaN	NaN	NaN	NaN	NaN	NaN	NaN	NaN	NaN	NaN	NaN	NaN	NaN	NaN	NaN	NaN	NaN	NaN	NaN	NaN	NaN	NaN	NaN	NaN	NaN	NaN	NaN	NaN	NaN	NaN	NaN	NaN	NaN	NaN	NaN	NaN	NaN	NaN
107	166.9	167.8	120.3	139.2	178.3	172.9	130.3	149.6	116	157	138	135.5	129.5	141	98.54	121.2	122.2	148.3	132.3	132.3	122.8	117.2	144.9	129.2	125	105.9	135.5	91.5	123.6	142.8	144.2	121.6	160.7	134.7	155.3	128.2	122.2	112.2	121.1	128.5	92.95	140.1	124.2	127	115.6	125.2	106.1	117.4	116.6
0	96.83	179.8	150	110	94.32	146.3	150.5	68.18	117.5	143.8	115.3	96.66	135	98.5	NaN	NaN	NaN	NaN	NaN	NaN	NaN	NaN	NaN	NaN	NaN	NaN	NaN	NaN	NaN	NaN	NaN	NaN	NaN	NaN	NaN	NaN	NaN	NaN	NaN	NaN	NaN	NaN	NaN	NaN	NaN	NaN	NaN	NaN	NaN
108	128.3	132.1	128	143.8	150.2	164.9	131.7	131.6	121	125.2	136.5	122	112.8	114.2	118	115.2	137.8	109.9	119	117	153.2	113.9	139.3	121.9	95.39	123.8	95.86	92.21	115.2	151.1	108.6	143.7	131.8	120.9	131.3	92.11	119.6	138.9	109.9	97.01	128.9	112.2	117.9	110.8	122	121	309.9	848.7	723.3
109	159.4	134.2	150	148.2	124.7	139	158.6	168.2	146.2	186	156	177.7	165.9	167.1	166.2	182.1	122	178.4	173.5	121.3	119	164.2	139.6	134.6	144.8	173.9	144.2	141.8	199.7	847.8	782.8	735.4	842	833.9	986.4	931.7	1065	1237	1306	1518	1794	1755	1770	1907	2363	2276	1952	2270	2094
110	145.9	124.8	105.4	156.5	123.9	138.7	118.6	143.3	116	113.8	131.9	110.5	128.6	125	127	116.4	155.5	126.6	133.5	100.5	171.9	169	115.5	112.6	112	112.6	343.5	374	340.5	406.5	484.9	484.8	355.5	562.1	708.2	683.5	751.5	723.7	708.2	750.2	813.1	828.2	854.5	715.5	995.4	779.5	699.5	850	804.5
111	271	162.4	262.9	228.1	251.5	222.5	302.3	197	243	217.4	156.4	160.4	110.9	152.5	139.6	137.4	161.7	129.9	124.7	148.3	106.7	126.5	175.3	122.4	129.8	143.6	236.6	172.3	119.2	134.5	130.4	102.7	158.5	251.7	333.2	260.2	364.2	392.2	621.9	586.7	418.3	472.5	309.5	199.5	268.9	356.3	367.7	439	426.3
112	159.3	158.8	438.7	445.7	493.2	471	461.2	532.3	459.2	329.6	373	340.1	380.2	397.7	409.1	272.1	220	232.9	354.5	203	183.9	454.9	496.9	493	572.4	513.7	638.1	503.4	515.1	614.7	604.7	648.2	636.5	703.6	718	667.9	629	629.5	488.3	472.8	430.3	565.1	642.8	542.7	613.9	710	782.4	706.5	639.7
113	100.2	136.5	159.1	126.1	110.1	104.6	109.3	147.3	137.8	169.7	135.1	110.9	114.2	138	140.8	123	107	114.4	133.3	104.2	107.5	154.2	130.1	107	117.3	129.8	108.7	118.3	98.17	99.03	131.7	121.3	136.8	119.7	117.8	100.7	94.44	159.5	102.8	91.25	93.55	133.8	97.29	86.3	106.2	82.65	107.6	254.3	353.8
114	139.6	122.3	128.5	189.2	127	153	143	117.5	148.4	101.1	152.7	153.5	157.1	97.21	124.7	149	118.7	133.7	122.5	137.7	106.1	91.5	99.78	147.1	127.5	149.3	105.3	130.2	102	104.6	126.6	115.8	106.2	103	109.7	126.7	122.6	113.1	127.7	150	125.3	101.3	129.8	97.28	110	88.55	141.3	132.7	141.2
0	178.2	160.2	178.8	138.1	153.6	137.3	180.5	140.4	204.5	125.9	144	119.9	173.5	143.2	129	152.6	150	137.8	147.8	179.5	252.7	251	329	316.9	251.7	260.6	290.4	273.7	316.2	253.6	396	294.1	NaN	NaN	NaN	NaN	NaN	NaN	NaN	NaN	NaN	NaN	NaN	NaN	NaN	NaN	NaN	NaN	NaN
115	164.1	167.5	157.9	140	137	142.7	154.9	137.8	164	109.9	129.5	179	103.3	104	127.7	98.99	131	348.8	301.1	298.3	347.6	267.1	246	389.6	265	318.1	326.3	363.1	344	341.8	358	410.2	395.7	349	371.1	382.3	308.5	370.3	353.6	345	348.9	343.6	367.2	357.6	380.3	384.5	277.6	NaN	NaN
0	606.8	419.1	520.2	401.5	507.1	489.7	488.5	NaN	NaN	NaN	NaN	NaN	NaN	NaN	NaN	NaN	NaN	NaN	NaN	NaN	NaN	NaN	NaN	NaN	NaN	NaN	NaN	NaN	NaN	NaN	NaN	NaN	NaN	NaN	NaN	NaN	NaN	NaN	NaN	NaN	NaN	NaN	NaN	NaN	NaN	NaN	NaN	NaN	NaN
0	156.1	573.4	764.7	838.9	841.3	750.8	822.2	647	707	704.7	497.2	335.1	341.5	335.3	248.7	200	187.3	216.3	189.6	199.5	182	174.5	192.4	180.7	173.5	189.4	217.9	208.1	139.7	161	194.6	194.9	199.4	178.4	171.9	166.4	208.6	179.9	146.9	163.3	182.6	168.9	191.5	145.6	160.5	159.5	154.9	160.1	157
0	50.12	122.2	138.3	141.3	120	92.95	109.6	99.4	NaN	NaN	NaN	NaN	NaN	NaN	NaN	NaN	NaN	NaN	NaN	NaN	NaN	NaN	NaN	NaN	NaN	NaN	NaN	NaN	NaN	NaN	NaN	NaN	NaN	NaN	NaN	NaN	NaN	NaN	NaN	NaN	NaN	NaN	NaN	NaN	NaN	NaN	NaN	NaN	NaN
0	107.6	134.6	126.3	140.6	131	127.4	130.7	130.5	136.9	125.2	119.9	129.5	139.1	128.5	128.5	130.7	112.5	122.9	125.2	122.6	138	126.4	120.4	120.5	132.3	123.5	118.9	159.7	125.6	161.8	98.54	113.5	132.5	128.5	100.5	115	118.3	129.2	113.5	102.2	106.2	82.01	131	100.2	94.27	129.8	108.5	106	88.67
116	166.4	157.9	154.8	93.46	129.3	140.5	159.6	117.3	143.3	131.7	125.8	92.98	132.8	115.8	96.86	114.4	120.6	163.2	118	137.1	109.2	131	109.7	91.5	89.13	98.65	105.5	130.7	103.3	112.3	94.48	106.3	110.5	79.5	123	88.04	108.2	85.22	99.71	95.5	73.02	84.98	71.28	98.73	94.25	114.2	105.7	100.9	114.7
117	179.1	143.6	112.3	165.6	142.3	152.3	143.6	147.3	116.6	174.1	137.4	144.9	145.2	149.8	133.3	160.7	140.3	151.5	154.7	141.8	134.6	169.4	159.9	179.4	152.8	161.4	140	122.1	153.7	144.1	159.8	132	132.9	142.3	113.2	132.9	132.8	116.4	135.1	138.5	128.4	140.9	135.8	96.47	124.6	130.4	145.8	136.8	163.8
118	398.5	391.4	414.5	431	377	237.7	222.5	150	170	108.9	154.9	136.2	116.9	139.4	107.5	111.5	149.9	131.6	121.4	136.2	122	88.91	128.3	112.1	355	379.6	460.3	496.4	624.8	688.9	621.7	593	659.9	551.3	467	633.2	538.3	468.7	522.5	503.2	484	467.9	442.8	488.7	486.4	457.4	473.7	417	437
0	148.2	152.5	145.7	162.6	138.8	165.5	113	168.6	170	172.3	140.8	138.8	134.5	164.5	179.5	213	170.1	163.8	121.3	164.9	146.4	146.5	226.8	148.9	217.6	201.2	205.9	161.3	183.1	261	NaN	NaN	NaN	NaN	NaN	NaN	NaN	NaN	NaN	NaN	NaN	NaN	NaN	NaN	NaN	NaN	NaN	NaN	NaN
119	177.6	146.5	161.3	190.4	179	144.4	145.2	143.2	153	180	144.1	178.9	176.1	164.4	165	169.3	162.6	181.3	153.1	161.9	148.9	158.4	157.2	186.1	146.3	646.2	686.9	834.6	816.5	802.7	791	663.2	775.9	856.7	804	790.3	763.4	800.3	721.7	920.5	NaN	NaN	NaN	NaN	NaN	NaN	NaN	NaN	NaN
0	136.6	122	137	114.8	130.4	124.4	116.1	110.5	111.6	116.3	118.5	140.5	82.85	105.7	145	122.7	113.8	90.63	110	115.4	88.52	113	102.2	111.5	85.86	155	100.7	99.5	87.89	129.3	106.3	136	115	88.76	111.3	112.1	99.5	110.3	109.8	95.26	121.3	102.3	74.29	90.94	143.8	121.3	86.74	91.47	105.2
120	176.7	184	130.9	175.3	190.3	243.3	154.1	168.8	158.8	193.4	195.5	212.3	165.2	195.8	191.8	208.3	200.8	217.3	183.1	200.8	232.9	195.9	180.4	166	214.9	159.8	134.5	151.5	128.8	155.3	150.7	167	160.8	161.3	178.5	194.2	128.5	157.7	164.2	160.8	154.5	191.4	149.3	141.2	145.2	147.6	169.5	160.2	129.2
0	284	191.8	164	154	173.4	157.4	166.8	159	166.2	205.5	170.5	171.2	156.3	181.6	176.8	172.1	160.1	125.5	170.5	168.2	246	335.9	315.8	339.9	388.6	428.8	429.5	549.7	503.6	518.5	NaN	NaN	NaN	NaN	NaN	NaN	NaN	NaN	NaN	NaN	NaN	NaN	NaN	NaN	NaN	NaN	NaN	NaN	NaN
121	165.6	168.1	181.5	209.2	152.7	192.3	191.4	183.1	145.8	170.7	162.5	147.4	165.7	170.5	171.2	169.5	168.3	180.3	196.2	183.8	193.6	188.8	200.8	185.1	169.5	176.8	163.7	138	164.1	133.3	170.6	182.6	202	212.7	172.3	208	162.6	180.7	208.5	196	172	198.4	197.3	154.7	184.1	159.6	182	209	183.7
122	168.8	178.9	218.5	195.6	174.1	200.4	176.3	184.1	170.8	153.8	159.5	179	142.5	188.5	204.5	177.9	173	171	231	158.5	144	162.5	159	164.1	147.1	187.5	172	206.5	182.8	166.4	172.5	138	142.9	142.6	177.1	152.7	154.4	169.3	168.6	662.1	806.7	1023	970.5	1210	1343	1415	1462	1603	1362
0	191.8	133.6	132.4	156.9	144.2	142.3	131.5	120.8	114.7	141	126	133.3	132.6	150.5	122.2	153.3	134.6	144.7	124.1	141.2	149.9	138.5	104	123.7	136.4	122.7	129.1	125.1	113.8	123.5	114	97.17	119.7	117.1	112.5	123.9	86.26	167.6	101.1	NaN	NaN	NaN	NaN	NaN	NaN	NaN	NaN	NaN	NaN
123	210.6	220.3	149	195.5	188.6	175	188.6	153	166.5	163.5	149	144.7	144.7	159.6	142.7	154	167.7	136.5	148.7	149.1	142.9	175.7	144.9	156.3	187.4	152.3	195.6	158	159	145.1	161.7	430	873.1	927.7	1164	941	1304	1259	1208	1027	1127	1226	1239	1023	813	923.6	1033	1017	1087
124	135.5	166	131.5	116.2	151.8	167.6	124.4	147.8	93	149.5	134.5	140.7	120.6	140.9	136.6	135	163.2	147.2	134.9	142.2	140.6	172.1	153	121.5	157.3	110.6	132.6	141.3	461.3	562.6	436.6	531.5	506.5	455.6	482.6	529.1	547.5	544	556.7	556.4	500	543.7	608.3	507.5	612.5	570.6	429.9	562.8	662
125	174.8	145.5	170.3	153.5	154.7	158	164.7	151.7	191.7	136.9	132.4	182.9	130.5	148.5	162.5	154.4	145.7	138.4	138.9	177	183	166.2	183.6	155.7	163.4	201.5	169.1	213.2	166.2	156.2	182.1	155.6	191.7	181.4	463.6	1031	1167	1482	1268	1716	1623	1620	1597	1706	1426	1355	1210	1345	1456
126	192	146.2	183.1	139.1	138.5	147.6	163.5	156.7	143.7	114.9	162	185.5	113.1	118.6	179.5	134.6	134.8	121.9	146.5	134.2	159.3	137.7	148	119.1	137.5	496.6	513.1	467.5	620.2	617.5	663.6	599.5	738	764.8	703.3	766.4	658	728.1	881.6	735.2	706	843.6	766	626.7	651.5	723.6	684.7	624.9	611.8
127	139.2	149.7	126.3	118.3	161.6	163.5	141.7	167.9	149.9	175	177.4	136.1	154.3	130.9	158.1	136.7	187.9	162.5	155	158.5	135.6	158.1	125	135	134.2	155	130.5	110.9	120.3	150.3	136	117	121.1	123	138.1	125	153.7	132	160.6	135.2	124.7	870.8	650.1	894.7	NaN	NaN	NaN	NaN	NaN
0	117	113.2	149.5	111.5	119.9	136.5	141.1	145.4	117.8	135	106	122.7	145.4	164	99.72	97.71	115.9	129.5	137.8	133.5	104	106.3	149.9	122	118	103.9	116.9	158.3	149.6	123.1	109.7	122.1	131.1	119.5	109.7	135	529.9	642	549.1	659.2	671	736.2	793.8	662.8	739.5	909.6	779.8	827.3	452.6
128	139.9	147.3	142.1	161.5	157.3	146.8	130.6	131	151.9	134.5	149.2	172	176	156	156	150	142.3	118.5	159.4	452.6	532.3	478.7	574	410	482.8	525.1	616	572.8	791.1	703	704.9	1016	791.7	1103	734.4	947.7	791.3	655.7	527.5	625.5	532.5	143	133	137.5	139.5	133	556.7	541.3	508
129	144.8	155.8	172.1	103	174.5	166.8	164.5	131	140.3	161.9	131.7	132	136	123.5	131	117.6	117.2	146.1	94.2	128.8	128.8	479.8	713.7	769.7	665.9	782.9	828.5	864.5	871.6	931.8	887.5	831	1031	1027	876.7	1044	846	959	844.9	516.1	473	433.4	364.3	322.6	638.8	584	234.6	776.2	645.8
0	135.6	141.8	127.7	125.2	157.8	123.4	107.3	114	148.4	139.5	143	145.6	133.9	112.1	136.7	132.9	154.1	142.7	133.1	169.4	NaN	NaN	NaN	NaN	NaN	NaN	NaN	NaN	NaN	NaN	NaN	NaN	NaN	NaN	NaN	NaN	NaN	NaN	NaN	NaN	NaN	NaN	NaN	NaN	NaN	NaN	NaN	NaN	NaN
0	162.7	142.5	146.5	192.6	164	150.4	176.4	159.1	204.9	170	172.4	140.1	115.2	140.3	136.9	160.6	137.5	106.7	128.7	172.3	120.2	NaN	NaN	NaN	NaN	NaN	NaN	NaN	NaN	NaN	NaN	NaN	NaN	NaN	NaN	NaN	NaN	NaN	NaN	NaN	NaN	NaN	NaN	NaN	NaN	NaN	NaN	NaN	NaN
0	151.3	142.7	145.6	133.6	149.7	109.6	125	124.6	128.9	113.2	119.5	125.3	142.3	92.71	136.7	80.96	109.9	128	127.8	125.8	119.8	95.83	170.5	129.2	150.1	91.49	150.3	108.8	91.8	104.7	446.7	490	568.7	590.5	725	644.1	504.2	570.8	714.7	572	563.2	463.2	468.1	285.5	114.3	96.52	124.8	117	111.2
0	145	129.3	151	144.5	149.7	147.8	157.7	130.7	148.8	123.3	185.3	124.5	173	137.4	138.2	152.3	147.5	128.4	164	142.7	158.3	151.8	158.2	142.2	167.2	158	171	152.5	107	118.3	156.6	140.5	145.9	129.5	148.9	132.2	151.3	151.2	218.8	631.2	693.8	549.8	618.7	567.5	479.4	687.5	527.9	491.4	508
0	153.9	122.8	156.6	144.4	171.7	96.87	116.5	165.3	143.9	132.1	152.9	126.7	NaN	NaN	NaN	NaN	NaN	NaN	NaN	NaN	NaN	NaN	NaN	NaN	NaN	NaN	NaN	NaN	NaN	NaN	NaN	NaN	NaN	NaN	NaN	NaN	NaN	NaN	NaN	NaN	NaN	NaN	NaN	NaN	NaN	NaN	NaN	NaN	NaN
130	120.1	153.4	133.9	113.4	130.1	127.8	128.2	138.4	143.7	125	162.5	139	110.8	155.8	131.2	128.9	111.1	112.2	134.7	104	126.9	139.4	129.5	147.3	100.4	155.2	562.2	554.2	515.1	493.4	517.2	492.8	629.7	551.8	582	NaN	NaN	NaN	NaN	NaN	NaN	NaN	NaN	NaN	NaN	NaN	NaN	NaN	NaN
131	190.9	420.1	410	505	510.9	609.7	413.5	475.2	529.8	505.1	462.3	385.1	244.1	256.9	189.7	188.5	192.7	191.5	199	218.1	173.3	213.9	236	283.5	272.3	179.8	181	320	567.7	593.3	793.6	821.4	924.7	997.2	1132	1245	1098	988.5	1012	1119	934.7	1033	925.1	794.7	802.8	710.6	823	633.1	609.4
0	131.7	153.7	124.9	114.6	105.4	145.4	100.5	107.9	136.8	119.4	137	117	NaN	NaN	NaN	NaN	NaN	NaN	NaN	NaN	NaN	NaN	NaN	NaN	NaN	NaN	NaN	NaN	NaN	NaN	NaN	NaN	NaN	NaN	NaN	NaN	NaN	NaN	NaN	NaN	NaN	NaN	NaN	NaN	NaN	NaN	NaN	NaN	NaN
132	127.4	147.3	94.77	140.2	108	139.6	131.6	106.6	129.9	120	126.1	88.49	104.2	109.8	96.51	111.7	100.6	114.7	105.1	114.2	132.2	108.7	87.08	142	176.1	232.8	293.2	360.2	315.2	414.6	437.2	425.6	462.5	478.2	477	392.7	426.2	374.8	365.3	354.3	418.3	357.2	347.3	346	304.1	364.9	354.9	345.8	327.2
0	150.1	123	NaN	NaN	NaN	NaN	NaN	NaN	NaN	NaN	NaN	NaN	NaN	NaN	NaN	NaN	NaN	NaN	NaN	NaN	NaN	NaN	NaN	NaN	NaN	NaN	NaN	NaN	NaN	NaN	NaN	NaN	NaN	NaN	NaN	NaN	NaN	NaN	NaN	NaN	NaN	NaN	NaN	NaN	NaN	NaN	NaN	NaN	NaN
0	184.6	170.4	139	168.2	175.4	192.5	174.6	163.7	164	187.9	194.4	176.5	196.3	194.5	212.9	219	175.3	191.9	221.9	168.1	259.5	193.5	184.1	196.9	199.7	181.6	196.7	182	187.1	267.4	182.1	177.1	199.1	173.2	206.7	224.6	214	167.1	140.2	245	210.1	194.8	214	168.3	247.6	233.3	193.9	236.7	NaN
133	139.7	142.8	252.3	423.4	473.4	437.3	379.5	435.3	296.6	305.4	329.7	338.4	336.4	354.7	375.9	258.4	225.5	202.9	151.5	171.6	147.7	184.7	171.7	181.2	116	142.3	145.2	135.7	163.8	160	140	136.2	162.3	129.7	127.9	144	176.5	145.4	118.8	130.5	128.5	142.3	121.1	109.3	129.7	174.5	137.7	135.3	148.8
0	142.8	116.7	87.38	150.3	116.8	113.2	147.6	120.5	132.4	135.8	122	110.8	110.5	141	106.7	143.4	132	120.5	113.4	119.4	103.1	115.3	105.9	88.88	106.5	115.4	191.8	118.6	123.6	106.4	118.4	106.6	72.78	77.62	96.75	107.3	139.8	136.3	106.6	96.03	65.14	124	NaN	NaN	NaN	NaN	NaN	NaN	NaN
0	NaN	NaN	NaN	NaN	NaN	NaN	NaN	NaN	NaN	NaN	NaN	NaN	NaN	NaN	NaN	NaN	NaN	NaN	NaN	NaN	NaN	NaN	NaN	NaN	NaN	NaN	NaN	NaN	NaN	NaN	NaN	NaN	NaN	NaN	NaN	NaN	NaN	NaN	NaN	NaN	NaN	NaN	NaN	NaN	NaN	NaN	NaN	NaN	NaN
134	135.6	165	143.4	170.5	99.64	149.6	110.6	183.8	148.3	154.9	177.8	172	168.8	160	147.1	141.9	146.6	162.5	175.6	134.8	149.4	150.7	126.7	122.4	139.2	123.7	157.8	111.9	154	136.7	131.7	139.9	124.4	151.2	135.5	127.9	139.2	145.6	159.9	150.3	126.2	147.3	117.4	117.8	117.2	158.2	116.8	135.4	148
0	163	210	215	179	224.3	165.4	164.4	136.7	125.6	177.8	182.9	145.7	160.1	132.2	129.5	90.22	124.6	102.5	141.9	135.4	128.4	110.6	125.8	131.5	115.2	124.3	111	115.5	95.51	116	126.3	144.8	97.74	117	128.1	118.8	128.2	106.7	114.9	111.8	104.8	97.44	159.3	77.16	103.7	86.66	98.61	107.8	100.2
0	208.1	129.9	166.1	205.4	186.8	182.6	142.5	211.7	212.1	159.4	175	NaN	NaN	NaN	NaN	NaN	NaN	NaN	NaN	NaN	NaN	NaN	NaN	NaN	NaN	NaN	NaN	NaN	NaN	NaN	NaN	NaN	NaN	NaN	NaN	NaN	NaN	NaN	NaN	NaN	NaN	NaN	NaN	NaN	NaN	NaN	NaN	NaN	NaN
135	173.9	118	135.1	132.3	147.7	124.8	129.5	133.4	137.2	156.8	151	135.5	159	168.7	170.1	156.6	172.5	192.9	150.6	180.7	185.3	183.6	182	189.2	194.4	164	173.6	204.9	173.9	207.2	194.6	214.2	172	205.3	180	173	191.2	168.8	232.7	225.2	220.5	229.3	205.1	235.6	235	250	221.1	264.9	201
0	145.1	151.7	78	115.3	108.6	117.3	101.7	152.5	141.9	129	167.8	84.05	116.2	119.5	91.85	135.7	88.07	95.5	NaN	NaN	NaN	NaN	NaN	NaN	NaN	NaN	NaN	NaN	NaN	NaN	NaN	NaN	NaN	NaN	NaN	NaN	NaN	NaN	NaN	NaN	NaN	NaN	NaN	NaN	NaN	NaN	NaN	NaN	NaN
0	111.5	NaN	NaN	NaN	NaN	NaN	NaN	NaN	NaN	NaN	NaN	NaN	NaN	NaN	NaN	NaN	NaN	NaN	NaN	NaN	NaN	NaN	NaN	NaN	NaN	NaN	NaN	NaN	NaN	NaN	NaN	NaN	NaN	NaN	NaN	NaN	NaN	NaN	NaN	NaN	NaN	NaN	NaN	NaN	NaN	NaN	NaN	NaN	NaN
136	178.9	155.5	141.1	144.8	128.3	124.5	168	112.2	159.3	121.5	146.6	108.3	100.6	175.6	122	105.1	104.7	125.3	163.6	149.6	145.2	112.7	343.6	418.5	480.7	574.1	773.6	622.2	772	808.1	893.4	939.2	820.6	841.5	1072	886.5	966	888.2	917.5	898.7	882	739.3	901.8	844	826.7	659.4	943.1	836.2	832.4
0	126.6	157.6	162	118.7	102	145.3	99.31	100.4	119.5	129.9	122.4	158.5	110.4	114.5	141	105.9	119.7	136.5	162.9	117.6	120.9	125.6	69.5	109.5	113.9	95.05	104.5	99.07	92.31	115.4	99.89	109.2	90.94	117.3	88.09	NaN	NaN	NaN	NaN	NaN	NaN	NaN	NaN	NaN	NaN	NaN	NaN	NaN	NaN
137	178.9	181.8	150.8	113.7	165.5	129.5	118.5	125.5	178.6	128.3	123.8	141.6	148.4	122.5	121.6	126.3	145.4	174.4	131.3	173.2	157	160.7	121.5	142.5	154.5	139.5	160.7	153.2	158.3	138.3	118.5	151.4	129.7	201.9	156.8	134.5	163.2	576.9	719	848.1	1039	855.9	984.8	1015	1137	1265	1449	1446	1440
138	194.9	179.4	147.3	153.3	162	127.1	141.5	172.5	147.8	150.4	170.3	115.6	162.7	155.3	132.7	149.8	127.1	153.5	154.7	192.2	135.8	191.5	150.8	311.3	655.1	712.8	865.7	905.6	953.3	1261	1068	1150	1183	1136	1134	1023	930.8	807.7	856.8	749.3	796	858.7	876.1	809.8	938.3	751.3	859	837.8	754
0	241.4	188.1	213.2	177.1	196.2	142.4	145.4	185.5	151.8	230.6	171.3	174.6	156.4	102.3	138.2	134.1	122	178.4	122.2	150.9	148.1	213.2	161.2	154.3	149.8	118.3	131.5	107.3	130	90.54	125.8	131	95.27	102.2	82.54	93.19	136.2	85.14	104.3	117.8	NaN	NaN	NaN	NaN	NaN	NaN	NaN	NaN	NaN
139	136	145.6	133.3	148.3	130.4	140	159.5	139	119.4	117.6	158.2	113.7	121.8	138.7	115	122.1	115.2	121.8	138.1	130.9	152.3	99.29	126	113.2	123	125.5	499	1328	1342	1328	1091	1023	1335	750	645	607.2	601.9	504.5	508.7	538.3	566.5	497.7	451.8	628.7	547.5	564.9	602	1420	950
0	169.3	118.5	132.9	NaN	NaN	NaN	NaN	NaN	NaN	NaN	NaN	NaN	NaN	NaN	NaN	NaN	NaN	NaN	NaN	NaN	NaN	NaN	NaN	NaN	NaN	NaN	NaN	NaN	NaN	NaN	NaN	NaN	NaN	NaN	NaN	NaN	NaN	NaN	NaN	NaN	NaN	NaN	NaN	NaN	NaN	NaN	NaN	NaN	NaN
0	169.9	193.5	204.9	158	150.9	200.6	145.5	151	142	193.8	176	201.3	153.9	146.9	151.8	178.3	169.2	197.3	186.8	852.8	1124	1263	1083	1376	1688	1722	1942	2015	2000	1963	2136	1952	1764	1889	1833	1658	1702	1885	1586	1477	1417	1323	1590	1630	1268	1224	1331	1591	1474
0	137.9	139	135.1	113.7	126.3	169	115.5	89.5	107.1	110.6	96.81	112	119.6	121.9	102.9	NaN	NaN	NaN	NaN	NaN	NaN	NaN	NaN	NaN	NaN	NaN	NaN	NaN	NaN	NaN	NaN	NaN	NaN	NaN	NaN	NaN	NaN	NaN	NaN	NaN	NaN	NaN	NaN	NaN	NaN	NaN	NaN	NaN	NaN
140	154.4	145	131.7	118.5	133.5	182.9	146.9	128.7	164	187	137.7	199.2	158.5	138.4	128.2	130.2	153.2	134.8	104.5	139.9	119.3	95.93	92.87	120.3	138.4	714.6	430.6	301.6	340.4	610.5	774.8	542.2	700.8	729.7	905.2	871.2	737.2	830.8	786.5	709.6	797.6	831.6	787.7	813.1	726.6	682.7	765.9	737.2	726.5
141	177.4	187.6	226.7	170.5	231.4	198.5	194.5	223.4	237.2	190.9	168.5	225	220.5	209	184.5	232	228.4	217	219.4	179.9	207.9	230.6	229.4	235	216	234.6	768.8	883.9	619.1	617.5	623.1	681	671	719.2	780	962.6	1006	941.9	866.8	1020	983.5	1033	1040	782.4	1118	1258	1223	1361	1453
0	124.9	158.4	136.3	124.3	112.6	152	123.5	117.6	144.4	122.1	149.9	144.1	140.1	135.7	NaN	NaN	NaN	NaN	NaN	NaN	NaN	NaN	NaN	NaN	NaN	NaN	NaN	NaN	NaN	NaN	NaN	NaN	NaN	NaN	NaN	NaN	NaN	NaN	NaN	NaN	NaN	NaN	NaN	NaN	NaN	NaN	NaN	NaN	NaN
0	145.1	131.4	118.8	117.4	125.1	151	106.8	141.3	134.5	101.5	115.3	93.82	107.1	134.5	118.5	112.3	120.5	110.1	98.84	122.7	158.4	NaN	NaN	NaN	NaN	NaN	NaN	NaN	NaN	NaN	NaN	NaN	NaN	NaN	NaN	NaN	NaN	NaN	NaN	NaN	NaN	NaN	NaN	NaN	NaN	NaN	NaN	NaN	NaN
142	160.4	165.8	158.4	133.5	155.9	157.3	141.7	130.8	158	152.4	158	123	147.7	106.3	152.1	102	150.2	160.6	129.6	107.6	124.2	126.4	149.6	354.2	553	576	618.7	624.2	627.8	705.8	734.9	827.8	905	945.3	987.8	1122	860.9	1094	1094	1119	954.4	941	877.8	814.1	850.4	895.4	1004	967.2	905.5
143	135.6	111.6	117.4	136.4	126.3	101.5	111.1	143.9	124.1	112.4	129.7	121.7	118.4	141.4	120.3	186.6	101.6	116	110.4	136.7	163.4	136.1	150.8	133	133.2	116.3	100.7	138.2	126.8	92.44	122.4	134.5	143.9	110.2	128.2	123.2	150	119.5	151.2	132	169.7	157.9	135.7	127.6	131.9	137.2	156.1	130.5	115.7
144	168	183	163.8	130.5	151.5	188.6	205.5	191.1	153.3	159.6	109.7	154.9	166	149.3	175.2	163.4	157.3	237.5	213.7	215.8	181	170.3	138.4	177	114.5	115.5	213.4	185.1	138.9	146.8	108.6	136.4	135.2	128.1	163.7	137	145.6	162.3	158.1	159.7	134.2	124.5	134.8	140.2	127.2	96.67	125.8	152.8	103.7
145	187.5	177.9	209.6	215.7	225.1	265.6	219.3	197.8	241.3	191.7	184.4	178	180.1	197.3	232.8	161.6	154.3	181	177.3	182.5	175.5	183	179.2	215.2	985.9	1223	1506	1705	1595	1527	1588	1351	1552	1838	1508	1413	1261	1269	1206	1280	1004	1049	1152	1114	1128	1149	1274	1052	1080
146	194.5	209.4	236.5	335.1	287	246.2	250.9	260.3	181.1	214.9	216.3	217.5	167.7	244.8	159.7	169.6	192.8	575.5	1299	1440	1539	1404	1595	1565	1562	1513	1648	1608	1334	1402	1377	1230	1356	1207	1432	1440	1531	1272	1260	694.5	829.1	NaN	NaN	NaN	NaN	NaN	NaN	NaN	NaN
147	160	192.1	157.6	173.5	138.5	170	144	197	151.1	170.5	189.5	160.4	181.3	193.3	168	180.6	187.5	164.8	174.1	134.8	155	142.2	179.2	168.6	149.2	159.2	161.3	134.1	196.4	110.5	157.6	134.6	153.5	148.9	144.5	141.9	118.6	146.3	169.2	117.3	125.3	155.3	163.3	95.25	418.7	328.1	135.4	433	138.1
0	208.5	212.6	202.6	151.3	199.3	195.1	193.6	192.1	214.3	184.1	224	235.9	191.8	190.7	431.7	1027	1151	896.2	940.1	960.6	1056	1120	1556	1576	NaN	NaN	NaN	NaN	NaN	NaN	NaN	NaN	NaN	NaN	NaN	NaN	NaN	NaN	NaN	NaN	NaN	NaN	NaN	NaN	NaN	NaN	NaN	NaN	NaN
148	90.54	109.7	114	119.1	150	115.1	94.32	154.4	100.6	117.2	153.6	136.9	144.5	150.5	159.4	134	143.5	142.8	115.1	144.6	116.3	148.6	115.3	109.5	110.5	162.5	97.32	108.3	312.5	586	544.1	725.6	739.6	831.3	958.4	1117	1163	1301	1116	1151	954.3	1047	1036	1015	999.2	1001	1137	1032	934.9
0	127.7	160.2	154.4	134	137.5	120.4	125.9	132.3	131.2	142.6	99.47	111.5	81.74	89.64	116.4	113.4	85.5	134.2	99.09	109.8	97.51	89.71	125.3	89.64	85.72	95.68	86.85	94.99	123.1	117.4	99.93	96.56	63.53	85.8	101	84.94	138.5	85.78	88.78	93.79	84.75	124.5	103.8	100.5	93.93	94.12	90.47	92.96	NaN
149	124.6	139.5	145.7	163.5	138.8	144.5	151.1	110.4	161.8	130	126.6	112.5	103.4	124.9	86.1	127.9	124.4	128	127.8	87.98	124.5	98.55	125.2	115.7	155.2	101.1	96.22	111.7	129.8	126.5	94.04	117.3	107.8	530.9	565	552.5	701.6	731.5	848.9	1072	976.2	1036	1030	1022	1091	1195	1127	904.7	881.2
150	116	137.3	203.8	144.4	183	132.1	153.2	109	124.7	123.5	139.1	137	120.9	135.4	157.4	158.1	150.9	155.6	124.3	144.2	133.5	117.1	157.5	149.9	126.5	172	368.8	462	634	701.6	778.6	827.6	847.8	838.9	877.5	835	765.3	831.4	770.3	741	765.7	865	767.8	796.4	765.3	878.9	876.1	845.3	731
0	122	137	127.4	120	161.4	108.5	134.5	156.5	122	172.7	100.6	160.8	NaN	NaN	NaN	NaN	NaN	NaN	NaN	NaN	NaN	NaN	NaN	NaN	NaN	NaN	NaN	NaN	NaN	NaN	NaN	NaN	NaN	NaN	NaN	NaN	NaN	NaN	NaN	NaN	NaN	NaN	NaN	NaN	NaN	NaN	NaN	NaN	NaN
151	154.6	152	170.3	142.4	168.4	147	175.6	154.9	215.2	151	150	152	159	177.5	143.5	153.5	143.1	119.4	145.5	127.6	129.3	183.4	136.5	135	168.4	151.6	171	148.2	135	164.5	139.3	145.5	158.1	107.3	125.9	127.8	160.8	160.5	143.9	138.8	131.3	144.7	151	159.6	133	144.6	142.2	137.5	114.7
152	170.7	130.1	165.6	129.4	143.7	113.9	154.4	95.34	127.3	108.5	148.4	135.4	126.3	124.2	144.8	91.64	139.1	102.6	128.4	100.8	125.5	107.7	129.7	113.5	127.3	110.3	116.1	110.5	155.4	135.8	139.3	123.9	125.4	122.1	112.4	488.7	616.9	550.9	501	573	609.2	599.7	655.3	632.6	686.3	699.4	855.8	694.3	704.7
153	171.6	138.3	151	144.7	146.5	159.5	149.9	150.4	149.5	136.5	147	162.5	145.5	100.5	126.3	133	118	112.9	143.1	162.5	163.9	155.5	119.5	139	142	128	115.3	118.6	119.4	110.1	133.7	135.4	122.1	146.9	129.7	111.7	112.4	131.5	111.5	110	132.3	91.76	116	128.3	114.3	106.7	118.9	105	94.47
0	148.5	134	144.6	132	110	137.9	139.5	129.6	142.4	104.5	114.5	134.6	118.4	145.4	118.9	100.5	95.94	162.7	111.9	107	133	132.7	112.9	142.6	103.2	131.8	118.6	141.9	125.2	131.9	145.9	135	143.4	129.2	118.4	108.2	115	140.1	81.48	155.2	94.17	104	138.4	129.1	113.3	101.3	116.8	106	83.8
0	116.4	214.7	149.4	115.2	113	193.3	154.1	179.5	145.3	139.3	140.9	124	150.1	140.8	127.4	109.4	127.1	NaN	NaN	NaN	NaN	NaN	NaN	NaN	NaN	NaN	NaN	NaN	NaN	NaN	NaN	NaN	NaN	NaN	NaN	NaN	NaN	NaN	NaN	NaN	NaN	NaN	NaN	NaN	NaN	NaN	NaN	NaN	NaN
154	178	187	187	192	177.5	149.6	193	169.6	198.5	169.5	204.7	184.2	225.2	195.9	163.6	161.8	218.6	281.7	272.7	348.5	255.4	370	342.5	381.9	361.9	594.3	459.5	407.9	359.4	362.5	422.8	294.5	387.2	393.8	386.5	363.4	400.5	319.3	382.2	346	280.7	105.5	314.5	357.5	383.7	458	502.3	345.9	383
0	197.8	198.4	196.5	199	146.5	133.2	164.4	199.7	175.3	147	199.7	117.1	146.5	123.4	188.5	183.5	144.4	149.4	149.8	165.2	130.6	210.6	168.2	170.8	135.5	170.7	156.5	157.5	123.3	134.6	83.8	144.6	110.6	113.5	125.4	107.5	95.18	96.43	100.7	147.1	117.2	91.04	140.1	50.04	114	179.9	99.36	141	92.35
0	NaN	NaN	NaN	NaN	NaN	NaN	NaN	NaN	NaN	NaN	NaN	NaN	NaN	NaN	NaN	NaN	NaN	NaN	NaN	NaN	NaN	NaN	NaN	NaN	NaN	NaN	NaN	NaN	NaN	NaN	NaN	NaN	NaN	NaN	NaN	NaN	NaN	NaN	NaN	NaN	NaN	NaN	NaN	NaN	NaN	NaN	NaN	NaN	NaN
0	232.8	199.5	148.5	144.4	227	139.7	190.6	126.5	154.9	133.4	171.8	109.6	133.5	129	140.4	163.2	134.1	169.1	137.8	150.6	133.6	160.5	140.1	159.1	151.3	102.3	NaN	NaN	NaN	NaN	NaN	NaN	NaN	NaN	NaN	NaN	NaN	NaN	NaN	NaN	NaN	NaN	NaN	NaN	NaN	NaN	NaN	NaN	NaN
155	171	142.8	146.2	136	145.3	115.4	165	123.5	167.3	108.6	96.66	142.4	150.9	132.8	114	125.6	149.2	126.8	120.2	82.92	118.4	114	156.4	175.1	145.3	187.8	140.5	102.9	141.6	144.1	133.8	134.3	102.8	104	109.6	116.2	132.8	123.6	117.3	136.1	119.5	124.7	97.34	112.3	130	112.5	118	124	119.1
156	210.1	191	171.5	183.4	196.2	170.7	141.8	125	124.6	120.6	145	138	125.6	162.9	115.3	109.9	109.5	100	134.8	143	174.6	816.6	665.4	707	750.1	667.1	697.9	756.1	915.9	1038	1165	1101	1275	1004	1093	909.6	835	924.5	857.6	899.6	1013	1036	1006	1105	1002	1612	1746	2117	2013
157	475.4	476.7	585.2	454.3	235.5	188.1	146	160.5	161.7	149.6	124.9	126.3	149.6	161.3	134.4	116.6	148.2	129.3	106.4	164	147.7	99.12	508.1	529	712.5	536.6	571	686	633.6	644.4	921.2	1213	1098	1208	1197	1114	1120	1220	1037	918.1	939.4	670.2	653	491.5	610.1	603.4	604.8	648.9	830
0	127.6	137.1	187.7	160.2	140.1	148	184	189.9	184.2	112.4	148	140.7	192.6	149.4	182.8	146.7	139.7	144.8	165.5	152.5	169.2	124.4	123.1	145.5	163.2	141.7	177.5	146.3	172	113	129.6	158.6	165.9	102.9	144.7	136.4	138.3	138.5	102.4	132.6	105.6	177.7	172.4	199.4	113	115.2	143.3	142.1	98.21
158	120.4	127.9	152.6	154.8	132.7	117.6	112.5	120.2	156.5	148.2	127.9	142.3	122.2	135.6	131.8	163.6	120.4	133.8	108.7	103	124.3	139.2	131.7	108	113.6	123.9	118.6	138.1	134.4	131.6	134	141	135.6	151.1	159.5	150	117	126.9	130.6	136.9	103	165.4	109.4	145.4	131.1	136.1	127	96.52	125.9
159	184.1	140.6	143.5	147.2	127.5	111.5	124.5	118.9	130.7	141.6	139.5	121.7	109	103.6	115	117.3	99.99	156.1	106.5	116.9	134.9	109.4	118.6	135.8	150.7	103.6	111.9	136.1	99.67	86.5	141.4	108.7	61.85	124.8	133.2	70.4	104.8	94.02	100.6	125.2	117	125	98.02	117.1	109.3	123.7	109.9	87.73	132.5
0	146.1	187.9	147.5	147.6	124.8	168.2	210.9	186.5	195.3	143.8	132.2	156.3	139.6	138.3	155.5	180.4	135.9	144.9	115.8	141.2	143.3	150.7	154.5	154.5	NaN	NaN	NaN	NaN	NaN	NaN	NaN	NaN	NaN	NaN	NaN	NaN	NaN	NaN	NaN	NaN	NaN	NaN	NaN	NaN	NaN	NaN	NaN	NaN	NaN
160	126.2	120.2	100.1	138.5	124.1	108.9	132.4	120.8	132.1	129.3	131.5	143.8	115.3	152.2	151	123	132.6	118	113.2	114.4	139.4	122	163.9	145.8	165.9	151.5	356.3	381.5	379.6	408.6	409.8	523.9	538.3	484.5	682.4	640.8	593.6	588.3	521.6	625	678.3	616.2	663.2	686.4	760.2	1158	1143	1184	895.5
0	131	138.9	107.4	103.5	124.9	89.97	130.2	99.82	117.9	118.5	140	121.3	100.4	131.1	125.7	130	127.2	104	125.6	127.3	123.4	92.86	95.48	130.5	124.3	114.2	114	86.58	91.51	119	84.01	122.9	88.9	102.4	113	143.5	NaN	NaN	NaN	NaN	NaN	NaN	NaN	NaN	NaN	NaN	NaN	NaN	NaN
0	142.1	122.2	NaN	NaN	NaN	NaN	NaN	NaN	NaN	NaN	NaN	NaN	NaN	NaN	NaN	NaN	NaN	NaN	NaN	NaN	NaN	NaN	NaN	NaN	NaN	NaN	NaN	NaN	NaN	NaN	NaN	NaN	NaN	NaN	NaN	NaN	NaN	NaN	NaN	NaN	NaN	NaN	NaN	NaN	NaN	NaN	NaN	NaN	NaN
161	186.9	192.4	176.4	235.2	182.3	188.2	219.6	170.4	262.6	190	172.8	195.4	211.8	186.8	243.1	771.5	608	525.8	465.3	500.7	587	450.9	525.5	513.8	626.8	610	585.7	510	681.9	717.4	667.1	704	727.5	759.7	735	764	875.8	584.5	754.2	832.4	841.2	857.9	709.7	1029	1069	836.8	1060	687.9	NaN
0	166.2	115.2	96.95	NaN	NaN	NaN	NaN	NaN	NaN	NaN	NaN	NaN	NaN	NaN	NaN	NaN	NaN	NaN	NaN	NaN	NaN	NaN	NaN	NaN	NaN	NaN	NaN	NaN	NaN	NaN	NaN	NaN	NaN	NaN	NaN	NaN	NaN	NaN	NaN	NaN	NaN	NaN	NaN	NaN	NaN	NaN	NaN	NaN	NaN
162	121.6	129	151.9	101.5	120.6	155.6	104.8	113	127.7	107.9	114.5	103.6	126	115.2	101.9	160.7	77.11	110.4	108.9	119	401.8	444.2	474.5	489.8	467	440.7	475.9	520	613.5	658.3	743.9	715.8	776.1	813.1	876.3	781	724.9	626.2	562.8	543.1	614	560.2	562.7	600.7	588.7	625.4	645.6	713.3	590.3
0	98.04	107.4	104.8	90.3	98.77	91.11	108.5	98.44	97.81	124.7	NaN	NaN	NaN	NaN	NaN	NaN	NaN	NaN	NaN	NaN	NaN	NaN	NaN	NaN	NaN	NaN	NaN	NaN	NaN	NaN	NaN	NaN	NaN	NaN	NaN	NaN	NaN	NaN	NaN	NaN	NaN	NaN	NaN	NaN	NaN	NaN	NaN	NaN	NaN
163	142.4	117.7	105	112.5	109.3	121.5	93.06	109	104.3	121.6	93.15	109.9	111.4	88.02	118.6	128.8	98.63	125.1	88.95	82.68	95.67	87.85	104.6	116.8	100.3	207	301.3	342	336.2	390.2	459.4	489.2	568.3	552.2	608.9	543.9	656.3	660.2	621.3	586	440.1	659.1	600.5	640.9	641.9	539.1	614.2	650.1	553.9
0	127.9	150.9	111.4	134.6	104.1	156.3	152.9	138.9	142.5	145.3	116.8	86.5	111.9	137.5	118.3	129.4	115	127.7	120.7	112.3	116	105.2	98.5	124.5	102.4	94.5	145.9	122.7	115.2	135.9	120.2	NaN	NaN	NaN	NaN	NaN	NaN	NaN	NaN	NaN	NaN	NaN	NaN	NaN	NaN	NaN	NaN	NaN	NaN
164	278.3	217.5	203.8	231.2	235.6	222.7	250.8	209.8	190.8	193.9	177.1	191.8	187.3	153	169	192	587.9	671.8	671.9	536	568.6	578.6	586.4	696.1	772	787.3	688.3	731.5	786.6	1012	1029	953.3	1012	859	877.2	961	985	842.4	1080	1009	911.9	940.8	874	579.5	758.4	762.9	911.9	885.7	838.3
0	NaN	NaN	NaN	NaN	NaN	NaN	NaN	NaN	NaN	NaN	NaN	NaN	NaN	NaN	NaN	NaN	NaN	NaN	NaN	NaN	NaN	NaN	NaN	NaN	NaN	NaN	NaN	NaN	NaN	NaN	NaN	NaN	NaN	NaN	NaN	NaN	NaN	NaN	NaN	NaN	NaN	NaN	NaN	NaN	NaN	NaN	NaN	NaN	NaN
165	105.9	121	124.6	119.2	102.5	104.5	112.2	101.5	116.9	130.3	95.42	119.2	123.7	147.7	81.99	101.1	121	109.5	97.51	152.4	109	87.01	133.3	97.98	156.5	129.5	113.3	102.5	134	117.7	119.1	273.3	323.5	324.3	331.7	410.2	440.8	543.3	544.5	745.7	748.3	704.5	801	796.7	760.5	750.7	827.2	774	793.4
166	125.7	173.6	155.6	138.8	94.89	163.4	161.6	144.1	136.4	127	126.2	130.5	122.5	149.4	127.5	151.6	141.3	137.5	109.1	112.6	143.6	126.1	121.5	134.1	150.3	406.7	436	496.2	539.5	714.9	762.9	933.7	1107	1134	1167	1290	1384	1363	1318	1236	1210	1096	958.6	807.1	866.7	841.1	712.5	765	739
167	190.2	208.1	180.5	159.2	169.6	159.3	175.8	191.5	176.3	176.7	145.9	189.1	125.1	159.4	138.8	155.7	170.9	156.6	184.5	171.3	175.6	141.7	180	176	131.3	157	157.1	124.9	438.1	490.9	748.4	636	600.5	647	798	782.5	615	935.9	909.9	750	817	890	851.5	991.9	852.4	670.6	978.4	1019	970.9
168	276.7	199	171.6	208.6	204	170.7	180.4	117	150.7	166.9	167.4	156	149.8	148.5	159.1	134.3	147.6	113.5	162.6	172.3	139.2	141	185	147.1	135.7	155.3	150.1	528.9	494.4	543	614.5	580	524.5	605.9	649	571	602	691.5	777.9	848	957	833.5	908.5	880	889.1	896.4	806	847	802.1
169	152.5	127.6	135.1	136.8	122.5	90.16	114.9	140.7	123.6	127.7	96.15	121.2	82.41	131.6	106.9	135.6	92.21	91.4	139.3	112.3	119.2	146.4	121.9	381.4	424.6	357	426.8	408.1	503.5	589.9	652.2	761.6	701.7	851.2	721	747.3	625.5	695	669.3	695.9	684.8	706.1	622.7	510.7	675	816.5	568.4	631.2	488.6
0	125.8	160	115	131.5	159.6	128.9	130.1	134.1	110.9	121.4	128.7	108.2	143.2	NaN	NaN	NaN	NaN	NaN	NaN	NaN	NaN	NaN	NaN	NaN	NaN	NaN	NaN	NaN	NaN	NaN	NaN	NaN	NaN	NaN	NaN	NaN	NaN	NaN	NaN	NaN	NaN	NaN	NaN	NaN	NaN	NaN	NaN	NaN	NaN
170	173	139.2	161.9	155.3	133.8	128.2	109.9	148.8	101.7	131.1	141.4	130.6	135.6	125.4	114.3	135.4	144.9	127.5	120.4	143.6	137.1	154.5	129.6	138.1	149	124.3	137.6	132.1	171.6	128.4	126.4	140.2	122.1	157	115.5	162	132.9	151	127.9	134.7	104.2	118.5	135.5	112.3	157.3	129.8	139.3	122.1	148.7
171	112	87.52	111.9	119.6	124.1	145.7	121.2	157.7	126.5	106.1	141.9	114.3	148.2	85.48	139.4	112.6	132.3	113.8	130.2	138.4	111.2	101.6	131	125.1	120.9	92.04	138	143.4	94.89	106.1	120	111	102.5	105.9	140	107.7	110.1	121.9	115.1	105	114.5	100	110.1	131.9	99.15	139.6	136.1	134.7	111.5
172	187.8	155.5	162.9	168.8	123.7	132.7	177.2	132.3	150.5	126.1	125.3	177.9	162.1	165	140.6	712.5	618.5	795.9	744.6	1082	886.5	948.2	1030	1178	1379	1310	1454	1241	1301	1282	1204	1265	1119	1062	1062	1063	976.5	908.4	834	905	766.5	785.5	796.5	875.4	751.1	866.7	815.1	735.6	794.6
0	164.3	144.6	NaN	NaN	NaN	NaN	NaN	NaN	NaN	NaN	NaN	NaN	NaN	NaN	NaN	NaN	NaN	NaN	NaN	NaN	NaN	NaN	NaN	NaN	NaN	NaN	NaN	NaN	NaN	NaN	NaN	NaN	NaN	NaN	NaN	NaN	NaN	NaN	NaN	NaN	NaN	NaN	NaN	NaN	NaN	NaN	NaN	NaN	NaN
0	156.8	142.7	133.7	103.9	136.8	145.7	146.6	161.9	157.5	124.7	180.2	148.4	125.4	152.2	104.4	165.2	148.7	123.9	150.3	100.7	159.4	113.7	136.4	159.4	169.3	114	156.6	132.6	171.8	145.4	130	129.3	164.4	NaN	NaN	NaN	NaN	NaN	NaN	NaN	NaN	NaN	NaN	NaN	NaN	NaN	NaN	NaN	NaN
173	160.4	157.3	117.6	126.5	152.5	193	131.9	144.4	162.4	130.1	144.4	137.8	145.1	142.5	121	139.3	111.4	263.8	515.5	609.7	574.9	799	976.8	902.5	1075	1109	866.9	933.7	941.7	918.5	862.2	910.8	834.7	790.9	699.7	806	594.9	566.8	617.4	564.4	798.4	733.1	754.3	688.8	731.6	691.6	717.4	786.8	695.9
174	162	159.8	141.5	114.1	125.4	146.9	142.7	159	160.5	147.4	149.1	133.4	127.4	149.5	147.7	114.1	147.3	145.2	145.3	134.3	117.3	139.7	257.3	805.3	729.5	724.2	631.3	846.5	919.8	725.2	890.5	806.8	782.8	688	767.4	762.5	688.2	644.3	776	706.2	651.1	740.1	573	526.7	545.1	651.3	610	541.3	471.1
0	181.2	187.6	175.2	163.9	143.6	165.7	166	131	162.1	135.7	141.1	139.2	148.8	142.5	159.1	153.4	160.5	123.8	154.9	165.9	177.5	146.1	175.4	157.3	200.3	NaN	NaN	NaN	NaN	NaN	NaN	NaN	NaN	NaN	NaN	NaN	NaN	NaN	NaN	NaN	NaN	NaN	NaN	NaN	NaN	NaN	NaN	NaN	NaN
175	243	196.5	213.1	210.6	251.8	179.1	170.3	165.3	175	136.5	152.5	170.6	151.7	132	165.3	113.2	112.7	191.4	507	519.4	555.8	541.5	502.2	693.9	530.8	668.4	561.2	680.6	616	590.3	575.6	568.9	614.9	570.5	669	560	581.6	641.6	623.5	655	692.6	743.5	768.4	576.8	619	613.5	628.4	622.3	654.7
176	136.8	179.3	197	180.6	201.9	147.5	140.6	169.8	175.9	164.2	154.9	127.7	149.1	182.6	148.8	129.9	132.5	127.9	150.6	650.2	610	614.5	484.5	570.5	570.4	834	605.4	670.4	686.3	696.8	800.2	745.8	717.9	830.5	698.6	720.4	552.5	617.1	721	726.5	581	703	671.4	696.5	745.1	587.5	824.3	706.4	684
177	143	169.3	125.5	195.1	157.5	134.7	156.5	141	146.8	120.9	136.8	153	99.21	141	129	117	114.8	142.6	131.5	154.5	147.9	135.8	391.7	762.2	838.8	943.2	997.3	941.8	873.2	1039	1003	1101	1315	1254	1618	1323	1426	1305	1662	1366	1299	1354	1166	1346	1228	1252	1122	1051	1160
0	168.8	149	153.6	165.9	151.8	164.6	157.5	172.5	146.9	210	135.3	161	158.5	135	171.7	141.9	114.2	159.5	153.4	133.9	165.5	163.3	176.3	154.8	176.7	158	144.5	188.4	160.3	217.8	153.9	166	148.8	154.9	152.5	145	146.2	149.5	177.2	124.2	142.5	133.9	161.9	121.2	119.7	641.1	1157	1443	1523
178	172.3	133.2	195.9	171.4	151.5	131.7	162.8	141	131.6	128.4	128.8	155.5	157.9	153.3	132.8	115.1	132.2	149.1	147.8	149.1	106.5	98.4	117.6	132.8	135.9	148.5	139.9	134.8	147.3	128.6	111.2	137.6	144.2	110.6	134.6	130.2	135	158.6	122.5	94.46	119.3	157.2	82.05	133.4	121	101.2	119.6	98.33	123.6
179	171	159.2	133.2	153	176.7	108.2	140.6	142.8	131.9	146.6	110.4	161.2	131.5	144.2	156.3	147	143.1	117.1	148.5	115.8	152.5	154	147.1	172.4	148.4	122.7	120.4	140.3	157.7	133.9	97.84	157.1	130.7	181	155.5	155.4	142.1	118.1	131.1	139.7	135.1	145.6	138.9	149.8	160.4	130.2	138.2	148	170.1
180	144.4	158.5	165	185.5	169	138.9	147.4	145.5	124.5	157	184.5	144	131	151.3	174	144.4	159.4	184.6	161	159.3	170	157	218.6	169.5	155.5	148	178.6	171.9	132.1	138.9	157.4	162.3	140.4	150.8	134.7	145.1	122.7	153.9	147.1	114	125.9	164.5	147.5	125.4	137.6	119.2	131.4	149.3	144.5
0	148.2	140.1	212.2	162.4	184.3	177	175.7	184	140.6	161.7	163.4	290.9	697.1	824.8	742.1	815.3	765.8	736.8	759.5	702.4	686.4	656.8	528.2	653.5	807.7	638	NaN	NaN	NaN	NaN	NaN	NaN	NaN	NaN	NaN	NaN	NaN	NaN	NaN	NaN	NaN	NaN	NaN	NaN	NaN	NaN	NaN	NaN	NaN
181	172	151.3	151.5	150.4	141.2	177.9	174.4	174	156.3	169.1	148	141.3	128.5	150.7	153.4	146.3	146.1	158.8	169.1	173.8	154.9	162.1	129.9	141.5	166.1	128.3	134.5	177.6	144.3	144.3	157.1	191.4	142.7	164	191.2	153.2	156	163.5	139.6	175.8	677.4	732.3	816.2	778.8	821.4	849.4	761.1	1046	1168
0	157.3	147.2	146.1	142	169	148.3	117.5	134	152.8	133.4	128.9	160.4	115.8	114	154.5	138.3	118.4	145.8	142.6	129.5	129.9	133.5	147.4	107.9	125.4	121.5	144.7	145.8	123.2	127.5	103.1	131	141	133.2	109.4	117.3	106.4	93.8	109.4	131.4	111.4	135.7	106.3	124.9	114.6	112.5	128.8	147.7	105.8
0	NaN	NaN	NaN	NaN	NaN	NaN	NaN	NaN	NaN	NaN	NaN	NaN	NaN	NaN	NaN	NaN	NaN	NaN	NaN	NaN	NaN	NaN	NaN	NaN	NaN	NaN	NaN	NaN	NaN	NaN	NaN	NaN	NaN	NaN	NaN	NaN	NaN	NaN	NaN	NaN	NaN	NaN	NaN	NaN	NaN	NaN	NaN	NaN	NaN
0	120.8	122.4	135.5	128.5	116.8	85.5	103.9	106.9	129.3	111.9	84.7	78.68	126.2	144.3	124.9	115.4	123.5	114.8	118	118.8	130	122.2	101.7	110.2	84.5	112.8	120.9	135.1	104.2	125.2	81.57	97.91	114.5	98.08	139.8	118	100.8	92.13	126.9	105.4	113.5	108.8	109.1	111.4	106.7	107.8	NaN	NaN	NaN
0	126.8	163.9	101.3	129.3	121	102	107.2	107.5	98.64	200.2	129.6	106.4	97.65	96.46	146	NaN	NaN	NaN	NaN	NaN	NaN	NaN	NaN	NaN	NaN	NaN	NaN	NaN	NaN	NaN	NaN	NaN	NaN	NaN	NaN	NaN	NaN	NaN	NaN	NaN	NaN	NaN	NaN	NaN	NaN	NaN	NaN	NaN	NaN
182	165.4	277.9	515.5	479.5	558.6	462.8	569.3	516.7	461.2	521.7	242.3	225.2	197.5	224.2	212.2	166.3	178.3	189.3	159.4	180.7	179.9	142.4	168.9	133	184.1	166.7	138.5	175.6	171.7	149.4	135.9	124.2	190.6	130.6	124.5	160.5	162.5	189.1	345.2	420.4	631.5	757.2	832.9	731.5	843.6	920.4	873.1	895.6	960.4
183	156.5	166.8	184.5	207	181.5	147.5	164	172	130	156	182.9	152.9	155.4	167.9	186.3	151.1	147.1	159.5	165.3	161.9	135.3	168	147.1	161.1	173.2	129.4	181.9	149.5	168.1	133.6	164.9	144.1	155.8	155.2	159	137.6	162	178.4	186.1	149.9	145	179.2	133	175.9	158.1	143.4	152.5	174	157
184	168.9	116.7	170.7	185.4	185	150.5	149.9	168.9	159	170.7	139.7	167.7	166.2	170.2	143.1	148.3	140.5	138.5	165.3	166.3	179	147.9	167.4	190.3	167.1	158.6	146.5	105.9	142.5	149.3	158.7	161	189.5	153.8	149.5	174.2	148.8	157.3	168	169.5	199.8	157	177.6	151.6	153.3	160.1	182.1	190.9	174.7
185	277.7	294.9	264.7	254.9	236.6	253.5	285.2	229.5	205	248.7	176	206.5	233.6	221.6	268.5	281.3	235.5	241.6	223	291.3	613.8	878.2	928.3	980	1156	1246	1204	1211	1382	1338	1357	1233	1220	1533	1320	1282	1266	1035	1161	1125	1043	957.9	865.9	857	760.9	765.2	771.2	803	739.4
186	127.5	140.3	178.2	151.1	154.4	138.2	200.9	148.1	116	133.9	139.7	142.3	156.6	140.3	129	175.6	127.8	130.6	163.1	135.4	151.7	161.1	147.3	162.9	119.5	163.9	131	137.3	146.9	149.9	119.8	161	163.5	151.1	174	151.4	134	161.5	156.5	207.2	149.2	344.3	559.5	633.6	570.4	651.4	783.3	841.1	895.4
0	106.1	95.3	127.7	110.4	137.3	120	116.3	141.9	133.7	123.4	134	120.9	155.1	126.4	133.1	153.6	146.7	130.3	141.4	154.2	113.8	135.3	142.6	113	117.8	119.9	123.8	157.8	105.7	103.5	126	126	115.6	139.7	108.1	106	109.3	118.2	122.6	105.1	128.3	176.7	139.3	130.9	128.7	147.5	107	136.4	148.5
0	164.5	149.9	117.3	117.5	173.6	189.4	175.7	161.7	143	185.7	203.2	143.8	153.5	177.4	148.5	178.5	135	NaN	NaN	NaN	NaN	NaN	NaN	NaN	NaN	NaN	NaN	NaN	NaN	NaN	NaN	NaN	NaN	NaN	NaN	NaN	NaN	NaN	NaN	NaN	NaN	NaN	NaN	NaN	NaN	NaN	NaN	NaN	NaN
0	134.4	130.6	106.4	130.7	124.5	131.9	125	157.6	108.8	125	140.5	149.2	122	133.7	169.8	184.9	164.5	138.7	130	111.9	NaN	NaN	NaN	NaN	NaN	NaN	NaN	NaN	NaN	NaN	NaN	NaN	NaN	NaN	NaN	NaN	NaN	NaN	NaN	NaN	NaN	NaN	NaN	NaN	NaN	NaN	NaN	NaN	NaN
187	211.2	220.9	265	240.8	197.5	243.5	174.9	173.5	217.9	178.3	197.1	248.2	240.6	230.4	266	266.6	243.9	216.9	195.8	213	209	206.6	248.7	210.9	364.9	984.6	961.2	1437	1169	1082	1115	998	813.5	893.8	917.3	904.7	1027	1065	1084	1084	930.6	922.2	1070	1048	1224	1099	990.4	943.3	860.1
188	169	158.1	138.3	170.9	139.8	180.9	167	150.9	143.4	137.8	145.5	123.6	156	150.8	193.4	162.3	150.9	142.7	175.7	114.9	153	136.4	148	155.1	161.1	129.4	145.6	132.6	140.7	149.5	121.5	146.9	134.7	112.7	162.3	170.9	136.6	160.7	140.6	133.1	136.8	129.4	156.2	172.7	121.6	159.4	157.8	128.1	174.9
189	288	437.9	398.1	336.5	392.7	314.6	327.5	302.1	228.6	157	212.1	217.1	214	221.5	240	196.4	224.2	175.6	216.1	235.1	681.3	809.8	866.6	904.4	1125	1190	1303	1415	1642	1767	1575	1579	1889	1605	1611	1583	1362	1165	1358	1281	1481	1337	1407	1279	1343	1353	1351	1136	1140
0	251.7	320.6	272.2	332.1	247.3	214.9	274.1	149	217.9	249.8	281.6	262.2	190.2	210.2	271.4	263.5	255.6	229.5	299.7	320.5	264	388.7	234.2	324.2	259.1	220	196.3	462.9	399.9	259.2	393	315.4	405	443	327.7	395.5	409.3	414	381.2	367.7	368.5	397.5	467.3	378.5	476.4	419.5	419.1	461.5	436.5
190	136.1	80.35	127	140.4	153.5	173.6	142	163.1	140.5	125	109.6	167.1	120.5	161.4	144.5	178.5	159.1	133.6	128.5	137	131	121	127.6	134	123.7	103.7	164.9	176.1	130.9	122.2	146.9	174.5	119.2	159.3	164.9	119.5	152.1	133.3	145.2	150.9	135.6	153.9	171.7	178.6	204.4	165.3	698.9	856.2	731
191	151.7	125.4	126.1	154.6	116.4	108.5	131.9	126.6	127.8	125.8	129.4	112.4	117.1	141.6	102.5	109.9	136.7	150.9	136.1	94.47	218.4	845.1	826.6	937.2	1386	1711	1635	1480	1518	1700	1522	1411	1460	1359	1413	1381	1340	1058	1238	1272	960.8	922.6	786.2	867.2	732.1	802.1	729	626	617.2
192	415.8	259.3	194.8	207.9	247.5	210	172.8	204.5	202.6	234.9	308.1	224.4	226	243.5	240.2	189.9	237	238.9	231	243.8	708.7	782.2	895.1	1063	1070	1016	1383	1220	1423	1409	1144	983.7	1248	1253	918.4	911.8	916.4	892.9	804.5	760.7	835.9	820.1	871.7	846.6	840	966.1	773.6	761.2	794.3
0	NaN	NaN	NaN	NaN	NaN	NaN	NaN	NaN	NaN	NaN	NaN	NaN	NaN	NaN	NaN	NaN	NaN	NaN	NaN	NaN	NaN	NaN	NaN	NaN	NaN	NaN	NaN	NaN	NaN	NaN	NaN	NaN	NaN	NaN	NaN	NaN	NaN	NaN	NaN	NaN	NaN	NaN	NaN	NaN	NaN	NaN	NaN	NaN	NaN
193	142.1	108.1	111.1	107.5	153.5	176.5	170.1	99.57	156.7	123.7	113.9	106.8	113.9	121.9	97.4	102	86.98	138.9	222.5	307.6	333.2	335.3	268.5	334.8	269.1	428.7	405.1	387.6	495.2	398	500.6	490.8	421.1	484.1	413.2	434.7	483.7	448.8	400.6	340.3	324	418.1	297.7	422.9	355.4	433.8	407.4	340.5	468.3
0	170.7	170.5	166.1	131.1	164.1	141.3	144.4	163	132.6	139.1	127.5	149.5	127.3	143.9	114.6	163	126.9	138.1	159.6	146.5	152.5	141.2	137.3	154.8	113.5	115.1	159.5	169	132.2	132.2	121.3	132.3	103.4	157.2	119.8	112.3	127	113.5	108.3	137.3	132.5	133	137.3	111.2	141.8	135.5	107.8	NaN	NaN
194	187.9	160.9	138.9	151.2	210.2	193	144.5	165.9	189.2	191	168	205.8	172.3	233	191.6	163	137.2	177.4	168.4	159.1	196.2	171.1	145.5	164.6	188.3	164.2	161.1	177.4	170.1	170.4	147.3	126.9	162	165.2	157.4	154.4	173.9	687.5	884.1	1247	1147	1289	1181	841.1	655.1	390.5	442.9	461.8	503.6
195	146	183.8	160.2	115	136.9	118.4	154.3	155.6	176.4	164.2	137.7	113.6	129.4	122.2	123.9	125	137.4	171.8	115.7	122.5	167.6	144.7	124.1	127.4	114.3	113.4	128	142.5	136.1	127.1	149.3	146.5	132.5	144.2	129	134.5	128.3	147.7	135.1	198.5	122.8	144	163.8	158.3	147.5	121	160.8	151.9	127
0	NaN	NaN	NaN	NaN	NaN	NaN	NaN	NaN	NaN	NaN	NaN	NaN	NaN	NaN	NaN	NaN	NaN	NaN	NaN	NaN	NaN	NaN	NaN	NaN	NaN	NaN	NaN	NaN	NaN	NaN	NaN	NaN	NaN	NaN	NaN	NaN	NaN	NaN	NaN	NaN	NaN	NaN	NaN	NaN	NaN	NaN	NaN	NaN	NaN
0	165.9	140.4	171.5	122.6	145	164.5	155.9	138.6	164	124	177.4	NaN	NaN	NaN	NaN	NaN	NaN	NaN	NaN	NaN	NaN	NaN	NaN	NaN	NaN	NaN	NaN	NaN	NaN	NaN	NaN	NaN	NaN	NaN	NaN	NaN	NaN	NaN	NaN	NaN	NaN	NaN	NaN	NaN	NaN	NaN	NaN	NaN	NaN
0	175.6	146	132.1	117.5	123.5	136.8	NaN	NaN	NaN	NaN	NaN	NaN	NaN	NaN	NaN	NaN	NaN	NaN	NaN	NaN	NaN	NaN	NaN	NaN	NaN	NaN	NaN	NaN	NaN	NaN	NaN	NaN	NaN	NaN	NaN	NaN	NaN	NaN	NaN	NaN	NaN	NaN	NaN	NaN	NaN	NaN	NaN	NaN	NaN
196	144.2	136.3	149	117.1	176.5	151.4	152.6	120	129	155	193.1	166.6	126.5	152.1	168.7	125.5	163.6	170.5	341.2	251	264.9	468.2	453.4	350.9	244.8	345.3	431.3	266	363.3	566.2	363.9	403.2	324.7	290.9	NaN	NaN	NaN	NaN	NaN	NaN	NaN	NaN	NaN	NaN	NaN	NaN	NaN	NaN	NaN
0	140.2	141.4	143.5	139.1	157.8	162.4	152.7	161.5	208.1	149.5	122.7	134.4	144.9	99.34	159.2	134.6	108.2	124.3	129	191	131.2	136.9	119.8	140.7	120.7	131.5	93.69	205.9	137.9	127.7	143.5	125.9	136.1	110.3	105.3	NaN	NaN	NaN	NaN	NaN	NaN	NaN	NaN	NaN	NaN	NaN	NaN	NaN	NaN
0	496.3	548.3	643.2	573.4	602.5	632.1	525.9	560.5	608.3	600.3	557.8	581.4	447	502.4	609.9	619.5	560	627.5	619.4	618.7	555.4	536.1	590.9	739.2	536.7	478	727.9	614.2	906.2	982.5	597.9	579.3	264.3	416.2	659.9	387.9	586	700	883.9	705.6	715.7	590.8	398.7	144	174.3	128.4	237.4	270.2	352.4
197	152.8	148.1	148.1	127.7	165.7	121.7	165.3	119.2	114.7	123.2	99.66	132.3	145.5	161.4	169.7	157.7	139.1	133.9	134.4	114.6	145.9	117.8	147.5	121.5	154.5	167.2	715.4	832.6	1004	1229	1146	1224	1435	1235	1317	1463	1174	1180	1207	1251	1139	1094	1152	1453	1385	1345	1356	1369	1013
198	130.2	107.2	144	125.1	144.8	99.65	197.3	105.9	111.6	97.16	74.16	106	102.4	180.3	123.4	126.7	116.6	141.8	121.3	122.9	134.6	132.4	194.5	110.5	374.1	376.3	431.9	347.8	367.4	314.7	349.4	366.2	345.6	597.7	529.3	476	454.7	523.7	572.8	475.9	499.7	372.6	423.4	416	382.7	426.2	392.4	548.1	372.9
199	147.9	96.02	140.6	154.8	134.6	138.4	124.5	131.5	192.6	145.2	79	133.5	126.9	92.67	96.7	119.2	164.8	516	486.3	590.7	491.1	466.4	615.3	651.1	542.3	808.6	762.8	816.2	827.4	755.4	933.9	866.8	661.9	821.5	740.8	681.6	732.4	912	679.9	781	695.3	NaN	NaN	NaN	NaN	NaN	NaN	NaN	NaN
200	183.3	205.7	186.3	154.5	163.5	165.6	171.8	184	195.2	143.8	179.4	192	173.1	186.3	153.1	138.2	127.7	176.3	794.7	676.8	574.5	736	542.5	615.5	681.8	599	556.9	536.5	676.7	519.3	929.9	491.4	762.6	976.4	705	694.5	NaN	NaN	NaN	NaN	NaN	NaN	NaN	NaN	NaN	NaN	NaN	NaN	NaN
0	155	143.3	128.5	139.5	88.1	130.8	131.3	106.9	134	145.7	94.71	94.91	79.25	116.9	96.77	138.8	90	97.5	106.8	82.19	167.7	77.45	117.9	102.9	109.2	122.9	79.48	108.4	125.9	86.92	90.75	131.7	119	90.68	102.7	104.9	100.9	97.5	94.84	104	110.4	379.3	550.4	522.8	640.7	774.7	981.3	868.3	893.4
0	NaN	NaN	NaN	NaN	NaN	NaN	NaN	NaN	NaN	NaN	NaN	NaN	NaN	NaN	NaN	NaN	NaN	NaN	NaN	NaN	NaN	NaN	NaN	NaN	NaN	NaN	NaN	NaN	NaN	NaN	NaN	NaN	NaN	NaN	NaN	NaN	NaN	NaN	NaN	NaN	NaN	NaN	NaN	NaN	NaN	NaN	NaN	NaN	NaN
201	182.7	179.5	163.3	138.9	163.5	142.1	159.3	119.7	200	199	151	174.2	145.1	184.7	196	118.4	271	253.3	278.8	301.8	354.8	363.1	335.9	360.3	335.1	378.6	422.9	406.1	485.2	477.8	464	569.5	515.1	555.2	515.7	545.3	641.5	647.5	612.1	598	650.9	559	492.5	505.5	505.1	510.5	524	350.6	388.5
202	195.9	207.4	213.8	184.2	201.1	201.8	205.9	215.9	179.4	180.6	189	178.1	190.9	142.3	183.4	171	153.1	125.4	199.7	630.1	735.4	728.5	867.1	850.8	848.7	766.7	1074	1348	1383	1329	1289	1028	1164	1177	1563	1443	1395	1542	1443	1571	1355	1209	1202	1207	1463	1148	1319	1331	1304
203	141.9	219	157	187.1	184	150.4	135.8	154.5	157	134	128.7	143.3	131.3	160.5	123.5	114.9	146.3	118.2	146.8	146.7	142.8	114.7	95.5	110.2	137.1	99.14	128.6	128.3	591.6	745.7	863	894.1	1033	1168	1331	1333	1502	1372	1216	980.8	1158	1123	1103	1024	996.8	1104	1042	1095	1076
0	138.2	159.6	159.5	158.2	129.2	140	148.5	129	173.2	139.7	141.8	NaN	NaN	NaN	NaN	NaN	NaN	NaN	NaN	NaN	NaN	NaN	NaN	NaN	NaN	NaN	NaN	NaN	NaN	NaN	NaN	NaN	NaN	NaN	NaN	NaN	NaN	NaN	NaN	NaN	NaN	NaN	NaN	NaN	NaN	NaN	NaN	NaN	NaN
204	193	195.5	160.6	175.2	206.2	176.7	138.1	178.6	151.5	163	178.5	161.2	149.8	175	260.3	301.4	255.6	269.6	316.5	301.7	334	293.1	275.5	303.8	339.9	362.5	392.2	334	361.8	402.7	429.1	535.3	565.3	479.4	490.5	513.4	482.5	499.4	486.4	534.9	559	622.6	676.1	706.5	819.5	726.9	784.1	565	626
0	148.2	138.1	119.6	153.5	132.6	86.6	105.7	134.5	114.7	177.2	164.5	104.7	145.5	153.9	121.4	77.25	101.5	102.4	97.33	152.4	114.5	99.86	75.74	130.3	102.3	110.5	153.2	125.6	120.7	110.7	116.9	56.93	66.5	113.4	83.88	109.2	103	130.8	87.94	116.2	85.32	118.4	113.2	70.67	81.36	119.9	80.15	NaN	NaN
205	139.3	122.8	107.1	144.9	94.94	130.5	157.8	124.2	116.6	153.3	117.7	133.5	111.5	126.3	140.5	126.5	168	96	101.3	116.2	127.5	142	127.3	121.7	129.3	88.45	126.5	128.4	145.5	134.2	113.9	112.7	95.48	114.4	121	121.1	125.5	131.1	111	119.1	76.17	134.9	105.9	124.3	139.4	132.7	79.62	140	125
0	464	694.5	593.1	706	654.3	667.4	690.9	688.4	656.6	488.4	291.4	272.7	215.3	219.7	183.6	192.9	140.4	134.1	150.6	159.9	190.5	194.5	166.7	182.6	184.8	179.8	184.8	175.2	141	159	194.3	147.8	176.9	175.6	143.6	155.7	173.4	201.6	201.2	229.3	179.1	206.3	549	612.1	555.4	671.4	543.5	370.5	435.7
206	154.5	128.5	176.5	135.4	125.5	155.7	152.8	123.2	143.8	128.1	136	142.3	133	118	111.3	122	144.5	130.7	104.8	181.7	139.1	139.5	125.3	143.2	117.9	136.7	136.7	137	135.4	151	151.2	176.3	155.1	207.7	498.8	672.8	1032	1463	1621	1766	1691	1721	1581	1658	1592	1693	1754	1564	1544
0	440	353.2	524.6	482.3	467.7	384.5	584.7	472.3	367.2	464	382.5	360.3	275.8	191.1	197.7	148.2	159.2	120.8	205.1	161.8	153.1	156.7	120.5	172	127.1	152.7	219.2	370.8	260.3	209.2	199	172	310.6	295	237.4	127.6	188.4	278.4	157	162.8	151	157.2	138.6	112.9	184.4	158.2	256.7	184.4	166.8
0	123.4	145	126.3	133.3	131.9	128.9	134.5	116.9	133.8	127.5	110	109.9	125.2	134.8	124.3	139.2	111.3	98	123.5	105.5	99.05	166.6	140.3	111.8	125.9	117.7	121.6	155.6	92.79	106.5	101.8	102.4	120	90.27	111.6	116.3	124	123.6	129.5	114	122	140.1	219	350	366.7	434.5	432.9	363.9	375.2
207	178	168.8	170.9	120.1	131.9	600.2	737.7	673.3	765.8	710.1	712.1	717.3	701.1	685.7	691.2	556.9	460.3	434	356.3	263.2	213.5	209.1	140.3	182.2	148	163	145.6	169.2	165.4	159.5	153.9	191.5	203.5	241.2	151.9	191.3	249.2	191.1	183.9	197.4	161.8	124.7	134.5	136.4	171.9	167.8	124.7	132.3	134.5
208	104	99.19	110	152.1	160.7	146.3	131.7	117.5	144.8	168	128.8	133.3	110	112.1	105.8	126.7	112.5	172.8	139.6	160.6	131.3	150.2	129.8	93.76	138.2	130.2	124.7	132.2	177.7	152.1	128.1	146.4	130.3	181.8	116.1	116	104	140.3	108.9	149.3	124.4	156.3	121.6	136.5	119.7	180.3	465.8	511.9	598.5
0	120.9	144.9	134.4	127.5	134.5	134.5	121.9	142.3	114.4	152.9	127.3	100.1	131	105.2	106.4	123.8	82	115.7	87.24	103	101.7	141.5	156.2	127.5	84.63	136.8	90.04	108.6	85.64	106	95	106.5	124.8	385.4	NaN	NaN	NaN	NaN	NaN	NaN	NaN	NaN	NaN	NaN	NaN	NaN	NaN	NaN	NaN
0	125.7	101	125.2	123.6	120.5	146	228.7	140.9	117.4	123.8	139.7	147.5	107.3	91.68	140.7	129.2	135.9	155.3	165.7	141.5	113.6	NaN	NaN	NaN	NaN	NaN	NaN	NaN	NaN	NaN	NaN	NaN	NaN	NaN	NaN	NaN	NaN	NaN	NaN	NaN	NaN	NaN	NaN	NaN	NaN	NaN	NaN	NaN	NaN
209	122	98.89	132.9	150.5	133.8	159.7	168	182.3	138.9	124.9	138	99.72	128.8	138.6	115.8	136.4	119.5	123.2	120.8	130.9	127.9	118.2	97.25	114.7	148.2	126.3	107	152.6	562.6	595.5	797.6	1171	989.9	975.2	979.9	980.5	1001	1032	1170	1191	1030	975.5	980	948.1	837.8	847	809.4	745.7	727.7
0	119.1	127.2	117.2	185.7	107	121.7	110.6	146.2	115.2	108.5	117.3	145.6	145	119	140.1	141.3	179	121	127.3	142.8	138.6	88	113.7	139.9	101.4	110.3	108.5	151.6	167.5	104.2	140.2	118.2	128.2	120.9	145.7	128.1	146.7	126.6	NaN	NaN	NaN	NaN	NaN	NaN	NaN	NaN	NaN	NaN	NaN
210	154.5	135.6	119.5	120.4	108.1	94.37	122.3	160.3	93.05	113	175.8	73.64	89.29	88	113.5	83.25	124.5	100.4	80.45	106.7	105.2	123.2	131.4	194.3	279.9	271.7	365.5	361.3	438.2	370.4	491.1	463.8	552	587.1	559.1	574	630	589.5	647.5	620.6	557	628.5	524.6	558.8	629.5	636.5	641.9	518	559.5
0	149.5	137.9	138	206.6	183.9	181.1	129.6	116.8	NaN	NaN	NaN	NaN	NaN	NaN	NaN	NaN	NaN	NaN	NaN	NaN	NaN	NaN	NaN	NaN	NaN	NaN	NaN	NaN	NaN	NaN	NaN	NaN	NaN	NaN	NaN	NaN	NaN	NaN	NaN	NaN	NaN	NaN	NaN	NaN	NaN	NaN	NaN	NaN	NaN
211	136.7	174.7	128.2	108.8	116.8	133.1	150.2	116.3	161.7	143.5	139.5	156.2	104.6	138.8	108	103.3	163.6	140.1	163.3	131.9	122.8	138	119	129.9	92.26	112.3	97.35	144.8	119.3	122.4	117.4	126.3	123.4	91.9	101.5	115.3	132.9	143.2	113.6	161.4	115.9	109.3	102.3	94.49	144.7	107.6	104	120.8	104.1
212	197.1	197.1	209.3	207.9	216.6	193.2	200.5	154.1	194	148.1	155.8	186.6	205.3	170.2	170.4	142.8	118.1	106.5	142.1	321.3	758.9	730.8	687.6	643.8	717.6	754.7	592.5	579.5	778.5	729.2	694.4	825.8	927.8	1027	1260	1250	1279	1311	1216	1206	1238	1185	1051	1101	1035	1163	1074	1067	1065
213	217.2	174.3	212.2	222.7	227	273.8	263	273.7	275.6	241.7	288.6	249.7	238.3	231.9	210.4	198.5	214	192.3	161.9	160.1	187	175.2	200.3	161.2	185.3	170.9	181.6	512.7	728.7	755	744.9	934.3	1022	948.4	1004	983	1037	1067	1048	1078	1249	1433	1286	1462	1763	1736	1687	1806	1804
214	140.4	141.4	120.4	157.4	121.5	112.5	169.5	136.2	144.2	124.3	156.3	119.2	143.8	149.2	140.4	174.7	167.9	186.5	162.2	171.5	128.2	199.3	499.7	675.8	709	934.3	932.6	1002	1114	1279	1246	1242	1449	1529	1650	1772	1591	2008	1570	1532	1581	1608	1387	1404	1293	1374	1320	1481	1466
0	137	121	128.4	NaN	NaN	NaN	NaN	NaN	NaN	NaN	NaN	NaN	NaN	NaN	NaN	NaN	NaN	NaN	NaN	NaN	NaN	NaN	NaN	NaN	NaN	NaN	NaN	NaN	NaN	NaN	NaN	NaN	NaN	NaN	NaN	NaN	NaN	NaN	NaN	NaN	NaN	NaN	NaN	NaN	NaN	NaN	NaN	NaN	NaN
215	150.1	133.8	135.2	114.9	137	126.4	153.8	168.5	135.9	145.8	131.8	147.3	147.5	122	125.7	181.9	91.51	164.4	309.2	369.3	341.6	366.6	338.2	330.5	296	368.1	286.8	383.1	351.2	441.7	447.6	410	493	472.3	533.8	528.3	522.5	482.2	591.8	505.5	561.1	533.3	420.5	457.5	496	459	492	492.4	397
216	171	154.8	173	159.2	150.3	179	108	143	117.3	169.8	150.3	140.3	184.5	120.1	137.1	145.2	149.5	135	152.5	166.5	128.8	137.2	118	167.1	137	115.7	133.1	138.7	110.4	160.5	519.5	560	659.5	773.5	947.6	920.9	958	1194	1267	1272	1174	1275	1245	1164	1074	855.7	897.4	1126	776.8
0	155.9	125.2	126	111	123.8	133	120.7	132.4	101.8	142.5	149	147.2	117.9	121.7	96.22	128.3	112.7	87.18	89.37	89	114.1	99.91	154.8	98.17	100.1	111.8	86.5	99.5	115.6	119.1	108.2	107.5	NaN	NaN	NaN	NaN	NaN	NaN	NaN	NaN	NaN	NaN	NaN	NaN	NaN	NaN	NaN	NaN	NaN
217	121.2	126.5	103.6	125.4	124.7	131	119	127.3	145.7	84.23	154.8	131.4	155.4	148.6	149	125	141.4	140.5	127.1	143.7	138.1	152	133	103.8	179.6	259.9	332.8	359.4	486.2	514.3	553.5	511	533.2	444.8	630	507.5	527.5	579.6	507.6	496.9	486.3	500.9	536.1	494.6	532.3	459.3	515	391.8	504
0	335.4	582.9	602.9	528.2	555.9	472.1	595.9	563.3	390.3	567.7	451.8	257.7	319.6	216	184.1	214.6	162.2	131	201.6	177.9	145.1	194.5	176.5	188.8	156.9	494.9	512.4	517.3	603.6	575.5	681.9	567.7	NaN	NaN	NaN	NaN	NaN	NaN	NaN	NaN	NaN	NaN	NaN	NaN	NaN	NaN	NaN	NaN	NaN
218	928.7	874	975.1	737.6	753.7	1017	688.9	259.7	291.3	296.2	203.6	194.8	238	214.6	237.9	214.6	185.5	179.5	202.8	217	233	649	652.5	666.1	783.1	747.2	802.5	818.1	849.7	723.1	659.8	890.7	763.7	796.3	774.8	778.7	903.1	985.2	1295	1443	1241	1166	1095	1197	1022	1160	1056	1308	1186
0	540.8	575.8	480	395.5	444.9	412.5	449.8	383	436.2	329.8	228.7	146.9	140.1	141.1	201.2	142.9	177.4	151.9	108.5	125	143.6	146.5	67.39	107.8	NaN	NaN	NaN	NaN	NaN	NaN	NaN	NaN	NaN	NaN	NaN	NaN	NaN	NaN	NaN	NaN	NaN	NaN	NaN	NaN	NaN	NaN	NaN	NaN	NaN
0	119.3	203.2	129.8	101.3	153	149.4	NaN	NaN	NaN	NaN	NaN	NaN	NaN	NaN	NaN	NaN	NaN	NaN	NaN	NaN	NaN	NaN	NaN	NaN	NaN	NaN	NaN	NaN	NaN	NaN	NaN	NaN	NaN	NaN	NaN	NaN	NaN	NaN	NaN	NaN	NaN	NaN	NaN	NaN	NaN	NaN	NaN	NaN	NaN
219	146.3	134.6	114.2	150.1	125	96.08	104.2	125.3	150.4	108.4	112.5	113.4	147	139	121.2	115.4	167.5	113.2	134.5	107.9	89.02	100.2	119.3	118.8	95.76	132.3	93.9	129.1	114	108.6	128.4	120.3	133.2	141	126.1	114	106.8	164.5	201.8	249.1	300.8	428.9	475.9	517.9	458	444.5	544.7	531.2	529.4
220	101.3	150.2	137.1	149.8	163.7	119.7	180.6	118.8	148.1	142.4	97.76	152.6	131.5	106.3	179.9	189.3	126.2	130.4	170.1	152.5	138.5	348.8	485.9	521.6	540.6	647.2	680.5	696.9	848.2	792.5	722.8	680.3	647.6	678	603.3	648.5	666.1	726	790.1	647.1	697.4	611	643.1	587.3	678.7	684.1	554.7	593.4	640.8
221	711.7	605	357.6	329.5	247.2	146.1	159.6	191.2	207.1	161.2	150	171.7	148.3	139.5	175.3	150.5	206.7	211.8	165.1	179.1	140.2	156.1	285.4	503.4	626	727.9	788.9	992.4	932.8	1115	1083	887.3	991.1	1073	963.4	979.4	1471	1211	1493	1363	1306	1469	1313	1376	1484	1559	1407	1443	1501
222	171.8	228.5	164.7	199.1	148	202.5	178.1	155.8	155.7	188.2	156.7	146.8	160.2	179	157.9	164.7	174.6	169.6	204.9	169.9	183.6	152.1	158.1	183.3	151.7	157.3	204.2	178.5	157.2	139.8	134.2	130.5	150.6	149	141.2	157	162	170	173	126.5	158.6	118	173.7	174.2	150.1	160.7	173.3	295.4	747.5
223	90.21	140.3	132.1	131	120.4	142.3	117.2	108.2	103.3	142.5	143.2	124.6	132.4	92.28	82.81	121.1	99.51	153	142.2	172.3	172.8	157.3	169.8	118.9	158.5	187.5	324.6	447.3	555.7	518.2	447.7	521.8	603.6	668.7	649.5	526.5	566	501.4	506.1	471	522	566.7	411.7	406.7	416.1	434.1	388.1	363.8	283.6
0	141.7	193	117.8	157.7	170.3	137.9	148.3	NaN	NaN	NaN	NaN	NaN	NaN	NaN	NaN	NaN	NaN	NaN	NaN	NaN	NaN	NaN	NaN	NaN	NaN	NaN	NaN	NaN	NaN	NaN	NaN	NaN	NaN	NaN	NaN	NaN	NaN	NaN	NaN	NaN	NaN	NaN	NaN	NaN	NaN	NaN	NaN	NaN	NaN
224	615.4	506.7	303.7	221.3	157.9	192.2	197.4	150.1	181.4	171.9	149	136.3	199.3	158	157.5	158.7	169.5	153.3	144.5	188.5	115.9	137.9	500.6	544.2	558.5	733.8	825.1	955.2	905.1	1049	1322	1327	1125	1133	1320	1271	1173	1218	1358	1283	1399	1370	1337	1324	1338	1346	1211	1457	1320
225	145.9	123.5	178.9	144.9	141.6	153.8	178.6	138.8	153	127.6	166.8	161.9	161.8	113.5	140.9	126.9	95.85	130.3	120	138	140.6	117.8	122.3	511.6	593.1	624.1	694.8	813	981.6	1251	1510	1367	1398	1336	1428	1540	1617	1474	1448	1390	1487	1055	1421	1375	1353	1321	1147	1295	1041
226	146.6	132.8	208.5	143.4	169.1	113.2	131	164.6	136.1	142.6	152.5	197.1	154.5	111.4	140.1	136.6	119.1	144	155	146.5	163.5	165	155.5	146.3	165.8	140.5	127	130	139.5	169.1	330.5	394.6	484.6	589.5	546.9	572.5	593.6	582.1	601.5	678.1	650.9	743.1	644	641	691.1	594.1	757.1	643.4	703.1
227	151.7	143.8	175.7	157.1	160.7	174.4	193.9	169.5	122.7	187	162.8	175.3	180.9	148.9	137.2	152	135.3	173.4	208.8	553.7	761.2	694.7	714.8	763.5	762.1	675.3	772.3	894.9	1108	1012	1087	1059	1163	1267	1349	1257	1362	1226	1300	1542	1559	1299	1575	1359	1694	1508	1495	1975	2008
0	216.2	203.6	189.5	185.5	195.5	169.6	160	208.1	186.4	157	182.5	174.6	161.5	173	198	127.6	161	165.5	137.5	154.1	151.1	153	159	173.4	163.2	180.6	122.4	167.5	140	184.1	199.4	151.4	139.5	146.5	132.5	148	153.4	138	156	169.5	147	189.5	154.6	150	154.5	150.7	137.6	145.2	170
228	143.3	144	139	158.5	165.2	134.6	154.7	157.7	134.9	179.3	159.1	126.5	167.4	185.8	175.9	187	138.4	141.1	133.6	182.9	162.6	143.8	291.9	664.4	670.8	850	928.5	935.2	1051	1037	1003	789.1	1210	837.1	NaN	NaN	NaN	NaN	NaN	NaN	NaN	NaN	NaN	NaN	NaN	NaN	NaN	NaN	NaN
229	184.3	112.2	159.7	148.6	133.4	164.5	131.4	123.8	139.4	146.2	145.8	117	133.5	123.9	136	126.9	126.2	125	122.1	132.5	145	133	148	124	141	133.5	184.5	443.6	561.1	474.5	461.6	524	523.6	397.1	573.4	660	736.1	878	811.9	686.6	853.3	1399	1343	1159	1461	1175	1055	1203	873
230	116.9	143.5	148.7	123.3	113.6	123.9	128	118.6	176.1	101.5	117.7	149.1	186.6	129.5	116.6	173.4	147.4	122.4	121.6	113.5	146	110.5	139.5	137	134.1	111.1	126.5	154.6	128.5	204.9	493	451.9	491.4	466	533.5	609.3	635.9	668.3	838.5	675.5	996.9	984.5	951.9	949.9	985.9	919.3	762.9	913.3	867.9
231	164.2	153	147.5	165.5	157.5	140.5	129.3	122.3	152.9	127.9	142.9	157	158.5	138.9	184.5	144.6	179.1	460.7	536.8	709.9	603.5	658.5	744.4	857.4	903.4	827.9	950.6	891.4	945.9	956.9	1063	854.5	844.5	983.9	899.6	902	1121	803.1	774.5	857.2	773	771.7	787.6	831.8	739.7	724.3	715.5	679.7	627.3
232	155.6	183.8	196.4	123.4	172.8	175.7	143.3	140.7	108.7	130.2	125.7	110.2	145.1	149.3	83.42	127.8	130.7	127.2	130.5	143.2	110.5	149.8	143	136.3	139.8	145.2	122.4	168.8	159.5	91.73	101.3	141.7	133.1	145.5	130.4	792.2	956.7	1040	1221	1140	1411	1350	1366	1322	1348	1342	1256	1365	1370
0	114.7	172.2	157.5	128.5	150.4	165.4	182.7	160.7	131.7	150	144.7	129.2	182.4	NaN	NaN	NaN	NaN	NaN	NaN	NaN	NaN	NaN	NaN	NaN	NaN	NaN	NaN	NaN	NaN	NaN	NaN	NaN	NaN	NaN	NaN	NaN	NaN	NaN	NaN	NaN	NaN	NaN	NaN	NaN	NaN	NaN	NaN	NaN	NaN
233	182.6	140.3	138.5	133	129.2	134.9	154.4	138.4	158.6	141	137.8	135.1	135.7	153.5	169.1	141.4	155.5	194.4	189	164.4	139.7	164.4	169.9	146.9	134	167.5	154	163.5	144.4	146.2	164.4	173.8	449.4	462.5	574.1	729.9	767.9	810.7	848	956.5	953	983.3	982.8	853.8	1015	923.9	888.2	916.5	757.7
234	195.6	170	178.6	178	193.1	194.4	179.5	182.4	167	186	182.5	199.5	222	159.9	169	180.6	170	181.9	186.7	159.5	161.6	131	170.4	161.8	173.4	170.5	156.4	166.2	169.6	155.2	159.9	114.8	147.3	149.8	176.6	125	138.4	172.5	133.6	143.2	163.6	151.2	150.4	142.6	134.6	143.2	157.5	130.6	159.6
235	156	134	162.7	132.4	125.2	145.5	144.2	171.6	166.1	114.5	140.5	131.5	169.6	152.6	151.1	135.5	124	134	141.4	145.9	145	135.5	102.5	109.9	108	138.5	163	138.9	111.1	112.1	113.5	106.5	133	105.1	112	131.1	151	134	113.5	109.3	127.5	105.5	113.6	130.1	140.3	90.98	149.7	131.6	95.63
236	151.2	135	122.2	127.8	184	123.6	118.2	131	173.8	157.4	150.5	141.3	138.7	167.2	104.5	118.8	171.3	139.7	175.9	161.6	127.9	152.7	149.1	133.2	174.1	405.4	499.1	698.6	828.1	798	991.4	1109	924.6	878.3	1080	896	931.5	1096	970	1051	912.5	824.9	918.4	835.1	794.3	907	803.1	929.3	859.8
237	116	141.3	185.8	133.2	158	149.9	177.6	165.1	145.8	112.5	134.6	111	187.8	167	135.6	173.3	153.9	154.9	156.3	130.1	165.5	160.6	228.4	593.5	689.9	770.2	749.6	691.8	899.2	628.7	851.5	1043	925.2	1069	1033	1193	1219	1190	1076	960.6	974.7	1042	1084	1132	1038	919.5	972.3	890.4	974.2
238	195.9	121.4	110.3	140.5	170.2	150.4	136.6	114.7	133.1	119.5	130.5	144.1	136.9	120.2	122.8	125.9	140.8	145.5	105.9	139.4	140.4	133.5	141.8	122.6	136.3	156.5	160.3	133	776.6	762.2	1015	760.9	987.3	973.6	983.9	1144	976.2	1119	1200	1074	1133	1124	1379	1038	1248	1090	1020	959.9	855.7
239	145.2	129.5	195.6	118.5	137.1	129.4	167.2	134.8	133.9	146.2	121.4	144.1	119.3	143.2	118.9	153.7	157.6	140.9	145.1	128.1	142.6	168.2	715.5	938.9	1109	1040	985.6	876.6	881.1	944.5	1123	1006	1060	932.2	1086	1122	918.1	859.6	906.3	979	904.1	856.9	788	664	798	636.9	636.3	650.6	653.5
240	123.7	132.5	125.3	128.5	147	120.5	132.3	171.5	153.1	150.6	138.8	98.5	122.4	109	119.3	128.8	101.3	121	119	124.1	103.8	134.4	105.7	145	102.6	84.49	113.8	104	124.9	123.6	119.4	127.1	130.7	130.3	134.3	134.9	101.3	155.7	118.5	133.1	119.8	120.9	141	110	150.6	149.5	162	133.8	135.8
0	208.9	184	152.2	150.1	183.9	156.4	147.9	173.5	107.3	148.4	138.5	132.7	186.4	188.5	152.2	156.9	140.9	130.6	153.5	161.5	155.1	161	163	152.8	146.8	145.1	148.5	160.9	137.1	152.2	188.2	167.1	143.5	170.3	194.5	810.5	1179	1198	1306	1580	1786	1476	1419	1312	1373	1174	1020	1110	1069
241	161	176.8	139.1	191.9	152.6	142.3	178.8	126	156.8	139.1	158.1	125.4	165.5	139.9	126.1	132.5	134.8	125.4	104.5	151.2	141.8	125	122.8	131.8	167.5	133.4	134.1	138.4	159	149	197.2	140	186.9	212.4	343.5	499.9	459.6	500.9	626.9	710.3	703	878.1	822.6	1047	970.1	1161	955.6	1138	1145
242	176	164	183.4	157.4	142.3	156.4	156.2	160	175.3	180	156.1	153	159.7	137	144.9	166.9	197.9	170.7	148	156	155.1	213	699.6	752.2	577.6	762.5	657.5	733.1	896.1	821	1064	1024	914	1274	1297	840.1	992.1	1063	989.4	950.5	1070	1041	1061	857.1	855.9	868	962.1	1118	937
0	289.4	259.9	190.7	180.5	NaN	NaN	NaN	NaN	NaN	NaN	NaN	NaN	NaN	NaN	NaN	NaN	NaN	NaN	NaN	NaN	NaN	NaN	NaN	NaN	NaN	NaN	NaN	NaN	NaN	NaN	NaN	NaN	NaN	NaN	NaN	NaN	NaN	NaN	NaN	NaN	NaN	NaN	NaN	NaN	NaN	NaN	NaN	NaN	NaN
0	NaN	NaN	NaN	NaN	NaN	NaN	NaN	NaN	NaN	NaN	NaN	NaN	NaN	NaN	NaN	NaN	NaN	NaN	NaN	NaN	NaN	NaN	NaN	NaN	NaN	NaN	NaN	NaN	NaN	NaN	NaN	NaN	NaN	NaN	NaN	NaN	NaN	NaN	NaN	NaN	NaN	NaN	NaN	NaN	NaN	NaN	NaN	NaN	NaN
243	96	108.6	142.5	108.5	150.4	126	114.5	113	150.5	93	123	156	133.1	109.5	157	117	89.99	97.99	149.5	134.5	136.5	73.56	126.5	93.43	123.5	121.6	122.4	118.9	126	112.6	87.04	109.1	117.1	142.5	93.5	127	124.5	106.5	117	125	96.86	111.3	104.8	133.1	85.04	102.5	106	114.4	94.07
0	164	236	184.9	141.9	184.1	143	192.5	195.4	142	173.9	186	156	171	207	140	204.9	168.5	248.1	232.5	187	196	168.6	193.5	155	174.9	201	166.6	169.5	165.5	170.6	177.6	182.9	148.4	164.9	164	143.9	213	187	364	137.9	123.5	158.4	490	140.5	123.9	171.1	127	694.1	153.4
244	267.7	264.8	182.9	213.4	171	181.6	174.5	158	156.9	159.1	163.1	153.2	123.2	164.6	137.2	135.2	182.5	162.6	159	142.8	190.5	167	172.7	796	1049	1520	1481	1449	1645	1605	1389	1460	1450	1378	1276	1299	1280	1156	1007	848.2	755	656	720.8	684.5	937	812.5	753.2	807.2	715.1
245	185.5	193.5	222	197	171.5	214.6	194.6	187.5	162	189.9	227.6	184.5	180.6	162.1	199.6	177	178	175	168.1	137	145.6	165.9	159.9	154.1	169.6	147	160.9	168	142.7	130	176.1	125.3	144.3	140.8	139.9	146	128.9	155.7	141.6	120.1	118.2	116.6	125.2	131.6	147.5	147.6	125.8	143	115.3
246	149.7	172.2	115.3	160.8	160	156.6	149.4	122	148.4	119.9	138.5	181.1	134	147.4	131	158	168	169.5	149.1	153.4	171.1	163.5	135	141.9	183.4	174	169	179.5	150.5	154	198.5	213.1	171.9	151	166	145.6	131.1	183.5	174	171.4	164.6	143.1	162.6	247.1	173.5	168	310	848.4	725.2
247	152.5	139.5	131.8	99.74	134.5	107.1	146.4	121.6	144.1	146.6	138	134	162.3	175	131.2	152.4	133.3	124.7	121.2	111.1	125.2	133.2	130.6	134.1	125.9	110.3	130.9	155.6	152.5	104.3	128.3	118.8	106.2	128.7	105.4	110.6	123.2	134.3	122.6	156.2	119.9	102.7	289.5	526.7	723.7	751.8	859.4	894.3	826.6
248	178.8	180.8	160.4	200.2	181.8	165.4	149.6	109	141.6	165.4	158.5	171.5	179	96.53	108.2	165.9	126	78.87	131.4	136.8	127.3	115.9	146.7	467.4	434.1	530.7	655.6	817	645.9	701.6	710.6	724.5	730	591.1	651.9	619.6	706	656.1	608.1	655.5	664.6	763.9	635.3	683.6	559.5	632.4	613.4	575.4	582.6
249	182.2	155.2	180.4	158.8	219	207.7	175.3	195.2	139.8	162.6	141.7	167.7	152	153.1	154.8	153.3	177.4	176.6	182.7	149.5	187.2	749.3	726.6	830.5	1015	1298	1335	1553	1405	1418	1341	1322	1420	1466	1256	1242	1076	990.2	1004	1076	1079	968.4	1034	959	745	721.9	802.4	766.8	842.7
0	151	174.2	159.2	178.1	127.8	152.1	142.9	150.2	135	100.2	114.6	127.6	169	161.6	137.4	121.7	170.9	155.9	151.2	134.3	150	407.5	NaN	NaN	NaN	NaN	NaN	NaN	NaN	NaN	NaN	NaN	NaN	NaN	NaN	NaN	NaN	NaN	NaN	NaN	NaN	NaN	NaN	NaN	NaN	NaN	NaN	NaN	NaN
250	178.5	237.5	148	185.4	173.6	166	207.5	150.5	211.5	185.5	189	144.4	216.4	181.5	177.5	166	195	158	160.5	196.1	158.5	214	178.1	153.1	175	170.5	172.1	151.5	807.5	727	717.6	764	684	717	655.1	455.9	715	NaN	NaN	NaN	NaN	NaN	NaN	NaN	NaN	NaN	NaN	NaN	NaN
251	206.8	122.3	145.5	144.5	194.3	158.2	100.8	148.7	142.5	129.4	104.7	136.4	133.2	171.4	122.7	137.9	151.7	101.8	134	107.8	171.7	138.7	132.6	141.9	119.2	119.4	122.2	112.1	101.8	138	154.6	103.9	156.7	137.7	177	154.5	121.5	94.37	118.1	134.9	141.8	108.2	211.8	707.8	747.8	952.7	1088	1149	985.4
0	153	128	132.3	200.8	125.7	132.3	139.4	101.9	151.1	173.8	113.2	122.4	124.8	175	137.8	NaN	NaN	NaN	NaN	NaN	NaN	NaN	NaN	NaN	NaN	NaN	NaN	NaN	NaN	NaN	NaN	NaN	NaN	NaN	NaN	NaN	NaN	NaN	NaN	NaN	NaN	NaN	NaN	NaN	NaN	NaN	NaN	NaN	NaN
252	203.6	149.7	140.3	140.1	169.3	153.2	121.3	124.7	174.7	201.1	132.5	154	145.2	140.9	138.5	156.9	187.4	152.9	158.1	151.5	176.1	147.1	142.6	161.5	152.5	114	137.5	153	128	142	179.5	166	644	739	1022	838.5	861	833.9	826	1165	1834	1535	1339	1511	1298	1485	1391	1488	1542
253	161.4	182.5	196.6	175.5	192.1	181.6	217.1	182.5	179.5	220.5	173	141	153.5	155	165.6	181.5	193.5	185	208	158.6	177	225.9	204.2	175.2	161.5	182	860.3	1213	1218	1544	1334	1355	1397	1502	1443	1304	1525	1600	1502	1641	1478	1230	1035	1022	1009	916	943.5	902.5	858.9
254	125.5	128.3	126	163.9	174.9	127.5	140.8	84.9	143.5	133.1	134.8	130.2	122.9	110.5	135.3	132.4	128.8	131.3	138	120.9	165.7	140	163.1	156.7	147.7	150.3	450.2	470.6	631.5	578	539.7	563.5	530.1	562.8	534.1	434.1	514	556.5	539.5	617.1	485.1	563.1	612.4	608.8	541.8	570.6	567.7	536.4	438.8
0	177.4	174.5	162.4	146	191.5	152.9	151.5	175.3	100.5	162.4	139.5	134.5	93.48	136.9	143.9	123.5	113.5	149	143.6	146.3	124.4	137.9	122.4	142.4	149.4	134.3	95.42	142.4	180	152.2	138.3	152.3	120.3	166.1	136.9	138.3	122	134.4	166.5	NaN	NaN	NaN	NaN	NaN	NaN	NaN	NaN	NaN	NaN
255	194.9	152	164.7	128.5	188.8	158.4	155.8	162.6	149.9	131.6	146.5	146.8	174.9	152	161	152.5	179.7	149.9	134.6	164.3	134.7	165.3	163.3	165.4	158.8	163.9	130.9	156.9	142.8	179.5	95.33	161.6	163.9	155.5	123.9	129.3	141.5	138.1	157	130.8	150.6	174	159.3	167.8	148.5	158.5	155.7	197.4	176.9
256	174.9	152	151.9	155.3	153.5	184.1	196.4	160.4	173.8	207.8	158.7	182.7	146.5	163.5	204.5	151.5	148.2	126	194	178	147.6	151.4	140.4	168.9	161.8	138.2	162.1	144.9	184.3	114.8	136.6	479.7	778.4	727.4	768.7	801.1	844.4	694.8	828.2	859.8	1196	1155	1128	997.2	925.9	1017	1108	964.5	1194
257	200.9	168.4	157.9	181.8	162.6	161.6	228	239.3	179.2	163.2	189.7	167.9	232.7	191.2	158.8	146.4	172.9	181.7	183.7	200.9	192.5	167.2	177.2	178.6	163.5	188.2	206.1	176.9	191.6	162.9	176.9	172.7	178.9	185.6	294.9	227.2	183	185.5	242.4	206.3	171.5	181.2	112.1	168	161.1	243.6	195.2	108.6	189.4
258	180.4	126.7	159.2	115.4	111.8	120.2	128	142.8	163.8	147.8	126.5	130.1	148.3	147.8	109.3	114.6	117.1	120.9	123.1	151.2	104.2	190.3	142.1	114.9	133.2	568.5	576.9	606.7	745.4	822.5	753.7	921.5	1071	1008	1328	1208	1382	1396	1249	1188	1288	1208	1084	1322	960.6	1205	1119	1102	1017
0	152.4	145.4	108.8	86.44	176.4	103.3	125.3	99.09	110.2	137.4	141.6	NaN	NaN	NaN	NaN	NaN	NaN	NaN	NaN	NaN	NaN	NaN	NaN	NaN	NaN	NaN	NaN	NaN	NaN	NaN	NaN	NaN	NaN	NaN	NaN	NaN	NaN	NaN	NaN	NaN	NaN	NaN	NaN	NaN	NaN	NaN	NaN	NaN	NaN
259	144.6	133.1	150	126	168.9	161.9	157	116	150.4	155.5	144.1	93.96	142	130.1	169	159.4	185.9	132.5	127.2	115.8	122.3	129.4	136	162.6	102.8	125.2	147.7	132.6	116.3	124.4	112.3	124.8	127.8	114.9	118.1	161.7	125	144.5	114.1	125.9	145.7	135	149.2	119.6	148.2	159.4	146.8	127.4	135.2
260	167	156.4	135.5	154.6	175.9	159.5	127.3	137.8	123.1	118	166.3	168	139.5	131.5	127.8	149.7	123.3	148.1	155.4	133.6	164.7	188.8	135.6	503.7	545.1	608	558.4	639	629.4	711.2	647.1	730.5	824.7	819.3	789.9	895.2	945.4	927.3	876.9	942.1	703	965.9	810.9	1122	1043	961.5	945.9	1095	897.7
0	190.9	182.9	165	148.9	196.9	171.5	187.4	173.5	154.7	156.2	144	186	141.7	165.1	136.9	148	161.6	163.5	146.3	123.1	113.9	143.7	NaN	NaN	NaN	NaN	NaN	NaN	NaN	NaN	NaN	NaN	NaN	NaN	NaN	NaN	NaN	NaN	NaN	NaN	NaN	NaN	NaN	NaN	NaN	NaN	NaN	NaN	NaN
261	182.3	182.1	159.7	171.7	131.1	177.5	187.8	178.6	160.4	166.6	130.8	172.9	140.4	154.4	151.4	156.1	130.3	164.6	197.4	174	165.9	135.3	173	215.2	156.1	140.1	192.2	169.4	194.5	162.3	175.9	200.6	232.5	176.1	195.1	280.1	551	690.1	810.8	714.8	790.9	1076	818.8	908.7	1277	1230	1043	1575	1293
0	176.5	149.3	150.5	135.5	121.5	109.3	151.4	145.5	106.5	160	139.4	114.3	121.4	109.5	125.7	107.5	134.2	117.7	137.4	105	140.8	152.6	150.5	196.8	162.6	123.9	109.9	131.1	114.4	133.5	136.5	137.6	120.8	139.3	185.2	120	147.4	136.9	126.6	163.4	136.8	138	137.5	111.6	102.9	70	133.9	125.5	122.5
262	95.5	122.8	111	74.7	119.3	137.8	105.5	105.9	97.96	137.9	126	94.18	89.5	124.9	70.31	107.1	111.8	116.8	108	120.6	146.8	114.3	88.99	124	142.5	329.4	385.5	372.9	392.6	381.3	460.4	490.5	432.9	516.5	616.6	686.6	647.6	490.9	477	448.7	447	433	426.7	367	421.6	417.5	357.5	375.7	366.3
0	149	142.8	119.2	146.7	141.4	134.2	167	129	173.9	190.3	202.6	166.2	187.1	187.5	163.3	136.3	141.4	150.3	153.9	149.9	140.2	139.2	169.8	192.3	152.2	133.7	169.8	158.5	157.2	173.9	145.6	143.5	137.5	NaN	NaN	NaN	NaN	NaN	NaN	NaN	NaN	NaN	NaN	NaN	NaN	NaN	NaN	NaN	NaN
0	NaN	NaN	NaN	NaN	NaN	NaN	NaN	NaN	NaN	NaN	NaN	NaN	NaN	NaN	NaN	NaN	NaN	NaN	NaN	NaN	NaN	NaN	NaN	NaN	NaN	NaN	NaN	NaN	NaN	NaN	NaN	NaN	NaN	NaN	NaN	NaN	NaN	NaN	NaN	NaN	NaN	NaN	NaN	NaN	NaN	NaN	NaN	NaN	NaN
263	133.4	90.13	105.5	145.5	111	95.9	96.58	118	157	144.4	119.4	100.6	141.4	94.46	120.7	138.8	112.5	102.4	84.03	97.83	122.3	133.6	95.95	122.5	132.5	112.1	104.9	142.9	158.8	106.8	107.7	119.1	137.5	318.5	385.3	418.2	466.6	450.2	547.2	556.3	439.9	510.3	584.6	591.7	544.3	538	605.7	550.7	538.5
264	244.8	215.9	229.7	203.4	280.6	186.9	197.5	215.8	195.5	180.2	182.4	205.5	177.8	208.7	201.4	222.8	201.5	807.8	660	754.8	963.1	635.7	785.3	806.3	751.4	858	843	705.3	814.2	701.3	666.5	758.6	775	630.7	NaN	NaN	NaN	NaN	NaN	NaN	NaN	NaN	NaN	NaN	NaN	NaN	NaN	NaN	NaN
265	143.7	118	151.1	142.1	139.2	129.3	148.6	123	140.3	126.6	124.4	122.2	130.7	111.5	143.9	110.8	164.2	132.3	121.4	91.49	137.2	99.53	129.6	109.1	149.2	100.6	133.9	409.5	551.8	488.8	576.8	534.5	645.5	667.4	696.9	689.3	746.7	690.9	689.4	759.4	810.5	856.9	666.8	845.5	554.4	618.4	512.2	490.1	701
0	NaN	NaN	NaN	NaN	NaN	NaN	NaN	NaN	NaN	NaN	NaN	NaN	NaN	NaN	NaN	NaN	NaN	NaN	NaN	NaN	NaN	NaN	NaN	NaN	NaN	NaN	NaN	NaN	NaN	NaN	NaN	NaN	NaN	NaN	NaN	NaN	NaN	NaN	NaN	NaN	NaN	NaN	NaN	NaN	NaN	NaN	NaN	NaN	NaN
0	138.1	106.7	117.7	144.3	105.2	191.2	116.2	121.8	144.4	170	157	126.1	168.5	113.9	172.1	99.62	118.9	127.4	116.8	113.1	78.27	120.2	129.2	152.7	168	185.5	226.1	290.2	252.4	242.6	315.4	300	285.5	383	401.5	409.1	410.4	374.2	339.4	391.6	388.5	366.4	337.2	310.5	398.9	313.5	319.7	270.4	310.1
266	260.3	248.9	247.7	203.6	213.9	226.6	251.3	213.5	189.6	158	163.9	199.4	173.8	153.2	145.3	183.7	207.4	648.7	754.8	850.7	996.1	1198	1238	1151	1307	1380	1046	855.6	802.7	1020	789.3	939.8	895.9	810.3	838.5	789.1	835.1	736.8	610.5	632.6	593.7	646	532	429.5	444.3	393.8	422.4	395.9	367.6
0	NaN	NaN	NaN	NaN	NaN	NaN	NaN	NaN	NaN	NaN	NaN	NaN	NaN	NaN	NaN	NaN	NaN	NaN	NaN	NaN	NaN	NaN	NaN	NaN	NaN	NaN	NaN	NaN	NaN	NaN	NaN	NaN	NaN	NaN	NaN	NaN	NaN	NaN	NaN	NaN	NaN	NaN	NaN	NaN	NaN	NaN	NaN	NaN	NaN
0	118.7	102.3	129.5	152.3	85	105.7	109.4	NaN	NaN	NaN	NaN	NaN	NaN	NaN	NaN	NaN	NaN	NaN	NaN	NaN	NaN	NaN	NaN	NaN	NaN	NaN	NaN	NaN	NaN	NaN	NaN	NaN	NaN	NaN	NaN	NaN	NaN	NaN	NaN	NaN	NaN	NaN	NaN	NaN	NaN	NaN	NaN	NaN	NaN
267	109	114.3	129.8	136.2	98.92	148.6	99.67	106.4	118.1	85	75.99	104.5	119.5	148.2	101.6	181	99.06	116.1	144.4	163.9	106.1	103.6	91.4	182.2	251.7	266.7	318.3	330.7	331.8	378.5	251.2	339.5	293.4	349.3	380.2	362.6	350.3	356	288.1	235.1	356.2	522.7	253	268	236.5	228.3	316.2	254.7	327.9
0	144.1	NaN	NaN	NaN	NaN	NaN	NaN	NaN	NaN	NaN	NaN	NaN	NaN	NaN	NaN	NaN	NaN	NaN	NaN	NaN	NaN	NaN	NaN	NaN	NaN	NaN	NaN	NaN	NaN	NaN	NaN	NaN	NaN	NaN	NaN	NaN	NaN	NaN	NaN	NaN	NaN	NaN	NaN	NaN	NaN	NaN	NaN	NaN	NaN
0	153.7	169	147.9	143.9	97.52	147.8	NaN	NaN	NaN	NaN	NaN	NaN	NaN	NaN	NaN	NaN	NaN	NaN	NaN	NaN	NaN	NaN	NaN	NaN	NaN	NaN	NaN	NaN	NaN	NaN	NaN	NaN	NaN	NaN	NaN	NaN	NaN	NaN	NaN	NaN	NaN	NaN	NaN	NaN	NaN	NaN	NaN	NaN	NaN
268	128	165.5	183	151.1	136.4	153	143.3	167.1	152	117.8	110.9	131	125.5	113.7	116.6	117.5	124	132.5	137.2	120.4	122	102.1	115.7	119.4	132.6	112.7	164.5	143.5	162.8	145.1	346.1	381.8	431.7	434.5	418.6	499.1	517.2	532.6	588.7	551.4	729.7	588.1	673.6	670.6	719.1	689.6	683.9	586.9	579.5
0	152.4	107.7	119	111	139.5	100.6	120.8	142.8	101.1	130.5	109.7	167.5	88.51	102.4	114.2	64.04	216.9	223.9	204.6	222.2	239.6	289.1	283.1	293.1	297.4	280.5	215.6	226.5	263.4	405.6	286.6	254.4	269.7	154.9	257.5	284.1	178.9	263.5	188.1	255.3	216.3	227.9	208.8	218.3	231.5	148	195	211.3	202.7
0	163.8	134.8	175.8	174.1	125	153.7	146.4	136	166.4	127	157.1	129.1	156.1	99.05	161.5	139.4	125	115.2	132.7	150.8	128.8	137.3	117.1	142.3	146.8	519.7	129.4	467.7	498.2	547.7	419.6	594.7	630.2	692.4	524.1	705.5	589.2	521.6	605.9	525.7	512.7	569.3	410.6	503.2	315.5	544.1	397.1	441.9	484.6
0	108.1	113.6	NaN	NaN	NaN	NaN	NaN	NaN	NaN	NaN	NaN	NaN	NaN	NaN	NaN	NaN	NaN	NaN	NaN	NaN	NaN	NaN	NaN	NaN	NaN	NaN	NaN	NaN	NaN	NaN	NaN	NaN	NaN	NaN	NaN	NaN	NaN	NaN	NaN	NaN	NaN	NaN	NaN	NaN	NaN	NaN	NaN	NaN	NaN
0	130.5	NaN	NaN	NaN	NaN	NaN	NaN	NaN	NaN	NaN	NaN	NaN	NaN	NaN	NaN	NaN	NaN	NaN	NaN	NaN	NaN	NaN	NaN	NaN	NaN	NaN	NaN	NaN	NaN	NaN	NaN	NaN	NaN	NaN	NaN	NaN	NaN	NaN	NaN	NaN	NaN	NaN	NaN	NaN	NaN	NaN	NaN	NaN	NaN
0	93.42	125.1	NaN	NaN	NaN	NaN	NaN	NaN	NaN	NaN	NaN	NaN	NaN	NaN	NaN	NaN	NaN	NaN	NaN	NaN	NaN	NaN	NaN	NaN	NaN	NaN	NaN	NaN	NaN	NaN	NaN	NaN	NaN	NaN	NaN	NaN	NaN	NaN	NaN	NaN	NaN	NaN	NaN	NaN	NaN	NaN	NaN	NaN	NaN
0	159	149.2	163.6	163.7	133.5	152.2	129.1	128.4	150.7	160.8	132.9	121.5	152.4	139.8	144.8	133.8	151.2	127	98.3	161	132.4	130.8	204.5	510.9	NaN	NaN	NaN	NaN	NaN	NaN	NaN	NaN	NaN	NaN	NaN	NaN	NaN	NaN	NaN	NaN	NaN	NaN	NaN	NaN	NaN	NaN	NaN	NaN	NaN
269	153.3	112.7	155.7	128.9	134.3	142.5	146.8	105.9	144.4	127.3	143.9	100.3	118.3	111.1	100.2	106.9	127.3	161.1	1281	1146	1285	1133	1381	1595	1380	1143	1322	1534	1541	1308	1187	1435	1364	1466	892.8	788.8	706.8	908.8	783.8	834.8	593.9	703.1	594.6	615.3	639.6	623.2	588.9	604.3	706.6
0	124.7	141.8	134.6	139.1	117.9	145.6	129.8	134	149.4	99.55	159.9	135.2	178.6	139.4	121.4	156.2	149	154.3	130	121.1	99.5	116.2	145.6	100.7	114	98.46	119.1	84.5	78.8	127	110.9	93.9	111.2	124.6	91.57	112.5	124.8	120.5	143.2	150.8	112	136.8	97.29	103.9	84.2	104.2	78.89	126.2	NaN
270	180.5	163.3	144.6	143.9	156.7	120.5	131.2	126.9	125.1	143.4	155.8	155.6	160.8	155.8	179.1	119.9	165.6	135.1	163.6	125.6	166.8	130.8	171.3	155.7	142.2	139.5	136.2	140.8	145	132.5	156.3	131.3	154.8	157.5	157.6	151.2	148.3	174.5	126	138.1	150.5	162.5	167.6	121.5	134.4	133.2	172.5	149	105.5
271	120.2	142.7	146.6	158.6	187.1	160.4	190.9	114.7	114.7	149.1	161.6	134.8	131.8	149.6	165.8	128.3	137.2	163.7	196.1	163.5	162.6	158.3	131.2	119.2	143.9	146.2	116.6	154.3	142.2	134.4	145.7	122.4	116.7	132.5	131.9	122.6	106.1	148.3	110.3	131.4	184.7	131.7	117.1	126.9	158.2	150.7	122.2	112.3	112.4
272	158.9	147.6	146.5	179.5	115.7	139.2	138	178.7	169.6	180.1	151.8	162	160.1	136	136.1	153.7	136.8	122.1	131	162.3	129.7	130	138.1	139.9	140.8	169	152.9	176.6	142.4	135.1	150.2	144.9	119.6	128.4	123	127.9	162.2	121.2	101.3	139.9	119.4	110.3	127	100.7	117.9	125.7	139.3	179.5	115.4
273	139.5	189.9	156.4	142.2	146.1	182.3	159	141.3	124.1	189.6	149.2	152.2	154.7	115.5	156.5	184	158.4	122.3	125.7	150.4	126.9	139.6	159	126.7	148.5	266.4	400	360.8	342.1	418.3	536.8	577.8	525.1	708.1	623.8	624.7	579.2	541.9	480.3	613.3	475	558.5	544.9	588.5	523.3	584.1	429.6	426.3	475.5
274	115.5	185.1	159.5	117.1	113.7	131.2	148.5	127.5	115.4	120.5	138.5	112.7	134	112.6	116.9	124.2	143.8	128.1	110.5	185.7	309.2	284.2	308.6	285.1	328.2	348.1	314.7	345.5	526.2	559.8	378.6	490.7	454.7	566.6	507	561.2	562.6	490.6	426.7	518.3	495.3	472.5	395.3	406.5	366.2	383.6	405.7	454.5	394
0	148.3	196.3	164.8	193.9	136	153.3	178	153.1	164.4	152.9	185.6	173.2	160.5	135.4	130.7	111.1	129.9	179.2	152	149.4	146.9	146.8	163.4	150.1	136.8	131.5	123.6	127.9	142.2	131.7	164.9	148	134.3	132.9	130.6	154.8	167.8	132.9	152.1	135.3	143.5	128.5	192	136	145	125.5	125.9	152.5	117.8
275	152	115.6	129.5	136	130.2	119	143.8	100.1	163	121.9	130.4	128.9	173	110.9	148.9	137.1	121.7	193	112.5	290.5	292.2	320.9	375.7	447.2	433.9	447.2	507	500.3	507.8	571.3	673.6	NaN	NaN	NaN	NaN	NaN	NaN	NaN	NaN	NaN	NaN	NaN	NaN	NaN	NaN	NaN	NaN	NaN	NaN
276	169.6	158	148.6	137.5	145.3	167	154.7	149.7	158.3	144.3	182.8	180.5	151.7	174.4	132.7	155.7	204.8	194.7	169.3	151.1	170.2	189.8	177.7	197.1	187.4	182.4	203.4	748.9	972	1048	770.8	959.1	1033	1085	1170	1088	905.5	912.3	826.8	799.9	757.5	796.3	713.8	670.9	669.5	759.7	836.9	671.7	773.8
277	184.4	179.8	161.2	138	172	163	150.5	146.3	153.1	168.3	210.6	172.9	210.3	168.9	161	131.5	160.5	118.2	119.3	213.8	145.8	163.2	144.4	143.2	175	140.4	127.8	128.6	154.8	110.8	135.2	126.2	157.1	154.1	167.6	136.3	132.3	176	140.1	191.3	245.2	487.4	619.7	684	667.6	654.2	687.4	599.1	696.9
278	146.6	124.3	159.9	146.6	109.6	101.7	133.7	142.5	139.5	96.99	147.7	117.1	129.5	133.7	113.5	125	137.5	92.1	108	101.5	92.74	97.34	100.9	98.16	119	115	109	109.5	95.11	113.8	119	144.5	114.9	93	94.5	118.5	124.2	91.79	95.18	104.8	90.41	119.3	120.6	112.5	103.7	89.41	98.07	109	113.5
279	168.3	164.3	152.8	157.6	187	149.5	168.5	147	144.6	178.3	174.8	182.9	169	144.9	132	170.2	133.3	172.1	159.5	753.5	949.8	1229	1060	991.7	1471	1515	1364	1500	1253	1169	1095	1166	1252	1149	1136	1096	944.7	1003	996.4	1068	903.8	862	887.7	812.6	868.1	752.1	659.8	809.8	681.4
280	174.5	118.9	155.1	109.9	149.5	121.2	142.4	128.3	130.1	111.1	88.12	121.2	150.1	110.3	87.42	154.9	83.33	121.7	145.2	118	99.41	121	129.9	93.71	87.63	200.4	321.5	334.9	338.4	396.5	485.2	462	537.7	480.4	470.5	484.1	469.2	349.5	406.2	414.8	453.7	395.9	417.1	428	408.2	453.9	410.7	389.8	310.2
0	NaN	NaN	NaN	NaN	NaN	NaN	NaN	NaN	NaN	NaN	NaN	NaN	NaN	NaN	NaN	NaN	NaN	NaN	NaN	NaN	NaN	NaN	NaN	NaN	NaN	NaN	NaN	NaN	NaN	NaN	NaN	NaN	NaN	NaN	NaN	NaN	NaN	NaN	NaN	NaN	NaN	NaN	NaN	NaN	NaN	NaN	NaN	NaN	NaN
281	120.1	118.8	148.2	127.1	146.1	156.3	134.8	157.6	108.2	137.5	123	96.54	82.47	109.5	106.8	131.5	104	94.03	128.6	93.3	88.36	125.8	119.8	365.8	364	468	473.1	509.8	528.3	537.4	636.6	492.1	595.5	648.3	613.8	621.7	544.5	548.2	521.3	497.3	493.3	495.2	508.9	546.3	756.2	771.3	806.2	900.2	589.8
282	210.6	169.4	188.2	164.5	159.7	172	193.1	120	159.2	163.1	154.9	113.7	140	141.2	163.2	120.4	160.5	153.5	141.1	143.1	158.6	185.4	124.5	165.8	121.5	159	735.7	859.9	856.4	896.9	1002	1031	833.6	1030	980.6	1055	893.2	879.2	774.3	726.3	760.2	784.7	759.7	681.2	810.6	866.9	909.3	966.5	815.6
283	121.5	145	140.3	132.8	97.37	137.5	118.1	106.9	111.8	137.8	125.6	151.6	158.8	145.1	123.1	139.5	159	122.7	134.2	135.9	88.45	115.2	128	141.9	120.4	108.9	136	134.2	122.6	121.7	84.7	104	116.8	111.4	111.3	96.18	130.4	93.88	129.6	119.1	589.2	697.5	649.7	923.4	1077	883.5	901.9	815.1	702.7
284	132.8	178.3	155.3	145.4	177.2	188.5	129.9	148.4	179.9	168.4	133.2	132.3	136.1	174.8	119.7	155.1	139	127.2	146.5	130.3	142	134.5	113.9	724.8	638	559.8	541.5	568	598.8	571	713.5	745.5	736.5	765.9	809.3	1087	1003	935.1	1072	916.3	749.5	850.2	698.3	570	557.8	555.8	626.3	490.7	588.2
0	115.5	NaN	NaN	NaN	NaN	NaN	NaN	NaN	NaN	NaN	NaN	NaN	NaN	NaN	NaN	NaN	NaN	NaN	NaN	NaN	NaN	NaN	NaN	NaN	NaN	NaN	NaN	NaN	NaN	NaN	NaN	NaN	NaN	NaN	NaN	NaN	NaN	NaN	NaN	NaN	NaN	NaN	NaN	NaN	NaN	NaN	NaN	NaN	NaN
0	110	126.3	135.8	104.6	93.8	135.7	138	120	106	125.1	100.5	105.4	122.5	98.61	134.7	89.25	149.8	121.8	63.5	80.64	93.42	NaN	NaN	NaN	NaN	NaN	NaN	NaN	NaN	NaN	NaN	NaN	NaN	NaN	NaN	NaN	NaN	NaN	NaN	NaN	NaN	NaN	NaN	NaN	NaN	NaN	NaN	NaN	NaN
285	129.1	130.1	132.6	144.4	121.9	112.7	167.7	183.3	158.5	170.6	175.4	136.1	157.6	191.6	119	115.2	127.5	136.8	154.9	164.4	130.9	164.4	136.2	147.6	114	134.7	455.6	569.5	666.4	799.4	766.9	818.1	723.3	928.2	837.4	779	712.9	695	675.5	669.2	680.5	588	653.9	NaN	NaN	NaN	NaN	NaN	NaN
0	121.2	105.8	113.6	98.96	147.8	156.6	125.9	108.8	101.9	111.6	133.7	142.2	122	101.1	120.2	134.4	126.3	128.8	101.6	107.5	135.4	117.9	159.7	117	103.5	92.23	103.4	110.5	139	134.3	NaN	NaN	NaN	NaN	NaN	NaN	NaN	NaN	NaN	NaN	NaN	NaN	NaN	NaN	NaN	NaN	NaN	NaN	NaN
286	159.2	156.3	123.1	103.1	150.5	111.6	123.8	117	141.3	147.7	108.4	149.8	153.2	87.34	134.7	156.8	95.34	166.9	87.5	106.3	129.8	196.8	122	121.4	128.4	155.1	150.6	507.9	532.2	571.7	605.6	714.3	550.7	644.2	849.2	660.5	537.9	713.5	590.9	693.4	573.9	523.6	558.1	622.8	597.4	635.6	615.6	754.9	638.3
0	169.1	174.8	130.7	158.2	128.3	130.4	129.5	139	181.8	150.2	103.1	148.5	120.5	152.2	112.3	100.7	135	137.7	123.3	199.3	137.2	124.5	120	151.3	129.2	133.9	169	101	139.4	116.9	146.4	126.3	141	135.4	132.8	126.4	84.64	125.5	118	123.4	143.9	162.3	114.1	99.72	122.6	85.46	143.2	88.3	120.3
287	406.4	398	329.2	273	250	233.8	247.7	232.4	256.8	178.7	217	240.8	206.6	239	209.6	213.9	227	219.1	224.8	232.7	488.6	812.1	870.5	999.1	957.6	1089	983.5	1265	1170	1054	1128	1142	1247	1391	1237	1539	1450	1431	1402	1520	1282	1308	1253	1121	1351	1132	1090	1246	1285
288	194.5	158.3	198.4	175.3	182.1	162.9	190.6	179.8	219.1	182.5	208.5	202.1	202.6	209.6	218.5	247.8	236.5	222.1	167.3	183.2	169.5	237.7	198.3	168	188.5	169.3	180.7	205.2	196.7	212.5	237.8	200.6	211	222.1	321.5	1155	1683	1667	1717	1886	1694	1917	1720	1813	1827	1801	1901	1912	1707
0	138.2	NaN	NaN	NaN	NaN	NaN	NaN	NaN	NaN	NaN	NaN	NaN	NaN	NaN	NaN	NaN	NaN	NaN	NaN	NaN	NaN	NaN	NaN	NaN	NaN	NaN	NaN	NaN	NaN	NaN	NaN	NaN	NaN	NaN	NaN	NaN	NaN	NaN	NaN	NaN	NaN	NaN	NaN	NaN	NaN	NaN	NaN	NaN	NaN
289	280.3	291	288.7	233.9	257.7	245	227.2	220.2	219.5	186	177.8	203.4	166.2	204	184.5	164.3	182.5	202.3	186.8	391.2	641.5	754	810.7	912.3	1024	997.8	752.7	707.9	922.5	981.5	782	862.2	763.6	772.6	1048	870.3	1158	1044	1019	915.8	992.5	992	780.2	907.5	826.6	750.8	962.5	929.4	855
0	566.5	594.3	566.5	410.3	381.3	367	408.2	295.4	383.7	262.9	228.7	261	245.2	221.5	250.5	284.5	226.3	232.3	249.5	NaN	NaN	NaN	NaN	NaN	NaN	NaN	NaN	NaN	NaN	NaN	NaN	NaN	NaN	NaN	NaN	NaN	NaN	NaN	NaN	NaN	NaN	NaN	NaN	NaN	NaN	NaN	NaN	NaN	NaN
290	139.5	138.8	142.8	88.93	124.8	139.8	163.8	151.3	118.4	128.7	135	138	107.3	113.4	106.7	143.9	141.3	102.3	148.7	102.3	115.4	82.4	129.5	163.2	645.8	785.5	835.7	1018	1334	1501	1623	1730	1710	1622	1568	1442	1571	1488	1427	1356	1447	1454	1395	1349	1308	1415	1132	1186	1314
291	175	173.5	117.7	165.5	127.4	116.1	146.1	153	149.5	183.2	164.5	130.3	150	183.1	128.5	183.5	132.5	150.7	164.3	167.5	265.5	467.5	426.8	453.5	537.1	589.3	649.4	731.4	735.7	799.6	968.2	943.2	1114	1060	932.1	1106	1039	1019	1105	1125	984.7	991.7	760.2	897.2	869.2	896	877.2	960.6	711.5
292	493	287	283.5	214.3	247	305	171.1	211.8	191	252	215.9	191.5	214.7	204.2	217	175.2	223.2	217.8	174.5	289	580	618.5	768.2	855.2	992.8	988.5	1100	1004	1043	940.8	1035	1022	1269	1080	1020	1139	1117	940.5	1148	1038	935.5	798.8	893.1	791	790.2	867.1	826.5	824.7	847.9
293	184.7	204.2	138.7	112.9	180	147.5	137.8	161.3	149.4	182.3	128.3	135.4	176.7	136.7	177.7	134.9	129.5	169.6	167.9	143.5	166.9	145.8	170	156.8	146.4	151.1	160.7	173.5	157.4	130.1	110.1	187	129	184	163.1	160.2	167.7	162.5	165.7	164.5	143.9	190.9	1286	1273	1406	1306	1448	1395	1494
0	165.3	156.6	161.4	153.5	168.3	149.6	130.5	154.9	167.6	148.2	138.9	179.8	171.7	125.1	141.5	166.8	158.6	164.6	150	152.8	127.6	147.5	104.6	138	127.1	102.3	128.2	115.5	77.47	107.9	143.9	112.9	137.2	126.7	130	100.8	106.4	102.5	131.9	100.6	87.53	128.2	109.3	84.93	95.16	102.2	111.4	96.5	66.18
294	210.2	195.1	214.5	189.2	222.3	165.2	196.9	171.5	192.2	180.8	229.9	159	141.8	167.6	183.1	178.5	165.6	178	150.5	196.4	194.6	122.5	164.1	140.5	172.3	170.3	162.4	138.9	135.9	185.3	184.4	155.8	184.7	172.1	192	167.8	161.5	171	188.1	162	132.1	161	172.5	183	177	146.3	215.8	181.3	198.8
295	213.1	186.5	198.2	219.4	202	161.8	195.3	189.2	148.5	229.7	198.5	179.7	167.4	189.8	198.6	194.6	208	268	224.2	195	202.1	173.9	165	171	157.2	174.7	195.3	180.6	246.3	795.2	1025	1292	1549	1614	1500	1468	1459	1730	1839	1835	2040	2134	2112	1990	2205	1989	2038	1986	2018
296	176.6	141.2	163.1	162.6	150.1	190.1	182.1	128.1	177.4	126	189.8	177.9	141.5	158	144.8	159.3	204.9	191.5	182.5	153.2	149.8	154.4	171.2	177.9	157.5	164.2	177.3	140	195.7	169.3	151.9	164.4	172.5	149.5	161.3	157.5	144.5	158.1	166.3	177.3	167.6	175.4	186.3	128.5	171.3	137	164	139.4	155.2
0	153.3	121.7	142.8	171.9	150.1	163.5	142.2	135.8	135.8	156.7	116.9	132	150.2	144.4	119.3	130.2	98.13	101.3	127.2	126.1	118.3	121.1	113.9	107.1	112.9	149.3	121.9	125.9	122.7	169.4	113.5	93.68	129.5	136	113.1	109.2	141	98.77	113.2	121.3	140	107	107.7	108.9	124.8	104.1	124.2	113	107.2
297	167.9	190.1	178.4	153.8	158.7	149.7	144.6	141.3	85.46	120.9	182.7	117.3	156.7	130.6	152.8	154	97.05	112	138.3	164.7	139.8	140	164	139.2	373.4	459.9	454.8	549.5	717.3	708.4	604.8	504.7	913.7	858.8	636.4	631.7	731.3	771.8	710.6	677.6	625.2	622.4	512.7	597.3	476	552.3	574.5	622.6	540.7
0	127.7	120.7	100.6	142.3	126.7	145.7	107.2	135.1	92.4	123.9	159.7	136.7	126	114.3	126.3	93.22	88.15	113.2	106.1	117.2	82.5	98.91	111.9	84.21	182	254.3	181.4	237.9	304.1	273.1	300.8	273.9	357.7	441.3	300.6	336.6	365.2	383.4	316.6	244.5	289.7	341	277.5	354.7	315.8	202	268	204	210.1
298	142.4	108.5	124.4	143.8	148.4	177.6	126.5	183.5	135.1	131.2	154.9	122.1	128.4	128.7	130.8	153	119.2	132.8	141.8	115.8	134.9	111.7	126.2	135.2	129.6	132.2	192.5	977.2	1097	1294	1425	1510	1694	1550	1652	1463	1595	1580	1503	1697	1756	1963	1956	1638	1527	1406	1555	1580	1343
299	156.7	190.5	173.8	128.9	160.7	157.7	160.5	154.2	124.9	118.5	149.5	108.4	167.8	114.6	161.2	133.8	132	120.9	145.8	152.1	123.4	120.8	150.9	124	126.7	143.4	140.9	91.42	133.6	129	126.7	108.5	105.9	123	124.7	129.5	139.1	139.4	120.1	121.1	138	131.6	167.9	153.2	106.4	135.1	139.4	170.2	136.5
300	127.1	142.3	104.5	134	126.3	138.3	159.8	98.79	101.8	115.3	81.65	97.84	108.5	126.8	114.4	99.69	143.7	117.5	85.52	97.24	140.8	102.1	109.2	79.69	212.6	236.7	267.3	297.1	301	335.5	331.6	367	479.6	532.6	539.5	557.9	474.9	506.8	447.4	391.1	358.1	407.2	390.1	437.2	353.7	471.5	372.7	452.7	448.3
301	130.5	166.6	134.9	156	133.7	114.4	143.5	150.5	147.9	112.1	137	117	88.04	147.6	124.5	138.6	134.5	99.05	116.5	129.4	105.5	129	152	113.6	117.1	511.8	472.4	607.3	706.1	790.9	748.4	805.8	952.9	996.9	1197	879.8	861	868.5	971.5	914.6	811.8	833.6	781.3	771.3	875.9	852.3	749.4	737	794.3
302	170	159.9	140.9	164.5	175.8	132.5	181.4	179	131.3	199.9	151.2	179.9	168	136.5	151.5	175.9	144.2	139.6	167.3	633.5	784.6	890.7	1080	1275	1320	1163	1145	1201	1351	1291	1172	1285	1174	1239	1284	1138	1087	977.7	866.5	844	728	864.2	860	708.3	710	732.5	619.8	711.9	717.4
303	472.6	496	400	252.5	194	222	211	179.6	167.5	156.5	209.5	240.4	182.1	211.1	199	167.1	201.6	225.6	203.4	197.6	648.1	652.8	585.4	647.8	627.2	652.3	638.8	595	657.6	663.5	837.5	892.7	867.2	904.8	866.1	797.1	734.5	957	866.8	686.1	784.8	814.7	629.4	725.8	690.3	664.7	770.9	785.3	713.5
304	142.7	157.1	149.5	128.2	161.9	165.2	146.5	165.5	126.8	143	147.6	143.7	140.2	133.7	143.5	143.2	147	161	122.9	139	132	392.8	484.4	537.5	679.1	678.2	786.8	799.7	846.7	758.5	795.9	852.3	804.4	820.4	885.9	825.9	886.5	808.9	876.7	787.5	834.7	1149	993.7	888.5	788.5	791.2	687.5	719.4	683.2
0	177.1	159.2	747	721.4	789.4	697.7	656.6	771.3	764.6	588.3	583.6	389.9	258.2	249.8	208.3	255	249.7	192.6	202.7	203.3	213.5	185.1	222.5	170.3	187	NaN	NaN	NaN	NaN	NaN	NaN	NaN	NaN	NaN	NaN	NaN	NaN	NaN	NaN	NaN	NaN	NaN	NaN	NaN	NaN	NaN	NaN	NaN	NaN
305	173.2	144	124.9	136.3	145.2	138.6	161.6	115.4	145.3	105.9	138.5	127.6	117.4	144	162.9	127.2	111.4	130.2	119.5	472.4	416.8	456.7	459.5	447.9	534.2	619.4	688.7	910.4	1260	1194	950.2	660	764.2	676.7	647.3	633.6	561.5	872.2	788	670.7	916.2	613.4	811.8	723	520.5	780.9	737.5	637.8	681.7
306	653	572.5	329.4	261.5	313.6	321.4	257.9	229.1	222.9	266	202.9	224	222	206.4	237.6	214.1	239.4	187.6	226.5	413.5	578.9	611.9	666.1	758	660.4	786.9	788.1	928.8	946.3	987.9	941.7	972.5	981.6	867.1	925	1100	1109	1104	1212	1052	1139	1095	1111	1161	1166	1011	1012	1086	1196
0	244.9	238.6	233	298.5	242.1	306.7	246.4	359.6	718.4	817.5	791.8	737.1	780.3	706.6	789.2	706.5	782.2	744.6	725.3	752.5	686.1	761.3	735.8	599.7	562.3	557.5	696.4	640.3	752.2	745.3	830.8	606.5	567	403	436.7	454.5	425.4	467.7	409.9	412.5	302	335.4	271.2	206.7	208.5	240.1	204.2	235.5	207.9
0	154.6	165.5	131.4	136	100.7	138.6	152	134.1	139	121.4	117.4	116.9	120.6	97.37	111.5	100	NaN	NaN	NaN	NaN	NaN	NaN	NaN	NaN	NaN	NaN	NaN	NaN	NaN	NaN	NaN	NaN	NaN	NaN	NaN	NaN	NaN	NaN	NaN	NaN	NaN	NaN	NaN	NaN	NaN	NaN	NaN	NaN	NaN
307	163.2	136	145.6	135.5	176.5	149	177	125	141.7	115.4	126.8	100.3	118.3	151.7	117	107.9	147.1	110.5	427.9	409.5	444.8	461.5	506.9	548.4	678.4	828.8	688.6	719.7	753.3	682.8	682.8	608.1	589.7	563.1	549	550.9	607.2	546.7	504.1	510.3	495.4	465	520.7	509.2	498.6	514	564.5	495.6	553
308	119.3	140	115.5	182.9	155	149	157	170.2	173.7	175.9	135.8	147.6	159.9	182.9	196.5	156.1	153.3	170	151.4	158.6	152.5	179.8	192.9	400.1	483.5	585.6	708.6	568.4	635.9	621.5	523.1	451.4	501	650.4	622	466.9	507.3	608.3	557.7	671	574.2	524.7	550.3	554.7	404.4	454.8	410.1	393.4	376.8
0	176	137.9	145.8	132	132.6	122	134.3	117.5	129.8	104.9	135	182.9	159.1	118	137.1	NaN	NaN	NaN	NaN	NaN	NaN	NaN	NaN	NaN	NaN	NaN	NaN	NaN	NaN	NaN	NaN	NaN	NaN	NaN	NaN	NaN	NaN	NaN	NaN	NaN	NaN	NaN	NaN	NaN	NaN	NaN	NaN	NaN	NaN
309	169.6	133.4	126.6	147	134.7	120.5	127.3	112.1	123	151	122.1	126.6	136.9	102.1	99.16	142.5	117.3	131.5	129.5	119	131.6	118.8	130.5	104.3	131.1	154.2	127.7	115.4	110.8	121.8	103.7	107	107.5	130.4	181.7	132.1	96.42	129.8	103.2	123.9	643	668.2	764.7	703.5	700.7	871.4	718.5	686.4	724
310	145.1	134.8	119	125.2	115.1	97.86	122.2	136	119.1	134.1	125	124.8	112.8	108.2	117.8	197.6	147.1	88.65	287	493.6	394.8	466.6	560.8	616	575.8	646.3	618.2	695.3	594	585	600.2	604.7	631.1	561.9	553.4	515.9	446	442.7	504.4	508.1	355.8	416.5	438.4	302.1	300.5	371.9	NaN	NaN	NaN
311	218.4	180.4	192.8	161.2	195.7	205.3	216.9	149.1	136.8	183.8	158.9	194.6	198.8	174.8	205.8	208.5	162.6	196.5	169.3	174.9	495.1	522	591.5	621.3	701.8	719.6	774.5	780.3	930.4	857.4	886.2	909.6	884.4	879.4	821.3	825.3	861.9	777.7	770.4	924.2	906.9	861.5	748.8	761.3	747	815.6	824	753.2	732.8
0	192.8	165.5	147.4	166.5	177.5	209.2	224.8	178.6	133.4	158.5	209.3	180.1	207.3	146.1	153.9	167	193.8	218.9	208.5	174.8	169.6	172.8	153.3	149.3	174.5	151.4	200	210.3	193.2	183.2	165.4	199.4	182.5	229.7	172.6	145.6	176.6	182.4	170.6	195.7	181.1	165.4	163.7	182.9	163.4	178.8	154.4	151.4	172.3
0	207.6	282.5	322.1	227.8	289	242	339.5	215.5	246.5	230.8	231.5	234.6	203	263.2	267.9	239.6	244.5	228.8	208.6	201.2	207.9	233.7	242.6	262.4	255.8	291.6	244.5	254.7	302.7	251	289.1	305.3	331.8	247.3	273.9	304.9	261.4	239.3	264.7	291.5	288.7	292.4	259.3	281.5	321.2	321.5	287	386.8	356.7
312	174.1	192	181.8	148.5	165.1	149.5	178.6	204.3	191.5	181.5	164.4	187.5	186	208.1	162.5	156.5	191	172	173.5	147.6	158.6	191.7	169.7	176.6	160.3	167.2	195.5	149	172.3	185.7	149.8	141.5	170.2	156.9	188.8	152.5	164.7	140.1	132.7	209.3	191.1	156.8	184.1	172.9	148.3	176.5	161.4	163.1	136
0	109	106.3	158	89.5	105.6	78.56	128.5	146.9	111.5	137.5	85.34	119.1	114.5	116.5	84.35	93.24	92.14	115	97.01	NaN	NaN	NaN	NaN	NaN	NaN	NaN	NaN	NaN	NaN	NaN	NaN	NaN	NaN	NaN	NaN	NaN	NaN	NaN	NaN	NaN	NaN	NaN	NaN	NaN	NaN	NaN	NaN	NaN	NaN
313	183.8	145.2	149.9	156	139.8	159.8	163.3	132.2	156.5	116.1	122.8	146.6	141.6	107.8	98.47	109.5	375.8	494.3	579.9	517.1	489.5	507.2	557.1	608.6	714.7	727.3	701.1	747.2	698	868.5	850.1	936.1	1106	970.1	970.5	1014	1064	991.6	969.6	843.6	1024	1058	1141	1020	1045	857.8	951.6	701.7	687.2
314	358.7	318	382.2	282.4	298.3	240.9	190.5	179.1	133.6	155.6	162.7	133.5	130.4	147	142.4	108.5	100	111.8	119.2	99.75	119.9	114.2	127.8	133.2	122.4	113.6	117.3	139.2	118.9	129.3	144.3	119.7	90.85	134.6	228.8	447.7	456.8	457.2	462.4	408.2	416.3	475	412	418.5	339.4	361	294.8	303.2	338.6
315	131.6	153.9	156.4	144.8	138.2	124.2	124.8	115	135	142.5	117.4	154.1	156.6	127.5	156.5	122.7	122.4	130.9	99.31	113.7	120.3	123.3	129.2	116.2	129.3	493.3	413.4	435	603.1	455.7	705.5	683.3	602.8	624.5	629	660.5	705.2	735.3	711.2	710.2	736.1	688.7	756.3	707.2	123.1	149.8	585.4	128.3	170.4
316	127.9	132.6	108.4	152.8	136.1	135	136.9	117.1	115	105.5	92.5	112	130.4	112.5	126.3	121.2	127.1	131.3	117.3	87.86	283.3	287.5	499.3	444.3	537.1	550.9	574.8	570.3	698.3	686	706.4	768	714.3	757	727.8	657.4	679.8	703.9	576.6	636.5	506	429.5	412.6	449.8	374.2	475	407.1	429.5	391
317	109.5	87.01	99.17	114	132.9	134.6	141.2	146.7	96.68	169	96.05	100.1	116.3	111	103.3	115.5	99.76	129.1	124.2	107.9	176.5	99.06	103.5	108.8	92.71	87.32	119.6	128.5	116.8	87.64	81.5	109	147.4	95.34	89.36	102.4	98.33	124.3	124.5	133.6	99.77	73.01	103	112	84.51	93.54	97.19	104.3	122.3
318	189.1	154.6	160.4	158.9	193.7	155.5	174.6	139.9	157.7	138.2	152.1	125.9	200.2	166.6	164.5	134.6	176.8	151.9	178.5	168	152.4	167.1	156.8	165.8	126.4	149	148.6	169.8	139.7	145.7	161.7	127.6	156.7	166.4	148.4	728	991.5	1171	1488	1320	1052	1023	1070	966	953.2	814.2	855.7	689.3	859.7
0	939.5	890	1046	768.7	928.2	922.6	966.9	846.7	971.4	898.9	902.8	978.6	933.7	871.9	770.6	1004	801.7	464.1	448.2	472	555.6	450.4	558	562.9	773.2	735	933.8	885.9	874.6	684.1	798.5	851.5	756.8	790.4	1620	1882	2314	2081	2031	2277	2294	2202	2196	2080	2080	1812	1867	2020	2028
319	132.5	133	98.47	107.1	133.2	99.05	129.8	136.9	118.6	146.3	97.73	117.1	106.5	137.9	128.9	115	93.3	93.18	115.7	99.4	90.81	100.2	86.15	83.16	104.1	126	122.6	112	95.35	113.1	74.52	70.82	103.2	112.5	142	113.5	121.1	94.98	88.6	85	85.87	104.7	102.7	98.09	83.48	136.9	103.5	137.6	89.76
0	158.6	159	157.8	178.4	171.3	193.9	NaN	NaN	NaN	NaN	NaN	NaN	NaN	NaN	NaN	NaN	NaN	NaN	NaN	NaN	NaN	NaN	NaN	NaN	NaN	NaN	NaN	NaN	NaN	NaN	NaN	NaN	NaN	NaN	NaN	NaN	NaN	NaN	NaN	NaN	NaN	NaN	NaN	NaN	NaN	NaN	NaN	NaN	NaN
0	124.5	107.9	160.9	150.5	123.4	160.1	117.8	156.6	121.9	143.9	117.3	158.5	121.5	167.9	78.33	164.9	156.1	105.3	131.3	137.3	161.5	138.2	132.4	143	132.4	138.3	133.3	116.8	136.1	90.24	126.3	115.3	115.3	136	142.1	155.2	123.5	177	102.6	123.6	108	116.9	NaN	NaN	NaN	NaN	NaN	NaN	NaN
0	125.5	130.9	100.2	99.46	111.9	139.9	142.7	108.5	NaN	NaN	NaN	NaN	NaN	NaN	NaN	NaN	NaN	NaN	NaN	NaN	NaN	NaN	NaN	NaN	NaN	NaN	NaN	NaN	NaN	NaN	NaN	NaN	NaN	NaN	NaN	NaN	NaN	NaN	NaN	NaN	NaN	NaN	NaN	NaN	NaN	NaN	NaN	NaN	NaN
320	99.4	81.04	135	128.1	119.5	90.54	92.7	75.86	79.67	121.6	127.7	70.32	109.9	158.7	96.22	104.5	100.3	103	96.44	78.28	96	107.9	91.74	89.13	106.6	103.6	98.73	72.44	66.19	79.33	100.7	111.1	116.5	82.85	65.91	105.2	76.56	105.5	72	59.73	71.13	99.46	113.5	69.22	90.3	107.7	103.8	123.9	73.5
321	131.6	150.4	139.7	106.7	113.1	111.9	120.3	131.2	110.5	91.29	93.22	107.2	82.21	116	113.9	76.72	110.6	84.02	109.2	127.6	95.88	97.94	101.5	95.77	88.5	120.1	108.5	109.9	153.9	307.1	470.4	577	734	864.9	1101	1024	835.7	833.1	723.7	819.1	703.8	682.7	760.9	753	753	698.5	661.4	581	652.1
322	113.1	118.1	118.5	146.9	118.4	135.5	131.1	127.5	131.9	99.62	116.8	88.26	105.5	148.8	76.14	142.1	156	110.1	97.92	110.9	107.6	113.7	92.06	93.97	119.7	87.5	114.3	96.58	138.3	100.1	90.54	138.5	112.7	95.38	105.7	106	103.2	87.24	98.13	78.12	92.8	108.2	114.6	106	88.48	96.13	108.5	88	80.5
323	165	151.9	177.9	223	157.8	199.3	168	235.6	207	183	194.5	131.9	167.4	201.5	159	155	201.5	168.9	536	574.5	723.1	704	684.5	932.9	792	801.1	817	976.4	1100	1157	1212	1270	1155	1171	1202	1099	1154	1108	1078	1083	1155	1028	1009	981	1038	962	1028	1038	941.5
0	134.9	112.3	125.5	118	123.8	129.6	146.9	91.64	125.9	97.05	124.9	117.1	146.2	129.3	145.4	143.6	113.5	130	105.5	131.9	91.22	117.6	86.5	92.49	97.19	97.42	98.55	NaN	NaN	NaN	NaN	NaN	NaN	NaN	NaN	NaN	NaN	NaN	NaN	NaN	NaN	NaN	NaN	NaN	NaN	NaN	NaN	NaN	NaN
324	282.8	258.6	272	216.4	169.8	217.4	183.1	133	163	84.88	89.54	149.1	101.1	111.5	131	127	128.4	132.5	149.5	136.5	274.4	240.5	262	311.5	382.5	371.9	465.5	460.9	414	389.9	420	400.4	379.9	409.4	393.1	399.4	470.2	422	384.5	474.5	450.4	478.1	413.4	429.9	396.9	401.3	278.8	371.5	286.4
0	138.1	86.01	50.88	NaN	NaN	NaN	NaN	NaN	NaN	NaN	NaN	NaN	NaN	NaN	NaN	NaN	NaN	NaN	NaN	NaN	NaN	NaN	NaN	NaN	NaN	NaN	NaN	NaN	NaN	NaN	NaN	NaN	NaN	NaN	NaN	NaN	NaN	NaN	NaN	NaN	NaN	NaN	NaN	NaN	NaN	NaN	NaN	NaN	NaN
0	171	145.9	159.4	94.29	139.5	95.54	116.8	142.3	113.5	71.6	106.7	112	103.2	103.4	106	107.3	135.5	192.1	228.1	191	208.4	258.6	304.6	337.4	395.5	245	267	NaN	NaN	NaN	NaN	NaN	NaN	NaN	NaN	NaN	NaN	NaN	NaN	NaN	NaN	NaN	NaN	NaN	NaN	NaN	NaN	NaN	NaN
325	203.2	167.2	219.4	167.2	120.5	131.9	155.6	126.5	136	115.7	124.5	131.5	121.8	130.7	100.9	98.42	101.5	127	83.03	214.5	247.4	266	232.4	327.4	397.5	422	395.1	382	318.8	398	399.6	487.1	377.9	330.3	411.1	415.1	518.6	448.5	366	461	510.6	442	473.5	498.5	413.5	443.5	380.2	438.7	425.8
0	NaN	NaN	NaN	NaN	NaN	NaN	NaN	NaN	NaN	NaN	NaN	NaN	NaN	NaN	NaN	NaN	NaN	NaN	NaN	NaN	NaN	NaN	NaN	NaN	NaN	NaN	NaN	NaN	NaN	NaN	NaN	NaN	NaN	NaN	NaN	NaN	NaN	NaN	NaN	NaN	NaN	NaN	NaN	NaN	NaN	NaN	NaN	NaN	NaN
326	220	236.4	270.8	295.7	311.1	272.2	251.7	270.7	224.9	234.3	250.5	214.5	227.5	258.4	223.7	262	190	239	182.9	462.5	684	851.1	1065	1124	1225	1090	1234	1136	1184	1198	1129	1190	1067	1102	1142	1157	1054	1029	970.9	969.2	876.4	830.8	815.6	915.7	782	874.5	880.2	718.2	718.4
327	87.99	107.1	101.9	170.3	113.8	141.4	85.08	114.2	110.6	131.5	99.02	111.4	109.5	94.11	123.5	148.4	76.03	132.9	195.1	230.5	175.2	213.4	255.7	334.1	343.5	322.9	300	316	333.9	306.1	429.9	374	414	280.6	295.8	400.7	284.1	236.3	286.9	277	311.3	280.9	359.6	284.9	298.6	323	238.1	296.7	280.4
328	166.6	257.4	158.8	185.5	175.9	146.9	150.5	133.5	120.7	115.6	105.9	120	113.9	137.3	104.9	147.7	87.93	94.28	148.7	87.65	114	102.3	114	88.5	74.24	190.5	255.9	272.5	285.3	322	344.1	431.9	392	420.5	455.3	484.5	484.8	483.1	445.5	387.2	464.7	465.4	400	440.6	384	483.8	273.3	353.2	315.6
329	106.6	133.3	140.1	135.4	97.04	104.5	133.5	95.53	100.4	95.08	92.4	113.2	82.23	100.6	101.7	82.33	120.5	79.99	129	82.86	74.41	90.37	130.3	109.8	97.2	106	104.5	120.4	92.87	89.26	92.45	94.28	101	128.3	127.8	163.9	86.26	82.52	84.89	119	74.98	93.13	111.3	108.9	88.25	77.2	100.2	78.06	110.9
330	120.8	126.1	100	132	150.3	131.7	132	140.1	130.6	123.3	118.4	119.1	107.9	126.4	100.7	103.4	138.1	144.4	117	117.9	113.3	136	216.6	572.6	651.1	558.9	468.4	550.6	494.1	520.2	484.7	606	632.9	754.2	793	798.4	868.8	704.5	760	759.5	911.6	804.1	864.3	1025	1061	965.5	764.6	813.8	804.7
331	227.1	224.1	201.1	178.7	206.6	209.9	216.7	211.9	281.5	201.1	206.4	357.5	391.1	477.2	498.6	416	283.5	238.5	217.5	180.6	181.3	155.5	160	198.1	179	145.9	185.5	150.6	190	593.9	632.1	694.6	789.1	907.4	906.4	874.4	891	868	877.6	839.2	952.9	993.1	925.3	840.4	776.5	806.9	811.3	690.9	778.4
0	NaN	NaN	NaN	NaN	NaN	NaN	NaN	NaN	NaN	NaN	NaN	NaN	NaN	NaN	NaN	NaN	NaN	NaN	NaN	NaN	NaN	NaN	NaN	NaN	NaN	NaN	NaN	NaN	NaN	NaN	NaN	NaN	NaN	NaN	NaN	NaN	NaN	NaN	NaN	NaN	NaN	NaN	NaN	NaN	NaN	NaN	NaN	NaN	NaN
332	235.5	158.5	130.6	154	160.3	156.3	137.7	119.2	135.7	129.5	118	102.5	136.1	106.1	94.46	130.9	90.18	114.8	112	92.07	80.2	114.3	109.3	125.3	101.4	135	205.9	257.2	279.8	252.6	279.4	367	268.2	303.5	338.9	234.5	434.9	423.5	325.2	323.5	394.5	289.9	303.1	328.5	299.5	309.8	317.9	265.3	278.6
0	124.5	135.8	131.3	106.6	112.9	146.8	124.2	111.9	102.8	78.2	126.2	121.4	122	97.17	88.4	124.3	115.4	135.7	108.7	135.1	113.2	119.5	122	130	136.5	131	100.6	103.2	125.8	123.4	115.8	127.6	111.3	134.5	138.1	122.4	106.4	117.9	102.3	107.4	135.5	118.4	130	157.7	135	142.8	119.5	122.6	93.4
0	NaN	NaN	NaN	NaN	NaN	NaN	NaN	NaN	NaN	NaN	NaN	NaN	NaN	NaN	NaN	NaN	NaN	NaN	NaN	NaN	NaN	NaN	NaN	NaN	NaN	NaN	NaN	NaN	NaN	NaN	NaN	NaN	NaN	NaN	NaN	NaN	NaN	NaN	NaN	NaN	NaN	NaN	NaN	NaN	NaN	NaN	NaN	NaN	NaN
333	104.5	106.8	123.2	93.48	127.4	105.6	127.1	129.3	114.8	89.05	142.8	136.8	136	115.9	105	119.8	103.7	134.6	114.9	96.63	93.46	133.7	115.2	120.9	110.1	90.52	120.4	133.3	94.74	140	113.7	168.7	99.99	104.8	116.5	108.8	143.1	120.8	101.1	106	109.4	104.9	157.8	112.6	123	96.34	101	86	97.78
334	214.9	197.9	218.8	218	191.5	178.5	174	207.3	145.9	160.1	171.9	199.2	142.3	195.6	155.1	176.8	179	183	173.3	166.5	215.9	193.1	180.6	170.5	142.6	193	189.7	150	164	213.3	201.2	191.3	175.9	177.6	182.4	162.4	188.5	161.8	190.8	149	201.1	161	151.6	177	166.1	168.2	170.7	171.8	138.5
335	191.5	207.2	240	259	237.6	214.9	200.5	163	197.5	171	174.9	131.5	224.1	167	211.1	158	144.5	126.5	99.42	168.4	133.4	137	139.4	148.6	146.5	130.1	120.2	131.5	114.5	145.1	575.6	647.5	627.8	807.8	800.9	1234	1306	1100	1367	1383	1372	1475	1219	1192	1309	1174	1131	1199	1178
336	173.6	140.4	120.1	127.6	161.6	126.5	128.4	139.7	119.8	114.5	118.6	100.9	86.18	104.8	118.9	97.21	137.2	129.1	153.6	102.6	119.5	106.7	110.9	90.35	129.3	97.55	155.8	104.9	106.4	96	83.68	97.02	105.3	110.5	96.13	342	358	348.5	440.3	470.8	511.9	559.3	660.5	619	572	496.9	610	503.9	463.4
0	118.9	122.1	118.4	159.6	102	129.1	128.3	117.2	155.9	119.5	NaN	NaN	NaN	NaN	NaN	NaN	NaN	NaN	NaN	NaN	NaN	NaN	NaN	NaN	NaN	NaN	NaN	NaN	NaN	NaN	NaN	NaN	NaN	NaN	NaN	NaN	NaN	NaN	NaN	NaN	NaN	NaN	NaN	NaN	NaN	NaN	NaN	NaN	NaN
0	174	178.2	153	157.1	178.4	181.9	136.7	160.5	112.4	152	151.5	161	172.5	167.6	159.5	147.5	158.9	134.1	145.3	137	147.9	158	132.4	125.4	105	116.4	146.5	171.4	118	110.6	96.56	114.4	135.9	122.1	119.4	168.4	172.3	147.5	144	132	122.7	110.7	NaN	NaN	NaN	NaN	NaN	NaN	NaN
0	100.5	138.7	128.5	157.8	124.2	121	142.5	135.1	130.3	139.9	146.2	NaN	NaN	NaN	NaN	NaN	NaN	NaN	NaN	NaN	NaN	NaN	NaN	NaN	NaN	NaN	NaN	NaN	NaN	NaN	NaN	NaN	NaN	NaN	NaN	NaN	NaN	NaN	NaN	NaN	NaN	NaN	NaN	NaN	NaN	NaN	NaN	NaN	NaN
0	135.2	125.9	121.5	139.9	152.7	131.2	131	123.5	145.5	83.02	133.5	115.9	148.9	157	125.4	118.9	131.3	147.4	145.4	149.1	139.5	149.6	143.7	130	109	120	113.6	143.1	117.9	108.6	96.05	113.7	121.3	97.34	560.9	109.5	113.7	107.1	NaN	NaN	NaN	NaN	NaN	NaN	NaN	NaN	NaN	NaN	NaN
337	144.8	147.2	146.4	152.7	143.2	121.3	103.3	127.8	133.6	131.6	128.6	140.5	105.5	127.5	129.8	160.4	134	124.3	120.5	112.5	114.4	417.4	362.5	408.6	520.9	584.1	641.5	585.2	576	750	651.4	734.4	710.1	738.1	761	730.9	820.9	730.1	670.2	694.6	620	616.1	628	575.7	591.7	680	573.5	616.5	517.9
338	111.4	151	125.9	154.7	135.4	139.8	146.4	110.3	168.2	77.5	94.48	109.8	109.6	128.9	144.7	97.61	134.4	86.45	129.6	115.6	109	110.5	133	101.4	126.6	121.1	124.5	120.9	504.6	476.9	622.5	517.4	611.5	675.8	689	737.8	704.9	742.5	756.4	590.8	736.3	616.8	621.9	799.8	625.3	364	311.4	409	441.9
339	144.9	150.5	159	128.8	127.2	136.6	152.9	124.1	132.1	146.6	119.8	120.5	112.2	121.2	112.7	157.5	126.7	91.29	117.5	107.7	108.3	127.1	119.3	137.8	120.3	104.9	280.9	594.1	674.8	788	1062	1314	1199	1293	1320	1256	1222	1045	1220	1296	1244	1272	1204	1251	1211	1216	1300	1265	1166
0	NaN	NaN	NaN	NaN	NaN	NaN	NaN	NaN	NaN	NaN	NaN	NaN	NaN	NaN	NaN	NaN	NaN	NaN	NaN	NaN	NaN	NaN	NaN	NaN	NaN	NaN	NaN	NaN	NaN	NaN	NaN	NaN	NaN	NaN	NaN	NaN	NaN	NaN	NaN	NaN	NaN	NaN	NaN	NaN	NaN	NaN	NaN	NaN	NaN
0	130.4	151.4	137.4	168	160	NaN	NaN	NaN	NaN	NaN	NaN	NaN	NaN	NaN	NaN	NaN	NaN	NaN	NaN	NaN	NaN	NaN	NaN	NaN	NaN	NaN	NaN	NaN	NaN	NaN	NaN	NaN	NaN	NaN	NaN	NaN	NaN	NaN	NaN	NaN	NaN	NaN	NaN	NaN	NaN	NaN	NaN	NaN	NaN
340	147.1	148.6	134.7	101.8	114.2	168.1	126.4	96.32	86.81	120.2	127.7	99.4	99.96	98.26	106.3	118.5	132.3	91.68	107.5	92.89	123.3	71.24	114.9	113.7	84.77	77.42	126.4	109.7	219.9	261.5	247.8	306.7	277.5	296	327.3	301.2	317.1	384.9	356	318.2	312.3	298.8	383	494.2	476.7	394.3	418.9	464.7	437
0	132.9	133.5	146.4	125.7	125.4	115.6	83.5	117.6	103.4	128.9	150.4	98.5	121.2	96	138.1	NaN	NaN	NaN	NaN	NaN	NaN	NaN	NaN	NaN	NaN	NaN	NaN	NaN	NaN	NaN	NaN	NaN	NaN	NaN	NaN	NaN	NaN	NaN	NaN	NaN	NaN	NaN	NaN	NaN	NaN	NaN	NaN	NaN	NaN
0	201.5	243.5	237	228.1	260.9	219.6	213.9	219.9	253	243	239.2	215.4	252.5	221.5	245.9	241.8	260.7	247.8	231.2	236.3	227.8	234	232.6	252	231.4	707.6	706.1	604	649.6	676.4	425	565.9	550.3	NaN	NaN	NaN	NaN	NaN	NaN	NaN	NaN	NaN	NaN	NaN	NaN	NaN	NaN	NaN	NaN
341	139	123.9	115.9	122.8	145	128.1	141.1	159.9	124.7	119.5	142.4	113	120.9	122.3	127	133.6	128.3	165.2	111.3	156.7	112.1	146.1	129.3	105.5	123.8	119.9	106.8	108.5	415.5	474.8	434	453.6	451.3	453.1	450.6	313.9	253.3	270.4	294.4	248.8	246.5	351.9	283.5	291.2	308.1	280.5	262.5	327.2	299.6
342	124.6	135.2	134.7	143.1	141.8	169.7	141.9	152.7	125.4	128.3	112.7	132	108.2	132.9	178.6	126.9	129.8	116.7	153.6	118.4	112.2	124.7	145.4	173.3	113.9	99.53	84.83	111.9	381	422.9	384.9	464.5	472	609.9	653.3	729.1	805	871.6	877.5	619.4	693.3	713	669.4	696	690.9	647	631	501.9	772.6
0	154.2	143.9	219.2	157.3	208	148.9	193.8	131.1	177.9	151.3	172.4	142.1	164.3	156.9	165.8	173	153.5	115.8	158.3	147.6	146.5	123.5	160.2	124.4	153.9	143.6	149	155.1	152.3	142.9	129.6	141.8	147.3	122.4	110.7	144.4	174.6	128.4	102.7	117	NaN	NaN	NaN	NaN	NaN	NaN	NaN	NaN	NaN
343	253.8	188.3	237	199.6	260.2	212	227	193.2	189.3	191.5	199.8	246.3	212.3	235.3	243.7	196.7	193.1	240.3	181.4	214.1	318.4	785.2	676.5	732.2	803.3	728.2	703.2	897.4	855.2	836.4	1003	897.7	843.2	1013	1013	1149	1099	977.2	1037	1010	1107	940.6	785.4	779.4	709.5	635	755.9	694.4	610.4
0	150.9	119.9	117.2	129.8	138.5	111	133.6	146.3	131.1	151.5	126.3	133.3	115.2	111.9	150.1	123.3	132.2	120.1	119.4	113	143.5	130.5	122.1	113.1	144.7	111.6	130.9	399.4	410.5	477.8	383.1	NaN	NaN	NaN	NaN	NaN	NaN	NaN	NaN	NaN	NaN	NaN	NaN	NaN	NaN	NaN	NaN	NaN	NaN
0	152.7	149.9	165.3	133.8	178.5	127	172.3	153	157.3	123.5	130.8	NaN	NaN	NaN	NaN	NaN	NaN	NaN	NaN	NaN	NaN	NaN	NaN	NaN	NaN	NaN	NaN	NaN	NaN	NaN	NaN	NaN	NaN	NaN	NaN	NaN	NaN	NaN	NaN	NaN	NaN	NaN	NaN	NaN	NaN	NaN	NaN	NaN	NaN
0	188.9	165.5	138.9	152.9	120	142	120.4	156.7	125.5	155.7	148	167.5	161.7	149.1	149.3	176.2	107.8	140.6	152.5	160.2	128.7	NaN	NaN	NaN	NaN	NaN	NaN	NaN	NaN	NaN	NaN	NaN	NaN	NaN	NaN	NaN	NaN	NaN	NaN	NaN	NaN	NaN	NaN	NaN	NaN	NaN	NaN	NaN	NaN
0	145.3	155.9	142.4	142.7	191.2	163.4	117.2	163.1	189.7	161.4	129.2	143.7	147.9	168.8	114.5	131.7	104	117.8	177	127.4	169.1	169.5	153.1	163.8	150.5	134.9	NaN	NaN	NaN	NaN	NaN	NaN	NaN	NaN	NaN	NaN	NaN	NaN	NaN	NaN	NaN	NaN	NaN	NaN	NaN	NaN	NaN	NaN	NaN
0	205.9	153	135.8	164.5	123.7	127.5	NaN	NaN	NaN	NaN	NaN	NaN	NaN	NaN	NaN	NaN	NaN	NaN	NaN	NaN	NaN	NaN	NaN	NaN	NaN	NaN	NaN	NaN	NaN	NaN	NaN	NaN	NaN	NaN	NaN	NaN	NaN	NaN	NaN	NaN	NaN	NaN	NaN	NaN	NaN	NaN	NaN	NaN	NaN
0	254.5	259.8	281.5	235.3	234.1	214	274	306.3	209.5	163.2	185	244	178.9	212.8	203.3	220.8	212.1	278.9	198.6	215.3	194.7	204.5	186	229.5	225.1	225.6	1017	1055	963.3	1000	983	1266	895.7	919.7	994.8	1123	1210	1099	1436	1326	1119	1204	1495	1461	1701	1545	1502	1701	1962
344	134.2	112	159.3	135.6	179.9	144.8	138.5	130.4	176.1	165	130.8	119.6	138.2	128.2	120.9	127.5	180.5	131.9	136.6	134.1	117.8	119.4	149.3	106	125.6	407.5	565.1	597.8	760.9	980.2	931.1	854.2	746.4	879.4	871.7	911	940.1	988.2	973.8	1014	956.7	1073	1005	1104	986	908.8	1020	1037	879
0	102.8	206.6	90.44	99.02	126.1	77.48	163.7	204.3	172.6	191.5	217.8	242	207.2	228.9	221.3	170.3	224.3	241.7	214.1	188.3	136.9	173.8	175.7	172.8	172	174.8	163.8	223.8	170.6	208.2	186.7	138.8	143.5	137.3	227.2	160.3	164.3	157.5	179.8	156	191.6	179.2	222.7	211.2	238.8	270.1	286.8	255.1	269.8
0	133.2	205.1	118.4	109.1	140.4	165.9	133.5	118.5	114.4	116.1	131.5	116.3	111	111.6	86.14	145	101.8	106	104	177	102.8	144.2	85.44	141.7	70.5	152.4	315.2	307.9	255.9	319.7	360.1	350.6	395.8	439.8	465	458.4	438.5	442.2	437.6	403	410.6	497.5	NaN	NaN	NaN	NaN	NaN	NaN	NaN
0	NaN	NaN	NaN	NaN	NaN	NaN	NaN	NaN	NaN	NaN	NaN	NaN	NaN	NaN	NaN	NaN	NaN	NaN	NaN	NaN	NaN	NaN	NaN	NaN	NaN	NaN	NaN	NaN	NaN	NaN	NaN	NaN	NaN	NaN	NaN	NaN	NaN	NaN	NaN	NaN	NaN	NaN	NaN	NaN	NaN	NaN	NaN	NaN	NaN
345	146.3	161.7	151.7	152.7	157.6	200.7	133.5	187.5	182	143.7	151.3	154.1	148.1	176.2	152.8	163	166	146.5	152.2	168.8	155.7	168.2	147	169	164.3	132	166.3	198.6	178.8	181	164.8	152.2	160.5	117.3	156.1	130.8	122.1	142.7	150.1	163	164.5	182	128.7	171.6	148	149	127.4	171.4	154
0	127.5	125	120.2	123.7	116.1	109.1	169.3	107.5	110.6	105.2	100.4	106.9	124.1	118.1	114.6	NaN	NaN	NaN	NaN	NaN	NaN	NaN	NaN	NaN	NaN	NaN	NaN	NaN	NaN	NaN	NaN	NaN	NaN	NaN	NaN	NaN	NaN	NaN	NaN	NaN	NaN	NaN	NaN	NaN	NaN	NaN	NaN	NaN	NaN
0	170.9	166.8	128.5	127.8	133.1	133.2	116.8	144.6	105.2	136.2	143.2	106.1	148.5	156.4	117	135.3	141.8	152.5	139.5	148.5	103.3	135.8	119.5	140.3	123.7	113	129	112.6	115.1	138.5	146.7	125	138	135.4	94.63	166.4	119.8	110.1	147	103.1	143	154	134.1	130.6	141	142.2	113.6	96.25	106.8
346	256.2	253.7	259.7	201.5	240.7	225.9	193	183.9	234.1	280.8	263.4	188.8	225.4	274.8	245.2	237.6	234.1	256	214.8	177	240.5	183.1	227.5	249.1	240.6	202.3	202	221	188.4	268.4	184	215.8	226.9	220.4	233	208	703.6	974.8	940.7	1303	1193	1431	1225	1350	1033	1100	1253	1490	1245
347	105.4	137.8	117.8	134.9	136.5	118	110.6	117.5	124.8	101.6	111.3	137.2	134.3	141.7	113.2	99.83	112.3	80.75	119	99.94	127.1	91	144.8	294.2	343.4	313.1	509.5	554.9	520.5	444.1	422.6	421.4	342.3	306.3	310.1	NaN	NaN	NaN	NaN	NaN	NaN	NaN	NaN	NaN	NaN	NaN	NaN	NaN	NaN
0	136.7	NaN	NaN	NaN	NaN	NaN	NaN	NaN	NaN	NaN	NaN	NaN	NaN	NaN	NaN	NaN	NaN	NaN	NaN	NaN	NaN	NaN	NaN	NaN	NaN	NaN	NaN	NaN	NaN	NaN	NaN	NaN	NaN	NaN	NaN	NaN	NaN	NaN	NaN	NaN	NaN	NaN	NaN	NaN	NaN	NaN	NaN	NaN	NaN
348	192.8	168.8	169.6	146.7	172.2	136.6	190.9	133	137.4	127.7	164	122.9	145.1	202.9	180.1	132.6	134.9	142.8	118.9	128.1	141	156	164.1	158.9	157.4	147.7	164.5	660.3	751	797.9	951.7	1102	1166	1204	1059	1014	1097	1317	1278	1212	1067	1054	1063	1022	1104	1111	1045	929.1	995.6
0	397.9	324.3	361	378.9	477.5	413.6	434.5	346.5	309.6	306.5	323.6	228.2	235	251.7	193.6	175.8	208.8	211.4	219.2	157.1	753.6	928.8	926.2	1066	950.4	1017	1012	1084	1097	996.2	679.2	756.3	479.3	587.4	607.8	524.9	676.3	715.6	853.3	885.8	775.7	682.5	696	692.7	727.2	679	663.3	737.7	566.3
0	400	348.5	327	361.4	344	357.5	325.7	302.2	284.5	294.5	379.5	350.3	258.1	239.5	281.5	290.9	283.1	267.3	345.8	679.2	824.4	1107	1071	947.3	905.9	917	942.6	869.8	842.7	835	807.9	733.7	594.3	681.8	568.7	601.6	859.2	759.6	574.9	588.5	547.8	536.1	530.2	688.9	629.1	648.8	594.2	534.8	490.5
0	85.68	NaN	NaN	NaN	NaN	NaN	NaN	NaN	NaN	NaN	NaN	NaN	NaN	NaN	NaN	NaN	NaN	NaN	NaN	NaN	NaN	NaN	NaN	NaN	NaN	NaN	NaN	NaN	NaN	NaN	NaN	NaN	NaN	NaN	NaN	NaN	NaN	NaN	NaN	NaN	NaN	NaN	NaN	NaN	NaN	NaN	NaN	NaN	NaN
0	126.1	108.1	124.1	133	129.9	109.9	133.3	124	NaN	NaN	NaN	NaN	NaN	NaN	NaN	NaN	NaN	NaN	NaN	NaN	NaN	NaN	NaN	NaN	NaN	NaN	NaN	NaN	NaN	NaN	NaN	NaN	NaN	NaN	NaN	NaN	NaN	NaN	NaN	NaN	NaN	NaN	NaN	NaN	NaN	NaN	NaN	NaN	NaN
0	145.6	181.9	NaN	NaN	NaN	NaN	NaN	NaN	NaN	NaN	NaN	NaN	NaN	NaN	NaN	NaN	NaN	NaN	NaN	NaN	NaN	NaN	NaN	NaN	NaN	NaN	NaN	NaN	NaN	NaN	NaN	NaN	NaN	NaN	NaN	NaN	NaN	NaN	NaN	NaN	NaN	NaN	NaN	NaN	NaN	NaN	NaN	NaN	NaN
0	127.9	107.5	125.8	112.3	153.7	135.8	122	126.6	92	111.6	150.5	125.7	92.47	146.3	143	125.4	113.9	107.9	104.2	103.8	98.51	103.7	136.5	94.54	63.37	100.7	120.4	126	99.54	85.5	101	115.9	153.6	99.45	143.1	105	128.7	136.3	NaN	NaN	NaN	NaN	NaN	NaN	NaN	NaN	NaN	NaN	NaN
349	122.4	146.8	173.3	179.9	117.4	147.4	120.1	125.6	116.1	146.6	118.5	127.5	142	108.9	122.8	159.3	135	117.5	133.1	100.4	115.9	124	127	144.5	90.39	156.5	561	548.4	771.6	872.8	1016	1221	947.5	1111	1304	1302	1148	1174	1036	1156	1109	1006	981.3	1017	1036	1060	942.7	879.6	709
350	129	131.3	155.3	149.3	119.9	172	159.2	137.6	155	133.9	174.1	174.3	155	122.4	122.9	138.4	91.62	153.6	132.1	131.6	148.2	174.1	154.3	139.4	117.7	114.3	140.5	133.6	142.6	682.6	746.4	916.1	985.5	1083	1275	1108	1222	1212	1258	1277	1405	1347	1395	1602	1274	1695	1365	1552	1525
351	145	143.4	126	175.1	166	132.5	129.3	151	143.4	130.8	129.5	143.5	147.4	147	138.5	142.9	149.8	103.1	100.8	129.5	127.9	126.7	154.6	116.9	158	160.4	111	137.9	163.8	119	142	636.2	803.2	1034	1188	1171	1175	1149	1274	1184	1132	1200	1062	1078	1137	1131	1104	1145	1055
0	108.4	104.5	91.83	141	127.9	89.23	121	111	136.7	83.95	119.7	101.1	87.83	129	119.5	135.4	95.49	89.94	149.5	89	101.3	121	128	94.5	95.86	100.5	105.5	122.9	90.53	NaN	NaN	NaN	NaN	NaN	NaN	NaN	NaN	NaN	NaN	NaN	NaN	NaN	NaN	NaN	NaN	NaN	NaN	NaN	NaN
0	164.8	172.1	123.9	178	155	185.1	164.8	160.7	157.5	139.6	138.8	174.9	141.8	140.7	112.9	137.2	153.7	152.7	103.6	97.29	128.2	132.5	117.5	125.4	80.96	123.7	138.2	105.5	107.4	111.1	128.9	124.7	112.3	112.2	124.8	107.1	111.8	119.2	103.1	112.5	116.1	126.4	191.1	285.1	326.5	476.9	470	502.2	519.3
352	157.7	171.9	146.2	159.2	139.6	163.9	152	121.5	183.7	157.8	127.7	153.2	130.5	177.1	181.4	135.7	103.4	126	141.3	129.9	122.9	163.2	142.6	185.9	129	154	145.2	121.6	115.8	135.7	153.5	125.4	145.6	135.3	132.5	122.7	104.2	155.7	112.7	138.5	122.4	169.5	171.1	134.5	123.1	156.7	115.1	145.6	153.3
0	NaN	NaN	NaN	NaN	NaN	NaN	NaN	NaN	NaN	NaN	NaN	NaN	NaN	NaN	NaN	NaN	NaN	NaN	NaN	NaN	NaN	NaN	NaN	NaN	NaN	NaN	NaN	NaN	NaN	NaN	NaN	NaN	NaN	NaN	NaN	NaN	NaN	NaN	NaN	NaN	NaN	NaN	NaN	NaN	NaN	NaN	NaN	NaN	NaN
0	148	137	121.3	123.6	120.2	93.24	109	138.4	141.5	84.15	120.6	147.3	139.6	116.1	110.1	112.5	128.1	127.6	117.4	136.5	147.5	75	102.9	99.99	238.1	350.6	372.2	320	368.5	340	402.5	341	295.5	340	241.5	256.5	257	244.5	274.6	237.5	431.7	369.6	260.5	285	220.6	387.1	251	301	292.1
0	NaN	NaN	NaN	NaN	NaN	NaN	NaN	NaN	NaN	NaN	NaN	NaN	NaN	NaN	NaN	NaN	NaN	NaN	NaN	NaN	NaN	NaN	NaN	NaN	NaN	NaN	NaN	NaN	NaN	NaN	NaN	NaN	NaN	NaN	NaN	NaN	NaN	NaN	NaN	NaN	NaN	NaN	NaN	NaN	NaN	NaN	NaN	NaN	NaN
0	204.6	158.7	146	114.5	NaN	NaN	NaN	NaN	NaN	NaN	NaN	NaN	NaN	NaN	NaN	NaN	NaN	NaN	NaN	NaN	NaN	NaN	NaN	NaN	NaN	NaN	NaN	NaN	NaN	NaN	NaN	NaN	NaN	NaN	NaN	NaN	NaN	NaN	NaN	NaN	NaN	NaN	NaN	NaN	NaN	NaN	NaN	NaN	NaN
353	167.1	148.6	150.8	143.8	154.8	131.9	153	140.5	141.4	158.8	127.8	146.8	149.1	127	107.1	132.8	133.1	144.1	132.5	147	146	133.3	145.6	144.7	190.4	149.5	151.4	134.5	149.5	138	153.6	128.9	126.7	115.6	577.5	737.7	898.7	1035	912	887.3	922	802.5	731.8	848.2	876.8	998.7	1024	1037	990.2
354	184.1	162.6	177	196	164.2	144.6	129.2	151.5	141.7	153.7	132.2	160.3	182.3	119.4	143.6	133.5	146.6	141.2	154.4	109.8	134.8	149.4	126.5	136.1	134.5	98.61	116.5	114.4	106.2	134.5	170.7	142.3	102.4	116.5	124.7	108.5	122.6	128.4	742.2	722.5	789.1	947.2	993.8	1161	1270	1487	1419	1571	1516
0	111.5	102.1	NaN	NaN	NaN	NaN	NaN	NaN	NaN	NaN	NaN	NaN	NaN	NaN	NaN	NaN	NaN	NaN	NaN	NaN	NaN	NaN	NaN	NaN	NaN	NaN	NaN	NaN	NaN	NaN	NaN	NaN	NaN	NaN	NaN	NaN	NaN	NaN	NaN	NaN	NaN	NaN	NaN	NaN	NaN	NaN	NaN	NaN	NaN
0	142.6	148.4	116.5	198	169.5	139.2	122	166.2	157.3	137.5	161.9	121.3	137.6	149	154	168	175.1	140.5	163.6	140.6	128.5	117.6	135.8	147	146.6	133.5	163.8	156.5	143.2	161.1	153	140.2	122.3	117.9	154.3	123.9	125.4	132.6	124	128.1	142.1	174.3	140.7	123.2	156.3	125.1	135.4	124.7	153
355	132.4	133.2	158.6	180	142.8	141.8	128	159	151.2	125.3	151.1	121.8	124.2	155.9	149.2	124.9	103.8	153.8	136.6	143.4	122	156.3	138.5	146.9	112.8	142.5	125.5	143.7	132.7	119	139.3	99.47	136.5	95.42	139.6	112.1	123.7	119	119.7	161	136.1	143	155.3	121.6	141.3	117.1	120.7	136.1	153.5
356	131.8	153	164.1	152.6	146.4	158.5	139.3	154.2	147	161.4	146.5	144.9	142.7	146.7	175.4	171.5	143.8	189.4	141.6	167.7	179.4	156.7	200.4	167.8	163.9	170.1	138.8	111.5	124.3	196	137.2	148.2	164.5	155.4	167.6	708	744.5	842.9	858.4	1049	1020	1070	939.5	992.5	932.7	1043	875.1	776.3	920.8
0	122.4	129.5	98.01	106.4	108	169.9	90.55	79.5	136	NaN	NaN	NaN	NaN	NaN	NaN	NaN	NaN	NaN	NaN	NaN	NaN	NaN	NaN	NaN	NaN	NaN	NaN	NaN	NaN	NaN	NaN	NaN	NaN	NaN	NaN	NaN	NaN	NaN	NaN	NaN	NaN	NaN	NaN	NaN	NaN	NaN	NaN	NaN	NaN
357	108.7	116.4	141.2	136.8	141.7	107	114.3	120.1	112.3	107.2	124.8	158.1	119.7	103.2	102.5	136	111	140.3	99.49	118	103.5	103.8	124.3	117.3	120.3	92.9	112.3	99.57	123.8	148	398.5	372	425.2	409.7	512.4	502.5	611.2	590.1	683	645.9	632.9	775.8	848.1	992.6	751	835.5	662.4	946.7	1022
358	636.9	469	574.6	546.9	500.6	473.6	475.9	327	229.3	150	170.5	186.6	153.3	166.7	120.8	156	98.28	143.1	118.3	96.5	142.8	112.5	123.9	139.3	123.8	129	138	113.1	152.5	126.6	120.6	132.1	123.9	116	102	119.1	114.4	136.3	111	121	89.37	122.1	143.9	96.85	127.2	147.2	131.4	144.5	171.6
0	110.3	141.7	91.64	133	158.7	115.2	156	148.9	116.1	109.5	126.8	143	94.35	100.9	97.21	120.9	136.7	104.4	108.3	106.5	93.59	149.7	128.5	144.3	126	120.8	132	115.7	145.7	94.69	122.6	125.7	153.5	151.5	127.3	93.96	95.28	160	93.29	141.3	118.5	114	115.2	99.25	121	78	84.5	80.77	231.5
359	144.7	134.7	110.6	77.95	155	103	147	105.6	147.5	127.8	123.8	107.4	150.5	112.1	129.2	100.1	114.6	154.4	136.7	101.1	147.4	134	107.1	94.51	87.5	99.88	112.8	108.1	103.9	129	85.13	113.5	115.6	107	113	84.62	117.7	113.7	96.08	231.5	344.8	349	407	385	382.8	438.5	285	256.5	352.5
360	140.4	115.2	145.7	112.3	100.7	123.8	116.2	82.62	120.3	99.29	98.86	110.5	94.88	120.4	133.1	122.3	92.3	91.17	102.9	137.1	150.2	131.1	84.72	106.5	117.4	93.14	109.2	118.2	110.4	78	112.2	119.2	132.7	90.75	108	82.96	112.2	135.2	118.7	112.5	100.5	109.5	95.75	95.23	118.2	122.7	87	113	129.7
0	112.1	90.3	139.9	116.6	171.8	99.93	111.6	135.3	112.3	128.3	111.3	162	95.82	132.9	85.27	118.2	135.5	97	114.1	105	118.4	141.3	89.89	120.2	116	115.8	100	118.3	92.77	122.3	123.1	91.4	140.3	109.5	112.6	128.9	122.8	96.9	333	557.6	575.2	572	799.1	969.9	1244	1268	1288	1351	1245
361	157	156.8	181.1	162.3	173.7	160.3	167.8	125.7	158.2	129.7	142.5	136.6	150.3	163.8	136	195.6	170.5	156.7	167.4	121.5	111.1	145.5	172.2	121.1	163.6	174.3	123.7	192.1	121.3	128.9	135.5	145.1	160.9	144.8	148.2	148.2	156.1	121.2	152.4	144.7	132.5	137.4	128.1	120.7	108.3	133.2	124.6	151.2	149.4
362	129.9	135.2	110.5	144.4	121.1	127.3	92.09	125.9	148.8	141.7	108.2	157.2	112	105.4	107.5	130.2	134.4	108.2	129.5	162.2	413	512.2	527	530.9	618.5	647.2	657.4	602.3	555.3	770.8	707.3	662.1	1012	960.9	733.3	841.7	914.5	825.4	838.9	796.4	779.8	809.8	758.2	645.1	755.9	655.6	745.2	614	606.8
363	197.7	150.3	168.9	167.6	146.7	175.7	182.2	160	190.6	154.8	142.6	182.3	172.5	228.6	142.3	168.5	184.6	161.7	170.6	155.3	222.1	172.7	181.5	145.5	177.2	168	181.2	194.3	181.6	178.2	192.9	186.6	154	168.5	201.8	199.9	159.2	197.1	197.4	199.7	182.8	205.1	158.3	209.1	199.1	184.5	156	186.5	184.3
364	176.8	165.3	157.5	185.2	133.9	205.4	162.9	157.2	139.9	162.8	164.2	175.2	160	130.7	182.5	180.8	183.3	158	145.7	147.6	146.7	142.7	142	165.2	192.9	162.1	176.1	154.6	141.7	178.4	139.1	157.8	194.6	152.2	143.9	166.3	163.3	176.9	159.6	156.3	193.6	188.6	168.4	197.8	206.8	186.5	197	184.3	176
365	163.8	139	136	157.9	188.7	141.8	153	148.3	157.6	146	155.6	141.4	126.5	176.4	167.5	149.2	149.7	127.1	170.5	170.6	146.2	155.8	518.4	506.6	544.3	545.4	613.9	566.5	649.2	603.1	681.9	691.8	694.1	684	1011	768.6	772.5	664.7	726.1	672.1	621.7	603.1	609.6	660.6	662	510.6	515.6	453.8	455.1
366	126.5	123.5	111.5	135.1	133.4	149.5	110.8	102	138	102.2	116.5	125.3	105	99.67	138.2	96.9	135	107.5	152.6	155.4	145.5	124	118.2	124.9	110.5	108.9	144.2	119.6	129.6	107.7	114.6	111.3	120	130.5	108.6	124.5	114.7	115.8	147.8	125	120.4	103.7	96	114.5	109.6	90.77	101.7	87.67	90.98
367	191.7	148.8	142.4	107.5	110.5	116.9	133	155.2	110.3	94.54	134.9	117.5	126	136.7	112.1	100.2	108.2	170.2	107.3	149.3	125.2	123.3	109.2	472.3	458.3	519.1	690.7	752.8	838.8	894.3	860.3	942.6	848.3	782.7	843.5	719	746.6	912.8	849.7	813.8	707.1	621.1	671.2	568.2	630.3	614	589.1	638.8	620.1
368	143.2	180.5	141.7	109.7	143	114.7	125.1	122.2	96.01	132.4	162.8	138.4	154.5	134.9	143.6	156.9	135.4	169.9	131.6	179	167.9	137.5	145.6	140.1	123.4	173.6	165.6	158.3	126.1	156	97.39	126.2	135.5	110	108.9	102.2	116.7	143	134.2	133.6	132.3	118.2	123.2	138	125.2	134.6	108.1	118.2	94.58
369	161.5	149.7	193.9	153.3	169.2	128	156	148.4	134.8	221.5	157.4	163	161	144.3	167.6	165.4	175.8	134.6	166.5	141.1	176.2	147	158.9	148.2	167.7	146.6	159.4	579	631.6	679.1	617.6	750.9	783	692.4	700.9	733.8	741.3	805.9	767.3	734.4	792.2	628.6	686.4	754	652.6	562.6	775.3	567.9	615
370	141.6	128.6	169.5	104.7	121.2	112.5	95	117.7	114	89.64	110.2	129.9	134.4	129.7	139	149.7	112.6	102	120.9	98.61	91.11	126.9	111.1	100.4	142.5	127.7	96.15	140.5	88.3	86.6	124.1	102.8	138.9	127.7	152.4	110.5	86.02	92.49	112.4	103.5	113.1	120.1	424.9	483.5	562.5	537.9	623.9	555.1	684.5
0	103.5	174.7	188.7	121.5	141.5	209.2	146.2	125.6	104.9	132	119.3	153.9	147.6	135.2	156.8	181.8	161.3	117.1	155.5	NaN	NaN	NaN	NaN	NaN	NaN	NaN	NaN	NaN	NaN	NaN	NaN	NaN	NaN	NaN	NaN	NaN	NaN	NaN	NaN	NaN	NaN	NaN	NaN	NaN	NaN	NaN	NaN	NaN	NaN
371	114.5	121.5	133.4	117	113.8	116	139.3	107.6	118.9	107.1	116.5	146	130.8	118.7	117.4	123.5	110.6	106.6	113.2	115.5	116.5	140.1	110.4	127.4	150	108.3	109.2	83.01	94.2	114.7	99.64	111	118.1	314.1	358.7	319.9	324.9	353.1	351.7	311.6	355.7	338.1	312.5	262	268.3	327.3	383.1	369.7	324.4
372	169.5	162	144.9	164.5	137.4	170.4	143.2	161.2	150.3	141.7	145.1	145.8	145.2	116.5	114.5	131.3	122.7	164.5	131.3	125.7	168.7	129.2	141.5	138.3	170.4	610.3	729.1	767.3	730.7	698.6	808.9	802.7	1136	935	1057	861.5	928.3	1052	1045	1097	1030	1096	912.9	973.6	1110	971.2	979.8	892.5	909
373	131.8	149.6	159.6	142.2	176.3	161.5	143.5	153.7	127.9	127.3	137.4	134.4	145.8	167.2	147.5	161.9	136.7	133.5	141	152.6	136.8	158.6	151.6	157.5	141.7	149.3	136.8	128.5	133.1	118.3	144.9	156	118.7	135.7	134.2	116	145.2	126.4	137.8	121.7	433.1	670.8	709.1	758.8	909.7	943	934.8	971.3	925.4
374	137.4	118.3	106.3	153	131.4	140	120.1	144	164.4	127.1	147.1	119.6	141.7	161.8	135.4	107.7	182.1	126.8	124.7	124	154.7	165.2	502.1	643.6	668	642	741.1	676.1	834.1	1005	767.3	914.2	1047	984	1010	985.4	1016	912	937.7	941.3	961.2	1001	965.9	968	807.3	807.5	706.9	695.9	670.9
375	131.4	151	145.4	151.8	137.8	144	156	132.6	131.4	132.7	164.3	180	156.5	167.5	147.7	141.5	143.5	174.6	151	140.5	176.5	153.7	157	189.2	166	161.9	494	619.9	818.6	709.1	908.1	1042	1025	963	961.7	1011	1054	1059	950.9	919.1	899.4	902.4	860.3	791.9	830.5	861.6	840.6	868	816.5
376	251	273.8	283.4	206.7	230.5	223.6	405	345	297.5	303.5	332.8	379.5	281.5	224.5	177.9	210.3	236	186.8	189.5	213.1	187.9	288.6	248.6	335.2	277.6	313.9	347.8	280.4	241.2	670	569.4	713.9	728	665.1	804.2	999.1	856	878.6	851.5	804	957.1	913.2	882.1	1103	919.1	956.1	881.9	950.5	819.6
0	147.2	128	107	110.5	106.2	112.9	143.2	138	NaN	NaN	NaN	NaN	NaN	NaN	NaN	NaN	NaN	NaN	NaN	NaN	NaN	NaN	NaN	NaN	NaN	NaN	NaN	NaN	NaN	NaN	NaN	NaN	NaN	NaN	NaN	NaN	NaN	NaN	NaN	NaN	NaN	NaN	NaN	NaN	NaN	NaN	NaN	NaN	NaN
377	153	118.1	149	135.2	113.3	108.4	134.5	155.5	106	134	100.8	136.7	119.6	119.9	112	89.82	127	91.88	123	130.7	133.9	131.3	106.3	95.5	156.9	127.8	138.6	129.4	94.63	110.5	98.03	107.9	104.9	124.2	317.8	441.6	423.6	456.6	479.9	571.3	650.6	646.6	662.3	885.4	760.9	942.9	827.1	952.7	894.7
378	153.5	152	123.3	105.1	128.9	118.5	143	122.8	133.3	135.4	110.6	147.7	107	131.9	94.34	169	119.7	127.7	121.3	114	106.9	124.6	130.7	118	101.1	109.8	94.84	124	132.8	124.2	140.7	141.2	444.2	622.5	605.7	623.4	675.7	630.2	655.2	606.8	691.8	837.5	583.4	685.5	531.4	547.8	560.6	512.3	487.4
0	179.5	120.9	129.8	142.9	118.8	129.6	119.8	132.7	136.5	109.7	90.64	119	126.6	154.4	128.2	104.7	109.8	117.7	139.8	118	112.9	138.3	121.5	128.2	124	104.4	109.5	119.4	99.63	133.8	76.02	121.1	101.2	104.3	78.99	97.13	130.1	111.6	122.2	110.4	119.1	97.38	114.8	135.8	91.76	125.8	113.4	121.9	113.2
379	131.1	141	165.1	167.3	148.6	127.1	164.4	167.1	152.3	146.2	139.7	194.8	114.2	173.5	170.3	113.1	145.8	166.2	121.5	138.8	146.5	126.6	140.6	118.8	113.6	479.3	536.7	678.7	635.2	548.1	563.5	849.3	718.4	698.2	880.7	915.6	966.4	1242	978.5	1049	1292	1323	1275	1381	1121	1264	1105	1204	1056
0	171.5	195.1	183	196.2	203.8	140.3	180.9	180.5	183.4	174.5	204.1	195.5	163.8	193	179	186.5	157.8	NaN	NaN	NaN	NaN	NaN	NaN	NaN	NaN	NaN	NaN	NaN	NaN	NaN	NaN	NaN	NaN	NaN	NaN	NaN	NaN	NaN	NaN	NaN	NaN	NaN	NaN	NaN	NaN	NaN	NaN	NaN	NaN
380	148.1	126.4	110	158.5	135	131.8	129.6	149.7	108.6	101.7	104.4	118.8	105.2	136	119.1	116	106.7	104.1	119.6	133.8	78.59	97.7	137.7	113.8	101.9	116.2	87.22	103.4	119.5	107.3	99.19	84.85	114.4	121	111.1	126.5	326.5	424.3	403.5	428	546.7	720.9	663.7	745.8	837.6	846.3	892	772.3	738.6
381	147	139.1	177.7	152.6	239.9	189.4	176.8	140.6	186.6	146.3	171.8	140.1	121.6	121.8	155.6	136	99.58	145	159.8	143	155.1	177.4	146.4	156	139.6	119.8	114.5	124.5	129.3	157.6	647.7	634.6	847.6	716.6	910.2	923.4	956.3	952	1021	887.8	1039	1079	751.4	860.3	743.6	1041	780	793.7	821.5
0	181.7	128.1	157.1	185.5	174.5	176.5	178.2	137.5	174.6	NaN	NaN	NaN	NaN	NaN	NaN	NaN	NaN	NaN	NaN	NaN	NaN	NaN	NaN	NaN	NaN	NaN	NaN	NaN	NaN	NaN	NaN	NaN	NaN	NaN	NaN	NaN	NaN	NaN	NaN	NaN	NaN	NaN	NaN	NaN	NaN	NaN	NaN	NaN	NaN
382	158.6	123.5	118.2	172.3	137.7	118.2	112.1	141.6	137	175.6	128.6	126.2	142.6	170.8	135.6	103.7	99.18	146	152.8	163.4	127.4	125.3	85.76	114.5	86.98	140.7	97.47	122.3	87.01	76.51	126.4	137.5	417.6	460	526.5	469.9	501.3	540	515	433.4	560.1	563.5	598.7	636.3	586.6	758.6	728.1	740.7	655.7
0	121.5	147.2	105	87.43	112.5	98.69	71.5	107.8	128.3	129.4	160.7	141.5	94.95	89	NaN	NaN	NaN	NaN	NaN	NaN	NaN	NaN	NaN	NaN	NaN	NaN	NaN	NaN	NaN	NaN	NaN	NaN	NaN	NaN	NaN	NaN	NaN	NaN	NaN	NaN	NaN	NaN	NaN	NaN	NaN	NaN	NaN	NaN	NaN
383	152	207.4	128.7	177.8	140.5	160	153.5	119.7	120.1	119.6	138.1	136.8	128.7	150.4	137.5	132.8	139	144.5	96	157.5	144.2	131.3	136.9	126.1	105.1	99.52	118.8	140.2	114.7	136.4	130.5	121.6	142.7	112.5	106	126.2	394.3	348.4	428.1	448	485.5	505.8	522.5	515.2	490.4	495.9	474.1	496.9	581.9
384	163.9	166.8	180.9	172.5	130.5	148	129.9	135.3	169.9	132.5	137	133.5	151.6	136	138.9	136.3	141.1	133.7	156	145.7	122.1	161.5	137	137	135.5	124.6	150.4	153.1	161.4	139.8	149.6	194.7	196.3	156	164.1	161.5	162.8	549.6	568.6	713.7	801.8	1036	899.6	962	1145	985	1251	1196	1151
0	NaN	NaN	NaN	NaN	NaN	NaN	NaN	NaN	NaN	NaN	NaN	NaN	NaN	NaN	NaN	NaN	NaN	NaN	NaN	NaN	NaN	NaN	NaN	NaN	NaN	NaN	NaN	NaN	NaN	NaN	NaN	NaN	NaN	NaN	NaN	NaN	NaN	NaN	NaN	NaN	NaN	NaN	NaN	NaN	NaN	NaN	NaN	NaN	NaN
385	141	203.3	162.8	134	175	133.6	164.3	132	146.5	110	123.8	107.4	164.7	114.3	134.2	141.8	178.3	144.9	92.86	108.7	120.4	116.9	135.4	129.8	141.3	126	122.8	115.9	97.85	181.7	118.4	109.4	115.9	97	124.9	143.4	147.3	155.2	119.9	681.7	653	606.4	570	583.9	605.4	793.5	621.5	797.9	863.8
386	140.3	151.2	149.3	143.6	164.9	153	147.8	181.3	157.4	149.9	144.4	143	132.3	136.6	133.9	173.6	114.8	138.4	192.6	117.5	134.4	122.7	159.4	151.9	101.9	136	152.9	574.9	689.4	811.1	846.5	839.9	823.5	1024	692.7	854.5	809.4	748.4	777.5	762	793.3	683	648	751.2	689.2	588.5	606	564.5	711.3
387	133.3	116.6	170	116	225.5	385.3	318.8	264.5	336.2	272.5	312	371	311.8	259.4	376.6	363	275.1	277.7	217.5	132.7	151	144	104	103	216.4	274	281	327.3	324.7	297.5	337.5	329.9	501.2	505.8	650	591.1	560.2	511.5	598.2	466.2	566.4	511.2	553.7	523	635.7	578.5	724.7	895.3	645.7
0	NaN	NaN	NaN	NaN	NaN	NaN	NaN	NaN	NaN	NaN	NaN	NaN	NaN	NaN	NaN	NaN	NaN	NaN	NaN	NaN	NaN	NaN	NaN	NaN	NaN	NaN	NaN	NaN	NaN	NaN	NaN	NaN	NaN	NaN	NaN	NaN	NaN	NaN	NaN	NaN	NaN	NaN	NaN	NaN	NaN	NaN	NaN	NaN	NaN
0	NaN	NaN	NaN	NaN	NaN	NaN	NaN	NaN	NaN	NaN	NaN	NaN	NaN	NaN	NaN	NaN	NaN	NaN	NaN	NaN	NaN	NaN	NaN	NaN	NaN	NaN	NaN	NaN	NaN	NaN	NaN	NaN	NaN	NaN	NaN	NaN	NaN	NaN	NaN	NaN	NaN	NaN	NaN	NaN	NaN	NaN	NaN	NaN	NaN
388	218	266.4	238.6	214.4	190.5	190	230	217.9	216	241.9	221.9	207.9	191.5	244	177	211.5	269.5	578	591.5	590	687.5	755.5	761	841.9	774	707.5	610	683.6	784.4	782.4	792	1023	770.2	945.4	1160	1386	1214	1080	1087	889.1	1130	1053	767.7	1103	979.6	1175	986.4	1167	972.7
389	175	166.5	219.9	153.4	154.8	173.6	190.2	176.9	161	175	177	178.1	154.9	171.8	130.8	151.2	145.2	181.5	140.2	144	140.2	130.8	172.5	136.5	145.8	143.7	142	132	170.7	179	142.5	144.1	127.4	142.5	157.5	140.2	120.7	105.8	143.3	145.8	119	105.5	132.2	142.5	160	176.5	143	116.2	183.5
390	145.9	142	158	150.6	96.36	156.1	128.7	149.5	120.6	152.2	143.6	114.5	163.1	125	145.5	129.3	125.9	103	115.8	149.5	131.5	115.7	129.5	107	129.9	116.9	144	132.2	147.8	130.5	121	91.88	114.7	127.1	115.1	98.17	97.18	122	115.2	151.7	369.3	441.2	628.3	590.8	826.7	1168	1136	1113	1115
391	190	159.4	193.5	138.5	161.6	154.5	169.5	164.6	145.9	137.6	175.4	184	143.1	166.1	135.9	142.5	128	175.1	113.9	140.2	187.9	147.5	153.7	125.2	117.5	137.8	137.3	145.1	124.9	142.3	158.8	179.3	156.8	131.5	130.2	125.2	169.3	170.2	154.3	187.5	211	248.7	879.8	1076	1333	1210	1136	1091	1130
392	116.6	111	124	122	99.05	143	139.5	102.5	124.9	146.6	89.54	135.1	130.1	107.5	123.6	112.6	113.5	107	109.9	112.1	97.02	101.4	132.6	124.5	137.5	134	143.5	107.5	77.54	137	168.5	103	126.5	119	112	84.01	145.5	112	122.5	110	98	94.46	99	105.5	128	112	118	78.48	98.01
393	199.9	194.5	223.5	172.9	206	194	213	176.6	197.7	220.5	520	624.2	622.9	768	715.4	662.1	687.9	767.3	669.6	644.7	521.9	542.4	677.4	653.6	548	641.8	593.7	635.8	653.3	804.3	588	806.3	691.4	1035	1027	1124	952	1225	1324	1193	1268	1297	1246	1143	1299	1098	886.7	NaN	NaN
0	189	NaN	NaN	NaN	NaN	NaN	NaN	NaN	NaN	NaN	NaN	NaN	NaN	NaN	NaN	NaN	NaN	NaN	NaN	NaN	NaN	NaN	NaN	NaN	NaN	NaN	NaN	NaN	NaN	NaN	NaN	NaN	NaN	NaN	NaN	NaN	NaN	NaN	NaN	NaN	NaN	NaN	NaN	NaN	NaN	NaN	NaN	NaN	NaN
394	179	161.7	133.7	186	174.5	181.3	159	145.2	134.7	135.6	160.3	149.9	143.1	211	172.5	180	139.3	161.3	166.8	158.1	178.5	149	157.8	150.5	168.8	164.2	156.5	115.3	157	140.5	173.5	129.5	132.1	146.7	122.2	124.5	143.2	149.5	89.67	183.2	124.9	110	127.3	129.7	149.9	124.8	154.5	594.2	649.7
0	107.5	159.3	117	179	136.4	154.8	174.2	132.2	162	117.1	NaN	NaN	NaN	NaN	NaN	NaN	NaN	NaN	NaN	NaN	NaN	NaN	NaN	NaN	NaN	NaN	NaN	NaN	NaN	NaN	NaN	NaN	NaN	NaN	NaN	NaN	NaN	NaN	NaN	NaN	NaN	NaN	NaN	NaN	NaN	NaN	NaN	NaN	NaN
0	203.8	173.5	182.5	145.8	190.7	189	188.6	152	157.2	168.4	174	171.6	171.8	165.8	171.5	166	167.9	126.1	113	137.6	130.6	114.7	166.1	113.7	149	159.5	124	139.3	150	163.7	145.3	109.7	144.3	136.2	162.8	115	178.2	142.7	149.8	145.8	118.5	122.8	606.3	121	155.8	123.7	142.5	142.7	918.8
395	156.3	169	165.5	163.2	220.3	147.9	175.8	197.5	166.6	183.5	155	176.3	198.3	204.7	155.7	220.8	157.8	188.6	182.3	161.7	165.8	168.8	156.2	169.2	156.2	177.1	628.4	683.1	758.8	816.7	1077	1086	1024	1106	1360	1298	1172	1270	1225	NaN	NaN	NaN	NaN	NaN	NaN	NaN	NaN	NaN	NaN
396	135.8	138.5	193.8	178.1	152.4	161.3	167.3	133.6	170.7	159.9	122.4	130	153.4	121.9	147	143.9	152.8	162.9	158.9	156.8	156.3	120.5	127.8	145.5	136.5	156.5	152	128.9	176.7	161.3	185.4	626	977.8	1321	1566	1600	1431	1394	1402	1435	1402	1339	1280	1411	1474	1379	1447	1780	1796
397	154	142.5	130.5	152	145	159	183.8	149.2	140.5	148.8	141.6	120	123.6	143.5	145.5	137	122	111.6	132.1	128.3	158.5	136.9	163	117	136.7	167	146	132.6	168.3	107.3	161.7	158	115.5	162.3	131.1	159.4	163.8	143.5	161.6	167.6	478.1	533.6	636.3	852.5	872.9	838.3	830	745.9	882.8
398	280	364	421.5	376.6	240.5	256	263.5	300.4	313.4	365.1	314.6	297.5	216.5	192.5	211.5	194	285	335	363	248.6	279.9	214.5	282.8	356	262.8	252.5	244.5	390.4	294.9	105.4	119.7	130.5	150.3	109.8	159.5	143.9	119.2	601.8	728.6	886.5	937.5	931.4	1139	1114	938.7	887	925	873	910
399	135.9	152.5	104	186.6	116.8	126.3	133.3	121	79.43	124.5	105.5	138.1	106.1	130.4	128.3	126	110.2	112.5	111.9	147.9	123.8	108.9	171.5	122.3	141.8	104.9	85.01	140.5	108.9	127.3	85.37	103.4	126.1	102.9	119.4	106.4	107.9	84.82	116	91.92	133.4	114.3	104.9	102.4	125.4	103.4	117	135.5	100.3
400	136	135.4	91.94	151.1	152.5	140.5	137	142.4	105.5	148.5	124	137	126	137.5	124	128	88.6	95.98	115	156.5	97.05	101.9	144.1	127.1	140.6	155.4	156.4	113	133.7	152.1	149.6	176.9	258.3	286.1	414.1	901.1	1294	1111	1223	1211	1154	1241	1046	1286	1201	1111	980.8	1125	935.2
401	152.8	180	166.8	166.5	153	113.5	146.6	174.7	145.2	130.1	147	149.5	142	137.9	179.1	140.1	126.7	164.1	150	130.5	127.8	158.2	164.6	124.2	150.7	151.2	130.8	161.7	173.8	127.8	125.6	116.5	145.7	135.2	145.9	140.2	145.2	137.8	116	121.9	128.9	117.8	148.8	126.7	114.3	146.8	157.5	134.2	144.7
402	173.5	138.1	149.1	113.4	107.9	141.1	153	125	121.9	127.5	134.6	117.5	123	141	112.6	136.1	132.9	114.8	182.5	140.9	571.4	777.5	801.9	846.1	1019	961.1	1000	1000	1088	1007	1030	962.5	1063	854.5	848.7	890.9	900.9	862	853.6	799	987.8	798.5	734.8	791.1	826	819.9	718.7	678.2	743.2
0	186.3	191.2	147.2	196.2	206	202.8	166.2	135	163.9	190.5	166.4	131.9	119.5	157	177.5	141.8	164.5	152.2	177.4	227.6	163	196.7	175.3	197.4	188.7	NaN	NaN	NaN	NaN	NaN	NaN	NaN	NaN	NaN	NaN	NaN	NaN	NaN	NaN	NaN	NaN	NaN	NaN	NaN	NaN	NaN	NaN	NaN	NaN
0	204	180.1	187.3	169.3	177.4	178	187.3	173.9	168.1	188.1	155.4	131.5	165.1	161.5	156.4	179.8	136.3	161.3	175.8	197	154.2	179.4	153.2	150.4	159	146.3	184.5	NaN	NaN	NaN	NaN	NaN	NaN	NaN	NaN	NaN	NaN	NaN	NaN	NaN	NaN	NaN	NaN	NaN	NaN	NaN	NaN	NaN	NaN
0	111	98.58	118.6	135	161	167	116.5	102.5	117.5	95.05	136	82.58	112	131.5	150.6	166	102.1	110	159	115	NaN	NaN	NaN	NaN	NaN	NaN	NaN	NaN	NaN	NaN	NaN	NaN	NaN	NaN	NaN	NaN	NaN	NaN	NaN	NaN	NaN	NaN	NaN	NaN	NaN	NaN	NaN	NaN	NaN
403	144.3	113.9	105.5	113.6	150.4	128.2	148.4	121	125.5	118.8	138.1	163.1	116.2	113	95.23	104.4	112	115.6	102	134.1	138.7	153.5	146.6	150.2	127.3	154	147.8	122	140.4	106.5	115	140.6	96.13	141.3	112.2	133.3	128.7	148.3	122.2	99.33	131.9	138.9	118.8	123.6	141.7	110.3	148.1	142.4	740.2
0	163.9	167.2	168.7	143.5	175.2	200.8	161.9	159.8	178	174.7	136.7	141.2	140.1	178.1	159	132.8	162.5	162.7	202.2	173.9	169.5	119.8	170	174.9	127.8	149.2	151.7	177.8	144	165	122.5	151.5	155.6	169.1	163.9	167.4	152.3	183	131.5	162.8	150.6	143	155.2	112.2	152.6	144.9	193.8	158.2	138.3
404	190.6	206.9	190.8	173	164.5	194	200	203	144.4	169	198	162.5	173	204	176.6	197.6	180	164.5	220	223	176.4	215.5	223.9	856.6	811.6	901	875	995	1208	1193	1216	1251	1172	1246	1133	1258	1413	1595	1732	1811	2048	2072	1873	1910	1881	1703	1455	1540	1324
405	170.5	180.7	181	202.8	132	147.8	161.6	171.3	188.9	164	144.1	171.9	118.5	148.4	145	124.8	149.1	156	132.7	111.4	152.5	104.7	139	112.5	87.78	142.7	163.3	146.1	168.5	123.5	156.3	141	164.1	148	132.1	966.1	1415	2405	1553	1913	1705	1774	1601	1492	1605	1509	1752	1555	1382
406	218.4	128.8	128.7	175	130.4	161	150.1	128.3	131.2	117.8	113.7	177.8	97.16	113.9	115.5	135.2	124.5	115.3	146.6	136.2	136.8	146.6	109.2	110.2	106.6	328.5	724.4	823.3	1086	1162	1022	872.6	913.8	890.3	948	824.3	737.5	612.6	525.7	605.9	612.5	674.2	686.5	602.8	520	556.3	407.7	352.7	373.8
0	186.4	167	171.9	NaN	NaN	NaN	NaN	NaN	NaN	NaN	NaN	NaN	NaN	NaN	NaN	NaN	NaN	NaN	NaN	NaN	NaN	NaN	NaN	NaN	NaN	NaN	NaN	NaN	NaN	NaN	NaN	NaN	NaN	NaN	NaN	NaN	NaN	NaN	NaN	NaN	NaN	NaN	NaN	NaN	NaN	NaN	NaN	NaN	NaN
407	227.7	181.5	250.8	192.2	269.3	193.7	180.2	224.1	171.5	139.5	158.2	151	188.6	146.2	222.7	175	136	153.7	138.2	177.2	132.6	164.3	138.5	139.5	151	125	122.7	132.6	143.8	146	164.3	105	131.2	124	141.6	149	189.9	152	182.5	141.2	120.5	166.7	152	139.7	195.8	195.9	180.9	245.2	1731
408	117.1	132	120.1	111	143	122	166	148.5	184	127	178.5	130.5	156	156	143.4	135.5	160.6	146.9	145.6	178.5	159.7	149.4	152.6	138	154.4	148.5	142	138.6	151	140.5	158.4	135	156.5	110.3	139.3	163.6	157.6	146.5	193.2	152.5	138	144.2	194	209.4	417.5	341	377.5	648	769.9
409	172.5	149.4	104.5	150.1	132.4	146.4	148	113.5	139.5	140	146	151	98.99	191.1	139.5	102.6	107.5	129.9	115.3	161.5	116.8	131.6	150.4	162.5	119.5	146.5	578.5	668.5	854	1145	1449	1490	1422	1267	1136	1299	960.3	1008	1373	1298	939.9	863.3	1004	908.5	874.6	857.5	992	1013	997.7
0	178.6	153	165.3	160.3	152.5	162.4	157.3	161.3	167.3	132.3	128.5	152.6	144.8	132.9	130.8	126.1	167.1	121.2	NaN	NaN	NaN	NaN	NaN	NaN	NaN	NaN	NaN	NaN	NaN	NaN	NaN	NaN	NaN	NaN	NaN	NaN	NaN	NaN	NaN	NaN	NaN	NaN	NaN	NaN	NaN	NaN	NaN	NaN	NaN
410	163.1	168.3	159.4	124.3	130.2	162	137.6	159.9	94.36	147.1	137.9	116.6	144.9	132.5	126.2	133.5	153.7	164.8	162.4	108.4	155.8	120.5	145.5	115.5	138.7	690.4	935.1	935.7	1141	860.5	729.3	800	794	713.3	762.8	726.3	768.4	749	695.4	791.6	742.8	676	718.1	598	544.2	583	559	593	565
411	227.3	142.8	189.4	155.9	177	192.7	184	145.2	158.2	187.8	166	149.7	148.7	152	178.6	165	172.8	128.8	152.8	147	141.8	151.5	132.8	107.7	110.6	152.6	130.9	158.4	127	136.8	152.3	139.9	177.5	163.7	157.9	144.6	168.5	139.6	142.1	834.3	1062	1606	1569	1484	1367	1557	1321	1314	1290
0	143.6	174.7	139.1	155.7	162.2	137	151.2	143.1	126.5	143.8	134.3	NaN	NaN	NaN	NaN	NaN	NaN	NaN	NaN	NaN	NaN	NaN	NaN	NaN	NaN	NaN	NaN	NaN	NaN	NaN	NaN	NaN	NaN	NaN	NaN	NaN	NaN	NaN	NaN	NaN	NaN	NaN	NaN	NaN	NaN	NaN	NaN	NaN	NaN
0	NaN	NaN	NaN	NaN	NaN	NaN	NaN	NaN	NaN	NaN	NaN	NaN	NaN	NaN	NaN	NaN	NaN	NaN	NaN	NaN	NaN	NaN	NaN	NaN	NaN	NaN	NaN	NaN	NaN	NaN	NaN	NaN	NaN	NaN	NaN	NaN	NaN	NaN	NaN	NaN	NaN	NaN	NaN	NaN	NaN	NaN	NaN	NaN	NaN
412	181.1	157.1	137.4	152.5	162.5	150.1	144.9	115.9	162.9	163	161	108	147.6	157	476.8	661.3	629.7	821.3	827.4	847	926.4	885.4	857.7	883.2	867.1	784.8	910	950.1	1085	756.1	632.6	582.5	660.2	620.5	732.6	693.3	629.8	751.2	623.4	691.8	726.4	733.3	694.5	680.2	681.3	662.9	665.3	645.5	645.7
413	160.5	122.4	129.5	144.3	108.8	143.2	143.6	116.2	116.3	184.6	127	124.5	149.9	131.8	176	96.7	135.5	141.3	128.9	95	137.1	145.9	109.6	138.4	104.7	107.5	124.8	125.2	124.2	95.63	141.7	158.8	92.2	120.3	90.62	476.5	459.8	520.3	445.3	611.5	469.2	690.8	715	726.4	957.1	1002	1008	872.9	891
414	176.9	123	189.1	157.8	118.3	156.9	143.7	168.5	107.7	120.6	138.1	119.7	130.3	128	151.7	172.4	118.5	153.2	174.2	135.5	164.9	185.6	186.6	139.3	131.1	457.4	511	519.1	565.6	438.6	543.7	469	480.2	514.5	NaN	NaN	NaN	NaN	NaN	NaN	NaN	NaN	NaN	NaN	NaN	NaN	NaN	NaN	NaN
415	143.9	155.9	137.1	143.1	180	169.6	122.8	177.5	126.2	136.4	144.6	155.5	126.5	128	160.6	165.9	135.7	135	167.2	440.7	443	511.8	631.7	612.4	728.9	708.8	758.3	670.2	904.1	792.4	825	899.2	825	894.5	792.5	794.4	803.6	641.9	551.4	561.1	465.5	404.6	441.5	592.8	487.2	438.6	456	492.5	433.8
416	228.8	127.2	178.7	178.3	138.1	142	167.4	185	152.3	156	127.7	166	269.3	495.4	529.2	561.4	497.2	663.7	637.6	688.8	861.8	1113	1320	845.9	929.4	725.8	915.1	838.6	646.9	619.6	645.8	655.2	544.1	612	532.8	599	512.3	543.1	634.7	715.4	746.6	716.6	848.4	702.1	661	742.5	707	757.6	767.6
0	159.6	168.2	144.6	129.7	124.2	122.2	125.4	145.4	134.5	122.1	136.3	151.2	157.9	126.4	143	104	138.4	121.3	116.5	110	136.8	117.8	134.9	118.7	NaN	NaN	NaN	NaN	NaN	NaN	NaN	NaN	NaN	NaN	NaN	NaN	NaN	NaN	NaN	NaN	NaN	NaN	NaN	NaN	NaN	NaN	NaN	NaN	NaN
417	134	119.5	137.8	124.2	169.8	132	111	143.1	128.8	125.1	125.9	134.8	135.8	157.5	129.9	97.66	161.5	98.15	555.1	655.8	788	860.3	1068	1106	1159	1078	1015	1069	977.2	985.2	932	964.5	812.3	900.7	825.2	550	966.9	845	858.2	789.1	900.2	812.6	804.9	867.7	840	743.9	751.6	725.9	772.3
418	146.8	150.7	176.7	119.3	132.2	129.5	141.3	134.1	127.9	127.1	121.8	166.6	179.8	118.7	162	143.5	156.1	155.8	137.4	114.5	172.7	521.4	567.7	616.7	564.2	565	628	693.6	681.4	771.2	882.7	937.7	952.4	1094	998.3	1087	1040	935.3	982	1000	936.7	741.6	731.5	698	684	762.5	830	901	713
419	135.6	178.8	124.6	135.3	153	191.8	159.5	145.7	131.3	140.8	157.5	122.8	145	173	160.8	145	141	156.8	146.8	157.5	151.7	125	141.2	102	178.4	115.2	154	108.9	196.5	645.9	788.1	1080	1201	1180	1308	1612	1704	1597	1354	1119	1139	1204	1119	1218	1130	1053	1093	1155	1006
420	146.9	142	105.4	88.41	121.2	111.1	147	117.3	92.97	111.6	99.17	119.4	115.5	105.3	130.7	107.8	111.6	222.1	295	263.8	380	344.2	345.6	369.5	414.5	336.8	471.9	416.6	431.6	607.6	597.9	590.2	778.9	677.3	676.9	517.3	460	558.8	591.5	532.9	497.5	693.1	654	470.9	584.6	683.6	559.8	546.1	622.2
0	189.1	180.8	166.2	144.6	160.8	159.1	167.4	141.1	168.4	160.2	152.9	130.9	140.2	118.3	154.3	176.7	168.5	787.7	698.2	574	570.3	695.9	650.2	714.9	680.6	845.1	995.2	1074	1141	1240	1223	1351	1241	1241	1044	978.4	1134	1161	1084	930.8	1111	1051	1092	1006	827.1	1254	1010	940.8	941.4
421	174.9	183.4	166.3	179.1	131.3	114	164.7	136.9	125.7	131.2	131.8	199.5	139.9	164.2	184	141.8	136.6	153.4	165.5	158.2	162.4	169.4	149.5	167.7	121.1	142.2	160.7	129.7	144.2	119.6	129.5	375	511.5	479.2	559.1	474	484.9	438.8	555.4	506.3	566.3	609.4	548.5	667.2	593.9	546.1	534.1	557.4	522.2
0	188.8	136.5	195.3	212.5	174.9	170.3	176.2	150.3	NaN	NaN	NaN	NaN	NaN	NaN	NaN	NaN	NaN	NaN	NaN	NaN	NaN	NaN	NaN	NaN	NaN	NaN	NaN	NaN	NaN	NaN	NaN	NaN	NaN	NaN	NaN	NaN	NaN	NaN	NaN	NaN	NaN	NaN	NaN	NaN	NaN	NaN	NaN	NaN	NaN
422	188	162.6	135	180.3	165	147.5	129.9	125.1	134	144.4	171.1	122.1	115	160.1	114	117.7	125.8	161.4	166.2	173.9	138.9	207.8	617.8	852	838.1	704.3	818.5	786.2	868.5	758.5	834	723.6	533.1	639.5	796.5	625.4	747.9	916	798.2	936.3	811.2	990	841.1	866.6	848.2	NaN	NaN	NaN	NaN
0	NaN	NaN	NaN	NaN	NaN	NaN	NaN	NaN	NaN	NaN	NaN	NaN	NaN	NaN	NaN	NaN	NaN	NaN	NaN	NaN	NaN	NaN	NaN	NaN	NaN	NaN	NaN	NaN	NaN	NaN	NaN	NaN	NaN	NaN	NaN	NaN	NaN	NaN	NaN	NaN	NaN	NaN	NaN	NaN	NaN	NaN	NaN	NaN	NaN
423	115.5	204.7	112.8	125.1	150.1	136.5	134.5	137	150.5	129.9	103	112.5	120.2	134.3	119.7	118.7	77.1	122.9	108.5	118.5	125.5	112.5	110.4	124.4	118.8	112.7	132.2	90.49	108.5	112.5	140.4	119	97.2	88.66	100.5	149.2	94	103	101	94.98	107.4	86.1	122	113.3	112.9	88.31	78.5	102.7	78.5
0	191	148.5	171.8	164.2	167.9	163.7	186	182.5	176.2	170.6	145.9	131.5	109.9	106.9	103.5	156.1	166.7	151.2	144.3	163.9	110.7	133	144.3	141.2	109.5	161.5	126.8	140.1	137.7	137.9	131.8	157.4	152.5	200.8	163.1	192.1	140.5	156.6	181.5	199.4	144.7	178.4	189.3	139.4	127	NaN	NaN	NaN	NaN
0	147.1	NaN	NaN	NaN	NaN	NaN	NaN	NaN	NaN	NaN	NaN	NaN	NaN	NaN	NaN	NaN	NaN	NaN	NaN	NaN	NaN	NaN	NaN	NaN	NaN	NaN	NaN	NaN	NaN	NaN	NaN	NaN	NaN	NaN	NaN	NaN	NaN	NaN	NaN	NaN	NaN	NaN	NaN	NaN	NaN	NaN	NaN	NaN	NaN
424	131.7	106.5	118.9	139.3	131.6	135	111.4	138.9	135.9	113.8	114.8	133.3	130.7	106.5	118.7	123.1	148.3	111	162.3	151.6	98.66	97.22	106.1	92.32	126.8	147.6	105	90.46	114.3	123.1	128.5	122.7	79	113	114.9	111.1	560.8	639.5	631	702.5	733.3	683.1	538.3	643.5	652.5	655	604.8	650	597
425	255.5	218.3	209.9	237.2	242.6	228.2	254.5	226.9	243.2	183	166	180.9	184	148	159.9	150.4	156	131.4	141	315.3	733.9	694.6	785.5	847.4	963.1	774.8	813.8	925.1	829.7	906.1	1043	993	1122	1119	1173	1262	1247	1213	1151	1056	1016	1042	1045	906.5	966.3	1059	1058	921.8	825.3
0	102	163.5	102.8	94.22	107.4	120.1	93.89	171.2	NaN	NaN	NaN	NaN	NaN	NaN	NaN	NaN	NaN	NaN	NaN	NaN	NaN	NaN	NaN	NaN	NaN	NaN	NaN	NaN	NaN	NaN	NaN	NaN	NaN	NaN	NaN	NaN	NaN	NaN	NaN	NaN	NaN	NaN	NaN	NaN	NaN	NaN	NaN	NaN	NaN
426	168	186.8	145.6	174.4	111.7	173.7	153.5	146.6	133.8	174.5	154.4	153.4	159.2	160.5	105.5	123.8	138.5	128.5	160.4	224.2	684.3	703.3	609.5	685.6	875.8	679.6	748.3	455.5	903.7	884.5	950.6	788	771.4	641	746.8	NaN	NaN	NaN	NaN	NaN	NaN	NaN	NaN	NaN	NaN	NaN	NaN	NaN	NaN
0	147.8	131.7	137.8	144.9	160.7	168.7	198	138.9	99.29	145.8	NaN	NaN	NaN	NaN	NaN	NaN	NaN	NaN	NaN	NaN	NaN	NaN	NaN	NaN	NaN	NaN	NaN	NaN	NaN	NaN	NaN	NaN	NaN	NaN	NaN	NaN	NaN	NaN	NaN	NaN	NaN	NaN	NaN	NaN	NaN	NaN	NaN	NaN	NaN
0	107	97.51	141.3	120.2	136	110.7	NaN	NaN	NaN	NaN	NaN	NaN	NaN	NaN	NaN	NaN	NaN	NaN	NaN	NaN	NaN	NaN	NaN	NaN	NaN	NaN	NaN	NaN	NaN	NaN	NaN	NaN	NaN	NaN	NaN	NaN	NaN	NaN	NaN	NaN	NaN	NaN	NaN	NaN	NaN	NaN	NaN	NaN	NaN
427	197	212	186.3	177.6	177	180.3	169.3	200.3	136.3	108.1	133.9	167.6	157.3	151.5	172.6	157.4	197	143.3	171.6	162.4	152.1	142.5	686.4	764.3	780.4	998.4	1115	781.2	789.7	803	843.7	990.3	857.7	841.2	836	746.4	759.9	817	773.7	753	624	747.5	631	647.7	635.7	522.8	514.8	451.7	500
428	163.5	128.9	123.2	145.8	158.5	169.6	134.7	130.2	136.3	124.3	122.1	132.2	141.1	155.2	184	158.9	179.5	155.1	151.1	137.5	160.6	158.5	140.3	136.8	147.5	121	136	139.8	142.5	105.3	126.8	118	400.6	473.2	388.3	373.4	520.3	457.5	498.8	398.8	434.8	645.9	559.9	680.1	737.6	934.8	781.5	711.6	724.1
0	159.3	180.7	146.4	157.6	153.7	190.5	153.8	144.5	150.5	176.6	164.3	133.7	133.6	143.1	149.2	154.2	164.7	139.1	181.2	127.2	140	151.4	139	173.3	186.6	137.5	NaN	NaN	NaN	NaN	NaN	NaN	NaN	NaN	NaN	NaN	NaN	NaN	NaN	NaN	NaN	NaN	NaN	NaN	NaN	NaN	NaN	NaN	NaN
0	144.9	149.8	120.5	115	102.8	162.4	134.6	154.4	142.9	150.1	135.2	117.9	138.7	152.5	117.7	116.4	213.1	158.7	125.4	116.7	122.7	106.5	122.3	137.3	125	120.6	124	120.5	139.4	163.5	134	148.1	133.9	116	127.4	136.9	114	131.6	133.4	121.7	101.5	120.1	110.5	131.7	127.8	122.1	112.5	97.12	110.5
0	137.8	129.4	125.7	176.2	161.4	161.6	156.4	182	149.8	128	103.9	140.2	144	128.6	121	109.6	149.4	164	137.7	136.8	141.8	165.9	137.3	150.1	150.5	137.8	154.4	158.6	191.9	167.5	146	NaN	NaN	NaN	NaN	NaN	NaN	NaN	NaN	NaN	NaN	NaN	NaN	NaN	NaN	NaN	NaN	NaN	NaN
429	158.1	186.2	129.4	139.4	162.8	121.3	127.6	172.6	133.7	165.7	164.5	92.69	121	175	128.4	156.1	140.1	144.5	150.5	134	138.2	132.8	116.1	119.9	127.7	184.1	104.9	124.9	148	138.7	160.3	111.7	123.5	133.2	143.6	150.4	168.3	139.7	145.1	184.8	140.4	186.9	159.1	118	155.8	180.6	146.4	148.5	143.4
430	180.4	142.4	163.6	128	168.7	132.4	124.1	105.5	132.2	155.4	123.9	133.7	158.7	145.6	134.8	127.5	150.4	156.9	587	825.9	1015	1009	1145	1313	1059	1035	815.6	847.9	936.9	919.6	1030	1007	1081	1063	1292	1248	1125	987	699.1	602.5	769.8	671.8	535.1	671.8	527.2	674.4	563.2	657.3	744
431	185.8	229.5	179.9	226.8	197.7	197.8	213.9	180.9	166.3	176.1	133.6	179.7	154.5	177.4	442.5	548.3	871.2	809.8	804.2	905.7	892.7	882.8	777.8	860.5	1001	973.5	892.3	855.5	967.7	890.4	827.8	852.6	865.5	937.1	836.9	792.7	956.6	842.9	808.3	778.1	869.9	699.9	684.5	787.6	695.5	654.1	570.9	565.7	485.1
0	96.5	121.7	119	111.4	121.5	99.78	106	158.5	NaN	NaN	NaN	NaN	NaN	NaN	NaN	NaN	NaN	NaN	NaN	NaN	NaN	NaN	NaN	NaN	NaN	NaN	NaN	NaN	NaN	NaN	NaN	NaN	NaN	NaN	NaN	NaN	NaN	NaN	NaN	NaN	NaN	NaN	NaN	NaN	NaN	NaN	NaN	NaN	NaN
432	208.6	202.8	165.3	180.6	168.2	171.8	195.3	171.2	149.6	185.8	140.2	150.4	172.4	239.8	449.6	575.3	503.6	638.3	868.5	1089	986.9	1210	894.2	1010	911.8	1060	1062	905.7	919	NaN	NaN	NaN	NaN	NaN	NaN	NaN	NaN	NaN	NaN	NaN	NaN	NaN	NaN	NaN	NaN	NaN	NaN	NaN	NaN
433	187.7	548.5	674.7	676	692.7	642.1	743.2	598.9	552.5	564.3	540.9	323	286	364.5	236.8	175.6	185	275.8	270.1	294.7	270.4	205.5	354.1	256.9	377	554	556.6	516.2	522	816.1	663.7	627.5	594.8	694.3	768.4	712	641.9	747.1	681.6	673.9	794.9	706.2	794.6	880.4	890.6	873.9	1005	896.3	838.5
0	129.5	176.7	189.2	158.5	163	174.3	133	135.7	139.2	172.1	152.6	138.3	130.8	160.5	150.8	149.7	NaN	NaN	NaN	NaN	NaN	NaN	NaN	NaN	NaN	NaN	NaN	NaN	NaN	NaN	NaN	NaN	NaN	NaN	NaN	NaN	NaN	NaN	NaN	NaN	NaN	NaN	NaN	NaN	NaN	NaN	NaN	NaN	NaN
434	132.5	127.7	98.57	134.1	119.5	150.4	113.5	92	112.1	93.48	114.7	103.7	107.9	117.8	125.3	90.9	98.02	126.7	126.9	136.2	110.5	125.4	127.3	157.6	81.49	93.5	121.4	138.3	89.66	132.4	95.51	108.2	92.33	92.66	104.3	123.1	202.1	682.6	708.6	588.7	720	829	627.2	564.6	561.1	587.9	544.5	558.3	432.6
0	172	193	144	172.5	228.8	179.4	192.2	148.8	140.6	162.8	174.3	168.3	132.5	184.3	154.2	119.8	142	163.8	171.7	195.3	183.5	185.2	163.6	166.5	147.8	197.5	200.6	188.4	162.7	176.1	202.7	160	200.9	161.7	203.2	177.1	180.4	181	186.1	167.1	162.4	175.3	176	173.1	145.9	228.7	180.1	214.7	192.9
435	129.5	160.3	173	178.5	127.1	157.2	126.1	126.6	148.1	89.43	169	127.4	77.94	128	120.7	101.8	105.5	125.6	134	103.5	134.5	100.8	162.1	857.4	1080	1141	1312	996	1188	1086	998.9	1033	1072	1123	950	837	784.2	956.2	718.4	871.2	759.2	752.8	728.3	776.5	695.5	670.8	590	609.4	581.1
0	115.5	149.3	105.9	163.4	114.7	134	85.97	129.1	105	125.2	119.5	87.39	144	92.17	151.3	110.3	147.5	114.9	122	116.4	302.6	314.4	286.1	335.3	347.5	280.5	NaN	NaN	NaN	NaN	NaN	NaN	NaN	NaN	NaN	NaN	NaN	NaN	NaN	NaN	NaN	NaN	NaN	NaN	NaN	NaN	NaN	NaN	NaN
436	119.8	93.79	161.5	160.7	119.9	165.1	162.7	122.6	167	142	125.7	118.2	92.58	131.3	110.4	140.1	110.1	136.3	156.3	109.3	166.3	123.2	135.5	124.6	194	478.4	436.6	500.8	395.1	519.2	534.2	550.6	599.4	523.2	563.1	650.8	587.2	570	489.2	497.9	626.8	541.5	558.3	582.1	570.6	447.8	589	616.2	636.2
0	211.3	209.8	192.9	177.6	177.1	183.8	168.2	187.7	184.3	183.5	157.1	162.7	168.5	217.3	NaN	NaN	NaN	NaN	NaN	NaN	NaN	NaN	NaN	NaN	NaN	NaN	NaN	NaN	NaN	NaN	NaN	NaN	NaN	NaN	NaN	NaN	NaN	NaN	NaN	NaN	NaN	NaN	NaN	NaN	NaN	NaN	NaN	NaN	NaN
0	216.3	276.2	266.3	247.8	170.2	224.4	196.8	216	198.5	179.3	185.5	252.6	193	NaN	NaN	NaN	NaN	NaN	NaN	NaN	NaN	NaN	NaN	NaN	NaN	NaN	NaN	NaN	NaN	NaN	NaN	NaN	NaN	NaN	NaN	NaN	NaN	NaN	NaN	NaN	NaN	NaN	NaN	NaN	NaN	NaN	NaN	NaN	NaN
437	130.5	140.7	145.8	155.1	135.7	109.8	155.1	137.5	108	134.3	115.7	149.7	106.7	116	119.2	127.3	97.22	103.7	106	116.4	113.2	116.8	109.3	114.2	135.9	114	119.3	85.57	118.5	101.9	136.8	112	99.4	105.5	81.29	124.2	101.6	120	112.9	123.1	131.3	115.5	100.9	99.57	105.7	91.1	126.4	118.3	136.4
438	177.6	132.8	162.1	106	158.9	156.7	107.3	120.9	129.7	137.9	160.9	141.6	124.9	113	155.1	174.9	161.3	187.3	265.6	231	269.4	228.4	296.2	271.4	264.2	298	212.4	377.6	404.6	295.1	358.4	250.7	316	402.8	380.2	446.1	394.5	395.3	469.5	434.1	473.6	458.7	428.2	478.2	487.3	467	480.2	492.6	362.3
0	146.3	133.4	127	NaN	NaN	NaN	NaN	NaN	NaN	NaN	NaN	NaN	NaN	NaN	NaN	NaN	NaN	NaN	NaN	NaN	NaN	NaN	NaN	NaN	NaN	NaN	NaN	NaN	NaN	NaN	NaN	NaN	NaN	NaN	NaN	NaN	NaN	NaN	NaN	NaN	NaN	NaN	NaN	NaN	NaN	NaN	NaN	NaN	NaN
0	145.5	144.7	191	152	152.4	160.5	134.3	131.5	153.6	173.4	158.6	130	156.7	115.7	153.9	138.2	NaN	NaN	NaN	NaN	NaN	NaN	NaN	NaN	NaN	NaN	NaN	NaN	NaN	NaN	NaN	NaN	NaN	NaN	NaN	NaN	NaN	NaN	NaN	NaN	NaN	NaN	NaN	NaN	NaN	NaN	NaN	NaN	NaN
0	NaN	NaN	NaN	NaN	NaN	NaN	NaN	NaN	NaN	NaN	NaN	NaN	NaN	NaN	NaN	NaN	NaN	NaN	NaN	NaN	NaN	NaN	NaN	NaN	NaN	NaN	NaN	NaN	NaN	NaN	NaN	NaN	NaN	NaN	NaN	NaN	NaN	NaN	NaN	NaN	NaN	NaN	NaN	NaN	NaN	NaN	NaN	NaN	NaN
439	267.4	260.4	262.3	257	248.9	201.1	239.2	217.9	178	174.3	155	187	169.7	154	630.4	1005	1302	1506	2017	2097	1611	1970	2016	1488	1803	1545	2180	1820	1447	1343	1441	1499	1356	1141	1131	865.7	654.2	1087	853.2	843.5	1147	907.2	867.8	1022	1184	926.5	970.2	962.1	946.2
440	134.6	111.7	147.5	144.7	160.6	156.5	118	92.61	150.5	144.2	129.5	180	155.2	168.9	159.2	156.5	154.3	143.5	155.9	134	135.9	175	443	525.6	459.5	490.3	542.6	528.4	484.9	516.8	627.5	717.5	638.5	840.3	608	608.4	739.7	700.6	612.7	718.2	714.6	839.8	706.2	675	692.1	726.7	723.9	726.8	671.6
441	172.7	128	171.4	161.8	166.8	141.6	176.7	156.3	173.6	171.8	170.4	170.7	168.5	162.5	153.7	194.4	145.8	142.6	164.8	149.8	172.5	153.1	169.3	159.7	166.1	556.1	631.1	715.6	940.1	1019	879.7	946.6	1053	983	1043	1133	1174	NaN	NaN	NaN	NaN	NaN	NaN	NaN	NaN	NaN	NaN	NaN	NaN
442	152.1	172.8	139.9	178	190.9	156.4	144.6	149.9	159	167.8	171.5	184.8	156.1	177.8	206.9	146.7	146.5	162.5	157.9	382.8	538.3	641.5	543.8	486.8	515.3	589.5	729.1	668.4	648.7	720.3	855.1	872.9	969.9	992.5	1154	1132	981.2	984.2	836.1	881.6	865	789.2	863.4	899.1	923.9	932.4	859.3	1096	989.3
443	161.2	163.8	180	190	146.9	116.9	124.1	154	149.7	138.4	139.4	172.9	156.9	174	136.8	136.2	180.5	162	158.7	135.8	108	134	268.1	467.4	403.5	388.1	553.2	619.6	598.3	760.4	709.1	845.5	879.3	647.6	693	805.1	872.6	935.1	784.1	980.8	988.5	1035	945.1	907.1	1109	1092	928.6	883.6	870.1
0	191.6	177.6	238.8	207.7	193.5	184.5	172.9	177.5	174.3	154.8	NaN	NaN	NaN	NaN	NaN	NaN	NaN	NaN	NaN	NaN	NaN	NaN	NaN	NaN	NaN	NaN	NaN	NaN	NaN	NaN	NaN	NaN	NaN	NaN	NaN	NaN	NaN	NaN	NaN	NaN	NaN	NaN	NaN	NaN	NaN	NaN	NaN	NaN	NaN
444	160.8	163	175	148.3	157.7	159.1	135.7	138	179.8	144.5	131.9	170.7	152.7	149.9	152.9	184.2	162.3	169	158.6	304.2	521.9	641.7	838.6	928.3	926.5	860.9	1029	982.8	824.7	1036	849.2	1177	1043	880.6	984.7	1002	971	1060	783.9	856	885.2	797	803.2	780.9	775.7	679.6	707.4	629.5	884.4
445	147.1	130.4	151.9	110.8	134.1	133.3	152.1	153.8	141.1	196.9	106.9	125.8	105.1	97.41	94.85	131.1	120.8	136.5	135.2	407.1	332.5	370.7	395.3	427.9	395.8	501	453.9	444.1	536.5	611.9	668.2	606	729.2	780.5	768.5	776.3	577.9	868.4	646.9	643.5	829.8	717	633	647.5	672.2	689.2	614.1	648.6	669.4
446	236.3	183	145.5	154.2	190.2	161.2	149.3	149	132.8	138.3	148.1	140	134.7	186.5	147.3	160	149.9	137	158	124	179.3	506.7	548.8	547.7	807.7	719.4	673.2	638.9	710.4	803.3	794.7	762.3	732.9	732.8	828.1	566	704.9	786	775.6	827.2	737.7	751.2	695.1	664.2	654.6	636.3	576	591.9	587
447	162.5	149	194.5	152.8	178.9	142	130.5	111.7	133.6	156.8	171.6	147.1	103.3	146	171.8	157	187.2	130.3	131	139.4	157.8	129	160.3	160.7	147.5	135.3	165.9	161.2	135.4	457.9	638.7	672.9	692	887	659.9	866.9	699	967.5	921	726.6	866.3	867	724.6	703.5	767.4	906.2	914.4	1025	1017
448	118.8	124.8	81.77	123.2	103	127.5	108	147	146.3	120.5	146.2	123.4	125.5	125.9	133.6	307	456.2	431.7	550.5	565.5	574.4	610.1	476	485.6	611.8	588.7	681	656.7	708.7	623.8	636.5	685	704.4	640.4	636.2	644.4	568.1	584.9	604.5	536.4	544.4	518	568	553.8	456.6	471.4	478.1	514.8	431.2
449	165.6	129.8	168.4	130	150.1	119.7	123.2	146.6	183.7	145.3	173.9	114.9	154.9	113.5	145.4	135.9	127.3	126.5	166.1	122.3	138.1	360.5	292	335.9	350.7	430.6	429.4	469.3	434.3	386	441.9	304	402.2	435.6	387.1	479	392.2	331.7	400.1	NaN	NaN	NaN	NaN	NaN	NaN	NaN	NaN	NaN	NaN
450	117	123.6	162.1	175.9	117.6	145	103.3	170.4	132	133	125.5	147.5	191.5	141.6	135.3	163.1	132	94.64	101.9	116	120.6	147.6	138.2	130.4	92.03	131.9	132	133.5	114.6	133	149.9	114	116.6	98.7	110.5	111.6	154.5	114.4	136.2	125.4	94.91	152.3	142.3	103.7	124.8	113.7	87	116.7	89.36
451	147.9	178.7	185.2	618.6	641.6	683.8	690.9	635.7	600.3	645.8	647.5	621	638	645.7	605.4	586	540.9	680.4	587.9	386.8	316.6	228.8	202.4	169.8	165.6	154.5	165	181.3	164.1	197	163.8	132.2	123.2	135.9	164.3	203	212.5	225.5	248.7	546.3	571.5	579.7	775.2	807	963.5	998.2	962	1126	1119
452	336	287.3	285.7	292.6	334.8	331.9	273.3	322.4	309.2	285.7	236.8	202.7	233.8	217.7	210.8	428.3	841	801.5	967	817.7	825.8	888.9	697.4	761	943.2	677	901.4	839	820.9	997.4	866.8	848.8	889	1009	841.3	741.7	749.6	663.5	770.5	658.1	716.5	709.1	697.5	679.2	675.3	706.2	670.3	668.2	700.9
453	480.3	490.2	412.4	428.7	579.6	387.2	292.5	214.2	189.9	219.3	186.3	190.5	182.8	178.2	182.8	188.6	176.5	201.3	198.5	177.5	598.5	625	584.1	559.8	887.9	838.5	877.5	900	627	540.7	815	732.5	746.6	813.5	859	722.5	789.2	685.1	473.9	394.5	529.5	519.9	591.5	602.9	609	540.5	453.9	370.8	516.7
454	309.4	306.7	269.1	351.5	293.8	380.8	340.7	329.9	343.3	339	248.3	238.7	292.1	249.3	275.7	254.8	212.2	510.8	810.5	894.1	1136	1426	1281	1354	1265	1466	1346	1477	1511	1477	1358	1547	1515	1294	1481	1394	1333	1405	1195	1278	1256	1162	1201	1189	1080	1112	1055	750.5	811.7
455	143.4	113.7	128.7	114.7	128	108.2	131.6	126.4	139.3	165.4	123.5	114.3	136.5	110.2	92.06	113	128	225.9	318.1	407	427	492.1	554.4	527.2	665.3	747.9	664.3	763.3	701.5	721.4	814.2	760.2	667.7	871.5	728	692.7	764.5	600.9	595.2	701.9	609.8	664	666	690.9	627.6	736.4	614.2	763.7	692.8
456	743.6	694.3	663.8	694.4	667.6	605.2	689.6	731.8	568.4	587.7	597.9	613.3	691.3	659.8	650.6	507.6	568.6	428.7	445.1	591.4	540.1	464	505	501.7	424.4	479.4	651.7	614.6	571.3	517.2	669.5	778.7	552.4	621.1	616.4	726.3	800.7	927.5	867	743.6	1136	793.2	1055	1181	1094	971	1109	1228	1400
457	143.3	119.6	164.5	121.7	102.3	128.9	134.9	114.8	123.5	163.3	134.9	120.5	168	138.4	124.7	92.21	147.7	133.8	467.6	388.6	554.6	614.4	706.1	706.5	671.8	754.5	710.7	701.6	630.3	694.4	610.1	645.9	686.8	681.8	496	633.6	707.6	745.7	684.5	572.9	593.5	499.8	454.8	401.4	394.4	439.4	513.3	385.8	488.2
458	112.5	114.3	160.3	137.8	139.3	130.2	120.6	146	113.8	105.5	116.9	153.8	143.5	171	545.7	619.7	429.5	537.1	531.4	554.6	535.2	733.2	779.9	609.4	681.8	607.3	553.4	630.9	501.7	569.7	592.3	593.3	574.5	553.5	541.5	608.8	546.8	612.9	645	NaN	NaN	NaN	NaN	NaN	NaN	NaN	NaN	NaN	NaN
0	89.71	125.1	78.24	99.89	119.9	92	NaN	NaN	NaN	NaN	NaN	NaN	NaN	NaN	NaN	NaN	NaN	NaN	NaN	NaN	NaN	NaN	NaN	NaN	NaN	NaN	NaN	NaN	NaN	NaN	NaN	NaN	NaN	NaN	NaN	NaN	NaN	NaN	NaN	NaN	NaN	NaN	NaN	NaN	NaN	NaN	NaN	NaN	NaN
459	117.3	142.1	168.2	190.5	155.2	203.8	153.8	138.4	166.5	153	175	158.8	144.6	157.7	139.8	164.4	155.9	127.4	136.1	110.4	163.5	138.7	133	125.1	128.8	134.6	156.8	106.8	146	113.8	114.9	138.7	169.5	139.3	164.8	145.4	118.7	137.5	136.7	192.3	661.5	1060	977.9	1262	1271	1232	1322	1507	1661
460	195.5	188.6	170	201.7	169.9	218.3	175.5	188.8	176	212.7	211.6	176.4	195	175.1	177.7	149.6	172.9	176.6	1122	1648	2336	2346	1705	1543	1603	1439	1298	1324	1135	1018	1015	704.7	769.7	613.8	797.1	709.8	623.8	622.7	630.9	361.2	595.5	521.4	566.4	630.6	490	604.4	571.5	521.9	443.6
461	93.42	106.3	180	200.8	127.7	92.55	136	110.2	82.26	112.9	129	102.5	97.6	92.42	90.72	135.3	102	158.2	94.5	102.8	111.1	125.5	114.5	105	104.1	115.7	88.23	83.47	107.2	87.77	113.4	87.5	99.54	108	96.41	78.77	111.2	94.48	90.22	91.49	94.23	87.55	123.3	91.5	104.3	268.6	263.2	290.2	385.6
462	197	134	144.7	145	151.8	148.7	134.3	143	173.4	169	161	111.6	147.9	114.5	115.4	132.7	131	125.1	148.5	116.6	153.3	122.2	114.2	160	127.5	132.3	128.6	154.5	156.6	148.9	128.1	115.4	120.5	141.3	163.3	157.7	142.1	137.2	146.9	129.6	136.4	115.5	140.9	119.6	103.5	139.4	114.2	136.3	139.5
463	153.1	156.8	178.6	158.9	224.8	182.2	169	158.4	137.3	189.9	198.5	168.9	162.3	161.9	144.5	127	148.5	161.4	182	139.4	137.8	144.9	149.5	161.8	123.9	144.3	149	169.4	161.5	154.4	708	937.2	768.7	908.3	927.8	1083	950.9	1158	1030	1144	1049	NaN	NaN	NaN	NaN	NaN	NaN	NaN	NaN
464	208.7	182.1	185.8	177.2	197.8	149.8	139.2	194.7	172.9	155.8	189.1	155.9	166.4	139.5	165.8	165.4	191.5	177.5	165.1	167.8	160.1	156.1	162	162.8	156.9	145.5	140	162.4	159	160.9	123.9	154.9	160.9	160.1	181.8	143.3	153.5	148.3	160.7	130.1	172.5	153.6	955.9	716.6	1050	1159	1260	1161	1274
465	1122	1189	1058	1077	1040	839.7	964	923.3	872.5	948.5	763.1	579.3	479.8	447.8	287.2	341.4	288.9	310.3	230.9	244	235.5	297.9	270.7	190.2	244.3	232.7	252.7	276.5	261.2	238.7	247.8	257.7	232.8	266.6	254.7	323.5	984.8	944.4	1039	1271	1591	1702	1688	1568	1911	2377	2039	1885	1800
466	151.1	157.8	122.1	150.2	135.7	139.2	155.7	133.4	136.2	114	138.1	132.2	124.2	148.2	126.7	154.1	163.9	127.8	123.8	107.3	137.9	128.5	142.3	145.7	127.8	159	145.5	140.9	876.9	1047	1043	1074	1040	1218	1301	1262	1339	1231	1317	1361	1365	1231	1413	1233	1330	1264	1198	1197	1406
467	226.5	170.9	184.5	188.2	162	205.4	153.9	156	196.7	174.6	214.2	189.7	199.6	150.1	157	168.1	172.9	129.6	167.9	174.6	191.8	195.2	185.2	151.5	193.2	172.2	460.9	1292	1611	1740	1583	1768	1543	1452	1148	1213	1148	1132	983.8	782.9	781.4	734.9	932.4	874.5	863.9	932.8	659.9	882	686.4
0	177.8	NaN	NaN	NaN	NaN	NaN	NaN	NaN	NaN	NaN	NaN	NaN	NaN	NaN	NaN	NaN	NaN	NaN	NaN	NaN	NaN	NaN	NaN	NaN	NaN	NaN	NaN	NaN	NaN	NaN	NaN	NaN	NaN	NaN	NaN	NaN	NaN	NaN	NaN	NaN	NaN	NaN	NaN	NaN	NaN	NaN	NaN	NaN	NaN
468	172	144.6	137.5	144.5	142.3	141.8	138.2	181.1	120.7	141.6	138.6	119.4	115.8	155.4	163.5	147	119.4	138.6	131	154	152.8	127.5	108	144.4	140.9	609	601	714.3	620.2	712.1	604	782.3	760.4	800.6	745.6	852.4	892.4	768.1	824.1	673.6	701.8	731.9	783.1	658.7	639.9	709.7	614.6	566.7	631.5
469	136.3	134	99.45	111.4	140.5	122.2	104.5	133	100.5	120	117.5	94.27	103.5	142.3	98.42	100.8	131.1	121.7	109.1	104.7	119.6	106.9	96.92	138.4	112.9	105.9	118.4	120.9	106.3	100.8	83.91	98.75	109.7	95.14	121.4	119.3	100.3	88.51	119.3	88.62	113.5	96.07	95.79	111.5	115.7	377.7	377.4	443.5	649.6
0	133.8	112	163.2	141.1	127.3	169.2	117.2	141.5	120	92.47	NaN	NaN	NaN	NaN	NaN	NaN	NaN	NaN	NaN	NaN	NaN	NaN	NaN	NaN	NaN	NaN	NaN	NaN	NaN	NaN	NaN	NaN	NaN	NaN	NaN	NaN	NaN	NaN	NaN	NaN	NaN	NaN	NaN	NaN	NaN	NaN	NaN	NaN	NaN
470	117.5	163.6	114.9	144.4	533.6	503	547.9	575.2	502.6	545.5	492.2	406.2	487.1	457	443.9	403.5	328.9	310	335.9	188.2	206.5	218.7	180.5	147.2	133.4	160.1	129.7	157.8	158.4	140.4	147.1	144.4	144	157.3	163.7	163.5	180.1	135.5	166.9	148.9	146.2	137.6	131.9	169.9	177.3	155	204	154	144.7
471	114	153.1	129.5	188	139	97.28	144	128.5	111.5	154.5	122.6	107.3	124.5	96.19	120	116.4	72.5	117.2	108.7	84.7	98.91	114.5	99.58	109.3	107.9	105.9	120.5	91.56	93.35	97.5	87.34	86	301.6	335.3	340.9	413.3	357.5	377.6	369.8	447.7	453.8	444.4	478.9	448.5	612.2	565.2	557.1	398.1	443.2
0	145.7	134.6	112.7	136.5	108.9	135.3	156.1	155.9	114.4	109.7	158.7	113.1	132.2	122.9	143	121.5	133	120.6	108.5	102.5	150.2	396.9	519	NaN	NaN	NaN	NaN	NaN	NaN	NaN	NaN	NaN	NaN	NaN	NaN	NaN	NaN	NaN	NaN	NaN	NaN	NaN	NaN	NaN	NaN	NaN	NaN	NaN	NaN
472	194.2	188.9	172.8	147.1	197.9	191.4	182.5	155.4	162.6	169.1	166.5	164.8	142.6	148.1	142.1	171.6	164.9	106.9	135.2	173.4	137.4	154.1	180.5	182.7	162.9	152.9	164.7	186	152.5	171.8	124.5	183.9	174.2	159.5	155.1	151	144.1	155.2	196	750	808.5	891.3	960.9	951.8	932	1042	1011	1102	1216
0	72.94	101.9	97.2	88.12	102.7	97.05	NaN	NaN	NaN	NaN	NaN	NaN	NaN	NaN	NaN	NaN	NaN	NaN	NaN	NaN	NaN	NaN	NaN	NaN	NaN	NaN	NaN	NaN	NaN	NaN	NaN	NaN	NaN	NaN	NaN	NaN	NaN	NaN	NaN	NaN	NaN	NaN	NaN	NaN	NaN	NaN	NaN	NaN	NaN
0	NaN	NaN	NaN	NaN	NaN	NaN	NaN	NaN	NaN	NaN	NaN	NaN	NaN	NaN	NaN	NaN	NaN	NaN	NaN	NaN	NaN	NaN	NaN	NaN	NaN	NaN	NaN	NaN	NaN	NaN	NaN	NaN	NaN	NaN	NaN	NaN	NaN	NaN	NaN	NaN	NaN	NaN	NaN	NaN	NaN	NaN	NaN	NaN	NaN
473	125.9	125.9	137.5	102.6	105.4	121.9	111.3	133	92.67	117.7	101.5	113.8	124.7	127.1	89.07	101.2	113.6	107.9	135	93.4	108.3	147	99.49	135.9	94	109.2	110	114	114.2	87.05	121.6	92.5	108.5	103.6	103.9	106.2	80.21	121.2	87.1	183.4	233.3	206.6	190.3	227.7	208.6	247.2	252.6	281.7	271
0	NaN	NaN	NaN	NaN	NaN	NaN	NaN	NaN	NaN	NaN	NaN	NaN	NaN	NaN	NaN	NaN	NaN	NaN	NaN	NaN	NaN	NaN	NaN	NaN	NaN	NaN	NaN	NaN	NaN	NaN	NaN	NaN	NaN	NaN	NaN	NaN	NaN	NaN	NaN	NaN	NaN	NaN	NaN	NaN	NaN	NaN	NaN	NaN	NaN
474	128.5	104.6	124.9	119.7	105.3	102.3	113.9	91	94.56	101.5	116.8	111.8	129.5	95.5	104.6	147.4	85	104.2	121.5	99.93	102	116.5	113.1	104.8	125.6	131.1	104	103.5	124.5	108.9	113.2	72.86	94.5	128.6	116.9	113.3	109.6	97.48	118.3	94.89	109.5	85.76	108	109.4	103.2	110.4	91.63	94.98	119.8
0	156.8	151.5	167.6	157.8	144.7	148.5	174.2	155	112.7	182	164.9	150	111.5	175.5	143	112.9	144	128.5	146.3	140.5	110	127.5	114.7	136.5	74.5	138.6	126.1	119.9	112.8	142.9	138.5	157.9	131.5	129	123.9	106.8	136.5	115	157.7	405.2	571.5	688.6	709.9	844.7	971.4	1211	1115	1026	1110
475	129	197.3	133.3	141.3	138.2	131.9	128	121.5	97.5	108	130.1	122.6	131.1	101.7	95.34	122.5	108.5	95	112.4	131.9	121.5	137.4	103.5	138.2	113.2	131.6	116.7	123.4	135.1	126.5	359.1	480.6	465.7	519.4	498.9	423.9	472.1	526.4	525.6	468.9	427.3	492.8	465.4	497.6	453.9	438.7	397.2	437	377.2
0	NaN	NaN	NaN	NaN	NaN	NaN	NaN	NaN	NaN	NaN	NaN	NaN	NaN	NaN	NaN	NaN	NaN	NaN	NaN	NaN	NaN	NaN	NaN	NaN	NaN	NaN	NaN	NaN	NaN	NaN	NaN	NaN	NaN	NaN	NaN	NaN	NaN	NaN	NaN	NaN	NaN	NaN	NaN	NaN	NaN	NaN	NaN	NaN	NaN
476	418.5	616.4	864.9	504.5	340.6	410.9	310.6	196.4	179	172	188	145.7	148	121.5	155.9	171	166.6	172	136.8	163.1	449.7	708.7	718.4	873.7	910	966.5	1037	1072	1083	1095	1183	1183	1296	1063	1189	1253	1127	1409	1377	1336	1032	1369	1206	1342	1366	1244	1154	1194	1288
0	NaN	NaN	NaN	NaN	NaN	NaN	NaN	NaN	NaN	NaN	NaN	NaN	NaN	NaN	NaN	NaN	NaN	NaN	NaN	NaN	NaN	NaN	NaN	NaN	NaN	NaN	NaN	NaN	NaN	NaN	NaN	NaN	NaN	NaN	NaN	NaN	NaN	NaN	NaN	NaN	NaN	NaN	NaN	NaN	NaN	NaN	NaN	NaN	NaN
0	NaN	NaN	NaN	NaN	NaN	NaN	NaN	NaN	NaN	NaN	NaN	NaN	NaN	NaN	NaN	NaN	NaN	NaN	NaN	NaN	NaN	NaN	NaN	NaN	NaN	NaN	NaN	NaN	NaN	NaN	NaN	NaN	NaN	NaN	NaN	NaN	NaN	NaN	NaN	NaN	NaN	NaN	NaN	NaN	NaN	NaN	NaN	NaN	NaN
0	76.7	154.5	116.3	NaN	NaN	NaN	NaN	NaN	NaN	NaN	NaN	NaN	NaN	NaN	NaN	NaN	NaN	NaN	NaN	NaN	NaN	NaN	NaN	NaN	NaN	NaN	NaN	NaN	NaN	NaN	NaN	NaN	NaN	NaN	NaN	NaN	NaN	NaN	NaN	NaN	NaN	NaN	NaN	NaN	NaN	NaN	NaN	NaN	NaN
0	125.2	134.2	138.5	139.8	136.3	112	146.2	122.2	129.9	109.7	121.9	124.3	100.3	136.5	123.3	88.34	NaN	NaN	NaN	NaN	NaN	NaN	NaN	NaN	NaN	NaN	NaN	NaN	NaN	NaN	NaN	NaN	NaN	NaN	NaN	NaN	NaN	NaN	NaN	NaN	NaN	NaN	NaN	NaN	NaN	NaN	NaN	NaN	NaN
477	148.6	136.1	157.2	175	121.1	145.6	147.6	128	152.6	131	143.4	159.6	121.1	151.5	122	173.9	143.7	165.8	143.7	207.5	161.2	176.2	122.1	152	152.9	167.7	142	167.4	143.4	161.4	144.2	122.4	145.1	135.1	128.8	136.6	95.03	139.4	135.7	136	146.6	118.1	112.2	126	151.1	130	142.9	131	134.8
478	153.3	142.5	160.9	150.4	149.3	146.8	137.2	124.9	160.4	127.2	153.4	165	155.5	116.2	136.3	144.3	130.4	150.4	136.5	137.7	179.1	146.6	131.1	154.2	147.9	134.7	151.7	164.1	118	164.6	140.4	169.1	142.7	131.5	143.4	169.4	133.1	167.5	155.2	119	153.2	146.4	128.2	133.8	389	674	634	850.3	873.1
479	190.5	147.6	146.3	156.9	105.8	151.4	129.3	153.8	152.2	130	127.8	137	148	137.5	164.7	155	166.2	166.9	122.2	141.4	168.7	143.8	112.3	146.5	622.6	601.9	672.5	798.9	952.2	1009	924.9	941.8	1001	812	654.5	719.7	693.9	749.9	735.4	682.9	728.4	733.8	715.4	641.8	669.8	562.8	614.2	588.4	608.3
480	145.3	194.4	152	169.1	164.5	122	158.6	127.8	138	165.9	129.9	149	127	139.5	128.9	128.6	160.4	143.2	92.5	133.1	147.4	115.1	115.8	119.3	126.8	119.1	138	103	92.31	112	122.5	128.7	110.7	118.5	170.8	465.7	485	479.2	460.5	376	355.5	367.7	620.9	439.3	471.4	351.8	449.8	301.3	260.3
481	167.6	144.8	145	161.2	158.9	172.3	168.5	122.3	121	113.5	149.5	122.5	144.1	166.2	163.9	170.1	137.4	156.7	181.4	131.2	139.8	155.5	155	148.1	120.2	126.1	160.5	768	729.9	829	929	1028	1159	1111	1002	1092	1033	901.9	804.4	861.9	739.6	949.5	929.7	1000	1024	1105	1066	1154	907.6
482	167.3	171.9	140.5	163.2	142.7	137	152.5	158.5	142.8	131	138.4	154.5	139.9	141.3	125.7	120.9	180.4	981.8	1255	1191	1247	1152	1284	1155	1246	1106	909.9	1121	904.5	939.4	994.4	915.6	963.1	826.1	865.5	785.6	881.6	873.4	781.4	636	650.8	671.1	599	670.9	641.9	563.3	573	558.1	588.5
483	364.5	229	333.8	315.2	401.4	398.9	266	227.6	222	176.6	235.7	231.1	204.9	205.5	182.7	202	227	187.1	194.4	180.8	194.2	168.5	148	156.7	159.4	367.5	625.1	821.5	720.4	853.4	839.7	720.9	637.9	655	699.8	537.5	703.5	663.5	587.5	687.8	764.9	387.5	430.9	273.2	635.9	505	535.9	458.4	577.3
484	107.6	156	111.5	127.5	151.3	155.6	104.8	88.08	102.2	130.8	117.5	169.8	141.7	140.1	143	109.1	101.7	116.1	99.55	86.41	108.4	137.9	152.7	99	137.1	330.8	325.9	338.4	345.8	400.4	347.4	415.5	432.6	483.2	456.4	419.4	390.9	355.6	464.4	429.2	454.7	387.1	478.7	470.6	467.9	493.1	484.6	457.3	505.4
485	216.5	184.7	201.5	201.8	213.6	232.1	235.1	221.6	246.7	207.7	227.8	252.2	223.7	255.4	285.9	197.1	225.1	239.9	187	247.3	249.5	249.3	296.4	244.5	291.9	262.5	215	240.7	173.7	186.7	188.5	201.1	159	208.3	224.2	137.9	168.5	207	148	151.5	170.7	218.2	149.2	189.1	151.8	145.2	167.6	155.7	189.6
486	214.9	202.7	184	180.1	179.6	211.8	226.2	177.5	167.2	176.1	182.4	191.7	192.5	147.5	143.1	197	155.7	112.8	181.9	153	161.1	148.9	192.8	143.8	136.2	166.9	118.3	170.5	191.4	194.9	140.1	150.6	144.8	147.7	171	151	158.7	176.1	148.7	156.5	179.2	178.5	131	163	149.4	162.1	157.2	122	213.3
0	165.5	165	160	148.5	159.5	160.6	177.5	178	184.7	170.5	147.2	158.5	183	173.2	212.8	171.2	196.7	174	156.4	157.7	174.1	165.5	149.5	157.2	136.9	152.7	170.9	161.6	152.9	172.4	170.8	197.3	132	148.2	132.9	163	169.6	128.5	147.1	157	150.7	195.7	186.4	273.4	815.6	1105	1190	1392	1690
0	140.3	127.4	136.7	133.3	130.8	131	121.6	165.2	143.8	156.3	NaN	NaN	NaN	NaN	NaN	NaN	NaN	NaN	NaN	NaN	NaN	NaN	NaN	NaN	NaN	NaN	NaN	NaN	NaN	NaN	NaN	NaN	NaN	NaN	NaN	NaN	NaN	NaN	NaN	NaN	NaN	NaN	NaN	NaN	NaN	NaN	NaN	NaN	NaN
0	196.1	143.1	140.7	109.9	181.9	153.9	155	177.2	143.3	186.5	161.4	137.3	160.7	143.4	161.7	176.4	186	178	173	149.2	144.5	152.5	219.9	177.5	185.2	173.5	227.9	181	183.4	188.9	213.1	173.7	170	162	171.6	180.7	189	181.7	178.2	171.1	143.6	178.4	174.2	156.9	208.2	161	166.3	149.4	132.5
487	202	141.1	135	184.2	152.1	182.6	138.1	192.5	175.2	178.2	174	134.3	124	175.1	168.3	150.5	137.3	208.9	165.2	155.9	169.6	129.4	177.5	142	149.2	683.2	968	796.6	993.9	1218	1469	1447	1606	1913	1831	1297	1478	1806	1632	1533	1599	1854	1569	1394	1360	1486	1348	1433	828.6
0	141.4	126.2	110.8	127.5	135.8	114	138.8	120.4	154.7	118	112.7	120.5	110	87.97	108.3	113.2	126.2	88.08	109.1	150.1	103	122.9	142.1	159.4	121.4	156.3	106.1	121	NaN	NaN	NaN	NaN	NaN	NaN	NaN	NaN	NaN	NaN	NaN	NaN	NaN	NaN	NaN	NaN	NaN	NaN	NaN	NaN	NaN
488	285.8	168.2	255.6	269.5	284.7	253.7	176	227.4	203.5	187.6	215	158.8	148.8	155.9	186.5	164.6	164	188.5	580.9	539.5	643	668.9	754	836	816.9	879.9	1028	802.1	859.4	855.3	831	970.5	1003	1010	1036	938.3	901.3	941.6	840.5	883.6	769.4	862.4	902.2	938.7	897.9	930.4	849.8	838.7	823.8
0	160.8	169.6	145.9	171	165.8	152.8	146.8	195.9	173.9	167.9	145.3	193.4	138.5	173.3	159.1	180.7	156.6	173.9	174.9	145.4	166.1	160	115.6	185.8	168.6	158.1	505	590.4	647.9	665.9	666.7	NaN	NaN	NaN	NaN	NaN	NaN	NaN	NaN	NaN	NaN	NaN	NaN	NaN	NaN	NaN	NaN	NaN	NaN
0	180.3	204.3	147.1	171.8	184.3	167.1	150.9	153.9	216.3	175.6	176.3	187.9	187.2	148.7	153.9	162.6	180.1	192.8	210	198	212.9	151	189	158.4	169.3	181.1	140.4	202.8	139.5	182.7	183.2	145.1	573.9	167.6	194.6	138.2	208.6	135.1	NaN	NaN	NaN	NaN	NaN	NaN	NaN	NaN	NaN	NaN	NaN
489	138.2	102.6	117.2	90.11	140.7	88.55	139.2	115	123.4	128.6	127.5	153.4	150.6	106	126.3	169.5	132.6	132.2	106.4	108.5	106	121.9	242.3	393.7	398	400.9	383.6	504.4	514.3	568.3	445.7	579	536	614.8	574.3	709.9	715.8	842.7	784.8	778.7	813.7	802.3	662.3	720.2	775.8	516	661.2	630.8	667.3
490	231.6	164.3	124.6	176.1	166.1	136.1	138.5	196.9	156.5	144.8	163	142.7	162	133.1	116.6	149.8	188	141.2	134.2	183.8	155.5	142.2	151.8	170.3	155.1	139.5	149.8	119.6	128.1	112.1	146.7	129.2	162.4	175.6	460	556.8	584.6	510.7	546.6	611.8	587	578.3	607.9	722.5	716.2	774.4	763	855.1	888.8
491	113.9	154.5	123.9	146.5	115.3	135.1	129.2	111.7	117.8	127.4	112.9	107.9	129.8	110.5	113.5	147.6	97.5	125.5	104.5	129.5	86.45	97.94	353.8	310.6	410	385.6	363.1	435.9	459.9	512.1	636	615.9	602.6	640.8	671.5	621.1	595	687.1	666.7	625.6	589	586.4	575.1	539.2	623.6	586.2	582.4	534	528.6
492	190.9	138.3	177.9	174.6	139	154.7	180.7	159.3	171.7	137.7	166.5	137.5	190.9	151.9	123.5	131.5	149.3	154	125.9	148.9	118.8	107.4	185	130.3	155.5	130	141.7	115.2	145.2	131.5	444.2	632.7	611.2	774.5	784.2	787.2	760.9	764.7	864.7	661.8	764.2	660.3	759	697.8	706.5	742.1	585.3	603.6	491.6
0	178.7	159	139.9	148.9	181	159.1	175.1	183	159.8	NaN	NaN	NaN	NaN	NaN	NaN	NaN	NaN	NaN	NaN	NaN	NaN	NaN	NaN	NaN	NaN	NaN	NaN	NaN	NaN	NaN	NaN	NaN	NaN	NaN	NaN	NaN	NaN	NaN	NaN	NaN	NaN	NaN	NaN	NaN	NaN	NaN	NaN	NaN	NaN
493	134	150.7	149.7	177.6	144.2	141.3	118	153.4	151	121	144.6	159	127.7	133.4	123.2	144.4	111.5	154	148.5	121.8	114.5	112	94.87	109.8	131.7	125.6	118.9	154	120.7	108.3	90	107.8	104	123.2	149.7	112.1	101.1	105.5	107.8	76.53	116.6	88.13	88.39	118.6	89.6	108.5	170.8	443.7	547.4
494	128.6	148.8	105.7	124.2	166	133.8	174.9	89.54	124.6	126	142.8	100	83.55	140	127.9	106.6	128.8	122.2	151.7	149.5	124.1	108.1	116.2	107.9	140.1	139.2	120.2	124.1	150	120.5	128.6	94.85	119.8	112.1	102.8	92.23	99.72	99.94	138.4	138.3	142	105.6	114.4	104.4	112.7	100.6	135.3	141.9	118.9
495	121.5	76.45	94.92	119.3	112	107.3	138.8	127.2	117.1	102	128	104.5	116.1	128.8	143	114.3	184.9	220	239.9	271	389.3	296	345.9	425.2	451.5	464.6	434	444	466.4	436.3	403.8	400.5	336.1	335.4	345.5	329.3	372.4	327.3	407.9	342.3	387.9	319.2	333	333.3	316.2	363.6	338.7	313.2	322.7
496	146.9	132.2	132.1	141.9	151.1	119.7	118.7	131.9	108.9	150.8	103.6	125.7	118.3	123.3	96.03	135.4	102.4	118.7	94.41	100.5	110.5	113.4	119.4	127.1	120.2	129.4	91.2	129.1	108.6	105	92	109.4	102.6	85.12	107.6	119	92.23	116.3	104.6	75.7	99.83	116.8	79.82	118.5	123.2	103.1	82.89	78	91.16
0	136.2	129.9	128.1	148.6	131.3	96.75	130.8	132.5	137.6	128.4	104.4	131	148.5	110	151.9	109.1	132.5	123.5	110.5	136.7	128.3	93.2	122.9	113.1	148	130.9	124.8	NaN	NaN	NaN	NaN	NaN	NaN	NaN	NaN	NaN	NaN	NaN	NaN	NaN	NaN	NaN	NaN	NaN	NaN	NaN	NaN	NaN	NaN
497	146.8	131.3	106.5	104.8	128.5	136.4	104.1	113.7	107.8	124.7	125.6	101	149.7	142	101	157.6	142.9	205.6	229.1	219.2	329.6	330.7	290.4	236.2	257.7	209.7	412.7	250.6	378	411.1	365.7	373.8	431.6	410	434.4	409.3	419.6	426	426.4	400.4	440.4	418.1	386.5	408.4	330.3	373.9	377.3	405	348.1
0	118.5	NaN	NaN	NaN	NaN	NaN	NaN	NaN	NaN	NaN	NaN	NaN	NaN	NaN	NaN	NaN	NaN	NaN	NaN	NaN	NaN	NaN	NaN	NaN	NaN	NaN	NaN	NaN	NaN	NaN	NaN	NaN	NaN	NaN	NaN	NaN	NaN	NaN	NaN	NaN	NaN	NaN	NaN	NaN	NaN	NaN	NaN	NaN	NaN
498	158.6	201.5	144.3	187	202	181.9	203.3	170.1	176.3	160.1	174.5	152.2	173.2	157.1	148.3	165.9	148.4	142.5	153	158	131	158.5	144.8	216.1	133.4	179.7	134	169.7	157.2	140.8	131.6	179.6	153.8	164.5	146.7	181.9	183.6	186.4	201.3	192	199.4	512.5	578.5	423.4	779	716.3	664.2	838.4	1082
0	26.46	NaN	NaN	NaN	NaN	NaN	NaN	NaN	NaN	NaN	NaN	NaN	NaN	NaN	NaN	NaN	NaN	NaN	NaN	NaN	NaN	NaN	NaN	NaN	NaN	NaN	NaN	NaN	NaN	NaN	NaN	NaN	NaN	NaN	NaN	NaN	NaN	NaN	NaN	NaN	NaN	NaN	NaN	NaN	NaN	NaN	NaN	NaN	NaN
499	196.9	121.5	116.7	139.4	152.4	104.4	124	121.6	120.5	133.1	120	158.7	148.3	181.4	142.5	139.4	142.9	153.2	117.7	128	102.4	107.1	121.1	124.5	103	124	147.5	91.78	121.3	124.7	117.9	83.64	102.6	105.4	111.8	96.77	97.17	103.2	134.4	96.41	130.1	121.3	111	120.4	101.5	103.3	90.43	116.1	88.6
500	210.6	204	219.9	166.5	136.7	135.7	192	135.4	149.6	149.4	180.7	134.7	154.6	124.1	136.9	164.8	132.1	124.5	143.4	123	127.1	106.4	144.8	124.3	110.4	112.6	154.7	137.2	154.6	126.5	128.7	117.5	116.8	192	140.3	153	142.3	144.6	140.2	121.1	182.7	107.8	133.8	123.5	136.1	166	123.6	125.9	102.8
501	199	234.5	235	232.9	224.5	222.9	189.3	255.4	173.6	143.7	138.3	161.6	162.6	193.2	128.7	171	145	167.9	158.6	179.6	140.1	130.3	151.6	148.6	192	148.9	152.6	155.8	162.1	181.7	131.5	160.9	161.7	179.2	168.7	504	547.9	601.8	579.5	576.5	NaN	NaN	NaN	NaN	NaN	NaN	NaN	NaN	NaN
502	118.1	175.6	176.6	505.9	560.3	540.2	675.8	597.2	591.9	421.3	478.3	390.6	353.3	389.5	449.4	350.6	394.5	308.5	284.9	226.9	218.5	213.3	167.4	180.6	151.4	188	182.9	180.9	201.4	165.1	191	159.2	185.2	150.5	638.4	544.6	613.5	660.2	633.9	693.3	662.4	771.1	702.7	889.3	970.5	830.4	897.8	842.6	915.6
503	106.5	205	140.7	163.1	158.1	141.4	149.6	159.2	188.4	446.4	597.8	469	486.9	504.7	516.7	449.5	547.3	602.2	471	504.1	391.1	463.8	423.4	495.5	391.2	439.3	386.3	413.3	382.1	489.4	400	362.6	365.4	313.9	294.7	279.4	308.5	309.9	472.4	497.9	719.4	611	735.5	833.1	949.3	790	781.6	813.3	705
504	245	299.1	262.9	279.5	241.2	200.4	245.7	195.1	164.3	215.1	206.7	210	202.3	174.2	175.2	171.3	152.9	123.7	161.9	149.5	142.6	143.9	143.1	160.6	198.6	167.8	140.7	175.6	163.8	157.2	155.5	125.4	134.3	171.2	174.4	171.4	132.3	177.6	181.6	141.8	161.6	133	144.4	157	166.3	149.5	108.7	154.4	147.9
505	254.9	172.5	189.8	212.8	190.4	183.8	202.7	181.3	165.2	174.9	202.2	180.9	145.7	134.9	130.4	154.9	146.5	151.3	156.5	145.5	174	151.2	163.7	146.5	164	156.6	148.3	160.2	194.7	160.4	174	174.7	169.2	178.5	171.2	147.9	185.7	211.1	323.3	587.6	517.9	657.6	647	731.9	629.3	604.3	595	660.8	517.3
506	147.2	157	174.9	142.5	105.8	128	108.2	120	109	93.25	148.9	122.4	130.4	127.8	169	118.2	140.7	119.8	120	78.2	137	112.4	135.1	131.1	113.1	112.6	128.9	116.4	109.9	132.9	113.5	137.5	115.5	94.8	87.46	111.3	115.8	113.2	123.3	133.3	136.7	441.3	516.9	560.4	595.2	730.7	837.7	947.4	795.5
507	162.5	86.01	164.5	124.5	123.5	111	117.1	118.1	134.5	114.1	122.5	137.5	104	108.8	108.9	126	115	122.8	98.07	134	142	154.6	159.2	107.4	121.4	111	124	141.3	112.6	125.1	108.1	109.3	154.1	139.3	112.5	99.26	103.4	111.7	107.1	107.3	101.5	127.5	109.9	85.38	115.7	114.4	100.4	106.9	127.6
508	184	197.6	214	181.5	186.5	172.5	199.6	199.8	140.9	198.9	200.4	174.5	193.3	192.9	209.3	156	185.9	174.7	184	211.7	210	188.2	175.2	164.4	181.6	151.5	172.6	173.2	202.4	178.8	112.5	194.3	169.1	660	930	757.4	710.5	NaN	NaN	NaN	NaN	NaN	NaN	NaN	NaN	NaN	NaN	NaN	NaN
509	159.3	206.7	379	502	451.4	534.2	557.6	457.3	413.8	485	524.9	388.9	370.8	199.7	214.6	215.7	204	186.4	216.5	203	186.9	195.6	217.2	185.8	139.1	158.1	175.1	151	131.5	153.3	146.9	156.2	133.9	181.5	160.5	195.9	208.8	201.5	428.3	544.3	553	679.4	593.5	708.5	566.6	714.5	909.8	861.6	1259
510	117	153	123.9	122.9	127.5	124.6	138.9	154.4	121.6	141.1	121	107.7	123	122.6	107.6	134.1	121.5	125.2	123.9	126.5	113	153.9	144	116.2	128.1	152.4	127	139.3	112	110.2	110.6	101.7	143.7	161.7	109.5	136.9	108.4	106.7	136.6	133	131.7	147.1	140.3	135.8	142	130.2	118	155.9	477.5
511	169.5	139	162.2	149.7	153.9	182.7	165.5	121.6	136	167.2	153.1	160.2	192.1	117.7	184.1	153.3	129.8	118.9	137.4	135.3	133.8	149.1	184.1	134	139	146.1	128.8	108.5	145.9	132.5	141.4	135.8	137.7	182	141.8	158.4	116.7	502.7	586.5	848.9	784.4	881.6	837.3	1001	886.7	912.9	987.9	1020	769.7
512	171	134	188.1	173.6	160	180	236.1	175	156.6	167.4	159.2	175.5	171	158	223.5	161.1	169.6	164.5	136.8	128.3	107.5	143.1	143.3	145.4	116.3	151.3	179.6	144.6	141.6	481.8	601.3	547.7	642.5	665.3	682.7	618.3	799.3	971.3	877.6	874.7	924.8	812.3	871.5	1174	1169	1191	1226	1118	1164
513	146.6	160.2	161.6	159.8	170.6	157.1	120.1	115.9	160.9	108.4	142.6	178.3	159.4	119	103.6	146.4	132.5	119.6	147	146.7	233.6	412.6	413	420	539.4	676.9	704.2	650.7	663.7	671.7	735.4	700	559.7	768	723.1	659.4	669.8	589.6	593.3	583.2	630.5	582.9	592.8	607.6	606.3	635	657.4	708.8	696.4
0	234.5	257.9	221.9	238.8	240.5	240.9	244	192.5	227.8	265.9	250.5	203.7	227.9	234.6	232.9	240.6	210.8	219.7	200.4	240.8	199.1	224.7	188.8	153.5	206.3	194.3	181	187.3	191.1	250	188.4	326.5	NaN	NaN	NaN	NaN	NaN	NaN	NaN	NaN	NaN	NaN	NaN	NaN	NaN	NaN	NaN	NaN	NaN
514	172.2	111.5	94.33	116.2	123.5	142.8	113.4	177	128.6	144.2	134	138.3	130.3	105.1	123.1	138.5	80.3	90.42	108.9	129.8	109.1	119.8	106.7	145.5	127	141.4	95.59	147.1	118.1	86.63	137.5	136.1	102.5	131.6	101.5	114.9	126.5	115.6	112	148	125.6	113.9	119.8	112.6	114.4	161.9	132.1	123.4	134.4
515	150	123	171.6	143	121	143	121.1	122.5	113.5	169.1	139.9	159.2	163	127.3	153.4	149.2	155.7	149	148.1	143.9	134	162.4	132.7	150.9	126.3	149.2	146.1	132.5	132.5	160.2	581.3	793.9	680.4	776.3	769.1	830.7	844.2	961.2	785.9	978.8	845.5	1016	895	830.5	871.6	736.7	853.4	951.3	813.8
516	446.1	376.8	322.6	383.8	251.3	240.9	153	179	134	214.7	179	134	150.9	124.3	138	113.7	121	86.5	117	164	441	633.7	802.5	963.3	1179	1102	1080	1497	1190	1038	835.2	970.7	1037	970.7	899.1	779	750.4	908.1	854.9	542.1	642.7	603.5	546.2	495.1	435.5	518	349	691.8	511
517	625.2	659.7	532.7	459	433.7	414.4	342	304	281.6	325	258.3	218.4	220.9	220.9	199	193.9	260.9	260.1	322.4	236.5	302.2	741.4	1004	1003	1094	1335	1226	1127	1110	1024	1089	1035	1081	1057	972.3	980.5	933.4	1066	1152	1090	1073	972	908.4	1094	1033	1009	1052	1190	1098
518	221.6	227.5	207.2	249.8	200	166.1	243.7	216.4	191.8	176	191.8	173.9	181.4	208.7	187.3	202.6	224.7	195.6	205.5	1002	899.7	1068	1130	987	981.6	1366	1008	1376	1327	1317	1130	1462	1676	1422	1335	1369	1301	1385	1424	1353	1340	1239	1382	1158	1091	1225	1283	1188	1263
0	153.5	139.3	147.4	148.1	160.1	144.1	157.5	153.5	155.1	217.7	196	168.9	181.9	148.5	137.5	154.9	172.7	130.5	177.8	154.1	157.5	220	114.6	129.3	135.9	156.2	142	178.8	163.9	154.7	143.5	114.7	NaN	NaN	NaN	NaN	NaN	NaN	NaN	NaN	NaN	NaN	NaN	NaN	NaN	NaN	NaN	NaN	NaN
0	NaN	NaN	NaN	NaN	NaN	NaN	NaN	NaN	NaN	NaN	NaN	NaN	NaN	NaN	NaN	NaN	NaN	NaN	NaN	NaN	NaN	NaN	NaN	NaN	NaN	NaN	NaN	NaN	NaN	NaN	NaN	NaN	NaN	NaN	NaN	NaN	NaN	NaN	NaN	NaN	NaN	NaN	NaN	NaN	NaN	NaN	NaN	NaN	NaN
519	123.9	150.2	131.8	154.8	180.3	119.1	128.1	156.5	143.7	171.3	150.3	138.4	136.6	153.3	140.6	141	119.2	116.5	123.5	96.84	158.9	163.1	126.7	130.1	180.4	134.6	142.5	507.3	591.2	465.3	534.2	593.1	529.9	621	576.5	582	648.2	561.2	708	747	793.7	835.7	899	990.2	1082	1017	1155	1078	1222
0	167.1	202.5	202.3	189.2	197.1	197.1	220.4	162.8	177.5	179.5	189	201.3	164.3	221.3	185	151.4	135.5	166.6	206.1	162.9	164.5	193.5	194.3	209	197.3	166.2	218.3	170.5	187.5	209	192.2	175.3	212.2	146.6	157.2	182.6	177	170.4	232.5	204.1	242.5	229.3	209.4	204.8	182.8	219.5	194.3	175	208.1
0	145.6	126.1	178.2	180.4	127.9	160	144	138	131.5	115.2	121.4	128.9	125.2	127.1	113.4	131.1	149.4	116.1	137.6	140.6	159	151.3	131.8	112.6	105.5	117.8	125.7	137	110.6	131.2	142.3	162.2	114.1	136.5	143.9	138.8	148.1	155.3	116.4	145.8	140.5	100.4	148.4	543	628	697.8	723.3	804.2	803.5
0	196.4	NaN	NaN	NaN	NaN	NaN	NaN	NaN	NaN	NaN	NaN	NaN	NaN	NaN	NaN	NaN	NaN	NaN	NaN	NaN	NaN	NaN	NaN	NaN	NaN	NaN	NaN	NaN	NaN	NaN	NaN	NaN	NaN	NaN	NaN	NaN	NaN	NaN	NaN	NaN	NaN	NaN	NaN	NaN	NaN	NaN	NaN	NaN	NaN
520	130.7	128.6	169.4	143.8	142.5	117.4	138.8	138.6	122.2	139.7	141.1	141	136.7	140.7	120.1	128.6	98.97	133	96.42	106.5	142.6	128.3	104.4	162.3	121.9	126.9	106.8	96.93	127.5	123.2	110.4	78.07	101.2	92.03	84.57	91.05	96.09	89.04	318.4	829.5	802.1	859.2	1000	851.8	1009	1116	1225	1054	961.8
521	375.1	344.6	344	345.6	334.7	365.1	325.8	335.3	362	324.8	308.4	337.7	345.9	329.2	372.4	363.3	361.4	324.4	354	323.8	671.6	591	571.3	517	645.4	575.2	533.6	661.8	664.5	739.2	705.8	544.4	755.3	814.8	899	878.8	841.7	1037	1259	NaN	NaN	NaN	NaN	NaN	NaN	NaN	NaN	NaN	NaN
522	436.9	413.5	318	410.5	364.6	263.6	282.7	304.5	290.8	300	271.9	260.6	254.5	220.6	209.4	175.3	179.3	191.9	195.7	179.4	174.8	184.8	630.1	547.8	481.1	612.5	575.9	544.4	541.2	733.3	736.8	638.6	792.1	915.1	907.5	884.4	920.4	992.4	997.1	NaN	NaN	NaN	NaN	NaN	NaN	NaN	NaN	NaN	NaN
523	182.9	188.2	151	152.8	158.6	194.9	157.5	146.9	161.8	183.5	168.5	123	144.8	147.7	199.8	155.5	155.3	188.1	173.9	190.5	193.8	184.3	178.9	154.4	849	1049	673.4	959.1	1032	935.9	815.2	808.2	1012	1184	773.1	1162	1412	906.1	1181	1166	1181	1382	1637	1899	1837	2082	1749	1602	1226
524	241.3	190.7	213.8	174.9	227.3	213.6	183.9	197.9	178.2	189.6	183.5	204.4	186	164.8	188.7	173.5	147.2	675.3	956.6	1035	1184	1221	1163	1227	1671	1730	1577	1682	1563	1688	1850	1735	1945	1715	1742	1761	2058	1903	1931	1745	1716	1685	1520	1448	1695	1559	1490	1315	1023
0	170	204.5	177.5	185.7	140.9	103.7	145.4	122.2	110.7	107.2	142.7	119.8	124.9	127.7	112.5	110.6	112.1	103.1	101.6	126.6	105	127.6	136.2	93.89	129.6	102.2	141.7	NaN	NaN	NaN	NaN	NaN	NaN	NaN	NaN	NaN	NaN	NaN	NaN	NaN	NaN	NaN	NaN	NaN	NaN	NaN	NaN	NaN	NaN
525	247.3	220.7	231	212	214	228.1	228.3	232.7	292.7	317.8	228.8	238	253.5	210.7	232.8	228.4	789.3	984.7	1084	1113	1414	1542	1341	1273	1466	1288	1294	1435	1441	1326	1377	1222	1289	1266	975.7	1052	1016	1007	991.9	948.1	942.6	1118	891	816.5	927.3	779.4	935.3	813.9	698.9
526	273.7	247.1	246.5	285.3	205	270	293.7	236.3	244.7	235	242.9	217.5	195.5	197.3	198	478.8	1162	1083	1213	1325	1166	1235	1527	1551	1670	1426	1502	1831	1943	1971	1981	1808	1759	1467	1669	1659	1621	1082	1314	982.3	892.5	869	900.2	947.7	816.1	1154	1034	1014	1289
527	220.4	257.6	260.7	226.6	203.6	227.5	231.7	177.8	270.8	223.5	184.5	204.8	206.3	151.3	176	263	190.5	204.3	236.6	760.6	1140	1420	1236	1397	1475	2216	2060	2193	1678	1594	1823	1375	1728	1569	1931	2126	2218	1560	1988	1711	1252	1337	1056	1190	1172	1172	1258	1242	1130
528	179	168.8	136	115.8	156.1	161.9	126.2	114	197.3	140.5	142	167.7	165.7	150.6	143.4	126.3	148.9	162.3	134.8	114.8	135.5	101.2	108.1	129.3	115.6	149.7	121.9	112.6	684.8	919.5	1066	1221	1437	1658	1674	1409	1563	1559	1371	1563	1491	1323	1478	1205	1485	1339	1346	1429	1199
0	114.5	150	113.8	138.3	112.7	146.7	143.6	156.9	128.3	153.2	149.7	118	214.6	144.3	150.6	149.9	155.5	155	160.2	168	148.3	147.3	154.4	136.3	121.5	106.4	121.9	134.4	127.5	118.2	110.4	142.5	95.38	120	NaN	NaN	NaN	NaN	NaN	NaN	NaN	NaN	NaN	NaN	NaN	NaN	NaN	NaN	NaN
529	335.6	260.9	193.8	264.4	250.5	190.8	230.5	226.8	212.8	223.3	190.3	182.8	187.8	155	195.8	624.7	661	698	987	1020	1248	1338	1344	1346	1470	1451	1453	1626	1561	1699	1775	1613	1271	1282	1457	1258	1234	1075	1249	1459	1395	1259	1520	1628	1426	1491	1479	1470	1314
530	134.1	147	113.1	100.5	165.6	126.5	126.5	130	125.6	132.6	138	92.24	107.8	117.9	107.8	106.1	107.6	136.3	119.7	122.8	124.1	121.2	131.2	111.5	96.95	109.5	119.5	123	108.6	134	136.4	114.6	111	99.57	117.8	102.1	116.7	133	488.7	696.5	772.5	1083	1122	1219	1236	1201	1145	1159	1073
531	271.1	218.8	223.1	248.3	279.8	255	217.1	209.7	212.6	224	184.8	234.8	781.8	890.2	937.9	844.3	761.8	959.3	797.5	1103	1564	1202	1366	1416	1295	1256	1241	1219	1309	1302	1227	1216	1265	1200	1085	1135	1089	1384	1294	1309	1162	1312	1122	1155	1177	1053	1086	978.4	1103
532	137.6	161.5	122.9	161.9	161.9	158.8	138.6	152.1	116.7	146.2	116.7	95.07	125.3	148.7	108.8	143.8	162.1	222.2	764	699	655.1	600	569.5	680.5	713.2	628.5	485.4	570.1	619.7	714.7	785.2	882.8	862.7	1031	1110	1238	1425	1323	1384	1186	1312	1523	1590	1596	1421	1578	1483	1524	1234
533	171.8	181.7	142.1	155	142	185.8	153.8	143.3	136.8	203	151	162	193.7	195.2	152.5	142.8	95	148	146.5	127.3	136.7	159.9	165.4	172.5	153.9	139.8	179.7	163.9	117.7	107.3	160.5	141	102.8	132.6	140.1	96.21	146.8	118	102.1	91.72	132.3	102.3	107.9	128.7	104.8	86.5	124.1	113.1	127.1
534	130.1	153.7	133.4	153.8	163	140.3	125.3	147.7	132.5	181.2	121.5	130.8	137.4	106.2	168.5	118.8	151.6	175.9	167.7	168.9	122.3	143.4	147.1	161.6	168.9	177.8	139.8	111.2	153.6	134.8	142	152.9	155.1	138.3	132.3	128.9	127.7	154.2	134	143.2	137.9	189.5	176.8	144	162.5	165	121.4	156	168.8
0	147.3	NaN	NaN	NaN	NaN	NaN	NaN	NaN	NaN	NaN	NaN	NaN	NaN	NaN	NaN	NaN	NaN	NaN	NaN	NaN	NaN	NaN	NaN	NaN	NaN	NaN	NaN	NaN	NaN	NaN	NaN	NaN	NaN	NaN	NaN	NaN	NaN	NaN	NaN	NaN	NaN	NaN	NaN	NaN	NaN	NaN	NaN	NaN	NaN
0	151.7	132.4	131.7	147.1	145.6	120.8	136.8	130.3	165.6	117.7	108.3	152.3	112.6	145.8	96.78	129.8	119.9	96.07	87.23	93.31	121.5	156.9	108	113.6	105.8	102.7	94.9	142.8	101.5	118.7	114.8	103.9	99.87	114.2	116.7	112.8	95.83	99.67	112.9	119.9	81.33	82.02	116.5	106.9	135.2	NaN	NaN	NaN	NaN
535	114.9	131.2	136.1	152.7	116.3	143.4	118	118.3	136.7	142.9	139	163.5	163.2	145.6	123.3	170.5	138.7	159.3	127.5	135.3	116.5	123.7	132.6	146.7	140.7	139.8	110.7	113.6	84.49	126.7	101.2	139.9	176.9	122.5	129.3	131.8	118.7	149.2	99.49	112.8	131.9	434.3	474.6	426.8	617.2	527	602.7	583.7	455.7
536	172.2	136.8	133	150.5	116.7	142.4	142.2	167.6	131.5	131.8	158.7	120	125.9	151.4	158.7	177.2	147.6	167.1	156.7	137.9	144.8	152.5	128	148.8	98.54	135.7	147.3	103.3	130.2	127.9	159	121.7	144.2	127.5	139.3	122.6	133.3	105	135.9	132.2	135.8	147.5	134.8	150.9	140.8	147.1	135.7	120.4	121.2
537	122.1	143.6	124.5	144	169.4	118.5	122.7	155.1	144.5	147.1	113.6	133.5	131.6	141.5	136	151	139.1	132.6	126.8	137	100	118.1	108.2	99	116	123	580.2	614.2	686.8	642.8	733.8	775.3	874.2	788.2	782.6	712.3	870	1009	1035	972.4	854.6	817	729.5	877.5	727.6	811	742	729.3	664.5
538	140.7	155.4	138.3	140.6	152.3	152.2	124.9	137.1	131.7	130.1	115.4	121.6	150.6	131.9	119	174.4	149	133.9	103	163.6	128.2	519.7	625	742.3	899.1	1041	1023	1090	1241	1215	1130	1146	1039	1123	925.3	983.5	837.5	878.6	912.7	826	848.7	842.8	754.8	711.5	837	684.5	694.1	730.6	606.7
0	168.8	131.5	158.1	180.9	118.5	133.9	118	164.6	97.86	131	118.5	117.7	136.1	109.6	142.6	84	117.3	108.6	139.2	89.46	102	111	NaN	NaN	NaN	NaN	NaN	NaN	NaN	NaN	NaN	NaN	NaN	NaN	NaN	NaN	NaN	NaN	NaN	NaN	NaN	NaN	NaN	NaN	NaN	NaN	NaN	NaN	NaN
539	204.6	158.6	145.6	144.3	149.9	153.2	171.6	125.3	147.2	145.5	133.8	182.2	169.8	149.6	141.7	142.2	134.5	131.7	150.7	134.9	145.2	150.5	135.7	147.1	440.5	679.5	812.9	797.5	911.7	964.5	1024	1097	1103	1267	1184	951.7	862.3	1040	981.3	985.6	1003	939	1030	1078	1062	931.9	859	532.4	696
0	93.83	118.6	124.1	104.7	114.6	125	101.6	148.3	137.6	115.6	109	106.8	NaN	NaN	NaN	NaN	NaN	NaN	NaN	NaN	NaN	NaN	NaN	NaN	NaN	NaN	NaN	NaN	NaN	NaN	NaN	NaN	NaN	NaN	NaN	NaN	NaN	NaN	NaN	NaN	NaN	NaN	NaN	NaN	NaN	NaN	NaN	NaN	NaN
0	NaN	NaN	NaN	NaN	NaN	NaN	NaN	NaN	NaN	NaN	NaN	NaN	NaN	NaN	NaN	NaN	NaN	NaN	NaN	NaN	NaN	NaN	NaN	NaN	NaN	NaN	NaN	NaN	NaN	NaN	NaN	NaN	NaN	NaN	NaN	NaN	NaN	NaN	NaN	NaN	NaN	NaN	NaN	NaN	NaN	NaN	NaN	NaN	NaN
540	140.7	168.7	155.6	141.8	119.9	152.9	172.3	192.9	117.4	206	145.3	105.9	157.5	121.7	141.7	133	124.1	166.2	117.5	146.1	182.8	163.6	182.7	408.2	583.6	579.5	610.2	655.6	607.1	834.2	762.2	707.5	561.6	676.4	971.2	974.8	922.4	935	938.9	900.7	1063	908.1	922.5	1187	1137	1243	1253	1044	1052
541	155.4	156.1	118.6	132.4	136.3	167.2	133	115.4	111	135.7	130.7	124.4	155	90.12	104	133.5	139.8	150.5	102	105.4	126	125.8	163.6	129	79.81	113.9	121.5	124.7	143.6	129.6	142.8	133.4	140	116.5	132.3	105.2	94.32	405.3	469.6	584.5	669.8	605.2	667.2	604.3	775.4	822.1	696.7	583.8	529.3
542	138.7	159.4	112.5	118.9	151.2	104.7	136.9	145	142.7	149.7	165.2	137.4	154.1	124	141.4	120.9	148.2	145.3	150.4	130.1	139.1	130.2	111.1	124.2	190.4	120.5	148.8	129.8	141.7	155.5	147.8	638.4	564.8	853.7	971.4	834.4	809.9	624.6	731.6	723.7	924.3	793.3	922.4	827.4	936.7	960.3	791.1	674.1	745.8
0	123.9	134.9	119.3	96.27	140	103.4	140.1	124.9	119.5	126.4	105.6	118.7	98.21	122.8	104.8	102	97.55	154	129.4	122.5	136.2	495.5	531.6	580.6	597.9	617.8	519.3	504.7	520.2	577.8	526.8	509.9	535.1	547.4	546.1	543.6	571.2	527.5	498.2	524.6	500.3	567.1	401.4	439	416.3	438.7	473.7	427.3	317
543	126	133.4	163.4	128.3	169.7	138	105.3	142.5	167.5	176	120.9	131.9	139.1	158.2	128.2	121.5	153.7	154.8	130.2	140.4	146.8	122.4	110	145.8	109.8	133.6	135	129.8	367.5	466.8	464.8	463	477.4	464	419.6	421.4	404.9	387.4	NaN	NaN	NaN	NaN	NaN	NaN	NaN	NaN	NaN	NaN	NaN
544	137.6	114.8	123.1	127	146.1	176.5	116.4	123.6	127.9	123.4	128.7	173.5	117	100.3	139.6	119.5	145.3	157.7	152.7	84.81	142.5	116.6	127	143.1	127.9	107.2	116	99.78	111.3	292.5	326.5	294.5	303	391	362	427	458.1	528.5	473.1	606	572	555.5	690.5	693	614	713	572.5	549.6	616.3
0	213	200.9	199	145.5	178.8	169.5	155.4	161.9	225.2	153.7	171.6	124.3	153	NaN	NaN	NaN	NaN	NaN	NaN	NaN	NaN	NaN	NaN	NaN	NaN	NaN	NaN	NaN	NaN	NaN	NaN	NaN	NaN	NaN	NaN	NaN	NaN	NaN	NaN	NaN	NaN	NaN	NaN	NaN	NaN	NaN	NaN	NaN	NaN
545	142.9	135.8	172.4	149.1	149.1	142.7	103.4	170.2	171.9	132.1	159.6	160.1	147.7	158.7	110	140.2	146.8	135.4	148	144	122.9	142.7	143.4	182.3	148.6	151.5	133	128.7	120.5	147	143.3	177.4	154.7	129.9	147.5	129.6	199	236.8	597.9	684.7	988.9	1003	888.6	923.7	1011	1132	1176	1047	1007
546	172.5	152.5	146.8	111	166.3	153.5	125.5	172.8	194	175	129.2	107	127.5	123.1	105.5	114.1	128.3	128	115.2	95.93	108.6	143.6	119.8	113.9	136.2	111.7	123.3	124	115.4	120	92.43	100	86	133	124.2	88.76	111.4	105.3	860.6	1042	1533	1257	1640	1567	1634	1514	1565	1603	1544
547	140.9	176.7	136.5	168.5	147.6	122.5	139.5	130.3	125.5	155.9	131.4	142.5	141	146.1	220.9	153.1	153.5	143.5	126	138.9	132.5	126.1	132	119	151.6	146	136.5	142.5	121.4	155.3	139.8	168.1	87.74	117.5	157.2	94.52	101	114.5	106.1	107.8	124.7	107.3	155.5	114	136.2	104.3	131.5	95.75	115
548	124.6	128.3	145.6	153.9	150.7	175.1	184.9	140.4	120.5	127.4	186.3	140.6	167.7	174	187.1	168.4	165.8	152.2	126.6	136.1	170.2	135.2	153.3	162.3	172.1	161.2	171.2	147.2	152.9	149	124.6	127.4	117.7	115.2	149.3	207	697.9	829	827.1	853.9	987.1	896.9	925.3	803.8	857	807.8	731.5	854.3	770.6
549	148.2	121.8	130.8	133.2	120.8	122.7	142.4	130.1	115.2	122.9	114.5	130	117.5	110.5	127.9	158	127.6	98.88	117.9	103	109.1	111.7	116.6	124.5	386.5	414.1	353.4	408	417	334.5	420.5	413.5	385	395.6	484.4	432	464	559.5	641.4	587.5	535.9	674.5	831	745.6	753.6	890.5	909.5	945.6	937
0	131.1	106.4	112.7	86.75	120.7	90	102.9	119.4	97.15	117.5	117.8	118.9	89.56	109	126	134.9	88.61	119.9	91.61	118.3	137.7	88.92	83	126.6	87.55	105.4	145.5	85.52	114	103	NaN	NaN	NaN	NaN	NaN	NaN	NaN	NaN	NaN	NaN	NaN	NaN	NaN	NaN	NaN	NaN	NaN	NaN	NaN
550	151.5	145.9	122.4	129.2	160.1	142.2	164.3	134.7	141.5	137.8	146.7	128	124.3	147.1	129.1	141.1	153.8	158.6	110.5	123.6	117.3	150	112	135.8	145.2	118.4	121.8	148.9	106.8	112.7	107.5	127.2	147.3	135.5	101.1	131.4	110.8	136.6	168.9	111.4	145.7	152	145.4	118.6	135.2	103.3	156	129.2	106.9
0	194.2	226.4	266.5	193	219.1	192.5	198	184.1	239.7	198.6	210.5	222.2	270.7	232.7	187.6	186.5	225.4	214.9	232.4	234	186.9	168	180.6	184.6	144.5	201.4	161	174	220.6	160.9	177.6	179.3	187	150.7	176.4	169.3	160	161.8	NaN	NaN	NaN	NaN	NaN	NaN	NaN	NaN	NaN	NaN	NaN
551	151.4	113.5	117.4	124.6	156.4	121.3	139.3	164.5	159.9	112.2	148.8	134.7	114.5	175.6	156.3	140.5	134.2	142	195.6	104.1	144.8	131.6	100.4	187.7	141.4	108	124.8	529.3	668.4	624.1	601.3	595.1	659.2	722	816.9	855.9	1092	969.6	1232	906	1209	990.4	1000	959	1090	834.9	670.4	653.7	653.2
0	260.4	245.4	252.2	192.6	194.2	173	189	221.2	193.5	233.5	189	194.4	142	196.5	192	158.4	160.1	218.9	199.5	187.2	167.6	255.5	1380	1535	1848	2105	1900	1729	1524	1524	1620	1681	1696	1655	1594	1541	1487	1393	1416	1408	1346	1505	1415	1289	1287	1220	1317	1312	1284
0	157.3	NaN	NaN	NaN	NaN	NaN	NaN	NaN	NaN	NaN	NaN	NaN	NaN	NaN	NaN	NaN	NaN	NaN	NaN	NaN	NaN	NaN	NaN	NaN	NaN	NaN	NaN	NaN	NaN	NaN	NaN	NaN	NaN	NaN	NaN	NaN	NaN	NaN	NaN	NaN	NaN	NaN	NaN	NaN	NaN	NaN	NaN	NaN	NaN
552	161.7	113.9	172.1	122.9	115.2	137.1	124.6	178.4	137	161.7	119.5	129.7	112.8	155.7	165.6	149.7	136	140.6	126.4	132.3	138.5	162	157.5	120.9	125	149.2	154.4	144.5	138.1	132	105.1	154.3	129.1	180.5	108.1	161.2	126.6	140	147	129.3	129.6	133.9	149.8	546.4	518.4	610.7	868.9	904	945.9
0	NaN	NaN	NaN	NaN	NaN	NaN	NaN	NaN	NaN	NaN	NaN	NaN	NaN	NaN	NaN	NaN	NaN	NaN	NaN	NaN	NaN	NaN	NaN	NaN	NaN	NaN	NaN	NaN	NaN	NaN	NaN	NaN	NaN	NaN	NaN	NaN	NaN	NaN	NaN	NaN	NaN	NaN	NaN	NaN	NaN	NaN	NaN	NaN	NaN
0	140	117.4	120.6	132.6	131.6	168.6	98.87	115.8	143.8	153.8	105.2	130.5	107.8	121.3	133.4	132.7	122.5	133.9	141.2	110.7	128.3	88.72	101.5	106.3	NaN	NaN	NaN	NaN	NaN	NaN	NaN	NaN	NaN	NaN	NaN	NaN	NaN	NaN	NaN	NaN	NaN	NaN	NaN	NaN	NaN	NaN	NaN	NaN	NaN
0	104.6	160	137	146.9	121.4	99.54	148.5	115.6	123.1	158.7	83.64	138.2	107.8	139.9	96.83	129.1	123.5	106.7	132.1	116.8	144.5	162	130.5	112.5	129.9	151	137.5	134.5	130	123	168	143.5	143.1	130	163.4	124.5	169	123.9	138.9	NaN	NaN	NaN	NaN	NaN	NaN	NaN	NaN	NaN	NaN
553	156.8	139.9	112.6	157	140.7	161.1	151.9	125.1	154.5	130.2	146.5	154.5	139.3	161.6	157	203.5	142	156	333.5	706.5	762.4	820.4	866	879.4	984	1015	843.9	1034	1267	976.6	1050	1202	1910	1495	1418	1595	1800	1999	1657	1628	1691	1700	1505	1573	1923	1805	1750	1629	1587
0	188.8	154.9	136.1	173.1	171.3	181.6	142.1	160.1	150.4	181	NaN	NaN	NaN	NaN	NaN	NaN	NaN	NaN	NaN	NaN	NaN	NaN	NaN	NaN	NaN	NaN	NaN	NaN	NaN	NaN	NaN	NaN	NaN	NaN	NaN	NaN	NaN	NaN	NaN	NaN	NaN	NaN	NaN	NaN	NaN	NaN	NaN	NaN	NaN
554	148.3	191.8	124.5	188	122.4	145.6	138	138.3	123.5	140.6	147.3	137.5	143.2	158.9	135.8	137.5	134.3	181.4	168.1	172.1	200.4	144.3	160.1	154	183.3	135.6	167.3	149.7	133.1	161.9	160.1	505	600.4	525.9	322.8	445.1	472.9	546.5	551	564.9	677.4	732.1	737.6	746.9	791.9	673.8	727.4	768.4	642
0	127.4	154.1	131.9	159.4	238.2	147.9	169	149.4	167.7	141.4	132.3	141	146.9	170.1	128.9	147.4	138	174.2	167.5	161.1	120.6	130.2	152.7	162	164.6	166.7	141.7	148.4	147.5	136.3	180	155	185	135.1	132	166	149	138.3	129.2	NaN	NaN	NaN	NaN	NaN	NaN	NaN	NaN	NaN	NaN
0	172	224.4	171.5	176.6	140.6	224.1	151.2	144.1	134.6	170	106.5	133.5	165	196.5	185.5	188	165.5	140.5	167.1	175.9	386.5	767.1	805.4	772.1	835.5	843.2	839.6	895.7	796.3	918.7	792.3	792.5	813.9	875.9	816.6	873.3	854.5	897.5	944.9	955.5	866	690.8	708.5	1155	1177	1045	1245	1014	923.4
555	194.3	191	164.6	176.5	153.6	194.6	106	181	178.5	189.4	164.1	179.9	137	167.5	157.9	173.9	161.8	156	147.4	133	155.1	142.7	146.3	158.6	158.9	122.5	100.9	155.8	149.1	167	142.6	167.5	149	164	157.6	121.5	160.5	134.4	146.6	161.7	118.1	144.7	727.5	1129	1242	1356	1331	1323	1402
556	195.1	180.5	143.4	149.1	126.5	171.5	139.9	123.7	110.2	163.6	149.7	144.6	129.5	154.5	151.6	141.6	151.5	147.7	139.7	116.7	118.7	129.7	135.6	129.3	137.8	137.9	123.6	386.8	699.2	593.3	726.7	667.1	966	883.8	935.8	913.7	1050	1147	1410	1123	1261	1368	1253	1215	1453	1305	1138	1304	1510
557	181.5	165	106.9	137	137.7	174.4	125.6	139.1	155.4	132.1	160.9	165.3	142.7	143.5	160.9	128	165.2	123.5	107.6	135.5	145.5	150.3	157.3	136	202.6	185	162.5	191.9	145	157.7	139.5	167	194	234.6	525	488.9	430.4	495	508	620	591.1	607.5	540.5	703.7	518.4	744.5	718.4	651.6	731.5
558	314.7	250.5	260.6	279.5	265.6	191	159.2	184.5	180.4	155.3	152.2	103.4	143.1	156.6	138	171.5	148	162.4	614	633.4	629.1	588.5	655.1	821.5	850	792.5	729	1080	1072	1200	1226	1128	1118	1147	1068	915.1	922	1083	1016	995.9	1021	945.9	986.6	1001	904.2	878	782.8	1003	860.8
0	152.9	123.4	124.8	113.8	117.3	124.1	121.4	122.7	147.5	115.2	97.97	106.7	117.7	117.4	129.3	124.5	95.88	85.91	174.1	107.5	127.7	137.7	145.5	95.85	126.2	139.4	113.7	156.7	126.4	119.9	135.3	129	118.6	139.9	142.7	147.1	127.6	140.8	114.4	110.6	132.5	146.4	134.5	138	125	129.7	130	155.2	150.5
559	189.3	119	139.8	115.3	126.7	129.4	112.5	177.1	107.4	126.1	134.7	116.9	103.8	81.18	121.4	149.7	109.2	142.5	158.6	107	235.1	329.9	350.9	406.6	312.3	383.7	433.5	423.5	442.9	406.6	456.4	495.4	472.1	488.1	489.2	459.7	466.9	407.9	436.4	460	450.4	408.6	472.7	353.8	401	367.4	427.3	358.1	371
560	145.6	153.8	141.1	135	139.2	163.4	128.1	131.7	115.4	135.8	114.5	137.6	123.6	139	123.7	148	146.7	119.2	131.5	106.8	133	126.8	161.5	126.2	130.4	108.7	123.5	111.8	107.1	129.7	141	145	93.7	221	516.1	480.3	603.3	797.8	990.9	1012	1139	1044	912.5	884.5	910.6	1009	877.6	869.8	1028
561	124.6	119.5	135.9	149.8	104.6	151.6	136.5	124.6	174.2	156	153.5	113.3	159.4	120.5	115.1	121.9	136.7	153.5	109.8	118	92.93	129.3	139.7	123.1	109.8	111.9	134.2	136.6	149.1	103.9	82.74	101.8	116.3	128.1	158	120.4	109.6	111.4	148.4	408.7	548.1	527	535.1	458	460.5	573.1	558.9	659.9	498.7
562	460.5	287	258.5	261	213.4	220	217.5	166	177.1	170.3	186.6	199.6	178.6	149.9	198.5	217.9	154.9	325.6	441.5	519.5	547	595	655.5	743.5	711	804	974	892.6	1083	1121	1305	1230	1316	1342	1127	1022	1021	1178	985	1058	1224	1093	1047	1275	1120	953.3	1135	875	935.5
0	NaN	NaN	NaN	NaN	NaN	NaN	NaN	NaN	NaN	NaN	NaN	NaN	NaN	NaN	NaN	NaN	NaN	NaN	NaN	NaN	NaN	NaN	NaN	NaN	NaN	NaN	NaN	NaN	NaN	NaN	NaN	NaN	NaN	NaN	NaN	NaN	NaN	NaN	NaN	NaN	NaN	NaN	NaN	NaN	NaN	NaN	NaN	NaN	NaN
563	170.2	119.5	124.5	124.7	120.4	140.1	110.9	120.4	120.2	154.5	131	122.1	126	125.9	159.4	189	98.83	153.7	143.1	116	148.9	166.9	326.3	393.6	332.5	374.5	319.5	388	379.1	353.9	484.9	448.3	549.5	570.4	569.4	518.9	620.1	686.1	652.2	591.7	613.2	668	NaN	NaN	NaN	NaN	NaN	NaN	NaN
564	130.5	120.1	156	137.5	152.9	155	134	123.5	120.5	120.1	144.1	133.6	123.4	150.4	175	143.5	125.5	151.5	117.7	139.1	147.5	90.15	150.6	153.3	132	141.9	159	88.57	144.6	119.8	132	130.9	122.5	146.1	120.3	124.4	112.7	145.1	137	145.9	145.4	116.9	140.2	138.2	119.1	141	107.8	104.2	133.6
565	155.9	134.6	172.9	141.3	144	140.7	109.9	188.3	122.4	147.3	136.9	151	158.2	127.1	145	149.3	121.9	124	140.5	165.4	137.6	128.9	138.8	176.2	178.1	170.1	495.5	699.6	759.2	816.6	890.2	808	842.5	790.5	1011	1011	1003	940.8	1268	1180	1241	1247	1247	1122	955.1	1020	903	1122	1197
566	114.3	107	160.2	131	132.9	137.5	130.9	122.1	119.3	106	109.4	114.5	172.5	131.5	111.3	89.39	93.3	108.8	88.11	92.86	108.9	95.1	106.4	96.99	118.1	103.8	116.5	109.8	95.49	104.6	107.8	121.7	86.09	106.6	99.6	104.8	79.52	92.8	84.33	99.73	94.7	88.61	81	108.9	107.5	108.2	136.5	93.87	106.4
567	143.9	100.4	144.4	128.5	121.9	133.5	124	142	119	143.2	114.4	132.9	174.1	127.1	117.1	88.99	98.36	126.6	133.4	106.4	101	141	85.41	119.4	111.5	114.9	98.5	128.4	397	576.7	566	608.9	553.7	633.8	589.8	659	593.8	560.3	575.8	564.8	565.1	602.7	567.7	498.1	587.9	541.8	450.4	622	532.5
568	162.8	147.9	209.8	140.4	128.6	117.4	167	109.9	134.9	132.5	141.7	116.4	141.9	127.4	129.4	119.4	125.8	113.6	124.1	156.9	124.8	138.1	153.1	174.6	139.5	137.8	141.6	141.9	114	108	148.1	123.4	142	137.7	152.4	142.6	117.7	133.1	130.4	106.5	140.3	172.5	154.9	171.6	133.5	168.5	342.1	444.3	359.6
0	117.3	129.5	98.04	136.5	NaN	NaN	NaN	NaN	NaN	NaN	NaN	NaN	NaN	NaN	NaN	NaN	NaN	NaN	NaN	NaN	NaN	NaN	NaN	NaN	NaN	NaN	NaN	NaN	NaN	NaN	NaN	NaN	NaN	NaN	NaN	NaN	NaN	NaN	NaN	NaN	NaN	NaN	NaN	NaN	NaN	NaN	NaN	NaN	NaN
0	119.6	145.8	144.1	116.6	144.8	137.5	111.5	117.7	103.2	158.5	139.3	132.1	160.3	114.1	121.2	125.9	123.3	145.3	144.5	94.23	146.8	133.9	127.1	128.5	130.7	114.8	101.8	107.4	NaN	NaN	NaN	NaN	NaN	NaN	NaN	NaN	NaN	NaN	NaN	NaN	NaN	NaN	NaN	NaN	NaN	NaN	NaN	NaN	NaN
0	144.2	128.5	141	144.3	114.1	129.7	154.2	125	102.9	119.8	154.5	119.3	123.4	139.2	109	90.25	119	NaN	NaN	NaN	NaN	NaN	NaN	NaN	NaN	NaN	NaN	NaN	NaN	NaN	NaN	NaN	NaN	NaN	NaN	NaN	NaN	NaN	NaN	NaN	NaN	NaN	NaN	NaN	NaN	NaN	NaN	NaN	NaN
569	168.7	179.3	178.9	177	135.5	212.8	140.5	201.5	161.6	147.3	175	229.8	147.5	167	188.5	165.5	136.5	156.3	147.4	141.9	201.5	421.9	549	549	642	742	767	942	982.9	1053	1088	910	855.5	1039	1100	1054	1079	1176	1015	1064	1067	1002	1054	930.1	1004	1093	909.9	935.1	946.4
0	155	117.5	111.3	124.7	98.09	98.52	131.4	104.5	102.6	130.3	154.6	106.4	134.9	100.3	110.3	125.9	116.3	153.6	129.4	139.7	117.4	97.5	106.2	126.7	139	92.86	133.2	103.4	105.6	110.1	97.93	105.8	116.8	171.9	150.5	130.1	NaN	NaN	NaN	NaN	NaN	NaN	NaN	NaN	NaN	NaN	NaN	NaN	NaN
570	337.6	333.7	298.2	303.1	286.9	288.6	302.1	308.1	312.6	313.1	284.7	349.5	306.3	255.6	267	267.1	271.1	269.7	290.1	291	295.5	281.3	258.4	312.3	289.4	362.5	283.5	344.2	269.7	292.2	318.8	287.8	249.2	295.9	295.1	311.4	257.2	291.3	367.3	305.8	320.1	308.4	331.1	325.6	279.1	318.4	283.5	341.7	269.7
571	106.2	144.6	110.6	106.5	139.1	108.6	92.56	156.9	129.6	137	128	112	108	108	95.91	133.6	93.93	112.5	88.98	98.5	359.1	519.1	493.6	582.1	573.4	694.5	655.5	650.8	590.6	567.5	729.5	616.1	626.4	552.5	545.3	485	523.3	583.5	525.3	520.5	480.4	489.1	531.7	491.4	522.6	420.6	400.5	527.1	356.2
572	229	205.6	227.3	211.6	220.8	216.4	255.1	279.1	193	238	237.4	218.9	195.8	209.3	228.5	242.9	215.5	180.3	188.1	211.5	188	191	193.7	240	193	189.6	191	178.6	173.4	203.7	193	181.4	206	162.5	194.3	210.4	197	163	203.7	171.4	160.5	185.9	179.6	163.3	165.7	155.4	180	177.5	183.5
0	130	144.6	170	138.1	194	158	127.5	156	NaN	NaN	NaN	NaN	NaN	NaN	NaN	NaN	NaN	NaN	NaN	NaN	NaN	NaN	NaN	NaN	NaN	NaN	NaN	NaN	NaN	NaN	NaN	NaN	NaN	NaN	NaN	NaN	NaN	NaN	NaN	NaN	NaN	NaN	NaN	NaN	NaN	NaN	NaN	NaN	NaN
573	194.8	140.6	127.8	149	152.6	161.5	90.09	133.3	144.5	185.4	154.5	137.1	155.9	149.4	131.6	105.4	131.3	159.2	139.7	130.9	139.6	147.1	154	118.9	163.7	93.19	159.8	165	431.1	403.7	471.5	276.5	376	375.1	391.6	536.4	468.2	538.5	435.6	515.8	514.1	470.6	432.7	480.4	443.3	499.8	467.3	337.3	460.8
574	183.9	140.4	168	189.3	166.4	150.8	143.5	203.9	137.6	137.2	139.7	162.2	145.2	158.5	185.2	148.4	129.9	122.4	155.3	120.4	189.6	418.5	444.5	469.5	679.5	788	851	1101	1063	1069	1040	892	1009	1029	989.1	998.2	970.1	957.6	946.6	928.7	902.5	763.1	763.1	683.1	620.4	740.6	713.5	756.5	691
575	119	114	175.8	144.2	134.6	136.8	155.5	661.3	777	772	802.7	767.3	747.8	729.3	720.7	813	808.8	731.2	556.2	678.3	568.3	465.8	386	362.8	346.9	288.1	321.3	197.7	190.6	214.5	220	197	222.6	225.4	191.1	188.1	169.7	236.7	156.7	174.5	202.4	191.7	139	184	161.6	176.4	197.2	189.5	205.7
576	146.8	143	135.9	150.2	105	127.7	157.1	163.4	124.7	109.6	154.3	96.98	104.9	115.5	129.6	105.7	113.4	112.1	106.9	94.9	113.9	99.91	131.4	138.1	96.41	110.6	113.9	107.4	105	96	93.77	135.8	93.37	137.5	114.9	102.7	97.86	110.5	107.6	103.7	106.4	115.1	96.27	111.8	128.9	136.9	86.32	137.9	134.3
577	139.6	165.5	166.2	740.1	776.8	856	745	820.7	788.2	761.7	780.3	735.5	779.8	728.7	653.2	628.7	541.8	465.7	375	248.1	321.8	258.1	229.2	258.2	216	271	212.4	215	227.3	241.9	213.9	185.7	225.8	246.1	244.4	219.2	254.6	259.2	275.5	241.5	278.4	309.5	354.9	327.4	268.7	329.9	621.9	587.3	653.4
0	148.1	124.7	160.5	141	125.5	112.1	134.7	121.5	108.9	108.9	135.7	126	91.62	NaN	NaN	NaN	NaN	NaN	NaN	NaN	NaN	NaN	NaN	NaN	NaN	NaN	NaN	NaN	NaN	NaN	NaN	NaN	NaN	NaN	NaN	NaN	NaN	NaN	NaN	NaN	NaN	NaN	NaN	NaN	NaN	NaN	NaN	NaN	NaN
0	110.3	NaN	NaN	NaN	NaN	NaN	NaN	NaN	NaN	NaN	NaN	NaN	NaN	NaN	NaN	NaN	NaN	NaN	NaN	NaN	NaN	NaN	NaN	NaN	NaN	NaN	NaN	NaN	NaN	NaN	NaN	NaN	NaN	NaN	NaN	NaN	NaN	NaN	NaN	NaN	NaN	NaN	NaN	NaN	NaN	NaN	NaN	NaN	NaN
0	109.2	109.1	129.3	NaN	NaN	NaN	NaN	NaN	NaN	NaN	NaN	NaN	NaN	NaN	NaN	NaN	NaN	NaN	NaN	NaN	NaN	NaN	NaN	NaN	NaN	NaN	NaN	NaN	NaN	NaN	NaN	NaN	NaN	NaN	NaN	NaN	NaN	NaN	NaN	NaN	NaN	NaN	NaN	NaN	NaN	NaN	NaN	NaN	NaN
0	NaN	NaN	NaN	NaN	NaN	NaN	NaN	NaN	NaN	NaN	NaN	NaN	NaN	NaN	NaN	NaN	NaN	NaN	NaN	NaN	NaN	NaN	NaN	NaN	NaN	NaN	NaN	NaN	NaN	NaN	NaN	NaN	NaN	NaN	NaN	NaN	NaN	NaN	NaN	NaN	NaN	NaN	NaN	NaN	NaN	NaN	NaN	NaN	NaN
0	130	135.9	154.7	183.2	147.6	166.9	122.3	155.5	146.3	132.9	105.5	170.6	144.4	147.8	143.5	140.5	136	105.7	146	130.7	148.5	124.7	187	108.5	128.2	130.2	124.1	149.1	123.8	130.7	125	128	129.5	169.7	120	178.2	110.3	133.4	119.6	316.5	345.8	429.6	469.8	NaN	NaN	NaN	NaN	NaN	NaN
0	158.5	89.31	149.8	104.9	124.3	126.3	122.9	107.8	143.4	121	122.5	151.5	141.8	NaN	NaN	NaN	NaN	NaN	NaN	NaN	NaN	NaN	NaN	NaN	NaN	NaN	NaN	NaN	NaN	NaN	NaN	NaN	NaN	NaN	NaN	NaN	NaN	NaN	NaN	NaN	NaN	NaN	NaN	NaN	NaN	NaN	NaN	NaN	NaN
578	147	140.3	188.2	145.8	165.7	109.6	100.1	129.6	107.6	106.2	118.9	168	164.7	151.1	108	150.2	115.9	129.7	134.9	155.1	135.8	113.7	130	150	130.8	128.3	143.9	161.6	126.2	142.3	143.7	137.2	159.7	139.9	141.2	115	132.5	128.7	143	155.9	157.6	125.3	173	151	336	395.3	420.2	409.2	486
0	105.5	NaN	NaN	NaN	NaN	NaN	NaN	NaN	NaN	NaN	NaN	NaN	NaN	NaN	NaN	NaN	NaN	NaN	NaN	NaN	NaN	NaN	NaN	NaN	NaN	NaN	NaN	NaN	NaN	NaN	NaN	NaN	NaN	NaN	NaN	NaN	NaN	NaN	NaN	NaN	NaN	NaN	NaN	NaN	NaN	NaN	NaN	NaN	NaN
0	NaN	NaN	NaN	NaN	NaN	NaN	NaN	NaN	NaN	NaN	NaN	NaN	NaN	NaN	NaN	NaN	NaN	NaN	NaN	NaN	NaN	NaN	NaN	NaN	NaN	NaN	NaN	NaN	NaN	NaN	NaN	NaN	NaN	NaN	NaN	NaN	NaN	NaN	NaN	NaN	NaN	NaN	NaN	NaN	NaN	NaN	NaN	NaN	NaN
0	110.6	119.5	95.85	131.3	125.7	135.7	133.9	129.4	222	NaN	NaN	NaN	NaN	NaN	NaN	NaN	NaN	NaN	NaN	NaN	NaN	NaN	NaN	NaN	NaN	NaN	NaN	NaN	NaN	NaN	NaN	NaN	NaN	NaN	NaN	NaN	NaN	NaN	NaN	NaN	NaN	NaN	NaN	NaN	NaN	NaN	NaN	NaN	NaN
0	113.5	NaN	NaN	NaN	NaN	NaN	NaN	NaN	NaN	NaN	NaN	NaN	NaN	NaN	NaN	NaN	NaN	NaN	NaN	NaN	NaN	NaN	NaN	NaN	NaN	NaN	NaN	NaN	NaN	NaN	NaN	NaN	NaN	NaN	NaN	NaN	NaN	NaN	NaN	NaN	NaN	NaN	NaN	NaN	NaN	NaN	NaN	NaN	NaN
0	126.3	NaN	NaN	NaN	NaN	NaN	NaN	NaN	NaN	NaN	NaN	NaN	NaN	NaN	NaN	NaN	NaN	NaN	NaN	NaN	NaN	NaN	NaN	NaN	NaN	NaN	NaN	NaN	NaN	NaN	NaN	NaN	NaN	NaN	NaN	NaN	NaN	NaN	NaN	NaN	NaN	NaN	NaN	NaN	NaN	NaN	NaN	NaN	NaN
0	110.5	122.1	125	146.7	106	123.2	152.6	125.2	106.6	114.3	123.2	136.3	97.12	123.3	137.5	113.7	130	134.5	102.9	108.9	NaN	NaN	NaN	NaN	NaN	NaN	NaN	NaN	NaN	NaN	NaN	NaN	NaN	NaN	NaN	NaN	NaN	NaN	NaN	NaN	NaN	NaN	NaN	NaN	NaN	NaN	NaN	NaN	NaN
0	166.5	129.6	128.7	149.8	139.7	161.1	106.9	109.7	118.9	125.4	130.7	110	180.9	120.9	112.9	92.76	105.8	113.4	97.58	120.6	131.2	85.3	115.8	123.9	130.9	99.12	101.2	128.9	75.6	82.75	126.2	123.3	133.8	121.9	123.7	NaN	NaN	NaN	NaN	NaN	NaN	NaN	NaN	NaN	NaN	NaN	NaN	NaN	NaN
579	180.3	159.4	185	206.6	156.8	144.4	172.3	149.9	160.9	165.7	179.8	207.4	156.9	188.4	123	180	142	131.4	122.5	136.9	248.6	711.5	682.2	672	809.1	837.9	791	904	999.9	1119	1268	1266	1543	1150	1566	1307	1573	1228	1215	1158	1268	1146	1238	1335	1267	1098	1293	1152	1003
0	85.9	86.7	117.9	132	167.5	NaN	NaN	NaN	NaN	NaN	NaN	NaN	NaN	NaN	NaN	NaN	NaN	NaN	NaN	NaN	NaN	NaN	NaN	NaN	NaN	NaN	NaN	NaN	NaN	NaN	NaN	NaN	NaN	NaN	NaN	NaN	NaN	NaN	NaN	NaN	NaN	NaN	NaN	NaN	NaN	NaN	NaN	NaN	NaN
580	214.6	189.3	203	191	192.4	140	145.4	140.1	143	157	153.9	158.5	148.1	146.3	186.5	156.6	144.1	147.5	155.5	165	179.5	155.5	150	137	112	145.1	123	132	129.5	167.7	115.1	113.2	136.1	142.4	110.7	125.6	126.9	116.3	119.3	149.9	137	133.6	136.3	119.5	127.7	109	137.6	110.8	121.5
581	103.2	137.7	130.5	155.6	139.5	154.8	104.2	132	148.5	108.2	105.4	115.2	157.8	133.2	144.5	100.8	157.2	124.4	93.63	98.17	114.5	99.96	130.1	141.1	123.2	109.4	135.3	167.1	105.4	109.2	105	137.7	111.9	117.3	120.1	242	292.6	336	325	352.2	337	344.7	428.5	362.3	426.1	448	527.4	502.1	445.6
582	116.8	114	97	136.8	80.66	57.95	102.4	127.7	102.5	93.27	116.2	89.86	114.7	135.4	100.8	111.6	98.32	119.2	119.1	120.2	91.14	161.5	100.6	140.3	99.28	101.1	106.5	123.7	108.3	88.48	121.3	113	246.2	144.6	92.69	265.6	230.8	227.5	198.9	183	200.2	250.2	242.7	223.6	273.6	265.6	305.1	312.2	376.1
583	456.8	403.3	303.4	267.5	222	222.3	208.5	226.8	167.8	168.5	136	162.5	134.4	116.8	153.3	136.5	122.8	157	135.1	113.3	120.3	131.6	142.3	125.3	130.9	120.7	152.7	123.2	119.2	114.2	120.9	123.5	151.8	127	128.5	118.6	79.29	107.3	111.1	113.9	87	112.7	109.5	97.5	110.7	114.3	115.8	120.4	112.6
0	155.9	133.4	156	116.8	114.9	111.5	126.8	131.9	161	137.3	110.5	168.1	149.3	127.5	122.5	150.8	130	107.6	149.5	135.6	151.5	143.5	153.5	157.2	155.5	155.9	136.9	136.7	145.4	129.8	162.1	138.4	165	125.8	159	121.7	160.5	143.6	172.2	132.5	184.3	168.2	176.3	181.8	163.5	205.4	208.1	212.5	533.8
584	139.5	151.3	125.3	184.8	140.5	132.2	109.1	111.7	131.5	180.7	144.9	159	119	138.7	128	127.8	179.7	162.9	141.5	134.5	156.6	121	155.2	119.5	124.8	144.5	107.5	164.8	172.6	131.8	131.7	143.2	168	126.7	153.6	148.5	151.8	157.6	156.8	151.1	143.6	212.2	672.8	601.9	687.6	750.8	915.3	995.4	1096
585	124.5	139.5	136.5	143.5	131.5	156.9	153.9	167	162	125.1	125.6	138.1	130.6	127.5	117.1	141	131.6	139.4	113.7	127.6	153.4	116.7	110.9	104.5	140.8	123.9	159.1	108	138.1	158.3	93.74	164.1	153.3	172.2	100.1	143.9	127.6	122.4	126.7	136.9	136	137.6	116.1	134.4	131.4	133.5	149.5	118.8	140.5
0	155.3	122.2	150.6	110.7	111.9	117.7	NaN	NaN	NaN	NaN	NaN	NaN	NaN	NaN	NaN	NaN	NaN	NaN	NaN	NaN	NaN	NaN	NaN	NaN	NaN	NaN	NaN	NaN	NaN	NaN	NaN	NaN	NaN	NaN	NaN	NaN	NaN	NaN	NaN	NaN	NaN	NaN	NaN	NaN	NaN	NaN	NaN	NaN	NaN
586	136	141	147.4	146.2	113.9	144.3	154.5	135.4	169.8	103.6	142.3	167.4	148.9	112.6	153.7	128.5	168.5	140.3	161.9	126	127.2	134	150.6	125	145.5	147.7	157.7	136.3	134.1	128.7	137.3	145	127.7	133.3	181.7	140	140.6	148.9	131.1	137.5	149	206	432.2	759.7	744.4	821.2	861	762.3	856.1
587	173.1	161.3	155.1	127.9	142	160.4	139.4	161	123.2	140.2	174.9	110.2	111.5	137.1	143	133.9	150.6	103.4	120	106.2	132.8	106.1	114.5	141.6	130.1	115.7	116.1	133.4	111.4	132.9	278.4	483.9	507.1	516.3	564	585.1	483.1	623.3	542.6	458.8	544.7	519	471.4	531.9	444.4	639.8	472.5	572.5	557.6
588	144.5	235.9	223.1	227.8	231.8	249.8	201.5	238.3	192.1	232.5	209.1	158.6	193.2	152.3	190.5	215	177.5	159.5	146.7	125.3	161.1	114.1	138	160.3	196.8	170.2	180.2	178.3	168.3	239.3	345.2	494	653.7	672.5	805.9	824.3	1080	1133	1137	1088	1333	1113	1087	1020	884.6	885.4	882.9	865.2	817
0	91	145.7	93.05	139.5	133.6	130.2	124.7	129.2	163.8	92.34	95.27	119	91.56	133	132.6	128.1	99.65	88.92	110.8	103.4	114.2	124	NaN	NaN	NaN	NaN	NaN	NaN	NaN	NaN	NaN	NaN	NaN	NaN	NaN	NaN	NaN	NaN	NaN	NaN	NaN	NaN	NaN	NaN	NaN	NaN	NaN	NaN	NaN
589	142	131.2	129	145.5	162.2	155.7	186	155	159.6	122.1	131.9	189.4	164.9	160.8	153.5	160	150	172.2	139.5	174.1	167.7	166.7	160.5	257.7	620.2	645.6	493.7	622.1	569.4	656.4	648.5	677.5	849.9	898.4	1032	905.1	1043	987	1105	964	961.5	866.8	877.3	1022	989	1002	912.2	1178	1146
590	139.9	128.6	112.6	128.4	102.3	150.7	128.3	126.7	124.9	137.4	147.8	119	147.8	110.5	146.5	125.4	142	108.7	113.3	106.3	122	134.1	109.2	122.4	338.2	401	407.2	431.6	515.6	510.3	614.1	683.2	835.1	788.8	647.6	621.6	771.5	785.3	797.9	668	753.1	738.8	694.2	603.5	667.8	422.2	433.7	612.3	569.1
0	132.6	124.5	125.9	100.8	123.5	123.2	117.8	124	126.5	120	108.1	112	134.3	113.5	91.47	139	124.6	133.1	142.5	106.5	79.18	163	100.9	NaN	NaN	NaN	NaN	NaN	NaN	NaN	NaN	NaN	NaN	NaN	NaN	NaN	NaN	NaN	NaN	NaN	NaN	NaN	NaN	NaN	NaN	NaN	NaN	NaN	NaN
0	154	182.1	176.3	172.4	157.9	185	138.7	166.9	153.6	144.4	152.7	167.3	141.6	161.7	163.5	131.8	147.5	154	140.1	161.4	166.7	138.2	137	200.5	184.4	123	153.7	155.7	139.8	120.4	169.7	127.5	146.8	125.5	151.6	NaN	NaN	NaN	NaN	NaN	NaN	NaN	NaN	NaN	NaN	NaN	NaN	NaN	NaN
591	110.1	162	171.4	152.1	143.3	135	143	124	147.2	133.3	149.7	134.8	146.9	151.3	110	154.5	119.5	145.8	165.1	139.7	139.5	355.5	469.8	439	540.4	709.1	599.1	773.2	778.1	898.9	893.3	879.8	896.4	926.4	874.9	911.9	920.3	910.9	989.9	914.9	1014	923.4	873.8	800.6	938.9	899.3	857.8	974.8	698.8
0	NaN	NaN	NaN	NaN	NaN	NaN	NaN	NaN	NaN	NaN	NaN	NaN	NaN	NaN	NaN	NaN	NaN	NaN	NaN	NaN	NaN	NaN	NaN	NaN	NaN	NaN	NaN	NaN	NaN	NaN	NaN	NaN	NaN	NaN	NaN	NaN	NaN	NaN	NaN	NaN	NaN	NaN	NaN	NaN	NaN	NaN	NaN	NaN	NaN
0	223.8	282.1	194.5	207.2	217.7	199.5	200.1	244	225.1	194.8	196	173.4	140.7	172.1	156.2	170	173.8	198.9	130.9	201.6	136.1	191.5	162.3	161.2	184.1	153.2	150	169	148.9	147.3	187.8	186	161	227.5	157	157.7	166.1	169.5	182.7	151.1	184.9	231.5	230.3	240.3	701.3	715.3	737.9	935.1	915.7
0	90.49	128.9	109	183.5	93.69	93.8	100.4	135.7	125.8	106.8	132.3	138.3	142.6	115.5	127.4	111	117.5	107.3	118.9	NaN	NaN	NaN	NaN	NaN	NaN	NaN	NaN	NaN	NaN	NaN	NaN	NaN	NaN	NaN	NaN	NaN	NaN	NaN	NaN	NaN	NaN	NaN	NaN	NaN	NaN	NaN	NaN	NaN	NaN
592	463	519.3	348.8	326.5	241.7	212.8	214.8	169.5	220.3	218.3	176.2	190.1	214.4	185.1	160.3	176.1	134.1	169.6	207	143.1	124.5	158.5	131.5	148.5	156.7	151.7	163.2	172.7	143.4	161	155.1	496.6	673.4	759.7	973.9	811	1077	1350	1462	1532	1269	1390	1314	1391	1397	1328	1624	1500	1544
593	221.2	138	128.6	137.9	150.5	151.8	121.5	165.6	157.7	116.2	121.8	118	155.7	142.8	178.5	104.3	131.4	116.1	147	118.7	140.5	142.2	112.6	127.5	151.7	192.6	104.4	128.3	115.5	120.6	165.9	268.2	629.3	762.3	793.3	1030	947.8	982.3	966	895.5	900.5	1035	864	806.2	757.5	770	758.8	738	816.2
594	104.5	183.8	163	90.58	103.4	133.9	132	87.7	138	144.9	161.7	103.8	103.4	120.7	104.4	107.5	114.5	120.8	131.8	113.2	128.4	103.2	108.5	133.4	113.6	547.4	582.5	754.4	893.5	957.5	1200	1248	1375	1471	1369	1326	1421	1355	1294	1327	1339	1259	1420	1320	1485	1441	1452	1335	1297
595	144.6	128.1	125.5	94.84	108.3	113.1	105.1	110.7	93.26	149.2	94.38	123.7	105.5	128.5	98.98	132.4	135.5	123.4	111.9	81.77	110.7	98.41	104.7	89.91	98.84	81.78	93.09	277	249.6	279.9	339.2	342.8	396	400.2	495.8	550.2	512.2	575	514.5	540	512.7	519.7	529.5	494.5	479.5	574.5	518.8	500.5	501.4
596	759.9	547.2	260	215	195.6	189.7	177.5	121.4	182.2	197.9	188.7	182.2	157.2	154.3	163.4	142.5	167.8	191	174.8	190.1	125.5	155.5	147.1	164.1	168.9	169.2	137.3	149.2	239.9	654.5	915	924	863.8	1022	1080	1169	1053	1283	1373	1566	1366	1332	1345	1362	1302	1178	1209	1266	1199
597	135.3	115.9	143.1	124.7	104.9	120.3	137.8	126.2	148.9	130.5	184.5	88.4	123.5	112.4	129.5	163.9	134.7	112.8	153.7	156.6	148	173.6	144.9	553.6	513.6	482.5	557.4	457.6	370.6	519.8	602.4	677.8	808	1014	914.7	740.7	653	490.5	720.2	534.8	667.5	729.7	701.3	895.3	676.8	921.3	795	770.3	875.2
0	NaN	NaN	NaN	NaN	NaN	NaN	NaN	NaN	NaN	NaN	NaN	NaN	NaN	NaN	NaN	NaN	NaN	NaN	NaN	NaN	NaN	NaN	NaN	NaN	NaN	NaN	NaN	NaN	NaN	NaN	NaN	NaN	NaN	NaN	NaN	NaN	NaN	NaN	NaN	NaN	NaN	NaN	NaN	NaN	NaN	NaN	NaN	NaN	NaN
0	159.8	160.4	134.3	170.2	143.2	134.1	128.6	175.9	154.9	138.9	156.6	137.9	124.4	125.1	159.1	120.8	144.5	130.8	177.1	138.8	133.1	161	135.7	128.1	109	160.7	124.7	116	146	143.2	156.6	143.3	135.7	104.5	126.4	143	123.8	NaN	NaN	NaN	NaN	NaN	NaN	NaN	NaN	NaN	NaN	NaN	NaN
598	128.8	125.2	164.9	158.7	116.3	114	115.8	157.7	128	124.7	126.8	139.7	144.7	160	151.9	148.3	144	98.57	112.9	136.4	144.7	114.7	124.2	171.7	117.9	169.9	457.5	459.5	654.5	738.2	605.2	599	710.4	706	863.7	879.3	901.8	991.2	1067	964.2	970	957.7	1063	951.7	986.8	1018	950	920.5	694.5
0	145.9	125.1	169.8	418	324.1	NaN	NaN	NaN	NaN	NaN	NaN	NaN	NaN	NaN	NaN	NaN	NaN	NaN	NaN	NaN	NaN	NaN	NaN	NaN	NaN	NaN	NaN	NaN	NaN	NaN	NaN	NaN	NaN	NaN	NaN	NaN	NaN	NaN	NaN	NaN	NaN	NaN	NaN	NaN	NaN	NaN	NaN	NaN	NaN
599	164.8	175.2	134.9	109.6	144.6	118.5	179.9	126.6	143.6	148.6	160.5	136.9	169.8	131.5	160.8	93.38	140	163.4	156.9	176.2	182.6	149.2	132	139.2	126.5	152	128.3	161.8	141.1	178.9	173	169.4	153.2	162.7	139.7	187.1	158.5	158.3	197.7	509.2	365	390	413.5	420.2	345.5	377	382.2	471.7	476.8
0	161.7	193.8	145.7	135.8	146.9	152.8	179.3	145.1	95.5	NaN	NaN	NaN	NaN	NaN	NaN	NaN	NaN	NaN	NaN	NaN	NaN	NaN	NaN	NaN	NaN	NaN	NaN	NaN	NaN	NaN	NaN	NaN	NaN	NaN	NaN	NaN	NaN	NaN	NaN	NaN	NaN	NaN	NaN	NaN	NaN	NaN	NaN	NaN	NaN
600	144.5	126.5	162.4	122.4	145.4	113	134.6	131.6	138.1	121.7	116.5	119.6	120	122	146.3	94.83	125.2	78.5	125.1	110.3	89.57	96.5	130.2	133.2	140.5	138.7	86.69	137.5	119.8	112	124.7	105.7	102.7	105	79.77	74.98	84.75	100.8	92.09	118.9	102	102.8	91.31	66.5	87.66	91.66	100.1	85.5	106.1
0	184.9	200.9	175.5	202.6	181.2	163.8	177.2	166.7	137.9	152.1	178.6	164.6	219.9	592.9	648.7	608.5	699.7	591.4	617	592.9	577.1	579.5	534.7	568.5	584.5	616.9	586	539.1	592.6	592.2	578.6	605	560.1	541	563.2	561.8	544	560	519	583	533.5	453.8	550.1	602.2	700.3	863.3	920.2	1051	723
0	71.95	128.8	160.4	78.46	NaN	NaN	NaN	NaN	NaN	NaN	NaN	NaN	NaN	NaN	NaN	NaN	NaN	NaN	NaN	NaN	NaN	NaN	NaN	NaN	NaN	NaN	NaN	NaN	NaN	NaN	NaN	NaN	NaN	NaN	NaN	NaN	NaN	NaN	NaN	NaN	NaN	NaN	NaN	NaN	NaN	NaN	NaN	NaN	NaN
0	184.4	177.2	176	157.7	154.6	145.7	154.4	NaN	NaN	NaN	NaN	NaN	NaN	NaN	NaN	NaN	NaN	NaN	NaN	NaN	NaN	NaN	NaN	NaN	NaN	NaN	NaN	NaN	NaN	NaN	NaN	NaN	NaN	NaN	NaN	NaN	NaN	NaN	NaN	NaN	NaN	NaN	NaN	NaN	NaN	NaN	NaN	NaN	NaN
601	121	161.5	139.9	122.1	178.3	116.9	146.4	171.6	127.5	123.6	116.3	134	116.8	116.4	122.9	155.5	138.6	164.4	117.9	155.1	153.3	191.8	130.2	150.1	164.8	146.6	126.2	139.4	156.9	156.4	168	148.2	146.6	127.7	146.5	167	133.3	174.7	172.5	162.7	126.6	175	174.3	150.9	164.2	145.8	150.8	138.3	166.5
602	159.4	152.2	156.4	185.7	166.8	188.5	174.3	194.8	190.4	178.9	180.1	199.4	152.4	166.8	162.7	122.5	145.9	172.6	120.7	204.9	133.9	149.2	138.8	153	132.5	147.4	153.9	141.1	178.4	107.1	138.2	115.1	131.1	150.9	133.2	143.9	143.4	114.7	124.8	146.2	150.9	116.8	175.6	155.4	128.9	131.8	150	146.4	148.4
603	150.7	145.4	174.4	164.4	118.1	118.4	136.6	148.6	163.2	121.1	130.8	148.3	131.1	148	139.2	130	175.8	130.6	138.2	141.5	116	106.7	127.9	130.8	131.7	124.7	121.2	137.9	98.09	116.3	150	131.9	115.8	103.6	120.5	436.1	532.7	751.9	682.8	895.2	972.9	1018	1156	1200	1327	1311	1362	1298	1358
604	379.7	274.9	259.4	197.4	206.9	181.8	177.2	170.4	196.4	186.1	222.3	186.8	145.5	204.5	173.2	186.8	148.8	177	177.2	145.6	183.3	455.5	574.2	555.8	501.4	568.3	533.1	542.9	509.4	488.8	673.5	722.1	730.6	816.9	773	799.8	791	881.8	716.1	608.2	508.9	411.3	709.9	745.7	912.8	804.2	887	1081	957.2
605	143.5	160.6	150.2	139.7	98.41	135	156.6	165.5	139.6	111.9	158.9	130.5	140.1	129.4	129.7	158.2	135	136.1	120.4	160.8	136.5	112.5	107.5	146.5	112.5	125.6	169.1	120.7	104.7	131.2	119.6	111.6	113.2	146.7	132.8	153.4	131	138.1	129.9	144.9	103.3	124.2	125.8	143.2	117.7	631	703	1072	1114
606	226	296.3	276.2	247.6	255.4	266.4	299.1	289.3	259.7	231.8	200	194.3	204.9	187.1	195.2	207	197	160.3	182.2	165.4	164.3	213.9	646.7	587.8	641.6	683.7	680.1	626.5	550.4	658.5	783	673.7	842.8	831	805.3	765.5	821.3	524	861.6	749.6	938.8	810.6	928.5	890	905.5	877.7	945.4	768.2	749.3
607	162.6	147.5	212.5	145.9	124.1	168.6	144.5	131.5	117.7	150.4	129.6	167.3	129.8	175	138.9	179.9	157.7	194.3	174.6	206	176.1	142.5	164.2	311.2	609	685.5	692.7	890.7	712.3	833.5	868	912.2	1044	1252	1332	1912	1734	1874	2184	1711	2072	1648	1616	1320	1648	1163	1019	1001	1017
608	156	127	136.2	124.6	139.6	116.5	147	137.4	119.1	136.4	140.7	115.8	109.7	132.1	135.9	148.5	136.4	135.7	110.2	119.2	140.9	143.3	143.2	118.9	119.3	124.6	154.7	133.9	126	161.5	148.1	132.5	122.7	117	153	119	127.7	133.5	128.9	114	134.9	148.8	126.7	124	127.4	112.5	108.2	98.73	110.8
609	214.8	210.4	160.5	147	141.4	149.2	128.9	129	135.7	154	151.1	138.1	139.2	124.9	128	127.1	130.2	140.9	180.5	160.8	141.7	141	117.2	160.9	136	134.3	141.5	167.6	138.6	130	151.5	141.9	130.9	134.4	128.1	160.6	140	131.6	149.8	131.3	130.1	129.9	161.5	171.4	132.5	139	134	153.1	151.3
610	158.1	137.3	128.7	121.1	150.5	130.8	165.5	105.7	126.8	144.5	133.6	106	172.6	119	124.9	156.4	123.2	126	135	157.7	116.5	149.7	139.5	156.2	129.5	160.6	132.6	155	165.6	144.8	127.5	121	106.5	133.2	118.7	125.8	130.5	136.1	121.7	132.8	133.4	100	147.8	131.3	109	98.77	111.3	135.3	141.1
611	136	124.2	125.4	145.3	124.1	123.9	160	107	139.5	137.5	127.2	161.5	130.9	117.5	165.4	109.5	150.1	107.1	133.3	124.3	115.6	98.62	178	112.8	139.9	89.6	117.9	107.5	143.9	116.9	130.1	149.6	126.8	108	139.3	109.8	123	135.2	147.5	109.8	166.6	138.6	127.2	111.4	151.6	126.5	110.8	119.2	119.6
0	143.5	174.6	172.1	155.4	189	NaN	NaN	NaN	NaN	NaN	NaN	NaN	NaN	NaN	NaN	NaN	NaN	NaN	NaN	NaN	NaN	NaN	NaN	NaN	NaN	NaN	NaN	NaN	NaN	NaN	NaN	NaN	NaN	NaN	NaN	NaN	NaN	NaN	NaN	NaN	NaN	NaN	NaN	NaN	NaN	NaN	NaN	NaN	NaN
612	202.4	158.1	155.5	173.7	148.5	151.4	140.6	192.9	119.6	143	134.3	162.9	170.8	163	138.8	169.8	175.8	135	158.9	143	178.5	268.2	826.7	750.2	999.5	774.3	956.9	1057	883.7	1254	1013	1054	905	1292	1120	1243	1185	1127	1138	1353	1209	1111	1122	1078	1052	1175	972.9	927.1	932.8
613	209.3	148.9	165.2	182	161.6	147	170	162.3	144.7	143.5	158.5	140.5	125.5	158.3	129.5	162.8	129.5	140.1	120.4	137.7	156.8	159.5	152.8	127.2	179.1	150.7	116	140.2	107.3	155	111.2	127.6	163.7	131.7	137.6	153.4	154.3	129.7	166	138.4	197	171.5	153.5	157.6	143.8	160.1	173.6	139.2	139
614	153.8	136.5	154.5	115.5	143	134.3	165.4	125.1	163.9	148.1	129.2	132.8	141.5	154.1	150	152	110	115	153.2	172.1	170.4	138.1	127.6	470.4	532.8	676.5	734.7	818.1	865	849.9	1087	964.2	1005	1068	995.5	1047	1083	678.3	958.5	1025	1006	1035	946	850.8	867.3	1029	955.3	905	684
0	NaN	NaN	NaN	NaN	NaN	NaN	NaN	NaN	NaN	NaN	NaN	NaN	NaN	NaN	NaN	NaN	NaN	NaN	NaN	NaN	NaN	NaN	NaN	NaN	NaN	NaN	NaN	NaN	NaN	NaN	NaN	NaN	NaN	NaN	NaN	NaN	NaN	NaN	NaN	NaN	NaN	NaN	NaN	NaN	NaN	NaN	NaN	NaN	NaN
0	138.4	154.4	186.3	145.9	162.5	161	144.4	158.9	156.1	202.7	147	143	147.6	170.5	148.7	191.5	191.3	157	194.6	142.8	176.8	187.1	137.8	165.5	158.8	153.3	177.3	141.3	160	141	164	143.2	127.8	161.5	139	159.7	147.5	187.5	163	195.5	148	155.1	128.3	139.8	148.4	141	204.7	167.6	160.6
615	170.4	145.5	144.4	128.6	149	104.5	101.4	135.3	127.5	109	96.21	107.4	123	144	137.9	128.9	136.2	141.4	146.2	141.9	124.1	150	125.9	133.5	127	116.9	121.2	145.4	113.6	155.8	125.3	116.4	138.6	89.31	125.5	114.2	112.9	109.4	144.5	101.9	105.6	139.5	115.7	130.7	99.53	304	412.1	501.2	482.5
616	146.5	149.1	133.1	124.2	155	158.9	133.4	182.4	127.5	127.5	106.6	163	171.5	119.6	148.6	154.3	178.9	124.4	132	123.1	128.3	180.5	430.3	454.1	474.9	557.8	740.5	758.5	831.7	803.7	866	945.2	884.6	848.6	793.5	854.2	1020	876.3	922.2	867.5	865.2	814.7	854.5	845.5	754.3	825.7	863.2	724.7	728.7
0	151.2	135	140.1	180.6	153.5	167.9	140.9	132.2	153.9	161.2	159.6	152	158.5	177	137	158.4	552.8	657.6	738.1	586.1	648.4	NaN	NaN	NaN	NaN	NaN	NaN	NaN	NaN	NaN	NaN	NaN	NaN	NaN	NaN	NaN	NaN	NaN	NaN	NaN	NaN	NaN	NaN	NaN	NaN	NaN	NaN	NaN	NaN
617	146.3	163	116	145.4	163.9	152.5	135.3	150.9	155	158	141.5	143.5	137	151.5	124.5	144.2	128.8	113	123	130.3	132.8	135.5	149.5	129	159.5	126.6	146.2	138.2	148	152.1	128.5	133.3	104.8	148	630.5	756	777.6	786.3	800.7	734	851.6	1005	847.3	1008	868.1	881.8	1010	1041	995.5
618	137.5	159.4	116.4	145.8	142.1	137.5	121.2	118.6	132.7	116.7	119	124.6	149.7	130.5	122.7	126.7	129.7	283.5	507	518.7	639.5	690	581.2	729.3	815.8	754.8	619.6	651.6	726.8	618.8	580.5	590.5	NaN	NaN	NaN	NaN	NaN	NaN	NaN	NaN	NaN	NaN	NaN	NaN	NaN	NaN	NaN	NaN	NaN
619	114	156.5	124	117	141.4	129.6	125.9	120	141.2	97.12	144.6	166.4	117.1	130.4	113.3	137.8	149.3	102.8	117.7	120	126.2	151.2	140.8	145.8	121.9	95.17	140.5	120.9	138.1	119.1	201.4	140.6	115.8	97.39	94.73	133.9	115.8	143.4	132	122.5	100.5	137.7	68	113.2	116.5	103.9	118.6	170	132.1
620	102.9	150.5	171.1	122.5	142.2	128	151.4	179.7	138.3	120.8	132.7	142.5	123.5	104.8	113.1	126.2	104.9	140.7	108	161.5	128	133.6	115.7	113.8	148.7	98.5	115.3	124.7	129.7	121.6	144.8	136	100.2	437.9	654.3	936.5	933.8	852.4	1089	1165	1258	1343	1550	1386	1247	1389	1456	1383	1540
0	101.6	165.5	165	158	179.9	103.1	182.6	117.9	165.3	146.5	156.6	123.8	127.6	141.5	144	NaN	NaN	NaN	NaN	NaN	NaN	NaN	NaN	NaN	NaN	NaN	NaN	NaN	NaN	NaN	NaN	NaN	NaN	NaN	NaN	NaN	NaN	NaN	NaN	NaN	NaN	NaN	NaN	NaN	NaN	NaN	NaN	NaN	NaN
0	182	197.8	175.4	167.9	138.8	130.5	147	159.3	167.9	163.6	173.2	134.1	139.6	146.2	155.7	133.7	132	149.3	163.2	160.2	144	173.8	165.5	135.5	174	168.5	148.4	141	120.4	159.1	138.8	157.7	186	167.7	176.1	151.2	160.8	NaN	NaN	NaN	NaN	NaN	NaN	NaN	NaN	NaN	NaN	NaN	NaN
621	166.8	108.2	86.5	141	126.5	119	142.1	116.1	139.5	104.1	83.1	112	137.5	121	117.2	114	102.5	101.5	168.8	101.2	144.5	104.5	129.9	110.1	134.1	108.5	126.6	110.2	134.1	111.6	142.7	81.45	130	113.4	102	98.2	128.5	141	76.95	118.8	140.5	116.1	107.4	121.3	108.7	113.5	109	102.3	144
0	132.3	99.59	NaN	NaN	NaN	NaN	NaN	NaN	NaN	NaN	NaN	NaN	NaN	NaN	NaN	NaN	NaN	NaN	NaN	NaN	NaN	NaN	NaN	NaN	NaN	NaN	NaN	NaN	NaN	NaN	NaN	NaN	NaN	NaN	NaN	NaN	NaN	NaN	NaN	NaN	NaN	NaN	NaN	NaN	NaN	NaN	NaN	NaN	NaN
0	133.4	142.5	125.6	118.9	150.1	133.9	138.5	112.8	117.2	121.8	105.3	109.9	104.5	114.5	126.4	NaN	NaN	NaN	NaN	NaN	NaN	NaN	NaN	NaN	NaN	NaN	NaN	NaN	NaN	NaN	NaN	NaN	NaN	NaN	NaN	NaN	NaN	NaN	NaN	NaN	NaN	NaN	NaN	NaN	NaN	NaN	NaN	NaN	NaN
622	218.8	159.9	252.2	228.6	224.4	283	218	269.9	262	249.5	303.5	247.2	179.6	258.9	178.1	229.1	211.3	185.2	237.7	207.2	154.3	174.8	150.1	116.5	123	192.7	158.1	158.4	120.2	143.5	123.8	178.5	122	144.5	107.5	140.9	110.8	138	104.2	183.3	154.7	136.3	73.27	132.7	135.8	140.3	165.3	127.5	157.4
623	133.1	89.9	129.4	100.6	118.1	113	84.09	102.2	129.5	136.5	89.55	99.08	84.81	127.7	127	107.5	104.6	133.6	120.9	93.43	165.5	294.9	343.6	313.5	351.6	375.9	426.9	475	566.8	503.5	515.4	549	523.4	453.9	564.8	729.4	562	538.2	548.7	675.9	659	586.4	531.5	477.6	508	611.6	683.7	562.8	521
[truncated: 215 more columns]
