# Supplementary material for: Fractional killing arises from cell-to-cell variability in overcoming a caspase activity threshold
Source: Mol Syst Biol. 2015 May 7;11(5):803. doi: 10.15252/msb.20145584 (PMC4461398; doi:10.15252/msb.20145584)
Supplement: Supplementary file 3 [file msb0011-0803-sd3.zip › All_data/087_Mapatumumab+anti-Fc (10 nM) + Bortezomib (100 nM)_1/raw_fret.tsv]

Cell # (0 for discarded)	T=5min	T=10min	T=15min	T=20min	T=25min	T=30min	T=35min	T=40min	T=45min	T=50min	T=55min	T=60min	T=65min	T=70min	T=75min	T=80min	T=85min	T=90min	T=95min	T=100min	T=105min	T=110min	T=115min	T=120min	T=125min	T=130min	T=135min	T=140min	T=145min	T=150min	T=155min	T=160min	T=165min	T=170min	T=175min	T=180min	T=185min	T=190min	T=195min	T=200min	T=205min	T=210min	T=215min	T=220min	T=225min	T=230min	T=235min	T=240min	T=245min
0	NaN	NaN	NaN	NaN	NaN	NaN	NaN	NaN	NaN	NaN	NaN	NaN	NaN	NaN	NaN	NaN	NaN	NaN	NaN	NaN	NaN	NaN	NaN	NaN	NaN	NaN	NaN	NaN	NaN	NaN	NaN	NaN	NaN	NaN	NaN	NaN	NaN	NaN	NaN	NaN	NaN	NaN	NaN	NaN	NaN	NaN	NaN	NaN	NaN
0	1.472	1.436	1.357	1.406	1.431	1.491	1.422	1.39	1.463	1.458	1.488	1.538	1.523	1.527	1.572	1.589	1.549	1.558	1.581	1.59	1.596	1.647	1.618	1.634	1.687	1.695	1.774	1.698	1.715	1.772	1.651	1.803	1.789	1.828	1.755	1.846	1.824	1.875	1.893	2.055	2.12	NaN	NaN	NaN	NaN	NaN	NaN	NaN	NaN
1	1.701	1.196	1.179	1.166	1.081	1.291	1.605	1.345	1.46	1.393	1.183	1.552	1.549	1.476	1.374	1.548	1.536	1.419	1.529	1.498	1.551	1.621	1.646	1.651	1.58	1.72	1.716	1.704	1.544	1.856	1.909	1.869	1.89	1.88	1.975	2	2.124	2.147	2.248	2.212	2.285	2.288	2.256	2.279	2.227	2.254	2.232	2.281	2.307
2	1.401	1.43	1.401	1.393	1.269	1.354	1.425	1.397	1.407	1.37	1.347	1.426	1.448	1.43	1.418	1.475	1.447	1.473	1.481	1.436	1.558	1.489	1.455	1.469	1.483	1.491	1.585	1.495	1.47	1.558	1.583	1.61	1.585	1.574	1.621	1.528	1.542	1.572	1.603	1.576	1.597	1.588	1.516	1.59	1.533	1.643	1.554	1.565	1.555
3	1.445	1.327	1.395	1.366	1.424	1.393	1.365	1.331	1.371	1.401	1.507	1.443	1.502	1.379	1.45	1.491	1.516	1.541	1.529	1.573	1.583	1.578	1.626	1.593	1.668	1.609	1.736	1.724	1.729	1.74	1.761	1.856	1.909	1.992	2.094	2.19	2.252	2.259	2.301	2.338	2.312	2.345	2.3	2.352	2.315	2.3	2.299	2.331	2.327
0	1.518	1.392	1.395	1.412	1.389	1.442	1.485	1.408	1.45	1.442	1.386	1.414	1.459	1.435	1.485	1.525	1.512	1.471	1.535	1.515	1.574	1.65	1.615	NaN	NaN	NaN	NaN	NaN	NaN	NaN	NaN	NaN	NaN	NaN	NaN	NaN	NaN	NaN	NaN	NaN	NaN	NaN	NaN	NaN	NaN	NaN	NaN	NaN	NaN
4	1.487	1.33	1.357	1.36	1.463	1.411	1.379	1.339	1.423	1.402	1.558	1.507	1.567	1.498	1.506	1.553	1.571	1.656	1.597	1.655	1.632	1.603	1.694	1.694	1.726	1.722	1.789	1.788	1.747	1.747	1.826	1.848	1.822	1.806	1.889	1.841	1.88	1.781	1.887	1.835	1.828	1.889	1.932	1.943	1.911	1.924	1.876	1.987	1.965
0	1.501	1.353	1.439	1.365	1.431	1.42	NaN	NaN	NaN	NaN	NaN	NaN	NaN	NaN	NaN	NaN	NaN	NaN	NaN	NaN	NaN	NaN	NaN	NaN	NaN	NaN	NaN	NaN	NaN	NaN	NaN	NaN	NaN	NaN	NaN	NaN	NaN	NaN	NaN	NaN	NaN	NaN	NaN	NaN	NaN	NaN	NaN	NaN	NaN
0	1.554	1.219	1.243	1.244	1.177	1.325	1.514	1.346	1.419	1.438	1.321	1.519	1.507	1.556	1.501	1.594	1.643	1.609	1.736	1.836	1.916	2.055	2.079	NaN	NaN	NaN	NaN	NaN	NaN	NaN	NaN	NaN	NaN	NaN	NaN	NaN	NaN	NaN	NaN	NaN	NaN	NaN	NaN	NaN	NaN	NaN	NaN	NaN	NaN
5	1.483	1.44	1.415	1.408	1.401	1.421	1.42	1.418	1.448	1.433	1.44	1.413	1.501	1.475	1.536	1.619	1.564	1.592	1.626	1.634	1.689	1.712	1.642	1.749	1.762	1.768	1.878	1.871	1.86	1.873	1.941	2.012	2.029	2.075	2.116	2.191	2.21	2.278	2.272	2.289	2.239	2.237	2.29	2.31	2.249	2.278	2.247	2.296	2.242
6	1.509	1.31	1.321	1.333	1.205	1.327	1.476	1.357	1.406	1.382	1.285	1.489	1.507	1.485	1.455	1.538	1.524	1.519	1.557	1.55	1.674	1.64	1.581	1.643	1.629	1.66	1.771	1.725	1.645	1.778	1.928	1.935	2.048	2.002	2.066	2.097	2.16	2.194	NaN	NaN	NaN	NaN	NaN	NaN	NaN	NaN	NaN	NaN	NaN
7	1.495	1.272	1.287	1.263	1.235	1.315	1.464	1.369	1.391	1.404	1.322	1.474	1.483	1.505	1.433	1.537	1.53	1.503	1.584	1.575	1.625	1.703	1.721	1.707	1.764	1.985	1.875	1.909	2.077	2.179	2.14	2.203	2.228	2.264	2.291	2.283	2.263	2.229	2.266	2.282	2.269	2.283	2.238	2.273	2.231	2.25	2.238	2.276	2.228
0	1.41	1.36	1.375	1.392	1.388	1.453	1.47	1.444	1.501	1.472	1.441	1.503	1.52	1.529	1.568	1.597	1.572	1.591	1.643	1.644	1.647	1.682	1.693	1.692	1.708	1.702	1.727	1.736	1.756	1.812	1.748	1.803	1.812	1.8	1.82	1.8	1.83	1.814	1.809	1.857	1.865	1.848	1.853	1.897	1.889	1.935	1.917	1.946	2.042
8	1.435	1.335	1.339	1.322	1.289	1.348	1.452	1.373	1.391	1.399	1.326	1.438	1.436	1.422	1.422	1.46	1.469	1.464	1.489	1.483	1.521	1.533	1.523	1.573	1.562	1.591	1.647	1.611	1.574	1.674	1.705	1.688	1.683	1.715	1.731	1.725	1.749	1.772	1.82	1.987	2.026	1.993	2.029	2.107	2.121	2.14	2.188	2.196	2.209
9	1.435	1.319	1.327	1.32	1.312	1.331	1.415	1.363	1.395	1.414	1.41	1.445	1.457	1.465	1.469	1.459	1.477	1.492	1.502	1.502	1.52	1.55	1.568	1.552	1.554	1.566	1.594	1.595	1.584	1.63	1.62	1.65	1.662	1.655	1.656	1.667	1.682	1.687	1.684	1.698	1.704	1.71	1.724	1.746	1.749	1.738	1.755	1.756	1.787
10	1.375	1.356	1.426	1.332	1.352	1.35	1.371	1.339	1.353	1.403	1.41	1.395	1.453	1.413	1.454	1.495	1.506	1.533	1.538	1.596	1.597	1.649	1.666	1.68	1.715	1.724	1.792	1.776	1.818	1.852	1.881	1.934	1.96	2.002	2.034	2.062	2.086	2.107	2.133	2.155	2.178	2.181	2.187	2.212	2.189	2.204	2.197	2.223	2.218
11	1.422	1.336	1.345	1.332	1.275	1.339	1.423	1.375	1.43	1.399	1.35	1.435	1.453	1.47	1.433	1.474	1.491	1.473	1.481	1.491	1.509	1.553	1.548	1.549	1.564	1.569	1.612	1.608	1.591	1.643	1.666	1.697	1.671	1.675	1.714	1.684	1.728	1.757	1.816	1.851	1.891	1.951	1.978	2.057	2.073	2.145	2.139	2.185	2.202
0	1.596	1.483	1.934	1.532	1.42	1.465	1.753	1.408	1.337	1.718	1.427	1.464	1.892	1.405	0.8274	1.963	1.791	1.649	2.191	NaN	NaN	NaN	NaN	NaN	NaN	NaN	NaN	NaN	NaN	NaN	NaN	NaN	NaN	NaN	NaN	NaN	NaN	NaN	NaN	NaN	NaN	NaN	NaN	NaN	NaN	NaN	NaN	NaN	NaN
0	1.818	1.2	1.212	1.056	1.164	1.477	1.551	1.524	1.51	1.548	NaN	NaN	NaN	NaN	NaN	NaN	NaN	NaN	NaN	NaN	NaN	NaN	NaN	NaN	NaN	NaN	NaN	NaN	NaN	NaN	NaN	NaN	NaN	NaN	NaN	NaN	NaN	NaN	NaN	NaN	NaN	NaN	NaN	NaN	NaN	NaN	NaN	NaN	NaN
12	1.373	1.389	1.376	1.366	1.375	1.386	1.374	1.378	1.381	1.387	1.414	1.446	1.452	1.422	1.447	1.439	1.492	1.47	1.484	1.494	1.516	1.53	1.498	1.529	1.515	1.527	1.537	1.526	1.548	1.59	1.588	1.583	1.584	1.591	1.644	1.627	1.624	1.627	1.633	1.663	1.659	1.644	1.652	1.679	1.661	1.663	1.679	1.713	1.696
13	1.432	1.382	1.402	1.383	1.382	1.437	1.443	1.427	1.433	1.446	1.406	1.455	1.477	1.485	1.533	1.505	1.531	1.539	1.556	1.581	1.567	1.635	1.604	1.605	1.624	1.649	1.675	1.649	1.69	1.735	1.714	1.758	1.722	1.736	1.76	1.741	1.765	1.798	1.792	1.811	1.827	1.818	1.818	1.885	1.828	1.838	1.868	1.913	1.909
0	1.605	1.492	2.365	1.735	1.605	NaN	NaN	NaN	NaN	NaN	NaN	NaN	NaN	NaN	NaN	NaN	NaN	NaN	NaN	NaN	NaN	NaN	NaN	NaN	NaN	NaN	NaN	NaN	NaN	NaN	NaN	NaN	NaN	NaN	NaN	NaN	NaN	NaN	NaN	NaN	NaN	NaN	NaN	NaN	NaN	NaN	NaN	NaN	NaN
14	1.528	1.494	2.307	1.614	1.506	1.473	1.538	1.515	1.536	1.605	1.602	1.573	1.578	1.548	1.623	1.71	1.652	1.706	1.656	1.762	1.769	1.822	1.73	1.726	1.761	1.839	1.892	1.836	1.945	2.006	1.939	1.976	2.074	2.077	2.036	2.119	2.149	2.17	2.057	2.242	2.058	2.102	2.083	2.078	2.095	2.177	2.141	2.17	2.218
15	1.392	1.368	1.369	1.371	1.381	1.374	1.373	1.383	1.383	1.373	1.406	1.428	1.421	1.422	1.465	1.43	1.475	1.451	1.488	1.508	1.484	1.53	1.522	1.512	1.517	1.555	1.555	1.527	1.549	1.618	1.596	1.618	1.597	1.609	1.651	1.635	1.643	1.625	1.613	1.664	1.651	1.654	1.651	1.678	1.656	1.695	1.69	1.701	1.713
16	1.391	1.376	1.417	1.388	1.39	1.376	1.366	1.382	1.368	1.372	1.397	1.408	1.418	1.389	1.432	1.431	1.482	1.464	1.524	1.512	1.561	1.601	1.572	1.614	1.63	1.696	1.737	1.707	1.734	1.86	1.901	1.921	1.971	2.004	2.067	2.091	2.144	2.162	2.195	2.206	2.209	2.201	2.197	2.219	2.187	2.203	2.195	2.192	2.231
0	NaN	NaN	NaN	NaN	NaN	NaN	NaN	NaN	NaN	NaN	NaN	NaN	NaN	NaN	NaN	NaN	NaN	NaN	NaN	NaN	NaN	NaN	NaN	NaN	NaN	NaN	NaN	NaN	NaN	NaN	NaN	NaN	NaN	NaN	NaN	NaN	NaN	NaN	NaN	NaN	NaN	NaN	NaN	NaN	NaN	NaN	NaN	NaN	NaN
17	1.375	1.372	1.431	1.345	1.355	1.38	1.391	1.39	1.377	1.425	1.454	1.446	1.517	1.478	1.558	1.611	1.606	1.634	1.682	1.731	1.743	1.805	1.871	1.915	1.999	2.017	2.099	2.132	2.154	2.179	2.18	2.215	2.196	2.202	2.219	2.214	2.221	2.201	2.194	2.22	2.237	2.228	2.237	2.268	2.247	2.249	2.235	2.255	2.253
0	NaN	NaN	NaN	NaN	NaN	NaN	NaN	NaN	NaN	NaN	NaN	NaN	NaN	NaN	NaN	NaN	NaN	NaN	NaN	NaN	NaN	NaN	NaN	NaN	NaN	NaN	NaN	NaN	NaN	NaN	NaN	NaN	NaN	NaN	NaN	NaN	NaN	NaN	NaN	NaN	NaN	NaN	NaN	NaN	NaN	NaN	NaN	NaN	NaN
0	1.681	NaN	NaN	NaN	NaN	NaN	NaN	NaN	NaN	NaN	NaN	NaN	NaN	NaN	NaN	NaN	NaN	NaN	NaN	NaN	NaN	NaN	NaN	NaN	NaN	NaN	NaN	NaN	NaN	NaN	NaN	NaN	NaN	NaN	NaN	NaN	NaN	NaN	NaN	NaN	NaN	NaN	NaN	NaN	NaN	NaN	NaN	NaN	NaN
0	NaN	NaN	NaN	NaN	NaN	NaN	NaN	NaN	NaN	NaN	NaN	NaN	NaN	NaN	NaN	NaN	NaN	NaN	NaN	NaN	NaN	NaN	NaN	NaN	NaN	NaN	NaN	NaN	NaN	NaN	NaN	NaN	NaN	NaN	NaN	NaN	NaN	NaN	NaN	NaN	NaN	NaN	NaN	NaN	NaN	NaN	NaN	NaN	NaN
18	1.417	1.411	1.402	1.392	1.389	1.409	1.423	1.407	1.407	1.421	1.432	1.474	1.471	1.486	1.494	1.501	1.534	1.535	1.56	1.598	1.556	1.637	1.646	1.678	1.686	1.693	1.698	1.745	1.789	1.824	1.794	1.826	1.84	1.878	1.897	1.888	1.871	1.923	1.958	2.029	2.072	2.096	2.101	2.145	2.153	2.173	2.19	2.203	2.179
0	NaN	NaN	NaN	NaN	NaN	NaN	NaN	NaN	NaN	NaN	NaN	NaN	NaN	NaN	NaN	NaN	NaN	NaN	NaN	NaN	NaN	NaN	NaN	NaN	NaN	NaN	NaN	NaN	NaN	NaN	NaN	NaN	NaN	NaN	NaN	NaN	NaN	NaN	NaN	NaN	NaN	NaN	NaN	NaN	NaN	NaN	NaN	NaN	NaN
0	1.446	1.457	1.8	1.499	1.472	1.44	1.49	1.501	1.462	1.545	1.536	1.47	1.551	1.498	1.574	1.665	1.56	1.562	1.541	1.656	1.67	1.659	1.575	1.603	1.687	1.668	1.744	1.652	1.734	1.756	NaN	NaN	NaN	NaN	NaN	NaN	NaN	NaN	NaN	NaN	NaN	NaN	NaN	NaN	NaN	NaN	NaN	NaN	NaN
0	1.44	1.587	1.819	1.655	NaN	NaN	NaN	NaN	NaN	NaN	NaN	NaN	NaN	NaN	NaN	NaN	NaN	NaN	NaN	NaN	NaN	NaN	NaN	NaN	NaN	NaN	NaN	NaN	NaN	NaN	NaN	NaN	NaN	NaN	NaN	NaN	NaN	NaN	NaN	NaN	NaN	NaN	NaN	NaN	NaN	NaN	NaN	NaN	NaN
19	1.44	1.431	2.297	1.525	1.435	1.417	1.455	1.363	1.408	1.609	1.516	1.41	1.526	1.427	1.597	1.669	1.492	1.493	1.459	1.526	1.562	1.613	1.514	1.59	1.529	1.588	1.662	1.559	1.689	1.636	1.71	1.604	1.612	1.654	1.711	1.682	1.701	1.751	1.713	1.766	1.705	1.763	1.779	1.759	1.684	1.805	1.746	1.827	1.764
0	1.437	1.499	1.544	1.515	1.461	1.446	1.462	1.484	1.481	1.531	1.486	1.505	1.557	1.498	1.567	1.554	1.716	1.614	1.625	1.671	1.696	1.712	1.631	1.723	1.704	1.662	1.725	1.705	1.74	1.795	1.765	1.819	1.758	1.77	1.822	1.78	1.76	1.805	1.796	1.804	1.871	1.777	1.879	1.85	1.801	1.798	1.838	1.938	1.87
20	1.374	1.387	1.423	1.376	1.396	1.367	1.355	1.396	1.372	1.351	1.382	1.384	1.415	1.37	1.431	1.394	1.435	1.381	1.436	1.41	1.42	1.445	1.444	1.458	1.444	1.462	1.465	1.445	1.502	1.537	1.532	1.523	1.532	1.541	1.564	1.559	1.583	1.57	1.599	1.619	1.608	1.642	1.623	1.646	1.656	1.671	1.685	1.718	1.738
21	1.444	1.444	1.419	1.336	1.388	1.456	1.44	1.486	1.387	1.445	1.482	1.46	1.511	1.502	1.552	1.625	1.609	1.555	1.658	1.73	1.625	1.675	1.766	1.785	1.861	1.813	1.953	1.967	2.106	2.153	2.143	2.204	2.223	2.286	2.297	2.294	2.288	2.358	2.257	2.277	2.256	2.286	2.259	2.325	2.271	2.301	2.242	2.288	2.272
22	1.596	1.623	1.784	1.709	1.607	1.598	1.623	1.577	1.652	1.653	1.745	1.635	1.744	1.593	1.79	1.715	1.935	1.885	2.051	1.805	2.016	1.968	2.014	2.066	2.142	2.245	2.271	2.257	2.297	2.325	2.235	2.322	2.283	2.261	2.362	2.302	2.389	2.268	2.232	2.295	2.28	2.333	2.337	2.306	2.298	2.244	2.257	2.344	2.299
0	1.414	1.399	1.893	1.471	1.441	1.411	1.428	1.388	1.411	1.52	1.483	1.468	1.545	1.475	1.536	1.69	1.533	1.563	1.497	1.631	1.723	1.724	1.608	1.641	1.662	1.733	1.783	1.719	1.836	1.77	1.782	1.769	1.764	1.818	1.838	1.847	1.885	1.876	1.878	1.912	1.89	1.94	NaN	NaN	NaN	NaN	NaN	NaN	NaN
23	1.4	1.431	1.373	1.39	1.383	1.334	1.413	1.422	1.453	1.48	1.502	1.527	1.582	1.578	1.655	1.656	1.729	1.759	1.785	1.808	1.855	1.933	1.998	2.035	2.095	2.16	2.2	2.222	2.256	2.246	2.271	2.284	2.267	2.261	2.249	2.256	2.231	2.228	2.267	2.279	2.237	2.272	2.26	2.284	2.272	2.307	2.256	2.329	2.317
0	1.518	1.503	1.633	1.559	1.476	1.518	1.482	NaN	NaN	NaN	NaN	NaN	NaN	NaN	NaN	NaN	NaN	NaN	NaN	NaN	NaN	NaN	NaN	NaN	NaN	NaN	NaN	NaN	NaN	NaN	NaN	NaN	NaN	NaN	NaN	NaN	NaN	NaN	NaN	NaN	NaN	NaN	NaN	NaN	NaN	NaN	NaN	NaN	NaN
0	NaN	NaN	NaN	NaN	NaN	NaN	NaN	NaN	NaN	NaN	NaN	NaN	NaN	NaN	NaN	NaN	NaN	NaN	NaN	NaN	NaN	NaN	NaN	NaN	NaN	NaN	NaN	NaN	NaN	NaN	NaN	NaN	NaN	NaN	NaN	NaN	NaN	NaN	NaN	NaN	NaN	NaN	NaN	NaN	NaN	NaN	NaN	NaN	NaN
24	1.428	1.437	1.457	1.367	1.456	1.44	1.416	1.435	1.463	1.431	1.487	1.462	1.503	1.49	1.517	1.566	1.568	1.55	1.601	1.665	1.597	1.61	1.659	1.643	1.717	1.751	1.77	1.715	1.758	1.787	1.799	1.735	1.78	1.817	1.903	1.848	1.852	1.916	1.983	2.044	2.06	2.125	2.145	2.175	2.226	2.178	2.225	2.237	2.257
25	1.417	1.411	1.437	1.345	1.44	1.452	1.399	1.461	1.437	1.437	1.503	1.434	1.542	1.548	1.525	1.618	1.605	1.555	1.634	1.668	1.541	1.573	1.672	1.645	1.681	1.7	1.713	1.712	1.737	1.755	1.704	1.766	1.767	1.748	1.829	1.767	1.73	1.794	1.786	1.817	1.792	1.765	1.842	1.84	1.738	1.799	1.786	1.867	1.863
26	1.408	1.411	1.398	1.382	1.398	1.351	1.415	1.405	1.43	1.459	1.423	1.453	1.467	1.474	1.491	1.551	1.574	1.63	1.643	1.655	1.675	1.691	1.734	1.776	1.818	1.886	1.964	1.982	2.042	2.143	2.134	2.257	2.245	2.232	2.288	2.288	2.277	2.273	2.247	2.26	2.24	2.273	2.256	2.266	2.282	2.29	2.262	2.273	2.282
27	1.42	1.374	1.488	1.536	1.31	1.395	1.411	1.477	1.48	1.492	1.404	1.482	1.498	1.531	1.53	1.551	1.592	1.481	1.484	1.55	1.573	1.568	1.455	1.553	1.639	1.545	1.639	1.582	1.625	1.692	1.63	1.693	1.676	1.576	1.636	1.636	1.699	1.731	1.691	1.765	1.669	1.789	1.754	1.823	1.731	1.732	1.781	1.772	1.788
0	0.8975	1.394	1.96	1.957	NaN	NaN	NaN	NaN	NaN	NaN	NaN	NaN	NaN	NaN	NaN	NaN	NaN	NaN	NaN	NaN	NaN	NaN	NaN	NaN	NaN	NaN	NaN	NaN	NaN	NaN	NaN	NaN	NaN	NaN	NaN	NaN	NaN	NaN	NaN	NaN	NaN	NaN	NaN	NaN	NaN	NaN	NaN	NaN	NaN
28	1.398	1.37	1.382	1.384	1.385	1.393	1.417	1.38	1.452	1.435	1.445	1.476	1.522	1.511	1.556	1.576	1.654	1.662	1.706	1.694	1.724	1.804	1.813	1.85	1.866	1.892	1.982	2.039	2.078	2.166	2.136	2.219	2.203	2.243	2.229	2.233	2.209	2.207	2.217	2.238	2.211	2.229	2.201	2.244	2.23	2.233	2.23	2.233	2.24
29	1.408	1.398	1.4	1.37	1.388	1.38	1.397	1.439	1.418	1.418	1.474	1.489	1.505	1.485	1.551	1.511	1.556	1.546	1.561	1.567	1.575	1.605	1.629	1.643	1.622	1.643	1.657	1.639	1.689	1.746	1.694	1.708	1.697	1.726	1.734	1.73	1.766	1.72	1.769	1.809	1.739	1.776	1.77	1.771	1.776	1.789	1.883	1.931	1.996
0	1.444	1.438	1.492	1.422	1.42	1.407	1.451	1.408	1.427	1.427	1.462	1.416	1.484	1.451	1.478	1.535	1.472	1.501	1.471	1.547	1.559	1.537	1.549	1.568	1.56	1.572	1.601	1.576	1.607	1.609	1.589	1.616	1.612	1.607	1.641	1.636	1.623	1.618	1.64	1.644	1.649	1.665	1.642	1.671	1.666	1.662	1.677	1.69	1.704
30	1.394	1.382	1.43	1.391	1.413	1.372	1.407	1.423	1.407	1.41	1.45	1.448	1.475	1.48	1.523	1.502	1.537	1.534	1.554	1.557	1.562	1.601	1.645	1.636	1.594	1.63	1.651	1.648	1.7	1.729	1.747	1.805	1.822	1.85	1.885	1.905	1.938	1.972	2.015	2.059	2.083	2.125	2.124	2.155	2.15	2.16	2.16	2.224	2.226
0	2.174	NaN	NaN	NaN	NaN	NaN	NaN	NaN	NaN	NaN	NaN	NaN	NaN	NaN	NaN	NaN	NaN	NaN	NaN	NaN	NaN	NaN	NaN	NaN	NaN	NaN	NaN	NaN	NaN	NaN	NaN	NaN	NaN	NaN	NaN	NaN	NaN	NaN	NaN	NaN	NaN	NaN	NaN	NaN	NaN	NaN	NaN	NaN	NaN
31	1.423	1.378	1.385	1.4	1.399	1.381	1.397	1.399	1.443	1.466	1.459	1.47	1.504	1.505	1.516	1.529	1.607	1.601	1.601	1.608	1.639	1.666	1.679	1.701	1.711	1.715	1.719	1.746	1.755	1.817	1.807	1.882	1.84	1.921	1.96	1.997	2.027	2.026	2.095	2.111	2.134	2.166	2.174	2.207	2.172	2.192	2.199	2.198	2.214
32	1.458	1.488	1.447	1.365	1.414	1.417	1.484	1.394	1.444	1.424	1.556	1.466	1.539	1.506	1.569	1.614	1.616	1.609	1.697	1.694	1.678	1.637	1.792	1.752	1.859	1.826	1.831	1.896	1.843	1.9	1.932	1.931	1.946	1.915	2.028	1.98	2.037	2.087	2.127	2.133	2.157	2.208	2.21	2.255	2.332	2.271	2.259	2.331	2.289
0	1.548	1.45	1.527	1.647	1.454	1.492	1.434	1.489	1.542	1.599	1.588	1.578	1.666	1.575	NaN	NaN	NaN	NaN	NaN	NaN	NaN	NaN	NaN	NaN	NaN	NaN	NaN	NaN	NaN	NaN	NaN	NaN	NaN	NaN	NaN	NaN	NaN	NaN	NaN	NaN	NaN	NaN	NaN	NaN	NaN	NaN	NaN	NaN	NaN
33	1.405	1.402	1.385	1.394	1.314	1.401	1.409	1.398	1.366	1.472	1.411	1.445	1.419	1.465	1.44	1.497	1.502	1.497	1.556	1.555	1.588	1.646	1.643	1.727	1.783	1.861	1.976	2.082	2.149	2.221	2.199	2.241	2.216	2.23	2.219	2.236	2.22	2.233	2.229	2.232	2.254	2.278	2.244	2.291	2.246	2.263	2.261	2.294	2.299
34	1.404	1.38	1.447	1.431	1.421	1.418	1.428	1.437	1.439	1.465	1.476	1.482	1.504	1.469	1.54	1.504	1.558	1.534	1.575	1.554	1.566	1.59	1.605	1.601	1.6	1.618	1.64	1.607	1.642	1.699	1.666	1.662	1.674	1.687	1.685	1.701	1.694	1.711	1.714	1.729	1.727	1.765	1.723	1.731	1.722	1.74	1.749	1.798	1.81
35	1.404	1.386	1.418	1.402	1.406	1.396	1.405	1.428	1.399	1.423	1.441	1.439	1.456	1.424	1.51	1.441	1.498	1.487	1.497	1.496	1.496	1.523	1.527	1.525	1.525	1.533	1.552	1.548	1.538	1.578	1.565	1.571	1.563	1.581	1.604	1.581	1.598	1.587	1.577	1.609	1.604	1.627	1.593	1.625	1.605	1.603	1.639	1.636	1.662
36	1.429	1.398	1.501	1.404	1.407	1.394	1.386	1.37	1.425	1.398	1.496	1.43	1.457	1.511	1.534	1.578	1.534	1.557	1.547	1.63	1.666	1.622	1.777	1.879	1.955	2.028	2.184	2.238	2.285	2.316	2.28	2.331	2.292	2.322	2.299	2.244	2.314	2.283	2.249	2.25	2.315	2.3	2.302	2.337	2.442	2.314	2.326	2.299	2.332
37	1.423	1.411	1.464	1.422	1.425	1.382	1.401	1.385	1.415	1.433	1.495	1.41	1.486	1.495	1.477	1.648	1.576	1.561	1.582	1.659	1.722	1.815	1.939	2.044	2.104	2.224	2.282	2.281	2.303	2.334	2.288	2.357	2.326	2.297	2.244	2.306	2.294	2.265	2.292	2.379	2.318	2.424	2.387	2.478	2.386	2.408	2.386	2.386	2.324
0	1.458	1.428	NaN	NaN	NaN	NaN	NaN	NaN	NaN	NaN	NaN	NaN	NaN	NaN	NaN	NaN	NaN	NaN	NaN	NaN	NaN	NaN	NaN	NaN	NaN	NaN	NaN	NaN	NaN	NaN	NaN	NaN	NaN	NaN	NaN	NaN	NaN	NaN	NaN	NaN	NaN	NaN	NaN	NaN	NaN	NaN	NaN	NaN	NaN
38	1.442	1.417	1.445	1.418	1.406	1.395	1.411	1.375	1.402	1.403	1.415	1.427	1.424	1.426	1.451	1.453	1.429	1.476	1.449	1.483	1.485	1.529	1.521	1.567	1.551	1.539	1.584	1.606	1.614	1.645	1.604	1.635	1.655	1.627	1.695	1.708	1.675	1.707	1.697	1.76	1.803	1.897	1.968	2.042	2.1	2.116	2.137	2.222	2.233
39	1.413	1.39	1.375	1.362	1.323	1.377	1.422	1.375	1.365	1.406	1.416	1.414	1.397	1.455	1.412	1.453	1.456	1.469	1.493	1.441	1.454	1.476	1.483	1.496	1.522	1.508	1.53	1.541	1.54	1.586	1.531	1.562	1.554	1.562	1.561	1.594	1.571	1.582	1.58	1.592	1.595	1.593	1.613	1.669	1.607	1.71	1.809	1.922	2.028
40	1.465	1.498	1.47	1.526	1.452	1.511	1.499	1.483	1.498	1.598	1.494	1.519	1.527	1.642	1.523	1.62	1.664	1.688	1.738	1.736	1.734	1.826	1.647	1.862	1.771	1.766	1.889	1.926	1.892	2.058	2.087	2.173	2.17	2.273	2.247	2.322	2.299	2.318	2.265	2.33	2.285	2.294	2.318	2.362	2.326	2.34	2.282	2.356	2.313
41	1.407	1.369	1.375	1.368	1.319	1.379	1.411	1.393	1.387	1.41	1.426	1.435	1.439	1.461	1.418	1.471	1.503	1.492	1.539	1.505	1.547	1.586	1.595	1.598	1.674	1.63	1.677	1.733	1.813	1.953	1.997	2.105	2.18	2.213	2.233	2.236	2.218	2.232	2.201	2.223	2.241	2.23	2.241	2.263	2.233	2.241	2.253	2.242	2.267
0	3.298	1.038	NaN	NaN	NaN	NaN	NaN	NaN	NaN	NaN	NaN	NaN	NaN	NaN	NaN	NaN	NaN	NaN	NaN	NaN	NaN	NaN	NaN	NaN	NaN	NaN	NaN	NaN	NaN	NaN	NaN	NaN	NaN	NaN	NaN	NaN	NaN	NaN	NaN	NaN	NaN	NaN	NaN	NaN	NaN	NaN	NaN	NaN	NaN
42	1.503	1.466	1.519	1.465	1.494	1.559	1.503	1.474	1.501	1.513	1.547	1.498	1.55	1.572	1.546	1.615	1.563	1.545	1.586	1.547	1.515	1.575	1.62	1.577	1.615	1.611	1.572	1.608	1.608	1.61	1.573	1.626	1.623	1.647	1.633	1.668	1.578	1.622	1.631	1.667	1.646	1.63	1.631	1.668	1.682	1.668	1.675	1.698	1.64
0	1.631	1.559	1.607	1.476	1.537	1.551	1.575	1.391	1.525	1.484	1.657	1.533	1.58	1.614	1.637	1.627	1.611	1.657	1.667	1.595	1.646	1.633	NaN	NaN	NaN	NaN	NaN	NaN	NaN	NaN	NaN	NaN	NaN	NaN	NaN	NaN	NaN	NaN	NaN	NaN	NaN	NaN	NaN	NaN	NaN	NaN	NaN	NaN	NaN
43	1.391	1.403	1.39	1.417	1.425	1.387	1.442	1.434	1.421	1.479	1.495	1.484	1.54	1.467	1.51	1.572	1.586	1.628	1.594	1.607	1.688	1.695	1.726	1.748	1.78	1.799	1.797	1.76	1.838	1.927	1.997	2.061	2.107	2.228	2.285	2.284	2.308	2.272	2.314	2.295	2.323	2.328	2.293	2.275	2.321	2.319	2.338	2.387	2.346
44	1.389	1.412	1.428	1.396	1.391	1.378	1.434	1.364	1.408	1.421	1.491	1.465	1.44	1.437	1.464	1.483	1.533	1.497	1.493	1.488	1.498	1.587	1.542	1.576	1.619	1.612	1.647	1.665	1.679	1.762	1.735	1.736	1.815	1.734	1.798	1.907	1.799	1.793	1.929	1.952	1.886	1.889	1.961	2.034	2.175	2.148	2.114	2.173	2.245
45	1.383	1.381	1.372	1.395	1.314	1.389	1.406	1.364	1.363	1.418	1.427	1.412	1.4	1.492	1.416	1.537	1.516	1.521	1.592	1.542	1.599	1.66	1.65	1.721	1.837	1.876	2.009	2.101	2.154	2.207	2.234	2.224	2.246	2.263	2.253	2.273	2.277	2.242	2.243	2.252	2.237	2.227	2.266	2.255	2.264	2.293	2.273	2.317	2.305
46	1.382	1.433	1.419	1.421	1.382	1.443	1.439	1.415	1.46	1.473	1.492	1.537	1.572	1.563	1.588	1.595	1.701	1.676	1.728	1.761	1.742	1.851	1.782	1.816	1.892	1.844	1.933	1.973	2.023	2.108	2.129	2.154	2.21	2.204	2.217	2.208	2.225	2.233	2.225	2.226	2.234	2.252	2.23	2.248	2.257	2.229	2.245	2.26	2.241
0	1.443	1.353	1.397	1.439	1.358	NaN	NaN	NaN	NaN	NaN	NaN	NaN	NaN	NaN	NaN	NaN	NaN	NaN	NaN	NaN	NaN	NaN	NaN	NaN	NaN	NaN	NaN	NaN	NaN	NaN	NaN	NaN	NaN	NaN	NaN	NaN	NaN	NaN	NaN	NaN	NaN	NaN	NaN	NaN	NaN	NaN	NaN	NaN	NaN
0	1.394	1.416	1.448	1.403	1.426	1.415	1.421	1.454	1.41	1.538	1.488	1.472	1.574	1.517	1.591	1.618	1.717	1.653	1.682	1.756	1.749	1.85	NaN	NaN	NaN	NaN	NaN	NaN	NaN	NaN	NaN	NaN	NaN	NaN	NaN	NaN	NaN	NaN	NaN	NaN	NaN	NaN	NaN	NaN	NaN	NaN	NaN	NaN	NaN
47	1.402	1.409	1.447	1.42	1.403	1.421	1.438	1.42	1.448	1.482	1.474	1.472	1.5	1.454	1.502	1.485	1.554	1.549	1.547	1.531	1.538	1.595	1.557	1.571	1.619	1.545	1.609	1.61	1.592	1.642	1.617	1.664	1.615	1.629	1.657	1.64	1.657	1.66	1.679	1.682	1.672	1.694	1.695	1.687	1.706	1.691	1.717	1.717	1.715
48	1.422	1.439	1.429	1.44	1.377	1.451	1.487	1.46	1.493	1.509	1.513	1.607	1.629	1.59	1.553	1.593	1.71	1.694	1.712	1.729	1.69	1.802	1.719	1.757	1.862	1.735	1.857	1.802	1.823	1.898	1.877	1.959	1.973	1.982	2.015	2.036	2.047	2.101	2.13	2.139	2.148	2.196	2.177	2.185	2.205	2.205	2.19	2.224	2.228
49	1.49	1.412	1.421	1.422	1.431	1.406	1.433	1.422	1.508	1.452	1.52	1.505	1.538	1.633	1.638	1.654	1.74	1.649	1.644	1.727	1.771	1.8	1.863	1.933	2.013	1.999	2.104	2.176	2.23	2.285	2.182	2.251	2.333	2.333	2.362	2.306	2.266	2.287	2.294	2.313	2.26	2.328	2.308	2.36	2.358	2.324	2.285	2.309	2.311
50	1.395	1.385	1.436	1.398	1.384	1.4	1.43	1.415	1.37	1.46	1.43	1.504	1.54	1.53	1.602	1.655	1.722	1.756	1.744	1.755	1.863	1.996	2.079	2.113	2.274	2.263	2.357	2.354	2.409	2.401	2.338	2.394	2.354	2.345	2.326	2.367	2.371	2.33	2.387	2.388	2.28	2.346	2.295	2.314	2.287	2.311	2.321	2.27	2.34
51	1.465	1.441	1.496	1.412	1.442	1.361	1.408	1.379	1.465	1.413	1.491	1.447	1.446	1.57	1.582	1.576	1.575	1.518	1.55	1.612	1.661	1.609	1.634	1.652	1.698	1.676	1.736	1.775	1.824	1.902	1.974	2.015	2.07	2.112	2.228	2.291	2.305	2.269	2.257	2.299	2.318	2.321	2.372	2.359	2.374	2.347	2.391	2.36	2.326
52	1.438	1.397	1.418	1.421	1.356	1.412	1.446	1.459	1.462	1.509	1.506	1.55	1.53	1.611	1.592	1.66	1.684	1.721	1.755	1.729	1.783	1.843	1.819	1.859	1.952	2	2.117	2.156	2.216	2.322	2.262	2.151	2.216	2.195	2.267	2.247	2.264	2.274	NaN	NaN	NaN	NaN	NaN	NaN	NaN	NaN	NaN	NaN	NaN
0	1.414	1.394	1.414	1.397	1.396	1.411	1.407	1.4	1.419	1.459	1.454	1.474	1.513	1.455	1.498	1.477	1.522	1.527	1.543	1.511	1.513	1.577	1.568	1.555	1.612	1.549	1.617	1.593	NaN	NaN	NaN	NaN	NaN	NaN	NaN	NaN	NaN	NaN	NaN	NaN	NaN	NaN	NaN	NaN	NaN	NaN	NaN	NaN	NaN
53	1.391	1.364	1.394	1.394	1.404	1.381	1.423	1.418	1.425	1.428	1.47	1.496	1.49	1.501	1.539	1.529	1.553	1.575	1.592	1.598	1.612	1.633	1.646	1.635	1.686	1.677	1.717	1.691	1.699	1.753	1.715	1.741	1.755	1.753	1.762	1.779	1.763	1.791	1.793	1.792	1.814	1.845	1.852	1.842	1.811	1.824	1.843	1.886	1.864
0	NaN	NaN	NaN	NaN	NaN	NaN	NaN	NaN	NaN	NaN	NaN	NaN	NaN	NaN	NaN	NaN	NaN	NaN	NaN	NaN	NaN	NaN	NaN	NaN	NaN	NaN	NaN	NaN	NaN	NaN	NaN	NaN	NaN	NaN	NaN	NaN	NaN	NaN	NaN	NaN	NaN	NaN	NaN	NaN	NaN	NaN	NaN	NaN	NaN
54	1.402	1.42	1.429	1.438	1.38	1.445	1.444	1.446	1.453	1.474	1.462	1.519	1.532	1.522	1.542	1.514	1.596	1.619	1.634	1.632	1.651	1.758	1.694	1.726	1.801	1.737	1.826	1.822	1.806	1.836	1.848	1.867	1.84	1.868	1.923	1.959	2.004	2.014	2.073	2.123	2.151	2.168	2.183	2.192	2.208	2.195	2.186	2.223	2.201
55	1.407	1.385	1.448	1.415	1.39	1.416	1.419	1.42	1.447	1.476	1.492	1.487	1.494	1.533	1.576	1.565	1.554	1.641	1.586	1.627	1.659	1.727	1.736	1.745	1.734	1.741	1.793	1.864	1.919	1.987	1.973	2.075	2.14	2.159	2.22	2.219	2.248	2.248	2.28	2.289	2.31	2.299	2.321	2.32	2.312	2.303	2.293	2.351	2.334
56	1.431	1.438	1.465	1.438	1.371	1.449	1.464	1.458	1.526	1.526	1.581	1.636	1.66	1.678	1.71	1.794	1.877	1.833	1.964	1.953	2.003	2.08	2.105	2.132	2.185	2.192	2.269	2.243	2.242	2.303	2.271	2.259	2.291	2.282	2.291	2.309	2.304	2.342	2.341	2.344	2.372	2.353	2.37	2.381	2.347	2.376	2.337	2.379	2.352
57	1.405	1.383	1.397	1.384	1.402	1.375	1.428	1.408	1.441	1.477	1.45	1.516	1.505	1.535	1.568	1.568	1.589	1.612	1.625	1.616	1.657	1.669	1.712	1.707	1.737	1.727	1.74	1.733	1.776	1.796	1.78	1.779	1.794	1.799	1.8	1.788	1.815	1.83	1.862	1.897	1.924	2.012	2.043	2.089	2.117	2.136	2.16	2.206	2.223
0	1.389	1.385	1.385	1.37	1.376	NaN	NaN	NaN	NaN	NaN	NaN	NaN	NaN	NaN	NaN	NaN	NaN	NaN	NaN	NaN	NaN	NaN	NaN	NaN	NaN	NaN	NaN	NaN	NaN	NaN	NaN	NaN	NaN	NaN	NaN	NaN	NaN	NaN	NaN	NaN	NaN	NaN	NaN	NaN	NaN	NaN	NaN	NaN	NaN
58	1.491	1.419	1.475	1.514	1.395	1.477	1.516	1.548	1.581	1.542	1.621	1.521	1.612	1.732	1.597	1.735	1.735	1.872	1.824	1.82	1.835	1.932	1.999	2.098	2.15	2.225	2.295	2.319	2.283	2.301	2.277	2.319	2.31	2.268	2.367	2.356	2.387	2.342	2.327	2.446	2.365	2.351	2.335	2.405	2.368	2.338	2.294	2.313	2.384
59	1.391	1.401	1.369	1.377	1.365	1.385	1.367	1.346	1.424	1.357	1.409	1.369	1.389	1.389	1.432	1.423	1.425	1.428	1.382	1.431	1.445	1.428	1.404	1.451	1.432	1.452	1.462	1.475	1.495	1.513	1.51	1.52	1.507	1.489	1.476	1.545	1.517	1.508	1.557	1.537	1.551	1.559	1.574	1.572	1.552	1.565	1.559	1.612	1.575
0	NaN	NaN	NaN	NaN	NaN	NaN	NaN	NaN	NaN	NaN	NaN	NaN	NaN	NaN	NaN	NaN	NaN	NaN	NaN	NaN	NaN	NaN	NaN	NaN	NaN	NaN	NaN	NaN	NaN	NaN	NaN	NaN	NaN	NaN	NaN	NaN	NaN	NaN	NaN	NaN	NaN	NaN	NaN	NaN	NaN	NaN	NaN	NaN	NaN
0	NaN	NaN	NaN	NaN	NaN	NaN	NaN	NaN	NaN	NaN	NaN	NaN	NaN	NaN	NaN	NaN	NaN	NaN	NaN	NaN	NaN	NaN	NaN	NaN	NaN	NaN	NaN	NaN	NaN	NaN	NaN	NaN	NaN	NaN	NaN	NaN	NaN	NaN	NaN	NaN	NaN	NaN	NaN	NaN	NaN	NaN	NaN	NaN	NaN
60	1.411	1.416	1.445	1.382	1.36	1.397	1.397	1.383	1.378	1.43	1.416	1.445	1.472	1.454	1.525	1.524	1.54	1.535	1.567	1.579	1.619	1.665	1.697	1.715	1.718	1.728	1.743	1.775	1.851	1.959	1.982	2.085	2.152	2.155	2.265	2.266	2.265	2.29	2.275	2.276	2.313	2.292	NaN	NaN	NaN	NaN	NaN	NaN	NaN
61	1.504	1.432	1.528	1.399	1.515	1.491	1.617	1.45	1.571	1.536	1.614	1.508	1.662	1.526	1.604	1.576	1.737	1.835	1.714	1.67	1.842	1.766	2.061	1.956	2.037	2.009	2.136	2.257	2.202	2.38	2.348	2.311	2.304	2.294	2.347	2.36	2.357	2.254	2.533	2.495	2.353	2.339	2.236	2.449	2.393	2.538	2.345	2.728	2.703
0	NaN	NaN	NaN	NaN	NaN	NaN	NaN	NaN	NaN	NaN	NaN	NaN	NaN	NaN	NaN	NaN	NaN	NaN	NaN	NaN	NaN	NaN	NaN	NaN	NaN	NaN	NaN	NaN	NaN	NaN	NaN	NaN	NaN	NaN	NaN	NaN	NaN	NaN	NaN	NaN	NaN	NaN	NaN	NaN	NaN	NaN	NaN	NaN	NaN
0	1.414	1.409	1.417	1.409	1.386	1.399	1.393	1.41	1.41	1.427	NaN	NaN	NaN	NaN	NaN	NaN	NaN	NaN	NaN	NaN	NaN	NaN	NaN	NaN	NaN	NaN	NaN	NaN	NaN	NaN	NaN	NaN	NaN	NaN	NaN	NaN	NaN	NaN	NaN	NaN	NaN	NaN	NaN	NaN	NaN	NaN	NaN	NaN	NaN
0	1.37	1.355	1.367	1.367	1.359	1.35	1.375	1.359	1.442	1.395	1.414	1.433	1.449	1.459	1.494	1.515	1.52	1.543	1.559	1.581	1.586	1.583	1.615	1.655	1.651	1.672	1.747	1.783	1.805	1.929	1.994	2.075	2.144	2.197	2.234	2.248	2.232	2.245	2.242	2.257	2.253	2.259	2.251	2.279	2.236	2.255	2.245	2.29	2.277
0	1.813	1.507	1.58	1.595	1.427	1.502	1.566	1.447	1.495	1.653	1.604	1.547	1.449	1.753	1.705	1.593	1.734	NaN	NaN	NaN	NaN	NaN	NaN	NaN	NaN	NaN	NaN	NaN	NaN	NaN	NaN	NaN	NaN	NaN	NaN	NaN	NaN	NaN	NaN	NaN	NaN	NaN	NaN	NaN	NaN	NaN	NaN	NaN	NaN
0	1.393	1.391	1.366	1.392	1.367	1.356	1.396	1.37	1.415	1.385	1.396	1.395	1.402	1.434	1.431	1.415	1.448	1.448	1.479	1.504	1.486	1.474	1.495	1.515	1.487	1.502	1.557	1.531	1.514	1.57	1.529	1.538	1.546	1.557	1.563	1.542	1.564	1.572	1.591	1.613	1.662	1.699	1.895	1.895	NaN	NaN	NaN	NaN	NaN
0	1.673	1.496	1.782	1.489	1.354	1.512	1.603	1.561	NaN	NaN	NaN	NaN	NaN	NaN	NaN	NaN	NaN	NaN	NaN	NaN	NaN	NaN	NaN	NaN	NaN	NaN	NaN	NaN	NaN	NaN	NaN	NaN	NaN	NaN	NaN	NaN	NaN	NaN	NaN	NaN	NaN	NaN	NaN	NaN	NaN	NaN	NaN	NaN	NaN
0	1.408	1.384	1.396	1.37	1.372	1.376	1.406	1.395	1.401	1.4	1.415	1.432	1.43	1.48	1.464	1.443	1.536	1.519	1.486	1.561	1.598	1.599	1.63	1.592	1.68	1.685	1.733	1.654	1.707	1.75	1.726	1.794	NaN	NaN	NaN	NaN	NaN	NaN	NaN	NaN	NaN	NaN	NaN	NaN	NaN	NaN	NaN	NaN	NaN
62	1.42	1.367	1.389	1.384	1.35	1.364	1.398	1.35	1.435	1.401	1.425	1.508	1.549	1.502	1.587	1.617	1.7	1.686	1.762	1.828	1.848	1.875	1.96	1.83	1.95	1.937	1.962	2.037	1.929	1.95	2.07	2.011	2.025	1.993	1.936	1.878	2.023	2.037	2.036	1.824	NaN	NaN	NaN	NaN	NaN	NaN	NaN	NaN	NaN
63	1.379	1.402	1.426	1.402	1.378	1.424	1.441	1.43	1.481	1.481	1.508	1.486	1.581	1.53	1.578	1.564	1.57	1.697	1.673	1.702	1.66	1.811	1.747	1.715	1.722	1.668	1.747	1.777	1.792	1.805	1.818	1.774	1.803	1.836	1.843	1.813	1.818	1.818	1.868	1.899	1.911	1.977	1.871	1.894	1.902	1.953	2.043	2.112	2.171
64	1.405	1.486	1.417	1.503	1.431	1.427	1.47	1.508	1.508	1.507	1.543	1.534	1.608	1.646	1.641	1.677	1.633	1.64	1.707	1.759	1.731	1.773	1.826	1.807	1.889	1.753	1.865	1.912	1.891	1.966	1.984	1.946	1.912	1.936	1.958	1.96	1.99	1.942	2.013	2.001	2.026	1.971	2.015	2.043	2.037	2.085	2.103	2.13	2.18
65	1.386	1.356	1.388	1.413	1.385	1.347	1.434	1.387	1.44	1.437	1.463	1.499	1.496	1.479	1.544	1.559	1.642	1.677	1.739	1.781	1.831	1.803	1.858	1.941	1.968	1.916	2.014	1.94	2.034	2.047	2.099	2.13	2.152	2.206	2.21	2.258	2.244	2.193	2.204	2.27	2.26	2.281	2.248	2.302	2.32	2.28	2.319	2.386	2.349
66	1.405	1.393	1.458	1.383	1.344	1.396	1.427	1.424	1.442	1.473	1.482	1.471	1.495	1.514	1.478	1.513	1.551	1.533	1.554	1.597	1.581	1.688	1.667	1.612	1.686	1.628	1.69	1.679	1.712	1.707	1.774	1.755	1.74	1.731	1.766	1.763	1.796	1.79	1.83	1.846	1.905	1.957	2.003	2.063	2.153	2.154	2.212	2.257	2.298
67	1.401	1.376	1.366	1.378	1.41	1.396	1.435	1.449	1.396	1.471	1.438	1.44	1.49	1.527	1.556	1.587	1.676	1.64	1.638	1.685	1.707	1.696	1.742	1.784	1.742	1.799	1.768	1.831	1.764	1.898	1.851	1.877	1.907	1.87	1.931	1.973	1.999	2.001	2.026	2.129	2.196	2.264	2.265	2.285	2.296	2.301	2.297	2.303	2.296
68	1.366	1.369	1.356	1.358	1.37	1.372	1.388	1.368	1.372	1.398	1.393	1.433	1.404	1.424	1.441	1.435	1.46	1.45	1.437	1.428	1.48	1.498	1.499	1.519	1.508	1.515	1.495	1.513	1.519	1.567	1.521	1.545	1.548	1.569	1.574	1.565	1.589	1.579	1.604	1.611	1.606	1.615	1.59	1.615	1.606	1.637	1.627	1.664	1.674
0	1.414	1.433	1.407	1.413	1.409	1.464	1.45	1.456	1.452	1.465	1.499	1.53	1.566	1.612	1.581	1.65	1.62	1.599	1.68	1.686	1.705	1.696	1.737	1.714	1.791	1.724	NaN	NaN	NaN	NaN	NaN	NaN	NaN	NaN	NaN	NaN	NaN	NaN	NaN	NaN	NaN	NaN	NaN	NaN	NaN	NaN	NaN	NaN	NaN
0	1.41	1.399	1.404	1.39	1.389	1.443	1.456	1.429	1.463	1.521	1.509	1.543	1.557	1.592	1.672	1.61	1.689	1.64	1.719	1.693	1.737	1.823	1.774	1.83	1.821	1.825	1.801	1.845	1.839	1.904	1.833	1.868	1.888	1.879	1.919	1.91	1.91	1.904	1.929	1.884	1.93	1.926	1.932	1.965	1.945	1.949	1.991	2.001	2.026
0	1.512	1.243	1.739	2.03	1.378	1.685	1.682	1.543	1.735	1.773	1.494	1.549	1.479	1.721	NaN	NaN	NaN	NaN	NaN	NaN	NaN	NaN	NaN	NaN	NaN	NaN	NaN	NaN	NaN	NaN	NaN	NaN	NaN	NaN	NaN	NaN	NaN	NaN	NaN	NaN	NaN	NaN	NaN	NaN	NaN	NaN	NaN	NaN	NaN
69	1.397	1.374	1.381	1.383	1.375	1.393	1.416	1.386	1.425	1.429	1.419	1.467	1.454	1.506	1.523	1.514	1.521	1.516	1.565	1.578	1.592	1.63	1.62	1.658	1.662	1.647	1.667	1.688	1.724	1.818	1.861	1.952	2.033	2.105	2.179	2.217	2.244	2.25	2.261	2.266	2.255	2.261	2.274	2.277	2.29	2.292	2.287	2.294	2.273
0	NaN	NaN	NaN	NaN	NaN	NaN	NaN	NaN	NaN	NaN	NaN	NaN	NaN	NaN	NaN	NaN	NaN	NaN	NaN	NaN	NaN	NaN	NaN	NaN	NaN	NaN	NaN	NaN	NaN	NaN	NaN	NaN	NaN	NaN	NaN	NaN	NaN	NaN	NaN	NaN	NaN	NaN	NaN	NaN	NaN	NaN	NaN	NaN	NaN
0	2.018	1.798	NaN	NaN	NaN	NaN	NaN	NaN	NaN	NaN	NaN	NaN	NaN	NaN	NaN	NaN	NaN	NaN	NaN	NaN	NaN	NaN	NaN	NaN	NaN	NaN	NaN	NaN	NaN	NaN	NaN	NaN	NaN	NaN	NaN	NaN	NaN	NaN	NaN	NaN	NaN	NaN	NaN	NaN	NaN	NaN	NaN	NaN	NaN
0	1.441	1.449	1.419	1.462	1.436	1.414	1.417	1.453	1.456	1.437	1.452	1.459	1.463	1.506	1.486	1.519	1.475	1.459	1.508	1.535	1.523	1.513	1.528	1.499	1.564	1.494	1.542	1.564	1.55	1.593	1.603	1.602	1.543	1.553	1.58	1.552	1.565	1.56	1.603	1.594	1.598	1.58	1.596	1.593	1.634	1.632	1.626	1.594	1.667
70	1.424	1.399	1.396	1.416	1.379	1.418	1.453	1.412	1.446	1.453	1.501	1.508	1.537	1.587	1.635	1.653	1.665	1.68	1.723	1.79	1.8	1.874	1.907	1.916	1.953	1.977	2.021	2.069	2.092	2.181	2.186	2.221	2.264	2.258	2.278	2.289	2.296	2.276	2.295	2.327	2.302	2.292	2.312	2.297	2.263	2.258	2.321	2.269	2.308
0	NaN	NaN	NaN	NaN	NaN	NaN	NaN	NaN	NaN	NaN	NaN	NaN	NaN	NaN	NaN	NaN	NaN	NaN	NaN	NaN	NaN	NaN	NaN	NaN	NaN	NaN	NaN	NaN	NaN	NaN	NaN	NaN	NaN	NaN	NaN	NaN	NaN	NaN	NaN	NaN	NaN	NaN	NaN	NaN	NaN	NaN	NaN	NaN	NaN
0	1.38	1.382	1.368	1.376	1.37	1.363	1.432	NaN	NaN	NaN	NaN	NaN	NaN	NaN	NaN	NaN	NaN	NaN	NaN	NaN	NaN	NaN	NaN	NaN	NaN	NaN	NaN	NaN	NaN	NaN	NaN	NaN	NaN	NaN	NaN	NaN	NaN	NaN	NaN	NaN	NaN	NaN	NaN	NaN	NaN	NaN	NaN	NaN	NaN
71	1.399	1.385	1.393	1.377	1.381	1.401	1.425	1.421	1.457	1.467	1.483	1.499	1.548	1.574	1.577	1.596	1.609	1.661	1.681	1.698	1.725	1.784	1.78	1.806	1.829	1.841	1.955	2.018	2.082	2.183	2.199	2.254	2.261	2.267	2.238	2.223	NaN	NaN	NaN	NaN	NaN	NaN	NaN	NaN	NaN	NaN	NaN	NaN	NaN
0	1.397	1.394	1.387	1.383	1.384	1.409	1.426	1.389	1.418	1.443	1.439	1.451	1.458	1.467	1.485	1.484	1.482	1.512	1.509	1.504	1.53	1.601	1.534	1.543	1.561	1.56	1.592	1.595	1.586	1.63	1.628	1.627	1.61	1.636	1.639	1.629	1.675	1.749	1.799	1.763	1.795	2.137	2.123	2.157	1.849	1.796	1.884	1.9	1.887
72	1.451	1.432	1.419	1.395	1.405	1.417	1.441	1.401	1.46	1.509	1.489	1.517	1.568	1.594	1.632	1.64	1.667	1.76	1.768	1.785	1.906	2.063	2.152	2.228	2.255	2.217	2.253	2.245	2.26	2.323	2.24	2.402	2.421	2.305	2.394	2.46	2.464	2.393	2.423	2.388	2.387	2.348	2.381	2.38	2.36	2.396	2.347	2.281	2.34
0	2.094	NaN	NaN	NaN	NaN	NaN	NaN	NaN	NaN	NaN	NaN	NaN	NaN	NaN	NaN	NaN	NaN	NaN	NaN	NaN	NaN	NaN	NaN	NaN	NaN	NaN	NaN	NaN	NaN	NaN	NaN	NaN	NaN	NaN	NaN	NaN	NaN	NaN	NaN	NaN	NaN	NaN	NaN	NaN	NaN	NaN	NaN	NaN	NaN
73	1.384	1.416	1.379	1.407	1.421	1.392	1.466	1.477	1.45	1.486	1.517	1.533	1.568	1.63	1.617	1.665	1.654	1.662	1.742	1.735	1.815	1.818	1.866	1.854	1.949	1.794	1.869	1.901	1.934	1.979	1.974	2.052	2.061	2.108	2.121	2.202	2.212	2.237	2.274	2.28	2.321	2.299	2.293	2.339	2.302	2.326	2.309	2.342	2.34
0	1.407	1.386	1.37	1.43	1.383	1.383	1.392	1.401	1.424	1.412	1.416	1.449	1.493	1.526	1.557	1.635	1.617	1.632	1.723	1.75	1.762	NaN	NaN	NaN	NaN	NaN	NaN	NaN	NaN	NaN	NaN	NaN	NaN	NaN	NaN	NaN	NaN	NaN	NaN	NaN	NaN	NaN	NaN	NaN	NaN	NaN	NaN	NaN	NaN
74	1.392	1.375	1.388	1.398	1.374	1.382	1.432	1.383	1.465	1.444	1.429	1.423	1.458	1.463	1.479	1.493	1.522	1.522	1.512	1.538	1.589	1.571	1.6	1.612	1.659	1.612	1.643	1.647	1.65	1.668	1.666	1.715	1.712	1.748	1.74	1.711	1.789	1.797	1.846	1.908	1.955	2.023	2.072	2.121	2.138	2.177	2.202	2.219	2.223
75	1.4	1.417	1.4	1.408	1.359	1.433	1.459	1.457	1.489	1.57	1.561	1.618	1.647	1.741	1.922	2.011	2.128	2.182	2.253	2.254	2.267	2.287	2.286	2.344	2.28	2.305	2.353	2.32	2.418	2.572	2.354	2.365	2.344	2.356	2.331	2.296	2.308	2.297	2.319	2.325	2.305	2.342	2.323	2.33	2.352	2.304	2.299	2.349	2.352
76	1.389	1.368	1.368	1.37	1.383	1.379	1.406	1.371	1.429	1.442	1.435	1.445	1.451	1.472	1.494	1.509	1.515	1.554	1.56	1.594	1.594	1.633	1.643	1.643	1.644	1.658	1.679	1.689	1.69	1.73	1.713	1.779	1.792	1.833	1.891	1.912	1.973	2.013	2.077	2.118	2.143	NaN	NaN	NaN	NaN	NaN	NaN	NaN	NaN
77	1.396	1.384	1.39	1.369	1.4	1.403	1.434	1.424	1.42	1.452	1.451	1.458	1.486	1.492	1.484	1.493	1.504	1.577	1.546	1.54	1.561	1.59	1.6	1.562	1.593	1.609	1.629	1.651	1.656	1.659	1.713	1.691	1.672	1.702	1.711	1.705	1.708	1.687	1.704	1.695	1.729	1.743	1.702	1.755	1.764	1.695	1.749	1.753	1.796
78	1.448	1.407	1.402	1.408	1.388	1.383	1.426	1.421	1.42	1.46	1.45	1.483	1.487	1.495	1.514	1.551	1.586	1.586	1.638	1.659	1.617	1.701	1.695	1.691	1.738	1.722	1.757	1.801	1.832	1.927	1.965	2.058	2.144	2.194	2.247	2.188	2.232	2.129	2.161	2.2	2.202	2.257	2.225	2.214	2.219	2.219	2.189	2.213	2.198
79	1.393	1.373	1.399	1.375	1.387	1.365	1.426	1.389	1.456	1.439	1.453	1.445	1.48	1.524	1.555	1.571	1.605	1.611	1.615	1.641	1.723	1.7	1.74	1.742	1.769	1.773	1.807	1.786	1.813	1.84	1.831	1.859	1.867	1.852	1.879	1.865	1.901	1.909	1.898	1.972	2.005	2.065	2.108	2.18	2.202	2.216	2.224	2.212	2.211
80	1.405	1.396	1.405	1.368	1.377	1.394	1.405	1.393	1.403	1.409	1.384	1.446	1.436	1.444	1.426	1.444	1.463	1.533	1.497	1.511	1.495	1.527	1.559	1.546	1.604	1.607	1.644	1.628	1.685	1.722	1.713	1.773	1.797	1.938	2.047	2.038	2.076	2.186	2.192	2.217	2.24	2.258	2.256	2.263	2.266	2.268	2.247	2.28	2.262
0	1.412	NaN	NaN	NaN	NaN	NaN	NaN	NaN	NaN	NaN	NaN	NaN	NaN	NaN	NaN	NaN	NaN	NaN	NaN	NaN	NaN	NaN	NaN	NaN	NaN	NaN	NaN	NaN	NaN	NaN	NaN	NaN	NaN	NaN	NaN	NaN	NaN	NaN	NaN	NaN	NaN	NaN	NaN	NaN	NaN	NaN	NaN	NaN	NaN
0	1.542	1.484	1.405	1.492	1.402	1.519	1.531	1.44	1.489	1.604	1.494	1.487	1.556	1.551	1.579	1.556	1.625	1.637	1.642	1.733	1.689	1.724	NaN	NaN	NaN	NaN	NaN	NaN	NaN	NaN	NaN	NaN	NaN	NaN	NaN	NaN	NaN	NaN	NaN	NaN	NaN	NaN	NaN	NaN	NaN	NaN	NaN	NaN	NaN
0	1.452	1.381	1.415	1.411	1.361	1.387	NaN	NaN	NaN	NaN	NaN	NaN	NaN	NaN	NaN	NaN	NaN	NaN	NaN	NaN	NaN	NaN	NaN	NaN	NaN	NaN	NaN	NaN	NaN	NaN	NaN	NaN	NaN	NaN	NaN	NaN	NaN	NaN	NaN	NaN	NaN	NaN	NaN	NaN	NaN	NaN	NaN	NaN	NaN
81	1.391	1.363	1.364	1.384	1.403	1.365	1.345	1.393	1.412	1.421	1.404	1.467	1.417	1.425	1.403	1.437	1.529	1.412	1.526	1.497	1.48	1.519	1.561	1.538	1.653	1.564	1.603	1.575	1.621	1.621	1.65	1.631	1.656	1.645	1.591	1.679	1.654	1.651	1.693	1.707	1.611	1.742	1.736	1.766	1.807	1.784	1.812	1.771	1.798
0	NaN	NaN	NaN	NaN	NaN	NaN	NaN	NaN	NaN	NaN	NaN	NaN	NaN	NaN	NaN	NaN	NaN	NaN	NaN	NaN	NaN	NaN	NaN	NaN	NaN	NaN	NaN	NaN	NaN	NaN	NaN	NaN	NaN	NaN	NaN	NaN	NaN	NaN	NaN	NaN	NaN	NaN	NaN	NaN	NaN	NaN	NaN	NaN	NaN
82	1.375	1.404	1.388	1.374	1.376	1.357	1.371	1.418	1.373	1.465	1.401	1.46	1.475	1.426	1.458	1.428	1.48	1.423	1.464	1.475	1.45	1.521	1.501	1.493	1.551	1.508	1.548	1.494	1.545	1.535	1.532	1.535	1.561	1.582	1.526	1.553	1.561	1.557	1.56	1.592	1.512	1.626	1.6	1.605	1.607	1.623	1.655	1.595	1.64
83	1.438	1.387	1.394	1.373	1.4	1.387	1.445	1.425	1.465	1.497	1.521	1.582	1.616	1.637	1.686	1.702	1.757	1.825	1.857	1.933	1.967	2.04	2.11	2.168	2.228	2.239	2.305	2.302	2.322	2.352	2.298	2.242	NaN	NaN	NaN	NaN	NaN	NaN	NaN	NaN	NaN	NaN	NaN	NaN	NaN	NaN	NaN	NaN	NaN
0	1.424	1.433	1.404	1.475	1.456	1.415	1.477	1.446	1.574	1.529	1.53	1.544	1.519	1.604	1.72	1.706	NaN	NaN	NaN	NaN	NaN	NaN	NaN	NaN	NaN	NaN	NaN	NaN	NaN	NaN	NaN	NaN	NaN	NaN	NaN	NaN	NaN	NaN	NaN	NaN	NaN	NaN	NaN	NaN	NaN	NaN	NaN	NaN	NaN
84	1.397	1.394	1.418	1.395	1.426	1.416	1.459	1.42	1.465	1.457	1.441	1.437	1.469	1.436	1.492	1.46	1.476	1.501	1.492	1.535	1.536	1.56	1.512	1.56	1.571	1.535	1.565	1.564	1.543	1.627	1.589	1.599	1.597	1.628	1.606	1.579	1.631	1.626	1.594	1.65	1.615	1.65	1.669	1.596	1.635	1.677	1.681	1.682	1.648
85	1.418	1.414	1.407	1.391	1.369	1.379	1.391	1.419	1.428	1.433	1.455	1.483	1.496	1.483	1.486	1.505	1.536	1.555	1.585	1.586	1.569	1.605	1.593	1.61	1.597	1.613	1.626	1.64	1.641	1.647	1.636	1.643	1.68	1.683	1.698	1.692	1.726	1.72	1.749	1.671	1.836	1.95	1.998	1.88	1.872	1.914	2.013	1.981	1.874
0	NaN	NaN	NaN	NaN	NaN	NaN	NaN	NaN	NaN	NaN	NaN	NaN	NaN	NaN	NaN	NaN	NaN	NaN	NaN	NaN	NaN	NaN	NaN	NaN	NaN	NaN	NaN	NaN	NaN	NaN	NaN	NaN	NaN	NaN	NaN	NaN	NaN	NaN	NaN	NaN	NaN	NaN	NaN	NaN	NaN	NaN	NaN	NaN	NaN
86	1.394	1.41	1.399	1.384	1.38	1.369	1.366	1.403	1.407	1.452	1.454	1.451	1.466	1.465	1.47	1.492	1.566	1.508	1.576	1.531	1.574	1.595	1.6	1.623	1.615	1.581	1.65	1.672	1.641	1.689	1.681	1.669	1.709	1.716	1.779	1.762	1.801	1.813	1.862	1.883	1.92	1.951	1.974	2.019	2.02	2.065	2.094	2.15	2.148
87	1.427	1.435	1.396	1.424	1.441	1.408	1.49	1.461	1.475	1.512	1.507	1.496	1.546	1.589	1.559	1.624	1.594	1.674	1.674	1.699	1.75	1.754	1.766	1.792	1.812	1.827	1.848	1.911	1.91	1.907	1.921	1.993	2.057	2.08	2.135	2.17	2.224	2.236	2.232	2.27	2.26	2.294	2.282	2.315	2.293	2.299	2.313	2.303	2.331
0	1.519	NaN	NaN	NaN	NaN	NaN	NaN	NaN	NaN	NaN	NaN	NaN	NaN	NaN	NaN	NaN	NaN	NaN	NaN	NaN	NaN	NaN	NaN	NaN	NaN	NaN	NaN	NaN	NaN	NaN	NaN	NaN	NaN	NaN	NaN	NaN	NaN	NaN	NaN	NaN	NaN	NaN	NaN	NaN	NaN	NaN	NaN	NaN	NaN
88	1.385	1.375	1.374	1.401	1.398	1.359	1.385	1.394	1.365	1.39	1.386	1.399	1.434	1.496	1.442	1.469	1.454	1.466	1.503	1.519	1.517	1.511	1.52	1.503	1.547	1.546	1.578	1.555	1.566	1.607	1.603	1.626	1.596	1.638	1.646	1.655	1.683	1.655	1.668	1.706	1.736	1.746	1.726	1.761	1.757	1.754	1.784	1.746	1.808
89	1.4	1.371	1.39	1.356	1.375	1.35	1.383	1.387	1.38	1.398	1.41	1.43	1.471	1.433	1.424	1.461	1.466	1.481	1.504	1.532	1.492	1.49	1.512	1.491	1.521	1.523	1.538	1.541	1.566	1.544	1.568	1.549	1.601	1.604	1.634	1.604	1.624	1.619	1.678	1.654	1.699	1.687	1.677	1.695	1.674	1.713	1.717	1.747	1.692
90	1.395	1.39	1.426	1.385	1.374	1.339	1.434	1.432	1.413	1.474	1.409	1.459	1.453	1.469	1.491	1.436	1.493	1.474	1.52	1.514	1.497	1.557	1.541	1.516	1.519	1.49	1.546	1.548	1.494	1.57	1.557	1.566	1.58	1.57	1.603	1.581	1.589	1.59	1.588	1.606	1.573	1.645	1.619	1.636	1.612	1.642	1.647	1.645	1.654
0	1.434	1.385	1.466	1.45	NaN	NaN	NaN	NaN	NaN	NaN	NaN	NaN	NaN	NaN	NaN	NaN	NaN	NaN	NaN	NaN	NaN	NaN	NaN	NaN	NaN	NaN	NaN	NaN	NaN	NaN	NaN	NaN	NaN	NaN	NaN	NaN	NaN	NaN	NaN	NaN	NaN	NaN	NaN	NaN	NaN	NaN	NaN	NaN	NaN
0	1.457	1.433	1.484	1.438	1.506	1.457	1.551	1.456	1.523	1.515	1.472	1.488	1.477	1.608	NaN	NaN	NaN	NaN	NaN	NaN	NaN	NaN	NaN	NaN	NaN	NaN	NaN	NaN	NaN	NaN	NaN	NaN	NaN	NaN	NaN	NaN	NaN	NaN	NaN	NaN	NaN	NaN	NaN	NaN	NaN	NaN	NaN	NaN	NaN
91	1.452	1.427	1.428	1.417	1.487	1.433	1.494	1.436	1.497	1.486	1.494	1.474	1.47	1.524	1.562	1.587	1.57	1.59	1.625	1.594	1.641	1.626	1.603	1.649	1.634	1.657	1.683	1.67	1.679	1.667	1.713	1.756	1.69	1.703	1.724	1.69	1.746	1.72	1.717	1.739	1.783	1.788	1.745	1.758	1.821	1.787	1.811	1.812	1.805
92	1.39	1.376	1.37	1.372	1.382	1.379	1.387	1.402	1.397	1.405	1.406	1.442	1.471	1.545	1.514	1.519	1.55	1.542	1.598	1.646	1.646	1.656	1.666	1.682	1.7	1.719	1.763	1.773	1.76	1.806	1.818	1.882	1.965	2.026	2.073	2.152	2.18	2.219	2.227	2.214	2.235	2.24	2.236	2.278	2.245	2.241	2.27	2.296	2.295
0	1.597	1.463	1.507	1.678	1.508	1.698	1.69	NaN	NaN	NaN	NaN	NaN	NaN	NaN	NaN	NaN	NaN	NaN	NaN	NaN	NaN	NaN	NaN	NaN	NaN	NaN	NaN	NaN	NaN	NaN	NaN	NaN	NaN	NaN	NaN	NaN	NaN	NaN	NaN	NaN	NaN	NaN	NaN	NaN	NaN	NaN	NaN	NaN	NaN
0	1.417	1.39	1.42	1.447	1.455	1.413	1.489	1.52	1.471	1.511	1.497	1.535	1.657	1.686	1.648	1.689	1.691	1.791	1.858	1.889	1.925	2.051	2.092	2.248	2.22	2.285	2.295	2.42	2.404	2.395	2.393	2.339	2.384	2.201	2.3	2.262	2.288	2.25	2.131	NaN	NaN	NaN	NaN	NaN	NaN	NaN	NaN	NaN	NaN
93	1.419	1.385	1.384	1.371	1.366	1.347	1.406	1.368	1.416	1.384	1.413	1.459	1.478	1.448	1.474	1.532	1.503	1.547	1.59	1.629	1.571	1.626	1.646	1.682	1.676	1.722	1.732	1.768	1.76	1.839	1.795	1.809	1.867	1.879	1.912	1.91	2.02	2.053	2.142	2.194	2.231	2.265	2.255	2.296	2.278	2.29	2.282	2.319	2.32
0	1.502	1.442	1.462	1.41	1.372	1.363	1.461	1.48	1.485	1.446	1.442	1.585	1.584	1.685	1.58	1.69	1.696	1.783	1.823	1.765	1.793	2.036	1.99	2.076	2.178	2.309	2.354	2.33	2.28	2.364	2.328	2.311	NaN	NaN	NaN	NaN	NaN	NaN	NaN	NaN	NaN	NaN	NaN	NaN	NaN	NaN	NaN	NaN	NaN
0	NaN	NaN	NaN	NaN	NaN	NaN	NaN	NaN	NaN	NaN	NaN	NaN	NaN	NaN	NaN	NaN	NaN	NaN	NaN	NaN	NaN	NaN	NaN	NaN	NaN	NaN	NaN	NaN	NaN	NaN	NaN	NaN	NaN	NaN	NaN	NaN	NaN	NaN	NaN	NaN	NaN	NaN	NaN	NaN	NaN	NaN	NaN	NaN	NaN
94	1.495	1.458	1.482	1.442	1.492	1.476	1.496	1.489	1.533	1.515	1.548	1.568	1.541	1.608	1.656	1.661	1.683	1.687	1.678	1.659	1.752	1.74	1.792	1.806	1.883	1.898	2.093	2.175	2.265	2.301	2.305	2.329	2.346	2.374	2.372	2.329	2.342	2.305	2.354	2.379	2.342	2.34	2.35	NaN	NaN	NaN	NaN	NaN	NaN
0	NaN	NaN	NaN	NaN	NaN	NaN	NaN	NaN	NaN	NaN	NaN	NaN	NaN	NaN	NaN	NaN	NaN	NaN	NaN	NaN	NaN	NaN	NaN	NaN	NaN	NaN	NaN	NaN	NaN	NaN	NaN	NaN	NaN	NaN	NaN	NaN	NaN	NaN	NaN	NaN	NaN	NaN	NaN	NaN	NaN	NaN	NaN	NaN	NaN
0	NaN	NaN	NaN	NaN	NaN	NaN	NaN	NaN	NaN	NaN	NaN	NaN	NaN	NaN	NaN	NaN	NaN	NaN	NaN	NaN	NaN	NaN	NaN	NaN	NaN	NaN	NaN	NaN	NaN	NaN	NaN	NaN	NaN	NaN	NaN	NaN	NaN	NaN	NaN	NaN	NaN	NaN	NaN	NaN	NaN	NaN	NaN	NaN	NaN
0	2.303	1.801	1.588	1.68	1.482	1.561	1.674	1.493	1.751	1.462	1.644	1.62	1.617	1.561	NaN	NaN	NaN	NaN	NaN	NaN	NaN	NaN	NaN	NaN	NaN	NaN	NaN	NaN	NaN	NaN	NaN	NaN	NaN	NaN	NaN	NaN	NaN	NaN	NaN	NaN	NaN	NaN	NaN	NaN	NaN	NaN	NaN	NaN	NaN
95	1.464	1.466	1.458	1.418	1.432	1.41	1.488	1.446	1.466	1.48	1.476	1.466	1.548	1.538	1.514	1.591	1.596	1.619	1.657	1.708	1.681	1.716	1.71	1.78	1.747	1.86	1.854	1.794	1.888	1.845	1.864	1.868	1.97	2.034	2.1	2.15	2.204	2.203	2.331	2.312	2.289	2.349	2.321	2.335	2.303	2.374	2.383	2.381	2.322
96	1.412	1.417	1.422	1.418	1.395	1.4	1.475	1.464	1.418	1.437	1.471	1.486	1.578	1.588	1.588	1.594	1.649	1.741	1.853	1.755	1.898	1.913	2.005	2.119	2.193	2.254	2.237	2.367	2.378	2.424	2.396	2.475	2.434	2.401	2.359	2.352	2.393	2.391	2.37	2.39	2.353	2.388	2.368	2.405	2.378	2.354	2.392	2.399	2.415
0	1.391	1.371	1.384	1.454	1.395	1.364	1.421	1.409	1.439	1.472	1.413	1.467	1.494	1.505	1.468	1.485	1.521	1.505	1.587	1.566	1.566	1.579	1.552	1.571	1.593	1.611	1.592	1.597	1.61	1.647	1.583	1.641	1.649	1.751	1.651	1.665	1.695	NaN	NaN	NaN	NaN	NaN	NaN	NaN	NaN	NaN	NaN	NaN	NaN
97	1.421	1.415	1.413	1.422	1.469	1.409	1.451	1.465	1.468	1.447	1.456	1.471	1.454	1.481	1.512	1.519	1.511	1.499	1.576	1.547	1.603	1.619	1.628	1.626	1.648	1.663	1.701	1.738	1.678	1.695	1.742	1.821	1.729	1.819	1.892	1.844	1.892	1.868	1.872	1.946	1.902	1.931	1.882	2	2.071	2.156	2.166	2.222	2.253
98	1.479	1.453	1.48	1.43	1.473	1.459	1.512	1.502	1.504	1.531	1.622	1.624	1.605	1.7	1.825	1.792	1.752	1.908	1.938	1.873	2.08	2.019	2.078	2.149	2.186	2.226	2.329	2.29	2.303	2.387	2.366	2.363	2.388	NaN	NaN	NaN	NaN	NaN	NaN	NaN	NaN	NaN	NaN	NaN	NaN	NaN	NaN	NaN	NaN
99	1.426	1.423	1.381	1.379	1.421	1.372	1.409	1.482	1.468	1.461	1.449	1.549	1.533	1.598	1.612	1.597	1.623	1.656	1.735	1.797	1.839	1.806	1.846	1.955	1.994	2.003	2.107	2.166	2.206	2.334	2.305	2.378	2.363	2.334	2.399	2.318	2.324	2.255	2.304	2.341	2.295	2.359	2.367	2.328	2.363	2.336	2.412	2.428	2.433
0	NaN	NaN	NaN	NaN	NaN	NaN	NaN	NaN	NaN	NaN	NaN	NaN	NaN	NaN	NaN	NaN	NaN	NaN	NaN	NaN	NaN	NaN	NaN	NaN	NaN	NaN	NaN	NaN	NaN	NaN	NaN	NaN	NaN	NaN	NaN	NaN	NaN	NaN	NaN	NaN	NaN	NaN	NaN	NaN	NaN	NaN	NaN	NaN	NaN
0	1.695	1.724	1.945	1.747	NaN	NaN	NaN	NaN	NaN	NaN	NaN	NaN	NaN	NaN	NaN	NaN	NaN	NaN	NaN	NaN	NaN	NaN	NaN	NaN	NaN	NaN	NaN	NaN	NaN	NaN	NaN	NaN	NaN	NaN	NaN	NaN	NaN	NaN	NaN	NaN	NaN	NaN	NaN	NaN	NaN	NaN	NaN	NaN	NaN
100	1.428	1.412	1.38	1.429	1.41	1.413	1.401	1.401	1.467	1.478	1.492	1.537	1.555	1.579	1.573	1.564	1.615	1.657	1.629	1.702	1.736	1.702	1.743	1.782	1.826	1.746	1.812	1.846	1.917	1.983	1.984	2.059	2.176	2.165	2.209	2.218	2.307	2.186	2.205	2.179	2.171	2.25	2.197	2.214	2.252	2.2	2.193	2.263	2.24
101	1.432	1.418	1.421	1.403	1.435	1.414	1.43	1.46	1.479	1.44	1.456	1.46	1.498	1.503	1.558	1.55	1.501	1.542	1.601	1.619	1.587	1.576	1.633	1.644	1.681	1.686	1.708	1.743	1.765	1.784	1.763	1.793	1.76	1.798	1.822	1.878	1.832	1.834	1.791	1.824	1.888	1.909	1.85	1.869	1.933	1.935	1.928	1.942	1.989
0	NaN	NaN	NaN	NaN	NaN	NaN	NaN	NaN	NaN	NaN	NaN	NaN	NaN	NaN	NaN	NaN	NaN	NaN	NaN	NaN	NaN	NaN	NaN	NaN	NaN	NaN	NaN	NaN	NaN	NaN	NaN	NaN	NaN	NaN	NaN	NaN	NaN	NaN	NaN	NaN	NaN	NaN	NaN	NaN	NaN	NaN	NaN	NaN	NaN
102	1.433	1.425	1.402	1.433	1.442	1.357	1.463	1.462	1.459	1.44	1.489	1.535	1.544	1.601	1.611	1.626	1.638	1.702	1.706	1.739	1.759	1.706	1.803	1.776	1.907	1.943	2.023	2.085	2.136	2.243	2.333	2.373	2.362	2.331	2.337	2.351	2.298	2.28	2.316	2.332	2.294	2.341	2.286	2.296	2.36	2.287	2.374	2.335	2.339
0	1.657	1.66	1.639	1.668	1.537	1.721	1.666	1.546	1.378	1.562	1.494	1.441	1.743	1.492	NaN	NaN	NaN	NaN	NaN	NaN	NaN	NaN	NaN	NaN	NaN	NaN	NaN	NaN	NaN	NaN	NaN	NaN	NaN	NaN	NaN	NaN	NaN	NaN	NaN	NaN	NaN	NaN	NaN	NaN	NaN	NaN	NaN	NaN	NaN
103	1.422	1.451	1.419	1.395	1.43	1.396	1.454	1.406	1.4	1.404	1.492	1.428	1.472	1.48	1.505	1.557	1.529	1.618	1.668	1.737	1.757	1.766	1.832	1.911	2.002	2.1	2.213	2.294	2.299	2.415	2.376	2.396	2.392	2.381	2.36	2.388	2.372	2.311	2.337	2.341	2.302	2.38	2.316	2.369	2.363	2.386	2.39	2.374	2.387
0	1.444	1.402	1.426	1.411	1.406	1.393	1.44	1.412	1.42	1.457	1.421	1.442	1.499	1.51	1.498	1.543	1.504	1.518	1.56	1.524	1.545	1.551	1.515	1.588	1.598	1.59	1.592	1.569	1.586	1.629	1.573	1.586	1.637	1.619	1.65	1.668	1.619	1.651	1.62	1.671	1.707	1.671	1.666	1.695	1.696	1.71	1.666	1.738	1.712
0	1.605	1.485	1.66	1.643	1.564	1.441	1.586	1.552	1.554	NaN	NaN	NaN	NaN	NaN	NaN	NaN	NaN	NaN	NaN	NaN	NaN	NaN	NaN	NaN	NaN	NaN	NaN	NaN	NaN	NaN	NaN	NaN	NaN	NaN	NaN	NaN	NaN	NaN	NaN	NaN	NaN	NaN	NaN	NaN	NaN	NaN	NaN	NaN	NaN
104	1.385	1.408	1.423	1.386	1.412	1.402	1.407	1.427	1.437	1.425	1.495	1.482	1.5	1.545	1.589	1.561	1.576	1.674	1.711	1.713	1.803	1.834	1.898	1.991	2.081	2.162	2.262	2.301	2.327	2.317	2.295	2.334	2.314	2.299	2.326	2.282	2.311	2.327	2.333	2.353	2.36	2.393	2.347	2.349	2.399	2.34	2.406	2.407	2.428
0	NaN	NaN	NaN	NaN	NaN	NaN	NaN	NaN	NaN	NaN	NaN	NaN	NaN	NaN	NaN	NaN	NaN	NaN	NaN	NaN	NaN	NaN	NaN	NaN	NaN	NaN	NaN	NaN	NaN	NaN	NaN	NaN	NaN	NaN	NaN	NaN	NaN	NaN	NaN	NaN	NaN	NaN	NaN	NaN	NaN	NaN	NaN	NaN	NaN
105	1.413	1.378	1.417	1.448	1.397	1.381	1.457	1.452	1.45	1.522	1.451	1.502	1.596	1.648	1.586	1.642	1.59	1.646	1.747	1.728	1.722	1.727	1.739	1.764	1.775	1.785	1.788	1.811	1.765	1.854	1.819	1.864	1.894	1.886	1.884	1.885	1.888	1.883	1.89	1.902	1.893	1.913	1.912	1.911	1.955	1.973	2.021	2.081	2.12
106	1.41	1.456	1.529	1.413	1.507	1.441	1.509	1.471	1.435	1.459	1.592	1.583	1.529	1.605	1.701	1.598	1.613	1.722	1.737	1.724	1.874	1.768	1.797	1.781	1.797	1.804	1.856	1.83	1.911	1.877	1.883	1.886	1.913	1.896	1.987	1.951	2.045	2.075	2.104	2.194	2.215	2.256	2.244	2.283	2.281	2.301	2.303	2.306	2.305
0	NaN	NaN	NaN	NaN	NaN	NaN	NaN	NaN	NaN	NaN	NaN	NaN	NaN	NaN	NaN	NaN	NaN	NaN	NaN	NaN	NaN	NaN	NaN	NaN	NaN	NaN	NaN	NaN	NaN	NaN	NaN	NaN	NaN	NaN	NaN	NaN	NaN	NaN	NaN	NaN	NaN	NaN	NaN	NaN	NaN	NaN	NaN	NaN	NaN
107	1.411	1.449	1.409	1.377	1.454	1.389	1.456	1.436	1.423	1.402	1.415	1.445	1.442	1.475	1.51	1.448	1.517	1.52	1.544	1.488	1.531	1.532	1.546	1.548	1.58	1.533	1.565	1.602	1.545	1.581	1.601	1.639	1.618	1.629	1.668	1.67	1.668	1.67	1.642	1.672	1.745	1.724	1.704	1.707	1.72	1.72	1.737	1.794	1.781
0	1.857	1.461	1.52	1.579	1.589	1.637	1.61	1.078	1.644	1.685	1.52	1.499	1.596	1.55	NaN	NaN	NaN	NaN	NaN	NaN	NaN	NaN	NaN	NaN	NaN	NaN	NaN	NaN	NaN	NaN	NaN	NaN	NaN	NaN	NaN	NaN	NaN	NaN	NaN	NaN	NaN	NaN	NaN	NaN	NaN	NaN	NaN	NaN	NaN
108	1.397	1.38	1.408	1.458	1.399	1.341	1.432	1.413	1.42	1.476	1.385	1.463	1.536	1.558	1.491	1.507	1.519	1.561	1.602	1.608	1.592	1.608	1.62	1.622	1.65	1.666	1.66	1.686	1.656	1.74	1.714	1.744	1.774	1.761	1.751	1.753	1.771	1.796	1.793	1.812	1.798	1.841	1.823	1.809	1.847	1.883	1.866	1.949	1.994
109	1.407	1.384	1.38	1.385	1.389	1.383	1.43	1.402	1.445	1.452	1.468	1.505	1.542	1.559	1.57	1.631	1.624	1.663	1.665	1.699	1.751	1.747	1.774	1.831	1.822	1.86	1.88	1.902	1.898	1.953	1.953	1.998	2.038	2.06	2.1	2.111	2.131	2.132	2.151	2.159	2.168	2.18	2.175	2.2	2.222	2.221	2.195	2.259	2.261
110	1.451	1.545	1.506	1.424	1.486	1.386	1.539	1.416	1.44	1.444	1.551	1.513	1.493	1.577	1.709	1.631	1.629	1.785	1.862	1.804	1.982	1.787	1.897	1.919	2.045	1.993	2.073	2.111	2.146	2.3	2.27	2.337	2.437	2.359	2.374	2.363	2.404	2.412	2.379	2.444	2.482	2.439	2.505	2.51	2.485	2.482	2.522	2.525	2.463
111	1.527	1.52	1.529	1.522	1.476	1.488	1.53	1.473	1.531	1.59	1.445	1.56	1.551	1.687	1.561	1.607	1.58	1.619	1.734	1.671	1.619	1.634	1.694	1.718	1.747	1.771	1.77	1.772	1.668	2.102	1.824	1.959	1.936	2.196	2.205	2.187	2.235	2.28	2.267	2.288	2.195	2.225	2.314	2.405	2.268	2.231	2.264	2.236	2.309
112	1.418	1.405	1.404	1.409	1.423	1.399	1.454	1.452	1.46	1.468	1.492	1.533	1.572	1.585	1.608	1.597	1.694	1.704	1.786	1.812	1.847	1.955	2.067	2.054	2.242	2.271	2.368	2.346	2.33	2.433	2.346	2.446	2.395	2.353	2.475	2.378	2.403	2.402	2.389	2.374	2.414	2.463	2.411	2.479	2.488	2.516	2.482	2.549	2.466
113	1.415	1.487	1.534	1.464	1.538	1.442	1.466	1.533	1.446	1.47	1.659	1.674	1.512	1.558	1.685	1.598	1.568	1.779	1.711	1.724	1.981	1.779	1.701	1.695	1.74	1.856	1.68	1.86	1.911	1.926	1.845	1.844	1.879	1.876	2.043	1.985	1.945	1.888	1.922	2.01	2.107	1.995	1.982	2.089	2.134	2.097	2.147	2.064	2.184
114	1.656	1.628	1.604	1.542	1.6	1.522	1.6	1.659	1.604	1.559	1.631	1.65	1.574	1.762	1.727	1.623	1.668	1.773	1.752	1.719	1.758	1.674	1.766	1.697	1.678	1.736	1.731	1.772	1.736	1.843	1.804	1.869	1.806	1.788	1.852	1.854	1.866	1.852	1.854	1.899	1.845	1.834	1.84	1.927	1.884	1.87	1.832	1.981	1.936
0	1.559	1.502	1.51	1.621	1.502	1.56	1.618	1.561	1.712	1.702	1.58	1.71	1.769	1.865	1.804	1.855	1.898	1.935	2.125	2.03	2.117	2.153	2.155	2.274	2.327	2.269	2.483	2.321	2.286	2.405	2.258	2.329	NaN	NaN	NaN	NaN	NaN	NaN	NaN	NaN	NaN	NaN	NaN	NaN	NaN	NaN	NaN	NaN	NaN
115	1.567	1.518	1.583	1.633	1.572	1.507	1.622	1.53	1.658	1.714	1.538	1.725	1.797	1.996	1.91	2.029	1.923	1.97	2.149	2.139	2.162	2.212	2.291	2.331	2.376	2.363	2.309	2.337	2.303	2.417	2.271	2.301	2.337	2.307	2.371	2.382	2.397	2.475	2.47	2.52	2.424	2.482	2.427	2.498	2.492	2.414	2.25	NaN	NaN
0	1.408	1.406	1.38	1.365	1.388	1.36	1.401	NaN	NaN	NaN	NaN	NaN	NaN	NaN	NaN	NaN	NaN	NaN	NaN	NaN	NaN	NaN	NaN	NaN	NaN	NaN	NaN	NaN	NaN	NaN	NaN	NaN	NaN	NaN	NaN	NaN	NaN	NaN	NaN	NaN	NaN	NaN	NaN	NaN	NaN	NaN	NaN	NaN	NaN
0	1.391	1.406	1.397	1.383	1.39	1.383	1.402	1.4	1.381	1.399	1.389	1.394	1.394	1.399	1.391	1.382	1.411	1.363	1.406	1.41	1.385	1.41	1.414	1.401	1.429	1.425	1.454	1.459	1.442	1.463	1.421	1.471	1.485	1.466	1.447	1.461	1.478	1.47	1.464	1.486	1.512	1.511	1.505	1.512	1.514	1.498	1.541	1.536	1.54
0	1.477	1.416	1.405	1.321	1.447	1.455	1.472	1.381	NaN	NaN	NaN	NaN	NaN	NaN	NaN	NaN	NaN	NaN	NaN	NaN	NaN	NaN	NaN	NaN	NaN	NaN	NaN	NaN	NaN	NaN	NaN	NaN	NaN	NaN	NaN	NaN	NaN	NaN	NaN	NaN	NaN	NaN	NaN	NaN	NaN	NaN	NaN	NaN	NaN
0	1.468	1.561	1.634	1.549	1.61	1.543	1.524	1.591	1.529	1.516	1.563	1.673	1.649	1.633	1.621	1.656	1.71	1.629	1.745	1.636	1.75	1.72	1.748	1.674	1.759	1.763	1.752	1.793	1.728	1.877	1.804	1.783	1.836	1.867	1.833	1.867	1.85	1.807	1.836	1.887	1.862	1.894	1.84	1.918	1.892	1.808	1.931	1.955	1.893
116	1.406	1.43	1.488	1.388	1.436	1.391	1.41	1.392	1.427	1.397	1.48	1.438	1.389	1.454	1.476	1.384	1.433	1.532	1.492	1.46	1.571	1.506	1.509	1.457	1.501	1.515	1.539	1.544	1.581	1.621	1.564	1.601	1.602	1.591	1.657	1.617	1.608	1.645	1.589	1.597	1.668	1.677	1.691	1.717	1.668	1.666	1.667	1.702	1.762
117	1.374	1.378	1.383	1.384	1.389	1.366	1.401	1.396	1.398	1.375	1.391	1.443	1.406	1.46	1.442	1.446	1.453	1.428	1.451	1.458	1.452	1.478	1.495	1.478	1.512	1.494	1.528	1.53	1.52	1.557	1.523	1.549	1.557	1.564	1.58	1.585	1.575	1.62	1.583	1.616	1.625	1.66	1.645	1.678	1.671	1.662	1.667	1.685	1.69
118	1.474	1.48	1.458	1.458	1.453	1.436	1.475	1.447	1.524	1.493	1.526	1.555	1.628	1.655	1.69	1.673	1.713	1.795	1.863	1.894	1.911	1.96	1.992	1.943	2.056	2.114	2.155	2.259	2.253	2.351	2.305	2.337	2.331	2.341	2.364	2.406	2.469	2.399	2.424	2.433	2.366	2.4	2.37	2.33	2.37	2.374	2.362	2.316	2.414
0	1.391	1.399	1.409	1.366	1.427	1.357	1.397	1.408	1.408	1.432	1.425	1.378	1.421	1.496	1.452	1.405	1.513	1.513	1.594	1.612	1.568	1.635	1.672	1.632	1.638	1.706	1.761	1.771	1.807	1.901	NaN	NaN	NaN	NaN	NaN	NaN	NaN	NaN	NaN	NaN	NaN	NaN	NaN	NaN	NaN	NaN	NaN	NaN	NaN
119	1.37	1.38	1.374	1.399	1.378	1.379	1.376	1.377	1.416	1.41	1.404	1.399	1.457	1.451	1.487	1.522	1.526	1.557	1.553	1.612	1.674	1.702	1.739	1.757	1.774	1.844	1.964	2.005	2.078	2.177	2.203	2.258	2.331	2.262	2.284	2.28	2.288	2.294	2.289	2.266	NaN	NaN	NaN	NaN	NaN	NaN	NaN	NaN	NaN
0	1.423	1.44	1.417	1.408	1.453	1.393	1.42	1.358	1.405	1.403	1.447	1.462	1.43	1.534	1.459	1.474	1.506	1.484	1.5	1.472	1.488	1.534	1.529	1.51	1.563	1.552	1.577	1.587	1.579	1.547	1.571	1.589	1.613	1.648	1.666	1.637	1.684	1.64	1.571	1.668	1.711	1.705	1.683	1.698	1.737	1.64	1.703	1.777	1.757
120	1.388	1.393	1.387	1.383	1.381	1.367	1.395	1.377	1.383	1.4	1.41	1.406	1.418	1.434	1.444	1.439	1.447	1.474	1.481	1.462	1.494	1.499	1.484	1.498	1.507	1.516	1.534	1.533	1.556	1.563	1.53	1.549	1.559	1.563	1.587	1.576	1.586	1.586	1.566	1.595	1.638	1.624	1.62	1.633	1.623	1.614	1.651	1.657	1.658
0	1.447	1.456	1.452	1.451	1.469	1.441	1.509	1.511	1.529	1.5	1.585	1.608	1.658	1.676	1.767	1.777	1.769	1.925	1.93	1.992	1.99	2.12	2.071	2.141	2.23	2.26	2.269	2.352	2.288	2.38	NaN	NaN	NaN	NaN	NaN	NaN	NaN	NaN	NaN	NaN	NaN	NaN	NaN	NaN	NaN	NaN	NaN	NaN	NaN
121	1.402	1.409	1.392	1.379	1.367	1.393	1.397	1.394	1.402	1.436	1.424	1.429	1.447	1.435	1.482	1.468	1.482	1.503	1.506	1.502	1.563	1.554	1.565	1.579	1.575	1.58	1.591	1.589	1.612	1.664	1.612	1.646	1.664	1.664	1.675	1.69	1.669	1.675	1.687	1.696	1.714	1.725	1.73	1.722	1.742	1.776	1.758	1.763	1.78
122	1.378	1.376	1.366	1.379	1.367	1.385	1.408	1.375	1.403	1.361	1.428	1.427	1.378	1.412	1.449	1.441	1.457	1.5	1.461	1.468	1.511	1.516	1.524	1.564	1.538	1.554	1.551	1.614	1.63	1.66	1.657	1.656	1.728	1.695	1.711	1.735	1.761	1.779	1.848	1.884	1.926	1.994	2.021	2.058	2.117	2.159	2.195	2.238	2.248
0	1.403	1.424	1.401	1.439	1.439	1.404	1.473	1.431	1.406	1.45	1.396	1.531	1.519	1.515	1.497	1.543	1.515	1.557	1.544	1.566	1.565	1.646	1.609	1.651	1.673	1.689	1.698	1.677	1.726	1.704	1.768	1.724	1.736	1.762	1.794	1.778	1.782	1.837	1.811	NaN	NaN	NaN	NaN	NaN	NaN	NaN	NaN	NaN	NaN
123	1.386	1.392	1.401	1.361	1.442	1.37	1.435	1.445	1.392	1.452	1.443	1.425	1.469	1.508	1.485	1.491	1.54	1.567	1.615	1.643	1.624	1.626	1.702	1.714	1.658	1.721	1.821	1.775	1.829	1.885	1.871	1.942	1.949	1.985	2.041	2.114	2.096	2.156	2.207	2.248	2.274	2.278	2.301	2.32	2.302	2.317	2.331	2.349	2.295
124	1.41	1.448	1.382	1.397	1.432	1.347	1.465	1.388	1.413	1.432	1.454	1.464	1.485	1.498	1.54	1.519	1.504	1.509	1.634	1.607	1.641	1.718	1.73	1.769	1.788	1.822	1.859	1.91	2.086	2.125	2.172	2.28	2.343	2.399	2.338	2.341	2.37	2.387	2.336	2.338	2.307	2.329	2.287	2.331	2.345	2.268	2.294	2.316	2.303
125	1.398	1.401	1.386	1.389	1.395	1.372	1.392	1.379	1.408	1.395	1.413	1.433	1.409	1.444	1.472	1.436	1.466	1.515	1.508	1.482	1.549	1.554	1.533	1.562	1.599	1.619	1.639	1.666	1.709	1.736	1.699	1.765	1.764	1.786	1.837	1.909	1.982	2.014	2.082	2.136	2.173	2.208	2.213	2.23	2.217	2.216	2.235	2.249	2.264
126	1.531	1.47	1.451	1.506	1.443	1.459	1.538	1.447	1.529	1.594	1.488	1.649	1.739	1.772	1.76	1.754	1.742	1.797	1.87	1.934	1.879	1.933	1.984	1.951	2.116	2.018	2.088	2.14	2.2	2.282	2.274	2.315	2.329	2.318	2.365	2.329	2.299	2.325	2.306	2.324	2.284	2.343	2.338	2.315	2.308	2.315	2.318	2.359	2.332
127	1.401	1.401	1.359	1.411	1.372	1.367	1.384	1.368	1.385	1.377	1.405	1.396	1.428	1.404	1.426	1.441	1.456	1.49	1.453	1.475	1.487	1.492	1.51	1.531	1.496	1.475	1.535	1.566	1.543	1.633	1.578	1.596	1.628	1.607	1.663	1.652	1.717	1.678	1.707	1.722	1.739	1.863	2.26	2.274	NaN	NaN	NaN	NaN	NaN
0	1.521	1.432	1.438	1.509	1.44	1.481	1.541	1.428	1.547	1.534	1.496	1.662	1.608	1.697	1.678	1.665	1.65	1.686	1.712	1.736	1.729	1.73	1.833	1.751	1.811	1.776	1.844	1.825	1.806	1.824	1.854	1.877	1.865	1.953	1.85	1.909	1.976	1.951	1.994	2.067	2.11	2.19	2.225	2.258	2.306	2.279	2.27	2.275	2.299
128	1.396	1.431	1.442	1.426	1.421	1.378	1.42	1.434	1.46	1.514	1.469	1.576	1.535	1.666	1.609	1.658	1.754	1.745	1.79	1.94	2.029	2.144	2.199	2.299	2.351	2.324	2.384	2.402	2.345	2.399	2.315	2.378	2.378	2.357	2.422	2.397	2.356	2.389	2.293	2.259	2.031	1.907	1.85	1.905	1.939	1.895	2.129	2.135	2.242
129	1.402	1.391	1.4	1.421	1.45	1.409	1.501	1.424	1.424	1.41	1.435	1.548	1.549	1.597	1.554	1.641	1.692	1.654	1.71	1.709	1.724	1.885	2.027	2.08	2.141	2.227	2.246	2.287	2.264	2.36	2.308	2.338	2.359	2.316	2.358	2.328	2.357	2.353	2.396	2.332	2.406	2.49	2.418	2.38	2.446	2.391	2.46	2.425	2.368
0	1.642	1.661	1.56	1.678	1.48	1.537	1.461	1.547	1.595	1.603	1.583	1.633	1.718	1.799	1.838	1.832	1.853	1.891	1.875	1.966	NaN	NaN	NaN	NaN	NaN	NaN	NaN	NaN	NaN	NaN	NaN	NaN	NaN	NaN	NaN	NaN	NaN	NaN	NaN	NaN	NaN	NaN	NaN	NaN	NaN	NaN	NaN	NaN	NaN
0	1.485	1.562	1.458	1.454	1.496	1.508	1.535	1.467	1.503	1.49	1.539	1.559	1.603	1.588	1.642	1.656	1.649	1.792	1.778	1.737	1.843	NaN	NaN	NaN	NaN	NaN	NaN	NaN	NaN	NaN	NaN	NaN	NaN	NaN	NaN	NaN	NaN	NaN	NaN	NaN	NaN	NaN	NaN	NaN	NaN	NaN	NaN	NaN	NaN
0	1.492	1.514	1.498	1.546	1.525	1.451	1.533	1.465	1.586	1.554	1.511	1.62	1.548	1.598	1.598	1.587	1.587	1.678	1.617	1.658	1.646	1.674	1.642	1.671	1.693	1.673	1.586	1.794	1.755	1.833	1.828	1.927	2.013	2.093	2.2	2.22	2.27	2.292	2.273	2.315	2.291	2.311	2.105	1.716	1.588	1.405	1.632	1.707	1.634
0	1.536	1.515	1.453	1.484	1.448	1.469	1.477	1.413	1.539	1.515	1.441	1.58	1.623	1.633	1.646	1.663	1.551	1.598	1.676	1.722	1.63	1.705	1.727	1.753	1.792	1.692	1.808	1.738	1.742	1.779	1.822	1.81	1.835	1.84	1.787	1.877	1.857	1.908	1.879	1.935	1.938	2.026	2.06	2.041	2.109	2.182	2.148	2.094	2.094
0	1.496	1.522	1.421	1.45	1.463	1.494	1.471	1.527	1.625	1.604	1.697	1.71	NaN	NaN	NaN	NaN	NaN	NaN	NaN	NaN	NaN	NaN	NaN	NaN	NaN	NaN	NaN	NaN	NaN	NaN	NaN	NaN	NaN	NaN	NaN	NaN	NaN	NaN	NaN	NaN	NaN	NaN	NaN	NaN	NaN	NaN	NaN	NaN	NaN
130	1.49	1.427	1.427	1.463	1.39	1.439	1.51	1.39	1.549	1.579	1.487	1.587	1.589	1.692	1.698	1.639	1.659	1.74	1.78	1.845	1.765	1.83	1.955	1.914	1.992	1.939	2.043	2.102	2.151	2.226	2.178	2.341	2.264	2.35	2.309	NaN	NaN	NaN	NaN	NaN	NaN	NaN	NaN	NaN	NaN	NaN	NaN	NaN	NaN
131	1.461	1.417	1.393	1.415	1.387	1.414	1.438	1.407	1.405	1.408	1.416	1.476	1.453	1.467	1.511	1.548	1.566	1.628	1.597	1.625	1.698	1.662	1.718	1.781	1.77	1.785	1.956	1.925	1.983	2.061	2.041	2.147	2.167	2.229	2.277	2.33	2.318	2.291	2.309	2.297	2.303	2.277	2.274	2.297	2.285	2.328	2.26	2.262	2.236
0	1.511	1.519	1.443	1.571	1.534	1.45	1.363	1.602	1.578	1.6	1.657	1.616	NaN	NaN	NaN	NaN	NaN	NaN	NaN	NaN	NaN	NaN	NaN	NaN	NaN	NaN	NaN	NaN	NaN	NaN	NaN	NaN	NaN	NaN	NaN	NaN	NaN	NaN	NaN	NaN	NaN	NaN	NaN	NaN	NaN	NaN	NaN	NaN	NaN
132	1.682	1.631	1.577	1.595	1.466	1.455	1.594	1.584	1.445	1.609	1.664	1.639	1.699	1.741	1.888	1.774	1.738	1.859	1.906	1.924	1.939	1.836	1.935	2.001	1.993	2.027	2.163	2.094	2.284	2.243	2.273	2.282	2.327	2.297	2.366	2.355	2.421	2.336	2.357	2.306	2.444	2.377	2.364	2.336	2.409	2.404	2.408	2.379	2.408
0	1.473	1.53	NaN	NaN	NaN	NaN	NaN	NaN	NaN	NaN	NaN	NaN	NaN	NaN	NaN	NaN	NaN	NaN	NaN	NaN	NaN	NaN	NaN	NaN	NaN	NaN	NaN	NaN	NaN	NaN	NaN	NaN	NaN	NaN	NaN	NaN	NaN	NaN	NaN	NaN	NaN	NaN	NaN	NaN	NaN	NaN	NaN	NaN	NaN
0	1.455	1.491	1.43	1.435	1.413	1.439	1.454	1.379	1.465	1.461	1.42	1.482	1.46	1.507	1.516	1.49	1.463	1.473	1.493	1.524	1.495	1.497	1.555	1.527	1.557	1.515	1.589	1.532	1.529	1.561	1.548	1.597	1.573	1.591	1.566	1.611	1.571	1.617	1.559	1.601	1.555	1.594	1.64	1.572	1.638	1.619	1.606	1.631	NaN
133	1.491	1.454	1.459	1.451	1.457	1.487	1.488	1.453	1.464	1.491	1.54	1.522	1.51	1.518	1.499	1.553	1.52	1.63	1.587	1.536	1.547	1.62	1.586	1.608	1.623	1.631	1.629	1.724	1.727	1.672	1.657	1.727	1.693	1.726	1.748	1.719	1.771	1.787	1.756	1.794	1.827	1.876	1.818	1.872	1.785	1.737	1.783	1.85	1.883
0	1.697	1.438	1.569	1.633	1.583	1.667	1.595	1.432	1.447	1.651	1.74	1.598	1.667	1.609	1.646	1.465	1.482	1.873	1.634	1.581	1.78	1.67	1.667	1.79	1.617	1.571	1.611	1.652	1.683	1.771	1.697	1.687	1.474	1.706	1.692	1.973	1.949	1.912	1.687	1.761	1.805	1.834	NaN	NaN	NaN	NaN	NaN	NaN	NaN
0	NaN	NaN	NaN	NaN	NaN	NaN	NaN	NaN	NaN	NaN	NaN	NaN	NaN	NaN	NaN	NaN	NaN	NaN	NaN	NaN	NaN	NaN	NaN	NaN	NaN	NaN	NaN	NaN	NaN	NaN	NaN	NaN	NaN	NaN	NaN	NaN	NaN	NaN	NaN	NaN	NaN	NaN	NaN	NaN	NaN	NaN	NaN	NaN	NaN
134	1.421	1.392	1.377	1.421	1.414	1.409	1.439	1.407	1.463	1.45	1.475	1.487	1.511	1.522	1.547	1.534	1.566	1.584	1.604	1.57	1.613	1.664	1.61	1.646	1.65	1.643	1.663	1.703	1.756	1.736	1.691	1.756	1.734	1.754	1.756	1.753	1.782	1.763	1.79	1.787	1.817	1.828	1.813	1.809	1.813	1.809	1.809	1.843	1.849
0	1.454	1.463	1.41	1.482	1.48	1.448	1.507	1.477	1.486	1.483	1.481	1.579	1.528	1.51	1.578	1.542	1.625	1.567	1.55	1.561	1.574	1.67	1.568	1.596	1.526	1.749	1.666	1.611	1.691	1.682	1.659	1.646	1.728	1.643	1.662	1.683	1.697	1.66	1.689	1.736	1.637	1.826	1.707	1.752	1.715	1.693	1.689	1.798	1.719
0	1.394	1.363	1.387	1.383	1.397	1.399	1.438	1.399	1.421	1.428	1.437	NaN	NaN	NaN	NaN	NaN	NaN	NaN	NaN	NaN	NaN	NaN	NaN	NaN	NaN	NaN	NaN	NaN	NaN	NaN	NaN	NaN	NaN	NaN	NaN	NaN	NaN	NaN	NaN	NaN	NaN	NaN	NaN	NaN	NaN	NaN	NaN	NaN	NaN
135	1.519	1.451	1.421	1.445	1.424	1.438	1.455	1.35	1.468	1.472	1.395	1.462	1.452	1.461	1.467	1.453	1.395	1.414	1.439	1.462	1.438	1.467	1.476	1.45	1.488	1.452	1.519	1.482	1.478	1.535	1.486	1.527	1.516	1.515	1.526	1.527	1.555	1.57	1.552	1.6	1.58	1.599	1.639	1.636	1.675	1.661	1.668	1.725	1.729
0	1.93	2.138	1.77	1.668	1.666	1.721	1.848	1.805	1.767	1.574	1.607	1.762	1.686	1.808	2.115	1.477	1.689	2.083	NaN	NaN	NaN	NaN	NaN	NaN	NaN	NaN	NaN	NaN	NaN	NaN	NaN	NaN	NaN	NaN	NaN	NaN	NaN	NaN	NaN	NaN	NaN	NaN	NaN	NaN	NaN	NaN	NaN	NaN	NaN
0	1.864	NaN	NaN	NaN	NaN	NaN	NaN	NaN	NaN	NaN	NaN	NaN	NaN	NaN	NaN	NaN	NaN	NaN	NaN	NaN	NaN	NaN	NaN	NaN	NaN	NaN	NaN	NaN	NaN	NaN	NaN	NaN	NaN	NaN	NaN	NaN	NaN	NaN	NaN	NaN	NaN	NaN	NaN	NaN	NaN	NaN	NaN	NaN	NaN
136	1.428	1.43	1.368	1.434	1.391	1.431	1.417	1.443	1.469	1.526	1.49	1.519	1.564	1.619	1.669	1.657	1.701	1.773	1.755	1.786	1.888	1.92	1.925	1.959	2.026	2.058	2.154	2.163	2.209	2.272	2.258	2.25	2.266	2.282	2.286	2.337	2.328	2.303	2.307	2.304	2.298	2.303	2.274	2.303	2.309	2.285	2.307	2.306	2.318
0	1.471	1.482	1.494	1.474	1.503	1.465	1.54	1.533	1.56	1.523	1.526	1.675	1.601	1.733	1.629	1.609	1.674	1.696	1.788	1.818	1.667	1.712	1.816	1.815	1.749	1.771	1.926	1.812	1.936	1.858	1.846	1.801	1.94	1.851	1.844	NaN	NaN	NaN	NaN	NaN	NaN	NaN	NaN	NaN	NaN	NaN	NaN	NaN	NaN
137	1.437	1.39	1.396	1.41	1.347	1.397	1.412	1.418	1.455	1.468	1.412	1.513	1.522	1.533	1.596	1.577	1.566	1.584	1.622	1.679	1.697	1.699	1.721	1.684	1.697	1.686	1.778	1.803	1.787	1.835	1.824	1.831	1.845	1.862	1.847	1.902	1.911	1.954	2.008	2.043	2.092	2.151	2.149	2.187	2.216	2.233	2.211	2.268	2.268
138	1.409	1.404	1.387	1.394	1.402	1.421	1.425	1.427	1.436	1.497	1.451	1.503	1.578	1.598	1.64	1.648	1.71	1.707	1.772	1.812	1.873	1.87	1.911	1.773	1.924	2.003	2.087	2.135	2.189	2.27	2.228	2.272	2.268	2.266	2.27	2.281	2.295	2.263	2.256	2.268	2.285	2.277	2.313	2.297	2.287	2.295	2.289	2.289	2.325
0	1.461	1.424	1.495	1.467	1.469	1.462	1.528	1.468	1.491	1.571	1.455	1.545	1.531	1.568	1.63	1.645	1.557	1.606	1.669	1.559	1.593	1.651	1.581	1.627	1.654	1.61	1.738	1.726	1.769	1.745	1.584	1.716	1.691	1.745	1.716	1.717	1.753	1.719	1.67	1.773	NaN	NaN	NaN	NaN	NaN	NaN	NaN	NaN	NaN
139	1.459	1.457	1.469	1.395	1.469	1.398	1.434	1.464	1.473	1.526	1.466	1.591	1.616	1.53	1.557	1.632	1.529	1.621	1.707	1.759	1.705	1.76	1.776	1.75	1.77	1.814	1.951	1.981	1.941	1.982	1.996	1.933	2.043	2.047	2.03	2.016	2.022	2.07	2.103	2.108	2.123	2.08	2.135	2.108	2.126	2.141	2.153	2.125	2.162
0	1.514	1.48	1.47	NaN	NaN	NaN	NaN	NaN	NaN	NaN	NaN	NaN	NaN	NaN	NaN	NaN	NaN	NaN	NaN	NaN	NaN	NaN	NaN	NaN	NaN	NaN	NaN	NaN	NaN	NaN	NaN	NaN	NaN	NaN	NaN	NaN	NaN	NaN	NaN	NaN	NaN	NaN	NaN	NaN	NaN	NaN	NaN	NaN	NaN
0	1.353	1.389	1.37	1.403	1.392	1.34	1.448	1.449	1.468	1.492	1.521	1.601	1.603	1.622	1.687	1.752	1.748	1.827	1.897	1.977	2.042	2.151	2.18	2.25	2.32	2.274	2.299	2.326	2.33	2.339	2.297	2.354	2.344	2.313	2.331	2.321	2.338	2.308	2.303	2.323	2.282	2.29	2.313	2.356	2.302	2.325	2.313	2.334	2.353
0	1.456	1.419	1.417	1.511	1.464	1.447	1.506	1.469	1.576	1.561	1.556	1.532	1.621	1.575	1.609	NaN	NaN	NaN	NaN	NaN	NaN	NaN	NaN	NaN	NaN	NaN	NaN	NaN	NaN	NaN	NaN	NaN	NaN	NaN	NaN	NaN	NaN	NaN	NaN	NaN	NaN	NaN	NaN	NaN	NaN	NaN	NaN	NaN	NaN
140	1.469	1.482	1.451	1.417	1.502	1.408	1.485	1.525	1.52	1.56	1.509	1.69	1.702	1.634	1.676	1.708	1.728	1.788	1.917	1.946	1.998	1.989	1.969	2.004	2.148	2.166	2.176	2.296	2.345	2.371	2.332	2.344	2.309	2.336	2.316	2.332	2.25	2.232	2.226	2.27	2.297	2.328	2.306	2.269	2.318	2.327	2.341	2.301	2.358
141	1.383	1.363	1.378	1.372	1.362	1.385	1.411	1.404	1.429	1.416	1.432	1.487	1.501	1.557	1.564	1.59	1.623	1.664	1.722	1.745	1.749	1.822	1.838	1.875	1.905	1.911	2.052	2.085	2.131	2.202	2.199	2.225	2.232	2.198	2.201	2.178	2.285	2.261	2.249	2.242	2.25	2.239	2.218	2.239	2.239	2.223	2.203	2.246	2.211
0	1.435	1.43	1.405	1.4	1.385	1.409	1.412	1.434	1.46	1.465	1.434	1.506	1.522	1.508	NaN	NaN	NaN	NaN	NaN	NaN	NaN	NaN	NaN	NaN	NaN	NaN	NaN	NaN	NaN	NaN	NaN	NaN	NaN	NaN	NaN	NaN	NaN	NaN	NaN	NaN	NaN	NaN	NaN	NaN	NaN	NaN	NaN	NaN	NaN
0	1.508	1.504	1.373	1.625	1.462	1.426	1.51	1.598	1.758	1.701	1.864	1.711	1.941	1.803	1.844	1.932	1.995	2.156	2.114	2.063	2.201	NaN	NaN	NaN	NaN	NaN	NaN	NaN	NaN	NaN	NaN	NaN	NaN	NaN	NaN	NaN	NaN	NaN	NaN	NaN	NaN	NaN	NaN	NaN	NaN	NaN	NaN	NaN	NaN
142	1.42	1.41	1.401	1.393	1.381	1.443	1.421	1.421	1.479	1.443	1.444	1.518	1.521	1.562	1.616	1.615	1.635	1.668	1.761	1.789	1.83	1.84	1.887	1.852	2.008	2.033	2.142	2.167	2.198	2.282	2.25	2.286	2.285	2.268	2.271	2.281	2.27	2.29	2.266	2.288	2.278	2.32	2.296	2.313	2.29	2.301	2.299	2.31	2.325
143	1.417	1.408	1.379	1.409	1.402	1.392	1.46	1.4	1.449	1.438	1.484	1.476	1.507	1.533	1.558	1.569	1.586	1.591	1.654	1.602	1.65	1.674	1.627	1.673	1.694	1.693	1.726	1.752	1.795	1.78	1.767	1.804	1.782	1.837	1.834	1.835	1.841	1.852	1.856	1.84	1.873	1.912	1.888	1.916	1.888	1.892	1.904	1.917	1.939
144	1.415	1.417	1.371	1.405	1.384	1.398	1.405	1.394	1.416	1.414	1.379	1.42	1.426	1.419	1.441	1.44	1.451	1.433	1.452	1.471	1.483	1.477	1.483	1.505	1.457	1.454	1.511	1.51	1.513	1.527	1.51	1.517	1.52	1.53	1.557	1.533	1.547	1.54	1.552	1.546	1.557	1.557	1.59	1.595	1.592	1.617	1.586	1.615	1.619
145	1.36	1.364	1.352	1.383	1.384	1.368	1.406	1.418	1.454	1.466	1.425	1.512	1.539	1.584	1.574	1.625	1.677	1.656	1.727	1.748	1.793	1.822	1.805	1.858	1.907	1.925	2.038	2.085	2.155	2.223	2.238	2.277	2.282	2.3	2.276	2.294	2.311	2.269	2.253	2.281	2.271	2.281	2.275	2.275	2.284	2.291	2.295	2.292	2.299
146	1.368	1.393	1.375	1.381	1.385	1.377	1.415	1.422	1.431	1.47	1.459	1.536	1.563	1.571	1.647	1.718	1.743	1.823	1.962	2.035	2.125	2.201	2.245	2.224	2.26	2.219	2.249	2.269	2.229	2.273	2.261	2.268	2.274	2.282	2.294	2.229	2.243	2.238	2.259	2.579	2.434	NaN	NaN	NaN	NaN	NaN	NaN	NaN	NaN
147	1.4	1.389	1.379	1.402	1.391	1.353	1.409	1.404	1.414	1.401	1.392	1.411	1.439	1.421	1.47	1.45	1.441	1.47	1.476	1.484	1.482	1.511	1.525	1.534	1.485	1.529	1.544	1.544	1.565	1.588	1.553	1.596	1.587	1.578	1.615	1.6	1.606	1.642	1.599	1.632	1.661	1.673	1.676	1.674	1.797	1.824	1.682	1.848	1.725
0	1.392	1.384	1.338	1.363	1.39	1.401	1.434	1.443	1.477	1.532	1.529	1.642	1.704	1.714	1.83	1.959	2.08	2.161	2.231	2.275	2.325	2.306	2.265	2.243	NaN	NaN	NaN	NaN	NaN	NaN	NaN	NaN	NaN	NaN	NaN	NaN	NaN	NaN	NaN	NaN	NaN	NaN	NaN	NaN	NaN	NaN	NaN	NaN	NaN
148	1.419	1.411	1.395	1.408	1.397	1.414	1.4	1.444	1.471	1.425	1.431	1.507	1.499	1.524	1.591	1.581	1.603	1.627	1.671	1.672	1.721	1.728	1.777	1.785	1.807	1.771	1.838	1.85	1.898	2	2.015	2.071	2.094	2.14	2.161	2.182	2.196	2.203	2.225	2.238	2.233	2.218	2.211	2.252	2.24	2.248	2.244	2.256	2.258
0	1.471	1.433	1.453	1.479	1.462	1.494	1.526	1.514	1.616	1.517	1.531	1.527	1.583	1.509	1.553	1.665	1.629	1.686	1.691	1.647	1.681	1.728	1.684	1.754	1.66	1.719	1.737	1.811	1.83	1.89	1.755	1.891	1.863	1.727	1.838	1.852	1.829	1.829	1.926	1.852	1.835	1.941	1.94	2.084	1.932	2.046	1.947	1.975	NaN
149	1.409	1.408	1.406	1.381	1.382	1.42	1.407	1.415	1.453	1.423	1.413	1.459	1.489	1.521	1.528	1.565	1.562	1.577	1.642	1.659	1.681	1.728	1.679	1.713	1.762	1.732	1.785	1.795	1.819	1.918	1.875	1.904	1.951	1.967	2.008	2.059	2.101	2.145	2.17	2.205	2.228	2.236	2.231	2.256	2.251	2.253	2.264	2.281	2.282
150	1.413	1.509	1.443	1.425	1.475	1.428	1.51	1.465	1.449	1.512	1.482	1.601	1.607	1.603	1.641	1.738	1.705	1.79	1.892	1.833	1.869	1.944	1.899	1.938	2.035	2.027	2.077	2.141	2.165	2.262	2.292	2.262	2.287	2.333	2.344	2.344	2.346	2.361	2.375	2.407	2.364	2.361	2.391	2.371	2.391	2.373	2.4	2.385	2.408
0	1.426	1.48	1.475	1.475	1.516	1.505	1.612	1.524	1.618	1.617	1.592	1.648	NaN	NaN	NaN	NaN	NaN	NaN	NaN	NaN	NaN	NaN	NaN	NaN	NaN	NaN	NaN	NaN	NaN	NaN	NaN	NaN	NaN	NaN	NaN	NaN	NaN	NaN	NaN	NaN	NaN	NaN	NaN	NaN	NaN	NaN	NaN	NaN	NaN
151	1.375	1.338	1.376	1.361	1.369	1.373	1.396	1.369	1.434	1.354	1.354	1.421	1.396	1.43	1.392	1.399	1.41	1.41	1.443	1.438	1.452	1.456	1.441	1.445	1.442	1.419	1.473	1.463	1.484	1.512	1.452	1.479	1.509	1.516	1.521	1.519	1.54	1.526	1.566	1.554	1.54	1.549	1.522	1.57	1.565	1.573	1.568	1.581	1.574
152	1.401	1.523	1.425	1.422	1.487	1.485	1.492	1.521	1.402	1.545	1.484	1.584	1.573	1.53	1.578	1.733	1.667	1.641	1.75	1.729	1.739	1.746	1.73	1.752	1.787	1.801	1.803	1.865	1.885	1.829	1.855	1.825	1.903	1.903	1.927	1.971	2.061	2.087	2.168	2.203	2.248	2.283	2.278	2.295	2.258	2.295	2.312	2.323	2.326
153	1.369	1.351	1.375	1.403	1.334	1.397	1.414	1.352	1.41	1.338	1.363	1.447	1.406	1.443	1.393	1.406	1.426	1.43	1.45	1.444	1.446	1.479	1.467	1.477	1.476	1.434	1.507	1.505	1.503	1.502	1.502	1.508	1.598	1.587	1.562	1.574	1.585	1.583	1.632	1.631	1.617	1.616	1.582	1.662	1.647	1.683	1.63	1.652	1.644
0	1.412	1.42	1.416	1.408	1.41	1.428	1.456	1.428	1.487	1.441	1.464	1.47	1.52	1.472	1.506	1.529	1.513	1.542	1.529	1.562	1.569	1.599	1.61	1.629	1.573	1.582	1.591	1.608	1.568	1.634	1.606	1.662	1.644	1.639	1.667	1.655	1.645	1.688	1.664	1.646	1.656	1.702	1.698	1.706	1.715	1.745	1.7	1.744	1.745
0	1.404	1.534	1.428	1.409	1.455	1.463	1.552	1.51	1.549	1.533	1.539	1.684	1.68	1.724	1.715	1.946	1.919	NaN	NaN	NaN	NaN	NaN	NaN	NaN	NaN	NaN	NaN	NaN	NaN	NaN	NaN	NaN	NaN	NaN	NaN	NaN	NaN	NaN	NaN	NaN	NaN	NaN	NaN	NaN	NaN	NaN	NaN	NaN	NaN
154	1.443	1.342	1.32	1.389	1.383	1.428	1.369	1.367	1.424	1.447	1.518	1.527	1.543	1.546	1.678	1.752	1.761	1.938	2.02	2.159	2.282	2.241	2.292	2.264	2.32	2.245	2.34	2.318	2.29	2.277	2.326	2.275	2.216	2.229	2.279	2.273	2.279	2.373	2.288	2.264	2.319	2.298	2.287	2.265	2.265	2.236	2.259	2.252	2.24
0	1.139	1.109	1.17	1.107	1.41	1.388	1.369	1.139	1.41	1.395	1.406	1.377	1.376	1.369	1.427	1.445	1.446	1.429	1.426	1.427	1.958	1.921	1.488	1.457	1.509	1.516	1.533	1.489	1.467	1.463	1.49	1.515	1.488	1.53	1.548	1.566	1.52	2.21	2.309	2.145	2.301	2.463	1.527	1.599	1.584	1.523	1.683	1.684	1.569
0	NaN	NaN	NaN	NaN	NaN	NaN	NaN	NaN	NaN	NaN	NaN	NaN	NaN	NaN	NaN	NaN	NaN	NaN	NaN	NaN	NaN	NaN	NaN	NaN	NaN	NaN	NaN	NaN	NaN	NaN	NaN	NaN	NaN	NaN	NaN	NaN	NaN	NaN	NaN	NaN	NaN	NaN	NaN	NaN	NaN	NaN	NaN	NaN	NaN
0	1.441	1.425	1.405	1.567	1.328	1.364	1.409	1.531	1.47	1.469	1.434	1.622	1.58	1.697	1.544	1.794	1.617	1.696	1.75	1.738	1.917	1.888	1.913	1.845	1.951	2.052	NaN	NaN	NaN	NaN	NaN	NaN	NaN	NaN	NaN	NaN	NaN	NaN	NaN	NaN	NaN	NaN	NaN	NaN	NaN	NaN	NaN	NaN	NaN
155	1.067	1.047	1.101	1.049	1.426	1.399	1.364	1.13	1.484	1.41	1.464	1.459	1.417	1.47	1.51	1.505	1.53	1.541	1.548	1.588	2.256	2.217	1.657	1.722	1.765	1.688	1.767	1.677	1.672	1.703	1.683	1.714	1.683	1.74	1.742	1.772	1.752	2.625	2.63	2.543	2.457	2.554	1.834	1.868	1.868	1.814	1.942	1.904	1.87
156	1.371	1.394	1.442	1.415	1.431	1.403	1.416	1.484	1.447	1.458	1.524	1.572	1.6	1.614	1.576	1.679	1.642	1.649	1.723	1.792	1.813	1.875	1.903	1.973	2.069	2.067	2.161	2.213	2.231	2.226	2.263	2.195	2.263	2.239	2.24	2.263	2.275	2.245	2.264	2.272	2.272	2.282	2.287	2.247	2.25	2.281	2.279	2.227	2.31
157	1.288	1.283	1.378	1.287	1.411	1.38	1.431	1.251	1.452	1.402	1.45	1.454	1.381	1.454	1.515	1.522	1.522	1.614	1.595	1.709	2.107	2.062	1.808	1.952	2.014	2.107	2.219	2.221	2.212	2.25	2.231	2.243	2.274	2.252	2.367	2.303	2.323	2.449	2.427	2.449	2.424	2.475	2.289	2.302	2.397	2.33	2.355	2.296	2.362
0	1.158	1.211	1.216	1.185	1.392	1.372	1.378	1.206	1.367	1.365	1.39	1.357	1.354	1.365	1.399	1.412	1.398	1.401	1.405	1.424	1.671	1.699	1.456	1.451	1.497	1.487	1.48	1.472	1.474	1.47	1.485	1.491	1.503	1.513	1.494	1.518	1.507	1.775	1.774	1.776	1.797	1.81	1.564	1.562	1.588	1.567	1.592	1.581	1.568
158	1.466	1.407	1.39	1.506	1.327	1.353	1.406	1.498	1.479	1.431	1.383	1.51	1.517	1.524	1.466	1.539	1.438	1.485	1.536	1.517	1.566	1.627	1.617	1.561	1.623	1.639	1.623	1.616	1.607	1.672	1.673	1.614	1.709	1.676	1.71	1.685	1.727	1.732	1.714	1.693	1.679	1.718	1.733	1.729	1.727	1.708	1.744	1.725	1.715
159	1.087	1.08	1.118	1.058	1.423	1.416	1.402	1.091	1.473	1.463	1.46	1.44	1.423	1.432	1.502	1.494	1.531	1.554	1.555	1.58	2.554	2.477	1.725	1.646	1.831	1.768	1.755	1.625	1.652	1.628	1.661	1.705	1.663	1.714	1.689	1.68	1.731	2.596	2.613	2.574	2.645	2.749	1.777	1.825	1.844	1.737	1.873	1.815	1.839
0	1.261	1.219	1.308	1.253	1.4	1.366	1.409	1.298	1.449	1.368	1.471	1.463	1.388	1.477	1.503	1.593	1.539	1.676	1.653	1.767	1.952	1.986	1.767	1.879	NaN	NaN	NaN	NaN	NaN	NaN	NaN	NaN	NaN	NaN	NaN	NaN	NaN	NaN	NaN	NaN	NaN	NaN	NaN	NaN	NaN	NaN	NaN	NaN	NaN
160	1.302	1.247	1.374	1.331	1.337	1.353	1.398	1.372	1.468	1.381	1.481	1.504	1.45	1.527	1.573	1.626	1.615	1.742	1.755	1.841	1.836	1.87	1.796	1.874	1.917	1.89	2.019	2.092	2.167	2.202	2.268	2.293	2.35	2.323	2.371	2.318	2.288	2.358	2.339	2.374	2.343	2.369	2.315	2.316	2.341	2.333	2.326	2.323	2.356
0	1.471	1.394	1.445	1.468	1.395	1.389	1.412	1.494	1.461	1.43	1.477	1.513	1.544	1.562	1.538	1.63	1.527	1.571	1.608	1.614	1.688	1.758	1.667	1.725	1.685	1.779	1.79	1.803	1.843	1.804	1.893	1.813	1.891	1.879	1.909	1.921	NaN	NaN	NaN	NaN	NaN	NaN	NaN	NaN	NaN	NaN	NaN	NaN	NaN
0	1.389	1.462	NaN	NaN	NaN	NaN	NaN	NaN	NaN	NaN	NaN	NaN	NaN	NaN	NaN	NaN	NaN	NaN	NaN	NaN	NaN	NaN	NaN	NaN	NaN	NaN	NaN	NaN	NaN	NaN	NaN	NaN	NaN	NaN	NaN	NaN	NaN	NaN	NaN	NaN	NaN	NaN	NaN	NaN	NaN	NaN	NaN	NaN	NaN
161	1.401	1.403	1.419	1.408	1.392	1.344	1.423	1.412	1.452	1.45	1.554	1.584	1.617	1.648	1.721	1.818	1.911	1.983	2.099	2.119	2.195	2.225	2.305	2.307	2.291	2.327	2.332	2.313	2.318	2.303	2.326	2.293	2.279	2.281	2.292	2.3	2.268	2.272	2.287	2.277	2.318	2.32	2.273	2.279	2.31	2.343	2.32	2.307	NaN
0	1.459	1.468	1.483	NaN	NaN	NaN	NaN	NaN	NaN	NaN	NaN	NaN	NaN	NaN	NaN	NaN	NaN	NaN	NaN	NaN	NaN	NaN	NaN	NaN	NaN	NaN	NaN	NaN	NaN	NaN	NaN	NaN	NaN	NaN	NaN	NaN	NaN	NaN	NaN	NaN	NaN	NaN	NaN	NaN	NaN	NaN	NaN	NaN	NaN
162	1.12	1.126	1.158	1.144	1.414	1.413	1.473	1.2	1.451	1.488	1.502	1.485	1.498	1.521	1.617	1.624	1.622	1.708	1.725	1.789	2.122	2.172	2.122	2.193	2.26	2.251	2.303	2.237	2.258	2.238	2.237	2.211	2.242	2.201	2.222	2.256	2.293	2.384	2.419	2.401	2.404	2.413	2.24	2.286	2.275	2.235	2.285	2.231	2.259
0	1.198	1.296	1.298	1.29	1.444	1.451	1.511	1.351	1.536	1.569	NaN	NaN	NaN	NaN	NaN	NaN	NaN	NaN	NaN	NaN	NaN	NaN	NaN	NaN	NaN	NaN	NaN	NaN	NaN	NaN	NaN	NaN	NaN	NaN	NaN	NaN	NaN	NaN	NaN	NaN	NaN	NaN	NaN	NaN	NaN	NaN	NaN	NaN	NaN
163	1.103	1.066	1.136	1.032	1.413	1.407	1.418	1.114	1.46	1.451	1.445	1.41	1.393	1.413	1.533	1.508	1.498	1.591	1.609	1.556	2.382	2.475	1.799	1.774	1.983	1.898	1.968	1.932	1.995	2.011	2.079	2.117	2.141	2.169	2.181	2.219	2.244	2.338	2.395	2.36	2.403	2.386	2.242	2.216	2.287	2.248	2.297	2.246	2.263
0	1.423	1.423	1.381	1.454	1.43	1.373	1.388	1.431	1.462	1.441	1.523	1.532	1.514	1.565	1.577	1.618	1.678	1.584	1.72	1.719	1.723	1.851	1.755	1.848	1.905	1.915	1.829	1.778	1.959	1.973	1.917	NaN	NaN	NaN	NaN	NaN	NaN	NaN	NaN	NaN	NaN	NaN	NaN	NaN	NaN	NaN	NaN	NaN	NaN
164	1.44	1.411	1.402	1.438	1.401	1.363	1.42	1.437	1.431	1.468	1.495	1.562	1.606	1.648	1.697	1.719	1.829	1.896	2.005	2.098	2.115	2.253	2.244	2.283	2.272	2.238	2.234	2.266	2.257	2.274	2.29	2.237	2.273	2.286	2.33	2.317	2.307	2.314	2.288	2.319	2.358	2.336	2.326	2.343	2.367	2.365	2.359	2.348	2.352
0	NaN	NaN	NaN	NaN	NaN	NaN	NaN	NaN	NaN	NaN	NaN	NaN	NaN	NaN	NaN	NaN	NaN	NaN	NaN	NaN	NaN	NaN	NaN	NaN	NaN	NaN	NaN	NaN	NaN	NaN	NaN	NaN	NaN	NaN	NaN	NaN	NaN	NaN	NaN	NaN	NaN	NaN	NaN	NaN	NaN	NaN	NaN	NaN	NaN
165	1.356	1.461	1.341	1.434	1.474	1.492	1.559	1.471	1.526	1.522	1.564	1.507	1.543	1.519	1.754	1.787	1.659	1.7	1.781	1.9	1.851	1.955	1.939	1.891	2.153	2.014	1.885	1.902	1.913	2.05	2.063	2.028	2.097	2.112	2.179	2.223	2.21	2.241	2.242	2.248	2.273	2.285	2.249	2.279	2.32	2.282	2.321	2.296	2.302
166	1.426	1.342	1.397	1.42	1.373	1.379	1.389	1.403	1.389	1.443	1.486	1.444	1.495	1.487	1.624	1.623	1.643	1.694	1.658	1.685	1.774	1.838	1.805	1.865	1.924	1.932	2.04	2.028	2.12	2.165	2.287	2.299	2.276	2.232	2.287	2.309	2.325	2.397	2.339	2.395	2.443	2.38	2.343	2.334	2.34	2.399	2.383	2.388	2.396
167	1.425	1.381	1.412	1.387	1.372	1.401	1.423	1.449	1.423	1.412	1.497	1.483	1.551	1.533	1.566	1.644	1.611	1.687	1.672	1.671	1.72	1.766	1.794	1.82	1.84	1.92	1.908	1.959	1.99	2.062	2.126	2.16	2.247	2.256	2.33	2.301	2.306	2.331	2.295	2.321	2.335	2.331	2.317	2.29	2.338	2.313	2.354	2.326	2.351
168	1.415	1.4	1.417	1.392	1.424	1.413	1.417	1.466	1.45	1.39	1.478	1.511	1.563	1.57	1.592	1.661	1.585	1.723	1.709	1.73	1.797	1.821	1.808	1.905	1.874	1.874	1.948	2.014	2.069	2.111	2.177	2.232	2.296	2.322	2.302	2.363	2.324	2.281	2.298	2.311	2.278	2.277	2.326	2.309	2.338	2.377	2.356	2.302	2.324
169	1.307	1.216	1.309	1.265	1.386	1.377	1.486	1.27	1.513	1.464	1.523	1.483	1.479	1.477	1.592	1.608	1.555	1.702	1.731	1.709	2.072	2.013	1.919	1.943	2.015	2.108	2.107	2.122	2.189	2.186	2.244	2.22	2.256	2.245	2.293	2.268	2.26	2.352	2.365	2.348	2.338	2.32	2.254	2.25	2.222	2.263	2.292	2.219	2.255
0	1.473	1.42	1.406	1.456	1.46	1.357	1.386	1.368	1.351	1.411	1.403	1.456	1.459	NaN	NaN	NaN	NaN	NaN	NaN	NaN	NaN	NaN	NaN	NaN	NaN	NaN	NaN	NaN	NaN	NaN	NaN	NaN	NaN	NaN	NaN	NaN	NaN	NaN	NaN	NaN	NaN	NaN	NaN	NaN	NaN	NaN	NaN	NaN	NaN
170	1.44	1.415	1.365	1.425	1.437	1.428	1.384	1.39	1.38	1.31	1.415	1.436	1.435	1.414	1.45	1.48	1.47	1.453	1.447	1.445	1.49	1.477	1.437	1.484	1.496	1.485	1.541	1.561	1.515	1.522	1.547	1.558	1.564	1.569	1.58	1.601	1.592	1.589	1.533	1.582	1.656	1.603	1.587	1.6	1.612	1.622	1.608	1.582	1.626
171	1.425	1.392	1.415	1.398	1.423	1.499	1.444	1.425	1.426	1.368	1.494	1.434	1.527	1.516	1.512	1.533	1.506	1.531	1.503	1.506	1.562	1.537	1.504	1.627	1.604	1.578	1.635	1.655	1.609	1.612	1.613	1.663	1.674	1.652	1.679	1.72	1.669	1.678	1.618	1.647	1.798	1.726	1.69	1.683	1.72	1.701	1.693	1.664	1.704
172	1.435	1.371	1.459	1.417	1.379	1.429	1.491	1.438	1.499	1.489	1.595	1.621	1.689	1.655	1.698	1.82	1.889	2.025	2.161	2.218	2.241	2.274	2.292	2.295	2.243	2.279	2.301	2.27	2.312	2.297	2.309	2.27	2.316	2.291	2.335	2.311	2.333	2.333	2.298	2.3	2.38	2.32	2.346	2.348	2.346	2.301	2.31	2.3	2.305
0	1.448	1.368	NaN	NaN	NaN	NaN	NaN	NaN	NaN	NaN	NaN	NaN	NaN	NaN	NaN	NaN	NaN	NaN	NaN	NaN	NaN	NaN	NaN	NaN	NaN	NaN	NaN	NaN	NaN	NaN	NaN	NaN	NaN	NaN	NaN	NaN	NaN	NaN	NaN	NaN	NaN	NaN	NaN	NaN	NaN	NaN	NaN	NaN	NaN
0	1.487	1.366	1.462	1.396	1.423	1.401	1.484	1.413	1.445	1.38	1.521	1.498	1.639	1.505	1.582	1.669	1.602	1.715	1.678	1.663	1.727	1.77	1.773	1.793	1.823	1.921	1.923	1.891	1.906	1.974	1.931	1.893	1.963	NaN	NaN	NaN	NaN	NaN	NaN	NaN	NaN	NaN	NaN	NaN	NaN	NaN	NaN	NaN	NaN
173	1.4	1.458	1.396	1.464	1.487	1.362	1.413	1.415	1.422	1.469	1.461	1.539	1.625	1.6	1.819	1.782	1.796	1.751	1.955	2.084	2.209	2.26	2.24	2.281	2.308	2.27	2.295	2.328	2.344	2.376	2.324	2.339	2.356	2.335	2.403	2.391	2.388	2.398	2.367	2.415	2.401	2.418	2.407	2.382	2.454	2.437	2.415	2.339	2.381
174	1.397	1.444	1.439	1.466	1.484	1.374	1.424	1.397	1.421	1.497	1.484	1.511	1.601	1.592	1.714	1.657	1.645	1.639	1.741	1.804	1.789	1.864	1.85	1.965	2.012	2.071	2.172	2.212	2.274	2.278	2.304	2.245	2.277	2.256	2.246	2.305	2.355	2.382	2.339	2.334	2.396	2.309	2.283	2.386	2.35	2.366	2.34	2.256	2.409
0	1.399	1.388	1.389	1.384	1.408	1.439	1.433	1.425	1.453	1.41	1.488	1.471	1.53	1.528	1.521	1.555	1.566	1.603	1.599	1.618	1.634	1.64	1.659	1.709	1.705	NaN	NaN	NaN	NaN	NaN	NaN	NaN	NaN	NaN	NaN	NaN	NaN	NaN	NaN	NaN	NaN	NaN	NaN	NaN	NaN	NaN	NaN	NaN	NaN
175	1.488	1.422	1.447	1.402	1.43	1.438	1.489	1.5	1.577	1.537	1.646	1.617	1.622	1.64	1.738	1.823	1.825	1.972	2.001	2.047	2.135	2.267	2.259	2.34	2.335	2.292	2.2	2.277	2.3	2.276	2.278	2.284	2.324	2.353	2.307	2.289	2.289	2.293	2.284	2.325	2.285	2.326	2.378	2.354	2.444	2.373	2.394	2.432	2.464
176	1.468	1.405	1.43	1.402	1.407	1.453	1.51	1.466	1.588	1.522	1.636	1.586	1.663	1.662	1.742	1.819	1.747	1.979	1.968	1.953	2.065	2.18	2.225	2.278	2.29	2.32	2.279	2.249	2.295	2.274	2.321	2.305	2.309	2.33	2.326	2.348	2.401	2.395	2.412	2.389	2.41	2.359	2.396	2.385	2.378	2.353	2.355	2.381	2.393
177	1.431	1.346	1.445	1.367	1.394	1.386	1.448	1.411	1.438	1.418	1.475	1.451	1.577	1.533	1.586	1.669	1.647	1.733	1.764	1.765	1.844	1.851	1.919	2.002	2.023	2.086	2.158	2.174	2.205	2.197	2.231	2.215	2.225	2.214	2.227	2.226	2.208	2.24	2.215	2.22	2.21	2.252	2.232	2.237	2.287	2.282	2.285	2.269	2.292
0	1.415	1.375	1.392	1.381	1.39	1.403	1.415	1.408	1.417	1.384	1.446	1.435	1.486	1.476	1.489	1.514	1.5	1.519	1.539	1.539	1.56	1.565	1.563	1.616	1.619	1.626	1.649	1.661	1.641	1.676	1.671	1.695	1.684	1.679	1.723	1.752	1.731	1.74	1.695	1.724	1.783	1.768	1.757	1.766	1.81	1.82	1.888	1.917	1.971
178	1.419	1.357	1.392	1.349	1.373	1.381	1.426	1.383	1.421	1.39	1.42	1.392	1.409	1.381	1.416	1.431	1.392	1.496	1.463	1.432	1.462	1.464	1.472	1.453	1.466	1.509	1.496	1.505	1.515	1.505	1.526	1.505	1.522	1.556	1.558	1.544	1.558	1.568	1.546	1.561	1.593	1.576	1.563	1.58	1.614	1.574	1.575	1.603	1.627
179	1.384	1.358	1.391	1.37	1.387	1.378	1.388	1.363	1.409	1.387	1.4	1.412	1.454	1.435	1.454	1.489	1.514	1.521	1.496	1.513	1.523	1.539	1.543	1.575	1.561	1.583	1.618	1.647	1.64	1.638	1.651	1.658	1.669	1.668	1.701	1.71	1.725	1.69	1.709	1.732	1.775	1.757	1.751	1.759	1.776	1.803	1.8	1.765	1.795
180	1.391	1.351	1.346	1.352	1.362	1.373	1.405	1.407	1.442	1.399	1.45	1.429	1.438	1.4	1.48	1.488	1.462	1.508	1.52	1.485	1.515	1.529	1.521	1.537	1.558	1.57	1.548	1.567	1.583	1.582	1.617	1.59	1.615	1.6	1.624	1.666	1.634	1.66	1.642	1.665	1.681	1.666	1.7	1.649	1.695	1.678	1.681	1.704	1.73
0	1.372	1.375	1.384	1.373	1.389	1.372	1.418	1.403	1.439	1.421	1.422	1.429	1.491	1.495	1.499	1.527	1.544	1.561	1.552	1.556	1.578	1.595	1.614	1.597	1.62	1.619	NaN	NaN	NaN	NaN	NaN	NaN	NaN	NaN	NaN	NaN	NaN	NaN	NaN	NaN	NaN	NaN	NaN	NaN	NaN	NaN	NaN	NaN	NaN
181	1.404	1.392	1.412	1.395	1.449	1.357	1.446	1.396	1.398	1.417	1.417	1.434	1.464	1.455	1.502	1.525	1.487	1.508	1.509	1.515	1.525	1.566	1.581	1.579	1.61	1.577	1.591	1.623	1.66	1.649	1.733	1.657	1.703	1.707	1.719	1.721	1.777	1.755	1.773	1.826	1.848	1.911	1.935	1.98	2.039	2.124	2.179	2.188	2.218
0	1.415	1.351	1.397	1.357	1.362	1.397	1.434	1.382	1.447	1.406	1.415	1.396	1.41	1.373	1.423	1.438	1.42	1.465	1.48	1.422	1.463	1.482	1.484	1.498	1.512	1.505	1.525	1.519	1.538	1.533	1.585	1.538	1.575	1.598	1.606	1.607	1.603	1.649	1.598	1.64	1.645	1.615	1.616	1.617	1.675	1.656	1.673	1.69	1.736
0	NaN	NaN	NaN	NaN	NaN	NaN	NaN	NaN	NaN	NaN	NaN	NaN	NaN	NaN	NaN	NaN	NaN	NaN	NaN	NaN	NaN	NaN	NaN	NaN	NaN	NaN	NaN	NaN	NaN	NaN	NaN	NaN	NaN	NaN	NaN	NaN	NaN	NaN	NaN	NaN	NaN	NaN	NaN	NaN	NaN	NaN	NaN	NaN	NaN
0	1.587	1.522	1.536	1.541	1.543	1.468	1.551	1.566	1.485	1.491	1.568	1.48	1.533	1.53	1.497	1.573	1.486	1.529	1.519	1.576	1.57	1.435	1.518	1.57	1.567	1.535	1.541	1.549	1.594	1.59	1.54	1.574	1.547	1.568	1.646	1.612	1.577	1.576	1.522	1.561	1.668	1.634	1.519	1.539	1.583	1.609	NaN	NaN	NaN
0	1.524	1.624	1.501	1.532	1.471	1.549	1.583	1.581	1.537	1.414	1.534	1.517	1.594	1.589	1.492	NaN	NaN	NaN	NaN	NaN	NaN	NaN	NaN	NaN	NaN	NaN	NaN	NaN	NaN	NaN	NaN	NaN	NaN	NaN	NaN	NaN	NaN	NaN	NaN	NaN	NaN	NaN	NaN	NaN	NaN	NaN	NaN	NaN	NaN
182	1.395	1.383	1.422	1.38	1.413	1.394	1.428	1.399	1.434	1.384	1.399	1.386	1.44	1.392	1.441	1.438	1.461	1.499	1.494	1.493	1.507	1.553	1.546	1.565	1.603	1.568	1.678	1.651	1.708	1.703	1.726	1.771	1.786	1.816	1.823	1.953	1.871	1.873	1.903	2.008	2.07	2.064	2.109	2.178	2.218	2.203	2.228	2.198	2.249
183	1.366	1.35	1.376	1.348	1.339	1.357	1.396	1.393	1.428	1.399	1.423	1.396	1.405	1.41	1.451	1.465	1.472	1.504	1.506	1.501	1.516	1.532	1.539	1.558	1.57	1.587	1.591	1.59	1.631	1.636	1.66	1.651	1.688	1.698	1.674	1.703	1.713	1.714	1.718	1.763	1.758	1.746	1.755	1.73	1.784	1.783	1.805	1.83	1.82
184	1.406	1.407	1.39	1.389	1.427	1.338	1.425	1.424	1.416	1.366	1.385	1.386	1.469	1.462	1.505	1.489	1.487	1.514	1.52	1.521	1.508	1.57	1.551	1.53	1.565	1.537	1.596	1.566	1.605	1.615	1.644	1.63	1.644	1.622	1.604	1.616	1.654	1.653	1.624	1.672	1.689	1.662	1.655	1.632	1.68	1.7	1.657	1.658	1.713
185	1.401	1.378	1.388	1.363	1.408	1.405	1.458	1.479	1.469	1.475	1.494	1.522	1.552	1.549	1.558	1.667	1.65	1.718	1.686	1.768	1.831	1.881	1.94	2.017	2.094	2.145	2.193	2.197	2.243	2.251	2.277	2.248	2.244	2.273	2.277	2.256	2.246	2.222	2.283	2.291	2.266	2.264	2.265	2.239	2.29	2.279	2.285	2.299	2.303
186	1.379	1.362	1.356	1.328	1.391	1.363	1.397	1.383	1.376	1.376	1.377	1.362	1.403	1.372	1.429	1.418	1.398	1.402	1.404	1.492	1.44	1.425	1.373	1.432	1.523	1.502	1.537	1.527	1.605	1.629	1.614	1.708	1.644	1.689	1.77	1.807	1.756	1.801	1.824	1.828	1.887	1.903	2.001	2.068	2.165	2.201	2.19	2.209	2.28
0	1.39	1.357	1.412	1.39	1.383	1.393	1.422	1.411	1.411	1.385	1.416	1.393	1.436	1.431	1.42	1.464	1.454	1.478	1.446	1.472	1.509	1.477	1.492	1.53	1.51	1.509	1.513	1.526	1.541	1.545	1.556	1.553	1.542	1.543	1.572	1.566	1.57	1.604	1.565	1.581	1.616	1.59	1.576	1.591	1.576	1.615	1.604	1.589	1.61
0	1.434	1.352	1.391	1.375	1.426	1.41	1.434	1.477	1.458	1.476	1.507	1.477	1.509	1.538	1.605	1.59	1.573	NaN	NaN	NaN	NaN	NaN	NaN	NaN	NaN	NaN	NaN	NaN	NaN	NaN	NaN	NaN	NaN	NaN	NaN	NaN	NaN	NaN	NaN	NaN	NaN	NaN	NaN	NaN	NaN	NaN	NaN	NaN	NaN
0	1.479	1.334	1.47	1.432	1.458	1.436	1.413	1.513	1.573	1.42	1.627	1.567	1.623	1.634	1.619	1.672	1.73	1.84	1.817	1.784	NaN	NaN	NaN	NaN	NaN	NaN	NaN	NaN	NaN	NaN	NaN	NaN	NaN	NaN	NaN	NaN	NaN	NaN	NaN	NaN	NaN	NaN	NaN	NaN	NaN	NaN	NaN	NaN	NaN
187	1.369	1.361	1.406	1.344	1.355	1.415	1.467	1.444	1.466	1.45	1.473	1.474	1.507	1.523	1.56	1.592	1.638	1.649	1.661	1.708	1.708	1.72	1.74	1.791	1.825	1.901	1.978	2.076	2.158	2.191	2.23	2.245	2.268	2.24	2.298	2.278	2.231	2.283	2.264	2.279	2.265	2.257	2.273	2.25	2.286	2.274	2.295	2.262	2.274
188	1.461	1.42	1.43	1.38	1.443	1.42	1.438	1.449	1.451	1.445	1.453	1.481	1.504	1.536	1.557	1.583	1.576	1.615	1.605	1.631	1.614	1.675	1.673	1.636	1.695	1.625	1.73	1.698	1.763	1.73	1.718	1.762	1.771	1.786	1.781	1.853	1.825	1.805	1.791	1.821	1.867	1.841	1.84	1.805	1.855	1.87	1.893	1.853	1.873
189	1.397	1.362	1.398	1.363	1.354	1.402	1.448	1.45	1.483	1.478	1.498	1.531	1.581	1.549	1.642	1.709	1.733	1.772	1.783	1.788	1.894	1.932	2.005	2.057	2.119	2.159	2.234	2.238	2.288	2.296	2.264	2.277	2.285	2.337	2.347	2.34	2.295	2.286	2.326	2.297	2.36	2.289	2.24	2.245	2.282	2.232	2.267	2.288	2.276
0	1.371	1.347	1.366	1.33	1.358	1.345	1.371	1.372	1.359	1.378	1.389	1.367	1.389	1.398	1.396	1.394	1.384	1.398	1.371	1.36	1.339	1.346	1.338	1.337	1.348	1.331	1.353	1.342	1.35	1.338	1.346	1.34	1.344	1.336	1.344	1.354	1.346	1.352	1.332	1.325	1.34	1.337	1.338	1.325	1.336	1.344	1.354	1.334	1.344
190	1.34	1.327	1.415	1.366	1.386	1.351	1.465	1.386	1.418	1.41	1.45	1.447	1.484	1.481	1.481	1.509	1.477	1.523	1.571	1.57	1.58	1.575	1.623	1.686	1.678	1.704	1.684	1.732	1.688	1.755	1.737	1.737	1.741	1.748	1.798	1.883	1.781	1.833	1.766	1.827	1.885	1.893	1.839	1.886	1.916	1.917	2.136	2.051	2.188
191	1.429	1.371	1.372	1.333	1.415	1.42	1.45	1.454	1.452	1.514	1.548	1.601	1.643	1.705	1.789	1.883	1.872	1.949	1.942	2.061	2.017	2.114	2.136	2.167	2.194	2.188	2.207	2.203	2.234	2.241	2.235	2.267	2.246	2.241	2.268	2.25	2.263	2.262	2.256	2.259	2.288	2.259	2.262	2.254	2.264	2.279	2.358	2.335	2.355
192	1.414	1.364	1.396	1.328	1.386	1.368	1.43	1.444	1.474	1.48	1.534	1.533	1.598	1.613	1.633	1.701	1.698	1.82	1.796	1.857	1.889	2.003	2.031	2.074	2.142	2.175	2.189	2.244	2.251	2.278	2.317	2.259	2.351	2.347	2.305	2.295	2.33	2.265	2.304	2.262	2.31	2.326	2.264	2.274	2.272	2.281	2.301	2.3	2.341
0	NaN	NaN	NaN	NaN	NaN	NaN	NaN	NaN	NaN	NaN	NaN	NaN	NaN	NaN	NaN	NaN	NaN	NaN	NaN	NaN	NaN	NaN	NaN	NaN	NaN	NaN	NaN	NaN	NaN	NaN	NaN	NaN	NaN	NaN	NaN	NaN	NaN	NaN	NaN	NaN	NaN	NaN	NaN	NaN	NaN	NaN	NaN	NaN	NaN
193	1.342	1.357	1.494	1.372	1.451	1.491	1.5	1.578	1.533	1.584	1.578	1.506	1.591	1.55	1.616	1.727	1.831	1.861	1.94	2.071	2.135	2.332	2.481	2.482	2.375	2.441	2.311	2.34	2.287	2.225	2.327	2.217	2.293	2.24	2.302	2.328	2.363	2.45	2.371	2.403	2.352	2.398	2.327	2.347	2.37	2.463	2.406	2.393	2.034
0	1.405	1.366	1.419	1.379	1.367	1.351	1.417	1.433	1.407	1.412	1.442	1.398	1.476	1.449	1.447	1.522	1.527	1.554	1.528	1.564	1.642	1.6	1.633	1.644	1.63	1.671	1.67	1.716	1.727	1.732	1.748	1.795	1.735	1.756	1.792	1.796	1.82	1.86	1.816	1.891	1.917	1.874	1.884	1.858	1.902	1.926	1.911	NaN	NaN
194	1.433	1.4	1.406	1.383	1.423	1.417	1.475	1.459	1.455	1.452	1.477	1.45	1.512	1.512	1.516	1.565	1.553	1.6	1.592	1.586	1.621	1.631	1.64	1.623	1.67	1.643	1.702	1.7	1.735	1.702	1.74	1.762	1.772	1.767	1.759	1.828	1.841	1.864	1.847	1.867	1.878	1.867	1.902	1.861	1.919	1.898	1.909	1.917	1.923
195	1.353	1.361	1.357	1.346	1.396	1.424	1.401	1.489	1.424	1.462	1.447	1.485	1.496	1.512	1.541	1.582	1.564	1.574	1.549	1.634	1.613	1.595	1.591	1.612	1.718	1.727	1.726	1.689	1.767	1.827	1.75	1.896	1.726	1.78	1.886	1.88	1.767	1.903	1.928	1.864	1.919	1.928	1.917	2.028	1.919	1.991	1.932	2.005	1.979
0	NaN	NaN	NaN	NaN	NaN	NaN	NaN	NaN	NaN	NaN	NaN	NaN	NaN	NaN	NaN	NaN	NaN	NaN	NaN	NaN	NaN	NaN	NaN	NaN	NaN	NaN	NaN	NaN	NaN	NaN	NaN	NaN	NaN	NaN	NaN	NaN	NaN	NaN	NaN	NaN	NaN	NaN	NaN	NaN	NaN	NaN	NaN	NaN	NaN
0	1.373	1.373	1.399	1.375	1.347	1.34	1.42	1.415	1.407	1.414	1.463	NaN	NaN	NaN	NaN	NaN	NaN	NaN	NaN	NaN	NaN	NaN	NaN	NaN	NaN	NaN	NaN	NaN	NaN	NaN	NaN	NaN	NaN	NaN	NaN	NaN	NaN	NaN	NaN	NaN	NaN	NaN	NaN	NaN	NaN	NaN	NaN	NaN	NaN
0	1.439	1.39	1.438	1.394	1.381	1.413	NaN	NaN	NaN	NaN	NaN	NaN	NaN	NaN	NaN	NaN	NaN	NaN	NaN	NaN	NaN	NaN	NaN	NaN	NaN	NaN	NaN	NaN	NaN	NaN	NaN	NaN	NaN	NaN	NaN	NaN	NaN	NaN	NaN	NaN	NaN	NaN	NaN	NaN	NaN	NaN	NaN	NaN	NaN
196	1.488	1.541	1.406	1.302	1.476	1.509	1.538	1.534	1.44	1.583	1.61	1.628	1.667	1.62	1.643	1.849	1.932	1.935	1.999	2.198	2.377	2.353	2.315	2.314	2.339	2.427	2.269	2.285	2.541	2.263	2.367	2.354	2.37	2.313	NaN	NaN	NaN	NaN	NaN	NaN	NaN	NaN	NaN	NaN	NaN	NaN	NaN	NaN	NaN
0	1.39	1.387	1.401	1.361	1.361	1.403	1.409	1.447	1.457	1.427	1.468	1.461	1.482	1.47	1.516	1.56	1.565	1.553	1.562	1.582	1.615	1.6	1.6	1.613	1.626	1.635	1.656	1.645	1.646	1.695	1.727	1.695	1.712	1.731	1.736	NaN	NaN	NaN	NaN	NaN	NaN	NaN	NaN	NaN	NaN	NaN	NaN	NaN	NaN
0	1.431	1.42	1.429	1.414	1.427	1.417	1.447	1.453	1.461	1.446	1.47	1.466	1.487	1.481	1.501	1.542	1.541	1.582	1.616	1.649	1.707	1.772	1.778	1.767	2.158	2.215	2.249	2.257	2.281	2.238	2.248	2.239	2.255	2.234	2.28	2.238	2.224	2.208	1.969	1.936	1.98	2.006	2.073	2.009	2.072	2.09	2.066	2.037	2.098
197	1.39	1.367	1.422	1.422	1.397	1.379	1.49	1.488	1.46	1.484	1.517	1.507	1.575	1.575	1.575	1.662	1.71	1.718	1.741	1.802	1.877	1.867	1.906	1.939	1.932	1.984	2.065	2.123	2.189	2.22	2.255	2.292	2.273	2.248	2.276	2.287	2.28	2.288	2.306	2.296	2.32	2.301	2.32	2.289	2.311	2.339	2.331	2.301	2.342
198	1.43	1.575	1.086	1.364	1.501	1.47	1.567	1.511	1.359	1.475	1.538	1.494	1.576	1.594	1.422	1.651	1.647	1.583	1.465	1.681	1.89	1.734	1.685	1.762	1.889	2.015	2.233	2.172	2.362	2.339	2.454	2.293	2.484	2.328	2.386	2.277	2.347	2.253	2.406	2.551	2.367	2.422	2.478	2.55	2.426	2.485	2.507	2.501	2.538
199	1.427	1.356	1.443	1.358	1.404	1.414	1.516	1.559	1.542	1.535	1.589	1.666	1.687	1.746	1.837	1.949	1.976	2.039	2.102	2.175	2.239	2.284	2.3	2.279	2.336	2.311	2.309	2.298	2.291	2.298	2.308	2.33	2.377	2.323	2.365	2.32	2.375	2.389	2.409	2.395	2.419	NaN	NaN	NaN	NaN	NaN	NaN	NaN	NaN
200	1.424	1.397	1.406	1.4	1.422	1.433	1.449	1.443	1.428	1.465	1.488	1.508	1.571	1.587	1.641	1.744	1.711	1.813	1.892	1.961	2.084	2.22	2.277	2.319	2.313	2.268	2.227	2.158	2.194	2.005	2.093	2.134	2.118	2.043	2.095	2.012	NaN	NaN	NaN	NaN	NaN	NaN	NaN	NaN	NaN	NaN	NaN	NaN	NaN
0	1.486	1.464	1.422	1.429	1.482	1.39	1.529	1.486	1.512	1.409	1.425	1.407	1.549	1.536	1.578	1.688	1.584	1.669	1.712	1.708	1.671	1.753	1.83	1.731	1.842	1.696	1.806	1.844	1.906	1.933	1.97	1.964	2.029	1.949	1.953	1.956	2.022	2.037	1.98	2.088	2.012	2.063	2.123	2.12	2.162	2.176	2.186	2.184	2.211
0	NaN	NaN	NaN	NaN	NaN	NaN	NaN	NaN	NaN	NaN	NaN	NaN	NaN	NaN	NaN	NaN	NaN	NaN	NaN	NaN	NaN	NaN	NaN	NaN	NaN	NaN	NaN	NaN	NaN	NaN	NaN	NaN	NaN	NaN	NaN	NaN	NaN	NaN	NaN	NaN	NaN	NaN	NaN	NaN	NaN	NaN	NaN	NaN	NaN
201	1.471	1.469	1.491	1.443	1.518	1.507	1.507	1.545	1.494	1.627	1.633	1.623	1.63	1.769	1.82	1.793	1.845	1.926	2.002	1.963	2.028	2.087	2.051	2.121	2.144	2.212	2.204	2.274	2.264	2.309	2.26	2.279	2.292	2.297	2.368	2.379	2.324	2.293	2.287	2.272	2.367	2.337	2.331	2.341	2.403	2.44	2.483	2.39	2.524
202	1.43	1.373	1.407	1.356	1.439	1.415	1.49	1.452	1.497	1.484	1.533	1.539	1.552	1.633	1.621	1.707	1.735	1.781	1.772	1.791	1.892	1.941	2.03	2.139	2.206	2.222	2.295	2.267	2.283	2.244	2.276	2.264	2.291	2.29	2.334	2.35	2.337	2.375	2.348	2.363	2.382	2.375	2.387	2.377	2.397	2.414	2.449	2.435	2.432
203	1.405	1.374	1.425	1.456	1.426	1.373	1.463	1.495	1.459	1.487	1.51	1.462	1.563	1.574	1.551	1.615	1.678	1.705	1.726	1.746	1.82	1.805	1.866	1.953	1.884	1.957	1.961	2.042	2.067	2.137	2.177	2.172	2.234	2.228	2.275	2.257	2.263	2.28	2.29	2.285	2.282	2.302	2.287	2.263	2.287	2.307	2.301	2.302	2.301
0	1.433	1.416	1.394	1.361	1.423	1.395	1.444	1.452	1.456	1.405	1.415	NaN	NaN	NaN	NaN	NaN	NaN	NaN	NaN	NaN	NaN	NaN	NaN	NaN	NaN	NaN	NaN	NaN	NaN	NaN	NaN	NaN	NaN	NaN	NaN	NaN	NaN	NaN	NaN	NaN	NaN	NaN	NaN	NaN	NaN	NaN	NaN	NaN	NaN
204	1.493	1.422	1.491	1.415	1.49	1.437	1.536	1.606	1.605	1.57	1.675	1.707	1.772	1.807	1.884	1.981	2.034	2.104	2.206	2.165	2.176	2.237	2.244	2.214	2.23	2.367	2.336	2.396	2.329	2.421	2.33	2.356	2.272	2.301	2.364	2.38	2.368	2.311	2.34	2.379	2.37	2.399	2.331	2.39	2.443	2.37	2.351	2.404	2.35
0	1.355	1.374	1.353	1.348	1.445	1.449	1.396	1.422	1.412	1.47	1.469	1.498	1.607	1.525	1.571	1.749	1.673	1.57	1.645	1.776	1.57	1.573	1.554	1.608	1.766	1.78	1.778	1.741	1.791	1.843	1.776	2.023	1.766	1.713	1.805	1.841	1.685	1.848	1.855	1.741	1.77	1.854	1.945	1.994	1.866	1.947	1.922	NaN	NaN
205	1.464	1.467	1.457	1.397	1.48	1.401	1.517	1.474	1.489	1.479	1.447	1.447	1.551	1.558	1.546	1.639	1.55	1.649	1.638	1.636	1.634	1.705	1.754	1.63	1.703	1.62	1.704	1.738	1.814	1.786	1.832	1.755	1.846	1.78	1.768	1.805	1.861	1.886	1.824	1.926	1.826	1.882	1.857	1.851	1.851	1.869	1.919	1.869	1.935
0	1.403	1.373	1.4	1.378	1.373	1.378	1.404	1.397	1.419	1.386	1.377	1.393	1.417	1.403	1.366	1.414	1.415	1.392	1.379	1.395	1.415	1.41	1.425	1.41	1.416	1.414	1.435	1.423	1.466	1.452	1.448	1.455	1.484	1.483	1.471	1.466	1.482	1.484	1.499	1.501	1.505	1.507	1.633	1.631	1.694	1.696	1.713	1.699	1.727
206	1.398	1.413	1.42	1.419	1.424	1.402	1.499	1.501	1.517	1.503	1.559	1.514	1.621	1.589	1.62	1.69	1.72	1.73	1.737	1.72	1.849	1.834	1.844	1.888	1.851	1.92	1.911	1.972	1.976	2.033	2.048	2.058	2.034	2.037	2.135	2.175	2.157	2.228	2.214	2.244	2.244	2.259	2.217	2.248	2.232	2.226	2.248	2.234	2.243
0	1.403	1.381	1.412	1.396	1.415	1.393	1.438	1.448	1.437	1.425	1.473	1.47	1.498	1.498	1.512	1.594	1.61	1.627	1.644	1.658	1.687	1.697	1.729	1.733	1.77	1.775	1.788	1.726	1.702	1.716	1.712	1.717	1.701	1.707	1.883	1.88	1.75	1.824	1.769	1.807	1.813	1.866	1.91	1.893	1.955	1.96	1.96	1.96	1.977
0	1.446	1.444	1.467	1.398	1.511	1.487	1.495	1.531	1.486	1.526	1.515	1.535	1.587	1.529	1.573	1.662	1.611	1.627	1.683	1.675	1.655	1.727	1.667	1.649	1.821	1.766	1.773	1.829	1.871	1.872	1.875	1.938	1.801	1.86	1.922	2.015	1.902	1.925	1.981	1.936	1.941	1.985	2.009	2.023	2.109	2.088	2.145	2.118	2.196
207	1.391	1.351	1.385	1.36	1.372	1.384	1.425	1.419	1.406	1.399	1.407	1.396	1.44	1.418	1.412	1.426	1.443	1.456	1.414	1.397	1.421	1.454	1.415	1.455	1.447	1.452	1.474	1.475	1.455	1.506	1.478	1.468	1.495	1.489	1.479	1.506	1.479	1.478	1.507	1.515	1.508	1.528	1.533	1.498	1.513	1.53	1.515	1.507	1.538
208	1.497	1.434	1.496	1.436	1.488	1.429	1.476	1.499	1.485	1.502	1.498	1.448	1.561	1.581	1.553	1.653	1.574	1.65	1.688	1.631	1.593	1.684	1.681	1.664	1.701	1.645	1.721	1.769	1.857	1.753	1.809	1.828	1.814	1.87	1.859	1.896	1.967	1.913	1.89	1.987	1.888	1.926	1.993	1.967	1.942	1.894	1.994	2.043	2.101
0	1.357	1.354	1.372	1.33	1.467	1.482	1.399	1.389	1.415	1.428	1.445	1.486	1.55	1.542	1.6	1.615	1.61	1.594	1.7	1.678	1.701	1.715	1.711	1.808	1.783	1.815	1.903	1.88	1.949	1.946	1.928	1.976	1.939	2.198	NaN	NaN	NaN	NaN	NaN	NaN	NaN	NaN	NaN	NaN	NaN	NaN	NaN	NaN	NaN
0	1.475	1.504	1.457	1.473	1.467	1.455	1.54	1.598	1.526	1.518	1.516	1.506	1.618	1.623	1.643	1.754	1.538	1.715	1.652	1.708	1.594	NaN	NaN	NaN	NaN	NaN	NaN	NaN	NaN	NaN	NaN	NaN	NaN	NaN	NaN	NaN	NaN	NaN	NaN	NaN	NaN	NaN	NaN	NaN	NaN	NaN	NaN	NaN	NaN
209	1.398	1.386	1.422	1.458	1.443	1.374	1.456	1.496	1.495	1.491	1.544	1.509	1.578	1.584	1.579	1.647	1.733	1.75	1.782	1.802	1.877	1.887	1.969	2.026	1.965	2.045	2.062	2.104	2.161	2.205	2.212	2.243	2.266	2.289	2.312	2.323	2.291	2.312	2.307	2.311	2.316	2.296	2.275	2.313	2.289	2.304	2.348	2.334	2.341
0	1.514	1.46	1.442	1.389	1.464	1.383	1.458	1.521	1.498	1.574	1.509	1.562	1.616	1.593	1.656	1.7	1.612	1.748	1.673	1.67	1.687	1.72	1.772	1.707	1.762	1.721	1.777	1.788	1.863	1.802	1.86	1.795	1.862	1.896	1.87	1.873	1.904	1.971	NaN	NaN	NaN	NaN	NaN	NaN	NaN	NaN	NaN	NaN	NaN
210	1.515	1.428	1.49	1.414	1.445	1.474	1.455	1.461	1.443	1.548	1.697	1.613	1.576	1.772	1.806	1.791	1.818	1.771	1.853	1.75	1.807	1.917	1.774	1.897	1.961	1.981	2.042	2.081	2.21	2.189	2.202	2.226	2.256	2.242	2.285	2.31	2.363	2.35	2.335	2.402	2.333	2.318	2.403	2.393	2.381	2.381	2.406	2.418	2.354
0	1.336	1.352	1.402	1.359	1.346	1.398	1.401	1.391	NaN	NaN	NaN	NaN	NaN	NaN	NaN	NaN	NaN	NaN	NaN	NaN	NaN	NaN	NaN	NaN	NaN	NaN	NaN	NaN	NaN	NaN	NaN	NaN	NaN	NaN	NaN	NaN	NaN	NaN	NaN	NaN	NaN	NaN	NaN	NaN	NaN	NaN	NaN	NaN	NaN
211	1.428	1.398	1.444	1.383	1.433	1.419	1.461	1.451	1.469	1.44	1.474	1.465	1.543	1.541	1.582	1.611	1.581	1.65	1.635	1.635	1.652	1.687	1.667	1.69	1.747	1.693	1.739	1.754	1.775	1.8	1.81	1.78	1.814	1.815	1.841	1.861	1.858	1.883	1.889	1.887	1.909	1.878	1.911	1.883	1.927	1.936	1.969	1.903	1.983
212	1.39	1.35	1.356	1.393	1.408	1.412	1.425	1.435	1.451	1.414	1.505	1.489	1.571	1.589	1.627	1.681	1.723	1.782	1.81	1.86	1.934	2.037	2.091	2.135	2.205	2.27	2.335	2.325	2.333	2.339	2.356	2.34	2.33	2.308	2.297	2.286	2.292	2.331	2.302	2.262	2.31	2.283	2.279	2.294	2.312	2.317	2.308	2.342	2.331
213	1.404	1.374	1.389	1.35	1.381	1.389	1.416	1.427	1.455	1.481	1.489	1.501	1.568	1.585	1.577	1.632	1.615	1.669	1.656	1.662	1.726	1.732	1.688	1.736	1.755	1.763	1.85	1.873	1.919	1.994	2.078	2.122	2.185	2.186	2.239	2.223	2.224	2.247	2.279	2.252	2.329	2.318	2.291	2.354	2.309	2.313	2.323	2.293	2.328
214	1.415	1.381	1.424	1.36	1.382	1.371	1.424	1.448	1.47	1.482	1.5	1.51	1.584	1.595	1.623	1.709	1.678	1.765	1.798	1.785	1.796	1.873	1.899	1.946	2.006	2.045	2.116	2.161	2.19	2.213	2.24	2.232	2.261	2.235	2.259	2.244	2.237	2.257	2.257	2.26	2.265	2.268	2.245	2.264	2.255	2.277	2.29	2.289	2.295
0	1.408	1.353	1.441	NaN	NaN	NaN	NaN	NaN	NaN	NaN	NaN	NaN	NaN	NaN	NaN	NaN	NaN	NaN	NaN	NaN	NaN	NaN	NaN	NaN	NaN	NaN	NaN	NaN	NaN	NaN	NaN	NaN	NaN	NaN	NaN	NaN	NaN	NaN	NaN	NaN	NaN	NaN	NaN	NaN	NaN	NaN	NaN	NaN	NaN
215	1.508	1.362	1.408	1.386	1.527	1.441	1.538	1.526	1.528	1.517	1.606	1.661	1.747	1.72	1.765	1.788	1.887	1.856	2.023	2.014	2.087	2.121	2.168	2.186	2.303	2.257	2.307	2.241	2.243	2.253	2.29	2.225	2.284	2.27	2.287	2.305	2.256	2.367	2.317	2.292	2.23	2.353	2.346	2.282	2.34	2.367	2.32	2.348	2.428
216	1.439	1.408	1.411	1.385	1.449	1.429	1.449	1.451	1.464	1.451	1.484	1.5	1.573	1.564	1.613	1.646	1.678	1.73	1.713	1.747	1.774	1.797	1.799	1.82	1.925	1.857	1.935	1.944	1.976	2	2.046	2.071	2.128	2.134	2.185	2.187	2.21	2.228	2.202	2.222	2.229	2.229	2.229	2.227	2.236	2.252	2.266	2.251	2.299
0	1.555	1.395	1.439	1.414	1.396	1.377	1.456	1.439	1.467	1.421	1.449	1.465	1.467	1.489	1.553	1.487	1.533	1.516	1.57	1.597	1.62	1.585	1.646	1.658	1.688	1.72	1.658	1.727	1.764	1.73	1.75	1.814	NaN	NaN	NaN	NaN	NaN	NaN	NaN	NaN	NaN	NaN	NaN	NaN	NaN	NaN	NaN	NaN	NaN
217	1.435	1.444	1.418	1.414	1.479	1.507	1.508	1.451	1.53	1.422	1.526	1.581	1.59	1.648	1.587	1.704	1.704	1.651	1.755	1.736	1.777	1.857	1.85	1.887	1.944	1.992	2.079	2.149	2.173	2.176	2.191	2.215	2.223	2.227	2.276	2.195	2.247	2.211	2.28	2.172	2.203	2.168	2.22	2.208	2.124	2.21	2.141	2.176	2.208
0	1.389	1.376	1.371	1.35	1.409	1.391	1.411	1.414	1.415	1.378	1.379	1.427	1.457	1.433	1.471	1.553	1.569	1.495	1.658	1.612	1.657	1.73	1.697	1.805	1.774	1.841	1.906	1.991	2.087	2.138	2.239	2.283	NaN	NaN	NaN	NaN	NaN	NaN	NaN	NaN	NaN	NaN	NaN	NaN	NaN	NaN	NaN	NaN	NaN
218	1.405	1.379	1.398	1.362	1.387	1.411	1.422	1.442	1.459	1.489	1.513	1.539	1.617	1.625	1.676	1.771	1.814	1.824	1.863	1.884	1.946	2.043	2.073	2.112	2.157	2.182	2.253	2.253	2.27	2.244	2.218	2.226	2.195	2.148	2.151	2.125	2.175	2.152	2.13	2.161	2.095	2.159	2.188	2.175	2.2	2.236	2.208	2.188	2.219
0	1.395	1.386	1.377	1.355	1.381	1.386	1.411	1.357	1.409	1.417	1.422	1.424	1.497	1.501	1.395	1.482	1.459	1.404	1.496	1.527	1.501	1.534	1.595	1.538	NaN	NaN	NaN	NaN	NaN	NaN	NaN	NaN	NaN	NaN	NaN	NaN	NaN	NaN	NaN	NaN	NaN	NaN	NaN	NaN	NaN	NaN	NaN	NaN	NaN
0	1.437	1.47	1.442	1.446	1.485	1.59	NaN	NaN	NaN	NaN	NaN	NaN	NaN	NaN	NaN	NaN	NaN	NaN	NaN	NaN	NaN	NaN	NaN	NaN	NaN	NaN	NaN	NaN	NaN	NaN	NaN	NaN	NaN	NaN	NaN	NaN	NaN	NaN	NaN	NaN	NaN	NaN	NaN	NaN	NaN	NaN	NaN	NaN	NaN
219	1.553	1.447	1.483	1.503	1.618	1.543	1.55	1.507	1.538	1.533	1.595	1.657	1.711	1.705	1.622	1.742	1.733	1.789	1.771	1.798	1.869	1.892	1.83	1.691	1.737	1.785	1.846	2.065	1.908	1.937	2.019	2.069	1.902	1.999	1.987	1.955	2.103	1.849	2.023	1.982	2.077	2.057	2.14	2.139	2.207	2.202	2.205	2.244	2.21
220	1.475	1.387	1.514	1.417	1.436	1.443	1.49	1.539	1.535	1.608	1.578	1.617	1.724	1.769	1.758	1.932	1.769	1.945	1.943	1.992	1.946	2.045	2.068	2.155	2.19	2.238	2.277	2.246	2.345	2.34	2.374	2.393	2.42	2.398	2.453	2.488	2.516	2.468	2.445	2.451	2.502	2.438	2.421	2.389	2.384	2.394	2.452	2.364	2.407
221	1.411	1.398	1.411	1.382	1.403	1.408	1.447	1.471	1.497	1.542	1.496	1.534	1.619	1.658	1.654	1.724	1.721	1.769	1.873	1.844	1.812	1.962	1.909	1.974	2.033	2.064	2.142	2.206	2.239	2.225	2.295	2.245	2.254	2.254	2.269	2.289	2.313	2.296	2.289	2.284	2.3	2.301	2.3	2.285	2.32	2.322	2.329	2.302	2.316
222	1.39	1.362	1.406	1.37	1.388	1.407	1.422	1.421	1.427	1.384	1.413	1.404	1.445	1.446	1.473	1.489	1.527	1.498	1.528	1.51	1.532	1.567	1.588	1.576	1.571	1.635	1.645	1.624	1.668	1.664	1.66	1.658	1.733	1.738	1.741	1.716	1.732	1.785	1.782	1.803	1.794	1.803	1.793	1.808	1.856	1.891	1.875	1.883	1.951
223	1.534	1.465	1.609	1.405	1.503	1.465	1.528	1.551	1.564	1.674	1.604	1.599	1.681	1.749	1.691	1.824	1.73	1.86	1.934	1.912	1.861	2.006	1.94	1.942	1.957	1.964	2.043	2.127	2.179	2.193	2.339	2.3	2.372	2.36	2.425	2.375	2.37	2.432	2.464	2.431	2.479	2.458	2.502	2.581	2.551	2.555	2.527	2.579	2.757
0	1.403	1.332	1.365	1.37	1.403	1.445	1.379	NaN	NaN	NaN	NaN	NaN	NaN	NaN	NaN	NaN	NaN	NaN	NaN	NaN	NaN	NaN	NaN	NaN	NaN	NaN	NaN	NaN	NaN	NaN	NaN	NaN	NaN	NaN	NaN	NaN	NaN	NaN	NaN	NaN	NaN	NaN	NaN	NaN	NaN	NaN	NaN	NaN	NaN
224	1.42	1.412	1.452	1.391	1.407	1.423	1.456	1.481	1.497	1.554	1.547	1.54	1.638	1.666	1.674	1.738	1.742	1.833	1.8	1.818	1.815	2	1.894	1.977	2.001	2.033	2.125	2.176	2.217	2.233	2.266	2.241	2.277	2.332	2.367	2.353	2.326	2.35	2.352	2.329	2.355	2.341	2.331	2.333	2.383	2.334	2.348	2.337	2.361
225	1.41	1.382	1.442	1.365	1.416	1.404	1.423	1.423	1.459	1.45	1.499	1.472	1.563	1.581	1.633	1.638	1.648	1.714	1.721	1.789	1.788	1.823	1.824	1.896	1.957	1.993	2.072	2.119	2.166	2.191	2.228	2.201	2.237	2.226	2.24	2.215	2.248	2.235	2.238	2.236	2.248	2.242	2.243	2.236	2.256	2.268	2.3	2.252	2.285
226	1.4	1.397	1.415	1.373	1.409	1.452	1.407	1.457	1.481	1.475	1.503	1.523	1.546	1.619	1.619	1.67	1.663	1.665	1.626	1.708	1.754	1.832	1.853	1.805	1.827	1.769	1.883	1.962	1.949	1.949	2.027	2.028	2.075	2.057	2.149	2.197	2.24	2.269	2.238	2.268	2.347	2.303	2.303	2.415	2.396	2.331	2.403	2.366	2.316
227	1.387	1.374	1.4	1.399	1.389	1.4	1.437	1.476	1.492	1.463	1.537	1.545	1.64	1.616	1.634	1.807	1.755	1.827	1.821	1.929	1.991	2.07	2.114	2.192	2.24	2.263	2.329	2.342	2.299	2.271	2.329	2.295	2.329	2.314	2.295	2.299	2.319	2.329	2.337	2.324	2.373	2.333	2.342	2.337	2.365	2.374	2.407	2.359	2.363
0	1.42	1.394	1.423	1.384	1.403	1.378	1.414	1.402	1.411	1.407	1.445	1.434	1.454	1.467	1.495	1.504	1.539	1.524	1.56	1.553	1.552	1.601	1.604	1.611	1.597	1.609	1.655	1.634	1.681	1.656	1.702	1.669	1.707	1.715	1.727	1.695	1.713	1.758	1.74	1.748	1.793	1.763	1.764	1.758	1.791	1.795	1.794	1.805	1.804
228	1.385	1.357	1.402	1.394	1.4	1.412	1.396	1.438	1.446	1.436	1.485	1.518	1.532	1.532	1.583	1.671	1.679	1.709	1.726	1.771	1.786	1.846	1.892	1.997	2.046	2.087	2.208	2.231	2.264	2.287	2.345	2.265	2.254	2.291	NaN	NaN	NaN	NaN	NaN	NaN	NaN	NaN	NaN	NaN	NaN	NaN	NaN	NaN	NaN
229	1.363	1.358	1.378	1.342	1.402	1.415	1.432	1.389	1.442	1.398	1.451	1.465	1.52	1.512	1.505	1.574	1.562	1.525	1.638	1.626	1.672	1.722	1.693	1.792	1.73	1.752	1.803	1.87	1.934	1.933	1.975	1.986	2.05	1.908	1.844	1.935	1.934	2.009	2.036	2.188	2.202	2.233	2.241	2.254	2.269	2.266	2.274	2.274	2.313
230	1.422	1.343	1.382	1.419	1.37	1.452	1.422	1.436	1.492	1.444	1.462	1.484	1.541	1.584	1.548	1.62	1.628	1.611	1.636	1.655	1.667	1.695	1.715	1.704	1.711	1.757	1.808	1.843	1.842	1.821	1.884	1.895	1.934	1.942	1.975	1.977	2.049	2.09	2.081	2.091	2.129	2.171	2.153	2.199	2.233	2.231	2.265	2.272	2.278
231	1.427	1.417	1.41	1.43	1.402	1.45	1.484	1.494	1.516	1.496	1.585	1.574	1.661	1.663	1.724	1.818	1.819	1.956	2.042	2.129	2.193	2.29	2.314	2.26	2.308	2.315	2.321	2.344	2.358	2.41	2.389	2.381	2.437	2.405	2.448	2.458	2.481	2.481	2.542	2.498	2.488	2.511	2.503	2.509	2.516	2.508	2.582	2.495	2.463
232	1.363	1.41	1.412	1.359	1.387	1.381	1.438	1.423	1.414	1.443	1.412	1.418	1.457	1.442	1.447	1.509	1.472	1.515	1.529	1.577	1.578	1.531	1.559	1.555	1.571	1.579	1.608	1.622	1.614	1.676	1.666	1.63	1.729	1.707	1.828	1.835	1.932	1.978	2.083	2.146	2.194	2.215	2.225	2.247	2.237	2.227	2.291	2.238	2.288
0	1.407	1.36	1.439	1.392	1.381	1.41	1.397	1.448	1.433	1.457	1.429	1.414	1.489	NaN	NaN	NaN	NaN	NaN	NaN	NaN	NaN	NaN	NaN	NaN	NaN	NaN	NaN	NaN	NaN	NaN	NaN	NaN	NaN	NaN	NaN	NaN	NaN	NaN	NaN	NaN	NaN	NaN	NaN	NaN	NaN	NaN	NaN	NaN	NaN
233	1.394	1.382	1.453	1.411	1.399	1.429	1.422	1.462	1.467	1.485	1.46	1.455	1.536	1.502	1.545	1.575	1.588	1.598	1.645	1.64	1.714	1.717	1.765	1.755	1.815	1.804	1.924	1.889	1.917	1.939	1.939	2.021	2.036	2.05	2.107	2.17	2.22	2.235	2.254	2.285	2.293	2.245	2.216	2.256	2.286	2.272	2.301	2.288	2.29
234	1.416	1.407	1.443	1.372	1.403	1.402	1.426	1.455	1.424	1.422	1.442	1.445	1.497	1.481	1.492	1.554	1.506	1.512	1.535	1.581	1.522	1.58	1.554	1.57	1.563	1.616	1.584	1.624	1.655	1.645	1.633	1.626	1.637	1.646	1.658	1.653	1.678	1.71	1.632	1.679	1.687	1.667	1.667	1.677	1.659	1.637	1.677	1.709	1.706
235	1.41	1.389	1.398	1.378	1.393	1.419	1.415	1.459	1.433	1.429	1.457	1.463	1.509	1.485	1.495	1.532	1.579	1.567	1.574	1.585	1.587	1.589	1.653	1.632	1.682	1.635	1.644	1.676	1.691	1.653	1.711	1.707	1.762	1.717	1.787	1.741	1.76	1.804	1.762	1.813	1.813	1.8	1.802	1.791	1.918	1.887	1.803	1.845	1.831
236	1.431	1.431	1.415	1.405	1.386	1.43	1.418	1.416	1.446	1.488	1.484	1.482	1.526	1.532	1.58	1.658	1.615	1.699	1.801	1.784	1.801	1.812	1.83	1.836	1.868	1.91	1.999	2.036	2.122	2.148	2.148	2.204	2.247	2.227	2.254	2.21	2.262	2.289	2.304	2.266	2.241	2.262	2.243	2.226	2.288	2.198	2.289	2.254	2.264
237	1.431	1.388	1.414	1.454	1.423	1.421	1.437	1.418	1.412	1.408	1.455	1.387	1.477	1.504	1.566	1.578	1.551	1.685	1.711	1.695	1.717	1.763	1.794	1.856	1.937	2.019	2.077	2.127	2.191	2.209	2.257	2.267	2.267	2.23	2.285	2.245	2.273	2.279	2.344	2.297	2.294	2.264	2.293	2.253	2.269	2.268	2.285	2.281	2.309
238	1.458	1.385	1.426	1.389	1.368	1.373	1.381	1.4	1.406	1.462	1.474	1.419	1.489	1.451	1.5	1.561	1.492	1.575	1.614	1.603	1.649	1.709	1.672	1.697	1.722	1.704	1.835	1.844	1.928	1.986	2.063	2.104	2.174	2.219	2.299	2.255	2.278	2.284	2.292	2.309	2.316	2.292	2.257	2.272	2.291	2.282	2.258	2.271	2.326
239	1.433	1.372	1.429	1.392	1.395	1.42	1.467	1.474	1.508	1.471	1.507	1.534	1.602	1.611	1.645	1.714	1.717	1.77	1.806	1.841	1.817	1.947	2.032	2.061	2.155	2.216	2.266	2.308	2.364	2.319	2.343	2.342	2.379	2.355	2.396	2.392	2.382	2.364	2.408	2.384	2.375	2.383	2.381	2.373	2.379	2.395	2.367	2.357	2.365
240	1.45	1.498	1.469	1.434	1.467	1.471	1.516	1.492	1.486	1.456	1.516	1.46	1.53	1.602	1.629	1.587	1.533	1.662	1.703	1.604	1.626	1.698	1.671	1.684	1.692	1.633	1.659	1.714	1.806	1.783	1.816	1.769	1.724	1.773	1.813	1.794	1.849	1.873	1.823	1.797	1.849	1.828	1.874	1.851	1.912	1.875	1.908	1.938	1.919
0	1.369	1.358	1.391	1.376	1.364	1.378	1.422	1.407	1.404	1.393	1.429	1.417	1.454	1.449	1.443	1.472	1.5	1.534	1.506	1.539	1.556	1.531	1.58	1.618	1.655	1.642	1.681	1.692	1.712	1.699	1.711	1.725	1.757	1.768	1.823	1.865	1.948	2.015	2.107	2.186	2.25	2.254	2.27	2.25	2.309	2.289	2.306	2.289	2.281
241	1.41	1.382	1.42	1.422	1.442	1.414	1.427	1.434	1.408	1.478	1.494	1.459	1.542	1.504	1.603	1.619	1.629	1.684	1.708	1.751	1.757	1.803	1.846	1.918	1.918	1.902	1.981	1.988	2.023	1.985	2.036	2.065	2.055	2.144	2.175	2.245	2.169	2.22	2.274	2.286	2.32	2.278	2.251	2.276	2.298	2.248	2.271	2.268	2.307
242	1.405	1.376	1.408	1.374	1.408	1.394	1.409	1.426	1.445	1.448	1.495	1.464	1.55	1.555	1.628	1.668	1.666	1.729	1.752	1.805	1.804	1.897	1.975	2.07	2.137	2.187	2.301	2.284	2.324	2.306	2.311	2.301	2.302	2.273	2.32	2.309	2.3	2.368	2.345	2.36	2.382	2.387	2.365	2.366	2.426	2.365	2.266	2.376	2.375
0	1.422	1.375	1.378	1.382	NaN	NaN	NaN	NaN	NaN	NaN	NaN	NaN	NaN	NaN	NaN	NaN	NaN	NaN	NaN	NaN	NaN	NaN	NaN	NaN	NaN	NaN	NaN	NaN	NaN	NaN	NaN	NaN	NaN	NaN	NaN	NaN	NaN	NaN	NaN	NaN	NaN	NaN	NaN	NaN	NaN	NaN	NaN	NaN	NaN
0	NaN	NaN	NaN	NaN	NaN	NaN	NaN	NaN	NaN	NaN	NaN	NaN	NaN	NaN	NaN	NaN	NaN	NaN	NaN	NaN	NaN	NaN	NaN	NaN	NaN	NaN	NaN	NaN	NaN	NaN	NaN	NaN	NaN	NaN	NaN	NaN	NaN	NaN	NaN	NaN	NaN	NaN	NaN	NaN	NaN	NaN	NaN	NaN	NaN
243	1.485	1.408	1.448	1.407	1.462	1.481	1.525	1.477	1.478	1.46	1.471	1.446	1.493	1.501	1.52	1.511	1.54	1.564	1.604	1.571	1.551	1.538	1.615	1.59	1.568	1.573	1.668	1.633	1.684	1.59	1.63	1.638	1.605	1.649	1.702	1.673	1.639	1.658	1.657	1.692	1.7	1.698	1.702	1.662	1.724	1.729	1.804	1.734	1.778
0	1.399	1.369	1.406	1.371	1.384	1.392	1.438	1.402	1.398	1.412	1.416	1.439	1.448	1.454	1.476	1.492	1.487	1.515	1.523	1.545	1.531	1.527	1.524	1.552	1.568	1.558	1.578	1.588	1.6	1.612	1.625	1.605	1.641	1.645	1.659	1.663	1.639	1.663	1.745	1.652	1.669	1.691	1.789	1.678	1.701	1.71	1.685	1.779	1.829
244	1.397	1.369	1.377	1.369	1.373	1.401	1.404	1.43	1.44	1.434	1.481	1.488	1.518	1.513	1.564	1.592	1.596	1.649	1.663	1.672	1.696	1.73	1.754	1.838	1.939	2.027	2.133	2.205	2.265	2.296	2.29	2.325	2.314	2.302	2.346	2.339	2.282	2.364	2.374	2.341	2.38	2.335	2.346	2.332	2.304	2.371	2.404	2.389	2.431
245	1.421	1.36	1.435	1.381	1.389	1.421	1.42	1.417	1.399	1.436	1.477	1.435	1.477	1.446	1.524	1.538	1.503	1.522	1.534	1.54	1.538	1.558	1.58	1.556	1.605	1.568	1.597	1.592	1.63	1.621	1.669	1.618	1.637	1.631	1.659	1.621	1.699	1.701	1.652	1.657	1.674	1.663	1.682	1.686	1.67	1.646	1.679	1.692	1.68
246	1.418	1.382	1.379	1.358	1.372	1.389	1.427	1.386	1.429	1.431	1.446	1.453	1.479	1.493	1.522	1.523	1.532	1.561	1.578	1.581	1.581	1.641	1.641	1.654	1.639	1.629	1.734	1.716	1.729	1.725	1.782	1.775	1.778	1.762	1.837	1.822	1.828	1.871	1.854	1.863	1.921	1.88	1.85	1.851	1.929	1.959	1.991	2.034	2.067
247	1.437	1.439	1.423	1.395	1.408	1.419	1.406	1.457	1.435	1.429	1.431	1.444	1.499	1.446	1.5	1.554	1.474	1.593	1.573	1.603	1.613	1.597	1.688	1.66	1.663	1.653	1.665	1.723	1.736	1.699	1.748	1.721	1.762	1.732	1.778	1.806	1.8	1.785	1.822	1.777	1.763	1.785	1.845	1.906	1.984	2.063	2.132	2.153	2.189
248	1.43	1.441	1.501	1.462	1.424	1.416	1.546	1.503	1.546	1.514	1.604	1.495	1.638	1.692	1.782	1.781	1.762	1.869	1.81	1.998	1.959	1.937	2.108	2.117	2.142	2.176	2.259	2.302	2.264	2.302	2.388	2.385	2.382	2.287	2.302	2.281	2.351	2.372	2.283	2.313	2.313	2.261	2.248	2.336	2.359	2.351	2.343	2.265	2.318
249	1.399	1.356	1.4	1.359	1.359	1.404	1.452	1.46	1.455	1.446	1.517	1.535	1.577	1.604	1.632	1.687	1.722	1.782	1.788	1.872	1.878	1.961	2.051	2.146	2.228	2.246	2.298	2.316	2.336	2.331	2.353	2.337	2.345	2.353	2.335	2.334	2.367	2.394	2.386	2.384	2.402	2.401	2.372	2.373	2.378	2.397	2.405	2.387	2.333
0	1.47	1.524	1.471	1.423	1.535	1.434	1.38	1.488	1.493	1.537	1.606	1.574	1.726	1.721	1.771	1.858	1.866	1.966	2.026	2.026	2.039	2.15	NaN	NaN	NaN	NaN	NaN	NaN	NaN	NaN	NaN	NaN	NaN	NaN	NaN	NaN	NaN	NaN	NaN	NaN	NaN	NaN	NaN	NaN	NaN	NaN	NaN	NaN	NaN
250	1.394	1.394	1.396	1.368	1.399	1.379	1.448	1.423	1.438	1.428	1.447	1.454	1.515	1.54	1.559	1.586	1.568	1.622	1.667	1.636	1.663	1.704	1.697	1.703	1.73	1.725	1.805	1.792	1.91	1.925	1.988	1.987	2.043	2.091	2.098	2.075	2.15	NaN	NaN	NaN	NaN	NaN	NaN	NaN	NaN	NaN	NaN	NaN	NaN
251	1.433	1.38	1.388	1.421	1.369	1.406	1.447	1.44	1.451	1.434	1.497	1.514	1.492	1.546	1.54	1.592	1.549	1.572	1.61	1.59	1.647	1.618	1.624	1.644	1.682	1.683	1.689	1.742	1.708	1.804	1.743	1.731	1.751	1.768	1.763	1.844	1.785	1.826	1.82	1.845	1.864	1.838	1.883	1.902	1.948	1.982	2.02	2.037	2.091
0	1.473	1.433	1.575	1.493	1.485	1.526	1.514	1.428	1.463	1.391	1.471	1.405	1.474	1.472	1.536	NaN	NaN	NaN	NaN	NaN	NaN	NaN	NaN	NaN	NaN	NaN	NaN	NaN	NaN	NaN	NaN	NaN	NaN	NaN	NaN	NaN	NaN	NaN	NaN	NaN	NaN	NaN	NaN	NaN	NaN	NaN	NaN	NaN	NaN
252	1.415	1.365	1.422	1.355	1.399	1.402	1.436	1.41	1.444	1.476	1.53	1.502	1.54	1.553	1.648	1.642	1.627	1.71	1.732	1.722	1.769	1.799	1.829	1.826	1.871	1.795	1.961	1.887	1.963	1.934	1.981	1.984	2.13	2.077	2.168	2.22	2.224	2.257	2.309	2.271	2.297	2.273	2.282	2.272	2.281	2.282	2.277	2.304	2.321
253	1.387	1.382	1.384	1.395	1.399	1.398	1.433	1.474	1.464	1.466	1.514	1.528	1.558	1.538	1.618	1.68	1.656	1.691	1.736	1.757	1.785	1.812	1.831	1.859	1.895	1.913	1.985	2.055	2.139	2.169	2.221	2.19	2.253	2.239	2.295	2.246	2.287	2.299	2.259	2.286	2.295	2.285	2.258	2.277	2.268	2.284	2.313	2.314	2.338
254	1.526	1.503	1.51	1.502	1.475	1.445	1.496	1.423	1.505	1.497	1.514	1.441	1.593	1.538	1.665	1.624	1.646	1.709	1.856	1.777	1.894	1.851	1.911	1.924	1.94	1.965	2.047	2.094	2.206	2.18	2.32	2.271	2.489	2.351	2.387	2.385	2.367	2.314	2.345	2.399	2.411	2.442	2.384	2.355	2.427	2.475	2.52	2.439	2.48
0	1.41	1.392	1.412	1.403	1.382	1.437	1.44	1.496	1.489	1.468	1.514	1.484	1.541	1.482	1.583	1.611	1.562	1.628	1.588	1.624	1.653	1.649	1.691	1.675	1.72	1.69	1.782	1.732	1.751	1.75	1.779	1.777	1.739	1.764	1.841	1.78	1.814	1.828	1.819	NaN	NaN	NaN	NaN	NaN	NaN	NaN	NaN	NaN	NaN
255	1.442	1.383	1.397	1.388	1.4	1.379	1.433	1.477	1.472	1.412	1.502	1.524	1.549	1.553	1.562	1.563	1.57	1.636	1.591	1.591	1.633	1.665	1.634	1.68	1.695	1.695	1.656	1.754	1.76	1.786	1.817	1.776	1.762	1.819	1.8	1.817	1.827	1.879	1.868	1.849	1.885	1.85	1.874	1.869	1.875	1.935	1.889	1.887	1.923
256	1.414	1.412	1.39	1.407	1.367	1.393	1.438	1.421	1.44	1.4	1.483	1.44	1.456	1.442	1.539	1.58	1.568	1.603	1.646	1.639	1.64	1.7	1.714	1.721	1.781	1.693	1.76	1.784	1.859	1.777	1.852	1.873	1.938	2.012	2.073	2.154	2.232	2.278	2.311	2.268	2.359	2.292	2.287	2.269	2.296	2.337	2.331	2.333	2.362
257	1.414	1.387	1.39	1.371	1.381	1.38	1.372	1.374	1.383	1.389	1.372	1.358	1.403	1.39	1.405	1.394	1.365	1.4	1.381	1.376	1.357	1.377	1.376	1.367	1.378	1.355	1.387	1.378	1.4	1.373	1.38	1.383	1.369	1.358	1.385	1.381	1.371	1.387	1.373	1.379	1.396	1.372	1.353	1.349	1.386	1.356	1.37	1.359	1.368
258	1.453	1.445	1.417	1.453	1.457	1.444	1.474	1.486	1.526	1.527	1.52	1.58	1.681	1.679	1.798	1.783	1.756	1.822	1.821	1.891	1.923	1.925	1.994	1.971	2	2.008	2.083	2.126	2.143	2.186	2.205	2.221	2.251	2.242	2.306	2.307	2.29	2.306	2.295	2.306	2.343	2.33	2.302	2.287	2.339	2.325	2.298	2.301	2.305
0	1.408	1.374	1.413	1.44	1.4	1.376	1.418	1.433	1.467	1.476	1.586	NaN	NaN	NaN	NaN	NaN	NaN	NaN	NaN	NaN	NaN	NaN	NaN	NaN	NaN	NaN	NaN	NaN	NaN	NaN	NaN	NaN	NaN	NaN	NaN	NaN	NaN	NaN	NaN	NaN	NaN	NaN	NaN	NaN	NaN	NaN	NaN	NaN	NaN
259	1.394	1.415	1.357	1.384	1.377	1.387	1.406	1.446	1.444	1.437	1.453	1.418	1.483	1.357	1.504	1.517	1.456	1.525	1.518	1.482	1.523	1.498	1.582	1.57	1.562	1.545	1.582	1.609	1.637	1.649	1.676	1.634	1.664	1.651	1.737	1.654	1.722	1.777	1.714	1.751	1.776	1.811	1.77	1.738	1.808	1.818	1.831	1.849	1.81
260	1.47	1.45	1.439	1.423	1.434	1.45	1.446	1.493	1.541	1.617	1.579	1.63	1.718	1.735	1.84	1.828	1.793	1.921	1.908	1.979	1.986	2.044	2.1	2.068	2.104	2.115	2.141	2.233	2.268	2.283	2.29	2.271	2.291	2.264	2.286	2.267	2.271	2.314	2.285	2.313	2.314	2.303	2.297	2.303	2.365	2.348	2.334	2.345	2.36
0	1.433	1.392	1.404	1.42	1.42	1.391	1.434	1.417	1.402	1.388	1.425	1.402	1.434	1.41	1.458	1.483	1.433	1.491	1.44	1.478	1.488	1.5	NaN	NaN	NaN	NaN	NaN	NaN	NaN	NaN	NaN	NaN	NaN	NaN	NaN	NaN	NaN	NaN	NaN	NaN	NaN	NaN	NaN	NaN	NaN	NaN	NaN	NaN	NaN
261	1.388	1.432	1.4	1.366	1.42	1.436	1.454	1.452	1.431	1.409	1.429	1.423	1.444	1.466	1.501	1.492	1.481	1.53	1.574	1.543	1.571	1.609	1.622	1.604	1.65	1.606	1.652	1.636	1.717	1.661	1.728	1.679	1.7	1.739	1.749	1.811	1.869	1.921	1.943	1.996	2.067	2.119	2.129	2.181	2.256	2.268	2.292	2.301	2.337
0	1.407	1.389	1.409	1.394	1.389	1.392	1.425	1.464	1.413	1.381	1.487	1.443	1.488	1.525	1.497	1.536	1.555	1.546	1.644	1.605	1.627	1.679	1.605	1.706	1.699	1.751	1.717	1.762	1.738	1.852	1.877	1.759	1.858	1.897	1.888	1.862	1.892	1.942	1.996	1.974	1.958	1.947	1.971	2.033	1.948	2.049	2.098	1.994	2.004
262	1.504	1.557	1.489	1.378	1.515	1.518	1.495	1.496	1.489	1.622	1.566	1.557	1.652	1.695	1.831	1.641	1.672	1.953	1.729	1.896	1.802	1.815	1.895	1.902	1.926	1.986	2.072	2.093	2.214	2.203	2.196	2.222	2.247	2.247	2.345	2.316	2.326	2.322	2.315	2.344	2.372	2.413	2.375	2.417	2.469	2.468	2.418	2.383	2.46
0	1.406	1.446	1.395	1.392	1.42	1.409	1.402	1.454	1.447	1.431	1.466	1.439	1.49	1.425	1.532	1.575	1.504	1.582	1.579	1.568	1.608	1.639	1.72	1.697	1.733	1.697	1.78	1.777	1.792	1.827	1.878	1.855	1.975	NaN	NaN	NaN	NaN	NaN	NaN	NaN	NaN	NaN	NaN	NaN	NaN	NaN	NaN	NaN	NaN
0	NaN	NaN	NaN	NaN	NaN	NaN	NaN	NaN	NaN	NaN	NaN	NaN	NaN	NaN	NaN	NaN	NaN	NaN	NaN	NaN	NaN	NaN	NaN	NaN	NaN	NaN	NaN	NaN	NaN	NaN	NaN	NaN	NaN	NaN	NaN	NaN	NaN	NaN	NaN	NaN	NaN	NaN	NaN	NaN	NaN	NaN	NaN	NaN	NaN
263	1.632	1.466	1.437	1.473	1.492	1.481	1.46	1.484	1.62	1.64	1.527	1.568	1.637	1.633	1.807	1.64	1.7	1.824	1.757	1.796	1.671	1.764	1.842	1.822	1.812	1.845	1.77	1.903	1.873	1.868	1.905	2.039	1.936	1.947	2.02	2.001	2.087	2.053	2.069	2.121	2.181	2.237	2.196	2.313	2.287	2.267	2.32	2.325	2.384
264	1.393	1.421	1.41	1.367	1.428	1.383	1.445	1.442	1.487	1.487	1.536	1.481	1.514	1.547	1.671	1.687	1.711	1.867	2.014	2.065	2.216	2.291	2.305	2.276	2.396	2.308	2.349	2.366	2.404	2.406	2.401	2.394	2.451	2.39	NaN	NaN	NaN	NaN	NaN	NaN	NaN	NaN	NaN	NaN	NaN	NaN	NaN	NaN	NaN
265	1.459	1.41	1.431	1.395	1.436	1.422	1.543	1.44	1.475	1.431	1.451	1.441	1.467	1.53	1.57	1.524	1.543	1.596	1.698	1.619	1.774	1.771	1.793	1.821	1.836	1.804	1.876	1.975	2.1	2.149	2.194	2.247	2.347	2.295	2.35	2.32	2.35	2.371	2.37	2.388	2.351	2.351	2.356	2.378	2.405	2.409	2.409	2.442	2.434
0	NaN	NaN	NaN	NaN	NaN	NaN	NaN	NaN	NaN	NaN	NaN	NaN	NaN	NaN	NaN	NaN	NaN	NaN	NaN	NaN	NaN	NaN	NaN	NaN	NaN	NaN	NaN	NaN	NaN	NaN	NaN	NaN	NaN	NaN	NaN	NaN	NaN	NaN	NaN	NaN	NaN	NaN	NaN	NaN	NaN	NaN	NaN	NaN	NaN
0	1.524	1.546	1.431	1.487	1.572	1.771	1.664	1.664	1.596	1.573	1.612	1.723	1.685	1.76	1.95	1.759	1.831	1.958	2.02	1.885	1.824	2.024	2.062	2.037	2.075	2.084	2.058	2.145	2.207	2.167	2.137	2.081	2.11	2.152	2.175	2.269	2.224	2.365	2.331	2.377	2.288	2.316	2.354	2.326	2.384	2.36	2.357	2.248	2.338
266	1.398	1.372	1.418	1.363	1.412	1.421	1.459	1.427	1.46	1.47	1.499	1.521	1.547	1.616	1.705	1.732	1.753	1.923	2.032	2.193	2.222	2.318	2.303	2.315	2.286	2.301	2.289	2.344	2.303	2.294	2.282	2.297	2.335	2.286	2.392	2.341	2.368	2.376	2.386	2.365	2.398	2.409	2.355	2.299	2.357	2.401	2.403	2.299	2.404
0	NaN	NaN	NaN	NaN	NaN	NaN	NaN	NaN	NaN	NaN	NaN	NaN	NaN	NaN	NaN	NaN	NaN	NaN	NaN	NaN	NaN	NaN	NaN	NaN	NaN	NaN	NaN	NaN	NaN	NaN	NaN	NaN	NaN	NaN	NaN	NaN	NaN	NaN	NaN	NaN	NaN	NaN	NaN	NaN	NaN	NaN	NaN	NaN	NaN
0	1.582	1.411	1.633	1.707	1.39	1.474	1.871	NaN	NaN	NaN	NaN	NaN	NaN	NaN	NaN	NaN	NaN	NaN	NaN	NaN	NaN	NaN	NaN	NaN	NaN	NaN	NaN	NaN	NaN	NaN	NaN	NaN	NaN	NaN	NaN	NaN	NaN	NaN	NaN	NaN	NaN	NaN	NaN	NaN	NaN	NaN	NaN	NaN	NaN
267	1.551	1.55	1.507	1.49	1.576	1.616	1.484	1.44	1.723	1.651	1.535	1.627	1.734	1.782	1.71	2.072	1.611	1.82	1.661	1.876	1.933	1.834	2.023	1.9	1.914	1.892	2.043	2.23	2.153	2.156	2.294	2.253	2.387	2.341	2.507	2.323	2.25	2.437	2.22	2.44	2.313	2.486	2.359	2.549	2.636	2.3	2.491	2.342	2.341
0	1.348	NaN	NaN	NaN	NaN	NaN	NaN	NaN	NaN	NaN	NaN	NaN	NaN	NaN	NaN	NaN	NaN	NaN	NaN	NaN	NaN	NaN	NaN	NaN	NaN	NaN	NaN	NaN	NaN	NaN	NaN	NaN	NaN	NaN	NaN	NaN	NaN	NaN	NaN	NaN	NaN	NaN	NaN	NaN	NaN	NaN	NaN	NaN	NaN
0	1.724	1.649	1.566	1.648	1.664	1.575	NaN	NaN	NaN	NaN	NaN	NaN	NaN	NaN	NaN	NaN	NaN	NaN	NaN	NaN	NaN	NaN	NaN	NaN	NaN	NaN	NaN	NaN	NaN	NaN	NaN	NaN	NaN	NaN	NaN	NaN	NaN	NaN	NaN	NaN	NaN	NaN	NaN	NaN	NaN	NaN	NaN	NaN	NaN
268	1.479	1.371	1.441	1.449	1.448	1.428	1.445	1.445	1.49	1.364	1.521	1.463	1.509	1.462	1.497	1.512	1.556	1.625	1.552	1.569	1.653	1.617	1.638	1.616	1.732	1.699	1.733	1.771	1.822	1.835	1.905	1.957	2.155	2.146	2.202	2.322	2.256	2.331	2.33	2.25	2.287	2.334	2.342	2.293	2.403	2.34	2.399	2.345	2.411
0	1.563	1.514	1.655	1.551	1.602	1.87	1.77	1.685	1.994	1.624	1.695	1.795	1.787	1.959	2.145	1.588	2.007	2.213	2.248	2.149	2.149	2.219	2.23	2.22	2.189	2.333	2.33	2.37	2.208	2.341	2.77	2.785	2.529	2.252	2.39	2.556	2.405	2.254	2.148	2.223	2.359	2.3	2.136	2.217	2.2	2.377	2.388	2.121	2.313
0	1.454	1.508	1.47	1.475	1.452	1.427	1.537	1.484	1.523	1.441	1.45	1.521	1.451	1.514	1.602	1.635	1.591	1.601	1.624	1.574	1.64	1.624	1.603	1.583	1.831	1.898	1.718	1.859	1.995	1.925	1.914	2.214	2.195	1.762	1.958	1.852	1.901	1.956	1.92	1.95	1.938	2.032	1.979	2.089	2.063	2.009	2.019	1.982	2.054
0	1.452	2.036	NaN	NaN	NaN	NaN	NaN	NaN	NaN	NaN	NaN	NaN	NaN	NaN	NaN	NaN	NaN	NaN	NaN	NaN	NaN	NaN	NaN	NaN	NaN	NaN	NaN	NaN	NaN	NaN	NaN	NaN	NaN	NaN	NaN	NaN	NaN	NaN	NaN	NaN	NaN	NaN	NaN	NaN	NaN	NaN	NaN	NaN	NaN
0	4.957	NaN	NaN	NaN	NaN	NaN	NaN	NaN	NaN	NaN	NaN	NaN	NaN	NaN	NaN	NaN	NaN	NaN	NaN	NaN	NaN	NaN	NaN	NaN	NaN	NaN	NaN	NaN	NaN	NaN	NaN	NaN	NaN	NaN	NaN	NaN	NaN	NaN	NaN	NaN	NaN	NaN	NaN	NaN	NaN	NaN	NaN	NaN	NaN
0	1.494	1.466	NaN	NaN	NaN	NaN	NaN	NaN	NaN	NaN	NaN	NaN	NaN	NaN	NaN	NaN	NaN	NaN	NaN	NaN	NaN	NaN	NaN	NaN	NaN	NaN	NaN	NaN	NaN	NaN	NaN	NaN	NaN	NaN	NaN	NaN	NaN	NaN	NaN	NaN	NaN	NaN	NaN	NaN	NaN	NaN	NaN	NaN	NaN
0	1.428	1.418	1.43	1.367	1.413	1.395	1.579	1.537	1.462	1.46	1.495	1.587	1.501	1.54	1.652	1.659	1.605	1.618	1.776	1.778	1.748	1.882	1.891	2.003	NaN	NaN	NaN	NaN	NaN	NaN	NaN	NaN	NaN	NaN	NaN	NaN	NaN	NaN	NaN	NaN	NaN	NaN	NaN	NaN	NaN	NaN	NaN	NaN	NaN
269	1.402	1.397	1.39	1.384	1.383	1.389	1.452	1.434	1.492	1.456	1.531	1.524	1.581	1.627	1.666	1.748	1.776	1.841	1.949	1.995	2.081	2.161	2.183	2.207	2.212	2.233	2.241	2.239	2.26	2.245	2.291	2.242	2.263	2.243	2.28	2.255	2.288	2.261	2.24	2.281	2.29	2.27	2.232	2.256	2.305	2.305	2.274	2.292	2.283
0	1.456	1.421	1.406	1.457	1.44	1.508	1.396	1.443	1.511	1.385	1.545	1.452	1.466	1.487	1.435	1.437	1.549	1.573	1.506	1.478	1.498	1.521	1.477	1.492	1.537	1.541	1.574	1.552	1.589	1.528	1.557	1.529	1.642	1.557	1.562	1.601	1.596	1.628	1.685	1.586	1.602	1.606	1.629	1.663	1.639	1.698	1.62	1.641	NaN
270	1.422	1.388	1.436	1.43	1.416	1.448	1.429	1.432	1.444	1.393	1.473	1.407	1.442	1.455	1.44	1.426	1.476	1.519	1.473	1.497	1.474	1.509	1.495	1.516	1.53	1.505	1.566	1.549	1.548	1.541	1.559	1.573	1.6	1.583	1.62	1.617	1.637	1.685	1.667	1.67	1.708	1.708	1.693	1.726	1.744	1.764	1.747	1.761	1.782
271	1.447	1.515	1.478	1.361	1.424	1.434	1.46	1.429	1.494	1.448	1.425	1.447	1.414	1.435	1.453	1.527	1.453	1.46	1.527	1.464	1.463	1.493	1.509	1.512	1.493	1.467	1.522	1.527	1.549	1.56	1.536	1.56	1.635	1.644	1.628	1.593	1.59	1.641	1.597	1.575	1.62	1.632	1.599	1.604	1.672	1.618	1.659	1.622	1.632
272	1.47	1.452	1.471	1.378	1.467	1.383	1.501	1.458	1.513	1.428	1.455	1.451	1.469	1.446	1.479	1.437	1.483	1.453	1.467	1.453	1.473	1.471	1.502	1.475	1.475	1.461	1.519	1.506	1.519	1.495	1.529	1.545	1.54	1.543	1.549	1.542	1.552	1.588	1.507	1.537	1.58	1.557	1.561	1.537	1.58	1.533	1.579	1.571	1.578
273	1.44	1.47	1.411	1.431	1.396	1.389	1.507	1.449	1.455	1.429	1.458	1.468	1.504	1.559	1.611	1.563	1.566	1.601	1.621	1.645	1.695	1.655	1.699	1.731	1.778	1.781	1.864	1.874	1.926	1.923	2.005	2.037	2.125	2.17	2.325	2.329	2.372	2.406	2.408	2.441	2.386	2.466	2.44	2.483	2.611	2.566	2.561	2.439	2.399
274	1.45	1.406	1.536	1.423	1.475	1.399	1.443	1.61	1.665	1.555	1.545	1.542	1.59	1.749	1.819	1.856	1.839	1.888	1.839	2.029	2.064	2.16	2.228	2.26	2.245	2.391	2.348	2.465	2.413	2.381	2.445	2.403	2.474	2.441	2.521	2.431	2.484	2.472	2.409	2.426	2.494	2.484	2.431	2.457	2.539	2.462	2.483	2.419	2.458
0	1.388	1.408	1.381	1.442	1.424	1.461	1.369	1.451	1.463	1.414	1.463	1.446	1.492	1.467	1.426	1.471	1.49	1.572	1.523	1.528	1.515	1.564	1.508	1.562	1.574	1.563	1.573	1.589	1.609	1.585	1.566	1.544	1.584	1.578	1.595	1.616	1.669	1.633	1.632	1.623	1.686	1.583	1.625	1.663	1.685	1.665	1.662	1.655	1.705
275	1.427	1.428	1.501	1.397	1.501	1.464	1.462	1.553	1.537	1.536	1.553	1.567	1.658	1.683	1.729	1.794	1.79	1.817	1.951	1.936	1.986	2.066	2.141	2.192	2.218	2.267	2.323	2.296	2.337	2.329	2.346	NaN	NaN	NaN	NaN	NaN	NaN	NaN	NaN	NaN	NaN	NaN	NaN	NaN	NaN	NaN	NaN	NaN	NaN
276	1.387	1.389	1.41	1.345	1.406	1.397	1.44	1.457	1.474	1.446	1.487	1.522	1.57	1.575	1.655	1.696	1.674	1.703	1.796	1.755	1.827	1.837	1.902	1.914	1.929	1.923	2.011	2.07	2.159	2.204	2.254	2.273	2.301	2.296	2.339	2.338	2.338	2.333	2.312	2.343	2.35	2.302	2.29	2.296	2.324	2.338	2.273	2.336	2.332
277	1.454	1.454	1.442	1.444	1.471	1.453	1.535	1.466	1.524	1.492	1.487	1.479	1.535	1.512	1.567	1.52	1.55	1.52	1.532	1.634	1.634	1.641	1.69	1.655	1.619	1.707	1.662	1.698	1.722	1.735	1.79	1.74	1.73	1.705	1.801	1.777	1.818	1.775	1.765	1.865	1.914	1.971	2.085	2.18	2.29	2.312	2.29	2.312	2.355
278	1.404	1.405	1.419	1.42	1.413	1.474	1.455	1.44	1.473	1.43	1.51	1.452	1.436	1.469	1.49	1.454	1.522	1.542	1.506	1.555	1.516	1.627	1.546	1.571	1.601	1.559	1.618	1.613	1.645	1.604	1.647	1.616	1.624	1.65	1.66	1.668	1.679	1.693	1.674	1.613	1.759	1.75	1.689	1.722	1.71	1.77	1.712	1.746	1.735
279	1.399	1.391	1.401	1.386	1.397	1.388	1.443	1.425	1.492	1.457	1.495	1.515	1.577	1.583	1.617	1.706	1.67	1.742	1.846	1.872	1.977	2.063	2.104	2.183	2.215	2.225	2.235	2.239	2.263	2.276	2.238	2.246	2.267	2.247	2.305	2.307	2.306	2.3	2.322	2.304	2.274	2.325	2.351	2.32	2.379	2.353	2.386	2.358	2.387
280	1.492	1.455	1.528	1.445	1.483	1.433	1.453	1.534	1.48	1.555	1.518	1.524	1.535	1.574	1.654	1.706	1.692	1.669	1.726	1.728	1.798	1.734	1.845	1.81	1.817	1.916	2.022	2.076	2.122	2.174	2.242	2.284	2.312	2.299	2.366	2.311	2.37	2.286	2.296	2.438	2.572	2.398	2.445	2.428	2.488	2.493	2.459	2.465	2.517
0	NaN	NaN	NaN	NaN	NaN	NaN	NaN	NaN	NaN	NaN	NaN	NaN	NaN	NaN	NaN	NaN	NaN	NaN	NaN	NaN	NaN	NaN	NaN	NaN	NaN	NaN	NaN	NaN	NaN	NaN	NaN	NaN	NaN	NaN	NaN	NaN	NaN	NaN	NaN	NaN	NaN	NaN	NaN	NaN	NaN	NaN	NaN	NaN	NaN
281	1.448	1.404	1.486	1.369	1.437	1.388	1.47	1.567	1.522	1.494	1.533	1.564	1.569	1.646	1.677	1.752	1.786	1.693	1.784	1.788	1.837	2.004	1.91	2.016	1.983	2.06	2.163	2.214	2.248	2.273	2.335	2.324	2.365	2.321	2.397	2.334	2.37	2.371	2.346	2.361	2.426	2.449	2.409	2.431	2.439	2.456	2.422	2.437	2.477
282	1.387	1.366	1.419	1.345	1.4	1.374	1.445	1.431	1.423	1.452	1.466	1.468	1.489	1.52	1.552	1.561	1.557	1.575	1.607	1.587	1.623	1.645	1.666	1.696	1.696	1.71	1.821	1.892	1.999	2.038	2.112	2.158	2.231	2.249	2.297	2.279	2.277	2.287	2.282	2.298	2.307	2.323	2.267	2.255	2.321	2.303	2.315	2.28	2.345
283	1.436	1.393	1.44	1.373	1.434	1.397	1.438	1.454	1.45	1.459	1.461	1.478	1.491	1.491	1.528	1.551	1.533	1.51	1.585	1.552	1.576	1.645	1.643	1.683	1.682	1.613	1.726	1.731	1.734	1.743	1.77	1.805	1.837	1.858	1.847	1.865	1.873	1.914	1.912	1.926	2.037	2.063	2.094	2.125	2.197	2.254	2.271	2.258	2.273
284	1.413	1.427	1.434	1.382	1.436	1.424	1.445	1.488	1.475	1.484	1.529	1.536	1.567	1.613	1.634	1.666	1.679	1.683	1.732	1.693	1.772	1.82	1.788	1.865	1.924	1.962	2.053	2.144	2.16	2.206	2.287	2.226	2.282	2.267	2.299	2.304	2.295	2.32	2.305	2.298	2.288	2.274	2.249	2.258	2.264	2.267	2.264	2.222	2.276
0	1.552	NaN	NaN	NaN	NaN	NaN	NaN	NaN	NaN	NaN	NaN	NaN	NaN	NaN	NaN	NaN	NaN	NaN	NaN	NaN	NaN	NaN	NaN	NaN	NaN	NaN	NaN	NaN	NaN	NaN	NaN	NaN	NaN	NaN	NaN	NaN	NaN	NaN	NaN	NaN	NaN	NaN	NaN	NaN	NaN	NaN	NaN	NaN	NaN
0	1.433	1.417	1.572	1.391	1.459	1.442	1.477	1.423	1.491	1.485	1.534	1.458	1.408	1.515	1.605	1.624	1.74	1.627	1.659	1.566	1.62	NaN	NaN	NaN	NaN	NaN	NaN	NaN	NaN	NaN	NaN	NaN	NaN	NaN	NaN	NaN	NaN	NaN	NaN	NaN	NaN	NaN	NaN	NaN	NaN	NaN	NaN	NaN	NaN
285	1.415	1.399	1.451	1.38	1.44	1.413	1.46	1.485	1.484	1.491	1.529	1.553	1.556	1.574	1.623	1.639	1.715	1.691	1.733	1.723	1.729	1.836	1.771	1.837	1.835	1.866	1.959	2.039	2.089	2.137	2.197	2.233	2.291	2.268	2.304	2.314	2.23	2.249	2.264	2.272	2.294	2.353	2.271	NaN	NaN	NaN	NaN	NaN	NaN
0	1.41	1.473	1.476	1.526	1.523	1.394	1.367	1.588	1.482	1.435	1.445	1.439	1.547	1.566	1.625	1.64	1.606	1.568	1.601	1.72	1.508	1.688	1.721	1.663	1.741	1.818	1.847	1.839	1.844	1.794	NaN	NaN	NaN	NaN	NaN	NaN	NaN	NaN	NaN	NaN	NaN	NaN	NaN	NaN	NaN	NaN	NaN	NaN	NaN
286	1.422	1.439	1.499	1.4	1.425	1.402	1.457	1.492	1.449	1.503	1.547	1.495	1.546	1.635	1.609	1.62	1.677	1.645	1.662	1.644	1.714	1.782	1.737	1.814	1.822	1.762	1.878	1.914	1.999	2.032	2.09	2.087	2.163	2.174	2.239	2.207	2.226	2.246	2.305	2.307	2.327	2.32	2.272	2.278	2.303	2.287	2.283	2.274	2.309
0	1.414	1.325	1.325	1.398	1.392	1.446	1.353	1.423	1.484	1.347	1.404	1.453	1.458	1.466	1.466	1.499	1.482	1.467	1.537	1.464	1.486	1.467	1.505	1.535	1.493	1.541	1.598	1.524	1.548	1.547	1.589	1.641	1.541	1.554	1.595	1.611	1.544	1.608	1.622	1.643	1.678	1.687	1.63	1.611	1.646	1.572	1.694	1.619	1.66
287	1.372	1.353	1.404	1.347	1.399	1.387	1.424	1.449	1.439	1.479	1.511	1.52	1.571	1.619	1.631	1.673	1.691	1.739	1.753	1.765	1.851	1.909	1.962	2.039	2.082	2.102	2.187	2.172	2.204	2.205	2.213	2.154	2.199	2.187	2.21	2.184	2.226	2.238	2.24	2.25	2.282	2.26	2.226	2.221	2.275	2.249	2.248	2.235	2.283
288	1.371	1.347	1.394	1.359	1.39	1.395	1.407	1.423	1.415	1.422	1.458	1.465	1.503	1.531	1.535	1.53	1.554	1.596	1.574	1.562	1.594	1.619	1.6	1.651	1.644	1.613	1.686	1.657	1.679	1.695	1.721	1.687	1.728	1.721	1.736	1.822	1.863	1.911	1.956	2.031	2.123	2.142	2.155	2.14	2.173	2.198	2.192	2.181	2.211
0	1.422	NaN	NaN	NaN	NaN	NaN	NaN	NaN	NaN	NaN	NaN	NaN	NaN	NaN	NaN	NaN	NaN	NaN	NaN	NaN	NaN	NaN	NaN	NaN	NaN	NaN	NaN	NaN	NaN	NaN	NaN	NaN	NaN	NaN	NaN	NaN	NaN	NaN	NaN	NaN	NaN	NaN	NaN	NaN	NaN	NaN	NaN	NaN	NaN
289	1.414	1.398	1.416	1.39	1.408	1.436	1.443	1.432	1.484	1.465	1.511	1.497	1.583	1.571	1.629	1.641	1.67	1.729	1.778	1.808	1.867	1.925	1.993	2.063	2.138	2.185	2.251	2.252	2.263	2.283	2.31	2.263	2.383	2.25	2.268	2.327	2.337	2.348	2.314	2.337	2.329	2.341	2.365	2.326	2.345	2.431	2.394	2.328	2.379
0	1.374	1.35	1.389	1.357	1.402	1.401	1.428	1.445	1.445	1.465	1.51	1.535	1.576	1.619	1.638	1.689	1.721	1.739	1.761	NaN	NaN	NaN	NaN	NaN	NaN	NaN	NaN	NaN	NaN	NaN	NaN	NaN	NaN	NaN	NaN	NaN	NaN	NaN	NaN	NaN	NaN	NaN	NaN	NaN	NaN	NaN	NaN	NaN	NaN
290	1.363	1.381	1.35	1.345	1.355	1.401	1.401	1.418	1.401	1.407	1.477	1.47	1.499	1.521	1.553	1.577	1.617	1.663	1.648	1.643	1.731	1.777	1.806	1.879	1.884	1.944	2.006	2.074	2.11	2.163	2.217	2.218	2.257	2.259	2.293	2.294	2.304	2.309	2.292	2.296	2.278	2.286	2.286	2.293	2.288	2.295	2.317	2.311	2.321
291	1.416	1.405	1.47	1.391	1.405	1.427	1.425	1.447	1.478	1.499	1.542	1.523	1.615	1.652	1.678	1.726	1.706	1.812	1.832	1.877	1.935	1.955	1.98	2.078	2.121	2.149	2.226	2.222	2.262	2.251	2.282	2.262	2.286	2.289	2.302	2.312	2.309	2.316	2.301	2.304	2.321	2.286	2.279	2.239	2.312	2.323	2.302	2.302	2.343
292	1.409	1.383	1.425	1.43	1.423	1.444	1.447	1.435	1.493	1.477	1.491	1.479	1.549	1.566	1.587	1.651	1.682	1.731	1.729	1.742	1.832	1.952	1.999	2.046	2.152	2.163	2.25	2.337	2.351	2.328	2.336	2.316	2.291	2.306	2.279	2.35	2.32	2.379	2.359	2.345	2.369	2.368	2.37	2.313	2.361	2.327	2.404	2.397	2.357
293	1.352	1.391	1.373	1.375	1.363	1.401	1.415	1.422	1.451	1.418	1.387	1.407	1.485	1.461	1.501	1.478	1.518	1.507	1.526	1.533	1.508	1.545	1.527	1.56	1.577	1.566	1.604	1.624	1.662	1.659	1.658	1.664	1.638	1.639	1.68	1.741	1.687	1.77	1.73	1.745	1.795	1.808	1.882	2.013	2.155	2.217	2.233	2.248	2.269
0	1.445	1.331	1.371	1.385	1.361	1.43	1.369	1.404	1.453	1.39	1.423	1.426	1.434	1.443	1.462	1.495	1.517	1.506	1.496	1.475	1.579	1.428	1.525	1.558	1.639	1.674	1.663	1.524	1.776	1.689	1.762	1.634	1.74	1.689	1.67	1.67	1.647	1.675	1.553	1.556	1.888	1.922	1.675	1.584	1.968	1.649	1.802	2.299	1.823
294	1.398	1.359	1.361	1.387	1.372	1.382	1.347	1.379	1.426	1.359	1.363	1.374	1.426	1.413	1.391	1.42	1.459	1.44	1.466	1.434	1.425	1.439	1.46	1.489	1.505	1.466	1.528	1.501	1.504	1.487	1.514	1.528	1.509	1.495	1.541	1.544	1.522	1.548	1.497	1.568	1.605	1.572	1.555	1.558	1.586	1.574	1.569	1.602	1.589
295	1.371	1.352	1.392	1.361	1.366	1.376	1.391	1.422	1.409	1.42	1.463	1.437	1.478	1.518	1.524	1.51	1.548	1.582	1.567	1.587	1.621	1.624	1.619	1.649	1.638	1.651	1.724	1.709	1.733	1.762	1.81	1.845	1.905	1.929	2.006	2.051	2.115	2.163	2.145	2.183	2.21	2.191	2.162	2.175	2.199	2.203	2.218	2.206	2.231
296	1.39	1.357	1.338	1.393	1.377	1.392	1.32	1.37	1.44	1.381	1.366	1.375	1.44	1.424	1.442	1.439	1.46	1.475	1.481	1.433	1.483	1.448	1.475	1.538	1.53	1.527	1.61	1.57	1.566	1.55	1.598	1.575	1.561	1.592	1.621	1.605	1.59	1.615	1.6	1.64	1.694	1.656	1.644	1.624	1.687	1.69	1.678	1.655	1.665
0	1.399	1.36	1.355	1.384	1.374	1.431	1.401	1.409	1.433	1.418	1.416	1.419	1.412	1.406	1.339	1.477	1.404	1.397	1.439	1.412	1.404	1.428	1.412	1.431	1.445	1.4	1.389	1.432	1.417	1.438	1.42	1.386	1.436	1.423	1.439	1.448	1.459	1.42	1.441	1.433	1.475	1.443	1.432	1.454	1.416	1.425	1.508	1.489	1.467
297	1.399	1.402	1.492	1.406	1.406	1.542	1.416	1.49	1.478	1.535	1.615	1.531	1.685	1.73	1.705	1.762	1.797	1.854	1.864	1.922	2.018	1.858	1.98	1.947	2.079	2.115	2.194	2.175	2.258	2.247	2.273	2.332	2.306	2.331	2.304	2.241	2.265	2.255	2.292	2.239	2.293	2.296	2.271	2.266	2.212	2.322	2.312	2.292	2.375
0	1.52	1.496	1.434	1.46	1.393	1.488	1.511	1.552	1.561	1.534	1.719	1.669	1.571	1.608	1.629	1.807	1.735	1.759	1.85	1.86	1.956	1.917	2.001	2.089	2.069	2.058	2.157	2.211	2.183	2.283	2.25	2.294	2.347	2.326	2.404	2.355	2.378	2.37	2.414	2.414	2.472	2.345	2.353	2.411	2.328	2.374	2.381	2.356	2.327
298	1.336	1.361	1.366	1.423	1.377	1.416	1.442	1.426	1.518	1.448	1.463	1.481	1.563	1.547	1.591	1.617	1.672	1.647	1.729	1.724	1.712	1.742	1.74	1.774	1.809	1.82	1.915	1.961	2.079	2.203	2.257	2.275	2.279	2.294	2.329	2.312	2.317	2.318	2.32	2.316	2.322	2.293	2.26	2.257	2.296	2.294	2.27	2.295	2.323
299	1.419	1.388	1.382	1.404	1.396	1.418	1.413	1.404	1.474	1.456	1.42	1.446	1.468	1.38	1.369	1.512	1.447	1.439	1.518	1.48	1.46	1.503	1.494	1.518	1.569	1.507	1.48	1.517	1.477	1.526	1.56	1.473	1.548	1.545	1.557	1.552	1.553	1.525	1.587	1.584	1.656	1.591	1.566	1.601	1.585	1.623	1.691	1.699	1.613
300	1.488	1.49	1.346	1.412	1.467	1.54	1.57	1.465	1.521	1.487	1.606	1.608	1.595	1.647	1.552	1.692	1.692	1.775	1.761	1.752	1.84	1.988	1.941	1.983	2.026	2.069	2.114	2.215	2.203	2.235	2.287	2.227	2.237	2.211	2.249	2.291	2.305	2.315	2.264	2.301	2.298	2.292	2.256	2.271	2.263	2.269	2.298	2.338	2.252
301	1.388	1.396	1.437	1.38	1.409	1.415	1.456	1.494	1.497	1.523	1.54	1.527	1.662	1.684	1.718	1.722	1.74	1.754	1.807	1.877	1.877	1.861	1.852	1.898	1.982	1.965	2.038	2.066	2.145	2.152	2.201	2.193	2.269	2.248	2.266	2.29	2.278	2.327	2.314	2.321	2.313	2.353	2.299	2.317	2.284	2.307	2.318	2.327	2.358
302	1.38	1.383	1.379	1.384	1.413	1.392	1.424	1.455	1.49	1.489	1.517	1.535	1.584	1.64	1.674	1.739	1.78	1.793	1.818	1.9	1.921	1.998	2.043	2.126	2.145	2.157	2.209	2.237	2.242	2.225	2.222	2.237	2.234	2.238	2.238	2.29	2.271	2.279	2.221	2.28	2.282	2.257	2.256	2.235	2.242	2.256	2.265	2.25	2.269
303	1.371	1.378	1.424	1.382	1.439	1.437	1.459	1.413	1.469	1.448	1.447	1.5	1.538	1.564	1.627	1.63	1.701	1.762	1.751	1.789	1.818	1.953	1.933	2.04	2.078	2.171	2.228	2.215	2.326	2.27	2.325	2.235	2.286	2.194	2.303	2.277	2.293	2.332	2.348	2.364	2.348	2.37	2.336	2.367	2.362	2.354	2.377	2.345	2.361
304	1.401	1.374	1.455	1.458	1.456	1.48	1.423	1.484	1.437	1.511	1.564	1.545	1.637	1.72	1.72	1.763	1.787	1.828	1.926	1.87	2.044	2.034	2.071	2.135	2.2	2.215	2.304	2.281	2.296	2.297	2.265	2.311	2.306	2.34	2.347	2.35	2.31	2.318	2.307	2.266	2.342	2.344	2.328	2.298	2.372	2.367	2.352	2.334	2.395
0	1.409	1.395	1.408	1.381	1.391	1.387	1.419	1.417	1.42	1.414	1.426	1.44	1.475	1.496	1.497	1.555	1.571	1.569	1.586	1.65	1.676	1.782	1.801	1.876	1.824	NaN	NaN	NaN	NaN	NaN	NaN	NaN	NaN	NaN	NaN	NaN	NaN	NaN	NaN	NaN	NaN	NaN	NaN	NaN	NaN	NaN	NaN	NaN	NaN
305	1.425	1.417	1.437	1.394	1.432	1.422	1.493	1.536	1.544	1.608	1.636	1.664	1.729	1.802	1.814	1.86	1.939	1.972	2.032	2.064	2.113	2.21	2.244	2.257	2.291	2.247	2.318	2.304	2.277	2.303	2.331	2.33	2.256	2.218	2.255	2.245	2.199	2.275	2.277	2.238	2.25	2.228	2.214	2.149	2.192	2.189	2.177	2.179	2.214
306	1.403	1.41	1.431	1.399	1.375	1.399	1.443	1.435	1.463	1.478	1.448	1.49	1.528	1.564	1.598	1.651	1.681	1.713	1.74	1.789	1.864	1.983	1.992	2.065	2.136	2.167	2.257	2.209	2.274	2.277	2.323	2.233	2.252	2.221	2.323	2.254	2.275	2.318	2.284	2.32	2.391	2.36	2.295	2.35	2.338	2.34	2.349	2.406	2.338
0	1.381	1.363	1.373	1.356	1.366	1.349	1.382	1.39	1.369	1.375	1.394	1.375	1.405	1.403	1.402	1.41	1.416	1.419	1.426	1.42	1.408	1.428	1.41	1.426	1.434	1.431	1.449	1.454	1.471	1.453	1.461	1.451	1.462	1.443	1.455	1.467	1.477	1.484	1.471	1.48	1.497	1.493	1.498	1.492	1.503	1.523	1.517	1.523	1.539
0	1.392	1.352	1.447	1.401	1.463	1.428	1.453	1.392	1.425	1.372	1.372	1.453	1.523	1.49	1.489	1.483	NaN	NaN	NaN	NaN	NaN	NaN	NaN	NaN	NaN	NaN	NaN	NaN	NaN	NaN	NaN	NaN	NaN	NaN	NaN	NaN	NaN	NaN	NaN	NaN	NaN	NaN	NaN	NaN	NaN	NaN	NaN	NaN	NaN
307	1.405	1.391	1.42	1.381	1.393	1.417	1.439	1.508	1.485	1.54	1.597	1.623	1.708	1.827	1.834	1.874	1.964	2.054	2.114	2.132	2.193	2.221	2.243	2.282	2.334	2.283	2.323	2.311	2.296	2.286	2.34	2.394	2.431	2.357	2.416	2.374	2.435	2.443	2.444	2.415	2.439	2.39	2.388	2.327	2.409	2.394	2.376	2.408	2.442
308	1.396	1.503	1.41	1.373	1.406	1.452	1.43	1.455	1.406	1.458	1.473	1.471	1.503	1.5	1.572	1.539	1.584	1.634	1.607	1.569	1.712	1.738	1.742	1.793	1.815	1.911	1.998	2.023	2.099	2.203	2.214	2.253	2.265	2.339	2.375	2.388	2.345	2.298	2.275	2.34	2.287	2.324	2.36	2.347	2.284	2.375	2.352	2.294	2.338
0	1.377	1.395	1.462	1.359	1.397	1.436	1.397	1.392	1.48	1.451	1.417	1.467	1.505	1.528	1.564	NaN	NaN	NaN	NaN	NaN	NaN	NaN	NaN	NaN	NaN	NaN	NaN	NaN	NaN	NaN	NaN	NaN	NaN	NaN	NaN	NaN	NaN	NaN	NaN	NaN	NaN	NaN	NaN	NaN	NaN	NaN	NaN	NaN	NaN
309	1.347	1.348	1.392	1.355	1.385	1.356	1.389	1.529	1.53	1.425	1.406	1.502	1.53	1.545	1.561	1.54	1.649	1.583	1.655	1.678	1.735	1.736	1.754	1.765	1.722	1.764	1.863	1.785	1.825	1.837	1.902	1.825	1.837	1.861	1.934	1.778	1.809	1.935	1.908	1.916	2.006	2.085	2.147	2.242	2.352	2.388	2.413	2.382	2.417
310	1.404	1.384	1.466	1.339	1.446	1.471	1.48	1.416	1.513	1.348	1.465	1.435	1.501	1.677	1.596	1.662	1.695	1.681	1.835	1.863	1.98	2.068	2.18	2.187	2.243	2.292	2.293	2.3	2.365	2.426	2.34	2.305	2.379	2.299	2.421	2.414	2.485	2.302	2.265	2.32	2.484	2.363	2.322	2.402	2.346	2.309	NaN	NaN	NaN
311	1.427	1.432	1.499	1.464	1.395	1.344	1.506	1.466	1.461	1.472	1.526	1.533	1.578	1.606	1.617	1.651	1.724	1.717	1.77	1.773	1.84	1.953	1.977	2.032	2.098	2.099	2.224	2.229	2.392	2.284	2.277	2.296	2.24	2.268	2.321	2.31	2.325	2.324	2.327	2.339	2.339	2.287	2.316	2.259	2.286	2.357	2.348	2.334	2.312
0	1.416	1.416	1.423	1.393	1.409	1.406	1.442	1.408	1.45	1.385	1.454	1.422	1.48	1.504	1.485	1.434	1.499	1.488	1.499	1.474	1.532	1.526	1.507	1.536	1.535	1.569	1.573	1.589	1.587	1.584	1.591	1.591	1.578	1.633	1.604	1.556	1.598	1.603	1.687	1.603	1.621	1.657	1.638	1.659	1.672	1.713	1.7	1.652	1.712
0	1.368	1.356	1.378	1.354	1.371	1.369	1.384	1.4	1.404	1.405	1.405	1.408	1.438	1.447	1.445	1.456	1.45	1.479	1.465	1.46	1.471	1.48	1.48	1.472	1.503	1.477	1.506	1.517	1.526	1.524	1.528	1.533	1.552	1.542	1.563	1.559	1.55	1.562	1.598	1.598	1.594	1.625	1.609	1.6	1.616	1.638	1.643	1.628	1.675
312	1.415	1.413	1.419	1.395	1.432	1.427	1.473	1.418	1.439	1.419	1.438	1.436	1.451	1.473	1.411	1.428	1.45	1.429	1.433	1.432	1.48	1.437	1.419	1.413	1.45	1.449	1.492	1.472	1.472	1.465	1.47	1.472	1.439	1.502	1.477	1.47	1.477	1.478	1.503	1.464	1.492	1.498	1.495	1.508	1.525	1.509	1.514	1.497	1.52
0	1.406	1.515	1.513	1.443	1.545	1.635	1.874	1.507	1.656	1.571	1.668	1.515	1.685	1.676	1.517	1.642	1.66	1.627	1.785	NaN	NaN	NaN	NaN	NaN	NaN	NaN	NaN	NaN	NaN	NaN	NaN	NaN	NaN	NaN	NaN	NaN	NaN	NaN	NaN	NaN	NaN	NaN	NaN	NaN	NaN	NaN	NaN	NaN	NaN
313	1.474	1.433	1.546	1.458	1.422	1.356	1.467	1.562	1.511	1.54	1.563	1.618	1.733	1.814	1.803	1.816	1.86	1.922	1.993	2.092	2.115	2.231	2.15	2.235	2.27	2.298	2.383	2.362	2.361	2.473	2.426	2.38	2.292	2.337	2.407	2.355	2.38	2.415	2.395	2.408	2.412	2.436	2.409	2.492	2.352	2.28	2.403	2.399	2.423
314	1.43	1.397	1.426	1.375	1.435	1.418	1.396	1.425	1.422	1.383	1.437	1.446	1.461	1.431	1.628	1.557	1.524	1.665	1.679	1.609	1.647	1.784	1.737	1.921	1.894	1.95	1.916	2.048	1.93	2.028	2.155	2.069	2.152	2.153	2.141	2.147	2.203	2.217	2.301	2.315	2.366	2.374	2.409	2.424	2.532	2.47	2.533	2.58	2.578
315	1.409	1.349	1.386	1.37	1.359	1.369	1.414	1.431	1.43	1.483	1.427	1.53	1.571	1.56	1.613	1.637	1.631	1.63	1.698	1.666	1.795	1.8	1.801	1.855	1.831	1.965	2.086	2.117	2.262	2.324	2.281	2.336	2.367	2.337	2.324	2.326	2.39	2.312	2.37	2.335	2.389	2.438	2.294	2.091	1.922	1.968	2.108	1.954	1.947
316	1.355	1.61	1.56	1.493	1.473	1.571	1.583	1.469	1.623	1.586	1.485	1.471	1.609	1.61	1.548	1.735	1.725	1.597	1.837	1.849	1.748	1.909	2	2.059	2.125	2.221	2.264	2.324	2.312	2.282	2.309	2.303	2.293	2.245	2.265	2.262	2.24	2.318	2.318	2.294	2.259	2.385	2.308	2.246	2.309	2.298	2.301	2.306	2.27
317	1.471	1.459	1.338	1.386	1.331	1.357	1.603	1.47	1.482	1.418	1.516	1.498	1.529	1.525	1.57	1.442	1.535	1.469	1.586	1.658	1.708	1.547	1.61	1.668	1.591	1.662	1.57	1.551	1.628	1.52	1.584	1.659	1.551	1.682	1.773	1.664	1.696	1.688	1.688	1.677	1.875	1.834	1.829	1.694	1.698	1.801	1.744	1.829	1.816
318	1.395	1.359	1.373	1.386	1.368	1.345	1.429	1.435	1.417	1.461	1.441	1.497	1.465	1.486	1.467	1.531	1.544	1.538	1.587	1.547	1.589	1.624	1.644	1.63	1.679	1.649	1.688	1.735	1.733	1.788	1.768	1.748	1.744	1.796	1.839	1.929	2.021	2.134	2.188	2.244	2.313	2.304	2.307	2.332	2.359	2.406	2.389	2.395	2.374
0	1.368	1.363	1.375	1.33	1.365	1.36	1.374	1.383	1.371	1.367	1.392	1.385	1.421	1.429	1.452	1.459	1.484	1.505	1.527	1.54	1.569	1.605	1.597	1.624	1.647	1.658	1.682	1.723	1.74	1.766	1.794	1.823	1.853	1.881	1.932	2.002	2.028	2.097	2.125	2.151	2.16	2.168	2.175	2.141	2.19	2.211	2.202	2.185	2.205
319	1.481	1.271	1.456	1.366	1.337	1.507	1.448	1.475	1.397	1.452	1.478	1.473	1.424	1.56	1.572	1.537	1.55	1.534	1.557	1.555	1.476	1.552	1.499	1.535	1.548	1.605	1.482	1.575	1.619	1.581	1.581	1.65	1.632	1.656	1.698	1.717	1.69	1.627	1.536	1.687	1.751	1.791	1.787	1.702	1.653	1.683	1.592	1.69	1.719
0	1.409	1.452	1.586	1.492	1.357	1.322	NaN	NaN	NaN	NaN	NaN	NaN	NaN	NaN	NaN	NaN	NaN	NaN	NaN	NaN	NaN	NaN	NaN	NaN	NaN	NaN	NaN	NaN	NaN	NaN	NaN	NaN	NaN	NaN	NaN	NaN	NaN	NaN	NaN	NaN	NaN	NaN	NaN	NaN	NaN	NaN	NaN	NaN	NaN
0	1.341	1.36	1.396	1.398	1.43	1.427	1.427	1.46	1.484	1.486	1.467	1.564	1.557	1.559	1.553	1.608	1.634	1.667	1.659	1.682	1.843	1.811	1.721	1.755	1.748	1.775	1.864	1.782	1.812	1.859	1.845	1.864	1.859	1.938	1.865	1.808	1.841	1.868	1.926	1.856	1.893	1.942	NaN	NaN	NaN	NaN	NaN	NaN	NaN
0	1.748	1.479	1.535	1.268	1.677	1.523	1.958	1.518	NaN	NaN	NaN	NaN	NaN	NaN	NaN	NaN	NaN	NaN	NaN	NaN	NaN	NaN	NaN	NaN	NaN	NaN	NaN	NaN	NaN	NaN	NaN	NaN	NaN	NaN	NaN	NaN	NaN	NaN	NaN	NaN	NaN	NaN	NaN	NaN	NaN	NaN	NaN	NaN	NaN
320	1.534	1.42	1.526	1.623	1.445	1.563	1.508	1.516	1.479	1.667	2.874	2.382	1.478	2.889	1.624	2.447	1.528	1.605	2.083	1.715	1.873	1.677	1.785	1.588	1.929	1.653	2.014	1.652	2.699	1.365	1.842	1.745	2.121	1.584	1.759	1.712	1.939	1.86	1.634	1.881	1.766	1.855	1.861	2.109	1.795	1.853	1.868	1.999	1.87
321	1.356	1.443	1.386	1.417	1.356	1.416	1.41	1.362	1.429	1.438	1.464	1.419	1.463	1.406	1.46	1.503	1.55	1.543	1.598	1.613	1.595	1.723	1.706	1.678	1.764	1.813	1.962	1.759	1.899	2.083	2.058	2.084	2.116	2.152	2.174	2.202	2.182	2.211	2.218	2.223	2.237	2.229	2.305	2.223	2.247	2.275	2.282	2.244	2.239
322	1.447	1.419	1.462	1.495	1.42	1.44	1.473	1.486	1.485	1.484	1.536	1.51	1.466	1.515	1.592	1.534	1.531	1.536	1.538	1.585	1.617	1.51	1.551	1.543	1.591	1.606	1.573	1.599	1.557	1.602	1.675	1.631	1.658	1.649	1.645	1.639	1.628	1.64	1.621	1.672	1.612	1.681	1.666	1.686	1.698	1.676	1.742	1.688	1.701
323	1.379	1.407	1.369	1.414	1.382	1.424	1.449	1.432	1.475	1.458	1.521	1.574	1.585	1.6	1.669	1.676	1.759	1.785	1.894	1.929	2.02	2.083	2.121	2.207	2.234	2.246	2.257	2.241	2.277	2.232	2.27	2.281	2.276	2.295	2.234	2.351	2.221	2.259	2.237	2.254	2.248	2.255	2.266	2.245	2.261	2.275	2.253	2.271	2.211
0	1.398	1.417	1.38	1.445	1.355	1.416	1.39	1.362	1.418	1.456	1.627	1.508	1.422	1.556	1.453	1.611	1.516	1.485	1.604	1.579	1.614	1.631	1.641	1.573	1.743	1.72	1.908	NaN	NaN	NaN	NaN	NaN	NaN	NaN	NaN	NaN	NaN	NaN	NaN	NaN	NaN	NaN	NaN	NaN	NaN	NaN	NaN	NaN	NaN
324	1.439	1.467	1.469	1.562	1.49	1.574	1.62	1.643	1.747	1.591	1.706	1.764	1.85	1.82	1.872	1.827	1.913	1.945	2.058	2.066	2.088	2.111	2.088	2.124	2.153	2.22	2.231	2.136	2.2	2.199	2.288	2.279	2.266	2.382	2.348	2.37	2.353	2.3	2.328	2.295	2.347	2.338	2.277	2.282	2.318	2.277	2.398	2.406	2.376
0	1.428	1.472	0.522	NaN	NaN	NaN	NaN	NaN	NaN	NaN	NaN	NaN	NaN	NaN	NaN	NaN	NaN	NaN	NaN	NaN	NaN	NaN	NaN	NaN	NaN	NaN	NaN	NaN	NaN	NaN	NaN	NaN	NaN	NaN	NaN	NaN	NaN	NaN	NaN	NaN	NaN	NaN	NaN	NaN	NaN	NaN	NaN	NaN	NaN
0	1.56	1.574	1.552	1.576	1.534	1.624	1.788	1.59	1.753	1.632	1.85	1.967	1.909	1.852	1.871	2.004	1.928	1.862	2.086	2.044	2.123	2.089	2.143	2.188	2.122	2.162	2.449	NaN	NaN	NaN	NaN	NaN	NaN	NaN	NaN	NaN	NaN	NaN	NaN	NaN	NaN	NaN	NaN	NaN	NaN	NaN	NaN	NaN	NaN
325	1.447	1.485	1.448	1.461	1.509	1.562	1.616	1.593	1.615	1.563	1.676	1.767	1.734	1.857	1.879	1.863	1.935	2.032	2.095	2.005	2.088	2.143	2.074	2.174	2.097	2.173	2.194	2.191	2.148	2.173	2.261	2.31	2.223	2.302	2.361	2.358	2.358	2.366	2.547	2.478	2.387	2.18	2.19	2.119	2.249	2.212	2.203	2.214	2.149
0	NaN	NaN	NaN	NaN	NaN	NaN	NaN	NaN	NaN	NaN	NaN	NaN	NaN	NaN	NaN	NaN	NaN	NaN	NaN	NaN	NaN	NaN	NaN	NaN	NaN	NaN	NaN	NaN	NaN	NaN	NaN	NaN	NaN	NaN	NaN	NaN	NaN	NaN	NaN	NaN	NaN	NaN	NaN	NaN	NaN	NaN	NaN	NaN	NaN
326	1.401	1.41	1.348	1.374	1.376	1.401	1.402	1.426	1.434	1.442	1.477	1.509	1.54	1.563	1.621	1.66	1.687	1.727	1.8	1.803	1.901	1.963	2.03	2.097	2.121	2.206	2.228	2.232	2.238	2.238	2.273	2.281	2.259	2.284	2.239	2.288	2.284	2.273	2.271	2.277	2.274	2.318	2.309	2.257	2.305	2.313	2.28	2.29	2.286
327	1.586	1.589	1.489	1.632	1.478	1.668	1.689	1.646	1.721	1.681	1.844	1.845	1.879	1.785	1.712	1.828	1.933	1.913	1.96	2.02	2.04	2.096	2.156	2.124	2.188	2.168	2.333	2.203	2.229	2.276	2.36	2.46	2.317	2.439	2.392	2.521	2.471	2.456	2.36	2.43	2.345	2.455	2.335	2.39	2.433	2.418	2.437	2.326	2.354
328	1.426	1.436	1.424	1.453	1.42	1.479	1.448	1.413	1.462	1.471	1.707	1.638	1.453	1.7	1.499	1.668	1.531	1.559	1.725	1.687	1.693	1.711	1.753	1.641	1.884	1.824	2.085	1.991	2.215	2.148	2.22	2.225	2.253	2.249	2.289	2.35	2.443	2.286	2.349	2.4	2.396	2.359	2.447	2.316	2.378	2.429	2.401	2.405	2.343
329	1.313	1.425	1.392	1.476	1.397	1.439	1.452	1.476	1.473	1.507	1.571	1.552	1.442	1.521	1.705	1.569	1.649	1.543	1.519	1.754	1.748	1.615	1.756	1.631	1.654	1.752	1.736	1.743	1.71	1.792	1.841	1.841	1.877	1.808	1.797	1.813	1.806	1.851	1.841	1.905	1.89	1.847	1.911	1.925	1.82	1.897	1.909	1.864	1.882
330	1.432	1.428	1.369	1.44	1.4	1.427	1.426	1.418	1.458	1.43	1.451	1.487	1.492	1.465	1.503	1.516	1.552	1.578	1.678	1.664	1.693	1.773	1.805	1.874	1.966	2.06	2.129	2.138	2.195	2.247	2.278	2.282	2.271	2.27	2.274	2.284	2.26	2.251	2.275	2.28	2.271	2.289	2.296	2.271	2.331	2.343	2.321	2.322	2.328
331	1.413	1.377	1.325	1.412	1.412	1.437	1.423	1.438	1.453	1.449	1.476	1.491	1.535	1.532	1.568	1.598	1.625	1.651	1.688	1.675	1.715	1.74	1.745	1.735	1.729	1.762	1.818	1.798	1.799	1.883	1.958	2.045	2.1	2.154	2.161	2.236	2.235	2.265	2.317	2.282	2.298	2.343	2.331	2.32	2.343	2.356	2.355	2.315	2.297
0	NaN	NaN	NaN	NaN	NaN	NaN	NaN	NaN	NaN	NaN	NaN	NaN	NaN	NaN	NaN	NaN	NaN	NaN	NaN	NaN	NaN	NaN	NaN	NaN	NaN	NaN	NaN	NaN	NaN	NaN	NaN	NaN	NaN	NaN	NaN	NaN	NaN	NaN	NaN	NaN	NaN	NaN	NaN	NaN	NaN	NaN	NaN	NaN	NaN
332	1.442	1.408	1.427	1.533	1.453	1.433	1.523	1.445	1.413	1.485	1.669	1.586	1.505	1.558	1.51	1.609	1.553	1.609	1.707	1.68	1.719	1.767	1.742	1.699	1.793	1.838	2.043	1.953	2.169	2.172	2.271	2.383	2.33	2.368	2.249	2.195	2.277	2.249	2.27	2.252	2.345	2.273	2.415	2.205	2.293	2.245	2.325	2.356	2.363
0	1.454	1.489	1.445	1.455	1.476	1.43	1.451	1.397	1.447	1.492	1.425	1.418	1.435	1.441	1.455	1.429	1.438	1.475	1.37	1.457	1.439	1.495	1.489	1.45	1.468	1.546	1.442	1.48	1.455	1.474	1.486	1.524	1.516	1.48	1.468	1.527	1.548	1.524	1.543	1.531	1.514	1.545	1.536	1.619	1.565	1.601	1.54	1.594	1.555
0	NaN	NaN	NaN	NaN	NaN	NaN	NaN	NaN	NaN	NaN	NaN	NaN	NaN	NaN	NaN	NaN	NaN	NaN	NaN	NaN	NaN	NaN	NaN	NaN	NaN	NaN	NaN	NaN	NaN	NaN	NaN	NaN	NaN	NaN	NaN	NaN	NaN	NaN	NaN	NaN	NaN	NaN	NaN	NaN	NaN	NaN	NaN	NaN	NaN
333	1.397	1.456	1.446	1.439	1.386	1.43	1.432	1.393	1.467	1.439	1.446	1.433	1.492	1.424	1.42	1.465	1.513	1.496	1.526	1.514	1.526	1.554	1.559	1.536	1.567	1.639	1.673	1.565	1.611	1.637	1.595	1.614	1.661	1.646	1.648	1.665	1.662	1.657	1.663	1.684	1.717	1.689	1.728	1.68	1.696	1.741	1.761	1.725	1.712
334	1.335	1.363	1.355	1.385	1.362	1.369	1.388	1.383	1.383	1.403	1.426	1.422	1.396	1.426	1.464	1.451	1.454	1.471	1.473	1.495	1.524	1.498	1.532	1.498	1.518	1.544	1.55	1.567	1.573	1.573	1.606	1.616	1.597	1.623	1.606	1.635	1.623	1.637	1.658	1.66	1.67	1.692	1.671	1.677	1.711	1.705	1.705	1.718	1.708
335	1.387	1.418	1.382	1.384	1.387	1.382	1.404	1.413	1.408	1.444	1.45	1.473	1.476	1.521	1.6	1.577	1.573	1.549	1.628	1.692	1.646	1.738	1.728	1.729	1.761	1.758	1.777	1.738	1.794	1.844	1.93	1.998	2.049	2.101	2.12	2.252	2.248	2.292	2.269	2.305	2.313	2.367	2.364	2.34	2.412	2.36	2.375	2.387	2.352
336	1.412	1.483	1.44	1.474	1.432	1.452	1.388	1.408	1.468	1.433	1.516	1.494	1.517	1.511	1.431	1.567	1.543	1.545	1.625	1.597	1.63	1.629	1.652	1.592	1.687	1.7	1.861	1.717	1.928	1.805	1.914	1.777	1.848	1.863	1.824	1.98	2.002	2.057	2.136	2.185	2.253	2.311	2.377	2.403	2.345	2.448	2.394	2.349	2.336
0	1.434	1.44	1.374	1.441	1.402	1.419	1.46	1.423	1.464	1.414	NaN	NaN	NaN	NaN	NaN	NaN	NaN	NaN	NaN	NaN	NaN	NaN	NaN	NaN	NaN	NaN	NaN	NaN	NaN	NaN	NaN	NaN	NaN	NaN	NaN	NaN	NaN	NaN	NaN	NaN	NaN	NaN	NaN	NaN	NaN	NaN	NaN	NaN	NaN
0	1.439	1.373	1.351	1.422	1.398	1.413	1.397	1.45	1.484	1.463	1.402	1.425	1.454	1.517	1.519	1.549	1.521	1.548	1.556	1.549	1.594	1.63	1.557	1.572	1.618	1.619	1.594	1.582	1.618	1.636	1.671	1.723	1.672	1.719	1.665	1.734	1.74	1.696	1.75	1.749	1.763	1.703	NaN	NaN	NaN	NaN	NaN	NaN	NaN
0	1.32	1.383	1.4	1.457	1.406	1.456	1.506	1.494	1.51	1.585	1.656	NaN	NaN	NaN	NaN	NaN	NaN	NaN	NaN	NaN	NaN	NaN	NaN	NaN	NaN	NaN	NaN	NaN	NaN	NaN	NaN	NaN	NaN	NaN	NaN	NaN	NaN	NaN	NaN	NaN	NaN	NaN	NaN	NaN	NaN	NaN	NaN	NaN	NaN
0	1.413	1.467	1.433	1.483	1.467	1.446	1.461	1.425	1.491	1.593	1.494	1.445	1.55	1.518	1.557	1.633	1.557	1.629	1.592	1.605	1.612	1.613	1.656	1.621	1.656	1.688	1.643	1.688	1.706	1.674	1.666	1.698	1.782	1.713	1.885	1.762	1.766	1.739	NaN	NaN	NaN	NaN	NaN	NaN	NaN	NaN	NaN	NaN	NaN
337	1.42	1.481	1.39	1.397	1.438	1.411	1.457	1.409	1.459	1.494	1.467	1.533	1.565	1.565	1.613	1.691	1.681	1.832	1.756	1.841	1.853	1.993	2.069	2.095	2.119	2.194	2.197	2.212	2.246	2.232	2.244	2.258	2.262	2.233	2.228	2.261	2.252	2.186	2.193	2.195	2.179	2.235	2.218	2.197	2.215	2.221	2.232	2.242	2.221
338	1.469	1.383	1.343	1.407	1.432	1.436	1.355	1.416	1.463	1.455	1.43	1.433	1.481	1.535	1.557	1.654	1.578	1.643	1.629	1.639	1.677	1.747	1.66	1.673	1.729	1.749	1.801	1.782	1.872	1.942	2.058	2.15	2.16	2.211	2.164	2.203	2.166	2.169	2.155	2.153	2.077	2.117	2.102	1.873	1.895	1.841	1.881	1.873	1.843
339	1.427	1.444	1.418	1.439	1.437	1.446	1.432	1.405	1.452	1.439	1.496	1.5	1.512	1.489	1.511	1.559	1.586	1.615	1.685	1.654	1.665	1.744	1.812	1.766	1.807	1.875	1.922	1.937	1.994	2.056	2.101	2.181	2.185	2.205	2.218	2.289	2.272	2.252	2.228	2.279	2.263	2.294	2.273	2.234	2.259	2.301	2.247	2.247	2.249
0	NaN	NaN	NaN	NaN	NaN	NaN	NaN	NaN	NaN	NaN	NaN	NaN	NaN	NaN	NaN	NaN	NaN	NaN	NaN	NaN	NaN	NaN	NaN	NaN	NaN	NaN	NaN	NaN	NaN	NaN	NaN	NaN	NaN	NaN	NaN	NaN	NaN	NaN	NaN	NaN	NaN	NaN	NaN	NaN	NaN	NaN	NaN	NaN	NaN
0	1.465	1.474	1.468	1.542	1.46	NaN	NaN	NaN	NaN	NaN	NaN	NaN	NaN	NaN	NaN	NaN	NaN	NaN	NaN	NaN	NaN	NaN	NaN	NaN	NaN	NaN	NaN	NaN	NaN	NaN	NaN	NaN	NaN	NaN	NaN	NaN	NaN	NaN	NaN	NaN	NaN	NaN	NaN	NaN	NaN	NaN	NaN	NaN	NaN
340	1.474	1.594	1.536	1.556	1.577	1.544	1.527	1.519	1.556	1.536	1.66	1.614	1.701	1.612	1.612	1.672	1.72	1.813	1.726	1.843	1.769	1.838	1.984	1.906	1.892	1.966	2.029	1.896	2.023	1.963	1.991	2.069	2.067	2.167	2.183	2.239	2.232	2.207	2.231	2.273	2.288	2.291	2.299	2.348	2.324	2.374	2.381	2.418	2.403
0	1.481	1.552	1.648	1.548	1.519	1.551	1.615	1.623	1.679	1.527	1.578	1.673	1.661	1.647	1.561	NaN	NaN	NaN	NaN	NaN	NaN	NaN	NaN	NaN	NaN	NaN	NaN	NaN	NaN	NaN	NaN	NaN	NaN	NaN	NaN	NaN	NaN	NaN	NaN	NaN	NaN	NaN	NaN	NaN	NaN	NaN	NaN	NaN	NaN
0	1.373	1.393	1.359	1.383	1.384	1.374	1.377	1.38	1.412	1.441	1.402	1.435	1.438	1.446	1.487	1.495	1.535	1.593	1.558	1.59	1.623	1.649	1.723	1.719	1.775	1.841	1.915	2.007	2.046	2.083	2.149	2.21	2.205	NaN	NaN	NaN	NaN	NaN	NaN	NaN	NaN	NaN	NaN	NaN	NaN	NaN	NaN	NaN	NaN
341	1.362	1.383	1.386	1.4	1.418	1.39	1.408	1.397	1.397	1.419	1.459	1.419	1.379	1.44	1.429	1.45	1.409	1.462	1.432	1.49	1.475	1.471	1.479	1.464	1.522	1.52	1.547	1.564	1.632	1.712	1.861	1.967	2.077	2.17	2.194	2.267	2.218	2.243	2.222	2.237	2.172	1.957	2.173	1.969	2.003	2.019	1.999	2.014	2.018
342	1.423	1.474	1.382	1.371	1.45	1.418	1.463	1.453	1.487	1.52	1.473	1.573	1.57	1.61	1.56	1.623	1.663	1.734	1.695	1.766	1.801	1.801	1.786	1.843	1.815	1.848	1.876	1.915	1.964	1.955	2.018	2.097	2.099	2.126	2.122	2.235	2.222	2.239	2.23	2.301	2.291	2.293	2.354	2.304	2.342	2.361	2.362	2.332	2.304
0	1.32	1.37	1.376	1.398	1.36	1.404	1.428	1.402	1.438	1.457	1.493	1.461	1.452	1.478	1.514	1.476	1.468	1.488	1.509	1.576	1.539	1.554	1.557	1.554	1.596	1.601	1.622	1.611	1.678	1.675	1.675	1.667	1.675	1.702	1.678	1.751	1.691	1.732	1.772	1.755	NaN	NaN	NaN	NaN	NaN	NaN	NaN	NaN	NaN
343	1.372	1.416	1.368	1.416	1.386	1.375	1.373	1.399	1.42	1.449	1.414	1.419	1.462	1.458	1.52	1.541	1.561	1.625	1.653	1.69	1.744	1.851	1.974	2.033	2.128	2.176	2.221	2.23	2.266	2.253	2.238	2.25	2.278	2.26	2.199	2.24	2.221	2.256	2.225	2.236	2.246	2.284	2.241	2.248	2.268	2.231	2.211	2.174	2.176
0	1.358	1.375	1.377	1.383	1.426	1.346	1.378	1.431	1.418	1.415	1.436	1.383	1.369	1.468	1.421	1.434	1.408	1.483	1.421	1.471	1.456	1.463	1.473	1.465	1.527	1.531	1.58	1.629	1.724	1.8	1.913	NaN	NaN	NaN	NaN	NaN	NaN	NaN	NaN	NaN	NaN	NaN	NaN	NaN	NaN	NaN	NaN	NaN	NaN
0	1.398	1.414	1.362	1.386	1.392	1.402	1.384	1.431	1.488	1.477	1.455	NaN	NaN	NaN	NaN	NaN	NaN	NaN	NaN	NaN	NaN	NaN	NaN	NaN	NaN	NaN	NaN	NaN	NaN	NaN	NaN	NaN	NaN	NaN	NaN	NaN	NaN	NaN	NaN	NaN	NaN	NaN	NaN	NaN	NaN	NaN	NaN	NaN	NaN
0	1.338	1.374	1.371	1.385	1.422	1.372	1.381	1.433	1.409	1.451	1.434	1.422	1.431	1.46	1.489	1.483	1.476	1.517	1.467	1.463	1.477	NaN	NaN	NaN	NaN	NaN	NaN	NaN	NaN	NaN	NaN	NaN	NaN	NaN	NaN	NaN	NaN	NaN	NaN	NaN	NaN	NaN	NaN	NaN	NaN	NaN	NaN	NaN	NaN
0	1.326	1.424	1.377	1.405	1.377	1.426	1.462	1.416	1.469	1.457	1.468	1.511	1.476	1.455	1.538	1.505	1.53	1.51	1.616	1.68	1.7	1.68	1.693	1.705	1.756	1.792	NaN	NaN	NaN	NaN	NaN	NaN	NaN	NaN	NaN	NaN	NaN	NaN	NaN	NaN	NaN	NaN	NaN	NaN	NaN	NaN	NaN	NaN	NaN
0	1.352	1.341	1.355	1.391	1.38	1.331	NaN	NaN	NaN	NaN	NaN	NaN	NaN	NaN	NaN	NaN	NaN	NaN	NaN	NaN	NaN	NaN	NaN	NaN	NaN	NaN	NaN	NaN	NaN	NaN	NaN	NaN	NaN	NaN	NaN	NaN	NaN	NaN	NaN	NaN	NaN	NaN	NaN	NaN	NaN	NaN	NaN	NaN	NaN
0	1.384	1.399	1.344	1.374	1.358	1.361	1.371	1.387	1.394	1.423	1.397	1.44	1.441	1.458	1.465	1.498	1.51	1.562	1.602	1.608	1.649	1.68	1.73	1.759	1.749	1.818	1.911	1.945	2.05	2.114	2.157	2.199	2.118	2.184	2.212	2.235	2.223	2.237	2.215	2.228	2.25	2.244	2.254	2.224	2.251	2.257	2.287	2.264	2.235
344	1.447	1.411	1.369	1.41	1.404	1.434	1.402	1.454	1.471	1.449	1.45	1.444	1.502	1.522	1.548	1.629	1.621	1.642	1.703	1.733	1.819	1.812	1.844	1.82	1.934	1.975	2.024	2.053	2.071	2.12	2.188	2.217	2.236	2.234	2.198	2.283	2.286	2.265	2.288	2.319	2.291	2.315	2.304	2.298	2.328	2.316	2.285	2.284	2.261
0	1.602	1.694	1.829	1.642	1.708	1.719	1.633	1.626	1.677	1.631	1.658	1.619	1.755	1.714	1.685	1.697	1.707	1.749	1.829	1.843	1.729	1.782	1.778	1.833	1.783	1.846	1.979	1.869	1.868	1.977	2.062	2.022	2.03	2.017	1.931	2.019	2.006	2.01	2.014	2.091	2.044	2.142	2.08	2.144	2.192	2.169	2.18	2.143	2.122
0	1.426	1.434	1.4	1.473	1.508	1.495	1.489	1.548	1.583	1.521	1.632	1.548	1.57	1.801	1.649	1.655	1.642	1.754	1.662	1.737	1.824	1.782	1.843	1.755	2.043	1.981	1.882	1.981	2.072	2.042	2.077	2.109	2.179	2.177	2.137	2.266	2.175	2.212	2.208	2.325	2.357	2.43	NaN	NaN	NaN	NaN	NaN	NaN	NaN
0	NaN	NaN	NaN	NaN	NaN	NaN	NaN	NaN	NaN	NaN	NaN	NaN	NaN	NaN	NaN	NaN	NaN	NaN	NaN	NaN	NaN	NaN	NaN	NaN	NaN	NaN	NaN	NaN	NaN	NaN	NaN	NaN	NaN	NaN	NaN	NaN	NaN	NaN	NaN	NaN	NaN	NaN	NaN	NaN	NaN	NaN	NaN	NaN	NaN
345	1.321	1.381	1.362	1.398	1.361	1.418	1.449	1.409	1.42	1.468	1.471	1.468	1.455	1.464	1.495	1.502	1.446	1.506	1.558	1.596	1.559	1.546	1.552	1.539	1.607	1.601	1.631	1.609	1.637	1.637	1.679	1.676	1.665	1.686	1.687	1.683	1.662	1.706	1.771	1.746	1.78	1.75	1.763	1.753	1.793	1.805	1.808	1.844	1.822
0	1.321	1.321	1.442	1.475	1.461	1.448	1.515	1.528	1.109	1.588	1.7	1.63	1.606	1.79	1.701	NaN	NaN	NaN	NaN	NaN	NaN	NaN	NaN	NaN	NaN	NaN	NaN	NaN	NaN	NaN	NaN	NaN	NaN	NaN	NaN	NaN	NaN	NaN	NaN	NaN	NaN	NaN	NaN	NaN	NaN	NaN	NaN	NaN	NaN
0	1.403	1.4	1.393	1.424	1.419	1.39	1.478	1.427	1.466	1.475	1.427	1.448	1.431	1.432	1.483	1.483	1.466	1.533	1.517	1.548	1.544	1.545	1.555	1.558	1.567	1.613	1.599	1.628	1.677	1.633	1.639	1.694	1.662	1.7	1.665	1.693	1.664	1.698	1.702	1.722	1.739	1.732	1.692	1.753	1.755	1.774	1.802	1.796	1.736
346	1.366	1.382	1.329	1.364	1.356	1.383	1.396	1.407	1.419	1.443	1.414	1.452	1.463	1.486	1.488	1.484	1.52	1.545	1.554	1.585	1.583	1.587	1.61	1.638	1.627	1.653	1.68	1.652	1.718	1.664	1.689	1.746	1.776	1.758	1.742	1.805	1.818	1.871	1.894	1.95	1.993	2.067	2.09	2.1	2.169	2.181	2.172	2.219	2.176
347	1.515	1.567	1.536	1.577	1.596	1.474	1.425	1.567	1.608	1.61	1.648	1.6	1.568	1.676	1.653	1.725	1.74	2.022	1.82	1.862	1.719	1.765	1.898	1.9	1.974	1.963	2.056	2.046	2.083	2.064	2.053	2.097	2.115	2.168	2.164	NaN	NaN	NaN	NaN	NaN	NaN	NaN	NaN	NaN	NaN	NaN	NaN	NaN	NaN
0	1.447	NaN	NaN	NaN	NaN	NaN	NaN	NaN	NaN	NaN	NaN	NaN	NaN	NaN	NaN	NaN	NaN	NaN	NaN	NaN	NaN	NaN	NaN	NaN	NaN	NaN	NaN	NaN	NaN	NaN	NaN	NaN	NaN	NaN	NaN	NaN	NaN	NaN	NaN	NaN	NaN	NaN	NaN	NaN	NaN	NaN	NaN	NaN	NaN
348	1.412	1.423	1.382	1.413	1.36	1.416	1.392	1.397	1.436	1.42	1.442	1.427	1.483	1.507	1.565	1.567	1.6	1.616	1.65	1.674	1.698	1.73	1.765	1.786	1.807	1.845	1.884	1.94	2.007	2.029	2.113	2.172	2.198	2.228	2.169	2.242	2.247	2.24	2.254	2.292	2.276	2.292	2.259	2.256	2.255	2.261	2.297	2.296	2.281
0	1.4	1.413	1.393	1.422	1.415	1.42	1.46	1.472	1.483	1.501	1.529	1.552	1.586	1.634	1.646	1.677	1.712	1.772	1.791	1.831	1.95	2.083	2.243	2.276	2.295	2.362	2.378	2.412	2.398	2.408	2.453	2.441	2.408	2.448	2.423	2.487	2.37	2.373	2.464	2.464	2.442	2.417	2.411	2.396	2.431	2.405	2.411	2.416	2.394
0	1.399	1.403	1.367	1.407	1.436	1.444	1.448	1.488	1.49	1.541	1.546	1.566	1.605	1.675	1.698	1.758	1.769	1.86	1.854	2.045	2.142	2.231	2.297	2.3	2.318	2.358	2.355	2.351	2.371	2.4	2.414	2.434	2.44	2.417	2.355	2.405	2.342	2.45	2.372	2.401	2.373	2.437	2.421	2.298	2.377	2.394	2.423	2.405	2.322
0	1.561	NaN	NaN	NaN	NaN	NaN	NaN	NaN	NaN	NaN	NaN	NaN	NaN	NaN	NaN	NaN	NaN	NaN	NaN	NaN	NaN	NaN	NaN	NaN	NaN	NaN	NaN	NaN	NaN	NaN	NaN	NaN	NaN	NaN	NaN	NaN	NaN	NaN	NaN	NaN	NaN	NaN	NaN	NaN	NaN	NaN	NaN	NaN	NaN
0	1.36	1.425	1.4	1.426	1.377	1.405	1.482	1.566	NaN	NaN	NaN	NaN	NaN	NaN	NaN	NaN	NaN	NaN	NaN	NaN	NaN	NaN	NaN	NaN	NaN	NaN	NaN	NaN	NaN	NaN	NaN	NaN	NaN	NaN	NaN	NaN	NaN	NaN	NaN	NaN	NaN	NaN	NaN	NaN	NaN	NaN	NaN	NaN	NaN
0	2.162	1.991	NaN	NaN	NaN	NaN	NaN	NaN	NaN	NaN	NaN	NaN	NaN	NaN	NaN	NaN	NaN	NaN	NaN	NaN	NaN	NaN	NaN	NaN	NaN	NaN	NaN	NaN	NaN	NaN	NaN	NaN	NaN	NaN	NaN	NaN	NaN	NaN	NaN	NaN	NaN	NaN	NaN	NaN	NaN	NaN	NaN	NaN	NaN
0	1.409	1.446	1.461	1.474	1.447	1.51	1.583	1.539	1.594	1.616	1.616	1.669	1.602	1.623	1.694	1.633	1.659	1.667	1.706	1.836	1.749	1.751	1.8	1.761	1.859	1.867	1.805	1.934	1.944	1.91	1.919	1.946	1.931	1.908	1.978	1.973	1.901	1.956	NaN	NaN	NaN	NaN	NaN	NaN	NaN	NaN	NaN	NaN	NaN
349	1.419	1.42	1.408	1.465	1.425	1.415	1.404	1.44	1.471	1.456	1.497	1.462	1.505	1.534	1.565	1.633	1.642	1.681	1.7	1.804	1.781	1.827	1.81	1.876	1.921	1.923	2.02	2.045	2.094	2.128	2.223	2.253	2.236	2.234	2.244	2.298	2.28	2.308	2.285	2.334	2.364	2.379	2.343	2.327	2.363	2.375	2.363	2.353	2.355
350	1.404	1.413	1.377	1.408	1.372	1.417	1.386	1.393	1.41	1.377	1.417	1.391	1.404	1.436	1.473	1.51	1.523	1.56	1.615	1.587	1.615	1.639	1.702	1.72	1.737	1.775	1.792	1.798	1.86	1.951	2.026	2.077	2.166	2.18	2.195	2.247	2.263	2.259	2.282	2.32	2.346	2.308	2.308	2.272	2.317	2.332	2.303	2.307	2.29
351	1.41	1.392	1.388	1.405	1.405	1.417	1.408	1.46	1.449	1.461	1.487	1.49	1.511	1.567	1.583	1.621	1.654	1.649	1.699	1.731	1.743	1.804	1.739	1.782	1.802	1.842	1.847	1.867	1.864	1.866	1.939	1.98	2.012	2.026	2.065	2.133	2.133	2.165	2.197	2.214	2.212	2.224	2.254	2.196	2.235	2.269	2.24	2.228	2.223
0	1.608	1.554	1.475	1.494	1.523	1.569	1.528	1.566	1.562	1.585	1.889	1.582	1.535	1.656	1.716	1.627	1.675	1.721	1.467	1.709	1.776	1.765	1.747	1.792	1.764	1.854	1.8	1.749	1.966	NaN	NaN	NaN	NaN	NaN	NaN	NaN	NaN	NaN	NaN	NaN	NaN	NaN	NaN	NaN	NaN	NaN	NaN	NaN	NaN
0	1.436	1.393	1.39	1.401	1.435	1.416	1.44	1.438	1.418	1.45	1.547	1.492	1.542	1.521	1.601	1.54	1.647	1.657	1.653	1.75	1.715	1.729	1.743	1.746	1.723	1.752	1.858	1.787	1.866	1.866	1.917	1.936	1.951	1.965	1.909	1.947	1.967	1.968	2.022	1.983	2	1.974	2.015	2.015	2.041	2.058	2.09	2.094	2.116
352	1.441	1.415	1.441	1.403	1.399	1.438	1.378	1.463	1.503	1.525	1.478	1.529	1.534	1.518	1.574	1.553	1.564	1.642	1.631	1.647	1.641	1.666	1.67	1.715	1.695	1.728	1.742	1.737	1.772	1.729	1.759	1.81	1.778	1.811	1.793	1.809	1.79	1.828	1.811	1.835	1.85	1.887	1.873	1.813	1.886	1.922	1.857	1.895	1.884
0	NaN	NaN	NaN	NaN	NaN	NaN	NaN	NaN	NaN	NaN	NaN	NaN	NaN	NaN	NaN	NaN	NaN	NaN	NaN	NaN	NaN	NaN	NaN	NaN	NaN	NaN	NaN	NaN	NaN	NaN	NaN	NaN	NaN	NaN	NaN	NaN	NaN	NaN	NaN	NaN	NaN	NaN	NaN	NaN	NaN	NaN	NaN	NaN	NaN
0	1.407	1.603	1.392	1.409	1.496	1.584	1.643	1.551	1.668	1.683	1.669	1.639	1.688	1.744	1.876	1.88	1.764	1.813	2.137	2.062	2.069	2.036	1.956	1.875	2.272	2.122	2.235	2.375	2.509	2.74	2.576	2.854	2.791	2.772	2.628	2.642	2.539	2.68	2.608	2.504	2.599	2.478	2.583	2.502	2.393	2.517	2.517	2.573	2.584
0	NaN	NaN	NaN	NaN	NaN	NaN	NaN	NaN	NaN	NaN	NaN	NaN	NaN	NaN	NaN	NaN	NaN	NaN	NaN	NaN	NaN	NaN	NaN	NaN	NaN	NaN	NaN	NaN	NaN	NaN	NaN	NaN	NaN	NaN	NaN	NaN	NaN	NaN	NaN	NaN	NaN	NaN	NaN	NaN	NaN	NaN	NaN	NaN	NaN
0	1.903	1.484	2.128	1.654	NaN	NaN	NaN	NaN	NaN	NaN	NaN	NaN	NaN	NaN	NaN	NaN	NaN	NaN	NaN	NaN	NaN	NaN	NaN	NaN	NaN	NaN	NaN	NaN	NaN	NaN	NaN	NaN	NaN	NaN	NaN	NaN	NaN	NaN	NaN	NaN	NaN	NaN	NaN	NaN	NaN	NaN	NaN	NaN	NaN
353	1.453	1.375	1.425	1.426	1.365	1.399	1.403	1.457	1.46	1.488	1.494	1.477	1.497	1.538	1.527	1.535	1.608	1.657	1.671	1.639	1.672	1.709	1.712	1.76	1.749	1.787	1.827	1.838	1.83	1.835	1.915	1.918	1.878	1.944	1.958	2.053	2.077	2.128	2.166	2.181	2.234	2.255	2.241	2.227	2.3	2.25	2.258	2.257	2.235
354	1.389	1.413	1.386	1.399	1.405	1.421	1.423	1.46	1.46	1.468	1.494	1.504	1.513	1.522	1.571	1.571	1.611	1.608	1.632	1.665	1.684	1.705	1.655	1.694	1.71	1.722	1.75	1.745	1.753	1.717	1.763	1.824	1.797	1.842	1.803	1.845	1.827	1.863	1.889	1.939	1.944	1.993	2.02	2.033	2.092	2.135	2.155	2.19	2.203
0	1.647	1.538	NaN	NaN	NaN	NaN	NaN	NaN	NaN	NaN	NaN	NaN	NaN	NaN	NaN	NaN	NaN	NaN	NaN	NaN	NaN	NaN	NaN	NaN	NaN	NaN	NaN	NaN	NaN	NaN	NaN	NaN	NaN	NaN	NaN	NaN	NaN	NaN	NaN	NaN	NaN	NaN	NaN	NaN	NaN	NaN	NaN	NaN	NaN
0	1.453	1.381	1.396	1.403	1.39	1.409	1.397	1.485	1.504	1.502	1.464	1.464	1.507	1.502	1.472	1.525	1.533	1.56	1.581	1.573	1.569	1.598	1.562	1.596	1.62	1.592	1.618	1.636	1.668	1.648	1.688	1.663	1.67	1.717	1.672	1.723	1.717	1.677	1.693	1.701	1.75	1.779	1.748	1.73	1.749	1.803	1.779	1.807	1.773
355	1.451	1.429	1.42	1.392	1.417	1.432	1.392	1.451	1.428	1.482	1.452	1.462	1.446	1.45	1.473	1.465	1.46	1.505	1.502	1.509	1.507	1.525	1.523	1.554	1.534	1.557	1.568	1.541	1.61	1.562	1.58	1.594	1.618	1.626	1.591	1.624	1.634	1.617	1.609	1.627	1.664	1.662	1.666	1.632	1.666	1.68	1.679	1.709	1.689
356	1.357	1.399	1.369	1.424	1.388	1.425	1.407	1.397	1.416	1.42	1.45	1.432	1.465	1.492	1.532	1.544	1.544	1.537	1.555	1.576	1.616	1.627	1.595	1.585	1.636	1.646	1.658	1.65	1.624	1.677	1.691	1.714	1.742	1.759	1.718	1.849	1.902	2.005	2.079	2.149	2.175	2.239	2.223	2.181	2.245	2.264	2.231	2.233	2.258
0	1.402	1.413	1.465	1.465	1.409	1.434	1.484	1.599	1.602	NaN	NaN	NaN	NaN	NaN	NaN	NaN	NaN	NaN	NaN	NaN	NaN	NaN	NaN	NaN	NaN	NaN	NaN	NaN	NaN	NaN	NaN	NaN	NaN	NaN	NaN	NaN	NaN	NaN	NaN	NaN	NaN	NaN	NaN	NaN	NaN	NaN	NaN	NaN	NaN
357	1.448	1.406	1.412	1.43	1.41	1.389	1.506	1.485	1.503	1.494	1.617	1.525	1.607	1.547	1.655	1.649	1.7	1.729	1.705	1.797	1.8	1.84	1.824	1.797	1.833	1.878	1.91	1.854	1.962	1.949	2.067	2.112	2.137	2.131	2.161	2.219	2.241	2.223	2.292	2.288	2.28	2.296	2.294	2.257	2.348	2.325	2.33	2.344	2.332
358	1.425	1.417	1.407	1.408	1.413	1.398	1.433	1.429	1.433	1.408	1.449	1.506	1.481	1.442	1.53	1.47	1.55	1.556	1.603	1.68	1.633	1.679	1.7	1.622	1.639	1.725	1.731	1.679	1.823	1.758	1.877	1.896	1.889	1.924	1.903	1.95	1.91	1.973	1.966	1.888	1.924	1.968	1.953	1.966	2.016	1.976	1.963	1.936	2.038
0	1.4	1.577	1.319	1.494	1.444	1.481	1.451	1.502	1.453	1.501	1.715	1.436	1.745	1.624	1.59	1.596	1.731	1.642	1.696	1.857	1.886	1.765	1.78	1.81	1.973	1.812	1.959	1.77	1.879	1.886	1.92	1.89	1.957	2.049	1.951	2.039	1.977	1.967	2.157	2.195	2.017	2.059	2.112	1.99	2.083	1.983	2.016	2.064	2.035
359	1.551	1.627	1.482	1.662	1.571	1.573	1.479	1.617	1.56	1.658	1.667	1.707	1.801	1.608	1.623	1.542	1.802	1.705	1.625	1.794	1.78	1.862	1.787	1.938	1.808	1.975	1.808	1.852	2.004	1.868	1.842	1.955	1.956	1.902	1.887	1.938	1.78	1.941	1.997	1.935	2.015	2.017	2.07	2.083	2.136	2.219	2.2	2.208	2.18
360	1.599	1.405	1.454	1.505	1.415	1.535	1.668	1.519	1.552	1.519	1.681	1.488	1.579	1.569	1.63	1.642	1.617	1.694	1.663	1.658	1.784	1.769	1.765	1.705	1.866	1.812	1.843	1.552	1.699	1.835	1.77	1.74	1.824	1.821	1.807	1.814	1.914	1.865	1.948	1.822	1.905	1.912	1.837	1.855	1.868	1.857	1.879	1.91	1.862
0	1.419	1.421	1.432	1.441	1.432	1.477	1.458	1.447	1.511	1.513	1.587	1.496	1.55	1.61	1.649	1.685	1.728	1.719	1.747	1.765	1.783	1.759	1.788	1.797	1.893	1.847	1.913	1.843	1.893	1.915	1.931	1.994	1.956	1.956	1.936	1.986	2.01	2.017	2.019	2.06	2.104	2.133	2.143	2.135	2.184	2.216	2.201	2.196	2.217
361	1.343	1.437	1.414	1.412	1.386	1.449	1.427	1.425	1.44	1.434	1.5	1.456	1.479	1.542	1.499	1.52	1.523	1.527	1.565	1.569	1.603	1.611	1.575	1.576	1.609	1.659	1.633	1.635	1.615	1.608	1.675	1.721	1.685	1.706	1.682	1.716	1.657	1.738	1.647	1.763	1.732	1.701	1.732	1.706	1.697	1.776	1.748	1.738	1.755
362	1.44	1.439	1.382	1.41	1.438	1.413	1.434	1.476	1.47	1.44	1.537	1.508	1.578	1.522	1.687	1.61	1.729	1.712	1.775	1.859	1.862	1.984	2.003	2.061	2.087	2.188	2.195	2.269	2.284	2.312	2.321	2.355	2.309	2.304	2.28	2.344	2.345	2.3	2.332	2.327	2.287	2.362	2.347	2.322	2.319	2.285	2.302	2.307	2.305
363	1.364	1.369	1.356	1.34	1.375	1.375	1.414	1.401	1.397	1.432	1.439	1.438	1.418	1.434	1.463	1.453	1.477	1.476	1.505	1.501	1.494	1.511	1.526	1.535	1.533	1.556	1.552	1.573	1.559	1.565	1.592	1.62	1.599	1.602	1.586	1.624	1.598	1.623	1.636	1.632	1.648	1.646	1.672	1.649	1.694	1.693	1.669	1.688	1.682
364	1.39	1.371	1.369	1.356	1.37	1.384	1.407	1.411	1.418	1.438	1.45	1.457	1.425	1.443	1.476	1.467	1.491	1.501	1.535	1.543	1.53	1.552	1.581	1.609	1.627	1.659	1.625	1.696	1.647	1.689	1.726	1.739	1.715	1.726	1.707	1.745	1.723	1.772	1.795	1.788	1.783	1.831	1.781	1.802	1.865	1.819	1.846	1.866	1.831
365	1.482	1.372	1.405	1.437	1.395	1.427	1.406	1.46	1.534	1.579	1.56	1.486	1.611	1.617	1.603	1.635	1.664	1.847	1.806	1.83	1.907	1.805	1.874	1.934	2.018	2.086	2.197	2.219	2.288	2.316	2.355	2.355	2.364	2.417	2.414	2.444	2.415	2.42	2.414	2.439	2.436	2.426	2.458	2.362	2.409	2.485	2.469	2.378	2.381
366	1.437	1.424	1.419	1.42	1.413	1.417	1.451	1.457	1.424	1.446	1.527	1.424	1.495	1.502	1.523	1.531	1.577	1.559	1.555	1.584	1.579	1.608	1.613	1.58	1.631	1.646	1.7	1.673	1.687	1.697	1.723	1.694	1.748	1.767	1.698	1.765	1.738	1.755	1.809	1.779	1.782	1.822	1.797	1.812	1.846	1.83	1.814	1.868	1.853
367	1.418	1.444	1.365	1.381	1.38	1.403	1.411	1.488	1.393	1.446	1.487	1.503	1.528	1.472	1.603	1.574	1.646	1.632	1.68	1.786	1.722	1.788	1.82	1.854	1.927	1.977	2.023	2.092	2.141	2.191	2.303	2.313	2.297	2.328	2.298	2.345	2.353	2.309	2.337	2.354	2.321	2.366	2.328	2.275	2.352	2.319	2.314	2.334	2.278
368	1.424	1.344	1.387	1.407	1.386	1.402	1.4	1.434	1.445	1.477	1.497	1.422	1.464	1.519	1.49	1.482	1.489	1.57	1.586	1.532	1.636	1.627	1.613	1.664	1.631	1.68	1.697	1.688	1.691	1.757	1.76	1.768	1.769	1.845	1.791	1.815	1.789	1.766	1.869	1.849	1.9	1.897	1.848	1.867	1.892	1.922	1.941	1.916	1.94
369	1.428	1.383	1.423	1.392	1.355	1.458	1.381	1.453	1.468	1.501	1.493	1.522	1.55	1.588	1.538	1.575	1.616	1.69	1.687	1.76	1.796	1.807	1.778	1.824	1.829	1.843	1.986	1.97	2.051	2.099	2.22	2.251	2.258	2.313	2.318	2.289	2.343	2.308	2.352	2.337	2.32	2.314	2.325	2.28	2.308	2.329	2.29	2.305	2.281
370	1.455	1.351	1.471	1.397	1.405	1.437	1.383	1.433	1.456	1.52	1.514	1.502	1.528	1.532	1.554	1.559	1.607	1.614	1.682	1.676	1.766	1.689	1.674	1.756	1.798	1.787	1.783	1.88	1.799	1.848	1.861	1.92	1.812	1.861	1.879	1.923	1.825	1.888	1.942	1.955	1.938	1.98	2.037	2.04	2.151	2.243	2.266	2.297	2.326
0	1.343	1.419	1.398	1.406	1.388	1.413	1.4	1.382	1.396	1.434	1.441	1.428	1.44	1.514	1.549	1.521	1.547	1.54	1.593	NaN	NaN	NaN	NaN	NaN	NaN	NaN	NaN	NaN	NaN	NaN	NaN	NaN	NaN	NaN	NaN	NaN	NaN	NaN	NaN	NaN	NaN	NaN	NaN	NaN	NaN	NaN	NaN	NaN	NaN
371	1.503	1.486	1.492	1.514	1.463	1.497	1.513	1.519	1.47	1.512	1.695	1.594	1.557	1.548	1.619	1.67	1.698	1.648	1.674	1.676	1.734	1.644	1.763	1.724	1.758	1.864	1.884	1.852	1.835	1.85	1.932	1.89	1.897	1.963	1.955	2.021	2.016	2.067	2.123	2.142	2.192	2.237	2.256	2.242	2.401	2.38	2.298	2.362	2.218
372	1.441	1.398	1.406	1.366	1.393	1.438	1.42	1.492	1.433	1.483	1.505	1.489	1.498	1.484	1.571	1.509	1.605	1.653	1.684	1.699	1.725	1.681	1.754	1.783	1.736	1.843	1.915	1.952	2.033	2.086	2.164	2.186	2.25	2.221	2.24	2.291	2.276	2.239	2.264	2.257	2.323	2.298	2.276	2.28	2.337	2.32	2.319	2.326	2.297
373	1.429	1.379	1.409	1.388	1.381	1.414	1.414	1.428	1.438	1.453	1.473	1.489	1.488	1.496	1.476	1.508	1.535	1.58	1.611	1.596	1.605	1.573	1.588	1.647	1.586	1.631	1.683	1.643	1.672	1.671	1.718	1.739	1.666	1.746	1.734	1.698	1.706	1.71	1.692	1.744	1.837	1.876	1.909	1.911	1.987	2.045	2.086	2.133	2.171
374	1.362	1.42	1.403	1.41	1.382	1.414	1.386	1.459	1.427	1.457	1.48	1.505	1.487	1.603	1.595	1.647	1.696	1.732	1.757	1.8	1.88	1.816	1.981	2.038	2.126	2.226	2.234	2.3	2.245	2.239	2.3	2.349	2.345	2.317	2.291	2.365	2.316	2.325	2.312	2.322	2.292	2.314	2.308	2.268	2.302	2.321	2.273	2.284	2.335
375	1.44	1.401	1.391	1.354	1.399	1.473	1.407	1.422	1.419	1.416	1.461	1.474	1.473	1.552	1.57	1.558	1.606	1.666	1.649	1.721	1.731	1.722	1.789	1.833	1.822	1.88	1.959	1.968	2.027	2.056	2.105	2.165	2.22	2.214	2.168	2.208	2.209	2.262	2.265	2.259	2.255	2.274	2.278	2.247	2.286	2.274	2.26	2.288	2.288
376	1.393	1.372	1.355	1.367	1.37	1.414	1.437	1.435	1.451	1.491	1.515	1.525	1.533	1.585	1.617	1.627	1.674	1.678	1.7	1.736	1.77	1.773	1.779	1.812	1.84	1.894	1.905	1.883	1.943	1.97	2.082	2.11	2.156	2.194	2.193	2.268	2.294	2.294	2.292	2.321	2.251	2.303	2.302	2.248	2.304	2.292	2.262	2.27	2.297
0	1.495	1.572	1.395	1.541	1.5	1.454	1.448	1.624	NaN	NaN	NaN	NaN	NaN	NaN	NaN	NaN	NaN	NaN	NaN	NaN	NaN	NaN	NaN	NaN	NaN	NaN	NaN	NaN	NaN	NaN	NaN	NaN	NaN	NaN	NaN	NaN	NaN	NaN	NaN	NaN	NaN	NaN	NaN	NaN	NaN	NaN	NaN	NaN	NaN
377	1.433	1.407	1.46	1.444	1.417	1.476	1.432	1.454	1.547	1.516	1.54	1.539	1.589	1.585	1.651	1.697	1.642	1.694	1.737	1.717	1.743	1.794	1.83	1.791	1.88	1.884	1.91	1.9	1.91	1.99	1.946	2.055	1.975	2.035	2.051	2.089	2.098	2.134	2.163	2.215	2.214	2.269	2.262	2.241	2.247	2.259	2.257	2.255	2.228
378	1.457	1.427	1.411	1.418	1.441	1.445	1.411	1.464	1.414	1.448	1.497	1.446	1.479	1.456	1.494	1.508	1.512	1.573	1.615	1.617	1.628	1.596	1.66	1.669	1.667	1.777	1.816	1.802	1.822	1.799	1.81	1.965	1.965	2.079	2.163	2.263	2.303	2.263	2.254	2.31	2.302	2.323	2.295	2.318	2.3	2.338	2.314	2.388	2.38
0	1.505	1.444	1.437	1.396	1.46	1.486	1.454	1.482	1.502	1.44	1.545	1.522	1.511	1.54	1.568	1.564	1.537	1.643	1.6	1.599	1.66	1.614	1.622	1.624	1.651	1.613	1.705	1.639	1.66	1.666	1.647	1.714	1.765	1.715	1.734	1.73	1.686	1.713	1.633	1.689	1.734	1.775	1.702	1.753	1.758	1.783	1.716	1.769	1.654
379	1.448	1.393	1.418	1.386	1.418	1.425	1.411	1.421	1.438	1.448	1.477	1.498	1.469	1.549	1.527	1.554	1.607	1.665	1.631	1.706	1.673	1.655	1.765	1.763	1.838	1.894	2.013	2.032	2.119	2.177	2.232	2.281	2.282	2.282	2.248	2.281	2.249	2.269	2.249	2.254	2.275	2.323	2.297	2.261	2.325	2.355	2.329	2.326	2.325
0	1.395	1.369	1.358	1.372	1.398	1.432	1.437	1.447	1.469	1.498	1.555	1.57	1.59	1.654	1.698	1.737	1.798	NaN	NaN	NaN	NaN	NaN	NaN	NaN	NaN	NaN	NaN	NaN	NaN	NaN	NaN	NaN	NaN	NaN	NaN	NaN	NaN	NaN	NaN	NaN	NaN	NaN	NaN	NaN	NaN	NaN	NaN	NaN	NaN
380	1.433	1.427	1.47	1.471	1.429	1.47	1.446	1.466	1.458	1.516	1.555	1.556	1.586	1.581	1.605	1.614	1.638	1.67	1.716	1.684	1.713	1.721	1.821	1.76	1.875	1.834	1.894	1.873	1.878	1.934	1.944	1.992	1.967	1.953	1.999	2.062	2.001	2.055	2.073	2.119	2.155	2.193	2.215	2.214	2.26	2.287	2.276	2.281	2.265
381	1.442	1.372	1.39	1.392	1.412	1.438	1.427	1.387	1.406	1.435	1.481	1.456	1.458	1.483	1.503	1.556	1.57	1.613	1.574	1.612	1.606	1.59	1.67	1.622	1.649	1.74	1.781	1.775	1.77	1.823	1.909	1.987	2.073	2.123	2.187	2.258	2.277	2.249	2.272	2.288	2.274	2.284	2.329	2.275	2.323	2.344	2.35	2.331	2.368
0	1.373	1.383	1.368	1.378	1.382	1.413	1.404	1.431	1.431	NaN	NaN	NaN	NaN	NaN	NaN	NaN	NaN	NaN	NaN	NaN	NaN	NaN	NaN	NaN	NaN	NaN	NaN	NaN	NaN	NaN	NaN	NaN	NaN	NaN	NaN	NaN	NaN	NaN	NaN	NaN	NaN	NaN	NaN	NaN	NaN	NaN	NaN	NaN	NaN
382	1.427	1.385	1.504	1.464	1.407	1.501	1.473	1.514	1.517	1.461	1.571	1.591	1.654	1.579	1.697	1.732	1.634	1.746	1.779	1.744	1.843	1.832	1.893	1.869	1.976	1.956	2.01	1.892	1.948	2.101	1.909	2.052	2.064	2.043	2.072	2.121	2.128	2.185	2.166	2.22	2.224	2.249	2.287	2.258	2.265	2.287	2.264	2.309	2.259
0	1.438	1.488	1.428	1.449	1.372	1.472	1.368	1.521	1.425	1.61	1.572	1.677	1.809	1.768	NaN	NaN	NaN	NaN	NaN	NaN	NaN	NaN	NaN	NaN	NaN	NaN	NaN	NaN	NaN	NaN	NaN	NaN	NaN	NaN	NaN	NaN	NaN	NaN	NaN	NaN	NaN	NaN	NaN	NaN	NaN	NaN	NaN	NaN	NaN
383	1.453	1.424	1.434	1.464	1.411	1.51	1.489	1.454	1.471	1.536	1.574	1.588	1.561	1.593	1.64	1.672	1.699	1.705	1.719	1.7	1.829	1.753	1.802	1.858	1.841	1.973	1.961	1.969	1.92	2.009	1.915	1.966	1.97	1.985	2.01	2.05	2.056	2.096	2.113	2.122	2.158	2.21	2.243	2.257	2.247	2.274	2.335	2.294	2.337
384	1.402	1.424	1.39	1.362	1.375	1.465	1.456	1.427	1.474	1.476	1.462	1.523	1.518	1.517	1.544	1.608	1.607	1.581	1.642	1.682	1.672	1.647	1.691	1.697	1.754	1.748	1.734	1.752	1.756	1.783	1.791	1.839	1.817	1.832	1.832	1.879	1.842	1.888	1.917	1.989	2.006	2.045	2.092	2.145	2.2	2.246	2.198	2.256	2.238
0	NaN	NaN	NaN	NaN	NaN	NaN	NaN	NaN	NaN	NaN	NaN	NaN	NaN	NaN	NaN	NaN	NaN	NaN	NaN	NaN	NaN	NaN	NaN	NaN	NaN	NaN	NaN	NaN	NaN	NaN	NaN	NaN	NaN	NaN	NaN	NaN	NaN	NaN	NaN	NaN	NaN	NaN	NaN	NaN	NaN	NaN	NaN	NaN	NaN
385	1.413	1.382	1.367	1.434	1.415	1.433	1.407	1.39	1.433	1.46	1.517	1.482	1.478	1.53	1.502	1.55	1.561	1.667	1.587	1.613	1.606	1.582	1.652	1.611	1.633	1.641	1.711	1.701	1.692	1.692	1.718	1.784	1.826	1.686	1.743	1.767	1.802	1.813	1.794	1.87	1.938	2.002	2.072	2.075	2.166	2.227	2.245	2.26	2.273
386	1.388	1.423	1.369	1.387	1.359	1.424	1.425	1.416	1.373	1.414	1.472	1.455	1.474	1.481	1.523	1.563	1.636	1.647	1.688	1.745	1.767	1.806	1.76	1.897	1.916	1.935	2.029	2.023	2.095	2.162	2.201	2.3	2.262	2.265	2.257	2.29	2.287	2.267	2.299	2.345	2.301	2.332	2.304	2.255	2.323	2.306	2.272	2.272	2.209
387	1.452	1.457	1.416	1.426	1.425	1.464	1.454	1.485	1.499	1.542	1.517	1.557	1.593	1.658	1.644	1.701	1.713	1.719	1.782	1.882	1.89	1.961	1.984	2.006	2.139	2.113	2.198	2.304	2.316	2.353	2.421	2.412	2.387	2.417	2.4	2.489	2.461	2.435	2.441	2.457	2.46	2.405	2.392	2.396	2.416	2.419	2.488	2.499	2.45
0	NaN	NaN	NaN	NaN	NaN	NaN	NaN	NaN	NaN	NaN	NaN	NaN	NaN	NaN	NaN	NaN	NaN	NaN	NaN	NaN	NaN	NaN	NaN	NaN	NaN	NaN	NaN	NaN	NaN	NaN	NaN	NaN	NaN	NaN	NaN	NaN	NaN	NaN	NaN	NaN	NaN	NaN	NaN	NaN	NaN	NaN	NaN	NaN	NaN
0	NaN	NaN	NaN	NaN	NaN	NaN	NaN	NaN	NaN	NaN	NaN	NaN	NaN	NaN	NaN	NaN	NaN	NaN	NaN	NaN	NaN	NaN	NaN	NaN	NaN	NaN	NaN	NaN	NaN	NaN	NaN	NaN	NaN	NaN	NaN	NaN	NaN	NaN	NaN	NaN	NaN	NaN	NaN	NaN	NaN	NaN	NaN	NaN	NaN
388	1.36	1.422	1.36	1.355	1.368	1.429	1.446	1.418	1.463	1.461	1.533	1.521	1.518	1.603	1.672	1.694	1.751	1.836	1.92	2	2.083	2.15	2.165	2.218	2.244	2.276	2.316	2.289	2.272	2.295	2.293	2.331	2.284	2.29	2.278	2.319	2.338	2.318	2.335	2.342	2.292	2.336	2.344	2.294	2.344	2.305	2.33	2.334	2.37
389	1.377	1.355	1.364	1.378	1.371	1.41	1.389	1.403	1.399	1.396	1.419	1.419	1.426	1.45	1.445	1.462	1.459	1.473	1.458	1.497	1.503	1.499	1.5	1.518	1.532	1.57	1.577	1.573	1.566	1.596	1.58	1.593	1.622	1.635	1.59	1.638	1.619	1.635	1.659	1.61	1.678	1.691	1.694	1.647	1.721	1.7	1.709	1.696	1.728
390	1.415	1.41	1.391	1.373	1.377	1.454	1.42	1.386	1.38	1.39	1.498	1.443	1.486	1.495	1.523	1.501	1.563	1.616	1.604	1.647	1.677	1.68	1.637	1.744	1.759	1.745	1.875	1.81	1.788	1.78	1.784	1.863	1.844	1.868	1.925	1.898	1.861	1.875	1.942	1.98	2.004	2.05	2.072	2.073	2.183	2.2	2.217	2.25	2.219
391	1.421	1.412	1.383	1.398	1.396	1.443	1.445	1.433	1.444	1.452	1.495	1.479	1.485	1.508	1.556	1.57	1.61	1.603	1.666	1.663	1.686	1.673	1.711	1.733	1.751	1.77	1.81	1.798	1.826	1.828	1.885	1.895	1.886	1.899	1.89	1.917	1.895	1.906	1.942	1.988	2.004	2.027	2.056	2.054	2.121	2.185	2.18	2.197	2.22
392	1.395	1.345	1.385	1.382	1.461	1.484	1.424	1.45	1.452	1.492	1.511	1.463	1.469	1.516	1.542	1.541	1.552	1.609	1.539	1.566	1.563	1.56	1.628	1.587	1.553	1.567	1.653	1.611	1.653	1.651	1.642	1.675	1.652	1.596	1.667	1.66	1.69	1.628	1.621	1.639	1.687	1.696	1.664	1.708	1.669	1.725	1.71	1.721	1.681
393	1.385	1.374	1.347	1.372	1.398	1.427	1.447	1.445	1.468	1.494	1.53	1.54	1.556	1.572	1.615	1.608	1.662	1.664	1.683	1.686	1.761	1.794	1.798	1.85	1.907	1.949	2.034	2.099	2.151	2.235	2.278	2.312	2.306	2.286	2.281	2.323	2.307	2.325	2.333	2.267	2.371	2.35	2.356	2.3	2.281	2.304	2.267	NaN	NaN
0	1.334	NaN	NaN	NaN	NaN	NaN	NaN	NaN	NaN	NaN	NaN	NaN	NaN	NaN	NaN	NaN	NaN	NaN	NaN	NaN	NaN	NaN	NaN	NaN	NaN	NaN	NaN	NaN	NaN	NaN	NaN	NaN	NaN	NaN	NaN	NaN	NaN	NaN	NaN	NaN	NaN	NaN	NaN	NaN	NaN	NaN	NaN	NaN	NaN
394	1.418	1.386	1.366	1.388	1.4	1.402	1.45	1.456	1.437	1.417	1.431	1.451	1.466	1.476	1.49	1.51	1.515	1.561	1.533	1.596	1.565	1.546	1.595	1.551	1.549	1.638	1.652	1.656	1.658	1.689	1.66	1.71	1.771	1.717	1.723	1.752	1.76	1.774	1.788	1.78	1.82	1.833	1.793	1.848	1.85	1.858	1.893	1.976	1.999
0	1.422	1.408	1.399	1.41	1.442	1.415	1.417	1.405	1.415	1.46	NaN	NaN	NaN	NaN	NaN	NaN	NaN	NaN	NaN	NaN	NaN	NaN	NaN	NaN	NaN	NaN	NaN	NaN	NaN	NaN	NaN	NaN	NaN	NaN	NaN	NaN	NaN	NaN	NaN	NaN	NaN	NaN	NaN	NaN	NaN	NaN	NaN	NaN	NaN
0	1.436	1.402	1.397	1.387	1.399	1.425	1.456	1.436	1.443	1.463	1.479	1.459	1.473	1.478	1.564	1.553	1.575	1.592	1.561	1.584	1.647	1.627	1.617	1.613	1.658	1.676	1.682	1.666	1.663	1.688	1.689	1.742	1.733	1.735	1.724	1.728	1.728	1.791	1.751	1.81	1.812	1.772	1.833	1.775	1.814	1.799	1.838	1.773	1.89
395	1.385	1.392	1.361	1.407	1.385	1.458	1.424	1.457	1.444	1.453	1.587	1.524	1.586	1.601	1.667	1.629	1.648	1.693	1.736	1.714	1.773	1.772	1.763	1.81	1.813	1.844	1.93	1.928	1.973	2.031	2.104	2.167	2.189	2.216	2.222	2.267	2.268	2.27	2.266	NaN	NaN	NaN	NaN	NaN	NaN	NaN	NaN	NaN	NaN
396	1.338	1.431	1.419	1.4	1.374	1.383	1.394	1.41	1.421	1.448	1.475	1.474	1.469	1.525	1.505	1.515	1.559	1.574	1.625	1.62	1.63	1.644	1.701	1.69	1.706	1.733	1.758	1.756	1.767	1.771	1.846	1.847	1.898	1.931	1.969	2.055	2.073	2.126	2.137	2.178	2.199	2.226	2.215	2.205	2.218	2.269	2.265	2.265	2.215
397	1.382	1.408	1.398	1.372	1.361	1.45	1.406	1.4	1.369	1.383	1.423	1.423	1.435	1.426	1.453	1.436	1.455	1.456	1.463	1.421	1.485	1.477	1.516	1.483	1.527	1.531	1.554	1.586	1.586	1.623	1.645	1.685	1.68	1.718	1.72	1.781	1.826	1.843	1.819	1.883	1.968	2.091	2.182	2.19	2.231	2.28	2.268	2.307	2.261
398	1.446	1.443	1.437	1.424	1.438	1.451	1.457	1.457	1.453	1.464	1.493	1.488	1.502	1.5	1.542	1.538	1.544	1.569	1.609	1.591	1.608	1.616	1.625	1.642	1.611	1.666	1.688	1.698	1.721	1.648	1.622	1.639	1.636	1.682	1.619	1.662	1.669	1.761	1.833	1.937	2.021	2.142	2.168	2.202	2.247	2.289	2.27	2.271	2.251
399	1.436	1.351	1.41	1.398	1.412	1.431	1.503	1.458	1.464	1.505	1.518	1.483	1.479	1.549	1.521	1.575	1.538	1.622	1.609	1.575	1.588	1.546	1.581	1.62	1.637	1.618	1.651	1.626	1.663	1.631	1.675	1.698	1.75	1.616	1.658	1.683	1.696	1.671	1.678	1.663	1.742	1.662	1.697	1.71	1.751	1.735	1.707	1.731	1.674
400	1.408	1.402	1.38	1.384	1.428	1.436	1.454	1.403	1.465	1.471	1.487	1.507	1.523	1.535	1.59	1.623	1.642	1.618	1.704	1.665	1.698	1.686	1.76	1.765	1.778	1.817	1.838	1.824	1.883	1.883	1.9	1.959	1.974	1.958	1.961	2.041	2.077	2.141	2.166	2.214	2.221	2.283	2.267	2.253	2.258	2.309	2.282	2.257	2.27
401	1.418	1.393	1.377	1.345	1.393	1.444	1.44	1.415	1.438	1.418	1.472	1.44	1.446	1.462	1.507	1.461	1.491	1.538	1.505	1.485	1.532	1.547	1.54	1.543	1.515	1.543	1.533	1.544	1.553	1.537	1.566	1.59	1.612	1.603	1.597	1.603	1.599	1.589	1.6	1.659	1.648	1.614	1.661	1.613	1.651	1.657	1.66	1.661	1.66
402	1.36	1.441	1.329	1.41	1.347	1.362	1.383	1.461	1.355	1.507	1.534	1.544	1.598	1.625	1.716	1.791	1.82	1.885	1.951	2.02	2.084	2.17	2.233	2.275	2.25	2.262	2.276	2.264	2.279	2.251	2.258	2.304	2.304	2.27	2.275	2.297	2.275	2.303	2.289	2.302	2.296	2.345	2.305	2.255	2.307	2.301	2.296	2.311	2.306
0	1.358	1.378	1.388	1.39	1.389	1.415	1.425	1.419	1.481	1.471	1.532	1.528	1.541	1.593	1.703	1.659	1.687	1.765	1.798	1.778	1.87	1.881	1.952	1.916	1.963	NaN	NaN	NaN	NaN	NaN	NaN	NaN	NaN	NaN	NaN	NaN	NaN	NaN	NaN	NaN	NaN	NaN	NaN	NaN	NaN	NaN	NaN	NaN	NaN
0	1.367	1.426	1.414	1.431	1.393	1.405	1.41	1.42	1.437	1.444	1.472	1.476	1.457	1.501	1.541	1.534	1.573	1.588	1.63	1.614	1.64	1.649	1.696	1.672	1.678	1.694	1.768	NaN	NaN	NaN	NaN	NaN	NaN	NaN	NaN	NaN	NaN	NaN	NaN	NaN	NaN	NaN	NaN	NaN	NaN	NaN	NaN	NaN	NaN
0	1.431	1.419	1.424	1.343	1.407	1.421	1.45	1.424	1.43	1.41	1.488	1.43	1.467	1.447	1.485	1.526	1.497	1.503	1.602	1.459	NaN	NaN	NaN	NaN	NaN	NaN	NaN	NaN	NaN	NaN	NaN	NaN	NaN	NaN	NaN	NaN	NaN	NaN	NaN	NaN	NaN	NaN	NaN	NaN	NaN	NaN	NaN	NaN	NaN
403	1.399	1.412	1.43	1.404	1.39	1.456	1.418	1.388	1.364	1.323	1.498	1.38	1.42	1.385	1.486	1.417	1.451	1.451	1.476	1.422	1.475	1.474	1.469	1.487	1.467	1.478	1.516	1.533	1.515	1.51	1.499	1.566	1.542	1.547	1.576	1.583	1.554	1.565	1.577	1.62	1.599	1.608	1.593	1.586	1.576	1.629	1.668	1.659	1.741
0	1.397	1.413	1.406	1.401	1.396	1.435	1.463	1.428	1.433	1.435	1.462	1.459	1.438	1.496	1.479	1.483	1.531	1.511	1.531	1.501	1.539	1.534	1.527	1.52	1.5	1.521	1.532	1.531	1.551	1.54	1.559	1.599	1.596	1.598	1.596	1.561	1.62	1.56	1.596	1.617	1.639	1.63	1.616	1.633	1.642	1.653	1.645	1.637	1.656
404	1.393	1.41	1.36	1.368	1.37	1.384	1.412	1.396	1.404	1.442	1.466	1.473	1.477	1.502	1.548	1.55	1.59	1.611	1.629	1.653	1.665	1.675	1.736	1.798	1.83	1.897	1.987	2.033	2.105	2.144	2.208	2.234	2.253	2.283	2.245	2.332	2.314	2.306	2.303	2.338	2.294	2.319	2.298	2.293	2.317	2.304	2.311	2.286	2.308
405	1.354	1.411	1.394	1.349	1.381	1.411	1.412	1.404	1.439	1.443	1.498	1.484	1.473	1.531	1.571	1.558	1.588	1.615	1.66	1.641	1.692	1.673	1.708	1.723	1.744	1.742	1.802	1.805	1.855	1.843	1.866	1.888	1.876	1.893	1.885	2.034	2.047	2.102	2.13	2.182	2.172	2.235	2.236	2.21	2.242	2.239	2.25	2.237	2.216
406	1.42	1.371	1.391	1.351	1.39	1.437	1.437	1.422	1.409	1.397	1.513	1.444	1.466	1.481	1.544	1.459	1.514	1.513	1.533	1.502	1.6	1.575	1.578	1.574	1.632	1.658	1.801	1.873	2.013	2.114	2.212	2.302	2.301	2.322	2.322	2.381	2.313	2.316	2.385	2.456	2.408	2.407	2.436	2.438	2.43	2.499	2.504	2.479	2.413
0	1.439	1.392	1.414	NaN	NaN	NaN	NaN	NaN	NaN	NaN	NaN	NaN	NaN	NaN	NaN	NaN	NaN	NaN	NaN	NaN	NaN	NaN	NaN	NaN	NaN	NaN	NaN	NaN	NaN	NaN	NaN	NaN	NaN	NaN	NaN	NaN	NaN	NaN	NaN	NaN	NaN	NaN	NaN	NaN	NaN	NaN	NaN	NaN	NaN
407	1.371	1.392	1.4	1.38	1.38	1.401	1.41	1.409	1.419	1.421	1.463	1.451	1.439	1.466	1.529	1.477	1.505	1.561	1.577	1.562	1.589	1.598	1.597	1.613	1.647	1.645	1.681	1.691	1.741	1.736	1.767	1.775	1.751	1.786	1.765	1.82	1.842	1.836	1.82	1.856	1.834	1.879	1.892	1.89	1.933	1.964	1.963	1.963	2.011
408	1.389	1.422	1.373	1.331	1.376	1.367	1.423	1.382	1.383	1.387	1.445	1.417	1.395	1.454	1.444	1.51	1.481	1.524	1.497	1.519	1.536	1.554	1.589	1.586	1.576	1.589	1.681	1.669	1.696	1.681	1.699	1.747	1.665	1.687	1.709	1.768	1.77	1.726	1.748	1.779	1.797	1.82	1.831	1.832	2.12	2.118	2.177	2.113	2.136
409	1.393	1.429	1.341	1.399	1.329	1.37	1.383	1.393	1.355	1.427	1.451	1.402	1.451	1.428	1.532	1.57	1.561	1.58	1.641	1.673	1.695	1.761	1.83	1.887	1.969	1.973	2.057	2.098	2.178	2.184	2.259	2.292	2.273	2.261	2.244	2.296	2.327	2.271	2.267	2.254	2.254	2.3	2.3	2.25	2.303	2.309	2.336	2.332	2.319
0	1.426	1.377	1.396	1.38	1.397	1.432	1.486	1.447	1.471	1.502	1.488	1.517	1.54	1.639	1.673	1.686	1.746	1.795	NaN	NaN	NaN	NaN	NaN	NaN	NaN	NaN	NaN	NaN	NaN	NaN	NaN	NaN	NaN	NaN	NaN	NaN	NaN	NaN	NaN	NaN	NaN	NaN	NaN	NaN	NaN	NaN	NaN	NaN	NaN
410	1.383	1.419	1.411	1.399	1.433	1.436	1.455	1.454	1.485	1.496	1.559	1.471	1.514	1.488	1.574	1.581	1.585	1.625	1.677	1.662	1.583	1.624	1.669	1.721	1.797	1.832	1.971	2.103	2.192	2.26	2.315	2.344	2.296	2.358	2.312	2.382	2.374	2.341	2.328	2.451	2.336	2.426	2.398	2.344	2.381	2.354	2.339	2.335	2.385
411	1.352	1.42	1.402	1.365	1.385	1.391	1.41	1.425	1.426	1.411	1.481	1.475	1.462	1.483	1.542	1.535	1.546	1.588	1.647	1.609	1.66	1.67	1.713	1.713	1.732	1.703	1.789	1.805	1.855	1.853	1.865	1.839	1.823	1.891	1.903	1.977	1.96	1.976	1.934	2.041	2.093	2.123	2.143	2.167	2.195	2.236	2.199	2.194	2.206
0	1.395	1.393	1.408	1.412	1.402	1.424	1.458	1.441	1.456	1.459	1.456	NaN	NaN	NaN	NaN	NaN	NaN	NaN	NaN	NaN	NaN	NaN	NaN	NaN	NaN	NaN	NaN	NaN	NaN	NaN	NaN	NaN	NaN	NaN	NaN	NaN	NaN	NaN	NaN	NaN	NaN	NaN	NaN	NaN	NaN	NaN	NaN	NaN	NaN
0	NaN	NaN	NaN	NaN	NaN	NaN	NaN	NaN	NaN	NaN	NaN	NaN	NaN	NaN	NaN	NaN	NaN	NaN	NaN	NaN	NaN	NaN	NaN	NaN	NaN	NaN	NaN	NaN	NaN	NaN	NaN	NaN	NaN	NaN	NaN	NaN	NaN	NaN	NaN	NaN	NaN	NaN	NaN	NaN	NaN	NaN	NaN	NaN	NaN
412	1.408	1.438	1.396	1.398	1.444	1.453	1.464	1.498	1.523	1.613	1.643	1.652	1.745	1.765	1.879	1.937	2.082	2.217	2.333	2.315	2.295	2.329	2.339	2.339	2.319	2.393	2.37	2.444	2.417	2.449	2.511	2.467	2.489	2.544	2.521	2.49	2.408	2.449	2.405	2.415	2.41	2.387	2.374	2.319	2.326	2.369	2.352	2.35	2.35
413	1.451	1.407	1.382	1.426	1.401	1.443	1.403	1.415	1.486	1.386	1.578	1.418	1.498	1.463	1.664	1.537	1.529	1.588	1.601	1.602	1.642	1.687	1.653	1.73	1.756	1.738	1.827	1.847	1.779	1.826	1.868	1.88	1.846	2.054	1.896	2.152	2.221	2.095	2.179	2.311	2.378	2.381	2.323	2.306	2.316	2.28	2.336	2.295	2.319
414	1.436	1.407	1.399	1.395	1.444	1.431	1.453	1.44	1.47	1.378	1.595	1.473	1.523	1.456	1.641	1.579	1.607	1.639	1.718	1.659	1.714	1.839	1.816	1.893	1.972	1.965	2.083	2.073	2.12	2.165	2.171	2.298	2.305	2.262	NaN	NaN	NaN	NaN	NaN	NaN	NaN	NaN	NaN	NaN	NaN	NaN	NaN	NaN	NaN
415	1.374	1.458	1.412	1.434	1.461	1.443	1.478	1.427	1.456	1.46	1.597	1.476	1.572	1.505	1.633	1.613	1.669	1.708	1.745	1.864	2.02	2.144	2.236	2.259	2.247	2.29	2.336	2.377	2.411	2.314	2.44	2.449	2.378	2.428	2.399	2.463	2.375	2.386	2.406	2.411	2.416	2.442	2.41	2.432	2.393	2.387	2.41	2.373	2.381
416	1.438	1.431	1.394	1.407	1.423	1.471	1.474	1.508	1.549	1.625	1.715	1.721	1.813	1.919	2.139	2.293	2.281	2.387	2.472	2.302	2.326	2.275	2.359	2.353	2.333	2.379	2.433	2.444	2.51	2.449	2.454	2.558	2.527	2.545	2.408	2.476	2.467	2.39	2.37	2.426	2.42	2.376	2.395	2.386	2.419	2.386	2.421	2.414	2.384
0	1.48	1.379	1.439	1.42	1.466	1.519	1.457	1.462	1.46	1.417	1.661	1.494	1.499	1.474	1.54	1.544	1.55	1.517	1.62	1.537	1.64	1.714	1.553	1.597	NaN	NaN	NaN	NaN	NaN	NaN	NaN	NaN	NaN	NaN	NaN	NaN	NaN	NaN	NaN	NaN	NaN	NaN	NaN	NaN	NaN	NaN	NaN	NaN	NaN
417	1.409	1.43	1.394	1.398	1.402	1.415	1.434	1.457	1.476	1.522	1.519	1.553	1.597	1.7	1.671	1.782	1.843	1.904	1.991	2.057	2.136	2.219	2.251	2.273	2.276	2.303	2.329	2.266	2.314	2.293	2.322	2.314	2.322	2.311	2.301	2.253	2.32	2.282	2.274	2.317	2.271	2.302	2.307	2.249	2.266	2.32	2.273	2.315	2.286
418	1.416	1.432	1.426	1.388	1.411	1.422	1.446	1.454	1.489	1.491	1.545	1.531	1.537	1.605	1.657	1.642	1.696	1.758	1.762	1.769	1.839	1.886	1.92	1.968	2.001	2.066	2.133	2.133	2.206	2.209	2.255	2.303	2.257	2.279	2.238	2.289	2.298	2.293	2.321	2.31	2.348	2.328	2.353	2.295	2.388	2.355	2.378	2.365	2.297
419	1.374	1.442	1.421	1.39	1.401	1.415	1.422	1.43	1.43	1.442	1.474	1.503	1.492	1.512	1.575	1.557	1.6	1.615	1.672	1.677	1.761	1.791	1.77	1.819	1.829	1.839	1.94	1.916	1.928	1.968	2.031	2.093	2.11	2.136	2.136	2.248	2.228	2.251	2.232	2.286	2.287	2.259	2.276	2.234	2.308	2.268	2.28	2.309	2.214
420	1.462	1.441	1.481	1.395	1.442	1.476	1.583	1.494	1.555	1.582	1.745	1.701	1.732	1.759	1.882	1.984	2.124	2.097	2.184	2.239	2.331	2.446	2.382	2.337	2.431	2.365	2.377	2.385	2.387	2.338	2.436	2.433	2.5	2.494	2.506	2.596	2.587	2.613	2.616	2.619	2.617	2.587	2.584	2.586	2.57	2.54	2.513	2.511	2.513
0	1.395	1.406	1.408	1.374	1.394	1.42	1.438	1.457	1.48	1.485	1.553	1.561	1.582	1.621	1.692	1.707	1.76	1.866	1.9	1.934	1.984	2.077	2.089	2.125	2.181	2.203	2.253	2.238	2.243	2.236	2.26	2.283	2.259	2.263	2.239	2.254	2.247	2.257	2.254	2.294	2.25	2.282	2.283	2.259	2.29	2.281	2.269	2.283	2.24
421	1.368	1.426	1.317	1.424	1.48	1.43	1.503	1.469	1.535	1.538	1.539	1.55	1.57	1.583	1.63	1.682	1.674	1.687	1.764	1.684	1.663	1.697	1.783	1.77	1.804	1.797	1.84	1.86	1.92	1.775	1.89	2.047	2.07	2.122	2.153	2.236	2.277	2.262	2.29	2.298	2.316	2.312	2.296	2.302	2.237	2.298	2.326	2.213	2.382
0	1.398	1.415	1.369	1.384	1.408	1.395	1.425	1.396	NaN	NaN	NaN	NaN	NaN	NaN	NaN	NaN	NaN	NaN	NaN	NaN	NaN	NaN	NaN	NaN	NaN	NaN	NaN	NaN	NaN	NaN	NaN	NaN	NaN	NaN	NaN	NaN	NaN	NaN	NaN	NaN	NaN	NaN	NaN	NaN	NaN	NaN	NaN	NaN	NaN
422	1.395	1.444	1.373	1.407	1.421	1.39	1.464	1.486	1.432	1.5	1.572	1.524	1.523	1.568	1.707	1.621	1.704	1.701	1.793	1.803	1.868	1.907	1.958	2.043	2.137	2.19	2.245	2.262	2.273	2.291	2.345	2.339	2.321	2.301	2.31	2.202	2.253	2.298	2.313	2.242	2.207	2.204	2.207	2.18	2.3	NaN	NaN	NaN	NaN
0	NaN	NaN	NaN	NaN	NaN	NaN	NaN	NaN	NaN	NaN	NaN	NaN	NaN	NaN	NaN	NaN	NaN	NaN	NaN	NaN	NaN	NaN	NaN	NaN	NaN	NaN	NaN	NaN	NaN	NaN	NaN	NaN	NaN	NaN	NaN	NaN	NaN	NaN	NaN	NaN	NaN	NaN	NaN	NaN	NaN	NaN	NaN	NaN	NaN
423	1.53	1.415	1.363	1.322	1.388	1.455	1.41	1.423	1.433	1.432	1.62	1.526	1.526	1.396	1.515	1.482	1.532	1.494	1.55	1.491	1.464	1.656	1.558	1.592	1.653	1.617	1.702	1.648	1.714	1.728	1.692	1.689	1.727	1.719	1.792	1.782	1.746	1.723	1.712	1.815	1.768	1.799	1.825	1.81	1.754	1.86	1.878	1.814	1.816
0	1.423	1.458	1.404	1.429	1.399	1.42	1.458	1.463	1.469	1.451	1.536	1.519	1.477	1.502	1.521	1.548	1.541	1.577	1.636	1.626	1.642	1.645	1.682	1.651	1.684	1.688	1.75	1.734	1.769	1.772	1.801	1.863	1.78	1.81	1.796	1.891	1.882	1.895	1.853	1.833	1.877	1.916	1.898	1.886	1.879	NaN	NaN	NaN	NaN
0	1.393	NaN	NaN	NaN	NaN	NaN	NaN	NaN	NaN	NaN	NaN	NaN	NaN	NaN	NaN	NaN	NaN	NaN	NaN	NaN	NaN	NaN	NaN	NaN	NaN	NaN	NaN	NaN	NaN	NaN	NaN	NaN	NaN	NaN	NaN	NaN	NaN	NaN	NaN	NaN	NaN	NaN	NaN	NaN	NaN	NaN	NaN	NaN	NaN
424	1.375	1.42	1.379	1.363	1.443	1.448	1.438	1.384	1.485	1.41	1.469	1.436	1.533	1.499	1.557	1.542	1.618	1.587	1.655	1.56	1.618	1.57	1.655	1.675	1.681	1.697	1.731	1.725	1.701	1.738	1.748	1.711	1.831	1.763	1.708	1.856	2.12	2.175	2.182	2.297	2.374	2.37	2.387	2.324	2.389	2.372	2.4	2.388	2.397
425	1.406	1.424	1.393	1.372	1.396	1.408	1.406	1.441	1.468	1.433	1.504	1.513	1.547	1.536	1.606	1.612	1.691	1.688	1.716	1.747	1.815	1.905	1.984	2.068	2.108	2.189	2.291	2.305	2.298	2.268	2.302	2.316	2.288	2.283	2.267	2.335	2.281	2.293	2.29	2.291	2.31	2.325	2.331	2.272	2.318	2.312	2.328	2.321	2.333
0	1.554	1.467	1.52	1.467	1.457	1.477	1.55	1.516	NaN	NaN	NaN	NaN	NaN	NaN	NaN	NaN	NaN	NaN	NaN	NaN	NaN	NaN	NaN	NaN	NaN	NaN	NaN	NaN	NaN	NaN	NaN	NaN	NaN	NaN	NaN	NaN	NaN	NaN	NaN	NaN	NaN	NaN	NaN	NaN	NaN	NaN	NaN	NaN	NaN
426	1.445	1.436	1.444	1.377	1.407	1.447	1.43	1.455	1.505	1.484	1.537	1.536	1.59	1.573	1.618	1.651	1.723	1.746	1.827	1.837	1.918	2.04	2.17	2.237	2.24	2.24	2.216	2.148	2.184	2.24	2.268	2.258	2.276	2.244	2.223	NaN	NaN	NaN	NaN	NaN	NaN	NaN	NaN	NaN	NaN	NaN	NaN	NaN	NaN
0	1.383	1.389	1.356	1.394	1.365	1.397	1.422	1.433	1.452	1.513	NaN	NaN	NaN	NaN	NaN	NaN	NaN	NaN	NaN	NaN	NaN	NaN	NaN	NaN	NaN	NaN	NaN	NaN	NaN	NaN	NaN	NaN	NaN	NaN	NaN	NaN	NaN	NaN	NaN	NaN	NaN	NaN	NaN	NaN	NaN	NaN	NaN	NaN	NaN
0	1.5	1.473	1.434	1.417	1.452	1.435	NaN	NaN	NaN	NaN	NaN	NaN	NaN	NaN	NaN	NaN	NaN	NaN	NaN	NaN	NaN	NaN	NaN	NaN	NaN	NaN	NaN	NaN	NaN	NaN	NaN	NaN	NaN	NaN	NaN	NaN	NaN	NaN	NaN	NaN	NaN	NaN	NaN	NaN	NaN	NaN	NaN	NaN	NaN
427	1.438	1.413	1.362	1.402	1.411	1.402	1.404	1.446	1.469	1.456	1.514	1.495	1.575	1.572	1.612	1.59	1.713	1.723	1.768	1.738	1.824	1.828	1.959	2.053	2.074	2.149	2.247	2.215	2.295	2.247	2.296	2.304	2.299	2.334	2.301	2.337	2.334	2.286	2.287	2.34	2.339	2.332	2.344	2.337	2.334	2.387	2.294	2.33	2.339
428	1.379	1.444	1.357	1.351	1.378	1.414	1.404	1.389	1.455	1.447	1.532	1.451	1.513	1.532	1.519	1.542	1.626	1.703	1.668	1.661	1.633	1.728	1.751	1.777	1.764	1.765	1.807	1.827	1.884	1.934	1.913	1.913	1.961	1.989	1.993	2.106	2.084	2.039	2.091	2.185	2.166	2.226	2.268	2.239	2.287	2.365	2.275	2.233	2.216
0	1.394	1.37	1.351	1.413	1.364	1.42	1.417	1.456	1.441	1.449	1.481	1.462	1.476	1.51	1.557	1.562	1.612	1.672	1.679	1.685	1.748	1.751	1.765	1.831	1.84	1.904	NaN	NaN	NaN	NaN	NaN	NaN	NaN	NaN	NaN	NaN	NaN	NaN	NaN	NaN	NaN	NaN	NaN	NaN	NaN	NaN	NaN	NaN	NaN
0	1.399	1.488	1.412	1.365	1.424	1.371	1.409	1.38	1.452	1.406	1.454	1.459	1.454	1.472	1.439	1.524	1.467	1.533	1.553	1.536	1.495	1.567	1.538	1.561	1.578	1.571	1.574	1.584	1.587	1.583	1.608	1.594	1.641	1.651	1.654	1.663	1.657	1.659	1.702	1.718	1.655	1.683	1.737	1.659	1.702	1.705	1.703	1.72	1.725
0	1.445	1.465	1.356	1.354	1.414	1.413	1.405	1.448	1.454	1.41	1.463	1.426	1.445	1.496	1.479	1.465	1.575	1.573	1.564	1.589	1.582	1.596	1.666	1.694	1.668	1.7	1.755	1.744	1.786	1.814	1.869	NaN	NaN	NaN	NaN	NaN	NaN	NaN	NaN	NaN	NaN	NaN	NaN	NaN	NaN	NaN	NaN	NaN	NaN
429	1.401	1.478	1.409	1.443	1.436	1.423	1.434	1.464	1.438	1.456	1.489	1.49	1.484	1.445	1.477	1.54	1.537	1.578	1.529	1.568	1.553	1.566	1.569	1.589	1.608	1.607	1.615	1.643	1.673	1.626	1.677	1.654	1.678	1.72	1.687	1.743	1.75	1.719	1.744	1.77	1.754	1.804	1.796	1.767	1.79	1.783	1.876	1.87	1.794
430	1.381	1.482	1.391	1.416	1.404	1.373	1.463	1.505	1.453	1.517	1.607	1.679	1.663	1.735	1.818	1.849	1.869	1.917	2.08	2.121	2.192	2.294	2.307	2.266	2.288	2.342	2.301	2.326	2.322	2.333	2.321	2.338	2.339	2.346	2.368	2.386	2.425	2.407	2.43	2.454	2.419	2.405	2.424	2.365	2.354	2.362	2.37	2.4	2.345
431	1.4	1.39	1.406	1.398	1.365	1.408	1.416	1.461	1.508	1.539	1.577	1.614	1.683	1.717	1.879	1.952	2.076	2.203	2.28	2.352	2.364	2.387	2.38	2.363	2.359	2.403	2.37	2.352	2.376	2.373	2.414	2.386	2.344	2.352	2.337	2.392	2.357	2.323	2.302	2.354	2.324	2.346	2.311	2.302	2.359	2.348	2.345	2.335	2.308
0	1.603	1.58	1.456	1.477	1.463	1.478	1.529	1.704	NaN	NaN	NaN	NaN	NaN	NaN	NaN	NaN	NaN	NaN	NaN	NaN	NaN	NaN	NaN	NaN	NaN	NaN	NaN	NaN	NaN	NaN	NaN	NaN	NaN	NaN	NaN	NaN	NaN	NaN	NaN	NaN	NaN	NaN	NaN	NaN	NaN	NaN	NaN	NaN	NaN
432	1.382	1.38	1.354	1.382	1.387	1.45	1.457	1.457	1.506	1.53	1.6	1.608	1.718	1.801	1.908	1.946	2.079	2.219	2.226	2.327	2.291	2.332	2.333	2.406	2.367	2.398	2.46	2.398	2.35	NaN	NaN	NaN	NaN	NaN	NaN	NaN	NaN	NaN	NaN	NaN	NaN	NaN	NaN	NaN	NaN	NaN	NaN	NaN	NaN
433	1.384	1.405	1.371	1.405	1.39	1.418	1.413	1.423	1.445	1.419	1.455	1.452	1.461	1.511	1.476	1.519	1.519	1.561	1.593	1.611	1.626	1.716	1.71	1.741	1.744	1.85	1.942	2.002	2.091	2.143	2.256	2.392	2.293	2.335	2.353	2.409	2.425	2.423	2.351	2.394	2.348	2.425	2.361	2.324	2.378	2.387	2.375	2.367	2.396
0	1.467	1.402	1.408	1.366	1.33	1.411	1.391	1.433	1.439	1.452	1.549	1.519	1.525	1.522	1.521	1.574	NaN	NaN	NaN	NaN	NaN	NaN	NaN	NaN	NaN	NaN	NaN	NaN	NaN	NaN	NaN	NaN	NaN	NaN	NaN	NaN	NaN	NaN	NaN	NaN	NaN	NaN	NaN	NaN	NaN	NaN	NaN	NaN	NaN
434	1.645	1.462	1.43	1.481	1.386	1.434	1.487	1.595	1.506	1.483	1.675	1.447	1.603	1.441	1.468	1.641	1.659	1.531	1.6	1.766	1.657	1.802	1.682	1.782	1.854	1.783	1.816	1.659	1.79	1.856	1.886	1.807	1.868	1.892	1.907	1.946	1.837	2.272	2.225	2.237	2.218	2.342	2.305	2.311	2.384	2.366	2.361	2.358	2.336
0	1.465	1.425	1.376	1.377	1.36	1.365	1.392	1.428	1.407	1.404	1.479	1.413	1.431	1.425	1.417	1.449	1.494	1.423	1.473	1.448	1.446	1.507	1.469	1.527	1.507	1.552	1.532	1.556	1.608	1.584	1.59	1.616	1.623	1.636	1.641	1.675	1.612	1.645	1.671	1.66	1.716	1.738	1.725	1.727	1.736	1.74	1.767	1.792	1.759
435	1.371	1.433	1.431	1.403	1.396	1.384	1.48	1.513	1.415	1.442	1.516	1.567	1.562	1.591	1.608	1.62	1.705	1.679	1.728	1.736	1.775	1.84	1.863	1.902	1.985	2.062	2.154	2.209	2.261	2.241	2.29	2.311	2.302	2.319	2.287	2.37	2.325	2.33	2.325	2.346	2.322	2.329	2.342	2.333	2.331	2.36	2.35	2.417	2.335
0	1.601	1.507	1.478	1.458	1.399	1.522	1.518	1.563	1.698	1.631	1.808	1.681	1.714	1.647	1.69	1.651	1.999	1.718	1.84	1.864	1.927	2.057	2.032	2.197	2.195	2.339	NaN	NaN	NaN	NaN	NaN	NaN	NaN	NaN	NaN	NaN	NaN	NaN	NaN	NaN	NaN	NaN	NaN	NaN	NaN	NaN	NaN	NaN	NaN
436	1.351	1.501	1.399	1.297	1.315	1.428	1.346	1.402	1.438	1.445	1.444	1.432	1.567	1.611	1.512	1.52	1.722	1.683	1.755	1.762	1.727	1.762	1.835	1.843	1.854	1.948	2.042	2.068	2.164	2.204	2.308	2.297	2.275	2.34	2.313	2.34	2.37	2.371	2.384	2.354	2.37	2.391	2.424	2.356	2.427	2.408	2.394	2.386	2.388
0	1.403	1.396	1.387	1.418	1.393	1.416	1.442	1.516	1.525	1.538	1.642	1.691	1.7	1.769	NaN	NaN	NaN	NaN	NaN	NaN	NaN	NaN	NaN	NaN	NaN	NaN	NaN	NaN	NaN	NaN	NaN	NaN	NaN	NaN	NaN	NaN	NaN	NaN	NaN	NaN	NaN	NaN	NaN	NaN	NaN	NaN	NaN	NaN	NaN
0	1.374	1.359	1.414	1.386	1.425	1.421	1.434	1.482	1.538	1.556	1.569	1.611	1.711	NaN	NaN	NaN	NaN	NaN	NaN	NaN	NaN	NaN	NaN	NaN	NaN	NaN	NaN	NaN	NaN	NaN	NaN	NaN	NaN	NaN	NaN	NaN	NaN	NaN	NaN	NaN	NaN	NaN	NaN	NaN	NaN	NaN	NaN	NaN	NaN
437	1.357	1.463	1.359	1.325	1.365	1.374	1.369	1.421	1.466	1.482	1.459	1.398	1.512	1.57	1.518	1.528	1.626	1.666	1.763	1.649	1.594	1.652	1.664	1.707	1.716	1.679	1.745	1.717	1.713	1.737	1.747	1.738	1.857	1.808	1.797	1.82	1.773	1.802	1.838	1.846	1.87	1.921	1.907	1.757	1.923	1.895	1.852	1.96	1.927
438	1.512	1.564	1.539	1.404	1.546	1.544	1.573	1.625	1.544	1.752	1.733	1.692	1.642	1.748	1.646	1.73	2.022	1.825	1.969	2.005	2.036	2.305	2.264	2.238	2.371	2.332	2.405	2.348	2.284	2.191	2.278	2.277	2.22	2.288	2.264	2.203	2.304	2.165	2.147	2.273	2.171	2.216	2.274	2.306	2.366	2.366	2.322	2.433	2.357
0	1.531	1.474	1.469	NaN	NaN	NaN	NaN	NaN	NaN	NaN	NaN	NaN	NaN	NaN	NaN	NaN	NaN	NaN	NaN	NaN	NaN	NaN	NaN	NaN	NaN	NaN	NaN	NaN	NaN	NaN	NaN	NaN	NaN	NaN	NaN	NaN	NaN	NaN	NaN	NaN	NaN	NaN	NaN	NaN	NaN	NaN	NaN	NaN	NaN
0	1.43	1.396	1.389	1.395	1.361	1.388	1.393	1.43	1.449	1.437	1.491	1.463	1.505	1.509	1.512	1.607	NaN	NaN	NaN	NaN	NaN	NaN	NaN	NaN	NaN	NaN	NaN	NaN	NaN	NaN	NaN	NaN	NaN	NaN	NaN	NaN	NaN	NaN	NaN	NaN	NaN	NaN	NaN	NaN	NaN	NaN	NaN	NaN	NaN
0	NaN	NaN	NaN	NaN	NaN	NaN	NaN	NaN	NaN	NaN	NaN	NaN	NaN	NaN	NaN	NaN	NaN	NaN	NaN	NaN	NaN	NaN	NaN	NaN	NaN	NaN	NaN	NaN	NaN	NaN	NaN	NaN	NaN	NaN	NaN	NaN	NaN	NaN	NaN	NaN	NaN	NaN	NaN	NaN	NaN	NaN	NaN	NaN	NaN
439	1.369	1.384	1.385	1.399	1.392	1.381	1.423	1.468	1.426	1.468	1.539	1.59	1.594	1.663	1.753	1.901	2.053	2.203	2.276	2.32	2.343	2.33	2.312	2.311	2.258	2.31	2.347	2.338	2.274	2.318	2.362	2.37	2.378	2.406	2.415	2.412	2.417	2.361	2.424	2.384	2.396	2.399	2.418	2.352	2.372	2.4	2.416	2.387	2.425
440	1.433	1.435	1.437	1.4	1.471	1.427	1.435	1.448	1.45	1.431	1.509	1.538	1.578	1.607	1.621	1.63	1.683	1.718	1.788	1.787	1.822	1.929	2.024	2.059	2.136	2.211	2.316	2.392	2.4	2.352	2.374	2.364	2.351	2.367	2.349	2.365	2.34	2.328	2.38	2.38	2.363	2.407	2.403	2.379	2.415	2.427	2.448	2.449	2.442
441	1.421	1.434	1.364	1.355	1.364	1.407	1.383	1.435	1.419	1.484	1.528	1.469	1.502	1.499	1.506	1.604	1.675	1.624	1.692	1.724	1.744	1.865	1.85	1.862	1.894	1.985	2.039	2.079	2.147	2.148	2.211	2.227	2.228	2.227	2.226	2.267	2.229	NaN	NaN	NaN	NaN	NaN	NaN	NaN	NaN	NaN	NaN	NaN	NaN
442	1.352	1.407	1.362	1.355	1.37	1.392	1.371	1.464	1.45	1.478	1.499	1.495	1.571	1.609	1.582	1.587	1.668	1.689	1.816	1.775	1.934	1.983	2.051	2.192	2.19	2.254	2.306	2.333	2.342	2.286	2.288	2.289	2.322	2.295	2.285	2.293	2.266	2.289	2.29	2.329	2.413	2.367	2.363	2.362	2.416	2.458	2.385	2.423	2.404
443	1.361	1.393	1.394	1.395	1.341	1.411	1.41	1.43	1.427	1.455	1.493	1.461	1.521	1.596	1.543	1.503	1.659	1.659	1.703	1.762	1.672	1.794	1.8	1.857	1.896	1.964	2.014	2.11	2.189	2.124	2.197	2.238	2.234	2.261	2.265	2.327	2.283	2.283	2.293	2.291	2.267	2.329	2.291	2.29	2.299	2.257	2.288	2.243	2.245
0	1.373	1.4	1.413	1.382	1.397	1.419	1.459	1.488	1.457	1.506	NaN	NaN	NaN	NaN	NaN	NaN	NaN	NaN	NaN	NaN	NaN	NaN	NaN	NaN	NaN	NaN	NaN	NaN	NaN	NaN	NaN	NaN	NaN	NaN	NaN	NaN	NaN	NaN	NaN	NaN	NaN	NaN	NaN	NaN	NaN	NaN	NaN	NaN	NaN
444	1.348	1.39	1.377	1.376	1.396	1.418	1.392	1.483	1.518	1.51	1.524	1.565	1.619	1.688	1.742	1.728	1.861	1.909	1.966	2	2.087	2.138	2.196	2.253	2.274	2.29	2.286	2.301	2.32	2.329	2.335	2.335	2.374	2.342	2.319	2.335	2.316	2.339	2.33	2.332	2.349	2.381	2.37	2.344	2.352	2.333	2.321	2.307	2.309
445	1.42	1.486	1.441	1.415	1.458	1.463	1.446	1.497	1.565	1.518	1.605	1.6	1.597	1.738	1.73	1.738	1.81	1.879	1.96	2.002	2.072	2.146	2.198	2.227	2.28	2.362	2.358	2.363	2.381	2.36	2.349	2.381	2.363	2.302	2.345	2.332	2.317	2.335	2.318	2.372	2.267	2.372	2.385	2.357	2.443	2.424	2.401	2.424	2.383
446	1.381	1.41	1.4	1.414	1.378	1.419	1.38	1.422	1.433	1.451	1.46	1.444	1.487	1.571	1.56	1.551	1.682	1.699	1.749	1.756	1.834	1.831	1.925	1.96	2.017	2.086	2.207	2.256	2.33	2.262	2.308	2.337	2.362	2.336	2.364	2.365	2.388	2.383	2.355	2.401	2.393	2.403	2.459	2.394	2.392	2.388	2.358	2.352	2.335
447	1.379	1.367	1.378	1.408	1.386	1.381	1.426	1.429	1.412	1.419	1.395	1.423	1.441	1.436	1.456	1.423	1.506	1.505	1.557	1.543	1.556	1.607	1.604	1.623	1.649	1.655	1.734	1.744	1.813	1.827	1.943	2.012	2.039	2.108	2.106	2.268	2.26	2.251	2.271	2.272	2.249	2.278	2.3	2.324	2.319	2.331	2.357	2.32	2.305
448	1.464	1.459	1.442	1.45	1.496	1.467	1.646	1.551	1.604	1.572	1.737	1.782	1.795	1.825	1.825	2.076	2.178	2.249	2.291	2.314	2.315	2.351	2.288	2.26	2.29	2.32	2.313	2.272	2.35	2.304	2.326	2.337	2.318	2.34	2.327	2.364	2.421	2.38	2.356	2.333	2.338	2.384	2.257	2.375	2.34	2.382	2.409	2.393	2.377
449	1.488	1.468	1.471	1.451	1.441	1.46	1.482	1.475	1.46	1.458	1.466	1.502	1.51	1.524	1.608	1.57	1.667	1.677	1.774	1.836	1.955	2.024	2.12	2.164	2.216	2.274	2.347	2.269	2.293	2.368	2.363	2.329	2.305	2.354	2.295	2.324	2.334	2.331	2.342	NaN	NaN	NaN	NaN	NaN	NaN	NaN	NaN	NaN	NaN
450	1.358	1.389	1.417	1.385	1.366	1.422	1.412	1.421	1.402	1.396	1.439	1.443	1.451	1.432	1.44	1.458	1.457	1.447	1.419	1.436	1.488	1.468	1.475	1.493	1.455	1.448	1.481	1.512	1.511	1.493	1.494	1.486	1.511	1.556	1.531	1.549	1.546	1.543	1.553	1.543	1.527	1.565	1.586	1.566	1.54	1.596	1.561	1.626	1.589
451	1.391	1.422	1.392	1.419	1.406	1.437	1.449	1.447	1.462	1.479	1.498	1.514	1.533	1.543	1.559	1.573	1.615	1.609	1.629	1.647	1.643	1.72	1.682	1.697	1.743	1.756	1.8	1.802	1.825	1.842	1.871	1.897	1.938	1.95	1.913	1.993	1.979	2.003	2.029	2.057	2.153	2.214	2.227	2.16	2.257	2.293	2.297	2.315	2.312
452	1.404	1.411	1.396	1.403	1.4	1.399	1.458	1.481	1.478	1.484	1.512	1.555	1.576	1.631	1.667	1.721	1.868	1.962	2.055	2.207	2.246	2.319	2.307	2.314	2.293	2.298	2.388	2.355	2.397	2.325	2.39	2.442	2.418	2.456	2.379	2.428	2.438	2.478	2.399	2.413	2.461	2.389	2.458	2.431	2.4	2.396	2.412	2.448	2.415
453	1.376	1.39	1.377	1.376	1.389	1.403	1.418	1.464	1.467	1.467	1.515	1.53	1.578	1.621	1.623	1.65	1.757	1.739	1.791	1.827	1.875	2.007	2.122	2.127	2.216	2.334	2.356	2.349	2.379	2.353	2.333	2.335	2.3	2.355	2.304	2.359	2.329	2.327	2.326	2.313	2.287	2.322	2.355	2.337	2.348	2.372	2.326	2.339	2.34
454	1.406	1.413	1.386	1.426	1.4	1.418	1.433	1.462	1.479	1.482	1.523	1.526	1.547	1.585	1.614	1.648	1.678	1.723	1.841	1.927	1.985	2.126	2.155	2.201	2.289	2.333	2.306	2.283	2.359	2.342	2.348	2.375	2.337	2.403	2.385	2.393	2.352	2.436	2.405	2.372	2.383	2.35	2.357	2.344	2.367	2.362	2.4	2.365	2.399
455	1.455	1.435	1.448	1.5	1.507	1.509	1.551	1.588	1.603	1.658	1.663	1.708	1.763	1.794	1.867	1.863	1.851	1.976	2.017	2.131	2.187	2.171	2.276	2.236	2.323	2.313	2.296	2.35	2.412	2.328	2.368	2.374	2.373	2.406	2.347	2.393	2.368	2.359	2.37	2.368	2.367	2.376	2.371	2.356	2.392	2.416	2.39	2.372	2.424
456	1.403	1.394	1.387	1.397	1.375	1.381	1.417	1.431	1.422	1.412	1.451	1.442	1.472	1.497	1.526	1.535	1.541	1.594	1.615	1.627	1.692	1.699	1.752	1.778	1.775	1.836	1.918	1.988	2.038	2.113	2.205	2.297	2.309	2.347	2.29	2.346	2.33	2.333	2.291	2.308	2.289	2.299	2.274	2.243	2.302	2.321	2.263	2.303	2.28
457	1.509	1.47	1.399	1.494	1.403	1.417	1.524	1.478	1.589	1.53	1.622	1.693	1.681	1.723	1.866	1.891	1.999	2.037	2.111	2.149	2.293	2.318	2.287	2.306	2.335	2.354	2.312	2.315	2.357	2.305	2.317	2.395	2.307	2.338	2.324	2.336	2.356	2.355	2.415	2.427	2.411	2.41	2.433	2.442	2.413	2.387	2.339	2.328	2.313
458	1.404	1.439	1.349	1.438	1.422	1.509	1.595	1.547	1.571	1.596	1.675	1.679	1.802	1.782	1.984	2.082	2.18	2.235	2.28	2.304	2.342	2.392	2.373	2.406	2.432	2.32	2.372	2.35	2.371	2.301	2.359	2.373	2.329	2.387	2.368	2.448	2.384	2.421	2.406	NaN	NaN	NaN	NaN	NaN	NaN	NaN	NaN	NaN	NaN
0	1.593	1.437	1.345	1.544	1.599	1.652	NaN	NaN	NaN	NaN	NaN	NaN	NaN	NaN	NaN	NaN	NaN	NaN	NaN	NaN	NaN	NaN	NaN	NaN	NaN	NaN	NaN	NaN	NaN	NaN	NaN	NaN	NaN	NaN	NaN	NaN	NaN	NaN	NaN	NaN	NaN	NaN	NaN	NaN	NaN	NaN	NaN	NaN	NaN
459	1.361	1.392	1.372	1.384	1.382	1.421	1.443	1.414	1.464	1.423	1.486	1.476	1.493	1.499	1.516	1.552	1.606	1.591	1.588	1.634	1.606	1.687	1.661	1.712	1.697	1.717	1.707	1.773	1.726	1.746	1.788	1.794	1.816	1.869	1.823	1.891	1.865	1.899	1.879	1.923	2.033	2.091	2.141	2.196	2.204	2.268	2.28	2.289	2.299
460	1.46	1.387	1.404	1.392	1.394	1.409	1.424	1.412	1.461	1.482	1.48	1.48	1.536	1.638	1.664	1.663	1.675	1.713	1.806	1.955	2.036	2.094	2.157	2.155	2.159	2.2	2.209	2.212	2.215	2.222	2.238	2.24	2.271	2.279	2.222	2.243	2.25	2.218	2.25	2.26	2.228	2.237	2.235	2.198	2.234	2.271	2.252	2.259	2.256
461	1.517	1.456	1.607	1.758	1.513	1.515	1.665	1.832	1.535	1.589	1.67	1.64	1.39	1.528	1.699	1.65	1.646	1.742	1.581	1.77	1.632	1.599	1.818	1.622	1.59	1.785	1.603	1.74	1.758	1.746	1.844	1.913	1.742	1.856	1.811	1.797	1.78	1.905	1.901	1.833	1.86	1.915	1.916	1.867	1.971	1.953	1.996	2.013	2.12
462	1.388	1.343	1.366	1.381	1.379	1.415	1.398	1.427	1.416	1.386	1.442	1.43	1.401	1.504	1.506	1.471	1.5	1.504	1.512	1.553	1.521	1.523	1.564	1.542	1.536	1.565	1.58	1.574	1.583	1.582	1.58	1.625	1.585	1.631	1.606	1.598	1.612	1.667	1.622	1.689	1.651	1.662	1.677	1.637	1.694	1.654	1.724	1.722	1.709
463	1.395	1.355	1.408	1.383	1.383	1.383	1.415	1.391	1.418	1.449	1.4	1.415	1.426	1.509	1.529	1.515	1.541	1.612	1.598	1.634	1.649	1.627	1.653	1.665	1.648	1.716	1.709	1.727	1.734	1.803	1.869	1.952	2.013	2.06	2.12	2.208	2.178	2.216	2.147	2.242	2.238	NaN	NaN	NaN	NaN	NaN	NaN	NaN	NaN
464	1.436	1.368	1.408	1.348	1.364	1.356	1.366	1.373	1.407	1.404	1.381	1.38	1.399	1.492	1.5	1.513	1.493	1.514	1.534	1.555	1.558	1.541	1.544	1.562	1.544	1.588	1.569	1.604	1.638	1.639	1.634	1.671	1.655	1.692	1.668	1.715	1.724	1.718	1.716	1.716	1.706	1.728	1.862	1.872	2.141	2.161	2.18	2.186	2.227
465	1.382	1.384	1.367	1.373	1.365	1.386	1.391	1.388	1.398	1.413	1.425	1.428	1.437	1.451	1.493	1.511	1.527	1.555	1.577	1.593	1.607	1.646	1.66	1.698	1.705	1.747	1.776	1.775	1.808	1.813	1.877	1.892	1.921	1.919	1.923	1.989	2.006	2.037	2.052	2.111	2.096	2.129	2.161	2.146	2.178	2.176	2.184	2.178	2.171
466	1.379	1.406	1.362	1.404	1.386	1.392	1.43	1.422	1.444	1.44	1.493	1.465	1.497	1.515	1.562	1.572	1.598	1.615	1.636	1.652	1.713	1.704	1.726	1.752	1.784	1.81	1.778	1.851	1.918	1.975	2.054	2.106	2.128	2.205	2.201	2.272	2.245	2.265	2.274	2.294	2.275	2.302	2.331	2.298	2.305	2.29	2.288	2.289	2.291
467	1.442	1.409	1.418	1.389	1.39	1.428	1.441	1.449	1.523	1.512	1.533	1.536	1.581	1.713	1.73	1.734	1.708	1.79	1.805	1.843	1.808	1.786	1.834	1.824	1.821	1.871	1.899	1.977	2.045	2.096	2.167	2.193	2.236	2.254	2.203	2.25	2.263	2.247	2.254	2.269	2.297	2.277	2.283	2.241	2.291	2.301	2.303	2.301	2.296
0	1.386	NaN	NaN	NaN	NaN	NaN	NaN	NaN	NaN	NaN	NaN	NaN	NaN	NaN	NaN	NaN	NaN	NaN	NaN	NaN	NaN	NaN	NaN	NaN	NaN	NaN	NaN	NaN	NaN	NaN	NaN	NaN	NaN	NaN	NaN	NaN	NaN	NaN	NaN	NaN	NaN	NaN	NaN	NaN	NaN	NaN	NaN	NaN	NaN
468	1.427	1.356	1.399	1.383	1.377	1.379	1.389	1.388	1.435	1.422	1.396	1.398	1.398	1.53	1.548	1.527	1.558	1.615	1.621	1.687	1.697	1.66	1.713	1.75	1.805	1.927	2.046	2.168	2.278	2.305	2.264	2.295	2.245	2.283	2.205	2.301	2.298	2.319	2.309	2.358	2.371	2.377	2.36	2.357	2.392	2.389	2.366	2.383	2.334
469	1.419	1.482	1.465	1.375	1.441	1.524	1.465	1.47	1.528	1.527	1.513	1.554	1.53	1.584	1.546	1.592	1.577	1.714	1.598	1.613	1.65	1.597	1.659	1.66	1.733	1.635	1.655	1.693	1.687	1.723	1.686	1.821	1.761	1.811	1.812	1.794	1.794	1.88	1.777	1.899	1.823	1.846	1.971	1.803	1.868	1.993	2.018	2.025	2.057
0	1.739	1.478	1.746	1.42	1.423	1.461	1.432	1.427	1.546	1.579	NaN	NaN	NaN	NaN	NaN	NaN	NaN	NaN	NaN	NaN	NaN	NaN	NaN	NaN	NaN	NaN	NaN	NaN	NaN	NaN	NaN	NaN	NaN	NaN	NaN	NaN	NaN	NaN	NaN	NaN	NaN	NaN	NaN	NaN	NaN	NaN	NaN	NaN	NaN
470	1.505	1.423	1.492	1.416	1.407	1.429	1.448	1.459	1.461	1.473	1.479	1.479	1.503	1.539	1.553	1.547	1.55	1.591	1.611	1.629	1.605	1.627	1.614	1.622	1.612	1.664	1.667	1.698	1.711	1.698	1.71	1.775	1.774	1.807	1.767	1.806	1.819	1.818	1.829	1.838	1.829	1.879	1.885	1.838	1.898	1.907	1.922	1.931	1.948
471	1.416	1.481	1.396	1.42	1.396	1.469	1.46	1.512	1.524	1.545	1.553	1.54	1.602	1.684	1.648	1.671	1.667	1.646	1.721	1.735	1.741	1.762	1.79	1.721	1.77	1.803	1.803	1.855	1.919	1.801	1.852	1.949	1.951	1.988	2.07	2.136	2.127	2.211	2.233	2.288	2.22	2.25	2.311	2.239	2.27	2.261	2.268	2.286	2.254
0	1.605	1.374	1.54	1.358	1.38	1.379	1.4	1.426	1.485	1.511	1.457	1.411	1.482	1.764	1.795	1.794	1.738	1.849	2.011	2.102	1.945	1.945	2.135	NaN	NaN	NaN	NaN	NaN	NaN	NaN	NaN	NaN	NaN	NaN	NaN	NaN	NaN	NaN	NaN	NaN	NaN	NaN	NaN	NaN	NaN	NaN	NaN	NaN	NaN
472	1.359	1.424	1.393	1.389	1.39	1.436	1.42	1.433	1.433	1.445	1.447	1.496	1.502	1.521	1.536	1.589	1.592	1.613	1.598	1.621	1.654	1.662	1.668	1.674	1.695	1.694	1.744	1.727	1.783	1.782	1.852	1.877	1.859	1.852	1.839	1.914	1.916	1.901	1.935	2.019	2.051	2.125	2.182	2.2	2.238	2.259	2.293	2.313	2.291
0	2.268	1.442	2.162	1.438	1.518	1.447	NaN	NaN	NaN	NaN	NaN	NaN	NaN	NaN	NaN	NaN	NaN	NaN	NaN	NaN	NaN	NaN	NaN	NaN	NaN	NaN	NaN	NaN	NaN	NaN	NaN	NaN	NaN	NaN	NaN	NaN	NaN	NaN	NaN	NaN	NaN	NaN	NaN	NaN	NaN	NaN	NaN	NaN	NaN
0	NaN	NaN	NaN	NaN	NaN	NaN	NaN	NaN	NaN	NaN	NaN	NaN	NaN	NaN	NaN	NaN	NaN	NaN	NaN	NaN	NaN	NaN	NaN	NaN	NaN	NaN	NaN	NaN	NaN	NaN	NaN	NaN	NaN	NaN	NaN	NaN	NaN	NaN	NaN	NaN	NaN	NaN	NaN	NaN	NaN	NaN	NaN	NaN	NaN
473	1.538	1.506	1.532	1.431	1.503	1.512	1.457	1.444	1.581	1.605	1.446	1.517	1.445	1.777	1.75	1.65	1.713	1.722	1.637	1.799	1.913	1.722	1.763	1.767	1.741	1.794	1.7	1.806	1.865	1.901	1.918	1.862	1.905	1.997	1.892	1.826	1.954	1.921	1.986	2.018	2.114	2.117	2.23	2.254	2.237	2.217	2.264	2.267	2.199
0	NaN	NaN	NaN	NaN	NaN	NaN	NaN	NaN	NaN	NaN	NaN	NaN	NaN	NaN	NaN	NaN	NaN	NaN	NaN	NaN	NaN	NaN	NaN	NaN	NaN	NaN	NaN	NaN	NaN	NaN	NaN	NaN	NaN	NaN	NaN	NaN	NaN	NaN	NaN	NaN	NaN	NaN	NaN	NaN	NaN	NaN	NaN	NaN	NaN
474	1.712	1.413	1.667	1.42	1.416	1.408	1.43	1.394	1.531	1.424	1.4	1.379	1.37	1.762	1.712	1.679	1.51	1.66	1.677	1.773	1.674	1.58	1.647	1.635	1.567	1.601	1.53	1.675	1.667	1.635	1.609	1.647	1.631	1.687	1.615	1.641	1.725	1.666	1.655	1.72	1.724	1.716	1.717	1.72	1.704	1.742	1.793	1.754	1.768
0	1.486	1.404	1.429	1.409	1.408	1.396	1.403	1.43	1.458	1.471	1.493	1.473	1.49	1.639	1.638	1.643	1.611	1.688	1.712	1.814	1.769	1.733	1.692	1.707	1.765	1.758	1.86	1.861	1.947	1.872	1.848	1.968	1.89	1.935	1.991	1.95	1.965	2.007	1.981	2.079	2.084	2.152	2.162	2.191	2.219	2.274	2.299	2.267	2.29
475	1.939	1.457	1.878	1.391	1.448	1.458	1.51	1.399	1.512	1.504	1.444	1.388	1.492	1.997	1.915	1.945	1.643	1.935	2.005	2.12	1.883	1.7	1.947	1.854	1.755	1.821	1.799	2.01	1.954	2.059	2.041	2.192	2.25	2.383	2.269	2.33	2.345	2.372	2.384	2.431	2.413	2.459	2.433	2.452	2.453	2.411	2.488	2.539	2.49
0	NaN	NaN	NaN	NaN	NaN	NaN	NaN	NaN	NaN	NaN	NaN	NaN	NaN	NaN	NaN	NaN	NaN	NaN	NaN	NaN	NaN	NaN	NaN	NaN	NaN	NaN	NaN	NaN	NaN	NaN	NaN	NaN	NaN	NaN	NaN	NaN	NaN	NaN	NaN	NaN	NaN	NaN	NaN	NaN	NaN	NaN	NaN	NaN	NaN
476	1.459	1.432	1.384	1.411	1.414	1.43	1.445	1.463	1.468	1.509	1.525	1.584	1.652	1.651	1.693	1.729	1.753	1.777	1.824	1.865	1.888	1.921	1.986	2.052	2.071	2.138	2.188	2.196	2.246	2.241	2.265	2.305	2.309	2.293	2.244	2.276	2.276	2.254	2.283	2.28	2.278	2.281	2.244	2.227	2.291	2.292	2.289	2.298	2.278
0	NaN	NaN	NaN	NaN	NaN	NaN	NaN	NaN	NaN	NaN	NaN	NaN	NaN	NaN	NaN	NaN	NaN	NaN	NaN	NaN	NaN	NaN	NaN	NaN	NaN	NaN	NaN	NaN	NaN	NaN	NaN	NaN	NaN	NaN	NaN	NaN	NaN	NaN	NaN	NaN	NaN	NaN	NaN	NaN	NaN	NaN	NaN	NaN	NaN
0	NaN	NaN	NaN	NaN	NaN	NaN	NaN	NaN	NaN	NaN	NaN	NaN	NaN	NaN	NaN	NaN	NaN	NaN	NaN	NaN	NaN	NaN	NaN	NaN	NaN	NaN	NaN	NaN	NaN	NaN	NaN	NaN	NaN	NaN	NaN	NaN	NaN	NaN	NaN	NaN	NaN	NaN	NaN	NaN	NaN	NaN	NaN	NaN	NaN
0	1.722	1.553	2.229	NaN	NaN	NaN	NaN	NaN	NaN	NaN	NaN	NaN	NaN	NaN	NaN	NaN	NaN	NaN	NaN	NaN	NaN	NaN	NaN	NaN	NaN	NaN	NaN	NaN	NaN	NaN	NaN	NaN	NaN	NaN	NaN	NaN	NaN	NaN	NaN	NaN	NaN	NaN	NaN	NaN	NaN	NaN	NaN	NaN	NaN
0	1.415	1.444	1.526	1.366	1.432	1.497	1.403	1.44	1.542	1.407	1.488	1.515	1.546	1.59	1.704	1.516	NaN	NaN	NaN	NaN	NaN	NaN	NaN	NaN	NaN	NaN	NaN	NaN	NaN	NaN	NaN	NaN	NaN	NaN	NaN	NaN	NaN	NaN	NaN	NaN	NaN	NaN	NaN	NaN	NaN	NaN	NaN	NaN	NaN
477	1.427	1.522	1.606	1.351	1.432	1.519	1.425	1.427	1.543	1.43	1.511	1.524	1.472	1.525	1.644	1.426	1.521	1.586	1.644	1.533	1.679	1.537	1.682	1.752	1.629	1.809	1.657	1.648	1.68	1.698	1.654	1.725	1.608	1.787	1.76	1.742	1.74	1.698	1.731	1.81	1.835	1.836	1.772	1.805	1.824	1.822	1.847	1.883	1.831
478	1.448	1.588	1.521	1.401	1.417	1.355	1.322	1.522	1.433	1.496	1.496	1.486	1.554	1.609	1.637	1.528	1.47	1.662	1.69	1.608	1.606	1.593	1.753	1.656	1.705	1.806	1.835	1.83	1.901	1.791	1.869	1.88	1.898	1.947	1.921	1.92	1.934	2.007	1.852	1.891	1.955	1.994	1.928	1.965	1.955	2.064	2.126	2.109	2.165
479	1.481	1.567	1.52	1.35	1.443	1.372	1.354	1.456	1.433	1.516	1.531	1.479	1.552	1.634	1.725	1.657	1.521	1.729	1.775	1.652	1.765	1.718	1.948	1.846	1.907	2.003	1.998	2.104	2.144	2.176	2.199	2.234	2.302	2.297	2.278	2.261	2.255	2.268	2.211	2.28	2.239	2.262	2.26	2.254	2.253	2.242	2.242	2.241	2.26
480	1.428	1.528	1.521	1.401	1.474	1.542	1.437	1.46	1.535	1.443	1.562	1.625	1.503	1.643	1.76	1.475	1.579	1.713	1.923	1.736	1.786	1.76	1.846	1.956	1.8	2.18	1.95	1.836	1.952	1.965	1.945	2.029	1.882	2.085	1.956	1.949	1.961	2.034	2.089	2.141	2.423	2.389	2.45	2.472	2.477	2.495	2.416	2.379	2.332
481	1.49	1.448	1.444	1.435	1.41	1.453	1.44	1.475	1.485	1.5	1.575	1.541	1.601	1.611	1.653	1.702	1.615	1.728	1.719	1.695	1.783	1.805	1.815	1.787	1.82	1.868	1.858	1.893	1.973	1.989	2.042	2.09	2.117	2.166	2.225	2.217	2.208	2.228	2.198	2.2	2.223	2.248	2.239	2.232	2.205	2.23	2.235	2.252	2.226
482	1.434	1.419	1.416	1.412	1.38	1.444	1.458	1.465	1.547	1.545	1.626	1.606	1.698	1.734	1.794	1.828	1.816	1.882	1.993	2.052	2.158	2.201	2.25	2.23	2.244	2.265	2.217	2.243	2.236	2.257	2.278	2.27	2.238	2.198	2.218	2.257	2.28	2.302	2.247	2.24	2.305	2.269	2.293	2.293	2.249	2.289	2.288	2.292	2.264
483	1.395	1.374	1.423	1.345	1.396	1.429	1.363	1.418	1.432	1.42	1.408	1.455	1.435	1.48	1.547	1.566	1.555	1.666	1.62	1.595	1.747	1.666	1.761	1.702	1.777	1.888	2.047	2.037	2.147	2.179	2.248	2.348	2.33	2.349	2.313	2.373	2.292	2.338	2.4	2.332	2.447	2.293	2.29	2.424	2.306	2.277	2.285	2.243	2.249
484	1.587	1.508	1.599	1.416	1.575	1.607	1.61	1.554	1.606	1.551	1.766	1.489	1.688	1.659	1.812	1.639	1.647	1.812	1.915	1.767	1.825	1.973	1.841	1.898	1.748	1.834	1.875	1.875	2.021	2.018	2.108	2.229	2.244	2.24	2.205	2.301	2.283	2.277	2.307	2.21	2.249	2.264	2.304	2.23	2.245	2.274	2.308	2.369	2.301
485	1.4	1.453	1.503	1.383	1.43	1.481	1.404	1.402	1.455	1.404	1.433	1.446	1.409	1.453	1.466	1.438	1.445	1.475	1.476	1.403	1.47	1.408	1.466	1.472	1.436	1.515	1.444	1.414	1.457	1.45	1.462	1.456	1.391	1.446	1.44	1.448	1.421	1.398	1.432	1.432	1.454	1.425	1.437	1.441	1.42	1.418	1.445	1.476	1.425
486	1.39	1.44	1.484	1.374	1.439	1.469	1.413	1.421	1.453	1.403	1.447	1.456	1.457	1.47	1.501	1.387	1.431	1.449	1.507	1.408	1.459	1.399	1.479	1.475	1.425	1.55	1.44	1.427	1.477	1.458	1.435	1.47	1.425	1.47	1.467	1.456	1.444	1.441	1.429	1.449	1.47	1.442	1.432	1.461	1.438	1.426	1.457	1.485	1.451
0	1.362	1.421	1.476	1.349	1.388	1.453	1.377	1.411	1.487	1.429	1.466	1.494	1.481	1.561	1.573	1.486	1.556	1.636	1.701	1.628	1.7	1.666	1.73	1.78	1.71	1.921	1.799	1.78	1.834	1.834	1.839	1.901	1.845	1.972	1.945	1.898	1.969	1.926	1.917	1.987	2.034	2.007	1.985	2.063	2.098	2.149	2.202	2.275	2.262
0	1.437	1.501	1.464	1.398	1.373	1.374	1.403	1.463	1.51	1.48	NaN	NaN	NaN	NaN	NaN	NaN	NaN	NaN	NaN	NaN	NaN	NaN	NaN	NaN	NaN	NaN	NaN	NaN	NaN	NaN	NaN	NaN	NaN	NaN	NaN	NaN	NaN	NaN	NaN	NaN	NaN	NaN	NaN	NaN	NaN	NaN	NaN	NaN	NaN
0	1.366	1.416	1.462	1.319	1.39	1.444	1.409	1.409	1.472	1.42	1.444	1.513	1.474	1.52	1.565	1.437	1.494	1.544	1.589	1.55	1.586	1.528	1.619	1.632	1.563	1.744	1.63	1.646	1.66	1.614	1.631	1.665	1.635	1.69	1.667	1.684	1.665	1.65	1.658	1.713	1.725	1.665	1.671	1.679	1.712	1.715	1.724	1.778	1.733
487	1.472	1.46	1.432	1.434	1.379	1.454	1.44	1.455	1.497	1.473	1.558	1.533	1.556	1.567	1.586	1.619	1.59	1.659	1.687	1.668	1.703	1.796	1.789	1.806	1.797	1.869	1.92	1.999	2.08	2.15	2.208	2.235	2.238	2.248	2.258	2.281	2.292	2.284	2.268	2.261	2.245	2.255	2.288	2.283	2.271	2.266	2.271	2.293	2.27
0	1.43	1.523	1.46	1.353	1.39	1.355	1.364	1.454	1.407	1.452	1.478	1.412	1.489	1.488	1.572	1.489	1.437	1.57	1.616	1.538	1.586	1.555	1.645	1.62	1.674	1.752	1.645	1.792	NaN	NaN	NaN	NaN	NaN	NaN	NaN	NaN	NaN	NaN	NaN	NaN	NaN	NaN	NaN	NaN	NaN	NaN	NaN	NaN	NaN
488	1.441	1.352	1.38	1.351	1.395	1.409	1.394	1.436	1.467	1.417	1.514	1.48	1.532	1.587	1.61	1.644	1.633	1.734	1.823	1.881	2.005	2.043	2.137	2.149	2.191	2.219	2.184	2.231	2.231	2.226	2.235	2.246	2.223	2.252	2.274	2.26	2.213	2.249	2.278	2.27	2.235	2.27	2.265	2.251	2.251	2.283	2.319	2.314	2.29
0	1.388	1.422	1.439	1.332	1.367	1.447	1.39	1.405	1.473	1.451	1.456	1.512	1.514	1.554	1.616	1.549	1.587	1.644	1.702	1.682	1.749	1.72	1.873	1.88	1.816	2.08	1.959	2.003	2.122	2.251	2.233	NaN	NaN	NaN	NaN	NaN	NaN	NaN	NaN	NaN	NaN	NaN	NaN	NaN	NaN	NaN	NaN	NaN	NaN
0	1.351	1.439	1.461	1.305	1.384	1.43	1.406	1.403	1.407	1.418	1.418	1.488	1.459	1.503	1.528	1.439	1.48	1.564	1.616	1.511	1.573	1.5	1.585	1.612	1.584	1.732	1.62	1.61	1.664	1.62	1.601	1.665	1.767	1.7	1.67	1.661	1.658	1.648	NaN	NaN	NaN	NaN	NaN	NaN	NaN	NaN	NaN	NaN	NaN
489	1.404	1.446	1.488	1.351	1.455	1.498	1.417	1.465	1.517	1.515	1.504	1.632	1.585	1.711	1.765	1.693	1.761	1.829	1.949	1.831	1.975	1.932	2.037	2.072	2.12	2.285	2.235	2.284	2.314	2.302	2.276	2.298	2.271	2.301	2.283	2.264	2.251	2.265	2.295	2.306	2.311	2.305	2.319	2.27	2.288	2.265	2.267	2.257	2.25
490	1.387	1.425	1.466	1.387	1.422	1.511	1.464	1.471	1.53	1.538	1.642	1.611	1.605	1.717	1.758	1.669	1.674	1.784	1.861	1.787	1.892	1.869	1.882	1.878	1.873	1.994	1.927	1.934	1.928	2.002	1.947	1.995	1.951	2.084	2.027	2.056	2.117	2.136	2.259	2.232	2.305	2.289	2.332	2.292	2.322	2.304	2.326	2.344	2.322
491	1.348	1.403	1.48	1.372	1.447	1.47	1.4	1.481	1.473	1.523	1.488	1.623	1.607	1.732	1.69	1.765	1.784	1.85	1.845	1.714	1.963	1.874	1.964	2.01	2.076	2.157	2.163	2.159	2.242	2.238	2.251	2.304	2.291	2.276	2.243	2.252	2.284	2.29	2.299	2.316	2.341	2.317	2.339	2.297	2.32	2.327	2.348	2.387	2.347
492	1.422	1.423	1.495	1.358	1.43	1.521	1.465	1.471	1.526	1.504	1.527	1.587	1.551	1.701	1.718	1.652	1.681	1.776	1.833	1.784	1.913	1.876	1.868	1.922	1.918	2.076	1.977	1.967	2.006	1.979	1.99	2.093	2.108	2.175	2.226	2.24	2.264	2.317	2.314	2.324	2.352	2.344	2.377	2.33	2.403	2.348	2.352	2.37	2.361
0	1.355	1.359	1.398	1.33	1.372	1.409	1.39	1.386	1.397	NaN	NaN	NaN	NaN	NaN	NaN	NaN	NaN	NaN	NaN	NaN	NaN	NaN	NaN	NaN	NaN	NaN	NaN	NaN	NaN	NaN	NaN	NaN	NaN	NaN	NaN	NaN	NaN	NaN	NaN	NaN	NaN	NaN	NaN	NaN	NaN	NaN	NaN	NaN	NaN
493	1.432	1.415	1.443	1.394	1.459	1.457	1.43	1.451	1.483	1.409	1.491	1.42	1.465	1.543	1.517	1.542	1.517	1.555	1.544	1.603	1.669	1.542	1.615	1.647	1.643	1.668	1.702	1.703	1.781	1.739	1.694	1.736	1.774	1.835	1.812	1.822	1.824	1.806	1.809	1.895	1.911	1.903	1.937	1.863	1.914	1.987	2.007	2.01	2.018
494	1.414	1.341	1.378	1.363	1.403	1.426	1.406	1.453	1.442	1.453	1.439	1.479	1.478	1.471	1.515	1.45	1.527	1.543	1.521	1.53	1.609	1.689	1.651	1.749	1.631	1.753	1.716	1.744	1.701	1.751	1.825	1.808	1.789	1.755	1.789	1.807	1.788	1.876	1.847	1.861	1.859	1.924	1.902	1.893	1.928	1.943	1.969	1.963	1.959
495	1.598	1.207	1.635	1.509	1.756	1.626	1.559	1.715	1.68	1.506	1.782	1.633	1.757	1.838	1.675	1.741	1.839	1.897	1.818	1.956	2.008	1.911	2.039	2.088	2.068	2.135	2.112	2.181	2.242	2.231	2.192	2.244	2.17	2.259	2.241	2.239	2.187	2.428	2.165	2.19	2.215	2.306	2.32	2.18	2.221	2.275	2.318	2.261	2.152
496	1.458	1.371	1.415	1.35	1.439	1.452	1.393	1.401	1.459	1.355	1.484	1.414	1.446	1.495	1.468	1.491	1.443	1.465	1.457	1.563	1.509	1.434	1.548	1.532	1.535	1.54	1.543	1.563	1.658	1.569	1.583	1.587	1.62	1.699	1.649	1.647	1.662	1.635	1.508	1.694	1.67	1.731	1.739	1.642	1.669	1.72	1.819	1.698	1.709
0	1.394	1.363	1.384	1.376	1.388	1.409	1.43	1.465	1.445	1.481	1.477	1.496	1.527	1.52	1.552	1.501	1.557	1.6	1.581	1.572	1.6	1.712	1.678	1.766	1.643	1.786	1.685	NaN	NaN	NaN	NaN	NaN	NaN	NaN	NaN	NaN	NaN	NaN	NaN	NaN	NaN	NaN	NaN	NaN	NaN	NaN	NaN	NaN	NaN
497	1.652	1.505	1.491	1.46	1.748	1.683	1.568	1.695	1.551	1.528	1.689	1.716	1.828	1.879	1.918	2.084	2.079	2.077	2.057	2.252	2.216	2.085	2.176	2.191	2.205	2.168	2.135	2.165	2.221	2.144	2.104	2.08	2.106	2.21	2.216	2.231	2.188	2.184	2.088	2.168	2.223	2.271	2.248	2.151	2.176	2.366	2.399	2.112	2.2
0	1.283	NaN	NaN	NaN	NaN	NaN	NaN	NaN	NaN	NaN	NaN	NaN	NaN	NaN	NaN	NaN	NaN	NaN	NaN	NaN	NaN	NaN	NaN	NaN	NaN	NaN	NaN	NaN	NaN	NaN	NaN	NaN	NaN	NaN	NaN	NaN	NaN	NaN	NaN	NaN	NaN	NaN	NaN	NaN	NaN	NaN	NaN	NaN	NaN
498	1.364	1.378	1.39	1.326	1.385	1.421	1.429	1.417	1.421	1.464	1.473	1.497	1.538	1.592	1.627	1.588	1.569	1.663	1.69	1.612	1.687	1.661	1.748	1.755	1.79	1.832	1.761	1.842	1.918	1.851	1.879	1.841	1.879	1.909	1.931	1.945	1.916	1.977	2.021	1.959	1.968	2.143	2.16	2.051	2.098	2.163	2.185	2.281	2.266
0	0.8029	NaN	NaN	NaN	NaN	NaN	NaN	NaN	NaN	NaN	NaN	NaN	NaN	NaN	NaN	NaN	NaN	NaN	NaN	NaN	NaN	NaN	NaN	NaN	NaN	NaN	NaN	NaN	NaN	NaN	NaN	NaN	NaN	NaN	NaN	NaN	NaN	NaN	NaN	NaN	NaN	NaN	NaN	NaN	NaN	NaN	NaN	NaN	NaN
499	1.444	1.378	1.375	1.351	1.499	1.422	1.407	1.391	1.418	1.375	1.431	1.4	1.483	1.502	1.469	1.474	1.502	1.547	1.422	1.604	1.506	1.403	1.499	1.56	1.595	1.584	1.589	1.607	1.655	1.608	1.626	1.566	1.649	1.77	1.73	1.673	1.705	1.682	1.613	1.692	1.727	1.832	1.789	1.718	1.715	1.789	1.947	1.836	1.773
500	1.391	1.389	1.392	1.37	1.366	1.456	1.413	1.418	1.396	1.458	1.456	1.482	1.467	1.558	1.573	1.55	1.524	1.603	1.589	1.578	1.579	1.608	1.634	1.657	1.703	1.699	1.683	1.693	1.727	1.781	1.725	1.696	1.696	1.758	1.744	1.775	1.755	1.785	1.831	1.816	1.822	1.863	1.86	1.834	1.88	1.883	1.907	1.913	1.926
501	1.376	1.4	1.395	1.343	1.372	1.433	1.39	1.433	1.45	1.456	1.465	1.522	1.535	1.61	1.609	1.614	1.577	1.673	1.663	1.676	1.704	1.675	1.736	1.784	1.792	1.805	1.82	1.836	1.913	1.905	1.892	1.858	1.914	1.953	1.962	2.011	2.052	2.142	2.144	2.217	NaN	NaN	NaN	NaN	NaN	NaN	NaN	NaN	NaN
502	1.387	1.354	1.397	1.377	1.393	1.402	1.413	1.417	1.431	1.419	1.476	1.457	1.474	1.482	1.516	1.513	1.519	1.557	1.539	1.535	1.605	1.649	1.641	1.661	1.651	1.742	1.675	1.737	1.798	1.727	1.853	1.799	1.771	1.903	1.884	1.97	2.038	2.098	2.127	2.227	2.259	2.29	2.307	2.319	2.32	2.296	2.326	2.367	2.327
503	1.375	1.394	1.385	1.37	1.384	1.399	1.41	1.406	1.459	1.441	1.49	1.492	1.501	1.512	1.547	1.596	1.557	1.619	1.641	1.586	1.665	1.704	1.746	1.745	1.758	1.809	1.789	1.79	1.872	1.827	1.958	1.923	1.89	1.956	1.96	1.978	2.006	2.004	2.088	2.088	2.204	2.261	2.305	2.321	2.299	2.306	2.293	2.304	2.293
504	1.348	1.35	1.34	1.321	1.354	1.365	1.345	1.369	1.398	1.335	1.406	1.396	1.403	1.444	1.466	1.482	1.465	1.483	1.499	1.561	1.589	1.519	1.594	1.618	1.624	1.635	1.622	1.653	1.735	1.669	1.693	1.696	1.718	1.763	1.786	1.792	1.769	1.798	1.79	1.838	1.825	1.845	1.877	1.805	1.874	1.898	1.897	1.902	1.863
505	1.391	1.372	1.378	1.364	1.391	1.42	1.445	1.413	1.451	1.432	1.491	1.484	1.508	1.54	1.598	1.576	1.608	1.664	1.653	1.623	1.661	1.686	1.723	1.78	1.795	1.86	1.791	1.836	1.925	1.885	1.861	1.902	1.855	1.934	1.929	1.977	1.968	2.004	2.057	2.114	2.115	2.211	2.256	2.252	2.23	2.208	2.263	2.225	2.25
506	1.413	1.384	1.386	1.359	1.416	1.456	1.397	1.41	1.452	1.423	1.478	1.427	1.46	1.593	1.516	1.563	1.513	1.551	1.516	1.637	1.603	1.547	1.612	1.654	1.665	1.678	1.714	1.724	1.773	1.738	1.732	1.742	1.757	1.855	1.809	1.821	1.781	1.798	1.757	1.858	1.855	1.914	1.95	1.932	2.002	2.03	2.037	2.084	2.112
507	1.424	1.434	1.397	1.391	1.396	1.421	1.407	1.407	1.477	1.394	1.452	1.439	1.463	1.442	1.537	1.507	1.459	1.482	1.527	1.588	1.606	1.576	1.606	1.617	1.563	1.607	1.656	1.615	1.639	1.588	1.67	1.656	1.669	1.621	1.678	1.757	1.688	1.697	1.716	1.779	1.715	1.726	1.734	1.681	1.742	1.783	1.808	1.75	1.723
508	1.378	1.358	1.361	1.358	1.35	1.381	1.385	1.365	1.381	1.375	1.382	1.427	1.424	1.436	1.444	1.44	1.446	1.459	1.462	1.451	1.471	1.474	1.489	1.498	1.521	1.527	1.516	1.552	1.577	1.552	1.555	1.556	1.578	1.622	1.712	1.762	1.793	NaN	NaN	NaN	NaN	NaN	NaN	NaN	NaN	NaN	NaN	NaN	NaN
509	1.384	1.364	1.395	1.381	1.385	1.417	1.415	1.409	1.432	1.387	1.415	1.387	1.433	1.424	1.46	1.45	1.464	1.494	1.505	1.465	1.508	1.55	1.555	1.57	1.569	1.69	1.584	1.64	1.664	1.711	1.717	1.742	1.753	1.864	1.822	1.842	1.86	1.871	1.903	2.006	2.063	2.146	2.22	2.275	2.322	2.343	2.341	2.321	2.322
510	1.363	1.369	1.408	1.378	1.426	1.389	1.411	1.45	1.505	1.439	1.476	1.496	1.48	1.548	1.554	1.563	1.553	1.591	1.633	1.699	1.684	1.617	1.74	1.702	1.616	1.699	1.708	1.712	1.761	1.737	1.792	1.755	1.802	1.788	1.821	1.814	1.785	1.822	1.822	1.852	1.883	1.872	1.882	1.819	1.876	1.97	1.931	1.861	1.905
511	1.428	1.349	1.419	1.389	1.393	1.468	1.472	1.475	1.478	1.485	1.529	1.551	1.627	1.585	1.652	1.625	1.699	1.756	1.714	1.827	1.818	1.927	1.904	1.936	1.908	2.03	1.939	2.057	2.023	2.071	2.14	2.058	2.026	2.129	2.133	2.221	2.118	2.162	2.192	2.188	2.195	2.242	2.233	2.239	2.293	2.258	2.294	2.269	2.265
512	1.379	1.345	1.387	1.361	1.399	1.407	1.415	1.442	1.431	1.421	1.462	1.48	1.519	1.5	1.553	1.573	1.558	1.642	1.696	1.707	1.806	1.908	1.914	1.964	1.848	2.016	1.948	2.076	2.022	2.086	2.153	2.191	2.233	2.267	2.287	2.244	2.246	2.317	2.303	2.295	2.278	2.314	2.298	2.281	2.296	2.334	2.315	2.33	2.318
513	1.394	1.406	1.377	1.376	1.398	1.436	1.397	1.446	1.472	1.537	1.562	1.552	1.585	1.678	1.642	1.719	1.738	1.802	1.813	1.883	1.903	1.951	2.012	2.049	2.084	2.135	2.149	2.162	2.213	2.227	2.219	2.223	2.204	2.241	2.225	2.256	2.238	2.247	2.279	2.247	2.305	2.312	2.274	2.283	2.269	2.265	2.279	2.27	2.279
0	1.375	1.355	1.374	1.352	1.37	1.375	1.386	1.38	1.397	1.391	1.448	1.444	1.439	1.488	1.489	1.478	1.502	1.518	1.539	1.517	1.563	1.563	1.574	1.595	1.616	1.658	1.628	1.626	1.687	1.712	1.724	1.744	NaN	NaN	NaN	NaN	NaN	NaN	NaN	NaN	NaN	NaN	NaN	NaN	NaN	NaN	NaN	NaN	NaN
514	1.39	1.482	1.411	1.482	1.493	1.469	1.471	1.551	1.582	1.514	1.59	1.421	1.532	1.582	1.645	1.626	1.634	1.718	1.747	1.548	1.766	1.721	1.755	1.775	1.801	1.919	1.715	1.815	1.889	1.785	1.88	1.845	1.828	2.052	1.945	1.95	1.942	1.855	2.024	1.934	1.987	2.039	2.025	2.014	2.03	2.022	1.959	2.086	2.013
515	1.355	1.358	1.381	1.365	1.375	1.405	1.389	1.416	1.428	1.381	1.432	1.471	1.473	1.527	1.546	1.566	1.547	1.585	1.617	1.676	1.741	1.75	1.782	1.758	1.748	1.866	1.849	1.935	1.906	1.95	2.038	2.067	2.119	2.173	2.187	2.225	2.222	2.278	2.252	2.253	2.275	2.207	2.271	2.243	2.33	2.332	2.252	2.325	2.241
516	1.398	1.391	1.384	1.349	1.386	1.382	1.411	1.403	1.415	1.462	1.478	1.726	1.649	1.754	1.528	1.7	1.667	1.851	2.023	1.814	1.833	1.917	2.015	2.08	2.13	2.157	2.139	2.168	2.253	2.233	2.31	2.281	2.269	2.311	2.299	2.279	2.278	2.319	2.313	2.325	2.311	2.332	2.375	2.306	2.394	2.394	2.405	2.458	2.347
517	1.386	1.399	1.385	1.385	1.406	1.395	1.401	1.415	1.451	1.453	1.499	1.505	1.542	1.608	1.601	1.654	1.661	1.754	1.72	1.782	1.824	1.911	1.991	2.039	2.107	2.177	2.16	2.184	2.198	2.213	2.227	2.231	2.244	2.253	2.256	2.235	2.225	2.254	2.265	2.282	2.292	2.313	2.31	2.271	2.286	2.305	2.308	2.304	2.28
518	1.364	1.38	1.352	1.351	1.346	1.377	1.395	1.413	1.481	1.476	1.509	1.544	1.626	1.668	1.702	1.751	1.724	1.835	1.85	1.939	2.003	2.07	2.134	2.238	2.276	2.275	2.267	2.27	2.265	2.251	2.265	2.267	2.242	2.241	2.268	2.243	2.245	2.291	2.288	2.26	2.305	2.309	2.298	2.299	2.326	2.312	2.318	2.37	2.317
0	1.333	1.355	1.348	1.357	1.369	1.382	1.364	1.376	1.413	1.395	1.433	1.481	1.429	1.483	1.491	1.502	1.482	1.516	1.532	1.571	1.605	1.568	1.627	1.62	1.604	1.648	1.634	1.656	1.669	1.663	1.676	1.709	NaN	NaN	NaN	NaN	NaN	NaN	NaN	NaN	NaN	NaN	NaN	NaN	NaN	NaN	NaN	NaN	NaN
0	NaN	NaN	NaN	NaN	NaN	NaN	NaN	NaN	NaN	NaN	NaN	NaN	NaN	NaN	NaN	NaN	NaN	NaN	NaN	NaN	NaN	NaN	NaN	NaN	NaN	NaN	NaN	NaN	NaN	NaN	NaN	NaN	NaN	NaN	NaN	NaN	NaN	NaN	NaN	NaN	NaN	NaN	NaN	NaN	NaN	NaN	NaN	NaN	NaN
519	1.399	1.335	1.417	1.367	1.378	1.404	1.422	1.441	1.415	1.421	1.509	1.458	1.49	1.478	1.488	1.515	1.455	1.551	1.564	1.551	1.582	1.616	1.651	1.683	1.607	1.748	1.656	1.768	1.841	1.884	1.977	2.057	2.116	2.156	2.242	2.228	2.253	2.279	2.292	2.298	2.257	2.269	2.284	2.283	2.27	2.282	2.245	2.271	2.235
0	1.344	1.365	1.35	1.325	1.356	1.355	1.348	1.349	1.377	1.371	1.378	1.377	1.379	1.407	1.402	1.427	1.398	1.446	1.433	1.433	1.426	1.429	1.455	1.454	1.465	1.479	1.477	1.491	1.521	1.508	1.521	1.52	1.529	1.54	1.556	1.561	1.528	1.564	1.545	1.564	1.571	1.57	1.57	1.579	1.548	1.587	1.594	1.583	1.594
0	1.446	1.39	1.43	1.444	1.385	1.453	1.464	1.49	1.466	1.492	1.513	1.54	1.578	1.575	1.59	1.669	1.629	1.71	1.706	1.72	1.788	1.738	1.812	1.836	1.753	1.874	1.837	1.871	1.867	1.873	1.999	1.943	1.936	2.019	1.977	2.015	1.973	2.069	1.93	2.061	1.956	2.071	2.039	2.081	2.114	2.153	2.211	2.223	2.233
0	1.346	NaN	NaN	NaN	NaN	NaN	NaN	NaN	NaN	NaN	NaN	NaN	NaN	NaN	NaN	NaN	NaN	NaN	NaN	NaN	NaN	NaN	NaN	NaN	NaN	NaN	NaN	NaN	NaN	NaN	NaN	NaN	NaN	NaN	NaN	NaN	NaN	NaN	NaN	NaN	NaN	NaN	NaN	NaN	NaN	NaN	NaN	NaN	NaN
520	1.423	1.369	1.417	1.4	1.376	1.408	1.412	1.429	1.409	1.372	1.481	1.47	1.469	1.428	1.445	1.481	1.412	1.515	1.484	1.555	1.57	1.564	1.537	1.571	1.558	1.628	1.566	1.608	1.678	1.645	1.687	1.668	1.637	1.739	1.722	1.749	1.659	1.781	1.75	1.801	1.82	1.879	1.914	1.964	2.021	2.059	2.131	2.179	2.175
521	1.399	1.386	1.392	1.394	1.384	1.429	1.416	1.456	1.481	1.449	1.526	1.517	1.564	1.608	1.627	1.658	1.647	1.747	1.743	1.765	1.869	1.976	2.094	2.149	2.301	2.335	2.319	2.354	2.341	2.342	2.393	2.34	2.33	2.351	2.343	2.35	2.371	2.334	2.374	NaN	NaN	NaN	NaN	NaN	NaN	NaN	NaN	NaN	NaN
522	1.405	1.413	1.372	1.394	1.362	1.359	1.361	1.389	1.396	1.439	1.47	1.448	1.496	1.541	1.586	1.579	1.569	1.584	1.649	1.693	1.707	1.737	1.803	1.935	2.084	2.221	2.266	2.303	2.377	2.382	2.38	2.389	2.321	2.355	2.337	2.347	2.374	2.372	2.43	NaN	NaN	NaN	NaN	NaN	NaN	NaN	NaN	NaN	NaN
523	1.322	1.364	1.308	1.337	1.332	1.354	1.323	1.359	1.349	1.387	1.369	1.374	1.369	1.418	1.415	1.423	1.404	1.439	1.45	1.438	1.445	1.476	1.467	1.537	1.55	1.621	1.658	1.722	1.804	1.847	1.914	2	1.998	2.076	2.089	2.078	2.042	2.139	2.115	2.068	2.089	2.093	2.086	2.055	2.068	2.08	2.064	2.097	2.033
524	1.374	1.394	1.378	1.37	1.376	1.388	1.404	1.433	1.493	1.497	1.531	1.572	1.636	1.656	1.698	1.775	1.823	1.882	1.963	2.046	2.1	2.196	2.238	2.265	2.274	2.285	2.277	2.271	2.298	2.286	2.288	2.29	2.273	2.298	2.286	2.271	2.275	2.322	2.302	2.325	2.312	2.331	2.325	2.314	2.306	2.341	2.358	2.344	2.353
0	1.408	1.426	1.39	1.382	1.387	1.391	1.413	1.401	1.417	1.411	1.482	1.434	1.488	1.493	1.511	1.521	1.536	1.579	1.574	1.575	1.613	1.584	1.637	1.621	1.669	1.726	1.693	NaN	NaN	NaN	NaN	NaN	NaN	NaN	NaN	NaN	NaN	NaN	NaN	NaN	NaN	NaN	NaN	NaN	NaN	NaN	NaN	NaN	NaN
525	1.362	1.384	1.345	1.34	1.369	1.383	1.379	1.403	1.463	1.453	1.515	1.559	1.581	1.646	1.676	1.723	1.839	1.971	2.048	2.121	2.207	2.269	2.289	2.283	2.294	2.304	2.249	2.276	2.291	2.305	2.297	2.305	2.309	2.293	2.286	2.251	2.317	2.291	2.307	2.29	2.293	2.324	2.338	2.275	2.303	2.351	2.318	2.319	2.324
526	1.359	1.386	1.352	1.36	1.379	1.381	1.393	1.429	1.474	1.478	1.517	1.538	1.614	1.647	1.659	1.791	1.874	1.969	2.039	2.151	2.199	2.224	2.273	2.264	2.277	2.269	2.272	2.314	2.338	2.305	2.31	2.277	2.293	2.337	2.285	2.291	2.307	2.316	2.308	2.342	2.346	2.362	2.384	2.359	2.357	2.353	2.41	2.392	2.377
527	1.385	1.378	1.35	1.366	1.365	1.395	1.39	1.392	1.437	1.441	1.454	1.508	1.516	1.559	1.577	1.585	1.627	1.679	1.7	1.732	1.798	1.876	1.964	2.021	2.097	2.155	2.22	2.211	2.24	2.239	2.227	2.236	2.228	2.261	2.231	2.244	2.264	2.264	2.271	2.263	2.259	2.251	2.252	2.275	2.285	2.324	2.32	2.331	2.291
528	1.405	1.362	1.39	1.406	1.397	1.427	1.447	1.457	1.446	1.443	1.545	1.536	1.564	1.569	1.598	1.636	1.61	1.671	1.698	1.718	1.729	1.729	1.798	1.755	1.793	1.871	1.799	1.88	1.959	1.985	2.043	2.117	2.146	2.209	2.226	2.276	2.267	2.299	2.308	2.295	2.313	2.32	2.362	2.341	2.313	2.305	2.32	2.317	2.311
0	1.525	1.398	1.433	1.368	1.405	1.421	1.417	1.394	1.442	1.414	1.488	1.459	1.483	1.496	1.559	1.529	1.599	1.602	1.646	1.631	1.655	1.686	1.693	1.729	1.761	1.732	1.772	1.76	1.782	1.796	1.825	1.861	1.809	1.929	NaN	NaN	NaN	NaN	NaN	NaN	NaN	NaN	NaN	NaN	NaN	NaN	NaN	NaN	NaN
529	1.384	1.385	1.36	1.36	1.384	1.408	1.394	1.393	1.43	1.43	1.478	1.482	1.519	1.547	1.58	1.725	1.811	1.878	1.866	1.944	2.072	2.132	2.211	2.238	2.275	2.261	2.228	2.267	2.26	2.279	2.263	2.25	2.269	2.298	2.307	2.283	2.299	2.297	2.282	2.277	2.287	2.341	2.309	2.331	2.354	2.327	2.292	2.324	2.298
530	1.437	1.405	1.409	1.41	1.397	1.425	1.436	1.461	1.433	1.424	1.488	1.485	1.505	1.532	1.545	1.543	1.559	1.614	1.622	1.616	1.639	1.682	1.697	1.723	1.714	1.801	1.746	1.748	1.796	1.771	1.83	1.852	1.838	1.881	1.896	1.929	1.896	1.919	1.985	2.022	2.051	2.121	2.166	2.189	2.231	2.264	2.277	2.302	2.267
531	1.399	1.37	1.351	1.367	1.398	1.434	1.449	1.465	1.53	1.617	1.682	1.752	1.856	1.97	2.084	2.151	2.222	2.32	2.297	2.276	2.291	2.291	2.285	2.267	2.284	2.269	2.258	2.274	2.277	2.283	2.287	2.273	2.264	2.264	2.286	2.245	2.255	2.266	2.256	2.274	2.292	2.3	2.291	2.278	2.279	2.267	2.303	2.309	2.283
532	1.406	1.42	1.386	1.39	1.374	1.402	1.428	1.497	1.456	1.401	1.438	1.527	1.507	1.53	1.602	1.598	1.626	1.692	1.713	1.783	1.833	1.885	1.972	2.002	2.06	2.154	2.163	2.208	2.261	2.265	2.294	2.285	2.276	2.295	2.28	2.282	2.277	2.266	2.302	2.288	2.283	2.327	2.361	2.326	2.342	2.321	2.36	2.362	2.322
533	1.352	1.436	1.354	1.378	1.417	1.441	1.39	1.411	1.423	1.425	1.44	1.441	1.45	1.475	1.483	1.497	1.52	1.528	1.546	1.528	1.592	1.563	1.554	1.613	1.555	1.627	1.625	1.619	1.637	1.622	1.659	1.66	1.693	1.691	1.715	1.726	1.705	1.753	1.714	1.73	1.721	1.74	1.762	1.746	1.736	1.793	1.785	1.781	1.802
534	1.373	1.358	1.397	1.383	1.374	1.375	1.414	1.381	1.414	1.401	1.432	1.427	1.433	1.413	1.446	1.442	1.495	1.482	1.496	1.484	1.488	1.492	1.516	1.547	1.533	1.526	1.541	1.549	1.593	1.585	1.594	1.599	1.607	1.634	1.646	1.657	1.662	1.7	1.717	1.719	1.715	1.734	1.773	1.751	1.761	1.823	1.828	1.828	1.796
0	1.415	NaN	NaN	NaN	NaN	NaN	NaN	NaN	NaN	NaN	NaN	NaN	NaN	NaN	NaN	NaN	NaN	NaN	NaN	NaN	NaN	NaN	NaN	NaN	NaN	NaN	NaN	NaN	NaN	NaN	NaN	NaN	NaN	NaN	NaN	NaN	NaN	NaN	NaN	NaN	NaN	NaN	NaN	NaN	NaN	NaN	NaN	NaN	NaN
0	1.399	1.406	1.387	1.417	1.415	1.423	1.442	1.427	1.46	1.446	1.475	1.491	1.51	1.55	1.544	1.571	1.557	1.561	1.559	1.601	1.612	1.615	1.606	1.614	1.612	1.693	1.679	1.695	1.684	1.662	1.745	1.727	1.737	1.737	1.743	1.741	1.725	1.736	1.78	1.76	1.776	1.783	1.792	1.786	1.798	NaN	NaN	NaN	NaN
535	1.483	1.513	1.468	1.453	1.585	1.429	1.519	1.621	1.581	1.483	1.501	1.518	1.576	1.588	1.535	1.568	1.574	1.593	1.617	1.63	1.522	1.664	1.645	1.633	1.682	1.756	1.653	1.816	1.777	1.742	1.798	1.789	1.755	1.796	1.825	1.897	1.8	1.836	1.84	1.885	1.84	1.878	1.968	2.015	2.017	2.037	2.122	2.152	2.148
536	1.404	1.413	1.392	1.42	1.405	1.414	1.351	1.43	1.409	1.395	1.478	1.462	1.449	1.486	1.459	1.492	1.481	1.524	1.528	1.553	1.495	1.528	1.508	1.606	1.513	1.565	1.568	1.605	1.573	1.563	1.59	1.595	1.61	1.612	1.633	1.638	1.604	1.614	1.617	1.608	1.629	1.645	1.665	1.636	1.676	1.651	1.651	1.655	1.66
537	1.406	1.502	1.423	1.515	1.458	1.46	1.37	1.447	1.402	1.394	1.522	1.479	1.434	1.503	1.51	1.506	1.605	1.625	1.698	1.729	1.72	1.728	1.659	1.9	1.73	1.795	1.831	1.918	1.993	2.03	2.137	2.169	2.186	2.196	2.187	2.244	2.236	2.248	2.25	2.265	2.277	2.314	2.274	2.341	2.282	2.32	2.319	2.299	2.28
538	1.392	1.419	1.375	1.391	1.394	1.406	1.436	1.425	1.438	1.44	1.44	1.511	1.528	1.608	1.583	1.637	1.647	1.701	1.717	1.757	1.812	1.86	1.949	1.968	2.05	2.137	2.143	2.194	2.229	2.243	2.246	2.267	2.253	2.314	2.296	2.298	2.305	2.33	2.31	2.298	2.303	2.313	2.325	2.329	2.282	2.295	2.304	2.327	2.316
0	1.447	1.494	1.376	1.617	1.47	1.639	1.286	1.499	1.379	1.385	1.62	1.523	1.362	1.662	1.457	1.651	1.608	1.556	1.701	2.089	1.752	1.887	NaN	NaN	NaN	NaN	NaN	NaN	NaN	NaN	NaN	NaN	NaN	NaN	NaN	NaN	NaN	NaN	NaN	NaN	NaN	NaN	NaN	NaN	NaN	NaN	NaN	NaN	NaN
539	1.361	1.395	1.379	1.434	1.391	1.403	1.408	1.425	1.468	1.475	1.484	1.509	1.529	1.567	1.605	1.664	1.711	1.754	1.774	1.776	1.78	1.783	1.851	1.846	1.95	2.015	2.06	2.111	2.158	2.199	2.25	2.278	2.237	2.272	2.288	2.275	2.247	2.266	2.29	2.287	2.295	2.323	2.309	2.298	2.331	2.34	2.329	2.374	2.315
0	1.439	1.488	1.345	1.607	1.462	1.468	1.423	1.368	1.442	1.443	1.494	1.456	NaN	NaN	NaN	NaN	NaN	NaN	NaN	NaN	NaN	NaN	NaN	NaN	NaN	NaN	NaN	NaN	NaN	NaN	NaN	NaN	NaN	NaN	NaN	NaN	NaN	NaN	NaN	NaN	NaN	NaN	NaN	NaN	NaN	NaN	NaN	NaN	NaN
0	NaN	NaN	NaN	NaN	NaN	NaN	NaN	NaN	NaN	NaN	NaN	NaN	NaN	NaN	NaN	NaN	NaN	NaN	NaN	NaN	NaN	NaN	NaN	NaN	NaN	NaN	NaN	NaN	NaN	NaN	NaN	NaN	NaN	NaN	NaN	NaN	NaN	NaN	NaN	NaN	NaN	NaN	NaN	NaN	NaN	NaN	NaN	NaN	NaN
540	1.459	1.472	1.405	1.447	1.436	1.412	1.492	1.502	1.434	1.439	1.507	1.621	1.551	1.674	1.633	1.641	1.686	1.753	1.717	1.713	1.794	1.838	1.9	1.904	1.983	2.104	2.169	2.189	2.285	2.298	2.301	2.336	2.334	2.319	2.315	2.341	2.321	2.368	2.312	2.373	2.339	2.405	2.39	2.39	2.411	2.401	2.457	2.444	2.42
541	1.57	1.535	1.468	1.544	1.451	1.512	1.499	1.57	1.505	1.507	1.432	1.542	1.522	1.628	1.656	1.554	1.563	1.565	1.668	1.556	1.602	1.52	1.632	1.593	1.628	1.637	1.7	1.75	1.758	1.741	1.726	1.839	1.752	1.745	1.812	1.841	1.942	1.946	1.996	2.056	2.097	2.137	2.203	2.217	2.271	2.266	2.274	2.307	2.249
542	1.515	1.423	1.4	1.398	1.475	1.404	1.449	1.51	1.436	1.392	1.489	1.556	1.497	1.571	1.645	1.602	1.649	1.641	1.612	1.629	1.653	1.737	1.762	1.773	1.795	1.852	1.75	1.959	1.88	1.921	1.951	2.067	2.072	2.17	2.229	2.284	2.227	2.28	2.312	2.248	2.251	2.297	2.309	2.316	2.339	2.282	2.344	2.307	2.277
0	1.452	1.411	1.381	1.421	1.412	1.441	1.441	1.465	1.45	1.444	1.508	1.512	1.525	1.556	1.568	1.564	1.575	1.587	1.576	1.586	1.591	1.586	1.603	1.617	1.623	1.653	1.647	1.667	1.683	1.657	1.7	1.694	1.688	1.716	1.718	1.727	1.731	1.723	1.748	1.764	1.767	1.774	1.813	1.802	1.845	1.834	1.823	1.846	1.791
543	1.422	1.449	1.385	1.513	1.482	1.437	1.356	1.437	1.387	1.383	1.486	1.477	1.442	1.484	1.519	1.52	1.567	1.586	1.632	1.694	1.605	1.615	1.623	1.834	1.665	1.773	1.71	1.907	1.808	1.894	1.984	2.002	2.064	2.127	2.224	2.266	2.253	2.292	NaN	NaN	NaN	NaN	NaN	NaN	NaN	NaN	NaN	NaN	NaN
544	1.458	1.426	1.432	1.572	1.408	1.509	1.374	1.403	1.393	1.443	1.52	1.478	1.499	1.519	1.569	1.518	1.584	1.56	1.683	1.681	1.617	1.656	1.648	1.702	1.751	1.827	1.784	1.897	1.864	1.892	1.963	1.974	2.039	2.111	2.072	2.131	2.13	2.099	2.149	2.198	2.245	2.309	2.309	2.287	2.278	2.313	2.269	2.325	2.254
0	1.416	1.417	1.412	1.421	1.423	1.427	1.431	1.469	1.468	1.48	1.501	1.486	1.524	NaN	NaN	NaN	NaN	NaN	NaN	NaN	NaN	NaN	NaN	NaN	NaN	NaN	NaN	NaN	NaN	NaN	NaN	NaN	NaN	NaN	NaN	NaN	NaN	NaN	NaN	NaN	NaN	NaN	NaN	NaN	NaN	NaN	NaN	NaN	NaN
545	1.391	1.394	1.4	1.402	1.393	1.424	1.381	1.459	1.402	1.438	1.44	1.412	1.453	1.451	1.533	1.543	1.555	1.608	1.598	1.632	1.601	1.642	1.696	1.7	1.789	1.783	1.758	1.785	1.798	1.85	1.858	1.928	1.896	1.936	1.959	1.946	1.901	1.94	2.028	2.09	2.121	2.165	2.211	2.247	2.217	2.246	2.27	2.281	2.266
546	1.409	1.408	1.437	1.416	1.409	1.4	1.431	1.444	1.461	1.476	1.486	1.504	1.504	1.506	1.559	1.516	1.624	1.602	1.603	1.588	1.611	1.62	1.668	1.706	1.687	1.664	1.669	1.718	1.709	1.737	1.754	1.766	1.763	1.785	1.794	1.835	1.819	1.866	1.921	1.95	1.992	2.067	2.138	2.143	2.197	2.214	2.217	2.237	2.226
547	1.456	1.419	1.369	1.375	1.405	1.431	1.442	1.461	1.463	1.41	1.433	1.458	1.427	1.494	1.508	1.442	1.504	1.477	1.56	1.476	1.537	1.483	1.537	1.49	1.549	1.597	1.586	1.543	1.542	1.59	1.609	1.636	1.556	1.569	1.635	1.674	1.644	1.637	1.612	1.67	1.615	1.647	1.721	1.702	1.689	1.707	1.685	1.723	1.699
548	1.448	1.398	1.378	1.417	1.42	1.405	1.417	1.494	1.493	1.458	1.444	1.558	1.534	1.63	1.661	1.552	1.627	1.673	1.655	1.669	1.697	1.669	1.739	1.697	1.742	1.81	1.785	1.829	1.796	1.849	1.788	1.895	1.854	1.879	1.926	1.879	1.951	2.022	2.066	2.087	2.137	2.211	2.251	2.257	2.23	2.242	2.301	2.281	2.271
549	1.404	1.472	1.378	1.514	1.457	1.493	1.401	1.412	1.391	1.36	1.599	1.482	1.468	1.494	1.529	1.508	1.561	1.752	1.702	1.81	1.721	1.745	1.683	1.967	1.912	1.996	2.051	2.184	2.222	2.254	2.276	2.338	2.346	2.42	2.385	2.384	2.402	2.346	2.379	2.311	2.037	2.129	2.212	2.26	2.268	2.336	2.349	2.346	2.339
0	1.459	1.518	1.397	1.615	1.615	1.404	1.287	1.494	1.456	1.36	1.625	1.515	1.497	1.625	1.559	1.599	1.743	1.823	1.83	1.882	1.78	1.705	1.672	1.88	1.841	1.822	1.857	2.02	1.864	1.822	NaN	NaN	NaN	NaN	NaN	NaN	NaN	NaN	NaN	NaN	NaN	NaN	NaN	NaN	NaN	NaN	NaN	NaN	NaN
550	1.384	1.439	1.388	1.435	1.402	1.468	1.436	1.486	1.399	1.465	1.45	1.443	1.461	1.504	1.517	1.581	1.568	1.548	1.616	1.588	1.549	1.604	1.604	1.616	1.672	1.642	1.684	1.681	1.679	1.743	1.73	1.751	1.767	1.762	1.798	1.733	1.767	1.717	1.805	1.791	1.806	1.823	1.843	1.865	1.881	1.849	1.874	1.872	1.898
0	1.391	1.38	1.341	1.367	1.377	1.387	1.396	1.39	1.406	1.388	1.426	1.42	1.448	1.458	1.464	1.459	1.488	1.473	1.47	1.461	1.499	1.477	1.507	1.497	1.503	1.537	1.523	1.535	1.546	1.547	1.564	1.56	1.559	1.569	1.578	1.587	1.558	1.571	NaN	NaN	NaN	NaN	NaN	NaN	NaN	NaN	NaN	NaN	NaN
551	1.415	1.415	1.384	1.403	1.388	1.44	1.411	1.46	1.425	1.482	1.506	1.52	1.543	1.616	1.615	1.632	1.697	1.757	1.741	1.804	1.785	1.78	1.855	1.873	1.895	1.954	1.928	2.025	2.119	2.177	2.263	2.318	2.334	2.354	2.324	2.273	2.286	2.35	2.312	2.362	2.318	2.376	2.346	2.278	2.332	2.313	2.348	2.399	2.364
0	1.436	1.454	1.428	1.422	1.413	1.433	1.437	1.466	1.477	1.471	1.491	1.498	1.52	1.565	1.585	1.566	1.643	1.638	1.645	1.643	1.674	1.701	1.789	1.852	1.942	2.053	2.102	2.182	2.199	2.228	2.221	2.229	2.194	2.204	2.232	2.227	2.221	2.24	2.238	2.23	2.27	2.254	2.266	2.243	2.299	2.289	2.295	2.292	2.291
0	1.83	NaN	NaN	NaN	NaN	NaN	NaN	NaN	NaN	NaN	NaN	NaN	NaN	NaN	NaN	NaN	NaN	NaN	NaN	NaN	NaN	NaN	NaN	NaN	NaN	NaN	NaN	NaN	NaN	NaN	NaN	NaN	NaN	NaN	NaN	NaN	NaN	NaN	NaN	NaN	NaN	NaN	NaN	NaN	NaN	NaN	NaN	NaN	NaN
552	1.402	1.387	1.379	1.37	1.387	1.399	1.433	1.409	1.396	1.394	1.408	1.452	1.439	1.489	1.482	1.462	1.521	1.505	1.502	1.463	1.461	1.539	1.554	1.518	1.564	1.599	1.56	1.565	1.65	1.642	1.663	1.71	1.661	1.7	1.691	1.756	1.827	1.815	1.821	1.796	1.826	1.862	1.895	1.965	2.033	2.05	2.121	2.221	2.238
0	NaN	NaN	NaN	NaN	NaN	NaN	NaN	NaN	NaN	NaN	NaN	NaN	NaN	NaN	NaN	NaN	NaN	NaN	NaN	NaN	NaN	NaN	NaN	NaN	NaN	NaN	NaN	NaN	NaN	NaN	NaN	NaN	NaN	NaN	NaN	NaN	NaN	NaN	NaN	NaN	NaN	NaN	NaN	NaN	NaN	NaN	NaN	NaN	NaN
0	1.466	1.473	1.458	1.503	1.514	1.546	1.505	1.549	1.569	1.568	1.636	1.58	1.645	1.695	1.632	1.781	1.751	1.787	1.808	1.815	1.752	1.753	1.785	1.922	NaN	NaN	NaN	NaN	NaN	NaN	NaN	NaN	NaN	NaN	NaN	NaN	NaN	NaN	NaN	NaN	NaN	NaN	NaN	NaN	NaN	NaN	NaN	NaN	NaN
0	1.381	1.451	1.363	1.432	1.465	1.404	1.364	1.355	1.391	1.401	1.488	1.5	1.492	1.492	1.514	1.49	1.539	1.615	1.611	1.667	1.631	1.63	1.613	1.734	1.666	1.715	1.724	1.779	1.766	1.732	1.764	1.77	1.795	1.797	1.847	1.865	1.845	1.881	1.88	NaN	NaN	NaN	NaN	NaN	NaN	NaN	NaN	NaN	NaN
553	1.41	1.382	1.362	1.385	1.404	1.426	1.441	1.493	1.505	1.513	1.583	1.641	1.701	1.743	1.824	1.838	1.915	1.937	1.955	2.016	2.084	2.118	2.205	2.221	2.255	2.261	2.241	2.261	2.278	2.281	2.264	2.252	2.224	2.245	2.252	2.219	2.238	2.233	2.237	2.24	2.24	2.237	2.283	2.248	2.247	2.249	2.291	2.289	2.272
0	1.384	1.372	1.372	1.374	1.389	1.383	1.395	1.42	1.419	1.43	NaN	NaN	NaN	NaN	NaN	NaN	NaN	NaN	NaN	NaN	NaN	NaN	NaN	NaN	NaN	NaN	NaN	NaN	NaN	NaN	NaN	NaN	NaN	NaN	NaN	NaN	NaN	NaN	NaN	NaN	NaN	NaN	NaN	NaN	NaN	NaN	NaN	NaN	NaN
554	1.434	1.434	1.432	1.412	1.433	1.414	1.476	1.39	1.415	1.459	1.492	1.472	1.502	1.585	1.567	1.585	1.612	1.643	1.688	1.672	1.7	1.702	1.759	1.77	1.79	1.842	1.884	1.845	1.851	1.898	1.88	2.014	2.029	2.11	2.215	2.212	2.275	2.305	2.315	2.299	2.308	2.32	2.289	2.311	2.277	2.32	2.289	2.317	2.291
0	1.381	1.378	1.429	1.382	1.384	1.385	1.4	1.406	1.412	1.436	1.461	1.463	1.466	1.493	1.519	1.468	1.543	1.488	1.511	1.52	1.51	1.546	1.549	1.561	1.573	1.539	1.554	1.565	1.567	1.562	1.594	1.603	1.587	1.575	1.587	1.608	1.629	1.61	1.656	NaN	NaN	NaN	NaN	NaN	NaN	NaN	NaN	NaN	NaN
0	1.386	1.378	1.361	1.376	1.4	1.401	1.4	1.419	1.449	1.468	1.485	1.513	1.538	1.601	1.606	1.619	1.651	1.699	1.69	1.711	1.747	1.768	1.812	1.83	1.837	1.879	1.883	1.919	1.935	1.942	1.975	1.997	1.984	2.021	2.035	2.051	2.072	2.11	2.126	2.143	2.185	2.228	2.271	2.275	2.286	2.297	2.296	2.305	2.258
555	1.387	1.367	1.386	1.368	1.361	1.381	1.385	1.397	1.413	1.405	1.447	1.422	1.477	1.474	1.489	1.47	1.523	1.541	1.537	1.558	1.565	1.575	1.619	1.633	1.615	1.65	1.622	1.65	1.675	1.714	1.705	1.727	1.74	1.752	1.747	1.733	1.783	1.785	1.817	1.815	1.839	1.822	1.928	1.947	1.991	2.042	2.099	2.151	2.152
556	1.425	1.379	1.367	1.383	1.405	1.416	1.418	1.462	1.474	1.466	1.502	1.514	1.581	1.608	1.662	1.683	1.749	1.764	1.762	1.785	1.842	1.89	1.912	1.906	1.904	1.967	1.981	2.015	2.065	2.14	2.162	2.197	2.206	2.254	2.263	2.252	2.266	2.27	2.259	2.255	2.261	2.261	2.263	2.257	2.239	2.229	2.256	2.262	2.257
557	1.445	1.415	1.462	1.426	1.467	1.477	1.475	1.374	1.478	1.49	1.429	1.475	1.534	1.571	1.601	1.541	1.583	1.645	1.724	1.671	1.672	1.699	1.806	1.733	1.74	1.848	1.832	1.815	1.881	1.906	1.875	1.9	1.906	1.975	2.053	2.145	2.134	2.231	2.253	2.267	2.298	2.354	2.369	2.325	2.278	2.303	2.298	2.299	2.295
558	1.411	1.405	1.366	1.388	1.401	1.445	1.448	1.467	1.513	1.542	1.612	1.617	1.733	1.789	1.799	1.877	1.947	1.955	1.998	2.095	2.154	2.157	2.214	2.207	2.226	2.25	2.226	2.229	2.258	2.256	2.284	2.264	2.295	2.292	2.302	2.297	2.272	2.325	2.33	2.351	2.335	2.351	2.36	2.347	2.329	2.341	2.346	2.37	2.356
0	1.447	1.363	1.404	1.383	1.419	1.424	1.448	1.433	1.43	1.461	1.472	1.47	1.545	1.531	1.574	1.533	1.587	1.608	1.638	1.589	1.632	1.66	1.709	1.676	1.686	1.72	1.726	1.673	1.775	1.745	1.775	1.761	1.779	1.786	1.819	1.838	1.851	1.846	1.878	1.833	1.819	1.875	1.96	1.897	1.911	1.903	1.906	1.932	1.916
559	1.497	1.543	1.463	1.492	1.503	1.479	1.547	1.592	1.639	1.586	1.681	1.642	1.729	1.843	1.822	1.921	1.961	2.03	2.126	2.016	2.082	2.098	2.17	2.249	2.292	2.379	2.357	2.337	2.385	2.379	2.395	2.364	2.358	2.359	2.381	2.392	2.403	2.477	2.417	2.465	2.414	2.417	2.41	2.421	2.401	2.388	2.443	2.414	2.414
560	1.428	1.362	1.38	1.39	1.417	1.403	1.428	1.409	1.427	1.451	1.448	1.432	1.532	1.49	1.525	1.536	1.591	1.624	1.643	1.644	1.685	1.705	1.729	1.701	1.732	1.811	1.803	1.754	1.807	1.876	1.902	1.883	1.85	1.908	1.97	1.989	2.052	2.078	2.145	2.149	2.166	2.21	2.266	2.251	2.253	2.279	2.295	2.333	2.32
561	1.444	1.481	1.415	1.412	1.441	1.426	1.464	1.479	1.47	1.43	1.522	1.49	1.562	1.582	1.577	1.603	1.623	1.632	1.68	1.683	1.681	1.713	1.781	1.762	1.756	1.828	1.793	1.772	1.841	1.855	1.879	1.899	1.867	1.929	1.961	1.897	1.965	1.936	1.949	2.025	2.07	2.101	2.163	2.175	2.231	2.256	2.278	2.266	2.242
562	1.419	1.427	1.4	1.395	1.425	1.452	1.45	1.48	1.514	1.538	1.601	1.653	1.736	1.786	1.813	1.833	1.921	1.96	2.007	2.055	2.153	2.17	2.209	2.28	2.272	2.295	2.279	2.268	2.258	2.256	2.274	2.246	2.299	2.31	2.334	2.331	2.322	2.325	2.374	2.361	2.374	2.363	2.372	2.355	2.384	2.364	2.386	2.421	2.375
0	NaN	NaN	NaN	NaN	NaN	NaN	NaN	NaN	NaN	NaN	NaN	NaN	NaN	NaN	NaN	NaN	NaN	NaN	NaN	NaN	NaN	NaN	NaN	NaN	NaN	NaN	NaN	NaN	NaN	NaN	NaN	NaN	NaN	NaN	NaN	NaN	NaN	NaN	NaN	NaN	NaN	NaN	NaN	NaN	NaN	NaN	NaN	NaN	NaN
563	1.457	1.466	1.43	1.448	1.558	1.455	1.466	1.511	1.493	1.6	1.562	1.587	1.642	1.604	1.682	1.669	1.772	1.806	1.823	1.947	1.887	2.059	2.165	2.237	2.274	2.383	2.395	2.307	2.467	2.386	2.35	2.393	2.386	2.513	2.471	2.424	2.387	2.437	2.414	2.524	2.42	2.387	NaN	NaN	NaN	NaN	NaN	NaN	NaN
564	1.455	1.425	1.408	1.43	1.483	1.393	1.454	1.424	1.465	1.491	1.488	1.443	1.448	1.525	1.499	1.51	1.502	1.537	1.551	1.525	1.543	1.517	1.551	1.566	1.542	1.577	1.541	1.568	1.617	1.534	1.606	1.621	1.577	1.622	1.614	1.644	1.653	1.655	1.651	1.657	1.672	1.639	1.658	1.634	1.644	1.665	1.687	1.699	1.678
565	1.419	1.375	1.428	1.38	1.464	1.441	1.459	1.415	1.433	1.497	1.492	1.512	1.612	1.578	1.679	1.674	1.693	1.753	1.813	1.797	1.886	1.861	1.962	1.9	1.937	2.022	2.025	2.057	2.116	2.17	2.215	2.236	2.244	2.295	2.317	2.293	2.35	2.361	2.344	2.315	2.322	2.336	2.386	2.329	2.369	2.34	2.381	2.371	2.38
566	1.46	1.456	1.441	1.445	1.502	1.485	1.46	1.469	1.509	1.49	1.555	1.501	1.552	1.583	1.597	1.622	1.632	1.702	1.676	1.675	1.639	1.641	1.728	1.664	1.641	1.738	1.642	1.734	1.788	1.782	1.789	1.786	1.741	1.782	1.761	1.828	1.786	1.857	1.838	1.821	1.865	1.87	1.822	1.885	1.855	1.867	1.883	1.907	1.849
567	1.525	1.457	1.375	1.47	1.52	1.512	1.498	1.565	1.552	1.574	1.653	1.645	1.704	1.795	1.751	1.735	1.869	1.808	1.817	1.812	1.943	1.901	1.942	1.923	1.944	2.017	2.029	2.054	2.088	2.155	2.21	2.28	2.254	2.306	2.353	2.343	2.362	2.442	2.447	2.433	2.419	2.417	2.411	2.397	2.452	2.419	2.417	2.405	2.39
568	1.484	1.484	1.431	1.444	1.486	1.465	1.499	1.517	1.529	1.509	1.501	1.503	1.517	1.541	1.56	1.588	1.664	1.599	1.722	1.689	1.734	1.659	1.798	1.679	1.784	1.74	1.686	1.724	1.867	1.846	1.795	1.942	1.864	1.88	1.843	1.869	2.012	1.975	2.008	2.006	1.996	2.016	2.025	2.078	1.988	2.042	2.075	2.146	2.162
0	1.474	1.53	1.536	1.492	NaN	NaN	NaN	NaN	NaN	NaN	NaN	NaN	NaN	NaN	NaN	NaN	NaN	NaN	NaN	NaN	NaN	NaN	NaN	NaN	NaN	NaN	NaN	NaN	NaN	NaN	NaN	NaN	NaN	NaN	NaN	NaN	NaN	NaN	NaN	NaN	NaN	NaN	NaN	NaN	NaN	NaN	NaN	NaN	NaN
0	1.506	1.456	1.463	1.517	1.484	1.528	1.566	1.442	1.448	1.492	1.609	1.571	1.539	1.604	1.659	1.664	1.674	1.636	1.701	1.714	1.751	1.649	1.803	1.73	1.679	1.711	1.752	1.798	NaN	NaN	NaN	NaN	NaN	NaN	NaN	NaN	NaN	NaN	NaN	NaN	NaN	NaN	NaN	NaN	NaN	NaN	NaN	NaN	NaN
0	1.478	1.532	1.526	1.465	1.503	1.458	1.495	1.522	1.535	1.55	1.568	1.605	1.59	1.711	1.583	1.749	1.659	NaN	NaN	NaN	NaN	NaN	NaN	NaN	NaN	NaN	NaN	NaN	NaN	NaN	NaN	NaN	NaN	NaN	NaN	NaN	NaN	NaN	NaN	NaN	NaN	NaN	NaN	NaN	NaN	NaN	NaN	NaN	NaN
569	1.428	1.41	1.371	1.366	1.453	1.394	1.418	1.384	1.496	1.497	1.556	1.596	1.607	1.612	1.691	1.644	1.719	1.792	1.751	1.836	1.895	1.933	2.047	2.07	2.141	2.209	2.19	2.261	2.247	2.283	2.295	2.3	2.317	2.343	2.359	2.358	2.328	2.349	2.349	2.325	2.336	2.329	2.358	2.371	2.347	2.362	2.376	2.366	2.379
0	1.521	1.429	1.419	1.46	1.457	1.508	1.489	1.493	1.531	1.527	1.57	1.54	1.645	1.606	1.648	1.703	1.787	1.74	1.737	1.804	1.885	1.852	1.939	1.906	1.86	1.929	1.971	2.031	1.932	2.097	2.013	2.09	1.936	2.042	2.114	2.065	NaN	NaN	NaN	NaN	NaN	NaN	NaN	NaN	NaN	NaN	NaN	NaN	NaN
570	1.371	1.371	1.352	1.352	1.361	1.366	1.356	1.366	1.372	1.357	1.374	1.379	1.389	1.416	1.408	1.41	1.416	1.428	1.421	1.421	1.429	1.412	1.45	1.439	1.434	1.478	1.446	1.456	1.475	1.487	1.487	1.507	1.461	1.495	1.507	1.499	1.508	1.524	1.5	1.513	1.525	1.52	1.524	1.547	1.532	1.537	1.537	1.567	1.536
571	1.494	1.442	1.413	1.431	1.436	1.564	1.474	1.522	1.578	1.566	1.625	1.651	1.684	1.802	1.749	1.78	1.988	1.941	1.85	1.936	2.012	2.094	2.179	2.243	2.222	2.32	2.321	2.372	2.342	2.426	2.418	2.468	2.466	2.534	2.558	2.612	2.563	2.561	2.576	2.587	2.51	2.484	2.562	2.497	2.534	2.485	2.431	2.422	2.523
572	1.375	1.362	1.342	1.346	1.361	1.354	1.353	1.357	1.359	1.352	1.368	1.368	1.374	1.393	1.375	1.377	1.375	1.384	1.393	1.369	1.388	1.364	1.386	1.38	1.381	1.408	1.372	1.389	1.412	1.394	1.423	1.422	1.393	1.419	1.412	1.423	1.412	1.435	1.425	1.408	1.412	1.424	1.431	1.447	1.414	1.436	1.452	1.446	1.423
0	1.46	1.523	1.426	1.464	1.475	1.386	1.465	1.451	NaN	NaN	NaN	NaN	NaN	NaN	NaN	NaN	NaN	NaN	NaN	NaN	NaN	NaN	NaN	NaN	NaN	NaN	NaN	NaN	NaN	NaN	NaN	NaN	NaN	NaN	NaN	NaN	NaN	NaN	NaN	NaN	NaN	NaN	NaN	NaN	NaN	NaN	NaN	NaN	NaN
573	1.464	1.454	1.43	1.448	1.436	1.493	1.451	1.509	1.475	1.506	1.588	1.606	1.65	1.706	1.663	1.78	1.718	1.704	1.733	1.796	1.801	1.882	1.96	1.806	1.941	1.997	1.862	1.932	2.039	2.074	2.223	2.317	2.416	2.385	2.364	2.352	2.364	2.315	2.318	2.262	2.333	2.296	2.286	2.315	2.243	2.225	2.243	2.274	2.266
574	1.425	1.406	1.377	1.361	1.42	1.444	1.457	1.433	1.502	1.538	1.565	1.597	1.623	1.686	1.78	1.701	1.799	1.829	1.801	1.839	1.919	1.955	2.058	2.102	2.139	2.209	2.203	2.2	2.24	2.276	2.28	2.315	2.324	2.338	2.368	2.39	2.351	2.357	2.384	2.378	2.386	2.371	2.342	2.32	2.339	2.31	2.292	2.322	2.262
575	1.384	1.41	1.383	1.385	1.388	1.4	1.394	1.416	1.439	1.441	1.45	1.463	1.478	1.501	1.503	1.504	1.512	1.538	1.535	1.54	1.556	1.562	1.59	1.603	1.601	1.639	1.643	1.659	1.674	1.691	1.719	1.727	1.732	1.773	1.781	1.796	1.779	1.83	1.843	1.827	1.851	1.879	1.904	1.894	1.912	1.937	1.922	1.948	1.942
576	1.476	1.429	1.436	1.4	1.475	1.48	1.428	1.463	1.502	1.47	1.504	1.484	1.547	1.553	1.569	1.582	1.647	1.638	1.592	1.624	1.703	1.676	1.784	1.736	1.747	1.742	1.754	1.782	1.75	1.818	1.818	1.804	1.789	1.85	1.909	1.829	1.846	1.901	1.857	1.924	1.906	1.878	1.978	1.919	1.901	1.906	2.014	1.972	1.981
577	1.382	1.408	1.402	1.394	1.388	1.411	1.422	1.429	1.447	1.443	1.466	1.493	1.503	1.521	1.517	1.511	1.543	1.58	1.587	1.593	1.617	1.637	1.686	1.675	1.659	1.712	1.689	1.741	1.767	1.798	1.836	1.803	1.819	1.875	1.88	1.931	1.915	1.902	1.946	1.956	1.976	1.998	1.999	2.011	2.047	2.069	2.041	2.082	2.075
0	1.434	1.405	1.402	1.374	1.433	1.422	1.389	1.381	1.457	1.465	1.473	1.445	1.498	NaN	NaN	NaN	NaN	NaN	NaN	NaN	NaN	NaN	NaN	NaN	NaN	NaN	NaN	NaN	NaN	NaN	NaN	NaN	NaN	NaN	NaN	NaN	NaN	NaN	NaN	NaN	NaN	NaN	NaN	NaN	NaN	NaN	NaN	NaN	NaN
0	1.561	NaN	NaN	NaN	NaN	NaN	NaN	NaN	NaN	NaN	NaN	NaN	NaN	NaN	NaN	NaN	NaN	NaN	NaN	NaN	NaN	NaN	NaN	NaN	NaN	NaN	NaN	NaN	NaN	NaN	NaN	NaN	NaN	NaN	NaN	NaN	NaN	NaN	NaN	NaN	NaN	NaN	NaN	NaN	NaN	NaN	NaN	NaN	NaN
0	1.424	2.205	1.446	NaN	NaN	NaN	NaN	NaN	NaN	NaN	NaN	NaN	NaN	NaN	NaN	NaN	NaN	NaN	NaN	NaN	NaN	NaN	NaN	NaN	NaN	NaN	NaN	NaN	NaN	NaN	NaN	NaN	NaN	NaN	NaN	NaN	NaN	NaN	NaN	NaN	NaN	NaN	NaN	NaN	NaN	NaN	NaN	NaN	NaN
0	NaN	NaN	NaN	NaN	NaN	NaN	NaN	NaN	NaN	NaN	NaN	NaN	NaN	NaN	NaN	NaN	NaN	NaN	NaN	NaN	NaN	NaN	NaN	NaN	NaN	NaN	NaN	NaN	NaN	NaN	NaN	NaN	NaN	NaN	NaN	NaN	NaN	NaN	NaN	NaN	NaN	NaN	NaN	NaN	NaN	NaN	NaN	NaN	NaN
0	1.397	1.369	1.28	1.35	1.448	1.363	1.362	1.423	1.433	1.502	1.511	1.394	1.444	1.523	1.534	1.484	1.486	1.502	1.45	1.556	1.642	1.535	1.663	1.51	1.584	1.705	1.662	1.729	1.806	1.845	1.834	1.858	1.845	1.946	1.898	1.892	1.883	1.94	2.014	1.986	2.118	2.112	2.173	NaN	NaN	NaN	NaN	NaN	NaN
0	1.453	1.386	1.38	1.393	1.436	1.42	1.342	1.378	1.446	1.441	1.472	1.41	1.439	NaN	NaN	NaN	NaN	NaN	NaN	NaN	NaN	NaN	NaN	NaN	NaN	NaN	NaN	NaN	NaN	NaN	NaN	NaN	NaN	NaN	NaN	NaN	NaN	NaN	NaN	NaN	NaN	NaN	NaN	NaN	NaN	NaN	NaN	NaN	NaN
578	1.404	1.408	1.377	1.384	1.394	1.402	1.386	1.477	1.454	1.506	1.572	1.475	1.509	1.52	1.57	1.533	1.594	1.573	1.587	1.631	1.681	1.7	1.718	1.631	1.675	1.697	1.75	1.809	1.726	1.842	1.847	1.912	1.847	1.874	2.007	1.895	1.913	1.958	1.964	1.995	2.059	2.022	2.01	1.984	2.028	2.089	2.162	2.148	2.149
0	1.589	NaN	NaN	NaN	NaN	NaN	NaN	NaN	NaN	NaN	NaN	NaN	NaN	NaN	NaN	NaN	NaN	NaN	NaN	NaN	NaN	NaN	NaN	NaN	NaN	NaN	NaN	NaN	NaN	NaN	NaN	NaN	NaN	NaN	NaN	NaN	NaN	NaN	NaN	NaN	NaN	NaN	NaN	NaN	NaN	NaN	NaN	NaN	NaN
0	NaN	NaN	NaN	NaN	NaN	NaN	NaN	NaN	NaN	NaN	NaN	NaN	NaN	NaN	NaN	NaN	NaN	NaN	NaN	NaN	NaN	NaN	NaN	NaN	NaN	NaN	NaN	NaN	NaN	NaN	NaN	NaN	NaN	NaN	NaN	NaN	NaN	NaN	NaN	NaN	NaN	NaN	NaN	NaN	NaN	NaN	NaN	NaN	NaN
0	1.348	1.446	1.545	1.392	1.527	1.402	1.498	1.546	1.452	NaN	NaN	NaN	NaN	NaN	NaN	NaN	NaN	NaN	NaN	NaN	NaN	NaN	NaN	NaN	NaN	NaN	NaN	NaN	NaN	NaN	NaN	NaN	NaN	NaN	NaN	NaN	NaN	NaN	NaN	NaN	NaN	NaN	NaN	NaN	NaN	NaN	NaN	NaN	NaN
0	1.401	NaN	NaN	NaN	NaN	NaN	NaN	NaN	NaN	NaN	NaN	NaN	NaN	NaN	NaN	NaN	NaN	NaN	NaN	NaN	NaN	NaN	NaN	NaN	NaN	NaN	NaN	NaN	NaN	NaN	NaN	NaN	NaN	NaN	NaN	NaN	NaN	NaN	NaN	NaN	NaN	NaN	NaN	NaN	NaN	NaN	NaN	NaN	NaN
0	1.669	NaN	NaN	NaN	NaN	NaN	NaN	NaN	NaN	NaN	NaN	NaN	NaN	NaN	NaN	NaN	NaN	NaN	NaN	NaN	NaN	NaN	NaN	NaN	NaN	NaN	NaN	NaN	NaN	NaN	NaN	NaN	NaN	NaN	NaN	NaN	NaN	NaN	NaN	NaN	NaN	NaN	NaN	NaN	NaN	NaN	NaN	NaN	NaN
0	1.489	1.509	1.534	1.47	1.464	1.548	1.486	1.487	1.552	1.512	1.604	1.491	1.507	1.559	1.648	1.605	1.633	1.666	1.754	1.74	NaN	NaN	NaN	NaN	NaN	NaN	NaN	NaN	NaN	NaN	NaN	NaN	NaN	NaN	NaN	NaN	NaN	NaN	NaN	NaN	NaN	NaN	NaN	NaN	NaN	NaN	NaN	NaN	NaN
0	1.54	1.484	1.509	1.444	1.48	1.55	1.481	1.54	1.548	1.565	1.626	1.582	1.557	1.643	1.755	1.726	1.734	1.799	1.89	1.861	1.915	1.956	2.031	2.055	1.901	1.949	2.099	1.907	2.046	1.99	2.236	2.049	2.098	2.044	2.117	NaN	NaN	NaN	NaN	NaN	NaN	NaN	NaN	NaN	NaN	NaN	NaN	NaN	NaN
579	1.414	1.356	1.349	1.372	1.399	1.394	1.358	1.431	1.458	1.482	1.531	1.474	1.534	1.585	1.633	1.643	1.683	1.705	1.741	1.789	1.892	1.924	1.967	1.983	2.03	2.108	2.132	2.165	2.198	2.183	2.213	2.237	2.2	2.237	2.239	2.217	2.213	2.242	2.24	2.232	2.257	2.202	2.248	2.256	2.271	2.271	2.262	2.276	2.244
0	1.267	2.21	1.773	1.403	1.277	NaN	NaN	NaN	NaN	NaN	NaN	NaN	NaN	NaN	NaN	NaN	NaN	NaN	NaN	NaN	NaN	NaN	NaN	NaN	NaN	NaN	NaN	NaN	NaN	NaN	NaN	NaN	NaN	NaN	NaN	NaN	NaN	NaN	NaN	NaN	NaN	NaN	NaN	NaN	NaN	NaN	NaN	NaN	NaN
580	1.415	1.393	1.363	1.422	1.447	1.421	1.377	1.428	1.5	1.511	1.53	1.466	1.545	1.544	1.574	1.584	1.583	1.594	1.567	1.586	1.636	1.581	1.63	1.597	1.624	1.62	1.685	1.69	1.66	1.722	1.687	1.708	1.663	1.778	1.727	1.705	1.723	1.765	1.804	1.76	1.796	1.763	1.767	1.827	1.804	1.788	1.821	1.835	1.768
581	1.444	1.477	1.479	1.538	1.582	1.538	1.494	1.755	1.448	1.502	1.509	1.779	1.52	1.755	1.602	1.61	1.653	1.766	1.606	1.766	1.651	1.698	1.938	1.841	1.886	2.074	1.997	2.059	2.083	1.973	1.904	1.905	1.963	2.268	2.095	2.065	2.067	2.189	2.185	2.237	2.234	2.306	2.355	2.312	2.358	2.263	2.385	2.335	2.262
582	1.722	1.896	1.384	2.067	1.541	1.203	1.431	1.756	1.533	1.637	1.743	1.81	1.639	1.853	1.594	1.925	1.527	1.631	1.743	2.019	1.631	1.668	2.039	1.806	1.746	1.633	1.66	1.825	2.105	1.709	1.777	1.798	2.171	2.087	1.78	2.146	2.1	2.15	2.096	2.085	2.116	2.231	2.154	2.157	2.148	2.163	2.222	2.199	2.129
583	1.434	1.411	1.381	1.421	1.411	1.406	1.393	1.414	1.433	1.491	1.498	1.475	1.483	1.501	1.578	1.607	1.566	1.526	1.585	1.595	1.633	1.596	1.644	1.586	1.624	1.676	1.682	1.703	1.7	1.724	1.753	1.748	1.694	1.788	1.705	1.712	1.745	1.784	1.818	1.779	1.791	1.791	1.775	1.829	1.835	1.867	1.864	1.873	1.795
0	1.462	1.423	1.421	1.407	1.389	1.487	1.452	1.465	1.481	1.517	1.489	1.594	1.611	1.666	1.682	1.623	1.664	1.733	1.535	1.672	1.754	1.651	1.789	1.798	1.874	1.85	1.851	1.934	1.903	1.854	1.969	1.979	1.892	1.906	1.87	2.094	1.97	1.999	1.987	1.989	2.037	2.02	2.031	2.039	2.04	2.052	2.06	2.102	2.071
584	1.389	1.404	1.423	1.402	1.422	1.423	1.429	1.46	1.435	1.454	1.462	1.507	1.455	1.58	1.555	1.493	1.494	1.589	1.576	1.594	1.62	1.608	1.689	1.636	1.687	1.731	1.692	1.741	1.769	1.731	1.81	1.737	1.763	1.877	1.858	1.802	1.84	1.871	1.837	1.821	1.883	1.899	1.933	1.961	1.998	2.028	2.049	2.125	2.15
585	1.42	1.382	1.389	1.419	1.425	1.448	1.412	1.42	1.454	1.48	1.48	1.517	1.537	1.527	1.563	1.529	1.543	1.558	1.521	1.552	1.583	1.543	1.585	1.598	1.617	1.613	1.631	1.661	1.652	1.656	1.681	1.704	1.631	1.669	1.659	1.691	1.674	1.713	1.709	1.721	1.716	1.706	1.716	1.739	1.744	1.747	1.734	1.764	1.726
0	1.475	1.346	1.481	1.468	1.593	1.594	NaN	NaN	NaN	NaN	NaN	NaN	NaN	NaN	NaN	NaN	NaN	NaN	NaN	NaN	NaN	NaN	NaN	NaN	NaN	NaN	NaN	NaN	NaN	NaN	NaN	NaN	NaN	NaN	NaN	NaN	NaN	NaN	NaN	NaN	NaN	NaN	NaN	NaN	NaN	NaN	NaN	NaN	NaN
586	1.441	1.384	1.361	1.393	1.41	1.461	1.44	1.409	1.446	1.444	1.438	1.552	1.555	1.592	1.628	1.564	1.604	1.607	1.534	1.593	1.582	1.594	1.713	1.717	1.763	1.731	1.743	1.834	1.759	1.832	1.875	1.88	1.787	1.802	1.811	1.944	1.889	1.943	1.932	1.938	1.957	1.951	2.006	2.05	2.088	2.138	2.192	2.183	2.155
587	1.367	1.393	1.403	1.431	1.422	1.461	1.412	1.479	1.445	1.463	1.512	1.561	1.56	1.596	1.603	1.534	1.568	1.653	1.627	1.688	1.697	1.728	1.754	1.712	1.769	1.862	1.834	1.825	1.928	1.895	1.933	1.989	2.066	2.197	2.234	2.245	2.284	2.336	2.28	2.283	2.291	2.215	2.307	2.231	2.247	2.305	2.312	2.323	2.257
588	1.398	1.39	1.393	1.366	1.382	1.419	1.395	1.43	1.441	1.455	1.485	1.526	1.519	1.567	1.585	1.568	1.618	1.699	1.73	1.749	1.778	1.822	1.869	1.873	1.845	1.932	1.897	1.987	2.016	2.044	2.099	2.128	2.149	2.191	2.203	2.227	2.237	2.277	2.279	2.257	2.252	2.269	2.277	2.246	2.299	2.275	2.298	2.304	2.294
0	1.498	1.404	1.38	1.371	1.415	1.403	1.393	1.419	1.422	1.428	1.436	1.409	1.418	1.488	1.518	1.487	1.525	1.588	1.551	1.537	1.642	1.607	NaN	NaN	NaN	NaN	NaN	NaN	NaN	NaN	NaN	NaN	NaN	NaN	NaN	NaN	NaN	NaN	NaN	NaN	NaN	NaN	NaN	NaN	NaN	NaN	NaN	NaN	NaN
589	1.405	1.358	1.354	1.394	1.409	1.37	1.358	1.389	1.406	1.425	1.445	1.428	1.45	1.505	1.536	1.552	1.554	1.571	1.599	1.642	1.714	1.705	1.762	1.794	1.866	1.931	1.949	2.016	2.068	2.122	2.178	2.22	2.214	2.246	2.252	2.25	2.218	2.257	2.241	2.238	2.23	2.219	2.236	2.214	2.223	2.223	2.234	2.238	2.213
590	1.441	1.476	1.429	1.417	1.439	1.549	1.483	1.545	1.481	1.555	1.666	1.652	1.62	1.746	1.791	1.697	1.739	1.799	1.92	1.899	1.856	1.95	2.071	1.93	2.055	2.108	2.137	2.17	2.243	2.252	2.271	2.237	2.232	2.28	2.297	2.275	2.23	2.274	2.227	2.276	2.235	2.268	2.405	2.316	2.421	2.373	2.279	2.374	2.322
0	1.452	1.42	1.482	1.354	1.456	1.434	1.443	1.434	1.34	1.407	1.328	1.602	1.529	1.451	1.541	1.546	1.706	1.852	1.356	1.881	1.779	1.767	1.922	NaN	NaN	NaN	NaN	NaN	NaN	NaN	NaN	NaN	NaN	NaN	NaN	NaN	NaN	NaN	NaN	NaN	NaN	NaN	NaN	NaN	NaN	NaN	NaN	NaN	NaN
0	1.359	1.376	1.372	1.359	1.406	1.406	1.382	1.453	1.386	1.439	1.481	1.481	1.489	1.501	1.508	1.499	1.463	1.549	1.568	1.575	1.559	1.576	1.616	1.578	1.592	1.62	1.665	1.655	1.674	1.674	1.708	1.717	1.687	1.773	1.718	NaN	NaN	NaN	NaN	NaN	NaN	NaN	NaN	NaN	NaN	NaN	NaN	NaN	NaN
591	1.436	1.519	1.474	1.503	1.513	1.498	1.489	1.544	1.524	1.557	1.682	1.641	1.659	1.771	1.814	1.788	1.871	1.946	2.033	1.963	2.016	2.044	2.153	2.178	2.198	2.256	2.204	2.322	2.338	2.35	2.353	2.377	2.335	2.379	2.402	2.363	2.382	2.379	2.371	2.375	2.361	2.379	2.368	2.351	2.364	2.408	2.428	2.389	2.381
0	NaN	NaN	NaN	NaN	NaN	NaN	NaN	NaN	NaN	NaN	NaN	NaN	NaN	NaN	NaN	NaN	NaN	NaN	NaN	NaN	NaN	NaN	NaN	NaN	NaN	NaN	NaN	NaN	NaN	NaN	NaN	NaN	NaN	NaN	NaN	NaN	NaN	NaN	NaN	NaN	NaN	NaN	NaN	NaN	NaN	NaN	NaN	NaN	NaN
0	1.416	1.411	1.399	1.378	1.392	1.399	1.411	1.424	1.432	1.435	1.515	1.518	1.498	1.543	1.586	1.57	1.602	1.661	1.674	1.674	1.699	1.722	1.756	1.749	1.797	1.811	1.795	1.791	1.84	1.844	1.855	1.882	1.919	1.95	1.921	1.94	1.945	2	1.978	1.999	2.057	2.023	2.061	2.038	2.076	2.108	2.153	2.177	2.191
0	1.609	1.55	1.383	1.452	1.566	1.55	1.532	1.585	1.656	1.619	1.663	1.613	1.576	1.69	1.783	1.689	1.93	1.823	1.905	NaN	NaN	NaN	NaN	NaN	NaN	NaN	NaN	NaN	NaN	NaN	NaN	NaN	NaN	NaN	NaN	NaN	NaN	NaN	NaN	NaN	NaN	NaN	NaN	NaN	NaN	NaN	NaN	NaN	NaN
592	1.402	1.399	1.376	1.371	1.372	1.407	1.394	1.407	1.454	1.435	1.473	1.514	1.494	1.54	1.594	1.545	1.598	1.663	1.692	1.676	1.728	1.772	1.851	1.834	1.818	1.906	1.875	1.945	1.97	2.022	2.046	2.13	2.149	2.201	2.238	2.261	2.264	2.316	2.32	2.309	2.308	2.317	2.36	2.347	2.342	2.354	2.375	2.361	2.352
593	1.491	1.398	1.419	1.427	1.462	1.419	1.44	1.49	1.498	1.514	1.554	1.548	1.552	1.622	1.649	1.613	1.668	1.688	1.701	1.67	1.758	1.724	1.782	1.789	1.785	1.801	1.835	1.816	1.839	1.819	1.903	1.935	1.975	2.045	2.096	2.137	2.181	2.239	2.258	2.268	2.268	2.319	2.342	2.299	2.326	2.358	2.396	2.387	2.336
594	1.464	1.409	1.383	1.395	1.511	1.402	1.438	1.444	1.497	1.538	1.574	1.545	1.613	1.634	1.707	1.698	1.725	1.742	1.789	1.77	1.862	1.818	1.917	1.911	1.944	1.994	2.013	2.102	2.179	2.183	2.234	2.268	2.274	2.318	2.301	2.319	2.313	2.332	2.354	2.348	2.38	2.39	2.393	2.355	2.395	2.334	2.38	2.393	2.35
595	1.612	1.572	1.442	1.456	1.563	1.562	1.534	1.61	1.631	1.657	1.667	1.596	1.556	1.647	1.808	1.739	1.787	1.882	1.883	1.971	1.951	1.943	1.874	2.025	1.905	1.904	2	2.036	2.121	2.142	2.209	2.223	2.237	2.282	2.276	2.252	2.287	2.279	2.313	2.268	2.305	2.304	2.354	2.321	2.303	2.333	2.312	2.405	2.356
596	1.415	1.418	1.375	1.372	1.372	1.398	1.379	1.401	1.454	1.447	1.481	1.478	1.48	1.529	1.538	1.554	1.588	1.634	1.691	1.715	1.725	1.782	1.817	1.901	1.913	1.907	1.917	1.935	1.975	2.058	2.127	2.159	2.215	2.252	2.27	2.265	2.267	2.33	2.323	2.308	2.313	2.312	2.322	2.305	2.324	2.334	2.366	2.341	2.353
597	1.42	1.382	1.38	1.422	1.471	1.375	1.403	1.46	1.459	1.518	1.53	1.539	1.658	1.66	1.67	1.731	1.788	1.745	1.809	1.916	1.888	1.916	2.035	2.088	2.157	2.195	2.231	2.251	2.326	2.32	2.349	2.317	2.287	2.294	2.32	2.3	2.307	2.309	2.26	2.275	2.253	2.308	2.318	2.281	2.254	2.293	2.291	2.322	2.257
0	NaN	NaN	NaN	NaN	NaN	NaN	NaN	NaN	NaN	NaN	NaN	NaN	NaN	NaN	NaN	NaN	NaN	NaN	NaN	NaN	NaN	NaN	NaN	NaN	NaN	NaN	NaN	NaN	NaN	NaN	NaN	NaN	NaN	NaN	NaN	NaN	NaN	NaN	NaN	NaN	NaN	NaN	NaN	NaN	NaN	NaN	NaN	NaN	NaN
0	1.387	1.392	1.386	1.372	1.383	1.421	1.386	1.43	1.407	1.427	1.462	1.457	1.449	1.476	1.484	1.467	1.483	1.504	1.55	1.544	1.514	1.549	1.534	1.565	1.582	1.608	1.593	1.602	1.642	1.612	1.618	1.66	1.659	1.69	1.674	1.657	1.661	NaN	NaN	NaN	NaN	NaN	NaN	NaN	NaN	NaN	NaN	NaN	NaN
598	1.459	1.486	1.516	1.485	1.503	1.485	1.519	1.515	1.528	1.55	1.684	1.681	1.687	1.758	1.739	1.753	1.761	1.79	1.841	1.898	1.86	1.966	1.98	1.935	1.997	2.057	2.041	2.105	2.194	2.202	2.29	2.291	2.325	2.342	2.383	2.333	2.309	2.324	2.317	2.362	2.353	2.437	2.462	2.446	2.432	2.376	2.404	2.397	2.393
0	1.406	1.535	1.509	1.408	1.429	NaN	NaN	NaN	NaN	NaN	NaN	NaN	NaN	NaN	NaN	NaN	NaN	NaN	NaN	NaN	NaN	NaN	NaN	NaN	NaN	NaN	NaN	NaN	NaN	NaN	NaN	NaN	NaN	NaN	NaN	NaN	NaN	NaN	NaN	NaN	NaN	NaN	NaN	NaN	NaN	NaN	NaN	NaN	NaN
599	1.29	1.395	1.424	1.347	1.372	1.498	1.414	1.402	1.398	1.352	1.522	1.514	1.396	1.566	1.459	1.527	1.444	1.595	1.601	1.545	1.583	1.633	1.727	1.675	1.717	1.721	1.702	1.762	1.766	1.903	1.945	1.902	1.958	1.977	1.97	1.991	1.976	2.031	2.121	2.111	2.152	2.277	2.255	2.237	2.242	2.214	2.175	2.226	2.163
0	1.446	1.364	1.377	1.369	1.406	1.356	1.404	1.416	1.41	NaN	NaN	NaN	NaN	NaN	NaN	NaN	NaN	NaN	NaN	NaN	NaN	NaN	NaN	NaN	NaN	NaN	NaN	NaN	NaN	NaN	NaN	NaN	NaN	NaN	NaN	NaN	NaN	NaN	NaN	NaN	NaN	NaN	NaN	NaN	NaN	NaN	NaN	NaN	NaN
600	1.488	1.389	1.395	1.365	1.415	1.395	1.417	1.453	1.472	1.448	1.498	1.451	1.439	1.491	1.552	1.492	1.544	1.612	1.594	1.594	1.655	1.591	1.674	1.675	1.621	1.678	1.704	1.655	1.713	1.709	1.732	1.696	1.79	1.784	1.808	1.787	1.804	1.772	1.772	1.793	1.791	1.794	1.878	1.823	1.889	1.85	1.883	1.91	1.842
0	1.443	1.39	1.392	1.395	1.449	1.397	1.424	1.426	1.431	1.437	1.477	1.484	1.509	1.533	1.54	1.555	1.57	1.599	1.613	1.624	1.649	1.669	1.721	1.748	1.779	1.798	1.799	1.825	1.842	1.85	1.888	1.912	1.946	1.965	2.007	1.981	2.046	1.997	2.076	2.018	2.092	2.087	2.111	2.148	2.218	2.253	2.249	2.317	2.259
0	1.446	1.668	1.938	1.556	NaN	NaN	NaN	NaN	NaN	NaN	NaN	NaN	NaN	NaN	NaN	NaN	NaN	NaN	NaN	NaN	NaN	NaN	NaN	NaN	NaN	NaN	NaN	NaN	NaN	NaN	NaN	NaN	NaN	NaN	NaN	NaN	NaN	NaN	NaN	NaN	NaN	NaN	NaN	NaN	NaN	NaN	NaN	NaN	NaN
0	1.448	1.373	1.381	1.357	1.4	1.344	1.404	NaN	NaN	NaN	NaN	NaN	NaN	NaN	NaN	NaN	NaN	NaN	NaN	NaN	NaN	NaN	NaN	NaN	NaN	NaN	NaN	NaN	NaN	NaN	NaN	NaN	NaN	NaN	NaN	NaN	NaN	NaN	NaN	NaN	NaN	NaN	NaN	NaN	NaN	NaN	NaN	NaN	NaN
601	1.418	1.381	1.368	1.402	1.483	1.367	1.38	1.41	1.412	1.404	1.448	1.45	1.517	1.54	1.496	1.52	1.529	1.53	1.521	1.552	1.534	1.55	1.602	1.589	1.634	1.651	1.587	1.636	1.671	1.627	1.682	1.685	1.654	1.714	1.712	1.672	1.68	1.734	1.718	1.685	1.749	1.731	1.792	1.768	1.783	1.828	1.818	1.818	1.79
602	1.408	1.504	1.435	1.366	1.412	1.418	1.411	1.409	1.388	1.406	1.473	1.503	1.447	1.52	1.478	1.496	1.455	1.522	1.545	1.487	1.541	1.519	1.579	1.495	1.559	1.578	1.524	1.572	1.595	1.596	1.628	1.613	1.56	1.662	1.633	1.591	1.581	1.625	1.612	1.615	1.603	1.631	1.639	1.641	1.676	1.686	1.709	1.696	1.693
603	1.478	1.378	1.42	1.374	1.42	1.367	1.434	1.427	1.439	1.428	1.493	1.495	1.492	1.584	1.619	1.555	1.612	1.712	1.657	1.64	1.743	1.697	1.797	1.775	1.737	1.774	1.791	1.787	1.868	1.796	1.868	1.881	1.897	1.938	1.975	2.004	2.027	2.046	2.093	2.11	2.133	2.182	2.193	2.202	2.24	2.223	2.232	2.286	2.234
604	1.424	1.385	1.38	1.415	1.437	1.361	1.412	1.422	1.439	1.475	1.519	1.501	1.554	1.606	1.633	1.655	1.678	1.696	1.787	1.751	1.811	1.87	2.019	2.103	2.17	2.324	2.264	2.281	2.332	2.306	2.36	2.325	2.349	2.325	2.288	2.274	2.269	2.302	2.329	2.176	2.164	2.199	2.253	2.312	2.255	2.281	2.312	2.367	2.316
605	1.48	1.429	1.397	1.391	1.439	1.38	1.437	1.428	1.467	1.425	1.484	1.498	1.465	1.523	1.589	1.537	1.599	1.639	1.605	1.631	1.671	1.639	1.672	1.723	1.703	1.696	1.696	1.743	1.755	1.753	1.761	1.795	1.821	1.848	1.865	1.846	1.847	1.84	1.845	1.862	1.899	1.913	1.91	1.936	1.947	1.971	2.01	2.066	2.061
606	1.426	1.385	1.375	1.396	1.397	1.402	1.413	1.415	1.439	1.459	1.495	1.492	1.526	1.542	1.612	1.647	1.674	1.695	1.689	1.701	1.763	1.776	1.879	1.964	2.035	2.123	2.188	2.197	2.259	2.293	2.314	2.336	2.3	2.291	2.26	2.297	2.291	2.357	2.311	2.246	2.316	2.299	2.353	2.305	2.32	2.331	2.317	2.303	2.304
607	1.341	1.428	1.378	1.352	1.357	1.376	1.385	1.419	1.373	1.415	1.488	1.477	1.444	1.579	1.535	1.566	1.583	1.65	1.675	1.714	1.762	1.787	1.852	1.884	2.052	2.005	2.01	2.08	2.164	2.186	2.245	2.238	2.258	2.264	2.288	2.25	2.204	2.276	2.228	2.26	2.254	2.283	2.272	2.25	2.271	2.299	2.317	2.305	2.293
608	1.349	1.357	1.393	1.401	1.452	1.388	1.426	1.363	1.37	1.38	1.34	1.456	1.443	1.475	1.409	1.468	1.501	1.455	1.389	1.533	1.455	1.435	1.592	1.549	1.485	1.525	1.493	1.552	1.504	1.505	1.572	1.574	1.576	1.559	1.566	1.575	1.555	1.578	1.575	1.549	1.629	1.638	1.641	1.636	1.632	1.653	1.637	1.681	1.641
609	1.426	1.412	1.387	1.41	1.38	1.389	1.402	1.399	1.459	1.391	1.45	1.456	1.433	1.513	1.507	1.513	1.555	1.539	1.58	1.52	1.558	1.593	1.613	1.632	1.596	1.619	1.623	1.597	1.611	1.621	1.637	1.668	1.667	1.696	1.672	1.679	1.691	1.717	1.707	1.703	1.747	1.684	1.733	1.734	1.732	1.75	1.73	1.733	1.772
610	1.375	1.45	1.401	1.349	1.412	1.416	1.398	1.45	1.4	1.444	1.454	1.475	1.472	1.543	1.479	1.534	1.504	1.524	1.573	1.538	1.589	1.576	1.614	1.567	1.601	1.611	1.582	1.633	1.657	1.679	1.704	1.68	1.703	1.708	1.713	1.72	1.703	1.751	1.737	1.745	1.727	1.786	1.81	1.764	1.802	1.815	1.849	1.902	1.826
611	1.335	1.347	1.406	1.338	1.438	1.367	1.507	1.368	1.377	1.419	1.402	1.479	1.43	1.486	1.42	1.452	1.562	1.537	1.427	1.555	1.494	1.481	1.59	1.586	1.541	1.543	1.543	1.585	1.58	1.583	1.606	1.604	1.641	1.613	1.549	1.601	1.607	1.663	1.593	1.638	1.721	1.671	1.685	1.743	1.666	1.73	1.699	1.752	1.692
0	1.374	1.449	1.427	1.382	1.382	NaN	NaN	NaN	NaN	NaN	NaN	NaN	NaN	NaN	NaN	NaN	NaN	NaN	NaN	NaN	NaN	NaN	NaN	NaN	NaN	NaN	NaN	NaN	NaN	NaN	NaN	NaN	NaN	NaN	NaN	NaN	NaN	NaN	NaN	NaN	NaN	NaN	NaN	NaN	NaN	NaN	NaN	NaN	NaN
612	1.464	1.43	1.404	1.364	1.409	1.388	1.453	1.434	1.453	1.464	1.524	1.532	1.546	1.61	1.632	1.643	1.667	1.72	1.712	1.711	1.77	1.783	1.885	1.967	2.017	2.075	2.218	2.254	2.285	2.288	2.295	2.315	2.31	2.351	2.32	2.357	2.311	2.351	2.334	2.336	2.34	2.353	2.359	2.34	2.355	2.353	2.367	2.366	2.331
613	1.429	1.407	1.394	1.396	1.393	1.394	1.407	1.396	1.415	1.432	1.461	1.435	1.453	1.526	1.521	1.512	1.541	1.542	1.575	1.559	1.584	1.588	1.657	1.655	1.665	1.687	1.649	1.658	1.687	1.709	1.713	1.716	1.745	1.749	1.747	1.756	1.741	1.767	1.752	1.781	1.809	1.777	1.849	1.83	1.79	1.831	1.852	1.873	1.859
614	1.505	1.448	1.394	1.376	1.414	1.409	1.41	1.397	1.41	1.419	1.453	1.501	1.506	1.527	1.599	1.566	1.597	1.652	1.666	1.765	1.859	1.911	1.961	2	2.033	2.14	2.182	2.254	2.256	2.309	2.355	2.317	2.353	2.382	2.339	2.363	2.334	2.372	2.395	2.32	2.358	2.392	2.413	2.381	2.391	2.395	2.306	2.378	2.345
0	NaN	NaN	NaN	NaN	NaN	NaN	NaN	NaN	NaN	NaN	NaN	NaN	NaN	NaN	NaN	NaN	NaN	NaN	NaN	NaN	NaN	NaN	NaN	NaN	NaN	NaN	NaN	NaN	NaN	NaN	NaN	NaN	NaN	NaN	NaN	NaN	NaN	NaN	NaN	NaN	NaN	NaN	NaN	NaN	NaN	NaN	NaN	NaN	NaN
0	1.364	1.37	1.361	1.358	1.403	1.371	1.417	1.345	1.395	1.382	1.394	1.397	1.463	1.432	1.413	1.455	1.441	1.449	1.45	1.468	1.47	1.461	1.489	1.54	1.505	1.559	1.516	1.534	1.539	1.521	1.548	1.572	1.569	1.568	1.57	1.597	1.586	1.632	1.594	1.608	1.634	1.659	1.685	1.671	1.66	1.686	1.678	1.67	1.664
615	1.416	1.338	1.364	1.527	1.433	1.408	1.44	1.374	1.492	1.501	1.473	1.409	1.528	1.541	1.454	1.574	1.497	1.496	1.544	1.487	1.532	1.583	1.665	1.698	1.582	1.637	1.697	1.622	1.626	1.7	1.732	1.722	1.757	1.714	1.715	1.789	1.876	1.855	1.797	1.737	1.839	1.788	1.883	1.87	1.967	1.956	2.024	2.075	2.098
616	1.464	1.433	1.352	1.393	1.386	1.464	1.445	1.413	1.47	1.432	1.507	1.536	1.533	1.572	1.608	1.579	1.657	1.718	1.703	1.778	1.881	1.906	1.933	1.973	2.031	2.105	2.114	2.173	2.202	2.218	2.259	2.28	2.25	2.291	2.303	2.281	2.301	2.351	2.33	2.34	2.351	2.351	2.333	2.313	2.334	2.353	2.373	2.367	2.328
0	1.451	1.442	1.427	1.333	1.378	1.429	1.485	1.45	1.448	1.499	1.553	1.57	1.633	1.657	1.76	1.729	1.883	2	2.086	2.177	2.28	NaN	NaN	NaN	NaN	NaN	NaN	NaN	NaN	NaN	NaN	NaN	NaN	NaN	NaN	NaN	NaN	NaN	NaN	NaN	NaN	NaN	NaN	NaN	NaN	NaN	NaN	NaN	NaN
617	1.332	1.356	1.365	1.336	1.428	1.39	1.408	1.367	1.397	1.367	1.355	1.425	1.417	1.477	1.435	1.493	1.494	1.524	1.48	1.549	1.54	1.51	1.595	1.599	1.587	1.649	1.617	1.647	1.692	1.683	1.676	1.71	1.724	1.756	1.83	1.964	2.05	2.189	2.27	2.291	2.312	2.276	2.3	2.244	2.258	2.266	2.236	2.302	2.262
618	1.477	1.451	1.47	1.328	1.403	1.458	1.477	1.436	1.492	1.553	1.614	1.569	1.663	1.709	1.768	1.823	1.921	1.935	2.009	2.071	2.119	2.245	2.303	2.271	2.353	2.335	2.303	2.342	2.367	2.4	2.449	2.526	NaN	NaN	NaN	NaN	NaN	NaN	NaN	NaN	NaN	NaN	NaN	NaN	NaN	NaN	NaN	NaN	NaN
619	1.514	1.483	1.439	1.596	1.369	1.488	1.482	1.423	1.468	1.638	1.565	1.561	1.543	1.554	1.537	1.58	1.639	1.656	1.648	1.657	1.664	1.746	1.829	1.813	1.79	1.749	1.844	1.783	1.847	1.762	1.948	1.959	1.875	1.879	1.955	1.949	1.987	1.967	1.949	1.895	2.066	1.991	2.013	2.014	2.028	2.017	1.959	2.029	2.032
620	1.444	1.407	1.375	1.408	1.365	1.414	1.402	1.446	1.407	1.444	1.475	1.452	1.462	1.522	1.597	1.534	1.535	1.606	1.603	1.578	1.652	1.643	1.71	1.705	1.705	1.777	1.757	1.734	1.782	1.85	1.86	1.88	1.915	2.003	2.027	2.078	2.098	2.155	2.206	2.204	2.281	2.265	2.26	2.246	2.297	2.278	2.279	2.302	2.281
0	1.441	1.404	1.426	1.532	1.396	1.487	1.476	1.532	1.538	1.54	1.547	1.594	1.614	1.676	1.588	NaN	NaN	NaN	NaN	NaN	NaN	NaN	NaN	NaN	NaN	NaN	NaN	NaN	NaN	NaN	NaN	NaN	NaN	NaN	NaN	NaN	NaN	NaN	NaN	NaN	NaN	NaN	NaN	NaN	NaN	NaN	NaN	NaN	NaN
0	1.337	1.361	1.34	1.342	1.407	1.35	1.383	1.333	1.382	1.378	1.383	1.39	1.424	1.44	1.439	1.452	1.5	1.521	1.501	1.546	1.544	1.541	1.582	1.622	1.58	1.729	1.693	1.666	1.746	1.727	1.742	1.763	1.79	1.786	1.763	1.854	1.845	NaN	NaN	NaN	NaN	NaN	NaN	NaN	NaN	NaN	NaN	NaN	NaN
621	1.4	1.358	1.32	1.565	1.414	1.406	1.437	1.452	1.395	1.483	1.437	1.451	1.527	1.585	1.452	1.61	1.508	1.484	1.558	1.498	1.567	1.535	1.547	1.646	1.506	1.62	1.653	1.64	1.598	1.631	1.719	1.633	1.756	1.606	1.707	1.734	1.834	1.796	1.783	1.719	1.763	1.9	1.815	1.836	1.88	1.801	1.814	1.857	1.855
0	1.317	1.405	NaN	NaN	NaN	NaN	NaN	NaN	NaN	NaN	NaN	NaN	NaN	NaN	NaN	NaN	NaN	NaN	NaN	NaN	NaN	NaN	NaN	NaN	NaN	NaN	NaN	NaN	NaN	NaN	NaN	NaN	NaN	NaN	NaN	NaN	NaN	NaN	NaN	NaN	NaN	NaN	NaN	NaN	NaN	NaN	NaN	NaN	NaN
0	1.519	1.54	1.463	1.5	1.432	1.529	1.553	1.526	1.464	1.548	1.572	1.575	1.594	1.618	1.512	NaN	NaN	NaN	NaN	NaN	NaN	NaN	NaN	NaN	NaN	NaN	NaN	NaN	NaN	NaN	NaN	NaN	NaN	NaN	NaN	NaN	NaN	NaN	NaN	NaN	NaN	NaN	NaN	NaN	NaN	NaN	NaN	NaN	NaN
622	1.378	1.394	1.37	1.394	1.401	1.423	1.377	1.371	1.381	1.375	1.421	1.406	1.364	1.416	1.386	1.391	1.414	1.447	1.422	1.422	1.436	1.445	1.457	1.431	1.427	1.463	1.46	1.416	1.459	1.475	1.448	1.454	1.46	1.458	1.489	1.466	1.507	1.512	1.468	1.453	1.465	1.47	1.503	1.487	1.486	1.496	1.532	1.516	1.52
623	1.224	2.134	1.576	1.466	1.638	1.561	1.617	1.51	1.612	1.582	1.614	1.599	1.739	1.793	1.832	1.894	1.98	2.214	2.025	2.055	2.102	2.131	2.147	2.243	2.257	2.305	2.302	2.233	2.309	2.354	2.374	2.259	2.355	2.364	2.328	2.373	2.344	2.436	2.373	2.364	2.364	2.39	2.403	2.305	2.321	2.356	2.367	2.355	2.384
[truncated: 215 more columns]
