# Supplementary material for: Fractional killing arises from cell-to-cell variability in overcoming a caspase activity threshold
Source: Mol Syst Biol. 2015 May 7;11(5):803. doi: 10.15252/msb.20145584 (PMC4461398; doi:10.15252/msb.20145584)
Supplement: Supplementary file 3 [file msb0011-0803-sd3.zip › All_data/087_Mapatumumab+anti-Fc (10 nM) + Bortezomib (100 nM)_1/C8_activity.tsv]

Cell #	T=5min	T=10min	T=15min	T=20min	T=25min	T=30min	T=35min	T=40min	T=45min	T=50min	T=55min	T=60min	T=65min	T=70min	T=75min	T=80min	T=85min	T=90min	T=95min	T=100min	T=105min	T=110min	T=115min	T=120min	T=125min	T=130min	T=135min	T=140min	T=145min	T=150min	T=155min	T=160min	T=165min	T=170min	T=175min	T=180min	T=185min	T=190min	T=195min	T=200min	T=205min	T=210min	T=215min	T=220min	T=225min	T=230min	T=235min	T=240min	T=245min
1	1.626e-19	-0.0008563	-0.001477	-0.001881	-0.002099	-0.002159	-0.002074	-0.001864	-0.001561	-0.001151	-0.0006124	7.563e-05	0.000797	0.001424	0.001938	0.002363	0.002711	0.003013	0.003293	0.00358	0.00387	0.004154	0.004428	0.004697	0.004969	0.005257	0.005546	NaN	NaN	NaN	NaN	NaN	NaN	NaN	NaN	NaN	NaN	NaN	NaN	NaN	NaN	NaN	NaN	NaN	NaN	NaN	NaN	NaN	NaN
2	3.388e-21	4.769e-05	0.0001074	0.0001746	0.000249	0.0003369	0.0004371	0.0005489	0.0006716	0.0007934	0.000914	0.001029	0.001129	0.001209	0.001276	0.001329	0.001367	0.001391	0.001404	0.001407	0.001407	0.0014	0.00139	0.001381	0.001368	0.001346	0.001314	0.001275	0.001229	0.001173	0.001103	0.00102	0.00093	0.0008381	0.0007473	0.000665	0.0005957	0.0005404	0.0004999	0.0004743	0.0004686	0.0004863	0.0005261	0.0005833	0.000649	0.0007178	0.0007829	0.0008451	0.0009021
3	8.47e-21	-6.785e-06	2.036e-05	7.776e-05	0.0001723	0.000305	0.0004723	0.0006713	0.0009038	0.00116	0.001432	0.001715	0.001996	0.002256	0.002507	0.002744	0.002976	0.003205	0.003437	0.003679	0.003942	0.004237	0.004568	0.00493	0.005321	0.005725	NaN	NaN	NaN	NaN	NaN	NaN	NaN	NaN	NaN	NaN	NaN	NaN	NaN	NaN	NaN	NaN	NaN	NaN	NaN	NaN	NaN	NaN	NaN
4	2.287e-20	1.247e-05	7.327e-05	0.0001822	0.0003266	0.0004994	0.0007025	0.0009368	0.0012	0.001494	0.001804	0.002115	0.002404	0.002642	0.002837	0.003001	0.003133	0.003226	0.003279	0.003294	0.003276	0.003237	0.003186	0.003119	0.003041	0.002946	0.002837	0.002716	0.002595	0.002476	0.002356	0.002238	0.002124	0.002018	0.001926	0.001847	0.001789	0.001756	0.001751	0.001767	0.001808	0.001878	0.001978	0.002103	0.002254	0.002428	0.002622	NaN	NaN
5	-1.694e-21	-1.331e-06	3.916e-05	0.0001251	0.0002639	0.0004435	0.0006576	0.0009083	0.0012	0.001536	0.0019	0.002286	0.002667	0.003023	0.003351	0.00365	0.003928	0.00419	0.004432	0.004655	0.004861	0.005058	0.005248	0.005433	0.00561	NaN	NaN	NaN	NaN	NaN	NaN	NaN	NaN	NaN	NaN	NaN	NaN	NaN	NaN	NaN	NaN	NaN	NaN	NaN	NaN	NaN	NaN	NaN	NaN
6	5.421e-20	-0.0002473	-0.0003909	-0.0004397	-0.0003983	-0.0002756	-8.66e-05	0.0001632	0.0004698	0.0008369	0.001257	0.00172	0.00216	0.002532	0.002851	0.003127	0.003368	0.003591	0.003805	0.004022	0.004248	0.004485	0.004747	0.005042	0.005363	NaN	NaN	NaN	NaN	NaN	NaN	NaN	NaN	NaN	NaN	NaN	NaN	NaN	NaN	NaN	NaN	NaN	NaN	NaN	NaN	NaN	NaN	NaN	NaN
7	1.355e-20	-0.0002057	-0.0003089	-0.0003125	-0.0002244	-5.339e-05	0.0001801	0.0004668	0.0008246	0.001266	0.001791	0.002387	0.002989	0.003552	0.004087	0.004603	0.005095	0.00557	0.006037	NaN	NaN	NaN	NaN	NaN	NaN	NaN	NaN	NaN	NaN	NaN	NaN	NaN	NaN	NaN	NaN	NaN	NaN	NaN	NaN	NaN	NaN	NaN	NaN	NaN	NaN	NaN	NaN	NaN	NaN
8	6.776e-21	-8.056e-05	-0.0001091	-8.745e-05	-2.069e-05	7.316e-05	0.0001863	0.0003191	0.0004768	0.0006696	0.0009024	0.001168	0.001424	0.001651	0.001852	0.002027	0.002186	0.00233	0.00246	0.002577	0.002682	0.002773	0.002856	0.002947	0.003048	0.003161	0.003291	0.003443	0.003623	0.003833	0.004061	0.004303	0.004558	NaN	NaN	NaN	NaN	NaN	NaN	NaN	NaN	NaN	NaN	NaN	NaN	NaN	NaN	NaN	NaN
9	0	-2.522e-05	-6.183e-06	5.773e-05	0.000153	0.000266	0.0003964	0.0005439	0.0007087	0.0008969	0.001107	0.001325	0.001524	0.001681	0.0018	0.001893	0.001968	0.002024	0.002062	0.002082	0.002084	0.002072	0.002054	0.002035	0.002017	0.001998	0.001978	0.001954	0.001929	0.001901	0.00187	0.001839	0.001807	0.001777	0.001748	0.001719	0.001691	0.001663	0.001637	0.001611	0.001585	0.00156	0.001535	0.00151	0.001486	0.001463	0.001445	0.001431	0.001424
10	-1.355e-20	0.0001622	0.0003308	0.0005092	0.0007059	0.0009256	0.001165	0.001423	0.0017	0.001991	0.002288	0.002591	0.002893	0.003189	0.003477	0.003749	0.004002	0.004237	0.004455	0.004655	0.004837	0.005006	0.005158	0.005294	0.005412	NaN	NaN	NaN	NaN	NaN	NaN	NaN	NaN	NaN	NaN	NaN	NaN	NaN	NaN	NaN	NaN	NaN	NaN	NaN	NaN	NaN	NaN	NaN	NaN
11	1.694e-21	-2.786e-06	3.25e-05	0.0001009	0.0001992	0.0003185	0.0004553	0.0006093	0.0007825	0.0009708	0.001172	0.001386	0.001585	0.001752	0.00189	0.002004	0.002102	0.002187	0.00226	0.002322	0.002379	0.002433	0.002486	0.002548	0.002626	0.002719	0.002832	0.002969	0.003133	0.003323	0.003537	0.003775	0.004036	0.004317	NaN	NaN	NaN	NaN	NaN	NaN	NaN	NaN	NaN	NaN	NaN	NaN	NaN	NaN	NaN
12	-6.776e-21	0.0001097	0.00022	0.0003325	0.0004493	0.0005718	0.0007053	0.0008451	0.0009807	0.00111	0.001228	0.001333	0.001421	0.001494	0.001551	0.001592	0.001617	0.001624	0.001622	0.001615	0.001606	0.001594	0.001585	0.00158	0.001578	0.001578	0.001579	0.001579	0.001581	0.001579	0.001572	0.001562	0.001549	0.001533	0.001512	0.001487	0.001462	0.00144	0.001419	0.0014	0.001386	0.001378	0.001377	0.001377	0.00138	0.001384	0.001389	0.001392	0.001391
13	6.776e-21	0.0001086	0.000223	0.0003456	0.0004798	0.0006275	0.0007934	0.0009749	0.001165	0.001358	0.00155	0.001738	0.001911	0.002066	0.002202	0.002317	0.002412	0.002486	0.00254	0.002577	0.002598	0.002604	0.002595	0.002578	0.002557	0.002529	0.002496	0.002459	0.002419	0.002377	0.002334	0.002296	0.002267	0.002255	0.002259	0.002283	0.002335	0.002416	0.002529	0.002676	0.00286	0.003079	0.003327	0.003594	NaN	NaN	NaN	NaN	NaN
14	-6.776e-21	0.0001229	0.0002498	0.000372	0.0005047	0.000653	0.0008243	0.001014	0.001207	0.001402	0.001594	0.001803	0.002025	0.002258	0.002504	0.002738	0.002954	0.003156	0.003349	0.003539	0.003719	0.003892	0.004045	0.004178	0.004283	0.004353	0.004393	0.004401	0.004369	0.004296	0.004175	0.00402	0.003829	0.003607	0.00336	0.003102	0.002837	0.002576	0.002328	0.002099	0.001889	0.001712	0.001559	0.001427	0.001314	0.001214	0.001119	0.001032	0.0009467
15	-6.776e-21	8.512e-05	0.0001763	0.0002727	0.0003769	0.0004906	0.0006152	0.0007467	0.0008826	0.00102	0.001154	0.001283	0.0014	0.001502	0.00159	0.001664	0.001723	0.001766	0.001797	0.001817	0.001827	0.00183	0.001825	0.001816	0.001803	0.001786	0.001762	0.001732	0.001699	0.001661	0.001616	0.001569	0.00152	0.001474	0.001428	0.001385	0.001348	0.001319	0.001299	0.001288	0.001288	0.001303	0.001332	0.001375	0.001432	0.001506	0.001597	0.001707	0.001838
16	6.776e-21	7.572e-05	0.0001563	0.0002463	0.0003517	0.0004775	0.0006317	0.0008159	0.001024	0.001253	0.001504	0.001772	0.002055	0.002353	0.002664	0.002984	0.00331	0.003636	0.003962	0.004292	0.004621	0.004945	0.00526	0.005564	NaN	NaN	NaN	NaN	NaN	NaN	NaN	NaN	NaN	NaN	NaN	NaN	NaN	NaN	NaN	NaN	NaN	NaN	NaN	NaN	NaN	NaN	NaN	NaN	NaN
17	2.711e-20	0.000336	0.0006806	0.001033	0.001398	0.001779	0.002172	0.002581	0.003005	0.003443	0.00389	0.004343	0.004798	0.005242	0.005672	0.006072	NaN	NaN	NaN	NaN	NaN	NaN	NaN	NaN	NaN	NaN	NaN	NaN	NaN	NaN	NaN	NaN	NaN	NaN	NaN	NaN	NaN	NaN	NaN	NaN	NaN	NaN	NaN	NaN	NaN	NaN	NaN	NaN	NaN
18	-2.711e-20	0.0001253	0.0002549	0.0003927	0.0005433	0.0007107	0.0009007	0.001111	0.001333	0.001564	0.001798	0.002033	0.002263	0.002485	0.002697	0.002894	0.003074	0.003235	0.003378	0.003504	0.003613	0.003708	0.003789	0.003859	0.003919	0.003972	0.00402	0.004069	0.004118	0.004169	0.004224	0.004281	NaN	NaN	NaN	NaN	NaN	NaN	NaN	NaN	NaN	NaN	NaN	NaN	NaN	NaN	NaN	NaN	NaN
19	6.776e-21	7.484e-05	0.0001519	0.0002161	0.0002815	0.0003495	0.0004218	0.0004938	0.0005573	0.0006083	0.0006462	0.0007013	0.0007715	0.0008535	0.0009491	0.001032	0.001107	0.001181	0.001261	0.001346	0.001435	0.001524	0.0016	0.001666	0.001723	0.001769	0.001813	0.001852	0.001879	0.00189	0.00189	0.001884	0.001877	0.001863	0.001837	0.001802	0.001759	0.00171	0.001656	0.001599	0.001546	0.001495	0.001442	0.001386	0.001332	0.001285	0.001243	0.001208	0.001181
20	0	3.886e-05	7.898e-05	0.0001211	0.0001675	0.0002177	0.0002748	0.0003366	0.0004002	0.0004664	0.0005355	0.0006066	0.0006789	0.0007515	0.0008248	0.0008959	0.0009667	0.001036	0.001108	0.001183	0.001258	0.001332	0.001405	0.001476	0.001546	0.001613	0.001679	0.001741	0.001799	0.001849	0.001892	0.001932	0.00197	0.002008	0.002046	0.002084	0.002123	0.002164	0.002206	0.002247	0.00229	0.002337	0.002384	0.002429	0.002474	0.002518	0.002562	0.002609	0.002662
21	0	0.000178	0.0003656	0.0005649	0.0007865	0.001034	0.001301	0.001586	0.001896	0.002231	0.002577	0.002936	0.003308	0.003684	0.004065	0.004444	0.004822	0.005202	0.005583	0.005949	NaN	NaN	NaN	NaN	NaN	NaN	NaN	NaN	NaN	NaN	NaN	NaN	NaN	NaN	NaN	NaN	NaN	NaN	NaN	NaN	NaN	NaN	NaN	NaN	NaN	NaN	NaN	NaN	NaN
22	-4.066e-20	0.0002349	0.000475	0.0007248	0.000994	0.001294	0.001643	0.002032	0.002441	0.002854	0.003276	0.003702	0.004133	NaN	NaN	NaN	NaN	NaN	NaN	NaN	NaN	NaN	NaN	NaN	NaN	NaN	NaN	NaN	NaN	NaN	NaN	NaN	NaN	NaN	NaN	NaN	NaN	NaN	NaN	NaN	NaN	NaN	NaN	NaN	NaN	NaN	NaN	NaN	NaN
23	8.132e-20	0.0003449	0.0006985	0.001069	0.001466	0.001896	0.002381	0.00291	0.003452	0.003998	0.004542	0.005076	0.00559	0.006072	NaN	NaN	NaN	NaN	NaN	NaN	NaN	NaN	NaN	NaN	NaN	NaN	NaN	NaN	NaN	NaN	NaN	NaN	NaN	NaN	NaN	NaN	NaN	NaN	NaN	NaN	NaN	NaN	NaN	NaN	NaN	NaN	NaN	NaN	NaN
24	0	0.0001596	0.0003222	0.0004906	0.0006704	0.0008645	0.001068	0.001275	0.001489	0.001704	0.001916	0.002118	0.002312	0.00249	0.002654	0.002797	0.002914	0.003006	0.003079	0.003135	0.003176	0.003209	0.00324	0.003273	0.003315	0.003362	0.003425	0.003511	0.003626	0.003767	0.003931	0.004114	NaN	NaN	NaN	NaN	NaN	NaN	NaN	NaN	NaN	NaN	NaN	NaN	NaN	NaN	NaN	NaN	NaN
25	-1.355e-20	0.0001934	0.0003897	0.0005892	0.0007962	0.001012	0.001237	0.001458	0.001671	0.001873	0.002053	0.002211	0.002349	0.00246	0.002543	0.0026	0.002626	0.002626	0.002612	0.002585	0.002546	0.002505	0.002458	0.002399	0.002335	0.00226	0.002176	0.002087	0.001993	0.001893	0.001792	0.001691	0.001588	0.001488	0.001395	0.001312	0.001246	0.001201	0.001168	0.001147	0.001137	0.001137	0.001141	0.001146	0.001151	0.001157	0.001155	0.001142	0.001114
26	-1.355e-20	0.0001867	0.00038	0.0005858	0.0008107	0.001062	0.001347	0.001658	0.001991	0.002343	0.002712	0.003096	0.003494	0.003901	0.004315	0.004728	0.005134	0.005523	0.005899	NaN	NaN	NaN	NaN	NaN	NaN	NaN	NaN	NaN	NaN	NaN	NaN	NaN	NaN	NaN	NaN	NaN	NaN	NaN	NaN	NaN	NaN	NaN	NaN	NaN	NaN	NaN	NaN	NaN	NaN
27	0	0.0001299	0.0002617	0.0003936	0.000525	0.0006569	0.0007947	0.0009295	0.001048	0.00115	0.00124	0.00132	0.001382	0.001431	0.00147	0.001494	0.001505	0.001509	0.001517	0.001535	0.001555	0.001577	0.001599	0.001624	0.00165	0.001674	0.001702	0.001731	0.001756	0.001774	0.001784	0.001798	0.001813	0.001831	0.001851	0.001873	0.001899	0.001921	0.001945	0.001973	0.002004	0.002041	0.002074	0.00211	0.002149	0.002193	0.002241	0.002298	0.002369
28	-2.711e-20	0.0002908	0.0005898	0.0009031	0.001236	0.001583	0.00194	0.002306	0.002681	0.003064	0.003453	0.003842	0.004223	0.004591	0.00494	0.005266	0.00557	0.005848	0.006097	NaN	NaN	NaN	NaN	NaN	NaN	NaN	NaN	NaN	NaN	NaN	NaN	NaN	NaN	NaN	NaN	NaN	NaN	NaN	NaN	NaN	NaN	NaN	NaN	NaN	NaN	NaN	NaN	NaN	NaN
29	1.355e-20	0.00018	0.0003618	0.0005479	0.0007414	0.0009425	0.001147	0.001346	0.001538	0.001721	0.001889	0.002039	0.002167	0.002272	0.002351	0.002404	0.002432	0.002438	0.002432	0.002418	0.002391	0.002355	0.002311	0.002262	0.002208	0.002152	0.002095	0.002036	0.001981	0.001929	0.001881	0.001849	0.001839	0.001854	0.001901	0.001983	0.002105	0.002267	0.00247	0.002703	0.002964	NaN	NaN	NaN	NaN	NaN	NaN	NaN	NaN
30	0	0.0001444	0.0002922	0.0004456	0.0006074	0.0007784	0.0009663	0.001165	0.001362	0.001553	0.001738	0.001913	0.002077	0.002226	0.00236	0.002479	0.002587	0.002685	0.002782	0.002888	0.003005	0.003136	0.003282	0.003443	0.003624	0.003821	0.004032	0.004248	NaN	NaN	NaN	NaN	NaN	NaN	NaN	NaN	NaN	NaN	NaN	NaN	NaN	NaN	NaN	NaN	NaN	NaN	NaN	NaN	NaN
31	1.355e-20	0.0001916	0.0003884	0.0005936	0.0008106	0.001043	0.001286	0.001534	0.001784	0.002029	0.002266	0.002491	0.002697	0.002881	0.00304	0.003175	0.003284	0.003373	0.003451	0.003526	0.003602	0.003682	0.003769	0.003868	0.003981	0.004108	0.004245	0.00439	NaN	NaN	NaN	NaN	NaN	NaN	NaN	NaN	NaN	NaN	NaN	NaN	NaN	NaN	NaN	NaN	NaN	NaN	NaN	NaN	NaN
32	0	0.0001788	0.0003663	0.0005636	0.0007797	0.001021	0.001289	0.001579	0.001885	0.002197	0.002503	0.002799	0.003086	0.00335	0.003591	0.003797	0.003965	0.004097	0.004197	0.004266	0.004312	0.004341	0.004358	0.004356	0.004349	0.004337	0.004333	0.004339	0.004355	0.004382	0.004418	0.004457	NaN	NaN	NaN	NaN	NaN	NaN	NaN	NaN	NaN	NaN	NaN	NaN	NaN	NaN	NaN	NaN	NaN
33	2.033e-20	0.0001218	0.0002518	0.0003927	0.0005502	0.000733	0.0009396	0.001174	0.001446	0.001753	0.002098	0.002485	0.002912	0.003379	0.003881	0.004414	0.004966	NaN	NaN	NaN	NaN	NaN	NaN	NaN	NaN	NaN	NaN	NaN	NaN	NaN	NaN	NaN	NaN	NaN	NaN	NaN	NaN	NaN	NaN	NaN	NaN	NaN	NaN	NaN	NaN	NaN	NaN	NaN	NaN
34	-2.711e-20	0.0001683	0.0003381	0.0005089	0.000683	0.000861	0.001032	0.001188	0.001334	0.001468	0.001588	0.001695	0.001785	0.001858	0.001913	0.001947	0.001962	0.001961	0.001954	0.00194	0.001921	0.001897	0.001867	0.001834	0.001798	0.001759	0.001718	0.001677	0.001637	0.001596	0.001553	0.001513	0.001475	0.00144	0.00141	0.001385	0.001366	0.001355	0.001351	0.001349	0.001352	0.001361	0.001374	0.00139	0.001412	0.001437	0.001468	0.001503	0.001546
35	-6.776e-21	8.681e-05	0.0001752	0.0002656	0.0003607	0.00046	0.0005688	0.0006831	0.000794	0.0009003	0.0009989	0.001089	0.001167	0.001233	0.001285	0.001322	0.001345	0.001352	0.001347	0.001336	0.001317	0.001294	0.001266	0.001235	0.001204	0.00117	0.001136	0.0011	0.001065	0.001032	0.001	0.000971	0.0009444	0.0009226	0.0009044	0.0008907	0.0008847	0.0008856	0.0008947	0.0009092	0.0009271	0.0009493	0.0009733	0.0009996	0.001025	0.00105	0.001073	0.001089	0.001099
36	6.776e-21	0.0001399	0.0002903	0.000458	0.0006487	0.0008708	0.001133	0.001438	0.001786	0.002178	0.002616	0.003099	0.003631	0.004202	0.004803	0.005421	0.006044	NaN	NaN	NaN	NaN	NaN	NaN	NaN	NaN	NaN	NaN	NaN	NaN	NaN	NaN	NaN	NaN	NaN	NaN	NaN	NaN	NaN	NaN	NaN	NaN	NaN	NaN	NaN	NaN	NaN	NaN	NaN	NaN
37	0	0.0001642	0.0003394	0.0005352	0.0007631	0.001035	0.001365	0.001754	0.002196	0.002693	0.003243	0.003845	0.004494	0.005173	0.005864	NaN	NaN	NaN	NaN	NaN	NaN	NaN	NaN	NaN	NaN	NaN	NaN	NaN	NaN	NaN	NaN	NaN	NaN	NaN	NaN	NaN	NaN	NaN	NaN	NaN	NaN	NaN	NaN	NaN	NaN	NaN	NaN	NaN	NaN
38	0	-4.943e-05	-7.376e-05	-7.17e-05	-4.179e-05	1.198e-05	8.021e-05	0.0001648	0.000272	0.0004058	0.000567	0.000755	0.0009489	0.001137	0.001316	0.001484	0.00164	0.001789	0.001925	0.002047	0.00215	0.002237	0.002308	0.002374	0.00244	0.002514	0.0026	0.002703	0.00283	0.002991	0.003192	0.003439	0.003731	0.004061	0.004421	NaN	NaN	NaN	NaN	NaN	NaN	NaN	NaN	NaN	NaN	NaN	NaN	NaN	NaN
39	0	5.029e-06	2.848e-05	7.212e-05	0.0001349	0.0002102	0.0002974	0.0003964	0.0005076	0.000632	0.000761	0.0008933	0.001018	0.001127	0.001215	0.001288	0.001348	0.001396	0.001431	0.001453	0.001462	0.001464	0.001458	0.001445	0.001425	0.001402	0.001378	0.001359	0.001348	0.001356	0.001389	0.001457	0.001571	0.001739	0.001967	0.002264	0.002631	0.003066	0.003561	0.004101	NaN	NaN	NaN	NaN	NaN	NaN	NaN	NaN	NaN
40	-1.355e-20	0.0001858	0.0003763	0.0005756	0.000785	0.001011	0.001264	0.001538	0.001816	0.002094	0.002368	0.002643	0.002911	0.003177	0.003434	0.003688	0.003937	0.00418	0.004422	0.004675	0.004938	0.005209	NaN	NaN	NaN	NaN	NaN	NaN	NaN	NaN	NaN	NaN	NaN	NaN	NaN	NaN	NaN	NaN	NaN	NaN	NaN	NaN	NaN	NaN	NaN	NaN	NaN	NaN	NaN
41	6.776e-21	8.382e-05	0.0001825	0.000297	0.0004258	0.0005719	0.0007376	0.00092	0.001119	0.001334	0.001566	0.00182	0.002089	0.002373	0.002675	0.003001	0.003351	0.00373	0.004141	0.004582	0.005047	0.005524	NaN	NaN	NaN	NaN	NaN	NaN	NaN	NaN	NaN	NaN	NaN	NaN	NaN	NaN	NaN	NaN	NaN	NaN	NaN	NaN	NaN	NaN	NaN	NaN	NaN	NaN	NaN
42	6.776e-21	6.992e-05	0.0001419	0.0002147	0.0002895	0.0003681	0.0004505	0.0005347	0.0006162	0.0006896	0.0007524	0.0008065	0.0008517	0.0008831	0.0009026	0.0009106	0.0009063	0.0008953	0.0008788	0.0008587	0.0008397	0.000824	0.0008068	0.0007881	0.0007726	0.0007583	0.0007444	0.0007356	0.0007267	0.000719	0.0007132	0.0007083	0.0007032	0.0007034	0.0007093	0.0007194	0.0007344	0.0007558	0.0007763	0.0007985	0.0008227	0.0008455	0.0008655	0.0008816	0.0008902	0.0008895	0.0008796	0.0008608	0.0008319
43	0	0.0002384	0.0004801	0.0007275	0.0009857	0.001258	0.001525	0.001781	0.002035	0.002286	0.002535	0.002779	0.00302	0.003256	0.003491	0.003721	0.003942	0.00417	0.004412	0.004675	0.004955	0.005248	0.005549	0.005851	NaN	NaN	NaN	NaN	NaN	NaN	NaN	NaN	NaN	NaN	NaN	NaN	NaN	NaN	NaN	NaN	NaN	NaN	NaN	NaN	NaN	NaN	NaN	NaN	NaN
44	-2.711e-20	0.000129	0.0002577	0.0003874	0.0005213	0.0006625	0.00081	0.000955	0.0011	0.001241	0.001381	0.001522	0.001665	0.001812	0.001962	0.002111	0.002257	0.0024	0.00255	0.002707	0.002865	0.00302	0.003168	0.003305	0.003431	0.003546	0.00365	0.003745	0.003838	0.003923	0.004003	0.004086	0.004181	0.004293	0.004424	0.004565	0.004708	NaN	NaN	NaN	NaN	NaN	NaN	NaN	NaN	NaN	NaN	NaN	NaN
45	1.355e-20	0.0001559	0.0003171	0.00049	0.0006802	0.0008978	0.001141	0.00141	0.001715	0.002052	0.002422	0.002828	0.003268	0.003744	0.004248	0.004776	0.005316	0.005861	NaN	NaN	NaN	NaN	NaN	NaN	NaN	NaN	NaN	NaN	NaN	NaN	NaN	NaN	NaN	NaN	NaN	NaN	NaN	NaN	NaN	NaN	NaN	NaN	NaN	NaN	NaN	NaN	NaN	NaN	NaN
46	0	0.000291	0.0005859	0.000888	0.001202	0.001534	0.001897	0.002281	0.002661	0.00303	0.003385	0.003722	0.004038	0.004331	0.004601	0.004844	0.005057	0.005238	0.005397	0.005542	NaN	NaN	NaN	NaN	NaN	NaN	NaN	NaN	NaN	NaN	NaN	NaN	NaN	NaN	NaN	NaN	NaN	NaN	NaN	NaN	NaN	NaN	NaN	NaN	NaN	NaN	NaN	NaN	NaN
47	-2.033e-20	0.0001316	0.000264	0.0003958	0.0005295	0.000666	0.0008125	0.0009619	0.0011	0.001224	0.001333	0.00143	0.001513	0.00158	0.001632	0.001664	0.001677	0.00167	0.001649	0.001625	0.001598	0.00157	0.001535	0.001499	0.001461	0.001421	0.001385	0.00135	0.00132	0.001293	0.001265	0.001238	0.001215	0.001197	0.001183	0.001171	0.001164	0.001157	0.001153	0.001151	0.00115	0.001153	0.001157	0.00116	0.001161	0.001159	0.001154	0.001146	0.001135
48	-1.355e-20	0.0002646	0.0005307	0.0007985	0.001072	0.001354	0.001659	0.001974	0.002273	0.002549	0.002795	0.003012	0.003192	0.00334	0.003458	0.003543	0.003594	0.003611	0.00361	0.00361	0.003616	0.003635	0.003665	0.003713	0.003772	0.003839	0.003916	NaN	NaN	NaN	NaN	NaN	NaN	NaN	NaN	NaN	NaN	NaN	NaN	NaN	NaN	NaN	NaN	NaN	NaN	NaN	NaN	NaN	NaN
49	-1.355e-20	0.0001704	0.000374	0.0006154	0.0008813	0.001178	0.001519	0.001898	0.002303	0.002731	0.003187	0.003664	0.004143	0.004607	0.005049	0.005474	0.005877	NaN	NaN	NaN	NaN	NaN	NaN	NaN	NaN	NaN	NaN	NaN	NaN	NaN	NaN	NaN	NaN	NaN	NaN	NaN	NaN	NaN	NaN	NaN	NaN	NaN	NaN	NaN	NaN	NaN	NaN	NaN	NaN
50	-8.132e-20	0.0004099	0.0008239	0.001245	0.001688	0.002156	0.002654	0.003181	0.003737	0.004321	0.004925	0.005546	0.006171	NaN	NaN	NaN	NaN	NaN	NaN	NaN	NaN	NaN	NaN	NaN	NaN	NaN	NaN	NaN	NaN	NaN	NaN	NaN	NaN	NaN	NaN	NaN	NaN	NaN	NaN	NaN	NaN	NaN	NaN	NaN	NaN	NaN	NaN	NaN	NaN
51	-1.016e-20	6.393e-05	0.0001502	0.0002564	0.0003836	0.0005353	0.0007117	0.0009127	0.001141	0.00139	0.001648	0.001914	0.00218	0.002435	0.002684	0.002936	0.0032	0.003481	0.003783	0.004102	0.00444	0.0048	0.005183	NaN	NaN	NaN	NaN	NaN	NaN	NaN	NaN	NaN	NaN	NaN	NaN	NaN	NaN	NaN	NaN	NaN	NaN	NaN	NaN	NaN	NaN	NaN	NaN	NaN	NaN
52	2.711e-20	0.0003428	0.0006921	0.001049	0.001412	0.001785	0.002164	0.002548	0.002936	0.003326	0.003716	0.004105	0.004484	0.00485	0.005202	0.005538	0.005852	0.00614	0.006397	0.006615	NaN	NaN	NaN	NaN	NaN	NaN	NaN	NaN	NaN	NaN	NaN	NaN	NaN	NaN	NaN	NaN	NaN	NaN	NaN	NaN	NaN	NaN	NaN	NaN	NaN	NaN	NaN	NaN	NaN
53	1.355e-20	0.0001831	0.0003683	0.0005578	0.0007545	0.00096	0.001184	0.001419	0.001647	0.001865	0.002068	0.00225	0.00241	0.002544	0.002653	0.002732	0.002781	0.002797	0.002787	0.00276	0.002717	0.002663	0.002599	0.002528	0.002452	0.002371	0.002287	0.002203	0.002123	0.002047	0.001975	0.001909	0.001848	0.001791	0.001738	0.001694	0.001661	0.001642	0.001636	0.001646	0.001676	0.00173	0.001809	0.00192	0.002068	0.002249	0.002457	0.002687	NaN
54	0	0.0001922	0.0003881	0.0005899	0.0008014	0.001026	0.001275	0.001542	0.001809	0.002071	0.002328	0.002577	0.002808	0.003022	0.003215	0.003381	0.003518	0.00362	0.003692	0.003745	0.003783	0.003808	0.00382	0.003832	0.003848	0.003869	0.003903	0.003949	0.004011	0.004089	NaN	NaN	NaN	NaN	NaN	NaN	NaN	NaN	NaN	NaN	NaN	NaN	NaN	NaN	NaN	NaN	NaN	NaN	NaN
55	-2.711e-20	0.0001951	0.0003947	0.000602	0.0008201	0.001051	0.001306	0.00158	0.001855	0.002128	0.002398	0.002667	0.002933	0.003192	0.003445	0.003692	0.003937	0.004182	0.004432	0.004695	0.004966	0.005243	NaN	NaN	NaN	NaN	NaN	NaN	NaN	NaN	NaN	NaN	NaN	NaN	NaN	NaN	NaN	NaN	NaN	NaN	NaN	NaN	NaN	NaN	NaN	NaN	NaN	NaN	NaN
56	2.711e-20	0.0004328	0.0008739	0.001331	0.001814	0.002331	0.002903	NaN	NaN	NaN	NaN	NaN	NaN	NaN	NaN	NaN	NaN	NaN	NaN	NaN	NaN	NaN	NaN	NaN	NaN	NaN	NaN	NaN	NaN	NaN	NaN	NaN	NaN	NaN	NaN	NaN	NaN	NaN	NaN	NaN	NaN	NaN	NaN	NaN	NaN	NaN	NaN	NaN	NaN
57	4.066e-20	0.0002081	0.00042	0.0006384	0.0008663	0.001106	0.001368	0.001644	0.001914	0.00217	0.002409	0.002627	0.002817	0.002975	0.003097	0.003179	0.003223	0.003225	0.003195	0.003143	0.003073	0.002988	0.002894	0.002797	0.002706	0.002628	0.002573	0.002545	0.002553	0.002597	0.002683	0.002813	0.002985	0.003193	NaN	NaN	NaN	NaN	NaN	NaN	NaN	NaN	NaN	NaN	NaN	NaN	NaN	NaN	NaN
58	8.132e-20	0.0003274	0.0006642	0.001018	0.001393	0.0018	0.002223	0.002659	0.003112	0.003576	0.004051	0.004532	0.005014	0.005481	0.005923	NaN	NaN	NaN	NaN	NaN	NaN	NaN	NaN	NaN	NaN	NaN	NaN	NaN	NaN	NaN	NaN	NaN	NaN	NaN	NaN	NaN	NaN	NaN	NaN	NaN	NaN	NaN	NaN	NaN	NaN	NaN	NaN	NaN	NaN
59	-1.694e-21	1.894e-05	4.337e-05	7.432e-05	0.0001106	0.0001536	0.0002032	0.0002594	0.0003222	0.000389	0.0004592	0.0005297	0.0005992	0.0006644	0.0007236	0.0007786	0.0008312	0.0008818	0.0009307	0.0009776	0.001021	0.001059	0.001094	0.001125	0.001151	0.001175	0.001193	0.001205	0.00121	0.001207	0.001196	0.001182	0.001165	0.001147	0.001127	0.001106	0.001083	0.00106	0.001036	0.00101	0.0009839	0.0009588	0.0009328	0.0009041	0.0008745	0.0008449	0.0008135	0.0007821	0.0007485
60	0	0.0001441	0.0002983	0.0004655	0.0006512	0.0008589	0.001084	0.001326	0.001585	0.001858	0.002141	0.002434	0.002734	0.003034	0.003334	0.003632	0.003931	0.004238	0.004558	0.004888	0.005227	0.005571	0.00591	0.006238	0.006547	NaN	NaN	NaN	NaN	NaN	NaN	NaN	NaN	NaN	NaN	NaN	NaN	NaN	NaN	NaN	NaN	NaN	NaN	NaN	NaN	NaN	NaN	NaN	NaN
61	-1.355e-20	0.0001871	0.0003832	0.0005927	0.0008242	0.001085	0.001389	0.001734	0.002107	0.002505	0.002932	0.003383	0.00386	0.004344	0.004835	NaN	NaN	NaN	NaN	NaN	NaN	NaN	NaN	NaN	NaN	NaN	NaN	NaN	NaN	NaN	NaN	NaN	NaN	NaN	NaN	NaN	NaN	NaN	NaN	NaN	NaN	NaN	NaN	NaN	NaN	NaN	NaN	NaN	NaN
62	-5.421e-20	0.0002732	0.0005733	0.000902	0.001262	0.001662	0.002095	0.002557	0.003041	0.003531	NaN	NaN	NaN	NaN	NaN	NaN	NaN	NaN	NaN	NaN	NaN	NaN	NaN	NaN	NaN	NaN	NaN	NaN	NaN	NaN	NaN	NaN	NaN	NaN	NaN	NaN	NaN	NaN	NaN	NaN	NaN	NaN	NaN	NaN	NaN	NaN	NaN	NaN	NaN
63	-5.421e-20	0.0003558	0.0007158	0.00108	0.001446	0.001784	0.002091	0.002367	0.002609	0.002825	0.003015	0.003175	0.003297	0.003376	0.003412	0.003402	0.003368	0.003309	0.003223	0.003115	0.002992	0.002859	0.002717	0.002579	0.002451	0.002332	0.002229	0.002141	0.002074	0.002037	0.00203	0.002058	0.002121	0.002223	0.002361	0.002539	0.00276	0.00302	0.003315	0.003632	0.003962	NaN	NaN	NaN	NaN	NaN	NaN	NaN	NaN
64	-1.084e-19	0.0003766	0.0007555	0.001139	0.001529	0.0019	0.00223	0.002518	0.002775	0.003011	0.003226	0.003415	0.003578	0.003708	0.003801	0.003855	0.003885	0.003902	0.003904	0.003888	0.00385	0.003788	0.003702	0.003596	0.003476	0.003343	0.003206	0.003057	0.002902	0.002748	0.0026	0.002466	0.002358	0.002282	0.002236	0.00222	0.002235	0.002275	0.002345	NaN	NaN	NaN	NaN	NaN	NaN	NaN	NaN	NaN	NaN
65	0	0.0002996	0.0006066	0.0009296	0.001278	0.001658	0.002054	0.002462	0.002888	NaN	NaN	NaN	NaN	NaN	NaN	NaN	NaN	NaN	NaN	NaN	NaN	NaN	NaN	NaN	NaN	NaN	NaN	NaN	NaN	NaN	NaN	NaN	NaN	NaN	NaN	NaN	NaN	NaN	NaN	NaN	NaN	NaN	NaN	NaN	NaN	NaN	NaN	NaN	NaN
66	-2.711e-20	0.0001891	0.0003819	0.0005783	0.0007818	0.0009934	0.001197	0.00139	0.001579	0.001762	0.001935	0.002099	0.002248	0.002378	0.002487	0.002572	0.002632	0.002675	0.002703	0.002717	0.002717	0.002706	0.002682	0.002656	0.002637	0.002629	0.00264	0.002676	0.002743	0.002845	0.002989	0.003177	0.003412	0.003695	0.004016	0.004359	NaN	NaN	NaN	NaN	NaN	NaN	NaN	NaN	NaN	NaN	NaN	NaN	NaN
67	2.711e-20	0.000216	0.000439	0.000674	0.0009262	0.001198	0.0015	0.001822	0.002144	0.002463	0.002768	0.003054	0.003313	0.003536	0.003714	0.003848	0.003935	0.003975	0.00398	0.003965	0.003931	0.003888	0.003845	0.003808	0.003791	0.003802	0.003843	0.003918	0.004026	0.004165	0.004326	NaN	NaN	NaN	NaN	NaN	NaN	NaN	NaN	NaN	NaN	NaN	NaN	NaN	NaN	NaN	NaN	NaN	NaN
68	0	8.923e-05	0.0001794	0.0002725	0.0003695	0.000471	0.0005811	0.0006956	0.0008065	0.0009129	0.001014	0.001107	0.00119	0.001263	0.001323	0.001368	0.0014	0.001418	0.001428	0.001434	0.001435	0.001429	0.001418	0.001404	0.001388	0.001372	0.001358	0.001345	0.001333	0.001319	0.001304	0.00129	0.001278	0.001269	0.001263	0.001259	0.001257	0.001256	0.001255	0.001253	0.001253	0.001255	0.001256	0.001256	0.001254	0.001247	0.001234	0.001218	0.001197
69	0	0.0001803	0.0003646	0.0005565	0.0007584	0.0009685	0.001175	0.001378	0.001582	0.001785	0.001984	0.002179	0.002367	0.002549	0.002726	0.002903	0.00309	0.003298	0.003532	0.003796	0.004094	0.004425	0.004785	0.005171	NaN	NaN	NaN	NaN	NaN	NaN	NaN	NaN	NaN	NaN	NaN	NaN	NaN	NaN	NaN	NaN	NaN	NaN	NaN	NaN	NaN	NaN	NaN	NaN	NaN
70	0	0.0002682	0.000545	0.0008385	0.001156	0.001503	0.001893	0.002319	0.002762	0.003213	0.003665	0.004109	0.004535	0.004936	0.005303	0.005633	0.00592	0.006162	0.006359	NaN	NaN	NaN	NaN	NaN	NaN	NaN	NaN	NaN	NaN	NaN	NaN	NaN	NaN	NaN	NaN	NaN	NaN	NaN	NaN	NaN	NaN	NaN	NaN	NaN	NaN	NaN	NaN	NaN	NaN
71	-1.626e-19	0.0003603	0.0007261	0.001089	0.001445	0.001793	0.002133	0.002465	0.002788	0.003101	0.003406	0.003708	0.004003	0.004289	0.004571	0.004854	0.005139	0.005424	0.005702	0.005968	NaN	NaN	NaN	NaN	NaN	NaN	NaN	NaN	NaN	NaN	NaN	NaN	NaN	NaN	NaN	NaN	NaN	NaN	NaN	NaN	NaN	NaN	NaN	NaN	NaN	NaN	NaN	NaN	NaN
72	-5.421e-20	0.0003124	0.0006401	0.0009953	0.00139	0.001828	0.002307	0.002828	0.003389	0.003983	0.004603	0.005239	0.005874	NaN	NaN	NaN	NaN	NaN	NaN	NaN	NaN	NaN	NaN	NaN	NaN	NaN	NaN	NaN	NaN	NaN	NaN	NaN	NaN	NaN	NaN	NaN	NaN	NaN	NaN	NaN	NaN	NaN	NaN	NaN	NaN	NaN	NaN	NaN	NaN
73	-5.421e-20	0.0004523	0.000909	0.001375	0.001824	0.002244	0.002632	0.002986	0.003306	0.003594	0.00386	0.004095	0.004296	0.004456	0.00457	0.004651	0.004711	0.004754	0.004784	0.004802	0.004812	0.00482	0.00483	0.004848	0.004877	0.004919	0.004976	0.005035	NaN	NaN	NaN	NaN	NaN	NaN	NaN	NaN	NaN	NaN	NaN	NaN	NaN	NaN	NaN	NaN	NaN	NaN	NaN	NaN	NaN
74	-1.355e-20	0.0001538	0.0003113	0.0004748	0.0006457	0.0008249	0.0009988	0.001166	0.001332	0.001495	0.001654	0.001809	0.001954	0.002086	0.002202	0.002297	0.002371	0.002431	0.002479	0.002518	0.00255	0.002577	0.002605	0.002638	0.002683	0.002746	0.002839	0.002965	0.003127	0.003327	0.003561	0.003827	0.004118	NaN	NaN	NaN	NaN	NaN	NaN	NaN	NaN	NaN	NaN	NaN	NaN	NaN	NaN	NaN	NaN
75	0	0.0008346	0.001683	0.002558	0.003473	0.004386	0.005279	NaN	NaN	NaN	NaN	NaN	NaN	NaN	NaN	NaN	NaN	NaN	NaN	NaN	NaN	NaN	NaN	NaN	NaN	NaN	NaN	NaN	NaN	NaN	NaN	NaN	NaN	NaN	NaN	NaN	NaN	NaN	NaN	NaN	NaN	NaN	NaN	NaN	NaN	NaN	NaN	NaN	NaN
76	-1.355e-20	0.0002062	0.0004167	0.0006311	0.0008462	0.001062	0.001278	0.001493	0.001703	0.001906	0.002098	0.00228	0.002446	0.002592	0.002717	0.002824	0.002916	0.002994	0.003064	0.003131	0.003202	0.003285	0.003384	0.003507	0.00366	0.003847	0.004069	0.004325	0.004612	0.004926	NaN	NaN	NaN	NaN	NaN	NaN	NaN	NaN	NaN	NaN	NaN	NaN	NaN	NaN	NaN	NaN	NaN	NaN	NaN
77	-2.711e-20	0.0001683	0.0003389	0.0005123	0.0006902	0.0008737	0.001047	0.001208	0.001364	0.00151	0.001646	0.001769	0.001875	0.001964	0.002035	0.002089	0.002126	0.002152	0.002167	0.002172	0.00217	0.002159	0.002136	0.002106	0.002069	0.002022	0.001962	0.001892	0.001813	0.001729	0.001641	0.001551	0.001467	0.001393	0.001333	0.00129	0.001275	0.001294	0.001355	0.001457	0.001606	0.001801	0.002044	0.002329	0.00265	0.003	NaN	NaN	NaN
78	0	0.0001182	0.0002577	0.0004112	0.0005815	0.0007768	0.001004	0.001263	0.001542	0.00183	0.002119	0.002415	0.002705	0.00298	0.003248	0.003509	0.003764	0.004014	0.004262	0.004513	0.004771	0.005039	NaN	NaN	NaN	NaN	NaN	NaN	NaN	NaN	NaN	NaN	NaN	NaN	NaN	NaN	NaN	NaN	NaN	NaN	NaN	NaN	NaN	NaN	NaN	NaN	NaN	NaN	NaN
79	0	0.0002531	0.0005124	0.0007831	0.001069	0.001368	0.001666	0.001959	0.002252	0.002539	0.002818	0.003081	0.003319	0.003525	0.003692	0.003815	0.003894	0.003935	0.003942	0.003916	0.003859	0.003775	0.003671	0.003555	0.003439	0.003332	0.003241	0.003174	0.003136	0.003133	0.003165	0.003237	0.003346	0.003486	0.003648	NaN	NaN	NaN	NaN	NaN	NaN	NaN	NaN	NaN	NaN	NaN	NaN	NaN	NaN
80	6.776e-21	8.115e-05	0.0001661	0.0002564	0.0003557	0.0004676	0.0005959	0.0007389	0.0008927	0.001055	0.001223	0.001398	0.001575	0.001758	0.001948	0.002147	0.002356	0.002575	0.00281	0.003068	0.003352	0.003666	0.004008	0.004381	0.004777	0.005183	NaN	NaN	NaN	NaN	NaN	NaN	NaN	NaN	NaN	NaN	NaN	NaN	NaN	NaN	NaN	NaN	NaN	NaN	NaN	NaN	NaN	NaN	NaN
81	-1.355e-20	9.649e-05	0.000195	0.0002972	0.0004064	0.000526	0.0006586	0.0007977	0.0009422	0.001088	0.001235	0.001382	0.001525	0.001665	0.001798	0.001918	0.002018	0.002096	0.002158	0.002203	0.002231	0.002241	0.00223	0.0022	0.002151	0.002089	0.002024	0.001959	0.0019	0.001846	0.001801	0.001772	0.00176	0.001765	0.001789	0.001827	0.001871	0.001917	0.001963	0.002007	0.002051	0.002097	0.002138	0.002182	0.002236	0.002308	0.002412	0.00256	0.002752
82	-2.711e-20	0.0001033	0.0002068	0.0003083	0.0004103	0.0005123	0.0006208	0.0007298	0.0008291	0.0009188	0.0009956	0.001064	0.001121	0.001169	0.001208	0.001236	0.001252	0.001254	0.00125	0.001243	0.00123	0.001215	0.001194	0.001169	0.001138	0.001102	0.001065	0.001028	0.0009959	0.000966	0.000942	0.000929	0.0009246	0.0009303	0.000945	0.0009709	0.001006	0.001044	0.001086	0.001129	0.001169	0.001206	0.00123	0.001246	0.001253	0.001252	0.001241	0.001225	0.001205
83	0	0.0004763	0.0009997	0.001382	0.002004	0.002546	0.003218	0.004042	0.004965	0.005758	0.006383	0.006865	0.007261	0.007621	0.008001	0.008482	0.009068	NaN	NaN	NaN	NaN	NaN	NaN	NaN	NaN	NaN	NaN	NaN	NaN	NaN	NaN	NaN	NaN	NaN	NaN	NaN	NaN	NaN	NaN	NaN	NaN	NaN	NaN	NaN	NaN	NaN	NaN	NaN	NaN
84	0	9.176e-05	0.000185	0.00028	0.0003782	0.0004791	0.0005879	0.0007001	0.0008076	0.0009105	0.001009	0.001102	0.001187	0.001263	0.00133	0.001382	0.001421	0.001446	0.001459	0.001465	0.001461	0.001448	0.001426	0.001398	0.001362	0.00132	0.001278	0.001234	0.001189	0.001146	0.001102	0.001064	0.00103	0.0009996	0.0009741	0.0009577	0.0009477	0.0009385	0.0009314	0.0009271	0.0009232	0.0009239	0.0009233	0.0009205	0.0009169	0.0009106	0.0008988	0.0008859	0.0008786
85	2.711e-20	0.000154	0.0003102	0.0004709	0.0006389	0.0008176	0.001006	0.001198	0.001389	0.001569	0.001734	0.001879	0.002	0.002094	0.002161	0.0022	0.002209	0.00219	0.002151	0.002096	0.002033	0.00197	0.001915	0.001874	0.00185	0.001845	0.001863	0.001908	0.00198	0.00208	0.002211	0.002366	0.002535	0.002702	0.002863	0.003014	0.003147	0.003251	0.003318	0.003343	0.003326	0.003256	0.003141	0.002987	0.002815	0.002629	0.002429	0.002229	0.002048
86	2.711e-20	0.0001473	0.0002968	0.0004506	0.0006115	0.0007822	0.0009707	0.001171	0.001368	0.001557	0.001733	0.001896	0.002042	0.00217	0.002275	0.002357	0.002415	0.002448	0.002466	0.002476	0.002485	0.002496	0.002513	0.00254	0.002583	0.002644	0.002728	0.002833	0.002963	0.003116	0.003289	0.003479	0.003683	0.003894	NaN	NaN	NaN	NaN	NaN	NaN	NaN	NaN	NaN	NaN	NaN	NaN	NaN	NaN	NaN
87	1.355e-20	0.0002477	0.0005003	0.0007621	0.001036	0.001326	0.001621	0.001913	0.002206	0.002496	0.002777	0.003044	0.003295	0.003524	0.003729	0.00391	0.004066	0.004205	0.004333	0.004453	0.004567	0.00468	0.004796	0.004915	0.005036	0.005157	NaN	NaN	NaN	NaN	NaN	NaN	NaN	NaN	NaN	NaN	NaN	NaN	NaN	NaN	NaN	NaN	NaN	NaN	NaN	NaN	NaN	NaN	NaN
88	2.033e-20	0.0001071	0.0002175	0.000333	0.0004549	0.0005852	0.0007205	0.0008579	0.0009972	0.001136	0.001269	0.001393	0.001503	0.001596	0.001673	0.001736	0.001785	0.001821	0.001846	0.001862	0.001872	0.001878	0.001885	0.001896	0.001913	0.001934	0.001955	0.001977	0.002003	0.002031	0.002064	0.002101	0.002145	0.002198	0.002261	0.002339	0.002438	0.002561	0.002716	0.002905	0.003127	0.003383	0.003668	0.003973	NaN	NaN	NaN	NaN	NaN
89	0	8.13e-05	0.0001733	0.0002676	0.0003678	0.0004764	0.0005993	0.0007357	0.0008734	0.001007	0.00113	0.001242	0.001336	0.001408	0.001466	0.001508	0.001533	0.001541	0.001536	0.001523	0.001508	0.001498	0.001497	0.001506	0.001524	0.001546	0.001573	0.001607	0.001646	0.001688	0.001732	0.001773	0.001807	0.001832	0.001849	0.00186	0.001867	0.001869	0.001866	0.001858	0.001852	0.00185	0.001856	0.001873	0.001906	0.001956	0.002025	0.002118	0.00224
90	6.776e-21	0.0001081	0.0002183	0.0003295	0.0004428	0.0005578	0.0006804	0.0008047	0.0009198	0.001023	0.001112	0.001188	0.001247	0.001288	0.001309	0.001313	0.001302	0.001276	0.00124	0.001202	0.001163	0.001128	0.001093	0.001064	0.001043	0.001029	0.001022	0.001017	0.001017	0.001021	0.001026	0.001034	0.001042	0.001051	0.001058	0.001064	0.001068	0.001072	0.001076	0.001079	0.001081	0.001083	0.001083	0.00108	0.001075	0.001068	0.001057	0.001044	0.001029
91	-6.776e-21	0.0001288	0.0002606	0.0003992	0.000546	0.0007025	0.0008742	0.001056	0.001237	0.00141	0.001573	0.001722	0.001853	0.001962	0.002044	0.002098	0.002125	0.002125	0.002102	0.002062	0.002013	0.001954	0.001887	0.001815	0.001741	0.001671	0.001605	0.001544	0.00149	0.001443	0.001406	0.001372	0.001344	0.001326	0.001318	0.001315	0.001317	0.001319	0.001321	0.001321	0.001321	0.00132	0.001323	0.001329	0.001337	0.001348	0.001371	0.001412	0.001482
92	0	0.0002098	0.0004253	0.0006515	0.0008915	0.001144	0.0014	0.00166	0.001924	0.00219	0.00245	0.002698	0.002926	0.003133	0.003318	0.003485	0.003638	0.003783	0.003926	0.004068	0.004216	0.00438	0.004563	0.004768	0.004992	0.005229	NaN	NaN	NaN	NaN	NaN	NaN	NaN	NaN	NaN	NaN	NaN	NaN	NaN	NaN	NaN	NaN	NaN	NaN	NaN	NaN	NaN	NaN	NaN
93	-6.776e-21	9.426e-05	0.0002108	0.0003505	0.0005064	0.0006875	0.0008989	0.001142	0.001409	0.001685	0.001969	0.002257	0.002534	0.002788	0.003018	0.003227	0.003411	0.003571	0.003705	0.00382	0.003923	0.004024	0.004128	0.00424	0.004364	0.004501	0.004657	0.004832	0.005022	0.005222	NaN	NaN	NaN	NaN	NaN	NaN	NaN	NaN	NaN	NaN	NaN	NaN	NaN	NaN	NaN	NaN	NaN	NaN	NaN
94	5.421e-20	0.0002395	0.0004834	0.000736	0.0009953	0.001258	0.001526	0.001801	0.002083	0.002377	0.002688	0.003017	0.003363	0.003728	0.004111	0.004513	0.00494	0.005384	0.005835	0.006281	NaN	NaN	NaN	NaN	NaN	NaN	NaN	NaN	NaN	NaN	NaN	NaN	NaN	NaN	NaN	NaN	NaN	NaN	NaN	NaN	NaN	NaN	NaN	NaN	NaN	NaN	NaN	NaN	NaN
95	1.355e-20	0.000149	0.0003044	0.0004708	0.0006538	0.0008604	0.001098	0.001363	0.001645	0.001936	0.002229	0.002518	0.002795	0.003057	0.0033	0.003523	0.003719	0.003887	0.004035	0.004167	0.00429	0.004417	0.004553	0.004702	0.004866	0.005043	0.005227	NaN	NaN	NaN	NaN	NaN	NaN	NaN	NaN	NaN	NaN	NaN	NaN	NaN	NaN	NaN	NaN	NaN	NaN	NaN	NaN	NaN	NaN
96	2.711e-20	0.0002764	0.000564	0.0008738	0.001216	0.001603	0.002051	0.002558	0.003107	0.00369	0.004303	0.004935	0.005578	0.006217	NaN	NaN	NaN	NaN	NaN	NaN	NaN	NaN	NaN	NaN	NaN	NaN	NaN	NaN	NaN	NaN	NaN	NaN	NaN	NaN	NaN	NaN	NaN	NaN	NaN	NaN	NaN	NaN	NaN	NaN	NaN	NaN	NaN	NaN	NaN
97	-1.355e-20	0.00011	0.0002233	0.0003435	0.0004724	0.000611	0.0007623	0.0009201	0.001084	0.001252	0.001427	0.001605	0.001781	0.001954	0.002121	0.002279	0.002428	0.002564	0.002691	0.002807	0.002914	0.00301	0.003091	0.003164	0.003231	0.00329	0.003344	0.003393	0.003442	0.0035	0.003567	0.003644	0.003735	0.003851	0.003987	0.004142	0.004315	0.0045	NaN	NaN	NaN	NaN	NaN	NaN	NaN	NaN	NaN	NaN	NaN
98	0	0.0002345	0.0005187	0.0007391	0.001201	0.001842	0.002609	0.003443	0.004419	0.005459	NaN	NaN	NaN	NaN	NaN	NaN	NaN	NaN	NaN	NaN	NaN	NaN	NaN	NaN	NaN	NaN	NaN	NaN	NaN	NaN	NaN	NaN	NaN	NaN	NaN	NaN	NaN	NaN	NaN	NaN	NaN	NaN	NaN	NaN	NaN	NaN	NaN	NaN	NaN
99	-2.711e-20	0.0002562	0.0005193	0.0007989	0.001102	0.001433	0.00181	0.002228	0.002666	0.003125	0.003598	0.004076	0.004553	0.005026	0.005488	0.005932	0.006353	NaN	NaN	NaN	NaN	NaN	NaN	NaN	NaN	NaN	NaN	NaN	NaN	NaN	NaN	NaN	NaN	NaN	NaN	NaN	NaN	NaN	NaN	NaN	NaN	NaN	NaN	NaN	NaN	NaN	NaN	NaN	NaN
100	-2.711e-20	0.0002749	0.0005533	0.0008399	0.001136	0.001433	0.001729	0.002024	0.00231	0.002589	0.002857	0.003109	0.003342	0.003558	0.003756	0.003939	0.004118	0.004294	0.004472	0.004656	0.004843	0.005036	NaN	NaN	NaN	NaN	NaN	NaN	NaN	NaN	NaN	NaN	NaN	NaN	NaN	NaN	NaN	NaN	NaN	NaN	NaN	NaN	NaN	NaN	NaN	NaN	NaN	NaN	NaN
101	6.776e-21	0.0001273	0.0002581	0.0003953	0.0005418	0.0006988	0.0008727	0.001062	0.001255	0.00145	0.001643	0.001832	0.002013	0.002184	0.002342	0.002486	0.002615	0.00273	0.002826	0.002905	0.002967	0.003012	0.00304	0.003049	0.003042	0.003017	0.002973	0.002909	0.002827	0.002736	0.002643	0.002551	0.00246	0.002378	0.00231	0.002259	0.00223	0.00223	0.002264	0.002333	0.002433	0.002563	0.002724	0.002918	0.003134	0.003364	NaN	NaN	NaN
102	-5.421e-20	0.0003197	0.0006439	0.0009747	0.001307	0.001641	0.00198	0.002321	0.002662	0.003003	0.003346	0.003688	0.004031	0.004373	0.004718	0.005071	0.005428	0.005785	0.006139	NaN	NaN	NaN	NaN	NaN	NaN	NaN	NaN	NaN	NaN	NaN	NaN	NaN	NaN	NaN	NaN	NaN	NaN	NaN	NaN	NaN	NaN	NaN	NaN	NaN	NaN	NaN	NaN	NaN	NaN
103	4.066e-20	0.0001708	0.0003494	0.0005467	0.0007742	0.001042	0.001356	0.00172	0.002137	0.002608	0.003126	0.003685	0.004284	0.004914	0.005565	0.006221	NaN	NaN	NaN	NaN	NaN	NaN	NaN	NaN	NaN	NaN	NaN	NaN	NaN	NaN	NaN	NaN	NaN	NaN	NaN	NaN	NaN	NaN	NaN	NaN	NaN	NaN	NaN	NaN	NaN	NaN	NaN	NaN	NaN
104	4.066e-20	0.0002492	0.0005055	0.0007784	0.001077	0.001408	0.001792	0.002228	0.002697	0.003197	0.003728	0.004282	0.004857	0.005443	0.006027	NaN	NaN	NaN	NaN	NaN	NaN	NaN	NaN	NaN	NaN	NaN	NaN	NaN	NaN	NaN	NaN	NaN	NaN	NaN	NaN	NaN	NaN	NaN	NaN	NaN	NaN	NaN	NaN	NaN	NaN	NaN	NaN	NaN	NaN
105	-2.711e-20	0.0002587	0.0005231	0.0007937	0.001072	0.001362	0.001675	0.002001	0.002316	0.002609	0.002872	0.003103	0.003291	0.003433	0.003528	0.003579	0.003583	0.003542	0.003464	0.003362	0.003245	0.003121	0.002991	0.002859	0.00273	0.002604	0.00248	0.002363	0.002254	0.002161	0.002082	0.00202	0.001977	0.001958	0.001969	0.002017	0.002102	0.002226	0.002385	0.002575	0.002789	NaN	NaN	NaN	NaN	NaN	NaN	NaN	NaN
106	2.711e-20	0.0003017	0.0006032	0.0009104	0.001228	0.001556	0.001886	0.002203	0.002508	0.002798	0.003063	0.003291	0.003483	0.003636	0.003745	0.003806	0.003825	0.003804	0.003758	0.003691	0.00361	0.003526	0.003457	0.003408	0.003385	0.003394	0.003441	0.00352	0.003634	0.003781	NaN	NaN	NaN	NaN	NaN	NaN	NaN	NaN	NaN	NaN	NaN	NaN	NaN	NaN	NaN	NaN	NaN	NaN	NaN
107	0	8.829e-05	0.0001785	0.0002741	0.0003767	0.0004854	0.0006054	0.0007324	0.0008589	0.0009826	0.001102	0.001212	0.001312	0.001398	0.001468	0.001521	0.001561	0.001584	0.001596	0.001601	0.001604	0.001606	0.001608	0.001612	0.001621	0.001633	0.001651	0.001669	0.00169	0.001715	0.001742	0.001764	0.001781	0.001795	0.001807	0.001816	0.001825	0.001838	0.001856	0.001883	0.00192	0.001971	0.002048	0.002154	0.002293	0.002465	0.002673	0.002917	0.003193
108	1.355e-20	0.0001654	0.0003354	0.0005095	0.0006882	0.0008758	0.001081	0.001297	0.001508	0.001708	0.001894	0.002065	0.002214	0.002337	0.002438	0.002518	0.002572	0.002598	0.002603	0.002597	0.002581	0.002559	0.002532	0.0025	0.002467	0.002429	0.002386	0.002342	0.002301	0.002264	0.00223	0.002203	0.002185	0.00218	0.002197	0.002239	0.002311	0.002414	0.002549	0.002713	0.002904	0.003123	0.003361	NaN	NaN	NaN	NaN	NaN	NaN
109	2.711e-20	0.0003054	0.0006163	0.0009385	0.001276	0.001621	NaN	NaN	NaN	NaN	NaN	NaN	NaN	NaN	NaN	NaN	NaN	NaN	NaN	NaN	NaN	NaN	NaN	NaN	NaN	NaN	NaN	NaN	NaN	NaN	NaN	NaN	NaN	NaN	NaN	NaN	NaN	NaN	NaN	NaN	NaN	NaN	NaN	NaN	NaN	NaN	NaN	NaN	NaN
110	-2.711e-20	0.0002978	0.0006006	0.0009214	0.001271	0.001652	0.002052	0.002473	0.002918	0.003377	0.003842	0.004296	0.004744	0.005177	0.005584	0.005951	0.006282	0.006577	0.006829	0.007038	NaN	NaN	NaN	NaN	NaN	NaN	NaN	NaN	NaN	NaN	NaN	NaN	NaN	NaN	NaN	NaN	NaN	NaN	NaN	NaN	NaN	NaN	NaN	NaN	NaN	NaN	NaN	NaN	NaN
111	0	0.000107	0.0002192	0.000338	0.0004638	0.0006041	0.000765	0.0009471	0.001138	0.00133	0.001518	0.001709	0.001895	0.002079	0.002262	0.002452	0.002647	0.002851	0.003067	0.003309	0.003575	0.003872	0.004189	0.00453	NaN	NaN	NaN	NaN	NaN	NaN	NaN	NaN	NaN	NaN	NaN	NaN	NaN	NaN	NaN	NaN	NaN	NaN	NaN	NaN	NaN	NaN	NaN	NaN	NaN
112	-8.132e-20	0.0002829	0.0005771	0.0008914	0.001237	0.001623	0.002072	0.002577	0.003121	0.003699	0.004304	0.00493	0.005567	0.006198	NaN	NaN	NaN	NaN	NaN	NaN	NaN	NaN	NaN	NaN	NaN	NaN	NaN	NaN	NaN	NaN	NaN	NaN	NaN	NaN	NaN	NaN	NaN	NaN	NaN	NaN	NaN	NaN	NaN	NaN	NaN	NaN	NaN	NaN	NaN
113	2.711e-20	0.0003118	0.0006178	0.0009246	0.001237	0.001554	0.00186	0.002146	0.002409	0.002653	0.002871	0.003043	0.003176	0.003277	0.003344	0.003374	0.003368	0.003334	0.00328	0.003212	0.00313	0.003039	0.002966	0.002912	0.002868	0.002831	0.002798	0.002772	0.002752	0.002748	0.002762	0.002795	0.002847	0.002903	0.002962	0.003022	0.003096	0.003188	0.003297	0.003422	0.00355	0.003676	NaN	NaN	NaN	NaN	NaN	NaN	NaN
114	1.694e-20	-3.97e-05	-4.427e-05	1.208e-06	8.355e-05	0.0001793	0.0002897	0.0004142	0.0005496	0.0007067	0.0008875	0.001066	0.001225	0.001343	0.001416	0.00146	0.001492	0.001509	0.001513	0.001512	0.001505	0.001494	0.001491	0.001496	0.001513	0.001543	0.001573	0.001596	0.001613	0.001626	0.001621	0.001605	0.001579	0.001548	0.001512	0.001469	0.001424	0.001386	0.001355	0.001331	0.001311	0.001304	0.001305	0.001307	0.001304	0.001292	0.001275	0.001246	0.001201
115	5.421e-20	0.0006101	0.001236	0.001881	0.00252	0.003161	0.003792	0.004409	NaN	NaN	NaN	NaN	NaN	NaN	NaN	NaN	NaN	NaN	NaN	NaN	NaN	NaN	NaN	NaN	NaN	NaN	NaN	NaN	NaN	NaN	NaN	NaN	NaN	NaN	NaN	NaN	NaN	NaN	NaN	NaN	NaN	NaN	NaN	NaN	NaN	NaN	NaN	NaN	NaN
116	-1.016e-20	6.687e-05	0.0001332	0.0002019	0.0002745	0.0003513	0.0004373	0.0005303	0.0006249	0.0007194	0.0008137	0.0009032	0.0009909	0.001076	0.001157	0.001232	0.001305	0.001368	0.001421	0.00147	0.001512	0.001547	0.001581	0.001611	0.001638	0.001656	0.001665	0.001662	0.001651	0.001638	0.001622	0.001607	0.001593	0.001576	0.001556	0.001534	0.001516	0.001506	0.001503	0.001504	0.001502	0.001496	0.001481	0.00146	0.001434	0.001401	0.001359	0.001305	0.00124
117	6.776e-21	0.0001119	0.0002245	0.0003392	0.000456	0.0005646	0.0006629	0.0007499	0.0008275	0.0009011	0.00097	0.001033	0.001087	0.001134	0.001173	0.001204	0.001234	0.001263	0.001291	0.001319	0.001343	0.001365	0.001386	0.001408	0.001429	0.001451	0.001473	0.001493	0.001512	0.001531	0.001551	0.001574	0.001597	0.00162	0.001642	0.001661	0.001677	0.00169	0.001699	0.001705	0.001704	0.001699	0.001686	0.001668	0.001644	0.001616	0.001586	0.001554	0.001523
118	-5.421e-20	0.0003248	0.0006595	0.001012	0.00139	0.001802	0.002246	0.002714	0.003204	0.003704	0.004206	0.004698	0.00517	0.005609	0.006014	0.006377	0.006693	0.006957	NaN	NaN	NaN	NaN	NaN	NaN	NaN	NaN	NaN	NaN	NaN	NaN	NaN	NaN	NaN	NaN	NaN	NaN	NaN	NaN	NaN	NaN	NaN	NaN	NaN	NaN	NaN	NaN	NaN	NaN	NaN
119	-2.711e-20	0.0002297	0.0004671	0.0007114	0.00096	0.001218	0.001489	0.001776	0.002079	0.002402	0.00275	0.003124	0.003523	0.00394	0.004376	0.00483	0.005296	0.005767	0.006232	0.00668	0.007093	NaN	NaN	NaN	NaN	NaN	NaN	NaN	NaN	NaN	NaN	NaN	NaN	NaN	NaN	NaN	NaN	NaN	NaN	NaN	NaN	NaN	NaN	NaN	NaN	NaN	NaN	NaN	NaN
120	-6.776e-21	8.206e-05	0.0001658	0.0002529	0.0003451	0.0004441	0.0005513	0.0006624	0.0007752	0.000886	0.0009924	0.001091	0.001181	0.001259	0.001326	0.001379	0.001418	0.001442	0.001455	0.001457	0.001451	0.001437	0.001419	0.001399	0.001377	0.001353	0.001328	0.001302	0.001276	0.001254	0.001237	0.001224	0.001214	0.001206	0.001199	0.001194	0.001192	0.001193	0.001197	0.001201	0.001204	0.001203	0.001199	0.001194	0.001189	0.001184	0.001179	0.001177	0.00118
121	2.033e-20	9.988e-05	0.0002026	0.0003108	0.0004275	0.0005547	0.000697	0.0008519	0.00101	0.001169	0.001325	0.001474	0.001613	0.001739	0.001849	0.00194	0.002012	0.002063	0.002096	0.002116	0.002121	0.002112	0.002094	0.002067	0.002033	0.001995	0.001954	0.001911	0.001867	0.001823	0.00178	0.001742	0.001708	0.001679	0.001656	0.00164	0.00163	0.00163	0.001639	0.001659	0.001692	0.00174	0.001803	0.001884	0.001985	0.002107	0.002251	0.002418	0.002606
122	-6.776e-21	9.571e-05	0.0001926	0.0002956	0.0004062	0.0005264	0.0006514	0.0007795	0.0009128	0.00105	0.001191	0.001333	0.001474	0.001615	0.00175	0.001878	0.002	0.002119	0.002236	0.002354	0.002471	0.002586	0.002706	0.002829	0.002958	0.003099	0.003257	0.003432	0.003625	0.003837	0.004067	0.004316	0.00458	0.004853	NaN	NaN	NaN	NaN	NaN	NaN	NaN	NaN	NaN	NaN	NaN	NaN	NaN	NaN	NaN
123	0	0.0002588	0.0005155	0.0007628	0.001004	0.001238	0.001472	0.001704	0.001933	0.00216	0.002379	0.002593	0.002806	0.003015	0.00322	0.003426	0.003634	0.003834	0.00403	0.004221	0.004408	0.004597	0.004786	0.004973	0.005162	0.005353	0.005534	NaN	NaN	NaN	NaN	NaN	NaN	NaN	NaN	NaN	NaN	NaN	NaN	NaN	NaN	NaN	NaN	NaN	NaN	NaN	NaN	NaN	NaN
124	4.066e-20	0.0001918	0.0003889	0.0005977	0.0008172	0.001046	0.001287	0.001541	0.001814	0.002107	0.002421	0.002758	0.003117	0.003497	0.003895	0.004315	0.004758	0.005221	0.005701	0.006178	0.006645	NaN	NaN	NaN	NaN	NaN	NaN	NaN	NaN	NaN	NaN	NaN	NaN	NaN	NaN	NaN	NaN	NaN	NaN	NaN	NaN	NaN	NaN	NaN	NaN	NaN	NaN	NaN	NaN
125	1.355e-20	9.976e-05	0.0002021	0.0003112	0.0004293	0.0005577	0.0006974	0.000848	0.001008	0.001175	0.00135	0.001528	0.001708	0.001888	0.002068	0.002247	0.002426	0.002606	0.002788	0.002976	0.003171	0.003375	0.003593	0.003826	0.004075	0.004339	0.004617	0.004901	0.005188	NaN	NaN	NaN	NaN	NaN	NaN	NaN	NaN	NaN	NaN	NaN	NaN	NaN	NaN	NaN	NaN	NaN	NaN	NaN	NaN
126	2.711e-20	0.0003424	0.0006952	0.001062	0.001448	0.001863	0.002296	0.002739	0.003193	0.003642	0.004072	0.004479	0.004845	0.005165	0.005443	0.005677	0.005866	0.006018	0.006133	0.00621	NaN	NaN	NaN	NaN	NaN	NaN	NaN	NaN	NaN	NaN	NaN	NaN	NaN	NaN	NaN	NaN	NaN	NaN	NaN	NaN	NaN	NaN	NaN	NaN	NaN	NaN	NaN	NaN	NaN
127	-6.776e-21	3.548e-05	8.236e-05	0.0001435	0.0002176	0.0003056	0.0004075	0.0005235	0.000648	0.000779	0.0009158	0.001054	0.001187	0.001307	0.001414	0.001507	0.001591	0.001666	0.001732	0.001796	0.001857	0.001917	0.001988	0.002075	0.00219	0.002344	0.00255	0.002816	0.003154	0.003577	0.004095	0.004724	0.005471	0.00632	0.007259	0.00828	NaN	NaN	NaN	NaN	NaN	NaN	NaN	NaN	NaN	NaN	NaN	NaN	NaN
128	2.711e-20	0.000358	0.0007298	0.001129	0.001568	0.002057	0.002619	0.003246	0.00391	0.004604	0.005318	0.006039	NaN	NaN	NaN	NaN	NaN	NaN	NaN	NaN	NaN	NaN	NaN	NaN	NaN	NaN	NaN	NaN	NaN	NaN	NaN	NaN	NaN	NaN	NaN	NaN	NaN	NaN	NaN	NaN	NaN	NaN	NaN	NaN	NaN	NaN	NaN	NaN	NaN
129	-2.711e-20	0.00028	0.0005703	0.0008803	0.001218	0.001594	0.002004	0.002439	0.002908	0.00341	0.003944	0.004505	0.005081	0.005661	NaN	NaN	NaN	NaN	NaN	NaN	NaN	NaN	NaN	NaN	NaN	NaN	NaN	NaN	NaN	NaN	NaN	NaN	NaN	NaN	NaN	NaN	NaN	NaN	NaN	NaN	NaN	NaN	NaN	NaN	NaN	NaN	NaN	NaN	NaN
130	0	0.0002944	0.0006071	0.0009335	0.001277	0.001637	0.002008	0.002388	0.002779	0.003171	0.003556	0.003941	0.00431	0.004652	0.004969	0.005258	0.005528	0.005776	NaN	NaN	NaN	NaN	NaN	NaN	NaN	NaN	NaN	NaN	NaN	NaN	NaN	NaN	NaN	NaN	NaN	NaN	NaN	NaN	NaN	NaN	NaN	NaN	NaN	NaN	NaN	NaN	NaN	NaN	NaN
131	8.47e-22	3.336e-05	0.0001004	0.0002072	0.0003558	0.0005404	0.0007641	0.00103	0.00134	0.001697	0.00209	0.002511	0.002941	0.003366	0.003781	0.004188	0.004593	0.004988	0.005366	0.005725	0.006055	NaN	NaN	NaN	NaN	NaN	NaN	NaN	NaN	NaN	NaN	NaN	NaN	NaN	NaN	NaN	NaN	NaN	NaN	NaN	NaN	NaN	NaN	NaN	NaN	NaN	NaN	NaN	NaN
132	1.016e-19	-3.465e-05	3.682e-06	0.0001324	0.0003484	0.0006079	0.0009118	0.001261	0.001658	0.002124	0.002635	0.003159	0.00366	0.004098	0.004468	0.00478	0.005062	0.005309	0.005518	0.005679	0.00579	NaN	NaN	NaN	NaN	NaN	NaN	NaN	NaN	NaN	NaN	NaN	NaN	NaN	NaN	NaN	NaN	NaN	NaN	NaN	NaN	NaN	NaN	NaN	NaN	NaN	NaN	NaN	NaN
133	1.016e-20	6.889e-05	0.0001426	0.0002194	0.0003018	0.0003955	0.0005032	0.0006271	0.0007607	0.0008942	0.001024	0.001153	0.001275	0.001389	0.001497	0.001597	0.001687	0.001769	0.001835	0.00189	0.00194	0.001988	0.002029	0.002068	0.0021	0.002125	0.002141	0.00215	0.002148	0.002144	0.002139	0.002128	0.002105	0.002076	0.002035	0.001986	0.001936	0.001886	0.001839	0.001795	0.001748	0.001694	0.001639	0.001592	0.00155	0.001519	0.001496	0.001473	0.001448
134	2.711e-20	0.000162	0.0003271	0.0004977	0.0006746	0.0008603	0.001062	0.001275	0.001483	0.001681	0.001866	0.002033	0.002177	0.002296	0.002389	0.002456	0.002499	0.002517	0.002516	0.002499	0.002472	0.002436	0.002391	0.002344	0.002294	0.002241	0.002185	0.002124	0.002058	0.001988	0.001919	0.001851	0.001783	0.001718	0.001653	0.001592	0.001536	0.001487	0.001447	0.001416	0.001393	0.001376	0.001366	0.001365	0.001372	0.001387	0.001409	0.001439	0.001479
135	8.132e-20	-0.0002387	-0.0004299	-0.0005785	-0.0006826	-0.0007418	-0.0007619	-0.0007426	-0.0006815	-0.0005866	-0.0004648	-0.000312	-0.0001522	-9.09e-06	0.0001207	0.0002358	0.0003409	0.0004388	0.000527	0.0006051	0.0006773	0.0007491	0.0008174	0.0008841	0.0009502	0.001015	0.001081	0.001146	0.001212	0.001283	0.00136	0.001445	0.001538	0.001642	0.001754	0.001871	0.001992	0.002117	0.002243	0.002369	0.002491	0.002611	0.002726	0.002836	0.002942	0.003043	0.003143	0.003247	0.003354
136	-2.168e-19	0.0004175	0.0008341	0.001256	0.001683	0.002117	0.002558	0.003005	0.003453	0.003898	0.004338	0.004765	0.005172	0.005555	0.005908	NaN	NaN	NaN	NaN	NaN	NaN	NaN	NaN	NaN	NaN	NaN	NaN	NaN	NaN	NaN	NaN	NaN	NaN	NaN	NaN	NaN	NaN	NaN	NaN	NaN	NaN	NaN	NaN	NaN	NaN	NaN	NaN	NaN	NaN
137	0	0.0001954	0.0004082	0.0006332	0.0008719	0.001127	0.00139	0.001657	0.001928	0.002196	0.002453	0.002698	0.002911	0.003084	0.00322	0.00332	0.003388	0.003431	0.00345	0.003448	0.003431	0.003406	0.00338	0.003367	0.003372	0.003399	0.003449	0.003518	0.003609	0.003725	0.003862	0.004019	NaN	NaN	NaN	NaN	NaN	NaN	NaN	NaN	NaN	NaN	NaN	NaN	NaN	NaN	NaN	NaN	NaN
138	5.421e-20	0.0003938	0.0007971	0.001214	0.001641	0.002068	0.002495	0.00292	0.003343	0.003764	0.004178	0.004578	0.004954	0.005295	0.005606	0.005888	0.006147	0.006375	0.006569	0.006721	NaN	NaN	NaN	NaN	NaN	NaN	NaN	NaN	NaN	NaN	NaN	NaN	NaN	NaN	NaN	NaN	NaN	NaN	NaN	NaN	NaN	NaN	NaN	NaN	NaN	NaN	NaN	NaN	NaN
139	-4.066e-20	0.0002286	0.0004618	0.0007008	0.0009524	0.001216	0.001486	0.001765	0.002051	0.002342	0.002628	0.002907	0.003171	0.003419	0.003654	0.003872	0.004071	0.00425	NaN	NaN	NaN	NaN	NaN	NaN	NaN	NaN	NaN	NaN	NaN	NaN	NaN	NaN	NaN	NaN	NaN	NaN	NaN	NaN	NaN	NaN	NaN	NaN	NaN	NaN	NaN	NaN	NaN	NaN	NaN
140	0	0.000351	0.0007086	0.001079	0.001472	0.001896	0.002365	0.002866	0.003382	0.003904	0.00442	0.00492	0.005388	0.005824	0.006228	NaN	NaN	NaN	NaN	NaN	NaN	NaN	NaN	NaN	NaN	NaN	NaN	NaN	NaN	NaN	NaN	NaN	NaN	NaN	NaN	NaN	NaN	NaN	NaN	NaN	NaN	NaN	NaN	NaN	NaN	NaN	NaN	NaN	NaN
141	0	0.0003061	0.0006204	0.0009504	0.001302	0.001682	0.002071	0.002468	0.002881	0.003306	0.003736	0.004164	0.004581	0.00498	0.005355	0.005699	0.006009	NaN	NaN	NaN	NaN	NaN	NaN	NaN	NaN	NaN	NaN	NaN	NaN	NaN	NaN	NaN	NaN	NaN	NaN	NaN	NaN	NaN	NaN	NaN	NaN	NaN	NaN	NaN	NaN	NaN	NaN	NaN	NaN
142	-8.132e-20	0.0003125	0.0006339	0.0009723	0.001334	0.001711	0.002101	0.002508	0.002932	0.003375	0.003832	0.004293	0.004748	0.005191	0.005615	0.006012	NaN	NaN	NaN	NaN	NaN	NaN	NaN	NaN	NaN	NaN	NaN	NaN	NaN	NaN	NaN	NaN	NaN	NaN	NaN	NaN	NaN	NaN	NaN	NaN	NaN	NaN	NaN	NaN	NaN	NaN	NaN	NaN	NaN
143	1.355e-20	0.0001868	0.0003766	0.0005734	0.0007792	0.0009975	0.001235	0.001485	0.001734	0.001972	0.002197	0.0024	0.002578	0.002727	0.002848	0.002939	0.003	0.003032	0.003041	0.003031	0.003008	0.002973	0.002932	0.002887	0.002837	0.002781	0.002719	0.00265	0.002573	0.002491	0.00241	0.002327	0.002244	0.002162	0.002079	0.002001	0.001933	0.001878	0.001841	0.001824	0.001827	0.001848	0.00189	0.001955	0.002042	0.002152	0.002278	0.002415	NaN
144	-1.694e-21	1.811e-05	4.659e-05	8.427e-05	0.0001295	0.0001835	0.0002464	0.0003182	0.0003995	0.0004878	0.0005794	0.0006726	0.0007591	0.0008331	0.0008942	0.0009453	0.0009882	0.001022	0.001046	0.001059	0.00106	0.001054	0.001043	0.001031	0.00102	0.001011	0.001004	0.0009949	0.0009863	0.0009789	0.000975	0.0009765	0.0009834	0.0009938	0.001006	0.00102	0.001034	0.00105	0.001068	0.001087	0.001106	0.001125	0.001143	0.001159	0.001173	0.001186	0.001199	0.001213	0.001231
145	0	0.0003842	0.0007748	0.001177	0.001594	0.002024	0.002438	0.002835	0.003228	0.003618	0.004004	0.004379	0.004738	0.005078	0.005396	0.005692	0.005965	0.006225	0.006469	NaN	NaN	NaN	NaN	NaN	NaN	NaN	NaN	NaN	NaN	NaN	NaN	NaN	NaN	NaN	NaN	NaN	NaN	NaN	NaN	NaN	NaN	NaN	NaN	NaN	NaN	NaN	NaN	NaN	NaN
146	1.626e-19	0.00058	0.001176	0.001788	0.002412	0.003051	0.003708	0.00438	0.00506	0.005735	0.006395	NaN	NaN	NaN	NaN	NaN	NaN	NaN	NaN	NaN	NaN	NaN	NaN	NaN	NaN	NaN	NaN	NaN	NaN	NaN	NaN	NaN	NaN	NaN	NaN	NaN	NaN	NaN	NaN	NaN	NaN	NaN	NaN	NaN	NaN	NaN	NaN	NaN	NaN
147	3.388e-21	6.877e-05	0.0001408	0.000218	0.0003015	0.0003921	0.0004937	0.0006044	0.0007179	0.0008327	0.0009473	0.001059	0.001164	0.001259	0.001341	0.001412	0.001471	0.001518	0.001554	0.00158	0.001597	0.001605	0.001606	0.001602	0.001598	0.001598	0.0016	0.001606	0.001616	0.001633	0.001661	0.0017	0.001752	0.001821	0.001908	0.002011	0.002124	0.002253	0.002394	0.002553	0.002725	0.002913	0.003123	0.003353	0.003589	0.00383	0.00407	NaN	NaN
148	-2.711e-20	0.0002037	0.0004139	0.0006375	0.0008787	0.001141	0.001434	0.001753	0.002079	0.002407	0.002735	0.003055	0.003361	0.003648	0.003912	0.00415	0.004366	0.004559	0.004735	0.004905	0.005067	0.005217	0.005356	NaN	NaN	NaN	NaN	NaN	NaN	NaN	NaN	NaN	NaN	NaN	NaN	NaN	NaN	NaN	NaN	NaN	NaN	NaN	NaN	NaN	NaN	NaN	NaN	NaN	NaN
149	2.711e-20	0.000199	0.0004046	0.000622	0.0008556	0.00111	0.001374	0.001646	0.001929	0.002215	0.002501	0.002778	0.003037	0.003275	0.003487	0.003672	0.003831	0.003969	0.004092	0.004202	0.004301	0.004393	0.004484	0.004583	0.004689	0.004803	0.004923	NaN	NaN	NaN	NaN	NaN	NaN	NaN	NaN	NaN	NaN	NaN	NaN	NaN	NaN	NaN	NaN	NaN	NaN	NaN	NaN	NaN	NaN
150	-5.421e-20	0.0003599	0.0007254	0.001103	0.0015	0.001924	0.002377	0.002836	0.003299	0.003757	0.004201	0.004626	0.005023	0.005389	0.00572	0.006006	0.006242	0.006426	0.006574	NaN	NaN	NaN	NaN	NaN	NaN	NaN	NaN	NaN	NaN	NaN	NaN	NaN	NaN	NaN	NaN	NaN	NaN	NaN	NaN	NaN	NaN	NaN	NaN	NaN	NaN	NaN	NaN	NaN	NaN
151	3.388e-21	4.846e-05	9.873e-05	0.0001522	0.0002078	0.0002664	0.0003306	0.0003985	0.0004674	0.000535	0.0006025	0.0006658	0.0007198	0.000766	0.0008049	0.0008386	0.0008684	0.0008929	0.0009142	0.0009325	0.0009486	0.0009628	0.000979	0.001001	0.001026	0.001055	0.001083	0.001108	0.00113	0.001147	0.001159	0.001168	0.001171	0.001168	0.001157	0.00114	0.001118	0.001091	0.001064	0.001036	0.001012	0.000994	0.0009814	0.0009748	0.0009719	0.0009723	0.0009739	0.0009772	0.0009822
152	1.355e-20	0.0002588	0.0005179	0.0007793	0.001049	0.001329	0.001627	0.001933	0.002224	0.002497	0.002743	0.002957	0.003138	0.003287	0.003399	0.003471	0.003501	0.003496	0.00347	0.003432	0.003391	0.003362	0.003353	0.00337	0.003416	0.003494	0.003611	0.003767	0.003953	NaN	NaN	NaN	NaN	NaN	NaN	NaN	NaN	NaN	NaN	NaN	NaN	NaN	NaN	NaN	NaN	NaN	NaN	NaN	NaN
153	-1.355e-20	6.295e-05	0.000127	0.0001942	0.0002634	0.0003375	0.0004185	0.0005044	0.0005926	0.0006783	0.0007628	0.000842	0.0009119	0.0009756	0.001033	0.001085	0.001132	0.001174	0.001213	0.001248	0.001285	0.001322	0.001365	0.001412	0.001461	0.001512	0.001562	0.001608	0.00165	0.001687	0.001718	0.001739	0.00175	0.00175	0.001743	0.001731	0.001712	0.001688	0.001663	0.001639	0.001619	0.001605	0.001598	0.001597	0.001597	0.001596	0.00159	0.001584	0.001576
154	2.711e-20	0.0004097	0.0008594	0.001363	0.001925	0.002559	0.003259	0.004022	0.004837	0.005676	0.006518	NaN	NaN	NaN	NaN	NaN	NaN	NaN	NaN	NaN	NaN	NaN	NaN	NaN	NaN	NaN	NaN	NaN	NaN	NaN	NaN	NaN	NaN	NaN	NaN	NaN	NaN	NaN	NaN	NaN	NaN	NaN	NaN	NaN	NaN	NaN	NaN	NaN	NaN
155	-1.084e-19	0.0006555	0.001314	0.001979	0.002648	0.003316	0.003879	0.004333	0.004739	0.005092	0.005403	0.005637	0.005768	0.0058	0.005729	0.005555	0.005284	0.004967	0.004622	0.004254	0.003879	0.003502	0.003177	0.002956	0.002838	0.002832	0.002947	0.003183	NaN	NaN	NaN	NaN	NaN	NaN	NaN	NaN	NaN	NaN	NaN	NaN	NaN	NaN	NaN	NaN	NaN	NaN	NaN	NaN	NaN
156	2.711e-20	0.0003202	0.0006446	0.000978	0.001328	0.001698	0.002109	0.002552	0.002999	0.003452	0.003908	0.00436	0.004805	0.00524	0.005657	NaN	NaN	NaN	NaN	NaN	NaN	NaN	NaN	NaN	NaN	NaN	NaN	NaN	NaN	NaN	NaN	NaN	NaN	NaN	NaN	NaN	NaN	NaN	NaN	NaN	NaN	NaN	NaN	NaN	NaN	NaN	NaN	NaN	NaN
157	8.132e-20	0.0002975	0.0006038	0.0009322	0.00129	0.001687	0.002134	0.00262	0.003144	0.003702	0.004294	0.004901	NaN	NaN	NaN	NaN	NaN	NaN	NaN	NaN	NaN	NaN	NaN	NaN	NaN	NaN	NaN	NaN	NaN	NaN	NaN	NaN	NaN	NaN	NaN	NaN	NaN	NaN	NaN	NaN	NaN	NaN	NaN	NaN	NaN	NaN	NaN	NaN	NaN
158	-8.47e-22	5.685e-06	4.146e-05	0.0001032	0.0001803	0.000275	0.0003854	0.0005128	0.0006577	0.0008219	0.001003	0.001195	0.001373	0.001524	0.001653	0.00177	0.001868	0.00195	0.002014	0.002057	0.002075	0.00207	0.002049	0.002021	0.001987	0.001944	0.00189	0.00183	0.00176	0.001683	0.0016	0.001516	0.001435	0.001352	0.001267	0.001181	0.001098	0.001021	0.0009493	0.0008899	0.0008412	0.0008057	0.0007852	0.000783	0.0008075	0.0008613	0.0009481	0.001067	0.001223
159	-5.421e-20	0.0004895	0.0009869	0.0015	0.002026	0.002565	0.003138	0.003719	0.004269	0.004779	0.005256	0.005654	0.00593	0.006083	0.006113	0.006011	0.005777	0.005413	0.004959	0.004447	0.003902	0.003335	0.002821	0.002433	0.00218	0.002064	0.002108	0.002319	NaN	NaN	NaN	NaN	NaN	NaN	NaN	NaN	NaN	NaN	NaN	NaN	NaN	NaN	NaN	NaN	NaN	NaN	NaN	NaN	NaN
160	-8.132e-20	0.0003673	0.0007395	0.001124	0.001525	0.001949	0.002414	0.002908	0.003399	0.003879	0.004344	0.004786	0.005199	0.005584	0.005936	0.006248	0.00652	0.006748	0.006937	0.0071	NaN	NaN	NaN	NaN	NaN	NaN	NaN	NaN	NaN	NaN	NaN	NaN	NaN	NaN	NaN	NaN	NaN	NaN	NaN	NaN	NaN	NaN	NaN	NaN	NaN	NaN	NaN	NaN	NaN
161	5.421e-20	0.0006524	0.001319	0.002014	0.002727	0.003465	0.004225	0.004998	0.005768	0.006516	NaN	NaN	NaN	NaN	NaN	NaN	NaN	NaN	NaN	NaN	NaN	NaN	NaN	NaN	NaN	NaN	NaN	NaN	NaN	NaN	NaN	NaN	NaN	NaN	NaN	NaN	NaN	NaN	NaN	NaN	NaN	NaN	NaN	NaN	NaN	NaN	NaN	NaN	NaN
162	0	0.0005491	0.001106	0.001677	0.002269	0.002885	0.003554	0.004254	0.004942	0.005615	0.006273	0.006905	NaN	NaN	NaN	NaN	NaN	NaN	NaN	NaN	NaN	NaN	NaN	NaN	NaN	NaN	NaN	NaN	NaN	NaN	NaN	NaN	NaN	NaN	NaN	NaN	NaN	NaN	NaN	NaN	NaN	NaN	NaN	NaN	NaN	NaN	NaN	NaN	NaN
163	5.421e-20	0.0004658	0.0009426	0.001439	0.001955	0.002493	0.003074	0.003681	0.004278	0.004861	0.00544	NaN	NaN	NaN	NaN	NaN	NaN	NaN	NaN	NaN	NaN	NaN	NaN	NaN	NaN	NaN	NaN	NaN	NaN	NaN	NaN	NaN	NaN	NaN	NaN	NaN	NaN	NaN	NaN	NaN	NaN	NaN	NaN	NaN	NaN	NaN	NaN	NaN	NaN
164	5.421e-20	0.0004565	0.0009307	0.001438	0.001993	0.002608	0.003274	0.003981	NaN	NaN	NaN	NaN	NaN	NaN	NaN	NaN	NaN	NaN	NaN	NaN	NaN	NaN	NaN	NaN	NaN	NaN	NaN	NaN	NaN	NaN	NaN	NaN	NaN	NaN	NaN	NaN	NaN	NaN	NaN	NaN	NaN	NaN	NaN	NaN	NaN	NaN	NaN	NaN	NaN
165	0	0.0004066	0.000818	0.00124	0.001682	0.002142	0.00259	0.003004	0.003405	NaN	NaN	NaN	NaN	NaN	NaN	NaN	NaN	NaN	NaN	NaN	NaN	NaN	NaN	NaN	NaN	NaN	NaN	NaN	NaN	NaN	NaN	NaN	NaN	NaN	NaN	NaN	NaN	NaN	NaN	NaN	NaN	NaN	NaN	NaN	NaN	NaN	NaN	NaN	NaN
166	0	0.0002319	0.0004771	0.0007397	0.001029	0.001351	0.001715	0.002112	0.002532	0.002969	0.003417	0.003872	0.004322	0.004758	0.005176	0.005566	0.005927	0.006252	0.006546	NaN	NaN	NaN	NaN	NaN	NaN	NaN	NaN	NaN	NaN	NaN	NaN	NaN	NaN	NaN	NaN	NaN	NaN	NaN	NaN	NaN	NaN	NaN	NaN	NaN	NaN	NaN	NaN	NaN	NaN
167	0	0.0002267	0.0004602	0.0007062	0.0009713	0.001261	0.001586	0.001942	0.002308	0.002679	0.00305	0.003415	0.003768	0.004107	0.00443	0.004735	0.005018	0.005282	0.005528	0.005766	0.005995	NaN	NaN	NaN	NaN	NaN	NaN	NaN	NaN	NaN	NaN	NaN	NaN	NaN	NaN	NaN	NaN	NaN	NaN	NaN	NaN	NaN	NaN	NaN	NaN	NaN	NaN	NaN	NaN
168	1.355e-20	0.000253	0.0005128	0.0007876	0.001083	0.001403	0.00176	0.002149	0.002547	0.002952	0.003357	0.003753	0.004131	0.004491	0.004827	0.005138	0.005425	0.005686	0.00592	0.006138	0.006333	NaN	NaN	NaN	NaN	NaN	NaN	NaN	NaN	NaN	NaN	NaN	NaN	NaN	NaN	NaN	NaN	NaN	NaN	NaN	NaN	NaN	NaN	NaN	NaN	NaN	NaN	NaN	NaN
169	2.711e-20	0.0004549	0.0009183	0.001399	0.001903	0.002421	0.002913	0.003387	0.003867	0.004352	0.004844	0.005325	0.005782	NaN	NaN	NaN	NaN	NaN	NaN	NaN	NaN	NaN	NaN	NaN	NaN	NaN	NaN	NaN	NaN	NaN	NaN	NaN	NaN	NaN	NaN	NaN	NaN	NaN	NaN	NaN	NaN	NaN	NaN	NaN	NaN	NaN	NaN	NaN	NaN
170	-2.033e-20	-6.285e-05	-9.344e-05	-9.327e-05	-6.883e-05	-2.271e-05	3.34e-05	0.0001001	0.0001833	0.0002845	0.0004077	0.0005521	0.000689	0.0008081	0.0009103	0.0009984	0.001075	0.001144	0.001204	0.001254	0.001296	0.001327	0.00135	0.001373	0.001391	0.001403	0.001406	0.001398	0.00138	0.001357	0.001329	0.001292	0.001246	0.001193	0.001133	0.001072	0.00101	0.0009515	0.0009019	0.0008611	0.0008216	0.000785	0.0007589	0.0007435	0.0007367	0.0007383	0.0007464	0.0007608	0.0007782
171	4.066e-20	0.0001002	0.0002012	0.0003062	0.0004163	0.0005319	0.0006566	0.0007885	0.00092	0.001049	0.001174	0.001286	0.001386	0.001473	0.001549	0.001612	0.001666	0.00171	0.001741	0.001762	0.001776	0.001782	0.001786	0.001784	0.001773	0.001754	0.001725	0.001682	0.001627	0.00157	0.001512	0.001447	0.001375	0.001295	0.001214	0.001133	0.001052	0.0009782	0.0009143	0.0008604	0.0008057	0.0007491	0.0007006	0.0006648	0.0006398	0.0006252	0.0006215	0.0006279	0.0006388
172	2.711e-20	0.0005068	0.001028	0.001577	0.002168	0.002817	0.003543	NaN	NaN	NaN	NaN	NaN	NaN	NaN	NaN	NaN	NaN	NaN	NaN	NaN	NaN	NaN	NaN	NaN	NaN	NaN	NaN	NaN	NaN	NaN	NaN	NaN	NaN	NaN	NaN	NaN	NaN	NaN	NaN	NaN	NaN	NaN	NaN	NaN	NaN	NaN	NaN	NaN	NaN
173	0	0.0004741	0.0009652	0.001489	0.002061	0.002687	0.003361	0.004066	0.0048	NaN	NaN	NaN	NaN	NaN	NaN	NaN	NaN	NaN	NaN	NaN	NaN	NaN	NaN	NaN	NaN	NaN	NaN	NaN	NaN	NaN	NaN	NaN	NaN	NaN	NaN	NaN	NaN	NaN	NaN	NaN	NaN	NaN	NaN	NaN	NaN	NaN	NaN	NaN	NaN
174	-2.711e-20	0.0003836	0.0007736	0.001175	0.001595	0.002015	0.002429	0.002837	0.003247	0.003665	0.004086	0.004508	0.004924	0.005329	0.005716	0.006076	NaN	NaN	NaN	NaN	NaN	NaN	NaN	NaN	NaN	NaN	NaN	NaN	NaN	NaN	NaN	NaN	NaN	NaN	NaN	NaN	NaN	NaN	NaN	NaN	NaN	NaN	NaN	NaN	NaN	NaN	NaN	NaN	NaN
175	-2.711e-20	0.0004728	0.0009598	0.001476	0.002035	0.002642	0.003275	0.003928	0.0046	NaN	NaN	NaN	NaN	NaN	NaN	NaN	NaN	NaN	NaN	NaN	NaN	NaN	NaN	NaN	NaN	NaN	NaN	NaN	NaN	NaN	NaN	NaN	NaN	NaN	NaN	NaN	NaN	NaN	NaN	NaN	NaN	NaN	NaN	NaN	NaN	NaN	NaN	NaN	NaN
176	2.711e-20	0.0004067	0.0008265	0.001271	0.001751	0.002277	0.002867	0.003512	0.004174	NaN	NaN	NaN	NaN	NaN	NaN	NaN	NaN	NaN	NaN	NaN	NaN	NaN	NaN	NaN	NaN	NaN	NaN	NaN	NaN	NaN	NaN	NaN	NaN	NaN	NaN	NaN	NaN	NaN	NaN	NaN	NaN	NaN	NaN	NaN	NaN	NaN	NaN	NaN	NaN
177	4.066e-20	0.0002572	0.0005261	0.0008152	0.001135	0.001495	0.00191	0.002375	0.002872	0.003391	0.003923	0.004456	0.004979	0.005476	NaN	NaN	NaN	NaN	NaN	NaN	NaN	NaN	NaN	NaN	NaN	NaN	NaN	NaN	NaN	NaN	NaN	NaN	NaN	NaN	NaN	NaN	NaN	NaN	NaN	NaN	NaN	NaN	NaN	NaN	NaN	NaN	NaN	NaN	NaN
178	1.016e-20	-2.964e-05	-3.915e-05	-2.82e-05	3.263e-06	4.658e-05	9.923e-05	0.0001626	0.0002373	0.0003271	0.0004339	0.0005516	0.000667	0.0007691	0.0008606	0.0009393	0.001008	0.001069	0.001118	0.001156	0.001186	0.001204	0.001216	0.001224	0.001229	0.001228	0.001221	0.001212	0.001199	0.001186	0.001173	0.001156	0.001138	0.001119	0.001098	0.001077	0.001059	0.001047	0.00104	0.001038	0.001039	0.001043	0.001052	0.001064	0.001079	0.001096	0.001115	0.001133	0.001145
179	4.066e-20	0.0001382	0.0002798	0.0004269	0.0005819	0.0007416	0.0009036	0.001066	0.001227	0.001385	0.00154	0.001686	0.00182	0.001939	0.002042	0.002127	0.002197	0.002251	0.002291	0.00232	0.002338	0.002346	0.002345	0.002336	0.002322	0.002302	0.002276	0.002244	0.002207	0.002167	0.002127	0.002083	0.002037	0.001992	0.001946	0.001901	0.001857	0.001817	0.001785	0.001761	0.001742	0.001732	0.001736	0.001756	0.001793	0.00185	0.001928	0.002029	0.002151
180	0	0.0001073	0.0002162	0.0003289	0.0004471	0.0005721	0.0007081	0.0008515	0.0009918	0.001125	0.001251	0.001365	0.001466	0.001552	0.001623	0.001674	0.001707	0.001724	0.001729	0.001726	0.00172	0.001708	0.001694	0.001677	0.001658	0.00164	0.001621	0.001604	0.001585	0.001566	0.001545	0.001521	0.001497	0.001472	0.001446	0.001421	0.001396	0.001374	0.001356	0.001342	0.001332	0.001327	0.001328	0.001332	0.001343	0.001357	0.001376	0.001398	0.001421
181	0	0.0001377	0.0002789	0.0004255	0.0005749	0.0007233	0.0008704	0.001015	0.001156	0.001294	0.001431	0.001563	0.001687	0.0018	0.0019	0.001987	0.002065	0.002137	0.002205	0.002267	0.002324	0.002375	0.002422	0.002471	0.002525	0.002589	0.002671	0.002768	0.002883	0.003019	0.00318	0.003366	0.003583	0.003826	0.004094	0.004376	NaN	NaN	NaN	NaN	NaN	NaN	NaN	NaN	NaN	NaN	NaN	NaN	NaN
182	2.033e-20	7.312e-05	0.0001507	0.0002351	0.0003301	0.0004371	0.0005525	0.0006775	0.0008164	0.0009691	0.001137	0.001319	0.001512	0.001713	0.001921	0.002133	0.002348	0.002565	0.00278	0.002992	0.003201	0.003405	0.003601	0.003793	0.003981	0.004164	0.004341	0.004509	0.004674	0.004837	0.004998	0.00515	0.005291	NaN	NaN	NaN	NaN	NaN	NaN	NaN	NaN	NaN	NaN	NaN	NaN	NaN	NaN	NaN	NaN
183	1.355e-20	0.0001464	0.0002952	0.0004489	0.0006094	0.0007725	0.0009304	0.001082	0.001229	0.001373	0.001512	0.001647	0.001775	0.001893	0.001999	0.002088	0.002162	0.002227	0.002283	0.002331	0.002372	0.002404	0.002427	0.002439	0.00244	0.002432	0.002418	0.002398	0.002373	0.002341	0.002302	0.002257	0.002208	0.002157	0.002108	0.002063	0.002023	0.001986	0.001953	0.001924	0.0019	0.001884	0.001879	0.001886	0.001906	0.001939	0.001988	0.002057	0.002148
184	-6.776e-21	0.000103	0.0002127	0.0003304	0.000458	0.0005944	0.0007375	0.0008837	0.001031	0.00118	0.001326	0.001464	0.001587	0.001688	0.001767	0.001823	0.001861	0.001879	0.001883	0.001874	0.001852	0.001818	0.001773	0.001722	0.00167	0.001617	0.001566	0.00151	0.001452	0.001392	0.001331	0.001268	0.001207	0.001151	0.001104	0.001065	0.001036	0.00102	0.001025	0.001054	0.001111	0.001203	0.001338	0.001521	0.001754	0.002034	0.002359	0.00273	0.003138
185	-5.421e-20	0.0003659	0.0007402	0.001131	0.001544	0.001958	0.002375	0.002796	0.003221	0.003667	0.004131	0.004605	0.005079	0.005546	0.005994	NaN	NaN	NaN	NaN	NaN	NaN	NaN	NaN	NaN	NaN	NaN	NaN	NaN	NaN	NaN	NaN	NaN	NaN	NaN	NaN	NaN	NaN	NaN	NaN	NaN	NaN	NaN	NaN	NaN	NaN	NaN	NaN	NaN	NaN
186	-3.388e-21	3.856e-05	7.84e-05	0.0001206	0.0001692	0.0002239	0.0002871	0.0003588	0.0004396	0.000532	0.0006316	0.0007386	0.0008535	0.0009797	0.001122	0.001278	0.001451	0.001641	0.001848	0.002069	0.002299	0.002542	0.002794	0.003054	0.003317	0.003576	0.003829	0.004076	0.004315	0.004545	0.004772	0.004998	0.00522	0.00544	0.005651	NaN	NaN	NaN	NaN	NaN	NaN	NaN	NaN	NaN	NaN	NaN	NaN	NaN	NaN
187	8.132e-20	0.0003289	0.000662	0.001003	0.001357	0.001715	0.002051	0.002366	0.00268	0.002997	0.003317	0.003641	0.003968	0.004296	0.004626	0.004954	0.005283	0.005622	0.005963	NaN	NaN	NaN	NaN	NaN	NaN	NaN	NaN	NaN	NaN	NaN	NaN	NaN	NaN	NaN	NaN	NaN	NaN	NaN	NaN	NaN	NaN	NaN	NaN	NaN	NaN	NaN	NaN	NaN	NaN
188	0	0.0001222	0.0002553	0.0003982	0.000555	0.0007294	0.0009282	0.001151	0.001384	0.001616	0.001838	0.002048	0.002233	0.002386	0.002506	0.002594	0.002653	0.002682	0.002683	0.002661	0.002623	0.002575	0.00252	0.002465	0.002413	0.002365	0.002318	0.002267	0.002213	0.002156	0.002099	0.00204	0.001974	0.001903	0.001827	0.001747	0.001662	0.001577	0.001497	0.001422	0.001349	0.001278	0.001211	0.001154	0.001106	0.001061	0.001023	0.0009909	0.0009631
189	0	0.000424	0.0008576	0.001309	0.001787	0.002283	0.002778	0.003271	0.00377	0.004276	0.004785	0.005287	0.005771	0.006226	NaN	NaN	NaN	NaN	NaN	NaN	NaN	NaN	NaN	NaN	NaN	NaN	NaN	NaN	NaN	NaN	NaN	NaN	NaN	NaN	NaN	NaN	NaN	NaN	NaN	NaN	NaN	NaN	NaN	NaN	NaN	NaN	NaN	NaN	NaN
190	1.355e-20	0.0002217	0.0004447	0.0006699	0.0008998	0.001137	0.001359	0.001562	0.001759	0.001947	0.002127	0.002296	0.002455	0.002601	0.002732	0.002844	0.002932	0.003005	0.003064	0.003104	0.003127	0.003132	0.003119	0.003087	0.00304	0.00298	0.002911	0.00284	0.002771	0.002717	0.002685	0.002678	0.002699	0.002755	0.002849	0.002984	0.00316	0.003377	0.003628	0.003906	NaN	NaN	NaN	NaN	NaN	NaN	NaN	NaN	NaN
191	-1.084e-19	0.0005795	0.001171	0.001784	0.00243	0.003098	NaN	NaN	NaN	NaN	NaN	NaN	NaN	NaN	NaN	NaN	NaN	NaN	NaN	NaN	NaN	NaN	NaN	NaN	NaN	NaN	NaN	NaN	NaN	NaN	NaN	NaN	NaN	NaN	NaN	NaN	NaN	NaN	NaN	NaN	NaN	NaN	NaN	NaN	NaN	NaN	NaN	NaN	NaN
192	-5.421e-20	0.0004258	0.0008622	0.001317	0.001801	0.002307	0.002823	0.003347	0.003879	0.004417	0.004952	0.005473	0.005967	0.006423	NaN	NaN	NaN	NaN	NaN	NaN	NaN	NaN	NaN	NaN	NaN	NaN	NaN	NaN	NaN	NaN	NaN	NaN	NaN	NaN	NaN	NaN	NaN	NaN	NaN	NaN	NaN	NaN	NaN	NaN	NaN	NaN	NaN	NaN	NaN
193	2.711e-20	0.0004552	0.0009283	0.00143	0.001976	0.002574	0.003238	0.003942	0.004665	0.005405	NaN	NaN	NaN	NaN	NaN	NaN	NaN	NaN	NaN	NaN	NaN	NaN	NaN	NaN	NaN	NaN	NaN	NaN	NaN	NaN	NaN	NaN	NaN	NaN	NaN	NaN	NaN	NaN	NaN	NaN	NaN	NaN	NaN	NaN	NaN	NaN	NaN	NaN	NaN
194	6.776e-21	0.0001392	0.0002827	0.0004328	0.0005924	0.000763	0.0009507	0.001151	0.001351	0.001548	0.001737	0.001914	0.002074	0.002212	0.002327	0.00242	0.00249	0.002538	0.002569	0.002589	0.002601	0.002606	0.002607	0.002606	0.002608	0.002612	0.002618	0.002623	0.002623	0.002618	0.002607	0.002588	0.002558	0.002516	0.002462	0.00239	0.002298	0.002187	0.00206	0.001919	0.001765	0.001599	0.001425	0.001241	0.001055	0.0008673	0.0006897	0.0005251	0.0003755
195	2.711e-20	0.0002196	0.0004394	0.0006597	0.0008832	0.001108	0.001345	0.001583	0.0018	0.002003	0.002185	0.002347	0.002488	0.002611	0.002717	0.002804	0.002871	0.002919	0.002962	0.003007	0.003047	0.003085	0.003115	0.003142	0.00316	0.003165	0.003156	0.003141	0.003115	0.003074	0.003021	0.002967	0.002909	0.002858	0.002809	0.002766	0.002738	0.002731	0.002737	0.002764	0.002819	0.002902	0.003006	0.003129	0.00326	NaN	NaN	NaN	NaN
196	-2.711e-20	0.0005309	0.001077	0.00165	0.002264	0.002915	0.003599	0.004309	0.005045	0.0058	0.006542	0.007242	NaN	NaN	NaN	NaN	NaN	NaN	NaN	NaN	NaN	NaN	NaN	NaN	NaN	NaN	NaN	NaN	NaN	NaN	NaN	NaN	NaN	NaN	NaN	NaN	NaN	NaN	NaN	NaN	NaN	NaN	NaN	NaN	NaN	NaN	NaN	NaN	NaN
197	-1.626e-19	0.0004502	0.0009076	0.001376	0.001827	0.002264	0.002686	0.003093	0.003484	0.00386	0.004234	0.004599	0.004949	0.005276	0.005577	0.005862	0.006124	NaN	NaN	NaN	NaN	NaN	NaN	NaN	NaN	NaN	NaN	NaN	NaN	NaN	NaN	NaN	NaN	NaN	NaN	NaN	NaN	NaN	NaN	NaN	NaN	NaN	NaN	NaN	NaN	NaN	NaN	NaN	NaN
198	0	0.0001768	0.0003546	0.0005456	0.000753	0.0009816	0.001243	0.001533	0.001852	0.002218	0.002625	0.003051	0.003508	0.003997	0.004519	0.005081	0.005666	NaN	NaN	NaN	NaN	NaN	NaN	NaN	NaN	NaN	NaN	NaN	NaN	NaN	NaN	NaN	NaN	NaN	NaN	NaN	NaN	NaN	NaN	NaN	NaN	NaN	NaN	NaN	NaN	NaN	NaN	NaN	NaN
199	-5.421e-20	0.0007939	0.001601	0.002417	0.003225	0.004022	0.004797	0.005542	0.006246	NaN	NaN	NaN	NaN	NaN	NaN	NaN	NaN	NaN	NaN	NaN	NaN	NaN	NaN	NaN	NaN	NaN	NaN	NaN	NaN	NaN	NaN	NaN	NaN	NaN	NaN	NaN	NaN	NaN	NaN	NaN	NaN	NaN	NaN	NaN	NaN	NaN	NaN	NaN	NaN
200	2.711e-20	0.0004456	0.00091	0.001401	0.001924	0.002486	0.003082	0.003714	0.004375	0.005053	0.005732	0.006392	NaN	NaN	NaN	NaN	NaN	NaN	NaN	NaN	NaN	NaN	NaN	NaN	NaN	NaN	NaN	NaN	NaN	NaN	NaN	NaN	NaN	NaN	NaN	NaN	NaN	NaN	NaN	NaN	NaN	NaN	NaN	NaN	NaN	NaN	NaN	NaN	NaN
201	-5.421e-20	0.0004131	0.0008338	0.00127	0.001729	0.002216	NaN	NaN	NaN	NaN	NaN	NaN	NaN	NaN	NaN	NaN	NaN	NaN	NaN	NaN	NaN	NaN	NaN	NaN	NaN	NaN	NaN	NaN	NaN	NaN	NaN	NaN	NaN	NaN	NaN	NaN	NaN	NaN	NaN	NaN	NaN	NaN	NaN	NaN	NaN	NaN	NaN	NaN	NaN
202	2.711e-20	0.0003102	0.0006305	0.0009717	0.001343	0.001751	0.002217	0.002731	0.003269	0.003825	0.004393	0.004962	0.005523	NaN	NaN	NaN	NaN	NaN	NaN	NaN	NaN	NaN	NaN	NaN	NaN	NaN	NaN	NaN	NaN	NaN	NaN	NaN	NaN	NaN	NaN	NaN	NaN	NaN	NaN	NaN	NaN	NaN	NaN	NaN	NaN	NaN	NaN	NaN	NaN
203	-8.132e-20	0.0003337	0.0006751	0.00103	0.001403	0.001778	0.002151	0.002517	0.002878	0.003245	0.003613	0.003978	0.004334	0.004672	0.004985	0.005271	0.005529	0.00576	0.005965	NaN	NaN	NaN	NaN	NaN	NaN	NaN	NaN	NaN	NaN	NaN	NaN	NaN	NaN	NaN	NaN	NaN	NaN	NaN	NaN	NaN	NaN	NaN	NaN	NaN	NaN	NaN	NaN	NaN	NaN
204	5.421e-20	0.0005634	0.001137	0.00173	0.002351	0.003006	NaN	NaN	NaN	NaN	NaN	NaN	NaN	NaN	NaN	NaN	NaN	NaN	NaN	NaN	NaN	NaN	NaN	NaN	NaN	NaN	NaN	NaN	NaN	NaN	NaN	NaN	NaN	NaN	NaN	NaN	NaN	NaN	NaN	NaN	NaN	NaN	NaN	NaN	NaN	NaN	NaN	NaN	NaN
205	-1.355e-20	0.0001482	0.0003045	0.0004708	0.0006503	0.0008437	0.001052	0.001266	0.001483	0.001699	0.00191	0.002111	0.002293	0.002443	0.002563	0.00265	0.002709	0.002744	0.002761	0.002761	0.002745	0.002711	0.002662	0.002605	0.00255	0.002497	0.002447	0.002393	0.002326	0.00225	0.002166	0.002075	0.001983	0.00189	0.001798	0.001701	0.001603	0.001503	0.00141	0.001332	0.001272	0.001237	0.001228	0.001245	0.001293	0.001369	0.001478	0.001618	0.001792
206	-2.711e-20	0.0003947	0.0007937	0.001201	0.001618	0.002041	0.00243	NaN	NaN	NaN	NaN	NaN	NaN	NaN	NaN	NaN	NaN	NaN	NaN	NaN	NaN	NaN	NaN	NaN	NaN	NaN	NaN	NaN	NaN	NaN	NaN	NaN	NaN	NaN	NaN	NaN	NaN	NaN	NaN	NaN	NaN	NaN	NaN	NaN	NaN	NaN	NaN	NaN	NaN
207	-6.776e-21	4.617e-05	9.349e-05	0.0001411	0.0001892	0.0002371	0.0002872	0.0003369	0.0003809	0.000421	0.0004583	0.0004926	0.0005218	0.0005463	0.0005682	0.000588	0.0006059	0.0006216	0.000638	0.0006592	0.0006812	0.0007013	0.0007194	0.0007362	0.0007499	0.0007596	0.0007639	0.0007631	0.000759	0.0007515	0.0007378	0.0007219	0.0007059	0.0006879	0.0006694	0.0006525	0.000636	0.000622	0.0006102	0.0005978	0.0005842	0.0005721	0.0005604	0.0005477	0.0005389	0.0005328	0.0005283	0.0005273	0.0005281
208	0	0.0001122	0.0002363	0.0003685	0.0005123	0.0006722	0.0008536	0.001057	0.00127	0.00148	0.001682	0.001878	0.002058	0.002211	0.002342	0.002449	0.002539	0.002614	0.002672	0.002718	0.002763	0.002806	0.002844	0.002883	0.002927	0.00297	0.00301	0.003036	0.003044	0.003038	0.003023	0.002996	0.002962	0.002928	0.002893	0.002863	0.002849	0.002855	0.002895	0.002968	0.003069	0.003193	NaN	NaN	NaN	NaN	NaN	NaN	NaN
209	-8.132e-20	0.0003792	0.0007661	0.001168	0.001589	0.002033	0.00247	0.002895	0.003322	0.00375	0.004177	NaN	NaN	NaN	NaN	NaN	NaN	NaN	NaN	NaN	NaN	NaN	NaN	NaN	NaN	NaN	NaN	NaN	NaN	NaN	NaN	NaN	NaN	NaN	NaN	NaN	NaN	NaN	NaN	NaN	NaN	NaN	NaN	NaN	NaN	NaN	NaN	NaN	NaN
210	2.711e-20	0.0003298	0.0006621	0.001003	0.001357	0.001729	0.002132	0.002555	0.002972	0.003366	0.003727	0.00405	0.004333	0.004578	0.004782	0.00495	0.005091	0.005207	0.00531	0.005408	0.005508	NaN	NaN	NaN	NaN	NaN	NaN	NaN	NaN	NaN	NaN	NaN	NaN	NaN	NaN	NaN	NaN	NaN	NaN	NaN	NaN	NaN	NaN	NaN	NaN	NaN	NaN	NaN	NaN
211	-2.711e-20	0.0001867	0.0003783	0.0005772	0.0007873	0.001009	0.001251	0.001507	0.001758	0.002	0.002228	0.002436	0.002618	0.002768	0.002887	0.00297	0.00302	0.003039	0.003033	0.003011	0.002977	0.00293	0.002876	0.002818	0.002761	0.002703	0.002648	0.002592	0.002533	0.002473	0.002411	0.002349	0.002291	0.002236	0.002188	0.002148	0.002119	0.002103	0.002105	0.00213	0.002179	0.002252	0.002349	0.002464	0.002596	NaN	NaN	NaN	NaN
212	5.421e-20	0.0003446	0.0007024	0.001085	0.001503	0.001965	0.002492	0.003078	0.003693	0.004331	0.004985	0.005637	0.006273	NaN	NaN	NaN	NaN	NaN	NaN	NaN	NaN	NaN	NaN	NaN	NaN	NaN	NaN	NaN	NaN	NaN	NaN	NaN	NaN	NaN	NaN	NaN	NaN	NaN	NaN	NaN	NaN	NaN	NaN	NaN	NaN	NaN	NaN	NaN	NaN
213	4.066e-20	0.0002606	0.0005249	0.0007952	0.001074	0.001363	0.001676	0.002003	0.002319	0.00262	0.002901	0.003161	0.003397	0.003611	0.003807	0.003992	0.004169	0.004342	0.004522	0.004722	0.004942	0.005178	NaN	NaN	NaN	NaN	NaN	NaN	NaN	NaN	NaN	NaN	NaN	NaN	NaN	NaN	NaN	NaN	NaN	NaN	NaN	NaN	NaN	NaN	NaN	NaN	NaN	NaN	NaN
214	-1.084e-19	0.0004124	0.0008332	0.001265	0.001703	0.002146	0.002592	0.003039	0.003482	0.003915	0.004339	0.00475	0.005139	0.005498	0.005823	0.006112	NaN	NaN	NaN	NaN	NaN	NaN	NaN	NaN	NaN	NaN	NaN	NaN	NaN	NaN	NaN	NaN	NaN	NaN	NaN	NaN	NaN	NaN	NaN	NaN	NaN	NaN	NaN	NaN	NaN	NaN	NaN	NaN	NaN
215	0	0.000399	0.0008106	0.001244	0.001712	0.002222	0.002793	NaN	NaN	NaN	NaN	NaN	NaN	NaN	NaN	NaN	NaN	NaN	NaN	NaN	NaN	NaN	NaN	NaN	NaN	NaN	NaN	NaN	NaN	NaN	NaN	NaN	NaN	NaN	NaN	NaN	NaN	NaN	NaN	NaN	NaN	NaN	NaN	NaN	NaN	NaN	NaN	NaN	NaN
216	4.066e-20	0.000244	0.0004954	0.0007598	0.001044	0.001352	0.001696	0.002069	0.002448	0.002826	0.003196	0.003547	0.003873	0.004166	0.004426	0.004647	0.004829	0.004969	0.005076	0.00516	0.005223	0.005269	0.0053	0.005317	NaN	NaN	NaN	NaN	NaN	NaN	NaN	NaN	NaN	NaN	NaN	NaN	NaN	NaN	NaN	NaN	NaN	NaN	NaN	NaN	NaN	NaN	NaN	NaN	NaN
217	-2.711e-20	0.0003394	0.0006835	0.00104	0.001411	0.00178	0.002133	0.002472	0.002811	0.003156	0.003506	0.003854	0.004192	0.004519	0.004832	0.005129	0.005412	NaN	NaN	NaN	NaN	NaN	NaN	NaN	NaN	NaN	NaN	NaN	NaN	NaN	NaN	NaN	NaN	NaN	NaN	NaN	NaN	NaN	NaN	NaN	NaN	NaN	NaN	NaN	NaN	NaN	NaN	NaN	NaN
218	-1.084e-19	0.0005662	0.001127	0.001688	0.002254	0.002824	0.003397	0.003966	0.004527	0.005073	0.005592	NaN	NaN	NaN	NaN	NaN	NaN	NaN	NaN	NaN	NaN	NaN	NaN	NaN	NaN	NaN	NaN	NaN	NaN	NaN	NaN	NaN	NaN	NaN	NaN	NaN	NaN	NaN	NaN	NaN	NaN	NaN	NaN	NaN	NaN	NaN	NaN	NaN	NaN
219	-2.711e-20	0.0002572	0.0005203	0.0007912	0.001072	0.001352	0.001631	0.001908	0.002177	0.002437	0.002678	0.002886	0.003048	0.003161	0.003238	0.003287	0.003315	0.003324	0.003307	0.00327	0.003219	0.003157	0.003092	0.00304	0.003002	0.002966	0.002923	0.002869	0.00281	0.002762	0.002727	0.002703	0.002697	0.00271	0.00273	0.002752	0.002781	NaN	NaN	NaN	NaN	NaN	NaN	NaN	NaN	NaN	NaN	NaN	NaN
220	2.711e-20	0.0004297	0.0008697	0.001324	0.0018	0.002305	NaN	NaN	NaN	NaN	NaN	NaN	NaN	NaN	NaN	NaN	NaN	NaN	NaN	NaN	NaN	NaN	NaN	NaN	NaN	NaN	NaN	NaN	NaN	NaN	NaN	NaN	NaN	NaN	NaN	NaN	NaN	NaN	NaN	NaN	NaN	NaN	NaN	NaN	NaN	NaN	NaN	NaN	NaN
221	8.132e-20	0.0004341	0.0008771	0.001333	0.001806	0.002296	0.002773	0.003234	0.003692	0.004141	0.004573	0.004989	0.005373	0.005719	0.006023	0.00628	NaN	NaN	NaN	NaN	NaN	NaN	NaN	NaN	NaN	NaN	NaN	NaN	NaN	NaN	NaN	NaN	NaN	NaN	NaN	NaN	NaN	NaN	NaN	NaN	NaN	NaN	NaN	NaN	NaN	NaN	NaN	NaN	NaN
222	-6.776e-21	0.0001241	0.0002527	0.0003883	0.0005328	0.000688	0.0008443	0.0009983	0.001156	0.001316	0.001477	0.001636	0.001787	0.001926	0.002052	0.002163	0.002257	0.002337	0.002408	0.002466	0.002513	0.002547	0.002571	0.002586	0.002594	0.002595	0.00259	0.002583	0.002574	0.002563	0.002553	0.002545	0.002542	0.002547	0.002564	0.002596	0.002645	0.002713	0.0028	0.002906	0.003031	0.003173	0.003329	0.003494	NaN	NaN	NaN	NaN	NaN
223	5.421e-20	0.0003522	0.0007135	0.001084	0.001472	0.00188	0.00229	0.002695	0.003099	0.003487	0.003849	0.00419	0.004497	0.004764	0.004994	0.005186	0.005344	0.005484	0.00561	0.005725	0.005838	0.005951	NaN	NaN	NaN	NaN	NaN	NaN	NaN	NaN	NaN	NaN	NaN	NaN	NaN	NaN	NaN	NaN	NaN	NaN	NaN	NaN	NaN	NaN	NaN	NaN	NaN	NaN	NaN
224	-2.711e-20	0.000369	0.0007457	0.001133	0.001536	0.00196	0.002419	0.002897	0.003367	0.003823	0.004259	0.004674	0.005058	0.005405	0.005712	0.005977	0.006196	0.006366	NaN	NaN	NaN	NaN	NaN	NaN	NaN	NaN	NaN	NaN	NaN	NaN	NaN	NaN	NaN	NaN	NaN	NaN	NaN	NaN	NaN	NaN	NaN	NaN	NaN	NaN	NaN	NaN	NaN	NaN	NaN
225	2.711e-20	0.0003665	0.0007406	0.001128	0.00152	0.001913	0.002309	0.002708	0.003107	0.003505	0.003901	0.004291	0.004669	0.005026	0.005359	0.005668	0.005954	0.006208	NaN	NaN	NaN	NaN	NaN	NaN	NaN	NaN	NaN	NaN	NaN	NaN	NaN	NaN	NaN	NaN	NaN	NaN	NaN	NaN	NaN	NaN	NaN	NaN	NaN	NaN	NaN	NaN	NaN	NaN	NaN
226	0	0.0003415	0.000689	0.001047	0.001416	0.001794	0.002146	0.002473	0.002785	0.003086	0.003372	0.003636	0.003873	0.004073	0.004237	0.004365	0.004467	0.004564	0.004655	0.004743	0.004827	0.004905	0.004981	0.005061	0.005154	0.005256	0.005362	NaN	NaN	NaN	NaN	NaN	NaN	NaN	NaN	NaN	NaN	NaN	NaN	NaN	NaN	NaN	NaN	NaN	NaN	NaN	NaN	NaN	NaN
227	0	0.0004078	0.0008266	0.001266	0.001737	0.002246	0.002817	0.003435	0.004065	0.0047	0.005331	0.005944	NaN	NaN	NaN	NaN	NaN	NaN	NaN	NaN	NaN	NaN	NaN	NaN	NaN	NaN	NaN	NaN	NaN	NaN	NaN	NaN	NaN	NaN	NaN	NaN	NaN	NaN	NaN	NaN	NaN	NaN	NaN	NaN	NaN	NaN	NaN	NaN	NaN
228	0	0.0004278	0.0008628	0.001293	0.00172	0.002148	0.002579	0.003013	0.00345	0.003888	0.004328	0.004773	0.005216	0.005651	0.006078	0.006487	0.006866	NaN	NaN	NaN	NaN	NaN	NaN	NaN	NaN	NaN	NaN	NaN	NaN	NaN	NaN	NaN	NaN	NaN	NaN	NaN	NaN	NaN	NaN	NaN	NaN	NaN	NaN	NaN	NaN	NaN	NaN	NaN	NaN
229	0	0.0002112	0.0004266	0.0006508	0.0008866	0.001138	0.001413	0.001707	0.002005	0.002304	0.002603	0.002896	0.003179	0.003447	0.003696	0.003922	0.004122	0.004295	0.004443	0.004563	0.004657	0.004721	0.004756	0.004761	0.004741	0.004707	0.004665	0.004618	0.00457	0.004528	0.0045	0.004484	0.004483	NaN	NaN	NaN	NaN	NaN	NaN	NaN	NaN	NaN	NaN	NaN	NaN	NaN	NaN	NaN	NaN
230	2.711e-20	0.0002787	0.0005634	0.0008569	0.001144	0.001428	0.001701	0.001962	0.002211	0.002443	0.002663	0.002865	0.003041	0.003188	0.003307	0.003409	0.003496	0.003573	0.003643	0.003705	0.003767	0.003827	0.00389	0.00396	0.00404	0.004127	0.004215	NaN	NaN	NaN	NaN	NaN	NaN	NaN	NaN	NaN	NaN	NaN	NaN	NaN	NaN	NaN	NaN	NaN	NaN	NaN	NaN	NaN	NaN
231	5.421e-20	0.0005554	0.001126	0.001727	0.002369	0.003053	0.003745	0.004442	0.005153	NaN	NaN	NaN	NaN	NaN	NaN	NaN	NaN	NaN	NaN	NaN	NaN	NaN	NaN	NaN	NaN	NaN	NaN	NaN	NaN	NaN	NaN	NaN	NaN	NaN	NaN	NaN	NaN	NaN	NaN	NaN	NaN	NaN	NaN	NaN	NaN	NaN	NaN	NaN	NaN
232	0	0.0001821	0.0003657	0.0005515	0.0007425	0.0009288	0.001095	0.001243	0.00138	0.001511	0.001632	0.001743	0.001842	0.001929	0.002003	0.002065	0.002121	0.002182	0.002252	0.002336	0.002438	0.002568	0.002735	0.002942	0.003197	0.003495	0.003839	0.004221	0.004633	NaN	NaN	NaN	NaN	NaN	NaN	NaN	NaN	NaN	NaN	NaN	NaN	NaN	NaN	NaN	NaN	NaN	NaN	NaN	NaN
233	4.066e-20	0.0002615	0.0005292	0.0008049	0.001093	0.001383	0.001662	0.001931	0.002197	0.002465	0.002736	0.003008	0.003276	0.003533	0.00378	0.004009	0.004227	0.004436	0.004635	0.004822	0.004995	0.005154	0.005296	0.00542	0.005529	0.00562	NaN	NaN	NaN	NaN	NaN	NaN	NaN	NaN	NaN	NaN	NaN	NaN	NaN	NaN	NaN	NaN	NaN	NaN	NaN	NaN	NaN	NaN	NaN
234	-6.776e-21	0.0001284	0.0002596	0.0003942	0.0005354	0.0006839	0.0008352	0.0009833	0.001129	0.00127	0.0014	0.001519	0.00162	0.001702	0.001765	0.001808	0.001831	0.001839	0.001838	0.001826	0.0018	0.001768	0.001728	0.001684	0.001638	0.001587	0.00153	0.00147	0.001399	0.001323	0.001245	0.001166	0.001088	0.00101	0.0009321	0.0008569	0.000789	0.0007311	0.000682	0.0006474	0.0006239	0.0006096	0.0006056	0.0006108	0.0006258	0.0006528	0.0006906	0.0007356	0.0007878
235	2.711e-20	0.00015	0.0003033	0.000462	0.0006297	0.000808	0.001004	0.00121	0.001413	0.00161	0.001795	0.001964	0.002115	0.002242	0.002345	0.002421	0.002466	0.002484	0.002481	0.002466	0.00244	0.002408	0.002371	0.002329	0.002288	0.002247	0.002211	0.002182	0.002154	0.00213	0.002107	0.002082	0.002055	0.002025	0.001998	0.001964	0.001925	0.00188	0.001829	0.001784	0.001747	0.001724	0.001725	0.001758	0.001826	0.001932	0.002093	0.002313	0.002594
236	5.421e-20	0.0002818	0.0005715	0.0008756	0.001202	0.001556	0.001925	0.002309	0.002711	0.00312	0.003527	0.003925	0.004309	0.00467	0.005004	0.005306	0.005573	0.005811	0.006014	0.006179	NaN	NaN	NaN	NaN	NaN	NaN	NaN	NaN	NaN	NaN	NaN	NaN	NaN	NaN	NaN	NaN	NaN	NaN	NaN	NaN	NaN	NaN	NaN	NaN	NaN	NaN	NaN	NaN	NaN
237	1.355e-20	0.0001818	0.0003742	0.000586	0.0008255	0.001101	0.001413	0.001763	0.002154	0.00258	0.003038	0.00352	0.004021	0.004529	0.005037	0.005533	NaN	NaN	NaN	NaN	NaN	NaN	NaN	NaN	NaN	NaN	NaN	NaN	NaN	NaN	NaN	NaN	NaN	NaN	NaN	NaN	NaN	NaN	NaN	NaN	NaN	NaN	NaN	NaN	NaN	NaN	NaN	NaN	NaN
238	-2.753e-20	2.082e-05	7.774e-05	0.0001707	0.0003107	0.0004838	0.0006895	0.0009309	0.001211	0.001531	0.001878	0.00225	0.00263	0.002999	0.003362	0.003717	0.004076	0.00444	0.004804	0.005165	0.005523	0.005877	NaN	NaN	NaN	NaN	NaN	NaN	NaN	NaN	NaN	NaN	NaN	NaN	NaN	NaN	NaN	NaN	NaN	NaN	NaN	NaN	NaN	NaN	NaN	NaN	NaN	NaN	NaN
239	1.084e-19	0.0003762	0.0007637	0.00117	0.001603	0.002065	0.002537	0.003017	0.003517	0.004032	0.004558	0.005088	0.005611	0.006113	0.006587	NaN	NaN	NaN	NaN	NaN	NaN	NaN	NaN	NaN	NaN	NaN	NaN	NaN	NaN	NaN	NaN	NaN	NaN	NaN	NaN	NaN	NaN	NaN	NaN	NaN	NaN	NaN	NaN	NaN	NaN	NaN	NaN	NaN	NaN
240	0	0.000158	0.0003196	0.0004884	0.0006652	0.0008492	0.001047	0.001254	0.001455	0.001646	0.001825	0.001987	0.002128	0.002242	0.002325	0.002378	0.002409	0.002422	0.002419	0.002404	0.002384	0.002353	0.002315	0.002276	0.002242	0.002215	0.002195	0.002171	0.002136	0.002094	0.00205	0.002004	0.001966	0.001938	0.001917	0.001903	0.001902	0.001918	0.00196	0.002041	0.002165	0.002328	0.002532	0.002765	0.003023	NaN	NaN	NaN	NaN
241	0	0.0002894	0.0005869	0.0008981	0.001232	0.001582	0.00194	0.002305	0.002679	0.003061	NaN	NaN	NaN	NaN	NaN	NaN	NaN	NaN	NaN	NaN	NaN	NaN	NaN	NaN	NaN	NaN	NaN	NaN	NaN	NaN	NaN	NaN	NaN	NaN	NaN	NaN	NaN	NaN	NaN	NaN	NaN	NaN	NaN	NaN	NaN	NaN	NaN	NaN	NaN
242	5.421e-20	0.0003726	0.000756	0.001159	0.001583	0.002023	0.002482	0.002962	0.003459	0.003976	0.004509	0.005053	0.005597	0.006127	0.006629	NaN	NaN	NaN	NaN	NaN	NaN	NaN	NaN	NaN	NaN	NaN	NaN	NaN	NaN	NaN	NaN	NaN	NaN	NaN	NaN	NaN	NaN	NaN	NaN	NaN	NaN	NaN	NaN	NaN	NaN	NaN	NaN	NaN	NaN
243	-1.694e-21	3.311e-05	8.382e-05	0.0001481	0.0002222	0.0003074	0.0004063	0.0005191	0.0006441	0.0007751	0.00091	0.001048	0.001177	0.001285	0.001374	0.001448	0.001508	0.00155	0.001571	0.00157	0.001554	0.001528	0.001492	0.001449	0.001406	0.001361	0.001315	0.001267	0.001225	0.00119	0.001169	0.001153	0.001143	0.001137	0.001138	0.001142	0.001152	0.001165	0.001179	0.001188	0.001189	0.00118	0.001166	0.00115	0.001132	0.001107	0.001079	0.001044	0.00101
244	-5.421e-20	0.0002799	0.0005648	0.0008603	0.001173	0.001504	0.00184	0.002185	0.002548	0.00293	0.003332	0.003752	0.004188	0.004641	0.005107	0.005579	0.00605	0.006516	NaN	NaN	NaN	NaN	NaN	NaN	NaN	NaN	NaN	NaN	NaN	NaN	NaN	NaN	NaN	NaN	NaN	NaN	NaN	NaN	NaN	NaN	NaN	NaN	NaN	NaN	NaN	NaN	NaN	NaN	NaN
245	-1.355e-20	0.0001114	0.0002257	0.0003434	0.0004692	0.0006038	0.0007503	0.0009052	0.00106	0.001209	0.001349	0.001475	0.001586	0.001676	0.001748	0.001796	0.001822	0.001831	0.001825	0.001807	0.00178	0.001746	0.001705	0.001659	0.001612	0.001561	0.001513	0.001463	0.001405	0.001342	0.001275	0.001205	0.001135	0.001066	0.000998	0.0009297	0.0008661	0.0008041	0.0007485	0.0007045	0.0006711	0.0006465	0.000632	0.000623	0.0006212	0.0006272	0.0006391	0.0006521	0.0006659
246	-1.355e-20	0.0001453	0.0002954	0.0004538	0.0006235	0.0008074	0.001012	0.001235	0.001464	0.00169	0.001911	0.00212	0.002313	0.002483	0.002629	0.00275	0.002849	0.002924	0.002977	0.003012	0.003036	0.003047	0.003046	0.003036	0.003022	0.003005	0.002982	0.002952	0.002918	0.002883	0.00285	0.002819	0.002796	0.002788	0.002801	0.002834	0.00289	0.002972	0.003082	0.003216	0.003369	NaN	NaN	NaN	NaN	NaN	NaN	NaN	NaN
247	-2.033e-20	0.0001081	0.0002247	0.000351	0.0004925	0.0006514	0.000831	0.00103	0.001241	0.00146	0.001681	0.001899	0.002108	0.002297	0.002465	0.002604	0.002714	0.002796	0.002847	0.002869	0.002863	0.002832	0.002781	0.002711	0.002635	0.002557	0.002484	0.002421	0.002371	0.002344	0.002351	0.002399	0.002496	0.002646	0.002854	0.003111	0.003412	0.00375	NaN	NaN	NaN	NaN	NaN	NaN	NaN	NaN	NaN	NaN	NaN
248	2.711e-20	0.0004969	0.001003	0.001527	0.002076	0.00262	0.003145	0.003651	0.004142	0.00463	0.005107	0.005565	0.006	NaN	NaN	NaN	NaN	NaN	NaN	NaN	NaN	NaN	NaN	NaN	NaN	NaN	NaN	NaN	NaN	NaN	NaN	NaN	NaN	NaN	NaN	NaN	NaN	NaN	NaN	NaN	NaN	NaN	NaN	NaN	NaN	NaN	NaN	NaN	NaN
249	0	0.0003978	0.0008058	0.001234	0.001693	0.002193	0.002714	0.00325	0.003809	0.004386	0.004971	0.005553	0.006122	NaN	NaN	NaN	NaN	NaN	NaN	NaN	NaN	NaN	NaN	NaN	NaN	NaN	NaN	NaN	NaN	NaN	NaN	NaN	NaN	NaN	NaN	NaN	NaN	NaN	NaN	NaN	NaN	NaN	NaN	NaN	NaN	NaN	NaN	NaN	NaN
250	5.421e-20	0.0003026	0.0006105	0.0009177	0.001219	0.001513	0.001797	0.00207	0.002331	0.002577	0.00281	0.003031	0.003234	0.003416	0.003585	0.003743	0.003898	0.004055	0.004215	0.00438	0.004551	0.004727	0.004908	NaN	NaN	NaN	NaN	NaN	NaN	NaN	NaN	NaN	NaN	NaN	NaN	NaN	NaN	NaN	NaN	NaN	NaN	NaN	NaN	NaN	NaN	NaN	NaN	NaN	NaN
251	1.355e-20	0.0001655	0.0003329	0.0005062	0.0006869	0.0008784	0.001086	0.001305	0.001522	0.00173	0.001926	0.002101	0.002252	0.00238	0.002481	0.002559	0.00261	0.00264	0.00265	0.002648	0.002634	0.002609	0.002582	0.002552	0.002522	0.002493	0.002465	0.002441	0.00242	0.00241	0.002414	0.002439	0.002491	0.002569	0.002676	0.002814	0.00298	0.003175	0.003394	0.003634	NaN	NaN	NaN	NaN	NaN	NaN	NaN	NaN	NaN
252	2.711e-20	0.0002737	0.0005533	0.0008436	0.001151	0.001479	0.00184	0.002225	0.002611	0.002986	0.003341	0.003669	0.003965	0.004221	0.004436	0.004605	0.004735	0.004825	0.004884	0.004925	0.004961	0.004994	0.005033	0.005075	0.005126	0.005183	NaN	NaN	NaN	NaN	NaN	NaN	NaN	NaN	NaN	NaN	NaN	NaN	NaN	NaN	NaN	NaN	NaN	NaN	NaN	NaN	NaN	NaN	NaN
253	2.711e-20	0.0003444	0.0006933	0.001052	0.001426	0.001818	0.00221	0.002592	0.002971	0.003345	0.003711	0.004062	0.004397	0.004711	0.005005	0.005271	0.00551	0.00573	0.005939	0.00613	NaN	NaN	NaN	NaN	NaN	NaN	NaN	NaN	NaN	NaN	NaN	NaN	NaN	NaN	NaN	NaN	NaN	NaN	NaN	NaN	NaN	NaN	NaN	NaN	NaN	NaN	NaN	NaN	NaN
254	0	9.841e-05	0.0002316	0.000396	0.0006019	0.0008562	0.001163	0.001524	0.001945	0.002414	0.00291	0.003427	0.003948	0.004447	0.004925	0.005377	0.0058	0.006186	0.006524	NaN	NaN	NaN	NaN	NaN	NaN	NaN	NaN	NaN	NaN	NaN	NaN	NaN	NaN	NaN	NaN	NaN	NaN	NaN	NaN	NaN	NaN	NaN	NaN	NaN	NaN	NaN	NaN	NaN	NaN
255	-2.711e-20	0.0001777	0.0003579	0.0005443	0.0007385	0.0009415	0.001162	0.001393	0.001617	0.00183	0.002031	0.00221	0.002362	0.002488	0.002587	0.00266	0.002709	0.002736	0.002747	0.002753	0.002751	0.002739	0.002721	0.002702	0.002679	0.002651	0.00262	0.002582	0.002532	0.00247	0.002395	0.002311	0.002224	0.002134	0.002041	0.001947	0.001852	0.001755	0.00166	0.001571	0.001491	0.001421	0.001362	0.001308	0.001261	0.00122	0.001186	0.001163	0.001151
256	1.355e-20	0.0001907	0.0003867	0.0005949	0.0008216	0.00107	0.001327	0.001593	0.001869	0.00215	0.002429	0.002699	0.002956	0.003194	0.003408	0.003591	0.003747	0.00389	0.004024	0.004151	0.004284	0.004427	0.004588	0.004769	0.004973	0.0052	NaN	NaN	NaN	NaN	NaN	NaN	NaN	NaN	NaN	NaN	NaN	NaN	NaN	NaN	NaN	NaN	NaN	NaN	NaN	NaN	NaN	NaN	NaN
257	-6.776e-21	-9.377e-05	-0.0001666	-0.0002212	-0.0002584	-0.0002809	-0.0002902	-0.0002866	-0.0002722	-0.000248	-0.000215	-0.0001717	-0.0001298	-0.0001013	-8.29e-05	-7.339e-05	-6.814e-05	-6.529e-05	-6.498e-05	-6.523e-05	-6.409e-05	-6.103e-05	-5.813e-05	-5.407e-05	-4.617e-05	-3.718e-05	-2.778e-05	-2.123e-05	-1.821e-05	-1.738e-05	-1.843e-05	-2.315e-05	-3.099e-05	-3.901e-05	-4.66e-05	-5.639e-05	-6.584e-05	-7.423e-05	-7.998e-05	-8.219e-05	-8.265e-05	-8.191e-05	-7.772e-05	-7.068e-05	-6.31e-05	-5.651e-05	-4.829e-05	-4.05e-05	-3.39e-05
258	-5.421e-20	0.0004627	0.000934	0.001419	0.001924	0.002419	NaN	NaN	NaN	NaN	NaN	NaN	NaN	NaN	NaN	NaN	NaN	NaN	NaN	NaN	NaN	NaN	NaN	NaN	NaN	NaN	NaN	NaN	NaN	NaN	NaN	NaN	NaN	NaN	NaN	NaN	NaN	NaN	NaN	NaN	NaN	NaN	NaN	NaN	NaN	NaN	NaN	NaN	NaN
259	0	0.0001054	0.0002122	0.0003217	0.0004368	0.0005567	0.0006863	0.0008224	0.0009532	0.001079	0.001201	0.001317	0.001432	0.001538	0.001637	0.001722	0.001797	0.001865	0.001928	0.001992	0.002056	0.002114	0.002169	0.002214	0.002256	0.002291	0.002327	0.002359	0.002379	0.00239	0.002392	0.002385	0.002371	0.002349	0.002325	0.002294	0.002261	0.002223	0.002182	0.002151	0.00213	0.002126	0.002144	0.002189	0.002269	0.002382	0.002534	0.002721	0.002945
260	-2.711e-20	0.0004332	0.0008757	0.001332	0.001809	0.002311	NaN	NaN	NaN	NaN	NaN	NaN	NaN	NaN	NaN	NaN	NaN	NaN	NaN	NaN	NaN	NaN	NaN	NaN	NaN	NaN	NaN	NaN	NaN	NaN	NaN	NaN	NaN	NaN	NaN	NaN	NaN	NaN	NaN	NaN	NaN	NaN	NaN	NaN	NaN	NaN	NaN	NaN	NaN
261	0	0.0001593	0.0003221	0.0004921	0.0006722	0.0008494	0.001015	0.00117	0.001323	0.00148	0.001638	0.001793	0.001942	0.002079	0.0022	0.002301	0.002391	0.002475	0.00255	0.002615	0.002675	0.002733	0.002795	0.002872	0.002974	0.003108	0.003281	0.00349	0.003736	0.004018	0.004334	0.004674	NaN	NaN	NaN	NaN	NaN	NaN	NaN	NaN	NaN	NaN	NaN	NaN	NaN	NaN	NaN	NaN	NaN
262	-2.711e-20	0.0002851	0.0005759	0.0008755	0.001192	0.001524	0.00189	0.002286	0.002679	0.003068	0.003436	0.003783	0.004108	0.004405	0.00467	0.004907	0.005125	0.005313	0.005471	0.005616	NaN	NaN	NaN	NaN	NaN	NaN	NaN	NaN	NaN	NaN	NaN	NaN	NaN	NaN	NaN	NaN	NaN	NaN	NaN	NaN	NaN	NaN	NaN	NaN	NaN	NaN	NaN	NaN	NaN
263	1.016e-19	-7.451e-05	-6.926e-05	2.021e-05	0.0001775	0.0003643	0.0005802	0.000825	0.001094	0.001403	0.001751	0.002114	0.002444	0.002696	0.002874	0.002992	0.003076	0.00313	0.003153	0.003156	0.003148	0.003138	0.003131	0.003139	0.003174	0.003237	0.003329	0.003441	0.003568	0.003715	0.003868	0.004018	0.004155	NaN	NaN	NaN	NaN	NaN	NaN	NaN	NaN	NaN	NaN	NaN	NaN	NaN	NaN	NaN	NaN
264	2.711e-20	0.0005435	0.001105	0.00168	0.00228	0.002908	0.003572	0.00427	0.004998	0.005742	0.006489	0.007224	0.007923	NaN	NaN	NaN	NaN	NaN	NaN	NaN	NaN	NaN	NaN	NaN	NaN	NaN	NaN	NaN	NaN	NaN	NaN	NaN	NaN	NaN	NaN	NaN	NaN	NaN	NaN	NaN	NaN	NaN	NaN	NaN	NaN	NaN	NaN	NaN	NaN
265	-3.388e-20	0.0001261	0.0002631	0.0004198	0.0006016	0.0008133	0.001056	0.001331	0.001643	0.001988	0.002367	0.00277	0.00319	0.003619	0.004052	0.004485	0.004921	0.005356	0.005785	0.006194	0.006577	NaN	NaN	NaN	NaN	NaN	NaN	NaN	NaN	NaN	NaN	NaN	NaN	NaN	NaN	NaN	NaN	NaN	NaN	NaN	NaN	NaN	NaN	NaN	NaN	NaN	NaN	NaN	NaN
266	0	0.0005716	0.001162	0.001788	0.002439	0.003117	0.003823	0.004558	0.005313	0.006073	0.006823	NaN	NaN	NaN	NaN	NaN	NaN	NaN	NaN	NaN	NaN	NaN	NaN	NaN	NaN	NaN	NaN	NaN	NaN	NaN	NaN	NaN	NaN	NaN	NaN	NaN	NaN	NaN	NaN	NaN	NaN	NaN	NaN	NaN	NaN	NaN	NaN	NaN	NaN
267	0	0.0002714	0.0005514	0.0008429	0.001144	0.001459	0.001795	0.00215	0.002497	0.00283	0.003154	0.003462	0.003748	0.004004	0.004235	0.004449	0.00465	0.004858	0.005056	0.005259	NaN	NaN	NaN	NaN	NaN	NaN	NaN	NaN	NaN	NaN	NaN	NaN	NaN	NaN	NaN	NaN	NaN	NaN	NaN	NaN	NaN	NaN	NaN	NaN	NaN	NaN	NaN	NaN	NaN
268	4.235e-21	2.32e-05	7.142e-05	0.000145	0.0002404	0.0003594	0.0005042	0.0006758	0.0008745	0.001103	0.001356	0.001626	0.001902	0.002175	0.002454	0.002744	0.003047	0.003362	0.003693	0.004041	0.004406	0.004787	0.005193	0.005609	NaN	NaN	NaN	NaN	NaN	NaN	NaN	NaN	NaN	NaN	NaN	NaN	NaN	NaN	NaN	NaN	NaN	NaN	NaN	NaN	NaN	NaN	NaN	NaN	NaN
269	-8.132e-20	0.000536	0.001086	0.001665	0.002259	0.002869	0.003493	0.004127	0.004766	0.005399	0.006022	NaN	NaN	NaN	NaN	NaN	NaN	NaN	NaN	NaN	NaN	NaN	NaN	NaN	NaN	NaN	NaN	NaN	NaN	NaN	NaN	NaN	NaN	NaN	NaN	NaN	NaN	NaN	NaN	NaN	NaN	NaN	NaN	NaN	NaN	NaN	NaN	NaN	NaN
270	6.776e-21	4.505e-05	9.176e-05	0.0001417	0.0001959	0.0002556	0.0003248	0.0004026	0.0004838	0.0005675	0.0006534	0.000739	0.0008245	0.000907	0.0009863	0.001061	0.001131	0.001192	0.001245	0.001296	0.001344	0.001393	0.001443	0.001493	0.001545	0.001601	0.001661	0.001724	0.001792	0.001863	0.001936	0.002005	0.002069	0.002125	0.002174	0.002211	0.002234	0.002242	0.002235	0.002213	0.002176	0.002126	0.002067	0.002001	0.001929	0.001852	0.001776	0.001704	0.001637
271	1.694e-21	2.521e-05	5.011e-05	8.116e-05	0.0001173	0.0001593	0.0002071	0.0002615	0.0003207	0.0003801	0.0004419	0.0005058	0.0005728	0.000643	0.0007092	0.0007703	0.0008301	0.0008932	0.0009582	0.001023	0.001092	0.001163	0.001233	0.001298	0.001355	0.001405	0.001448	0.001479	0.00149	0.001484	0.001464	0.001427	0.001374	0.001307	0.001234	0.001156	0.00108	0.001005	0.0009367	0.0008815	0.0008383	0.0008036	0.0007793	0.0007683	0.0007672	0.0007752	0.0007919	0.0008125	0.0008368
272	-3.388e-21	-2.964e-05	-4.663e-05	-5.251e-05	-4.694e-05	-3.561e-05	-2.023e-05	-2.249e-06	2.145e-05	5.31e-05	9.472e-05	0.0001473	0.0002038	0.0002563	0.0003067	0.0003542	0.0004057	0.0004593	0.0005175	0.0005765	0.0006366	0.0006936	0.000746	0.0007929	0.0008361	0.0008725	0.0009016	0.0009176	0.0009215	0.0009139	0.0008983	0.0008721	0.0008382	0.0007991	0.0007575	0.0007129	0.0006695	0.0006288	0.0005941	0.000568	0.0005482	0.0005316	0.0005221	0.0005186	0.000519	0.000522	0.000529	0.0005361	0.000542
273	-2.711e-20	0.0001609	0.0003266	0.000504	0.0006963	0.0009065	0.001142	0.001401	0.001672	0.001952	0.002239	0.002524	0.002808	0.003088	0.003364	0.003639	0.003918	0.004201	0.004493	0.004797	0.005114	0.005443	0.005788	0.006141	0.0065	NaN	NaN	NaN	NaN	NaN	NaN	NaN	NaN	NaN	NaN	NaN	NaN	NaN	NaN	NaN	NaN	NaN	NaN	NaN	NaN	NaN	NaN	NaN	NaN
274	0	0.000413	0.0008417	0.001297	0.001786	0.00231	0.002895	0.003526	0.004161	0.004801	0.005442	0.006074	NaN	NaN	NaN	NaN	NaN	NaN	NaN	NaN	NaN	NaN	NaN	NaN	NaN	NaN	NaN	NaN	NaN	NaN	NaN	NaN	NaN	NaN	NaN	NaN	NaN	NaN	NaN	NaN	NaN	NaN	NaN	NaN	NaN	NaN	NaN	NaN	NaN
275	0	0.000732	0.001414	0.001894	0.002441	0.002596	0.002775	0.003189	0.003793	0.004459	0.005309	0.006258	0.007026	0.007693	0.008231	0.008545	0.008794	NaN	NaN	NaN	NaN	NaN	NaN	NaN	NaN	NaN	NaN	NaN	NaN	NaN	NaN	NaN	NaN	NaN	NaN	NaN	NaN	NaN	NaN	NaN	NaN	NaN	NaN	NaN	NaN	NaN	NaN	NaN	NaN
276	-2.711e-20	0.0003228	0.0006523	0.0009947	0.001356	0.001739	0.002158	0.002604	0.003048	0.003486	0.003914	0.004324	0.004711	0.005069	0.005394	0.005682	0.005936	0.006155	0.006347	0.006518	0.006664	NaN	NaN	NaN	NaN	NaN	NaN	NaN	NaN	NaN	NaN	NaN	NaN	NaN	NaN	NaN	NaN	NaN	NaN	NaN	NaN	NaN	NaN	NaN	NaN	NaN	NaN	NaN	NaN
277	-2.033e-20	9.836e-05	0.0002009	0.0003097	0.0004259	0.0005502	0.0006875	0.0008336	0.0009842	0.00114	0.001301	0.001463	0.001621	0.001769	0.001905	0.002029	0.00214	0.002235	0.002316	0.002382	0.002427	0.002451	0.002462	0.002467	0.002481	0.002511	0.002559	0.002633	0.00274	0.002892	0.003097	0.003362	0.00369	0.004071	0.004493	NaN	NaN	NaN	NaN	NaN	NaN	NaN	NaN	NaN	NaN	NaN	NaN	NaN	NaN
278	2.033e-20	9.877e-05	0.0001983	0.0003005	0.0004064	0.0005163	0.0006364	0.0007622	0.0008848	0.001004	0.001121	0.001233	0.001339	0.001439	0.001528	0.001603	0.001665	0.00171	0.001741	0.00176	0.001767	0.001763	0.001747	0.001724	0.001694	0.001661	0.001626	0.001588	0.00155	0.001514	0.001486	0.001463	0.001445	0.001432	0.001418	0.001407	0.001393	0.001378	0.001364	0.001351	0.001337	0.001317	0.001294	0.00127	0.001244	0.001219	0.001195	0.001176	0.001159
279	-2.711e-20	0.0004413	0.0008956	0.001375	0.001878	0.002396	0.002929	0.003476	0.004038	0.004613	0.005199	0.005779	NaN	NaN	NaN	NaN	NaN	NaN	NaN	NaN	NaN	NaN	NaN	NaN	NaN	NaN	NaN	NaN	NaN	NaN	NaN	NaN	NaN	NaN	NaN	NaN	NaN	NaN	NaN	NaN	NaN	NaN	NaN	NaN	NaN	NaN	NaN	NaN	NaN
280	0	0.0001998	0.0004067	0.0006252	0.0008623	0.001121	0.001412	0.001731	0.002062	0.002404	0.002752	0.003105	0.003462	0.003817	0.004169	0.004515	0.004856	0.00519	0.005517	0.005838	NaN	NaN	NaN	NaN	NaN	NaN	NaN	NaN	NaN	NaN	NaN	NaN	NaN	NaN	NaN	NaN	NaN	NaN	NaN	NaN	NaN	NaN	NaN	NaN	NaN	NaN	NaN	NaN	NaN
281	0	0.0003079	0.0006248	0.0009581	0.001314	0.001695	0.002117	0.002569	0.003026	0.003487	0.003951	0.004411	0.004854	0.005275	0.005665	0.00602	NaN	NaN	NaN	NaN	NaN	NaN	NaN	NaN	NaN	NaN	NaN	NaN	NaN	NaN	NaN	NaN	NaN	NaN	NaN	NaN	NaN	NaN	NaN	NaN	NaN	NaN	NaN	NaN	NaN	NaN	NaN	NaN	NaN
282	2.711e-20	0.0002056	0.0004145	0.0006287	0.0008515	0.001084	0.001331	0.00158	0.00183	0.00208	0.002331	0.002585	0.002845	0.003113	0.003391	0.003685	0.003999	0.004335	0.004703	0.005096	0.005507	NaN	NaN	NaN	NaN	NaN	NaN	NaN	NaN	NaN	NaN	NaN	NaN	NaN	NaN	NaN	NaN	NaN	NaN	NaN	NaN	NaN	NaN	NaN	NaN	NaN	NaN	NaN	NaN
283	-4.066e-20	0.0001377	0.0002798	0.0004289	0.0005887	0.0007599	0.0009348	0.001111	0.001293	0.001478	0.001663	0.001848	0.002027	0.002197	0.002355	0.002498	0.002629	0.002753	0.00287	0.002977	0.003078	0.003171	0.003257	0.003339	0.003418	0.003502	0.003594	0.003691	0.003796	0.003912	0.004046	0.004192	0.004349	0.004516	NaN	NaN	NaN	NaN	NaN	NaN	NaN	NaN	NaN	NaN	NaN	NaN	NaN	NaN	NaN
284	2.711e-20	0.0004334	0.0008682	0.001285	0.001687	0.002069	0.002435	0.002783	0.003113	0.003427	0.003727	0.004022	0.00431	0.004593	0.00488	0.005169	0.005461	0.005753	0.006037	NaN	NaN	NaN	NaN	NaN	NaN	NaN	NaN	NaN	NaN	NaN	NaN	NaN	NaN	NaN	NaN	NaN	NaN	NaN	NaN	NaN	NaN	NaN	NaN	NaN	NaN	NaN	NaN	NaN	NaN
285	2.711e-20	0.0004047	0.0008133	0.00122	0.00161	0.001981	0.002334	0.002665	0.002974	0.00326	0.003532	0.003793	0.00404	0.004275	0.004501	0.004727	0.004957	0.00519	0.005426	0.005661	0.005889	0.006102	NaN	NaN	NaN	NaN	NaN	NaN	NaN	NaN	NaN	NaN	NaN	NaN	NaN	NaN	NaN	NaN	NaN	NaN	NaN	NaN	NaN	NaN	NaN	NaN	NaN	NaN	NaN
286	5.421e-20	0.0002868	0.0005771	0.0008739	0.00118	0.001497	0.001802	0.002087	0.002362	0.002629	0.002885	0.003131	0.003367	0.00359	0.003798	0.003992	0.004179	0.00437	0.004576	0.004795	0.00502	0.005245	NaN	NaN	NaN	NaN	NaN	NaN	NaN	NaN	NaN	NaN	NaN	NaN	NaN	NaN	NaN	NaN	NaN	NaN	NaN	NaN	NaN	NaN	NaN	NaN	NaN	NaN	NaN
287	5.421e-20	0.0004821	0.0009719	0.001476	0.001986	0.002479	0.002959	0.003424	0.003872	0.004313	0.004749	0.005172	0.005574	NaN	NaN	NaN	NaN	NaN	NaN	NaN	NaN	NaN	NaN	NaN	NaN	NaN	NaN	NaN	NaN	NaN	NaN	NaN	NaN	NaN	NaN	NaN	NaN	NaN	NaN	NaN	NaN	NaN	NaN	NaN	NaN	NaN	NaN	NaN	NaN
288	0	0.0003236	0.0006472	0.0009513	0.001235	0.001495	0.001731	0.00194	0.002119	0.002267	0.002382	0.002471	0.002531	0.002561	0.002571	0.002565	0.002548	0.002522	0.002493	0.00247	0.002458	0.002462	0.002491	0.002552	0.00265	0.002793	0.002981	0.003209	0.003476	0.003776	NaN	NaN	NaN	NaN	NaN	NaN	NaN	NaN	NaN	NaN	NaN	NaN	NaN	NaN	NaN	NaN	NaN	NaN	NaN
289	2.711e-20	0.0002912	0.0005926	0.000913	0.001262	0.001647	0.002088	0.002579	0.003098	0.003638	0.004193	0.004755	0.005315	NaN	NaN	NaN	NaN	NaN	NaN	NaN	NaN	NaN	NaN	NaN	NaN	NaN	NaN	NaN	NaN	NaN	NaN	NaN	NaN	NaN	NaN	NaN	NaN	NaN	NaN	NaN	NaN	NaN	NaN	NaN	NaN	NaN	NaN	NaN	NaN
290	0	0.0002852	0.0005758	0.0008794	0.001201	0.001547	0.001914	0.002291	0.002679	0.003075	0.00348	0.003887	0.004294	0.004696	0.005087	0.005462	0.005816	0.006144	NaN	NaN	NaN	NaN	NaN	NaN	NaN	NaN	NaN	NaN	NaN	NaN	NaN	NaN	NaN	NaN	NaN	NaN	NaN	NaN	NaN	NaN	NaN	NaN	NaN	NaN	NaN	NaN	NaN	NaN	NaN
291	-2.711e-20	0.0004646	0.000938	0.001428	0.001936	0.002444	0.002952	0.003458	0.003958	0.004455	0.004943	0.005412	NaN	NaN	NaN	NaN	NaN	NaN	NaN	NaN	NaN	NaN	NaN	NaN	NaN	NaN	NaN	NaN	NaN	NaN	NaN	NaN	NaN	NaN	NaN	NaN	NaN	NaN	NaN	NaN	NaN	NaN	NaN	NaN	NaN	NaN	NaN	NaN	NaN
292	2.711e-20	0.0003638	0.0007393	0.001135	0.001543	0.001959	0.002387	0.002829	0.003287	0.003765	0.004272	0.004801	0.00534	0.005873	0.006389	NaN	NaN	NaN	NaN	NaN	NaN	NaN	NaN	NaN	NaN	NaN	NaN	NaN	NaN	NaN	NaN	NaN	NaN	NaN	NaN	NaN	NaN	NaN	NaN	NaN	NaN	NaN	NaN	NaN	NaN	NaN	NaN	NaN	NaN
293	2.711e-20	0.0001904	0.0003828	0.000577	0.0007728	0.0009697	0.001142	0.001287	0.001418	0.001537	0.001643	0.001739	0.001821	0.001887	0.001938	0.001974	0.001997	0.002021	0.002048	0.002075	0.002102	0.002128	0.002151	0.002179	0.002219	0.002274	0.002349	0.002446	0.002571	0.002728	0.002927	0.003171	0.003465	0.003809	0.004193	0.004601	NaN	NaN	NaN	NaN	NaN	NaN	NaN	NaN	NaN	NaN	NaN	NaN	NaN
294	-2.541e-21	4.268e-06	2.51e-05	6.094e-05	0.0001076	0.0001652	0.0002345	0.000315	0.0004064	0.000508	0.0006177	0.0007332	0.0008438	0.0009392	0.001021	0.001092	0.001151	0.001194	0.001221	0.001235	0.001237	0.001229	0.001213	0.001189	0.001161	0.001131	0.001098	0.001066	0.001039	0.001017	0.001001	0.0009856	0.0009711	0.0009606	0.0009547	0.0009502	0.0009478	0.0009477	0.0009484	0.0009482	0.0009427	0.000933	0.0009263	0.0009238	0.0009236	0.0009254	0.0009326	0.0009432	0.0009558
295	-1.355e-20	0.0002469	0.0004966	0.0007515	0.001013	0.001271	0.001513	0.001739	0.00195	0.002149	0.002334	0.002502	0.002651	0.00278	0.00289	0.002985	0.003078	0.003176	0.003285	0.003413	0.003563	0.003737	0.00394	0.004168	0.00442	0.004688	NaN	NaN	NaN	NaN	NaN	NaN	NaN	NaN	NaN	NaN	NaN	NaN	NaN	NaN	NaN	NaN	NaN	NaN	NaN	NaN	NaN	NaN	NaN
296	6.776e-21	6.425e-05	0.0001351	0.0002117	0.0002937	0.0003849	0.0004912	0.000613	0.0007409	0.0008674	0.0009963	0.001125	0.001247	0.00136	0.001464	0.001557	0.001639	0.001704	0.001751	0.001785	0.001811	0.001823	0.001823	0.001812	0.001791	0.00176	0.001719	0.001672	0.001623	0.001578	0.001535	0.00149	0.001449	0.001414	0.001392	0.001384	0.001395	0.001431	0.001496	0.001595	0.001729	0.001905	0.002137	0.002424	0.002765	0.003153	0.003582	NaN	NaN
297	5.421e-20	0.0005289	0.001063	0.001604	0.002159	0.002723	0.003248	0.003735	0.004201	0.004645	0.005056	0.005424	0.005752	0.006029	0.006258	0.006432	0.006551	0.006633	NaN	NaN	NaN	NaN	NaN	NaN	NaN	NaN	NaN	NaN	NaN	NaN	NaN	NaN	NaN	NaN	NaN	NaN	NaN	NaN	NaN	NaN	NaN	NaN	NaN	NaN	NaN	NaN	NaN	NaN	NaN
298	0	0.0005292	0.001062	0.001572	0.002032	0.002447	0.002816	0.003139	0.003418	0.003651	0.003858	0.004053	0.004236	0.004408	0.004588	0.00479	0.005015	0.005264	0.005539	0.00583	0.006132	NaN	NaN	NaN	NaN	NaN	NaN	NaN	NaN	NaN	NaN	NaN	NaN	NaN	NaN	NaN	NaN	NaN	NaN	NaN	NaN	NaN	NaN	NaN	NaN	NaN	NaN	NaN	NaN
299	6.776e-21	4.793e-05	9.768e-05	0.0001488	0.0002035	0.0002661	0.0003364	0.0004136	0.0004937	0.0005713	0.0006483	0.0007247	0.0007968	0.0008641	0.0009273	0.0009784	0.001011	0.001031	0.001039	0.001036	0.001031	0.001019	0.001001	0.0009812	0.0009588	0.0009345	0.0009186	0.0009175	0.0009276	0.0009494	0.0009805	0.001014	0.001053	0.001096	0.001144	0.001197	0.001253	0.001304	0.001343	0.00137	0.001386	0.001395	0.001405	0.001412	0.001413	0.001406	0.001393	0.001375	0.001358
300	1.355e-20	0.0002721	0.0005507	0.0008463	0.001164	0.001513	0.001875	0.002251	0.002653	0.003074	0.003512	0.003952	0.004387	0.004808	0.005208	NaN	NaN	NaN	NaN	NaN	NaN	NaN	NaN	NaN	NaN	NaN	NaN	NaN	NaN	NaN	NaN	NaN	NaN	NaN	NaN	NaN	NaN	NaN	NaN	NaN	NaN	NaN	NaN	NaN	NaN	NaN	NaN	NaN	NaN
301	2.711e-20	0.0003898	0.0007842	0.001185	0.001597	0.002022	0.002477	0.002948	0.003397	0.00382	0.00421	0.00456	0.004867	0.005128	0.005345	0.005516	0.005646	0.005733	0.005793	0.005838	0.005869	0.005888	NaN	NaN	NaN	NaN	NaN	NaN	NaN	NaN	NaN	NaN	NaN	NaN	NaN	NaN	NaN	NaN	NaN	NaN	NaN	NaN	NaN	NaN	NaN	NaN	NaN	NaN	NaN
302	5.421e-20	0.0004674	0.0009441	0.001439	0.001961	0.002514	0.003067	0.00361	0.004155	0.004695	0.005221	NaN	NaN	NaN	NaN	NaN	NaN	NaN	NaN	NaN	NaN	NaN	NaN	NaN	NaN	NaN	NaN	NaN	NaN	NaN	NaN	NaN	NaN	NaN	NaN	NaN	NaN	NaN	NaN	NaN	NaN	NaN	NaN	NaN	NaN	NaN	NaN	NaN	NaN
303	0	0.0003981	0.0008062	0.001232	0.001684	0.002149	0.00261	0.003068	0.003535	0.004018	0.004514	0.005017	0.005513	0.005991	NaN	NaN	NaN	NaN	NaN	NaN	NaN	NaN	NaN	NaN	NaN	NaN	NaN	NaN	NaN	NaN	NaN	NaN	NaN	NaN	NaN	NaN	NaN	NaN	NaN	NaN	NaN	NaN	NaN	NaN	NaN	NaN	NaN	NaN	NaN
304	-2.168e-19	0.0005444	0.001099	0.001671	0.002268	0.002852	0.00342	0.003974	0.004509	0.005039	0.005556	NaN	NaN	NaN	NaN	NaN	NaN	NaN	NaN	NaN	NaN	NaN	NaN	NaN	NaN	NaN	NaN	NaN	NaN	NaN	NaN	NaN	NaN	NaN	NaN	NaN	NaN	NaN	NaN	NaN	NaN	NaN	NaN	NaN	NaN	NaN	NaN	NaN	NaN
305	-1.084e-19	0.0007424	0.001494	0.002263	0.003028	0.003761	0.004461	0.005119	0.005725	NaN	NaN	NaN	NaN	NaN	NaN	NaN	NaN	NaN	NaN	NaN	NaN	NaN	NaN	NaN	NaN	NaN	NaN	NaN	NaN	NaN	NaN	NaN	NaN	NaN	NaN	NaN	NaN	NaN	NaN	NaN	NaN	NaN	NaN	NaN	NaN	NaN	NaN	NaN	NaN
306	-5.421e-20	0.0003758	0.0007639	0.001174	0.001596	0.002036	0.002492	0.002965	0.003457	0.003964	0.004492	0.005033	0.005569	0.006086	NaN	NaN	NaN	NaN	NaN	NaN	NaN	NaN	NaN	NaN	NaN	NaN	NaN	NaN	NaN	NaN	NaN	NaN	NaN	NaN	NaN	NaN	NaN	NaN	NaN	NaN	NaN	NaN	NaN	NaN	NaN	NaN	NaN	NaN	NaN
307	1.084e-19	0.0005932	0.001198	0.001825	0.002483	0.003179	NaN	NaN	NaN	NaN	NaN	NaN	NaN	NaN	NaN	NaN	NaN	NaN	NaN	NaN	NaN	NaN	NaN	NaN	NaN	NaN	NaN	NaN	NaN	NaN	NaN	NaN	NaN	NaN	NaN	NaN	NaN	NaN	NaN	NaN	NaN	NaN	NaN	NaN	NaN	NaN	NaN	NaN	NaN
308	-4.066e-20	0.000233	0.0004697	0.0007166	0.000979	0.001259	0.001535	0.001811	0.0021	0.002408	0.002737	0.003084	0.003452	0.003839	0.004242	0.004658	0.005085	0.005525	0.005969	NaN	NaN	NaN	NaN	NaN	NaN	NaN	NaN	NaN	NaN	NaN	NaN	NaN	NaN	NaN	NaN	NaN	NaN	NaN	NaN	NaN	NaN	NaN	NaN	NaN	NaN	NaN	NaN	NaN	NaN
309	5.421e-20	0.0003331	0.0006712	0.001017	0.001372	0.001732	0.002062	0.002355	0.002628	0.002885	0.003128	0.003348	0.003536	0.003686	0.003797	0.003865	0.003889	0.003882	0.003852	0.003798	0.003716	0.003604	0.003474	0.003339	0.003211	0.003095	0.003003	0.002948	0.002943	0.002994	0.00311	0.003296	0.003556	0.003883	0.00426	NaN	NaN	NaN	NaN	NaN	NaN	NaN	NaN	NaN	NaN	NaN	NaN	NaN	NaN
310	2.711e-20	0.0004011	0.0008197	0.001268	0.001733	0.00222	0.002731	0.003271	0.003846	0.004452	0.005093	0.00575	0.006403	0.007024	NaN	NaN	NaN	NaN	NaN	NaN	NaN	NaN	NaN	NaN	NaN	NaN	NaN	NaN	NaN	NaN	NaN	NaN	NaN	NaN	NaN	NaN	NaN	NaN	NaN	NaN	NaN	NaN	NaN	NaN	NaN	NaN	NaN	NaN	NaN
311	-2.711e-20	0.0003369	0.0006828	0.001045	0.001433	0.001854	0.002288	0.00273	0.003194	0.003676	0.004172	0.004675	0.005176	0.005662	NaN	NaN	NaN	NaN	NaN	NaN	NaN	NaN	NaN	NaN	NaN	NaN	NaN	NaN	NaN	NaN	NaN	NaN	NaN	NaN	NaN	NaN	NaN	NaN	NaN	NaN	NaN	NaN	NaN	NaN	NaN	NaN	NaN	NaN	NaN
312	-1.694e-21	2.846e-05	5.608e-05	8.249e-05	0.0001065	0.0001283	0.0001493	0.0001675	0.0001828	0.0001957	0.000207	0.0002143	0.0002183	0.0002213	0.0002268	0.0002375	0.0002525	0.0002691	0.0002895	0.0003112	0.0003336	0.0003553	0.0003795	0.0004068	0.0004332	0.0004545	0.0004691	0.0004773	0.0004832	0.0004866	0.0004908	0.0004959	0.0005026	0.0005086	0.0005116	0.0005137	0.0005172	0.0005214	0.0005263	0.0005288	0.0005288	0.0005238	0.0005144	0.0005018	0.0004879	0.0004742	0.0004621	0.000451	0.0004426
313	-1.084e-19	0.0004614	0.0009365	0.001434	0.001964	0.002535	NaN	NaN	NaN	NaN	NaN	NaN	NaN	NaN	NaN	NaN	NaN	NaN	NaN	NaN	NaN	NaN	NaN	NaN	NaN	NaN	NaN	NaN	NaN	NaN	NaN	NaN	NaN	NaN	NaN	NaN	NaN	NaN	NaN	NaN	NaN	NaN	NaN	NaN	NaN	NaN	NaN	NaN	NaN
314	0	0.0001533	0.0003154	0.0004959	0.0007046	0.0009457	0.001231	0.001563	0.001927	0.002316	0.002729	0.003159	0.003597	0.004036	0.004462	0.004861	0.005229	0.005559	0.005838	0.006076	0.006273	0.006419	0.006513	0.006558	0.006553	0.006513	0.006452	0.006373	0.006284	0.006197	0.00611	0.006022	0.005946	0.005882	NaN	NaN	NaN	NaN	NaN	NaN	NaN	NaN	NaN	NaN	NaN	NaN	NaN	NaN	NaN
315	2.711e-20	0.000337	0.0006817	0.001038	0.001403	0.001771	0.002141	0.002511	0.002885	0.003263	0.003649	0.004039	0.004424	0.004803	0.005177	0.005552	0.005929	0.006306	0.006677	0.007026	NaN	NaN	NaN	NaN	NaN	NaN	NaN	NaN	NaN	NaN	NaN	NaN	NaN	NaN	NaN	NaN	NaN	NaN	NaN	NaN	NaN	NaN	NaN	NaN	NaN	NaN	NaN	NaN	NaN
316	-5.421e-20	0.0004678	0.0009418	0.001424	0.001919	0.002371	0.002765	0.003111	0.003437	0.003773	0.004127	0.004512	0.004926	0.005354	0.005781	NaN	NaN	NaN	NaN	NaN	NaN	NaN	NaN	NaN	NaN	NaN	NaN	NaN	NaN	NaN	NaN	NaN	NaN	NaN	NaN	NaN	NaN	NaN	NaN	NaN	NaN	NaN	NaN	NaN	NaN	NaN	NaN	NaN	NaN
317	0	7.943e-05	0.0001731	0.0002753	0.0003878	0.0005148	0.0006585	0.0008166	0.0009894	0.001163	0.001327	0.001471	0.001588	0.001668	0.001715	0.001734	0.001725	0.001687	0.001628	0.00154	0.001438	0.001338	0.001259	0.001203	0.001171	0.001166	0.001184	0.001228	0.001298	0.001389	0.001506	0.001629	0.001742	0.001831	0.00189	0.001922	0.001929	0.001909	0.001857	0.00177	0.001651	0.001504	0.001353	0.001208	0.001079	0.0009724	0.0008833	0.000812	0.0007624
318	-2.711e-20	0.0001873	0.0003775	0.0005725	0.000775	0.0009882	0.001199	0.001403	0.001605	0.001802	0.001992	0.002173	0.00234	0.002491	0.002625	0.002742	0.00284	0.002931	0.003024	0.003122	0.003231	0.003353	0.003495	0.003668	0.003877	0.004127	0.00442	0.004754	0.005116	0.005497	NaN	NaN	NaN	NaN	NaN	NaN	NaN	NaN	NaN	NaN	NaN	NaN	NaN	NaN	NaN	NaN	NaN	NaN	NaN
319	-7.623e-21	1.292e-06	3.991e-05	0.0001073	0.0001906	0.0002856	0.0003886	0.0004995	0.0006182	0.0007448	0.0008684	0.0009919	0.001091	0.00115	0.001177	0.001186	0.001184	0.001182	0.001179	0.001175	0.001173	0.001189	0.001221	0.001273	0.001339	0.001415	0.001491	0.001562	0.001617	0.001661	0.00169	0.001695	0.001667	0.001605	0.001509	0.001386	0.001243	0.001094	0.0009432	0.0007933	0.0006424	0.0005034	0.0003917	0.0003147	0.0002801	0.0002905	0.0003445	0.0004338	0.0005473
320	1.084e-19	0.0008574	0.001662	0.002415	0.003089	0.003692	0.004093	0.004288	0.004346	0.004229	0.003932	0.003447	0.002862	0.002224	0.00153	0.0008552	0.0002018	-0.0003305	-0.0007422	-0.001085	-0.0013	-0.001382	-0.001319	-0.001193	-0.001029	-0.0008307	-0.0006436	-0.0004776	-0.0003578	-0.0002736	-0.0001485	-3.38e-05	7.145e-05	0.0001546	0.0002488	0.0003459	0.0004464	0.0005482	0.0006589	0.0007798	0.0008945	0.0009568	0.0009865	0.0009843	0.0009572	0.0009048	0.0008371	0.0007609	0.0006861
321	-4.066e-20	0.0002472	0.0004983	0.0007566	0.001016	0.001271	0.001523	0.001772	0.002023	0.00228	0.002549	0.002835	0.003137	0.003451	0.003777	0.004111	0.004451	0.004788	0.005124	0.005452	NaN	NaN	NaN	NaN	NaN	NaN	NaN	NaN	NaN	NaN	NaN	NaN	NaN	NaN	NaN	NaN	NaN	NaN	NaN	NaN	NaN	NaN	NaN	NaN	NaN	NaN	NaN	NaN	NaN
322	6.776e-21	0.000112	0.0002226	0.0003331	0.000444	0.0005548	0.00067	0.0007843	0.0008858	0.0009735	0.001047	0.001102	0.001144	0.001174	0.001192	0.001196	0.001189	0.001173	0.001153	0.001138	0.001127	0.00112	0.001121	0.001122	0.001122	0.001119	0.001115	0.001109	0.0011	0.001089	0.001071	0.001049	0.001026	0.001001	0.0009777	0.0009595	0.0009489	0.0009423	0.0009388	0.0009384	0.0009389	0.0009456	0.0009555	0.0009653	0.0009738	0.0009789	0.0009801	0.0009744	0.0009664
323	0	0.0005503	0.001111	0.001694	0.002279	0.002863	0.003446	0.004026	0.004603	0.005172	0.005737	0.006281	NaN	NaN	NaN	NaN	NaN	NaN	NaN	NaN	NaN	NaN	NaN	NaN	NaN	NaN	NaN	NaN	NaN	NaN	NaN	NaN	NaN	NaN	NaN	NaN	NaN	NaN	NaN	NaN	NaN	NaN	NaN	NaN	NaN	NaN	NaN	NaN	NaN
324	-8.132e-20	0.0005389	0.001079	0.001624	0.002171	0.002723	NaN	NaN	NaN	NaN	NaN	NaN	NaN	NaN	NaN	NaN	NaN	NaN	NaN	NaN	NaN	NaN	NaN	NaN	NaN	NaN	NaN	NaN	NaN	NaN	NaN	NaN	NaN	NaN	NaN	NaN	NaN	NaN	NaN	NaN	NaN	NaN	NaN	NaN	NaN	NaN	NaN	NaN	NaN
325	5.421e-20	0.0006756	0.001354	0.002042	0.002742	0.003427	NaN	NaN	NaN	NaN	NaN	NaN	NaN	NaN	NaN	NaN	NaN	NaN	NaN	NaN	NaN	NaN	NaN	NaN	NaN	NaN	NaN	NaN	NaN	NaN	NaN	NaN	NaN	NaN	NaN	NaN	NaN	NaN	NaN	NaN	NaN	NaN	NaN	NaN	NaN	NaN	NaN	NaN	NaN
326	-8.132e-20	0.000399	0.0008091	0.001243	0.001696	0.00217	0.002664	0.003178	0.003711	0.004256	0.004813	0.005368	0.005906	NaN	NaN	NaN	NaN	NaN	NaN	NaN	NaN	NaN	NaN	NaN	NaN	NaN	NaN	NaN	NaN	NaN	NaN	NaN	NaN	NaN	NaN	NaN	NaN	NaN	NaN	NaN	NaN	NaN	NaN	NaN	NaN	NaN	NaN	NaN	NaN
327	2.711e-20	0.0004252	0.0008509	0.001281	0.00172	0.002176	0.002614	0.003022	0.003422	0.003804	0.004164	0.004494	0.004794	0.005061	0.005298	0.0055	NaN	NaN	NaN	NaN	NaN	NaN	NaN	NaN	NaN	NaN	NaN	NaN	NaN	NaN	NaN	NaN	NaN	NaN	NaN	NaN	NaN	NaN	NaN	NaN	NaN	NaN	NaN	NaN	NaN	NaN	NaN	NaN	NaN
328	-2.711e-20	0.0002334	0.0004616	0.0006892	0.0009173	0.001154	0.001412	0.001686	0.001966	0.002243	0.002518	0.002789	0.003073	0.003376	0.0037	0.004052	0.004428	0.00482	0.005226	NaN	NaN	NaN	NaN	NaN	NaN	NaN	NaN	NaN	NaN	NaN	NaN	NaN	NaN	NaN	NaN	NaN	NaN	NaN	NaN	NaN	NaN	NaN	NaN	NaN	NaN	NaN	NaN	NaN	NaN
329	5.421e-20	0.0002929	0.0005809	0.0008658	0.001147	0.00142	0.001698	0.001963	0.002187	0.002378	0.002535	0.002656	0.002753	0.002826	0.002869	0.002883	0.002872	0.002836	0.002795	0.002763	0.002728	0.002693	0.002663	0.002624	0.002579	0.00253	0.002476	0.002415	0.002346	0.002267	0.002176	0.002079	0.001979	0.001877	0.001782	0.001701	0.00164	0.001606	0.001606	0.00165	0.001747	0.001915	0.002156	0.002469	0.002852	0.003297	0.003786	NaN	NaN
330	-6.776e-21	0.0001445	0.0002967	0.0004655	0.0006586	0.000887	0.001163	0.001489	0.001862	0.002275	0.002732	0.003226	0.003753	0.004306	0.004878	0.005455	NaN	NaN	NaN	NaN	NaN	NaN	NaN	NaN	NaN	NaN	NaN	NaN	NaN	NaN	NaN	NaN	NaN	NaN	NaN	NaN	NaN	NaN	NaN	NaN	NaN	NaN	NaN	NaN	NaN	NaN	NaN	NaN	NaN
331	2.711e-20	0.0002883	0.0005822	0.0008866	0.001199	0.001507	0.001809	0.002102	0.002383	0.002653	0.002909	0.003144	0.003354	0.003534	0.003688	0.003821	0.003946	0.004066	0.004188	0.004323	0.004477	0.004654	0.004854	0.005078	0.00532	NaN	NaN	NaN	NaN	NaN	NaN	NaN	NaN	NaN	NaN	NaN	NaN	NaN	NaN	NaN	NaN	NaN	NaN	NaN	NaN	NaN	NaN	NaN	NaN
332	-5.421e-20	0.0002691	0.000537	0.0008078	0.001068	0.001321	0.001565	0.001806	0.00205	0.002296	0.002551	0.002817	0.003102	0.003412	0.003749	0.004122	0.004525	0.004949	0.005387	NaN	NaN	NaN	NaN	NaN	NaN	NaN	NaN	NaN	NaN	NaN	NaN	NaN	NaN	NaN	NaN	NaN	NaN	NaN	NaN	NaN	NaN	NaN	NaN	NaN	NaN	NaN	NaN	NaN	NaN
333	0	0.000135	0.0002712	0.0004087	0.0005404	0.0006667	0.0007868	0.0009	0.001008	0.00111	0.001211	0.001313	0.001414	0.001511	0.001606	0.001698	0.001779	0.001844	0.001896	0.001931	0.001953	0.00196	0.001951	0.001927	0.001889	0.001835	0.001769	0.001699	0.001635	0.001575	0.001519	0.001467	0.001418	0.00137	0.001325	0.001285	0.001249	0.001216	0.001185	0.001153	0.001124	0.001106	0.001103	0.001124	0.001177	0.001266	0.001394	0.001567	0.001789
334	-1.355e-20	0.0001321	0.0002639	0.0003967	0.0005309	0.0006667	0.0008106	0.0009565	0.001092	0.001216	0.001329	0.00143	0.001519	0.001597	0.001661	0.001711	0.001748	0.00177	0.001783	0.001793	0.0018	0.001804	0.001806	0.001803	0.001798	0.00179	0.001779	0.001766	0.00175	0.001732	0.001712	0.001691	0.001669	0.001647	0.001625	0.001604	0.001583	0.001564	0.001546	0.00153	0.001515	0.001502	0.001493	0.001489	0.001491	0.001499	0.001515	0.001544	0.001588
335	0	0.0002145	0.000434	0.000663	0.0009066	0.001166	0.001452	0.001756	0.00206	0.002358	0.002645	0.002916	0.003167	0.003396	0.003598	0.003775	0.003932	0.004073	0.004213	0.004361	0.004523	0.004708	0.004913	0.00514	0.005388	NaN	NaN	NaN	NaN	NaN	NaN	NaN	NaN	NaN	NaN	NaN	NaN	NaN	NaN	NaN	NaN	NaN	NaN	NaN	NaN	NaN	NaN	NaN	NaN
336	-2.711e-20	0.0001617	0.0003236	0.0004882	0.000657	0.0008371	0.00103	0.001229	0.001432	0.001634	0.001837	0.002037	0.002236	0.002434	0.002631	0.002826	0.00301	0.00318	0.003346	0.003503	0.003656	0.003804	0.003955	0.00411	0.004273	0.004445	0.004627	0.004822	0.005037	0.005263	0.005506	NaN	NaN	NaN	NaN	NaN	NaN	NaN	NaN	NaN	NaN	NaN	NaN	NaN	NaN	NaN	NaN	NaN	NaN
337	5.421e-20	0.0003035	0.0006184	0.0009551	0.001324	0.001734	0.002203	0.002725	0.003273	0.00384	0.004415	0.00499	NaN	NaN	NaN	NaN	NaN	NaN	NaN	NaN	NaN	NaN	NaN	NaN	NaN	NaN	NaN	NaN	NaN	NaN	NaN	NaN	NaN	NaN	NaN	NaN	NaN	NaN	NaN	NaN	NaN	NaN	NaN	NaN	NaN	NaN	NaN	NaN	NaN
338	0	7.122e-05	0.0001832	0.0003241	0.0004917	0.0006922	0.0009247	0.00119	0.001487	0.001806	0.002134	0.002475	0.002803	0.003097	0.00337	0.003632	0.003884	0.004131	0.004375	0.004617	0.004858	0.005098	NaN	NaN	NaN	NaN	NaN	NaN	NaN	NaN	NaN	NaN	NaN	NaN	NaN	NaN	NaN	NaN	NaN	NaN	NaN	NaN	NaN	NaN	NaN	NaN	NaN	NaN	NaN
339	-4.066e-20	0.0002295	0.0004645	0.0007012	0.0009423	0.001195	0.001461	0.001741	0.002036	0.00234	0.002652	0.002976	0.003309	0.003646	0.003989	0.004336	0.004678	0.005012	0.005331	0.005632	NaN	NaN	NaN	NaN	NaN	NaN	NaN	NaN	NaN	NaN	NaN	NaN	NaN	NaN	NaN	NaN	NaN	NaN	NaN	NaN	NaN	NaN	NaN	NaN	NaN	NaN	NaN	NaN	NaN
340	-2.711e-20	0.0002484	0.0004982	0.0007522	0.001015	0.001291	0.001597	0.001922	0.00224	0.00255	NaN	NaN	NaN	NaN	NaN	NaN	NaN	NaN	NaN	NaN	NaN	NaN	NaN	NaN	NaN	NaN	NaN	NaN	NaN	NaN	NaN	NaN	NaN	NaN	NaN	NaN	NaN	NaN	NaN	NaN	NaN	NaN	NaN	NaN	NaN	NaN	NaN	NaN	NaN
341	6.776e-21	8.355e-05	0.0001657	0.0002471	0.0003285	0.0004099	0.0004954	0.0005815	0.000663	0.0007448	0.0008302	0.0009259	0.001043	0.00119	0.001373	0.0016	0.001879	0.002215	0.002618	0.003093	0.003635	0.004234	0.004873	NaN	NaN	NaN	NaN	NaN	NaN	NaN	NaN	NaN	NaN	NaN	NaN	NaN	NaN	NaN	NaN	NaN	NaN	NaN	NaN	NaN	NaN	NaN	NaN	NaN	NaN
342	1.355e-20	0.0002655	0.0005349	0.0008138	0.001105	0.001413	0.001752	0.002111	0.002466	0.00281	0.003137	0.003441	0.003714	0.003957	0.004166	0.004342	0.004487	0.004597	0.004685	0.004764	0.004838	0.004913	0.004989	0.005071	0.005153	NaN	NaN	NaN	NaN	NaN	NaN	NaN	NaN	NaN	NaN	NaN	NaN	NaN	NaN	NaN	NaN	NaN	NaN	NaN	NaN	NaN	NaN	NaN	NaN
343	4.066e-20	0.0002696	0.0005509	0.0008541	0.001181	0.001533	0.001915	0.002334	0.002788	0.003282	0.003819	0.004396	0.005002	0.005621	0.006233	NaN	NaN	NaN	NaN	NaN	NaN	NaN	NaN	NaN	NaN	NaN	NaN	NaN	NaN	NaN	NaN	NaN	NaN	NaN	NaN	NaN	NaN	NaN	NaN	NaN	NaN	NaN	NaN	NaN	NaN	NaN	NaN	NaN	NaN
344	-1.355e-20	0.0001921	0.0004057	0.0006461	0.0009138	0.001215	0.001548	0.001912	0.002306	0.002726	0.00317	0.003627	0.004083	0.004522	0.004939	NaN	NaN	NaN	NaN	NaN	NaN	NaN	NaN	NaN	NaN	NaN	NaN	NaN	NaN	NaN	NaN	NaN	NaN	NaN	NaN	NaN	NaN	NaN	NaN	NaN	NaN	NaN	NaN	NaN	NaN	NaN	NaN	NaN	NaN
345	4.066e-20	0.0001939	0.0003851	0.0005724	0.0007563	0.0009371	0.00112	0.001293	0.001446	0.001579	0.001689	0.00178	0.001856	0.00192	0.001971	0.002009	0.002031	0.002039	0.002041	0.002041	0.002042	0.002046	0.002051	0.002054	0.002053	0.002044	0.002032	0.002019	0.002008	0.001999	0.001996	0.001997	0.002004	0.002023	0.002058	0.002115	0.002199	0.002312	0.002451	0.002618	0.002818	0.003049	0.003308	0.003587	NaN	NaN	NaN	NaN	NaN
346	1.355e-20	0.0001714	0.0003453	0.0005243	0.0007096	0.0009034	0.001115	0.001337	0.001553	0.001761	0.001955	0.002135	0.002296	0.002437	0.002554	0.002648	0.002718	0.002763	0.00279	0.002808	0.002822	0.00284	0.002866	0.002901	0.002951	0.003023	0.00312	0.003245	0.0034	0.003585	0.003796	0.004027	NaN	NaN	NaN	NaN	NaN	NaN	NaN	NaN	NaN	NaN	NaN	NaN	NaN	NaN	NaN	NaN	NaN
347	-2.711e-20	0.000372	0.0007461	0.001109	0.001457	0.001797	0.002143	0.00249	0.002809	0.003097	0.003354	NaN	NaN	NaN	NaN	NaN	NaN	NaN	NaN	NaN	NaN	NaN	NaN	NaN	NaN	NaN	NaN	NaN	NaN	NaN	NaN	NaN	NaN	NaN	NaN	NaN	NaN	NaN	NaN	NaN	NaN	NaN	NaN	NaN	NaN	NaN	NaN	NaN	NaN
348	0	0.0002148	0.0004373	0.000675	0.0009331	0.001218	0.00152	0.00184	0.002178	0.002528	0.002887	0.003249	0.00361	0.003963	0.004302	0.004624	0.004929	0.005218	0.005492	0.005749	0.005986	NaN	NaN	NaN	NaN	NaN	NaN	NaN	NaN	NaN	NaN	NaN	NaN	NaN	NaN	NaN	NaN	NaN	NaN	NaN	NaN	NaN	NaN	NaN	NaN	NaN	NaN	NaN	NaN
349	0	0.0002321	0.0004717	0.0007269	0.001004	0.001311	0.001659	0.002046	0.00245	0.002867	0.003292	0.003719	0.004142	0.004553	0.004946	0.005312	0.005645	0.005938	0.006192	NaN	NaN	NaN	NaN	NaN	NaN	NaN	NaN	NaN	NaN	NaN	NaN	NaN	NaN	NaN	NaN	NaN	NaN	NaN	NaN	NaN	NaN	NaN	NaN	NaN	NaN	NaN	NaN	NaN	NaN
350	6.776e-21	0.0001188	0.0002467	0.0003902	0.0005547	0.0007472	0.0009715	0.001226	0.001507	0.00181	0.002134	0.002473	0.002827	0.003188	0.003549	0.003908	0.00426	0.004603	0.004941	0.005275	0.005605	0.005926	0.006231	0.00651	NaN	NaN	NaN	NaN	NaN	NaN	NaN	NaN	NaN	NaN	NaN	NaN	NaN	NaN	NaN	NaN	NaN	NaN	NaN	NaN	NaN	NaN	NaN	NaN	NaN
351	2.711e-20	0.000245	0.0004958	0.0007579	0.001035	0.001332	0.001659	0.002009	0.002357	0.002697	0.003022	0.003324	0.003594	0.003829	0.004023	0.004178	0.004291	0.004364	0.004406	0.004433	0.004451	0.004467	0.004486	0.004514	0.004552	0.004601	NaN	NaN	NaN	NaN	NaN	NaN	NaN	NaN	NaN	NaN	NaN	NaN	NaN	NaN	NaN	NaN	NaN	NaN	NaN	NaN	NaN	NaN	NaN
352	-2.711e-20	0.0002225	0.000448	0.0006779	0.0009135	0.001146	0.001377	0.001603	0.001817	0.002017	0.0022	0.002367	0.002511	0.002631	0.002724	0.002787	0.002824	0.002836	0.002823	0.002792	0.002747	0.002692	0.002624	0.002547	0.00246	0.002368	0.002274	0.00218	0.002089	0.002005	0.001927	0.001853	0.001781	0.001713	0.001651	0.001597	0.001547	0.001503	0.001464	0.001432	0.001407	0.001393	0.001394	0.001417	0.001465	0.001538	0.001636	0.001765	0.001918
353	1.355e-20	0.0001612	0.0003399	0.000533	0.0007407	0.0009692	0.001226	0.001504	0.001791	0.002079	0.002365	0.00265	0.002919	0.003161	0.003376	0.003564	0.003721	0.003844	0.00394	0.00402	0.004092	0.004157	0.004217	0.00428	0.00435	0.004432	0.004523	0.004624	0.004734	NaN	NaN	NaN	NaN	NaN	NaN	NaN	NaN	NaN	NaN	NaN	NaN	NaN	NaN	NaN	NaN	NaN	NaN	NaN	NaN
354	0	0.0002226	0.0004468	0.0006756	0.0009114	0.001155	0.001417	0.001689	0.001946	0.002187	0.002406	0.002598	0.00276	0.00289	0.002986	0.003046	0.003069	0.003054	0.003012	0.002956	0.002891	0.002824	0.002759	0.002703	0.002657	0.002626	0.002616	0.00263	0.002675	0.00275	0.002857	0.002991	0.003147	0.003322	0.003512	NaN	NaN	NaN	NaN	NaN	NaN	NaN	NaN	NaN	NaN	NaN	NaN	NaN	NaN
355	1.694e-21	1.903e-05	4.986e-05	9.303e-05	0.0001457	0.000209	0.0002837	0.0003707	0.0004695	0.0005772	0.0006882	0.0008032	0.000915	0.001018	0.001109	0.001191	0.001263	0.001325	0.001374	0.001409	0.001432	0.001449	0.001458	0.001459	0.001451	0.001437	0.001419	0.001395	0.001369	0.001342	0.001316	0.00129	0.001262	0.001233	0.001206	0.001184	0.001162	0.001142	0.001124	0.001105	0.001085	0.001063	0.001041	0.001022	0.001005	0.000991	0.0009765	0.0009665	0.0009583
356	0	0.000222	0.0004458	0.0006738	0.0009066	0.001145	0.001367	0.001566	0.001753	0.001925	0.00208	0.002215	0.002326	0.002412	0.002471	0.002503	0.002511	0.00251	0.00251	0.002518	0.002542	0.002589	0.00267	0.00279	0.002957	0.003176	0.003447	0.003769	0.004133	0.004526	NaN	NaN	NaN	NaN	NaN	NaN	NaN	NaN	NaN	NaN	NaN	NaN	NaN	NaN	NaN	NaN	NaN	NaN	NaN
357	5.421e-20	0.0003187	0.0006418	0.0009729	0.001318	0.001679	0.002032	0.002369	0.002698	0.003015	0.00331	0.003578	0.003815	0.004016	0.004184	0.004316	0.004414	0.004492	0.004564	0.004633	0.004704	0.004779	0.004862	0.004948	NaN	NaN	NaN	NaN	NaN	NaN	NaN	NaN	NaN	NaN	NaN	NaN	NaN	NaN	NaN	NaN	NaN	NaN	NaN	NaN	NaN	NaN	NaN	NaN	NaN
358	-6.776e-21	0.0001358	0.0002761	0.0004254	0.0005894	0.0007714	0.0009783	0.001205	0.001445	0.001694	0.001944	0.002188	0.00242	0.002638	0.002841	0.003026	0.003192	0.003333	0.003455	0.003557	0.003641	0.003712	0.003768	0.003812	0.003843	0.003854	0.003842	0.003805	0.003744	0.003653	0.00354	0.003407	0.003255	0.003094	0.002929	0.002766	0.002615	0.002491	0.002403	0.002358	0.002363	0.002411	0.0025	NaN	NaN	NaN	NaN	NaN	NaN
359	-5.421e-20	0.0002112	0.0004213	0.0006311	0.0008429	0.001061	0.001276	0.001481	0.001675	0.001866	0.002048	0.002219	0.002377	0.002525	0.002661	0.002783	0.002872	0.002927	0.00296	0.002968	0.002942	0.002891	0.002813	0.002711	0.002586	0.002448	0.002301	0.002174	0.002076	0.002003	0.001969	0.001983	0.002039	0.002141	0.002287	0.002472	NaN	NaN	NaN	NaN	NaN	NaN	NaN	NaN	NaN	NaN	NaN	NaN	NaN
360	-6.776e-21	-5.54e-05	-6.048e-05	-9.223e-06	9.158e-05	0.000218	0.0003694	0.0005436	0.0007405	0.0009728	0.001245	0.001528	0.001794	0.002009	0.002177	0.002294	0.002369	0.0024	0.002398	0.002366	0.0023	0.002202	0.002097	0.001987	0.001885	0.00179	0.001715	0.001662	0.001636	0.001614	0.001593	0.001575	0.001558	0.001534	0.001505	0.001467	0.001423	0.001364	0.001293	0.00121	0.001137	0.001079	0.001037	0.001017	0.001014	0.001032	0.001071	0.001131	0.001216
361	-8.132e-20	0.0001924	0.000383	0.0005725	0.0007595	0.0009452	0.001138	0.001329	0.001499	0.001647	0.001773	0.001876	0.00196	0.002025	0.002069	0.002095	0.002098	0.002079	0.002045	0.002008	0.001971	0.001933	0.001894	0.001853	0.001807	0.001758	0.001702	0.001645	0.001587	0.001532	0.001478	0.001418	0.001357	0.001296	0.001238	0.00119	0.001149	0.001121	0.001099	0.001087	0.00108	0.001084	0.0011	0.001129	0.001163	0.001199	0.00123	0.001259	0.001281
362	2.711e-20	0.0002985	0.0006076	0.0009386	0.001303	0.001706	0.002154	0.002634	0.003147	0.003687	0.004246	0.00481	0.00537	NaN	NaN	NaN	NaN	NaN	NaN	NaN	NaN	NaN	NaN	NaN	NaN	NaN	NaN	NaN	NaN	NaN	NaN	NaN	NaN	NaN	NaN	NaN	NaN	NaN	NaN	NaN	NaN	NaN	NaN	NaN	NaN	NaN	NaN	NaN	NaN
363	-1.355e-20	0.0001208	0.0002418	0.0003637	0.0004882	0.0006155	0.0007515	0.0008906	0.001022	0.001144	0.001253	0.00135	0.001436	0.00151	0.001569	0.001612	0.001641	0.001653	0.001654	0.001649	0.00164	0.001628	0.001612	0.001589	0.001561	0.001531	0.0015	0.001468	0.001438	0.001409	0.001382	0.001355	0.00133	0.001308	0.001291	0.001277	0.001263	0.001251	0.001237	0.001222	0.001205	0.001187	0.001168	0.001148	0.001128	0.001107	0.001085	0.001066	0.001047
364	6.776e-21	0.0001201	0.0002417	0.0003676	0.0005011	0.0006446	0.0008044	0.0009775	0.001154	0.00133	0.001504	0.001675	0.001842	0.002004	0.002156	0.002294	0.002416	0.002518	0.002602	0.002671	0.002726	0.002765	0.002784	0.002782	0.002759	0.002718	0.002664	0.002602	0.00253	0.002454	0.002374	0.00229	0.002207	0.002129	0.002061	0.002	0.001946	0.001897	0.001849	0.001805	0.001767	0.001737	0.001719	0.001714	0.001722	0.001746	0.001792	0.001863	0.001963
365	0	0.0002873	0.0005836	0.0008941	0.001225	0.001588	0.001991	0.002427	0.002884	0.00335	0.003821	0.004291	0.004755	0.005206	0.005643	0.006062	0.006452	0.006801	NaN	NaN	NaN	NaN	NaN	NaN	NaN	NaN	NaN	NaN	NaN	NaN	NaN	NaN	NaN	NaN	NaN	NaN	NaN	NaN	NaN	NaN	NaN	NaN	NaN	NaN	NaN	NaN	NaN	NaN	NaN
366	-3.388e-20	0.0001227	0.0002482	0.0003786	0.000517	0.0006652	0.0008293	0.001004	0.00118	0.001353	0.001519	0.001673	0.001816	0.001942	0.002051	0.002142	0.002214	0.002264	0.002298	0.002321	0.002332	0.002335	0.00233	0.002317	0.002297	0.002271	0.002237	0.002198	0.002158	0.002113	0.002066	0.002018	0.001971	0.001923	0.001879	0.00184	0.001808	0.001786	0.001774	0.001771	0.00178	0.001805	0.001844	0.001903	0.001981	0.002081	0.002198	0.002333	0.002479
367	8.132e-20	0.0002565	0.000519	0.0007948	0.001095	0.001424	0.001771	0.002136	0.002521	0.002929	0.003347	0.003773	0.004202	0.004632	0.005058	0.005469	0.005861	0.006233	NaN	NaN	NaN	NaN	NaN	NaN	NaN	NaN	NaN	NaN	NaN	NaN	NaN	NaN	NaN	NaN	NaN	NaN	NaN	NaN	NaN	NaN	NaN	NaN	NaN	NaN	NaN	NaN	NaN	NaN	NaN
368	0	0.0001245	0.0002535	0.00039	0.0005347	0.0006916	0.0008686	0.001064	0.001264	0.001464	0.001664	0.001859	0.002047	0.002222	0.002381	0.002525	0.002651	0.002754	0.002833	0.002896	0.002947	0.00298	0.002997	0.003	0.002988	0.002964	0.002925	0.002874	0.00282	0.002763	0.002702	0.002639	0.00258	0.002531	0.002498	0.002491	0.002512	0.002566	0.002656	0.00278	0.002941	0.00314	0.003376	0.003639	NaN	NaN	NaN	NaN	NaN
369	1.355e-20	0.0002548	0.0005158	0.0007875	0.001075	0.001384	0.001719	0.002071	0.002431	0.002796	0.003159	0.003516	0.003861	0.004195	0.004516	0.004825	0.005121	0.0054	0.005667	0.005926	0.006174	NaN	NaN	NaN	NaN	NaN	NaN	NaN	NaN	NaN	NaN	NaN	NaN	NaN	NaN	NaN	NaN	NaN	NaN	NaN	NaN	NaN	NaN	NaN	NaN	NaN	NaN	NaN	NaN
370	1.355e-20	0.0001837	0.0003721	0.0005681	0.0007782	0.001008	0.001267	0.001551	0.001845	0.002136	0.002418	0.002685	0.002929	0.003148	0.003338	0.003493	0.003607	0.003678	0.003702	0.003691	0.00365	0.003583	0.003493	0.003388	0.003269	0.003145	0.003024	0.002919	0.002838	0.002794	0.002788	0.002827	0.002913	0.003051	0.003235	0.003464	0.003725	NaN	NaN	NaN	NaN	NaN	NaN	NaN	NaN	NaN	NaN	NaN	NaN
371	4.066e-20	0.0001777	0.0003534	0.0005314	0.0007169	0.0009141	0.001131	0.001361	0.001589	0.00181	0.002018	0.002207	0.002387	0.002556	0.002713	0.002853	0.002972	0.00307	0.003154	0.003235	0.003315	0.003398	0.00349	0.003583	0.003679	0.003781	0.00389	0.004013	0.00415	0.004293	0.004434	NaN	NaN	NaN	NaN	NaN	NaN	NaN	NaN	NaN	NaN	NaN	NaN	NaN	NaN	NaN	NaN	NaN	NaN
372	4.066e-20	0.0001776	0.0003601	0.0005534	0.0007646	0.000997	0.001263	0.00156	0.001873	0.002202	0.002538	0.002878	0.003224	0.003572	0.00392	0.004267	0.004614	0.00495	0.005277	0.005595	NaN	NaN	NaN	NaN	NaN	NaN	NaN	NaN	NaN	NaN	NaN	NaN	NaN	NaN	NaN	NaN	NaN	NaN	NaN	NaN	NaN	NaN	NaN	NaN	NaN	NaN	NaN	NaN	NaN
373	-1.355e-20	0.0001492	0.0003004	0.0004563	0.0006194	0.0007938	0.0009778	0.001167	0.001356	0.001539	0.001709	0.001862	0.001994	0.002107	0.002196	0.002263	0.002304	0.002319	0.002312	0.002288	0.002253	0.002213	0.002171	0.002131	0.002092	0.00206	0.00204	0.002038	0.002066	0.002131	0.002238	0.002387	0.002577	0.002811	0.003084	0.003397	0.003741	NaN	NaN	NaN	NaN	NaN	NaN	NaN	NaN	NaN	NaN	NaN	NaN
374	8.132e-20	0.0004116	0.00083	0.001266	0.001726	0.002205	0.002682	0.003158	0.003643	0.004142	0.004649	0.005158	0.005667	0.006164	NaN	NaN	NaN	NaN	NaN	NaN	NaN	NaN	NaN	NaN	NaN	NaN	NaN	NaN	NaN	NaN	NaN	NaN	NaN	NaN	NaN	NaN	NaN	NaN	NaN	NaN	NaN	NaN	NaN	NaN	NaN	NaN	NaN	NaN	NaN
375	1.355e-20	0.0001832	0.0003819	0.0005973	0.0008367	0.001105	0.001409	0.001743	0.002103	0.002484	0.002874	0.00327	0.003662	0.004042	0.004403	0.004745	0.005066	0.005358	0.005622	0.005855	NaN	NaN	NaN	NaN	NaN	NaN	NaN	NaN	NaN	NaN	NaN	NaN	NaN	NaN	NaN	NaN	NaN	NaN	NaN	NaN	NaN	NaN	NaN	NaN	NaN	NaN	NaN	NaN	NaN
376	2.711e-20	0.0002921	0.0005881	0.0008924	0.001209	0.001541	0.001903	0.002282	0.002653	0.003009	0.003343	0.003651	0.00393	0.004178	0.004395	0.00458	0.004737	0.004865	0.004979	0.005095	0.005214	0.005339	0.005467	0.005593	NaN	NaN	NaN	NaN	NaN	NaN	NaN	NaN	NaN	NaN	NaN	NaN	NaN	NaN	NaN	NaN	NaN	NaN	NaN	NaN	NaN	NaN	NaN	NaN	NaN
377	2.711e-20	0.0003388	0.0006824	0.001033	0.001393	0.001749	0.002084	0.002397	0.002692	0.002969	0.003228	0.003467	0.00368	0.003861	0.00401	0.00412	0.004201	0.004264	0.004307	0.004337	0.004358	0.00437	0.004371	0.004366	0.004362	0.004355	0.00435	0.004347	0.004344	0.004339	NaN	NaN	NaN	NaN	NaN	NaN	NaN	NaN	NaN	NaN	NaN	NaN	NaN	NaN	NaN	NaN	NaN	NaN	NaN
378	-3.388e-21	6.724e-05	0.0001486	0.0002407	0.0003489	0.0004824	0.0006446	0.0008385	0.001065	0.001312	0.001571	0.001842	0.002121	0.002399	0.002682	0.00297	0.003262	0.003553	0.003838	0.00412	0.004407	0.004709	0.005025	0.005348	0.005675	0.005993	NaN	NaN	NaN	NaN	NaN	NaN	NaN	NaN	NaN	NaN	NaN	NaN	NaN	NaN	NaN	NaN	NaN	NaN	NaN	NaN	NaN	NaN	NaN
379	0	0.0001631	0.0003417	0.0005326	0.0007424	0.0009778	0.001249	0.001555	0.001886	0.002239	0.002608	0.002997	0.003401	0.003812	0.004233	0.004661	0.005089	0.005507	NaN	NaN	NaN	NaN	NaN	NaN	NaN	NaN	NaN	NaN	NaN	NaN	NaN	NaN	NaN	NaN	NaN	NaN	NaN	NaN	NaN	NaN	NaN	NaN	NaN	NaN	NaN	NaN	NaN	NaN	NaN
380	-4.066e-20	0.0002347	0.000472	0.0007131	0.0009626	0.001225	0.001512	0.001817	0.002117	0.002404	0.002675	0.00293	0.003167	0.003381	0.003574	0.003737	0.003868	0.003962	0.004027	0.004074	0.004107	0.004128	0.004134	0.004125	0.004108	0.004083	0.004055	0.004029	0.00401	0.004	0.003996	0.003996	0.003999	NaN	NaN	NaN	NaN	NaN	NaN	NaN	NaN	NaN	NaN	NaN	NaN	NaN	NaN	NaN	NaN
381	0	0.0001085	0.0002286	0.0003575	0.0005001	0.0006661	0.0008599	0.001082	0.001326	0.001577	0.001828	0.002079	0.002328	0.002568	0.002808	0.003051	0.003297	0.003548	0.003806	0.00408	0.004378	0.004705	0.005056	0.005419	NaN	NaN	NaN	NaN	NaN	NaN	NaN	NaN	NaN	NaN	NaN	NaN	NaN	NaN	NaN	NaN	NaN	NaN	NaN	NaN	NaN	NaN	NaN	NaN	NaN
382	0	0.0002986	0.0006013	0.0009109	0.001233	0.001571	NaN	NaN	NaN	NaN	NaN	NaN	NaN	NaN	NaN	NaN	NaN	NaN	NaN	NaN	NaN	NaN	NaN	NaN	NaN	NaN	NaN	NaN	NaN	NaN	NaN	NaN	NaN	NaN	NaN	NaN	NaN	NaN	NaN	NaN	NaN	NaN	NaN	NaN	NaN	NaN	NaN	NaN	NaN
383	-2.711e-20	0.0002505	0.0005033	0.0007635	0.001035	0.001325	0.001643	0.001982	0.00232	0.00265	0.002965	0.003257	0.003524	0.003764	0.00397	0.00414	0.004265	0.004343	0.00438	0.004385	0.00436	0.00431	0.004244	0.004163	0.00407	0.003974	0.003877	0.003791	0.003721	0.003674	0.003648	0.003649	0.003672	0.003706	NaN	NaN	NaN	NaN	NaN	NaN	NaN	NaN	NaN	NaN	NaN	NaN	NaN	NaN	NaN
384	0	0.0002082	0.0004185	0.0006337	0.0008578	0.001094	0.001349	0.001615	0.001875	0.002123	0.002352	0.002558	0.002739	0.002892	0.003014	0.003102	0.003152	0.003169	0.003161	0.003135	0.003099	0.003058	0.003018	0.002981	0.002954	0.002941	0.00295	0.00299	0.00306	0.003163	0.003298	0.003464	0.003654	0.003864	NaN	NaN	NaN	NaN	NaN	NaN	NaN	NaN	NaN	NaN	NaN	NaN	NaN	NaN	NaN
385	1.355e-20	0.0001764	0.0003541	0.0005355	0.0007216	0.0009163	0.001129	0.001354	0.00157	0.001771	0.001951	0.002107	0.002242	0.00235	0.002432	0.002488	0.002518	0.00252	0.002498	0.002469	0.002442	0.002423	0.002415	0.002412	0.002426	0.002462	0.002524	0.002616	0.002744	0.002917	0.003128	0.003375	0.003651	0.003951	NaN	NaN	NaN	NaN	NaN	NaN	NaN	NaN	NaN	NaN	NaN	NaN	NaN	NaN	NaN
386	2.711e-20	0.0002581	0.0005223	0.0008025	0.001108	0.001447	0.001805	0.002181	0.002583	0.003006	0.003442	0.003882	0.004324	0.004762	0.005187	0.005587	0.005956	0.006293	NaN	NaN	NaN	NaN	NaN	NaN	NaN	NaN	NaN	NaN	NaN	NaN	NaN	NaN	NaN	NaN	NaN	NaN	NaN	NaN	NaN	NaN	NaN	NaN	NaN	NaN	NaN	NaN	NaN	NaN	NaN
387	0	0.0002957	0.0006008	0.0009232	0.001271	0.001652	0.002081	0.002554	0.00305	0.003563	0.004086	0.004613	0.005134	0.00564	0.006124	0.006576	NaN	NaN	NaN	NaN	NaN	NaN	NaN	NaN	NaN	NaN	NaN	NaN	NaN	NaN	NaN	NaN	NaN	NaN	NaN	NaN	NaN	NaN	NaN	NaN	NaN	NaN	NaN	NaN	NaN	NaN	NaN	NaN	NaN
388	2.711e-20	0.0004215	0.0008547	0.001315	0.001814	0.002362	0.00298	0.003656	0.004356	0.005065	NaN	NaN	NaN	NaN	NaN	NaN	NaN	NaN	NaN	NaN	NaN	NaN	NaN	NaN	NaN	NaN	NaN	NaN	NaN	NaN	NaN	NaN	NaN	NaN	NaN	NaN	NaN	NaN	NaN	NaN	NaN	NaN	NaN	NaN	NaN	NaN	NaN	NaN	NaN
389	1.355e-20	0.0001021	0.0002055	0.0003118	0.0004221	0.0005373	0.0006585	0.0007788	0.0008971	0.001014	0.001127	0.001233	0.001331	0.001421	0.001502	0.001574	0.001635	0.001683	0.001724	0.001758	0.001781	0.001797	0.001806	0.001808	0.0018	0.001784	0.00176	0.00173	0.001697	0.001662	0.001629	0.001599	0.001571	0.001544	0.001523	0.00151	0.001502	0.001503	0.001509	0.001519	0.001532	0.001547	0.001563	0.001583	0.00161	0.00164	0.001675	0.001719	0.001772
390	1.355e-20	0.0001903	0.0003843	0.0005889	0.0008112	0.001048	0.001299	0.001565	0.001844	0.002133	0.00242	0.002694	0.002952	0.003191	0.003404	0.003585	0.003734	0.003844	0.003908	0.003931	0.003918	0.003878	0.003821	0.003748	0.003663	0.003571	0.00348	0.003399	0.003345	0.003327	0.003345	0.003399	0.003482	0.003592	0.003727	NaN	NaN	NaN	NaN	NaN	NaN	NaN	NaN	NaN	NaN	NaN	NaN	NaN	NaN
391	0	0.0002221	0.000448	0.0006835	0.0009331	0.001197	0.00146	0.00172	0.001986	0.00225	0.002507	0.00275	0.002976	0.00318	0.003356	0.0035	0.003611	0.003694	0.003749	0.003775	0.003778	0.00376	0.003724	0.00367	0.003601	0.003526	0.00345	0.003377	0.003315	0.003269	0.003241	0.003232	0.003244	0.003278	0.003337	0.003417	NaN	NaN	NaN	NaN	NaN	NaN	NaN	NaN	NaN	NaN	NaN	NaN	NaN
392	1.084e-19	0.0002272	0.0004554	0.0006843	0.0009136	0.001121	0.001296	0.001439	0.001552	0.001646	0.00172	0.001773	0.001808	0.001818	0.001804	0.001768	0.001726	0.001682	0.001633	0.001585	0.001534	0.001484	0.00143	0.001371	0.001315	0.001264	0.001213	0.001156	0.001099	0.001044	0.0009935	0.0009489	0.000911	0.0008848	0.000871	0.000864	0.000863	0.0008705	0.0008898	0.0009173	0.0009465	0.000975	0.001001	0.001021	0.001032	0.001035	0.001031	0.001023	0.001007
393	-2.711e-20	0.0004371	0.0008774	0.00132	0.001738	0.002129	0.002495	0.002835	0.003154	0.003453	0.003748	0.004041	0.004331	0.004619	0.004906	0.005205	0.005517	0.005836	0.006156	0.006465	NaN	NaN	NaN	NaN	NaN	NaN	NaN	NaN	NaN	NaN	NaN	NaN	NaN	NaN	NaN	NaN	NaN	NaN	NaN	NaN	NaN	NaN	NaN	NaN	NaN	NaN	NaN	NaN	NaN
394	6.776e-21	0.0001118	0.000227	0.0003483	0.0004776	0.0006161	0.0007692	0.0009338	0.0011	0.001266	0.001427	0.001578	0.001716	0.001837	0.001943	0.002037	0.002116	0.00218	0.002232	0.002277	0.002314	0.002348	0.002383	0.002415	0.002446	0.002474	0.002494	0.002508	0.00252	0.002531	0.002546	0.002569	0.002598	0.002641	0.002707	0.002799	0.002925	0.003091	0.003294	0.003534	0.003801	NaN	NaN	NaN	NaN	NaN	NaN	NaN	NaN
395	1.355e-19	0.0004837	0.0009685	0.00144	0.001881	0.002288	0.002659	0.002995	0.003292	0.00355	0.003773	0.003965	0.004129	0.004266	0.004386	0.004503	0.004626	0.004755	0.004891	0.005035	0.005189	0.005349	0.005513	NaN	NaN	NaN	NaN	NaN	NaN	NaN	NaN	NaN	NaN	NaN	NaN	NaN	NaN	NaN	NaN	NaN	NaN	NaN	NaN	NaN	NaN	NaN	NaN	NaN	NaN
396	5.421e-20	0.0003548	0.0007101	0.001068	0.001404	0.001709	0.001984	0.002229	0.002441	0.002625	0.002791	0.00294	0.003075	0.003194	0.003292	0.003384	0.003472	0.003557	0.003642	0.00373	0.003828	0.003939	0.004064	0.0042	0.004349	0.004513	0.004686	NaN	NaN	NaN	NaN	NaN	NaN	NaN	NaN	NaN	NaN	NaN	NaN	NaN	NaN	NaN	NaN	NaN	NaN	NaN	NaN	NaN	NaN
397	0	9.294e-05	0.0001864	0.0002818	0.0003812	0.0004829	0.0005747	0.0006597	0.000746	0.0008344	0.0009253	0.001018	0.001114	0.001213	0.001319	0.00143	0.001552	0.001691	0.001844	0.002011	0.002193	0.002389	0.002601	0.00283	0.003078	0.003344	0.003628	0.003928	0.00424	0.004568	0.004908	0.005258	0.005611	NaN	NaN	NaN	NaN	NaN	NaN	NaN	NaN	NaN	NaN	NaN	NaN	NaN	NaN	NaN	NaN
398	-1.355e-20	0.0001494	0.0003012	0.0004582	0.0006231	0.0007915	0.0009581	0.001123	0.001287	0.001448	0.001601	0.001741	0.001863	0.001964	0.00204	0.002089	0.002111	0.002109	0.002081	0.002029	0.001961	0.001891	0.001829	0.001788	0.001777	0.001812	0.001903	0.002061	0.002295	0.002611	0.003009	0.003477	0.003994	NaN	NaN	NaN	NaN	NaN	NaN	NaN	NaN	NaN	NaN	NaN	NaN	NaN	NaN	NaN	NaN
399	-1.355e-20	0.0001462	0.0002935	0.0004425	0.0005942	0.0007503	0.000916	0.001085	0.001244	0.001387	0.001509	0.001611	0.001694	0.001756	0.001795	0.001811	0.001806	0.001781	0.001741	0.001695	0.00165	0.001606	0.001562	0.001509	0.001452	0.001394	0.001336	0.001278	0.001219	0.00116	0.001103	0.001041	0.0009804	0.0009233	0.0008799	0.000845	0.0008152	0.0007906	0.0007717	0.0007592	0.0007503	0.0007446	0.0007458	0.0007483	0.0007506	0.0007482	0.0007445	0.0007425	0.000741
400	0	0.00024	0.0004838	0.0007356	0.0009989	0.001278	0.001577	0.001884	0.002188	0.002482	0.002761	0.00302	0.003258	0.003468	0.003647	0.003793	0.003906	0.003987	0.004051	0.004103	0.00415	0.004198	0.004247	0.004299	0.004356	0.004425	0.004506	0.004598	0.004696	0.004791	NaN	NaN	NaN	NaN	NaN	NaN	NaN	NaN	NaN	NaN	NaN	NaN	NaN	NaN	NaN	NaN	NaN	NaN	NaN
401	-6.776e-21	8.975e-05	0.0001812	0.000277	0.0003781	0.0004843	0.0005993	0.0007202	0.0008386	0.0009505	0.001054	0.001143	0.001217	0.001272	0.001309	0.001326	0.001329	0.001317	0.001293	0.001264	0.001234	0.001204	0.001177	0.001154	0.001136	0.001126	0.001122	0.001121	0.001125	0.001134	0.001142	0.001147	0.001148	0.001144	0.001137	0.001126	0.001112	0.001094	0.001072	0.001044	0.00101	0.0009734	0.0009384	0.0009046	0.0008761	0.000849	0.0008227	0.0007996	0.0007807
402	-5.421e-20	0.0006155	0.001243	0.001896	0.002587	0.00329	0.003993	0.004689	0.005375	NaN	NaN	NaN	NaN	NaN	NaN	NaN	NaN	NaN	NaN	NaN	NaN	NaN	NaN	NaN	NaN	NaN	NaN	NaN	NaN	NaN	NaN	NaN	NaN	NaN	NaN	NaN	NaN	NaN	NaN	NaN	NaN	NaN	NaN	NaN	NaN	NaN	NaN	NaN	NaN
403	6.776e-21	4.914e-05	9.787e-05	0.0001496	0.0002073	0.0002711	0.0003365	0.0004045	0.0004792	0.000557	0.0006357	0.0007092	0.0007823	0.0008521	0.0009171	0.0009745	0.001028	0.001077	0.001119	0.001153	0.001183	0.001209	0.001237	0.00126	0.001281	0.001298	0.001313	0.001322	0.00133	0.001341	0.001359	0.001386	0.001426	0.001489	0.001583	0.001719	0.001905	0.00215	0.002461	0.002837	0.003276	0.00377	0.004308	NaN	NaN	NaN	NaN	NaN	NaN
404	2.711e-20	0.0002728	0.0005496	0.0008342	0.001124	0.001421	0.001724	0.002034	0.002353	0.002681	0.003018	0.003365	0.003725	0.004094	0.004471	0.004855	0.005247	0.00564	0.006028	NaN	NaN	NaN	NaN	NaN	NaN	NaN	NaN	NaN	NaN	NaN	NaN	NaN	NaN	NaN	NaN	NaN	NaN	NaN	NaN	NaN	NaN	NaN	NaN	NaN	NaN	NaN	NaN	NaN	NaN
405	2.711e-20	0.0003222	0.0006454	0.0009736	0.00131	0.001646	0.001953	0.002231	0.002493	0.002739	0.002965	0.003167	0.003346	0.003499	0.003621	0.003709	0.003771	0.003823	0.003865	0.003899	0.003931	0.003965	0.004005	0.004052	0.004111	0.004191	0.004288	0.004397	0.004514	NaN	NaN	NaN	NaN	NaN	NaN	NaN	NaN	NaN	NaN	NaN	NaN	NaN	NaN	NaN	NaN	NaN	NaN	NaN	NaN
406	-4.066e-20	0.0001372	0.000276	0.0004202	0.0005728	0.0007272	0.0008823	0.001041	0.001212	0.001399	0.001609	0.001839	0.0021	0.002396	0.002735	0.003124	0.003577	0.00409	0.00466	0.005274	0.005917	NaN	NaN	NaN	NaN	NaN	NaN	NaN	NaN	NaN	NaN	NaN	NaN	NaN	NaN	NaN	NaN	NaN	NaN	NaN	NaN	NaN	NaN	NaN	NaN	NaN	NaN	NaN	NaN
407	-5.421e-20	0.000186	0.0003731	0.0005644	0.0007625	0.0009685	0.001173	0.001369	0.001562	0.001749	0.001927	0.002096	0.002253	0.002399	0.002529	0.00264	0.002734	0.002814	0.002883	0.002941	0.00299	0.003026	0.003051	0.003064	0.003063	0.003053	0.003035	0.003004	0.002965	0.002921	0.002877	0.002836	0.002805	0.002788	0.002787	0.002806	0.002843	0.002901	0.002985	0.003094	0.003222	0.003364	NaN	NaN	NaN	NaN	NaN	NaN	NaN
408	-1.355e-20	0.0001099	0.0002221	0.0003417	0.000472	0.0006152	0.0007765	0.0009533	0.001138	0.001327	0.001516	0.001702	0.001883	0.002055	0.002211	0.00235	0.002473	0.002576	0.00266	0.002725	0.002771	0.002799	0.002807	0.002796	0.002777	0.002756	0.002736	0.002719	0.002713	0.002728	0.002771	0.002847	0.002965	0.003133	0.003354	0.003614	0.003903	0.004211	NaN	NaN	NaN	NaN	NaN	NaN	NaN	NaN	NaN	NaN	NaN
409	1.355e-20	0.0002069	0.0004228	0.0006568	0.0009201	0.001221	0.001555	0.001923	0.00233	0.002772	0.003242	0.003737	0.004254	0.004782	0.005308	0.005816	NaN	NaN	NaN	NaN	NaN	NaN	NaN	NaN	NaN	NaN	NaN	NaN	NaN	NaN	NaN	NaN	NaN	NaN	NaN	NaN	NaN	NaN	NaN	NaN	NaN	NaN	NaN	NaN	NaN	NaN	NaN	NaN	NaN
410	5.421e-20	0.0002827	0.0005648	0.0008472	0.001134	0.001423	0.001683	0.001917	0.00215	0.002383	0.002623	0.00288	0.003167	0.003486	0.003841	0.004228	0.004652	0.005123	0.005628	NaN	NaN	NaN	NaN	NaN	NaN	NaN	NaN	NaN	NaN	NaN	NaN	NaN	NaN	NaN	NaN	NaN	NaN	NaN	NaN	NaN	NaN	NaN	NaN	NaN	NaN	NaN	NaN	NaN	NaN
411	2.711e-20	0.0003021	0.0006055	0.0009152	0.001234	0.001537	0.001817	0.002075	0.002314	0.002546	0.002767	0.002974	0.003166	0.003339	0.003487	0.003605	0.003709	0.003799	0.003871	0.003923	0.003957	0.003973	0.003977	0.003971	0.003961	0.003954	0.003952	0.003951	0.003955	0.003972	0.004005	0.004051	0.004109	NaN	NaN	NaN	NaN	NaN	NaN	NaN	NaN	NaN	NaN	NaN	NaN	NaN	NaN	NaN	NaN
412	-5.421e-20	0.0006785	0.001369	0.002081	0.002828	0.003619	NaN	NaN	NaN	NaN	NaN	NaN	NaN	NaN	NaN	NaN	NaN	NaN	NaN	NaN	NaN	NaN	NaN	NaN	NaN	NaN	NaN	NaN	NaN	NaN	NaN	NaN	NaN	NaN	NaN	NaN	NaN	NaN	NaN	NaN	NaN	NaN	NaN	NaN	NaN	NaN	NaN	NaN	NaN
413	-1.355e-20	0.0001364	0.0002838	0.0004425	0.0006167	0.0008078	0.001023	0.001262	0.001513	0.00177	0.002032	0.002291	0.002545	0.002784	0.003007	0.00321	0.003403	0.003581	0.003743	0.003898	0.004054	0.004211	0.004378	0.004558	0.004748	0.004956	0.005179	0.005397	NaN	NaN	NaN	NaN	NaN	NaN	NaN	NaN	NaN	NaN	NaN	NaN	NaN	NaN	NaN	NaN	NaN	NaN	NaN	NaN	NaN
414	2.711e-20	0.0002561	0.0005179	0.0007907	0.001078	0.001379	0.001696	0.002032	0.002387	0.00276	0.003152	0.003558	0.003977	0.004402	0.004828	0.005241	0.005643	NaN	NaN	NaN	NaN	NaN	NaN	NaN	NaN	NaN	NaN	NaN	NaN	NaN	NaN	NaN	NaN	NaN	NaN	NaN	NaN	NaN	NaN	NaN	NaN	NaN	NaN	NaN	NaN	NaN	NaN	NaN	NaN
415	-2.711e-20	0.0003547	0.0007217	0.001115	0.001546	0.002024	0.002539	0.003082	0.003667	0.004292	0.004954	0.005638	0.006333	NaN	NaN	NaN	NaN	NaN	NaN	NaN	NaN	NaN	NaN	NaN	NaN	NaN	NaN	NaN	NaN	NaN	NaN	NaN	NaN	NaN	NaN	NaN	NaN	NaN	NaN	NaN	NaN	NaN	NaN	NaN	NaN	NaN	NaN	NaN	NaN
416	0	0.0008451	0.001699	0.002571	0.00347	0.0044	NaN	NaN	NaN	NaN	NaN	NaN	NaN	NaN	NaN	NaN	NaN	NaN	NaN	NaN	NaN	NaN	NaN	NaN	NaN	NaN	NaN	NaN	NaN	NaN	NaN	NaN	NaN	NaN	NaN	NaN	NaN	NaN	NaN	NaN	NaN	NaN	NaN	NaN	NaN	NaN	NaN	NaN	NaN
417	0	0.0006058	0.001227	0.001867	0.002516	0.003179	0.003856	0.00454	0.005225	NaN	NaN	NaN	NaN	NaN	NaN	NaN	NaN	NaN	NaN	NaN	NaN	NaN	NaN	NaN	NaN	NaN	NaN	NaN	NaN	NaN	NaN	NaN	NaN	NaN	NaN	NaN	NaN	NaN	NaN	NaN	NaN	NaN	NaN	NaN	NaN	NaN	NaN	NaN	NaN
418	0	0.0004083	0.000823	0.001252	0.001683	0.00211	0.002534	0.002954	0.003367	0.003775	0.004182	0.004583	0.004973	0.005344	0.005685	0.005998	NaN	NaN	NaN	NaN	NaN	NaN	NaN	NaN	NaN	NaN	NaN	NaN	NaN	NaN	NaN	NaN	NaN	NaN	NaN	NaN	NaN	NaN	NaN	NaN	NaN	NaN	NaN	NaN	NaN	NaN	NaN	NaN	NaN
419	1.626e-19	0.0003423	0.0006886	0.001045	0.001398	0.001737	0.002065	0.002382	0.002688	0.002986	0.003283	0.003573	0.003852	0.004117	0.004362	0.00459	0.004808	0.005011	0.005195	0.005359	0.005505	0.005631	0.005736	0.00582	NaN	NaN	NaN	NaN	NaN	NaN	NaN	NaN	NaN	NaN	NaN	NaN	NaN	NaN	NaN	NaN	NaN	NaN	NaN	NaN	NaN	NaN	NaN	NaN	NaN
420	0	0.0006102	0.001232	0.001879	0.002565	0.003299	NaN	NaN	NaN	NaN	NaN	NaN	NaN	NaN	NaN	NaN	NaN	NaN	NaN	NaN	NaN	NaN	NaN	NaN	NaN	NaN	NaN	NaN	NaN	NaN	NaN	NaN	NaN	NaN	NaN	NaN	NaN	NaN	NaN	NaN	NaN	NaN	NaN	NaN	NaN	NaN	NaN	NaN	NaN
421	0	0.0003092	0.0006182	0.0009277	0.001236	0.001544	0.001866	0.002185	0.002473	0.002722	0.002936	0.003118	0.003272	0.0034	0.003501	0.00358	0.003642	0.003693	0.003752	0.003835	0.003959	0.004124	0.004322	0.004543	0.004782	NaN	NaN	NaN	NaN	NaN	NaN	NaN	NaN	NaN	NaN	NaN	NaN	NaN	NaN	NaN	NaN	NaN	NaN	NaN	NaN	NaN	NaN	NaN	NaN
422	1.355e-19	0.0004673	0.0009403	0.001421	0.001894	0.002356	0.002814	0.003268	0.003719	0.004167	0.004619	0.005072	0.005525	0.005968	0.006389	0.006784	NaN	NaN	NaN	NaN	NaN	NaN	NaN	NaN	NaN	NaN	NaN	NaN	NaN	NaN	NaN	NaN	NaN	NaN	NaN	NaN	NaN	NaN	NaN	NaN	NaN	NaN	NaN	NaN	NaN	NaN	NaN	NaN	NaN
423	0	-0.0001687	-0.0002696	-0.000307	-0.0002859	-0.0002213	-0.0001415	-4.597e-05	8.214e-05	0.0002503	0.0004646	0.0007291	0.0009931	0.001229	0.001443	0.00163	0.0018	0.001963	0.002116	0.002253	0.002373	0.002469	0.002535	0.002583	0.002608	0.002604	0.002577	0.002524	0.002454	0.002369	0.002274	0.002175	0.002076	0.001984	0.001901	0.001837	0.001801	0.001797	0.001831	0.001904	0.002018	0.002179	0.002385	0.002638	0.002937	0.003276	0.00364	NaN	NaN
424	2.711e-20	0.0002003	0.0004023	0.0006085	0.0008195	0.001037	0.001272	0.001513	0.001743	0.001955	0.002149	0.00232	0.00247	0.002595	0.002692	0.002759	0.002802	0.002821	0.002831	0.002851	0.002894	0.002963	0.003072	0.00322	0.003418	0.003679	0.004009	0.004397	0.004836	0.00531	NaN	NaN	NaN	NaN	NaN	NaN	NaN	NaN	NaN	NaN	NaN	NaN	NaN	NaN	NaN	NaN	NaN	NaN	NaN
425	2.711e-20	0.0002757	0.0005603	0.0008641	0.001196	0.001566	0.00199	0.002467	0.002973	0.003506	0.004063	0.004635	0.005215	0.005789	NaN	NaN	NaN	NaN	NaN	NaN	NaN	NaN	NaN	NaN	NaN	NaN	NaN	NaN	NaN	NaN	NaN	NaN	NaN	NaN	NaN	NaN	NaN	NaN	NaN	NaN	NaN	NaN	NaN	NaN	NaN	NaN	NaN	NaN	NaN
426	5.421e-20	0.0003757	0.0007644	0.001171	0.001603	0.002064	0.002555	0.003074	0.003618	0.00418	0.004755	0.005333	0.0059	0.006433	0.006914	NaN	NaN	NaN	NaN	NaN	NaN	NaN	NaN	NaN	NaN	NaN	NaN	NaN	NaN	NaN	NaN	NaN	NaN	NaN	NaN	NaN	NaN	NaN	NaN	NaN	NaN	NaN	NaN	NaN	NaN	NaN	NaN	NaN	NaN
427	1.084e-19	0.0003131	0.0006352	0.0009766	0.001344	0.001734	0.002154	0.002599	0.003067	0.003556	0.004062	0.004577	0.005094	0.005602	0.006088	0.006542	NaN	NaN	NaN	NaN	NaN	NaN	NaN	NaN	NaN	NaN	NaN	NaN	NaN	NaN	NaN	NaN	NaN	NaN	NaN	NaN	NaN	NaN	NaN	NaN	NaN	NaN	NaN	NaN	NaN	NaN	NaN	NaN	NaN
428	-1.355e-19	0.0003336	0.00067	0.001014	0.001355	0.001685	0.002003	0.002308	0.002593	0.002858	0.003105	0.003333	0.003541	0.003724	0.003875	0.003999	0.004104	0.004188	0.004254	0.004311	0.004361	0.004408	0.00445	0.004489	0.004529	0.004576	0.004627	0.004677	0.004729	0.004779	NaN	NaN	NaN	NaN	NaN	NaN	NaN	NaN	NaN	NaN	NaN	NaN	NaN	NaN	NaN	NaN	NaN	NaN	NaN
429	-2.711e-20	0.0001318	0.0002623	0.0003931	0.0005268	0.0006641	0.0008118	0.0009638	0.001105	0.001236	0.001356	0.001464	0.001563	0.001654	0.001734	0.001799	0.001847	0.001879	0.001901	0.001923	0.001942	0.001962	0.001982	0.002	0.002014	0.002025	0.002035	0.002045	0.002054	0.002061	0.002066	0.002066	0.002061	0.002048	0.002028	0.002004	0.001976	0.001943	0.001903	0.001857	0.001806	0.001753	0.001701	0.001656	0.001623	0.001606	0.001607	0.001633	0.001691
430	5.421e-20	0.0005712	0.001152	0.001755	0.00239	0.003066	0.003804	0.004579	NaN	NaN	NaN	NaN	NaN	NaN	NaN	NaN	NaN	NaN	NaN	NaN	NaN	NaN	NaN	NaN	NaN	NaN	NaN	NaN	NaN	NaN	NaN	NaN	NaN	NaN	NaN	NaN	NaN	NaN	NaN	NaN	NaN	NaN	NaN	NaN	NaN	NaN	NaN	NaN	NaN
431	-1.084e-19	0.0008309	0.001678	0.002556	0.003479	0.004411	0.005341	NaN	NaN	NaN	NaN	NaN	NaN	NaN	NaN	NaN	NaN	NaN	NaN	NaN	NaN	NaN	NaN	NaN	NaN	NaN	NaN	NaN	NaN	NaN	NaN	NaN	NaN	NaN	NaN	NaN	NaN	NaN	NaN	NaN	NaN	NaN	NaN	NaN	NaN	NaN	NaN	NaN	NaN
432	0	0.001013	0.001796	0.002452	0.003427	0.004008	0.004704	0.005704	0.007084	0.008527	NaN	NaN	NaN	NaN	NaN	NaN	NaN	NaN	NaN	NaN	NaN	NaN	NaN	NaN	NaN	NaN	NaN	NaN	NaN	NaN	NaN	NaN	NaN	NaN	NaN	NaN	NaN	NaN	NaN	NaN	NaN	NaN	NaN	NaN	NaN	NaN	NaN	NaN	NaN
433	1.355e-20	0.0001615	0.0003278	0.0005046	0.0006941	0.0009024	0.001141	0.001408	0.001694	0.002002	0.002336	0.002697	0.003087	0.003503	0.003946	0.004418	0.004914	0.005427	0.00595	0.006477	NaN	NaN	NaN	NaN	NaN	NaN	NaN	NaN	NaN	NaN	NaN	NaN	NaN	NaN	NaN	NaN	NaN	NaN	NaN	NaN	NaN	NaN	NaN	NaN	NaN	NaN	NaN	NaN	NaN
434	-5.421e-20	-0.0003359	-0.000565	-0.0006949	-0.0007304	-0.000675	-0.0005462	-0.0003689	-0.000132	0.0001718	0.0005459	0.0009939	0.001471	0.001893	0.002263	0.00257	0.002806	0.002985	0.003143	0.003276	0.00338	0.003462	0.003528	0.003586	0.00366	0.003757	0.003895	0.004093	0.004337	0.004602	0.004882	NaN	NaN	NaN	NaN	NaN	NaN	NaN	NaN	NaN	NaN	NaN	NaN	NaN	NaN	NaN	NaN	NaN	NaN
435	8.132e-20	0.0004115	0.0008259	0.001249	0.001687	0.002118	0.002526	0.002908	0.003281	0.00366	0.004041	0.004421	0.004799	0.005175	0.005543	0.005897	0.006241	NaN	NaN	NaN	NaN	NaN	NaN	NaN	NaN	NaN	NaN	NaN	NaN	NaN	NaN	NaN	NaN	NaN	NaN	NaN	NaN	NaN	NaN	NaN	NaN	NaN	NaN	NaN	NaN	NaN	NaN	NaN	NaN
436	1.355e-19	0.00043	0.0008654	0.001311	0.001746	0.00217	0.002586	0.002992	0.003385	0.00376	0.004126	0.004483	0.004831	0.005163	0.005475	0.005784	0.006085	0.006372	0.006644	0.006898	NaN	NaN	NaN	NaN	NaN	NaN	NaN	NaN	NaN	NaN	NaN	NaN	NaN	NaN	NaN	NaN	NaN	NaN	NaN	NaN	NaN	NaN	NaN	NaN	NaN	NaN	NaN	NaN	NaN
437	-5.421e-20	0.0002644	0.0005316	0.0008034	0.00108	0.001366	0.001674	0.001992	0.002291	0.002556	0.002785	0.002979	0.003137	0.003251	0.003318	0.003336	0.003308	0.003228	0.003112	0.002982	0.002852	0.00273	0.002612	0.002496	0.002387	0.00229	0.002205	0.002134	0.002084	0.002052	0.002031	0.002013	0.001992	0.00197	0.001961	0.001967	0.001989	0.002035	0.0021	0.002185	0.002289	0.002421	0.002585	0.002786	0.003023	0.003274	NaN	NaN	NaN
438	-5.421e-20	0.0005054	0.00102	0.001552	0.002099	0.002639	0.003178	0.003709	0.004231	0.004754	0.005268	0.005771	NaN	NaN	NaN	NaN	NaN	NaN	NaN	NaN	NaN	NaN	NaN	NaN	NaN	NaN	NaN	NaN	NaN	NaN	NaN	NaN	NaN	NaN	NaN	NaN	NaN	NaN	NaN	NaN	NaN	NaN	NaN	NaN	NaN	NaN	NaN	NaN	NaN
439	0	0.0006458	0.001307	0.002	0.002741	0.003542	0.004427	NaN	NaN	NaN	NaN	NaN	NaN	NaN	NaN	NaN	NaN	NaN	NaN	NaN	NaN	NaN	NaN	NaN	NaN	NaN	NaN	NaN	NaN	NaN	NaN	NaN	NaN	NaN	NaN	NaN	NaN	NaN	NaN	NaN	NaN	NaN	NaN	NaN	NaN	NaN	NaN	NaN	NaN
440	2.711e-20	0.0002718	0.0005534	0.0008549	0.001186	0.001555	0.001982	0.002465	0.002984	0.003536	0.004113	0.004707	0.005309	0.005906	0.006486	NaN	NaN	NaN	NaN	NaN	NaN	NaN	NaN	NaN	NaN	NaN	NaN	NaN	NaN	NaN	NaN	NaN	NaN	NaN	NaN	NaN	NaN	NaN	NaN	NaN	NaN	NaN	NaN	NaN	NaN	NaN	NaN	NaN	NaN
441	1.355e-20	0.0002671	0.0005413	0.0008308	0.001142	0.001476	0.001833	0.00221	0.002607	0.003021	0.003446	0.003878	0.004311	0.004736	0.005145	0.005532	0.005887	0.006206	NaN	NaN	NaN	NaN	NaN	NaN	NaN	NaN	NaN	NaN	NaN	NaN	NaN	NaN	NaN	NaN	NaN	NaN	NaN	NaN	NaN	NaN	NaN	NaN	NaN	NaN	NaN	NaN	NaN	NaN	NaN
442	-5.421e-20	0.0003505	0.0007104	0.00109	0.001498	0.001942	0.002446	0.003003	0.003583	0.004182	0.004796	0.005415	0.00603	NaN	NaN	NaN	NaN	NaN	NaN	NaN	NaN	NaN	NaN	NaN	NaN	NaN	NaN	NaN	NaN	NaN	NaN	NaN	NaN	NaN	NaN	NaN	NaN	NaN	NaN	NaN	NaN	NaN	NaN	NaN	NaN	NaN	NaN	NaN	NaN
443	8.132e-20	0.0003478	0.0007007	0.001063	0.001439	0.001822	0.002194	0.002556	0.002919	0.003286	0.003653	0.004021	0.004388	0.00475	0.005102	0.005443	0.005771	0.006085	NaN	NaN	NaN	NaN	NaN	NaN	NaN	NaN	NaN	NaN	NaN	NaN	NaN	NaN	NaN	NaN	NaN	NaN	NaN	NaN	NaN	NaN	NaN	NaN	NaN	NaN	NaN	NaN	NaN	NaN	NaN
444	-1.626e-19	0.0007127	0.001436	0.002182	0.002923	0.003636	0.004324	0.004984	0.005603	0.00619	NaN	NaN	NaN	NaN	NaN	NaN	NaN	NaN	NaN	NaN	NaN	NaN	NaN	NaN	NaN	NaN	NaN	NaN	NaN	NaN	NaN	NaN	NaN	NaN	NaN	NaN	NaN	NaN	NaN	NaN	NaN	NaN	NaN	NaN	NaN	NaN	NaN	NaN	NaN
445	-1.084e-19	0.0004921	0.0009939	0.001518	0.002073	0.002666	0.003276	0.00389	0.004515	0.005142	0.005761	NaN	NaN	NaN	NaN	NaN	NaN	NaN	NaN	NaN	NaN	NaN	NaN	NaN	NaN	NaN	NaN	NaN	NaN	NaN	NaN	NaN	NaN	NaN	NaN	NaN	NaN	NaN	NaN	NaN	NaN	NaN	NaN	NaN	NaN	NaN	NaN	NaN	NaN
446	0	0.0003423	0.0006938	0.001064	0.00146	0.001865	0.002286	0.002725	0.003179	0.003655	0.004152	0.004662	0.005179	0.005693	0.00619	0.006662	NaN	NaN	NaN	NaN	NaN	NaN	NaN	NaN	NaN	NaN	NaN	NaN	NaN	NaN	NaN	NaN	NaN	NaN	NaN	NaN	NaN	NaN	NaN	NaN	NaN	NaN	NaN	NaN	NaN	NaN	NaN	NaN	NaN
447	1.355e-20	0.0001361	0.0002769	0.0004252	0.0005839	0.0007528	0.0009239	0.001098	0.001282	0.00148	0.001692	0.00192	0.002161	0.002417	0.002688	0.002976	0.003283	0.003611	0.003963	0.004334	0.004723	0.005124	0.005526	NaN	NaN	NaN	NaN	NaN	NaN	NaN	NaN	NaN	NaN	NaN	NaN	NaN	NaN	NaN	NaN	NaN	NaN	NaN	NaN	NaN	NaN	NaN	NaN	NaN	NaN
448	-1.084e-19	0.0006639	0.001335	0.002024	0.00274	0.003493	NaN	NaN	NaN	NaN	NaN	NaN	NaN	NaN	NaN	NaN	NaN	NaN	NaN	NaN	NaN	NaN	NaN	NaN	NaN	NaN	NaN	NaN	NaN	NaN	NaN	NaN	NaN	NaN	NaN	NaN	NaN	NaN	NaN	NaN	NaN	NaN	NaN	NaN	NaN	NaN	NaN	NaN	NaN
449	4.066e-20	0.000159	0.0003459	0.0005742	0.0008541	0.001193	0.0016	0.002076	0.002622	0.003235	0.003906	0.004621	0.005354	0.006077	0.006768	NaN	NaN	NaN	NaN	NaN	NaN	NaN	NaN	NaN	NaN	NaN	NaN	NaN	NaN	NaN	NaN	NaN	NaN	NaN	NaN	NaN	NaN	NaN	NaN	NaN	NaN	NaN	NaN	NaN	NaN	NaN	NaN	NaN	NaN
450	6.776e-21	9.519e-05	0.0001885	0.0002795	0.0003678	0.0004517	0.0005349	0.0006118	0.0006734	0.0007227	0.0007611	0.0007876	0.0008044	0.0008139	0.0008163	0.0008125	0.000805	0.0007962	0.0007914	0.0007941	0.0008006	0.00081	0.0008263	0.0008482	0.0008723	0.0008992	0.0009257	0.0009488	0.000966	0.0009779	0.000986	0.0009933	0.0009994	0.0009997	0.0009939	0.0009872	0.0009776	0.0009696	0.0009638	0.0009619	0.0009649	0.0009726	0.0009827	0.0009958	0.001014	0.001039	0.001063	0.001091	0.001119
451	4.066e-20	0.0002351	0.000472	0.0007123	0.0009579	0.001211	0.001475	0.001733	0.00198	0.002213	0.002432	0.002634	0.002818	0.002983	0.003129	0.003256	0.003361	0.003444	0.003521	0.003595	0.003667	0.003738	0.00381	0.003882	0.003954	0.004028	0.004103	0.004181	0.004265	0.004355	0.004452	0.004551	0.004648	NaN	NaN	NaN	NaN	NaN	NaN	NaN	NaN	NaN	NaN	NaN	NaN	NaN	NaN	NaN	NaN
452	0	0.0006026	0.001223	0.001878	0.002552	0.00325	0.003976	0.004726	0.005487	0.006248	NaN	NaN	NaN	NaN	NaN	NaN	NaN	NaN	NaN	NaN	NaN	NaN	NaN	NaN	NaN	NaN	NaN	NaN	NaN	NaN	NaN	NaN	NaN	NaN	NaN	NaN	NaN	NaN	NaN	NaN	NaN	NaN	NaN	NaN	NaN	NaN	NaN	NaN	NaN
453	-2.711e-20	0.0004546	0.0009198	0.001405	0.001918	0.002449	0.002981	0.003511	0.004053	0.004612	0.005183	0.005758	0.006326	0.006869	NaN	NaN	NaN	NaN	NaN	NaN	NaN	NaN	NaN	NaN	NaN	NaN	NaN	NaN	NaN	NaN	NaN	NaN	NaN	NaN	NaN	NaN	NaN	NaN	NaN	NaN	NaN	NaN	NaN	NaN	NaN	NaN	NaN	NaN	NaN
454	-1.084e-19	0.0004309	0.0008754	0.001346	0.001837	0.002346	0.002878	0.003434	0.004014	0.004618	0.005246	0.005882	0.006509	NaN	NaN	NaN	NaN	NaN	NaN	NaN	NaN	NaN	NaN	NaN	NaN	NaN	NaN	NaN	NaN	NaN	NaN	NaN	NaN	NaN	NaN	NaN	NaN	NaN	NaN	NaN	NaN	NaN	NaN	NaN	NaN	NaN	NaN	NaN	NaN
455	-2.711e-20	0.0005001	0.001009	0.001533	0.002079	0.002651	0.003275	0.003932	0.004576	NaN	NaN	NaN	NaN	NaN	NaN	NaN	NaN	NaN	NaN	NaN	NaN	NaN	NaN	NaN	NaN	NaN	NaN	NaN	NaN	NaN	NaN	NaN	NaN	NaN	NaN	NaN	NaN	NaN	NaN	NaN	NaN	NaN	NaN	NaN	NaN	NaN	NaN	NaN	NaN
456	2.711e-20	0.0002105	0.0004276	0.0006582	0.0009051	0.001164	0.001435	0.001721	0.002023	0.002343	0.002684	0.003042	0.003416	0.003802	0.004197	0.004602	0.005019	0.005444	0.00587	0.006289	0.006693	NaN	NaN	NaN	NaN	NaN	NaN	NaN	NaN	NaN	NaN	NaN	NaN	NaN	NaN	NaN	NaN	NaN	NaN	NaN	NaN	NaN	NaN	NaN	NaN	NaN	NaN	NaN	NaN
457	5.421e-20	0.0005006	0.001015	0.001561	0.00215	0.002792	0.00351	NaN	NaN	NaN	NaN	NaN	NaN	NaN	NaN	NaN	NaN	NaN	NaN	NaN	NaN	NaN	NaN	NaN	NaN	NaN	NaN	NaN	NaN	NaN	NaN	NaN	NaN	NaN	NaN	NaN	NaN	NaN	NaN	NaN	NaN	NaN	NaN	NaN	NaN	NaN	NaN	NaN	NaN
458	-3.253e-19	0.001085	0.002181	0.003262	0.004297	0.005282	0.006203	0.007047	NaN	NaN	NaN	NaN	NaN	NaN	NaN	NaN	NaN	NaN	NaN	NaN	NaN	NaN	NaN	NaN	NaN	NaN	NaN	NaN	NaN	NaN	NaN	NaN	NaN	NaN	NaN	NaN	NaN	NaN	NaN	NaN	NaN	NaN	NaN	NaN	NaN	NaN	NaN	NaN	NaN
459	1.355e-20	0.0002462	0.0004939	0.0007462	0.001005	0.001271	0.001535	0.001781	0.002015	0.002234	0.002436	0.002619	0.002781	0.002919	0.00303	0.003111	0.003159	0.003182	0.003192	0.003192	0.003184	0.003172	0.00316	0.003154	0.003155	0.003173	0.003212	0.003278	0.003373	0.003501	0.003663	0.003855	0.004071	0.004303	NaN	NaN	NaN	NaN	NaN	NaN	NaN	NaN	NaN	NaN	NaN	NaN	NaN	NaN	NaN
460	-1.084e-19	0.0002864	0.0006079	0.0009619	0.00136	0.001812	0.002325	0.002892	0.003506	0.004153	NaN	NaN	NaN	NaN	NaN	NaN	NaN	NaN	NaN	NaN	NaN	NaN	NaN	NaN	NaN	NaN	NaN	NaN	NaN	NaN	NaN	NaN	NaN	NaN	NaN	NaN	NaN	NaN	NaN	NaN	NaN	NaN	NaN	NaN	NaN	NaN	NaN	NaN	NaN
461	0	9.239e-05	0.0001833	0.000275	0.0003693	0.0004602	0.0005526	0.0006376	0.0006999	0.0007606	0.0008182	0.0008792	0.0009509	0.00103	0.001108	0.001182	0.001248	0.001315	0.001393	0.001493	0.001594	0.001701	0.001802	0.001888	0.001966	0.002039	0.002107	0.002176	0.002234	0.00228	0.002316	0.002351	0.002387	0.002438	0.002514	0.002613	0.002738	0.002893	0.003072	0.003283	0.003521	NaN	NaN	NaN	NaN	NaN	NaN	NaN	NaN
462	1.355e-20	0.0001626	0.0003275	0.0004978	0.0006695	0.0008316	0.0009836	0.001125	0.001254	0.001374	0.001483	0.001576	0.001651	0.001705	0.001733	0.001742	0.001738	0.001721	0.001693	0.001654	0.001607	0.001557	0.001506	0.001456	0.001409	0.001369	0.001335	0.001307	0.001286	0.001272	0.001262	0.001256	0.001253	0.001255	0.001268	0.001297	0.001345	0.001418	0.001519	0.001655	0.001833	0.002063	0.002351	0.002698	0.003101	0.003544	0.004014	NaN	NaN
463	8.132e-20	0.0002094	0.0004253	0.0006489	0.0008789	0.001115	0.001357	0.001603	0.001849	0.002091	0.002325	0.002551	0.002763	0.002958	0.003137	0.003305	0.003467	0.003629	0.003794	0.003972	0.00417	0.004392	0.004638	0.004905	0.005189	NaN	NaN	NaN	NaN	NaN	NaN	NaN	NaN	NaN	NaN	NaN	NaN	NaN	NaN	NaN	NaN	NaN	NaN	NaN	NaN	NaN	NaN	NaN	NaN
464	-3.388e-21	-2.27e-05	-6.298e-06	5.221e-05	0.000157	0.0002838	0.0004305	0.0005968	0.0007826	0.0009989	0.00123	0.001465	0.001681	0.001856	0.001986	0.002077	0.002142	0.002185	0.002209	0.002211	0.002195	0.002169	0.002143	0.002122	0.002115	0.00213	0.002167	0.002229	0.002317	0.002436	0.002593	0.002795	0.003047	0.003349	0.003699	0.004085	0.004489	NaN	NaN	NaN	NaN	NaN	NaN	NaN	NaN	NaN	NaN	NaN	NaN
465	2.711e-20	0.0001551	0.0003152	0.0004854	0.0006707	0.0008756	0.001109	0.001366	0.001636	0.001913	0.002194	0.002474	0.00275	0.003018	0.003269	0.003502	0.003711	0.003894	0.004053	0.004192	0.004315	0.004421	0.00451	0.004582	0.004639	0.004686	0.004722	0.004749	0.004766	0.004772	NaN	NaN	NaN	NaN	NaN	NaN	NaN	NaN	NaN	NaN	NaN	NaN	NaN	NaN	NaN	NaN	NaN	NaN	NaN
466	-1.355e-19	0.0003146	0.0006325	0.0009591	0.001288	0.001605	0.001906	0.002191	0.00246	0.002721	0.002976	0.003221	0.003457	0.003683	0.003897	0.004102	0.004309	0.004522	0.004746	0.004978	0.005218	0.00546	0.005701	NaN	NaN	NaN	NaN	NaN	NaN	NaN	NaN	NaN	NaN	NaN	NaN	NaN	NaN	NaN	NaN	NaN	NaN	NaN	NaN	NaN	NaN	NaN	NaN	NaN	NaN
467	0	0.0004255	0.0008564	0.001297	0.001749	0.002188	0.002606	0.003	0.003363	0.003696	0.003993	0.004246	0.004454	0.004613	0.004722	0.004791	0.004842	0.004888	0.004934	0.004986	0.00505	0.005128	0.005216	NaN	NaN	NaN	NaN	NaN	NaN	NaN	NaN	NaN	NaN	NaN	NaN	NaN	NaN	NaN	NaN	NaN	NaN	NaN	NaN	NaN	NaN	NaN	NaN	NaN	NaN
468	0	0.0001117	0.0002513	0.0004188	0.0006103	0.0008366	0.001108	0.00143	0.001799	0.002204	0.002647	0.003128	0.003633	0.004146	0.004665	0.005194	0.005726	0.006249	NaN	NaN	NaN	NaN	NaN	NaN	NaN	NaN	NaN	NaN	NaN	NaN	NaN	NaN	NaN	NaN	NaN	NaN	NaN	NaN	NaN	NaN	NaN	NaN	NaN	NaN	NaN	NaN	NaN	NaN	NaN
469	-4.066e-20	0.0002251	0.0004487	0.0006715	0.0008943	0.001117	0.001327	0.001514	0.001677	0.001814	0.001925	0.002012	0.002076	0.002121	0.002143	0.002141	0.002118	0.002084	0.00205	0.002028	0.002018	0.002022	0.002037	0.002061	0.002089	0.002122	0.002166	0.002218	0.002273	0.002336	0.002397	0.00246	0.002527	0.002599	0.002686	0.002796	0.00293	0.003081	0.003249	0.003438	NaN	NaN	NaN	NaN	NaN	NaN	NaN	NaN	NaN
470	3.896e-20	-9.337e-06	1.689e-05	8.248e-05	0.0001797	0.000297	0.0004342	0.0005914	0.0007685	0.00097	0.00119	0.001416	0.001624	0.001797	0.001937	0.002051	0.002146	0.002222	0.00228	0.00232	0.002345	0.002363	0.002381	0.002403	0.002426	0.002452	0.002475	0.002495	0.002509	0.002519	0.002523	0.002519	0.002503	0.002474	0.002437	0.002396	0.002351	0.002305	0.002259	0.002216	0.002175	0.00214	0.002113	0.002102	0.00211	0.002135	0.002175	0.002234	0.002311
471	8.132e-20	0.0003781	0.000758	0.001141	0.001525	0.001897	0.002221	0.002497	0.002741	0.002953	0.00313	0.003271	0.003373	0.003434	0.003457	0.00345	0.003426	0.003409	0.003403	0.003409	0.003436	0.003492	0.003581	0.003705	0.003867	0.004059	0.004269	NaN	NaN	NaN	NaN	NaN	NaN	NaN	NaN	NaN	NaN	NaN	NaN	NaN	NaN	NaN	NaN	NaN	NaN	NaN	NaN	NaN	NaN
472	1.084e-19	0.0003215	0.0006444	0.000971	0.001303	0.001609	0.001881	0.002119	0.002324	0.002511	0.002679	0.002826	0.002949	0.003048	0.003121	0.003165	0.003199	0.003227	0.003252	0.003275	0.003299	0.003324	0.003351	0.003385	0.003429	0.003486	0.00356	0.003651	0.003762	0.003891	0.004039	0.004201	0.004377	NaN	NaN	NaN	NaN	NaN	NaN	NaN	NaN	NaN	NaN	NaN	NaN	NaN	NaN	NaN	NaN
473	-6.776e-21	0.0001431	0.000311	0.0004965	0.0006997	0.0009284	0.001186	0.001471	0.001772	0.002068	0.002347	0.002608	0.00283	0.002997	0.003104	0.003161	0.003177	0.003156	0.003104	0.003027	0.002935	0.002837	0.002751	0.002687	0.002649	0.002652	0.002692	0.002766	0.002867	0.002994	0.003145	0.003322	NaN	NaN	NaN	NaN	NaN	NaN	NaN	NaN	NaN	NaN	NaN	NaN	NaN	NaN	NaN	NaN	NaN
474	-5.421e-20	-0.000612	-0.001053	-0.001324	-0.001442	-0.001431	-0.001313	-0.001116	-0.0008503	-0.0005105	-9.628e-05	0.0003963	0.00089	0.001266	0.0015	0.001609	0.001618	0.001555	0.001444	0.001302	0.00114	0.0009727	0.0008094	0.000654	0.0005327	0.0004696	0.0004544	0.0004739	0.0005144	0.0005835	0.0006754	0.0007809	0.0008859	0.0009831	0.001069	0.00114	0.001189	0.001213	0.001217	0.001204	0.001165	0.001107	0.001035	0.000957	0.0008804	0.0008123	0.0007557	0.0007225	0.0007276
475	0	-0.001019	-0.001728	-0.002148	-0.002301	-0.002238	-0.001976	-0.001545	-0.0009935	-0.0003077	0.0005108	0.001475	0.002407	0.003117	0.003612	0.003921	0.004089	0.004166	0.004177	0.004172	0.00417	0.004196	0.004252	0.004353	NaN	NaN	NaN	NaN	NaN	NaN	NaN	NaN	NaN	NaN	NaN	NaN	NaN	NaN	NaN	NaN	NaN	NaN	NaN	NaN	NaN	NaN	NaN	NaN	NaN
476	2.711e-20	0.0003353	0.0006793	0.00104	0.001425	0.001843	0.002309	0.002817	0.003337	0.00386	0.004373	0.004866	0.005329	0.005753	0.00613	NaN	NaN	NaN	NaN	NaN	NaN	NaN	NaN	NaN	NaN	NaN	NaN	NaN	NaN	NaN	NaN	NaN	NaN	NaN	NaN	NaN	NaN	NaN	NaN	NaN	NaN	NaN	NaN	NaN	NaN	NaN	NaN	NaN	NaN
477	-3.388e-20	0.0001341	0.000267	0.0004039	0.0005467	0.0006966	0.000863	0.001042	0.001221	0.00139	0.001554	0.001708	0.001855	0.001996	0.002115	0.002209	0.002277	0.002311	0.002313	0.00229	0.002251	0.002194	0.002124	0.002041	0.001944	0.001849	0.001756	0.001673	0.00161	0.001571	0.001554	0.001555	0.001571	0.001601	0.001642	0.001695	0.001755	0.001823	0.001888	0.001946	0.00199	0.002022	0.002041	0.002053	0.002056	0.002054	0.002044	0.002031	0.002016
478	1.355e-20	0.0002102	0.0004222	0.0006377	0.0008601	0.001084	0.001316	0.001556	0.001788	0.002011	0.00222	0.002417	0.002608	0.002786	0.002948	0.003097	0.003236	0.003361	0.003463	0.003551	0.003629	0.003695	0.003743	0.003762	0.003754	0.003716	0.003645	0.003541	0.00341	0.003272	0.003136	0.003004	0.002883	0.002786	0.002726	0.002714	0.002756	0.002851	0.003	0.003201	NaN	NaN	NaN	NaN	NaN	NaN	NaN	NaN	NaN
479	2.711e-20	0.0001951	0.0004106	0.0006536	0.0009179	0.001207	0.00154	0.00192	0.002316	0.002721	0.003133	0.00355	0.003971	0.004374	0.004753	0.00511	0.005448	0.005762	0.006036	NaN	NaN	NaN	NaN	NaN	NaN	NaN	NaN	NaN	NaN	NaN	NaN	NaN	NaN	NaN	NaN	NaN	NaN	NaN	NaN	NaN	NaN	NaN	NaN	NaN	NaN	NaN	NaN	NaN	NaN
480	1.084e-19	0.0003591	0.0007181	0.001087	0.001465	0.001819	0.00216	0.002492	0.002809	0.003114	0.003406	0.003677	0.003927	0.004155	0.004341	0.004487	0.004601	0.004664	0.004668	0.004617	0.004532	0.004419	0.004286	0.004141	0.003985	0.003846	0.003729	0.00366	0.003659	0.003731	0.003875	0.004068	NaN	NaN	NaN	NaN	NaN	NaN	NaN	NaN	NaN	NaN	NaN	NaN	NaN	NaN	NaN	NaN	NaN
481	-1.355e-20	0.0002429	0.0004915	0.0007503	0.001024	0.001316	0.001628	0.00195	0.002273	0.002589	0.002892	0.003174	0.00343	0.003657	0.003855	0.004027	0.004174	0.004305	0.004427	0.004546	0.004665	0.004783	NaN	NaN	NaN	NaN	NaN	NaN	NaN	NaN	NaN	NaN	NaN	NaN	NaN	NaN	NaN	NaN	NaN	NaN	NaN	NaN	NaN	NaN	NaN	NaN	NaN	NaN	NaN
482	-1.084e-19	0.0006692	0.00135	0.002032	0.002709	0.003382	0.004043	0.004689	0.005313	NaN	NaN	NaN	NaN	NaN	NaN	NaN	NaN	NaN	NaN	NaN	NaN	NaN	NaN	NaN	NaN	NaN	NaN	NaN	NaN	NaN	NaN	NaN	NaN	NaN	NaN	NaN	NaN	NaN	NaN	NaN	NaN	NaN	NaN	NaN	NaN	NaN	NaN	NaN	NaN
483	-2.711e-20	0.0002072	0.0004214	0.0006491	0.0008959	0.001166	0.001458	0.00177	0.002102	0.002454	0.002829	0.003222	0.003632	0.004056	0.004493	0.00494	0.005394	0.00585	0.006302	0.006744	NaN	NaN	NaN	NaN	NaN	NaN	NaN	NaN	NaN	NaN	NaN	NaN	NaN	NaN	NaN	NaN	NaN	NaN	NaN	NaN	NaN	NaN	NaN	NaN	NaN	NaN	NaN	NaN	NaN
484	2.711e-20	0.0002005	0.0004085	0.0006287	0.0008655	0.001119	0.001378	0.001644	0.001922	0.002197	0.002462	0.002712	0.002945	0.003148	0.003323	0.003474	0.003618	0.003761	0.003901	0.004038	0.004188	0.004347	NaN	NaN	NaN	NaN	NaN	NaN	NaN	NaN	NaN	NaN	NaN	NaN	NaN	NaN	NaN	NaN	NaN	NaN	NaN	NaN	NaN	NaN	NaN	NaN	NaN	NaN	NaN
485	0	4.611e-05	9.033e-05	0.0001335	0.0001749	0.0002146	0.0002549	0.0002933	0.0003236	0.0003432	0.0003561	0.0003622	0.0003648	0.0003638	0.0003552	0.0003383	0.0003123	0.0002764	0.0002339	0.0001897	0.0001476	0.0001021	5.487e-05	5.208e-06	-4.613e-05	-9.484e-05	-0.0001414	-0.0001804	-0.0002093	-0.0002296	-0.0002422	-0.0002496	-0.0002469	-0.0002349	-0.0002161	-0.0001902	-0.0001587	-0.000121	-8.432e-05	-5.164e-05	-2.204e-05	3.87e-06	2.807e-05	4.696e-05	5.985e-05	6.842e-05	7.083e-05	6.709e-05	5.689e-05
486	-6.776e-21	6.186e-05	0.000121	0.0001767	0.0002272	0.0002716	0.0003142	0.0003516	0.0003774	0.0003896	0.0003917	0.0003846	0.0003734	0.0003588	0.0003404	0.0003201	0.0002979	0.0002703	0.0002405	0.0002111	0.0001867	0.0001639	0.0001425	0.0001188	9.282e-05	6.5e-05	3.252e-05	6.036e-07	-2.77e-05	-5.153e-05	-6.869e-05	-8.272e-05	-9.199e-05	-9.485e-05	-9.152e-05	-8.102e-05	-6.248e-05	-3.403e-05	-2.934e-06	3.01e-05	6.277e-05	9.205e-05	0.0001184	0.0001408	0.0001559	0.0001663	0.0001688	0.0001632	0.0001486
487	1.355e-20	0.0002049	0.0004146	0.0006351	0.0008699	0.001126	0.001401	0.001693	0.002	0.002315	0.002639	0.002968	0.0033	0.003633	0.003965	0.004298	0.004629	0.004961	0.00529	0.005614	NaN	NaN	NaN	NaN	NaN	NaN	NaN	NaN	NaN	NaN	NaN	NaN	NaN	NaN	NaN	NaN	NaN	NaN	NaN	NaN	NaN	NaN	NaN	NaN	NaN	NaN	NaN	NaN	NaN
488	0	0.0002846	0.0005851	0.0009165	0.001291	0.001718	0.002216	0.002781	0.003393	0.00404	0.004707	NaN	NaN	NaN	NaN	NaN	NaN	NaN	NaN	NaN	NaN	NaN	NaN	NaN	NaN	NaN	NaN	NaN	NaN	NaN	NaN	NaN	NaN	NaN	NaN	NaN	NaN	NaN	NaN	NaN	NaN	NaN	NaN	NaN	NaN	NaN	NaN	NaN	NaN
489	-1.355e-19	0.0003997	0.0008057	0.001226	0.001668	0.002136	0.002654	0.003212	0.003771	0.004321	0.004856	0.005367	0.005844	0.006282	NaN	NaN	NaN	NaN	NaN	NaN	NaN	NaN	NaN	NaN	NaN	NaN	NaN	NaN	NaN	NaN	NaN	NaN	NaN	NaN	NaN	NaN	NaN	NaN	NaN	NaN	NaN	NaN	NaN	NaN	NaN	NaN	NaN	NaN	NaN
490	2.711e-20	0.0004562	0.0009121	0.001371	0.001832	0.002298	0.002737	0.003132	0.003496	0.003817	0.004092	0.004313	0.00448	0.004591	0.004642	0.004636	0.004574	0.004473	0.004348	0.004207	0.004064	0.003924	0.0038	0.003698	0.003622	0.003578	0.003566	0.003588	0.003645	0.003733	0.003844	NaN	NaN	NaN	NaN	NaN	NaN	NaN	NaN	NaN	NaN	NaN	NaN	NaN	NaN	NaN	NaN	NaN	NaN
491	0	0.0004405	0.0008845	0.001336	0.001799	0.002275	0.00279	0.003324	0.003832	0.00431	0.004759	0.005176	0.005555	0.005893	0.006184	0.006422	NaN	NaN	NaN	NaN	NaN	NaN	NaN	NaN	NaN	NaN	NaN	NaN	NaN	NaN	NaN	NaN	NaN	NaN	NaN	NaN	NaN	NaN	NaN	NaN	NaN	NaN	NaN	NaN	NaN	NaN	NaN	NaN	NaN
492	-1.084e-19	0.0003982	0.0008013	0.001216	0.001646	0.00209	0.002508	0.002902	0.003288	0.003657	0.004002	0.004313	0.004582	0.004806	0.004978	0.005098	0.005166	0.005202	0.005204	0.005177	0.005134	0.005083	0.005034	0.004993	0.004961	0.004941	0.004927	NaN	NaN	NaN	NaN	NaN	NaN	NaN	NaN	NaN	NaN	NaN	NaN	NaN	NaN	NaN	NaN	NaN	NaN	NaN	NaN	NaN	NaN
493	-3.388e-20	0.0001114	0.0002257	0.0003484	0.0004808	0.0006241	0.0007843	0.0009594	0.00114	0.001327	0.001517	0.001699	0.001876	0.002042	0.002194	0.002333	0.002457	0.002566	0.002656	0.00273	0.002786	0.002826	0.002862	0.002888	0.002903	0.00291	0.002907	0.002895	0.002878	0.002862	0.002853	0.002853	0.00286	0.002868	0.002886	0.002921	0.002972	0.003041	0.003127	0.003226	NaN	NaN	NaN	NaN	NaN	NaN	NaN	NaN	NaN
494	-2.033e-20	0.0001195	0.0002444	0.0003787	0.0005248	0.0006843	0.0008661	0.001068	0.001278	0.001497	0.001725	0.001959	0.002188	0.002409	0.002614	0.002803	0.00297	0.003107	0.003214	0.003297	0.003349	0.003365	0.003344	0.003294	0.003219	0.003129	0.003025	0.002915	0.002804	0.002696	0.002593	0.002498	0.00242	0.00236	0.002318	0.002289	0.002266	0.002248	0.002227	0.002206	0.002183	0.00216	0.002138	0.002117	0.002099	0.002086	0.002083	0.002094	0.002122
495	5.421e-20	0.000238	0.0004856	0.0007475	0.001028	0.001328	0.001665	0.00203	0.002402	0.002789	0.003182	0.003563	0.003925	0.004255	NaN	NaN	NaN	NaN	NaN	NaN	NaN	NaN	NaN	NaN	NaN	NaN	NaN	NaN	NaN	NaN	NaN	NaN	NaN	NaN	NaN	NaN	NaN	NaN	NaN	NaN	NaN	NaN	NaN	NaN	NaN	NaN	NaN	NaN	NaN
496	3.388e-21	-4.195e-05	-5.469e-05	-3.474e-05	1.12e-05	7.041e-05	0.0001397	0.0002208	0.0003169	0.0004347	0.0005763	0.0007281	0.0008775	0.001007	0.001119	0.001219	0.001314	0.001406	0.00149	0.001561	0.001616	0.001661	0.001704	0.001739	0.001767	0.001785	0.001792	0.001785	0.001762	0.001735	0.001708	0.001681	0.001647	0.001601	0.001552	0.001506	0.001463	0.001421	0.001382	0.001347	0.001306	0.001257	0.001203	0.001154	0.001113	0.001076	0.001039	0.001004	0.0009764
497	-2.711e-20	0.0003955	0.0008034	0.001237	0.00171	0.002222	NaN	NaN	NaN	NaN	NaN	NaN	NaN	NaN	NaN	NaN	NaN	NaN	NaN	NaN	NaN	NaN	NaN	NaN	NaN	NaN	NaN	NaN	NaN	NaN	NaN	NaN	NaN	NaN	NaN	NaN	NaN	NaN	NaN	NaN	NaN	NaN	NaN	NaN	NaN	NaN	NaN	NaN	NaN
498	5.421e-20	0.0003147	0.0006319	0.0009536	0.001282	0.001619	0.001947	0.002254	0.002547	0.002819	0.003066	0.003284	0.003472	0.003626	0.003743	0.003824	0.003868	0.003886	0.003888	0.003871	0.003841	0.003797	0.003746	0.003687	0.003624	0.003561	0.003499	0.003445	0.003397	0.003362	0.003348	0.003358	0.003392	0.003441	0.003507	0.003589	NaN	NaN	NaN	NaN	NaN	NaN	NaN	NaN	NaN	NaN	NaN	NaN	NaN
499	-6.141e-21	7.983e-06	3.98e-05	9.442e-05	0.0001631	0.0002445	0.0003404	0.0004511	0.0005762	0.0007185	0.0008699	0.001023	0.00117	0.001298	0.001412	0.001521	0.001624	0.001718	0.001801	0.001872	0.001928	0.001981	0.00204	0.002095	0.002141	0.002172	0.002192	0.002199	0.002197	0.002191	0.002184	0.002177	0.002161	0.002126	0.002081	0.002039	0.002004	0.001964	0.001917	0.001861	0.00179	0.001699	0.00159	0.001472	0.001357	0.001238	0.001108	0.0009696	0.0008361
500	0	0.0001867	0.0003755	0.0005685	0.0007681	0.0009755	0.001198	0.001431	0.001656	0.001868	0.002062	0.002237	0.002388	0.002515	0.002612	0.002679	0.002717	0.002727	0.002713	0.002685	0.002643	0.00259	0.002528	0.00246	0.002388	0.002318	0.002252	0.002192	0.002139	0.002094	0.002057	0.002033	0.002021	0.002019	0.002024	0.002037	0.002056	0.002079	0.002103	0.002129	0.002162	0.002206	0.002259	0.002328	0.002417	0.00253	0.002662	0.002816	0.002988
501	-5.421e-20	0.0004165	0.0008353	0.001247	0.001637	0.002	0.002335	0.002641	0.002914	0.003154	0.003363	0.003542	0.003689	0.003802	0.003883	0.003943	0.003986	0.004018	0.004037	0.004049	0.004058	0.004068	0.00409	0.004127	0.004186	0.004275	0.004396	0.00455	0.004735	0.004952	0.0052	NaN	NaN	NaN	NaN	NaN	NaN	NaN	NaN	NaN	NaN	NaN	NaN	NaN	NaN	NaN	NaN	NaN	NaN
502	1.355e-20	0.0001692	0.0003415	0.0005199	0.0007063	0.0009031	0.001111	0.00132	0.001528	0.001735	0.001941	0.002143	0.002337	0.00252	0.002692	0.002851	0.002997	0.003133	0.003269	0.003408	0.003554	0.003702	0.003861	0.004037	0.004233	0.004452	0.004692	0.004951	0.005222	NaN	NaN	NaN	NaN	NaN	NaN	NaN	NaN	NaN	NaN	NaN	NaN	NaN	NaN	NaN	NaN	NaN	NaN	NaN	NaN
503	-4.066e-20	0.0002284	0.0004597	0.0006978	0.000945	0.001205	0.001488	0.001788	0.002081	0.002362	0.002632	0.00289	0.003131	0.003351	0.003547	0.003715	0.003851	0.003956	0.004039	0.004108	0.004171	0.004221	0.00426	0.004293	0.004326	0.004364	0.004409	0.004467	0.004537	0.004618	0.004712	0.004809	NaN	NaN	NaN	NaN	NaN	NaN	NaN	NaN	NaN	NaN	NaN	NaN	NaN	NaN	NaN	NaN	NaN
504	0	0.0001444	0.0002915	0.0004474	0.0006148	0.0007955	0.0009962	0.001213	0.001435	0.001659	0.001881	0.002092	0.002291	0.002474	0.002635	0.002773	0.002887	0.002976	0.003043	0.003088	0.003113	0.00312	0.003118	0.003103	0.003079	0.003048	0.00301	0.002967	0.002917	0.002862	0.002808	0.002757	0.002709	0.002658	0.00261	0.002568	0.002533	0.002509	0.002496	0.002501	0.002522	0.002556	0.0026	0.002655	NaN	NaN	NaN	NaN	NaN
505	-1.084e-19	0.0003249	0.0006534	0.00099	0.001323	0.001643	0.001947	0.002234	0.002504	0.002757	0.002997	0.00322	0.003421	0.003597	0.003742	0.00386	0.003954	0.004027	0.004077	0.004106	0.004116	0.004109	0.004089	0.004061	0.00403	0.004003	0.003984	0.00398	0.003991	0.00402	0.004067	0.004133	0.004213	0.004302	NaN	NaN	NaN	NaN	NaN	NaN	NaN	NaN	NaN	NaN	NaN	NaN	NaN	NaN	NaN
506	0	0.0001475	0.0002977	0.000455	0.00062	0.0007944	0.0009848	0.001188	0.001392	0.001596	0.001792	0.001974	0.002144	0.002298	0.002433	0.002552	0.002655	0.002741	0.002808	0.00286	0.002894	0.002915	0.002929	0.002931	0.002922	0.002905	0.002877	0.002842	0.002806	0.002779	0.002769	0.002784	0.002821	0.002878	0.002958	0.003065	0.003196	NaN	NaN	NaN	NaN	NaN	NaN	NaN	NaN	NaN	NaN	NaN	NaN
507	0	9.411e-05	0.0001915	0.0002974	0.0004142	0.000543	0.0006882	0.0008487	0.001018	0.001192	0.001366	0.001532	0.001686	0.001822	0.001936	0.002026	0.002095	0.002141	0.00216	0.002156	0.002132	0.002091	0.002041	0.001983	0.001924	0.001871	0.001819	0.001768	0.001721	0.00168	0.001644	0.001609	0.001577	0.001543	0.001512	0.001477	0.001435	0.001389	0.001342	0.001293	0.001244	0.001202	0.001169	0.001149	0.001142	0.001145	0.001161	0.001196	0.001253
508	0	0.0001077	0.0002179	0.0003314	0.000447	0.0005632	0.0006772	0.0007887	0.0008985	0.001004	0.001105	0.001199	0.001281	0.001354	0.001417	0.001475	0.001532	0.001593	0.001661	0.001739	0.001834	0.001951	0.002099	0.002282	0.002503	0.00276	0.00305	0.003367	NaN	NaN	NaN	NaN	NaN	NaN	NaN	NaN	NaN	NaN	NaN	NaN	NaN	NaN	NaN	NaN	NaN	NaN	NaN	NaN	NaN
509	0	8.529e-05	0.0001745	0.00027	0.0003731	0.0004868	0.0006132	0.0007484	0.0008911	0.001041	0.001201	0.001371	0.001547	0.001728	0.001912	0.002098	0.002282	0.002463	0.002646	0.002831	0.003018	0.003203	0.003389	0.003579	0.003775	0.003977	0.004187	0.004413	0.004653	0.00491	0.00518	0.005459	0.005743	NaN	NaN	NaN	NaN	NaN	NaN	NaN	NaN	NaN	NaN	NaN	NaN	NaN	NaN	NaN	NaN
510	2.711e-20	0.0002339	0.0004696	0.0007101	0.0009551	0.001204	0.001469	0.001737	0.001987	0.002217	0.002425	0.002605	0.002756	0.002874	0.002953	0.002998	0.003009	0.002984	0.002936	0.002873	0.0028	0.002719	0.002637	0.002552	0.002471	0.002399	0.00233	0.002265	0.002205	0.002152	0.002108	0.002071	0.002039	0.002011	0.001994	0.001987	0.001986	0.001998	0.002024	0.002067	0.002127	0.002201	0.002292	0.002397	0.002515	NaN	NaN	NaN	NaN
511	0	0.0003275	0.0006632	0.001012	0.001379	0.001771	0.002175	0.002581	0.002989	0.003397	NaN	NaN	NaN	NaN	NaN	NaN	NaN	NaN	NaN	NaN	NaN	NaN	NaN	NaN	NaN	NaN	NaN	NaN	NaN	NaN	NaN	NaN	NaN	NaN	NaN	NaN	NaN	NaN	NaN	NaN	NaN	NaN	NaN	NaN	NaN	NaN	NaN	NaN	NaN
512	0	0.0002388	0.0004875	0.0007544	0.001046	0.001368	0.001735	0.002142	0.00257	0.003017	0.003479	0.003946	NaN	NaN	NaN	NaN	NaN	NaN	NaN	NaN	NaN	NaN	NaN	NaN	NaN	NaN	NaN	NaN	NaN	NaN	NaN	NaN	NaN	NaN	NaN	NaN	NaN	NaN	NaN	NaN	NaN	NaN	NaN	NaN	NaN	NaN	NaN	NaN	NaN
513	5.421e-20	0.0004572	0.0009213	0.0014	0.001898	0.002424	0.002943	0.003449	0.003953	0.004447	0.00492	0.005366	NaN	NaN	NaN	NaN	NaN	NaN	NaN	NaN	NaN	NaN	NaN	NaN	NaN	NaN	NaN	NaN	NaN	NaN	NaN	NaN	NaN	NaN	NaN	NaN	NaN	NaN	NaN	NaN	NaN	NaN	NaN	NaN	NaN	NaN	NaN	NaN	NaN
514	2.711e-20	0.0002431	0.0004882	0.0007392	0.0009926	0.001249	0.001521	0.001797	0.002048	0.002272	0.002484	0.002678	0.002859	0.003017	0.003146	0.003245	0.003306	0.003331	0.003334	0.003329	0.003321	0.003295	0.003256	0.003207	0.003146	0.003079	0.003004	0.002934	0.002865	0.002794	0.002724	0.002645	0.002565	0.002477	0.002376	0.00227	0.002161	0.002052	0.001936	0.00181	0.001682	0.001552	0.001426	0.001309	0.001205	0.001116	0.001039	0.0009757	0.0009161
515	-1.355e-20	0.000231	0.0004678	0.0007171	0.000982	0.001266	0.001581	0.001921	0.002267	0.002618	0.00297	0.003314	0.003646	0.00396	0.004254	0.004529	0.004782	0.005013	0.005222	0.005418	0.005598	0.005759	NaN	NaN	NaN	NaN	NaN	NaN	NaN	NaN	NaN	NaN	NaN	NaN	NaN	NaN	NaN	NaN	NaN	NaN	NaN	NaN	NaN	NaN	NaN	NaN	NaN	NaN	NaN
516	2.711e-20	0.0004148	0.0008341	0.001265	0.001712	0.002192	0.002723	NaN	NaN	NaN	NaN	NaN	NaN	NaN	NaN	NaN	NaN	NaN	NaN	NaN	NaN	NaN	NaN	NaN	NaN	NaN	NaN	NaN	NaN	NaN	NaN	NaN	NaN	NaN	NaN	NaN	NaN	NaN	NaN	NaN	NaN	NaN	NaN	NaN	NaN	NaN	NaN	NaN	NaN
517	0	0.000316	0.0006408	0.0009835	0.001351	0.001753	0.002207	0.002705	0.00322	0.003745	0.004276	0.004804	0.005322	NaN	NaN	NaN	NaN	NaN	NaN	NaN	NaN	NaN	NaN	NaN	NaN	NaN	NaN	NaN	NaN	NaN	NaN	NaN	NaN	NaN	NaN	NaN	NaN	NaN	NaN	NaN	NaN	NaN	NaN	NaN	NaN	NaN	NaN	NaN	NaN
518	5.421e-20	0.0005959	0.001203	0.001832	0.002479	0.003121	0.003753	0.004374	0.004979	0.005572	0.006148	NaN	NaN	NaN	NaN	NaN	NaN	NaN	NaN	NaN	NaN	NaN	NaN	NaN	NaN	NaN	NaN	NaN	NaN	NaN	NaN	NaN	NaN	NaN	NaN	NaN	NaN	NaN	NaN	NaN	NaN	NaN	NaN	NaN	NaN	NaN	NaN	NaN	NaN
519	0	0.0001665	0.0003356	0.0005096	0.0006912	0.0008838	0.001072	0.001258	0.001448	0.001644	0.001845	0.002052	0.002268	0.002495	0.002735	0.002995	0.003274	0.003585	0.003928	0.004301	0.004701	0.005121	0.005549	NaN	NaN	NaN	NaN	NaN	NaN	NaN	NaN	NaN	NaN	NaN	NaN	NaN	NaN	NaN	NaN	NaN	NaN	NaN	NaN	NaN	NaN	NaN	NaN	NaN	NaN
520	6.776e-21	7.05e-05	0.0001486	0.0002315	0.0003234	0.0004274	0.0005452	0.0006772	0.00082	0.0009724	0.001129	0.001286	0.001436	0.001577	0.001715	0.001846	0.001964	0.002072	0.002165	0.002245	0.00231	0.002363	0.002413	0.002464	0.002514	0.002566	0.002621	0.002692	0.002778	0.002886	0.003023	0.003192	0.003393	0.003621	0.003868	0.004134	NaN	NaN	NaN	NaN	NaN	NaN	NaN	NaN	NaN	NaN	NaN	NaN	NaN
521	-8.132e-20	0.0004461	0.0009031	0.001368	0.001836	0.002312	0.002798	0.003299	0.003814	0.004342	0.004892	0.005458	0.006031	0.006595	0.007138	0.007647	NaN	NaN	NaN	NaN	NaN	NaN	NaN	NaN	NaN	NaN	NaN	NaN	NaN	NaN	NaN	NaN	NaN	NaN	NaN	NaN	NaN	NaN	NaN	NaN	NaN	NaN	NaN	NaN	NaN	NaN	NaN	NaN	NaN
522	0	0.0002517	0.0005134	0.0007907	0.001093	0.001423	0.001784	0.002178	0.002609	0.003079	0.003583	0.004122	0.004693	0.005289	0.005901	0.006515	0.007116	NaN	NaN	NaN	NaN	NaN	NaN	NaN	NaN	NaN	NaN	NaN	NaN	NaN	NaN	NaN	NaN	NaN	NaN	NaN	NaN	NaN	NaN	NaN	NaN	NaN	NaN	NaN	NaN	NaN	NaN	NaN	NaN
523	-1.355e-20	0.0001635	0.0003278	0.0004951	0.0006592	0.0008125	0.0009569	0.001096	0.001231	0.00137	0.001521	0.00169	0.001883	0.002105	0.002357	0.002648	0.002982	0.003359	0.003772	0.004216	0.00468	NaN	NaN	NaN	NaN	NaN	NaN	NaN	NaN	NaN	NaN	NaN	NaN	NaN	NaN	NaN	NaN	NaN	NaN	NaN	NaN	NaN	NaN	NaN	NaN	NaN	NaN	NaN	NaN
524	0	0.0004872	0.0009876	0.001513	0.002073	0.002679	0.003354	0.004082	0.004817	NaN	NaN	NaN	NaN	NaN	NaN	NaN	NaN	NaN	NaN	NaN	NaN	NaN	NaN	NaN	NaN	NaN	NaN	NaN	NaN	NaN	NaN	NaN	NaN	NaN	NaN	NaN	NaN	NaN	NaN	NaN	NaN	NaN	NaN	NaN	NaN	NaN	NaN	NaN	NaN
525	-5.421e-20	0.0006074	0.00123	0.001884	0.002582	0.003325	0.004082	0.004848	0.005624	NaN	NaN	NaN	NaN	NaN	NaN	NaN	NaN	NaN	NaN	NaN	NaN	NaN	NaN	NaN	NaN	NaN	NaN	NaN	NaN	NaN	NaN	NaN	NaN	NaN	NaN	NaN	NaN	NaN	NaN	NaN	NaN	NaN	NaN	NaN	NaN	NaN	NaN	NaN	NaN
526	1.626e-19	0.0006841	0.001383	0.002111	0.00286	0.003613	0.00437	0.005124	0.005862	NaN	NaN	NaN	NaN	NaN	NaN	NaN	NaN	NaN	NaN	NaN	NaN	NaN	NaN	NaN	NaN	NaN	NaN	NaN	NaN	NaN	NaN	NaN	NaN	NaN	NaN	NaN	NaN	NaN	NaN	NaN	NaN	NaN	NaN	NaN	NaN	NaN	NaN	NaN	NaN
527	1.355e-20	0.0002768	0.000563	0.0008682	0.0012	0.001569	0.001992	0.002466	0.002969	0.003496	0.004041	0.004598	0.005155	0.0057	NaN	NaN	NaN	NaN	NaN	NaN	NaN	NaN	NaN	NaN	NaN	NaN	NaN	NaN	NaN	NaN	NaN	NaN	NaN	NaN	NaN	NaN	NaN	NaN	NaN	NaN	NaN	NaN	NaN	NaN	NaN	NaN	NaN	NaN	NaN
528	-1.084e-19	0.0003377	0.0006783	0.001025	0.001382	0.001733	0.002063	0.002371	0.002662	0.002942	0.003203	0.003442	0.003659	0.003852	0.004025	0.00418	0.004328	0.004482	0.004644	0.004816	0.004999	0.005195	0.005402	NaN	NaN	NaN	NaN	NaN	NaN	NaN	NaN	NaN	NaN	NaN	NaN	NaN	NaN	NaN	NaN	NaN	NaN	NaN	NaN	NaN	NaN	NaN	NaN	NaN	NaN
529	0	0.0004454	0.0009071	0.001401	0.001943	0.002538	0.003168	0.003827	0.004516	NaN	NaN	NaN	NaN	NaN	NaN	NaN	NaN	NaN	NaN	NaN	NaN	NaN	NaN	NaN	NaN	NaN	NaN	NaN	NaN	NaN	NaN	NaN	NaN	NaN	NaN	NaN	NaN	NaN	NaN	NaN	NaN	NaN	NaN	NaN	NaN	NaN	NaN	NaN	NaN
530	-1.355e-20	0.0001558	0.0003161	0.000486	0.0006693	0.0008698	0.001095	0.001342	0.001597	0.001854	0.002107	0.002351	0.00258	0.002788	0.002973	0.003132	0.003261	0.003358	0.003425	0.003471	0.003501	0.003517	0.003524	0.003529	0.003536	0.003553	0.003579	0.003626	0.003698	0.003795	0.003917	0.004058	0.004216	NaN	NaN	NaN	NaN	NaN	NaN	NaN	NaN	NaN	NaN	NaN	NaN	NaN	NaN	NaN	NaN
531	0	0.001258	0.002476	0.003652	0.00478	0.005846	NaN	NaN	NaN	NaN	NaN	NaN	NaN	NaN	NaN	NaN	NaN	NaN	NaN	NaN	NaN	NaN	NaN	NaN	NaN	NaN	NaN	NaN	NaN	NaN	NaN	NaN	NaN	NaN	NaN	NaN	NaN	NaN	NaN	NaN	NaN	NaN	NaN	NaN	NaN	NaN	NaN	NaN	NaN
532	-2.711e-20	0.0002505	0.0005109	0.000793	0.001106	0.001457	0.001861	0.002316	0.002803	0.003322	0.003868	0.004428	0.004991	0.005545	NaN	NaN	NaN	NaN	NaN	NaN	NaN	NaN	NaN	NaN	NaN	NaN	NaN	NaN	NaN	NaN	NaN	NaN	NaN	NaN	NaN	NaN	NaN	NaN	NaN	NaN	NaN	NaN	NaN	NaN	NaN	NaN	NaN	NaN	NaN
533	0	0.0002347	0.0004691	0.0007063	0.0009459	0.00116	0.001346	0.001505	0.001638	0.001757	0.001864	0.001953	0.002028	0.002086	0.002124	0.002144	0.002157	0.002166	0.002167	0.002162	0.002154	0.002141	0.002127	0.00211	0.00209	0.002069	0.002044	0.002016	0.001985	0.001951	0.001916	0.001876	0.001835	0.001789	0.001741	0.001696	0.001654	0.001618	0.001589	0.001569	0.00156	0.001561	0.001578	0.001611	0.001665	0.001739	0.001831	0.001946	0.002086
534	-6.776e-21	0.0001231	0.0002469	0.0003723	0.000501	0.0006345	0.000762	0.0008797	0.0009933	0.001099	0.001198	0.001289	0.001373	0.001448	0.001514	0.001567	0.001609	0.001644	0.00168	0.001715	0.001753	0.001792	0.001834	0.001878	0.001924	0.001974	0.00203	0.002091	0.002155	0.002217	0.00228	0.002341	0.002402	0.00246	0.002517	0.002575	0.002634	0.002694	0.002759	0.002835	0.002928	0.003039	0.003167	0.003315	0.003487	0.003679	0.003884	NaN	NaN
535	0	9.819e-05	0.0001992	0.0003036	0.0004109	0.0005194	0.0006373	0.0007604	0.0008769	0.0009952	0.001117	0.001245	0.001374	0.001503	0.001632	0.001765	0.001895	0.002022	0.002143	0.002264	0.002376	0.002474	0.002552	0.002616	0.002668	0.002705	0.002722	0.002731	0.002733	0.002738	0.002754	0.002786	0.002843	0.00293	0.003041	0.003176	0.003334	NaN	NaN	NaN	NaN	NaN	NaN	NaN	NaN	NaN	NaN	NaN	NaN
536	-6.776e-21	0.0001128	0.000225	0.0003397	0.0004578	0.0005809	0.0007154	0.0008585	0.000996	0.001125	0.001241	0.00134	0.001424	0.001494	0.001545	0.00158	0.001596	0.001594	0.001572	0.001542	0.001507	0.00147	0.001434	0.001396	0.001355	0.001315	0.001271	0.001226	0.001182	0.001142	0.001106	0.001071	0.001036	0.001001	0.0009686	0.0009403	0.0009152	0.0008983	0.0008887	0.0008864	0.0008883	0.0008929	0.0009007	0.0009124	0.0009297	0.0009477	0.0009649	0.0009803	0.0009901
537	-2.711e-20	0.0002023	0.0004059	0.0006225	0.0008571	0.001115	0.001386	0.001672	0.001976	0.002295	0.002624	0.002956	0.003294	0.003641	0.003979	0.004309	0.004624	0.004928	0.005217	0.00549	0.005746	NaN	NaN	NaN	NaN	NaN	NaN	NaN	NaN	NaN	NaN	NaN	NaN	NaN	NaN	NaN	NaN	NaN	NaN	NaN	NaN	NaN	NaN	NaN	NaN	NaN	NaN	NaN	NaN
538	0	0.000319	0.0006471	0.0009933	0.001364	0.001769	0.002194	0.002634	0.003097	0.003578	0.004072	0.004571	0.005065	0.005545	NaN	NaN	NaN	NaN	NaN	NaN	NaN	NaN	NaN	NaN	NaN	NaN	NaN	NaN	NaN	NaN	NaN	NaN	NaN	NaN	NaN	NaN	NaN	NaN	NaN	NaN	NaN	NaN	NaN	NaN	NaN	NaN	NaN	NaN	NaN
539	0	0.0003765	0.0007577	0.001148	0.001553	0.001977	0.002412	0.002839	0.003261	0.003671	0.004069	0.004452	0.004819	0.005165	0.005487	0.005778	0.006031	0.006246	NaN	NaN	NaN	NaN	NaN	NaN	NaN	NaN	NaN	NaN	NaN	NaN	NaN	NaN	NaN	NaN	NaN	NaN	NaN	NaN	NaN	NaN	NaN	NaN	NaN	NaN	NaN	NaN	NaN	NaN	NaN
540	2.711e-20	0.0002885	0.0005822	0.0008908	0.001219	0.001573	0.001944	0.002327	0.002728	0.003146	0.003577	0.004012	0.004446	0.004876	0.005298	0.005709	0.006099	NaN	NaN	NaN	NaN	NaN	NaN	NaN	NaN	NaN	NaN	NaN	NaN	NaN	NaN	NaN	NaN	NaN	NaN	NaN	NaN	NaN	NaN	NaN	NaN	NaN	NaN	NaN	NaN	NaN	NaN	NaN	NaN
541	1.355e-20	-9.039e-05	-0.0001393	-0.0001444	-0.0001147	-5.744e-05	2.186e-05	0.0001192	0.0002394	0.0003846	0.000557	0.0007493	0.0009384	0.001103	0.001245	0.001377	0.001508	0.001643	0.001784	0.001929	0.002083	0.002248	0.002427	0.002624	0.002845	0.003091	0.003356	0.003631	0.003914	0.004207	0.004507	0.004804	NaN	NaN	NaN	NaN	NaN	NaN	NaN	NaN	NaN	NaN	NaN	NaN	NaN	NaN	NaN	NaN	NaN
542	1.44e-20	2.234e-05	9.146e-05	0.0002117	0.0003779	0.0005754	0.0008047	0.001067	0.001359	0.00168	0.002027	0.002391	0.002743	0.003061	0.003346	0.003604	0.00385	0.00409	0.004322	0.004549	0.004773	0.004996	0.005219	0.005443	NaN	NaN	NaN	NaN	NaN	NaN	NaN	NaN	NaN	NaN	NaN	NaN	NaN	NaN	NaN	NaN	NaN	NaN	NaN	NaN	NaN	NaN	NaN	NaN	NaN
543	1.355e-20	0.0001734	0.0003485	0.0005317	0.0007207	0.0009217	0.001142	0.001381	0.001632	0.001891	0.002154	0.002418	0.002685	0.002958	0.003227	0.0035	0.003772	0.004043	0.004313	0.004587	0.00487	0.005168	0.005481	0.005803	0.006124	0.006452	NaN	NaN	NaN	NaN	NaN	NaN	NaN	NaN	NaN	NaN	NaN	NaN	NaN	NaN	NaN	NaN	NaN	NaN	NaN	NaN	NaN	NaN	NaN
544	6.776e-21	0.0001358	0.0002786	0.0004297	0.0005942	0.0007808	0.0009905	0.001224	0.00148	0.001747	0.002017	0.002289	0.002563	0.002835	0.003107	0.003377	0.003637	0.003888	0.004122	0.004341	0.004554	0.004765	0.004972	0.005167	NaN	NaN	NaN	NaN	NaN	NaN	NaN	NaN	NaN	NaN	NaN	NaN	NaN	NaN	NaN	NaN	NaN	NaN	NaN	NaN	NaN	NaN	NaN	NaN	NaN
545	0	0.0001725	0.0003507	0.0005385	0.0007428	0.0009659	0.001212	0.00147	0.001736	0.002008	0.002281	0.002554	0.002824	0.003082	0.003324	0.003539	0.003723	0.003873	0.003998	0.004102	0.004184	0.004249	0.004292	0.004316	0.004326	0.004325	0.004324	0.004333	0.004354	0.004389	0.004433	0.004486	0.004542	NaN	NaN	NaN	NaN	NaN	NaN	NaN	NaN	NaN	NaN	NaN	NaN	NaN	NaN	NaN	NaN
546	1.355e-19	0.0002998	0.0005818	0.0008476	0.0011	0.001339	0.001564	0.001771	0.001955	0.002115	0.002248	0.002354	0.002442	0.002518	0.002578	0.002618	0.002641	0.002648	0.002646	0.002642	0.002639	0.002639	0.002645	0.002661	0.002693	0.002752	0.002841	0.002964	0.003121	0.00331	0.003527	0.003768	0.004028	NaN	NaN	NaN	NaN	NaN	NaN	NaN	NaN	NaN	NaN	NaN	NaN	NaN	NaN	NaN	NaN
547	8.47e-22	4.564e-06	2.925e-05	7.609e-05	0.0001336	0.0002013	0.0002807	0.0003712	0.0004732	0.0005855	0.0007075	0.0008329	0.0009502	0.001048	0.001126	0.001197	0.001259	0.00131	0.001351	0.001381	0.001402	0.001416	0.001426	0.001434	0.001444	0.001454	0.001459	0.00146	0.001461	0.001462	0.00146	0.001457	0.00146	0.001471	0.001489	0.001515	0.001556	0.001624	0.001721	0.001852	0.002024	0.002243	0.002507	0.002812	0.003156	0.003538	NaN	NaN	NaN
548	0	0.0002434	0.0004916	0.0007489	0.001016	0.001293	0.00157	0.001842	0.002106	0.002358	0.002592	0.0028	0.002974	0.003111	0.003212	0.00328	0.003319	0.003332	0.003327	0.003315	0.003297	0.003282	0.003277	0.00329	0.003327	0.003387	0.003471	0.003581	0.003719	0.003883	0.004065	0.004262	NaN	NaN	NaN	NaN	NaN	NaN	NaN	NaN	NaN	NaN	NaN	NaN	NaN	NaN	NaN	NaN	NaN
549	5.421e-20	0.0002485	0.0004972	0.0007585	0.001041	0.001341	0.001659	0.002003	0.002372	0.00277	0.003189	0.003621	0.004075	0.004556	0.005047	0.005542	0.006034	0.006511	NaN	NaN	NaN	NaN	NaN	NaN	NaN	NaN	NaN	NaN	NaN	NaN	NaN	NaN	NaN	NaN	NaN	NaN	NaN	NaN	NaN	NaN	NaN	NaN	NaN	NaN	NaN	NaN	NaN	NaN	NaN
550	-1.355e-20	0.0001784	0.0003587	0.0005425	0.0007323	0.0009287	0.001127	0.001314	0.001492	0.00166	0.001816	0.001959	0.00209	0.002206	0.002303	0.002378	0.002431	0.002463	0.00249	0.002509	0.00252	0.002525	0.00252	0.002503	0.002477	0.002441	0.002399	0.002351	0.002301	0.002247	0.002191	0.002136	0.002083	0.00204	0.00201	0.001997	0.00201	0.002049	0.002117	0.002213	0.002345	0.002514	0.002717	0.002953	0.003215	0.003496	NaN	NaN	NaN
551	0	0.0003319	0.0006695	0.001019	0.001386	0.001777	0.002175	0.002574	0.002974	0.003371	0.003755	0.004122	0.004471	0.004798	0.005099	0.005373	0.005618	0.005844	0.006057	0.00626	0.006447	NaN	NaN	NaN	NaN	NaN	NaN	NaN	NaN	NaN	NaN	NaN	NaN	NaN	NaN	NaN	NaN	NaN	NaN	NaN	NaN	NaN	NaN	NaN	NaN	NaN	NaN	NaN	NaN
552	0	0.0001116	0.0002259	0.0003445	0.0004683	0.0005988	0.000728	0.0008524	0.0009763	0.001097	0.001215	0.001328	0.001434	0.00153	0.001618	0.001701	0.001779	0.001858	0.001947	0.002043	0.002148	0.002259	0.002372	0.002491	0.00262	0.002758	0.002903	0.003057	0.003216	0.003376	0.003544	0.003722	0.003915	0.00413	0.004363	0.004609	0.004863	0.005119	NaN	NaN	NaN	NaN	NaN	NaN	NaN	NaN	NaN	NaN	NaN
553	-5.421e-20	0.0007782	0.001537	0.002282	0.003012	0.003721	0.004407	NaN	NaN	NaN	NaN	NaN	NaN	NaN	NaN	NaN	NaN	NaN	NaN	NaN	NaN	NaN	NaN	NaN	NaN	NaN	NaN	NaN	NaN	NaN	NaN	NaN	NaN	NaN	NaN	NaN	NaN	NaN	NaN	NaN	NaN	NaN	NaN	NaN	NaN	NaN	NaN	NaN	NaN
554	2.711e-20	0.0002406	0.0004867	0.000744	0.001011	0.001288	0.001574	0.001866	0.002164	0.00246	0.00275	0.003026	0.003288	0.003529	0.003746	0.003943	0.004123	0.004286	0.004437	0.004579	0.004723	0.004877	0.005042	0.005217	0.005399	0.005584	NaN	NaN	NaN	NaN	NaN	NaN	NaN	NaN	NaN	NaN	NaN	NaN	NaN	NaN	NaN	NaN	NaN	NaN	NaN	NaN	NaN	NaN	NaN
555	1.355e-20	0.0001658	0.000335	0.0005101	0.0006937	0.0008885	0.001085	0.001281	0.001476	0.001667	0.001849	0.00202	0.002178	0.002316	0.002434	0.002529	0.002599	0.002651	0.002688	0.002713	0.002726	0.00273	0.002726	0.002716	0.002705	0.002697	0.002697	0.00271	0.002739	0.002785	0.002852	0.002944	0.003068	0.003222	0.003409	0.003624	0.003861	NaN	NaN	NaN	NaN	NaN	NaN	NaN	NaN	NaN	NaN	NaN	NaN
556	0	0.0004135	0.0008361	0.001269	0.001706	0.002145	NaN	NaN	NaN	NaN	NaN	NaN	NaN	NaN	NaN	NaN	NaN	NaN	NaN	NaN	NaN	NaN	NaN	NaN	NaN	NaN	NaN	NaN	NaN	NaN	NaN	NaN	NaN	NaN	NaN	NaN	NaN	NaN	NaN	NaN	NaN	NaN	NaN	NaN	NaN	NaN	NaN	NaN	NaN
557	5.421e-20	0.0002155	0.0004394	0.0006744	0.0009173	0.001167	0.001423	0.001689	0.001962	0.002234	0.002503	0.002768	0.003017	0.003241	0.003439	0.003616	0.003774	0.003912	0.004028	0.004124	0.004214	0.004304	0.004397	0.004502	0.004631	0.004779	0.004937	0.005105	0.005278	NaN	NaN	NaN	NaN	NaN	NaN	NaN	NaN	NaN	NaN	NaN	NaN	NaN	NaN	NaN	NaN	NaN	NaN	NaN	NaN
558	-5.421e-20	0.0007883	0.001587	0.002373	0.00314	0.003886	NaN	NaN	NaN	NaN	NaN	NaN	NaN	NaN	NaN	NaN	NaN	NaN	NaN	NaN	NaN	NaN	NaN	NaN	NaN	NaN	NaN	NaN	NaN	NaN	NaN	NaN	NaN	NaN	NaN	NaN	NaN	NaN	NaN	NaN	NaN	NaN	NaN	NaN	NaN	NaN	NaN	NaN	NaN
559	0	0.0004797	0.0009672	0.001473	0.002001	0.002561	NaN	NaN	NaN	NaN	NaN	NaN	NaN	NaN	NaN	NaN	NaN	NaN	NaN	NaN	NaN	NaN	NaN	NaN	NaN	NaN	NaN	NaN	NaN	NaN	NaN	NaN	NaN	NaN	NaN	NaN	NaN	NaN	NaN	NaN	NaN	NaN	NaN	NaN	NaN	NaN	NaN	NaN	NaN
560	-1.355e-20	0.0001845	0.0003778	0.0005827	0.0008045	0.001049	0.00131	0.001585	0.001872	0.002165	0.002457	0.002741	0.003007	0.003244	0.003454	0.003635	0.00378	0.003893	0.003978	0.004043	0.004091	0.004126	0.004154	0.004187	0.004234	0.004293	0.004366	0.004457	0.004568	0.004688	NaN	NaN	NaN	NaN	NaN	NaN	NaN	NaN	NaN	NaN	NaN	NaN	NaN	NaN	NaN	NaN	NaN	NaN	NaN
561	-2.711e-20	0.0002571	0.0005186	0.0007901	0.001063	0.001335	0.001606	0.001872	0.002131	0.00238	0.00262	0.002841	0.003042	0.003213	0.003351	0.003461	0.003543	0.003596	0.003624	0.00363	0.003615	0.003585	0.003545	0.003499	0.003457	0.003422	0.003398	0.003391	0.003406	0.003444	0.003507	0.003594	0.003703	0.003832	0.003973	NaN	NaN	NaN	NaN	NaN	NaN	NaN	NaN	NaN	NaN	NaN	NaN	NaN	NaN
562	5.421e-20	0.000765	0.00154	0.002305	0.003053	0.00378	0.004484	NaN	NaN	NaN	NaN	NaN	NaN	NaN	NaN	NaN	NaN	NaN	NaN	NaN	NaN	NaN	NaN	NaN	NaN	NaN	NaN	NaN	NaN	NaN	NaN	NaN	NaN	NaN	NaN	NaN	NaN	NaN	NaN	NaN	NaN	NaN	NaN	NaN	NaN	NaN	NaN	NaN	NaN
563	0	0.000453	0.0009173	0.001389	0.001862	0.002338	0.002831	0.003342	0.003863	0.004398	0.004943	0.005503	0.006065	0.006614	0.007138	NaN	NaN	NaN	NaN	NaN	NaN	NaN	NaN	NaN	NaN	NaN	NaN	NaN	NaN	NaN	NaN	NaN	NaN	NaN	NaN	NaN	NaN	NaN	NaN	NaN	NaN	NaN	NaN	NaN	NaN	NaN	NaN	NaN	NaN
564	1.355e-20	7.64e-05	0.0001548	0.0002372	0.0003233	0.000415	0.0005166	0.0006259	0.0007341	0.0008358	0.0009292	0.001013	0.001087	0.001147	0.00119	0.001219	0.001235	0.001238	0.001231	0.001219	0.001209	0.001201	0.001195	0.00119	0.001189	0.001194	0.001202	0.001212	0.00122	0.001226	0.001231	0.001227	0.001216	0.0012	0.001179	0.001156	0.001128	0.001099	0.001068	0.00104	0.001015	0.0009918	0.0009744	0.0009605	0.0009493	0.0009397	0.0009289	0.0009179	0.0009064
565	-2.711e-20	0.000313	0.0006354	0.0009722	0.001331	0.001718	0.002145	NaN	NaN	NaN	NaN	NaN	NaN	NaN	NaN	NaN	NaN	NaN	NaN	NaN	NaN	NaN	NaN	NaN	NaN	NaN	NaN	NaN	NaN	NaN	NaN	NaN	NaN	NaN	NaN	NaN	NaN	NaN	NaN	NaN	NaN	NaN	NaN	NaN	NaN	NaN	NaN	NaN	NaN
566	-4.066e-20	0.0001856	0.0003736	0.0005661	0.0007637	0.0009684	0.001188	0.001416	0.001631	0.001827	0.002	0.002146	0.002266	0.002352	0.002404	0.002425	0.002414	0.002377	0.002322	0.002262	0.0022	0.002141	0.002085	0.002031	0.001988	0.001957	0.00193	0.001912	0.001892	0.001871	0.001847	0.00182	0.001793	0.001769	0.001747	0.001722	0.001695	0.001671	0.001645	0.001628	0.00162	0.00162	0.001626	0.001628	0.001624	0.001616	0.001607	0.0016	0.001597
567	2.711e-20	0.0003943	0.0007936	0.001204	0.001625	0.002045	0.002452	0.002838	0.003201	0.003546	0.003865	0.004145	0.004383	0.004575	0.004724	0.004841	0.004936	0.005016	0.005095	0.005179	0.005267	0.005359	0.005457	NaN	NaN	NaN	NaN	NaN	NaN	NaN	NaN	NaN	NaN	NaN	NaN	NaN	NaN	NaN	NaN	NaN	NaN	NaN	NaN	NaN	NaN	NaN	NaN	NaN	NaN
568	0	0.0001732	0.0003521	0.0005419	0.0007436	0.000953	0.00117	0.001389	0.001611	0.001834	0.002054	0.002265	0.002462	0.002636	0.002782	0.002897	0.002984	0.003045	0.003092	0.003119	0.003131	0.003133	0.003128	0.003116	0.003108	0.003106	0.003118	0.00314	0.003165	0.003186	0.003209	0.003235	0.00326	0.003291	0.003329	0.003373	0.003423	0.003474	0.003532	0.003602	0.003685	NaN	NaN	NaN	NaN	NaN	NaN	NaN	NaN
569	2.711e-20	0.0003418	0.0006911	0.001057	0.001447	0.001871	0.002348	0.002872	0.00341	0.003954	0.004498	0.00503	0.005543	0.006027	NaN	NaN	NaN	NaN	NaN	NaN	NaN	NaN	NaN	NaN	NaN	NaN	NaN	NaN	NaN	NaN	NaN	NaN	NaN	NaN	NaN	NaN	NaN	NaN	NaN	NaN	NaN	NaN	NaN	NaN	NaN	NaN	NaN	NaN	NaN
570	0	5.398e-05	0.0001093	0.0001678	0.0002297	0.0002961	0.0003697	0.000449	0.000528	0.0006052	0.0006788	0.000746	0.0008061	0.0008569	0.0008978	0.0009305	0.0009543	0.0009701	0.0009794	0.0009857	0.0009894	0.0009903	0.0009891	0.0009865	0.0009842	0.0009818	0.0009769	0.0009714	0.0009631	0.0009519	0.0009379	0.0009221	0.0009055	0.0008901	0.000874	0.0008568	0.0008395	0.0008235	0.000807	0.0007929	0.0007803	0.0007681	0.0007552	0.0007413	0.0007252	0.0007092	0.0006929	0.0006761	0.0006581
571	0	0.0004336	0.0008776	0.001342	0.001833	0.002358	NaN	NaN	NaN	NaN	NaN	NaN	NaN	NaN	NaN	NaN	NaN	NaN	NaN	NaN	NaN	NaN	NaN	NaN	NaN	NaN	NaN	NaN	NaN	NaN	NaN	NaN	NaN	NaN	NaN	NaN	NaN	NaN	NaN	NaN	NaN	NaN	NaN	NaN	NaN	NaN	NaN	NaN	NaN
572	1.694e-21	-1.323e-05	-1.629e-05	-6.928e-06	1.092e-05	3.178e-05	5.534e-05	8.146e-05	0.0001101	0.0001434	0.0001833	0.0002238	0.0002599	0.0002864	0.0003042	0.0003173	0.0003279	0.0003377	0.0003472	0.0003561	0.0003656	0.0003741	0.0003846	0.0003969	0.0004105	0.0004247	0.0004371	0.0004489	0.0004572	0.0004609	0.0004616	0.0004587	0.0004544	0.0004494	0.0004429	0.0004365	0.0004304	0.0004252	0.0004195	0.0004171	0.0004183	0.0004208	0.0004235	0.000425	0.0004254	0.0004257	0.0004237	0.0004204	0.0004168
573	0	0.0004031	0.0008116	0.001229	0.001646	0.002051	0.002435	0.002794	0.003129	0.003442	0.003733	0.003997	0.004233	0.004434	0.004609	0.004767	0.004913	0.005064	0.005225	0.005397	0.005576	0.005761	0.005942	NaN	NaN	NaN	NaN	NaN	NaN	NaN	NaN	NaN	NaN	NaN	NaN	NaN	NaN	NaN	NaN	NaN	NaN	NaN	NaN	NaN	NaN	NaN	NaN	NaN	NaN
574	-2.711e-19	0.0005537	0.001115	0.001674	0.002227	0.002766	0.003292	0.003801	0.004289	0.004753	0.005191	0.005603	0.005981	0.006316	NaN	NaN	NaN	NaN	NaN	NaN	NaN	NaN	NaN	NaN	NaN	NaN	NaN	NaN	NaN	NaN	NaN	NaN	NaN	NaN	NaN	NaN	NaN	NaN	NaN	NaN	NaN	NaN	NaN	NaN	NaN	NaN	NaN	NaN	NaN
575	-2.711e-20	0.0001533	0.0003074	0.0004641	0.0006235	0.000787	0.0009628	0.001145	0.001318	0.00148	0.00163	0.001768	0.001894	0.002008	0.002108	0.002196	0.002273	0.002337	0.002395	0.002456	0.002518	0.002582	0.002646	0.002709	0.002769	0.002827	0.002877	0.002921	0.002957	0.002984	0.003	0.003007	0.003005	0.002995	0.002977	0.002953	0.002925	0.002896	0.002866	0.002838	0.002816	0.002801	0.002792	0.002791	0.002801	0.002822	0.002852	0.002891	0.002935
576	2.711e-20	0.0001564	0.0003194	0.0004937	0.0006827	0.0008883	0.001112	0.001347	0.001587	0.00183	0.00207	0.002299	0.002511	0.002695	0.002848	0.002967	0.003051	0.003099	0.003117	0.003113	0.003083	0.003027	0.002953	0.002866	0.002776	0.002681	0.002589	0.0025	0.002416	0.002339	0.002264	0.002197	0.002145	0.002103	0.00207	0.002046	0.002038	0.002044	0.002061	0.002096	0.002146	0.002217	0.002305	0.002406	0.002524	0.002655	0.002793	NaN	NaN
577	4.066e-20	0.0002553	0.0005126	0.0007741	0.001041	0.00129	0.001519	0.001728	0.001918	0.002098	0.002269	0.002428	0.002574	0.002703	0.002815	0.002911	0.003001	0.003087	0.003168	0.003244	0.003314	0.003377	0.003433	0.003482	0.003527	0.003567	0.003597	0.003617	0.003626	0.003625	0.003613	0.003593	0.003568	0.003539	0.003504	0.003465	0.003422	0.003382	0.003346	0.003316	0.003292	0.003272	0.003255	NaN	NaN	NaN	NaN	NaN	NaN
578	2.711e-20	0.0002058	0.0004133	0.0006241	0.0008405	0.001062	0.001301	0.001549	0.001785	0.002008	0.002215	0.002405	0.002578	0.00273	0.002861	0.002975	0.003072	0.003151	0.003219	0.003289	0.003357	0.003423	0.003487	0.003546	0.003606	0.003655	0.003694	0.003719	0.003731	0.003733	0.003722	0.003699	0.003668	0.003634	0.0036	0.003567	0.003547	0.003538	0.003539	0.003551	NaN	NaN	NaN	NaN	NaN	NaN	NaN	NaN	NaN
579	0	0.0003681	0.0007467	0.001145	0.001566	0.002002	0.002455	0.002924	0.003403	0.00389	0.004383	0.004867	0.005333	NaN	NaN	NaN	NaN	NaN	NaN	NaN	NaN	NaN	NaN	NaN	NaN	NaN	NaN	NaN	NaN	NaN	NaN	NaN	NaN	NaN	NaN	NaN	NaN	NaN	NaN	NaN	NaN	NaN	NaN	NaN	NaN	NaN	NaN	NaN	NaN
580	1.355e-20	0.0001934	0.0003878	0.0005829	0.0007773	0.0009706	0.001174	0.001378	0.001559	0.001715	0.001846	0.001949	0.002026	0.002073	0.002094	0.002092	0.00207	0.002029	0.001979	0.001935	0.001896	0.001863	0.001837	0.001818	0.001807	0.001799	0.001794	0.001789	0.001783	0.001774	0.001758	0.001739	0.001715	0.001687	0.001651	0.001611	0.001568	0.001521	0.001469	0.001415	0.00136	0.001305	0.001251	0.001197	0.001143	0.001096	0.001053	0.001013	0.0009807
581	2.711e-20	0.0004072	0.0008132	0.001223	0.001584	0.001886	0.002147	0.002371	0.002549	0.00271	0.002871	0.003032	0.003191	0.003356	0.003517	0.003707	0.00391	NaN	NaN	NaN	NaN	NaN	NaN	NaN	NaN	NaN	NaN	NaN	NaN	NaN	NaN	NaN	NaN	NaN	NaN	NaN	NaN	NaN	NaN	NaN	NaN	NaN	NaN	NaN	NaN	NaN	NaN	NaN	NaN
582	-2.711e-20	-0.0001549	-0.0002531	-0.0002628	-0.0002163	-0.0001071	1.589e-05	0.0001522	0.0003256	0.000536	0.0007856	0.001043	0.001286	0.001481	0.001609	0.001703	0.001757	0.001817	0.001886	0.001948	0.00201	0.002101	0.002234	0.002388	0.00257	0.002796	NaN	NaN	NaN	NaN	NaN	NaN	NaN	NaN	NaN	NaN	NaN	NaN	NaN	NaN	NaN	NaN	NaN	NaN	NaN	NaN	NaN	NaN	NaN
583	0	0.0001595	0.0003214	0.0004882	0.0006621	0.0008454	0.001044	0.001252	0.001456	0.001649	0.001826	0.001984	0.002119	0.00223	0.002315	0.002373	0.002405	0.002417	0.002411	0.002395	0.00237	0.002338	0.0023	0.002258	0.002212	0.002163	0.002114	0.002065	0.002012	0.001956	0.0019	0.001844	0.001792	0.001746	0.001704	0.001668	0.001635	0.001598	0.001557	0.001513	0.001466	0.001414	0.001356	0.001289	0.001212	0.001129	0.001039	0.0009477	0.0008622
584	-4.066e-20	0.0002379	0.0004775	0.0007213	0.0009701	0.001201	0.001411	0.001601	0.001773	0.001939	0.002097	0.002245	0.00238	0.002502	0.002607	0.002697	0.002782	0.002861	0.002927	0.002981	0.003019	0.003042	0.003052	0.00305	0.003037	0.003012	0.002976	0.002934	0.00289	0.002853	0.002832	0.002829	0.002851	0.002897	0.002967	0.003063	0.003188	0.003336	0.003501	NaN	NaN	NaN	NaN	NaN	NaN	NaN	NaN	NaN	NaN
585	1.355e-20	0.0001527	0.0003055	0.0004582	0.0006109	0.0007636	0.000924	0.001086	0.001234	0.001366	0.00148	0.001574	0.001648	0.001703	0.00174	0.001763	0.001772	0.001768	0.001755	0.001743	0.00173	0.001716	0.001699	0.00168	0.001657	0.001631	0.0016	0.001564	0.001521	0.001475	0.001425	0.001373	0.001323	0.001277	0.001236	0.0012	0.001166	0.001134	0.001105	0.001079	0.001055	0.001032	0.00101	0.0009863	0.0009609	0.0009347	0.0009067	0.0008801	0.0008549
586	1.355e-20	0.0001784	0.0003604	0.0005488	0.0007453	0.0009506	0.001173	0.001408	0.001639	0.001863	0.002078	0.002279	0.002461	0.002622	0.002761	0.002879	0.002982	0.003068	0.00314	0.003206	0.003262	0.003303	0.003328	0.003337	0.003337	0.003333	0.003325	0.003311	0.003291	0.003274	0.003259	0.003256	0.003275	0.003325	0.003403	0.003501	0.003609	NaN	NaN	NaN	NaN	NaN	NaN	NaN	NaN	NaN	NaN	NaN	NaN
587	-2.711e-20	0.0004238	0.0008481	0.001274	0.001661	0.002001	0.002301	0.002562	0.002781	0.002965	0.003132	0.003281	0.00341	0.003525	0.003629	0.00375	0.003891	0.004048	0.00422	0.004409	0.004613	0.004833	0.00507	0.005319	0.005568	NaN	NaN	NaN	NaN	NaN	NaN	NaN	NaN	NaN	NaN	NaN	NaN	NaN	NaN	NaN	NaN	NaN	NaN	NaN	NaN	NaN	NaN	NaN	NaN
588	2.711e-20	0.0003269	0.0006602	0.001007	0.001372	0.001749	0.002126	0.002504	0.002883	0.003263	0.003634	0.003991	0.004327	0.004634	0.004907	0.005144	0.005347	0.005522	0.005665	0.005779	0.005867	0.005927	0.005962	NaN	NaN	NaN	NaN	NaN	NaN	NaN	NaN	NaN	NaN	NaN	NaN	NaN	NaN	NaN	NaN	NaN	NaN	NaN	NaN	NaN	NaN	NaN	NaN	NaN	NaN
589	-4.066e-20	0.0001767	0.0003614	0.0005616	0.0007838	0.001034	0.001325	0.001655	0.002012	0.002394	0.002798	0.003219	0.003652	0.004092	0.004533	0.004968	0.005391	0.005793	NaN	NaN	NaN	NaN	NaN	NaN	NaN	NaN	NaN	NaN	NaN	NaN	NaN	NaN	NaN	NaN	NaN	NaN	NaN	NaN	NaN	NaN	NaN	NaN	NaN	NaN	NaN	NaN	NaN	NaN	NaN
590	2.711e-20	0.000395	0.0007932	0.001199	0.001619	0.002055	0.002518	0.002988	0.00345	0.003896	0.004314	0.0047	0.005054	0.005366	0.005633	0.005854	NaN	NaN	NaN	NaN	NaN	NaN	NaN	NaN	NaN	NaN	NaN	NaN	NaN	NaN	NaN	NaN	NaN	NaN	NaN	NaN	NaN	NaN	NaN	NaN	NaN	NaN	NaN	NaN	NaN	NaN	NaN	NaN	NaN
591	-5.421e-20	0.0005448	0.001094	0.001658	0.002241	0.002849	0.003435	0.003992	0.004537	NaN	NaN	NaN	NaN	NaN	NaN	NaN	NaN	NaN	NaN	NaN	NaN	NaN	NaN	NaN	NaN	NaN	NaN	NaN	NaN	NaN	NaN	NaN	NaN	NaN	NaN	NaN	NaN	NaN	NaN	NaN	NaN	NaN	NaN	NaN	NaN	NaN	NaN	NaN	NaN
592	4.066e-20	0.0002371	0.0004804	0.000737	0.001011	0.001309	0.001642	0.002007	0.002381	0.002757	0.003131	0.003496	0.003849	0.004182	0.004489	0.004771	0.005025	0.005248	0.005444	0.005623	0.005788	0.005937	0.006067	NaN	NaN	NaN	NaN	NaN	NaN	NaN	NaN	NaN	NaN	NaN	NaN	NaN	NaN	NaN	NaN	NaN	NaN	NaN	NaN	NaN	NaN	NaN	NaN	NaN	NaN
593	1.355e-20	0.0002048	0.0004146	0.0006347	0.0008676	0.001115	0.00139	0.001687	0.00198	0.002263	0.002531	0.002773	0.002986	0.003166	0.003311	0.003424	0.003511	0.003573	0.00362	0.003671	0.003736	0.003819	0.003929	0.004068	0.004237	0.004436	0.004657	NaN	NaN	NaN	NaN	NaN	NaN	NaN	NaN	NaN	NaN	NaN	NaN	NaN	NaN	NaN	NaN	NaN	NaN	NaN	NaN	NaN	NaN
594	0	0.0002994	0.0006053	0.0009236	0.001259	0.001616	0.002011	0.002434	0.00286	0.003279	0.003686	0.004073	0.004438	0.004773	0.005077	0.005348	0.005589	0.005795	0.005973	0.006129	NaN	NaN	NaN	NaN	NaN	NaN	NaN	NaN	NaN	NaN	NaN	NaN	NaN	NaN	NaN	NaN	NaN	NaN	NaN	NaN	NaN	NaN	NaN	NaN	NaN	NaN	NaN	NaN	NaN
595	-1.355e-20	0.0001686	0.000367	0.0006084	0.0008792	0.001178	0.001516	NaN	NaN	NaN	NaN	NaN	NaN	NaN	NaN	NaN	NaN	NaN	NaN	NaN	NaN	NaN	NaN	NaN	NaN	NaN	NaN	NaN	NaN	NaN	NaN	NaN	NaN	NaN	NaN	NaN	NaN	NaN	NaN	NaN	NaN	NaN	NaN	NaN	NaN	NaN	NaN	NaN	NaN
596	1.355e-20	0.0002388	0.0004846	0.000746	0.00103	0.001343	0.001679	0.002036	0.002412	0.002801	0.003196	0.003593	0.003986	0.004369	0.004733	0.005069	0.005373	0.005648	0.005892	0.006109	0.0063	0.006461	NaN	NaN	NaN	NaN	NaN	NaN	NaN	NaN	NaN	NaN	NaN	NaN	NaN	NaN	NaN	NaN	NaN	NaN	NaN	NaN	NaN	NaN	NaN	NaN	NaN	NaN	NaN
597	-5.421e-20	0.0004439	0.0008972	0.001366	0.00186	0.002373	0.00289	0.003404	0.003921	0.004441	0.004953	0.005448	0.005919	0.006351	0.006738	NaN	NaN	NaN	NaN	NaN	NaN	NaN	NaN	NaN	NaN	NaN	NaN	NaN	NaN	NaN	NaN	NaN	NaN	NaN	NaN	NaN	NaN	NaN	NaN	NaN	NaN	NaN	NaN	NaN	NaN	NaN	NaN	NaN	NaN
598	2.711e-20	0.0005027	0.001007	0.001515	0.002028	0.002503	0.002939	0.003333	0.003686	0.004014	0.004312	0.004578	0.004811	0.00501	0.005176	0.005314	0.005443	0.005564	0.005677	0.005776	NaN	NaN	NaN	NaN	NaN	NaN	NaN	NaN	NaN	NaN	NaN	NaN	NaN	NaN	NaN	NaN	NaN	NaN	NaN	NaN	NaN	NaN	NaN	NaN	NaN	NaN	NaN	NaN	NaN
599	-2.711e-20	0.0003602	0.0007172	0.001075	0.001434	0.001752	0.00201	0.002219	0.002391	0.002549	0.002697	0.002835	0.002973	0.003111	0.003242	0.003367	0.003504	0.003663	0.00383	0.004005	0.004184	0.004359	0.00453	0.004687	0.004828	0.004957	0.005069	0.005167	0.005243	0.005299	NaN	NaN	NaN	NaN	NaN	NaN	NaN	NaN	NaN	NaN	NaN	NaN	NaN	NaN	NaN	NaN	NaN	NaN	NaN
600	3.388e-21	-2.473e-05	-9.004e-06	5.741e-05	0.0001647	0.0002956	0.000452	0.0006333	0.0008382	0.001074	0.001341	0.001616	0.001877	0.002099	0.002277	0.002417	0.00253	0.00261	0.002659	0.002677	0.002666	0.002629	0.002583	0.002525	0.002463	0.002401	0.002337	0.002271	0.002208	0.002147	0.002089	0.002033	0.001983	0.00193	0.001882	0.001834	0.00179	0.001751	0.001717	0.001686	0.001658	0.001632	0.001606	0.001577	0.001553	0.00153	0.001509	0.001488	0.001463
601	6.776e-21	0.0001294	0.0002619	0.0003993	0.0005426	0.0006934	0.0008591	0.001035	0.001207	0.001374	0.001531	0.001673	0.001798	0.0019	0.001984	0.002049	0.002093	0.002117	0.002124	0.00212	0.002108	0.002087	0.00206	0.002028	0.001993	0.001954	0.001912	0.001873	0.001834	0.001795	0.001761	0.001731	0.001707	0.00169	0.001679	0.001676	0.001678	0.001682	0.001682	0.001682	0.001683	0.001677	0.001666	0.001647	0.001621	0.001589	0.00155	0.001507	0.001464
602	-2.033e-20	0.0001117	0.0002216	0.0003325	0.000446	0.0005636	0.0006895	0.0008212	0.000948	0.001065	0.001169	0.001256	0.001328	0.001387	0.001431	0.001461	0.001476	0.001478	0.001468	0.001452	0.001432	0.001409	0.001384	0.001357	0.001327	0.001292	0.001252	0.001212	0.001168	0.001124	0.001081	0.00104	0.001007	0.0009815	0.0009623	0.0009513	0.0009513	0.0009586	0.0009676	0.0009798	0.0009942	0.001009	0.001021	0.001026	0.001023	0.001013	0.0009953	0.0009693	0.0009378
603	0	9.985e-05	0.0002386	0.0004189	0.0006379	0.0008875	0.001169	0.001477	0.001801	0.002135	0.002474	0.002806	0.003109	0.003356	0.003545	0.003681	0.003774	0.003824	0.00384	0.003832	0.003811	0.003781	0.003756	0.003742	0.003749	0.003782	0.003838	0.003912	0.004006	0.004112	0.004226	NaN	NaN	NaN	NaN	NaN	NaN	NaN	NaN	NaN	NaN	NaN	NaN	NaN	NaN	NaN	NaN	NaN	NaN
604	0	0.0003274	0.0006647	0.001022	0.001407	0.001832	0.002286	0.002767	0.003279	0.003814	0.004369	0.004938	0.005513	0.00608	NaN	NaN	NaN	NaN	NaN	NaN	NaN	NaN	NaN	NaN	NaN	NaN	NaN	NaN	NaN	NaN	NaN	NaN	NaN	NaN	NaN	NaN	NaN	NaN	NaN	NaN	NaN	NaN	NaN	NaN	NaN	NaN	NaN	NaN	NaN
605	6.776e-21	5.605e-05	0.0001434	0.0002681	0.0004175	0.0005943	0.0007993	0.001031	0.00129	0.001556	0.00183	0.002101	0.002349	0.002558	0.002721	0.002845	0.002937	0.002993	0.003017	0.00301	0.002983	0.002942	0.002896	0.002845	0.002792	0.002742	0.002696	0.002654	0.002617	0.002589	0.00257	0.002563	0.002567	0.002584	0.002617	0.002672	0.002749	0.002848	0.002968	0.003105	0.003253	NaN	NaN	NaN	NaN	NaN	NaN	NaN	NaN
606	2.711e-20	0.0002989	0.0006056	0.0009286	0.001276	0.001643	0.00203	0.002437	0.002862	0.003308	0.003772	0.004249	0.004735	0.005222	0.005701	0.006157	NaN	NaN	NaN	NaN	NaN	NaN	NaN	NaN	NaN	NaN	NaN	NaN	NaN	NaN	NaN	NaN	NaN	NaN	NaN	NaN	NaN	NaN	NaN	NaN	NaN	NaN	NaN	NaN	NaN	NaN	NaN	NaN	NaN
607	8.132e-20	0.0003776	0.0007593	0.001154	0.00157	0.001976	0.002376	0.002772	0.003163	0.003567	0.003978	0.004392	0.004809	0.005223	0.005622	0.005995	NaN	NaN	NaN	NaN	NaN	NaN	NaN	NaN	NaN	NaN	NaN	NaN	NaN	NaN	NaN	NaN	NaN	NaN	NaN	NaN	NaN	NaN	NaN	NaN	NaN	NaN	NaN	NaN	NaN	NaN	NaN	NaN	NaN
608	-1.355e-20	0.0001015	0.0002047	0.0003097	0.0004169	0.0005263	0.0006426	0.0007591	0.0008672	0.0009705	0.001065	0.001151	0.001227	0.00129	0.001338	0.001373	0.001393	0.001397	0.001392	0.001383	0.001366	0.001346	0.001321	0.00129	0.001259	0.001233	0.001208	0.00119	0.001175	0.001166	0.001162	0.001165	0.001171	0.001182	0.001201	0.001223	0.001243	0.001264	0.00128	0.001294	0.001304	0.001306	0.001303	0.001297	0.001289	0.001276	0.00126	0.001242	0.001223
609	-1.355e-20	0.0001156	0.0002348	0.0003632	0.000501	0.0006517	0.0008235	0.001015	0.001207	0.001393	0.00157	0.001732	0.001874	0.001991	0.002077	0.002132	0.002156	0.002149	0.002115	0.002066	0.002009	0.001943	0.001872	0.001799	0.001729	0.001669	0.001617	0.001574	0.001541	0.001513	0.001487	0.001459	0.001431	0.001402	0.001371	0.001339	0.001299	0.001254	0.001202	0.001144	0.001083	0.001017	0.000952	0.0008882	0.0008251	0.0007648	0.0007076	0.0006565	0.0006135
610	0	0.0001986	0.0003973	0.0005977	0.0008005	0.001006	0.001195	0.001363	0.001517	0.001658	0.001781	0.001885	0.00197	0.002036	0.00208	0.002106	0.002113	0.002114	0.002113	0.00211	0.002105	0.002099	0.002093	0.002086	0.002081	0.002076	0.002068	0.002061	0.002049	0.002034	0.002015	0.001997	0.001982	0.001968	0.001957	0.00195	0.00195	0.001958	0.001971	0.001998	0.002039	0.002099	0.002179	0.00228	0.002408	0.002561	0.00274	0.002943	0.003168
611	1.355e-20	0.0001485	0.0002964	0.0004437	0.0005919	0.0007403	0.0008963	0.001049	0.001186	0.00131	0.001417	0.001509	0.001587	0.001651	0.001696	0.001723	0.00173	0.001716	0.001692	0.001667	0.001635	0.001602	0.001566	0.001523	0.001477	0.001437	0.001403	0.001378	0.001361	0.001351	0.001348	0.001352	0.001361	0.001374	0.001392	0.001414	0.001429	0.001434	0.001425	0.001404	0.001369	0.001321	0.001264	0.001198	0.001126	0.001052	0.000973	0.0008986	0.0008308
612	-1.355e-20	0.0002441	0.0005089	0.0007899	0.001095	0.001431	0.001806	0.002212	0.002645	0.003099	0.003569	0.004055	0.004547	0.005032	0.005507	0.005967	0.006403	NaN	NaN	NaN	NaN	NaN	NaN	NaN	NaN	NaN	NaN	NaN	NaN	NaN	NaN	NaN	NaN	NaN	NaN	NaN	NaN	NaN	NaN	NaN	NaN	NaN	NaN	NaN	NaN	NaN	NaN	NaN	NaN
613	0	0.0001184	0.0002425	0.0003758	0.0005209	0.0006823	0.0008679	0.001077	0.001295	0.001513	0.001726	0.001928	0.002117	0.002285	0.002426	0.002538	0.002621	0.002673	0.002694	0.002691	0.00267	0.002631	0.002578	0.00251	0.002434	0.002354	0.002273	0.002194	0.002118	0.002045	0.001977	0.001912	0.001854	0.001801	0.001754	0.001713	0.001676	0.001641	0.001604	0.001565	0.001524	0.001481	0.001435	0.001386	0.001337	0.00129	0.001242	0.001196	0.001153
614	6.776e-21	-1.535e-05	3.253e-05	0.0001537	0.0003532	0.0006326	0.0009817	0.001403	0.001911	0.002497	0.00315	0.003857	0.004576	0.00527	NaN	NaN	NaN	NaN	NaN	NaN	NaN	NaN	NaN	NaN	NaN	NaN	NaN	NaN	NaN	NaN	NaN	NaN	NaN	NaN	NaN	NaN	NaN	NaN	NaN	NaN	NaN	NaN	NaN	NaN	NaN	NaN	NaN	NaN	NaN
615	0	0.0001177	0.0002408	0.0003689	0.0004975	0.0006327	0.0007779	0.0009264	0.001072	0.001209	0.001347	0.001486	0.001626	0.001755	0.001873	0.001985	0.002084	0.002172	0.002256	0.002338	0.002419	0.002488	0.00254	0.002575	0.002605	0.002637	0.002664	0.002689	0.002711	0.002732	0.002758	0.002792	0.002849	0.002935	0.003056	0.003205	0.003376	0.003571	0.003792	0.004038	NaN	NaN	NaN	NaN	NaN	NaN	NaN	NaN	NaN
616	0	0.0002181	0.0004617	0.0007403	0.00105	0.0014	0.001785	0.002209	0.002671	0.003164	0.003686	0.004221	0.004751	0.005258	NaN	NaN	NaN	NaN	NaN	NaN	NaN	NaN	NaN	NaN	NaN	NaN	NaN	NaN	NaN	NaN	NaN	NaN	NaN	NaN	NaN	NaN	NaN	NaN	NaN	NaN	NaN	NaN	NaN	NaN	NaN	NaN	NaN	NaN	NaN
617	-4.066e-20	0.0002112	0.0004249	0.0006442	0.0008701	0.001082	0.001274	0.001446	0.001604	0.00176	0.001911	0.002055	0.002189	0.002311	0.002419	0.002516	0.002612	0.002716	0.002833	0.002965	0.003118	0.003298	0.003514	0.003769	0.004069	0.004418	0.004807	0.00523	0.00567	NaN	NaN	NaN	NaN	NaN	NaN	NaN	NaN	NaN	NaN	NaN	NaN	NaN	NaN	NaN	NaN	NaN	NaN	NaN	NaN
618	0	0.0001276	0.0003257	0.0004446	0.0008687	0.00146	0.00244	0.003421	0.004707	0.005974	0.007125	0.007931	0.008898	NaN	NaN	NaN	NaN	NaN	NaN	NaN	NaN	NaN	NaN	NaN	NaN	NaN	NaN	NaN	NaN	NaN	NaN	NaN	NaN	NaN	NaN	NaN	NaN	NaN	NaN	NaN	NaN	NaN	NaN	NaN	NaN	NaN	NaN	NaN	NaN
619	2.033e-20	0.0001194	0.0002476	0.0003836	0.000531	0.0007034	0.0009061	0.001139	0.001393	0.001647	0.001898	0.002151	0.002401	0.002636	0.002851	0.003041	0.003199	0.003322	0.003411	0.003467	0.003506	0.003525	0.003512	0.003471	0.003413	0.003343	0.003262	0.003172	0.003077	0.002973	0.002868	0.002751	0.002632	0.002521	0.002418	0.002319	0.002226	0.002146	0.002087	0.002052	0.002044	0.002058	0.002104	0.002177	0.002271	0.002384	NaN	NaN	NaN
620	1.355e-20	0.0001222	0.0002649	0.0004251	0.0006013	0.0007964	0.001019	0.001269	0.001529	0.001795	0.002064	0.002333	0.002592	0.002827	0.003039	0.003231	0.003406	0.003565	0.003711	0.003857	0.004005	0.004158	0.004321	0.004495	0.004682	0.004882	0.005087	NaN	NaN	NaN	NaN	NaN	NaN	NaN	NaN	NaN	NaN	NaN	NaN	NaN	NaN	NaN	NaN	NaN	NaN	NaN	NaN	NaN	NaN
621	1.355e-20	0.0001381	0.0002783	0.0004208	0.0005602	0.0007009	0.0008474	0.0009935	0.001127	0.001245	0.001352	0.001445	0.001524	0.001585	0.001631	0.001673	0.001706	0.001735	0.001766	0.001803	0.00185	0.001902	0.001962	0.002026	0.002099	0.002182	0.002261	0.002336	0.0024	0.002453	0.002494	0.002524	0.00254	0.002538	0.002523	0.002485	0.002422	0.002345	0.002259	0.002169	0.002077	0.001985	0.001892	0.001808	0.001741	0.001692	0.001675	0.001692	0.001741
622	0	3.5e-05	6.983e-05	0.0001068	0.0001455	0.0001878	0.0002362	0.0002897	0.0003442	0.0003987	0.0004525	0.000503	0.0005511	0.0005953	0.000633	0.0006653	0.0006896	0.0007035	0.0007085	0.0007079	0.000701	0.0006888	0.0006738	0.000656	0.0006377	0.0006198	0.0006017	0.0005848	0.0005703	0.0005567	0.0005444	0.0005357	0.0005308	0.0005274	0.0005249	0.000522	0.0005197	0.000517	0.0005142	0.0005121	0.0005113	0.0005098	0.0005055	0.0004969	0.0004872	0.0004762	0.0004632	0.0004479	0.0004313
623	-2.168e-19	0.0009683	0.001928	0.002889	0.003852	0.004741	0.005477	0.00606	0.006528	0.006922	NaN	NaN	NaN	NaN	NaN	NaN	NaN	NaN	NaN	NaN	NaN	NaN	NaN	NaN	NaN	NaN	NaN	NaN	NaN	NaN	NaN	NaN	NaN	NaN	NaN	NaN	NaN	NaN	NaN	NaN	NaN	NaN	NaN	NaN	NaN	NaN	NaN	NaN	NaN
[truncated: 71 more columns]
