# Supplementary material for: Fractional killing arises from cell-to-cell variability in overcoming a caspase activity threshold
Source: Mol Syst Biol. 2015 May 7;11(5):803. doi: 10.15252/msb.20145584 (PMC4461398; doi:10.15252/msb.20145584)
Supplement: Supplementary file 3 [file msb0011-0803-sd3.zip › All_data/087_Mapatumumab+anti-Fc (10 nM) + Bortezomib (100 nM)_1/raw_deathscore.tsv]

Cell # (0 for discarded)	T=5min	T=10min	T=15min	T=20min	T=25min	T=30min	T=35min	T=40min	T=45min	T=50min	T=55min	T=60min	T=65min	T=70min	T=75min	T=80min	T=85min	T=90min	T=95min	T=100min	T=105min	T=110min	T=115min	T=120min	T=125min	T=130min	T=135min	T=140min	T=145min	T=150min	T=155min	T=160min	T=165min	T=170min	T=175min	T=180min	T=185min	T=190min	T=195min	T=200min	T=205min	T=210min	T=215min	T=220min	T=225min	T=230min	T=235min	T=240min	T=245min
0	NaN	NaN	NaN	NaN	NaN	NaN	NaN	NaN	NaN	NaN	NaN	NaN	NaN	NaN	NaN	NaN	NaN	NaN	NaN	NaN	NaN	NaN	NaN	NaN	NaN	NaN	NaN	NaN	NaN	NaN	NaN	NaN	NaN	NaN	NaN	NaN	NaN	NaN	NaN	NaN	NaN	NaN	NaN	NaN	NaN	NaN	NaN	NaN	NaN
0	0	0	0	0	0	0	0	0	0.4542	0.4017	0.4	0.4	0.4	0.4	0.4	0.4	0	0	0	0	-0	-0	-0	-0	-0	-0	-0	-0	-0	-0	-0	-0	-0	-0	-0	0	0	0.2907	0.4264	0.4421	0.4421	0	0	0	0	0	0	0	0
1	0	0	0	0	0	0	0	0	0	0	0	0	0	0	0	0	0	0	0	0	0	0	0	0	0	0	0	0	0	0	0	1.501	1.6	1.55	1.5	1.45	1.374	1.298	1.22	1.138	1.049	0.9996	0.9407	0.8512	0.7648	0.6648	0.2	0.2	0.2
2	0	0	0	0	0	0	0	0	-0	-0	-0	-0	-0	-0	-0	-0	-0	-0	-0	-0	-0	-0	0	0	0	0	0	0	0	0	0	0	0	0	0	0	0	0	0	0	0	0	0	0	0	0	0	0	0
3	0	0	0	0	0	0	0	0	0	0	0	0	0	0	0	0	0	0	0	0	0	0	0	0	0	0	0	0	1.262	1.388	1.568	1.626	1.56	1.49	1.412	1.236	0.9391	0.7791	0.6441	0.4731	0.4842	0.09487	0.1051	0.08683	0.06751	0.04665	0.02434	0.0004033	-0.02512
0	0	0	0	0	0	0	0	0	-0.2	-0	-0	-0	-0	-0	-0.2	-0.2	-0	-0	-0	-0	-0	-0	-0	0	0	0	0	0	0	0	0	0	0	0	0	0	0	0	0	0	0	0	0	0	0	0	0	0	0
4	0	0	0	0	0	0	0	0	-0	-0	-0	-0	-0	-0	-0	-0	-0	-0	-0	-0	-0	-0	-0	-0	-0	-0	0	0	0	0	0	0	0	0	0	0	0	0	0	0	0	0	0	0	0	0	0	0	0
0	NaN	NaN	NaN	NaN	NaN	NaN	NaN	NaN	NaN	NaN	NaN	NaN	NaN	NaN	NaN	NaN	NaN	NaN	NaN	NaN	NaN	NaN	NaN	NaN	NaN	NaN	NaN	NaN	NaN	NaN	NaN	NaN	NaN	NaN	NaN	NaN	NaN	NaN	NaN	NaN	NaN	NaN	NaN	NaN	NaN	NaN	NaN	NaN	NaN
0	0	0	0	0	0	0	0	0	-0	-0	-0	-0	-0	-0	0	0	0	0.7698	1.008	1.11	1.093	1.092	1.089	0	0	0	0	0	0	0	0	0	0	0	0	0	0	0	0	0	0	0	0	0	0	0	0	0	0
5	0	0	0	0	0	0	0	0	-0	-0	-0	-0	-0	-0	-0	-0	-0	-0	0	0	0	0	0	0	0	0	0	0	0	0	1.098	1.261	1.301	1.225	1.075	1.098	1.055	0.8524	0.6674	0.5742	0.5379	0.5056	0.5009	0.4991	0.5008	0.505	0.5115	0.5206	0.1325
6	0	0	0	0	0	0	0	0	0	0	0	0	0	0	0	0	0	0	0	0	0	0	-0	-0	0	0	0	0	0	0	1.221	1.306	1.301	1.205	1.09	0.975	0.3103	0.2299	0	0	0	0	0	0	0	0	0	0	0
7	0	0	0	0	0	0	0	0	0	0	0	0	0	0	0	0	0	0	0	0	1.381	1.595	1.651	1.646	1.544	1.295	0.9234	0.7396	0.6892	0.6399	0.625	0.6	0.6	0.6	0.188	0.176	0.164	0.152	0.14	0.128	0.116	0.104	0.092	0.08	0.06431	0.04863	0.03294	0.01725	0.001569
0	0	0	0	0	0	0	0	0	0	0	0	0	0	0	1.441	1.653	1.727	1.746	1.707	1.663	1.609	1.511	1.369	1.177	0.5413	0.275	0.25	0.225	0.2	0.2	0.2	0.2	0.2	0.2	0.2	0.2	0.2	0.2	0.2	0.2	0.2	0.2	0.2	0.2405	0.3205	0.4005	0.4805	0.5605	0.6
8	0	0	0	0	0	0	0	0	-0	-0	0	0	0	0	0	0	0	0	0	0	0	0	0	0	0	0	0	0	0	0	0	0	0	0	1.251	1.379	1.473	1.605	1.564	1.499	1.319	0.8989	0.6367	0.4518	0.4271	0.4031	0.4047	0.407	0.4108
9	0	0	0	0	0	0	0	0	1.099	1.201	1.175	1.012	0.566	0.2554	0.2371	0.2253	-0.1813	-0.1833	-0.1815	-0.1769	-0.1699	-0.1602	-0.1475	-0.1324	-0.1155	-0.09769	-0.07915	-0.0602	-0.04104	-0.02229	-0.004801	0	0	0	0	0	0	0	0	0	0	0	0	0	0	0	0	0	0
10	0	0	0	0	0	0	0	0	0	0	0	0	0	0	0	0	0	0	0	0	0	0	0	0	0	0	0	0.8165	1.139	1.2	0.8484	0.7721	0.6964	0.6221	0.85	0.7816	0.7212	0.6476	0.5261	0.3996	0.3762	0.3962	0.4202	0.4475	0.4773	0.1073	0.1096	0.09757	0.08557
11	0	0	0	0	0	0	0	0	0	0	0	0	0	0	0	0	0	0	0	0	0	0	0	0	0	0	0	0	0	0	0	0	0	0	1.379	1.544	1.666	1.609	1.538	1.468	1.402	1.343	1.27	0.9843	0.5901	0.4322	0.4278	0.02562	0.02281
0	0	0	0	0	0	0	0	0	-0	-0.2	-0.2	-0.2	-0.2	-0.2	-0.2	-0.2	-0.2	-0.2	-0.2	0	0	0	0	0	0	0	0	0	0	0	0	0	0	0	0	0	0	0	0	0	0	0	0	0	0	0	0	0	0
0	0	0	0	0	0	0	0	0	-0.2	-0.2	0	0	0	0	0	0	0	0	0	0	0	0	0	0	0	0	0	0	0	0	0	0	0	0	0	0	0	0	0	0	0	0	0	0	0	0	0	0	0
12	0	0	0	0	0	0	0	0	-0	-0	-0	-0	-0	-0	-0	-0	-0	-0	-0	-0	-0	-0	-0	-0	-0	0	0	0	0	0	0	0	0	0	0	0	0	0	0	0	0	0	0	0	-0	-0	-0	-0	-0
13	0	0	0	0	0	0	0	0	-0	-0	-0	-0	-0	-0	-0	-0	-0	-0	-0	0	0	0	0	0	0	0	0	0	0	0	0	0	0	0	0	0	0	0	0	0	0	0	0	0	1.521	1.65	1.673	1.618	1.54
0	NaN	NaN	NaN	NaN	NaN	NaN	NaN	NaN	NaN	NaN	NaN	NaN	NaN	NaN	NaN	NaN	NaN	NaN	NaN	NaN	NaN	NaN	NaN	NaN	NaN	NaN	NaN	NaN	NaN	NaN	NaN	NaN	NaN	NaN	NaN	NaN	NaN	NaN	NaN	NaN	NaN	NaN	NaN	NaN	NaN	NaN	NaN	NaN	NaN
14	0	0	0	0	0	0	0	0	-0	0	0	0	0	0	0	0	0	0	0	0	0	0	0	0	0	0	0	0	0	0	0	0.4	0.4	0.4	0.4	0	0	0	0	0	0	0	0	0	0	0	0	0	0
15	0	0	0	0	0	0	0	0	-0	-0	-0	-0	-0	-0	-0	-0	-0	-0	-0	-0	-0	-0	-0	-0	-0	-0	-0	0	0	0	0	0	0	0	0	0	0	0	0	0	0	0	0	0	0	0	0	0	0
16	0	0	0	0	0	0	0	0	0	0	0	0	0	0	0	0	0	0	0	0	0	0	0	0	0	0	1.245	1.371	1.392	1.611	1.556	1.479	1.404	1.331	1.26	1.17	1.073	0.8211	0.6083	0.4531	0.4403	0.436	0.4314	0.4267	0.4229	0.02065	0.008703	-0.003475	-0.01584
0	NaN	NaN	NaN	NaN	NaN	NaN	NaN	NaN	NaN	NaN	NaN	NaN	NaN	NaN	NaN	NaN	NaN	NaN	NaN	NaN	NaN	NaN	NaN	NaN	NaN	NaN	NaN	NaN	NaN	NaN	NaN	NaN	NaN	NaN	NaN	NaN	NaN	NaN	NaN	NaN	NaN	NaN	NaN	NaN	NaN	NaN	NaN	NaN	NaN
17	0	0	0	0	0	0	0	0	0	0	0	0	0	0	0	0	0	0	0.9516	0.9728	1.117	1.108	1.056	0.9923	0.9309	0.8766	0.8324	0.8186	0.6979	0.5686	0.5686	0.5686	0.5686	0.5686	0.1686	0.1566	0.1446	0.1326	0.1206	0.1086	0.05452	0.0004169	-0.05369	-0.1078	-0.32	-0.326	-0.332	-0.338	-0.344
0	NaN	NaN	NaN	NaN	NaN	NaN	NaN	NaN	NaN	NaN	NaN	NaN	NaN	NaN	NaN	NaN	NaN	NaN	NaN	NaN	NaN	NaN	NaN	NaN	NaN	NaN	NaN	NaN	NaN	NaN	NaN	NaN	NaN	NaN	NaN	NaN	NaN	NaN	NaN	NaN	NaN	NaN	NaN	NaN	NaN	NaN	NaN	NaN	NaN
0	NaN	NaN	NaN	NaN	NaN	NaN	NaN	NaN	NaN	NaN	NaN	NaN	NaN	NaN	NaN	NaN	NaN	NaN	NaN	NaN	NaN	NaN	NaN	NaN	NaN	NaN	NaN	NaN	NaN	NaN	NaN	NaN	NaN	NaN	NaN	NaN	NaN	NaN	NaN	NaN	NaN	NaN	NaN	NaN	NaN	NaN	NaN	NaN	NaN
0	NaN	NaN	NaN	NaN	NaN	NaN	NaN	NaN	NaN	NaN	NaN	NaN	NaN	NaN	NaN	NaN	NaN	NaN	NaN	NaN	NaN	NaN	NaN	NaN	NaN	NaN	NaN	NaN	NaN	NaN	NaN	NaN	NaN	NaN	NaN	NaN	NaN	NaN	NaN	NaN	NaN	NaN	NaN	NaN	NaN	NaN	NaN	NaN	NaN
18	0	0	0	0	0	0	0	0	-0	-0	-0	-0	-0	-0	-0	-0	-0	-0	-0	-0	-0	-0	-0	-0	0	0	0	0	0	0	0	0	0	0	0	1.415	1.36	1.401	1.523	1.453	1.077	1.001	1.214	1.058	0.7957	0.4677	0.4	0.4	0.4
0	NaN	NaN	NaN	NaN	NaN	NaN	NaN	NaN	NaN	NaN	NaN	NaN	NaN	NaN	NaN	NaN	NaN	NaN	NaN	NaN	NaN	NaN	NaN	NaN	NaN	NaN	NaN	NaN	NaN	NaN	NaN	NaN	NaN	NaN	NaN	NaN	NaN	NaN	NaN	NaN	NaN	NaN	NaN	NaN	NaN	NaN	NaN	NaN	NaN
0	0	0	0	0	0	0	0	0	0	0	0	0	0	0	-0	-0	-0	-0.2	-0.2	-0.2	-0.2	-0.2	-0.2	-0	-0	-0	-0	-0	-0	-0	0	0	0	0	0	0	0	0	0	0	0	0	0	0	0	0	0	0	0
0	NaN	NaN	NaN	NaN	NaN	NaN	NaN	NaN	NaN	NaN	NaN	NaN	NaN	NaN	NaN	NaN	NaN	NaN	NaN	NaN	NaN	NaN	NaN	NaN	NaN	NaN	NaN	NaN	NaN	NaN	NaN	NaN	NaN	NaN	NaN	NaN	NaN	NaN	NaN	NaN	NaN	NaN	NaN	NaN	NaN	NaN	NaN	NaN	NaN
19	0	0	0	0	0	0	0	0	-0	-0	-0	-0	-0	-0	-0	-0	-0	-0	-0	0	0	0	0	0	0	0	0	0	0	0	0	0	0	0	0	0	0	0	0	-0	-0	-0	-0	-0	-0	-0	0	0	0
0	0	0	0	0	0	0	0	0	-0	-0	-0	-0	-0	-0	-0	-0	-0	-0	-0	-0	-0	-0	-0	-0	-0	-0	-0	-0	-0	-0	-0	-0	-0	-0	-0	-0	-0	-0	-0	-0	0	-0	-0	-0	-0	-0	-0	-0	-0
20	0	0	0	0	0	0	0	0	-0	-0	-0	-0	-0	-0	-0	-0	-0	-0	-0	-0	0	0	0	0	0	0	0	0	0	0	0	0	0	0	0	0	0	0	0	0	0	0	0	0	0	0	0	0	0
21	0	0	0	0	0	0	0	0	0	0	0	0	0	0	0	0	0	0	0	0	0	0	1.287	1.416	1.7	1.675	1.515	1.144	1.066	0.9646	0.8322	0.6582	0.4206	0.3914	-0.02808	-0.02189	-0.0264	-0.02959	-0.0319	-0.03365	-0.03537	-0.03761	-0.04062	-0.04466	-0.05	-0.05683	-0.05316	-0.05085	-0.04997
22	0	0	0	0	0	0	0	0	0	0	0	0	0	0	0	0	0	0	0	0	0	1.416	1.559	1.579	1.55	1.499	1.443	1.359	1.228	1.017	0.8	0.325	0.3	0.275	0.25	0.225	0.2	0.2	0.2	0.2	0.2	0.2	0.2	0.2	0.2	0.225	0.25	0.275	0.2971
0	0	0	0	0	0	0	0	0	-0.1745	-0.1688	-0.1628	-0.1555	-0.1466	-0.1358	-0	-0	-0	-0	-0	-0	-0	-0	0	0	0	0	-0	-0	-0	-0	-0	-0.2	-0.2	-0.2	-0	-0	-0	-0	-0	-0	-0	-0	0	0	0	0	0	0	0
23	0	0	0	0	0	0	0	0	0	0	0	0	0	0	0	0	0	1.399	1.716	1.735	1.686	1.639	1.57	1.504	1.444	1.39	1.345	1.252	1.125	0.9603	0.9058	0.8198	0.7033	0.6	0.6	0.6	0.6	0.2	0.2	0.2	0.2	0.2	0.2	0.188	0.176	0.164	0.2	0.2	0.2
0	NaN	NaN	NaN	NaN	NaN	NaN	NaN	NaN	NaN	NaN	NaN	NaN	NaN	NaN	NaN	NaN	NaN	NaN	NaN	NaN	NaN	NaN	NaN	NaN	NaN	NaN	NaN	NaN	NaN	NaN	NaN	NaN	NaN	NaN	NaN	NaN	NaN	NaN	NaN	NaN	NaN	NaN	NaN	NaN	NaN	NaN	NaN	NaN	NaN
0	NaN	NaN	NaN	NaN	NaN	NaN	NaN	NaN	NaN	NaN	NaN	NaN	NaN	NaN	NaN	NaN	NaN	NaN	NaN	NaN	NaN	NaN	NaN	NaN	NaN	NaN	NaN	NaN	NaN	NaN	NaN	NaN	NaN	NaN	NaN	NaN	NaN	NaN	NaN	NaN	NaN	NaN	NaN	NaN	NaN	NaN	NaN	NaN	NaN
24	0	0	0	0	0	0	0	0	0	0	0	0	0	0	0	0	0	0	0	0	0	0	0	0	0	0	0	0	0	0	0	0	0	1.567	1.726	1.677	1.486	1.193	1.111	1.036	0.89	0.7067	0.4737	0.327	-0.1034	-0.1412	-0.1503	-0.1519	-0.1387
25	0	0	0	0	0	0	0	0	-0	-0	-0	-0	-0	-0	-0	-0	-0	-0	-0	-0	-0	-0	-0	-0	-0	-0	-0	-0	-0	-0	-0	-0	0	0	0	0	0	0	0	0	0	0	0	0	0	0	0	0	0
26	0	0	0	0	0	0	0	0	0	0	0	0	0	0	0	0	0	0	0	0	0	1.481	1.72	1.424	1.37	1.319	1.243	1.168	1.394	1.322	1.248	1.167	0.9755	0.7073	0.4631	0.4026	0.4024	0.4025	0.4025	0.4024	0.002405	0.002268	0.001858	0.001472	-0.01083	-0.02314	-0.03545	-0.04769	-0.05986
27	0	0	0	0	0	0	0	0	0	0	0	0	0	0	-0	-0	-0	-0	-0	-0	-0	-0	-0	-0	-0	-0	-0	-0	-0	-0	-0	-0	-0	-0	-0	-0	-0	-0	0	0	0	0	0	0	0	0	0	0	0
0	NaN	NaN	NaN	NaN	NaN	NaN	NaN	NaN	NaN	NaN	NaN	NaN	NaN	NaN	NaN	NaN	NaN	NaN	NaN	NaN	NaN	NaN	NaN	NaN	NaN	NaN	NaN	NaN	NaN	NaN	NaN	NaN	NaN	NaN	NaN	NaN	NaN	NaN	NaN	NaN	NaN	NaN	NaN	NaN	NaN	NaN	NaN	NaN	NaN
28	0	0	0	0	0	0	0	0	0	0	0	0	0	0	0	0	0	0	0	0	0	0	1.618	1.436	1.379	1.326	1.25	1.175	1.402	1.331	1.254	1.153	1.059	0.8628	0.7054	0.2	0.2	0.2	0.188	0.176	0.164	0.1388	0.1041	0.07496	0.0484	0.0249	0.1141	0.1163	0.1192
29	0	0	0	0	0	0	0	0	0	0	0	0	0	0	0	0	0	0	0	0	0	0	0	0	0	0	0	0	0	0	0	0	0	0	0	0	0	0	0	0	0	1.624	1.743	1.688	1.609	1.533	1.461	1.343	0.9294
0	0	0	0	0	0	0	0	0	0	0	0	0	0	0	0	0	0	0	0	0	0	1.522	1.584	1.55	1.55	1.498	1.444	1.381	1.307	0.806	0.6758	0.5266	0.4162	0.4	0.4	0.4	0.4	0.4	0.4	0.4	0.4	0.4	0.4	0.4	0.4	0.4	0.4	0.4	0.4
30	0	0	0	0	0	0	0	0	0	0	0	0	0	0	0	0	0	0	0	0	0	0	0	0	0	1.42	1.601	1.73	1.679	1.63	1.56	1.495	1.436	1.388	1.353	1.22	1.063	0.4323	0.2867	0.2	0.188	0.2	0.2	0.2	0.2	0.2	0.1099	0.009416	0.0001492
0	NaN	NaN	NaN	NaN	NaN	NaN	NaN	NaN	NaN	NaN	NaN	NaN	NaN	NaN	NaN	NaN	NaN	NaN	NaN	NaN	NaN	NaN	NaN	NaN	NaN	NaN	NaN	NaN	NaN	NaN	NaN	NaN	NaN	NaN	NaN	NaN	NaN	NaN	NaN	NaN	NaN	NaN	NaN	NaN	NaN	NaN	NaN	NaN	NaN
31	0	0	0	0	0	0	0	0	0	0	0	0	0	0	0	0	0	0	0	0	0	0	0	0	0	0	0	0	0	1.658	1.731	1.675	1.623	1.452	1.06	0.9864	0.9184	0.7815	0.5998	0.44	0.3914	0.3931	0.3947	0.397	0.4005	0.4057	0.01304	0.02281	0.03498
32	0	0	0	0	0	0	0	0	-0	-0	-0	-0	-0	-0	-0	0	0	0	0	0	0	0	0	0	0	0	0	0	0	0	0	0	0	1.358	1.43	1.642	1.621	1.5	1.247	1.047	1.063	0.9826	0.8418	0.2953	0.2	0.188	0.176	0.164	0.152
0	0	0	0	0	0	0	0	0	-0	-0.2	-0.2	-0.2	-0.2	-0.2	0	0	0	0	0	0	0	0	0	0	0	0	0	0	0	0	0	0	0	0	0	0	0	0	0	0	0	0	0	0	0	0	0	0	0
33	0	0	0	0	0	0	0	0	0	0	0	0	0	0	0	0	0	0	0	1.248	1.634	1.688	1.634	1.554	1.479	1.406	1.314	1.098	0.7641	0.6558	0.4964	0.4055	0.4066	0.007449	-0.003966	-0.01546	-0.02706	-0.03868	-0.05016	-0.0612	-0.07228	-0.0833	-0.1098	-0.1361	-0.1501	-0.1637	-0.1767	-0.189	-0.2004
34	0	0	0	0	0	0	0	0	-0	-0	-0	-0	-0	-0	-0	-0	-0	-0	-0	-0	-0	-0	-0	-0	-0	0	0	0	0	0	0	0	0	0	0	0	0	0	0	0	0	0	0	0	0	0	0	0	0
35	0	0	0	0	0	0	0	0	0	0	0	0	0.5239	0.6481	0.9358	1.001	0.9561	0.9378	0.7926	0.5533	0.3443	0.252	0.2001	0.2	0.2	-0.2	-0.2	-0.2	-0.1999	-0.1996	-0.199	-0.1979	-0.1961	-0.2057	-0.2147	-0.2233	-0.2319	-0.2406	-0.2493	-0.2579	-0.266	-0.2733	-0.2796	-0.2723	-0.2627	-0.2504	-0.2351	-0.09711	-0.07646
36	0	0	0	0	0	0	0	0	0	0	0	0	0	0	0	0	0	0	0	1.386	1.52	1.524	1.515	1.577	1.588	1.495	1.374	1.22	1.085	0.9301	0.3945	0.2382	0.2	0.2	0.2	0.2	0.2	0.2	0.2	0.2	0.2	0.2	0.2	0.1579	0.1158	-0.1263	-0.1684	-0.2	-0.2
37	0	0	0	0	0	0	0	0	0	0	0	0	0	0	0	0	0	0	0	1.604	1.724	1.425	1.677	1.632	1.595	1.546	1.514	1.376	1.085	0.7254	0.6171	0.5888	0.1624	0.1631	0.1631	0.1614	0.1579	0.1392	0.1173	0.09318	0.06943	0.04842	0.03408	0.02834	0.02765	0.1378	0.1536	0.17	0.1867
0	NaN	NaN	NaN	NaN	NaN	NaN	NaN	NaN	NaN	NaN	NaN	NaN	NaN	NaN	NaN	NaN	NaN	NaN	NaN	NaN	NaN	NaN	NaN	NaN	NaN	NaN	NaN	NaN	NaN	NaN	NaN	NaN	NaN	NaN	NaN	NaN	NaN	NaN	NaN	NaN	NaN	NaN	NaN	NaN	NaN	NaN	NaN	NaN	NaN
38	0	0	0	0	0	0	0	0	0	0	0	0	0	0	0	0	0	0	0	0	0	0	0	0	0	0	0	0	0	0	-0	0	0	0	0	0	0	0	0	0	0	0	1.061	1.423	1.435	1.295	1.096	1.037	0.9528
39	0	0	0	0	0	0	0	0	-0	-0	-0	-0	-0	-0	0	0	0	0	0	0	0	0	0	0	0	0	0	0	0	0	0	0	0	0	0	0	0	0	0	1.232	1.631	1.735	1.678	1.295	1.191	0.944	0.9666	0.8962	0.8373
40	0	0	0	0	0	0	0	0	0	0	0	0	0	0	0	0	0	0	0	0	0	0	0	0	0	0	1.267	1.425	1.486	1.705	1.682	1.418	1.054	0.8637	0.4142	0.3679	0.3213	0.2746	0.2755	0.2746	0.2725	0.2719	0.2707	0.2701	0.2689	0.2686	0.2663	0.2646	0.2648
41	0	0	0	0	0	0	0	0	0	0	0	0	0	0	0	0	0	0	0	0	0	0	1.272	1.381	1.642	1.636	1.562	1.489	1.402	1.126	0.8836	0.7356	0.5981	0.4179	0.4223	0.4127	0.4035	0.3947	0.3867	-0.02035	-0.03798	-0.03862	-0.0381	-0.03644	-0.03381	-0.03014	-0.0258	-0.02105	-0.01591
0	NaN	NaN	NaN	NaN	NaN	NaN	NaN	NaN	NaN	NaN	NaN	NaN	NaN	NaN	NaN	NaN	NaN	NaN	NaN	NaN	NaN	NaN	NaN	NaN	NaN	NaN	NaN	NaN	NaN	NaN	NaN	NaN	NaN	NaN	NaN	NaN	NaN	NaN	NaN	NaN	NaN	NaN	NaN	NaN	NaN	NaN	NaN	NaN	NaN
42	0	0	0	0	0	0	0	0	-0	-0	-0	-0	-0	-0	-0	-0	-0	-0	-0	-0	-0	-0	-0	-0	-0	-0	-0	-0	-0	-0	-0	-0	-0	-0	-0	-0	-0	0	0	0	0	0	-0	-0	-0	-0	-0	-0	-0
0	0	0	0	0	0	0	0	0	-0	-0	-0	-0.2	-0.2	-0.2	-0	-0.2	-0.2	-0.2	-0.2	-0.2	-0	-0	0	0	0	0	0	0	0	0	0	0	0	0	0	0	0	0	0	0	0	0	0	0	0	0	0	0	0
43	0	0	0	0	0	0	0	0	0	0	0	0	0	0	0	0	0	0	0	0	0	0	0	0	0	1.256	1.401	1.52	1.522	1.489	1.558	1.541	1.463	1.298	0.965	0.725	0.65	0.625	0.6	0.6	0.5843	0.1686	0.1529	0.1529	0.1529	0.1529	0.1529	0.1529	0.1529
44	0	0	0	0	0	0	0	0	0	0	0	0	0	0	0	0	0	0	0	-0	-0	-0	-0	-0	-0	-0	-0	-0	0	0	0	0	0	0	0	0	0	0	0	0	1.387	1.561	1.564	1.562	1.532	1.48	1.38	1.177	0.8948
45	0	0	0	0	0	0	0	0	0	0	0	0	0	0	0	0	0	0	0	0	1.249	1.358	1.378	1.428	1.507	1.44	1.053	0.8646	0.8407	0.8545	0.8283	0.7712	0.6552	0.1677	0.1568	0.1424	0.1243	0.1032	0.08922	0.07396	0.05556	0.03482	0.0129	-0.02435	0.07281	0.0537	0.03732	0.02172	0.005344
46	0	0	0	0	0	0	0	0	-0	0	0	0	0	0	0	0	0	0	0	0	0	0	0	1.307	1.434	1.413	1.608	1.543	1.168	1.096	1.328	1.276	1.27	1.29	1.186	1.033	0.864	0.7375	0.2	0.2	0.2	0.2	0.188	0.176	0.164	0.152	0.14	0.1204	0.08893
0	NaN	NaN	NaN	NaN	NaN	NaN	NaN	NaN	NaN	NaN	NaN	NaN	NaN	NaN	NaN	NaN	NaN	NaN	NaN	NaN	NaN	NaN	NaN	NaN	NaN	NaN	NaN	NaN	NaN	NaN	NaN	NaN	NaN	NaN	NaN	NaN	NaN	NaN	NaN	NaN	NaN	NaN	NaN	NaN	NaN	NaN	NaN	NaN	NaN
0	0	0	0	0	0	0	0	0	-0.2	-0	-0	-0	-0	-0	-0	-0	-0	-0.2	-0.2	-0.2	-0.2	-0.2	0	0	0	0	0	0	0	0	0	0	0	0	0	0	0	0	0	0	0	0	0	0	0	0	0	0	0
47	0	0	0	0	0	0	0	0	-0	-0	-0	-0	-0	-0	-0	-0	-0	-0	-0	-0	-0	-0	-0	-0	-0	-0	-0	-0	-0	-0	-0	-0	-0	-0	-0	-0	-0	-0	-0	-0	-0	-0	-0	-0	-0	0	0	0	0
48	0	0	0	0	0	0	0	0	0	0	0	0	0	0	0	0	0	0	0	0	0	0	0	0	0	0	0	0	1.378	1.722	1.683	1.334	1.587	1.519	1.457	1.407	1.369	1.25	1.066	0.7407	0.5697	0.5158	0.4864	0.4721	0.4652	0.0622	0.06136	0.06091	0.05826
49	0	0	0	0	0	0	0	0	0	0	0	0	0	0	0	0	0	0	0	0	1.599	1.743	1.751	1.711	1.674	1.632	1.578	1.505	1.404	1.236	1.077	1.039	0.991	0.8315	0.6383	0.5079	0.4556	0.4367	0.425	0.4182	0.414	0.4108	0.008458	0.006409	0.004774	0.003435	-0.009453	-0.0221	-0.03419
50	0	0	0	0	0	0	0	0	0	0	0	0	0	0	0	0	0	0	0	1.523	1.578	1.55	1.5	1.45	1.375	1.3	1.224	1.137	1.01	0.8665	0.655	0.6	0.6	0.6	0.2	0.2	0.2	0.2	0.2	0.2	0.2	0.2	0.2	0.2	0.2	0.2	0.2	0.2	0.2
51	0	0	0	0	0	0	0	0	0	0	0	0	0	0	0	0	0	0	0	0	0	0	0	0	0	1.553	1.73	1.733	1.686	1.643	1.604	1.549	1.511	1.317	1.07	0.7988	0.635	0.4835	0.4583	0.05775	0.0573	0.05727	0.05845	0.06108	0.05272	0.0452	0.03808	0.03124	0.02425
52	0	0	0	0	0	0	0	0	0	0	0	0	0	0	0	0	0	0	0	0	0	1.498	1.572	1.551	1.479	1.407	1.332	1.226	1.105	0.9581	0.8901	0.7807	0.766	0.7507	0.7385	0.7281	0.7215	0.7161	0	0	0	0	0	0	0	0	0	0	0
0	0	0	0	0	0	0	0	0	0	0	0	0	-0.2	-0	-0	-0	-0	-0	-0	-0	-0	-0	-0	-0	-0	-0	-0	-0	0	0	0	0	0	0	0	0	0	0	0	0	0	0	0	0	0	0	0	0	0
53	0	0	0	0	0	0	0	0	-0	-0	-0	-0	-0	-0	-0	-0	-0	-0	-0	-0	-0	-0	-0	-0	-0	0	0	0	0	0	0	0	0	0	0	0	0	0	0	0	0	0	0	0	0	0	0	1.252	1.644
0	NaN	NaN	NaN	NaN	NaN	NaN	NaN	NaN	NaN	NaN	NaN	NaN	NaN	NaN	NaN	NaN	NaN	NaN	NaN	NaN	NaN	NaN	NaN	NaN	NaN	NaN	NaN	NaN	NaN	NaN	NaN	NaN	NaN	NaN	NaN	NaN	NaN	NaN	NaN	NaN	NaN	NaN	NaN	NaN	NaN	NaN	NaN	NaN	NaN
54	0	0	0	0	0	0	0	0	0	0	0	0	0	0	0	0	0	0	0	0	0	0	0	0	0	0	0	0	0	0	1.603	1.735	1.68	1.326	1.25	1.476	1.404	1.335	1.258	1.04	0.6966	0.4238	0.401	0.4008	0.4007	0.0005767	0.0005199	0.0005163	0.0005461
55	0	0	0	0	0	0	0	0	0	0	0	0	0	0	0	0	0	0	0	0	0	0	0	0	1.646	1.732	1.68	1.632	1.588	1.522	1.464	1.419	1.391	1.199	0.9939	0.836	0.6852	0.2	0.2	0.2	0.2	0.2	0.2	0.2	0.2	0.2	0.2	0.2	0.2
56	0	0	0	0	0	0	0	0	0	0	0	0	0	0	0	0	0	0	0	1.303	1.691	1.747	1.719	1.697	1.696	1.63	1.469	1.246	1.101	0.9309	0.7428	0.625	0.2	0.2	0.2	0.2	0.188	0.176	0.164	0.152	0.14	0.128	0.2	0.2	0.2	0.2	0.2	0.2	0.2
57	0	0	0	0	0	0	0	0	-0	-0	-0	-0	-0	-0	-0	0	0	0	0	0	0	0	0	0	0	0	0	0	0	0	0	0	0	0	1.329	1.44	1.551	1.619	1.547	1.172	1.399	1.328	1.263	1.195	1.063	0.7644	0.5492	0.5186	0.5407
0	NaN	NaN	NaN	NaN	NaN	NaN	NaN	NaN	NaN	NaN	NaN	NaN	NaN	NaN	NaN	NaN	NaN	NaN	NaN	NaN	NaN	NaN	NaN	NaN	NaN	NaN	NaN	NaN	NaN	NaN	NaN	NaN	NaN	NaN	NaN	NaN	NaN	NaN	NaN	NaN	NaN	NaN	NaN	NaN	NaN	NaN	NaN	NaN	NaN
58	0	0	0	0	0	0	0	0	0	0	0	0	0	0	0	0	0	0	0	0	0	0	0	1.38	1.45	1.35	1.089	0.866	0.7946	0.7262	0.6611	0.1969	0.1327	0.06845	0.05415	0.04	0.02628	0.0132	0.0009328	-0.01023	-0.02017	-0.02874	-0.03585	-0.04162	-0.03057	-0.01849	-0.00548	0.008258	0.02245
59	0	0	0	0	0	0	0	0	0	0	0	0	0	0	0	-0	-0	-0	-0	-0	-0	-0	-0	-0	0	0	0	0	0	0	0	0	0	0	0	0	0	0	-0	-0	-0	-0	-0	0	0	0	0	0	0
0	NaN	NaN	NaN	NaN	NaN	NaN	NaN	NaN	NaN	NaN	NaN	NaN	NaN	NaN	NaN	NaN	NaN	NaN	NaN	NaN	NaN	NaN	NaN	NaN	NaN	NaN	NaN	NaN	NaN	NaN	NaN	NaN	NaN	NaN	NaN	NaN	NaN	NaN	NaN	NaN	NaN	NaN	NaN	NaN	NaN	NaN	NaN	NaN	NaN
0	NaN	NaN	NaN	NaN	NaN	NaN	NaN	NaN	NaN	NaN	NaN	NaN	NaN	NaN	NaN	NaN	NaN	NaN	NaN	NaN	NaN	NaN	NaN	NaN	NaN	NaN	NaN	NaN	NaN	NaN	NaN	NaN	NaN	NaN	NaN	NaN	NaN	NaN	NaN	NaN	NaN	NaN	NaN	NaN	NaN	NaN	NaN	NaN	NaN
60	0	0	0	0	0	0	0	0	0	0	0	0	0	0	0	0	0	0	0	0	0	0	0	0	1.09	1.327	1.273	1.201	1.4	1.33	1.235	1.135	1.017	0.9546	0.8616	0.7199	0.05799	0.00119	-0.06997	-0.149	-0.2319	-0.29	0	0	0	0	0	0	0
61	0	0	0	0	0	0	0	0	0	0	0	0	0	0	0	0	0	0	0	0	0	0	0	1.358	1.464	1.435	1.318	1.041	0.8053	0.7132	0.2025	0.09032	-0.01912	-0.06941	-0.09091	-0.1059	-0.1139	-0.1169	-0.1168	-0.1142	-0.0256	-0.008845	0	0	0.02632	0.1184	0.2105	0.2526	0.2947
0	NaN	NaN	NaN	NaN	NaN	NaN	NaN	NaN	NaN	NaN	NaN	NaN	NaN	NaN	NaN	NaN	NaN	NaN	NaN	NaN	NaN	NaN	NaN	NaN	NaN	NaN	NaN	NaN	NaN	NaN	NaN	NaN	NaN	NaN	NaN	NaN	NaN	NaN	NaN	NaN	NaN	NaN	NaN	NaN	NaN	NaN	NaN	NaN	NaN
0	0	0	0	0	0	0	0	0	-0	-0	0	0	0	0	0	0	0	0	0	0	0	0	0	0	0	0	0	0	0	0	0	0	0	0	0	0	0	0	0	0	0	0	0	0	0	0	0	0	0
0	0	0	0	0	0	0	0	0	0	0	0	0	0	0	0	0	0	0	0	0	0	0	0	0	1.17	1.324	1.436	1.498	1.615	1.549	1.177	1.41	1.357	1.308	1.183	1.062	0.8466	0.7399	0.5808	0.6	0.2	0.2	0.2	0.188	0.176	0.164	0.152	0.14	0.128
0	0	0	0	0	0	0	0	0	-0	-0	-0	-0	-0	-0	-0	-0	-0	0	0	0	0	0	0	0	0	0	0	0	0	0	0	0	0	0	0	0	0	0	0	0	0	0	0	0	0	0	0	0	0
0	0	0	0	0	0	0	0	0	0	0	0	0	0	-0	-0	-0	-0	-0	-0	-0	-0	-0	-0	0	0	0	0	0	0	-0	-0	-0	-0	-0	0	0	0	0	0.9868	1.01	0.9184	0.8263	0.8	0.8	0	0	0	0	0
0	NaN	NaN	NaN	NaN	NaN	NaN	NaN	NaN	NaN	NaN	NaN	NaN	NaN	NaN	NaN	NaN	NaN	NaN	NaN	NaN	NaN	NaN	NaN	NaN	NaN	NaN	NaN	NaN	NaN	NaN	NaN	NaN	NaN	NaN	NaN	NaN	NaN	NaN	NaN	NaN	NaN	NaN	NaN	NaN	NaN	NaN	NaN	NaN	NaN
0	0	0	0	0	0	0	0	0	-0.2016	-0	-0	-0	-0	-0	-0	-0	-0	-0	-0	-0	-0	-0	-0	-0	-0	-0	-0	-0	-0	-0	-0	-0	0	0	0	0	0	0	0	0	0	0	0	0	0	0	0	0	0
62	0	0	0	0	0	0	0	0	0	0	0	0	0	0	0	0	0	0	0	0	1.508	1.724	1.779	1.643	1.305	1.098	1.021	0.9164	0.8106	0.7042	0.6782	0.6904	0.7047	0.7194	0.7339	0.7273	0.7191	0.7078	0.6903	0.6637	0	0	0	0	0	0	0	0	0
63	0	0	0	0	0	0	0	0	-0	-0	-0	-0	-0	-0	-0	-0	-0	-0	0	0	0	0	0	0	0	0	0	0	0	0	0	0	0	0	0	0	0	0	0	0	0	0	1.59	1.423	1.42	1.37	1.621	1.549	1.481
64	0	0	0	0	0	0	0	0	-0	-0	-0	-0	-0	-0	-0	-0	-0	0	0	0	0	0	0	0	0	0	0	0	0	0	0	0	0	0	0	0	0	0	0	0	1.56	1.73	1.729	1.678	1.631	1.56	1.493	1.379	1.181
65	0	0	0	0	0	0	0	0	0	0	0	0	0	0	0	0	0	0	0	0	0	0	0	0	0	0	0	1.686	1.733	1.679	1.629	1.556	1.485	1.417	1.345	1.237	1.048	0.7967	0.6879	0.6	0.6	0.2	0.2	0.1698	0.1319	0.08483	0.04005	0.0009421	-0.02509
66	0	0	0	0	0	0	0	0	-0	-0	-0	-0	-0	-0	-0	-0	0	0	0	0	0	0	0	0	0	0	0	0	0	0	0	0	0	0	0	0	0	1.556	1.725	1.728	1.379	1.63	1.583	1.511	1.436	1.368	1.205	0.9451	0.7328
67	0	0	0	0	0	0	0	0	-0	-0	-0	-0	-0	-0	-0	-0	-0	-0	-0	-0	-0	-0	0	0	0	0	0	0	0	0	0	0	0	0	1.413	1.454	1.599	1.554	1.178	1.102	1.325	1.246	1.155	1.075	0.9395	0.7474	0.6741	0.5606	6.235e-05
68	0	0	0	0	0	0	0	0	-0	-0	-0	-0	-0	-0	-0	-0	-0	-0	-0	-0	-0	-0	-0	-0	-0	-0	-0	-0	-0	-0	-0	-0	-0	-0	-0	-0	-0	-0	-0	-0	-0	-0	-0	-0	-0	-0	-0	-0	0
0	0	0	0	0	0	0	0	0	0	0	-0	-0	-0	-0	-0	-0	-0.2	-0.2	-0.2	-0.2	-0	-0	-0	-0	-0	-0	0	0	0	0	0	0	0	0	0	0	0	0	0	0	0	0	0	0	0	0	0	0	0
0	0	0	0	0	0	0	0	0	-0	-0	-0	-0	-0	-0	-0	-0	-0	-0	0	0	0	0	0	0	0	0	0	0	0	0	0	0	0	0	0	0	0	0	0	0	0	0	0	0	0	1.571	1.354	1.375	1.294
0	0	0	0	0	0	0	0	0	-0	-0	-0	-0	-0	-0	0	0	0	0	0	0	0	0	0	0	0	0	0	0	0	0	0	0	0	0	0	0	0	0	0	0	0	0	0	0	0	0	0	0	0
69	0	0	0	0	0	0	0	0	0	0	0	0	0	0	0	0	0	0	0	0	0	0	0	0	1.404	1.472	1.439	1.361	1.29	1.225	0.9607	0.9642	0.8948	0.7445	0.5843	0.5843	0.5843	0.5843	0.1843	0.1723	0.1603	0.1483	0.1363	0.1243	0.1123	0.1003	0.08831	0.07631	0.06431
0	NaN	NaN	NaN	NaN	NaN	NaN	NaN	NaN	NaN	NaN	NaN	NaN	NaN	NaN	NaN	NaN	NaN	NaN	NaN	NaN	NaN	NaN	NaN	NaN	NaN	NaN	NaN	NaN	NaN	NaN	NaN	NaN	NaN	NaN	NaN	NaN	NaN	NaN	NaN	NaN	NaN	NaN	NaN	NaN	NaN	NaN	NaN	NaN	NaN
0	NaN	NaN	NaN	NaN	NaN	NaN	NaN	NaN	NaN	NaN	NaN	NaN	NaN	NaN	NaN	NaN	NaN	NaN	NaN	NaN	NaN	NaN	NaN	NaN	NaN	NaN	NaN	NaN	NaN	NaN	NaN	NaN	NaN	NaN	NaN	NaN	NaN	NaN	NaN	NaN	NaN	NaN	NaN	NaN	NaN	NaN	NaN	NaN	NaN
0	0	0	0	0	0	0	0	0	-0	-0	-0	-0	-0	-0	-0	-0	-0	-0	-0	-0	-0	-0	-0	-0	-0	-0	-0	-0	-0	-0	-0	-0	-0	-0	-0	-0	-0	-0	-0	-0	-0	-0	-0	-0	-0	-0	-0	-0	-0
70	0	0	0	0	0	0	0	0	0	0	0	0	0	0	0	0	0	0	0	0	0	0	0	1.394	1.714	1.675	1.324	1.25	1.479	1.412	1.354	1.304	1.243	1.127	0.8762	0.6041	0.6	0.6	0.6	0.1977	0.1886	0.1847	0.1867	0.1995	0.2	0.2	0.2	0.2	0.188
0	NaN	NaN	NaN	NaN	NaN	NaN	NaN	NaN	NaN	NaN	NaN	NaN	NaN	NaN	NaN	NaN	NaN	NaN	NaN	NaN	NaN	NaN	NaN	NaN	NaN	NaN	NaN	NaN	NaN	NaN	NaN	NaN	NaN	NaN	NaN	NaN	NaN	NaN	NaN	NaN	NaN	NaN	NaN	NaN	NaN	NaN	NaN	NaN	NaN
0	NaN	NaN	NaN	NaN	NaN	NaN	NaN	NaN	NaN	NaN	NaN	NaN	NaN	NaN	NaN	NaN	NaN	NaN	NaN	NaN	NaN	NaN	NaN	NaN	NaN	NaN	NaN	NaN	NaN	NaN	NaN	NaN	NaN	NaN	NaN	NaN	NaN	NaN	NaN	NaN	NaN	NaN	NaN	NaN	NaN	NaN	NaN	NaN	NaN
71	0	0	0	0	0	0	0	0	0	0	0	0	0	0	0	0	0	0	0	0	0	1.165	1.519	1.457	1.085	0.9881	0.891	0.7939	1.06	1.076	1.084	1.052	0.9858	0.8678	0.7712	0.7528	0	0	0	0	0	0	0	0	0	0	0	0	0
0	0	0	0	0	0	0	0	0	-0	-0	-0	-0	-0	-0	-0	-0	-0	-0	-0	-0	-0	-0	0	0	0	0	0	0	0	0	0	1.258	1.434	1.493	1.465	1.402	1.328	1.254	1.188	1.125	1.029	0.8798	0.6	0.6	0.5925	0.1618	0.1261	0.08736	0.04673
72	0	0	0	0	0	0	0	0	0	0	0	0	0	0	0	1.366	1.651	1.674	0.9084	0.8144	0.7402	0.9668	0.8743	0.7722	0.6264	0.4409	-0.03136	-0.04336	-0.05536	-0.06736	-0.07936	-0.09136	-0.1034	-0.1154	-0.1274	-0.1394	-0.1514	-0.1514	-0.1514	-0.1513	-0.1507	-0.148	-0.141	-0.1279	-0.1085	-0.08373	-0.03089	0.02278	0.07551
0	NaN	NaN	NaN	NaN	NaN	NaN	NaN	NaN	NaN	NaN	NaN	NaN	NaN	NaN	NaN	NaN	NaN	NaN	NaN	NaN	NaN	NaN	NaN	NaN	NaN	NaN	NaN	NaN	NaN	NaN	NaN	NaN	NaN	NaN	NaN	NaN	NaN	NaN	NaN	NaN	NaN	NaN	NaN	NaN	NaN	NaN	NaN	NaN	NaN
73	0	0	0	0	0	0	0	0	0	0	0	0	0	0	0	0	0	0	0	0	0	0	0	0	0	1.546	1.69	1.741	1.699	1.663	1.632	1.584	1.508	1.375	1.212	1.045	0.9915	0.8787	0.3468	0.02561	-0.09531	-0.1878	-0.2	-0.2	-0.2	-0.2	-0.2	-0.088	0.032
0	0	0	0	0	0	0	0	0	-0.2	-0.2	-0.2	-0.2	-0	-0	-0	-0	-0	-0	-0	-0	-0.2	0	0	0	0	0	0	0	0	0	0	0	0	0	0	0	0	0	0	0	0	0	0	0	0	0	0	0	0
74	0	0	0	0	0	0	0	0	-0	-0	-0	0	0	0	0	0	0	0	0	0	0	0	0	0	0	0	0	0	0	0	0	0	0	1.374	1.442	1.674	1.3	1.22	1.144	1.054	1.179	0.86	0.7771	0.7074	0.6204	0.4973	0.4207	0.4238	0.02552
75	0	0	0	0	0	0	0	0	0.7519	0.8746	1.107	1.34	1.433	1.268	1.026	1.005	0.964	0.837	0.7393	0.6377	0.1429	0.0863	0.0833	0.07955	0.07507	0.06985	0.06416	0.05829	0.05266	0.1529	0.1529	0.2329	0.3129	0.3929	0.4729	0.5529	0.5529	0.1529	0.1529	0.1529	0.1409	0.1289	0.1169	0.1049	0.09294	0.08094	0.06894	0.05694	0.002836
76	0	0	0	0	0	0	0	0	-0	-0	-0	-0	-0	0	0	0	0	0	0	0	0	0	0	0	0	0	0	0	1.073	1.185	1.173	1.327	1.244	0.8468	1.08	1.098	1.09	1.068	1.022	0.9401	0.8157	0	0	0	0	0	0	0	0
77	0	0	0	0	0	0	0	0	-0	-0	-0	-0	-0	-0	-0	-0	-0	-0	-0	-0	-0	-0	-0	-0	-0	0	0	0	0	0	0	0	0	0	0	0	0	0	0	0	0	0	0	0	0	0	1.323	1.433	1.66
78	0	0	0	0	0	0	0	0	0	0	0	0	0	0	0	0	0	0	0	0	0	0	0	0	0	0	1.632	1.726	1.728	1.688	1.658	1.65	1.666	1.551	1.384	1.157	0.9111	0.7031	0.65	0.625	0.6	0.6	0.6	0.6	0.6	0.6	0.6	0.6	0.5843
79	0	0	0	0	0	0	0	0	0	0	0	0	0	0	0	0	0	0	0	0	0	0	0	0	0	0	0	0	0	0	0	0	0	0	1.524	1.7	1.689	1.332	1.252	1.175	1.399	1.313	1.177	0.9462	0.7462	0.7249	0.7426	0.6801	0.145
80	0	0	0	0	0	0	0	0	-0	-0	-0	-0	-0	-0	-0	-0	-0	-0	-0	-0	-0	0	0	0	0	0	0	0	0	1.039	1.108	1.391	1.347	1.25	1.153	1.053	0.8744	0.5226	0.425	0.4	0.4	0.4	0.4	0.4	0.4	-0.01557	-0.03085	-0.05765	-0.08395
0	NaN	NaN	NaN	NaN	NaN	NaN	NaN	NaN	NaN	NaN	NaN	NaN	NaN	NaN	NaN	NaN	NaN	NaN	NaN	NaN	NaN	NaN	NaN	NaN	NaN	NaN	NaN	NaN	NaN	NaN	NaN	NaN	NaN	NaN	NaN	NaN	NaN	NaN	NaN	NaN	NaN	NaN	NaN	NaN	NaN	NaN	NaN	NaN	NaN
0	0	0	0	0	0	0	0	0	-0	-0.2	-0.2	-0.2	-0.2	-0.2	-0	-0	-0	-0	-0	-0	-0	-0	0	0	0	0	0	0	0	0	0	0	0	0	0	0	0	0	0	0	0	0	0	0	0	0	0	0	0
0	NaN	NaN	NaN	NaN	NaN	NaN	NaN	NaN	NaN	NaN	NaN	NaN	NaN	NaN	NaN	NaN	NaN	NaN	NaN	NaN	NaN	NaN	NaN	NaN	NaN	NaN	NaN	NaN	NaN	NaN	NaN	NaN	NaN	NaN	NaN	NaN	NaN	NaN	NaN	NaN	NaN	NaN	NaN	NaN	NaN	NaN	NaN	NaN	NaN
81	0	0	0	0	0	0	0	0	-0	-0	-0	-0	-0	-0	-0	-0	-0	-0	-0	-0	-0	-0	-0	-0	-0	-0	-0	-0	-0	0	0	0	0	0	0	0	0	0	0	0	0	0	0	0	0	0	0	0	0
0	NaN	NaN	NaN	NaN	NaN	NaN	NaN	NaN	NaN	NaN	NaN	NaN	NaN	NaN	NaN	NaN	NaN	NaN	NaN	NaN	NaN	NaN	NaN	NaN	NaN	NaN	NaN	NaN	NaN	NaN	NaN	NaN	NaN	NaN	NaN	NaN	NaN	NaN	NaN	NaN	NaN	NaN	NaN	NaN	NaN	NaN	NaN	NaN	NaN
82	0	0	0	0	0	0	0	0	-0	-0	-0	-0	-0	-0	-0	-0	-0	-0	-0	-0	-0	-0	-0	-0	-0	-0	-0	-0	-0	-0	-0	-0	-0	-0	-0	-0	-0	-0	-0	-0	-0	-0	0	0	0	0	0	0	0
83	0	0	0	0	0	0	0	0	0	0	0	0	0	0	0	1.407	1.488	1.55	1.479	1.407	1.31	1.212	1.112	1.021	0.9881	0.8847	0.765	0.7358	0.6961	0.6471	0.597	0.5501	0	0	0	0	0	0	0	0	0	0	0	0	0	0	0	0	0
0	0	0	0	0	0	0	0	0	-0.2	-0.2	-0	-0	-0.2	-0.2	-0.2	-0.2	0	0	0	0	0	0	0	0	0	0	0	0	0	0	0	0	0	0	0	0	0	0	0	0	0	0	0	0	0	0	0	0	0
84	0	0	0	0	0	0	0	0	-0	-0	-0	-0	-0	-0	-0	-0	-0	-0	-0	-0	-0	-0	-0	-0	-0	-0	-0	-0	-0	-0	-0	-0	-0	-0	-0	-0	-0	-0	-0	-0	-0	0	0	0	0	0	0	0	0
85	0	0	0	0	0	0	0	0	-0	-0	0	0	0	0	0	0	0	0	0	0	0	0	0	0	0	-0	-0	-0	-0	-0	-0	-0	-0	-0	0	0	0	0	0	0	0	0	0	0	0.8675	0.928	0.8297	0.8134	0.7345
0	NaN	NaN	NaN	NaN	NaN	NaN	NaN	NaN	NaN	NaN	NaN	NaN	NaN	NaN	NaN	NaN	NaN	NaN	NaN	NaN	NaN	NaN	NaN	NaN	NaN	NaN	NaN	NaN	NaN	NaN	NaN	NaN	NaN	NaN	NaN	NaN	NaN	NaN	NaN	NaN	NaN	NaN	NaN	NaN	NaN	NaN	NaN	NaN	NaN
86	0	0	0	0	0	0	0	0	0	0	0	0	0	0	0	0	0	0	0	0	0	0	0	0	0	0	0	0	0	0	0	0	1.267	1.51	1.72	1.678	1.329	1.257	1.488	1.423	1.36	1.291	1.127	0.8343	0.4717	0.4258	0.4157	0.4092	0.4056
87	0	0	0	0	0	0	0	0	-0	-0	0	0	0	0	0	0	0	0	0	0	0	0	0	0	0	0	0	0	1.316	1.618	1.674	1.628	1.255	1.483	1.394	1.229	0.9493	0.801	0.7652	0.6919	0.6009	0.5888	0.2	0.2	0.2	0.2	0.2	0.2	0.1723
0	NaN	NaN	NaN	NaN	NaN	NaN	NaN	NaN	NaN	NaN	NaN	NaN	NaN	NaN	NaN	NaN	NaN	NaN	NaN	NaN	NaN	NaN	NaN	NaN	NaN	NaN	NaN	NaN	NaN	NaN	NaN	NaN	NaN	NaN	NaN	NaN	NaN	NaN	NaN	NaN	NaN	NaN	NaN	NaN	NaN	NaN	NaN	NaN	NaN
88	0	0	0	0	0	0	0	0	-0	-0	-0	-0	-0	-0	-0	0	0	0	0	0	0	0	0	0	0	0	0	0	0	0	0	0	0	0	0	0	0	0	0	0	0	0	0	1.431	1.665	1.385	1.301	1.219	1.137
89	0	0	0	0	0	0	0	0	-0	-0	-0	-0	-0	-0	-0	-0	-0	-0	-0	-0	-0	-0	-0	-0	-0	0	0	0	0	0	0	0	0	0	0	0	0	0	0	0	0	0	0	0	0	0	0	0	0
90	0	0	0	0	0	0	0	0	-0	-0	-0	-0	-0	-0	-0	-0	-0	-0	-0	-0	-0	-0	-0	-0	-0	-0	-0	-0	-0	-0	-0	-0	-0	-0	-0	-0	-0	-0	-0	-0	-0	-0	-0	-0	-0	-0	-0	-0	-0
0	NaN	NaN	NaN	NaN	NaN	NaN	NaN	NaN	NaN	NaN	NaN	NaN	NaN	NaN	NaN	NaN	NaN	NaN	NaN	NaN	NaN	NaN	NaN	NaN	NaN	NaN	NaN	NaN	NaN	NaN	NaN	NaN	NaN	NaN	NaN	NaN	NaN	NaN	NaN	NaN	NaN	NaN	NaN	NaN	NaN	NaN	NaN	NaN	NaN
0	0	0	0	0	0	0	0	0	-0	-0	-0	-0	-0	-0	0	0	0	0	0	0	0	0	0	0	0	0	0	0	0	0	0	0	0	0	0	0	0	0	0	0	0	0	0	0	0	0	0	0	0
91	0	0	0	0	0	0	0	0	-0	-0	-0	-0	-0	-0	-0	-0	-0	-0	-0	-0	-0	-0	-0	-0	-0	-0	-0	-0	-0	-0	-0	-0	-0	-0	0	0	0	0	0	0	0	0	0	0	0	0	0	0	0
92	0	0	0	0	0	0	0	0	0	0	0	0	0	0	0	0	0	0	0	0	0	0	0	0	0	0	0	1.394	1.641	1.681	1.626	1.547	1.474	1.405	1.312	1.101	0.8629	0.7659	0.6248	0.5142	0.5172	0.1233	0.1185	0.1113	0.1001	0.08483	0.06605	0.04463	0.005498
0	NaN	NaN	NaN	NaN	NaN	NaN	NaN	NaN	NaN	NaN	NaN	NaN	NaN	NaN	NaN	NaN	NaN	NaN	NaN	NaN	NaN	NaN	NaN	NaN	NaN	NaN	NaN	NaN	NaN	NaN	NaN	NaN	NaN	NaN	NaN	NaN	NaN	NaN	NaN	NaN	NaN	NaN	NaN	NaN	NaN	NaN	NaN	NaN	NaN
0	0	0	0	0	0	0	0	0	-0	-0	-0	-0	-0	0	0	0	0	0	0	0	0.5902	0.4543	0.393	-0.1521	-0.2	-0.2	-0.2	-0.2	-0	-0	-0	-0	-0	-0	-0	-0	-0	-0	-0	0	0	0	0	0	0	0	0	0	0
93	0	0	0	0	0	0	0	0	-0	0	0	0	0	0	0	0	0	0	0	0	0	0	0	0	0	0	0	0	0	0	0	1.347	1.652	1.38	1.325	1.247	1.169	1.238	0.9327	0.8713	0.7427	0.6287	0.4772	0.3907	-0.008469	-0.007741	-0.01976	-0.03246	-0.04557
0	0	0	0	0	0	0	0	0	-0	-0	0	0	0	0	0	0	0	0	0	0	0	0	0.6288	0.6964	0.1598	0.2189	0.2056	-0.01336	-0.08357	-0	-0	-0	0	0	0	0	0	0	0	0	0	0	0	0	0	0	0	0	0
0	NaN	NaN	NaN	NaN	NaN	NaN	NaN	NaN	NaN	NaN	NaN	NaN	NaN	NaN	NaN	NaN	NaN	NaN	NaN	NaN	NaN	NaN	NaN	NaN	NaN	NaN	NaN	NaN	NaN	NaN	NaN	NaN	NaN	NaN	NaN	NaN	NaN	NaN	NaN	NaN	NaN	NaN	NaN	NaN	NaN	NaN	NaN	NaN	NaN
94	0	0	0	0	0	0	0	0	0	0	0	0	0	0	0	0	0	0	0	0	0	0	1.331	1.442	1.385	1.339	1.473	1.346	1.25	1.15	1.041	0.9171	0.835	0.1656	-0.06854	-0.2	-0.2	-0.2	-0.218	-0.236	-0.254	-0.272	-0.29	0	0	0	0	0	0
0	NaN	NaN	NaN	NaN	NaN	NaN	NaN	NaN	NaN	NaN	NaN	NaN	NaN	NaN	NaN	NaN	NaN	NaN	NaN	NaN	NaN	NaN	NaN	NaN	NaN	NaN	NaN	NaN	NaN	NaN	NaN	NaN	NaN	NaN	NaN	NaN	NaN	NaN	NaN	NaN	NaN	NaN	NaN	NaN	NaN	NaN	NaN	NaN	NaN
0	NaN	NaN	NaN	NaN	NaN	NaN	NaN	NaN	NaN	NaN	NaN	NaN	NaN	NaN	NaN	NaN	NaN	NaN	NaN	NaN	NaN	NaN	NaN	NaN	NaN	NaN	NaN	NaN	NaN	NaN	NaN	NaN	NaN	NaN	NaN	NaN	NaN	NaN	NaN	NaN	NaN	NaN	NaN	NaN	NaN	NaN	NaN	NaN	NaN
0	0	0	0	0	0	0	0	0	-0	-0	-0	-0	-0	-0	0	0	0	0	0	0	0	0	0	0	0	0	0	0	0	0	0	0	0	0	0	0	0	0	0	0	0	0	0	0	0	0	0	0	0
95	0	0	0	0	0	0	0	0	0	0	0	0	0	0	0	0	0	0	0	0	0	0	0	0	0	0	0	0	0	0	1.179	1.625	1.715	1.722	1.675	1.625	1.575	1.524	1.446	1.366	1.185	0.9483	0.8025	0.7464	0.6961	0.6468	0.6245	0.6079	0.5828
96	0	0	0	0	0	0	0	0	0	0	0	0	0	0	0	0	0	0	0	1.454	1.692	1.69	1.654	1.618	1.585	1.532	1.482	1.332	1.103	1.025	0.9956	0.9695	0.9436	0.9074	0.8432	0.7435	0.6075	0.6	0.2	0.2	0.2	0.2	0.188	0.176	0.164	0.152	0.14	0.128	0.116
0	0	0	0	0	0	0	0	0	0	0	0	0	0	0	0	0	0	0	0	0	0	-0.2	-0.2	-0.2	-0	-0	-0	-0	-0	-0	-0	-0	-0.2	-0.2	-0.2	-0.2	-0.2	0	0	0	0	0	0	0	0	0	0	0	0
97	0	0	0	0	0	0	0	0	-0	-0	-0	-0	-0	-0	-0	-0	-0	-0	-0	0	0	0	0	0	0	0	0	0	0	0	0	0	0	0	0	0	0	0	0	0	1.336	1.451	1.521	1.618	1.568	1.459	1.186	0.7796	0.5273
98	0	0	0	0	0	0	0	0	0	0	0	0	0	0	0	0	0	0	1.11	1.346	1.429	1.399	1.337	1.262	1.151	1.022	0.953	0.8986	0.7962	0.787	0.783	0.7786	0.7749	0	0	0	0	0	0	0	0	0	0	0	0	0	0	0	0
99	0	0	0	0	0	0	0	0	0	0	0	0	0	0	0	0	0	0	0	1.211	1.436	1.709	1.679	1.631	1.585	1.517	1.45	1.304	1.119	0.8758	0.7617	0.6718	0.5602	0.4613	0.4256	0.4378	0.4523	0.4688	0.4865	0.1047	0.1231	0.1413	0.1592	0.1768	0.1937	0.2	0.2	0.2	0.2
0	NaN	NaN	NaN	NaN	NaN	NaN	NaN	NaN	NaN	NaN	NaN	NaN	NaN	NaN	NaN	NaN	NaN	NaN	NaN	NaN	NaN	NaN	NaN	NaN	NaN	NaN	NaN	NaN	NaN	NaN	NaN	NaN	NaN	NaN	NaN	NaN	NaN	NaN	NaN	NaN	NaN	NaN	NaN	NaN	NaN	NaN	NaN	NaN	NaN
0	NaN	NaN	NaN	NaN	NaN	NaN	NaN	NaN	NaN	NaN	NaN	NaN	NaN	NaN	NaN	NaN	NaN	NaN	NaN	NaN	NaN	NaN	NaN	NaN	NaN	NaN	NaN	NaN	NaN	NaN	NaN	NaN	NaN	NaN	NaN	NaN	NaN	NaN	NaN	NaN	NaN	NaN	NaN	NaN	NaN	NaN	NaN	NaN	NaN
100	0	0	0	0	0	0	0	0	0	0	0	0	0	0	0	0	0	0	0	0	0	0	0	0	0	0	1.392	1.478	1.53	1.549	1.497	1.441	1.377	1.303	1.193	1.072	0.5417	0.4509	0.3676	0.3824	0.4205	0.4777	0.5673	0.6713	0.7072	0.7534	0.8045	0.8554	0.8858
101	0	0	0	0	0	0	0	0	-0	-0	-0	0	0	0	0	0	0	0	0	0	0	0	0	0	0	0	0	0	0	0	0	0	0	0	0	0	0	0	0	0	0	0	0	0	0	0	0.7353	1.184	1.596
0	NaN	NaN	NaN	NaN	NaN	NaN	NaN	NaN	NaN	NaN	NaN	NaN	NaN	NaN	NaN	NaN	NaN	NaN	NaN	NaN	NaN	NaN	NaN	NaN	NaN	NaN	NaN	NaN	NaN	NaN	NaN	NaN	NaN	NaN	NaN	NaN	NaN	NaN	NaN	NaN	NaN	NaN	NaN	NaN	NaN	NaN	NaN	NaN	NaN
102	0	0	0	0	0	0	0	0	0	0	0	0	0	0	0	0	0	0	0	0	0	1.322	1.647	1.727	1.686	1.641	1.574	1.511	1.452	1.312	1.047	0.682	0.4679	0.414	0.4166	0.4197	0.4227	0.4252	0.427	0.028	0.02804	0.01492	0.001077	-0.01297	-0.0425	-0.07115	-0.09852	-0.1244	-0.1488
0	0	0	0	0	0	0	0	0	-0	-0	-0	-0	-0	-0	0	0	0	0	0	0	0	0	0	0	0	0	0	0	0	0	0	0	0	0	0	0	0	0	0	0	0	0	0	0	0	0	0	0	0
103	0	0	0	0	0	0	0	0	0	0	0	0	0	0	0	0	0	0	0	0	1.599	1.739	1.739	1.694	1.649	1.605	1.535	1.46	1.235	0.9205	0.5938	0.4561	0.4293	0.4039	0.4044	0.4053	0.4066	0.4078	0.4094	0.4108	0.4123	0.01339	0.0145	0.01512	0.05655	0.1396	0.2222	0.3057	0.3778
0	0	0	0	0	0	0	0	0	-0	-0	-0	-0	-0	-0	0	0	0	0	0	0	0	0	0	0	0	0	0	0	0	0	-0	-0	-0	-0	-0	-0	-0	-0	0	0	0	0	0	0	0	0	0	0	0
0	0	0	0	0	0	0	0	0	-0	0	0	0	0	0	0	0	0	0	0	0	0	0	0	0	0	0	0	0	0	0	0	0	0	0	0	0	0	0	0	0	0	0	0	0	0	0	0	0	0
104	0	0	0	0	0	0	0	0	0	0	0	0	0	0	0	0	0	0	0	1.336	1.468	1.65	1.634	1.566	1.499	1.438	1.391	1.248	1.074	0.9045	0.8559	0.8158	0.738	0.6303	0.6	0.6	0.6	0.6	0.2	0.2	0.188	0.176	0.164	0.152	0.14	0.128	0.116	0.104	0.092
0	NaN	NaN	NaN	NaN	NaN	NaN	NaN	NaN	NaN	NaN	NaN	NaN	NaN	NaN	NaN	NaN	NaN	NaN	NaN	NaN	NaN	NaN	NaN	NaN	NaN	NaN	NaN	NaN	NaN	NaN	NaN	NaN	NaN	NaN	NaN	NaN	NaN	NaN	NaN	NaN	NaN	NaN	NaN	NaN	NaN	NaN	NaN	NaN	NaN
105	0	0	0	0	0	0	0	0	-0	-0	-0	-0	-0	-0	-0	-0	-0	-0	0	0	0	0	0	0	0	0	0	0	0	0	0	0	0	0	0	0	0	0	0	0	0	0	1.637	1.726	1.371	1.318	1.244	1.471	1.402
106	0	0	0	0	0	0	0	0	-0	0	0	0	0	0	0	0	0	0	0	0	0	0	0	0	0	0	0	0	0	0	0	0	1.388	1.718	1.682	1.636	1.568	1.501	1.406	1.106	0.7176	0.4777	0.4356	0.4109	0.4113	0.411	0.4108	0.4102	0.008986
0	NaN	NaN	NaN	NaN	NaN	NaN	NaN	NaN	NaN	NaN	NaN	NaN	NaN	NaN	NaN	NaN	NaN	NaN	NaN	NaN	NaN	NaN	NaN	NaN	NaN	NaN	NaN	NaN	NaN	NaN	NaN	NaN	NaN	NaN	NaN	NaN	NaN	NaN	NaN	NaN	NaN	NaN	NaN	NaN	NaN	NaN	NaN	NaN	NaN
107	0	0	0	0	0	0	0	0	-0	-0	-0	-0	-0	-0	-0	-0	-0	-0	-0	-0	0	0	0	0	0	0	0	0	0	0	0	0	0	0	0	0	0	0	0	0	0	0	0	0	0	0	0	0	0
0	0	0	0	0	0	0	0	0	-0	-0	-0	-0	-0	-0	0	0	0	0	0	0	0	0	0	0	0	0	0	0	0	0	0	0	0	0	0	0	0	0	0	0	0	0	0	0	0	0	0	0	0
108	0	0	0	0	0	0	0	0	-0	-0	-0	-0	-0	-0	-0	-0	-0	0	0	0	0	0	0	0	0	0	0	0	0	0	0	0	0	0	0	0	0	0	0	0	0	0	1.57	1.399	1.371	1.316	1.238	1.162	1.087
109	0	0	0	0	0	0	0	0	0	0	0	0	0	0	0	0	0	0	0	0	0	0	0	0	0	1.619	1.737	1.38	1.327	1.253	1.481	1.41	1.339	1.266	1.176	1.103	0.964	0.7621	0.5388	0.5141	0.5166	0.5235	0.5381	0.5653	0.6	0.6	0.6	0.2	0.188
110	0	0	0	0	0	0	0	0	0	0	0	0	0	0	0	0	0	0	0	0	0	0	0	0	0	1.581	1.6	1.546	1.456	1.267	0.9165	0.8083	0.7047	0.6053	0.5095	0.4817	0.4547	0.4284	0.4038	0.4069	0.4134	0.4222	0.03273	0.04468	0.0455	0.04702	0.04908	0.05157	0.05438
111	0	0	0	0	0	0	0	0	0	0	-0	-0	0	0	0	0	0	0	0	0	0	0	0	0	0	0	0	0	0	0	0	0.8023	1.088	1.361	1.413	1.296	1.15	1.1	1.05	0.6	0.55	0.5	0.3922	0.2709	0.1852	0.1065	0.03037	-0.04426	-0.1131
112	0	0	0	0	0	0	0	0	0	0	0	-0	-0	-0	0	0	0	0	0	0	0	0	0	0	1.4	1.4	1.35	1.296	1.226	1.111	0.9366	0.3104	0.2502	0.2018	0.2068	0.2166	0.2311	0.2492	0.2696	0.2909	0.3121	0.3334	0.3538	0.3722	0.3886	0.4	0.4	0.4	0.4
113	0	0	0	0	0	0	0	0	-0	-0	-0	-0	-0	-0	-0	-0	-0	-0	-0	-0	-0	-0	-0	-0	0	0	0	0	0	0	0	0	0	0	0	0	0	0	0	0	0	0	0	0	0	1.317	1.451	1.497	1.615
114	0	0	0	0	0	0	0	0	-0	-0	-0	-0	-0	-0	-0	-0	-0	-0	-0	-0	-0	-0	-0	-0	-0	-0	-0	-0	-0	-0	-0	-0	-0	-0	-0	-0	-0	-0	-0	-0	-0	-0	-0	-0	-0	-0	-0	-0	-0
0	0	0	0	0	0	0	0	0	0	0	0	0	0	0	0	0	-0	-0	0	0	0	0.676	0.8267	0.8544	0.2864	0.115	-0.02603	-0.09294	-0.1704	-0.2	-0	-0	0	0	0	0	0	0	0	0	0	0	0	0	0	0	0	0	0
115	0	0	0	0	0	0	0	0	0	0	0	0	0	0	0	0	0	1.239	1.475	1.559	1.601	1.518	1.412	1.21	0.8	0.8	0.75	0.6579	0.5658	0.4737	0.3816	0.08947	-0.002632	-0.09474	-0.1368	-0.1789	-0.2	-0.2	-0.2	-0.2	-0.2	-0.2	-0.2	-0.218	-0.236	-0.254	-0.272	0	0
0	NaN	NaN	NaN	NaN	NaN	NaN	NaN	NaN	NaN	NaN	NaN	NaN	NaN	NaN	NaN	NaN	NaN	NaN	NaN	NaN	NaN	NaN	NaN	NaN	NaN	NaN	NaN	NaN	NaN	NaN	NaN	NaN	NaN	NaN	NaN	NaN	NaN	NaN	NaN	NaN	NaN	NaN	NaN	NaN	NaN	NaN	NaN	NaN	NaN
0	0	0	0	0	0	0	0	0	-0	-0	-0	-0	-0	-0	-0	-0	-0	-0	-0	-0	-0	-0	-0	-0	-0	-0	-0	-0	-0	-0	-0	-0	-0	-0	-0	-0	-0	-0	-0	-0	-0	-0	-0	-0	-0	-0	-0	-0	-0
0	NaN	NaN	NaN	NaN	NaN	NaN	NaN	NaN	NaN	NaN	NaN	NaN	NaN	NaN	NaN	NaN	NaN	NaN	NaN	NaN	NaN	NaN	NaN	NaN	NaN	NaN	NaN	NaN	NaN	NaN	NaN	NaN	NaN	NaN	NaN	NaN	NaN	NaN	NaN	NaN	NaN	NaN	NaN	NaN	NaN	NaN	NaN	NaN	NaN
0	0	0	0	0	0	0	0	0	-0.1991	-0.1987	-0	-0	-0	-0	-0	-0	-0	-0	-0	-0	-0	-0	-0	-0.1572	-0.1514	-0.1451	-0.1378	-0.1291	-0.1188	-0	-0	-0	-0	-0	-0	0	0	0	0	0	0	0	0	0	0	-0	-0	-0	-0
116	0	0	0	0	0	0	0	0	-0	-0	-0	-0	-0	-0	-0	-0	-0	-0	-0	-0	-0	-0	-0	-0	-0	-0	-0	-0	-0	-0	-0	-0	-0	-0	-0	-0	-0	-0	-0	-0	-0	-0	-0	-0	-0	-0	0	0	0
117	0	0	0	0	0	0	0	0	-0	-0	-0	-0	-0	-0	-0	-0	-0	-0	-0	-0	-0	-0	-0	0	0	0	0	0	0	0	0	0	0	0	0	0	0	0	0	0	0	0	0	0	0	0	0	0	0
118	0	0	0	0	0	0	0	0	-0	-0	-0	-0	-0	0	0	0	0	0	0	0	0	0	0	1.269	1.38	1.481	1.557	1.423	1.098	0.8372	0.6	0.525	0.05001	0.02501	1e-05	1e-05	-0.01199	-0.02399	-0.03599	-0.04799	1e-05	1e-05	1e-05	-0.01568	-0.03136	-0.04705	-0.06274	-0.07842	-0.09411
0	0	0	0	0	0	0	0	0	0	0	0	0	0	0	-0	-0	-0	-0	-0	-0	-0	-0	-0	-0	-0	0	0	0	0	0.6822	0	0	0	0	0	0	0	0	0	0	0	0	0	0	0	0	0	0	0
119	0	0	0	0	0	0	0	0	0	0	0	0	0	0	0	0	0	0	0	0	0	1.31	1.565	1.583	1.174	1.102	1.004	0.9073	1.109	1.005	0.9853	0.9415	0.846	0.697	0.647	0.5926	0.5428	0.5079	0.4909	0.5011	0	0	0	0	0	0	0	0	0
0	0	0	0	0	0	0	0	0	-0	-0	-0	-0	-0	-0	-0	-0	0	0	0	0	0	0	0	0	0	0	0	0	0	0	0	0	0	0	0	0	0	0	-0	-0	-0	-0	-0	-0	-0	-0	-0	-0	-0
120	0	0	0	0	0	0	0	0	-0	-0	-0	-0	-0	-0	-0	-0	-0	-0	-0	-0	-0	-0	-0	-0	-0	-0	-0	-0	-0	-0	-0	-0	-0	-0	-0	-0	-0	-0	-0	-0	-0	-0	-0	-0	-0	-0	-0	0	0
0	0	0	0	0	0	0	0	0	0	0	0	0	0	0	0	0	0	0	0	0	0.9216	1.073	1.095	1.026	1.086	1.078	0.9502	0.8291	0.779	0.7662	0	0	0	0	0	0	0	0	0	0	0	0	0	0	0	0	0	0	0
121	0	0	0	0	0	0	0	0	-0	-0	-0	-0	-0	-0	-0	-0	-0	0	0	0	0	-0	-0	-0	-0	-0	-0	-0	-0	-0	-0	-0	-0	-0	-0	-0	-0	-0	0	0	0	0	0	0	0	0	0	0	0
122	0	0	0	0	0	0	0	0	-0	-0	-0	-0	-0	-0	-0	-0	0	0	0	0	0	0	0	0	0	0	0	0	0	0	0	0	0	0	0	1.363	1.433	1.657	1.62	1.245	1.172	1.402	1.304	1.069	0.8457	0.7412	0.5982	0.52	0.109
0	0	0	0	0	0	0	0	0	0	0	0	0	0	0	0	0	0	0	0	0	0	0	0	-0	-0	-0	-0	-0	-0	-0	-0	-0	-0	-0	-0	-0	-0	-0	-0	0	0	0	0	0	0	0	0	0	0
123	0	0	0	0	0	0	0	0	0	0	0	0	0	0	0	0	0	0	0	0	0	0	0	0	0	0	0	1.397	1.505	1.632	1.636	1.58	1.513	1.444	1.313	1.023	0.5099	0.427	0.4006	0.4003	0.0002276	0.000302	-0.01141	-0.02274	-0.03344	-0.05882	-0.0829	-0.1055	-0.1269
124	0	0	0	0	0	0	0	0	0	0	0	0	0	0	0	0	0	0	0	0	0	0	0	0	0	1.548	1.687	1.729	1.685	1.646	1.616	1.596	1.55	1.446	1.283	1.071	0.9432	0.4094	0.2511	-0.08869	-0.1684	-0.2	-0.2	-0.2	-0.2	-0.2	-0.1428	-0.02865	0.09347
125	0	0	0	0	0	0	0	0	0	0	0	0	0	0	0	0	0	0	0	0	0	0	0	0	0	0	0	0	0	1.444	1.629	1.676	1.628	1.551	1.476	1.403	1.321	1.17	0.8922	0.8091	0.8143	0.7823	0.7025	0.2	0.2	0.188	0.1676	0.1394	0.113
126	0	0	0	0	0	0	0	0	0	0	0	0	0	0	0	0	0	0	0	0	0	0	1.485	1.728	1.727	1.377	1.328	1.558	1.493	1.438	1.403	1.332	1.074	0.7188	0.6	0.6	0.2	0.2	0.2	0.1843	0.1843	0.1843	0.1843	0.1723	0.1843	0.1843	0.1843	0.1843	0.1843
127	0	0	0	0	0	0	0	0	-0	-0	-0	-0	-0	-0	-0	0	0	0	0	0	0	0	0	0	0	0	0	0	-0	-0	-0	0	0	0	0	0	0	1.231	1.053	0.9605	0.8434	0.8	0.8	0.8	0	0	0	0	0
0	0	0	0	0	0	0	0	0	0	0	0	0	0	0	0	0	0	0	0	0	0	0	0	0	0	0	0	0	0	0	0	0	1.359	1.49	1.505	1.456	1.536	1.546	1.515	1.459	1.323	1.044	0.65	0.625	0.6	0.6	0.6	0.6	0.6
128	0	0	0	0	0	0	0	0	0	0	0	0	0	0	0	0	0	1.526	1.714	1.707	1.76	1.717	1.535	1.152	0.9221	0.6882	0.5999	0.5155	0.487	0.4581	0.4289	0.4262	0.4257	0.02817	0.01869	0.007711	-0.005455	-0.02083	-0.03741	-0.0546	-0.07108	-0.08661	-0.07391	-0.05856	0.09088	0.2016	0.3126	0.4228	0.5062
129	0	0	0	0	0	0	0	0	0	0	0	0	0	0	0	0	0	0	1.36	1.432	1.631	1.624	1.555	1.487	1.423	1.348	1.118	0.7809	0.5365	0.4924	0.521	0.1516	0.1822	0.2	0.188	0.176	0.164	0.152	0.14	0.128	0.116	0.104	0.092	0.08	0.2	0.2	0.2	0.28	0.36
0	0	0	0	0	0	0	0	0	-0.2	-0.2	-0.2	-0.2	-0.2	-0	-0.2	-0.2	-0.2	-0.2	-0.2	-0.2	0	0	0	0	0	0	0	0	0	0	0	0	0	0	0	0	0	0	0	0	0	0	0	0	0	0	0	0	0
0	0	0	0	0	0	0	0	0	-0.2	-0	-0	-0	-0	-0	-0	-0	-0	-0	-0	-0	-0	0	0	0	0	0	0	0	0	0	0	0	0	0	0	0	0	0	0	0	0	0	0	0	0	0	0	0	0
0	0	0	0	0	0	0	0	0	0	0	0	0	0	0	0	0	0	0	0	0	0	0	0	0	0	0	0	0.7208	0.8176	0.7413	0.6492	0.5571	0.44	0.4	0.4	0.4	0	0	-0.012	-0.024	-0.036	-0.048	-0.06	-0.072	-0.084	-0.096	-0	-0	-0
0	0	0	0	0	0	0	0	0	-0	-0	-0	-0	-0	-0	-0	-0	-0	-0	-0	-0	-0	-0	-0	-0	-0	-0	0	0	0	0	0	0	0	0	0	0.5942	0.7139	0.6918	0.6197	0.5476	0.4755	0.3784	0.36	-0.2	-0.218	-0.236	-0.254	-0.272	-0.29
0	0	0	0	0	0	0	0	0	-0.2	-0.2	-0.2	-0	0	0	0	0	0	0	0	0	0	0	0	0	0	0	0	0	0	0	0	0	0	0	0	0	0	0	0	0	0	0	0	0	0	0	0	0	0
130	0	0	0	0	0	0	0	0	0	0	0	0	0	0	0	0	0	0	0	0	0	0	0	1.381	1.462	1.39	1.318	1.245	1.17	1.084	1.055	0.9995	0.9105	0.7713	0.705	0	0	0	0	0	0	0	0	0	0	0	0	0	0
131	0	0	0	0	0	0	0	0	0	-0	-0	-0	-0	-0	-0	-0	-0	0	0	0	0	0	0	0	0	1.01	1.066	1.117	1.075	0.9834	0.8774	0.7823	0.6972	0.6194	0.544	0.4693	0.4439	0.001552	-0.01552	-0.04389	-0.07157	-0.09884	-0.1249	-0.1508	-0.1765	-0.2019	-0.2268	-0.2512	-0.2748
0	0	0	0	0	0	0	0	0	-0.2	-0.2	-0.2	-0.2	0	0	0	0	0	0	0	0	0	0	0	0	0	0	0	0	0	0	0	0	0	0	0	0	0	0	0	0	0	0	0	0	0	0	0	0	0
132	0	0	0	0	0	0	0	0	0	0	0	0	0	0	0	0	0	0	0	0	0	0	0	0	1.469	1.53	1.518	1.423	1.331	1.211	1.004	0.7651	0.691	0.2178	0.1453	0.1229	0.1013	0.08105	0.06138	0.04283	0.04846	0.07846	0.1071	0.1352	0.1623	0.1876	0.2104	0.231	0.2505
0	NaN	NaN	NaN	NaN	NaN	NaN	NaN	NaN	NaN	NaN	NaN	NaN	NaN	NaN	NaN	NaN	NaN	NaN	NaN	NaN	NaN	NaN	NaN	NaN	NaN	NaN	NaN	NaN	NaN	NaN	NaN	NaN	NaN	NaN	NaN	NaN	NaN	NaN	NaN	NaN	NaN	NaN	NaN	NaN	NaN	NaN	NaN	NaN	NaN
0	0	0	0	0	0	0	0	0	0	0	0	0	0	0	0	0	0	0	0	0	0	0	0	0	0	0	0	0	0	0	0	0	-0	-0	-0	-0	-0	-0	-0.2	-0.2	-0.2	-0.2	-0.2	-0.2	-0.2	-0.2	-0.2	-0.2	0
133	0	0	0	0	0	0	0	0	-0	-0	-0	-0	-0	-0	-0	-0	-0	-0	-0	-0	-0	-0	-0	-0	-0	-0	-0	-0	-0	-0	-0	-0	-0	-0	-0	-0	-0	-0	-0	-0	-0	-0	-0	-0	-0	-0	-0	-0	-0
0	0	0	0	0	0	0	0	0	-0	-0	-0	-0	-0	-0	-0	-0	-0	-0	-0	-0	-0	-0	-0	-0	-0	-0	-0	-0	-0	-0	-0	-0	-0	-0	-0	-0	-0	-0	-0.2	-0.2	-0.2	-0.2	0	0	0	0	0	0	0
0	NaN	NaN	NaN	NaN	NaN	NaN	NaN	NaN	NaN	NaN	NaN	NaN	NaN	NaN	NaN	NaN	NaN	NaN	NaN	NaN	NaN	NaN	NaN	NaN	NaN	NaN	NaN	NaN	NaN	NaN	NaN	NaN	NaN	NaN	NaN	NaN	NaN	NaN	NaN	NaN	NaN	NaN	NaN	NaN	NaN	NaN	NaN	NaN	NaN
134	0	0	0	0	0	0	0	0	-0	-0	-0	-0	0	0	0	0	0	0	0	0	0	0	0	0	0	0	0	0	0	0	0	0	0	0	0	0	0	0	0	0	0	0	0	0	0	0	0	0	0
0	0	0	0	0	0	0	0	0	-0	-0	-0	-0	-0	-0	-0	-0	-0	-0	-0	-0	-0	-0	-0	-0	-0	-0	-0	-0	-0	-0	-0	-0	-0	-0	-0	-0	-0	-0	-0	-0	-0	-0	-0	-0	-0	-0	-0	-0	0
0	0	0	0	0	0	0	0	0	-0	-0	-0	0	0	0	0	0	0	0	0	0	0	0	0	0	0	0	0	0	0	0	0	0	0	0	0	0	0	0	0	0	0	0	0	0	0	0	0	0	0
135	0	0	0	0	0	0	0	0	-0	-0	-0	-0	-0	-0	-0	-0	-0	-0	-0	-0	0	0	0	0	0	0	0	0	0	0	0	0	0	0	0	0	0	0	0	0	0	0	0	0	0	0	0	0	0
0	0	0	0	0	0	0	0	0	-0.2	-0.2	-0	-0	-0	-0	-0	-0	-0	-0	0	0	0	0	0	0	0	0	0	0	0	0	0	0	0	0	0	0	0	0	0	0	0	0	0	0	0	0	0	0	0
0	NaN	NaN	NaN	NaN	NaN	NaN	NaN	NaN	NaN	NaN	NaN	NaN	NaN	NaN	NaN	NaN	NaN	NaN	NaN	NaN	NaN	NaN	NaN	NaN	NaN	NaN	NaN	NaN	NaN	NaN	NaN	NaN	NaN	NaN	NaN	NaN	NaN	NaN	NaN	NaN	NaN	NaN	NaN	NaN	NaN	NaN	NaN	NaN	NaN
136	0	0	0	0	0	0	0	0	0	0	0	0	0	0	0	0	0	0	0	1.47	1.67	1.729	1.377	1.326	1.552	1.47	1.335	1.043	0.7651	0.576	0.4257	0.4009	0.4013	0.4019	0.4026	0.003057	0.003236	0.003098	0.002814	0.002702	0.003317	-0.006583	0.0102	0.006971	0.03228	0.03779	0.07025	0.08043	0.07526
0	0	0	0	0	0	0	0	0	0	0	0	0	0	0	0	0	0	0	0	-0	-0	-0	-0	-0	-0	-0	-0	-0	-0	-0	-0	-0	-0	-0	0	0	0	0	0	0	0	0	0	0	0	0	0	0	0
137	0	0	0	0	0	0	0	0	0	0	0	0	0	0	0	0	0	0	0	0	0	0	0	0	0	0	0	0	0	0	0	0	0	1.604	1.734	1.377	1.322	1.247	1.169	1.303	0.932	0.8757	0.7354	0.6029	0.4297	0.3874	0.3926	0.3977	0.4027
138	0	0	0	0	0	0	0	0	0	0	0	0	0	0	0	0	0	0	0	1.518	1.655	1.427	1.372	1.319	1.244	1.471	1.401	1.338	1.291	1.151	0.9238	0.619	0.1729	0.2	0.188	0.176	0.164	0.152	0.14	0.128	0.116	0.06189	0.1158	-0.1263	-0.1684	-0.2	-0.2	-0.2	-0.2
0	0	0	0	0	0	0	0	0	-0	-0	-0	-0	0	0	0	0	0	0	0	0	0	0	0	0	-0	-0	-0	-0	-0	-0	-0	-0	-0	-0	-0	-0	-0	-0	-0	-0.2	0	0	0	0	0	0	0	0	0
139	0	0	0	0	0	0	0	0	-0	-0	-0	-0	0	0	0	0	0	0	0	0	0	1.347	1.498	1.55	1.5	1.425	1.35	1.275	1.151	0.725	0.65	0.225	0.188	0.176	0.164	0.152	0.14	0.123	0.08673	0.04831	0.1162	0.09407	0.1565	0.2221	0.2911	0.3626	0.6125	0.7257	0.7386
0	NaN	NaN	NaN	NaN	NaN	NaN	NaN	NaN	NaN	NaN	NaN	NaN	NaN	NaN	NaN	NaN	NaN	NaN	NaN	NaN	NaN	NaN	NaN	NaN	NaN	NaN	NaN	NaN	NaN	NaN	NaN	NaN	NaN	NaN	NaN	NaN	NaN	NaN	NaN	NaN	NaN	NaN	NaN	NaN	NaN	NaN	NaN	NaN	NaN
0	0	0	0	0	0	0	0	0	0	0	0	0	0	0	1.43	1.659	1.685	1.628	1.549	1.474	1.401	1.33	1.255	1.153	0.9412	0.5812	0.4368	0.4142	0.415	0.4148	0.4138	0.01229	-0.001858	-0.01593	-0.02984	-0.043	-0.05558	-0.06763	-0.07916	-0.08998	-0.09979	-0.1086	-0.1042	-0.09878	-0.09253	0.01891	0.01093	0.00367	-0.00306
0	0	0	0	0	0	0	0	0	-0	-0	-0	-0.2	-0.2	-0.2	-0.2	0	0	0	0	0	0	0	0	0	0	0	0	0	0	0	0	0	0	0	0	0	0	0	0	0	0	0	0	0	0	0	0	0	0
140	0	0	0	0	0	0	0	0	0	0	0	0	0	0	0	0	0	0	0	0	0	0	0	1.391	1.461	1.587	1.658	1.625	1.557	1.483	1.402	1.297	1.135	0.9417	0.5677	0.4405	0.4146	0.004036	0.0008251	0.0001222	1.622e-05	1e-05	1e-05	1e-05	1e-05	1e-05	1e-05	1e-05	1e-05
141	0	0	0	0	0	0	0	0	0	0	0	0	0	0	0	0	0	0	0	0	0	0	1.608	1.743	1.748	1.702	1.662	1.593	1.517	1.428	1.322	1.181	0.989	0.7839	0.5471	0.4924	0.5038	0.5207	0.5405	0.5612	0.5777	0.5875	0.5886	0.5857	0.5744	0.5578	0.5458	0.5403	0.5444
0	0	0	0	0	0	0	0	0	-0.2	-0.2	-0.2	-0.2	-0.2	-0.2	0	0	0	0	0	0	0	0	0	0	0	0	0	0	0	0	0	0	0	0	0	0	0	0	0	0	0	0	0	0	0	0	0	0	0
0	0	0	0	0	0	0	0	0	-0	-0	-0	-0	-0	-0	-0.2	-0.2	-0	-0.2	-0.2	-0.2	-0.2	0	0	0	0	0	0	0	0	0	0	0	0	0	0	0	0	0	0	0	0	0	0	0	0	0	0	0	0
142	0	0	0	0	0	0	0	0	0	0	0	0	0	0	0	0	0	0	0	0	1.546	1.733	1.739	1.692	1.645	1.575	1.506	1.39	1.141	0.7139	0.4526	0.4271	0.4027	0.4039	0.4056	0.3921	0.379	0.3664	-0.03025	-0.02641	-0.02207	-0.02913	-0.03546	-0.04097	-0.04556	-0.04922	-0.05189	-0.05353	-0.05417
143	0	0	0	0	0	0	0	0	-0	-0	-0	-0	-0	-0	0	0	0	0	0	0	0	0	0	0	0	0	0	0	0	0	0	0	0	0	0	0	0	0	0	0	0	0	0	0	0	0	0	1.532	1.361
144	0	0	0	0	0	0	0	0	-0	-0	-0	-0	-0	-0	-0	-0	-0	-0	-0	-0	-0	-0	-0	-0	-0	-0	-0	-0	-0	-0	-0	-0	0	0	0	0	0	0	0	0	0	0	0	0	0	0	0	0	0
145	0	0	0	0	0	0	0	0	0	0	0	0	0	0	0	0	0	0	0	1.25	1.362	1.383	1.592	1.546	1.173	1.096	1.265	0.9262	0.7197	0.598	0.4053	0.4074	0.01211	0.006143	-0.01372	-0.03154	-0.03197	-0.03078	-0.02778	-0.02287	-0.01602	-0.007042	0.003429	0.02723	0.04863	0.04863	0.04863	0.04863	0.04863
146	0	0	0	0	0	0	0	0	0	0	0	0	0.8519	1.285	1.469	1.42	1.369	1.505	1.503	1.438	1.307	1.057	0.8384	0.7152	0.5323	0.2737	-0.1684	-0.2132	-0.2276	-0.2432	-0.26	-0.278	-0.2972	-0.3176	-0.3392	-0.362	-0.38	-0.38	-0.38	-0.38	-0.38	0	0	0	0	0	0	0	0
147	0	0	0	0	0	0	0	0	-0	-0	-0	-0	-0	-0	-0	-0	-0	-0	-0	-0	-0	-0	-0	-0	-0	-0	-0	-0	-0	0	0	0	0	0	0	0	0	0	0	0	0	0	0	0	0	1.349	1.427	1.458	1.398
0	0	0	0	0	0	0	0	0	0	0.2161	0.2685	0.4215	0.7629	1.274	1.315	1.296	1.162	0.9862	0.8368	0.7846	0.7834	0.7809	0.7775	0.7735	0	0	0	0	0	0	0	0	0	0	0	0	0	0	0	0	0	0	0	0	0	0	0	0	0
148	0	0	0	0	0	0	0	0	0	0	0	0	0	0	0	0	0	0	0	0	0	0	0	0	0	1.559	1.71	1.425	1.373	1.322	1.248	1.478	1.412	1.358	1.33	1.103	0.8605	0.603	0.5577	0.5663	0.1708	0.1723	0.172	0.1587	0.143	0.129	0.1127	0.09528	0.08046
0	0	0	0	0	0	0	0	0	-0	-0	-0	-0	-0	-0	-0	-0	-0	-0	-0	-0	-0	-0	-0	-0	-0	-0	-0	-0	-0	-0	-0	-0	-0	-0	-0	-0	-0	-0	-0	-0	-0.2	-0.2	-0.2	-0	-0	-0	-0	-0	0
149	0	0	0	0	0	0	0	0	0	0	0	0	0	0	0	0	0	0	0	0	0	0	0	0	0	0	0	0	0	0	1.674	1.428	1.374	1.323	1.249	1.466	1.296	0.9093	0.7386	0.5285	0.4251	0.4001	0.4003	0.3849	-0.03033	-0.04519	-0.05584	-0.06576	-0.07471
150	0	0	0	0	0	0	0	0	0	0	0	0	0	0	0	0	0	0	0	0	0	0	0	1.329	1.441	1.415	1.618	1.585	1.517	1.454	1.345	1.107	0.7535	0.464	0.4439	0.02593	0.03403	0.04427	0.05546	0.06855	0.08338	0.09918	0.1156	0.1321	0.1481	0.1634	0.1626	0.1607	0.1568
0	0	0	0	0	0	0	0	0	-0.2	-0.2	-0.2	-0.2	0	0	0	0	0	0	0	0	0	0	0	0	0	0	0	0	0	0	0	0	0	0	0	0	0	0	0	0	0	0	0	0	0	0	0	0	0
151	0	0	0	0	0	0	0	0	-0	-0	-0	-0	-0	-0	-0	-0	-0	-0	-0	-0	-0	-0	-0	-0	-0	-0	-0	-0	-0	-0	-0	-0	-0	-0	-0	-0	-0	-0	-0	-0	-0	-0	-0	-0	-0	-0	-0	-0	-0
152	0	0	0	0	0	0	0	0	0	0	0	0	0	0	0	0	0	0	0	0	0	0	0	0	0	0	0	0	0	0	0	1.347	1.477	1.516	1.471	1.436	1.444	1.494	1.422	1.286	1.022	0.7564	0.65	0.625	0.6	0.6	0.6	0.2	0.2
153	0	0	0	0	0	0	0	0	-0	-0	-0	-0	-0	-0	-0	-0	-0	-0	-0	-0	-0	-0	-0	-0	-0	-0	-0	-0	-0	-0	-0	-0	-0	-0	-0	-0	-0	-0	-0	-0	-0	-0	-0	-0	-0	-0	-0	-0	-0
0	0	0	0	0	0	0	0	0	-0	-0	-0	-0	-0	-0	-0	-0	-0	-0	-0	-0	-0	-0.198	-0.1973	-0.1964	-0.1951	-0.1931	-0.1906	-0.1873	-0.1834	-0.1795	-0.1758	-0.1732	-0.171	-0.1692	-0	-0	-0	-0	-0	-0	-0	-0	-0	-0	-0	-0	-0	-0	-0
0	0	0	0	0	0	0	0	0	-0	-0	-0	-0	-0	-0	-0	-0	-0	0	0	0	0	0	0	0	0	0	0	0	0	0	0	0	0	0	0	0	0	0	0	0	0	0	0	0	0	0	0	0	0
154	0	0	0	0	0	0	0	0	0	0	0	0	0	0	0	0	0	0	1.398	1.527	1.543	1.579	1.537	1.414	1.261	1.057	0.6	0.55	0.5	0.45	0.4	0.4	0.3579	0.3158	0.07368	0.03158	0.03947	0.04737	0.05526	0.06316	0.07105	0.07895	0.1988	0.3267	0.3626	0.3905	0.6412	0.9798	1.071
0	0	0	0	0	0	0	0	0	0	0	0	0	0	0	0	0	0	0	0	0	0	0	0	0	0	0	0	0	0	0	0	0	0	0	0	-0	-0	-0	-0	-0	-0	-0	-0	-0	-0.2	-0.2	-0.2	-0.2	-0.2
0	NaN	NaN	NaN	NaN	NaN	NaN	NaN	NaN	NaN	NaN	NaN	NaN	NaN	NaN	NaN	NaN	NaN	NaN	NaN	NaN	NaN	NaN	NaN	NaN	NaN	NaN	NaN	NaN	NaN	NaN	NaN	NaN	NaN	NaN	NaN	NaN	NaN	NaN	NaN	NaN	NaN	NaN	NaN	NaN	NaN	NaN	NaN	NaN	NaN
0	0	0	0	0	0	0	0	0	0	0	-0	-0	-0	-0	-0	-0.2	-0.2	-0.2	-0.2	-0.2	-0.2	-0.2	-0	-0	-0	-0	0	0	0	0	0	0	0	0	0	0	0	0	0	0	0	0	0	0	0	0	0	0	0
155	0	0	0	0	0	0	0	0	-0	-0	-0	-0	-0	-0	-0	-0	-0	-0	-0	-0	0	0	0	0	0	0	0	0	0	0	0	0	0	0	0	0	0	0	0	0	0	0	0	0	0	0	0	0	0
156	0	0	0	0	0	0	0	0	0	0	0	0	0	0	0	0	0	1.305	1.438	1.431	1.517	1.607	1.551	1.484	1.421	1.37	1.347	1.22	1.063	0.8871	0.8565	0.8041	0.7269	0.2387	0.1434	0.1379	0.1397	0.1382	0.2135	0.2861	0.3578	0.431	0.5097	0.5164	0.5312	0.5531	0.5784	0.6	0.6
157	0	0	0	0	0	0	0	0	-0	-0	0	0	0	0	0	0	0	0	0	0.9118	1.045	1.212	1.42	1.452	1.511	1.547	1.481	1.369	1.202	1.004	0.8036	0.625	0.6	0.6	0.6	0.2	0.188	0.176	0.164	0.152	0.14	0.128	0.116	0.104	0.092	0.08	0.08	0.2	0.2
0	0	0	0	0	0	0	0	0	-0	-0	-0	-0	-0	-0	-0	-0	-0	-0	-0	-0	0	0	0	0	0	0	0	0	0	0	0	0	0	0	0	0	0	0	0	0	0	0	0	-0	-0	-0	-0	-0	-0
158	0	0	0	0	0	0	0	0	-0	-0	-0	-0	-0	-0	-0	-0	-0	-0	-0	-0	-0	-0	-0	-0	-0	-0	-0	-0	0	0	0	0	0	0	0	0	0	0	0	0	0	0	0	0	0	0	0	0	0
159	0	0	0	0	0	0	0	0	-0	-0	-0	-0	-0	-0	-0	-0	-0	-0	-0	-0	0	0	0	0	0	0	0	0	0	0	0	0	0	0	0	0	0	0	0	0	0	0	0	0	0	0	1.342	1.477	1.608
0	0	0	0	0	0	0	0	0	-0	-0	-0	-0	-0	-0	-0	-0	-0	-0	-0	-0	-0	-0.2	-0.2	-0.2	0	0	0	0	0	0	0	0	0	0	0	0	0	0	0	0	0	0	0	0	0	0	0	0	0
160	0	0	0	0	0	0	0	0	0	0	0	0	0	0	0	0	0	0	0	0	0	0	0	0	1.638	1.738	1.741	1.694	1.648	1.602	1.529	1.453	1.364	1.174	0.9536	0.8744	0.7933	0.7098	0.6085	0.485	0.4154	0.4111	0.408	0.406	0.4047	0.4042	0.4045	0.005722	0.007308
0	0	0	0	0	0	0	0	0	0	0	0	0	0	0	0	0	0	0	0	0	-0	-0	-0	-0	-0	-0	-0	-0	-0	-0	-0	-0.2	-0.2	-0.2	-0.2	-0.2	0	0	0	0	0	0	0	0	0	0	0	0	0
0	NaN	NaN	NaN	NaN	NaN	NaN	NaN	NaN	NaN	NaN	NaN	NaN	NaN	NaN	NaN	NaN	NaN	NaN	NaN	NaN	NaN	NaN	NaN	NaN	NaN	NaN	NaN	NaN	NaN	NaN	NaN	NaN	NaN	NaN	NaN	NaN	NaN	NaN	NaN	NaN	NaN	NaN	NaN	NaN	NaN	NaN	NaN	NaN	NaN
161	0	0	0	0	0	0	0	0	0	0	0.7341	0.8194	0.9714	1.152	1.4	1.395	1.347	1.306	1.212	1.12	1.033	0.9397	0.8513	0.7608	0.7036	0.6534	0.635	0.6234	0.6174	0.6173	0.5811	0.5509	0.2987	0.2516	0.24	0.26	0.28	0.3	0.32	0.34	-0.2	-0.2	-0.2	-0.2	-0.218	-0.236	-0.254	-0.272	0
0	NaN	NaN	NaN	NaN	NaN	NaN	NaN	NaN	NaN	NaN	NaN	NaN	NaN	NaN	NaN	NaN	NaN	NaN	NaN	NaN	NaN	NaN	NaN	NaN	NaN	NaN	NaN	NaN	NaN	NaN	NaN	NaN	NaN	NaN	NaN	NaN	NaN	NaN	NaN	NaN	NaN	NaN	NaN	NaN	NaN	NaN	NaN	NaN	NaN
162	0	0	0	0	0	0	0	0	0	0	0	0	0	0	0	0	0	0	1.424	1.496	1.641	1.654	1.64	1.63	1.558	1.437	1.287	1.086	1.052	0.9907	0.9017	0.7841	0.6677	0.2	0.2	0.2	0.188	0.176	0.164	0.152	0.14	0.2	0.2	0.2	0.2	0.2	0.2	0.2	0.2
0	0	0	0	0	0	0	0	0	-0.2	-0.2	0	0	0	0	0	0	0	0	0	0	0	0	0	0	0	0	0	0	0	0	0	0	0	0	0	0	0	0	0	0	0	0	0	0	0	0	0	0	0
163	0	0	0	0	0	0	0	0	0	0	0	0	0	0	0	0	0	0	0	0	0	0	0	0	1.559	1.76	1.79	1.728	1.629	1.512	1.375	1.298	1.212	1.098	0.9433	0.7988	0.625	0.2	0.2	0.2	0.2	0.2	0.2	0.2	0.2	0.2	0.2	0.2	0.188
0	0	0	0	0	0	0	0	0	0	0	0	0	0	0	0	-0	-0	-0	-0	-0	-0	-0	-0	-0	-0	-0	-0	-0.2	-0.2	-0.2	-0.2	0	0	0	0	0	0	0	0	0	0	0	0	0	0	0	0	0	0
164	0	0	0	0	0	0	0	0	0	0	0	0	0.7924	0.9206	1.233	1.343	1.401	1.349	1.233	0.9466	0.8153	0.76	0.7094	0.6615	0.5993	0.5874	0.5749	0.5373	0.5216	0.5059	0.4902	0.4745	0.4588	0.04314	0.02745	0.01176	0	0	0	-0.012	-0.024	-0.036	-0.048	-0.06	0	-0.0005032	0	0	0
0	NaN	NaN	NaN	NaN	NaN	NaN	NaN	NaN	NaN	NaN	NaN	NaN	NaN	NaN	NaN	NaN	NaN	NaN	NaN	NaN	NaN	NaN	NaN	NaN	NaN	NaN	NaN	NaN	NaN	NaN	NaN	NaN	NaN	NaN	NaN	NaN	NaN	NaN	NaN	NaN	NaN	NaN	NaN	NaN	NaN	NaN	NaN	NaN	NaN
165	0	0	0	0	0	0	0	0	0	0	0	0	0	0	0	0	0	0	0	0	0	0	0	0	0	0	0	0	0	0	1.41	1.691	1.69	1.708	1.675	1.468	1.118	0.8149	0.6491	0.5737	0.5006	0.4779	0.4552	0.4322	0.435	0.4398	0.02979	0.02022	0.01109
166	0	0	0	0	0	0	0	0	0	0	0	0	0	0	0	0	0	0	0	0	0	0	1.3	1.571	1.716	1.675	1.326	1.554	1.486	1.425	1.364	1.116	0.7591	0.4784	0.4616	0.4697	0.4774	0.08461	0.09193	0.08783	0.08267	0.07278	0.06077	0.0466	0.03079	0.01262	-0.008083	-0.03003	-0.05183
167	0	0	0	0	0	0	0	0	0	0	0	0	0	0	0	0	0	0	0	0	0	0	0	0	0	1.319	1.563	1.719	1.69	1.648	1.589	1.544	1.512	1.366	1.183	0.9742	0.9483	0.894	0.8347	0.7382	0.6271	0.6	0.6	0.6	0.6	0.6	0.6	0.6	0.6
168	0	0	0	0	0	0	0	0	0	0	0	0	0	0	0	0	0	0	0	0	0	0	0	0	1.29	1.439	1.539	1.674	1.622	1.542	1.396	1.143	1.018	0.9378	0.8584	0.8289	0.8003	0.778	0.7844	0.7928	0.7993	0.786	0.7419	0.2615	0.2	0.2	0.2	0.2	0.2
169	0	0	0	0	0	0	0	0	0	0	0	0	0	0	0	0	0	0	0	0	0	1.44	1.518	1.597	1.64	1.642	1.579	1.458	1.316	1.219	1.13	1.014	0.9114	0.7743	0.6097	0.2	0.2	0.2	0.2	0.2	0.2	0.188	0.176	0.2	0.2	0.2	0.2	0.2	0.2
0	0	0	0	0	0	0	0	0	-0	-0	-0.2	-0.2	-0.2	0	0	0	0	0	0	0	0	0	0	0	0	0	0	0	0	0	0	0	0	0	0	0	0	0	0	0	0	0	0	0	0	0	0	0	0
170	0	0	0	0	0	0	0	0	-0	-0	-0	-0	-0	-0	-0	-0	-0	-0	-0	-0	-0	-0	-0	-0	-0	-0	-0	-0	-0	-0	-0	-0	-0	0	0	0	0	0	0	0	0	0	0	0	0	0	0	0	-0
171	0	0	0	0	0	0	0	0	-0	-0	-0	-0	-0	-0	-0	-0	-0	0	0	0	0	0	0	0	0	0	0	0	0	0	0	0	0	0	0	0	0	-0	-0	-0	-0	-0	-0	-0	-0	-0	-0	0	0
172	0	0	0	0	0	0	0	0	0	0	0.7594	0.9467	1.424	1.617	1.673	1.657	1.618	1.544	1.424	1.26	1.055	0.7425	0.5971	0.5647	0.5402	0.5439	0.5487	0.1541	0.1574	0.1606	0.1515	0.1403	0.129	0.1168	0.1031	0.08749	0.0698	0.05176	0.03344	0.01321	0.01039	0.008154	0.007316	0.007666	0.008144	0.007904	0.006601	0.00427	0.001164
0	NaN	NaN	NaN	NaN	NaN	NaN	NaN	NaN	NaN	NaN	NaN	NaN	NaN	NaN	NaN	NaN	NaN	NaN	NaN	NaN	NaN	NaN	NaN	NaN	NaN	NaN	NaN	NaN	NaN	NaN	NaN	NaN	NaN	NaN	NaN	NaN	NaN	NaN	NaN	NaN	NaN	NaN	NaN	NaN	NaN	NaN	NaN	NaN	NaN
0	0	0	0	0	0	0	0	0	0	0	0	0	0	0	0	0	0	-0	-0	-0	-0	-0	-0	-0.2	-0.2	-0.2	-0.2	-0.2	-0.2	-0.2	-0.2	-0.2	-0.2	0	0	0	0	0	0	0	0	0	0	0	0	0	0	0	0
173	0	0	0	0	0	0	0	0	0	0	0	0	0	0	1.372	1.64	1.712	1.687	1.653	1.592	1.517	1.386	0.9894	0.6371	0.5417	0.5179	0.4949	0.09829	0.1031	0.09629	0.08852	0.0789	0.069	0.05819	0.0463	0.03407	0.02044	0.00453	0.1065	0.1003	0.09408	0.08835	0.08275	0.079	0.08088	0.08348	0.08696	0.07582	0.06604
174	0	0	0	0	0	0	0	0	0	0	0	0	0	0	0	0	0	0	0	1.603	1.738	1.689	1.639	1.554	1.389	1.052	0.9574	0.8853	0.8109	0.7818	0.6733	0.1267	0.1016	0.08426	0.07514	0.06169	0.05284	0.04619	0.04065	0.03621	0.03348	0.03237	0.03296	0.03475	0.03698	0.05149	0.06555	0.07896	0.08
0	0	0	0	0	0	0	0	0	-0	-0	-0	-0	-0	-0.2	-0.2	-0.2	-0.09831	-0.04953	-0.01781	-0.02387	-0.05183	-0.09753	-0.1507	-0.2	-0.2	0	0	0	0	0	0	0	0	0	0	0	0	0	0	0	0	0	0	0	0	0	0	0	0
175	0	0	0	0	0	0	0	0	0	0	0	0	0	0	0	0	1.315	1.434	1.528	1.648	1.658	1.661	1.526	1.316	1.057	0.8809	0.2688	0.1238	0.09896	0.07824	0.08783	0.1003	0.1121	0.1248	0.1372	0.1478	0.1684	0.1875	0.2	0.2	0.2	0.2	0.2	0.2	0.2	0.2	0.2	0.2	0.2
176	0	0	0	0	0	0	0	0	0	0	0	0	0	0	0	0	1.333	1.44	1.543	1.663	1.642	1.582	1.529	1.493	1.422	1.231	1.003	0.9213	0.8413	0.3565	0.2528	0.2	0.2	0.2	0.2	0.2	0.2	0.2	0.2	0.2	0.2	0.2	0.2	0.2	0.2	0.2	0.2	0.2	0.2
177	0	0	0	0	0	0	0	0	0	0	0	0	0	0	0	0	0	0	1.363	1.613	1.646	1.622	1.564	1.5	1.435	1.367	1.275	0.9939	0.5796	0.4526	0.4404	0.4345	0.4307	0.4283	0.4272	0.4271	0.4275	0.4282	0.02889	0.01759	0.006481	-0.004112	-0.01405	-0.02332	-0.03201	-0.04011	-0.04743	-0.0548	-0.06619
0	0	0	0	0	0	0	0	0	-0	-0	-0	-0	-0	-0	-0	-0	-0	-0	-0	-0	-0	-0	0	0	0	0	0	0	0	0	0	0	0	0	0	0	0	0	0	0	1.239	1.364	1.62	1.624	1.245	1.152	0.6927	0.6191	0.8331
178	0	0	0	0	0	0	0	0	-0	-0	-0	-0	-0	-0	-0	-0	-0	-0	-0	-0	-0	-0	-0	-0	-0	-0	-0	-0	-0	-0	0	0	0	0	0	0	0	0	0	0	0	0	0	0	0	0	0	-0	-0
179	0	0	0	0	0	0	0	0	0	0	0	0	0	0	0	0	0	0	0	0	0	0	0	0	0	0	0	0	0	0	0	0	0	0	0	0	0	0	0	0	0	0	0	0	0	0	0	0	0
180	0	0	0	0	0	0	0	0	-0	-0	-0	-0	-0	-0	-0	-0	-0	-0	-0	-0	-0	-0	-0	-0	-0	-0	-0	-0	-0	-0	-0	-0	-0	-0	0	0	0	0	0	0	0	0	0	0	0	0	0	0	0
0	0	0	0	0	0	0	0	0	0	0.6459	0.9731	1.194	1.194	1.162	0.9647	0.6844	-0.1039	-0.2162	-0.2336	-0.2522	-0.272	-0.29	-0.308	-0.326	-0.344	-0.362	0	0	0	0	0	0	0	0	0	0	0	0	0	0	0	0	0	0	0	0	0	0	0
181	0	0	0	0	0	0	0	0	-0	-0	-0	0	0	0	0	0	0	0	0	0	0	0	0	0	0	0	0	0	0	0	0	0	0	0	0	0	1.416	1.565	1.501	1.129	1.032	1.235	1.138	1.038	1.025	1.013	0.9448	0.8079	0.6851
0	0	0	0	0	0	0	0	0	-0	-0	-0	-0	-0	-0	-0	-0	-0	-0	-0	-0	-0	-0	-0	-0	-0	-0	-0	-0	-0	-0	-0	-0	-0	-0	-0	-0	-0	-0	-0	-0	-0	-0	-0	-0	-0	-0	-0	-0	-0
0	NaN	NaN	NaN	NaN	NaN	NaN	NaN	NaN	NaN	NaN	NaN	NaN	NaN	NaN	NaN	NaN	NaN	NaN	NaN	NaN	NaN	NaN	NaN	NaN	NaN	NaN	NaN	NaN	NaN	NaN	NaN	NaN	NaN	NaN	NaN	NaN	NaN	NaN	NaN	NaN	NaN	NaN	NaN	NaN	NaN	NaN	NaN	NaN	NaN
0	0	0	0	0	0	0	0	0	0	0	0	0	0	0	0	0	0	0	0	0	0	0	0	0	0	0	0	0	0	0	-0	-0	-0	-0	-0	-0	-0	-0	-0	-0	-0	-0	-0	-0	-0	-0	0	0	0
0	0	0	0	0	0	0	0	0	-0	-0	-0	-0.2	-0.2	-0.2	-0.2	0	0	0	0	0	0	0	0	0	0	0	0	0	0	0	0	0	0	0	0	0	0	0	0	0	0	0	0	0	0	0	0	0	0
182	0	0	0	0	0	0	0	0	-0	-0	-0	-0	-0	-0	-0	-0	-0	-0	-0	-0	-0	-0	-0	-0	0	0	0	0	0	0	0	0	0	0	0	0	1.398	1.195	1.159	0.8068	0.7304	0.6546	0.8775	0.7921	0.6665	0.5249	0.378	0.353	0.353
183	0	0	0	0	0	0	0	0	-0	-0	-0	-0	-0	-0	-0	-0	0	0	0	0	0	0	0	0	0	0	0	0	0	0	0	0	0	0	0	-0	-0	-0	-0	-0	-0	-0	0	0	0	0	0	0	0
184	0	0	0	0	0	0	0	0	-0	-0	-0	-0	-0	-0	-0	-0	-0	0	0	0	0	0	0	0	0	0	0	0	0	0	0	0	0	0	0	-0	-0	0	0	0	0	0	0	0	0	0	0	0	0
185	0	0	0	0	0	0	0	0	0	0	0	0	0	0	0	0	1.149	1.033	0.9755	1.139	1.129	1.07	1.003	0.9382	0.7798	0.5784	0.4033	0.3759	0.3777	0.3822	0.3891	-0.001561	0.01004	0.02363	0.02729	0.0327	0.03988	0.04819	0.05739	0.06753	0.07787	0.07263	0.06063	0.04863	0.04863	0.04863	0.04863	0.006522	-0.03558
186	0	0	0	0	0	0	0	0	0	0	0	0	0	0	0	0	0	0	0	0	0	0	0	0	0	0	0	0	0	0	0	0	0	0	0	0	0	0	1.619	1.738	1.685	1.635	1.587	1.519	1.453	1.384	1.23	0.8518	0.5403
0	0	0	0	0	0	0	0	0	-0.06801	-0.05228	-0.03576	-0.01887	-0.001675	0	0	0	0	0	0	0	0	0	0	0	0	0	0	0	0	0	0	0	0	0	0	0	0	0	0	0	0	0	0	0	0	0	0	0	0
0	0	0	0	0	0	0	0	0	-0.2	-0	-0	-0	-0	-0	-0	-0	-0	0	0	0	0	0	0	0	0	0	0	0	0	0	0	0	0	0	0	0	0	0	0	0	0	0	0	0	0	0	0	0	0
0	0	0	0	0	0	0	0	0	-0.2	-0.2	-0.2	-0.2	-0.2	-0.2	-0.2	-0.2	-0.2	-0.2	-0	-0	0	0	0	0	0	0	0	0	0	0	0	0	0	0	0	0	0	0	0	0	0	0	0	0	0	0	0	0	0
187	0	0	0	0	0	0	0	0	0	0	0	0	0	0	0	0	0	0	0	0	1.327	1.461	1.507	1.468	1.338	1.154	0.7651	0.66	0.5841	0.4959	0.4585	0.4213	0.009572	0.01447	0.02037	0.0277	0.03633	0.04589	0.05582	0.06578	0.07551	0.08467	0.09356	0.1025	0.09896	0.09492	0.09056	0.0861	0.07725
188	0	0	0	0	0	0	0	0	-0	-0	-0	-0	-0	-0	-0	0	0	0	0	0	0	0	0	0	0	0	0	0	0	0	0	0	0	0	0	0	0	0	0	-0	-0	-0	-0	-0	-0	-0	-0	-0	-0
189	0	0	0	0	0	0	0	0	0	0	0	0	0	0	0	0	0	1.347	1.418	1.362	1.534	1.505	1.43	1.01	0.8758	0.7971	0.6823	0.556	0.3717	0.353	0.353	0.353	0.353	-0.04705	-0.05905	-0.07105	-0.08292	-0.09423	-0.1042	-0.1123	-0.1183	-0.1224	-0.1254	-0.1278	-0.1183	-0.1089	-0.1001	-0.09193	-0.08342
0	0	0	0	0	0	0	0	0	-0	-0	-0	-0	-0	-0	-0	-0	0	0	0	0	0	0	0	-0	-0	-0	-0	-0	-0	-0.1499	-0.1666	-0.1952	-0.1744	-0.1978	-0.1984	-0.1984	-0.1977	-0.1959	-0	-0	-0	-0	-0	-0	-0	-0	-0	-0	-0
190	0	0	0	0	0	0	0	0	-0	-0	-0	-0	-0	-0	-0	-0	-0	-0	-0	0	0	0	0	0	0	0	0	0	0	0	0	0	0	0	0	0	0	0	0	0	0	1.249	1.378	1.533	1.661	1.637	1.571	1.502	1.42
191	0	0	0	0	0	0	0	0	0	0	0	0	0	0	0	0	1.347	1.454	1.442	1.389	1.37	1.443	1.42	1.133	0.5798	0.4863	0.4524	0.4253	0.4256	0.4104	-0.005492	-0.006088	-0.01874	-0.03072	-0.03995	-0.04391	-0.04293	-0.03753	-0.02852	-0.01669	-0.003567	0.009577	0.03395	0.04863	0.04863	0.04863	0.04863	0.04863	0.04863
192	0	0	0	0	0	0	0	0	0	0	0	0	0	0	0	0.8602	1.26	1.483	1.491	1.462	1.51	1.193	0.7696	0.6801	0.6013	0.5138	0.4299	0.3975	0.3904	-0.00074	-0.003028	-0.004091	-0.004071	-0.002981	-0.0007735	0.002743	0.007603	0.014	0.02127	0.01725	0.01725	0.01725	0.01725	0.01725	0.01725	0.01725	0.01725	0.01725	0.01725
0	NaN	NaN	NaN	NaN	NaN	NaN	NaN	NaN	NaN	NaN	NaN	NaN	NaN	NaN	NaN	NaN	NaN	NaN	NaN	NaN	NaN	NaN	NaN	NaN	NaN	NaN	NaN	NaN	NaN	NaN	NaN	NaN	NaN	NaN	NaN	NaN	NaN	NaN	NaN	NaN	NaN	NaN	NaN	NaN	NaN	NaN	NaN	NaN	NaN
193	0	0	0	0	0	0	0	0	-0	-0	0	0	0	0	0	0	0	0	1.185	1.341	1.388	1.385	1.331	1.275	1.218	1.155	1.083	0.9736	0.8334	0.6477	0.15	0.125	0.1	0.07501	0.05001	0.02501	1e-05	1e-05	0.02501	0.05001	0.07501	0.1	0.125	0.23	0.31	0.39	0.445	0.5	0.475
0	0	0	0	0	0	0	0	0	0	0	0	0	0	0	0	0	0	0	0	0	0	0	0	0	0	0	0	0	0	0	0	-0	-0	-0	-0	-0	-0	-0	-0	-0	-0	-0	-0	-0	-0	-0	-0	0	0
194	0	0	0	0	0	0	0	0	-0	-0	-0	-0	-0	-0	-0	-0	-0	-0	-0	-0	-0	-0	-0	-0	-0	-0	0	0	0	0	0	0	0.7155	0.8533	0.9333	0.8833	0.7662	0.6491	0.532	0.4149	0.4	0.4	0	-0.012	-0.024	-0.0484	-0.08027	-0.1083	-0.1329
195	0	0	0	0	0	0	0	0	0	0	0	0	0	0	0	0	0	0	0	0	0	0	0	0	0	0	0	0	0	0	0	0	0	0	0	0	0	0	0	0	0	0	0	0	0	1.258	1.401	1.608	1.633
0	NaN	NaN	NaN	NaN	NaN	NaN	NaN	NaN	NaN	NaN	NaN	NaN	NaN	NaN	NaN	NaN	NaN	NaN	NaN	NaN	NaN	NaN	NaN	NaN	NaN	NaN	NaN	NaN	NaN	NaN	NaN	NaN	NaN	NaN	NaN	NaN	NaN	NaN	NaN	NaN	NaN	NaN	NaN	NaN	NaN	NaN	NaN	NaN	NaN
0	0	0	0	0	0	0	0	0	-0.2	-0.2	-0.2	0	0	0	0	0	0	0	0	0	0	0	0	0	0	0	0	0	0	0	0	0	0	0	0	0	0	0	0	0	0	0	0	0	0	0	0	0	0
0	NaN	NaN	NaN	NaN	NaN	NaN	NaN	NaN	NaN	NaN	NaN	NaN	NaN	NaN	NaN	NaN	NaN	NaN	NaN	NaN	NaN	NaN	NaN	NaN	NaN	NaN	NaN	NaN	NaN	NaN	NaN	NaN	NaN	NaN	NaN	NaN	NaN	NaN	NaN	NaN	NaN	NaN	NaN	NaN	NaN	NaN	NaN	NaN	NaN
196	0	0	0	0	0	0	0	0	0	0	0	0	0	0	0	0	0	1.214	1.132	1.17	1.137	1.048	0.9275	0.6889	0.03684	-0.05526	-0.1474	-0.2	-0.2	-0.2	-0.218	-0.236	-0.254	-0.272	0	0	0	0	0	0	0	0	0	0	0	0	0	0	0
0	0	0	0	0	0	0	0	0	0	0	0	0	0	0	0	0	0	0	0	-0	-0	-0	-0	-0	-0	-0	-0	-0	-0	-0	-0	-0	-0	-0	-0	0	0	0	0	0	0	0	0	0	0	0	0	0	0
0	0	0	0	0	0	0	0	0	-0	-0	-0	-0	-0	-0	-0	-0	-0	-0	-0	-0	-0	-0	-0.02954	-0.001079	-0.1759	-0.1588	-0.1347	-0.1063	-0.07638	-0	-0	-0	-0	0	0	0	0	-0	-0	-0	-0	-0	-0	-0	-0	-0	-0	-0	-0
197	0	0	0	0	0	0	0	0	0	0	0	0	0	0	0	0	0	0	0	0	0	1.245	1.582	1.735	1.681	1.303	1.229	1.457	1.371	1.161	0.8119	0.6569	0.5043	0.4093	0.4133	0.4178	0.00692	-0.003562	-0.01389	-0.008589	-0.003358	0.001568	0.006179	0.01075	0.01542	0.02042	0.02559	0.03106	0.02506
198	0	0	0	0	0	0	0	0	0	0	0	0	0	0	0	0	0	0	0	0	0	1.131	1.357	1.465	1.539	1.532	1.369	1.139	1.05	1	0.95	0.9	0.85	0.775	0.75	0.3221	0.2954	0.2532	0.2125	0.1703	0.1295	0.1114	0.09529	0.08057	0.06866	0.05579	0.04314	0.02745	0.01176
199	0	0	0	0	0	0	0	0	0	0	0	0	0	0.7592	1.107	1.529	1.681	1.73	1.705	1.683	1.551	1.336	1.183	1.085	0.9897	0.6744	0.5587	0.42	0.3144	0.28	-0.2	-0.2	-0.2	-0.2	-0.2	-0.218	-0.236	-0.2	-0.218	-0.236	-0.254	0	0	0	0	0	0	0	0
200	0	0	0	0	0	0	0	0	0	0	0	0	0	0	1.413	1.681	1.746	1.649	1.488	1.282	1.096	0.9922	0.8823	0.7649	0.6404	0.5837	0.02277	-0.05037	-0.006645	-0.1757	-0.1637	-0.2	-0.2	-0.2	-0.2	-0.2	0	0	0	0	0	0	0	0	0	0	0	0	0
0	0	0	0	0	0	0	0	0	-0	-0	-0	-0	-0	-0	-0	-0	-0	0	0	0	0	0	0	0	0	0	0	0	0	0	0	0	0	0	0	0	0	0	1.323	1.501	1.644	1.518	1.21	1.091	1.029	0.9802	0.9541	0.8987	0.8175
0	NaN	NaN	NaN	NaN	NaN	NaN	NaN	NaN	NaN	NaN	NaN	NaN	NaN	NaN	NaN	NaN	NaN	NaN	NaN	NaN	NaN	NaN	NaN	NaN	NaN	NaN	NaN	NaN	NaN	NaN	NaN	NaN	NaN	NaN	NaN	NaN	NaN	NaN	NaN	NaN	NaN	NaN	NaN	NaN	NaN	NaN	NaN	NaN	NaN
201	0	0	0	0	0	0	0	0	0	0	0	0	0	0	0	0	0	1.288	1.406	1.437	1.487	1.529	1.523	1.514	1.453	1.387	1.328	1.273	1.184	1.058	0.9009	0.6689	0.6336	0.6029	0.5818	0.566	0.1505	0.1365	0.1226	0.1344	0.1488	0.153	0.1563	0.1594	0.152	0.14	0.128	0.141	0.25
202	0	0	0	0	0	0	0	0	0	0	0	0	0	0	0	1.209	1.347	1.462	1.409	1.448	1.533	1.508	1.462	1.416	1.219	0.9734	0.8793	0.8405	0.8033	0.7389	0.6389	0.4936	0.4706	0.475	0.4806	0.4865	0.09297	0.09977	0.1069	0.1142	0.1216	0.1173	0.113	0.1092	0.1054	0.1019	0.0991	0.1807	0.1912
203	0	0	0	0	0	0	0	0	0	0	0	0	0	0	0	0	0	0	0	0	0	0	0	0	1.3	1.701	1.676	1.322	1.246	1.173	1.398	1.282	1.071	0.9008	0.8083	0.687	0.6	0.2	0.2	0.188	0.176	0.164	0.152	0.14	0.128	0.2	0.2	0.2	0.2
0	0	0	0	0	0	0	0	0	-0.2	-0.2	-0.2	0	0	0	0	0	0	0	0	0	0	0	0	0	0	0	0	0	0	0	0	0	0	0	0	0	0	0	0	0	0	0	0	0	0	0	0	0	0
204	0	0	0	0	0	0	0	0	0	0	0	0	0	0	0	0	0	0	1.198	1.226	0.8085	0.8409	0.819	0.8986	1.011	1.1	1.19	1.322	1.375	1.335	1.289	1.075	1.027	1.012	0.9461	0.8804	0.8147	0.749	0.6833	0.5992	0.4989	0.3564	0.2829	0.2596	-0.1567	-0.1614	-0.1634	-0.1755	-0.1869
0	0	0	0	0	0	0	0	0	0	0	0	0	0	0	0	0	0	0	0	0	0	0	0	0	0	0	0	0	0	0	0	-0	-0	-0	-0	-0	-0	-0	-0	-0	-0	-0	-0	-0	-0	-0	-0	0	0
205	0	0	0	0	0	0	0	0	-0	-0	-0	-0	-0	-0	-0	-0	-0	-0	-0	-0	-0	-0	-0	-0	-0	-0	-0	-0	-0	0	0	0	0	0	0	0	0	0	0	0	0	0	0	0	0	0	0	0	0
0	0	0	0	0	0	0	0	0	-0	-0	-0	-0	-0	-0	-0	-0	-0	-0	-0	-0	-0	-0	-0	-0	-0	-0	-0	-0	-0	0	0	0	0	0	0	0	0	0	0	1.593	1.6	1.55	1.494	1.421	1.31	0.7199	0.468	0.2826	0.2464
206	0	0	0	0	0	0	0	0	0	0	0	0	0	0	0	0	0	0	0	0	0	0	0	0	0	0	0	0	0	1.288	1.412	1.432	1.376	1.297	1.027	1.011	0.9565	0.8395	0.6235	0.4548	0.4261	0.4323	0.4417	0.4518	0.06217	0.07279	0.07177	0.0711	0.0707
0	0	0	0	0	0	0	0	0	-0.03082	-0	-0	-0	-0	-0	-0	-0	-0	-0	-0	-0	-0	-0	-0	-0	-0	-0	-0.04169	-0.1471	-0.1451	-0.1289	-0.104	-0.07492	-0.04466	-0.01517	0	0	0	0	0	0	0	0	0	0	0	0	0	0	0.1957
0	0	0	0	0	0	0	0	0	0	0	0	0	0	0	0	0	0	0	0	0	0	0	0	0	0	0	0	-0	-0	0	0	0	0	0	0	0	0	0	0	0	0	1.245	1.311	1.307	1.176	1.001	0.9216	0.8716	0.8216
207	0	0	0	0	0	0	0	0	0.3461	0.3463	0.3551	-0.03384	-0.02403	-0	-0	-0	-0	-0	-0	-0	-0	-0	-0	-0	-0	-0	-0	-0	-0	-0	-0	-0	-0	-0	-0	-0	-0	-0	-0	-0	-0	-0	-0	-0	-0	-0	-0	-0	-0
208	0	0	0	0	0	0	0	0	0	0	0	0	0	0	0	0	0	0	0	0	0	0	0	0	0	0	0	0	0	0	0	0	0	0	0	0	0	0	0	0	0	0	0	1.429	1.539	1.485	1.446	1.413	1.366
0	0	0	0	0	0	0	0	0	-0	-0	0	0	0	0	0	0	0	0	-0	-0	-0	-0	-0	-0	-0	-0	-0	0	0	0	1.139	0.9263	0.8342	0.8	0	0	0	0	0	0	0	0	0	0	0	0	0	0	0
0	0	0	0	0	0	0	0	0	-0.2	-0	-0	-0	-0	-0	-0	-0.2	-0.2	-0.2	-0.2	-0.2	-0.2	0	0	0	0	0	0	0	0	0	0	0	0	0	0	0	0	0	0	0	0	0	0	0	0	0	0	0	0
209	0	0	0	0	0	0	0	0	0	0	0	0	0	0	0	0	0	0	0	0	0	0	0	0	1.51	1.707	1.682	1.63	1.557	1.473	1.257	0.8755	0.7052	0.4671	0.4302	0.393	0.3817	0.3709	-0.02348	-0.01748	-0.02334	-0.02931	-0.03563	-0.04224	-0.0491	-0.05599	-0.06284	-0.06935	-0.07474
0	0	0	0	0	0	0	0	0	-0.1774	-0.1679	-0.1583	-0.1485	-0.1385	-0.1282	-0.1187	-0.1106	-0.1026	-0.09387	-0	-0	-0	-0	-0	-0	-0	-0	-0	-0	-0	-0	-0.2	-0.2	-0.2	-0.2	-0.2	-0.2	-0	-0	0	0	0	0	0	0	0	0	0	0	0
210	0	0	0	0	0	0	0	0	0	0	0	0	0	0	0	0	0	0	0	0	0	0	1.21	1.415	1.485	1.505	1.61	1.65	1.595	1.415	1.079	0.8002	0.6625	0.5672	0.5281	0.4931	0.4606	0.03004	0.02511	0.02085	0.01747	0.01464	0.01204	0.00973	0.007798	0.006272	0.005204	0.004326	0.003612
0	NaN	NaN	NaN	NaN	NaN	NaN	NaN	NaN	NaN	NaN	NaN	NaN	NaN	NaN	NaN	NaN	NaN	NaN	NaN	NaN	NaN	NaN	NaN	NaN	NaN	NaN	NaN	NaN	NaN	NaN	NaN	NaN	NaN	NaN	NaN	NaN	NaN	NaN	NaN	NaN	NaN	NaN	NaN	NaN	NaN	NaN	NaN	NaN	NaN
211	0	0	0	0	0	0	0	0	-0	-0	-0	-0	-0	-0	-0	-0	-0	-0	-0	-0	-0	-0	-0	0	0	0	0	0	0	0	0	0	0	0	0	0	0	0	0	0	0	0	0	0	0	1.396	1.673	1.372	1.317
212	0	0	0	0	0	0	0	0	0	0	0	0	0	0	0	0	1.293	1.43	1.425	1.611	1.619	1.556	1.445	1.268	0.9919	0.9051	0.8122	0.7668	0.7233	0.7073	0.7004	0.7029	0.711	0.7194	0.7246	0.7102	0.6637	0.5989	0.5134	0.007713	1e-05	-0.01199	-0.02399	-0.03599	1e-05	1e-05	1e-05	1e-05	1e-05
213	0	0	0	0	0	0	0	0	-0	-0	-0	-0	0	0	0	0	0	0	0	0	0	0	0	0	1.257	1.427	1.372	1.469	1.53	1.47	1.4	1.335	1.277	1.237	1.131	0.9485	0.8083	0.7767	0.7494	0.7316	0.7247	0.7234	0.7261	0.67	0.5709	0.4273	0.4161	0.4152	0.4135
214	0	0	0	0	0	0	0	0	0	0	0	0	0	0	0	0	0	0	1.618	1.738	1.681	1.627	1.551	1.477	1.405	1.335	1.25	0.9659	0.6128	0.4518	0.4019	0.4026	0.4038	0.3897	0.3761	0.3629	0.3659	0.3697	-0.02601	-0.03316	-0.03999	-0.04659	-0.05272	-0.05837	-0.0635	-0.0681	-0.07199	-0.07475	-0.07588
0	NaN	NaN	NaN	NaN	NaN	NaN	NaN	NaN	NaN	NaN	NaN	NaN	NaN	NaN	NaN	NaN	NaN	NaN	NaN	NaN	NaN	NaN	NaN	NaN	NaN	NaN	NaN	NaN	NaN	NaN	NaN	NaN	NaN	NaN	NaN	NaN	NaN	NaN	NaN	NaN	NaN	NaN	NaN	NaN	NaN	NaN	NaN	NaN	NaN
215	0	0	0	0	0	0	0	0	0	0	0	0	0	0	0	0	0	0	1.5	1.622	1.69	1.685	1.666	1.592	1.466	1.217	1.04	0.8506	0.7669	0.7121	0.6658	0.6757	0.689	0.6793	0.6706	0.2629	0.2559	0.2432	0.2283	0.2131	0.1972	0.2	0.2	0.2	0.2	0.188	0.176	0.164	0.177
216	0	0	0	0	0	0	0	0	-0	-0	-0	0	0	0	0	0	0	0	0	0	0	0	0	0	0	0	1.167	1.584	1.722	1.368	1.316	1.241	1.166	1.393	1.321	1.207	1.042	0.8273	0.5657	0.4007	0.4022	0.005491	0.01102	0.007078	0.005252	0.004516	0.003374	0.00189	-0.0002179
0	0	0	0	0	0	0	0	0	0	0	0	0	0	0	0	0	-0	-0	-0	-0	-0	-0	-0	-0	-0	-0	-0	-0	-0.2	-0.2	-0.2	-0.2	0	0	0	0	0	0	0	0	0	0	0	0	0	0	0	0	0
217	0	0	0	0	0	0	0	0	0	0	0	0	0	0	0	0	0	0	0	0	0	0	0	1.247	1.237	1.075	0.9931	0.9431	0.8931	0.8431	0.7681	0.6931	0.6181	0.5431	0.1181	0.09314	0.06814	0.04314	0.04314	0.04314	0.04314	0.04314	0.04314	0.04314	0.04314	0.04314	0.001032	0	0
0	0	0	0	0	0	0	0	0	-0	-0	-0	-0	-0	-0	-0	-0	-0	-0	-0	-0	0	0	0	0	0	0.6747	0.6526	0.8229	1.046	1.058	1.076	1.075	0	0	0	0	0	0	0	0	0	0	0	0	0	0	0	0	0
218	0	0	0	0	0	0	0	0	-0	-0	-0	-0	-0	0	0	0	0	0	0	0	1.006	1.004	0.9526	0.9808	1.064	1.142	1.088	0.9008	0.7162	0.4833	0.45	0.425	0.4	0.4	0.4	0.4	0.4	0.4	0.4	0.4	0.4	0.4	0.4	0.4	1e-05	0.0001734	0.001904	-0.003984	-0.003873
0	0	0	0	0	0	0	0	0	-0	-0	-0	-0	-0	-0	-0	0	0	0	0	0	0	0	0	0	0	0	0	0	0	0	0	0	0	0	0	0	0	0	0	0	0	0	0	0	0	0	0	0	0
0	NaN	NaN	NaN	NaN	NaN	NaN	NaN	NaN	NaN	NaN	NaN	NaN	NaN	NaN	NaN	NaN	NaN	NaN	NaN	NaN	NaN	NaN	NaN	NaN	NaN	NaN	NaN	NaN	NaN	NaN	NaN	NaN	NaN	NaN	NaN	NaN	NaN	NaN	NaN	NaN	NaN	NaN	NaN	NaN	NaN	NaN	NaN	NaN	NaN
219	0	0	0	0	0	0	0	0	-0	-0	-0	-0	0	0	0	0	0	0	0	0	0	0	0	0	0	0	0	0	0	0	0	0	0	0	0	0	0	1.591	1.733	1.707	1.551	1.329	1.277	1.213	1.04	0.8343	0.7593	0.2843	0.2593
220	0	0	0	0	0	0	0	0	0	0	0	0	0	0	0	0	0	0	1.57	1.727	1.73	1.682	1.634	1.575	1.449	1.177	0.8515	0.6308	0.4873	0.4621	0.03652	0.01039	0.009159	0.008055	0.007051	0.006073	0.005264	0.004672	0.004206	0.003847	0.003732	0.003731	0.003929	0.004424	0.005278	0.006242	0.007405	0.008498	0.009695
221	0	0	0	0	0	0	0	0	-0	-0	0	0	0	0	0	0	0	0	0.7303	0.8572	0.9873	1.024	1.29	1.515	1.547	1.524	1.471	1.431	1.41	1.232	0.9813	0.7116	0.6	0.6	0.6	0.6	0.6	0.6	0.6	0.6	0.5515	0.4749	0.4366	0.01727	0.007956	-0.008557	-0.02269	-0.03558	-0.04788
222	0	0	0	0	0	0	0	0	-0	-0	-0	-0	-0	-0	-0	-0	-0	-0	-0	-0	-0	-0	-0	-0	-0	-0	-0	-0	-0	-0	0	0	0	0	0	0	0	0	0	0	0	0	0	1.234	1.361	1.588	1.671	1.319	1.243
223	0	0	0	0	0	0	0	0	0	0	0	0	0	0	0	0	0	0	0	0	0	0	1.381	1.567	1.698	1.725	1.618	1.409	1.242	1.045	0.7588	0.6969	0.6407	0.5846	0.178	0.17	0.1607	0.1624	0.1463	0.1277	0.1049	0.07725	0.06525	0.1373	0.1361	0.1314	0.128	0.1272	0.1272
0	NaN	NaN	NaN	NaN	NaN	NaN	NaN	NaN	NaN	NaN	NaN	NaN	NaN	NaN	NaN	NaN	NaN	NaN	NaN	NaN	NaN	NaN	NaN	NaN	NaN	NaN	NaN	NaN	NaN	NaN	NaN	NaN	NaN	NaN	NaN	NaN	NaN	NaN	NaN	NaN	NaN	NaN	NaN	NaN	NaN	NaN	NaN	NaN	NaN
224	0	0	0	0	0	0	0	0	-0	0	0	0	0	0	0	0	0	0	0.7471	0.8731	1.002	1.247	1.346	1.5	1.521	1.505	1.469	1.38	1.188	0.9239	0.7371	0.5179	0.4826	0.4809	0.4774	0.473	0.4676	0.4621	0.4568	0.4521	0.4479	0.04429	0.04198	0.04018	0.03878	0.03664	0.0345	0.03307	0.03156
225	0	0	0	0	0	0	0	0	0	0	0	0	0	0	0	0	0	0	0	0	1.311	1.424	1.368	1.316	1.239	1.162	1.386	1.311	1.238	1.146	1.032	0.842	0.6131	0.4234	0.4041	0.2737	0.2516	-0.2	-0.2138	-0.2288	-0.245	-0.2624	-0.281	-0.3008	-0.3218	-0.344	-0.362	-0.38	-0.38
226	0	0	0	0	0	0	0	0	0	0	0	0	0	0	0	0	0	0	0	0	0	0	0	0	0	0	0	1.218	1.376	1.503	1.518	1.592	1.651	1.628	1.505	1.236	1.013	0.767	0.675	0.65	0.625	0.2	0.2	0.2	0.2	0.2	0.2	0.2	0.2
227	0	0	0	0	0	0	0	0	0	0	0	0	0	0	0	1.595	1.73	1.725	1.67	1.618	1.542	1.466	1.39	1.313	1.242	1.092	0.9482	0.7796	0.7698	0.7574	0.7454	0.7345	0.6757	0.5762	0.4371	0.4118	0.4062	0.4039	0.4025	0.4021	0.4024	0.4027	0.403	0.4031	0.4032	0.4033	0.4033	0.4035	0.4037
0	0	0	0	0	0	0	0	0	-0	-0	0	0	0	0	0	0	0	0	0	0	0	0	0	0	0	0	0	0	0	0	0	0	0	0	0	0	0	-0	-0	-0	-0	-0.2	-0.2	-0.2	-0.2	-0.2	-0.2	-0.2	-0.2
228	0	0	0	0	0	0	0	0	0	0	0	0	0	0	0	0	0	0	0	1.168	1.229	1.157	1.085	1.288	1.191	1.092	1.051	1.055	1.039	0.9653	0.2462	0.0869	-0.1102	-0.236	0	0	0	0	0	0	0	0	0	0	0	0	0	0	0
229	0	0	0	0	0	0	0	0	0	0	0	0	0	0	0	0	0	0	0	0	0	0	0	0	1.403	1.483	1.657	1.678	1.645	1.596	1.509	1.36	1.093	0.9512	0.8665	0.8218	0.7512	0.6324	0.4876	0.4006	0.4009	0.4012	0.4018	0.4027	0.404	0.4056	0.007353	0.009158	0.01078
230	0	0	0	0	0	0	0	0	0	0	0	0	0	0	0	0	0	0	0	0	0	0	0	0	0	0	0	1.309	1.652	1.738	1.697	1.652	1.609	1.502	1.397	1.152	1.008	0.8155	0.613	0.4678	0.3449	0.32	0.34	-0.2	-0.2	-0.218	-0.236	-0.254	-0.272
231	0	0	0	0	0	0	0	0	0	0	0	0	0	1.39	1.602	1.731	1.73	1.682	1.62	1.446	1.1	1.043	0.9063	0.7101	0.5064	0.4663	0.4488	0.4413	0.4341	0.4269	0.01959	0.01197	0.004131	-0.004071	-0.01282	-0.005987	-0.01111	-0.01576	-0.0197	-0.0226	-0.02355	-0.02207	-0.01768	-0.02149	-0.03349	-0.04549	0.07451	0.07451	0.07451
232	0	0	0	0	0	0	0	0	0	0	0	0	0	0	0	0	0	0	0	0	0	0	0	0	0	0	0	0	0	0	0.9431	1.225	1.255	1.198	1.119	1.044	0.9723	0.9053	0.85	0.8037	0.7061	0.5863	0.4699	0.4907	0.1118	0.1332	0.1429	0.1446	0.1326
0	0	0	0	0	0	0	0	0	-0	-0	-0	-0.2	-0.2	0	0	0	0	0	0	0	0	0	0	0	0	0	0	0	0	0	0	0	0	0	0	0	0	0	0	0	0	0	0	0	0	0	0	0	0
233	0	0	0	0	0	0	0	0	-0	-0	0	0	0	0	0	0	0	0	0	0	0	0	0	0	0	0	0	0	0	1.288	1.35	1.27	1.212	1.145	1.083	1.031	0.8836	0.6962	0.4551	0.4081	0.3863	0.3909	-0.003398	0.003561	0.01207	0.022	0.02119	0.02186	0.02393
234	0	0	0	0	0	0	0	0	-0	-0	-0	-0	-0	-0	-0	-0	-0	-0	-0	-0	-0	-0	-0	0	0	0	0	0	-0	-0	-0	-0	0	0	0	0	0	0	0	0	0	0	0	0	0	0	0	0	0
235	0	0	0	0	0	0	0	0	-0	-0	-0	-0	-0	0	0	0	0	0	0	0	0	0	0	0	-0	-0	-0	-0	-0	-0	-0	-0	0	0	0	0	-0	-0	-0	-0	-0	-0	0	0	0	0	0	0	0
236	0	0	0	0	0	0	0	0	0	0	0	0	0	0	0	0	0	0	0	0	0	1.447	1.652	1.735	1.683	1.634	1.563	1.496	1.403	1.142	0.8017	0.6017	0.4596	0.4402	0.4311	0.03768	0.04424	0.05092	0.05751	0.05185	0.04785	0.04541	0.04412	0.0438	0.04471	0.047	0.05053	0.0558	0.06244
237	0	0	0	0	0	0	0	0	0	0	0	0	0	0	0	0	0	0	0	1.603	1.736	1.684	1.634	1.587	1.519	1.453	1.376	1.13	0.6603	0.4611	0.4327	0.4093	0.4117	0.3989	0.402	0.4052	0.4086	0.01193	0.01506	0.01789	0.02026	0.02238	0.01248	0.002903	-0.006134	-0.01441	-0.02142	-0.02643	0.05459
238	0	0	0	0	0	0	0	0	0	0	0	0	0	0	0	0	0	0	0	0	0	0	0	1.329	1.586	1.666	1.632	1.588	1.52	1.432	1.18	0.8615	0.6795	0.5072	0.4154	0.3757	0.3629	0.3671	0.3723	0.3786	-0.01404	-0.005631	0.003789	0.002249	0.00184	0.002247	0.003235	0.00484	0.007146
239	0	0	0	0	0	0	0	0	0	0	0	0	0	0	0	0	0	1.518	1.652	1.678	1.627	1.553	1.479	1.367	1.071	0.7461	0.5407	0.4257	0.4016	0.4034	0.4064	-0.004824	-0.0142	-0.02173	-0.01192	-0.01256	-0.01173	-0.009692	-0.006523	-0.002261	0.002817	0.008621	0.01515	0.02258	0.03072	0.03294	0.03294	0.03294	0.03294
240	0	0	0	0	0	0	0	0	-0	-0	-0	-0	-0	-0	-0	-0	-0	-0	-0	-0	0	0	0	0	0	0	0	0	0	0	0	0	0	0	0	0	0	0	0	0	0	0	0	0	0	0	0	0	1.665
0	0	0	0	0	0	0	0	0	0	0	0	0	0	0	0	0	0	0	0	0	0	0	0	0	0	0	0	0	0	0	0.89	1.005	1.032	0.9833	0.9665	1.008	0.9939	0.9258	0.8065	0.6186	0.5936	0.5686	0.5686	0.1686	0.1566	0.1446	0.1326	0.1206	0.1086
241	0	0	0	0	0	0	0	0	0	0	0	0	0	0	0	0	0	0	0	0	0	0	0	0	0	0	0	0	0	0	0	1.64	1.731	1.649	1.55	1.29	1.156	1.083	0.9433	0.7749	0.5612	0.4501	0.4251	0.4002	0.4004	0.4008	0.4014	0.4022	0.003274
242	0	0	0	0	0	0	0	0	0	0	0	0	0	0	0	0	0	0	1.319	1.477	1.64	1.624	1.587	1.542	1.548	1.517	1.405	1.235	1.054	1.011	0.9606	0.9068	0.825	0.7187	0.6	0.2	0.2	0.2	0.2	0.2	0.1579	0.1158	-0.1383	-0.1936	-0.2	-0.2	-0.2	-0.2	-0.2156
0	NaN	NaN	NaN	NaN	NaN	NaN	NaN	NaN	NaN	NaN	NaN	NaN	NaN	NaN	NaN	NaN	NaN	NaN	NaN	NaN	NaN	NaN	NaN	NaN	NaN	NaN	NaN	NaN	NaN	NaN	NaN	NaN	NaN	NaN	NaN	NaN	NaN	NaN	NaN	NaN	NaN	NaN	NaN	NaN	NaN	NaN	NaN	NaN	NaN
0	NaN	NaN	NaN	NaN	NaN	NaN	NaN	NaN	NaN	NaN	NaN	NaN	NaN	NaN	NaN	NaN	NaN	NaN	NaN	NaN	NaN	NaN	NaN	NaN	NaN	NaN	NaN	NaN	NaN	NaN	NaN	NaN	NaN	NaN	NaN	NaN	NaN	NaN	NaN	NaN	NaN	NaN	NaN	NaN	NaN	NaN	NaN	NaN	NaN
243	0	0	0	0	0	0	0	0	-0	-0	-0	-0	-0	-0	-0	0	0	0	0	0	0	0	0	0	0	0	0	0	0	0	0	0	0	0	0	0	0	0	0	0	0	0	0	0	0	0	0	-0	-0
0	0	0	0	0	0	0	0	0	-0	-0	-0	-0	-0	-0	-0	-0	-0	-0	-0	-0	-0	-0	-0	-0	-0	-0	-0	-0	-0	-0	-0	-0	-0	-0	-0	-0	-0	-0	-0	-0	-0	-0	-0	-0	-0	-0	-0	-0	-0
244	0	0	0	0	0	0	0	0	0	0	0	0	0	0	0	0	0	0	1.241	1.355	1.441	1.559	1.519	1.448	1.309	0.9465	0.7138	0.4903	0.4002	0.4005	0.3857	-0.02844	-0.05348	-0.06152	-0.06809	-0.07308	-0.07635	-0.07793	-0.07841	-0.07796	-0.07675	-0.07492	-0.06035	-0.04518	-0.02954	-0.0139	0.002163	0.01911	0.03294
245	0	0	0	0	0	0	0	0	-0	-0	-0	-0	-0	-0	-0	-0	-0	-0	-0	-0	-0	-0	-0	-0	-0	-0	-0	-0	-0	-0	-0	-0	-0	-0	-0	-0	-0	-0	-0	-0	-0	-0	-0	0	0	0	0	0	0
246	0	0	0	0	0	0	0	0	0	0	0	0	0	0	0	0	0	0	0	-0	-0	-0	-0	-0	-0	-0	-0	-0	0	0	0	0	0	0	0	0	0	0	0	0	0	0	1.309	1.431	1.407	1.361	1.525	1.494	1.429
247	0	0	0	0	0	0	0	0	-0	-0	-0	-0	-0	-0	-0	-0	-0	0	0	0	0	0	0	0	0	0	0	0	0	0	0	0	0	0	0	0	0	0	0	1.501	1.726	1.676	1.05	0.8216	1.036	0.9747	0.8895	0.7456	0.5644
248	0	0	0	0	0	0	0	0	0	0	0	0	0	0	0	0	0	0	0	0	1.184	1.363	1.442	1.582	1.349	1.191	1.121	0.9552	0.7494	0.5456	0.4734	0.4543	0.03657	0.04507	0.05489	0.06561	0.07757	0.09074	0.1048	0.1194	0.1342	0.1492	0.1645	0.1801	0.1961	0.2	0.2	0.2	0.2
249	0	0	0	0	0	0	0	0	0	0	0	0	0	0	0	0	0	1.332	1.446	1.527	1.599	1.556	1.491	1.391	1.124	0.7599	0.5481	0.4303	0.4062	0.4077	0.009247	0.01089	0.0006068	-0.009522	-0.01939	-0.02888	-0.0377	-0.04558	-0.05232	-0.05792	-0.0641	-0.07112	-0.06546	-0.05814	-0.05019	-0.05827	-0.06701	-0.05694	-0.04666
0	0	0	0	0	0	0	0	0	-0	-0	-0	-0	-0	-0	-0	-0	-0	-0	-0	-0	-0	-0	0	0	0	0	0	0	0	0	0	0	0	0	0	0	0	0	0	0	0	0	0	0	0	0	0	0	0
250	0	0	0	0	0	0	0	0	0	0	0	0	0	0	0	0	0	0	0	0	0	0	0	0	1.21	1.465	1.46	1.39	1.318	1.22	1.12	1.081	1.045	0.9659	0.8188	0.6898	0.6292	0	0	0	0	0	0	0	0	0	0	0	0
251	0	0	0	0	0	0	0	0	-0	-0	-0	-0	-0	-0	-0	-0	0	0	0	0	0	0	0	0	0	0	0	0	0	0	0	0	0	0	0	0	0	0	1.237	1.369	1.616	1.677	1.633	1.561	1.493	1.43	1.376	1.318	1.196
0	0	0	0	0	0	0	0	0	-0.2	-0	-0	-0.2	-0.2	-0.2	-0.2	0	0	0	0	0	0	0	0	0	0	0	0	0	0	0	0	0	0	0	0	0	0	0	0	0	0	0	0	0	0	0	0	0	0
252	0	0	0	0	0	0	0	0	-0	0	0	0	0	0	0	0	0	0	0	0	0	0	0	0	0	0	0	0	1.327	1.439	1.658	1.627	1.252	1.179	1.41	1.348	1.296	1.272	1.265	1.158	1.025	0.9678	0.9398	0.8601	0.7276	0.6	0.6	0.6	0.2
253	0	0	0	0	0	0	0	0	0	0	0	0	0	0	0	0	0	0	0	0	0	1.527	1.659	1.682	1.625	1.546	1.466	1.321	0.9808	0.8047	0.6539	0.471	0.4	0.4	0.4	6.218e-05	8.423e-05	-0.01188	-0.02383	-0.03574	-0.04761	-0.07504	-0.1023	-0.1293	-0.1559	-0.182	-0.2074	-0.2199	-0.231
254	0	0	0	0	0	0	0	0	0	0	0	0	0	0	0	0	0	0	0	0	0	0	1.203	1.58	1.73	1.679	1.631	1.585	1.541	1.474	1.407	1.205	0.9549	0.3287	0.158	0.02942	0.002831	0.001622	0.0007918	0.0003174	0.0001065	2.953e-05	1e-05	1e-05	1e-05	1e-05	1e-05	1e-05	1e-05
0	0	0	0	0	0	0	0	0	-0	-0	-0	-0	-0	0	0	0	0	0	0	0	0	0	0	-0.2	-0.2	-0.2	-0.2	-0.2	-0.2	-0.2	-0.2	-0.2	-0.2	-0.2	-0.2	-0.2	-0.2	-0.2	-0.05877	0	0	0	0	0	0	0	0	0	0
255	0	0	0	0	0	0	0	0	0	0	0	0	0	0	0	0	0	0	0	0	0	0	0	0	0	0	0	0	0	0	0	0	0	0	0	0	0	0	0	0	0	0	0	0	0	0	0	0	0
256	0	0	0	0	0	0	0	0	0	0	0	0	0	0	0	0	0	0	0	0	0	0	0	0	0	0	0	1.296	1.425	1.703	1.678	1.328	1.255	1.46	1.019	0.9603	0.8049	0.6319	0.4638	0.387	0.3877	0.3889	0.3903	0.392	-0.006315	-0.004696	-0.003143	-0.001615	1.867e-05
257	0	0	0	0	0	0	0	0	-0	-0	-0	-0	-0	-0	-0	-0	-0	-0	-0	-0	-0	0	0	0	0	0	0	0	0	0	0	0	0	0	0	0	0	0	0	0	0	0	0	0	0	0	0	0	0
258	0	0	0	0	0	0	0	0	0	0	0	0	0	0	0	0	0	0	0	0	0	1.333	1.46	1.452	1.612	1.64	1.579	1.516	1.46	1.34	1.075	0.6688	0.4458	0.4216	0.4224	0.4234	0.4248	0.4264	0.02782	0.02865	0.0288	0.0159	0.002511	-0.01094	-0.0245	-0.03675	-0.04726	-0.05543	-0.06353
0	0	0	0	0	0	0	0	0	-0.06624	-0.1868	-0.1959	0	0	0	0	0	0	0	0	0	0	0	0	0	0	0	0	0	0	0	0	0	0	0	0	0	0	0	0	0	0	0	0	0	0	0	0	0	0
259	0	0	0	0	0	0	0	0	-0	-0	-0	-0	-0	-0	-0	-0	-0	-0	-0	-0	-0	0	0	0	0	0	0	0	0	0	0	0	0	0	0	0	0	0	0	0	0	0	0	0	0	0	0	0	0
260	0	0	0	0	0	0	0	0	0	0	0	0	0	0	0	0	0	0	0	0	1.538	1.729	1.684	1.637	1.592	1.526	1.469	1.425	1.404	1.282	1.124	0.9115	0.789	0.6633	0.6	0.6	0.6	0.6	0.6	0.6	0.2	0.2542	0.2	0.2	0.2	0.188	0.176	0.164	0.152
0	0	0	0	0	0	0	0	0	-0	-0	-0	-0	-0	-0	-0	-0	-0	-0	-0	-0	-0	-0	0	0	0	0	0	0	0	0	0	0	0	0	0	0	0	0	0	0	0	0	0	0	0	0	0	0	0
261	0	0	0	0	0	0	0	0	0	0	0	0	0	0	0	0	0	-0	-0	0	0	0	0	0	0	0	0	0	0	0	0	1.476	1.604	1.711	1.625	1.468	1.253	1.133	0.9778	0.7103	0.525	0.45	0.425	0.4	0.4	0.4	0.4	0.4	0.0001509
0	0	0	0	0	0	0	0	0	0	0	0	0	0	0	0	0	0	0	0	0	0	0	0	0	0	0	0	0	0	0	0	0	0	0	0	-0.2	-0.2	-0.2	-0	-0	-0	-0	-0	-0	-0	-0	-0	-0	-0.2
262	0	0	0	0	0	0	0	0	0	0	0	0	0	0	0	0	0	0	0	0	0	0	0	1.362	1.51	1.713	1.704	1.67	1.622	1.535	1.264	1.012	0.8035	0.7	0.675	0.25	0.225	0.2	0.188	0.176	0.164	0.152	0.14	0.128	0.116	0.104	0.09057	0.1822	0.1985
0	0	0	0	0	0	0	0	0	0	0	0	0	0	0	0	0	0	-0	-0	-0	-0	-0	-0	-0	-0	-0	-0	-0	-0	-0	-0	-0	-0	0	0	0	0	0	0	0	0	0	0	0	0	0	0	0	0
0	NaN	NaN	NaN	NaN	NaN	NaN	NaN	NaN	NaN	NaN	NaN	NaN	NaN	NaN	NaN	NaN	NaN	NaN	NaN	NaN	NaN	NaN	NaN	NaN	NaN	NaN	NaN	NaN	NaN	NaN	NaN	NaN	NaN	NaN	NaN	NaN	NaN	NaN	NaN	NaN	NaN	NaN	NaN	NaN	NaN	NaN	NaN	NaN	NaN
263	0	0	0	0	0	0	0	0	-0	0	0	0	0	0	0	0	0	0	0	0	0	0	0	0	0	0	0	0	0	0	0	1.388	1.454	1.679	1.706	1.687	1.65	1.406	1.058	0.7148	0.6471	0.5819	0.5682	0.1566	0.1468	0.1642	0.1853	0.2	0.2
264	0	0	0	0	0	0	0	0	0	0	0	0	0.7575	1.128	1.376	1.447	1.502	1.65	1.427	1.253	0.976	0.7709	0.5673	0.3522	0.32	-0.2	-0.2	-0.2174	-0.236	-0.254	-0.272	-0.29	-0.308	-0.326	0	0	0	0	0	0	0	0	0	0	0	0	0	0	0
265	0	0	0	0	0	0	0	0	0	0	0	0	0	0	0	0	0	0	0	0	0	0	0	0	1.339	1.713	1.719	1.369	1.319	1.544	1.408	1.027	0.8684	0.7024	0.4711	0.3939	0.3532	0.3375	-0.06245	-0.06245	-0.06245	-0.06244	-0.0624	-0.06232	-0.07417	-0.08592	-0.09757	-0.06104	-0.06022
0	NaN	NaN	NaN	NaN	NaN	NaN	NaN	NaN	NaN	NaN	NaN	NaN	NaN	NaN	NaN	NaN	NaN	NaN	NaN	NaN	NaN	NaN	NaN	NaN	NaN	NaN	NaN	NaN	NaN	NaN	NaN	NaN	NaN	NaN	NaN	NaN	NaN	NaN	NaN	NaN	NaN	NaN	NaN	NaN	NaN	NaN	NaN	NaN	NaN
0	0	0	0	0	0	0	0	0	0	0	0	0	0	0	0	0	0	0	0	0	0	0	0	0	0	0	0.6263	0.5883	0.629	0.655	0.6392	0.5735	0.5079	0.4422	0.3344	-0.1734	-0.2	-0.1999	-0.1999	-0.1998	-0.1997	-0.1997	-0.1998	-0.1998	-0.1998	-0.1999	-0.1999	-0.1999	-0.2
266	0	0	0	0	0	0	0	0	0	0	0	0	0	0.8774	1.299	1.418	1.278	1.127	1.037	0.8163	0.7169	0.6444	0.5793	0.5174	0.5065	0.09586	0.09898	0.1034	0.1093	0.1165	0.08379	0.04379	-0.01032	-0.2644	-0.3134	-0.332	-0.338	-0.344	-0.35	-0.356	-0.362	-0.368	-0.374	-0.38	-0.38	-0.38	-0.38	-0.38	-0.38
0	NaN	NaN	NaN	NaN	NaN	NaN	NaN	NaN	NaN	NaN	NaN	NaN	NaN	NaN	NaN	NaN	NaN	NaN	NaN	NaN	NaN	NaN	NaN	NaN	NaN	NaN	NaN	NaN	NaN	NaN	NaN	NaN	NaN	NaN	NaN	NaN	NaN	NaN	NaN	NaN	NaN	NaN	NaN	NaN	NaN	NaN	NaN	NaN	NaN
0	NaN	NaN	NaN	NaN	NaN	NaN	NaN	NaN	NaN	NaN	NaN	NaN	NaN	NaN	NaN	NaN	NaN	NaN	NaN	NaN	NaN	NaN	NaN	NaN	NaN	NaN	NaN	NaN	NaN	NaN	NaN	NaN	NaN	NaN	NaN	NaN	NaN	NaN	NaN	NaN	NaN	NaN	NaN	NaN	NaN	NaN	NaN	NaN	NaN
267	0	0	0	0	0	0	0	0	0	0	0	0	0	0	0	0	0	0	0	0	0	0	0	1.294	1.41	1.537	1.565	1.508	1.408	1.196	0.6583	0.549	0.4436	0.3404	0.2397	0.1431	0.04897	0.007992	-0.02878	-0.0641	-0.07566	-0.06684	-0.06846	-0.04365	-0.02974	-0.01417	0	0	0.002632
0	NaN	NaN	NaN	NaN	NaN	NaN	NaN	NaN	NaN	NaN	NaN	NaN	NaN	NaN	NaN	NaN	NaN	NaN	NaN	NaN	NaN	NaN	NaN	NaN	NaN	NaN	NaN	NaN	NaN	NaN	NaN	NaN	NaN	NaN	NaN	NaN	NaN	NaN	NaN	NaN	NaN	NaN	NaN	NaN	NaN	NaN	NaN	NaN	NaN
0	NaN	NaN	NaN	NaN	NaN	NaN	NaN	NaN	NaN	NaN	NaN	NaN	NaN	NaN	NaN	NaN	NaN	NaN	NaN	NaN	NaN	NaN	NaN	NaN	NaN	NaN	NaN	NaN	NaN	NaN	NaN	NaN	NaN	NaN	NaN	NaN	NaN	NaN	NaN	NaN	NaN	NaN	NaN	NaN	NaN	NaN	NaN	NaN	NaN
268	0	0	0	0	0	0	0	0	0	0	0	0	0	0	0	0	0	0	0	0	0	0	0	0	0	0	0	0	1.543	1.728	1.697	1.655	1.615	1.581	1.529	1.44	1.238	1.013	0.9734	0.9065	0.814	0.6968	0.5858	0.1902	0.2	0.2	0.2	0.2	0.2
0	0	0	0	0	0	0	0	0	0	0	0	0	0	0	0	0	0	0	0.4964	0.4278	0.4	0.4	0.3987	-0.005169	-0.005431	-0.02267	-0.05694	-0	-0	-0	-0	-0	-0	-0	-0	-0	-0	-0	-0	-0	-0	-0	-0	-0	-0	-0	-0	-0	0
0	0	0	0	0	0	0	0	0	-0	-0	-0	-0	-0	-0	0	0	0	0	0	0	0	0	0	1.34	1.505	1.531	1.507	1.479	1.443	1.331	1.101	0.825	0.75	0.675	0.25	0.225	0.2	0.2	0.188	0.1591	0.1253	0.08891	0.051	0.0198	-0.005962	0.06805	0.0592	0.05183	0.04577
0	NaN	NaN	NaN	NaN	NaN	NaN	NaN	NaN	NaN	NaN	NaN	NaN	NaN	NaN	NaN	NaN	NaN	NaN	NaN	NaN	NaN	NaN	NaN	NaN	NaN	NaN	NaN	NaN	NaN	NaN	NaN	NaN	NaN	NaN	NaN	NaN	NaN	NaN	NaN	NaN	NaN	NaN	NaN	NaN	NaN	NaN	NaN	NaN	NaN
0	NaN	NaN	NaN	NaN	NaN	NaN	NaN	NaN	NaN	NaN	NaN	NaN	NaN	NaN	NaN	NaN	NaN	NaN	NaN	NaN	NaN	NaN	NaN	NaN	NaN	NaN	NaN	NaN	NaN	NaN	NaN	NaN	NaN	NaN	NaN	NaN	NaN	NaN	NaN	NaN	NaN	NaN	NaN	NaN	NaN	NaN	NaN	NaN	NaN
0	NaN	NaN	NaN	NaN	NaN	NaN	NaN	NaN	NaN	NaN	NaN	NaN	NaN	NaN	NaN	NaN	NaN	NaN	NaN	NaN	NaN	NaN	NaN	NaN	NaN	NaN	NaN	NaN	NaN	NaN	NaN	NaN	NaN	NaN	NaN	NaN	NaN	NaN	NaN	NaN	NaN	NaN	NaN	NaN	NaN	NaN	NaN	NaN	NaN
0	0	0	0	0	0	0	0	0	-0	-0	-0	-0	-0	-0	-0	-0	-0	-0	-0	-0	-0	-0	-0	-0	0	0	0	0	0	0	0	0	0	0	0	0	0	0	0	0	0	0	0	0	0	0	0	0	0
269	0	0	0	0	0	0	0	0	0	0	0	0	0.8171	1.268	1.649	1.681	1.631	1.553	1.466	1.328	1.101	0.8754	0.7804	0.6711	0.5369	0.4081	0.4058	0.004315	-0.009078	-0.02215	-0.03473	-0.04667	-0.05749	-0.06532	-0.06633	-0.09812	-0.116	-0.2463	-0.2944	-0.332	-0.338	-0.344	-0.35	-0.356	-0.362	-0.368	-0.374	-0.2	-0.2
0	0	0	0	0	0	0	0	0	0	0	0	0	0	0	0	0	0	0	0	0	0	0	0	0	0	0	0	0	0	0	0	0	-0	-0	-0.2	-0.2	-0.2	-0.2	-0.2	-0.2	-0.2	-0.2	-0.2	-0.2	-0.2	-0.2	-0.2	-0.2	0
270	0	0	0	0	0	0	0	0	-0	-0	-0	-0	-0	-0	-0	-0	-0	-0	-0	-0	-0	-0	-0	-0	-0	-0	-0	-0	-0	-0	-0	-0	0	0	0	0	0	0	0	0	0	0	0	0	0	0	0	0	0
271	0	0	0	0	0	0	0	0	-0	-0	-0	-0	-0	-0	-0	-0	-0	-0	-0	-0	-0	-0	-0	-0	-0	-0	-0	-0	-0	-0	-0	-0	-0	-0	-0	-0	-0	-0	-0	-0	-0	0	0	0	0	0	0	0	0
272	0	0	0	0	0	0	0	0	-0	-0	-0	-0	-0	-0	-0	-0	-0	-0	-0	-0	-0	-0	-0	-0	-0	-0	-0	-0	-0	-0	-0	-0	-0	-0	-0	-0	-0	-0	-0	-0	-0	-0	-0	-0	-0	-0	-0	0	0
273	0	0	0	0	0	0	0	0	0	0	0	0	0	0	0	0	0	0	0	0	0	0	0	0	1.304	1.442	1.62	1.676	1.644	1.608	1.545	1.379	1.076	0.6844	0.5057	0.07937	0.05543	0.03204	0.03383	0.03546	0.03592	0.03524	0.03401	0.03303	0.03331	0.03573	0.04096	0.04941	0.06129
274	0	0	0	0	0	0	0	0	0	0	0	0	0	0	0	0	0	0	0	0	1.557	1.599	1.599	1.548	1.497	1.443	1.388	1.332	1.255	1.122	0.958	0.812	0.7	0.675	0.25	0.225	0.2	0.2	0.2	0.2	0.2	0.188	0.176	0.164	0.2	0.2	0.2	0.2	0.2
0	0	0	0	0	0	0	0	0	-0	-0	-0	-0	-0	-0	-0	-0	-0	-0	-0	-0	-0	-0	-0	-0	-0	-0	-0	-0	-0	-0	-0	-0	-0	-0	-0	-0	-0	-0	-0	-0	-0	-0	-0	-0	-0	-0	-0	-0	-0
275	0	0	0	0	0	0	0	0	0	0	0	0	0	0	0	0	0	0	1.21	1.358	1.399	1.329	1.295	1.2	1.094	0.9334	0.8223	0.7847	0.7797	0.7746	0.7696	0	0	0	0	0	0	0	0	0	0	0	0	0	0	0	0	0	0
276	0	0	0	0	0	0	0	0	0	0	0	0	0	0	0	0	0	0	0	0	0	0	1.53	1.658	1.68	1.325	1.246	1.173	1.403	1.314	1.128	0.7802	0.4773	0.4	0.4	1.28e-05	-0.01198	-0.02396	-0.03586	-0.04759	-0.05895	-0.06967	-0.07986	-0.0898	0.008187	0.009883	0.01079	0.01084	0.0103
277	0	0	0	0	0	0	0	0	-0	-0	-0	-0	-0	-0	-0	0	0	0	0	0	0	0	0	0	0	0	0	0	0	0	0	0	0	0	0	0	0	1.31	1.443	1.64	1.679	1.645	1.583	1.511	1.399	1.07	0.7399	0.1326	0.1067
278	0	0	0	0	0	0	0	0	-0	-0	-0	-0	-0	-0	-0	-0	-0	-0	-0	-0	-0	-0	-0	-0	-0	-0	-0	-0	-0	-0	-0	-0	-0	-0	-0	-0	-0	-0	-0	-0	-0	-0	-0	-0	-0	-0	-0	-0	-0
279	0	0	0	0	0	0	0	0	0	0	0	0	0	0	1.246	1.396	1.708	1.682	1.604	1.494	1.271	0.9716	0.8354	0.6526	0.4252	0.4	0.4	0.4001	0.0001141	-0.01183	-0.02378	-0.03574	-0.04773	-0.05975	-0.0718	-0.08385	-0.09587	-0.1078	-0.1196	-0.1186	-0.1155	-0.1078	-0.09228	-0.1093	-0.1167	-0.2463	-0.2944	-0.332	-0.338
280	0	0	0	0	0	0	0	0	0	0	0	0	0	0	0	0	0	0	0	0	0	0	0	0	1.48	1.723	1.75	1.712	1.668	1.619	1.565	1.434	1.154	0.4664	0.2421	0.1173	0.08713	0.06256	0.04158	0.04784	0.05513	0.06473	0.07703	0.09248	0.1122	0.1352	0.1602	0.1863	0.2
0	NaN	NaN	NaN	NaN	NaN	NaN	NaN	NaN	NaN	NaN	NaN	NaN	NaN	NaN	NaN	NaN	NaN	NaN	NaN	NaN	NaN	NaN	NaN	NaN	NaN	NaN	NaN	NaN	NaN	NaN	NaN	NaN	NaN	NaN	NaN	NaN	NaN	NaN	NaN	NaN	NaN	NaN	NaN	NaN	NaN	NaN	NaN	NaN	NaN
281	0	0	0	0	0	0	0	0	0	0	0	0	0	0	0	0	0	0	0	0	0	1.347	1.606	1.727	1.694	1.654	1.619	1.57	1.511	1.32	1.094	0.9277	0.4573	0.3592	0.2477	0.187	0.2	0.2	0.2	0.2	0.2	0.28	0.36	0.44	0.52	0.6	0.6	0.6	0.6
282	0	0	0	0	0	0	0	0	0	0	0	0	0	0	0	0	0	0	0	0	0	1.22	1.363	1.594	1.669	1.621	1.246	1.171	1.378	1.206	0.884	0.6644	0.4939	0.4001	6.623e-05	-0.01194	-0.02394	-0.03594	-0.04793	-0.05991	-0.07187	0.0001962	0.0002512	0.0003381	0.03368	0.1138	0.1939	0.2741	0.001072
283	0	0	0	0	0	0	0	0	-0	-0	-0	-0	-0	-0	-0	-0	-0	0	0	0	0	0	0	0	0	0	0	0	0	0	0	0	0	0	0	0	1.3	1.429	1.653	1.619	1.139	0.7561	0.9867	0.925	0.8452	0.6912	0.5578	-0.007757	-0.006195
284	0	0	0	0	0	0	0	0	0	0	0	0	0	0	0	0	0	0	0	0	1.394	1.654	1.671	1.323	1.273	1.2	1.414	1.283	0.9982	0.6708	0.4967	0.4252	0.4002	0.4002	0.4001	0.4001	5.141e-05	2.595e-05	1.171e-05	-0.01199	-0.02399	-0.03599	-0.04799	-0.05996	-0.07191	-0.08377	-0.09546	-0.1068	-0.1178
0	NaN	NaN	NaN	NaN	NaN	NaN	NaN	NaN	NaN	NaN	NaN	NaN	NaN	NaN	NaN	NaN	NaN	NaN	NaN	NaN	NaN	NaN	NaN	NaN	NaN	NaN	NaN	NaN	NaN	NaN	NaN	NaN	NaN	NaN	NaN	NaN	NaN	NaN	NaN	NaN	NaN	NaN	NaN	NaN	NaN	NaN	NaN	NaN	NaN
0	0	0	0	0	0	0	0	0	-0	-0	-0	-0	-0	-0	-0.2	-0.2	-0	-0	-0	-0	-0	0	0	0	0	0	0	0	0	0	0	0	0	0	0	0	0	0	0	0	0	0	0	0	0	0	0	0	0
285	0	0	0	0	0	0	0	0	0	0	0	0	0	0	0	0	0	0	0	0	0	0	0	1.316	1.708	1.634	1.241	1.099	1.002	1.204	1.103	0.9836	0.9064	0.8	0.09493	-0.1015	-0.2145	-0.236	-0.254	-0.272	-0.29	-0.308	-0.326	0	0	0	0	0	0
0	0	0	0	0	0	0	0	0	0	0	0	0	0	0	-0	-0.2	-0.2	-0	-0	-0	-0	-0	-0	-0	-0	-0	-0.2	-0.2	-0.2	-0.2	0	0	0	0	0	0	0	0	0	0	0	0	0	0	0	0	0	0	0
286	0	0	0	0	0	0	0	0	0	0	0	0	0	0	0	0	0	0	0	0	0	0	0	1.316	1.456	1.508	1.486	1.583	1.573	1.383	1.057	0.9294	0.7768	0.675	0.65	0.225	0.2	0.2	0.2	0.2	0.2	0.2	0.2	0.2	0.2	0.2	0.2	0.2	0.2
0	0	0	0	0	0	0	0	0	0	0	0	0	0	0	0	0	0	0	0	0	0	0	0	0	0	0	0	0	0	0	0	0	0	0	0	0	0	0	0	0	0	0	0	0	0	0	0	0	0
287	0	0	0	0	0	0	0	0	0	0	0	0	0	0	0	0	0.9365	1.346	1.449	1.396	1.348	1.414	1.446	1.356	1.057	0.9062	0.7334	0.5653	0.4304	0.4025	0.3791	0.3754	0.3759	0.3803	0.3888	0.4006	0.4145	0.02897	0.04301	0.05587	0.05508	0.05266	0.04851	0.04223	0.03409	0.0251	0.01577	0.007023	0.0002288
288	0	0	0	0	0	0	0	0	0	0	0	0	0	0	0	0	0	0	0	0	0	0	0	0	0	0	0	0	0	1.417	1.655	1.66	1.199	1.104	1.01	0.9216	0.8363	0.7581	0.6272	0.5206	0.3636	0.3075	0.3169	0.3281	-0.05941	-0.0456	-0.04299	-0.03956	-0.03514
0	NaN	NaN	NaN	NaN	NaN	NaN	NaN	NaN	NaN	NaN	NaN	NaN	NaN	NaN	NaN	NaN	NaN	NaN	NaN	NaN	NaN	NaN	NaN	NaN	NaN	NaN	NaN	NaN	NaN	NaN	NaN	NaN	NaN	NaN	NaN	NaN	NaN	NaN	NaN	NaN	NaN	NaN	NaN	NaN	NaN	NaN	NaN	NaN	NaN
289	0	0	0	0	0	0	0	0	0	0	0	0	0	0	0	0	1.335	1.472	1.419	1.374	1.385	1.426	1.473	1.441	1.233	1.024	0.9172	0.855	0.782	0.3209	0.25	0.1714	0.1509	0.243	0.3363	0.431	0.5171	0.2	0.2	0.2	0.2	0.2	0.2	0.2	0.2	0.2	0.2	0.2	0.2
0	0	0	0	0	0	0	0	0	-0	-0	-0	-0	-0	-0	-0	-0	-0	-0	-0	0	0	0	0	0	0	0	0	0	0	0	0	0	0	0	0	0	0	0	0	0	0	0	0	0	0	0	0	0	0
290	0	0	0	0	0	0	0	0	0	0	0	0	0	0	0	0	0	0	0	0	1.446	1.721	1.677	1.299	1.224	1.151	1.381	1.314	1.214	0.9199	0.6044	0.4662	0.4291	0.4324	0.4352	0.03806	0.04102	0.03228	0.02292	0.01457	0.006748	-0.000145	-0.003048	-0.004862	-0.006276	-0.007368	-0.008267	0.002827	0.01372
291	0	0	0	0	0	0	0	0	0	0	0	0	0	0	0	0	0	0	1.593	1.737	1.739	1.691	1.645	1.601	1.537	1.476	1.303	1.051	0.7681	0.5877	0.4828	0.4705	0.4845	0.4992	0.5141	0.5287	0.1429	0.1567	0.1697	0.1699	0.1696	0.164	0.152	0.14	0.128	0.116	0.104	0.092	0.06431
292	0	0	0	0	0	0	0	0	0	0	0	0	0	0	0	0	0.7884	1.064	1.39	1.374	1.554	1.538	1.479	1.42	1.298	1.105	0.8147	0.517	0.4134	0.4217	0.4342	0.4523	0.07635	0.1065	0.1402	0.1725	0.1874	0.176	0.164	0.152	0.14	0.08589	0.03179	-0.2223	-0.2818	-0.332	-0.338	-0.344	-0.2
293	0	0	0	0	0	0	0	0	-0	-0	-0	-0	-0	-0	-0	-0	-0	-0	0	0	0	0	0	0	0	0	0	0	0	0	0	0	0	0	0	0	1.235	1.361	1.662	1.623	1.133	0.7468	0.6549	0.5797	0.8065	0.7399	0.6961	0.6193	0.5212
0	0	0	0	0	0	0	0	0	0	0	0	0	0	0	0	0	0	0	0	0	0	0	0	0	0	0	0	0	0	0	0	0	0	0	0	-0	-0	-0	-0	-0	-0	-0	-0	-0	-0	-0	-0	-0	-0
294	0	0	0	0	0	0	0	0	-0	-0	0	0	0	0	0	0	0	0	0	0	0	0	0	0	0	0	0	0	0	0	0	0	0	0	0	0	0	0	0	0	0	0	0	0	0	0	0	0	-0
295	0	0	0	0	0	0	0	0	0	0	0	0	0	0	0	0	0	0	0	0	0	0	0	0	1.243	1.367	1.532	1.62	0.8318	0.7561	0.6821	0.6109	0.8464	0.7582	0.6802	0.5613	0.4067	0.3893	0.3918	0.395	0.3988	0.4034	0.4089	0.4153	0.0226	0.01873	0.01601	0.01432	0.01377
296	0	0	0	0	0	0	0	0	-0	-0	-0	-0	-0	-0	-0	-0	-0	-0	-0	-0	-0	-0	-0	-0	-0	-0	-0	-0	-0	-0	-0	-0	-0	0	0	0	0	0	0	0	0	0	0	0	0	0	0	1.188	1.319
0	0	0	0	0	0	0	0	0	-0	-0	-0	-0	-0	-0	-0	-0	-0	-0	-0	-0	-0	-0	-0	-0	-0	-0	-0	-0	-0	-0	-0	-0	-0	-0	-0	-0	-0	-0	-0	-0	-0	-0	-0	-0	-0	0	0	0	0
297	0	0	0	0	0	0	0	0	0	0	0	0	0	0	0	0	0	0	0	0	0	1.33	1.432	1.584	1.68	1.566	1.291	1.006	0.7022	0.6255	0.5501	0.475	0.4343	0.3936	-0.04705	-0.06274	-0.06274	-0.06274	-0.07474	-0.08674	-0.09874	-0.1107	-0.1227	-0.1347	-0.1467	-0.1587	-0.06274	-0.06274	-0.06274
0	0	0	0	0	0	0	0	0	0	0	0	0	0	0	0	0	0	0	0	0	0	0	0	0	0	0	0.7112	0.7894	0.9271	0.9666	0.8659	0.7195	0.5631	0.05015	0	0	0	0	0	0	0	0	0	0	0	0	0	0	0
298	0	0	0	0	0	0	0	0	0	0	0	0	0	0	0	0	0	0	0	0	0	0	1.287	1.397	1.423	1.587	1.487	0.7441	0.6549	0.5696	0.8091	0.778	0.701	0.6206	0.5	0.4507	0.4627	0.475	0.4881	0.5022	0.1172	0.1328	0.1372	0.142	0.1326	0.1206	0.1086	0.09663	0.08463
299	0	0	0	0	0	0	0	0	-0	-0	-0	-0	-0	-0	-0	-0	-0	-0	-0	-0	-0	-0	-0	-0	-0	-0	-0	-0	-0	-0	-0	-0	-0	-0	-0	-0	-0	-0	-0	-0	-0	-0	-0	-0	-0	-0	0	0	0
300	0	0	0	0	0	0	0	0	0	0	0	0	0	0	0	0	0	0	0	0	0	0	0	0	1.261	1.323	1.267	1.1	0.8199	0.7474	0.679	0.6123	0.5213	0.4306	0.3398	-0.1509	-0.1915	-0.1999	-0.1999	-0.1999	-0.1999	-0.1998	-0.1995	-0.1988	-0.1973	-0.1946	-0.1902	-0.1839	-0.1758
301	0	0	0	0	0	0	0	0	0	0	0	0	0	0	0	0	0	0	0	0	0	0	1.321	1.505	1.654	1.631	1.561	1.495	1.44	1.407	1.341	1.124	0.8868	0.6669	0.5273	0.1322	0.1383	0.145	0.1507	0.1401	0.132	0.1201	0.1066	0.09325	0.1527	0.1507	0.1484	0.1462	0.1448
302	0	0	0	0	0	0	0	0	0	0	0	0	0	0	1.168	1.566	1.729	1.683	1.633	1.561	1.483	1.36	1.133	0.809	0.6322	0.451	0.4157	0.422	0.4297	0.0379	0.04566	0.0417	0.03837	0.03657	0.0345	0.03202	0.02921	0.02614	0.02242	0.01838	-0.001403	-0.009027	-0.01616	-0.0225	-0.02817	-0.01771	-0.006966	0.001569	0.001569
303	0	0	0	0	0	0	0	0	0	0	0	0	0	0	0	0	0.8645	0.9934	1.241	1.418	1.424	1.398	1.371	1.235	0.9586	0.6538	0.5662	0.4864	0.4449	0.4059	0.3675	0.3707	0.3748	0.3804	-0.01094	0.001799	0.0195	0.03931	0.04593	0.051	0.05406	0.0555	0.05522	0.1229	0.1268	0.1274	0.126	0.1237	0.1212
304	0	0	0	0	0	0	0	0	0	0	0	0	0	0	0	0	0	0	1.338	1.469	1.569	1.625	1.609	1.557	1.508	1.378	1.137	0.8901	0.7682	0.6041	0.4729	0.4819	0.09259	0.1554	0.2354	0.1291	0.1419	0.1544	0.1655	0.175	0.1832	0.1883	0.1797	0.1676	0.1535	0.1394	0.1246	0.1091	0.0917
0	0	0	0	0	0	0	0	0	-0	0	-0	-0	-0	-0	-0	-0	-0	-0	-0	-0	-0	-0	-0	-0	-0	0	0	0	0	0	0	0	0	0	0	0	0	0	0	0	0	0	0	0	0	0	0	0	0
305	0	0	0	0	0	0	0	0	0	0	0	0	0	0	0	0	0	1.681	1.741	1.695	1.697	1.647	1.544	1.37	1.108	0.9642	0.8765	0.7664	0.6654	0.6	0.2	0.2	0.2	0.188	0.176	0.164	0.152	0.2	0.2	0.2	0.2	0.1579	0.1158	-0.1263	-0.1684	-0.2	-0.2138	-0.2288	-0.245
306	0	0	0	0	0	0	0	0	0	0	0	0	0	0	0	0	0	0.9407	1.167	1.41	1.432	1.502	1.538	1.523	1.432	1.331	1.159	1.047	0.9992	0.9428	0.8802	0.8384	0.7953	0.7111	0.6328	0.3643	0.3173	0.2487	0.26	-0.2	-0.2	-0.2	-0.2	-0.2	-0.2	-0.2	-0.2	-0.2	-0.2
0	0	0	0	0	0	0	0	0	0.3506	0.2	0.2	0.2	0.2	0.2	0.2	-0.2	-0.2	-0.2	-0.2	-0.2	-0	-0	-0	-0	-0	-0	-0	-0	-0	-0	-0	-0	-0	-0	-0	-0	-0	-0	-0	-0	-0	-0	-0	-0	-0	-0	-0	0	0
0	0	0	0	0	0	0	0	0	-0	-0	-0	-0	-0	-0	-0	-0	0	0	0	0	0	0	0	0	0	0	0	0	0	0	0	0	0	0	0	0	0	0	0	0	0	0	0	0	0	0	0	0	0
307	0	0	0	0	0	0	0	0	0	0	0	0	0	0	0	0	1.586	1.737	1.743	1.696	1.647	1.573	1.497	1.406	1.281	1.074	0.7802	0.2608	0.2	0.2	0.2	0.188	0.176	0.164	0.152	0.14	0.128	0.116	0.2	0.2	0.2	0.2	0.1978	0.1943	0.192	0.189	0.1856	0.1808	0.1779
308	0	0	0	0	0	0	0	0	0	0	0	0	0	0	0	0	0	0	0	0	1.337	1.563	1.66	1.408	1.142	0.8512	0.7752	0.7	0.6094	0.5187	0.02822	-0.01206	-0.05198	-0.09137	-0.105	-0.1179	-0.1299	-0.1411	-0.1515	-0.1455	-0.139	-0.1439	-0.1484	-0.1525	-0.1562	-0.1596	-0.1625	-0.1402	-0.1181
0	0	0	0	0	0	0	0	0	-0	-0.2	-0.2	-0.2	-0.2	-0.2	-0.2	0	0	0	0	0	0	0	0	0	0	0	0	0	0	0	0	0	0	0	0	0	0	0	0	0	0	0	0	0	0	0	0	0	0
309	0	0	0	0	0	0	0	0	-0	0	0	0	0	0	0	0	0	0	0	0	0	0	0	0	0	0	0	0	0	0	0	0	0	0	0	0	1.396	1.508	1.455	1.402	1.198	1.076	1.075	0.9958	0.8474	0.675	0.65	0.225	0.2
310	0	0	0	0	0	0	0	0	0	0	0	0	0	0	0	0	1.514	1.688	1.735	1.707	1.672	1.618	1.496	1.272	0.9792	0.8204	0.675	0.25	0.1829	0.1158	-0.1263	-0.1684	-0.2132	-0.2276	-0.2432	-0.26	-0.278	-0.2972	-0.3176	-0.3392	-0.362	-0.38	-0.38	-0.38	-0.38	-0.2	0	0	0
311	0	0	0	0	0	0	0	0	0	0	0	0	0	0	0	0	0	1.343	1.481	1.482	1.558	1.608	1.58	1.533	1.458	1.178	0.8166	0.5767	0.5479	0.5232	0.5269	0.1326	0.1378	0.1426	0.1467	0.1503	0.1534	0.1561	0.1432	0.1306	0.1187	0.1234	0.1288	0.1353	0.1427	0.1508	0.1529	0.1529	0.1529
0	0	0	0	0	0	0	0	0	0	0	0	0	0	0	0	0	0	0	0	0	0	0	0	0	0	0	0	0	0	0	0	0	0	0	0	0	0	-0	-0	-0	-0	-0	-0	-0	-0	-0	-0	-0	-0
0	0	0	0	0	0	0	0	0	0	0	0	0	0	0	0	0	0	0	0	0	0	0	0	0	0	0	0	0	0	0	0	0	0	0	0	0	0	-0	-0	-0	-0	-0	-0	-0	-0	-0	-0	-0	-0
312	0	0	0	0	0	0	0	0	-0	-0	-0	-0	-0	-0	-0	-0	-0	-0	-0	-0	-0	-0	-0	-0	-0	-0	0	0	0	0	0	0	0	0	0	0	0	0	0	-0	-0	-0	0	0	0	0	0	0	0
0	0	0	0	0	0	0	0	0	-0.2	-0	-0	-0	-0	-0	-0	-0	-0	-0	-0	0	0	0	0	0	0	0	0	0	0	0	0	0	0	0	0	0	0	0	0	0	0	0	0	0	0	0	0	0	0
313	0	0	0	0	0	0	0	0	0	0	0	0	0	1.033	1.274	1.418	1.485	1.449	1.562	1.575	1.54	1.423	1.216	0.9471	0.75	0.675	0.65	0.625	0.6	0.6	0.6	0.6	0.6	0.6	0.6	0.6	0.6	0.2	0.2	0.2	0.2	0.188	0.176	0.164	0.152	0.14	0.128	0.116	0.104
314	0	0	0	0	0	0	0	0	-0	-0	-0	-0	0	0	-0	-0	-0	-0	0	0	0	0	0	0	0	0	0	0	0	0	0	0	0	1.418	1.648	1.601	1.593	1.452	1.018	0.725	0.25	0.175	0.1	0.06301	0.02601	0.01401	0.00201	0.07501	0.1
315	0	0	0	0	0	0	0	0	0	0	0	0	0	0	0	0	0	0	0	0	0	0	0	1.171	1.097	1.215	1.145	1.063	0.8769	0.7007	0.6557	0.5694	0.482	0.4428	0.4	0.4	0	-0.2	-0.2	-0.2132	-0.2276	-0.2432	-0.26	-0.278	-0.2972	-0.3176	-0.3392	-0.362	-0.38
316	0	0	0	0	0	0	0	0	0	0	0	0	0	0	0	0	0	0	1.43	1.57	1.55	1.101	0.9975	0.9303	0.85	0.7795	0.7145	0.6515	0.5885	0.5749	0.5603	0.5446	0.1527	0.1529	0.1529	0.1409	0.1289	0.1169	0.1049	0.09294	0.08094	0.06894	0.05694	0.04494	0.03294	0.03294	0.03294	0.1529	0.1529
317	0	0	0	0	0	0	0	0	-0	-0	-0	-0	-0	-0	-0	-0	-0	-0	-0	-0	-0	-0	-0	-0	-0	-0	-0	-0	-0	-0	-0	-0	-0	-0	-0	-0	-0	-0	-0	-0	-0	-0	-0	-0	-0	-0	-0	-0	-0
318	0	0	0	0	0	0	0	0	0	0	0	0	0	0	0	0	0	0	0	0	0	0	0	0	0	0	0	0	0	0	1.237	1.495	1.676	1.629	1.553	1.483	1.399	1.142	0.822	0.6568	0.4681	0.4401	0.03422	0.01587	0.01277	0.01055	0.009537	0.00991	0.01182
0	0	0	0	0	0	0	0	0	0	0	-0	-0	-0	-0	-0	-0	-0	-0	-0	-0	0	0	0	0	0	0	0	0.8236	0.861	0.8826	0.8125	0.743	0.6496	0.5574	0.4827	0.4101	0.3391	0.2697	0.2518	0.2392	0.2489	0.2597	-0.1286	-0.1279	-0.1263	-0.124	-0.1209	-0.1173	-0.113
319	0	0	0	0	0	0	0	0	-0	-0	-0	-0	-0	-0	-0	-0	-0	-0	-0	-0	-0	-0	-0	-0	-0	-0	-0	-0	-0	-0	-0	-0	-0	-0	-0	-0	-0	-0	-0	-0	-0	-0	-0	-0	-0	-0	-0	-0	-0
0	NaN	NaN	NaN	NaN	NaN	NaN	NaN	NaN	NaN	NaN	NaN	NaN	NaN	NaN	NaN	NaN	NaN	NaN	NaN	NaN	NaN	NaN	NaN	NaN	NaN	NaN	NaN	NaN	NaN	NaN	NaN	NaN	NaN	NaN	NaN	NaN	NaN	NaN	NaN	NaN	NaN	NaN	NaN	NaN	NaN	NaN	NaN	NaN	NaN
0	0	0	0	0	0	0	0	0	0	0	0	0	0	0	0	0	0	0	0	0	0	0	0	0	0	0	-0	-0	-0	-0	-0	-0	-0	-0	-0	-0	-0.2	-0	-0	-0	-0	-0	0	0	0	0	0	0	0
0	NaN	NaN	NaN	NaN	NaN	NaN	NaN	NaN	NaN	NaN	NaN	NaN	NaN	NaN	NaN	NaN	NaN	NaN	NaN	NaN	NaN	NaN	NaN	NaN	NaN	NaN	NaN	NaN	NaN	NaN	NaN	NaN	NaN	NaN	NaN	NaN	NaN	NaN	NaN	NaN	NaN	NaN	NaN	NaN	NaN	NaN	NaN	NaN	NaN
320	0	0	0	0	0	0	0	0	-0	-0	-0	-0	-0	-0	-0	-0	-0	-0	-0	-0	-0	-0	-0	-0	-0	-0	-0	-0	-0	-0	-0	0	0	0	0	0	0	0	0	0	0	0	0	0	0	0	0	0	0
321	0	0	0	0	0	0	0	0	0	0	0	0	0	0	0	0	0	0	0	0	0	0	0	0	0	0	1.564	1.723	1.329	0.8891	0.7991	0.7284	0.9652	0.924	0.7818	0.6213	0.468	-0.003468	0.006667	0.01783	0.0176	0.01815	0.01953	0.02183	0.02461	0.02771	0.03157	0.03646	0.04224
322	0	0	0	0	0	0	0	0	-0	-0	-0	-0	-0	-0	-0	-0	-0	-0	-0	-0	-0	-0	-0	-0	-0	-0	-0	-0	-0	-0	-0	-0	0	0	0	0	0	0	0	0	0	0	0	0	0	0	0	0	0
323	0	0	0	0	0	0	0	0	0	0	0	0	0	0	1.107	1.312	1.441	1.682	1.685	1.642	1.572	1.502	1.433	1.364	1.275	1.127	0.9511	0.6907	0.6	0.6	0.6	0.6	0.6	0.2	0.2	0.2	0.2	0.1459	0.09179	-0.1623	-0.2188	-0.266	-0.2828	-0.3008	-0.32	-0.3404	-0.362	-0.368	-0.374
0	0	0	0	0	0	0	0	0	0	0	0	-0.2	-0.2	-0.2	-0.2	-0.2	-0.2	-0	-0	-0	-0	-0	-0	-0	-0	-0	-0	0	0	0	0	0	0	0	0	0	0	0	0	0	0	0	0	0	0	0	0	0	0
324	0	0	0	0	0	0	0	0	-0	-0	0	0	0	0	0	0	0	0	0	0	1.213	1.439	1.532	1.457	1.274	1.062	0.9808	0.9088	0.428	0.3508	0.2772	0.2051	0.1835	0.162	0.1404	0.1192	0.09814	0.07733	0.05727	0.03844	0.02076	0.005177	-0.008146	-0.01959	-0.04195	-0.06337	-0.08406	-0.0566	-0.0656
0	NaN	NaN	NaN	NaN	NaN	NaN	NaN	NaN	NaN	NaN	NaN	NaN	NaN	NaN	NaN	NaN	NaN	NaN	NaN	NaN	NaN	NaN	NaN	NaN	NaN	NaN	NaN	NaN	NaN	NaN	NaN	NaN	NaN	NaN	NaN	NaN	NaN	NaN	NaN	NaN	NaN	NaN	NaN	NaN	NaN	NaN	NaN	NaN	NaN
0	0	0	0	0	0	0	0	0	0	0	0	-0	-0	0	0	0	0	0	0	1.338	1.341	1.262	0.5346	0.4194	0.2649	0.09742	-0.0001481	0	0	0	0	0	0	0	0	0	0	0	0	0	0	0	0	0	0	0	0	0	0
325	0	0	0	0	0	0	0	0	0	0	0	0	0	0	0	0	0	0	0	0	1.474	1.556	1.575	1.544	1.515	1.373	1.151	1	0.55	0.5	0.45	0.4	0.4	0.4	0.375	0.35	0.325	0.3	0.275	0.25	0.225	0.2	0.2	0.2	0.2	0.2	0.2	0.2	0.2
0	NaN	NaN	NaN	NaN	NaN	NaN	NaN	NaN	NaN	NaN	NaN	NaN	NaN	NaN	NaN	NaN	NaN	NaN	NaN	NaN	NaN	NaN	NaN	NaN	NaN	NaN	NaN	NaN	NaN	NaN	NaN	NaN	NaN	NaN	NaN	NaN	NaN	NaN	NaN	NaN	NaN	NaN	NaN	NaN	NaN	NaN	NaN	NaN	NaN
326	0	0	0	0	0	0	0	0	0	0	0	0	0	0	0	0	1.325	1.437	1.652	1.593	1.139	1.053	0.9579	0.8296	0.6907	0.4706	0.3637	0.3404	0.3435	-0.05165	-0.04465	-0.03533	-0.03583	-0.0345	-0.03162	-0.02767	-0.02319	-0.01819	-0.01291	-0.007482	-0.001529	0.004985	0.01725	0.01725	0.01725	0.01725	0.01725	0.01725	0.01725
327	0	0	0	0	0	0	0	0	0	0	0	0	0	0	0	0	0	0	0	0	1.579	1.479	1.26	1.015	0.8431	0.7775	0.7118	0.2461	0.1804	0.1147	0.04906	-0.01662	-0.08231	-0.09799	-0.1137	-0.1294	-0.1451	-0.1607	-0.1764	-0.1921	-0.2	-0.2	-0.2	-0.1999	-0.1998	-0.1997	-0.1993	-0.1986	-0.1975
328	0	0	0	0	0	0	0	0	0	0	0	0	0	0	0	0	0	0	0	0	0	0	0	0	0	0	1.523	1.714	1.729	1.691	1.667	1.581	1.389	1.079	0.7717	0.7239	0.277	0.275	0.25	0.225	0.2	0.2	0.188	0.176	0.164	0.152	0.165	0.178	0.191
329	0	0	0	0	0	0	0	0	-0	-0	-0	-0	-0	-0	-0	-0	-0	-0	-0	-0	0	0	0	0	0	0	0	0	0	0	0	0	0	0	0	0	0	0	0	0	0	0	0	0	0	0	0	0	0
330	0	0	0	0	0	0	0	0	0	0	0	0	0	0	0	0	0	0	0	0	1.737	1.732	1.682	1.634	1.587	1.517	1.445	1.374	1.306	1.158	0.9783	0.8497	0.7649	0.6724	0.5674	0.5803	0.6	0.6	0.6	0.6	0.6	0.2	0.2	0.2	0.2	0.188	0.176	0.164	0.152
331	0	0	0	0	0	0	0	0	0	0	0	0	0	0	0	-0	0	0	0	0	0	0	0	0	0	0	0	0.9092	1.224	1.453	1.454	1.431	1.486	1.394	1.179	0.9001	0.7454	0.65	0.225	0.2	0.2	0.2	0.188	0.176	0.164	0.152	0.2	0.1579	0.1158
0	NaN	NaN	NaN	NaN	NaN	NaN	NaN	NaN	NaN	NaN	NaN	NaN	NaN	NaN	NaN	NaN	NaN	NaN	NaN	NaN	NaN	NaN	NaN	NaN	NaN	NaN	NaN	NaN	NaN	NaN	NaN	NaN	NaN	NaN	NaN	NaN	NaN	NaN	NaN	NaN	NaN	NaN	NaN	NaN	NaN	NaN	NaN	NaN	NaN
332	0	0	0	0	0	0	0	0	0	0	0	0	0	0	0	0	0	0	0	0	0	0	0	0	0	0	0	1.291	1.24	1.202	1.211	1.218	1.128	0.9973	0.4365	0.3031	0.211	0.1189	0.02683	0	-0.2	-0.2	-0.2	-0.2	-0.2	-0.2	-0.2156	-0.2324	-0.2504
0	0	0	0	0	0	0	0	0	0	0	0	0	0	0	0	0	0	0	0	0	0	0	0	0	0	0	0	0	0	0	0	0	0	0	0	0	0	0	0	0	0	0	0	0	0	0	0	0	0
0	NaN	NaN	NaN	NaN	NaN	NaN	NaN	NaN	NaN	NaN	NaN	NaN	NaN	NaN	NaN	NaN	NaN	NaN	NaN	NaN	NaN	NaN	NaN	NaN	NaN	NaN	NaN	NaN	NaN	NaN	NaN	NaN	NaN	NaN	NaN	NaN	NaN	NaN	NaN	NaN	NaN	NaN	NaN	NaN	NaN	NaN	NaN	NaN	NaN
333	0	0	0	0	0	0	0	0	-0	-0	-0	-0	-0	-0	-0	-0	-0	-0	-0	-0	-0	-0	-0	-0	-0	-0	-0	-0	-0	-0	-0	-0	0	0	0	0	0	0	0	0	0	0	0	0	0	0	0	0	0
334	0	0	0	0	0	0	0	0	-0	-0	-0	-0	-0	-0	-0	-0	-0	-0	-0	-0	-0	-0	-0	-0	-0	-0	-0	-0	-0	-0	-0	0	0	0	0	0	0	0	0	0	0	0	0	0	0	0	0	0	0
335	0	0	0	0	0	0	0	0	-0	0	0	0	0	0	0	0	0	0	0	0	0	0	0	0	0	0	0	1.373	1.486	1.44	1.404	1.352	1.309	1.251	1.071	0.7666	0.6171	0.5875	0.5671	0.5733	0.5756	0.578	0.1819	0.1864	0.1904	0.1936	0.196	0.188	0.176
336	0	0	0	0	0	0	0	0	0	0	0	0	0	0	0	0	0	0	0	0	0	0	0	0	0	0	0	0	0	0	0	0	0	1.557	1.606	1.452	1.35	1.299	1.228	1.027	0.7	0.6252	0.5509	0.4783	0.05864	0.04317	0.03235	0.03512	0.02922
0	0	0	0	0	0	0	0	0	-0.2	-0	0	0	0	0	0	0	0	0	0	0	0	0	0	0	0	0	0	0	0	0	0	0	0	0	0	0	0	0	0	0	0	0	0	0	0	0	0	0	0
0	0	0	0	0	0	0	0	0	0	0	0	0	0	0	0	0	0	0	0	0	0	0	0	0	0	0	-0	-0	-0	-0	-0	-0	-0	-0.2	-0.2	-0.2	-0.2	-0	-0	-0	-0	-0	0	0	0	0	0	0	0
0	0	0	0	0	0	0	0	0	-0.2	-0.2	-0.2	0	0	0	0	0	0	0	0	0	0	0	0	0	0	0	0	0	0	0	0	0	0	0	0	0	0	0	0	0	0	0	0	0	0	0	0	0	0
0	0	0	0	0	0	0	0	0	0	0	0	0	0	0	0	0	0	0	0	0	0	0	-0	-0	-0	-0	-0	-0	-0	-0	-0	-0	-0	-0	-0	-0	-0	-0	0	0	0	0	0	0	0	0	0	0	0
337	0	0	0	0	0	0	0	0	0	0	0	0	0	0	0	0	0	0	0	1.626	1.73	1.684	1.609	1.488	1.166	1.026	0.7733	0.55	0.475	0.45	0.425	0.4	0.4	1e-05	1e-05	1e-05	1e-05	1e-05	-0.01199	-0.02399	-0.03599	-0.04799	-0.05999	-0.07199	-0.08399	-0.09599	-0.108	-0.12	-0.12
338	0	0	0	0	0	0	0	0	-0	-0	-0	-0	-0	-0	-0	-0	0	0	0	0	0	0	0	0	1.113	1.275	1.4	1.35	1.295	1.209	1.02	0.7435	0.6938	0.6463	0.5989	0.6004	0.5997	0.1967	0.2	0.188	0.176	0.164	0.152	0.14	0.128	0.116	0.104	0.092	0.08
339	0	0	0	0	0	0	0	0	0	0	0	0	0	0	0	0	0	0	0	0	0	0	0	1.61	1.726	1.372	1.295	1.219	1.145	1.368	1.221	0.84	0.6462	0.5024	0.4005	0.4008	0.4013	0.4019	0.002656	-0.01201	-0.02638	-0.04041	-0.03847	-0.03621	-0.03361	-0.03057	-0.02699	-0.0229	-0.03041
0	NaN	NaN	NaN	NaN	NaN	NaN	NaN	NaN	NaN	NaN	NaN	NaN	NaN	NaN	NaN	NaN	NaN	NaN	NaN	NaN	NaN	NaN	NaN	NaN	NaN	NaN	NaN	NaN	NaN	NaN	NaN	NaN	NaN	NaN	NaN	NaN	NaN	NaN	NaN	NaN	NaN	NaN	NaN	NaN	NaN	NaN	NaN	NaN	NaN
0	NaN	NaN	NaN	NaN	NaN	NaN	NaN	NaN	NaN	NaN	NaN	NaN	NaN	NaN	NaN	NaN	NaN	NaN	NaN	NaN	NaN	NaN	NaN	NaN	NaN	NaN	NaN	NaN	NaN	NaN	NaN	NaN	NaN	NaN	NaN	NaN	NaN	NaN	NaN	NaN	NaN	NaN	NaN	NaN	NaN	NaN	NaN	NaN	NaN
340	0	0	0	0	0	0	0	0	0	0	0	0	0	0	0	0	0	0	0	0	0	0	0	0	0	0	0	0	1.498	1.705	1.76	1.761	1.752	1.678	1.587	1.461	1.298	1.076	0.5	0.4405	0.3671	0.4339	0.5097	0.5629	0.2991	0.2745	0.2488	0.2219	0.1933
0	0	0	0	0	0	0	0	0	-0.2	-0.2	-0.2	-0.2	-0.2	-0.2	-0.2	0	0	0	0	0	0	0	0	0	0	0	0	0	0	0	0	0	0	0	0	0	0	0	0	0	0	0	0	0	0	0	0	0	0
0	0	0	0	0	0	0	0	0	0	0	0	0	0	0	0	0	0	0	0	0	0	0	1.189	1.205	1.069	0.9966	0.9242	0.8503	0.7902	0.768	0.1156	0.03147	-0.07243	0	0	0	0	0	0	0	0	0	0	0	0	0	0	0	0
341	0	0	0	0	0	0	0	0	0	0	0	0	0	0	0	0	0	0	0	0	0	0	0	0	0	0	1.304	1.406	1.414	1.378	1.331	1.233	0.6642	0.4854	0.462	0.4367	0.388	0.376	0.364	0.4	0.4	0.4	0.4	0.4	0.4	0.4	0.4	0.4	0.4
342	0	0	0	0	0	0	0	0	0	0	0	0	0	0	0	0	0	0	0	0	0	0	0	0	0	0	1.298	1.715	1.729	1.378	1.327	1.554	1.481	1.41	1.331	1.226	1.077	0.8509	0.6153	0.2	0.2	0.2	0.2	0.2	0.2	0.2	0.2	0.2	0.2
0	0	0	0	0	0	0	0	0	0	0	0	0	0	0	0	0	0	0	0	0	0	0	0	0	-0	-0	-0	-0	-0	-0	-0	-0	-0	-0	-0	-0	-0	-0	-0	-0	0	0	0	0	0	0	0	0	0
343	0	0	0	0	0	0	0	0	0	0	0	0	0	0	0	0	0	1.28	1.4	1.4	1.35	1.3	1.225	1.144	1.036	0.8644	0.6228	0.4501	0.4258	0.4038	0.4117	0.4263	0.4476	0.4746	0.4998	0.5199	0.1344	0.1421	0.1303	0.112	0.09451	0.08866	0.09671	0.06035	0.015	-0.2223	-0.2818	-0.332	-0.338
0	0	0	0	0	0	0	0	0	0	0	0	0	0	0	0	-0	-0	-0	-0	-0	-0	0	0	0	0	0.9802	1.052	1.196	1.15	1.082	1.08	0	0	0	0	0	0	0	0	0	0	0	0	0	0	0	0	0	0
0	0	0	0	0	0	0	0	0	-0	-0	-0	0	0	0	0	0	0	0	0	0	0	0	0	0	0	0	0	0	0	0	0	0	0	0	0	0	0	0	0	0	0	0	0	0	0	0	0	0	0
0	0	0	0	0	0	0	0	0	-0.2	-0.2	-0.2	-0.2	-0.2	-0.2	-0.2	-0	-0	-0	-0	-0	-0	0	0	0	0	0	0	0	0	0	0	0	0	0	0	0	0	0	0	0	0	0	0	0	0	0	0	0	0
0	0	0	0	0	0	0	0	0	0	0	-0	-0	-0	-0	-0	-0	-0	-0	-0	-0.1594	-0.2	-0.2	-0.2	-0.2	-0	-0	0	0	0	0	0	0	0	0	0	0	0	0	0	0	0	0	0	0	0	0	0	0	0
0	NaN	NaN	NaN	NaN	NaN	NaN	NaN	NaN	NaN	NaN	NaN	NaN	NaN	NaN	NaN	NaN	NaN	NaN	NaN	NaN	NaN	NaN	NaN	NaN	NaN	NaN	NaN	NaN	NaN	NaN	NaN	NaN	NaN	NaN	NaN	NaN	NaN	NaN	NaN	NaN	NaN	NaN	NaN	NaN	NaN	NaN	NaN	NaN	NaN
0	0	0	0	0	0	0	0	0	0	0	0	0	0	0	0	0	0	0	0	0	0	1.087	1.347	1.433	1.629	1.625	1.253	1.181	1.408	1.333	1.25	1.151	1.073	0.9775	0.8858	0.7683	0.6474	0.4804	0.4033	0.4011	0.4006	0.4005	0.4004	0.4002	0.4001	0.4001	0.4001	0.4001	0.4001
344	0	0	0	0	0	0	0	0	0	0	0	0	0	0	0	0	0	0	0	0	0	0	1.321	1.685	1.676	1.628	1.254	1.48	1.373	1.129	0.7756	0.5829	0.4251	0.4	0.4	0.4001	0.4001	0.4003	0.4005	0.4008	0.001417	-0.01339	-0.02783	-0.04178	-0.06711	-0.09163	-0.09958	-0.1065	-0.1125
0	0	0	0	0	0	0	0	0	-0	-0	-0	-0	-0	-0	-0	0	0	0	0	0	0	0	0	-0	-0	-0	-0	-0	-0	-0	-0	-0	-0	-0	-0	-0	-0	-0	-0	-0	-0	-0	-0	-0	-0	-0	-0	-0.1978	-0
0	0	0	0	0	0	0	0	0	0	0	0	0	0	0	0	0	0	0	0	0	0	0	0	0	0	1.312	1.273	1.251	1.179	1.161	1.1	1.006	0.9262	0.8405	0.7219	0.7003	0.6852	0.6489	0.6122	0.5782	0.5527	0.5384	0	0	0	0	0	0	0
0	NaN	NaN	NaN	NaN	NaN	NaN	NaN	NaN	NaN	NaN	NaN	NaN	NaN	NaN	NaN	NaN	NaN	NaN	NaN	NaN	NaN	NaN	NaN	NaN	NaN	NaN	NaN	NaN	NaN	NaN	NaN	NaN	NaN	NaN	NaN	NaN	NaN	NaN	NaN	NaN	NaN	NaN	NaN	NaN	NaN	NaN	NaN	NaN	NaN
345	0	0	0	0	0	0	0	0	-0	-0	-0	-0	-0	-0	-0	-0	-0	-0	-0	-0	-0	-0	0	0	0	0	0	0	0	0	0	0	0	0	0	0	0	0	0	0	0	0	0	0	0	1.233	1.446	1.669	1.621
0	0	0	0	0	0	0	0	0	-0	-0	-0.2	-0.2	-0.2	-0.2	-0.2	0	0	0	0	0	0	0	0	0	0	0	0	0	0	0	0	0	0	0	0	0	0	0	0	0	0	0	0	0	0	0	0	0	0
0	0	0	0	0	0	0	0	0	-0	-0	-0	-0.149	-0.1472	-0.1451	-0.1433	-0.1405	-0.1366	-0.1317	-0	-0	-0	-0	-0	-0	-0	-0	-0	-0	0	0	0	0	0	0	-0.2	-0.2	-0.2	-0.2	-0.2	-0.2	-0.2	-0.2	-0.2	-0.2	-0	-0	-0	-0	-0
346	0	0	0	0	0	0	0	0	0	0	0	0	0	0	0	0	0	0	0	0	0	0	0	0	0	0	0	0	0	0	0	1.046	1.303	1.427	1.674	1.621	1.546	1.47	1.383	1.244	0.948	0.5745	0.4557	0.4404	0.4564	0.4706	0.4784	0.4823	0.08297
347	0	0	0	0	0	0	0	0	0	0	0	0	0	0	0	0	0	0	0	0	0	1.352	1.497	1.478	1.406	1.325	1.199	0.9663	0.6111	-0.2	-0.2	-0.218	-0.236	-0.254	-0.272	0	0	0	0	0	0	0	0	0	0	0	0	0	0
0	NaN	NaN	NaN	NaN	NaN	NaN	NaN	NaN	NaN	NaN	NaN	NaN	NaN	NaN	NaN	NaN	NaN	NaN	NaN	NaN	NaN	NaN	NaN	NaN	NaN	NaN	NaN	NaN	NaN	NaN	NaN	NaN	NaN	NaN	NaN	NaN	NaN	NaN	NaN	NaN	NaN	NaN	NaN	NaN	NaN	NaN	NaN	NaN	NaN
348	0	0	0	0	0	0	0	0	0	0	0	0	0	0	0	0	0	0	0	0	0	0	0	1.588	1.728	1.371	1.317	1.241	1.166	1.391	1.295	1.133	0.7895	0.6133	0.4587	0.4046	0.4061	0.4081	0.01038	0.01346	0.005679	-0.01629	-0.03655	-0.03896	-0.03917	-0.03736	-0.03394	-0.02973	-0.02534
0	0	0	0	0	0	0	0	0	-0	-0	0	0	0	0	0	0	0	0	0.9498	0.903	0.8373	0.7623	0.6873	0.6123	0.5373	0.4623	0.3873	-0.03774	-0.07474	-0.08674	-0.09874	-0.1107	-0.1227	-0.1347	-0.1467	-0.06274	-0.06274	-0.06274	-0.1048	-0.1469	-0.1884	-0.1958	-0.1857	-0.1655	-0.212	-0.2252	-0.2396	-0.2552	-0.272
0	0	0	0	0	0	0	0	0	0	0	0	0	0	0	0	0.7855	1.019	1.051	0.9433	0.8886	0.8125	0.7383	0.6654	0.5936	0.5225	0.05143	0.03	-0.004321	-0.01459	-0.02568	-0.03772	-0.05055	-0.06386	-0.07753	-0.09131	-0.1046	-0.1161	-0.1538	-0.1842	-0.2047	-0.06978	-0.04598	-0.1933	-0.2	-0.2	-0.2	-0.2	-0.2	-0.2
0	NaN	NaN	NaN	NaN	NaN	NaN	NaN	NaN	NaN	NaN	NaN	NaN	NaN	NaN	NaN	NaN	NaN	NaN	NaN	NaN	NaN	NaN	NaN	NaN	NaN	NaN	NaN	NaN	NaN	NaN	NaN	NaN	NaN	NaN	NaN	NaN	NaN	NaN	NaN	NaN	NaN	NaN	NaN	NaN	NaN	NaN	NaN	NaN	NaN
0	NaN	NaN	NaN	NaN	NaN	NaN	NaN	NaN	NaN	NaN	NaN	NaN	NaN	NaN	NaN	NaN	NaN	NaN	NaN	NaN	NaN	NaN	NaN	NaN	NaN	NaN	NaN	NaN	NaN	NaN	NaN	NaN	NaN	NaN	NaN	NaN	NaN	NaN	NaN	NaN	NaN	NaN	NaN	NaN	NaN	NaN	NaN	NaN	NaN
0	NaN	NaN	NaN	NaN	NaN	NaN	NaN	NaN	NaN	NaN	NaN	NaN	NaN	NaN	NaN	NaN	NaN	NaN	NaN	NaN	NaN	NaN	NaN	NaN	NaN	NaN	NaN	NaN	NaN	NaN	NaN	NaN	NaN	NaN	NaN	NaN	NaN	NaN	NaN	NaN	NaN	NaN	NaN	NaN	NaN	NaN	NaN	NaN	NaN
0	0	0	0	0	0	0	0	0	-0	-0	-0	0	0	0	0	0	0	0	0	0	0	0	-0	-0	-0	-0	-0	-0	-0	-0.2	-0.2	-0.2	-0.2	-0.2	-0.2	-0.2	-0.2	-0.2	0	0	0	0	0	0	0	0	0	0	0
349	0	0	0	0	0	0	0	0	0	0	0	0	0	0	0	0	0	0	0	0	0	0	1.388	1.647	1.372	1.317	1.24	1.165	1.091	1.318	1.203	0.975	0.6547	0.4276	0.4	0.4001	0.0001069	0.0002056	0.0003726	-0.01135	-0.02291	-0.03424	-0.04527	-0.05586	-0.06586	-0.07516	-0.08371	-0.09161	-0.1007
350	0	0	0	0	0	0	0	0	0	0	0	0	0	0	0	0	0	0	0	0	0	0	0	0	0	1.316	1.661	1.671	1.317	1.239	0.9671	0.6932	0.9075	0.814	0.6856	0.575	0.4106	0.3692	0.3697	0.3705	0.3718	0.3736	0.3762	0.3799	0.3847	0.391	-0.0009125	0.009231	0.02152
351	0	0	0	0	0	0	0	0	-0	-0	-0	-0	-0	-0	0	0	0	0	0	0	0	0	0	0	0	0	0	1.359	1.378	1.534	1.54	1.164	1.089	1.015	1.24	1.132	0.9225	0.6286	0.5098	0.4002	0.0001733	0.0001655	-0.01182	-0.02378	-0.03573	-0.04767	-0.0596	-0.07153	-0.0834
0	0	0	0	0	0	0	0	0	0	0	0	0	0	-0	-0.2	-0.2	-0	-0	-0	-0	-0	-0	-0	-0	-0	-0	-0	-0	-0	0	0	0	0	0	0	0	0	0	0	0	0	0	0	0	0	0	0	0	0
0	0	0	0	0	0	0	0	0	-0	-0	-0	-0	-0	-0	-0	0	0	0	0	0	0	0	0	0	0	0	0	0	0	0	0	0	0	0	0	0	0	0	0	0	0	1.643	1.746	1.7	1.657	1.614	1.57	1.493	1.399
352	0	0	0	0	0	0	0	0	-0	-0	-0	-0	-0	-0	-0	-0	-0	-0	-0	0	0	0	0	0	0	0	0	0	0	0	0	0	0	0	0	0	0	0	0	0	0	0	0	0	0	0	0	0	0
0	NaN	NaN	NaN	NaN	NaN	NaN	NaN	NaN	NaN	NaN	NaN	NaN	NaN	NaN	NaN	NaN	NaN	NaN	NaN	NaN	NaN	NaN	NaN	NaN	NaN	NaN	NaN	NaN	NaN	NaN	NaN	NaN	NaN	NaN	NaN	NaN	NaN	NaN	NaN	NaN	NaN	NaN	NaN	NaN	NaN	NaN	NaN	NaN	NaN
0	0	0	0	0	0	0	0	0	0	0	0	0	0	0	0	0	0	0	0	0	0	0	0	0.9524	0.9464	0.9661	0.9143	0.8059	0.7226	0.2481	0.1808	0.1187	0.06009	0.003445	-0.05123	-0.0537	-0.05318	-0.04949	-0.02845	-0.005139	0.01952	0.04494	0.0549	0.0549	0.0549	0.0549	0.0128	0	0
0	NaN	NaN	NaN	NaN	NaN	NaN	NaN	NaN	NaN	NaN	NaN	NaN	NaN	NaN	NaN	NaN	NaN	NaN	NaN	NaN	NaN	NaN	NaN	NaN	NaN	NaN	NaN	NaN	NaN	NaN	NaN	NaN	NaN	NaN	NaN	NaN	NaN	NaN	NaN	NaN	NaN	NaN	NaN	NaN	NaN	NaN	NaN	NaN	NaN
0	NaN	NaN	NaN	NaN	NaN	NaN	NaN	NaN	NaN	NaN	NaN	NaN	NaN	NaN	NaN	NaN	NaN	NaN	NaN	NaN	NaN	NaN	NaN	NaN	NaN	NaN	NaN	NaN	NaN	NaN	NaN	NaN	NaN	NaN	NaN	NaN	NaN	NaN	NaN	NaN	NaN	NaN	NaN	NaN	NaN	NaN	NaN	NaN	NaN
353	0	0	0	0	0	0	0	0	-0	-0	-0	-0	-0	-0	-0	0	0	0	0	0	0	0	0	0	0	0	0	0	0	0	1.356	1.7	1.37	1.316	1.239	1.163	1.068	1.192	0.9064	0.8081	0.8873	0.8047	0.7031	0.6	0.6	0.6	0.6	0.6	0.6
354	0	0	0	0	0	0	0	0	-0	-0	-0	-0	-0	-0	-0	-0	-0	-0	-0	-0	0	0	0	0	0	0	0	0	0	0	0	0	0	0	1.321	1.433	1.539	1.616	1.546	1.171	1.399	1.323	1.203	0.9105	0.6403	0.4893	0.4048	0.4061	0.4077
0	NaN	NaN	NaN	NaN	NaN	NaN	NaN	NaN	NaN	NaN	NaN	NaN	NaN	NaN	NaN	NaN	NaN	NaN	NaN	NaN	NaN	NaN	NaN	NaN	NaN	NaN	NaN	NaN	NaN	NaN	NaN	NaN	NaN	NaN	NaN	NaN	NaN	NaN	NaN	NaN	NaN	NaN	NaN	NaN	NaN	NaN	NaN	NaN	NaN
0	0	0	0	0	0	0	0	0	-0.13	-0.1259	-0.1204	-0	-0	-0.08246	-0.06642	-0.04953	-0	-0	0	0	0	0	0	0	0	0	0	0	0	0	0	0	0	0	0	0	0	-0	-0	-0	-0	-0	-0.2	-0.2	-0.2	-0.2	-0.2	-0.2	-0.2
355	0	0	0	0	0	0	0	0	-0	-0	-0	-0	-0	-0	-0	-0	-0	-0	-0	-0	0	0	0	0	0	0	0	0	0	0	0	0	0	0	0	0	0	0	0	0	0	0	0	0	0	0	0	0	0
356	0	0	0	0	0	0	0	0	0	0	0	0	0	0	0	0	0	0	0	0	0	0	0	0	0	0	0	0	0	0	0	1.473	1.731	1.678	1.324	1.249	1.176	1.407	1.349	1.229	0.9218	0.5897	0.4542	0.07731	0.08689	0.08522	0.09873	0.1108	0.1206
0	0	0	0	0	0	0	0	0	-0.2	0	0	0	0	0	0	0	0	0	0	0	0	0	0	0	0	0	0	0	0	0	0	0	0	0	0	0	0	0	0	0	0	0	0	0	0	0	0	0	0
357	0	0	0	0	0	0	0	0	0	0	0	0	0	0	0	0	0	0	0	0	0	0	0	0	0	0	0	0	1.418	1.508	1.587	1.623	1.611	1.546	1.425	1.181	0.7513	0.675	0.65	0.6093	0.5686	0.5686	0.5686	0.5686	0.5686	0.5686	0.5686	0.5686	0.5686
358	0	0	0	0	0	0	0	0	-0	-0	-0	-0	-0	-0	-0	-0	-0	-0	-0	-0	-0	-0	-0	-0	0	-0	-0	-0	-0	-0	-0	-0	-0	-0	-0	0	0	0	0	0	0	0	0	0	0	0	1.642	1.709	1.648
0	0	0	0	0	0	0	0	0	-0	-0	-0	-0	-0	-0	-0	-0	-0	-0	-0	-0	-0	-0	-0	0	0	0	0	0	0	0	0	0	0	0	0	0	0	0	0	0	0	0	0	0	0	0	0	0	1.362
359	0	0	0	0	0	0	0	0	-0	-0	-0	-0	-0	-0	-0	-0	-0	-0	-0	0	0	0	0	0	0	0	0	0	0	0	0	0	0	0	0	0	0	0	1.358	1.444	1.428	1.189	1.204	1.07	0.521	0.3346	0.2918	0.2513	0.211
360	0	0	0	0	0	0	0	0	-0	-0	-0	-0	-0	-0	-0	-0	-0	-0	-0	-0	-0	-0	-0	-0	-0	-0	-0	-0	0	0	0	0	0	0	0	0	0	0	0	0	0	0	0	0	0	0	0	0	0
0	0	0	0	0	0	0	0	0	-0	-0	-0	-0	-0	-0	-0	-0	-0	0	0	0	0	0	0	0	0	0	0	0	0	0	0	0	0	0	0	1.327	1.442	1.386	1.604	1.559	1.487	1.405	1.267	0.9717	0.6773	0.518	0.4008	0.0002203	-0.01195
361	0	0	0	0	0	0	0	0	-0	-0	-0	-0	-0	-0	-0	-0	-0	-0	-0	-0	-0	-0	-0	-0	-0	-0	-0	-0	-0	-0	0	0	0	0	0	0	0	0	0	0	0	0	0	0	0	0	-0	-0	-0
362	0	0	0	0	0	0	0	0	0	0	0	0	0	0	0	0	0	1.592	1.727	1.424	1.373	1.624	1.554	1.487	1.429	1.388	1.173	0.8648	0.5628	0.4815	0.4855	0.4898	0.4935	0.4944	0.09266	0.0874	0.0791	0.06878	0.05581	0.03057	0.005577	-0.01733	-0.03674	-0.05317	-0.06748	-0.08091	-0.09367	-0.1057	0.002237
363	0	0	0	0	0	0	0	0	0	0	0	0	0	0	0	0	0	0	0	0	0	0	0	0	0	0	0	0	0	0	0	0	0	0	0	0	0	0	0	0	0	0	0	0	0	0	0	0	0
364	0	0	0	0	0	0	0	0	-0	0	0	0	0	0	0	0	0	0	0	0	0	0	0	0	0	0	0	0	0	0	0	0	0	0	0	0	0	0	-0	-0	-0	-0	0	0	0	0	0	0	0
365	0	0	0	0	0	0	0	0	0	0	0	0	0	0	0	0	0	0	0	1.331	1.663	1.728	1.69	1.647	1.609	1.557	1.522	1.345	1.064	0.7161	0.5807	0.5589	0.5348	0.535	0.133	0.1295	0.1216	0.1031	0.08744	0.07125	0.05527	0.0386	0.02068	-0.01241	-0.04617	-0.07592	-0.08757	-0.08789	-0.08835
366	0	0	0	0	0	0	0	0	-0	-0	-0	-0	-0	-0	-0	-0	-0	-0	-0	-0	-0	-0	-0	-0	-0	-0	-0	-0	-0	-0	-0	-0	0	0	0	0	0	0	0	0	0	0	0	0	0	0	0	0	0
367	0	0	0	0	0	0	0	0	0	0	0	0	0	0	0	0	0	0	0	0	1.326	1.683	1.679	1.634	1.563	1.497	1.433	1.328	1.021	0.6233	0.4587	0.4343	0.03527	0.03731	0.03902	0.02825	0.01729	0.006736	-0.003157	-0.01194	-0.03486	-0.05618	-0.07624	-0.09563	-0.09904	-0.09038	-0.08216	0.04565	0.05302
368	0	0	0	0	0	0	0	0	-0	-0	-0	-0	-0	-0	-0	-0	-0	-0	-0	-0	-0	-0	-0	-0	-0	-0	0	0	0	0	0	0	0	0	0	0	0	0	0	0	0	0	0	0	0	1.304	1.434	1.655	1.67
369	0	0	0	0	0	0	0	0	0	0	0	0	0	0	0	0	0	0	0	0	0	0	0	1.523	1.666	1.421	1.367	1.316	1.242	1.47	1.389	1.2	0.9009	0.5305	0.4304	0.4068	0.007715	0.008078	0.008107	0.00755	0.006627	-0.006215	-0.01918	-0.03218	-0.04484	-0.05748	-0.06998	-0.08236	-0.09448
370	0	0	0	0	0	0	0	0	-0	-0	-0	-0	-0	-0	-0	-0	-0	0	0	0	0	0	0	0	0	0	0	0	0	0	0	0	0	0	0	0	0	0	0	1.302	1.641	1.672	1.632	1.591	1.535	1.479	1.251	0.9038	0.5722
0	0	0	0	0	0	0	0	0	-0	-0	-0.2	-0.2	-0.2	-0.2	-0.2	-0.2	-0.2	-0.2	-0.2	0	0	0	0	0	0	0	0	0	0	0	0	0	0	0	0	0	0	0	0	0	0	0	0	0	0	0	0	0	0
371	0	0	0	0	0	0	0	0	0	0	0	0	0	-0	-0	-0	-0	-0	-0	-0	-0	0	0	0	0	0	0	0	0	0	0	0	1.27	1.41	1.416	1.374	1.378	1.304	0.7835	0.6189	0.4228	0.3719	0.3224	0.2712	0.2693	0.2687	0.272	0.2818	0.3002
372	0	0	0	0	0	0	0	0	0	0	0	0	0	0	0	0	0	0	0	0	0	1.614	1.735	1.379	1.325	1.275	1.502	1.433	1.369	1.316	1.285	1.234	1.045	0.797	0.655	0.6	0.6	0.6	0.6	0.2	0.2	0.2	0.2	0.2	0.2	0.2	0.2	0.2	0.2
373	0	0	0	0	0	0	0	0	-0	-0	-0	-0	-0	-0	-0	-0	-0	-0	0	0	0	0	0	0	0	0	0	0	0	0	0	0	0	0	0	0	0	1.352	1.581	1.66	1.622	1.55	1.482	1.404	1.201	0.8207	0.6112	0.4279	0.3855
374	0	0	0	0	0	0	0	0	0	0	0	0	0	0	0	0	0	0	1.397	1.53	1.562	1.522	1.494	1.421	1.291	0.9679	0.8	0.725	0.65	0.6093	0.5686	0.5529	0.5529	0.5529	0.5529	0.1529	0.1529	0.1529	0.1529	0.1529	0.1409	0.1289	0.1169	0.1049	0.09294	0.08094	0.06894	0.05694	0.04494
375	0	0	0	0	0	0	0	0	0	0	0	0	0	0	0	0	0	0	0	0	0	0	1.37	1.508	1.506	1.462	1.431	1.366	1.201	0.8392	0.7386	0.6445	0.6066	0.5749	0.534	0.5199	0.106	0.1074	0.0959	0.08348	0.0699	0.05516	0.03937	0.02287	0.006464	0.08761	0.08814	0.0935	0.104
376	0	0	0	0	0	0	0	0	0	0	0	0	-0	-0	-0	0	0	0	0	0	0	0	0.6049	0.7365	0.8689	1.003	1.061	1.107	1.316	1.429	1.432	1.404	1.325	1.236	1.142	1.043	0.9307	0.7665	0.6329	0.6	0.6	0.6	0.6	0.6	0.6	0.6	0.6	0.6	0.6
0	NaN	NaN	NaN	NaN	NaN	NaN	NaN	NaN	NaN	NaN	NaN	NaN	NaN	NaN	NaN	NaN	NaN	NaN	NaN	NaN	NaN	NaN	NaN	NaN	NaN	NaN	NaN	NaN	NaN	NaN	NaN	NaN	NaN	NaN	NaN	NaN	NaN	NaN	NaN	NaN	NaN	NaN	NaN	NaN	NaN	NaN	NaN	NaN	NaN
377	0	0	0	0	0	0	0	0	-0	-0	0	0	0	0	0	0	0	0	0	0	0	0	0	0	0	0	0	0	0	0	0	0	1.325	1.557	1.677	1.695	1.655	1.597	1.552	1.529	1.439	1.283	1.044	0.8845	0.7334	0.6	0.6	0.2	0.2
378	0	0	0	0	0	0	0	0	0	0	0	0	0	0	0	0	0	0	0	0	0	0	0	0	0	0	0	0	0	1.411	1.658	1.676	1.633	1.594	1.547	1.405	1.147	0.7213	0.533	0.5179	0.1018	0.08198	0.07309	0.06216	0.04688	0.02866	0.06841	0.05676	0.0462
0	0	0	0	0	0	0	0	0	0	0	0	0	0	0	0	0	0	0	0	0	0	0	0	0	0	0	0	0	0	0	0	0	0	0	0	0	0	0	0	0	0	0	0	0	0	0	0	0	0
379	0	0	0	0	0	0	0	0	0	0	0	0	0	0	0	0	0	0	0	0	0	0	1.57	1.737	1.737	1.689	1.643	1.574	1.51	1.448	1.3	1.035	0.662	0.4443	0.4221	0.4262	0.4309	0.4348	0.4377	0.4389	0.4389	0.4373	0.4407	0.04283	0.03147	0.01877	0.004923	-0.009993	-0.02553
0	0	0	0	0	0	0	0	0	-0.2	-0.2	-0.2	-0.2	-0.2	-0	-0	-0	-0	0	0	0	0	0	0	0	0	0	0	0	0	0	0	0	0	0	0	0	0	0	0	0	0	0	0	0	0	0	0	0	0
380	0	0	0	0	0	0	0	0	-0	-0	-0	-0	-0	-0	-0	-0	-0	-0	-0	-0	0	0	0	0	0	0	0	0	0	0	0	0	0	0	1.336	1.547	1.665	1.623	1.574	1.504	1.442	1.395	1.24	1.038	0.8054	0.6382	0.4612	0.4294	0.4345
381	0	0	0	0	0	0	0	0	0	0	0	0	0	0	0	0	0	0	0	0	0	0	0	0	0	0	1.27	1.428	1.713	1.679	1.329	1.557	1.487	1.424	1.374	1.359	1.163	0.9539	0.7323	0.1912	0.1016	0.09362	0.07314	0.05145	0.02932	0.05421	0.03165	0.03634	0.03198
0	0	0	0	0	0	0	0	0	-0	0	0	0	0	0	0	0	0	0	0	0	0	0	0	0	0	0	0	0	0	0	0	0	0	0	0	0	0	0	0	0	0	0	0	0	0	0	0	0	0
382	0	0	0	0	0	0	0	0	-0	-0	0	0	0	0	0	0	0	0	0	0	0	0	0	0	0	0	0	0	0	0	1.383	1.537	1.671	1.635	1.59	1.549	1.489	1.436	1.389	1.257	1.097	0.9388	0.8511	0.7062	0.5313	0.5153	0.5025	0.4936	0.4844
0	0	0	0	0	0	0	0	0	-0.1629	-0.2	-0.2	-0	-0	-0	0	0	0	0	0	0	0	0	0	0	0	0	0	0	0	0	0	0	0	0	0	0	0	0	0	0	0	0	0	0	0	0	0	0	0
383	0	0	0	0	0	0	0	0	-0	-0	-0	-0	-0	-0	-0	-0	0	0	0	0	0	0	0	0	0	0	0	0	0	0	0	0	0	0	1.297	1.437	1.705	1.679	1.635	1.593	1.532	1.478	1.428	1.324	1.137	0.9516	0.8724	0.8133	0.7884
384	0	0	0	0	0	0	0	0	0	0	0	0	0	0	0	0	0	0	0	0	0	0	0	0	0	0	0	0	0	0	0	0	0	1.619	1.735	1.678	1.623	1.546	1.47	1.396	1.322	1.175	0.8927	0.5268	0.4	0.4	0.4	0.4	1e-05
0	NaN	NaN	NaN	NaN	NaN	NaN	NaN	NaN	NaN	NaN	NaN	NaN	NaN	NaN	NaN	NaN	NaN	NaN	NaN	NaN	NaN	NaN	NaN	NaN	NaN	NaN	NaN	NaN	NaN	NaN	NaN	NaN	NaN	NaN	NaN	NaN	NaN	NaN	NaN	NaN	NaN	NaN	NaN	NaN	NaN	NaN	NaN	NaN	NaN
385	0	0	0	0	0	0	0	0	-0	-0	-0	-0	-0	0	0	0	0	0	0	0	0	0	0	0	0	0	0	0	0	0	0	0	0	0	0	1.315	1.583	1.725	1.683	1.635	1.565	1.498	1.437	1.383	1.343	1.133	0.9406	0.7979	0.728
386	0	0	0	0	0	0	0	0	0	0	0	0	0	0	0	0	0	0	0	0	0	0	0	1.601	1.734	1.378	1.324	1.25	1.477	1.401	1.278	1.057	0.8361	0.8241	0.7615	0.2654	0.2	0.1806	0.1527	0.1281	0.09215	0.06023	0.03677	0.02642	0.04125	0.02811	0.009249	0.01393	0.1373
387	0	0	0	0	0	0	0	0	0	0	0	0	0	0	0	-0	-0	-0	-0	0	0	0	0	0	0	0	0	0	1.058	1.116	1.248	1.425	1.434	1.312	1.153	1.05	1	0.95	0.9	0.85	0.775	0.35	0.325	0.3	0.275	0.25	0.225	0.2	0.2
0	NaN	NaN	NaN	NaN	NaN	NaN	NaN	NaN	NaN	NaN	NaN	NaN	NaN	NaN	NaN	NaN	NaN	NaN	NaN	NaN	NaN	NaN	NaN	NaN	NaN	NaN	NaN	NaN	NaN	NaN	NaN	NaN	NaN	NaN	NaN	NaN	NaN	NaN	NaN	NaN	NaN	NaN	NaN	NaN	NaN	NaN	NaN	NaN	NaN
0	NaN	NaN	NaN	NaN	NaN	NaN	NaN	NaN	NaN	NaN	NaN	NaN	NaN	NaN	NaN	NaN	NaN	NaN	NaN	NaN	NaN	NaN	NaN	NaN	NaN	NaN	NaN	NaN	NaN	NaN	NaN	NaN	NaN	NaN	NaN	NaN	NaN	NaN	NaN	NaN	NaN	NaN	NaN	NaN	NaN	NaN	NaN	NaN	NaN
388	0	0	0	0	0	0	0	0	0	0	0	0	0	0	1.334	1.627	1.692	1.668	1.631	1.585	1.301	1.015	0.769	0.579	0.4961	0.468	0.4433	0.4219	0.4279	0.4358	0.4453	0.4561	0.4675	0.4792	0.4904	0.4999	0.5079	0.1142	0.1147	0.108	0.0972	0.08597	0.05936	0.03425	0.01041	-0.009798	-0.02705	-0.04172	-0.05357
389	0	0	0	0	0	0	0	0	-0	-0	-0	-0	-0	-0	-0	-0	-0	-0	-0	-0	-0	-0	-0	-0	-0	-0	-0	-0	-0	0	0	0	0	0	0	0	0	0	0	0	0	0	0	0	0	0	0	0	0
390	0	0	0	0	0	0	0	0	-0	0	0	0	0	0	0	0	0	0	0	0	0	0	0	0	0	0	0	0	0	0	0	0	0	0	0	0	0	1.577	1.733	1.688	1.647	1.591	1.558	1.539	1.32	0.9376	0.65	0.625	0.6
391	0	0	0	0	0	0	0	0	-0	-0	-0	-0	-0	-0	-0	-0	0	0	0	0	0	0	0	0	0	0	0	0	0	0	0	0	0	0	0	0	0	1.526	1.726	1.675	1.297	1.219	1.41	1.116	0.9092	0.788	0.6389	0.4883	0.4033
392	0	0	0	0	0	0	0	0	-0	-0	-0	-0	-0	-0	0	0	0	0	0	0	0	0	0	0	0	0	0	0	0	0	0	0	0	0	0	0	0	0	0	0	0	0	0	0	0	0	0	0	0
393	0	0	0	0	0	0	0	0	0.9796	1.055	1.193	1.297	1.317	1.309	1.258	1.022	1.032	0.6316	0.6316	0.6316	0.6316	0.6316	0.6737	0.7158	0.7579	0.8	0.88	0.91	0.94	0.9279	0.9158	0.7337	0.7766	0.6689	0.4765	0.2874	0.3	0.32	0.34	0.36	-0.2	-0.218	-0.236	-0.254	-0.272	-0.29	-0.308	0	0
0	NaN	NaN	NaN	NaN	NaN	NaN	NaN	NaN	NaN	NaN	NaN	NaN	NaN	NaN	NaN	NaN	NaN	NaN	NaN	NaN	NaN	NaN	NaN	NaN	NaN	NaN	NaN	NaN	NaN	NaN	NaN	NaN	NaN	NaN	NaN	NaN	NaN	NaN	NaN	NaN	NaN	NaN	NaN	NaN	NaN	NaN	NaN	NaN	NaN
394	0	0	0	0	0	0	0	0	-0	-0	-0	-0	-0	-0	-0	-0	-0	-0	-0	-0	-0	-0	0	0	0	0	0	0	0	0	0	0	0	0	0	0	0	0	0	0	0	0	0	0	1.422	1.705	1.673	1.627	1.585
0	0	0	0	0	0	0	0	0	-0	-0	0	0	0	0	0	0	0	0	0	0	0	0	0	0	0	0	0	0	0	0	0	0	0	0	0	0	0	0	0	0	0	0	0	0	0	0	0	0	0
0	0	0	0	0	0	0	0	0	-0	-0	-0	-0	-0	-0	-0	-0	-0	-0	-0	-0	-0	-0	-0	-0	-0	-0	-0	-0	-0	-0	-0	-0	-0	0	0	0	0	0	0	0	0	0	1.263	1.416	1.526	1.502	1.471	1.429	1.332
395	0	0	0	0	0	0	0	0	0	0	0	0	0	0	0	0	0	0	0	0	0	0	1.417	1.515	1.55	1.479	1.107	1.01	1.213	1.115	1.034	1.04	1.027	0.9681	0.8366	0.7373	0.6913	0.6343	0.5687	0	0	0	0	0	0	0	0	0	0
396	0	0	0	0	0	0	0	0	0	0	0	0	0	0	0	0	0	0	0	0	0	0	0	0	0	0	1.255	1.364	1.56	1.623	1.245	1.168	1.093	1.019	1.243	1.13	0.9176	0.6204	0.4985	0.4017	0.4026	0.4037	0.4053	0.4072	0.4096	0.4124	0.4157	0.4196	0.02415
397	0	0	0	0	0	0	0	0	0	0	0	0	0	0	0	0	0	0	0	0	0	0	0	0	0	0	0	0	0	0	0	0	0	0	0	0	1.047	1.209	1.284	1.231	1.181	1.109	1.04	0.9779	0.8461	0.6785	0.4683	0.3806	0.3568
398	0	0	0	0	0	0	0	0	0	0	0	0	-0	-0	-0	-0	-0	-0	-0	-0	-0	-0	-0	0	0	0	0	0	0	0	0	0	0	0	0	0.9395	1.128	1.128	1.096	1.032	0.9673	0.9127	0.8804	0.825	0.6934	0.1703	0.0782	0.0662	0.01209
399	0	0	0	0	0	0	0	0	-0	-0	-0	-0	-0	-0	-0	-0	-0	-0	-0	-0	-0	-0	-0	-0	-0	-0	-0	0	0	0	0	0	0	0	0	0	0	0	0	0	0	0	0	0	0	0	0	0	0
400	0	0	0	0	0	0	0	0	0	0	0	0	0	0	0	0	0	0	0	0	0	0	0	0	0	0	0	0	0	1.295	1.627	1.689	1.64	1.565	1.492	1.421	1.308	1.088	0.7371	0.5628	0.4298	0.4265	0.4264	0.0263	0.0137	0.00115	-0.01114	-0.02318	-0.03495
401	0	0	0	0	0	0	0	0	-0	-0	-0	-0	-0	-0	-0	-0	-0	-0	-0	-0	-0	-0	-0	-0	-0	-0	-0	-0	-0	-0	0	0	0	0	0	0	0	0	0	0	0	0	0	0	0	0	0	0	0
402	0	0	0	0	0	0	0	0	0	0	0	0	0	0	0	0	1.545	1.73	1.685	1.633	1.542	1.142	1.023	0.9467	0.8885	0.7183	0.5687	0.4179	0.423	0.02897	0.03557	0.04226	0.03623	0.02847	0.01819	0.005288	-0.008982	-0.02209	-0.03042	-0.03291	-0.03355	-0.03566	-0.02878	-0.02543	-0.02543	-0.02855	-0.03467	-0.04382	-0.05546
0	0	0	0	0	0	0	0	0	0	-0	-0	-0	-0	-0	-0	-0.2	-0.2	-0.2	-0.2	-0.2	-0.2	-0.2	-0.2	-0.2	-0.2	0	0	0	0	0	0	0	0	0	0	0	0	0	0	0	0	0	0	0	0	0	0	0	0
0	0	0	0	0	0	0	0	0	0	0	0	-0	-0	-0	-0	-0	-0.2	-0.2	-0.2	-0.2	-0.2	-0	-0	-0	-0	-0	-0.2	0	0	0	0	0	0	0	0	0	0	0	0	0	0	0	0	0	0	0	0	0	0
0	0	0	0	0	0	0	0	0	-0	-0	-0	-0.2	-0.2	-0.2	-0.2	-0.2	-0.2	-0.2	-0.09362	0	0	0	0	0	0	0	0	0	0	0	0	0	0	0	0	0	0	0	0	0	0	0	0	0	0	0	0	0	0
403	0	0	0	0	0	0	0	0	-0	-0	-0	-0	-0	-0	-0	0	0	0	0	0	0	0	0	0	0	0	0	0	0	0	0	0	0	0	0	0	0	0	0	0	0	0	0	1.284	1.411	1.406	0.9491	1.064	1.076
0	0	0	0	0	0	0	0	0	0	0	0	0	0	0	0	0	0	0	0	0	0	0	0	0	0	0	0	0	0	0	0	0	0	0	-0.2	-0.2	-0	-0	-0	-0	-0	-0	-0	-0	-0.2	-0.2	-0.2	-0.2	-0.2
404	0	0	0	0	0	0	0	0	0	0	0	0	0	0	0	0	0	0	1.552	1.686	1.431	1.375	1.321	1.246	1.473	1.4	1.315	1.169	0.8319	0.5687	0.404	0.4062	0.405	0.4051	0.4059	0.4075	0.4097	0.4113	0.4122	0.4119	0.4105	0.4097	0.01031	-0.002396	-0.01601	-0.02945	-0.04147	-0.06688	-0.08975
405	0	0	0	0	0	0	0	0	0	0	0	0	0	0	0	0	0	0	0	0	0	0	0	0	0	0	0	0	0	1.272	1.397	1.414	1.355	1.378	1.467	1.373	1.029	0.8934	0.7962	0.6824	0.5188	0.4095	0.4061	0.004698	-0.007614	-0.03468	-0.06009	-0.08265	-0.1008
406	0	0	0	0	0	0	0	0	0	0	0	0	0	0	0	0	0	0	0	0	0	1.565	1.691	1.612	1.196	1.121	1.048	0.9777	0.9009	0.7634	0.5943	0.4251	-0.02892	-0.02407	-0.02489	-0.01843	-0.005981	0.01036	0.02845	0.04665	0.06402	0.07263	0.06063	0.04863	0.04863	0.04863	0.04863	0.1686	0.1686
0	NaN	NaN	NaN	NaN	NaN	NaN	NaN	NaN	NaN	NaN	NaN	NaN	NaN	NaN	NaN	NaN	NaN	NaN	NaN	NaN	NaN	NaN	NaN	NaN	NaN	NaN	NaN	NaN	NaN	NaN	NaN	NaN	NaN	NaN	NaN	NaN	NaN	NaN	NaN	NaN	NaN	NaN	NaN	NaN	NaN	NaN	NaN	NaN	NaN
407	0	0	0	0	0	0	0	0	-0	-0	-0	-0	-0	0	0	0	0	0	0	0	0	0	0	0	0	0	0	0	0	0	0	0	0	0	0	0	0	0	0	0	0	1.393	1.583	1.655	1.678	1.598	1.517	1.18	0.9669
408	0	0	0	0	0	0	0	0	0	0	0	0	0	0	0	0	0	0	0	0	0	0	0	0	0	0	0	0	0	0	0	0	0	0	0	0	0	0	0	0	0	1.486	1.703	1.723	1.584	1.37	1.237	1.165	1.092
409	0	0	0	0	0	0	0	0	0	0	0	0	0	0	0	0	0	0	0	0	0	0	1.609	1.739	1.687	1.636	1.563	1.495	1.417	1.159	0.7779	0.5781	0.4782	0.4648	0.4618	0.05868	0.05919	0.05919	0.05886	0.05902	0.05988	0.06154	0.06369	0.06629	0.06063	0.04863	0.04863	0.04863	0.04863
0	0	0	0	0	0	0	0	0	-0	-0	-0	-0	-0	-0	-0	-0	-0	-0	0	0	0	0	0	0	0	0	0	0	0	0	0	0	0	0	0	0	0	0	0	0	0	0	0	0	0	0	0	0	0
410	0	0	0	0	0	0	0	0	0	0	0	0	0	0	0	0	0	0	0	0	1.27	1.615	1.729	1.679	1.629	1.553	1.427	1.17	0.905	0.7388	0.5213	0.4562	0.03882	0.04599	0.04095	0.02147	0.003678	-0.01254	-0.01122	-0.008431	-0.004413	0.0004942	0.005919	0.01122	0.02798	0.03294	0.03294	0.03294	0.03294
411	0	0	0	0	0	0	0	0	-0	-0	-0	-0	0	0	0	0	0	0	0	0	0	0	0	0	0	0	0	0	0	0	0	0	0	0	1.348	1.417	1.499	1.593	1.532	1.443	0.995	0.9355	0.8718	0.8135	0.6825	0.5517	0.4599	0.4689	0.07807
0	0	0	0	0	0	0	0	0	-0	-0	-0	0	0	0	0	0	0	0	0	0	0	0	0	0	0	0	0	0	0	0	0	0	0	0	0	0	0	0	0	0	0	0	0	0	0	0	0	0	0
0	NaN	NaN	NaN	NaN	NaN	NaN	NaN	NaN	NaN	NaN	NaN	NaN	NaN	NaN	NaN	NaN	NaN	NaN	NaN	NaN	NaN	NaN	NaN	NaN	NaN	NaN	NaN	NaN	NaN	NaN	NaN	NaN	NaN	NaN	NaN	NaN	NaN	NaN	NaN	NaN	NaN	NaN	NaN	NaN	NaN	NaN	NaN	NaN	NaN
412	0	0	0	0	0	0	0	0	0.5425	0.665	0.7908	0.9039	1.185	1.466	1.58	1.452	1.252	1.149	0.9088	0.8235	0.753	0.6878	0.6229	0.2076	0.1907	0.1984	0.2	0.188	0.176	0.164	0.152	0.14	0.128	0.116	0.2	0.2	0.2	0.2	0.2	0.2	0.2	0.2	0.2	0.2	0.2	0.2	0.2	0.1723	0.1446
413	0	0	0	0	0	0	0	0	0	0	0	0	0	0	0	0	0	0	0	0	0	0	0	0	0	0	0	0	0	0	0	0	1.386	1.533	1.576	1.529	1.492	1.45	1.375	1.297	1.205	1.073	0.8841	0.6904	0.625	0.6	0.6	0.6	0.6
414	0	0	0	0	0	0	0	0	0	0	0	0	0	0	0	0	0	0	0	0	0	0	1.318	1.423	1.416	1.342	1.213	1.023	0.8474	0.7856	0.7677	0.7368	0.6929	0.03484	0	0	0	0	0	0	0	0	0	0	0	0	0	0	0
415	0	0	0	0	0	0	0	0	0	0	0	0	0	0	0	0	1.492	1.686	1.712	1.681	1.635	1.561	1.294	0.8885	0.6602	0.5825	0.5126	0.4967	0.4825	0.4676	0.0777	0.08739	0.09583	0.09244	0.08818	0.0831	0.07731	0.071	0.06441	0.0581	0.05295	0.03385	0.01665	0.01323	0.01165	0.001569	0.1059	0.0902	0.07451
416	0	0	0	0	0	0	0	0	0	0.7734	0.9026	1.124	1.36	1.495	1.549	1.51	1.46	1.35	1.183	0.9772	0.8	0.725	0.65	0.225	0.2	0.188	0.176	0.164	0.152	0.14	0.128	0.116	0.104	0.092	0.2	0.2	0.2	0.28	0.36	0.44	0.52	0.6	0.6	0.2	0.2	0.2	0.2	0.2	0.2
0	0	0	0	0	0	0	0	0	-0.2	-0.2	-0.2	-0.2	-0.2	-0.2	-0	-0	-0	-0	-0	-0	-0	-0	-0	-0	0	0	0	0	0	0	0	0	0	0	0	0	0	0	0	0	0	0	0	0	0	0	0	0	0
417	0	0	0	0	0	0	0	0	0	0	0	0	0	0	1.345	1.604	1.654	1.681	1.62	1.555	1.471	1.292	0.8904	0.6845	0.4557	0.4241	0.4255	0.02893	0.02123	-0.001741	-0.02415	-0.04595	-0.05141	-0.05624	-0.06059	-0.06452	0.03961	0.04806	0.05682	0.06587	0.07503	0.08423	0.09344	0.103	0.1129	0.1114	0.1103	0.1096	0.1049
418	0	0	0	0	0	0	0	0	0	0	0	0	0	0	0	0	0	1.259	1.393	1.454	1.597	1.629	1.605	1.547	1.489	1.424	1.327	1.141	0.9216	0.6788	0.6	0.6	0.6	0.6	0.6	0.2	0.2	0.1459	0.09179	-0.1623	-0.2188	-0.266	-0.2828	-0.3008	-0.32	-0.3404	-0.362	-0.368	-0.374
419	0	0	0	0	0	0	0	0	0	0	0	0	0	0	0	0	0	0	0	0	0	0	0	0	0	1.351	1.422	1.365	1.287	1.211	1.135	1.359	1.257	1.025	0.6721	0.5503	0.401	0.4021	0.003919	-0.005335	-0.01356	-0.02052	-0.02628	-0.03099	-0.03511	-0.05448	-0.07359	-0.07747	-0.08135
420	0	0	0	0	0	0	0	0	0	0	0	0	0	0	0	0	0	1.665	1.744	1.749	1.751	1.703	1.661	1.626	1.449	1.222	1.118	1.011	0.877	0.7701	0.6379	0.5145	0.4914	0.06875	0.07173	0.07508	0.07829	0.08192	0.087	0.09301	0.09799	0.103	0.107	0.109	0.1094	0.1096	0.1064	0.1009	0.09337
0	0	0	0	0	0	0	0	0	0	0	0	0	0.7533	1.282	1.598	1.697	1.717	1.68	1.635	1.562	1.487	1.417	1.349	1.186	0.8841	0.6521	0.5165	0.5104	0.5097	0.5142	0.5177	0.5197	0.1204	0.1199	0.1187	0.1051	0.09129	0.07753	0.06449	0.05319	0.02864	0.006423	-0.01412	-0.03356	-0.05215	0.0619	0.04454	0.02749	0.01072
421	0	0	0	0	0	0	0	0	0	0	0	0	0	0	0	0	0	0	0	0	0	0	0	0	0	0	0	0	0	1.382	1.529	1.548	1.525	1.523	1.505	1.432	1.306	1.212	1.109	0.993	0.4888	0.3662	0.2321	0.2	0.2	0.2	0.2	0.2	0.2
0	NaN	NaN	NaN	NaN	NaN	NaN	NaN	NaN	NaN	NaN	NaN	NaN	NaN	NaN	NaN	NaN	NaN	NaN	NaN	NaN	NaN	NaN	NaN	NaN	NaN	NaN	NaN	NaN	NaN	NaN	NaN	NaN	NaN	NaN	NaN	NaN	NaN	NaN	NaN	NaN	NaN	NaN	NaN	NaN	NaN	NaN	NaN	NaN	NaN
422	0	0	0	0	0	0	0	0	0	0	0	0	0	0	0	0	0	0	1.66	1.738	1.684	1.633	1.564	1.496	1.43	1.362	1.283	1.143	1.019	0.2754	0.05215	-0.1093	-0.2	-0.2	-0.2	-0.2	-0.092	0.024	0.148	0.28	0.3898	-0.2	-0.2	-0.2	-0.2	0	0	0	0
0	NaN	NaN	NaN	NaN	NaN	NaN	NaN	NaN	NaN	NaN	NaN	NaN	NaN	NaN	NaN	NaN	NaN	NaN	NaN	NaN	NaN	NaN	NaN	NaN	NaN	NaN	NaN	NaN	NaN	NaN	NaN	NaN	NaN	NaN	NaN	NaN	NaN	NaN	NaN	NaN	NaN	NaN	NaN	NaN	NaN	NaN	NaN	NaN	NaN
423	0	0	0	0	0	0	0	0	-0	-0	-0	-0	-0	-0	-0	-0	-0	-0	-0	-0	-0	-0	-0	-0	-0	-0	0	0	0	0	0	0	0	0	0	0	0	0	0	0	0	0	0	0	0	0	0	0	1.313
0	0	0	0	0	0	0	0	0	0	0	0	0	0	0	0	0	0	0	0	0	0	0	0	0	0	0	0	0	0	-0.2	-0.2	-0.2	-0.2	-0.2	-0.2	-0.2	-0.2	-0.2	-0.2	-0.2	-0.2	-0	-0	-0	-0	0	0	0	0
0	NaN	NaN	NaN	NaN	NaN	NaN	NaN	NaN	NaN	NaN	NaN	NaN	NaN	NaN	NaN	NaN	NaN	NaN	NaN	NaN	NaN	NaN	NaN	NaN	NaN	NaN	NaN	NaN	NaN	NaN	NaN	NaN	NaN	NaN	NaN	NaN	NaN	NaN	NaN	NaN	NaN	NaN	NaN	NaN	NaN	NaN	NaN	NaN	NaN
424	0	0	0	0	0	0	0	0	0	0	0	0	-0	-0	-0	-0	-0	-0	-0	-0	0	0	0	0	0	0	0	0	0	0	0	0	0	1.667	1.623	1.55	1.5	1.425	1.35	1.275	1.197	1.109	0.9941	0.4958	0.3671	0.2068	0.2	0.2	0.2
425	0	0	0	0	0	0	0	0	0	0	0	0	0	0	0	0	1.053	1.341	1.467	1.421	1.382	1.491	1.502	1.478	1.408	1.286	1.083	0.9713	0.8804	0.7864	0.6689	0.6	0.6	0.6	0.6	0.6	0.2	0.2	0.2	0.188	0.176	0.164	0.152	0.14	0.128	0.116	0.104	0.092	0.08
0	NaN	NaN	NaN	NaN	NaN	NaN	NaN	NaN	NaN	NaN	NaN	NaN	NaN	NaN	NaN	NaN	NaN	NaN	NaN	NaN	NaN	NaN	NaN	NaN	NaN	NaN	NaN	NaN	NaN	NaN	NaN	NaN	NaN	NaN	NaN	NaN	NaN	NaN	NaN	NaN	NaN	NaN	NaN	NaN	NaN	NaN	NaN	NaN	NaN
426	0	0	0	0	0	0	0	0	0	0	0	0	0	0	0	0	1.591	1.38	1.334	1.224	1.451	1.354	1.255	1.147	1.007	0.8535	0.7102	0.6975	0.6577	-0.00746	-0.1074	-0.2	-0.2	-0.2	-0.2	0	0	0	0	0	0	0	0	0	0	0	0	0	0
0	0	0	0	0	0	0	0	0	-0	-0	0	0	0	0	0	0	0	0	0	0	0	0	0	0	0	0	0	0	0	0	0	0	0	0	0	0	0	0	0	0	0	0	0	0	0	0	0	0	0
0	NaN	NaN	NaN	NaN	NaN	NaN	NaN	NaN	NaN	NaN	NaN	NaN	NaN	NaN	NaN	NaN	NaN	NaN	NaN	NaN	NaN	NaN	NaN	NaN	NaN	NaN	NaN	NaN	NaN	NaN	NaN	NaN	NaN	NaN	NaN	NaN	NaN	NaN	NaN	NaN	NaN	NaN	NaN	NaN	NaN	NaN	NaN	NaN	NaN
427	0	0	0	0	0	0	0	0	0	0	0	0	0	0	0	0	0	0	1.024	1.028	1.119	1.175	1.144	1.094	1.05	1.021	0.8387	0.6214	0.5211	0.5058	0.1169	0.1286	0.1299	0.1327	0.1326	0.1206	0.1086	0.09663	0.08463	0.07263	0.06063	0.04863	0.04863	0.04863	0.04863	0.04863	0.006522	-0.03558	-0.07769
428	0	0	0	0	0	0	0	0	-0	-0	-0	-0	-0	-0	-0	-0	-0	-0	-0	0	0	0	0	0	0	0	0	0	0	0	0	1.48	1.495	1.422	1.353	1.289	1.227	1.143	1.129	1.263	1.196	1.132	1.098	0.8889	0.7487	0.5802	-0.09305	-0.2	-0.2
0	0	0	0	0	0	0	0	0	0	0	-0	-0	-0	-0	-0	-0	-0.2	-0.2	-0	-0	-0	-0	-0.2	-0.2	-0.2	-0.2	0	0	0	0	0	0	0	0	0	0	0	0	0	0	0	0	0	0	0	0	0	0	0
0	0	0	0	0	0	0	0	0	-0.02679	-0.012	0	0	0	0	0	0	0	0	0	0	0	0	0	0	0	0	0	0	0	0	0	0	0	0	0	-0	-0	-0	-0	-0	-0	-0	-0	-0	-0	-0	-0	-0	-0
0	0	0	0	0	0	0	0	0	0	0	0	0	0	0	0	-0	-0	-0.2	-0.2	-0.2	-0.2	-0.2	-0.2	-0.2	-0.2	-0.2	-0.2	-0.2	-0.2	-0.2	-0.2	0	0	0	0	0	0	0	0	0	0	0	0	0	0	0	0	0	0
429	0	0	0	0	0	0	0	0	-0	-0	-0	-0	-0	-0	-0	-0	-0	-0	-0	-0	-0	-0	-0	-0	-0	-0	-0	-0	-0	-0	-0	-0	-0	-0	-0	-0	-0	-0	0	0	0	0	0	0	0	0	0	0	0
430	0	0	0	0	0	0	0	0	0	0	0	0	0	1.219	1.497	1.723	1.68	1.63	1.56	1.496	1.376	1.1	0.7148	0.5068	0.5051	0.5065	0.534	0.1618	0.1894	0.2	0.2	0.2	0.2	0.2	0.2	0.188	0.176	0.164	0.152	0.14	0.128	0.116	0.104	0.092	0.08	0.2	0.2	0.28	0.3447
431	0	0	0	0	0	0	0	0	0.5924	0.7086	0.814	0.9401	1.107	1.298	1.311	1.127	1.155	1.067	0.9171	0.7992	0.6913	0.6108	0.5381	0.5174	0.0973	0.1026	0.1087	0.1155	0.1229	0.131	0.1373	0.1373	0.1373	0.1373	0.1373	0.1373	0.1373	0.1253	0.1133	0.1013	0.08925	0.07725	0.06525	0.05325	0.04125	0.02925	-0.02485	-0.06696	-0.1091
0	NaN	NaN	NaN	NaN	NaN	NaN	NaN	NaN	NaN	NaN	NaN	NaN	NaN	NaN	NaN	NaN	NaN	NaN	NaN	NaN	NaN	NaN	NaN	NaN	NaN	NaN	NaN	NaN	NaN	NaN	NaN	NaN	NaN	NaN	NaN	NaN	NaN	NaN	NaN	NaN	NaN	NaN	NaN	NaN	NaN	NaN	NaN	NaN	NaN
432	0	0	0	0	0	0	0	0	0	0	0.7873	0.9013	1.218	1.22	1.227	1.186	1.107	0.9926	0.8911	0.7859	0.6939	0.6883	0.6421	0.579	-0.1127	-0.2	-0.2	-0.218	-0.236	0	0	0	0	0	0	0	0	0	0	0	0	0	0	0	0	0	0	0	0
433	0	0	0	0	0	0	0	0	0	-0	-0	-0	-0	-0	-0	-0	-0	0	0	0	0	0	0	0	0	1.006	1.255	1.508	1.573	1.532	1.454	1.299	1.073	0.9953	0.9062	0.8574	0.8064	0.7612	0.7237	0.734	0.76	0.7863	0.813	0.7313	0.5635	0.5418	0.1386	0.1489	0.1586
0	0	0	0	0	0	0	0	0	-0	-0	-0.2	-0.2	-0.2	-0.2	-0.2	-0.175	0	0	0	0	0	0	0	0	0	0	0	0	0	0	0	0	0	0	0	0	0	0	0	0	0	0	0	0	0	0	0	0	0
434	0	0	0	0	0	0	0	0	-0	0	0	0	0	0	0	0	0	0	0	0	0	0	0	0	0	0	0	0	0	0	0	0	0	1.392	1.511	1.468	1.442	1.4	1.2	0.8963	0.649	0.5618	0.08018	0.0524	0.02611	-0.01151	-0.02376	-0.03587	-0.04793
0	0	0	0	0	0	0	0	0	0	0	0	0	0	0	0	0	0	0	0	0	0	0	0	0	0	0	0	0	0	0	0	0	0	0	0	0	0	0	0	0	0	0	0	-0	-0	-0.2	-0.2	-0	-0
435	0	0	0	0	0	0	0	0	0	0	0	0	0	0	0	0	0	0	1.266	1.38	1.536	1.62	1.562	1.479	1.216	0.9877	0.8512	0.6605	0.4549	0.4303	0.03859	0.0454	0.03862	0.03159	0.02501	0.01953	0.01585	0.01414	0.01434	0.01628	0.01991	0.02475	0.04217	0.04863	0.04863	0.04863	0.04863	0.04863	0.04863
0	0	0	0	0	0	0	0	0	0	0	-0	-0	-0	-0	-0	-0	-0	-0	0	0	0.9974	1.188	1.214	1.101	0.9721	0.1794	0	0	0	0	0	0	0	0	0	0	0	0	0	0	0	0	0	0	0	0	0	0	0
436	0	0	0	0	0	0	0	0	0	0	0	0	0	0	0	0	0	0	0	0	0	0	1.382	1.631	1.754	1.73	1.701	1.67	1.61	1.482	1.314	1.137	1.031	0.957	0.4123	0.2489	-0.1226	-0.1684	-0.2	-0.2	-0.2	-0.2	-0.2	-0.2	-0.2	-0.2	-0.2	-0.2	-0.2
0	0	0	0	0	0	0	0	0	-0	-0	-0	-0	-0	-0	0	0	0	0	0	0	0	0	0	0	0	0	0	0	0	0	0	0	0	0	0	0	0	0	0	0	0	0	0	0	0	0	0	0	0
0	0	0	0	0	0	0	0	0	-0	-0	-0	-0	-0	0	0	0	0	0	0	0	0	0	0	0	0	0	0	0	0	0	0	0	0	0	0	0	0	0	0	0	0	0	0	0	0	0	0	0	0
437	0	0	0	0	0	0	0	0	-0	-0	-0	-0	-0	-0	-0	-0	-0	-0	0	0	0	0	0	0	0	0	0	0	0	0	0	0	0	0	0	0	0	0	0	0	0	0	0	0	0	0	0	0	1.616
438	0	0	0	0	0	0	0	0	0	0	0	0	0	0	0	0	0	0	0	0	1.109	1.165	1.178	0.8036	0.7829	0.7506	0.7163	0.7214	0.626	0.5983	0.5681	0.5141	0.4095	0.3192	0.2836	0.2795	-0.09829	-0.1616	-0.08314	-0.1996	-0.1991	-0.1979	-0.1949	-0	-0	-0	-0	-0	-0
0	NaN	NaN	NaN	NaN	NaN	NaN	NaN	NaN	NaN	NaN	NaN	NaN	NaN	NaN	NaN	NaN	NaN	NaN	NaN	NaN	NaN	NaN	NaN	NaN	NaN	NaN	NaN	NaN	NaN	NaN	NaN	NaN	NaN	NaN	NaN	NaN	NaN	NaN	NaN	NaN	NaN	NaN	NaN	NaN	NaN	NaN	NaN	NaN	NaN
0	0	0	0	0	0	0	0	0	-0.2	-0.2	-0.2	-0	-0	-0	-0	-0	0	0	0	0	0	0	0	0	0	0	0	0	0	0	0	0	0	0	0	0	0	0	0	0	0	0	0	0	0	0	0	0	0
0	NaN	NaN	NaN	NaN	NaN	NaN	NaN	NaN	NaN	NaN	NaN	NaN	NaN	NaN	NaN	NaN	NaN	NaN	NaN	NaN	NaN	NaN	NaN	NaN	NaN	NaN	NaN	NaN	NaN	NaN	NaN	NaN	NaN	NaN	NaN	NaN	NaN	NaN	NaN	NaN	NaN	NaN	NaN	NaN	NaN	NaN	NaN	NaN	NaN
439	0	0	0	0	0	0	0	0	0.7223	0.8534	0.9719	1.317	1.526	1.493	1.398	1.201	0.925	0.85	0.775	0.7	0.625	0.6	0.6	0.2	0.2	0.188	0.176	0.164	0.152	0.14	0.128	0.116	0.104	0.092	0.08	0.08	0.08	0.08	0.08	0.08	0.2	0.2	0.2	0.1843	0.1686	0.1529	0.1253	0.09757	0.06988
440	0	0	0	0	0	0	0	0	0	0	0	0	0	0	0	0	0	0	0	1.532	1.68	1.725	1.678	1.632	1.587	1.546	1.484	1.427	1.335	1.102	0.9426	0.873	0.7948	0.6868	0.5872	0.4831	0.4798	0.08328	0.09138	0.1007	0.1105	0.12	0.1295	0.1385	0.1474	0.1537	0.1837	0.2162	0.1718
441	0	0	0	0	0	0	0	0	0	0	0	0	0	0	0	0	0	0	0	0	0	1.092	1.205	1.179	1.107	1.091	1.055	0.9639	0.8629	0.8376	0.7918	0.796	0.7894	0.7772	0.759	0.7357	0.7088	0	0	0	0	0	0	0	0	0	0	0	0
442	0	0	0	0	0	0	0	0	0	0	0	0	0	0	0	0	1.484	1.69	1.737	1.687	1.638	1.535	1.324	1.098	1.021	0.9418	0.8621	0.8305	0.7925	0.7241	0.6539	0.5564	0.4315	0.4	0.4	1e-05	1e-05	1e-05	-0.01199	1e-05	1e-05	1e-05	1e-05	1e-05	0.04962	0.1296	0.2096	0.2896	0.3696
443	0	0	0	0	0	0	0	0	0	0	0	0	0	0	0	0	0	0	0	0	1.237	1.373	1.417	1.368	1.621	1.574	1.396	0.9539	0.776	0.5402	0.4499	0.4088	0.3673	0.3414	0.3407	0.3404	0.3404	0.3405	0.3406	0.3405	0.3404	0.3405	-0.05899	-0.05739	-0.05383	-0.05944	-0.06125	-0.05856	-0.05155
0	0	0	0	0	0	0	0	0	-0	-0	0	0	0	0	0	0	0	0	0	0	0	0	0	0	0	0	0	0	0	0	0	0	0	0	0	0	0	0	0	0	0	0	0	0	0	0	0	0	0
444	0	0	0	0	0	0	0	0	0	0	0	0	0	0	0	0	1.457	1.583	1.545	1.5	1.424	1.325	1.144	0.8567	0.725	0.65	0.625	0.6	0.6	0.6	0.2	0.2	0.1906	0.1692	0.1486	0.1179	0.09177	0.07387	0.06432	0.05481	0.04542	0.0362	0.01156	-0.01289	-0.03721	-0.04969	0.05751	0.04441	0.03076
445	0	0	0	0	0	0	0	0	0	0	0	0	0	0	0	0	0	1.436	1.654	1.738	1.749	1.707	1.665	1.627	1.592	1.438	1.189	1.06	0.9432	0.8465	0.7265	0.5843	0.5252	0.5247	0.5233	0.1189	0.1111	0.09873	0.08121	0.06366	0.04986	0.03804	0.01553	0.01819	0.01103	0.006283	0.00346	0.001945	0.002508
446	0	0	0	0	0	0	0	0	0	0	0	0	0	0	0	0	0	0	1.611	1.728	1.667	1.563	1.349	1.109	1.034	0.8986	0.7318	0.5103	0.4531	0.4302	0.00822	0.0126	0.01877	0.02675	0.03633	0.04775	0.06087	0.07585	0.09259	0.1107	0.1183	0.1271	0.1375	0.1493	0.14	0.128	0.116	0.104	0.092
447	0	0	0	0	0	0	0	0	0	0	0	0	0	0	0	0	0	0	0	0	0	0	0	0	0	1.251	1.64	1.731	1.679	1.63	1.555	1.409	1.027	0.9201	0.7414	0.524	0.3961	0.3719	0.3736	-0.024	-0.02106	-0.01759	-0.01481	0.06644	0.1461	0.2244	0.3019	0.3789	0.376
448	0	0	0	0	0	0	0	0	0	0	0	0	0.9868	1.232	1.391	1.586	1.654	1.643	1.606	1.391	1.2	1.002	0.8365	0.7683	0.6993	0.675	0.65	0.225	0.2	0.2	0.2	0.2	0.2	0.2	0.2	0.188	0.176	0.164	0.152	0.14	0.128	0.116	0.104	0.092	0.08	0.08	0.2	0.2	0.2
449	0	0	0	0	0	0	0	0	0	0	0	0	0	0	0	0	0	0	0	0	1.54	1.655	1.668	1.513	1.481	1.384	1.263	1.105	0.3974	0.1264	-0.07004	-0.2	-0.2	-0.2	-0.2	-0.2	-0.2	-0.2	-0.2	0	0	0	0	0	0	0	0	0	0
450	0	0	0	0	0	0	0	0	-0	-0	-0	-0	0	0	0	0	0	0	0	0	0	0	0	0	0	0	0	0	0	-0	-0	-0	-0	-0	-0	-0	-0	-0	-0	-0	-0	-0	-0	-0	-0	-0	-0	-0	-0
451	0	0	0	0	0	0	0	0	0.3826	0.4	0	0	0	-0	-0	-0	-0	-0	-0	-0	-0	-0	-0	-0	-0	-0	-0	-0	0	0	0	0	0	0	0	0.9623	1.1	1.158	1.2	1.378	1.391	1.287	1.109	0.875	0.8	0.725	0.65	0.625	0.6
452	0	0	0	0	0	0	0	0	0	0	0.5259	0.6478	0.7734	0.9023	1.337	1.584	1.533	1.377	1.235	1.192	1.006	0.7728	0.686	0.618	0.2006	0.1827	0.1641	0.1713	0.18	0.1904	0.2	0.2	0.2	0.1459	0.09179	-0.1623	-0.2188	-0.266	-0.2828	-0.3008	-0.32	-0.3404	-0.362	-0.2	-0.2174	-0.236	-0.254	-0.272	-0.29
453	0	0	0	0	0	0	0	0	0	0	0	0	0	0	0	0	0	0	1.035	1.373	1.336	1.24	1.012	0.7593	0.9618	0.7687	0.4873	0.3966	-0.04411	-0.08479	-0.1255	-0.1255	-0.1255	-0.1375	-0.1495	-0.1615	-0.1735	-0.1855	-0.1975	-0.2095	-0.2215	-0.2335	-0.2455	-0.1255	-0.1255	-0.1255	-0.1255	-0.1255	-0.1255
454	0	0	0	0	0	0	0	0	0	0	0	0	0	0.718	1.061	1.335	1.397	1.349	1.274	1.193	1.081	0.9023	0.6536	0.5	0.425	0.4	0.4	0.4	0.4	1.45e-05	2.755e-05	5.513e-05	0.0001257	-0.01169	-0.02314	-0.03354	-0.04151	-0.04529	-0.04247	-0.07239	-0.09244	-0.2343	-0.2944	-0.332	-0.338	-0.344	-0.35	-0.356	-0.362
455	0	0	0	0	0	0	0	0	0	0	0	0	0	0	0	0	1.366	1.629	1.702	1.69	1.672	1.617	1.501	1.305	1.189	1.044	0.8529	0.6721	0.625	0.6	0.2	0.2	0.2	0.2	0.2	0.2	0.2	0.188	0.2	0.2	0.2	0.2	0.2	0.2	0.2	0.2	0.2	0.2	0.2
456	0	0	0	0	0	0	0	0	-0	-0	-0	-0	-0	-0	-0	-0	-0	-0	-0	-0	-0	-0	-0	0	0	0	0	0	0	0.8887	0.9676	1.048	1.116	1.273	1.393	1.379	1.232	1.1	1.05	1	0.925	0.85	0.775	0.7	0.675	0.65	0.625	0.1579	0.1158
457	0	0	0	0	0	0	0	0	0	0	0	0	0	0	0	1.404	1.538	1.541	1.507	1.485	1.45	1.368	1.261	1.109	0.9107	0.675	0.65	0.225	0.2	0.2	0.2	0.2	0.2	0.2	0.2	0.2	0.2	0.188	0.176	0.164	0.152	0.14	0.128	0.116	0.104	0.2	0.2	0.2	0.2
458	0	0	0	0	0	0	0	0	0	0	0.8681	1.019	1.205	1.346	1.541	1.624	1.496	1.417	1.344	1.267	1.152	0.9463	0.732	-0.02632	-0.09342	-0.1605	-0.2	-0.2	-0.2	-0.2	-0.2	-0.2	-0.2	-0.2	-0.2	-0.1112	0.008799	0.1288	0.2488	0	0	0	0	0	0	0	0	0	0
0	NaN	NaN	NaN	NaN	NaN	NaN	NaN	NaN	NaN	NaN	NaN	NaN	NaN	NaN	NaN	NaN	NaN	NaN	NaN	NaN	NaN	NaN	NaN	NaN	NaN	NaN	NaN	NaN	NaN	NaN	NaN	NaN	NaN	NaN	NaN	NaN	NaN	NaN	NaN	NaN	NaN	NaN	NaN	NaN	NaN	NaN	NaN	NaN	NaN
459	0	0	0	0	0	0	0	0	0	0	0	0	0	0	0	0	0	0	0	0	0	0	0	0	0	0	0	0	0	0	0	0	0	0	0	1.296	1.41	1.434	1.388	1.432	1.471	1.438	1.371	1.216	0.8647	0.7269	0.6159	0.6	0.6
460	0	0	0	0	0	0	0	0	0	0	0	0.7206	0.9028	1.334	1.403	1.461	1.212	1.131	1.071	1.017	0.9859	0.8927	0.733	0.5885	0.1454	0.156	0.164	0.152	0.14	0.128	0.116	0.104	0.092	0.08	0.08	0.08	0.08	0.08	0.08	0.08	0.08	0.08	0.2	0.2	0.188	0.2	0.2	0.188	0.201
461	0	0	0	0	0	0	0	0	-0	-0	-0	-0	-0	-0	-0	-0	-0	-0	-0	-0	-0	-0	0	0	0	0	0	0	0	0	0	0	0	0	0	0	0	0	0	0	0	0	0	0	1.369	1.455	1.643	1.696	1.689
462	0	0	0	0	0	0	0	0	-0	-0	-0	-0	-0	-0	-0	-0	-0	-0	-0	-0	-0	-0	0	0	0	0	0	0	0	0	0	0	0	0	0	0	0	0	0	0	0	0	0	0	0	0	0	0	1.125
463	0	0	0	0	0	0	0	0	-0	0	0	0	0	0	0	0	0	0	0	0	0	0	0	0	0	0	1.424	1.229	1.157	1.085	0.9881	0.891	0.7939	1.059	1.074	1.076	1.03	0.938	0.7857	0.6635	0.5944	0	0	0	0	0	0	0	0
464	0	0	0	0	0	0	0	0	0	0	0	0	0	0	0	0	0	0	0	0	0	0	0	0	-0	0	0	0	0	0	0	0	0	0	0	0	0	1.54	1.643	1.578	1.479	1.335	1.238	1.154	1.081	0.948	0.638	0.638	0.6367
465	0	0	0	0	0	0	0	0	-0	-0	-0	-0	-0	-0	-0	-0	-0	-0	-0	-0	-0	-0	0	0	0	0	0	0	0	0	0	0	0.9772	1.335	1.314	1.235	1.444	1.38	1.003	0.9265	1.135	1.016	0.7541	0.5759	0.4242	0.4	0.4	0.4	0.4
466	0	0	0	0	0	0	0	0	0	0	0	0	0	0	0	0	0	0	0	0	0	0	0	1.242	1.64	1.374	1.317	1.237	1.161	1.085	1.008	1.207	1.009	0.7301	0.586	0.4368	0.4	0.4	0.4	1e-05	1e-05	1e-05	1.186e-05	3.555e-05	8.38e-05	0.0001659	-0.01172	-0.02357	-0.03538
467	0	0	0	0	0	0	0	0	0	0	0	0	0	0	0	0	0	0	0	0	0	1.24	1.354	1.475	1.593	1.449	0.7846	0.7005	0.9598	0.8563	0.7431	0.6231	0.4702	0.07631	0.08174	0.08652	0.0924	0.1001	0.1099	0.116	0.104	0.092	0.08	0.08	0.08	0.08	0.08	0.08	0.08
0	NaN	NaN	NaN	NaN	NaN	NaN	NaN	NaN	NaN	NaN	NaN	NaN	NaN	NaN	NaN	NaN	NaN	NaN	NaN	NaN	NaN	NaN	NaN	NaN	NaN	NaN	NaN	NaN	NaN	NaN	NaN	NaN	NaN	NaN	NaN	NaN	NaN	NaN	NaN	NaN	NaN	NaN	NaN	NaN	NaN	NaN	NaN	NaN	NaN
468	0	0	0	0	0	0	0	0	0	0	0	0	0	0	0	0	0	0	0	0	0	1.526	1.726	1.422	1.367	1.316	1.242	1.47	1.394	1.261	0.9973	0.6839	0.5304	0.5103	0.1303	0.15	0.169	0.1865	0.2	0.188	0.176	0.164	0.152	0.14	0.128	0.116	0.104	0.092	0.08
469	0	0	0	0	0	0	0	0	-0	-0	-0	-0	-0	-0	-0	-0	-0	-0	-0	-0	-0	-0	-0	-0	0	0	0	0	0	0	0	0	0	0	0	0	0	0	0	0	0	0	1.295	1.422	1.39	1.341	1.526	1.336	1.063
0	0	0	0	0	0	0	0	0	-0	-0	0	0	0	0	0	0	0	0	0	0	0	0	0	0	0	0	0	0	0	0	0	0	0	0	0	0	0	0	0	0	0	0	0	0	0	0	0	0	0
470	0	0	0	0	0	0	0	0	0	-0	-0	-0	-0	-0	-0	-0	-0	-0	-0	-0	-0	-0	-0	-0	-0	0	0	0	0	0	0	0	0	0	0	0	0	0	0	0	0	0	0	0	0	0	0	0	0
471	0	0	0	0	0	0	0	0	-0	0	0	0	0	0	0	0	0	0	0	0	0	0	0	0	0	0	0	0	0	0	0	1.381	1.623	1.668	1.52	1.278	1.256	1.255	1.13	0.9479	0.7593	0.6843	0.6593	0.2343	0.2093	0.1843	0.1843	0.1843	0.1843
0	0	0	0	0	0	0	0	0	-0	-0	-0	-0	-0	-0	-0	-0	0	0	0.7705	1.05	1.168	1.099	1.099	0	0	0	0	0	0	0	0	0	0	0	0	0	0	0	0	0	0	0	0	0	0	0	0	0	0
472	0	0	0	0	0	0	0	0	-0	-0	0	0	0	0	0	0	0	0	0	0	0	0	0	0	0	0	0	0	0	0	0	0	0	0	0	1.551	1.732	1.681	1.628	1.554	1.476	1.289	0.9171	0.6853	0.4502	0.4253	0.4006	0.401	0.4016
0	NaN	NaN	NaN	NaN	NaN	NaN	NaN	NaN	NaN	NaN	NaN	NaN	NaN	NaN	NaN	NaN	NaN	NaN	NaN	NaN	NaN	NaN	NaN	NaN	NaN	NaN	NaN	NaN	NaN	NaN	NaN	NaN	NaN	NaN	NaN	NaN	NaN	NaN	NaN	NaN	NaN	NaN	NaN	NaN	NaN	NaN	NaN	NaN	NaN
0	NaN	NaN	NaN	NaN	NaN	NaN	NaN	NaN	NaN	NaN	NaN	NaN	NaN	NaN	NaN	NaN	NaN	NaN	NaN	NaN	NaN	NaN	NaN	NaN	NaN	NaN	NaN	NaN	NaN	NaN	NaN	NaN	NaN	NaN	NaN	NaN	NaN	NaN	NaN	NaN	NaN	NaN	NaN	NaN	NaN	NaN	NaN	NaN	NaN
473	0	0	0	0	0	0	0	0	0	0	0	0	0	0	0	0	0	0	0	0	0	0	0	0	0	0	0	0	0	0	0	0	0	0	0	0	0	0	0	0	0	0	1.439	1.484	1.532	1.503	0.9818	0.82	0.589
0	NaN	NaN	NaN	NaN	NaN	NaN	NaN	NaN	NaN	NaN	NaN	NaN	NaN	NaN	NaN	NaN	NaN	NaN	NaN	NaN	NaN	NaN	NaN	NaN	NaN	NaN	NaN	NaN	NaN	NaN	NaN	NaN	NaN	NaN	NaN	NaN	NaN	NaN	NaN	NaN	NaN	NaN	NaN	NaN	NaN	NaN	NaN	NaN	NaN
474	0	0	0	0	0	0	0	0	-0	-0	-0	-0	-0	-0	-0	-0	-0	-0	-0	-0	-0	-0	-0	-0	-0	-0	-0	-0	-0	-0	-0	-0	-0	-0	0	0	0	0	0	0	0	0	0	0	0	0	0	0	0
0	0	0	0	0	0	0	0	0	-0	0	0	0	0	0	0	0	0	0	0	0	0	0	0	0	0	0	0	0	0	0	0	0	0	0	0	1.415	1.65	1.733	1.68	1.631	1.559	1.491	1.427	1.374	1.235	1.018	0.8208	0.7215	0.6085
475	0	0	0	0	0	0	0	0	0	0	0	0	0	0	0	0	0	0	0	0	0	0	0	0	0	0	0	1.391	1.53	1.538	1.512	1.5	1.506	1.445	1.256	1.06	0.7957	0.7	0.275	0.25	0.225	0.2	0.2	0.1843	0.1566	0.1289	0.1373	0.1373	0.1373
0	NaN	NaN	NaN	NaN	NaN	NaN	NaN	NaN	NaN	NaN	NaN	NaN	NaN	NaN	NaN	NaN	NaN	NaN	NaN	NaN	NaN	NaN	NaN	NaN	NaN	NaN	NaN	NaN	NaN	NaN	NaN	NaN	NaN	NaN	NaN	NaN	NaN	NaN	NaN	NaN	NaN	NaN	NaN	NaN	NaN	NaN	NaN	NaN	NaN
476	0	0	0	0	0	0	0	0	0	0	0	0	0	0	0	0	0	0	1.126	1.387	1.356	1.304	1.228	1.299	1.287	1.245	1.153	0.9966	0.7908	0.6335	0.4976	0.4	0.4003	0.401	0.403	0.4068	0.4131	0.4223	0.03388	0.04746	0.06199	0.07726	0.093	0.1083	0.1232	0.1375	0.1501	0.1622	0.1736
0	NaN	NaN	NaN	NaN	NaN	NaN	NaN	NaN	NaN	NaN	NaN	NaN	NaN	NaN	NaN	NaN	NaN	NaN	NaN	NaN	NaN	NaN	NaN	NaN	NaN	NaN	NaN	NaN	NaN	NaN	NaN	NaN	NaN	NaN	NaN	NaN	NaN	NaN	NaN	NaN	NaN	NaN	NaN	NaN	NaN	NaN	NaN	NaN	NaN
0	NaN	NaN	NaN	NaN	NaN	NaN	NaN	NaN	NaN	NaN	NaN	NaN	NaN	NaN	NaN	NaN	NaN	NaN	NaN	NaN	NaN	NaN	NaN	NaN	NaN	NaN	NaN	NaN	NaN	NaN	NaN	NaN	NaN	NaN	NaN	NaN	NaN	NaN	NaN	NaN	NaN	NaN	NaN	NaN	NaN	NaN	NaN	NaN	NaN
0	NaN	NaN	NaN	NaN	NaN	NaN	NaN	NaN	NaN	NaN	NaN	NaN	NaN	NaN	NaN	NaN	NaN	NaN	NaN	NaN	NaN	NaN	NaN	NaN	NaN	NaN	NaN	NaN	NaN	NaN	NaN	NaN	NaN	NaN	NaN	NaN	NaN	NaN	NaN	NaN	NaN	NaN	NaN	NaN	NaN	NaN	NaN	NaN	NaN
0	0	0	0	0	0	0	0	0	-0	-0	-0	-0	-0	-0	-0	-0	0	0	0	0	0	0	0	0	0	0	0	0	0	0	0	0	0	0	0	0	0	0	0	0	0	0	0	0	0	0	0	0	0
477	0	0	0	0	0	0	0	0	-0	-0	-0	-0	-0	-0	-0	-0	-0	-0	-0	-0	-0	-0	-0	-0	-0	-0	-0	-0	-0	-0	0	0	0	0	0	0	0	0	0	0	0	0	0	0	0	0	0	0	0
478	0	0	0	0	0	0	0	0	-0	-0	-0	-0	-0	-0	-0	-0	-0	0	0	0	0	0	0	0	0	0	0	0	0	0	0	0	0	0	0	0	0	0	0	0	0	1.414	1.49	1.401	1.415	1.295	1.222	1.107	0.944
479	0	0	0	0	0	0	0	0	0	0	0	0	0	0	0	0	0	0	0	0	1.31	1.438	1.393	1.567	1.583	1.476	1.205	1.092	1.025	0.9049	0.7777	0.6093	0.1686	0.1409	0.1289	0.1169	0.1049	0.09294	0.08094	0.06894	0.05694	0.04494	0.03294	0.1479	0.1415	0.1363	0.1333	0.1309	0.1341
480	0	0	0	0	0	0	0	0	-0	-0	0	0	0	0	0	0	0	0	0	0	0	0	0	0	0	0	0	0	0	0	0	0	0	1.413	1.532	1.662	1.65	1.617	1.582	1.543	1.441	0.8325	0.572	0.3214	0.275	0.25	0.225	0.2	0.2
481	0	0	0	0	0	0	0	0	0	0	0	0	0	0	0	0	0	0	0	0	0	0	0	1.327	1.438	1.618	1.623	1.551	1.177	1.382	1.184	0.9072	0.7641	0.6376	0.473	0.02932	0.03162	0.03306	0.03381	0.01827	0.002206	-0.01386	-0.02925	-0.04333	-0.05316	-0.04125	-0.02293	0.0009898	0.02789
482	0	0	0	0	0	0	0	0	0	0	0	0.7483	1.094	1.34	1.654	1.667	1.556	1.267	1.079	0.9522	0.7675	0.5075	0.3954	0.3554	-0.0576	-0.06439	-0.06825	-0.06902	-0.06708	-0.06298	-0.05691	-0.04938	-0.04137	-0.03332	-0.02545	-0.005784	0.01379	0.01725	0.01725	0.01725	0.01725	0.01725	0.01725	0.01725	0.01725	0.01725	0.01725	0.1373	0.1373
483	0	0	0	0	0	0	0	0	-0	-0	-0	-0	0	0	0	0	0	0	0	0	0	0	0	1.686	1.702	1.647	1.579	1.427	1.153	0.9949	0.7077	0.525	0.05001	0.02501	1e-05	-0.01199	-0.02399	-0.03599	-0.04798	-0.07559	-0.103	-0.1301	-0.1569	-0.07574	-0.09086	-0.1063	-0.1224	-0.1388	-0.1398
484	0	0	0	0	0	0	0	0	0	0	0	0	0	0	0	0	0	0	0	0	0	0	0	0	1.392	1.463	1.451	1.314	1.102	0.8548	0.8015	0.7505	0.6846	0.219	0.1284	0.08791	0.04749	0.007191	-0.033	-0.05736	-0.08154	-0.1055	-0.1041	-0.1024	-0.1003	-0.0977	-0.09447	-0.09045	-0.08572
485	0	0	0	0	0	0	0	0	-0.1837	-0.183	-0.1822	-0.1812	-0.1796	-0.1777	-0.1752	-0.1723	-0.1695	-0.1663	-0.1627	-0.1586	-0.1547	-0.1508	-0.1469	-0.143	-0.1387	-0	-0	-0	-0	-0	-0	-0	-0	-0	-0	-0	-0	-0	-0	-0	-0	-0	-0	-0	-0	-0	-0	-0	-0
486	0	0	0	0	0	0	0	0	-0	-0	-0	-0	-0	-0	-0	-0	-0	-0	-0	-0	-0	-0	-0	-0	-0	-0	-0	-0	-0	-0	-0	-0	-0	-0	-0	-0	-0	-0	-0	-0	-0	-0	-0	-0	-0	-0	-0	-0	-0
0	0	0	0	0	0	0	0	0	-0	-0	-0	0	0	0	0	0	0	0	0	0	0	0	0	0	0	0	0	0	0	0	0	0	0	0	0	0	0	0	0	1.292	1.639	1.679	1.298	1.22	1.145	1.073	1.295	1.082	0.7142
0	0	0	0	0	0	0	0	0	-0.2	-0.2	0	0	0	0	0	0	0	0	0	0	0	0	0	0	0	0	0	0	0	0	0	0	0	0	0	0	0	0	0	0	0	0	0	0	0	0	0	0	0
0	0	0	0	0	0	0	0	0	-0	-0	-0	-0	-0	-0	-0	-0	-0	-0	-0	-0	-0	-0	-0	-0	-0	-0	-0	-0	-0	-0	-0	-0	-0	-0	-0	-0	-0	-0	-0	-0	0	0	0	0	0	0	0	0	1.441
487	0	0	0	0	0	0	0	0	0	0	0	0	0	0	0	0	0	0	0	0	1.225	1.363	1.452	1.66	1.619	1.243	1.159	0.9935	0.9171	0.7865	0.5825	0.425	0.4	0.4	0.4	0.4	0.4	0.4	1e-05	-0.01199	-0.02399	-0.05168	-0.07936	-0.107	-0.1347	-0.1623	-0.1895	-0.2161	-0.2419
0	0	0	0	0	0	0	0	0	0	0	0	0	-0	-0	-0	-0	-0	-0	-0.2	-0.2	-0.2	-0.2	-0.2	-0.2	-0.2	-0.2	-0.2	-0.2	0	0	0	0	0	0	0	0	0	0	0	0	0	0	0	0	0	0	0	0	0
488	0	0	0	0	0	0	0	0	0	0	0	0	0	0	0	0.8849	1.294	1.47	1.435	1.492	1.545	1.53	1.432	1.203	1.043	0.92	0.8117	0.6685	0.561	0.5632	0.5638	0.5646	0.1648	0.1641	0.1644	0.167	0.1694	0.1724	0.1766	0.181	0.1853	0.1899	0.1958	0.2	0.2	0.2	0.2	0.2	0.2
0	0	0	0	0	0	0	0	0	0	0	0	0	0	0	0	-0	-0	0	0	0	0	0	0	0.9427	1.134	1.294	1.21	0.8184	0.8	1.1	1.099	0	0	0	0	0	0	0	0	0	0	0	0	0	0	0	0	0	0
0	0	0	0	0	0	0	0	0	-0	-0	-0	-0	-0	-0	-0	-0	-0	-0	-0	-0	-0	-0	-0	-0	-0	-0	-0	-0	-0	-0	-0	-0	-0	-0	-0	-0	-0	-0	0	0	0	0	0	0	0	0	0	0	0
489	0	0	0	0	0	0	0	0	0	0	0	0	0	0	0	0	0	0	0	0	0	1.612	1.747	1.758	1.719	1.685	1.652	1.596	1.501	1.346	1.154	1.031	0.9468	0.8243	0.6658	0.6	0.6	0.6	0.5762	0.1465	0.12	0.09607	0.07548	0.05947	0.03552	0.01234	-0.009118	0.01897	0.01343
490	0	0	0	0	0	0	0	0	-0	-0	0	0	0	0	0	0	0	0	0	0	0	0	0	0	0	0	0	0	0	0	0	1.316	1.447	1.456	1.66	1.631	1.522	1.312	0.9812	0.7384	0.5562	0.4841	0.462	0.4397	0.4167	0.4179	0.01839	0.002878	-0.01194
491	0	0	0	0	0	0	0	0	0	0	0	0	0	0	0	0	0	0	0	0	0	1.388	1.428	1.376	1.324	1.575	1.529	1.409	1.259	1.016	0.7999	0.6241	0.45	0.425	0.4	1.283e-05	1.147e-05	1e-05	1e-05	1e-05	1e-05	1e-05	1e-05	1e-05	1.023e-05	7.187e-05	0.0002965	0.0008161	0.0017
492	0	0	0	0	0	0	0	0	0	0	0	0	0	0	0	0	0	0	0	0	0	0	0	0	0	0	0	1.325	1.439	1.385	1.574	1.492	1.099	0.9055	0.688	0.5094	0.4188	0.3784	-0.04614	-0.04543	-0.04447	-0.05526	-0.06586	-0.07634	-0.08675	-0.09709	-0.1073	-0.1171	-0.1265
0	0	0	0	0	0	0	0	0	-0.2	0	0	0	0	0	0	0	0	0	0	0	0	0	0	0	0	0	0	0	0	0	0	0	0	0	0	0	0	0	0	0	0	0	0	0	0	0	0	0	0
493	0	0	0	0	0	0	0	0	-0	-0	-0	-0	-0	-0	-0	-0	-0	-0	-0	-0	-0	-0	-0	-0	-0	-0	-0	-0	-0	-0	-0	0	0	0	0	0	0	0	0	0	0	0	0	0	1.306	1.421	1.559	1.612	1.545
494	0	0	0	0	0	0	0	0	-0	-0	-0	-0	-0	-0	-0	0	0	0	0	0	0	0	0	0	0	0	0	0	0	0	0	0	0	0	0	0	0	0	0	0	0	0	0	0	0	0	0	0	0
495	0	0	0	0	0	0	0	0	0	0	0	0	0	0	0	0	0	1.433	1.456	1.428	1.406	1.317	1.196	1.025	0.8158	0.7503	0.3003	0.2503	0.2003	0.2004	0.2004	0.2004	0.2004	0.2004	0.2004	0.2004	0.2004	0.2004	0.2004	0.2004	0.2004	0.2004	0.2005	0.2006	0.2007	0.2007	0.2008	0.2009	0.201
496	0	0	0	0	0	0	0	0	-0	-0	-0	-0	-0	-0	-0	-0	-0	-0	-0	-0	-0	-0	-0	-0	-0	-0	-0	-0	-0	-0	-0	-0	-0	-0	-0	-0	-0	-0	0	0	0	0	0	0	0	0	0	0	0
0	0	0	0	0	0	0	0	0	0	0	0	-0	-0	-0.2	-0	-0	-0	-0	-0	-0	-0	0	0	0	0	0.06792	0.05713	0	0	0	0	0	0	0	0	0	0	0	0	0	0	0	0	0	0	0	0	0	0
497	0	0	0	0	0	0	0	0	0	0	0	0	0	0	0	0	0	0	0	1.436	1.518	1.532	1.564	1.549	1.536	1.465	1.3	1.106	0.902	0.7226	0.5397	0.3206	0.2462	-0.1717	-0.1832	-0.1886	-0	-0	-0	-0	-0	-0	-0	-0	-0	-0	-0	-0	-0
0	NaN	NaN	NaN	NaN	NaN	NaN	NaN	NaN	NaN	NaN	NaN	NaN	NaN	NaN	NaN	NaN	NaN	NaN	NaN	NaN	NaN	NaN	NaN	NaN	NaN	NaN	NaN	NaN	NaN	NaN	NaN	NaN	NaN	NaN	NaN	NaN	NaN	NaN	NaN	NaN	NaN	NaN	NaN	NaN	NaN	NaN	NaN	NaN	NaN
498	0	0	0	0	0	0	0	0	0	0	0	0	0	0	0	0	0	0	0	0	0	0	0	0	0	0	0	0	0	0	0	0	0	0	0	0	0	1.366	1.603	1.657	1.638	1.596	1.533	1.437	1.183	0.9497	0.8918	0.803	0.6687
0	NaN	NaN	NaN	NaN	NaN	NaN	NaN	NaN	NaN	NaN	NaN	NaN	NaN	NaN	NaN	NaN	NaN	NaN	NaN	NaN	NaN	NaN	NaN	NaN	NaN	NaN	NaN	NaN	NaN	NaN	NaN	NaN	NaN	NaN	NaN	NaN	NaN	NaN	NaN	NaN	NaN	NaN	NaN	NaN	NaN	NaN	NaN	NaN	NaN
499	0	0	0	0	0	0	0	0	-0	-0	-0	-0	-0	-0	-0	-0	-0	-0	-0	-0	-0	-0	-0	-0	-0	-0	-0	-0	-0	-0	-0	-0	-0	-0	-0	-0	-0	-0	-0	-0	-0	-0	-0	-0	-0	-0	-0	-0	-0
500	0	0	0	0	0	0	0	0	-0	-0	-0	-0	-0	-0	-0	-0	-0	-0	-0	-0	-0	-0	-0	-0	-0	-0	-0	-0	0	0	0	0	0	0	0	0	0	0	0	0	0	0	0	0	0	0	0	0	0
501	0	0	0	0	0	0	0	0	0	0	0	0	0	0	0	0	0	0	0	0	0	0	0	0	-0	-0	0	0	0	0	0	0.7197	0.9263	1.08	1.234	1.197	1.12	1.051	1.042	1.026	0	0	0	0	0	0	0	0	0
502	0	0	0	0	0	0	0	0	0	-0	-0	-0	-0	-0	-0	-0	-0	-0	-0	-0	-0	-0	-0	-0	0	0	0	0	0	0	0	0	0	1.229	1.353	1.306	1.446	1.471	1.396	1.296	1.086	0.6678	0.45	0.425	0.4	0.4	0.4	1e-05	1e-05
503	0	0	0	0	0	0	0	0	0.7142	0.5752	0.4	0.4	0.4	0.4	0.4	0.4	0	0	0	0	0	0	0	0	0	0	0	0	0	0	0	0	0	0	0	0	0.7024	0.8402	0.978	1.116	1.158	1.2	1.2	1.15	1.1	1.05	0.6	0.5343	0.4686
504	0	0	0	0	0	0	0	0	-0	-0	-0	-0	0	0	0	0	0	0	0	0	0	0	0	0	0	0	0	0	0	0	0	0	0	0	0	0	0	0	0	0	0	0	0	0	1.261	1.608	1.684	1.612	1.539
505	0	0	0	0	0	0	0	0	0	0	0	0	0	0	0	0	0	0	0	0	0	0	0	0	0	0	0	0	0	0	0	0	0	0	0	1.405	1.715	1.749	1.713	1.639	1.541	1.309	1.189	1.045	0.8671	0.6961	0.07465	0.0005292	-0.0833
506	0	0	0	0	0	0	0	0	0	0	0	0	0	0	0	0	0	0	0	0	0	0	0	0	0	0	0	0	0	0	0	0	0	0	0	0	0	0	1.393	1.512	1.468	1.493	1.532	1.508	1.384	1.113	0.7648	0.65	0.625
507	0	0	0	0	0	0	0	0	-0	-0	-0	-0	-0	-0	-0	-0	-0	-0	-0	-0	-0	-0	-0	-0	-0	-0	-0	-0	-0	-0	-0	0	0	0	0	0	0	0	0	0	0	0	0	0	0	0	0	0	0
508	0	0	0	0	0	0	0	0	-0	-0	-0	-0	-0	-0	-0	-0	-0	0	0	0	0	-0	-0	-0	0	0	0	0	0	0.927	1.075	1.053	1.101	1.164	0.8	0.8	0.7999	0	0	0	0	0	0	0	0	0	0	0	0
509	0	0	0	0	0	0	0	0	0	-0	-0	-0	-0	-0	-0	-0	-0	-0	-0	-0	0	0	0	0	0	0	0	0	0	0	0	0	0	0	0	0.9758	1.425	1.562	1.544	1.499	1.447	1.344	1.16	0.8615	0.6943	0.6097	0.5827	0.5585	0.5358
510	0	0	0	0	0	0	0	0	-0	-0	-0	-0	-0	-0	-0	-0	-0	0	0	0	0	0	0	0	0	0	0	0	0	0	0	0	0	0	0	0	0	0	0	0	0	0	0	0	0	1.543	1.735	1.689	1.641
511	0	0	0	0	0	0	0	0	0	0	0	0	0	0	0	0	0	0	0	0	0	0	0	0	0	0	0	0	0	0	0	0	0	1.279	1.442	1.698	1.69	1.654	1.574	1.415	1.045	0.8167	0.5774	0.4692	0.4409	0.414	0.01241	0.01063	-0.01861
512	0	0	0	0	0	0	0	0	0	0	0	0	0	0	0	0	0	0	0	0	0	0	0	0	0	0	1.301	1.444	1.44	1.644	1.638	1.575	1.511	1.453	1.402	1.22	0.9657	0.7901	0.6604	0.541	0.5597	0.5788	0.592	0.6	0.6	0.2	0.2	0.188	0.176
513	0	0	0	0	0	0	0	0	0	0	0	0	0	0	0	0	0	0	1.414	1.675	1.419	1.368	1.317	1.269	1.5	1.432	1.379	1.19	0.847	0.694	0.625	0.2	0.2	0.2	0.2	0.1736	0.1384	0.1117	0.09559	0.08106	0.06842	0.05629	0.04466	0.03398	0.02465	0.01687	0.0109	0.006112	0.002957
0	0	0	0	0	0	0	0	0	0	0	0	0	0	0	0	0	-0	-0	-0	-0	-0	-0	-0	-0	-0	-0	-0.158	-0.03799	0.08201	0.202	0.322	0.4	0	0	0	0	0	0	0	0	0	0	0	0	0	0	0	0	0
514	0	0	0	0	0	0	0	0	-0	-0	0	0	0	0	0	0	0	0	0	0	0	0	0	0	0	0	0	0	0	0	0	0	0	0	0	0	0	0	0	0	0	0	0	0	0	0	0	0	0
515	0	0	0	0	0	0	0	0	0	0	0	0	0	0	0	0	0	0	0	0	0	0	0	0	0	0	1.53	1.734	1.377	1.323	1.272	1.198	1.425	1.355	1.261	1.114	0.9407	0.6665	0.4976	0.4003	0.0003069	0.0004001	0.0005217	0.0006537	0.000743	0.0007903	0.0008025	0.0007946	0.0007377
516	0	0	0	0	0	0	0	0	-0	0	0	0	0	0	0	0	0	1.078	1.465	1.591	1.549	1.469	1.363	1.178	0.8939	0.775	0.7	0.625	0.2	0.2	0.188	0.176	0.164	0.152	0.14	0.128	0.1141	0.07966	0.04885	0.02254	0.01295	0.007074	0.004482	0.007526	0.01827	0.09683	0.1555	0.2858	0.2706
517	0	0	0	0	0	0	0	0	0	0	0	0	0	0	0	0	0	0	1.273	1.354	1.306	1.504	1.493	1.426	1.348	1.264	1.148	0.9402	0.678	0.1634	0.02807	0.02768	0.03916	0.0407	0.04457	0.08634	0.1049	0.1241	0.1429	0.1596	0.1727	0.1801	0.1806	0.1712	0.1529	0.1322	0.1236	0.1332	0.1362
518	0	0	0	0	0	0	0	0	0	0	0	0	0	0	1.238	1.37	1.672	1.679	1.604	1.531	1.459	1.392	1.329	1.274	1.178	0.9892	0.7607	0.58	0.4607	0.4736	0.49	0.5099	0.5328	0.1575	0.1835	0.2	0.2	0.2	0.188	0.176	0.164	0.152	0.14	0.128	0.116	0.104	0.04989	-0.004211	-0.2463
0	0	0	0	0	0	0	0	0	-0.002864	0	0	0	0	0	0	0	-0	-0	-0	-0	-0	-0	-0	-0	-0	-0	-0	-0	-0	-0	-0	-0	0	0	0	0	0	0	0	0	0	0	0	0	0	0	0	0	0
0	NaN	NaN	NaN	NaN	NaN	NaN	NaN	NaN	NaN	NaN	NaN	NaN	NaN	NaN	NaN	NaN	NaN	NaN	NaN	NaN	NaN	NaN	NaN	NaN	NaN	NaN	NaN	NaN	NaN	NaN	NaN	NaN	NaN	NaN	NaN	NaN	NaN	NaN	NaN	NaN	NaN	NaN	NaN	NaN	NaN	NaN	NaN	NaN	NaN
519	0	0	0	0	0	0	0	0	0	0	0	0	0	0	0	0	0	0	0	0	0	0	0	0	1.68	1.738	1.737	1.691	1.645	1.6	1.529	1.455	1.378	1.29	1.177	1.041	0.9359	0.8856	0.557	0.475	0.4343	0.4128	0.3888	0.3892	0.3906	0.3928	0.3957	0.399	0.4022
0	0	0	0	0	0	0	0	0	0	0	0	0	0	0	0	0	0	0	0	0	0	0	0	0	0	0	0	0	0	0	0	0	0	0	0	0	-0.2	-0.2	-0.2	-0.2	-0.2	-0.2	-0.2	-0.2	-0.2	-0.2	-0	-0	-0
0	0	0	0	0	0	0	0	0	-0	-0	0	0	0	0	0	0	0	0	0	0	0	0	0	0	0	0	0	0	0	0	0	0	0	0	0	0	0	0	0	1.589	1.721	1.376	1.322	1.572	1.498	1.424	1.318	1.072	0.697
0	NaN	NaN	NaN	NaN	NaN	NaN	NaN	NaN	NaN	NaN	NaN	NaN	NaN	NaN	NaN	NaN	NaN	NaN	NaN	NaN	NaN	NaN	NaN	NaN	NaN	NaN	NaN	NaN	NaN	NaN	NaN	NaN	NaN	NaN	NaN	NaN	NaN	NaN	NaN	NaN	NaN	NaN	NaN	NaN	NaN	NaN	NaN	NaN	NaN
520	0	0	0	0	0	0	0	0	-0	-0	-0	-0	-0	-0	-0	-0	-0	0	0	0	0	0	0	0	0	0	0	0	0	0	0	0	0	0	0	1.482	1.67	1.32	1.244	1.169	1.397	1.314	1.162	0.9161	0.8747	0.7786	0.6608	0.6	0.2
521	0	0	0	0	0	0	0	0	0	0	0	0	0	0	0	0	0	0	1.476	1.554	1.598	1.555	1.462	1.165	1.088	1.004	0.9191	0.8353	0.7247	0.6437	0.6602	0.6903	0.7349	0.7753	0.7881	0.7942	0.7968	0.7982	0.7987	0	0	0	0	0	0	0	0	0	0
522	0	0	0	0	0	0	0	0	-0	-0	-0	0	0	0	0	0	0	0	0	0	0	0.9563	1.285	1.247	1.193	1.247	1.195	1.015	0.8503	0.7454	0.7075	0.7105	0.7152	0.7213	0.7066	0.6914	0.6778	0.668	0.6585	0	0	0	0	0	0	0	0	0	0
523	0	0	0	0	0	0	0	0	0	0	0	0	0	0	0	0	0	0	0	1.298	1.406	1.377	1.292	1.137	0.8346	0.7	0.625	0.55	0.475	0.45	0.425	0.4	0.4	0.4	0.4001	0.4008	0.4048	0.4167	0.4379	0.4659	0.4964	0.5259	0.5518	0.5302	0.1031	-0.1383	-0.1936	-0.2396	-0.2552
524	0	0	0	0	0	0	0	0	0	0	0	0	0.8398	1.27	1.46	1.456	1.626	1.611	1.558	1.499	1.44	1.383	1.265	1.022	0.8153	0.671	0.5721	0.583	0.596	0.6	0.6	0.6	0.6	0.6	0.2	0.2	0.2	0.188	0.176	0.164	0.152	0.14	0.128	0.116	0.104	0.092	0.08	0.08	0.08
0	0	0	0	0	0	0	0	0	-0	-0	-0	-0.2	-0.2	-0	-0	-0	-0	-0	-0	-0	-0	-0	-0	-0.2	-0.2	-0.2	-0.2	0	0	0	0	0	0	0	0	0	0	0	0	0	0	0	0	0	0	0	0	0	0
525	0	0	0	0	0	0	0	0	0	0.629	0.7484	0.8694	1.059	1.326	1.447	1.352	1.231	1.063	1.024	0.7648	0.653	0.5533	0.4659	0.4386	0.4393	0.4418	0.04832	0.05624	0.05334	0.05103	0.03368	0.01647	-8.816e-05	-0.01606	-0.03181	-0.03165	-0.03153	-0.03107	-0.01837	-0.005222	0.001569	0.001569	0.001569	0.001569	0.001569	0.001569	0.001569	0.001569	0.001569
526	0	0	0	0	0	0	0	0	0.5233	0.64	0.7603	0.8835	1.099	1.355	1.439	1.562	1.504	1.33	0.995	0.7434	0.6377	0.545	0.4625	0.4359	0.4359	0.4358	0.4205	0.4069	0.3963	0.3875	-0.01973	-0.02182	-0.02193	-0.02072	-0.01867	-0.01605	-0.01327	-0.01077	-0.008162	-0.005528	-0.002986	0.001569	0.001569	0.001569	0.001569	0.1216	0.1216	0.1216	0.1216
527	0	0	0	0	0	0	0	0	0	0	0	0	0	0	1.147	1.371	1.444	1.396	1.559	1.528	1.463	1.401	1.348	1.2	0.9751	0.6737	0.4479	0.4654	0.4859	0.5089	0.5335	0.159	0.1852	0.2	0.188	0.176	0.164	0.152	0.14	0.128	0.116	0.104	0.092	0.08	0.08	0.08	0.08	0.08	0.08
528	0	0	0	0	0	0	0	0	-0	-0	0	0	0	0	0	0	0	0	0	0	0	0	0	0	1.364	1.433	1.614	1.593	1.218	1.143	1.058	1.142	0.8319	0.7066	0.6018	0.4658	0.4076	0.4111	-0.0002553	-0.01048	-0.03158	-0.05138	-0.05412	-0.05565	-0.05603	-0.05539	-0.05375	-0.05124	-0.04802
0	0	0	0	0	0	0	0	0	0	0	0	0	0	0	0	0	0	0	-0	-0	-0	-0	-0	-0	-0	-0	-0	-0	-0	-0	-0	-0	-0	-0	0	0	0	0	0	0	0	0	0	0	0	0	0	0	0
529	0	0	0	0	0	0	0	0	0	0	0.7602	0.8917	1.001	1.317	1.466	1.433	1.382	1.309	1.247	1.252	1.279	1.244	1.071	0.8774	0.7465	0.6	0.6	0.6	0.6	0.2	0.188	0.176	0.164	0.152	0.14	0.128	0.116	0.2	0.2	0.2708	0.3508	0.4308	0.5108	0.2	0.2	0.1882	0.1592	0.14	0.1275
530	0	0	0	0	0	0	0	0	-0	-0	-0	-0	-0	-0	-0	0	0	0	0	0	0	0	0	0	0	0	0	0	0	0	0	0	0	0	1.314	1.425	1.613	1.621	1.247	1.173	1.098	1.283	1.075	0.7801	0.6688	0.5178	0.4308	0.02924	0.01433
531	0	0	0	0	0	0	0	0	0.8442	0.9317	1.102	1.293	1.45	1.512	1.475	1.386	1.185	0.9255	0.85	0.775	0.7	0.625	0.6	0.6	0.6	0.2	0.2	0.2	0.188	0.176	0.2	0.2	0.2	0.2	0.2	0.2	0.2	0.2	0.2	0.2	0.188	0.1603	0.1326	0.1529	0.1253	0.09757	0.06988	0.0422	0.01451
532	0	0	0	0	0	0	0	0	0	0	0	0	0	1.088	1.37	1.715	1.733	1.685	1.64	1.595	1.524	1.447	1.365	1.279	1.17	1.018	0.844	0.7857	0.7852	0.8099	0.8488	0.8859	0.9163	0.9422	0.9387	0.9036	0.8434	0.7441	0.6	0.6	0.6	0.6	0.6	0.2	0.188	0.176	0.164	0.152	0.14
533	0	0	0	0	0	0	0	0	-0	-0	-0	-0	-0	-0	-0	-0	-0	-0	-0	-0	-0	-0	-0	-0	-0	-0	-0	0	0	0	0	0	0	0	0	0	0	0	0	0	0	0	0	0	0	0	0	0	0
534	0	0	0	0	0	0	0	0	0	0	0	0	0	0	0	-0	-0	-0	-0	-0	-0	-0	-0	-0	-0	-0	0	0	0	0	0	0	0	0	0	0	0	0	0	0	0	0	0	0	0	0	0	0	1.186
0	NaN	NaN	NaN	NaN	NaN	NaN	NaN	NaN	NaN	NaN	NaN	NaN	NaN	NaN	NaN	NaN	NaN	NaN	NaN	NaN	NaN	NaN	NaN	NaN	NaN	NaN	NaN	NaN	NaN	NaN	NaN	NaN	NaN	NaN	NaN	NaN	NaN	NaN	NaN	NaN	NaN	NaN	NaN	NaN	NaN	NaN	NaN	NaN	NaN
0	0	0	0	0	0	0	0	0	-0	-0	-0	-0	-0	-0	-0	-0	-0	-0	-0	-0	-0	0	0	0	0	0	0	0	0	-0	-0	-0	-0	-0	-0	-0	-0	-0	-0	-0	-0.2	-0.2	-0.2	-0.2	-0.2	0	0	0	0
535	0	0	0	0	0	0	0	0	-0	-0	-0	-0	-0	-0	-0	-0	0	0	0	0	0	0	0	0	0	0	0	0	0	0	0	0	0	0	0	0	0	0	1.32	1.449	1.46	1.658	1.65	1.618	1.569	1.534	1.467	1.285	1.037
536	0	0	0	0	0	0	0	0	-0	-0	-0	-0	-0	-0	-0	-0	-0	-0	-0	-0	-0	-0	-0	-0	-0	-0	-0	-0	-0	0	0	0	0	0	0	0	0	0	0	0	0	0	0	0	0	0	0	0	0
537	0	0	0	0	0	0	0	0	0	0	0	0	0	0	0	0	0	0	0	0	0	0	0	1.589	1.727	1.373	1.324	1.25	1.476	1.364	1.129	0.9421	0.7844	0.667	0.5601	0.5908	0.5843	0.5686	0.1529	0.1529	0.1409	0.1289	0.1169	0.1049	0.09294	0.08094	0.06894	0.05694	0.04494
538	0	0	0	0	0	0	0	0	0	0	0	0	0	0	0	0	0	1.585	1.727	1.683	1.632	1.56	1.49	1.414	1.24	0.846	0.5764	0.4275	0.4031	0.4048	0.007165	0.01027	0.001992	-0.005401	-0.01282	-0.02023	-0.02551	-0.03024	-0.03427	-0.03792	-0.04134	-0.04459	-0.03564	-0.02621	-0.0321	-0.03761	0.07762	0.07357	0.07043
0	0	0	0	0	0	0	0	0	-0	-0	-0	-0.2	-0.2	-0	-0	-0	-0	-0	-0	-0	-0	-0	0	0	0	0	0	0	0	0	0	0	0	0	0	0	0	0	0	0	0	0	0	0	0	0	0	0	0
539	0	0	0	0	0	0	0	0	0	0	0	0	0	0	0	0	0	0	0	0	1.379	1.631	1.729	1.677	1.628	1.554	1.478	1.36	1.142	0.8296	0.6526	0.4886	0.4211	0.4244	0.02692	0.02827	0.02838	0.02711	0.02445	0.008573	-0.007896	-0.02427	-0.04017	-0.05525	-0.06945	-0.08282	-0.09552	-0.1078	-0.1199
0	0	0	0	0	0	0	0	0	-0	-0	-0	-0	0	0	0	0	0	0	0	0	0	0	0	0	0	0	0	0	0	0	0	0	0	0	0	0	0	0	0	0	0	0	0	0	0	0	0	0	0
0	NaN	NaN	NaN	NaN	NaN	NaN	NaN	NaN	NaN	NaN	NaN	NaN	NaN	NaN	NaN	NaN	NaN	NaN	NaN	NaN	NaN	NaN	NaN	NaN	NaN	NaN	NaN	NaN	NaN	NaN	NaN	NaN	NaN	NaN	NaN	NaN	NaN	NaN	NaN	NaN	NaN	NaN	NaN	NaN	NaN	NaN	NaN	NaN	NaN
540	0	0	0	0	0	0	0	0	0	0	0	0	0	0	0	0	0	0	0	1.094	1.418	1.718	1.693	1.601	1.394	1.223	1.133	1.003	0.8174	0.5791	0.45	0.425	0.4	0.4	0.4	0.4	0.4	0.4	0.4	0.4	0.4	0.3843	0.3686	0.353	-0.06274	-0.06274	-0.07474	-0.08674	-0.09874
541	0	0	0	0	0	0	0	0	0	0	0	0	0	0	0	0	0	0	0	0	0	0	0	0	0	0	0	0	0	0	0	0	0	0	1.392	1.508	1.51	1.479	1.552	1.573	1.43	1.08	0.8	0.725	0.65	0.225	0.188	0.176	0.164
542	0	0	0	0	0	0	0	0	-0	-0	0	-0	-0	0	0	0	0	0	0	0	0	0	0	0	0	0	0	1.321	1.432	1.375	1.599	1.524	1.041	1.021	0.9315	0.8759	0.8488	0.8805	0.7916	0.679	0.6	0.2	0.2	0.2	0.2	0.188	0.176	0.164	0.152
0	0	0	0	0	0	0	0	0	0	0	0	0	0	0	0	0	0	0	1.365	1.712	1.671	1.321	1.266	1.154	1.273	1.004	0.9431	0.8957	0.4582	0.3428	0.184	0.1653	0.1513	0.1427	0.1407	0.1502	0.1812	0.2	0.2	0.2	0.188	0.176	0.164	0.152	0.14	0.128	0.116	0.104	0.092
543	0	0	0	0	0	0	0	0	0	0	0	0	0	0	0	0	0	0	0	0	0	0	0	0	0	0	1.028	1.162	1.14	1.196	1.174	1.09	0.9565	0.1754	0.009239	-0.113	-0.2	-0.218	0	0	0	0	0	0	0	0	0	0	0
544	0	0	0	0	0	0	0	0	0	0	0	0	0	0	0	0	0	0	0	0	0	0	0	0	0	0	0	0	1.23	1.387	1.481	1.636	1.691	1.662	1.58	1.431	1.147	0.9313	0.775	0.7	0.675	0.65	0.625	0.2	0.2	0.2	0.2	0.188	0.176
0	0	0	0	0	0	0	0	0	-0	-0	-0	-0	-0	0	0	0	0	0	0	0	0	0	0	0	0	0	0	0	0	0	0	0	0	0	0	0	0	0	0	0	0	0	0	0	0	0	0	0	0
545	0	0	0	0	0	0	0	0	0	0	0	0	0	0	0	0	0	0	0	0	0	0	0	0	0	0	0	0	0	0	0	0	0	1.257	1.46	1.708	1.687	1.642	1.572	1.504	1.414	1.133	0.7114	0.4665	0.4315	0.4078	0.4096	0.4109	0.01266
546	0	0	0	0	0	0	0	0	-0	-0	-0	-0	-0	-0	-0	0	0	0	0	0	0	0	0	0	0	0	0	0	0	0	0	0	0	1.261	1.369	1.39	1.514	1.547	1.48	1.408	1.307	1.101	0.8477	0.7645	0.6251	0.4792	0.462	0.06822	0.06318
547	0	0	0	0	0	0	0	0	0	0	0	0	0	0	0	0	0	0	0	0	0	0	0	0	0	0	0	0	0	0	0	0	0	0	0	0	0	0	0	0	0	0	0	0	0	0	0	1.45	1.514
548	0	0	0	0	0	0	0	0	0	0	0	0	0	0	0	0	0	0	0	0	0	0	0	0	0	0	0	0	0	0	0	0	1.43	1.544	1.493	1.458	1.412	1.347	1.222	0.8067	0.725	0.65	0.6093	0.5686	0.1686	0.1686	0.1566	0.1446	0.1326
549	0	0	0	0	0	0	0	0	0	0	0	0	0	0	0	0	0	0	0	0	0	0	0	1.472	1.443	1.382	1.33	1.28	1.227	1.167	1.087	0.9518	0.7858	0.6402	0.5151	0.4902	0.4671	0.4451	0.4229	0.4244	0.4235	0.4197	0.4142	0.4084	0.4038	0.3855	0.3689	-0.04704	-0.04705
0	0	0	0	0	0	0	0	0	0	0	0	0	0	0	-0.2	-0.2	-0.2	-0	-0	-0	-0	-0	-0	-0	-0	-0	-0	-0	-0	-0	0	0	0	0	0	0	0	0	0	0	0	0	0	0	0	0	0	0	0
550	0	0	0	0	0	0	0	0	-0	-0	-0	-0	-0	-0	0	0	0	0	0	0	0	0	0	0	0	0	0	0	0	0	0	0	0	0	0	0	0	0	0	0	0	0	0	0	0	0	0	1.57	1.728
0	0	0	0	0	0	0	0	0	-0.007055	0	0	0	0	0	0	0	0	0	0	0	0	0	-0	-0	-0	-0	-0	-0	-0	-0	-0	-0	-0	-0	-0	-0	-0	0	0	0	0	0	0	0	0	0	0	0	0
551	0	0	0	0	0	0	0	0	0	0	0	0	0	0	0	0	0	0	0	0	0	0	0	1.219	1.35	1.711	1.675	1.326	1.278	1.497	1.355	1.095	0.9622	0.8272	0.6998	0.5687	0.5636	0.5825	0.5999	0.2	0.2	0.188	0.176	0.1483	0.1206	0.09294	0.06525	0.05325	0.04125
0	0	0	0	0	0	0	0	0	0	0	0	0	0	0	0	0	1.207	1.367	1.386	1.604	1.546	1.168	1.093	1.019	1.24	1.11	0.861	0.6201	0.4884	0.4018	0.002552	-0.008711	-0.01947	-0.02944	-0.03868	-0.04707	-0.05447	-0.06109	-0.06695	-0.07247	-0.0778	-0.08685	-0.09609	-0.1058	-0.1162	-0.1278	-0.1404	-0.1537	-0.1674
0	NaN	NaN	NaN	NaN	NaN	NaN	NaN	NaN	NaN	NaN	NaN	NaN	NaN	NaN	NaN	NaN	NaN	NaN	NaN	NaN	NaN	NaN	NaN	NaN	NaN	NaN	NaN	NaN	NaN	NaN	NaN	NaN	NaN	NaN	NaN	NaN	NaN	NaN	NaN	NaN	NaN	NaN	NaN	NaN	NaN	NaN	NaN	NaN	NaN
552	0	0	0	0	0	0	0	0	-0	-0	-0	-0	-0	-0	-0	-0	-0	-0	0	0	0	0	0	0	0	0	0	0	0	0	0	0	0	0	0	0	0	0	0	1.227	1.357	1.68	1.529	1.196	1.126	1.062	1.01	0.9432	0.7749
0	NaN	NaN	NaN	NaN	NaN	NaN	NaN	NaN	NaN	NaN	NaN	NaN	NaN	NaN	NaN	NaN	NaN	NaN	NaN	NaN	NaN	NaN	NaN	NaN	NaN	NaN	NaN	NaN	NaN	NaN	NaN	NaN	NaN	NaN	NaN	NaN	NaN	NaN	NaN	NaN	NaN	NaN	NaN	NaN	NaN	NaN	NaN	NaN	NaN
0	0	0	0	0	0	0	0	0	-0	-0.2	-0	-0	-0	-0	-0	-0.2	-0.2	-0.2	-0	-0	-0	-0	-0	-0	0	0	0	0	0	0	0	0	0	0	0	0	0	0	0	0	0	0	0	0	0	0	0	0	0
0	0	0	0	0	0	0	0	0	0	0	0	0	0	0	0	0	0	0	0	0	0	0	0	-0.2	-0.2	-0.2	-0.2	-0.2	-0.2	-0.2	-0.2	-0.2	-0.2	-0.2	-0.2	-0.2	-0.2	-0.2	-0	0	0	0	0	0	0	0	0	0	0
553	0	0	0	0	0	0	0	0	0	0	0	0	0	0	1.514	1.7	1.733	1.682	1.633	1.561	1.489	1.419	1.35	1.283	1.219	1.19	1.08	0.9655	0.9185	0.8201	0.7007	0.5476	0.4855	0.4736	0.4662	0.464	0.4678	0.4755	0.4851	0.495	0.1049	0.115	0.1254	0.1362	0.1471	0.1459	0.1443	0.1423	0.1396
0	0	0	0	0	0	0	0	0	-0	-0.2	0	0	0	0	0	0	0	0	0	0	0	0	0	0	0	0	0	0	0	0	0	0	0	0	0	0	0	0	0	0	0	0	0	0	0	0	0	0	0
554	0	0	0	0	0	0	0	0	0	0	0	0	0	0	0	0	0	0	0	0	0	0	0	0	0	0	0	0	0	1.721	1.736	1.692	1.649	1.613	1.546	1.462	1.172	1.016	0.8281	0.656	0.6368	0.635	0.6303	0.623	0.6083	0.5861	0.5653	-0.07564	-0.1168
0	0	0	0	0	0	0	0	0	-0	-0	-0	-0	-0	-0	-0	-0	-0	-0	-0	-0.02616	-0	0	0	-0.2	-0.2	-0.2	-0.2	-0.2	-0.2	-0.2	-0.2	-0.2	-0	-0	-0	-0	-0	-0	-0	0	0	0	0	0	0	0	0	0	0
0	0	0	0	0	0	0	0	0	0	0	0	0	0	0	0	0	1.334	1.476	1.489	1.592	1.623	1.582	1.532	1.483	1.439	1.327	1.176	1.036	0.8862	0.4166	0.3271	0.1936	0.1158	-0.1263	-0.1684	-0.2	-0.2	-0.119	-0.01558	0.0958	0.2152	0.3165	0.38	0.4	-0.2	-0.2	-0.2	-0.218	-0.236
555	0	0	0	0	0	0	0	0	-0	-0	-0	-0	-0	-0	-0	-0	-0	-0	-0	-0	-0	-0	-0	-0	0	0	0	0	0	0	0	0	0	0	0	0	0	1.245	1.356	1.465	1.613	1.237	0.7671	0.6738	0.5995	0.8268	0.7484	0.6809	0.5786
556	0	0	0	0	0	0	0	0	0	0	0	0	0	0	0	0	0	0	0	0	0	0	0	0	1.397	1.724	1.676	1.325	1.25	1.477	1.407	1.339	1.273	1.21	1.122	0.9145	0.6858	0.4319	0.4269	0.4274	0.4323	0.4407	0.4518	0.4647	0.4786	0.4771	0.475	0.472	0.4831
557	0	0	0	0	0	0	0	0	0	0	0	0	0	0	0	-0	-0	-0	-0	0	0	0	0	0	0	0	0	0	0	0	0	1.592	1.687	1.701	1.669	1.639	1.579	1.399	1.201	1.066	0.9761	0.7079	0.6326	0.552	0.5207	0.5104	0.4983	0.484	0.4711
558	0	0	0	0	0	0	0	0	0	0	0	0	0	0	0	1.079	1.419	1.445	1.532	1.606	1.572	1.527	1.496	1.333	1.073	0.7819	0.5568	0.4845	0.4871	0.4936	0.5	0.5065	0.113	0.1196	0.1262	0.1206	0.1148	0.109	0.1031	0.09695	0.0904	0.08329	0.07562	0.1754	0.1789	0.1821	0.1847	0.1874	0.1903
0	0	0	0	0	0	0	0	0	-0	-0	-0	-0	-0	-0	0	0	0	0	0	0	0	0	0	0	0	0	0	0	0	0	-0	-0	-0	-0	-0	-0	-0	-0	-0	0	0	0	0	0	0	0	-0	0	0
559	0	0	0	0	0	0	0	0	0	0	0	0	0	0	0	0	0	0	0	1.452	1.544	1.592	1.593	1.541	1.486	1.426	1.36	1.262	1.106	0.9233	0.325	0.3	0.275	0.25	0.225	0.2	0.2	0.2	0.2	0.2	0.2	0.2	0.2	0.2	0.225	0.25	0.275	0.3	0.325
560	0	0	0	0	0	0	0	0	0	0	0	0	0	0	0	0	0	0	0	0	0	0	0	0	0	0	0	0	0	0	0	1.654	1.728	1.677	1.629	1.558	1.492	1.433	1.366	1.221	0.9045	0.6695	0.6	0.6	0.2	0.2	0.2	0.2	0.2
561	0	0	0	0	0	0	0	0	-0	-0	-0	-0	-0	-0	-0	-0	-0	-0	-0	-0	-0	-0	-0	0	0	0	0	0	0	0	0	0	0	0	0	0	1.108	1.229	1.429	1.428	1.362	1.289	1.181	1.036	0.8866	0.07772	-0.2	-0.2	-0.218
562	0	0	0	0	0	0	0	0	0	0	0	0	0	0	0	0.857	1.239	1.448	1.63	1.672	1.632	1.566	1.48	1.302	1.058	0.7194	0.4529	0.4286	0.4047	0.4062	0.4077	0.4102	0.4137	0.01767	0.02219	0.02725	0.03306	0.03965	0.04702	0.0552	0.06399	0.06178	0.06012	0.09471	0.09306	0.09053	0.08683	0.08151	0.07454
0	NaN	NaN	NaN	NaN	NaN	NaN	NaN	NaN	NaN	NaN	NaN	NaN	NaN	NaN	NaN	NaN	NaN	NaN	NaN	NaN	NaN	NaN	NaN	NaN	NaN	NaN	NaN	NaN	NaN	NaN	NaN	NaN	NaN	NaN	NaN	NaN	NaN	NaN	NaN	NaN	NaN	NaN	NaN	NaN	NaN	NaN	NaN	NaN	NaN
563	0	0	0	0	0	0	0	0	0	0	0	0	0	0	0	0	0	0	0	0	0	1.555	1.599	1.599	1.507	1.413	1.118	1.042	0.9639	0.8846	0.7801	0.6725	0.6684	0.6763	0.6835	0.6911	0.6992	0.6848	0.6648	0.6418	0.6226	0.6067	0	0	0	0	0	0	0
564	0	0	0	0	0	0	0	0	-0	-0	-0	-0	-0	-0	-0	-0	-0	-0	-0	-0	-0	-0	-0	-0	-0	-0	-0	-0	-0	-0	-0	-0	-0	-0	-0	0	0	0	0	0	0	0	0	0	0	0	0	0	0
565	0	0	0	0	0	0	0	0	0	0	0	0	0	0	0	0	0	0	0	0	0	0	1.616	1.43	1.374	1.32	1.269	1.196	1.424	1.357	1.259	1.113	0.9576	0.7382	0.6097	0.4707	0.405	0.4077	0.4112	0.4154	0.4204	0.02545	0.03054	0.03579	0.04115	0.04657	0.05228	0.05839	0.06548
566	0	0	0	0	0	0	0	0	-0	-0	-0	-0	-0	-0	-0	-0	-0	-0	-0	-0	-0	-0	-0	-0	-0	-0	0	0	0	0	0	0	0	0	0	0	0	0	0	-0	-0	-0	-0	-0	-0	-0	-0	0	0
567	0	0	0	0	0	0	0	0	0	0	0	0	0	0	0	0	0	0	0	0	0	0	0	0	0	1.301	1.43	1.424	1.653	1.625	1.545	1.378	1.107	0.7533	0.525	0.45	0.02501	1.341e-05	1.715e-05	2.391e-05	3.467e-05	5.203e-05	8.065e-05	0.0001216	0.0001879	0.0002863	0.0004463	0.0006898	0.001039
568	0	0	0	0	0	0	0	0	0	0	0	0	0	0	0	0	0	0	0	0	0	0	0	0	0	0	0	0	0	0	0	0	0	0	0	0	0	0	0	0	0	0	0	0	1.386	1.414	1.273	1.201	1.174
0	NaN	NaN	NaN	NaN	NaN	NaN	NaN	NaN	NaN	NaN	NaN	NaN	NaN	NaN	NaN	NaN	NaN	NaN	NaN	NaN	NaN	NaN	NaN	NaN	NaN	NaN	NaN	NaN	NaN	NaN	NaN	NaN	NaN	NaN	NaN	NaN	NaN	NaN	NaN	NaN	NaN	NaN	NaN	NaN	NaN	NaN	NaN	NaN	NaN
0	0	0	0	0	0	0	0	0	-0.02411	-0.001229	0	0	-0.2	-0	-0	-0	-0.2	-0	-0	-0	-0	-0	-0	-0	-0	-0	-0	-0	0	0	0	0	0	0	0	0	0	0	0	0	0	0	0	0	0	0	0	0	0
0	0	0	0	0	0	0	0	0	-0	-0	-0	-0.2	-0	-0	-0	-0	-0	0	0	0	0	0	0	0	0	0	0	0	0	0	0	0	0	0	0	0	0	0	0	0	0	0	0	0	0	0	0	0	0
569	0	0	0	0	0	0	0	0	0	0	0	0	0	0	0	0	0	0	1.498	1.712	1.741	1.699	1.657	1.596	1.508	1.32	1.065	0.834	0.6219	0.4429	0.4212	0.4251	0.4295	0.4339	0.4374	0.03879	0.03849	0.03765	0.03599	0.03371	0.02995	0.02594	0.01018	-0.004651	-0.01815	-0.03041	-0.04099	-0.04969	-0.0561
0	0	0	0	0	0	0	0	0	0	0	0	0	0	0	0	0	0	0	0	0	-0	-0	-0	-0	-0	-0	-0	-0	-0	-0	-0	-0.2	-0.2	-0.2	-0.2	-0.2	0	0	0	0	0	0	0	0	0	0	0	0	0
570	0	0	0	0	0	0	0	0	-0	-0	-0	-0	-0	-0	-0	-0	-0	-0	-0	-0	-0	-0	-0	-0	-0	-0	-0	-0	-0	-0	-0	-0	-0	-0	-0	-0	-0	-0	-0	-0	-0	-0	-0	-0	-0	-0	-0	-0	-0
571	0	0	0	0	0	0	0	0	0	0	0	0	0	0	0	0	0	1.31	1.601	1.722	1.696	1.662	1.634	1.457	1.185	0.745	0.5771	0.5027	0.07623	0.04815	0.01937	0.01557	0.0005585	-0.01349	-0.02694	-0.04007	0.007101	0.00702	-0.004041	0.01003	0.01324	0.01792	0.0235	0.0173	0.01206	0.007073	0.00211	-0.003284	-0.006385
572	0	0	0	0	0	0	0	0	-0	-0	-0	-0	-0	-0	-0	-0	-0	-0	-0	-0	-0	-0	-0	-0	-0	-0	-0	-0	-0	-0	-0	-0	-0	-0	-0	0	0	0	0	0	0	0	0	0	0	0	0	0	0
0	NaN	NaN	NaN	NaN	NaN	NaN	NaN	NaN	NaN	NaN	NaN	NaN	NaN	NaN	NaN	NaN	NaN	NaN	NaN	NaN	NaN	NaN	NaN	NaN	NaN	NaN	NaN	NaN	NaN	NaN	NaN	NaN	NaN	NaN	NaN	NaN	NaN	NaN	NaN	NaN	NaN	NaN	NaN	NaN	NaN	NaN	NaN	NaN	NaN
573	0	0	0	0	0	0	0	0	0	0	0	0	0	0	0	0	0	0	0	0	0	0	0	0	0	0	1.346	1.661	1.706	1.615	1.436	1.338	1.186	1	0.95	0.875	0.8	0.325	0.3	0.275	0.25	0.1829	0.1158	-0.1263	-0.1684	-0.2	-0.2	-0.2	-0.2
574	0	0	0	0	0	0	0	0	0	0	0	0	0	0	0	0	0	0	1.49	1.655	1.74	1.695	1.653	1.59	1.523	1.391	1.088	0.9089	0.7286	0.625	0.6	0.6	0.2	0.2	0.2	0.188	0.176	0.164	0.152	0.14	0.128	0.116	0.104	0.092	0.08	0.08	0.2	0.2	0.1843
575	0	0	0	0	0	0	0	0	0.3746	0.2237	0.2146	0.2144	0.2203	0.2308	-0.1552	-0.1388	-0.1325	-0	-0	-0	-0	-0	-0	-0	-0	-0	-0	-0	-0	-0	-0	0	0	0	0	0	0	0	0	0	0	0	0	0	0	0	0	0.506	0.641
576	0	0	0	0	0	0	0	0	-0	-0	-0	-0	-0	-0	-0	-0	-0	-0	-0	-0	-0	0	0	0	0	0	0	0	0	0	0	0	0	0	0	0	0	0	0	0	0	0	0	0	0	1.36	1.638	1.679	1.624
577	0	0	0	0	0	0	0	0	0	0	-0	-0	-0	-0	-0	-0	-0	-0	-0	-0	-0	-0	-0	-0	-0	-0	0	0	0	0	0	0	0	0	0	0	0	0	0	0	0	0	1.51	1.512	1.46	1.472	1.514	1.481	1.431
0	0	0	0	0	0	0	0	0	-0	-0	-0	-0	-0	0	0	0	0	0	0	0	0	0	0	0	0	0	0	0	0	0	0	0	0	0	0	0	0	0	0	0	0	0	0	0	0	0	0	0	0
0	NaN	NaN	NaN	NaN	NaN	NaN	NaN	NaN	NaN	NaN	NaN	NaN	NaN	NaN	NaN	NaN	NaN	NaN	NaN	NaN	NaN	NaN	NaN	NaN	NaN	NaN	NaN	NaN	NaN	NaN	NaN	NaN	NaN	NaN	NaN	NaN	NaN	NaN	NaN	NaN	NaN	NaN	NaN	NaN	NaN	NaN	NaN	NaN	NaN
0	NaN	NaN	NaN	NaN	NaN	NaN	NaN	NaN	NaN	NaN	NaN	NaN	NaN	NaN	NaN	NaN	NaN	NaN	NaN	NaN	NaN	NaN	NaN	NaN	NaN	NaN	NaN	NaN	NaN	NaN	NaN	NaN	NaN	NaN	NaN	NaN	NaN	NaN	NaN	NaN	NaN	NaN	NaN	NaN	NaN	NaN	NaN	NaN	NaN
0	NaN	NaN	NaN	NaN	NaN	NaN	NaN	NaN	NaN	NaN	NaN	NaN	NaN	NaN	NaN	NaN	NaN	NaN	NaN	NaN	NaN	NaN	NaN	NaN	NaN	NaN	NaN	NaN	NaN	NaN	NaN	NaN	NaN	NaN	NaN	NaN	NaN	NaN	NaN	NaN	NaN	NaN	NaN	NaN	NaN	NaN	NaN	NaN	NaN
0	0	0	0	0	0	0	0	0	-0	-0	-0	0	0	0	0	0	0	0	0	0	0	0	0	0	0	0	0	-0	-0	-0	-0	-0	-0	-0	0	0	0	0.8736	1.01	0.9684	0.9869	1.02	1.049	0	0	0	0	0	0
0	0	0	0	0	0	0	0	0	-0.2	-0.2	-0.2	-0.2	-0.2	0	0	0	0	0	0	0	0	0	0	0	0	0	0	0	0	0	0	0	0	0	0	0	0	0	0	0	0	0	0	0	0	0	0	0	0
578	0	0	0	0	0	0	0	0	-0	-0	-0	-0	-0	-0	-0	-0	-0	-0	0	0	0	0	0	0	0	0	0	0	0	0	0	0	0	0	0	0	0	0	0	0	0	0	1.486	1.72	1.743	1.699	1.656	1.612	1.535
0	NaN	NaN	NaN	NaN	NaN	NaN	NaN	NaN	NaN	NaN	NaN	NaN	NaN	NaN	NaN	NaN	NaN	NaN	NaN	NaN	NaN	NaN	NaN	NaN	NaN	NaN	NaN	NaN	NaN	NaN	NaN	NaN	NaN	NaN	NaN	NaN	NaN	NaN	NaN	NaN	NaN	NaN	NaN	NaN	NaN	NaN	NaN	NaN	NaN
0	NaN	NaN	NaN	NaN	NaN	NaN	NaN	NaN	NaN	NaN	NaN	NaN	NaN	NaN	NaN	NaN	NaN	NaN	NaN	NaN	NaN	NaN	NaN	NaN	NaN	NaN	NaN	NaN	NaN	NaN	NaN	NaN	NaN	NaN	NaN	NaN	NaN	NaN	NaN	NaN	NaN	NaN	NaN	NaN	NaN	NaN	NaN	NaN	NaN
0	0	0	0	0	0	0	0	0	-0.2	0	0	0	0	0	0	0	0	0	0	0	0	0	0	0	0	0	0	0	0	0	0	0	0	0	0	0	0	0	0	0	0	0	0	0	0	0	0	0	0
0	NaN	NaN	NaN	NaN	NaN	NaN	NaN	NaN	NaN	NaN	NaN	NaN	NaN	NaN	NaN	NaN	NaN	NaN	NaN	NaN	NaN	NaN	NaN	NaN	NaN	NaN	NaN	NaN	NaN	NaN	NaN	NaN	NaN	NaN	NaN	NaN	NaN	NaN	NaN	NaN	NaN	NaN	NaN	NaN	NaN	NaN	NaN	NaN	NaN
0	NaN	NaN	NaN	NaN	NaN	NaN	NaN	NaN	NaN	NaN	NaN	NaN	NaN	NaN	NaN	NaN	NaN	NaN	NaN	NaN	NaN	NaN	NaN	NaN	NaN	NaN	NaN	NaN	NaN	NaN	NaN	NaN	NaN	NaN	NaN	NaN	NaN	NaN	NaN	NaN	NaN	NaN	NaN	NaN	NaN	NaN	NaN	NaN	NaN
0	0	0	0	0	0	0	0	0	-0	-0	-0	-0	-0.2	-0.2	-0.2	-0.2	-0	-0	-0	-0	0	0	0	0	0	0	0	0	0	0	0	0	0	0	0	0	0	0	0	0	0	0	0	0	0	0	0	0	0
0	0	0	0	0	0	0	0	0	0	0	0	0	0	0	0	0	0	0	0	-0	-0	-0	-0	-0	-0	-0	-0	-0	-0	-0	-0.2	-0.2	-0.2	-0.1025	0.04157	0	0	0	0	0	0	0	0	0	0	0	0	0	0
579	0	0	0	0	0	0	0	0	0	0	0	0	0	0	0	0	0	1.606	1.738	1.732	1.68	1.631	1.559	1.489	1.42	1.325	1.021	0.6458	0.4772	0.4058	0.387	0.3699	0.3695	0.3696	0.3704	0.3725	-0.02382	-0.03069	-0.03703	-0.0441	-0.05306	-0.06431	-0.0778	-0.09316	-0.1096	-0.1259	-0.1411	-0.1429	-0.1436
0	NaN	NaN	NaN	NaN	NaN	NaN	NaN	NaN	NaN	NaN	NaN	NaN	NaN	NaN	NaN	NaN	NaN	NaN	NaN	NaN	NaN	NaN	NaN	NaN	NaN	NaN	NaN	NaN	NaN	NaN	NaN	NaN	NaN	NaN	NaN	NaN	NaN	NaN	NaN	NaN	NaN	NaN	NaN	NaN	NaN	NaN	NaN	NaN	NaN
580	0	0	0	0	0	0	0	0	-0	-0	-0	-0	-0	-0	-0	-0	-0	-0	-0	-0	-0	-0	-0	-0	-0	-0	0	0	0	0	0	0	0	0	0	0	0	0	0	0	0	0	0	0	0	0	0	0	0
581	0	0	0	0	0	0	0	0	-0	0	0	0	0	0	0	0	0	0	0	0	0	0	0	0	0	0	0	0	0	0	0	0	0	0	1.373	1.498	1.511	1.269	1.196	1.12	1.041	0.9595	0.8732	0.7827	0.6656	0.661	0.6662	0.6751	0.6702
582	0	0	0	0	0	0	0	0	-0	-0	-0	-0	-0	-0	-0	-0	-0	-0	-0	-0	-0	-0	-0	-0	-0	0	0	0	0	0	0	0	0	0	0	0	0	0.7931	0.7895	0.7522	0.7165	0.7887	0.8914	0.9788	1.105	1.194	1.262	1.253	0.9877
583	0	0	0	0	0	0	0	0	-0	-0	-0	-0	-0	-0	-0	-0	-0	-0	-0	-0	-0	-0	-0	-0	-0	-0	-0	-0	-0	-0	-0	-0	-0	-0	-0	-0	-0	-0	-0	-0	-0	0	0	0	0	0	0	0	0
0	0	0	0	0	0	0	0	0	-0	-0	-0	-0	-0	-0	-0	-0	0	0	0	0	0	0	0	0	0	0	0	0	0	0	0	0	0	0	0	0	0	0	0	0	0	0	0	1.264	1.572	1.73	1.687	1.638	1.594
584	0	0	0	0	0	0	0	0	0	0	0	0	0	0	0	0	0	0	0	0	0	0	0	0	0	0	0	0	0	0	0	0	0	0	0	0	0	0	1.336	1.686	1.685	1.636	1.562	1.489	1.418	1.349	1.283	1.215	1.185
585	0	0	0	0	0	0	0	0	-0	-0	-0	-0	-0	-0	-0	-0	-0	-0	-0	-0	-0	-0	-0	-0	-0	-0	-0	-0	-0	-0	-0	-0	-0	-0	-0	-0	-0	0	0	0	0	0	0	0	0	0	0	0	0
0	NaN	NaN	NaN	NaN	NaN	NaN	NaN	NaN	NaN	NaN	NaN	NaN	NaN	NaN	NaN	NaN	NaN	NaN	NaN	NaN	NaN	NaN	NaN	NaN	NaN	NaN	NaN	NaN	NaN	NaN	NaN	NaN	NaN	NaN	NaN	NaN	NaN	NaN	NaN	NaN	NaN	NaN	NaN	NaN	NaN	NaN	NaN	NaN	NaN
586	0	0	0	0	0	0	0	0	-0	-0	-0	-0	-0	-0	0	0	0	0	0	0	0	0	0	0	0	0	0	0	0	0	0	0	0	0	0	0	0	0	1.328	1.669	1.679	1.634	1.587	1.519	1.456	1.39	1.18	0.8654	0.5074
587	0	0	0	0	0	0	0	0	0	0	0	0	0	0	0	0	0	0	0	0	0	0	0	0	0	0	0	0	1.379	1.581	1.678	1.663	1.664	1.669	1.575	1.385	1.124	0.6758	0.147	-0.00727	-0.1237	-0.2	-0.2	-0.2	-0.2	-0.088	0.032	0.16	0.4013
588	0	0	0	0	0	0	0	0	0	0	0	0	0	0	0	0	0	0	0	0	0	0	0	0	0	0	0	1.224	1.437	1.679	1.671	1.576	1.349	1.103	1.031	0.9496	0.8543	0.741	0.6611	0.5906	0.6	0.2	0.188	0.176	0.164	0.152	0.14	0.128	0.116
0	0	0	0	0	0	0	0	0	-0	-0	-0	-0	-0	-0.2	-0.2	-0	-0	-0	-0	-0	-0	-0.2	0	0	0	0	0	0	0	0	0	0	0	0	0	0	0	0	0	0	0	0	0	0	0	0	0	0	0
589	0	0	0	0	0	0	0	0	0	0	0	0	0	0	0	0	0	0	0	0	1.591	1.731	1.425	1.373	1.323	1.275	1.504	1.436	1.317	1.153	0.9219	0.8314	0.7959	0.7545	0.7325	0.7039	0.6354	0.505	0.4	1e-05	1e-05	1e-05	0.08001	0.16	0.24	0.32	0.4	0.4	0.4
590	0	0	0	0	0	0	0	0	0	0	0	0	0	0	0	0	0	0	0	0	0	0	1.515	1.695	1.601	1.39	1.304	1.226	1.15	1.074	0.9872	0.8722	0.7126	0.5557	0.4011	0.4046	0.4129	0.02845	0.05176	0.06831	0.0871	0.1056	0.1222	0.1356	0.128	0.116	0.104	0.092	0.08
0	0	0	0	0	0	0	0	0	-0	-0	-0	-0	-0	-0.2	-0.2	-0.2	-0.2	-0.2	-0	-0	-0	-0	-0	0	0	0	0	0	0	0	0	0	0	0	0	0	0	0	0	0	0	0	0	0	0	0	0	0	0
0	0	0	0	0	0	0	0	0	-0	-0	-0	-0	-0	-0	-0	-0	-0	0	0	-0.2	-0.2	-0.2	-0.2	-0.2	-0	-0	-0	-0	-0	-0	-0	-0	-0	-0	-0	0	0	0	0	0	0	0	0	0	0	0	0	0	0
591	0	0	0	0	0	0	0	0	0	0	0	0	0	0	0	0	0	0	0	1.493	1.513	1.475	1.444	1.362	1.218	0.9543	0.6473	0.5654	0.4908	0.4691	0.4478	0.4518	0.4562	0.461	0.4664	0.07239	0.06343	0.05525	0.04726	0.03897	0.02965	0.01889	0.006829	0.009278	-0.001381	-0.01311	-0.02582	-0.03896	-0.05171
0	NaN	NaN	NaN	NaN	NaN	NaN	NaN	NaN	NaN	NaN	NaN	NaN	NaN	NaN	NaN	NaN	NaN	NaN	NaN	NaN	NaN	NaN	NaN	NaN	NaN	NaN	NaN	NaN	NaN	NaN	NaN	NaN	NaN	NaN	NaN	NaN	NaN	NaN	NaN	NaN	NaN	NaN	NaN	NaN	NaN	NaN	NaN	NaN	NaN
0	0	0	0	0	0	0	0	0	0	0	0	0	0	0	0	0	0	0	0	0	0	0	0	0	0	0	0	0	0	0	0	0	0	0	0	0	0	0	0	1.277	1.592	1.725	1.684	1.635	1.563	1.494	1.423	1.23	0.9031
0	0	0	0	0	0	0	0	0	-0.2	-0.2	-0.2	-0.2	-0.2	-0.2	-0	-0	-0	-0	-0	0	0	0	0	0	0	0	0	0	0	0	0	0	0	0	0	0	0	0	0	0	0	0	0	0	0	0	0	0	0
592	0	0	0	0	0	0	0	0	-0	-0	-0	0	0	0	0	0	0	0	0	0	0	0	0	0	0	0	0	0.8561	1.329	1.447	1.532	1.621	1.576	1.518	1.465	1.419	1.347	1.163	0.9414	0.799	0.6404	0.6	0.6	0.6	0.2	0.2	0.2	0.188	0.176
593	0	0	0	0	0	0	0	0	0	0	0	0	0	0	0	0	0	0	0	0	0	0	0	0	0	0	0	1.394	1.648	1.725	1.369	1.316	1.24	1.165	1.391	1.318	1.207	0.9863	0.6801	0.404	0.006042	0.008278	-0.001323	-0.0108	-0.02007	-0.02931	-0.03907	0.02255	0.02207
594	0	0	0	0	0	0	0	0	0	0	0	0	0	0	0	0	0	0	0	0	0	1.339	1.463	1.433	1.383	1.503	1.512	1.476	1.433	1.34	1.215	1.067	0.926	0.8186	0.6641	0.6	0.6	0.6	0.2	0.2	0.2	0.2	0.2	0.2	0.2	0.2	0.2	0.2	0.2
595	0	0	0	0	0	0	0	0	0	0	0	0	0	0	0	0	0	0	0	0	0	0	0	0	0	0	0	1.48	1.579	1.599	1.526	1.341	1.039	0.8828	0.7912	0.7092	0.6316	0.5545	0.128	0.1014	0.07407	0.07164	0.06926	0.06785	0.06763	0.07026	0.07369	0.06245	0.05234
596	0	0	0	0	0	0	0	0	-0	-0	0	0	0	0	0	0	0	0	0	0	0	0	0	0.6711	0.7955	0.9224	1.283	1.545	1.666	1.601	1.513	1.38	1.098	0.8134	0.6135	0.4251	0.4001	0.4003	0.4009	0.4022	0.4045	0.008027	0.01296	0.01931	0.0269	0.02343	0.02079	0.01879	0.01743
597	0	0	0	0	0	0	0	0	0	0	0	0	0	0	0	0	0	0	0	1.229	1.563	1.723	1.739	1.696	1.652	1.61	1.544	1.478	1.408	1.314	1.139	0.942	0.8273	0.6846	0.2	0.2	0.2	0.2	0.2	0.2	0.2	0.2	0.238	0.318	0.398	0.478	0.2	0.2	0.2
0	NaN	NaN	NaN	NaN	NaN	NaN	NaN	NaN	NaN	NaN	NaN	NaN	NaN	NaN	NaN	NaN	NaN	NaN	NaN	NaN	NaN	NaN	NaN	NaN	NaN	NaN	NaN	NaN	NaN	NaN	NaN	NaN	NaN	NaN	NaN	NaN	NaN	NaN	NaN	NaN	NaN	NaN	NaN	NaN	NaN	NaN	NaN	NaN	NaN
0	0	0	0	0	0	0	0	0	-0	0	0	0	0	0	0	0	0	0	0	0	0	-0	-0	-0	-0	-0	-0	-0	-0	-0	-0	-0	-0	-0	-0	-0	-0	0	0	0	0	0	0	0	0	0	0	0	0
598	0	0	0	0	0	0	0	0	0	0	0	0	0	0	0	0	0	0	0	0	0	0	0	1.468	1.713	1.674	1.626	1.559	1.346	0.932	0.693	0.55	0.475	0.45	0.425	0.4	0.3844	0.3688	0.3534	0.3382	0.3231	-0.0918	-0.1065	-0.1332	-0.1599	-0.1869	-0.1985	-0.2104	-0.2226
0	NaN	NaN	NaN	NaN	NaN	NaN	NaN	NaN	NaN	NaN	NaN	NaN	NaN	NaN	NaN	NaN	NaN	NaN	NaN	NaN	NaN	NaN	NaN	NaN	NaN	NaN	NaN	NaN	NaN	NaN	NaN	NaN	NaN	NaN	NaN	NaN	NaN	NaN	NaN	NaN	NaN	NaN	NaN	NaN	NaN	NaN	NaN	NaN	NaN
599	0	0	0	0	0	0	0	0	-0	-0	-0	-0	-0	-0	-0	-0	-0	-0	-0	-0	-0	-0	-0	-0	-0	-0	0	0	0	0	0	0	0	0	0	0	1.323	1.495	1.587	1.596	1.545	1.541	1.484	1.422	1.352	1.278	1.199	1.118	1.005
0	0	0	0	0	0	0	0	0	-0	0	0	0	0	0	0	0	0	0	0	0	0	0	0	0	0	0	0	0	0	0	0	0	0	0	0	0	0	0	0	0	0	0	0	0	0	0	0	0	0
600	0	0	0	0	0	0	0	0	-0	-0	-0	-0	-0	-0	-0	-0	-0	-0	-0	-0	-0	0	0	0	0	0	0	0	0	0	0	0	0	0	0	0	0	0	0	0	0	0	0	0	0	0	0	0	0
0	0	0	0	0	0	0	0	0	0.6466	0.7732	0.9036	0.9975	1.064	1.214	1.264	1.319	1.308	1.204	1.1	1.05	0.6	0.55	0.5	0.45	0.4	0.4	0.4	0.4	0.4	0.4	0.4	0.4	0.4	0.4	0.3843	0.3686	0.3529	0.3373	0.3216	0.3859	0.4659	0.5435	0.6209	0.6758	0.6533	0.6309	0.6059	0.5809	0.5559
0	NaN	NaN	NaN	NaN	NaN	NaN	NaN	NaN	NaN	NaN	NaN	NaN	NaN	NaN	NaN	NaN	NaN	NaN	NaN	NaN	NaN	NaN	NaN	NaN	NaN	NaN	NaN	NaN	NaN	NaN	NaN	NaN	NaN	NaN	NaN	NaN	NaN	NaN	NaN	NaN	NaN	NaN	NaN	NaN	NaN	NaN	NaN	NaN	NaN
0	NaN	NaN	NaN	NaN	NaN	NaN	NaN	NaN	NaN	NaN	NaN	NaN	NaN	NaN	NaN	NaN	NaN	NaN	NaN	NaN	NaN	NaN	NaN	NaN	NaN	NaN	NaN	NaN	NaN	NaN	NaN	NaN	NaN	NaN	NaN	NaN	NaN	NaN	NaN	NaN	NaN	NaN	NaN	NaN	NaN	NaN	NaN	NaN	NaN
601	0	0	0	0	0	0	0	0	0	0	0	0	0	0	0	0	0	0	0	0	0	0	0	0	0	0	0	0	0	0	0	0	-0	-0	-0	-0	-0	-0	-0	-0	-0	0	0	0	0	0	0	0	0
602	0	0	0	0	0	0	0	0	-0	-0	-0	-0	-0	-0	-0	-0	-0	-0	-0	-0	-0	-0	-0	-0	-0	-0	-0	-0	-0	-0	-0	-0	-0	-0	-0	-0	-0	-0	-0	-0	-0	-0	-0	-0	-0	-0	-0	-0	-0
603	0	0	0	0	0	0	0	0	0	0	0	0	0	0	0	0	0	0	0	0	0	0	0	0	0	0	0	0	0	0	0	0	1.585	1.731	1.679	1.329	1.255	1.485	1.42	1.361	1.287	1.159	0.8821	0.7	0.6	0.6	0.6	0.6	0.2
604	0	0	0	0	0	0	0	0	0	0	0	0	0	0	0	0	0	0	0.8591	1.215	1.388	1.634	1.657	1.583	1.481	1.343	1.065	0.9017	0.7024	0.5001	0.4752	0.4502	0.4253	0.4006	0.0007951	0.0009952	0.001022	0.0009096	0.0007906	0.0008428	-0.01434	0.00116	0.07232	0.1678	0.2727	0.3828	0.4643	0.4913	0.5122
605	0	0	0	0	0	0	0	0	-0	-0	-0	-0	-0	-0	0	0	0	0	0	0	0	0	0	0	0	0	0	0	0	0	0	0	0	0	0	0	0	0	0	0	1.425	1.657	1.731	1.375	1.297	1.222	1.448	1.369	1.238
606	0	0	0	0	0	0	0	0	0	0	0	0	0	0	0	0	0	0	0	1.093	1.394	1.455	1.383	1.359	1.283	1.131	0.8986	0.6762	0.6026	0.5303	0.4593	0.4394	0.4207	0.4278	0.4353	0.4429	0.4503	0.05746	0.1446	0.2195	0.3072	0.08804	0.09738	0.108	0.1205	0.1347	0.1508	0.1559	0.1618
607	0	0	0	0	0	0	0	0	0	0	0	0	0	0	0	0	0	0	0	1.429	1.656	1.726	1.679	1.634	1.572	1.518	1.377	1.174	0.8693	0.5893	0.4901	0.4939	0.5258	0.5582	0.5889	0.6	0.6	0.6	0.6	0.2	0.188	0.176	0.164	0.152	0.14	0.128	0.116	0.104	0.092
608	0	0	0	0	0	0	0	0	-0	-0	-0	-0	-0	-0	-0	-0	-0	-0	-0	-0	-0	-0	-0	-0	-0	-0	-0	-0	-0	-0	-0	-0	-0	0	0	0	0	0	0	0	0	0	0	0	0	0	0	0	0
609	0	0	0	0	0	0	0	0	-0	-0	-0	-0	-0	-0	-0	-0	-0	-0	-0	-0	-0	-0	-0	-0	-0	-0	-0	-0	-0	-0	-0	-0	-0	-0	-0	-0	-0	-0	-0	-0	-0	-0	-0	-0	-0	-0	-0	-0	-0
610	0	0	0	0	0	0	0	0	-0	-0	-0	-0	-0	-0	-0	-0	-0	-0	-0	-0	-0	-0	-0	-0	-0	-0	0	0	0	0	0	0	0	0	0	0	0	0	0	0	0	0	0	0	0	0	0	0	0
611	0	0	0	0	0	0	0	0	-0	-0	-0	-0	-0	-0	-0	-0	-0	-0	-0	-0	-0	-0	-0	-0	-0	-0	-0	-0	-0	-0	-0	-0	-0	-0	-0	-0	-0	-0	-0	-0	-0	0	0	0	0	0	0	0	0
0	NaN	NaN	NaN	NaN	NaN	NaN	NaN	NaN	NaN	NaN	NaN	NaN	NaN	NaN	NaN	NaN	NaN	NaN	NaN	NaN	NaN	NaN	NaN	NaN	NaN	NaN	NaN	NaN	NaN	NaN	NaN	NaN	NaN	NaN	NaN	NaN	NaN	NaN	NaN	NaN	NaN	NaN	NaN	NaN	NaN	NaN	NaN	NaN	NaN
612	0	0	0	0	0	0	0	0	0	0	0	0	0	0	0	0	0	1.536	1.674	1.728	1.681	1.608	1.485	1.288	1.077	0.9996	0.8962	0.7313	0.5424	0.4053	0.4051	0.4048	0.4049	0.4048	0.4052	0.406	0.007456	0.008924	0.01034	0.01154	0.0004754	-0.01096	-0.02289	-0.05105	-0.07957	-0.09262	-0.1059	-0.1192	-0.1325
613	0	0	0	0	0	0	0	0	-0	-0	-0	-0	-0	-0	-0	-0	0	0	0	0	0	0	0	0	0	0	0	0	0	0	0	0	-0	-0	-0	-0	-0	-0	0	0	0	0	0	0	0	0	0	0	0
614	0	0	0	0	0	0	0	0	0	0	0	0	0	0	0	0	0	0	0	0	1.526	1.717	1.68	1.634	1.565	1.497	1.358	1.043	0.6629	0.4508	0.4256	0.4007	0.4007	0.4007	0.0007327	0.0008897	0.001319	-0.01345	-0.02744	-0.04024	-0.05098	-0.0585	-0.07477	-0.08849	-0.1002	-0.09462	-0.08852	-0.08232	-0.07614
0	NaN	NaN	NaN	NaN	NaN	NaN	NaN	NaN	NaN	NaN	NaN	NaN	NaN	NaN	NaN	NaN	NaN	NaN	NaN	NaN	NaN	NaN	NaN	NaN	NaN	NaN	NaN	NaN	NaN	NaN	NaN	NaN	NaN	NaN	NaN	NaN	NaN	NaN	NaN	NaN	NaN	NaN	NaN	NaN	NaN	NaN	NaN	NaN	NaN
0	0	0	0	0	0	0	0	0	0	0	0	0	0	0	0	0	0	0	0	0	0	0	0	0	0	0	0	0	0	0	0	0	0	0	0	-0	-0.2	-0.2	-0.2	-0.2	-0.2	-0.2	-0.2	-0.2	-0.2	-0.2	-0.2	-0.2	-0.2
615	0	0	0	0	0	0	0	0	-0	-0	-0	-0	-0	0	0	0	0	0	0	0	0	0	0	0	0	0	0	0	0	0	0	0	0	0	0	0	0	0	0	0	0	0	0	1.566	1.731	1.704	1.666	1.628	1.531
616	0	0	0	0	0	0	0	0	0	0	0	0	0	0	0	0	0	0	0	1.428	1.715	1.736	1.69	1.645	1.578	1.504	1.367	0.9577	0.7155	0.4944	0.4733	0.4535	0.4584	0.4471	0.03533	0.02338	0.01178	0.000996	-0.008607	-0.01678	-0.00729	0.00393	0.01656	0.01832	0.02065	0.02291	0.025	0.02693	0.0182
0	0	0	0	0	0	0	0	0	-0	-0	-0	-0	-0	-0	0	-0	-0	-0	-0	0	0	0	0	0	0	0	0	0	0	0	0	0	0	0	0	0	0	0	0	0	0	0	0	0	0	0	0	0	0
617	0	0	0	0	0	0	0	0	-0	-0	-0	0	0	0	0	0	0	0	0	0	0	0	0	0	0	0	0	0	0	0	1.357	1.5	1.663	1.619	1.245	1.175	1.415	1.37	1.321	1.19	0.9532	0.7266	0.6	0.5964	0.1698	0.1401	0.1159	0.08872	0.0664
618	0	0	0	0	0	0	0	0	0	0	0	0	0	0	1.461	1.625	1.549	1.486	1.415	1.338	1.227	1.106	0.9684	0.8703	0.7806	0.6115	-0.1154	-0.2	-0.2	-0.218	-0.236	-0.254	0	0	0	0	0	0	0	0	0	0	0	0	0	0	0	0	0
619	0	0	0	0	0	0	0	0	-0	-0	-0	-0	-0	-0	-0	-0	-0	-0	-0	-0	-0	-0	-0	-0	-0	-0	0	0	0	0	0	0	0	0	0	0	0	0	0	0	0	0	0	0	0	0	0	1.337	1.455
620	0	0	0	0	0	0	0	0	0	0	0	0	0	0	0	0	0	0	0	0	0	0	0	0	0	0	0	0	0	1.271	1.505	1.672	1.583	0.8369	1.064	0.9951	0.9318	0.8729	0.7169	0.5841	0.41	0.3987	0.4024	0.4067	0.4114	0.4166	0.02242	0.029	0.03651
0	0	0	0	0	0	0	0	0	-0	-0	-0	-0	-0	-0	-0	0	0	0	0	0	0	0	0	0	0	0	0	0	0	0	0	0	0	0	0	0	0	0	0	0	0	0	0	0	0	0	0	0	0
0	0	0	0	0	0	0	0	0	0	0	0	0	0	0	0	0	0	0	0	0	0	-0.2	-0.2	-0.2	-0.2	-0.2	-0.2	-0.2	-0.2	-0.2	-0.2	-0.2	-0.2	-0.2	-0.2	-0.2	-0.2	0	0	0	0	0	0	0	0	0	0	0	0
621	0	0	0	0	0	0	0	0	-0	-0	-0	-0	0	0	0	0	0	0	0	0	0	0	0	0	0	0	0	0	0	0	0	0	0	0	0	0	0	0	0	0	0	0	0	0	0	0	0	0	0
0	NaN	NaN	NaN	NaN	NaN	NaN	NaN	NaN	NaN	NaN	NaN	NaN	NaN	NaN	NaN	NaN	NaN	NaN	NaN	NaN	NaN	NaN	NaN	NaN	NaN	NaN	NaN	NaN	NaN	NaN	NaN	NaN	NaN	NaN	NaN	NaN	NaN	NaN	NaN	NaN	NaN	NaN	NaN	NaN	NaN	NaN	NaN	NaN	NaN
0	0	0	0	0	0	0	0	0	-0	-0	-0	-0	-0	-0.06261	-0.0114	0	0	0	0	0	0	0	0	0	0	0	0	0	0	0	0	0	0	0	0	0	0	0	0	0	0	0	0	0	0	0	0	0	0
622	0	0	0	0	0	0	0	0	-0	-0	-0	-0	-0	-0	-0	-0	-0	-0	-0	-0	-0	-0	-0	-0	-0	-0	-0	-0	-0	-0	-0	-0	-0	-0	-0	-0	-0	-0	-0	-0	-0	-0	-0	-0	-0	-0	-0	-0	-0
623	0	0	0	0	0	0	0	0	0	0	0	0	0	0	0	0	0	0	0	1.364	1.51	1.572	1.489	1.46	1.385	1.312	1.242	1.135	0.9857	0.7824	0.5331	0.4974	0.4745	0.4539	0.4344	0.04004	0.0454	0.05014	0.05418	0.05743	0.05986	0.06174	0.06387	0.05208	0.04382	0.03929	0.05465	0.07316	0.0947
[truncated: 206 more columns]
