# Supplementary material for: Fractional killing arises from cell-to-cell variability in overcoming a caspase activity threshold
Source: Mol Syst Biol. 2015 May 7;11(5):803. doi: 10.15252/msb.20145584 (PMC4461398; doi:10.15252/msb.20145584)
Supplement: Supplementary file 3 [file msb0011-0803-sd3.zip › All_data/087_Mapatumumab+anti-Fc (10 nM) + Bortezomib (100 nM)_1/FRET_ratios.tsv]

Cell #	T=5min	T=10min	T=15min	T=20min	T=25min	T=30min	T=35min	T=40min	T=45min	T=50min	T=55min	T=60min	T=65min	T=70min	T=75min	T=80min	T=85min	T=90min	T=95min	T=100min	T=105min	T=110min	T=115min	T=120min	T=125min	T=130min	T=135min	T=140min	T=145min	T=150min	T=155min	T=160min	T=165min	T=170min	T=175min	T=180min	T=185min	T=190min	T=195min	T=200min	T=205min	T=210min	T=215min	T=220min	T=225min	T=230min	T=235min	T=240min	T=245min
1	0.25905	0.19034	0.133	0.084954	0.045012	0.016979	1e-05	1e-05	1e-05	1e-05	1e-05	1e-05	0.0048788	0.02202	0.037553	0.054219	0.068399	0.081939	0.098027	0.11528	0.1356	0.15721	0.17742	0.19874	0.22188	0.24762	0.27382	NaN	NaN	NaN	NaN	NaN	NaN	NaN	NaN	NaN	NaN	NaN	NaN	NaN	NaN	NaN	NaN	NaN	NaN	NaN	NaN	NaN	NaN
2	0.0036114	0.00067886	1e-05	1e-05	1e-05	1e-05	1e-05	1e-05	0.0035283	0.0079756	0.014225	0.021849	0.029499	0.037159	0.045002	0.05322	0.060629	0.067655	0.074237	0.080743	0.088196	0.094491	0.10037	0.10696	0.11461	0.12217	0.12954	0.1359	0.14273	0.15046	0.15787	0.16412	0.16916	0.17347	0.17648	0.17844	0.18027	0.18189	0.18349	0.18414	0.18433	0.18464	0.18556	0.18824	0.19165	0.19621	0.20033	0.20491	0.20976
3	0.029444	0.020462	0.013376	0.0069269	0.0024211	1e-05	1e-05	0.00053348	0.005002	0.012389	0.022044	0.03274	0.04496	0.056476	0.070497	0.085131	0.10122	0.11799	0.13483	0.15177	0.16856	0.18609	0.20573	0.22685	0.25133	0.27773	NaN	NaN	NaN	NaN	NaN	NaN	NaN	NaN	NaN	NaN	NaN	NaN	NaN	NaN	NaN	NaN	NaN	NaN	NaN	NaN	NaN	NaN	NaN
4	0.026568	0.013174	0.0024463	1e-05	1e-05	1e-05	1e-05	1e-05	1e-05	0.0082553	0.022619	0.038062	0.054872	0.070767	0.087374	0.10455	0.12293	0.14176	0.15902	0.17538	0.19122	0.20692	0.22402	0.24048	0.25748	0.27352	0.28907	0.30258	0.3151	0.3276	0.33952	0.35055	0.36049	0.36964	0.37874	0.38655	0.39371	0.40048	0.40886	0.41638	0.42412	0.43215	0.44094	0.4499	0.45921	0.46924	0.48062	NaN	NaN
5	0.028011	0.018074	0.0093568	0.0021056	1e-05	1e-05	1e-05	1e-05	0.0021462	0.0098876	0.020715	0.034503	0.050756	0.068541	0.088197	0.10869	0.12951	0.15167	0.17461	0.19784	0.22205	0.24679	0.27187	0.2986	0.3263	NaN	NaN	NaN	NaN	NaN	NaN	NaN	NaN	NaN	NaN	NaN	NaN	NaN	NaN	NaN	NaN	NaN	NaN	NaN	NaN	NaN	NaN	NaN	NaN
6	0.09906	0.071382	0.048828	0.030222	0.014916	0.0061126	0.00069955	1e-05	1e-05	0.0051335	0.015737	0.032768	0.050721	0.068168	0.085438	0.10338	0.12048	0.13758	0.15534	0.17325	0.19307	0.21261	0.23256	0.25521	0.28019	NaN	NaN	NaN	NaN	NaN	NaN	NaN	NaN	NaN	NaN	NaN	NaN	NaN	NaN	NaN	NaN	NaN	NaN	NaN	NaN	NaN	NaN	NaN	NaN
7	0.086003	0.059295	0.0376	0.020168	0.0069101	1e-05	1e-05	1e-05	1e-05	0.0033269	0.014811	0.032717	0.052828	0.07305	0.093596	0.11729	0.14127	0.16659	0.19632	NaN	NaN	NaN	NaN	NaN	NaN	NaN	NaN	NaN	NaN	NaN	NaN	NaN	NaN	NaN	NaN	NaN	NaN	NaN	NaN	NaN	NaN	NaN	NaN	NaN	NaN	NaN	NaN	NaN	NaN
8	0.032914	0.020447	0.010541	0.0024088	1e-05	1e-05	1e-05	1e-05	1e-05	1e-05	0.0037486	0.013342	0.023613	0.034174	0.045197	0.056787	0.068491	0.080342	0.092977	0.10617	0.12041	0.13499	0.14907	0.16401	0.17909	0.19434	0.20948	0.2241	0.23927	0.25695	0.27599	0.29559	0.31664	NaN	NaN	NaN	NaN	NaN	NaN	NaN	NaN	NaN	NaN	NaN	NaN	NaN	NaN	NaN	NaN
9	0.025171	0.013399	0.0039251	1e-05	1e-05	1e-05	1e-05	1e-05	1e-05	0.0033596	0.012046	0.023037	0.034956	0.04651	0.057649	0.068348	0.078923	0.089255	0.099685	0.11001	0.12039	0.13095	0.14126	0.15124	0.16127	0.17149	0.18185	0.19186	0.20161	0.21155	0.22104	0.23031	0.23912	0.24771	0.25637	0.26486	0.27317	0.28114	0.28919	0.29722	0.30497	0.31299	0.32107	0.32904	0.33671	0.34403	0.35117	0.35812	0.36478
10	1e-05	1e-05	1e-05	1e-05	0.00024373	0.0029116	0.007096	0.012844	0.020717	0.031129	0.042477	0.055666	0.070918	0.087241	0.10617	0.12631	0.1477	0.17002	0.19333	0.21756	0.24211	0.26782	0.2941	0.32088	0.34869	NaN	NaN	NaN	NaN	NaN	NaN	NaN	NaN	NaN	NaN	NaN	NaN	NaN	NaN	NaN	NaN	NaN	NaN	NaN	NaN	NaN	NaN	NaN	NaN
11	0.023263	0.013643	0.0062841	0.00076995	1e-05	1e-05	1e-05	1e-05	0.0038606	0.0096559	0.017175	0.027666	0.038979	0.050114	0.060993	0.072158	0.082812	0.093152	0.10404	0.11536	0.12761	0.14047	0.15259	0.1648	0.17755	0.19049	0.2036	0.21674	0.23064	0.2457	0.26148	0.27816	0.29562	0.31532	NaN	NaN	NaN	NaN	NaN	NaN	NaN	NaN	NaN	NaN	NaN	NaN	NaN	NaN	NaN
12	1e-05	1e-05	1e-05	1e-05	1e-05	1e-05	0.0023437	0.0076991	0.013867	0.020953	0.02896	0.037456	0.045772	0.054191	0.062998	0.071777	0.080813	0.089226	0.097469	0.10569	0.11374	0.12124	0.12821	0.13548	0.14304	0.15072	0.15854	0.16628	0.17462	0.18326	0.19159	0.19962	0.20767	0.21608	0.22431	0.23177	0.23877	0.24572	0.25251	0.25904	0.265	0.27109	0.27772	0.28448	0.29118	0.29817	0.30545	0.31309	0.32026
13	1e-05	1e-05	1e-05	1e-05	1e-05	1e-05	0.0017766	0.0059721	0.011668	0.018967	0.027384	0.038318	0.050294	0.062527	0.075215	0.087607	0.10038	0.11334	0.12673	0.14052	0.15416	0.16835	0.18135	0.19418	0.2072	0.22002	0.23282	0.24522	0.25782	0.27017	0.28179	0.29316	0.30347	0.31441	0.32503	0.33505	0.34518	0.35559	0.3659	0.37648	0.38758	0.40016	0.41462	0.43153	NaN	NaN	NaN	NaN	NaN
14	1e-05	1e-05	1e-05	1e-05	1e-05	1e-05	0.0029465	0.010584	0.019664	0.029819	0.034235	0.040136	0.046965	0.054321	0.069699	0.086781	0.10367	0.12056	0.13803	0.1572	0.17594	0.19501	0.21432	0.23516	0.25731	0.28063	0.3047	0.32956	0.35473	0.38036	0.40354	0.4266	0.44884	0.46904	0.48654	0.50267	0.51606	0.52708	0.53623	0.54456	0.54982	0.55601	0.5619	0.56784	0.57453	0.58172	0.58764	0.59388	0.59942
15	0.0010745	1e-05	1e-05	1e-05	1e-05	0.00030364	0.0027111	0.0060444	0.010392	0.015994	0.022849	0.030795	0.039218	0.047947	0.057022	0.06606	0.075705	0.084938	0.09432	0.10389	0.11312	0.12251	0.13139	0.14018	0.14934	0.15866	0.16795	0.17678	0.18586	0.19508	0.2035	0.21167	0.21902	0.22652	0.2337	0.24012	0.24605	0.25175	0.25762	0.26358	0.26889	0.27467	0.28081	0.28744	0.29406	0.30112	0.30829	0.31583	0.32367
16	1e-05	1e-05	1e-05	1e-05	1e-05	1e-05	2.0425e-05	0.0026796	0.006583	0.011876	0.018653	0.027179	0.036907	0.047895	0.061102	0.076113	0.093302	0.11146	0.131	0.15212	0.17525	0.19978	0.22566	0.25372	NaN	NaN	NaN	NaN	NaN	NaN	NaN	NaN	NaN	NaN	NaN	NaN	NaN	NaN	NaN	NaN	NaN	NaN	NaN	NaN	NaN	NaN	NaN	NaN	NaN
17	1e-05	1e-05	0.0022057	0.0061184	0.012004	0.020021	0.029718	0.041241	0.055193	0.072278	0.091105	0.11219	0.1362	0.16227	0.19225	0.22425	NaN	NaN	NaN	NaN	NaN	NaN	NaN	NaN	NaN	NaN	NaN	NaN	NaN	NaN	NaN	NaN	NaN	NaN	NaN	NaN	NaN	NaN	NaN	NaN	NaN	NaN	NaN	NaN	NaN	NaN	NaN	NaN	NaN
18	1e-05	1e-05	1e-05	1e-05	1e-05	1e-05	0.0022878	0.0073762	0.014036	0.022552	0.032263	0.043587	0.055859	0.069345	0.083774	0.099009	0.11494	0.13156	0.14934	0.16801	0.18669	0.20647	0.22619	0.24638	0.26663	0.28687	0.30692	0.32718	0.34745	0.36759	0.38759	0.40846	NaN	NaN	NaN	NaN	NaN	NaN	NaN	NaN	NaN	NaN	NaN	NaN	NaN	NaN	NaN	NaN	NaN
19	1e-05	1e-05	1e-05	1e-05	1e-05	1e-05	0.002777	0.0086947	0.016071	0.023979	0.023013	0.022286	0.022667	0.022777	0.030909	0.038349	0.043777	0.049118	0.055754	0.063037	0.070841	0.079354	0.087024	0.094961	0.10335	0.11215	0.12194	0.13253	0.14383	0.15414	0.16355	0.17188	0.18132	0.192	0.20179	0.21137	0.22024	0.22923	0.2376	0.24523	0.25269	0.26042	0.26835	0.275	0.28095	0.28743	0.29328	0.29908	0.30358
20	1e-05	1e-05	1e-05	1e-05	1e-05	1e-05	0.00085985	0.002997	0.0050833	0.007475	0.01022	0.013309	0.016817	0.020432	0.025086	0.029528	0.034563	0.039113	0.044429	0.050239	0.056723	0.063456	0.070359	0.077525	0.085193	0.093177	0.10189	0.11087	0.12103	0.13114	0.141	0.15075	0.16049	0.17046	0.18061	0.19078	0.20107	0.21149	0.22245	0.23328	0.2441	0.2558	0.26791	0.28051	0.29346	0.3067	0.32015	0.33351	0.34647
21	0.0010512	1e-05	1e-05	1e-05	1e-05	0.0024621	0.0078465	0.014095	0.021863	0.033813	0.047445	0.062365	0.079684	0.098709	0.12001	0.14168	0.16409	0.18817	0.21585	0.24618	NaN	NaN	NaN	NaN	NaN	NaN	NaN	NaN	NaN	NaN	NaN	NaN	NaN	NaN	NaN	NaN	NaN	NaN	NaN	NaN	NaN	NaN	NaN	NaN	NaN	NaN	NaN	NaN	NaN
22	1e-05	1e-05	1e-05	1e-05	1e-05	1e-05	0.0047235	0.016087	0.031424	0.046621	0.062789	0.07933	0.098685	NaN	NaN	NaN	NaN	NaN	NaN	NaN	NaN	NaN	NaN	NaN	NaN	NaN	NaN	NaN	NaN	NaN	NaN	NaN	NaN	NaN	NaN	NaN	NaN	NaN	NaN	NaN	NaN	NaN	NaN	NaN	NaN	NaN	NaN	NaN	NaN
23	1e-05	1e-05	1e-05	1e-05	1e-05	1e-05	0.0067754	0.023597	0.043352	0.065666	0.090627	0.11804	0.1483	0.18105	NaN	NaN	NaN	NaN	NaN	NaN	NaN	NaN	NaN	NaN	NaN	NaN	NaN	NaN	NaN	NaN	NaN	NaN	NaN	NaN	NaN	NaN	NaN	NaN	NaN	NaN	NaN	NaN	NaN	NaN	NaN	NaN	NaN	NaN	NaN
24	1e-05	1e-05	1e-05	1e-05	1e-05	0.0025026	0.008086	0.01476	0.022488	0.032075	0.042743	0.053862	0.066318	0.079382	0.094039	0.10937	0.12547	0.14172	0.15855	0.17553	0.19194	0.20811	0.22462	0.24079	0.25792	0.27423	0.28943	0.30413	0.31982	0.33615	0.35318	0.37179	NaN	NaN	NaN	NaN	NaN	NaN	NaN	NaN	NaN	NaN	NaN	NaN	NaN	NaN	NaN	NaN	NaN
25	1e-05	1e-05	1e-05	1e-05	1e-05	1e-05	0.0079771	0.017093	0.027065	0.039352	0.05216	0.064872	0.079397	0.093688	0.10816	0.12257	0.13629	0.1496	0.16311	0.17617	0.1876	0.2	0.21339	0.22541	0.23808	0.25033	0.26137	0.27228	0.28291	0.2927	0.30178	0.31107	0.31914	0.32622	0.33262	0.33727	0.34139	0.3464	0.35134	0.35627	0.36102	0.36637	0.37224	0.37775	0.38284	0.38936	0.39677	0.40492	0.41159
26	1e-05	1e-05	1e-05	1e-05	1e-05	1e-05	0.0057752	0.013712	0.023694	0.035546	0.048823	0.064159	0.081437	0.1008	0.12236	0.14627	0.17232	0.19989	0.22907	NaN	NaN	NaN	NaN	NaN	NaN	NaN	NaN	NaN	NaN	NaN	NaN	NaN	NaN	NaN	NaN	NaN	NaN	NaN	NaN	NaN	NaN	NaN	NaN	NaN	NaN	NaN	NaN	NaN	NaN
27	1e-05	1e-05	1e-05	1e-05	1e-05	1e-05	0.0035831	0.011591	0.020081	0.027697	0.034817	0.043801	0.052046	0.059723	0.067926	0.076281	0.083353	0.088691	0.094628	0.10221	0.10985	0.11778	0.12521	0.13384	0.14266	0.15055	0.15957	0.16861	0.17864	0.18862	0.19668	0.2054	0.21364	0.22222	0.23109	0.2401	0.25036	0.25997	0.26932	0.27936	0.28858	0.29959	0.30991	0.32066	0.33104	0.342	0.35301	0.36372	0.37489
28	1e-05	1e-05	1e-05	1e-05	0.0040895	0.011017	0.01998	0.030833	0.044626	0.060081	0.077749	0.098227	0.12084	0.1449	0.17081	0.19807	0.22709	0.25712	0.28855	NaN	NaN	NaN	NaN	NaN	NaN	NaN	NaN	NaN	NaN	NaN	NaN	NaN	NaN	NaN	NaN	NaN	NaN	NaN	NaN	NaN	NaN	NaN	NaN	NaN	NaN	NaN	NaN	NaN	NaN
29	1e-05	1e-05	1e-05	1e-05	1e-05	0.0021844	0.0088036	0.016966	0.026021	0.036517	0.048277	0.060647	0.073488	0.086586	0.10011	0.11289	0.12584	0.13799	0.15005	0.16263	0.17499	0.18712	0.19888	0.21027	0.22124	0.23196	0.2429	0.25315	0.26379	0.27423	0.28308	0.29158	0.2995	0.3073	0.31472	0.32186	0.3294	0.33731	0.34701	0.35777	0.36957	NaN	NaN	NaN	NaN	NaN	NaN	NaN	NaN
30	1e-05	1e-05	1e-05	1e-05	1e-05	1e-05	0.003189	0.010665	0.018814	0.028105	0.038212	0.049181	0.061325	0.074028	0.08725	0.10025	0.11373	0.12674	0.14006	0.15372	0.16769	0.18239	0.19765	0.21294	0.22893	0.24653	0.26578	0.28644	NaN	NaN	NaN	NaN	NaN	NaN	NaN	NaN	NaN	NaN	NaN	NaN	NaN	NaN	NaN	NaN	NaN	NaN	NaN	NaN	NaN
31	1e-05	1e-05	1e-05	1e-05	0.00024455	0.003434	0.0090429	0.016889	0.026789	0.038079	0.050751	0.065209	0.080993	0.097362	0.11443	0.13218	0.1504	0.16788	0.18493	0.20208	0.21947	0.23742	0.25507	0.27297	0.29135	0.31036	0.3303	0.35119	NaN	NaN	NaN	NaN	NaN	NaN	NaN	NaN	NaN	NaN	NaN	NaN	NaN	NaN	NaN	NaN	NaN	NaN	NaN	NaN	NaN
32	0.0015206	1e-05	1e-05	1e-05	1e-05	1e-05	0.0048621	0.011126	0.02076	0.033314	0.048317	0.062908	0.080115	0.098659	0.11963	0.14102	0.16253	0.18469	0.20774	0.22993	0.25202	0.27408	0.29799	0.3202	0.34291	0.36368	0.38405	0.40475	0.42503	0.44577	0.46694	0.48843	NaN	NaN	NaN	NaN	NaN	NaN	NaN	NaN	NaN	NaN	NaN	NaN	NaN	NaN	NaN	NaN	NaN
33	0.0011069	0.0002587	1e-05	1e-05	1e-05	0.0019429	0.0053646	0.0094968	0.015727	0.02391	0.032643	0.043283	0.05522	0.069553	0.085835	0.10519	0.12698	NaN	NaN	NaN	NaN	NaN	NaN	NaN	NaN	NaN	NaN	NaN	NaN	NaN	NaN	NaN	NaN	NaN	NaN	NaN	NaN	NaN	NaN	NaN	NaN	NaN	NaN	NaN	NaN	NaN	NaN	NaN	NaN
34	1e-05	1e-05	1e-05	1e-05	1e-05	0.0039408	0.011343	0.019297	0.027964	0.03706	0.046119	0.05572	0.065681	0.075404	0.086026	0.096377	0.10716	0.11717	0.12717	0.13703	0.14685	0.15661	0.16609	0.17521	0.18421	0.19293	0.20163	0.20978	0.21838	0.22682	0.23446	0.24201	0.24926	0.2563	0.26297	0.26942	0.27545	0.28173	0.28827	0.29466	0.30082	0.30761	0.31412	0.32089	0.32803	0.33559	0.34339	0.35146	0.35888
35	1e-05	1e-05	1e-05	1e-05	1e-05	1e-05	0.0018958	0.0064099	0.011269	0.016973	0.022999	0.029538	0.036503	0.043448	0.051178	0.05819	0.065812	0.072982	0.07988	0.086859	0.09358	0.10029	0.10662	0.11265	0.11873	0.12441	0.13043	0.13582	0.14103	0.1464	0.15131	0.15616	0.1606	0.16523	0.16964	0.17341	0.17722	0.18083	0.18478	0.18922	0.19349	0.19812	0.20267	0.20775	0.21279	0.21833	0.2245	0.23056	0.23676
36	0.0023993	0.0010336	1e-05	1e-05	1e-05	0.0001208	0.0037905	0.0094931	0.017299	0.02701	0.038571	0.050872	0.066027	0.084179	0.10591	0.13063	0.15895	NaN	NaN	NaN	NaN	NaN	NaN	NaN	NaN	NaN	NaN	NaN	NaN	NaN	NaN	NaN	NaN	NaN	NaN	NaN	NaN	NaN	NaN	NaN	NaN	NaN	NaN	NaN	NaN	NaN	NaN	NaN	NaN
37	1e-05	1e-05	1e-05	1e-05	1e-05	1e-05	0.0027972	0.0097059	0.018521	0.0294	0.042217	0.057167	0.076586	0.099991	0.12816	NaN	NaN	NaN	NaN	NaN	NaN	NaN	NaN	NaN	NaN	NaN	NaN	NaN	NaN	NaN	NaN	NaN	NaN	NaN	NaN	NaN	NaN	NaN	NaN	NaN	NaN	NaN	NaN	NaN	NaN	NaN	NaN	NaN	NaN
38	0.017797	0.01256	0.0078075	0.0031942	1e-05	1e-05	1e-05	1e-05	1e-05	1e-05	0.0006278	0.0050602	0.010394	0.016847	0.024473	0.032544	0.041291	0.051199	0.061687	0.07316	0.08494	0.097253	0.10963	0.12207	0.13437	0.1469	0.15981	0.17265	0.18477	0.19696	0.20883	0.22213	0.23696	0.25396	0.27402	NaN	NaN	NaN	NaN	NaN	NaN	NaN	NaN	NaN	NaN	NaN	NaN	NaN	NaN
39	0.012323	0.0073627	0.0026276	1e-05	1e-05	1e-05	1e-05	1e-05	0.00088348	0.0054782	0.010833	0.016855	0.023436	0.030772	0.037995	0.045594	0.052741	0.059925	0.067281	0.074412	0.081636	0.089333	0.097139	0.105	0.11255	0.12013	0.1274	0.13446	0.14111	0.14762	0.15342	0.15899	0.1641	0.16953	0.17471	0.1806	0.1877	0.19719	0.20996	0.22675	NaN	NaN	NaN	NaN	NaN	NaN	NaN	NaN	NaN
40	1e-05	1e-05	1e-05	1e-05	1e-05	1e-05	0.0040996	0.013191	0.024334	0.036658	0.048956	0.063482	0.078608	0.096246	0.11351	0.1328	0.1529	0.17389	0.19498	0.21658	0.2391	0.26408	NaN	NaN	NaN	NaN	NaN	NaN	NaN	NaN	NaN	NaN	NaN	NaN	NaN	NaN	NaN	NaN	NaN	NaN	NaN	NaN	NaN	NaN	NaN	NaN	NaN	NaN	NaN
41	0.0064483	0.0032371	0.00074695	1e-05	1e-05	1e-05	0.0025936	0.0060771	0.011607	0.018581	0.026909	0.036697	0.047577	0.059194	0.071854	0.085839	0.10025	0.11553	0.13276	0.15218	0.17467	0.20061	NaN	NaN	NaN	NaN	NaN	NaN	NaN	NaN	NaN	NaN	NaN	NaN	NaN	NaN	NaN	NaN	NaN	NaN	NaN	NaN	NaN	NaN	NaN	NaN	NaN	NaN	NaN
42	1e-05	1e-05	1e-05	1e-05	1e-05	1e-05	0.0015927	0.004645	0.0089256	0.013902	0.018681	0.023641	0.029653	0.03518	0.040626	0.045931	0.049871	0.054144	0.058577	0.062256	0.065752	0.070117	0.074606	0.078277	0.082163	0.086103	0.089215	0.093076	0.096744	0.10036	0.10408	0.10806	0.11117	0.11428	0.11747	0.12051	0.1232	0.12717	0.13091	0.13468	0.13865	0.1429	0.14733	0.15234	0.15752	0.16277	0.16791	0.17326	0.17753
43	1e-05	1e-05	1e-05	1e-05	1e-05	0.0071311	0.016767	0.027546	0.038998	0.051514	0.065029	0.079247	0.094693	0.11072	0.12869	0.14825	0.16845	0.18841	0.20855	0.2301	0.25331	0.27786	0.30412	0.33251	NaN	NaN	NaN	NaN	NaN	NaN	NaN	NaN	NaN	NaN	NaN	NaN	NaN	NaN	NaN	NaN	NaN	NaN	NaN	NaN	NaN	NaN	NaN	NaN	NaN
44	1e-05	1e-05	1e-05	1e-05	1e-05	0.00072564	0.0065432	0.012579	0.01985	0.027555	0.035301	0.042789	0.050274	0.058655	0.068463	0.07892	0.089956	0.10079	0.11259	0.12552	0.13981	0.15541	0.17207	0.18966	0.20792	0.22703	0.24644	0.26569	0.28603	0.3071	0.32698	0.34608	0.36508	0.38401	0.40502	0.42711	0.44855	NaN	NaN	NaN	NaN	NaN	NaN	NaN	NaN	NaN	NaN	NaN	NaN
45	1e-05	1e-05	1e-05	1e-05	1e-05	0.002016	0.0068334	0.012335	0.020428	0.030039	0.04093	0.053382	0.067551	0.084209	0.10271	0.12483	0.14898	0.1769	NaN	NaN	NaN	NaN	NaN	NaN	NaN	NaN	NaN	NaN	NaN	NaN	NaN	NaN	NaN	NaN	NaN	NaN	NaN	NaN	NaN	NaN	NaN	NaN	NaN	NaN	NaN	NaN	NaN	NaN	NaN
46	1e-05	1e-05	1e-05	1e-05	1e-05	1e-05	0.0069386	0.02178	0.038922	0.057561	0.077346	0.098743	0.12088	0.14387	0.16838	0.19362	0.21986	0.2462	0.27343	0.30119	NaN	NaN	NaN	NaN	NaN	NaN	NaN	NaN	NaN	NaN	NaN	NaN	NaN	NaN	NaN	NaN	NaN	NaN	NaN	NaN	NaN	NaN	NaN	NaN	NaN	NaN	NaN	NaN	NaN
47	1e-05	1e-05	1e-05	1e-05	1e-05	1e-05	0.0035024	0.010965	0.01931	0.027802	0.035704	0.043944	0.052296	0.06047	0.069955	0.079107	0.088588	0.097406	0.10564	0.1136	0.12155	0.13006	0.1377	0.14521	0.15281	0.15919	0.16612	0.17243	0.17886	0.18565	0.1919	0.19809	0.2035	0.20934	0.21526	0.22076	0.22676	0.23235	0.238	0.24354	0.24873	0.25444	0.26027	0.26625	0.27229	0.27818	0.28441	0.29034	0.29612
48	1e-05	1e-05	1e-05	1e-05	1e-05	1e-05	0.0063669	0.020022	0.035797	0.052781	0.070473	0.089646	0.10821	0.12625	0.14521	0.16472	0.18462	0.20313	0.22096	0.23823	0.25475	0.27198	0.28821	0.30567	0.32417	0.34184	0.36056	NaN	NaN	NaN	NaN	NaN	NaN	NaN	NaN	NaN	NaN	NaN	NaN	NaN	NaN	NaN	NaN	NaN	NaN	NaN	NaN	NaN	NaN
49	0.013122	0.0058468	1e-05	1e-05	1e-05	1e-05	0.003338	0.012041	0.023616	0.037401	0.054682	0.074655	0.09746	0.12247	0.14886	0.17644	0.20587	NaN	NaN	NaN	NaN	NaN	NaN	NaN	NaN	NaN	NaN	NaN	NaN	NaN	NaN	NaN	NaN	NaN	NaN	NaN	NaN	NaN	NaN	NaN	NaN	NaN	NaN	NaN	NaN	NaN	NaN	NaN	NaN
50	1e-05	0.0029372	0.0079323	0.012821	0.019556	0.02844	0.039633	0.053172	0.069342	0.088853	0.11081	0.13723	0.16749	NaN	NaN	NaN	NaN	NaN	NaN	NaN	NaN	NaN	NaN	NaN	NaN	NaN	NaN	NaN	NaN	NaN	NaN	NaN	NaN	NaN	NaN	NaN	NaN	NaN	NaN	NaN	NaN	NaN	NaN	NaN	NaN	NaN	NaN	NaN	NaN
51	0.008206	0.0027688	1e-05	1e-05	1e-05	1e-05	1e-05	1e-05	0.0026482	0.011088	0.021743	0.033346	0.046642	0.0616	0.077004	0.091776	0.10675	0.12158	0.138	0.15591	0.17557	0.19607	0.2194	NaN	NaN	NaN	NaN	NaN	NaN	NaN	NaN	NaN	NaN	NaN	NaN	NaN	NaN	NaN	NaN	NaN	NaN	NaN	NaN	NaN	NaN	NaN	NaN	NaN	NaN
52	1e-05	1e-05	0.0013623	0.0047967	0.0095698	0.017351	0.027513	0.040084	0.055592	0.073229	0.092704	0.11474	0.13807	0.16301	0.18917	0.21728	0.24664	0.27764	0.31043	0.34544	NaN	NaN	NaN	NaN	NaN	NaN	NaN	NaN	NaN	NaN	NaN	NaN	NaN	NaN	NaN	NaN	NaN	NaN	NaN	NaN	NaN	NaN	NaN	NaN	NaN	NaN	NaN	NaN	NaN
53	1e-05	1e-05	1e-05	1e-05	1e-05	1e-05	0.0041817	0.013599	0.024113	0.035741	0.048545	0.062253	0.076322	0.090543	0.10541	0.12021	0.13552	0.15052	0.16529	0.17992	0.19406	0.20772	0.22101	0.23392	0.24665	0.25859	0.27009	0.28062	0.29085	0.30081	0.30995	0.3192	0.3283	0.33712	0.34556	0.35349	0.3612	0.36924	0.3773	0.38502	0.3925	0.40044	0.40732	0.4141	0.42159	0.43041	0.44048	0.45218	NaN
54	1e-05	1e-05	1e-05	1e-05	1e-05	1e-05	0.0046382	0.014652	0.026018	0.038129	0.050873	0.065407	0.080417	0.096097	0.11331	0.13127	0.15068	0.17069	0.19077	0.21095	0.23141	0.25217	0.27113	0.29006	0.30899	0.3269	0.34539	0.36284	0.3805	0.39922	NaN	NaN	NaN	NaN	NaN	NaN	NaN	NaN	NaN	NaN	NaN	NaN	NaN	NaN	NaN	NaN	NaN	NaN	NaN
55	1e-05	1e-05	1e-05	1e-05	1e-05	1e-05	0.004243	0.014381	0.025912	0.038521	0.051715	0.066317	0.082305	0.099471	0.11759	0.13573	0.15429	0.17426	0.19466	0.21699	0.24065	0.26622	NaN	NaN	NaN	NaN	NaN	NaN	NaN	NaN	NaN	NaN	NaN	NaN	NaN	NaN	NaN	NaN	NaN	NaN	NaN	NaN	NaN	NaN	NaN	NaN	NaN	NaN	NaN
56	1e-05	1e-05	1e-05	1e-05	1e-05	1e-05	0.0091206	NaN	NaN	NaN	NaN	NaN	NaN	NaN	NaN	NaN	NaN	NaN	NaN	NaN	NaN	NaN	NaN	NaN	NaN	NaN	NaN	NaN	NaN	NaN	NaN	NaN	NaN	NaN	NaN	NaN	NaN	NaN	NaN	NaN	NaN	NaN	NaN	NaN	NaN	NaN	NaN	NaN	NaN
57	1e-05	1e-05	1e-05	1e-05	1e-05	1e-05	0.0044101	0.014808	0.026987	0.040476	0.054931	0.070993	0.087747	0.10517	0.1231	0.14081	0.15854	0.17569	0.19264	0.2092	0.22565	0.24159	0.25672	0.27094	0.28422	0.29622	0.30764	0.31836	0.32895	0.33918	0.34904	0.35947	0.37108	0.38411	NaN	NaN	NaN	NaN	NaN	NaN	NaN	NaN	NaN	NaN	NaN	NaN	NaN	NaN	NaN
58	1e-05	1e-05	1e-05	1e-05	1e-05	0.0075372	0.018988	0.033267	0.050125	0.068008	0.088006	0.11007	0.13582	0.16399	0.19347	NaN	NaN	NaN	NaN	NaN	NaN	NaN	NaN	NaN	NaN	NaN	NaN	NaN	NaN	NaN	NaN	NaN	NaN	NaN	NaN	NaN	NaN	NaN	NaN	NaN	NaN	NaN	NaN	NaN	NaN	NaN	NaN	NaN	NaN
59	0.0023927	0.00091492	1e-05	1e-05	1e-05	1e-05	1e-05	1e-05	0.0011961	0.0032892	0.0065461	0.0097005	0.013321	0.017545	0.021954	0.026055	0.029992	0.033987	0.038013	0.042797	0.048148	0.053369	0.059067	0.065146	0.070899	0.077203	0.083875	0.090597	0.097585	0.10435	0.11036	0.11613	0.12173	0.12722	0.13254	0.13841	0.14349	0.14883	0.15435	0.15935	0.16424	0.16916	0.17426	0.17886	0.18316	0.18762	0.19169	0.19598	0.19936
60	0.0021357	0.00098981	0.0002283	1e-05	1e-05	0.0022172	0.0061723	0.011484	0.018967	0.028612	0.039367	0.052095	0.066628	0.082698	0.10087	0.11952	0.13861	0.15845	0.17975	0.20274	0.22739	0.2543	0.28315	0.31366	0.34668	NaN	NaN	NaN	NaN	NaN	NaN	NaN	NaN	NaN	NaN	NaN	NaN	NaN	NaN	NaN	NaN	NaN	NaN	NaN	NaN	NaN	NaN	NaN	NaN
61	1e-05	1e-05	1e-05	1e-05	1e-05	1e-05	0.0037026	0.012078	0.022988	0.035016	0.049102	0.064117	0.083662	0.10373	0.12803	NaN	NaN	NaN	NaN	NaN	NaN	NaN	NaN	NaN	NaN	NaN	NaN	NaN	NaN	NaN	NaN	NaN	NaN	NaN	NaN	NaN	NaN	NaN	NaN	NaN	NaN	NaN	NaN	NaN	NaN	NaN	NaN	NaN	NaN
62	0.007584	0.0030274	0.00037721	1e-05	1e-05	0.0035377	0.01087	0.021228	0.036154	0.054499	NaN	NaN	NaN	NaN	NaN	NaN	NaN	NaN	NaN	NaN	NaN	NaN	NaN	NaN	NaN	NaN	NaN	NaN	NaN	NaN	NaN	NaN	NaN	NaN	NaN	NaN	NaN	NaN	NaN	NaN	NaN	NaN	NaN	NaN	NaN	NaN	NaN	NaN	NaN
63	1e-05	1e-05	1e-05	0.0010761	0.012243	0.024518	0.037093	0.050887	0.066265	0.082429	0.09883	0.11648	0.13538	0.15391	0.17315	0.19169	0.21019	0.22918	0.24681	0.26351	0.27929	0.29452	0.30714	0.31831	0.3294	0.33964	0.35035	0.36012	0.36891	0.3778	0.38647	0.39551	0.40441	0.41414	0.42371	0.43315	0.44376	0.45558	0.46976	0.48609	0.50478	NaN	NaN	NaN	NaN	NaN	NaN	NaN	NaN
64	1e-05	1e-05	1e-05	1e-05	0.007429	0.021879	0.037292	0.053373	0.070003	0.087024	0.10494	0.12292	0.14226	0.16222	0.18229	0.20213	0.22148	0.24141	0.26198	0.28303	0.30384	0.32456	0.34449	0.36288	0.38085	0.39737	0.41491	0.43153	0.44666	0.46063	0.47296	0.48332	0.49249	0.5016	0.51067	0.51956	0.52906	0.53778	0.54786	NaN	NaN	NaN	NaN	NaN	NaN	NaN	NaN	NaN	NaN
65	1e-05	1e-05	1e-05	1e-05	0.00029837	0.0076804	0.017408	0.029053	0.043586	NaN	NaN	NaN	NaN	NaN	NaN	NaN	NaN	NaN	NaN	NaN	NaN	NaN	NaN	NaN	NaN	NaN	NaN	NaN	NaN	NaN	NaN	NaN	NaN	NaN	NaN	NaN	NaN	NaN	NaN	NaN	NaN	NaN	NaN	NaN	NaN	NaN	NaN	NaN	NaN
66	1e-05	1e-05	1e-05	1e-05	0.00063603	0.0065998	0.013714	0.021573	0.030838	0.041239	0.051504	0.062924	0.075411	0.088016	0.10157	0.11556	0.12962	0.14343	0.15782	0.17236	0.18707	0.20229	0.21622	0.22902	0.24211	0.2544	0.26683	0.2786	0.29055	0.30213	0.31408	0.32608	0.33871	0.35359	0.37144	0.39124	NaN	NaN	NaN	NaN	NaN	NaN	NaN	NaN	NaN	NaN	NaN	NaN	NaN
67	1e-05	1e-05	1e-05	1e-05	1e-05	1e-05	0.0045097	0.01497	0.026506	0.04065	0.056443	0.074263	0.094252	0.11572	0.13762	0.16006	0.18252	0.20393	0.22466	0.24596	0.26621	0.28589	0.30516	0.32296	0.33953	0.35621	0.37253	0.38926	0.40631	0.42534	0.44469	NaN	NaN	NaN	NaN	NaN	NaN	NaN	NaN	NaN	NaN	NaN	NaN	NaN	NaN	NaN	NaN	NaN	NaN
68	1e-05	1e-05	1e-05	1e-05	1e-05	1e-05	0.0021768	0.0067987	0.011938	0.017548	0.023647	0.030359	0.037052	0.044401	0.051879	0.059264	0.0666	0.073626	0.080692	0.088242	0.096079	0.10375	0.11096	0.11816	0.12485	0.13128	0.1377	0.1443	0.15121	0.15831	0.16465	0.17099	0.17717	0.1835	0.18958	0.19574	0.20197	0.20823	0.21459	0.2207	0.2265	0.23268	0.23879	0.24529	0.25199	0.25884	0.26546	0.27203	0.27816
69	1e-05	1e-05	1e-05	1e-05	0.0013223	0.006492	0.012571	0.019333	0.027822	0.037448	0.048267	0.060828	0.07406	0.088317	0.10282	0.11719	0.13166	0.14644	0.16209	0.17833	0.19561	0.21451	0.23498	0.25816	NaN	NaN	NaN	NaN	NaN	NaN	NaN	NaN	NaN	NaN	NaN	NaN	NaN	NaN	NaN	NaN	NaN	NaN	NaN	NaN	NaN	NaN	NaN	NaN	NaN
70	1e-05	1e-05	1e-05	1e-05	1e-05	1e-05	0.0050614	0.01686	0.031679	0.049215	0.06961	0.092655	0.11829	0.14592	0.17499	0.20506	0.23589	0.26802	0.30165	NaN	NaN	NaN	NaN	NaN	NaN	NaN	NaN	NaN	NaN	NaN	NaN	NaN	NaN	NaN	NaN	NaN	NaN	NaN	NaN	NaN	NaN	NaN	NaN	NaN	NaN	NaN	NaN	NaN	NaN
71	1e-05	1e-05	0.0037011	0.0099614	0.017562	0.026897	0.037712	0.050236	0.064861	0.081167	0.099084	0.11889	0.14019	0.16226	0.18493	0.20813	0.23249	0.25849	0.28599	0.31547	NaN	NaN	NaN	NaN	NaN	NaN	NaN	NaN	NaN	NaN	NaN	NaN	NaN	NaN	NaN	NaN	NaN	NaN	NaN	NaN	NaN	NaN	NaN	NaN	NaN	NaN	NaN	NaN	NaN
72	1e-05	1e-05	1e-05	1e-05	0.0020062	0.0078418	0.016086	0.027313	0.042355	0.060467	0.081631	0.10738	0.13782	NaN	NaN	NaN	NaN	NaN	NaN	NaN	NaN	NaN	NaN	NaN	NaN	NaN	NaN	NaN	NaN	NaN	NaN	NaN	NaN	NaN	NaN	NaN	NaN	NaN	NaN	NaN	NaN	NaN	NaN	NaN	NaN	NaN	NaN	NaN	NaN
73	1e-05	1e-05	1e-05	0.00912	0.022272	0.036355	0.051853	0.068219	0.08569	0.10478	0.12577	0.14789	0.17153	0.19628	0.22158	0.24659	0.27126	0.29578	0.32091	0.3458	0.37027	0.39396	0.41714	0.43953	0.46174	0.48337	0.507	0.53197	NaN	NaN	NaN	NaN	NaN	NaN	NaN	NaN	NaN	NaN	NaN	NaN	NaN	NaN	NaN	NaN	NaN	NaN	NaN	NaN	NaN
74	1e-05	1e-05	1e-05	1e-05	0.00058167	0.0056522	0.011612	0.018043	0.02575	0.033394	0.041829	0.051267	0.061912	0.073144	0.085361	0.098	0.11088	0.12361	0.13664	0.14986	0.16352	0.17699	0.19041	0.20356	0.21646	0.22816	0.2402	0.25226	0.26492	0.27865	0.29347	0.31018	0.32881	NaN	NaN	NaN	NaN	NaN	NaN	NaN	NaN	NaN	NaN	NaN	NaN	NaN	NaN	NaN	NaN
75	1e-05	1e-05	1e-05	1e-05	0.014902	0.036705	0.063481	NaN	NaN	NaN	NaN	NaN	NaN	NaN	NaN	NaN	NaN	NaN	NaN	NaN	NaN	NaN	NaN	NaN	NaN	NaN	NaN	NaN	NaN	NaN	NaN	NaN	NaN	NaN	NaN	NaN	NaN	NaN	NaN	NaN	NaN	NaN	NaN	NaN	NaN	NaN	NaN	NaN	NaN
76	1e-05	1e-05	0.0010585	0.003987	0.0077588	0.012754	0.018793	0.025981	0.034918	0.045035	0.056126	0.068648	0.082343	0.096928	0.11207	0.12754	0.14335	0.15947	0.17546	0.19128	0.20669	0.22235	0.23765	0.25286	0.26851	0.28492	0.30256	0.32155	0.34229	0.36544	NaN	NaN	NaN	NaN	NaN	NaN	NaN	NaN	NaN	NaN	NaN	NaN	NaN	NaN	NaN	NaN	NaN	NaN	NaN
77	1e-05	1e-05	1e-05	1e-05	1e-05	0.0054588	0.011969	0.019271	0.027296	0.036308	0.045783	0.056044	0.066953	0.077644	0.088322	0.099072	0.11017	0.12162	0.13252	0.14332	0.15454	0.1659	0.17676	0.18726	0.19833	0.20948	0.22039	0.23066	0.24014	0.24929	0.25809	0.26571	0.27235	0.27902	0.28537	0.29037	0.29483	0.29886	0.30332	0.30785	0.31307	0.31871	0.32559	0.33437	0.34479	0.35731	NaN	NaN	NaN
78	0.0055558	0.0010647	1e-05	1e-05	1e-05	1e-05	1e-05	0.0038085	0.011709	0.022141	0.034134	0.048507	0.064338	0.081184	0.099257	0.11815	0.13739	0.1567	0.17671	0.19729	0.21839	0.24181	NaN	NaN	NaN	NaN	NaN	NaN	NaN	NaN	NaN	NaN	NaN	NaN	NaN	NaN	NaN	NaN	NaN	NaN	NaN	NaN	NaN	NaN	NaN	NaN	NaN	NaN	NaN
79	1e-05	1e-05	1e-05	1e-05	0.0015713	0.0083933	0.017154	0.027399	0.039577	0.052894	0.068119	0.085052	0.10399	0.12421	0.1454	0.16688	0.18879	0.21018	0.23169	0.25317	0.27466	0.29491	0.31447	0.33248	0.34945	0.36516	0.38012	0.39396	0.40722	0.42013	0.43253	0.4453	0.45902	0.47395	0.49086	NaN	NaN	NaN	NaN	NaN	NaN	NaN	NaN	NaN	NaN	NaN	NaN	NaN	NaN
80	0.00016312	1e-05	1e-05	1e-05	1e-05	1e-05	0.0018512	0.0049722	0.0092673	0.01476	0.020924	0.028498	0.036659	0.045394	0.055115	0.065837	0.077641	0.090219	0.10297	0.11671	0.13121	0.14726	0.16434	0.1836	0.20605	0.23075	NaN	NaN	NaN	NaN	NaN	NaN	NaN	NaN	NaN	NaN	NaN	NaN	NaN	NaN	NaN	NaN	NaN	NaN	NaN	NaN	NaN	NaN	NaN
81	1e-05	1e-05	1e-05	1e-05	1e-05	0.00037629	0.0035745	0.0079128	0.01322	0.019113	0.025476	0.032918	0.040511	0.048645	0.058147	0.068821	0.080565	0.091314	0.10322	0.11479	0.1269	0.13974	0.15273	0.1656	0.1779	0.18851	0.1985	0.20751	0.2171	0.22568	0.23338	0.24058	0.24741	0.25403	0.26131	0.26977	0.27913	0.28874	0.29919	0.31006	0.32116	0.33422	0.34672	0.35862	0.36991	0.37983	0.38838	0.39735	0.40691
82	1e-05	1e-05	1e-05	1e-05	1e-05	1e-05	0.0027558	0.0088768	0.015004	0.021985	0.02798	0.034514	0.040681	0.046407	0.052842	0.058985	0.065678	0.071454	0.077781	0.084297	0.090415	0.097336	0.10357	0.1101	0.11674	0.12234	0.12794	0.13261	0.13769	0.14216	0.14584	0.14985	0.15369	0.15758	0.16102	0.165	0.16983	0.17454	0.17989	0.18585	0.19198	0.19955	0.20664	0.2135	0.22046	0.22764	0.23419	0.24038	0.24682
83	1e-05	1e-05	0.0071545	0.015821	0.025002	0.034551	0.050107	0.070795	0.096278	0.12604	0.15868	0.19406	0.23037	0.2679	0.30757	0.34921	0.39409	NaN	NaN	NaN	NaN	NaN	NaN	NaN	NaN	NaN	NaN	NaN	NaN	NaN	NaN	NaN	NaN	NaN	NaN	NaN	NaN	NaN	NaN	NaN	NaN	NaN	NaN	NaN	NaN	NaN	NaN	NaN	NaN
84	1e-05	1e-05	1e-05	1e-05	1e-05	1e-05	0.002853	0.0082108	0.013712	0.01923	0.02471	0.030823	0.037217	0.043743	0.051225	0.058235	0.065814	0.073618	0.081404	0.089688	0.097819	0.10579	0.11305	0.12062	0.12779	0.13388	0.1404	0.14655	0.1522	0.15839	0.16336	0.16839	0.17349	0.17829	0.18221	0.18636	0.19131	0.19591	0.2002	0.20487	0.20874	0.21354	0.21842	0.22299	0.22814	0.23384	0.23891	0.24316	0.24712
85	1e-05	1e-05	1e-05	1e-05	1e-05	0.0010933	0.0056543	0.012114	0.020337	0.029993	0.040741	0.052454	0.064546	0.076894	0.089554	0.10247	0.11524	0.12756	0.13921	0.14998	0.15983	0.16913	0.17779	0.18624	0.19445	0.20248	0.21038	0.21805	0.22575	0.23298	0.24126	0.25173	0.26453	0.27837	0.29305	0.30882	0.32647	0.34531	0.36467	0.38432	0.4059	0.42659	0.44578	0.4612	0.47623	0.49107	0.50394	0.51348	0.52039
86	1e-05	1e-05	1e-05	1e-05	1e-05	1e-05	0.0028784	0.010244	0.01906	0.028869	0.039162	0.04999	0.061582	0.074003	0.08711	0.10042	0.11408	0.12698	0.13977	0.15204	0.1645	0.17671	0.18865	0.20029	0.2119	0.22347	0.23592	0.2484	0.26156	0.27562	0.29064	0.30666	0.32443	0.34383	NaN	NaN	NaN	NaN	NaN	NaN	NaN	NaN	NaN	NaN	NaN	NaN	NaN	NaN	NaN
87	1e-05	1e-05	1e-05	1e-05	1e-05	0.0039522	0.013883	0.02495	0.037367	0.051245	0.06662	0.08328	0.1016	0.12102	0.14069	0.16144	0.18251	0.20465	0.22718	0.24985	0.27249	0.29514	0.31823	0.34165	0.36585	0.39114	NaN	NaN	NaN	NaN	NaN	NaN	NaN	NaN	NaN	NaN	NaN	NaN	NaN	NaN	NaN	NaN	NaN	NaN	NaN	NaN	NaN	NaN	NaN
88	1e-05	1e-05	1e-05	1e-05	1e-05	0.0015981	0.0050529	0.0093873	0.01442	0.020744	0.028152	0.036662	0.046055	0.055514	0.064385	0.073773	0.083469	0.093194	0.10306	0.11287	0.12207	0.13109	0.13977	0.14839	0.1576	0.16727	0.17719	0.18682	0.19654	0.20658	0.21682	0.22756	0.23823	0.24957	0.26093	0.27201	0.28329	0.29398	0.30533	0.31722	0.32978	0.34362	0.35922	0.37741	NaN	NaN	NaN	NaN	NaN
89	0.002616	1e-05	1e-05	1e-05	1e-05	1e-05	5.2174e-05	0.003744	0.0087042	0.015426	0.023011	0.031408	0.040231	0.04839	0.05691	0.06567	0.074331	0.082632	0.090815	0.098341	0.10489	0.11111	0.11757	0.12408	0.13158	0.13902	0.14646	0.15395	0.16193	0.16993	0.17887	0.1885	0.19871	0.20881	0.21873	0.22813	0.23779	0.24766	0.25747	0.26641	0.27554	0.28414	0.29286	0.30141	0.31041	0.31972	0.32889	0.33808	0.34673
90	1e-05	1e-05	1e-05	1e-05	1e-05	1e-05	0.0027239	0.0086322	0.015121	0.022363	0.028883	0.036548	0.044347	0.052132	0.059952	0.066874	0.074174	0.080631	0.086899	0.092831	0.098263	0.10405	0.10878	0.11304	0.11749	0.12203	0.12737	0.13216	0.13683	0.14225	0.14728	0.15268	0.15796	0.16352	0.1692	0.1745	0.17986	0.18488	0.19009	0.1955	0.20047	0.20636	0.21185	0.21739	0.22285	0.22867	0.23429	0.23969	0.24487
91	1e-05	1e-05	1e-05	1e-05	1e-05	1e-05	0.0027422	0.0088108	0.01627	0.024448	0.033819	0.044129	0.055309	0.067607	0.080006	0.091982	0.1039	0.11549	0.127	0.13728	0.1477	0.15776	0.16723	0.17644	0.18477	0.19262	0.20041	0.20771	0.21456	0.22118	0.2284	0.23526	0.2411	0.24698	0.25302	0.25899	0.26553	0.2719	0.27867	0.28556	0.29267	0.29921	0.30601	0.31363	0.3214	0.32809	0.33433	0.33953	0.34457
92	1e-05	1e-05	1e-05	1e-05	0.0015613	0.0065495	0.01306	0.020956	0.030421	0.042015	0.055636	0.071307	0.088388	0.10642	0.12427	0.14264	0.16188	0.18152	0.20166	0.22188	0.24146	0.26095	0.28091	0.30196	0.32448	0.34943	NaN	NaN	NaN	NaN	NaN	NaN	NaN	NaN	NaN	NaN	NaN	NaN	NaN	NaN	NaN	NaN	NaN	NaN	NaN	NaN	NaN	NaN	NaN
93	0.0089412	0.003843	1e-05	1e-05	1e-05	1e-05	1e-05	0.0029339	0.010042	0.019322	0.030717	0.044195	0.058881	0.07448	0.091418	0.10954	0.12793	0.14719	0.16703	0.18707	0.20671	0.22674	0.24698	0.26757	0.28834	0.30915	0.33036	0.35257	0.37566	0.40058	NaN	NaN	NaN	NaN	NaN	NaN	NaN	NaN	NaN	NaN	NaN	NaN	NaN	NaN	NaN	NaN	NaN	NaN	NaN
94	1e-05	1e-05	0.00042041	0.0025894	0.0066347	0.012144	0.019502	0.028575	0.039275	0.051126	0.064859	0.080044	0.096463	0.11437	0.13351	0.15287	0.17439	0.19825	0.22529	0.25589	NaN	NaN	NaN	NaN	NaN	NaN	NaN	NaN	NaN	NaN	NaN	NaN	NaN	NaN	NaN	NaN	NaN	NaN	NaN	NaN	NaN	NaN	NaN	NaN	NaN	NaN	NaN	NaN	NaN
95	1e-05	1e-05	1e-05	1e-05	1e-05	1e-05	0.0022465	0.0080661	0.016024	0.02633	0.03821	0.051956	0.067698	0.084661	0.10268	0.12275	0.14366	0.16464	0.18674	0.20863	0.2298	0.25083	0.27195	0.2937	0.31616	0.3402	0.36422	NaN	NaN	NaN	NaN	NaN	NaN	NaN	NaN	NaN	NaN	NaN	NaN	NaN	NaN	NaN	NaN	NaN	NaN	NaN	NaN	NaN	NaN
96	1e-05	1e-05	1e-05	1e-05	1e-05	1e-05	0.0052088	0.017384	0.032466	0.05021	0.071452	0.0958	0.12382	0.15498	NaN	NaN	NaN	NaN	NaN	NaN	NaN	NaN	NaN	NaN	NaN	NaN	NaN	NaN	NaN	NaN	NaN	NaN	NaN	NaN	NaN	NaN	NaN	NaN	NaN	NaN	NaN	NaN	NaN	NaN	NaN	NaN	NaN	NaN	NaN
97	1e-05	1e-05	1e-05	1e-05	1e-05	1e-05	0.00482	0.010408	0.016135	0.0221	0.029192	0.037387	0.046457	0.056617	0.067583	0.079038	0.091568	0.10511	0.1197	0.13433	0.1499	0.16595	0.18155	0.1974	0.214	0.23081	0.24826	0.26557	0.2821	0.29938	0.31738	0.33534	0.35202	0.37003	0.38855	0.40709	0.4267	0.44716	NaN	NaN	NaN	NaN	NaN	NaN	NaN	NaN	NaN	NaN	NaN
98	1e-05	1e-05	0.0035272	0.0081623	0.012979	0.018487	0.030043	0.049589	0.073386	0.099044	NaN	NaN	NaN	NaN	NaN	NaN	NaN	NaN	NaN	NaN	NaN	NaN	NaN	NaN	NaN	NaN	NaN	NaN	NaN	NaN	NaN	NaN	NaN	NaN	NaN	NaN	NaN	NaN	NaN	NaN	NaN	NaN	NaN	NaN	NaN	NaN	NaN	NaN	NaN
99	1e-05	1e-05	1e-05	1e-05	1e-05	1e-05	0.0046899	0.016682	0.030333	0.046726	0.066317	0.088684	0.11249	0.13886	0.16671	0.19585	0.22775	NaN	NaN	NaN	NaN	NaN	NaN	NaN	NaN	NaN	NaN	NaN	NaN	NaN	NaN	NaN	NaN	NaN	NaN	NaN	NaN	NaN	NaN	NaN	NaN	NaN	NaN	NaN	NaN	NaN	NaN	NaN	NaN
100	1e-05	1e-05	1e-05	0.00055746	0.0051212	0.011319	0.019523	0.030174	0.043072	0.057575	0.074192	0.092143	0.11089	0.1303	0.15011	0.17015	0.19095	0.21196	0.23299	0.25503	0.27744	0.30036	NaN	NaN	NaN	NaN	NaN	NaN	NaN	NaN	NaN	NaN	NaN	NaN	NaN	NaN	NaN	NaN	NaN	NaN	NaN	NaN	NaN	NaN	NaN	NaN	NaN	NaN	NaN
101	1e-05	1e-05	1e-05	1e-05	1e-05	1e-05	0.0025776	0.0088015	0.015923	0.024041	0.033401	0.043658	0.055108	0.067091	0.07986	0.092396	0.10526	0.11939	0.13441	0.14976	0.16512	0.18092	0.19723	0.21344	0.2299	0.24649	0.26321	0.27966	0.2945	0.30799	0.32083	0.33369	0.34534	0.35638	0.36719	0.37749	0.3866	0.39543	0.40453	0.41456	0.42528	0.43609	0.44715	0.46001	0.47453	0.49021	NaN	NaN	NaN
102	1e-05	1e-05	0.0012598	0.0056067	0.01121	0.018006	0.02748	0.039289	0.052793	0.068392	0.086808	0.10661	0.12777	0.14985	0.17281	0.19702	0.22298	0.2503	0.27921	NaN	NaN	NaN	NaN	NaN	NaN	NaN	NaN	NaN	NaN	NaN	NaN	NaN	NaN	NaN	NaN	NaN	NaN	NaN	NaN	NaN	NaN	NaN	NaN	NaN	NaN	NaN	NaN	NaN	NaN
103	1e-05	1e-05	1e-05	1e-05	1e-05	0.0011368	0.0054302	0.01102	0.018827	0.029818	0.043906	0.059449	0.078275	0.10055	0.12662	0.15671	NaN	NaN	NaN	NaN	NaN	NaN	NaN	NaN	NaN	NaN	NaN	NaN	NaN	NaN	NaN	NaN	NaN	NaN	NaN	NaN	NaN	NaN	NaN	NaN	NaN	NaN	NaN	NaN	NaN	NaN	NaN	NaN	NaN
104	1e-05	1e-05	1e-05	1e-05	1e-05	1e-05	0.0051696	0.01738	0.031341	0.04714	0.065409	0.085364	0.10794	0.13382	0.16311	NaN	NaN	NaN	NaN	NaN	NaN	NaN	NaN	NaN	NaN	NaN	NaN	NaN	NaN	NaN	NaN	NaN	NaN	NaN	NaN	NaN	NaN	NaN	NaN	NaN	NaN	NaN	NaN	NaN	NaN	NaN	NaN	NaN	NaN
105	1e-05	1e-05	1e-05	1e-05	1e-05	1e-05	0.00575	0.018692	0.033872	0.05075	0.068336	0.088182	0.10924	0.12988	0.14964	0.1699	0.18931	0.20882	0.22773	0.24507	0.26083	0.27609	0.29043	0.30399	0.31713	0.33013	0.3423	0.35405	0.36461	0.37531	0.38545	0.39562	0.40502	0.41317	0.42071	0.42801	0.43553	0.44382	0.4533	0.46378	0.47505	NaN	NaN	NaN	NaN	NaN	NaN	NaN	NaN
106	1e-05	1e-05	1e-05	1e-05	1e-05	0.003257	0.01663	0.030689	0.045641	0.062747	0.0819	0.10063	0.11969	0.14024	0.16173	0.18169	0.20302	0.22471	0.24617	0.26656	0.28585	0.30178	0.3174	0.33206	0.34629	0.3602	0.37522	0.38991	0.40506	0.42098	NaN	NaN	NaN	NaN	NaN	NaN	NaN	NaN	NaN	NaN	NaN	NaN	NaN	NaN	NaN	NaN	NaN	NaN	NaN
107	1e-05	1e-05	1e-05	1e-05	1e-05	1e-05	0.0022099	0.0065541	0.011226	0.016608	0.023141	0.030295	0.037993	0.046617	0.05556	0.063581	0.072606	0.081263	0.089578	0.097276	0.10534	0.1132	0.12077	0.12818	0.13567	0.14301	0.15126	0.1594	0.16714	0.17573	0.18537	0.1951	0.20448	0.2139	0.22341	0.23237	0.24117	0.24991	0.25871	0.26837	0.27797	0.28668	0.29535	0.30453	0.31413	0.32397	0.3348	0.34676	0.3596
108	1e-05	1e-05	1e-05	1e-05	1e-05	1e-05	0.0036256	0.012102	0.021961	0.032655	0.043554	0.056526	0.070246	0.083382	0.096034	0.10985	0.12402	0.13807	0.15182	0.16512	0.17773	0.19061	0.20297	0.21517	0.22771	0.24031	0.25232	0.26418	0.27554	0.28741	0.29861	0.30999	0.32077	0.3305	0.33978	0.34911	0.35854	0.3686	0.37918	0.39053	0.40233	0.41606	0.43118	NaN	NaN	NaN	NaN	NaN	NaN
109	1e-05	1e-05	1e-05	1e-05	0.0042546	0.012098	NaN	NaN	NaN	NaN	NaN	NaN	NaN	NaN	NaN	NaN	NaN	NaN	NaN	NaN	NaN	NaN	NaN	NaN	NaN	NaN	NaN	NaN	NaN	NaN	NaN	NaN	NaN	NaN	NaN	NaN	NaN	NaN	NaN	NaN	NaN	NaN	NaN	NaN	NaN	NaN	NaN	NaN	NaN
110	1e-05	1e-05	1e-05	1e-05	0.0013788	0.0080607	0.016532	0.02682	0.040764	0.058007	0.079287	0.1009	0.12518	0.15339	0.18486	0.21633	0.25025	0.28613	0.32294	0.35967	NaN	NaN	NaN	NaN	NaN	NaN	NaN	NaN	NaN	NaN	NaN	NaN	NaN	NaN	NaN	NaN	NaN	NaN	NaN	NaN	NaN	NaN	NaN	NaN	NaN	NaN	NaN	NaN	NaN
111	1e-05	1e-05	1e-05	1e-05	1e-05	1e-05	0.00045048	0.0043958	0.011361	0.019485	0.027316	0.037447	0.048418	0.060509	0.071776	0.084443	0.097357	0.11107	0.12443	0.13865	0.15296	0.16981	0.18757	0.20833	NaN	NaN	NaN	NaN	NaN	NaN	NaN	NaN	NaN	NaN	NaN	NaN	NaN	NaN	NaN	NaN	NaN	NaN	NaN	NaN	NaN	NaN	NaN	NaN	NaN
112	1e-05	1e-05	1e-05	1e-05	1e-05	1e-05	0.005605	0.018727	0.034279	0.052451	0.073444	0.097758	0.12552	0.15589	NaN	NaN	NaN	NaN	NaN	NaN	NaN	NaN	NaN	NaN	NaN	NaN	NaN	NaN	NaN	NaN	NaN	NaN	NaN	NaN	NaN	NaN	NaN	NaN	NaN	NaN	NaN	NaN	NaN	NaN	NaN	NaN	NaN	NaN	NaN
113	1e-05	1e-05	1e-05	1e-05	1e-05	0.005303	0.018929	0.034464	0.049459	0.066075	0.085461	0.10322	0.11906	0.1362	0.15463	0.17265	0.19082	0.21036	0.22837	0.24667	0.26365	0.27523	0.28663	0.29922	0.31315	0.32757	0.3413	0.35605	0.3689	0.38147	0.39377	0.40631	0.42114	0.43688	0.45332	0.46735	0.48071	0.49435	0.50873	0.52532	0.54298	0.56097	NaN	NaN	NaN	NaN	NaN	NaN	NaN
114	0.025852	0.016114	0.0063567	1e-05	1e-05	1e-05	1e-05	1e-05	1e-05	0.00086836	0.009259	0.018426	0.028594	0.040219	0.049826	0.057967	0.066805	0.075275	0.081983	0.08865	0.09504	0.10068	0.10703	0.11257	0.11834	0.12625	0.13514	0.14412	0.15291	0.16335	0.17305	0.1823	0.1904	0.19843	0.20709	0.21465	0.22059	0.22643	0.23199	0.23787	0.24227	0.24741	0.25368	0.26133	0.26859	0.27561	0.28337	0.29214	0.2989
115	1e-05	1e-05	0.0012047	0.01129	0.022352	0.037442	0.056	0.077459	NaN	NaN	NaN	NaN	NaN	NaN	NaN	NaN	NaN	NaN	NaN	NaN	NaN	NaN	NaN	NaN	NaN	NaN	NaN	NaN	NaN	NaN	NaN	NaN	NaN	NaN	NaN	NaN	NaN	NaN	NaN	NaN	NaN	NaN	NaN	NaN	NaN	NaN	NaN	NaN	NaN
116	1e-05	1e-05	1e-05	1e-05	1e-05	1e-05	0.001914	0.0051235	0.0090086	0.013133	0.018074	0.022401	0.027038	0.032577	0.038778	0.044562	0.052049	0.060086	0.067503	0.075133	0.083322	0.090299	0.097829	0.10542	0.11408	0.12328	0.13293	0.14215	0.15082	0.15922	0.16693	0.17471	0.18299	0.19144	0.19986	0.20673	0.21307	0.21942	0.22589	0.23324	0.24143	0.2498	0.25769	0.26545	0.27291	0.28067	0.28876	0.29692	0.30414
117	1e-05	1e-05	1e-05	1e-05	0.0031854	0.007088	0.011536	0.016035	0.020674	0.025514	0.030897	0.036824	0.042608	0.048744	0.054665	0.060526	0.066579	0.072529	0.078991	0.085845	0.092715	0.099718	0.10662	0.11362	0.12085	0.12823	0.13583	0.1435	0.15096	0.15846	0.16564	0.17343	0.18122	0.18937	0.19787	0.20621	0.21464	0.22335	0.23188	0.24101	0.24998	0.25925	0.26807	0.27692	0.28533	0.29335	0.30135	0.30908	0.31632
118	1e-05	1e-05	1e-05	1e-05	1e-05	0.0033218	0.013278	0.026168	0.042879	0.062358	0.085255	0.11126	0.1402	0.17051	0.20251	0.23608	0.2718	0.30973	NaN	NaN	NaN	NaN	NaN	NaN	NaN	NaN	NaN	NaN	NaN	NaN	NaN	NaN	NaN	NaN	NaN	NaN	NaN	NaN	NaN	NaN	NaN	NaN	NaN	NaN	NaN	NaN	NaN	NaN	NaN
119	1e-05	1e-05	0.0020541	0.0064284	0.010891	0.0164	0.022979	0.030909	0.040151	0.050383	0.062423	0.076551	0.093251	0.11178	0.13234	0.15511	0.18034	0.20829	0.23904	0.27346	0.31113	NaN	NaN	NaN	NaN	NaN	NaN	NaN	NaN	NaN	NaN	NaN	NaN	NaN	NaN	NaN	NaN	NaN	NaN	NaN	NaN	NaN	NaN	NaN	NaN	NaN	NaN	NaN	NaN
120	1e-05	1e-05	1e-05	1e-05	1e-05	9.7328e-05	0.0027986	0.0062433	0.010684	0.015834	0.021666	0.028003	0.03482	0.042076	0.049543	0.057099	0.064943	0.072827	0.080721	0.088413	0.095996	0.10322	0.11018	0.11714	0.12414	0.13109	0.13801	0.14456	0.15067	0.15641	0.16209	0.16798	0.17402	0.18018	0.1862	0.19173	0.19733	0.20296	0.20876	0.21514	0.22173	0.228	0.23401	0.23996	0.24593	0.25197	0.25823	0.26429	0.27008
121	1e-05	1e-05	1e-05	1e-05	1e-05	1e-05	0.0017332	0.0061611	0.011846	0.018531	0.026051	0.034399	0.043637	0.053653	0.064455	0.075203	0.086121	0.097173	0.10824	0.11966	0.13113	0.14221	0.15309	0.16363	0.17385	0.18384	0.19374	0.20331	0.21279	0.22205	0.23042	0.23883	0.24726	0.25527	0.26313	0.27104	0.27859	0.2862	0.294	0.30177	0.30965	0.31804	0.32631	0.33466	0.34356	0.35288	0.3624	0.37288	0.3843
122	1e-05	1e-05	1e-05	1e-05	1e-05	0.0017735	0.0052666	0.009201	0.01395	0.019006	0.025536	0.032387	0.039626	0.04837	0.057769	0.067449	0.077407	0.088052	0.098985	0.11083	0.12367	0.13643	0.15019	0.16454	0.17854	0.19311	0.20851	0.22488	0.24188	0.25989	0.27846	0.29825	0.31986	0.34247	NaN	NaN	NaN	NaN	NaN	NaN	NaN	NaN	NaN	NaN	NaN	NaN	NaN	NaN	NaN
123	1e-05	0.0021052	0.007474	0.013053	0.019789	0.025957	0.033246	0.04134	0.049864	0.060592	0.072063	0.084516	0.098923	0.11471	0.13084	0.14789	0.16726	0.18713	0.20806	0.22979	0.25132	0.27404	0.29788	0.32175	0.34628	0.37333	0.4015	NaN	NaN	NaN	NaN	NaN	NaN	NaN	NaN	NaN	NaN	NaN	NaN	NaN	NaN	NaN	NaN	NaN	NaN	NaN	NaN	NaN	NaN
124	1e-05	1e-05	1e-05	0.0018281	0.0055115	0.0099077	0.015651	0.021811	0.029996	0.039848	0.05147	0.064586	0.079442	0.096326	0.11464	0.13409	0.15561	0.17917	0.20712	0.23707	0.27006	NaN	NaN	NaN	NaN	NaN	NaN	NaN	NaN	NaN	NaN	NaN	NaN	NaN	NaN	NaN	NaN	NaN	NaN	NaN	NaN	NaN	NaN	NaN	NaN	NaN	NaN	NaN	NaN
125	1e-05	1e-05	1e-05	1e-05	0.00052974	0.0020399	0.0045826	0.008406	0.013466	0.019121	0.026162	0.034212	0.04279	0.052558	0.063107	0.07416	0.086535	0.09977	0.11356	0.12815	0.14391	0.16015	0.17694	0.19497	0.21399	0.23426	0.25632	0.27978	0.30501	NaN	NaN	NaN	NaN	NaN	NaN	NaN	NaN	NaN	NaN	NaN	NaN	NaN	NaN	NaN	NaN	NaN	NaN	NaN	NaN
126	1e-05	1e-05	1e-05	1e-05	1e-05	0.0044127	0.014445	0.027132	0.044721	0.065866	0.0895	0.11766	0.14761	0.17709	0.20675	0.23643	0.26628	0.29707	0.32903	0.36089	NaN	NaN	NaN	NaN	NaN	NaN	NaN	NaN	NaN	NaN	NaN	NaN	NaN	NaN	NaN	NaN	NaN	NaN	NaN	NaN	NaN	NaN	NaN	NaN	NaN	NaN	NaN	NaN	NaN
127	0.0076042	0.0049823	0.0025388	0.0010089	1e-05	1e-05	0.00015786	0.0022802	0.0055982	0.0096906	0.01523	0.021446	0.028635	0.036438	0.044614	0.053059	0.0617	0.070493	0.078833	0.087946	0.097142	0.1063	0.11583	0.12518	0.13477	0.14487	0.15655	0.16862	0.18094	0.19428	0.207	0.22123	0.24007	0.26314	0.29104	0.32631	NaN	NaN	NaN	NaN	NaN	NaN	NaN	NaN	NaN	NaN	NaN	NaN	NaN
128	1e-05	1e-05	1e-05	1e-05	1e-05	1e-05	0.0073452	0.024659	0.044387	0.067286	0.093072	0.12354	NaN	NaN	NaN	NaN	NaN	NaN	NaN	NaN	NaN	NaN	NaN	NaN	NaN	NaN	NaN	NaN	NaN	NaN	NaN	NaN	NaN	NaN	NaN	NaN	NaN	NaN	NaN	NaN	NaN	NaN	NaN	NaN	NaN	NaN	NaN	NaN	NaN
129	1e-05	1e-05	1e-05	1e-05	1e-05	0.0030159	0.014513	0.026381	0.040018	0.055662	0.073846	0.095558	0.12002	0.14756	NaN	NaN	NaN	NaN	NaN	NaN	NaN	NaN	NaN	NaN	NaN	NaN	NaN	NaN	NaN	NaN	NaN	NaN	NaN	NaN	NaN	NaN	NaN	NaN	NaN	NaN	NaN	NaN	NaN	NaN	NaN	NaN	NaN	NaN	NaN
130	0.0027346	1e-05	1e-05	0.00013183	0.0028784	0.009315	0.017817	0.028463	0.043962	0.061632	0.080618	0.10298	0.12756	0.15349	0.17969	0.20593	0.23344	0.26277	NaN	NaN	NaN	NaN	NaN	NaN	NaN	NaN	NaN	NaN	NaN	NaN	NaN	NaN	NaN	NaN	NaN	NaN	NaN	NaN	NaN	NaN	NaN	NaN	NaN	NaN	NaN	NaN	NaN	NaN	NaN
131	0.018262	0.010397	0.0035662	1e-05	1e-05	1e-05	1e-05	1e-05	0.0020404	0.0099883	0.021312	0.035396	0.051355	0.069707	0.089947	0.11165	0.13537	0.16078	0.18754	0.21654	0.24715	NaN	NaN	NaN	NaN	NaN	NaN	NaN	NaN	NaN	NaN	NaN	NaN	NaN	NaN	NaN	NaN	NaN	NaN	NaN	NaN	NaN	NaN	NaN	NaN	NaN	NaN	NaN	NaN
132	0.050945	0.031246	0.012666	1e-05	1e-05	1e-05	1e-05	1e-05	1e-05	0.0093015	0.029417	0.051507	0.076385	0.10319	0.13072	0.15697	0.18387	0.21136	0.24016	0.26905	0.29685	NaN	NaN	NaN	NaN	NaN	NaN	NaN	NaN	NaN	NaN	NaN	NaN	NaN	NaN	NaN	NaN	NaN	NaN	NaN	NaN	NaN	NaN	NaN	NaN	NaN	NaN	NaN	NaN
133	0.0010379	1e-05	1e-05	1e-05	1e-05	1e-05	1e-05	0.0018037	0.0063338	0.012002	0.018398	0.025358	0.032587	0.040151	0.048087	0.056705	0.065142	0.07498	0.08442	0.093435	0.10283	0.11321	0.1235	0.13439	0.14559	0.1567	0.16786	0.17968	0.19007	0.20021	0.21092	0.22245	0.23325	0.24494	0.25598	0.26578	0.27536	0.28445	0.29305	0.30275	0.31268	0.32154	0.32858	0.33549	0.34145	0.34789	0.35562	0.36392	0.37247
134	1e-05	1e-05	1e-05	1e-05	1e-05	1e-05	0.0033481	0.011179	0.020802	0.030944	0.04255	0.055505	0.068923	0.082469	0.095861	0.109	0.1222	0.13523	0.14845	0.16112	0.17388	0.18645	0.198	0.20969	0.22116	0.23239	0.24396	0.25529	0.26618	0.2759	0.28518	0.2946	0.30333	0.3121	0.32019	0.32784	0.33513	0.34179	0.34835	0.35486	0.36165	0.36828	0.37421	0.38048	0.38706	0.39384	0.40087	0.4081	0.41541
135	0.072225	0.057837	0.045028	0.033732	0.023623	0.015909	0.0090249	0.0029903	1e-05	1e-05	1e-05	1e-05	1e-05	0.00015065	0.0014585	0.0024518	0.0037343	0.0060667	0.0092336	0.01243	0.015851	0.020254	0.024434	0.028793	0.033775	0.038845	0.044871	0.050758	0.056503	0.062735	0.068543	0.075091	0.081842	0.089196	0.097576	0.10646	0.1162	0.12652	0.13776	0.15003	0.16255	0.17634	0.19089	0.20599	0.22159	0.2371	0.25278	0.26874	0.28455
136	0.10694	0.11	0.11363	0.11901	0.12594	0.13525	0.14685	0.16143	0.17878	0.19835	0.22059	0.24586	0.27373	0.30375	0.33507	NaN	NaN	NaN	NaN	NaN	NaN	NaN	NaN	NaN	NaN	NaN	NaN	NaN	NaN	NaN	NaN	NaN	NaN	NaN	NaN	NaN	NaN	NaN	NaN	NaN	NaN	NaN	NaN	NaN	NaN	NaN	NaN	NaN	NaN
137	0.0038373	0.0005813	1e-05	1e-05	1e-05	0.003771	0.0096532	0.017477	0.027853	0.04013	0.054356	0.071532	0.089781	0.10827	0.12699	0.1449	0.16256	0.18076	0.19919	0.21769	0.23551	0.25251	0.26833	0.28357	0.29879	0.31432	0.33095	0.34737	0.36351	0.38008	0.39701	0.41544	NaN	NaN	NaN	NaN	NaN	NaN	NaN	NaN	NaN	NaN	NaN	NaN	NaN	NaN	NaN	NaN	NaN
138	1e-05	1e-05	1e-05	0.0033141	0.011267	0.021148	0.033165	0.047272	0.064123	0.083976	0.10637	0.13191	0.16003	0.18831	0.21755	0.24774	0.2795	0.31238	0.34689	0.38264	NaN	NaN	NaN	NaN	NaN	NaN	NaN	NaN	NaN	NaN	NaN	NaN	NaN	NaN	NaN	NaN	NaN	NaN	NaN	NaN	NaN	NaN	NaN	NaN	NaN	NaN	NaN	NaN	NaN
139	1e-05	1e-05	1e-05	1e-05	0.0014886	0.0064134	0.013108	0.022042	0.032832	0.046385	0.060771	0.077544	0.094747	0.11174	0.1302	0.14944	0.16995	0.1931	NaN	NaN	NaN	NaN	NaN	NaN	NaN	NaN	NaN	NaN	NaN	NaN	NaN	NaN	NaN	NaN	NaN	NaN	NaN	NaN	NaN	NaN	NaN	NaN	NaN	NaN	NaN	NaN	NaN	NaN	NaN
140	1e-05	1e-05	1e-05	1e-05	1e-05	1e-05	0.0093486	0.025576	0.044293	0.066536	0.091789	0.12057	0.14982	0.17974	0.2124	NaN	NaN	NaN	NaN	NaN	NaN	NaN	NaN	NaN	NaN	NaN	NaN	NaN	NaN	NaN	NaN	NaN	NaN	NaN	NaN	NaN	NaN	NaN	NaN	NaN	NaN	NaN	NaN	NaN	NaN	NaN	NaN	NaN	NaN
141	1e-05	1e-05	1e-05	1e-05	1e-05	0.0076962	0.017957	0.030052	0.044771	0.061802	0.081341	0.10386	0.12841	0.15489	0.18277	0.21191	0.24297	NaN	NaN	NaN	NaN	NaN	NaN	NaN	NaN	NaN	NaN	NaN	NaN	NaN	NaN	NaN	NaN	NaN	NaN	NaN	NaN	NaN	NaN	NaN	NaN	NaN	NaN	NaN	NaN	NaN	NaN	NaN	NaN
142	1e-05	1e-05	1e-05	0.00039328	0.0058812	0.013596	0.022671	0.033563	0.047556	0.063828	0.083252	0.10582	0.13062	0.15724	0.18621	0.21678	NaN	NaN	NaN	NaN	NaN	NaN	NaN	NaN	NaN	NaN	NaN	NaN	NaN	NaN	NaN	NaN	NaN	NaN	NaN	NaN	NaN	NaN	NaN	NaN	NaN	NaN	NaN	NaN	NaN	NaN	NaN	NaN	NaN
143	1e-05	1e-05	1e-05	1e-05	1e-05	1e-05	0.0041998	0.012662	0.023472	0.035335	0.049088	0.063928	0.07952	0.095651	0.11184	0.1279	0.14387	0.15959	0.17588	0.1911	0.20639	0.22116	0.23523	0.24976	0.26423	0.27851	0.29289	0.30699	0.32058	0.33284	0.34483	0.35666	0.36792	0.37942	0.38963	0.39901	0.4078	0.41602	0.42393	0.43188	0.44037	0.44884	0.45675	0.46499	0.47316	0.48236	0.49263	0.50404	NaN
144	0.0036274	0.0012689	1e-05	1e-05	1e-05	1e-05	1e-05	1e-05	0.00089555	0.0033998	0.0068421	0.011371	0.016365	0.021923	0.027395	0.032661	0.038036	0.043445	0.049254	0.055182	0.060963	0.066428	0.07141	0.076241	0.08083	0.085713	0.091246	0.096425	0.10146	0.10609	0.11036	0.11469	0.11936	0.12431	0.1294	0.13458	0.13958	0.14439	0.14963	0.15501	0.16057	0.16645	0.17256	0.17861	0.18483	0.19089	0.19681	0.20283	0.20862
145	1e-05	1e-05	1e-05	1e-05	0.0022266	0.014667	0.02921	0.045365	0.06338	0.082842	0.1042	0.12826	0.15349	0.17989	0.20703	0.23549	0.26533	0.29598	0.32866	NaN	NaN	NaN	NaN	NaN	NaN	NaN	NaN	NaN	NaN	NaN	NaN	NaN	NaN	NaN	NaN	NaN	NaN	NaN	NaN	NaN	NaN	NaN	NaN	NaN	NaN	NaN	NaN	NaN	NaN
146	1e-05	1e-05	0.0041565	0.014108	0.025629	0.039306	0.055545	0.074683	0.097691	0.12506	0.15693	NaN	NaN	NaN	NaN	NaN	NaN	NaN	NaN	NaN	NaN	NaN	NaN	NaN	NaN	NaN	NaN	NaN	NaN	NaN	NaN	NaN	NaN	NaN	NaN	NaN	NaN	NaN	NaN	NaN	NaN	NaN	NaN	NaN	NaN	NaN	NaN	NaN	NaN
147	1e-05	1e-05	1e-05	1e-05	1e-05	1e-05	0.0012063	0.0044281	0.008277	0.012566	0.017688	0.023937	0.031027	0.03848	0.046101	0.053638	0.061448	0.069361	0.077532	0.086007	0.094446	0.10313	0.11144	0.11922	0.12686	0.13491	0.14309	0.15128	0.15907	0.16662	0.17386	0.18152	0.18891	0.19639	0.20526	0.2152	0.2249	0.23599	0.24697	0.25951	0.27241	0.28555	0.29971	0.31638	0.33434	0.35328	0.37185	NaN	NaN
148	1e-05	1e-05	1e-05	1e-05	1e-05	1e-05	0.0037592	0.013339	0.024758	0.037483	0.052783	0.070492	0.089698	0.11053	0.13263	0.15469	0.17733	0.20043	0.22387	0.24813	0.27355	0.29939	0.32579	NaN	NaN	NaN	NaN	NaN	NaN	NaN	NaN	NaN	NaN	NaN	NaN	NaN	NaN	NaN	NaN	NaN	NaN	NaN	NaN	NaN	NaN	NaN	NaN	NaN	NaN
149	1e-05	1e-05	1e-05	1e-05	1e-05	0.0037016	0.010087	0.017799	0.027563	0.038881	0.052243	0.068174	0.085507	0.10401	0.12355	0.14356	0.16384	0.18486	0.20646	0.22843	0.25047	0.27219	0.29314	0.31461	0.33664	0.35911	0.38293	NaN	NaN	NaN	NaN	NaN	NaN	NaN	NaN	NaN	NaN	NaN	NaN	NaN	NaN	NaN	NaN	NaN	NaN	NaN	NaN	NaN	NaN
150	1e-05	1e-05	1e-05	1e-05	1e-05	0.00047733	0.015438	0.031782	0.050687	0.072348	0.095889	0.12188	0.14878	0.1776	0.20867	0.24114	0.27422	0.30859	0.34372	NaN	NaN	NaN	NaN	NaN	NaN	NaN	NaN	NaN	NaN	NaN	NaN	NaN	NaN	NaN	NaN	NaN	NaN	NaN	NaN	NaN	NaN	NaN	NaN	NaN	NaN	NaN	NaN	NaN	NaN
151	1e-05	1e-05	1e-05	1e-05	1e-05	1e-05	0.0011441	0.0033636	0.0062604	0.008792	0.012274	0.017067	0.021637	0.026124	0.030269	0.034362	0.038813	0.043375	0.048407	0.053383	0.058419	0.062836	0.066811	0.071206	0.075795	0.08089	0.086746	0.092415	0.098496	0.10454	0.11025	0.11664	0.12319	0.12982	0.13626	0.14253	0.14859	0.15403	0.15943	0.16397	0.16813	0.17251	0.17677	0.18149	0.18618	0.19105	0.19572	0.20026	0.20483
152	1e-05	1e-05	1e-05	1e-05	1e-05	1e-05	0.0071889	0.021338	0.035675	0.052514	0.069555	0.087058	0.10425	0.1225	0.14198	0.16202	0.18057	0.19924	0.21868	0.23684	0.25332	0.26889	0.28357	0.29843	0.31325	0.32744	0.34192	0.35817	0.37528	NaN	NaN	NaN	NaN	NaN	NaN	NaN	NaN	NaN	NaN	NaN	NaN	NaN	NaN	NaN	NaN	NaN	NaN	NaN	NaN
153	1e-05	1e-05	1e-05	1e-05	1e-05	1e-05	0.0015562	0.004181	0.0080395	0.011557	0.016168	0.021934	0.027217	0.032629	0.037738	0.043261	0.048996	0.055125	0.061705	0.067893	0.07426	0.08022	0.086172	0.092919	0.099745	0.10709	0.11532	0.12334	0.13176	0.14063	0.15	0.15983	0.16977	0.17927	0.1883	0.19765	0.20668	0.21502	0.22327	0.23085	0.23782	0.24487	0.252	0.25987	0.26787	0.27629	0.28394	0.29182	0.29997
154	0.010491	0.0043044	1e-05	1e-05	1e-05	0.0056498	0.014762	0.029291	0.05032	0.078006	0.11356	NaN	NaN	NaN	NaN	NaN	NaN	NaN	NaN	NaN	NaN	NaN	NaN	NaN	NaN	NaN	NaN	NaN	NaN	NaN	NaN	NaN	NaN	NaN	NaN	NaN	NaN	NaN	NaN	NaN	NaN	NaN	NaN	NaN	NaN	NaN	NaN	NaN	NaN
155	1e-05	1e-05	1e-05	1e-05	1e-05	0.030078	0.063545	0.093265	0.12293	0.15015	0.18123	0.21539	0.24795	0.27997	0.31137	0.34042	0.37096	0.40162	0.43186	0.45991	0.48787	0.50433	0.51012	0.51494	0.51736	0.51738	0.51645	0.52044	NaN	NaN	NaN	NaN	NaN	NaN	NaN	NaN	NaN	NaN	NaN	NaN	NaN	NaN	NaN	NaN	NaN	NaN	NaN	NaN	NaN
156	1e-05	1e-05	1e-05	1e-05	1e-05	1e-05	0.0081359	0.025698	0.043806	0.063767	0.085356	0.10839	0.13249	0.15796	0.18576	NaN	NaN	NaN	NaN	NaN	NaN	NaN	NaN	NaN	NaN	NaN	NaN	NaN	NaN	NaN	NaN	NaN	NaN	NaN	NaN	NaN	NaN	NaN	NaN	NaN	NaN	NaN	NaN	NaN	NaN	NaN	NaN	NaN	NaN
157	1e-05	1e-05	1e-05	1e-05	1e-05	1e-05	0.01125	0.024877	0.040629	0.057153	0.077803	0.10222	NaN	NaN	NaN	NaN	NaN	NaN	NaN	NaN	NaN	NaN	NaN	NaN	NaN	NaN	NaN	NaN	NaN	NaN	NaN	NaN	NaN	NaN	NaN	NaN	NaN	NaN	NaN	NaN	NaN	NaN	NaN	NaN	NaN	NaN	NaN	NaN	NaN
158	0.012625	0.0053809	0.00023228	1e-05	1e-05	1e-05	1e-05	1e-05	1e-05	0.0037432	0.0097464	0.018943	0.028662	0.037816	0.046671	0.057273	0.066803	0.077088	0.087703	0.099097	0.11144	0.12303	0.13325	0.14306	0.15371	0.16403	0.17364	0.18345	0.19259	0.20143	0.20921	0.21607	0.22354	0.23052	0.23743	0.24313	0.24881	0.25378	0.25772	0.26147	0.2649	0.26842	0.27167	0.27404	0.27661	0.27932	0.28288	0.28652	0.29074
159	1e-05	1e-05	1e-05	1e-05	1e-05	1e-05	0.015703	0.043023	0.071346	0.097587	0.12947	0.16671	0.20338	0.23905	0.27542	0.3103	0.34672	0.38296	0.41872	0.45123	0.4835	0.49969	0.50073	0.4993	0.49635	0.48883	0.47879	0.47354	NaN	NaN	NaN	NaN	NaN	NaN	NaN	NaN	NaN	NaN	NaN	NaN	NaN	NaN	NaN	NaN	NaN	NaN	NaN	NaN	NaN
160	1e-05	1e-05	1e-05	1e-05	1e-05	1e-05	0.0087394	0.027835	0.049214	0.072043	0.097375	0.12488	0.15314	0.18319	0.2152	0.24781	0.28127	0.31648	0.35233	0.38869	NaN	NaN	NaN	NaN	NaN	NaN	NaN	NaN	NaN	NaN	NaN	NaN	NaN	NaN	NaN	NaN	NaN	NaN	NaN	NaN	NaN	NaN	NaN	NaN	NaN	NaN	NaN	NaN	NaN
161	1e-05	1e-05	0.00064607	0.0084386	0.018326	0.031698	0.050023	0.073247	0.10211	0.136	NaN	NaN	NaN	NaN	NaN	NaN	NaN	NaN	NaN	NaN	NaN	NaN	NaN	NaN	NaN	NaN	NaN	NaN	NaN	NaN	NaN	NaN	NaN	NaN	NaN	NaN	NaN	NaN	NaN	NaN	NaN	NaN	NaN	NaN	NaN	NaN	NaN	NaN	NaN
162	1e-05	1e-05	1e-05	1e-05	1e-05	1e-05	0.017346	0.048633	0.081166	0.11355	0.14781	0.1844	NaN	NaN	NaN	NaN	NaN	NaN	NaN	NaN	NaN	NaN	NaN	NaN	NaN	NaN	NaN	NaN	NaN	NaN	NaN	NaN	NaN	NaN	NaN	NaN	NaN	NaN	NaN	NaN	NaN	NaN	NaN	NaN	NaN	NaN	NaN	NaN	NaN
163	1e-05	1e-05	1e-05	1e-05	1e-05	1e-05	0.014685	0.040347	0.067422	0.092905	0.12292	NaN	NaN	NaN	NaN	NaN	NaN	NaN	NaN	NaN	NaN	NaN	NaN	NaN	NaN	NaN	NaN	NaN	NaN	NaN	NaN	NaN	NaN	NaN	NaN	NaN	NaN	NaN	NaN	NaN	NaN	NaN	NaN	NaN	NaN	NaN	NaN	NaN	NaN
164	1e-05	1e-05	1e-05	1e-05	1e-05	0.005501	0.01799	0.035188	NaN	NaN	NaN	NaN	NaN	NaN	NaN	NaN	NaN	NaN	NaN	NaN	NaN	NaN	NaN	NaN	NaN	NaN	NaN	NaN	NaN	NaN	NaN	NaN	NaN	NaN	NaN	NaN	NaN	NaN	NaN	NaN	NaN	NaN	NaN	NaN	NaN	NaN	NaN	NaN	NaN
165	1e-05	1e-05	1e-05	1e-05	1e-05	0.0078372	0.028792	0.048104	0.068039	NaN	NaN	NaN	NaN	NaN	NaN	NaN	NaN	NaN	NaN	NaN	NaN	NaN	NaN	NaN	NaN	NaN	NaN	NaN	NaN	NaN	NaN	NaN	NaN	NaN	NaN	NaN	NaN	NaN	NaN	NaN	NaN	NaN	NaN	NaN	NaN	NaN	NaN	NaN	NaN
166	0.0010685	1e-05	1e-05	1e-05	1e-05	1e-05	0.0055705	0.015215	0.027572	0.042718	0.060687	0.08175	0.10564	0.13132	0.15986	0.18924	0.22	0.25175	0.28448	NaN	NaN	NaN	NaN	NaN	NaN	NaN	NaN	NaN	NaN	NaN	NaN	NaN	NaN	NaN	NaN	NaN	NaN	NaN	NaN	NaN	NaN	NaN	NaN	NaN	NaN	NaN	NaN	NaN	NaN
167	1e-05	1e-05	1e-05	1e-05	1e-05	1e-05	0.0039558	0.01426	0.026629	0.041366	0.058863	0.078337	0.099889	0.12225	0.14615	0.17147	0.19671	0.22307	0.24973	0.27774	0.30744	NaN	NaN	NaN	NaN	NaN	NaN	NaN	NaN	NaN	NaN	NaN	NaN	NaN	NaN	NaN	NaN	NaN	NaN	NaN	NaN	NaN	NaN	NaN	NaN	NaN	NaN	NaN	NaN
168	1e-05	1e-05	1e-05	1e-05	1e-05	1e-05	0.0047975	0.016912	0.030519	0.046314	0.065658	0.087433	0.11086	0.13575	0.16188	0.18869	0.21588	0.24518	0.27479	0.3057	0.33796	NaN	NaN	NaN	NaN	NaN	NaN	NaN	NaN	NaN	NaN	NaN	NaN	NaN	NaN	NaN	NaN	NaN	NaN	NaN	NaN	NaN	NaN	NaN	NaN	NaN	NaN	NaN	NaN
169	1e-05	1e-05	1e-05	1e-05	0.004985	0.023072	0.040552	0.057738	0.078371	0.09925	0.12382	0.1514	0.18112	NaN	NaN	NaN	NaN	NaN	NaN	NaN	NaN	NaN	NaN	NaN	NaN	NaN	NaN	NaN	NaN	NaN	NaN	NaN	NaN	NaN	NaN	NaN	NaN	NaN	NaN	NaN	NaN	NaN	NaN	NaN	NaN	NaN	NaN	NaN	NaN
170	0.021667	0.014573	0.0080482	0.0036168	1e-05	1e-05	1e-05	1e-05	1e-05	1e-05	1.0427e-05	0.0053004	0.010628	0.016189	0.02201	0.027915	0.033955	0.040386	0.046733	0.053201	0.059951	0.06574	0.071722	0.078758	0.086156	0.09372	0.10186	0.10988	0.1169	0.12397	0.13153	0.13871	0.14558	0.15204	0.15777	0.16309	0.16761	0.17119	0.17468	0.17959	0.18416	0.18721	0.19002	0.19316	0.19629	0.19949	0.20261	0.20622	0.21051
171	1e-05	1e-05	1e-05	1e-05	1e-05	1e-05	0.0023025	0.0068327	0.012011	0.018042	0.026208	0.034416	0.043112	0.051516	0.0598	0.067671	0.075457	0.084392	0.093228	0.10229	0.11156	0.12004	0.12927	0.13912	0.14854	0.15817	0.16799	0.17732	0.18511	0.19257	0.20066	0.2088	0.21632	0.22281	0.22864	0.23425	0.23871	0.2424	0.24595	0.25124	0.25668	0.26	0.2622	0.26464	0.26712	0.26916	0.27128	0.27433	0.27813
172	1e-05	1e-05	1e-05	1e-05	1e-05	1e-05	0.0088364	NaN	NaN	NaN	NaN	NaN	NaN	NaN	NaN	NaN	NaN	NaN	NaN	NaN	NaN	NaN	NaN	NaN	NaN	NaN	NaN	NaN	NaN	NaN	NaN	NaN	NaN	NaN	NaN	NaN	NaN	NaN	NaN	NaN	NaN	NaN	NaN	NaN	NaN	NaN	NaN	NaN	NaN
173	1e-05	1e-05	1e-05	1e-05	1e-05	0.004401	0.020752	0.040093	0.063037	NaN	NaN	NaN	NaN	NaN	NaN	NaN	NaN	NaN	NaN	NaN	NaN	NaN	NaN	NaN	NaN	NaN	NaN	NaN	NaN	NaN	NaN	NaN	NaN	NaN	NaN	NaN	NaN	NaN	NaN	NaN	NaN	NaN	NaN	NaN	NaN	NaN	NaN	NaN	NaN
174	1e-05	1e-05	1e-05	1e-05	0.0073273	0.018502	0.031872	0.046975	0.064194	0.083801	0.10463	0.12748	0.15218	0.17858	0.20718	0.23667	NaN	NaN	NaN	NaN	NaN	NaN	NaN	NaN	NaN	NaN	NaN	NaN	NaN	NaN	NaN	NaN	NaN	NaN	NaN	NaN	NaN	NaN	NaN	NaN	NaN	NaN	NaN	NaN	NaN	NaN	NaN	NaN	NaN
175	1e-05	1e-05	1e-05	1e-05	0.001356	0.011742	0.025705	0.044045	0.066876	NaN	NaN	NaN	NaN	NaN	NaN	NaN	NaN	NaN	NaN	NaN	NaN	NaN	NaN	NaN	NaN	NaN	NaN	NaN	NaN	NaN	NaN	NaN	NaN	NaN	NaN	NaN	NaN	NaN	NaN	NaN	NaN	NaN	NaN	NaN	NaN	NaN	NaN	NaN	NaN
176	1e-05	1e-05	1e-05	1e-05	1e-05	1e-05	0.0075672	0.026334	0.049761	NaN	NaN	NaN	NaN	NaN	NaN	NaN	NaN	NaN	NaN	NaN	NaN	NaN	NaN	NaN	NaN	NaN	NaN	NaN	NaN	NaN	NaN	NaN	NaN	NaN	NaN	NaN	NaN	NaN	NaN	NaN	NaN	NaN	NaN	NaN	NaN	NaN	NaN	NaN	NaN
177	1e-05	1e-05	1e-05	1e-05	1e-05	1e-05	0.0039598	0.014449	0.028311	0.045325	0.065831	0.089768	0.1174	0.14662	NaN	NaN	NaN	NaN	NaN	NaN	NaN	NaN	NaN	NaN	NaN	NaN	NaN	NaN	NaN	NaN	NaN	NaN	NaN	NaN	NaN	NaN	NaN	NaN	NaN	NaN	NaN	NaN	NaN	NaN	NaN	NaN	NaN	NaN	NaN
178	0.013011	0.0081936	0.0043081	0.00079582	1e-05	1e-05	1e-05	1e-05	1e-05	1e-05	0.0021421	0.0059472	0.010626	0.015228	0.020617	0.026217	0.031865	0.038351	0.044388	0.05008	0.056428	0.062508	0.06867	0.074842	0.081493	0.088061	0.094251	0.10048	0.1061	0.11195	0.11818	0.12405	0.13005	0.13608	0.14191	0.14703	0.15179	0.15652	0.16117	0.16622	0.17131	0.17598	0.18093	0.18604	0.19121	0.19616	0.20179	0.2081	0.21432
179	1e-05	1e-05	1e-05	1e-05	0.0017374	0.0048902	0.0091751	0.014566	0.021191	0.02857	0.036992	0.046636	0.057133	0.067832	0.07921	0.090944	0.10288	0.11477	0.12652	0.13832	0.15039	0.16241	0.17434	0.18618	0.19803	0.21004	0.22216	0.2338	0.24484	0.25566	0.26642	0.27693	0.2871	0.29694	0.30667	0.31623	0.32533	0.33361	0.34217	0.35125	0.36011	0.36811	0.37596	0.38404	0.39203	0.39989	0.40793	0.4163	0.42575
180	1e-05	1e-05	1e-05	1e-05	1e-05	1e-05	0.0022225	0.0075304	0.013874	0.020462	0.028309	0.036648	0.045427	0.0543	0.064031	0.073426	0.082265	0.091227	0.09993	0.10818	0.11715	0.12575	0.13438	0.14286	0.15123	0.15915	0.16686	0.17497	0.18283	0.19076	0.19899	0.20653	0.21438	0.2218	0.22938	0.2367	0.24328	0.24993	0.25625	0.26266	0.269	0.27511	0.28159	0.28753	0.29407	0.30026	0.30701	0.31455	0.32191
181	1e-05	1e-05	1e-05	0.0017627	0.0048277	0.0082004	0.012664	0.017662	0.023277	0.029962	0.037354	0.045954	0.055516	0.065422	0.07624	0.086778	0.097221	0.1077	0.1189	0.1303	0.1425	0.15488	0.16713	0.17917	0.19141	0.20326	0.21614	0.22981	0.24359	0.25749	0.27187	0.28592	0.30119	0.31763	0.33578	0.35614	NaN	NaN	NaN	NaN	NaN	NaN	NaN	NaN	NaN	NaN	NaN	NaN	NaN
182	1e-05	1e-05	1e-05	1e-05	0.00011162	0.0023404	0.0048426	0.0076492	0.011032	0.014688	0.019208	0.025053	0.032283	0.040059	0.049819	0.0601	0.07215	0.085197	0.099361	0.11445	0.13095	0.14859	0.16686	0.18601	0.20624	0.2276	0.25041	0.27284	0.29577	0.31946	0.34444	0.37028	0.39675	NaN	NaN	NaN	NaN	NaN	NaN	NaN	NaN	NaN	NaN	NaN	NaN	NaN	NaN	NaN	NaN
183	1e-05	1e-05	1e-05	1e-05	0.0019457	0.006529	0.011889	0.017969	0.024979	0.032223	0.040075	0.048494	0.057849	0.067999	0.079194	0.090646	0.10207	0.11349	0.12504	0.13671	0.14905	0.16151	0.17433	0.18725	0.19985	0.21219	0.22444	0.23666	0.24896	0.2613	0.27357	0.28526	0.29671	0.30723	0.31717	0.32705	0.33671	0.3463	0.35577	0.36525	0.37422	0.38292	0.39198	0.40092	0.41054	0.42004	0.42963	0.4391	0.4481
184	0.00044586	1e-05	1e-05	1e-05	0.00022306	0.0018002	0.0049918	0.0093049	0.014081	0.019769	0.027096	0.036103	0.046631	0.057149	0.067908	0.077969	0.088379	0.098203	0.10803	0.11783	0.12775	0.13747	0.14625	0.15423	0.16228	0.16988	0.17817	0.18605	0.19374	0.20122	0.20853	0.21497	0.22062	0.22558	0.23046	0.23554	0.24055	0.24465	0.24878	0.25313	0.25753	0.26117	0.26517	0.26991	0.27613	0.28329	0.2913	0.30137	0.31413
185	1e-05	1e-05	1e-05	0.00081445	0.010296	0.021189	0.033593	0.047635	0.062663	0.07989	0.099551	0.12184	0.14657	0.1737	0.20399	NaN	NaN	NaN	NaN	NaN	NaN	NaN	NaN	NaN	NaN	NaN	NaN	NaN	NaN	NaN	NaN	NaN	NaN	NaN	NaN	NaN	NaN	NaN	NaN	NaN	NaN	NaN	NaN	NaN	NaN	NaN	NaN	NaN	NaN
186	1e-05	1e-05	1e-05	1e-05	1e-05	1e-05	0.00067295	0.0020225	0.003396	0.0061531	0.0096495	0.013698	0.01797	0.022138	0.027417	0.032447	0.038219	0.044742	0.052891	0.062702	0.072545	0.084042	0.096919	0.11229	0.13019	0.14916	0.16962	0.19127	0.21431	0.2375	0.26097	0.28581	0.31088	0.33766	0.36578	NaN	NaN	NaN	NaN	NaN	NaN	NaN	NaN	NaN	NaN	NaN	NaN	NaN	NaN
187	1e-05	1e-05	1e-05	1e-05	0.0038395	0.016249	0.029286	0.042611	0.057207	0.073194	0.090316	0.10867	0.12835	0.14916	0.1715	0.19486	0.21943	0.24576	0.27477	NaN	NaN	NaN	NaN	NaN	NaN	NaN	NaN	NaN	NaN	NaN	NaN	NaN	NaN	NaN	NaN	NaN	NaN	NaN	NaN	NaN	NaN	NaN	NaN	NaN	NaN	NaN	NaN	NaN	NaN
188	0.0015113	1e-05	1e-05	1e-05	1e-05	1e-05	1e-05	0.0041093	0.011252	0.020621	0.031774	0.045161	0.059971	0.075177	0.090807	0.10553	0.12029	0.13476	0.14896	0.16289	0.17603	0.18896	0.20083	0.21201	0.22327	0.2345	0.2468	0.25849	0.26993	0.28062	0.2914	0.30248	0.313	0.32302	0.33269	0.34191	0.35018	0.35705	0.36388	0.37088	0.37795	0.38399	0.38909	0.39397	0.39954	0.40453	0.40938	0.41412	0.41904
189	1e-05	1e-05	1e-05	1e-05	0.0052414	0.017611	0.032249	0.049097	0.068611	0.090209	0.11457	0.14196	0.17217	0.2045	NaN	NaN	NaN	NaN	NaN	NaN	NaN	NaN	NaN	NaN	NaN	NaN	NaN	NaN	NaN	NaN	NaN	NaN	NaN	NaN	NaN	NaN	NaN	NaN	NaN	NaN	NaN	NaN	NaN	NaN	NaN	NaN	NaN	NaN	NaN
190	1e-05	1e-05	1e-05	1e-05	1e-05	0.0065645	0.017394	0.027555	0.038459	0.04974	0.061215	0.072919	0.085192	0.097834	0.11155	0.12614	0.14115	0.15721	0.17413	0.19103	0.20803	0.2249	0.24207	0.25878	0.27472	0.29071	0.30548	0.32002	0.33273	0.34523	0.35728	0.36923	0.38073	0.39207	0.40379	0.4156	0.42781	0.44164	0.4572	0.47594	NaN	NaN	NaN	NaN	NaN	NaN	NaN	NaN	NaN
191	1e-05	1e-05	1e-05	1e-05	0.0049931	0.019857	NaN	NaN	NaN	NaN	NaN	NaN	NaN	NaN	NaN	NaN	NaN	NaN	NaN	NaN	NaN	NaN	NaN	NaN	NaN	NaN	NaN	NaN	NaN	NaN	NaN	NaN	NaN	NaN	NaN	NaN	NaN	NaN	NaN	NaN	NaN	NaN	NaN	NaN	NaN	NaN	NaN	NaN	NaN
192	1e-05	1e-05	1e-05	1e-05	0.0043587	0.014841	0.028281	0.045176	0.064931	0.088043	0.11413	0.1435	0.17601	0.21051	NaN	NaN	NaN	NaN	NaN	NaN	NaN	NaN	NaN	NaN	NaN	NaN	NaN	NaN	NaN	NaN	NaN	NaN	NaN	NaN	NaN	NaN	NaN	NaN	NaN	NaN	NaN	NaN	NaN	NaN	NaN	NaN	NaN	NaN	NaN
193	1e-05	1e-05	1e-05	1e-05	1e-05	1e-05	0.017844	0.042065	0.066397	0.093331	NaN	NaN	NaN	NaN	NaN	NaN	NaN	NaN	NaN	NaN	NaN	NaN	NaN	NaN	NaN	NaN	NaN	NaN	NaN	NaN	NaN	NaN	NaN	NaN	NaN	NaN	NaN	NaN	NaN	NaN	NaN	NaN	NaN	NaN	NaN	NaN	NaN	NaN	NaN
194	1e-05	1e-05	1e-05	1e-05	1e-05	1e-05	0.0029139	0.0095467	0.017132	0.026017	0.03636	0.047869	0.060804	0.073713	0.087053	0.10033	0.11354	0.12683	0.14018	0.15332	0.16662	0.17965	0.19255	0.2049	0.21744	0.22995	0.24304	0.25633	0.26959	0.28283	0.2966	0.31015	0.32371	0.33686	0.35023	0.36365	0.37646	0.38827	0.39926	0.40946	0.41909	0.42786	0.43585	0.4425	0.44824	0.45179	0.45427	0.45595	0.45674
195	1e-05	1e-05	1e-05	1e-05	1e-05	1e-05	0.0064283	0.019719	0.032028	0.045533	0.059339	0.073524	0.087483	0.10128	0.11549	0.12961	0.14338	0.15701	0.1708	0.18636	0.20113	0.21696	0.23263	0.24895	0.26656	0.28377	0.29978	0.31604	0.33322	0.3496	0.36444	0.3798	0.393	0.40762	0.42186	0.43472	0.44671	0.46034	0.47315	0.48462	0.49672	0.50964	0.52309	0.53854	0.55305	NaN	NaN	NaN	NaN
196	1e-05	1e-05	0.0017538	0.005589	0.014164	0.025512	0.03975	0.056652	0.07709	0.10571	0.14076	0.18048	NaN	NaN	NaN	NaN	NaN	NaN	NaN	NaN	NaN	NaN	NaN	NaN	NaN	NaN	NaN	NaN	NaN	NaN	NaN	NaN	NaN	NaN	NaN	NaN	NaN	NaN	NaN	NaN	NaN	NaN	NaN	NaN	NaN	NaN	NaN	NaN	NaN
197	1e-05	1e-05	0.00054628	0.011678	0.02321	0.036054	0.05089	0.066863	0.084047	0.10319	0.12453	0.14788	0.17355	0.2005	0.22915	0.2599	0.29177	NaN	NaN	NaN	NaN	NaN	NaN	NaN	NaN	NaN	NaN	NaN	NaN	NaN	NaN	NaN	NaN	NaN	NaN	NaN	NaN	NaN	NaN	NaN	NaN	NaN	NaN	NaN	NaN	NaN	NaN	NaN	NaN
198	1e-05	1e-05	1e-05	1e-05	1e-05	1e-05	0.0047297	0.012846	0.019306	0.029549	0.045677	0.061327	0.078027	0.096245	0.1127	0.13356	0.15797	NaN	NaN	NaN	NaN	NaN	NaN	NaN	NaN	NaN	NaN	NaN	NaN	NaN	NaN	NaN	NaN	NaN	NaN	NaN	NaN	NaN	NaN	NaN	NaN	NaN	NaN	NaN	NaN	NaN	NaN	NaN	NaN
199	1e-05	1e-05	0.0052577	0.018422	0.035154	0.055475	0.079802	0.10781	0.1394	NaN	NaN	NaN	NaN	NaN	NaN	NaN	NaN	NaN	NaN	NaN	NaN	NaN	NaN	NaN	NaN	NaN	NaN	NaN	NaN	NaN	NaN	NaN	NaN	NaN	NaN	NaN	NaN	NaN	NaN	NaN	NaN	NaN	NaN	NaN	NaN	NaN	NaN	NaN	NaN
200	1e-05	1e-05	0.0025958	0.0075933	0.014736	0.024394	0.036055	0.050425	0.06835	0.090835	0.11823	0.15136	NaN	NaN	NaN	NaN	NaN	NaN	NaN	NaN	NaN	NaN	NaN	NaN	NaN	NaN	NaN	NaN	NaN	NaN	NaN	NaN	NaN	NaN	NaN	NaN	NaN	NaN	NaN	NaN	NaN	NaN	NaN	NaN	NaN	NaN	NaN	NaN	NaN
201	1e-05	1e-05	1e-05	1e-05	1e-05	1e-05	NaN	NaN	NaN	NaN	NaN	NaN	NaN	NaN	NaN	NaN	NaN	NaN	NaN	NaN	NaN	NaN	NaN	NaN	NaN	NaN	NaN	NaN	NaN	NaN	NaN	NaN	NaN	NaN	NaN	NaN	NaN	NaN	NaN	NaN	NaN	NaN	NaN	NaN	NaN	NaN	NaN	NaN	NaN
202	1e-05	1e-05	1e-05	1e-05	1e-05	1e-05	0.0064096	0.021256	0.038474	0.058166	0.080956	0.10673	0.13566	NaN	NaN	NaN	NaN	NaN	NaN	NaN	NaN	NaN	NaN	NaN	NaN	NaN	NaN	NaN	NaN	NaN	NaN	NaN	NaN	NaN	NaN	NaN	NaN	NaN	NaN	NaN	NaN	NaN	NaN	NaN	NaN	NaN	NaN	NaN	NaN
203	1e-05	1e-05	1e-05	1e-05	0.006753	0.016393	0.028327	0.042036	0.056727	0.07292	0.091005	0.1109	0.13365	0.15804	0.18378	0.21207	0.24164	0.27167	0.30267	NaN	NaN	NaN	NaN	NaN	NaN	NaN	NaN	NaN	NaN	NaN	NaN	NaN	NaN	NaN	NaN	NaN	NaN	NaN	NaN	NaN	NaN	NaN	NaN	NaN	NaN	NaN	NaN	NaN	NaN
204	1e-05	1e-05	1e-05	1e-05	1e-05	1e-05	NaN	NaN	NaN	NaN	NaN	NaN	NaN	NaN	NaN	NaN	NaN	NaN	NaN	NaN	NaN	NaN	NaN	NaN	NaN	NaN	NaN	NaN	NaN	NaN	NaN	NaN	NaN	NaN	NaN	NaN	NaN	NaN	NaN	NaN	NaN	NaN	NaN	NaN	NaN	NaN	NaN	NaN	NaN
205	1e-05	1e-05	1e-05	1e-05	1e-05	1e-05	0.0052677	0.011693	0.019233	0.028317	0.038598	0.051099	0.066271	0.081405	0.096894	0.11175	0.12582	0.14018	0.1548	0.16928	0.18414	0.1987	0.21228	0.2235	0.23517	0.24648	0.25914	0.27277	0.28554	0.29786	0.30928	0.31949	0.32955	0.33848	0.34781	0.35686	0.36603	0.37329	0.37948	0.38518	0.38971	0.39457	0.39926	0.40379	0.40883	0.41393	0.41927	0.42465	0.43138
206	1e-05	1e-05	1e-05	1e-05	0.0020394	0.016758	0.033227	NaN	NaN	NaN	NaN	NaN	NaN	NaN	NaN	NaN	NaN	NaN	NaN	NaN	NaN	NaN	NaN	NaN	NaN	NaN	NaN	NaN	NaN	NaN	NaN	NaN	NaN	NaN	NaN	NaN	NaN	NaN	NaN	NaN	NaN	NaN	NaN	NaN	NaN	NaN	NaN	NaN	NaN
207	1e-05	1e-05	1e-05	1e-05	1e-05	1e-05	0.0013758	0.0041439	0.0067746	0.0094527	0.012277	0.015679	0.019193	0.022077	0.024928	0.02766	0.03033	0.032763	0.034903	0.037822	0.04146	0.045281	0.049019	0.053181	0.057402	0.06184	0.066163	0.070114	0.074053	0.078496	0.082195	0.085639	0.089237	0.092542	0.09545	0.098599	0.10136	0.10415	0.10742	0.11082	0.1138	0.11695	0.12009	0.12233	0.12487	0.1275	0.12982	0.13239	0.13502
208	0.0014533	1e-05	1e-05	1e-05	1e-05	1e-05	1e-05	0.0040161	0.011091	0.01997	0.029564	0.041201	0.055165	0.068922	0.082953	0.09677	0.10976	0.12315	0.1368	0.1494	0.16224	0.17623	0.18974	0.20284	0.21669	0.23115	0.2475	0.26487	0.28161	0.29772	0.3144	0.33058	0.3462	0.36203	0.37691	0.39048	0.40327	0.41404	0.42481	0.43675	0.4492	0.46303	NaN	NaN	NaN	NaN	NaN	NaN	NaN
209	1e-05	1e-05	1e-05	1e-05	0.0011511	0.013154	0.027826	0.044624	0.062589	0.081776	0.10317	NaN	NaN	NaN	NaN	NaN	NaN	NaN	NaN	NaN	NaN	NaN	NaN	NaN	NaN	NaN	NaN	NaN	NaN	NaN	NaN	NaN	NaN	NaN	NaN	NaN	NaN	NaN	NaN	NaN	NaN	NaN	NaN	NaN	NaN	NaN	NaN	NaN	NaN
210	1e-05	1e-05	1e-05	1e-05	1e-05	1e-05	0.0056006	0.020235	0.039109	0.06193	0.086812	0.11273	0.13916	0.16701	0.19408	0.21934	0.2438	0.26758	0.29235	0.31664	0.34213	NaN	NaN	NaN	NaN	NaN	NaN	NaN	NaN	NaN	NaN	NaN	NaN	NaN	NaN	NaN	NaN	NaN	NaN	NaN	NaN	NaN	NaN	NaN	NaN	NaN	NaN	NaN	NaN
211	1e-05	1e-05	1e-05	1e-05	1e-05	1e-05	0.0039564	0.013211	0.023724	0.035608	0.048991	0.06398	0.080321	0.096668	0.1139	0.13041	0.14649	0.16263	0.17823	0.19366	0.20915	0.22392	0.23796	0.25153	0.26511	0.27792	0.29115	0.30449	0.31751	0.33042	0.34286	0.35441	0.366	0.37711	0.38794	0.39833	0.40868	0.41807	0.42711	0.43604	0.44509	0.45431	0.46456	0.47519	0.4872	NaN	NaN	NaN	NaN
212	1e-05	1e-05	1e-05	1e-05	1e-05	1e-05	0.0068713	0.023072	0.041844	0.063437	0.089402	0.11913	0.153	NaN	NaN	NaN	NaN	NaN	NaN	NaN	NaN	NaN	NaN	NaN	NaN	NaN	NaN	NaN	NaN	NaN	NaN	NaN	NaN	NaN	NaN	NaN	NaN	NaN	NaN	NaN	NaN	NaN	NaN	NaN	NaN	NaN	NaN	NaN	NaN
213	1e-05	1e-05	1e-05	1e-05	1e-05	1e-05	0.0055433	0.018733	0.033804	0.050597	0.068898	0.088758	0.10936	0.12973	0.14989	0.16969	0.1892	0.20896	0.22866	0.24925	0.27153	0.29504	NaN	NaN	NaN	NaN	NaN	NaN	NaN	NaN	NaN	NaN	NaN	NaN	NaN	NaN	NaN	NaN	NaN	NaN	NaN	NaN	NaN	NaN	NaN	NaN	NaN	NaN	NaN
214	1e-05	1e-05	0.0007886	0.0054968	0.012362	0.021926	0.034304	0.049778	0.068139	0.089083	0.11198	0.13753	0.16551	0.19479	0.22606	0.25863	NaN	NaN	NaN	NaN	NaN	NaN	NaN	NaN	NaN	NaN	NaN	NaN	NaN	NaN	NaN	NaN	NaN	NaN	NaN	NaN	NaN	NaN	NaN	NaN	NaN	NaN	NaN	NaN	NaN	NaN	NaN	NaN	NaN
215	1e-05	1e-05	1e-05	1e-05	1e-05	1e-05	0.0071816	NaN	NaN	NaN	NaN	NaN	NaN	NaN	NaN	NaN	NaN	NaN	NaN	NaN	NaN	NaN	NaN	NaN	NaN	NaN	NaN	NaN	NaN	NaN	NaN	NaN	NaN	NaN	NaN	NaN	NaN	NaN	NaN	NaN	NaN	NaN	NaN	NaN	NaN	NaN	NaN	NaN	NaN
216	1e-05	1e-05	1e-05	1e-05	1e-05	1e-05	0.0044771	0.015732	0.028951	0.044741	0.063316	0.084353	0.10735	0.13101	0.15639	0.18188	0.20812	0.23448	0.26055	0.28681	0.31317	0.3393	0.36556	0.39208	NaN	NaN	NaN	NaN	NaN	NaN	NaN	NaN	NaN	NaN	NaN	NaN	NaN	NaN	NaN	NaN	NaN	NaN	NaN	NaN	NaN	NaN	NaN	NaN	NaN
217	1e-05	1e-05	1e-05	1e-05	0.0069339	0.018958	0.031401	0.043809	0.058222	0.073712	0.092376	0.11295	0.13453	0.15735	0.18069	0.20594	0.23241	NaN	NaN	NaN	NaN	NaN	NaN	NaN	NaN	NaN	NaN	NaN	NaN	NaN	NaN	NaN	NaN	NaN	NaN	NaN	NaN	NaN	NaN	NaN	NaN	NaN	NaN	NaN	NaN	NaN	NaN	NaN	NaN
218	0.052588	0.057581	0.063863	0.071374	0.081377	0.094387	0.11053	0.12979	0.15237	0.17835	0.20745	NaN	NaN	NaN	NaN	NaN	NaN	NaN	NaN	NaN	NaN	NaN	NaN	NaN	NaN	NaN	NaN	NaN	NaN	NaN	NaN	NaN	NaN	NaN	NaN	NaN	NaN	NaN	NaN	NaN	NaN	NaN	NaN	NaN	NaN	NaN	NaN	NaN	NaN
219	1e-05	1e-05	1e-05	1e-05	0.0042399	0.0095637	0.01655	0.025599	0.036671	0.050417	0.067685	0.087942	0.10877	0.12725	0.14414	0.16139	0.17847	0.1967	0.21393	0.23033	0.24639	0.2613	0.2738	0.28624	0.30126	0.3178	0.33561	0.35257	0.36642	0.3799	0.39315	0.40488	0.41556	0.42811	0.44101	0.45325	0.46578	NaN	NaN	NaN	NaN	NaN	NaN	NaN	NaN	NaN	NaN	NaN	NaN
220	1e-05	1e-05	1e-05	1e-05	1e-05	1e-05	NaN	NaN	NaN	NaN	NaN	NaN	NaN	NaN	NaN	NaN	NaN	NaN	NaN	NaN	NaN	NaN	NaN	NaN	NaN	NaN	NaN	NaN	NaN	NaN	NaN	NaN	NaN	NaN	NaN	NaN	NaN	NaN	NaN	NaN	NaN	NaN	NaN	NaN	NaN	NaN	NaN	NaN	NaN
221	1e-05	1e-05	1e-05	1e-05	0.0025088	0.015752	0.031293	0.049213	0.070019	0.093214	0.11755	0.14513	0.17479	0.20554	0.23735	0.27031	NaN	NaN	NaN	NaN	NaN	NaN	NaN	NaN	NaN	NaN	NaN	NaN	NaN	NaN	NaN	NaN	NaN	NaN	NaN	NaN	NaN	NaN	NaN	NaN	NaN	NaN	NaN	NaN	NaN	NaN	NaN	NaN	NaN
222	1e-05	1e-05	1e-05	1e-05	1e-05	0.0033089	0.0082956	0.013494	0.019323	0.025681	0.033168	0.041954	0.05213	0.062698	0.073951	0.085675	0.097837	0.10978	0.12248	0.13541	0.14886	0.16211	0.17543	0.18844	0.20171	0.21513	0.22801	0.24074	0.25398	0.26692	0.2798	0.29263	0.30553	0.31771	0.32964	0.34146	0.35341	0.36582	0.37847	0.39158	0.40514	0.41946	0.43489	0.45165	NaN	NaN	NaN	NaN	NaN
223	1e-05	1e-05	1e-05	1e-05	1e-05	0.0076268	0.018895	0.033506	0.051387	0.072935	0.094237	0.11884	0.14572	0.17297	0.20077	0.22846	0.25528	0.28318	0.31095	0.33767	0.36502	0.39443	NaN	NaN	NaN	NaN	NaN	NaN	NaN	NaN	NaN	NaN	NaN	NaN	NaN	NaN	NaN	NaN	NaN	NaN	NaN	NaN	NaN	NaN	NaN	NaN	NaN	NaN	NaN
224	1e-05	1e-05	1e-05	1e-05	1e-05	1e-05	0.010508	0.029446	0.050603	0.073995	0.09817	0.12509	0.15392	0.18369	0.21445	0.24584	0.27767	0.31044	NaN	NaN	NaN	NaN	NaN	NaN	NaN	NaN	NaN	NaN	NaN	NaN	NaN	NaN	NaN	NaN	NaN	NaN	NaN	NaN	NaN	NaN	NaN	NaN	NaN	NaN	NaN	NaN	NaN	NaN	NaN
225	1e-05	1e-05	1e-05	0.0049123	0.012245	0.021242	0.032176	0.04544	0.060989	0.07921	0.099607	0.12217	0.14712	0.17331	0.20146	0.23035	0.26097	0.29345	NaN	NaN	NaN	NaN	NaN	NaN	NaN	NaN	NaN	NaN	NaN	NaN	NaN	NaN	NaN	NaN	NaN	NaN	NaN	NaN	NaN	NaN	NaN	NaN	NaN	NaN	NaN	NaN	NaN	NaN	NaN
226	1e-05	1e-05	1e-05	1e-05	0.0015523	0.013509	0.026718	0.04156	0.057251	0.074366	0.093037	0.1136	0.13588	0.15907	0.18228	0.20469	0.22669	0.24941	0.27232	0.29647	0.32135	0.34617	0.37025	0.39325	0.41692	0.44191	0.46953	NaN	NaN	NaN	NaN	NaN	NaN	NaN	NaN	NaN	NaN	NaN	NaN	NaN	NaN	NaN	NaN	NaN	NaN	NaN	NaN	NaN	NaN
227	1e-05	1e-05	1e-05	1e-05	1e-05	1e-05	0.0090446	0.029813	0.052656	0.078122	0.1072	0.13953	NaN	NaN	NaN	NaN	NaN	NaN	NaN	NaN	NaN	NaN	NaN	NaN	NaN	NaN	NaN	NaN	NaN	NaN	NaN	NaN	NaN	NaN	NaN	NaN	NaN	NaN	NaN	NaN	NaN	NaN	NaN	NaN	NaN	NaN	NaN	NaN	NaN
228	1e-05	1e-05	0.00606	0.014138	0.023179	0.033887	0.04647	0.061305	0.077947	0.096672	0.11771	0.14113	0.16652	0.19431	0.22527	0.25882	0.29456	NaN	NaN	NaN	NaN	NaN	NaN	NaN	NaN	NaN	NaN	NaN	NaN	NaN	NaN	NaN	NaN	NaN	NaN	NaN	NaN	NaN	NaN	NaN	NaN	NaN	NaN	NaN	NaN	NaN	NaN	NaN	NaN
229	1e-05	1e-05	1e-05	1e-05	1e-05	1e-05	0.0053657	0.015848	0.027833	0.040846	0.05569	0.072081	0.089508	0.10784	0.12685	0.14656	0.16672	0.1882	0.21228	0.23671	0.26249	0.28857	0.31509	0.34148	0.36601	0.39043	0.41429	0.43794	0.46041	0.4816	0.50256	0.52277	0.54249	NaN	NaN	NaN	NaN	NaN	NaN	NaN	NaN	NaN	NaN	NaN	NaN	NaN	NaN	NaN	NaN
230	1e-05	1e-05	1e-05	0.0044999	0.0097319	0.017331	0.02612	0.03621	0.048242	0.061044	0.075818	0.092823	0.11122	0.12932	0.14678	0.16489	0.18247	0.20035	0.21857	0.23665	0.25525	0.27387	0.29252	0.31111	0.33055	0.35111	0.37236	NaN	NaN	NaN	NaN	NaN	NaN	NaN	NaN	NaN	NaN	NaN	NaN	NaN	NaN	NaN	NaN	NaN	NaN	NaN	NaN	NaN	NaN
231	1e-05	1e-05	1e-05	1e-05	0.0031494	0.018811	0.036843	0.058101	0.083515	NaN	NaN	NaN	NaN	NaN	NaN	NaN	NaN	NaN	NaN	NaN	NaN	NaN	NaN	NaN	NaN	NaN	NaN	NaN	NaN	NaN	NaN	NaN	NaN	NaN	NaN	NaN	NaN	NaN	NaN	NaN	NaN	NaN	NaN	NaN	NaN	NaN	NaN	NaN	NaN
232	1e-05	1e-05	1e-05	1e-05	0.0032848	0.010888	0.01847	0.025907	0.033516	0.042078	0.050692	0.059492	0.069008	0.078944	0.089684	0.10078	0.11167	0.12302	0.13454	0.14638	0.15758	0.16808	0.1792	0.19035	0.20292	0.21659	0.23206	0.24977	0.27004	NaN	NaN	NaN	NaN	NaN	NaN	NaN	NaN	NaN	NaN	NaN	NaN	NaN	NaN	NaN	NaN	NaN	NaN	NaN	NaN
233	1e-05	1e-05	1e-05	1e-05	0.0045717	0.013725	0.023657	0.03451	0.046264	0.058684	0.071748	0.086484	0.10327	0.12058	0.14006	0.16058	0.1825	0.20558	0.22983	0.25497	0.28113	0.30792	0.33518	0.36221	0.39032	0.41875	NaN	NaN	NaN	NaN	NaN	NaN	NaN	NaN	NaN	NaN	NaN	NaN	NaN	NaN	NaN	NaN	NaN	NaN	NaN	NaN	NaN	NaN	NaN
234	1e-05	1e-05	1e-05	1e-05	1e-05	0.0012378	0.0062391	0.011968	0.018137	0.025899	0.034211	0.04352	0.053485	0.0633	0.073455	0.083627	0.09279	0.10206	0.11179	0.12174	0.13081	0.13988	0.14826	0.15646	0.16477	0.17313	0.18096	0.18956	0.19724	0.20392	0.21003	0.216	0.22145	0.22677	0.23146	0.23528	0.23857	0.24162	0.24362	0.24615	0.24874	0.25102	0.2535	0.25595	0.25827	0.26098	0.26474	0.26895	0.2726
235	1e-05	1e-05	1e-05	1e-05	1e-05	1e-05	0.0032354	0.010833	0.019101	0.028692	0.039528	0.051235	0.064068	0.076931	0.09069	0.10463	0.11834	0.13151	0.14442	0.15703	0.16939	0.18141	0.19374	0.20499	0.21647	0.2268	0.23699	0.24756	0.25804	0.26849	0.27961	0.29043	0.30106	0.31051	0.32111	0.3313	0.34152	0.35143	0.36027	0.36971	0.37881	0.38695	0.39492	0.40271	0.41077	0.41689	0.42248	0.42891	0.43517
236	1e-05	1e-05	1e-05	1e-05	0.00085112	0.0069983	0.014782	0.02499	0.038872	0.055626	0.07463	0.095905	0.11964	0.14514	0.17244	0.20102	0.23014	0.26119	0.29341	0.32528	NaN	NaN	NaN	NaN	NaN	NaN	NaN	NaN	NaN	NaN	NaN	NaN	NaN	NaN	NaN	NaN	NaN	NaN	NaN	NaN	NaN	NaN	NaN	NaN	NaN	NaN	NaN	NaN	NaN
237	1e-05	1e-05	1e-05	1e-05	0.00010215	0.003044	0.0070811	0.013188	0.021884	0.032867	0.046728	0.063285	0.083569	0.10624	0.13175	0.16007	NaN	NaN	NaN	NaN	NaN	NaN	NaN	NaN	NaN	NaN	NaN	NaN	NaN	NaN	NaN	NaN	NaN	NaN	NaN	NaN	NaN	NaN	NaN	NaN	NaN	NaN	NaN	NaN	NaN	NaN	NaN	NaN	NaN
238	0.02294	0.014433	0.0072577	0.00050804	1e-05	1e-05	1e-05	1e-05	0.0033286	0.012152	0.022739	0.03574	0.051148	0.067409	0.085701	0.10475	0.12446	0.14607	0.16896	0.19315	0.21948	0.248	NaN	NaN	NaN	NaN	NaN	NaN	NaN	NaN	NaN	NaN	NaN	NaN	NaN	NaN	NaN	NaN	NaN	NaN	NaN	NaN	NaN	NaN	NaN	NaN	NaN	NaN	NaN
239	1e-05	1e-05	1e-05	1e-05	0.0023355	0.012707	0.02535	0.0403	0.057952	0.078061	0.10073	0.12692	0.15637	0.18771	0.22203	NaN	NaN	NaN	NaN	NaN	NaN	NaN	NaN	NaN	NaN	NaN	NaN	NaN	NaN	NaN	NaN	NaN	NaN	NaN	NaN	NaN	NaN	NaN	NaN	NaN	NaN	NaN	NaN	NaN	NaN	NaN	NaN	NaN	NaN
240	1e-05	1e-05	1e-05	1e-05	1e-05	1e-05	0.0037406	0.011684	0.02086	0.030822	0.041956	0.053637	0.066973	0.081308	0.095274	0.10764	0.11958	0.13249	0.14537	0.15715	0.16967	0.18195	0.19291	0.20294	0.21273	0.22261	0.23423	0.24702	0.2592	0.27009	0.28088	0.29002	0.29886	0.30854	0.31855	0.32803	0.33763	0.3462	0.3534	0.36035	0.36832	0.3769	0.38717	0.39874	0.41156	NaN	NaN	NaN	NaN
241	1e-05	1e-05	1e-05	1e-05	0.0033511	0.011039	0.020325	0.031557	0.044581	0.060356	NaN	NaN	NaN	NaN	NaN	NaN	NaN	NaN	NaN	NaN	NaN	NaN	NaN	NaN	NaN	NaN	NaN	NaN	NaN	NaN	NaN	NaN	NaN	NaN	NaN	NaN	NaN	NaN	NaN	NaN	NaN	NaN	NaN	NaN	NaN	NaN	NaN	NaN	NaN
242	1e-05	1e-05	1e-05	0.0029001	0.0097515	0.018542	0.02962	0.043388	0.059642	0.078782	0.10047	0.12497	0.15319	0.18427	0.21893	NaN	NaN	NaN	NaN	NaN	NaN	NaN	NaN	NaN	NaN	NaN	NaN	NaN	NaN	NaN	NaN	NaN	NaN	NaN	NaN	NaN	NaN	NaN	NaN	NaN	NaN	NaN	NaN	NaN	NaN	NaN	NaN	NaN	NaN
243	0.005767	0.0019482	1e-05	1e-05	1e-05	1e-05	0.00028004	0.0013433	0.0037	0.0075189	0.012597	0.018969	0.027054	0.035227	0.043498	0.051258	0.059888	0.068775	0.07831	0.086662	0.094701	0.10268	0.11065	0.11747	0.12439	0.13161	0.13892	0.14485	0.15021	0.15464	0.16009	0.16563	0.17098	0.17625	0.18187	0.18681	0.192	0.19744	0.20398	0.21082	0.21795	0.22421	0.23011	0.23599	0.2425	0.24862	0.25512	0.26015	0.26471
244	1e-05	1e-05	1e-05	1e-05	0.0021376	0.0099597	0.0193	0.030563	0.043662	0.058535	0.075433	0.093919	0.11384	0.13517	0.1589	0.18483	0.21341	0.24538	NaN	NaN	NaN	NaN	NaN	NaN	NaN	NaN	NaN	NaN	NaN	NaN	NaN	NaN	NaN	NaN	NaN	NaN	NaN	NaN	NaN	NaN	NaN	NaN	NaN	NaN	NaN	NaN	NaN	NaN	NaN
245	1e-05	1e-05	1e-05	1e-05	1e-05	1e-05	0.0022027	0.0070398	0.013115	0.020854	0.029183	0.038218	0.048325	0.058106	0.069097	0.079261	0.088665	0.098099	0.10756	0.11677	0.12585	0.13472	0.14355	0.15157	0.15977	0.16677	0.17446	0.18252	0.19033	0.19746	0.20432	0.21005	0.21566	0.22103	0.22631	0.23066	0.23539	0.239	0.2416	0.24422	0.24695	0.24933	0.25228	0.25485	0.25713	0.25974	0.2631	0.26648	0.26988
246	1e-05	1e-05	1e-05	1e-05	1e-05	1e-05	0.0023499	0.0083116	0.016474	0.026273	0.037508	0.050412	0.064563	0.079351	0.09439	0.10895	0.124	0.13935	0.15497	0.17019	0.1858	0.20175	0.21719	0.23204	0.24694	0.26213	0.27806	0.29337	0.3083	0.32294	0.33797	0.35215	0.36536	0.37806	0.39117	0.40379	0.41632	0.42892	0.44201	0.45616	0.47132	NaN	NaN	NaN	NaN	NaN	NaN	NaN	NaN
247	0.00092198	1e-05	1e-05	1e-05	1e-05	1e-05	0.0022684	0.0067756	0.01229	0.019535	0.028462	0.03878	0.051044	0.064138	0.07882	0.093893	0.10866	0.125	0.14096	0.15699	0.1728	0.18797	0.2031	0.21656	0.22964	0.24209	0.25446	0.26691	0.27811	0.28847	0.29832	0.30727	0.31636	0.32528	0.33593	0.34799	0.36158	0.3769	NaN	NaN	NaN	NaN	NaN	NaN	NaN	NaN	NaN	NaN	NaN
248	1e-05	1e-05	1e-05	1e-05	0.01017	0.026114	0.044061	0.063814	0.085539	0.10978	0.13641	0.16426	0.19662	NaN	NaN	NaN	NaN	NaN	NaN	NaN	NaN	NaN	NaN	NaN	NaN	NaN	NaN	NaN	NaN	NaN	NaN	NaN	NaN	NaN	NaN	NaN	NaN	NaN	NaN	NaN	NaN	NaN	NaN	NaN	NaN	NaN	NaN	NaN	NaN
249	1e-05	1e-05	1e-05	1e-05	1e-05	0.0079503	0.02231	0.038903	0.058028	0.08045	0.10603	0.13465	0.1664	NaN	NaN	NaN	NaN	NaN	NaN	NaN	NaN	NaN	NaN	NaN	NaN	NaN	NaN	NaN	NaN	NaN	NaN	NaN	NaN	NaN	NaN	NaN	NaN	NaN	NaN	NaN	NaN	NaN	NaN	NaN	NaN	NaN	NaN	NaN	NaN
250	1e-05	1e-05	0.0028819	0.0081964	0.014923	0.022904	0.032117	0.042438	0.054483	0.067996	0.08314	0.099963	0.11829	0.13715	0.15639	0.17542	0.19469	0.21423	0.23469	0.25524	0.27704	0.29955	0.32272	NaN	NaN	NaN	NaN	NaN	NaN	NaN	NaN	NaN	NaN	NaN	NaN	NaN	NaN	NaN	NaN	NaN	NaN	NaN	NaN	NaN	NaN	NaN	NaN	NaN	NaN
251	1e-05	1e-05	1e-05	1e-05	1e-05	1e-05	0.0032125	0.010769	0.020186	0.030693	0.043308	0.05684	0.070602	0.08468	0.098574	0.11265	0.12566	0.13906	0.15252	0.16616	0.1799	0.19256	0.20528	0.21826	0.23095	0.24382	0.25636	0.26921	0.28111	0.29302	0.30383	0.31414	0.32503	0.33607	0.34744	0.35965	0.372	0.38561	0.40029	0.41721	NaN	NaN	NaN	NaN	NaN	NaN	NaN	NaN	NaN
252	1e-05	1e-05	1e-05	1e-05	1e-05	1e-05	0.0053119	0.01813	0.033762	0.05193	0.071945	0.09364	0.1173	0.14187	0.16797	0.19285	0.21834	0.2441	0.26965	0.29419	0.31854	0.34223	0.3664	0.38989	0.41382	0.438	NaN	NaN	NaN	NaN	NaN	NaN	NaN	NaN	NaN	NaN	NaN	NaN	NaN	NaN	NaN	NaN	NaN	NaN	NaN	NaN	NaN	NaN	NaN
253	1e-05	1e-05	1e-05	1e-05	1e-05	0.0062602	0.020423	0.036229	0.053368	0.072207	0.093043	0.11532	0.13893	0.16357	0.18986	0.21674	0.2438	0.27202	0.30178	0.33292	NaN	NaN	NaN	NaN	NaN	NaN	NaN	NaN	NaN	NaN	NaN	NaN	NaN	NaN	NaN	NaN	NaN	NaN	NaN	NaN	NaN	NaN	NaN	NaN	NaN	NaN	NaN	NaN	NaN
254	0.0095253	0.0028333	1e-05	1e-05	1e-05	1e-05	1e-05	1e-05	0.0029326	0.014684	0.03007	0.048517	0.07154	0.096547	0.12464	0.15386	0.18532	0.21881	0.25462	NaN	NaN	NaN	NaN	NaN	NaN	NaN	NaN	NaN	NaN	NaN	NaN	NaN	NaN	NaN	NaN	NaN	NaN	NaN	NaN	NaN	NaN	NaN	NaN	NaN	NaN	NaN	NaN	NaN	NaN
255	1e-05	1e-05	1e-05	1e-05	1e-05	1e-05	0.0032984	0.012154	0.021986	0.032971	0.046383	0.061132	0.076108	0.090785	0.10534	0.11954	0.13315	0.1467	0.15956	0.17308	0.18746	0.20118	0.21431	0.22803	0.24163	0.25505	0.26845	0.28291	0.29677	0.31034	0.32312	0.33431	0.34513	0.35606	0.36595	0.37598	0.38562	0.39467	0.40227	0.40923	0.41585	0.42207	0.42856	0.43492	0.4412	0.44734	0.45254	0.45786	0.46307
256	1e-05	1e-05	1e-05	1e-05	0.00034456	0.0047121	0.010486	0.017582	0.026848	0.037569	0.050574	0.064792	0.081054	0.099148	0.1196	0.14023	0.16057	0.18123	0.20262	0.22322	0.24391	0.26452	0.28528	0.30621	0.32782	0.34969	NaN	NaN	NaN	NaN	NaN	NaN	NaN	NaN	NaN	NaN	NaN	NaN	NaN	NaN	NaN	NaN	NaN	NaN	NaN	NaN	NaN	NaN	NaN
257	0.048386	0.042648	0.037611	0.032972	0.029206	0.026146	0.023586	0.02188	0.020823	0.020306	0.019913	0.020129	0.020951	0.021331	0.021598	0.021166	0.02055	0.020143	0.019478	0.018671	0.017927	0.017647	0.017229	0.016492	0.016185	0.015978	0.016306	0.016675	0.016889	0.016924	0.017209	0.017403	0.017135	0.01678	0.016817	0.016477	0.016047	0.015404	0.014632	0.014135	0.013734	0.012889	0.012138	0.011772	0.011738	0.01122	0.011053	0.011038	0.011023
258	1e-05	1e-05	1e-05	1e-05	0.0093266	0.022281	NaN	NaN	NaN	NaN	NaN	NaN	NaN	NaN	NaN	NaN	NaN	NaN	NaN	NaN	NaN	NaN	NaN	NaN	NaN	NaN	NaN	NaN	NaN	NaN	NaN	NaN	NaN	NaN	NaN	NaN	NaN	NaN	NaN	NaN	NaN	NaN	NaN	NaN	NaN	NaN	NaN	NaN	NaN
259	1e-05	1e-05	1e-05	1e-05	1e-05	1e-05	0.0025892	0.0087049	0.015106	0.021482	0.028514	0.035259	0.043146	0.051188	0.060922	0.069988	0.078417	0.087515	0.096538	0.10603	0.11679	0.12772	0.13962	0.1507	0.16242	0.17319	0.18506	0.198	0.21055	0.22309	0.23559	0.2476	0.25983	0.2713	0.28353	0.29506	0.30731	0.31916	0.3297	0.34046	0.35083	0.36071	0.37007	0.37893	0.38835	0.39761	0.4077	0.41801	0.429
260	1e-05	1e-05	1e-05	1e-05	1e-05	1e-05	NaN	NaN	NaN	NaN	NaN	NaN	NaN	NaN	NaN	NaN	NaN	NaN	NaN	NaN	NaN	NaN	NaN	NaN	NaN	NaN	NaN	NaN	NaN	NaN	NaN	NaN	NaN	NaN	NaN	NaN	NaN	NaN	NaN	NaN	NaN	NaN	NaN	NaN	NaN	NaN	NaN	NaN	NaN
261	1e-05	1e-05	1e-05	1e-05	0.0038926	0.010756	0.017019	0.022946	0.02908	0.035948	0.04386	0.052539	0.062572	0.073809	0.08602	0.097975	0.11065	0.12421	0.13867	0.15281	0.16752	0.18176	0.19522	0.20798	0.22059	0.23299	0.24667	0.26125	0.27707	0.29365	0.31287	0.33379	NaN	NaN	NaN	NaN	NaN	NaN	NaN	NaN	NaN	NaN	NaN	NaN	NaN	NaN	NaN	NaN	NaN
262	1e-05	1e-05	1e-05	1e-05	1e-05	1e-05	0.0050071	0.018757	0.034396	0.05454	0.075312	0.097188	0.12141	0.1469	0.1726	0.19583	0.22156	0.24947	0.27573	0.30396	NaN	NaN	NaN	NaN	NaN	NaN	NaN	NaN	NaN	NaN	NaN	NaN	NaN	NaN	NaN	NaN	NaN	NaN	NaN	NaN	NaN	NaN	NaN	NaN	NaN	NaN	NaN	NaN	NaN
263	0.048017	0.027384	0.010406	1e-05	1e-05	1e-05	1e-05	1e-05	1e-05	0.003419	0.016726	0.034229	0.054527	0.074932	0.095184	0.11299	0.13064	0.14815	0.16302	0.17653	0.18945	0.20513	0.22024	0.23392	0.24768	0.2615	0.27698	0.29372	0.31014	0.32821	0.34795	0.36955	0.3894	NaN	NaN	NaN	NaN	NaN	NaN	NaN	NaN	NaN	NaN	NaN	NaN	NaN	NaN	NaN	NaN
264	1e-05	1e-05	0.006618	0.015107	0.025547	0.037421	0.051647	0.069001	0.090379	0.11597	0.14667	0.18218	0.22379	NaN	NaN	NaN	NaN	NaN	NaN	NaN	NaN	NaN	NaN	NaN	NaN	NaN	NaN	NaN	NaN	NaN	NaN	NaN	NaN	NaN	NaN	NaN	NaN	NaN	NaN	NaN	NaN	NaN	NaN	NaN	NaN	NaN	NaN	NaN	NaN
265	0.00022749	1e-05	1e-05	1e-05	1e-05	0.00069478	0.0040402	0.0074325	0.013299	0.020744	0.031466	0.045296	0.062173	0.081506	0.10255	0.12407	0.14776	0.17399	0.20391	0.23541	0.27044	NaN	NaN	NaN	NaN	NaN	NaN	NaN	NaN	NaN	NaN	NaN	NaN	NaN	NaN	NaN	NaN	NaN	NaN	NaN	NaN	NaN	NaN	NaN	NaN	NaN	NaN	NaN	NaN
266	1e-05	1e-05	0.00037254	0.0086904	0.019611	0.032821	0.048076	0.066468	0.089503	0.11837	0.15269	NaN	NaN	NaN	NaN	NaN	NaN	NaN	NaN	NaN	NaN	NaN	NaN	NaN	NaN	NaN	NaN	NaN	NaN	NaN	NaN	NaN	NaN	NaN	NaN	NaN	NaN	NaN	NaN	NaN	NaN	NaN	NaN	NaN	NaN	NaN	NaN	NaN	NaN
267	1e-05	1e-05	1e-05	1e-05	1e-05	1e-05	0.0055924	0.019551	0.036022	0.052828	0.071482	0.092727	0.11661	0.14033	0.16287	0.18507	0.20292	0.22591	0.24885	0.27404	NaN	NaN	NaN	NaN	NaN	NaN	NaN	NaN	NaN	NaN	NaN	NaN	NaN	NaN	NaN	NaN	NaN	NaN	NaN	NaN	NaN	NaN	NaN	NaN	NaN	NaN	NaN	NaN	NaN
268	0.010694	0.0045768	0.00012584	1e-05	1e-05	1e-05	1e-05	1e-05	1e-05	0.0045658	0.012891	0.022536	0.033758	0.044729	0.057751	0.072032	0.087594	0.10385	0.12022	0.13804	0.15795	0.17797	0.20162	0.22798	NaN	NaN	NaN	NaN	NaN	NaN	NaN	NaN	NaN	NaN	NaN	NaN	NaN	NaN	NaN	NaN	NaN	NaN	NaN	NaN	NaN	NaN	NaN	NaN	NaN
269	1e-05	1e-05	1e-05	0.0070192	0.017004	0.029882	0.045633	0.064278	0.087056	0.11338	0.1445	NaN	NaN	NaN	NaN	NaN	NaN	NaN	NaN	NaN	NaN	NaN	NaN	NaN	NaN	NaN	NaN	NaN	NaN	NaN	NaN	NaN	NaN	NaN	NaN	NaN	NaN	NaN	NaN	NaN	NaN	NaN	NaN	NaN	NaN	NaN	NaN	NaN	NaN
270	1e-05	1e-05	1e-05	1e-05	1e-05	1e-05	0.00087629	0.0030955	0.0056165	0.0083205	0.011812	0.015464	0.019962	0.02462	0.029722	0.035267	0.041872	0.048829	0.055266	0.061902	0.068591	0.075393	0.082617	0.089814	0.097238	0.10475	0.1128	0.12067	0.12891	0.1379	0.14772	0.15825	0.16897	0.17999	0.19164	0.20362	0.21599	0.2283	0.24044	0.25247	0.26442	0.2756	0.28622	0.29675	0.30673	0.31577	0.32396	0.33197	0.33954
271	0.00036498	0.00079816	1.2841e-05	1e-05	1e-05	1e-05	1e-05	0.00086257	0.0028987	0.0049966	0.0069343	0.0090455	0.011664	0.015915	0.021001	0.025428	0.028946	0.032903	0.037568	0.041675	0.046593	0.052158	0.058297	0.065002	0.071829	0.07898	0.087019	0.096077	0.10509	0.11358	0.12228	0.13119	0.13964	0.14668	0.15286	0.15803	0.16293	0.16711	0.17024	0.17348	0.17728	0.18078	0.18363	0.18697	0.19048	0.19378	0.19785	0.20175	0.20594
272	0.0094155	0.0064475	0.0038924	0.0014598	0.00025104	1e-05	1e-05	1e-05	1e-05	1e-05	1e-05	0.0008903	0.0026032	0.00422	0.0062792	0.0073431	0.0093175	0.010648	0.012896	0.015277	0.018756	0.02244	0.026539	0.030525	0.03504	0.039843	0.045537	0.05111	0.056485	0.061461	0.066909	0.071969	0.076569	0.080587	0.084596	0.087887	0.090952	0.093436	0.095283	0.097731	0.10059	0.10265	0.10471	0.10701	0.1095	0.11167	0.11449	0.11741	0.12035
273	1e-05	1e-05	1e-05	1e-05	1e-05	1e-05	0.0031627	0.010131	0.018809	0.028994	0.04171	0.05566	0.071286	0.088495	0.10628	0.12399	0.14277	0.16263	0.18437	0.20716	0.23133	0.25609	0.28308	0.31201	0.34396	NaN	NaN	NaN	NaN	NaN	NaN	NaN	NaN	NaN	NaN	NaN	NaN	NaN	NaN	NaN	NaN	NaN	NaN	NaN	NaN	NaN	NaN	NaN	NaN
274	1e-05	1e-05	1e-05	1e-05	1e-05	1e-05	0.0095204	0.032697	0.056228	0.081205	0.10881	0.14106	NaN	NaN	NaN	NaN	NaN	NaN	NaN	NaN	NaN	NaN	NaN	NaN	NaN	NaN	NaN	NaN	NaN	NaN	NaN	NaN	NaN	NaN	NaN	NaN	NaN	NaN	NaN	NaN	NaN	NaN	NaN	NaN	NaN	NaN	NaN	NaN	NaN
275	1e-05	1e-05	0.010991	0.023017	0.035364	0.047357	0.061032	0.075893	0.092391	0.11509	0.14219	0.1725	0.20862	0.24884	0.29075	0.3345	0.37829	NaN	NaN	NaN	NaN	NaN	NaN	NaN	NaN	NaN	NaN	NaN	NaN	NaN	NaN	NaN	NaN	NaN	NaN	NaN	NaN	NaN	NaN	NaN	NaN	NaN	NaN	NaN	NaN	NaN	NaN	NaN	NaN
276	1e-05	1e-05	1e-05	1e-05	1e-05	1e-05	0.0073609	0.02371	0.042115	0.06245	0.085236	0.11007	0.13691	0.16509	0.19483	0.22421	0.25378	0.28432	0.31643	0.34909	0.38352	NaN	NaN	NaN	NaN	NaN	NaN	NaN	NaN	NaN	NaN	NaN	NaN	NaN	NaN	NaN	NaN	NaN	NaN	NaN	NaN	NaN	NaN	NaN	NaN	NaN	NaN	NaN	NaN
277	1e-05	1e-05	1e-05	1e-05	1e-05	1e-05	0.0029382	0.0080153	0.013389	0.019164	0.025898	0.033627	0.042879	0.05245	0.062311	0.072308	0.08307	0.094233	0.10717	0.1212	0.1356	0.14967	0.16317	0.17503	0.18708	0.19953	0.21173	0.22367	0.23493	0.2457	0.25628	0.26705	0.27981	0.29557	0.31605	NaN	NaN	NaN	NaN	NaN	NaN	NaN	NaN	NaN	NaN	NaN	NaN	NaN	NaN
278	1e-05	1e-05	1e-05	1e-05	1e-05	1e-05	0.0030265	0.0087823	0.014685	0.020539	0.026752	0.033023	0.03967	0.047168	0.055337	0.063489	0.072648	0.082139	0.091745	0.1016	0.1115	0.12148	0.13045	0.13947	0.1481	0.15615	0.16463	0.17235	0.17982	0.18616	0.19296	0.19987	0.20657	0.2141	0.22129	0.22867	0.23589	0.24267	0.24921	0.25577	0.2637	0.27057	0.27702	0.2837	0.28987	0.29595	0.30102	0.30677	0.3121
279	1e-05	1e-05	1e-05	0.0035515	0.012683	0.024153	0.037664	0.053348	0.072299	0.093715	0.11892	0.14809	NaN	NaN	NaN	NaN	NaN	NaN	NaN	NaN	NaN	NaN	NaN	NaN	NaN	NaN	NaN	NaN	NaN	NaN	NaN	NaN	NaN	NaN	NaN	NaN	NaN	NaN	NaN	NaN	NaN	NaN	NaN	NaN	NaN	NaN	NaN	NaN	NaN
280	1e-05	1e-05	1e-05	1e-05	1e-05	1e-05	0.003526	0.013163	0.024096	0.037554	0.052203	0.068723	0.087623	0.10813	0.13025	0.15279	0.17609	0.2004	0.22666	0.25501	NaN	NaN	NaN	NaN	NaN	NaN	NaN	NaN	NaN	NaN	NaN	NaN	NaN	NaN	NaN	NaN	NaN	NaN	NaN	NaN	NaN	NaN	NaN	NaN	NaN	NaN	NaN	NaN	NaN
281	1e-05	1e-05	1e-05	1e-05	1e-05	1e-05	0.0069827	0.023091	0.040089	0.059323	0.08069	0.10561	0.13242	0.16157	0.19217	0.22337	NaN	NaN	NaN	NaN	NaN	NaN	NaN	NaN	NaN	NaN	NaN	NaN	NaN	NaN	NaN	NaN	NaN	NaN	NaN	NaN	NaN	NaN	NaN	NaN	NaN	NaN	NaN	NaN	NaN	NaN	NaN	NaN	NaN
282	1e-05	1e-05	1e-05	1e-05	1e-05	1e-05	0.0080943	0.018298	0.029464	0.042007	0.055152	0.069285	0.084371	0.10014	0.11652	0.13249	0.14926	0.16726	0.18766	0.21017	0.23563	NaN	NaN	NaN	NaN	NaN	NaN	NaN	NaN	NaN	NaN	NaN	NaN	NaN	NaN	NaN	NaN	NaN	NaN	NaN	NaN	NaN	NaN	NaN	NaN	NaN	NaN	NaN	NaN
283	1e-05	1e-05	1e-05	1e-05	1e-05	0.0030368	0.0078306	0.01351	0.02013	0.027973	0.036549	0.046784	0.058035	0.070046	0.083208	0.09579	0.10883	0.12236	0.13713	0.1521	0.168	0.1848	0.20165	0.21888	0.23586	0.25275	0.27107	0.28948	0.30776	0.32575	0.34487	0.36461	0.38485	0.40589	NaN	NaN	NaN	NaN	NaN	NaN	NaN	NaN	NaN	NaN	NaN	NaN	NaN	NaN	NaN
284	1e-05	0.00079205	0.0087973	0.0175	0.028008	0.039597	0.052918	0.067832	0.083949	0.10159	0.12084	0.14141	0.16305	0.18598	0.21001	0.23466	0.2606	0.28826	0.31789	NaN	NaN	NaN	NaN	NaN	NaN	NaN	NaN	NaN	NaN	NaN	NaN	NaN	NaN	NaN	NaN	NaN	NaN	NaN	NaN	NaN	NaN	NaN	NaN	NaN	NaN	NaN	NaN	NaN	NaN
285	1e-05	1e-05	0.0029237	0.01135	0.021489	0.032475	0.045577	0.060216	0.076107	0.093677	0.11227	0.13258	0.15355	0.17555	0.19868	0.2218	0.2459	0.27016	0.29579	0.32268	0.35149	0.38249	NaN	NaN	NaN	NaN	NaN	NaN	NaN	NaN	NaN	NaN	NaN	NaN	NaN	NaN	NaN	NaN	NaN	NaN	NaN	NaN	NaN	NaN	NaN	NaN	NaN	NaN	NaN
286	1e-05	1e-05	1e-05	1e-05	1e-05	0.0077523	0.019574	0.032802	0.046815	0.062386	0.078384	0.095147	0.11329	0.13276	0.15265	0.17206	0.19197	0.21155	0.23249	0.25506	0.27968	0.3056	NaN	NaN	NaN	NaN	NaN	NaN	NaN	NaN	NaN	NaN	NaN	NaN	NaN	NaN	NaN	NaN	NaN	NaN	NaN	NaN	NaN	NaN	NaN	NaN	NaN	NaN	NaN
287	1e-05	1e-05	1e-05	0.0049134	0.017813	0.032088	0.048297	0.066534	0.086392	0.10857	0.13266	0.15902	0.18781	NaN	NaN	NaN	NaN	NaN	NaN	NaN	NaN	NaN	NaN	NaN	NaN	NaN	NaN	NaN	NaN	NaN	NaN	NaN	NaN	NaN	NaN	NaN	NaN	NaN	NaN	NaN	NaN	NaN	NaN	NaN	NaN	NaN	NaN	NaN	NaN
288	1e-05	0.00060615	0.0074421	0.014801	0.023335	0.032436	0.042343	0.053306	0.064925	0.077474	0.090831	0.10499	0.11949	0.13391	0.14813	0.16152	0.17502	0.18805	0.20017	0.21201	0.22395	0.23521	0.24601	0.25667	0.26679	0.27742	0.28947	0.30209	0.31632	0.33278	NaN	NaN	NaN	NaN	NaN	NaN	NaN	NaN	NaN	NaN	NaN	NaN	NaN	NaN	NaN	NaN	NaN	NaN	NaN
289	1e-05	1e-05	1e-05	1e-05	1e-05	1e-05	0.0058525	0.019473	0.035839	0.054479	0.075987	0.10024	0.12789	NaN	NaN	NaN	NaN	NaN	NaN	NaN	NaN	NaN	NaN	NaN	NaN	NaN	NaN	NaN	NaN	NaN	NaN	NaN	NaN	NaN	NaN	NaN	NaN	NaN	NaN	NaN	NaN	NaN	NaN	NaN	NaN	NaN	NaN	NaN	NaN
290	1e-05	1e-05	1e-05	1e-05	1e-05	0.0020794	0.013607	0.026647	0.041172	0.057503	0.076238	0.096343	0.11834	0.14249	0.16821	0.19544	0.22436	0.25525	NaN	NaN	NaN	NaN	NaN	NaN	NaN	NaN	NaN	NaN	NaN	NaN	NaN	NaN	NaN	NaN	NaN	NaN	NaN	NaN	NaN	NaN	NaN	NaN	NaN	NaN	NaN	NaN	NaN	NaN	NaN
291	1e-05	1e-05	1e-05	0.0019584	0.011857	0.024231	0.038739	0.056275	0.076815	0.10034	0.12633	0.15476	NaN	NaN	NaN	NaN	NaN	NaN	NaN	NaN	NaN	NaN	NaN	NaN	NaN	NaN	NaN	NaN	NaN	NaN	NaN	NaN	NaN	NaN	NaN	NaN	NaN	NaN	NaN	NaN	NaN	NaN	NaN	NaN	NaN	NaN	NaN	NaN	NaN
292	1e-05	1e-05	1e-05	0.0045423	0.013222	0.023438	0.035005	0.048304	0.063676	0.080225	0.099007	0.12113	0.14696	0.17552	0.20775	NaN	NaN	NaN	NaN	NaN	NaN	NaN	NaN	NaN	NaN	NaN	NaN	NaN	NaN	NaN	NaN	NaN	NaN	NaN	NaN	NaN	NaN	NaN	NaN	NaN	NaN	NaN	NaN	NaN	NaN	NaN	NaN	NaN	NaN
293	1e-05	1e-05	1e-05	1e-05	1e-05	0.0077713	0.016947	0.025952	0.03513	0.043968	0.052826	0.062382	0.072472	0.08239	0.092532	0.10216	0.11187	0.12147	0.13157	0.14188	0.15253	0.16369	0.17427	0.18476	0.19559	0.20679	0.21842	0.23037	0.24231	0.25364	0.26501	0.27657	0.28867	0.30312	0.32092	0.3422	NaN	NaN	NaN	NaN	NaN	NaN	NaN	NaN	NaN	NaN	NaN	NaN	NaN
294	0.0069667	0.0030259	0.00025367	1e-05	1e-05	1e-05	1e-05	1e-05	1e-05	0.0022027	0.0058259	0.010689	0.016455	0.022178	0.028227	0.034848	0.041943	0.048742	0.055279	0.061241	0.067766	0.074576	0.081312	0.087596	0.093772	0.099481	0.10502	0.10981	0.11421	0.1186	0.12379	0.12881	0.13321	0.13744	0.14216	0.14673	0.15122	0.15592	0.16081	0.1667	0.17238	0.17686	0.18105	0.18551	0.19003	0.19396	0.19824	0.2029	0.20725
295	1e-05	1e-05	1e-05	1e-05	0.0038291	0.011585	0.020533	0.03083	0.04193	0.054256	0.067653	0.081767	0.096833	0.11227	0.12765	0.14273	0.15836	0.17389	0.18906	0.20463	0.22053	0.23659	0.2536	0.27164	0.29118	0.31312	NaN	NaN	NaN	NaN	NaN	NaN	NaN	NaN	NaN	NaN	NaN	NaN	NaN	NaN	NaN	NaN	NaN	NaN	NaN	NaN	NaN	NaN	NaN
296	0.00094519	1e-05	1e-05	1e-05	1e-05	1e-05	1e-05	0.0025853	0.0072892	0.01149	0.017033	0.02373	0.031367	0.039116	0.047014	0.055206	0.064288	0.073706	0.082576	0.091077	0.10098	0.11076	0.12076	0.13087	0.14084	0.15054	0.16003	0.16815	0.17559	0.18288	0.19079	0.19781	0.20466	0.21112	0.21741	0.22361	0.2298	0.23603	0.24264	0.25001	0.2572	0.26318	0.26986	0.2778	0.28771	0.2992	0.31329	NaN	NaN
297	1e-05	1e-05	1e-05	1e-05	0.0033819	0.022401	0.042189	0.064264	0.088598	0.11588	0.14524	0.17479	0.20696	0.23894	0.27184	0.30565	0.34008	0.37551	NaN	NaN	NaN	NaN	NaN	NaN	NaN	NaN	NaN	NaN	NaN	NaN	NaN	NaN	NaN	NaN	NaN	NaN	NaN	NaN	NaN	NaN	NaN	NaN	NaN	NaN	NaN	NaN	NaN	NaN	NaN
298	1e-05	1e-05	0.0082513	0.025068	0.041044	0.057915	0.075348	0.09292	0.11191	0.13036	0.14983	0.17033	0.19176	0.21327	0.23545	0.25811	0.28124	0.30463	0.32988	0.35653	0.38585	NaN	NaN	NaN	NaN	NaN	NaN	NaN	NaN	NaN	NaN	NaN	NaN	NaN	NaN	NaN	NaN	NaN	NaN	NaN	NaN	NaN	NaN	NaN	NaN	NaN	NaN	NaN	NaN
299	1e-05	1e-05	1e-05	1e-05	1e-05	1e-05	0.00092867	0.0030422	0.0063891	0.0094372	0.012508	0.016512	0.020678	0.024582	0.030051	0.036934	0.042574	0.04853	0.054567	0.059714	0.065446	0.071222	0.076648	0.082075	0.087379	0.090966	0.093776	0.097212	0.10064	0.10462	0.1096	0.11417	0.1194	0.12472	0.12996	0.13546	0.14226	0.14992	0.15797	0.16594	0.17349	0.17956	0.18643	0.19404	0.20187	0.20973	0.21749	0.2243	0.22965
300	1e-05	1e-05	1e-05	1e-05	1e-05	0.0067597	0.015907	0.025631	0.03816	0.052949	0.071818	0.092837	0.11561	0.14072	0.16646	NaN	NaN	NaN	NaN	NaN	NaN	NaN	NaN	NaN	NaN	NaN	NaN	NaN	NaN	NaN	NaN	NaN	NaN	NaN	NaN	NaN	NaN	NaN	NaN	NaN	NaN	NaN	NaN	NaN	NaN	NaN	NaN	NaN	NaN
301	1e-05	1e-05	1e-05	1e-05	1e-05	1e-05	0.0096638	0.030661	0.05317	0.077971	0.10416	0.13167	0.1607	0.18947	0.21867	0.24709	0.27553	0.30395	0.33312	0.36253	0.39146	0.42004	NaN	NaN	NaN	NaN	NaN	NaN	NaN	NaN	NaN	NaN	NaN	NaN	NaN	NaN	NaN	NaN	NaN	NaN	NaN	NaN	NaN	NaN	NaN	NaN	NaN	NaN	NaN
302	1e-05	1e-05	1e-05	1e-05	1e-05	0.011518	0.029611	0.050277	0.073034	0.098215	0.12606	NaN	NaN	NaN	NaN	NaN	NaN	NaN	NaN	NaN	NaN	NaN	NaN	NaN	NaN	NaN	NaN	NaN	NaN	NaN	NaN	NaN	NaN	NaN	NaN	NaN	NaN	NaN	NaN	NaN	NaN	NaN	NaN	NaN	NaN	NaN	NaN	NaN	NaN
303	1e-05	1e-05	1e-05	1e-05	0.0058452	0.019487	0.034016	0.049766	0.067385	0.086729	0.10804	0.13285	0.16017	0.1903	NaN	NaN	NaN	NaN	NaN	NaN	NaN	NaN	NaN	NaN	NaN	NaN	NaN	NaN	NaN	NaN	NaN	NaN	NaN	NaN	NaN	NaN	NaN	NaN	NaN	NaN	NaN	NaN	NaN	NaN	NaN	NaN	NaN	NaN	NaN
304	1e-05	1e-05	1e-05	1e-05	0.014294	0.030918	0.04924	0.070072	0.093401	0.11953	0.14872	NaN	NaN	NaN	NaN	NaN	NaN	NaN	NaN	NaN	NaN	NaN	NaN	NaN	NaN	NaN	NaN	NaN	NaN	NaN	NaN	NaN	NaN	NaN	NaN	NaN	NaN	NaN	NaN	NaN	NaN	NaN	NaN	NaN	NaN	NaN	NaN	NaN	NaN
305	1e-05	1e-05	1e-05	0.0086552	0.027116	0.04813	0.072862	0.10099	0.13224	NaN	NaN	NaN	NaN	NaN	NaN	NaN	NaN	NaN	NaN	NaN	NaN	NaN	NaN	NaN	NaN	NaN	NaN	NaN	NaN	NaN	NaN	NaN	NaN	NaN	NaN	NaN	NaN	NaN	NaN	NaN	NaN	NaN	NaN	NaN	NaN	NaN	NaN	NaN	NaN
306	1e-05	1e-05	1e-05	0.0057218	0.012922	0.022353	0.033808	0.047187	0.063037	0.081111	0.10151	0.12589	0.1537	0.18497	NaN	NaN	NaN	NaN	NaN	NaN	NaN	NaN	NaN	NaN	NaN	NaN	NaN	NaN	NaN	NaN	NaN	NaN	NaN	NaN	NaN	NaN	NaN	NaN	NaN	NaN	NaN	NaN	NaN	NaN	NaN	NaN	NaN	NaN	NaN
307	1e-05	1e-05	1e-05	1e-05	1e-05	1e-05	NaN	NaN	NaN	NaN	NaN	NaN	NaN	NaN	NaN	NaN	NaN	NaN	NaN	NaN	NaN	NaN	NaN	NaN	NaN	NaN	NaN	NaN	NaN	NaN	NaN	NaN	NaN	NaN	NaN	NaN	NaN	NaN	NaN	NaN	NaN	NaN	NaN	NaN	NaN	NaN	NaN	NaN	NaN
308	1e-05	1e-05	1e-05	1e-05	0.00040177	0.0089551	0.017838	0.027648	0.038132	0.050061	0.063452	0.077508	0.093183	0.11124	0.13115	0.1522	0.17594	0.20219	0.23059	NaN	NaN	NaN	NaN	NaN	NaN	NaN	NaN	NaN	NaN	NaN	NaN	NaN	NaN	NaN	NaN	NaN	NaN	NaN	NaN	NaN	NaN	NaN	NaN	NaN	NaN	NaN	NaN	NaN	NaN
309	1e-05	1e-05	1e-05	1e-05	1e-05	0.01253	0.027689	0.044001	0.059514	0.074651	0.091325	0.11022	0.1299	0.15002	0.17031	0.19058	0.21221	0.23253	0.25322	0.27436	0.29609	0.31598	0.33394	0.35068	0.36685	0.382	0.39583	0.40758	0.41921	0.4296	0.43988	0.44983	0.4617	0.4761	0.4937	NaN	NaN	NaN	NaN	NaN	NaN	NaN	NaN	NaN	NaN	NaN	NaN	NaN	NaN
310	1e-05	1e-05	0.0012185	0.0089985	0.018511	0.029345	0.040829	0.052767	0.067707	0.085145	0.10774	0.13497	0.16808	0.20589	NaN	NaN	NaN	NaN	NaN	NaN	NaN	NaN	NaN	NaN	NaN	NaN	NaN	NaN	NaN	NaN	NaN	NaN	NaN	NaN	NaN	NaN	NaN	NaN	NaN	NaN	NaN	NaN	NaN	NaN	NaN	NaN	NaN	NaN	NaN
311	1e-05	1e-05	1e-05	1e-05	1e-05	0.0086461	0.020907	0.034928	0.051381	0.069826	0.090334	0.11351	0.13946	0.16797	NaN	NaN	NaN	NaN	NaN	NaN	NaN	NaN	NaN	NaN	NaN	NaN	NaN	NaN	NaN	NaN	NaN	NaN	NaN	NaN	NaN	NaN	NaN	NaN	NaN	NaN	NaN	NaN	NaN	NaN	NaN	NaN	NaN	NaN	NaN
312	1e-05	1e-05	1e-05	1e-05	1e-05	1e-05	0.0012798	0.0028812	0.0044374	0.0058895	0.0077728	0.0094672	0.010837	0.011566	0.011657	0.011926	0.012745	0.013536	0.015032	0.016644	0.018604	0.019967	0.021325	0.023481	0.026457	0.029758	0.032959	0.035502	0.038117	0.040297	0.042427	0.044477	0.046792	0.049678	0.052091	0.054258	0.056654	0.059003	0.061834	0.064736	0.068081	0.071326	0.074376	0.077267	0.079835	0.082001	0.084171	0.086063	0.088015
313	1e-05	1e-05	1e-05	1e-05	1e-05	1e-05	NaN	NaN	NaN	NaN	NaN	NaN	NaN	NaN	NaN	NaN	NaN	NaN	NaN	NaN	NaN	NaN	NaN	NaN	NaN	NaN	NaN	NaN	NaN	NaN	NaN	NaN	NaN	NaN	NaN	NaN	NaN	NaN	NaN	NaN	NaN	NaN	NaN	NaN	NaN	NaN	NaN	NaN	NaN
314	1e-05	1e-05	1e-05	1e-05	1e-05	1e-05	0.0011947	0.0072797	0.015443	0.025649	0.038443	0.054306	0.07243	0.093822	0.11899	0.14471	0.17238	0.20349	0.23454	0.26636	0.30113	0.33717	0.37335	0.41055	0.44574	0.47918	0.51204	0.5444	0.57452	0.60563	0.63664	0.66496	0.69261	0.71948	NaN	NaN	NaN	NaN	NaN	NaN	NaN	NaN	NaN	NaN	NaN	NaN	NaN	NaN	NaN
315	1e-05	1e-05	1e-05	0.002859	0.0083716	0.016402	0.026873	0.039413	0.054371	0.071424	0.09063	0.11326	0.13712	0.16149	0.18665	0.2127	0.24014	0.26941	0.30209	0.33773	NaN	NaN	NaN	NaN	NaN	NaN	NaN	NaN	NaN	NaN	NaN	NaN	NaN	NaN	NaN	NaN	NaN	NaN	NaN	NaN	NaN	NaN	NaN	NaN	NaN	NaN	NaN	NaN	NaN
316	1e-05	1e-05	1e-05	1e-05	0.019933	0.043621	0.064902	0.082615	0.10144	0.11877	0.13383	0.14922	0.16801	0.19052	0.21687	NaN	NaN	NaN	NaN	NaN	NaN	NaN	NaN	NaN	NaN	NaN	NaN	NaN	NaN	NaN	NaN	NaN	NaN	NaN	NaN	NaN	NaN	NaN	NaN	NaN	NaN	NaN	NaN	NaN	NaN	NaN	NaN	NaN	NaN
317	0.0039929	1e-05	1e-05	1e-05	1e-05	1e-05	1e-05	0.0011506	0.0056837	0.012268	0.022777	0.033263	0.044437	0.056178	0.0669	0.076859	0.086946	0.095681	0.10682	0.11643	0.12397	0.12867	0.13312	0.13722	0.14101	0.14484	0.14817	0.15141	0.15564	0.15896	0.16575	0.17522	0.18651	0.19896	0.21096	0.22234	0.23379	0.24609	0.25849	0.27067	0.28209	0.28938	0.29446	0.29827	0.30077	0.30416	0.30763	0.31067	0.31233
318	1e-05	1e-05	1e-05	1e-05	1e-05	0.0043679	0.011587	0.019827	0.02919	0.03949	0.05047	0.062859	0.075607	0.088835	0.10271	0.11741	0.13206	0.14663	0.16188	0.17752	0.19388	0.21047	0.22652	0.24256	0.25895	0.27579	0.29418	0.31495	0.33786	0.36337	NaN	NaN	NaN	NaN	NaN	NaN	NaN	NaN	NaN	NaN	NaN	NaN	NaN	NaN	NaN	NaN	NaN	NaN	NaN
319	0.017511	0.0075342	0.00057453	1e-05	1e-05	1e-05	1e-05	1e-05	1e-05	0.005963	0.013137	0.022667	0.032472	0.041926	0.05041	0.05745	0.062365	0.067103	0.071821	0.076042	0.079157	0.083488	0.087847	0.093266	0.099086	0.10638	0.11409	0.12345	0.13228	0.14095	0.15083	0.16223	0.17333	0.18437	0.19409	0.20236	0.20822	0.2134	0.21815	0.22389	0.2276	0.22867	0.22809	0.22581	0.22304	0.22046	0.21915	0.21995	0.22132
320	1e-05	1e-05	1e-05	1e-05	1e-05	0.034192	0.071856	0.11029	0.15428	0.19993	0.24624	0.27252	0.28685	0.30161	0.29715	0.29291	0.27679	0.26196	0.25535	0.23809	0.2199	0.19893	0.19149	0.1873	0.18359	0.186	0.19052	0.19734	0.20299	0.19282	0.19192	0.19008	0.19026	0.18669	0.18653	0.18575	0.18806	0.18853	0.19039	0.19494	0.20603	0.21514	0.22392	0.23191	0.23885	0.24447	0.24874	0.25172	0.25353
321	1e-05	1e-05	1e-05	0.003563	0.010725	0.019042	0.027518	0.036149	0.046664	0.057584	0.068872	0.080696	0.094363	0.10963	0.12769	0.14828	0.17143	0.1952	0.22077	0.2484	NaN	NaN	NaN	NaN	NaN	NaN	NaN	NaN	NaN	NaN	NaN	NaN	NaN	NaN	NaN	NaN	NaN	NaN	NaN	NaN	NaN	NaN	NaN	NaN	NaN	NaN	NaN	NaN	NaN
322	1e-05	1e-05	1e-05	1e-05	1e-05	1e-05	0.0030304	0.0094413	0.016176	0.023016	0.030509	0.037286	0.043873	0.050703	0.057716	0.064026	0.069702	0.07517	0.080268	0.085436	0.090492	0.094541	0.099991	0.10589	0.11196	0.11779	0.12367	0.12979	0.13552	0.14202	0.14808	0.15345	0.159	0.16357	0.16776	0.17137	0.17547	0.1799	0.18428	0.18908	0.19304	0.19759	0.20259	0.20788	0.21329	0.2186	0.22434	0.22917	0.23401
323	1e-05	1e-05	1e-05	0.0092914	0.022688	0.038024	0.055164	0.074119	0.096406	0.12135	0.15035	0.18257	NaN	NaN	NaN	NaN	NaN	NaN	NaN	NaN	NaN	NaN	NaN	NaN	NaN	NaN	NaN	NaN	NaN	NaN	NaN	NaN	NaN	NaN	NaN	NaN	NaN	NaN	NaN	NaN	NaN	NaN	NaN	NaN	NaN	NaN	NaN	NaN	NaN
324	1e-05	1e-05	1e-05	1e-05	1e-05	1e-05	NaN	NaN	NaN	NaN	NaN	NaN	NaN	NaN	NaN	NaN	NaN	NaN	NaN	NaN	NaN	NaN	NaN	NaN	NaN	NaN	NaN	NaN	NaN	NaN	NaN	NaN	NaN	NaN	NaN	NaN	NaN	NaN	NaN	NaN	NaN	NaN	NaN	NaN	NaN	NaN	NaN	NaN	NaN
325	1e-05	1e-05	1e-05	1e-05	0.0086554	0.034562	NaN	NaN	NaN	NaN	NaN	NaN	NaN	NaN	NaN	NaN	NaN	NaN	NaN	NaN	NaN	NaN	NaN	NaN	NaN	NaN	NaN	NaN	NaN	NaN	NaN	NaN	NaN	NaN	NaN	NaN	NaN	NaN	NaN	NaN	NaN	NaN	NaN	NaN	NaN	NaN	NaN	NaN	NaN
326	1e-05	1e-05	1e-05	0.0038976	0.010737	0.019901	0.031391	0.045536	0.062747	0.082943	0.10702	0.1344	0.16519	NaN	NaN	NaN	NaN	NaN	NaN	NaN	NaN	NaN	NaN	NaN	NaN	NaN	NaN	NaN	NaN	NaN	NaN	NaN	NaN	NaN	NaN	NaN	NaN	NaN	NaN	NaN	NaN	NaN	NaN	NaN	NaN	NaN	NaN	NaN	NaN
327	1e-05	1e-05	1e-05	1e-05	1e-05	0.012018	0.029825	0.047933	0.069028	0.091093	0.11614	0.1411	0.16649	0.19149	0.21737	0.24633	NaN	NaN	NaN	NaN	NaN	NaN	NaN	NaN	NaN	NaN	NaN	NaN	NaN	NaN	NaN	NaN	NaN	NaN	NaN	NaN	NaN	NaN	NaN	NaN	NaN	NaN	NaN	NaN	NaN	NaN	NaN	NaN	NaN
328	1e-05	1e-05	1e-05	1e-05	1e-05	1e-05	0.005547	0.016927	0.03103	0.046459	0.063359	0.077878	0.091592	0.10672	0.12108	0.13774	0.15577	0.17717	0.20305	NaN	NaN	NaN	NaN	NaN	NaN	NaN	NaN	NaN	NaN	NaN	NaN	NaN	NaN	NaN	NaN	NaN	NaN	NaN	NaN	NaN	NaN	NaN	NaN	NaN	NaN	NaN	NaN	NaN	NaN
329	1e-05	1e-05	1e-05	1e-05	1e-05	1e-05	0.010374	0.029666	0.047255	0.064494	0.081476	0.095757	0.10974	0.12513	0.14056	0.15447	0.16833	0.18121	0.1947	0.21007	0.22381	0.2363	0.25056	0.26354	0.27632	0.28928	0.30227	0.31483	0.32743	0.34026	0.35163	0.36234	0.37286	0.38163	0.39008	0.398	0.40542	0.41289	0.41969	0.42593	0.43043	0.43475	0.44066	0.44719	0.45548	0.46758	0.4826	NaN	NaN
330	1e-05	1e-05	1e-05	1e-05	1e-05	1e-05	0.002014	0.007376	0.01524	0.024509	0.03647	0.050957	0.067607	0.086876	0.10949	0.13618	NaN	NaN	NaN	NaN	NaN	NaN	NaN	NaN	NaN	NaN	NaN	NaN	NaN	NaN	NaN	NaN	NaN	NaN	NaN	NaN	NaN	NaN	NaN	NaN	NaN	NaN	NaN	NaN	NaN	NaN	NaN	NaN	NaN
331	1e-05	1e-05	1e-05	0.0013637	0.0077722	0.015501	0.024493	0.035078	0.047506	0.061436	0.077985	0.09647	0.1164	0.13668	0.15686	0.17734	0.19809	0.21869	0.2386	0.25805	0.27796	0.29838	0.31956	0.342	0.36627	NaN	NaN	NaN	NaN	NaN	NaN	NaN	NaN	NaN	NaN	NaN	NaN	NaN	NaN	NaN	NaN	NaN	NaN	NaN	NaN	NaN	NaN	NaN	NaN
332	1e-05	1e-05	1e-05	0.0053813	0.012356	0.020501	0.029031	0.037671	0.048352	0.06071	0.074764	0.088031	0.10139	0.11555	0.13056	0.14846	0.16863	0.1911	0.21747	NaN	NaN	NaN	NaN	NaN	NaN	NaN	NaN	NaN	NaN	NaN	NaN	NaN	NaN	NaN	NaN	NaN	NaN	NaN	NaN	NaN	NaN	NaN	NaN	NaN	NaN	NaN	NaN	NaN	NaN
333	1e-05	1e-05	1e-05	0.002545	0.0065448	0.01132	0.016208	0.021053	0.027118	0.032631	0.038103	0.043575	0.049797	0.056079	0.063721	0.073319	0.083968	0.094351	0.10514	0.11573	0.12659	0.13742	0.14821	0.15864	0.16961	0.18019	0.18913	0.19622	0.20368	0.21077	0.2176	0.22455	0.23173	0.2382	0.24439	0.25044	0.25649	0.26289	0.26989	0.27648	0.28247	0.28796	0.29291	0.29698	0.30125	0.30557	0.30936	0.31324	0.31795
334	1e-05	1e-05	1e-05	1e-05	1e-05	1e-05	0.0039462	0.011791	0.019729	0.027755	0.03604	0.043923	0.051994	0.060633	0.069423	0.078213	0.087077	0.096155	0.10537	0.11464	0.12389	0.13286	0.14204	0.15102	0.16003	0.16924	0.17841	0.18748	0.19636	0.20511	0.21385	0.22238	0.23062	0.23872	0.24681	0.25485	0.26252	0.27035	0.27807	0.28565	0.29311	0.30042	0.30747	0.31479	0.32225	0.32977	0.33706	0.3444	0.35148
335	1e-05	1e-05	1e-05	1e-05	1e-05	1e-05	0.0046597	0.015056	0.026995	0.041108	0.05644	0.073361	0.091673	0.11159	0.13234	0.15259	0.17291	0.193	0.2139	0.23478	0.25526	0.27695	0.29881	0.32162	0.34554	NaN	NaN	NaN	NaN	NaN	NaN	NaN	NaN	NaN	NaN	NaN	NaN	NaN	NaN	NaN	NaN	NaN	NaN	NaN	NaN	NaN	NaN	NaN	NaN
336	1e-05	1e-05	1e-05	1e-05	1e-05	0.00058917	0.0070759	0.014708	0.023986	0.033343	0.043905	0.053947	0.064608	0.075605	0.087466	0.10188	0.11761	0.13401	0.15226	0.17018	0.18964	0.20866	0.22852	0.24879	0.27033	0.29282	0.31556	0.33749	0.36142	0.3843	0.40939	NaN	NaN	NaN	NaN	NaN	NaN	NaN	NaN	NaN	NaN	NaN	NaN	NaN	NaN	NaN	NaN	NaN	NaN
337	1e-05	1e-05	1e-05	1e-05	1e-05	1e-05	0.0056158	0.019692	0.036559	0.056419	0.078861	0.10475	NaN	NaN	NaN	NaN	NaN	NaN	NaN	NaN	NaN	NaN	NaN	NaN	NaN	NaN	NaN	NaN	NaN	NaN	NaN	NaN	NaN	NaN	NaN	NaN	NaN	NaN	NaN	NaN	NaN	NaN	NaN	NaN	NaN	NaN	NaN	NaN	NaN
338	0.013406	0.0040004	1e-05	1e-05	1e-05	1e-05	1e-05	1e-05	0.0035668	0.013598	0.026616	0.043286	0.062122	0.081736	0.10137	0.12133	0.14066	0.16049	0.1798	0.19992	0.22202	0.24617	NaN	NaN	NaN	NaN	NaN	NaN	NaN	NaN	NaN	NaN	NaN	NaN	NaN	NaN	NaN	NaN	NaN	NaN	NaN	NaN	NaN	NaN	NaN	NaN	NaN	NaN	NaN
339	1e-05	1e-05	0.0028237	0.0064998	0.010444	0.015483	0.021473	0.028762	0.038458	0.049496	0.062353	0.076538	0.092693	0.11038	0.13011	0.15225	0.17635	0.20218	0.22961	0.25777	NaN	NaN	NaN	NaN	NaN	NaN	NaN	NaN	NaN	NaN	NaN	NaN	NaN	NaN	NaN	NaN	NaN	NaN	NaN	NaN	NaN	NaN	NaN	NaN	NaN	NaN	NaN	NaN	NaN
340	1e-05	1e-05	1e-05	1e-05	1e-05	1e-05	0.0064064	0.020557	0.035196	0.05085	NaN	NaN	NaN	NaN	NaN	NaN	NaN	NaN	NaN	NaN	NaN	NaN	NaN	NaN	NaN	NaN	NaN	NaN	NaN	NaN	NaN	NaN	NaN	NaN	NaN	NaN	NaN	NaN	NaN	NaN	NaN	NaN	NaN	NaN	NaN	NaN	NaN	NaN	NaN
341	1e-05	1e-05	1e-05	1e-05	1e-05	1e-05	0.0033309	0.0086882	0.013559	0.01857	0.023344	0.027227	0.031121	0.035739	0.040576	0.045913	0.051779	0.058749	0.066667	0.07659	0.088781	0.10456	0.12521	NaN	NaN	NaN	NaN	NaN	NaN	NaN	NaN	NaN	NaN	NaN	NaN	NaN	NaN	NaN	NaN	NaN	NaN	NaN	NaN	NaN	NaN	NaN	NaN	NaN	NaN
342	1e-05	1e-05	1e-05	1e-05	1e-05	1e-05	0.0057013	0.019047	0.033918	0.050986	0.069914	0.090723	0.11205	0.13481	0.15737	0.18074	0.20475	0.22879	0.25247	0.27627	0.29982	0.32347	0.34683	0.37121	0.39562	NaN	NaN	NaN	NaN	NaN	NaN	NaN	NaN	NaN	NaN	NaN	NaN	NaN	NaN	NaN	NaN	NaN	NaN	NaN	NaN	NaN	NaN	NaN	NaN
343	1e-05	1e-05	1e-05	0.0024825	0.0080813	0.014596	0.022593	0.032617	0.04437	0.057574	0.072606	0.090528	0.11264	0.13908	0.1703	NaN	NaN	NaN	NaN	NaN	NaN	NaN	NaN	NaN	NaN	NaN	NaN	NaN	NaN	NaN	NaN	NaN	NaN	NaN	NaN	NaN	NaN	NaN	NaN	NaN	NaN	NaN	NaN	NaN	NaN	NaN	NaN	NaN	NaN
344	0.0052739	0.0020358	1e-05	1e-05	0.00041031	0.0034788	0.0085506	0.016061	0.025915	0.038043	0.053847	0.072903	0.095284	0.11953	0.14591	NaN	NaN	NaN	NaN	NaN	NaN	NaN	NaN	NaN	NaN	NaN	NaN	NaN	NaN	NaN	NaN	NaN	NaN	NaN	NaN	NaN	NaN	NaN	NaN	NaN	NaN	NaN	NaN	NaN	NaN	NaN	NaN	NaN	NaN
345	1e-05	1e-05	1e-05	1e-05	1e-05	1e-05	0.0083547	0.01981	0.031423	0.043032	0.053831	0.063512	0.072659	0.081892	0.091459	0.10109	0.1106	0.1212	0.1324	0.14299	0.15278	0.16276	0.17307	0.18377	0.19498	0.20561	0.21585	0.22563	0.23541	0.24499	0.25511	0.26513	0.27492	0.28446	0.29378	0.30288	0.3124	0.32295	0.33385	0.34436	0.35557	0.36771	0.38188	0.39833	NaN	NaN	NaN	NaN	NaN
346	1e-05	1e-05	1e-05	1e-05	1e-05	1e-05	0.0040852	0.013082	0.023024	0.033899	0.045581	0.058155	0.071319	0.085261	0.09906	0.11318	0.12784	0.14243	0.15721	0.17164	0.18555	0.19963	0.2138	0.22787	0.24133	0.25508	0.26882	0.28252	0.29712	0.3122	0.32909	0.34824	NaN	NaN	NaN	NaN	NaN	NaN	NaN	NaN	NaN	NaN	NaN	NaN	NaN	NaN	NaN	NaN	NaN
347	1e-05	1e-05	0.005391	0.012757	0.019448	0.026082	0.035983	0.051889	0.068762	0.086435	0.10404	NaN	NaN	NaN	NaN	NaN	NaN	NaN	NaN	NaN	NaN	NaN	NaN	NaN	NaN	NaN	NaN	NaN	NaN	NaN	NaN	NaN	NaN	NaN	NaN	NaN	NaN	NaN	NaN	NaN	NaN	NaN	NaN	NaN	NaN	NaN	NaN	NaN	NaN
348	1e-05	1e-05	1e-05	1e-05	1e-05	0.0038802	0.010073	0.018227	0.029003	0.04151	0.056486	0.07349	0.093151	0.11481	0.1379	0.16204	0.18708	0.21339	0.24106	0.26976	0.30009	NaN	NaN	NaN	NaN	NaN	NaN	NaN	NaN	NaN	NaN	NaN	NaN	NaN	NaN	NaN	NaN	NaN	NaN	NaN	NaN	NaN	NaN	NaN	NaN	NaN	NaN	NaN	NaN
349	1e-05	1e-05	1e-05	1e-05	1e-05	1e-05	0.0043078	0.015359	0.028313	0.043185	0.060518	0.079908	0.10181	0.12608	0.15249	0.18102	0.21102	0.24246	0.275	NaN	NaN	NaN	NaN	NaN	NaN	NaN	NaN	NaN	NaN	NaN	NaN	NaN	NaN	NaN	NaN	NaN	NaN	NaN	NaN	NaN	NaN	NaN	NaN	NaN	NaN	NaN	NaN	NaN	NaN
350	0.00059425	1e-05	1e-05	1e-05	1e-05	0.00014075	0.0027423	0.006815	0.013062	0.020679	0.030703	0.042378	0.056726	0.073744	0.092754	0.11372	0.13587	0.15938	0.18391	0.20937	0.23698	0.2664	0.29832	0.33159	NaN	NaN	NaN	NaN	NaN	NaN	NaN	NaN	NaN	NaN	NaN	NaN	NaN	NaN	NaN	NaN	NaN	NaN	NaN	NaN	NaN	NaN	NaN	NaN	NaN
351	1e-05	1e-05	1e-05	1e-05	1e-05	1e-05	0.0050571	0.017115	0.030765	0.046438	0.064182	0.084056	0.10531	0.12782	0.15078	0.17441	0.1981	0.22157	0.2448	0.2674	0.28937	0.31094	0.33157	0.35249	0.37348	0.39525	NaN	NaN	NaN	NaN	NaN	NaN	NaN	NaN	NaN	NaN	NaN	NaN	NaN	NaN	NaN	NaN	NaN	NaN	NaN	NaN	NaN	NaN	NaN
352	1e-05	1e-05	1e-05	0.00049714	0.0041883	0.0093067	0.015999	0.025407	0.036365	0.048301	0.060484	0.07412	0.088184	0.10274	0.11812	0.13334	0.14885	0.16473	0.17948	0.19362	0.20748	0.22176	0.23538	0.24896	0.26168	0.27385	0.28523	0.29575	0.30544	0.31458	0.32389	0.33334	0.34191	0.34986	0.35728	0.36516	0.37251	0.38024	0.38775	0.39517	0.40261	0.40944	0.41538	0.42094	0.42694	0.43292	0.43829	0.4448	0.45172
353	0.004534	0.0011646	1e-05	1e-05	1e-05	1e-05	0.004076	0.01149	0.021349	0.032848	0.0458	0.060822	0.077579	0.09549	0.1142	0.1342	0.1552	0.17637	0.19684	0.21688	0.23769	0.259	0.27991	0.30075	0.32105	0.34209	0.36336	0.38469	0.40682	NaN	NaN	NaN	NaN	NaN	NaN	NaN	NaN	NaN	NaN	NaN	NaN	NaN	NaN	NaN	NaN	NaN	NaN	NaN	NaN
354	1e-05	1e-05	1e-05	1e-05	1e-05	1e-05	0.0055985	0.017762	0.030622	0.044487	0.059504	0.075197	0.091182	0.10783	0.1249	0.14178	0.15877	0.17527	0.19144	0.20686	0.22139	0.23526	0.24811	0.26123	0.27374	0.2858	0.29746	0.30855	0.31972	0.33121	0.34387	0.35763	0.37185	0.38728	0.40325	NaN	NaN	NaN	NaN	NaN	NaN	NaN	NaN	NaN	NaN	NaN	NaN	NaN	NaN
355	0.0058473	0.0028569	0.0001715	1e-05	1e-05	1e-05	1e-05	1e-05	0.0010833	0.0050277	0.0091563	0.014049	0.01934	0.025377	0.031848	0.038324	0.045244	0.052586	0.05984	0.067143	0.074349	0.082051	0.089892	0.09805	0.10559	0.11316	0.12067	0.12771	0.13464	0.14083	0.14738	0.15401	0.16052	0.16638	0.17174	0.17755	0.1831	0.18865	0.1944	0.2002	0.20634	0.2118	0.21678	0.22156	0.22658	0.23175	0.23632	0.2412	0.24549
356	1e-05	1e-05	1e-05	1e-05	1e-05	0.0069982	0.016993	0.027075	0.03786	0.04892	0.060967	0.07337	0.0865	0.10006	0.11379	0.12756	0.14098	0.15427	0.16718	0.17977	0.19197	0.20333	0.21414	0.22493	0.2358	0.24722	0.2598	0.2743	0.29146	0.31222	NaN	NaN	NaN	NaN	NaN	NaN	NaN	NaN	NaN	NaN	NaN	NaN	NaN	NaN	NaN	NaN	NaN	NaN	NaN
357	1e-05	1e-05	1e-05	1e-05	1e-05	0.0086262	0.020259	0.033722	0.048991	0.066355	0.086146	0.10671	0.1291	0.15138	0.1749	0.19839	0.22204	0.24437	0.26676	0.28932	0.31167	0.33405	0.357	0.37999	NaN	NaN	NaN	NaN	NaN	NaN	NaN	NaN	NaN	NaN	NaN	NaN	NaN	NaN	NaN	NaN	NaN	NaN	NaN	NaN	NaN	NaN	NaN	NaN	NaN
358	1e-05	1e-05	1e-05	1e-05	1e-05	1e-05	0.002874	0.0081361	0.014893	0.023743	0.034732	0.04747	0.061143	0.075448	0.091074	0.10729	0.12517	0.14284	0.16168	0.18034	0.19858	0.21711	0.23546	0.25403	0.27372	0.29433	0.31485	0.33521	0.35688	0.37687	0.39695	0.41614	0.43362	0.45002	0.46535	0.47898	0.49017	0.50007	0.50852	0.51552	0.52395	0.53268	0.54201	NaN	NaN	NaN	NaN	NaN	NaN
359	1e-05	1e-05	1e-05	1e-05	1e-05	0.0051052	0.01377	0.024689	0.03494	0.04611	0.057955	0.069819	0.081054	0.091971	0.10349	0.11823	0.13538	0.15104	0.16729	0.18546	0.20206	0.21909	0.23524	0.25165	0.26648	0.28071	0.2904	0.29899	0.30837	0.3147	0.32023	0.32683	0.33293	0.33933	0.34671	0.35728	NaN	NaN	NaN	NaN	NaN	NaN	NaN	NaN	NaN	NaN	NaN	NaN	NaN
360	0.030816	0.018078	0.0077034	0.00012905	1e-05	1e-05	1e-05	1e-05	1e-05	1e-05	0.0087808	0.019332	0.033075	0.046406	0.061237	0.07652	0.091578	0.1054	0.11902	0.13284	0.14668	0.15794	0.1689	0.17802	0.18692	0.19292	0.19824	0.20207	0.2097	0.21831	0.22608	0.23411	0.24331	0.25231	0.26124	0.26976	0.27928	0.28793	0.2964	0.3008	0.3049	0.30854	0.31114	0.31454	0.31795	0.32171	0.32578	0.32977	0.33463
361	1e-05	1e-05	1e-05	1e-05	1e-05	1e-05	0.006267	0.018031	0.029893	0.041438	0.05302	0.063423	0.07387	0.084761	0.095145	0.10611	0.11691	0.12799	0.13896	0.14911	0.15904	0.16853	0.1777	0.18693	0.19622	0.20581	0.21405	0.2222	0.22952	0.23733	0.2458	0.25362	0.26056	0.26707	0.27243	0.27772	0.28241	0.2878	0.29249	0.29798	0.30258	0.3066	0.31078	0.31581	0.32161	0.32851	0.3348	0.34168	0.34837
362	1e-05	1e-05	1e-05	1e-05	1e-05	0.0017335	0.011551	0.023937	0.038496	0.056261	0.077989	0.10262	0.13077	NaN	NaN	NaN	NaN	NaN	NaN	NaN	NaN	NaN	NaN	NaN	NaN	NaN	NaN	NaN	NaN	NaN	NaN	NaN	NaN	NaN	NaN	NaN	NaN	NaN	NaN	NaN	NaN	NaN	NaN	NaN	NaN	NaN	NaN	NaN	NaN
363	1e-05	1e-05	1e-05	1e-05	1e-05	1e-05	0.0032953	0.0098938	0.016953	0.0248	0.032669	0.040465	0.048366	0.056824	0.065442	0.073794	0.082296	0.090735	0.099325	0.10753	0.11559	0.12415	0.13282	0.14136	0.14934	0.15723	0.16468	0.1719	0.17883	0.18568	0.19272	0.19945	0.20559	0.21143	0.21742	0.22389	0.23001	0.23654	0.24299	0.24937	0.25575	0.26185	0.26793	0.27369	0.27961	0.28515	0.29011	0.2954	0.30015
364	1e-05	1e-05	1e-05	1e-05	1e-05	1e-05	0.0026008	0.0084715	0.015354	0.02332	0.031825	0.040828	0.0503	0.060851	0.0723	0.084251	0.096685	0.10992	0.12356	0.13743	0.15175	0.167	0.18274	0.19862	0.21376	0.22832	0.24189	0.25536	0.26795	0.28048	0.29251	0.3039	0.31392	0.32332	0.3327	0.34221	0.3516	0.36166	0.371	0.38004	0.38858	0.39717	0.40538	0.41393	0.42242	0.43018	0.43782	0.44539	0.4523
365	1e-05	1e-05	1e-05	1e-05	1e-05	0.00095254	0.0083874	0.020524	0.036396	0.054633	0.0754	0.098437	0.12463	0.15151	0.17993	0.21096	0.24464	0.28094	NaN	NaN	NaN	NaN	NaN	NaN	NaN	NaN	NaN	NaN	NaN	NaN	NaN	NaN	NaN	NaN	NaN	NaN	NaN	NaN	NaN	NaN	NaN	NaN	NaN	NaN	NaN	NaN	NaN	NaN	NaN
366	1e-05	1e-05	1e-05	1e-05	1e-05	1e-05	0.0024482	0.0082637	0.014904	0.023089	0.032444	0.041816	0.052848	0.064002	0.075522	0.087205	0.099297	0.11084	0.12254	0.13458	0.14642	0.15808	0.17019	0.18199	0.19403	0.2061	0.21788	0.22872	0.23988	0.25074	0.26111	0.27117	0.28113	0.29048	0.29923	0.30811	0.3163	0.32484	0.33374	0.34202	0.3503	0.35891	0.3671	0.37533	0.38399	0.39316	0.40256	0.41342	0.42457
367	1e-05	1e-05	1e-05	1e-05	1e-05	0.0048419	0.013075	0.023298	0.034835	0.050125	0.067886	0.087339	0.1087	0.13206	0.15828	0.18574	0.21529	0.24649	NaN	NaN	NaN	NaN	NaN	NaN	NaN	NaN	NaN	NaN	NaN	NaN	NaN	NaN	NaN	NaN	NaN	NaN	NaN	NaN	NaN	NaN	NaN	NaN	NaN	NaN	NaN	NaN	NaN	NaN	NaN
368	1e-05	1e-05	1e-05	1e-05	1e-05	1e-05	0.0020619	0.0079502	0.015307	0.023335	0.032523	0.04283	0.054721	0.067268	0.079644	0.092888	0.10709	0.1222	0.13688	0.15169	0.16764	0.18334	0.19911	0.21519	0.23064	0.24667	0.26202	0.27616	0.29015	0.30444	0.3185	0.33181	0.34471	0.35725	0.36828	0.37937	0.38999	0.40078	0.41245	0.42359	0.43499	0.44707	0.46051	0.47657	NaN	NaN	NaN	NaN	NaN
369	1e-05	1e-05	1e-05	1e-05	1e-05	0.00069969	0.0091251	0.02023	0.033651	0.049432	0.067066	0.087111	0.10849	0.13075	0.15363	0.17781	0.20354	0.23089	0.25863	0.28783	0.31841	NaN	NaN	NaN	NaN	NaN	NaN	NaN	NaN	NaN	NaN	NaN	NaN	NaN	NaN	NaN	NaN	NaN	NaN	NaN	NaN	NaN	NaN	NaN	NaN	NaN	NaN	NaN	NaN
370	1e-05	1e-05	1e-05	1e-05	1e-05	1e-05	0.0025868	0.010396	0.020848	0.03357	0.047646	0.063524	0.080425	0.09774	0.11674	0.13635	0.15654	0.17756	0.19817	0.21807	0.23766	0.25646	0.2748	0.29323	0.31077	0.32712	0.34185	0.35558	0.36755	0.37928	0.39037	0.40093	0.41119	0.42234	0.43436	0.4484	0.46426	NaN	NaN	NaN	NaN	NaN	NaN	NaN	NaN	NaN	NaN	NaN	NaN
371	1e-05	1e-05	1e-05	1e-05	1e-05	1e-05	0.0037284	0.012268	0.022268	0.034147	0.047859	0.059692	0.072167	0.085431	0.099952	0.11562	0.13132	0.14661	0.1623	0.17815	0.19438	0.21005	0.22821	0.2466	0.26549	0.2848	0.30333	0.3216	0.34082	0.36101	0.38259	NaN	NaN	NaN	NaN	NaN	NaN	NaN	NaN	NaN	NaN	NaN	NaN	NaN	NaN	NaN	NaN	NaN	NaN
372	1e-05	1e-05	1e-05	1e-05	1e-05	1e-05	0.0028209	0.010567	0.019849	0.031995	0.046058	0.061384	0.078486	0.097117	0.11719	0.13779	0.16079	0.18526	0.21091	0.23827	NaN	NaN	NaN	NaN	NaN	NaN	NaN	NaN	NaN	NaN	NaN	NaN	NaN	NaN	NaN	NaN	NaN	NaN	NaN	NaN	NaN	NaN	NaN	NaN	NaN	NaN	NaN	NaN	NaN
373	1e-05	1e-05	1e-05	1e-05	1e-05	0.0015265	0.0058091	0.011699	0.019492	0.028855	0.039431	0.050876	0.062635	0.074809	0.087002	0.099735	0.11284	0.12583	0.13818	0.1495	0.16048	0.17129	0.18201	0.19318	0.20373	0.21444	0.22447	0.23327	0.24158	0.24971	0.25872	0.26803	0.27766	0.28856	0.30017	0.31365	0.32943	NaN	NaN	NaN	NaN	NaN	NaN	NaN	NaN	NaN	NaN	NaN	NaN
374	1e-05	1e-05	1e-05	1e-05	0.0047982	0.017997	0.032879	0.049976	0.068547	0.089258	0.11233	0.13672	0.16386	0.195	NaN	NaN	NaN	NaN	NaN	NaN	NaN	NaN	NaN	NaN	NaN	NaN	NaN	NaN	NaN	NaN	NaN	NaN	NaN	NaN	NaN	NaN	NaN	NaN	NaN	NaN	NaN	NaN	NaN	NaN	NaN	NaN	NaN	NaN	NaN
375	0.0023808	1e-05	1e-05	1e-05	1e-05	0.00021553	0.0048252	0.011571	0.020674	0.033147	0.048816	0.066781	0.087061	0.10972	0.13327	0.15758	0.18388	0.21204	0.24103	0.27147	NaN	NaN	NaN	NaN	NaN	NaN	NaN	NaN	NaN	NaN	NaN	NaN	NaN	NaN	NaN	NaN	NaN	NaN	NaN	NaN	NaN	NaN	NaN	NaN	NaN	NaN	NaN	NaN	NaN
376	1e-05	1e-05	1e-05	1e-05	1e-05	1e-05	0.0066219	0.021314	0.038029	0.056826	0.077432	0.099333	0.12224	0.1461	0.17016	0.19443	0.21886	0.24286	0.26704	0.29123	0.31592	0.34108	0.36726	0.39474	NaN	NaN	NaN	NaN	NaN	NaN	NaN	NaN	NaN	NaN	NaN	NaN	NaN	NaN	NaN	NaN	NaN	NaN	NaN	NaN	NaN	NaN	NaN	NaN	NaN
377	1e-05	1e-05	1e-05	1e-05	0.0053276	0.016465	0.028622	0.042588	0.058838	0.075443	0.093001	0.11198	0.13248	0.15314	0.1752	0.19747	0.21915	0.24158	0.26361	0.28536	0.30758	0.33047	0.35273	0.37426	0.39623	0.41747	0.43853	0.45969	0.48087	0.50278	NaN	NaN	NaN	NaN	NaN	NaN	NaN	NaN	NaN	NaN	NaN	NaN	NaN	NaN	NaN	NaN	NaN	NaN	NaN
378	0.0033621	0.00038191	1e-05	1e-05	1e-05	1e-05	1e-05	1e-05	0.0038824	0.010494	0.019053	0.028353	0.039512	0.051813	0.065468	0.08082	0.098146	0.1173	0.13716	0.15726	0.17726	0.19853	0.22198	0.24709	0.27468	0.30544	NaN	NaN	NaN	NaN	NaN	NaN	NaN	NaN	NaN	NaN	NaN	NaN	NaN	NaN	NaN	NaN	NaN	NaN	NaN	NaN	NaN	NaN	NaN
379	0.0029717	1e-05	1e-05	1e-05	1e-05	1e-05	0.003119	0.0098972	0.018868	0.030646	0.044527	0.060093	0.077447	0.096601	0.11705	0.13936	0.16433	0.19129	NaN	NaN	NaN	NaN	NaN	NaN	NaN	NaN	NaN	NaN	NaN	NaN	NaN	NaN	NaN	NaN	NaN	NaN	NaN	NaN	NaN	NaN	NaN	NaN	NaN	NaN	NaN	NaN	NaN	NaN	NaN
380	1e-05	1e-05	1e-05	1e-05	1e-05	1e-05	0.0053795	0.017564	0.031566	0.0469	0.062845	0.079185	0.096687	0.1143	0.13341	0.15332	0.17397	0.19516	0.21621	0.23696	0.25797	0.27963	0.30193	0.32309	0.34478	0.36555	0.3858	0.40506	0.42403	0.44326	0.4625	0.48166	0.50036	NaN	NaN	NaN	NaN	NaN	NaN	NaN	NaN	NaN	NaN	NaN	NaN	NaN	NaN	NaN	NaN
381	0.0021345	1e-05	1e-05	1e-05	1e-05	1e-05	1e-05	0.0019072	0.0086774	0.01783	0.028866	0.04104	0.054859	0.069323	0.084383	0.10047	0.1172	0.13452	0.15157	0.1691	0.18737	0.20735	0.23039	0.25536	NaN	NaN	NaN	NaN	NaN	NaN	NaN	NaN	NaN	NaN	NaN	NaN	NaN	NaN	NaN	NaN	NaN	NaN	NaN	NaN	NaN	NaN	NaN	NaN	NaN
382	1e-05	1e-05	1e-05	1e-05	1e-05	1e-05	NaN	NaN	NaN	NaN	NaN	NaN	NaN	NaN	NaN	NaN	NaN	NaN	NaN	NaN	NaN	NaN	NaN	NaN	NaN	NaN	NaN	NaN	NaN	NaN	NaN	NaN	NaN	NaN	NaN	NaN	NaN	NaN	NaN	NaN	NaN	NaN	NaN	NaN	NaN	NaN	NaN	NaN	NaN
383	1e-05	1e-05	1e-05	1e-05	1e-05	1e-05	0.0055224	0.017576	0.032135	0.048328	0.066396	0.085181	0.10461	0.12536	0.14683	0.16958	0.19256	0.21618	0.23976	0.26354	0.28718	0.30951	0.33212	0.35445	0.37554	0.39629	0.41496	0.43235	0.44869	0.46493	0.48	0.49573	0.51262	0.5301	NaN	NaN	NaN	NaN	NaN	NaN	NaN	NaN	NaN	NaN	NaN	NaN	NaN	NaN	NaN
384	1e-05	1e-05	1e-05	1e-05	1e-05	1e-05	0.0050923	0.015323	0.027329	0.040771	0.055308	0.070691	0.086455	0.10292	0.12028	0.13781	0.15443	0.17107	0.18811	0.20452	0.22009	0.23539	0.25054	0.26544	0.27994	0.2935	0.30613	0.31898	0.33198	0.34545	0.35959	0.37493	0.39099	0.40837	NaN	NaN	NaN	NaN	NaN	NaN	NaN	NaN	NaN	NaN	NaN	NaN	NaN	NaN	NaN
385	1e-05	1e-05	1e-05	1e-05	1e-05	1e-05	0.0033499	0.012067	0.02257	0.034195	0.047006	0.059749	0.073322	0.087186	0.10054	0.11447	0.1286	0.14282	0.15507	0.16654	0.17737	0.18845	0.20096	0.21231	0.22363	0.23519	0.24692	0.25814	0.26895	0.28103	0.29427	0.30899	0.32463	0.34033	NaN	NaN	NaN	NaN	NaN	NaN	NaN	NaN	NaN	NaN	NaN	NaN	NaN	NaN	NaN
386	1e-05	1e-05	1e-05	1e-05	1e-05	0.0057845	0.014137	0.023693	0.035487	0.050465	0.068288	0.08788	0.10942	0.13402	0.16128	0.19081	0.22249	0.25559	NaN	NaN	NaN	NaN	NaN	NaN	NaN	NaN	NaN	NaN	NaN	NaN	NaN	NaN	NaN	NaN	NaN	NaN	NaN	NaN	NaN	NaN	NaN	NaN	NaN	NaN	NaN	NaN	NaN	NaN	NaN
387	1e-05	1e-05	1e-05	1e-05	1e-05	1e-05	0.0059135	0.019812	0.036099	0.055369	0.07706	0.10184	0.12926	0.15896	0.19062	0.22435	NaN	NaN	NaN	NaN	NaN	NaN	NaN	NaN	NaN	NaN	NaN	NaN	NaN	NaN	NaN	NaN	NaN	NaN	NaN	NaN	NaN	NaN	NaN	NaN	NaN	NaN	NaN	NaN	NaN	NaN	NaN	NaN	NaN
388	1e-05	1e-05	1e-05	1e-05	1e-05	1e-05	0.0089149	0.028673	0.052031	0.079005	NaN	NaN	NaN	NaN	NaN	NaN	NaN	NaN	NaN	NaN	NaN	NaN	NaN	NaN	NaN	NaN	NaN	NaN	NaN	NaN	NaN	NaN	NaN	NaN	NaN	NaN	NaN	NaN	NaN	NaN	NaN	NaN	NaN	NaN	NaN	NaN	NaN	NaN	NaN
389	1e-05	1e-05	1e-05	1e-05	1e-05	1e-05	0.004667	0.0096348	0.014862	0.020686	0.027325	0.034447	0.041892	0.049506	0.05707	0.065104	0.073326	0.082067	0.090862	0.10033	0.10966	0.11882	0.12831	0.13821	0.14791	0.1578	0.16704	0.1758	0.18433	0.19243	0.20007	0.20793	0.2159	0.22306	0.22984	0.23695	0.24379	0.25088	0.25829	0.26573	0.27352	0.28162	0.28932	0.29672	0.30514	0.31346	0.32159	0.33	0.33844
390	1e-05	1e-05	1e-05	1e-05	0.0023656	0.0065215	0.011193	0.017102	0.025342	0.036408	0.050242	0.064918	0.080958	0.098505	0.11735	0.13679	0.15828	0.1809	0.20329	0.22531	0.24623	0.26629	0.28616	0.30631	0.32578	0.34421	0.36175	0.37617	0.38963	0.40325	0.41727	0.43236	0.44764	0.46348	0.48003	NaN	NaN	NaN	NaN	NaN	NaN	NaN	NaN	NaN	NaN	NaN	NaN	NaN	NaN
391	1e-05	1e-05	1e-05	1e-05	0.0012216	0.0076311	0.015011	0.023294	0.033583	0.04566	0.059707	0.074675	0.091067	0.1089	0.12769	0.14693	0.1667	0.18663	0.20707	0.22691	0.24675	0.26636	0.28623	0.30571	0.32441	0.34245	0.35975	0.37584	0.39156	0.40678	0.4221	0.43676	0.45103	0.46495	0.47915	0.49452	NaN	NaN	NaN	NaN	NaN	NaN	NaN	NaN	NaN	NaN	NaN	NaN	NaN
392	1e-05	1e-05	1e-05	1e-05	0.0059995	0.015639	0.02484	0.034572	0.044015	0.054021	0.063877	0.07358	0.08407	0.094503	0.10414	0.11266	0.12142	0.13009	0.13756	0.14521	0.15251	0.16012	0.16805	0.17434	0.18027	0.18677	0.19407	0.20022	0.20596	0.21123	0.21586	0.22032	0.22378	0.22695	0.23101	0.23492	0.23836	0.24107	0.24444	0.24898	0.25413	0.25951	0.26526	0.27156	0.2775	0.28343	0.28894	0.2945	0.29979
393	1e-05	1e-05	0.0014423	0.012321	0.024618	0.038025	0.052481	0.067838	0.084535	0.10244	0.12196	0.14253	0.16393	0.18626	0.20948	0.23344	0.25916	0.28654	0.31613	0.3483	NaN	NaN	NaN	NaN	NaN	NaN	NaN	NaN	NaN	NaN	NaN	NaN	NaN	NaN	NaN	NaN	NaN	NaN	NaN	NaN	NaN	NaN	NaN	NaN	NaN	NaN	NaN	NaN	NaN
394	1e-05	1e-05	1e-05	1e-05	1e-05	1e-05	0.0022308	0.0074531	0.013137	0.020204	0.028926	0.038754	0.049498	0.06028	0.070745	0.081588	0.092686	0.104	0.11518	0.12699	0.138	0.14896	0.16079	0.17241	0.18473	0.1981	0.21123	0.22419	0.23706	0.25013	0.26299	0.27675	0.29001	0.30206	0.31421	0.32608	0.33746	0.34963	0.36267	0.3772	0.39392	NaN	NaN	NaN	NaN	NaN	NaN	NaN	NaN
395	1e-05	1e-05	0.0054827	0.017058	0.030091	0.04453	0.059607	0.075973	0.094034	0.11364	0.13551	0.15718	0.17967	0.20241	0.22492	0.24673	0.269	0.29199	0.31505	0.33822	0.36236	0.38709	0.4137	NaN	NaN	NaN	NaN	NaN	NaN	NaN	NaN	NaN	NaN	NaN	NaN	NaN	NaN	NaN	NaN	NaN	NaN	NaN	NaN	NaN	NaN	NaN	NaN	NaN	NaN
396	1e-05	1e-05	1e-05	0.0079994	0.019724	0.03169	0.044258	0.057458	0.071516	0.086003	0.10041	0.11429	0.12892	0.14506	0.1618	0.17955	0.19813	0.21687	0.2357	0.25394	0.27237	0.29106	0.31043	0.3298	0.34962	0.37081	0.39292	NaN	NaN	NaN	NaN	NaN	NaN	NaN	NaN	NaN	NaN	NaN	NaN	NaN	NaN	NaN	NaN	NaN	NaN	NaN	NaN	NaN	NaN
397	1e-05	1e-05	1e-05	1e-05	0.00075139	0.0051555	0.008825	0.012131	0.015984	0.020445	0.025602	0.030646	0.036121	0.041767	0.048006	0.0542	0.060729	0.068285	0.076487	0.085462	0.095844	0.10701	0.11939	0.13263	0.1474	0.16342	0.18123	0.20044	0.22049	0.2419	0.26484	0.28961	0.31684	NaN	NaN	NaN	NaN	NaN	NaN	NaN	NaN	NaN	NaN	NaN	NaN	NaN	NaN	NaN	NaN
398	1e-05	1e-05	1e-05	1e-05	0.0020165	0.0061625	0.010923	0.016462	0.023216	0.031219	0.04033	0.050084	0.060606	0.071791	0.083363	0.094966	0.10697	0.11946	0.13225	0.14409	0.15502	0.165	0.17409	0.1825	0.18953	0.19604	0.20154	0.20638	0.21106	0.21626	0.22422	0.23621	0.25234	NaN	NaN	NaN	NaN	NaN	NaN	NaN	NaN	NaN	NaN	NaN	NaN	NaN	NaN	NaN	NaN
399	1e-05	1e-05	1e-05	1e-05	1e-05	1e-05	0.0034766	0.010887	0.019552	0.029197	0.039143	0.049331	0.059938	0.070639	0.080908	0.090952	0.10027	0.10941	0.11788	0.12526	0.13253	0.14	0.1489	0.15724	0.16471	0.17182	0.17875	0.18519	0.19133	0.19712	0.20364	0.20924	0.21391	0.21659	0.22011	0.22397	0.22767	0.23104	0.2343	0.23784	0.2417	0.24493	0.24902	0.25326	0.25802	0.2619	0.26519	0.26861	0.27189
400	1e-05	1e-05	1e-05	1e-05	1e-05	1e-05	0.008261	0.019319	0.032732	0.047527	0.063903	0.08131	0.099976	0.11963	0.14001	0.16055	0.18124	0.20172	0.22302	0.24329	0.26382	0.2846	0.30609	0.32711	0.34772	0.36847	0.38948	0.4112	0.43423	0.4578	NaN	NaN	NaN	NaN	NaN	NaN	NaN	NaN	NaN	NaN	NaN	NaN	NaN	NaN	NaN	NaN	NaN	NaN	NaN
401	1e-05	1e-05	1e-05	1e-05	1e-05	1e-05	0.0017826	0.0057511	0.010687	0.016437	0.02346	0.03086	0.038898	0.047293	0.055424	0.062502	0.069594	0.07672	0.083131	0.089029	0.095191	0.10085	0.1064	0.11162	0.11645	0.12154	0.12678	0.13188	0.137	0.14287	0.14939	0.15564	0.16201	0.16788	0.17364	0.17948	0.18509	0.19077	0.19658	0.20254	0.20776	0.21228	0.21681	0.22059	0.2251	0.2296	0.23377	0.23765	0.24128
402	1e-05	1e-05	1e-05	1e-05	0.010785	0.02719	0.047148	0.071032	0.098228	NaN	NaN	NaN	NaN	NaN	NaN	NaN	NaN	NaN	NaN	NaN	NaN	NaN	NaN	NaN	NaN	NaN	NaN	NaN	NaN	NaN	NaN	NaN	NaN	NaN	NaN	NaN	NaN	NaN	NaN	NaN	NaN	NaN	NaN	NaN	NaN	NaN	NaN	NaN	NaN
403	1e-05	1e-05	1e-05	1e-05	1e-05	0.0014586	0.003004	0.0041643	0.006191	0.0089222	0.01327	0.01648	0.020576	0.025144	0.030749	0.035593	0.041021	0.04715	0.05352	0.059424	0.065467	0.070976	0.077221	0.083347	0.089628	0.096171	0.1034	0.1102	0.11667	0.12348	0.13073	0.13826	0.14526	0.15208	0.1585	0.16465	0.17057	0.17676	0.18401	0.19315	0.20426	0.21824	0.23558	NaN	NaN	NaN	NaN	NaN	NaN
404	1e-05	1e-05	0.00078699	0.0040593	0.0089172	0.015418	0.023513	0.033143	0.044851	0.05871	0.074258	0.09078	0.1088	0.12892	0.15057	0.1736	0.19873	0.22582	0.25533	NaN	NaN	NaN	NaN	NaN	NaN	NaN	NaN	NaN	NaN	NaN	NaN	NaN	NaN	NaN	NaN	NaN	NaN	NaN	NaN	NaN	NaN	NaN	NaN	NaN	NaN	NaN	NaN	NaN	NaN
405	1e-05	1e-05	1e-05	1e-05	0.0028554	0.015106	0.027861	0.04133	0.056276	0.072216	0.089134	0.10583	0.12331	0.14233	0.16199	0.18121	0.20096	0.22103	0.24138	0.26112	0.28103	0.30048	0.32014	0.33945	0.358	0.37715	0.39739	0.41809	0.43967	NaN	NaN	NaN	NaN	NaN	NaN	NaN	NaN	NaN	NaN	NaN	NaN	NaN	NaN	NaN	NaN	NaN	NaN	NaN	NaN
406	1e-05	1e-05	1e-05	1e-05	0.0022485	0.0061342	0.010355	0.014903	0.020582	0.027673	0.036847	0.046156	0.056357	0.066657	0.077443	0.087571	0.099948	0.11464	0.13282	0.15486	0.18197	NaN	NaN	NaN	NaN	NaN	NaN	NaN	NaN	NaN	NaN	NaN	NaN	NaN	NaN	NaN	NaN	NaN	NaN	NaN	NaN	NaN	NaN	NaN	NaN	NaN	NaN	NaN	NaN
407	1e-05	1e-05	1e-05	1e-05	1e-05	0.0037857	0.011633	0.020145	0.029636	0.039821	0.050731	0.061811	0.073432	0.086103	0.09971	0.11304	0.12723	0.14209	0.15717	0.17215	0.18763	0.20323	0.21896	0.23502	0.25085	0.2666	0.283	0.29899	0.31449	0.32944	0.34389	0.35756	0.37067	0.38369	0.39637	0.40946	0.42232	0.43458	0.44703	0.46041	0.47493	0.49113	NaN	NaN	NaN	NaN	NaN	NaN	NaN
408	1e-05	1e-05	1e-05	1e-05	1e-05	1e-05	0.0019918	0.0067054	0.012517	0.019962	0.028778	0.037746	0.047906	0.059863	0.072151	0.084701	0.097552	0.11098	0.12498	0.13952	0.15441	0.16978	0.18514	0.19986	0.21398	0.22866	0.24361	0.2575	0.27048	0.28272	0.2944	0.30558	0.31573	0.32635	0.33976	0.35554	0.37315	0.39213	NaN	NaN	NaN	NaN	NaN	NaN	NaN	NaN	NaN	NaN	NaN
409	8.7862e-05	1e-05	1e-05	1e-05	1e-05	0.0032774	0.00879	0.016187	0.026154	0.038996	0.054194	0.071179	0.091614	0.11547	0.14307	0.17322	NaN	NaN	NaN	NaN	NaN	NaN	NaN	NaN	NaN	NaN	NaN	NaN	NaN	NaN	NaN	NaN	NaN	NaN	NaN	NaN	NaN	NaN	NaN	NaN	NaN	NaN	NaN	NaN	NaN	NaN	NaN	NaN	NaN
410	1e-05	1e-05	1e-05	1e-05	0.0011928	0.013338	0.025667	0.038346	0.051857	0.065836	0.079364	0.091666	0.10487	0.11901	0.13504	0.15175	0.17043	0.19215	0.21713	NaN	NaN	NaN	NaN	NaN	NaN	NaN	NaN	NaN	NaN	NaN	NaN	NaN	NaN	NaN	NaN	NaN	NaN	NaN	NaN	NaN	NaN	NaN	NaN	NaN	NaN	NaN	NaN	NaN	NaN
411	1e-05	1e-05	1e-05	1e-05	0.0084233	0.019292	0.030625	0.042603	0.055515	0.069195	0.084013	0.098754	0.11443	0.13183	0.1506	0.16923	0.18869	0.209	0.23002	0.25088	0.27232	0.29317	0.31369	0.3337	0.35317	0.37259	0.39279	0.41243	0.43099	0.44887	0.46703	0.48521	0.50443	NaN	NaN	NaN	NaN	NaN	NaN	NaN	NaN	NaN	NaN	NaN	NaN	NaN	NaN	NaN	NaN
412	1e-05	1e-05	1e-05	1e-05	1e-05	1e-05	NaN	NaN	NaN	NaN	NaN	NaN	NaN	NaN	NaN	NaN	NaN	NaN	NaN	NaN	NaN	NaN	NaN	NaN	NaN	NaN	NaN	NaN	NaN	NaN	NaN	NaN	NaN	NaN	NaN	NaN	NaN	NaN	NaN	NaN	NaN	NaN	NaN	NaN	NaN	NaN	NaN	NaN	NaN
413	0.002158	1e-05	1e-05	1e-05	1e-05	1e-05	0.0026235	0.0083797	0.01637	0.025221	0.037279	0.049542	0.064014	0.079638	0.097017	0.11303	0.1303	0.14948	0.16868	0.18818	0.20889	0.22943	0.25035	0.27262	0.29432	0.31684	0.34274	0.36843	NaN	NaN	NaN	NaN	NaN	NaN	NaN	NaN	NaN	NaN	NaN	NaN	NaN	NaN	NaN	NaN	NaN	NaN	NaN	NaN	NaN
414	1e-05	1e-05	0.0011954	0.0039296	0.0087349	0.014533	0.02166	0.030194	0.040912	0.053229	0.069089	0.085871	0.10517	0.12656	0.15173	0.17754	0.20639	NaN	NaN	NaN	NaN	NaN	NaN	NaN	NaN	NaN	NaN	NaN	NaN	NaN	NaN	NaN	NaN	NaN	NaN	NaN	NaN	NaN	NaN	NaN	NaN	NaN	NaN	NaN	NaN	NaN	NaN	NaN	NaN
415	1e-05	1e-05	1e-05	1e-05	1e-05	0.0058374	0.020851	0.03631	0.05322	0.072313	0.09499	0.11964	0.14971	NaN	NaN	NaN	NaN	NaN	NaN	NaN	NaN	NaN	NaN	NaN	NaN	NaN	NaN	NaN	NaN	NaN	NaN	NaN	NaN	NaN	NaN	NaN	NaN	NaN	NaN	NaN	NaN	NaN	NaN	NaN	NaN	NaN	NaN	NaN	NaN
416	1e-05	1e-05	1e-05	1e-05	1e-05	1e-05	NaN	NaN	NaN	NaN	NaN	NaN	NaN	NaN	NaN	NaN	NaN	NaN	NaN	NaN	NaN	NaN	NaN	NaN	NaN	NaN	NaN	NaN	NaN	NaN	NaN	NaN	NaN	NaN	NaN	NaN	NaN	NaN	NaN	NaN	NaN	NaN	NaN	NaN	NaN	NaN	NaN	NaN	NaN
417	1e-05	1e-05	0.0031187	0.012616	0.023894	0.037959	0.055289	0.076229	0.10123	NaN	NaN	NaN	NaN	NaN	NaN	NaN	NaN	NaN	NaN	NaN	NaN	NaN	NaN	NaN	NaN	NaN	NaN	NaN	NaN	NaN	NaN	NaN	NaN	NaN	NaN	NaN	NaN	NaN	NaN	NaN	NaN	NaN	NaN	NaN	NaN	NaN	NaN	NaN	NaN
418	1e-05	1e-05	1e-05	0.0056016	0.014911	0.025837	0.038704	0.053834	0.071211	0.090516	0.11198	0.13505	0.16038	0.1884	0.21821	0.24918	NaN	NaN	NaN	NaN	NaN	NaN	NaN	NaN	NaN	NaN	NaN	NaN	NaN	NaN	NaN	NaN	NaN	NaN	NaN	NaN	NaN	NaN	NaN	NaN	NaN	NaN	NaN	NaN	NaN	NaN	NaN	NaN	NaN
419	1e-05	1e-05	1e-05	0.0058927	0.015861	0.026407	0.037718	0.049868	0.063305	0.078166	0.094692	0.11244	0.13133	0.1525	0.17553	0.19921	0.22474	0.25135	0.27892	0.30692	0.33577	0.3647	0.39361	0.42331	NaN	NaN	NaN	NaN	NaN	NaN	NaN	NaN	NaN	NaN	NaN	NaN	NaN	NaN	NaN	NaN	NaN	NaN	NaN	NaN	NaN	NaN	NaN	NaN	NaN
420	1e-05	1e-05	1e-05	1e-05	1e-05	1e-05	NaN	NaN	NaN	NaN	NaN	NaN	NaN	NaN	NaN	NaN	NaN	NaN	NaN	NaN	NaN	NaN	NaN	NaN	NaN	NaN	NaN	NaN	NaN	NaN	NaN	NaN	NaN	NaN	NaN	NaN	NaN	NaN	NaN	NaN	NaN	NaN	NaN	NaN	NaN	NaN	NaN	NaN	NaN
421	1e-05	1e-05	1e-05	1e-05	1e-05	1e-05	0.0093548	0.027944	0.047209	0.065845	0.084518	0.1026	0.12109	0.14005	0.15862	0.17687	0.19473	0.21209	0.22984	0.24522	0.26105	0.279	0.29871	0.31927	0.34131	NaN	NaN	NaN	NaN	NaN	NaN	NaN	NaN	NaN	NaN	NaN	NaN	NaN	NaN	NaN	NaN	NaN	NaN	NaN	NaN	NaN	NaN	NaN	NaN
422	1e-05	1e-05	0.0022918	0.012378	0.024526	0.03734	0.052192	0.068458	0.086271	0.10673	0.12953	0.15323	0.17944	0.20928	0.2422	0.27662	NaN	NaN	NaN	NaN	NaN	NaN	NaN	NaN	NaN	NaN	NaN	NaN	NaN	NaN	NaN	NaN	NaN	NaN	NaN	NaN	NaN	NaN	NaN	NaN	NaN	NaN	NaN	NaN	NaN	NaN	NaN	NaN	NaN
423	0.054696	0.037915	0.022258	0.0090541	1e-05	1e-05	1e-05	1e-05	1e-05	1e-05	5.9465e-05	0.0072739	0.014773	0.021896	0.030861	0.039059	0.048288	0.057825	0.068471	0.079512	0.091723	0.10549	0.11953	0.13462	0.15078	0.16586	0.18116	0.1948	0.20801	0.22023	0.23131	0.24161	0.25119	0.26088	0.26953	0.27712	0.28446	0.2913	0.29877	0.30689	0.31453	0.32295	0.33178	0.3411	0.35201	0.36583	0.3819	NaN	NaN
424	1e-05	1e-05	1e-05	1e-05	1e-05	1e-05	0.0053171	0.016057	0.028384	0.040509	0.05402	0.067206	0.081689	0.096394	0.11161	0.12636	0.14185	0.1568	0.17142	0.18447	0.19843	0.21141	0.22569	0.23902	0.25142	0.26375	0.27839	0.29513	0.31475	0.33837	NaN	NaN	NaN	NaN	NaN	NaN	NaN	NaN	NaN	NaN	NaN	NaN	NaN	NaN	NaN	NaN	NaN	NaN	NaN
425	1e-05	1e-05	1e-05	1e-05	1e-05	1e-05	0.0055013	0.018802	0.034157	0.051569	0.072014	0.094809	0.12061	0.14969	NaN	NaN	NaN	NaN	NaN	NaN	NaN	NaN	NaN	NaN	NaN	NaN	NaN	NaN	NaN	NaN	NaN	NaN	NaN	NaN	NaN	NaN	NaN	NaN	NaN	NaN	NaN	NaN	NaN	NaN	NaN	NaN	NaN	NaN	NaN
426	1e-05	1e-05	0.0021995	0.0058793	0.0116	0.019548	0.029875	0.04291	0.059236	0.078356	0.10073	0.12656	0.15687	0.19125	0.23006	NaN	NaN	NaN	NaN	NaN	NaN	NaN	NaN	NaN	NaN	NaN	NaN	NaN	NaN	NaN	NaN	NaN	NaN	NaN	NaN	NaN	NaN	NaN	NaN	NaN	NaN	NaN	NaN	NaN	NaN	NaN	NaN	NaN	NaN
427	1e-05	1e-05	1e-05	0.00023429	0.0042856	0.0099642	0.018783	0.03081	0.045646	0.062729	0.08333	0.10609	0.1322	0.16091	0.19203	0.22585	NaN	NaN	NaN	NaN	NaN	NaN	NaN	NaN	NaN	NaN	NaN	NaN	NaN	NaN	NaN	NaN	NaN	NaN	NaN	NaN	NaN	NaN	NaN	NaN	NaN	NaN	NaN	NaN	NaN	NaN	NaN	NaN	NaN
428	1e-05	1e-05	1e-05	0.0038874	0.011948	0.02128	0.031858	0.044399	0.05916	0.075221	0.092428	0.10944	0.12833	0.14884	0.16981	0.1914	0.21383	0.23614	0.25746	0.27865	0.30019	0.32249	0.34507	0.36711	0.38873	0.41123	0.43432	0.45712	0.48043	0.50472	NaN	NaN	NaN	NaN	NaN	NaN	NaN	NaN	NaN	NaN	NaN	NaN	NaN	NaN	NaN	NaN	NaN	NaN	NaN
429	1e-05	1e-05	1e-05	1e-05	1e-05	1e-05	0.003665	0.011711	0.019467	0.027621	0.036041	0.043732	0.051327	0.059728	0.06918	0.079413	0.08939	0.099272	0.10873	0.11842	0.12793	0.13744	0.1472	0.15753	0.16778	0.17777	0.18785	0.19816	0.20843	0.21871	0.22925	0.23994	0.25097	0.26182	0.27203	0.28224	0.29246	0.30251	0.31234	0.32206	0.33139	0.34043	0.34867	0.35652	0.36423	0.37223	0.38005	0.38681	0.3929
430	1e-05	1e-05	1e-05	1e-05	1e-05	1e-05	0.014925	0.042924	NaN	NaN	NaN	NaN	NaN	NaN	NaN	NaN	NaN	NaN	NaN	NaN	NaN	NaN	NaN	NaN	NaN	NaN	NaN	NaN	NaN	NaN	NaN	NaN	NaN	NaN	NaN	NaN	NaN	NaN	NaN	NaN	NaN	NaN	NaN	NaN	NaN	NaN	NaN	NaN	NaN
431	1e-05	1e-05	1e-05	1e-05	0.014618	0.034625	0.059942	NaN	NaN	NaN	NaN	NaN	NaN	NaN	NaN	NaN	NaN	NaN	NaN	NaN	NaN	NaN	NaN	NaN	NaN	NaN	NaN	NaN	NaN	NaN	NaN	NaN	NaN	NaN	NaN	NaN	NaN	NaN	NaN	NaN	NaN	NaN	NaN	NaN	NaN	NaN	NaN	NaN	NaN
432	1e-05	0.00068557	0.015199	0.03007	0.044922	0.061321	0.086358	0.11541	0.14767	0.18752	NaN	NaN	NaN	NaN	NaN	NaN	NaN	NaN	NaN	NaN	NaN	NaN	NaN	NaN	NaN	NaN	NaN	NaN	NaN	NaN	NaN	NaN	NaN	NaN	NaN	NaN	NaN	NaN	NaN	NaN	NaN	NaN	NaN	NaN	NaN	NaN	NaN	NaN	NaN
433	1e-05	1e-05	1e-05	1e-05	1e-05	1e-05	0.0037457	0.011927	0.021132	0.031025	0.042443	0.055256	0.069626	0.085834	0.1028	0.12224	0.14411	0.16913	0.19729	0.22856	NaN	NaN	NaN	NaN	NaN	NaN	NaN	NaN	NaN	NaN	NaN	NaN	NaN	NaN	NaN	NaN	NaN	NaN	NaN	NaN	NaN	NaN	NaN	NaN	NaN	NaN	NaN	NaN	NaN
434	0.10177	0.07564	0.051923	0.031389	0.013225	1e-05	1e-05	1e-05	1e-05	1e-05	1e-05	0.00030741	0.012642	0.025292	0.041264	0.059937	0.077942	0.094074	0.11196	0.13191	0.1507	0.16926	0.18728	0.20506	0.22237	0.23701	0.24947	0.26424	0.28368	0.30465	0.3265	NaN	NaN	NaN	NaN	NaN	NaN	NaN	NaN	NaN	NaN	NaN	NaN	NaN	NaN	NaN	NaN	NaN	NaN
435	1e-05	1e-05	1e-05	1e-05	0.0078221	0.022511	0.038831	0.055777	0.073118	0.092478	0.11349	0.13547	0.15829	0.18283	0.20929	0.23781	0.26888	NaN	NaN	NaN	NaN	NaN	NaN	NaN	NaN	NaN	NaN	NaN	NaN	NaN	NaN	NaN	NaN	NaN	NaN	NaN	NaN	NaN	NaN	NaN	NaN	NaN	NaN	NaN	NaN	NaN	NaN	NaN	NaN
436	1e-05	1e-05	1e-05	0.007628	0.017604	0.029131	0.042481	0.058005	0.076307	0.097006	0.11885	0.14132	0.16645	0.1933	0.22041	0.24933	0.28085	0.31279	0.34591	0.3798	NaN	NaN	NaN	NaN	NaN	NaN	NaN	NaN	NaN	NaN	NaN	NaN	NaN	NaN	NaN	NaN	NaN	NaN	NaN	NaN	NaN	NaN	NaN	NaN	NaN	NaN	NaN	NaN	NaN
437	1e-05	1e-05	1e-05	1e-05	1e-05	1e-05	0.006047	0.020336	0.036845	0.054206	0.07143	0.088526	0.10747	0.12763	0.14725	0.16659	0.18636	0.20479	0.22114	0.23442	0.24698	0.25977	0.27262	0.28443	0.29534	0.30588	0.31586	0.3245	0.33338	0.34296	0.35385	0.36537	0.37712	0.38636	0.39538	0.40449	0.41301	0.42233	0.43223	0.44259	0.45226	0.46201	0.47129	0.48092	0.49482	0.51011	NaN	NaN	NaN
438	1e-05	1e-05	1e-05	0.0040167	0.018104	0.032486	0.050031	0.068871	0.089324	0.11419	0.13917	0.1666	NaN	NaN	NaN	NaN	NaN	NaN	NaN	NaN	NaN	NaN	NaN	NaN	NaN	NaN	NaN	NaN	NaN	NaN	NaN	NaN	NaN	NaN	NaN	NaN	NaN	NaN	NaN	NaN	NaN	NaN	NaN	NaN	NaN	NaN	NaN	NaN	NaN
439	1e-05	1e-05	1e-05	1e-05	1e-05	1e-05	0.014193	NaN	NaN	NaN	NaN	NaN	NaN	NaN	NaN	NaN	NaN	NaN	NaN	NaN	NaN	NaN	NaN	NaN	NaN	NaN	NaN	NaN	NaN	NaN	NaN	NaN	NaN	NaN	NaN	NaN	NaN	NaN	NaN	NaN	NaN	NaN	NaN	NaN	NaN	NaN	NaN	NaN	NaN
440	1e-05	1e-05	1e-05	1e-05	1e-05	1e-05	0.0049773	0.017297	0.031987	0.049587	0.070404	0.094049	0.12084	0.1504	0.18291	NaN	NaN	NaN	NaN	NaN	NaN	NaN	NaN	NaN	NaN	NaN	NaN	NaN	NaN	NaN	NaN	NaN	NaN	NaN	NaN	NaN	NaN	NaN	NaN	NaN	NaN	NaN	NaN	NaN	NaN	NaN	NaN	NaN	NaN
441	1e-05	0.00010225	1e-05	0.0006276	0.003207	0.0081145	0.015659	0.025615	0.038038	0.053524	0.071106	0.090481	0.1126	0.13713	0.1638	0.19317	0.22414	0.25621	NaN	NaN	NaN	NaN	NaN	NaN	NaN	NaN	NaN	NaN	NaN	NaN	NaN	NaN	NaN	NaN	NaN	NaN	NaN	NaN	NaN	NaN	NaN	NaN	NaN	NaN	NaN	NaN	NaN	NaN	NaN
442	1e-05	1e-05	1e-05	1e-05	1e-05	1e-05	0.0080474	0.026261	0.046289	0.068142	0.092621	0.11942	0.14962	NaN	NaN	NaN	NaN	NaN	NaN	NaN	NaN	NaN	NaN	NaN	NaN	NaN	NaN	NaN	NaN	NaN	NaN	NaN	NaN	NaN	NaN	NaN	NaN	NaN	NaN	NaN	NaN	NaN	NaN	NaN	NaN	NaN	NaN	NaN	NaN
443	1e-05	1e-05	1e-05	1e-05	0.0037883	0.015525	0.028484	0.042668	0.058683	0.076628	0.095312	0.11512	0.13691	0.1604	0.1847	0.21124	0.24065	0.27172	NaN	NaN	NaN	NaN	NaN	NaN	NaN	NaN	NaN	NaN	NaN	NaN	NaN	NaN	NaN	NaN	NaN	NaN	NaN	NaN	NaN	NaN	NaN	NaN	NaN	NaN	NaN	NaN	NaN	NaN	NaN
444	1e-05	1e-05	1e-05	0.010037	0.029658	0.050489	0.074024	0.10087	0.13017	0.16179	NaN	NaN	NaN	NaN	NaN	NaN	NaN	NaN	NaN	NaN	NaN	NaN	NaN	NaN	NaN	NaN	NaN	NaN	NaN	NaN	NaN	NaN	NaN	NaN	NaN	NaN	NaN	NaN	NaN	NaN	NaN	NaN	NaN	NaN	NaN	NaN	NaN	NaN	NaN
445	1e-05	1e-05	1e-05	1e-05	1e-05	0.0098378	0.028533	0.050232	0.074792	0.10179	0.13239	NaN	NaN	NaN	NaN	NaN	NaN	NaN	NaN	NaN	NaN	NaN	NaN	NaN	NaN	NaN	NaN	NaN	NaN	NaN	NaN	NaN	NaN	NaN	NaN	NaN	NaN	NaN	NaN	NaN	NaN	NaN	NaN	NaN	NaN	NaN	NaN	NaN	NaN
446	1e-05	1e-05	1e-05	1e-05	0.0077165	0.016539	0.027205	0.040187	0.055543	0.072858	0.092595	0.1145	0.13985	0.16847	0.19936	0.23337	NaN	NaN	NaN	NaN	NaN	NaN	NaN	NaN	NaN	NaN	NaN	NaN	NaN	NaN	NaN	NaN	NaN	NaN	NaN	NaN	NaN	NaN	NaN	NaN	NaN	NaN	NaN	NaN	NaN	NaN	NaN	NaN	NaN
447	1e-05	1e-05	1e-05	1e-05	0.00097168	0.0056488	0.010938	0.016453	0.022546	0.029186	0.036619	0.045752	0.056014	0.067165	0.079582	0.093238	0.10914	0.12596	0.14467	0.16451	0.18656	0.21121	0.23766	NaN	NaN	NaN	NaN	NaN	NaN	NaN	NaN	NaN	NaN	NaN	NaN	NaN	NaN	NaN	NaN	NaN	NaN	NaN	NaN	NaN	NaN	NaN	NaN	NaN	NaN
448	1e-05	1e-05	1e-05	1e-05	1e-05	1e-05	NaN	NaN	NaN	NaN	NaN	NaN	NaN	NaN	NaN	NaN	NaN	NaN	NaN	NaN	NaN	NaN	NaN	NaN	NaN	NaN	NaN	NaN	NaN	NaN	NaN	NaN	NaN	NaN	NaN	NaN	NaN	NaN	NaN	NaN	NaN	NaN	NaN	NaN	NaN	NaN	NaN	NaN	NaN
449	0.0077508	0.0042606	0.0014561	1e-05	1e-05	0.00065194	0.0039797	0.0091725	0.017299	0.029047	0.045265	0.066423	0.092559	0.12374	0.16019	NaN	NaN	NaN	NaN	NaN	NaN	NaN	NaN	NaN	NaN	NaN	NaN	NaN	NaN	NaN	NaN	NaN	NaN	NaN	NaN	NaN	NaN	NaN	NaN	NaN	NaN	NaN	NaN	NaN	NaN	NaN	NaN	NaN	NaN
450	1e-05	1e-05	1e-05	1e-05	1e-05	1e-05	0.0035469	0.00993	0.015684	0.021109	0.02647	0.031139	0.035358	0.039408	0.043519	0.047232	0.050349	0.053611	0.05709	0.061182	0.065456	0.068927	0.07248	0.076413	0.080284	0.084725	0.089899	0.095394	0.10077	0.10587	0.11063	0.1155	0.12122	0.12705	0.1321	0.13739	0.14201	0.1465	0.15087	0.15511	0.15957	0.16446	0.16924	0.17371	0.17812	0.18369	0.18871	0.19445	0.19962
451	1e-05	1e-05	1e-05	1e-05	1e-05	1e-05	0.010498	0.022605	0.035614	0.049318	0.063633	0.078633	0.093996	0.10979	0.12599	0.14265	0.15978	0.17698	0.19463	0.21251	0.23069	0.24958	0.26842	0.28805	0.30808	0.32849	0.34912	0.36954	0.39028	0.41114	0.4328	0.45545	0.47873	NaN	NaN	NaN	NaN	NaN	NaN	NaN	NaN	NaN	NaN	NaN	NaN	NaN	NaN	NaN	NaN
452	1e-05	1e-05	1e-05	0.0092553	0.020557	0.033893	0.05067	0.071182	0.095817	0.12585	NaN	NaN	NaN	NaN	NaN	NaN	NaN	NaN	NaN	NaN	NaN	NaN	NaN	NaN	NaN	NaN	NaN	NaN	NaN	NaN	NaN	NaN	NaN	NaN	NaN	NaN	NaN	NaN	NaN	NaN	NaN	NaN	NaN	NaN	NaN	NaN	NaN	NaN	NaN
453	1e-05	1e-05	1e-05	1e-05	0.0058084	0.020013	0.036559	0.055167	0.075625	0.098281	0.12353	0.15155	0.18318	0.21778	NaN	NaN	NaN	NaN	NaN	NaN	NaN	NaN	NaN	NaN	NaN	NaN	NaN	NaN	NaN	NaN	NaN	NaN	NaN	NaN	NaN	NaN	NaN	NaN	NaN	NaN	NaN	NaN	NaN	NaN	NaN	NaN	NaN	NaN	NaN
454	1e-05	1e-05	1e-05	0.0056502	0.015112	0.026191	0.039062	0.053974	0.071583	0.092104	0.1163	0.14445	0.17679	NaN	NaN	NaN	NaN	NaN	NaN	NaN	NaN	NaN	NaN	NaN	NaN	NaN	NaN	NaN	NaN	NaN	NaN	NaN	NaN	NaN	NaN	NaN	NaN	NaN	NaN	NaN	NaN	NaN	NaN	NaN	NaN	NaN	NaN	NaN	NaN
455	1e-05	1e-05	1e-05	1e-05	1e-05	1e-05	0.012186	0.03881	0.067433	NaN	NaN	NaN	NaN	NaN	NaN	NaN	NaN	NaN	NaN	NaN	NaN	NaN	NaN	NaN	NaN	NaN	NaN	NaN	NaN	NaN	NaN	NaN	NaN	NaN	NaN	NaN	NaN	NaN	NaN	NaN	NaN	NaN	NaN	NaN	NaN	NaN	NaN	NaN	NaN
456	1e-05	1e-05	1e-05	0.00064775	0.004184	0.0090261	0.015244	0.022986	0.032232	0.043053	0.056236	0.071145	0.088284	0.1073	0.1277	0.14958	0.1733	0.19937	0.22762	0.25845	0.29234	NaN	NaN	NaN	NaN	NaN	NaN	NaN	NaN	NaN	NaN	NaN	NaN	NaN	NaN	NaN	NaN	NaN	NaN	NaN	NaN	NaN	NaN	NaN	NaN	NaN	NaN	NaN	NaN
457	1e-05	1e-05	1e-05	1e-05	1e-05	1e-05	0.0083929	NaN	NaN	NaN	NaN	NaN	NaN	NaN	NaN	NaN	NaN	NaN	NaN	NaN	NaN	NaN	NaN	NaN	NaN	NaN	NaN	NaN	NaN	NaN	NaN	NaN	NaN	NaN	NaN	NaN	NaN	NaN	NaN	NaN	NaN	NaN	NaN	NaN	NaN	NaN	NaN	NaN	NaN
458	1e-05	1e-05	0.011741	0.035526	0.06215	0.092883	0.1267	0.16335	NaN	NaN	NaN	NaN	NaN	NaN	NaN	NaN	NaN	NaN	NaN	NaN	NaN	NaN	NaN	NaN	NaN	NaN	NaN	NaN	NaN	NaN	NaN	NaN	NaN	NaN	NaN	NaN	NaN	NaN	NaN	NaN	NaN	NaN	NaN	NaN	NaN	NaN	NaN	NaN	NaN
459	1e-05	1e-05	1e-05	1e-05	1e-05	0.003483	0.015421	0.027383	0.040156	0.053273	0.067291	0.08166	0.096606	0.11252	0.129	0.14603	0.16292	0.17966	0.19628	0.21274	0.22905	0.24537	0.26108	0.27695	0.2919	0.3068	0.32125	0.336	0.35023	0.36496	0.38075	0.39776	0.41609	0.43652	NaN	NaN	NaN	NaN	NaN	NaN	NaN	NaN	NaN	NaN	NaN	NaN	NaN	NaN	NaN
460	0.0051636	1e-05	1e-05	1e-05	1e-05	0.00082273	0.0082591	0.018785	0.033491	0.052813	NaN	NaN	NaN	NaN	NaN	NaN	NaN	NaN	NaN	NaN	NaN	NaN	NaN	NaN	NaN	NaN	NaN	NaN	NaN	NaN	NaN	NaN	NaN	NaN	NaN	NaN	NaN	NaN	NaN	NaN	NaN	NaN	NaN	NaN	NaN	NaN	NaN	NaN	NaN
461	1e-05	1e-05	1e-05	1e-05	1e-05	1e-05	0.0049675	0.014309	0.018988	0.023443	0.026905	0.029011	0.031553	0.036555	0.042719	0.050072	0.055883	0.061363	0.06632	0.074694	0.081721	0.090684	0.10139	0.11092	0.12005	0.13036	0.1399	0.1523	0.16527	0.1787	0.19172	0.20471	0.21541	0.22597	0.23718	0.24804	0.25885	0.27165	0.28375	0.29709	0.31263	NaN	NaN	NaN	NaN	NaN	NaN	NaN	NaN
462	1e-05	1e-05	1e-05	0.0012921	0.005823	0.01084	0.016243	0.022207	0.028608	0.035953	0.044589	0.053817	0.063798	0.074459	0.084241	0.093472	0.10284	0.1121	0.12111	0.12996	0.13788	0.14553	0.15298	0.15985	0.16605	0.17247	0.17876	0.18486	0.19073	0.19682	0.20291	0.20945	0.21557	0.22162	0.22767	0.23362	0.24012	0.24718	0.25388	0.26063	0.26647	0.27251	0.279	0.28716	0.29825	0.31249	0.33065	NaN	NaN
463	1e-05	1e-05	0.00088947	0.0031436	0.0065099	0.011093	0.0169	0.024258	0.033445	0.044323	0.056286	0.070401	0.086316	0.10362	0.12121	0.13913	0.15755	0.17617	0.19416	0.21211	0.2302	0.24911	0.26931	0.29088	0.31421	NaN	NaN	NaN	NaN	NaN	NaN	NaN	NaN	NaN	NaN	NaN	NaN	NaN	NaN	NaN	NaN	NaN	NaN	NaN	NaN	NaN	NaN	NaN	NaN
464	0.025829	0.016069	0.0075747	0.00026233	1e-05	1e-05	1e-05	1e-05	1e-05	0.0051674	0.013588	0.024337	0.036894	0.050536	0.063906	0.076733	0.08878	0.10059	0.11219	0.12329	0.1338	0.14394	0.15367	0.16324	0.17232	0.18237	0.1928	0.20398	0.21517	0.22598	0.23647	0.24709	0.25837	0.27051	0.28516	0.30303	0.32335	NaN	NaN	NaN	NaN	NaN	NaN	NaN	NaN	NaN	NaN	NaN	NaN
465	1e-05	1e-05	1e-05	1e-05	1e-05	1e-05	0.0028855	0.0098881	0.018535	0.028721	0.040378	0.05349	0.068132	0.084489	0.10224	0.12109	0.14092	0.1616	0.183	0.20476	0.22724	0.25043	0.27405	0.29786	0.32134	0.34504	0.36877	0.39245	0.41637	0.4407	NaN	NaN	NaN	NaN	NaN	NaN	NaN	NaN	NaN	NaN	NaN	NaN	NaN	NaN	NaN	NaN	NaN	NaN	NaN
466	1e-05	1e-05	1e-05	0.0028029	0.011354	0.021023	0.031848	0.043658	0.056813	0.070918	0.086896	0.10345	0.12145	0.1408	0.16112	0.18217	0.20336	0.22492	0.24744	0.27097	0.29609	0.32218	0.34999	NaN	NaN	NaN	NaN	NaN	NaN	NaN	NaN	NaN	NaN	NaN	NaN	NaN	NaN	NaN	NaN	NaN	NaN	NaN	NaN	NaN	NaN	NaN	NaN	NaN	NaN
467	1e-05	1e-05	1e-05	1e-05	0.0079833	0.019164	0.032756	0.049334	0.069199	0.091461	0.11577	0.14168	0.16925	0.19741	0.224	0.24893	0.27235	0.29566	0.31819	0.34016	0.36215	0.38485	0.40915	NaN	NaN	NaN	NaN	NaN	NaN	NaN	NaN	NaN	NaN	NaN	NaN	NaN	NaN	NaN	NaN	NaN	NaN	NaN	NaN	NaN	NaN	NaN	NaN	NaN	NaN
468	0.0085269	0.0030246	1e-05	1e-05	1e-05	1e-05	1e-05	0.0031517	0.01115	0.021499	0.034375	0.05026	0.068979	0.09025	0.1127	0.13691	0.16414	0.1949	NaN	NaN	NaN	NaN	NaN	NaN	NaN	NaN	NaN	NaN	NaN	NaN	NaN	NaN	NaN	NaN	NaN	NaN	NaN	NaN	NaN	NaN	NaN	NaN	NaN	NaN	NaN	NaN	NaN	NaN	NaN
469	1e-05	1e-05	1e-05	1e-05	1e-05	0.0035067	0.014368	0.026028	0.038132	0.05039	0.062393	0.073787	0.084922	0.096723	0.10876	0.12011	0.13071	0.14182	0.15063	0.15939	0.16803	0.17705	0.1867	0.19671	0.20688	0.2163	0.2263	0.23761	0.24865	0.26167	0.27447	0.28799	0.30135	0.31371	0.32532	0.33719	0.35042	0.36426	0.37773	0.3933	NaN	NaN	NaN	NaN	NaN	NaN	NaN	NaN	NaN
470	0.019936	0.010886	0.0033857	1e-05	1e-05	1e-05	1e-05	1e-05	1e-05	0.0033779	0.011835	0.022388	0.034261	0.046443	0.05883	0.07099	0.082973	0.095158	0.10713	0.11853	0.12918	0.14012	0.15103	0.16239	0.17393	0.18645	0.19932	0.21243	0.2254	0.23843	0.25182	0.26595	0.27959	0.29255	0.30468	0.31681	0.32831	0.33949	0.35052	0.36165	0.37221	0.38292	0.39257	0.40191	0.41187	0.42215	0.43217	0.44216	0.45226
471	1e-05	1e-05	1e-05	1e-05	0.0045543	0.019204	0.034667	0.050841	0.068107	0.086186	0.10497	0.12381	0.14368	0.16352	0.18169	0.19924	0.21559	0.23183	0.24878	0.26464	0.2797	0.29483	0.30977	0.32426	0.34063	0.35928	0.37931	NaN	NaN	NaN	NaN	NaN	NaN	NaN	NaN	NaN	NaN	NaN	NaN	NaN	NaN	NaN	NaN	NaN	NaN	NaN	NaN	NaN	NaN
472	1e-05	1e-05	1e-05	1e-05	0.0098127	0.022123	0.034565	0.04745	0.060821	0.074868	0.089637	0.10491	0.12047	0.1368	0.15351	0.17029	0.1867	0.20292	0.21891	0.23504	0.2515	0.26805	0.28442	0.30087	0.31722	0.33393	0.35115	0.36838	0.3862	0.40457	0.42365	0.44307	0.46317	NaN	NaN	NaN	NaN	NaN	NaN	NaN	NaN	NaN	NaN	NaN	NaN	NaN	NaN	NaN	NaN
473	0.0047702	1e-05	1e-05	1e-05	1e-05	1e-05	1e-05	0.0028299	0.012757	0.025	0.039278	0.056842	0.076594	0.099508	0.12009	0.13839	0.15587	0.17243	0.18797	0.20407	0.21932	0.23156	0.24301	0.25434	0.264	0.27465	0.28623	0.29922	0.31292	0.32669	0.34004	0.35406	NaN	NaN	NaN	NaN	NaN	NaN	NaN	NaN	NaN	NaN	NaN	NaN	NaN	NaN	NaN	NaN	NaN
474	0.18515	0.13947	0.098492	0.061042	0.02991	0.0060208	1e-05	1e-05	1e-05	1e-05	1e-05	1e-05	0.012125	0.032807	0.051087	0.066014	0.077518	0.089523	0.099665	0.1071	0.11116	0.1129	0.11355	0.11229	0.10863	0.10719	0.10768	0.11051	0.11181	0.11348	0.11623	0.12121	0.12701	0.13312	0.13906	0.14625	0.15409	0.16117	0.16798	0.1759	0.18289	0.18917	0.19481	0.19992	0.2044	0.20934	0.21325	0.21543	0.21705
475	0.31674	0.24004	0.1717	0.10843	0.05754	0.019261	1e-05	1e-05	1e-05	1e-05	1e-05	0.016738	0.051653	0.089262	0.12389	0.15338	0.17755	0.2032	0.22548	0.24318	0.25518	0.26658	0.28038	0.29313	NaN	NaN	NaN	NaN	NaN	NaN	NaN	NaN	NaN	NaN	NaN	NaN	NaN	NaN	NaN	NaN	NaN	NaN	NaN	NaN	NaN	NaN	NaN	NaN	NaN
476	1e-05	1e-05	1e-05	1e-05	1e-05	1e-05	0.006059	0.02126	0.039763	0.061851	0.087269	0.11563	0.14628	0.17841	0.21179	NaN	NaN	NaN	NaN	NaN	NaN	NaN	NaN	NaN	NaN	NaN	NaN	NaN	NaN	NaN	NaN	NaN	NaN	NaN	NaN	NaN	NaN	NaN	NaN	NaN	NaN	NaN	NaN	NaN	NaN	NaN	NaN	NaN	NaN
477	1e-05	1e-05	1e-05	1e-05	1e-05	1e-05	0.0032845	0.010432	0.01931	0.027753	0.036732	0.044441	0.05264	0.063555	0.076	0.087375	0.1007	0.11504	0.12879	0.14116	0.1546	0.16633	0.1784	0.19001	0.19935	0.20873	0.21617	0.22203	0.22752	0.23329	0.23976	0.24674	0.25372	0.26176	0.26925	0.2772	0.28511	0.29479	0.30525	0.31668	0.32773	0.33868	0.34871	0.3594	0.36954	0.38055	0.39154	0.40268	0.41281
478	1e-05	1e-05	1.1829e-05	1e-05	0.0019476	0.0046945	0.010197	0.020303	0.031435	0.04451	0.057478	0.069688	0.083775	0.098982	0.11425	0.12895	0.14525	0.16355	0.181	0.19787	0.21544	0.23434	0.25494	0.2749	0.29618	0.31842	0.3403	0.36106	0.37902	0.39491	0.41131	0.4266	0.44001	0.45148	0.46144	0.47042	0.47935	0.48869	0.49794	0.51065	NaN	NaN	NaN	NaN	NaN	NaN	NaN	NaN	NaN
479	0.008218	0.0042022	1e-05	1e-05	1e-05	1e-05	0.00045949	0.010511	0.023703	0.040176	0.058082	0.076393	0.098597	0.12335	0.14942	0.17467	0.20097	0.23085	0.26105	NaN	NaN	NaN	NaN	NaN	NaN	NaN	NaN	NaN	NaN	NaN	NaN	NaN	NaN	NaN	NaN	NaN	NaN	NaN	NaN	NaN	NaN	NaN	NaN	NaN	NaN	NaN	NaN	NaN	NaN
480	1e-05	1e-05	1e-05	0.00051625	0.013128	0.025075	0.036296	0.048766	0.064391	0.080997	0.099535	0.11776	0.13618	0.15853	0.18117	0.2043	0.23134	0.26018	0.28869	0.3137	0.33875	0.36295	0.38648	0.41014	0.43003	0.44984	0.46435	0.47561	0.48683	0.49763	0.51186	0.52806	NaN	NaN	NaN	NaN	NaN	NaN	NaN	NaN	NaN	NaN	NaN	NaN	NaN	NaN	NaN	NaN	NaN
481	1e-05	1e-05	1e-05	1e-05	1e-05	0.00098405	0.008029	0.018155	0.031053	0.04616	0.063877	0.083124	0.10421	0.12556	0.14725	0.16891	0.18944	0.2109	0.23198	0.25326	0.27564	0.29821	NaN	NaN	NaN	NaN	NaN	NaN	NaN	NaN	NaN	NaN	NaN	NaN	NaN	NaN	NaN	NaN	NaN	NaN	NaN	NaN	NaN	NaN	NaN	NaN	NaN	NaN	NaN
482	1e-05	1e-05	0.0065951	0.017242	0.030291	0.047212	0.066907	0.089808	0.11724	NaN	NaN	NaN	NaN	NaN	NaN	NaN	NaN	NaN	NaN	NaN	NaN	NaN	NaN	NaN	NaN	NaN	NaN	NaN	NaN	NaN	NaN	NaN	NaN	NaN	NaN	NaN	NaN	NaN	NaN	NaN	NaN	NaN	NaN	NaN	NaN	NaN	NaN	NaN	NaN
483	1e-05	1e-05	1e-05	1e-05	1e-05	0.0032338	0.0096259	0.018488	0.028812	0.040577	0.054591	0.070795	0.08903	0.10896	0.13086	0.1539	0.1795	0.20803	0.23801	0.27093	NaN	NaN	NaN	NaN	NaN	NaN	NaN	NaN	NaN	NaN	NaN	NaN	NaN	NaN	NaN	NaN	NaN	NaN	NaN	NaN	NaN	NaN	NaN	NaN	NaN	NaN	NaN	NaN	NaN
484	1e-05	1e-05	1e-05	1e-05	5.226e-05	0.005099	0.010096	0.016387	0.026016	0.038223	0.052881	0.068421	0.087681	0.10718	0.12692	0.14355	0.16158	0.18116	0.20078	0.21824	0.23716	0.25712	NaN	NaN	NaN	NaN	NaN	NaN	NaN	NaN	NaN	NaN	NaN	NaN	NaN	NaN	NaN	NaN	NaN	NaN	NaN	NaN	NaN	NaN	NaN	NaN	NaN	NaN	NaN
485	1e-05	1e-05	1e-05	1e-05	1e-05	1e-05	0.0016147	0.0047308	0.0081858	0.010885	0.013238	0.014677	0.015889	0.017972	0.020323	0.022388	0.024418	0.026474	0.027765	0.028213	0.02955	0.030196	0.030871	0.031193	0.030708	0.030449	0.028998	0.027114	0.025626	0.02408	0.022776	0.020683	0.018563	0.017019	0.01544	0.01397	0.01239	0.012052	0.012329	0.012458	0.012797	0.01285	0.013434	0.014194	0.014581	0.015337	0.01626	0.017177	0.01728
486	1e-05	1e-05	1e-05	1e-05	1e-05	1e-05	0.0024427	0.0067628	0.011104	0.014668	0.017803	0.019644	0.021123	0.022612	0.023839	0.024405	0.025824	0.027502	0.0291	0.029574	0.030622	0.031266	0.032489	0.033418	0.034097	0.035383	0.035379	0.03493	0.034531	0.033662	0.033284	0.032744	0.031816	0.030989	0.029992	0.028748	0.027278	0.027043	0.02691	0.027144	0.027843	0.028507	0.029258	0.030637	0.0315	0.032921	0.034618	0.036384	0.037521
487	1e-05	1e-05	1e-05	1e-05	1e-05	0.0016792	0.0076133	0.015766	0.026741	0.039238	0.053952	0.070014	0.087689	0.10663	0.12636	0.14715	0.16844	0.19196	0.21713	0.24418	NaN	NaN	NaN	NaN	NaN	NaN	NaN	NaN	NaN	NaN	NaN	NaN	NaN	NaN	NaN	NaN	NaN	NaN	NaN	NaN	NaN	NaN	NaN	NaN	NaN	NaN	NaN	NaN	NaN
488	1e-05	1e-05	1e-05	1e-05	1e-05	1e-05	0.0037625	0.014741	0.02931	0.047812	0.07185	NaN	NaN	NaN	NaN	NaN	NaN	NaN	NaN	NaN	NaN	NaN	NaN	NaN	NaN	NaN	NaN	NaN	NaN	NaN	NaN	NaN	NaN	NaN	NaN	NaN	NaN	NaN	NaN	NaN	NaN	NaN	NaN	NaN	NaN	NaN	NaN	NaN	NaN
489	1e-05	1e-05	1e-05	1e-05	1e-05	1e-05	0.0089325	0.029294	0.05272	0.078224	0.1059	0.13593	0.16742	0.20178	NaN	NaN	NaN	NaN	NaN	NaN	NaN	NaN	NaN	NaN	NaN	NaN	NaN	NaN	NaN	NaN	NaN	NaN	NaN	NaN	NaN	NaN	NaN	NaN	NaN	NaN	NaN	NaN	NaN	NaN	NaN	NaN	NaN	NaN	NaN
490	1e-05	1e-05	1e-05	1e-05	1e-05	0.010351	0.030715	0.052036	0.075579	0.10005	0.12554	0.15047	0.17579	0.20187	0.22716	0.25132	0.27556	0.30058	0.32414	0.34563	0.36628	0.38483	0.40215	0.41886	0.43451	0.45037	0.46527	0.47976	0.49477	0.51109	0.52875	NaN	NaN	NaN	NaN	NaN	NaN	NaN	NaN	NaN	NaN	NaN	NaN	NaN	NaN	NaN	NaN	NaN	NaN
491	1e-05	1e-05	1e-05	1e-05	1e-05	1e-05	0.011511	0.036798	0.06315	0.090236	0.1184	0.14813	0.17838	0.21028	0.24292	0.27677	NaN	NaN	NaN	NaN	NaN	NaN	NaN	NaN	NaN	NaN	NaN	NaN	NaN	NaN	NaN	NaN	NaN	NaN	NaN	NaN	NaN	NaN	NaN	NaN	NaN	NaN	NaN	NaN	NaN	NaN	NaN	NaN	NaN
492	1e-05	1e-05	1e-05	1e-05	0.0013234	0.015912	0.03063	0.04673	0.065343	0.085737	0.10822	0.13272	0.15817	0.18562	0.21315	0.24064	0.26898	0.29833	0.327	0.35385	0.38025	0.40473	0.4282	0.45184	0.47492	0.49884	0.52135	NaN	NaN	NaN	NaN	NaN	NaN	NaN	NaN	NaN	NaN	NaN	NaN	NaN	NaN	NaN	NaN	NaN	NaN	NaN	NaN	NaN	NaN
493	1e-05	1e-05	1e-05	1e-05	1e-05	1e-05	0.0023154	0.0077707	0.013597	0.020285	0.029211	0.038204	0.048889	0.060645	0.072389	0.084353	0.096939	0.11055	0.12498	0.14023	0.15521	0.16856	0.18339	0.19839	0.21324	0.22872	0.24423	0.25925	0.27361	0.28704	0.30028	0.31451	0.32985	0.34402	0.35705	0.37019	0.38339	0.39687	0.41125	0.42686	NaN	NaN	NaN	NaN	NaN	NaN	NaN	NaN	NaN
494	1e-05	1e-05	1e-05	1e-05	1e-05	1e-05	0.0024815	0.0085232	0.014881	0.022147	0.030664	0.041629	0.053468	0.0664	0.079874	0.094043	0.11001	0.12691	0.14397	0.16235	0.18242	0.20281	0.22194	0.24048	0.25709	0.27383	0.28887	0.30303	0.31625	0.32948	0.34169	0.35228	0.36201	0.3718	0.38217	0.39349	0.40472	0.41711	0.42889	0.44076	0.45228	0.46369	0.47466	0.48546	0.49617	0.50627	0.51571	0.52455	0.53302
495	1e-05	1e-05	1e-05	1e-05	1e-05	1e-05	0.0058844	0.018559	0.029809	0.043378	0.061539	0.082462	0.10645	0.12863	NaN	NaN	NaN	NaN	NaN	NaN	NaN	NaN	NaN	NaN	NaN	NaN	NaN	NaN	NaN	NaN	NaN	NaN	NaN	NaN	NaN	NaN	NaN	NaN	NaN	NaN	NaN	NaN	NaN	NaN	NaN	NaN	NaN	NaN	NaN
496	0.019605	0.012029	0.0055686	0.00096045	1e-05	1e-05	1e-05	1e-05	1e-05	1e-05	0.0042656	0.0095674	0.016339	0.023193	0.029708	0.035829	0.04193	0.04907	0.057192	0.065763	0.073607	0.080807	0.089928	0.099155	0.10861	0.11864	0.12906	0.1398	0.1491	0.15709	0.16498	0.17394	0.18351	0.19175	0.19852	0.20492	0.21184	0.21807	0.22418	0.23242	0.2406	0.24791	0.25381	0.25858	0.2639	0.2699	0.27545	0.27925	0.28348
497	1e-05	1e-05	1e-05	1e-05	1e-05	1e-05	NaN	NaN	NaN	NaN	NaN	NaN	NaN	NaN	NaN	NaN	NaN	NaN	NaN	NaN	NaN	NaN	NaN	NaN	NaN	NaN	NaN	NaN	NaN	NaN	NaN	NaN	NaN	NaN	NaN	NaN	NaN	NaN	NaN	NaN	NaN	NaN	NaN	NaN	NaN	NaN	NaN	NaN	NaN
498	1e-05	1e-05	1e-05	1e-05	1e-05	0.0053796	0.019027	0.033589	0.049783	0.067372	0.08576	0.10467	0.12454	0.14487	0.16515	0.18464	0.20387	0.22412	0.24452	0.26398	0.28404	0.3035	0.32318	0.34209	0.36065	0.37885	0.39601	0.41352	0.43025	0.44521	0.45979	0.47437	0.49033	0.50592	0.52176	0.53808	NaN	NaN	NaN	NaN	NaN	NaN	NaN	NaN	NaN	NaN	NaN	NaN	NaN
499	0.011751	0.0053323	0.00042324	1e-05	1e-05	1e-05	1e-05	1e-05	1e-05	0.0040079	0.010642	0.017689	0.025904	0.033884	0.041575	0.049227	0.058023	0.067011	0.07571	0.085676	0.094268	0.10224	0.11245	0.12406	0.13641	0.14862	0.16087	0.17293	0.18416	0.19481	0.2049	0.21651	0.22948	0.241	0.24985	0.25779	0.26738	0.27706	0.28674	0.29763	0.3093	0.32012	0.32881	0.33555	0.34254	0.35043	0.35776	0.36188	0.36463
500	1e-05	1e-05	1e-05	1e-05	1e-05	1e-05	0.004295	0.013713	0.024507	0.036907	0.049729	0.063274	0.077312	0.092266	0.10705	0.12119	0.13489	0.14941	0.16337	0.17748	0.19128	0.20502	0.21821	0.23113	0.24317	0.25458	0.26539	0.27594	0.28622	0.2962	0.30493	0.31357	0.32262	0.3321	0.34157	0.3515	0.36195	0.37326	0.38491	0.39581	0.40661	0.41801	0.42874	0.43884	0.44918	0.46003	0.47116	0.48299	0.49573
501	1e-05	1e-05	0.003987	0.012911	0.023691	0.03602	0.04894	0.063592	0.079695	0.097324	0.11618	0.13583	0.15606	0.17723	0.19812	0.21841	0.23839	0.2593	0.27985	0.30047	0.32097	0.34067	0.36058	0.38046	0.39973	0.41928	0.43923	0.46014	0.48144	0.50325	0.52625	NaN	NaN	NaN	NaN	NaN	NaN	NaN	NaN	NaN	NaN	NaN	NaN	NaN	NaN	NaN	NaN	NaN	NaN
502	1e-05	1e-05	1e-05	1e-05	1e-05	0.00034251	0.0078072	0.016105	0.025088	0.034626	0.045348	0.057035	0.069664	0.082838	0.096697	0.11126	0.12615	0.14185	0.15834	0.17535	0.19411	0.2129	0.23123	0.25018	0.26939	0.28982	0.31082	0.33398	0.35854	NaN	NaN	NaN	NaN	NaN	NaN	NaN	NaN	NaN	NaN	NaN	NaN	NaN	NaN	NaN	NaN	NaN	NaN	NaN	NaN
503	1e-05	1e-05	1e-05	1e-05	1e-05	1e-05	0.0054914	0.017698	0.031503	0.045689	0.061085	0.077122	0.094278	0.11257	0.13184	0.15179	0.17157	0.19194	0.21266	0.23296	0.25525	0.2778	0.30009	0.322	0.34363	0.36502	0.38587	0.40689	0.42845	0.4497	0.47251	0.49476	NaN	NaN	NaN	NaN	NaN	NaN	NaN	NaN	NaN	NaN	NaN	NaN	NaN	NaN	NaN	NaN	NaN
504	1e-05	1e-05	1e-05	1e-05	1e-05	1e-05	0.0029745	0.0099351	0.017733	0.026673	0.037867	0.049506	0.062373	0.076563	0.091373	0.10636	0.12144	0.13724	0.15395	0.17098	0.18773	0.20325	0.21944	0.23537	0.2509	0.26631	0.28142	0.29682	0.31179	0.32552	0.33913	0.35291	0.36731	0.38079	0.3938	0.40636	0.41841	0.43047	0.44163	0.45291	0.46467	0.47664	0.48862	0.50042	NaN	NaN	NaN	NaN	NaN
505	1e-05	1e-05	1e-05	0.0044405	0.012922	0.022727	0.033383	0.045149	0.058687	0.073362	0.08968	0.10693	0.12539	0.14496	0.16528	0.18582	0.20659	0.22766	0.24906	0.27039	0.29222	0.31413	0.33579	0.3572	0.37756	0.3973	0.41577	0.43421	0.45259	0.47037	0.48813	0.50682	0.52645	0.54797	NaN	NaN	NaN	NaN	NaN	NaN	NaN	NaN	NaN	NaN	NaN	NaN	NaN	NaN	NaN
506	1e-05	1e-05	1e-05	1e-05	1e-05	1e-05	0.0030335	0.010137	0.018104	0.027704	0.038904	0.050351	0.063212	0.07704	0.08974	0.10246	0.1152	0.1292	0.14373	0.15919	0.17389	0.18824	0.20372	0.21965	0.23523	0.25149	0.26725	0.28245	0.29618	0.30876	0.32047	0.33291	0.34593	0.35867	0.37064	0.38317	0.39622	NaN	NaN	NaN	NaN	NaN	NaN	NaN	NaN	NaN	NaN	NaN	NaN
507	1e-05	1e-05	1e-05	1e-05	1e-05	1e-05	0.0014717	0.0051917	0.010263	0.016078	0.024108	0.032849	0.042836	0.053852	0.065494	0.0765	0.087806	0.10008	0.11301	0.12544	0.13761	0.14841	0.15893	0.16816	0.1766	0.18562	0.19471	0.20291	0.21063	0.21821	0.22632	0.23421	0.24234	0.24982	0.2582	0.26696	0.27457	0.28203	0.28938	0.29616	0.30159	0.30643	0.31117	0.3159	0.32168	0.32713	0.33182	0.33618	0.3408
508	0.00027415	1e-05	1e-05	0.00075521	0.00248	0.0052698	0.008498	0.012245	0.017108	0.022663	0.029162	0.036545	0.044027	0.051579	0.059194	0.066779	0.074229	0.082003	0.090118	0.098157	0.10645	0.11462	0.12287	0.13167	0.14159	0.15278	0.16547	0.18008	NaN	NaN	NaN	NaN	NaN	NaN	NaN	NaN	NaN	NaN	NaN	NaN	NaN	NaN	NaN	NaN	NaN	NaN	NaN	NaN	NaN
509	1e-05	1e-05	1e-05	1e-05	1e-05	1e-05	0.0034737	0.00767	0.012412	0.017045	0.022552	0.02907	0.036945	0.045369	0.054741	0.065344	0.076505	0.088721	0.10167	0.11551	0.13114	0.14767	0.16474	0.18295	0.20208	0.22225	0.24191	0.26283	0.28446	0.3075	0.33174	0.35745	0.38518	NaN	NaN	NaN	NaN	NaN	NaN	NaN	NaN	NaN	NaN	NaN	NaN	NaN	NaN	NaN	NaN
510	1e-05	1e-05	1e-05	1e-05	1e-05	1e-05	0.0069499	0.020437	0.034165	0.048174	0.063182	0.078346	0.094419	0.11141	0.12779	0.1439	0.16007	0.17617	0.19218	0.20751	0.22197	0.23499	0.24835	0.26005	0.27089	0.28277	0.29416	0.30528	0.316	0.32605	0.33645	0.34675	0.3575	0.36689	0.37662	0.38662	0.39598	0.40528	0.41434	0.42369	0.4333	0.44273	0.45261	0.46292	0.47518	NaN	NaN	NaN	NaN
511	1e-05	1e-05	1e-05	1e-05	1e-05	0.0045074	0.016986	0.031106	0.047084	0.065849	NaN	NaN	NaN	NaN	NaN	NaN	NaN	NaN	NaN	NaN	NaN	NaN	NaN	NaN	NaN	NaN	NaN	NaN	NaN	NaN	NaN	NaN	NaN	NaN	NaN	NaN	NaN	NaN	NaN	NaN	NaN	NaN	NaN	NaN	NaN	NaN	NaN	NaN	NaN
512	1e-05	1e-05	1e-05	1e-05	1e-05	1e-05	0.0050544	0.016505	0.029361	0.044203	0.06181	0.082677	NaN	NaN	NaN	NaN	NaN	NaN	NaN	NaN	NaN	NaN	NaN	NaN	NaN	NaN	NaN	NaN	NaN	NaN	NaN	NaN	NaN	NaN	NaN	NaN	NaN	NaN	NaN	NaN	NaN	NaN	NaN	NaN	NaN	NaN	NaN	NaN	NaN
513	1e-05	1e-05	1e-05	1e-05	1e-05	0.012517	0.029341	0.049114	0.071446	0.096659	0.12385	0.15276	NaN	NaN	NaN	NaN	NaN	NaN	NaN	NaN	NaN	NaN	NaN	NaN	NaN	NaN	NaN	NaN	NaN	NaN	NaN	NaN	NaN	NaN	NaN	NaN	NaN	NaN	NaN	NaN	NaN	NaN	NaN	NaN	NaN	NaN	NaN	NaN	NaN
514	1e-05	1e-05	1e-05	1e-05	1e-05	1e-05	0.0078393	0.02422	0.040018	0.053171	0.067198	0.0799	0.095105	0.1119	0.12907	0.14716	0.16487	0.18269	0.19986	0.21571	0.23456	0.25195	0.2691	0.28592	0.3021	0.31769	0.33119	0.3451	0.35924	0.37234	0.38679	0.39981	0.41368	0.42822	0.44015	0.45133	0.46137	0.47243	0.48366	0.49313	0.50232	0.5103	0.51669	0.52197	0.52617	0.53059	0.53428	0.53926	0.54308
515	1e-05	1e-05	1e-05	1e-05	1e-05	1e-05	0.0054148	0.017162	0.029886	0.043965	0.060587	0.079165	0.09935	0.12093	0.14312	0.16644	0.19051	0.2166	0.24369	0.27185	0.30094	0.32971	NaN	NaN	NaN	NaN	NaN	NaN	NaN	NaN	NaN	NaN	NaN	NaN	NaN	NaN	NaN	NaN	NaN	NaN	NaN	NaN	NaN	NaN	NaN	NaN	NaN	NaN	NaN
516	1e-05	1e-05	1e-05	1e-05	1e-05	1e-05	0.0076653	NaN	NaN	NaN	NaN	NaN	NaN	NaN	NaN	NaN	NaN	NaN	NaN	NaN	NaN	NaN	NaN	NaN	NaN	NaN	NaN	NaN	NaN	NaN	NaN	NaN	NaN	NaN	NaN	NaN	NaN	NaN	NaN	NaN	NaN	NaN	NaN	NaN	NaN	NaN	NaN	NaN	NaN
517	1e-05	1e-05	1e-05	1e-05	1e-05	1e-05	0.0065673	0.022407	0.040345	0.060473	0.083098	0.10808	0.13608	NaN	NaN	NaN	NaN	NaN	NaN	NaN	NaN	NaN	NaN	NaN	NaN	NaN	NaN	NaN	NaN	NaN	NaN	NaN	NaN	NaN	NaN	NaN	NaN	NaN	NaN	NaN	NaN	NaN	NaN	NaN	NaN	NaN	NaN	NaN	NaN
518	1e-05	1e-05	1e-05	0.0035048	0.017205	0.033975	0.053221	0.075711	0.10154	0.13027	0.16251	NaN	NaN	NaN	NaN	NaN	NaN	NaN	NaN	NaN	NaN	NaN	NaN	NaN	NaN	NaN	NaN	NaN	NaN	NaN	NaN	NaN	NaN	NaN	NaN	NaN	NaN	NaN	NaN	NaN	NaN	NaN	NaN	NaN	NaN	NaN	NaN	NaN	NaN
519	1e-05	1e-05	1e-05	1e-05	1e-05	0.0050937	0.01126	0.018241	0.026045	0.035092	0.045117	0.055635	0.06726	0.079195	0.091679	0.1053	0.11895	0.13474	0.15185	0.17057	0.19166	0.21532	0.24219	NaN	NaN	NaN	NaN	NaN	NaN	NaN	NaN	NaN	NaN	NaN	NaN	NaN	NaN	NaN	NaN	NaN	NaN	NaN	NaN	NaN	NaN	NaN	NaN	NaN	NaN
520	0.0018959	1e-05	1e-05	1e-05	1e-05	1e-05	0.0013993	0.0040361	0.0074565	0.012369	0.019384	0.02706	0.034897	0.042741	0.051565	0.061522	0.0713	0.082639	0.094451	0.10712	0.11967	0.13137	0.14296	0.15564	0.16868	0.18221	0.19448	0.20781	0.22069	0.23324	0.24588	0.25902	0.27338	0.28985	0.307	0.32572	NaN	NaN	NaN	NaN	NaN	NaN	NaN	NaN	NaN	NaN	NaN	NaN	NaN
521	1e-05	1e-05	0.0039749	0.012623	0.022554	0.034387	0.047614	0.063169	0.080742	0.10002	0.12239	0.14754	0.17647	0.20877	0.245	0.28513	NaN	NaN	NaN	NaN	NaN	NaN	NaN	NaN	NaN	NaN	NaN	NaN	NaN	NaN	NaN	NaN	NaN	NaN	NaN	NaN	NaN	NaN	NaN	NaN	NaN	NaN	NaN	NaN	NaN	NaN	NaN	NaN	NaN
522	0.001021	0.0001258	1e-05	1e-05	0.0022254	0.0068201	0.013889	0.023541	0.035818	0.050718	0.067822	0.086528	0.1078	0.13201	0.15929	0.19022	0.22503	NaN	NaN	NaN	NaN	NaN	NaN	NaN	NaN	NaN	NaN	NaN	NaN	NaN	NaN	NaN	NaN	NaN	NaN	NaN	NaN	NaN	NaN	NaN	NaN	NaN	NaN	NaN	NaN	NaN	NaN	NaN	NaN
523	1e-05	1e-05	1e-05	0.0022095	0.0073948	0.012929	0.018598	0.024954	0.031654	0.038719	0.045834	0.053095	0.060691	0.069632	0.078745	0.088916	0.10027	0.1138	0.12936	0.14744	0.16871	NaN	NaN	NaN	NaN	NaN	NaN	NaN	NaN	NaN	NaN	NaN	NaN	NaN	NaN	NaN	NaN	NaN	NaN	NaN	NaN	NaN	NaN	NaN	NaN	NaN	NaN	NaN	NaN
524	1e-05	1e-05	1e-05	1e-05	1e-05	1e-05	0.010091	0.033844	0.061466	NaN	NaN	NaN	NaN	NaN	NaN	NaN	NaN	NaN	NaN	NaN	NaN	NaN	NaN	NaN	NaN	NaN	NaN	NaN	NaN	NaN	NaN	NaN	NaN	NaN	NaN	NaN	NaN	NaN	NaN	NaN	NaN	NaN	NaN	NaN	NaN	NaN	NaN	NaN	NaN
525	1e-05	1e-05	1e-05	1e-05	0.0032639	0.018829	0.03783	0.061389	0.08986	NaN	NaN	NaN	NaN	NaN	NaN	NaN	NaN	NaN	NaN	NaN	NaN	NaN	NaN	NaN	NaN	NaN	NaN	NaN	NaN	NaN	NaN	NaN	NaN	NaN	NaN	NaN	NaN	NaN	NaN	NaN	NaN	NaN	NaN	NaN	NaN	NaN	NaN	NaN	NaN
526	1e-05	1e-05	1e-05	0.0058538	0.020349	0.037488	0.058224	0.083234	0.11253	NaN	NaN	NaN	NaN	NaN	NaN	NaN	NaN	NaN	NaN	NaN	NaN	NaN	NaN	NaN	NaN	NaN	NaN	NaN	NaN	NaN	NaN	NaN	NaN	NaN	NaN	NaN	NaN	NaN	NaN	NaN	NaN	NaN	NaN	NaN	NaN	NaN	NaN	NaN	NaN
527	1e-05	1e-05	1e-05	1e-05	1e-05	1e-05	0.0053372	0.018265	0.033833	0.051546	0.072013	0.095455	0.12164	0.15085	NaN	NaN	NaN	NaN	NaN	NaN	NaN	NaN	NaN	NaN	NaN	NaN	NaN	NaN	NaN	NaN	NaN	NaN	NaN	NaN	NaN	NaN	NaN	NaN	NaN	NaN	NaN	NaN	NaN	NaN	NaN	NaN	NaN	NaN	NaN
528	1e-05	1e-05	1e-05	1e-05	0.0059586	0.016913	0.028828	0.042041	0.056857	0.073549	0.092389	0.11193	0.13255	0.15308	0.17398	0.19553	0.21643	0.23804	0.26017	0.28265	0.30555	0.32928	0.3549	NaN	NaN	NaN	NaN	NaN	NaN	NaN	NaN	NaN	NaN	NaN	NaN	NaN	NaN	NaN	NaN	NaN	NaN	NaN	NaN	NaN	NaN	NaN	NaN	NaN	NaN
529	1e-05	1e-05	1e-05	1e-05	0.0014966	0.011704	0.024953	0.041916	0.062689	NaN	NaN	NaN	NaN	NaN	NaN	NaN	NaN	NaN	NaN	NaN	NaN	NaN	NaN	NaN	NaN	NaN	NaN	NaN	NaN	NaN	NaN	NaN	NaN	NaN	NaN	NaN	NaN	NaN	NaN	NaN	NaN	NaN	NaN	NaN	NaN	NaN	NaN	NaN	NaN
530	1e-05	1e-05	1e-05	1e-05	1e-05	1e-05	0.0026862	0.0096125	0.017986	0.028103	0.040311	0.053942	0.068914	0.084854	0.10127	0.11867	0.13652	0.15481	0.17311	0.1913	0.20972	0.22811	0.24616	0.26395	0.28135	0.299	0.3153	0.33136	0.34779	0.36458	0.38244	0.40096	0.42031	NaN	NaN	NaN	NaN	NaN	NaN	NaN	NaN	NaN	NaN	NaN	NaN	NaN	NaN	NaN	NaN
531	0.076522	0.090969	0.10732	0.12736	0.1525	0.18331	NaN	NaN	NaN	NaN	NaN	NaN	NaN	NaN	NaN	NaN	NaN	NaN	NaN	NaN	NaN	NaN	NaN	NaN	NaN	NaN	NaN	NaN	NaN	NaN	NaN	NaN	NaN	NaN	NaN	NaN	NaN	NaN	NaN	NaN	NaN	NaN	NaN	NaN	NaN	NaN	NaN	NaN	NaN
532	1e-05	1e-05	1e-05	1e-05	1e-05	1e-05	0.0048837	0.016678	0.029754	0.04524	0.064503	0.087071	0.11232	0.14093	NaN	NaN	NaN	NaN	NaN	NaN	NaN	NaN	NaN	NaN	NaN	NaN	NaN	NaN	NaN	NaN	NaN	NaN	NaN	NaN	NaN	NaN	NaN	NaN	NaN	NaN	NaN	NaN	NaN	NaN	NaN	NaN	NaN	NaN	NaN
533	1e-05	1e-05	1e-05	1e-05	0.0085646	0.018274	0.027565	0.036925	0.04637	0.055858	0.066097	0.075923	0.085945	0.097183	0.10807	0.11928	0.13085	0.14258	0.15405	0.165	0.17615	0.18647	0.19681	0.20732	0.2173	0.22802	0.23818	0.24833	0.25844	0.26841	0.27857	0.28832	0.29835	0.30777	0.31645	0.32494	0.33253	0.34011	0.34706	0.35417	0.36126	0.36824	0.37534	0.38231	0.38996	0.39849	0.40692	0.41532	0.42422
534	1e-05	1e-05	1e-05	1e-05	1e-05	0.0035033	0.008801	0.014288	0.020624	0.02709	0.033829	0.04068	0.047813	0.055265	0.063569	0.072001	0.080682	0.088793	0.097244	0.10547	0.114	0.1227	0.13182	0.14115	0.15033	0.15952	0.16917	0.17928	0.19033	0.2015	0.21299	0.22474	0.23703	0.24958	0.26222	0.27553	0.28924	0.30322	0.3167	0.32983	0.3434	0.3577	0.37219	0.38651	0.40183	0.41857	0.43627	NaN	NaN
535	1e-05	1e-05	1e-05	1e-05	1e-05	1e-05	0.0032767	0.010576	0.015842	0.020938	0.026472	0.03295	0.040187	0.047369	0.054326	0.062422	0.071336	0.081026	0.091605	0.10323	0.11581	0.13023	0.14403	0.158	0.17306	0.18909	0.20365	0.219	0.23255	0.24547	0.25815	0.27012	0.28137	0.29403	0.3073	0.32075	0.3343	NaN	NaN	NaN	NaN	NaN	NaN	NaN	NaN	NaN	NaN	NaN	NaN
536	1e-05	1e-05	1e-05	1e-05	1e-05	1e-05	0.0020354	0.0078755	0.014291	0.0217	0.030088	0.038181	0.04617	0.055149	0.063564	0.072517	0.08136	0.090658	0.098912	0.10662	0.11342	0.1202	0.12722	0.1347	0.14107	0.14823	0.15483	0.16116	0.16655	0.17181	0.17733	0.183	0.18844	0.19342	0.19809	0.2027	0.2064	0.21022	0.21408	0.21828	0.2228	0.22722	0.23149	0.23535	0.23986	0.24437	0.24913	0.25438	0.25981
537	1e-05	1e-05	1e-05	1e-05	0.00027815	0.0054511	0.011649	0.019774	0.02919	0.040422	0.054296	0.06811	0.082796	0.10188	0.12215	0.14482	0.16977	0.1961	0.22334	0.25124	0.27978	NaN	NaN	NaN	NaN	NaN	NaN	NaN	NaN	NaN	NaN	NaN	NaN	NaN	NaN	NaN	NaN	NaN	NaN	NaN	NaN	NaN	NaN	NaN	NaN	NaN	NaN	NaN	NaN
538	1e-05	1e-05	1e-05	1e-05	1e-05	0.0056334	0.017371	0.030802	0.046349	0.064158	0.084777	0.10824	0.13434	0.16316	NaN	NaN	NaN	NaN	NaN	NaN	NaN	NaN	NaN	NaN	NaN	NaN	NaN	NaN	NaN	NaN	NaN	NaN	NaN	NaN	NaN	NaN	NaN	NaN	NaN	NaN	NaN	NaN	NaN	NaN	NaN	NaN	NaN	NaN	NaN
539	1e-05	1e-05	1e-05	1e-05	1e-05	0.0048985	0.020689	0.038588	0.058583	0.079632	0.10209	0.12573	0.15097	0.17772	0.20607	0.2364	0.26772	0.2998	NaN	NaN	NaN	NaN	NaN	NaN	NaN	NaN	NaN	NaN	NaN	NaN	NaN	NaN	NaN	NaN	NaN	NaN	NaN	NaN	NaN	NaN	NaN	NaN	NaN	NaN	NaN	NaN	NaN	NaN	NaN
540	1e-05	1e-05	1e-05	1e-05	1e-05	0.0054674	0.015125	0.027037	0.040561	0.056677	0.07633	0.09821	0.12105	0.14616	0.17158	0.19934	0.22976	NaN	NaN	NaN	NaN	NaN	NaN	NaN	NaN	NaN	NaN	NaN	NaN	NaN	NaN	NaN	NaN	NaN	NaN	NaN	NaN	NaN	NaN	NaN	NaN	NaN	NaN	NaN	NaN	NaN	NaN	NaN	NaN
541	0.036567	0.025567	0.015887	0.0088815	0.0035339	1e-05	1e-05	1e-05	1e-05	0.0012533	0.005851	0.012593	0.020297	0.028678	0.035731	0.041689	0.047986	0.055389	0.063821	0.072026	0.081197	0.091516	0.10301	0.11466	0.12751	0.1421	0.15936	0.17744	0.19601	0.21544	0.23721	0.26097	NaN	NaN	NaN	NaN	NaN	NaN	NaN	NaN	NaN	NaN	NaN	NaN	NaN	NaN	NaN	NaN	NaN
542	0.029889	0.017924	0.0075319	0.00050698	1e-05	1e-05	1e-05	0.0011175	0.006804	0.015677	0.028656	0.044641	0.061984	0.080994	0.10043	0.11952	0.13877	0.15853	0.17865	0.20046	0.22332	0.24743	0.27223	0.29866	NaN	NaN	NaN	NaN	NaN	NaN	NaN	NaN	NaN	NaN	NaN	NaN	NaN	NaN	NaN	NaN	NaN	NaN	NaN	NaN	NaN	NaN	NaN	NaN	NaN
543	1e-05	1e-05	0.00096907	0.0040127	0.0066209	0.00891	0.012681	0.018763	0.025827	0.034947	0.046518	0.0584	0.071037	0.086958	0.10356	0.12221	0.1421	0.16371	0.18523	0.20728	0.22916	0.25246	0.27836	0.30719	0.33596	0.36818	NaN	NaN	NaN	NaN	NaN	NaN	NaN	NaN	NaN	NaN	NaN	NaN	NaN	NaN	NaN	NaN	NaN	NaN	NaN	NaN	NaN	NaN	NaN
544	0.0011124	5.4776e-05	1e-05	1e-05	1e-05	0.0012362	0.0037592	0.0080729	0.01554	0.02497	0.036168	0.048232	0.061527	0.075894	0.091448	0.10915	0.12813	0.14905	0.17093	0.19221	0.21341	0.23609	0.26078	0.28787	NaN	NaN	NaN	NaN	NaN	NaN	NaN	NaN	NaN	NaN	NaN	NaN	NaN	NaN	NaN	NaN	NaN	NaN	NaN	NaN	NaN	NaN	NaN	NaN	NaN
545	1e-05	1e-05	1e-05	1e-05	1e-05	1e-05	0.0066314	0.014945	0.023813	0.034393	0.045845	0.058545	0.073422	0.089844	0.10864	0.12841	0.14871	0.1698	0.19057	0.21226	0.23388	0.25683	0.28017	0.30311	0.32613	0.34762	0.368	0.3881	0.4083	0.42933	0.45052	0.47238	0.49389	NaN	NaN	NaN	NaN	NaN	NaN	NaN	NaN	NaN	NaN	NaN	NaN	NaN	NaN	NaN	NaN
546	0.051123	0.056989	0.063016	0.068806	0.075273	0.082305	0.091062	0.10111	0.11215	0.12374	0.13563	0.14798	0.16089	0.17466	0.18935	0.2037	0.21842	0.23205	0.24513	0.25797	0.27111	0.28439	0.29772	0.31063	0.32258	0.33424	0.3463	0.35871	0.372	0.3864	0.40181	0.41843	0.43685	NaN	NaN	NaN	NaN	NaN	NaN	NaN	NaN	NaN	NaN	NaN	NaN	NaN	NaN	NaN	NaN
547	0.0099979	0.0046675	1e-05	1e-05	1e-05	1e-05	1e-05	1e-05	0.0001025	0.0031537	0.0083377	0.014419	0.021117	0.028256	0.03481	0.040977	0.048019	0.054765	0.061734	0.068119	0.075466	0.082547	0.089792	0.096625	0.10411	0.11216	0.11985	0.12677	0.13392	0.14159	0.14921	0.15606	0.16282	0.17019	0.17831	0.18583	0.19245	0.19935	0.20635	0.21345	0.22022	0.22865	0.23861	0.24941	0.26148	0.27574	NaN	NaN	NaN
548	1e-05	1e-05	1e-05	1e-05	1e-05	0.0045563	0.012686	0.023524	0.035521	0.048835	0.064605	0.08267	0.10132	0.12019	0.1379	0.15482	0.17255	0.19009	0.20651	0.22317	0.23935	0.25517	0.27063	0.28572	0.30132	0.3171	0.3328	0.34853	0.36455	0.38196	0.40014	0.42083	NaN	NaN	NaN	NaN	NaN	NaN	NaN	NaN	NaN	NaN	NaN	NaN	NaN	NaN	NaN	NaN	NaN
549	1e-05	1e-05	1e-05	1e-05	0.0041315	0.010917	0.017546	0.026354	0.037041	0.050365	0.067242	0.083148	0.10006	0.12111	0.14466	0.17193	0.20326	0.23915	NaN	NaN	NaN	NaN	NaN	NaN	NaN	NaN	NaN	NaN	NaN	NaN	NaN	NaN	NaN	NaN	NaN	NaN	NaN	NaN	NaN	NaN	NaN	NaN	NaN	NaN	NaN	NaN	NaN	NaN	NaN
550	1e-05	1e-05	1e-05	1e-05	1e-05	0.00096152	0.010259	0.019337	0.028494	0.038647	0.048782	0.059184	0.070423	0.082754	0.095497	0.10859	0.12104	0.13359	0.14628	0.15892	0.17116	0.18435	0.19758	0.21076	0.22413	0.23661	0.24907	0.26094	0.27289	0.28468	0.29594	0.30679	0.31675	0.32619	0.33532	0.3434	0.35215	0.36075	0.3706	0.37971	0.38905	0.39944	0.41062	0.42298	0.43671	0.45221	NaN	NaN	NaN
551	1e-05	1e-05	1e-05	1e-05	1e-05	0.0061469	0.017549	0.031632	0.047889	0.067284	0.08887	0.11196	0.13695	0.1636	0.19064	0.21872	0.24721	0.27626	0.30543	0.33584	0.3669	NaN	NaN	NaN	NaN	NaN	NaN	NaN	NaN	NaN	NaN	NaN	NaN	NaN	NaN	NaN	NaN	NaN	NaN	NaN	NaN	NaN	NaN	NaN	NaN	NaN	NaN	NaN	NaN
552	1e-05	1e-05	1e-05	1e-05	1e-05	0.0026815	0.0067996	0.011273	0.016574	0.022736	0.029709	0.037845	0.046408	0.055184	0.063663	0.072169	0.080847	0.088869	0.097479	0.10646	0.11651	0.12803	0.13945	0.15119	0.1637	0.17715	0.19151	0.20716	0.22455	0.24194	0.25968	0.27742	0.29464	0.31339	0.3337	0.35557	0.37889	0.40358	NaN	NaN	NaN	NaN	NaN	NaN	NaN	NaN	NaN	NaN	NaN
553	0.00011719	0.0088839	0.019098	0.032	0.047939	0.066819	0.089335	NaN	NaN	NaN	NaN	NaN	NaN	NaN	NaN	NaN	NaN	NaN	NaN	NaN	NaN	NaN	NaN	NaN	NaN	NaN	NaN	NaN	NaN	NaN	NaN	NaN	NaN	NaN	NaN	NaN	NaN	NaN	NaN	NaN	NaN	NaN	NaN	NaN	NaN	NaN	NaN	NaN	NaN
554	1e-05	1e-05	1e-05	0.00187	0.0055665	0.01089	0.017653	0.025601	0.036385	0.049619	0.06465	0.080941	0.099287	0.11928	0.13969	0.16107	0.18366	0.20652	0.2297	0.25213	0.27415	0.29674	0.32027	0.3443	0.36976	0.39699	NaN	NaN	NaN	NaN	NaN	NaN	NaN	NaN	NaN	NaN	NaN	NaN	NaN	NaN	NaN	NaN	NaN	NaN	NaN	NaN	NaN	NaN	NaN
555	1e-05	1e-05	1e-05	1e-05	1e-05	0.0035609	0.0092369	0.016251	0.024533	0.033945	0.044516	0.055811	0.068438	0.081436	0.094866	0.10862	0.12271	0.13667	0.15042	0.16447	0.1785	0.19253	0.20683	0.22058	0.23395	0.24712	0.26004	0.27304	0.28635	0.29971	0.31263	0.32531	0.33831	0.35168	0.36593	0.3817	0.39953	NaN	NaN	NaN	NaN	NaN	NaN	NaN	NaN	NaN	NaN	NaN	NaN
556	1e-05	1e-05	0.0017514	0.0067961	0.014072	0.02348	NaN	NaN	NaN	NaN	NaN	NaN	NaN	NaN	NaN	NaN	NaN	NaN	NaN	NaN	NaN	NaN	NaN	NaN	NaN	NaN	NaN	NaN	NaN	NaN	NaN	NaN	NaN	NaN	NaN	NaN	NaN	NaN	NaN	NaN	NaN	NaN	NaN	NaN	NaN	NaN	NaN	NaN	NaN
557	1e-05	1e-05	1e-05	0.0019718	0.006331	0.011706	0.017439	0.024052	0.033962	0.045347	0.057709	0.072687	0.090138	0.10825	0.12685	0.14605	0.16701	0.18899	0.21148	0.23257	0.25372	0.27522	0.29617	0.31577	0.33633	0.35883	0.38163	0.40532	0.43071	NaN	NaN	NaN	NaN	NaN	NaN	NaN	NaN	NaN	NaN	NaN	NaN	NaN	NaN	NaN	NaN	NaN	NaN	NaN	NaN
558	1e-05	1e-05	0.0093927	0.023224	0.039783	0.059893	NaN	NaN	NaN	NaN	NaN	NaN	NaN	NaN	NaN	NaN	NaN	NaN	NaN	NaN	NaN	NaN	NaN	NaN	NaN	NaN	NaN	NaN	NaN	NaN	NaN	NaN	NaN	NaN	NaN	NaN	NaN	NaN	NaN	NaN	NaN	NaN	NaN	NaN	NaN	NaN	NaN	NaN	NaN
559	1e-05	1e-05	1e-05	1e-05	1e-05	1e-05	NaN	NaN	NaN	NaN	NaN	NaN	NaN	NaN	NaN	NaN	NaN	NaN	NaN	NaN	NaN	NaN	NaN	NaN	NaN	NaN	NaN	NaN	NaN	NaN	NaN	NaN	NaN	NaN	NaN	NaN	NaN	NaN	NaN	NaN	NaN	NaN	NaN	NaN	NaN	NaN	NaN	NaN	NaN
560	0.00023529	1e-05	1e-05	1e-05	1e-05	0.0032137	0.0081898	0.014984	0.023945	0.035	0.048192	0.063878	0.081982	0.10006	0.11923	0.13964	0.16125	0.18263	0.20388	0.22511	0.24666	0.26788	0.28814	0.3074	0.32747	0.34764	0.36741	0.38724	0.40894	0.43195	NaN	NaN	NaN	NaN	NaN	NaN	NaN	NaN	NaN	NaN	NaN	NaN	NaN	NaN	NaN	NaN	NaN	NaN	NaN
561	1e-05	1e-05	1e-05	0.0035832	0.0087675	0.015021	0.022881	0.03211	0.042735	0.05517	0.070029	0.085522	0.10305	0.12155	0.1401	0.15935	0.17882	0.19789	0.21727	0.23641	0.25538	0.27405	0.29238	0.3095	0.32657	0.34336	0.35919	0.37462	0.39026	0.4057	0.42145	0.43743	0.4538	0.47147	0.49043	NaN	NaN	NaN	NaN	NaN	NaN	NaN	NaN	NaN	NaN	NaN	NaN	NaN	NaN
562	1e-05	1e-05	0.0086165	0.02245	0.039133	0.058618	0.081434	NaN	NaN	NaN	NaN	NaN	NaN	NaN	NaN	NaN	NaN	NaN	NaN	NaN	NaN	NaN	NaN	NaN	NaN	NaN	NaN	NaN	NaN	NaN	NaN	NaN	NaN	NaN	NaN	NaN	NaN	NaN	NaN	NaN	NaN	NaN	NaN	NaN	NaN	NaN	NaN	NaN	NaN
563	1e-05	1e-05	0.0035904	0.01302	0.024138	0.034875	0.048147	0.064149	0.081427	0.10221	0.12439	0.14971	0.17872	0.21119	0.24774	NaN	NaN	NaN	NaN	NaN	NaN	NaN	NaN	NaN	NaN	NaN	NaN	NaN	NaN	NaN	NaN	NaN	NaN	NaN	NaN	NaN	NaN	NaN	NaN	NaN	NaN	NaN	NaN	NaN	NaN	NaN	NaN	NaN	NaN
564	1e-05	1e-05	1e-05	1e-05	1e-05	1e-05	0.00097882	0.0045475	0.0091751	0.014412	0.020149	0.026091	0.033016	0.040717	0.047588	0.054523	0.061472	0.06804	0.074559	0.07987	0.085329	0.090982	0.096862	0.1024	0.10733	0.11294	0.11851	0.12477	0.13117	0.13723	0.14455	0.15148	0.15808	0.16467	0.17088	0.17713	0.18293	0.1885	0.19332	0.19791	0.20271	0.20663	0.21101	0.2155	0.22011	0.22521	0.23018	0.23509	0.2398
565	1e-05	1e-05	1e-05	1e-05	1e-05	1e-05	0.0079167	NaN	NaN	NaN	NaN	NaN	NaN	NaN	NaN	NaN	NaN	NaN	NaN	NaN	NaN	NaN	NaN	NaN	NaN	NaN	NaN	NaN	NaN	NaN	NaN	NaN	NaN	NaN	NaN	NaN	NaN	NaN	NaN	NaN	NaN	NaN	NaN	NaN	NaN	NaN	NaN	NaN	NaN
566	1e-05	1e-05	1e-05	1e-05	1e-05	1e-05	0.0039368	0.013589	0.024505	0.036499	0.049611	0.062674	0.077262	0.091984	0.10601	0.11994	0.13301	0.1457	0.15709	0.16763	0.17771	0.18775	0.19788	0.20655	0.21507	0.22462	0.23339	0.24376	0.25412	0.26404	0.27376	0.28322	0.29176	0.30069	0.30978	0.31898	0.3271	0.33585	0.34278	0.34957	0.3566	0.36371	0.37208	0.38138	0.38981	0.39836	0.40654	0.41471	0.42256
567	1e-05	1e-05	1e-05	1e-05	0.0046767	0.014666	0.027917	0.044048	0.061966	0.082253	0.10642	0.13216	0.15935	0.18629	0.21099	0.23555	0.26074	0.2845	0.308	0.33218	0.35748	0.38248	0.40831	NaN	NaN	NaN	NaN	NaN	NaN	NaN	NaN	NaN	NaN	NaN	NaN	NaN	NaN	NaN	NaN	NaN	NaN	NaN	NaN	NaN	NaN	NaN	NaN	NaN	NaN
568	1e-05	1e-05	1e-05	0.00087572	0.0039681	0.007607	0.012917	0.019079	0.026631	0.035454	0.046362	0.058439	0.072794	0.088204	0.10471	0.12174	0.13872	0.15452	0.17169	0.18817	0.20417	0.22001	0.2362	0.2506	0.26499	0.27805	0.29185	0.30722	0.32443	0.34058	0.35694	0.37425	0.39054	0.40692	0.42353	0.44046	0.45841	0.47524	0.49125	0.50655	0.52341	NaN	NaN	NaN	NaN	NaN	NaN	NaN	NaN
569	1e-05	1e-05	1e-05	1e-05	1e-05	1e-05	0.0063944	0.022636	0.042062	0.064244	0.089618	0.1172	0.14712	0.17923	NaN	NaN	NaN	NaN	NaN	NaN	NaN	NaN	NaN	NaN	NaN	NaN	NaN	NaN	NaN	NaN	NaN	NaN	NaN	NaN	NaN	NaN	NaN	NaN	NaN	NaN	NaN	NaN	NaN	NaN	NaN	NaN	NaN	NaN	NaN
570	1e-05	1e-05	1e-05	1e-05	1e-05	1e-05	0.00074608	0.0031543	0.0061257	0.0096392	0.014009	0.018666	0.023846	0.029282	0.034324	0.039478	0.04451	0.049437	0.054133	0.058902	0.063792	0.068708	0.073686	0.078409	0.083257	0.088474	0.093336	0.098542	0.10378	0.10894	0.11386	0.11852	0.12268	0.12715	0.13159	0.13573	0.13968	0.14388	0.14755	0.15134	0.15529	0.15925	0.16323	0.16732	0.17085	0.17436	0.17778	0.18121	0.18442
571	1e-05	1e-05	1e-05	1e-05	1e-05	1e-05	NaN	NaN	NaN	NaN	NaN	NaN	NaN	NaN	NaN	NaN	NaN	NaN	NaN	NaN	NaN	NaN	NaN	NaN	NaN	NaN	NaN	NaN	NaN	NaN	NaN	NaN	NaN	NaN	NaN	NaN	NaN	NaN	NaN	NaN	NaN	NaN	NaN	NaN	NaN	NaN	NaN	NaN	NaN
572	0.0072259	0.0043194	0.0016761	1e-05	1e-05	1e-05	1e-05	1e-05	1e-05	0.00010033	0.0021399	0.004307	0.0066867	0.0090077	0.010809	0.012629	0.014263	0.015811	0.017312	0.018498	0.020038	0.02153	0.023267	0.025086	0.027096	0.029522	0.031701	0.034432	0.037343	0.039984	0.042774	0.045117	0.047271	0.04964	0.051724	0.053766	0.055729	0.057953	0.059578	0.061136	0.063087	0.065266	0.067627	0.069993	0.072056	0.074505	0.076758	0.078774	0.080743
573	1e-05	1e-05	1e-05	0.0038212	0.012571	0.024015	0.037166	0.052249	0.069032	0.088496	0.11031	0.1336	0.15865	0.18336	0.20773	0.23306	0.25621	0.27925	0.30295	0.3276	0.3531	0.38041	0.40966	NaN	NaN	NaN	NaN	NaN	NaN	NaN	NaN	NaN	NaN	NaN	NaN	NaN	NaN	NaN	NaN	NaN	NaN	NaN	NaN	NaN	NaN	NaN	NaN	NaN	NaN
574	1e-05	1e-05	0.0052862	0.014034	0.026123	0.040504	0.057388	0.076917	0.099462	0.12467	0.15249	0.18253	0.21495	0.24952	NaN	NaN	NaN	NaN	NaN	NaN	NaN	NaN	NaN	NaN	NaN	NaN	NaN	NaN	NaN	NaN	NaN	NaN	NaN	NaN	NaN	NaN	NaN	NaN	NaN	NaN	NaN	NaN	NaN	NaN	NaN	NaN	NaN	NaN	NaN
575	1e-05	1e-05	1e-05	1e-05	1e-05	1e-05	0.003807	0.012381	0.021625	0.031208	0.041264	0.051474	0.062081	0.073161	0.084087	0.095148	0.10638	0.11789	0.1293	0.141	0.15332	0.16607	0.17926	0.19288	0.2069	0.22168	0.23649	0.25168	0.26716	0.28279	0.29846	0.31397	0.32955	0.34508	0.36026	0.37529	0.38977	0.40451	0.41864	0.43248	0.4462	0.46005	0.47376	0.48685	0.49997	0.51326	0.52649	0.54029	0.55419
576	1e-05	1e-05	1e-05	1e-05	1e-05	0.00085784	0.0054423	0.012118	0.019958	0.029216	0.040765	0.053884	0.069406	0.085508	0.10223	0.11899	0.13627	0.15327	0.16942	0.18636	0.20385	0.22023	0.23609	0.24997	0.2637	0.27648	0.28867	0.30063	0.31209	0.32407	0.3349	0.34462	0.35497	0.36547	0.37587	0.38483	0.39467	0.40471	0.41421	0.4241	0.43336	0.44308	0.45388	0.46415	0.47495	0.4872	0.50152	NaN	NaN
577	1e-05	1e-05	1e-05	1e-05	0.0078832	0.016735	0.026098	0.036186	0.047124	0.058619	0.070869	0.08362	0.097046	0.1111	0.12531	0.1401	0.15534	0.1711	0.18707	0.20346	0.22063	0.23787	0.25517	0.27241	0.28989	0.30845	0.32706	0.34594	0.36488	0.38384	0.40251	0.42052	0.43864	0.45686	0.47494	0.49292	0.50959	0.52597	0.54204	0.55784	0.57368	0.58945	0.60548	NaN	NaN	NaN	NaN	NaN	NaN
578	1e-05	1e-05	1e-05	1e-05	1e-05	1e-05	0.0049306	0.016481	0.028405	0.041536	0.055471	0.069039	0.084026	0.099175	0.11443	0.12916	0.14454	0.16009	0.17535	0.19178	0.20852	0.22569	0.243	0.25954	0.27817	0.2973	0.31717	0.33695	0.35622	0.37644	0.39633	0.41589	0.43436	0.45276	0.47117	0.48716	0.50358	0.52017	0.53663	0.55378	NaN	NaN	NaN	NaN	NaN	NaN	NaN	NaN	NaN
579	1e-05	1e-05	1e-05	0.0014347	0.0071445	0.014838	0.025535	0.039714	0.056418	0.075826	0.098603	0.12414	0.15324	NaN	NaN	NaN	NaN	NaN	NaN	NaN	NaN	NaN	NaN	NaN	NaN	NaN	NaN	NaN	NaN	NaN	NaN	NaN	NaN	NaN	NaN	NaN	NaN	NaN	NaN	NaN	NaN	NaN	NaN	NaN	NaN	NaN	NaN	NaN	NaN
580	1e-05	1e-05	1e-05	1e-05	1e-05	1e-05	0.0045881	0.015824	0.027834	0.03978	0.052387	0.064649	0.077849	0.090226	0.10177	0.11243	0.12278	0.13266	0.14127	0.14998	0.15881	0.16717	0.17576	0.18418	0.19321	0.20222	0.21168	0.22096	0.23028	0.23989	0.24882	0.25753	0.26615	0.27546	0.28379	0.29156	0.29965	0.30784	0.31541	0.32249	0.32921	0.33573	0.34207	0.34835	0.35338	0.3587	0.36408	0.3685	0.37253
581	1e-05	1e-05	1e-05	0.015919	0.034357	0.049313	0.064023	0.079775	0.090584	0.1032	0.11628	0.1301	0.14246	0.15712	0.17057	0.18738	0.20713	NaN	NaN	NaN	NaN	NaN	NaN	NaN	NaN	NaN	NaN	NaN	NaN	NaN	NaN	NaN	NaN	NaN	NaN	NaN	NaN	NaN	NaN	NaN	NaN	NaN	NaN	NaN	NaN	NaN	NaN	NaN	NaN
582	0.059931	0.044034	0.024396	0.012125	1e-05	1e-05	1e-05	1e-05	1e-05	1e-05	0.008285	0.017888	0.028645	0.042901	0.052378	0.066076	0.074399	0.082481	0.092795	0.10292	0.10701	0.11249	0.12271	0.1314	0.13849	0.14975	NaN	NaN	NaN	NaN	NaN	NaN	NaN	NaN	NaN	NaN	NaN	NaN	NaN	NaN	NaN	NaN	NaN	NaN	NaN	NaN	NaN	NaN	NaN
583	1e-05	1e-05	1e-05	1e-05	1e-05	1e-05	0.0029084	0.01038	0.019616	0.030297	0.042103	0.054384	0.067708	0.081291	0.094883	0.10797	0.12003	0.13189	0.14408	0.15598	0.16782	0.17941	0.19097	0.2023	0.21373	0.22487	0.23575	0.24685	0.25775	0.26787	0.27738	0.2859	0.2937	0.30181	0.30913	0.31683	0.32508	0.33385	0.34187	0.34975	0.35736	0.36496	0.37264	0.38038	0.38725	0.39418	0.39946	0.40342	0.40678
584	1e-05	1e-05	1e-05	1e-05	0.0069918	0.016023	0.025019	0.034713	0.044486	0.055062	0.066184	0.077777	0.089887	0.10306	0.11581	0.12874	0.14271	0.15811	0.17366	0.1895	0.20579	0.22164	0.23753	0.25344	0.26968	0.28597	0.30169	0.31724	0.33153	0.34477	0.35799	0.37017	0.38302	0.39624	0.40891	0.42118	0.43455	0.4494	0.46509	NaN	NaN	NaN	NaN	NaN	NaN	NaN	NaN	NaN	NaN
585	1e-05	1e-05	1e-05	1e-05	1e-05	1e-05	0.0036434	0.011966	0.021069	0.030695	0.040915	0.051479	0.061795	0.071319	0.080431	0.088753	0.097042	0.1055	0.11351	0.12177	0.13026	0.13888	0.14768	0.15659	0.16547	0.17421	0.18302	0.19166	0.19972	0.20757	0.2148	0.22117	0.22665	0.2323	0.2379	0.24373	0.24933	0.25518	0.26049	0.26589	0.27126	0.27642	0.28176	0.28713	0.29208	0.297	0.30133	0.30557	0.30951
586	1e-05	1e-05	1e-05	1e-05	1e-05	1e-05	0.0035796	0.011933	0.021826	0.033278	0.046481	0.061463	0.076847	0.092158	0.10697	0.12068	0.13457	0.14915	0.16361	0.17945	0.19638	0.21461	0.2331	0.25098	0.26826	0.2856	0.30339	0.32133	0.33817	0.35523	0.37087	0.38481	0.39734	0.41046	0.42522	0.44193	0.45922	NaN	NaN	NaN	NaN	NaN	NaN	NaN	NaN	NaN	NaN	NaN	NaN
587	1e-05	1e-05	1e-05	0.012695	0.027853	0.042526	0.056916	0.072127	0.08716	0.10301	0.11968	0.13671	0.15372	0.1706	0.1873	0.20472	0.22368	0.24387	0.26432	0.28573	0.30713	0.32898	0.35181	0.37667	0.40457	NaN	NaN	NaN	NaN	NaN	NaN	NaN	NaN	NaN	NaN	NaN	NaN	NaN	NaN	NaN	NaN	NaN	NaN	NaN	NaN	NaN	NaN	NaN	NaN
588	1e-05	1e-05	1e-05	1e-05	0.0037628	0.01267	0.023047	0.035762	0.050804	0.068283	0.087984	0.10981	0.13341	0.15886	0.18517	0.21252	0.24103	0.27093	0.30092	0.33101	0.36141	0.39202	0.4225	NaN	NaN	NaN	NaN	NaN	NaN	NaN	NaN	NaN	NaN	NaN	NaN	NaN	NaN	NaN	NaN	NaN	NaN	NaN	NaN	NaN	NaN	NaN	NaN	NaN	NaN
589	1e-05	1e-05	1e-05	1e-05	1e-05	1e-05	0.0026076	0.010251	0.019708	0.031193	0.045312	0.061635	0.080518	0.10148	0.12417	0.14894	0.1758	0.20494	NaN	NaN	NaN	NaN	NaN	NaN	NaN	NaN	NaN	NaN	NaN	NaN	NaN	NaN	NaN	NaN	NaN	NaN	NaN	NaN	NaN	NaN	NaN	NaN	NaN	NaN	NaN	NaN	NaN	NaN	NaN
590	1e-05	1e-05	1e-05	1e-05	1e-05	1e-05	0.014294	0.03352	0.054992	0.079776	0.1062	0.13281	0.16114	0.19083	0.22045	0.24958	NaN	NaN	NaN	NaN	NaN	NaN	NaN	NaN	NaN	NaN	NaN	NaN	NaN	NaN	NaN	NaN	NaN	NaN	NaN	NaN	NaN	NaN	NaN	NaN	NaN	NaN	NaN	NaN	NaN	NaN	NaN	NaN	NaN
591	1e-05	1e-05	1e-05	1e-05	1e-05	0.01633	0.037666	0.061822	0.088483	NaN	NaN	NaN	NaN	NaN	NaN	NaN	NaN	NaN	NaN	NaN	NaN	NaN	NaN	NaN	NaN	NaN	NaN	NaN	NaN	NaN	NaN	NaN	NaN	NaN	NaN	NaN	NaN	NaN	NaN	NaN	NaN	NaN	NaN	NaN	NaN	NaN	NaN	NaN	NaN
592	1e-05	1e-05	1e-05	1e-05	1e-05	1e-05	0.0044179	0.015486	0.029095	0.044356	0.061974	0.081483	0.10284	0.12621	0.15051	0.17553	0.20183	0.22941	0.25728	0.2855	0.31491	0.34519	0.3761	NaN	NaN	NaN	NaN	NaN	NaN	NaN	NaN	NaN	NaN	NaN	NaN	NaN	NaN	NaN	NaN	NaN	NaN	NaN	NaN	NaN	NaN	NaN	NaN	NaN	NaN
593	1e-05	1e-05	1e-05	1e-05	1e-05	1e-05	0.0028123	0.012393	0.023943	0.037371	0.053207	0.070689	0.089626	0.10924	0.1285	0.14716	0.1664	0.1848	0.20237	0.21916	0.23642	0.25309	0.2704	0.28791	0.30599	0.32561	0.34711	NaN	NaN	NaN	NaN	NaN	NaN	NaN	NaN	NaN	NaN	NaN	NaN	NaN	NaN	NaN	NaN	NaN	NaN	NaN	NaN	NaN	NaN
594	1e-05	1e-05	1e-05	1e-05	1e-05	1e-05	0.0055605	0.019913	0.036891	0.056411	0.078659	0.10247	0.12869	0.15568	0.18315	0.2104	0.2387	0.26743	0.29724	0.32742	NaN	NaN	NaN	NaN	NaN	NaN	NaN	NaN	NaN	NaN	NaN	NaN	NaN	NaN	NaN	NaN	NaN	NaN	NaN	NaN	NaN	NaN	NaN	NaN	NaN	NaN	NaN	NaN	NaN
595	0.014471	0.0077419	0.0007432	1e-05	1e-05	1e-05	0.0022624	NaN	NaN	NaN	NaN	NaN	NaN	NaN	NaN	NaN	NaN	NaN	NaN	NaN	NaN	NaN	NaN	NaN	NaN	NaN	NaN	NaN	NaN	NaN	NaN	NaN	NaN	NaN	NaN	NaN	NaN	NaN	NaN	NaN	NaN	NaN	NaN	NaN	NaN	NaN	NaN	NaN	NaN
596	1e-05	1e-05	1e-05	1e-05	1e-05	0.0042506	0.010953	0.020169	0.032236	0.046465	0.06303	0.081493	0.10222	0.12591	0.1515	0.17876	0.20751	0.23753	0.26824	0.29956	0.33212	0.36594	NaN	NaN	NaN	NaN	NaN	NaN	NaN	NaN	NaN	NaN	NaN	NaN	NaN	NaN	NaN	NaN	NaN	NaN	NaN	NaN	NaN	NaN	NaN	NaN	NaN	NaN	NaN
597	1e-05	1e-05	1e-05	1e-05	0.0034564	0.01472	0.029892	0.048388	0.069006	0.093057	0.11968	0.14889	0.18121	0.21479	0.25015	NaN	NaN	NaN	NaN	NaN	NaN	NaN	NaN	NaN	NaN	NaN	NaN	NaN	NaN	NaN	NaN	NaN	NaN	NaN	NaN	NaN	NaN	NaN	NaN	NaN	NaN	NaN	NaN	NaN	NaN	NaN	NaN	NaN	NaN
598	1e-05	1e-05	1e-05	0.0010238	0.016167	0.032534	0.050449	0.069869	0.09114	0.11467	0.13953	0.16464	0.19038	0.21649	0.24256	0.26915	0.29604	0.32348	0.352	0.38079	NaN	NaN	NaN	NaN	NaN	NaN	NaN	NaN	NaN	NaN	NaN	NaN	NaN	NaN	NaN	NaN	NaN	NaN	NaN	NaN	NaN	NaN	NaN	NaN	NaN	NaN	NaN	NaN	NaN
599	1e-05	1e-05	1e-05	1e-05	0.013158	0.031618	0.046874	0.060861	0.074876	0.088725	0.10285	0.1151	0.12726	0.14171	0.15621	0.17195	0.18783	0.20677	0.22561	0.24528	0.26701	0.28945	0.31362	0.33806	0.36261	0.38817	0.41365	0.4404	0.46748	0.49599	NaN	NaN	NaN	NaN	NaN	NaN	NaN	NaN	NaN	NaN	NaN	NaN	NaN	NaN	NaN	NaN	NaN	NaN	NaN
600	0.02466	0.014245	0.0049736	1e-05	1e-05	1e-05	1e-05	1e-05	1e-05	0.0024093	0.011759	0.022603	0.035592	0.050116	0.064918	0.079217	0.09462	0.10969	0.12396	0.13799	0.15214	0.1649	0.1785	0.19113	0.20287	0.21488	0.22686	0.23764	0.24846	0.2591	0.26946	0.27919	0.29009	0.29965	0.30918	0.318	0.32626	0.33439	0.34254	0.35065	0.35874	0.36723	0.37602	0.3834	0.39128	0.39843	0.40625	0.41411	0.42138
601	1e-05	1e-05	1e-05	1e-05	1e-05	1e-05	0.0022746	0.0087728	0.015699	0.023952	0.033791	0.044524	0.056246	0.06743	0.077956	0.088979	0.10024	0.11103	0.12173	0.13237	0.1429	0.15359	0.16426	0.17457	0.18528	0.19551	0.20467	0.2145	0.2241	0.23265	0.24131	0.2493	0.25693	0.26467	0.27205	0.2794	0.28766	0.29684	0.30529	0.31344	0.32288	0.33189	0.34127	0.35005	0.35874	0.36727	0.37506	0.38219	0.38903
602	1e-05	1e-05	1e-05	1e-05	1e-05	1e-05	0.0022447	0.0075228	0.013863	0.021508	0.030038	0.03759	0.044986	0.053251	0.061137	0.068909	0.076206	0.084144	0.091745	0.098625	0.10583	0.1125	0.11909	0.12571	0.13304	0.14028	0.14671	0.15372	0.16009	0.16601	0.17156	0.17598	0.18003	0.18441	0.18826	0.19142	0.19532	0.20017	0.20477	0.20938	0.21432	0.21992	0.22585	0.23221	0.23814	0.24412	0.2498	0.25475	0.2591
603	0.024782	0.015375	0.0076116	0.002092	1e-05	1e-05	0.002405	0.008924	0.018226	0.030359	0.045983	0.063989	0.084346	0.10609	0.12773	0.14862	0.17032	0.19144	0.21153	0.23085	0.25036	0.26839	0.28635	0.30295	0.31885	0.33566	0.35327	0.37103	0.38987	0.40941	0.43058	NaN	NaN	NaN	NaN	NaN	NaN	NaN	NaN	NaN	NaN	NaN	NaN	NaN	NaN	NaN	NaN	NaN	NaN
604	1e-05	1e-05	1e-05	1e-05	1e-05	0.0062194	0.016748	0.030221	0.046598	0.065473	0.087041	0.11103	0.13866	0.16941	NaN	NaN	NaN	NaN	NaN	NaN	NaN	NaN	NaN	NaN	NaN	NaN	NaN	NaN	NaN	NaN	NaN	NaN	NaN	NaN	NaN	NaN	NaN	NaN	NaN	NaN	NaN	NaN	NaN	NaN	NaN	NaN	NaN	NaN	NaN
605	0.017179	0.0091668	0.0018256	1e-05	1e-05	1e-05	1e-05	1e-05	0.0060521	0.015063	0.027227	0.041043	0.056131	0.073043	0.090386	0.10696	0.12403	0.14047	0.15617	0.17162	0.18677	0.20089	0.2152	0.22951	0.24284	0.25585	0.2692	0.28241	0.29527	0.30804	0.3208	0.33374	0.3466	0.35893	0.37063	0.38205	0.39367	0.40588	0.41874	0.43297	0.44872	NaN	NaN	NaN	NaN	NaN	NaN	NaN	NaN
606	1e-05	1e-05	1e-05	1e-05	0.0039333	0.010239	0.019088	0.030562	0.044604	0.060929	0.0799	0.10095	0.12466	0.15081	0.17964	0.21089	NaN	NaN	NaN	NaN	NaN	NaN	NaN	NaN	NaN	NaN	NaN	NaN	NaN	NaN	NaN	NaN	NaN	NaN	NaN	NaN	NaN	NaN	NaN	NaN	NaN	NaN	NaN	NaN	NaN	NaN	NaN	NaN	NaN
607	1e-05	1e-05	1e-05	1e-05	0.010909	0.022747	0.035621	0.050005	0.065698	0.083837	0.10392	0.12453	0.1471	0.17317	0.20148	0.23215	NaN	NaN	NaN	NaN	NaN	NaN	NaN	NaN	NaN	NaN	NaN	NaN	NaN	NaN	NaN	NaN	NaN	NaN	NaN	NaN	NaN	NaN	NaN	NaN	NaN	NaN	NaN	NaN	NaN	NaN	NaN	NaN	NaN
608	1e-05	1e-05	1e-05	1e-05	1e-05	1e-05	0.003462	0.0096451	0.015046	0.021171	0.027272	0.034154	0.04127	0.048543	0.055206	0.062751	0.07035	0.077423	0.08464	0.092586	0.099483	0.10673	0.11432	0.1205	0.12591	0.13196	0.13728	0.14309	0.14866	0.15418	0.15977	0.16559	0.17097	0.17571	0.18134	0.18757	0.19359	0.20042	0.2071	0.21408	0.22179	0.22873	0.23535	0.24187	0.24846	0.2552	0.26152	0.26794	0.27355
609	3.8914e-05	1e-05	1e-05	1e-05	1e-05	1e-05	1e-05	0.0051439	0.012414	0.020035	0.029645	0.040352	0.052105	0.06533	0.078196	0.091175	0.10395	0.11568	0.12686	0.13685	0.14728	0.15721	0.16654	0.17522	0.18256	0.18986	0.19683	0.20365	0.21104	0.21857	0.22681	0.23446	0.24175	0.249	0.25589	0.26311	0.2701	0.27686	0.28331	0.2892	0.29505	0.29976	0.30446	0.30889	0.31286	0.31665	0.31988	0.32269	0.32557
610	1e-05	1e-05	1e-05	1e-05	1e-05	0.0056352	0.014494	0.023852	0.033278	0.043826	0.054767	0.065428	0.076407	0.087973	0.098843	0.10972	0.11997	0.13052	0.14112	0.15156	0.16221	0.1724	0.18261	0.19242	0.20262	0.21329	0.22362	0.23494	0.24604	0.25677	0.26701	0.27656	0.28643	0.29577	0.30513	0.31416	0.3233	0.33335	0.34264	0.35202	0.36141	0.3715	0.38178	0.39165	0.40238	0.4137	0.42566	0.43831	0.45108
611	1e-05	1e-05	1e-05	1e-05	1e-05	1e-05	0.0052094	0.014165	0.022469	0.031857	0.040568	0.049266	0.05768	0.066686	0.075479	0.08461	0.094354	0.10267	0.11109	0.12027	0.12838	0.13676	0.14576	0.15402	0.16066	0.16731	0.17346	0.17986	0.18611	0.19247	0.19868	0.205	0.21109	0.2167	0.22259	0.23029	0.23833	0.24706	0.25504	0.26364	0.27226	0.27958	0.28667	0.29332	0.29879	0.30458	0.30882	0.31255	0.31493
612	0.0041184	1e-05	1e-05	1e-05	1e-05	0.00075169	0.0081145	0.0184	0.031674	0.04799	0.067335	0.088599	0.11221	0.13834	0.16611	0.19532	0.22733	NaN	NaN	NaN	NaN	NaN	NaN	NaN	NaN	NaN	NaN	NaN	NaN	NaN	NaN	NaN	NaN	NaN	NaN	NaN	NaN	NaN	NaN	NaN	NaN	NaN	NaN	NaN	NaN	NaN	NaN	NaN	NaN
613	0.00037454	1e-05	1e-05	1e-05	1e-05	1e-05	1e-05	0.0046926	0.011787	0.020448	0.030627	0.041765	0.054669	0.068855	0.08309	0.09765	0.11235	0.12677	0.14125	0.15534	0.16948	0.18342	0.19758	0.21064	0.22277	0.23448	0.24527	0.25589	0.26631	0.27631	0.28603	0.29501	0.30401	0.31243	0.32046	0.32844	0.33647	0.34516	0.35365	0.36187	0.36995	0.37765	0.38544	0.39241	0.39874	0.40544	0.41159	0.4175	0.42292
614	0.04829	0.033421	0.019936	0.0091703	0.0020887	1e-05	1e-05	1e-05	0.0056424	0.016758	0.033124	0.054168	0.079048	0.10752	NaN	NaN	NaN	NaN	NaN	NaN	NaN	NaN	NaN	NaN	NaN	NaN	NaN	NaN	NaN	NaN	NaN	NaN	NaN	NaN	NaN	NaN	NaN	NaN	NaN	NaN	NaN	NaN	NaN	NaN	NaN	NaN	NaN	NaN	NaN
615	1e-05	1e-05	1e-05	1e-05	1e-05	1e-05	0.004327	0.010822	0.018912	0.025395	0.031854	0.039388	0.049082	0.058605	0.067005	0.07751	0.087858	0.098482	0.1097	0.12078	0.13391	0.14833	0.16324	0.17642	0.1883	0.20153	0.2152	0.22915	0.24351	0.25771	0.27176	0.28424	0.29649	0.30826	0.32173	0.33707	0.35266	0.36795	0.38395	0.40134	NaN	NaN	NaN	NaN	NaN	NaN	NaN	NaN	NaN
616	0.0086	0.0038239	1e-05	1e-05	1e-05	0.0039103	0.009569	0.017634	0.029152	0.043736	0.063227	0.085911	0.11128	0.13946	NaN	NaN	NaN	NaN	NaN	NaN	NaN	NaN	NaN	NaN	NaN	NaN	NaN	NaN	NaN	NaN	NaN	NaN	NaN	NaN	NaN	NaN	NaN	NaN	NaN	NaN	NaN	NaN	NaN	NaN	NaN	NaN	NaN	NaN	NaN
617	1e-05	1e-05	1e-05	1e-05	0.0065188	0.015269	0.023747	0.032049	0.040187	0.048986	0.058642	0.069174	0.080333	0.092489	0.10462	0.11768	0.13123	0.14516	0.15952	0.17459	0.18943	0.20423	0.2195	0.23466	0.25019	0.26791	0.28717	0.31012	0.33694	NaN	NaN	NaN	NaN	NaN	NaN	NaN	NaN	NaN	NaN	NaN	NaN	NaN	NaN	NaN	NaN	NaN	NaN	NaN	NaN
618	1e-05	1e-05	0.0019242	0.0047336	0.0081516	0.011126	0.021728	0.038413	0.065724	0.093667	0.1288	0.17109	0.21653	NaN	NaN	NaN	NaN	NaN	NaN	NaN	NaN	NaN	NaN	NaN	NaN	NaN	NaN	NaN	NaN	NaN	NaN	NaN	NaN	NaN	NaN	NaN	NaN	NaN	NaN	NaN	NaN	NaN	NaN	NaN	NaN	NaN	NaN	NaN	NaN
619	0.00114	1e-05	1e-05	1e-05	1e-05	1e-05	1e-05	0.002864	0.011707	0.021782	0.031652	0.042841	0.055849	0.070592	0.086324	0.10428	0.12266	0.14098	0.15941	0.17689	0.1952	0.21572	0.23577	0.25399	0.27111	0.28758	0.30425	0.31974	0.3354	0.34987	0.3659	0.37988	0.39188	0.40396	0.4169	0.42921	0.4403	0.44981	0.45885	0.46727	0.47677	0.48409	0.49231	0.50095	0.51014	0.51982	NaN	NaN	NaN
620	0.0061366	0.0016615	1e-05	1e-05	1e-05	1e-05	0.00099103	0.006817	0.014565	0.024317	0.036353	0.049822	0.065349	0.082421	0.099789	0.11706	0.13477	0.1531	0.17117	0.18997	0.20967	0.22951	0.25018	0.2711	0.29267	0.31578	0.34005	NaN	NaN	NaN	NaN	NaN	NaN	NaN	NaN	NaN	NaN	NaN	NaN	NaN	NaN	NaN	NaN	NaN	NaN	NaN	NaN	NaN	NaN
621	1e-05	1e-05	1e-05	1e-05	1e-05	1e-05	0.0040389	0.01214	0.020555	0.028485	0.037082	0.046517	0.056315	0.065697	0.072232	0.081073	0.08864	0.096442	0.10477	0.11281	0.12179	0.13059	0.14038	0.14983	0.15878	0.17024	0.18207	0.19471	0.20742	0.22019	0.23344	0.24637	0.26027	0.27302	0.28758	0.30241	0.31605	0.32812	0.33953	0.35025	0.36089	0.37169	0.38079	0.38878	0.39661	0.40223	0.40824	0.41481	0.42225
622	1e-05	1e-05	1e-05	1e-05	1e-05	1e-05	0.00075879	0.0024775	0.0044753	0.0066369	0.0093735	0.011822	0.014456	0.017881	0.021011	0.024839	0.029305	0.033847	0.037891	0.041923	0.045807	0.049318	0.052716	0.055672	0.058527	0.061589	0.06436	0.066982	0.07001	0.072888	0.075247	0.077577	0.080161	0.082866	0.085816	0.088362	0.091163	0.093696	0.095881	0.097953	0.10045	0.1033	0.10638	0.10895	0.11151	0.11418	0.11683	0.11906	0.12138
623	1e-05	1e-05	1e-05	1e-05	0.022741	0.069581	0.11382	0.15695	0.19853	0.23854	NaN	NaN	NaN	NaN	NaN	NaN	NaN	NaN	NaN	NaN	NaN	NaN	NaN	NaN	NaN	NaN	NaN	NaN	NaN	NaN	NaN	NaN	NaN	NaN	NaN	NaN	NaN	NaN	NaN	NaN	NaN	NaN	NaN	NaN	NaN	NaN	NaN	NaN	NaN
[truncated: 71 more columns]
