# Supplementary material for: Fractional killing arises from cell-to-cell variability in overcoming a caspase activity threshold
Source: Mol Syst Biol. 2015 May 7;11(5):803. doi: 10.15252/msb.20145584 (PMC4461398; doi:10.15252/msb.20145584)
Supplement: Supplementary file 3 [file msb0011-0803-sd3.zip › All_data/110_Apomab+anti-Fc (50 nM)_2/cell_parameters.tsv]

Apomab 50nM + Fc
Cell #	Surviving	Time pre-MOMP	Max C8 activity pre-MOMP	Time of Max C8 activity (tau)	k	t0	r2 of fit
1	0	195	0.0044782	195	1.1338e-05	19.4966	0.99852
2	1	Inf	0.0016185	105	3.3226e-06	-29.9982	0.77719
3	1	Inf	0.00028322	325	4.1657e-07	-29.9995	0.66025
4	1	Inf	0.00060377	540	2.389e-07	-29.9977	0.89403
5	1	Inf	0.0011024	120	6.6433e-06	6.3545	0.99321
6	1	Inf	0.0014858	490	9.9053e-07	40.288	0.97967
7	1	Inf	0.0010443	135	7.0283e-06	39.3135	0.99594
8	1	Inf	0.001446	590	1.0855e-06	26.1287	0.99247
9	1	Inf	0.00027152	455	1.8663e-07	-29.9996	0.70712
10	1	Inf	0.00039048	50	1.8407e-05	19.9576	0.96401
11	1	Inf	0.00067238	65	1.6605e-05	21.3188	0.99308
12	1	Inf	8.2115e-05	515	5.2828e-08	-14.2679	0.63374
13	1	Inf	0.00073469	70	1.3146e-05	19.4187	0.99088
14	1	Inf	0.00042118	245	2.2875e-06	138.5	0.92481
15	0	440	0.0029526	440	2.9667e-06	37.3207	0.99598
16	1	Inf	0.00035397	125	5.2706e-06	62.6083	0.91286
17	1	Inf	0.00071123	100	8.2342e-06	33.0698	0.99425
18	1	Inf	0.00035802	120	3.3966e-06	45.8742	0.99009
19	1	Inf	0.00019127	130	2.3854e-06	59.7605	0.57303
20	1	Inf	0.00065838	550	6.5459e-07	-30	0.74959
21	1	Inf	0.00075424	525	1.5487e-07	-29.9981	0.79548
22	0	260	0.003364	260	5.6912e-06	-17.4236	0.9948
23	0	50	0.0043378	50	5.1048e-05	20	0.94888
24	1	Inf	0.00065752	135	7.6396e-06	70.2787	0.82669
25	1	Inf	0.00069951	440	6.2991e-07	-29.9995	0.97666
26	0	160	0.0036881	160	9.0037e-06	9.3576	0.99888
27	1	Inf	0.00039916	140	0	0	0
28	1	Inf	0.00050138	500	5.9236e-07	-30	0.89586
29	1	Inf	0.00047066	190	9.9289e-07	-24.5588	0.98613
30	1	Inf	0.00038649	155	9.0276e-07	-29.9983	0.86548
31	0	285	0.00093944	285	1.8776e-07	-29.9525	0.77024
32	1	Inf	0.00084351	110	9.2969e-06	36.9401	0.98373
33	1	Inf	0.00046174	115	6.2787e-06	55.2551	0.88986
34	1	Inf	0.0022458	90	2.2296e-05	13.8033	0.99107
35	1	Inf	0.0015801	180	6.3687e-06	25.6965	0.99713
36	0	80	0.0033124	80	5.8071e-05	39.9423	0.99707
37	1	Inf	0.00063017	590	5.8684e-07	-30	0.96151
38	0	125	0.0036686	125	2.3717e-05	22.9943	0.99093
39	1	Inf	0.0010886	495	1.1594e-06	-30	0.98532
40	1	Inf	0.0010457	145	5.7824e-06	19.207	0.98196
41	1	Inf	0.00037176	130	0	0	0
42	1	Inf	0.00054905	465	4.7486e-07	-29.9999	0.95899
43	1	Inf	0.00076537	590	4.3274e-07	-29.9999	0.8882
44	1	Inf	0.0030666	190	1.309e-05	44.3453	0.99822
45	1	Inf	0.0012173	115	1.1237e-05	33.8604	0.9897
46	1	Inf	0.00050743	550	0	0	0
47	1	Inf	0.00096257	150	0	0	0
48	1	Inf	0.00077464	105	8.1806e-06	33.1348	0.98981
49	1	Inf	0.00047807	100	5.0755e-06	28.2469	0.97869
50	1	Inf	0.00038824	110	4.2248e-06	40.3388	0.95845
51	1	Inf	0.00062897	215	1.6014e-06	-29.9996	0.98156
52	1	Inf	0.0003616	140	1.7257e-06	-1.9182	0.95979
53	0	90	0.003933	90	3.8589e-05	27.5341	0.99826
54	0	70	0.0056237	70	5.9419e-05	28.9475	0.9987
55	0	80	0.0052866	80	3.0431e-05	9.23	0.99475
56	1	Inf	0.00026329	195	4.8128e-07	11.7374	0.95689
57	0	340	6.669e-05	340	0	0	0
58	0	95	0.005669	95	4.5104e-05	22.3015	0.99729
59	0	60	0.0041682	60	7.5348e-05	25.1828	0.99784
60	1	Inf	0.0042891	240	9.8072e-06	15.1943	0.99858
61	1	Inf	0.0016634	195	5.204e-06	1.5559	0.99787
62	1	Inf	0.0011011	160	4.3371e-06	-16.0582	0.98083
63	1	Inf	0.0011517	105	1.1581e-05	32.1951	0.9948
64	0	130	0.0040863	130	1.5635e-05	21.2823	0.99892
65	1	Inf	0.0008454	205	3.2159e-06	19.3017	0.99118
66	0	145	0.0042092	145	1.9431e-05	10.5839	0.99758
67	1	Inf	0.00031167	190	1.1005e-06	0.072101	0.99204
68	1	Inf	0.0020176	390	1.9348e-06	-7.8281	0.99746
69	1	Inf	0.0017141	485	8.6698e-07	56.2253	0.88232
70	1	Inf	0.00021393	220	3.9778e-07	57.4294	0.31794
71	1	Inf	0.0019767	140	1.211e-05	28.3489	0.99803
72	1	Inf	0.0010728	590	3.4152e-07	20.6721	0.94699
73	1	Inf	0.00071242	110	8.0849e-06	38.1105	0.98678
74	0	400	0.0040406	400	2.6726e-06	86.7741	0.96961
75	1	Inf	0.00046072	210	9.0887e-07	-7.4208	0.9577
76	1	Inf	6.6225e-05	105	0	0	0
77	1	Inf	0.00083013	110	5.4974e-06	7.2949	0.9904
78	1	Inf	0.00042559	490	2.361e-07	-28.1459	0.95746
79	1	Inf	0.00019187	360	2.2232e-07	-28.0143	0.91619
80	1	Inf	0.00028861	540	1.8326e-07	-29.9981	0.49699
81	1	Inf	0.00042641	160	1.8276e-06	18.7761	0.99341
82	1	Inf	0.0010692	115	1.2335e-05	45.3583	0.98898
83	1	Inf	0.0010427	590	8.7507e-07	-30	0.69714
84	1	Inf	0.00054318	90	7.9071e-06	29.1659	0.98117
85	1	Inf	0.00041272	240	9.4162e-07	4.7648	0.96977
86	1	Inf	0.00054371	110	5.0161e-06	32.6629	0.98767
87	1	Inf	0.00072032	350	1.2374e-06	-10.1156	0.98739
88	1	Inf	0.0006075	410	3.399e-07	-29.9983	0.93348
89	1	Inf	0.00065735	190	2.2722e-06	56.2685	0.34448
90	1	Inf	0.00049692	545	3.812e-07	-29.9997	0.73984
91	1	Inf	0.0012033	390	1.4149e-06	-29.3816	0.99643
92	0	165	0.0037277	165	7.8605e-06	-8.7475	0.98904
93	1	Inf	0.00019193	275	1.9142e-07	-29.1727	0.70905
94	0	95	0.0058444	95	4.9734e-05	22.6993	0.99954
95	1	Inf	0.00088076	290	1.1812e-06	-24.0666	0.99278
96	1	Inf	0.00038964	215	1.1116e-06	44.9946	0.67668
97	1	Inf	0.0026065	240	8.4705e-06	43.9187	0.99843
98	1	Inf	0.0001357	320	0	0	0
99	1	Inf	0.0013609	95	1.7894e-05	36.8709	0.99497
100	0	280	0.0036332	280	6.1447e-06	63.7771	0.99869
101	1	Inf	0.00010942	580	0	0	0
102	1	Inf	0.0011181	140	1.4265e-05	80.4424	0.93778
103	1	Inf	0.00051288	110	0	0	0
104	0	105	0.005063	105	3.4868e-05	18.5939	0.99823
105	1	Inf	0.00022794	30	1.7666e-05	-10.8354	0.55401
106	0	40	0.0032483	40	9.8956e-05	23.8521	0.99784
107	1	Inf	0.0010109	160	3.5908e-06	-9.7776	0.98999
108	1	Inf	0.00046453	235	1.0441e-06	-12.7035	0.98192
109	0	110	0.004648	110	2.385e-05	13.8012	0.99844
110	1	Inf	0.00080984	370	1.2507e-06	-25.3418	0.98497
111	1	Inf	0.00023813	140	9.4658e-07	-29.3045	0.96053
112	1	Inf	0.00075882	505	0	0	0
113	0	215	0.0039079	215	1.1945e-05	13.0608	0.99862
114	1	Inf	0.00022397	165	0	0	0
115	0	100	0.004682	100	2.9357e-05	41.8414	0.99394
116	0	95	0.0057831	95	4.2691e-05	16.5038	0.99677
117	0	120	0.0046089	120	1.7648e-05	7.4486	0.9989
118	1	Inf	0.00089794	155	3.1065e-06	-8.5211	0.9944
119	1	Inf	0.0013789	140	1.1823e-05	58.1836	0.99515
120	1	Inf	0.00029758	135	9.2176e-07	-21.1389	0.95659
121	0	190	0.0043496	190	1.2304e-05	0.93154	0.9972
122	1	Inf	0.00031056	140	0	0	0
123	1	Inf	0.00057421	115	3.7033e-06	11.2875	0.99677
124	1	Inf	0.0020142	225	6.2845e-06	32.5186	0.99854
125	1	Inf	0.00078286	130	9.2272e-06	66.4902	0.96109
126	1	Inf	0.0012466	400	2.2828e-06	82.7153	0.99876
127	1	Inf	0.00099945	170	5.383e-06	55.2606	0.99654
128	0	130	0.0051176	130	2.0323e-05	16.0939	0.9996
129	1	Inf	0.00087118	150	5.5294e-06	50.034	0.98295
130	1	Inf	0.0024499	120	1.59e-05	13.4159	0.99613
131	1	Inf	0.00087462	380	1.5476e-06	-29.9999	0.97986
132	1	Inf	0.00090236	175	1.9893e-06	15.6643	0.93469
133	1	Inf	0.00035777	170	4.146e-06	101.9871	0.8157
134	1	Inf	0.0016006	150	6.813e-06	-7.4356	0.99065
135	1	Inf	0.00098938	145	4.2503e-06	-2.8353	0.99428
136	1	Inf	0.0005397	170	2.2808e-06	64.574	0.87502
137	0	220	0.0034216	125	9.7048e-06	-30	0.97145
138	1	Inf	0.00036447	570	2.3058e-07	-29.9994	0.93627
139	1	Inf	0.00022176	410	0	0	0
140	0	410	0.0016604	110	3.0506e-06	-30	0.77555
141	1	Inf	0.0015504	135	8.4255e-06	16.7854	0.99889
142	1	Inf	0.0011261	155	4.3456e-06	-1.8526	0.99643
143	1	Inf	0.0020616	520	2.1237e-06	-30	0.8302
144	1	Inf	0.0016989	375	2.4734e-06	-29.9996	0.98688
145	1	Inf	0.0024736	195	9.3984e-06	38.9254	0.99985
146	1	Inf	0.00031274	580	1.2008e-07	0.51013	0.8077
147	1	Inf	0.00022136	145	0	0	0
148	1	Inf	0.00034957	125	0	0	0
149	1	Inf	0.0001417	135	1.998e-07	-29.9207	0.65944
150	1	Inf	0.00043749	255	1.1029e-06	51.0541	0.97587
151	0	90	0.00458	90	2.8731e-05	8.6225	0.99964
152	1	Inf	0.0018222	105	2.6033e-05	47.8503	0.99567
153	1	Inf	0.0022855	155	9.5458e-06	12.5057	0.99681
154	1	Inf	0.00029525	75	4.4185e-06	15.4944	0.9818
155	1	Inf	0.0025477	435	2.1474e-06	-30	0.94307
156	1	Inf	0.00058601	40	0	0	0
157	1	Inf	0.0016726	175	5.7377e-06	-23.0707	0.98366
158	1	Inf	0.00023988	55	2.7378e-06	-27.8553	0.95404
159	1	Inf	0.0012719	110	0	0	0
160	1	Inf	0.00036305	565	4.5874e-06	85.8763	0.97054
161	1	Inf	0.00040314	205	0	0	0
162	1	Inf	0.00052113	530	0	0	0
163	1	Inf	0.00062803	110	4.6848e-06	34.8173	0.98063
164	1	Inf	0.0013535	115	9.5251e-06	16.8207	0.99593
165	1	Inf	0.0015751	90	1.8407e-05	22.5951	0.99322
166	1	Inf	0.00074862	590	2.7044e-07	-29.9997	0.82226
167	1	Inf	0.00059541	280	2.9739e-07	-29.8785	0.56947
168	1	Inf	0.0019448	210	3.6059e-06	34.9057	0.9285
169	1	Inf	0.0018962	110	2.0424e-05	36.9116	0.99254
170	1	Inf	0.00064894	190	2.3841e-06	-2.6255	0.98882
171	1	Inf	0.00062909	95	5.5449e-06	15.5987	0.99789
172	1	Inf	0.0029978	85	3.2618e-05	14.9969	0.99127
173	1	Inf	0.00033489	80	1.3395e-05	49.9838	0.95091
174	1	Inf	0.0014854	590	4.055e-07	-30	0.93426
175	1	Inf	0.0031432	85	3.4196e-05	13.5925	0.98853
176	1	Inf	0.00041462	210	9.8167e-07	-12.0074	0.99768
177	1	Inf	0.0013954	110	9.5336e-06	13.1269	0.99712
178	0	145	0.0043771	145	2.1262e-05	3.3529	0.99378
179	1	Inf	0.00069905	560	3.3242e-07	-29.9998	0.55316
180	1	Inf	0.00029204	180	9.8257e-07	-27.0892	0.97727
181	1	Inf	0.0016625	90	1.7157e-05	18.8096	0.99625
182	1	Inf	0.00013267	410	0	0	0
183	1	Inf	0.0010192	205	2.9525e-06	9.8994	0.99552
184	1	Inf	0.00034875	90	3.3278e-06	20.2483	0.9957
185	0	170	0.0045794	170	9.175e-06	4.984	0.9964
186	1	Inf	0.00047316	240	1.2609e-06	41.8275	0.99674
187	1	Inf	0.00055401	315	8.8751e-07	-29.9999	0.97629
188	1	Inf	0.00030811	335	2.1389e-07	-29.999	0.68314
189	1	Inf	0.00075539	115	4.526e-06	11.8496	0.99175
190	1	Inf	0.00025411	280	3.4602e-07	-29.9994	0.75521
191	1	Inf	0.00067367	335	1.0138e-06	-24.0373	0.97711
192	1	Inf	0.0010419	100	8.8036e-06	19.5968	0.99764
193	1	Inf	0.00022262	345	2.632e-07	-29.9941	0.89727
194	1	Inf	0.00039199	210	4.0924e-07	-27.664	0.78043
195	1	Inf	0.0025141	215	6.5257e-06	13.2717	0.99373
196	1	Inf	0.00092312	120	6.653e-06	22.8907	0.99429
197	0	135	0.0048105	135	1.2783e-05	10.0682	0.99783
198	1	Inf	0.00061996	175	2.2822e-06	24.8044	0.89766
199	1	Inf	0.0015066	125	8.1331e-06	6.7162	0.99545
200	1	Inf	0.00037781	70	7.4227e-06	22.1387	0.99472
201	1	Inf	0.00093152	75	1.3577e-05	17.7643	0.99494
202	1	Inf	0.0014083	115	1.0097e-05	20.5243	0.99869
203	0	385	0.0036233	385	5.1296e-06	159.9882	0.99204
204	1	Inf	0.0011928	310	2.7014e-06	17.5719	0.98932
205	0	135	0.0055824	135	2.3248e-05	9.3013	0.99959
206	1	Inf	0.0012666	325	2.3032e-06	18.8981	0.99844
207	0	105	0.0051715	105	2.8673e-05	10.5891	0.99402
208	0	170	0.0052433	170	1.2589e-05	37.6304	0.9985
209	1	Inf	0.0010866	225	1.8508e-06	-29.9998	0.96184
210	1	Inf	0.00071088	230	1.0309e-06	-29.9999	0.77165
211	1	Inf	0.0006916	260	1.0069e-06	-29.9999	0.97349
212	1	Inf	0.0015804	265	4.9211e-06	83.5728	0.99337
213	1	Inf	0.00054631	460	6.3133e-07	-29.9998	0.98845
214	1	Inf	0.00087028	105	6.7808e-06	22.8352	0.99586
215	1	Inf	0.00012396	110	1.2514e-06	37.6652	0.98029
216	1	Inf	0.00090844	420	1.3981e-06	105.1713	0.99272
