# Supplementary material for: Fractional killing arises from cell-to-cell variability in overcoming a caspase activity threshold
Source: Mol Syst Biol. 2015 May 7;11(5):803. doi: 10.15252/msb.20145584 (PMC4461398; doi:10.15252/msb.20145584)
Supplement: Supplementary file 3 [file msb0011-0803-sd3.zip › All_data/110_Apomab+anti-Fc (50 nM)_2/raw_area.tsv]

Cell # (0 for discarded)	T=5min	T=10min	T=15min	T=20min	T=25min	T=30min	T=35min	T=40min	T=45min	T=50min	T=55min	T=60min	T=65min	T=70min	T=75min	T=80min	T=85min	T=90min	T=95min	T=100min	T=105min	T=110min	T=115min	T=120min	T=125min	T=130min	T=135min	T=140min	T=145min	T=150min	T=155min	T=160min	T=165min	T=170min	T=175min	T=180min	T=185min	T=190min	T=195min	T=200min	T=205min	T=210min	T=215min	T=220min	T=225min	T=230min	T=235min	T=240min	T=245min
1	660	501	539	614	648	643	626	679	773	621	722	676	704	776	817	848	763	789	783	540	287	286	322	296	298	303	310	314	134	152	140	169	231	298	319	307	357	366	378	412	142	184	395	419	459	464	295	151	150
0	591	514	548	625	637	602	631	634	648	664	716	689	683	715	767	721	717	780	725	772	805	837	842	NaN	NaN	NaN	NaN	NaN	NaN	NaN	NaN	NaN	NaN	NaN	NaN	NaN	NaN	NaN	NaN	NaN	NaN	NaN	NaN	NaN	NaN	NaN	NaN	NaN	NaN
0	135	122	28	196	156	150	153	3	196	94	194	195	205	177	203	150	164	169	120	173	150	178	144	174	173	196	202	165	160	221	297	208	218	264	275	219	273	218	261	264	235	325	239	312	282	299	330	304	241
0	727	689	699	601	572	546	542	545	517	556	585	623	646	672	686	769	720	732	709	717	736	725	804	747	770	844	754	772	854	760	807	801	798	835	863	794	792	827	894	840	831	952	864	839	894	841	846	883	903
2	207	138	175	266	227	244	227	277	309	249	229	243	220	267	269	236	211	242	212	209	218	290	221	223	262	274	233	193	252	338	268	269	318	283	296	267	254	274	330	275	299	335	296	319	284	307	301	289	329
0	156	163	197	196	175	210	195	218	239	220	206	235	232	251	255	249	257	265	267	267	132	43	30	44	27	43	53	80	80	79	85	100	121	143	197	218	249	293	351	382	403	397	434	455	500	488	503	480	487
0	731	742	781	715	784	732	807	753	693	727	732	733	764	784	829	861	804	860	895	821	845	850	917	851	884	929	877	908	908	878	855	908	949	849	932	878	854	881	935	880	920	935	901	915	937	932	1000	1009	934
0	559	565	577	521	523	534	536	531	545	529	524	556	577	552	578	627	659	597	616	583	623	564	618	577	580	572	601	595	591	594	589	645	620	635	589	608	624	644	618	633	651	684	661	678	697	624	638	696	609
3	701	673	766	673	725	707	704	682	645	667	669	665	729	694	714	757	692	721	716	719	687	754	730	741	733	734	758	734	774	698	706	748	739	749	792	753	741	770	826	840	786	887	859	858	923	869	841	910	934
0	772	780	740	832	756	812	845	735	834	728	838	773	834	952	397	841	328	873	825	930	937	987	969	953	911	967	1004	977	933	926	1026	909	961	958	982	422	1058	980	1025	997	1007	1071	1014	1067	1015	998	1076	334	314
0	647	627	644	689	317	618	605	608	671	669	572	621	619	627	733	663	670	684	640	647	677	694	641	696	667	680	674	706	659	711	710	734	758	771	790	778	386	354	749	851	732	856	844	895	826	846	407	840	856
0	19	4	2	NaN	NaN	NaN	NaN	NaN	NaN	NaN	NaN	NaN	NaN	NaN	NaN	NaN	NaN	NaN	NaN	NaN	NaN	NaN	NaN	NaN	NaN	NaN	NaN	NaN	NaN	NaN	NaN	NaN	NaN	NaN	NaN	NaN	NaN	NaN	NaN	NaN	NaN	NaN	NaN	NaN	NaN	NaN	NaN	NaN	NaN
0	701	725	703	678	603	645	689	675	699	708	711	716	713	728	719	721	721	759	757	748	715	744	731	670	714	722	729	723	723	779	794	820	768	781	743	830	733	803	731	792	738	790	798	756	793	832	854	850	823
0	718	736	750	667	695	662	683	658	669	684	646	664	664	641	684	734	665	747	708	754	719	704	785	727	760	732	709	723	709	762	737	746	755	782	808	761	814	829	790	852	774	837	864	881	870	886	847	910	932
4	250	249	232	238	214	264	228	252	238	240	168	263	207	309	268	277	270	311	270	263	260	262	260	283	284	323	322	341	275	355	327	284	346	356	303	302	334	362	378	385	399	355	370	402	395	324	346	348	338
0	NaN	NaN	NaN	NaN	NaN	NaN	NaN	NaN	NaN	NaN	NaN	NaN	NaN	NaN	NaN	NaN	NaN	NaN	NaN	NaN	NaN	NaN	NaN	NaN	NaN	NaN	NaN	NaN	NaN	NaN	NaN	NaN	NaN	NaN	NaN	NaN	NaN	NaN	NaN	NaN	NaN	NaN	NaN	NaN	NaN	NaN	NaN	NaN	NaN
5	583	534	505	575	562	564	548	582	553	539	543	542	567	572	602	627	609	615	628	604	577	585	608	606	601	605	625	623	637	585	669	637	677	632	628	655	605	640	676	626	558	593	652	643	603	659	656	620	627
0	351	327	349	353	323	386	365	368	341	354	346	354	365	406	412	401	454	419	392	413	460	456	387	407	421	411	391	428	446	144	487	443	403	457	441	429	452	451	422	297	438	437	484	496	465	437	447	461	459
0	860	866	788	957	910	886	929	938	930	903	947	910	962	959	1046	998	998	1002	1053	1028	1022	1076	491	1104	1124	1074	NaN	NaN	NaN	NaN	NaN	NaN	NaN	NaN	NaN	NaN	NaN	NaN	NaN	NaN	NaN	NaN	NaN	NaN	NaN	NaN	NaN	NaN	NaN
0	1127	1192	1239	1237	1197	1179	1298	1231	1301	1281	1270	1257	1266	1338	1378	1376	651	1365	1367	1389	1409	1444	1442	1418	1440	1447	1406	1420	1401	1493	1420	389	354	352	370	368	365	384	186	194	188	200	269	332	395	476	535	563	609
0	152	129	87	118	81	54	112	95	92	97	93	95	55	80	110	38	96	63	62	76	75	50	99	66	92	27	62	25	35	46	43	NaN	NaN	NaN	NaN	NaN	NaN	NaN	NaN	NaN	NaN	NaN	NaN	NaN	NaN	NaN	NaN	NaN	NaN
0	1024	1016	975	993	984	1024	1013	1011	964	1088	1086	1043	1058	1117	1148	1134	1106	1191	1195	1184	1208	1202	1214	586	1178	1186	1179	1196	1164	1292	1298	1259	1296	1301	1328	1312	1356	1336	1342	1348	1365	1334	1315	405	375	361	374	372	386
6	307	296	325	315	112	311	337	317	325	318	358	350	371	380	368	367	355	347	390	369	366	358	360	369	369	355	337	345	367	376	400	354	366	330	352	340	388	360	340	352	338	355	331	342	366	359	388	376	355
7	202	252	246	234	221	233	216	216	268	241	236	264	286	295	276	330	310	277	306	308	305	321	278	285	321	335	348	339	347	344	359	363	401	380	372	372	359	385	396	376	389	396	402	363	404	471	487	503	472
8	329	330	365	333	319	327	351	345	329	365	371	372	404	384	392	391	355	377	405	378	406	376	395	368	407	394	390	399	419	401	423	404	415	402	419	406	406	369	390	378	369	400	424	402	380	397	398	401	451
9	434	410	412	402	433	410	446	442	434	453	457	507	483	468	465	527	488	481	501	480	474	475	463	468	512	505	505	496	488	499	518	527	509	486	470	528	536	518	558	594	533	568	546	573	583	642	624	574	609
0	532	500	490	492	498	592	547	549	580	568	534	509	514	528	559	559	602	585	548	598	599	628	607	623	612	618	594	537	580	599	555	596	581	547	590	574	599	608	641	635	641	614	584	591	621	600	575	557	584
10	331	338	344	336	346	343	316	349	339	326	339	325	315	336	349	374	387	403	407	384	372	374	422	334	331	350	342	347	347	369	361	350	412	458	494	480	485	479	507	466	483	444	517	405	500	466	432	420	456
0	280	322	321	272	312	326	346	369	392	396	399	390	374	372	367	392	400	390	384	379	379	408	415	440	373	411	439	382	416	369	386	393	390	421	433	404	393	388	392	408	391	420	482	431	412	441	457	454	507
0	261	271	276	280	298	299	290	286	277	265	263	269	277	272	273	290	321	333	352	350	362	408	385	413	410	422	429	442	456	469	484	471	488	506	513	505	536	482	518	494	492	513	516	520	514	546	530	504	545
0	260	282	295	306	323	298	295	327	345	340	343	358	373	360	365	370	376	383	388	151	396	430	416	439	437	420	456	438	458	460	476	447	512	498	473	512	533	490	507	483	502	508	527	499	498	524	505	508	514
0	557	580	515	521	502	549	545	546	549	593	575	574	583	562	580	600	572	521	523	525	533	520	531	555	572	567	608	577	596	579	584	571	590	575	615	652	671	673	624	615	638	643	655	682	710	695	684	725	686
0	344	345	377	385	382	375	370	380	NaN	NaN	NaN	NaN	NaN	NaN	NaN	NaN	NaN	NaN	NaN	NaN	NaN	NaN	NaN	NaN	NaN	NaN	NaN	NaN	NaN	NaN	NaN	NaN	NaN	NaN	NaN	NaN	NaN	NaN	NaN	NaN	NaN	NaN	NaN	NaN	NaN	NaN	NaN	NaN	NaN
11	341	357	339	357	363	397	393	394	398	416	411	414	433	447	436	480	468	448	488	443	480	478	415	443	415	452	457	479	469	481	552	500	503	535	508	516	491	473	507	500	498	473	460	517	516	553	492	475	494
0	202	193	192	209	223	239	244	287	289	301	326	320	323	321	348	361	384	404	427	436	443	444	454	483	485	480	472	465	485	515	508	517	482	490	491	525	533	521	542	514	533	552	532	524	513	550	515	544	552
0	505	564	502	490	466	221	507	495	529	541	533	559	561	543	595	602	614	614	612	623	623	592	588	597	583	597	579	573	545	525	526	558	227	541	543	555	588	555	576	595	595	583	580	617	608	644	611	646	648
12	529	525	540	528	521	498	511	523	529	531	556	535	566	533	559	567	560	575	578	608	585	610	574	610	578	591	610	601	623	656	646	665	622	630	659	676	701	678	725	722	710	723	756	747	714	764	742	762	730
13	309	295	306	312	290	303	296	321	324	353	334	330	326	327	365	375	379	362	372	363	364	372	359	389	372	406	374	406	388	388	423	400	398	399	431	444	439	432	440	455	434	427	428	441	434	451	453	439	432
14	135	133	162	173	164	180	189	218	219	252	253	269	271	281	269	277	277	319	299	270	280	291	326	360	363	372	371	354	368	388	394	385	420	362	407	413	394	394	420	422	418	406	451	420	442	436	431	428	473
0	40	55	48	46	70	71	54	NaN	NaN	NaN	NaN	NaN	NaN	NaN	NaN	NaN	NaN	NaN	NaN	NaN	NaN	NaN	NaN	NaN	NaN	NaN	NaN	NaN	NaN	NaN	NaN	NaN	NaN	NaN	NaN	NaN	NaN	NaN	NaN	NaN	NaN	NaN	NaN	NaN	NaN	NaN	NaN	NaN	NaN
0	333	303	326	338	308	367	360	354	371	394	381	387	424	409	385	426	410	389	104	430	381	404	436	406	398	411	401	396	389	384	364	379	407	392	385	368	378	403	406	443	432	399	414	405	396	429	424	410	439
0	28	37	41	59	59	39	40	39	208	104	240	77	71	57	67	55	65	79	220	NaN	NaN	NaN	NaN	NaN	NaN	NaN	NaN	NaN	NaN	NaN	NaN	NaN	NaN	NaN	NaN	NaN	NaN	NaN	NaN	NaN	NaN	NaN	NaN	NaN	NaN	NaN	NaN	NaN	NaN
0	561	566	572	617	564	596	632	641	574	609	568	596	627	627	645	664	644	640	667	695	1018	1050	1003	987	626	872	966	926	914	959	978	931	969	960	878	863	921	927	902	880	948	900	949	932	949	958	976	946	919
15	111	140	150	148	150	133	152	182	203	192	193	182	178	194	178	235	233	273	254	274	273	267	276	279	296	293	300	304	296	304	356	328	321	332	318	349	277	309	319	298	306	294	280	313	287	304	324	314	328
16	244	228	250	293	301	290	317	334	344	350	333	347	350	386	367	387	387	376	380	382	424	444	399	387	408	431	424	403	436	422	416	381	403	424	408	406	398	393	395	416	460	393	458	440	443	458	430	418	428
0	191	194	200	221	250	260	267	278	296	307	289	288	295	307	345	331	332	321	326	332	344	351	340	325	340	342	387	383	416	390	403	423	445	446	417	414	421	429	447	397	451	397	432	442	412	412	420	441	445
0	1700	1760	1776	1662	1633	1675	1655	1708	1684	964	437	403	402	413	406	400	149	162	182	237	324	413	452	535	664	699	818	891	877	889	927	889	952	915	957	984	1007	953	972	985	387	1001	1012	470	977	1038	1030	1043	1021
17	466	463	437	433	473	471	507	481	458	472	461	483	497	526	472	512	511	531	515	524	535	519	488	505	514	493	457	484	483	484	483	521	508	502	521	507	538	535	562	508	559	553	522	532	519	533	574	572	582
18	1798	1700	1821	1851	1769	1800	1801	1794	1718	1879	1867	1856	1894	1863	1899	1853	1897	1909	1849	1857	1868	1836	1832	1885	1952	1822	1925	1926	1912	1997	1982	1969	2074	2070	2129	2120	707	467	445	454	448	441	457	449	278	254	231	290	367
0	44	8	7	6	1	2	NaN	NaN	NaN	NaN	NaN	NaN	NaN	NaN	NaN	NaN	NaN	NaN	NaN	NaN	NaN	NaN	NaN	NaN	NaN	NaN	NaN	NaN	NaN	NaN	NaN	NaN	NaN	NaN	NaN	NaN	NaN	NaN	NaN	NaN	NaN	NaN	NaN	NaN	NaN	NaN	NaN	NaN	NaN
0	427	455	458	435	436	462	486	471	520	509	514	483	471	471	516	514	548	577	572	540	546	518	486	542	554	573	551	531	549	530	489	502	547	560	608	536	615	593	591	570	593	585	614	599	607	625	624	662	638
19	450	483	488	523	517	491	550	459	497	514	498	509	544	556	534	545	550	553	516	523	515	521	547	526	572	568	588	600	560	564	595	603	594	570	592	614	634	634	609	649	669	632	633	617	641	651	660	653	701
0	787	804	793	702	749	742	760	760	756	753	756	752	748	759	759	706	746	728	758	785	775	736	748	770	760	813	830	815	877	885	846	832	804	837	824	343	NaN	NaN	NaN	NaN	NaN	NaN	NaN	NaN	NaN	NaN	NaN	NaN	NaN
0	881	955	900	957	852	931	917	893	877	863	978	952	981	1031	999	950	1021	865	922	947	962	929	975	910	978	465	997	979	1059	1040	1100	1167	1083	1074	1047	1135	1089	1128	1157	1107	1098	1153	1188	1181	1101	1153	1193	1244	1230
0	875	823	879	844	844	931	839	956	882	907	977	972	994	952	956	1012	1037	1063	1096	1055	1009	1030	1146	1133	1188	1107	1114	1197	1140	1163	1142	1224	1142	1213	1254	1213	1243	1232	1302	1311	1317	1220	1261	1196	1151	1236	1287	1191	1196
0	407	434	428	450	415	452	437	474	472	468	460	426	496	457	455	477	456	445	465	439	424	464	417	464	443	460	407	409	414	395	439	491	463	428	510	476	491	533	507	506	492	494	467	495	497	492	527	534	514
0	596	600	634	579	637	568	516	662	605	610	663	691	670	695	616	722	710	737	750	735	672	676	658	800	728	770	779	798	826	761	843	766	859	895	877	922	857	885	935	928	873	875	990	494	NaN	NaN	NaN	NaN	NaN
0	310	320	321	331	314	332	283	371	377	356	348	348	362	374	377	361	387	387	421	338	370	336	343	115	358	364	377	379	325	318	339	333	350	355	399	365	362	374	381	383	377	383	388	370	363	358	354	358	357
20	188	194	106	96	87	134	212	247	269	296	320	328	357	331	313	315	387	435	468	466	457	509	446	437	494	526	523	467	494	499	526	484	522	542	529	531	518	528	519	578	590	563	512	530	546	530	498	506	503
0	224	252	255	228	181	197	204	188	188	171	193	204	NaN	NaN	NaN	NaN	NaN	NaN	NaN	NaN	NaN	NaN	NaN	NaN	NaN	NaN	NaN	NaN	NaN	NaN	NaN	NaN	NaN	NaN	NaN	NaN	NaN	NaN	NaN	NaN	NaN	NaN	NaN	NaN	NaN	NaN	NaN	NaN	NaN
21	117	143	146	159	169	213	171	183	222	212	243	231	230	256	243	273	282	264	246	268	238	273	243	271	219	268	297	276	278	276	276	324	312	285	296	290	332	315	325	336	365	350	359	329	382	397	394	379	340
22	786	802	758	720	864	802	854	794	877	840	826	861	905	861	902	921	928	889	998	971	945	1053	1019	1019	1094	1237	372	318	310	296	312	302	312	167	170	189	249	348	414	437	505	492	509	256	500	561	581	622	660
0	401	363	943	950	1039	944	984	983	969	1011	1079	1010	1138	1068	1050	1113	NaN	NaN	NaN	NaN	NaN	NaN	NaN	NaN	NaN	NaN	NaN	NaN	NaN	NaN	NaN	NaN	NaN	NaN	NaN	NaN	NaN	NaN	NaN	NaN	NaN	NaN	NaN	NaN	NaN	NaN	NaN	NaN	NaN
0	872	889	795	928	862	818	854	872	856	864	909	947	916	929	961	953	948	1004	963	989	937	937	935	975	960	960	999	1007	980	1005	1009	1059	1041	1026	1060	999	965	1016	999	1038	1003	1033	1017	1058	1039	1024	1055	1082	1062
23	362	324	274	307	341	368	122	339	318	350	303	317	318	290	256	121	82	65	63	64	80	81	79	65	70	65	80	63	62	52	47	44	55	59	57	47	57	49	52	52	49	49	61	46	45	53	46	52	57
0	321	NaN	NaN	NaN	NaN	NaN	NaN	NaN	NaN	NaN	NaN	NaN	NaN	NaN	NaN	NaN	NaN	NaN	NaN	NaN	NaN	NaN	NaN	NaN	NaN	NaN	NaN	NaN	NaN	NaN	NaN	NaN	NaN	NaN	NaN	NaN	NaN	NaN	NaN	NaN	NaN	NaN	NaN	NaN	NaN	NaN	NaN	NaN	NaN
0	190	195	158	178	192	199	229	301	283	278	349	376	378	407	385	392	153	399	NaN	NaN	NaN	NaN	NaN	NaN	NaN	NaN	NaN	NaN	NaN	NaN	NaN	NaN	NaN	NaN	NaN	NaN	NaN	NaN	NaN	NaN	NaN	NaN	NaN	NaN	NaN	NaN	NaN	NaN	NaN
0	22	55	65	61	61	106	84	92	126	100	124	120	124	149	149	186	163	143	184	179	181	175	184	187	195	270	252	198	211	220	239	257	234	210	233	207	258	265	199	253	247	238	223	216	207	253	237	247	198
0	440	403	361	387	371	386	415	426	411	400	395	440	397	417	403	418	418	443	457	403	434	441	498	495	441	447	466	469	470	448	478	475	485	NaN	NaN	NaN	NaN	NaN	NaN	NaN	NaN	NaN	NaN	NaN	NaN	NaN	NaN	NaN	NaN
0	398	383	367	374	341	348	379	381	386	393	399	411	406	435	404	363	360	449	384	376	375	407	385	379	422	397	424	404	428	386	377	408	437	416	422	448	440	411	440	417	384	407	408	430	438	424	419	437	445
0	556	535	573	557	567	597	608	570	603	632	675	573	600	640	712	627	730	637	634	656	719	641	676	695	660	675	734	742	674	754	789	722	814	762	682	834	802	817	772	849	856	823	873	847	929	889	833	888	856
0	1269	1159	1137	1215	1229	1265	1215	1261	1301	1258	1304	1279	1335	1282	1394	1368	1348	1362	1365	1338	1484	1461	1582	1477	1520	1454	1499	1607	1506	1497	1534	1633	1662	1653	1630	1592	1712	1640	1661	1703	1595	1650	1568	1695	1721	1711	1769	1700	1687
0	575	624	587	670	608	629	608	642	681	662	635	683	703	719	733	673	722	738	690	793	731	724	770	712	797	804	855	877	865	841	858	903	843	872	856	838	942	917	918	924	960	1000	907	901	950	927	935	960	999
24	473	525	510	219	505	525	486	471	206	523	521	549	571	561	585	555	564	592	586	282	272	629	609	662	618	220	189	204	199	195	91	84	90	107	145	165	414	170	201	189	181	194	208	228	251	247	251	304	309
0	1261	1249	1208	1190	1247	1252	1202	1324	1321	1267	1267	1341	1379	1442	1465	1385	1464	1374	1396	1493	1470	1412	1450	1450	1434	1379	1492	1531	1353	1362	1420	1419	1472	1466	1498	1445	1447	1436	1391	1460	1430	1448	1468	1384	1390	1489	1464	1463	1518
25	374	369	355	381	376	377	379	392	386	413	386	404	430	403	430	400	356	381	406	418	399	400	388	410	422	385	407	394	417	402	393	415	413	420	426	455	435	455	430	437	445	441	487	480	467	480	485	487	518
26	825	801	755	772	743	736	716	706	285	228	221	207	200	188	209	221	86	73	92	143	182	210	200	239	263	334	357	349	374	382	392	448	440	464	439	431	452	213	115	85	109	99	109	95	78	96	90	94	83
0	505	498	206	154	154	162	160	174	65	65	74	104	130	134	156	170	202	199	219	232	226	244	235	261	294	317	329	315	347	351	346	356	349	346	353	350	366	387	378	338	375	363	347	356	353	359	351	368	370
27	241	226	240	258	225	227	236	248	252	245	254	229	228	262	258	263	232	259	283	290	318	340	372	370	402	412	416	397	403	391	395	383	378	420	403	415	426	444	411	429	422	456	426	454	460	456	477	499	481
28	310	367	334	333	359	393	355	356	398	371	417	424	360	209	159	159	163	166	101	89	92	154	154	214	211	264	311	328	342	336	383	401	437	390	381	401	411	390	423	468	482	492	499	483	499	487	489	521	509
29	416	429	454	444	439	472	458	446	470	478	472	495	498	476	508	500	488	511	442	441	440	446	463	494	466	487	503	513	489	495	483	488	524	526	539	530	509	370	408	405	396	448	441	465	480	519	472	535	522
0	270	264	266	290	282	307	288	314	317	293	302	295	286	328	315	309	343	310	331	327	373	341	331	370	325	342	346	352	373	322	345	371	353	352	369	360	355	373	399	367	374	390	381	391	420	379	374	407	403
0	179	63	80	70	103	132	186	246	286	306	307	276	276	286	296	313	316	288	321	302	309	299	308	323	328	324	329	139	NaN	NaN	NaN	NaN	NaN	NaN	NaN	NaN	NaN	NaN	NaN	NaN	NaN	NaN	NaN	NaN	NaN	NaN	NaN	NaN	NaN
0	250	235	271	266	262	259	277	288	276	294	309	304	324	328	329	381	393	374	387	418	405	417	442	440	446	480	491	444	456	424	434	441	477	439	485	442	462	470	473	470	495	466	478	498	489	466	484	470	469
0	440	469	467	477	484	454	478	491	512	484	509	560	592	589	538	593	532	534	572	591	606	570	569	557	567	540	616	587	619	593	606	612	595	600	621	611	644	603	609	639	633	644	608	624	657	633	628	646	613
0	337	361	342	364	351	345	331	354	357	349	340	365	360	397	377	383	401	371	392	345	362	389	398	395	403	408	415	446	434	422	401	414	443	399	422	445	448	447	483	472	450	469	504	484	470	483	500	493	512
30	421	387	371	362	366	389	356	396	422	386	383	392	373	402	412	425	441	419	407	413	427	425	395	431	446	456	441	457	441	421	460	443	460	420	481	456	444	425	435	385	478	433	409	491	479	471	448	456	477
0	385	384	392	365	356	388	396	324	355	290	348	316	295	296	299	384	380	394	368	436	412	428	418	428	420	428	406	363	427	420	404	400	439	473	462	450	471	465	439	466	435	434	418	475	453	492	490	515	482
0	324	336	349	375	326	385	359	368	379	363	380	387	411	390	396	429	408	418	393	397	401	418	381	387	405	423	421	459	428	418	413	437	438	441	435	425	443	424	452	482	456	464	452	462	482	471	518	503	268
0	415	399	378	394	405	392	419	388	422	401	401	369	390	424	424	418	445	441	420	442	443	452	445	438	459	485	466	477	456	473	455	427	408	479	491	451	454	427	486	471	468	458	479	451	451	528	471	512	513
31	294	321	301	311	294	289	296	314	296	299	308	305	311	323	334	333	323	327	353	315	350	340	330	355	357	360	378	340	347	372	354	377	363	376	352	358	351	354	353	356	361	363	361	362	336	376	357	357	368
32	412	397	365	370	404	378	397	403	384	388	381	384	369	410	383	416	429	376	387	401	415	413	387	399	409	446	420	433	443	385	390	396	425	408	382	411	411	437	397	420	450	414	425	456	485	405	449	448	457
0	221	246	236	257	276	282	273	283	276	280	305	307	315	335	325	327	361	NaN	NaN	NaN	NaN	NaN	NaN	NaN	NaN	NaN	NaN	NaN	NaN	NaN	NaN	NaN	NaN	NaN	NaN	NaN	NaN	NaN	NaN	NaN	NaN	NaN	NaN	NaN	NaN	NaN	NaN	NaN	NaN
0	220	218	184	203	217	226	203	225	203	222	241	223	256	110	243	308	328	301	351	360	358	347	365	396	382	384	390	415	422	438	411	417	397	418	421	385	NaN	NaN	NaN	NaN	NaN	NaN	NaN	NaN	NaN	NaN	NaN	NaN	NaN
33	458	461	414	436	424	386	379	409	418	401	436	407	458	455	445	409	471	440	421	417	389	418	469	450	463	443	441	448	452	483	484	454	501	507	506	519	490	509	492	501	516	493	507	563	544	565	550	586	602
0	357	342	368	352	349	372	347	359	352	359	359	373	392	391	384	429	385	378	380	401	416	419	422	401	451	468	438	442	450	420	433	403	449	464	466	473	448	440	442	481	471	477	497	474	482	494	504	527	524
0	561	562	535	553	538	569	583	560	569	616	593	628	612	630	647	657	682	648	636	668	668	656	656	641	640	670	696	666	702	700	707	697	712	725	724	725	702	699	726	678	671	699	692	696	689	739	774	773	791
0	555	520	488	501	513	498	549	557	574	565	537	545	544	585	527	276	549	591	544	606	625	625	604	664	620	642	666	704	648	626	653	637	659	683	616	644	609	638	586	587	656	639	612	652	644	739	735	693	763
0	153	173	168	195	178	171	156	170	209	195	219	216	215	244	257	278	267	260	262	276	292	279	281	289	270	295	311	273	279	278	303	291	304	275	300	290	269	276	304	259	324	293	298	264	299	328	329	318	299
0	291	281	280	272	283	170	160	515	242	281	297	267	250	282	278	301	NaN	NaN	NaN	NaN	NaN	NaN	NaN	NaN	NaN	NaN	NaN	NaN	NaN	NaN	NaN	NaN	NaN	NaN	NaN	NaN	NaN	NaN	NaN	NaN	NaN	NaN	NaN	NaN	NaN	NaN	NaN	NaN	NaN
0	533	465	471	501	459	503	492	502	536	511	503	521	559	541	539	596	589	598	532	541	555	585	536	576	652	587	589	616	599	641	657	236	NaN	NaN	NaN	NaN	NaN	NaN	NaN	NaN	NaN	NaN	NaN	NaN	NaN	NaN	NaN	NaN	NaN
0	183	201	194	186	202	54	75	86	71	NaN	NaN	NaN	NaN	NaN	NaN	NaN	NaN	NaN	NaN	NaN	NaN	NaN	NaN	NaN	NaN	NaN	NaN	NaN	NaN	NaN	NaN	NaN	NaN	NaN	NaN	NaN	NaN	NaN	NaN	NaN	NaN	NaN	NaN	NaN	NaN	NaN	NaN	NaN	NaN
0	976	973	932	900	708	246	210	213	202	201	210	203	209	212	213	209	193	209	203	207	197	240	86	72	73	87	146	137	158	194	224	273	301	337	342	334	376	399	419	404	402	408	438	444	462	462	446	495	458
0	504	509	441	439	448	430	431	455	472	457	464	461	446	479	509	500	475	459	422	422	431	414	347	248	159	153	153	160	155	170	41	73	65	68	69	66	85	104	130	148	160	187	200	190	154	164	156	161	193
0	350	350	317	360	344	341	334	327	348	371	378	364	367	385	376	NaN	NaN	NaN	NaN	NaN	NaN	NaN	NaN	NaN	NaN	NaN	NaN	NaN	NaN	NaN	NaN	NaN	NaN	NaN	NaN	NaN	NaN	NaN	NaN	NaN	NaN	NaN	NaN	NaN	NaN	NaN	NaN	NaN	NaN
0	341	366	323	367	356	334	359	375	379	366	424	383	387	361	343	343	383	406	391	358	407	418	376	409	433	412	433	381	436	378	443	437	419	360	425	418	434	409	394	414	444	421	428	408	442	451	429	452	426
0	940	931	864	858	811	815	800	791	801	811	777	798	651	247	225	231	219	99	113	117	205	254	250	291	322	331	350	356	382	395	432	461	496	532	422	427	420	404	406	413	528	525	580	626	596	634	636	647	684
34	1169	1126	1086	1095	1195	1074	1067	1143	1107	1134	1247	1174	1204	1201	1246	1217	1175	1193	1277	1245	1237	1303	1280	1268	1316	1426	1380	1388	1403	1455	1397	1407	1425	1434	1446	1479	1504	1456	1561	1550	1555	1564	1518	1576	1466	1547	1523	1621	1524
0	1217	1260	1175	1131	1141	1139	1200	1187	1129	1145	1143	1146	1189	1193	1298	1420	1373	1316	1289	1337	1341	1332	1372	1279	1320	1391	1400	1442	1394	1328	1372	1351	1392	1401	1425	1441	1489	1445	1517	1496	1564	1531	1507	1525	1546	1539	1520	1528	1640
0	73	91	76	83	91	17	18	21	29	35	NaN	NaN	NaN	NaN	NaN	NaN	NaN	NaN	NaN	NaN	NaN	NaN	NaN	NaN	NaN	NaN	NaN	NaN	NaN	NaN	NaN	NaN	NaN	NaN	NaN	NaN	NaN	NaN	NaN	NaN	NaN	NaN	NaN	NaN	NaN	NaN	NaN	NaN	NaN
0	305	349	353	379	387	389	350	355	416	385	397	401	364	519	377	402	408	417	435	361	409	417	461	438	469	509	502	489	521	510	522	475	538	547	515	528	533	512	500	563	575	485	521	532	527	553	609	563	533
35	393	360	348	356	363	355	361	340	342	375	385	393	419	509	533	559	563	548	511	565	559	579	573	542	545	532	531	527	535	497	531	563	540	526	546	503	509	532	545	519	571	498	513	551	572	538	580	594	606
0	369	382	346	348	338	331	318	359	357	363	382	353	378	412	419	434	445	422	467	449	462	480	466	477	496	469	498	482	503	486	503	505	531	528	550	492	512	485	495	550	518	542	587	566	546	585	577	548	556
0	361	405	387	388	386	388	374	370	362	409	401	397	388	395	432	400	400	417	388	140	386	383	406	406	399	418	400	432	459	473	505	479	476	521	520	523	513	508	187	519	486	507	509	522	519	554	524	522	563
0	331	364	383	334	425	390	352	409	479	446	517	476	527	604	597	617	638	618	614	649	690	716	641	718	724	759	834	771	810	787	868	787	847	880	890	844	856	903	951	923	1057	942	942	892	959	1061	1026	1052	962
0	316	334	359	345	371	379	395	404	418	394	434	415	415	422	458	440	441	449	450	463	517	531	521	521	474	500	483	497	505	471	490	488	475	440	481	454	507	518	484	587	561	629	592	581	545	594	601	634	672
0	NaN	NaN	NaN	NaN	NaN	NaN	NaN	NaN	NaN	NaN	NaN	NaN	NaN	NaN	NaN	NaN	NaN	NaN	NaN	NaN	NaN	NaN	NaN	NaN	NaN	NaN	NaN	NaN	NaN	NaN	NaN	NaN	NaN	NaN	NaN	NaN	NaN	NaN	NaN	NaN	NaN	NaN	NaN	NaN	NaN	NaN	NaN	NaN	NaN
0	462	491	478	467	499	478	486	464	504	477	497	522	531	557	559	592	608	605	558	596	594	645	604	605	628	604	612	614	590	582	570	620	596	613	592	603	590	601	606	597	618	605	606	595	580	576	567	560	608
0	407	428	452	401	410	450	460	425	459	471	472	470	479	460	487	490	481	491	492	495	511	552	505	521	528	531	511	515	521	512	520	507	521	500	543	521	216	539	210	566	572	540	520	572	529	552	513	552	550
0	1025	983	929	947	991	980	919	1024	992	976	941	976	1048	1065	998	995	1035	1090	1050	1052	1058	1045	1067	1100	1120	1097	501	1089	1204	1174	680	701	1201	1236	1213	1194	1260	1174	1234	1262	1227	1193	1200	1231	1232	1269	1227	1208	1244
0	281	311	268	239	298	306	292	315	327	105	347	353	409	381	400	452	374	419	385	441	449	449	458	521	453	524	533	495	590	482	595	627	609	566	556	556	534	486	503	467	456	588	641	576	603	607	614	555	556
0	853	807	836	823	829	821	829	839	885	840	889	834	911	871	920	949	920	926	933	932	926	963	976	948	997	943	978	972	962	964	1000	946	1014	976	993	991	998	991	1055	1040	1030	1007	1018	1064	1035	1056	1012	1038	1010
0	273	287	274	262	281	313	305	271	103	284	312	305	323	323	318	324	363	415	462	403	209	453	443	466	496	445	NaN	NaN	NaN	NaN	NaN	NaN	NaN	NaN	NaN	NaN	NaN	NaN	NaN	NaN	NaN	NaN	NaN	NaN	NaN	NaN	NaN	NaN	NaN
0	NaN	NaN	NaN	NaN	NaN	NaN	NaN	NaN	NaN	NaN	NaN	NaN	NaN	NaN	NaN	NaN	NaN	NaN	NaN	NaN	NaN	NaN	NaN	NaN	NaN	NaN	NaN	NaN	NaN	NaN	NaN	NaN	NaN	NaN	NaN	NaN	NaN	NaN	NaN	NaN	NaN	NaN	NaN	NaN	NaN	NaN	NaN	NaN	NaN
36	478	487	479	438	489	449	477	458	508	492	507	475	522	528	503	551	534	503	545	450	484	545	533	546	506	303	255	165	164	146	124	126	136	139	135	127	134	127	117	114	124	114	107	103	94	108	98	109	96
37	379	367	436	428	455	461	379	402	366	436	486	432	420	446	438	481	482	473	462	481	476	479	477	483	466	495	505	452	446	480	498	506	526	437	479	451	493	490	466	488	522	515	489	530	529	551	508	506	515
0	695	691	749	625	734	727	648	684	781	792	759	719	836	890	897	936	886	960	1031	1042	964	1065	969	997	1058	1048	1164	1062	1192	993	1093	1077	1162	1105	1251	1171	1239	1188	1278	1344	1408	1288	1329	1232	1308	1358	1287	1395	1376
0	499	501	533	544	508	500	485	495	480	515	522	521	535	548	543	553	524	551	551	566	546	554	574	564	576	555	536	561	509	534	575	594	594	548	559	557	528	562	565	545	551	593	594	575	611	584	574	626	617
0	745	759	703	714	745	755	752	787	794	785	757	730	760	734	766	833	780	813	811	823	814	847	811	833	898	892	832	430	882	934	869	907	825	875	923	861	888	916	852	873	934	930	999	974	992	963	948	990	1005
0	246	252	238	253	260	284	258	285	201	264	271	265	306	292	323	272	295	296	353	287	264	291	311	389	384	317	382	304	308	302	316	362	310	376	315	338	357	353	321	367	366	85	355	408	327	369	430	457	428
38	508	472	511	464	512	480	469	473	507	483	499	462	473	504	483	515	463	504	519	482	530	505	516	496	514	501	528	529	549	538	548	470	302	155	138	141	150	156	149	136	157	138	156	139	129	138	135	130	112
0	286	311	311	276	298	319	320	328	363	378	393	398	409	433	437	444	457	449	470	463	475	518	509	519	503	487	503	513	517	517	535	497	514	535	595	608	581	589	615	610	599	635	641	607	610	610	602	620	665
39	482	505	504	239	529	559	555	577	589	584	583	617	590	591	590	613	616	623	657	599	626	594	653	616	614	643	662	662	692	717	638	707	685	688	688	698	685	719	651	694	673	712	678	718	682	723	711	709	778
0	282	54	88	107	109	NaN	NaN	NaN	NaN	NaN	NaN	NaN	NaN	NaN	NaN	NaN	NaN	NaN	NaN	NaN	NaN	NaN	NaN	NaN	NaN	NaN	NaN	NaN	NaN	NaN	NaN	NaN	NaN	NaN	NaN	NaN	NaN	NaN	NaN	NaN	NaN	NaN	NaN	NaN	NaN	NaN	NaN	NaN	NaN
40	540	556	550	563	570	609	589	595	565	619	577	608	647	613	636	632	639	629	691	706	668	635	649	690	736	686	697	695	723	732	697	693	709	742	738	744	719	725	701	751	763	753	737	766	741	799	809	796	766
0	334	334	302	282	304	348	332	337	348	367	371	343	381	367	369	376	343	344	323	308	320	366	315	298	301	906	892	349	418	390	362	365	333	298	NaN	NaN	NaN	NaN	NaN	NaN	NaN	NaN	NaN	NaN	NaN	NaN	NaN	NaN	NaN
0	83	389	165	432	406	424	626	697	483	523	549	268	266	284	248	270	338	338	347	372	347	319	381	378	NaN	NaN	NaN	NaN	NaN	NaN	NaN	NaN	NaN	NaN	NaN	NaN	NaN	NaN	NaN	NaN	NaN	NaN	NaN	NaN	NaN	NaN	NaN	NaN	NaN
0	107	123	110	91	121	109	161	165	11	139	154	173	149	151	142	184	178	184	NaN	NaN	NaN	NaN	NaN	NaN	NaN	NaN	NaN	NaN	NaN	NaN	NaN	NaN	NaN	NaN	NaN	NaN	NaN	NaN	NaN	NaN	NaN	NaN	NaN	NaN	NaN	NaN	NaN	NaN	NaN
41	432	345	416	322	435	372	384	383	432	406	411	352	411	446	386	475	434	497	477	436	468	459	493	477	477	437	488	463	510	490	516	511	511	507	551	562	567	501	595	587	594	553	531	571	563	586	528	508	519
0	761	750	834	742	797	785	738	828	903	268	210	205	203	212	121	130	140	227	246	322	393	183	427	429	419	462	477	483	533	NaN	NaN	NaN	NaN	NaN	NaN	NaN	NaN	NaN	NaN	NaN	NaN	NaN	NaN	NaN	NaN	NaN	NaN	NaN	NaN
0	526	513	553	546	511	556	554	556	591	520	527	559	525	567	NaN	NaN	NaN	NaN	NaN	NaN	NaN	NaN	NaN	NaN	NaN	NaN	NaN	NaN	NaN	NaN	NaN	NaN	NaN	NaN	NaN	NaN	NaN	NaN	NaN	NaN	NaN	NaN	NaN	NaN	NaN	NaN	NaN	NaN	NaN
0	736	607	457	478	581	661	572	252	217	226	218	97	110	120	135	217	224	245	311	300	322	323	354	369	384	353	379	347	358	NaN	NaN	NaN	NaN	NaN	NaN	NaN	NaN	NaN	NaN	NaN	NaN	NaN	NaN	NaN	NaN	NaN	NaN	NaN	NaN
0	662	660	647	606	645	612	665	647	647	712	669	670	742	724	758	736	757	730	775	808	822	824	835	793	857	833	804	793	828	862	892	842	870	815	894	916	884	878	883	882	858	902	892	895	911	930	918	903	912
0	68	72	20	74	46	58	67	12	96	90	107	103	84	93	97	101	88	95	135	106	116	117	106	96	144	131	112	155	8	141	134	136	84	NaN	NaN	NaN	NaN	NaN	NaN	NaN	NaN	NaN	NaN	NaN	NaN	NaN	NaN	NaN	NaN
42	303	347	346	378	414	407	439	417	445	425	407	413	419	414	433	505	462	454	455	404	448	420	482	450	438	419	390	390	393	401	382	444	476	439	465	423	401	416	407	399	380	392	393	384	403	419	403	409	430
43	692	713	718	673	672	663	696	684	725	744	782	750	743	623	219	205	189	192	193	200	109	108	113	156	211	254	234	255	259	312	321	384	413	398	451	464	425	424	434	429	405	425	429	385	419	431	452	446	452
44	195	164	181	143	153	181	186	199	233	233	242	235	248	296	303	328	300	359	387	406	393	451	464	484	463	466	484	449	493	455	472	475	470	486	464	452	512	487	475	521	515	475	485	497	505	493	512	523	522
0	430	461	429	421	407	414	424	458	444	443	453	443	468	460	475	488	478	461	494	509	490	481	495	463	475	465	505	522	517	508	477	481	471	477	462	469	499	501	504	518	502	515	521	528	537	544	549	568	554
45	75	75	106	94	133	183	204	191	203	195	205	237	247	241	246	287	290	347	321	305	287	270	260	283	265	289	267	295	290	304	306	347	343	348	360	338	375	375	369	388	414	400	416	393	396	424	435	411	420
0	877	766	814	828	848	818	867	821	992	940	332	309	299	301	315	336	155	160	177	233	282	361	378	378	391	424	436	448	490	527	217	579	565	602	631	588	615	613	628	NaN	NaN	NaN	NaN	NaN	NaN	NaN	NaN	NaN	NaN
0	121	102	91	96	80	162	183	206	218	229	248	216	219	268	237	291	295	285	311	267	305	308	350	344	354	311	328	296	320	392	380	353	380	371	357	382	384	378	441	396	357	372	389	407	468	389	401	454	433
0	666	628	645	656	651	618	615	675	764	801	809	845	909	928	932	349	289	285	284	282	291	123	130	126	161	228	279	343	406	437	495	517	542	553	566	582	541	554	566	240	190	238	578	595	620	605	265	635	620
0	146	171	144	130	149	100	119	73	81	57	72	82	111	103	143	NaN	NaN	NaN	NaN	NaN	NaN	NaN	NaN	NaN	NaN	NaN	NaN	NaN	NaN	NaN	NaN	NaN	NaN	NaN	NaN	NaN	NaN	NaN	NaN	NaN	NaN	NaN	NaN	NaN	NaN	NaN	NaN	NaN	NaN
0	877	883	801	809	852	904	913	873	909	1012	1028	828	337	316	305	295	300	323	328	155	144	148	203	268	341	412	424	495	510	556	579	598	617	643	621	635	670	625	615	591	656	597	618	613	614	606	602	600	632
0	88	87	116	113	154	103	131	157	215	184	190	197	259	273	256	281	265	232	237	232	253	251	270	286	321	331	323	293	326	345	350	358	374	380	424	417	426	436	459	467	458	484	488	449	442	468	472	464	489
0	28	216	171	197	176	215	150	237	211	184	233	287	254	NaN	NaN	NaN	NaN	NaN	NaN	NaN	NaN	NaN	NaN	NaN	NaN	NaN	NaN	NaN	NaN	NaN	NaN	NaN	NaN	NaN	NaN	NaN	NaN	NaN	NaN	NaN	NaN	NaN	NaN	NaN	NaN	NaN	NaN	NaN	NaN
0	NaN	NaN	NaN	NaN	NaN	NaN	NaN	NaN	NaN	NaN	NaN	NaN	NaN	NaN	NaN	NaN	NaN	NaN	NaN	NaN	NaN	NaN	NaN	NaN	NaN	NaN	NaN	NaN	NaN	NaN	NaN	NaN	NaN	NaN	NaN	NaN	NaN	NaN	NaN	NaN	NaN	NaN	NaN	NaN	NaN	NaN	NaN	NaN	NaN
0	167	169	172	194	165	163	182	221	175	191	196	204	148	208	184	241	204	204	254	223	220	250	265	231	272	246	274	244	241	241	286	243	264	268	295	237	279	298	306	316	312	272	339	323	312	346	104	349	384
0	267	NaN	NaN	NaN	NaN	NaN	NaN	NaN	NaN	NaN	NaN	NaN	NaN	NaN	NaN	NaN	NaN	NaN	NaN	NaN	NaN	NaN	NaN	NaN	NaN	NaN	NaN	NaN	NaN	NaN	NaN	NaN	NaN	NaN	NaN	NaN	NaN	NaN	NaN	NaN	NaN	NaN	NaN	NaN	NaN	NaN	NaN	NaN	NaN
0	316	383	703	723	767	669	717	736	759	793	811	788	NaN	NaN	NaN	NaN	NaN	NaN	NaN	NaN	NaN	NaN	NaN	NaN	NaN	NaN	NaN	NaN	NaN	NaN	NaN	NaN	NaN	NaN	NaN	NaN	NaN	NaN	NaN	NaN	NaN	NaN	NaN	NaN	NaN	NaN	NaN	NaN	NaN
0	448	402	407	435	446	415	412	494	381	480	470	466	525	470	428	493	502	454	492	469	492	485	512	486	456	496	473	529	499	551	571	514	569	522	541	531	618	587	531	548	545	484	560	501	551	568	568	606	636
0	393	362	405	395	383	407	373	436	401	413	449	369	463	422	512	438	484	404	519	466	498	483	501	434	519	453	479	539	549	498	552	608	596	602	582	537	603	512	603	589	668	547	603	489	NaN	NaN	NaN	NaN	NaN
46	207	219	166	148	147	118	120	125	135	168	176	214	192	166	204	161	184	187	176	174	229	203	198	232	201	173	177	159	154	173	190	176	160	188	180	193	233	260	236	267	279	245	288	235	223	225	234	233	227
0	5	29	23	34	NaN	NaN	NaN	NaN	NaN	NaN	NaN	NaN	NaN	NaN	NaN	NaN	NaN	NaN	NaN	NaN	NaN	NaN	NaN	NaN	NaN	NaN	NaN	NaN	NaN	NaN	NaN	NaN	NaN	NaN	NaN	NaN	NaN	NaN	NaN	NaN	NaN	NaN	NaN	NaN	NaN	NaN	NaN	NaN	NaN
0	68	118	150	192	208	194	209	232	221	266	255	252	208	237	250	215	231	252	229	248	267	247	253	264	233	242	224	255	230	268	292	264	235	293	329	307	300	323	290	274	254	302	271	292	281	274	279	280	297
0	229	229	249	236	213	215	206	251	184	236	215	236	185	176	211	164	134	174	176	150	141	145	125	114	73	96	73	99	72	109	120	92	66	83	135	129	151	196	146	121	117	167	148	198	201	186	231	231	243
47	3	35	24	34	32	20	27	50	17	41	20	49	5	45	37	18	15	18	6	1	11	6	16	18	5	21	17	21	12	20	42	15	12	36	56	51	42	54	43	31	25	48	28	38	49	28	58	38	33
0	19	85	82	96	37	47	88	132	70	116	79	119	55	125	122	103	118	135	71	78	94	92	109	89	67	120	62	113	83	58	111	79	57	111	167	139	140	174	124	105	88	135	102	158	137	117	155	151	155
48	288	311	289	287	286	287	314	319	327	317	308	321	310	313	306	302	301	326	334	329	329	360	346	337	345	303	321	311	336	349	349	350	403	367	392	380	403	392	386	406	403	417	419	401	399	424	405	436	448
0	262	239	242	253	261	260	256	244	256	286	312	301	100	279	284	287	290	299	311	328	336	350	350	376	335	151	364	322	321	349	354	362	352	369	369	343	372	384	187	395	442	385	173	390	NaN	NaN	NaN	NaN	NaN
0	747	720	721	770	730	723	665	733	733	750	774	723	743	748	805	761	809	775	786	789	827	796	812	843	878	786	858	901	819	907	869	833	937	905	868	890	951	910	900	936	968	954	910	962	893	933	886	928	975
0	416	419	409	443	397	437	445	429	478	427	477	452	493	501	542	499	511	489	514	527	507	209	247	536	543	539	560	549	546	519	548	573	526	605	562	551	575	604	651	245	658	611	254	665	604	598	631	641	633
49	489	498	498	548	517	499	519	501	566	553	535	565	582	553	574	546	579	545	565	568	580	563	639	630	628	685	689	647	657	730	707	657	710	688	675	682	634	607	525	569	603	608	609	635	591	567	595	612	618
0	112	129	110	90	101	92	98	99	92	110	100	105	114	97	103	74	78	76	77	68	87	54	66	78	51	38	46	36	32	38	60	56	51	75	61	59	67	65	38	47	27	26	33	24	16	19	20	13	22
50	476	459	439	404	397	385	384	369	369	380	378	390	399	363	363	376	406	436	458	449	457	441	438	479	494	494	507	481	500	505	470	380	369	406	431	407	393	390	363	357	369	405	409	453	483	499	549	584	565
0	731	389	379	818	772	749	785	417	772	815	829	821	884	784	756	713	743	643	715	760	755	804	763	679	809	816	829	851	840	824	826	907	915	852	876	883	945	851	915	899	968	940	876	880	877	852	913	895	895
0	347	446	394	431	407	365	414	384	347	373	393	364	431	427	490	460	496	479	457	531	492	468	467	482	515	483	488	480	522	544	515	481	462	503	459	407	426	476	501	515	525	518	542	582	563	569	590	602	568
0	275	269	294	281	290	262	281	300	330	383	361	363	376	334	374	352	352	307	317	332	375	326	326	359	332	319	346	319	310	348	NaN	NaN	NaN	NaN	NaN	NaN	NaN	NaN	NaN	NaN	NaN	NaN	NaN	NaN	NaN	NaN	NaN	NaN	NaN
0	445	434	427	436	446	427	443	464	466	449	478	460	473	452	479	459	479	463	482	470	479	469	468	490	494	505	539	527	501	500	537	518	536	534	584	581	576	550	571	564	597	581	604	579	544	590	551	572	565
51	424	419	515	499	507	541	540	554	602	570	595	625	265	624	607	660	632	654	640	631	618	657	650	637	630	695	726	664	697	673	340	256	233	238	249	127	128	228	279	322	301	261	243	217	208	184	176	191	174
52	322	257	347	353	350	270	262	272	249	256	241	262	248	248	261	277	270	277	301	291	315	292	331	335	305	327	326	315	329	365	333	335	358	390	387	350	368	360	335	352	358	382	375	411	389	410	407	408	409
53	685	623	640	624	587	604	590	631	651	624	709	702	706	677	713	697	727	646	672	681	686	670	691	682	758	686	721	727	715	662	514	344	322	207	168	166	182	171	184	165	177	169	194	170	165	181	189	186	181
0	483	420	407	452	430	418	420	396	432	476	475	516	509	469	537	459	520	491	498	536	531	515	534	532	557	543	570	561	548	536	552	569	577	592	576	566	586	541	562	608	576	609	578	543	518	522	495	543	551
0	277	297	280	291	299	309	294	310	332	302	369	346	360	349	351	340	395	367	359	364	371	362	370	321	373	362	367	386	383	389	338	327	366	379	339	383	422	371	357	351	363	384	380	363	367	413	422	461	440
0	684	654	658	664	663	681	650	683	725	686	743	751	784	750	755	770	782	758	791	756	793	812	821	805	805	779	825	866	813	853	858	853	891	862	896	918	928	920	872	930	889	904	895	932	929	880	871	951	914
54	175	186	180	186	167	190	195	192	208	212	230	261	271	264	272	286	282	292	304	96	83	86	91	86	72	89	75	68	72	77	76	70	80	78	77	81	74	67	73	75	78	82	82	89	85	98	81	92	91
0	515	553	534	538	478	523	495	525	495	503	513	551	508	538	570	556	543	554	560	254	261	318	359	414	332	405	407	415	420	472	471	458	466	441	406	470	466	453	414	492	415	392	395	378	795	752	434	488	445
55	237	218	217	233	200	213	226	203	230	212	247	212	239	233	225	213	224	208	252	309	339	221	223	186	229	189	200	180	182	165	156	180	192	184	189	206	205	172	173	178	201	224	219	NaN	NaN	NaN	NaN	NaN	NaN
0	357	331	329	324	276	262	250	280	258	296	273	252	329	294	300	303	286	292	302	329	312	347	363	351	354	356	357	375	404	392	402	389	436	370	398	361	360	404	373	396	402	403	367	397	452	449	454	467	466
0	485	501	515	480	488	450	476	486	477	489	499	517	529	519	531	523	545	555	505	529	535	523	582	561	541	562	206	602	620	611	221	608	621	649	631	621	632	662	617	290	647	638	657	647	671	658	672	683	660
56	277	248	304	264	332	343	349	351	411	399	402	384	414	431	420	406	394	407	430	435	432	493	451	519	453	508	451	526	518	504	492	470	445	447	453	407	409	364	372	362	377	383	406	435	497	482	494	532	509
57	617	648	686	704	723	651	657	662	739	738	722	729	752	755	724	747	850	803	757	808	824	817	865	895	769	818	852	688	802	832	849	853	922	990	974	934	974	1013	970	1003	964	931	976	936	954	1004	965	982	994
0	829	783	819	879	858	821	823	822	844	877	865	867	847	898	918	930	915	907	891	939	975	941	949	989	973	987	1017	1030	1048	1040	1070	1052	1078	1136	1160	1109	1050	1073	1101	1086	1083	1056	1114	1107	1111	1106	1131	1211	1207
0	487	529	537	540	532	513	558	504	522	515	522	521	563	601	574	601	588	549	575	594	599	560	573	536	549	554	568	563	581	555	557	566	604	586	588	573	522	569	554	580	555	572	582	574	569	580	597	597	564
0	575	573	633	573	571	604	634	625	618	577	621	615	669	652	685	632	624	650	692	656	662	655	665	676	672	688	695	711	716	697	666	693	658	637	636	665	684	693	636	669	686	723	726	730	722	708	646	658	642
0	1080	1070	1078	1138	1179	1056	1104	1078	1066	1161	1167	1102	1183	1144	1226	1150	1205	1230	1196	1208	1145	1157	1257	1261	1225	1295	1268	1234	1299	1243	1341	1294	1331	1378	1289	1354	1452	1440	1471	1513	1528	1477	1491	1475	1441	1449	1425	1437	1485
0	422	388	357	403	327	349	344	152	419	405	425	411	445	454	465	485	495	495	497	470	493	471	508	539	545	534	557	520	462	480	515	478	487	483	487	504	501	237	483	504	534	514	482	518	539	529	501	582	563
0	162	173	125	143	154	121	125	114	109	113	90	89	80	77	86	70	76	75	71	73	75	66	73	71	62	55	72	84	89	102	112	86	90	112	108	112	130	134	97	106	86	114	100	105	91	98	111	95	113
0	878	874	870	913	918	885	943	938	945	918	902	918	901	969	991	1036	981	1034	989	998	1082	1033	1085	1059	1058	1005	1079	1113	1108	1065	1074	1054	1069	1150	1142	1153	1131	1138	1098	1091	1134	1146	1261	1243	1228	1270	1217	1242	1220
0	384	364	372	353	333	412	374	361	338	369	375	368	378	412	385	470	464	441	467	386	398	402	462	464	437	446	448	434	454	441	467	448	462	481	486	512	471	483	454	444	546	494	501	432	515	490	477	493	509
0	589	548	633	611	553	626	584	626	700	683	636	659	630	699	631	640	612	671	672	643	675	705	611	672	635	716	712	700	677	771	749	751	746	727	757	809	781	765	765	805	757	773	802	806	782	757	745	817	806
0	608	594	640	591	568	582	615	619	618	647	618	612	655	638	637	701	620	682	640	645	650	676	632	703	638	690	732	730	723	778	785	793	830	836	820	791	801	756	794	817	816	798	810	796	844	811	909	874	869
0	983	987	1024	989	1032	949	1072	1001	1059	1051	1086	1116	1090	1096	1098	1061	1108	1137	1118	1136	1098	1145	1120	1114	1135	1138	1103	1160	1130	1126	1114	1191	1181	1197	1193	1233	1200	1242	1250	1239	1231	1237	1275	1225	1241	1315	1312	1327	1372
58	187	206	258	233	251	194	211	191	206	235	247	201	241	223	248	247	276	248	260	301	252	297	284	268	274	221	145	92	79	74	68	67	76	67	67	65	64	69	69	77	68	74	73	78	74	68	79	70	83
0	1117	1075	1096	1061	1094	1038	1075	1101	1020	1081	997	1047	1073	1059	1095	1080	1058	1080	1061	1057	1122	1096	1135	1113	1081	1126	1110	1082	1137	1136	1124	1156	1097	1097	1132	1150	1195	1145	1103	1181	1150	1209	1184	1148	1155	1199	1213	1208	1163
0	569	546	540	539	555	513	577	574	551	582	564	577	574	582	597	613	612	619	582	617	593	573	587	612	631	622	223	622	629	631	661	655	672	724	735	730	653	717	677	672	737	710	709	710	778	719	735	780	742
0	366	335	437	400	393	378	410	363	375	391	424	389	389	407	415	404	428	178	393	407	428	427	484	460	476	475	449	442	437	432	500	493	446	494	499	455	453	493	448	498	446	505	263	492	471	468	477	244	444
0	697	692	691	730	709	671	699	695	739	743	700	698	673	679	668	676	698	728	699	732	753	707	748	755	748	748	812	803	805	843	797	811	802	844	894	900	897	882	872	852	851	819	849	829	828	822	889	879	856
59	813	792	838	849	816	823	754	827	839	825	787	774	806	797	785	787	773	749	686	327	239	215	203	192	192	232	212	184	171	164	154	140	137	148	146	132	140	141	149	52	57	50	54	58	64	60	62	67	65
0	154	166	207	162	217	161	169	107	200	178	212	161	185	231	207	231	227	226	205	197	232	214	264	270	254	231	282	221	254	257	232	229	284	263	288	316	304	326	309	307	301	269	317	276	284	302	341	329	330
0	132	141	167	159	174	148	180	145	161	177	191	186	212	221	205	207	231	191	216	224	230	211	216	61	170	190	168	166	189	62	180	NaN	NaN	NaN	NaN	NaN	NaN	NaN	NaN	NaN	NaN	NaN	NaN	NaN	NaN	NaN	NaN	NaN	NaN
0	NaN	NaN	NaN	NaN	NaN	NaN	NaN	NaN	NaN	NaN	NaN	NaN	NaN	NaN	NaN	NaN	NaN	NaN	NaN	NaN	NaN	NaN	NaN	NaN	NaN	NaN	NaN	NaN	NaN	NaN	NaN	NaN	NaN	NaN	NaN	NaN	NaN	NaN	NaN	NaN	NaN	NaN	NaN	NaN	NaN	NaN	NaN	NaN	NaN
0	470	426	448	428	397	415	420	406	446	460	439	422	460	458	464	460	463	488	444	478	447	470	452	483	464	468	464	444	476	474	467	492	532	481	523	510	494	510	535	563	508	545	559	553	528	561	559	568	548
0	1220	1189	1252	1229	1155	1232	1221	1155	1203	1201	1185	1184	1176	1162	1203	1160	1167	1189	1117	1208	1201	1134	1130	1172	1141	1233	1169	1118	1179	1143	1227	1197	1211	1233	1221	1239	1225	1162	1235	1272	1243	1301	1322	1333	1400	1359	1311	1357	1357
0	475	438	428	447	455	408	423	433	452	432	422	438	463	474	439	453	475	440	450	414	470	421	440	440	496	498	474	475	500	491	476	494	519	529	508	519	521	519	527	525	512	524	533	534	592	545	533	575	574
0	483	476	492	485	476	506	513	524	588	491	546	598	519	504	541	553	553	535	571	519	524	509	557	572	495	519	512	512	535	522	540	510	605	570	527	573	533	571	573	587	637	649	633	678	662	669	668	732	738
60	493	478	488	508	501	486	526	479	518	531	518	505	512	501	517	486	484	491	481	444	461	441	468	504	457	490	504	504	497	508	504	489	518	525	510	476	486	491	517	531	586	560	547	564	576	533	481	474	515
0	37	7	68	51	83	35	10	5	56	66	NaN	NaN	NaN	NaN	NaN	NaN	NaN	NaN	NaN	NaN	NaN	NaN	NaN	NaN	NaN	NaN	NaN	NaN	NaN	NaN	NaN	NaN	NaN	NaN	NaN	NaN	NaN	NaN	NaN	NaN	NaN	NaN	NaN	NaN	NaN	NaN	NaN	NaN	NaN
0	23	2	NaN	NaN	NaN	NaN	NaN	NaN	NaN	NaN	NaN	NaN	NaN	NaN	NaN	NaN	NaN	NaN	NaN	NaN	NaN	NaN	NaN	NaN	NaN	NaN	NaN	NaN	NaN	NaN	NaN	NaN	NaN	NaN	NaN	NaN	NaN	NaN	NaN	NaN	NaN	NaN	NaN	NaN	NaN	NaN	NaN	NaN	NaN
0	4	25	31	95	70	95	101	NaN	NaN	NaN	NaN	NaN	NaN	NaN	NaN	NaN	NaN	NaN	NaN	NaN	NaN	NaN	NaN	NaN	NaN	NaN	NaN	NaN	NaN	NaN	NaN	NaN	NaN	NaN	NaN	NaN	NaN	NaN	NaN	NaN	NaN	NaN	NaN	NaN	NaN	NaN	NaN	NaN	NaN
0	490	423	430	468	389	528	512	452	506	570	453	544	490	545	578	535	503	483	490	521	497	533	566	475	612	603	622	629	642	631	647	664	586	603	603	517	554	634	634	651	633	644	672	611	654	659	631	626	646
61	328	354	375	354	298	340	325	343	362	330	302	315	321	365	365	337	397	342	315	389	457	404	385	332	395	348	342	371	343	340	397	360	374	393	412	377	408	408	391	430	438	423	424	397	401	427	413	445	470
62	904	929	917	923	976	1004	966	945	948	954	970	967	1024	975	955	1009	1012	1037	991	978	1018	1027	1000	1050	1035	986	1043	1070	1063	1045	1067	1025	1103	1089	1118	1121	1123	1105	1134	1192	1201	1067	1161	1113	1125	1118	1099	1152	982
0	621	673	621	614	596	676	681	671	629	676	660	637	663	636	630	660	622	641	635	655	602	645	661	667	654	773	718	684	714	694	677	652	667	754	734	646	708	720	843	708	749	728	746	767	798	749	660	749	721
63	339	305	275	293	283	297	296	307	316	357	341	362	379	367	368	343	396	433	393	429	432	427	393	419	474	400	368	397	458	363	399	459	406	394	473	442	453	457	490	496	522	532	451	452	525	531	504	483	549
0	339	362	393	399	414	402	410	447	435	475	481	471	498	481	494	508	519	537	508	526	539	523	513	533	477	500	530	496	541	542	540	532	548	578	564	581	550	569	600	597	593	570	596	589	585	569	584	557	585
64	185	177	191	206	217	201	184	202	187	183	183	186	182	191	187	185	194	187	194	206	210	216	197	221	206	206	264	243	272	230	169	141	104	106	96	100	106	115	94	86	83	71	78	78	63	81	70	62	57
0	256	269	268	308	298	312	329	327	350	388	372	383	417	423	393	436	420	442	413	466	466	466	491	481	511	470	495	476	523	499	536	490	543	553	563	501	521	526	527	584	545	609	601	596	619	586	621	612	599
0	204	177	244	214	263	329	292	328	349	316	331	349	356	386	363	355	368	361	420	386	426	402	374	386	460	524	508	399	457	454	372	432	491	377	466	472	364	377	477	334	456	435	427	368	472	348	363	387	412
0	970	997	1004	1018	967	953	1016	993	1012	964	1004	995	1019	1133	1025	1071	1050	1092	1074	1087	1074	1095	1144	1148	1112	1111	1121	1149	1233	1185	1222	1176	1180	1185	1196	1200	1178	1195	1240	1228	1305	1245	1291	1250	1200	1257	1337	1295	1287
0	426	430	460	473	366	525	638	575	545	565	543	580	563	577	546	584	587	693	629	650	636	622	589	619	628	622	674	630	671	632	658	613	653	618	603	573	612	606	598	599	631	616	639	665	680	706	731	694	687
65	273	324	321	264	281	271	264	269	342	324	334	347	364	358	359	345	375	387	368	372	336	369	351	345	387	362	346	343	334	314	308	265	295	284	314	298	313	315	374	379	401	414	402	397	405	382	399	424	419
0	567	600	563	576	268	597	566	593	616	591	610	576	589	577	268	586	595	557	535	576	560	568	580	600	532	596	545	595	581	557	554	552	566	593	573	545	538	597	555	521	602	534	519	527	504	588	512	562	641
66	174	197	199	193	204	204	185	192	204	202	179	203	214	195	202	225	227	214	222	242	230	239	251	235	238	230	135	113	116	114	113	97	111	88	91	90	80	87	80	73	81	78	79	73	90	77	81	82	75
67	1059	1068	1096	1066	1112	1033	1056	1084	1061	1141	1083	1176	1104	1140	1092	1106	1165	1134	1039	1039	1111	1088	1108	1125	1024	1141	1220	1188	1195	1227	1173	1200	1214	1214	1226	1205	1220	1133	1183	1176	1281	1223	1246	1231	1242	1270	1316	1281	1298
0	150	420	411	441	406	433	401	375	403	418	491	474	504	463	476	475	456	479	469	479	474	437	461	468	459	457	497	462	498	491	481	448	508	506	535	502	543	533	555	528	521	537	497	507	519	514	547	548	536
0	226	254	264	282	323	359	333	371	412	407	388	371	373	376	360	367	395	356	378	401	391	399	380	405	381	413	369	394	405	378	403	390	412	431	416	411	454	412	408	398	412	414	410	428	396	386	374	405	409
0	344	361	348	340	349	305	327	308	319	352	373	386	389	372	405	428	468	428	420	401	427	420	416	428	414	413	397	424	396	423	394	386	405	422	419	414	395	391	424	427	430	437	413	425	442	420	467	429	468
0	2	NaN	NaN	NaN	NaN	NaN	NaN	NaN	NaN	NaN	NaN	NaN	NaN	NaN	NaN	NaN	NaN	NaN	NaN	NaN	NaN	NaN	NaN	NaN	NaN	NaN	NaN	NaN	NaN	NaN	NaN	NaN	NaN	NaN	NaN	NaN	NaN	NaN	NaN	NaN	NaN	NaN	NaN	NaN	NaN	NaN	NaN	NaN	NaN
0	347	NaN	NaN	NaN	NaN	NaN	NaN	NaN	NaN	NaN	NaN	NaN	NaN	NaN	NaN	NaN	NaN	NaN	NaN	NaN	NaN	NaN	NaN	NaN	NaN	NaN	NaN	NaN	NaN	NaN	NaN	NaN	NaN	NaN	NaN	NaN	NaN	NaN	NaN	NaN	NaN	NaN	NaN	NaN	NaN	NaN	NaN	NaN	NaN
0	940	928	915	942	931	982	950	964	913	933	997	990	1057	1018	1004	986	984	1054	981	1001	995	942	977	982	918	966	957	995	1024	973	1029	992	1044	1012	1003	1037	985	993	1005	1026	1060	1043	1056	1008	1058	1032	1098	1046	1122
0	NaN	NaN	NaN	NaN	NaN	NaN	NaN	NaN	NaN	NaN	NaN	NaN	NaN	NaN	NaN	NaN	NaN	NaN	NaN	NaN	NaN	NaN	NaN	NaN	NaN	NaN	NaN	NaN	NaN	NaN	NaN	NaN	NaN	NaN	NaN	NaN	NaN	NaN	NaN	NaN	NaN	NaN	NaN	NaN	NaN	NaN	NaN	NaN	NaN
0	NaN	NaN	NaN	NaN	NaN	NaN	NaN	NaN	NaN	NaN	NaN	NaN	NaN	NaN	NaN	NaN	NaN	NaN	NaN	NaN	NaN	NaN	NaN	NaN	NaN	NaN	NaN	NaN	NaN	NaN	NaN	NaN	NaN	NaN	NaN	NaN	NaN	NaN	NaN	NaN	NaN	NaN	NaN	NaN	NaN	NaN	NaN	NaN	NaN
0	495	483	495	481	506	475	490	471	476	504	498	504	531	522	514	514	528	546	554	557	567	566	576	583	578	601	566	547	560	568	557	541	567	537	565	567	547	568	559	549	511	493	555	557	580	560	529	571	561
68	287	317	333	359	355	360	399	381	430	450	464	457	472	461	459	448	426	460	436	502	492	515	509	519	543	504	534	509	508	525	546	506	544	550	506	483	485	540	505	534	533	545	494	532	504	516	538	542	515
69	400	444	430	422	462	440	426	475	475	451	474	509	470	487	405	236	236	255	451	472	201	491	449	467	459	442	488	462	483	491	521	503	488	549	564	505	561	597	570	614	558	611	549	554	573	553	566	595	616
70	692	718	708	724	675	702	694	707	708	713	724	711	718	759	744	730	739	728	795	765	760	739	376	226	177	185	179	89	79	89	144	220	267	310	362	361	399	441	432	466	432	466	467	469	481	489	494	522	526
0	443	435	466	440	469	416	451	436	462	463	458	471	468	486	485	490	477	518	523	501	491	512	479	453	477	512	498	493	528	510	535	535	569	517	554	537	531	530	528	574	554	561	533	560	556	557	553	596	563
0	395	390	394	435	431	390	375	375	408	399	382	398	416	413	418	438	434	442	465	489	470	461	497	499	496	454	499	534	512	463	516	534	515	531	542	553	530	534	550	550	547	549	552	552	564	559	559	586	561
0	1020	937	1019	935	904	915	972	942	1009	1027	1042	1032	999	1011	1037	1070	1047	1056	327	252	234	226	243	232	240	227	238	237	234	231	242	244	247	153	127	137	199	238	229	312	346	413	455	504	497	546	515	476	524
71	330	353	361	371	370	400	375	395	401	395	428	396	413	426	416	424	437	423	436	451	468	436	428	491	457	503	529	482	485	499	474	490	492	532	503	474	538	504	522	541	512	513	576	570	566	548	532	514	519
72	578	556	559	540	507	538	561	542	559	546	552	568	566	550	579	589	570	596	579	592	574	590	574	581	561	250	577	579	622	613	576	582	613	577	635	627	624	641	619	644	620	641	609	643	643	657	644	647	622
0	944	967	861	906	858	909	936	955	921	960	874	947	907	918	935	903	986	941	1019	1062	996	963	1033	1032	1069	1026	1059	1006	1055	1021	1093	1029	1117	1076	1136	1095	1091	1042	1121	1149	1175	1215	1139	1218	1134	1146	1149	1283	1201
0	402	405	410	404	427	460	459	459	480	493	499	488	492	476	482	491	518	520	487	525	518	496	490	477	474	477	NaN	NaN	NaN	NaN	NaN	NaN	NaN	NaN	NaN	NaN	NaN	NaN	NaN	NaN	NaN	NaN	NaN	NaN	NaN	NaN	NaN	NaN	NaN
0	517	536	571	555	554	516	508	528	557	545	559	546	579	594	584	588	582	591	582	559	621	591	580	617	593	599	675	603	630	591	627	631	635	639	655	666	675	672	675	682	658	724	722	709	700	745	736	730	758
0	339	364	379	390	398	389	395	392	394	382	406	408	419	406	408	424	400	388	404	413	434	403	409	446	407	429	423	427	448	418	381	408	414	433	449	421	454	437	442	474	438	453	469	513	483	503	482	468	480
0	NaN	NaN	NaN	NaN	NaN	NaN	NaN	NaN	NaN	NaN	NaN	NaN	NaN	NaN	NaN	NaN	NaN	NaN	NaN	NaN	NaN	NaN	NaN	NaN	NaN	NaN	NaN	NaN	NaN	NaN	NaN	NaN	NaN	NaN	NaN	NaN	NaN	NaN	NaN	NaN	NaN	NaN	NaN	NaN	NaN	NaN	NaN	NaN	NaN
0	730	790	811	751	837	789	776	800	800	810	856	911	854	837	894	875	843	823	773	913	881	913	946	901	937	924	991	914	883	948	887	1007	897	1036	954	1007	1004	979	1019	1066	1095	1092	1101	1170	1111	1115	1120	1137	1183
0	346	386	421	401	448	371	425	400	362	425	416	426	464	425	492	482	532	549	495	575	463	547	506	533	509	564	559	624	528	584	568	583	635	597	716	607	632	690	690	681	650	562	706	682	692	737	671	682	772
0	606	606	641	608	621	615	645	629	617	634	646	623	631	630	620	627	613	594	553	215	168	170	175	184	81	83	87	59	123	128	138	149	173	225	237	241	240	260	269	307	313	313	301	325	331	329	321	339	338
0	130	128	135	131	144	166	147	195	155	161	174	120	181	135	117	167	173	150	167	188	193	175	170	189	168	194	203	153	193	202	169	205	159	152	192	200	202	163	200	198	43	181	202	NaN	NaN	NaN	NaN	NaN	NaN
0	566	517	486	475	477	503	495	524	530	522	533	538	561	560	569	611	575	252	629	607	619	626	614	645	634	635	622	636	673	658	611	641	NaN	NaN	NaN	NaN	NaN	NaN	NaN	NaN	NaN	NaN	NaN	NaN	NaN	NaN	NaN	NaN	NaN
0	407	415	388	389	380	385	403	404	412	421	400	426	455	430	422	448	436	419	440	449	459	415	431	456	431	461	392	425	413	390	387	396	399	411	408	423	409	415	441	436	413	441	437	450	436	433	420	419	425
0	946	889	900	827	937	910	935	904	915	946	915	900	929	1025	982	968	1002	986	980	1012	1009	1034	978	1014	1018	1046	1035	998	1041	1026	1038	1111	1014	1058	1047	1105	1035	298	239	232	244	240	118	119	118	135	200	258	299
0	4	NaN	NaN	NaN	NaN	NaN	NaN	NaN	NaN	NaN	NaN	NaN	NaN	NaN	NaN	NaN	NaN	NaN	NaN	NaN	NaN	NaN	NaN	NaN	NaN	NaN	NaN	NaN	NaN	NaN	NaN	NaN	NaN	NaN	NaN	NaN	NaN	NaN	NaN	NaN	NaN	NaN	NaN	NaN	NaN	NaN	NaN	NaN	NaN
73	370	396	390	399	411	435	451	438	473	483	468	467	476	481	494	506	506	485	495	490	502	518	487	507	529	562	569	562	544	568	538	556	516	512	523	570	517	535	530	546	549	539	564	567	548	589	554	563	600
0	403	427	419	397	427	413	427	443	457	467	473	475	480	486	517	513	541	528	579	527	541	534	514	544	555	541	541	510	581	579	571	571	581	591	567	548	581	554	555	532	527	546	533	555	514	550	526	538	514
0	142	123	128	164	153	163	131	152	181	175	111	130	179	NaN	NaN	NaN	NaN	NaN	NaN	NaN	NaN	NaN	NaN	NaN	NaN	NaN	NaN	NaN	NaN	NaN	NaN	NaN	NaN	NaN	NaN	NaN	NaN	NaN	NaN	NaN	NaN	NaN	NaN	NaN	NaN	NaN	NaN	NaN	NaN
0	470	455	434	403	434	367	490	479	417	470	511	513	532	499	471	502	454	504	503	546	566	519	587	566	544	507	583	584	539	561	623	566	609	582	588	619	571	643	656	610	641	625	626	651	666	684	696	680	709
0	446	488	492	499	482	494	494	488	540	561	541	559	571	597	513	619	590	603	596	603	554	280	656	254	587	671	724	726	411	659	599	659	694	618	654	626	702	659	695	661	792	700	711	705	738	729	765	731	693
0	413	361	389	383	399	430	470	451	404	442	470	473	468	475	447	441	487	492	513	524	546	516	517	564	526	499	584	564	592	596	612	609	576	540	580	626	632	655	651	628	NaN	NaN	NaN	NaN	NaN	NaN	NaN	NaN	NaN
0	338	287	313	306	325	361	370	376	355	365	381	392	370	363	365	366	375	380	383	392	400	395	391	428	406	463	425	423	420	426	416	402	411	414	430	428	422	423	448	443	424	449	462	468	483	449	495	467	471
0	415	390	351	360	383	394	408	413	424	390	413	408	397	417	405	432	437	422	444	447	451	437	417	412	434	483	475	456	476	476	448	449	456	449	458	479	488	467	497	466	498	509	504	515	504	505	518	521	510
74	380	365	384	361	358	381	374	364	395	400	388	393	400	385	355	403	379	386	378	385	390	384	371	399	396	439	414	401	420	422	447	457	453	482	481	454	451	467	431	432	440	442	457	451	456	472	455	453	422
0	231	252	250	250	272	286	290	266	281	242	299	267	237	259	240	260	269	272	295	301	306	278	305	331	317	313	352	310	313	312	319	312	344	312	307	323	302	330	303	298	313	318	304	355	280	335	320	310	342
75	427	444	383	431	429	423	452	389	375	392	399	416	446	432	454	475	414	419	411	537	477	468	446	424	427	495	572	594	607	643	597	587	593	591	542	563	566	541	517	591	541	517	559	556	560	556	539	564	578
0	611	621	598	605	651	655	590	670	616	692	657	692	679	745	692	726	715	720	713	761	740	738	798	773	794	766	805	857	757	776	823	803	820	840	883	832	833	858	808	856	799	892	884	878	862	870	895	909	933
76	723	680	616	628	732	628	622	586	569	550	567	535	507	678	663	645	609	616	595	673	614	722	655	692	737	735	681	717	686	721	709	693	794	753	800	734	822	786	718	812	816	737	752	783	723	853	838	829	761
0	214	198	238	237	263	275	233	276	306	313	317	290	323	302	328	359	355	116	79	318	332	337	331	374	NaN	NaN	NaN	NaN	NaN	NaN	NaN	NaN	NaN	NaN	NaN	NaN	NaN	NaN	NaN	NaN	NaN	NaN	NaN	NaN	NaN	NaN	NaN	NaN	NaN
0	1012	1004	987	971	1003	974	998	1012	1016	1018	1043	1010	1076	996	1030	1055	1075	1093	1110	1099	1102	1116	1085	1109	1078	1150	1098	1170	1198	1199	1122	1200	1194	1146	1218	1165	1234	1158	1206	1224	1213	1243	1222	1260	1291	1323	1308	1360	1310
0	4	8	NaN	NaN	NaN	NaN	NaN	NaN	NaN	NaN	NaN	NaN	NaN	NaN	NaN	NaN	NaN	NaN	NaN	NaN	NaN	NaN	NaN	NaN	NaN	NaN	NaN	NaN	NaN	NaN	NaN	NaN	NaN	NaN	NaN	NaN	NaN	NaN	NaN	NaN	NaN	NaN	NaN	NaN	NaN	NaN	NaN	NaN	NaN
0	555	567	572	564	598	627	650	662	684	665	702	683	703	730	677	723	678	682	701	690	717	686	656	704	658	670	704	733	745	713	699	700	714	713	708	717	746	766	780	732	757	768	787	762	812	831	797	833	816
0	504	537	515	515	538	510	539	540	579	545	579	576	574	563	549	557	562	529	521	536	580	554	538	568	546	600	586	581	623	611	604	622	640	593	588	575	592	580	589	583	571	582	575	595	542	581	578	621	578
0	716	697	746	658	721	718	717	730	741	756	755	713	765	725	749	750	795	733	764	782	780	785	831	802	791	766	833	800	823	826	826	879	892	869	859	839	897	890	910	924	923	947	915	968	973	968	977	971	942
0	NaN	NaN	NaN	NaN	NaN	NaN	NaN	NaN	NaN	NaN	NaN	NaN	NaN	NaN	NaN	NaN	NaN	NaN	NaN	NaN	NaN	NaN	NaN	NaN	NaN	NaN	NaN	NaN	NaN	NaN	NaN	NaN	NaN	NaN	NaN	NaN	NaN	NaN	NaN	NaN	NaN	NaN	NaN	NaN	NaN	NaN	NaN	NaN	NaN
0	342	297	255	259	260	247	242	254	293	266	247	251	255	258	288	310	353	327	366	388	358	338	359	390	376	383	383	391	390	406	398	365	381	409	395	416	428	407	439	413	418	421	436	425	420	418	453	450	416
0	582	583	541	508	582	485	537	620	590	575	562	624	590	569	627	607	648	635	554	645	638	678	594	655	646	645	716	655	678	673	663	702	711	641	663	727	684	697	697	694	789	722	753	844	772	756	801	727	778
0	481	490	438	425	438	453	449	458	428	443	416	446	428	468	490	487	501	505	465	550	539	561	605	569	564	555	573	558	598	615	616	653	635	661	666	629	638	627	627	669	640	659	652	679	674	637	679	647	716
0	188	135	141	111	140	151	146	144	118	178	190	200	242	144	185	214	198	213	192	164	212	187	202	132	189	221	176	184	218	177	269	228	245	201	221	239	232	296	240	258	267	255	103	240	243	252	267	240	222
0	357	374	379	373	350	327	368	347	351	356	416	442	437	427	460	431	456	444	460	452	405	385	421	473	474	516	505	537	531	546	556	543	522	504	492	483	520	479	505	500	560	534	529	611	622	627	625	625	629
0	467	519	489	471	442	465	488	501	498	530	476	551	551	573	562	594	574	571	560	619	635	630	613	623	610	641	577	613	582	610	575	667	662	633	667	672	715	702	702	689	676	674	677	677	715	707	721	699	719
0	1186	1123	1136	1173	1112	1154	1199	1201	1273	1210	1183	1160	1236	1179	1166	1237	1224	1251	1229	1260	1295	1288	1247	1276	1282	1312	1306	1261	1323	1336	1363	1343	1306	1328	1304	1287	1351	1322	1294	1340	1280	1313	1297	1345	1295	1338	1325	1336	1341
0	496	495	560	518	508	506	525	544	534	503	548	553	547	547	524	563	540	563	554	544	551	545	585	603	630	635	616	605	569	602	609	621	609	630	610	611	611	596	655	624	617	617	637	643	645	633	651	624	641
0	480	477	450	361	386	448	478	439	443	521	483	514	512	400	453	465	513	506	514	502	474	466	547	593	477	552	589	601	570	557	542	554	546	560	566	627	559	567	577	608	597	596	619	584	618	644	649	661	605
77	797	785	833	679	759	746	719	803	782	768	748	706	769	711	800	769	785	806	812	832	872	840	885	892	722	817	798	881	956	935	934	883	1006	1016	693	1050	1007	725	1129	624	1103	602	1117	1074	1070	1078	1105	1157	1102
0	NaN	NaN	NaN	NaN	NaN	NaN	NaN	NaN	NaN	NaN	NaN	NaN	NaN	NaN	NaN	NaN	NaN	NaN	NaN	NaN	NaN	NaN	NaN	NaN	NaN	NaN	NaN	NaN	NaN	NaN	NaN	NaN	NaN	NaN	NaN	NaN	NaN	NaN	NaN	NaN	NaN	NaN	NaN	NaN	NaN	NaN	NaN	NaN	NaN
0	125	92	95	110	122	125	152	133	119	128	NaN	NaN	NaN	NaN	NaN	NaN	NaN	NaN	NaN	NaN	NaN	NaN	NaN	NaN	NaN	NaN	NaN	NaN	NaN	NaN	NaN	NaN	NaN	NaN	NaN	NaN	NaN	NaN	NaN	NaN	NaN	NaN	NaN	NaN	NaN	NaN	NaN	NaN	NaN
0	848	826	780	786	775	790	800	805	842	876	801	843	883	807	851	835	848	841	843	892	880	854	872	889	850	863	869	881	898	900	1025	964	994	980	971	1058	1029	1076	1063	1076	1043	1053	1071	1046	1109	1132	1210	1126	1143
0	512	456	466	474	493	461	516	512	460	509	534	503	525	469	479	523	529	496	524	508	596	549	574	572	588	610	565	554	606	581	621	589	597	551	617	613	663	666	644	622	660	644	648	696	712	749	715	731	678
0	605	553	605	540	556	556	551	572	550	552	574	579	601	610	581	600	595	562	588	638	642	580	559	558	565	596	558	593	629	630	618	624	606	607	638	620	650	673	696	672	680	691	634	671	668	695	664	644	641
0	471	460	448	418	503	447	485	492	488	509	535	537	529	487	560	556	569	594	539	545	547	550	514	538	550	577	559	573	551	537	583	522	501	506	524	517	536	534	575	550	604	591	573	568	638	593	584	577	615
0	10	NaN	NaN	NaN	NaN	NaN	NaN	NaN	NaN	NaN	NaN	NaN	NaN	NaN	NaN	NaN	NaN	NaN	NaN	NaN	NaN	NaN	NaN	NaN	NaN	NaN	NaN	NaN	NaN	NaN	NaN	NaN	NaN	NaN	NaN	NaN	NaN	NaN	NaN	NaN	NaN	NaN	NaN	NaN	NaN	NaN	NaN	NaN	NaN
0	431	362	240	213	210	207	NaN	NaN	NaN	NaN	NaN	NaN	NaN	NaN	NaN	NaN	NaN	NaN	NaN	NaN	NaN	NaN	NaN	NaN	NaN	NaN	NaN	NaN	NaN	NaN	NaN	NaN	NaN	NaN	NaN	NaN	NaN	NaN	NaN	NaN	NaN	NaN	NaN	NaN	NaN	NaN	NaN	NaN	NaN
0	471	469	438	439	413	425	425	473	458	462	190	509	507	483	535	533	506	463	487	467	481	494	513	529	494	578	490	540	534	497	527	536	565	532	525	498	510	464	525	194	527	538	533	532	579	569	593	577	562
0	290	276	533	549	505	500	518	876	601	831	848	533	553	559	539	511	513	523	528	528	525	547	519	556	551	584	572	615	600	629	656	704	586	570	609	608	667	630	664	648	726	683	655	640	679	639	670	643	672
0	512	473	467	492	494	507	543	549	528	522	523	554	566	609	592	638	615	561	584	609	617	620	590	622	625	669	634	662	648	664	615	588	569	619	590	630	589	691	677	643	710	653	662	684	697	699	693	730	703
0	166	469	472	197	163	429	455	452	475	474	450	474	447	449	464	558	188	491	500	524	519	554	553	555	172	582	539	556	515	573	NaN	NaN	NaN	NaN	NaN	NaN	NaN	NaN	NaN	NaN	NaN	NaN	NaN	NaN	NaN	NaN	NaN	NaN	NaN
0	NaN	NaN	NaN	NaN	NaN	NaN	NaN	NaN	NaN	NaN	NaN	NaN	NaN	NaN	NaN	NaN	NaN	NaN	NaN	NaN	NaN	NaN	NaN	NaN	NaN	NaN	NaN	NaN	NaN	NaN	NaN	NaN	NaN	NaN	NaN	NaN	NaN	NaN	NaN	NaN	NaN	NaN	NaN	NaN	NaN	NaN	NaN	NaN	NaN
0	NaN	NaN	NaN	NaN	NaN	NaN	NaN	NaN	NaN	NaN	NaN	NaN	NaN	NaN	NaN	NaN	NaN	NaN	NaN	NaN	NaN	NaN	NaN	NaN	NaN	NaN	NaN	NaN	NaN	NaN	NaN	NaN	NaN	NaN	NaN	NaN	NaN	NaN	NaN	NaN	NaN	NaN	NaN	NaN	NaN	NaN	NaN	NaN	NaN
0	NaN	NaN	NaN	NaN	NaN	NaN	NaN	NaN	NaN	NaN	NaN	NaN	NaN	NaN	NaN	NaN	NaN	NaN	NaN	NaN	NaN	NaN	NaN	NaN	NaN	NaN	NaN	NaN	NaN	NaN	NaN	NaN	NaN	NaN	NaN	NaN	NaN	NaN	NaN	NaN	NaN	NaN	NaN	NaN	NaN	NaN	NaN	NaN	NaN
0	371	428	427	320	399	334	425	321	434	420	414	377	389	403	422	372	418	476	372	428	446	448	399	424	452	459	492	445	454	468	479	510	440	543	472	497	501	481	456	456	504	516	495	509	462	502	486	518	493
78	534	533	525	511	537	542	552	537	529	505	528	549	556	540	577	580	559	595	589	605	579	576	616	616	598	635	588	605	587	665	658	637	596	602	626	662	668	646	642	644	627	623	655	660	602	638	646	679	637
79	516	488	464	466	453	469	435	460	445	505	489	510	505	531	520	515	498	531	518	484	529	528	538	535	530	545	490	524	557	536	479	508	581	569	562	534	544	577	559	534	623	603	570	589	546	598	563	602	618
0	566	568	546	553	503	536	543	538	530	529	555	572	570	593	576	577	559	584	589	630	581	567	614	584	612	650	606	630	627	606	608	626	635	635	693	659	630	668	682	694	650	673	664	663	639	635	644	667	690
0	489	449	529	481	478	493	496	489	492	544	494	518	559	547	592	572	557	569	568	590	552	539	622	652	612	640	645	661	652	578	609	610	622	589	585	666	646	656	597	589	574	599	608	610	638	660	655	640	633
0	679	629	590	663	644	619	734	678	726	714	685	741	712	706	682	721	691	660	682	611	730	764	713	750	704	745	758	762	770	757	676	745	781	831	833	836	812	810	296	778	838	826	916	917	825	889	901	858	869
0	599	607	658	584	689	673	638	590	658	687	730	677	741	704	694	719	798	729	738	772	767	761	817	857	824	920	870	931	995	899	980	881	926	930	961	907	937	976	942	986	933	920	1003	991	1001	1030	1010	1020	1052
80	136	147	87	88	93	94	110	119	74	102	76	112	95	85	120	114	110	110	121	137	139	132	133	154	140	150	147	137	169	138	195	142	152	149	121	138	128	160	157	166	149	161	160	180	162	200	192	158	182
81	538	499	530	502	479	495	531	518	562	554	550	542	564	540	544	555	548	556	505	543	549	541	516	538	529	527	579	585	338	181	162	163	167	168	98	100	109	158	215	238	269	326	324	328	312	301	321	317	339
82	372	369	333	293	191	409	429	419	413	453	446	653	723	685	303	354	437	436	472	470	488	448	434	453	459	427	408	400	418	438	415	416	427	427	406	480	484	470	414	441	470	489	500	503	554	547	564	572	613
83	607	569	527	512	511	527	487	531	500	510	516	501	504	525	519	537	520	549	568	565	611	613	554	583	544	583	602	588	614	580	587	570	581	567	558	622	604	606	559	534	579	639	603	596	565	588	562	572	584
0	461	430	468	464	511	520	527	483	506	527	533	564	565	555	510	547	532	555	552	578	556	574	559	581	609	556	579	593	615	586	568	599	605	624	648	585	596	586	594	603	630	666	627	643	624	632	615	658	624
0	485	487	465	404	461	402	458	469	481	441	531	484	499	495	203	505	515	504	499	526	509	454	495	471	NaN	NaN	NaN	NaN	NaN	NaN	NaN	NaN	NaN	NaN	NaN	NaN	NaN	NaN	NaN	NaN	NaN	NaN	NaN	NaN	NaN	NaN	NaN	NaN	NaN
84	357	333	301	285	314	265	263	317	275	267	286	318	298	313	288	299	273	312	293	292	278	308	310	303	298	249	267	252	225	287	353	267	282	294	318	349	366	394	342	372	362	354	350	350	345	375	405	403	420
85	655	610	599	566	596	618	641	590	632	662	658	654	643	675	707	701	695	710	694	675	672	701	690	734	607	623	687	642	692	717	674	710	729	719	702	641	688	727	708	736	763	737	741	766	693	749	725	688	797
0	268	285	264	314	383	111	132	129	127	122	122	117	140	171	253	352	390	408	443	455	489	464	447	483	478	504	542	600	608	617	674	681	692	701	688	725	703	701	717	726	713	723	739	719	713	765	719	709	765
0	710	640	681	681	638	645	709	636	698	708	696	725	737	790	788	784	716	775	749	751	756	778	708	804	729	706	818	835	820	831	788	816	830	818	890	855	792	842	886	812	817	914	844	851	870	851	858	836	878
0	425	459	517	490	479	516	522	498	444	471	388	473	526	490	489	534	466	449	496	532	510	449	478	497	511	466	508	535	558	530	552	529	549	542	206	513	225	546	535	NaN	NaN	NaN	NaN	NaN	NaN	NaN	NaN	NaN	NaN
0	800	741	685	684	699	695	765	745	718	719	707	723	687	665	707	741	675	676	722	733	732	664	697	751	263	206	198	200	194	99	109	106	124	151	206	229	221	208	213	272	292	286	286	340	372	358	349	340	389
0	665	646	650	655	590	655	686	643	661	657	643	701	673	650	605	628	634	647	700	681	638	685	708	695	672	695	675	679	640	255	194	189	192	191	194	52	69	69	79	94	109	138	155	174	207	205	207	211	234
86	731	707	690	696	738	775	735	699	735	703	698	700	744	711	705	685	693	686	697	702	736	691	720	701	704	675	709	713	681	676	700	649	734	740	702	715	731	756	759	725	749	745	768	779	751	772	821	769	819
0	578	551	586	540	540	560	565	590	590	548	551	552	556	574	555	554	581	549	554	537	587	549	558	577	569	639	602	624	616	610	601	602	636	599	582	619	636	639	641	642	661	630	624	634	641	634	613	601	589
0	452	494	474	480	452	488	511	256	528	530	510	528	539	528	539	552	535	533	551	578	NaN	NaN	NaN	NaN	NaN	NaN	NaN	NaN	NaN	NaN	NaN	NaN	NaN	NaN	NaN	NaN	NaN	NaN	NaN	NaN	NaN	NaN	NaN	NaN	NaN	NaN	NaN	NaN	NaN
87	714	715	676	694	605	662	719	738	677	707	699	648	734	674	658	690	727	625	671	641	575	546	608	683	598	689	606	606	636	710	607	627	714	647	648	670	703	642	678	660	696	772	752	793	702	741	701	727	732
88	754	793	785	750	740	334	208	188	167	165	197	91	71	82	96	147	161	169	178	221	250	249	255	257	267	282	317	316	324	312	338	353	369	423	437	430	449	450	451	412	474	461	469	422	421	463	428	515	493
0	549	548	550	548	554	569	607	597	594	599	620	607	608	630	638	655	667	687	662	649	289	182	178	181	177	180	85	82	90	99	140	162	168	187	203	208	228	232	240	263	303	310	316	307	344	345	381	402	395
0	373	391	413	407	389	393	365	205	158	148	150	157	148	160	42	57	67	66	81	98	108	119	120	155	171	201	165	175	196	210	208	224	206	213	223	212	228	220	231	226	218	210	215	247	264	253	270	272	268
0	330	360	337	354	390	394	355	407	393	390	379	419	420	395	415	402	419	409	385	388	451	448	454	419	425	452	432	484	414	396	448	418	393	460	472	431	392	432	423	462	466	461	504	485	456	427	452	463	424
0	400	401	425	409	378	395	394	419	430	447	433	415	441	460	417	464	484	422	471	465	435	438	467	523	487	464	458	483	510	468	475	456	513	480	491	458	498	450	486	485	466	490	479	478	459	432	436	468	462
0	706	724	677	700	708	694	711	693	722	742	748	728	723	745	749	780	736	731	729	717	698	745	746	742	745	735	747	735	742	731	734	737	734	742	747	752	787	798	769	808	824	833	836	876	890	847	858	903	894
89	643	644	700	643	307	685	629	696	650	635	635	687	722	763	689	743	744	718	730	785	689	681	681	753	709	671	672	723	740	720	751	708	736	782	701	701	789	761	807	770	763	806	778	750	776	805	868	863	801
0	652	618	644	672	658	636	666	662	659	679	618	718	700	674	789	731	703	730	708	701	653	700	725	707	724	681	699	674	690	713	648	681	689	688	688	756	731	757	778	744	780	760	769	743	800	793	790	790	761
0	419	404	434	391	368	376	387	394	399	384	410	392	443	430	422	430	413	169	412	450	455	448	418	460	440	476	504	502	487	475	434	490	505	525	512	527	545	515	505	523	530	527	528	525	495	493	520	498	509
0	107	93	70	76	74	69	53	61	38	63	65	54	36	44	64	54	56	57	67	70	79	62	58	68	64	52	46	55	56	63	71	59	64	80	60	62	79	75	54	63	56	53	54	43	31	47	54	33	43
0	425	418	415	412	393	428	423	427	437	457	467	459	466	501	429	472	489	465	511	490	487	492	508	512	511	492	536	572	527	533	511	523	528	559	559	529	549	527	558	560	570	588	577	567	544	554	555	572	577
90	366	389	334	329	337	416	382	410	403	494	463	447	397	533	484	486	504	494	510	544	510	455	534	496	547	599	208	656	508	534	600	676	455	266	251	247	242	247	112	117	110	122	154	239	307	296	385	347	366
0	28	43	6	20	NaN	NaN	NaN	NaN	NaN	NaN	NaN	NaN	NaN	NaN	NaN	NaN	NaN	NaN	NaN	NaN	NaN	NaN	NaN	NaN	NaN	NaN	NaN	NaN	NaN	NaN	NaN	NaN	NaN	NaN	NaN	NaN	NaN	NaN	NaN	NaN	NaN	NaN	NaN	NaN	NaN	NaN	NaN	NaN	NaN
0	453	421	363	351	424	389	405	405	496	435	444	480	503	550	455	535	451	523	516	528	547	565	552	523	509	497	535	597	549	602	529	599	557	607	621	620	590	622	646	658	634	659	653	645	637	656	677	689	682
0	730	700	681	673	620	687	673	688	678	702	687	738	715	729	698	687	703	700	683	662	654	680	680	636	616	670	681	683	684	746	718	682	698	695	697	696	697	701	718	727	723	756	730	735	785	740	766	789	796
0	447	437	435	437	421	407	451	416	476	451	465	452	516	449	452	493	487	456	448	473	498	466	500	482	505	501	511	518	533	476	509	478	485	478	465	457	504	490	490	523	526	522	510	537	529	493	508	490	505
0	433	471	482	449	426	422	459	420	444	458	441	465	444	456	456	461	506	457	464	492	508	485	522	500	516	511	550	522	516	518	526	545	543	527	564	572	567	535	531	517	538	551	598	644	596	569	584	604	595
0	505	473	510	520	498	518	513	541	549	555	608	581	645	672	667	688	647	601	622	648	658	664	720	729	683	760	803	764	789	803	804	738	794	835	797	778	859	806	861	803	779	811	783	802	806	812	805	865	862
0	195	232	245	275	254	294	315	273	160	296	332	NaN	NaN	NaN	NaN	NaN	NaN	NaN	NaN	NaN	NaN	NaN	NaN	NaN	NaN	NaN	NaN	NaN	NaN	NaN	NaN	NaN	NaN	NaN	NaN	NaN	NaN	NaN	NaN	NaN	NaN	NaN	NaN	NaN	NaN	NaN	NaN	NaN	NaN
0	366	418	404	408	395	406	383	373	411	402	352	391	433	444	441	413	412	415	409	507	460	494	489	564	507	533	539	550	489	518	547	530	566	542	557	551	552	530	487	209	606	558	546	611	552	569	569	598	600
91	734	672	673	663	622	643	288	667	643	623	620	642	643	654	618	609	596	562	606	570	620	615	597	560	577	611	549	568	589	604	591	605	646	661	608	592	548	543	529	489	501	517	518	527	534	561	564	543	586
92	793	869	1057	832	968	972	867	924	935	881	947	908	871	943	883	1025	935	1030	902	1000	825	325	328	313	329	326	327	156	155	158	190	276	338	434	471	488	532	477	525	519	486	479	508	512	547	558	594	570	625
0	345	376	397	354	370	389	410	394	152	165	163	400	228	439	309	176	449	28	128	118	NaN	NaN	NaN	NaN	NaN	NaN	NaN	NaN	NaN	NaN	NaN	NaN	NaN	NaN	NaN	NaN	NaN	NaN	NaN	NaN	NaN	NaN	NaN	NaN	NaN	NaN	NaN	NaN	NaN
0	411	423	374	398	354	362	396	392	370	398	410	422	449	439	418	426	415	436	418	399	459	435	447	425	412	400	454	468	456	448	452	479	448	462	472	456	441	456	442	437	419	433	459	461	467	497	456	483	475
0	103	112	101	113	97	124	139	139	145	137	122	146	121	156	149	165	164	146	141	173	139	163	166	162	159	165	163	174	171	186	202	189	191	196	210	215	224	223	229	259	231	237	230	235	250	233	232	231	241
0	854	873	1007	859	942	882	924	861	876	894	905	913	942	924	933	991	916	935	948	1008	988	985	1082	1113	809	338	326	334	321	335	341	127	165	167	175	217	301	349	419	407	427	408	446	491	518	543	512	527	572
0	576	581	582	513	575	590	577	514	521	564	576	552	612	649	610	578	582	584	581	558	560	595	676	645	609	608	661	605	638	645	638	671	664	638	628	593	667	590	634	660	749	588	639	635	684	676	665	639	670
93	368	384	337	375	361	366	375	363	348	352	354	365	387	385	369	385	364	393	421	399	414	390	409	382	400	420	410	436	411	410	394	444	403	423	433	477	450	446	449	440	415	465	454	483	468	472	452	491	519
0	543	540	512	535	508	526	524	567	527	499	549	507	591	593	534	581	532	516	478	508	532	495	578	567	532	567	538	544	480	531	494	502	498	514	511	452	539	501	499	485	450	493	499	513	487	473	515	507	533
0	361	359	342	345	344	329	325	331	309	325	347	314	344	365	375	340	359	386	415	406	423	455	439	462	477	451	450	464	444	507	428	409	431	394	400	418	418	433	394	396	400	412	419	426	427	462	446	459	435
0	826	843	883	805	900	864	835	873	878	879	917	842	906	1016	994	1003	1010	1015	1027	1029	1050	891	961	1038	1070	1016	1052	1079	1023	1087	1108	1080	1139	1148	1129	1149	1179	1260	1253	1227	1236	1263	1326	1224	1242	1332	1252	1399	401
94	383	417	406	383	431	357	361	405	408	341	403	435	367	415	384	381	390	489	474	479	448	517	479	496	482	278	120	114	117	113	108	99	92	87	97	101	106	107	118	118	114	136	133	131	126	120	NaN	NaN	NaN
95	959	895	921	953	901	993	947	949	966	959	1016	966	999	1019	1067	1084	1073	1054	1094	1059	1043	1046	1064	1167	1200	1185	1178	1266	1202	1296	832	349	326	334	335	340	353	144	144	144	191	252	351	415	458	466	510	550	558
0	422	432	428	346	363	332	316	380	381	345	431	432	413	409	444	398	489	515	560	554	558	563	565	525	599	NaN	NaN	NaN	NaN	NaN	NaN	NaN	NaN	NaN	NaN	NaN	NaN	NaN	NaN	NaN	NaN	NaN	NaN	NaN	NaN	NaN	NaN	NaN	NaN
96	545	490	493	502	509	495	520	556	539	534	523	567	557	551	553	519	545	561	560	603	598	582	612	592	611	554	534	565	575	545	568	603	622	604	598	568	609	556	560	576	607	610	593	587	604	612	571	637	633
0	562	565	603	603	627	650	665	675	667	712	716	662	709	689	693	751	748	697	713	723	715	684	708	770	764	793	783	816	879	943	932	994	1009	988	970	933	942	952	1052	959	1046	1018	1090	1008	1070	1106	918	1059	972
0	702	714	738	682	662	739	695	714	733	724	759	773	771	726	764	809	825	791	794	767	793	764	749	755	807	835	742	760	788	822	844	815	882	836	896	871	909	830	900	921	948	972	958	940	978	975	950	969	1006
97	420	402	389	394	404	392	400	373	405	391	398	358	401	364	383	383	385	386	386	386	387	383	383	376	406	394	395	381	392	375	377	386	401	394	353	373	376	340	360	370	387	351	367	356	355	369	337	353	348
98	572	518	479	487	469	480	456	458	518	490	483	482	547	478	484	505	493	481	531	508	515	543	504	542	538	484	510	448	504	449	471	478	530	475	426	439	473	410	465	462	497	424	448	402	401	435	408	378	387
0	349	319	319	312	312	315	321	303	318	309	299	302	319	294	310	317	308	326	315	353	329	335	311	339	343	326	337	315	333	323	345	344	360	351	333	337	332	307	332	353	348	342	343	307	306	296	250	173	167
0	329	292	273	274	308	317	283	267	338	280	332	313	355	333	388	406	425	404	450	410	388	383	343	389	407	381	406	358	355	376	382	423	453	413	364	427	376	375	480	469	468	450	473	412	426	489	405	434	457
0	428	385	394	373	375	395	373	359	435	361	346	57	114	82	101	129	114	116	135	108	127	124	135	152	157	180	168	180	203	172	212	186	160	191	190	200	213	227	246	225	237	251	232	226	253	247	239	266	290
0	438	328	338	338	375	429	370	346	485	436	501	514	596	510	522	522	496	502	540	547	519	527	512	546	563	489	593	506	543	473	452	501	548	497	502	507	539	472	534	578	586	553	509	266	194	186	156	155	175
0	153	124	111	90	133	137	100	104	160	95	134	116	206	139	171	169	205	154	212	212	185	185	166	205	248	188	213	186	205	228	198	225	275	216	175	186	185	185	246	269	269	260	302	250	234	240	196	241	237
99	138	76	86	78	81	107	73	50	114	83	109	122	170	116	91	138	135	107	128	143	111	113	98	134	156	104	180	142	174	147	131	144	204	156	128	137	130	112	160	199	194	163	171	124	156	143	129	133	147
100	108	113	131	103	132	143	78	78	73	92	115	139	167	153	192	198	227	197	240	207	196	220	233	245	256	240	291	269	303	295	234	252	242	274	284	249	281	221	216	185	212	212	268	260	224	251	235	267	238
101	88	71	94	63	94	82	121	115	108	108	126	119	131	132	140	146	149	163	154	150	173	206	162	163	184	183	168	234	207	212	164	211	209	212	195	200	219	196	205	176	211	210	217	226	251	222	249	191	241
0	155	25	165	134	32	NaN	NaN	NaN	NaN	NaN	NaN	NaN	NaN	NaN	NaN	NaN	NaN	NaN	NaN	NaN	NaN	NaN	NaN	NaN	NaN	NaN	NaN	NaN	NaN	NaN	NaN	NaN	NaN	NaN	NaN	NaN	NaN	NaN	NaN	NaN	NaN	NaN	NaN	NaN	NaN	NaN	NaN	NaN	NaN
0	1141	1090	1002	1121	1021	1057	1038	1016	1077	1207	1069	1077	1091	1052	1045	1021	1119	1083	1079	1114	1091	1129	1147	1165	1067	1110	1099	1037	1093	1094	1111	1111	1120	1103	1119	1150	1117	1135	1171	1105	1058	1120	1144	1064	1099	1103	1127	1180	1080
0	949	1017	842	880	832	900	865	850	915	962	900	916	910	905	936	912	904	892	962	966	920	990	986	976	973	907	964	954	965	1030	1129	1055	1087	1077	1057	1016	1068	1073	1061	1025	1094	1083	1063	1073	1155	1067	1053	1120	1053
102	239	211	181	255	228	211	230	282	249	268	300	369	279	294	265	252	329	345	321	326	375	351	351	366	336	256	317	318	394	293	331	345	381	338	359	376	346	372	384	332	392	385	366	391	421	369	353	365	324
103	118	111	117	90	106	96	111	113	124	136	120	129	133	164	139	158	193	164	156	117	134	156	175	127	191	172	209	212	202	218	187	191	30	186	179	171	193	183	182	152	130	152	121	129	137	117	153	136	154
104	209	220	212	232	228	219	221	219	213	222	249	233	237	244	273	267	266	249	269	266	288	272	306	292	286	299	274	261	173	151	169	164	145	121	116	135	123	135	109	135	132	113	138	115	118	120	111	121	132
0	59	117	50	127	111	159	78	109	149	155	165	128	174	175	140	174	156	148	175	136	191	201	157	206	201	181	188	210	199	206	219	198	243	213	210	243	209	223	241	225	238	266	95	244	243	260	247	234	257
0	NaN	NaN	NaN	NaN	NaN	NaN	NaN	NaN	NaN	NaN	NaN	NaN	NaN	NaN	NaN	NaN	NaN	NaN	NaN	NaN	NaN	NaN	NaN	NaN	NaN	NaN	NaN	NaN	NaN	NaN	NaN	NaN	NaN	NaN	NaN	NaN	NaN	NaN	NaN	NaN	NaN	NaN	NaN	NaN	NaN	NaN	NaN	NaN	NaN
0	74	136	166	189	129	163	138	150	164	153	164	150	146	182	167	182	181	201	168	190	174	217	203	207	208	210	227	251	262	263	334	259	295	280	294	284	280	338	330	353	338	368	359	368	390	409	422	487	427
105	124	65	85	66	117	112	110	85	100	111	127	90	127	160	145	164	144	158	114	178	148	66	168	178	218	179	212	249	223	221	248	259	230	239	227	232	247	256	328	262	308	287	274	323	244	240	202	254	257
0	198	192	201	221	238	246	272	255	258	252	268	266	295	332	340	340	321	334	318	309	326	331	329	358	319	331	330	328	335	306	363	358	351	310	290	302	268	244	251	267	280	289	284	284	293	273	292	279	257
106	326	356	380	411	400	381	427	417	432	414	427	445	464	481	472	460	462	462	466	474	489	455	174	179	203	200	213	182	189	198	182	176	166	175	171	170	156	147	142	149	139	145	147	153	144	146	140	154	142
0	1103	1017	1053	1059	1029	1030	1004	1073	1019	1022	1108	1040	1069	1087	1106	1054	1152	1107	1076	1131	1086	1116	1147	1158	1131	1124	1174	1130	1159	1134	370	375	362	366	342	369	377	153	168	167	163	156	169	173	190	214	259	343	390
107	526	540	457	475	443	468	430	468	500	498	519	485	472	481	478	482	483	477	538	533	509	499	522	562	529	543	506	506	502	537	592	560	594	562	577	549	530	524	557	507	497	489	556	463	527	500	521	609	558
108	546	497	490	489	505	540	466	451	506	520	472	460	493	491	545	507	489	503	513	493	487	478	541	547	513	460	509	470	490	531	535	515	515	501	427	506	488	484	537	530	506	557	538	511	560	568	538	633	504
109	189	169	181	177	176	174	224	242	235	236	247	241	233	246	256	245	255	251	284	259	290	274	320	285	289	277	315	304	251	212	155	100	123	138	111	137	137	141	130	151	151	130	118	118	111	118	136	143	133
110	995	961	1032	1054	1035	959	1019	1058	1056	1050	1085	1073	1116	1106	1083	1122	1132	1119	1141	1118	1113	1155	1139	1169	1139	1176	1156	1166	1212	1222	1244	778	355	335	339	353	353	361	129	140	145	145	143	173	197	260	325	352	404
0	877	855	871	854	820	833	872	872	845	867	893	878	915	891	932	899	869	834	837	817	867	824	882	869	864	841	889	918	879	898	875	876	891	912	912	908	968	939	954	950	956	989	1034	1011	1069	1024	1114	1020	1150
0	438	496	486	445	410	417	425	459	433	422	411	448	434	457	416	422	413	421	429	391	420	417	410	406	416	438	451	430	446	473	422	458	441	386	436	448	457	465	472	487	480	465	464	490	478	485	444	503	488
0	224	179	217	179	261	174	236	223	237	230	259	208	218	247	259	NaN	NaN	NaN	NaN	NaN	NaN	NaN	NaN	NaN	NaN	NaN	NaN	NaN	NaN	NaN	NaN	NaN	NaN	NaN	NaN	NaN	NaN	NaN	NaN	NaN	NaN	NaN	NaN	NaN	NaN	NaN	NaN	NaN	NaN
0	305	310	340	262	317	328	328	357	326	332	342	343	345	348	356	349	360	365	341	336	348	329	317	310	323	153	353	354	330	344	351	341	359	308	353	334	303	399	392	358	378	364	374	376	372	382	370	417	419
0	350	368	384	387	378	392	394	408	380	371	405	407	402	406	389	418	455	434	440	449	455	434	458	449	470	438	430	446	431	449	429	402	429	425	403	405	420	457	494	528	525	506	531	574	552	535	504	529	501
111	705	720	672	727	719	711	730	750	724	839	788	807	834	835	871	859	871	888	839	832	918	891	934	925	926	966	982	993	986	1016	995	1065	1012	1046	1037	1069	1070	1060	1047	1043	1036	1003	942	977	1020	966	1023	998	1008
112	216	126	107	158	155	116	122	123	133	123	150	136	122	91	126	96	94	97	133	122	101	112	113	158	123	148	141	105	120	148	80	140	136	104	95	134	176	88	88	67	155	91	122	130	169	128	145	83	159
113	621	668	598	654	679	628	659	671	682	712	731	756	744	772	748	742	747	771	749	775	782	773	767	767	799	788	808	818	793	819	838	854	851	868	833	864	893	903	909	832	896	876	894	922	950	908	928	939	903
0	735	699	712	720	745	705	795	781	763	756	780	792	818	829	821	807	851	830	774	811	806	817	809	855	866	864	868	848	880	871	874	885	874	885	881	894	874	890	947	900	876	934	1032	996	998	971	956	1051	1044
0	334	316	359	336	334	353	361	387	320	358	376	370	405	412	437	421	472	490	488	391	448	384	452	437	419	426	426	451	461	467	452	461	530	552	486	530	502	499	450	491	445	523	470	533	509	483	477	494	506
0	810	802	853	880	849	876	864	918	906	900	931	778	286	269	280	280	275	307	115	132	130	128	145	227	298	354	375	411	453	491	477	522	528	583	554	604	594	601	604	592	557	579	576	592	611	561	565	537	587
0	1361	1291	1368	1380	1345	1377	1351	1366	1379	1405	1365	1356	1402	1383	1408	1379	1359	1389	1482	1414	1392	1435	1417	1407	1395	1366	1344	1397	1372	1454	1316	1408	1410	1439	1441	1456	1466	1440	1510	1507	1545	1532	1612	1534	1478	1498	1556	1468	1500
114	387	417	385	367	359	364	373	387	413	417	436	424	415	445	469	455	450	496	488	472	504	482	522	535	535	523	551	488	513	532	531	552	564	542	598	589	576	575	609	566	579	586	578	554	605	565	554	591	559
0	375	363	304	372	412	452	417	489	404	435	447	640	284	255	245	260	254	120	126	123	131	189	247	290	284	307	295	125	323	40	NaN	NaN	NaN	NaN	NaN	NaN	NaN	NaN	NaN	NaN	NaN	NaN	NaN	NaN	NaN	NaN	NaN	NaN	NaN
0	993	964	998	959	925	955	943	991	975	971	1021	1022	1007	1016	1016	1005	1001	1096	1059	1039	1024	1033	1088	1038	1024	981	1050	1051	1009	293	278	291	289	283	278	292	119	111	108	111	146	184	246	268	291	293	305	333	325
0	1006	888	822	853	869	789	808	811	853	831	804	865	845	801	825	807	771	816	854	789	862	854	936	910	933	912	872	896	904	905	776	887	869	923	852	863	897	802	846	810	859	792	906	928	924	859	879	819	916
115	389	406	392	378	361	389	443	409	382	383	400	401	417	454	456	464	473	450	423	448	459	423	443	369	248	182	129	84	75	74	71	69	69	76	83	74	79	76	78	77	63	69	74	72	74	70	59	74	91
116	577	584	445	556	515	564	542	441	522	555	533	582	554	618	564	576	608	575	562	559	568	600	562	600	410	306	174	97	98	96	77	85	74	77	69	68	72	70	68	73	75	76	83	72	70	75	85	85	83
0	397	419	405	397	436	435	441	439	450	451	480	501	527	518	509	485	516	503	490	509	518	539	562	568	537	527	553	539	559	561	529	569	588	528	525	552	564	583	575	643	637	643	627	617	626	604	637	615	609
0	2	47	52	58	45	40	64	52	50	60	36	50	82	91	NaN	NaN	NaN	NaN	NaN	NaN	NaN	NaN	NaN	NaN	NaN	NaN	NaN	NaN	NaN	NaN	NaN	NaN	NaN	NaN	NaN	NaN	NaN	NaN	NaN	NaN	NaN	NaN	NaN	NaN	NaN	NaN	NaN	NaN	NaN
0	467	555	494	494	511	522	507	531	528	549	545	589	551	557	538	507	521	551	574	589	620	591	592	602	602	593	556	576	581	603	586	621	616	632	622	620	642	632	613	653	621	636	618	646	665	671	660	666	682
117	437	408	422	414	432	414	409	469	442	434	463	444	472	481	473	443	502	496	530	445	458	465	488	470	444	456	448	422	377	319	276	237	196	128	99	91	88	81	93	100	107	103	112	111	106	97	100	95	101
0	239	147	302	291	290	285	277	265	284	287	293	285	278	301	266	313	324	344	305	302	320	334	287	365	29	74	201	228	266	232	340	287	270	258	242	195	164	195	174	156	103	98	56	70	38	72	68	102	94
118	719	747	674	725	654	744	682	678	700	707	757	740	754	686	699	767	723	716	827	763	811	805	774	779	779	786	777	804	781	831	839	833	837	874	924	877	860	871	891	897	896	913	910	927	939	966	919	968	990
0	197	159	206	146	154	148	190	190	234	176	250	218	235	260	225	251	221	274	269	225	245	251	284	251	292	268	262	258	246	255	293	241	246	255	273	265	259	287	254	269	287	263	302	292	286	301	316	310	308
0	675	686	680	687	711	714	735	772	742	755	794	790	759	797	763	780	764	798	742	792	749	799	809	767	818	830	879	835	823	767	822	819	796	795	804	835	814	856	834	807	822	847	849	802	820	835	869	862	844
0	518	547	504	485	450	453	461	487	448	482	486	503	548	487	535	546	515	567	551	534	575	602	545	498	525	518	593	588	625	591	626	611	619	598	677	667	667	678	700	712	704	716	747	752	706	714	741	716	778
0	682	680	655	691	682	682	702	729	701	734	731	728	734	761	753	770	766	771	755	787	811	839	829	893	893	942	936	965	935	917	981	947	950	956	961	937	994	976	1014	1056	1051	1093	1067	1068	1096	1119	1120	1108	1180
0	718	748	767	772	794	787	772	775	789	807	807	811	797	814	837	834	877	859	870	888	907	894	873	881	899	877	896	896	869	919	931	934	902	917	937	971	966	956	966	946	981	1001	1064	1012	1027	1018	1015	1015	1048
119	160	120	144	169	152	158	153	159	186	154	169	180	187	163	174	147	157	169	163	172	167	165	195	181	145	181	204	164	66	195	208	146	175	138	194	218	219	204	211	230	210	188	210	244	197	238	218	200	253
0	768	705	756	733	745	800	673	844	768	779	825	796	847	883	780	806	785	861	841	818	870	833	863	857	907	869	817	804	818	890	862	805	824	888	865	909	909	895	900	886	841	861	912	912	872	885	883	925	942
0	558	673	621	617	623	635	645	624	663	677	694	653	646	704	666	671	690	688	667	681	676	676	672	730	699	681	650	629	636	651	733	710	712	731	721	744	699	763	731	759	744	849	760	789	780	790	784	799	781
0	142	126	144	105	132	124	134	140	139	108	162	143	164	180	211	157	158	223	154	197	149	183	238	229	222	231	267	194	194	222	228	228	254	213	241	295	235	194	277	268	268	222	255	242	265	221	253	210	268
0	635	684	707	693	714	744	705	672	727	692	478	202	189	189	200	201	189	219	88	87	101	124	121	162	148	177	178	167	208	236	237	249	273	266	292	289	306	299	330	390	372	381	381	387	376	397	432	430	424
0	183	196	202	215	197	204	206	235	198	197	225	244	250	263	248	246	189	281	257	243	255	216	261	257	252	272	268	282	310	286	257	272	255	284	267	300	302	304	291	330	311	314	322	319	311	319	273	307	294
0	218	232	238	236	235	249	279	305	311	296	302	301	299	326	320	324	325	327	329	305	316	306	324	316	338	300	324	329	321	321	339	313	333	315	335	306	308	286	319	312	307	309	321	319	346	346	342	345	352
0	585	602	612	587	557	554	571	603	580	595	638	610	608	584	585	575	562	568	585	580	604	590	557	554	580	572	542	573	572	619	630	622	618	642	625	625	646	661	642	694	695	686	680	688	725	694	687	729	729
0	633	649	626	561	294	620	606	555	601	625	609	593	597	589	627	596	606	617	629	618	675	596	666	671	677	644	642	643	738	690	649	669	710	696	719	726	702	690	728	710	756	793	757	730	735	735	735	755	737
0	89	151	111	155	137	211	58	194	126	164	169	142	137	216	212	220	178	180	191	161	189	146	199	271	289	298	228	233	268	259	304	204	97	248	104	272	297	128	284	356	275	NaN	NaN	NaN	NaN	NaN	NaN	NaN	NaN
0	218	204	176	155	171	180	181	184	185	177	171	163	167	176	191	194	199	197	184	175	188	155	170	185	175	203	184	174	192	186	171	169	178	180	169	156	170	167	175	195	192	216	210	200	200	200	240	241	247
0	506	517	478	535	511	531	517	518	511	510	511	545	550	602	572	504	563	541	572	551	581	543	541	550	595	562	525	556	606	617	545	554	549	542	551	568	566	608	545	558	564	585	568	547	231	630	619	578	223
0	702	806	738	235	171	162	155	159	175	81	74	73	80	111	144	193	212	229	264	280	298	326	279	295	278	303	304	328	390	427	431	428	448	433	477	458	477	494	480	468	457	461	483	444	420	426	443	427	432
120	697	743	773	711	708	720	711	692	734	712	721	715	743	740	721	741	756	705	666	699	725	762	757	746	812	746	789	788	820	819	315	211	210	210	212	87	82	86	126	158	207	246	287	300	313	326	333	343	350
0	651	673	670	662	639	679	657	666	697	679	673	695	706	720	689	715	722	760	706	716	720	712	755	747	760	740	733	782	701	786	785	760	726	754	735	737	762	766	778	793	758	803	803	789	774	755	772	783	773
121	622	618	600	582	605	625	606	628	631	639	633	644	633	639	638	631	619	649	618	640	604	609	640	608	624	626	647	625	660	647	577	617	641	615	664	625	609	607	641	638	634	627	392	120	136	127	104	100	94
0	66	106	126	91	123	46	129	128	150	141	135	157	71	147	192	141	NaN	NaN	NaN	NaN	NaN	NaN	NaN	NaN	NaN	NaN	NaN	NaN	NaN	NaN	NaN	NaN	NaN	NaN	NaN	NaN	NaN	NaN	NaN	NaN	NaN	NaN	NaN	NaN	NaN	NaN	NaN	NaN	NaN
0	833	808	779	811	757	718	739	729	710	725	754	748	708	790	729	706	710	723	721	751	791	753	749	708	705	720	733	754	728	725	757	771	772	261	226	226	238	215	224	258	118	118	140	150	154	169	190	221	241
122	217	192	191	188	211	281	284	286	293	297	304	284	345	350	351	375	372	380	378	408	420	417	400	449	457	482	465	479	504	461	488	478	545	538	524	519	530	482	506	497	553	552	531	556	591	549	563	574	591
0	412	488	441	424	431	438	441	441	460	455	455	435	473	438	476	461	503	511	472	554	553	505	521	530	532	532	551	537	537	528	483	496	486	515	486	493	482	475	467	460	466	468	513	502	527	538	533	553	563
0	619	588	583	570	567	591	519	618	634	596	607	614	645	592	288	614	660	627	651	678	668	693	703	685	709	275	254	683	669	695	722	718	670	743	704	794	723	741	306	696	715	738	746	734	723	697	712	344	708
123	163	165	53	71	73	70	53	91	96	113	113	152	154	210	229	257	294	274	292	324	319	298	337	303	318	306	320	303	318	318	354	335	360	352	414	380	390	397	382	392	411	387	390	410	395	396	389	398	414
124	612	667	576	546	546	621	583	583	623	643	626	645	638	674	679	706	693	667	680	636	673	696	698	722	723	706	694	704	721	704	723	695	694	584	567	580	760	632	678	764	758	750	767	843	848	812	806	838	881
125	287	234	229	197	212	218	239	264	275	290	260	313	296	312	279	310	313	314	352	335	366	369	367	380	359	378	381	399	417	414	465	434	453	454	451	471	491	494	492	528	494	506	525	506	516	523	488	521	517
126	672	636	647	619	648	638	582	672	623	628	628	642	634	696	632	639	656	613	563	566	647	559	629	647	626	632	610	670	660	664	721	806	610	602	604	562	514	578	613	630	604	659	654	672	712	731	723	792	753
0	830	703	793	736	797	741	731	796	871	831	731	789	861	846	837	851	834	872	824	855	820	862	873	896	888	990	954	891	861	905	926	935	919	1007	963	971	940	989	989	966	1057	976	996	1052	1022	1006	1000	1005	1034
0	857	877	763	814	824	841	817	853	837	809	826	866	835	909	911	890	962	981	923	972	909	967	870	999	884	958	1075	980	939	1031	1052	1027	1013	1110	1023	1069	1075	1102	1090	1099	1128	1074	1100	1144	1107	1158	1089	1128	1123
127	747	793	721	739	759	767	840	345	823	833	833	817	831	826	841	816	786	825	836	841	834	232	209	196	216	207	98	91	98	173	213	235	259	298	317	331	356	373	378	431	433	434	458	464	450	440	453	455	510
128	356	319	327	350	329	349	340	339	376	334	359	319	356	348	314	358	320	320	340	309	330	284	303	295	320	318	323	333	318	319	348	244	139	117	105	107	112	143	99	88	86	82	74	75	65	85	61	91	77
0	272	298	311	357	372	405	437	430	471	487	513	500	542	531	520	530	547	549	532	581	533	547	554	575	586	569	548	545	599	567	576	596	571	534	571	562	580	563	573	589	595	615	602	641	631	620	609	628	648
0	359	328	344	330	346	373	364	398	396	364	382	389	398	407	387	409	401	401	405	426	423	450	445	471	480	461	458	481	463	464	482	522	473	529	489	498	516	489	444	443	415	462	461	498	498	508	502	482	473
0	493	441	445	461	426	471	436	425	518	480	513	474	503	508	488	477	459	505	515	492	484	498	457	495	539	569	499	510	580	514	511	536	557	505	555	544	623	591	695	660	664	676	668	673	654	213	709	574	625
0	290	302	310	265	280	293	311	294	283	276	292	299	332	313	292	330	322	313	320	332	337	342	342	309	NaN	NaN	NaN	NaN	NaN	NaN	NaN	NaN	NaN	NaN	NaN	NaN	NaN	NaN	NaN	NaN	NaN	NaN	NaN	NaN	NaN	NaN	NaN	NaN	NaN
0	290	299	300	324	336	267	325	258	290	272	291	299	294	306	328	339	318	325	334	361	417	445	461	502	529	547	615	591	619	622	591	606	615	592	581	634	623	632	597	583	620	625	642	646	657	648	608	656	665
0	249	270	302	324	350	370	355	344	352	376	350	397	398	411	401	430	421	385	434	416	419	418	430	424	446	329	315	334	347	324	334	369	378	418	463	510	484	499	518	519	532	560	570	587	599	602	589	575	616
0	387	376	315	307	311	330	319	325	372	356	373	389	369	393	391	389	375	394	379	396	384	398	404	386	374	360	399	373	388	362	349	355	324	334	367	376	373	355	363	385	372	393	396	413	380	393	406	412	400
129	410	368	355	336	384	380	380	395	394	348	346	389	362	380	367	375	374	392	417	389	369	381	335	345	355	352	370	350	401	387	389	436	406	430	406	424	429	382	391	400	420	420	428	440	475	467	432	455	439
0	893	747	741	763	738	737	831	781	762	809	787	823	820	842	850	896	908	837	806	912	911	876	891	931	945	883	926	890	919	913	937	983	915	991	951	1005	974	952	898	1002	1016	1025	1067	1057	1041	1081	1058	1059	1082
0	319	295	336	347	384	379	378	388	423	395	397	443	465	484	512	525	542	532	548	560	555	541	538	560	550	560	558	561	596	585	600	580	583	579	630	581	626	629	647	638	578	572	632	655	664	642	613	606	659
0	410	396	385	412	401	386	388	416	375	368	393	399	470	442	446	427	417	441	431	440	430	460	472	475	482	431	384	426	429	406	437	436	416	456	451	393	412	427	462	454	472	163	520	209	487	495	511	464	514
0	511	507	487	469	446	531	519	485	468	533	545	532	564	547	525	499	532	535	587	595	549	596	598	582	580	606	585	569	577	612	647	650	661	650	601	649	642	672	651	669	620	605	632	646	607	629	644	656	633
0	876	821	843	846	900	909	934	893	919	945	976	984	969	995	1002	989	1004	985	993	963	972	1002	1039	1007	1050	1065	1046	1097	1096	1097	1050	1107	1125	1126	1181	1174	1129	1197	1118	1128	1156	1148	1177	1113	1139	1106	1117	1116	1097
130	767	746	730	729	737	761	741	760	721	774	728	767	750	776	760	792	830	808	782	805	793	827	812	849	818	825	828	812	882	852	854	856	858	896	884	883	908	880	901	892	938	887	947	850	870	891	931	895	974
131	646	661	683	620	674	686	612	628	679	691	655	643	706	650	674	701	725	762	727	746	746	702	713	648	706	703	645	639	682	683	665	667	688	697	675	687	584	667	697	700	718	744	731	738	745	722	681	671	705
0	786	761	761	779	784	800	765	777	722	754	779	792	915	808	902	837	795	804	783	821	731	811	777	862	837	802	809	850	904	895	834	879	823	820	925	903	959	849	842	929	912	903	943	971	988	938	985	1044	1010
0	16	4	35	1	7	2	2	1	28	NaN	NaN	NaN	NaN	NaN	NaN	NaN	NaN	NaN	NaN	NaN	NaN	NaN	NaN	NaN	NaN	NaN	NaN	NaN	NaN	NaN	NaN	NaN	NaN	NaN	NaN	NaN	NaN	NaN	NaN	NaN	NaN	NaN	NaN	NaN	NaN	NaN	NaN	NaN	NaN
0	503	454	498	440	504	313	209	201	192	196	201	200	205	84	82	91	88	119	185	188	210	219	233	211	254	242	292	262	251	288	297	328	349	282	101	336	334	356	342	158	343	397	338	330	380	373	334	365	297
0	878	845	851	878	861	852	837	866	873	888	868	892	905	946	978	919	956	966	892	962	947	979	981	948	961	995	1063	994	1049	1039	1033	1046	1032	1061	1056	1148	1084	1061	1132	1155	1104	1090	1150	1157	1156	1128	1098	1151	1206
0	430	414	535	473	470	533	484	426	474	494	500	496	471	446	512	504	521	495	510	596	488	607	628	625	639	480	668	651	652	582	532	541	485	521	460	512	492	557	555	532	523	500	NaN	NaN	NaN	NaN	NaN	NaN	NaN
0	612	554	586	543	576	616	594	597	589	629	635	649	639	682	686	677	669	691	652	684	648	652	649	605	589	NaN	NaN	NaN	NaN	NaN	NaN	NaN	NaN	NaN	NaN	NaN	NaN	NaN	NaN	NaN	NaN	NaN	NaN	NaN	NaN	NaN	NaN	NaN	NaN
0	NaN	NaN	NaN	NaN	NaN	NaN	NaN	NaN	NaN	NaN	NaN	NaN	NaN	NaN	NaN	NaN	NaN	NaN	NaN	NaN	NaN	NaN	NaN	NaN	NaN	NaN	NaN	NaN	NaN	NaN	NaN	NaN	NaN	NaN	NaN	NaN	NaN	NaN	NaN	NaN	NaN	NaN	NaN	NaN	NaN	NaN	NaN	NaN	NaN
132	547	613	516	636	586	673	599	685	681	722	660	710	694	731	744	711	690	663	722	312	250	233	234	240	244	232	244	128	104	109	117	112	119	159	245	312	339	373	390	391	398	391	390	410	399	378	404	413	424
133	689	660	666	677	702	611	701	749	637	732	835	830	780	760	785	785	769	734	771	746	728	735	710	702	789	785	787	780	789	862	854	880	844	832	875	862	916	939	831	845	820	869	849	890	919	893	913	948	969
0	509	540	568	568	579	574	624	645	558	622	644	543	637	686	614	565	632	719	616	628	666	600	641	631	721	691	735	698	739	712	707	721	747	735	719	760	748	756	763	697	780	735	801	822	846	836	863	813	820
0	30	45	4	2	6	5	4	61	46	NaN	NaN	NaN	NaN	NaN	NaN	NaN	NaN	NaN	NaN	NaN	NaN	NaN	NaN	NaN	NaN	NaN	NaN	NaN	NaN	NaN	NaN	NaN	NaN	NaN	NaN	NaN	NaN	NaN	NaN	NaN	NaN	NaN	NaN	NaN	NaN	NaN	NaN	NaN	NaN
0	NaN	NaN	NaN	NaN	NaN	NaN	NaN	NaN	NaN	NaN	NaN	NaN	NaN	NaN	NaN	NaN	NaN	NaN	NaN	NaN	NaN	NaN	NaN	NaN	NaN	NaN	NaN	NaN	NaN	NaN	NaN	NaN	NaN	NaN	NaN	NaN	NaN	NaN	NaN	NaN	NaN	NaN	NaN	NaN	NaN	NaN	NaN	NaN	NaN
0	NaN	NaN	NaN	NaN	NaN	NaN	NaN	NaN	NaN	NaN	NaN	NaN	NaN	NaN	NaN	NaN	NaN	NaN	NaN	NaN	NaN	NaN	NaN	NaN	NaN	NaN	NaN	NaN	NaN	NaN	NaN	NaN	NaN	NaN	NaN	NaN	NaN	NaN	NaN	NaN	NaN	NaN	NaN	NaN	NaN	NaN	NaN	NaN	NaN
0	274	226	267	249	278	243	237	292	273	258	294	331	377	301	357	346	337	425	401	391	352	339	377	350	426	379	338	334	390	346	392	381	421	420	433	508	436	489	478	461	506	479	438	473	421	454	525	531	560
0	566	577	514	552	553	571	578	597	576	592	604	584	608	605	587	609	635	616	640	645	577	611	568	643	611	593	614	625	617	604	636	601	667	652	654	672	630	638	747	708	719	712	691	708	725	767	800	785	799
0	NaN	NaN	NaN	NaN	NaN	NaN	NaN	NaN	NaN	NaN	NaN	NaN	NaN	NaN	NaN	NaN	NaN	NaN	NaN	NaN	NaN	NaN	NaN	NaN	NaN	NaN	NaN	NaN	NaN	NaN	NaN	NaN	NaN	NaN	NaN	NaN	NaN	NaN	NaN	NaN	NaN	NaN	NaN	NaN	NaN	NaN	NaN	NaN	NaN
0	576	668	574	563	598	558	648	598	640	654	624	635	642	578	621	663	658	663	617	681	680	610	698	739	669	759	707	690	775	688	719	764	768	767	773	746	773	777	757	774	740	839	809	811	824	836	868	846	818
0	574	502	555	508	491	561	535	571	571	631	601	577	638	656	661	583	653	631	651	713	696	705	685	754	715	682	694	714	715	660	698	745	769	663	734	753	804	770	741	770	796	748	822	765	829	778	853	861	824
0	85	388	290	95	414	308	312	326	365	289	341	417	369	361	332	376	193	440	440	417	414	485	389	414	438	359	455	449	488	446	489	416	470	492	444	481	469	437	515	513	547	536	533	510	477	471	476	538	526
0	347	345	417	345	420	345	406	407	411	340	408	429	442	385	410	419	421	453	388	419	442	210	459	493	482	521	499	526	563	539	540	536	591	557	541	615	649	567	585	604	616	635	601	652	586	630	660	588	566
0	975	946	941	923	951	961	976	934	1022	1009	1029	1000	1030	1084	1134	1094	1130	1104	1085	1068	1103	1039	1132	1134	1129	1148	1138	1144	1146	1177	1175	1171	1147	1190	1179	1122	1158	1195	1208	1153	1212	1255	1268	1253	1294	1280	1253	1162	1244
0	396	412	440	426	412	421	443	498	441	475	455	483	532	468	464	470	482	442	497	475	476	417	425	438	434	394	413	444	436	466	482	499	526	491	522	541	539	506	560	616	613	566	610	609	635	626	613	555	607
0	1120	1105	1066	1049	1126	1102	1063	1124	1122	1106	1092	1161	1186	1072	1157	1115	1170	1212	1169	1165	1172	1117	1095	1144	1185	1126	1217	1209	1185	1195	1191	1200	1250	1225	1232	1221	1200	1232	1293	1235	1250	1291	1338	1359	1390	1351	1344	1277	1352
0	551	430	435	461	521	488	449	423	462	446	583	470	461	433	512	468	545	499	447	461	465	465	560	484	489	529	560	488	516	501	494	601	633	683	598	612	603	634	678	695	570	601	643	665	733	704	702	727	700
0	600	542	599	659	660	653	669	643	668	676	735	602	700	698	729	701	717	757	707	694	742	687	748	685	716	731	712	705	761	775	808	796	723	766	797	730	768	790	882	767	811	849	807	832	849	837	826	770	840
134	592	596	624	573	573	584	567	620	593	652	621	689	656	627	651	649	682	698	682	725	670	691	727	663	698	702	657	690	689	669	655	654	668	688	678	690	702	660	667	710	730	716	746	738	720	716	739	723	702
135	379	442	432	421	410	390	402	423	406	465	473	461	443	428	411	470	465	459	448	439	505	505	480	505	464	499	410	456	421	435	525	442	506	496	502	519	489	489	471	505	571	607	602	589	586	567	573	597	604
0	495	544	568	579	259	527	567	575	544	505	494	576	556	577	556	585	569	572	563	555	570	569	542	538	550	563	547	561	465	182	150	156	144	141	157	48	49	47	52	98	98	126	162	199	218	207	200	195	214
136	503	527	563	504	515	480	485	428	475	512	566	530	507	478	507	532	506	528	594	611	524	590	582	558	550	540	573	543	568	582	547	547	534	550	527	555	583	566	541	547	600	594	620	583	613	608	596	590	617
0	526	488	571	564	511	536	518	570	562	518	579	625	592	527	575	571	561	587	587	584	615	637	630	649	607	589	590	613	643	635	670	669	640	246	182	156	157	160	159	159	163	172	162	159	165	181	85	87	83
0	222	205	217	229	239	227	219	245	231	257	268	290	278	270	264	254	229	214	203	208	234	227	254	252	252	252	259	224	248	273	260	253	263	291	297	269	265	294	284	297	311	344	323	342	326	330	347	331	363
0	497	504	496	531	494	485	519	536	521	528	552	542	551	565	508	511	546	539	540	569	563	537	536	553	555	234	602	557	571	581	566	574	595	592	632	619	662	629	629	623	623	613	636	665	630	638	613	665	639
0	601	591	580	563	534	580	536	555	538	525	537	563	576	547	630	542	540	587	605	599	554	607	578	599	589	575	563	571	570	573	602	461	588	569	561	627	579	635	717	638	664	727	647	675	647	684	666	715	737
137	720	359	760	742	700	729	716	754	745	817	814	762	805	865	791	815	791	355	789	730	711	727	721	767	727	829	869	865	809	861	855	916	840	892	864	835	807	840	819	799	858	850	676	268	208	213	199	180	178
138	981	1055	1096	1020	1117	1096	1125	1060	1052	1095	1080	1107	1098	1104	1205	1165	1188	1157	1178	1203	1174	1181	1146	1177	1175	1223	1222	1202	1250	1250	1235	1231	1259	1270	1244	1253	1284	768	349	310	312	295	306	314	141	151	154	193	269
0	233	220	229	219	197	188	198	170	192	239	251	257	257	248	255	237	276	265	294	275	279	293	311	301	340	325	315	314	319	344	310	312	295	310	323	302	316	300	288	322	313	327	309	332	314	313	313	327	332
0	224	238	215	233	258	252	283	268	278	306	300	322	330	321	332	290	335	343	342	334	355	317	317	311	306	346	329	335	359	352	376	329	321	355	383	358	386	409	403	397	401	423	415	367	386	379	396	395	401
139	405	358	218	160	183	172	199	107	109	137	162	197	220	234	258	265	264	266	265	252	270	287	278	287	275	283	337	349	348	337	345	378	364	442	434	394	402	399	417	405	408	431	417	436	430	434	430	412	419
0	820	834	888	900	864	794	865	861	914	863	921	928	925	912	960	929	NaN	NaN	NaN	NaN	NaN	NaN	NaN	NaN	NaN	NaN	NaN	NaN	NaN	NaN	NaN	NaN	NaN	NaN	NaN	NaN	NaN	NaN	NaN	NaN	NaN	NaN	NaN	NaN	NaN	NaN	NaN	NaN	NaN
0	631	762	669	660	817	803	771	705	778	744	733	842	846	854	876	822	854	899	838	846	823	820	879	881	938	904	899	902	887	981	963	946	1020	987	928	937	998	946	1064	1056	1010	1033	1040	1055	1026	1030	1007	1029	1087
0	144	141	146	153	75	71	75	83	107	155	163	165	198	201	217	206	216	200	NaN	NaN	NaN	NaN	NaN	NaN	NaN	NaN	NaN	NaN	NaN	NaN	NaN	NaN	NaN	NaN	NaN	NaN	NaN	NaN	NaN	NaN	NaN	NaN	NaN	NaN	NaN	NaN	NaN	NaN	NaN
0	792	792	739	776	800	813	836	799	813	831	863	831	771	853	795	772	831	839	834	792	766	773	808	778	846	819	763	781	796	798	773	759	831	809	793	825	780	802	789	770	803	776	791	807	784	824	817	841	820
0	773	714	710	738	820	724	750	767	706	805	792	757	823	779	777	758	834	842	903	798	923	879	873	833	834	850	790	882	774	842	885	900	898	906	919	832	859	888	905	881	905	958	972	865	910	853	965	898	936
0	620	614	215	698	681	726	683	689	695	705	802	771	707	810	734	751	776	827	801	820	731	792	758	745	820	841	799	785	782	902	784	822	876	928	902	919	843	888	951	987	968	960	973	1022	1016	1032	992	1027	1074
140	758	692	707	720	708	684	694	734	725	662	795	756	774	814	790	797	874	842	864	897	857	856	799	823	827	837	876	857	796	857	843	818	827	830	874	907	850	866	891	863	912	935	907	953	939	887	919	891	960
141	166	165	195	214	238	258	259	274	293	283	267	310	291	323	319	297	328	331	355	357	358	358	359	387	373	396	403	405	407	432	434	422	453	466	458	471	477	463	500	489	493	527	559	553	588	576	583	580	574
142	116	130	155	168	201	219	249	247	269	294	307	327	338	354	396	362	377	368	364	374	405	381	373	388	397	392	443	423	463	474	485	479	503	511	536	527	519	530	556	593	596	610	612	584	608	613	598	630	651
143	827	758	802	769	852	873	826	935	856	840	842	938	902	863	919	883	944	871	897	918	956	995	976	961	927	957	991	961	1016	991	1001	1031	1048	1016	1074	1025	1049	1064	1028	1002	1047	1080	1038	1038	1071	1096	1075	1075	1056
0	1719	762	1640	1619	1605	1599	1584	1653	1638	1652	1628	1568	1580	1763	1809	1458	1811	1850	1853	1877	1855	840	1826	1839	1829	1863	788	1724	1842	1810	1893	1802	1846	1972	1939	1859	1905	1980	1932	2033	1988	2000	1933	1977	947	2048	2072	2059	2018
0	713	694	627	683	669	666	718	751	690	720	750	653	684	740	779	712	774	762	793	777	761	772	752	765	813	772	818	841	814	826	793	805	827	839	817	832	836	891	907	930	912	907	881	860	879	925	915	926	963
0	619	586	622	621	653	661	625	NaN	NaN	NaN	NaN	NaN	NaN	NaN	NaN	NaN	NaN	NaN	NaN	NaN	NaN	NaN	NaN	NaN	NaN	NaN	NaN	NaN	NaN	NaN	NaN	NaN	NaN	NaN	NaN	NaN	NaN	NaN	NaN	NaN	NaN	NaN	NaN	NaN	NaN	NaN	NaN	NaN	NaN
0	1085	1041	1066	1071	1092	1075	1114	1103	1116	1135	1162	1187	1119	1113	1196	1147	1217	1133	1173	1154	1180	1155	1140	1128	1117	1144	1172	1156	1219	1153	1143	1187	1160	1193	1194	1174	1170	1244	1203	1193	1184	1190	1175	1181	1165	1155	1142	1151	1182
0	501	536	529	500	548	597	545	558	562	579	621	626	628	642	685	682	705	683	677	711	663	683	686	621	635	600	629	575	647	651	644	646	653	670	627	675	638	678	686	686	685	730	669	731	746	754	741	771	792
144	1308	1369	1365	1380	614	657	1373	1370	1335	1279	531	1254	365	339	328	335	330	344	170	170	174	197	201	266	300	324	362	424	487	494	531	570	551	530	555	582	610	601	650	668	680	688	693	698	675	718	684	729	742
145	1230	1252	1253	1242	1268	1284	1298	1238	563	358	330	321	323	320	324	323	151	136	143	148	171	232	266	321	378	401	480	514	560	617	577	621	668	625	639	640	660	646	668	678	720	751	737	774	794	775	761	766	806
146	78	79	132	153	197	210	239	272	231	229	249	255	271	289	312	299	311	302	306	326	328	349	368	410	403	382	358	396	366	385	407	403	387	386	407	443	423	421	434	388	427	460	435	412	433	401	407	424	414
0	185	194	184	197	192	193	178	187	225	214	214	217	183	176	131	120	98	75	NaN	NaN	NaN	NaN	NaN	NaN	NaN	NaN	NaN	NaN	NaN	NaN	NaN	NaN	NaN	NaN	NaN	NaN	NaN	NaN	NaN	NaN	NaN	NaN	NaN	NaN	NaN	NaN	NaN	NaN	NaN
0	218	186	204	204	211	28	30	20	18	12	18	11	14	14	21	16	11	20	20	24	30	38	33	36	63	58	62	64	67	65	84	55	63	57	61	50	61	60	51	70	69	52	78	62	63	58	44	57	51
147	51	67	85	140	178	215	227	234	261	255	246	266	260	283	298	289	301	283	293	305	298	302	305	302	317	289	245	250	253	260	301	268	267	281	338	300	311	336	344	335	325	365	330	325	335	348	337	362	330
0	1472	1478	1416	1389	1413	1648	1616	1665	1632	1652	1658	1750	1623	1723	1691	1659	1647	1630	1606	1595	1671	1749	1682	1665	1725	1734	1724	1693	1720	1798	1791	1752	1804	1825	1786	1862	1830	1698	1616	1621	1578	1586	1488	1534	1578	1566	1575	1554	1624
0	67	64	55	58	92	71	93	86	120	128	123	144	153	186	213	244	276	305	390	619	415	619	637	657	383	379	352	383	387	392	378	354	371	347	373	381	368	364	383	384	380	374	390	380	382	426	424	449	458
0	1563	1499	1526	1540	1553	1515	1572	1509	1521	1510	1508	1609	1577	1582	1599	1609	1605	1492	1543	1528	1575	1591	1559	1550	1539	411	337	326	346	327	373	200	220	217	254	316	376	396	428	451	507	591	615	649	672	713	748	754	801
0	537	532	515	533	516	586	559	541	562	544	565	570	558	610	623	622	621	639	662	631	641	625	616	624	616	629	626	623	629	644	630	650	682	663	682	670	648	693	719	713	734	713	713	678	710	738	722	744	753
0	331	323	323	316	308	320	319	344	370	378	358	387	404	416	397	430	414	427	437	446	440	441	444	431	471	471	465	445	452	465	516	491	470	503	532	520	541	523	554	541	517	555	547	530	583	547	572	571	570
148	176	147	259	287	286	244	288	277	264	285	266	282	164	182	175	352	378	378	428	411	409	396	215	434	467	431	431	448	490	504	494	471	477	498	520	504	508	493	523	502	504	516	531	521	541	520	532	530	501
0	114	75	34	49	62	49	38	83	39	48	66	49	65	62	87	69	58	65	60	84	61	88	116	103	120	91	93	63	56	65	32	55	52	47	36	34	30	7	17	11	20	7	38	27	36	19	32	15	88
149	400	432	405	409	385	374	389	393	406	393	361	392	370	372	374	366	362	366	352	336	371	376	329	366	372	376	382	396	385	407	382	382	369	410	400	399	372	357	367	372	350	357	370	350	346	330	342	330	325
150	189	152	169	152	125	133	131	112	116	135	126	118	104	114	145	136	148	146	178	130	132	152	156	196	196	213	195	229	228	225	227	271	240	287	246	270	252	319	337	323	342	340	322	383	333	344	324	362	349
0	287	306	311	351	389	365	393	386	386	368	387	381	424	427	452	466	454	464	438	473	470	466	450	489	483	465	488	489	490	506	493	479	482	502	498	505	489	528	507	512	538	446	449	454	504	494	477	463	510
0	651	650	673	628	627	564	536	564	580	559	630	664	667	622	644	629	642	644	644	641	657	628	699	686	776	757	726	721	734	821	820	755	773	848	862	833	886	891	867	901	942	993	879	904	950	872	948	923	996
0	591	651	658	607	622	639	576	674	672	696	664	750	677	693	665	723	606	679	718	684	658	707	677	679	685	679	742	688	718	757	776	757	678	702	736	784	796	735	737	797	769	832	809	834	823	790	820	821	796
0	602	634	622	653	607	591	602	604	634	599	612	657	621	610	701	669	697	700	672	656	678	706	720	692	742	737	730	785	759	747	773	719	770	783	736	729	764	767	766	731	761	788	833	802	808	766	743	742	773
0	719	684	675	648	678	581	704	666	603	671	687	646	606	636	719	627	638	664	622	652	674	721	753	684	721	703	703	751	754	690	605	713	690	685	665	707	679	634	728	704	725	701	748	741	808	770	778	730	840
151	1531	601	475	409	398	389	382	383	364	378	381	200	164	176	197	245	370	465	507	529	521	560	571	379	275	220	192	203	177	167	146	140	134	145	135	127	126	132	135	146	149	193	164	171	180	177	177	192	138
0	566	558	633	596	584	623	575	622	620	599	644	596	573	630	623	666	653	670	654	588	584	616	668	644	646	578	652	605	643	705	634	641	710	687	694	684	738	668	773	821	865	877	878	878	923	842	832	889	859
152	46	100	116	113	83	90	79	83	80	89	103	90	108	124	98	116	107	103	112	116	138	135	117	158	139	154	125	111	111	153	280	166	198	255	252	252	251	321	269	288	253	280	201	206	232	236	245	294	205
0	83	80	87	57	91	98	108	95	93	100	94	111	68	95	111	118	140	105	108	117	137	123	124	103	136	107	128	114	134	137	111	99	109	144	127	134	149	116	149	168	169	132	114	100	83	64	NaN	NaN	NaN
0	743	827	810	773	801	784	713	703	699	779	696	789	NaN	NaN	NaN	NaN	NaN	NaN	NaN	NaN	NaN	NaN	NaN	NaN	NaN	NaN	NaN	NaN	NaN	NaN	NaN	NaN	NaN	NaN	NaN	NaN	NaN	NaN	NaN	NaN	NaN	NaN	NaN	NaN	NaN	NaN	NaN	NaN	NaN
153	568	612	628	673	593	656	622	710	646	618	693	735	614	625	692	709	646	691	680	699	671	715	696	685	705	736	672	729	729	769	782	791	798	754	794	766	747	692	747	716	744	755	752	763	810	742	757	763	797
0	6	9	15	33	NaN	NaN	NaN	NaN	NaN	NaN	NaN	NaN	NaN	NaN	NaN	NaN	NaN	NaN	NaN	NaN	NaN	NaN	NaN	NaN	NaN	NaN	NaN	NaN	NaN	NaN	NaN	NaN	NaN	NaN	NaN	NaN	NaN	NaN	NaN	NaN	NaN	NaN	NaN	NaN	NaN	NaN	NaN	NaN	NaN
0	486	556	551	567	550	555	546	569	568	542	568	625	541	554	574	560	504	544	553	582	534	577	591	601	601	613	652	630	671	701	726	709	750	233	695	781	809	728	750	794	748	811	785	825	817	811	825	869	818
0	76	61	12	48	64	139	141	125	NaN	NaN	NaN	NaN	NaN	NaN	NaN	NaN	NaN	NaN	NaN	NaN	NaN	NaN	NaN	NaN	NaN	NaN	NaN	NaN	NaN	NaN	NaN	NaN	NaN	NaN	NaN	NaN	NaN	NaN	NaN	NaN	NaN	NaN	NaN	NaN	NaN	NaN	NaN	NaN	NaN
0	561	588	546	552	590	607	568	600	593	565	616	618	581	642	654	662	612	589	637	598	580	618	599	607	631	644	589	644	666	723	740	721	733	718	763	741	771	775	762	811	823	734	750	703	787	767	792	796	810
0	730	759	791	764	775	818	752	344	731	749	756	802	779	751	716	724	785	716	768	734	772	706	NaN	NaN	NaN	NaN	NaN	NaN	NaN	NaN	NaN	NaN	NaN	NaN	NaN	NaN	NaN	NaN	NaN	NaN	NaN	NaN	NaN	NaN	NaN	NaN	NaN	NaN	NaN
0	16	83	85	26	44	60	36	29	44	50	61	69	77	85	68	95	105	103	82	77	91	68	48	81	103	97	65	54	70	133	231	123	150	189	213	192	186	268	233	225	217	259	182	208	180	239	198	234	186
0	482	NaN	NaN	NaN	NaN	NaN	NaN	NaN	NaN	NaN	NaN	NaN	NaN	NaN	NaN	NaN	NaN	NaN	NaN	NaN	NaN	NaN	NaN	NaN	NaN	NaN	NaN	NaN	NaN	NaN	NaN	NaN	NaN	NaN	NaN	NaN	NaN	NaN	NaN	NaN	NaN	NaN	NaN	NaN	NaN	NaN	NaN	NaN	NaN
0	663	753	713	705	636	692	658	743	714	717	677	722	642	727	735	743	663	752	682	755	736	744	739	746	717	728	727	744	710	781	795	796	786	789	804	824	825	791	833	801	843	866	782	857	835	856	925	264	279
0	647	664	613	579	637	586	537	556	559	555	572	645	563	591	597	602	611	620	609	306	645	628	594	667	697	652	672	675	668	803	804	746	760	346	891	341	360	811	852	850	392	820	837	854	845	764	856	893	801
0	552	559	630	613	665	633	566	558	598	610	611	624	628	624	666	631	635	657	699	723	761	674	788	738	858	826	720	NaN	NaN	NaN	NaN	NaN	NaN	NaN	NaN	NaN	NaN	NaN	NaN	NaN	NaN	NaN	NaN	NaN	NaN	NaN	NaN	NaN	NaN
154	865	861	919	879	839	871	835	885	817	907	931	890	984	924	953	967	919	974	1005	973	959	919	887	860	894	858	859	868	853	879	874	929	875	897	893	855	886	895	881	858	861	875	889	905	914	297	279	261	247
155	298	370	395	320	270	283	216	205	186	206	193	211	232	247	218	240	264	260	244	251	258	236	238	258	307	296	272	265	304	365	520	383	421	500	567	537	537	607	566	587	589	685	538	616	574	619	607	626	584
156	469	401	423	417	364	354	445	425	405	442	406	434	419	394	401	387	389	427	366	388	394	426	465	403	404	382	175	159	165	155	130	83	70	73	90	100	110	69	81	55	75	76	102	90	127	110	135	123	177
0	719	715	755	726	708	631	708	733	673	773	790	811	763	803	785	758	772	785	749	739	783	777	803	827	816	902	787	808	778	775	835	820	830	878	852	879	857	874	866	875	871	903	899	868	900	898	941	947	957
0	298	269	329	305	299	262	321	307	263	300	324	320	290	308	314	318	296	384	326	354	302	390	419	370	356	369	418	366	388	356	362	407	389	418	433	443	418	406	439	435	411	440	397	392	414	398	367	411	447
0	1430	1374	1407	1390	1343	1314	1342	1348	1309	1273	1293	1317	1276	1313	1269	1245	1232	1279	1271	1293	1322	1225	1264	1255	1385	1355	1274	1271	1267	1391	1553	1362	1431	1527	1638	1621	1511	1483	1531	1585	1576	1584	1519	1532	1570	1550	1518	1520	1497
0	977	2085	2027	1040	2074	1965	2135	987	962	911	1970	1982	2091	2070	2108	2061	2113	2078	2050	773	821	2048	1999	1088	1837	1957	1839	2085	998	2008	1943	1958	911	1815	838	817	908	838	815	858	1949	951	1766	NaN	NaN	NaN	NaN	NaN	NaN
0	240	216	111	97	302	104	127	120	NaN	NaN	NaN	NaN	NaN	NaN	NaN	NaN	NaN	NaN	NaN	NaN	NaN	NaN	NaN	NaN	NaN	NaN	NaN	NaN	NaN	NaN	NaN	NaN	NaN	NaN	NaN	NaN	NaN	NaN	NaN	NaN	NaN	NaN	NaN	NaN	NaN	NaN	NaN	NaN	NaN
0	227	199	49	177	93	74	265	284	299	NaN	NaN	NaN	NaN	NaN	NaN	NaN	NaN	NaN	NaN	NaN	NaN	NaN	NaN	NaN	NaN	NaN	NaN	NaN	NaN	NaN	NaN	NaN	NaN	NaN	NaN	NaN	NaN	NaN	NaN	NaN	NaN	NaN	NaN	NaN	NaN	NaN	NaN	NaN	NaN
0	2061	838	820	907	807	1950	1987	NaN	NaN	NaN	NaN	NaN	NaN	NaN	NaN	NaN	NaN	NaN	NaN	NaN	NaN	NaN	NaN	NaN	NaN	NaN	NaN	NaN	NaN	NaN	NaN	NaN	NaN	NaN	NaN	NaN	NaN	NaN	NaN	NaN	NaN	NaN	NaN	NaN	NaN	NaN	NaN	NaN	NaN
0	NaN	NaN	NaN	NaN	NaN	NaN	NaN	NaN	NaN	NaN	NaN	NaN	NaN	NaN	NaN	NaN	NaN	NaN	NaN	NaN	NaN	NaN	NaN	NaN	NaN	NaN	NaN	NaN	NaN	NaN	NaN	NaN	NaN	NaN	NaN	NaN	NaN	NaN	NaN	NaN	NaN	NaN	NaN	NaN	NaN	NaN	NaN	NaN	NaN
0	NaN	NaN	NaN	NaN	NaN	NaN	NaN	NaN	NaN	NaN	NaN	NaN	NaN	NaN	NaN	NaN	NaN	NaN	NaN	NaN	NaN	NaN	NaN	NaN	NaN	NaN	NaN	NaN	NaN	NaN	NaN	NaN	NaN	NaN	NaN	NaN	NaN	NaN	NaN	NaN	NaN	NaN	NaN	NaN	NaN	NaN	NaN	NaN	NaN
0	324	320	347	327	326	282	328	352	344	343	360	390	371	400	341	407	390	376	391	406	369	378	402	372	382	391	382	414	366	393	447	437	405	437	385	445	453	458	410	446	449	453	456	450	422	444	512	505	459
0	NaN	NaN	NaN	NaN	NaN	NaN	NaN	NaN	NaN	NaN	NaN	NaN	NaN	NaN	NaN	NaN	NaN	NaN	NaN	NaN	NaN	NaN	NaN	NaN	NaN	NaN	NaN	NaN	NaN	NaN	NaN	NaN	NaN	NaN	NaN	NaN	NaN	NaN	NaN	NaN	NaN	NaN	NaN	NaN	NaN	NaN	NaN	NaN	NaN
0	132	119	133	90	139	106	103	125	145	107	163	137	160	157	147	187	145	167	209	182	174	158	151	161	159	169	137	160	149	183	165	159	173	196	174	136	196	181	221	205	212	218	209	214	191	200	194	192	225
0	722	616	641	666	628	673	640	644	700	675	722	721	703	755	799	781	770	827	857	853	894	855	838	933	898	944	958	924	940	954	993	940	975	1000	1009	996	977	1012	1021	978	1015	1034	1025	1054	1055	1051	1061	1099	1093
0	147	91	139	160	127	104	177	139	166	164	207	128	198	231	226	193	234	218	254	210	102	180	153	234	208	192	208	229	224	219	233	252	225	226	NaN	NaN	NaN	NaN	NaN	NaN	NaN	NaN	NaN	NaN	NaN	NaN	NaN	NaN	NaN
0	1	1	NaN	NaN	NaN	NaN	NaN	NaN	NaN	NaN	NaN	NaN	NaN	NaN	NaN	NaN	NaN	NaN	NaN	NaN	NaN	NaN	NaN	NaN	NaN	NaN	NaN	NaN	NaN	NaN	NaN	NaN	NaN	NaN	NaN	NaN	NaN	NaN	NaN	NaN	NaN	NaN	NaN	NaN	NaN	NaN	NaN	NaN	NaN
0	438	498	492	553	550	600	589	607	606	636	627	680	738	785	839	779	752	831	833	809	811	778	776	869	855	834	849	844	817	870	890	884	882	936	816	882	847	889	854	920	856	868	813	802	762	856	858	938	863
0	20	12	3	NaN	NaN	NaN	NaN	NaN	NaN	NaN	NaN	NaN	NaN	NaN	NaN	NaN	NaN	NaN	NaN	NaN	NaN	NaN	NaN	NaN	NaN	NaN	NaN	NaN	NaN	NaN	NaN	NaN	NaN	NaN	NaN	NaN	NaN	NaN	NaN	NaN	NaN	NaN	NaN	NaN	NaN	NaN	NaN	NaN	NaN
0	NaN	NaN	NaN	NaN	NaN	NaN	NaN	NaN	NaN	NaN	NaN	NaN	NaN	NaN	NaN	NaN	NaN	NaN	NaN	NaN	NaN	NaN	NaN	NaN	NaN	NaN	NaN	NaN	NaN	NaN	NaN	NaN	NaN	NaN	NaN	NaN	NaN	NaN	NaN	NaN	NaN	NaN	NaN	NaN	NaN	NaN	NaN	NaN	NaN
0	206	211	170	197	188	211	181	168	230	186	228	188	203	260	254	209	192	232	269	271	236	238	226	272	262	282	258	224	280	286	321	248	311	301	296	342	298	319	353	354	330	364	303	333	314	400	353	392	386
157	373	399	370	402	343	352	318	307	379	259	336	266	300	412	371	310	210	374	436	387	361	355	325	414	373	405	373	350	391	432	516	460	449	448	429	509	423	541	576	601	589	610	525	595	508	622	579	590	572
0	205	143	52	54	1	11	3	14	27	NaN	NaN	NaN	NaN	NaN	NaN	NaN	NaN	NaN	NaN	NaN	NaN	NaN	NaN	NaN	NaN	NaN	NaN	NaN	NaN	NaN	NaN	NaN	NaN	NaN	NaN	NaN	NaN	NaN	NaN	NaN	NaN	NaN	NaN	NaN	NaN	NaN	NaN	NaN	NaN
158	148	160	133	175	167	171	134	133	192	107	167	141	132	226	183	134	57	182	194	189	153	163	159	248	201	207	194	195	190	216	284	242	243	233	256	297	258	324	287	314	278	263	249	245	172	212	233	225	191
0	6	NaN	NaN	NaN	NaN	NaN	NaN	NaN	NaN	NaN	NaN	NaN	NaN	NaN	NaN	NaN	NaN	NaN	NaN	NaN	NaN	NaN	NaN	NaN	NaN	NaN	NaN	NaN	NaN	NaN	NaN	NaN	NaN	NaN	NaN	NaN	NaN	NaN	NaN	NaN	NaN	NaN	NaN	NaN	NaN	NaN	NaN	NaN	NaN
0	540	485	466	495	490	571	556	499	583	502	468	509	466	517	492	473	519	532	475	469	471	411	449	404	425	380	383	323	324	263	257	205	248	198	188	154	239	167	140	166	113	127	82	129	115	67	61	59	84
159	41	46	42	46	21	70	44	19	45	25	29	58	42	27	41	32	33	48	42	34	55	22	68	41	65	22	33	38	53	19	34	38	74	49	70	50	93	60	74	70	70	70	53	76	69	19	44	71	65
0	31	30	28	17	23	22	30	3	19	6	11	19	3	NaN	NaN	NaN	NaN	NaN	NaN	NaN	NaN	NaN	NaN	NaN	NaN	NaN	NaN	NaN	NaN	NaN	NaN	NaN	NaN	NaN	NaN	NaN	NaN	NaN	NaN	NaN	NaN	NaN	NaN	NaN	NaN	NaN	NaN	NaN	NaN
160	237	246	264	241	286	280	326	238	286	246	305	319	261	296	243	253	271	267	259	221	260	192	263	218	270	202	234	197	225	219	215	178	280	237	248	214	288	229	209	222	223	229	213	273	233	190	224	246	290
0	625	516	531	502	600	514	523	497	521	480	506	538	432	546	441	449	516	602	536	523	594	509	609	558	603	586	593	558	606	591	576	540	660	643	639	673	666	556	576	481	429	485	446	499	548	515	583	644	681
0	225	105	110	76	244	117	133	85	141	75	119	146	122	307	86	78	266	242	344	253	114	185	242	193	206	163	176	171	200	173	202	135	262	189	173	138	217	145	90	43	19	26	4	36	132	38	99	81	163
0	28	13	10	4	64	10	NaN	NaN	NaN	NaN	NaN	NaN	NaN	NaN	NaN	NaN	NaN	NaN	NaN	NaN	NaN	NaN	NaN	NaN	NaN	NaN	NaN	NaN	NaN	NaN	NaN	NaN	NaN	NaN	NaN	NaN	NaN	NaN	NaN	NaN	NaN	NaN	NaN	NaN	NaN	NaN	NaN	NaN	NaN
0	354	242	241	225	393	279	301	288	343	326	351	393	378	590	415	394	637	725	717	678	748	715	739	732	772	764	761	733	796	768	739	783	751	720	748	749	846	734	818	494	431	477	435	481	820	758	765	866	932
161	174	192	196	147	189	194	202	145	206	173	197	243	223	265	222	185	220	250	228	217	245	166	246	183	220	187	205	165	210	178	191	138	236	200	203	165	251	177	177	218	154	172	139	176	183	131	164	175	226
162	536	550	550	572	533	561	570	530	575	558	553	584	545	574	550	557	554	541	537	524	521	508	532	504	533	500	523	488	499	500	520	482	514	518	528	518	587	574	577	613	608	597	586	618	589	540	576	641	651
0	353	386	433	408	755	759	816	770	787	799	854	845	803	552	821	747	506	592	769	815	823	786	787	780	593	830	776	819	867	792	792	774	871	864	890	896	896	901	856	983	940	1013	855	1011	954	851	911	875	978
0	654	635	674	689	677	712	719	724	728	724	743	796	782	791	794	826	824	857	856	798	885	777	820	877	904	845	858	864	895	859	836	887	915	936	937	891	947	902	928	944	874	910	914	919	891	836	867	914	928
0	261	240	138	NaN	NaN	NaN	NaN	NaN	NaN	NaN	NaN	NaN	NaN	NaN	NaN	NaN	NaN	NaN	NaN	NaN	NaN	NaN	NaN	NaN	NaN	NaN	NaN	NaN	NaN	NaN	NaN	NaN	NaN	NaN	NaN	NaN	NaN	NaN	NaN	NaN	NaN	NaN	NaN	NaN	NaN	NaN	NaN	NaN	NaN
0	238	241	248	234	233	235	254	245	254	250	256	259	258	250	237	261	256	249	270	273	282	339	318	375	364	417	388	407	452	431	401	422	437	411	431	485	453	451	478	453	461	475	458	471	476	449	446	470	445
0	9398	7124	7140	7343	6860	5350	7814	7676	7858	3541	NaN	NaN	NaN	NaN	NaN	NaN	NaN	NaN	NaN	NaN	NaN	NaN	NaN	NaN	NaN	NaN	NaN	NaN	NaN	NaN	NaN	NaN	NaN	NaN	NaN	NaN	NaN	NaN	NaN	NaN	NaN	NaN	NaN	NaN	NaN	NaN	NaN	NaN	NaN
0	129	123	148	161	159	109	163	147	151	129	147	151	172	151	175	166	164	176	152	163	133	144	136	151	161	48	170	157	187	144	185	180	217	185	191	228	187	202	220	176	215	197	232	210	203	60	227	242	222
0	NaN	NaN	NaN	NaN	NaN	NaN	NaN	NaN	NaN	NaN	NaN	NaN	NaN	NaN	NaN	NaN	NaN	NaN	NaN	NaN	NaN	NaN	NaN	NaN	NaN	NaN	NaN	NaN	NaN	NaN	NaN	NaN	NaN	NaN	NaN	NaN	NaN	NaN	NaN	NaN	NaN	NaN	NaN	NaN	NaN	NaN	NaN	NaN	NaN
163	271	250	206	274	243	239	252	205	249	230	193	250	246	254	273	281	248	294	236	256	256	205	293	273	258	303	262	265	304	332	308	355	357	344	295	319	287	330	350	313	352	366	388	381	401	387	363	369	366
0	NaN	NaN	NaN	NaN	NaN	NaN	NaN	NaN	NaN	NaN	NaN	NaN	NaN	NaN	NaN	NaN	NaN	NaN	NaN	NaN	NaN	NaN	NaN	NaN	NaN	NaN	NaN	NaN	NaN	NaN	NaN	NaN	NaN	NaN	NaN	NaN	NaN	NaN	NaN	NaN	NaN	NaN	NaN	NaN	NaN	NaN	NaN	NaN	NaN
164	439	442	426	158	144	139	150	167	207	199	195	195	190	197	209	225	227	228	244	217	240	235	249	251	228	225	249	267	309	317	302	296	293	309	308	333	292	331	351	369	371	382	392	360	356	398	401	425	428
0	339	843	809	792	825	781	393	768	804	826	842	844	343	790	406	392	785	440	778	781	490	797	553	773	443	811	764	818	802	801	736	761	824	817	774	854	847	844	784	837	779	840	779	861	837	786	834	526	646
0	438	NaN	NaN	NaN	NaN	NaN	NaN	NaN	NaN	NaN	NaN	NaN	NaN	NaN	NaN	NaN	NaN	NaN	NaN	NaN	NaN	NaN	NaN	NaN	NaN	NaN	NaN	NaN	NaN	NaN	NaN	NaN	NaN	NaN	NaN	NaN	NaN	NaN	NaN	NaN	NaN	NaN	NaN	NaN	NaN	NaN	NaN	NaN	NaN
0	NaN	NaN	NaN	NaN	NaN	NaN	NaN	NaN	NaN	NaN	NaN	NaN	NaN	NaN	NaN	NaN	NaN	NaN	NaN	NaN	NaN	NaN	NaN	NaN	NaN	NaN	NaN	NaN	NaN	NaN	NaN	NaN	NaN	NaN	NaN	NaN	NaN	NaN	NaN	NaN	NaN	NaN	NaN	NaN	NaN	NaN	NaN	NaN	NaN
165	788	747	748	737	761	719	751	733	776	725	750	735	731	699	728	735	783	782	813	845	802	816	816	793	779	784	729	762	740	715	694	690	709	702	802	807	849	881	867	827	740	784	806	774	796	754	760	843	789
166	452	463	468	152	434	480	493	446	525	517	517	578	543	553	547	548	535	558	564	457	584	588	548	551	568	560	547	558	205	208	563	610	221	524	568	550	209	484	425	497	516	524	568	552	572	576	567	628	602
0	55	75	121	69	179	189	193	128	201	178	99	198	215	180	211	230	NaN	NaN	NaN	NaN	NaN	NaN	NaN	NaN	NaN	NaN	NaN	NaN	NaN	NaN	NaN	NaN	NaN	NaN	NaN	NaN	NaN	NaN	NaN	NaN	NaN	NaN	NaN	NaN	NaN	NaN	NaN	NaN	NaN
0	41	NaN	NaN	NaN	NaN	NaN	NaN	NaN	NaN	NaN	NaN	NaN	NaN	NaN	NaN	NaN	NaN	NaN	NaN	NaN	NaN	NaN	NaN	NaN	NaN	NaN	NaN	NaN	NaN	NaN	NaN	NaN	NaN	NaN	NaN	NaN	NaN	NaN	NaN	NaN	NaN	NaN	NaN	NaN	NaN	NaN	NaN	NaN	NaN
0	NaN	NaN	NaN	NaN	NaN	NaN	NaN	NaN	NaN	NaN	NaN	NaN	NaN	NaN	NaN	NaN	NaN	NaN	NaN	NaN	NaN	NaN	NaN	NaN	NaN	NaN	NaN	NaN	NaN	NaN	NaN	NaN	NaN	NaN	NaN	NaN	NaN	NaN	NaN	NaN	NaN	NaN	NaN	NaN	NaN	NaN	NaN	NaN	NaN
0	113	139	104	114	165	123	152	122	119	123	133	130	175	138	30	128	170	137	131	135	45	105	142	204	179	219	36	45	209	199	58	47	218	235	199	219	193	200	190	186	198	229	237	225	165	185	208	NaN	NaN
0	425	413	448	504	482	204	438	213	185	217	246	235	90	95	90	122	134	155	158	184	227	235	240	253	278	258	265	303	307	298	283	300	295	313	318	315	308	301	317	312	325	313	316	309	312	332	320	338	335
0	265	86	NaN	NaN	NaN	NaN	NaN	NaN	NaN	NaN	NaN	NaN	NaN	NaN	NaN	NaN	NaN	NaN	NaN	NaN	NaN	NaN	NaN	NaN	NaN	NaN	NaN	NaN	NaN	NaN	NaN	NaN	NaN	NaN	NaN	NaN	NaN	NaN	NaN	NaN	NaN	NaN	NaN	NaN	NaN	NaN	NaN	NaN	NaN
0	238	260	283	272	271	278	285	258	313	300	320	320	317	279	301	321	322	283	343	296	335	326	327	337	359	372	333	332	316	319	306	336	119	378	376	397	369	376	335	361	400	367	356	365	363	357	391	398	381
167	453	156	429	401	462	498	225	513	547	470	602	503	528	504	358	245	230	227	220	217	213	221	228	233	233	239	225	235	248	113	114	124	172	211	228	234	263	273	280	264	260	284	237	196	278	172	235	336	204
0	144	153	149	150	153	171	169	170	160	105	79	97	120	151	194	210	225	227	242	248	276	248	272	265	281	277	289	287	276	272	289	279	290	336	284	333	314	339	315	306	310	335	325	351	328	329	339	312	331
0	635	596	601	553	608	594	708	650	310	670	649	670	673	613	264	654	649	633	646	606	690	618	615	651	659	675	634	648	666	673	714	645	706	690	648	697	706	703	694	723	700	763	737	750	303	726	692	729	703
0	540	509	547	520	537	517	550	562	555	576	600	595	603	582	581	596	577	583	572	592	559	610	588	591	579	608	584	560	597	559	582	634	587	577	595	626	600	581	631	622	622	634	626	621	643	649	635	653	619
0	980	1011	608	1076	1106	1015	1037	1018	1028	1046	1066	1084	1044	1073	1140	1156	1177	1175	1128	1147	1138	1164	1150	1218	1234	1308	807	386	346	323	325	323	330	332	111	133	139	140	155	208	239	273	345	391	416	468	530	594	583
168	464	421	409	403	482	450	467	451	472	463	479	479	484	537	473	472	471	479	483	497	484	506	478	483	491	490	495	510	565	534	517	526	532	588	571	594	589	578	543	486	489	459	462	452	600	617	635	614	574
169	256	198	216	220	225	228	207	225	237	251	246	209	217	280	279	260	246	268	274	289	263	261	272	292	290	243	286	245	317	273	314	288	291	298	281	298	315	262	310	290	257	294	294	290	265	262	265	290	294
170	515	400	219	215	216	217	221	219	162	132	134	136	161	199	270	316	313	339	340	314	353	354	341	344	365	378	422	419	451	515	221	490	527	493	504	479	510	494	500	509	483	517	507	532	461	514	510	502	532
0	629	578	525	683	673	568	636	677	724	695	688	800	753	787	752	829	451	827	801	277	809	881	848	884	876	824	806	852	940	843	854	875	824	850	891	930	958	948	954	939	969	928	960	966	932	988	617	981	985
0	NaN	NaN	NaN	NaN	NaN	NaN	NaN	NaN	NaN	NaN	NaN	NaN	NaN	NaN	NaN	NaN	NaN	NaN	NaN	NaN	NaN	NaN	NaN	NaN	NaN	NaN	NaN	NaN	NaN	NaN	NaN	NaN	NaN	NaN	NaN	NaN	NaN	NaN	NaN	NaN	NaN	NaN	NaN	NaN	NaN	NaN	NaN	NaN	NaN
0	313	314	298	321	319	293	327	335	331	317	344	342	309	316	338	342	362	360	342	360	337	384	133	390	364	375	155	396	382	391	399	404	405	385	408	416	409	425	411	426	426	446	408	438	421	397	393	399	420
0	NaN	NaN	NaN	NaN	NaN	NaN	NaN	NaN	NaN	NaN	NaN	NaN	NaN	NaN	NaN	NaN	NaN	NaN	NaN	NaN	NaN	NaN	NaN	NaN	NaN	NaN	NaN	NaN	NaN	NaN	NaN	NaN	NaN	NaN	NaN	NaN	NaN	NaN	NaN	NaN	NaN	NaN	NaN	NaN	NaN	NaN	NaN	NaN	NaN
0	64	59	57	73	120	133	120	131	122	139	124	122	151	150	176	188	201	198	214	195	212	201	242	238	241	257	269	263	273	272	266	279	294	286	302	307	324	309	313	346	361	368	327	342	341	347	359	354	342
0	405	364	317	331	362	327	333	364	341	363	338	330	364	376	349	354	383	459	390	419	376	391	406	413	428	440	399	433	436	458	525	496	431	517	430	492	476	488	480	423	436	469	430	408	507	498	494	490	462
0	4576	4238	4357	4461	4162	4316	4425	4295	4168	4271	4251	4206	4312	4314	4383	4405	4234	4101	4522	2225	2038	2344	4514	4536	4349	4511	4446	4345	4376	4385	4430	4561	2197	2199	4590	2292	4578	4518	4710	4613	1871	1979	1980	4686	2381	NaN	NaN	NaN	NaN
0	450	447	413	444	441	460	475	499	468	499	557	518	520	557	547	543	590	565	545	574	509	544	552	539	530	526	521	519	533	509	545	531	561	511	570	645	554	548	577	548	554	593	563	564	528	547	560	580	534
0	341	328	361	386	400	397	393	387	395	405	425	382	421	441	421	414	433	435	423	427	409	416	436	433	421	421	431	432	440	461	456	431	439	406	448	447	466	461	495	461	501	487	457	490	503	485	499	513	509
0	1035	1060	1108	1108	1124	1079	1113	1120	1208	1259	1254	1241	1247	1241	1332	585	367	343	330	345	343	345	345	343	367	141	149	162	166	195	225	280	309	362	429	462	502	544	656	617	620	674	679	712	741	734	754	766	747
0	82	79	71	87	124	154	172	192	181	184	175	168	155	161	171	151	165	180	189	192	180	162	189	206	199	193	213	217	258	243	232	224	215	245	245	253	283	269	266	288	299	307	311	328	289	266	302	300	305
0	129	96	134	121	124	92	43	191	80	72	107	78	117	116	155	47	NaN	NaN	NaN	NaN	NaN	NaN	NaN	NaN	NaN	NaN	NaN	NaN	NaN	NaN	NaN	NaN	NaN	NaN	NaN	NaN	NaN	NaN	NaN	NaN	NaN	NaN	NaN	NaN	NaN	NaN	NaN	NaN	NaN
171	609	594	413	204	202	207	204	70	79	91	82	82	97	109	137	155	159	145	148	168	190	180	186	188	201	206	233	224	236	187	200	205	212	229	244	246	242	264	266	274	258	264	281	279	246	265	277	266	295
0	147	91	120	128	114	91	81	64	173	NaN	NaN	NaN	NaN	NaN	NaN	NaN	NaN	NaN	NaN	NaN	NaN	NaN	NaN	NaN	NaN	NaN	NaN	NaN	NaN	NaN	NaN	NaN	NaN	NaN	NaN	NaN	NaN	NaN	NaN	NaN	NaN	NaN	NaN	NaN	NaN	NaN	NaN	NaN	NaN
0	506	496	477	482	471	469	485	501	460	470	530	529	483	526	541	531	556	514	558	558	552	554	527	479	509	494	487	532	544	541	560	560	533	554	547	550	560	560	557	565	558	560	554	548	562	534	555	561	578
0	564	490	520	541	504	528	477	534	456	469	467	457	443	483	478	478	506	498	518	521	513	504	502	485	523	505	524	509	536	530	553	586	213	569	536	561	518	486	531	503	499	527	513	510	502	503	478	470	508
0	446	399	399	443	421	442	426	453	441	436	438	427	434	439	445	436	430	423	421	453	451	466	457	420	481	404	418	453	447	444	502	511	508	541	485	529	518	507	573	510	508	535	525	551	542	560	548	567	588
0	619	592	597	633	629	626	657	672	672	682	693	703	749	736	730	812	741	745	794	831	794	815	840	867	902	899	862	891	968	945	913	935	930	1011	944	1013	935	918	966	983	1086	1034	1018	1015	995	1001	1017	1040	1085
0	745	663	666	723	759	757	724	707	743	720	763	759	769	786	779	735	711	815	801	835	785	804	795	748	834	793	784	854	849	841	869	825	847	904	876	933	909	921	945	925	926	919	876	883	889	879	924	936	936
172	1264	1283	1258	1241	1200	1307	1275	1235	1254	1235	1279	1202	1203	1197	1233	1273	1324	1237	1321	1311	1310	1413	1405	1412	1390	1529	1492	1471	1481	1476	1526	1636	1523	1511	1478	1534	1550	1630	1579	1635	1692	1681	1681	1661	1593	1679	1766	1789	1728
173	504	441	434	487	446	445	437	494	459	479	510	516	496	521	534	561	546	520	543	534	524	535	553	513	563	557	554	575	542	547	597	577	573	582	558	549	555	521	580	550	561	553	564	557	536	555	578	534	546
0	236	268	276	241	289	293	348	303	295	333	315	316	219	349	333	376	382	397	374	399	389	411	373	398	381	375	361	410	370	369	364	396	413	368	390	368	376	345	319	346	343	350	378	365	349	364	364	422	384
0	270	254	206	250	258	270	255	284	274	255	281	266	277	263	294	282	291	265	290	272	274	256	271	263	276	264	286	259	279	247	236	242	226	265	257	268	268	231	272	271	239	274	238	244	227	214	217	240	198
0	640	661	638	676	646	629	672	675	736	704	719	718	665	693	711	719	716	759	783	757	777	766	776	792	778	802	790	795	789	762	785	823	770	824	833	832	821	865	913	808	844	862	863	867	848	810	820	827	856
0	690	625	666	691	642	645	672	717	724	702	718	768	746	760	789	832	794	816	825	807	720	687	651	626	622	647	689	686	704	687	771	753	770	821	784	829	879	879	926	867	892	885	941	888	903	896	887	893	NaN
174	264	283	292	239	244	242	238	271	203	245	229	286	287	300	295	303	336	292	283	344	305	344	340	351	133	300	346	140	360	363	337	308	317	341	346	382	363	352	330	379	384	370	382	372	362	344	352	345	364
175	1327	1390	1469	1453	1372	1404	1424	1397	1437	1436	1450	1441	1448	1568	1515	1508	1587	1555	1571	1547	1598	1660	1660	1640	1653	1614	1676	1734	1709	1755	1755	1713	1763	1746	1738	1772	1763	1770	1817	1759	1809	1804	1861	1735	1836	1866	1829	1895	1829
176	1090	1078	1037	1048	1016	1059	993	990	1006	1033	983	1065	1086	1029	1080	1107	1150	1188	1154	1220	1212	1219	1153	1259	1268	1218	1285	1322	1348	1405	1378	1460	1410	1451	1406	1449	1451	1475	1466	1416	1577	1579	1547	1498	1568	1529	1626	1572	1578
177	286	316	372	394	408	434	459	500	483	488	509	498	541	597	587	583	560	581	573	580	613	606	626	610	637	599	556	579	588	555	534	567	553	606	575	577	601	598	594	615	594	605	606	609	603	358	620	645	607
0	415	409	374	376	399	417	413	197	441	468	461	482	459	467	428	463	452	428	418	442	405	397	417	356	414	361	407	411	413	414	459	455	158	443	418	447	445	451	476	446	503	472	473	463	499	502	486	454	494
178	358	367	333	375	349	362	342	344	389	347	339	355	377	382	366	403	406	388	420	440	375	418	347	177	131	105	99	99	97	107	99	96	99	108	112	107	113	106	105	103	103	109	116	114	97	99	113	119	116
179	163	160	194	178	169	141	141	142	174	181	185	141	165	191	179	158	177	172	245	220	235	230	205	166	189	147	182	208	174	183	164	188	157	49	201	224	251	212	80	35	80	194	218	195	208	246	256	240	177
180	327	344	359	354	372	397	365	357	366	381	434	437	475	521	525	537	506	484	531	528	510	503	499	501	503	531	583	579	545	549	556	541	501	518	549	542	564	557	563	564	569	561	599	609	598	607	632	653	624
0	447	443	436	420	405	439	419	465	451	456	457	520	459	489	479	513	477	467	465	495	490	533	491	508	512	442	569	548	509	514	533	507	534	554	510	524	525	527	538	488	519	483	507	529	538	559	537	525	572
181	298	297	293	331	331	343	348	329	313	338	342	341	375	337	360	325	346	368	361	351	345	347	337	316	365	360	352	355	356	363	394	369	362	395	368	372	374	363	375	349	354	343	384	349	366	357	383	390	367
0	397	396	364	366	365	378	368	373	394	384	399	416	402	379	375	397	370	375	373	401	385	402	409	406	398	431	423	410	458	440	443	430	430	435	443	444	448	438	461	444	443	459	446	461	446	480	462	475	482
182	658	663	568	426	175	166	153	144	149	55	50	50	47	79	111	151	169	221	220	244	236	252	200	166	173	164	204	216	237	238	205	225	221	248	261	259	257	268	262	272	270	276	260	273	261	279	278	313	300
0	426	434	415	397	436	439	433	445	439	416	460	436	417	410	428	427	413	439	457	479	429	463	462	435	473	461	440	457	483	471	531	462	486	472	510	501	488	509	505	492	560	551	551	541	535	537	543	578	538
0	563	559	533	501	552	564	551	550	539	512	552	595	553	561	558	588	595	600	598	598	591	618	652	601	617	621	596	658	664	658	653	677	653	651	675	731	712	699	684	716	693	704	688	654	647	666	692	715	743
183	426	434	421	449	394	420	422	434	445	461	461	475	429	460	464	458	441	482	510	520	487	483	490	511	516	482	457	482	531	523	569	551	548	541	550	558	530	549	580	565	564	568	524	529	544	538	529	550	544
184	383	456	471	455	443	471	417	441	458	443	434	481	491	543	537	567	578	572	608	596	564	607	617	632	620	578	629	609	560	578	588	619	566	560	572	576	577	572	669	585	623	542	602	520	577	661	623	645	527
0	468	501	480	449	521	481	467	476	469	488	488	504	529	510	523	510	529	487	519	506	497	471	525	507	541	550	546	516	560	578	561	563	549	609	577	581	624	613	540	609	582	615	626	614	620	588	600	615	644
0	538	537	503	532	522	540	523	493	504	487	516	519	564	562	555	534	541	523	282	188	165	164	153	162	56	72	71	82	128	159	172	158	145	159	161	158	194	230	274	305	307	294	294	293	322	340	355	361	362
185	150	165	146	137	187	162	186	155	172	184	177	153	196	172	133	193	177	190	188	190	187	216	201	218	223	199	200	220	201	219	216	207	211	244	264	277	213	233	296	266	82	84	58	61	47	50	55	62	64
0	155	152	168	149	148	163	158	167	157	192	177	193	151	226	202	207	189	190	193	194	224	232	200	243	163	228	214	224	251	252	247	270	250	261	244	290	254	291	289	303	284	230	231	254	242	256	251	274	291
0	491	466	522	391	459	485	487	518	537	539	524	592	577	514	511	514	507	581	592	556	577	543	520	524	586	563	564	571	588	562	591	587	239	620	641	609	622	555	578	563	586	549	569	586	637	610	581	664	668
186	1592	1605	1501	1599	1640	1619	1612	1679	1606	1579	1715	1634	1737	1648	1690	1691	1722	1777	1720	1768	1750	1752	1756	1782	1754	1695	1819	1835	1292	406	389	387	403	393	388	153	182	230	328	408	457	538	661	699	724	743	723	753	720
0	486	509	528	502	513	533	541	485	576	543	561	569	596	528	597	584	576	575	632	607	539	556	544	555	558	581	567	617	529	572	596	539	598	646	563	570	616	638	620	628	623	630	627	592	651	581	606	643	603
0	648	641	658	625	664	632	NaN	NaN	NaN	NaN	NaN	NaN	NaN	NaN	NaN	NaN	NaN	NaN	NaN	NaN	NaN	NaN	NaN	NaN	NaN	NaN	NaN	NaN	NaN	NaN	NaN	NaN	NaN	NaN	NaN	NaN	NaN	NaN	NaN	NaN	NaN	NaN	NaN	NaN	NaN	NaN	NaN	NaN	NaN
0	492	483	481	510	469	513	500	525	511	484	509	494	535	505	533	563	530	542	537	508	559	530	499	518	540	530	562	516	541	515	563	543	530	554	576	570	585	582	594	561	581	579	554	548	568	566	571	578	560
0	462	429	425	436	389	407	385	423	415	405	437	477	463	460	480	477	463	483	466	483	500	505	485	500	530	503	468	501	515	496	522	529	533	499	534	531	560	559	525	538	567	566	582	583	535	570	553	576	561
187	1409	1393	1369	1446	1367	1393	1395	1412	1276	409	366	368	367	379	373	382	158	164	197	269	375	476	555	631	714	640	628	652	739	812	751	768	716	726	686	732	784	746	763	793	812	802	801	765	787	753	723	755	798
0	645	622	577	609	577	633	625	644	650	648	661	646	659	655	694	643	636	668	636	685	627	645	641	656	644	649	703	685	697	678	721	742	729	710	751	740	709	756	745	752	777	781	702	729	729	758	726	750	735
0	783	755	777	796	745	840	765	700	790	814	814	860	873	875	841	819	761	928	857	853	895	853	818	879	856	856	928	853	856	894	869	893	987	902	1014	905	919	980	945	950	890	921	415	956	949	966	1019	982	994
0	433	529	558	517	529	456	492	495	445	496	572	217	217	182	609	617	589	266	573	NaN	NaN	NaN	NaN	NaN	NaN	NaN	NaN	NaN	NaN	NaN	NaN	NaN	NaN	NaN	NaN	NaN	NaN	NaN	NaN	NaN	NaN	NaN	NaN	NaN	NaN	NaN	NaN	NaN	NaN
188	248	227	243	237	244	245	297	326	297	326	376	366	315	259	298	293	334	388	515	566	456	439	551	445	433	365	401	350	384	357	506	524	500	411	439	439	573	556	536	574	643	492	633	566	665	656	518	611	468
189	475	462	436	463	438	460	427	429	429	425	438	433	429	444	408	414	424	433	442	455	436	419	444	421	444	453	452	442	499	459	425	418	430	476	502	467	508	481	482	502	503	494	479	507	518	527	520	515	519
190	208	209	225	193	153	156	217	218	216	220	235	271	267	261	269	271	287	299	320	328	320	336	354	364	358	380	398	387	402	418	173	425	412	433	405	415	435	400	397	436	430	412	391	395	405	418	443	421	408
191	255	628	628	587	581	549	539	558	554	508	195	166	165	155	167	46	72	67	78	132	119	194	190	204	191	192	202	224	257	237	271	267	301	293	284	280	316	306	286	305	304	337	326	314	331	340	345	337	357
0	NaN	NaN	NaN	NaN	NaN	NaN	NaN	NaN	NaN	NaN	NaN	NaN	NaN	NaN	NaN	NaN	NaN	NaN	NaN	NaN	NaN	NaN	NaN	NaN	NaN	NaN	NaN	NaN	NaN	NaN	NaN	NaN	NaN	NaN	NaN	NaN	NaN	NaN	NaN	NaN	NaN	NaN	NaN	NaN	NaN	NaN	NaN	NaN	NaN
192	639	651	646	724	656	661	674	693	710	624	691	715	667	725	778	699	726	721	739	727	704	673	738	718	801	773	768	815	840	832	849	835	920	964	891	837	796	852	876	911	902	854	820	911	890	892	892	929	845
0	59	38	33	27	62	NaN	NaN	NaN	NaN	NaN	NaN	NaN	NaN	NaN	NaN	NaN	NaN	NaN	NaN	NaN	NaN	NaN	NaN	NaN	NaN	NaN	NaN	NaN	NaN	NaN	NaN	NaN	NaN	NaN	NaN	NaN	NaN	NaN	NaN	NaN	NaN	NaN	NaN	NaN	NaN	NaN	NaN	NaN	NaN
0	44	25	31	10	2	14	18	2	50	64	43	40	34	23	16	27	32	30	NaN	NaN	NaN	NaN	NaN	NaN	NaN	NaN	NaN	NaN	NaN	NaN	NaN	NaN	NaN	NaN	NaN	NaN	NaN	NaN	NaN	NaN	NaN	NaN	NaN	NaN	NaN	NaN	NaN	NaN	NaN
0	532	537	530	536	499	515	483	515	542	537	571	596	564	630	569	568	546	545	539	588	563	502	560	519	514	538	581	557	529	548	572	574	624	602	588	581	585	554	625	617	621	676	637	628	665	675	677	691	667
0	501	488	498	518	540	523	528	571	521	551	574	622	586	591	626	626	626	633	662	555	611	610	600	603	609	636	636	674	652	627	637	634	667	637	658	637	629	639	692	696	725	725	697	726	712	696	703	706	729
0	681	634	648	645	260	653	696	630	646	682	677	668	674	674	657	701	700	702	708	718	700	696	697	724	651	NaN	NaN	NaN	NaN	NaN	NaN	NaN	NaN	NaN	NaN	NaN	NaN	NaN	NaN	NaN	NaN	NaN	NaN	NaN	NaN	NaN	NaN	NaN	NaN
0	360	376	402	375	372	366	370	382	419	382	384	380	427	423	394	386	456	428	423	427	447	436	406	452	463	426	439	435	430	396	400	429	378	429	388	441	469	399	481	453	502	434	481	463	468	525	501	479	502
0	51	5	36	36	54	29	77	73	78	82	66	56	85	81	57	75	59	81	96	74	120	110	107	80	78	120	17	125	118	100	128	142	112	159	82	120	59	130	130	161	153	107	132	13	76	105	178	161	164
0	15	4	56	21	36	61	52	53	71	44	51	NaN	NaN	NaN	NaN	NaN	NaN	NaN	NaN	NaN	NaN	NaN	NaN	NaN	NaN	NaN	NaN	NaN	NaN	NaN	NaN	NaN	NaN	NaN	NaN	NaN	NaN	NaN	NaN	NaN	NaN	NaN	NaN	NaN	NaN	NaN	NaN	NaN	NaN
0	425	430	422	456	500	493	481	501	523	528	563	601	616	608	605	596	563	569	539	538	499	520	539	507	526	546	580	604	610	583	613	583	565	630	623	620	627	607	610	600	602	669	643	659	630	618	621	666	705
0	NaN	NaN	NaN	NaN	NaN	NaN	NaN	NaN	NaN	NaN	NaN	NaN	NaN	NaN	NaN	NaN	NaN	NaN	NaN	NaN	NaN	NaN	NaN	NaN	NaN	NaN	NaN	NaN	NaN	NaN	NaN	NaN	NaN	NaN	NaN	NaN	NaN	NaN	NaN	NaN	NaN	NaN	NaN	NaN	NaN	NaN	NaN	NaN	NaN
0	569	570	513	530	516	527	548	584	566	528	615	582	610	621	634	611	611	616	684	649	643	619	637	586	632	600	636	681	675	612	713	678	646	701	739	665	692	718	662	704	671	691	649	715	709	651	726	678	719
0	201	524	531	553	521	531	548	544	530	549	541	541	537	541	551	572	592	570	605	621	573	657	641	675	686	629	704	688	652	651	275	675	681	732	727	732	754	696	692	673	709	738	706	756	743	725	722	742	716
193	322	367	367	363	372	354	402	372	394	375	387	358	409	357	392	408	392	392	462	435	447	374	474	409	465	449	449	438	448	447	497	492	461	448	497	490	513	458	513	529	520	540	525	589	537	545	518	555	549
0	623	631	563	593	561	575	598	605	636	632	674	613	287	662	704	671	626	655	661	691	681	629	661	675	692	700	705	651	674	629	689	632	644	625	616	665	672	679	748	752	810	767	798	768	783	770	711	699	706
0	662	694	669	694	670	696	685	709	718	670	691	723	708	737	772	757	788	823	819	404	317	797	316	810	848	326	342	320	337	357	309	346	792	297	316	316	792	326	818	840	370	318	844	865	871	839	848	854	869
194	217	215	245	277	292	327	310	346	349	356	370	388	391	378	406	387	414	375	375	405	436	419	476	446	451	429	425	445	444	428	489	441	444	472	471	453	471	483	499	494	491	514	492	546	508	511	497	500	493
0	196	202	198	182	216	176	200	166	218	191	238	205	223	185	221	225	187	193	215	198	216	213	203	221	225	254	252	246	274	69	251	227	215	259	240	257	283	290	104	262	267	274	269	289	294	282	301	302	264
0	348	323	319	314	326	327	332	358	312	350	394	369	367	349	363	368	366	404	375	388	391	393	410	440	452	444	445	449	418	439	431	452	462	479	455	433	440	455	463	467	493	486	496	513	505	485	504	539	541
0	55	57	86	102	80	92	104	105	110	109	119	154	139	141	143	179	193	176	228	202	219	233	218	204	231	242	248	267	218	226	260	268	231	255	253	266	232	278	281	229	282	282	269	249	292	321	281	89	NaN
0	447	450	450	418	461	408	439	435	430	451	459	430	452	463	453	457	466	428	497	476	424	469	466	508	453	500	487	501	498	529	528	549	521	498	492	500	504	496	499	488	499	498	509	510	583	552	535	556	536
0	427	150	418	407	159	440	451	452	472	443	444	471	490	451	525	467	191	509	470	538	464	523	548	201	187	132	125	123	121	54	57	69	112	155	135	140	187	157	189	193	185	198	196	200	212	200	201	210	229
0	341	417	373	368	364	371	381	425	345	392	380	478	453	479	466	437	414	408	485	482	466	486	488	484	513	545	502	503	556	512	560	527	574	590	575	594	612	610	619	619	620	627	633	636	609	635	654	631	648
0	560	540	548	519	512	531	507	498	526	474	143	190	167	154	156	150	52	74	71	124	154	178	176	199	251	249	279	304	266	278	304	349	352	377	377	375	390	351	345	383	391	373	352	397	402	416	427	456	435
0	326	332	427	384	368	407	369	380	400	456	403	450	413	421	427	465	449	461	NaN	NaN	NaN	NaN	NaN	NaN	NaN	NaN	NaN	NaN	NaN	NaN	NaN	NaN	NaN	NaN	NaN	NaN	NaN	NaN	NaN	NaN	NaN	NaN	NaN	NaN	NaN	NaN	NaN	NaN	NaN
195	248	301	307	229	253	240	295	285	289	319	296	279	329	290	268	294	271	350	309	360	303	283	363	354	425	365	326	370	357	371	368	379	329	352	408	345	341	369	369	359	80	375	426	395	378	417	426	394	419
0	NaN	NaN	NaN	NaN	NaN	NaN	NaN	NaN	NaN	NaN	NaN	NaN	NaN	NaN	NaN	NaN	NaN	NaN	NaN	NaN	NaN	NaN	NaN	NaN	NaN	NaN	NaN	NaN	NaN	NaN	NaN	NaN	NaN	NaN	NaN	NaN	NaN	NaN	NaN	NaN	NaN	NaN	NaN	NaN	NaN	NaN	NaN	NaN	NaN
196	307	289	266	300	306	307	317	325	303	314	307	332	329	338	334	347	344	348	362	346	376	366	377	387	352	367	376	372	376	381	385	391	365	368	384	351	380	366	373	370	388	373	387	390	378	389	387	377	377
197	291	295	284	309	284	287	303	301	292	299	288	315	289	291	302	305	301	298	310	345	323	332	331	350	345	340	339	351	358	371	166	124	93	90	87	71	79	73	77	71	72	82	75	77	74	86	95	77	89
198	308	333	413	332	309	363	319	374	354	353	349	414	442	355	419	381	385	387	434	414	445	362	413	437	452	476	480	463	433	457	417	484	459	443	478	536	507	487	521	546	509	548	534	529	553	534	599	573	462
0	420	445	401	402	435	414	420	428	462	419	433	488	477	456	447	469	508	447	504	511	534	496	518	504	487	482	452	502	484	522	499	510	510	460	500	490	566	509	537	545	537	556	492	523	569	521	185	147	134
0	312	342	278	278	327	282	308	330	343	320	332	338	332	338	411	318	370	351	348	362	351	315	406	361	369	403	383	275	299	380	391	409	373	377	457	392	412	428	447	423	427	437	446	447	433	438	391	456	433
0	377	798	804	749	796	637	713	822	888	327	808	370	351	318	384	349	472	505	435	496	354	1067	1162	NaN	NaN	NaN	NaN	NaN	NaN	NaN	NaN	NaN	NaN	NaN	NaN	NaN	NaN	NaN	NaN	NaN	NaN	NaN	NaN	NaN	NaN	NaN	NaN	NaN	NaN
0	NaN	NaN	NaN	NaN	NaN	NaN	NaN	NaN	NaN	NaN	NaN	NaN	NaN	NaN	NaN	NaN	NaN	NaN	NaN	NaN	NaN	NaN	NaN	NaN	NaN	NaN	NaN	NaN	NaN	NaN	NaN	NaN	NaN	NaN	NaN	NaN	NaN	NaN	NaN	NaN	NaN	NaN	NaN	NaN	NaN	NaN	NaN	NaN	NaN
0	773	818	799	720	749	781	772	774	783	797	783	775	816	855	852	830	829	808	893	834	836	872	864	861	863	858	869	867	879	878	878	869	909	897	930	907	936	981	946	999	1015	1026	979	944	1009	993	1025	1079	1039
0	500	511	506	523	235	133	NaN	NaN	NaN	NaN	NaN	NaN	NaN	NaN	NaN	NaN	NaN	NaN	NaN	NaN	NaN	NaN	NaN	NaN	NaN	NaN	NaN	NaN	NaN	NaN	NaN	NaN	NaN	NaN	NaN	NaN	NaN	NaN	NaN	NaN	NaN	NaN	NaN	NaN	NaN	NaN	NaN	NaN	NaN
0	NaN	NaN	NaN	NaN	NaN	NaN	NaN	NaN	NaN	NaN	NaN	NaN	NaN	NaN	NaN	NaN	NaN	NaN	NaN	NaN	NaN	NaN	NaN	NaN	NaN	NaN	NaN	NaN	NaN	NaN	NaN	NaN	NaN	NaN	NaN	NaN	NaN	NaN	NaN	NaN	NaN	NaN	NaN	NaN	NaN	NaN	NaN	NaN	NaN
0	445	378	192	395	365	383	415	405	391	402	424	395	405	406	424	399	380	419	389	408	380	369	421	420	426	474	477	449	485	445	475	478	482	456	496	530	491	572	530	529	580	329	607	238	257	622	623	NaN	NaN
0	816	850	853	881	800	845	824	858	864	807	840	840	865	837	915	576	880	925	910	866	596	891	566	951	924	933	587	964	621	605	678	642	633	667	664	709	1039	733	726	693	689	673	693	729	811	760	1084	1092	736
0	335	349	369	389	352	370	401	390	344	397	480	462	392	349	371	396	420	409	372	443	451	417	417	455	490	455	501	479	404	475	420	455	562	524	545	608	491	529	597	553	641	609	561	588	580	590	555	649	583
0	752	795	790	800	805	774	736	813	776	787	807	840	832	790	863	865	869	876	830	925	867	826	867	842	905	872	866	859	906	834	912	939	915	942	973	925	930	949	977	984	1012	1024	998	964	1015	981	1031	1023	977
0	487	448	482	434	474	470	442	435	421	422	459	460	484	458	492	478	455	508	476	491	496	497	228	512	512	502	180	521	549	554	556	545	567	527	564	580	605	629	630	607	607	641	617	589	592	572	594	593	553
0	623	621	675	628	621	645	644	658	655	693	640	670	584	580	586	556	619	633	681	728	251	201	192	186	177	183	101	78	96	146	205	240	232	249	268	274	327	340	342	363	336	323	296	308	337	326	336	322	346
0	1135	1098	1146	1073	1182	1090	1136	1179	554	1128	1130	1185	1148	1208	1144	1146	1133	1136	1227	1095	1152	1172	1197	1180	1164	1164	1189	1188	1230	1247	1192	1227	1211	1235	1143	1205	1249	NaN	NaN	NaN	NaN	NaN	NaN	NaN	NaN	NaN	NaN	NaN	NaN
0	732	711	720	686	703	743	752	769	752	756	761	798	807	771	827	850	852	789	860	849	808	859	892	902	886	919	924	916	869	858	885	889	935	911	885	931	973	850	912	929	876	929	940	958	949	932	969	952	885
0	410	396	424	434	426	399	432	443	448	466	457	461	410	465	450	439	457	469	443	460	468	492	478	488	470	491	495	471	478	477	458	454	442	476	443	492	464	482	478	523	522	545	527	518	543	543	520	550	521
0	713	720	700	688	721	708	715	772	682	720	737	766	778	781	810	757	785	766	766	800	820	821	795	828	814	881	929	847	884	884	899	897	885	913	929	918	922	895	900	964	946	925	879	986	948	972	996	1017	989
0	556	540	492	525	536	548	517	579	544	563	610	563	567	609	618	575	560	596	281	605	601	246	629	578	637	638	656	611	593	597	637	620	616	625	623	645	642	659	636	649	635	659	657	667	661	675	677	656	693
0	673	739	665	680	629	658	704	749	736	742	765	758	736	706	708	NaN	NaN	NaN	NaN	NaN	NaN	NaN	NaN	NaN	NaN	NaN	NaN	NaN	NaN	NaN	NaN	NaN	NaN	NaN	NaN	NaN	NaN	NaN	NaN	NaN	NaN	NaN	NaN	NaN	NaN	NaN	NaN	NaN	NaN
0	908	924	877	880	918	879	902	832	891	930	949	938	911	948	1008	929	944	974	945	989	994	1014	1041	1025	1030	1000	1006	1046	1070	1085	1093	1091	1121	1083	1110	1046	1090	1161	1162	1170	1120	1161	1117	1193	1172	1168	1150	1160	1217
199	255	290	257	292	275	303	301	301	311	318	352	351	357	342	395	349	355	386	350	362	368	351	338	343	330	343	371	329	360	361	359	350	343	377	338	377	396	394	421	443	431	408	421	419	418	375	389	415	388
0	496	473	492	525	484	526	478	499	537	475	538	551	568	580	570	574	582	597	603	580	213	566	585	592	616	589	574	578	609	591	592	588	640	633	641	628	698	621	631	606	638	665	608	664	685	681	683	673	681
200	400	349	342	332	340	328	337	348	319	344	345	369	359	369	366	357	344	362	399	435	412	419	427	446	425	418	393	374	364	385	375	332	359	390	385	433	359	360	371	368	383	443	445	423	418	384	427	378	365
0	634	623	677	622	676	654	710	614	725	658	709	697	716	674	736	711	683	724	696	767	726	679	764	731	776	796	806	800	785	798	824	815	794	867	837	786	786	807	786	857	847	809	865	844	869	908	845	818	832
0	269	272	263	255	250	NaN	NaN	NaN	NaN	NaN	NaN	NaN	NaN	NaN	NaN	NaN	NaN	NaN	NaN	NaN	NaN	NaN	NaN	NaN	NaN	NaN	NaN	NaN	NaN	NaN	NaN	NaN	NaN	NaN	NaN	NaN	NaN	NaN	NaN	NaN	NaN	NaN	NaN	NaN	NaN	NaN	NaN	NaN	NaN
201	350	303	268	288	304	240	284	269	250	263	339	259	265	264	261	231	253	254	215	218	227	207	217	241	242	190	200	202	237	218	186	203	234	229	223	221	272	330	243	272	260	304	275	369	328	292	322	316	381
0	826	840	839	813	880	899	866	862	898	889	868	934	903	923	923	869	934	929	922	957	969	981	982	987	937	961	951	994	1067	1022	993	1012	996	1093	1095	1049	1146	1161	1130	1115	1125	1153	1094	1208	1109	1164	1164	1140	1211
0	395	338	379	343	347	357	353	383	361	385	404	410	387	427	446	427	450	202	482	468	489	249	215	499	511	242	499	497	504	525	555	547	540	559	539	555	550	543	547	561	516	506	553	518	535	542	526	536	522
0	157	150	196	202	229	272	264	301	354	373	325	143	95	91	94	108	33	35	NaN	NaN	NaN	NaN	NaN	NaN	NaN	NaN	NaN	NaN	NaN	NaN	NaN	NaN	NaN	NaN	NaN	NaN	NaN	NaN	NaN	NaN	NaN	NaN	NaN	NaN	NaN	NaN	NaN	NaN	NaN
0	286	50	267	265	272	221	262	302	286	NaN	NaN	NaN	NaN	NaN	NaN	NaN	NaN	NaN	NaN	NaN	NaN	NaN	NaN	NaN	NaN	NaN	NaN	NaN	NaN	NaN	NaN	NaN	NaN	NaN	NaN	NaN	NaN	NaN	NaN	NaN	NaN	NaN	NaN	NaN	NaN	NaN	NaN	NaN	NaN
202	455	459	487	419	432	454	419	447	495	470	499	498	485	466	463	456	490	510	500	483	505	528	514	509	528	488	501	496	543	525	494	522	530	515	494	535	535	534	527	541	537	534	542	521	519	539	526	559	583
203	629	641	671	659	641	612	632	639	627	631	668	634	675	681	693	668	677	672	704	688	703	677	716	656	716	646	669	668	655	671	710	687	660	674	641	638	669	689	501	200	190	189	185	69	80	88	84	90	99
0	558	555	550	545	582	558	580	564	577	579	615	644	673	649	705	706	658	703	660	742	721	762	752	761	751	746	693	716	333	706	739	739	675	675	722	726	733	784	757	760	768	751	761	712	700	747	715	690	600
204	83	112	141	123	133	133	111	104	94	99	87	100	93	133	130	121	63	48	70	63	65	78	86	96	105	104	107	163	185	206	220	231	247	254	274	259	279	270	289	306	287	305	315	327	333	339	315	325	329
0	232	222	186	227	240	257	264	268	271	303	315	276	316	302	306	278	249	323	109	306	115	194	359	115	384	395	361	328	353	385	353	346	345	335	307	122	338	355	375	378	394	420	170	442	369	396	430	360	396
0	669	636	625	631	644	651	665	688	670	723	682	649	631	636	660	643	626	600	645	648	636	590	635	612	619	633	603	576	611	570	607	656	731	381	239	196	202	191	194	208	199	208	195	199	200	209	69	71	84
0	132	NaN	NaN	NaN	NaN	NaN	NaN	NaN	NaN	NaN	NaN	NaN	NaN	NaN	NaN	NaN	NaN	NaN	NaN	NaN	NaN	NaN	NaN	NaN	NaN	NaN	NaN	NaN	NaN	NaN	NaN	NaN	NaN	NaN	NaN	NaN	NaN	NaN	NaN	NaN	NaN	NaN	NaN	NaN	NaN	NaN	NaN	NaN	NaN
0	379	380	371	409	439	436	434	456	472	464	461	506	527	498	515	496	534	521	523	572	582	543	547	550	551	547	541	513	462	468	500	471	453	452	472	387	385	354	411	452	465	473	485	449	464	428	358	374	320
0	471	446	453	489	476	443	487	491	508	497	501	486	492	510	504	566	534	526	522	528	520	516	513	509	535	547	536	501	496	484	506	500	491	545	509	527	534	522	520	516	510	534	508	507	503	537	501	494	447
205	538	557	562	540	496	516	532	534	546	542	535	527	532	525	558	554	570	553	534	540	562	555	561	581	556	543	518	546	509	461	486	511	494	124	98	86	107	96	102	107	108	116	97	103	110	120	105	115	128
0	108	78	378	171	207	330	344	370	350	355	210	154	197	195	326	364	334	329	352	288	311	314	356	363	313	322	326	316	354	330	313	299	317	343	341	348	359	381	310	342	320	NaN	NaN	NaN	NaN	NaN	NaN	NaN	NaN
0	463	458	438	428	409	493	467	428	407	445	481	510	541	428	556	458	468	481	507	572	493	523	569	585	544	549	567	643	568	622	661	641	623	664	664	688	590	258	248	234	245	241	245	113	99	97	120	178	226
0	NaN	NaN	NaN	NaN	NaN	NaN	NaN	NaN	NaN	NaN	NaN	NaN	NaN	NaN	NaN	NaN	NaN	NaN	NaN	NaN	NaN	NaN	NaN	NaN	NaN	NaN	NaN	NaN	NaN	NaN	NaN	NaN	NaN	NaN	NaN	NaN	NaN	NaN	NaN	NaN	NaN	NaN	NaN	NaN	NaN	NaN	NaN	NaN	NaN
0	460	438	441	417	448	430	493	414	465	463	481	486	507	515	524	502	536	527	534	530	530	497	580	559	540	531	539	516	543	573	573	595	571	545	572	543	549	574	591	549	243	588	585	580	593	556	617	575	628
206	257	276	307	274	286	295	294	330	367	377	364	402	399	430	412	475	467	453	474	445	433	475	460	465	449	444	468	425	443	473	475	472	446	437	497	218	198	172	169	168	65	78	86	124	145	148	152	187	211
207	465	483	437	448	484	470	439	444	433	445	477	461	469	462	441	462	495	500	464	473	474	495	496	528	520	513	496	185	170	160	160	148	136	147	143	170	182	244	148	160	147	159	153	146	171	191	230	260	285
0	270	235	192	222	252	159	186	205	205	206	223	68	214	193	204	185	206	180	183	NaN	NaN	NaN	NaN	NaN	NaN	NaN	NaN	NaN	NaN	NaN	NaN	NaN	NaN	NaN	NaN	NaN	NaN	NaN	NaN	NaN	NaN	NaN	NaN	NaN	NaN	NaN	NaN	NaN	NaN
0	396	380	443	462	NaN	NaN	NaN	NaN	NaN	NaN	NaN	NaN	NaN	NaN	NaN	NaN	NaN	NaN	NaN	NaN	NaN	NaN	NaN	NaN	NaN	NaN	NaN	NaN	NaN	NaN	NaN	NaN	NaN	NaN	NaN	NaN	NaN	NaN	NaN	NaN	NaN	NaN	NaN	NaN	NaN	NaN	NaN	NaN	NaN
0	655	621	607	647	641	612	633	645	639	664	662	662	676	717	722	698	661	774	712	718	728	695	802	735	757	799	778	733	817	766	817	803	783	781	798	780	817	849	785	848	825	784	906	845	798	870	837	873	840
208	388	380	418	416	426	440	436	404	395	409	381	388	391	407	389	416	391	407	388	374	404	411	462	415	412	438	421	437	420	410	384	372	371	403	450	421	452	478	519	440	131	121	97	84	82	91	81	79	80
0	667	683	620	682	651	365	641	616	670	685	640	758	705	777	783	809	789	788	790	826	833	862	867	862	879	884	868	884	900	892	890	942	911	885	863	929	896	928	891	886	990	945	937	931	936	955	950	967	1014
0	565	579	492	565	589	529	575	590	595	613	571	612	577	580	637	636	648	604	667	657	707	749	672	697	680	751	761	759	761	734	857	807	800	817	769	909	837	835	852	879	868	903	958	895	943	937	956	1011	932
0	364	385	352	361	343	374	366	361	379	378	397	394	434	392	403	376	419	396	398	400	394	427	411	409	473	469	468	434	455	472	438	459	460	467	424	473	489	501	474	457	484	458	494	457	484	504	485	504	515
0	503	476	480	545	472	506	543	515	489	566	559	576	582	573	598	555	647	614	585	545	663	635	621	577	636	670	646	729	690	691	712	806	714	716	762	730	831	710	720	796	811	807	787	824	890	834	797	839	816
209	322	342	327	384	368	296	303	351	344	359	387	420	430	429	395	459	445	427	472	472	445	487	446	470	270	526	537	524	523	524	507	512	537	572	569	495	538	564	512	509	538	514	529	585	551	550	501	549	582
0	349	392	331	346	390	394	393	363	370	398	391	391	409	399	392	346	415	422	431	442	383	426	402	424	447	426	413	395	421	419	405	415	411	424	448	437	457	461	469	443	456	464	479	465	474	477	489	507	491
0	111	64	117	104	8	56	119	15	149	156	182	135	124	131	117	18	69	172	171	172	158	209	157	116	228	NaN	NaN	NaN	NaN	NaN	NaN	NaN	NaN	NaN	NaN	NaN	NaN	NaN	NaN	NaN	NaN	NaN	NaN	NaN	NaN	NaN	NaN	NaN	NaN
0	1152	1099	991	1091	1082	1000	1004	1014	1024	1110	1071	1139	1045	1046	1056	1042	1042	1048	1006	1103	1032	1104	1122	1086	1095	1090	1105	1045	1191	1130	1188	1197	1238	1156	1235	1233	1229	1253	1254	1145	1223	1289	1207	1162	NaN	NaN	NaN	NaN	NaN
0	102	15	48	69	95	68	77	94	15	8	NaN	NaN	NaN	NaN	NaN	NaN	NaN	NaN	NaN	NaN	NaN	NaN	NaN	NaN	NaN	NaN	NaN	NaN	NaN	NaN	NaN	NaN	NaN	NaN	NaN	NaN	NaN	NaN	NaN	NaN	NaN	NaN	NaN	NaN	NaN	NaN	NaN	NaN	NaN
0	1159	1142	1164	1201	1198	1205	1184	1197	1206	1172	1301	1257	1195	1282	1290	1197	1264	1268	1248	1246	1298	1269	1278	1252	1290	1300	1282	1329	1253	1324	1256	1312	1302	1306	1320	1339	1353	1327	1322	1286	1366	1314	1344	1322	1364	1400	1375	1420	1396
0	510	608	550	588	580	658	638	572	644	591	601	604	616	621	626	606	611	607	639	604	584	607	690	628	246	184	169	170	167	81	77	79	121	173	212	223	258	239	205	NaN	NaN	NaN	NaN	NaN	NaN	NaN	NaN	NaN	NaN
210	904	830	773	833	815	814	751	858	836	849	857	927	859	965	875	895	977	835	868	972	960	984	986	1087	942	972	982	969	1128	1027	1030	1016	1032	1011	1052	1052	1000	1055	1060	1078	1097	1073	1102	1075	1113	1113	1151	1101	1148
0	594	597	631	562	601	641	626	653	593	625	629	657	664	648	650	636	648	638	610	615	605	250	183	173	176	191	82	65	101	127	167	192	201	218	224	227	270	275	267	284	328	338	338	338	338	352	170	390	372
211	818	817	821	843	892	886	902	890	859	937	999	948	991	983	990	980	989	1086	1056	1075	1112	1031	1082	1143	1110	1182	1140	1183	1239	1213	1209	1255	1288	418	349	328	332	337	318	325	155	164	166	214	315	421	453	519	536
0	40	45	NaN	NaN	NaN	NaN	NaN	NaN	NaN	NaN	NaN	NaN	NaN	NaN	NaN	NaN	NaN	NaN	NaN	NaN	NaN	NaN	NaN	NaN	NaN	NaN	NaN	NaN	NaN	NaN	NaN	NaN	NaN	NaN	NaN	NaN	NaN	NaN	NaN	NaN	NaN	NaN	NaN	NaN	NaN	NaN	NaN	NaN	NaN
212	1177	1113	1181	1101	1149	1172	1176	1152	1193	1270	1245	1288	1285	1208	1257	1255	1244	1253	1225	1208	1234	1272	1254	1273	1223	1300	1268	1317	1377	1293	1376	1298	1323	1435	1386	1408	1385	1409	1383	1426	1480	1456	1452	1361	1547	1547	1466	1501	1559
0	625	665	572	554	570	537	526	538	494	364	238	215	212	208	217	57	69	80	117	128	156	167	190	197	216	228	274	271	300	292	313	353	410	403	402	391	403	397	396	417	432	415	440	411	433	452	418	412	416
213	851	842	861	839	814	818	842	858	849	893	881	925	960	923	976	973	957	966	959	966	1003	999	1051	1006	1020	998	1104	1100	1078	1117	1122	1089	1130	1209	1209	1181	1201	1228	1232	1234	1210	1284	1267	1296	1313	1324	1362	1275	1452
0	525	534	523	534	512	526	515	505	556	528	573	569	569	518	533	541	565	532	559	527	519	584	580	603	606	547	560	554	578	561	240	551	610	626	584	642	628	673	641	643	653	674	674	684	624	671	678	673	705
0	457	444	459	483	440	556	491	481	524	552	588	531	479	528	615	575	590	627	587	646	522	669	660	569	666	609	665	677	648	612	636	644	688	663	677	692	666	624	681	659	720	702	678	689	625	751	699	773	725
0	1206	1216	1131	1203	1116	1205	1195	1175	1179	1196	1258	1234	1202	1250	1220	1275	1255	1249	1225	1251	1240	1289	1282	1377	1284	1311	1313	1334	1337	1381	1436	1389	1445	1307	911	386	344	341	332	326	334	343	335	119	139	154	161	187	244
0	52	64	72	82	92	97	88	121	116	89	119	103	92	115	114	124	141	131	152	156	140	172	151	153	157	153	203	176	164	167	234	182	170	203	186	165	167	165	206	166	228	191	249	181	215	252	201	246	191
0	772	813	767	734	767	786	785	791	801	785	744	217	198	189	187	202	71	78	97	135	151	157	166	190	217	256	285	304	326	308	342	356	351	373	377	375	361	364	363	371	359	369	375	358	372	375	362	393	384
214	219	236	241	224	231	257	263	272	289	286	272	281	255	287	289	306	294	286	272	264	277	263	273	246	273	269	270	284	287	282	306	284	306	308	323	318	308	283	334	323	314	265	328	304	332	337	311	354	278
215	649	631	668	648	616	590	632	624	665	681	651	653	645	685	641	660	671	743	731	673	698	657	684	764	552	257	225	228	213	95	126	121	171	231	247	251	277	281	299	317	363	354	380	315	304	309	332	379	443
216	707	637	634	695	667	678	711	697	712	725	714	732	734	733	728	719	779	748	758	767	753	737	745	764	753	756	760	803	786	786	760	765	836	814	812	809	819	766	780	802	781	805	787	788	787	809	805	831	830
0	504	468	509	543	524	505	537	548	508	580	536	540	609	607	551	575	563	569	569	604	555	583	524	562	568	601	585	612	656	611	626	639	662	631	638	627	619	675	648	627	716	690	701	729	684	721	706	668	652
0	397	422	350	394	386	400	420	432	423	458	416	485	440	476	472	484	493	479	538	489	512	515	504	562	546	601	560	564	597	557	599	561	597	620	610	603	611	606	619	635	645	636	620	638	625	599	636	629	596
0	496	571	591	591	560	575	531	506	595	586	591	555	547	584	578	646	640	679	613	593	602	695	744	598	652	669	675	673	660	707	763	736	735	763	776	701	779	737	735	771	831	785	811	822	834	797	848	890	800
0	810	808	854	770	824	731	729	760	761	739	773	746	746	752	732	815	805	819	811	831	833	823	807	791	796	740	784	797	807	780	783	775	686	848	790	724	838	833	624	304	279	273	279	95	88	107	107	150	163
0	45	46	28	45	11	19	NaN	NaN	NaN	NaN	NaN	NaN	NaN	NaN	NaN	NaN	NaN	NaN	NaN	NaN	NaN	NaN	NaN	NaN	NaN	NaN	NaN	NaN	NaN	NaN	NaN	NaN	NaN	NaN	NaN	NaN	NaN	NaN	NaN	NaN	NaN	NaN	NaN	NaN	NaN	NaN	NaN	NaN	NaN
0	538	555	513	568	546	584	578	584	586	559	603	620	576	579	568	585	596	581	608	581	577	569	594	647	614	664	646	658	669	710	708	702	678	672	695	760	704	683	720	779	737	805	797	785	792	782	717	774	767
0	471	504	453	466	473	512	499	537	538	553	552	538	539	562	545	576	625	597	555	605	235	612	605	NaN	NaN	NaN	NaN	NaN	NaN	NaN	NaN	NaN	NaN	NaN	NaN	NaN	NaN	NaN	NaN	NaN	NaN	NaN	NaN	NaN	NaN	NaN	NaN	NaN	NaN
0	525	498	493	524	533	528	535	597	613	617	591	580	602	592	583	596	627	569	569	579	613	605	604	630	609	612	582	677	650	664	652	683	708	685	714	699	650	694	705	713	697	716	707	657	699	724	727	714	750
0	482	464	460	455	465	456	450	496	449	445	474	450	447	397	434	459	430	421	425	439	NaN	NaN	NaN	NaN	NaN	NaN	NaN	NaN	NaN	NaN	NaN	NaN	NaN	NaN	NaN	NaN	NaN	NaN	NaN	NaN	NaN	NaN	NaN	NaN	NaN	NaN	NaN	NaN	NaN
0	300	305	277	302	267	295	295	344	302	323	323	293	323	297	353	358	368	313	363	367	343	388	363	381	377	404	382	389	397	431	423	467	422	425	412	440	388	445	468	411	468	457	484	427	460	520	478	486	455
0	92	47	62	65	64	92	75	86	110	121	135	130	123	153	231	286	255	245	294	322	321	370	393	474	427	493	508	544	519	575	590	594	458	539	507	498	424	486	481	491	539	495	598	514	550	613	574	579	512
0	33	21	8	NaN	NaN	NaN	NaN	NaN	NaN	NaN	NaN	NaN	NaN	NaN	NaN	NaN	NaN	NaN	NaN	NaN	NaN	NaN	NaN	NaN	NaN	NaN	NaN	NaN	NaN	NaN	NaN	NaN	NaN	NaN	NaN	NaN	NaN	NaN	NaN	NaN	NaN	NaN	NaN	NaN	NaN	NaN	NaN	NaN	NaN
[truncated: 215 more columns]
