# Supplementary material for: Fractional killing arises from cell-to-cell variability in overcoming a caspase activity threshold
Source: Mol Syst Biol. 2015 May 7;11(5):803. doi: 10.15252/msb.20145584 (PMC4461398; doi:10.15252/msb.20145584)
Supplement: Supplementary file 3 [file msb0011-0803-sd3.zip › All_data/110_Apomab+anti-Fc (50 nM)_2/raw_edge.tsv]

Cell # (0 for discarded)	T=5min	T=10min	T=15min	T=20min	T=25min	T=30min	T=35min	T=40min	T=45min	T=50min	T=55min	T=60min	T=65min	T=70min	T=75min	T=80min	T=85min	T=90min	T=95min	T=100min	T=105min	T=110min	T=115min	T=120min	T=125min	T=130min	T=135min	T=140min	T=145min	T=150min	T=155min	T=160min	T=165min	T=170min	T=175min	T=180min	T=185min	T=190min	T=195min	T=200min	T=205min	T=210min	T=215min	T=220min	T=225min	T=230min	T=235min	T=240min	T=245min
1	170.7	154.5	132.2	113	101.2	107.7	104.8	116.5	97.16	116	141	107.3	118.7	117	102.2	104.1	113.8	94.85	95	141.9	294.2	334.7	294.2	300	321.4	326.5	243.5	254.1	256	214.6	234.7	233.7	135.3	142.8	153.8	110.5	133.8	106.3	143.4	82.16	138.5	88.25	135.8	75.59	93.52	104.2	103.8	258.2	282.4
0	115.2	133.7	110.3	133.2	148.5	104.9	131	116.5	121	107.2	96.92	124.8	139.4	97.96	124.2	115.9	131.5	94.63	110.4	126.2	121.7	157.6	81.23	NaN	NaN	NaN	NaN	NaN	NaN	NaN	NaN	NaN	NaN	NaN	NaN	NaN	NaN	NaN	NaN	NaN	NaN	NaN	NaN	NaN	NaN	NaN	NaN	NaN	NaN
0	177.3	108.9	142	125.1	94.25	144.8	140.6	85.62	106.8	107.2	85.21	114.2	165.1	146.5	139.1	131.1	119.8	100.5	123.1	116	104.9	90.59	117.5	93.55	102.6	100.5	104.3	125.4	146.1	92.36	91.92	71.02	117.8	77.72	112.5	97.15	110	83.09	104	118	105.6	121	113.6	74.95	115	67.43	96	97.02	98.21
0	165.5	193.9	233.2	232.1	172.9	231.1	251	242.4	219.2	193.2	211.2	208.8	202.6	161	207.2	207.9	218.9	190.8	170.5	183.4	162.1	201.7	164.8	162.7	142.8	139.6	195.3	201.5	157.6	182.4	173.1	164.8	161.7	166.8	153.5	171.9	136.8	143.6	154.2	160.2	152.5	131.1	194.1	162.1	184.6	163	147.7	175.2	171.3
2	122.2	125.1	111.7	147	94.99	121.2	104.3	116.5	132.2	130	125.4	116.4	117.1	113	139.7	102	111.4	103.8	99.37	146.4	108.5	93.96	138	123	138.6	115.9	104	111	138	124.4	106	107.9	125	103.8	113	119.1	106	133.5	102.6	109.1	118.2	72	116.8	101.8	124	82.03	87.69	95.69	127.9
0	147.5	159.9	128.4	113.1	155.8	142.6	137.5	131.8	136.6	94.76	125	122.3	111.3	183.5	121.5	122.3	136.2	111.1	127.4	146.8	166.7	414.7	386	573.7	509.7	588.5	658.5	740.5	760.1	629.4	682.5	448.4	334.2	246.9	196.9	170.5	170.2	188.1	156.5	161	147.4	149.9	164.5	137	141	125.5	160.5	123.4	136.5
0	179.9	176	190.9	166.5	189.2	187.9	207	167	192.1	207.2	238.5	221.7	153.8	173.2	140.4	185.7	141.6	178.4	178.8	182.4	156.4	157.3	200.1	162.5	170.8	205	155.6	157.2	177.5	191.1	168.8	169	150.3	180.9	171.2	225	204.5	149.8	155.8	182.3	155.4	153.4	154.3	150.8	137	176.3	146.7	152.8	179.6
0	164.5	144	123.5	151.8	117.2	153.9	163.1	146.5	160.8	166.4	180.3	174.4	136.9	157.1	177.7	152.1	152	136.8	156.5	154	133.3	142.7	164	148.3	135	146.4	147.4	180.4	158.4	149.9	126.9	131.6	143.6	133.4	159.3	130.3	156.4	130.3	141.9	128.5	160.8	105.9	117.5	125	109.6	120.2	133.5	143.2	135.4
3	177.5	215.4	168.5	201.3	198.8	187.2	186.7	182.6	169.3	215.7	221.1	177.2	171.4	155.7	143.9	135.4	153.1	194.5	156.9	149.6	201.1	144.3	163.4	198.7	186.9	185.7	171.4	158.6	158	180.7	174.3	165.5	180.3	175.8	161.6	203.9	185.9	176.7	167	180.3	161.6	147.9	149.9	152.5	138	126.6	175.5	163.9	110.3
0	136.3	112.9	143.3	139.8	139.5	114.7	109.3	165.5	153.4	98.9	107.9	128	114.2	100.2	95.16	102.3	124.6	134.5	111.3	89.24	125.5	102.3	112.3	117.6	128.1	137	123.6	134.9	111.6	129.4	90	139.5	139.3	127.9	130	111.4	124.5	95.24	116.5	132.1	108.4	133.5	107.5	132.5	99.03	122.4	129.6	358.1	387.6
0	150.6	117.4	149.7	126.6	131.7	216	148.8	105.7	111.4	106.4	128.1	151.5	164.8	157.5	142.3	146.9	114.4	156.5	142.3	115.4	108.9	143.4	119.9	140	102.2	153.5	129.1	142.1	140.5	113	119.9	123.4	118	141.6	132	112.4	148.5	121.1	126.5	121.4	117.3	106.6	125.3	137.9	105	129.5	121.6	139.6	101.4
0	101.8	64.08	65.23	NaN	NaN	NaN	NaN	NaN	NaN	NaN	NaN	NaN	NaN	NaN	NaN	NaN	NaN	NaN	NaN	NaN	NaN	NaN	NaN	NaN	NaN	NaN	NaN	NaN	NaN	NaN	NaN	NaN	NaN	NaN	NaN	NaN	NaN	NaN	NaN	NaN	NaN	NaN	NaN	NaN	NaN	NaN	NaN	NaN	NaN
0	162.4	194.5	177.3	190	174.6	168.4	211.5	193.4	184.2	192	188.9	160.8	173.2	183	152.9	161.3	197.7	165.5	165.3	143.3	162.6	177.8	167.8	182.6	186.5	150.7	176.7	168.1	173.9	172.4	168	142	172.4	183.2	152.4	177.8	153.8	164.5	163.8	173	173.7	161	163.2	227.5	158.1	167.2	159.9	164	159.5
0	194	197.6	139.5	172	178.4	171.6	172.7	192.9	130.2	169	187.8	170	149.8	177.1	173.7	194.7	166.8	153.5	158.8	142	142.4	133	130.8	148.9	159.3	174.4	99	184	171.8	180.5	135.5	178.7	137.7	161.3	157.5	147.8	194.1	176.3	146.5	147.3	130.2	150.8	145	165.3	161.1	150.3	175.4	167.5	159.7
4	134.9	126.3	155.1	121.5	122.2	161	124.4	109.5	165.3	142.2	139.4	93.33	138	104.5	113.7	114.5	129	104.8	112.8	141.8	126.5	116.5	95.72	77.46	111	85.7	109.6	101.4	103.9	125.1	165.3	111	96.58	88.22	123.5	101	92.91	104.5	118.5	90.08	117.9	97.44	106.8	96.43	104.8	109.9	110.9	89.85	96.61
0	NaN	NaN	NaN	NaN	NaN	NaN	NaN	NaN	NaN	NaN	NaN	NaN	NaN	NaN	NaN	NaN	NaN	NaN	NaN	NaN	NaN	NaN	NaN	NaN	NaN	NaN	NaN	NaN	NaN	NaN	NaN	NaN	NaN	NaN	NaN	NaN	NaN	NaN	NaN	NaN	NaN	NaN	NaN	NaN	NaN	NaN	NaN	NaN	NaN
5	197.2	188.4	135.4	152.1	153.1	218.2	135.7	137.6	150.5	152.9	108.8	135.2	136.2	151.8	156.4	138.7	133.1	125.7	104.3	117.1	160.4	141.6	125.4	131.1	136.5	181.9	154.1	117.1	111	171.8	141	103.9	143.8	177.3	141.4	135.2	129.7	132	121.5	148.5	177.9	157.3	133.7	139.7	148.3	148.6	124.4	140.5	107.3
0	96.71	157.8	123.6	135.7	134.4	91.88	122.1	125.7	115.6	115.6	118.3	151.9	135.7	114.6	111.5	122	117.7	74.58	72.71	129	109.3	124.5	107.5	112.3	124.5	120.6	89.25	122.6	106.2	111	119	140	98.55	137	124.9	104.6	109.3	124.6	102.6	128.3	95.72	126.4	96.83	83.64	89	131.7	118	96.3	146.8
0	121.6	138.5	123	107	130.8	124.2	119.6	105.3	139.9	111	108	108.1	145.7	92.05	110.9	120	115.5	109.3	101.4	112.9	139.7	129.1	134.8	113.5	116.5	135	NaN	NaN	NaN	NaN	NaN	NaN	NaN	NaN	NaN	NaN	NaN	NaN	NaN	NaN	NaN	NaN	NaN	NaN	NaN	NaN	NaN	NaN	NaN
0	151	150.4	158.6	176.5	134.8	164	175.3	156.6	133	127.7	140.7	117.9	131	137.1	151.8	117.9	111.2	148.5	154.9	124.8	140	123.1	113.8	183.2	100	114.2	102	150.2	158.9	133.9	147.8	736	722	747.6	687.4	674.4	783	717	687.6	676.5	799.1	849.9	493.7	411.9	306.6	240	245.5	179.5	185.5
0	98.92	63.27	98.01	112	111.1	177.4	104	135.1	86.8	123.1	124.2	110.5	119.4	84.25	91.02	111.7	123.7	114.5	151.2	119	102.3	123.3	61.19	87.58	128.9	114.3	83.5	93.85	106.8	109.8	84.36	NaN	NaN	NaN	NaN	NaN	NaN	NaN	NaN	NaN	NaN	NaN	NaN	NaN	NaN	NaN	NaN	NaN	NaN
0	184.4	151.6	180.4	139.4	143.7	138.3	176.5	155.3	133.1	174.2	152.9	144.3	191.4	169	140.8	137.6	173.7	174.5	124.6	161	153.7	126.7	124.1	140	143.6	184.4	163.8	163.2	156.8	161.4	151.9	127.7	140	147.6	152	122.8	170.5	160.5	129.1	109.2	128.1	118.7	169.5	680.8	770.2	728.3	662.7	623.9	673
6	129.8	136.2	150.7	158.6	136	150.5	202.8	174.8	155.6	175.7	164	123.5	173	145.8	144.6	174.9	135.3	142.9	173.1	147.3	147.4	134.5	164.3	176.1	150.5	156.5	186.3	143.8	166.9	168.9	200.8	139.8	177.4	203.1	180.2	159.8	159	160.2	200.3	195.4	168	182.9	165.4	207.9	160.2	171.3	184.6	149.5	197.8
7	161.1	176.9	187.5	150.2	130.7	111.8	169.5	135.3	156.6	161.9	140.8	193.6	145.6	152.8	135.1	150.2	177.4	152.2	119.8	130.9	132.7	141.6	172.7	154.5	128	158.1	119.1	184.6	163.9	197.5	157.6	149.8	165.3	128.8	135.6	167.2	134.6	130.5	138.7	137.1	156.7	142.7	138.9	135.8	146.3	137.1	141.9	134.9	141.7
8	185.6	184.7	147.8	127.1	169.8	175.5	153	174.9	176.1	202.3	175.8	126.6	161.5	171.9	150.9	127	178.7	118.5	150.6	180.2	118.3	156.5	115.5	155	139.2	152	153	138.5	146.5	138.5	129.3	135.8	143.6	161.8	148.1	131.5	169.1	146.1	158.7	173.2	142.4	144.1	133.3	204.5	178.2	159	153.5	182.4	151.1
9	170.6	171.6	141.2	148.4	155.5	146.8	143.6	149.2	182.9	132.3	128.3	142.7	146.5	132.9	165.8	155.7	158.1	159.9	148.2	180.4	152.8	144.1	193.1	158.8	138.2	129	133.3	151.8	128.4	147.5	129.8	197.5	119	119	150.2	132.3	194	149.6	167.1	136.6	157.2	157	116.9	137.4	150.7	122.7	113.3	102.9	132
0	180.8	162.9	130	135	121.8	126.5	134	111	121.6	122.9	147.6	114.5	151	193.5	154.9	101.3	121.9	103.6	111.9	144.4	110.3	147.1	129.9	139.7	123.2	108.5	129.5	128.9	146.7	156	141.3	116.7	130.2	128.7	134.7	152.6	155.1	106.9	129.9	149	147.6	108.5	139.5	149.7	153.4	150.9	148.9	150	137.7
10	145.7	117.1	151.1	181.6	157	146.8	142.2	135.5	165.3	184.3	158.8	165.8	165.9	141.5	158.1	139.1	121.2	208.4	132.2	137.1	124.8	135.7	159.8	141	149.1	126	154.4	135.7	164.7	155	148.5	135.4	106.5	110.9	125.9	132.7	144.8	150.5	147.5	166.1	110.2	134	125.8	131.8	109.5	103.6	148.4	159	133.3
0	235.3	188	168.4	187.9	170.3	213	162.2	141.3	147.4	108.9	113.1	152.4	184.3	118.3	135.5	158.9	125.1	136.5	157.5	158.2	145.8	156.2	161	160.5	135.6	165.1	148.3	97.69	152.5	141.3	137.3	178.3	161.1	181.5	136.4	163.3	169.3	159.9	160.7	122.3	169.6	150.1	180.6	157.2	166.5	141.6	153.4	131.7	147
0	282	300.9	264.9	268	317	286.5	300.9	217.4	308	212	283.2	270.2	307.4	325.5	290.5	271.9	281.5	250.4	237.7	215.1	244.3	192.8	223.8	179.8	161.4	178.7	186.5	182	167.7	199.8	214.3	175.9	166.4	213.5	133.8	220.8	157.8	172.5	184	160.7	182.5	167.3	181.7	163.4	183.6	180.4	163.9	191.1	178.6
0	218	205.5	185.3	215.5	207.5	198.3	203	183.3	208.9	191.2	170.1	180.5	239.5	149.8	192.2	196.6	194	158.3	171.1	192.9	204.2	168.7	187.5	176.1	180.2	173.4	159.8	206	175	181.3	182	167.8	141.8	158.1	138.5	154.4	178.3	143	170.5	179.2	178.1	143.7	141.1	159.3	139.7	186.6	163.9	153.5	156.3
0	153.4	124	153	126	134	137.1	163	107.8	126.6	89	139.7	123.5	118.7	125.4	140.8	114.9	139.5	119.3	140.9	106.5	121.8	160.5	160.8	119.9	118.4	152.8	124.6	129	121.9	131.9	124.2	130.1	88.72	117.5	100.7	134.9	126.5	121	150.8	119.7	102.5	100.3	119.9	152.1	114.3	110.7	117.3	137	121.6
0	187	194.6	170.8	119.2	158.1	193	175.2	142.3	NaN	NaN	NaN	NaN	NaN	NaN	NaN	NaN	NaN	NaN	NaN	NaN	NaN	NaN	NaN	NaN	NaN	NaN	NaN	NaN	NaN	NaN	NaN	NaN	NaN	NaN	NaN	NaN	NaN	NaN	NaN	NaN	NaN	NaN	NaN	NaN	NaN	NaN	NaN	NaN	NaN
11	152.6	193.5	162.6	189.1	161	183.8	147.3	145.2	150.8	176.7	115.6	134.3	124.5	124.7	175.7	151.5	143.3	124.4	153.3	133.9	150.7	153.9	157	139.6	143.8	138.8	105.9	118.8	138	128.9	135.7	136.5	123.1	132.6	106.1	135.7	86.35	129.7	104.1	133.2	131.4	156.4	103.4	123.4	130.3	129.5	130.7	103.7	134.9
0	328.9	321	299.5	292.1	317.6	181.1	236.8	194	273.5	199	210	247.4	222.7	225.8	249.2	199.3	240.5	210.7	182.1	207.5	213.5	169.6	165.9	177.7	173.3	180.7	128.7	174.2	186.2	171.5	150.1	150.1	167.6	181	122	154.2	148.3	158.5	138.7	201.9	166.7	144.3	138.1	161.5	143.6	166.3	146.5	159	187.4
0	140.5	125.6	153.5	136.7	135.6	125.3	166.4	109.7	126.7	109.7	150.7	141.2	131.3	113.5	112.4	123.2	115	144.4	125.2	127.9	118.7	100.6	104	111	126.2	95.73	138.4	112.9	137.5	128.4	171.3	157.1	115.1	128.9	126.6	144.2	146.5	138.5	134.7	102.9	155.2	117.6	148	113.3	170.5	104.9	134	137.9	128.5
12	246.5	203	191	220	200	223.5	222	217.7	195	200.6	202	177.1	210.9	207.4	157.3	217.6	179.3	232.4	210	202.2	140.3	177.4	206	165.1	189.7	140.4	189.5	198.7	188.8	191.9	146.6	153	223.8	190.9	155	169.1	151.5	174.2	185.2	165.5	130.6	162.8	165.6	172.1	192.9	158.5	181.5	144.7	162.5
13	148.1	159.3	161.1	174.2	191.2	144.3	139.3	125.8	123.8	172	156.1	158.9	185	149.2	170.5	138.3	162.4	147.3	150.3	149.3	144.1	146	138.9	186	136	157.3	121.3	139.6	130.2	135.7	129.6	106.6	122.6	127.6	142.6	127.5	98.55	117.3	102.8	129.3	142.3	115.1	150	96.5	134.6	175.5	129.5	134.9	114.3
14	297.2	246.3	212.7	182.5	193.2	217.5	203.5	171.7	169.6	184.1	197	122.8	136.8	153.2	173	148.5	149.7	155.3	187.8	135.6	194.3	134.4	156.4	170.4	152.4	119.1	158.4	144.4	138.1	112.9	103.1	149.7	126.4	120.2	143.2	114	146.6	137.8	144.6	120	113.6	121.3	135.4	106.4	101	106.2	159.5	136.7	109
0	273.3	227.3	167	167.6	169.3	160.2	257.5	NaN	NaN	NaN	NaN	NaN	NaN	NaN	NaN	NaN	NaN	NaN	NaN	NaN	NaN	NaN	NaN	NaN	NaN	NaN	NaN	NaN	NaN	NaN	NaN	NaN	NaN	NaN	NaN	NaN	NaN	NaN	NaN	NaN	NaN	NaN	NaN	NaN	NaN	NaN	NaN	NaN	NaN
0	144.5	180.4	165	144.2	151	159.8	163.2	151.9	139.7	161.7	166.5	120.2	134.9	169.5	151.4	132.8	128.5	150.4	113.7	128.5	151	164.4	125.7	135.3	140.4	153.7	128.9	144.6	142.9	135.7	153.6	135.8	135.5	153.3	136.5	111.3	149.6	126.2	116.2	152.5	130.6	130.1	151.1	151	135	126.1	103.4	124.9	125.6
0	172.6	196.5	196.4	284.3	159.5	118	184.3	137	174.6	178	201.9	161.6	207.4	147.8	178.5	162.5	130.5	156	161.4	NaN	NaN	NaN	NaN	NaN	NaN	NaN	NaN	NaN	NaN	NaN	NaN	NaN	NaN	NaN	NaN	NaN	NaN	NaN	NaN	NaN	NaN	NaN	NaN	NaN	NaN	NaN	NaN	NaN	NaN
0	188.8	186.7	169	187.5	147.2	157.4	211.1	169.5	205	168.3	176.8	160.6	157.3	174.4	181.7	165.2	146.8	135.5	123.8	170.3	162.5	143.6	163	194.9	193.8	180.8	168	155.2	126.3	173.4	130.9	159.9	150.3	131.5	172.2	152.5	142.4	144.9	129	153.5	139.9	135.8	128.3	146.3	115	114.6	199	123	163.3
15	217.8	286.7	247.7	239.2	249.4	279	223	185	201.4	214.7	216.7	205.5	245.2	183.5	166	162.5	169	115.8	162.6	124.3	135	129.6	112.2	158.5	151.5	131.3	115.7	153.4	135.7	125.5	134.8	151	118.4	128	101.7	147	119.2	124.1	158.2	114.4	135.3	126.9	114.1	163.8	147	135.1	139.1	128.8	112.4
16	226.7	205.5	177.6	152.1	156.2	173.3	185.2	169.3	135.5	148.5	138.9	137.7	117.3	136.2	148	145.2	142.5	172.3	149.7	134.3	113.4	108.7	174.2	163.5	129.5	139.9	133.4	154.2	143.8	138.5	143	171.1	173.2	122	155	127.3	128.9	152.1	139.9	142.5	159.4	122.8	132.6	133.2	116.6	118.2	145.5	132.7	148.2
0	244	223.8	216.4	150.3	212	163.9	121.8	176.3	151.5	167	143.5	199.5	154.4	186	126.8	147.4	176.9	168.5	138.8	149.8	123.3	161.7	158.7	193.6	155	133	106.4	138.1	145.9	128.6	132.5	150	118.8	115.3	135.4	131.9	144.3	154.2	144	140.2	144	144.8	133.6	136.4	133	140.8	132.9	146.8	118.2
0	173	176	199.2	185	134.3	161.1	138.3	156.1	153.2	286.7	1025	1028	1000	984.5	1010	929.2	888.4	802.2	1021	752.6	515.5	464.8	441.1	348.2	228.5	226.1	205.8	227.2	203.9	196	202.9	162.2	190.6	177	169	176	173	193.9	189.1	171.6	152.9	164.1	158.5	141.2	170.9	175.3	151.1	166.8	168.1
17	145.8	173.8	156.1	140.3	156.8	139.6	138.4	147.8	173.4	132.5	133.4	142.9	157.8	159.2	126.7	127.1	121.5	109.9	144.4	132.8	129.2	128	159.8	131.7	132.1	146.6	144	157.8	158	124.5	137.4	137.5	140.5	145.5	130.6	140.2	125.8	125.2	147	125.3	126.9	155.7	131.8	141.2	123.1	142.1	130.1	143.4	118.4
18	162.7	175.9	161.5	147.5	124	139.7	162.2	110.6	119.9	144.5	143	129.3	134.9	121.9	170.9	155.7	140.6	145.1	137.4	132.5	158.4	123.1	132.6	135.2	121	152	153.3	106.3	133.7	142.3	133.6	137	141.3	156.9	127.2	136.8	581.8	893.2	891.8	859.7	933.4	893.1	912.2	879.4	669.9	956	932.7	936.6	636.9
0	134.5	76.69	84.62	114	128.5	112.1	NaN	NaN	NaN	NaN	NaN	NaN	NaN	NaN	NaN	NaN	NaN	NaN	NaN	NaN	NaN	NaN	NaN	NaN	NaN	NaN	NaN	NaN	NaN	NaN	NaN	NaN	NaN	NaN	NaN	NaN	NaN	NaN	NaN	NaN	NaN	NaN	NaN	NaN	NaN	NaN	NaN	NaN	NaN
0	157	201.5	142	199	153.3	114.6	184.9	132	129.1	142	149.6	147.2	156.3	167.5	155.1	180.6	140.6	155.2	130.5	152.2	156.4	171.3	173.9	152.8	178.9	136.9	136.4	143.2	136.3	163.7	144.3	163.4	162.8	202.8	161.5	155.8	152.3	149	164.5	142.4	161.2	148.5	144.6	172	144.2	164.1	159.1	176.9	124.8
19	129.1	143.4	159.2	121.8	111.3	169.3	131.2	142.7	140.8	117.8	128.6	142.4	142.9	142	147.5	150.7	176.1	137.2	143.7	131.2	139.7	132.7	184.3	163.1	159.9	153.2	132.2	168	144.1	200.9	147.2	146.7	164.7	170.1	119.8	127.8	144.2	149.5	139.5	135	160.1	184.9	153.8	168.9	137.7	120.1	148.5	179.5	158.5
0	139.8	143.3	157.7	157.7	158.8	197.6	138.4	145.1	195	194.9	164	183.8	147.2	173.9	207.1	179.6	224.3	187.6	190.1	173.5	159.5	169.4	177.3	182.1	195.3	195.2	151.8	181.7	163.9	172.1	181.5	196	167.5	194.3	169.1	185	NaN	NaN	NaN	NaN	NaN	NaN	NaN	NaN	NaN	NaN	NaN	NaN	NaN
0	112.2	130.7	158.5	206.3	138.2	127	132.2	135.4	112.9	154.5	131.7	143.1	138.5	126.5	122	116.8	140	118.8	160.6	158.7	143.1	119.3	147.5	178.3	188.4	114.2	111.8	130.8	129.7	132.1	110.1	136.8	110.1	137.7	141.7	153.7	144.8	109.8	124.2	140.2	132.7	109.8	113.3	118.3	112	131.3	101.6	141.2	88.5
0	192.2	170.5	214.3	158.8	129.6	149	194	140.1	146.5	192.4	123.7	149	110	148	142.3	160.8	160.7	194.5	111.1	157.8	115	95.27	123.2	147.9	127.2	110.4	150.2	119.9	130.4	162.3	110.6	145.8	154.9	126.2	99.51	112.1	148.1	122.4	120.8	133.8	126.8	94.85	158.9	85.32	111.9	133.2	105.9	126.7	86.65
0	152.5	202.8	171.8	153.5	180.5	164	147.5	121.5	165.4	170.7	137.7	133.8	138	159.3	200.5	162.2	176.5	181.1	170.2	172	130.5	179	153.2	185.2	185	166.3	196.2	179.3	194.5	197.3	137.9	158.9	192.1	179.3	154.2	182.3	158.8	156.5	164.8	149.6	191.1	167.9	154.9	188.4	143	176.2	140.6	162	170.3
0	148.1	124.3	96.18	105.7	89.31	113.3	157.8	147.9	133.4	110.9	100	83.46	111.2	131.3	115.2	87.86	127.2	127.7	127.5	109	106	111.8	147.3	124.7	117.5	107.8	127.8	130	113.5	87.76	84.49	115.3	87.68	115.5	100.3	123.2	89.18	108.7	140.6	80.19	115	119.5	88.32	76.43	NaN	NaN	NaN	NaN	NaN
0	154	140.3	146.3	136.3	170.8	144.5	98.77	148.6	164.8	128.7	177.5	135.5	118.6	145.1	117.4	127.9	120.3	143	103.3	116.8	96.5	133.7	155.3	111.2	142.3	145.7	128	167	152.7	179	152	169.7	136.4	143.4	147.3	182.2	158.1	148.5	156.4	169.6	113	149.8	170.2	166.1	135.4	133	142.2	157.4	144.3
20	911.8	768.3	773	770.5	824.3	435	300.9	299.1	307	186.1	193.1	144.1	154.3	163.7	191.8	146	162.6	187.2	160.4	144.1	153.8	190.4	172.8	211.9	157.3	136.8	170.9	148.5	176.8	192.3	203	129	185	146.1	156.8	155	164.6	167.8	194.2	177.7	131.9	168.5	149.1	152.9	132.6	152.4	161.4	147.7	163.5
0	217.5	156.8	150.5	198.9	218	157.5	143.1	151.4	168.5	152.2	139.7	160.5	NaN	NaN	NaN	NaN	NaN	NaN	NaN	NaN	NaN	NaN	NaN	NaN	NaN	NaN	NaN	NaN	NaN	NaN	NaN	NaN	NaN	NaN	NaN	NaN	NaN	NaN	NaN	NaN	NaN	NaN	NaN	NaN	NaN	NaN	NaN	NaN	NaN
21	197.1	165.5	179.5	165	155.4	141	186.5	135.9	142.9	180.5	159	144.6	133.5	166	152	154	169.4	117.8	112.2	116.3	121.2	140.5	161.9	150.2	141	162	150.5	138.7	128.5	113.7	98.97	170.4	128.3	134.8	150.7	143.4	127.8	129	151.5	125	164.4	138.7	171.9	160.5	156.5	152.4	148.1	146.8	133.6
22	133.8	155.7	122.4	148.1	126.8	125.8	157	117.8	97.78	105.3	116	143.2	122.1	137	112.7	104.2	91.82	122.3	107.9	110.7	155	121.3	80.94	125.4	122.3	120.8	338.5	404.4	452	452.4	482.9	456.6	394.9	353.8	389.3	283.9	229.4	172.4	202.9	146.3	172.9	126.5	160.2	169	125.9	136.9	137.4	124.4	111.5
0	157	129.6	155.1	142.1	116.1	138.6	126	126.5	114.4	116.6	128.7	128.6	147.3	161.6	134.3	110.6	NaN	NaN	NaN	NaN	NaN	NaN	NaN	NaN	NaN	NaN	NaN	NaN	NaN	NaN	NaN	NaN	NaN	NaN	NaN	NaN	NaN	NaN	NaN	NaN	NaN	NaN	NaN	NaN	NaN	NaN	NaN	NaN	NaN
0	149.1	126	163	124.2	151.3	144	120.5	141.3	130	143.9	122.3	129.6	113	127.5	154.6	143.9	161.8	131.9	151.9	102.6	128.5	165	129	130.9	146.7	161.5	120.2	155.4	184	164.8	148.6	132.8	111.7	120.6	121.5	123.3	135.6	137.8	143.5	135.5	146.6	122.6	145	147.7	134	125.5	140.1	103.5	138.5
23	165.7	149.5	165.2	146.8	144.8	120.8	131.7	134.5	130.2	119.8	136.2	112.7	142.8	174.2	220.2	459.3	550.8	673.2	672.8	618.7	550.2	586.3	491.1	519.8	494.2	591.9	582.7	642.6	626.7	765.9	951.3	822.8	800	924.8	943.8	785.2	723.4	649.6	734.8	835.8	806.8	976.2	856	978	1101	910.7	1050	1112	861.2
0	173.4	NaN	NaN	NaN	NaN	NaN	NaN	NaN	NaN	NaN	NaN	NaN	NaN	NaN	NaN	NaN	NaN	NaN	NaN	NaN	NaN	NaN	NaN	NaN	NaN	NaN	NaN	NaN	NaN	NaN	NaN	NaN	NaN	NaN	NaN	NaN	NaN	NaN	NaN	NaN	NaN	NaN	NaN	NaN	NaN	NaN	NaN	NaN	NaN
0	138	155.5	190	191.6	229	186	135	146.5	146	166.2	169	146	133.8	133.5	147.9	139.5	120.2	97.87	NaN	NaN	NaN	NaN	NaN	NaN	NaN	NaN	NaN	NaN	NaN	NaN	NaN	NaN	NaN	NaN	NaN	NaN	NaN	NaN	NaN	NaN	NaN	NaN	NaN	NaN	NaN	NaN	NaN	NaN	NaN
0	194.1	154.5	178.9	149.1	193.5	206	229	211.6	189.6	164.4	172.5	177.5	194	172.5	137.5	166	203.9	160.6	184.9	176.4	158.9	163.6	185.5	168.2	189.2	199.5	147.1	176.6	160.7	195.8	173.9	168.6	142.3	141.7	162.4	155.7	169.4	124.1	142	106.8	154	160.9	153.6	193.6	164.5	178.3	162.3	179.2	151
0	134.7	161	142.5	152.8	177.1	152.4	153.8	141.8	144	116.4	141.5	146.4	156.6	144.5	153.5	160.3	126.3	123	143.2	123.5	118.3	163	108.7	157.1	184.2	131.5	123.7	139.7	151.6	137.7	145	111	121	NaN	NaN	NaN	NaN	NaN	NaN	NaN	NaN	NaN	NaN	NaN	NaN	NaN	NaN	NaN	NaN
0	173.8	155.8	163.8	142.6	154.7	185.9	164.9	184.9	148.1	148.6	159.2	164.1	143.7	148.4	156.7	158	148.3	131.4	153.3	151.2	183.7	179.8	175.4	173.2	161.5	129	127.3	99.32	163.3	143.3	208.8	167.8	164.3	161.7	159.5	144	177.6	197.2	141.1	171.8	158.7	139.7	136.4	122.8	131.6	161.5	134.7	163.8	159.3
0	131.4	147.7	165.5	134.8	163	153.7	140.7	123	149.3	136.7	128.6	151	132	160	119	108.6	127.6	159.3	97	164.3	129.9	118.2	142.9	152.8	123.5	117.1	140	135	134.4	154.8	143.1	140.4	128.1	97.7	140.7	120.5	115.7	147.9	143	124.5	149.3	111	90.5	92.69	116.6	124.5	114	94.3	137.5
0	125.9	141	153.2	172.2	132.7	145.5	146	147.2	152.2	123	121.1	122.6	127.8	113.5	106.9	125.7	77.48	155.1	106.2	144.5	140.5	135.6	105.2	144.1	160.3	130.6	140.7	107.6	126.3	119.8	145.8	138.1	118.2	134.6	136	146	105	120.1	138.1	111.6	86.31	137	147.3	131.4	122.1	113.8	105.8	134.4	106.6
0	141.3	146.5	135.8	118.9	147.4	125	142.8	109.2	116.1	152.1	135.6	131.4	171.2	109.8	139.4	147.6	124.7	129.9	124.7	107.4	126.7	123.3	114	118.7	132.3	106.7	120.6	102.5	109.6	132.9	112.7	137.2	106.2	98.72	141.8	128.2	123.1	115.7	109.2	126.7	102.4	105.7	122.3	117.9	94.18	123.2	103.4	109.2	128.4
24	222	220.7	158.6	168	223.5	207.1	186.8	214.9	153.1	178.1	217.6	155.5	168.4	208.5	161	158.4	157.5	166.9	137	138.5	146	196.4	140.4	166.1	176.5	569.5	557.1	602.5	547.1	542.4	521.9	555	552	499	330	344.1	326	250.9	176.5	183	190.9	163.9	208.6	167.5	158	179.1	149.5	209.5	146.5
0	178.5	118.4	181.2	162.6	152.7	150	189	168.5	144.7	133	106	143.6	144.8	147.2	154	126	153.6	147.7	134.5	110.3	127.4	129.8	145	126.3	131.2	187.5	146.4	111.3	154.9	145.8	156	127.7	131.5	86	102.9	136	127.5	127.2	143.5	110.5	119.8	138.6	100.4	120.3	126.1	145.5	129.5	136.3	138.4
25	156.1	184.3	153.5	164.5	137.5	154.7	144.2	144.3	178	146.4	128	139.5	159.5	135.5	138.8	136.3	173.9	152.3	150.5	155	167.5	146.3	133.8	156	130.7	148.1	146.9	189.8	151.2	171.7	133.1	153	138.9	159.5	173	194	149.5	144.8	193	134.6	137.4	135	154	126	144	120.3	167.2	155.2	152
26	191.8	183.2	235.6	193.7	240	156	197	191	687.9	832.5	924.4	827.5	857.9	837	919	871	796.5	827	758.5	396	286.5	277.1	244.5	242.5	242.4	189.5	187	169.5	205.9	163	202.5	191	184.5	176.5	190.5	152.5	212.1	508.1	876.9	1062	972.2	946.8	877.4	1026	1234	1325	1389	1440	1566
0	238.2	188.8	531.4	720.3	659.8	606.8	652.4	636.8	666.1	560.3	614.6	512	492.5	289.7	307.3	327.8	270	200.3	221.8	257	230.2	267.8	217.2	205.5	204.9	187.3	171.2	183.7	172.4	144.6	180.8	182.9	143.5	177.3	144.8	211.5	157.5	140.8	176.5	126.1	159.8	144	184.7	195.2	184.2	157.2	165.6	150.7	196.3
27	212.5	189.5	224.5	184.5	217.5	219.5	204.5	236	255.5	184.5	183.5	211.5	193.5	224.5	179	216.4	194.5	214.5	184.5	179.5	184	167	142	134	155.5	154	158	153.9	161	146.5	129.5	149.9	164.5	177.9	127	154	153.5	140	179.4	135.6	135	143	146.4	146.9	152.5	146.4	170	168	131.6
28	193.3	198.9	233.7	218.5	212.5	167.6	213.5	188.5	217.1	211	177.1	187	245	561.5	691.5	724.5	768	471.5	801.4	741.5	677	529	453	383	311.5	309.5	276.1	264.9	228.6	202.9	184	209.5	209.5	208.5	229.9	219	192	210.9	172.9	181.1	195.2	214.5	141	180.9	150.6	196.2	202	164.5	171.3
29	202.9	169.4	193.7	207.9	185.1	168	184.5	168.1	178.4	163.6	190.4	173	167.5	157	141.1	174.5	165.6	198.5	164.5	145.5	150.1	135	172.5	166	202.5	164.5	168.1	163.1	214	156.5	187.6	174	147.5	196.2	176	146.8	158.6	205	189.7	205.5	201.3	170.5	160.7	142.1	129.1	164.1	135	185	164
0	176.4	150	137.5	161.3	146	128.2	120.7	134.3	124.6	146	161.5	120	138.5	160.5	156.3	143	177.5	125.3	140.3	150.3	187	146.8	142.5	143.2	136.6	161.5	138.9	157.7	171	189.2	142.5	190.9	193.2	149.9	143.6	142.1	176.1	134.5	120.6	139.6	171.1	159.8	136.2	147.5	133.5	154.8	132.5	172.9	140
0	582	547.5	567	634.5	534.5	300.5	179.5	180	161.5	172.5	167.4	160.8	184	168	140.8	156.9	167	173.4	158	177.5	143.5	157.5	193.5	128.9	143.1	125.4	163.6	174.4	NaN	NaN	NaN	NaN	NaN	NaN	NaN	NaN	NaN	NaN	NaN	NaN	NaN	NaN	NaN	NaN	NaN	NaN	NaN	NaN	NaN
0	216	222.4	218	201.5	228.3	205.9	150.9	213	161.3	206.9	204.7	178	235.9	183.5	188.9	141.9	139.4	144.9	146.5	150.4	171.5	128.5	137.4	175.4	150.8	154.4	116.3	155	154.9	148	147.4	123.3	137.8	130.5	132.5	142.9	155.5	164	152.6	102	136	138.5	158.9	118.4	148.4	173	150.5	144.6	131
0	197.9	189.4	257.5	131.5	173.2	232.8	186.1	147.8	157	210.5	162.8	156.3	176.5	151.9	173.3	153.3	162.9	176.9	167.4	151.5	143.1	182.1	197.8	160.5	184.5	132.9	176.9	176	154.9	174.5	181.9	157.5	125.4	198	165.1	159.3	161.6	175.5	152.5	150.3	178.8	161.6	145.4	154.7	121.6	177.3	167.9	135.9	180.7
0	181.4	167.3	192.8	179.6	192.5	234.6	181.2	212.6	175.9	171.5	177.3	181.4	174.3	209.3	154.4	205.6	163.3	172.2	154	178.1	140.9	151.2	153.9	193.4	162.3	131.8	172.5	178.3	148.4	143.5	132	138.6	141.4	154.4	166	152.8	117	170.8	126.8	197.6	126.4	154.7	146.7	170.5	160.9	132.3	104.5	151.8	146.8
30	211.1	199.7	150.6	170.2	205.7	199.2	166.8	145.1	146.5	148	156	135	166.6	144.8	158.6	173.7	166.5	151.1	146.7	152	152.3	184.9	200.5	146.7	151	143.3	168	148.4	146.2	129.2	158.9	134.8	183.4	168.1	140.5	133.6	175.9	166.5	155.3	177.6	144	146.8	168.8	175.2	135.5	154.3	185	178.4	181.4
0	165.3	178.4	182.7	196.8	191.4	142.1	191.3	139.5	151.2	199.8	165.3	180.1	206.2	220.7	175.3	191.3	150.9	130.5	154.5	143	111.2	152.3	160.1	117.7	166.2	131.6	160.3	120.1	108.8	165.6	149.9	155.7	197	127	154.1	175.8	131.6	141.3	138.4	132.4	149	169.8	146.3	149.3	139.8	141.2	132.2	131.3	129.4
0	187.5	157.2	168.2	163.6	146.6	188.8	157.1	184.9	185.7	163.1	200.8	190.2	171	169.3	235.1	171.2	194.8	120.6	170.1	178.6	165.3	150.9	151.4	187.1	175.2	185.9	157.2	161.2	152	157.3	165.5	148.4	166.8	157.7	119	154.3	155.6	160.8	141.9	150.9	148.1	149.5	170.9	168.1	142.5	162.7	144.2	172	124.9
0	161.8	172.3	135.4	140.8	183	139.2	167	135.3	137.5	148.6	175.2	156	149.6	176	160.7	107	138.8	131.3	171.5	122	140.6	157.3	144	189.3	113	123.6	157	152.5	150	132.6	186	140.5	155.5	152.9	160.7	145.8	160.1	149.8	128	116	134.2	120	152.5	179	137.4	154.8	125	141	129
31	170.8	160	182.9	195.9	171.1	209.1	157.3	184	205	183.6	201	169.1	145.7	174.9	165.1	140.5	168.4	156.9	164.3	154.5	171.1	162	158.8	183.9	183.1	172.8	152	203.3	153.5	182.2	130.2	154.4	186.2	165.1	151.2	141.8	175.3	136.8	170.3	184	157.9	141.1	173.9	141.2	163.1	144.4	176.7	161.9	191.1
32	160.8	177.7	163.1	136.5	141.5	153.2	167.7	122.2	149.4	173.9	116	170.4	139	143	170.7	161.5	143	162.7	150.5	134	157.4	161.7	148.4	125.1	136.1	146.5	141	117	151.9	142.4	151.5	170	145.6	150.6	146.3	146.1	143.6	162.2	171.2	160.8	121.5	142	194	160.9	125.8	131.8	177.5	150.1	112.1
0	217.8	208.5	192	177.2	202	191.9	162.7	227.6	204.8	197.9	171.5	190.1	194.4	179.8	200.5	189	157.1	NaN	NaN	NaN	NaN	NaN	NaN	NaN	NaN	NaN	NaN	NaN	NaN	NaN	NaN	NaN	NaN	NaN	NaN	NaN	NaN	NaN	NaN	NaN	NaN	NaN	NaN	NaN	NaN	NaN	NaN	NaN	NaN
0	194.2	157.3	256.2	232.2	198.5	187.1	226.5	214.3	214.3	195	181.2	180	173.7	137.7	162.8	156.3	117.4	160.9	122.5	162	172.9	155	142.5	109	178.4	149.9	131.2	165.7	153.2	162.9	135.8	165	131.5	121.1	130.5	149.9	NaN	NaN	NaN	NaN	NaN	NaN	NaN	NaN	NaN	NaN	NaN	NaN	NaN
33	120.6	148.9	147.5	140.5	142.5	142.8	163	155.2	135.2	144.2	207.7	142.9	147.4	145.7	156.3	151.5	150.3	169.2	130.3	163.2	158.2	129	167.1	168.1	172.2	149.7	158.5	166.4	151.1	178.1	152.9	138.5	152.6	159.4	145.3	144.3	128.1	158.3	156.6	124.5	118.2	141	132.9	137.3	93.81	107.5	124.8	156.9	136.5
0	158.1	166.2	169	172.7	189.6	188.9	150.5	179.1	149.1	142.7	139.9	134	146.9	142	153	133.3	144.6	157.7	187.8	128.6	139.4	161.5	134.6	107.2	121	131.3	116.3	137.8	126.4	151.6	143.7	173.9	139.4	124.4	127.5	139.4	139.2	142.3	140.5	132	141.8	152.2	145.6	115.4	139.9	150.5	120.7	119.2	129.8
0	168.6	138.1	151.6	150.6	167.7	145.6	125	138.2	165.5	114.8	189.1	163	146.4	109.3	154.3	151	122.7	104.1	110.4	92.5	127.1	138.8	134.5	153.4	113.4	142.4	126.6	131.6	127.7	135.1	122.1	128.5	121.5	123.1	136.5	124.6	182.1	125	119.9	136.4	105.5	153.8	155	134.4	98.37	94.24	135.8	137.8	108.1
0	175.1	163.4	171.6	101	148.8	136.5	181.8	143.5	123.1	195	182.5	115	162.7	136	151.1	154.9	185.5	160.4	132.5	134.3	145.9	147	150.1	136.6	125.9	134.5	111	153.5	129.4	116.3	112	149.4	115.6	129.6	150.5	137.4	155	137.4	136.4	157	165.8	143.7	143.5	129.9	147.4	115.5	149	121.1	133
0	145.8	153.1	145.6	209.8	184	195.6	137.3	162.3	173.6	136.9	113	137.2	151.3	172	173	153.5	174.6	129.3	141.2	126.5	149.4	113.1	100.5	111.1	147	144.2	144.9	157.7	125.3	163.6	154.9	117.1	135	151	131.5	142.4	154.3	130.3	154.3	156.8	133.9	153.9	129	153.2	119.8	105.7	116.9	122	101.2
0	187.7	173.9	174.3	112.8	167.1	185.3	143.3	545	197.6	171.6	136.1	130.2	160.4	147.5	175.3	155.7	NaN	NaN	NaN	NaN	NaN	NaN	NaN	NaN	NaN	NaN	NaN	NaN	NaN	NaN	NaN	NaN	NaN	NaN	NaN	NaN	NaN	NaN	NaN	NaN	NaN	NaN	NaN	NaN	NaN	NaN	NaN	NaN	NaN
0	136.8	148.1	138.9	120.7	115.3	184.6	141.5	150.6	137.3	155.3	135.9	159.4	134.1	124.5	116	123.8	131.9	143.2	116.9	139.2	160.5	134	100.9	139.5	111.5	118.4	96.29	99.33	109.5	105.4	121.8	111.5	NaN	NaN	NaN	NaN	NaN	NaN	NaN	NaN	NaN	NaN	NaN	NaN	NaN	NaN	NaN	NaN	NaN
0	825.8	827.2	714.1	693.4	785.4	543.4	601.9	667	373	NaN	NaN	NaN	NaN	NaN	NaN	NaN	NaN	NaN	NaN	NaN	NaN	NaN	NaN	NaN	NaN	NaN	NaN	NaN	NaN	NaN	NaN	NaN	NaN	NaN	NaN	NaN	NaN	NaN	NaN	NaN	NaN	NaN	NaN	NaN	NaN	NaN	NaN	NaN	NaN
0	185.9	181.6	188.1	169.5	223.3	1034	1059	1017	990.9	1019	1029	906	961.6	1029	954.7	979.6	935.8	984.3	949.3	981.8	1021	837.3	933.7	861.6	792	952.5	556.9	337.6	322.5	288.5	272.1	218.5	212.1	226.1	216.3	188.1	202.6	211.5	192.6	223	179	197.1	231.5	189.9	182.9	187	165	182.9	188.9
0	224.5	197.1	194.7	200.7	212.9	186.9	178.2	211	158.7	169.2	174.1	188.1	163.3	193.6	181.9	144.9	158.5	146.9	231.1	194.8	200.3	200.7	220.3	239.4	588.4	571.7	617.5	574.1	568.1	539.5	459.1	512.1	476.4	498.7	523.5	438.1	561	335.9	279.5	263.3	251.4	220.5	211.2	182	195.2	217.8	242.8	209.7	241.2
0	161.7	176	161.7	197.5	166.5	168.6	152.4	157.9	151.8	153	157.8	162.4	166.9	126.8	166.5	NaN	NaN	NaN	NaN	NaN	NaN	NaN	NaN	NaN	NaN	NaN	NaN	NaN	NaN	NaN	NaN	NaN	NaN	NaN	NaN	NaN	NaN	NaN	NaN	NaN	NaN	NaN	NaN	NaN	NaN	NaN	NaN	NaN	NaN
0	145.1	119.9	149.2	153.8	171	103.7	139.8	169.8	129.7	154.1	121.1	98.12	168.1	165	148.2	107.2	127.4	154.7	192.2	132.1	144.2	132.5	121.6	119	106.5	109.3	133.7	134.5	117.4	147.5	117.3	115.8	132	126.3	145.4	155.2	137.7	136	122.8	118.6	144.5	135.4	134	106.6	97.01	91.44	122	104.1	133.5
0	184	140.7	184.9	156.1	181	243.2	196.8	206.3	227.1	333.7	280.4	240.8	303	928.3	919.3	958.7	1114	820.2	1053	974.8	653.9	449.7	349.8	307	273.5	257.2	236.3	227	195.2	205.3	242.2	210.3	212.8	232.3	185.3	272.5	302	293.5	292.6	234.7	193.4	215.9	189.3	214.4	172.1	166.7	160.2	161	186.8
34	120	179	141.8	167.6	140.4	115.1	125.5	159.2	148.7	120.7	137.9	129.6	116.1	147.8	142	144.5	157.2	128.6	164.7	125.4	109.3	150.4	119.6	118	108.5	96.66	137.6	127.5	108.7	128.4	126.9	126	136.6	145.3	182.7	131.4	118.9	129.8	136.6	127	110.7	88.54	106.1	121.8	146.2	120	123.7	111.3	112.2
0	126.2	127	153.5	181.9	127.3	138.1	170.8	141.9	140	163.9	134.7	130	182.3	155.7	156.9	151.4	103.5	144.4	156	129	126.3	149.1	139.1	127.2	131.8	102.5	113.9	136.9	153.8	148.4	125.5	161.5	136.5	166.3	147.3	131.4	129.6	122.1	136.8	134.9	140.2	141.9	100	131.3	112.2	131.2	130.8	127.4	126.1
0	191.8	195.8	144.4	152.8	145.1	199	126.1	130.8	146.5	111.9	NaN	NaN	NaN	NaN	NaN	NaN	NaN	NaN	NaN	NaN	NaN	NaN	NaN	NaN	NaN	NaN	NaN	NaN	NaN	NaN	NaN	NaN	NaN	NaN	NaN	NaN	NaN	NaN	NaN	NaN	NaN	NaN	NaN	NaN	NaN	NaN	NaN	NaN	NaN
0	140.9	120.4	152.5	110.9	111.3	125.5	143.6	117.7	131.9	121.2	152	130.8	142.4	122.4	128.4	123.6	111	142.7	148.2	127.2	113.7	146.8	111.7	157.2	134.3	135	136.2	112.9	128.7	113.6	110.5	105.6	92.78	133.3	111	124.9	144.5	112.5	98.75	105.8	125.2	108	182.3	137.9	107.6	91.57	135.4	146.1	130.2
35	185.3	207.3	202.3	200.7	198.2	185.2	173.5	148	179.4	189.3	177.3	195.8	206.8	215	162.8	144.7	188	136	154.6	147.5	154.7	199.5	181.2	141.5	145.2	145.8	176.9	185.3	167	138.6	152.7	168.8	171.8	149.7	152.5	179.6	164.2	117	128.9	171.2	140.9	179	170	125	138.2	202.2	150.2	165.5	195.5
0	211.7	196	224	215.6	222.3	225.8	221.7	225.4	193.6	233.9	218.1	203	220.4	191.7	183.7	234.7	212.8	178.6	126.6	177.9	179.1	135.7	192.5	136.6	161.5	184.7	168.6	205.7	172	159.9	171.9	136.4	140.4	158.2	161.5	171.6	152.4	202	165.9	188.2	172	160.9	167.5	138.9	170.9	141.7	152.4	132.1	119
0	189.9	162	141.5	163.4	168.5	170	141.5	141.5	194.6	144.5	143.5	193.7	135.1	143.8	122.6	154.1	155.8	172.4	132.3	140.4	177.6	154.7	146.8	146.5	178.3	135	153.5	150.8	128.8	111.5	130.3	134.8	125.8	154	121.8	173.7	128.5	130.5	114.2	141	157.5	122.3	126.4	118.9	155.2	122.9	112.8	132.4	115.9
0	159.3	116.9	112.3	111.3	162.5	155	128.5	133.5	113.5	122.5	140.3	117.9	100.2	124.3	122.4	133.5	129.4	130.5	156.2	163.3	154.9	172.3	148.5	139.9	131.1	141.4	167.3	145.1	192	120.7	168.6	144.7	158.2	148	172.5	129.8	153.5	159.1	175.3	164.8	133.5	115.2	138.9	134.3	154.7	134.9	136.9	138.8	103.2
0	202.7	187.8	197	231.1	205.5	184.3	190.1	179.2	209.6	174.1	176.4	187	197.7	196.9	155.5	188.9	217.1	140.1	193.7	166.1	136.7	146	166.2	179.3	163.9	165.4	163.8	164.8	149.7	181	184	155.8	203.6	164.1	150.4	198	168	170.4	200.4	145	157	161.3	146.9	126.3	174.3	156.5	176	183.4	148.7
0	NaN	NaN	NaN	NaN	NaN	NaN	NaN	NaN	NaN	NaN	NaN	NaN	NaN	NaN	NaN	NaN	NaN	NaN	NaN	NaN	NaN	NaN	NaN	NaN	NaN	NaN	NaN	NaN	NaN	NaN	NaN	NaN	NaN	NaN	NaN	NaN	NaN	NaN	NaN	NaN	NaN	NaN	NaN	NaN	NaN	NaN	NaN	NaN	NaN
0	150.7	204.3	169.4	195.6	177.5	143.8	199.5	199.1	151	162.8	110.1	143.4	174.1	181.5	137.8	126.3	146.7	158.5	157.7	131.4	126.1	138.8	131	143.5	150.6	134.6	132.3	154.6	142.7	139	140.5	180.8	120.3	121.9	132.9	115	141.1	133.9	146.6	151	141.3	142.2	142.3	143.6	143	138	157.5	128.5	163.2
0	144.8	154.3	141.3	153.4	163.5	163	147.5	122.9	131.6	157.3	145	163	138.2	127.3	159.2	152.5	134.8	102.5	132.2	115.7	113	162.5	142.5	164.8	141.3	132	130	111	158.8	165.8	144.7	136.5	143.9	123.8	146.3	130.3	121.9	126.7	124.3	114.7	134.8	136.6	158.7	128.6	127.7	146.3	135.6	131.7	143
0	129.9	152.7	149	162.5	175	164.4	180	165.9	137	119.7	126.9	145.4	157.9	141.8	131.9	112.9	124.5	116.7	134.5	121.5	165.3	140.3	112.8	134.6	140.7	127.4	121.5	118	117.8	124.4	112.8	139.5	137.7	105.4	151.4	115.5	93.93	115	106.4	100.5	137	126	121.3	124.5	156.7	82.48	116.2	152.2	133.5
0	160.4	136.8	183.5	179.8	138.7	151.5	122.1	137.9	148.7	144.8	161.3	140.4	108.6	155.1	136.6	144.7	94.7	129.2	122.2	116.5	125.4	115	116.9	123.1	137.9	85.44	101	98.8	74.77	148.2	136.5	91	106.8	128.6	117	100.3	76.91	113	89.02	107.4	105.4	83.97	97.11	89.73	97.57	121	102.7	122.7	94.78
0	159	148.4	130.8	144.5	129.5	173.2	158.8	187.5	127	124	143.3	143.9	153	137.8	163.8	128.6	103.2	133	127.3	121	136.5	119.5	129.5	155.6	144.9	118.5	133.7	118.5	159.8	147.7	115.3	138.2	136.8	131.7	136.2	137.1	154.3	118.8	112.8	130.3	150.8	112.5	123	147.9	172.5	136.2	100.2	130.7	112.2
0	189.4	235.1	212.3	249	164	176.7	192.8	173.8	147	131.8	183.4	129.3	170.9	187.5	145.7	158.8	157.6	184.2	127.7	149.2	102.8	122.2	152.7	153.4	108.5	151.2	NaN	NaN	NaN	NaN	NaN	NaN	NaN	NaN	NaN	NaN	NaN	NaN	NaN	NaN	NaN	NaN	NaN	NaN	NaN	NaN	NaN	NaN	NaN
0	NaN	NaN	NaN	NaN	NaN	NaN	NaN	NaN	NaN	NaN	NaN	NaN	NaN	NaN	NaN	NaN	NaN	NaN	NaN	NaN	NaN	NaN	NaN	NaN	NaN	NaN	NaN	NaN	NaN	NaN	NaN	NaN	NaN	NaN	NaN	NaN	NaN	NaN	NaN	NaN	NaN	NaN	NaN	NaN	NaN	NaN	NaN	NaN	NaN
36	180.8	200.1	186.1	219.2	178.9	193	174.2	195.1	178.2	180.8	159.2	202.5	184.1	176.6	143.5	144.8	197.1	200	155.8	197.2	195.7	146.3	197.7	147.3	214.5	419.1	423	745.8	845.7	892.9	885.3	830.6	743	759.8	926.8	817	815	975.2	884.7	821.8	975	1202	1103	1061	1186	1220	1405	1336	1482
37	170	140.2	134.8	143	135.1	155.4	109.6	143	183.5	106.2	112.2	128.5	133.7	152.2	94.93	147.5	154.8	132.5	144.8	152.2	147.2	168.9	131.8	144.5	120.7	130	154	162.7	133	130.8	132.8	169.6	155.5	123.7	159.8	128.6	141.5	110.9	129.7	142.5	139.2	118	97.26	141.5	128.3	155.5	123	187	124
0	159	155.3	153.2	143.8	191.9	160.2	165.1	156.9	128.7	209	171	175.3	158.1	152	184.3	140.8	161.3	169.5	161.8	172.5	154	146.8	162.6	160.5	196.8	157.5	168.5	173.7	143.3	199.3	160.1	142.4	127.1	151.8	129.8	172.1	148.8	128.6	118.7	119.9	144	138.5	116	146.7	108.5	132.5	133	154.4	116.5
0	148.3	139.3	149	188.8	144.8	140.6	155.9	135.6	163.1	146.6	104.3	134.7	160.3	169.3	150.1	124.3	145.7	160.3	149.1	142.8	143.8	149.6	123.8	146.7	143.7	132.9	124	116.8	110.5	131.4	119.2	125.3	114.7	162	160.5	141.2	125.8	101	136	122.8	117	125	97.03	131.3	144.7	107.3	142.1	114.8	103.7
0	128.8	141	147	129.9	151.8	151.5	169.8	153.1	156	122.5	177	144.6	117	106.4	131.1	142.9	135.7	124.2	113.6	139.1	154.7	133.2	124.2	132	153.7	105	145.9	108.3	135.8	131.3	140.7	120	127	133.8	146.2	113.7	124.1	148.5	174.1	163.3	145.6	114.7	109.2	126.1	114.3	111.5	127.5	125	145.5
0	167.5	100.3	171.5	142.4	186.8	164.4	139.1	161.4	143.5	104.9	151.1	139.8	159	129	141	125	126.9	119.3	117.3	132.6	117.8	124.3	146.7	119.3	163.2	107.5	142.8	163	107.1	129	160.9	121.9	114.2	172.7	142.5	94.47	148.8	107	111	130.3	124.3	155.7	110.5	121.4	121.9	123.7	113.5	120.5	115.4
38	211.5	192.2	203.2	169	165.1	213.1	186.5	185.3	166.5	188.6	137.5	180.8	191.3	207.3	214.8	144.3	193.6	195	155.8	185.9	156.3	169	156.6	147.5	170.5	213	169.5	138.9	172.3	200	169.1	184.8	404	878.9	921.8	805	854.5	953.6	940.8	957.4	802.5	906.8	849	812.7	1071	938.8	995.6	1255	1551
0	341.6	299.2	340.5	342.3	313.5	219.5	237	260	217.3	245.8	241.3	182	218.3	194.3	193.5	196	192.3	212	174.5	157.6	171.2	185	199.5	145.5	195.2	150.5	145.5	173.2	155	164.8	127	190.3	155.6	205.3	170.2	157.6	127.7	130.4	155.1	142.5	162.9	163.9	156.4	145.1	159.2	161.6	164.4	201.3	161.6
39	192.9	181.4	167	158.3	180.6	200.7	164.9	137.4	153.4	180.5	141.7	157.3	131.3	143.7	160.1	114.5	135.3	152.6	155.5	140.7	167.7	167.5	132.9	133.3	155.7	177.6	182	137.3	138.6	114.8	136	138.3	154	144.9	136.7	118.1	135	114.7	171.8	175.7	132.6	138	144.3	123.5	138.2	132.4	154.8	121	157.9
0	920.2	639.9	645.9	693.6	630.2	NaN	NaN	NaN	NaN	NaN	NaN	NaN	NaN	NaN	NaN	NaN	NaN	NaN	NaN	NaN	NaN	NaN	NaN	NaN	NaN	NaN	NaN	NaN	NaN	NaN	NaN	NaN	NaN	NaN	NaN	NaN	NaN	NaN	NaN	NaN	NaN	NaN	NaN	NaN	NaN	NaN	NaN	NaN	NaN
40	198.5	154.6	188.9	194.5	132.9	150	142.5	126.2	147.5	185.5	140.9	106.7	127.2	134.2	176.7	157	136.1	105.9	129.5	151.7	128.7	120.1	139.1	129.2	140.7	102.3	161.2	123.4	119.3	120.3	142.4	143.5	114.8	108.2	150.2	125.5	123.3	108	133.7	122.2	136.6	112.2	129.7	102.2	115.5	88.96	111	143.7	122.4
0	206.6	233	187.5	163.9	196	196.3	172.6	175	159.1	200.6	140.3	139.3	143.6	141.7	197.3	165.7	173.3	167.3	156	133.3	149	152.3	130	143.5	166.2	237.3	223.7	213.5	185.5	178.9	187.3	200	206.3	172.5	NaN	NaN	NaN	NaN	NaN	NaN	NaN	NaN	NaN	NaN	NaN	NaN	NaN	NaN	NaN
0	261.4	291	756.5	593.4	695.9	486.9	709	586.2	512.2	594	694.3	201.7	204.3	256	235.1	200.3	221	219.7	262	170.7	178.2	185	192.9	178.3	NaN	NaN	NaN	NaN	NaN	NaN	NaN	NaN	NaN	NaN	NaN	NaN	NaN	NaN	NaN	NaN	NaN	NaN	NaN	NaN	NaN	NaN	NaN	NaN	NaN
0	133.1	118.8	112.3	120.5	169.5	97.5	115.9	107.3	93.8	136.9	140.8	132.3	135.2	129.5	128	126.7	113.3	98.52	NaN	NaN	NaN	NaN	NaN	NaN	NaN	NaN	NaN	NaN	NaN	NaN	NaN	NaN	NaN	NaN	NaN	NaN	NaN	NaN	NaN	NaN	NaN	NaN	NaN	NaN	NaN	NaN	NaN	NaN	NaN
41	192.2	138.8	147.7	172.7	182.1	144.7	142.1	163.8	173.1	145	156.4	147.5	141.8	134.9	144.4	133.9	165	150.9	120.1	130.4	164.8	159.2	151	151.5	143.4	162.8	138	154.3	147.1	122.1	132.9	177.2	143.8	135.3	123.4	112.8	143.8	128.6	129	134.7	186.1	124	133	125.9	156.4	155.3	137.5	141	140.9
0	186.4	175.6	157.2	160.5	149.5	187	179	165.3	149.7	675.8	786.7	809.8	781.1	810.6	823.5	833.4	600.3	420.9	340	235.6	203.9	169.4	168.9	173.9	162.7	188.3	149.6	194.3	144.8	NaN	NaN	NaN	NaN	NaN	NaN	NaN	NaN	NaN	NaN	NaN	NaN	NaN	NaN	NaN	NaN	NaN	NaN	NaN	NaN
0	110.3	124.4	171.1	116.9	152.2	158.4	157.7	119	166.7	185.7	136.7	131	145.5	135.9	NaN	NaN	NaN	NaN	NaN	NaN	NaN	NaN	NaN	NaN	NaN	NaN	NaN	NaN	NaN	NaN	NaN	NaN	NaN	NaN	NaN	NaN	NaN	NaN	NaN	NaN	NaN	NaN	NaN	NaN	NaN	NaN	NaN	NaN	NaN
0	152.3	141.8	111.5	151.4	112	132.4	141.3	466.7	463.2	499.5	500.5	433.1	467.9	528.5	370.5	242.3	239.6	166.8	174.8	152	134.8	171.7	132.7	118.8	175.3	157.5	120.5	155	129	NaN	NaN	NaN	NaN	NaN	NaN	NaN	NaN	NaN	NaN	NaN	NaN	NaN	NaN	NaN	NaN	NaN	NaN	NaN	NaN
0	212.4	215.7	175.6	158	167.2	141.1	175.4	164.5	201.9	146.2	212.5	184.5	151.9	164.1	139.4	181.1	151.1	156.7	140.2	140.5	133.1	145.8	153.8	185.9	144.9	141	162	137.9	179.1	139.8	141.9	155	160.5	164.4	141.6	162.1	139	148.1	137.4	168.3	150.9	143.8	145.8	158.1	155.3	158.1	139.3	168.2	156
0	118.1	140	135.6	154.6	138.5	148.4	110.1	133	135	139.6	101.5	167	142.5	98.5	123.2	114	84.64	103.1	129.9	125.1	86.46	110.8	84.92	107.1	109.5	157.9	123	106.6	91.13	99.8	96.08	103.3	136.5	NaN	NaN	NaN	NaN	NaN	NaN	NaN	NaN	NaN	NaN	NaN	NaN	NaN	NaN	NaN	NaN
42	176.5	175.5	177.9	192	177.4	163.9	168.9	174.4	153.1	169.7	165.2	146.9	152.1	166.4	184.9	149	153.6	146.6	148	162.5	135.9	191.4	165.6	169.6	173	151.5	165.9	169.6	223.6	197.3	197.7	152.2	173.4	172.1	162.1	204.4	180.4	204.6	130.2	158.6	195.2	208.6	170.5	179.9	128.5	156.9	183	171.7	155.3
43	180	159.6	174.7	208.4	164.5	208	154.3	182.5	180.2	174.5	155.8	167.6	198.7	223.4	799.8	874.5	752.9	828.4	754.8	744	686.4	890.6	828.5	640.2	303.9	242.2	245.2	255	269.8	199.5	215	237	202.2	162.7	147.5	158	190.4	192.9	153.9	198.7	214.9	191.5	186.8	173.9	187.2	156.4	143.8	113.7	172.5
44	332.4	318.6	260.1	345.6	391.5	268	240.3	198.4	240.8	233.6	248	193	247.4	206.5	165.8	183.7	171.2	178.7	192.5	168.9	142.9	149.5	147.5	137.8	146.9	148.4	156	152.7	141.3	163.9	131.6	169.8	165.2	191.5	153	144.5	192	130.4	152.5	177.1	171.2	189.5	184.3	165	165.7	134.4	183.4	131.4	161.8
0	245	188.2	189.6	210.6	237.7	201.9	221.8	172.1	191	173.9	201.8	170	244.2	151.7	236	186.3	189.4	171.7	199.1	211.7	205.5	170.1	224.5	181.4	205.7	184.9	199.8	138.2	167.8	182.8	177	175.7	167.6	161.5	220	180.7	172.1	169.5	186.9	154	206.2	235.3	192.3	157.3	149.4	204.6	186.9	122.2	165.9
45	264.1	180.9	217.6	184.4	213.1	247.2	231.4	266.2	294.3	287.3	205.6	249	183.6	248.3	193.6	187.7	143.8	189.5	184.9	206.7	194.4	186.2	156.9	161.2	145.5	164.7	138.7	164	181.8	170.8	124	163.7	182.4	167.3	187.5	157.8	173.2	140.3	140.2	157.6	151.6	160.8	138.4	137	92.54	155.9	131	178	159.5
0	151.3	131.6	118.1	161	129.1	130.3	127.9	101.1	127.6	123	378.5	392.5	413	425.6	441.5	380	416.1	473.1	412.9	385.9	241.9	208.3	153.5	157.5	151	141.9	137.8	114.6	93.16	105.6	95.25	131	122.2	86.94	120	117	121	114.3	147.5	NaN	NaN	NaN	NaN	NaN	NaN	NaN	NaN	NaN	NaN
0	638.9	708.9	528.4	436.5	285	321.4	265.8	273.5	284.7	201.1	273.5	242.1	272.1	259.3	215.9	242.6	184.1	168	171.6	193.8	180.6	172.7	201.8	170.6	196.5	184.4	180.8	175.6	173	176.4	153.7	143.3	218.5	167.2	173.3	145.5	136.5	167.6	201.7	146.1	170.6	186.6	142.6	123.9	131.1	148.1	158.7	105.7	122.3
0	145	133	107.5	144	93.56	103.5	121	138.5	116.9	131	128.5	117.4	123.5	120.5	102.4	232	316.8	381.8	422.4	411.6	427.6	333	460.2	416.8	322.4	256	175.5	161.5	143.5	136.1	113.7	100.3	125.1	96.96	116.5	120.2	106.3	123.9	138.3	97.91	116.1	113.9	114.6	93.5	131.4	131.8	110.5	106.5	109.2
0	501.1	613.5	423.6	321	376.8	387.2	254.6	260	170.7	199.9	161.6	165.6	157.5	159.8	121.8	NaN	NaN	NaN	NaN	NaN	NaN	NaN	NaN	NaN	NaN	NaN	NaN	NaN	NaN	NaN	NaN	NaN	NaN	NaN	NaN	NaN	NaN	NaN	NaN	NaN	NaN	NaN	NaN	NaN	NaN	NaN	NaN	NaN	NaN
0	112.8	141.3	115	124	113.5	142	118.6	111.5	132	109.5	118.5	173	435.4	427	360.9	407.5	456.2	381.5	391.9	376	444.5	307.2	225.5	222.4	191.5	120.7	131.9	98.28	92.51	91.17	134.5	138.9	110.5	142.8	140.2	124.1	127.7	100.2	112.6	91.12	112.1	78.23	127.3	132.9	89.08	138.9	90.99	126	100.9
0	749.4	694.5	598.1	485.5	447.1	612.5	559.7	301.3	286.1	368.9	302.2	226.9	226.7	240.9	232.3	246.8	216.8	188	218.6	222.7	296.4	224.6	220.8	190.9	178	192.7	200.7	184.2	199.6	209.8	178.7	192.7	168.3	173	177.4	151.1	153.9	177.1	148.5	157.9	142	182.3	161.1	168.4	195.6	149.5	151.6	125.8	130.1
0	167.1	153.5	140	103.9	140	123.1	123.1	116	135	144.6	87.71	106.5	139.3	NaN	NaN	NaN	NaN	NaN	NaN	NaN	NaN	NaN	NaN	NaN	NaN	NaN	NaN	NaN	NaN	NaN	NaN	NaN	NaN	NaN	NaN	NaN	NaN	NaN	NaN	NaN	NaN	NaN	NaN	NaN	NaN	NaN	NaN	NaN	NaN
0	NaN	NaN	NaN	NaN	NaN	NaN	NaN	NaN	NaN	NaN	NaN	NaN	NaN	NaN	NaN	NaN	NaN	NaN	NaN	NaN	NaN	NaN	NaN	NaN	NaN	NaN	NaN	NaN	NaN	NaN	NaN	NaN	NaN	NaN	NaN	NaN	NaN	NaN	NaN	NaN	NaN	NaN	NaN	NaN	NaN	NaN	NaN	NaN	NaN
0	123	107.5	147.6	128	114	132.6	143.5	145	134.9	129.4	133	117	126.6	96.5	95.5	111.1	142.4	135.4	131.1	117.6	106.4	96.5	133	139.5	115.9	111.6	110.5	110.1	120.7	139.3	95.9	122.1	130.7	113	142.4	141.6	95.63	105	125.1	115	96	111.8	99.01	107.8	81.68	99.87	85.67	102.1	107.5
0	135.5	NaN	NaN	NaN	NaN	NaN	NaN	NaN	NaN	NaN	NaN	NaN	NaN	NaN	NaN	NaN	NaN	NaN	NaN	NaN	NaN	NaN	NaN	NaN	NaN	NaN	NaN	NaN	NaN	NaN	NaN	NaN	NaN	NaN	NaN	NaN	NaN	NaN	NaN	NaN	NaN	NaN	NaN	NaN	NaN	NaN	NaN	NaN	NaN
0	154.6	140.5	103.9	102.8	90.55	120.7	127.4	106.9	90.06	128.9	120.9	128	NaN	NaN	NaN	NaN	NaN	NaN	NaN	NaN	NaN	NaN	NaN	NaN	NaN	NaN	NaN	NaN	NaN	NaN	NaN	NaN	NaN	NaN	NaN	NaN	NaN	NaN	NaN	NaN	NaN	NaN	NaN	NaN	NaN	NaN	NaN	NaN	NaN
0	136.9	156.6	121.6	151.4	154	145.1	133	124.1	163	135	91.05	160	131.9	130.8	153.5	163.1	114.1	136.2	118.8	123.9	101.4	102.3	147	113.3	109	96.07	115.2	133.5	124	133.3	117.9	87.28	118.9	139	117	109	94.96	100.5	113.6	90.52	125.3	118.7	107.6	112.7	131.6	128.1	137.3	114.6	102
0	141.9	143	141	169.9	121.4	114.7	110.1	152.2	102.9	155.4	132	105.1	134.6	136.1	138.5	123.1	125.2	142.3	96.03	142	139.6	105.1	137.6	108.6	139.5	130.1	89.78	87.67	132.1	136.5	121.2	104.1	126.8	114.3	122.7	124.4	94.65	74.52	148.7	97.02	86.48	122.8	113.9	136.3	NaN	NaN	NaN	NaN	NaN
46	127.3	123.2	125.4	128.5	131.4	153.5	149.5	140.5	161	123.4	159.6	123.5	120.6	138.6	165.5	106.4	122.5	133	150.5	112.3	139.9	125.6	144	134.7	153	119.8	140.1	134	123.6	137.4	143.2	125	140.7	141.4	123.4	171.2	124.5	127.5	118.4	107.9	117	136.4	125.6	148.2	139.8	139.2	153.6	138.4	140.8
0	82.66	148.7	126.4	115.6	NaN	NaN	NaN	NaN	NaN	NaN	NaN	NaN	NaN	NaN	NaN	NaN	NaN	NaN	NaN	NaN	NaN	NaN	NaN	NaN	NaN	NaN	NaN	NaN	NaN	NaN	NaN	NaN	NaN	NaN	NaN	NaN	NaN	NaN	NaN	NaN	NaN	NaN	NaN	NaN	NaN	NaN	NaN	NaN	NaN
0	221.1	209	168.2	177.5	141.1	178	143.1	173.9	181.1	184.5	136.6	136.9	145.9	143	132	166.8	132	160	151.5	112.5	152.5	134.9	132.1	118	137	138	135.4	132.4	131.5	142.1	118.6	142	89	144.2	132.5	159.9	110	121	96.04	142.2	115.2	107.6	126.4	137.1	154.4	141.7	110.4	136.8	142.7
0	155.7	159.7	184.7	153.2	128.7	118.6	156	135.1	160.5	139	140.8	136.1	158.2	130.3	195.6	112.9	133.8	175.1	126.9	108.3	142.7	116.9	90.18	119.4	118.5	128.1	105.4	151.9	126.7	154.5	117.2	103.3	151.4	163.7	131.1	132.8	128.2	141	136.5	98.34	136.6	136.5	114.3	107.5	104.2	123.9	127	140.7	109.9
47	64.31	162.5	155.1	161.6	131	100.6	102.6	168.8	113.1	123.8	153.5	113.1	98.87	136.3	98	93.05	110.8	116.6	79.5	22.75	122.6	87.75	117.7	131.2	98.03	79.28	81.52	92.76	136.4	107.9	88.77	103.1	90	101	97.57	129.6	70.34	108.3	64.89	76.09	83	80.27	72.91	91.75	100.2	106.2	96.41	82.67	102.3
0	141	119.1	105.5	115.5	93.87	91.37	113.7	123.5	113.6	128	131.8	93.64	141.4	156.2	138.4	135	146.5	117	130.1	123.5	122.5	127.8	115.5	116.7	136	128.5	168.9	122.5	129.4	103	95.08	125.5	125.5	114.2	134	117.5	151.4	151.5	109	114.5	78.51	128.2	135.2	109.2	106.3	120.4	125	100.5	110
48	166.3	136.5	154.5	146.7	144.7	130.5	171.3	132	111.5	144.7	165.6	145	162	143.5	159.4	137.4	143.3	151.1	163.6	151.9	124.8	117.2	121.1	160	173.8	155.6	145.4	137.7	102.2	123.6	149.1	107.5	111.2	133.1	120.2	166.3	107	161.3	149.1	141.6	119.5	140.9	126.1	150.5	149.3	165.9	108	122.7	128.4
0	148.2	168.2	163.2	178.5	137.5	164	175.7	128.8	156	172.5	151.6	169.3	150	135.1	166.5	155.6	133.4	155.7	150.1	135.6	135.5	184.5	138	175.6	133	184.8	131.7	147.3	201.6	128.8	129.8	126.1	168.3	124.7	124	163.9	138	140	104.5	96.12	161.5	152.7	161.7	162.4	NaN	NaN	NaN	NaN	NaN
0	146.3	156.5	167.2	175.9	154.9	160	157.7	121.5	133.5	161.1	137.2	147.5	178	139.3	178.2	195.2	161.8	173.2	167.8	127	169.5	178.5	191.5	150.8	109.5	129.1	124	197.1	93.61	153.1	163	178.4	164.2	128.1	134.5	126	111.6	163.6	119.1	129.1	138.5	108.5	134	131.8	136	106.4	124.5	130.5	140.3
0	168.6	189.2	204.6	197.6	223.9	147.8	180	126	156.5	162.7	174.9	169.9	182.7	155.3	194	137.3	139.4	189.3	168	170.8	150.2	165.8	131.2	182.8	160.4	153.7	155.8	119	151.6	122.5	158.4	152	131.9	166.7	182.5	140.8	118.1	156.1	139.5	157.6	110.3	155.8	131.8	165	121.9	151.1	140	153.5	151.4
49	139.7	198	144.6	197.7	141.3	129.2	137	132.9	133.2	139	136.3	158.1	140.3	195.5	154.8	149.7	151.2	142	176.2	182	141.9	141.7	129.8	142.3	151	154.1	153.8	175.3	153.5	127.2	138.8	158.5	155.4	179.4	119.3	166.7	140	157.5	135.7	180.2	222.4	188	187	193.4	186.1	212	170.3	192.1	203.9
0	146.6	134.3	104.8	130.5	106.3	98.44	114.5	113.4	133.1	104.4	134	101.5	105.9	99.97	102.5	129.3	122.1	142.4	115	108.1	154.1	109.5	125	171.4	133.1	175.9	72.61	178.4	146.1	98.41	107.3	120.5	145.2	111.3	94.1	104.7	101	100.5	92.62	120	112.9	93.6	150	115.9	82.29	63.79	83.19	71.93	118.2
50	176.8	192.8	168.6	165.5	213	173.5	180	179.9	164.7	186.7	194	183.4	187.7	177.9	209.8	191	161.5	191.9	167.1	189.2	169.3	203.8	196	186.9	174	143.6	137.4	152.9	170.5	192.3	179.4	178.5	213	178.8	162.2	177.7	158.9	180.8	183.8	186.1	217.6	173.8	179.6	179.3	219.1	153	201.7	146.6	171.7
0	166.1	127.4	111.6	164.9	155.7	159.1	138.7	115.9	114.7	119.5	149.6	132.9	125.5	138.3	156.1	130.2	145.6	136.6	148.6	107.8	110.8	156.9	113	127.5	168.9	144.9	131.8	144.3	120.4	118.6	123.9	83.12	127.1	92.97	137.5	126.5	113.7	138.5	120	124	136.1	122	116.4	117	141.2	125.9	124	108.1	87.64
0	187.7	167.6	167.9	173.2	169.1	165.8	152.2	214.4	185	163.8	172.5	199	150.1	153.2	137	142.1	138.9	130.5	169.3	144.6	119.8	164	137.8	123.2	140.6	146.5	171.5	160.7	136.5	165.2	170.3	145.5	229.5	205.8	167.7	248.6	173.2	164.3	167.2	176.5	142	141.3	151.1	138.3	138.4	138	169.6	199.8	154.5
0	155.9	160.9	173	190.1	146.3	165.3	149.5	159.5	130	128.3	135.7	125.1	124.7	110.6	133.5	136	152.5	150.9	125.9	165.1	157	122	142.5	148.5	130.5	147	144.7	137.2	120.9	140	NaN	NaN	NaN	NaN	NaN	NaN	NaN	NaN	NaN	NaN	NaN	NaN	NaN	NaN	NaN	NaN	NaN	NaN	NaN
0	173.5	234.5	218.5	214.3	199.7	196.1	198.8	196.3	196	173.6	167.2	192.1	219.6	170.7	167.2	175.2	185	223.2	182.8	205.3	170.6	217.1	218.9	172	168.3	198.5	196.8	194.3	189.4	180.3	204.7	192.5	191.9	190	160.8	162.6	170.1	216.9	209.1	188.1	188.7	184.5	237.9	197.5	194.6	178.5	210.5	172	194
51	172.7	129.5	142.6	143.2	151.6	180	168.7	170	157.3	170.1	166.8	123.8	121.3	174.1	149.9	177.3	149.6	149.3	156.3	135.4	129.2	118.2	183.6	147	151.5	167.1	144.9	159.1	125.1	143	389	534	597.5	639.4	586.5	602.5	599.5	398.6	237	157.9	173	147.4	155.1	121	142.5	134.4	138.1	106.5	150.5
52	187.9	246.7	179.3	166.7	193.2	216.7	225.9	195.3	177.9	176.6	154.4	176.4	180.4	176	156.5	151.8	154.1	154.4	162.5	168.2	210.5	170.9	158.7	157.8	168.6	181.7	155.5	175.9	130.2	134	151.8	138.6	168	120	126	164.5	120.4	157.5	148.2	115.4	160.4	157	135.8	156	166.9	137	129	117.6	147.6
53	163.9	184.1	229.8	177.7	166	205.7	162.2	198.8	192.7	188.1	180.8	176.3	201.7	185.7	175.3	152.7	165	179.9	136.1	145.8	170.8	168.6	170.8	170.5	172.7	156.5	174.4	155.1	171.5	174.9	236.5	344.5	365	760.2	810.5	740.2	776.5	711.8	799.9	665.6	719.8	702.1	818.6	779	821.2	830.3	770.5	748.5	766.5
0	155.2	173.3	220	170.2	169.2	183.7	182.9	218.7	178.5	157.2	170.7	145.4	182.5	137	161.5	183.2	170	140.9	170	155.4	159.6	173.6	141.2	124.5	148.2	158.1	181.4	170.3	140.6	158.5	185.5	172.9	146.4	150.2	154.1	182.6	161.3	190.5	181.6	133.4	166	179.4	152.1	171.5	179	163.5	151.5	149	136.5
0	137.5	130.9	149.4	166.8	170.3	133.9	151	194.6	127.6	139.5	182	135.1	114	131.7	174.3	106	98.98	134.5	137.7	142.4	126.4	127.6	108.7	135.8	114	142.5	104.1	118.3	157.3	122.3	124.5	132.9	142.3	109.7	128.9	132.5	109.8	174.5	118.9	156.6	127.6	111.9	91.56	112.1	134	81.52	95.95	118	119.5
0	166.8	185.2	182.1	180.3	181.8	224.6	177.7	147.2	205.9	208.8	197.9	207.5	185.4	179.9	157.6	172.9	166.9	150.7	137	152.2	176.8	163.2	163	141.7	191.2	148	156.9	146.5	175.8	153.5	166.5	151.2	156.2	195.4	146	164.2	141.4	105.7	121.4	159.5	133.4	138.2	156.3	139.9	85.81	168.9	126.1	139.9	157.8
54	232.6	223.6	240.3	217.4	201.3	201.9	161.2	160	192.2	146.5	151	160.9	129.6	153.2	160.8	147	158.4	158.9	184.5	434.5	554.9	546.7	460.8	587.7	555.1	584.1	652.4	651.4	700.5	594.5	620.9	652.4	639.2	639.5	670.4	669.4	688.4	698	736.7	642.2	672.9	634.9	687.6	592.7	549.3	679.3	618	540	720.3
0	148.6	126.7	144	127.8	153.5	135.5	141.4	166.8	140.3	173.2	141.1	138.5	186.6	182.6	137.1	124.6	127.7	148.6	138.2	140	156.9	177.3	153	115.5	169.6	137.5	147.6	158	127	125.9	129.3	133.6	163	113.5	131.4	132.6	107.4	111.4	112	116.7	128	152.9	151.9	145.5	390.9	539.7	139.9	102.9	110.5
55	203.5	203.8	162.3	204.5	233.4	195	175.9	233.3	145.8	156.4	184.6	153.7	136.7	149.7	122.8	177	106.4	154.8	177.7	308.5	177.9	500.8	524.4	497.9	433.7	584	599	560.6	590.7	585.5	524	563.4	528.6	669.5	610.5	792	657.7	835	758.2	660.2	662.7	693.9	596.2	NaN	NaN	NaN	NaN	NaN	NaN
0	144.8	121.5	158	159.5	138	164	147.5	165.8	155.2	140.1	130.4	119.5	149.6	148.7	128.7	143.7	136.3	127	128.7	169.2	115.2	122.1	114.5	132.5	134.2	141.4	142.7	167.4	149.5	116.8	140.5	144.7	102.2	115.2	125.6	124.5	145.7	132.5	136.1	116.4	120.5	105.5	116.5	104	116	136.5	124.9	95.44	123.5
0	166.1	152.1	173.9	163.1	222	186.7	254.8	154.9	162	154.8	167	177	205.9	136.8	172	130.4	155.8	164.1	194.2	185	201	209.7	142.9	163.9	168.5	167.5	134.9	168	149.4	147.4	123.1	134.4	200.8	162	159.7	143.9	151	141.6	140	114.2	142.5	146	147	139.8	135.8	129.5	124.9	139.9	166.5
56	232.9	264.1	232.1	211.2	207.5	160	192.6	172.7	166.7	152.6	134.5	150	154.8	138	107.9	129.9	162.1	164	141.3	157.8	127	180.1	158.5	129.3	150.6	114.2	141.2	120.5	173	211.5	135.4	161	129.6	134.5	174	143.5	114	130.5	143.5	167.5	140	130	159	123.5	138	132.6	141.5	113	158.4
57	220.5	159.4	164.4	170.3	140.3	191.6	168.9	179.7	165.7	250.4	165.6	179	139.5	178.4	189.9	169.5	117	140.5	178.1	176	125	112.5	130	134.5	153	135	159.1	190	127.9	121.1	119.5	146.4	148.6	93.47	104.5	135.5	88.92	108.6	137.4	122.7	121.9	124.7	129.6	111.9	119.1	121.1	127	159.1	135
0	184.4	174	154.8	172.1	177	175.5	148.8	143.3	171	145	159.4	176.9	144.2	145.7	141.5	158.7	137.3	169	168.7	163.4	160.6	142.5	163.7	147.5	117.2	131.2	115	155.2	169.6	137.3	138.7	126.5	89.97	126.6	148.6	145.1	140.6	151.5	120.8	145.2	133.1	148.3	135.5	113.6	153.1	109.8	139.1	123.3	161.1
0	139.8	166.9	140.5	137.2	192.3	187.2	156.4	149.2	128	144.1	137.8	155.1	122.1	156.8	132	148.9	125.7	153.6	124.8	165.9	153.1	135	129	141.4	149.5	131.6	145.9	129	166.2	137.7	139.2	153.8	160.7	207.5	160.1	182.3	142.8	156.6	133.1	153.8	156.5	202.9	145.7	141.9	164.3	152	145.3	147.2	148.7
0	168.3	135.5	137.7	126.7	121.6	109.1	155.5	117.7	169.1	159.5	116.8	171	139.9	137.5	117.2	111.7	115.1	134.9	133.2	128.1	162.4	127.1	133.4	105.3	140.5	145.8	161.5	154.5	128	134.1	113.9	155	132.4	171.6	151.1	167.5	139.5	145.6	157.5	126.5	139.1	126.4	120.1	105.2	110.4	113	155.9	130.6	127.4
0	227.3	167.6	142.7	208.2	167.5	197.5	177.3	207.5	170.1	164.3	154	150.2	170.2	204.7	127.5	173.3	151.9	182	143.5	187.6	194.7	127.7	165	172.4	130.9	120.4	210.1	154.9	186.5	160.5	177.4	146	146.4	176.5	206.9	205	177.4	174.9	131	175.5	170.2	136.9	152	130.5	195.7	134.5	129.7	153.5	147
0	156.3	126.3	151.1	124.7	181.5	121.2	141.3	107.2	148.5	134	129.2	126.5	155.3	135	101.3	138.9	125.2	133.7	167.4	158.6	108.3	139.1	151	105.6	132.4	124.6	110	162.8	117.5	145.9	100.7	140.6	131.8	157.3	99.16	122.4	144.8	130.8	154	129.9	122.7	144.2	110.5	119.4	114.9	139.5	120.7	138.3	138.7
0	181.4	184.9	124.3	171.4	167.2	145.1	143.5	135.2	151.5	153.3	134.4	142.7	152.9	141.5	147.6	158	138.1	130	88.18	162	131.4	145.5	123.5	145.4	117.5	121.5	95.01	111	182.9	102	157.9	157.5	142.6	144	154	140.3	172.9	175.2	142.4	173.7	171.6	204.3	158.3	169.3	173.4	165.7	152.2	141.9	129.5
0	113	127.1	144.1	110.8	155.9	167.6	116.8	137.4	136.5	101.1	129.9	154.9	114.2	148.1	111.3	127.3	127.5	133.4	125.6	135.8	119.9	129	149.2	114.9	116.3	145	149.5	117.5	150.8	116.5	148.6	118.8	95.06	119.3	151.2	127.9	134.8	130.9	132.6	119.8	137.3	132.8	113.4	122.8	140.3	101.3	106.6	96.37	106.6
0	144	173.2	163.3	175.6	157.9	127.6	146.7	242.3	135	153.9	174.5	135	140.3	111.6	106.4	142.1	147.7	123.1	94.35	148.7	179.4	131.4	97.34	163.7	104.4	149	133.7	144.9	149.9	130.1	135.4	171.4	127.8	138	137.2	114	118.3	148.4	141.3	133.7	130	101	123.6	126.8	131.3	128.8	120.5	109	133.5
0	158.5	194.3	186.5	202.1	191.5	134.5	187.2	176.9	145.3	143.1	128.9	153.5	161.4	174.4	209.2	163.8	145.5	161.3	156.7	163.7	175.8	148	165.9	205.4	145.9	151.3	138.9	149.3	172	166.5	139	116.4	126.4	180.9	151.8	130.9	139.5	149.4	169.9	128.1	120.9	172.5	144.4	126.7	135.4	134.9	158	151	166.6
0	140	161.2	177.7	193.8	210.2	182.9	148.1	161.6	190.4	169.2	176.3	132.3	148.4	188.4	125	166.2	150.5	138.1	145.6	143.8	151.5	157.4	171.9	156.3	193.7	153.3	175.9	164.2	135.4	158.4	130.4	130.8	143.8	142	128.9	136.1	182.4	150.8	150.6	163.5	124.8	144.8	112.8	128.7	126.4	120.7	114.5	98.54	110.2
0	246	158.2	193.3	172.4	172.1	183.3	178.2	182.6	152.9	188.3	184.4	176.5	168.1	161.3	192.1	188.6	180.1	174.1	181.5	155.8	138.5	160.9	180.3	177.1	176.5	187.8	176	186.8	160.2	195.3	199.4	157.2	185.9	192.8	179.8	187.5	176.5	143.2	151	152.5	140.7	160.4	154.4	109.7	155.4	160.8	141.6	176.5	159.2
58	135.1	174.3	143.6	126	159	124.9	143.3	148.5	154.3	143	123.3	144.5	136	149	129	103.5	113.1	145.3	151.2	115.7	142.9	125.4	129.8	146.5	147.5	186.9	238.3	485.5	542.5	633.3	737.5	730.6	605.6	647.4	746.9	734.6	639.5	607.6	642.5	612.2	558.6	486.7	564.5	539	476.5	522.9	496.2	519.6	439.5
0	164.2	183.1	160.1	143.8	158.8	183.3	126.7	144.1	161.8	155.5	151.7	155.5	96.98	161.5	134.5	164.1	162.4	151.4	161	172.3	140.7	151.9	147.7	175.5	146	169	138	177	147.9	151.9	166.7	160.5	166	175	121.9	180	120.1	171.5	154.1	167	127.2	166.2	147.7	177	118.2	142	174.9	155.6	156.7
0	198.1	167.5	207.4	186	175.8	172.3	191.5	174	188.1	138.7	186.8	183	211.7	180.5	175.1	182.4	185.4	181.7	176	195.5	171.8	160.7	213.7	213.4	128.8	167.1	204.5	156.9	217.8	148.3	156.7	156.5	158	154.5	170	141.5	125.7	142.2	159.3	157	134.3	194.7	142.7	152.7	161.5	173.8	148.8	162	154
0	134.4	147	128.4	145.9	145.2	123.6	140.5	119.4	164.5	125.2	139.8	135.4	146.1	147.8	145.7	114.6	127.8	109.3	179.9	112.3	171.6	91.14	90.5	91.94	147.5	117.4	121	123	130.5	94.28	111.7	107.3	123.5	74	132.3	115	97.21	131	136.4	112.1	97.3	107.6	79.82	94.5	113.3	145.8	115.1	94.67	106.3
0	167	163.2	164.2	132.9	168.9	226	153.4	224.5	195.2	151.8	174.7	146	158	155.5	170	145.7	157.2	148.4	166.5	164.5	168.9	172.3	198.2	151.3	163.6	193.2	145.4	134.3	138	155.3	164.7	167.5	167.3	151.9	143	145.7	172.2	128.3	143.7	155.6	146.2	162	145.2	155.2	157.3	152.8	190.2	173.4	148.7
59	182	148	188.5	156	144.6	198.1	178.9	156.7	155.3	191.9	191.9	182	165.9	193	225.3	209.9	162.4	181.4	215.2	420.1	716.8	724.3	764.4	710.7	770.3	667.7	706.3	948.1	899.1	1032	1065	1147	1258	1151	1434	1359	1532	1282	1347	1139	1124	1154	1078	1099	1063	1160	1038	1219	1005
0	207.8	146.5	122.9	83.33	88.75	122.6	146.8	173.4	167.2	108.3	133.2	88.46	89.4	118	156.8	118.7	136.6	133.7	144.5	115.4	102.8	123.1	106.7	131	118	108.2	97.51	105.2	142.5	142	137.2	131	117	104.4	118.8	109.7	138.2	115.9	99.8	116	125.7	102.2	134.3	101.4	111.9	92.45	116.3	88.52	113.1
0	112.6	138.8	122.1	125.6	117	157.3	153.3	113.1	117	111.8	106.7	102	103.8	132.8	105.5	120.5	131.9	131.9	101.3	106.5	86.01	77.9	89.68	120.7	97.5	116.2	105	102.3	112.3	88.73	110.8	NaN	NaN	NaN	NaN	NaN	NaN	NaN	NaN	NaN	NaN	NaN	NaN	NaN	NaN	NaN	NaN	NaN	NaN
0	NaN	NaN	NaN	NaN	NaN	NaN	NaN	NaN	NaN	NaN	NaN	NaN	NaN	NaN	NaN	NaN	NaN	NaN	NaN	NaN	NaN	NaN	NaN	NaN	NaN	NaN	NaN	NaN	NaN	NaN	NaN	NaN	NaN	NaN	NaN	NaN	NaN	NaN	NaN	NaN	NaN	NaN	NaN	NaN	NaN	NaN	NaN	NaN	NaN
0	153.6	130.1	147.9	139.6	168.1	150.7	123.2	161	136.3	167.7	161.8	137.4	137.8	131	152.9	142.9	143.2	140.2	131.5	166.2	147	145.5	138.6	131.2	100.1	137.7	142.3	140.3	127.2	125.3	146.8	144.1	117.4	133.7	115.1	125.9	120.5	131.1	133.4	143.3	136.5	131.6	149.4	156	144	137.9	141	146.9	124
0	172	158.1	144.4	164.5	126	148.5	180	127.1	181.9	116.3	191.3	86.76	119.4	159	117.6	140	121.9	137.5	125.8	133.8	138.5	142.6	148.7	136.7	159.3	159.2	133.2	124.5	154.3	131.7	158.4	122.3	140.3	113.4	177.9	130.4	127.3	150.3	179.2	132.9	154	153.7	120.1	131.9	142.3	155.2	141.3	170.9	156.9
0	147.7	151.6	174	173.9	166.9	155	123.3	162.9	117.7	146.4	162.4	179.2	142.4	156.5	120.9	123.1	98.79	130.2	126.1	175.8	177	186.6	160.7	160.6	137.5	130.3	177.1	128	138.3	129.2	137.7	128.6	145.2	145	129.6	138.8	165.7	135.5	129.5	132.2	133.7	124.5	156.5	120.8	141.7	147	134.8	138.8	138.3
0	165.6	145.8	216.6	157.5	174.6	168	180.3	198	187.2	130.7	134.2	135	131.9	160	152.4	146.8	155	160	177	164.7	142.8	167.6	183	134.3	129.3	135.2	155.7	168.3	157.1	141.2	184.7	135.1	158.1	135.7	177.7	173.5	103.5	161.7	174.4	132	158.4	163.1	162.4	157.9	126	181	124.3	147.9	136.7
60	201.3	154.3	128.1	175.9	143.9	170.3	136.3	151	146	177.8	132	178.6	140.5	181.5	176.7	140.3	215	157	179.3	187.9	153.3	162.7	220.5	119.3	160	154.8	164	138.3	168.4	186.2	140.2	183.7	164.4	154.9	168.6	152.5	165.4	149.5	174	137.7	196.8	132.3	135.5	162.2	166.1	143.4	177.8	177.9	192.9
0	94.92	93.56	109.6	97.36	151.1	147.5	71.5	106.1	97.99	153.1	NaN	NaN	NaN	NaN	NaN	NaN	NaN	NaN	NaN	NaN	NaN	NaN	NaN	NaN	NaN	NaN	NaN	NaN	NaN	NaN	NaN	NaN	NaN	NaN	NaN	NaN	NaN	NaN	NaN	NaN	NaN	NaN	NaN	NaN	NaN	NaN	NaN	NaN	NaN
0	129.5	81.93	NaN	NaN	NaN	NaN	NaN	NaN	NaN	NaN	NaN	NaN	NaN	NaN	NaN	NaN	NaN	NaN	NaN	NaN	NaN	NaN	NaN	NaN	NaN	NaN	NaN	NaN	NaN	NaN	NaN	NaN	NaN	NaN	NaN	NaN	NaN	NaN	NaN	NaN	NaN	NaN	NaN	NaN	NaN	NaN	NaN	NaN	NaN
0	137.5	154.7	137.1	119.7	119.5	119	87.96	NaN	NaN	NaN	NaN	NaN	NaN	NaN	NaN	NaN	NaN	NaN	NaN	NaN	NaN	NaN	NaN	NaN	NaN	NaN	NaN	NaN	NaN	NaN	NaN	NaN	NaN	NaN	NaN	NaN	NaN	NaN	NaN	NaN	NaN	NaN	NaN	NaN	NaN	NaN	NaN	NaN	NaN
0	198.4	244	233	220.1	280.4	191.5	185.5	168.5	198.6	188.8	165.3	138.8	177.5	162.3	182.3	167	222.6	188.2	170	174.3	243	207.7	272.3	285.2	188.5	190.7	200.7	204.7	222.8	177.2	204.2	164.4	189	140.4	148.2	210.4	222.5	199.3	197.2	167.5	194.8	196.7	172.2	139	222	139	173	232	169
61	149.7	115.2	144.5	174.3	178.2	146.8	171.8	147.5	122.9	122	160.9	125.7	167.4	100.6	148.4	165.5	131.4	137.1	143	113.5	131.4	172.3	133.8	175.2	184	152.7	150.3	135.8	134.3	153	129.9	172	146.6	119.4	113.5	154.3	156.2	119.5	145.5	142.4	136.3	105.9	140.8	150.5	111.7	108.8	132.7	120	115.5
62	166.8	199	198.2	142	143.1	155.9	156.4	170.9	166.1	135.8	162	118	103.6	190.6	121	148.7	175.7	131.3	153	119.5	129.9	123.7	148.1	148.7	145	130.6	107.3	133.2	125.6	139.5	128.7	134.7	133.6	148.2	140.8	104.8	115.9	132.2	137.7	131.9	134.5	133.3	140	122.2	105.6	141.3	139.9	138.2	125.8
0	192	147.7	202.5	179.5	207.1	182	167.6	192	207.2	181	160.5	176.4	189.5	158	198.1	157	196.1	170.2	168.3	179.4	214.7	138.7	185	178.5	190	147.8	145.6	143.7	128.2	166.3	154.5	169.6	221.1	171	150.7	164.6	173.1	143.3	171.7	125.1	124.6	133.7	122.1	146.1	172.9	166.9	183.6	131.9	190.5
63	171.9	197.4	193.7	202.4	168.5	220.7	195.1	197.6	199.4	199.4	156.5	205.4	155.3	177.8	183.5	203	181.1	165.3	164.8	160.4	147.8	182.4	171.8	157.1	185.5	159.6	165.4	178.5	118.5	185.3	191	193.5	170.3	144.5	217.6	157.8	188.7	168.1	147.1	130.4	124.4	127.8	155.5	174.9	147.1	147	165.7	134.9	140.5
0	197.7	187.5	196.7	171.9	183.8	177.1	160.4	180.6	177.5	169.2	140.9	111.4	143.6	225	134.5	128.5	139.3	126	146	138.2	171.8	140.7	136.2	151.7	187.2	131.3	134.3	132.8	141.3	180	164.4	125.5	187.7	138.7	133.9	119.4	145.7	151.1	138.4	148.4	157	133.1	114.3	141.2	117.8	119.3	155.5	126.9	121.3
64	456.5	418.9	356	363.8	403.8	367.5	428.8	467.9	443.9	451.8	490.1	505.9	513.9	424.9	352.5	511.9	422.6	492.8	427.7	402.3	482.2	428.3	421	413.4	360.9	327	368.4	357.8	345.4	331.4	288.7	468.6	994.6	1117	985.3	933.1	959.2	933.7	989.1	1324	1072	1394	1490	1573	1448	1441	1538	1617	1799
0	200.8	263.7	265.7	235	230.1	167.5	216	195.9	232.7	239.8	163.9	209.1	213.1	221.1	215.8	177.9	138.9	181	240.9	136.2	231	209.8	203.2	142.2	172.9	182.5	166.9	201.2	132.5	159.9	203.7	135	134.4	163.6	163.6	171.9	142.9	159	170.7	154.7	146.4	129.7	142.8	184.2	153.7	173.1	202.6	169.3	160.6
0	151.4	125.3	143.5	130.6	191.7	209.5	172.6	137.8	168	116.5	179.1	141.7	155.7	160.2	143.5	148.3	180.5	126.3	136	146.4	165.5	132.8	140	160	139.1	110.2	128.5	162	124.4	119	122.7	217.4	123.5	123.7	132.9	126.2	141.2	135.5	113.1	140.6	133.3	135.6	132.1	151	120	142	182	178.7	139.6
0	136.2	158.6	151.4	145.8	128.5	177.6	116.7	132.5	149.2	110.7	140	110.9	136	134.3	112.9	127.8	138.5	127.8	162	100.2	153.1	124.2	143.1	121.9	144.5	130.1	137.9	100.8	112.2	135.3	111.6	121.3	134.6	127.5	111.2	155.3	116	144.4	126.5	111.5	115	141.4	102.2	138.6	142.8	110.8	100.8	117.1	161.5
0	293.7	212.1	225.5	196.3	165.7	182.2	204.5	149.9	238.9	162.7	217	132	221	146	187.5	162.4	199.3	174.9	192.9	190.8	197.4	142.2	175.6	149.1	198.3	171.3	178.3	210.8	212.1	116.4	166	230.7	199.3	179	150.1	205.2	237.9	192.7	170.3	195.8	201.8	169.9	200.2	173.6	203.2	179.7	193	185.6	175.6
65	100.1	164.6	178	131.6	173.4	141.1	153.9	143.1	114.5	144.2	160.1	117	158.1	122.9	160.7	142.7	116.7	125.5	114.2	99.55	137.3	146.5	142	142.7	108.2	130.5	171.6	146	121.3	139.5	153	128.8	145	144.3	146.8	163.2	131	152.2	147.1	136.8	124.4	116	111.4	111.6	106.4	123.9	113.7	114.8	121.5
0	169.2	154.8	129	160.9	146.3	163.8	152.6	149.1	144.7	125.3	155.7	166.9	147.5	192.4	165.7	145.7	180.7	166.5	140.1	150.8	166	144	145.1	173.5	173.6	161.4	169.5	142.1	178.5	162.5	134.7	169	138.3	138.6	163	150.9	186.8	153.9	144.8	168.5	155.4	175	226.1	165.7	192	154.8	138.3	158.9	141
66	492.5	415	400	398.9	396.6	350.1	310	312.2	344.2	430	409.7	383.2	336.5	314.5	321.7	368.4	382	362.6	360.7	339.4	339.5	271.1	299.1	299.1	324.1	362.8	805.2	937.5	685.9	846.8	778.3	806.1	764.2	958.6	887.8	708	852.4	757.6	765.6	912.1	1263	1236	1799	1636	1728	1856	1888	1837	1434
67	171.8	186.5	154.1	174.3	179.3	163.5	129.9	176.6	157	161.6	143.8	177	165.3	207.8	190	185.3	185	133.3	165.5	157.2	182.4	138.8	177.3	144.7	155.6	202.8	123.4	158.6	134	142.7	169	168.2	149.6	137.8	163.6	181.3	177.1	157.1	138.5	146.1	116.3	141.3	169.6	119.7	124.6	156.3	151.8	132.2	143.5
0	159.1	166.6	171.7	161.5	141.7	179.9	167.4	145.1	143.1	115.7	186.9	146.6	167	105.5	158.6	168.1	166.9	198.2	149.7	134.3	141.5	173.5	147.9	135.7	138.4	129.3	163.1	179.7	136.6	113	155	121.6	115.5	122.1	152.6	141.3	141	123.2	158.4	123.7	104.1	127.4	110.7	166.9	145.5	165.8	119	175.8	125.2
0	278.6	157.5	230.9	212.3	195.6	172.6	189.8	193.5	171.9	194.6	154.4	199.7	185.6	157.6	181	182.3	178.5	211.4	148.5	167.7	186	188.5	197.4	163.4	177	192.8	201.3	153.9	182.3	200.1	173.1	192.9	228.3	185.9	179.2	132.3	200.2	189.8	156.1	219.8	140.1	197.7	164.9	194.4	201.3	170.3	207.5	209.1	154.2
0	284.1	260.1	317.2	275.9	211.8	260.2	218.3	247.3	251.6	165.9	230.4	212.9	190.5	177.5	176.6	202.1	164.5	171	183	182	175.1	155.5	168.1	215.5	231	207.6	180	171.9	220.1	206.1	183.3	188.7	183.8	208.3	191.5	210.8	187.9	201.2	207.6	223.1	206.4	177.6	178.1	214.9	204.1	261	200.4	182.4	182.7
0	63.53	NaN	NaN	NaN	NaN	NaN	NaN	NaN	NaN	NaN	NaN	NaN	NaN	NaN	NaN	NaN	NaN	NaN	NaN	NaN	NaN	NaN	NaN	NaN	NaN	NaN	NaN	NaN	NaN	NaN	NaN	NaN	NaN	NaN	NaN	NaN	NaN	NaN	NaN	NaN	NaN	NaN	NaN	NaN	NaN	NaN	NaN	NaN	NaN
0	133	NaN	NaN	NaN	NaN	NaN	NaN	NaN	NaN	NaN	NaN	NaN	NaN	NaN	NaN	NaN	NaN	NaN	NaN	NaN	NaN	NaN	NaN	NaN	NaN	NaN	NaN	NaN	NaN	NaN	NaN	NaN	NaN	NaN	NaN	NaN	NaN	NaN	NaN	NaN	NaN	NaN	NaN	NaN	NaN	NaN	NaN	NaN	NaN
0	183.8	148.6	157.4	184.8	138	194.8	152.9	124.9	141.2	160.5	151.8	197.3	167	97.84	127.4	115.8	137	172.5	191.8	134.5	138	171.5	128.8	149.6	145.6	164.9	145.7	136.3	114.5	107.9	158.6	120.7	107.2	125.5	142.9	138.1	149.2	133.7	124.3	167	79.01	118.3	125.2	124.3	137.4	142.6	126	122.5	116.4
0	NaN	NaN	NaN	NaN	NaN	NaN	NaN	NaN	NaN	NaN	NaN	NaN	NaN	NaN	NaN	NaN	NaN	NaN	NaN	NaN	NaN	NaN	NaN	NaN	NaN	NaN	NaN	NaN	NaN	NaN	NaN	NaN	NaN	NaN	NaN	NaN	NaN	NaN	NaN	NaN	NaN	NaN	NaN	NaN	NaN	NaN	NaN	NaN	NaN
0	NaN	NaN	NaN	NaN	NaN	NaN	NaN	NaN	NaN	NaN	NaN	NaN	NaN	NaN	NaN	NaN	NaN	NaN	NaN	NaN	NaN	NaN	NaN	NaN	NaN	NaN	NaN	NaN	NaN	NaN	NaN	NaN	NaN	NaN	NaN	NaN	NaN	NaN	NaN	NaN	NaN	NaN	NaN	NaN	NaN	NaN	NaN	NaN	NaN
0	211.2	179.4	209.8	174.4	165.4	228	206.3	194.4	225.9	183.7	187.7	193.4	184.4	149.5	210.5	182.8	169.3	155.9	200.6	207.2	193.5	172.8	184.7	163.5	166.5	143.6	184	137.8	155.2	174.3	171	161.6	174.3	230.9	165.2	155.9	148.9	208.1	164.8	177.3	194.4	201.1	209.9	186.7	244.4	174.5	200.6	157.5	160.2
68	233.1	194.9	215.4	220.2	206.9	230.7	194.7	166.8	176.1	130.1	166.3	172.8	172.4	164.4	175.9	204	189.9	203.6	159.9	178.3	149.2	144.3	119.1	172.4	197.9	166.5	162.4	181.5	184.9	143.4	165.5	153	155	150.9	141.1	159.1	171	168	159	185.9	189	170.7	135.1	154.9	183.1	158.8	134.1	140.1	160.4
69	138	124.7	143	129.2	124.5	133.5	90.05	128	133	158.1	123.3	113	95.42	127.5	145.8	102	99.07	151.6	115.1	121.1	173.6	154.1	106.5	130.4	144.6	122	142.1	129.9	133.5	130.9	98.08	146.3	157.2	136.4	154.9	154.9	109	150.9	108.9	116.7	105.5	136.1	155	118.6	111.7	124	109.7	145.4	96.44
70	193	215.8	188.7	181	163.9	216.5	173.2	173.6	216.4	227.3	190.5	214.5	181.6	172.6	198.9	221.3	214.7	176.5	230.5	184.1	148.4	210.2	441.8	800.6	898	886.6	872.2	787.5	844.6	901.3	432.6	239.7	256.3	193.9	176	178	188	192.1	208.1	181	161	164.3	170.4	161.6	183.2	148.6	176.6	156.8	131.6
0	211.2	212.5	183.2	153.1	145.2	190.6	206.3	158.1	163.4	184.9	172.3	202.2	126.9	175.2	165.9	169.4	163.9	159.9	174.7	182.2	145.7	149.8	172.3	131	148.6	173.6	162.5	219.9	134.1	132.5	192.9	172.3	149	172.2	171.5	143.2	175.3	153.5	191.5	133.7	147.1	125.9	148.5	137.5	139.1	161.2	158.8	155.7	167.4
0	269.3	241.5	198.3	220.7	191.1	228	243.5	255	252	245.1	234.5	211.3	196.6	192.8	224.5	193.1	223.5	225	188.5	183.7	239	169.8	220.9	225	254.4	217	237.9	194.8	212.4	241.4	228.5	203.3	211.2	182.5	170.9	167.4	225	179.9	224.1	204.2	193.6	177.7	215	177.9	197.3	183.1	189.8	178.1	233.6
0	141.3	144	120.5	155.8	154	130.6	148.8	155.4	174.5	155.8	152.9	142	151.5	154	148.9	158.5	160.6	159.8	637.6	743.1	811.4	740.8	751.6	768.7	824.4	731.2	802.5	810	798.8	765	750.2	751.7	729.7	762	751.7	766.6	513.5	450.1	479.2	308.2	263.1	253.9	182.4	218.2	163	157.3	174.1	222.5	196.3
71	222.5	153.1	144.8	196	208.3	195.9	167	135.8	147.1	171.3	129.9	175.1	188.9	163.1	192.9	127.1	166.1	167.7	141.8	134.3	158	133.2	163.8	169	143.3	147.9	166	113.5	115	148.4	147.2	100.4	117.4	141.2	107.9	122.5	105.9	137.4	135.3	130.8	144.7	166.4	121.2	137.4	122.8	149.1	179.5	143.5	123.4
72	169.4	162.4	156.3	142.9	157.3	141.2	142.2	155.1	132	142.9	154.9	148.9	181.8	161.4	125.8	195.7	172	176.4	124.7	169.3	154.7	156.6	157.9	166.4	181.9	169.1	142	188.3	148.6	146.2	165.3	108	127	137.7	132.7	164.4	146	149.4	144	130.5	162.5	148.9	140.7	114	152.7	177.5	140.7	145.5	163.3
0	123.8	170.5	171.7	141.3	148.1	143.1	155.3	138.7	131	126.1	111	179.1	127.6	164.2	101.1	118.8	134.2	108.1	120.6	122	121.3	145.2	132.7	143	112	129.9	113.7	139.5	143.3	160.4	107.5	174.9	105	128.8	182.1	115.6	154.6	145.9	176.8	126.1	109.4	140.4	114.2	122.1	147.7	112.9	137.1	110.5	100.1
0	181.4	199.9	211.6	207.3	232.2	207.9	171	196.4	189.3	172.2	146.5	186.4	186.5	126.5	162.1	167	199.7	133.6	170.8	157.4	154.7	153.9	194.5	185.7	209.1	176	NaN	NaN	NaN	NaN	NaN	NaN	NaN	NaN	NaN	NaN	NaN	NaN	NaN	NaN	NaN	NaN	NaN	NaN	NaN	NaN	NaN	NaN	NaN
0	194.4	236.9	152.3	179.1	142.3	228	210.4	219.8	132.4	187.3	210.3	175.3	184.9	194	197.1	200.5	216.2	202.4	143.6	178.5	170.5	221	178.8	169.7	229.9	190.9	200.9	162.7	199.7	197.7	148	169.4	175.4	171.3	189.6	149.1	202.3	184.5	220.3	182.2	193.6	202.4	178.5	185.3	201.3	172.5	149.9	182.3	224.2
0	213.1	193.7	194.9	194.2	203.9	187.4	189.4	193.4	160	240.9	210.6	240.7	164.4	161.5	182.7	171.7	175.5	176.3	193.7	163.6	175.1	186.1	181.1	166.3	174.9	207.4	156.5	140.8	170.7	169.7	182.7	169.2	169.8	165.6	161	194	140.8	135.6	165.6	183.7	158	160	172.6	171.7	162	146.7	173.7	141.2	124.1
0	NaN	NaN	NaN	NaN	NaN	NaN	NaN	NaN	NaN	NaN	NaN	NaN	NaN	NaN	NaN	NaN	NaN	NaN	NaN	NaN	NaN	NaN	NaN	NaN	NaN	NaN	NaN	NaN	NaN	NaN	NaN	NaN	NaN	NaN	NaN	NaN	NaN	NaN	NaN	NaN	NaN	NaN	NaN	NaN	NaN	NaN	NaN	NaN	NaN
0	164	122	125.5	134	106.7	171.2	135.9	151.5	169.7	160.1	153.2	164.6	147.6	139.7	164.7	141.9	131.7	129.5	131.2	114.1	143.5	108	120.5	123.1	156.2	131.1	114	121.6	149.1	142.1	128.5	129	141.7	107.5	141.6	122.6	140.4	109	133.5	114.9	98.6	103.9	171.9	110	138.8	85.06	97.38	114.5	98.84
0	169.2	137.7	162.6	181.1	143.7	146.9	145.4	175.1	129	119	132.6	181.4	110.1	133	146.5	129.9	167.7	109.1	160.7	108.5	166.6	137.4	118.1	168.3	82.42	129.9	145.6	176.6	130.1	114	98.51	150.4	122.4	172.6	118.4	141	131.4	105.1	100.5	121.5	122.5	140.5	149.6	142.1	152	111.9	141.9	142.3	128.4
0	214.5	178.8	208	241.5	174.3	194.9	174.4	195.1	231.5	194.8	203.8	188.9	201.5	208.9	158.5	192	190	208.1	204.2	831.2	866.3	822.4	914.2	822.3	768.6	790.2	847.4	583.9	522.6	542.2	452.5	356	289.3	260.4	261.2	246.8	229.6	204	205.4	250.5	246	189	202.7	177.3	194.8	197	220.2	195.3	198
0	115.8	138.4	171	137.2	120.6	126	98.75	80.4	135.8	94.59	121.3	108.2	121.2	140.3	146.4	87.25	110	125.4	119.8	145.9	141	116.4	110.2	161	117.6	119	109.8	135.7	120.9	130	126.5	95.55	75.74	117.8	145.8	123.8	99.07	95.27	97.58	85.44	99.07	124.8	114.2	NaN	NaN	NaN	NaN	NaN	NaN
0	213.4	178.7	191.6	217.5	163.5	200.3	201	216.3	230.8	181.5	170.6	183.4	185.3	153.7	163.2	156.9	184.7	163.4	151.2	156.6	120.1	196.7	176.5	142.4	166.3	160.2	148.4	168.3	204.5	164.7	154	175.5	NaN	NaN	NaN	NaN	NaN	NaN	NaN	NaN	NaN	NaN	NaN	NaN	NaN	NaN	NaN	NaN	NaN
0	193.1	165.8	176.3	183.6	178.2	196.1	164	168.7	183.9	158.3	210.6	147.6	169.2	146.7	176.5	178.4	211.6	157.2	165.7	148.3	159.3	188.3	155.1	154.5	165.8	140.1	188	155.2	166.5	180	182.5	190.2	200.7	196.3	194.7	141.6	187	198.3	165.2	146.9	132	155.7	193.9	145.3	159.1	151.1	149.9	145.4	156.6
0	192.6	157.5	145	166.9	193.9	216	184.5	195.5	134.2	124.5	128.5	193.9	164.9	146.7	116.1	126.6	151.4	149.7	189.8	122.2	145	164.6	140	136.9	139.9	175.4	125.1	166.9	148.6	171.4	166.5	146.7	173.4	158.2	153.8	115.7	139.7	681.2	859	890.1	892.3	873.7	784.7	867.6	926.8	809.8	736.7	483.9	315.9
0	106.9	NaN	NaN	NaN	NaN	NaN	NaN	NaN	NaN	NaN	NaN	NaN	NaN	NaN	NaN	NaN	NaN	NaN	NaN	NaN	NaN	NaN	NaN	NaN	NaN	NaN	NaN	NaN	NaN	NaN	NaN	NaN	NaN	NaN	NaN	NaN	NaN	NaN	NaN	NaN	NaN	NaN	NaN	NaN	NaN	NaN	NaN	NaN	NaN
73	241.3	231.8	229.1	243	211.5	168.2	167.9	193.6	175.6	138.4	154.6	179.9	174.4	189.1	142.6	154.7	174.9	180.4	161	190.9	170	171.3	172.2	161.5	170	155.8	152.5	146.3	140	158	146.6	128	162.3	150.9	148.3	138	167.2	147.8	145.8	198.6	134.4	185.9	143.4	143.9	190.5	160.4	144.1	153.6	160.3
0	242.9	177	185.4	177.7	214.2	204.7	167.4	189.9	177.1	192.7	163.8	153.7	168.2	166.3	210.6	139.5	180.5	151.3	181	189	176.1	131.3	127.3	155.5	143.7	136.9	145.3	165.7	144.8	158.2	164.3	152	165.7	163.9	127.1	167	167.8	153.8	153.1	161	170.7	181.9	188.2	178.9	149.3	164.2	154	154.1	158.9
0	155.9	172.1	152.5	160.7	122	156.3	142.9	171.4	120.9	105.1	124.3	131.7	176.5	NaN	NaN	NaN	NaN	NaN	NaN	NaN	NaN	NaN	NaN	NaN	NaN	NaN	NaN	NaN	NaN	NaN	NaN	NaN	NaN	NaN	NaN	NaN	NaN	NaN	NaN	NaN	NaN	NaN	NaN	NaN	NaN	NaN	NaN	NaN	NaN
0	169.8	142.4	144	153.6	162.1	111.8	115	117.5	134.4	110.2	135.6	134.8	103.8	152.3	115.8	109	93.56	130.5	114.8	109	169	128.5	136.4	118	172	108.8	110.7	146.5	122	116	118.9	138	126.9	136.5	124.6	95.42	135.6	132.2	123.7	119.5	119.2	134	92.38	150.9	106	106.6	93.58	143.5	108.3
0	150.7	127.9	137.8	113.9	181.3	197.7	155.5	201.4	127.6	141.5	144.2	100.6	138	139.2	148.5	122.1	142.6	125.8	115.6	134.1	156.5	115.5	113.4	131.9	103.2	130.1	133.9	117	90.65	149.5	138.9	92.89	133.6	191.9	152	140.3	159.5	138	129.1	144.6	105.7	95.91	116.7	118.9	93.16	122.8	117.2	120.1	97.12
0	139	188.4	140.6	120.1	123.7	139.6	96.28	146.4	122.4	134.4	117.6	122.6	162.1	147.3	147	152.9	134.4	124.5	153	109.8	126.5	106.7	144.5	83	123	121.7	92	108.2	137.5	113.9	123.3	119.8	121.9	129.5	141.1	136.7	96.71	96.34	111.3	122.3	NaN	NaN	NaN	NaN	NaN	NaN	NaN	NaN	NaN
0	154.3	227.8	167.5	138.8	159.7	184	131.3	125	134	136.7	148.4	147.7	139.9	127.5	136.6	141.6	142.5	174.7	180	154.5	149.2	116	133.9	150	140.6	141.2	141.2	122.2	132.4	108.4	147.9	139.9	172.6	169.3	138.2	131.5	127	147.3	134	100	124	145.8	150.2	111.5	147.2	122	127.9	114.9	139.4
0	137	185.2	164.5	164.6	209.1	217	149.9	233.3	164.5	205.6	190.7	177.9	196.7	184.4	184.2	202.5	167.4	181.9	172	137.4	136.6	168.8	180.7	172.6	153.9	153.7	191.8	176.7	196.4	178.3	147.8	185.5	163	157.8	214.9	152.4	171	166.5	192.2	132.7	182.9	161.1	143.6	151.4	138	169.7	157.8	159.1	140.4
74	145.8	195.4	151	157.7	177.3	220.1	158.3	204.9	179	184.1	166.2	148.8	163.1	146.9	213.2	159.6	154.3	118.2	185.5	147.8	139.5	174.2	218.7	173.1	218	158.1	175.5	151.8	158	173.3	165.3	134.8	139.6	137.7	154.6	161.1	140.3	161	176.5	149.4	181.3	184.9	212.2	141.2	155.6	169	175.3	162	169.6
0	174.3	164	170.4	140.1	152.4	197.4	178.5	161.4	131.4	171.7	201	179.1	183.5	149.1	143.5	120.1	176	151.8	163.1	114	161.5	110.8	164.8	152.2	149.9	145	138.6	170	144.9	129.4	122.1	127	103.9	144.4	111.3	162.9	153.4	145.8	95.36	120.5	88.11	118.6	166.4	92.37	151.2	115.4	176.6	160	114
75	165.7	154	182.8	172.9	201.6	165	168.1	143.9	190.7	175.3	145.2	163.9	152.6	171.6	178.8	166.2	147.4	153.5	162.8	140.6	153.2	126.9	140.9	194.5	170.7	164.3	146.2	130.7	142.5	156.9	184.3	148.6	165.7	148.8	154.9	147	160.3	142.3	138.4	153.8	122.8	157	141.9	157.7	154.2	159.6	161.7	151.4	146.1
0	177.1	162.7	178.6	154	194.7	136	177.2	130.9	172.5	146.3	126.2	145.5	123	116.1	138.9	107.8	175	154.1	133.1	148.8	117.7	140.4	115.9	187	133.6	139.4	152.1	132.6	150.9	111.8	104.5	113.8	126	166.7	137.4	135.4	131.9	152.4	128.7	129.4	121.6	115	157.3	205.3	135.2	148.3	157.4	172.6	113
76	206.7	174.2	209.3	160.3	170.9	154.7	172	144.4	164.9	214.1	243.6	257.6	218.9	147.9	170.4	224.1	201	188.3	211	187.5	157.7	180.9	165.4	177.4	111.4	169	211.7	130.6	173.5	175.1	157.5	159	158.2	171.5	139.9	170	134.7	153.1	137.5	146.7	140.9	145.6	197	168.2	181.1	129.4	138.4	141	132.9
0	228.9	172.4	157.6	173.5	163.7	160.5	129	173.3	113	133	134	140.9	130.6	116.1	154.8	161.1	116.3	114.5	138.2	133.2	164.8	101.7	136.8	113.3	NaN	NaN	NaN	NaN	NaN	NaN	NaN	NaN	NaN	NaN	NaN	NaN	NaN	NaN	NaN	NaN	NaN	NaN	NaN	NaN	NaN	NaN	NaN	NaN	NaN
0	194.9	167.3	152	186.5	166.3	198.9	219.8	200.3	135.1	168.4	209.6	173.6	147.4	134.1	152.9	167.1	130.6	174.4	153.5	133.5	160.4	174.9	153.5	153.9	169.4	166.6	129.2	147.6	140.5	168.6	142.5	180.6	128.5	149.4	142.5	158	172	170	171.6	141.5	187.6	176.5	203.6	145	168.6	136.5	143.7	139.6	118
0	155.4	83.41	NaN	NaN	NaN	NaN	NaN	NaN	NaN	NaN	NaN	NaN	NaN	NaN	NaN	NaN	NaN	NaN	NaN	NaN	NaN	NaN	NaN	NaN	NaN	NaN	NaN	NaN	NaN	NaN	NaN	NaN	NaN	NaN	NaN	NaN	NaN	NaN	NaN	NaN	NaN	NaN	NaN	NaN	NaN	NaN	NaN	NaN	NaN
0	181.6	172.3	175.3	166.7	193.3	146	141.6	148.5	145.5	144.7	193	170.7	127.3	145.2	134.2	174.2	117.7	166.9	159.6	155.5	137.5	140.4	160.7	157.1	152.3	167.7	179.1	170.5	191.7	189.4	183.1	157.2	146.4	127.9	152.6	143.8	146.8	182.2	101.2	174	156	154.7	150.8	145.3	174.6	189.9	133.1	172.3	156
0	204.8	217.5	168.2	192.9	186.2	167.2	166.9	190	144.7	187.5	183	173.8	157	194.5	144.5	150.5	196.8	178.8	171.2	184.3	177.1	186.6	152.3	217.9	135.5	147.5	170.6	153.5	134.4	154.8	141.9	117.9	155	161.4	168.5	189.2	174.3	202.4	155.4	181	153.6	179.2	155	198	180.2	169.6	204.7	187.5	195.3
0	104.1	145.1	103.5	151	135	181.5	153	153.9	153	166	197	159.3	179	180.8	181.4	143.1	171.5	129.4	111.3	145.2	126.6	138.5	158.7	120.4	117.1	147.7	129.2	165.4	195	128.2	121.9	131.9	145.2	139	144.7	144.7	139.9	168.9	151.4	134.4	150	141.4	133.8	141.5	133.7	137.6	179.8	164.6	167.4
0	NaN	NaN	NaN	NaN	NaN	NaN	NaN	NaN	NaN	NaN	NaN	NaN	NaN	NaN	NaN	NaN	NaN	NaN	NaN	NaN	NaN	NaN	NaN	NaN	NaN	NaN	NaN	NaN	NaN	NaN	NaN	NaN	NaN	NaN	NaN	NaN	NaN	NaN	NaN	NaN	NaN	NaN	NaN	NaN	NaN	NaN	NaN	NaN	NaN
0	209.5	235.5	229.8	212.5	266.5	290	276.3	245.8	214.2	335.5	212	209.7	265.7	208.2	203.7	181.3	168.2	200	161.8	174	150.2	157.7	226.8	188	182.3	172	124.2	174.5	145.5	145.5	143.2	171.7	143.4	183	171.7	133.8	149.4	137.2	132.8	150.3	130.4	158.3	147	170.5	128.1	128.3	141.8	151.1	176.7
0	136	173.3	173.2	131.7	148.6	151.4	145.2	126.6	167.1	143.3	143.7	130.2	151.8	128.7	114.6	114.9	137.7	110.4	118.4	112.4	113.2	89.3	113.9	131.7	166	94.3	98.31	145.2	136.4	133.3	119.4	81.69	144.8	115.6	125.9	134.8	126.3	107.4	107.8	126.2	133.1	127.7	154.7	97.87	141.5	133.8	110.9	89.85	114.8
0	150.4	152.2	165.2	137.3	174.8	222	177.1	154.2	190.4	168.5	158.2	145.5	172	142	143.5	173	138.7	172.2	163	192.9	139.4	181.5	153.3	159.6	139	173	142	153	118.5	132.1	106.4	145.9	128.8	133.7	151.2	143.5	144.4	136	144.5	135.8	159.5	140	115	111.9	130.4	123.6	158.4	154.8	111
0	156.3	163.3	144.1	171.5	152.5	101	143.7	153.4	187	99.49	126	111.1	133.6	100.6	79.63	112.7	110	130.4	98.71	142	115.3	101.5	89.21	100.1	119.5	115.4	76.89	120.8	91.5	88.13	148.5	117.4	97.12	147.6	103.7	131.5	133.5	86.97	108.6	79.38	91.13	86.99	147	124.9	133.4	95.98	101	113.8	91.5
0	142	165.8	178.7	150.7	226	178.5	165	191.5	151.5	208.3	152.5	143.8	166.7	176	126.8	145.2	166.8	154.8	173.1	153.3	163.8	158.5	123.7	174.8	115.8	135	166.8	160.6	150.8	178	119	150.5	118.9	141.4	155.7	123.1	172.5	115.1	127.5	144.2	146.2	146.7	121.8	130.3	123.5	95.5	156.2	123.5	148
0	185.3	195.9	181.7	214	220.4	156.5	184	179.6	176.4	150	203.7	167.2	162.5	169.5	169.2	182.6	144.7	139.5	149.3	149.1	145.2	156.7	158.1	190.7	159.5	162.2	149.8	190.4	192.1	169	179.2	133	144.7	142.1	177.1	146	140.4	127.9	159.3	156.6	131.5	165.3	145.5	145	132	141.9	140	138.5	128.5
0	132.3	120.1	135.8	140.3	153.5	184.2	153.5	140.4	153.4	150.8	164.5	151	124.9	125	137.9	154.5	123.9	159	144.5	126	143.5	134	132.4	166.4	177.6	127.6	126	134.9	141	138.6	103.6	165.6	126.2	159.5	149	80.38	132	149.9	126.9	149.5	132.7	141.5	151.8	146.9	116.4	157.7	103.8	126.1	150.2
0	159.3	168.5	168.4	189.5	167.8	136	146.9	160	136.2	168.2	143.1	145.4	150.5	234.9	185.2	160.1	129.9	180.1	168.2	169	173.5	185.2	161	162.2	175.5	202.4	168	144.8	136	171.6	183.3	152.8	189.6	176.2	159.5	131.2	129.9	137.7	128.7	155	156.6	193.8	156.8	153	126.6	165	153.7	165.3	132.8
0	110.4	132	122.8	140.6	147	157.7	135	99.54	152	98.64	137.2	130.5	127.3	157.1	139.2	128.5	125.6	126.2	169.5	114.6	183.8	107.5	84.84	119.2	101.9	118.2	110	113.9	128.5	122.2	120.8	119.4	138.3	170.6	125.4	88.03	103.5	138.7	129.9	149.7	116.2	146.3	150.1	127.1	137.8	122.3	129.9	117	116.3
77	175.8	144.5	138.5	146.7	207.7	144.2	173.7	136.2	132.8	125.3	135.2	199.7	133.9	129.3	114	127.3	161.7	136.3	111.7	111.9	132.7	125.7	139.3	102.3	141.4	130.3	130.3	106.2	108.4	93.36	116.9	137.3	142.3	102.8	152.3	118.9	138.2	136.3	93.7	130.4	127.8	148.7	101.1	164.3	105.8	117.3	93.76	113.4	127.3
0	NaN	NaN	NaN	NaN	NaN	NaN	NaN	NaN	NaN	NaN	NaN	NaN	NaN	NaN	NaN	NaN	NaN	NaN	NaN	NaN	NaN	NaN	NaN	NaN	NaN	NaN	NaN	NaN	NaN	NaN	NaN	NaN	NaN	NaN	NaN	NaN	NaN	NaN	NaN	NaN	NaN	NaN	NaN	NaN	NaN	NaN	NaN	NaN	NaN
0	205.6	180.4	214.1	167.9	136.1	155	138.4	155.9	144.3	141	NaN	NaN	NaN	NaN	NaN	NaN	NaN	NaN	NaN	NaN	NaN	NaN	NaN	NaN	NaN	NaN	NaN	NaN	NaN	NaN	NaN	NaN	NaN	NaN	NaN	NaN	NaN	NaN	NaN	NaN	NaN	NaN	NaN	NaN	NaN	NaN	NaN	NaN	NaN
0	162.2	170.9	167.7	194.5	153.5	178	167.5	218.7	174.6	163.6	201	177.6	168.7	169.5	136.7	169.6	131.7	191.9	227.4	153	164.1	147.4	151.1	150.9	161.1	181	164.5	172.9	207.4	167	166.4	175.4	162.6	143.3	160.3	160	134.3	97.65	165.4	174.4	141.7	118.6	150.5	174.5	132.1	154.6	148.5	109.5	140.2
0	124.6	155.1	162.9	172.3	202.1	207.5	153.3	136.3	137.4	141.1	153.5	128.7	149.4	162.5	113.9	164.6	150.9	134.5	176	146.1	135.1	143.1	129.7	136.4	187.1	148.5	130	148.3	123.4	123.9	173	135.5	117.7	143	109.5	135.1	115.3	126.9	117.9	112	119.5	135.5	103.4	116.6	91.22	108	120.6	89.12	104
0	185	154.1	181.7	188.9	149.4	171.3	153	153.7	183.5	172	162.5	180.7	193.9	192	170.5	161.5	186	173.9	162.1	152.3	169.7	168.7	180.2	214.2	179.3	159.5	160.5	163.9	127.3	160.4	188	175.5	218.2	171.3	174.9	157.7	140.5	169	144	150	182	121.4	194.3	173.5	146.5	167	141.8	183.8	144.5
0	157.9	159.4	130.1	169.5	115.5	126.5	176	158.1	146	108.1	128.5	153.5	116	164.4	171.7	155.9	149.7	128.5	112.1	141	159	117.5	107.4	156.9	174.5	139.9	132.8	139.9	141	165	165.5	146.1	150.5	156	151.9	172.9	173.4	178.1	163.8	165.6	156.8	122.8	131.1	133.5	116.3	147.8	137.9	173.5	128.4
0	132.5	NaN	NaN	NaN	NaN	NaN	NaN	NaN	NaN	NaN	NaN	NaN	NaN	NaN	NaN	NaN	NaN	NaN	NaN	NaN	NaN	NaN	NaN	NaN	NaN	NaN	NaN	NaN	NaN	NaN	NaN	NaN	NaN	NaN	NaN	NaN	NaN	NaN	NaN	NaN	NaN	NaN	NaN	NaN	NaN	NaN	NaN	NaN	NaN
0	208.3	149.8	232	189.5	190.8	196.1	NaN	NaN	NaN	NaN	NaN	NaN	NaN	NaN	NaN	NaN	NaN	NaN	NaN	NaN	NaN	NaN	NaN	NaN	NaN	NaN	NaN	NaN	NaN	NaN	NaN	NaN	NaN	NaN	NaN	NaN	NaN	NaN	NaN	NaN	NaN	NaN	NaN	NaN	NaN	NaN	NaN	NaN	NaN
0	111.2	142.3	159.2	171.4	126.1	137.7	152.2	104	231.9	163.3	117.2	150.8	125.5	133	159.5	143.2	147.6	148.7	136.2	132.1	111.5	123.2	128.3	151.8	118.5	118.9	156.8	115.3	162.6	118.3	158.8	146	138.3	124.5	149	147	132.6	149.8	136	112.7	154	137.3	108	89	121.3	130.5	142.3	138.3	123.9
0	172.4	206.3	210.7	238.2	166.4	214.1	184	197.9	217.3	199.4	167.5	260.7	264.2	279.3	222.5	278.3	266	222	233.8	193.7	241.9	229.7	229.4	216.8	236.7	258.5	219.2	230.7	227	185	179.2	156.3	224.7	171.7	185.3	141.5	161.2	244.7	141	198.7	130.7	144.7	144.9	186.3	130.5	198	156.7	199.8	154.7
0	159.6	172.9	174.9	152.5	126.5	137.5	148.6	146	152.9	149.9	147.1	135.4	137.4	124.5	132.5	120.9	117.5	126.2	146.6	127	114.6	146.9	136	150.6	131.4	151	119.9	126.5	123.4	114.9	172.6	155.5	123.6	129	114.8	141.2	139.2	120.3	132.1	168.4	150.6	144.7	121.8	149.7	126.2	127.7	132.9	96.42	138.2
0	188.6	161.8	151	110.5	142	174.3	126.1	123.1	139.4	120.2	131	130.2	149	136.3	161.3	147.7	142.5	144.3	162.8	121.4	141.6	134.8	92.76	103	125	109.7	133.8	125	117.1	109.5	NaN	NaN	NaN	NaN	NaN	NaN	NaN	NaN	NaN	NaN	NaN	NaN	NaN	NaN	NaN	NaN	NaN	NaN	NaN
0	NaN	NaN	NaN	NaN	NaN	NaN	NaN	NaN	NaN	NaN	NaN	NaN	NaN	NaN	NaN	NaN	NaN	NaN	NaN	NaN	NaN	NaN	NaN	NaN	NaN	NaN	NaN	NaN	NaN	NaN	NaN	NaN	NaN	NaN	NaN	NaN	NaN	NaN	NaN	NaN	NaN	NaN	NaN	NaN	NaN	NaN	NaN	NaN	NaN
0	NaN	NaN	NaN	NaN	NaN	NaN	NaN	NaN	NaN	NaN	NaN	NaN	NaN	NaN	NaN	NaN	NaN	NaN	NaN	NaN	NaN	NaN	NaN	NaN	NaN	NaN	NaN	NaN	NaN	NaN	NaN	NaN	NaN	NaN	NaN	NaN	NaN	NaN	NaN	NaN	NaN	NaN	NaN	NaN	NaN	NaN	NaN	NaN	NaN
0	NaN	NaN	NaN	NaN	NaN	NaN	NaN	NaN	NaN	NaN	NaN	NaN	NaN	NaN	NaN	NaN	NaN	NaN	NaN	NaN	NaN	NaN	NaN	NaN	NaN	NaN	NaN	NaN	NaN	NaN	NaN	NaN	NaN	NaN	NaN	NaN	NaN	NaN	NaN	NaN	NaN	NaN	NaN	NaN	NaN	NaN	NaN	NaN	NaN
0	160.2	133.4	169	183	152.3	146.8	153.2	118	158.8	140.5	166.5	158.4	153.6	126.3	130.2	111.8	160	98.54	160.8	175.7	141.7	142.2	135.1	130	144.2	128.6	136.5	149.7	126	120.8	168.7	132.2	130	137.5	119.6	114.8	148.1	138.6	141	122.9	140.5	159.7	126.2	143	112.6	131.5	141.8	114.5	142
78	150.7	159	179.4	195	164.5	174	137.5	173.5	123.5	149.1	189.5	172.5	149	145.5	118.5	123	134.5	121.5	143	133	125	125.5	152.9	151.5	143.1	127.2	115.1	124.9	129	154.5	125	133	115.3	130.2	130	114.5	157	136.3	129.4	128.2	138	115	107.8	128	132	103.4	171.1	123.5	153.1
79	198.3	200.2	232	188	198	190.2	203.1	203.1	217.9	189	155.6	209.3	161.6	203.3	200.1	223.2	163.4	169.9	180.3	218.5	202.5	172.1	200.8	169.5	185.6	215.7	205.2	181	214.7	187.3	236.7	199.1	162.8	132	192.1	176	196.9	233.3	215.4	215.8	190.4	210.1	181.3	198.3	180	173.6	234.1	211.1	180
0	201	203.6	235.6	190.5	221	215	189	225	201	165	225.1	234.6	239.6	205.5	202.5	174	220.3	176	180.9	165.1	175.5	180	172.9	179	186.3	151	200.1	229.7	172.6	154.4	213.7	186.5	177.8	171.5	182	151.2	173.8	194.3	179	170.5	173.1	166.8	161.8	167.5	203.8	223.2	178.5	192.4	184.7
0	128	161.5	116.7	172.3	146.1	156.5	122.4	157.2	118.1	128.9	121.4	124	154	133.5	111	113.5	135.2	140	155.1	117.6	110	148.6	141.9	158.1	151.5	128.2	139.1	137.7	154.1	130.9	110.9	117.4	93.5	116	126.8	97.49	107.4	144.1	117	105.9	151.9	107.5	196.1	120.9	134.2	119.6	144.6	124.5	126
0	108.3	193	161.4	132.5	132.6	130.5	127.4	126.1	85.14	118.6	134.1	148.1	130	138.5	98.24	124.1	159	121.1	148.3	152.9	115.1	99.49	170.8	130.5	154.1	175.1	133.1	113.1	142	132	111.7	134.7	129.2	131.6	112.8	91.06	153.6	99.57	120.3	130.6	162.6	128.8	80.21	95	109.4	114.1	111.5	116.1	133.4
0	156.5	140.4	158.6	153.5	144.4	142.3	142.9	177.7	187.2	150.4	149.5	136.8	177.6	141.3	138.3	174.8	102.2	143	130.5	172.4	124.3	115.9	153.9	115.9	94.33	125.1	109.9	161.7	118.7	117.8	106.4	123.8	149.3	149.3	110.4	147.5	134.1	130.5	124.9	129.7	130.7	119.3	111.9	87.2	133.2	103.9	159.5	110.3	88.6
80	169.2	131	132.7	146.1	170	146.5	159.7	114.9	101.2	115.5	174.9	133.2	135.8	120	100.2	98.72	113.9	121.9	102.4	145.1	102.3	115.2	129.4	120	137.2	81.57	98.37	128.1	104.5	111.4	127.2	171.1	102.5	106.2	123	111	119.9	141.2	130.5	113.5	146.6	148.3	125.3	126.8	115	146.9	98.87	118.2	104.5
81	197.6	138.9	183.7	198.4	134.7	187.5	160.8	182.6	124.1	128.4	154.3	159.9	150.5	149.3	150	153	153.9	176	190	157.1	159.1	153.4	160.2	166	164	186.5	140.6	182	302.6	575.4	536.9	590.2	610.7	560.6	537.2	592.2	467.7	297.3	199.9	233.5	197.2	199.3	175	173.8	185.6	207	145.7	180	208.4
82	195.9	170.4	172.1	158.8	169	295.2	473.9	382.9	450.4	295.1	344.6	522	403.2	485.2	113.5	177.3	121.2	120.1	162.5	148.3	151.9	144.9	177.5	202.3	175.9	160.1	188.7	219.4	191	180.3	169.5	216.9	162.7	198.3	186.7	183.7	156.8	210.4	212.3	190.5	184.4	187	172	150	148.7	186	160.4	151.4	134.3
83	194.3	185.7	170.4	169.2	173	177.1	200.7	180.8	198	159.8	175.1	157.2	179.7	217.9	152	178	197.3	196.8	157.1	153.6	176.7	132.7	149.3	148	180	154.8	188.2	174.8	140.4	142.6	136.9	133.3	158.5	167.3	157.1	185.5	171	140.8	185.1	168.3	157.9	146	161.7	151.1	115.5	158.1	142.7	149	171.5
0	164.6	145	150.3	163.2	139.5	188.1	135.8	151.4	139.1	164	155	140.1	154.2	177	143.5	181.3	167.9	194.7	192.7	137.9	162.5	153.4	184.8	173	145.4	148.8	167.7	165.3	133.4	179.7	145.7	184.6	173.6	131.9	168.8	181.7	159.8	154.8	148.3	125.6	144	126.1	149.3	147.3	160.6	144.7	167.5	148.5	145.5
0	176	167.2	193.6	198.1	146.2	168.7	161.8	112.4	169.8	115.2	133.4	156.5	150	147.6	172.1	103.7	139	164.7	128.5	133.5	165	122.1	148.3	155.9	NaN	NaN	NaN	NaN	NaN	NaN	NaN	NaN	NaN	NaN	NaN	NaN	NaN	NaN	NaN	NaN	NaN	NaN	NaN	NaN	NaN	NaN	NaN	NaN	NaN
84	116.5	132.2	161.5	154.3	108.5	141	159	209.3	126	145	134.5	136.8	151.6	100.4	153.1	102.6	144.9	119.4	123.8	101	126.6	125.3	134.9	127.9	121.8	128.5	201	86.05	77.55	123.9	106.1	97.41	98.12	135.1	95.36	113.5	113	105.7	81.31	131.6	128.7	158.9	131.7	118.5	92.33	90.5	139.7	98.01	118.9
85	159.5	140.3	167.8	116.8	135	145.6	133.4	121.5	137.8	143.5	115.9	166	155.5	115.1	141.5	150.2	149	135.6	181.3	146.1	138.9	70.83	155.1	106.9	119.5	157	153.8	161.3	139.1	127.7	159.4	122.5	120.8	111.1	166.3	118.5	133.4	98.97	136.3	106.7	97.07	136.3	135.6	126	129.4	151.1	134.4	123.2	122.7
0	568	613.9	674.8	583.3	523.8	517.8	634	522.4	621.2	535.8	526.5	388.5	358.3	344.4	276.2	187.5	153.4	213.8	168.7	175	166	164.7	178	184.8	167.3	159.5	185.7	173	145.8	154	146.4	117.5	129.4	150.4	131.7	137.2	137.2	141.6	150.4	136.4	122	132.8	143.3	147	142.4	150.2	130.5	145.3	126.1
0	154.3	124.8	160.7	118.9	194.4	131	146.8	177.4	143.8	169.2	121.5	137.7	122.5	164.8	155.2	140.5	138.4	167.6	98.47	136.1	163.1	130.8	144.9	140.5	171.8	124.2	118.5	141.9	151.4	146.9	138.8	138.9	147.2	133.3	120.1	145.6	115.6	139.3	117.1	129.3	150	122.2	129.4	153.4	147.2	163.2	136.9	142.1	178.2
0	161.2	128.5	129.1	153.1	165.8	174.4	132.7	143.6	134.8	91.33	182.1	95.18	130.4	133.4	138.6	116.8	127.7	110.2	144.3	144	128.3	93.5	106.5	143	132.1	100	136.1	96.12	102.8	150.2	97.51	110.2	119.7	147.5	103.6	128.2	125.4	91.06	119.1	NaN	NaN	NaN	NaN	NaN	NaN	NaN	NaN	NaN	NaN
0	157.5	178.5	171	169.1	172.3	170	183.7	136.8	124.7	120.9	134.5	195.5	150.9	149.2	156.2	133.5	168.7	178.8	167.4	145.3	149.5	152.3	226.1	177	624.1	715.9	628.1	729.4	727.5	398.7	580.7	540.2	477.5	413.4	419	388.8	401.4	316.3	262.9	183	225.4	203	212.5	199.9	170.3	194.5	208.4	184.1	148.5
0	255.2	222.3	205.7	197.1	202	210.9	228.1	252	182.5	209	242.3	197.9	145.5	260.8	237.2	203.5	174.3	253.4	196.8	188.8	238.3	270.5	186	234.8	222	210.4	210.8	205.3	199	643.5	792.4	820.1	765.2	862.1	836.7	747.5	797.6	792.1	776.2	834.3	775.9	656.6	462.2	396.2	288	310.5	319	343.6	288
86	149.3	178.4	202.5	174	163.3	166.8	210.2	142	162.2	157.3	152.4	162.9	182.1	154.5	167	176.5	185.3	169.2	164	164.4	156.7	160.7	200.1	172.8	185.6	173.4	178.5	167.7	180	207.1	203.2	232.9	173.4	207.4	208.5	170.1	174.8	211.1	162.6	173	186.2	205.7	191	169.3	121.6	161	182.3	141	147.8
0	169.8	163.4	190.5	176.1	178.5	173.3	127	152.7	164.6	172.4	161.7	150.2	172.8	133.2	183.1	167.6	171.6	170.7	191.4	127.2	184.8	147.9	167.1	143.2	170.7	117	146.8	144.3	147.5	142.8	161.2	172.1	178.4	144.1	185.3	135.9	149.7	159.7	160.5	142.1	158.6	155.5	151.5	146.8	147.9	179.8	203.6	175	158.3
0	158.8	174.3	176.2	193.6	162.8	132.3	167.2	138.6	185.6	160.5	152.2	157	134.5	142.7	159.5	160	149.4	170.6	189.7	149.7	NaN	NaN	NaN	NaN	NaN	NaN	NaN	NaN	NaN	NaN	NaN	NaN	NaN	NaN	NaN	NaN	NaN	NaN	NaN	NaN	NaN	NaN	NaN	NaN	NaN	NaN	NaN	NaN	NaN
87	158.6	138.8	158	211.5	172.3	157	161	182.2	205	206.4	186.7	181.5	141.5	190.8	212	196	208.8	169.1	204.5	231.2	259.2	223.3	213.7	243.5	193.8	201	200.7	169.2	176.3	182.4	208.8	165.1	182.9	194.7	195.2	149.4	150.4	199.9	198.4	227.1	224.8	203.9	174.9	147.1	187.7	195.2	200	210	157
88	220.8	208	161.9	193	207.7	476.5	708.7	757.1	749.2	870.7	680.6	716.3	735.6	763.5	547.4	326.6	333.6	283	303	242	255.9	237.3	222.3	223.5	220.2	172.8	176.2	182.2	186.1	175	218	190.5	233.4	154	130.3	158.6	149.9	201.4	126.9	168.5	173.2	141.9	187.1	164.8	198.6	185.2	185	112.8	162.8
0	139.5	149	149.9	205.4	167.2	137.7	172.5	144.4	144.6	165.7	146.6	145.9	148.7	160.1	132.1	149.9	122.1	157.7	145.5	135	314.7	514.9	550.3	556	501.5	581.5	468.5	531.3	529.1	535.9	305.5	243.9	254.9	251.6	211.8	235.2	211.7	219.6	209.5	176.1	159.6	187.1	192.3	148.7	143.9	134.1	142.1	142.9	118.4
0	167.7	230.6	209.5	200.3	178.3	195.5	200.9	401.7	516.4	448.4	474.2	478.1	451.2	492.8	371.3	505.4	418	492.4	431.3	316.6	213.5	161.7	181.7	154.3	199.9	153.6	206.6	159.9	156.4	159.8	204	193	146.5	165.9	181.6	141.4	150.5	181.9	153.4	172	180.2	132.1	162.7	177.2	182.3	165.4	181.8	150.4	171.4
0	153.8	137.1	182.6	138.2	136.7	177.2	142.6	136.8	123.2	136.4	134.5	171.6	134.8	115.1	156.7	171.3	136.2	135.2	153.9	131.5	130	115.4	123.8	152.9	135.2	166.3	154.3	147.6	114.2	161.1	151.1	150.8	128.3	143.3	130.8	122.7	152.4	143.8	127.2	128.2	133	143.4	152.5	151.2	151.9	142.4	164.6	141.3	138
0	155.4	130.2	138.5	144.9	132	168	212	165.8	144.8	176.7	135.5	147.5	140.9	143.5	177.3	130.8	126.7	143	126.5	125.5	112.3	127	148.1	133.7	185.6	163.5	156.3	118.5	136	156	177	131.4	121.9	115.8	159.8	146.9	120.2	107.8	135.8	166.3	159.1	144.1	160.7	149.2	128	150	143.3	128.5	121.2
0	233	237.4	253.5	217.2	210.1	211.7	219.6	223.9	204	176.1	222.4	226.8	225.8	191	224.2	219	221.9	182.3	206.2	209.3	220.8	183.7	260	171.5	225.2	247.4	169.9	193	185	268.2	217.8	237.2	209.4	179.2	190	216	206.5	202.3	209.6	231.3	199	233.7	201.3	201.2	210	207.5	185.6	167.1	182.2
89	183	143.4	182.1	122.1	129.6	136	146.7	154	180.6	166.9	140	138.9	163.3	142.3	152.2	130.8	172	137.8	165.3	151.3	176.3	148.2	157.3	138.8	149.5	171.3	155.3	139	104.5	139.3	140.5	140.5	119.1	147.1	147.7	153.6	117.4	153.8	145.2	141.9	174.4	122.6	127.6	127.5	115.2	105.8	143.2	115	126.8
0	129.4	155.5	165.9	113.2	156.1	139.9	154.9	121	173.8	142.8	166.3	149	114.4	129.2	157.6	128.7	128.2	149.2	90.6	138.4	115.8	151.4	122.9	137.4	159.2	105.7	161.1	94.72	136.6	96.42	122.9	158.6	171.9	156.6	94	115.6	122.1	106.6	131.7	111.1	119.2	126.3	130.8	108.6	118.4	133.9	122.2	139.2	124.2
0	168.6	122.6	175.5	165.3	131.7	118	139.5	145	169.1	141.5	127.8	147.5	139.5	135.3	147	138.2	117.5	150	133.5	127.5	157.4	166.3	123.2	129.2	158.9	124.8	169.5	138.1	122.7	133.8	153	133.6	124.6	156	159	132	146.3	115	118.5	105.5	139.5	131.5	133	131.4	118.7	152.5	129.4	132	125.5
0	138.4	172	141.1	127.2	163.6	114.2	101.1	169.5	109.2	159.4	169.3	126.8	151.3	135.4	106.3	104.4	143.5	126.2	121.9	90.98	141.1	101.2	187.5	147.9	133.5	107	121	169.7	132.8	103.8	129.7	130	121	140.2	108	111.3	104.7	116.6	110.5	120.8	168.8	121.5	121.1	112.6	145	135.3	121.8	200.9	103.6
0	132.4	135.4	145.8	158	134.9	157.6	126	175.7	141.5	175.9	188.5	130.1	129.8	154	130.8	139	154.5	127.2	126.5	171.8	138.7	146.5	125.8	120	107.9	159	123	121.5	169.5	143.3	139.8	113.2	138.7	106	131.8	128.6	113.7	108.5	129	110.5	147	154.5	134.5	150.7	148.8	124	143.8	139.3	131
90	109.6	110.2	114.7	112.1	127.5	114	95.97	110.1	103.3	117.2	106	123.7	115.5	152.9	100.3	99.94	130.5	104.6	90.25	70.53	91.68	96.32	116.2	101.2	130.5	121.2	111.9	90.5	124.5	126.5	100.7	86.5	158.2	230.4	238	275.4	237.5	281.8	231.4	281.4	331.9	296	205	156.3	147.9	122.8	108.5	104.9	105.1
0	136.8	161.1	117	125.2	NaN	NaN	NaN	NaN	NaN	NaN	NaN	NaN	NaN	NaN	NaN	NaN	NaN	NaN	NaN	NaN	NaN	NaN	NaN	NaN	NaN	NaN	NaN	NaN	NaN	NaN	NaN	NaN	NaN	NaN	NaN	NaN	NaN	NaN	NaN	NaN	NaN	NaN	NaN	NaN	NaN	NaN	NaN	NaN	NaN
0	89.22	97.5	179.7	143.6	129.1	180.9	125.1	163.5	122.5	128.9	108.6	127.7	123.8	130.5	124.5	81.96	121.7	87.64	124.8	117.5	112.7	143.9	121.7	126	103.2	128.4	121.5	121	146.8	134.7	119.8	110.2	107.8	106.6	118.8	108.9	129.6	101.4	109.1	145.5	123.4	137.7	121.9	113.5	111.9	112.3	112	78.59	125.7
0	137.9	156.2	178.6	168.4	114.3	125.8	161.5	182.7	99.08	112.4	140.8	140.7	141.9	127.4	163.5	135.3	144.5	178.2	167.3	185.6	156.1	149.8	164.5	160.4	158.5	142.9	120	143.6	174.6	127.1	148.6	136	181.5	149.5	182.7	144.5	121.6	164.3	134	186	145	124.6	172.6	129.9	116.7	150	151.1	181.5	126.6
0	181.7	193.1	173.2	158	125.3	118.2	156.6	149.2	140.2	154	158.3	112.2	117	178.8	162.2	146	146.3	107.7	163	145.3	150.7	148.3	154.2	133.7	137.1	179	140.5	120.7	137.2	154	122.1	120.2	132.3	146.4	167.7	165	148.4	118.2	133.9	115.1	150	139.1	136.4	122.3	169.6	129.8	110.2	137.5	179
0	223.5	207.8	182.6	185.6	181.6	218.5	158	206	182.5	159	197.1	164.9	200	221.9	194.6	192.3	172.8	133	174	157.6	173.8	180.5	153.1	205.1	136.9	193	156.8	184.9	137	157.3	177	185.5	184.8	167.5	152.1	208.2	178.9	186.1	154.7	171.3	176.2	163	171.6	170.6	150	159.3	168	145.4	187.3
0	188.6	221.5	195	194.1	226.8	228.6	185	212.3	228.2	206.7	166.5	192.2	177.6	148.4	213.4	171.9	180.2	175.8	147.1	156.6	196	171.3	181.9	213.5	167.8	176	148.9	186.1	134	184	183.3	186	170.9	171.1	178.6	140.9	124.8	194.4	133	165.3	144.5	194.4	168.8	196	193.2	193.7	172.2	180.1	178.6
0	161	113.3	97.15	140.4	117.1	135.7	145.1	162.5	123.1	125	123	NaN	NaN	NaN	NaN	NaN	NaN	NaN	NaN	NaN	NaN	NaN	NaN	NaN	NaN	NaN	NaN	NaN	NaN	NaN	NaN	NaN	NaN	NaN	NaN	NaN	NaN	NaN	NaN	NaN	NaN	NaN	NaN	NaN	NaN	NaN	NaN	NaN	NaN
0	102	126.8	125.6	136.4	119.9	101.4	113.5	106.1	127.3	127	104.3	124.7	124.4	131.4	143.6	111	105.9	103.6	131.5	88.91	123.2	76.29	89.85	91.96	94.7	95.55	107.8	110.8	123.5	118	96.99	105.3	115.5	147	78.57	151.1	105	76	89.02	110.5	94.98	104	134.7	101.5	127.5	97.49	107.2	143.9	111.2
91	162	138.7	154.6	194.8	187.5	153.6	196	180	189.2	143.4	208.3	157.4	157	185.2	167.8	146	149.5	176.3	154	159.5	169.4	182.5	192.1	182.6	143.5	188.3	181.3	182.4	209.9	175.5	165.2	136	160.7	141.2	180.5	159.3	155.2	168.5	230.5	198	146.3	185.4	226.7	180.5	183.5	177.7	187	167.5	201
92	143.8	97.37	128.1	110.1	164.7	104.5	133	126.2	162.5	126.1	169	107.2	152	161	121.2	111.5	108.5	121.5	138	132.2	166	409.5	411.6	408.3	427.6	482.1	469.8	410.3	446.6	471.6	340.4	313.6	220.4	160.8	151.4	133.6	139.9	140.2	151	169	137.3	139.9	154.6	158.4	151.6	124.2	128.7	136.5	128.3
0	158.3	160.1	144.3	144.4	170	132.4	115.5	119.9	148.5	123	157.3	125.5	119.1	104.3	91.99	143.2	107	78.84	105.3	110.5	NaN	NaN	NaN	NaN	NaN	NaN	NaN	NaN	NaN	NaN	NaN	NaN	NaN	NaN	NaN	NaN	NaN	NaN	NaN	NaN	NaN	NaN	NaN	NaN	NaN	NaN	NaN	NaN	NaN
0	127.3	142.1	143.8	153.2	150.1	139.4	121.7	170.5	161	164.2	165.4	147.2	140.7	126.7	145.5	158.5	167.2	131	156.6	134.8	116.7	111	164.5	119.7	133.2	134.2	142.7	114.6	121.5	125.7	181.6	136	138.3	114.7	118.8	139.5	151.2	147.1	129.2	136.3	133.2	123.7	128.5	178.3	134.1	143.8	176.6	155.1	121.4
0	594	728	790.5	736.6	706.7	663.3	726.8	753.7	696.7	755.8	780.4	786.4	798	833.8	764.2	790.7	713.5	867.8	800.6	815.2	782.8	695.6	798	795	736.5	583.6	782	810.5	785.8	729.8	753.2	704.4	778.8	737.7	812	674.7	714.2	768.5	659.5	641.6	773.8	844.8	752	665.2	744.3	767.8	666.5	702.7	709.7
0	161.1	145.4	133.5	113.8	137.9	111.8	115.9	152.6	141.8	118.4	172.2	149.3	129.4	129.1	124	95.81	139.1	101.1	144.1	115.1	148.1	143.3	98.16	122.6	173.4	476.8	466.2	483.8	454.3	473.1	422.4	338.3	384.3	384.4	486.5	423	222.2	227.2	196.7	172.9	185.4	190.5	232.2	175.2	181.4	144.4	150.7	140.7	152.6
0	154.4	171.8	120.6	112.7	119.7	141.9	162.8	126.8	132.2	142.8	139.3	165.7	122.9	132.1	167.5	169.4	140.3	187.1	130.9	124.3	142.9	154.5	120.7	124.5	94.96	149.5	129.8	108.8	127.7	115	145.7	128.5	135.5	135.3	156.6	150	123	126.5	134.3	157.2	102.4	117.2	146.7	114.1	127	118.9	140.5	166	110.5
93	145.5	187	199.7	187.6	154.5	159.2	184.9	147.8	145.9	177.3	137.4	136	166.7	170	164.4	140.2	149.3	140.2	132.7	141	171.7	163.2	174.9	153	152.7	164.7	160.6	141.2	135.7	181	163.8	112.7	157.7	145.2	133.7	114.2	134.2	145.7	152.5	152.2	136.9	134.7	132.7	122	125.7	160.2	137.5	151	126.5
0	160.1	120.3	100.8	144.7	131.2	114.6	143	140.1	138.7	165.4	137.2	158.4	133	132.3	137	150	137.7	100.2	117.5	164.5	127.3	139.4	128.8	143.9	138.3	141.8	153.2	149.3	128.8	121	108.3	150.5	153	124	107.8	107.7	142.3	166.5	151.8	160.7	102.8	156.7	160.5	99.85	181.2	150	130.3	128.2	137.7
0	169.3	181.6	186.7	178.3	182.5	181.9	177.3	167.2	192.9	185.3	190	171.3	201.7	170.5	200.7	178.1	157.2	146	174.2	142.2	150.2	127.7	142.7	121.6	127	140.2	113.7	137.2	154.7	134.2	130	129.3	125.9	145	139.7	155.5	153.2	145.2	157.2	176	153.4	151.4	165.7	131.5	168.7	144.7	149	153	143.5
0	139	164.9	144.1	162.5	131.5	145.9	138.3	105.3	117.7	147.8	150.8	139.8	98.02	163.8	136	121	142.2	132	115.1	122.3	97.94	94.97	127.7	91.25	98.28	132.3	102.2	99.35	110	119.5	125.3	138.8	143	157.8	109.2	117	100.7	100.2	117	121.3	141	127.9	103.8	94.52	123.6	124.4	115.7	148.3	553.5
94	151	163	146.5	150.5	157	156.2	143.6	137.5	139.9	143.1	107.8	111.6	144.5	152.2	131.5	148.2	116.5	113.1	162.2	133.5	132.5	134.9	123	120.8	140.4	250.9	502	507.2	521.8	502.8	673.7	756.5	755.6	574	697.8	634.3	464	558	624	552.2	580.2	575.5	521.3	531.5	503	428	NaN	NaN	NaN
95	132.1	132.7	110.3	134.8	127.9	126.7	131	117.2	106.9	126.8	123.3	99.49	133	119.7	129.7	87.04	110.7	145.7	106.8	123.7	111.7	138.3	131.2	102.8	95.73	120.3	125.8	137.8	132.5	130.3	209.3	684.3	577	584.7	605.1	576	511.7	502	464.4	527	505.2	316.8	215.5	196	149.5	147.3	164.2	157.3	132.7
0	127.1	128.9	152.6	123	114	120.9	138.5	111	145.2	129	179.6	138.6	150.2	107.4	143.4	145.7	149.8	130	132.6	134.4	174.7	133.4	126.3	162.3	156.4	NaN	NaN	NaN	NaN	NaN	NaN	NaN	NaN	NaN	NaN	NaN	NaN	NaN	NaN	NaN	NaN	NaN	NaN	NaN	NaN	NaN	NaN	NaN	NaN
96	172.1	198.4	179.1	175.4	172.1	197	148.2	137.5	181.8	165.8	151.4	151.9	150.5	128.1	140.4	152.4	138.6	158.6	149.9	150.7	157.7	132.2	161.3	159.7	147.9	174.1	162	159	155	165.7	129.6	147.7	185.7	148.2	154.4	151	136.8	127.5	167	164.3	165	161.3	148.5	162.5	196.5	128.7	122.7	117.1	162
0	185.4	212.9	196.7	219.8	226.6	168	173.5	226.5	169.3	204.5	163.5	158.7	197.3	192.6	220.2	197.3	180.6	225.9	166	143.8	177.9	186.4	164.5	169.5	184.2	158.1	174.8	142.2	159.6	150.6	145.6	138.9	159.1	145.8	135.8	130.2	136	108.9	138.1	138.3	127.5	108.3	123.9	157	115.2	111.9	96.68	111.8	111
0	129.9	118	155.5	160.5	164.2	126.6	158	131.5	152.5	120.2	152.7	181.5	134.1	168.5	142.1	188.3	173.5	178.6	144.5	169.4	192.8	173.9	196.9	146.5	142.8	180.5	182.9	179.7	149.4	177.8	183.4	164.7	148.9	147.9	129.8	168	107.3	188	151.9	151.2	136.2	146.5	158.5	166.2	119.4	121.3	141.2	159	145.4
97	350.5	310	381.1	327.2	348.6	250.1	345.1	336	312	296.7	309.2	370.2	293	347	377.6	252	372.8	336.7	354.5	372.4	360.6	381	394.8	349.9	347	333	336	312.8	302.5	342.8	290	279.1	305.7	289.3	346.2	309.3	323	297.7	259	268	360.1	279.6	253	334.2	278.5	315.6	295.2	318.2	286
98	170.6	142.1	191.6	181.5	192.6	177	166.4	159.6	167.9	163.8	139.5	200.4	149.1	176.7	156.4	183.2	150.4	135.2	172.3	140.2	159	158.9	154.7	172.2	167.8	148.2	153.5	154.6	170.7	152	173.2	150.9	148.2	171	196.3	126.5	176.4	166	177.3	179.5	133.7	157.1	155	136.2	155	155.7	150.5	147.5	131.5
0	332.9	327.5	254	352.9	380.1	328	296.9	336.5	363.5	332.5	384.2	312.9	318.2	321	344.2	305.5	351.9	291.7	303	282.5	302.4	338.6	325.4	347.5	321.3	291.7	267.5	260.6	266	278.4	289.4	316.2	315	247	268.2	284.8	303.8	260.5	273	232.3	261.7	252.3	211.8	312.5	253.8	260	268	239.2	236.5
0	172.8	151.7	176.4	190.2	163.9	209.5	167.9	215	190.7	165.5	161	189.1	159.7	161.2	174.5	142.5	152.2	126.2	170.5	143.5	160.3	193.6	193.3	161.1	134.3	159.7	194.7	172.2	176.7	156.7	184.8	136.3	163.3	137.7	162.6	158.8	150.5	160.9	156.8	134	133.8	125	123	174.5	153.5	135.3	177.7	171.3	123.7
0	168.3	171	223	147.2	147.7	163.7	153.5	148	183.5	182.2	203	463	536.8	549.4	499.4	512.4	573.1	567	532.1	540	449	405.3	401.2	425.8	363.4	325.8	333.6	294.4	255.2	247.6	268.9	309.5	276	250	275.2	229.1	246.4	271.7	239.3	232.3	230.6	214.2	217	198.4	190.9	212.4	188.5	160.5	190.7
0	125.8	133.9	149.8	123.7	160.5	162.2	146.3	145.6	157.4	137	129.2	133.6	148.4	116.1	116.3	163.6	173.5	178.8	186.7	215.4	176.5	163	164	160.7	185.7	149.2	145.6	163.4	126.6	157.8	132.7	132.5	138	134	147.5	132.5	145.2	180.2	147.5	183.8	195.5	152.7	174.7	538.3	714.7	838.9	741.8	778	897.5
0	153.3	127	144.8	148.1	94	146	143.3	149.2	126	115.8	134.8	127.2	160.9	113	114.3	147.5	128.3	91.98	106.5	176.7	129.3	112.1	140.3	122.2	122.8	113.2	179.5	186	128.9	141.6	121.8	113.4	140.1	149.2	96.9	155.5	146.1	165.2	117.1	151.7	168.3	160.4	164	136.6	85.71	149.6	126	116.2	140.2
99	152.5	169.5	148.8	117.1	121.7	140.6	175.2	126.8	165.7	160.6	138.3	113.9	117.7	205	137.3	112.5	113.5	151.5	141.3	163.8	106.4	133.5	188.7	146.1	144	86.72	157.3	109.6	122.8	114.2	136.5	138.2	125	139.2	124.3	133.8	116	123.5	112.1	137.3	143.7	144.9	132.8	166.7	151.7	106.7	122.7	150.7	102.7
100	486.3	514.5	532.6	497.1	661.2	504.1	496.7	428.9	544	479.6	320	267.4	195.9	168	193.5	168.1	227	148.4	175.7	188.4	177.4	208.1	158.9	145.4	170	143.5	158.6	149.2	158.2	144.8	144.3	172.2	154.5	139.3	185.2	168.2	190.6	206	175.7	178.8	208.7	162.6	184.9	186.2	177.6	193.1	178.9	188.6	203.8
101	143.3	126.7	149	153.6	102	137.5	63.56	120.5	106.4	133.6	157.1	130.2	140.6	111.5	87.19	151	118.4	109.6	94.69	104.8	70.84	113.7	118.9	129.5	96.87	116.1	105.6	114.6	132.1	150.5	103.7	116.8	120.6	116.9	104.2	145.7	101.8	86.54	127.9	136.6	115.4	130.3	119.1	165.9	114.6	103.5	146.5	149.6	132.7
0	135.1	140.3	117.8	117.6	116.8	NaN	NaN	NaN	NaN	NaN	NaN	NaN	NaN	NaN	NaN	NaN	NaN	NaN	NaN	NaN	NaN	NaN	NaN	NaN	NaN	NaN	NaN	NaN	NaN	NaN	NaN	NaN	NaN	NaN	NaN	NaN	NaN	NaN	NaN	NaN	NaN	NaN	NaN	NaN	NaN	NaN	NaN	NaN	NaN
0	113.6	113	176.5	145.1	122.9	148.3	138.1	137	111.8	129.1	137.1	108	141.3	130.2	111.7	119.3	161.9	152	159.7	146.9	130.9	138.5	119.8	124.1	137.1	129.2	143.1	165.1	129.6	159.1	133.7	142	140.6	138.6	115.8	133.1	151.5	131	171.4	134.7	117.3	128	166.5	132.3	172.8	132.8	116.9	129	109.7
0	126	166.9	125.6	112.8	154.7	146	134.4	130.4	162.5	127.5	174.7	115.5	125.1	145.9	145.7	139.2	160.1	139.1	134.4	125.4	142.3	168.5	146.9	133.6	150.7	128	151.5	96.91	138	113.5	127.8	151.6	135.4	110	111.4	145	107	128.4	127	121	123	130.9	120	132.2	114.5	122	141.1	114.5	154.9
102	144.2	134.7	133	102.8	112.4	171.2	100.6	98.5	106.5	114	114.5	124.9	102.2	90.5	115	128.4	122.5	114.7	110.6	114	109.3	125.5	94.18	116.6	111.2	146.2	124.3	113	142.1	105.2	107.9	78.48	88.66	116.4	130.3	121.8	95.56	106.2	109.9	91.15	115.4	103.1	102.9	89.09	96.76	116	92.35	81.32	94.81
103	131.1	109.4	125.3	151.1	136.9	152.2	222	135.5	170.5	125.5	121.5	155.9	152	130.9	128.9	173.4	135.5	156	121.4	187	146.6	109.9	92.42	86.36	111.5	92.32	125.4	151.1	148.5	103	116	122.9	103.9	134.9	122.7	142.2	143.7	160.2	133.1	137	176.3	111.5	185.1	129.3	137.2	118.2	125.2	147.7	134.6
104	255.4	266.4	260.7	260.9	226.8	230	243.9	270.7	265.5	218.6	229.3	255	196	248.7	228.2	207.2	196.5	181.4	185.3	195.5	175.1	219.8	197.8	220.5	198.8	209.7	197.9	232.8	330.1	462.5	481.7	448.6	387.4	654	648.1	538.3	617.3	598.5	604.8	521.5	596.5	569.3	519.6	604.4	623.9	557.1	615.5	548.2	625.8
0	110.6	119	170.9	90.88	105.4	103.5	163.3	106.6	85.52	92.5	106.4	119.1	152.1	124.5	107.1	81.38	94.97	111.6	115.9	107	110.5	107.5	124	123.5	126.4	101.1	139.5	143.5	118.2	95.74	109.8	110.4	105.4	102.9	119.3	119.4	128.5	96.56	87.2	105.6	119.4	89.04	73.49	120.9	120.3	127.2	85.1	123.5	99.92
0	NaN	NaN	NaN	NaN	NaN	NaN	NaN	NaN	NaN	NaN	NaN	NaN	NaN	NaN	NaN	NaN	NaN	NaN	NaN	NaN	NaN	NaN	NaN	NaN	NaN	NaN	NaN	NaN	NaN	NaN	NaN	NaN	NaN	NaN	NaN	NaN	NaN	NaN	NaN	NaN	NaN	NaN	NaN	NaN	NaN	NaN	NaN	NaN	NaN
0	165	159.4	144.9	145.5	140.6	130.5	139.9	184.3	118.8	150.5	150.9	144.4	140.8	138.2	147	148.2	192.3	136.5	165.1	140	142.2	145.7	139.5	144.9	152.2	151.5	156.1	161.9	167.9	141.6	164.8	142.2	122.8	117.5	182.7	158.1	169.1	129.8	150.9	146	123.1	143.7	131.3	125	184.5	124.4	145.2	125.7	147.5
105	137.1	188.3	136.3	144.2	141	88.23	126.9	115	132.4	124.7	123.5	133.1	154.5	123.3	90.5	95.5	152.6	130.9	101.9	144.1	95.9	103	106.5	97.32	105.6	113.3	100.9	83.45	88	90.48	115.8	75	127.4	96.09	90.06	108.9	96.78	106.3	115.8	91.27	94.24	108.9	101.1	121.5	103.2	105.1	109.4	122.6	163.6
0	313.5	321.4	289.7	335.6	262	280.3	258.8	239.6	251.4	242.5	225.8	239.6	205.5	277.8	233.5	201.1	221.7	223.6	221.2	213.2	214.7	199.1	240	171.6	187.1	197.9	185.2	186.4	229.4	173.6	198.4	212.8	195.1	206.1	179.3	154.5	187.3	171.8	230.6	192	200.6	175.7	159.5	180.8	199.8	220.7	175	170.1	207.8
106	261.4	236.2	223.5	257.1	202.1	203.8	207.4	224.6	185.8	201.3	225	228.5	181.8	179.5	259.3	170	174.2	177.2	190.1	177.4	148.3	242.7	652.9	697.2	678.3	629.5	570.6	665.5	624	656.1	643.5	738.5	757.4	686.5	836.3	862.3	996.6	1066	1149	1232	1028	1377	1081	1227	1212	1412	1398	1414	1578
0	146.5	169.4	139.9	153.5	151.2	121	136.3	134.2	145.5	158.3	121.5	131.7	116.3	129.4	116.9	121.2	169.3	132.7	134.5	114.3	161.5	141	167	108.5	125.5	130	125	161.8	127.5	138.2	626.6	527.8	537.5	562.9	521	529.3	551.3	528	526.9	470.3	533.7	534.8	473	404.9	470.4	302.5	268.4	276.8	282.2
107	153.5	145.5	165.1	153.2	153.1	160.3	165.5	115.3	133.8	127.1	121.4	159.3	111.3	163.3	143.5	141.2	134.3	169.2	113.6	131.3	142.5	123.8	140.8	163.3	144.5	87.52	113.9	138.6	107.8	126.5	106.4	136.8	132.5	108.7	178.8	139.5	138.9	133.1	132	127.6	104	150.8	133.7	151.5	130.8	132.7	119.3	131.8	137.4
108	190	138.6	179.1	117	150.9	169.6	144.3	190.8	179.9	172.7	161.1	164.1	140	136.4	192.6	163.5	148.5	132.8	168.6	153.3	142	122	166.4	149.9	171.7	147.3	169.8	125.4	141.8	140.7	145.9	150.9	164	162.4	178.7	167.4	166.4	146	145.2	122	166.5	140.7	169.9	141.6	120.8	135.6	157	148.5	144.3
109	244.1	241.2	250.4	286.5	247.4	196.1	211.8	251.8	215.3	208.8	220.6	231.6	206.8	213.8	187.5	223.7	259.8	189.4	213	191.6	198	219.5	219.5	173.5	216.1	231.9	192.6	240.5	286.8	276.7	446.7	638.8	645.2	661.4	621	740.1	704.7	663.7	617.8	656	553.8	653.7	588.6	601.9	668.2	673.5	612.4	725	739
110	136.3	222.6	106.7	154.5	120.5	142.5	148.9	155.6	125.3	126.5	125.5	139.9	143	190	154.4	131.9	135.9	136.6	131.6	137.2	175.1	122.5	168	134.2	119	160.3	129.6	131.7	136.2	141.3	168.4	254.5	563.1	577.8	634.3	599.1	535.4	518.7	500.2	571.7	500.6	557.5	533.4	605.4	395.5	332	228.1	190.6	146.1
0	182.3	149.5	178.1	156.4	161.9	170	150	214.7	168.6	142.8	190.1	140.4	144.3	198.9	168.5	216	165	176.5	159.5	203.3	163.1	186.9	166.2	148.3	175.9	151.7	164	133.5	192.3	198.9	151.2	142.7	148.2	140.6	151.9	188	179.9	152.8	174.8	146.7	177.9	155.9	170.2	144.9	138.9	138.7	136	151.8	143.7
0	147	165.1	147.3	168.9	141.9	174.7	161.6	111.9	157.1	133	176.3	148	163.4	135	156.6	156.2	146.4	188.4	133.9	190.1	171.4	169.5	157.5	154.2	179.8	141.3	141.1	172.7	156.8	159.6	140	142.8	186.9	167.6	147.9	151	145.6	183	143.6	143.6	131.5	151.1	172.4	166.4	157.3	163.7	154.6	160.2	167
0	162	124.5	111.2	116.7	88.85	107.3	106.5	129	108.6	105.6	129.9	142.3	127.4	119.5	98.06	NaN	NaN	NaN	NaN	NaN	NaN	NaN	NaN	NaN	NaN	NaN	NaN	NaN	NaN	NaN	NaN	NaN	NaN	NaN	NaN	NaN	NaN	NaN	NaN	NaN	NaN	NaN	NaN	NaN	NaN	NaN	NaN	NaN	NaN
0	144.3	149	161.7	188.6	208	175.6	151.7	159.3	176.7	150.1	196.3	201.5	166.7	157.7	135.5	171	179.7	184.2	150.7	187.2	170.9	171	199	145.8	169.2	167.4	150.1	184.5	157.2	159.9	175.6	157.5	191.9	162	169.6	175.8	165.3	144.8	151.9	153.3	163	194.7	149.2	154.9	142.5	173.4	173.2	156.7	178.3
0	206.5	170.8	140.1	147.2	178.5	189.5	161.2	143.5	144.8	151	173.3	126.2	144.2	145	171.4	144.1	143.2	141.2	158	177.7	136.4	112.2	128.6	157.4	132.7	183.4	128.3	148.5	151	113.3	156.2	138.7	119.2	179.9	163.4	199.8	173	149.2	178.5	110.6	142.3	135.4	153	126.1	104.5	162.1	142.8	144.9	126
111	229.5	168.6	206.5	247.6	229.1	191.9	182.2	229.7	164.3	154.4	209.9	162	209.5	152.9	154.4	152.7	223.2	178.8	158.7	138.3	161	175.2	144	192.9	168.3	160.1	132.9	187.8	162.2	109.7	157.5	156.5	136.5	145.6	155.5	131.5	133.8	155.6	140.9	156	128.7	187.4	180.4	140	174.3	217.9	166.5	142.9	142.5
112	132.1	170.4	117.9	120.9	111.3	84.76	91.13	98.71	122.4	126.2	115.3	107.4	117.3	110.4	87.92	113.8	105.5	123	89.47	139.2	100.5	113.4	103.2	74.53	86.08	95	109.2	92.14	86.28	101.6	122.9	78.52	92.48	90.08	111	90.11	83.61	125.2	100.3	123.6	80.49	65.21	115.6	83.26	80.85	73.71	92.13	120.2	116.3
113	175	222.9	209.6	195.7	231.7	136.7	198.3	182.4	181.5	204	187	163.9	171.7	159.2	178.1	181.9	166.4	145.8	152.4	177.9	150.7	213.7	175.7	176.6	178.1	153.9	167.1	197.5	163.6	162.8	170.6	182.3	179.7	199.3	196.3	192	207.2	200	174.4	186.8	172	196.1	209.9	182.8	155.8	151.2	198.1	190.2	189.8
0	168.8	216.7	241.5	196	206.1	239.2	192	172.2	174.7	178.3	182.8	128.8	199.2	141.6	166.8	167.6	192.9	214	184.9	183.1	182.1	188.4	166.5	197.8	159.6	146.6	176.8	139.5	178	148.2	140.6	146	152.6	178.5	149.9	167.2	159.8	167.6	150.4	134.8	208.2	172.5	163.3	174.8	182.7	152.5	154.9	166.2	219.1
0	215.1	137.1	159.1	176.4	139	157.8	165.6	171.4	176	185.8	156.5	198.3	162.8	141.8	140.3	166.5	200.7	171.4	164.1	178.2	153.3	139.2	147.4	161	187.5	184.5	165.3	156	170.5	122.2	150.8	198.5	151.5	133	105.6	122	169.6	138.7	122.3	122.4	145.9	142.3	112.1	149.7	159.2	160.8	169.2	169	170.2
0	176	165.4	222.3	189.5	179.3	146.8	152.1	144.6	155.1	115.4	146.6	184.6	593.3	507.4	566.3	492.7	577.2	521.6	578	587.3	538.5	532.4	512.2	349.4	235.2	239.8	176	201.9	204.9	139.4	163.3	166.4	154.2	168.7	164.5	172.1	135.8	132.9	153.2	196.9	133.5	105	165.2	152.3	144.9	169.2	118.7	155.1	137.7
0	148.2	139.7	143.7	119.7	155.9	139.1	134.4	144.9	148	145.5	151.7	155.4	179.9	168	187.7	137.5	128.1	180.1	152.5	140.2	157	166.7	143.5	133.3	144	179.8	168.2	167.5	128.5	169.9	152.5	156.3	170	176.3	155	158.7	134.5	164.7	147.7	159	145.6	159	128.3	124.6	165.9	138.4	121.6	117.9	150.7
114	228.6	197.3	220.5	224.3	212	199.9	189.5	197.5	220	204.7	183.6	187.2	175.8	163.2	185.3	155.5	180	153.3	131.6	195	152.2	168.9	165.2	146.7	166.8	155.8	176.1	178.7	146.2	178.5	163.8	161.1	118.3	159.4	151.6	141.4	126.1	133.1	118.2	146.8	125.6	140.9	146.5	133.2	138	159.5	162.8	137.5	150.7
0	117.4	147.5	123	125.7	121.6	129.5	140.5	103.1	118.8	130.8	105.8	116.9	218.2	308.8	248.6	286.5	271.8	194.9	276	251.3	158.3	190.6	126.5	132.7	147.2	128.8	109.8	105.7	101.2	125.7	NaN	NaN	NaN	NaN	NaN	NaN	NaN	NaN	NaN	NaN	NaN	NaN	NaN	NaN	NaN	NaN	NaN	NaN	NaN
0	161.3	182.1	153.4	164.6	169.6	164.7	129.6	152.2	139.5	144.7	181.9	110.8	117.8	194.7	173	161.2	174.8	124	105.6	163.6	166.3	141	133.5	132.9	137.4	135.9	151.6	161.2	127.6	579	566.5	579.7	626.7	648.2	625	583.9	663.3	566.2	648.2	392.7	263.7	233	233.4	238.1	235	224.5	269.3	213.9	184.9
0	195	113.5	177.7	163.5	218.3	176.7	156	165.4	186.6	156.7	167.3	200.1	142.9	150.9	170.5	160	168.2	137.8	160.6	160.4	172.9	152.8	168	137.9	182.2	130.2	139.5	165.3	169.8	193.2	147.5	154.5	168	142	132.2	159	161.2	119.8	157.5	141.8	171.7	174	164.4	151	152	178	127	163.7	136.4
115	285.1	229.5	288	283.6	218.9	317.4	245.2	266.2	230.4	289.9	233.2	213.9	212.9	190.9	219.5	201.2	185.5	191.8	212.8	181.8	270	161.2	152.1	249.5	391.3	469.7	743.2	1073	1554	1987	2059	2233	2197	2290	2341	2168	2032	1996	1922	1930	1880	2326	2098	2213	2317	2117	1902	2040	2159
116	164.3	210.2	172.1	151.4	173.2	193.8	138.5	173.1	165.4	140	140.4	143	172.6	131.1	161.1	144.6	92.99	171.6	145.4	129.1	144.6	119.2	101.5	138.6	178.4	212.5	417.2	890.4	1024	1089	1079	1113	1070	1398	1296	1225	1087	1062	1079	1096	1149	1167	1167	1179	1118	1016	979.7	1015	1143
0	219.5	198.1	204.9	240.7	234.3	189	194.1	180.5	189.6	177.8	176.9	181.8	203.1	185	200.1	172.1	180	178.5	149.4	149.7	157.1	183	143	157.8	153.8	148	189	177.1	120	128.5	182.8	155.2	159.9	151.8	166.1	175.3	204.5	184.9	139.5	161.3	123.1	147.4	159.2	171	148	148.3	171.9	157.6	153
0	93.45	141.5	109.3	145.8	145.7	146.3	104.8	150.5	152	117.6	142.4	91.91	90.53	126.5	NaN	NaN	NaN	NaN	NaN	NaN	NaN	NaN	NaN	NaN	NaN	NaN	NaN	NaN	NaN	NaN	NaN	NaN	NaN	NaN	NaN	NaN	NaN	NaN	NaN	NaN	NaN	NaN	NaN	NaN	NaN	NaN	NaN	NaN	NaN
0	148.8	181	145.7	184	170.4	158.6	150.5	143.3	145.5	167.9	170.9	134.8	143.4	187.2	126.1	123.4	171.9	130.4	142.6	122.3	126.5	151.2	126.1	157.7	154	115.1	138.2	179	127.7	135	185.5	140.4	125.4	132.3	147.7	123	118.7	102.8	110.2	122	147.5	158.6	134	117.5	125	145.3	136	111.3	125.2
117	254.5	209.6	221.1	189.8	205.6	206.7	207.5	213.3	261.6	218.8	229.8	245.9	200.4	212	218.3	224.2	216.7	250.8	187	196	250	210.5	195.5	199.3	229.3	165.5	204.5	207.5	275.8	245.5	445.3	462.8	643.4	920.2	1506	1568	1574	1484	1728	1252	1220	1510	1249	1089	1121	1289	1268	1497	1734
0	173.5	164.4	195.8	227	161.1	177.5	245.1	202	193.5	232	181.5	132.5	182	186.6	177.4	179.5	181	165.5	172.1	198.5	173.5	158	170.8	102.9	327	190	202.1	234.5	282.5	157.7	170.5	221	149.8	199.3	243.1	262	276.6	451	521.6	618.4	561	490.6	251.3	396.1	273.3	522.8	493.3	644.9	514.4
118	201	151.6	172.1	131.1	125.5	210.2	176.4	158.6	155.9	117.6	143.1	178.7	163.4	145.1	169.6	139.3	153	152.9	166.7	154.1	124.5	159.1	134.8	137	160.3	188.3	120	129.1	150	136	125.7	114	137.4	120.5	126.3	116	127.7	136.7	144.5	133.3	131	151.5	118	119	144.1	142.8	126.2	142.8	125.1
0	139.3	157.3	155.6	137.5	151.6	135.5	141.8	145.3	122	172.9	165.2	122.5	121.9	157.8	128.8	134.1	113.4	144.2	126.2	128	136.9	109	139	94.15	128.9	123.4	125.5	116.6	143.6	140.9	137.1	129.5	132	109.1	130.1	123.3	134.5	141.9	142.5	129.7	147.1	120	107.7	103.7	165.1	119.5	121.7	120.3	105.2
0	164.3	216.1	208.8	157.5	157.4	208.6	171.1	157.5	139.6	139.4	165	201.5	131.9	171.6	111.9	156.4	151.4	151.4	149.9	149.3	159.6	161.5	122.9	160.1	137.9	126.5	119.6	130.6	154	159.1	165.1	144.5	173.9	132.6	201.3	159.1	145.8	148.6	143	135.2	187.9	137.9	164.3	133.8	157.9	131.9	166.5	135.8	137.7
0	131.3	186.8	135.8	189	181.2	159.7	178.6	219.3	193.5	159.1	199.6	148.2	196.1	173	143.7	165.5	163.4	151.5	131.8	170.3	139.5	118.2	129.3	162.9	196	171	131.3	154.4	140.5	123.5	142.2	130.2	167.1	138.2	125.7	157.2	145.9	128	147.9	148.5	141.5	134.7	111.2	119.1	126.4	136.7	129.1	128.9	133.7
0	254.6	250	243	215.2	230.1	226.6	204.4	205.3	228.4	229.1	243.9	216	251.9	213.3	231.8	230.5	200.6	211.7	202.4	235.9	222.4	213.3	261.2	162.9	197.6	234.3	245.4	189.4	169.8	180.5	190.5	209.4	163.9	206.2	189.5	210.2	177.7	190.6	205.7	238.3	182.7	201.9	192.4	181.7	166.3	214.2	172.4	152.3	169.4
0	192.4	250.1	225	199.5	215.4	189	164	156.9	215	199	207.5	155.5	177.4	259.1	205.3	170	152.5	180	147.8	159.5	199.6	179.5	192.3	171.7	213.1	213.5	206	212.1	214.1	170.9	179.2	149.3	170.9	139.2	190.9	164.5	182.5	181.5	194.5	166.2	165	167.7	151.9	196.3	217.6	194.3	185.7	203.6	156
119	136.3	127.3	147.5	158	190	167	144.1	137.8	155.9	174.7	129.3	118.7	138.2	128.6	130	136.7	117.2	109.3	85.51	110.3	99.11	140.8	132.3	174.9	133.2	165.9	116.9	160.9	104.8	127.7	106.5	109.2	128.5	158.8	131.8	160.4	133.4	143.4	110.6	95.47	112.8	163.4	131.3	142.3	112.9	110.7	158.1	133.6	120.6
0	129.6	167.5	147.5	167.7	124.6	162.2	121.1	156.2	122.3	145.3	155.1	168.9	124.7	149.6	165.6	154.1	173.4	175.7	126.9	167.5	125.5	122.8	136.8	149	158.6	147.2	95.56	99.8	143.1	112.3	165.3	130.4	116.4	152.9	164.5	132.5	139	118.7	156.2	189	141.5	102	127	109	157.3	138.8	133.5	104.7	134.7
0	167.5	153.3	184.5	172.4	195.4	163.6	188	188.5	154.9	178	172.1	173.5	165.4	147.6	139.5	201.1	166.9	155.6	157.7	177.2	210.6	157.8	167.1	150.6	118.8	170.6	184.3	175.2	180.3	155.1	143.3	187.7	136.7	145.4	145.7	142.5	136.2	182.9	149.6	195.4	125.6	110.5	158.1	166.5	145.9	183.4	168.3	146.3	166.5
0	125.7	181.5	165.7	155.9	180	211.9	141.5	184.6	101.7	124.2	121.8	130	136.9	139.9	119.8	109.9	141.6	116.4	119	126.3	131.8	92.39	99.6	147.2	113.3	120.8	85.51	131.1	111.9	130.4	119.4	149.3	92	128.9	104	109.2	103.7	127.3	108.6	107.6	127.1	111.3	93.95	130.9	104.2	102.1	99	117.7	110.1
0	160.5	176.1	141.2	124.1	203.5	147.4	146.6	170.3	166	189.5	266.3	623	612	600.7	662.3	636.1	607.8	543.7	647	556.3	539.5	629.6	434.4	364.4	315.5	230	206.1	237.2	182.4	171.4	188.9	180.3	170.7	179.2	153.3	171.1	180.8	139.4	160.3	167.8	130.5	158.7	157.2	128.7	170.4	191.4	146.5	141.4	154.5
0	155.7	167.3	128.5	155.8	118.3	135.7	101.8	145.2	139.6	138.7	159.5	140.4	158.5	129	112.1	173.1	113.1	109.6	111.5	146.9	119.1	154.4	134.1	149.3	126.9	123	118.3	156	128.2	118.1	100.1	115.1	105.1	111.8	118.2	120.9	124.3	112	107.7	96.81	102.8	114.1	129.9	82.17	129.7	132.1	136.1	110.3	150.5
0	193.4	185	181	156	158.4	146.1	179.7	162.8	130.3	169.8	170.7	135.4	127.6	133.8	138.6	158.4	166.4	164.5	161.4	171.3	135.3	175.2	162.6	158	114.3	156.2	161.4	150	140.3	146.2	187.8	171.9	191.9	143.5	144.7	168.5	148	159.8	173.8	171.8	196.8	201	181.3	203.5	227.6	153.6	165.7	165.5	170.8
0	189.6	160.7	159.6	176.9	162.6	159.4	178.5	182	152.4	195.1	168.7	163.3	178.2	169	177.3	209.7	171.5	173.5	185.2	143.1	135.9	196.5	144.1	206.7	194	158.9	200.1	186.1	147.2	201.7	159.4	149	171.7	139.4	166.1	155.7	141.4	156	176.3	146.9	178.1	176.9	165.4	127.9	127.2	153.7	140.4	134.4	148
0	149.2	188.3	225.6	179.1	170.5	191.2	173.5	194.7	209.6	161.2	191.3	188.9	167.6	187.3	179	181.4	169.2	163.2	173.9	218.1	145.8	163.4	159.5	181.2	148.2	162.3	196.1	190.5	179	167	182.3	196.4	192.5	153.4	149.9	143.6	198.7	144.4	139.8	165.6	157.4	138.2	150.2	136.1	175.7	155.6	159.4	130.3	148.9
0	116.2	129	111.8	141.5	91.89	95.71	108.4	106.3	101.3	122.2	102.7	115.2	125.7	98	111	119.3	132.5	124.9	128.6	127.2	130.1	131.5	101.2	110	102.4	126	111.2	66.92	118.3	107	78	124.4	159.5	93.39	113.6	137.1	98.51	83.99	88.81	75.77	148	NaN	NaN	NaN	NaN	NaN	NaN	NaN	NaN
0	133.9	153.4	188.5	139.2	143.8	151.2	135.2	127.4	139.8	238	173.6	175.1	155.1	142.3	194.2	165.1	156.3	142.9	201.2	138.5	158.1	147.3	178.1	133.4	179.6	140.1	147.5	121.2	190.5	155.5	105.3	168.7	164.3	139.7	176.9	172.3	196.4	144.1	163.5	184.2	144	140.4	175.3	135.8	131.6	151.4	110	151.3	146.6
0	138.2	136.2	129	168.5	147.7	140.2	144.1	136.7	119.7	157.4	113.7	143.2	127.6	138.8	123.9	95.84	126	120.4	147.1	119.6	123	150.5	122.6	148.9	130.6	126.1	146.4	94.29	136.5	129.6	141.3	154	82.18	143.7	110.6	152.3	139.5	110.7	123.3	134.5	157.2	102.6	102.4	110.1	107	138.7	125.6	97.8	140.2
0	197.9	167.8	180.2	527.8	621.2	688.2	681	773.6	676.4	569.5	617.7	701.7	635.5	465	462.9	245.2	260.3	208.6	234.9	182.7	166.7	171.5	203.1	225.9	171.1	182.3	175.5	166.3	138.5	145.1	157.7	133.8	134.1	139.2	148.3	125.9	104.4	152.9	133.5	130.7	119.8	121.5	157.2	125.5	140	157.3	152.6	148.5	153
120	219.8	185.9	164.6	200.8	209.5	223	194.7	190.9	167.2	203.6	212.7	192	181.5	181.1	222.6	175.1	178.1	181	205.7	209.4	208.4	202	182.6	195.4	179.6	212.3	193.7	191	160.1	155.1	499.1	839.5	796.7	822.1	754.7	649.2	818.2	783.3	576	448.5	311.7	304.2	255.7	244	239.9	226.9	181.5	200.5	184
0	161.3	141.7	171.3	129.8	157	165.9	186.5	180	177.8	137	146.4	176.6	177.3	160	110.7	154.6	128.9	148.8	149.7	124.5	147.7	120.5	174	145.9	112.7	129.6	156.5	121.1	150.7	130.5	140.6	114	145.5	145.4	163.3	139.8	127	141.4	149	129.3	144.4	124.9	130.4	172.6	135	141.8	155	133.4	156.1
121	131.8	224.3	198.7	190.7	174	189.1	154.3	175.8	146.2	182.8	178.5	166	159.3	192.6	146.2	143.2	159.8	226.5	166.1	160.6	146.4	183.7	143.5	226	201.5	165.9	142.9	182.5	194.6	156.7	174.3	153.3	160.6	165.7	150	176.6	154.3	182.7	178.4	144.8	187.2	183.1	295.5	1241	1626	1615	1532	1628	1681
0	193.3	105.5	144.7	152.8	138.5	114.2	131.3	116.8	166.3	100.2	120.9	101	132.3	123.5	92.67	105.5	NaN	NaN	NaN	NaN	NaN	NaN	NaN	NaN	NaN	NaN	NaN	NaN	NaN	NaN	NaN	NaN	NaN	NaN	NaN	NaN	NaN	NaN	NaN	NaN	NaN	NaN	NaN	NaN	NaN	NaN	NaN	NaN	NaN
0	226.6	157.3	206.1	212.6	166.2	203.3	173	201.1	212.1	223.4	168	204.2	203.5	220	210.4	218.5	238	239.6	221.6	205.9	221.4	245	263	224.9	232.3	224.1	237.9	229.9	225	226.1	225.7	210.3	207.3	1010	930.6	929.6	889.3	851.6	865	724.3	874.5	950.4	947.3	740	615.4	453.3	371.2	273.2	292.5
122	205.8	240.2	278	312	302.9	226	215.2	220.5	210	205.5	209.2	290.7	205.3	209.9	202.9	192	189.5	197.3	217.1	195.2	145	217	176.7	195.5	152	161.5	138.5	171.7	125.5	159.9	147.4	137.8	154.5	160.1	152.1	177	107	113.5	177.1	138.9	162	147.5	161	167.8	149.9	154.2	128	141.3	152.7
0	170.6	177.2	152	223	202.8	179.6	159.1	202	202.1	184.4	186.4	135	170.5	218.6	183	155	139	153.1	169.6	133	156.9	130.5	143	182	134.6	168.1	128	194.5	170.3	143.9	152	147.5	169.1	160.3	142.9	171.5	147.8	180.2	177.8	175.8	177.4	171	144.1	144.3	180.6	177.1	176.6	150.8	175.5
0	168.7	184	148.2	144	181.6	141.2	159.2	105.5	159	114.8	133.6	128.4	91	124	86.7	132	113.7	142.9	141	138.5	151.2	117.7	97.07	110.5	114.4	161.6	171.2	94.63	125.6	117.5	127.3	147.8	156	98.78	140.7	139.2	99	155.1	112	135.5	92.56	130.9	118.9	95.91	132.2	131	144.2	119.5	138.5
123	669.6	669.3	604.1	678.2	571.1	621.4	305.7	332.5	223.5	204.3	240.9	232.4	209.5	238.9	201.4	164.8	193.8	147.6	165.6	209.9	146.3	153.9	157.8	200.4	164.7	197	164.8	116.1	142.9	158.2	154.2	149.7	144.5	163.4	170.2	156.1	169.8	160.4	116.6	153	146.1	125.6	132.6	171	174	153	152.2	171.7	168.2
124	257.4	275.9	291.5	235.2	235.3	252	226	239.8	225	186.8	258.3	207.5	188.9	189.5	198.2	191	172.2	219.5	175	216.7	183.7	153.1	187.9	247	182.1	212.9	193.9	176	226.5	235.5	191.1	167.8	185.1	246.9	222.8	222.7	164.4	188.1	164.1	145.1	153.8	251.6	197	172	161	170.5	163.9	134.6	160.2
125	224.9	282.5	262.5	210.5	261.4	341.3	266.5	199.9	163.8	180.5	236.9	212.5	181.1	196.3	225.1	157.3	158	191.2	139.6	199.7	201.3	159.1	138.7	185.5	177.1	195.7	161.7	167.5	191.4	168.7	178	156.2	185.8	158.9	167.9	136.2	162.1	145.9	131.5	156.5	150	164	118	165.4	161.2	189.7	192.5	164.5	154
126	204.9	166.2	193.3	188.8	209.3	166.7	226.8	221	209.2	202	217.4	195	256.5	173.8	209.8	199.5	230.3	170.5	242.1	220.6	165.7	199.2	221.1	249	193.1	156.5	202.6	182.8	171.6	159.5	162.5	176.1	231.8	165.7	148.5	197.3	205.2	212.5	254.6	189.3	261.5	209.4	247.8	212.9	206.3	194.8	225.3	199.7	219
0	124.9	124.5	145.2	147	154.6	119.3	107.2	121.2	122.6	125.7	154.6	172.9	145.9	162.5	142.7	134.8	160.4	137.1	147.2	130	130.3	111.2	147.8	105.3	125.9	141.1	142.1	162.3	151.8	130.3	104.2	167	134.4	92.58	119	109.5	112.3	157.1	121	135.7	127.9	93.52	145	136	133.5	140.8	113.2	107.4	111.9
0	117.6	114	114.2	158.3	93.62	140.1	129.4	127	96.77	106.5	123.4	129.6	114.3	128	111.6	116.3	127.2	117.2	110.7	107.4	121	83.15	121.9	120.9	133.8	104.1	102	122	111.9	106.8	83	141.5	121.9	83.83	93.37	107	136.5	110.8	113.8	114.3	89.4	125.4	114	95.61	115.5	106.5	111	97.89	84.68
127	222.4	197.8	182.7	162.7	154	164.1	146.6	120.8	181.4	144.8	134.1	116	154.8	154.7	161.2	163.5	153.6	162.9	162.3	131.5	139.3	562.8	681.3	648.7	658.9	621.3	715.9	599.8	575.6	357.3	251	274.4	218.4	226.2	201.7	184.6	155.7	199.5	144.8	134.6	147.1	160	131	149.7	150.8	137.5	132.2	135.4	134.6
128	150.3	122	172.6	141.5	162.3	129.2	125.7	120.1	107.7	129.7	149.6	142	143.2	117.5	143	147.2	151.2	152.7	138.4	134	153.4	169.7	153.8	139.2	148.4	162.3	131.1	128.2	156.1	168.6	135.6	225.6	403.3	463.3	465	504	500.4	493.3	542.1	634	806.6	828.7	856.7	747.6	704.7	576.6	570.2	730.2	704.4
0	190.1	233.4	166.2	164.7	201.6	189.2	206.7	172.7	172.5	161.9	189	123	147.6	151	143	163.9	145.2	162.1	139.1	162.5	153.3	132.9	113.5	174.1	148.9	159.3	136.5	149.2	160.3	160.3	157.9	175.9	136.2	152.3	140.6	154.3	171.5	136.5	139.7	137.6	147.5	155.3	131.6	143.5	142.5	166.1	133.5	150	165.4
0	183.8	241.4	209.7	207.1	203.3	155.5	162.9	186.3	193.9	169.5	201.6	172.3	194.1	149.4	162.9	174.3	171.1	207.6	160.8	162	150.9	175.2	168.6	170.4	150.3	151.8	146	144.1	133	126.6	172.1	147.2	144.1	137	142	170.9	145.5	167	163.7	152.5	158.2	169.3	163.7	170.5	150.8	142.3	179.7	173.4	160.7
0	144.8	162.8	150.5	164.3	158.1	186.2	185.6	192.8	146.7	164.2	146.2	197.3	175.2	167.3	187.3	205.9	164	157.7	152.5	156.5	167.5	158	147.4	183	179.8	145.2	158.8	168.2	175.6	160.4	157	182.7	164.7	151	170.4	135.7	117.5	125.5	137.2	121.2	129.1	114.1	131.4	131.4	159.1	117.1	158.2	147.5	118.5
0	186	127.1	142.9	135.4	119.8	177.3	152.1	167.5	184.6	148.7	135.7	169.5	167	136.8	172.2	131.7	118.2	142.5	139.1	96.26	119.6	122.7	116.5	120.1	NaN	NaN	NaN	NaN	NaN	NaN	NaN	NaN	NaN	NaN	NaN	NaN	NaN	NaN	NaN	NaN	NaN	NaN	NaN	NaN	NaN	NaN	NaN	NaN	NaN
0	339	352	286	268.9	222.2	273.3	206.4	227.2	204.9	195.8	167	180	221.8	166.3	182.1	172.7	181.8	188.7	247.3	180.3	145	161	154	161.6	141.1	161	115.3	175.1	125.2	114.4	129.3	129.8	163.6	146.8	149	147.2	139.5	132.3	115	168.8	146.2	151.3	135.5	135.6	130	125.7	142.6	142.1	139.6
0	217.8	232.3	226	214.5	215.5	220.9	167.7	212.8	235	184.6	168.9	178.8	161	183.7	215.5	172.2	203	196.9	207	192.5	231.6	176.3	185	166.8	195.4	188.6	212	237	202	192.7	190.7	213.9	192	130.5	171	143.7	172.2	162.1	196.2	160.5	148.9	188.2	174	116.2	173.1	183.2	144.4	158.7	133.7
0	138.7	178.7	178.5	159.8	162.7	144.9	170.6	161.5	165.8	171	207	131.3	133.5	156.4	134.3	183.1	155	123	124.5	184.7	134.7	136.4	149.1	176.2	134.4	141.3	136.8	136.8	148	131.7	150.6	144.9	186.8	210	163.2	157.8	149.5	158.8	142.9	182.9	141.5	143.6	169.5	136.2	157.3	155.9	150.7	162.3	126.4
129	136.2	127.4	140.8	132.5	142.7	136.3	139.3	162.5	139.4	164.3	187.2	142.8	157	134.5	138	157	148.4	171.5	104.8	121	113.6	142	165.6	154.5	152.5	154.2	158.9	155.8	151.9	169.4	143.1	149.1	134.9	186.3	124.7	161.4	132.6	128	143.6	119.5	143	141.6	144.4	113.5	117.8	133.4	140.8	142.4	127.4
0	126.6	127.6	140	122.1	144.7	106.6	148.5	133.4	137.1	118.5	142.9	134.1	109.3	108.6	160.9	105.5	84.49	155.6	137.5	120.4	100.5	109.5	138.4	113.5	134.1	152.5	105.5	144.5	123.5	91.58	126.9	80.55	105.5	111	110	101.5	107.4	139.9	108.8	110.5	94.46	136.6	95.59	106.4	123.6	107.1	127.1	113.9	94.45
0	198.6	208.5	215.5	197.4	198	218.5	197.9	220	240.7	183.8	212.8	232.1	146.8	161.2	156.7	155.2	143	157.3	165.8	147.8	184.8	160.7	136.3	132.5	154.8	154	140.5	177.2	158.8	159.2	167.8	140.3	133.4	133.4	159.9	144.2	113.3	152.5	89.67	128.4	141.2	155.5	115.8	115.9	161.9	127.6	153.3	159.4	152.9
0	155.1	141.5	162.3	175.2	155.2	169.7	135.8	134.9	212.2	145.2	216.8	121.4	150.9	128.2	143.7	160.1	136.7	155.8	116.6	108	146.9	141	117.9	159.2	185.5	169.7	175.8	120.4	154.4	155	140.3	160.1	177.7	140.9	199.5	167	163.3	160.2	155.1	132.2	166.3	142.3	153.9	160.1	155.5	174.9	146.5	157.3	136.8
0	177.9	129	152.5	153.5	152	153.3	165.7	149.9	152.2	126	160.7	191.2	114.5	152.8	132.2	138.5	124.1	125.1	114.2	129	120.3	118.8	127.5	106.3	118.9	137.5	152.8	139.7	151.3	117.8	106.2	137.2	153.5	106	154	138.5	143	145	140.3	147.4	191.4	109.2	171.7	145.8	143.8	127	142.2	139.7	133
0	150.9	166.2	116.6	133.3	152.7	116.1	183.9	180.2	122	144.6	114.4	140.7	114.6	154.2	113.5	129.3	120.8	117.3	124.4	126.7	155	133.7	114.2	103.8	137.9	122.2	153.8	151.3	142.5	139.8	118.5	122.2	93.65	125.5	132.5	145.5	117	126	115	129.6	112.7	129.5	120.5	135	154	163.5	127	129.6	118.2
130	194.3	127.5	170.1	152.7	161.1	167.8	137.4	134.8	198.7	150.5	153.1	153.2	177	187.5	147.5	150.7	135.8	159	166	154.5	172.5	180.2	165.5	128.7	133.7	146.3	158.5	118.5	137	169	121.6	144.3	179.9	139	121.7	122.8	153.8	117.8	110	128.3	170.5	145.3	135	128.2	116.3	142.5	133.9	162.5	140
131	208.4	158.5	171.5	169.4	162.3	184.3	214.8	172	137.5	146.2	172.7	166.9	171.2	156.5	153.7	152.4	192.3	174.7	193.2	190.8	184.5	211.7	184.5	212.8	160.4	146	168.6	194.6	186.4	177.9	202.9	164.7	195.4	211.6	168	209	231.5	171.5	176.5	251	219.5	231.5	192.5	195.5	175	214	191.5	210.1	203.1
0	117.4	132	121.1	108.3	139.2	141.3	133.9	119	157.3	116.3	116.3	102.5	107.5	143	134.3	135	156.6	140.5	133.6	114.4	132.4	132.4	127	126.5	122	130	114.5	151	130	101	161.5	129.6	120	99	115.5	131.1	98.5	132.5	87.01	109	104	106	129.5	115.9	116.4	140.4	114.9	94.08	103.1
0	130.1	68.37	130.1	86.09	116.1	35	91.09	87.53	117	NaN	NaN	NaN	NaN	NaN	NaN	NaN	NaN	NaN	NaN	NaN	NaN	NaN	NaN	NaN	NaN	NaN	NaN	NaN	NaN	NaN	NaN	NaN	NaN	NaN	NaN	NaN	NaN	NaN	NaN	NaN	NaN	NaN	NaN	NaN	NaN	NaN	NaN	NaN	NaN
0	160	141.6	121.3	140.5	169.3	183.4	212.3	312.7	316.5	265.2	291	275.1	306	387.7	267.5	269.7	212.8	263.2	174.4	160.2	144.3	124.1	156.2	175.5	147.2	109.5	125.6	118	117.9	123.1	124.3	131.8	120.7	121	123.5	96.37	100.6	83	106	117.6	110.2	98.66	94.12	131	94.34	148	108.9	100.7	116
0	168.8	152.8	162.4	171.2	200.9	182.5	147.2	150.8	159	165.5	187.7	153.7	141.8	187.1	125.4	120.1	168.2	191.9	143.6	125.8	145.3	134.4	128.2	139.4	129.3	140.7	150.6	119.2	136.4	145.1	153.7	151.7	124.7	129.5	122.3	146.8	171.9	144.2	153.6	90.49	119.5	155.7	136.7	135.7	140.2	141	139.2	171	136.2
0	124.8	123.6	99.07	169.3	159	115.3	101.8	117.8	109.5	106.7	97.03	119.5	93.27	125.4	111.7	94.48	139.6	126.1	108	98.28	90	105.3	128	96.96	112	139.6	91.67	103.2	126.5	129	109.1	105.3	134.4	79.89	102	113.1	84.47	106.5	84.5	117.9	94.49	108.4	NaN	NaN	NaN	NaN	NaN	NaN	NaN
0	111.3	181.7	121.6	112	139	105.3	157.2	135	135.7	158.5	154.6	139.7	121.4	146.7	110.2	130.4	156.5	89.5	125.5	114.9	119.7	132.9	139.6	162	123.9	NaN	NaN	NaN	NaN	NaN	NaN	NaN	NaN	NaN	NaN	NaN	NaN	NaN	NaN	NaN	NaN	NaN	NaN	NaN	NaN	NaN	NaN	NaN	NaN
0	NaN	NaN	NaN	NaN	NaN	NaN	NaN	NaN	NaN	NaN	NaN	NaN	NaN	NaN	NaN	NaN	NaN	NaN	NaN	NaN	NaN	NaN	NaN	NaN	NaN	NaN	NaN	NaN	NaN	NaN	NaN	NaN	NaN	NaN	NaN	NaN	NaN	NaN	NaN	NaN	NaN	NaN	NaN	NaN	NaN	NaN	NaN	NaN	NaN
132	154	154.5	102.7	98.79	130.5	174.1	87.8	120.8	115	103	113.5	118.8	100	90.3	132.5	86.48	117.5	133	148.8	245.7	320.9	307.9	402.3	341.3	357.2	367.7	288.2	340	257.8	320.1	327.2	327.5	350.8	243	175	152	153.8	113	137.9	110.2	96.65	86.5	160.7	99.36	127.7	102.6	122.3	85.32	118.9
133	137	182.3	141	165.5	211	116	132	131.3	112.1	118.6	148.5	139.5	147.5	138	114.3	137	130.2	136.7	168.5	135.3	131.3	162.2	178.5	127.5	164.4	145.9	131.2	145.5	160.2	99.98	158	163.5	181.7	145.8	167.2	154	111	175.8	119.3	156.2	142.5	164.7	125	127	165	141	149.5	127.7	106.5
0	129.1	136.6	134.1	160.1	110.9	133.8	151.6	130.5	127.6	137.2	109.8	130.7	135.5	104.8	99.78	116	114.3	141.6	107.8	115.8	135.2	133.9	138.2	115.3	89.75	129.8	114.3	115.9	113.9	155.2	113	131.3	104.8	101.6	115.8	113.8	128.3	123.2	126.1	100.8	115.1	115.8	119.4	123.7	89.08	85.32	98.79	146.8	88.73
0	144.3	104.6	140.5	101	68.41	99.91	109.5	135	152.4	NaN	NaN	NaN	NaN	NaN	NaN	NaN	NaN	NaN	NaN	NaN	NaN	NaN	NaN	NaN	NaN	NaN	NaN	NaN	NaN	NaN	NaN	NaN	NaN	NaN	NaN	NaN	NaN	NaN	NaN	NaN	NaN	NaN	NaN	NaN	NaN	NaN	NaN	NaN	NaN
0	NaN	NaN	NaN	NaN	NaN	NaN	NaN	NaN	NaN	NaN	NaN	NaN	NaN	NaN	NaN	NaN	NaN	NaN	NaN	NaN	NaN	NaN	NaN	NaN	NaN	NaN	NaN	NaN	NaN	NaN	NaN	NaN	NaN	NaN	NaN	NaN	NaN	NaN	NaN	NaN	NaN	NaN	NaN	NaN	NaN	NaN	NaN	NaN	NaN
0	NaN	NaN	NaN	NaN	NaN	NaN	NaN	NaN	NaN	NaN	NaN	NaN	NaN	NaN	NaN	NaN	NaN	NaN	NaN	NaN	NaN	NaN	NaN	NaN	NaN	NaN	NaN	NaN	NaN	NaN	NaN	NaN	NaN	NaN	NaN	NaN	NaN	NaN	NaN	NaN	NaN	NaN	NaN	NaN	NaN	NaN	NaN	NaN	NaN
0	157.4	152.5	151	136.6	154.4	158.6	160.6	151.3	150.6	166.2	124.4	135.7	117	168	135.2	134.3	150.5	178	135.4	147.5	136.8	112.5	121.7	143.7	94.77	127.4	115.7	135.8	135.7	133.5	147.3	144.5	147	139.5	116.7	98.01	130.5	109	154.7	139.2	110.5	109.7	108.5	119	132.2	136	171.2	97.02	104.5
0	153.6	151.5	174.2	156.3	155.5	168.6	165.6	152.7	187.1	149.1	132.6	150.5	139.8	162.9	153	162.8	128.1	134.8	153.5	116	158	131.3	155.3	145.4	173.5	197.7	134.5	141.5	131.9	137.9	148.6	135	147.5	156	179.5	154	151	130.5	175	130	138	140.6	171	157.5	159.4	108.9	144	150.1	162
0	NaN	NaN	NaN	NaN	NaN	NaN	NaN	NaN	NaN	NaN	NaN	NaN	NaN	NaN	NaN	NaN	NaN	NaN	NaN	NaN	NaN	NaN	NaN	NaN	NaN	NaN	NaN	NaN	NaN	NaN	NaN	NaN	NaN	NaN	NaN	NaN	NaN	NaN	NaN	NaN	NaN	NaN	NaN	NaN	NaN	NaN	NaN	NaN	NaN
0	151.4	150	141.4	152.8	127.4	176	150.3	120	152.3	115.3	152.5	142.8	128.8	122.8	141.3	108.7	111	123	129.3	133.2	141.5	138	133.5	129.2	179.9	113.5	134.9	120	111.9	146	158.1	124.2	131	119	140.5	135.7	113.9	126	115.9	130.6	110	133.5	103.3	129	133.3	115.9	126	111.3	106.5
0	166.6	211.7	204.4	231.5	207.3	166.1	201.8	206.5	169.5	130.3	184.5	175.6	166.4	192.1	114.3	171.7	150	149.3	192.8	160.1	143.9	137.3	167.5	143.8	143.5	122.3	139.5	145.7	142.2	119.5	162.7	142.7	117.8	176.3	118.2	123	177.5	129	172.6	149	117.5	143	139.8	141.5	148	147	108.7	161.2	137.7
0	138.3	135.6	100.8	120.2	158.5	107.2	130.3	124.2	109.4	194.8	144.6	147.7	139.4	160.2	128.5	127	174.1	126.7	110.7	128.3	142.2	113	121.7	110.8	122	133.5	131	125.2	114.7	122.7	114.3	129.9	91.62	129.5	117.1	130.5	95.88	172.6	133.5	101.6	116.5	106.1	117	99.41	129	131.5	86.48	110.5	111
0	105	134.2	142.1	124.8	102.8	120.6	112.5	99.93	91.41	128	133	117.8	147.8	106.3	125.6	142.3	125	168.4	156.3	131.5	101.3	81.78	138.3	131.5	112	83.48	124.2	105.8	110.4	138.8	138.7	120.4	119.9	114.5	123.1	99.5	119.5	92.49	91.58	114.9	113.5	68.06	101.5	116	88.5	116	79.57	69.99	126.5
0	126.8	158.4	112.9	170.4	167.9	138.8	167	129.4	132.4	130.5	167	132.4	136.4	172.5	120	149.9	136.3	148.9	135.5	171.8	136.4	136.8	136	192.5	152.4	156.9	141	135	134.5	140.8	155.9	105	164	144.9	144	132.5	147.5	140.4	134.8	120.4	138.4	160.5	125	125.4	149.5	157	131	122.8	126.4
0	179.6	189.3	136.2	166.8	155.8	195	174.9	168.3	166	146	168.8	110.6	130.1	170.5	135.4	144.9	117.8	144.5	137.5	132.4	144.5	170.7	141.6	175.9	194.4	169.6	183.4	147.5	151.5	190	135.9	156	158	115.9	133.2	157.6	160	124	156	147.7	125.5	146.6	147.2	138.2	129.4	125.5	125.3	125.2	167.3
0	167.9	146.4	120.5	156.9	99.75	127.8	147.5	118.3	125.3	179.4	121.4	106.8	106.5	141.7	119.2	112.8	132	130.8	163.3	130.8	125.9	152.3	112.4	167.8	122.3	138.5	145.8	130	145.3	138	114.3	134.4	161	126.7	112.4	134.7	127.3	94	114.4	110.4	129.9	140	175.4	124.9	109.9	134.9	146.9	137.9	161.4
0	179.8	140.3	168.3	174.5	138.2	133.9	114	146.6	118.7	154	107.7	123	118.5	141.3	118.3	151.5	105	105.3	113.7	148.5	150.4	112.8	173.8	148.2	134.7	132.3	111.7	112	135.4	142.2	113.5	131	158.7	98	115.5	110.3	92.92	106	100.3	100.3	141.5	116.5	107.4	145.5	99.5	96.14	111.7	81.72	91.97
0	140.2	184.6	139.5	141.5	157.5	146.1	143	125.1	181.5	127.1	146	138.4	148.4	147.6	132.5	145.5	134.2	140.5	148	151.4	115.6	108.6	97.38	163.3	148.2	105.2	113.5	124.6	136.1	117.5	141.5	162.9	96.07	161.5	127.5	137.3	127.5	141	124.1	143.1	123.8	96.5	86.5	108.8	123	112.2	110.1	177	121.9
134	196.8	197.3	153.8	134.4	202.9	166.7	175.1	185.6	195.4	165.3	195.3	128.9	149.7	125.9	144.2	139.9	185.2	185	135.1	171.4	136.4	157.5	151	175.4	168.6	158.2	146.9	159.3	124.1	163	212.5	147.4	172	183.2	132.7	174.4	193.8	157.6	159	132.1	163.4	111.8	159.9	141	157	113.1	173	172.8	159.4
135	196.1	171.7	165.5	156.8	196	186.6	170.8	150.2	148.8	169.4	145.1	180.4	145.4	148.5	150.7	152.8	165.6	134.9	149.9	157.9	163.4	135.8	157.8	183.7	159.3	174.4	137.5	201.8	203.8	161.8	150	152.4	156.4	144.4	145	131.9	136	154.8	205.4	193.9	159	126.4	135.5	104.4	139.4	135.9	140.9	152.5	123
0	178.7	122.5	170.1	170.7	125.9	137.1	233.2	177.3	199.3	134.1	153.7	175.2	123.9	163.7	141.2	147.3	111.5	128.2	162.6	180.9	167.9	129.4	149.2	170.9	148.1	172.3	147.9	166.4	194.5	655.4	660.1	688.9	669.9	667.9	676.6	522.3	603.3	517.5	597.8	513.5	390.6	263.8	370.4	250.6	197.5	205	244	211.2	186.2
136	208.5	189.8	142.4	191	196.7	226.3	222.6	191.7	184	198.5	154.6	167.5	187.7	190.2	189.8	226.6	181.5	173	148.3	179.5	175.4	168	182.5	175	195.7	211.1	157.2	188.5	182.9	178.2	194.4	147.3	166.8	171	195	153	184.5	155.6	193	175.3	198.9	171	169	158.2	176.5	170	185.4	146.6	154
0	229.4	175.8	175.9	129	159.2	226.2	139.5	160	191.8	166.7	161.1	133.2	159.2	143.4	127.5	138.4	166.6	171.5	134.8	182.5	141.3	161.6	165.8	132.9	160.9	115.2	173.2	131.5	157.7	121.4	167	183.1	133.8	499.6	659.2	650.4	631.7	609.6	693.9	667	657.5	622.9	669.2	675.2	693.7	554.1	567.9	580.1	588
0	173.9	185.5	179.7	184	173	198.4	212	199.3	186.4	167.7	157.2	130.9	203.8	182.1	196.9	215.9	250.3	203.3	218.5	202.4	184.9	197.5	208.2	202.9	191.7	194	167.8	163.4	200.2	170.4	159.3	245	173.4	176.8	176.9	186	184.1	162.5	156.8	156.6	155.3	145.2	156.5	140.9	159.1	170.5	171	132.5	161.5
0	241.9	182.2	180.8	188.9	171.7	128.7	166.6	145.3	158.4	171.6	207.4	193.5	149.4	150.5	184.5	141.1	138.3	192.5	151.2	178.9	184.1	167.2	208.7	152.9	179.6	144.9	143.1	158.6	172.5	133.6	146.1	132.9	175.6	201	136.1	156.5	142.1	138.9	155.4	140.7	139.1	160.1	167.6	161.9	130.5	170.4	146.1	131.1	184.1
0	161.8	151.8	124.5	171.7	158.1	139	169.7	132.5	157.5	166.9	165.9	173.1	171.3	171.5	152.8	170.7	181.3	152.5	148.9	170.4	155.4	155.1	158	157.8	164.5	164	201.1	163.9	213.7	173.1	167.5	173.9	184.9	193.1	182.1	176.1	169.4	134.5	141.5	209.1	139	169.4	154.5	173.9	203.1	121.5	131	148	160.5
137	133	140.5	114.5	127.5	173	129.3	132.4	131.5	101.8	135.3	125.8	111.2	161.4	124.3	170.8	158.2	128.9	129.7	129.2	150	141.7	134.5	155.6	165.3	148.5	130.7	124.2	123.6	99.73	123.4	127.5	140.3	141.7	126.9	144.6	125	129.3	167.2	155.5	203	123	133.1	187.4	547.9	664.9	791.6	684.8	715.6	895.6
138	137.7	165.9	134.5	149.9	117.8	141.9	152.2	131.5	144.8	136.5	142.9	127.4	125.5	118	114.2	156.5	118.1	195.4	145.7	131.3	143.9	115.7	135.5	143.8	176.5	132.2	118.8	147.7	126.3	141.5	116.5	99.37	131.5	121.4	125.8	125.5	146.2	250.6	605.9	674.6	655	686.5	720	647.3	615.1	775.6	757.4	533.9	369.9
0	186.9	229.8	180.8	161.6	163.8	152.9	159.6	132.9	114.3	198.5	135.6	167.1	133.7	136.5	138.3	158.2	141.5	162.1	142.5	108.4	179.1	129.6	136.4	125	133.6	113.1	102.6	125.1	106.7	140.3	146.4	121.1	111.8	160.9	132.3	134.7	99.49	149.2	135	120.9	125.4	116.9	128	126.5	145.3	149.6	126.3	153.6	141.8
0	148.3	130.5	149	159.7	171.6	121.4	171.8	168.5	121.8	103.9	127.8	115.5	148.4	135	141.8	159.5	117	153.2	166.1	130	117	118.2	122	117.9	136.9	122.8	121.7	127.6	123.7	142	120.3	163.5	128.8	115.2	115.5	119.2	105.9	149.8	114.6	121.4	153.1	121.2	118.2	136.8	125.1	128.3	132.6	138.5	130.2
139	297.6	356.2	642	833.2	722.3	759.6	748.3	586	666.1	549.4	388.7	234.3	202.9	270.9	272.8	243.8	216.6	214.2	226.6	207.3	177.7	169.9	183.5	225.3	257.6	159.1	172.8	180.6	178.5	185.6	157.2	134.5	178.9	185.7	135.8	188.7	142.1	172.2	171.3	169.6	176.5	199.6	122.7	121.9	118.4	124.7	134.7	158.4	131.7
0	162	156.7	129.4	128	142.7	167.9	117.8	132.4	190.4	120.3	151.9	140.8	132.7	199.6	139	112.4	NaN	NaN	NaN	NaN	NaN	NaN	NaN	NaN	NaN	NaN	NaN	NaN	NaN	NaN	NaN	NaN	NaN	NaN	NaN	NaN	NaN	NaN	NaN	NaN	NaN	NaN	NaN	NaN	NaN	NaN	NaN	NaN	NaN
0	139	131.9	93.78	118.5	127.6	120.4	125.2	120.1	133.1	141.8	103.5	150.5	128.1	120.1	96.23	95.41	91.24	132.3	107.2	129.1	156.8	144.2	137	154.3	148.6	108.9	109.5	104.8	139.6	117.4	107.1	102.5	138.7	84.65	115	141	113	100.9	90.46	86.07	116	117.9	125.7	116.8	116.4	130.1	102.2	111.5	123.2
0	442.3	427	406.9	443.1	365.3	413.9	409.1	261	194.7	219.7	191.7	184.1	221.2	147.8	183.4	201.5	155.3	152.3	NaN	NaN	NaN	NaN	NaN	NaN	NaN	NaN	NaN	NaN	NaN	NaN	NaN	NaN	NaN	NaN	NaN	NaN	NaN	NaN	NaN	NaN	NaN	NaN	NaN	NaN	NaN	NaN	NaN	NaN	NaN
0	152	156	158.2	138.4	183.9	164.7	170	166.3	173.4	167.1	149.8	145.9	181.2	181.3	175.2	169.8	168.2	163.4	161.7	187.1	152.1	175.2	198.8	182.9	180.4	169.1	180.5	182.6	194.7	171.8	145.9	204.8	207.3	176.8	196.8	155.8	192.9	161.7	167	193.5	196.8	164.8	206.1	157.6	190.9	152.4	204.1	179.7	180.6
0	172.9	141.4	152.3	118.8	147	158.8	175.5	194.3	166.9	131.2	160.6	112.9	119.1	134.7	152	152.9	111.8	146.3	129.1	130.3	120.6	121.5	144.9	137.7	118.3	125.8	130	132.7	139.4	140.9	121.7	159.6	90.33	105.6	131.7	102.3	155.2	144.7	122.9	105.5	150.1	114.2	107.5	137.9	138.8	113.4	116.4	118.5	123.8
0	152.7	143.7	172.4	131.1	140.1	154.8	147.4	124.6	130.7	130.1	140.5	154.3	133.9	127.1	125.1	165.2	106.4	83.78	130.6	90.07	173	122.5	169.6	144	105.3	108	103.4	127.4	124.7	125.6	127.3	93.08	120.4	132.8	93.18	113.7	136.2	116.4	116	112.8	120	114.8	124.4	111.1	135.6	113.2	110.9	143.4	124.4
140	139.9	135.6	126	136.2	157.1	175.3	150.2	187.4	159.8	129.5	125.8	163.1	190.1	138.6	152.4	128.4	99.29	113	142	129.5	134.8	139.4	144.6	136.6	131.8	131.2	150.7	135.4	141.7	165.3	121.3	166.3	133	136.1	123.3	144.7	136.6	148.9	117.5	109.8	123.9	117.4	106.8	133.4	148.9	150	130.2	131.9	140.2
141	574.5	314.6	312.8	249.4	297.5	298.2	289.5	266.5	243.2	245.3	230.8	269.5	270.5	285.8	254	240.2	244.5	275	223.2	258.5	202.9	218.8	235.5	190	215.9	245.7	246.6	187.8	196.9	227.2	257.8	235.3	203	200.7	202.5	189.2	237.6	169	215.7	220.5	191.3	187.3	206.6	175.1	223.5	180	158.8	163	178.1
142	842.1	769.5	776	650.5	571.5	366.3	403.9	327.7	305.4	272	350.5	278.3	249.5	243.6	187	182.7	222.5	229.6	201.2	176.6	203.2	230.3	230	249.2	192.4	262.8	177.8	245	216.7	180.7	233.3	166	188.5	169.6	147.2	131.6	136.7	175.6	155.4	161.5	168	174.4	150.1	130.6	149.6	158.6	124.4	146.3	137.7
143	159.3	149.5	149.2	123.9	143.4	140.4	156.1	141.1	143.2	120.6	195.3	141.1	148	92.79	116.8	147.5	109	122.1	125.8	157.5	150.4	119.4	121	110.8	132.9	119.2	140.4	137.4	109.5	148.7	149.3	98.95	112	118.1	114.7	127.3	124.2	124	152.3	145.1	114.5	96.32	129.9	114.6	107.3	92.07	97.4	154.3	113.1
0	137	194.5	151.8	169.2	121.7	108.4	163.7	186.4	140.6	178.8	142.4	143.1	199	145	134.6	169.2	109.9	133.9	179.6	175.6	108.2	110.2	128.8	143.6	121.5	128.3	130.3	175.1	138.7	131.1	108.9	136.5	135.2	141	121.6	118.8	127.1	120.7	146.1	97.5	104.5	89.95	91.1	119	115.6	87.12	121.1	126.1	102.1
0	155.8	175.5	162.6	162.5	127.4	184.9	179.6	138.8	158.9	139.9	143.7	156.2	149.4	152.1	150.1	168.8	161.1	157.1	147.9	168.6	129.7	151	175.2	146.9	122.7	120.5	124	177.6	156.8	127.8	159.6	172.9	148.9	171.6	141.9	117.8	120.9	134.2	147.6	153.7	136.9	130.8	142	128	142.5	111.3	115.9	109.6	122
0	178.4	163.5	163.6	179.5	170	158.6	166	NaN	NaN	NaN	NaN	NaN	NaN	NaN	NaN	NaN	NaN	NaN	NaN	NaN	NaN	NaN	NaN	NaN	NaN	NaN	NaN	NaN	NaN	NaN	NaN	NaN	NaN	NaN	NaN	NaN	NaN	NaN	NaN	NaN	NaN	NaN	NaN	NaN	NaN	NaN	NaN	NaN	NaN
0	155.7	188.2	127.5	134.7	151.6	188	125.6	133.1	124.7	148.8	131.8	145.8	165.5	137	151.4	191.6	147.8	131.9	131.2	132.7	164.5	174.6	181.1	150.4	167.4	167.1	123.8	163.3	136.9	155.4	129.4	131	150.3	155.8	152.8	168.2	189	146.2	165.6	170.7	117.5	161.7	175.2	130	152.6	149.3	128.6	168.8	184.2
0	148.7	141.1	156.3	141.5	209.2	201.7	176.4	159.5	173	206.3	152.4	160.4	187.6	169.9	173	147.6	141.6	158.3	175.9	151.8	174.8	164.4	151.2	168.4	169.3	149	176	194.1	179.7	180.4	212.1	170.3	174.9	159	149.9	127.4	172.7	170.6	154.7	159.8	187.6	170.2	128.9	142.4	142.6	169.2	122.7	185	148.6
144	156.3	127.5	169.1	192.7	199.4	207.8	156.2	172	144.1	160.3	120.5	198.4	764.9	809.6	737.7	748.7	685.1	674.6	749.1	675.7	779.5	793.1	763.8	665.5	404.8	350.5	284	239	223	227.8	237.1	227.6	204.4	199	196.1	210.2	158.5	162	197.4	149.1	187	172.9	180.5	144.8	199.6	204.1	185.7	129.2	176.7
145	166	127.1	174.3	149.4	153.4	194	166.5	157.7	546.2	894.8	827.8	804.6	887.8	822.8	734.7	823.8	707.5	745.9	750.1	792.6	683.5	716.1	463.9	422.5	401.6	313.9	227.6	227.9	225.3	188.3	162.5	190.5	195	223.1	181.1	187.2	174.5	178.8	174.2	194.2	149.3	161	213.1	171.1	164.8	144.8	138.5	173.7	153
146	798.2	791.6	731	496.2	338.5	325.2	259.5	300.8	333.3	246.9	282.6	245	229.2	253.7	245.1	234.7	219.7	219.5	218.4	220.5	166.8	195.6	159	162.2	187.5	189.5	199.9	163.6	211.5	212.1	175.1	178.3	215	189.5	194.5	190.7	199.7	170.7	170.4	131.5	160	132.2	184.3	143	143	193.6	185.5	155.5	171.8
0	317.2	344.5	298.6	335	292.3	253.5	302.9	260.5	236.1	211.7	284.3	205.6	177.7	222	206.9	215.5	220.1	203.6	NaN	NaN	NaN	NaN	NaN	NaN	NaN	NaN	NaN	NaN	NaN	NaN	NaN	NaN	NaN	NaN	NaN	NaN	NaN	NaN	NaN	NaN	NaN	NaN	NaN	NaN	NaN	NaN	NaN	NaN	NaN
0	1412	1334	1276	1079	546.4	441	432.5	474.4	397.3	410.3	378.5	304.3	335.1	271.3	291.3	275	308.6	285.3	292.7	291.1	282.1	279.3	331.3	270.5	269	341.9	261	328.4	288.4	254.3	294.3	297.9	264.7	248	308	322.3	298.7	263.8	282.4	251.9	258.3	278.8	272.3	265.6	255.6	248	267	242.5	269.9
147	893.8	784	764.8	565.3	319.9	259	257.7	220.3	202.3	275.9	263.1	196.3	264.3	221.3	172.4	202.5	176.1	206.5	163.6	171.4	242.8	177.4	177.1	221.3	198.6	198	204.4	172.6	172.8	206.3	187.3	169.9	188.8	212.8	144.5	213.6	173.4	201.8	190.9	197.2	162	175.7	159.5	148.2	174.2	128	161.4	162	128.3
0	222.6	218.6	167.4	246.8	195.3	206.9	203.2	209.8	173.2	179.8	164	154.9	187.6	161	167.7	155	165.7	209.8	176.4	188.8	157.9	205.8	161.4	175.3	186	163.4	194	159.1	203.4	168.3	225.7	196.7	167.2	206.1	181.6	140.7	175.9	241.7	206.3	269.3	253.2	281.4	298.7	244.3	284.2	331.3	267.5	245.8	258.2
0	195.5	227.7	212.1	225	149.6	196.2	126.7	251.4	171.3	142.2	228.1	212.2	192.5	253.4	199.1	277.3	242.4	266.1	255.4	282.4	212.6	204	229.4	224.8	191.4	142.8	180.4	209.2	191.1	159.5	140.8	172.5	162.1	147.7	163.9	183.6	201.6	214.8	129.6	144.5	197.1	163.3	132.3	149.6	152.6	110.6	162.6	159.9	138.9
0	143.5	159	132.5	132.5	153.6	185.5	162.6	136.6	150.9	149.5	176	101.6	122.5	157.5	116.1	135.5	126.5	152.3	115.5	135.4	151.5	134.8	148.5	123.9	141.5	648.2	724.5	729.4	718.9	800.5	681.6	611.3	686.1	627.8	729.9	461.6	456	417.3	384.8	313.5	263.2	171.6	236	184.7	185.1	162	153.1	152.8	186
0	161.2	171.5	148.3	201.6	167.4	168.5	152.9	167.7	167.5	140.6	172.3	128.2	130.5	179	120.1	138.7	142.5	135.5	182	140.1	152.2	170.3	175.1	136.1	173.5	157.5	160.7	179.2	139.5	130.2	172.6	146.5	154.8	133.6	142.8	128.5	130.1	143.4	156.7	130.7	96.17	146.5	155.7	189.2	165.8	119.1	151.7	169	135.1
0	166.6	206.4	178.5	224.2	236.7	217.4	132.2	189.3	141	176.2	151.2	135.6	128.8	145.2	130.8	160.8	138.7	148.1	137.4	143.9	178.7	115.6	143.8	109	128.3	142	190.7	151.6	180	167.7	129.6	156.6	135	134.8	145.2	142.3	151.9	140.5	137.8	151.1	124.1	138.1	159.8	145.8	119.6	156.4	113.4	161.2	118
148	244	176.5	195.5	234.7	164.5	244.9	217.5	199.6	212	151.1	150.7	159.5	153.8	158.6	150.7	127.6	161.7	135.9	121.8	138	157.2	170.8	109.1	131.8	108.3	148.5	150	142	124.1	145	114.5	167.5	140.2	142.9	144.3	124.7	150.8	136.8	125.9	126.9	133.2	145.2	184	124.3	135	159.2	121	142.2	143.3
0	112.9	119.5	112.2	153	156.5	116.4	114	98.17	119.4	135	161.9	109	107.4	116.6	80.95	106.1	97.35	102.6	114.1	112.5	118.5	134.5	113	122	103.5	85.88	109	114.4	143.4	108	113.1	102.2	115.5	93.2	128.3	100.7	125.6	87.36	84	121.8	72.28	57.6	123.8	126.1	102.2	106.9	122.5	97.57	92.62
149	198.8	264.9	246.9	265.3	272.4	252.1	305.8	240.8	277.9	266.4	270	237	252.9	278.3	275.3	297.9	316.5	257.9	299.3	266.9	342.2	286.3	312.5	304.9	270.5	265.2	290.7	266	262.8	245.3	257.9	259.6	271.3	307.9	272.6	385.5	424.1	429.5	416.3	442.8	393.2	382.1	411.9	449	507.6	452.7	466.8	424.6	471.2
150	363.8	318.3	414	328.9	337.9	362.4	327.9	352.4	285.8	250.5	251.1	255.7	267.2	340.1	300	273.3	179.7	202.5	210.3	188.8	173	166.8	170.3	151.4	148.5	158	182.2	150	165.5	198.9	151.3	148.3	167.2	144.2	143.4	142.5	131.3	141	179.4	154.5	143.3	123.4	107.9	123.9	176.4	138.6	128.5	140.8	142
0	249.9	204.1	190.3	196.1	177.4	162.4	161.9	158.3	164.8	151.3	166	156.9	165.5	196.7	183	134.7	174.9	140.7	123.8	147.8	152.5	127.8	147.7	153.3	123	118	161.6	161.7	180.3	140.8	128	122.2	141	153.6	149	121	139.2	119.7	122.3	122	143.9	169.4	153.5	135.8	160.3	148.6	167.9	150.1	156.4
0	117.1	150.8	142.8	132	118.8	165.8	134.3	100.4	145.2	127	158.4	120.4	146.5	152.3	130.2	137.3	157.1	140.3	137	149.6	122.7	122.9	142.7	112.5	107.9	171.7	123.5	138.1	105.6	143.4	131.2	143.5	105.2	132	121.6	96.78	120.2	102.5	98.78	145.9	121.8	131.2	136	127.2	98	114.9	117	114.5	100.6
0	130	152.2	103.2	153.7	129.1	188	127.5	137.5	137.2	104.6	128.1	150.1	134.3	127.5	171.2	162.2	131.2	117.2	140.6	143.4	139	104.6	128.5	125	119.2	120.5	161.7	141.8	143.3	139.6	108.1	137.2	107.3	99.5	111	135.7	132.7	127.5	128.4	108	110.2	68.77	156.2	80.01	119.8	132.5	99	97.96	94.28
0	168.3	158.1	167	176.5	153.8	151.5	172.9	138.1	175.9	180.2	135	170.2	166.2	141.6	152.7	200.8	168.3	174	135.4	157.7	145.1	168	153.4	185.2	177.1	184.2	152.5	142.1	142.7	179.8	165.4	139.8	191.5	163.4	154.9	147.6	173.8	151.6	132.1	149	171.6	134	158.3	142.2	163.2	123.3	169.1	141.5	187.1
0	166.4	153	102.4	147.7	165.6	134.9	156.5	171	136.1	159.6	178.9	114.5	149	176.9	140.2	142.6	150.6	186.6	151.1	193.4	140.1	153.5	135.9	140.6	170.7	150.9	130.1	111.6	136.4	162.3	151.3	153.3	139	98.25	109.5	158	129.6	119.9	99	140.4	121.5	131.9	136.4	124.8	112.7	122.3	106.1	153.3	152.3
151	170.9	728	1110	1234	1261	1197	1247	1235	1183	1336	1263	872.5	1282	1424	1383	884.5	414.3	343.6	325.2	284.4	315.7	334.4	324.4	572.2	963.3	1204	1344	1508	1761	1608	1833	1881	2321	2366	2114	2626	2198	2183	2474	2065	2131	1993	1394	1842	1738	1851	1722	1362	1551
0	136	166.7	124.9	171.9	126.8	106.4	136.4	171.5	170.3	142.6	140.3	159.2	125.5	104.5	114.2	123.7	122.1	117	159.7	139.1	127.2	123.1	122.8	120	159.8	117.5	107.8	144.6	103.5	136.6	135.4	157.7	111.6	143	86.05	122.7	113.6	111.5	107.2	110.8	112.3	93.23	108.7	117.8	101.3	95.34	99.51	96.72	113
152	168.3	170.1	118.6	185.7	144	143.2	93.41	188.2	188.2	166	125.7	139	147	130	130.4	166.9	145.6	163.1	186.5	166.6	191.5	129.4	145.3	147.3	108.9	124.4	119.5	154.1	170.7	138.8	135.4	113.7	142.5	121	119.3	91.43	106.8	176.4	146	131.5	125.1	115.1	151.7	112.3	100	123.1	78.33	115	137.2
0	141.7	139.5	153.5	178.9	177.1	126.7	154	144.5	212	127	132.5	167.5	135.5	154.8	129.5	197.3	139.6	140.8	118.8	171.3	147.5	156.2	138.4	156	119.7	156.5	145	138.4	122	115.6	169	138.3	154.7	131.8	177.1	131.9	137.4	149	108.3	105.5	187	145.8	186	178.5	250.2	421.4	NaN	NaN	NaN
0	124.3	96.09	153.6	137.7	111.7	105.5	131	109.5	104	143	153.2	119.5	NaN	NaN	NaN	NaN	NaN	NaN	NaN	NaN	NaN	NaN	NaN	NaN	NaN	NaN	NaN	NaN	NaN	NaN	NaN	NaN	NaN	NaN	NaN	NaN	NaN	NaN	NaN	NaN	NaN	NaN	NaN	NaN	NaN	NaN	NaN	NaN	NaN
153	178.8	132.5	188.5	116.5	188.5	169.5	117.8	111.1	99.93	159.3	133.2	162.9	162	152.6	135.5	143.8	99.32	147.2	181.2	126.9	154.8	150.8	141.9	147.7	132	157.2	126.8	134.6	103.2	123	130.2	125.7	114.7	104.2	143.8	119.2	166.7	125.5	180.9	151.8	138.8	144	138	104.8	134	116	124.8	94.28	95.07
0	127.7	84.5	120.5	99.13	NaN	NaN	NaN	NaN	NaN	NaN	NaN	NaN	NaN	NaN	NaN	NaN	NaN	NaN	NaN	NaN	NaN	NaN	NaN	NaN	NaN	NaN	NaN	NaN	NaN	NaN	NaN	NaN	NaN	NaN	NaN	NaN	NaN	NaN	NaN	NaN	NaN	NaN	NaN	NaN	NaN	NaN	NaN	NaN	NaN
0	173.7	127	145	117.2	123.8	105.1	135.5	134.8	127.2	123.2	137.6	99.07	142.7	174.7	144.5	178.8	143.7	134.8	142.5	130.2	128.2	152.3	126	124.9	127	135.8	180.7	129.5	123.5	122.2	101.7	116.9	139.8	118.6	139.3	139.2	101.3	122.1	109.5	134.9	123.7	114	125.4	143.8	123.2	85	103.2	125.9	107.9
0	162.8	140.9	160.5	160.2	204.5	227.1	216.1	170.6	NaN	NaN	NaN	NaN	NaN	NaN	NaN	NaN	NaN	NaN	NaN	NaN	NaN	NaN	NaN	NaN	NaN	NaN	NaN	NaN	NaN	NaN	NaN	NaN	NaN	NaN	NaN	NaN	NaN	NaN	NaN	NaN	NaN	NaN	NaN	NaN	NaN	NaN	NaN	NaN	NaN
0	167	105.8	147.8	131.7	151	161.2	146.4	156.7	133	116.4	114.9	126.6	127	130	138.8	134	152.7	87.94	90.52	120.3	211.5	107.2	142.8	161.5	161.3	138	178.6	103	126.5	138.7	115.5	145.9	134.5	179.2	133.3	157.6	115.5	105.9	124.5	99.67	116.5	130.2	123.8	148.3	110.7	147.4	123.2	123.5	120.6
0	104.4	152	146.9	133	132.4	152	132.2	133.5	112	134	118.2	102.7	144.2	140.3	143.8	119.7	98.98	114.8	117	116.8	132.5	122.8	NaN	NaN	NaN	NaN	NaN	NaN	NaN	NaN	NaN	NaN	NaN	NaN	NaN	NaN	NaN	NaN	NaN	NaN	NaN	NaN	NaN	NaN	NaN	NaN	NaN	NaN	NaN
0	122.8	147.5	136.9	93.33	139.2	124.7	134	136.7	175	135.2	136.3	120.3	150.4	134.4	144.7	124.6	116	178.9	142.9	114.4	184.5	110	98.96	100.9	117.9	115.3	73.56	147	99.19	129.9	126	90.98	119.9	116.9	122.5	117.4	87.83	127.7	95.66	125.6	84.7	89.58	83.54	126	105.9	82.94	129.6	124.9	98.39
0	110.3	NaN	NaN	NaN	NaN	NaN	NaN	NaN	NaN	NaN	NaN	NaN	NaN	NaN	NaN	NaN	NaN	NaN	NaN	NaN	NaN	NaN	NaN	NaN	NaN	NaN	NaN	NaN	NaN	NaN	NaN	NaN	NaN	NaN	NaN	NaN	NaN	NaN	NaN	NaN	NaN	NaN	NaN	NaN	NaN	NaN	NaN	NaN	NaN
0	154.6	168.4	152.7	170	161.7	161.5	143.1	143	148	177.8	131.1	168.4	171.2	166.5	156.8	144.3	129.2	151.7	150	131.2	137.6	130.5	160.9	173.6	155.9	131.8	128.9	121.5	148.3	154	138.5	109.6	148.8	143.1	149.5	142.5	114.9	160.7	134.3	139.9	134.1	148.5	172.5	164.8	137.3	157	184.7	202.3	492.9
0	156.6	175.4	167.1	174.8	167.1	184	173.1	113.6	178.7	169.5	142.3	177.5	172.1	158.5	128.9	193.2	157.2	169.5	188.6	166.5	167.1	191.2	159.1	158.8	138.4	136.6	170.5	157.5	173.9	141.9	163.1	176.3	122.5	82.9	165	130.6	160.2	177.5	147.6	147	125.3	123.2	122.1	129	151.7	135.6	142.8	120.9	150.1
0	215.1	227	218.1	189.1	182.6	185.5	226.1	212.9	188.8	194.7	193.2	220.3	190	170.5	191.1	210.4	198.7	236.9	144.1	222.9	141.3	189.9	184.5	181.4	167.6	152.2	203	NaN	NaN	NaN	NaN	NaN	NaN	NaN	NaN	NaN	NaN	NaN	NaN	NaN	NaN	NaN	NaN	NaN	NaN	NaN	NaN	NaN	NaN
154	127.6	152.7	105.2	161	166.4	155	152.6	142	151.6	141.5	162	171.6	149.9	143.1	141.6	161.3	138.6	139	154	166.8	162.6	142.6	167	145.9	153.5	173	155	153.5	171.1	182.7	171.4	156	193.9	170.3	218.1	181.7	140.5	159.8	176.4	164.2	164.6	141.2	178.2	184.8	176.3	776.4	830.3	818.2	823.1
155	263	280	195	248.7	208.9	193.4	186.4	236	168.8	235.3	186.3	156	192.2	180.9	167.9	164.7	148.8	175	185	162.4	173.9	145.6	141.5	162.6	190.4	126.5	182.1	159.9	198.5	179.9	146	161.6	108.7	153.7	173	145.4	114.7	175.1	138.6	180.8	103.1	119.2	143.7	139.9	157.8	197.2	122.7	147.1	126.3
156	99.5	128.5	138.1	159.7	134.1	141.5	140.9	160.5	98.99	145.7	121.5	116	140.5	132.6	126.2	155	110.5	133.5	99.66	157.5	165.5	140.4	134.2	121.1	124.9	136.5	281.5	325.5	289.1	272.5	259	362.9	360.9	342.5	314	245.5	254	152.3	231.1	201.7	191.8	164	184.6	172	132.9	132.3	131.9	152.3	143.6
0	189.1	225.5	177.1	192.9	151.6	193.9	186	174	177.3	194.5	170.8	164.4	145.5	150.6	173.4	217	186.2	174.5	191.5	185.4	207	200.9	159	172.5	164.9	169.3	173	163.7	149.8	181.1	165.6	157.1	205.7	176.2	192.4	177.2	156.8	176.9	158.8	207.9	203.9	183.9	184.2	144	196.6	178.3	170.1	183.1	169.7
0	105.7	109.4	101.4	155.9	144.1	172.9	155.4	139.6	166.7	121.1	104.2	112	146	106.3	106.2	101.5	123.8	114.1	138.9	117	110.2	115	142.9	139.1	120.1	118.6	96.72	88.3	115.7	126.5	135	118.8	115.5	109.8	93.57	136.9	120.6	125.5	120.8	116.9	112.7	120.2	115.7	118.6	116.4	91.42	112.7	108.6	115.5
0	163.1	183.1	159	140.6	199	155	142	160.1	123.1	177.5	168.5	165.5	138.8	129.8	137.4	151.8	118.4	147.6	132.2	165.2	139.8	139.9	137.7	140.8	144	162	135.8	137.4	160.5	160.6	111.8	127.7	159.8	156.9	133.6	143.1	154.2	145	160.2	132.6	108.2	97.05	127.5	148.5	122.9	132.2	145.1	177.7	109.9
0	146.9	156.7	169.2	146	152.3	129.7	134.4	107.8	142.2	107.6	136.6	146.9	144.4	151.8	146.1	145.4	111.8	157.6	147	133.1	150.2	131.8	174.5	95.46	153.5	122.5	146.5	203.2	125.3	123.6	114.9	206.5	146.1	116.8	138.6	118.6	130.3	151.2	129	158.5	152.1	161.3	179.6	NaN	NaN	NaN	NaN	NaN	NaN
0	147.8	197.4	115.5	139.3	147.8	163.8	139.7	108.5	NaN	NaN	NaN	NaN	NaN	NaN	NaN	NaN	NaN	NaN	NaN	NaN	NaN	NaN	NaN	NaN	NaN	NaN	NaN	NaN	NaN	NaN	NaN	NaN	NaN	NaN	NaN	NaN	NaN	NaN	NaN	NaN	NaN	NaN	NaN	NaN	NaN	NaN	NaN	NaN	NaN
0	151.8	178.7	138.2	105.5	107.3	122.7	107.8	143.9	97.94	NaN	NaN	NaN	NaN	NaN	NaN	NaN	NaN	NaN	NaN	NaN	NaN	NaN	NaN	NaN	NaN	NaN	NaN	NaN	NaN	NaN	NaN	NaN	NaN	NaN	NaN	NaN	NaN	NaN	NaN	NaN	NaN	NaN	NaN	NaN	NaN	NaN	NaN	NaN	NaN
0	137.5	131.3	141.6	154.4	127.8	130.1	128	NaN	NaN	NaN	NaN	NaN	NaN	NaN	NaN	NaN	NaN	NaN	NaN	NaN	NaN	NaN	NaN	NaN	NaN	NaN	NaN	NaN	NaN	NaN	NaN	NaN	NaN	NaN	NaN	NaN	NaN	NaN	NaN	NaN	NaN	NaN	NaN	NaN	NaN	NaN	NaN	NaN	NaN
0	NaN	NaN	NaN	NaN	NaN	NaN	NaN	NaN	NaN	NaN	NaN	NaN	NaN	NaN	NaN	NaN	NaN	NaN	NaN	NaN	NaN	NaN	NaN	NaN	NaN	NaN	NaN	NaN	NaN	NaN	NaN	NaN	NaN	NaN	NaN	NaN	NaN	NaN	NaN	NaN	NaN	NaN	NaN	NaN	NaN	NaN	NaN	NaN	NaN
0	NaN	NaN	NaN	NaN	NaN	NaN	NaN	NaN	NaN	NaN	NaN	NaN	NaN	NaN	NaN	NaN	NaN	NaN	NaN	NaN	NaN	NaN	NaN	NaN	NaN	NaN	NaN	NaN	NaN	NaN	NaN	NaN	NaN	NaN	NaN	NaN	NaN	NaN	NaN	NaN	NaN	NaN	NaN	NaN	NaN	NaN	NaN	NaN	NaN
0	158.5	114.2	173	168.1	108.9	137.5	111.2	120.1	122	126	143.3	116.5	108	80.59	142.2	104	99.28	115.1	110.9	130	102.8	139.1	102.4	108	112.6	89.92	115.5	92.5	135.7	105	128.9	115.6	139.9	106	122	111.2	121.6	118.1	114.5	130.9	107.9	121.2	105.2	89.16	131.3	106	103.9	112.1	118.7
0	NaN	NaN	NaN	NaN	NaN	NaN	NaN	NaN	NaN	NaN	NaN	NaN	NaN	NaN	NaN	NaN	NaN	NaN	NaN	NaN	NaN	NaN	NaN	NaN	NaN	NaN	NaN	NaN	NaN	NaN	NaN	NaN	NaN	NaN	NaN	NaN	NaN	NaN	NaN	NaN	NaN	NaN	NaN	NaN	NaN	NaN	NaN	NaN	NaN
0	141.5	101.7	149.4	163	129.9	102.4	128.1	156.8	111.6	127.6	108.7	190.5	131	163.1	122.9	96.36	143.8	123.1	121.2	125	126.2	110.9	143.8	101	109.2	113.4	100.9	109.8	121.2	92.7	102.6	156.3	112	97.16	145.7	159.1	118	112	81.38	113.9	137.4	151	100.1	100.1	102.3	128.7	104.8	91.12	102.4
0	142.9	188.9	138	172.7	221.9	183.7	145	165.1	169.3	174.5	198.1	178.4	192.4	143.7	164.5	135.7	197.7	155	201.5	154.1	169.8	141.7	152.2	146.7	134.1	131.7	150.8	122.1	159	138.9	160.6	133.3	130.2	114.5	131.1	108.7	124.9	121.3	143.3	146.1	120.5	114.5	122.4	110.3	123.8	132.3	120	125	127.5
0	154.5	151.7	158.9	129.5	172.5	141.8	128.8	160.6	127.5	156.1	131.4	152.3	153.6	138.7	111	141	112.9	143.9	91.97	158.1	119.9	93.31	110.1	142.2	115.5	123.6	125.1	129.5	117.3	98.46	126.7	104.3	140.5	117.2	NaN	NaN	NaN	NaN	NaN	NaN	NaN	NaN	NaN	NaN	NaN	NaN	NaN	NaN	NaN
0	154.8	66.56	NaN	NaN	NaN	NaN	NaN	NaN	NaN	NaN	NaN	NaN	NaN	NaN	NaN	NaN	NaN	NaN	NaN	NaN	NaN	NaN	NaN	NaN	NaN	NaN	NaN	NaN	NaN	NaN	NaN	NaN	NaN	NaN	NaN	NaN	NaN	NaN	NaN	NaN	NaN	NaN	NaN	NaN	NaN	NaN	NaN	NaN	NaN
0	162.6	158.2	164	175	173.5	185.5	138.3	167.5	168.6	186.8	113	133.1	151.2	158.8	143.6	135.2	165.6	140.3	137.4	125.3	105.5	142.5	121.5	119	104.1	109.1	125.9	144.3	113.4	105.9	158.2	126.5	130.3	154.5	132.7	117.8	156	102	129.9	139.2	132.5	134.3	97.65	137	111.4	170.2	103.1	94.31	122.1
0	151.7	112.3	74.7	NaN	NaN	NaN	NaN	NaN	NaN	NaN	NaN	NaN	NaN	NaN	NaN	NaN	NaN	NaN	NaN	NaN	NaN	NaN	NaN	NaN	NaN	NaN	NaN	NaN	NaN	NaN	NaN	NaN	NaN	NaN	NaN	NaN	NaN	NaN	NaN	NaN	NaN	NaN	NaN	NaN	NaN	NaN	NaN	NaN	NaN
0	NaN	NaN	NaN	NaN	NaN	NaN	NaN	NaN	NaN	NaN	NaN	NaN	NaN	NaN	NaN	NaN	NaN	NaN	NaN	NaN	NaN	NaN	NaN	NaN	NaN	NaN	NaN	NaN	NaN	NaN	NaN	NaN	NaN	NaN	NaN	NaN	NaN	NaN	NaN	NaN	NaN	NaN	NaN	NaN	NaN	NaN	NaN	NaN	NaN
0	135	206.6	200	181.7	132.2	173.2	137.6	137.5	122.1	137.3	181.8	130.6	136.2	161.6	111.1	138.1	114.3	123.3	141.8	124.1	151.8	110.6	109.3	153.8	142	142.3	123.7	138.8	148.6	123.7	149.2	145.4	149	110	144.1	131.7	136.6	144.5	126.4	139.5	135.9	127.2	126.8	153.3	153.5	146.9	166.6	138.4	143.6
157	156	157.4	130.8	174.5	193.6	189.8	154.5	197.8	185.8	169.6	178.5	163.5	156.9	181.7	165.5	140.6	144.8	143.4	154.3	141	133.3	149.9	139.8	174.7	187.2	186.7	186.5	168.7	130.2	124.5	158	168.1	183.3	147.3	131.7	123.8	189.2	209.9	149.1	146.4	155.7	141.2	146.1	135.4	141.6	145.7	150.2	170.7	180.3
0	176	161.2	114.3	124	99.46	122.7	82	76.34	117.8	NaN	NaN	NaN	NaN	NaN	NaN	NaN	NaN	NaN	NaN	NaN	NaN	NaN	NaN	NaN	NaN	NaN	NaN	NaN	NaN	NaN	NaN	NaN	NaN	NaN	NaN	NaN	NaN	NaN	NaN	NaN	NaN	NaN	NaN	NaN	NaN	NaN	NaN	NaN	NaN
158	133.5	166.6	166	132.5	165.2	141.2	138.5	156	164.9	123.1	144.4	124.1	133.5	134.9	120.9	156.1	145.2	159.8	128	137.5	161.1	121.1	117.5	138.3	133.8	121.9	124.8	77.68	156.7	107.2	141.2	145.5	154.3	127	137.3	120.2	124.3	119.5	119.6	121.8	122.8	145.1	122.9	110.9	124.5	119.3	135.9	204.1	161.8
0	84.31	NaN	NaN	NaN	NaN	NaN	NaN	NaN	NaN	NaN	NaN	NaN	NaN	NaN	NaN	NaN	NaN	NaN	NaN	NaN	NaN	NaN	NaN	NaN	NaN	NaN	NaN	NaN	NaN	NaN	NaN	NaN	NaN	NaN	NaN	NaN	NaN	NaN	NaN	NaN	NaN	NaN	NaN	NaN	NaN	NaN	NaN	NaN	NaN
0	188.1	210.1	192.1	201.4	229.6	183.7	188.7	217.8	165	176.4	194.5	230.2	170.4	203	177.4	191.4	156.5	205.6	171.6	164.9	142.9	155.1	157	186.2	158.1	132.2	165.5	153.5	199.1	183.5	178.1	158.9	173.6	203.2	187	191.5	153.3	179.1	165.1	170.6	203.5	146	180	169.4	177	141.8	162.1	172	131.9
159	102	123.3	109	89.52	140.4	91.08	122	105.4	108.2	127.1	109.7	87.5	103.5	88.36	122.3	157.6	116.6	133.8	129.2	112.5	115.9	145.6	90.57	108	115.3	77.3	104.2	101.8	97.74	102	107.3	125	89.54	101.1	111.4	103.2	85.3	136.5	126.3	94.65	101.5	75.19	96.13	101	94.5	80.39	87.29	66.55	108.4
0	166.8	166.8	187.5	150.5	164.3	160.5	141.8	90.98	163.6	98.51	117	127.5	88	NaN	NaN	NaN	NaN	NaN	NaN	NaN	NaN	NaN	NaN	NaN	NaN	NaN	NaN	NaN	NaN	NaN	NaN	NaN	NaN	NaN	NaN	NaN	NaN	NaN	NaN	NaN	NaN	NaN	NaN	NaN	NaN	NaN	NaN	NaN	NaN
160	161.5	163.8	159.6	169	124.3	208.5	125.8	172	159.1	157.6	130.5	145.3	136.3	170.2	148.9	119.3	131.3	133	113.8	161.7	132	163.8	130.5	172.5	175.4	155.6	96.31	150.7	140.3	150.7	118.2	135	153.5	136.3	124.1	137.5	149.4	109.9	138.6	130.7	140.5	152.8	130.2	113	94.82	100.3	126.6	136.8	133.5
0	143.1	154.5	192.5	169.5	175.5	149.8	205.9	194.4	152.5	179.6	202.2	207.9	169.5	163.6	145	140.3	174.5	163.8	200.3	194.4	162.3	169.9	178	156.2	162.9	153	163.4	205.6	132.1	144.4	147.9	175.5	163.5	170.6	156.9	157.8	188.6	172.4	161.3	207.8	166.8	164	164.9	192.8	159.5	198	164.8	149	148.4
0	113.7	111.5	158	157.1	73.13	123.5	149.1	91.94	124.3	137.1	94.23	91.74	106.5	102	123.3	84.08	77.5	95.09	84.53	69.19	75.75	113.5	113.4	115.9	102	126.8	93.37	105.8	88.9	89.8	120.2	96.65	67.91	71.11	109.7	88.93	103.4	119.1	80.5	70	121	121.1	58.5	105.5	92	120.1	95.5	107.1	86.96
0	127.8	156.1	142.6	95.07	106.6	128.5	NaN	NaN	NaN	NaN	NaN	NaN	NaN	NaN	NaN	NaN	NaN	NaN	NaN	NaN	NaN	NaN	NaN	NaN	NaN	NaN	NaN	NaN	NaN	NaN	NaN	NaN	NaN	NaN	NaN	NaN	NaN	NaN	NaN	NaN	NaN	NaN	NaN	NaN	NaN	NaN	NaN	NaN	NaN
0	168.5	183.6	225.8	183.9	220.5	152.2	152.7	145.5	133	185.5	173.6	192.6	180	141.8	149.5	190.1	182.8	125.9	137.5	186.5	141.8	140.4	150.3	140.7	137	104.1	154.2	123	116.8	134.6	114.1	115.2	134	123	116.6	94.04	116.6	115.2	102.6	122.2	110.8	127	136.9	126.4	90.95	118.2	132.4	112.2	104.9
161	135	234.2	142	124.7	170.1	132.8	175.2	117	146.6	151.2	185.9	149.6	123.8	184.5	118.9	154.4	152.2	169.6	143.6	144.3	137.1	138.3	145.8	117.5	158.2	118.7	139.3	139.5	149.5	135.2	128	134	168.8	144.5	151.3	115.1	125	145	157.1	135.7	150.3	147.5	176.5	131.6	161.6	147.4	160.2	126.1	150.6
162	171.6	158.5	208.2	162.7	163.2	194.6	166.1	170.2	158.6	176.5	181.5	151.6	158.2	171.7	169	211.3	171.8	164.9	154.6	203	170	186.6	179.3	183.4	187	198.1	175	195.5	181.3	198.5	184	200.4	203.7	222	194.9	219.6	172.4	178.5	179.5	215.2	140.8	169.9	175.9	182.9	175.7	176.1	155.5	183.1	181.2
0	142.2	117.5	155.3	152.7	113.1	157.9	170.8	151.7	147.5	140.8	185	154.6	170.6	101.3	160.8	161.8	156.1	117	119.7	118.3	121.2	149.4	123	114.9	121.7	167.5	104.7	108.3	148.8	117.3	137.6	110.7	143.7	124.2	120.9	123.4	101.9	145.5	123.5	117.8	135	115.2	129	123.5	128.9	104.8	99.02	133.1	123
0	174	160.7	131.3	170	148.4	150.8	169.5	181.6	126.9	159.1	141.1	124.4	136.2	127.2	126.3	187.5	117.5	143.1	101.1	131.7	131.8	143.6	124.8	100.8	119.5	112.4	133.5	118.8	141.5	110.5	130.4	123.7	144.7	129	140.7	113.5	107.7	133.6	117.6	127.2	118.5	157.1	136.8	116.2	134	156.5	127.3	149.5	124.4
0	140.3	120	154.7	NaN	NaN	NaN	NaN	NaN	NaN	NaN	NaN	NaN	NaN	NaN	NaN	NaN	NaN	NaN	NaN	NaN	NaN	NaN	NaN	NaN	NaN	NaN	NaN	NaN	NaN	NaN	NaN	NaN	NaN	NaN	NaN	NaN	NaN	NaN	NaN	NaN	NaN	NaN	NaN	NaN	NaN	NaN	NaN	NaN	NaN
0	191.7	182.5	202.2	238.2	196.4	210.5	238.4	194	183.5	193.6	183.5	221.9	197.8	173	243	204.8	213.9	258.8	230.8	169.3	186.5	171	195.8	159.1	209.5	151.9	168.2	152	201.4	167	151.3	164.1	189.6	173.3	174.7	149.5	182	171.3	133.8	161	175	146	174	163.3	169	171.6	174	173.4	166.4
0	95.24	138	117.7	107.1	84.44	147.9	106.6	76.16	128.6	100.1	NaN	NaN	NaN	NaN	NaN	NaN	NaN	NaN	NaN	NaN	NaN	NaN	NaN	NaN	NaN	NaN	NaN	NaN	NaN	NaN	NaN	NaN	NaN	NaN	NaN	NaN	NaN	NaN	NaN	NaN	NaN	NaN	NaN	NaN	NaN	NaN	NaN	NaN	NaN
0	112.6	128	136.5	130.5	110.5	97.98	102.1	109	96.52	119.5	125.2	118.2	96.66	102	105	115.3	114.7	121.3	117.9	102	84.38	97.51	117.9	107.5	98.47	103.7	93.35	118.4	132.5	113.2	148.2	118	83.7	115.5	102.3	118.7	86.29	105.8	95.23	102.2	120.9	98.69	124.1	107.5	111.3	83.52	90.94	97.87	80.87
0	NaN	NaN	NaN	NaN	NaN	NaN	NaN	NaN	NaN	NaN	NaN	NaN	NaN	NaN	NaN	NaN	NaN	NaN	NaN	NaN	NaN	NaN	NaN	NaN	NaN	NaN	NaN	NaN	NaN	NaN	NaN	NaN	NaN	NaN	NaN	NaN	NaN	NaN	NaN	NaN	NaN	NaN	NaN	NaN	NaN	NaN	NaN	NaN	NaN
163	122.3	95.3	109.7	96.38	141.4	120.2	119.1	107.2	128.1	118.5	123.5	116	137.9	123	128.5	123.2	103	126.5	118.5	157.4	111.8	110.5	112.1	114	111.7	102.9	70.33	133.3	114.9	102.5	104.3	113.4	87.74	101.1	88.22	84.25	102.2	109.9	96	101.6	127.9	97.82	96.93	137	96.06	107.7	86.83	97.41	77.32
0	NaN	NaN	NaN	NaN	NaN	NaN	NaN	NaN	NaN	NaN	NaN	NaN	NaN	NaN	NaN	NaN	NaN	NaN	NaN	NaN	NaN	NaN	NaN	NaN	NaN	NaN	NaN	NaN	NaN	NaN	NaN	NaN	NaN	NaN	NaN	NaN	NaN	NaN	NaN	NaN	NaN	NaN	NaN	NaN	NaN	NaN	NaN	NaN	NaN
164	516.4	404.2	376.5	258.1	250.2	232.7	175.8	185.5	181	235.5	186.9	183.5	174	171.7	190.7	179.6	154.3	151.2	143.6	143.3	209.3	164.5	209	158.1	158.9	195.4	170.8	122	168.5	152	131.8	171.4	139.3	125.2	137.2	173.8	170.4	155.5	148.1	131.2	109.2	136.4	195.5	151.7	125	131.5	125.9	119	130.1
0	140.1	129.6	154.5	121.1	175.2	134.7	134.8	123.5	115.5	141.8	100.9	105.1	90.44	142.4	100.3	144.3	157.1	98.23	153.4	133.7	140.2	104	126.8	147.9	99.18	137.3	118.5	117.5	107.9	103.6	136.7	102.1	124	93.38	130.5	109.9	139	101.3	95.2	114.1	109.3	113.2	106.2	144.1	110.5	116.3	135.8	103.2	92.5
0	124.6	NaN	NaN	NaN	NaN	NaN	NaN	NaN	NaN	NaN	NaN	NaN	NaN	NaN	NaN	NaN	NaN	NaN	NaN	NaN	NaN	NaN	NaN	NaN	NaN	NaN	NaN	NaN	NaN	NaN	NaN	NaN	NaN	NaN	NaN	NaN	NaN	NaN	NaN	NaN	NaN	NaN	NaN	NaN	NaN	NaN	NaN	NaN	NaN
0	NaN	NaN	NaN	NaN	NaN	NaN	NaN	NaN	NaN	NaN	NaN	NaN	NaN	NaN	NaN	NaN	NaN	NaN	NaN	NaN	NaN	NaN	NaN	NaN	NaN	NaN	NaN	NaN	NaN	NaN	NaN	NaN	NaN	NaN	NaN	NaN	NaN	NaN	NaN	NaN	NaN	NaN	NaN	NaN	NaN	NaN	NaN	NaN	NaN
165	164.2	171.3	154.3	139.6	128.4	146.6	159.8	186.4	131.2	150.2	161.5	123	142.2	149.7	97.89	147.5	148.6	168.5	155.3	144	135.1	150.2	138.5	144	126.3	156.3	144.9	175.1	181.6	143.3	156.8	144.4	155.4	177.4	111	146.6	134.9	156	121.8	137.3	142.8	223.6	140.5	132.1	171	151	133	116.5	146.3
166	115.9	109.2	102	113.6	105.7	100.5	101.6	104.8	92.3	118.8	92.51	114.4	96.21	119.8	77	99.96	95.5	104.7	80.1	107	85.08	130.5	96.78	113.2	80.75	75.62	109.1	92.96	97.87	107.1	101.4	131.8	104.6	82.57	110.9	86.98	110	118.1	128.5	98.97	118	130.8	112	100.4	112	98.12	103.1	97.16	108.1
0	109.2	127.9	139.3	105.7	103.6	141.4	117.5	128.5	85.76	152.9	128.4	108	123.7	96.06	100.3	131.9	NaN	NaN	NaN	NaN	NaN	NaN	NaN	NaN	NaN	NaN	NaN	NaN	NaN	NaN	NaN	NaN	NaN	NaN	NaN	NaN	NaN	NaN	NaN	NaN	NaN	NaN	NaN	NaN	NaN	NaN	NaN	NaN	NaN
0	103.8	NaN	NaN	NaN	NaN	NaN	NaN	NaN	NaN	NaN	NaN	NaN	NaN	NaN	NaN	NaN	NaN	NaN	NaN	NaN	NaN	NaN	NaN	NaN	NaN	NaN	NaN	NaN	NaN	NaN	NaN	NaN	NaN	NaN	NaN	NaN	NaN	NaN	NaN	NaN	NaN	NaN	NaN	NaN	NaN	NaN	NaN	NaN	NaN
0	NaN	NaN	NaN	NaN	NaN	NaN	NaN	NaN	NaN	NaN	NaN	NaN	NaN	NaN	NaN	NaN	NaN	NaN	NaN	NaN	NaN	NaN	NaN	NaN	NaN	NaN	NaN	NaN	NaN	NaN	NaN	NaN	NaN	NaN	NaN	NaN	NaN	NaN	NaN	NaN	NaN	NaN	NaN	NaN	NaN	NaN	NaN	NaN	NaN
0	131.9	136.7	107.5	129	115	166.6	124.4	148	139.5	123.5	100.7	130.2	62.06	124.6	114	105.6	100.4	95.21	108.8	111.5	143.7	123.1	81.5	80.36	77.67	99.81	85.21	118.6	119	104	93.83	86.7	104.8	117	105.2	78.87	96	96.34	96.32	81.19	92.13	106.8	78.85	95.12	91.85	96.45	88.76	NaN	NaN
0	183.2	132.7	150	134.5	142.7	139.9	164.8	388.3	416.1	480.8	360	441.7	319.9	465.9	345.2	233.1	175.6	171.8	143.5	134.6	181.2	144.4	133.2	118.2	140.5	177.6	136.5	150.2	139.5	150.1	111.4	144.4	100	112.2	113	116.3	107.7	156.5	127.7	133.5	128	134.1	130.7	118.6	153.4	125.7	121.4	143.5	107.3
0	87.31	132.4	NaN	NaN	NaN	NaN	NaN	NaN	NaN	NaN	NaN	NaN	NaN	NaN	NaN	NaN	NaN	NaN	NaN	NaN	NaN	NaN	NaN	NaN	NaN	NaN	NaN	NaN	NaN	NaN	NaN	NaN	NaN	NaN	NaN	NaN	NaN	NaN	NaN	NaN	NaN	NaN	NaN	NaN	NaN	NaN	NaN	NaN	NaN
0	140.1	149.6	118.6	122.2	124.9	120.7	146	122	165	162.8	108.2	142.5	120.5	127.1	130.4	107.9	125.5	108.5	125.3	101.1	148.3	126.4	100	114.3	109.4	120.8	127.5	96.19	135.2	133	138	115.8	79	125.3	82.84	102.9	95	137.3	89.18	105.2	112.9	135	151.6	93.2	103.5	148.8	104.1	102.2	88.5
167	114.1	128.7	117.2	140	95.74	129.9	132.1	135.3	124.4	105.7	108.5	126.7	89.98	114.3	143.2	281.4	288.2	271.3	307.3	313.3	272.9	316.4	321.3	290.9	273.5	302.6	257.8	320.7	258.2	260.9	312.1	300.9	198.4	161.8	116	105.1	85.56	104.6	105.8	105.7	92.07	82.43	95.79	83.44	75.96	84.36	101.5	95.96	100.8
0	172.3	192.2	153	148.4	133.3	147.6	124.1	131.2	166.5	133.2	126.8	183.4	125.6	160.6	161.5	104.6	135.1	133.4	114.9	121.3	126.5	108	124.6	123.5	149	136.6	110.4	86.43	124.6	118.9	137.8	111.5	92.36	123.5	146.2	148.3	110.3	98.33	105.5	89.02	112.5	76.15	96.98	89.72	95.82	124.3	99.32	108.8	87.76
0	156.5	217.1	189.5	198.8	187.7	179.5	143.6	185.6	161.9	163.5	159.8	178.6	150.3	163.2	152.6	117.5	201	160	145.9	222.3	149.5	170.9	180.4	154.5	194.8	169.8	180.5	179.2	168.7	189.1	142.4	215.9	178.6	178.3	170.5	147.9	183	199.1	159	165.8	191	193.3	175.5	171	154.1	167.8	211.8	173	129.3
0	215.5	190.8	148.4	154.7	130.6	171.3	173	190.4	155	175.9	180.6	160.5	172	209.9	141.4	145.3	191	182.7	135.9	176.5	181.9	156.5	234	171	178	197.6	175.5	183.8	150.4	182.2	190.7	134.9	173.5	181.2	169.2	189.7	179	151.8	173.1	144.6	173.2	175.5	168.6	187.6	153.2	183.5	213.5	141.2	194.6
0	159.5	135.8	160.7	151.3	135.2	130.3	169.4	155.6	103.2	122.7	139.3	149	114.4	134.1	135.4	109.3	140.1	118.2	147.9	144.3	121.2	141.6	156.3	149.9	140.3	124.6	247.7	603.1	552.8	622.7	628.5	608	620.1	614	437.2	547.2	595.4	532.7	441.2	396.4	365.9	262.9	219.6	206.4	194.5	199.6	151.6	150.5	184
168	148.9	167.3	156.5	180.7	197.3	174.5	182.5	179	185.6	160.5	194	160.5	157.5	160.3	170	167.4	139.5	143.2	158.1	167.9	144.4	148.2	159.3	148.3	155.6	155.2	169.4	195.5	167	162.2	176.6	159	160.8	145.4	165	136	129.4	159.9	190.7	147.4	159.5	173.3	172	138.5	155.1	142.7	149.9	113	150.5
169	146.8	132.1	146.3	173.2	182.7	149.7	137.3	136	141.3	176.1	144.6	149	135.9	140	162.3	98.81	120.4	122.6	142.9	137.9	114.2	134.8	103.8	131.5	129.1	167.4	114.2	122.8	110.4	157.8	149.1	100.7	175.2	87.2	105.7	115.2	138.2	151.7	126.8	116.7	109	130.8	123.2	115	118	121.4	133.6	118.1	85.94
170	188.6	314.4	607.4	583.4	591.4	640.8	581.8	572.1	518	507.5	515.3	518.2	377.9	276	305.9	206	215.4	216.6	222.5	246.1	208.2	206.5	298.8	243.9	225.7	156.3	175.6	143.3	183.1	135.4	176.9	140.6	159.8	170.6	157.2	165.3	160.2	146.1	156.2	153.4	162.5	146.3	144.5	168.4	133.8	167.9	185.9	130.9	142.7
0	157.1	93.58	130.3	110.8	123.2	108.5	93.37	127.1	129.9	101.3	114.7	112	69.3	109.4	103.8	95.22	150.5	116.7	81.16	91.56	106.2	113.7	94.98	106.5	125.9	96.83	131.5	83.45	102.5	107.5	139	108	101.4	97.9	102.7	101.2	108.1	80.5	141.6	90.55	85.86	132	107	80.05	126.1	110.1	92.04	125.1	93.91
0	NaN	NaN	NaN	NaN	NaN	NaN	NaN	NaN	NaN	NaN	NaN	NaN	NaN	NaN	NaN	NaN	NaN	NaN	NaN	NaN	NaN	NaN	NaN	NaN	NaN	NaN	NaN	NaN	NaN	NaN	NaN	NaN	NaN	NaN	NaN	NaN	NaN	NaN	NaN	NaN	NaN	NaN	NaN	NaN	NaN	NaN	NaN	NaN	NaN
0	152.4	150.7	157	139.3	153.2	165.3	149.5	158.9	117.8	127	140.8	158.7	145	136.9	136.2	138.5	128.2	97.04	133	119.2	165.1	148.9	115.6	165.7	129.6	149.4	98.03	124.6	131	126.4	100.1	134	143.9	110.3	127.8	118.7	110.5	117.3	112.4	113.4	106.1	120	143.9	158.9	116.4	120	88.45	121.1	128.9
0	NaN	NaN	NaN	NaN	NaN	NaN	NaN	NaN	NaN	NaN	NaN	NaN	NaN	NaN	NaN	NaN	NaN	NaN	NaN	NaN	NaN	NaN	NaN	NaN	NaN	NaN	NaN	NaN	NaN	NaN	NaN	NaN	NaN	NaN	NaN	NaN	NaN	NaN	NaN	NaN	NaN	NaN	NaN	NaN	NaN	NaN	NaN	NaN	NaN
0	262.5	358.7	399.5	250.6	211.5	158	192.2	210.2	201.1	187.8	208.2	189.9	177	144.9	175.5	151.6	147.9	135.9	159.8	135.4	156.9	162.9	126	161	106.8	158.9	170.5	126.3	124.8	125.9	129.4	160.6	124.8	133.3	154.5	126.6	140.3	91	135.9	112	142.9	84.88	116.6	108	112.5	117.4	126.9	108.3	124.1
0	219.8	182.5	200.6	153.7	176.3	203.8	175.9	219.5	193.3	184.3	203.1	171	202.4	171.4	218.3	175.5	173.1	164.2	168.7	154.5	176.8	176.2	174.1	165.1	172.3	192.6	170.3	176.7	151.6	154.9	165.5	157.5	138	144.9	204.7	186.5	174.5	163.5	172.9	152.4	164.6	166.5	166.9	182	171.7	184	175.9	191.7	180
0	97.76	117.7	93.01	132.8	75.61	124.5	119.4	86.48	141.9	119.7	111.1	104.7	120.5	72.66	123.4	66.11	89.07	114.4	103.1	108.7	101.4	122.1	107.4	110.9	105.1	80.52	105.7	99.32	72.76	79.45	106	75.01	105.7	111.3	93.76	79.93	80.03	98.62	105.6	87.23	150.1	132.1	113.5	86.87	108.2	NaN	NaN	NaN	NaN
0	225.6	203.8	240.9	188.9	176.7	209	183.9	178.3	158.3	147.8	144.5	144.9	183.1	134.3	165.9	148.3	151.4	201.7	184.8	154.7	153.6	165.7	146.6	132.1	162.9	137.3	168.9	183.4	123.1	146.3	130.1	214.5	161	191.7	179	155	147.5	129.6	167	139.5	146.6	121.4	158.2	141	160.8	166.8	157	173.8	150.9
0	281.3	217.9	206.9	234.8	197.8	187	229.6	187	184.4	195.6	198.1	156.8	183.6	203.6	210.2	221	178	177.3	173.7	190.7	207.6	210.9	199.3	154.4	212.6	186.7	206.7	183.5	197.9	165.3	193.5	170.3	138.1	153	183.7	178	172.8	157	164.3	178	150.9	162.9	195	134.6	155.7	145.2	200.3	139.9	157.8
0	141.1	167.5	120.7	136.5	121.3	140	155	156.4	143.2	188.7	116.1	144.6	118.8	123.1	173.8	246.6	599.2	583.1	607.2	637.7	697.8	623.1	665.3	653.2	598.2	577.3	568.3	599.5	594.8	545	506.2	388.9	267.7	273.6	163.9	165.5	158.5	185.5	130.5	124.7	161.5	159.8	136.5	157.9	180.1	139.2	149.3	155	137.3
0	336.5	419.7	364.1	318.6	189.6	138.4	196.9	133.4	158.1	151.1	144.6	156.7	167.3	210.8	201	174.6	132.6	174.6	191.7	130.2	149	122	167.5	162.7	140.9	138.9	125.5	148.2	153.3	117	158.5	147.7	132.7	99.93	122.9	134.9	150.5	90	161.7	108.5	96.53	107.6	119.6	124.9	143.3	132	121.6	107.2	107.8
0	135.2	102	118.6	100.8	118.6	106.1	127	112.1	132.9	117	120.5	104.5	141.4	99.22	128.8	116.9	NaN	NaN	NaN	NaN	NaN	NaN	NaN	NaN	NaN	NaN	NaN	NaN	NaN	NaN	NaN	NaN	NaN	NaN	NaN	NaN	NaN	NaN	NaN	NaN	NaN	NaN	NaN	NaN	NaN	NaN	NaN	NaN	NaN
171	221.2	190.7	307.9	613.7	531.5	610.8	605.8	469	479.1	585.4	543.4	510.7	389.6	485.8	416.4	383	434.9	440.1	464.2	341.5	304.7	354	345.1	363.5	329.4	260.5	247.9	247.1	253.1	187.4	272	265.6	226.9	204.9	193.9	155.9	187.7	193.8	196.5	189.9	185.8	195.8	187.1	238.8	208.3	208.6	219.9	167.6	192.3
0	129.9	161.5	107.9	118.7	128.2	169.4	118.1	128.4	112.1	NaN	NaN	NaN	NaN	NaN	NaN	NaN	NaN	NaN	NaN	NaN	NaN	NaN	NaN	NaN	NaN	NaN	NaN	NaN	NaN	NaN	NaN	NaN	NaN	NaN	NaN	NaN	NaN	NaN	NaN	NaN	NaN	NaN	NaN	NaN	NaN	NaN	NaN	NaN	NaN
0	161.7	154.2	114.5	156.7	139.7	135.5	119	145.6	151.5	133.6	118.7	126.6	128.5	151.8	158	138.4	138.5	143.8	127.1	139.6	170.3	125.6	156.3	156.8	133.1	143.4	121.7	146	137.4	104.8	112	140.1	152.4	100.6	111.4	144.5	135.3	135.7	132.9	150.3	158.2	136.2	112.9	141	99.48	152.9	132.2	150.7	133.8
0	161.3	137.3	149.2	222.3	163.5	153.7	133.7	147.5	192.1	151.4	148	161.2	149.3	165.1	218.2	190.5	192.1	185.7	158.9	141.7	133.6	168.9	183.1	160.4	152.1	143.5	140.8	179	156.6	207	176.4	166.6	128.4	189.6	164.5	172.3	164.3	175.3	156.3	160.4	200.6	126	151.1	167.9	139.1	164.2	157	170.7	133.2
0	169.8	188.5	153.3	181	176.3	181.6	134	160.6	155.4	179.2	165.5	145.9	153.3	141	158.2	155.6	147.2	150.5	156.3	162	143.5	159.1	156.5	163.9	182.8	164.5	158.7	151.8	151.1	204.4	187.9	132.8	182.1	185.3	126.3	177.4	169.2	141.9	131.5	185.4	175.9	171.8	142.5	118.3	147.5	127.5	164.1	185	180.5
0	172.6	123.7	224.6	162.3	134.9	146.2	128	158.5	151.9	138.4	148	128.6	149	130.5	105.5	181.5	127	137.6	119.6	150.9	140	109.5	110	147.5	138.5	143.4	115.7	133.5	115.1	159.8	139.2	99.11	139.3	104.6	101.5	96.64	91.74	115.2	109.3	111	108.2	113.5	124.9	102.2	95.64	138.3	121.9	144.5	117
0	99.35	123.1	132.6	151.6	122	116.4	97.46	119.1	125.9	118.9	124.2	126	117.8	133	136.1	121.2	129	121.8	134.5	97.02	86.36	145.4	122.4	91.24	113.2	120	118	93.5	120.1	126.7	97.37	123.6	130.1	135.3	95.82	100.1	109.5	127	153	125.4	149.3	110.8	111.7	144.4	138.1	129.4	112.9	108.7	108.8
172	211.3	154.8	131.2	160	155.5	137	181.5	155.6	156.2	172	174.9	214.6	188.4	145.5	165.5	123.9	146.1	182	148	200.1	128.4	178.5	129.5	162.2	147.6	146.4	81.03	108.5	156.4	175.6	116.1	141.3	104	117.4	131.6	110.9	146.3	141.5	143.5	116.3	121.5	153.5	129.5	161.5	120.9	135.3	112	100.8	132
173	199	161.5	172.2	184.3	174.3	173.6	146	107.3	139.4	127.7	144.3	142	158.9	162.7	159.1	161.8	147.6	140.2	159.2	148.4	159.4	138.5	113.9	142.1	138.6	123.8	157.4	135.4	147.2	165.7	174.1	121.9	123.3	170.3	154.2	146.1	125.6	135.7	171.8	133	139.2	145	146	139.3	181.3	122.5	143.9	143.5	147.6
0	230.6	288.9	221.3	221.3	249.7	186.1	229.3	192.5	272.7	194.1	194.5	204.8	154.9	222.8	154.7	163.8	172.2	161.4	151.4	152.1	166.5	170.5	149.4	184.5	176.4	169.3	180.6	157.4	151.4	185	160.4	172.6	170.4	159	178.2	191.3	169.6	186.5	128.1	190.7	135.8	184	145.2	165.3	179.6	153.4	121.5	159.4	176.4
0	152.1	142.2	126.3	191.6	158.3	104.5	125.1	96	103.2	117.7	166.3	136	126	173.8	107.6	112.5	136.7	145.2	151.8	176.7	118.6	134.1	144	124.9	155.1	122.8	155	134.3	121.5	128.2	155	162.9	142	174.6	138.9	114.8	154.6	125.7	137.5	136.2	111.5	138.6	137.9	149.7	166.9	147.9	153.3	156.5	137.4
0	179.4	213.6	181.3	185.6	176.6	185.6	170.5	144.3	130.8	152.2	141.1	111.2	150.4	181.4	178.2	126	184.2	163.2	181.9	176.2	129.2	142	152.4	154.9	179.5	176.5	161.5	155.1	144.7	154.2	134.3	115.5	162.1	156.8	163.9	155.9	144.6	145.4	139.6	162.8	141.9	125.7	138.5	139	146.1	145.5	198.6	152.4	130
0	205.7	173.2	154.7	209	205.8	182.1	169.2	168.3	152.1	181.1	161.7	146.1	155.5	167.5	164.7	163.8	140.6	132.3	171.7	177	201.8	206.3	197.6	157.7	201.6	175.4	199.3	177.5	235.7	185.5	168.5	159.3	145.1	183.7	142.3	157.4	134.5	141.6	142.6	134.5	148	138.7	158.1	126.1	165	143.5	158.1	171	NaN
174	107.3	134.6	113.7	130.9	151.8	138.5	114.9	120.5	116.1	144.4	136.5	102.8	131	123.6	108.8	117.5	107.5	101	116.2	123	102.9	83	110	159.5	97.1	97.86	118	117.7	131.3	111.8	128.2	78.72	119.5	96	125	118.2	91	133.3	116.4	109.7	123.9	71.87	99.47	109	89.25	124.4	106.3	76.43	99.85
175	152.8	148.9	133.7	141.2	165.2	140.5	142.1	118.7	111.6	119.9	124.1	126	126	176.5	143.2	133.5	141.7	152.1	112.4	131.5	133.6	151	113.5	122	149.4	123.6	116.9	147.8	100.4	93.49	113.5	132.4	172.4	94.04	115.2	129	146.4	119.5	123.5	119.4	111.5	119.2	114.9	138.9	82.21	98.04	109.5	99.49	129.3
176	171.1	214.5	191.9	141.4	244.8	169.5	203.8	209.9	180.6	181.1	161	165.4	185.8	162.7	187	169.4	164.8	161.3	181.8	189.5	202.8	162.5	188.8	188.2	164.2	173.6	135.1	144.6	109.9	168	113.1	117.6	106.8	135.9	128.7	139.2	143.1	144.1	121.7	104.6	129.1	110.8	105.7	101.8	119.9	118.7	102.5	115.1	90.04
177	188.7	238.3	157.7	180.6	189.4	163.6	158.2	147.6	176.5	150.1	132.8	163.1	132.3	184.7	152.1	134.8	158.6	151.2	167.7	132.1	134.3	153.2	111.6	140.1	138.9	128.8	121.3	122	127.8	172.3	131.6	128.4	136	185.8	112.9	121.5	143	141.1	122	133.2	129.3	124.6	120.5	124.6	113.7	129.8	130.1	150.5	125.8
0	122	103.7	126.1	166.9	107.5	128.6	124.9	152.5	146	135.9	137.7	141.1	118.2	134.7	113.2	110.7	148.5	124.8	145.5	140.1	131.2	125.5	157.7	148.3	128.5	169.7	152	129.1	120.3	129.2	152.4	119.6	119.9	115.1	118.7	111	128	122.7	153.8	130.4	126.3	137.4	145.8	139.9	138.7	136.4	134.3	149.4	123.2
178	167.1	127.1	154.7	132.6	130.5	123.8	128.8	149.2	121.5	96.63	147.8	133	142.7	119	156.6	134.5	158	131	145.1	114.3	120.2	95.5	154.7	223.4	220	414	411.7	376.2	349.1	443.7	480.5	428.3	481.8	407.3	457.9	436.5	400	417.1	521.3	476.7	388.5	455.8	387.4	406.5	398	458.4	453.5	369.1	391.5
179	123.1	113.6	132.3	127.7	124.9	124.5	132.4	142.9	150.4	103.8	114.3	115.3	140	91.23	145.2	92.12	100.5	152	86.76	76.52	115	107	122.5	130.5	106.8	126	156	108.2	166.8	140.4	147.8	110.7	110.8	113.1	130.9	124.7	115.1	102.7	99.99	124	95.49	123.3	84.89	118.4	83.87	87.31	112.6	109.6	89.34
180	270.6	264.6	215.6	195.7	197.7	216.9	256.2	231.9	231.4	253.8	226.7	200.8	206.5	220.4	199.3	190.1	231.7	226.7	187.5	151	164.4	179.2	207.9	215.7	193.6	163	177.9	180.6	160.1	169.1	183.5	166.6	174.2	186.5	145.5	145.2	168.5	139.2	171.2	149.4	126.3	149.6	189.2	154.2	167.1	168.3	158.1	144.3	151.5
0	158.2	140.4	155.2	168.3	88.06	133.6	122.7	119.5	113.7	141.1	131	197.5	97.09	125.7	148.1	84.64	173.7	168.8	139.6	107.1	106.6	153	141.2	116	109.7	111.7	105.5	157.5	133.1	123.9	131.2	110.5	150.8	102.3	117.4	115.5	125.3	147.6	124.5	137.1	155.1	154.9	153.8	86.87	144.7	132.9	111	137.9	130.7
181	234.2	155.8	210	189.7	190.4	168	222.4	137	186	155.3	202	180.5	165	175.5	226.4	163.3	147.5	182.1	160	146.6	138.9	151.2	119.6	167.2	169.7	172	174.1	172.2	167.9	195.4	173.3	164.2	140.7	193.4	159.9	154.5	158.1	185	151.5	172.4	171.5	186	169.9	149	136.4	157.7	174.5	151.2	129.5
0	160	149.9	126.8	97.22	158.5	110	156.4	171.9	141.7	137.7	125.2	128.1	157.8	181.1	131.7	162.1	127.6	173	118.1	156.5	139	134.2	142.6	140.7	142.1	129.6	121.1	147.7	151.5	148	154.2	131.4	146.1	125.5	136.5	131.7	105.5	182	159.3	140.4	97.05	122	152.5	108.7	104	125.9	138.1	126	142.9
182	172.8	145.5	150.4	199.7	638.5	750.4	697.2	653.6	639.3	476.9	527	531.5	714.6	566.6	410.9	323.5	310.6	284.9	198.3	207.1	176.5	150.9	176.9	268.7	275.2	199.8	235	183.9	164.5	170.2	201.5	187.8	188.1	221.5	164.8	183.8	223.5	168	173.3	182.1	214.7	194.7	166.9	163.4	188	145.8	157	130.9	145.2
0	134	148	169.9	177.6	159.6	150.5	144.2	121.4	209.7	194.9	170	149.8	136.3	147.6	210.9	155	147.3	165	171.5	143.2	173.4	134	189.7	151.5	173.8	157.8	143.7	133.7	140.6	148.2	155.8	137.2	144.7	168.4	138.7	123.9	127.5	139.5	142.9	151.6	144.9	155.1	142	144.5	165.8	144.2	145.3	122.5	145.5
0	147.7	176.6	170.3	156.4	152.5	168.5	158.1	164.1	154.4	185.6	198.1	156.2	165.4	159.5	173.2	192	166.1	153.9	141	150.1	170.1	150.6	135.2	146.7	151.8	154.1	148.2	141.9	164	147.4	131.5	165	157.3	150.1	123.9	134.2	154.6	169.1	158.5	123.6	129.2	132.4	151.1	148.4	178.8	132.7	148.7	165.7	165.9
183	195.6	171.9	193.9	165	194.7	174	181.3	166.1	160.1	194.4	153.1	133	152.9	171	166.6	224.5	157.2	175.9	126.2	186.9	136.5	153.7	131.2	152	145.6	144.2	151	167	113.8	195.9	137.1	127.5	156.5	170.4	138.9	147.2	142.4	153.1	143.5	148.3	140.8	136.2	173.5	184.5	165.4	153	162.2	151.9	138.7
184	216.1	187.6	163.7	174.9	223.3	171.1	221.1	220.1	171	253.5	191.5	241.4	193.7	176.5	186.3	183.6	189.8	164.1	175.4	116.2	173.8	217.8	195.8	162.2	161.6	181.7	145.8	155.3	188.1	185.4	195.1	151.5	180.5	151.8	152.5	168.9	156.8	159.8	166.6	167.8	157.9	148.1	162.6	172.1	160.9	191.1	171	174.7	206.3
0	165.4	158.5	148.3	162.9	181.8	164.8	153	164.7	156.1	146.4	164.1	161.3	144.9	164.5	150.8	141.6	141.3	143.1	153.5	129.2	149.7	210.5	137.8	149	181.1	118.3	147.2	173.9	154.1	195.9	178.1	170.1	154.1	151.1	144.7	143.4	130.6	177.1	136.7	117.4	139.9	136.1	139.6	161.6	148.4	138.5	175.5	141	156.9
0	188.7	155	206.3	146	150.2	208.9	154.8	161.1	227.3	216.6	189.2	239	206.7	170.4	178	178	173.4	176.9	306.7	391.9	626.2	613.3	558.4	568.9	522.9	519.6	508.2	387.3	391.1	311.1	225.1	195.8	214.4	256	207.7	197.6	212.9	183.5	179.3	157.4	205.7	145.9	149.3	177.9	165	158.6	193.6	167.2	159.1
185	166.1	159.1	137.6	138	160.2	131.1	180.3	167.1	117.9	146.2	163.8	151.9	112	137.5	135.9	158.7	165.9	160.5	148.8	171.2	149.4	142	123.3	118.9	147.4	124.8	152.6	121.3	122.6	179.9	141.9	132.1	160.1	135.2	94.17	138.2	123.7	97.04	136.8	112.8	364.3	429.3	572.7	593.9	618.4	524.3	516.2	562.9	544.7
0	133.8	132.3	135.8	131.3	114.3	132	130.3	140.2	113	124.9	174	115.4	137.8	120.4	118.7	143.1	154.2	126.6	143.8	143.1	139.6	100.3	137.9	144.2	160.5	132.4	120.9	155.2	116.5	102.8	123.2	125.4	125.4	96.83	109.5	99.19	143.3	97.9	85.74	92.17	105	125	118.3	113.3	121.7	98.83	122.3	100.7	110
0	181.9	148.1	143.4	144.5	146.6	165.8	155.3	109.8	154.2	115.2	111.7	124.2	121.3	136.5	117.5	130.9	124.6	132.2	115	149.5	135.1	112.3	161.3	120.4	99	138.5	135.1	145.9	114	120.8	134.4	124.5	102.5	92.19	124.9	133	115.7	107.2	133.5	116.9	143.3	116.2	123.4	110.8	121.3	121.3	164.2	123.8	141.7
186	162.9	138.9	126.7	151.1	127.3	139.4	118	123.5	130.5	141.9	123.5	105.8	132.5	145.2	129.9	142.5	120.1	96.91	146.3	114.1	131.4	129.9	144	138.6	120.6	119.3	153.6	115.9	191.6	870.5	803.8	825.9	808.2	854.8	743.2	712.2	802.7	920.8	518.8	373.8	284.7	270.3	219.3	186.5	211.4	210.8	199.5	178.8	182.4
0	205.9	125.8	118.3	130.6	120.1	173.7	153.5	172.7	134.8	150.5	144.3	149	139.8	160.5	134.1	146.7	139.2	156.8	121.6	146	111.7	114.1	146.9	175.1	126	125.1	111.5	156.6	151.5	153.2	134.3	155.7	162.6	110.5	123.9	179.2	125.8	146.4	140.2	140.3	165	160	130.5	120.8	187.7	144.2	181.7	116.5	171.6
0	226.4	193.5	182.3	165.7	155.1	197.6	NaN	NaN	NaN	NaN	NaN	NaN	NaN	NaN	NaN	NaN	NaN	NaN	NaN	NaN	NaN	NaN	NaN	NaN	NaN	NaN	NaN	NaN	NaN	NaN	NaN	NaN	NaN	NaN	NaN	NaN	NaN	NaN	NaN	NaN	NaN	NaN	NaN	NaN	NaN	NaN	NaN	NaN	NaN
0	131.6	132.1	154.3	149.5	155.3	147.8	138.6	118.7	110	113.5	162.8	165.8	121	109.7	166	112	153.2	110.4	128.7	163	119.4	176.4	144	119.2	141.6	129.3	143.2	157.9	154.9	140.5	152	154.1	141.4	149.9	119.6	136.5	129.7	147.9	137.6	146.8	142.1	181.7	120.8	168.7	142.9	140.2	127	162.5	173.7
0	164.7	145	182.8	142.7	140.2	137.8	169.1	141.5	153.7	142.5	141.2	146	147.4	140.5	109.2	158.8	137.5	176	145.7	146.7	126.2	119.6	118	112	151.5	127	123.2	149	148.3	136.7	130.5	110.3	128.3	143.1	135.1	145.7	108.6	116.3	132	140.8	136.7	119.3	144.1	133.5	130.7	119.5	131	147.5	123.3
187	134.6	153.6	167.5	165.1	195	150.1	173.9	152	214.6	865.4	944.6	862	801.5	821.4	800.9	793	723	846.2	841.8	488.8	380.7	329.6	254.4	256	244.9	241.2	238.1	229	193.5	192.2	185.1	220.5	191.9	217.7	201.9	185.1	218.8	197.8	203.8	187.3	172.4	194.5	172.3	250.3	188.4	238.6	219.2	212.9	180.7
0	188.4	184.5	193.7	185.6	202.5	193.5	211.3	193.6	234.8	222.1	191.2	180	194.1	180.1	175.9	135.4	215.7	191.5	211.1	171.7	162.7	226.3	189.1	242.5	197.1	199.5	196.3	178.9	184.9	176.5	155.6	186.1	125.4	183.5	120.3	175.1	212	134	145.8	157	157.2	174.6	178.4	186.6	192.2	173.4	177.4	227.2	169.3
0	156.4	131.6	123.2	128.3	113.2	147.4	116.2	127.3	164.7	130	160.8	113.1	117.2	107.5	149.5	154.5	131.5	116.5	149.9	109.6	123.8	126.5	127.2	90.01	148.8	106.7	104.4	170.9	110.6	125.2	129.5	142.6	101.5	143.1	96.75	130.2	112	151.2	162.8	123.8	114.3	162.2	122.5	112	103.5	119.4	92.13	139.4	128.8
0	149.5	115.9	140.9	165.3	141.5	138.3	137.2	128.8	123.2	154.2	121	109.5	125.6	101.3	113.7	114.7	171	159.2	134.5	NaN	NaN	NaN	NaN	NaN	NaN	NaN	NaN	NaN	NaN	NaN	NaN	NaN	NaN	NaN	NaN	NaN	NaN	NaN	NaN	NaN	NaN	NaN	NaN	NaN	NaN	NaN	NaN	NaN	NaN
188	228.9	178	159.9	237.5	191.3	201	262.2	214.8	204.9	224.7	185.5	185.5	179.8	172.8	164.9	152.8	144.3	121	147.4	164.3	129.9	133.6	125.6	120.4	97.01	168.8	167.3	159.6	156.3	161.1	165.8	162	142.4	126.1	107.6	161.9	140.1	116.4	141.5	105.1	114.2	128	137.8	132.7	114	169.3	104.4	116.8	136.6
189	103.5	102.2	124.6	132.2	143.2	180.7	162.3	156.4	150.9	156.1	105.3	139.5	139.6	141.8	170.6	135.4	151	142	171.7	124.9	145.8	119	141	141.1	161.4	182.3	161.8	172.3	136.5	134.1	174.3	124.6	161.6	135.5	134.6	165.8	119.4	167	159.3	150.9	164.4	146.6	144.4	140.9	113.5	134.4	146.9	173.9	126.6
190	220.4	199.5	182.7	203.9	203.5	245.4	195	184.8	169	242.3	201.3	193.4	129.5	156.3	165.1	176.5	148.3	171.3	168.8	176.9	134.7	159.9	120.9	141.3	167.8	134.4	96.34	139.4	151.1	114.6	139.1	115.6	133	147.6	127.6	153.1	110.3	138.5	94.25	133.4	161.2	128.7	138.7	151.9	128.3	140.7	136.4	179.4	132.9
191	163.5	155.8	219.2	211.3	201.6	204.5	205.4	217.2	233.8	231.3	795.7	758.1	775.8	866.2	763.9	760	794.4	798	809.7	767.1	489.6	380.5	457.6	358.9	364.4	364.5	365.5	241.5	262.1	239.5	268.5	268.1	253.5	190	213.5	190.9	176	238	201.1	227.3	193.6	176.5	197.3	208.9	220.1	224.1	198.7	242.1	220.2
0	NaN	NaN	NaN	NaN	NaN	NaN	NaN	NaN	NaN	NaN	NaN	NaN	NaN	NaN	NaN	NaN	NaN	NaN	NaN	NaN	NaN	NaN	NaN	NaN	NaN	NaN	NaN	NaN	NaN	NaN	NaN	NaN	NaN	NaN	NaN	NaN	NaN	NaN	NaN	NaN	NaN	NaN	NaN	NaN	NaN	NaN	NaN	NaN	NaN
192	153.7	168.1	160.4	173.8	136.8	124.1	170	139.9	150.2	150.8	130.3	106.1	167.1	105.3	135.7	151.4	114.6	148.7	140.7	137.2	160.2	174.7	138.2	104.1	149.5	136	123.6	152.1	108.1	157.2	108.7	107.4	132.9	137.9	129.8	140.8	108.2	138.6	101.7	149.6	116.3	156.1	133	111.1	106.3	113.7	109.2	120.2	111
0	126.5	130	131.9	176.9	104.2	NaN	NaN	NaN	NaN	NaN	NaN	NaN	NaN	NaN	NaN	NaN	NaN	NaN	NaN	NaN	NaN	NaN	NaN	NaN	NaN	NaN	NaN	NaN	NaN	NaN	NaN	NaN	NaN	NaN	NaN	NaN	NaN	NaN	NaN	NaN	NaN	NaN	NaN	NaN	NaN	NaN	NaN	NaN	NaN
0	166.5	154.3	127.5	116.5	70.83	189.5	96.97	117.7	161.5	156.8	116.1	140.7	129.1	108.7	74	124.1	112.1	105.8	NaN	NaN	NaN	NaN	NaN	NaN	NaN	NaN	NaN	NaN	NaN	NaN	NaN	NaN	NaN	NaN	NaN	NaN	NaN	NaN	NaN	NaN	NaN	NaN	NaN	NaN	NaN	NaN	NaN	NaN	NaN
0	162.8	169.5	151.8	133	151.3	131.1	119.4	152.4	162.3	151.4	129.3	176.2	114.8	145.8	103.9	165.8	173.5	151.9	141.2	149.2	131.2	155.4	179.2	177.8	148.7	144.5	165.5	131.5	170.2	126.5	148.2	127.9	127.3	144.9	166.2	128	131.4	121.3	129.9	178	116.7	106.3	128.3	96.33	110.1	111.9	139.5	114.7	121.3
0	216.1	215.7	211.1	173.5	152	151.2	154.3	155.8	181.1	121.4	159.6	125.4	145.5	155.1	139.4	130.6	158.1	153	176.4	159.1	184.4	175.1	150.1	169.8	146.4	131.9	141	143	149.4	137.4	141	156.4	141.6	127	181.6	150	125.6	130	161.5	137.5	142.5	144.9	134.4	139.1	116.8	152.6	118.1	117.9	118.9
0	214	174.9	146.5	168.5	175.7	158.6	177.6	174.9	169.8	182.5	159.5	181.1	171	159.6	208.6	155.7	180	200.1	216	190	152.1	173.4	174.4	190.5	202.5	NaN	NaN	NaN	NaN	NaN	NaN	NaN	NaN	NaN	NaN	NaN	NaN	NaN	NaN	NaN	NaN	NaN	NaN	NaN	NaN	NaN	NaN	NaN	NaN
0	155.9	128.5	144.4	149.6	188.5	160.4	144.7	165.5	122.7	145.2	138.2	128.5	109.1	126	144.8	154	113.8	164	140.2	181.3	137	124.8	123.5	100.8	107	143.4	119.3	158.9	112.7	135.6	112.3	140.6	141.5	125.2	144.5	118.4	147.5	123.8	122.4	159.2	122	128.2	142.4	155.8	79.12	137.3	120.8	119.4	126.3
0	161.7	125.6	166.8	118.9	115.7	136.9	156	90.05	146.4	89.5	144	136	124.7	117.8	122.5	132.6	135.5	136.6	142.9	147.9	96.45	95.68	121.5	132.1	110.1	127.4	109.9	121	98.49	91.45	115.9	115.3	116.9	94.94	109.4	108	119.4	101.4	112.8	96.87	105.2	92	91.14	159.2	97.18	121.6	103.1	122	98.32
0	154.4	149.6	122.2	135.7	116	111.7	154.1	118.2	109.5	128.6	126.7	NaN	NaN	NaN	NaN	NaN	NaN	NaN	NaN	NaN	NaN	NaN	NaN	NaN	NaN	NaN	NaN	NaN	NaN	NaN	NaN	NaN	NaN	NaN	NaN	NaN	NaN	NaN	NaN	NaN	NaN	NaN	NaN	NaN	NaN	NaN	NaN	NaN	NaN
0	198.2	229.2	160.2	221.9	163.8	156.2	179.6	186.3	161	164.5	126.9	146.8	127.2	131.7	142.9	167.9	151.9	127.4	194.8	151.8	154.8	175.5	224.7	189.1	173.3	149.9	156.8	149.5	138.5	171.6	198.5	149	171.6	174.3	152.4	156.3	130.7	110.3	177	180.3	119.3	152.8	164.2	114.3	165.1	157.4	146	155.5	147.8
0	NaN	NaN	NaN	NaN	NaN	NaN	NaN	NaN	NaN	NaN	NaN	NaN	NaN	NaN	NaN	NaN	NaN	NaN	NaN	NaN	NaN	NaN	NaN	NaN	NaN	NaN	NaN	NaN	NaN	NaN	NaN	NaN	NaN	NaN	NaN	NaN	NaN	NaN	NaN	NaN	NaN	NaN	NaN	NaN	NaN	NaN	NaN	NaN	NaN
0	162.9	187	182.9	164	190.6	164	170.4	99.01	152.4	137.5	136.1	148.9	144.4	130.1	125	164.4	114	169	143	114.6	143.5	135.9	139	146	99.07	107.1	115	112.5	116.9	163.1	141.9	89.59	180.5	125	100.1	109.1	141.1	119.5	139.5	124	132.5	150	148	136.5	127.8	134.4	121.5	143.5	125.6
0	164	153.1	106.4	139	155.9	164.1	157.8	162.4	142.5	170.6	137.5	148.4	138.5	155	118.4	148.9	153.9	149	109	112.9	132.1	105.6	145	159.9	123.6	146.9	153	143	111	162.5	124.5	121.1	113.6	133.5	120.5	111.5	142.4	128.5	95.96	144.4	118.5	119.4	136.9	114	178.5	134.4	159.6	130	127.4
193	200.1	185.6	138.1	187.5	178.3	195.8	163.6	161.7	151.8	183.6	159.7	153.8	138.1	146.9	128.2	183	160.1	124.1	142.8	139.6	201.7	173	148	151.3	152.6	140.3	141	110	130.4	137	118.5	124.3	118.3	178.6	125.5	180.2	133.5	159.6	149.1	147.6	129.6	134.6	165.4	129	117	149.5	153.4	151	151.2
0	161.3	150.5	160.5	169.8	191.8	153	148.8	161.7	140.3	172.3	166.5	183.9	165.5	167.2	149.5	176	153.2	182.3	181.5	191	173.3	179.9	172.9	153.5	155.7	174.7	150	180.5	187.7	182.8	176.2	164.8	168	179.5	182.3	160	174.5	145	188.7	143.8	129.6	134.7	145.2	122.6	147.7	126	147.5	153.8	164.3
0	159.5	161.7	184.2	172.5	146.7	158.8	152	127.5	152.7	134.2	156.3	160	142.8	127.9	148.8	142.3	147.3	97.67	118.3	118.5	129.8	137.9	142	143.4	162.1	121.4	117.5	147.5	130	112.4	140.5	137	148.3	156	151.5	101	152.4	181.9	127.8	134	100.3	147	135	135.9	119.9	121.3	132.3	142.5	124.8
194	259.6	232.5	277.7	178.3	184.8	165.1	143.6	189	183.4	149.6	131.8	143.3	158.6	165.3	141.1	181.3	149.6	128.8	124.6	161.4	175.4	147.1	139.4	156.4	122.8	147.9	127.5	124.8	152.9	112.2	116.6	147.4	153.5	156.9	181.4	126.8	165.9	148.9	109.8	131.9	145.8	144.4	122.1	103.9	128	111.8	118.1	152.1	141.4
0	138.4	142.3	150.6	125.9	114.2	108.4	133.4	106.9	136.1	143.7	127	110.5	133	117.1	139	112.5	134	117.6	147.6	129	116.1	101.5	111.4	99.94	116	115.5	123	135	138	209.6	112.1	94.62	156.5	121.9	95.07	128.9	135.5	107.7	81.94	89.61	128.8	105.7	118	113.7	83.13	125.3	140.2	121.3	103.8
0	217.5	164.1	171.6	207.1	179.8	218	184.3	166.6	170.6	196	137	164.4	170	179.1	172.5	155.2	197	157.9	148.6	165.5	157.1	175.1	176	186.4	174	165	133.6	156	154.5	153.1	164.6	145.6	160.9	155.9	177.1	164.1	152	165	152.6	133.1	147.4	109.2	173.5	124.2	143.9	135.9	121.5	145.9	155
0	140.7	147.9	144.4	154.6	119.7	175.6	137.8	159.3	139.5	156.5	107.5	143.4	167.9	133	128.2	117.9	118.2	124	119.5	135	116.5	111.6	99.57	132.6	140	109	82.46	138	114.1	95.39	135.2	128.4	147.5	106.5	136.8	116.4	124	179.1	142	100	97.02	131.2	80.33	93	84.18	119.8	100.1	102.3	NaN
0	155	165.5	200.1	181.6	138.5	154.4	183.6	179.7	189.1	140.7	165.1	143.1	174.2	159.8	169.6	151.2	199.8	157.1	137.5	187.6	187.4	151.4	146.1	189.1	163.5	162.7	138.6	131.1	169.7	148.1	136.9	133.9	145.8	159.3	156.6	169	144.9	137	124.5	145.9	157.9	134.6	162.3	135	115.8	148.9	158.6	131.3	149.1
0	144.8	94.58	130.4	107.1	132.3	152.7	134.6	160.3	133.6	165.6	134.6	132.3	148.6	138	92.29	161.3	128	132.3	130.6	117.1	157.2	145.9	132	135.5	326.6	321.8	329	329.4	438.4	482.3	339.5	370.5	262	192.5	168.5	188	177.5	144.6	183.3	134.3	131.6	123	156.9	157.8	170	160.5	133.7	115.3	133.4
0	193	160.2	194	169.2	164.6	170	194.4	140.2	186.9	144.5	176.2	125.1	158.4	150	165.1	144.4	149.1	138.9	157	126.4	136.4	117.5	142.9	135.6	143.9	143	158.5	148	137.1	129.6	140.5	187.1	147	118.6	130.1	122.7	139.5	117.8	128.5	111.3	93.12	130.9	159.7	127.4	133.6	115	114.8	120.8	151.7
0	157.3	136.1	157.3	188.2	163.9	133.9	165.9	168.4	172	135.8	197.1	625	658.1	660	735.1	694.5	430.5	550.7	591.6	371.9	220.5	269	232.4	190.9	191.4	188.5	145.6	170.5	172	143.9	155.2	136	134	130.6	151.5	109	95.88	123.1	170.8	173.2	125.4	128.2	129.8	133.4	114.1	149.3	135.6	150.4	146.3
0	173	155.4	129.1	149.8	133.1	138.8	149.3	154.6	132.5	103.9	159.9	153.2	124.9	116	119.8	117.8	111.7	118.7	NaN	NaN	NaN	NaN	NaN	NaN	NaN	NaN	NaN	NaN	NaN	NaN	NaN	NaN	NaN	NaN	NaN	NaN	NaN	NaN	NaN	NaN	NaN	NaN	NaN	NaN	NaN	NaN	NaN	NaN	NaN
195	154.5	136.9	128	107.5	111.6	170.7	103.3	131.7	160	107.6	127.3	128.6	110	136.4	124	115.2	80	103.3	157.5	116.5	77.11	111.6	119.5	147.2	108.2	82.62	136	86.03	104.5	105.8	133.2	116.8	112.2	147.6	121.4	89.16	116.2	135.2	121.1	91.59	136.9	92	123.7	113.1	107.9	115.7	79.06	113.5	97.94
0	NaN	NaN	NaN	NaN	NaN	NaN	NaN	NaN	NaN	NaN	NaN	NaN	NaN	NaN	NaN	NaN	NaN	NaN	NaN	NaN	NaN	NaN	NaN	NaN	NaN	NaN	NaN	NaN	NaN	NaN	NaN	NaN	NaN	NaN	NaN	NaN	NaN	NaN	NaN	NaN	NaN	NaN	NaN	NaN	NaN	NaN	NaN	NaN	NaN
196	263	302.4	256.3	285.3	249.4	276.5	265.9	239.5	233.4	272.3	220.4	224.4	241.9	243.4	260.9	248.4	216.5	257.4	214.9	244.9	229.4	236.9	234.5	251.9	232	235.6	264.5	268.9	227.9	229	236.5	297.4	252.4	245.9	293.4	226.8	242.5	255.3	265	216.4	278.8	255.3	249.4	243	195.8	226.4	258.5	299.3	266.5
197	289.7	316.9	316	291	257.3	281.4	269.9	266.4	332	244.4	335.3	276.9	265.5	271.9	253.9	252	256.1	275	267.4	304.4	280.4	255.4	217	230.5	264.5	260.6	214.4	326.9	215.1	229.4	659.1	1339	1818	1789	1947	1892	1893	2250	2318	2366	2546	2236	2295	2477	2228	2341	2082	2159	2234
198	188.9	109	97.12	105.3	188.2	118.3	144.5	110	127.9	111.5	134.6	127.3	144.2	136.1	134.2	99.57	107.5	107.1	104.4	118	133.3	106.6	159.8	133.2	141.1	108.1	137.7	96.18	64.27	127.3	130.5	82.14	110.1	115.7	105.2	101.8	103	105.3	126.4	75	88.88	98.25	108.4	93.27	112.9	105.4	105.8	103.9	104.5
0	154.7	127.7	134	144.8	157.9	143.3	136.6	122.5	164.3	122.1	127.3	128.3	89.13	130.5	126.2	152	112.2	137.3	114.2	125.4	91.63	114	118.6	123.8	96.71	101.7	117.9	124.8	130.3	151.9	133.8	115	116.5	119.3	115.5	116.3	132.4	203.5	134.8	125.3	107.2	120.3	122.8	114.4	138	132.3	260.8	396.4	491.7
0	152.2	144.6	108.9	149.9	113.3	120.7	122.2	147.4	117.8	113.4	141.8	124.7	109.8	126.8	162.7	152.3	96.16	108.7	137.3	126.7	144.5	175	123.3	136.5	123.8	119.4	172.9	135.8	119.3	142.7	81.31	107.4	98.53	119.6	134.9	106	95.53	104.9	116.6	124.6	134.1	96.23	80.9	124.3	107.6	89	112.4	121.6	126.5
0	122.5	156.9	158.3	135.7	116.2	127.5	81.78	124.3	154.5	180.4	129.3	147.7	97.18	122.5	118.8	141	166.4	98.36	141.8	140.6	88.73	114.6	94.89	NaN	NaN	NaN	NaN	NaN	NaN	NaN	NaN	NaN	NaN	NaN	NaN	NaN	NaN	NaN	NaN	NaN	NaN	NaN	NaN	NaN	NaN	NaN	NaN	NaN	NaN
0	NaN	NaN	NaN	NaN	NaN	NaN	NaN	NaN	NaN	NaN	NaN	NaN	NaN	NaN	NaN	NaN	NaN	NaN	NaN	NaN	NaN	NaN	NaN	NaN	NaN	NaN	NaN	NaN	NaN	NaN	NaN	NaN	NaN	NaN	NaN	NaN	NaN	NaN	NaN	NaN	NaN	NaN	NaN	NaN	NaN	NaN	NaN	NaN	NaN
0	150.9	169.6	145.3	138.6	142.5	156.3	167	157.6	122.4	145.9	151.9	165.5	168.9	134.6	165.4	146.4	155	134.1	115.5	136.5	145	154.2	163.5	141	139.6	118.3	153.6	132	120.3	110.7	167.1	160.9	142.2	109.6	157	129.3	124.9	155.4	147.3	131.8	128.3	120.9	136.3	123.8	128.7	156.7	111.9	119	92.71
0	168.2	137.1	116.9	123.6	93.89	86.91	NaN	NaN	NaN	NaN	NaN	NaN	NaN	NaN	NaN	NaN	NaN	NaN	NaN	NaN	NaN	NaN	NaN	NaN	NaN	NaN	NaN	NaN	NaN	NaN	NaN	NaN	NaN	NaN	NaN	NaN	NaN	NaN	NaN	NaN	NaN	NaN	NaN	NaN	NaN	NaN	NaN	NaN	NaN
0	NaN	NaN	NaN	NaN	NaN	NaN	NaN	NaN	NaN	NaN	NaN	NaN	NaN	NaN	NaN	NaN	NaN	NaN	NaN	NaN	NaN	NaN	NaN	NaN	NaN	NaN	NaN	NaN	NaN	NaN	NaN	NaN	NaN	NaN	NaN	NaN	NaN	NaN	NaN	NaN	NaN	NaN	NaN	NaN	NaN	NaN	NaN	NaN	NaN
0	132.2	135.8	135.4	175.5	127.9	159	115.7	154.7	108.9	162.6	141.2	158	143.9	121.8	154.2	159.4	142.9	160.4	138.5	127.1	152.4	167.3	129.7	121.3	149	141.9	149.8	121.7	150.5	131.2	145.1	133.1	110.7	147	118.1	145.9	133.7	125.9	149.1	139.9	132.7	112.6	119.6	138.2	117.8	111.7	127.1	NaN	NaN
0	128.4	119.7	143.1	128.8	135.2	138.5	138.4	102.4	112.2	154	123	118.2	145.1	144.4	128.2	143.1	122	117.8	116	132	118.3	153	119.5	123.3	119.9	112.9	133.3	93.16	96.87	152.3	149	86.59	101	112.6	118.6	137.1	147.4	138.5	118.1	96.65	105.6	96.61	89.16	117.7	141.6	120.2	137.5	118	119.8
0	105.1	143	148.6	118.1	187.3	132.5	124.6	126.5	128	88	97.14	149.1	147.8	125.8	137.1	128.5	118.9	105.2	126.4	124.9	92.36	133.7	120.1	154.5	121.5	132.9	88.5	110	138.8	84.4	136.7	137.7	89.24	94.5	160.6	92.27	125	87.25	125.5	98.72	107.2	94.11	103.4	109.2	81.1	100.2	113.1	90.59	83.61
0	134.4	139.5	132.3	159.9	136.8	159.6	120.5	125.6	157.7	121	163.9	149.6	176.6	161.5	163.5	165	129	123.7	167.4	108	125.4	134.1	137	142.4	154.8	142.6	138.5	130.9	110.1	154.1	148.1	151.1	120.4	125.1	122.7	132.6	151.4	120.1	127.2	119.9	127.7	102.1	141.2	130.7	135.5	108.5	135.5	100.7	108
0	168.6	158.6	137.1	156	203	126.3	152.4	143	161.6	151.5	152.4	165.7	120.7	122.6	119.9	130.5	152.1	127.1	133.9	126.9	140.5	133	126.2	143.1	144.2	156.3	131.8	135.7	119.3	118.6	146.5	114.8	126.3	133.3	100.7	124.3	101.2	140	109.1	114.7	129.3	118.5	109.9	96.82	126	130.9	135.1	130.2	140.9
0	197	169.5	140.9	207	158.3	173.1	177.2	177.9	175	160.1	162.7	156.3	161.8	200.9	181.9	198.4	159.5	173	182.6	197.8	517.5	697	700.2	657.9	684.1	667	580	552	300.4	265.6	247.8	193	184.7	190	210.2	190	143.6	148.2	174.6	143	239	201	211.4	212.8	208.7	197.2	192.2	159.2	141.6
0	144.7	152	132.8	104.3	134.1	95.41	95.95	126.6	117.6	104.4	137.9	114	153	124.6	121	98.15	157	103.2	102.7	154	120.2	98.92	134.4	127.6	137.1	128.5	132	104.1	109	127.9	102.6	118.1	121.5	137.1	119.2	130.5	122.6	NaN	NaN	NaN	NaN	NaN	NaN	NaN	NaN	NaN	NaN	NaN	NaN
0	167.5	122.4	149.6	197.6	168	173.1	180.5	163.7	167.5	152.9	127.1	117.4	146.9	159	137.2	143.4	118.6	116.3	135	146.6	113.9	190.1	103	123.3	137.5	149.9	139.6	138.5	161.8	173.4	128.3	169.6	87.48	143.8	128.6	118.7	168.2	121.4	112.6	118.6	124	105.2	108	109.2	140.2	118.1	119	132	145.7
0	120.6	128.4	141.7	132.3	110	131	129.8	98.75	136.5	139.4	107.2	134.4	117.3	133.8	155.9	160	132.1	107.9	119.4	88.77	144.8	124	150.2	140.4	116.2	134.4	144.5	130.2	165.4	119.6	121.8	121.5	95.39	122.7	99.45	118.5	150.9	99.87	117.7	112.6	118.2	140.3	128.7	113.1	113.8	129	135.9	122.4	125.8
0	148.5	156.9	147.5	182.6	156	126.5	150.3	164	151.7	176.5	132	143.5	200.6	133	154	151.9	138.6	129.6	171.5	135	153	176	125.7	100.3	132.2	122.7	98.01	137.7	139.2	113.1	134	137.9	132.8	121.9	120.9	114.2	124.6	120.5	150.3	110.1	126.9	126.7	121.5	124.8	119.7	122.5	125.7	107.2	116.5
0	180.4	163.6	188.3	167.8	155.1	119.3	121.6	138.8	168.6	168.5	154.9	158.5	160.7	177.9	145.8	158.4	118.5	162.4	130.9	119.4	164.4	159.2	128	122.3	133.9	129.7	139.7	132.6	136.1	175.6	148.9	162.7	150.8	158.7	190.8	148.4	149.7	175.2	130.6	156.3	138.9	160.4	156.6	173.5	128.7	182.8	151	154.3	146.8
0	161.7	135.6	157.5	185	183.1	154.1	137.3	188.3	159.8	119.3	144.6	124.7	140.4	179.4	155.3	NaN	NaN	NaN	NaN	NaN	NaN	NaN	NaN	NaN	NaN	NaN	NaN	NaN	NaN	NaN	NaN	NaN	NaN	NaN	NaN	NaN	NaN	NaN	NaN	NaN	NaN	NaN	NaN	NaN	NaN	NaN	NaN	NaN	NaN
0	172	152.5	132.5	153.4	134	149	188.7	155.1	132.8	164.4	143.5	155	112.3	170.2	163.7	122.6	115.9	127.3	133.4	147.6	132.3	149.2	139.3	143.6	131.4	152.1	151.7	115.1	111.9	148.2	118.2	121	120.4	154.8	98.01	161.8	119.7	126.1	103.2	145.8	157.2	127.4	125.5	127.6	127.1	122.7	109.5	119.9	98.18
199	137.1	150.8	150.3	156	191.4	117.3	139.9	148.2	138.2	148.7	124.5	142.4	157.4	120	131.3	105.1	112.3	123.6	147	153.5	125.5	121.4	152.5	142.2	111.3	151	145.5	112.1	146.3	152.6	136.5	136	143.1	135.6	131.8	137.8	126.6	164.2	144.5	119.5	129.5	139.9	157.3	120.9	142.2	134.1	159.1	120	133.5
0	181.6	148	149	157	117	138.9	158.7	137.7	131.5	122.2	156.5	110.3	122.1	165.9	165.6	159.5	150	147.1	127.2	121.7	146.9	113.1	156.4	131.4	138.9	108	156.6	136.1	149	104.1	148	109.6	121.5	136.4	95.57	109	115.8	113	121.3	113.3	157.7	158.5	137.9	137	138.1	146.6	120.5	129	115.8
200	125.7	170.5	138.7	121.6	134.5	128.9	149.6	145.9	156.6	147.6	113.9	146.5	146.4	149.4	152.5	137	137.2	156.3	141.1	154	130.3	152.6	138.6	101.7	140	133	114.3	141.3	152	134.1	140	165.3	169.7	145.2	148.6	163.7	155.6	133.5	150.1	153.2	147.2	151.8	113.4	150.6	160.9	129.2	133.1	164.2	179.9
0	183.7	141.4	148.8	132.5	150.1	143.5	126.9	170.9	191	141.4	167	157.5	144.6	117.7	137.8	148.6	161.1	135.1	151.5	142.4	125	92	119.6	106.5	125.9	121	162.7	144.6	123	100.3	115.5	120.4	162.7	147.2	121.7	102.5	136	114.3	136.9	131	181.3	118.5	117	126.2	135	124.1	168.4	116.5	138.5
0	171.7	180.1	138.9	160	193	NaN	NaN	NaN	NaN	NaN	NaN	NaN	NaN	NaN	NaN	NaN	NaN	NaN	NaN	NaN	NaN	NaN	NaN	NaN	NaN	NaN	NaN	NaN	NaN	NaN	NaN	NaN	NaN	NaN	NaN	NaN	NaN	NaN	NaN	NaN	NaN	NaN	NaN	NaN	NaN	NaN	NaN	NaN	NaN
201	133.3	131.1	122.1	133.7	122.9	127.5	161.1	133.5	143.1	190.2	124.6	171	150.9	177	126.6	118	136.6	121.3	155.1	102.6	122.1	116.1	143.1	99	135	184	108.1	119.5	127.5	146.5	146.2	153.5	99.05	163.1	147	134.8	131.1	102.3	139.1	83	127.6	131.7	125	158.1	139	109	138.8	88.74	114.3
0	189.8	177.5	155	124.8	163.6	146.8	169.5	171.8	120.7	157	168.1	134.9	157	129	161.9	178.3	134	131.7	174.1	174.4	133.2	138.1	127.9	134.3	150.6	154.9	162.6	163.1	150.9	136.6	172.5	110.2	148.9	121.7	108.5	135.2	143	130.9	141.8	117.5	141.5	159.1	109.4	153.3	118.8	100.6	141.8	131.9	180.8
0	134.5	119.6	128.1	151.3	152	164.2	126	143	134.6	146.6	155.2	127.5	145.2	175.4	145.2	146.4	160.1	158	110.3	131.8	112.8	154.9	168.7	158.1	106.3	118.1	144.2	138	156.2	104.4	130.8	123.3	140.3	131.1	159.3	131.4	148.2	158.2	128.2	98.89	141.7	134.2	134.6	138.1	125.9	136.4	157.8	131.9	144.4
0	181	174.7	133	151.6	149.6	158.2	145	155.5	187.1	211.9	202	460.3	546.2	637.3	541.5	521.1	348.4	289.8	NaN	NaN	NaN	NaN	NaN	NaN	NaN	NaN	NaN	NaN	NaN	NaN	NaN	NaN	NaN	NaN	NaN	NaN	NaN	NaN	NaN	NaN	NaN	NaN	NaN	NaN	NaN	NaN	NaN	NaN	NaN
0	114.5	164.8	117.2	145.9	129.5	133.4	138.9	134.2	147.1	NaN	NaN	NaN	NaN	NaN	NaN	NaN	NaN	NaN	NaN	NaN	NaN	NaN	NaN	NaN	NaN	NaN	NaN	NaN	NaN	NaN	NaN	NaN	NaN	NaN	NaN	NaN	NaN	NaN	NaN	NaN	NaN	NaN	NaN	NaN	NaN	NaN	NaN	NaN	NaN
202	181.7	170.2	170.1	130	179.6	179.3	161.8	160.4	159.2	126.5	167.8	148.7	170.9	175.7	148.3	175.5	144.4	154.4	162.8	144.1	177.9	130.4	169.7	205.7	154.1	141.6	178.3	157.6	130.3	165.3	187	178.9	143.5	192.5	144.1	156.1	161.3	164.4	166.1	131.9	166.2	182.5	158.5	163.3	189.3	157.4	124.1	122.5	130.2
203	194.2	180.1	135	189	123	172.3	113.3	146	145	146.5	153.7	169.5	168.5	151.2	151.9	166.1	155.8	182.6	128.6	193.5	179.8	140.5	120	124.3	128.4	199.5	163.9	157.7	159.6	178.5	165.9	149.3	177.9	176.7	153.4	188	158.5	162.6	229.7	777.5	717.9	692.7	708.1	542.1	702.2	681.9	389.3	284.2	288.4
0	214.9	187.1	173	205.1	148.5	137.5	198	178.2	168	168.8	222.5	143.7	156.4	154.7	195.1	159.2	164	166.2	143.1	170	161.4	149.3	155.2	158.5	169.4	141.6	141.7	188.2	174.7	141.3	144.1	170.5	153.6	164.6	155.2	154.4	159.3	128.6	158.3	150.9	180.7	189.7	181.8	158.9	159.3	210.6	161.1	218.5	218.6
204	165	156.6	162.8	158.8	195.5	158	168	183.5	155.3	174.2	146.5	148	134.3	182	118.6	162.1	410.7	441.7	517.7	526.2	526.5	623.3	686.3	621.7	469.5	467	490.5	386	323	267.1	211.5	227.9	209.5	209.7	182.3	194.1	189.7	197	165.8	162	174.6	195.4	183.5	171.3	189.5	182.5	179.2	174.3	188.6
0	153.1	150.2	147	138.9	145.9	134	128	137.3	145.9	130.4	87	142.2	83.23	122	120.2	144.4	127.4	97.25	79.27	115.8	106.2	87.99	95.24	111	117.8	95.01	105	108.7	84.01	126.5	113.2	92.22	97.28	96.09	143.4	133.5	82.74	108.3	87.25	86.19	92.79	112.3	111	88.49	117.7	110.2	121.2	118.3	119.1
0	173	197.1	197.3	152.4	155.8	132.9	160.4	180.5	163.3	152.8	156.4	147.8	153.7	142.8	146.9	198.2	195.7	191.1	159.5	136.8	202.9	188.9	134.6	192.4	192.8	187	197.9	164.2	157.2	171.3	169.9	194.3	154.2	304.8	635	582	668	631.3	671.1	627.8	673.2	638.5	605.4	559.3	598.5	590	895.9	1030	1041
0	132.5	NaN	NaN	NaN	NaN	NaN	NaN	NaN	NaN	NaN	NaN	NaN	NaN	NaN	NaN	NaN	NaN	NaN	NaN	NaN	NaN	NaN	NaN	NaN	NaN	NaN	NaN	NaN	NaN	NaN	NaN	NaN	NaN	NaN	NaN	NaN	NaN	NaN	NaN	NaN	NaN	NaN	NaN	NaN	NaN	NaN	NaN	NaN	NaN
0	192.9	205.4	191	221.7	163.2	178.7	189.5	180.9	193.2	199.5	164.3	203.2	147.8	183	168.9	172.8	128.5	164.4	149	138.5	160.2	145.4	143.4	130.7	146.4	177.3	141.4	148.4	144.8	162.5	169.1	155	157.9	181.5	135.8	127	121.9	151.1	141.3	156	151.1	148.4	158.2	202.4	180.1	184.5	152	152.2	160.6
0	124.9	136.9	134.7	145.5	162.3	145.1	158.1	181	119.2	119.8	169.4	98.31	134.3	126.6	126.9	124	137.9	147.3	139.3	157	152.5	145.6	143	113	125.7	126.4	99.16	119.9	127.5	119.6	155	98.8	152	124.4	111.4	147.1	158.8	130.8	133.4	130.6	126.5	136.3	124.3	156.4	143.8	120.8	142	161.8	154.8
205	157.3	149.7	149.5	201.5	160.6	175	147.8	188.5	134.8	162.4	167	140.2	143	188.6	134.4	137.1	118.4	133.6	113.2	146.1	177.3	154	140.5	144.5	150	171.1	140.5	157.7	194	164.2	175.2	152.5	150.8	720.5	874	955.7	1237	1043	980.5	1113	1102	1193	1051	1087	1016	1073	955.7	984.3	1078
0	147.3	111	135.9	122.9	108.6	121.5	108.9	150	123.3	181.1	179.7	128.7	154.6	122.5	161.6	150.7	140	175.4	126.5	120	93.1	118.6	101	105.8	104.5	124.2	100.4	131.2	125.9	138.5	123	137.6	106.6	128.2	139.5	123.4	119.1	92.5	127.2	130.6	121.4	NaN	NaN	NaN	NaN	NaN	NaN	NaN	NaN
0	158.9	129.5	113.7	140	155	119	99.25	165.3	154.6	129.2	99.67	104.2	136.5	136.3	134.2	129.6	115.5	115	126.1	131.4	113	144.9	142.1	88.01	124.2	127.1	126.4	121.6	95.32	104.3	90.5	104.6	89.9	83.57	108.7	133.2	148	309.1	251	274.7	305.4	288.7	347.3	231.7	290.6	278.3	261	173.9	104.4
0	NaN	NaN	NaN	NaN	NaN	NaN	NaN	NaN	NaN	NaN	NaN	NaN	NaN	NaN	NaN	NaN	NaN	NaN	NaN	NaN	NaN	NaN	NaN	NaN	NaN	NaN	NaN	NaN	NaN	NaN	NaN	NaN	NaN	NaN	NaN	NaN	NaN	NaN	NaN	NaN	NaN	NaN	NaN	NaN	NaN	NaN	NaN	NaN	NaN
0	190.3	150	140.5	160.5	177.6	187.6	132.8	122	139.4	134.5	159.1	140	184	157	151.3	166.4	155.7	128.5	137.7	163.3	187.1	159	171	117.5	163.7	166.2	143.4	135.5	166.1	151.8	138.7	139.7	159	149.1	122	160.8	144.1	116.3	116.3	137.9	163.5	142.4	131.3	138.2	113	109.8	117.9	161.5	146.8
206	193.5	178.6	128.2	149.5	136.8	150	173.8	167.2	160	182.4	160.3	167.6	142.7	145.4	145.8	159.3	125.5	167.2	148.5	156.5	122	141.2	123	134.6	161.5	154.8	155.9	149.6	165	145.5	154.3	148.3	136.7	135.7	125.2	288.8	500.7	567.3	547.3	621.6	448.3	616.2	481.5	348.2	338.2	372.5	282.8	229.6	230.8
207	179	245.2	162.1	171.5	186.2	212.7	247.3	210.1	162.3	161.9	138	147.7	179.4	179.7	165.5	205.4	135.5	151.4	175.5	177.4	152.8	164	149.8	202.7	191.1	116.3	190.9	709.1	608.2	548.9	768.5	743.1	938	960.6	1050	1027	1332	1419	1297	1039	953	1135	1033	1113	946.4	813.1	840.7	651.2	798.3
0	127.1	123	90.37	118	183	121	109.7	122	75.28	111.5	180.4	92.05	122.1	94.21	101.2	97.5	134	95.15	81.32	NaN	NaN	NaN	NaN	NaN	NaN	NaN	NaN	NaN	NaN	NaN	NaN	NaN	NaN	NaN	NaN	NaN	NaN	NaN	NaN	NaN	NaN	NaN	NaN	NaN	NaN	NaN	NaN	NaN	NaN
0	161.1	139.4	104.9	125.5	NaN	NaN	NaN	NaN	NaN	NaN	NaN	NaN	NaN	NaN	NaN	NaN	NaN	NaN	NaN	NaN	NaN	NaN	NaN	NaN	NaN	NaN	NaN	NaN	NaN	NaN	NaN	NaN	NaN	NaN	NaN	NaN	NaN	NaN	NaN	NaN	NaN	NaN	NaN	NaN	NaN	NaN	NaN	NaN	NaN
0	128.1	140.2	130.5	155.6	159.5	139.1	146.6	141.5	165.9	177.5	139.4	119.4	136.3	163.5	132.4	144.2	123	135.4	122.1	125.9	137.3	114.9	139.5	124.2	157.3	103.6	123.4	111.3	133.4	151.4	164.5	130.8	142.4	125	101.2	158.5	106.7	112.2	121.2	106.2	123.5	90.47	102.7	113.7	110.4	116.9	139.4	105.5	128.7
208	133.8	189.5	161.1	153.2	136.8	130.3	134	167.3	189.9	140.6	137	162.6	229.1	182.9	165.4	139.2	161	133.8	139.1	194.1	184.2	133	115.8	134.1	175.1	117.6	157.5	158	129.5	184.3	174.3	180.4	172	163.7	145.6	141.6	115.5	125.3	116.6	132	581.8	643.1	790.2	883.6	972.7	1143	1079	1089	1020
0	170.5	151.6	150.5	140.1	147.5	128.8	137	139.2	154.8	147.5	145.3	126.6	153.8	113.5	136.8	136.5	135.1	96.49	151.4	126.2	129.6	132	106.2	97.72	119.8	135	135.3	111.3	118	145.3	166.2	139	105	123	115.7	102	119.7	106.5	121.5	96.8	116.7	102.7	109.7	98.25	107.3	130	131.9	105	95.31
0	142	112.6	122.7	165.3	122.6	154.5	138.7	130	165.5	120.9	105.5	147.3	149.8	161.8	118.2	144.2	117.5	138.8	129	130.5	128.9	95.84	146	139	108.8	107.8	142.8	106	117.5	125.9	118.8	90.29	131.3	111.3	136.7	110.8	102.7	109.5	98.2	127.5	128.2	82.68	94.94	117.8	126.7	110.5	114.6	122.5	116.1
0	167	110.8	150	180.7	152	126	157.9	155.5	122	159.5	118.1	128.7	111.1	141	122	133	138.2	144.5	134	158	122.7	121.6	104.5	119.8	104.3	119.7	139.7	176.5	106.5	125	153.5	114.2	121.5	156.6	118.2	116.3	108.8	129	145	135.7	102.7	138.5	123.2	96.17	100.4	115.2	139	123.8	141.2
0	142	131.3	166	154.2	111	147	133	158.7	136	164.1	128.7	127.4	136.7	128.2	123.6	147.6	143.7	124	135.8	110.7	139.6	131	91.85	129.9	138.4	122.8	115.4	108.4	103.4	119.2	117.6	109	112.8	111.3	126.1	106.2	108.6	117.6	113.7	112.3	118.3	94.45	167.3	107.6	93.57	101.5	119.5	111.7	127.7
209	176.9	155.3	184	142.3	141.7	203.8	164.8	149	164.2	154.6	157.5	154	161.5	124.2	154	171.4	126.3	162.8	112	165.8	124.2	147.8	140	125.5	130.3	86.12	149.3	130.1	142.9	141.8	104.9	102.3	118.9	97.06	114.2	125.9	145.4	126.8	109.8	129.7	129	142.1	151	112.4	129.5	130.9	134	126.5	105.3
0	118.8	195.4	146.7	176.5	136	131.5	131	172.3	124.1	138.6	167	158.5	140	139.2	173.7	184.7	146.3	144.3	159.8	147.5	140.6	128.9	152.8	144	116.1	168.8	121.9	119	170.9	124.2	159.2	168.6	130.6	129.6	145.6	124.5	124.1	159.2	137	166.8	127.1	144.5	124.9	130.1	164.2	138.8	118.8	128.8	126.1
0	105.3	134.2	144.6	110.5	123.5	118.7	108.5	91	93.83	118.8	142.3	108.4	127.2	122.8	120.3	129.5	119	103.3	134.4	133.2	133.1	152.5	107	135.6	79.32	NaN	NaN	NaN	NaN	NaN	NaN	NaN	NaN	NaN	NaN	NaN	NaN	NaN	NaN	NaN	NaN	NaN	NaN	NaN	NaN	NaN	NaN	NaN	NaN
0	124.9	85.1	141.8	119.1	121.3	117	109.6	111.3	115.9	142.2	114.3	132.2	108.3	133.2	122.5	81.33	120.5	115.8	111.4	101.1	123.3	112.3	105.5	84.69	115.2	118.4	109.5	124	149.8	127.5	93.02	104	98.84	93.78	126.5	133.3	145.8	97.9	82.25	99.21	99.09	118	113.5	107.2	NaN	NaN	NaN	NaN	NaN
0	140.3	106.8	121.6	108.3	95.29	129.2	135.4	133.3	117.5	110.6	NaN	NaN	NaN	NaN	NaN	NaN	NaN	NaN	NaN	NaN	NaN	NaN	NaN	NaN	NaN	NaN	NaN	NaN	NaN	NaN	NaN	NaN	NaN	NaN	NaN	NaN	NaN	NaN	NaN	NaN	NaN	NaN	NaN	NaN	NaN	NaN	NaN	NaN	NaN
0	193.8	187.5	173.5	174	167	185.4	214.3	188.1	210.7	141.3	130.4	169.4	182.2	185.5	236	178.1	159.5	179.8	173	210.7	150.2	151.7	144.7	137.8	171	167	148.7	190.5	148.6	189.4	184.8	189.5	188.5	153.5	159.3	179.3	145.9	178.8	190.9	161.8	155.6	164.7	159	145.5	170.8	165.9	155.7	173.9	183.7
0	143.5	151.7	131.4	146.9	141.6	163.5	114.6	148.5	130.8	172.3	156.3	162	130	137.6	149.9	117.3	118.9	110.9	174.8	116.3	137.8	135.2	158.5	135.2	399.6	437.6	465	480.8	545	500.3	501.5	299.3	331.5	228.7	150.2	140	151.5	186.9	155.1	NaN	NaN	NaN	NaN	NaN	NaN	NaN	NaN	NaN	NaN
210	135.9	126	139.7	114.3	144.3	117.2	112	123.6	128.6	153.3	103.1	91.33	119.5	90.24	89.44	101.5	110.2	110.7	122.3	122.1	92	105.4	111.1	113.7	102.6	93.66	100.2	94.57	109.2	99.75	122.2	112.7	94.56	115	112.7	99.96	81.76	124.7	112.5	100.3	100	82	107.7	98.72	94.2	122.3	113.5	121.4	93.22
0	141.9	131.1	148.4	138.5	158.5	171.9	187.2	127.6	120.8	129.5	114.4	142.5	137.5	118.8	136.5	145.1	135	148.8	159.3	108.2	143	324.7	453.8	486.5	482.4	351.2	538.5	462.1	386.5	256	168.1	197.8	182.5	170.7	164.7	129.9	158.5	140.1	138.9	124.3	129	117	106.5	122.3	125.2	126.5	95.36	128.3	127.6
211	129.6	132	128.1	107.6	113.5	141.5	116	109.1	126	133.1	122	86.96	112.1	129.4	116.1	119.5	117.5	113.4	103.5	89.61	87.33	116.1	118.4	86.83	90.66	119	102.1	111.1	156.9	97.25	94.1	109	94.88	343	485.8	443	463.6	445.8	498.8	469.1	448.5	443	509.5	350.4	200.2	198.7	183.2	141.2	154.4
0	148	133.9	NaN	NaN	NaN	NaN	NaN	NaN	NaN	NaN	NaN	NaN	NaN	NaN	NaN	NaN	NaN	NaN	NaN	NaN	NaN	NaN	NaN	NaN	NaN	NaN	NaN	NaN	NaN	NaN	NaN	NaN	NaN	NaN	NaN	NaN	NaN	NaN	NaN	NaN	NaN	NaN	NaN	NaN	NaN	NaN	NaN	NaN	NaN
212	186.5	162.9	174.1	153.5	158.1	162.4	160.5	121.1	189.8	190.4	171	179.7	191.2	156.5	171.5	142	188.5	184	167.3	161.7	175.8	171	152.5	147.5	167	158	148	178.9	164	143.9	152.5	140.9	126.7	124.4	159.6	170.2	130	149.3	111.4	140.3	156.5	149.2	141.8	144.4	139.8	107.6	117.9	166.7	125.8
0	235.5	258.8	320.1	308.1	273.8	221.1	291.3	274.9	298.6	506.2	975.8	918.4	891.5	893.3	860.5	682.5	912.1	728.6	600.9	647.5	462.2	443.2	373.3	260.2	309.8	267.4	248.8	250.2	216.3	224.3	230.8	196.3	197.7	179.8	200.1	235.3	168.6	198.3	190	209.5	179	239.8	215.7	212.5	230.2	212.5	201.8	205.7	234.3
213	132.7	102.5	115.2	116.9	127.9	169	115.6	139.5	148.4	119.5	109.5	108	74.96	140	122.5	118.5	129	90.99	121.6	94.45	117.9	98.05	117	92.97	157.5	98.45	108.7	166	102.5	94.99	103	89.38	137	96.32	80.95	112.4	133.5	88.35	81.95	94.65	119.2	92.52	97	71.27	102.7	94.15	85.94	112.2	83.15
0	157.8	137.2	164.9	133.5	155.6	182.6	147.8	154.1	140.4	136.7	171.7	134.6	142.3	137.9	152.2	130.1	138.8	150.9	168	141.1	154.2	145.1	159.1	136.5	163.3	166.8	157.1	129	151	185.3	137.7	158.4	162.9	115.8	123.5	137.9	149.3	144.2	154.6	119.1	122	126.5	153	143.4	121.2	147	126.5	134	152.4
0	119.7	106.9	116.5	98.58	129.9	115.6	127	122.6	108.6	124.6	106.9	116.6	120	111.5	90.07	104.5	124	116.8	98.68	125	120.5	99.03	133.6	96.2	88	101.9	110.5	110.9	102.5	111.7	108.2	106.5	135.1	120.6	82.54	98.82	108.2	133.6	129.2	103.5	72.2	110.8	99.97	98.39	120.5	87.06	96.78	71.42	99.17
0	129.3	126.5	140.4	100.5	124.9	124.1	92.5	142	119.1	104.5	138.6	90.28	110.5	129.5	98	127	130.3	94.12	126.3	127	151.2	117	98.61	109.5	102.5	122.3	135.6	120.1	109.2	129.1	122.8	103.4	110.6	127.8	169.6	717	695.7	625.9	696.9	674.1	629.5	698.5	669.3	557.2	576.4	644.3	639.8	656.2	483.3
0	117	96.46	158.5	186.9	152	142.6	95.78	130.2	102.4	120.9	155.5	146.8	142.1	160	129.6	143.3	138.9	156.5	137.6	167.1	160.2	188	127.7	157.4	164.8	118.9	119.9	145.6	110.6	169.4	151.3	166.4	137.3	84.46	125.7	152.3	119.5	144.5	162.5	120.8	114.6	164	155.3	155.3	138.7	120.8	175.3	127.3	185.7
0	174.1	149.1	148	151.4	154.4	181.5	162.4	183.2	150.1	207.4	144	712.4	735.5	730.2	770	811.4	541.8	657.5	812.5	538.7	450.7	415.2	429.5	382.9	246.5	238.5	192.5	235.5	172.5	219.1	195.3	145.8	174.9	177.6	191.8	175.3	185.3	173	174	174.6	213.2	177.7	171.9	191.9	165.3	160.6	188.5	137.6	175.8
214	196.5	199	156.4	185.5	153.4	131.8	146.4	170.6	159.3	192.9	141.3	161.9	153.9	149.3	125	143.1	143.8	106.4	125.4	147.4	148.4	122.3	170.5	121.2	113.3	137.6	146.7	147.7	161.2	110.3	116.8	145.7	119.5	130.2	121.9	109	168.5	116.2	165.3	121.8	159	161.5	118.5	103.5	146	141.5	115.5	147.7	140.2
215	178.2	220.6	193.4	208	178.7	211.7	212.3	223.4	210.5	208	216.8	234	221.8	203.5	262.7	227.1	209	182	206.5	188	184.6	195.5	180.5	153.8	223.5	862.5	776.5	794.5	790	567.4	725.8	586.3	472.2	276.8	255.4	270.6	167.8	216.9	200.1	201.9	132.6	180.1	229	148	181.3	142.4	167.5	144.1	195.9
216	154.7	120.7	176.7	157.5	123.3	146.1	123.2	137.1	158.9	139.7	160.5	167.6	134.9	172.1	141.4	110.7	134.9	142.5	100.6	123.5	110.1	147.4	149.7	118	144.1	154	186.1	173.5	119.4	151.2	144.8	138.7	152.3	120	128.4	129	108.3	127	136.4	134.5	129.3	150.4	140.4	155.6	182.1	170.8	113.9	127.3	137.9
0	132.5	163	144.4	167.5	149.6	173.5	160.6	179.3	153.6	175.1	151.3	147.4	150.6	144.6	183.8	189.5	154.8	147.3	136.6	167.7	142.9	110.9	175.6	139.7	152.6	129.1	120.7	139.3	183.7	132.3	150.5	132.4	150.5	143.9	148.2	134	125.7	124.5	175.8	119.8	137.5	99.96	114.4	125.7	149.1	141.6	133.4	136.2	147.6
0	170.1	161.8	132.3	162.2	137.7	138	177.5	138.4	141.1	140.7	128.4	128.3	133.5	117.7	128.2	134.4	170	144	102.9	164.3	145.6	145.3	112.2	105.8	109.4	133.7	101.2	93.5	127.3	124.7	132.7	123	158.6	137.7	127.2	98.26	111.2	130.5	115.6	120.1	94.31	103.3	129.6	114.7	119.7	110.2	105.7	120.1	123.4
0	166.2	132	116	135.1	133.8	119	144.3	153.1	145.9	105.2	120	122.7	153.7	126.4	123.3	144.8	126.7	126.3	160.9	130.7	107	124	88.91	97.43	129.3	133.6	115.4	114.8	108.5	130	109.4	107.3	88.11	118.1	108.8	106.9	120.1	91.33	99	113.7	107	100.3	105	97.35	89.66	119.9	85.86	106.9	106
0	152.4	139	168.1	167.1	136.3	166.6	126.6	159.1	164.9	177.4	184.7	153.1	159	142	166.5	133.5	148	177.9	157.3	145.5	133	143.1	154.6	235	172	196.3	194.4	177.8	148.8	161.5	127.6	158.8	144	133.7	149.4	170.9	166	163	234.9	655	723.8	734.8	713	707.2	683.6	627.9	594.3	359.9	256.1
0	101	112.8	93.51	107	67.44	108.5	NaN	NaN	NaN	NaN	NaN	NaN	NaN	NaN	NaN	NaN	NaN	NaN	NaN	NaN	NaN	NaN	NaN	NaN	NaN	NaN	NaN	NaN	NaN	NaN	NaN	NaN	NaN	NaN	NaN	NaN	NaN	NaN	NaN	NaN	NaN	NaN	NaN	NaN	NaN	NaN	NaN	NaN	NaN
0	155.2	166.7	121.5	125.7	179.1	108	103.6	135.4	152.4	110.1	125.8	134.6	114.7	143.1	136.2	115	132.4	127	150.6	119.1	118.1	109.9	139.8	130.1	126.8	125.7	113.3	134.1	131.5	110.9	140	151.3	122.3	130.9	142.7	113	117.6	133.6	124.4	122	119.9	113.9	131.4	101	136.1	104.5	115.6	161.6	103.3
0	172.4	143.5	159.1	148	97.87	133.6	119.5	131.6	121.6	167.4	136	160.3	155.4	136.5	142.7	118.3	109.6	122.9	112	137.7	130.3	109.9	119.5	NaN	NaN	NaN	NaN	NaN	NaN	NaN	NaN	NaN	NaN	NaN	NaN	NaN	NaN	NaN	NaN	NaN	NaN	NaN	NaN	NaN	NaN	NaN	NaN	NaN	NaN
0	159.3	137.3	178.8	136.8	180.3	149.4	175.4	131.8	144.4	161.3	110.3	162.5	114.4	141.6	105.3	155.5	125.4	150.2	139.8	128.3	118.5	111.9	140.5	134.9	127.9	138.2	155	146.7	138.7	108.5	171.8	158.7	119.5	164.6	108.4	127.6	82.09	118.9	122.3	143.9	123	118.3	127.3	123.6	122.4	116.8	123.6	113.3	119.4
0	179.5	130.2	160.9	143.3	148.9	146.4	185.6	127.6	126.9	135.7	126.3	119.5	131.4	113.4	142	139.4	142.8	140.5	148.3	146.5	NaN	NaN	NaN	NaN	NaN	NaN	NaN	NaN	NaN	NaN	NaN	NaN	NaN	NaN	NaN	NaN	NaN	NaN	NaN	NaN	NaN	NaN	NaN	NaN	NaN	NaN	NaN	NaN	NaN
0	140.8	122.9	149.1	157.7	167.5	126.5	137.6	155.5	184.2	129.8	127.7	141.5	129.6	169	158.2	165.8	118.4	135.9	176.9	142	153	137.2	132.7	163	148.6	149.3	124.4	98.12	170.8	142.5	147	159.7	146.6	137.8	155	143.5	128.4	166.8	131.5	162.3	145.3	136.7	123	158.4	132.5	133.8	135.1	109.2	133
0	379.5	401	417.5	439.1	427.5	442.5	462.1	454	430.9	552.4	431.5	494.6	464	294.9	288.2	274.2	327.2	217.3	200.9	179.1	166.5	180.4	144	164	173.4	151.9	118.7	141	162.5	171.2	168.9	141.9	151.9	157.9	157.8	124	172.5	145.5	170.5	178	143.5	164.8	126.3	157.3	161.5	138.6	154.5	147.3	159.3
0	89.5	159.5	95.5	NaN	NaN	NaN	NaN	NaN	NaN	NaN	NaN	NaN	NaN	NaN	NaN	NaN	NaN	NaN	NaN	NaN	NaN	NaN	NaN	NaN	NaN	NaN	NaN	NaN	NaN	NaN	NaN	NaN	NaN	NaN	NaN	NaN	NaN	NaN	NaN	NaN	NaN	NaN	NaN	NaN	NaN	NaN	NaN	NaN	NaN
[truncated: 215 more columns]
