# Supplementary material for: Fractional killing arises from cell-to-cell variability in overcoming a caspase activity threshold
Source: Mol Syst Biol. 2015 May 7;11(5):803. doi: 10.15252/msb.20145584 (PMC4461398; doi:10.15252/msb.20145584)
Supplement: Supplementary file 3 [file msb0011-0803-sd3.zip › All_data/110_Apomab+anti-Fc (50 nM)_2/raw_fret.tsv]

Cell # (0 for discarded)	T=5min	T=10min	T=15min	T=20min	T=25min	T=30min	T=35min	T=40min	T=45min	T=50min	T=55min	T=60min	T=65min	T=70min	T=75min	T=80min	T=85min	T=90min	T=95min	T=100min	T=105min	T=110min	T=115min	T=120min	T=125min	T=130min	T=135min	T=140min	T=145min	T=150min	T=155min	T=160min	T=165min	T=170min	T=175min	T=180min	T=185min	T=190min	T=195min	T=200min	T=205min	T=210min	T=215min	T=220min	T=225min	T=230min	T=235min	T=240min	T=245min
1	1.419	1.387	1.402	1.391	1.373	1.489	1.401	1.41	1.422	1.335	1.404	1.444	1.478	1.416	1.459	1.508	1.42	1.517	1.452	1.495	1.484	1.511	1.529	1.581	1.558	1.535	1.569	1.587	1.602	1.625	1.57	1.644	1.663	1.637	1.649	1.658	1.694	1.787	1.807	1.738	1.779	1.882	1.982	1.972	1.886	1.865	1.935	2.005	2.06
0	1.536	1.454	1.411	1.397	1.497	1.425	1.465	1.443	1.481	1.462	1.433	1.41	1.466	1.474	1.44	1.529	1.527	1.495	1.498	1.488	1.449	1.527	1.468	NaN	NaN	NaN	NaN	NaN	NaN	NaN	NaN	NaN	NaN	NaN	NaN	NaN	NaN	NaN	NaN	NaN	NaN	NaN	NaN	NaN	NaN	NaN	NaN	NaN	NaN
0	1.894	1.427	1.773	1.616	1.582	1.653	1.577	1.525	1.635	1.513	1.459	1.55	1.618	1.599	1.427	1.732	1.695	1.448	1.637	1.485	1.604	1.792	1.557	1.431	1.864	1.644	1.594	1.58	1.634	1.748	1.617	1.339	1.665	1.786	1.729	1.643	1.54	1.614	1.761	1.689	1.564	1.864	1.527	1.715	1.768	1.531	1.652	1.631	1.605
0	1.377	1.312	1.38	1.316	1.31	1.376	1.336	1.34	1.323	1.317	1.345	1.33	1.283	1.315	1.347	1.382	1.343	1.422	1.332	1.327	1.346	1.324	1.331	1.383	1.302	1.417	1.34	1.345	1.358	1.396	1.31	1.383	1.408	1.349	1.388	1.368	1.331	1.378	1.361	1.355	1.35	1.397	1.397	1.399	1.385	1.378	1.385	1.387	1.356
2	1.901	1.354	1.696	1.612	1.602	1.784	1.542	1.548	1.645	1.628	1.479	1.511	1.741	1.558	1.576	1.566	1.751	1.646	1.688	1.457	1.762	1.84	1.716	1.593	1.95	1.844	1.725	1.638	1.622	2.005	1.64	1.573	1.871	1.861	1.735	1.759	1.578	1.834	1.675	1.857	1.824	1.998	1.685	1.805	1.967	1.705	1.842	1.775	1.808
0	1.321	1.374	1.404	1.328	1.299	1.31	1.295	1.383	1.355	1.375	1.316	1.344	1.301	1.341	1.389	1.318	1.329	1.38	1.334	1.389	1.341	1.368	1.346	1.391	1.383	1.386	1.382	1.396	1.383	1.378	1.394	1.378	1.416	1.359	1.411	1.395	1.358	1.352	1.373	1.374	1.365	1.39	1.354	1.394	1.372	1.367	1.427	1.407	1.374
0	1.37	1.336	1.363	1.332	1.324	1.375	1.346	1.329	1.354	1.341	1.36	1.344	1.327	1.362	1.366	1.395	1.382	1.406	1.358	1.362	1.359	1.361	1.373	1.397	1.345	1.443	1.382	1.393	1.41	1.415	1.36	1.403	1.428	1.39	1.421	1.403	1.368	1.424	1.413	1.406	1.397	1.423	1.431	1.423	1.425	1.431	1.438	1.45	1.408
0	1.38	1.327	1.356	1.34	1.364	1.366	1.389	1.326	1.375	1.339	1.354	1.347	1.373	1.378	1.365	1.412	1.346	1.382	1.378	1.397	1.366	1.354	1.39	1.454	1.352	1.356	1.367	1.37	1.365	1.398	1.37	1.401	1.416	1.368	1.409	1.369	1.373	1.432	1.415	1.381	1.378	1.403	1.431	1.402	1.408	1.404	1.397	1.392	1.404
3	1.355	1.336	1.375	1.339	1.321	1.384	1.335	1.308	1.355	1.332	1.357	1.343	1.299	1.354	1.37	1.409	1.366	1.415	1.352	1.345	1.35	1.353	1.371	1.382	1.322	1.414	1.377	1.37	1.371	1.4	1.332	1.388	1.404	1.371	1.406	1.372	1.344	1.39	1.382	1.368	1.36	1.396	1.384	1.396	1.392	1.38	1.385	1.397	1.378
0	1.468	1.423	1.437	1.393	1.417	1.393	1.5	1.416	1.499	1.432	1.422	1.463	1.505	1.482	1.468	1.58	1.555	1.468	1.508	1.489	1.497	1.619	1.559	1.414	1.573	1.531	1.601	1.564	1.538	1.608	1.561	1.49	1.561	1.572	1.637	1.552	1.55	1.549	1.657	1.556	1.521	1.692	1.532	1.618	1.638	1.576	1.627	1.596	1.617
0	1.367	1.379	1.384	1.373	1.328	1.349	1.35	1.369	1.413	1.435	1.378	1.4	1.366	1.458	1.464	1.444	1.461	1.455	1.445	1.53	1.475	1.47	1.465	1.526	1.457	1.497	1.518	1.51	1.522	1.536	1.541	1.537	1.556	1.518	1.538	1.552	1.536	1.536	1.575	1.55	1.55	1.597	1.519	1.594	1.571	1.542	1.564	1.585	1.551
0	1.622	1.941	5.235	NaN	NaN	NaN	NaN	NaN	NaN	NaN	NaN	NaN	NaN	NaN	NaN	NaN	NaN	NaN	NaN	NaN	NaN	NaN	NaN	NaN	NaN	NaN	NaN	NaN	NaN	NaN	NaN	NaN	NaN	NaN	NaN	NaN	NaN	NaN	NaN	NaN	NaN	NaN	NaN	NaN	NaN	NaN	NaN	NaN	NaN
0	1.368	1.313	1.372	1.336	1.321	1.383	1.369	1.334	1.36	1.339	1.379	1.353	1.361	1.383	1.37	1.435	1.39	1.424	1.384	1.406	1.377	1.394	1.398	1.422	1.374	1.417	1.42	1.414	1.413	1.42	1.375	1.412	1.464	1.418	1.43	1.406	1.399	1.426	1.414	1.415	1.409	1.415	1.421	1.439	1.418	1.418	1.413	1.412	1.443
0	1.398	1.361	1.378	1.365	1.356	1.386	1.402	1.352	1.417	1.357	1.371	1.371	1.394	1.398	1.372	1.435	1.379	1.382	1.403	1.411	1.365	1.367	1.409	1.421	1.367	1.376	1.38	1.383	1.38	1.383	1.363	1.417	1.416	1.388	1.399	1.38	1.382	1.406	1.396	1.398	1.371	1.393	1.409	1.391	1.396	1.405	1.394	1.385	1.389
4	1.49	1.391	1.486	1.417	1.34	1.387	1.349	1.404	1.441	1.408	1.329	1.301	1.304	1.404	1.443	1.402	1.455	1.418	1.332	1.401	1.387	1.382	1.31	1.445	1.344	1.428	1.417	1.314	1.337	1.477	1.4	1.402	1.399	1.44	1.385	1.419	1.37	1.375	1.339	1.435	1.361	1.501	1.376	1.427	1.438	1.366	1.408	1.372	1.373
0	NaN	NaN	NaN	NaN	NaN	NaN	NaN	NaN	NaN	NaN	NaN	NaN	NaN	NaN	NaN	NaN	NaN	NaN	NaN	NaN	NaN	NaN	NaN	NaN	NaN	NaN	NaN	NaN	NaN	NaN	NaN	NaN	NaN	NaN	NaN	NaN	NaN	NaN	NaN	NaN	NaN	NaN	NaN	NaN	NaN	NaN	NaN	NaN	NaN
5	1.361	1.348	1.379	1.372	1.327	1.346	1.355	1.395	1.423	1.406	1.357	1.363	1.34	1.402	1.461	1.416	1.442	1.417	1.427	1.412	1.444	1.434	1.416	1.495	1.476	1.436	1.474	1.5	1.484	1.5	1.512	1.494	1.52	1.486	1.521	1.499	1.524	1.5	1.544	1.54	1.517	1.57	1.564	1.583	1.6	1.567	1.583	1.586	1.576
0	1.501	1.356	1.426	1.398	1.391	1.416	1.367	1.386	1.382	1.427	1.401	1.292	1.311	1.438	1.446	1.46	1.372	1.456	1.296	1.445	1.397	1.423	1.311	1.495	1.309	1.389	1.471	1.348	1.396	1.396	1.379	1.449	1.409	1.436	1.422	1.355	1.414	1.381	1.321	1.424	1.375	1.464	1.395	1.41	1.428	1.386	1.357	1.381	1.406
0	1.432	1.447	1.425	1.404	1.429	1.376	1.502	1.416	1.473	1.445	1.43	1.446	1.444	1.471	1.474	1.532	1.516	1.479	1.529	1.464	1.482	1.561	1.511	1.442	1.504	1.55	NaN	NaN	NaN	NaN	NaN	NaN	NaN	NaN	NaN	NaN	NaN	NaN	NaN	NaN	NaN	NaN	NaN	NaN	NaN	NaN	NaN	NaN	NaN
0	1.404	1.371	1.369	1.356	1.395	1.381	1.4	1.379	1.39	1.376	1.394	1.364	1.403	1.408	1.385	1.428	1.424	1.395	1.424	1.401	1.373	1.431	1.409	1.394	1.403	1.411	1.401	1.434	1.425	1.431	1.445	1.433	1.436	1.432	1.451	1.435	1.431	1.442	1.432	1.426	1.443	1.462	1.455	1.468	1.458	1.453	1.465	1.476	1.463
0	1.442	1.375	1.528	1.386	1.413	1.434	1.432	1.399	1.462	1.446	1.49	1.525	1.338	1.53	1.485	1.703	1.461	1.358	1.502	1.363	1.472	1.405	1.407	1.422	1.366	1.624	1.471	1.407	1.475	1.383	1.204	NaN	NaN	NaN	NaN	NaN	NaN	NaN	NaN	NaN	NaN	NaN	NaN	NaN	NaN	NaN	NaN	NaN	NaN
0	1.419	1.347	1.386	1.369	1.362	1.388	1.395	1.37	1.396	1.363	1.398	1.389	1.417	1.415	1.386	1.427	1.404	1.377	1.416	1.422	1.386	1.432	1.409	1.41	1.428	1.402	1.408	1.425	1.412	1.416	1.441	1.429	1.43	1.423	1.449	1.426	1.435	1.447	1.435	1.423	1.436	1.458	1.436	1.444	1.451	1.456	1.465	1.459	1.472
6	1.425	1.365	1.372	1.32	1.352	1.374	1.386	1.335	1.398	1.37	1.404	1.363	1.424	1.433	1.412	1.397	1.411	1.331	1.411	1.38	1.345	1.409	1.388	1.399	1.396	1.415	1.407	1.41	1.399	1.416	1.443	1.406	1.403	1.418	1.41	1.438	1.415	1.447	1.443	1.396	1.421	1.433	1.426	1.423	1.421	1.429	1.447	1.428	1.438
7	1.454	1.378	1.397	1.407	1.364	1.353	1.371	1.406	1.483	1.469	1.396	1.418	1.394	1.445	1.444	1.45	1.453	1.41	1.414	1.431	1.474	1.483	1.448	1.45	1.47	1.455	1.513	1.52	1.493	1.486	1.52	1.536	1.53	1.522	1.526	1.519	1.55	1.541	1.543	1.503	1.532	1.562	1.552	1.536	1.59	1.568	1.586	1.553	1.599
8	1.4	1.372	1.384	1.366	1.352	1.386	1.347	1.344	1.393	1.387	1.415	1.366	1.426	1.442	1.448	1.429	1.413	1.395	1.44	1.398	1.375	1.401	1.403	1.384	1.414	1.443	1.426	1.44	1.396	1.441	1.446	1.426	1.419	1.41	1.442	1.445	1.415	1.429	1.446	1.376	1.419	1.448	1.421	1.418	1.475	1.43	1.495	1.455	1.422
9	1.375	1.372	1.377	1.357	1.363	1.407	1.376	1.329	1.369	1.372	1.365	1.37	1.366	1.391	1.334	1.45	1.362	1.373	1.387	1.409	1.376	1.359	1.395	1.378	1.361	1.385	1.386	1.408	1.355	1.363	1.379	1.36	1.441	1.416	1.398	1.41	1.362	1.386	1.401	1.394	1.38	1.392	1.386	1.401	1.397	1.406	1.384	1.389	1.407
0	1.338	1.369	1.336	1.392	1.358	1.347	1.365	1.331	1.387	1.362	1.402	1.357	1.38	1.407	1.355	1.427	1.368	1.401	1.398	1.429	1.373	1.395	1.404	1.389	1.4	1.398	1.429	1.456	1.447	1.403	1.42	1.393	1.443	1.437	1.448	1.454	1.393	1.469	1.43	1.45	1.47	1.452	1.465	1.477	1.485	1.484	1.455	1.467	1.492
10	1.33	1.402	1.327	1.364	1.384	1.332	1.422	1.404	1.403	1.412	1.369	1.36	1.367	1.462	1.391	1.46	1.393	1.396	1.368	1.394	1.407	1.401	1.421	1.388	1.401	1.408	1.457	1.43	1.425	1.461	1.407	1.379	1.44	1.386	1.434	1.467	1.376	1.372	1.425	1.376	1.443	1.401	1.382	1.406	1.399	1.45	1.447	1.402	1.441
0	1.362	1.41	1.385	1.38	1.372	1.35	1.444	1.391	1.43	1.361	1.37	1.358	1.403	1.427	1.389	1.427	1.394	1.403	1.402	1.363	1.383	1.418	1.402	1.423	1.375	1.465	1.403	1.431	1.384	1.391	1.412	1.374	1.402	1.378	1.414	1.407	1.384	1.397	1.398	1.392	1.38	1.401	1.398	1.403	1.4	1.408	1.375	1.398	1.392
0	1.368	1.365	1.348	1.369	1.358	1.383	1.385	1.364	1.405	1.424	1.398	1.379	1.396	1.399	1.391	1.416	1.416	1.4	1.405	1.408	1.413	1.42	1.396	1.42	1.386	1.432	1.438	1.436	1.428	1.448	1.444	1.426	1.449	1.436	1.461	1.433	1.433	1.461	1.445	1.418	1.435	1.44	1.43	1.434	1.446	1.456	1.458	1.44	1.463
0	1.366	1.361	1.364	1.381	1.356	1.355	1.379	1.369	1.404	1.408	1.376	1.343	1.39	1.38	1.377	1.356	1.37	1.408	1.398	1.395	1.383	1.383	1.381	1.369	1.365	1.392	1.39	1.388	1.379	1.413	1.393	1.385	1.409	1.391	1.415	1.391	1.38	1.414	1.383	1.38	1.392	1.377	1.38	1.406	1.387	1.416	1.401	1.396	1.387
0	1.437	1.391	1.42	1.459	1.387	1.4	1.425	1.409	1.436	1.436	1.404	1.407	1.431	1.429	1.459	1.473	1.48	1.5	1.458	1.454	1.486	1.487	1.466	1.527	1.506	1.519	1.539	1.538	1.556	1.539	1.575	1.571	1.555	1.59	1.67	1.612	1.622	1.604	1.627	1.611	1.658	1.666	1.648	1.611	1.65	1.682	1.688	1.664	1.658
0	1.376	1.373	1.349	1.421	1.422	1.415	1.35	1.379	NaN	NaN	NaN	NaN	NaN	NaN	NaN	NaN	NaN	NaN	NaN	NaN	NaN	NaN	NaN	NaN	NaN	NaN	NaN	NaN	NaN	NaN	NaN	NaN	NaN	NaN	NaN	NaN	NaN	NaN	NaN	NaN	NaN	NaN	NaN	NaN	NaN	NaN	NaN	NaN	NaN
11	1.388	1.357	1.338	1.412	1.376	1.451	1.378	1.362	1.429	1.426	1.385	1.441	1.415	1.501	1.445	1.461	1.512	1.426	1.435	1.518	1.442	1.409	1.474	1.424	1.438	1.469	1.467	1.469	1.51	1.405	1.547	1.443	1.441	1.479	1.484	1.482	1.388	1.397	1.454	1.444	1.453	1.513	1.473	1.451	1.49	1.561	1.483	1.465	1.535
0	1.37	1.38	1.368	1.403	1.351	1.358	1.409	1.362	1.37	1.402	1.369	1.36	1.416	1.418	1.42	1.391	1.416	1.394	1.406	1.4	1.407	1.395	1.384	1.408	1.398	1.415	1.424	1.425	1.406	1.429	1.416	1.418	1.409	1.405	1.435	1.392	1.403	1.43	1.398	1.398	1.416	1.412	1.385	1.439	1.437	1.439	1.425	1.423	1.446
0	1.444	1.404	1.439	1.457	1.374	1.371	1.41	1.441	1.472	1.476	1.451	1.459	1.467	1.43	1.486	1.496	1.511	1.47	1.5	1.51	1.529	1.507	1.513	1.552	1.546	1.572	1.596	1.569	1.577	1.58	1.559	1.569	1.6	1.594	1.668	1.646	1.642	1.646	1.64	1.681	1.693	1.679	1.7	1.688	1.676	1.713	1.752	1.737	1.734
12	1.396	1.363	1.365	1.372	1.35	1.368	1.36	1.373	1.385	1.36	1.358	1.365	1.36	1.371	1.381	1.379	1.384	1.379	1.374	1.378	1.378	1.399	1.353	1.379	1.389	1.369	1.367	1.373	1.372	1.371	1.374	1.388	1.375	1.358	1.409	1.396	1.362	1.37	1.367	1.353	1.381	1.389	1.372	1.378	1.357	1.397	1.405	1.371	1.369
13	1.393	1.36	1.368	1.442	1.431	1.403	1.347	1.39	1.428	1.398	1.409	1.437	1.388	1.535	1.386	1.451	1.543	1.42	1.448	1.511	1.467	1.422	1.441	1.419	1.501	1.534	1.468	1.478	1.519	1.444	1.514	1.472	1.408	1.474	1.527	1.524	1.4	1.447	1.469	1.491	1.444	1.486	1.482	1.523	1.473	1.572	1.469	1.448	1.494
14	1.437	1.426	1.394	1.385	1.411	1.425	1.412	1.42	1.476	1.43	1.353	1.412	1.421	1.445	1.438	1.442	1.456	1.448	1.371	1.394	1.396	1.473	1.451	1.34	1.433	1.437	1.42	1.414	1.453	1.451	1.418	1.361	1.445	1.425	1.445	1.415	1.396	1.443	1.423	1.384	1.453	1.446	1.418	1.451	1.451	1.488	1.393	1.351	1.473
0	1.423	1.471	1.386	1.417	1.488	1.5	1.453	NaN	NaN	NaN	NaN	NaN	NaN	NaN	NaN	NaN	NaN	NaN	NaN	NaN	NaN	NaN	NaN	NaN	NaN	NaN	NaN	NaN	NaN	NaN	NaN	NaN	NaN	NaN	NaN	NaN	NaN	NaN	NaN	NaN	NaN	NaN	NaN	NaN	NaN	NaN	NaN	NaN	NaN
0	1.394	1.414	1.381	1.405	1.396	1.434	1.35	1.384	1.452	1.391	1.41	1.406	1.37	1.463	1.406	1.444	1.487	1.414	1.46	1.524	1.439	1.459	1.453	1.428	1.415	1.491	1.466	1.467	1.478	1.469	1.49	1.457	1.451	1.531	1.514	1.503	1.428	1.48	1.476	1.466	1.476	1.495	1.521	1.53	1.506	1.554	1.538	1.496	1.515
0	1.444	1.439	1.549	1.532	1.492	1.493	1.463	1.413	1.473	1.435	1.434	1.389	1.449	1.428	1.434	1.351	1.457	1.511	1.463	NaN	NaN	NaN	NaN	NaN	NaN	NaN	NaN	NaN	NaN	NaN	NaN	NaN	NaN	NaN	NaN	NaN	NaN	NaN	NaN	NaN	NaN	NaN	NaN	NaN	NaN	NaN	NaN	NaN	NaN
0	1.385	1.371	1.361	1.371	1.363	1.378	1.372	1.372	1.374	1.376	1.377	1.375	1.378	1.379	1.388	1.382	1.403	1.394	1.398	1.398	1.41	1.416	1.409	1.411	1.391	1.399	1.443	1.418	1.409	1.415	1.419	1.401	1.421	1.399	1.445	1.441	1.423	1.425	1.43	1.418	1.442	1.45	1.442	1.437	1.418	1.445	1.44	1.413	1.414
15	1.464	1.411	1.407	1.439	1.431	1.425	1.429	1.45	1.481	1.383	1.369	1.444	1.431	1.416	1.422	1.476	1.394	1.452	1.388	1.416	1.447	1.44	1.492	1.393	1.46	1.453	1.442	1.469	1.425	1.422	1.483	1.418	1.48	1.414	1.522	1.49	1.458	1.531	1.473	1.417	1.52	1.559	1.539	1.511	1.507	1.562	1.55	1.519	1.589
16	1.437	1.446	1.406	1.444	1.453	1.43	1.429	1.419	1.432	1.471	1.401	1.423	1.43	1.419	1.372	1.484	1.414	1.456	1.411	1.422	1.468	1.428	1.461	1.447	1.463	1.466	1.499	1.456	1.453	1.414	1.431	1.46	1.481	1.436	1.466	1.462	1.491	1.466	1.482	1.479	1.511	1.508	1.478	1.463	1.465	1.499	1.435	1.448	1.441
0	1.419	1.435	1.423	1.413	1.434	1.433	1.394	1.42	1.451	1.411	1.364	1.413	1.433	1.467	1.391	1.451	1.408	1.436	1.404	1.431	1.436	1.486	1.465	1.437	1.467	1.494	1.464	1.479	1.422	1.414	1.423	1.446	1.482	1.397	1.463	1.448	1.442	1.503	1.49	1.43	1.458	1.505	1.456	1.462	1.433	1.479	1.454	1.435	1.466
0	1.389	1.358	1.367	1.364	1.359	1.369	1.379	1.376	1.396	1.388	1.402	1.378	1.392	1.405	1.399	1.409	1.395	1.405	1.398	1.406	1.398	1.41	1.406	1.424	1.415	1.408	1.419	1.438	1.417	1.425	1.412	1.421	1.432	1.425	1.445	1.427	1.421	1.432	1.424	1.422	1.435	1.438	1.433	1.426	1.417	1.441	1.455	1.428	1.426
17	1.415	1.398	1.413	1.385	1.424	1.448	1.403	1.41	1.415	1.4	1.371	1.411	1.44	1.435	1.405	1.491	1.424	1.449	1.415	1.459	1.456	1.471	1.514	1.439	1.471	1.47	1.482	1.501	1.484	1.469	1.452	1.453	1.56	1.48	1.504	1.499	1.497	1.494	1.52	1.471	1.495	1.529	1.484	1.511	1.514	1.506	1.486	1.47	1.524
18	1.394	1.369	1.374	1.376	1.377	1.383	1.384	1.38	1.389	1.388	1.384	1.366	1.389	1.38	1.397	1.408	1.382	1.408	1.384	1.396	1.392	1.408	1.391	1.421	1.423	1.39	1.416	1.434	1.396	1.417	1.419	1.423	1.426	1.414	1.44	1.43	1.413	1.429	1.426	1.406	1.422	1.435	1.428	1.436	1.421	1.432	1.444	1.429	1.426
0	1.495	1.202	1.228	1.468	2.137	1.839	NaN	NaN	NaN	NaN	NaN	NaN	NaN	NaN	NaN	NaN	NaN	NaN	NaN	NaN	NaN	NaN	NaN	NaN	NaN	NaN	NaN	NaN	NaN	NaN	NaN	NaN	NaN	NaN	NaN	NaN	NaN	NaN	NaN	NaN	NaN	NaN	NaN	NaN	NaN	NaN	NaN	NaN	NaN
0	1.371	1.389	1.383	1.37	1.363	1.385	1.401	1.368	1.421	1.411	1.412	1.385	1.397	1.406	1.399	1.41	1.38	1.387	1.4	1.412	1.394	1.397	1.418	1.416	1.394	1.422	1.404	1.426	1.419	1.388	1.379	1.404	1.422	1.391	1.429	1.393	1.406	1.433	1.395	1.378	1.395	1.437	1.394	1.395	1.388	1.459	1.431	1.405	1.399
19	1.425	1.399	1.407	1.422	1.433	1.426	1.391	1.431	1.442	1.429	1.36	1.41	1.429	1.415	1.393	1.445	1.39	1.419	1.392	1.425	1.43	1.437	1.485	1.392	1.415	1.468	1.418	1.425	1.406	1.415	1.407	1.427	1.451	1.438	1.464	1.446	1.427	1.441	1.445	1.407	1.446	1.429	1.432	1.453	1.444	1.441	1.458	1.418	1.442
0	1.39	1.367	1.366	1.359	1.367	1.373	1.36	1.36	1.394	1.391	1.374	1.357	1.382	1.384	1.386	1.383	1.395	1.371	1.368	1.38	1.372	1.383	1.386	1.37	1.377	1.38	1.409	1.38	1.387	1.406	1.388	1.391	1.389	1.413	1.434	1.4	NaN	NaN	NaN	NaN	NaN	NaN	NaN	NaN	NaN	NaN	NaN	NaN	NaN
0	1.437	1.442	1.382	1.429	1.404	1.42	1.427	1.401	1.451	1.45	1.447	1.398	1.446	1.453	1.447	1.435	1.469	1.468	1.455	1.486	1.422	1.446	1.445	1.476	1.448	1.51	1.493	1.484	1.464	1.48	1.462	1.501	1.484	1.488	1.503	1.504	1.515	1.477	1.527	1.481	1.484	1.528	1.516	1.517	1.523	1.516	1.55	1.523	1.536
0	1.376	1.389	1.393	1.423	1.37	1.375	1.414	1.381	1.373	1.409	1.389	1.387	1.394	1.393	1.419	1.431	1.39	1.439	1.422	1.419	1.392	1.415	1.389	1.415	1.445	1.4	1.426	1.444	1.412	1.41	1.425	1.429	1.422	1.389	1.428	1.434	1.419	1.405	1.401	1.425	1.428	1.409	1.424	1.407	1.4	1.444	1.417	1.398	1.426
0	1.361	1.375	1.379	1.381	1.362	1.413	1.367	1.365	1.447	1.415	1.389	1.345	1.413	1.4	1.394	1.407	1.383	1.405	1.389	1.401	1.405	1.39	1.428	1.421	1.375	1.383	1.375	1.426	1.41	1.377	1.404	1.408	1.417	1.373	1.392	1.408	1.377	1.436	1.391	1.372	1.391	1.418	1.385	1.419	1.397	1.412	1.406	1.397	1.375
0	1.471	1.429	1.45	1.476	1.459	1.434	1.425	1.462	1.503	1.523	1.461	1.505	1.589	1.505	1.451	1.521	1.502	1.553	1.55	1.553	1.528	1.586	1.604	1.594	1.556	1.66	1.564	1.599	1.584	1.534	1.557	1.613	1.643	1.618	1.645	1.678	1.602	1.605	1.608	1.636	1.614	1.634	1.696	1.701	NaN	NaN	NaN	NaN	NaN
0	1.478	1.394	1.381	1.392	1.502	1.442	1.484	1.451	1.472	1.479	1.484	1.485	1.553	1.509	1.547	1.584	1.587	1.572	1.553	1.603	1.589	1.648	1.612	1.625	1.561	1.695	1.672	1.721	1.762	1.778	1.813	1.809	1.86	1.953	1.917	1.899	1.905	1.946	1.93	1.93	1.957	2.057	1.995	2.021	1.985	2.079	2.049	2.074	2.145
20	1.377	1.376	1.355	1.351	1.369	1.383	1.389	1.357	1.414	1.396	1.415	1.351	1.405	1.384	1.389	1.437	1.414	1.396	1.394	1.428	1.419	1.405	1.4	1.398	1.431	1.401	1.435	1.425	1.467	1.434	1.436	1.432	1.421	1.455	1.479	1.438	1.453	1.429	1.452	1.404	1.453	1.477	1.464	1.464	1.452	1.454	1.46	1.434	1.466
0	1.446	1.4	1.404	1.382	1.433	1.409	1.445	1.45	1.485	1.516	1.521	1.5	NaN	NaN	NaN	NaN	NaN	NaN	NaN	NaN	NaN	NaN	NaN	NaN	NaN	NaN	NaN	NaN	NaN	NaN	NaN	NaN	NaN	NaN	NaN	NaN	NaN	NaN	NaN	NaN	NaN	NaN	NaN	NaN	NaN	NaN	NaN	NaN	NaN
21	1.434	1.407	1.364	1.385	1.418	1.374	1.362	1.39	1.52	1.437	1.436	1.391	1.39	1.385	1.435	1.451	1.37	1.452	1.381	1.409	1.425	1.39	1.406	1.452	1.384	1.461	1.415	1.443	1.394	1.334	1.367	1.378	1.438	1.327	1.4	1.422	1.417	1.536	1.406	1.414	1.4	1.491	1.413	1.389	1.377	1.448	1.444	1.393	1.403
22	1.477	1.424	1.463	1.46	1.473	1.462	1.439	1.472	1.519	1.488	1.457	1.524	1.573	1.475	1.476	1.572	1.523	1.528	1.572	1.541	1.533	1.655	1.647	1.578	1.629	1.669	1.626	1.636	1.63	1.633	1.64	1.647	1.672	1.659	1.695	1.69	1.675	1.697	1.733	1.698	1.737	1.793	1.797	1.794	1.812	1.859	1.855	1.875	1.847
0	1.415	1.393	1.388	1.391	1.42	1.379	1.399	1.376	1.362	1.407	1.373	1.377	1.378	1.42	1.433	1.431	NaN	NaN	NaN	NaN	NaN	NaN	NaN	NaN	NaN	NaN	NaN	NaN	NaN	NaN	NaN	NaN	NaN	NaN	NaN	NaN	NaN	NaN	NaN	NaN	NaN	NaN	NaN	NaN	NaN	NaN	NaN	NaN	NaN
0	1.455	1.457	1.39	1.471	1.44	1.426	1.429	1.427	1.475	1.463	1.475	1.42	1.447	1.483	1.475	1.49	1.487	1.477	1.483	1.464	1.456	1.473	1.478	1.484	1.44	1.491	1.49	1.494	1.465	1.498	1.461	1.505	1.518	1.516	1.511	1.508	1.508	1.493	1.507	1.474	1.494	1.51	1.499	1.521	1.497	1.524	1.529	1.496	1.503
23	1.424	1.425	1.364	1.375	1.477	1.429	1.502	1.44	1.482	1.496	1.455	1.466	1.543	1.492	1.657	1.639	1.714	1.824	1.868	1.995	2.083	2.193	2.186	2.28	2.199	2.334	2.275	2.322	2.289	2.28	2.263	2.272	2.313	2.391	2.369	2.349	2.345	2.331	2.34	2.293	2.336	2.306	2.356	2.328	2.31	2.321	2.284	2.318	2.344
0	1.397	NaN	NaN	NaN	NaN	NaN	NaN	NaN	NaN	NaN	NaN	NaN	NaN	NaN	NaN	NaN	NaN	NaN	NaN	NaN	NaN	NaN	NaN	NaN	NaN	NaN	NaN	NaN	NaN	NaN	NaN	NaN	NaN	NaN	NaN	NaN	NaN	NaN	NaN	NaN	NaN	NaN	NaN	NaN	NaN	NaN	NaN	NaN	NaN
0	1.438	1.414	1.399	1.444	1.424	1.42	1.493	1.458	1.472	1.489	1.467	1.45	1.495	1.476	1.472	1.54	1.54	1.52	NaN	NaN	NaN	NaN	NaN	NaN	NaN	NaN	NaN	NaN	NaN	NaN	NaN	NaN	NaN	NaN	NaN	NaN	NaN	NaN	NaN	NaN	NaN	NaN	NaN	NaN	NaN	NaN	NaN	NaN	NaN
0	1.368	1.42	1.378	1.326	1.347	1.403	1.369	1.364	1.439	1.376	1.411	1.401	1.376	1.4	1.399	1.422	1.406	1.421	1.375	1.429	1.345	1.407	1.41	1.383	1.387	1.42	1.403	1.433	1.392	1.375	1.389	1.385	1.399	1.369	1.399	1.423	1.454	1.51	1.395	1.407	1.389	1.465	1.411	1.398	1.395	1.445	1.432	1.418	1.393
0	1.372	1.388	1.337	1.423	1.395	1.382	1.404	1.382	1.34	1.408	1.38	1.381	1.387	1.41	1.439	1.431	1.376	1.421	1.399	1.385	1.378	1.421	1.4	1.398	1.432	1.381	1.429	1.418	1.411	1.407	1.414	1.413	1.441	NaN	NaN	NaN	NaN	NaN	NaN	NaN	NaN	NaN	NaN	NaN	NaN	NaN	NaN	NaN	NaN
0	1.411	1.397	1.364	1.433	1.398	1.363	1.39	1.38	1.395	1.403	1.382	1.388	1.386	1.403	1.399	1.44	1.392	1.453	1.389	1.427	1.409	1.409	1.437	1.428	1.487	1.432	1.453	1.468	1.465	1.453	1.486	1.486	1.483	1.438	1.515	1.523	1.533	1.514	1.488	1.48	1.525	1.539	1.509	1.522	1.506	1.546	1.535	1.522	1.573
0	1.463	1.392	1.389	1.441	1.472	1.385	1.421	1.442	1.445	1.42	1.459	1.416	1.412	1.419	1.49	1.449	1.451	1.432	1.427	1.466	1.418	1.438	1.449	1.474	1.389	1.447	1.418	1.451	1.434	1.448	1.439	1.45	1.466	1.456	1.467	1.452	1.442	1.435	1.46	1.432	1.436	1.454	1.451	1.477	1.428	1.469	1.467	1.453	1.448
0	1.414	1.389	1.37	1.407	1.373	1.383	1.384	1.387	1.412	1.398	1.451	1.359	1.4	1.41	1.425	1.421	1.43	1.435	1.405	1.428	1.422	1.418	1.409	1.447	1.409	1.468	1.437	1.451	1.438	1.438	1.418	1.44	1.453	1.456	1.458	1.467	1.458	1.448	1.454	1.431	1.449	1.459	1.43	1.469	1.433	1.46	1.474	1.438	1.445
0	1.419	1.439	1.378	1.432	1.46	1.398	1.455	1.412	1.472	1.45	1.46	1.444	1.414	1.399	1.503	1.423	1.459	1.461	1.436	1.465	1.458	1.463	1.43	1.482	1.442	1.436	1.469	1.524	1.459	1.431	1.442	1.459	1.462	1.452	1.483	1.487	1.433	1.438	1.483	1.458	1.476	1.523	1.461	1.482	1.476	1.481	1.442	1.487	1.501
24	1.66	1.613	1.579	1.601	1.584	1.614	1.581	1.607	1.664	1.595	1.599	1.594	1.618	1.642	1.621	1.616	1.621	1.605	1.6	1.67	1.599	1.584	1.598	1.641	1.645	1.657	1.65	1.685	1.644	1.682	1.649	1.666	1.671	1.653	1.702	1.657	1.674	1.696	1.692	1.643	1.678	1.675	1.652	1.654	1.663	1.679	1.667	1.673	1.7
0	1.405	1.385	1.369	1.402	1.391	1.39	1.392	1.379	1.404	1.4	1.405	1.371	1.391	1.388	1.448	1.406	1.427	1.419	1.412	1.419	1.394	1.411	1.414	1.442	1.415	1.425	1.436	1.458	1.425	1.427	1.413	1.429	1.445	1.445	1.452	1.453	1.434	1.439	1.444	1.411	1.437	1.455	1.433	1.459	1.433	1.44	1.461	1.431	1.449
25	1.386	1.374	1.397	1.426	1.407	1.367	1.379	1.432	1.427	1.422	1.376	1.374	1.408	1.42	1.405	1.453	1.428	1.426	1.399	1.409	1.415	1.452	1.404	1.419	1.414	1.419	1.387	1.457	1.426	1.419	1.371	1.445	1.427	1.42	1.452	1.436	1.438	1.412	1.42	1.406	1.448	1.457	1.443	1.452	1.445	1.456	1.461	1.428	1.463
26	1.382	1.386	1.368	1.372	1.364	1.408	1.383	1.395	1.407	1.414	1.434	1.395	1.413	1.434	1.43	1.449	1.438	1.464	1.445	1.48	1.476	1.466	1.49	1.502	1.508	1.521	1.547	1.527	1.535	1.57	1.568	1.608	1.672	1.591	1.599	1.616	1.669	1.738	1.768	1.79	1.841	1.911	1.927	1.989	1.98	2.053	2.093	2.067	2.086
0	1.658	1.635	1.634	1.641	1.629	1.622	1.623	1.633	1.645	1.632	1.638	1.631	1.656	1.632	1.667	1.637	1.675	1.653	1.697	1.736	1.693	1.666	1.675	1.69	1.717	1.695	1.7	1.777	1.728	1.757	1.694	1.753	1.717	1.738	1.745	1.758	1.738	1.73	1.743	1.719	1.762	1.752	1.813	1.765	1.714	1.787	1.738	1.753	1.789
27	1.463	1.437	1.411	1.424	1.408	1.398	1.355	1.399	1.451	1.427	1.425	1.396	1.398	1.413	1.4	1.415	1.39	1.408	1.403	1.413	1.394	1.427	1.42	1.43	1.426	1.429	1.406	1.462	1.437	1.429	1.407	1.414	1.458	1.451	1.464	1.447	1.448	1.452	1.446	1.423	1.433	1.456	1.422	1.473	1.455	1.462	1.474	1.45	1.439
28	1.388	1.36	1.344	1.365	1.342	1.392	1.367	1.389	1.406	1.394	1.426	1.383	1.39	1.404	1.398	1.422	1.419	1.41	1.414	1.43	1.398	1.413	1.375	1.405	1.399	1.423	1.431	1.413	1.391	1.43	1.405	1.443	1.468	1.439	1.405	1.439	1.461	1.458	1.423	1.409	1.435	1.459	1.443	1.419	1.421	1.462	1.448	1.466	1.427
29	1.351	1.366	1.343	1.325	1.348	1.374	1.351	1.368	1.393	1.39	1.366	1.328	1.365	1.369	1.372	1.415	1.379	1.406	1.357	1.394	1.35	1.387	1.374	1.383	1.379	1.376	1.397	1.399	1.383	1.399	1.38	1.372	1.429	1.401	1.396	1.399	1.412	1.407	1.393	1.411	1.395	1.457	1.434	1.412	1.432	1.437	1.442	1.424	1.431
0	1.392	1.465	1.401	1.406	1.378	1.402	1.373	1.408	1.413	1.43	1.452	1.419	1.433	1.421	1.46	1.46	1.45	1.408	1.419	1.42	1.409	1.418	1.458	1.439	1.417	1.473	1.387	1.471	1.438	1.426	1.422	1.439	1.497	1.448	1.445	1.455	1.451	1.475	1.439	1.408	1.497	1.515	1.48	1.447	1.49	1.519	1.555	1.52	1.522
0	1.437	1.448	1.44	1.441	1.396	1.448	1.423	1.424	1.454	1.442	1.501	1.444	1.485	1.517	1.467	1.533	1.488	1.507	1.523	1.477	1.536	1.575	1.568	1.572	1.558	1.565	1.535	1.615	NaN	NaN	NaN	NaN	NaN	NaN	NaN	NaN	NaN	NaN	NaN	NaN	NaN	NaN	NaN	NaN	NaN	NaN	NaN	NaN	NaN
0	1.453	1.41	1.395	1.461	1.404	1.415	1.386	1.416	1.414	1.42	1.463	1.392	1.414	1.429	1.4	1.473	1.398	1.424	1.406	1.455	1.403	1.417	1.431	1.44	1.396	1.446	1.434	1.448	1.434	1.396	1.408	1.421	1.467	1.446	1.425	1.429	1.448	1.455	1.4	1.379	1.43	1.423	1.438	1.398	1.406	1.458	1.431	1.419	1.427
0	1.361	1.343	1.341	1.35	1.354	1.375	1.341	1.377	1.385	1.373	1.392	1.337	1.365	1.376	1.363	1.376	1.37	1.412	1.363	1.4	1.375	1.378	1.381	1.399	1.363	1.374	1.399	1.376	1.381	1.364	1.372	1.367	1.415	1.381	1.384	1.388	1.373	1.4	1.369	1.371	1.366	1.397	1.38	1.375	1.358	1.379	1.383	1.387	1.376
0	1.415	1.426	1.369	1.407	1.434	1.384	1.405	1.426	1.441	1.427	1.432	1.399	1.399	1.421	1.473	1.4	1.427	1.423	1.438	1.472	1.435	1.417	1.444	1.475	1.447	1.462	1.465	1.459	1.474	1.46	1.481	1.467	1.537	1.467	1.506	1.531	1.473	1.503	1.517	1.451	1.506	1.52	1.498	1.537	1.512	1.526	1.528	1.536	1.534
30	1.379	1.418	1.414	1.402	1.422	1.401	1.425	1.391	1.412	1.421	1.455	1.402	1.379	1.431	1.456	1.453	1.413	1.441	1.424	1.412	1.405	1.406	1.393	1.44	1.439	1.438	1.437	1.442	1.42	1.412	1.418	1.487	1.479	1.423	1.449	1.495	1.435	1.444	1.433	1.422	1.476	1.474	1.446	1.479	1.449	1.472	1.459	1.45	1.47
0	1.443	1.413	1.397	1.386	1.372	1.422	1.41	1.375	1.518	1.443	1.449	1.413	1.475	1.513	1.479	1.489	1.514	1.461	1.445	1.489	1.521	1.491	1.538	1.574	1.562	1.533	1.53	1.602	1.611	1.568	1.565	1.567	1.622	1.581	1.599	1.596	1.597	1.605	1.605	1.579	1.628	1.661	1.634	1.619	1.64	1.652	1.653	1.679	1.592
0	1.36	1.333	1.349	1.361	1.418	1.373	1.368	1.41	1.398	1.405	1.384	1.362	1.365	1.381	1.379	1.405	1.382	1.379	1.407	1.387	1.399	1.379	1.368	1.364	1.414	1.412	1.401	1.423	1.409	1.413	1.413	1.437	1.454	1.416	1.433	1.416	1.418	1.41	1.444	1.424	1.447	1.424	1.409	1.442	1.433	1.462	1.447	1.432	1.436
0	1.42	1.418	1.385	1.409	1.407	1.359	1.394	1.373	1.435	1.42	1.407	1.334	1.389	1.403	1.398	1.42	1.4	1.392	1.379	1.43	1.367	1.391	1.387	1.42	1.373	1.441	1.418	1.43	1.433	1.428	1.405	1.407	1.413	1.39	1.439	1.411	1.419	1.438	1.405	1.386	1.399	1.46	1.406	1.425	1.398	1.438	1.426	1.42	1.391
31	1.431	1.392	1.43	1.409	1.446	1.453	1.407	1.421	1.405	1.436	1.465	1.409	1.393	1.427	1.435	1.471	1.42	1.435	1.422	1.401	1.426	1.412	1.411	1.421	1.453	1.437	1.452	1.449	1.424	1.424	1.421	1.46	1.444	1.446	1.438	1.455	1.446	1.455	1.408	1.405	1.423	1.453	1.413	1.453	1.455	1.444	1.451	1.432	1.418
32	1.445	1.396	1.427	1.38	1.416	1.357	1.419	1.396	1.415	1.439	1.417	1.395	1.412	1.412	1.413	1.487	1.492	1.415	1.429	1.498	1.476	1.459	1.453	1.485	1.504	1.479	1.453	1.512	1.524	1.475	1.511	1.505	1.519	1.484	1.544	1.511	1.52	1.535	1.535	1.477	1.554	1.57	1.53	1.553	1.537	1.589	1.577	1.541	1.558
0	1.369	1.376	1.358	1.413	1.406	1.379	1.348	1.431	1.384	1.381	1.401	1.365	1.406	1.4	1.46	1.425	1.459	NaN	NaN	NaN	NaN	NaN	NaN	NaN	NaN	NaN	NaN	NaN	NaN	NaN	NaN	NaN	NaN	NaN	NaN	NaN	NaN	NaN	NaN	NaN	NaN	NaN	NaN	NaN	NaN	NaN	NaN	NaN	NaN
0	1.453	1.421	1.386	1.422	1.415	1.426	1.412	1.403	1.438	1.434	1.452	1.381	1.449	1.385	1.475	1.431	1.436	1.476	1.495	1.477	1.466	1.509	1.538	1.488	1.525	1.515	1.507	1.573	1.562	1.559	1.597	1.614	1.658	1.592	1.596	1.673	NaN	NaN	NaN	NaN	NaN	NaN	NaN	NaN	NaN	NaN	NaN	NaN	NaN
33	1.443	1.411	1.412	1.407	1.403	1.413	1.388	1.388	1.466	1.414	1.44	1.42	1.387	1.424	1.4	1.423	1.423	1.417	1.431	1.444	1.436	1.436	1.414	1.476	1.465	1.451	1.454	1.475	1.448	1.445	1.45	1.452	1.47	1.46	1.469	1.445	1.463	1.482	1.46	1.445	1.464	1.489	1.48	1.479	1.481	1.512	1.477	1.508	1.483
0	1.413	1.338	1.347	1.371	1.414	1.392	1.424	1.39	1.41	1.4	1.431	1.351	1.414	1.413	1.417	1.421	1.401	1.451	1.434	1.429	1.455	1.422	1.446	1.411	1.44	1.463	1.443	1.499	1.401	1.415	1.466	1.447	1.496	1.441	1.476	1.459	1.459	1.448	1.477	1.426	1.465	1.445	1.448	1.469	1.465	1.436	1.433	1.461	1.438
0	1.414	1.397	1.379	1.368	1.377	1.392	1.395	1.419	1.412	1.383	1.402	1.385	1.409	1.413	1.409	1.437	1.414	1.444	1.398	1.432	1.4	1.45	1.414	1.444	1.425	1.428	1.434	1.433	1.434	1.441	1.425	1.465	1.488	1.448	1.462	1.426	1.439	1.463	1.449	1.415	1.444	1.491	1.452	1.444	1.446	1.497	1.464	1.486	1.456
0	1.426	1.387	1.363	1.416	1.405	1.412	1.388	1.401	1.416	1.395	1.408	1.406	1.418	1.411	1.39	1.398	1.388	1.423	1.424	1.423	1.419	1.452	1.44	1.479	1.397	1.415	1.434	1.419	1.418	1.445	1.405	1.44	1.436	1.427	1.454	1.411	1.403	1.439	1.426	1.389	1.424	1.451	1.403	1.432	1.401	1.435	1.44	1.435	1.465
0	1.482	1.429	1.451	1.524	1.454	1.472	1.4	1.41	1.42	1.442	1.442	1.408	1.428	1.438	1.441	1.489	1.48	1.455	1.448	1.482	1.435	1.46	1.409	1.446	1.431	1.447	1.426	1.4	1.452	1.383	1.476	1.473	1.515	1.442	1.472	1.475	1.454	1.456	1.428	1.461	1.452	1.459	1.439	1.435	1.43	1.447	1.425	1.428	1.45
0	1.409	1.356	1.36	1.383	1.411	1.423	1.351	1.413	1.434	1.431	1.44	1.346	1.429	1.426	1.459	1.472	NaN	NaN	NaN	NaN	NaN	NaN	NaN	NaN	NaN	NaN	NaN	NaN	NaN	NaN	NaN	NaN	NaN	NaN	NaN	NaN	NaN	NaN	NaN	NaN	NaN	NaN	NaN	NaN	NaN	NaN	NaN	NaN	NaN
0	1.513	1.394	1.423	1.465	1.446	1.444	1.404	1.421	1.466	1.449	1.4	1.409	1.466	1.425	1.431	1.453	1.445	1.434	1.415	1.493	1.443	1.476	1.412	1.427	1.453	1.451	1.424	1.43	1.443	1.391	1.457	1.42	NaN	NaN	NaN	NaN	NaN	NaN	NaN	NaN	NaN	NaN	NaN	NaN	NaN	NaN	NaN	NaN	NaN
0	1.43	1.419	1.42	1.407	1.402	1.373	1.389	1.405	1.442	NaN	NaN	NaN	NaN	NaN	NaN	NaN	NaN	NaN	NaN	NaN	NaN	NaN	NaN	NaN	NaN	NaN	NaN	NaN	NaN	NaN	NaN	NaN	NaN	NaN	NaN	NaN	NaN	NaN	NaN	NaN	NaN	NaN	NaN	NaN	NaN	NaN	NaN	NaN	NaN
0	1.395	1.385	1.373	1.374	1.376	1.38	1.378	1.383	1.395	1.39	1.392	1.378	1.401	1.405	1.398	1.411	1.408	1.419	1.415	1.418	1.422	1.435	1.433	1.443	1.433	1.448	1.454	1.438	1.467	1.469	1.47	1.476	1.502	1.468	1.526	1.504	1.514	1.502	1.493	1.473	1.506	1.563	1.522	1.548	1.525	1.568	1.564	1.577	1.584
0	1.425	1.389	1.385	1.412	1.413	1.385	1.423	1.414	1.399	1.404	1.428	1.395	1.397	1.408	1.417	1.422	1.412	1.435	1.395	1.402	1.411	1.418	1.419	1.404	1.416	1.421	1.425	1.43	1.408	1.41	1.425	1.429	1.414	1.404	1.424	1.426	1.399	1.417	1.441	1.384	1.406	1.407	1.397	1.42	1.417	1.411	1.418	1.421	1.441
0	1.45	1.449	1.415	1.361	1.361	1.425	1.44	1.425	1.389	1.415	1.439	1.405	1.412	1.426	1.425	NaN	NaN	NaN	NaN	NaN	NaN	NaN	NaN	NaN	NaN	NaN	NaN	NaN	NaN	NaN	NaN	NaN	NaN	NaN	NaN	NaN	NaN	NaN	NaN	NaN	NaN	NaN	NaN	NaN	NaN	NaN	NaN	NaN	NaN
0	1.462	1.43	1.418	1.4	1.413	1.423	1.442	1.4	1.426	1.468	1.464	1.456	1.427	1.438	1.46	1.446	1.472	1.461	1.486	1.46	1.435	1.444	1.486	1.483	1.522	1.473	1.482	1.481	1.509	1.515	1.475	1.619	1.56	1.527	1.554	1.568	1.591	1.58	1.547	1.52	1.551	1.576	1.582	1.615	1.576	1.613	1.618	1.576	1.587
0	1.413	1.365	1.361	1.371	1.37	1.369	1.375	1.375	1.413	1.365	1.367	1.364	1.376	1.391	1.382	1.392	1.377	1.385	1.376	1.378	1.373	1.378	1.377	1.411	1.387	1.382	1.377	1.367	1.379	1.402	1.398	1.409	1.414	1.381	1.405	1.375	1.382	1.391	1.393	1.356	1.374	1.405	1.402	1.384	1.366	1.415	1.408	1.395	1.408
34	1.376	1.368	1.355	1.383	1.399	1.381	1.408	1.407	1.421	1.42	1.448	1.426	1.481	1.479	1.482	1.537	1.527	1.55	1.537	1.565	1.563	1.589	1.6	1.564	1.605	1.644	1.631	1.659	1.633	1.646	1.657	1.684	1.701	1.67	1.701	1.711	1.686	1.716	1.742	1.702	1.724	1.708	1.694	1.748	1.738	1.748	1.738	1.748	1.769
0	1.405	1.381	1.383	1.378	1.403	1.382	1.408	1.38	1.406	1.404	1.423	1.411	1.453	1.46	1.475	1.499	1.475	1.53	1.498	1.524	1.529	1.546	1.57	1.529	1.551	1.586	1.594	1.612	1.594	1.624	1.615	1.647	1.66	1.637	1.649	1.663	1.639	1.649	1.665	1.615	1.668	1.662	1.645	1.66	1.67	1.689	1.677	1.677	1.718
0	1.63	1.738	1.664	1.612	1.761	1.75	1.719	1.657	1.832	1.674	NaN	NaN	NaN	NaN	NaN	NaN	NaN	NaN	NaN	NaN	NaN	NaN	NaN	NaN	NaN	NaN	NaN	NaN	NaN	NaN	NaN	NaN	NaN	NaN	NaN	NaN	NaN	NaN	NaN	NaN	NaN	NaN	NaN	NaN	NaN	NaN	NaN	NaN	NaN
0	1.524	1.612	1.5	1.461	1.526	1.547	1.519	1.458	1.486	1.54	1.468	1.509	1.53	1.499	1.479	1.524	1.487	1.552	1.501	1.446	1.425	1.523	1.527	1.529	1.557	1.487	1.518	1.493	1.529	1.513	1.51	1.624	1.572	1.561	1.542	1.56	1.499	1.535	1.534	1.422	1.515	1.548	1.505	1.538	1.491	1.509	1.556	1.532	1.48
35	1.458	1.404	1.396	1.411	1.384	1.414	1.393	1.407	1.466	1.418	1.417	1.39	1.435	1.45	1.433	1.474	1.426	1.469	1.473	1.476	1.453	1.507	1.482	1.487	1.497	1.492	1.495	1.493	1.516	1.507	1.534	1.545	1.572	1.543	1.615	1.607	1.557	1.581	1.619	1.597	1.602	1.647	1.618	1.651	1.625	1.649	1.669	1.664	1.703
0	1.425	1.381	1.362	1.372	1.391	1.382	1.405	1.389	1.426	1.374	1.387	1.376	1.403	1.377	1.433	1.436	1.428	1.421	1.411	1.455	1.429	1.442	1.445	1.45	1.475	1.506	1.463	1.467	1.488	1.501	1.491	1.509	1.496	1.515	1.53	1.519	1.513	1.536	1.537	1.503	1.541	1.565	1.531	1.573	1.543	1.565	1.551	1.544	1.569
0	1.42	1.436	1.325	1.377	1.379	1.431	1.365	1.406	1.423	1.396	1.399	1.362	1.386	1.414	1.415	1.374	1.425	1.445	1.388	1.449	1.392	1.393	1.442	1.406	1.42	1.438	1.422	1.404	1.413	1.369	1.415	1.44	1.492	1.459	1.439	1.411	1.46	1.357	1.405	1.403	1.427	1.499	1.428	1.469	1.402	1.454	1.451	1.434	1.437
0	1.522	1.396	1.391	1.403	1.436	1.404	1.343	1.372	1.483	1.445	1.41	1.341	1.388	1.43	1.395	1.435	1.412	1.417	1.443	1.4	1.384	1.426	1.447	1.413	1.428	1.411	1.462	1.444	1.456	1.427	1.434	1.452	1.481	1.484	1.485	1.479	1.466	1.452	1.445	1.451	1.467	1.471	1.481	1.474	1.466	1.462	1.463	1.46	1.474
0	1.372	1.39	1.392	1.363	1.361	1.369	1.366	1.362	1.412	1.391	1.399	1.426	1.371	1.416	1.417	1.408	1.436	1.437	1.393	1.417	1.448	1.415	1.447	1.473	1.473	1.463	1.448	1.478	1.502	1.482	1.464	1.497	1.497	1.478	1.498	1.517	1.488	1.536	1.49	1.469	1.487	1.501	1.509	1.495	1.507	1.524	1.519	1.5	1.505
0	NaN	NaN	NaN	NaN	NaN	NaN	NaN	NaN	NaN	NaN	NaN	NaN	NaN	NaN	NaN	NaN	NaN	NaN	NaN	NaN	NaN	NaN	NaN	NaN	NaN	NaN	NaN	NaN	NaN	NaN	NaN	NaN	NaN	NaN	NaN	NaN	NaN	NaN	NaN	NaN	NaN	NaN	NaN	NaN	NaN	NaN	NaN	NaN	NaN
0	1.433	1.423	1.398	1.407	1.455	1.45	1.422	1.396	1.45	1.38	1.416	1.441	1.424	1.437	1.41	1.416	1.393	1.44	1.4	1.424	1.377	1.475	1.432	1.452	1.409	1.468	1.465	1.427	1.456	1.456	1.425	1.438	1.432	1.42	1.454	1.422	1.422	1.437	1.459	1.388	1.393	1.434	1.431	1.449	1.41	1.442	1.453	1.436	1.448
0	1.415	1.376	1.374	1.382	1.368	1.458	1.409	1.388	1.431	1.371	1.392	1.385	1.379	1.396	1.386	1.369	1.377	1.372	1.38	1.376	1.4	1.381	1.397	1.406	1.373	1.396	1.405	1.402	1.401	1.363	1.394	1.385	1.437	1.409	1.418	1.395	1.425	1.38	1.358	1.358	1.397	1.451	1.399	1.448	1.394	1.423	1.459	1.403	1.414
0	1.432	1.403	1.342	1.374	1.412	1.432	1.417	1.43	1.379	1.408	1.417	1.384	1.431	1.418	1.422	1.422	1.435	1.423	1.418	1.437	1.422	1.444	1.432	1.419	1.446	1.445	1.41	1.444	1.428	1.4	1.44	1.408	1.471	1.457	1.457	1.468	1.44	1.452	1.45	1.438	1.438	1.428	1.408	1.473	1.442	1.437	1.44	1.433	1.445
0	1.546	1.571	1.516	1.434	1.445	1.584	1.472	1.457	1.493	1.569	1.499	1.485	1.498	1.464	1.575	1.543	1.518	1.533	1.514	1.471	1.53	1.507	1.528	1.511	1.544	1.524	1.49	1.53	1.532	1.535	1.539	1.576	1.593	1.479	1.568	1.551	1.473	1.544	1.481	1.511	1.529	1.554	1.492	1.515	1.547	1.492	1.543	1.544	1.562
0	1.455	1.438	1.4	1.398	1.417	1.457	1.44	1.419	1.464	1.419	1.434	1.437	1.426	1.44	1.454	1.456	1.432	1.436	1.433	1.455	1.435	1.479	1.489	1.485	1.495	1.491	1.498	1.479	1.479	1.51	1.524	1.545	1.542	1.542	1.562	1.586	1.597	1.632	1.619	1.579	1.647	1.679	1.68	1.713	1.643	1.731	1.748	1.729	1.737
0	1.461	1.439	1.403	1.383	1.391	1.458	1.429	1.399	1.378	1.444	1.437	1.441	1.492	1.478	1.473	1.54	1.505	1.523	1.512	1.549	1.542	1.623	1.663	1.601	1.661	1.685	NaN	NaN	NaN	NaN	NaN	NaN	NaN	NaN	NaN	NaN	NaN	NaN	NaN	NaN	NaN	NaN	NaN	NaN	NaN	NaN	NaN	NaN	NaN
0	NaN	NaN	NaN	NaN	NaN	NaN	NaN	NaN	NaN	NaN	NaN	NaN	NaN	NaN	NaN	NaN	NaN	NaN	NaN	NaN	NaN	NaN	NaN	NaN	NaN	NaN	NaN	NaN	NaN	NaN	NaN	NaN	NaN	NaN	NaN	NaN	NaN	NaN	NaN	NaN	NaN	NaN	NaN	NaN	NaN	NaN	NaN	NaN	NaN
36	1.575	1.496	1.482	1.489	1.542	1.514	1.492	1.491	1.602	1.547	1.539	1.541	1.53	1.629	1.62	1.667	1.625	1.684	1.714	1.723	1.736	1.798	1.823	1.812	1.831	1.867	1.921	1.936	1.953	1.995	1.971	2.031	2.07	2.081	2.104	2.127	2.128	2.173	2.15	2.154	2.197	2.223	2.218	2.233	2.228	2.237	2.259	2.247	2.247
37	1.435	1.419	1.345	1.37	1.4	1.414	1.393	1.449	1.352	1.415	1.449	1.368	1.425	1.387	1.419	1.386	1.426	1.395	1.42	1.424	1.386	1.43	1.423	1.415	1.477	1.442	1.381	1.443	1.408	1.427	1.459	1.417	1.478	1.447	1.478	1.473	1.416	1.427	1.426	1.464	1.45	1.479	1.444	1.487	1.454	1.478	1.471	1.467	1.484
0	1.544	1.363	1.373	1.361	1.48	1.411	1.323	1.325	1.49	1.443	1.384	1.371	1.36	1.415	1.358	1.422	1.347	1.402	1.449	1.389	1.375	1.433	1.465	1.403	1.393	1.393	1.468	1.418	1.443	1.422	1.414	1.448	1.465	1.458	1.468	1.449	1.46	1.444	1.454	1.448	1.453	1.45	1.455	1.447	1.442	1.459	1.45	1.453	1.453
0	1.46	1.442	1.435	1.359	1.416	1.435	1.397	1.416	1.429	1.415	1.44	1.506	1.5	1.439	1.449	1.477	1.438	1.496	1.515	1.491	1.559	1.551	1.492	1.48	1.531	1.532	1.501	1.557	1.563	1.582	1.634	1.611	1.623	1.555	1.611	1.607	1.614	1.629	1.608	1.64	1.621	1.623	1.612	1.662	1.626	1.656	1.689	1.675	1.713
0	1.424	1.445	1.408	1.418	1.44	1.439	1.502	1.419	1.492	1.453	1.441	1.441	1.439	1.459	1.44	1.454	1.455	1.471	1.46	1.472	1.437	1.498	1.501	1.461	1.473	1.496	1.482	1.458	1.46	1.479	1.463	1.484	1.495	1.448	1.461	1.472	1.485	1.497	1.476	1.453	1.491	1.508	1.483	1.493	1.462	1.49	1.508	1.505	1.493
0	1.419	1.46	1.394	1.417	1.439	1.421	1.412	1.444	1.334	1.357	1.44	1.469	1.394	1.485	1.431	1.373	1.495	1.36	1.479	1.446	1.331	1.424	1.378	1.414	1.41	1.448	1.4	1.448	1.436	1.461	1.483	1.385	1.437	1.465	1.44	1.457	1.413	1.425	1.459	1.453	1.457	1.427	1.384	1.483	1.411	1.393	1.448	1.441	1.47
38	1.566	1.486	1.482	1.466	1.55	1.512	1.494	1.474	1.618	1.548	1.516	1.519	1.558	1.626	1.585	1.626	1.631	1.694	1.711	1.699	1.669	1.78	1.79	1.72	1.784	1.788	1.844	1.804	1.822	1.841	1.877	1.92	1.964	1.949	2.02	2.046	2.068	2.097	2.095	2.081	2.125	2.144	2.14	2.161	2.164	2.196	2.195	2.182	2.202
0	1.581	1.572	1.546	1.564	1.599	1.592	1.601	1.585	1.655	1.625	1.635	1.616	1.622	1.67	1.645	1.688	1.667	1.711	1.702	1.687	1.654	1.766	1.749	1.756	1.75	1.775	1.82	1.767	1.771	1.758	1.766	1.775	1.792	1.776	1.81	1.809	1.81	1.838	1.804	1.797	1.82	1.83	1.863	1.883	1.8	1.861	1.856	1.861	1.836
39	1.44	1.408	1.393	1.379	1.403	1.45	1.403	1.422	1.381	1.4	1.404	1.426	1.436	1.426	1.448	1.433	1.443	1.428	1.439	1.435	1.48	1.465	1.435	1.466	1.466	1.473	1.428	1.484	1.461	1.493	1.506	1.487	1.524	1.469	1.526	1.497	1.489	1.514	1.508	1.533	1.478	1.525	1.471	1.533	1.5	1.496	1.525	1.525	1.55
0	1.404	1.399	1.36	1.38	1.371	NaN	NaN	NaN	NaN	NaN	NaN	NaN	NaN	NaN	NaN	NaN	NaN	NaN	NaN	NaN	NaN	NaN	NaN	NaN	NaN	NaN	NaN	NaN	NaN	NaN	NaN	NaN	NaN	NaN	NaN	NaN	NaN	NaN	NaN	NaN	NaN	NaN	NaN	NaN	NaN	NaN	NaN	NaN	NaN
40	1.433	1.419	1.371	1.384	1.406	1.405	1.387	1.431	1.352	1.404	1.41	1.394	1.427	1.444	1.428	1.404	1.47	1.449	1.447	1.481	1.468	1.504	1.441	1.476	1.514	1.488	1.419	1.493	1.494	1.508	1.533	1.484	1.535	1.56	1.569	1.54	1.521	1.569	1.564	1.606	1.542	1.545	1.497	1.561	1.563	1.529	1.592	1.577	1.602
0	1.395	1.403	1.37	1.394	1.385	1.416	1.397	1.4	1.402	1.37	1.375	1.353	1.376	1.386	1.409	1.405	1.373	1.377	1.395	1.397	1.381	1.416	1.406	1.388	1.379	1.412	1.403	1.398	1.399	1.409	1.395	1.403	1.412	1.414	NaN	NaN	NaN	NaN	NaN	NaN	NaN	NaN	NaN	NaN	NaN	NaN	NaN	NaN	NaN
0	1.581	1.548	1.428	1.482	1.509	1.518	1.462	1.455	1.421	1.397	1.402	1.365	1.368	1.371	1.392	1.396	1.388	1.384	1.379	1.413	1.374	1.425	1.386	1.408	NaN	NaN	NaN	NaN	NaN	NaN	NaN	NaN	NaN	NaN	NaN	NaN	NaN	NaN	NaN	NaN	NaN	NaN	NaN	NaN	NaN	NaN	NaN	NaN	NaN
0	1.546	1.421	1.566	1.385	1.513	1.458	1.428	1.535	1.512	1.646	1.509	1.631	1.548	1.585	1.531	1.629	1.588	1.633	NaN	NaN	NaN	NaN	NaN	NaN	NaN	NaN	NaN	NaN	NaN	NaN	NaN	NaN	NaN	NaN	NaN	NaN	NaN	NaN	NaN	NaN	NaN	NaN	NaN	NaN	NaN	NaN	NaN	NaN	NaN
41	1.6	1.355	1.392	1.335	1.559	1.405	1.27	1.316	1.515	1.479	1.344	1.307	1.32	1.484	1.328	1.448	1.32	1.437	1.464	1.371	1.35	1.418	1.496	1.352	1.395	1.361	1.465	1.41	1.463	1.378	1.408	1.43	1.432	1.442	1.445	1.408	1.465	1.411	1.429	1.436	1.395	1.417	1.43	1.389	1.393	1.413	1.414	1.415	1.408
0	1.368	1.348	1.369	1.339	1.339	1.376	1.375	1.362	1.389	1.382	1.39	1.367	1.388	1.391	1.399	1.407	1.414	1.415	1.388	1.398	1.423	1.379	1.408	1.416	1.422	1.432	1.413	1.409	1.406	NaN	NaN	NaN	NaN	NaN	NaN	NaN	NaN	NaN	NaN	NaN	NaN	NaN	NaN	NaN	NaN	NaN	NaN	NaN	NaN
0	1.412	1.484	1.414	1.432	1.445	1.473	1.456	1.407	1.459	1.417	1.442	1.446	1.385	1.448	NaN	NaN	NaN	NaN	NaN	NaN	NaN	NaN	NaN	NaN	NaN	NaN	NaN	NaN	NaN	NaN	NaN	NaN	NaN	NaN	NaN	NaN	NaN	NaN	NaN	NaN	NaN	NaN	NaN	NaN	NaN	NaN	NaN	NaN	NaN
0	1.444	1.418	1.386	1.394	1.46	1.415	1.409	1.388	1.435	1.422	1.416	1.385	1.394	1.469	1.395	1.45	1.391	1.432	1.465	1.431	1.379	1.52	1.478	1.452	1.476	1.462	1.522	1.459	1.447	NaN	NaN	NaN	NaN	NaN	NaN	NaN	NaN	NaN	NaN	NaN	NaN	NaN	NaN	NaN	NaN	NaN	NaN	NaN	NaN
0	1.383	1.409	1.358	1.334	1.375	1.379	1.343	1.399	1.373	1.386	1.392	1.356	1.412	1.364	1.367	1.378	1.4	1.372	1.365	1.38	1.404	1.407	1.381	1.383	1.4	1.381	1.363	1.372	1.372	1.399	1.405	1.4	1.41	1.398	1.416	1.385	1.365	1.407	1.382	1.394	1.37	1.399	1.354	1.401	1.392	1.387	1.402	1.39	1.409
0	1.404	1.517	1.728	1.483	1.551	1.8	1.451	1.674	1.623	1.605	1.581	1.807	1.506	1.579	1.69	1.885	1.57	1.704	1.639	1.672	1.761	1.719	1.825	1.737	1.712	1.552	1.701	1.776	1.261	1.669	1.891	1.734	1.809	NaN	NaN	NaN	NaN	NaN	NaN	NaN	NaN	NaN	NaN	NaN	NaN	NaN	NaN	NaN	NaN
42	1.361	1.422	1.368	1.36	1.39	1.407	1.41	1.366	1.413	1.386	1.376	1.409	1.353	1.382	1.398	1.397	1.385	1.439	1.401	1.412	1.364	1.456	1.403	1.413	1.421	1.416	1.399	1.406	1.391	1.393	1.426	1.419	1.429	1.398	1.411	1.41	1.398	1.416	1.415	1.39	1.444	1.433	1.416	1.432	1.397	1.425	1.44	1.414	1.405
43	1.387	1.338	1.353	1.353	1.359	1.384	1.383	1.372	1.391	1.377	1.391	1.364	1.352	1.39	1.375	1.407	1.396	1.407	1.396	1.407	1.402	1.397	1.396	1.422	1.397	1.396	1.377	1.386	1.405	1.402	1.41	1.403	1.411	1.39	1.431	1.419	1.405	1.4	1.411	1.394	1.415	1.436	1.419	1.434	1.41	1.423	1.448	1.419	1.419
44	1.454	1.359	1.414	1.356	1.423	1.408	1.337	1.346	1.466	1.461	1.416	1.369	1.376	1.443	1.375	1.437	1.342	1.439	1.514	1.433	1.391	1.486	1.534	1.46	1.488	1.509	1.532	1.522	1.537	1.551	1.545	1.585	1.574	1.636	1.628	1.652	1.686	1.673	1.716	1.703	1.717	1.721	1.812	1.792	1.772	1.797	1.841	1.864	1.798
0	1.407	1.366	1.354	1.354	1.365	1.369	1.33	1.373	1.383	1.402	1.371	1.368	1.406	1.364	1.385	1.424	1.419	1.417	1.403	1.401	1.419	1.415	1.393	1.396	1.392	1.406	1.376	1.39	1.398	1.421	1.437	1.4	1.422	1.396	1.443	1.388	1.402	1.43	1.415	1.436	1.406	1.416	1.4	1.42	1.417	1.388	1.433	1.421	1.445
45	1.413	1.38	1.352	1.34	1.423	1.38	1.347	1.342	1.449	1.418	1.366	1.36	1.37	1.443	1.4	1.452	1.397	1.458	1.456	1.446	1.413	1.495	1.501	1.49	1.461	1.454	1.487	1.462	1.514	1.536	1.517	1.535	1.53	1.534	1.548	1.529	1.523	1.59	1.555	1.52	1.564	1.556	1.6	1.584	1.591	1.611	1.64	1.606	1.591
0	1.459	1.376	1.466	1.396	1.398	1.424	1.404	1.44	1.457	1.397	1.429	1.433	1.431	1.45	1.439	1.467	1.48	1.446	1.445	1.448	1.448	1.447	1.49	1.436	1.452	1.467	1.382	1.39	1.448	1.458	1.449	1.466	1.437	1.487	1.513	1.478	1.423	1.404	1.38	NaN	NaN	NaN	NaN	NaN	NaN	NaN	NaN	NaN	NaN
0	1.45	1.392	1.386	1.392	1.449	1.412	1.353	1.359	1.431	1.408	1.402	1.386	1.369	1.425	1.386	1.434	1.391	1.434	1.45	1.423	1.393	1.451	1.456	1.403	1.407	1.42	1.452	1.454	1.472	1.478	1.416	1.457	1.446	1.48	1.476	1.445	1.46	1.46	1.478	1.431	1.472	1.468	1.471	1.465	1.462	1.47	1.47	1.483	1.423
0	1.48	1.481	1.487	1.374	1.439	1.413	1.427	1.464	1.51	1.495	1.485	1.507	1.452	1.476	1.497	1.485	1.504	1.484	1.466	1.48	1.488	1.482	1.481	1.474	1.506	1.49	1.455	1.524	1.594	1.505	1.54	1.458	1.476	1.54	1.576	1.544	1.558	1.571	1.575	1.58	1.499	1.53	1.62	1.566	1.583	1.614	1.666	1.607	1.585
0	1.443	1.447	1.453	1.425	1.463	1.439	1.442	1.347	1.469	1.38	1.41	1.405	1.451	1.479	1.411	NaN	NaN	NaN	NaN	NaN	NaN	NaN	NaN	NaN	NaN	NaN	NaN	NaN	NaN	NaN	NaN	NaN	NaN	NaN	NaN	NaN	NaN	NaN	NaN	NaN	NaN	NaN	NaN	NaN	NaN	NaN	NaN	NaN	NaN
0	1.457	1.406	1.396	1.405	1.409	1.43	1.4	1.41	1.442	1.409	1.397	1.425	1.423	1.458	1.442	1.459	1.463	1.446	1.454	1.463	1.442	1.458	1.454	1.444	1.444	1.435	1.391	1.42	1.456	1.477	1.468	1.445	1.449	1.44	1.481	1.456	1.425	1.418	1.396	1.447	1.513	1.46	1.46	1.454	1.497	1.539	1.437	1.469	1.503
0	1.41	1.401	1.388	1.379	1.404	1.415	1.377	1.374	1.437	1.402	1.37	1.365	1.388	1.428	1.383	1.41	1.386	1.431	1.441	1.41	1.4	1.453	1.422	1.448	1.425	1.425	1.45	1.429	1.424	1.436	1.422	1.452	1.461	1.412	1.483	1.427	1.454	1.452	1.456	1.44	1.446	1.454	1.45	1.453	1.455	1.463	1.481	1.461	1.437
0	1.526	1.535	1.375	1.468	1.522	1.502	1.489	1.611	1.562	1.472	1.54	1.544	1.608	NaN	NaN	NaN	NaN	NaN	NaN	NaN	NaN	NaN	NaN	NaN	NaN	NaN	NaN	NaN	NaN	NaN	NaN	NaN	NaN	NaN	NaN	NaN	NaN	NaN	NaN	NaN	NaN	NaN	NaN	NaN	NaN	NaN	NaN	NaN	NaN
0	NaN	NaN	NaN	NaN	NaN	NaN	NaN	NaN	NaN	NaN	NaN	NaN	NaN	NaN	NaN	NaN	NaN	NaN	NaN	NaN	NaN	NaN	NaN	NaN	NaN	NaN	NaN	NaN	NaN	NaN	NaN	NaN	NaN	NaN	NaN	NaN	NaN	NaN	NaN	NaN	NaN	NaN	NaN	NaN	NaN	NaN	NaN	NaN	NaN
0	1.494	1.516	1.446	1.412	1.495	1.571	1.431	1.655	1.474	1.492	1.508	1.469	1.613	1.534	1.539	1.546	1.587	1.649	1.758	1.685	1.688	1.638	1.649	1.653	1.744	1.691	1.715	1.659	1.71	1.698	1.749	1.694	1.737	1.687	1.818	1.663	1.805	1.783	1.804	1.831	1.807	1.821	1.808	1.781	1.811	1.803	1.764	1.785	1.832
0	1.676	NaN	NaN	NaN	NaN	NaN	NaN	NaN	NaN	NaN	NaN	NaN	NaN	NaN	NaN	NaN	NaN	NaN	NaN	NaN	NaN	NaN	NaN	NaN	NaN	NaN	NaN	NaN	NaN	NaN	NaN	NaN	NaN	NaN	NaN	NaN	NaN	NaN	NaN	NaN	NaN	NaN	NaN	NaN	NaN	NaN	NaN	NaN	NaN
0	1.532	1.429	1.489	1.419	1.439	1.465	1.446	1.583	1.57	1.512	1.485	1.526	NaN	NaN	NaN	NaN	NaN	NaN	NaN	NaN	NaN	NaN	NaN	NaN	NaN	NaN	NaN	NaN	NaN	NaN	NaN	NaN	NaN	NaN	NaN	NaN	NaN	NaN	NaN	NaN	NaN	NaN	NaN	NaN	NaN	NaN	NaN	NaN	NaN
0	1.481	1.516	1.388	1.442	1.518	1.453	1.414	1.563	1.439	1.455	1.491	1.447	1.467	1.393	1.42	1.431	1.501	1.421	1.541	1.475	1.404	1.48	1.492	1.451	1.43	1.513	1.431	1.43	1.421	1.494	1.532	1.511	1.6	1.506	1.66	1.437	1.589	1.484	1.521	1.443	1.589	1.551	1.553	1.545	1.567	1.561	1.544	1.469	1.505
0	1.515	1.442	1.43	1.407	1.463	1.418	1.395	1.519	1.511	1.429	1.446	1.413	1.461	1.431	1.441	1.461	1.491	1.428	1.489	1.44	1.425	1.447	1.462	1.441	1.426	1.443	1.375	1.436	1.485	1.475	1.434	1.42	1.503	1.471	1.547	1.397	1.492	1.454	1.415	1.451	1.513	1.513	1.519	1.487	NaN	NaN	NaN	NaN	NaN
46	1.422	1.41	1.5	1.566	1.435	1.313	1.292	1.21	1.358	1.523	1.4	1.496	1.312	1.504	1.432	1.361	1.465	1.387	1.399	1.372	1.604	1.455	1.421	1.383	1.305	1.362	1.426	1.36	1.411	1.451	1.5	1.421	1.329	1.442	1.369	1.405	1.488	1.388	1.437	1.452	1.437	1.461	1.54	1.354	1.397	1.397	1.451	1.467	1.459
0	1.298	1.443	1.386	1.648	NaN	NaN	NaN	NaN	NaN	NaN	NaN	NaN	NaN	NaN	NaN	NaN	NaN	NaN	NaN	NaN	NaN	NaN	NaN	NaN	NaN	NaN	NaN	NaN	NaN	NaN	NaN	NaN	NaN	NaN	NaN	NaN	NaN	NaN	NaN	NaN	NaN	NaN	NaN	NaN	NaN	NaN	NaN	NaN	NaN
0	1.402	1.389	1.376	1.433	1.366	1.355	1.281	1.245	1.388	1.445	1.447	1.433	1.378	1.442	1.47	1.43	1.421	1.41	1.359	1.378	1.44	1.446	1.456	1.47	1.345	1.424	1.457	1.355	1.383	1.38	1.462	1.399	1.387	1.446	1.387	1.441	1.416	1.39	1.43	1.45	1.418	1.429	1.495	1.372	1.439	1.459	1.434	1.448	1.417
0	1.509	1.455	1.421	1.359	1.446	1.39	1.399	1.39	1.488	1.426	1.48	1.527	1.578	1.453	1.367	1.435	1.421	1.459	1.551	1.47	1.551	1.479	1.508	1.392	1.582	1.541	1.521	1.481	1.519	1.479	1.507	1.555	1.519	1.49	1.537	1.494	1.607	1.568	1.552	1.601	1.56	1.594	1.593	1.521	1.596	1.528	1.581	1.627	1.605
47	1.483	1.567	1.48	1.264	1.478	1.422	1.359	1.426	1.481	1.36	1.431	1.565	1.549	1.432	1.346	1.493	1.589	1.565	1.339	1.035	1.295	1.478	1.468	1.339	1.205	1.333	1.276	1.525	1.654	1.537	1.498	1.444	1.362	1.56	1.447	1.383	1.4	1.424	1.396	1.58	1.384	1.467	1.62	1.389	1.544	1.56	1.513	1.508	1.513
0	1.515	1.456	1.387	1.37	1.362	1.277	1.474	1.329	1.436	1.375	1.353	1.508	1.442	1.406	1.38	1.483	1.409	1.489	1.485	1.483	1.352	1.449	1.524	1.422	1.481	1.48	1.513	1.461	1.608	1.515	1.453	1.473	1.549	1.549	1.442	1.444	1.486	1.498	1.411	1.536	1.465	1.504	1.615	1.477	1.547	1.527	1.516	1.61	1.538
48	1.405	1.396	1.373	1.335	1.338	1.313	1.383	1.334	1.424	1.355	1.37	1.456	1.415	1.384	1.382	1.423	1.347	1.458	1.401	1.457	1.382	1.451	1.475	1.413	1.392	1.45	1.46	1.476	1.525	1.47	1.43	1.453	1.472	1.477	1.44	1.47	1.462	1.462	1.4	1.476	1.455	1.491	1.538	1.469	1.476	1.432	1.457	1.552	1.467
0	1.409	1.353	1.416	1.451	1.401	1.332	1.284	1.247	1.355	1.448	1.416	1.381	1.336	1.428	1.422	1.412	1.429	1.378	1.34	1.369	1.449	1.415	1.448	1.409	1.349	1.378	1.417	1.344	1.341	1.348	1.452	1.348	1.367	1.411	1.358	1.424	1.398	1.394	1.392	1.396	1.427	1.414	1.435	1.369	NaN	NaN	NaN	NaN	NaN
0	1.368	1.295	1.357	1.395	1.339	1.307	1.341	1.377	1.338	1.299	1.33	1.411	1.394	1.411	1.379	1.399	1.505	1.416	1.42	1.361	1.441	1.421	1.367	1.331	1.502	1.401	1.439	1.411	1.419	1.43	1.384	1.407	1.377	1.401	1.42	1.409	1.474	1.418	1.44	1.446	1.434	1.449	1.391	1.406	1.437	1.409	1.44	1.433	1.468
0	1.412	1.413	1.382	1.4	1.417	1.403	1.385	1.438	1.389	1.409	1.409	1.378	1.44	1.401	1.427	1.393	1.413	1.43	1.394	1.458	1.396	1.412	1.465	1.43	1.372	1.399	1.42	1.422	1.453	1.398	1.401	1.42	1.402	1.415	1.439	1.38	1.427	1.426	1.457	1.434	1.416	1.402	1.45	1.445	1.476	1.372	1.442	1.444	1.439
49	1.384	1.401	1.342	1.335	1.317	1.318	1.351	1.318	1.39	1.335	1.37	1.44	1.405	1.385	1.377	1.414	1.343	1.412	1.374	1.386	1.359	1.413	1.426	1.382	1.395	1.422	1.448	1.424	1.463	1.424	1.386	1.395	1.415	1.427	1.406	1.398	1.429	1.426	1.377	1.43	1.404	1.404	1.452	1.416	1.434	1.417	1.405	1.468	1.423
0	1.437	1.41	1.494	1.71	1.65	1.281	1.197	1.123	1.359	1.637	1.54	1.406	1.353	1.517	1.481	1.478	1.465	1.432	1.438	1.367	1.698	1.457	1.436	1.41	1.302	1.403	1.477	1.347	1.258	1.445	1.523	1.532	1.363	1.493	1.606	1.597	1.593	1.458	1.575	1.546	1.647	1.642	1.67	1.303	1.425	1.557	1.513	1.77	1.436
50	1.402	1.399	1.347	1.337	1.337	1.324	1.366	1.34	1.371	1.323	1.38	1.415	1.394	1.374	1.36	1.414	1.352	1.377	1.388	1.401	1.368	1.398	1.401	1.374	1.395	1.4	1.409	1.428	1.441	1.399	1.389	1.412	1.399	1.409	1.423	1.391	1.418	1.423	1.399	1.42	1.403	1.427	1.447	1.415	1.427	1.396	1.427	1.444	1.42
0	1.374	1.329	1.322	1.424	1.351	1.344	1.374	1.344	1.396	1.329	1.365	1.452	1.461	1.444	1.444	1.516	1.566	1.504	1.529	1.467	1.558	1.586	1.531	1.461	1.647	1.528	1.591	1.568	1.594	1.604	1.567	1.609	1.575	1.607	1.609	1.607	1.688	1.644	1.675	1.686	1.673	1.716	1.675	1.699	1.711	1.684	1.721	1.703	1.743
0	1.422	1.406	1.401	1.377	1.387	1.412	1.389	1.403	1.403	1.399	1.434	1.385	1.39	1.369	1.408	1.401	1.387	1.416	1.359	1.409	1.375	1.381	1.422	1.394	1.361	1.373	1.398	1.386	1.425	1.365	1.38	1.399	1.394	1.426	1.418	1.375	1.397	1.411	1.418	1.402	1.389	1.397	1.396	1.403	1.443	1.359	1.395	1.389	1.422
0	1.379	1.399	1.471	1.484	1.383	1.333	1.264	1.235	1.342	1.449	1.422	1.452	1.33	1.441	1.413	1.394	1.468	1.371	1.369	1.374	1.465	1.392	1.408	1.4	1.348	1.354	1.403	1.352	1.353	1.357	NaN	NaN	NaN	NaN	NaN	NaN	NaN	NaN	NaN	NaN	NaN	NaN	NaN	NaN	NaN	NaN	NaN	NaN	NaN
0	1.373	1.39	1.367	1.386	1.372	1.381	1.394	1.337	1.388	1.347	1.363	1.39	1.434	1.386	1.39	1.397	1.395	1.389	1.372	1.388	1.392	1.377	1.412	1.377	1.413	1.413	1.398	1.39	1.407	1.398	1.417	1.419	1.395	1.401	1.425	1.396	1.441	1.419	1.401	1.399	1.433	1.428	1.434	1.395	1.404	1.399	1.404	1.425	1.41
51	1.392	1.404	1.362	1.364	1.37	1.356	1.388	1.392	1.404	1.378	1.374	1.439	1.448	1.417	1.418	1.461	1.383	1.444	1.406	1.419	1.384	1.444	1.454	1.421	1.418	1.435	1.459	1.445	1.49	1.443	1.435	1.463	1.46	1.467	1.479	1.433	1.473	1.478	1.445	1.465	1.467	1.473	1.519	1.467	1.502	1.473	1.503	1.574	1.494
52	1.404	1.382	1.354	1.374	1.372	1.36	1.375	1.395	1.409	1.358	1.392	1.421	1.437	1.425	1.43	1.436	1.368	1.433	1.423	1.432	1.382	1.396	1.441	1.409	1.405	1.426	1.454	1.426	1.454	1.453	1.437	1.427	1.438	1.453	1.432	1.427	1.475	1.443	1.412	1.469	1.421	1.44	1.483	1.464	1.472	1.445	1.435	1.497	1.456
53	1.387	1.328	1.364	1.384	1.359	1.348	1.356	1.362	1.382	1.349	1.368	1.446	1.43	1.469	1.477	1.494	1.532	1.525	1.541	1.528	1.602	1.624	1.628	1.629	1.767	1.733	1.765	1.778	1.833	1.841	1.854	1.899	1.908	1.945	1.974	1.954	2.022	2.015	2.044	2.071	2.09	2.106	2.11	2.107	2.148	2.112	2.169	2.166	2.178
0	1.39	1.396	1.344	1.402	1.368	1.355	1.383	1.347	1.35	1.323	1.374	1.399	1.431	1.389	1.396	1.417	1.405	1.394	1.39	1.393	1.398	1.384	1.414	1.398	1.427	1.387	1.397	1.39	1.397	1.381	1.411	1.411	1.396	1.378	1.39	1.401	1.436	1.413	1.42	1.399	1.401	1.402	1.418	1.388	1.403	1.391	1.397	1.423	1.392
0	1.428	1.408	1.38	1.436	1.437	1.444	1.43	1.332	1.418	1.315	1.396	1.518	1.503	1.461	1.433	1.459	1.459	1.503	1.455	1.328	1.469	1.494	1.448	1.378	1.52	1.45	1.477	1.43	1.476	1.438	1.51	1.469	1.496	1.476	1.484	1.496	1.525	1.507	1.533	1.516	1.505	1.531	1.502	1.488	1.528	1.538	1.507	1.563	1.565
0	1.394	1.377	1.366	1.409	1.379	1.371	1.385	1.345	1.413	1.354	1.378	1.428	1.445	1.425	1.432	1.456	1.465	1.439	1.433	1.39	1.451	1.468	1.45	1.41	1.495	1.451	1.468	1.439	1.443	1.442	1.431	1.444	1.435	1.451	1.461	1.448	1.479	1.478	1.473	1.488	1.483	1.49	1.478	1.455	1.48	1.461	1.476	1.483	1.497
54	1.427	1.385	1.407	1.393	1.398	1.425	1.43	1.447	1.464	1.419	1.451	1.526	1.549	1.522	1.509	1.546	1.541	1.539	1.584	1.669	1.803	1.946	2.107	2.226	2.27	2.369	2.25	2.273	2.35	2.324	2.311	2.391	2.427	2.419	2.482	2.415	2.464	2.413	2.458	2.503	2.469	2.476	2.501	2.422	2.502	2.379	2.369	2.434	2.473
0	1.398	1.368	1.364	1.391	1.38	1.383	1.376	1.4	1.409	1.389	1.381	1.414	1.411	1.419	1.438	1.425	1.362	1.437	1.407	1.431	1.416	1.414	1.431	1.402	1.421	1.448	1.403	1.454	1.451	1.431	1.445	1.435	1.449	1.481	1.447	1.454	1.462	1.455	1.457	1.481	1.457	1.462	1.486	1.451	1.565	1.576	1.464	1.507	1.443
55	1.411	1.364	1.414	1.41	1.406	1.43	1.425	1.442	1.427	1.432	1.48	1.532	1.522	1.51	1.51	1.56	1.497	1.599	1.568	1.616	1.631	1.824	1.868	2.117	1.99	2.046	2.038	2.09	2.145	2.147	2.141	2.197	2.177	2.177	2.204	2.16	2.173	2.2	2.141	2.179	2.144	2.069	2.123	NaN	NaN	NaN	NaN	NaN	NaN
0	1.364	1.408	1.395	1.447	1.38	1.407	1.514	1.318	1.456	1.356	1.372	1.46	1.437	1.444	1.438	1.48	1.466	1.453	1.411	1.388	1.409	1.453	1.449	1.358	1.495	1.474	1.433	1.373	1.407	1.421	1.41	1.404	1.427	1.396	1.404	1.434	1.469	1.423	1.389	1.441	1.432	1.44	1.447	1.407	1.392	1.432	1.424	1.39	1.443
0	1.381	1.337	1.421	1.332	1.372	1.377	1.363	1.28	1.357	1.356	1.361	1.369	1.412	1.392	1.412	1.411	1.407	1.379	1.34	1.337	1.363	1.339	1.384	1.409	1.401	1.4	1.381	1.38	1.379	1.341	1.41	1.358	1.416	1.38	1.416	1.416	1.367	1.387	1.36	1.399	1.362	1.372	1.408	1.372	1.429	1.398	1.43	1.408	1.419
56	1.406	1.386	1.38	1.38	1.397	1.407	1.424	1.392	1.421	1.366	1.364	1.438	1.38	1.4	1.447	1.429	1.363	1.424	1.383	1.416	1.386	1.416	1.461	1.403	1.364	1.433	1.419	1.413	1.462	1.406	1.354	1.403	1.436	1.394	1.413	1.386	1.473	1.42	1.379	1.415	1.419	1.427	1.457	1.434	1.426	1.432	1.439	1.471	1.427
57	1.374	1.358	1.37	1.362	1.369	1.359	1.338	1.309	1.369	1.374	1.346	1.354	1.355	1.376	1.355	1.381	1.387	1.369	1.361	1.363	1.366	1.352	1.381	1.357	1.359	1.382	1.384	1.35	1.355	1.357	1.377	1.372	1.353	1.37	1.371	1.364	1.357	1.358	1.38	1.371	1.345	1.367	1.378	1.348	1.346	1.352	1.364	1.368	1.372
0	1.428	1.366	1.398	1.405	1.457	1.423	1.356	1.406	1.387	1.374	1.38	1.391	1.372	1.402	1.394	1.44	1.378	1.417	1.396	1.415	1.456	1.396	1.466	1.433	1.417	1.411	1.451	1.491	1.448	1.426	1.423	1.434	1.447	1.485	1.482	1.422	1.464	1.443	1.437	1.41	1.472	1.433	1.439	1.433	1.481	1.436	1.462	1.456	1.467
0	1.367	1.327	1.398	1.327	1.381	1.352	1.405	1.273	1.358	1.323	1.349	1.393	1.419	1.399	1.441	1.437	1.443	1.405	1.363	1.382	1.411	1.353	1.471	1.473	1.448	1.488	1.463	1.446	1.513	1.443	1.489	1.449	1.513	1.461	1.509	1.534	1.487	1.52	1.487	1.52	1.47	1.488	1.545	1.496	1.571	1.552	1.547	1.565	1.567
0	1.424	1.377	1.352	1.388	1.379	1.427	1.38	1.419	1.429	1.392	1.4	1.437	1.403	1.418	1.449	1.433	1.391	1.435	1.425	1.442	1.434	1.459	1.462	1.442	1.414	1.508	1.468	1.486	1.507	1.466	1.466	1.461	1.443	1.499	1.491	1.476	1.496	1.48	1.477	1.499	1.499	1.51	1.545	1.497	1.533	1.509	1.493	1.53	1.509
0	1.361	1.354	1.339	1.379	1.35	1.377	1.375	1.352	1.376	1.353	1.358	1.413	1.399	1.386	1.398	1.399	1.38	1.406	1.397	1.421	1.404	1.386	1.421	1.42	1.427	1.443	1.407	1.425	1.428	1.429	1.438	1.437	1.453	1.45	1.472	1.469	1.5	1.474	1.47	1.461	1.494	1.489	1.484	1.461	1.486	1.478	1.493	1.515	1.507
0	1.416	1.381	1.402	1.458	1.36	1.375	1.401	1.404	1.442	1.332	1.37	1.435	1.481	1.435	1.463	1.483	1.503	1.446	1.426	1.446	1.409	1.454	1.44	1.439	1.496	1.439	1.475	1.388	1.443	1.43	1.434	1.459	1.468	1.405	1.434	1.424	1.474	1.479	1.449	1.446	1.475	1.492	1.48	1.444	1.455	1.473	1.488	1.463	1.515
0	1.426	1.406	1.413	1.391	1.432	1.367	1.368	1.349	1.413	1.471	1.362	1.444	1.457	1.434	1.492	1.391	1.468	1.474	1.385	1.426	1.459	1.372	1.52	1.485	1.43	1.485	1.479	1.487	1.494	1.475	1.459	1.492	1.431	1.492	1.548	1.522	1.544	1.474	1.503	1.531	1.526	1.504	1.514	1.48	1.527	1.489	1.521	1.524	1.517
0	1.441	1.38	1.414	1.44	1.46	1.442	1.367	1.408	1.405	1.374	1.392	1.418	1.387	1.41	1.43	1.476	1.4	1.452	1.441	1.441	1.49	1.4	1.446	1.451	1.45	1.432	1.455	1.506	1.47	1.457	1.435	1.438	1.481	1.514	1.532	1.481	1.493	1.473	1.473	1.442	1.523	1.463	1.482	1.46	1.501	1.514	1.507	1.5	1.487
0	1.439	1.39	1.425	1.427	1.414	1.419	1.42	1.382	1.444	1.412	1.417	1.378	1.429	1.477	1.456	1.458	1.438	1.444	1.419	1.447	1.409	1.43	1.453	1.433	1.462	1.493	1.435	1.422	1.461	1.408	1.412	1.455	1.44	1.413	1.455	1.408	1.461	1.42	1.449	1.448	1.43	1.483	1.482	1.416	1.468	1.473	1.472	1.482	1.508
0	1.419	1.338	1.353	1.376	1.368	1.404	1.364	1.417	1.427	1.38	1.376	1.441	1.371	1.402	1.451	1.433	1.365	1.421	1.409	1.432	1.409	1.424	1.399	1.404	1.392	1.439	1.407	1.449	1.448	1.409	1.407	1.436	1.42	1.427	1.425	1.409	1.473	1.455	1.438	1.461	1.448	1.446	1.499	1.451	1.456	1.449	1.455	1.468	1.444
0	1.395	1.345	1.337	1.388	1.343	1.384	1.356	1.411	1.406	1.342	1.337	1.376	1.372	1.38	1.412	1.383	1.341	1.364	1.377	1.373	1.358	1.372	1.392	1.368	1.369	1.415	1.377	1.397	1.416	1.379	1.398	1.373	1.346	1.384	1.39	1.374	1.393	1.386	1.378	1.4	1.375	1.4	1.408	1.39	1.396	1.373	1.395	1.398	1.387
0	1.369	1.369	1.355	1.372	1.367	1.39	1.384	1.347	1.377	1.36	1.345	1.402	1.385	1.375	1.367	1.383	1.347	1.396	1.38	1.408	1.366	1.364	1.385	1.409	1.364	1.402	1.354	1.381	1.385	1.394	1.38	1.39	1.402	1.395	1.406	1.396	1.429	1.403	1.388	1.379	1.416	1.385	1.411	1.393	1.411	1.399	1.413	1.425	1.42
58	1.441	1.431	1.454	1.31	1.45	1.402	1.4	1.371	1.412	1.488	1.47	1.452	1.506	1.598	1.567	1.609	1.696	1.626	1.646	1.632	1.698	1.685	1.779	1.878	1.893	1.902	1.925	1.952	2.103	2.1	2.191	2.253	2.231	2.262	2.246	2.244	2.275	2.216	2.228	2.224	2.2	2.214	2.258	2.223	2.324	2.254	2.227	2.35	2.291
0	1.386	1.345	1.356	1.368	1.379	1.409	1.371	1.389	1.398	1.362	1.381	1.419	1.374	1.385	1.42	1.403	1.343	1.396	1.371	1.411	1.412	1.408	1.418	1.404	1.395	1.46	1.423	1.42	1.43	1.408	1.441	1.424	1.42	1.43	1.452	1.421	1.454	1.446	1.443	1.46	1.448	1.453	1.48	1.464	1.47	1.448	1.457	1.465	1.456
0	1.389	1.378	1.349	1.387	1.389	1.391	1.366	1.363	1.385	1.363	1.357	1.403	1.363	1.384	1.364	1.402	1.349	1.409	1.382	1.39	1.381	1.367	1.397	1.387	1.381	1.385	1.382	1.42	1.399	1.398	1.375	1.399	1.434	1.415	1.42	1.411	1.44	1.399	1.391	1.379	1.43	1.429	1.425	1.371	1.424	1.395	1.427	1.418	1.407
0	1.36	1.34	1.487	1.387	1.464	1.47	1.433	1.33	1.441	1.393	1.443	1.532	1.511	1.534	1.493	1.572	1.591	1.564	1.521	1.545	1.546	1.487	1.562	1.64	1.635	1.703	1.656	1.614	1.691	1.584	1.69	1.631	1.646	1.595	1.738	1.688	1.607	1.718	1.626	1.739	1.623	1.671	1.677	1.679	1.708	1.77	1.745	1.713	1.738
0	1.385	1.363	1.381	1.385	1.407	1.394	1.346	1.365	1.382	1.355	1.366	1.397	1.369	1.38	1.398	1.423	1.362	1.406	1.394	1.395	1.422	1.38	1.417	1.403	1.396	1.393	1.412	1.427	1.409	1.402	1.396	1.406	1.429	1.428	1.449	1.424	1.433	1.408	1.41	1.395	1.442	1.412	1.401	1.396	1.44	1.426	1.442	1.43	1.439
59	1.455	1.454	1.455	1.439	1.429	1.446	1.438	1.469	1.494	1.5	1.486	1.552	1.564	1.614	1.651	1.71	1.684	1.743	1.77	1.809	1.842	1.887	1.98	2	2.031	2.101	2.103	2.139	2.161	2.113	2.121	2.144	2.113	2.105	2.141	2.086	2.143	2.104	2.108	2.132	2.137	2.175	2.203	2.167	2.211	2.134	2.197	2.198	2.232
0	1.386	1.483	1.493	1.355	1.418	1.401	1.413	1.214	1.375	1.395	1.378	1.436	1.45	1.544	1.485	1.483	1.499	1.473	1.385	1.465	1.433	1.413	1.519	1.527	1.499	1.564	1.495	1.514	1.593	1.51	1.584	1.537	1.58	1.532	1.601	1.592	1.512	1.574	1.621	1.613	1.567	1.594	1.668	1.584	1.589	1.582	1.669	1.597	1.633
0	1.325	1.452	1.447	1.301	1.472	1.44	1.367	1.287	1.491	1.492	1.319	1.403	1.413	1.434	1.382	1.478	1.482	1.437	1.393	1.459	1.462	1.41	1.467	1.384	1.516	1.441	1.491	1.436	1.445	1.5	1.472	NaN	NaN	NaN	NaN	NaN	NaN	NaN	NaN	NaN	NaN	NaN	NaN	NaN	NaN	NaN	NaN	NaN	NaN
0	NaN	NaN	NaN	NaN	NaN	NaN	NaN	NaN	NaN	NaN	NaN	NaN	NaN	NaN	NaN	NaN	NaN	NaN	NaN	NaN	NaN	NaN	NaN	NaN	NaN	NaN	NaN	NaN	NaN	NaN	NaN	NaN	NaN	NaN	NaN	NaN	NaN	NaN	NaN	NaN	NaN	NaN	NaN	NaN	NaN	NaN	NaN	NaN	NaN
0	1.46	1.422	1.44	1.424	1.403	1.423	1.423	1.43	1.462	1.428	1.434	1.433	1.446	1.468	1.47	1.448	1.465	1.446	1.443	1.444	1.411	1.422	1.472	1.457	1.432	1.466	1.424	1.409	1.466	1.436	1.433	1.442	1.441	1.462	1.459	1.437	1.451	1.451	1.422	1.455	1.432	1.459	1.457	1.44	1.477	1.423	1.459	1.454	1.457
0	1.387	1.354	1.375	1.36	1.35	1.379	1.368	1.4	1.387	1.37	1.383	1.393	1.39	1.396	1.424	1.414	1.37	1.393	1.406	1.424	1.403	1.403	1.423	1.408	1.404	1.457	1.425	1.428	1.437	1.417	1.427	1.424	1.417	1.445	1.46	1.424	1.461	1.436	1.467	1.453	1.441	1.475	1.484	1.469	1.49	1.466	1.46	1.479	1.474
0	1.423	1.424	1.418	1.422	1.43	1.402	1.446	1.423	1.398	1.419	1.415	1.405	1.442	1.478	1.483	1.438	1.436	1.445	1.466	1.448	1.439	1.461	1.481	1.427	1.459	1.471	1.449	1.475	1.501	1.44	1.475	1.454	1.429	1.449	1.483	1.443	1.495	1.463	1.466	1.45	1.478	1.485	1.499	1.469	1.495	1.465	1.502	1.502	1.481
0	1.392	1.39	1.405	1.392	1.383	1.406	1.355	1.388	1.414	1.368	1.37	1.4	1.404	1.378	1.4	1.436	1.381	1.398	1.401	1.434	1.441	1.391	1.454	1.464	1.425	1.473	1.437	1.486	1.469	1.43	1.43	1.471	1.464	1.49	1.496	1.471	1.486	1.454	1.482	1.462	1.492	1.514	1.503	1.486	1.501	1.449	1.502	1.505	1.461
60	1.42	1.406	1.374	1.394	1.407	1.401	1.375	1.409	1.404	1.435	1.38	1.422	1.389	1.433	1.435	1.475	1.449	1.47	1.462	1.493	1.502	1.492	1.515	1.522	1.515	1.553	1.564	1.584	1.59	1.574	1.605	1.631	1.636	1.652	1.72	1.653	1.717	1.709	1.681	1.671	1.771	1.788	1.784	1.785	1.844	1.854	1.897	1.914	1.942
0	1.291	1.28	1.434	1.602	1.582	1.479	1.168	1.258	1.456	1.433	NaN	NaN	NaN	NaN	NaN	NaN	NaN	NaN	NaN	NaN	NaN	NaN	NaN	NaN	NaN	NaN	NaN	NaN	NaN	NaN	NaN	NaN	NaN	NaN	NaN	NaN	NaN	NaN	NaN	NaN	NaN	NaN	NaN	NaN	NaN	NaN	NaN	NaN	NaN
0	1.528	1.506	NaN	NaN	NaN	NaN	NaN	NaN	NaN	NaN	NaN	NaN	NaN	NaN	NaN	NaN	NaN	NaN	NaN	NaN	NaN	NaN	NaN	NaN	NaN	NaN	NaN	NaN	NaN	NaN	NaN	NaN	NaN	NaN	NaN	NaN	NaN	NaN	NaN	NaN	NaN	NaN	NaN	NaN	NaN	NaN	NaN	NaN	NaN
0	1.641	1.344	1.672	1.408	1.329	1.427	1.476	NaN	NaN	NaN	NaN	NaN	NaN	NaN	NaN	NaN	NaN	NaN	NaN	NaN	NaN	NaN	NaN	NaN	NaN	NaN	NaN	NaN	NaN	NaN	NaN	NaN	NaN	NaN	NaN	NaN	NaN	NaN	NaN	NaN	NaN	NaN	NaN	NaN	NaN	NaN	NaN	NaN	NaN
0	1.382	1.392	1.366	1.381	1.366	1.389	1.366	1.373	1.392	1.367	1.348	1.388	1.386	1.369	1.361	1.441	1.359	1.377	1.382	1.362	1.394	1.362	1.41	1.41	1.381	1.399	1.4	1.394	1.401	1.372	1.363	1.399	1.386	1.374	1.425	1.398	1.393	1.384	1.409	1.397	1.394	1.388	1.399	1.377	1.42	1.387	1.397	1.402	1.392
61	1.382	1.401	1.376	1.372	1.433	1.39	1.405	1.377	1.412	1.371	1.416	1.41	1.405	1.477	1.425	1.476	1.405	1.427	1.398	1.465	1.404	1.44	1.503	1.498	1.512	1.502	1.465	1.513	1.54	1.521	1.505	1.504	1.537	1.523	1.576	1.547	1.573	1.574	1.615	1.561	1.642	1.619	1.607	1.62	1.703	1.622	1.682	1.667	1.659
62	1.417	1.446	1.409	1.384	1.419	1.401	1.424	1.397	1.429	1.455	1.42	1.432	1.446	1.466	1.46	1.505	1.471	1.506	1.477	1.493	1.5	1.495	1.522	1.488	1.5	1.499	1.506	1.521	1.565	1.536	1.542	1.569	1.555	1.567	1.597	1.548	1.624	1.562	1.551	1.592	1.61	1.606	1.611	1.593	1.634	1.621	1.647	1.664	1.619
0	1.377	1.369	1.411	1.371	1.377	1.407	1.371	1.39	1.397	1.385	1.405	1.403	1.394	1.39	1.44	1.431	1.371	1.434	1.429	1.429	1.416	1.438	1.462	1.445	1.451	1.519	1.485	1.459	1.494	1.456	1.487	1.504	1.481	1.52	1.53	1.494	1.524	1.532	1.574	1.522	1.553	1.568	1.567	1.589	1.59	1.585	1.566	1.598	1.587
63	1.425	1.439	1.416	1.382	1.447	1.395	1.411	1.449	1.439	1.403	1.395	1.407	1.402	1.461	1.466	1.493	1.447	1.513	1.43	1.43	1.474	1.493	1.502	1.577	1.514	1.536	1.484	1.56	1.574	1.492	1.494	1.543	1.538	1.541	1.6	1.527	1.602	1.547	1.568	1.556	1.586	1.572	1.597	1.57	1.63	1.587	1.614	1.645	1.639
0	1.405	1.399	1.408	1.423	1.397	1.381	1.355	1.405	1.428	1.421	1.422	1.425	1.414	1.409	1.388	1.427	1.378	1.42	1.396	1.401	1.382	1.371	1.441	1.425	1.439	1.496	1.437	1.412	1.476	1.458	1.459	1.429	1.447	1.424	1.466	1.41	1.453	1.446	1.461	1.465	1.478	1.516	1.507	1.492	1.504	1.525	1.526	1.523	1.504
64	1.439	1.446	1.417	1.414	1.443	1.434	1.428	1.459	1.439	1.459	1.442	1.465	1.466	1.502	1.477	1.524	1.486	1.539	1.494	1.528	1.548	1.544	1.572	1.571	1.587	1.629	1.653	1.688	1.71	1.672	1.699	1.753	1.82	1.884	1.892	1.934	2.003	2.018	2.022	2.065	2.081	2.099	2.113	2.113	2.143	2.11	2.139	2.168	2.153
0	1.408	1.357	1.411	1.41	1.403	1.341	1.368	1.407	1.433	1.394	1.385	1.437	1.391	1.412	1.412	1.447	1.401	1.403	1.407	1.416	1.411	1.363	1.447	1.427	1.433	1.48	1.45	1.406	1.476	1.438	1.45	1.417	1.428	1.444	1.505	1.392	1.437	1.428	1.436	1.448	1.46	1.502	1.479	1.437	1.467	1.487	1.461	1.463	1.428
0	1.406	1.378	1.393	1.329	1.376	1.424	1.395	1.385	1.424	1.392	1.43	1.389	1.417	1.394	1.499	1.431	1.384	1.427	1.461	1.467	1.466	1.473	1.511	1.482	1.489	1.563	1.542	1.511	1.543	1.499	1.56	1.559	1.559	1.629	1.616	1.524	1.566	1.629	1.662	1.581	1.605	1.617	1.656	1.687	1.662	1.69	1.62	1.645	1.704
0	1.366	1.362	1.359	1.385	1.353	1.366	1.364	1.365	1.364	1.378	1.364	1.394	1.378	1.399	1.381	1.415	1.374	1.399	1.409	1.409	1.417	1.412	1.438	1.417	1.417	1.415	1.385	1.437	1.418	1.418	1.43	1.426	1.414	1.443	1.447	1.421	1.437	1.406	1.453	1.441	1.471	1.471	1.473	1.452	1.483	1.475	1.499	1.476	1.504
0	1.376	1.384	1.369	1.382	1.368	1.384	1.389	1.398	1.357	1.375	1.354	1.386	1.402	1.399	1.363	1.419	1.356	1.357	1.365	1.378	1.392	1.347	1.401	1.366	1.387	1.397	1.381	1.393	1.39	1.36	1.35	1.381	1.392	1.37	1.402	1.365	1.372	1.364	1.402	1.383	1.394	1.394	1.379	1.392	1.394	1.366	1.373	1.395	1.374
65	1.426	1.419	1.395	1.425	1.412	1.381	1.424	1.415	1.441	1.438	1.367	1.373	1.404	1.462	1.414	1.463	1.427	1.432	1.422	1.425	1.415	1.455	1.476	1.475	1.397	1.46	1.453	1.529	1.48	1.476	1.442	1.506	1.49	1.508	1.502	1.468	1.546	1.472	1.5	1.515	1.5	1.54	1.545	1.542	1.587	1.538	1.527	1.563	1.56
0	1.404	1.436	1.389	1.413	1.473	1.417	1.405	1.415	1.463	1.418	1.415	1.439	1.465	1.483	1.449	1.46	1.408	1.476	1.433	1.457	1.438	1.453	1.46	1.514	1.483	1.519	1.461	1.51	1.516	1.457	1.464	1.501	1.505	1.465	1.514	1.457	1.536	1.486	1.502	1.516	1.526	1.532	1.533	1.508	1.539	1.507	1.534	1.523	1.547
66	1.449	1.446	1.451	1.423	1.438	1.455	1.437	1.468	1.452	1.465	1.455	1.508	1.498	1.546	1.545	1.584	1.547	1.615	1.59	1.624	1.627	1.642	1.677	1.665	1.71	1.74	1.762	1.787	1.846	1.819	1.842	1.871	1.893	1.889	1.965	1.931	2.001	1.966	2.046	2.045	2.07	2.106	2.115	2.107	2.167	2.111	2.149	2.212	2.177
67	1.408	1.417	1.404	1.393	1.42	1.414	1.411	1.414	1.42	1.424	1.392	1.402	1.419	1.425	1.414	1.452	1.411	1.44	1.403	1.422	1.417	1.42	1.442	1.445	1.432	1.426	1.422	1.443	1.463	1.426	1.433	1.451	1.444	1.451	1.468	1.428	1.461	1.436	1.427	1.45	1.463	1.448	1.468	1.449	1.498	1.464	1.47	1.492	1.468
0	1.412	1.367	1.41	1.415	1.405	1.37	1.378	1.415	1.415	1.389	1.403	1.418	1.438	1.422	1.374	1.473	1.417	1.42	1.439	1.437	1.409	1.37	1.446	1.419	1.421	1.496	1.462	1.409	1.469	1.429	1.46	1.445	1.472	1.456	1.494	1.436	1.453	1.438	1.482	1.498	1.473	1.536	1.483	1.474	1.49	1.494	1.479	1.51	1.481
0	1.412	1.403	1.407	1.355	1.385	1.384	1.367	1.367	1.394	1.443	1.375	1.36	1.39	1.396	1.41	1.409	1.373	1.374	1.39	1.397	1.406	1.368	1.407	1.405	1.392	1.405	1.399	1.402	1.411	1.38	1.414	1.4	1.408	1.402	1.444	1.361	1.422	1.412	1.404	1.397	1.433	1.447	1.452	1.447	1.467	1.415	1.437	1.439	1.407
0	1.379	1.41	1.373	1.361	1.393	1.359	1.38	1.367	1.373	1.371	1.371	1.379	1.365	1.401	1.384	1.407	1.357	1.362	1.385	1.373	1.374	1.356	1.387	1.398	1.387	1.397	1.368	1.401	1.398	1.377	1.389	1.415	1.385	1.394	1.43	1.374	1.401	1.394	1.379	1.373	1.397	1.425	1.394	1.413	1.42	1.366	1.395	1.414	1.378
0	0.6487	NaN	NaN	NaN	NaN	NaN	NaN	NaN	NaN	NaN	NaN	NaN	NaN	NaN	NaN	NaN	NaN	NaN	NaN	NaN	NaN	NaN	NaN	NaN	NaN	NaN	NaN	NaN	NaN	NaN	NaN	NaN	NaN	NaN	NaN	NaN	NaN	NaN	NaN	NaN	NaN	NaN	NaN	NaN	NaN	NaN	NaN	NaN	NaN
0	1.426	NaN	NaN	NaN	NaN	NaN	NaN	NaN	NaN	NaN	NaN	NaN	NaN	NaN	NaN	NaN	NaN	NaN	NaN	NaN	NaN	NaN	NaN	NaN	NaN	NaN	NaN	NaN	NaN	NaN	NaN	NaN	NaN	NaN	NaN	NaN	NaN	NaN	NaN	NaN	NaN	NaN	NaN	NaN	NaN	NaN	NaN	NaN	NaN
0	1.353	1.363	1.354	1.369	1.317	1.317	1.359	1.341	1.37	1.378	1.347	1.38	1.336	1.376	1.371	1.399	1.352	1.39	1.363	1.389	1.382	1.388	1.383	1.375	1.379	1.376	1.337	1.376	1.38	1.371	1.376	1.377	1.369	1.407	1.407	1.408	1.393	1.379	1.389	1.377	1.436	1.418	1.416	1.402	1.431	1.388	1.432	1.424	1.454
0	NaN	NaN	NaN	NaN	NaN	NaN	NaN	NaN	NaN	NaN	NaN	NaN	NaN	NaN	NaN	NaN	NaN	NaN	NaN	NaN	NaN	NaN	NaN	NaN	NaN	NaN	NaN	NaN	NaN	NaN	NaN	NaN	NaN	NaN	NaN	NaN	NaN	NaN	NaN	NaN	NaN	NaN	NaN	NaN	NaN	NaN	NaN	NaN	NaN
0	NaN	NaN	NaN	NaN	NaN	NaN	NaN	NaN	NaN	NaN	NaN	NaN	NaN	NaN	NaN	NaN	NaN	NaN	NaN	NaN	NaN	NaN	NaN	NaN	NaN	NaN	NaN	NaN	NaN	NaN	NaN	NaN	NaN	NaN	NaN	NaN	NaN	NaN	NaN	NaN	NaN	NaN	NaN	NaN	NaN	NaN	NaN	NaN	NaN
0	1.385	1.366	1.38	1.374	1.369	1.382	1.364	1.388	1.397	1.362	1.376	1.361	1.389	1.356	1.393	1.408	1.355	1.396	1.37	1.378	1.366	1.367	1.388	1.374	1.376	1.419	1.388	1.365	1.394	1.375	1.387	1.404	1.405	1.396	1.415	1.358	1.387	1.389	1.39	1.373	1.396	1.396	1.403	1.41	1.4	1.403	1.387	1.409	1.386
68	1.386	1.404	1.405	1.375	1.389	1.4	1.382	1.365	1.39	1.413	1.37	1.409	1.428	1.422	1.424	1.456	1.386	1.406	1.398	1.422	1.426	1.391	1.413	1.43	1.416	1.424	1.441	1.449	1.467	1.416	1.438	1.487	1.443	1.433	1.499	1.453	1.472	1.482	1.462	1.446	1.496	1.506	1.479	1.522	1.513	1.474	1.496	1.539	1.498
69	1.468	1.464	1.451	1.426	1.516	1.439	1.471	1.497	1.552	1.449	1.506	1.482	1.483	1.504	1.522	1.475	1.533	1.53	1.425	1.492	1.461	1.467	1.493	1.557	1.473	1.445	1.431	1.56	1.515	1.477	1.436	1.52	1.513	1.448	1.522	1.483	1.541	1.489	1.466	1.511	1.523	1.539	1.508	1.5	1.567	1.531	1.566	1.548	1.563
70	1.391	1.397	1.372	1.375	1.354	1.396	1.372	1.379	1.385	1.38	1.354	1.388	1.388	1.37	1.37	1.407	1.346	1.373	1.374	1.374	1.378	1.355	1.392	1.376	1.386	1.396	1.377	1.381	1.388	1.369	1.372	1.393	1.389	1.372	1.415	1.349	1.348	1.371	1.393	1.373	1.382	1.405	1.376	1.379	1.415	1.359	1.404	1.401	1.395
0	1.415	1.432	1.423	1.354	1.389	1.418	1.377	1.399	1.408	1.385	1.408	1.389	1.432	1.393	1.419	1.426	1.37	1.385	1.4	1.393	1.422	1.406	1.403	1.368	1.407	1.432	1.399	1.415	1.441	1.434	1.417	1.426	1.424	1.438	1.439	1.389	1.427	1.406	1.427	1.426	1.45	1.443	1.439	1.453	1.466	1.449	1.47	1.481	1.447
0	1.383	1.389	1.376	1.375	1.368	1.368	1.37	1.365	1.397	1.385	1.366	1.394	1.386	1.411	1.405	1.42	1.379	1.395	1.414	1.394	1.414	1.413	1.441	1.435	1.437	1.437	1.449	1.466	1.453	1.444	1.464	1.486	1.491	1.475	1.524	1.471	1.505	1.499	1.507	1.49	1.521	1.537	1.529	1.535	1.556	1.521	1.555	1.556	1.543
0	1.369	1.377	1.366	1.356	1.34	1.391	1.369	1.379	1.369	1.395	1.368	1.391	1.372	1.403	1.369	1.424	1.358	1.407	1.405	1.403	1.415	1.406	1.442	1.422	1.425	1.428	1.427	1.437	1.437	1.424	1.43	1.453	1.442	1.456	1.476	1.438	1.451	1.459	1.464	1.442	1.467	1.489	1.443	1.489	1.468	1.464	1.498	1.485	1.473
71	1.42	1.354	1.424	1.42	1.375	1.394	1.362	1.411	1.408	1.412	1.398	1.423	1.425	1.438	1.435	1.505	1.425	1.449	1.475	1.476	1.48	1.433	1.521	1.514	1.481	1.617	1.572	1.538	1.643	1.558	1.612	1.582	1.563	1.616	1.672	1.618	1.651	1.603	1.669	1.685	1.688	1.737	1.71	1.7	1.698	1.732	1.736	1.759	1.752
72	1.395	1.384	1.421	1.382	1.401	1.372	1.371	1.4	1.427	1.384	1.364	1.421	1.403	1.391	1.405	1.434	1.386	1.411	1.4	1.403	1.413	1.376	1.399	1.394	1.384	1.404	1.411	1.39	1.434	1.416	1.395	1.413	1.411	1.401	1.437	1.386	1.412	1.408	1.426	1.431	1.423	1.436	1.417	1.409	1.434	1.4	1.455	1.424	1.391
0	1.378	1.417	1.394	1.364	1.389	1.403	1.385	1.404	1.389	1.425	1.395	1.432	1.418	1.416	1.42	1.459	1.409	1.44	1.45	1.475	1.5	1.475	1.497	1.482	1.51	1.521	1.533	1.549	1.53	1.501	1.534	1.562	1.561	1.548	1.593	1.565	1.563	1.559	1.571	1.578	1.618	1.618	1.606	1.623	1.642	1.606	1.619	1.652	1.596
0	1.37	1.364	1.381	1.341	1.361	1.378	1.33	1.366	1.371	1.366	1.367	1.339	1.354	1.359	1.382	1.414	1.336	1.367	1.367	1.359	1.373	1.361	1.369	1.378	1.369	1.401	NaN	NaN	NaN	NaN	NaN	NaN	NaN	NaN	NaN	NaN	NaN	NaN	NaN	NaN	NaN	NaN	NaN	NaN	NaN	NaN	NaN	NaN	NaN
0	1.397	1.358	1.373	1.374	1.37	1.389	1.379	1.392	1.403	1.364	1.379	1.396	1.381	1.395	1.386	1.432	1.369	1.39	1.386	1.387	1.387	1.367	1.395	1.374	1.395	1.421	1.391	1.39	1.433	1.38	1.4	1.413	1.397	1.404	1.422	1.375	1.415	1.388	1.409	1.408	1.41	1.426	1.421	1.406	1.415	1.408	1.382	1.423	1.391
0	1.385	1.394	1.416	1.381	1.399	1.412	1.381	1.382	1.395	1.387	1.381	1.384	1.446	1.409	1.396	1.431	1.403	1.428	1.395	1.4	1.41	1.412	1.423	1.417	1.441	1.42	1.388	1.416	1.422	1.433	1.421	1.425	1.433	1.403	1.474	1.4	1.432	1.41	1.426	1.434	1.422	1.441	1.431	1.438	1.488	1.427	1.493	1.474	1.438
0	NaN	NaN	NaN	NaN	NaN	NaN	NaN	NaN	NaN	NaN	NaN	NaN	NaN	NaN	NaN	NaN	NaN	NaN	NaN	NaN	NaN	NaN	NaN	NaN	NaN	NaN	NaN	NaN	NaN	NaN	NaN	NaN	NaN	NaN	NaN	NaN	NaN	NaN	NaN	NaN	NaN	NaN	NaN	NaN	NaN	NaN	NaN	NaN	NaN
0	1.388	1.434	1.413	1.395	1.405	1.392	1.394	1.391	1.395	1.404	1.378	1.429	1.397	1.403	1.387	1.448	1.394	1.403	1.397	1.415	1.436	1.385	1.442	1.422	1.418	1.427	1.443	1.445	1.444	1.392	1.387	1.431	1.442	1.421	1.467	1.412	1.435	1.418	1.429	1.423	1.44	1.457	1.432	1.433	1.448	1.416	1.438	1.462	1.451
0	1.512	1.571	1.432	1.511	1.541	1.528	1.533	1.533	1.487	1.456	1.446	1.523	1.517	1.502	1.497	1.559	1.501	1.536	1.498	1.498	1.465	1.544	1.514	1.509	1.502	1.516	1.478	1.567	1.51	1.449	1.453	1.512	1.529	1.471	1.489	1.491	1.527	1.508	1.516	1.503	1.485	1.452	1.483	1.489	1.576	1.513	1.504	1.508	1.5
0	1.384	1.376	1.382	1.37	1.358	1.38	1.357	1.37	1.36	1.379	1.357	1.391	1.365	1.369	1.372	1.405	1.359	1.373	1.364	1.385	1.373	1.369	1.388	1.388	1.395	1.383	1.39	1.368	1.387	1.358	1.368	1.38	1.374	1.381	1.393	1.361	1.363	1.365	1.385	1.374	1.391	1.41	1.385	1.385	1.404	1.363	1.395	1.419	1.388
0	1.493	1.408	1.467	1.402	1.465	1.375	1.449	1.575	1.532	1.519	1.403	1.617	1.562	1.483	1.432	1.651	1.432	1.601	1.586	1.567	1.426	1.543	1.529	1.625	1.472	1.549	1.701	1.56	1.71	1.657	1.54	1.613	1.655	1.619	1.787	1.64	1.714	1.67	1.738	1.745	1.807	1.836	1.765	NaN	NaN	NaN	NaN	NaN	NaN
0	1.41	1.38	1.406	1.386	1.371	1.377	1.363	1.417	1.401	1.381	1.367	1.418	1.412	1.397	1.416	1.442	1.36	1.411	1.42	1.417	1.383	1.365	1.418	1.398	1.399	1.431	1.407	1.399	1.429	1.409	1.414	1.437	NaN	NaN	NaN	NaN	NaN	NaN	NaN	NaN	NaN	NaN	NaN	NaN	NaN	NaN	NaN	NaN	NaN
0	1.402	1.377	1.397	1.395	1.373	1.396	1.394	1.375	1.397	1.358	1.344	1.406	1.39	1.381	1.399	1.426	1.374	1.41	1.394	1.41	1.373	1.361	1.404	1.388	1.362	1.44	1.399	1.384	1.444	1.389	1.38	1.407	1.406	1.402	1.434	1.366	1.423	1.393	1.416	1.414	1.419	1.44	1.417	1.421	1.385	1.418	1.408	1.437	1.385
0	1.386	1.377	1.385	1.362	1.363	1.366	1.373	1.361	1.377	1.383	1.367	1.382	1.35	1.389	1.367	1.392	1.341	1.372	1.361	1.376	1.371	1.375	1.393	1.383	1.385	1.381	1.365	1.379	1.381	1.386	1.371	1.388	1.382	1.398	1.396	1.367	1.384	1.389	1.399	1.378	1.409	1.396	1.402	1.392	1.412	1.381	1.393	1.407	1.398
0	1.939	NaN	NaN	NaN	NaN	NaN	NaN	NaN	NaN	NaN	NaN	NaN	NaN	NaN	NaN	NaN	NaN	NaN	NaN	NaN	NaN	NaN	NaN	NaN	NaN	NaN	NaN	NaN	NaN	NaN	NaN	NaN	NaN	NaN	NaN	NaN	NaN	NaN	NaN	NaN	NaN	NaN	NaN	NaN	NaN	NaN	NaN	NaN	NaN
73	1.373	1.365	1.346	1.331	1.362	1.346	1.364	1.328	1.373	1.336	1.341	1.346	1.339	1.379	1.364	1.416	1.37	1.387	1.376	1.405	1.402	1.403	1.427	1.396	1.399	1.443	1.413	1.371	1.437	1.421	1.426	1.442	1.437	1.442	1.469	1.441	1.462	1.436	1.436	1.42	1.447	1.444	1.46	1.463	1.472	1.449	1.461	1.496	1.468
0	1.378	1.38	1.373	1.346	1.385	1.387	1.377	1.361	1.392	1.377	1.36	1.393	1.374	1.372	1.407	1.438	1.37	1.406	1.391	1.38	1.392	1.364	1.423	1.402	1.357	1.427	1.409	1.392	1.426	1.403	1.398	1.418	1.418	1.428	1.485	1.419	1.464	1.416	1.454	1.448	1.446	1.472	1.434	1.463	1.459	1.471	1.457	1.491	1.454
0	1.575	1.505	1.44	1.491	1.465	1.41	1.438	1.46	1.499	1.463	1.428	1.466	1.494	NaN	NaN	NaN	NaN	NaN	NaN	NaN	NaN	NaN	NaN	NaN	NaN	NaN	NaN	NaN	NaN	NaN	NaN	NaN	NaN	NaN	NaN	NaN	NaN	NaN	NaN	NaN	NaN	NaN	NaN	NaN	NaN	NaN	NaN	NaN	NaN
0	1.363	1.377	1.381	1.368	1.336	1.354	1.398	1.33	1.432	1.387	1.507	1.419	1.394	1.42	1.416	1.452	1.399	1.43	1.418	1.503	1.455	1.435	1.515	1.422	1.453	1.474	1.379	1.469	1.463	1.516	1.46	1.46	1.476	1.465	1.498	1.526	1.448	1.493	1.466	1.417	1.527	1.494	1.487	1.49	1.53	1.494	1.495	1.502	1.538
0	1.487	1.52	1.459	1.486	1.496	1.51	1.51	1.459	1.557	1.426	1.498	1.498	1.51	1.454	1.479	1.562	1.47	1.51	1.478	1.495	1.441	1.608	1.537	1.508	1.515	1.568	1.481	1.568	1.565	1.537	1.46	1.507	1.507	1.478	1.534	1.449	1.506	1.486	1.5	1.468	1.507	1.475	1.514	1.511	1.543	1.543	1.507	1.505	1.541
0	1.366	1.395	1.383	1.387	1.332	1.358	1.416	1.387	1.43	1.452	1.438	1.429	1.405	1.409	1.428	1.427	1.367	1.429	1.363	1.478	1.413	1.399	1.429	1.405	1.398	1.393	1.364	1.407	1.419	1.469	1.444	1.418	1.41	1.402	1.431	1.475	1.429	1.466	1.421	1.408	NaN	NaN	NaN	NaN	NaN	NaN	NaN	NaN	NaN
0	1.451	1.397	1.459	1.416	1.397	1.43	1.411	1.45	1.429	1.388	1.388	1.469	1.427	1.429	1.438	1.459	1.398	1.425	1.438	1.423	1.412	1.41	1.414	1.462	1.393	1.458	1.421	1.43	1.518	1.403	1.406	1.463	1.443	1.426	1.5	1.387	1.461	1.38	1.504	1.433	1.478	1.458	1.402	1.429	1.424	1.438	1.452	1.464	1.392
0	1.454	1.442	1.426	1.411	1.407	1.391	1.383	1.417	1.426	1.418	1.358	1.441	1.416	1.417	1.432	1.474	1.396	1.431	1.4	1.414	1.399	1.4	1.442	1.431	1.388	1.466	1.43	1.426	1.506	1.427	1.403	1.479	1.415	1.453	1.453	1.411	1.499	1.433	1.485	1.444	1.475	1.468	1.433	1.435	1.421	1.461	1.438	1.469	1.457
74	1.437	1.435	1.461	1.438	1.398	1.43	1.414	1.402	1.448	1.392	1.381	1.446	1.449	1.425	1.412	1.462	1.416	1.456	1.425	1.395	1.413	1.449	1.434	1.439	1.47	1.472	1.447	1.495	1.462	1.447	1.431	1.452	1.46	1.433	1.48	1.438	1.456	1.432	1.474	1.472	1.503	1.443	1.466	1.484	1.514	1.493	1.509	1.484	1.469
0	1.509	1.575	1.513	1.495	1.468	1.492	1.518	1.471	1.573	1.503	1.507	1.545	1.634	1.512	1.537	1.57	1.531	1.592	1.54	1.542	1.53	1.632	1.613	1.611	1.643	1.644	1.601	1.694	1.682	1.67	1.652	1.67	1.655	1.651	1.686	1.621	1.71	1.718	1.734	1.74	1.688	1.681	1.761	1.826	1.792	1.819	1.76	1.826	1.772
75	1.443	1.418	1.467	1.433	1.429	1.432	1.435	1.4	1.464	1.389	1.381	1.446	1.47	1.416	1.44	1.475	1.42	1.468	1.413	1.426	1.443	1.487	1.468	1.424	1.48	1.462	1.444	1.484	1.479	1.447	1.414	1.483	1.463	1.419	1.488	1.425	1.484	1.442	1.5	1.494	1.439	1.454	1.504	1.465	1.505	1.499	1.506	1.505	1.488
0	1.44	1.475	1.464	1.391	1.419	1.419	1.454	1.45	1.442	1.505	1.45	1.527	1.465	1.45	1.434	1.529	1.41	1.459	1.431	1.438	1.477	1.46	1.49	1.448	1.481	1.502	1.48	1.526	1.489	1.483	1.45	1.496	1.489	1.487	1.514	1.462	1.476	1.496	1.487	1.489	1.512	1.521	1.495	1.502	1.511	1.468	1.514	1.54	1.522
76	1.412	1.414	1.385	1.384	1.377	1.406	1.378	1.379	1.408	1.366	1.368	1.416	1.407	1.399	1.39	1.414	1.367	1.408	1.382	1.383	1.356	1.419	1.412	1.385	1.41	1.422	1.4	1.393	1.409	1.398	1.359	1.413	1.399	1.377	1.411	1.364	1.403	1.386	1.416	1.387	1.388	1.367	1.412	1.398	1.397	1.421	1.396	1.392	1.393
0	1.543	1.53	1.515	1.564	1.478	1.493	1.511	1.433	1.579	1.533	1.483	1.63	1.567	1.518	1.579	1.656	1.522	1.558	1.493	1.482	1.517	1.637	1.539	1.562	NaN	NaN	NaN	NaN	NaN	NaN	NaN	NaN	NaN	NaN	NaN	NaN	NaN	NaN	NaN	NaN	NaN	NaN	NaN	NaN	NaN	NaN	NaN	NaN	NaN
0	1.428	1.379	1.354	1.383	1.374	1.378	1.379	1.382	1.391	1.372	1.356	1.392	1.387	1.383	1.391	1.413	1.346	1.403	1.364	1.421	1.388	1.385	1.408	1.404	1.369	1.435	1.405	1.392	1.445	1.407	1.396	1.457	1.412	1.414	1.441	1.388	1.451	1.412	1.432	1.424	1.454	1.444	1.434	1.432	1.424	1.435	1.437	1.471	1.429
0	2.319	1.676	NaN	NaN	NaN	NaN	NaN	NaN	NaN	NaN	NaN	NaN	NaN	NaN	NaN	NaN	NaN	NaN	NaN	NaN	NaN	NaN	NaN	NaN	NaN	NaN	NaN	NaN	NaN	NaN	NaN	NaN	NaN	NaN	NaN	NaN	NaN	NaN	NaN	NaN	NaN	NaN	NaN	NaN	NaN	NaN	NaN	NaN	NaN
0	1.411	1.382	1.423	1.371	1.386	1.398	1.371	1.407	1.4	1.381	1.399	1.438	1.451	1.462	1.471	1.479	1.441	1.501	1.489	1.524	1.497	1.489	1.526	1.524	1.521	1.564	1.562	1.559	1.641	1.568	1.573	1.62	1.625	1.621	1.663	1.586	1.654	1.606	1.69	1.67	1.675	1.689	1.672	1.672	1.691	1.687	1.724	1.723	1.7
0	1.462	1.375	1.402	1.37	1.358	1.389	1.375	1.395	1.399	1.367	1.343	1.389	1.411	1.382	1.403	1.432	1.365	1.418	1.388	1.422	1.413	1.389	1.407	1.407	1.375	1.457	1.435	1.436	1.517	1.457	1.424	1.492	1.487	1.471	1.508	1.458	1.52	1.485	1.546	1.508	1.56	1.557	1.523	1.529	1.521	1.546	1.566	1.583	1.548
0	1.439	1.443	1.478	1.394	1.423	1.412	1.438	1.429	1.453	1.483	1.407	1.486	1.472	1.446	1.462	1.507	1.414	1.446	1.418	1.46	1.443	1.461	1.482	1.444	1.481	1.494	1.475	1.478	1.473	1.442	1.469	1.484	1.503	1.492	1.509	1.468	1.474	1.486	1.46	1.462	1.505	1.497	1.478	1.48	1.491	1.465	1.477	1.506	1.509
0	NaN	NaN	NaN	NaN	NaN	NaN	NaN	NaN	NaN	NaN	NaN	NaN	NaN	NaN	NaN	NaN	NaN	NaN	NaN	NaN	NaN	NaN	NaN	NaN	NaN	NaN	NaN	NaN	NaN	NaN	NaN	NaN	NaN	NaN	NaN	NaN	NaN	NaN	NaN	NaN	NaN	NaN	NaN	NaN	NaN	NaN	NaN	NaN	NaN
0	1.396	1.424	1.405	1.365	1.381	1.403	1.373	1.404	1.427	1.395	1.414	1.409	1.462	1.457	1.463	1.439	1.412	1.495	1.505	1.482	1.47	1.473	1.51	1.494	1.472	1.501	1.516	1.516	1.523	1.535	1.499	1.567	1.533	1.511	1.561	1.505	1.551	1.507	1.574	1.546	1.578	1.563	1.566	1.545	1.563	1.55	1.584	1.582	1.539
0	1.477	1.483	1.458	1.498	1.478	1.476	1.5	1.447	1.503	1.45	1.474	1.567	1.509	1.493	1.501	1.501	1.475	1.495	1.455	1.454	1.432	1.521	1.478	1.457	1.529	1.515	1.482	1.564	1.496	1.504	1.464	1.522	1.523	1.463	1.548	1.458	1.494	1.499	1.496	1.508	1.496	1.452	1.499	1.51	1.509	1.52	1.525	1.494	1.52
0	1.399	1.383	1.408	1.36	1.41	1.364	1.375	1.425	1.428	1.437	1.427	1.464	1.468	1.466	1.471	1.526	1.472	1.526	1.47	1.489	1.485	1.528	1.547	1.531	1.566	1.59	1.574	1.595	1.594	1.556	1.568	1.589	1.639	1.599	1.654	1.609	1.647	1.622	1.642	1.634	1.655	1.656	1.637	1.649	1.679	1.635	1.655	1.689	1.655
0	1.312	1.274	1.35	1.387	1.317	1.27	1.393	1.387	1.508	1.417	1.429	1.438	1.375	1.377	1.435	1.339	1.391	1.499	1.395	1.423	1.433	1.456	1.447	1.333	1.375	1.386	1.388	1.3	1.436	1.452	1.412	1.334	1.323	1.397	1.4	1.561	1.358	1.507	1.451	1.358	1.408	1.493	1.484	1.446	1.542	1.47	1.531	1.503	1.534
0	1.381	1.408	1.399	1.385	1.397	1.392	1.393	1.412	1.414	1.403	1.385	1.425	1.423	1.442	1.435	1.464	1.366	1.453	1.416	1.432	1.427	1.403	1.437	1.413	1.396	1.459	1.458	1.437	1.469	1.483	1.412	1.46	1.468	1.427	1.458	1.421	1.481	1.443	1.494	1.48	1.476	1.501	1.487	1.461	1.495	1.491	1.522	1.502	1.49
0	1.399	1.392	1.396	1.371	1.412	1.424	1.405	1.381	1.399	1.443	1.382	1.421	1.388	1.405	1.4	1.457	1.359	1.406	1.421	1.416	1.415	1.394	1.432	1.429	1.439	1.436	1.448	1.464	1.466	1.426	1.43	1.466	1.479	1.454	1.495	1.445	1.505	1.473	1.43	1.464	1.502	1.503	1.478	1.493	1.517	1.48	1.482	1.512	1.478
0	1.399	1.383	1.348	1.365	1.362	1.362	1.376	1.359	1.369	1.361	1.338	1.388	1.379	1.393	1.383	1.412	1.378	1.414	1.383	1.405	1.396	1.394	1.409	1.396	1.379	1.427	1.416	1.409	1.429	1.417	1.402	1.465	1.423	1.418	1.451	1.397	1.456	1.419	1.448	1.432	1.465	1.454	1.446	1.445	1.439	1.465	1.446	1.476	1.448
0	1.419	1.396	1.402	1.393	1.374	1.399	1.38	1.374	1.411	1.372	1.401	1.426	1.435	1.415	1.411	1.431	1.393	1.428	1.422	1.417	1.403	1.428	1.43	1.423	1.425	1.446	1.414	1.461	1.453	1.423	1.416	1.462	1.429	1.427	1.44	1.432	1.431	1.43	1.441	1.414	1.444	1.429	1.446	1.425	1.448	1.416	1.458	1.458	1.447
0	1.513	1.423	1.379	1.451	1.434	1.414	1.427	1.406	1.414	1.429	1.444	1.509	1.473	1.447	1.467	1.541	1.452	1.485	1.477	1.453	1.488	1.452	1.5	1.477	1.454	1.517	1.483	1.507	1.551	1.476	1.463	1.547	1.477	1.492	1.515	1.472	1.534	1.492	1.531	1.488	1.514	1.517	1.516	1.519	1.522	1.521	1.547	1.564	1.503
77	1.421	1.435	1.454	1.403	1.431	1.429	1.43	1.434	1.429	1.406	1.411	1.482	1.475	1.463	1.44	1.516	1.469	1.469	1.466	1.465	1.463	1.501	1.49	1.481	1.501	1.554	1.486	1.557	1.534	1.524	1.501	1.545	1.527	1.527	1.553	1.537	1.527	1.549	1.57	1.519	1.516	1.538	1.597	1.566	1.582	1.576	1.575	1.583	1.6
0	NaN	NaN	NaN	NaN	NaN	NaN	NaN	NaN	NaN	NaN	NaN	NaN	NaN	NaN	NaN	NaN	NaN	NaN	NaN	NaN	NaN	NaN	NaN	NaN	NaN	NaN	NaN	NaN	NaN	NaN	NaN	NaN	NaN	NaN	NaN	NaN	NaN	NaN	NaN	NaN	NaN	NaN	NaN	NaN	NaN	NaN	NaN	NaN	NaN
0	1.329	1.349	1.409	1.337	1.361	1.348	1.327	1.268	1.346	1.426	NaN	NaN	NaN	NaN	NaN	NaN	NaN	NaN	NaN	NaN	NaN	NaN	NaN	NaN	NaN	NaN	NaN	NaN	NaN	NaN	NaN	NaN	NaN	NaN	NaN	NaN	NaN	NaN	NaN	NaN	NaN	NaN	NaN	NaN	NaN	NaN	NaN	NaN	NaN
0	1.355	1.337	1.328	1.345	1.346	1.341	1.359	1.362	1.384	1.359	1.38	1.396	1.361	1.35	1.367	1.39	1.322	1.375	1.357	1.387	1.389	1.374	1.406	1.351	1.367	1.386	1.344	1.374	1.378	1.387	1.37	1.371	1.384	1.349	1.4	1.4	1.374	1.404	1.397	1.37	1.396	1.404	1.402	1.396	1.401	1.405	1.407	1.413	1.421
0	1.428	1.473	1.44	1.448	1.444	1.492	1.49	1.449	1.484	1.46	1.45	1.496	1.512	1.456	1.443	1.487	1.421	1.457	1.486	1.461	1.426	1.469	1.49	1.453	1.465	1.482	1.46	1.508	1.492	1.452	1.452	1.465	1.505	1.449	1.515	1.457	1.5	1.466	1.468	1.475	1.473	1.461	1.491	1.494	1.517	1.473	1.481	1.465	1.459
0	1.376	1.392	1.395	1.38	1.381	1.387	1.393	1.374	1.394	1.364	1.379	1.418	1.429	1.406	1.417	1.433	1.388	1.431	1.408	1.397	1.363	1.389	1.413	1.374	1.401	1.409	1.404	1.442	1.427	1.418	1.401	1.437	1.434	1.408	1.418	1.391	1.414	1.399	1.444	1.413	1.42	1.416	1.44	1.41	1.422	1.433	1.443	1.436	1.421
0	1.421	1.351	1.346	1.375	1.381	1.427	1.369	1.39	1.457	1.398	1.363	1.391	1.391	1.388	1.4	1.439	1.385	1.412	1.396	1.429	1.402	1.476	1.436	1.421	1.395	1.471	1.389	1.416	1.457	1.444	1.419	1.449	1.426	1.428	1.455	1.443	1.442	1.473	1.469	1.439	1.454	1.432	1.466	1.43	1.474	1.454	1.426	1.493	1.479
0	0.9914	NaN	NaN	NaN	NaN	NaN	NaN	NaN	NaN	NaN	NaN	NaN	NaN	NaN	NaN	NaN	NaN	NaN	NaN	NaN	NaN	NaN	NaN	NaN	NaN	NaN	NaN	NaN	NaN	NaN	NaN	NaN	NaN	NaN	NaN	NaN	NaN	NaN	NaN	NaN	NaN	NaN	NaN	NaN	NaN	NaN	NaN	NaN	NaN
0	1.453	1.41	1.422	1.39	1.385	1.384	NaN	NaN	NaN	NaN	NaN	NaN	NaN	NaN	NaN	NaN	NaN	NaN	NaN	NaN	NaN	NaN	NaN	NaN	NaN	NaN	NaN	NaN	NaN	NaN	NaN	NaN	NaN	NaN	NaN	NaN	NaN	NaN	NaN	NaN	NaN	NaN	NaN	NaN	NaN	NaN	NaN	NaN	NaN
0	1.438	1.481	1.434	1.402	1.406	1.414	1.431	1.459	1.451	1.435	1.457	1.502	1.498	1.509	1.543	1.587	1.495	1.549	1.553	1.487	1.566	1.565	1.574	1.574	1.556	1.595	1.61	1.637	1.625	1.683	1.58	1.668	1.651	1.653	1.623	1.615	1.653	1.667	1.703	1.702	1.68	1.706	1.731	1.659	1.702	1.718	1.706	1.74	1.682
0	1.443	1.452	1.441	1.402	1.402	1.402	1.411	1.421	1.434	1.418	1.391	1.454	1.419	1.477	1.463	1.499	1.416	1.455	1.446	1.458	1.431	1.426	1.47	1.483	1.43	1.495	1.492	1.501	1.505	1.487	1.458	1.513	1.469	1.493	1.497	1.445	1.519	1.483	1.519	1.499	1.511	1.518	1.524	1.493	1.493	1.497	1.546	1.541	1.484
0	1.401	1.375	1.414	1.38	1.413	1.43	1.405	1.393	1.44	1.409	1.373	1.44	1.431	1.445	1.437	1.455	1.401	1.39	1.377	1.429	1.432	1.46	1.439	1.434	1.411	1.472	1.432	1.46	1.465	1.432	1.418	1.458	1.443	1.455	1.451	1.456	1.442	1.479	1.501	1.426	1.463	1.435	1.476	1.408	1.459	1.439	1.402	1.451	1.471
0	1.496	1.449	1.438	1.377	1.472	1.412	1.387	1.377	1.419	1.365	1.398	1.439	1.446	1.463	1.458	1.469	1.44	1.416	1.455	1.401	1.412	1.451	1.459	1.486	1.429	1.483	1.471	1.448	1.491	1.556	NaN	NaN	NaN	NaN	NaN	NaN	NaN	NaN	NaN	NaN	NaN	NaN	NaN	NaN	NaN	NaN	NaN	NaN	NaN
0	NaN	NaN	NaN	NaN	NaN	NaN	NaN	NaN	NaN	NaN	NaN	NaN	NaN	NaN	NaN	NaN	NaN	NaN	NaN	NaN	NaN	NaN	NaN	NaN	NaN	NaN	NaN	NaN	NaN	NaN	NaN	NaN	NaN	NaN	NaN	NaN	NaN	NaN	NaN	NaN	NaN	NaN	NaN	NaN	NaN	NaN	NaN	NaN	NaN
0	NaN	NaN	NaN	NaN	NaN	NaN	NaN	NaN	NaN	NaN	NaN	NaN	NaN	NaN	NaN	NaN	NaN	NaN	NaN	NaN	NaN	NaN	NaN	NaN	NaN	NaN	NaN	NaN	NaN	NaN	NaN	NaN	NaN	NaN	NaN	NaN	NaN	NaN	NaN	NaN	NaN	NaN	NaN	NaN	NaN	NaN	NaN	NaN	NaN
0	NaN	NaN	NaN	NaN	NaN	NaN	NaN	NaN	NaN	NaN	NaN	NaN	NaN	NaN	NaN	NaN	NaN	NaN	NaN	NaN	NaN	NaN	NaN	NaN	NaN	NaN	NaN	NaN	NaN	NaN	NaN	NaN	NaN	NaN	NaN	NaN	NaN	NaN	NaN	NaN	NaN	NaN	NaN	NaN	NaN	NaN	NaN	NaN	NaN
0	1.484	1.45	1.358	1.447	1.434	1.412	1.469	1.44	1.408	1.495	1.385	1.467	1.462	1.43	1.457	1.535	1.454	1.495	1.454	1.466	1.461	1.455	1.474	1.464	1.389	1.529	1.483	1.436	1.525	1.488	1.42	1.528	1.496	1.466	1.509	1.438	1.545	1.435	1.484	1.525	1.516	1.522	1.487	1.52	1.515	1.531	1.553	1.578	1.566
78	1.408	1.365	1.346	1.362	1.334	1.371	1.391	1.358	1.381	1.381	1.346	1.366	1.356	1.378	1.366	1.398	1.344	1.413	1.345	1.397	1.387	1.368	1.363	1.382	1.354	1.373	1.368	1.384	1.409	1.37	1.352	1.384	1.364	1.389	1.409	1.351	1.425	1.362	1.377	1.369	1.409	1.401	1.382	1.394	1.381	1.367	1.391	1.376	1.388
79	1.4	1.372	1.39	1.379	1.363	1.366	1.356	1.37	1.393	1.386	1.354	1.401	1.371	1.394	1.37	1.402	1.365	1.39	1.355	1.392	1.356	1.359	1.368	1.39	1.389	1.405	1.383	1.377	1.396	1.376	1.358	1.381	1.388	1.382	1.412	1.365	1.403	1.374	1.383	1.393	1.366	1.414	1.387	1.397	1.406	1.395	1.404	1.407	1.392
0	1.401	1.382	1.404	1.363	1.389	1.411	1.361	1.361	1.381	1.38	1.368	1.409	1.387	1.399	1.405	1.429	1.387	1.398	1.398	1.389	1.356	1.408	1.384	1.399	1.374	1.43	1.417	1.41	1.413	1.399	1.406	1.398	1.417	1.406	1.452	1.405	1.43	1.424	1.412	1.428	1.44	1.429	1.444	1.438	1.44	1.411	1.429	1.442	1.438
0	1.453	1.418	1.457	1.396	1.401	1.425	1.4	1.387	1.431	1.472	1.385	1.458	1.471	1.414	1.379	1.459	1.447	1.395	1.443	1.425	1.445	1.38	1.438	1.427	1.401	1.442	1.423	1.488	1.436	1.436	1.44	1.451	1.47	1.446	1.474	1.439	1.459	1.446	1.467	1.437	1.429	1.459	1.47	1.46	1.492	1.441	1.483	1.501	1.454
0	1.448	1.423	1.459	1.457	1.411	1.393	1.373	1.399	1.431	1.449	1.401	1.498	1.438	1.462	1.465	1.526	1.454	1.47	1.486	1.518	1.446	1.482	1.508	1.533	1.542	1.537	1.524	1.58	1.593	1.529	1.532	1.549	1.592	1.583	1.63	1.547	1.599	1.622	1.57	1.674	1.605	1.603	1.637	1.645	1.683	1.626	1.636	1.691	1.661
0	1.434	1.444	1.47	1.425	1.386	1.466	1.408	1.405	1.449	1.428	1.42	1.49	1.425	1.463	1.441	1.498	1.438	1.45	1.461	1.445	1.44	1.417	1.497	1.488	1.473	1.495	1.469	1.459	1.49	1.455	1.476	1.491	1.518	1.503	1.51	1.468	1.529	1.504	1.505	1.535	1.527	1.517	1.532	1.511	1.569	1.511	1.53	1.581	1.516
80	1.445	1.406	1.339	1.377	1.404	1.398	1.343	1.386	1.395	1.378	1.376	1.363	1.386	1.38	1.36	1.432	1.317	1.36	1.302	1.446	1.373	1.381	1.446	1.365	1.359	1.398	1.351	1.419	1.33	1.39	1.338	1.388	1.391	1.363	1.394	1.384	1.438	1.414	1.351	1.366	1.408	1.328	1.381	1.376	1.382	1.404	1.438	1.452	1.384
81	1.401	1.368	1.401	1.375	1.345	1.378	1.385	1.378	1.361	1.39	1.376	1.424	1.389	1.436	1.387	1.435	1.361	1.421	1.382	1.426	1.404	1.375	1.417	1.413	1.404	1.418	1.403	1.425	1.433	1.428	1.411	1.431	1.436	1.436	1.462	1.408	1.439	1.429	1.444	1.434	1.437	1.456	1.433	1.449	1.467	1.455	1.497	1.46	1.47
82	1.47	1.418	1.44	1.38	1.461	1.444	1.423	1.434	1.426	1.428	1.43	1.461	1.446	1.431	1.416	1.481	1.449	1.456	1.476	1.514	1.521	1.475	1.523	1.496	1.509	1.531	1.525	1.555	1.541	1.499	1.528	1.559	1.564	1.559	1.55	1.523	1.608	1.561	1.582	1.53	1.575	1.593	1.61	1.581	1.601	1.569	1.615	1.628	1.613
83	1.364	1.372	1.373	1.33	1.382	1.376	1.363	1.342	1.384	1.415	1.364	1.407	1.395	1.423	1.39	1.437	1.411	1.425	1.394	1.443	1.436	1.425	1.417	1.453	1.429	1.429	1.43	1.451	1.452	1.442	1.435	1.47	1.459	1.478	1.49	1.431	1.481	1.476	1.491	1.464	1.492	1.515	1.502	1.514	1.486	1.493	1.523	1.528	1.498
0	1.398	1.393	1.357	1.358	1.365	1.386	1.352	1.347	1.351	1.422	1.362	1.412	1.377	1.416	1.399	1.444	1.407	1.425	1.377	1.414	1.395	1.412	1.412	1.458	1.442	1.433	1.417	1.443	1.448	1.43	1.405	1.473	1.413	1.439	1.454	1.414	1.455	1.435	1.455	1.44	1.455	1.451	1.45	1.488	1.457	1.466	1.492	1.493	1.465
0	1.435	1.439	1.357	1.389	1.376	1.402	1.415	1.426	1.359	1.385	1.387	1.396	1.41	1.426	1.366	1.457	1.443	1.407	1.411	1.423	1.39	1.409	1.4	1.403	NaN	NaN	NaN	NaN	NaN	NaN	NaN	NaN	NaN	NaN	NaN	NaN	NaN	NaN	NaN	NaN	NaN	NaN	NaN	NaN	NaN	NaN	NaN	NaN	NaN
84	1.421	1.401	1.355	1.38	1.419	1.399	1.366	1.401	1.46	1.417	1.382	1.475	1.442	1.417	1.443	1.47	1.393	1.448	1.421	1.48	1.417	1.479	1.541	1.474	1.422	1.458	1.465	1.477	1.486	1.446	1.423	1.502	1.499	1.433	1.505	1.439	1.488	1.524	1.496	1.455	1.499	1.486	1.469	1.48	1.454	1.502	1.522	1.488	1.475
85	1.45	1.395	1.417	1.408	1.402	1.412	1.38	1.369	1.403	1.382	1.366	1.438	1.413	1.404	1.41	1.451	1.42	1.432	1.394	1.421	1.37	1.412	1.403	1.451	1.414	1.457	1.439	1.431	1.445	1.435	1.385	1.409	1.427	1.459	1.468	1.415	1.445	1.413	1.422	1.44	1.443	1.447	1.474	1.478	1.45	1.438	1.44	1.464	1.437
0	1.461	1.42	1.429	1.414	1.42	1.432	1.404	1.416	1.414	1.416	1.404	1.446	1.413	1.437	1.409	1.456	1.434	1.429	1.453	1.44	1.465	1.447	1.491	1.483	1.453	1.502	1.475	1.523	1.504	1.492	1.531	1.547	1.495	1.537	1.519	1.509	1.547	1.51	1.56	1.543	1.538	1.588	1.589	1.554	1.587	1.552	1.595	1.607	1.59
0	1.426	1.407	1.421	1.406	1.397	1.419	1.386	1.375	1.39	1.367	1.336	1.436	1.403	1.41	1.392	1.452	1.421	1.421	1.365	1.427	1.382	1.443	1.415	1.449	1.431	1.481	1.476	1.449	1.476	1.453	1.472	1.471	1.489	1.482	1.507	1.479	1.495	1.506	1.539	1.541	1.524	1.536	1.546	1.532	1.564	1.522	1.554	1.59	1.59
0	1.494	1.473	1.442	1.385	1.437	1.444	1.405	1.471	1.409	1.396	1.391	1.452	1.438	1.433	1.416	1.476	1.397	1.425	1.437	1.426	1.396	1.45	1.459	1.486	1.437	1.439	1.458	1.458	1.411	1.464	1.391	1.412	1.421	1.461	1.386	1.369	1.461	1.446	1.455	NaN	NaN	NaN	NaN	NaN	NaN	NaN	NaN	NaN	NaN
0	1.436	1.398	1.408	1.403	1.381	1.425	1.429	1.369	1.374	1.38	1.391	1.398	1.422	1.412	1.39	1.45	1.387	1.39	1.405	1.396	1.377	1.388	1.438	1.417	1.425	1.429	1.416	1.415	1.432	1.431	1.418	1.443	1.435	1.407	1.436	1.403	1.45	1.409	1.418	1.417	1.421	1.416	1.448	1.426	1.448	1.42	1.452	1.454	1.408
0	1.395	1.391	1.368	1.371	1.364	1.384	1.359	1.371	1.381	1.375	1.354	1.394	1.362	1.39	1.361	1.393	1.352	1.391	1.372	1.374	1.362	1.352	1.387	1.392	1.377	1.4	1.372	1.375	1.393	1.371	1.371	1.387	1.38	1.378	1.398	1.37	1.388	1.383	1.385	1.358	1.392	1.387	1.384	1.358	1.41	1.386	1.402	1.4	1.386
86	1.415	1.385	1.379	1.341	1.348	1.393	1.379	1.393	1.394	1.385	1.379	1.444	1.411	1.409	1.4	1.414	1.403	1.408	1.426	1.42	1.435	1.415	1.437	1.438	1.423	1.442	1.433	1.457	1.461	1.454	1.46	1.46	1.451	1.456	1.464	1.44	1.469	1.447	1.468	1.459	1.462	1.48	1.486	1.472	1.491	1.448	1.486	1.494	1.482
0	1.417	1.41	1.385	1.384	1.385	1.404	1.38	1.416	1.41	1.361	1.369	1.403	1.394	1.401	1.385	1.434	1.402	1.374	1.429	1.403	1.368	1.4	1.398	1.408	1.38	1.407	1.399	1.432	1.433	1.408	1.39	1.419	1.431	1.421	1.419	1.376	1.425	1.413	1.42	1.392	1.412	1.408	1.419	1.424	1.418	1.397	1.428	1.42	1.401
0	1.446	1.397	1.381	1.38	1.401	1.407	1.395	1.404	1.406	1.391	1.392	1.403	1.44	1.355	1.418	1.424	1.398	1.404	1.384	1.401	NaN	NaN	NaN	NaN	NaN	NaN	NaN	NaN	NaN	NaN	NaN	NaN	NaN	NaN	NaN	NaN	NaN	NaN	NaN	NaN	NaN	NaN	NaN	NaN	NaN	NaN	NaN	NaN	NaN
87	1.436	1.363	1.386	1.365	1.365	1.405	1.374	1.382	1.391	1.381	1.385	1.402	1.374	1.383	1.378	1.388	1.38	1.366	1.401	1.394	1.398	1.388	1.41	1.405	1.388	1.417	1.417	1.422	1.434	1.426	1.423	1.413	1.411	1.437	1.434	1.426	1.428	1.426	1.458	1.417	1.442	1.465	1.457	1.457	1.469	1.432	1.47	1.488	1.465
88	1.42	1.362	1.353	1.368	1.359	1.38	1.371	1.373	1.375	1.387	1.386	1.392	1.375	1.388	1.379	1.388	1.344	1.374	1.369	1.365	1.396	1.379	1.416	1.395	1.397	1.42	1.36	1.399	1.396	1.397	1.383	1.378	1.403	1.386	1.409	1.35	1.41	1.383	1.407	1.401	1.412	1.408	1.426	1.395	1.42	1.388	1.414	1.445	1.409
0	1.391	1.366	1.368	1.388	1.355	1.409	1.382	1.394	1.369	1.377	1.409	1.414	1.397	1.38	1.411	1.43	1.418	1.378	1.382	1.403	1.367	1.397	1.435	1.414	1.436	1.428	1.441	1.424	1.447	1.415	1.454	1.44	1.44	1.44	1.462	1.432	1.461	1.438	1.484	1.452	1.485	1.458	1.473	1.496	1.485	1.489	1.525	1.55	1.474
0	1.398	1.396	1.387	1.411	1.393	1.408	1.381	1.393	1.405	1.392	1.394	1.409	1.397	1.404	1.391	1.447	1.41	1.416	1.408	1.406	1.454	1.439	1.47	1.428	1.453	1.482	1.457	1.495	1.502	1.416	1.436	1.447	1.469	1.424	1.505	1.423	1.48	1.492	1.471	1.475	1.479	1.478	1.452	1.485	1.486	1.55	1.52	1.549	1.469
0	1.44	1.365	1.394	1.395	1.359	1.411	1.378	1.396	1.389	1.368	1.38	1.4	1.41	1.426	1.421	1.422	1.382	1.412	1.378	1.388	1.377	1.406	1.413	1.435	1.411	1.432	1.378	1.431	1.403	1.398	1.416	1.41	1.422	1.403	1.402	1.373	1.419	1.396	1.412	1.401	1.397	1.412	1.413	1.428	1.427	1.389	1.412	1.435	1.429
0	1.457	1.378	1.387	1.364	1.359	1.405	1.379	1.382	1.404	1.398	1.355	1.423	1.445	1.413	1.428	1.426	1.395	1.387	1.43	1.417	1.425	1.414	1.455	1.454	1.406	1.417	1.441	1.424	1.449	1.414	1.415	1.448	1.447	1.432	1.454	1.433	1.464	1.435	1.435	1.426	1.444	1.459	1.442	1.456	1.466	1.413	1.46	1.462	1.442
0	1.359	1.364	1.351	1.341	1.342	1.379	1.353	1.356	1.352	1.356	1.366	1.386	1.388	1.392	1.388	1.425	1.362	1.388	1.401	1.398	1.408	1.406	1.438	1.417	1.428	1.434	1.423	1.431	1.453	1.408	1.433	1.441	1.43	1.436	1.452	1.424	1.458	1.43	1.444	1.442	1.459	1.459	1.448	1.461	1.457	1.457	1.467	1.477	1.439
89	1.796	1.755	1.676	1.681	1.717	1.664	1.608	1.643	1.672	1.647	1.651	1.69	1.677	1.692	1.696	1.655	1.638	1.693	1.689	1.701	1.638	1.661	1.712	1.726	1.732	1.696	1.647	1.671	1.677	1.692	1.643	1.705	1.714	1.693	1.726	1.668	1.709	1.735	1.76	1.705	1.741	1.708	1.763	1.73	1.76	1.746	1.744	1.766	1.729
0	1.853	1.743	1.706	1.713	1.697	1.689	1.72	1.662	1.657	1.611	1.671	1.753	1.741	1.793	1.685	1.656	1.704	1.77	1.682	1.75	1.684	1.666	1.7	1.768	1.721	1.657	1.654	1.733	1.704	1.65	1.678	1.66	1.695	1.674	1.7	1.635	1.669	1.662	1.702	1.654	1.705	1.717	1.664	1.681	1.708	1.698	1.682	1.715	1.67
0	1.444	1.411	1.395	1.383	1.388	1.425	1.399	1.366	1.418	1.446	1.353	1.403	1.412	1.442	1.419	1.439	1.386	1.413	1.401	1.406	1.426	1.391	1.393	1.431	1.436	1.446	1.403	1.442	1.408	1.418	1.406	1.399	1.452	1.387	1.442	1.381	1.419	1.438	1.407	1.422	1.42	1.409	1.409	1.383	1.422	1.377	1.427	1.415	1.415
0	1.413	1.384	1.432	1.461	1.435	1.493	1.455	1.333	1.255	1.483	1.484	1.528	1.422	1.408	1.481	1.389	1.438	1.482	1.442	1.471	1.427	1.367	1.559	1.434	1.454	1.441	1.488	1.415	1.391	1.272	1.365	1.468	1.405	1.407	1.459	1.393	1.446	1.394	1.464	1.345	1.489	1.467	1.48	1.414	1.525	1.53	1.555	1.525	1.402
0	1.483	1.389	1.421	1.382	1.389	1.388	1.401	1.396	1.419	1.375	1.371	1.42	1.422	1.395	1.399	1.468	1.365	1.414	1.415	1.396	1.431	1.421	1.396	1.468	1.433	1.444	1.397	1.439	1.397	1.455	1.401	1.426	1.448	1.416	1.455	1.437	1.448	1.424	1.44	1.418	1.444	1.449	1.426	1.416	1.422	1.39	1.406	1.451	1.415
90	1.542	1.509	1.508	1.417	1.413	1.536	1.452	1.474	1.465	1.477	1.443	1.518	1.503	1.508	1.518	1.564	1.434	1.467	1.521	1.502	1.549	1.549	1.587	1.501	1.487	1.522	1.482	1.495	1.56	1.446	1.475	1.507	1.499	1.522	1.536	1.504	1.514	1.513	1.523	1.505	1.533	1.502	1.516	1.497	1.55	1.523	1.602	1.611	1.508
0	1.55	1.495	1.321	1.568	NaN	NaN	NaN	NaN	NaN	NaN	NaN	NaN	NaN	NaN	NaN	NaN	NaN	NaN	NaN	NaN	NaN	NaN	NaN	NaN	NaN	NaN	NaN	NaN	NaN	NaN	NaN	NaN	NaN	NaN	NaN	NaN	NaN	NaN	NaN	NaN	NaN	NaN	NaN	NaN	NaN	NaN	NaN	NaN	NaN
0	1.495	1.425	1.425	1.46	1.403	1.404	1.443	1.394	1.543	1.504	1.402	1.462	1.444	1.53	1.528	1.572	1.469	1.588	1.51	1.504	1.481	1.481	1.533	1.575	1.559	1.568	1.545	1.615	1.496	1.596	1.502	1.544	1.584	1.551	1.626	1.533	1.567	1.562	1.596	1.588	1.602	1.564	1.574	1.626	1.586	1.562	1.602	1.61	1.638
0	1.425	1.432	1.417	1.38	1.421	1.401	1.393	1.422	1.411	1.405	1.387	1.424	1.434	1.444	1.437	1.462	1.405	1.456	1.426	1.441	1.434	1.441	1.452	1.469	1.447	1.447	1.45	1.436	1.463	1.438	1.461	1.475	1.449	1.471	1.474	1.466	1.483	1.458	1.461	1.462	1.455	1.49	1.497	1.478	1.485	1.464	1.498	1.485	1.48
0	1.465	1.435	1.442	1.41	1.396	1.455	1.505	1.499	1.443	1.375	1.421	1.43	1.441	1.474	1.452	1.518	1.422	1.451	1.476	1.459	1.428	1.441	1.469	1.443	1.483	1.482	1.5	1.495	1.498	1.469	1.473	1.479	1.52	1.455	1.517	1.463	1.517	1.481	1.557	1.533	1.516	1.507	1.571	1.547	1.569	1.563	1.605	1.587	1.588
0	1.469	1.413	1.432	1.387	1.394	1.439	1.45	1.446	1.439	1.404	1.41	1.439	1.431	1.435	1.447	1.499	1.419	1.483	1.457	1.468	1.453	1.457	1.493	1.474	1.465	1.467	1.473	1.491	1.493	1.495	1.514	1.475	1.543	1.505	1.52	1.478	1.534	1.505	1.528	1.535	1.519	1.546	1.557	1.535	1.553	1.535	1.554	1.541	1.535
0	1.448	1.398	1.402	1.382	1.372	1.408	1.412	1.426	1.405	1.39	1.401	1.417	1.4	1.423	1.422	1.452	1.385	1.41	1.406	1.396	1.391	1.382	1.445	1.42	1.401	1.397	1.419	1.401	1.423	1.379	1.397	1.402	1.424	1.386	1.407	1.345	1.403	1.365	1.415	1.39	1.38	1.405	1.41	1.4	1.407	1.418	1.419	1.425	1.386
0	1.592	1.508	1.511	1.482	1.504	1.581	1.532	1.591	1.57	1.52	1.506	NaN	NaN	NaN	NaN	NaN	NaN	NaN	NaN	NaN	NaN	NaN	NaN	NaN	NaN	NaN	NaN	NaN	NaN	NaN	NaN	NaN	NaN	NaN	NaN	NaN	NaN	NaN	NaN	NaN	NaN	NaN	NaN	NaN	NaN	NaN	NaN	NaN	NaN
0	1.545	1.503	1.459	1.477	1.374	1.365	1.481	1.36	1.606	1.485	1.362	1.426	1.439	1.49	1.518	1.551	1.459	1.565	1.505	1.473	1.389	1.394	1.42	1.545	1.495	1.47	1.496	1.551	1.415	1.536	1.443	1.517	1.55	1.541	1.525	1.496	1.496	1.528	1.551	1.472	1.522	1.482	1.509	1.611	1.542	1.508	1.524	1.522	1.584
91	1.417	1.451	1.405	1.356	1.434	1.422	1.392	1.407	1.429	1.384	1.386	1.403	1.418	1.416	1.403	1.454	1.401	1.444	1.426	1.439	1.413	1.437	1.445	1.444	1.468	1.45	1.453	1.464	1.474	1.454	1.442	1.465	1.466	1.475	1.503	1.46	1.495	1.466	1.49	1.471	1.48	1.501	1.496	1.497	1.514	1.505	1.517	1.517	1.527
92	1.406	1.483	1.544	1.395	1.502	1.531	1.502	1.456	1.459	1.509	1.511	1.603	1.488	1.53	1.496	1.553	1.548	1.636	1.543	1.621	1.569	1.542	1.59	1.587	1.598	1.613	1.617	1.618	1.657	1.642	1.655	1.711	1.72	1.753	1.784	1.74	1.865	1.808	1.889	1.885	1.909	1.916	1.939	1.936	2.088	2.049	2.074	2.121	2.142
0	1.486	1.488	1.493	1.451	1.43	1.511	1.515	1.622	1.441	1.486	1.467	1.547	1.58	1.693	1.672	1.748	1.603	1.953	1.615	1.622	NaN	NaN	NaN	NaN	NaN	NaN	NaN	NaN	NaN	NaN	NaN	NaN	NaN	NaN	NaN	NaN	NaN	NaN	NaN	NaN	NaN	NaN	NaN	NaN	NaN	NaN	NaN	NaN	NaN
0	1.437	1.466	1.432	1.445	1.391	1.45	1.449	1.439	1.451	1.371	1.432	1.425	1.433	1.475	1.407	1.532	1.415	1.455	1.504	1.42	1.444	1.396	1.467	1.416	1.488	1.462	1.436	1.496	1.443	1.447	1.441	1.48	1.47	1.398	1.458	1.408	1.453	1.422	1.491	1.456	1.41	1.449	1.459	1.457	1.504	1.448	1.488	1.474	1.474
0	2.41	2.459	2.393	2.225	2.298	2.282	2.301	2.333	2.355	2.291	2.252	2.301	2.26	2.432	2.332	2.364	2.318	2.373	2.305	2.29	2.252	2.288	2.42	2.289	2.323	2.292	2.294	2.35	2.351	2.249	2.312	2.285	2.305	2.261	2.282	2.221	2.281	2.217	2.229	2.221	2.192	2.254	2.246	2.212	2.239	2.237	2.244	2.241	2.248
0	1.43	1.489	1.541	1.403	1.496	1.494	1.497	1.461	1.487	1.497	1.512	1.568	1.491	1.526	1.512	1.588	1.522	1.634	1.573	1.601	1.568	1.561	1.607	1.64	1.609	1.623	1.651	1.664	1.665	1.669	1.693	1.728	1.724	1.737	1.779	1.752	1.818	1.839	1.882	1.859	1.89	1.903	1.891	1.974	2.002	1.984	2.049	2.04	2.093
0	1.528	1.393	1.451	1.41	1.421	1.456	1.508	1.492	1.445	1.44	1.451	1.431	1.48	1.509	1.527	1.602	1.473	1.555	1.523	1.502	1.502	1.507	1.606	1.587	1.523	1.556	1.632	1.59	1.622	1.562	1.616	1.61	1.617	1.619	1.649	1.562	1.673	1.631	1.701	1.693	1.664	1.7	1.764	1.69	1.753	1.758	1.791	1.761	1.755
93	1.386	1.458	1.386	1.396	1.405	1.394	1.381	1.428	1.398	1.338	1.4	1.396	1.406	1.483	1.398	1.46	1.383	1.41	1.387	1.387	1.385	1.363	1.395	1.366	1.435	1.416	1.401	1.432	1.375	1.414	1.355	1.405	1.436	1.378	1.414	1.388	1.412	1.414	1.431	1.429	1.377	1.404	1.422	1.388	1.407	1.388	1.428	1.422	1.416
0	1.532	1.421	1.467	1.453	1.381	1.492	1.458	1.5	1.463	1.426	1.463	1.481	1.46	1.532	1.542	1.561	1.462	1.509	1.477	1.514	1.46	1.454	1.597	1.61	1.547	1.52	1.571	1.547	1.55	1.53	1.516	1.593	1.595	1.557	1.626	1.557	1.591	1.537	1.666	1.649	1.605	1.603	1.638	1.598	1.67	1.723	1.685	1.678	1.681
0	1.402	1.429	1.359	1.402	1.399	1.437	1.397	1.456	1.439	1.347	1.41	1.391	1.352	1.433	1.399	1.443	1.384	1.384	1.422	1.407	1.401	1.382	1.409	1.379	1.432	1.409	1.404	1.432	1.395	1.392	1.378	1.389	1.4	1.396	1.419	1.41	1.431	1.39	1.429	1.421	1.399	1.411	1.398	1.388	1.432	1.438	1.427	1.439	1.457
0	1.424	1.47	1.41	1.411	1.451	1.46	1.413	1.463	1.43	1.41	1.454	1.385	1.415	1.492	1.472	1.468	1.424	1.433	1.459	1.434	1.437	1.404	1.408	1.47	1.471	1.461	1.435	1.462	1.432	1.425	1.435	1.449	1.461	1.476	1.483	1.472	1.471	1.437	1.469	1.487	1.491	1.462	1.485	1.459	1.492	1.501	1.484	1.507	1.489
94	1.569	1.502	1.513	1.487	1.593	1.582	1.483	1.522	1.594	1.612	1.514	1.607	1.655	1.704	1.674	1.675	1.702	1.838	1.814	1.887	1.854	1.934	1.928	1.986	1.997	2.084	2.111	2.195	2.169	2.219	2.248	2.271	2.23	2.293	2.265	2.286	2.285	2.285	2.313	2.252	2.319	2.3	2.281	2.321	2.321	2.282	NaN	NaN	NaN
95	1.407	1.454	1.389	1.413	1.407	1.453	1.407	1.474	1.432	1.4	1.477	1.422	1.399	1.506	1.464	1.48	1.435	1.443	1.451	1.451	1.432	1.387	1.445	1.481	1.503	1.462	1.46	1.471	1.453	1.457	1.443	1.474	1.466	1.474	1.49	1.464	1.488	1.467	1.478	1.477	1.499	1.488	1.484	1.464	1.511	1.519	1.526	1.517	1.516
0	1.566	1.469	1.541	1.444	1.549	1.577	1.504	1.565	1.597	1.703	1.609	1.694	1.73	1.794	1.734	1.753	1.743	1.863	1.881	1.975	1.924	1.981	1.943	2.043	2.108	NaN	NaN	NaN	NaN	NaN	NaN	NaN	NaN	NaN	NaN	NaN	NaN	NaN	NaN	NaN	NaN	NaN	NaN	NaN	NaN	NaN	NaN	NaN	NaN
96	1.453	1.371	1.363	1.399	1.379	1.404	1.354	1.371	1.427	1.412	1.359	1.408	1.388	1.391	1.385	1.387	1.345	1.425	1.397	1.391	1.403	1.397	1.396	1.404	1.422	1.403	1.397	1.396	1.418	1.381	1.396	1.393	1.408	1.401	1.447	1.389	1.43	1.395	1.418	1.411	1.414	1.418	1.441	1.426	1.416	1.402	1.445	1.432	1.449
0	1.445	1.463	1.42	1.408	1.473	1.423	1.415	1.464	1.408	1.428	1.401	1.405	1.461	1.466	1.483	1.503	1.469	1.468	1.481	1.433	1.499	1.485	1.453	1.508	1.48	1.482	1.434	1.493	1.479	1.463	1.484	1.455	1.494	1.539	1.495	1.515	1.462	1.465	1.475	1.483	1.515	1.51	1.54	1.509	1.522	1.547	1.458	1.519	1.476
0	1.392	1.391	1.357	1.359	1.395	1.414	1.355	1.387	1.391	1.355	1.406	1.418	1.368	1.38	1.398	1.421	1.393	1.403	1.395	1.409	1.414	1.417	1.432	1.421	1.413	1.443	1.442	1.407	1.438	1.414	1.449	1.442	1.44	1.421	1.466	1.435	1.435	1.429	1.441	1.442	1.443	1.439	1.439	1.446	1.468	1.458	1.458	1.459	1.455
97	1.457	1.406	1.422	1.406	1.415	1.442	1.406	1.42	1.431	1.427	1.412	1.422	1.433	1.446	1.428	1.426	1.414	1.44	1.441	1.452	1.451	1.452	1.483	1.477	1.494	1.513	1.473	1.504	1.518	1.492	1.537	1.538	1.557	1.569	1.589	1.57	1.624	1.594	1.641	1.634	1.638	1.677	1.694	1.681	1.702	1.703	1.743	1.764	1.74
98	1.455	1.386	1.359	1.389	1.386	1.437	1.367	1.409	1.441	1.416	1.356	1.416	1.404	1.397	1.388	1.381	1.366	1.424	1.402	1.387	1.381	1.427	1.399	1.417	1.415	1.422	1.382	1.398	1.401	1.365	1.416	1.379	1.375	1.398	1.436	1.391	1.4	1.383	1.415	1.376	1.401	1.397	1.399	1.399	1.408	1.365	1.424	1.399	1.391
0	1.448	1.407	1.417	1.408	1.407	1.452	1.403	1.414	1.439	1.442	1.409	1.43	1.423	1.446	1.419	1.447	1.409	1.452	1.427	1.454	1.436	1.444	1.473	1.476	1.475	1.476	1.466	1.47	1.487	1.457	1.491	1.48	1.49	1.496	1.525	1.478	1.519	1.485	1.496	1.487	1.513	1.515	1.506	1.513	1.537	1.507	1.559	1.551	1.535
0	1.405	1.468	1.344	1.32	1.381	1.405	1.395	1.454	1.358	1.361	1.376	1.354	1.381	1.432	1.405	1.418	1.419	1.363	1.391	1.361	1.38	1.352	1.358	1.398	1.381	1.385	1.353	1.367	1.366	1.358	1.38	1.362	1.367	1.389	1.393	1.381	1.366	1.366	1.378	1.405	1.411	1.385	1.419	1.369	1.395	1.406	1.386	1.404	1.375
0	1.44	1.394	1.341	1.344	1.355	1.433	1.361	1.384	1.395	1.339	1.396	1.409	1.381	1.389	1.38	1.401	1.369	1.394	1.377	1.375	1.397	1.391	1.391	1.403	1.425	1.413	1.441	1.405	1.451	1.387	1.42	1.414	1.43	1.422	1.423	1.426	1.435	1.393	1.45	1.416	1.459	1.464	1.433	1.428	1.519	1.461	1.484	1.488	1.468
0	1.445	1.343	1.37	1.458	1.407	1.41	1.367	1.422	1.418	1.403	1.363	1.399	1.382	1.401	1.397	1.383	1.366	1.396	1.386	1.39	1.408	1.378	1.402	1.435	1.426	1.387	1.383	1.414	1.404	1.388	1.395	1.394	1.4	1.388	1.412	1.39	1.426	1.382	1.412	1.404	1.415	1.402	1.422	1.396	1.426	1.4	1.417	1.424	1.418
0	1.428	1.641	1.393	1.419	1.502	1.412	1.442	1.622	1.358	1.438	1.441	1.352	1.416	1.458	1.463	1.501	1.479	1.483	1.506	1.417	1.395	1.444	1.411	1.568	1.489	1.446	1.412	1.464	1.446	1.43	1.478	1.416	1.44	1.525	1.503	1.483	1.459	1.468	1.454	1.479	1.519	1.526	1.496	1.484	1.508	1.543	1.459	1.484	1.468
99	1.447	1.409	1.426	1.478	1.428	1.471	1.354	1.404	1.407	1.42	1.391	1.463	1.452	1.519	1.495	1.464	1.475	1.481	1.459	1.497	1.506	1.504	1.537	1.625	1.541	1.53	1.576	1.632	1.611	1.516	1.533	1.567	1.538	1.525	1.586	1.507	1.553	1.583	1.535	1.601	1.574	1.521	1.572	1.512	1.572	1.509	1.567	1.594	1.591
100	1.395	1.372	1.387	1.387	1.372	1.404	1.378	1.382	1.377	1.375	1.372	1.399	1.411	1.38	1.355	1.364	1.395	1.394	1.397	1.385	1.372	1.404	1.408	1.375	1.409	1.353	1.413	1.424	1.431	1.439	1.436	1.45	1.395	1.491	1.476	1.495	1.455	1.486	1.5	1.467	1.473	1.539	1.527	1.583	1.519	1.526	1.569	1.584	1.552
101	1.684	1.591	1.745	1.545	1.763	1.605	1.628	1.473	1.583	1.697	1.567	1.56	1.453	1.521	1.547	1.514	1.489	1.676	1.648	1.564	1.575	1.555	1.497	1.628	1.546	1.497	1.589	1.579	1.565	1.556	1.496	1.557	1.504	1.53	1.473	1.554	1.497	1.542	1.405	1.509	1.431	1.476	1.511	1.395	1.459	1.492	1.472	1.476	1.507
0	1.624	1.688	1.555	1.406	1.728	NaN	NaN	NaN	NaN	NaN	NaN	NaN	NaN	NaN	NaN	NaN	NaN	NaN	NaN	NaN	NaN	NaN	NaN	NaN	NaN	NaN	NaN	NaN	NaN	NaN	NaN	NaN	NaN	NaN	NaN	NaN	NaN	NaN	NaN	NaN	NaN	NaN	NaN	NaN	NaN	NaN	NaN	NaN	NaN
0	1.315	1.379	1.337	1.359	1.323	1.314	1.313	1.358	1.31	1.351	1.322	1.364	1.352	1.334	1.354	1.331	1.385	1.384	1.397	1.333	1.321	1.384	1.352	1.374	1.355	1.345	1.339	1.344	1.39	1.364	1.392	1.385	1.371	1.408	1.358	1.398	1.434	1.401	1.405	1.403	1.394	1.413	1.386	1.386	1.402	1.365	1.416	1.43	1.39
0	1.344	1.408	1.349	1.363	1.324	1.32	1.308	1.356	1.32	1.374	1.323	1.369	1.366	1.338	1.355	1.347	1.381	1.38	1.394	1.355	1.328	1.381	1.383	1.368	1.376	1.348	1.347	1.353	1.387	1.361	1.375	1.388	1.354	1.422	1.371	1.402	1.425	1.398	1.397	1.392	1.391	1.401	1.387	1.382	1.423	1.371	1.389	1.423	1.404
102	1.591	1.549	1.569	1.553	1.478	1.498	1.611	1.515	1.526	1.639	1.58	1.617	1.506	1.555	1.549	1.518	1.479	1.573	1.65	1.534	1.515	1.577	1.503	1.636	1.632	1.473	1.67	1.609	1.662	1.53	1.666	1.579	1.663	1.736	1.575	1.675	1.66	1.659	1.695	1.596	1.688	1.668	1.706	1.739	1.594	1.585	1.53	1.572	1.659
103	1.532	1.359	1.518	1.62	1.443	1.509	1.479	1.396	1.467	1.482	1.463	1.469	1.497	1.426	1.463	1.445	1.425	1.498	1.541	1.472	1.485	1.564	1.482	1.599	1.5	1.4	1.54	1.484	1.529	1.546	1.512	1.517	1.53	1.486	1.479	1.586	1.497	1.521	1.59	1.444	1.493	1.472	1.509	1.58	1.514	1.557	1.501	1.514	1.519
104	1.377	1.349	1.371	1.357	1.374	1.385	1.39	1.465	1.369	1.389	1.395	1.427	1.494	1.486	1.498	1.56	1.558	1.597	1.594	1.589	1.643	1.637	1.746	1.753	1.775	1.774	1.822	1.838	1.905	1.937	1.955	1.968	2.042	2.048	2.097	2.126	2.155	2.157	2.124	2.167	2.189	2.189	2.217	2.224	2.231	2.244	2.248	2.2	2.241
0	1.42	1.654	1.529	1.459	1.725	1.464	1.567	1.416	1.476	1.53	1.432	1.541	1.44	1.452	1.501	1.568	1.44	1.581	1.632	1.484	1.439	1.534	1.518	1.53	1.509	1.46	1.544	1.515	1.484	1.37	1.455	1.441	1.471	1.424	1.482	1.485	1.346	1.456	1.509	1.442	1.374	1.437	1.493	1.458	1.446	1.532	1.555	1.427	1.481
0	NaN	NaN	NaN	NaN	NaN	NaN	NaN	NaN	NaN	NaN	NaN	NaN	NaN	NaN	NaN	NaN	NaN	NaN	NaN	NaN	NaN	NaN	NaN	NaN	NaN	NaN	NaN	NaN	NaN	NaN	NaN	NaN	NaN	NaN	NaN	NaN	NaN	NaN	NaN	NaN	NaN	NaN	NaN	NaN	NaN	NaN	NaN	NaN	NaN
0	1.422	1.462	1.462	1.418	1.395	1.375	1.426	1.37	1.321	1.38	1.385	1.412	1.392	1.441	1.382	1.384	1.294	1.434	1.427	1.349	1.309	1.405	1.448	1.321	1.407	1.474	1.363	1.33	1.414	1.336	1.417	1.343	1.453	1.437	1.41	1.458	1.405	1.41	1.39	1.455	1.382	1.347	1.33	1.343	1.487	1.342	1.465	1.424	1.436
105	1.431	1.289	1.456	1.516	1.4	1.509	1.496	1.386	1.613	1.566	1.398	1.393	1.507	1.387	1.429	1.455	1.507	1.502	1.401	1.39	1.453	1.425	1.412	1.411	1.445	1.445	1.422	1.492	1.48	1.446	1.43	1.54	1.296	1.411	1.433	1.472	1.489	1.394	1.431	1.475	1.369	1.458	1.477	1.517	1.411	1.354	1.438	1.455	1.39
0	1.383	1.359	1.353	1.37	1.365	1.367	1.381	1.42	1.367	1.377	1.373	1.406	1.434	1.456	1.43	1.479	1.482	1.495	1.512	1.468	1.498	1.502	1.551	1.542	1.562	1.545	1.559	1.551	1.597	1.63	1.629	1.616	1.665	1.692	1.684	1.693	1.728	1.698	1.722	1.736	1.73	1.722	1.769	1.765	1.801	1.856	1.884	1.826	1.857
106	1.372	1.373	1.348	1.364	1.385	1.378	1.414	1.442	1.425	1.439	1.463	1.523	1.526	1.595	1.65	1.708	1.749	1.804	1.905	1.883	1.928	1.995	2.054	2.116	2.125	2.127	2.136	2.145	2.229	2.178	2.203	2.232	2.185	2.2	2.227	2.217	2.196	2.202	2.174	2.203	2.203	2.183	2.225	2.197	2.22	2.219	2.223	2.233	2.266
0	1.423	1.39	1.392	1.418	1.402	1.413	1.39	1.408	1.418	1.389	1.418	1.417	1.413	1.421	1.394	1.415	1.423	1.429	1.449	1.42	1.414	1.412	1.434	1.463	1.441	1.393	1.45	1.443	1.47	1.455	1.458	1.458	1.466	1.466	1.469	1.482	1.472	1.49	1.485	1.478	1.474	1.496	1.474	1.488	1.487	1.496	1.513	1.523	1.525
107	1.336	1.4	1.322	1.372	1.37	1.338	1.333	1.372	1.339	1.384	1.351	1.382	1.37	1.331	1.375	1.4	1.398	1.394	1.45	1.405	1.348	1.436	1.456	1.421	1.403	1.412	1.409	1.405	1.44	1.467	1.47	1.441	1.411	1.496	1.437	1.519	1.523	1.485	1.508	1.519	1.485	1.503	1.502	1.472	1.534	1.466	1.492	1.565	1.49
108	1.35	1.403	1.381	1.376	1.382	1.366	1.349	1.393	1.366	1.41	1.377	1.389	1.381	1.373	1.377	1.357	1.4	1.396	1.439	1.377	1.341	1.373	1.387	1.408	1.385	1.375	1.381	1.389	1.399	1.396	1.413	1.423	1.399	1.422	1.383	1.43	1.439	1.437	1.416	1.421	1.404	1.439	1.385	1.426	1.433	1.385	1.432	1.47	1.441
109	1.351	1.345	1.351	1.38	1.368	1.357	1.394	1.43	1.431	1.409	1.414	1.452	1.466	1.439	1.465	1.498	1.533	1.519	1.545	1.527	1.576	1.582	1.658	1.645	1.694	1.68	1.754	1.721	1.838	1.831	1.898	1.94	2.017	2.015	2.038	2.069	2.082	2.135	2.123	2.158	2.158	2.151	2.195	2.181	2.196	2.236	2.269	2.206	2.232
110	1.41	1.376	1.389	1.42	1.397	1.41	1.379	1.407	1.401	1.388	1.414	1.405	1.41	1.429	1.375	1.392	1.4	1.406	1.434	1.399	1.412	1.395	1.428	1.433	1.433	1.424	1.425	1.433	1.456	1.43	1.431	1.453	1.47	1.459	1.477	1.477	1.465	1.476	1.493	1.472	1.476	1.472	1.479	1.475	1.481	1.471	1.484	1.484	1.509
0	1.362	1.369	1.355	1.351	1.366	1.374	1.37	1.397	1.359	1.348	1.386	1.373	1.394	1.372	1.374	1.382	1.393	1.397	1.371	1.348	1.388	1.371	1.394	1.407	1.405	1.389	1.405	1.367	1.409	1.382	1.388	1.403	1.425	1.405	1.402	1.42	1.434	1.424	1.393	1.422	1.406	1.416	1.429	1.428	1.438	1.461	1.461	1.44	1.438
0	1.419	1.301	1.361	1.411	1.364	1.402	1.337	1.371	1.375	1.327	1.387	1.399	1.348	1.388	1.309	1.349	1.363	1.378	1.397	1.36	1.368	1.342	1.362	1.388	1.351	1.339	1.39	1.365	1.406	1.383	1.369	1.371	1.388	1.378	1.386	1.382	1.379	1.417	1.412	1.376	1.388	1.389	1.418	1.42	1.381	1.382	1.39	1.429	1.427
0	1.439	1.548	1.531	1.64	1.633	1.575	1.465	1.586	1.542	1.6	1.595	1.558	1.661	1.508	1.563	NaN	NaN	NaN	NaN	NaN	NaN	NaN	NaN	NaN	NaN	NaN	NaN	NaN	NaN	NaN	NaN	NaN	NaN	NaN	NaN	NaN	NaN	NaN	NaN	NaN	NaN	NaN	NaN	NaN	NaN	NaN	NaN	NaN	NaN
0	1.404	1.347	1.344	1.384	1.36	1.4	1.347	1.374	1.379	1.303	1.393	1.385	1.382	1.407	1.346	1.368	1.404	1.406	1.424	1.388	1.399	1.398	1.423	1.462	1.433	1.389	1.46	1.473	1.492	1.448	1.479	1.49	1.463	1.492	1.479	1.487	1.518	1.549	1.544	1.569	1.548	1.564	1.557	1.624	1.607	1.597	1.642	1.693	1.679
0	1.4	1.35	1.348	1.386	1.352	1.381	1.326	1.389	1.365	1.296	1.374	1.372	1.369	1.392	1.365	1.374	1.401	1.416	1.377	1.357	1.363	1.389	1.392	1.421	1.388	1.369	1.404	1.382	1.442	1.379	1.398	1.396	1.386	1.35	1.408	1.402	1.445	1.446	1.425	1.445	1.406	1.414	1.424	1.441	1.388	1.378	1.391	1.463	1.439
111	1.354	1.397	1.37	1.356	1.379	1.36	1.371	1.372	1.366	1.37	1.412	1.378	1.384	1.393	1.388	1.375	1.396	1.397	1.379	1.347	1.401	1.368	1.418	1.413	1.412	1.404	1.373	1.379	1.435	1.379	1.374	1.41	1.424	1.428	1.385	1.399	1.436	1.427	1.375	1.418	1.399	1.385	1.417	1.41	1.398	1.416	1.445	1.425	1.411
112	1.379	1.492	1.434	1.476	1.504	1.359	1.43	1.394	1.542	1.471	1.472	1.559	1.492	1.547	1.47	1.427	1.368	1.457	1.604	1.371	1.424	1.358	1.389	1.471	1.531	1.38	1.515	1.438	1.428	1.425	1.473	1.538	1.404	1.494	1.459	1.447	1.49	1.468	1.403	1.579	1.48	1.472	1.51	1.489	1.473	1.426	1.436	1.559	1.539
113	1.361	1.398	1.384	1.354	1.377	1.375	1.37	1.386	1.374	1.382	1.436	1.407	1.421	1.422	1.417	1.414	1.449	1.446	1.445	1.424	1.471	1.505	1.486	1.506	1.536	1.544	1.564	1.564	1.618	1.583	1.618	1.664	1.674	1.704	1.681	1.727	1.774	1.774	1.751	1.784	1.787	1.809	1.869	1.867	1.871	1.97	1.946	1.969	1.987
0	1.367	1.394	1.397	1.395	1.378	1.381	1.386	1.39	1.4	1.392	1.43	1.398	1.417	1.437	1.434	1.429	1.477	1.488	1.448	1.459	1.502	1.526	1.538	1.544	1.547	1.557	1.585	1.572	1.63	1.587	1.61	1.673	1.682	1.679	1.692	1.729	1.708	1.734	1.718	1.764	1.73	1.75	1.808	1.786	1.779	1.819	1.824	1.848	1.813
0	1.41	1.31	1.362	1.38	1.414	1.413	1.342	1.402	1.368	1.312	1.401	1.385	1.408	1.389	1.343	1.366	1.392	1.409	1.401	1.359	1.371	1.367	1.435	1.43	1.371	1.389	1.429	1.391	1.432	1.393	1.392	1.418	1.43	1.407	1.461	1.45	1.439	1.495	1.437	1.48	1.457	1.473	1.482	1.522	1.49	1.495	1.505	1.551	1.547
0	1.43	1.407	1.42	1.447	1.429	1.422	1.398	1.418	1.428	1.4	1.445	1.432	1.414	1.435	1.416	1.425	1.43	1.455	1.417	1.423	1.444	1.42	1.425	1.44	1.446	1.43	1.425	1.45	1.468	1.442	1.412	1.477	1.449	1.419	1.463	1.488	1.47	1.467	1.474	1.514	1.451	1.5	1.503	1.52	1.49	1.464	1.472	1.504	1.515
0	1.352	1.374	1.355	1.363	1.382	1.378	1.355	1.38	1.39	1.367	1.381	1.391	1.4	1.369	1.353	1.362	1.335	1.387	1.384	1.347	1.342	1.356	1.367	1.397	1.401	1.364	1.374	1.336	1.371	1.375	1.372	1.391	1.351	1.389	1.395	1.392	1.388	1.407	1.392	1.422	1.381	1.384	1.412	1.402	1.392	1.377	1.396	1.397	1.418
114	1.353	1.395	1.376	1.355	1.367	1.367	1.376	1.377	1.378	1.364	1.392	1.362	1.364	1.386	1.388	1.353	1.405	1.396	1.4	1.337	1.389	1.382	1.365	1.375	1.357	1.36	1.36	1.365	1.399	1.369	1.364	1.383	1.423	1.388	1.359	1.39	1.401	1.428	1.379	1.382	1.367	1.363	1.395	1.384	1.386	1.411	1.416	1.395	1.394
0	1.45	1.568	1.552	1.52	1.655	1.619	1.516	1.595	1.548	1.61	1.555	1.533	1.576	1.535	1.54	1.514	1.517	1.545	1.547	1.499	1.521	1.551	1.606	1.631	1.538	1.627	1.518	1.538	1.577	1.419	NaN	NaN	NaN	NaN	NaN	NaN	NaN	NaN	NaN	NaN	NaN	NaN	NaN	NaN	NaN	NaN	NaN	NaN	NaN
0	1.439	1.351	1.406	1.428	1.399	1.419	1.4	1.417	1.418	1.356	1.422	1.434	1.407	1.442	1.4	1.409	1.445	1.474	1.429	1.406	1.438	1.418	1.45	1.475	1.428	1.433	1.442	1.458	1.479	1.465	1.454	1.48	1.478	1.471	1.478	1.492	1.479	1.499	1.513	1.491	1.48	1.504	1.478	1.518	1.504	1.51	1.516	1.535	1.524
0	1.356	1.376	1.348	1.372	1.372	1.368	1.345	1.374	1.386	1.366	1.365	1.413	1.378	1.388	1.353	1.376	1.354	1.416	1.399	1.37	1.358	1.376	1.381	1.421	1.403	1.372	1.389	1.368	1.387	1.394	1.396	1.412	1.364	1.418	1.414	1.419	1.41	1.424	1.39	1.419	1.398	1.398	1.428	1.432	1.398	1.407	1.414	1.418	1.449
115	1.363	1.351	1.37	1.384	1.355	1.399	1.313	1.381	1.365	1.336	1.38	1.381	1.359	1.385	1.376	1.363	1.421	1.453	1.43	1.413	1.468	1.444	1.498	1.52	1.572	1.604	1.668	1.777	1.859	1.968	2.028	2.055	2.093	2.112	2.122	2.128	2.14	2.144	2.13	2.125	2.106	2.123	2.118	2.138	2.132	2.139	2.128	2.148	2.188
116	1.368	1.367	1.351	1.38	1.399	1.402	1.382	1.426	1.423	1.427	1.475	1.476	1.487	1.523	1.589	1.606	1.642	1.619	1.616	1.664	1.743	1.772	1.796	1.854	1.819	1.884	1.897	2.002	2.099	2.134	2.136	2.211	2.204	2.265	2.217	2.227	2.226	2.253	2.225	2.243	2.201	2.244	2.262	2.252	2.229	2.253	2.3	2.289	2.287
0	1.365	1.392	1.368	1.358	1.36	1.379	1.332	1.375	1.375	1.362	1.349	1.385	1.358	1.37	1.379	1.336	1.375	1.377	1.387	1.331	1.379	1.355	1.372	1.368	1.383	1.374	1.359	1.335	1.389	1.358	1.365	1.406	1.382	1.36	1.373	1.382	1.384	1.404	1.366	1.374	1.371	1.361	1.391	1.382	1.369	1.396	1.393	1.385	1.386
0	1.809	1.471	1.389	1.422	1.412	1.536	1.421	1.407	1.513	1.464	1.426	1.545	1.461	1.561	NaN	NaN	NaN	NaN	NaN	NaN	NaN	NaN	NaN	NaN	NaN	NaN	NaN	NaN	NaN	NaN	NaN	NaN	NaN	NaN	NaN	NaN	NaN	NaN	NaN	NaN	NaN	NaN	NaN	NaN	NaN	NaN	NaN	NaN	NaN
0	1.361	1.408	1.375	1.394	1.378	1.395	1.374	1.413	1.4	1.371	1.377	1.385	1.384	1.381	1.412	1.37	1.378	1.425	1.417	1.366	1.39	1.36	1.398	1.384	1.394	1.397	1.378	1.376	1.398	1.38	1.403	1.41	1.404	1.404	1.401	1.406	1.377	1.417	1.361	1.413	1.394	1.395	1.401	1.395	1.4	1.406	1.405	1.389	1.387
117	1.378	1.354	1.37	1.393	1.358	1.378	1.369	1.421	1.429	1.362	1.43	1.439	1.438	1.495	1.46	1.475	1.503	1.517	1.523	1.525	1.545	1.557	1.576	1.622	1.621	1.616	1.645	1.68	1.727	1.746	1.804	1.886	1.918	1.973	2.013	2.072	2.113	2.132	2.149	2.179	2.187	2.204	2.186	2.194	2.17	2.198	2.207	2.21	2.215
0	1.397	1.372	1.384	1.424	1.384	1.429	1.416	1.42	1.44	1.446	1.454	1.487	1.483	1.527	1.533	1.592	1.652	1.655	1.698	1.745	1.804	1.84	1.925	1.98	1.691	1.749	1.745	1.764	1.802	1.781	1.797	1.833	1.876	1.953	1.947	1.964	1.94	2.025	2.034	2.081	2.099	2.081	2.148	2.156	2.186	2.195	2.182	2.215	2.246
118	1.34	1.377	1.362	1.385	1.378	1.4	1.342	1.408	1.398	1.37	1.385	1.421	1.388	1.444	1.38	1.395	1.37	1.419	1.423	1.407	1.38	1.397	1.427	1.467	1.46	1.441	1.446	1.413	1.452	1.461	1.452	1.48	1.435	1.478	1.48	1.506	1.489	1.519	1.462	1.521	1.525	1.473	1.509	1.508	1.515	1.5	1.516	1.513	1.573
0	1.366	1.46	1.534	1.489	1.431	1.464	1.456	1.432	1.537	1.448	1.48	1.5	1.531	1.517	1.449	1.559	1.503	1.538	1.582	1.392	1.522	1.518	1.522	1.544	1.618	1.583	1.541	1.569	1.572	1.52	1.52	1.584	1.585	1.583	1.592	1.562	1.557	1.602	1.521	1.567	1.556	1.574	1.559	1.614	1.619	1.639	1.605	1.602	1.602
0	1.395	1.386	1.391	1.41	1.412	1.4	1.391	1.438	1.428	1.438	1.433	1.438	1.443	1.455	1.446	1.482	1.495	1.478	1.472	1.478	1.497	1.49	1.521	1.547	1.529	1.535	1.555	1.562	1.578	1.558	1.576	1.595	1.593	1.61	1.634	1.622	1.593	1.643	1.61	1.642	1.614	1.67	1.659	1.641	1.639	1.676	1.651	1.669	1.692
0	1.381	1.429	1.415	1.392	1.382	1.434	1.395	1.404	1.415	1.388	1.394	1.417	1.412	1.424	1.386	1.392	1.409	1.413	1.407	1.372	1.407	1.39	1.414	1.432	1.426	1.427	1.389	1.408	1.421	1.425	1.414	1.441	1.42	1.433	1.42	1.435	1.416	1.445	1.408	1.436	1.423	1.424	1.426	1.452	1.447	1.445	1.43	1.43	1.456
0	1.388	1.383	1.402	1.372	1.383	1.374	1.387	1.406	1.413	1.404	1.427	1.421	1.422	1.436	1.422	1.44	1.475	1.461	1.459	1.441	1.47	1.463	1.467	1.479	1.492	1.488	1.503	1.49	1.524	1.5	1.52	1.513	1.536	1.53	1.536	1.536	1.545	1.565	1.556	1.566	1.548	1.558	1.588	1.57	1.581	1.6	1.6	1.586	1.598
0	1.382	1.383	1.388	1.386	1.39	1.398	1.371	1.425	1.409	1.403	1.419	1.425	1.42	1.435	1.418	1.434	1.464	1.462	1.445	1.457	1.462	1.458	1.467	1.479	1.482	1.462	1.463	1.486	1.49	1.464	1.492	1.497	1.505	1.514	1.511	1.513	1.503	1.494	1.501	1.521	1.506	1.519	1.537	1.536	1.528	1.531	1.535	1.539	1.552
119	1.473	1.53	1.506	1.473	1.461	1.506	1.54	1.456	1.431	1.472	1.454	1.491	1.495	1.489	1.481	1.401	1.524	1.419	1.561	1.463	1.426	1.512	1.611	1.547	1.536	1.572	1.489	1.535	1.592	1.555	1.521	1.6	1.553	1.686	1.602	1.698	1.538	1.67	1.588	1.633	1.622	1.686	1.593	1.606	1.618	1.695	1.616	1.639	1.689
0	1.359	1.402	1.384	1.368	1.382	1.39	1.358	1.4	1.391	1.367	1.354	1.419	1.383	1.426	1.366	1.392	1.359	1.431	1.401	1.38	1.364	1.4	1.425	1.435	1.424	1.408	1.401	1.352	1.393	1.439	1.409	1.423	1.37	1.427	1.437	1.474	1.428	1.436	1.432	1.46	1.458	1.422	1.46	1.467	1.45	1.443	1.451	1.472	1.48
0	1.392	1.399	1.425	1.419	1.413	1.42	1.402	1.456	1.444	1.441	1.444	1.479	1.461	1.458	1.469	1.467	1.511	1.506	1.505	1.501	1.559	1.557	1.578	1.603	1.644	1.605	1.671	1.681	1.701	1.669	1.714	1.742	1.78	1.795	1.824	1.842	1.807	1.877	1.858	1.909	1.887	1.97	1.981	1.982	1.983	2.009	2.014	2.049	2.097
0	1.435	1.344	1.419	1.356	1.527	1.494	1.493	1.46	1.489	1.535	1.363	1.435	1.464	1.443	1.49	1.481	1.458	1.537	1.483	1.569	1.568	1.402	1.559	1.539	1.539	1.527	1.432	1.455	1.531	1.484	1.502	1.485	1.548	1.513	1.502	1.566	1.502	1.472	1.466	1.515	1.509	1.559	1.521	1.516	1.483	1.474	1.476	1.481	1.499
0	1.341	1.396	1.391	1.381	1.365	1.413	1.363	1.375	1.398	1.342	1.372	1.385	1.385	1.393	1.388	1.381	1.384	1.404	1.38	1.397	1.389	1.387	1.412	1.431	1.429	1.417	1.406	1.373	1.44	1.406	1.393	1.436	1.41	1.427	1.442	1.432	1.45	1.467	1.439	1.504	1.481	1.486	1.476	1.487	1.501	1.466	1.482	1.466	1.503
0	1.44	1.468	1.504	1.515	1.478	1.581	1.506	1.49	1.487	1.393	1.484	1.572	1.48	1.473	1.485	1.41	1.496	1.529	1.519	1.47	1.534	1.508	1.661	1.568	1.59	1.552	1.532	1.548	1.608	1.562	1.596	1.66	1.689	1.615	1.662	1.601	1.57	1.607	1.539	1.62	1.608	1.605	1.579	1.564	1.641	1.627	1.599	1.585	1.643
0	1.434	1.461	1.431	1.417	1.469	1.399	1.385	1.482	1.426	1.459	1.484	1.462	1.428	1.474	1.427	1.496	1.514	1.544	1.478	1.472	1.472	1.512	1.439	1.499	1.497	1.481	1.486	1.487	1.482	1.531	1.536	1.498	1.537	1.514	1.483	1.488	1.549	1.524	1.512	1.504	1.484	1.499	1.532	1.552	1.531	1.534	1.54	1.531	1.531
0	1.323	1.369	1.348	1.361	1.371	1.384	1.33	1.413	1.378	1.345	1.363	1.395	1.359	1.42	1.384	1.379	1.372	1.414	1.395	1.404	1.399	1.409	1.426	1.45	1.41	1.415	1.411	1.38	1.421	1.463	1.445	1.422	1.393	1.441	1.464	1.476	1.443	1.461	1.466	1.458	1.475	1.438	1.477	1.47	1.465	1.441	1.446	1.489	1.506
0	1.355	1.364	1.377	1.372	1.359	1.395	1.365	1.377	1.42	1.355	1.408	1.399	1.403	1.424	1.411	1.411	1.447	1.465	1.443	1.483	1.496	1.482	1.53	1.535	1.542	1.567	1.546	1.548	1.607	1.589	1.627	1.644	1.653	1.7	1.687	1.674	1.662	1.716	1.665	1.716	1.708	1.725	1.718	1.752	1.767	1.767	1.774	1.748	1.814
0	1.381	1.685	1.49	1.495	1.531	1.623	1.501	1.48	1.615	1.453	1.54	1.531	1.551	1.469	1.543	1.583	1.488	1.617	1.545	1.493	1.544	1.559	1.432	1.548	1.421	1.594	1.452	1.562	1.643	1.472	1.605	1.544	1.425	1.533	1.429	1.507	1.514	1.48	1.569	1.649	1.559	NaN	NaN	NaN	NaN	NaN	NaN	NaN	NaN
0	1.45	1.402	1.442	1.385	1.395	1.459	1.429	1.474	1.477	1.427	1.452	1.416	1.413	1.442	1.465	1.459	1.483	1.481	1.469	1.419	1.489	1.409	1.409	1.461	1.5	1.447	1.438	1.47	1.498	1.441	1.454	1.497	1.533	1.491	1.469	1.453	1.481	1.468	1.471	1.479	1.429	1.426	1.505	1.461	1.49	1.511	1.419	1.518	1.465
0	1.396	1.403	1.415	1.387	1.405	1.426	1.381	1.39	1.417	1.4	1.396	1.402	1.422	1.467	1.472	1.399	1.44	1.515	1.469	1.473	1.483	1.457	1.51	1.53	1.527	1.49	1.514	1.503	1.548	1.542	1.553	1.528	1.496	1.58	1.517	1.581	1.536	1.543	1.506	1.578	1.53	1.512	1.6	1.56	1.588	1.558	1.55	1.542	1.621
0	1.361	1.409	1.405	1.384	1.384	1.388	1.381	1.398	1.4	1.377	1.389	1.398	1.381	1.39	1.393	1.346	1.362	1.418	1.377	1.362	1.389	1.4	1.414	1.412	1.409	1.387	1.383	1.348	1.402	1.39	1.386	1.415	1.381	1.422	1.364	1.409	1.403	1.401	1.389	1.45	1.386	1.405	1.406	1.407	1.416	1.395	1.416	1.403	1.444
120	1.374	1.382	1.373	1.371	1.364	1.376	1.358	1.394	1.392	1.385	1.399	1.409	1.4	1.389	1.393	1.395	1.4	1.398	1.376	1.394	1.399	1.385	1.395	1.405	1.419	1.385	1.415	1.412	1.418	1.406	1.418	1.418	1.415	1.429	1.423	1.416	1.418	1.432	1.405	1.404	1.408	1.412	1.423	1.422	1.43	1.435	1.437	1.458	1.443
0	1.337	1.377	1.357	1.353	1.357	1.389	1.333	1.403	1.389	1.356	1.335	1.379	1.341	1.404	1.359	1.38	1.36	1.409	1.373	1.376	1.364	1.385	1.404	1.408	1.379	1.382	1.383	1.359	1.41	1.428	1.402	1.38	1.366	1.403	1.418	1.414	1.413	1.409	1.397	1.417	1.426	1.394	1.438	1.436	1.442	1.41	1.415	1.434	1.441
121	1.368	1.373	1.382	1.37	1.36	1.398	1.379	1.388	1.414	1.382	1.412	1.426	1.413	1.463	1.455	1.47	1.477	1.506	1.492	1.492	1.522	1.519	1.537	1.597	1.611	1.595	1.607	1.588	1.681	1.647	1.718	1.715	1.738	1.769	1.777	1.8	1.766	1.788	1.791	1.835	1.836	1.893	1.912	1.947	1.999	2.035	2.091	2.112	2.16
0	1.539	1.551	1.594	1.585	1.548	1.576	1.446	1.541	1.638	1.495	1.568	1.41	1.606	1.566	1.545	1.546	NaN	NaN	NaN	NaN	NaN	NaN	NaN	NaN	NaN	NaN	NaN	NaN	NaN	NaN	NaN	NaN	NaN	NaN	NaN	NaN	NaN	NaN	NaN	NaN	NaN	NaN	NaN	NaN	NaN	NaN	NaN	NaN	NaN
0	1.363	1.372	1.374	1.373	1.375	1.364	1.367	1.364	1.378	1.356	1.381	1.38	1.372	1.389	1.362	1.366	1.375	1.377	1.365	1.364	1.374	1.367	1.376	1.389	1.391	1.363	1.368	1.374	1.385	1.375	1.393	1.388	1.392	1.387	1.393	1.408	1.391	1.401	1.384	1.397	1.386	1.403	1.405	1.406	1.378	1.406	1.404	1.406	1.426
122	1.44	1.382	1.377	1.372	1.396	1.388	1.388	1.401	1.377	1.355	1.363	1.412	1.369	1.376	1.394	1.361	1.392	1.377	1.355	1.375	1.391	1.326	1.366	1.386	1.389	1.387	1.384	1.366	1.422	1.381	1.408	1.411	1.402	1.427	1.365	1.413	1.399	1.383	1.396	1.404	1.364	1.398	1.412	1.375	1.408	1.4	1.384	1.415	1.398
0	1.34	1.356	1.356	1.376	1.388	1.39	1.374	1.407	1.386	1.37	1.366	1.416	1.372	1.374	1.397	1.367	1.398	1.399	1.373	1.376	1.402	1.389	1.412	1.399	1.442	1.386	1.417	1.438	1.423	1.417	1.435	1.466	1.433	1.436	1.456	1.45	1.433	1.45	1.443	1.455	1.441	1.463	1.466	1.468	1.443	1.491	1.486	1.464	1.52
0	1.379	1.371	1.352	1.397	1.396	1.415	1.402	1.374	1.435	1.391	1.396	1.424	1.387	1.414	1.44	1.421	1.498	1.492	1.454	1.43	1.429	1.417	1.421	1.454	1.443	1.467	1.458	1.432	1.459	1.445	1.442	1.464	1.427	1.491	1.436	1.464	1.442	1.438	1.441	1.461	1.429	1.42	1.468	1.436	1.451	1.443	1.457	1.444	1.461
123	1.383	1.374	1.363	1.39	1.405	1.389	1.381	1.392	1.388	1.373	1.41	1.401	1.414	1.408	1.421	1.397	1.42	1.436	1.373	1.43	1.403	1.422	1.466	1.445	1.415	1.478	1.437	1.438	1.467	1.435	1.474	1.436	1.452	1.472	1.45	1.444	1.477	1.459	1.478	1.503	1.478	1.484	1.496	1.508	1.47	1.495	1.465	1.468	1.523
124	1.406	1.378	1.377	1.358	1.369	1.363	1.375	1.399	1.385	1.361	1.383	1.375	1.387	1.396	1.374	1.388	1.421	1.432	1.412	1.393	1.406	1.402	1.422	1.441	1.449	1.445	1.442	1.449	1.491	1.475	1.493	1.493	1.509	1.503	1.497	1.525	1.524	1.541	1.546	1.572	1.564	1.569	1.588	1.61	1.612	1.631	1.644	1.643	1.688
125	1.4	1.385	1.422	1.393	1.382	1.39	1.373	1.381	1.376	1.39	1.381	1.385	1.377	1.378	1.389	1.371	1.376	1.409	1.392	1.392	1.413	1.385	1.408	1.417	1.403	1.389	1.443	1.424	1.492	1.423	1.482	1.466	1.46	1.45	1.419	1.45	1.469	1.439	1.473	1.477	1.442	1.461	1.45	1.464	1.469	1.454	1.474	1.454	1.501
126	1.39	1.387	1.369	1.349	1.376	1.375	1.369	1.392	1.399	1.348	1.37	1.386	1.365	1.375	1.374	1.369	1.39	1.409	1.369	1.375	1.393	1.361	1.385	1.387	1.399	1.393	1.37	1.383	1.395	1.381	1.395	1.413	1.394	1.383	1.381	1.41	1.397	1.395	1.389	1.432	1.41	1.423	1.426	1.421	1.415	1.427	1.431	1.431	1.434
0	1.363	1.375	1.376	1.346	1.403	1.428	1.363	1.398	1.439	1.384	1.347	1.381	1.352	1.453	1.369	1.397	1.377	1.476	1.383	1.403	1.402	1.352	1.398	1.386	1.406	1.398	1.419	1.376	1.428	1.4	1.391	1.415	1.386	1.408	1.412	1.422	1.427	1.441	1.38	1.39	1.442	1.365	1.41	1.438	1.41	1.425	1.417	1.433	1.42
0	1.381	1.411	1.403	1.364	1.409	1.426	1.376	1.422	1.435	1.4	1.381	1.376	1.383	1.456	1.41	1.418	1.38	1.462	1.372	1.42	1.417	1.394	1.413	1.429	1.407	1.393	1.409	1.381	1.442	1.419	1.423	1.441	1.427	1.435	1.433	1.438	1.437	1.428	1.43	1.433	1.441	1.408	1.452	1.473	1.445	1.434	1.433	1.43	1.452
127	1.426	1.397	1.43	1.376	1.391	1.424	1.387	1.417	1.437	1.377	1.405	1.402	1.41	1.407	1.447	1.387	1.385	1.469	1.382	1.41	1.421	1.434	1.427	1.443	1.456	1.441	1.433	1.432	1.446	1.463	1.481	1.452	1.474	1.481	1.475	1.499	1.509	1.487	1.499	1.536	1.538	1.503	1.539	1.562	1.511	1.536	1.52	1.513	1.559
128	1.43	1.45	1.392	1.362	1.468	1.43	1.444	1.488	1.463	1.426	1.469	1.499	1.437	1.493	1.51	1.505	1.518	1.585	1.502	1.576	1.549	1.619	1.677	1.658	1.702	1.721	1.7	1.715	1.754	1.773	1.785	1.849	1.916	1.979	2.038	2.144	2.164	2.133	2.172	2.233	2.252	2.249	2.205	2.285	2.342	2.302	2.295	2.337	2.372
0	1.37	1.352	1.34	1.397	1.349	1.418	1.359	1.343	1.39	1.347	1.379	1.398	1.388	1.438	1.38	1.409	1.413	1.405	1.408	1.376	1.376	1.324	1.373	1.41	1.389	1.373	1.401	1.367	1.427	1.416	1.398	1.454	1.385	1.415	1.425	1.43	1.419	1.403	1.398	1.41	1.404	1.392	1.402	1.388	1.428	1.411	1.427	1.38	1.416
0	1.461	1.437	1.395	1.424	1.425	1.411	1.409	1.441	1.437	1.442	1.458	1.423	1.438	1.455	1.468	1.445	1.456	1.511	1.485	1.463	1.489	1.445	1.545	1.522	1.518	1.511	1.5	1.512	1.572	1.518	1.569	1.552	1.576	1.556	1.549	1.567	1.557	1.576	1.555	1.614	1.564	1.56	1.599	1.607	1.579	1.585	1.59	1.6	1.623
0	1.402	1.381	1.391	1.395	1.37	1.4	1.371	1.371	1.417	1.374	1.423	1.406	1.387	1.379	1.419	1.378	1.428	1.408	1.38	1.359	1.409	1.394	1.377	1.423	1.411	1.417	1.454	1.417	1.477	1.412	1.442	1.459	1.464	1.506	1.433	1.45	1.461	1.453	1.43	1.463	1.437	1.472	1.51	1.512	1.499	1.489	1.49	1.483	1.537
0	1.492	1.455	1.428	1.382	1.42	1.383	1.413	1.467	1.466	1.361	1.449	1.45	1.435	1.479	1.473	1.407	1.401	1.458	1.421	1.46	1.43	1.412	1.443	1.449	NaN	NaN	NaN	NaN	NaN	NaN	NaN	NaN	NaN	NaN	NaN	NaN	NaN	NaN	NaN	NaN	NaN	NaN	NaN	NaN	NaN	NaN	NaN	NaN	NaN
0	1.432	1.433	1.446	1.45	1.428	1.469	1.413	1.451	1.483	1.441	1.42	1.474	1.471	1.466	1.464	1.489	1.496	1.491	1.491	1.529	1.512	1.483	1.532	1.542	1.547	1.529	1.511	1.519	1.577	1.532	1.535	1.608	1.527	1.568	1.581	1.549	1.583	1.594	1.591	1.606	1.612	1.601	1.608	1.605	1.625	1.575	1.586	1.557	1.638
0	1.373	1.373	1.406	1.356	1.363	1.36	1.348	1.384	1.377	1.372	1.362	1.389	1.358	1.381	1.367	1.388	1.38	1.383	1.364	1.385	1.381	1.336	1.349	1.386	1.384	1.362	1.364	1.361	1.382	1.37	1.383	1.377	1.397	1.375	1.389	1.393	1.371	1.41	1.379	1.378	1.388	1.401	1.424	1.377	1.396	1.407	1.395	1.364	1.417
0	1.372	1.342	1.362	1.368	1.335	1.38	1.345	1.376	1.408	1.343	1.37	1.413	1.34	1.355	1.353	1.401	1.379	1.415	1.387	1.366	1.363	1.289	1.359	1.378	1.413	1.352	1.395	1.381	1.423	1.413	1.36	1.413	1.367	1.417	1.413	1.393	1.405	1.404	1.396	1.412	1.386	1.399	1.398	1.391	1.399	1.382	1.405	1.378	1.429
129	1.416	1.387	1.397	1.397	1.374	1.356	1.377	1.35	1.405	1.359	1.385	1.397	1.353	1.375	1.389	1.403	1.385	1.443	1.401	1.404	1.403	1.377	1.367	1.417	1.432	1.396	1.428	1.433	1.446	1.429	1.45	1.508	1.42	1.476	1.463	1.485	1.432	1.463	1.469	1.512	1.462	1.486	1.512	1.505	1.512	1.488	1.463	1.476	1.517
0	1.435	1.402	1.423	1.392	1.391	1.419	1.463	1.418	1.392	1.394	1.413	1.433	1.397	1.43	1.434	1.41	1.416	1.443	1.424	1.391	1.395	1.439	1.446	1.417	1.46	1.41	1.425	1.413	1.459	1.418	1.429	1.431	1.442	1.452	1.432	1.468	1.433	1.455	1.403	1.473	1.436	1.44	1.442	1.444	1.449	1.469	1.459	1.455	1.482
0	1.437	1.418	1.452	1.463	1.438	1.436	1.443	1.441	1.475	1.452	1.43	1.452	1.467	1.464	1.468	1.501	1.484	1.487	1.515	1.521	1.511	1.469	1.512	1.543	1.549	1.53	1.574	1.516	1.62	1.591	1.548	1.637	1.556	1.616	1.623	1.625	1.6	1.649	1.624	1.677	1.65	1.645	1.657	1.691	1.684	1.71	1.678	1.619	1.716
0	1.465	1.458	1.416	1.408	1.423	1.39	1.432	1.435	1.438	1.4	1.451	1.456	1.472	1.436	1.477	1.475	1.49	1.512	1.498	1.469	1.505	1.462	1.518	1.54	1.534	1.525	1.529	1.509	1.569	1.542	1.573	1.556	1.597	1.609	1.58	1.61	1.576	1.608	1.584	1.666	1.596	1.588	1.619	1.619	1.628	1.624	1.628	1.638	1.677
0	1.483	1.394	1.438	1.391	1.363	1.437	1.398	1.399	1.394	1.407	1.412	1.437	1.383	1.392	1.427	1.397	1.405	1.429	1.401	1.396	1.418	1.389	1.396	1.428	1.39	1.394	1.445	1.398	1.469	1.412	1.451	1.434	1.44	1.459	1.389	1.436	1.434	1.387	1.398	1.422	1.376	1.414	1.454	1.411	1.441	1.392	1.433	1.397	1.44
0	1.375	1.342	1.392	1.36	1.412	1.414	1.372	1.422	1.408	1.401	1.397	1.405	1.42	1.441	1.439	1.398	1.41	1.49	1.415	1.448	1.449	1.479	1.445	1.472	1.48	1.47	1.47	1.448	1.518	1.463	1.523	1.482	1.511	1.514	1.522	1.518	1.529	1.522	1.54	1.531	1.527	1.531	1.567	1.619	1.559	1.558	1.532	1.555	1.573
130	1.41	1.379	1.421	1.383	1.422	1.443	1.406	1.46	1.418	1.405	1.445	1.47	1.473	1.457	1.512	1.472	1.49	1.58	1.504	1.554	1.577	1.564	1.594	1.625	1.648	1.61	1.64	1.612	1.703	1.655	1.735	1.664	1.723	1.723	1.728	1.755	1.756	1.745	1.791	1.807	1.785	1.766	1.828	1.847	1.809	1.834	1.794	1.845	1.88
131	1.384	1.37	1.415	1.382	1.394	1.427	1.363	1.392	1.43	1.393	1.394	1.383	1.396	1.419	1.409	1.385	1.398	1.463	1.385	1.414	1.408	1.396	1.421	1.421	1.444	1.445	1.433	1.438	1.471	1.433	1.458	1.465	1.466	1.481	1.479	1.495	1.496	1.492	1.481	1.481	1.479	1.486	1.495	1.531	1.509	1.505	1.51	1.528	1.533
0	1.399	1.387	1.427	1.397	1.442	1.434	1.418	1.45	1.406	1.398	1.403	1.448	1.406	1.431	1.439	1.414	1.455	1.444	1.42	1.397	1.422	1.44	1.436	1.467	1.469	1.42	1.442	1.444	1.455	1.418	1.465	1.45	1.456	1.455	1.437	1.47	1.433	1.473	1.444	1.452	1.454	1.444	1.482	1.461	1.45	1.481	1.461	1.483	1.452
0	1.404	1.964	1.94	2.361	1.679	0.9739	1.602	1.412	1.999	NaN	NaN	NaN	NaN	NaN	NaN	NaN	NaN	NaN	NaN	NaN	NaN	NaN	NaN	NaN	NaN	NaN	NaN	NaN	NaN	NaN	NaN	NaN	NaN	NaN	NaN	NaN	NaN	NaN	NaN	NaN	NaN	NaN	NaN	NaN	NaN	NaN	NaN	NaN	NaN
0	1.532	1.523	1.513	1.568	1.451	1.501	1.504	1.521	1.512	1.521	1.491	1.528	1.483	1.499	1.532	1.495	1.515	1.544	1.566	1.527	1.529	1.523	1.544	1.569	1.574	1.497	1.539	1.562	1.565	1.543	1.601	1.61	1.56	1.576	1.57	1.56	1.577	1.639	1.653	1.578	1.628	1.567	1.622	1.566	1.61	1.627	1.601	1.541	1.621
0	1.382	1.353	1.395	1.379	1.41	1.417	1.377	1.401	1.423	1.394	1.405	1.456	1.459	1.447	1.486	1.431	1.477	1.556	1.431	1.51	1.527	1.524	1.552	1.575	1.583	1.579	1.58	1.576	1.642	1.578	1.668	1.627	1.677	1.673	1.684	1.695	1.673	1.699	1.708	1.698	1.716	1.721	1.751	1.803	1.774	1.753	1.749	1.757	1.767
0	1.457	1.462	1.582	1.433	1.479	1.545	1.475	1.422	1.555	1.531	1.518	1.484	1.473	1.54	1.474	1.521	1.514	1.575	1.468	1.514	1.44	1.474	1.532	1.534	1.534	1.511	1.552	1.512	1.647	1.566	1.581	1.573	1.58	1.594	1.555	1.647	1.644	1.641	1.614	1.564	1.648	1.602	NaN	NaN	NaN	NaN	NaN	NaN	NaN
0	1.347	1.334	1.4	1.355	1.392	1.43	1.355	1.366	1.401	1.36	1.364	1.406	1.38	1.398	1.371	1.364	1.39	1.426	1.35	1.381	1.384	1.374	1.401	1.402	1.407	NaN	NaN	NaN	NaN	NaN	NaN	NaN	NaN	NaN	NaN	NaN	NaN	NaN	NaN	NaN	NaN	NaN	NaN	NaN	NaN	NaN	NaN	NaN	NaN
0	NaN	NaN	NaN	NaN	NaN	NaN	NaN	NaN	NaN	NaN	NaN	NaN	NaN	NaN	NaN	NaN	NaN	NaN	NaN	NaN	NaN	NaN	NaN	NaN	NaN	NaN	NaN	NaN	NaN	NaN	NaN	NaN	NaN	NaN	NaN	NaN	NaN	NaN	NaN	NaN	NaN	NaN	NaN	NaN	NaN	NaN	NaN	NaN	NaN
132	1.432	1.433	1.475	1.445	1.425	1.439	1.458	1.473	1.5	1.451	1.455	1.47	1.414	1.48	1.474	1.472	1.485	1.465	1.45	1.48	1.479	1.437	1.444	1.477	1.504	1.469	1.467	1.469	1.479	1.474	1.479	1.489	1.517	1.488	1.545	1.49	1.528	1.537	1.501	1.568	1.501	1.556	1.601	1.588	1.574	1.533	1.539	1.535	1.544
133	1.38	1.384	1.404	1.366	1.382	1.378	1.369	1.39	1.424	1.387	1.382	1.396	1.361	1.384	1.361	1.405	1.399	1.387	1.379	1.389	1.357	1.349	1.395	1.388	1.406	1.373	1.375	1.398	1.401	1.388	1.384	1.387	1.399	1.403	1.395	1.436	1.405	1.414	1.39	1.408	1.407	1.414	1.441	1.405	1.414	1.394	1.422	1.424	1.457
0	1.495	1.468	1.461	1.495	1.471	1.435	1.485	1.456	1.477	1.48	1.482	1.525	1.55	1.533	1.57	1.574	1.58	1.603	1.587	1.562	1.634	1.588	1.669	1.75	1.693	1.691	1.69	1.655	1.749	1.723	1.796	1.811	1.787	1.867	1.799	1.868	1.851	1.873	1.822	1.879	1.82	1.836	1.925	1.879	1.962	1.89	1.917	1.936	1.949
0	1.908	1.531	1.776	1.613	1.669	1.861	1.921	1.8	1.822	NaN	NaN	NaN	NaN	NaN	NaN	NaN	NaN	NaN	NaN	NaN	NaN	NaN	NaN	NaN	NaN	NaN	NaN	NaN	NaN	NaN	NaN	NaN	NaN	NaN	NaN	NaN	NaN	NaN	NaN	NaN	NaN	NaN	NaN	NaN	NaN	NaN	NaN	NaN	NaN
0	NaN	NaN	NaN	NaN	NaN	NaN	NaN	NaN	NaN	NaN	NaN	NaN	NaN	NaN	NaN	NaN	NaN	NaN	NaN	NaN	NaN	NaN	NaN	NaN	NaN	NaN	NaN	NaN	NaN	NaN	NaN	NaN	NaN	NaN	NaN	NaN	NaN	NaN	NaN	NaN	NaN	NaN	NaN	NaN	NaN	NaN	NaN	NaN	NaN
0	NaN	NaN	NaN	NaN	NaN	NaN	NaN	NaN	NaN	NaN	NaN	NaN	NaN	NaN	NaN	NaN	NaN	NaN	NaN	NaN	NaN	NaN	NaN	NaN	NaN	NaN	NaN	NaN	NaN	NaN	NaN	NaN	NaN	NaN	NaN	NaN	NaN	NaN	NaN	NaN	NaN	NaN	NaN	NaN	NaN	NaN	NaN	NaN	NaN
0	1.447	1.391	1.439	1.417	1.497	1.474	1.485	1.476	1.456	1.51	1.488	1.501	1.564	1.489	1.49	1.437	1.519	1.588	1.431	1.442	1.549	1.469	1.537	1.538	1.56	1.502	1.494	1.515	1.574	1.508	1.56	1.533	1.54	1.544	1.555	1.658	1.561	1.63	1.63	1.615	1.624	1.607	1.603	1.66	1.64	1.614	1.597	1.613	1.668
0	1.387	1.374	1.401	1.395	1.385	1.39	1.401	1.422	1.371	1.382	1.399	1.38	1.38	1.362	1.38	1.389	1.429	1.412	1.379	1.377	1.378	1.395	1.395	1.41	1.391	1.396	1.39	1.363	1.398	1.396	1.418	1.383	1.422	1.407	1.404	1.425	1.396	1.379	1.392	1.392	1.378	1.394	1.403	1.396	1.381	1.402	1.4	1.399	1.4
0	NaN	NaN	NaN	NaN	NaN	NaN	NaN	NaN	NaN	NaN	NaN	NaN	NaN	NaN	NaN	NaN	NaN	NaN	NaN	NaN	NaN	NaN	NaN	NaN	NaN	NaN	NaN	NaN	NaN	NaN	NaN	NaN	NaN	NaN	NaN	NaN	NaN	NaN	NaN	NaN	NaN	NaN	NaN	NaN	NaN	NaN	NaN	NaN	NaN
0	1.421	1.414	1.446	1.446	1.407	1.429	1.43	1.429	1.459	1.407	1.457	1.435	1.416	1.424	1.418	1.402	1.436	1.432	1.446	1.421	1.454	1.42	1.434	1.442	1.448	1.434	1.421	1.431	1.448	1.451	1.448	1.438	1.412	1.45	1.465	1.454	1.436	1.453	1.471	1.475	1.458	1.479	1.47	1.476	1.461	1.489	1.484	1.463	1.518
0	1.394	1.388	1.399	1.376	1.375	1.363	1.373	1.413	1.4	1.382	1.381	1.395	1.361	1.392	1.379	1.382	1.423	1.387	1.386	1.368	1.361	1.363	1.377	1.38	1.383	1.371	1.384	1.385	1.392	1.398	1.398	1.387	1.391	1.411	1.409	1.42	1.423	1.437	1.411	1.414	1.412	1.413	1.434	1.412	1.435	1.417	1.448	1.424	1.448
0	1.456	1.368	1.509	1.427	1.531	1.535	1.463	1.507	1.488	1.45	1.491	1.532	1.579	1.494	1.464	1.469	1.563	1.606	1.524	1.525	1.52	1.521	1.597	1.602	1.619	1.572	1.56	1.547	1.65	1.526	1.67	1.602	1.637	1.69	1.636	1.738	1.669	1.723	1.703	1.741	1.711	1.689	1.804	1.783	1.725	1.749	1.708	1.814	1.764
0	1.398	1.509	1.562	1.5	1.552	1.617	1.474	1.433	1.54	1.515	1.5	1.576	1.485	1.489	1.469	1.477	1.535	1.53	1.491	1.45	1.489	1.461	1.603	1.551	1.518	1.493	1.515	1.466	1.578	1.54	1.539	1.519	1.591	1.59	1.541	1.621	1.574	1.616	1.601	1.585	1.6	1.581	1.632	1.606	1.597	1.611	1.615	1.656	1.609
0	1.401	1.382	1.39	1.417	1.393	1.381	1.412	1.407	1.42	1.399	1.425	1.419	1.426	1.438	1.416	1.405	1.436	1.447	1.412	1.432	1.43	1.439	1.431	1.467	1.454	1.461	1.466	1.443	1.457	1.466	1.467	1.461	1.453	1.512	1.492	1.488	1.495	1.499	1.494	1.508	1.501	1.502	1.517	1.518	1.524	1.536	1.545	1.521	1.538
0	1.404	1.341	1.388	1.391	1.383	1.413	1.419	1.392	1.403	1.393	1.392	1.403	1.374	1.378	1.359	1.39	1.403	1.4	1.385	1.393	1.391	1.422	1.39	1.413	1.426	1.375	1.416	1.368	1.406	1.368	1.418	1.399	1.442	1.399	1.402	1.424	1.417	1.375	1.382	1.403	1.4	1.408	1.418	1.394	1.401	1.4	1.422	1.393	1.432
0	1.417	1.386	1.398	1.418	1.38	1.381	1.419	1.396	1.378	1.383	1.4	1.402	1.415	1.427	1.421	1.385	1.426	1.415	1.385	1.394	1.416	1.404	1.41	1.424	1.407	1.413	1.414	1.387	1.439	1.411	1.429	1.436	1.425	1.458	1.428	1.438	1.43	1.447	1.416	1.424	1.43	1.424	1.437	1.437	1.445	1.437	1.453	1.438	1.447
0	1.525	1.425	1.461	1.509	1.505	1.481	1.511	1.512	1.475	1.489	1.566	1.548	1.567	1.619	1.678	1.655	1.717	1.7	1.715	1.659	1.737	1.784	1.909	1.882	1.797	1.839	1.934	1.833	1.942	1.997	1.928	1.932	2.027	2.128	2.012	2.141	1.982	2.036	1.941	2.027	2.011	2	2.101	2.062	2.158	2.06	2.171	2.046	2.068
0	1.403	1.433	1.454	1.428	1.413	1.425	1.395	1.437	1.466	1.406	1.447	1.441	1.438	1.456	1.423	1.407	1.489	1.488	1.47	1.467	1.458	1.427	1.441	1.481	1.482	1.466	1.463	1.495	1.467	1.482	1.483	1.476	1.503	1.502	1.56	1.489	1.496	1.507	1.519	1.528	1.515	1.518	1.541	1.552	1.535	1.543	1.549	1.504	1.552
134	1.358	1.356	1.382	1.375	1.388	1.385	1.373	1.379	1.383	1.389	1.391	1.448	1.462	1.425	1.417	1.395	1.472	1.508	1.436	1.456	1.461	1.457	1.527	1.531	1.511	1.515	1.499	1.526	1.561	1.514	1.551	1.561	1.581	1.604	1.573	1.649	1.584	1.615	1.618	1.633	1.63	1.617	1.65	1.669	1.653	1.655	1.636	1.663	1.655
135	1.372	1.358	1.363	1.38	1.388	1.379	1.387	1.429	1.397	1.375	1.417	1.432	1.396	1.4	1.408	1.394	1.487	1.417	1.434	1.43	1.44	1.453	1.424	1.504	1.478	1.452	1.465	1.434	1.488	1.477	1.518	1.499	1.508	1.515	1.53	1.525	1.525	1.514	1.539	1.536	1.535	1.526	1.543	1.523	1.504	1.532	1.557	1.573	1.563
0	1.435	1.353	1.439	1.434	1.406	1.413	1.41	1.406	1.436	1.389	1.453	1.446	1.411	1.383	1.372	1.389	1.419	1.418	1.367	1.382	1.421	1.404	1.415	1.416	1.404	1.387	1.392	1.389	1.418	1.401	1.4	1.405	1.413	1.419	1.412	1.408	1.412	1.405	1.403	1.412	1.413	1.414	1.422	1.404	1.4	1.384	1.426	1.429	1.434
136	1.333	1.419	1.463	1.37	1.404	1.414	1.357	1.338	1.43	1.387	1.405	1.371	1.366	1.394	1.371	1.376	1.379	1.361	1.375	1.342	1.343	1.367	1.407	1.369	1.37	1.387	1.364	1.343	1.401	1.395	1.397	1.38	1.388	1.383	1.381	1.431	1.446	1.424	1.404	1.439	1.397	1.409	1.406	1.405	1.394	1.438	1.439	1.449	1.429
0	1.392	1.375	1.402	1.429	1.396	1.396	1.398	1.433	1.397	1.412	1.406	1.406	1.405	1.387	1.375	1.407	1.433	1.411	1.385	1.364	1.413	1.403	1.397	1.451	1.424	1.391	1.402	1.377	1.426	1.393	1.423	1.43	1.408	1.422	1.424	1.43	1.409	1.415	1.406	1.425	1.428	1.427	1.435	1.417	1.419	1.409	1.44	1.425	1.451
0	1.463	1.417	1.422	1.45	1.394	1.462	1.469	1.419	1.386	1.406	1.416	1.431	1.411	1.434	1.484	1.417	1.413	1.465	1.4	1.424	1.41	1.43	1.431	1.442	1.414	1.42	1.41	1.405	1.456	1.434	1.477	1.431	1.433	1.475	1.425	1.453	1.44	1.454	1.432	1.406	1.443	1.407	1.46	1.492	1.438	1.472	1.471	1.459	1.47
0	1.37	1.392	1.389	1.398	1.38	1.392	1.391	1.462	1.39	1.387	1.391	1.394	1.393	1.37	1.391	1.383	1.443	1.403	1.392	1.395	1.395	1.395	1.408	1.425	1.417	1.417	1.4	1.369	1.397	1.373	1.426	1.404	1.409	1.407	1.443	1.446	1.417	1.421	1.419	1.402	1.397	1.398	1.426	1.399	1.388	1.408	1.453	1.43	1.414
0	1.318	1.406	1.431	1.356	1.388	1.411	1.341	1.349	1.398	1.369	1.394	1.368	1.373	1.398	1.354	1.351	1.369	1.366	1.331	1.333	1.345	1.353	1.364	1.359	1.358	1.36	1.347	1.349	1.377	1.36	1.385	1.354	1.354	1.365	1.367	1.402	1.359	1.383	1.371	1.394	1.367	1.36	1.364	1.356	1.387	1.376	1.388	1.404	1.395
137	1.388	1.378	1.405	1.416	1.423	1.394	1.381	1.394	1.409	1.411	1.436	1.456	1.471	1.494	1.533	1.493	1.575	1.569	1.573	1.557	1.612	1.606	1.693	1.651	1.702	1.691	1.707	1.681	1.738	1.787	1.808	1.78	1.827	1.874	1.879	1.86	1.879	1.909	1.873	1.905	1.916	1.901	1.959	1.945	1.953	1.955	1.979	1.986	2.035
138	1.422	1.425	1.419	1.424	1.419	1.418	1.431	1.436	1.4	1.412	1.424	1.439	1.413	1.437	1.427	1.428	1.431	1.445	1.411	1.408	1.42	1.395	1.439	1.4	1.408	1.428	1.44	1.408	1.446	1.443	1.423	1.429	1.441	1.454	1.438	1.454	1.426	1.437	1.426	1.433	1.422	1.425	1.434	1.45	1.442	1.421	1.456	1.432	1.441
0	1.457	1.392	1.412	1.429	1.418	1.393	1.462	1.431	1.479	1.445	1.464	1.488	1.397	1.411	1.472	1.379	1.474	1.442	1.454	1.467	1.429	1.447	1.458	1.462	1.499	1.457	1.452	1.474	1.459	1.49	1.474	1.477	1.519	1.475	1.499	1.457	1.487	1.544	1.536	1.488	1.486	1.528	1.54	1.502	1.498	1.476	1.504	1.527	1.544
0	1.478	1.396	1.428	1.441	1.407	1.455	1.462	1.397	1.568	1.43	1.459	1.479	1.359	1.443	1.502	1.432	1.445	1.466	1.488	1.406	1.449	1.451	1.442	1.45	1.417	1.445	1.419	1.487	1.381	1.452	1.457	1.429	1.467	1.403	1.459	1.434	1.464	1.454	1.462	1.415	1.433	1.491	1.432	1.471	1.487	1.432	1.465	1.451	1.491
139	1.392	1.364	1.392	1.397	1.404	1.401	1.387	1.416	1.42	1.382	1.375	1.416	1.386	1.42	1.43	1.38	1.418	1.372	1.387	1.389	1.385	1.398	1.37	1.402	1.425	1.41	1.378	1.415	1.408	1.405	1.417	1.385	1.417	1.412	1.425	1.403	1.41	1.43	1.395	1.403	1.388	1.417	1.451	1.416	1.414	1.406	1.435	1.422	1.398
0	1.469	1.464	1.471	1.433	1.454	1.444	1.478	1.463	1.446	1.446	1.478	1.458	1.463	1.497	1.477	1.474	NaN	NaN	NaN	NaN	NaN	NaN	NaN	NaN	NaN	NaN	NaN	NaN	NaN	NaN	NaN	NaN	NaN	NaN	NaN	NaN	NaN	NaN	NaN	NaN	NaN	NaN	NaN	NaN	NaN	NaN	NaN	NaN	NaN
0	1.452	1.49	1.428	1.457	1.445	1.472	1.463	1.405	1.465	1.469	1.5	1.449	1.451	1.426	1.419	1.415	1.426	1.49	1.423	1.402	1.445	1.403	1.433	1.46	1.465	1.45	1.452	1.399	1.486	1.423	1.441	1.443	1.427	1.483	1.449	1.45	1.459	1.493	1.459	1.445	1.465	1.432	1.42	1.449	1.479	1.456	1.45	1.465	1.445
0	1.392	1.406	1.397	1.41	1.374	1.394	1.348	1.407	1.394	1.379	1.418	1.425	1.398	1.453	1.396	1.355	1.398	1.422	NaN	NaN	NaN	NaN	NaN	NaN	NaN	NaN	NaN	NaN	NaN	NaN	NaN	NaN	NaN	NaN	NaN	NaN	NaN	NaN	NaN	NaN	NaN	NaN	NaN	NaN	NaN	NaN	NaN	NaN	NaN
0	1.398	1.403	1.367	1.401	1.399	1.411	1.413	1.381	1.38	1.404	1.412	1.424	1.389	1.398	1.393	1.377	1.389	1.405	1.401	1.376	1.387	1.373	1.383	1.384	1.427	1.384	1.381	1.373	1.399	1.387	1.404	1.389	1.393	1.396	1.406	1.398	1.398	1.409	1.372	1.394	1.394	1.396	1.408	1.415	1.403	1.389	1.405	1.396	1.406
0	1.456	1.396	1.432	1.438	1.401	1.392	1.399	1.443	1.453	1.399	1.43	1.495	1.386	1.417	1.47	1.427	1.434	1.451	1.44	1.396	1.442	1.423	1.421	1.426	1.458	1.445	1.422	1.43	1.442	1.444	1.432	1.441	1.455	1.445	1.469	1.416	1.441	1.461	1.46	1.428	1.447	1.451	1.423	1.443	1.467	1.424	1.471	1.448	1.473
0	1.434	1.495	1.435	1.454	1.449	1.479	1.519	1.392	1.443	1.455	1.483	1.463	1.434	1.467	1.473	1.44	1.439	1.517	1.397	1.426	1.467	1.446	1.413	1.478	1.483	1.506	1.484	1.421	1.518	1.421	1.507	1.462	1.482	1.504	1.491	1.507	1.461	1.494	1.451	1.459	1.469	1.444	1.462	1.474	1.497	1.438	1.464	1.493	1.474
140	1.41	1.44	1.428	1.431	1.402	1.414	1.43	1.484	1.462	1.471	1.464	1.516	1.488	1.516	1.51	1.491	1.547	1.561	1.61	1.525	1.563	1.524	1.564	1.589	1.645	1.598	1.617	1.625	1.634	1.645	1.674	1.644	1.685	1.679	1.645	1.654	1.669	1.715	1.713	1.695	1.73	1.736	1.729	1.723	1.69	1.741	1.743	1.754	1.749
141	1.411	1.416	1.416	1.385	1.39	1.411	1.401	1.423	1.413	1.401	1.431	1.445	1.411	1.441	1.446	1.449	1.462	1.471	1.473	1.439	1.451	1.48	1.542	1.511	1.508	1.51	1.539	1.509	1.574	1.576	1.567	1.546	1.599	1.589	1.602	1.624	1.592	1.618	1.6	1.628	1.598	1.594	1.631	1.619	1.647	1.616	1.633	1.675	1.64
142	1.402	1.399	1.408	1.405	1.395	1.414	1.407	1.422	1.427	1.421	1.433	1.43	1.401	1.456	1.467	1.429	1.462	1.484	1.474	1.427	1.464	1.444	1.474	1.476	1.512	1.496	1.499	1.486	1.506	1.52	1.535	1.513	1.527	1.56	1.558	1.555	1.544	1.555	1.545	1.586	1.554	1.598	1.575	1.594	1.639	1.569	1.612	1.619	1.609
143	1.412	1.469	1.388	1.425	1.415	1.457	1.428	1.461	1.44	1.469	1.457	1.475	1.476	1.482	1.472	1.457	1.5	1.511	1.513	1.517	1.544	1.539	1.522	1.589	1.589	1.58	1.642	1.585	1.616	1.617	1.612	1.606	1.662	1.682	1.616	1.632	1.655	1.694	1.667	1.693	1.688	1.683	1.716	1.678	1.636	1.682	1.701	1.724	1.679
0	1.382	1.381	1.378	1.372	1.367	1.384	1.377	1.381	1.37	1.365	1.382	1.391	1.363	1.396	1.412	1.371	1.371	1.396	1.379	1.359	1.363	1.357	1.403	1.363	1.374	1.383	1.391	1.361	1.398	1.395	1.397	1.379	1.394	1.397	1.39	1.385	1.377	1.389	1.366	1.393	1.362	1.387	1.378	1.391	1.382	1.378	1.385	1.394	1.392
0	1.464	1.402	1.422	1.444	1.418	1.404	1.396	1.454	1.447	1.404	1.434	1.46	1.41	1.426	1.477	1.422	1.438	1.442	1.464	1.408	1.436	1.384	1.436	1.442	1.439	1.419	1.442	1.469	1.455	1.467	1.46	1.445	1.474	1.485	1.468	1.469	1.481	1.501	1.471	1.493	1.487	1.513	1.476	1.483	1.514	1.502	1.507	1.493	1.542
0	1.375	1.373	1.432	1.374	1.364	1.399	1.38	NaN	NaN	NaN	NaN	NaN	NaN	NaN	NaN	NaN	NaN	NaN	NaN	NaN	NaN	NaN	NaN	NaN	NaN	NaN	NaN	NaN	NaN	NaN	NaN	NaN	NaN	NaN	NaN	NaN	NaN	NaN	NaN	NaN	NaN	NaN	NaN	NaN	NaN	NaN	NaN	NaN	NaN
0	1.428	1.399	1.413	1.417	1.402	1.418	1.436	1.459	1.467	1.425	1.48	1.501	1.45	1.498	1.547	1.502	1.531	1.551	1.547	1.506	1.539	1.521	1.534	1.573	1.597	1.583	1.581	1.575	1.61	1.626	1.6	1.627	1.639	1.64	1.639	1.643	1.652	1.681	1.668	1.676	1.66	1.698	1.63	1.656	1.727	1.647	1.698	1.702	1.707
0	1.38	1.376	1.431	1.385	1.389	1.393	1.375	1.412	1.421	1.365	1.421	1.42	1.378	1.432	1.428	1.43	1.434	1.434	1.415	1.423	1.397	1.428	1.48	1.448	1.436	1.461	1.488	1.429	1.468	1.49	1.502	1.466	1.492	1.506	1.495	1.512	1.517	1.518	1.487	1.512	1.473	1.507	1.492	1.51	1.53	1.501	1.511	1.533	1.499
144	1.415	1.388	1.403	1.419	1.392	1.411	1.402	1.445	1.425	1.389	1.413	1.435	1.42	1.42	1.418	1.435	1.423	1.445	1.43	1.436	1.458	1.436	1.442	1.461	1.48	1.474	1.459	1.469	1.495	1.506	1.539	1.537	1.546	1.513	1.551	1.551	1.55	1.559	1.55	1.551	1.551	1.576	1.628	1.578	1.571	1.62	1.62	1.605	1.645
145	1.409	1.381	1.399	1.406	1.393	1.413	1.393	1.436	1.412	1.397	1.414	1.422	1.41	1.414	1.419	1.421	1.432	1.451	1.438	1.433	1.444	1.455	1.457	1.474	1.499	1.492	1.489	1.481	1.512	1.516	1.532	1.538	1.568	1.574	1.587	1.6	1.59	1.637	1.654	1.652	1.653	1.692	1.72	1.703	1.684	1.733	1.723	1.747	1.768
146	1.39	1.392	1.398	1.401	1.404	1.38	1.388	1.401	1.399	1.367	1.386	1.395	1.376	1.386	1.395	1.377	1.374	1.369	1.392	1.387	1.398	1.372	1.404	1.354	1.434	1.401	1.357	1.382	1.392	1.401	1.404	1.408	1.4	1.381	1.412	1.419	1.391	1.38	1.387	1.4	1.385	1.397	1.391	1.38	1.386	1.416	1.392	1.411	1.407
0	1.381	1.432	1.405	1.435	1.403	1.46	1.429	1.448	1.439	1.411	1.429	1.429	1.453	1.438	1.433	1.437	1.439	1.489	NaN	NaN	NaN	NaN	NaN	NaN	NaN	NaN	NaN	NaN	NaN	NaN	NaN	NaN	NaN	NaN	NaN	NaN	NaN	NaN	NaN	NaN	NaN	NaN	NaN	NaN	NaN	NaN	NaN	NaN	NaN
0	1.941	1.937	1.98	1.924	1.911	1.698	1.717	1.676	1.71	1.638	1.752	1.724	1.725	1.748	1.606	1.623	1.761	1.709	1.765	1.71	1.771	1.727	1.681	1.638	1.642	1.645	1.643	1.603	1.618	1.641	1.631	1.655	1.678	1.589	1.641	1.666	1.644	1.643	1.599	1.628	1.6	1.597	1.631	1.598	1.671	1.599	1.623	1.626	1.716
147	1.375	1.388	1.394	1.416	1.387	1.409	1.393	1.429	1.386	1.387	1.379	1.438	1.385	1.391	1.407	1.392	1.369	1.381	1.407	1.357	1.369	1.365	1.418	1.387	1.416	1.389	1.375	1.374	1.382	1.411	1.425	1.432	1.376	1.41	1.4	1.44	1.382	1.38	1.393	1.402	1.397	1.397	1.441	1.383	1.383	1.413	1.412	1.418	1.415
0	1.373	1.381	1.386	1.366	1.378	1.398	1.402	1.425	1.427	1.423	1.454	1.488	1.492	1.536	1.565	1.574	1.612	1.65	1.668	1.665	1.703	1.73	1.779	1.791	1.839	1.839	1.872	1.897	1.917	1.957	1.947	1.939	1.977	1.993	2.025	2.014	2.022	2.03	2.019	2.055	2.014	2.057	2.086	2.093	2.083	2.064	2.081	2.11	2.105
0	1.405	1.467	1.387	1.438	1.424	1.458	1.416	1.473	1.403	1.429	1.436	1.403	1.416	1.414	1.414	1.397	1.398	1.423	1.421	1.416	1.418	1.427	1.418	1.437	1.436	1.408	1.411	1.404	1.396	1.413	1.432	1.413	1.408	1.431	1.401	1.432	1.421	1.443	1.436	1.43	1.44	1.387	1.415	1.461	1.396	1.451	1.403	1.419	1.442
0	1.417	1.368	1.394	1.386	1.38	1.397	1.377	1.41	1.406	1.375	1.391	1.439	1.385	1.412	1.448	1.421	1.431	1.434	1.422	1.406	1.43	1.408	1.436	1.433	1.441	1.437	1.429	1.433	1.455	1.442	1.445	1.458	1.456	1.458	1.479	1.477	1.474	1.468	1.474	1.495	1.476	1.494	1.494	1.488	1.52	1.481	1.529	1.497	1.525
0	1.415	1.343	1.377	1.408	1.396	1.358	1.381	1.396	1.411	1.364	1.397	1.438	1.381	1.377	1.434	1.407	1.401	1.408	1.417	1.363	1.417	1.381	1.399	1.427	1.399	1.41	1.388	1.402	1.386	1.423	1.399	1.426	1.431	1.445	1.432	1.412	1.421	1.454	1.428	1.45	1.425	1.419	1.418	1.424	1.454	1.418	1.457	1.441	1.439
0	1.397	1.431	1.398	1.45	1.399	1.386	1.391	1.445	1.393	1.395	1.409	1.445	1.39	1.365	1.428	1.392	1.395	1.387	1.395	1.376	1.39	1.363	1.403	1.377	1.507	1.375	1.34	1.354	1.352	1.391	1.448	1.449	1.402	1.404	1.397	1.423	1.408	1.368	1.43	1.409	1.39	1.391	1.41	1.395	1.417	1.435	1.422	1.391	1.425
148	1.373	1.385	1.422	1.413	1.406	1.368	1.351	1.407	1.373	1.39	1.386	1.436	1.402	1.365	1.385	1.375	1.368	1.354	1.423	1.339	1.409	1.365	1.382	1.415	1.485	1.406	1.357	1.354	1.359	1.444	1.471	1.421	1.421	1.416	1.387	1.427	1.415	1.399	1.429	1.394	1.401	1.395	1.395	1.372	1.388	1.42	1.433	1.419	1.421
0	1.405	1.441	1.783	1.363	1.413	1.421	1.408	1.539	1.476	1.405	1.509	1.459	1.415	1.555	1.432	1.404	1.56	1.367	1.245	1.484	1.46	1.37	1.44	1.4	1.519	1.395	1.403	1.383	1.472	1.574	1.702	1.403	1.513	1.553	1.426	1.567	1.525	1.307	1.821	1.239	1.519	1.176	1.588	1.35	1.669	1.523	1.552	1.532	1.51
149	1.411	1.398	1.391	1.42	1.418	1.418	1.43	1.399	1.427	1.406	1.437	1.425	1.399	1.399	1.397	1.414	1.405	1.444	1.402	1.388	1.41	1.41	1.406	1.426	1.429	1.423	1.423	1.403	1.425	1.406	1.417	1.417	1.409	1.449	1.429	1.433	1.433	1.419	1.404	1.417	1.407	1.413	1.424	1.419	1.419	1.408	1.44	1.423	1.439
150	1.454	1.443	1.437	1.43	1.404	1.425	1.43	1.431	1.434	1.416	1.428	1.447	1.412	1.434	1.414	1.435	1.445	1.464	1.438	1.439	1.439	1.408	1.404	1.442	1.47	1.484	1.417	1.427	1.415	1.428	1.436	1.439	1.442	1.451	1.464	1.438	1.459	1.502	1.462	1.447	1.45	1.467	1.459	1.442	1.444	1.467	1.448	1.513	1.457
0	1.398	1.416	1.414	1.434	1.429	1.421	1.423	1.441	1.423	1.412	1.425	1.467	1.421	1.421	1.449	1.415	1.433	1.403	1.447	1.439	1.437	1.383	1.431	1.465	1.442	1.405	1.428	1.426	1.417	1.432	1.409	1.432	1.42	1.419	1.433	1.422	1.442	1.459	1.451	1.434	1.419	1.428	1.445	1.431	1.431	1.447	1.434	1.463	1.427
0	1.419	1.444	1.473	1.481	1.468	1.427	1.414	1.496	1.448	1.427	1.433	1.498	1.459	1.455	1.493	1.46	1.418	1.44	1.495	1.448	1.464	1.456	1.512	1.483	1.574	1.514	1.448	1.476	1.513	1.557	1.594	1.577	1.544	1.497	1.533	1.555	1.524	1.523	1.524	1.546	1.546	1.538	1.588	1.538	1.554	1.565	1.589	1.548	1.59
0	1.453	1.45	1.469	1.477	1.447	1.497	1.448	1.498	1.488	1.43	1.493	1.531	1.477	1.492	1.516	1.475	1.466	1.496	1.542	1.531	1.547	1.526	1.526	1.56	1.67	1.611	1.642	1.609	1.623	1.633	1.683	1.736	1.705	1.689	1.699	1.709	1.685	1.712	1.723	1.695	1.694	1.716	1.838	1.778	1.742	1.78	1.816	1.772	1.823
0	1.423	1.347	1.359	1.368	1.381	1.362	1.37	1.413	1.389	1.337	1.389	1.399	1.37	1.386	1.411	1.361	1.4	1.396	1.38	1.372	1.376	1.364	1.384	1.41	1.4	1.381	1.386	1.387	1.394	1.423	1.368	1.379	1.385	1.394	1.387	1.377	1.413	1.396	1.403	1.403	1.401	1.388	1.403	1.381	1.427	1.386	1.427	1.398	1.419
0	1.325	1.376	1.431	1.397	1.385	1.346	1.363	1.396	1.421	1.409	1.429	1.375	1.409	1.451	1.398	1.4	1.425	1.423	1.374	1.412	1.39	1.411	1.428	1.414	1.444	1.434	1.393	1.395	1.435	1.448	1.455	1.431	1.453	1.452	1.426	1.456	1.434	1.454	1.457	1.446	1.442	1.468	1.481	1.438	1.472	1.46	1.506	1.469	1.48
151	1.37	1.374	1.386	1.38	1.381	1.389	1.386	1.412	1.427	1.416	1.438	1.471	1.472	1.486	1.497	1.52	1.548	1.583	1.577	1.611	1.631	1.661	1.71	1.752	1.796	1.824	1.852	1.889	1.95	1.957	2.001	2.025	2.06	2.081	2.127	2.135	2.111	2.14	2.135	2.138	2.108	2.148	2.136	2.142	2.14	2.166	2.207	2.191	2.218
0	1.448	1.466	1.492	1.458	1.4	1.469	1.434	1.526	1.487	1.457	1.517	1.546	1.478	1.491	1.512	1.504	1.507	1.497	1.601	1.583	1.648	1.571	1.596	1.612	1.65	1.659	1.704	1.702	1.638	1.714	1.726	1.789	1.769	1.829	1.798	1.849	1.847	1.892	1.882	1.849	1.924	1.892	1.993	2.038	1.962	2.047	2.048	2.062	2.081
152	1.483	1.476	1.619	1.527	1.598	1.351	1.427	1.44	1.44	1.466	1.484	1.546	1.424	1.476	1.556	1.422	1.545	1.398	1.649	1.501	1.566	1.55	1.669	1.591	1.801	1.64	1.544	1.529	1.544	1.688	1.719	1.662	1.645	1.686	1.605	1.717	1.612	1.634	1.645	1.585	1.618	1.634	1.601	1.637	1.673	1.665	1.688	1.619	1.646
0	1.604	1.528	1.608	1.58	1.53	1.58	1.509	1.53	1.54	1.464	1.536	1.569	1.466	1.414	1.596	1.523	1.488	1.526	1.511	1.518	1.578	1.517	1.638	1.661	1.589	1.545	1.562	1.547	1.536	1.67	1.599	1.675	1.646	1.756	1.641	1.649	1.661	1.78	1.755	1.791	1.85	1.822	1.905	2.029	2.051	1.991	NaN	NaN	NaN
0	1.437	1.461	1.496	1.505	1.448	1.422	1.401	1.489	1.461	1.44	1.401	1.503	NaN	NaN	NaN	NaN	NaN	NaN	NaN	NaN	NaN	NaN	NaN	NaN	NaN	NaN	NaN	NaN	NaN	NaN	NaN	NaN	NaN	NaN	NaN	NaN	NaN	NaN	NaN	NaN	NaN	NaN	NaN	NaN	NaN	NaN	NaN	NaN	NaN
153	1.42	1.476	1.473	1.495	1.411	1.442	1.431	1.511	1.544	1.456	1.485	1.541	1.463	1.488	1.53	1.515	1.473	1.469	1.512	1.525	1.538	1.539	1.544	1.554	1.659	1.609	1.618	1.617	1.611	1.61	1.665	1.75	1.659	1.691	1.668	1.756	1.698	1.719	1.776	1.752	1.733	1.76	1.834	1.811	1.806	1.831	1.873	1.819	1.845
0	1.532	1.586	1.478	1.451	NaN	NaN	NaN	NaN	NaN	NaN	NaN	NaN	NaN	NaN	NaN	NaN	NaN	NaN	NaN	NaN	NaN	NaN	NaN	NaN	NaN	NaN	NaN	NaN	NaN	NaN	NaN	NaN	NaN	NaN	NaN	NaN	NaN	NaN	NaN	NaN	NaN	NaN	NaN	NaN	NaN	NaN	NaN	NaN	NaN
0	1.345	1.448	1.408	1.442	1.343	1.37	1.372	1.417	1.476	1.353	1.4	1.456	1.363	1.394	1.417	1.411	1.358	1.355	1.393	1.372	1.42	1.394	1.377	1.405	1.491	1.405	1.409	1.39	1.375	1.426	1.449	1.469	1.466	1.461	1.437	1.459	1.424	1.404	1.449	1.461	1.451	1.455	1.453	1.445	1.444	1.437	1.496	1.455	1.451
0	1.57	1.414	1.573	1.656	1.543	1.586	1.587	1.533	NaN	NaN	NaN	NaN	NaN	NaN	NaN	NaN	NaN	NaN	NaN	NaN	NaN	NaN	NaN	NaN	NaN	NaN	NaN	NaN	NaN	NaN	NaN	NaN	NaN	NaN	NaN	NaN	NaN	NaN	NaN	NaN	NaN	NaN	NaN	NaN	NaN	NaN	NaN	NaN	NaN
0	1.426	1.482	1.449	1.426	1.418	1.455	1.423	1.497	1.494	1.447	1.502	1.534	1.482	1.543	1.568	1.564	1.498	1.557	1.632	1.632	1.658	1.634	1.661	1.701	1.766	1.7	1.748	1.722	1.69	1.808	1.819	1.85	1.859	1.868	1.855	1.906	1.928	1.909	1.92	1.893	1.917	1.888	1.978	2.012	1.928	1.978	1.983	2.003	1.987
0	1.452	1.516	1.558	1.529	1.48	1.417	1.418	1.461	1.493	1.426	1.408	1.542	1.438	1.381	1.487	1.401	1.434	1.33	1.478	1.385	1.459	1.393	NaN	NaN	NaN	NaN	NaN	NaN	NaN	NaN	NaN	NaN	NaN	NaN	NaN	NaN	NaN	NaN	NaN	NaN	NaN	NaN	NaN	NaN	NaN	NaN	NaN	NaN	NaN
0	1.783	1.732	1.53	1.567	1.565	1.484	1.551	1.452	1.505	1.384	1.436	1.537	1.444	1.308	1.397	1.348	1.506	1.327	1.501	1.346	1.451	1.373	1.384	1.385	1.758	1.4	1.243	1.238	1.344	1.547	1.664	1.413	1.492	1.485	1.407	1.47	1.428	1.463	1.429	1.406	1.481	1.462	1.374	1.439	1.464	1.449	1.449	1.382	1.542
0	1.371	NaN	NaN	NaN	NaN	NaN	NaN	NaN	NaN	NaN	NaN	NaN	NaN	NaN	NaN	NaN	NaN	NaN	NaN	NaN	NaN	NaN	NaN	NaN	NaN	NaN	NaN	NaN	NaN	NaN	NaN	NaN	NaN	NaN	NaN	NaN	NaN	NaN	NaN	NaN	NaN	NaN	NaN	NaN	NaN	NaN	NaN	NaN	NaN
0	1.342	1.473	1.413	1.435	1.325	1.403	1.348	1.425	1.466	1.36	1.395	1.478	1.339	1.402	1.401	1.413	1.344	1.347	1.375	1.413	1.406	1.382	1.374	1.394	1.469	1.39	1.416	1.403	1.378	1.442	1.421	1.459	1.44	1.428	1.45	1.429	1.423	1.39	1.461	1.431	1.428	1.433	1.431	1.446	1.446	1.452	1.491	1.431	1.452
0	1.389	1.458	1.456	1.455	1.412	1.391	1.373	1.425	1.449	1.402	1.379	1.473	1.396	1.399	1.433	1.438	1.384	1.348	1.428	1.378	1.427	1.389	1.406	1.4	1.544	1.42	1.391	1.402	1.392	1.462	1.497	1.48	1.476	1.433	1.458	1.453	1.425	1.424	1.463	1.454	1.467	1.442	1.447	1.47	1.471	1.441	1.502	1.445	1.457
0	1.42	1.445	1.462	1.45	1.437	1.412	1.405	1.419	1.437	1.431	1.388	1.482	1.429	1.406	1.465	1.421	1.448	1.384	1.498	1.441	1.468	1.44	1.489	1.471	1.65	1.497	1.433	NaN	NaN	NaN	NaN	NaN	NaN	NaN	NaN	NaN	NaN	NaN	NaN	NaN	NaN	NaN	NaN	NaN	NaN	NaN	NaN	NaN	NaN
154	1.374	1.377	1.366	1.384	1.379	1.354	1.403	1.36	1.399	1.375	1.402	1.402	1.38	1.392	1.394	1.4	1.404	1.43	1.414	1.39	1.424	1.4	1.4	1.412	1.389	1.418	1.413	1.421	1.417	1.405	1.404	1.44	1.404	1.431	1.438	1.402	1.433	1.432	1.403	1.414	1.417	1.404	1.421	1.431	1.435	1.427	1.44	1.439	1.444
155	1.439	1.45	1.499	1.458	1.449	1.378	1.401	1.417	1.435	1.405	1.402	1.478	1.483	1.395	1.463	1.42	1.455	1.373	1.499	1.426	1.459	1.427	1.505	1.48	1.684	1.503	1.422	1.445	1.452	1.577	1.714	1.56	1.575	1.569	1.544	1.598	1.541	1.588	1.571	1.594	1.622	1.601	1.561	1.609	1.608	1.624	1.632	1.605	1.668
156	1.344	1.352	1.568	1.513	1.425	1.313	1.396	1.483	1.476	1.558	1.458	1.42	1.474	1.562	1.368	1.415	1.513	1.521	1.421	1.438	1.41	1.489	1.527	1.448	1.427	1.411	1.408	1.44	1.475	1.441	1.473	1.466	1.467	1.471	1.425	1.453	1.476	1.474	1.498	1.458	1.445	1.467	1.456	1.494	1.478	1.492	1.496	1.547	1.549
0	1.368	1.379	1.364	1.379	1.362	1.35	1.378	1.364	1.403	1.349	1.378	1.396	1.355	1.352	1.355	1.37	1.379	1.414	1.373	1.351	1.381	1.35	1.37	1.379	1.375	1.382	1.406	1.387	1.384	1.364	1.379	1.4	1.386	1.428	1.41	1.395	1.402	1.404	1.387	1.403	1.383	1.404	1.416	1.409	1.404	1.419	1.419	1.405	1.417
0	1.344	1.356	1.49	1.55	1.36	1.319	1.34	1.391	1.49	1.433	1.444	1.383	1.385	1.517	1.378	1.373	1.423	1.453	1.328	1.407	1.381	1.425	1.48	1.436	1.389	1.402	1.372	1.368	1.362	1.363	1.424	1.431	1.43	1.402	1.369	1.45	1.411	1.397	1.447	1.403	1.415	1.456	1.424	1.399	1.484	1.412	1.457	1.463	1.44
0	1.372	1.401	1.425	1.416	1.401	1.366	1.375	1.406	1.39	1.39	1.367	1.43	1.405	1.378	1.412	1.387	1.41	1.369	1.428	1.377	1.425	1.397	1.421	1.404	1.509	1.425	1.4	1.414	1.426	1.46	1.526	1.478	1.487	1.481	1.458	1.486	1.461	1.47	1.463	1.484	1.487	1.489	1.486	1.492	1.509	1.497	1.522	1.501	1.533
0	1.349	1.349	1.346	1.373	1.353	1.349	1.378	1.379	1.376	1.356	1.359	1.384	1.368	1.383	1.397	1.41	1.396	1.431	1.435	1.409	1.431	1.433	1.42	1.469	1.452	1.434	1.442	1.469	1.476	1.481	1.476	1.502	1.465	1.49	1.512	1.487	1.521	1.494	1.493	1.517	1.509	1.533	1.522	NaN	NaN	NaN	NaN	NaN	NaN
0	1.441	1.344	1.454	1.347	1.496	1.382	1.453	1.517	NaN	NaN	NaN	NaN	NaN	NaN	NaN	NaN	NaN	NaN	NaN	NaN	NaN	NaN	NaN	NaN	NaN	NaN	NaN	NaN	NaN	NaN	NaN	NaN	NaN	NaN	NaN	NaN	NaN	NaN	NaN	NaN	NaN	NaN	NaN	NaN	NaN	NaN	NaN	NaN	NaN
0	1.537	1.404	1.526	1.344	1.432	1.475	1.498	1.536	1.499	NaN	NaN	NaN	NaN	NaN	NaN	NaN	NaN	NaN	NaN	NaN	NaN	NaN	NaN	NaN	NaN	NaN	NaN	NaN	NaN	NaN	NaN	NaN	NaN	NaN	NaN	NaN	NaN	NaN	NaN	NaN	NaN	NaN	NaN	NaN	NaN	NaN	NaN	NaN	NaN
0	1.361	1.345	1.355	1.357	1.358	1.364	1.396	NaN	NaN	NaN	NaN	NaN	NaN	NaN	NaN	NaN	NaN	NaN	NaN	NaN	NaN	NaN	NaN	NaN	NaN	NaN	NaN	NaN	NaN	NaN	NaN	NaN	NaN	NaN	NaN	NaN	NaN	NaN	NaN	NaN	NaN	NaN	NaN	NaN	NaN	NaN	NaN	NaN	NaN
0	NaN	NaN	NaN	NaN	NaN	NaN	NaN	NaN	NaN	NaN	NaN	NaN	NaN	NaN	NaN	NaN	NaN	NaN	NaN	NaN	NaN	NaN	NaN	NaN	NaN	NaN	NaN	NaN	NaN	NaN	NaN	NaN	NaN	NaN	NaN	NaN	NaN	NaN	NaN	NaN	NaN	NaN	NaN	NaN	NaN	NaN	NaN	NaN	NaN
0	NaN	NaN	NaN	NaN	NaN	NaN	NaN	NaN	NaN	NaN	NaN	NaN	NaN	NaN	NaN	NaN	NaN	NaN	NaN	NaN	NaN	NaN	NaN	NaN	NaN	NaN	NaN	NaN	NaN	NaN	NaN	NaN	NaN	NaN	NaN	NaN	NaN	NaN	NaN	NaN	NaN	NaN	NaN	NaN	NaN	NaN	NaN	NaN	NaN
0	1.342	1.351	1.409	1.462	1.284	1.404	1.376	1.394	1.431	1.395	1.432	1.416	1.425	1.401	1.321	1.392	1.413	1.451	1.376	1.385	1.365	1.389	1.492	1.39	1.383	1.395	1.425	1.419	1.358	1.388	1.399	1.419	1.409	1.423	1.444	1.452	1.411	1.406	1.394	1.404	1.379	1.453	1.381	1.413	1.37	1.383	1.425	1.489	1.428
0	NaN	NaN	NaN	NaN	NaN	NaN	NaN	NaN	NaN	NaN	NaN	NaN	NaN	NaN	NaN	NaN	NaN	NaN	NaN	NaN	NaN	NaN	NaN	NaN	NaN	NaN	NaN	NaN	NaN	NaN	NaN	NaN	NaN	NaN	NaN	NaN	NaN	NaN	NaN	NaN	NaN	NaN	NaN	NaN	NaN	NaN	NaN	NaN	NaN
0	1.404	1.514	1.447	1.441	1.434	1.407	1.501	1.514	1.433	1.472	1.444	1.459	1.474	1.466	1.439	1.457	1.611	1.572	1.624	1.456	1.551	1.49	1.549	1.576	1.549	1.597	1.709	1.63	1.422	1.596	1.602	1.636	1.533	1.662	1.658	1.689	1.711	1.587	1.714	1.614	1.623	1.667	1.705	1.783	1.8	1.74	1.764	1.805	1.785
0	1.425	1.403	1.401	1.39	1.378	1.384	1.405	1.434	1.416	1.388	1.416	1.409	1.434	1.39	1.455	1.403	1.428	1.452	1.414	1.395	1.461	1.418	1.411	1.452	1.448	1.42	1.435	1.445	1.426	1.446	1.415	1.446	1.413	1.458	1.418	1.455	1.441	1.476	1.473	1.458	1.465	1.487	1.471	1.466	1.465	1.432	1.491	1.492	1.492
0	1.384	1.483	1.481	1.53	1.345	1.46	1.422	1.409	1.364	1.463	1.592	1.411	1.486	1.399	1.415	1.43	1.614	1.566	1.577	1.425	1.384	1.379	1.499	1.604	1.49	1.522	1.615	1.433	1.439	1.505	1.613	1.577	1.472	1.56	NaN	NaN	NaN	NaN	NaN	NaN	NaN	NaN	NaN	NaN	NaN	NaN	NaN	NaN	NaN
0	1.656	1.097	NaN	NaN	NaN	NaN	NaN	NaN	NaN	NaN	NaN	NaN	NaN	NaN	NaN	NaN	NaN	NaN	NaN	NaN	NaN	NaN	NaN	NaN	NaN	NaN	NaN	NaN	NaN	NaN	NaN	NaN	NaN	NaN	NaN	NaN	NaN	NaN	NaN	NaN	NaN	NaN	NaN	NaN	NaN	NaN	NaN	NaN	NaN
0	1.444	1.414	1.415	1.375	1.398	1.409	1.419	1.442	1.458	1.388	1.423	1.394	1.455	1.423	1.429	1.383	1.454	1.47	1.421	1.37	1.462	1.407	1.447	1.496	1.444	1.466	1.47	1.459	1.442	1.471	1.452	1.507	1.478	1.516	1.455	1.525	1.515	1.561	1.531	1.492	1.523	1.559	1.547	1.541	1.533	1.511	1.566	1.562	1.553
0	1.804	1.49	1.743	NaN	NaN	NaN	NaN	NaN	NaN	NaN	NaN	NaN	NaN	NaN	NaN	NaN	NaN	NaN	NaN	NaN	NaN	NaN	NaN	NaN	NaN	NaN	NaN	NaN	NaN	NaN	NaN	NaN	NaN	NaN	NaN	NaN	NaN	NaN	NaN	NaN	NaN	NaN	NaN	NaN	NaN	NaN	NaN	NaN	NaN
0	NaN	NaN	NaN	NaN	NaN	NaN	NaN	NaN	NaN	NaN	NaN	NaN	NaN	NaN	NaN	NaN	NaN	NaN	NaN	NaN	NaN	NaN	NaN	NaN	NaN	NaN	NaN	NaN	NaN	NaN	NaN	NaN	NaN	NaN	NaN	NaN	NaN	NaN	NaN	NaN	NaN	NaN	NaN	NaN	NaN	NaN	NaN	NaN	NaN
0	1.461	1.469	1.474	1.41	1.358	1.419	1.423	1.405	1.417	1.368	1.488	1.403	1.503	1.433	1.435	1.384	1.528	1.478	1.473	1.412	1.41	1.314	1.433	1.474	1.412	1.415	1.469	1.485	1.372	1.415	1.431	1.437	1.405	1.418	1.415	1.472	1.415	1.438	1.487	1.397	1.399	1.432	1.41	1.455	1.452	1.456	1.431	1.426	1.449
157	1.394	1.46	1.425	1.392	1.361	1.398	1.406	1.433	1.39	1.429	1.464	1.435	1.414	1.454	1.465	1.473	1.58	1.528	1.533	1.501	1.484	1.489	1.507	1.573	1.534	1.527	1.606	1.535	1.57	1.596	1.612	1.61	1.568	1.619	1.639	1.653	1.674	1.632	1.695	1.616	1.644	1.689	1.699	1.725	1.712	1.755	1.719	1.707	1.757
0	1.424	1.393	1.415	1.364	1.216	1.444	1.597	1.454	1.538	NaN	NaN	NaN	NaN	NaN	NaN	NaN	NaN	NaN	NaN	NaN	NaN	NaN	NaN	NaN	NaN	NaN	NaN	NaN	NaN	NaN	NaN	NaN	NaN	NaN	NaN	NaN	NaN	NaN	NaN	NaN	NaN	NaN	NaN	NaN	NaN	NaN	NaN	NaN	NaN
158	1.423	1.434	1.455	1.356	1.416	1.423	1.402	1.455	1.455	1.357	1.472	1.35	1.52	1.423	1.472	1.397	1.537	1.472	1.456	1.4	1.458	1.346	1.452	1.442	1.434	1.454	1.512	1.424	1.391	1.438	1.4	1.463	1.385	1.436	1.424	1.411	1.427	1.444	1.451	1.347	1.386	1.469	1.432	1.411	1.448	1.416	1.43	1.451	1.512
0	1.322	NaN	NaN	NaN	NaN	NaN	NaN	NaN	NaN	NaN	NaN	NaN	NaN	NaN	NaN	NaN	NaN	NaN	NaN	NaN	NaN	NaN	NaN	NaN	NaN	NaN	NaN	NaN	NaN	NaN	NaN	NaN	NaN	NaN	NaN	NaN	NaN	NaN	NaN	NaN	NaN	NaN	NaN	NaN	NaN	NaN	NaN	NaN	NaN
0	1.391	1.369	1.362	1.366	1.347	1.363	1.365	1.381	1.373	1.387	1.376	1.41	1.432	1.398	1.446	1.453	1.481	1.501	1.474	1.513	1.542	1.539	1.593	1.635	1.597	1.629	1.629	1.683	1.681	1.685	1.699	1.741	1.756	1.705	1.755	1.747	1.762	1.801	1.842	1.786	1.836	1.891	1.88	1.832	1.868	1.923	1.908	2.027	1.938
159	2.041	1.682	1.857	1.792	1.852	1.549	1.671	1.612	1.795	1.997	1.405	1.706	1.748	1.392	1.958	1.617	1.565	1.818	1.468	1.632	1.741	1.985	1.789	1.717	1.596	2.032	1.663	1.72	1.967	1.62	1.784	2.116	1.701	1.654	1.702	1.578	1.874	1.711	1.752	1.759	1.854	1.952	1.75	1.606	1.785	1.435	1.769	1.88	1.656
0	1.386	1.471	1.425	1.539	1.419	1.414	1.376	1.339	1.336	1.224	1.366	1.441	1.226	NaN	NaN	NaN	NaN	NaN	NaN	NaN	NaN	NaN	NaN	NaN	NaN	NaN	NaN	NaN	NaN	NaN	NaN	NaN	NaN	NaN	NaN	NaN	NaN	NaN	NaN	NaN	NaN	NaN	NaN	NaN	NaN	NaN	NaN	NaN	NaN
160	1.453	1.44	1.461	1.382	1.444	1.387	1.414	1.44	1.457	1.399	1.477	1.472	1.435	1.436	1.434	1.461	1.419	1.407	1.463	1.415	1.456	1.424	1.462	1.426	1.442	1.432	1.456	1.454	1.452	1.485	1.467	1.488	1.459	1.412	1.465	1.459	1.499	1.432	1.44	1.472	1.466	1.496	1.519	1.474	1.505	1.463	1.465	1.488	1.458
0	1.665	1.428	1.446	1.445	1.61	1.393	1.431	1.424	1.429	1.36	1.432	1.446	1.423	1.557	1.437	1.42	1.528	1.6	1.612	1.518	1.607	1.567	1.621	1.564	1.587	1.442	1.436	1.477	1.457	1.492	1.466	1.618	1.467	1.451	1.639	1.689	1.656	1.614	1.591	1.502	1.523	1.5	1.539	1.506	1.678	1.681	1.635	1.646	1.648
0	2.407	1.506	1.501	1.605	2.328	1.39	1.542	1.481	1.484	1.367	1.496	1.476	1.54	2.125	1.57	1.53	2.293	2.198	2.623	2.16	2.174	2.243	2.346	2.184	1.981	1.368	1.357	1.4	1.426	1.469	1.403	2.281	1.464	1.411	2.343	2.271	2.055	2.236	2.293	1.506	1.5	1.57	1.379	1.489	2.512	2.797	2.425	2.128	2.233
0	2.895	1.548	1.403	1.51	2.334	1.368	NaN	NaN	NaN	NaN	NaN	NaN	NaN	NaN	NaN	NaN	NaN	NaN	NaN	NaN	NaN	NaN	NaN	NaN	NaN	NaN	NaN	NaN	NaN	NaN	NaN	NaN	NaN	NaN	NaN	NaN	NaN	NaN	NaN	NaN	NaN	NaN	NaN	NaN	NaN	NaN	NaN	NaN	NaN
0	1.849	1.495	1.434	1.442	1.814	1.414	1.46	1.423	1.416	1.364	1.402	1.438	1.433	1.764	1.464	1.49	1.867	1.876	1.98	1.855	1.915	1.937	1.976	1.947	1.868	1.437	1.415	1.456	1.49	1.455	1.474	2.066	1.473	1.47	2.142	2.095	2.02	2.087	2.305	1.57	1.572	1.547	1.578	1.54	2.24	2.326	2.37	2.225	2.167
161	1.45	1.487	1.469	1.481	1.473	1.45	1.507	1.391	1.406	1.428	1.419	1.402	1.442	1.485	1.445	1.438	1.457	1.491	1.454	1.467	1.543	1.478	1.562	1.493	1.5	1.389	1.375	1.417	1.462	1.425	1.38	1.478	1.398	1.404	1.456	1.421	1.419	1.404	1.538	1.391	1.434	1.414	1.431	1.41	1.452	1.47	1.524	1.461	1.473
162	1.404	1.395	1.443	1.412	1.367	1.411	1.365	1.383	1.411	1.394	1.384	1.393	1.345	1.339	1.363	1.395	1.372	1.357	1.369	1.399	1.375	1.406	1.384	1.404	1.344	1.415	1.384	1.411	1.354	1.42	1.398	1.401	1.347	1.372	1.383	1.392	1.409	1.351	1.307	1.365	1.386	1.393	1.388	1.376	1.371	1.359	1.397	1.402	1.359
0	1.394	1.364	1.354	1.361	1.345	1.326	1.382	1.368	1.354	1.36	1.343	1.37	1.371	1.328	1.388	1.387	1.363	1.406	1.349	1.357	1.367	1.375	1.388	1.398	1.405	1.37	1.394	1.417	1.396	1.395	1.41	1.413	1.422	1.391	1.397	1.411	1.406	1.397	1.413	1.426	1.434	1.463	1.41	1.407	1.456	1.443	1.459	1.417	1.443
0	1.474	1.431	1.432	1.429	1.429	1.399	1.421	1.451	1.417	1.405	1.46	1.472	1.413	1.438	1.408	1.414	1.395	1.461	1.498	1.406	1.459	1.45	1.461	1.452	1.451	1.492	1.502	1.484	1.463	1.525	1.489	1.472	1.508	1.463	1.524	1.527	1.533	1.497	1.456	1.476	1.499	1.532	1.559	1.525	1.543	1.529	1.507	1.509	1.471
0	1.352	1.331	1.318	NaN	NaN	NaN	NaN	NaN	NaN	NaN	NaN	NaN	NaN	NaN	NaN	NaN	NaN	NaN	NaN	NaN	NaN	NaN	NaN	NaN	NaN	NaN	NaN	NaN	NaN	NaN	NaN	NaN	NaN	NaN	NaN	NaN	NaN	NaN	NaN	NaN	NaN	NaN	NaN	NaN	NaN	NaN	NaN	NaN	NaN
0	1.36	1.391	1.35	1.382	1.386	1.372	1.376	1.376	1.4	1.385	1.345	1.381	1.355	1.346	1.353	1.348	1.359	1.375	1.328	1.37	1.38	1.331	1.329	1.368	1.356	1.385	1.346	1.375	1.384	1.332	1.343	1.391	1.363	1.362	1.343	1.375	1.374	1.345	1.349	1.357	1.369	1.388	1.383	1.353	1.353	1.347	1.378	1.396	1.352
0	1.582	1.399	1.363	1.385	1.594	1.377	1.407	1.399	1.405	1.372	NaN	NaN	NaN	NaN	NaN	NaN	NaN	NaN	NaN	NaN	NaN	NaN	NaN	NaN	NaN	NaN	NaN	NaN	NaN	NaN	NaN	NaN	NaN	NaN	NaN	NaN	NaN	NaN	NaN	NaN	NaN	NaN	NaN	NaN	NaN	NaN	NaN	NaN	NaN
0	1.576	1.864	1.594	1.792	1.632	1.701	1.545	1.464	1.621	1.595	1.531	1.746	1.622	1.587	1.796	1.621	1.681	1.939	1.569	1.717	1.814	1.842	1.767	1.763	1.741	1.954	1.843	1.95	2.121	1.819	1.854	2.092	1.953	1.812	1.967	2.04	1.968	1.987	1.945	1.886	1.933	2.295	2.11	2.061	2.216	1.96	2.131	2.271	2.11
0	NaN	NaN	NaN	NaN	NaN	NaN	NaN	NaN	NaN	NaN	NaN	NaN	NaN	NaN	NaN	NaN	NaN	NaN	NaN	NaN	NaN	NaN	NaN	NaN	NaN	NaN	NaN	NaN	NaN	NaN	NaN	NaN	NaN	NaN	NaN	NaN	NaN	NaN	NaN	NaN	NaN	NaN	NaN	NaN	NaN	NaN	NaN	NaN	NaN
163	1.506	1.526	1.528	1.521	1.453	1.568	1.47	1.46	1.592	1.568	1.415	1.545	1.526	1.47	1.574	1.542	1.496	1.593	1.402	1.513	1.524	1.516	1.619	1.603	1.561	1.572	1.54	1.496	1.674	1.527	1.501	1.708	1.579	1.508	1.51	1.573	1.593	1.555	1.541	1.567	1.569	1.677	1.571	1.519	1.656	1.598	1.603	1.661	1.576
0	NaN	NaN	NaN	NaN	NaN	NaN	NaN	NaN	NaN	NaN	NaN	NaN	NaN	NaN	NaN	NaN	NaN	NaN	NaN	NaN	NaN	NaN	NaN	NaN	NaN	NaN	NaN	NaN	NaN	NaN	NaN	NaN	NaN	NaN	NaN	NaN	NaN	NaN	NaN	NaN	NaN	NaN	NaN	NaN	NaN	NaN	NaN	NaN	NaN
164	1.381	1.372	1.358	1.351	1.36	1.363	1.345	1.387	1.39	1.428	1.372	1.418	1.413	1.379	1.437	1.409	1.449	1.438	1.417	1.424	1.456	1.48	1.482	1.512	1.51	1.462	1.513	1.528	1.524	1.492	1.497	1.558	1.547	1.524	1.542	1.588	1.554	1.527	1.576	1.585	1.598	1.642	1.579	1.578	1.622	1.622	1.632	1.619	1.616
0	1.401	1.331	1.329	1.348	1.36	1.304	1.334	1.352	1.334	1.337	1.34	1.339	1.34	1.336	1.381	1.359	1.363	1.354	1.342	1.352	1.327	1.356	1.357	1.378	1.363	1.346	1.355	1.389	1.364	1.36	1.385	1.381	1.376	1.345	1.352	1.373	1.372	1.336	1.358	1.372	1.38	1.401	1.376	1.364	1.385	1.386	1.384	1.38	1.404
0	1.511	NaN	NaN	NaN	NaN	NaN	NaN	NaN	NaN	NaN	NaN	NaN	NaN	NaN	NaN	NaN	NaN	NaN	NaN	NaN	NaN	NaN	NaN	NaN	NaN	NaN	NaN	NaN	NaN	NaN	NaN	NaN	NaN	NaN	NaN	NaN	NaN	NaN	NaN	NaN	NaN	NaN	NaN	NaN	NaN	NaN	NaN	NaN	NaN
0	NaN	NaN	NaN	NaN	NaN	NaN	NaN	NaN	NaN	NaN	NaN	NaN	NaN	NaN	NaN	NaN	NaN	NaN	NaN	NaN	NaN	NaN	NaN	NaN	NaN	NaN	NaN	NaN	NaN	NaN	NaN	NaN	NaN	NaN	NaN	NaN	NaN	NaN	NaN	NaN	NaN	NaN	NaN	NaN	NaN	NaN	NaN	NaN	NaN
165	1.4	1.358	1.359	1.374	1.368	1.358	1.393	1.384	1.416	1.413	1.409	1.423	1.444	1.427	1.452	1.469	1.487	1.504	1.462	1.532	1.501	1.506	1.541	1.534	1.539	1.532	1.547	1.563	1.577	1.546	1.582	1.598	1.566	1.56	1.557	1.589	1.576	1.567	1.591	1.593	1.609	1.638	1.6	1.597	1.64	1.623	1.645	1.663	1.635
166	1.53	1.438	1.481	1.373	1.454	1.506	1.409	1.486	1.539	1.521	1.453	1.499	1.431	1.441	1.432	1.514	1.486	1.406	1.503	1.507	1.474	1.515	1.47	1.513	1.452	1.512	1.536	1.491	1.449	1.538	1.526	1.538	1.486	1.488	1.48	1.512	1.524	1.485	1.443	1.52	1.501	1.513	1.514	1.515	1.493	1.481	1.507	1.536	1.521
0	1.639	1.554	1.654	1.637	1.53	1.551	1.489	1.558	1.668	1.645	1.461	1.652	1.711	1.582	1.699	1.638	NaN	NaN	NaN	NaN	NaN	NaN	NaN	NaN	NaN	NaN	NaN	NaN	NaN	NaN	NaN	NaN	NaN	NaN	NaN	NaN	NaN	NaN	NaN	NaN	NaN	NaN	NaN	NaN	NaN	NaN	NaN	NaN	NaN
0	1.677	NaN	NaN	NaN	NaN	NaN	NaN	NaN	NaN	NaN	NaN	NaN	NaN	NaN	NaN	NaN	NaN	NaN	NaN	NaN	NaN	NaN	NaN	NaN	NaN	NaN	NaN	NaN	NaN	NaN	NaN	NaN	NaN	NaN	NaN	NaN	NaN	NaN	NaN	NaN	NaN	NaN	NaN	NaN	NaN	NaN	NaN	NaN	NaN
0	NaN	NaN	NaN	NaN	NaN	NaN	NaN	NaN	NaN	NaN	NaN	NaN	NaN	NaN	NaN	NaN	NaN	NaN	NaN	NaN	NaN	NaN	NaN	NaN	NaN	NaN	NaN	NaN	NaN	NaN	NaN	NaN	NaN	NaN	NaN	NaN	NaN	NaN	NaN	NaN	NaN	NaN	NaN	NaN	NaN	NaN	NaN	NaN	NaN
0	1.492	1.611	1.546	1.547	1.597	1.411	1.497	1.45	1.626	1.391	1.613	1.482	1.451	1.483	1.523	1.567	1.478	1.626	1.414	1.515	1.573	1.47	1.619	1.59	1.541	1.664	1.626	1.769	1.642	1.573	1.688	1.657	1.573	1.707	1.72	1.708	1.758	1.67	1.684	1.612	1.675	1.763	1.662	1.604	1.674	1.782	1.802	NaN	NaN
0	1.479	1.396	1.43	1.436	1.46	1.381	1.391	1.443	1.417	1.414	1.449	1.449	1.409	1.446	1.441	1.474	1.459	1.489	1.59	1.502	1.52	1.578	1.553	1.509	1.588	1.592	1.606	1.619	1.617	1.704	1.643	1.74	1.678	1.7	1.699	1.74	1.719	1.683	1.646	1.678	1.788	1.807	1.884	1.842	1.817	1.884	1.771	1.828	1.744
0	1.634	1.489	NaN	NaN	NaN	NaN	NaN	NaN	NaN	NaN	NaN	NaN	NaN	NaN	NaN	NaN	NaN	NaN	NaN	NaN	NaN	NaN	NaN	NaN	NaN	NaN	NaN	NaN	NaN	NaN	NaN	NaN	NaN	NaN	NaN	NaN	NaN	NaN	NaN	NaN	NaN	NaN	NaN	NaN	NaN	NaN	NaN	NaN	NaN
0	1.469	1.472	1.489	1.485	1.406	1.448	1.441	1.366	1.521	1.449	1.46	1.458	1.395	1.355	1.398	1.44	1.391	1.494	1.421	1.469	1.456	1.479	1.492	1.46	1.461	1.49	1.417	1.494	1.466	1.464	1.397	1.547	1.504	1.503	1.459	1.47	1.49	1.415	1.489	1.444	1.483	1.514	1.503	1.487	1.48	1.479	1.54	1.529	1.504
167	1.533	1.429	1.503	1.509	1.497	1.479	1.49	1.469	1.525	1.493	1.48	1.438	1.487	1.486	1.474	1.49	1.49	1.492	1.467	1.49	1.5	1.49	1.501	1.503	1.489	1.518	1.512	1.505	1.51	1.488	1.497	1.509	1.479	1.459	1.494	1.547	1.48	1.479	1.526	1.448	1.482	1.584	1.523	1.521	1.478	1.374	1.436	1.576	1.508
0	1.463	1.439	1.389	1.418	1.459	1.463	1.328	1.517	1.415	1.506	1.45	1.422	1.448	1.47	1.443	1.509	1.472	1.476	1.529	1.461	1.464	1.535	1.48	1.487	1.518	1.518	1.524	1.514	1.52	1.505	1.547	1.551	1.572	1.521	1.602	1.601	1.605	1.554	1.556	1.529	1.584	1.629	1.648	1.614	1.609	1.691	1.595	1.547	1.582
0	1.368	1.378	1.368	1.348	1.405	1.367	1.378	1.376	1.407	1.373	1.385	1.401	1.398	1.416	1.372	1.384	1.397	1.387	1.423	1.416	1.429	1.417	1.399	1.43	1.431	1.461	1.417	1.465	1.424	1.423	1.455	1.452	1.433	1.455	1.439	1.458	1.459	1.428	1.461	1.464	1.451	1.487	1.472	1.475	1.456	1.459	1.49	1.481	1.464
0	1.407	1.383	1.386	1.367	1.415	1.388	1.357	1.398	1.403	1.363	1.376	1.391	1.378	1.39	1.377	1.404	1.401	1.384	1.407	1.404	1.428	1.407	1.378	1.421	1.405	1.445	1.415	1.414	1.406	1.408	1.421	1.46	1.396	1.428	1.412	1.423	1.421	1.405	1.42	1.419	1.429	1.456	1.459	1.435	1.438	1.431	1.449	1.456	1.427
0	1.382	1.375	1.413	1.404	1.377	1.357	1.387	1.359	1.395	1.383	1.405	1.374	1.374	1.375	1.362	1.371	1.375	1.39	1.351	1.398	1.382	1.376	1.387	1.4	1.382	1.39	1.387	1.394	1.392	1.399	1.385	1.409	1.377	1.371	1.37	1.401	1.397	1.361	1.385	1.378	1.391	1.407	1.385	1.382	1.39	1.38	1.4	1.402	1.397
168	1.446	1.411	1.37	1.388	1.461	1.413	1.438	1.393	1.383	1.374	1.397	1.411	1.409	1.467	1.404	1.406	1.464	1.467	1.467	1.464	1.475	1.468	1.462	1.487	1.51	1.428	1.361	1.417	1.439	1.428	1.423	1.531	1.392	1.421	1.507	1.547	1.531	1.535	1.567	1.473	1.483	1.499	1.499	1.487	1.633	1.661	1.69	1.647	1.617
169	1.462	1.423	1.327	1.461	1.461	1.452	1.352	1.524	1.372	1.402	1.521	1.487	1.35	1.419	1.394	1.522	1.555	1.516	1.571	1.525	1.519	1.641	1.55	1.497	1.562	1.568	1.697	1.58	1.573	1.633	1.651	1.71	1.587	1.539	1.674	1.754	1.765	1.659	1.732	1.603	1.628	1.751	1.916	1.79	1.771	1.75	1.693	1.75	1.698
170	1.378	1.382	1.392	1.395	1.391	1.39	1.402	1.395	1.393	1.388	1.391	1.4	1.392	1.401	1.411	1.404	1.393	1.413	1.399	1.441	1.413	1.441	1.435	1.411	1.43	1.455	1.436	1.458	1.444	1.442	1.497	1.479	1.45	1.419	1.439	1.462	1.489	1.463	1.468	1.481	1.519	1.509	1.524	1.479	1.479	1.489	1.515	1.504	1.508
0	1.483	1.421	1.425	1.457	1.508	1.467	1.447	1.46	1.498	1.424	1.521	1.409	1.422	1.389	1.401	1.454	1.516	1.449	1.427	1.425	1.395	1.41	1.421	1.484	1.446	1.461	1.489	1.492	1.477	1.423	1.429	1.482	1.408	1.432	1.406	1.484	1.435	1.41	1.464	1.422	1.471	1.489	1.451	1.448	1.437	1.411	1.48	1.466	1.465
0	NaN	NaN	NaN	NaN	NaN	NaN	NaN	NaN	NaN	NaN	NaN	NaN	NaN	NaN	NaN	NaN	NaN	NaN	NaN	NaN	NaN	NaN	NaN	NaN	NaN	NaN	NaN	NaN	NaN	NaN	NaN	NaN	NaN	NaN	NaN	NaN	NaN	NaN	NaN	NaN	NaN	NaN	NaN	NaN	NaN	NaN	NaN	NaN	NaN
0	1.41	1.338	1.351	1.412	1.437	1.336	1.42	1.389	1.366	1.347	1.373	1.361	1.4	1.367	1.353	1.399	1.433	1.438	1.396	1.402	1.361	1.374	1.432	1.456	1.407	1.399	1.432	1.432	1.454	1.393	1.429	1.41	1.386	1.407	1.381	1.419	1.391	1.341	1.406	1.378	1.44	1.429	1.381	1.429	1.403	1.396	1.417	1.387	1.397
0	NaN	NaN	NaN	NaN	NaN	NaN	NaN	NaN	NaN	NaN	NaN	NaN	NaN	NaN	NaN	NaN	NaN	NaN	NaN	NaN	NaN	NaN	NaN	NaN	NaN	NaN	NaN	NaN	NaN	NaN	NaN	NaN	NaN	NaN	NaN	NaN	NaN	NaN	NaN	NaN	NaN	NaN	NaN	NaN	NaN	NaN	NaN	NaN	NaN
0	1.386	1.434	1.435	1.425	1.39	1.444	1.424	1.356	1.387	1.428	1.426	1.445	1.39	1.457	1.436	1.479	1.45	1.459	1.477	1.457	1.472	1.49	1.473	1.49	1.465	1.52	1.493	1.459	1.504	1.492	1.525	1.561	1.511	1.472	1.479	1.517	1.499	1.458	1.54	1.565	1.545	1.564	1.582	1.554	1.55	1.492	1.536	1.569	1.587
0	1.41	1.41	1.367	1.389	1.444	1.41	1.42	1.372	1.394	1.36	1.404	1.389	1.395	1.422	1.415	1.362	1.441	1.406	1.415	1.484	1.428	1.437	1.414	1.43	1.443	1.406	1.381	1.397	1.447	1.43	1.43	1.496	1.401	1.428	1.454	1.495	1.443	1.495	1.505	1.417	1.44	1.467	1.431	1.437	1.518	1.504	1.519	1.503	1.504
0	1.366	1.37	1.376	1.368	1.355	1.381	1.411	1.387	1.38	1.403	1.397	1.427	1.427	1.432	1.422	1.438	1.427	1.455	1.439	1.434	1.51	1.487	1.472	1.5	1.492	1.522	1.485	1.542	1.566	1.531	1.553	1.541	1.496	1.509	1.523	1.575	1.567	1.563	1.544	1.591	1.627	1.619	1.587	1.624	1.627	NaN	NaN	NaN	NaN
0	1.374	1.408	1.333	1.384	1.415	1.404	1.38	1.411	1.4	1.352	1.424	1.396	1.376	1.42	1.389	1.383	1.442	1.402	1.418	1.44	1.404	1.422	1.38	1.404	1.424	1.397	1.387	1.383	1.411	1.423	1.425	1.436	1.383	1.383	1.387	1.44	1.422	1.436	1.451	1.376	1.414	1.408	1.419	1.392	1.422	1.443	1.435	1.437	1.417
0	1.381	1.413	1.374	1.4	1.408	1.39	1.398	1.388	1.399	1.367	1.386	1.401	1.4	1.414	1.391	1.398	1.423	1.406	1.386	1.419	1.417	1.428	1.417	1.398	1.412	1.398	1.367	1.431	1.435	1.441	1.428	1.452	1.373	1.407	1.404	1.442	1.418	1.44	1.445	1.399	1.453	1.436	1.423	1.428	1.448	1.473	1.491	1.483	1.458
0	1.367	1.378	1.385	1.382	1.366	1.35	1.366	1.349	1.4	1.369	1.404	1.365	1.354	1.387	1.359	1.372	1.38	1.375	1.376	1.386	1.381	1.384	1.385	1.396	1.392	1.393	1.382	1.389	1.38	1.372	1.386	1.384	1.362	1.371	1.377	1.404	1.379	1.375	1.379	1.375	1.412	1.43	1.38	1.373	1.399	1.393	1.402	1.395	1.405
0	1.417	1.436	1.418	1.432	1.45	1.426	1.43	1.407	1.383	1.43	1.41	1.474	1.398	1.411	1.44	1.423	1.446	1.458	1.469	1.454	1.474	1.479	1.482	1.492	1.438	1.471	1.483	1.454	1.505	1.494	1.501	1.448	1.442	1.447	1.404	1.461	1.525	1.433	1.459	1.451	1.475	1.508	1.521	1.457	1.468	1.492	1.477	1.464	1.478
0	1.743	1.542	1.512	1.463	1.662	1.526	1.553	1.878	1.465	1.55	1.635	1.625	1.421	1.387	1.482	1.756	NaN	NaN	NaN	NaN	NaN	NaN	NaN	NaN	NaN	NaN	NaN	NaN	NaN	NaN	NaN	NaN	NaN	NaN	NaN	NaN	NaN	NaN	NaN	NaN	NaN	NaN	NaN	NaN	NaN	NaN	NaN	NaN	NaN
171	1.374	1.372	1.391	1.384	1.392	1.39	1.402	1.38	1.411	1.402	1.369	1.417	1.394	1.394	1.401	1.412	1.43	1.413	1.431	1.45	1.426	1.445	1.433	1.444	1.456	1.47	1.465	1.437	1.435	1.452	1.47	1.479	1.448	1.418	1.446	1.476	1.496	1.478	1.461	1.473	1.524	1.514	1.491	1.488	1.439	1.504	1.509	1.516	1.471
0	1.657	1.627	1.548	1.556	1.7	1.574	1.476	1.756	1.743	NaN	NaN	NaN	NaN	NaN	NaN	NaN	NaN	NaN	NaN	NaN	NaN	NaN	NaN	NaN	NaN	NaN	NaN	NaN	NaN	NaN	NaN	NaN	NaN	NaN	NaN	NaN	NaN	NaN	NaN	NaN	NaN	NaN	NaN	NaN	NaN	NaN	NaN	NaN	NaN
0	1.434	1.387	1.341	1.368	1.465	1.448	1.353	1.514	1.358	1.377	1.441	1.422	1.377	1.383	1.366	1.452	1.454	1.41	1.478	1.441	1.433	1.474	1.419	1.396	1.456	1.433	1.441	1.41	1.46	1.433	1.454	1.494	1.424	1.43	1.404	1.475	1.465	1.448	1.488	1.419	1.451	1.461	1.509	1.483	1.452	1.484	1.477	1.476	1.447
0	1.424	1.408	1.357	1.381	1.468	1.405	1.343	1.489	1.379	1.388	1.416	1.4	1.358	1.383	1.391	1.462	1.454	1.415	1.438	1.429	1.44	1.466	1.411	1.395	1.445	1.429	1.469	1.424	1.423	1.427	1.436	1.49	1.404	1.432	1.413	1.474	1.433	1.441	1.483	1.429	1.432	1.499	1.509	1.493	1.467	1.496	1.46	1.465	1.461
0	1.411	1.399	1.39	1.407	1.469	1.396	1.352	1.468	1.396	1.392	1.403	1.399	1.379	1.379	1.365	1.429	1.418	1.416	1.438	1.427	1.423	1.451	1.419	1.42	1.454	1.462	1.452	1.446	1.448	1.46	1.496	1.506	1.464	1.479	1.44	1.504	1.511	1.486	1.541	1.479	1.492	1.542	1.539	1.528	1.541	1.584	1.556	1.535	1.524
0	1.396	1.419	1.398	1.414	1.375	1.442	1.48	1.431	1.443	1.418	1.429	1.475	1.455	1.46	1.442	1.458	1.476	1.466	1.442	1.467	1.527	1.477	1.461	1.487	1.504	1.512	1.479	1.54	1.557	1.553	1.525	1.54	1.476	1.501	1.507	1.545	1.516	1.5	1.523	1.548	1.553	1.589	1.54	1.554	1.574	1.6	1.584	1.567	1.537
0	1.413	1.462	1.419	1.419	1.423	1.442	1.471	1.425	1.45	1.407	1.463	1.468	1.447	1.446	1.44	1.431	1.463	1.473	1.448	1.451	1.499	1.482	1.432	1.47	1.491	1.462	1.427	1.475	1.505	1.509	1.497	1.477	1.466	1.48	1.485	1.504	1.494	1.504	1.532	1.502	1.532	1.551	1.544	1.499	1.523	1.537	1.53	1.564	1.545
172	1.369	1.362	1.38	1.366	1.387	1.394	1.398	1.422	1.43	1.441	1.458	1.494	1.475	1.518	1.543	1.558	1.58	1.592	1.602	1.632	1.63	1.668	1.652	1.677	1.675	1.72	1.715	1.717	1.732	1.724	1.783	1.777	1.749	1.724	1.719	1.782	1.801	1.783	1.768	1.796	1.833	1.846	1.842	1.802	1.801	1.808	1.829	1.835	1.841
173	1.407	1.409	1.347	1.389	1.418	1.399	1.312	1.461	1.38	1.352	1.405	1.405	1.338	1.369	1.378	1.445	1.458	1.398	1.45	1.441	1.402	1.461	1.402	1.384	1.451	1.401	1.422	1.406	1.395	1.399	1.422	1.465	1.396	1.378	1.399	1.416	1.418	1.387	1.441	1.364	1.402	1.45	1.455	1.408	1.383	1.442	1.397	1.396	1.387
0	1.441	1.458	1.424	1.449	1.46	1.456	1.516	1.432	1.443	1.479	1.465	1.519	1.542	1.515	1.534	1.521	1.543	1.577	1.557	1.577	1.607	1.575	1.631	1.606	1.623	1.678	1.605	1.692	1.735	1.654	1.69	1.678	1.65	1.673	1.717	1.733	1.726	1.788	1.789	1.776	1.869	1.834	1.808	1.858	1.875	1.874	1.843	1.88	1.833
0	1.433	1.451	1.384	1.445	1.465	1.464	1.407	1.478	1.476	1.465	1.486	1.523	1.434	1.482	1.509	1.603	1.619	1.565	1.58	1.639	1.604	1.631	1.629	1.714	1.81	1.687	1.793	1.762	1.828	1.87	1.873	1.894	1.832	1.909	1.872	2.027	2.043	2.003	2.077	1.984	2.033	2.207	2.274	2.106	2.197	2.264	2.194	2.162	2.193
0	1.399	1.368	1.383	1.388	1.413	1.353	1.363	1.399	1.394	1.381	1.379	1.364	1.366	1.37	1.374	1.391	1.397	1.375	1.373	1.411	1.382	1.389	1.377	1.381	1.388	1.39	1.416	1.385	1.385	1.381	1.414	1.418	1.365	1.388	1.388	1.405	1.408	1.38	1.398	1.388	1.39	1.409	1.385	1.385	1.393	1.398	1.414	1.404	1.388
0	1.409	1.381	1.359	1.377	1.398	1.361	1.353	1.402	1.379	1.362	1.367	1.387	1.347	1.35	1.371	1.389	1.38	1.384	1.398	1.398	1.389	1.399	1.39	1.395	1.41	1.394	1.405	1.391	1.385	1.38	1.394	1.412	1.379	1.375	1.386	1.415	1.403	1.381	1.414	1.382	1.39	1.426	1.426	1.397	1.395	1.432	1.405	1.394	NaN
174	1.45	1.409	1.466	1.503	1.508	1.441	1.531	1.496	1.49	1.494	1.452	1.479	1.442	1.476	1.511	1.544	1.458	1.559	1.464	1.44	1.556	1.497	1.418	1.526	1.429	1.509	1.443	1.525	1.558	1.523	1.499	1.467	1.47	1.446	1.467	1.552	1.556	1.509	1.484	1.489	1.573	1.565	1.521	1.549	1.53	1.574	1.512	1.54	1.513
175	1.357	1.37	1.387	1.359	1.397	1.409	1.411	1.422	1.415	1.44	1.459	1.52	1.515	1.557	1.556	1.557	1.59	1.607	1.607	1.653	1.641	1.688	1.685	1.702	1.707	1.755	1.719	1.749	1.741	1.743	1.769	1.777	1.763	1.737	1.751	1.782	1.81	1.757	1.791	1.789	1.819	1.836	1.832	1.811	1.809	1.816	1.832	1.843	1.854
176	1.372	1.419	1.376	1.392	1.406	1.391	1.404	1.369	1.402	1.377	1.403	1.414	1.404	1.389	1.401	1.371	1.419	1.388	1.389	1.431	1.395	1.414	1.408	1.419	1.419	1.398	1.399	1.408	1.42	1.437	1.45	1.418	1.396	1.395	1.403	1.445	1.429	1.417	1.456	1.424	1.449	1.458	1.439	1.419	1.438	1.445	1.466	1.461	1.448
177	1.475	1.449	1.479	1.474	1.439	1.453	1.537	1.469	1.486	1.518	1.493	1.528	1.52	1.516	1.493	1.548	1.529	1.583	1.515	1.507	1.625	1.567	1.597	1.565	1.595	1.642	1.591	1.651	1.671	1.646	1.645	1.635	1.602	1.625	1.621	1.689	1.702	1.646	1.647	1.705	1.703	1.723	1.742	1.734	1.738	1.802	1.753	1.755	1.718
0	1.397	1.44	1.372	1.391	1.402	1.428	1.416	1.42	1.446	1.378	1.48	1.406	1.409	1.422	1.423	1.455	1.449	1.46	1.451	1.49	1.497	1.454	1.44	1.462	1.48	1.483	1.474	1.475	1.471	1.436	1.525	1.527	1.417	1.469	1.447	1.471	1.439	1.472	1.516	1.496	1.482	1.506	1.51	1.45	1.479	1.482	1.487	1.514	1.46
178	1.419	1.454	1.391	1.421	1.46	1.493	1.397	1.519	1.48	1.418	1.562	1.512	1.492	1.506	1.566	1.647	1.608	1.625	1.638	1.71	1.611	1.782	1.753	1.734	1.791	1.809	1.813	1.844	1.842	1.906	1.953	1.97	1.921	1.955	2.006	2.034	2.094	2.025	2.09	2.081	2.161	2.158	2.241	2.166	2.156	2.198	2.213	2.207	2.2
179	1.475	1.436	1.577	1.444	1.479	1.468	1.489	1.56	1.458	1.466	1.561	1.547	1.395	1.45	1.471	1.446	1.476	1.522	1.395	1.425	1.565	1.554	1.45	1.555	1.497	1.583	1.52	1.516	1.538	1.526	1.483	1.464	1.609	1.371	1.48	1.632	1.539	1.52	1.454	1.503	1.474	1.437	1.469	1.582	1.667	1.65	1.612	1.528	1.536
180	1.391	1.404	1.369	1.385	1.394	1.402	1.411	1.399	1.422	1.384	1.391	1.415	1.41	1.413	1.409	1.401	1.449	1.409	1.397	1.434	1.422	1.417	1.41	1.445	1.435	1.42	1.419	1.425	1.445	1.44	1.455	1.437	1.416	1.422	1.411	1.448	1.431	1.447	1.484	1.434	1.45	1.465	1.462	1.417	1.462	1.448	1.458	1.479	1.442
0	1.424	1.429	1.375	1.398	1.458	1.396	1.377	1.413	1.429	1.378	1.42	1.447	1.42	1.4	1.418	1.457	1.491	1.432	1.469	1.509	1.458	1.5	1.496	1.478	1.518	1.486	1.488	1.51	1.477	1.482	1.539	1.538	1.453	1.496	1.53	1.553	1.499	1.514	1.53	1.505	1.548	1.556	1.532	1.524	1.523	1.545	1.531	1.553	1.522
181	1.395	1.428	1.37	1.376	1.395	1.354	1.425	1.384	1.413	1.415	1.439	1.45	1.409	1.429	1.452	1.458	1.478	1.517	1.506	1.561	1.509	1.522	1.526	1.526	1.578	1.546	1.538	1.593	1.591	1.572	1.602	1.594	1.573	1.582	1.565	1.649	1.591	1.592	1.656	1.617	1.616	1.632	1.651	1.621	1.655	1.668	1.71	1.687	1.658
0	1.387	1.445	1.366	1.364	1.438	1.411	1.433	1.407	1.441	1.455	1.481	1.411	1.411	1.467	1.428	1.453	1.442	1.431	1.45	1.496	1.46	1.478	1.459	1.487	1.499	1.468	1.49	1.507	1.488	1.499	1.527	1.491	1.489	1.512	1.51	1.556	1.542	1.556	1.572	1.569	1.59	1.583	1.564	1.574	1.62	1.587	1.586	1.641	1.584
182	1.411	1.418	1.396	1.388	1.409	1.378	1.41	1.391	1.414	1.394	1.397	1.389	1.391	1.383	1.394	1.372	1.418	1.425	1.4	1.416	1.377	1.426	1.391	1.409	1.408	1.384	1.39	1.39	1.407	1.431	1.424	1.39	1.381	1.387	1.388	1.396	1.393	1.386	1.405	1.407	1.419	1.42	1.408	1.365	1.456	1.398	1.402	1.434	1.411
0	1.414	1.426	1.403	1.402	1.457	1.409	1.357	1.381	1.455	1.366	1.413	1.454	1.397	1.395	1.417	1.469	1.424	1.434	1.435	1.5	1.394	1.449	1.459	1.415	1.487	1.435	1.453	1.455	1.456	1.429	1.487	1.482	1.445	1.472	1.459	1.486	1.441	1.503	1.521	1.482	1.504	1.558	1.565	1.504	1.512	1.566	1.541	1.538	1.547
0	1.366	1.376	1.417	1.387	1.377	1.353	1.42	1.397	1.391	1.392	1.394	1.434	1.366	1.4	1.406	1.381	1.393	1.372	1.349	1.389	1.417	1.411	1.391	1.379	1.366	1.403	1.384	1.393	1.392	1.377	1.381	1.392	1.35	1.38	1.368	1.393	1.401	1.374	1.363	1.382	1.41	1.405	1.4	1.389	1.414	1.383	1.393	1.412	1.376
183	1.407	1.409	1.373	1.388	1.396	1.376	1.414	1.382	1.459	1.403	1.414	1.401	1.412	1.393	1.407	1.428	1.444	1.439	1.405	1.438	1.41	1.457	1.456	1.478	1.444	1.432	1.455	1.474	1.467	1.458	1.507	1.473	1.455	1.466	1.471	1.515	1.469	1.489	1.512	1.504	1.538	1.549	1.549	1.504	1.557	1.55	1.554	1.543	1.542
184	1.349	1.393	1.374	1.344	1.402	1.346	1.348	1.38	1.337	1.353	1.366	1.366	1.377	1.375	1.36	1.362	1.365	1.392	1.363	1.408	1.366	1.404	1.407	1.401	1.402	1.399	1.394	1.406	1.387	1.388	1.38	1.376	1.384	1.376	1.348	1.388	1.397	1.385	1.343	1.378	1.395	1.392	1.391	1.362	1.391	1.39	1.409	1.407	1.406
0	1.378	1.407	1.42	1.371	1.401	1.367	1.417	1.404	1.401	1.389	1.394	1.432	1.417	1.411	1.443	1.388	1.446	1.392	1.392	1.423	1.409	1.44	1.416	1.386	1.394	1.417	1.388	1.425	1.446	1.419	1.428	1.433	1.383	1.398	1.426	1.431	1.451	1.398	1.404	1.429	1.462	1.464	1.437	1.45	1.443	1.437	1.436	1.484	1.437
0	1.43	1.448	1.405	1.39	1.414	1.421	1.417	1.393	1.439	1.42	1.444	1.431	1.414	1.394	1.413	1.388	1.441	1.443	1.448	1.428	1.408	1.437	1.416	1.427	1.424	1.429	1.418	1.424	1.434	1.423	1.443	1.422	1.396	1.37	1.451	1.445	1.425	1.414	1.448	1.483	1.419	1.458	1.436	1.448	1.453	1.443	1.433	1.485	1.471
185	1.412	1.443	1.405	1.377	1.436	1.418	1.502	1.447	1.418	1.482	1.492	1.455	1.477	1.462	1.425	1.457	1.466	1.592	1.41	1.556	1.568	1.588	1.569	1.587	1.516	1.618	1.625	1.632	1.612	1.605	1.624	1.602	1.716	1.621	1.665	1.754	1.69	1.736	1.701	1.852	1.87	1.963	2.066	2.117	2.17	2.26	2.266	2.347	2.307
0	1.418	1.349	1.476	1.465	1.411	1.39	1.552	1.432	1.534	1.506	1.574	1.509	1.495	1.463	1.489	1.487	1.485	1.659	1.5	1.612	1.528	1.475	1.569	1.557	1.524	1.57	1.642	1.648	1.661	1.644	1.598	1.684	1.648	1.613	1.721	1.696	1.803	1.701	1.765	1.754	1.732	1.757	1.768	1.851	1.818	1.774	1.807	1.831	1.874
0	1.396	1.382	1.422	1.428	1.402	1.361	1.394	1.365	1.414	1.402	1.386	1.411	1.407	1.326	1.419	1.446	1.373	1.424	1.427	1.452	1.412	1.475	1.458	1.489	1.514	1.462	1.499	1.475	1.469	1.503	1.544	1.534	1.504	1.542	1.575	1.587	1.569	1.603	1.581	1.576	1.633	1.591	1.621	1.607	1.627	1.643	1.62	1.639	1.624
186	1.382	1.381	1.377	1.364	1.383	1.376	1.395	1.397	1.375	1.368	1.375	1.398	1.385	1.401	1.384	1.37	1.378	1.378	1.373	1.388	1.406	1.401	1.398	1.397	1.38	1.402	1.386	1.406	1.398	1.407	1.411	1.409	1.397	1.397	1.389	1.416	1.412	1.399	1.409	1.402	1.42	1.433	1.426	1.421	1.434	1.421	1.415	1.447	1.425
0	1.393	1.391	1.381	1.405	1.37	1.357	1.392	1.37	1.411	1.373	1.379	1.379	1.391	1.354	1.365	1.409	1.389	1.413	1.388	1.437	1.391	1.399	1.405	1.43	1.45	1.409	1.439	1.405	1.428	1.431	1.432	1.438	1.397	1.418	1.412	1.447	1.435	1.437	1.431	1.433	1.466	1.453	1.438	1.433	1.448	1.471	1.461	1.452	1.447
0	1.393	1.365	1.371	1.363	1.399	1.364	NaN	NaN	NaN	NaN	NaN	NaN	NaN	NaN	NaN	NaN	NaN	NaN	NaN	NaN	NaN	NaN	NaN	NaN	NaN	NaN	NaN	NaN	NaN	NaN	NaN	NaN	NaN	NaN	NaN	NaN	NaN	NaN	NaN	NaN	NaN	NaN	NaN	NaN	NaN	NaN	NaN	NaN	NaN
0	1.38	1.378	1.401	1.388	1.379	1.391	1.395	1.401	1.433	1.428	1.423	1.386	1.428	1.38	1.411	1.444	1.421	1.413	1.419	1.427	1.414	1.428	1.404	1.406	1.456	1.374	1.435	1.391	1.424	1.416	1.434	1.445	1.418	1.424	1.393	1.457	1.438	1.446	1.455	1.428	1.437	1.459	1.404	1.418	1.441	1.427	1.428	1.478	1.447
0	1.429	1.455	1.39	1.399	1.392	1.395	1.406	1.39	1.409	1.432	1.401	1.424	1.409	1.401	1.383	1.444	1.41	1.399	1.408	1.426	1.41	1.427	1.394	1.426	1.399	1.407	1.402	1.392	1.414	1.401	1.408	1.416	1.412	1.392	1.401	1.4	1.418	1.398	1.424	1.431	1.416	1.439	1.416	1.399	1.417	1.397	1.405	1.434	1.407
187	1.387	1.39	1.37	1.361	1.371	1.366	1.388	1.396	1.379	1.387	1.389	1.396	1.392	1.401	1.391	1.39	1.403	1.405	1.401	1.399	1.407	1.414	1.414	1.428	1.433	1.416	1.413	1.416	1.429	1.427	1.427	1.446	1.43	1.407	1.408	1.427	1.446	1.423	1.437	1.429	1.455	1.447	1.45	1.445	1.467	1.448	1.433	1.45	1.459
0	1.384	1.385	1.369	1.382	1.37	1.377	1.387	1.361	1.37	1.384	1.371	1.396	1.37	1.373	1.359	1.375	1.365	1.381	1.375	1.395	1.374	1.387	1.398	1.405	1.362	1.375	1.387	1.412	1.391	1.385	1.403	1.411	1.361	1.363	1.388	1.4	1.39	1.41	1.382	1.388	1.39	1.408	1.388	1.399	1.408	1.412	1.4	1.414	1.409
0	1.434	1.406	1.433	1.437	1.432	1.442	1.42	1.453	1.451	1.435	1.436	1.477	1.445	1.444	1.443	1.489	1.454	1.479	1.492	1.531	1.497	1.485	1.513	1.528	1.49	1.527	1.588	1.588	1.546	1.555	1.591	1.548	1.539	1.507	1.565	1.524	1.544	1.577	1.556	1.553	1.58	1.616	1.566	1.593	1.587	1.624	1.568	1.616	1.597
0	1.462	1.479	1.497	1.465	1.454	1.474	1.495	1.484	1.462	1.441	1.546	1.489	1.494	1.512	1.434	1.453	1.424	1.499	1.537	NaN	NaN	NaN	NaN	NaN	NaN	NaN	NaN	NaN	NaN	NaN	NaN	NaN	NaN	NaN	NaN	NaN	NaN	NaN	NaN	NaN	NaN	NaN	NaN	NaN	NaN	NaN	NaN	NaN	NaN
188	1.408	1.389	1.392	1.405	1.378	1.44	1.406	1.441	1.412	1.452	1.445	1.426	1.437	1.388	1.373	1.41	1.41	1.402	1.436	1.459	1.417	1.443	1.447	1.451	1.436	1.411	1.399	1.425	1.442	1.409	1.444	1.436	1.448	1.398	1.387	1.401	1.463	1.427	1.45	1.431	1.468	1.41	1.445	1.44	1.491	1.448	1.434	1.463	1.402
189	1.42	1.382	1.431	1.387	1.389	1.37	1.394	1.446	1.443	1.455	1.449	1.4	1.41	1.477	1.449	1.444	1.472	1.459	1.426	1.481	1.441	1.404	1.453	1.53	1.46	1.467	1.516	1.536	1.527	1.532	1.494	1.495	1.493	1.494	1.493	1.499	1.51	1.461	1.56	1.479	1.538	1.539	1.523	1.544	1.556	1.557	1.512	1.553	1.568
190	1.395	1.438	1.39	1.399	1.409	1.374	1.407	1.402	1.391	1.421	1.428	1.425	1.415	1.401	1.398	1.437	1.4	1.374	1.402	1.433	1.41	1.463	1.406	1.446	1.43	1.377	1.398	1.403	1.416	1.418	1.448	1.47	1.409	1.417	1.411	1.397	1.453	1.415	1.448	1.394	1.443	1.443	1.4	1.462	1.457	1.409	1.404	1.444	1.42
191	1.394	1.403	1.388	1.399	1.376	1.375	1.393	1.388	1.399	1.407	1.373	1.402	1.391	1.379	1.38	1.399	1.382	1.396	1.416	1.404	1.393	1.4	1.395	1.418	1.404	1.408	1.432	1.441	1.422	1.427	1.434	1.428	1.415	1.404	1.44	1.439	1.437	1.423	1.457	1.441	1.456	1.486	1.461	1.463	1.475	1.485	1.456	1.474	1.46
0	NaN	NaN	NaN	NaN	NaN	NaN	NaN	NaN	NaN	NaN	NaN	NaN	NaN	NaN	NaN	NaN	NaN	NaN	NaN	NaN	NaN	NaN	NaN	NaN	NaN	NaN	NaN	NaN	NaN	NaN	NaN	NaN	NaN	NaN	NaN	NaN	NaN	NaN	NaN	NaN	NaN	NaN	NaN	NaN	NaN	NaN	NaN	NaN	NaN
192	1.441	1.414	1.439	1.454	1.423	1.448	1.487	1.424	1.417	1.449	1.453	1.529	1.468	1.442	1.469	1.473	1.462	1.504	1.538	1.518	1.508	1.471	1.539	1.56	1.489	1.563	1.59	1.571	1.542	1.529	1.621	1.572	1.529	1.535	1.576	1.548	1.542	1.565	1.563	1.569	1.593	1.596	1.581	1.606	1.586	1.621	1.562	1.613	1.58
0	1.813	1.593	1.682	1.709	1.704	NaN	NaN	NaN	NaN	NaN	NaN	NaN	NaN	NaN	NaN	NaN	NaN	NaN	NaN	NaN	NaN	NaN	NaN	NaN	NaN	NaN	NaN	NaN	NaN	NaN	NaN	NaN	NaN	NaN	NaN	NaN	NaN	NaN	NaN	NaN	NaN	NaN	NaN	NaN	NaN	NaN	NaN	NaN	NaN
0	1.603	1.431	1.566	1.667	1.939	1.369	1.598	2.201	1.68	1.494	1.81	1.585	1.757	1.948	1.623	2.044	1.841	1.603	NaN	NaN	NaN	NaN	NaN	NaN	NaN	NaN	NaN	NaN	NaN	NaN	NaN	NaN	NaN	NaN	NaN	NaN	NaN	NaN	NaN	NaN	NaN	NaN	NaN	NaN	NaN	NaN	NaN	NaN	NaN
0	1.4	1.368	1.387	1.383	1.383	1.406	1.387	1.42	1.418	1.4	1.408	1.382	1.368	1.424	1.421	1.421	1.416	1.427	1.438	1.42	1.419	1.393	1.416	1.461	1.39	1.426	1.509	1.49	1.479	1.448	1.403	1.434	1.408	1.411	1.437	1.384	1.429	1.418	1.45	1.44	1.431	1.447	1.43	1.463	1.478	1.457	1.425	1.433	1.473
0	1.4	1.377	1.385	1.4	1.372	1.381	1.401	1.384	1.383	1.389	1.364	1.428	1.412	1.375	1.359	1.385	1.384	1.378	1.417	1.445	1.389	1.391	1.408	1.435	1.397	1.406	1.42	1.447	1.415	1.432	1.437	1.45	1.402	1.383	1.395	1.405	1.415	1.449	1.433	1.441	1.427	1.456	1.439	1.446	1.432	1.473	1.425	1.443	1.447
0	1.412	1.389	1.369	1.361	1.401	1.374	1.389	1.391	1.378	1.413	1.36	1.38	1.401	1.381	1.372	1.386	1.396	1.401	1.397	1.401	1.426	1.388	1.396	1.431	1.39	NaN	NaN	NaN	NaN	NaN	NaN	NaN	NaN	NaN	NaN	NaN	NaN	NaN	NaN	NaN	NaN	NaN	NaN	NaN	NaN	NaN	NaN	NaN	NaN
0	1.399	1.417	1.428	1.412	1.399	1.393	1.419	1.402	1.418	1.411	1.405	1.407	1.383	1.409	1.356	1.429	1.422	1.399	1.401	1.462	1.433	1.446	1.452	1.422	1.448	1.407	1.412	1.446	1.444	1.448	1.464	1.477	1.449	1.42	1.441	1.464	1.473	1.485	1.443	1.479	1.451	1.478	1.417	1.505	1.482	1.49	1.462	1.518	1.462
0	1.49	1.423	1.504	1.465	1.561	1.57	1.569	1.665	1.521	1.486	1.617	1.687	1.63	1.709	1.61	1.694	1.536	1.632	1.558	1.573	1.865	1.624	1.514	1.62	1.678	1.642	1.782	1.588	1.792	1.67	1.675	1.75	1.633	1.699	1.645	1.677	1.772	1.65	1.82	1.732	1.737	1.787	1.712	1.968	1.764	1.762	1.724	1.776	1.703
0	1.731	1.144	1.514	1.596	1.441	1.624	1.663	1.689	1.556	1.697	1.705	NaN	NaN	NaN	NaN	NaN	NaN	NaN	NaN	NaN	NaN	NaN	NaN	NaN	NaN	NaN	NaN	NaN	NaN	NaN	NaN	NaN	NaN	NaN	NaN	NaN	NaN	NaN	NaN	NaN	NaN	NaN	NaN	NaN	NaN	NaN	NaN	NaN	NaN
0	1.384	1.384	1.386	1.406	1.382	1.38	1.419	1.4	1.395	1.397	1.4	1.413	1.431	1.382	1.394	1.424	1.382	1.411	1.435	1.462	1.421	1.424	1.437	1.471	1.428	1.434	1.469	1.457	1.45	1.467	1.481	1.469	1.441	1.45	1.477	1.456	1.466	1.465	1.48	1.479	1.475	1.485	1.475	1.494	1.485	1.515	1.469	1.501	1.486
0	NaN	NaN	NaN	NaN	NaN	NaN	NaN	NaN	NaN	NaN	NaN	NaN	NaN	NaN	NaN	NaN	NaN	NaN	NaN	NaN	NaN	NaN	NaN	NaN	NaN	NaN	NaN	NaN	NaN	NaN	NaN	NaN	NaN	NaN	NaN	NaN	NaN	NaN	NaN	NaN	NaN	NaN	NaN	NaN	NaN	NaN	NaN	NaN	NaN
0	1.389	1.373	1.378	1.367	1.385	1.379	1.397	1.39	1.379	1.41	1.407	1.402	1.407	1.372	1.364	1.413	1.392	1.406	1.426	1.437	1.392	1.388	1.425	1.447	1.396	1.433	1.419	1.456	1.438	1.401	1.44	1.431	1.403	1.389	1.432	1.427	1.443	1.441	1.439	1.431	1.447	1.483	1.462	1.48	1.465	1.489	1.47	1.47	1.444
0	1.384	1.381	1.376	1.378	1.377	1.392	1.439	1.401	1.406	1.399	1.39	1.404	1.416	1.36	1.371	1.411	1.404	1.406	1.426	1.434	1.468	1.418	1.461	1.509	1.441	1.478	1.446	1.495	1.46	1.462	1.454	1.502	1.465	1.444	1.445	1.468	1.497	1.535	1.492	1.508	1.496	1.534	1.472	1.525	1.576	1.56	1.507	1.519	1.52
193	1.389	1.424	1.388	1.383	1.373	1.391	1.42	1.392	1.385	1.392	1.383	1.415	1.377	1.382	1.361	1.424	1.393	1.389	1.393	1.437	1.407	1.39	1.41	1.428	1.427	1.413	1.378	1.38	1.407	1.378	1.399	1.425	1.386	1.393	1.42	1.418	1.407	1.393	1.426	1.379	1.407	1.419	1.394	1.411	1.46	1.422	1.396	1.438	1.427
0	1.359	1.361	1.377	1.389	1.37	1.356	1.401	1.37	1.361	1.381	1.402	1.41	1.404	1.384	1.381	1.382	1.38	1.376	1.394	1.414	1.398	1.379	1.397	1.398	1.385	1.39	1.419	1.413	1.396	1.386	1.409	1.408	1.373	1.361	1.387	1.395	1.401	1.383	1.376	1.399	1.397	1.401	1.39	1.395	1.397	1.416	1.391	1.394	1.394
0	1.405	1.395	1.368	1.376	1.371	1.364	1.395	1.406	1.386	1.39	1.386	1.391	1.39	1.366	1.381	1.383	1.387	1.378	1.41	1.387	1.413	1.393	1.404	1.418	1.365	1.395	1.382	1.394	1.384	1.392	1.417	1.398	1.377	1.363	1.389	1.389	1.388	1.392	1.386	1.388	1.395	1.422	1.385	1.417	1.41	1.42	1.395	1.407	1.387
194	1.419	1.414	1.413	1.382	1.425	1.419	1.406	1.392	1.413	1.395	1.373	1.434	1.439	1.364	1.384	1.447	1.419	1.423	1.428	1.44	1.455	1.405	1.438	1.434	1.437	1.424	1.389	1.457	1.393	1.425	1.394	1.454	1.406	1.413	1.399	1.415	1.432	1.43	1.465	1.429	1.414	1.458	1.384	1.45	1.492	1.464	1.455	1.464	1.431
0	1.434	1.371	1.356	1.328	1.517	1.345	1.441	1.513	1.492	1.461	1.507	1.402	1.485	1.485	1.464	1.409	1.445	1.476	1.496	1.42	1.565	1.481	1.498	1.544	1.539	1.475	1.502	1.479	1.552	1.534	1.443	1.501	1.526	1.504	1.496	1.537	1.519	1.484	1.578	1.572	1.544	1.525	1.517	1.519	1.58	1.553	1.52	1.562	1.536
0	1.428	1.409	1.388	1.393	1.411	1.349	1.398	1.428	1.405	1.415	1.417	1.395	1.396	1.418	1.391	1.388	1.411	1.415	1.419	1.431	1.446	1.368	1.438	1.406	1.459	1.438	1.434	1.417	1.44	1.415	1.455	1.454	1.41	1.417	1.417	1.465	1.43	1.431	1.444	1.455	1.488	1.462	1.447	1.439	1.463	1.455	1.46	1.489	1.455
0	1.582	1.52	1.45	1.414	1.538	1.413	1.456	1.443	1.431	1.411	1.495	1.406	1.521	1.493	1.373	1.471	1.519	1.524	1.507	1.56	1.586	1.564	1.568	1.483	1.654	1.59	1.625	1.655	1.594	1.675	1.625	1.639	1.597	1.619	1.723	1.757	1.786	1.635	1.77	1.744	1.794	1.809	1.717	1.698	1.815	1.749	1.708	1.812	NaN
0	1.384	1.441	1.421	1.368	1.413	1.344	1.417	1.374	1.425	1.409	1.396	1.414	1.4	1.386	1.399	1.388	1.378	1.381	1.41	1.407	1.384	1.418	1.411	1.418	1.393	1.423	1.406	1.417	1.407	1.41	1.399	1.42	1.398	1.394	1.395	1.404	1.416	1.41	1.417	1.425	1.424	1.442	1.408	1.41	1.472	1.423	1.408	1.412	1.403
0	1.458	1.464	1.474	1.392	1.509	1.483	1.456	1.421	1.444	1.511	1.424	1.489	1.472	1.419	1.396	1.453	1.503	1.465	1.487	1.438	1.445	1.446	1.474	1.503	1.451	1.475	1.443	1.47	1.471	1.489	1.468	1.506	1.474	1.429	1.43	1.502	1.498	1.497	1.491	1.504	1.498	1.583	1.484	1.549	1.53	1.548	1.53	1.53	1.509
0	1.396	1.382	1.41	1.401	1.395	1.388	1.388	1.435	1.379	1.389	1.37	1.415	1.383	1.406	1.369	1.409	1.389	1.395	1.423	1.41	1.423	1.361	1.399	1.381	1.445	1.412	1.412	1.372	1.419	1.402	1.434	1.427	1.373	1.396	1.396	1.423	1.421	1.388	1.444	1.422	1.464	1.411	1.416	1.404	1.447	1.429	1.436	1.463	1.41
0	1.435	1.397	1.385	1.384	1.402	1.409	1.397	1.446	1.395	1.375	1.386	1.39	1.402	1.399	1.406	1.411	1.388	1.404	1.41	1.414	1.419	1.394	1.427	1.423	1.443	1.455	1.418	1.442	1.439	1.4	1.461	1.455	1.391	1.44	1.445	1.453	1.415	1.421	1.464	1.464	1.495	1.423	1.407	1.416	1.497	1.447	1.425	1.478	1.461
0	1.415	1.446	1.469	1.449	1.521	1.472	1.568	1.463	1.394	1.503	1.454	1.443	1.452	1.497	1.474	1.48	1.433	1.452	NaN	NaN	NaN	NaN	NaN	NaN	NaN	NaN	NaN	NaN	NaN	NaN	NaN	NaN	NaN	NaN	NaN	NaN	NaN	NaN	NaN	NaN	NaN	NaN	NaN	NaN	NaN	NaN	NaN	NaN	NaN
195	1.545	1.507	1.503	1.431	1.531	1.498	1.508	1.485	1.529	1.546	1.45	1.412	1.599	1.454	1.523	1.557	1.566	1.571	1.529	1.6	1.521	1.617	1.636	1.532	1.749	1.6	1.566	1.591	1.633	1.612	1.632	1.686	1.646	1.661	1.645	1.772	1.65	1.731	1.705	1.677	1.746	1.732	1.787	1.857	1.783	1.857	1.842	1.939	1.885
0	NaN	NaN	NaN	NaN	NaN	NaN	NaN	NaN	NaN	NaN	NaN	NaN	NaN	NaN	NaN	NaN	NaN	NaN	NaN	NaN	NaN	NaN	NaN	NaN	NaN	NaN	NaN	NaN	NaN	NaN	NaN	NaN	NaN	NaN	NaN	NaN	NaN	NaN	NaN	NaN	NaN	NaN	NaN	NaN	NaN	NaN	NaN	NaN	NaN
196	1.379	1.394	1.37	1.347	1.376	1.353	1.382	1.384	1.383	1.388	1.362	1.387	1.392	1.393	1.4	1.394	1.407	1.422	1.424	1.422	1.441	1.432	1.434	1.438	1.458	1.453	1.439	1.464	1.452	1.468	1.494	1.493	1.491	1.488	1.492	1.49	1.495	1.466	1.513	1.516	1.525	1.525	1.495	1.517	1.539	1.529	1.525	1.53	1.511
197	1.365	1.381	1.361	1.354	1.363	1.359	1.376	1.393	1.38	1.367	1.413	1.4	1.396	1.414	1.415	1.437	1.437	1.46	1.454	1.47	1.484	1.49	1.505	1.527	1.531	1.535	1.533	1.549	1.581	1.58	1.66	1.707	1.756	1.795	1.839	1.949	2.001	2.063	2.1	2.12	2.162	2.204	2.176	2.19	2.198	2.213	2.235	2.209	2.208
198	1.471	1.432	1.521	1.384	1.509	1.385	1.496	1.513	1.394	1.478	1.388	1.447	1.39	1.471	1.405	1.409	1.443	1.455	1.499	1.453	1.431	1.504	1.535	1.432	1.463	1.53	1.481	1.486	1.469	1.442	1.438	1.445	1.479	1.489	1.509	1.541	1.515	1.506	1.56	1.483	1.508	1.513	1.545	1.529	1.571	1.501	1.542	1.495	1.504
0	1.411	1.418	1.443	1.411	1.489	1.457	1.463	1.441	1.459	1.43	1.405	1.456	1.466	1.435	1.434	1.466	1.462	1.43	1.511	1.432	1.421	1.427	1.486	1.436	1.479	1.497	1.428	1.478	1.448	1.459	1.469	1.485	1.428	1.432	1.405	1.436	1.461	1.447	1.44	1.487	1.429	1.502	1.431	1.452	1.514	1.467	1.464	1.458	1.468
0	1.449	1.495	1.47	1.416	1.482	1.396	1.475	1.482	1.444	1.478	1.458	1.472	1.467	1.511	1.511	1.466	1.47	1.508	1.513	1.523	1.506	1.529	1.555	1.518	1.616	1.552	1.544	1.519	1.538	1.547	1.522	1.562	1.534	1.558	1.641	1.628	1.592	1.577	1.672	1.616	1.668	1.627	1.66	1.722	1.724	1.623	1.672	1.659	1.672
0	1.487	1.51	1.459	1.436	1.516	1.433	1.44	1.487	1.446	1.503	1.438	1.419	1.538	1.471	1.466	1.527	1.503	1.543	1.499	1.517	1.483	1.54	1.507	NaN	NaN	NaN	NaN	NaN	NaN	NaN	NaN	NaN	NaN	NaN	NaN	NaN	NaN	NaN	NaN	NaN	NaN	NaN	NaN	NaN	NaN	NaN	NaN	NaN	NaN
0	NaN	NaN	NaN	NaN	NaN	NaN	NaN	NaN	NaN	NaN	NaN	NaN	NaN	NaN	NaN	NaN	NaN	NaN	NaN	NaN	NaN	NaN	NaN	NaN	NaN	NaN	NaN	NaN	NaN	NaN	NaN	NaN	NaN	NaN	NaN	NaN	NaN	NaN	NaN	NaN	NaN	NaN	NaN	NaN	NaN	NaN	NaN	NaN	NaN
0	1.364	1.379	1.397	1.385	1.43	1.382	1.398	1.373	1.409	1.397	1.379	1.409	1.381	1.408	1.401	1.391	1.419	1.375	1.431	1.391	1.406	1.422	1.438	1.399	1.436	1.426	1.447	1.412	1.414	1.427	1.456	1.432	1.413	1.424	1.413	1.484	1.45	1.421	1.441	1.447	1.476	1.461	1.43	1.455	1.507	1.448	1.494	1.474	1.484
0	1.448	1.404	1.412	1.407	1.396	1.516	NaN	NaN	NaN	NaN	NaN	NaN	NaN	NaN	NaN	NaN	NaN	NaN	NaN	NaN	NaN	NaN	NaN	NaN	NaN	NaN	NaN	NaN	NaN	NaN	NaN	NaN	NaN	NaN	NaN	NaN	NaN	NaN	NaN	NaN	NaN	NaN	NaN	NaN	NaN	NaN	NaN	NaN	NaN
0	NaN	NaN	NaN	NaN	NaN	NaN	NaN	NaN	NaN	NaN	NaN	NaN	NaN	NaN	NaN	NaN	NaN	NaN	NaN	NaN	NaN	NaN	NaN	NaN	NaN	NaN	NaN	NaN	NaN	NaN	NaN	NaN	NaN	NaN	NaN	NaN	NaN	NaN	NaN	NaN	NaN	NaN	NaN	NaN	NaN	NaN	NaN	NaN	NaN
0	1.455	1.425	1.428	1.434	1.425	1.394	1.399	1.431	1.469	1.46	1.397	1.422	1.442	1.444	1.44	1.425	1.456	1.43	1.473	1.466	1.451	1.383	1.452	1.412	1.471	1.447	1.475	1.366	1.437	1.44	1.486	1.44	1.422	1.436	1.421	1.472	1.425	1.424	1.433	1.443	1.466	1.48	1.408	1.373	1.449	1.473	1.468	NaN	NaN
0	1.373	1.381	1.395	1.395	1.417	1.413	1.383	1.392	1.429	1.399	1.388	1.429	1.386	1.405	1.389	1.41	1.382	1.414	1.41	1.393	1.403	1.366	1.407	1.368	1.423	1.409	1.426	1.364	1.394	1.385	1.407	1.382	1.343	1.356	1.4	1.461	1.4	1.389	1.409	1.395	1.437	1.421	1.35	1.376	1.437	1.424	1.432	1.416	1.399
0	1.436	1.462	1.476	1.467	1.481	1.411	1.482	1.42	1.364	1.445	1.367	1.442	1.458	1.475	1.392	1.381	1.41	1.468	1.446	1.413	1.412	1.43	1.452	1.431	1.456	1.488	1.451	1.437	1.452	1.425	1.427	1.459	1.454	1.416	1.508	1.462	1.461	1.402	1.524	1.467	1.443	1.47	1.492	1.473	1.502	1.447	1.471	1.466	1.488
0	1.418	1.404	1.396	1.399	1.391	1.411	1.403	1.426	1.407	1.375	1.4	1.388	1.392	1.381	1.398	1.402	1.397	1.388	1.394	1.412	1.41	1.377	1.396	1.382	1.418	1.39	1.41	1.356	1.398	1.39	1.412	1.401	1.375	1.38	1.361	1.419	1.404	1.364	1.411	1.393	1.417	1.404	1.381	1.382	1.427	1.423	1.398	1.405	1.397
0	1.406	1.436	1.438	1.425	1.411	1.399	1.396	1.417	1.449	1.393	1.387	1.44	1.436	1.44	1.432	1.444	1.423	1.452	1.472	1.45	1.426	1.402	1.436	1.417	1.488	1.466	1.527	1.396	1.481	1.465	1.479	1.472	1.432	1.435	1.469	1.501	1.47	1.475	1.464	1.46	1.522	1.478	1.425	1.473	1.491	1.515	1.502	1.533	1.464
0	1.376	1.395	1.401	1.373	1.387	1.384	1.411	1.377	1.367	1.404	1.368	1.384	1.361	1.396	1.385	1.387	1.389	1.376	1.389	1.406	1.397	1.408	1.41	1.409	1.424	1.399	1.414	1.414	1.414	1.422	1.403	1.422	1.414	1.398	1.407	1.426	1.421	1.406	1.438	1.405	1.433	1.429	1.448	1.452	1.477	1.431	1.465	1.419	1.443
0	1.37	1.377	1.372	1.376	1.364	1.339	1.374	1.399	1.349	1.362	1.351	1.368	1.386	1.384	1.387	1.389	1.372	1.328	1.367	1.38	1.389	1.391	1.405	1.373	1.377	1.328	1.352	1.399	1.404	1.381	1.38	1.382	1.341	1.34	1.375	1.387	1.398	NaN	NaN	NaN	NaN	NaN	NaN	NaN	NaN	NaN	NaN	NaN	NaN
0	1.401	1.393	1.41	1.44	1.417	1.394	1.401	1.407	1.396	1.388	1.389	1.372	1.409	1.42	1.409	1.415	1.401	1.389	1.402	1.402	1.394	1.36	1.398	1.401	1.414	1.423	1.394	1.389	1.402	1.387	1.419	1.424	1.382	1.386	1.366	1.416	1.431	1.378	1.408	1.419	1.442	1.407	1.401	1.411	1.421	1.415	1.4	1.433	1.384
0	1.413	1.379	1.399	1.398	1.426	1.41	1.394	1.384	1.38	1.413	1.401	1.492	1.4	1.444	1.469	1.382	1.389	1.422	1.385	1.384	1.432	1.435	1.45	1.434	1.434	1.415	1.422	1.414	1.409	1.42	1.47	1.424	1.387	1.432	1.421	1.493	1.433	1.394	1.416	1.458	1.432	1.419	1.398	1.446	1.518	1.459	1.454	1.45	1.48
0	1.399	1.387	1.418	1.433	1.42	1.38	1.41	1.416	1.438	1.438	1.441	1.46	1.488	1.5	1.509	1.523	1.524	1.547	1.565	1.584	1.591	1.573	1.622	1.596	1.664	1.674	1.734	1.647	1.746	1.686	1.761	1.769	1.737	1.756	1.773	1.875	1.865	1.799	1.817	1.859	1.911	1.86	1.838	1.902	1.923	1.924	1.921	1.962	1.886
0	1.372	1.364	1.437	1.43	1.395	1.388	1.358	1.396	1.42	1.386	1.385	1.393	1.394	1.433	1.444	1.419	1.402	1.41	1.446	1.418	1.424	1.417	1.429	1.442	1.453	1.46	1.473	1.377	1.442	1.459	1.471	1.448	1.454	1.45	1.428	1.528	1.463	1.448	1.444	1.456	1.492	1.459	1.443	1.469	1.499	1.49	1.51	1.502	1.467
0	1.374	1.383	1.373	1.372	1.381	1.381	1.395	1.366	1.369	1.374	1.383	1.371	1.383	1.384	1.382	NaN	NaN	NaN	NaN	NaN	NaN	NaN	NaN	NaN	NaN	NaN	NaN	NaN	NaN	NaN	NaN	NaN	NaN	NaN	NaN	NaN	NaN	NaN	NaN	NaN	NaN	NaN	NaN	NaN	NaN	NaN	NaN	NaN	NaN
0	1.399	1.421	1.392	1.388	1.383	1.404	1.424	1.369	1.403	1.423	1.41	1.42	1.423	1.417	1.444	1.437	1.439	1.447	1.457	1.475	1.477	1.495	1.505	1.457	1.486	1.486	1.49	1.482	1.5	1.498	1.481	1.52	1.488	1.491	1.491	1.52	1.504	1.503	1.533	1.519	1.527	1.526	1.557	1.548	1.544	1.547	1.53	1.538	1.546
199	1.395	1.409	1.38	1.393	1.479	1.341	1.444	1.358	1.459	1.394	1.427	1.458	1.429	1.491	1.458	1.4	1.487	1.463	1.478	1.491	1.482	1.532	1.511	1.491	1.529	1.522	1.54	1.507	1.582	1.55	1.669	1.611	1.555	1.575	1.587	1.672	1.625	1.545	1.572	1.641	1.606	1.607	1.575	1.618	1.672	1.641	1.616	1.666	1.599
0	1.407	1.436	1.42	1.408	1.37	1.444	1.51	1.39	1.469	1.477	1.457	1.412	1.46	1.443	1.47	1.458	1.475	1.467	1.509	1.535	1.56	1.584	1.592	1.508	1.533	1.518	1.518	1.575	1.614	1.566	1.569	1.579	1.528	1.563	1.574	1.598	1.589	1.585	1.621	1.591	1.612	1.583	1.608	1.646	1.588	1.628	1.602	1.616	1.63
200	1.401	1.415	1.449	1.41	1.424	1.384	1.402	1.389	1.424	1.372	1.392	1.415	1.425	1.459	1.427	1.4	1.465	1.466	1.435	1.465	1.433	1.437	1.43	1.41	1.415	1.456	1.444	1.395	1.444	1.485	1.484	1.465	1.449	1.474	1.446	1.482	1.485	1.427	1.444	1.45	1.486	1.44	1.471	1.472	1.498	1.489	1.462	1.489	1.452
0	1.401	1.362	1.426	1.427	1.399	1.42	1.404	1.422	1.429	1.428	1.435	1.464	1.488	1.516	1.519	1.526	1.592	1.535	1.565	1.597	1.549	1.562	1.575	1.586	1.662	1.664	1.662	1.613	1.676	1.658	1.69	1.72	1.7	1.725	1.715	1.807	1.796	1.748	1.784	1.771	1.822	1.78	1.774	1.814	1.812	1.834	1.794	1.835	1.793
0	1.427	1.426	1.428	1.405	1.429	NaN	NaN	NaN	NaN	NaN	NaN	NaN	NaN	NaN	NaN	NaN	NaN	NaN	NaN	NaN	NaN	NaN	NaN	NaN	NaN	NaN	NaN	NaN	NaN	NaN	NaN	NaN	NaN	NaN	NaN	NaN	NaN	NaN	NaN	NaN	NaN	NaN	NaN	NaN	NaN	NaN	NaN	NaN	NaN
201	1.359	1.326	1.382	1.41	1.395	1.312	1.431	1.441	1.397	1.384	1.355	1.381	1.426	1.458	1.417	1.456	1.436	1.409	1.485	1.492	1.469	1.462	1.538	1.481	1.457	1.416	1.411	1.521	1.5	1.457	1.477	1.459	1.384	1.443	1.453	1.437	1.507	1.479	1.464	1.447	1.502	1.505	1.428	1.507	1.463	1.54	1.485	1.483	1.499
0	1.378	1.382	1.394	1.386	1.384	1.406	1.443	1.354	1.382	1.417	1.382	1.39	1.411	1.395	1.414	1.408	1.422	1.414	1.434	1.43	1.451	1.473	1.484	1.415	1.436	1.459	1.443	1.445	1.494	1.486	1.47	1.473	1.469	1.506	1.479	1.501	1.484	1.46	1.507	1.479	1.519	1.519	1.515	1.538	1.497	1.512	1.527	1.511	1.534
0	1.399	1.399	1.415	1.406	1.42	1.437	1.386	1.36	1.401	1.329	1.421	1.412	1.407	1.466	1.437	1.351	1.386	1.404	1.342	1.384	1.416	1.424	1.367	1.446	1.392	1.418	1.391	1.352	1.397	1.433	1.453	1.403	1.4	1.401	1.369	1.443	1.419	1.358	1.351	1.4	1.407	1.377	1.414	1.412	1.416	1.415	1.449	1.414	1.442
0	1.432	1.386	1.389	1.443	1.392	1.403	1.423	1.387	1.366	1.408	1.406	1.396	1.397	1.404	1.407	1.401	1.399	1.403	NaN	NaN	NaN	NaN	NaN	NaN	NaN	NaN	NaN	NaN	NaN	NaN	NaN	NaN	NaN	NaN	NaN	NaN	NaN	NaN	NaN	NaN	NaN	NaN	NaN	NaN	NaN	NaN	NaN	NaN	NaN
0	1.453	1.48	1.469	1.472	1.418	1.473	1.514	1.497	1.431	NaN	NaN	NaN	NaN	NaN	NaN	NaN	NaN	NaN	NaN	NaN	NaN	NaN	NaN	NaN	NaN	NaN	NaN	NaN	NaN	NaN	NaN	NaN	NaN	NaN	NaN	NaN	NaN	NaN	NaN	NaN	NaN	NaN	NaN	NaN	NaN	NaN	NaN	NaN	NaN
202	1.403	1.39	1.397	1.356	1.426	1.384	1.397	1.413	1.449	1.371	1.437	1.436	1.393	1.436	1.44	1.435	1.458	1.447	1.438	1.456	1.517	1.513	1.492	1.534	1.508	1.516	1.522	1.511	1.539	1.556	1.579	1.551	1.573	1.575	1.564	1.581	1.615	1.548	1.571	1.603	1.591	1.612	1.595	1.592	1.643	1.643	1.591	1.646	1.619
203	1.396	1.359	1.391	1.428	1.384	1.383	1.409	1.386	1.405	1.397	1.385	1.393	1.404	1.427	1.409	1.398	1.401	1.392	1.407	1.398	1.358	1.386	1.413	1.391	1.383	1.414	1.409	1.38	1.369	1.415	1.404	1.402	1.387	1.381	1.366	1.409	1.423	1.396	1.401	1.406	1.417	1.412	1.414	1.42	1.426	1.44	1.423	1.435	1.439
0	1.369	1.356	1.411	1.402	1.363	1.383	1.368	1.368	1.383	1.378	1.372	1.378	1.393	1.399	1.397	1.411	1.408	1.396	1.387	1.395	1.361	1.383	1.399	1.375	1.403	1.407	1.4	1.339	1.409	1.377	1.399	1.407	1.375	1.37	1.378	1.411	1.415	1.378	1.372	1.406	1.405	1.392	1.393	1.384	1.412	1.411	1.395	1.41	1.398
204	1.398	1.414	1.413	1.449	1.429	1.432	1.417	1.454	1.391	1.434	1.356	1.427	1.475	1.452	1.444	1.416	1.419	1.433	1.421	1.425	1.417	1.453	1.423	1.428	1.441	1.446	1.451	1.45	1.439	1.477	1.463	1.482	1.477	1.476	1.457	1.496	1.533	1.486	1.525	1.494	1.548	1.517	1.537	1.564	1.558	1.561	1.559	1.573	1.566
0	1.397	1.448	1.442	1.468	1.463	1.436	1.375	1.374	1.406	1.364	1.384	1.485	1.406	1.462	1.421	1.436	1.393	1.406	1.383	1.399	1.443	1.435	1.397	1.485	1.357	1.357	1.416	1.338	1.405	1.416	1.495	1.414	1.403	1.416	1.4	1.431	1.401	1.357	1.393	1.441	1.409	1.404	1.335	1.537	1.469	1.419	1.436	1.438	1.499
0	1.408	1.407	1.408	1.43	1.374	1.406	1.415	1.392	1.404	1.4	1.422	1.427	1.423	1.405	1.428	1.416	1.428	1.421	1.432	1.451	1.46	1.455	1.473	1.468	1.508	1.502	1.484	1.508	1.51	1.531	1.548	1.548	1.545	1.537	1.579	1.604	1.615	1.61	1.625	1.652	1.676	1.715	1.724	1.752	1.799	1.841	1.934	1.997	2.119
0	1.527	NaN	NaN	NaN	NaN	NaN	NaN	NaN	NaN	NaN	NaN	NaN	NaN	NaN	NaN	NaN	NaN	NaN	NaN	NaN	NaN	NaN	NaN	NaN	NaN	NaN	NaN	NaN	NaN	NaN	NaN	NaN	NaN	NaN	NaN	NaN	NaN	NaN	NaN	NaN	NaN	NaN	NaN	NaN	NaN	NaN	NaN	NaN	NaN
0	1.386	1.389	1.373	1.386	1.417	1.396	1.426	1.443	1.46	1.42	1.454	1.448	1.474	1.518	1.522	1.501	1.52	1.51	1.532	1.539	1.614	1.582	1.609	1.643	1.584	1.588	1.591	1.609	1.623	1.651	1.7	1.668	1.697	1.725	1.702	1.697	1.773	1.705	1.687	1.764	1.753	1.751	1.732	1.749	1.791	1.811	1.774	1.815	1.857
0	1.408	1.407	1.407	1.409	1.381	1.424	1.399	1.398	1.421	1.385	1.405	1.416	1.422	1.443	1.393	1.434	1.387	1.43	1.398	1.425	1.377	1.396	1.427	1.422	1.426	1.45	1.455	1.424	1.432	1.427	1.446	1.454	1.419	1.44	1.401	1.466	1.452	1.415	1.424	1.453	1.475	1.466	1.458	1.451	1.467	1.474	1.467	1.452	1.465
205	1.392	1.382	1.392	1.366	1.423	1.373	1.402	1.427	1.444	1.422	1.423	1.419	1.44	1.488	1.485	1.516	1.554	1.514	1.53	1.586	1.646	1.629	1.684	1.722	1.682	1.718	1.734	1.807	1.83	1.811	1.858	1.874	1.918	1.948	2.029	2.089	2.183	2.18	2.227	2.263	2.301	2.262	2.269	2.282	2.303	2.324	2.286	2.322	2.307
0	1.556	1.515	1.489	1.475	1.398	1.435	1.544	1.589	1.533	1.47	1.506	1.462	1.528	1.564	1.514	1.541	1.563	1.494	1.578	1.541	1.541	1.542	1.608	1.606	1.563	1.434	1.551	1.554	1.579	1.531	1.6	1.567	1.498	1.578	1.589	1.578	1.648	1.621	1.593	1.549	1.653	NaN	NaN	NaN	NaN	NaN	NaN	NaN	NaN
0	1.534	1.571	1.493	1.497	1.477	1.556	1.536	1.517	1.49	1.545	1.525	1.552	1.554	1.52	1.534	1.544	1.552	1.504	1.532	1.56	1.522	1.559	1.522	1.501	1.594	1.555	1.532	1.527	1.589	1.58	1.559	1.579	1.567	1.536	1.58	1.582	1.544	1.546	1.58	1.551	1.588	1.562	1.593	1.586	1.6	1.576	1.613	1.553	1.623
0	NaN	NaN	NaN	NaN	NaN	NaN	NaN	NaN	NaN	NaN	NaN	NaN	NaN	NaN	NaN	NaN	NaN	NaN	NaN	NaN	NaN	NaN	NaN	NaN	NaN	NaN	NaN	NaN	NaN	NaN	NaN	NaN	NaN	NaN	NaN	NaN	NaN	NaN	NaN	NaN	NaN	NaN	NaN	NaN	NaN	NaN	NaN	NaN	NaN
0	1.407	1.424	1.38	1.413	1.364	1.406	1.434	1.392	1.397	1.402	1.393	1.435	1.437	1.466	1.45	1.472	1.437	1.438	1.412	1.43	1.419	1.447	1.493	1.432	1.448	1.482	1.46	1.458	1.437	1.468	1.486	1.453	1.474	1.441	1.423	1.495	1.499	1.46	1.446	1.459	1.442	1.461	1.463	1.489	1.505	1.491	1.453	1.477	1.503
206	1.402	1.402	1.395	1.444	1.394	1.408	1.404	1.422	1.398	1.407	1.387	1.41	1.41	1.432	1.432	1.418	1.404	1.396	1.404	1.422	1.411	1.399	1.48	1.437	1.444	1.477	1.412	1.466	1.439	1.479	1.474	1.458	1.452	1.441	1.433	1.456	1.472	1.459	1.464	1.465	1.498	1.496	1.511	1.518	1.521	1.497	1.508	1.519	1.528
207	1.406	1.397	1.39	1.367	1.416	1.415	1.423	1.462	1.495	1.485	1.493	1.516	1.573	1.602	1.547	1.584	1.62	1.609	1.605	1.647	1.724	1.718	1.733	1.778	1.784	1.795	1.797	1.923	1.999	2.03	2.093	2.136	2.202	2.204	2.222	2.187	2.247	2.197	2.271	2.317	2.339	2.354	2.378	2.35	2.396	2.359	2.276	2.295	2.262
0	1.529	1.442	1.478	1.468	1.471	1.437	1.542	1.449	1.542	1.44	1.462	1.34	1.411	1.42	1.495	1.599	1.517	1.494	1.473	NaN	NaN	NaN	NaN	NaN	NaN	NaN	NaN	NaN	NaN	NaN	NaN	NaN	NaN	NaN	NaN	NaN	NaN	NaN	NaN	NaN	NaN	NaN	NaN	NaN	NaN	NaN	NaN	NaN	NaN
0	1.484	1.522	1.432	1.575	NaN	NaN	NaN	NaN	NaN	NaN	NaN	NaN	NaN	NaN	NaN	NaN	NaN	NaN	NaN	NaN	NaN	NaN	NaN	NaN	NaN	NaN	NaN	NaN	NaN	NaN	NaN	NaN	NaN	NaN	NaN	NaN	NaN	NaN	NaN	NaN	NaN	NaN	NaN	NaN	NaN	NaN	NaN	NaN	NaN
0	1.392	1.46	1.434	1.408	1.434	1.427	1.432	1.395	1.46	1.431	1.41	1.495	1.425	1.485	1.444	1.478	1.423	1.481	1.449	1.443	1.43	1.456	1.531	1.509	1.486	1.477	1.501	1.437	1.507	1.51	1.529	1.528	1.518	1.529	1.514	1.555	1.53	1.513	1.532	1.522	1.569	1.566	1.539	1.556	1.603	1.593	1.586	1.562	1.62
208	1.41	1.433	1.415	1.34	1.416	1.382	1.414	1.425	1.388	1.394	1.388	1.397	1.406	1.468	1.413	1.455	1.43	1.389	1.448	1.434	1.502	1.485	1.472	1.498	1.52	1.485	1.504	1.526	1.536	1.51	1.641	1.584	1.616	1.591	1.639	1.624	1.73	1.635	1.662	1.727	1.902	1.985	2.073	2.139	2.217	2.238	2.267	2.271	2.303
0	1.42	1.435	1.43	1.424	1.417	1.405	1.429	1.428	1.466	1.411	1.415	1.486	1.402	1.512	1.447	1.476	1.43	1.459	1.426	1.474	1.449	1.482	1.53	1.518	1.499	1.468	1.518	1.439	1.503	1.501	1.526	1.519	1.503	1.485	1.512	1.517	1.512	1.512	1.518	1.516	1.545	1.523	1.515	1.527	1.58	1.568	1.538	1.557	1.57
0	1.502	1.463	1.427	1.466	1.438	1.438	1.437	1.469	1.475	1.465	1.44	1.477	1.498	1.474	1.481	1.458	1.482	1.491	1.481	1.452	1.428	1.503	1.499	1.522	1.508	1.511	1.484	1.528	1.527	1.496	1.534	1.554	1.498	1.497	1.503	1.51	1.556	1.509	1.523	1.534	1.532	1.547	1.56	1.512	1.56	1.541	1.502	1.532	1.541
0	1.41	1.434	1.354	1.422	1.4	1.435	1.469	1.437	1.417	1.45	1.422	1.403	1.437	1.469	1.376	1.409	1.422	1.427	1.432	1.452	1.431	1.484	1.446	1.444	1.447	1.478	1.441	1.448	1.462	1.44	1.444	1.445	1.421	1.413	1.465	1.43	1.474	1.418	1.455	1.427	1.484	1.433	1.47	1.408	1.454	1.441	1.419	1.463	1.467
0	1.458	1.39	1.422	1.428	1.434	1.397	1.442	1.511	1.453	1.447	1.422	1.466	1.427	1.489	1.453	1.441	1.445	1.455	1.462	1.42	1.422	1.476	1.445	1.456	1.472	1.481	1.459	1.475	1.448	1.453	1.479	1.476	1.444	1.452	1.437	1.452	1.485	1.45	1.447	1.495	1.485	1.489	1.494	1.46	1.483	1.487	1.463	1.492	1.505
209	1.41	1.378	1.393	1.382	1.392	1.409	1.395	1.413	1.391	1.406	1.395	1.39	1.452	1.496	1.406	1.409	1.434	1.402	1.433	1.431	1.459	1.459	1.482	1.459	1.494	1.456	1.476	1.491	1.479	1.441	1.518	1.477	1.503	1.492	1.459	1.472	1.479	1.472	1.479	1.481	1.491	1.494	1.535	1.511	1.554	1.549	1.578	1.506	1.591
0	1.368	1.445	1.332	1.412	1.372	1.471	1.458	1.423	1.427	1.432	1.384	1.39	1.456	1.402	1.401	1.407	1.41	1.412	1.438	1.462	1.428	1.451	1.446	1.463	1.474	1.497	1.435	1.436	1.469	1.439	1.458	1.387	1.425	1.388	1.45	1.393	1.439	1.425	1.431	1.439	1.491	1.468	1.447	1.422	1.459	1.445	1.458	1.442	1.429
0	1.506	1.571	1.654	1.638	1.529	1.461	1.467	1.462	1.614	1.524	1.475	1.668	1.569	1.574	1.353	1.506	1.549	1.575	1.509	1.63	1.506	1.75	1.376	1.388	1.642	NaN	NaN	NaN	NaN	NaN	NaN	NaN	NaN	NaN	NaN	NaN	NaN	NaN	NaN	NaN	NaN	NaN	NaN	NaN	NaN	NaN	NaN	NaN	NaN
0	1.4	1.507	1.418	1.424	1.467	1.454	1.419	1.409	1.478	1.434	1.413	1.544	1.421	1.536	1.509	1.539	1.477	1.58	1.5	1.534	1.523	1.569	1.673	1.662	1.619	1.567	1.633	1.579	1.663	1.657	1.664	1.683	1.683	1.706	1.652	1.702	1.654	1.71	1.755	1.708	1.73	1.748	1.742	1.778	NaN	NaN	NaN	NaN	NaN
0	1.705	1.573	1.534	1.478	1.614	1.673	1.418	1.572	1.338	1.423	NaN	NaN	NaN	NaN	NaN	NaN	NaN	NaN	NaN	NaN	NaN	NaN	NaN	NaN	NaN	NaN	NaN	NaN	NaN	NaN	NaN	NaN	NaN	NaN	NaN	NaN	NaN	NaN	NaN	NaN	NaN	NaN	NaN	NaN	NaN	NaN	NaN	NaN	NaN
0	1.399	1.37	1.368	1.375	1.371	1.348	1.37	1.385	1.374	1.378	1.35	1.384	1.376	1.379	1.369	1.38	1.397	1.377	1.382	1.358	1.368	1.386	1.373	1.371	1.396	1.389	1.371	1.378	1.371	1.382	1.394	1.396	1.376	1.365	1.365	1.388	1.395	1.385	1.364	1.381	1.398	1.404	1.388	1.379	1.407	1.417	1.391	1.399	1.402
0	1.37	1.414	1.331	1.36	1.37	1.434	1.433	1.4	1.403	1.383	1.392	1.406	1.436	1.385	1.387	1.375	1.4	1.382	1.414	1.447	1.41	1.476	1.438	1.421	1.439	1.412	1.424	1.424	1.411	1.438	1.435	1.421	1.41	1.376	1.445	1.407	1.425	1.441	1.436	NaN	NaN	NaN	NaN	NaN	NaN	NaN	NaN	NaN	NaN
210	1.401	1.433	1.428	1.459	1.432	1.416	1.427	1.428	1.486	1.381	1.413	1.43	1.447	1.496	1.414	1.469	1.45	1.438	1.4	1.473	1.442	1.439	1.513	1.49	1.512	1.435	1.527	1.456	1.489	1.435	1.481	1.477	1.423	1.472	1.449	1.476	1.446	1.439	1.468	1.468	1.5	1.447	1.457	1.498	1.535	1.498	1.481	1.507	1.512
0	1.384	1.418	1.357	1.4	1.416	1.392	1.41	1.39	1.36	1.383	1.398	1.412	1.437	1.383	1.374	1.406	1.395	1.385	1.416	1.434	1.396	1.424	1.387	1.416	1.424	1.418	1.413	1.428	1.386	1.421	1.417	1.399	1.405	1.414	1.381	1.406	1.433	1.395	1.402	1.393	1.514	1.426	1.411	1.426	1.471	1.428	1.473	1.494	1.479
211	1.419	1.423	1.401	1.401	1.43	1.444	1.419	1.45	1.407	1.45	1.429	1.415	1.455	1.5	1.426	1.461	1.437	1.416	1.475	1.422	1.471	1.473	1.455	1.457	1.468	1.472	1.429	1.476	1.492	1.454	1.486	1.471	1.507	1.463	1.453	1.469	1.481	1.458	1.47	1.474	1.478	1.494	1.488	1.497	1.49	1.51	1.501	1.478	1.513
0	1.38	1.376	NaN	NaN	NaN	NaN	NaN	NaN	NaN	NaN	NaN	NaN	NaN	NaN	NaN	NaN	NaN	NaN	NaN	NaN	NaN	NaN	NaN	NaN	NaN	NaN	NaN	NaN	NaN	NaN	NaN	NaN	NaN	NaN	NaN	NaN	NaN	NaN	NaN	NaN	NaN	NaN	NaN	NaN	NaN	NaN	NaN	NaN	NaN
212	1.38	1.386	1.349	1.353	1.356	1.345	1.361	1.365	1.36	1.358	1.356	1.367	1.365	1.374	1.361	1.368	1.374	1.377	1.372	1.356	1.365	1.395	1.381	1.386	1.383	1.386	1.377	1.391	1.379	1.382	1.401	1.403	1.373	1.387	1.377	1.406	1.416	1.399	1.401	1.42	1.441	1.443	1.448	1.439	1.48	1.49	1.464	1.499	1.492
0	1.377	1.395	1.39	1.385	1.362	1.369	1.391	1.379	1.391	1.372	1.38	1.39	1.379	1.383	1.385	1.38	1.379	1.373	1.385	1.378	1.383	1.406	1.39	1.417	1.41	1.418	1.421	1.408	1.388	1.405	1.421	1.393	1.383	1.406	1.377	1.408	1.419	1.403	1.409	1.417	1.439	1.415	1.424	1.426	1.434	1.441	1.436	1.439	1.442
213	1.429	1.417	1.396	1.415	1.4	1.414	1.414	1.422	1.428	1.44	1.429	1.435	1.437	1.46	1.442	1.429	1.46	1.422	1.452	1.436	1.428	1.46	1.443	1.417	1.449	1.453	1.436	1.476	1.457	1.474	1.479	1.465	1.464	1.467	1.448	1.442	1.474	1.444	1.442	1.432	1.448	1.5	1.497	1.453	1.477	1.493	1.485	1.47	1.479
0	1.359	1.385	1.384	1.37	1.363	1.355	1.363	1.315	1.36	1.326	1.367	1.41	1.365	1.335	1.316	1.386	1.362	1.381	1.35	1.328	1.334	1.376	1.344	1.352	1.387	1.383	1.392	1.368	1.353	1.37	1.333	1.383	1.362	1.361	1.328	1.356	1.356	1.357	1.36	1.364	1.42	1.396	1.379	1.398	1.399	1.379	1.365	1.382	1.37
0	1.382	1.462	1.403	1.414	1.443	1.472	1.491	1.416	1.478	1.427	1.462	1.467	1.507	1.494	1.417	1.469	1.483	1.498	1.494	1.493	1.476	1.521	1.488	1.46	1.539	1.486	1.461	1.486	1.452	1.53	1.49	1.485	1.513	1.493	1.496	1.511	1.502	1.484	1.521	1.487	1.601	1.531	1.489	1.519	1.518	1.558	1.539	1.556	1.57
0	1.352	1.377	1.354	1.381	1.359	1.352	1.387	1.34	1.385	1.339	1.394	1.379	1.34	1.331	1.349	1.369	1.375	1.375	1.359	1.363	1.366	1.389	1.365	1.391	1.385	1.384	1.388	1.377	1.372	1.382	1.384	1.399	1.4	1.376	1.364	1.402	1.401	1.386	1.397	1.401	1.416	1.42	1.408	1.414	1.426	1.413	1.416	1.415	1.405
0	1.482	1.336	1.527	1.327	1.362	1.374	1.517	1.401	1.472	1.437	1.337	1.454	1.387	1.416	1.359	1.399	1.422	1.355	1.375	1.386	1.407	1.413	1.476	1.394	1.474	1.416	1.358	1.426	1.411	1.446	1.428	1.401	1.373	1.38	1.369	1.403	1.39	1.369	1.41	1.386	1.421	1.348	1.358	1.406	1.437	1.392	1.404	1.405	1.414
0	1.372	1.373	1.369	1.334	1.373	1.356	1.369	1.351	1.378	1.381	1.363	1.395	1.388	1.383	1.386	1.394	1.409	1.41	1.397	1.385	1.384	1.391	1.406	1.397	1.407	1.395	1.412	1.416	1.378	1.407	1.425	1.419	1.405	1.388	1.414	1.43	1.416	1.423	1.424	1.409	1.448	1.422	1.431	1.438	1.44	1.451	1.449	1.456	1.431
214	1.409	1.426	1.43	1.422	1.399	1.394	1.448	1.374	1.462	1.44	1.452	1.444	1.426	1.434	1.426	1.45	1.404	1.423	1.469	1.44	1.457	1.482	1.554	1.475	1.524	1.534	1.504	1.51	1.465	1.508	1.569	1.484	1.426	1.519	1.474	1.527	1.497	1.484	1.499	1.507	1.536	1.46	1.497	1.523	1.547	1.531	1.533	1.572	1.556
215	1.372	1.379	1.365	1.356	1.36	1.362	1.356	1.377	1.355	1.369	1.368	1.383	1.364	1.375	1.358	1.371	1.398	1.391	1.363	1.375	1.358	1.376	1.382	1.379	1.37	1.389	1.382	1.394	1.392	1.376	1.389	1.387	1.368	1.378	1.369	1.378	1.382	1.382	1.375	1.371	1.382	1.387	1.404	1.365	1.361	1.371	1.373	1.356	1.385
216	1.374	1.333	1.369	1.375	1.366	1.377	1.374	1.38	1.385	1.336	1.331	1.388	1.39	1.379	1.37	1.389	1.403	1.35	1.375	1.395	1.355	1.399	1.361	1.402	1.37	1.374	1.362	1.385	1.369	1.367	1.399	1.381	1.356	1.341	1.366	1.389	1.374	1.347	1.377	1.343	1.386	1.376	1.388	1.394	1.399	1.413	1.405	1.402	1.403
0	1.417	1.42	1.395	1.431	1.423	1.451	1.493	1.458	1.468	1.45	1.424	1.424	1.451	1.467	1.452	1.47	1.511	1.432	1.523	1.489	1.523	1.554	1.535	1.497	1.539	1.514	1.456	1.55	1.53	1.562	1.551	1.555	1.537	1.546	1.555	1.539	1.528	1.536	1.516	1.511	1.552	1.578	1.597	1.546	1.551	1.59	1.613	1.533	1.591
0	1.428	1.448	1.403	1.411	1.406	1.386	1.434	1.382	1.356	1.428	1.358	1.399	1.33	1.438	1.423	1.392	1.405	1.371	1.402	1.396	1.376	1.427	1.427	1.445	1.404	1.41	1.419	1.413	1.444	1.419	1.398	1.413	1.412	1.398	1.365	1.4	1.423	1.434	1.422	1.355	1.447	1.423	1.414	1.435	1.448	1.456	1.459	1.448	1.437
0	1.452	1.456	1.403	1.419	1.414	1.441	1.489	1.429	1.455	1.431	1.418	1.46	1.499	1.466	1.45	1.467	1.485	1.464	1.481	1.47	1.472	1.533	1.525	1.479	1.547	1.464	1.46	1.463	1.478	1.545	1.484	1.517	1.508	1.503	1.484	1.494	1.491	1.482	1.523	1.5	1.579	1.537	1.507	1.524	1.54	1.602	1.575	1.623	1.561
0	1.384	1.368	1.388	1.342	1.349	1.342	1.332	1.364	1.365	1.38	1.351	1.395	1.387	1.382	1.375	1.373	1.396	1.395	1.379	1.39	1.376	1.388	1.399	1.391	1.363	1.387	1.388	1.41	1.385	1.376	1.387	1.391	1.352	1.373	1.362	1.376	1.39	1.373	1.378	1.398	1.407	1.403	1.405	1.39	1.406	1.388	1.392	1.401	1.383
0	1.469	1.563	1.201	1.323	1.277	1.768	NaN	NaN	NaN	NaN	NaN	NaN	NaN	NaN	NaN	NaN	NaN	NaN	NaN	NaN	NaN	NaN	NaN	NaN	NaN	NaN	NaN	NaN	NaN	NaN	NaN	NaN	NaN	NaN	NaN	NaN	NaN	NaN	NaN	NaN	NaN	NaN	NaN	NaN	NaN	NaN	NaN	NaN	NaN
0	1.37	1.368	1.335	1.365	1.336	1.357	1.394	1.333	1.344	1.339	1.354	1.401	1.347	1.309	1.327	1.377	1.364	1.377	1.372	1.354	1.347	1.413	1.384	1.406	1.39	1.358	1.385	1.38	1.383	1.36	1.398	1.376	1.373	1.362	1.362	1.388	1.395	1.393	1.376	1.377	1.434	1.388	1.397	1.401	1.383	1.424	1.42	1.396	1.412
0	1.433	1.453	1.364	1.386	1.388	1.375	1.436	1.404	1.389	1.402	1.377	1.432	1.316	1.427	1.43	1.363	1.423	1.387	1.411	1.361	1.407	1.464	1.422	NaN	NaN	NaN	NaN	NaN	NaN	NaN	NaN	NaN	NaN	NaN	NaN	NaN	NaN	NaN	NaN	NaN	NaN	NaN	NaN	NaN	NaN	NaN	NaN	NaN	NaN
0	1.432	1.416	1.408	1.422	1.437	1.46	1.48	1.426	1.436	1.463	1.473	1.439	1.456	1.473	1.491	1.489	1.518	1.441	1.5	1.49	1.521	1.563	1.492	1.492	1.506	1.485	1.407	1.528	1.483	1.506	1.519	1.5	1.494	1.479	1.504	1.505	1.521	1.481	1.492	1.459	1.475	1.527	1.597	1.499	1.486	1.543	1.558	1.481	1.522
0	1.352	1.348	1.426	1.399	1.337	1.427	1.402	1.349	1.347	1.338	1.336	1.432	1.401	1.332	1.345	1.393	1.329	1.411	1.38	1.343	NaN	NaN	NaN	NaN	NaN	NaN	NaN	NaN	NaN	NaN	NaN	NaN	NaN	NaN	NaN	NaN	NaN	NaN	NaN	NaN	NaN	NaN	NaN	NaN	NaN	NaN	NaN	NaN	NaN
0	1.376	1.384	1.386	1.403	1.406	1.414	1.483	1.405	1.427	1.376	1.388	1.45	1.431	1.42	1.393	1.469	1.499	1.482	1.459	1.454	1.45	1.503	1.551	1.484	1.523	1.479	1.483	1.494	1.44	1.531	1.476	1.497	1.534	1.507	1.513	1.544	1.547	1.546	1.554	1.54	1.632	1.578	1.556	1.627	1.625	1.632	1.684	1.68	1.647
0	1.418	1.426	1.425	1.426	1.405	1.413	1.417	1.418	1.419	1.407	1.404	1.413	1.415	1.45	1.451	1.448	1.431	1.432	1.461	1.44	1.493	1.479	1.558	1.45	1.523	1.535	1.487	1.502	1.5	1.533	1.62	1.532	1.471	1.56	1.547	1.595	1.565	1.605	1.564	1.622	1.625	1.57	1.56	1.643	1.675	1.675	1.704	1.715	1.72
0	1.48	1.62	1.277	NaN	NaN	NaN	NaN	NaN	NaN	NaN	NaN	NaN	NaN	NaN	NaN	NaN	NaN	NaN	NaN	NaN	NaN	NaN	NaN	NaN	NaN	NaN	NaN	NaN	NaN	NaN	NaN	NaN	NaN	NaN	NaN	NaN	NaN	NaN	NaN	NaN	NaN	NaN	NaN	NaN	NaN	NaN	NaN	NaN	NaN
[truncated: 215 more columns]
