# Supplementary material for: Fractional killing arises from cell-to-cell variability in overcoming a caspase activity threshold
Source: Mol Syst Biol. 2015 May 7;11(5):803. doi: 10.15252/msb.20145584 (PMC4461398; doi:10.15252/msb.20145584)
Supplement: Supplementary file 3 [file msb0011-0803-sd3.zip › All_data/110_Apomab+anti-Fc (50 nM)_2/C8_activity.tsv]

Cell #	T=5min	T=10min	T=15min	T=20min	T=25min	T=30min	T=35min	T=40min	T=45min	T=50min	T=55min	T=60min	T=65min	T=70min	T=75min	T=80min	T=85min	T=90min	T=95min	T=100min	T=105min	T=110min	T=115min	T=120min	T=125min	T=130min	T=135min	T=140min	T=145min	T=150min	T=155min	T=160min	T=165min	T=170min	T=175min	T=180min	T=185min	T=190min	T=195min	T=200min	T=205min	T=210min	T=215min	T=220min	T=225min	T=230min	T=235min	T=240min	T=245min
1	0	2.857e-05	7e-05	0.0001183	0.0001764	0.0002473	0.0003299	0.0004275	0.0005398	0.0006632	0.000795	0.0009333	0.00107	0.001198	0.001322	0.001438	0.001546	0.001652	0.001748	0.001837	0.001916	0.001992	0.002069	0.002149	0.002235	0.00233	0.00244	0.002563	0.002695	0.00284	0.002998	0.003175	0.003364	0.003558	0.003752	0.003946	0.004135	0.004316	0.004483	NaN	NaN	NaN	NaN	NaN	NaN	NaN	NaN	NaN	NaN
2	1.084e-19	-0.0009235	-0.001664	-0.002257	-0.002686	-0.002941	-0.003025	-0.002945	-0.002711	-0.002335	-0.001857	-0.001268	-0.0006644	-0.0001381	0.0003335	0.0007472	0.001076	0.001318	0.001481	0.001582	0.001618	0.001609	0.001568	0.001503	0.001417	0.001297	0.001164	0.001051	0.0009641	0.0008999	0.0008468	0.0008217	0.0008175	0.0008231	0.0008379	0.0008586	0.0008966	0.0009363	0.0009558	0.0009598	0.0009413	0.0009097	0.00086	0.0008128	0.0007658	0.0007153	0.0006712	0.000623	0.0005727
3	0	-2.733e-05	-4.557e-05	-5.23e-05	-4.709e-05	-3.143e-05	-1.335e-05	7.492e-06	3.271e-05	6.329e-05	9.895e-05	0.0001394	0.000179	0.0002127	0.0002361	0.0002505	0.0002546	0.0002555	0.0002526	0.0002498	0.0002455	0.0002409	0.0002348	0.0002263	0.0002169	0.0002089	0.0001995	0.0001935	0.0001877	0.000182	0.0001738	0.0001666	0.0001569	0.0001463	0.0001369	0.0001278	0.00012	0.0001154	0.0001079	9.927e-05	9.032e-05	8.11e-05	6.841e-05	5.684e-05	4.618e-05	3.679e-05	2.837e-05	1.99e-05	1.245e-05
4	-8.132e-20	-0.0003621	-0.0006592	-0.0008943	-0.001066	-0.001175	-0.001224	-0.001222	-0.001174	-0.00108	-0.0009411	-0.0007588	-0.0005759	-0.0004196	-0.0002904	-0.0001865	-0.0001107	-5.853e-05	-1.782e-05	2.175e-05	5.299e-05	7.796e-05	9.615e-05	0.0001154	0.0001306	0.0001474	0.0001612	0.0001759	0.0001928	0.0002059	0.000206	0.000205	0.0001973	0.0001863	0.0001699	0.0001532	0.0001344	0.0001175	0.000101	8.415e-05	6.523e-05	5.25e-05	3.961e-05	3.647e-05	3.871e-05	5.083e-05	7.167e-05	9.488e-05	0.0001203
5	-3.388e-21	5.534e-05	0.0001127	0.000174	0.0002389	0.0003063	0.0003793	0.0004552	0.0005271	0.0005946	0.0006615	0.0007288	0.000794	0.000856	0.0009086	0.0009495	0.0009835	0.001011	0.001035	0.001058	0.00108	0.001094	0.001102	0.001102	0.001097	0.001091	0.001088	0.001083	0.001076	0.001069	0.001061	0.001056	0.001056	0.00106	0.001068	0.001078	0.001088	0.001095	0.0011	0.001101	0.001097	0.001085	0.001062	0.001028	0.0009836	0.0009309	0.0008737	0.0008098	0.0007452
6	5.421e-20	-0.0001323	-0.00023	-0.000295	-0.0003331	-0.0003517	-0.0003523	-0.0003376	-0.0003122	-0.0002741	-0.0002196	-0.0001458	-6.96e-05	-9.118e-06	3.422e-05	6.639e-05	9.275e-05	0.0001175	0.0001443	0.0001733	0.0002064	0.0002402	0.0002715	0.000301	0.0003284	0.0003548	0.0003762	0.0003916	0.0003991	0.0003964	0.0003876	0.0003718	0.0003523	0.0003315	0.0003086	0.0002848	0.0002604	0.0002376	0.0002158	0.0001972	0.0001847	0.0001767	0.0001732	0.0001738	0.0001782	0.0001865	0.0001978	0.000212	0.0002284
7	2.033e-20	-0.000116	-0.0001968	-0.000246	-0.0002663	-0.0002594	-0.000233	-0.0001949	-0.0001406	-6.864e-05	2.434e-05	0.0001412	0.0002652	0.0003731	0.0004661	0.0005463	0.0006162	0.0006796	0.0007441	0.0008072	0.000867	0.0009186	0.0009597	0.0009912	0.001016	0.001034	0.001044	0.001043	0.00103	0.001008	0.0009801	0.0009485	0.0009162	0.0008852	0.0008572	0.0008322	0.0008114	0.0007932	0.0007824	0.000778	0.0007778	0.0007788	0.0007772	0.0007739	0.0007699	0.0007612	0.00075	0.000735	0.0007219
8	0	-2.019e-05	-2.358e-05	-1.022e-05	1.46e-05	4.163e-05	6.983e-05	9.925e-05	0.0001293	0.0001628	0.0002	0.0002364	0.0002648	0.0002748	0.0002714	0.0002607	0.0002486	0.0002374	0.0002266	0.0002173	0.0002114	0.0002089	0.0002102	0.0002139	0.0002225	0.000231	0.0002368	0.0002401	0.0002397	0.0002358	0.0002298	0.0002218	0.0002142	0.0002099	0.0002107	0.0002137	0.0002228	0.0002376	0.0002551	0.0002767	0.0003037	0.0003321	0.00036	0.0003851	0.0004055	0.0004194	0.0004294	0.0004334	0.0004332
9	-5.082e-21	-1.762e-05	-2.902e-05	-3.406e-05	-3.373e-05	-2.698e-05	-1.991e-05	-1.122e-05	9.422e-07	1.553e-05	3.185e-05	4.975e-05	6.809e-05	8.16e-05	8.992e-05	9.552e-05	9.531e-05	9.624e-05	9.499e-05	9.27e-05	9.205e-05	9.545e-05	0.0001039	0.000113	0.0001239	0.0001361	0.0001459	0.0001569	0.0001657	0.0001746	0.0001817	0.0001845	0.0001806	0.0001688	0.0001541	0.0001379	0.0001204	0.0001053	8.998e-05	7.433e-05	5.89e-05	4.462e-05	3.302e-05	2.607e-05	2.284e-05	2.22e-05	2.334e-05	2.679e-05	3.141e-05
10	0	6.291e-05	0.0001252	0.0001865	0.0002427	0.0002913	0.0003351	0.0003684	0.0003848	0.0003905	0.0003891	0.0003826	0.0003734	0.0003593	0.000339	0.0003196	0.0003006	0.000283	0.0002722	0.000269	0.000266	0.0002608	0.000253	0.0002401	0.0002259	0.0002099	0.0001847	0.0001523	0.0001159	7.658e-05	3.836e-05	6.823e-06	-1.675e-05	-3.291e-05	-3.84e-05	-3.55e-05	-2.38e-05	2.141e-07	3.483e-05	7.435e-05	0.0001171	0.0001597	0.0001981	0.0002318	0.0002599	0.0002793	0.0002896	0.0002928	0.0002906
11	1.355e-20	7.412e-05	0.0001488	0.0002239	0.0002966	0.0003685	0.0004415	0.0005111	0.0005721	0.0006201	0.0006535	0.0006714	0.0006724	0.0006565	0.0006258	0.0005879	0.0005415	0.0004876	0.0004324	0.0003756	0.0003225	0.0002743	0.0002318	0.0001953	0.0001653	0.0001398	0.0001123	8.752e-05	6.94e-05	5.689e-05	5.59e-05	6.259e-05	7.763e-05	0.0001002	0.0001312	0.0001694	0.0002122	0.0002618	0.0003117	0.0003534	0.0003836	0.0003969	0.0003947	0.0003771	0.0003439	0.0002936	0.0002292	0.0001594	8.545e-05
12	-1.355e-20	-9.169e-05	-0.0001648	-0.0002212	-0.0002611	-0.0002827	-0.0002881	-0.0002786	-0.0002556	-0.000223	-0.0001817	-0.0001307	-8.015e-05	-3.903e-05	-6.25e-06	1.743e-05	3.147e-05	3.848e-05	4.024e-05	3.835e-05	3.537e-05	3.215e-05	2.836e-05	2.596e-05	2.432e-05	2.245e-05	2.141e-05	2.181e-05	2.256e-05	2.323e-05	2.442e-05	2.537e-05	2.542e-05	2.552e-05	2.403e-05	2.168e-05	1.984e-05	1.795e-05	1.577e-05	1.419e-05	1.315e-05	1.084e-05	8.726e-06	7.968e-06	8.099e-06	9.992e-06	1.287e-05	1.623e-05	2.134e-05
13	-1.016e-20	6.7e-05	0.0001339	0.0002021	0.0002688	0.0003372	0.0004112	0.0004856	0.0005532	0.0006125	0.0006625	0.0006999	0.0007235	0.0007347	0.0007345	0.0007292	0.0007093	0.0006743	0.0006328	0.0005861	0.0005363	0.0004848	0.0004346	0.0003886	0.0003447	0.0003	0.000249	0.0002047	0.0001689	0.0001378	0.0001158	0.0001029	9.903e-05	0.0001037	0.0001118	0.0001245	0.0001424	0.000169	0.0001959	0.0002205	0.0002432	0.0002596	0.0002673	0.0002656	0.0002524	0.0002313	0.0002034	0.0001748	0.0001451
14	0	-6.349e-05	-0.0001085	-0.0001381	-0.0001569	-0.0001675	-0.0001716	-0.000171	-0.0001667	-0.0001556	-0.0001344	-0.0001016	-7.22e-05	-5.446e-05	-4.513e-05	-4.117e-05	-4.027e-05	-3.918e-05	-3.437e-05	-2.612e-05	-1.935e-05	-1.496e-05	-1.342e-05	-7.485e-06	2.526e-06	1.472e-05	2.818e-05	4.213e-05	5.422e-05	6.257e-05	7.118e-05	8.508e-05	0.0001035	0.0001247	0.000146	0.000167	0.0001877	0.000209	0.0002344	0.0002644	0.000298	0.0003295	0.0003533	0.0003718	0.0003864	0.0003971	0.0004049	0.0004132	0.0004212
15	-2.711e-20	-0.0001306	-0.0002372	-0.0003188	-0.0003799	-0.0004204	-0.0004413	-0.0004416	-0.0004233	-0.0003848	-0.0003209	-0.0002417	-0.0001596	-8.834e-05	-2.317e-05	3.77e-05	9.36e-05	0.0001471	0.0001947	0.0002393	0.0002788	0.0003089	0.0003397	0.0003716	0.0004103	0.0004499	0.0004911	0.0005352	0.0005788	0.0006269	0.0006806	0.0007392	0.0008035	0.0008674	0.0009318	0.0009913	0.001051	0.00111	0.001167	0.001226	0.001281	0.001327	0.001365	0.001398	0.00143	0.001459	0.001483	0.0015	0.001512
16	1.016e-20	-3.328e-05	-6.288e-05	-8.751e-05	-0.0001074	-0.0001204	-0.0001243	-0.0001182	-0.0001033	-8.003e-05	-4.822e-05	-1.079e-05	3.086e-05	7.405e-05	0.000119	0.0001653	0.0002107	0.0002498	0.0002807	0.0003052	0.000324	0.0003375	0.0003475	0.0003522	0.000354	0.0003527	0.0003493	0.0003446	0.0003428	0.0003443	0.0003473	0.0003482	0.000344	0.000334	0.0003212	0.0003032	0.000279	0.0002493	0.0002168	0.0001818	0.0001453	0.0001105	8.016e-05	5.806e-05	4.451e-05	3.603e-05	3.406e-05	4.125e-05	5.593e-05
17	-1.271e-21	4.239e-06	1.781e-05	3.803e-05	6.388e-05	9.615e-05	0.0001339	0.0001784	0.0002298	0.0002884	0.0003524	0.0004206	0.0004857	0.0005399	0.0005871	0.0006279	0.0006604	0.0006871	0.0007042	0.0007112	0.0007065	0.0006937	0.0006757	0.000653	0.0006316	0.0006082	0.0005824	0.0005553	0.0005253	0.0004947	0.0004655	0.0004394	0.0004116	0.0003804	0.0003504	0.0003179	0.0002857	0.0002554	0.0002295	0.0002082	0.0001932	0.0001814	0.0001715	0.0001708	0.0001794	0.0001946	0.0002167	0.0002451	0.0002783
18	-6.776e-21	-3.619e-05	-6.254e-05	-7.913e-05	-8.631e-05	-8.562e-05	-7.777e-05	-6.281e-05	-4.275e-05	-1.651e-05	1.665e-05	5.792e-05	0.0001026	0.0001451	0.0001832	0.0002156	0.0002442	0.0002704	0.0002925	0.0003131	0.0003308	0.0003448	0.0003539	0.000358	0.0003573	0.000353	0.0003467	0.0003371	0.0003236	0.0003086	0.0002912	0.0002728	0.0002538	0.0002354	0.0002177	0.0002015	0.0001878	0.0001761	0.0001669	0.0001615	0.0001589	0.0001592	0.0001621	0.0001681	0.0001767	0.0001888	0.0002041	0.0002206	0.0002388
19	3.388e-21	-4.299e-05	-7.852e-05	-0.0001072	-0.0001299	-0.0001464	-0.0001546	-0.0001535	-0.0001452	-0.000128	-0.0001007	-6.705e-05	-3.168e-05	1.178e-07	3.153e-05	6.334e-05	9.341e-05	0.0001205	0.0001422	0.0001605	0.000173	0.0001796	0.0001831	0.0001851	0.0001892	0.0001913	0.0001899	0.0001885	0.0001864	0.0001847	0.0001829	0.0001815	0.0001789	0.0001751	0.0001693	0.0001591	0.0001489	0.0001394	0.0001285	0.0001182	0.0001089	9.991e-05	9.096e-05	8.484e-05	8.172e-05	8.278e-05	8.631e-05	9.096e-05	9.816e-05
20	3.388e-21	2.808e-05	5.658e-05	8.539e-05	0.0001148	0.0001455	0.0001774	0.0002092	0.0002398	0.0002678	0.0002928	0.0003143	0.0003338	0.0003494	0.0003633	0.0003743	0.0003837	0.0003933	0.000405	0.0004159	0.0004266	0.0004374	0.0004491	0.0004606	0.0004719	0.0004785	0.000482	0.0004798	0.0004716	0.0004562	0.0004402	0.0004243	0.0004073	0.0003883	0.0003667	0.0003451	0.0003281	0.0003149	0.000309	0.0003092	0.0003174	0.0003265	0.0003359	0.0003467	0.0003604	0.0003775	0.000395	0.0004114	0.0004269
21	6.776e-21	-7.924e-05	-0.0001425	-0.0001881	-0.0002206	-0.00024	-0.0002465	-0.0002409	-0.0002299	-0.0002152	-0.0001905	-0.0001576	-0.0001223	-9.53e-05	-8.021e-05	-7.478e-05	-7.854e-05	-8.606e-05	-9.778e-05	-0.0001068	-0.0001115	-0.0001159	-0.0001179	-0.0001188	-0.0001137	-9.71e-05	-7.063e-05	-3.382e-05	4.055e-06	4.473e-05	8.655e-05	0.000129	0.0001704	0.0002087	0.0002428	0.0002676	0.0002776	0.000273	0.0002537	0.0002312	0.000204	0.0001698	0.0001276	8.354e-05	3.851e-05	-5.81e-06	-4.708e-05	-8.04e-05	-0.0001029
22	1.016e-20	6.472e-05	0.0001342	0.0002072	0.0002856	0.0003734	0.0004737	0.000586	0.0007029	0.0008211	0.0009418	0.001065	0.00118	0.001284	0.001382	0.001469	0.001538	0.001589	0.001623	0.001643	0.001651	0.001646	0.001627	0.001603	0.001582	0.001557	0.001536	0.001528	0.001533	0.001554	0.001592	0.001647	0.001718	0.001806	0.001905	0.002013	0.002129	0.002249	0.002365	0.002476	0.002582	0.00268	0.002767	0.002849	0.002925	0.002999	0.003067	0.00313	0.00319
23	-8.132e-20	0.000293	0.000605	0.0009523	0.00135	0.001808	0.002344	0.002955	0.00362	0.004329	NaN	NaN	NaN	NaN	NaN	NaN	NaN	NaN	NaN	NaN	NaN	NaN	NaN	NaN	NaN	NaN	NaN	NaN	NaN	NaN	NaN	NaN	NaN	NaN	NaN	NaN	NaN	NaN	NaN	NaN	NaN	NaN	NaN	NaN	NaN	NaN	NaN	NaN	NaN
24	-1.355e-20	-0.0001616	-0.0002896	-0.0003872	-0.0004565	-0.0004963	-0.000509	-0.0004956	-0.0004577	-0.0003975	-0.0003187	-0.0002189	-0.0001133	-1.793e-05	6.92e-05	0.0001502	0.0002242	0.0002936	0.0003576	0.0004173	0.0004713	0.0005238	0.0005719	0.0006113	0.0006398	0.0006552	0.0006575	0.0006478	0.0006251	0.0005915	0.0005487	0.0005008	0.0004465	0.0003901	0.0003368	0.0002888	0.0002495	0.0002193	0.000199	0.00019	0.0001933	0.0002071	0.0002291	0.0002588	0.000292	0.0003254	0.0003581	0.000388	0.0004141
25	0	2.492e-05	5.177e-05	7.952e-05	0.0001065	0.0001318	0.0001566	0.000179	0.0001929	0.000202	0.0002087	0.000215	0.0002169	0.0002131	0.0002046	0.0001925	0.0001758	0.0001588	0.0001429	0.0001318	0.0001226	0.0001161	0.00011	0.000109	0.0001139	0.0001233	0.000136	0.0001521	0.0001677	0.0001856	0.0002069	0.0002319	0.000256	0.0002807	0.000303	0.0003227	0.0003409	0.0003579	0.0003747	0.0003916	0.0004045	0.0004097	0.0004084	0.0004046	0.0003982	0.0003913	0.0003834	0.0003752	0.000367
26	-1.355e-20	7.322e-05	0.0001473	0.0002236	0.0003032	0.0003873	0.000474	0.0005607	0.0006473	0.0007335	0.0008179	0.0009004	0.0009839	0.001066	0.001146	0.001224	0.001299	0.001373	0.001451	0.001536	0.001628	0.001732	0.001847	0.001971	0.002109	0.002264	0.002443	0.002647	0.002876	0.003128	0.003398	0.003685	NaN	NaN	NaN	NaN	NaN	NaN	NaN	NaN	NaN	NaN	NaN	NaN	NaN	NaN	NaN	NaN	NaN
27	0	-0.0001912	-0.0003489	-0.0004729	-0.0005655	-0.0006259	-0.0006544	-0.0006523	-0.0006235	-0.0005706	-0.0004923	-0.0003889	-0.0002791	-0.0001806	-9.298e-05	-1.486e-05	5.402e-05	0.0001162	0.0001709	0.0002194	0.0002623	0.0002997	0.0003304	0.0003553	0.0003751	0.0003891	0.0003971	0.0003992	0.0003928	0.0003816	0.0003679	0.0003529	0.0003355	0.0003169	0.0002979	0.0002796	0.0002635	0.0002491	0.0002369	0.0002298	0.0002263	0.0002246	0.0002236	0.000224	0.0002257	0.0002287	0.0002321	0.000234	0.0002353
28	1.694e-21	1.554e-05	3.694e-05	5.979e-05	8.302e-05	0.0001089	0.0001364	0.0001653	0.0001947	0.00022	0.000239	0.0002536	0.0002623	0.0002631	0.0002585	0.0002516	0.0002426	0.0002336	0.0002258	0.000221	0.0002217	0.0002312	0.0002481	0.0002689	0.0002901	0.0003127	0.0003342	0.0003537	0.0003688	0.000379	0.0003831	0.0003817	0.0003713	0.0003539	0.0003343	0.0003173	0.0003005	0.0002852	0.0002728	0.0002665	0.0002653	0.0002686	0.0002749	0.0002868	0.0003041	0.0003236	0.00034	0.0003558	0.000371
29	0	2.445e-05	4.976e-05	7.525e-05	0.0001006	0.0001248	0.0001487	0.0001711	0.0001875	0.0001992	0.0002067	0.0002126	0.0002177	0.0002196	0.0002178	0.0002129	0.0002062	0.0002006	0.0001965	0.0001984	0.0002037	0.0002138	0.0002263	0.0002398	0.0002555	0.0002743	0.0002959	0.0003185	0.0003402	0.0003625	0.0003831	0.0004047	0.0004235	0.0004384	0.0004517	0.0004625	0.0004693	0.0004707	0.0004677	0.0004603	0.0004468	0.0004268	0.0003971	0.0003617	0.0003232	0.0002798	0.0002326	0.0001837	0.0001357
30	3.388e-21	4.015e-05	7.766e-05	0.0001127	0.0001444	0.0001715	0.0001958	0.0002144	0.0002227	0.0002206	0.0002097	0.0001939	0.0001794	0.0001676	0.0001551	0.0001427	0.0001326	0.0001264	0.0001258	0.0001343	0.0001536	0.0001835	0.0002183	0.0002513	0.0002807	0.0003093	0.0003344	0.0003549	0.0003695	0.0003803	0.0003865	0.0003849	0.0003736	0.0003587	0.0003442	0.000331	0.0003182	0.0003097	0.0003051	0.0003046	0.0003064	0.0003091	0.000315	0.0003263	0.0003379	0.0003476	0.0003545	0.0003587	0.0003584
31	1.694e-21	-2.515e-05	-4.642e-05	-6.379e-05	-7.596e-05	-8.521e-05	-9.153e-05	-9.446e-05	-9.454e-05	-9.067e-05	-8.419e-05	-7.464e-05	-6.085e-05	-4.503e-05	-2.799e-05	-1.104e-05	7.444e-06	2.774e-05	4.843e-05	6.979e-05	9.173e-05	0.000115	0.0001384	0.0001568	0.0001692	0.0001759	0.0001779	0.0001743	0.000164	0.00015	0.0001333	0.0001147	9.264e-05	7.044e-05	5.057e-05	3.413e-05	2.105e-05	1.081e-05	4.538e-06	4.729e-06	8.221e-06	1.247e-05	1.49e-05	1.905e-05	2.449e-05	3.302e-05	4.663e-05	6.831e-05	0.0001015
32	4.743e-20	-9.043e-05	-0.0001508	-0.0001828	-0.0001853	-0.0001612	-0.0001205	-6.935e-05	-1.664e-06	8.451e-05	0.0001884	0.0003112	0.0004369	0.0005452	0.0006357	0.0007043	0.0007516	0.0007862	0.0008156	0.0008346	0.0008431	0.0008435	0.0008359	0.0008216	0.0008054	0.000788	0.0007742	0.0007647	0.000754	0.0007407	0.0007325	0.000728	0.0007244	0.0007219	0.0007214	0.0007223	0.0007243	0.000724	0.0007218	0.0007214	0.0007217	0.0007168	0.0007075	0.0006969	0.0006846	0.0006709	0.0006553	0.0006388	0.0006243
33	1.355e-20	-9.12e-05	-0.0001651	-0.0002219	-0.0002612	-0.0002792	-0.0002773	-0.0002562	-0.0002173	-0.000167	-0.0001037	-2.751e-05	5.365e-05	0.0001319	0.0002059	0.0002711	0.0003253	0.0003696	0.0004033	0.0004272	0.0004451	0.0004566	0.0004617	0.0004591	0.0004467	0.0004279	0.0004072	0.0003869	0.000367	0.0003506	0.0003392	0.000332	0.0003286	0.0003282	0.0003322	0.0003426	0.000356	0.0003705	0.0003838	0.0003974	0.0004079	0.0004139	0.0004167	0.0004163	0.0004149	0.0004119	0.0004051	0.000397	0.0003874
34	2.711e-20	0.0001502	0.0003031	0.0004601	0.0006224	0.0007921	0.0009758	0.001168	0.001352	0.001527	0.001689	0.001835	0.001961	0.002065	0.002146	0.002205	0.002238	0.002246	0.002235	0.002213	0.002182	0.002143	0.002097	0.002045	0.001992	0.001933	0.001869	0.001803	0.001736	0.001666	0.001595	0.00152	0.001444	0.00137	0.0013	0.001232	0.001168	0.001111	0.001059	0.001012	0.0009727	0.0009406	0.0009169	0.0009011	0.0008882	0.0008777	0.0008708	0.0008672	0.0008659
35	6.776e-21	-0.0001046	-0.0001735	-0.0002098	-0.0002177	-0.0001983	-0.0001596	-0.0001066	-3.631e-05	5.179e-05	0.0001605	0.0002924	0.0004318	0.0005506	0.000651	0.000736	0.0008055	0.0008657	0.0009219	0.000975	0.001027	0.001076	0.001122	0.001165	0.001213	0.001263	0.001313	0.001363	0.00141	0.001454	0.001493	0.001525	0.00155	0.001568	0.001578	0.00158	0.001578	0.001575	0.001568	0.001557	0.001544	0.00153	0.001512	0.001492	0.001468	0.001443	0.001413	0.001376	0.001332
36	3.388e-21	-1.391e-05	1.377e-05	9.284e-05	0.0002124	0.0003621	0.0005437	0.00076	0.001012	0.001307	0.001646	0.002011	0.002376	0.002717	0.003028	0.003319	NaN	NaN	NaN	NaN	NaN	NaN	NaN	NaN	NaN	NaN	NaN	NaN	NaN	NaN	NaN	NaN	NaN	NaN	NaN	NaN	NaN	NaN	NaN	NaN	NaN	NaN	NaN	NaN	NaN	NaN	NaN	NaN	NaN
37	6.776e-21	-0.0001038	-0.0001861	-0.000247	-0.0002884	-0.0003123	-0.0003177	-0.0003055	-0.0002774	-0.0002352	-0.0001801	-0.0001109	-3.756e-05	2.886e-05	8.948e-05	0.0001431	0.0001904	0.0002316	0.0002674	0.0002986	0.000327	0.0003547	0.0003797	0.0003995	0.0004147	0.0004221	0.0004253	0.0004274	0.0004271	0.0004261	0.0004221	0.0004149	0.0004042	0.0003913	0.0003784	0.0003659	0.000357	0.0003503	0.0003428	0.0003345	0.000324	0.0003156	0.0003112	0.0003113	0.0003147	0.0003207	0.0003282	0.0003357	0.0003433
38	-3.558e-20	-9.859e-06	2.042e-05	9.076e-05	0.000202	0.0003388	0.0005029	0.0006953	0.000915	0.001169	0.001445	0.001739	0.002025	0.002276	0.002496	0.002689	0.002862	0.003012	0.003139	0.003247	0.003339	0.003425	0.003503	0.003581	0.003667	NaN	NaN	NaN	NaN	NaN	NaN	NaN	NaN	NaN	NaN	NaN	NaN	NaN	NaN	NaN	NaN	NaN	NaN	NaN	NaN	NaN	NaN	NaN	NaN
39	-1.355e-20	-7.287e-05	-0.0001198	-0.0001431	-0.000146	-0.0001343	-0.0001106	-7.793e-05	-3.514e-05	2.088e-05	9.208e-05	0.0001789	0.0002706	0.0003476	0.0004112	0.0004626	0.0005054	0.000543	0.0005776	0.0006093	0.0006361	0.0006567	0.0006726	0.0006831	0.000692	0.0006974	0.0006996	0.0006984	0.00069	0.0006751	0.0006511	0.0006208	0.0005852	0.0005455	0.0005029	0.0004583	0.0004156	0.0003744	0.000334	0.0002964	0.0002633	0.0002395	0.0002244	0.0002203	0.0002235	0.0002338	0.0002505	0.0002711	0.0002962
40	-2.033e-20	-6.969e-05	-0.0001098	-0.000121	-0.0001078	-7.464e-05	-2.854e-05	2.791e-05	9.822e-05	0.0001854	0.0002908	0.0004143	0.0005354	0.0006378	0.0007214	0.000788	0.000839	0.0008794	0.0009131	0.0009412	0.000962	0.0009769	0.000987	0.0009983	0.00101	0.00102	0.00103	0.00104	0.001046	0.001044	0.00103	0.001005	0.0009681	0.0009215	0.0008639	0.0008005	0.0007368	0.0006706	0.000601	0.0005329	0.0004705	0.0004222	0.0003898	0.0003731	0.0003672	0.0003732	0.000387	0.0004038	0.0004264
41	-1.084e-19	-0.0006986	-0.001266	-0.001711	-0.002041	-0.00226	-0.002363	-0.002352	-0.002244	-0.002052	-0.001773	-0.001406	-0.001035	-0.000722	-0.0004605	-0.0002431	-6.415e-05	7.577e-05	0.0001742	0.0002437	0.0002984	0.0003355	0.0003528	0.0003619	0.0003693	0.0003718	0.0003661	0.0003482	0.0003218	0.0002925	0.0002598	0.0002177	0.0001695	0.0001204	7.179e-05	2.199e-05	-2.45e-05	-6.58e-05	-9.556e-05	-0.0001159	-0.000128	-0.0001314	-0.0001256	-0.0001109	-8.805e-05	-5.963e-05	-3.025e-05	-1.392e-06	2.602e-05
42	-1.694e-21	2.203e-05	4.342e-05	6.525e-05	8.719e-05	0.0001091	0.0001317	0.0001541	0.0001734	0.000189	0.0002027	0.0002169	0.0002301	0.0002439	0.0002538	0.0002583	0.0002576	0.0002518	0.0002412	0.0002294	0.0002183	0.0002065	0.0001902	0.0001727	0.0001532	0.0001352	0.0001211	0.000112	0.000107	0.0001069	0.00011	0.0001135	0.0001174	0.0001247	0.0001328	0.0001421	0.000151	0.0001571	0.0001591	0.0001593	0.0001575	0.0001534	0.0001494	0.0001468	0.0001442	0.0001446	0.0001465	0.0001512	0.000162
43	1.016e-20	-3.454e-05	-5.485e-05	-6.178e-05	-5.79e-05	-4.46e-05	-2.709e-05	-6.459e-06	1.91e-05	5.012e-05	8.758e-05	0.0001321	0.0001761	0.0002095	0.0002308	0.0002421	0.0002437	0.0002406	0.0002346	0.0002262	0.0002158	0.0002041	0.0001916	0.0001792	0.0001701	0.0001666	0.0001678	0.0001741	0.0001829	0.0001932	0.0002056	0.0002204	0.0002363	0.0002534	0.0002713	0.0002893	0.000308	0.0003268	0.0003459	0.0003662	0.000387	0.0004069	0.0004238	0.0004392	0.0004515	0.0004612	0.000467	0.0004661	0.0004605
44	4.066e-20	-0.0001579	-0.0002818	-0.0003708	-0.0004252	-0.0004457	-0.0004268	-0.0003666	-0.0002795	-0.0001675	-2.774e-05	0.0001456	0.0003357	0.0005251	0.0007063	0.0008796	0.001044	0.001199	0.001341	0.001478	0.001617	0.001754	0.001882	0.002002	0.002117	0.002229	0.002336	0.002439	0.002537	0.002634	0.002726	0.002809	0.002883	0.002949	0.003002	0.003039	0.003061	0.003067	0.003055	0.003026	0.00298	0.002916	0.002835	0.002736	0.002621	0.002496	0.002361	0.002217	0.00207
45	0	-6.301e-05	-9.62e-05	-9.978e-05	-7.879e-05	-3.596e-05	1.763e-05	8.214e-05	0.0001625	0.0002596	0.0003766	0.0005163	0.000656	0.0007771	0.0008762	0.0009582	0.001025	0.001082	0.001129	0.001168	0.001197	0.001215	0.001217	0.001212	0.001205	0.0012	0.001195	0.00119	0.001182	0.00117	0.001156	0.001142	0.00113	0.001124	0.001123	0.001123	0.001126	0.001128	0.00113	0.001137	0.001149	0.001164	0.001181	0.001195	0.001205	0.001211	0.001212	0.001208	0.001201
46	-1.355e-20	-6.132e-05	-0.0001128	-0.0001516	-0.0001767	-0.0001759	-0.0001462	-9.621e-05	-3.438e-05	2.4e-05	7.994e-05	0.0001317	0.000169	0.0001919	0.0001938	0.0001819	0.0001541	0.0001067	5.459e-05	4.346e-06	-3.603e-05	-7.3e-05	-9.666e-05	-9.889e-05	-8.533e-05	-5.094e-05	-7.42e-06	3.873e-05	9.372e-05	0.0001484	0.0001994	0.0002476	0.0003005	0.0003432	0.0003697	0.0003838	0.0003832	0.000372	0.0003576	0.0003345	0.0003061	0.0002784	0.0002472	0.0002047	0.0001616	0.0001176	7.059e-05	2.054e-05	-2.814e-05
47	1.355e-20	-0.0001423	-0.0002575	-0.000346	-0.0004154	-0.0004755	-0.000526	-0.000575	-0.0006336	-0.0006819	-0.0007099	-0.00072	-0.0007273	-0.0007416	-0.0007583	-0.0007624	-0.0007434	-0.0006889	-0.000589	-0.0004373	-0.0002693	-0.0001003	7.097e-05	0.0002466	0.0004226	0.0005964	0.0007464	0.0008641	0.0009356	0.0009626	0.0009491	0.0009234	0.0009037	0.0008844	0.0008614	0.0008375	0.0008092	0.0007855	0.0007672	0.0007579	0.0007489	0.0007331	0.0006977	0.0006297	0.0005418	0.0004363	0.0003136	0.0001827	4.542e-05
48	-6.776e-21	-6.815e-05	-0.0001081	-0.0001206	-0.0001083	-7.569e-05	-3.735e-05	8.104e-06	6.757e-05	0.0001436	0.0002368	0.0003463	0.0004487	0.0005332	0.0006016	0.0006561	0.0006978	0.0007344	0.0007604	0.0007742	0.0007746	0.0007643	0.0007431	0.0007179	0.0006883	0.0006529	0.0006083	0.0005574	0.0005006	0.0004464	0.0003987	0.0003598	0.0003262	0.0002963	0.0002705	0.0002487	0.0002325	0.000226	0.000224	0.0002262	0.0002269	0.0002225	0.000213	0.0001998	0.0001871	0.0001735	0.0001594	0.0001434	0.0001233
49	0	-4.893e-05	-7.646e-05	-8.042e-05	-6.487e-05	-3.977e-05	-1.146e-05	2.09e-05	5.998e-05	0.0001108	0.0001752	0.0002486	0.0003144	0.0003653	0.0004026	0.0004288	0.0004484	0.000465	0.0004752	0.0004781	0.0004727	0.000459	0.0004395	0.0004182	0.0003937	0.0003641	0.000329	0.00029	0.0002479	0.0002084	0.000174	0.0001466	0.0001265	0.0001122	0.0001035	0.0001005	0.0001041	0.0001146	0.0001296	0.0001475	0.0001625	0.0001734	0.0001796	0.0001792	0.0001745	0.0001654	0.000152	0.0001342	0.0001115
50	2.033e-20	-0.0001121	-0.0001941	-0.0002459	-0.0002718	-0.0002748	-0.0002606	-0.0002346	-0.0001949	-0.0001404	-6.938e-05	1.844e-05	0.0001092	0.0001842	0.0002435	0.0002889	0.0003211	0.0003454	0.000365	0.000378	0.0003852	0.0003882	0.000387	0.0003819	0.0003749	0.0003636	0.0003494	0.0003329	0.0003126	0.0002925	0.0002761	0.0002632	0.0002519	0.0002416	0.0002322	0.0002235	0.0002195	0.0002184	0.0002191	0.0002228	0.0002262	0.0002285	0.0002291	0.0002283	0.0002283	0.0002284	0.0002289	0.0002268	0.0002235
51	-3.388e-21	2.953e-05	6.432e-05	9.951e-05	0.0001348	0.0001726	0.0002127	0.0002556	0.0002992	0.0003383	0.000372	0.0004025	0.0004245	0.0004366	0.0004443	0.0004491	0.0004523	0.0004566	0.0004601	0.0004632	0.0004675	0.0004737	0.00048	0.0004887	0.0004996	0.0005084	0.0005146	0.0005181	0.0005168	0.0005141	0.0005126	0.0005129	0.0005144	0.0005184	0.0005248	0.0005331	0.0005473	0.0005652	0.0005831	0.0006018	0.0006171	0.0006261	0.000629	0.0006259	0.0006177	0.0006032	0.000582	0.0005503	0.000512
52	-3.388e-21	-1.977e-05	-2.365e-05	-1.123e-05	1.104e-05	3.538e-05	6.12e-05	8.924e-05	0.0001191	0.0001542	0.0001963	0.000239	0.0002741	0.0002937	0.0003021	0.0003052	0.0003088	0.0003137	0.0003175	0.0003211	0.0003232	0.000325	0.0003298	0.0003368	0.0003462	0.0003552	0.0003612	0.0003616	0.0003567	0.00035	0.0003405	0.0003306	0.000321	0.0003109	0.0003006	0.0002899	0.0002797	0.0002717	0.0002666	0.0002631	0.0002579	0.0002529	0.0002468	0.0002368	0.0002246	0.0002119	0.000199	0.0001858	0.0001704
53	0	0.0001092	0.0002317	0.000366	0.0005171	0.0006947	0.0009048	0.001148	0.001419	0.001704	0.002001	0.002306	0.002606	0.002898	0.003182	0.003454	0.003708	0.003941	NaN	NaN	NaN	NaN	NaN	NaN	NaN	NaN	NaN	NaN	NaN	NaN	NaN	NaN	NaN	NaN	NaN	NaN	NaN	NaN	NaN	NaN	NaN	NaN	NaN	NaN	NaN	NaN	NaN	NaN	NaN
54	1.355e-20	0.0001561	0.0003259	0.000522	0.0007558	0.00104	0.001387	0.001802	0.002282	0.002832	0.003451	0.004133	0.004861	0.00562	NaN	NaN	NaN	NaN	NaN	NaN	NaN	NaN	NaN	NaN	NaN	NaN	NaN	NaN	NaN	NaN	NaN	NaN	NaN	NaN	NaN	NaN	NaN	NaN	NaN	NaN	NaN	NaN	NaN	NaN	NaN	NaN	NaN	NaN	NaN
55	8.132e-20	0.0002235	0.0004543	0.0006965	0.0009476	0.001213	0.001494	0.0018	0.002132	0.002496	0.002895	0.003334	0.003803	0.004296	0.004795	0.005293	NaN	NaN	NaN	NaN	NaN	NaN	NaN	NaN	NaN	NaN	NaN	NaN	NaN	NaN	NaN	NaN	NaN	NaN	NaN	NaN	NaN	NaN	NaN	NaN	NaN	NaN	NaN	NaN	NaN	NaN	NaN	NaN	NaN
56	1.694e-21	-2.241e-05	-3.703e-05	-4.349e-05	-4.476e-05	-4.391e-05	-4.197e-05	-3.674e-05	-2.885e-05	-1.689e-05	-4.116e-07	2.139e-05	4.423e-05	6.302e-05	7.463e-05	8.232e-05	9e-05	9.97e-05	0.0001068	0.0001098	0.0001078	0.0001039	9.857e-05	9.226e-05	8.864e-05	8.991e-05	9.419e-05	9.831e-05	0.0001014	0.000108	0.0001217	0.0001427	0.0001659	0.0001894	0.0002134	0.0002336	0.0002491	0.0002586	0.0002633	0.0002627	0.0002531	0.000232	0.0002017	0.0001647	0.0001235	7.828e-05	3.112e-05	-1.613e-05	-5.962e-05
57	-6.776e-21	-5.559e-05	-9.936e-05	-0.0001311	-0.0001514	-0.0001598	-0.0001562	-0.0001425	-0.0001235	-9.985e-05	-7.096e-05	-3.611e-05	-1.109e-06	2.742e-05	4.763e-05	6.053e-05	6.45e-05	6.043e-05	5.221e-05	4.395e-05	3.697e-05	3.024e-05	2.33e-05	1.602e-05	9.247e-06	3.382e-06	-2.626e-06	-6.373e-06	-6.694e-06	-6.441e-06	-7.491e-06	-1.024e-05	-1.339e-05	-1.673e-05	-1.993e-05	-2.222e-05	-2.19e-05	-1.874e-05	-1.464e-05	-1.127e-05	-7.886e-06	-2.528e-06	4.793e-06	1.28e-05	2.135e-05	3.024e-05	3.711e-05	3.985e-05	3.95e-05
58	0	0.0001847	0.0003795	0.0005876	0.000816	0.001071	0.001368	0.001706	0.002062	0.002429	0.002803	0.003183	0.00357	0.003953	0.004327	0.004689	0.005036	0.005364	0.005674	NaN	NaN	NaN	NaN	NaN	NaN	NaN	NaN	NaN	NaN	NaN	NaN	NaN	NaN	NaN	NaN	NaN	NaN	NaN	NaN	NaN	NaN	NaN	NaN	NaN	NaN	NaN	NaN	NaN	NaN
59	-1.355e-20	0.0002601	0.0005299	0.0008178	0.001132	0.001479	0.001873	0.002309	0.002766	0.003234	0.003707	0.004174	NaN	NaN	NaN	NaN	NaN	NaN	NaN	NaN	NaN	NaN	NaN	NaN	NaN	NaN	NaN	NaN	NaN	NaN	NaN	NaN	NaN	NaN	NaN	NaN	NaN	NaN	NaN	NaN	NaN	NaN	NaN	NaN	NaN	NaN	NaN	NaN	NaN
60	0	-9.623e-06	-3.178e-06	2.507e-05	7.191e-05	0.0001315	0.0002041	0.0002911	0.0003928	0.0005135	0.0006538	0.0008059	0.0009595	0.001106	0.001244	0.001374	0.001499	0.00162	0.001732	0.001835	0.001928	0.002013	0.002092	0.002167	0.002239	0.002306	0.00237	0.00243	0.002486	0.002544	0.002607	0.002675	0.002748	0.002827	0.002915	0.00301	0.003119	0.003239	0.003369	0.003509	0.003652	0.003788	0.003914	0.00403	0.004129	0.004209	0.004264	0.004289	0.004282
61	3.388e-21	4.628e-05	9.31e-05	0.0001424	0.0001938	0.0002473	0.0003044	0.0003641	0.0004235	0.0004845	0.0005464	0.0006085	0.0006727	0.0007363	0.0007966	0.0008554	0.0009118	0.000969	0.001026	0.001083	0.001134	0.001182	0.001226	0.001263	0.001298	0.001332	0.001366	0.001399	0.001429	0.001455	0.001483	0.001513	0.001542	0.001572	0.001603	0.001628	0.001648	0.00166	0.001663	0.00166	0.001652	0.001634	0.001607	0.001578	0.001543	0.001505	0.00147	0.001435	0.001403
62	6.776e-21	6.603e-05	0.0001337	0.0002038	0.0002772	0.0003549	0.0004389	0.000527	0.0006127	0.000693	0.0007655	0.00083	0.0008853	0.0009287	0.0009601	0.00098	0.0009908	0.0009954	0.0009959	0.0009955	0.0009964	0.001	0.001006	0.001014	0.001027	0.001042	0.00106	0.001075	0.001087	0.001095	0.0011	0.001101	0.001098	0.001091	0.001082	0.001069	0.001056	0.00104	0.001026	0.001014	0.001002	0.0009905	0.0009797	0.0009704	0.0009607	0.00095	0.000939	0.0009266	0.0009143
63	-8.47e-22	1.011e-05	2.887e-05	5.807e-05	9.612e-05	0.0001438	0.0002004	0.0002669	0.0003427	0.0004271	0.0005201	0.0006203	0.0007212	0.0008161	0.0008984	0.0009689	0.001028	0.001078	0.001115	0.00114	0.001152	0.001149	0.001134	0.001108	0.001076	0.001043	0.001012	0.0009825	0.000952	0.000924	0.0009011	0.0008829	0.0008693	0.0008601	0.0008555	0.0008527	0.0008509	0.0008464	0.0008392	0.0008277	0.0008119	0.0007888	0.0007589	0.0007245	0.0006859	0.0006417	0.0005924	0.0005382	0.0004817
64	-6.776e-21	7.306e-05	0.0001485	0.0002288	0.0003155	0.00041	0.0005134	0.0006246	0.0007418	0.0008666	0.0009972	0.001133	0.001273	0.001419	0.00157	0.001732	0.001903	0.002087	0.002284	0.002498	0.002726	0.002972	0.003236	0.003513	0.0038	0.004089	NaN	NaN	NaN	NaN	NaN	NaN	NaN	NaN	NaN	NaN	NaN	NaN	NaN	NaN	NaN	NaN	NaN	NaN	NaN	NaN	NaN	NaN	NaN
65	3.388e-21	-4.069e-05	-6.841e-05	-8.208e-05	-8.583e-05	-7.817e-05	-6.13e-05	-3.64e-05	-3.184e-06	3.874e-05	9.106e-05	0.0001561	0.0002279	0.0002955	0.000354	0.0004101	0.0004623	0.0005137	0.000563	0.0006093	0.0006508	0.0006876	0.0007158	0.0007368	0.0007556	0.0007756	0.0007913	0.0008014	0.000805	0.0008077	0.0008105	0.0008156	0.0008196	0.0008258	0.0008325	0.0008368	0.0008381	0.0008389	0.0008419	0.0008451	0.0008454	0.0008416	0.0008324	0.0008236	0.0008139	0.0008059	0.0008013	0.0008005	0.0008019
66	0	0.0001276	0.0002591	0.0003983	0.0005487	0.0007129	0.0008976	0.001101	0.001312	0.001529	0.001747	0.001964	0.002175	0.002378	0.002571	0.002755	0.002926	0.003086	0.003233	0.003372	0.003501	0.003623	0.003737	0.003842	0.003941	0.004028	0.004104	0.004166	0.004214	NaN	NaN	NaN	NaN	NaN	NaN	NaN	NaN	NaN	NaN	NaN	NaN	NaN	NaN	NaN	NaN	NaN	NaN	NaN	NaN
67	8.47e-22	7.636e-06	1.642e-05	2.646e-05	3.767e-05	4.959e-05	6.211e-05	7.539e-05	8.802e-05	0.0001013	0.0001153	0.0001311	0.0001478	0.0001637	0.000178	0.0001909	0.000203	0.0002164	0.0002298	0.0002436	0.0002564	0.0002681	0.0002768	0.0002828	0.0002879	0.0002921	0.000296	0.0002988	0.0002988	0.0002981	0.0002983	0.0002986	0.0002991	0.0003007	0.000304	0.000307	0.0003102	0.0003117	0.0003109	0.0003077	0.0003	0.000286	0.0002682	0.0002468	0.0002213	0.0001916	0.0001597	0.0001262	9.351e-05
68	6.776e-21	2.994e-05	5.992e-05	8.924e-05	0.0001182	0.0001468	0.0001754	0.000204	0.0002306	0.0002535	0.0002716	0.0002865	0.000298	0.0003069	0.0003148	0.0003226	0.0003324	0.0003469	0.0003645	0.0003841	0.0004077	0.0004369	0.0004687	0.000503	0.0005396	0.0005752	0.0006083	0.0006371	0.0006586	0.0006761	0.0006935	0.0007089	0.0007202	0.0007312	0.0007404	0.0007461	0.0007528	0.0007616	0.0007721	0.0007865	0.0008025	0.0008157	0.0008269	0.0008372	0.0008434	0.0008498	0.0008584	0.0008663	0.0008728
69	1.694e-21	2.94e-05	5.779e-05	8.661e-05	0.0001133	0.0001336	0.0001506	0.0001614	0.0001589	0.000149	0.0001345	0.0001148	9.313e-05	6.884e-05	3.893e-05	6.242e-06	-2.218e-05	-4.496e-05	-6.004e-05	-6.225e-05	-5.723e-05	-4.447e-05	-2.573e-05	-5.283e-06	2.049e-05	5.582e-05	9.932e-05	0.0001426	0.0001832	0.0002247	0.000266	0.0003091	0.0003478	0.0003857	0.0004263	0.0004631	0.000493	0.0005129	0.0005276	0.0005362	0.0005353	0.0005252	0.0005042	0.0004788	0.0004453	0.0004012	0.0003497	0.0002932	0.0002373
70	1.016e-20	-5.993e-05	-0.00011	-0.0001505	-0.0001816	-0.0002028	-0.0002165	-0.0002223	-0.0002192	-0.0002082	-0.0001893	-0.0001621	-0.0001316	-0.0001031	-7.535e-05	-4.938e-05	-2.693e-05	-6.247e-06	1.188e-05	2.723e-05	4.069e-05	5.289e-05	6.209e-05	6.711e-05	6.94e-05	6.616e-05	6.028e-05	5.559e-05	5.177e-05	4.941e-05	4.992e-05	5.266e-05	5.606e-05	6.246e-05	7.382e-05	8.751e-05	0.0001082	0.0001318	0.0001539	0.0001737	0.0001907	0.0002025	0.0002096	0.0002139	0.0002135	0.0002076	0.000199	0.0001831	0.0001631
71	-8.47e-22	-5.199e-06	6.728e-06	3.536e-05	7.838e-05	0.0001333	0.0001992	0.0002773	0.0003693	0.0004777	0.0006016	0.0007365	0.0008733	0.001002	0.001126	0.001247	0.001363	0.001472	0.001575	0.001665	0.001742	0.001807	0.001863	0.001908	0.001944	0.001967	0.001976	0.001977	0.001972	0.00196	0.001949	0.001935	0.001919	0.001901	0.00188	0.001859	0.001839	0.001823	0.001805	0.001779	0.001749	0.001712	0.001668	0.001621	0.001571	0.001518	0.001456	0.001388	0.001312
72	0	-2.768e-07	1.958e-06	5.092e-06	9.32e-06	1.403e-05	1.853e-05	2.274e-05	2.65e-05	3.027e-05	3.4e-05	3.742e-05	3.827e-05	3.697e-05	3.581e-05	3.445e-05	3.378e-05	3.548e-05	4.014e-05	4.775e-05	5.76e-05	7.002e-05	8.605e-05	0.0001051	0.0001262	0.0001464	0.0001665	0.000186	0.0002034	0.0002173	0.0002281	0.000236	0.0002395	0.0002384	0.0002342	0.0002266	0.0002194	0.0002092	0.0001962	0.0001817	0.0001673	0.0001531	0.0001399	0.0001297	0.000122	0.0001156	0.0001102	0.0001027	9.816e-05
73	1.355e-20	-5.367e-05	-8.724e-05	-9.988e-05	-9.436e-05	-7.207e-05	-3.915e-05	2.007e-06	5.454e-05	0.0001195	0.0001981	0.0002903	0.0003859	0.0004685	0.000536	0.0005906	0.0006309	0.0006616	0.0006863	0.0007031	0.0007118	0.0007124	0.0007053	0.000692	0.0006787	0.0006646	0.0006487	0.0006332	0.0006169	0.000597	0.0005766	0.0005566	0.0005375	0.00052	0.0005039	0.0004882	0.0004769	0.000471	0.0004689	0.000471	0.0004803	0.0004935	0.0005095	0.0005268	0.0005437	0.000561	0.0005774	0.0005886	0.0005946
74	-3.388e-21	-5.3e-05	-9.559e-05	-0.0001297	-0.0001535	-0.0001627	-0.0001614	-0.0001483	-0.000124	-9.235e-05	-5.25e-05	-3.139e-06	4.98e-05	0.0001013	0.0001532	0.0002012	0.0002413	0.0002773	0.0003055	0.0003279	0.0003465	0.0003586	0.0003632	0.0003619	0.0003552	0.0003414	0.0003252	0.0003105	0.0002971	0.0002892	0.0002863	0.0002866	0.0002923	0.0003048	0.0003234	0.0003454	0.0003726	0.0004004	0.0004268	0.0004502	0.0004691	0.0004833	0.0004972	0.0005097	0.0005204	0.0005286	0.0005367	0.0005435	0.0005535
75	3.388e-21	-4.251e-05	-7.361e-05	-9.618e-05	-0.000108	-0.0001087	-0.0001003	-8.212e-05	-5.692e-05	-2.438e-05	1.562e-05	6.485e-05	0.0001161	0.0001621	0.0002045	0.000238	0.0002622	0.0002808	0.0002918	0.0002975	0.0002965	0.0002889	0.0002745	0.0002571	0.0002408	0.0002227	0.0002094	0.0002012	0.0001968	0.0001981	0.0002046	0.0002188	0.0002398	0.0002673	0.0002998	0.0003319	0.0003663	0.0003965	0.0004221	0.000441	0.0004536	0.0004607	0.0004588	0.000448	0.00043	0.0004032	0.0003702	0.0003307	0.0002889
76	1.355e-20	-8.045e-05	-0.0001449	-0.0001936	-0.0002288	-0.0002502	-0.0002602	-0.0002579	-0.0002443	-0.0002204	-0.0001853	-0.0001392	-9.284e-05	-5.4e-05	-2.111e-05	6.246e-06	2.711e-05	4.424e-05	5.579e-05	6.307e-05	6.622e-05	6.56e-05	5.923e-05	5.045e-05	4.066e-05	2.8e-05	1.501e-05	3.519e-06	-6.954e-06	-1.6e-05	-2.299e-05	-2.688e-05	-2.811e-05	-2.443e-05	-1.697e-05	-7.417e-06	5.041e-06	1.689e-05	2.742e-05	3.556e-05	4.244e-05	4.696e-05	4.882e-05	4.747e-05	4.344e-05	3.608e-05	2.518e-05	1.129e-05	-2.392e-06
77	6.776e-21	4.792e-05	9.634e-05	0.0001454	0.0001961	0.0002497	0.000307	0.0003667	0.0004249	0.0004815	0.0005356	0.0005863	0.0006304	0.0006699	0.0007066	0.0007395	0.0007646	0.0007862	0.0008038	0.0008177	0.0008263	0.0008301	0.0008284	0.0008241	0.0008159	0.0008005	0.0007786	0.000756	0.0007286	0.0006992	0.0006714	0.0006486	0.0006312	0.0006207	0.0006161	0.0006171	0.0006266	0.0006438	0.0006643	0.0006889	0.0007161	0.0007426	0.0007646	0.0007803	0.0007879	0.000787	0.0007776	0.0007576	0.0007291
78	0	-0.0001344	-0.0002422	-0.0003259	-0.000385	-0.0004193	-0.0004341	-0.0004286	-0.0004029	-0.0003583	-0.0003015	-0.0002313	-0.0001612	-0.0001042	-5.894e-05	-2.348e-05	2.152e-06	2.334e-05	3.792e-05	4.7e-05	5.122e-05	5.709e-05	6.477e-05	7.531e-05	8.725e-05	9.951e-05	0.0001121	0.000123	0.0001309	0.0001379	0.0001454	0.0001528	0.0001556	0.0001545	0.000148	0.0001381	0.0001276	0.0001155	0.0001065	9.996e-05	9.544e-05	9.106e-05	8.986e-05	9.63e-05	0.0001078	0.0001256	0.0001473	0.0001705	0.0001956
79	-6.776e-21	-8.586e-05	-0.0001552	-0.0002097	-0.0002499	-0.0002749	-0.0002868	-0.0002862	-0.0002747	-0.0002535	-0.0002229	-0.0001818	-0.0001403	-0.0001041	-7.255e-05	-4.537e-05	-2.411e-05	-5.667e-06	9.982e-06	2.427e-05	3.747e-05	5.115e-05	6.496e-05	7.967e-05	9.195e-05	0.0001013	0.0001088	0.0001163	0.0001231	0.0001298	0.0001366	0.0001448	0.0001513	0.0001566	0.0001612	0.0001662	0.0001728	0.0001786	0.0001829	0.000185	0.0001845	0.0001813	0.0001742	0.0001659	0.0001556	0.0001439	0.0001312	0.0001172	0.0001044
80	2.711e-20	-0.0002375	-0.0004326	-0.0005853	-0.000699	-0.0007762	-0.0008182	-0.0008258	-0.0008018	-0.0007445	-0.0006558	-0.0005388	-0.0004157	-0.0003126	-0.0002278	-0.0001579	-0.0001014	-5.461e-05	-1.895e-05	8.771e-06	2.616e-05	3.73e-05	4.349e-05	4.57e-05	5.196e-05	6.065e-05	7.086e-05	8.205e-05	8.894e-05	9.778e-05	0.0001074	0.0001201	0.000133	0.0001469	0.0001636	0.0001789	0.0001927	0.000203	0.0002101	0.0002191	0.0002242	0.0002235	0.0002183	0.0002104	0.0002008	0.0001852	0.0001626	0.0001382	0.0001175
81	0	-4.075e-05	-6.474e-05	-7.379e-05	-6.999e-05	-5.58e-05	-4.076e-05	-2.37e-05	-9.212e-07	2.959e-05	6.741e-05	0.0001133	0.000155	0.0001866	0.0002095	0.0002266	0.0002385	0.0002533	0.000268	0.000283	0.0002965	0.0003115	0.0003273	0.0003445	0.0003621	0.0003785	0.0003929	0.0004059	0.0004144	0.0004202	0.0004237	0.0004264	0.000425	0.0004215	0.0004183	0.0004155	0.0004154	0.0004152	0.0004145	0.0004135	0.0004133	0.0004128	0.0004124	0.000415	0.0004161	0.0004155	0.000412	0.0004038	0.0003943
82	-6.776e-21	-9.436e-05	-0.0001613	-0.0002017	-0.000216	-0.0002077	-0.0001762	-0.0001244	-5.464e-05	3.528e-05	0.0001452	0.0002761	0.0004166	0.0005474	0.0006656	0.0007687	0.0008562	0.0009282	0.0009852	0.001026	0.001052	0.001066	0.001069	0.001059	0.00104	0.001014	0.0009848	0.0009534	0.0009207	0.0008904	0.0008672	0.0008483	0.0008312	0.0008145	0.0008005	0.0007889	0.0007813	0.0007739	0.0007678	0.0007626	0.0007573	0.0007475	0.0007366	0.0007257	0.0007159	0.0007076	0.0007011	0.0006935	0.0006881
83	-3.388e-21	5.517e-05	0.0001107	0.0001665	0.000223	0.0002809	0.0003419	0.0004043	0.0004621	0.000514	0.0005569	0.0005923	0.0006183	0.0006365	0.0006457	0.0006469	0.0006407	0.0006297	0.0006155	0.0006015	0.0005885	0.0005804	0.0005761	0.0005774	0.0005814	0.0005887	0.0006	0.0006147	0.0006301	0.0006457	0.0006622	0.0006793	0.0006923	0.0007018	0.0007062	0.0007085	0.0007094	0.0007052	0.0006956	0.0006821	0.0006656	0.0006438	0.0006169	0.0005895	0.000561	0.0005328	0.0005024	0.0004696	0.0004383
84	-8.47e-22	-2.46e-06	9.216e-06	3.362e-05	6.423e-05	9.969e-05	0.0001393	0.0001843	0.0002342	0.0002894	0.000348	0.0004098	0.0004636	0.0005009	0.0005232	0.0005364	0.0005423	0.0005432	0.0005357	0.0005201	0.0004963	0.0004707	0.0004405	0.0004092	0.0003833	0.0003623	0.0003457	0.0003323	0.0003179	0.0003046	0.0002952	0.0002885	0.0002788	0.0002714	0.0002676	0.0002618	0.0002543	0.0002417	0.0002253	0.0002098	0.000197	0.0001823	0.0001664	0.0001552	0.0001452	0.0001312	0.0001144	9.649e-05	8.276e-05
85	1.355e-20	-0.0001526	-0.0002731	-0.0003658	-0.0004307	-0.0004642	-0.0004698	-0.000449	-0.0004041	-0.0003442	-0.0002689	-0.0001754	-7.999e-05	2.506e-06	7.402e-05	0.0001313	0.0001731	0.0002035	0.0002234	0.0002356	0.0002446	0.0002529	0.0002593	0.0002651	0.0002667	0.0002639	0.0002594	0.0002557	0.0002533	0.0002534	0.0002564	0.0002638	0.000272	0.0002802	0.0002863	0.0002941	0.0003056	0.0003205	0.000337	0.0003536	0.0003685	0.0003804	0.0003885	0.0003934	0.0003981	0.0004049	0.0004106	0.0004127	0.0004102
86	6.776e-21	-6.494e-05	-0.0001046	-0.0001214	-0.0001182	-9.951e-05	-7.5e-05	-4.519e-05	-5.1e-06	4.737e-05	0.0001138	0.0001951	0.0002736	0.0003377	0.0003886	0.0004282	0.0004587	0.0004859	0.000509	0.0005266	0.0005384	0.0005437	0.000543	0.0005396	0.0005338	0.0005248	0.0005128	0.0004978	0.0004797	0.0004602	0.0004416	0.000424	0.0004081	0.0003935	0.0003806	0.0003688	0.0003599	0.0003525	0.0003458	0.000339	0.0003313	0.0003215	0.0003103	0.0002982	0.000285	0.0002707	0.000257	0.0002423	0.0002291
87	-8.132e-20	-0.0001779	-0.0003231	-0.000436	-0.0005173	-0.0005682	-0.0005906	-0.0005846	-0.0005492	-0.0004866	-0.0003991	-0.0002912	-0.0001789	-7.845e-05	1.215e-05	9.477e-05	0.00017	0.0002377	0.000297	0.0003455	0.000385	0.0004167	0.0004441	0.0004669	0.0004845	0.0004964	0.0005017	0.0005021	0.0004994	0.0004946	0.0004921	0.0004923	0.000495	0.0004994	0.0005048	0.0005116	0.0005215	0.0005347	0.000549	0.0005632	0.0005774	0.0005885	0.0005961	0.0006011	0.0006047	0.0006081	0.0006118	0.0006126	0.0006112
88	-4.066e-20	-0.0001498	-0.0002712	-0.0003639	-0.0004305	-0.0004724	-0.0004921	-0.000489	-0.0004635	-0.0004164	-0.0003481	-0.0002633	-0.0001757	-0.0001004	-3.59e-05	1.892e-05	6.477e-05	0.0001043	0.000135	0.0001573	0.0001714	0.0001778	0.000181	0.0001796	0.0001757	0.000169	0.0001623	0.0001576	0.0001535	0.0001524	0.000155	0.0001615	0.0001718	0.0001832	0.0001978	0.000213	0.0002301	0.0002443	0.0002527	0.0002557	0.0002531	0.0002451	0.0002333	0.0002191	0.0002046	0.0001868	0.0001667	0.0001433	0.0001207
89	-1.084e-19	-0.0004162	-0.0007605	-0.001028	-0.001224	-0.001349	-0.001401	-0.001383	-0.001304	-0.00117	-0.0009855	-0.0007632	-0.0005383	-0.0003472	-0.0001891	-6.158e-05	3.856e-05	0.0001097	0.0001548	0.0001827	0.0001989	0.000211	0.0002244	0.0002373	0.0002517	0.0002692	0.0002944	0.0003278	0.0003679	0.0004129	0.0004599	0.0005059	0.000546	0.0005811	0.0006131	0.0006384	0.0006552	0.0006573	0.0006426	0.0006153	0.0005786	0.0005341	0.0004861	0.0004383	0.0003908	0.0003423	0.0002957	0.0002539	0.0002205
90	9.487e-20	-0.0001754	-0.0003093	-0.000399	-0.0004475	-0.0004643	-0.0004537	-0.0004136	-0.000355	-0.0002754	-0.0001742	-5.122e-05	7.084e-05	0.0001689	0.0002334	0.0002665	0.000275	0.0002715	0.000251	0.0002179	0.0001774	0.000132	8.537e-05	4.213e-05	7.456e-06	-1.452e-05	-2.405e-05	-2.072e-05	-1.13e-05	6.738e-06	4.039e-05	8.161e-05	0.0001283	0.0001783	0.0002289	0.0002752	0.0003203	0.0003601	0.00039	0.0004131	0.0004317	0.0004391	0.0004444	0.000448	0.0004483	0.0004453	0.000441	0.0004309	0.0004222
91	1.525e-20	-3.001e-05	-5.049e-05	-5.942e-05	-5.772e-05	-4.795e-05	-3.047e-05	-5.721e-06	2.584e-05	6.573e-05	0.0001147	0.0001726	0.0002356	0.0002954	0.0003497	0.0003975	0.0004399	0.0004778	0.0005099	0.0005364	0.0005568	0.0005719	0.0005808	0.0005837	0.0005835	0.0005794	0.0005744	0.0005682	0.0005607	0.0005544	0.0005506	0.00055	0.0005507	0.0005538	0.0005594	0.0005673	0.0005798	0.0005943	0.0006119	0.0006313	0.0006514	0.000671	0.0006887	0.0007067	0.0007242	0.0007405	0.0007556	0.0007681	0.00078
92	0	0.0001397	0.0002745	0.0004032	0.0005286	0.0006502	0.0007748	0.0008955	0.0009972	0.001082	0.001145	0.001192	0.001229	0.001265	0.001298	0.001327	0.001354	0.001379	0.001412	0.001466	0.001541	0.001645	0.001775	0.001925	0.002089	0.002267	0.002461	0.002667	0.002884	0.003106	0.003325	0.003537	0.003733	NaN	NaN	NaN	NaN	NaN	NaN	NaN	NaN	NaN	NaN	NaN	NaN	NaN	NaN	NaN	NaN
93	1.694e-21	2.41e-05	4.639e-05	6.838e-05	8.772e-05	0.0001033	0.0001112	0.0001112	0.0001031	9.059e-05	7.438e-05	5.152e-05	2.695e-05	1.031e-06	-2.594e-05	-4.983e-05	-7.138e-05	-8.528e-05	-9.264e-05	-9.029e-05	-8.25e-05	-6.816e-05	-4.539e-05	-2.071e-05	6.157e-06	3.296e-05	5.835e-05	8.325e-05	0.000104	0.0001223	0.0001339	0.0001418	0.0001435	0.0001385	0.0001329	0.0001252	0.0001189	0.0001114	0.0001021	9.225e-05	8.294e-05	7.786e-05	7.651e-05	7.985e-05	8.82e-05	9.746e-05	0.0001091	0.0001204	0.0001331
94	-1.355e-20	0.0001742	0.0003757	0.0006021	0.0008521	0.001133	0.001449	0.001802	0.002184	0.002588	0.003009	0.003447	0.003876	0.004283	0.004665	0.005024	0.00535	0.005634	0.005862	NaN	NaN	NaN	NaN	NaN	NaN	NaN	NaN	NaN	NaN	NaN	NaN	NaN	NaN	NaN	NaN	NaN	NaN	NaN	NaN	NaN	NaN	NaN	NaN	NaN	NaN	NaN	NaN	NaN	NaN
95	0	4.046e-05	7.825e-05	0.0001161	0.0001522	0.0001847	0.0002149	0.000241	0.0002579	0.0002683	0.0002723	0.0002684	0.0002646	0.0002607	0.0002521	0.0002415	0.0002306	0.0002223	0.0002171	0.0002183	0.0002242	0.000236	0.0002538	0.0002687	0.0002809	0.0002941	0.0003091	0.0003245	0.0003387	0.0003537	0.0003688	0.0003829	0.0003941	0.0004041	0.0004189	0.0004381	0.0004599	0.0004815	0.0005029	0.0005233	0.0005426	0.0005606	0.0005802	0.0006033	0.0006281	0.0006505	0.0006721	0.0006942	0.0007166
96	-2.711e-20	-0.000218	-0.000395	-0.0005324	-0.000634	-0.000699	-0.0007285	-0.0007216	-0.0006831	-0.0006176	-0.0005234	-0.0004055	-0.0002862	-0.0001853	-9.971e-05	-2.806e-05	3.066e-05	7.765e-05	0.0001096	0.0001315	0.0001475	0.0001571	0.000165	0.0001726	0.0001795	0.0001837	0.000188	0.0001919	0.0001967	0.0002056	0.000218	0.0002323	0.0002485	0.0002647	0.00028	0.0002949	0.0003134	0.0003313	0.0003497	0.000366	0.0003787	0.0003865	0.0003896	0.0003881	0.0003839	0.0003779	0.00037	0.0003554	0.0003376
97	2.711e-20	-0.0001013	-0.0001798	-0.0002371	-0.0002735	-0.0002888	-0.0002814	-0.0002502	-0.0002	-0.0001333	-4.795e-05	5.86e-05	0.0001759	0.0002928	0.0004089	0.0005215	0.0006305	0.0007372	0.0008394	0.0009397	0.00104	0.001141	0.001239	0.001335	0.001427	0.001516	0.001604	0.00169	0.001776	0.001859	0.001941	0.002019	0.002093	0.002162	0.002226	0.002285	0.002341	0.002391	0.002434	0.002471	0.002503	0.00253	0.002552	0.00257	0.002585	0.002597	0.002605	0.002607	0.002603
98	5.421e-20	-0.0002001	-0.0003613	-0.0004876	-0.0005834	-0.000649	-0.000685	-0.0006903	-0.000669	-0.0006234	-0.0005505	-0.00045	-0.0003478	-0.0002619	-0.0001894	-0.0001281	-7.862e-05	-3.977e-05	-1.417e-05	2.506e-06	1.338e-05	1.574e-05	1.048e-05	4.731e-06	-1.382e-06	-9.4e-06	-1.782e-05	-2.432e-05	-2.881e-05	-2.972e-05	-2.732e-05	-2.447e-05	-1.843e-05	-9.721e-06	-1.6e-06	5.152e-06	1.444e-05	2.367e-05	3.171e-05	3.845e-05	4.416e-05	4.699e-05	4.897e-05	4.918e-05	4.728e-05	4.575e-05	4.61e-05	4.473e-05	4.37e-05
99	-1.694e-21	-1.624e-05	-1.272e-05	1.456e-05	6.083e-05	0.0001179	0.0001868	0.0002698	0.0003668	0.0004823	0.0006175	0.0007621	0.0009013	0.001024	0.001127	0.001211	0.001281	0.001334	0.001361	0.00136	0.001332	0.001277	0.0012	0.001106	0.0009988	0.0008849	0.0007664	0.0006439	0.0005215	0.0004102	0.0003139	0.0002316	0.0001654	0.0001162	8.671e-05	7.367e-05	7.787e-05	9.592e-05	0.0001264	0.0001687	0.0002145	0.0002624	0.0003158	0.0003697	0.0004252	0.0004755	0.0005219	0.0005579	0.0005844
100	-6.776e-21	-5.052e-05	-9.125e-05	-0.0001244	-0.0001497	-0.0001665	-0.0001741	-0.0001719	-0.0001596	-0.0001384	-0.0001082	-6.816e-05	-2.426e-05	1.953e-05	6.735e-05	0.0001198	0.0001782	0.0002414	0.0003086	0.0003793	0.0004532	0.0005303	0.0006087	0.0006928	0.0007799	0.0008648	0.0009461	0.001021	0.00109	0.001152	0.001209	0.001264	0.001314	0.001362	0.001402	0.001435	0.001468	0.001502	0.001538	0.001577	0.001623	0.001675	0.001727	0.001786	0.001852	0.00193	0.002023	0.002131	0.002251
101	2.711e-20	-0.0003735	-0.0007038	-0.0009912	-0.001221	-0.001397	-0.001507	-0.001551	-0.001536	-0.001471	-0.001367	-0.001216	-0.001044	-0.0008703	-0.0007081	-0.0005681	-0.0004451	-0.0003512	-0.0002955	-0.0002705	-0.0002654	-0.0002753	-0.0003062	-0.0003552	-0.0004257	-0.000502	-0.0005815	-0.0006667	-0.0007496	-0.0008168	-0.0008724	-0.0009173	-0.0009531	-0.0009772	-0.0009845	-0.0009692	-0.0009408	-0.000895	-0.000831	-0.0007516	-0.0006679	-0.0005771	-0.0004838	-0.0003876	-0.0002898	-0.0002029	-0.0001322	-7.531e-05	-3.94e-05
102	-2.711e-20	-0.0001304	-0.0002371	-0.0003222	-0.0003832	-0.0004184	-0.0004335	-0.0004277	-0.000395	-0.0003464	-0.0002838	-0.0002004	-0.0001084	-1.51e-05	7.715e-05	0.0001674	0.0002605	0.0003575	0.0004552	0.0005445	0.0006407	0.0007398	0.0008355	0.0009263	0.0009979	0.001056	0.0011	0.001118	0.001115	0.001091	0.001057	0.0009981	0.0009198	0.0008204	0.0006997	0.0005757	0.000446	0.0003188	0.0002068	0.000108	2.572e-05	-4.364e-05	-9.187e-05	-0.0001205	-0.0001211	-9.168e-05	-4.273e-05	1.794e-05	7.875e-05
103	2.711e-20	-0.0002023	-0.0003702	-0.0005094	-0.0006182	-0.0006854	-0.0007116	-0.0006949	-0.0006345	-0.0005449	-0.000428	-0.0002872	-0.0001415	-8.351e-06	0.0001146	0.0002271	0.0003265	0.0004063	0.0004629	0.0004957	0.0005128	0.0005129	0.0004991	0.000476	0.0004443	0.0004124	0.0003776	0.0003356	0.0002935	0.000249	0.0002071	0.0001695	0.0001401	0.0001212	0.000109	0.0001018	9.094e-05	8.321e-05	8.292e-05	8.856e-05	0.0001099	0.0001429	0.00018	0.0002184	0.0002565	0.0002911	0.0003263	0.000363	0.0003932
104	1.355e-20	0.0001728	0.0003527	0.0005447	0.0007547	0.0009852	0.001246	0.001532	0.001828	0.002137	0.002453	0.002771	0.003086	0.003391	0.003683	0.003959	0.004216	0.004453	0.004673	0.004881	0.00507	NaN	NaN	NaN	NaN	NaN	NaN	NaN	NaN	NaN	NaN	NaN	NaN	NaN	NaN	NaN	NaN	NaN	NaN	NaN	NaN	NaN	NaN	NaN	NaN	NaN	NaN	NaN	NaN
105	-2.033e-20	8.82e-05	0.0001647	0.0002107	0.0002277	0.0002279	0.000205	0.0001606	0.0001001	1.649e-05	-7.623e-05	-0.0001625	-0.0002423	-0.0003099	-0.0003496	-0.0003685	-0.000374	-0.0003621	-0.000335	-0.0002937	-0.0002396	-0.0001868	-0.0001468	-0.0001079	-6.879e-05	-3.854e-05	-1.542e-05	2.038e-07	7.292e-06	8.188e-06	1.123e-06	-7.558e-06	-1.438e-05	-1.104e-05	-1.261e-05	-1.918e-05	-2.421e-05	-2.546e-05	-2.043e-05	-9.002e-06	4.707e-06	2.506e-05	4.322e-05	6.07e-05	7.184e-05	8.855e-05	0.0001107	0.0001315	0.000147
106	-8.132e-20	0.0003773	0.0007657	0.001178	0.001622	0.002107	0.002652	0.003244	NaN	NaN	NaN	NaN	NaN	NaN	NaN	NaN	NaN	NaN	NaN	NaN	NaN	NaN	NaN	NaN	NaN	NaN	NaN	NaN	NaN	NaN	NaN	NaN	NaN	NaN	NaN	NaN	NaN	NaN	NaN	NaN	NaN	NaN	NaN	NaN	NaN	NaN	NaN	NaN	NaN
107	3.388e-21	4.801e-05	9.656e-05	0.0001458	0.0001971	0.0002509	0.0003101	0.0003719	0.0004303	0.0004845	0.0005336	0.0005815	0.0006265	0.0006673	0.0007012	0.0007271	0.000745	0.0007562	0.0007655	0.0007764	0.0007906	0.000808	0.0008233	0.0008408	0.0008616	0.0008878	0.000917	0.0009469	0.0009742	0.0009951	0.001007	0.001011	0.001006	0.0009967	0.0009788	0.0009523	0.0009176	0.000881	0.0008439	0.0008106	0.0007839	0.0007657	0.0007559	0.000754	0.0007587	0.0007689	0.0007847	0.0008026	0.0008172
108	1.694e-21	3.021e-05	5.877e-05	8.416e-05	0.0001063	0.0001248	0.0001427	0.0001576	0.0001641	0.0001619	0.0001523	0.0001416	0.0001327	0.0001272	0.000123	0.00012	0.000119	0.0001191	0.0001239	0.0001371	0.0001614	0.0001954	0.000231	0.0002662	0.0002989	0.0003315	0.0003627	0.0003903	0.0004133	0.0004307	0.0004413	0.0004426	0.0004354	0.0004269	0.0004176	0.0004091	0.0004007	0.0003946	0.0003915	0.0003934	0.0003987	0.0004076	0.0004209	0.0004371	0.0004504	0.0004597	0.0004645	0.0004628	0.0004534
109	0	0.0001573	0.0003175	0.0004831	0.0006562	0.0008388	0.001041	0.001256	0.00147	0.001684	0.001905	0.002129	0.00236	0.002595	0.002836	0.00308	0.003327	0.003573	0.003829	0.004097	0.004374	0.00465	NaN	NaN	NaN	NaN	NaN	NaN	NaN	NaN	NaN	NaN	NaN	NaN	NaN	NaN	NaN	NaN	NaN	NaN	NaN	NaN	NaN	NaN	NaN	NaN	NaN	NaN	NaN
110	-6.776e-21	-3.103e-05	-5.469e-05	-7.239e-05	-8.645e-05	-9.353e-05	-9.206e-05	-8.168e-05	-6.435e-05	-4.253e-05	-1.459e-05	2.065e-05	6.083e-05	0.0001024	0.0001461	0.0001936	0.0002417	0.0002895	0.0003366	0.0003828	0.0004304	0.0004783	0.0005257	0.000569	0.0006076	0.0006404	0.0006658	0.0006848	0.0006972	0.0007021	0.0007007	0.0006915	0.000675	0.0006522	0.000627	0.0006	0.0005741	0.0005513	0.0005328	0.0005194	0.0005135	0.0005154	0.0005251	0.0005415	0.0005644	0.0005906	0.0006202	0.0006493	0.0006761
111	3.388e-21	2.985e-05	5.798e-05	8.497e-05	0.0001104	0.0001335	0.0001564	0.0001765	0.0001901	0.0001984	0.0002028	0.0002032	0.000205	0.0002072	0.000208	0.000207	0.0002046	0.0002017	0.0002015	0.0002048	0.0002114	0.0002193	0.0002289	0.0002342	0.0002357	0.0002363	0.0002375	0.0002381	0.0002357	0.0002294	0.0002212	0.0002104	0.0001983	0.0001846	0.0001736	0.0001671	0.0001626	0.0001573	0.0001527	0.0001518	0.0001542	0.000159	0.0001668	0.0001766	0.0001888	0.0001997	0.000206	0.0002078	0.0002077
112	2.033e-20	0.000105	0.0002009	0.0002848	0.0003491	0.0003937	0.0004229	0.0004266	0.0004	0.0003358	0.0002497	0.0001491	4.5e-05	-4.926e-05	-0.000133	-0.0002038	-0.0002566	-0.0002977	-0.0003194	-0.0003157	-0.000272	-0.0002032	-0.0001184	-2.579e-05	6.037e-05	0.0001392	0.0002118	0.0002709	0.0003239	0.0003771	0.0004208	0.0004414	0.0004472	0.0004457	0.0004364	0.0004274	0.0004209	0.0004146	0.000411	0.000404	0.0003856	0.0003694	0.0003645	0.0003622	0.0003589	0.0003587	0.0003564	0.0003472	0.0003303
113	-1.355e-20	7.644e-05	0.0001528	0.0002305	0.0003113	0.0003963	0.0004911	0.0005931	0.0006958	0.0007999	0.0009062	0.001015	0.001129	0.001248	0.001374	0.001504	0.001637	0.001773	0.001913	0.002059	0.00221	0.002362	0.002513	0.002659	0.002798	0.002927	0.003048	0.003157	0.003254	0.003338	0.003413	0.003477	0.003534	0.003585	0.003631	0.003676	0.003719	0.003757	0.003794	0.00383	0.003863	0.00389	0.003911	NaN	NaN	NaN	NaN	NaN	NaN
114	1.694e-21	2.055e-05	3.981e-05	5.826e-05	7.451e-05	8.756e-05	9.905e-05	0.0001065	0.000107	0.0001005	8.959e-05	7.431e-05	5.787e-05	4.068e-05	2.124e-05	1.404e-06	-1.626e-05	-3.158e-05	-4.025e-05	-4.086e-05	-3.191e-05	-1.671e-05	5.532e-06	3.09e-05	5.835e-05	8.997e-05	0.0001234	0.0001552	0.0001826	0.000203	0.0002169	0.0002231	0.000224	0.0002185	0.0002105	0.0002015	0.0001884	0.0001719	0.0001541	0.0001391	0.0001279	0.0001204	0.0001162	0.0001134	0.0001128	0.0001106	0.0001053	9.968e-05	9.491e-05
115	0	3.505e-05	7.229e-05	0.0001159	0.0001686	0.0002343	0.0003193	0.0004282	0.00056	0.0007203	0.0009163	0.00115	0.001428	0.001755	0.002131	0.002558	0.003034	0.003551	0.004102	0.004679	NaN	NaN	NaN	NaN	NaN	NaN	NaN	NaN	NaN	NaN	NaN	NaN	NaN	NaN	NaN	NaN	NaN	NaN	NaN	NaN	NaN	NaN	NaN	NaN	NaN	NaN	NaN	NaN	NaN
116	2.711e-20	0.0002456	0.0004968	0.0007606	0.001041	0.001341	0.001674	0.002031	0.002393	0.002761	0.003134	0.003506	0.003874	0.004234	0.00458	0.00491	0.005221	0.005512	0.005788	NaN	NaN	NaN	NaN	NaN	NaN	NaN	NaN	NaN	NaN	NaN	NaN	NaN	NaN	NaN	NaN	NaN	NaN	NaN	NaN	NaN	NaN	NaN	NaN	NaN	NaN	NaN	NaN	NaN	NaN
117	1.355e-20	0.0001489	0.0003002	0.0004581	0.0006232	0.0007947	0.0009652	0.001134	0.001302	0.001471	0.001643	0.001814	0.001984	0.002155	0.002328	0.002506	0.002693	0.002898	0.003124	0.003375	0.003652	0.003952	0.004272	0.004607	NaN	NaN	NaN	NaN	NaN	NaN	NaN	NaN	NaN	NaN	NaN	NaN	NaN	NaN	NaN	NaN	NaN	NaN	NaN	NaN	NaN	NaN	NaN	NaN	NaN
118	-3.388e-21	5.492e-05	0.0001079	0.0001594	0.0002073	0.0002512	0.0002955	0.0003377	0.0003697	0.0003944	0.0004149	0.0004335	0.0004526	0.0004746	0.000497	0.0005218	0.0005471	0.0005721	0.0005983	0.0006312	0.000669	0.000709	0.0007472	0.0007823	0.0008116	0.000838	0.000859	0.0008757	0.0008876	0.0008959	0.0008979	0.0008927	0.0008825	0.0008709	0.0008566	0.0008412	0.0008247	0.0008089	0.0007943	0.0007814	0.0007689	0.0007608	0.0007597	0.0007621	0.0007661	0.0007747	0.0007855	0.0007965	0.0008059
119	1.255e-21	1.406e-21	-2.362e-08	-2.742e-06	-3.903e-06	-1.235e-06	5.195e-06	1.649e-05	4.231e-05	7.825e-05	0.000122	0.0001775	0.0002446	0.0003228	0.0004136	0.0005143	0.0006203	0.0007283	0.0008378	0.0009359	0.001028	0.001117	0.001193	0.001257	0.001308	0.001346	0.001368	0.001379	0.001377	0.001361	0.001337	0.001301	0.001249	0.001189	0.001121	0.001051	0.0009764	0.0009057	0.0008322	0.0007608	0.0006907	0.0006255	0.0005652	0.0005182	0.0004802	0.0004484	0.0004158	0.000389	0.0003633
120	6.776e-21	2.468e-05	4.809e-05	7.014e-05	9.087e-05	0.0001095	0.0001279	0.0001447	0.0001561	0.0001635	0.0001677	0.0001687	0.0001684	0.0001689	0.0001706	0.0001726	0.0001764	0.0001821	0.0001909	0.0002044	0.0002206	0.0002379	0.0002561	0.0002728	0.0002853	0.0002932	0.0002976	0.0002971	0.0002915	0.0002815	0.0002683	0.0002536	0.0002391	0.0002258	0.0002153	0.0002094	0.0002084	0.000211	0.0002165	0.0002247	0.0002348	0.0002452	0.0002549	0.0002622	0.0002653	0.0002634	0.0002556	0.0002414	0.0002223
121	0	0.0001077	0.0002169	0.0003312	0.0004521	0.0005814	0.0007249	0.0008791	0.001034	0.001188	0.001343	0.001496	0.001646	0.001796	0.001939	0.002075	0.002203	0.002323	0.002439	0.002554	0.002669	0.002779	0.002884	0.002982	0.003069	0.003149	0.003224	0.003295	0.003363	0.003431	0.003502	0.003578	0.003666	0.003768	0.003887	0.004026	0.00418	0.004348	NaN	NaN	NaN	NaN	NaN	NaN	NaN	NaN	NaN	NaN	NaN
122	5.421e-20	-0.0002099	-0.000384	-0.0005227	-0.0006279	-0.0007036	-0.0007484	-0.0007634	-0.0007503	-0.0007082	-0.0006385	-0.0005447	-0.0004448	-0.0003538	-0.0002714	-0.0001959	-0.0001241	-5.867e-05	1.718e-06	5.748e-05	0.0001085	0.000156	0.0002023	0.0002433	0.0002737	0.0002956	0.0003082	0.0003106	0.0003049	0.0002896	0.0002659	0.0002356	0.0001999	0.0001591	0.0001188	8.335e-05	4.99e-05	2.104e-05	-3.628e-06	-2.523e-05	-4.138e-05	-5.123e-05	-5.658e-05	-5.803e-05	-5.549e-05	-5.274e-05	-5.042e-05	-4.558e-05	-4.161e-05
123	0	2.655e-05	5.37e-05	8.221e-05	0.000112	0.0001429	0.0001772	0.0002139	0.0002491	0.0002855	0.0003223	0.0003579	0.0003928	0.0004248	0.0004538	0.0004811	0.0005051	0.0005243	0.0005401	0.000555	0.0005656	0.0005717	0.0005742	0.0005728	0.0005696	0.0005655	0.0005594	0.000553	0.000548	0.0005429	0.0005365	0.0005297	0.0005237	0.0005174	0.0005091	0.0004992	0.000486	0.0004701	0.000451	0.0004256	0.0003965	0.000367	0.0003389	0.0003114	0.0002858	0.0002668	0.0002515	0.0002406	0.0002343
124	-1.355e-20	-7.524e-05	-0.0001289	-0.000161	-0.0001736	-0.0001681	-0.0001449	-0.0001087	-6.041e-05	1.923e-06	8.086e-05	0.0001778	0.0002847	0.000387	0.0004824	0.0005716	0.0006542	0.0007307	0.0008072	0.0008847	0.000962	0.001036	0.001106	0.001169	0.001227	0.001283	0.001337	0.001389	0.001441	0.001489	0.001534	0.001576	0.001617	0.001658	0.001702	0.001747	0.001792	0.001836	0.001877	0.001913	0.001945	0.001973	0.001995	0.002009	0.002014	0.002008	0.001991	0.001963	0.001924
125	-3.388e-21	-5.965e-05	-0.0001107	-0.0001536	-0.0001851	-0.0002041	-0.0002087	-0.0001983	-0.0001738	-0.0001358	-8.7e-05	-2.754e-05	3.934e-05	0.0001097	0.0001834	0.00026	0.0003387	0.0004153	0.0004885	0.0005564	0.0006189	0.0006738	0.0007196	0.0007533	0.000774	0.0007829	0.000779	0.0007602	0.0007307	0.0006908	0.0006439	0.0005911	0.0005368	0.0004841	0.0004365	0.0003953	0.0003591	0.0003288	0.000308	0.0002929	0.0002854	0.0002845	0.0002883	0.0002949	0.0003017	0.000306	0.0003054	0.0003	0.0002904
126	1.016e-20	-5.388e-05	-9.758e-05	-0.0001311	-0.0001546	-0.0001687	-0.0001724	-0.0001665	-0.0001537	-0.0001326	-0.000105	-7.115e-05	-3.545e-05	-2.992e-06	2.589e-05	5.185e-05	7.357e-05	9.112e-05	0.0001059	0.000121	0.0001355	0.0001499	0.0001645	0.000178	0.0001908	0.0002042	0.0002188	0.0002361	0.0002559	0.0002781	0.0003001	0.0003217	0.0003432	0.0003647	0.0003872	0.0004099	0.0004313	0.0004513	0.0004691	0.0004846	0.0004968	0.0005085	0.0005209	0.0005357	0.0005528	0.0005726	0.0005957	0.000622	0.0006515
127	-6.776e-21	-6.27e-05	-0.000112	-0.0001494	-0.0001731	-0.0001848	-0.0001835	-0.0001678	-0.000142	-0.0001066	-5.995e-05	-1.371e-06	6.263e-05	0.0001258	0.0001889	0.000247	0.0003045	0.0003606	0.0004131	0.0004681	0.0005241	0.0005774	0.0006292	0.0006797	0.0007275	0.000773	0.0008187	0.0008606	0.0008993	0.0009353	0.0009622	0.0009807	0.0009939	0.0009995	0.0009943	0.0009804	0.0009568	0.0009247	0.0008868	0.000842	0.0007904	0.0007391	0.0006913	0.0006452	0.000603	0.00057	0.0005436	0.0005236	0.000508
128	0	0.0001178	0.0002383	0.0003671	0.0005076	0.000652	0.0008006	0.0009539	0.001111	0.001281	0.001461	0.00165	0.001848	0.002051	0.002258	0.002467	0.002685	0.002911	0.003147	0.003399	0.003661	0.003935	0.004219	0.004513	0.004814	0.005119	NaN	NaN	NaN	NaN	NaN	NaN	NaN	NaN	NaN	NaN	NaN	NaN	NaN	NaN	NaN	NaN	NaN	NaN	NaN	NaN	NaN	NaN	NaN
129	2.033e-20	-0.0001126	-0.0002036	-0.0002724	-0.000318	-0.0003387	-0.0003343	-0.0003063	-0.000261	-0.0002028	-0.0001303	-4.23e-05	5.118e-05	0.0001413	0.0002256	0.0003003	0.0003654	0.0004229	0.0004738	0.0005243	0.0005771	0.0006306	0.0006817	0.0007294	0.0007688	0.0008011	0.0008278	0.0008483	0.0008626	0.0008712	0.0008702	0.0008594	0.0008392	0.0008128	0.0007788	0.0007409	0.0007	0.0006594	0.0006191	0.0005779	0.0005354	0.0004961	0.0004599	0.000428	0.000401	0.0003816	0.0003682	0.0003582	0.0003471
130	-6.776e-21	9.775e-05	0.000198	0.0003038	0.0004195	0.0005445	0.0006855	0.0008405	0.0009986	0.001162	0.001326	0.001487	0.001641	0.001787	0.001921	0.00204	0.002144	0.00223	0.002298	0.002356	0.002399	0.002426	0.002443	0.00245	0.002447	0.002435	0.002419	0.002395	0.002368	0.002336	0.002297	0.002253	0.00221	0.002165	0.002117	0.00207	0.002024	0.001979	0.001939	0.0019	0.001866	0.00184	0.001824	0.00181	0.001802	0.001801	0.001801	0.0018	0.001794
131	-2.541e-21	1.566e-05	3.197e-05	4.861e-05	6.506e-05	8.118e-05	9.955e-05	0.0001205	0.0001393	0.0001576	0.0001777	0.0002011	0.0002284	0.0002591	0.0002935	0.0003314	0.0003726	0.0004157	0.0004594	0.0005079	0.0005591	0.0006103	0.0006593	0.0007044	0.0007447	0.000779	0.0008062	0.0008257	0.0008379	0.0008435	0.0008416	0.0008334	0.0008205	0.0008049	0.0007872	0.0007692	0.0007528	0.0007401	0.0007315	0.0007274	0.0007278	0.0007323	0.0007404	0.0007512	0.0007626	0.0007751	0.0007873	0.0007967	0.0008015
132	-1.694e-21	2.862e-05	5.584e-05	8.239e-05	0.0001072	0.0001291	0.0001494	0.0001649	0.0001721	0.000173	0.0001708	0.0001662	0.0001615	0.0001596	0.0001582	0.0001563	0.0001556	0.0001585	0.0001695	0.0001912	0.0002216	0.0002596	0.0003066	0.0003592	0.0004149	0.0004735	0.0005372	0.0006028	0.0006668	0.0007276	0.0007813	0.0008287	0.0008675	0.0008918	0.0009024	0.0008978	0.0008808	0.000849	0.000805	0.0007527	0.0006904	0.0006245	0.0005548	0.0004836	0.0004206	0.0003668	0.0003263	0.0002988	0.0002856
133	1.271e-21	4.595e-06	5.72e-06	4.054e-06	7.277e-07	-3.338e-06	-8.725e-06	-1.551e-05	-2.394e-05	-3.388e-05	-4.426e-05	-5.386e-05	-6.028e-05	-6.029e-05	-5.542e-05	-4.745e-05	-3.708e-05	-2.178e-05	-1.908e-06	2.19e-05	4.947e-05	8.038e-05	0.0001141	0.0001496	0.0001836	0.0002163	0.0002473	0.000276	0.0002999	0.0003199	0.0003364	0.0003492	0.0003568	0.0003578	0.0003534	0.0003452	0.0003337	0.0003206	0.0003064	0.000291	0.0002725	0.0002522	0.00023	0.0002077	0.0001876	0.0001689	0.0001519	0.0001365	0.0001218
134	0	9.141e-05	0.0001832	0.0002751	0.0003683	0.0004635	0.0005674	0.0006757	0.0007771	0.0008719	0.0009595	0.00104	0.001113	0.001178	0.001238	0.00129	0.001333	0.001365	0.00139	0.001416	0.001443	0.001471	0.001498	0.001522	0.001544	0.001564	0.001579	0.00159	0.001598	0.001601	0.001595	0.001579	0.001555	0.001522	0.001481	0.001433	0.001377	0.001318	0.001254	0.001188	0.001121	0.001055	0.0009939	0.000937	0.0008846	0.0008376	0.0007951	0.0007567	0.0007184
135	6.776e-21	5.078e-05	0.0001008	0.0001519	0.0002048	0.0002588	0.0003176	0.0003764	0.0004303	0.0004817	0.0005314	0.0005774	0.00062	0.0006622	0.000701	0.0007348	0.0007636	0.0007852	0.0008086	0.0008352	0.0008631	0.0008896	0.0009154	0.0009394	0.0009565	0.0009695	0.0009796	0.0009857	0.0009894	0.0009831	0.0009672	0.0009417	0.0009096	0.0008712	0.0008288	0.0007878	0.000748	0.0007091	0.0006712	0.0006335	0.0006001	0.0005726	0.000551	0.0005347	0.0005232	0.0005129	0.0004996	0.0004819	0.0004614
136	-1.016e-20	4.524e-05	8.785e-05	0.0001255	0.0001558	0.0001775	0.0001738	0.0001467	0.0001072	5.752e-05	4.83e-06	-4.391e-05	-8.203e-05	-0.0001103	-0.00013	-0.0001414	-0.0001438	-0.0001288	-9.715e-05	-5.126e-05	7.034e-06	7.171e-05	0.000138	0.0002004	0.0002609	0.0003204	0.0003764	0.0004272	0.0004701	0.0005022	0.000523	0.0005345	0.0005395	0.0005397	0.0005373	0.0005317	0.0005213	0.0005089	0.000496	0.0004852	0.000479	0.0004797	0.0004847	0.0004917	0.0004976	0.0005006	0.0004977	0.0004905	0.0004785
137	-4.066e-20	0.0001539	0.000312	0.0004776	0.0006537	0.0008429	0.001055	0.001283	0.001513	0.001741	0.001965	0.00218	0.002385	0.002574	0.002744	0.002893	0.003018	0.003117	0.003196	0.003265	0.003324	0.003367	0.003399	0.003418	0.003426	0.003421	0.003406	0.003379	0.003342	0.00329	0.003224	0.003146	0.003064	0.002977	0.002891	0.002809	0.002738	0.002681	0.002642	0.002622	0.002625	0.002652	0.002698	0.002757	NaN	NaN	NaN	NaN	NaN
138	-4.235e-22	-5.136e-06	-9.575e-06	-1.259e-05	-1.524e-05	-1.862e-05	-2.246e-05	-2.732e-05	-3.275e-05	-3.692e-05	-4.017e-05	-4.333e-05	-4.617e-05	-4.894e-05	-5.067e-05	-4.807e-05	-4.091e-05	-2.953e-05	-1.237e-05	9.03e-06	3.232e-05	5.773e-05	8.544e-05	0.0001145	0.0001442	0.0001715	0.0001918	0.0002053	0.0002124	0.0002114	0.0002034	0.0001907	0.0001743	0.0001544	0.0001321	0.0001083	8.648e-05	6.947e-05	5.7e-05	4.867e-05	4.576e-05	4.861e-05	5.551e-05	6.565e-05	7.89e-05	9.434e-05	0.0001121	0.0001291	0.0001444
139	-3.388e-21	1.083e-05	2.123e-05	2.952e-05	3.352e-05	3.175e-05	2.59e-05	1.707e-05	5.124e-06	-8.225e-06	-2.071e-05	-3.184e-05	-4.328e-05	-5.11e-05	-5.396e-05	-5.115e-05	-4.11e-05	-2.451e-05	-3.958e-06	1.944e-05	4.436e-05	6.951e-05	9.598e-05	0.0001244	0.0001496	0.0001702	0.0001873	0.0002	0.0002057	0.0002071	0.0002056	0.0002025	0.0001984	0.0001901	0.0001781	0.0001651	0.0001525	0.0001376	0.0001198	0.0001028	8.348e-05	6.036e-05	3.263e-05	4.822e-07	-3.197e-05	-6.481e-05	-9.695e-05	-0.0001285	-0.000156
140	1.355e-20	0.0001313	0.0002615	0.0003916	0.000522	0.0006539	0.0007947	0.0009384	0.00107	0.001186	0.001289	0.001378	0.001454	0.001522	0.001577	0.001619	0.001645	0.001655	0.001656	0.001656	0.001659	0.001661	0.001662	0.001659	0.001645	0.001625	0.001603	0.001579	0.001554	0.001526	0.001496	0.00146	0.00142	0.001378	0.001337	0.001303	0.001272	0.001242	0.001209	0.001176	0.001144	0.001111	0.00108	0.001052	0.001026	0.001001	0.0009724	0.0009432	0.0009179
141	-6.776e-21	4.338e-05	8.798e-05	0.000136	0.0001889	0.0002473	0.0003144	0.0003892	0.0004673	0.0005479	0.0006311	0.000716	0.0008029	0.0008895	0.0009727	0.001052	0.001127	0.001198	0.001265	0.00133	0.00139	0.001442	0.001484	0.001516	0.001537	0.001549	0.00155	0.00154	0.001517	0.00148	0.001432	0.001374	0.001313	0.001249	0.001185	0.001121	0.001059	0.001005	0.000958	0.0009184	0.0008884	0.0008676	0.0008522	0.0008409	0.000834	0.0008279	0.0008238	0.0008155	0.0007992
142	0	5.029e-05	0.0001006	0.0001521	0.0002047	0.0002583	0.0003165	0.000377	0.0004332	0.0004842	0.0005322	0.0005769	0.00062	0.0006614	0.0006994	0.0007335	0.0007648	0.0007921	0.0008185	0.000849	0.000884	0.0009194	0.0009553	0.000989	0.001019	0.001046	0.00107	0.00109	0.001108	0.001121	0.001126	0.001125	0.001119	0.001109	0.001095	0.001077	0.00106	0.001041	0.001018	0.0009909	0.0009611	0.0009299	0.0008956	0.0008602	0.0008232	0.0007837	0.000744	0.0006978	0.0006482
143	-6.776e-21	8.119e-05	0.0001619	0.0002442	0.0003288	0.0004166	0.0005135	0.0006166	0.0007181	0.0008188	0.000918	0.001015	0.00111	0.001205	0.001297	0.001384	0.001464	0.001531	0.001587	0.001636	0.001675	0.001705	0.001726	0.001735	0.001726	0.001703	0.001669	0.001625	0.001577	0.001523	0.001464	0.001402	0.001335	0.001262	0.001185	0.001115	0.001047	0.0009788	0.0009104	0.0008421	0.0007736	0.0007066	0.0006442	0.0005876	0.0005405	0.0005012	0.0004635	0.0004296	0.0004028
144	2.118e-22	5.321e-06	1.506e-05	2.768e-05	4.346e-05	6.366e-05	8.806e-05	0.0001172	0.0001512	0.0001905	0.0002362	0.0002869	0.0003406	0.0003967	0.000457	0.000521	0.0005872	0.0006571	0.0007303	0.0008065	0.000883	0.0009567	0.001029	0.001097	0.001158	0.001211	0.001255	0.001292	0.001318	0.001332	0.001335	0.00133	0.001319	0.001303	0.001284	0.001266	0.001248	0.001231	0.001216	0.001203	0.001194	0.001188	0.001183	0.001179	0.001178	0.001177	0.001175	0.001172	0.001169
145	-1.271e-21	1.085e-05	2.613e-05	4.411e-05	6.609e-05	9.414e-05	0.0001289	0.0001708	0.00022	0.000275	0.0003365	0.0004048	0.0004776	0.0005537	0.0006344	0.000718	0.0008032	0.0008899	0.0009787	0.001071	0.001166	0.001262	0.001361	0.001462	0.001563	0.001662	0.001761	0.001861	0.00196	0.002054	0.002141	0.00222	0.00229	0.002348	0.002395	0.002432	0.002458	0.002473	0.002474	0.002462	0.00244	0.002409	0.002369	0.002322	0.002272	0.002218	0.002159	0.002097	0.002034
146	-5.082e-21	-2.121e-05	-4.264e-05	-6.327e-05	-8.271e-05	-9.993e-05	-0.0001135	-0.0001236	-0.0001307	-0.0001343	-0.000132	-0.0001258	-0.0001145	-9.857e-05	-7.708e-05	-5.26e-05	-2.723e-05	-1.094e-06	2.585e-05	5.332e-05	8.047e-05	0.000104	0.0001247	0.0001404	0.0001522	0.0001572	0.0001577	0.0001553	0.0001487	0.000138	0.0001232	0.0001053	8.624e-05	6.679e-05	4.968e-05	3.402e-05	2.195e-05	1.314e-05	5.835e-06	-1.067e-07	-4.509e-06	-6.364e-06	-6.757e-06	-6.113e-06	-5.119e-06	-7.245e-06	-1.319e-05	-2.245e-05	-3.51e-05
147	-6.776e-21	5.634e-05	9.876e-05	0.0001272	0.000142	0.0001436	0.0001324	0.0001105	7.89e-05	3.962e-05	-4.27e-06	-5.059e-05	-9.192e-05	-0.0001196	-0.0001339	-0.0001361	-0.0001267	-0.0001058	-7.563e-05	-3.733e-05	6.882e-06	5.183e-05	9.379e-05	0.0001314	0.0001629	0.0001879	0.000206	0.0002173	0.0002214	0.0002181	0.0002069	0.0001884	0.000167	0.0001445	0.0001224	0.000102	8.309e-05	6.703e-05	5.218e-05	3.779e-05	2.466e-05	1.347e-05	5.097e-06	-2.275e-06	-7.734e-06	-1.43e-05	-2.414e-05	-3.58e-05	-4.868e-05
148	-6.776e-21	2.528e-05	4.834e-05	6.244e-05	6.854e-05	6.854e-05	6.58e-05	5.985e-05	4.859e-05	3.264e-05	1.661e-05	4.739e-06	-5.61e-07	5.117e-06	2.432e-05	4.997e-05	7.957e-05	0.0001121	0.0001495	0.0001923	0.0002386	0.00028	0.0003152	0.0003401	0.0003496	0.0003455	0.0003361	0.0003222	0.0003021	0.0002717	0.00023	0.0001792	0.0001286	8.005e-05	3.916e-05	9.297e-06	-1.253e-05	-3.109e-05	-4.684e-05	-5.901e-05	-6.349e-05	-5.848e-05	-4.578e-05	-3.081e-05	-1.684e-05	-1.045e-05	-1.355e-05	-2.293e-05	-3.6e-05
149	-6.353e-22	-3.598e-06	-9.31e-06	-1.602e-05	-2.516e-05	-3.456e-05	-4.418e-05	-5.326e-05	-6.17e-05	-7.022e-05	-7.622e-05	-8.019e-05	-8.007e-05	-7.353e-05	-6.181e-05	-4.545e-05	-2.672e-05	-6.228e-06	1.51e-05	3.773e-05	6.138e-05	8.386e-05	0.0001046	0.0001225	0.0001341	0.0001402	0.0001417	0.0001394	0.0001342	0.0001264	0.0001158	0.0001026	8.863e-05	7.435e-05	5.998e-05	4.915e-05	4.265e-05	3.972e-05	4.059e-05	4.404e-05	4.905e-05	5.574e-05	6.343e-05	7.106e-05	7.819e-05	8.458e-05	8.728e-05	8.502e-05	7.886e-05
150	0	-8.818e-05	-0.0001607	-0.0002175	-0.0002582	-0.0002804	-0.0002862	-0.000277	-0.0002548	-0.0002217	-0.0001805	-0.0001318	-8.268e-05	-3.961e-05	-2.583e-06	2.819e-05	4.768e-05	5.964e-05	6.666e-05	7.316e-05	8.101e-05	9.255e-05	0.0001087	0.0001273	0.000145	0.0001617	0.0001797	0.0002046	0.0002314	0.0002573	0.0002792	0.0002961	0.0003066	0.0003106	0.000311	0.0003111	0.0003117	0.0003111	0.0003052	0.0003007	0.0003005	0.0003058	0.0003157	0.0003327	0.0003536	0.0003748	0.0003941	0.0004101	0.0004231
151	-6.776e-20	0.0002302	0.0004643	0.0007071	0.000963	0.001221	0.001479	0.001736	0.001996	0.002266	0.002545	0.002832	0.003125	0.003422	0.00372	0.004012	0.004301	0.004584	NaN	NaN	NaN	NaN	NaN	NaN	NaN	NaN	NaN	NaN	NaN	NaN	NaN	NaN	NaN	NaN	NaN	NaN	NaN	NaN	NaN	NaN	NaN	NaN	NaN	NaN	NaN	NaN	NaN	NaN	NaN
152	0	-1.135e-05	-1.847e-05	-1.709e-05	6.395e-06	5.196e-05	0.0001166	0.0001976	0.0003009	0.0004246	0.0005674	0.0007287	0.0009013	0.001083	0.001264	0.001423	0.001557	0.001661	0.001742	0.001795	0.001822	0.001815	0.001771	0.001692	0.001581	0.001446	0.001305	0.001162	0.001022	0.0008757	0.0007288	0.000583	0.0004505	0.0003376	0.0002485	0.0001814	0.0001308	8.947e-05	5.48e-05	2.792e-05	1.237e-05	8.155e-06	1.033e-05	1.051e-05	-2.354e-07	-2.757e-05	-6.878e-05	-0.000117	-0.0001709
153	-6.776e-21	8.324e-05	0.000164	0.0002436	0.0003213	0.0003965	0.0004747	0.0005522	0.0006197	0.0006808	0.0007436	0.0008103	0.0008836	0.0009686	0.001063	0.001161	0.001262	0.001366	0.001475	0.001592	0.001712	0.001828	0.001935	0.002029	0.002106	0.002166	0.002213	0.002248	0.002272	0.002284	0.002286	0.002276	0.00226	0.002242	0.002221	0.0022	0.002176	0.002145	0.002107	0.002058	0.002004	0.001943	0.001875	0.001799	0.001712	0.001617	0.001514	0.001406	0.001296
154	0	2.871e-05	5.659e-05	8.488e-05	0.0001126	0.0001408	0.0001708	0.0002012	0.0002287	0.0002509	0.0002694	0.0002822	0.0002903	0.0002949	0.0002952	0.0002923	0.0002854	0.0002748	0.0002619	0.0002492	0.0002393	0.0002308	0.0002247	0.0002206	0.0002168	0.0002131	0.0002091	0.000205	0.0002003	0.0001964	0.0001924	0.000187	0.0001814	0.0001767	0.0001719	0.0001681	0.0001661	0.0001647	0.0001638	0.0001631	0.0001607	0.0001568	0.0001511	0.0001423	0.0001284	0.0001107	9.005e-05	6.706e-05	4.388e-05
155	1.355e-20	-2.861e-05	-5.08e-05	-6.864e-05	-7.315e-05	-6.354e-05	-4.024e-05	-7.584e-06	3.639e-05	9.156e-05	0.0001603	0.000244	0.0003406	0.0004468	0.0005652	0.0006782	0.0007846	0.0008861	0.0009902	0.001095	0.001199	0.00129	0.001364	0.001416	0.001447	0.001454	0.001455	0.001449	0.001432	0.001398	0.001345	0.001275	0.001205	0.001142	0.00109	0.001053	0.001029	0.001011	0.0009978	0.0009931	0.0009996	0.001021	0.001057	0.001095	0.001128	0.001145	0.001148	0.001136	0.001111
156	-1.355e-20	0.0001149	0.0002289	0.0003323	0.0004186	0.0004865	0.0005465	0.000586	0.0005822	0.0005439	0.0004815	0.0004138	0.0003425	0.0002646	0.0001842	0.0001068	2.766e-05	-5.241e-05	-0.0001154	-0.0001461	-0.0001509	-0.0001371	-0.0001193	-9.677e-05	-6.394e-05	-2.173e-05	2.392e-05	7.497e-05	0.0001296	0.0001792	0.0002211	0.0002568	0.0002896	0.0003255	0.0003618	0.0003962	0.0004252	0.00045	0.0004698	0.0004832	0.0004954	0.000506	0.0005145	0.0005167	0.0005068	0.0004882	0.0004556	0.0004138	0.0003629
157	-2.033e-20	0.0001061	0.0002112	0.0003179	0.0004285	0.0005443	0.0006709	0.0008014	0.000924	0.001036	0.001133	0.001218	0.001295	0.001361	0.001412	0.001446	0.001465	0.001465	0.001461	0.00146	0.001463	0.001472	0.001484	0.001497	0.001509	0.001528	0.00155	0.001573	0.001601	0.001624	0.001641	0.001653	0.001662	0.00167	0.001673	0.001672	0.001665	0.001652	0.001638	0.001618	0.001599	0.001577	0.001548	0.001514	0.001472	0.001426	0.001375	0.001322	0.001268
158	-5.082e-21	2.571e-05	5.47e-05	8.593e-05	0.0001197	0.0001499	0.0001807	0.0002073	0.0002245	0.000235	0.0002399	0.0002347	0.000225	0.0002028	0.0001737	0.000136	9.519e-05	4.454e-05	-6.077e-06	-5.092e-05	-9.035e-05	-0.0001253	-0.000152	-0.0001777	-0.0001965	-0.0002122	-0.0002229	-0.0002294	-0.0002231	-0.0002118	-0.0001968	-0.0001759	-0.000152	-0.0001249	-9.202e-05	-5.605e-05	-1.605e-05	2.557e-05	6.704e-05	0.0001007	0.000131	0.0001532	0.0001628	0.000166	0.000162	0.0001505	0.0001325	0.0001079	8.016e-05
159	1.084e-19	-0.001175	-0.002138	-0.002914	-0.003493	-0.003883	-0.004076	-0.004083	-0.003927	-0.003605	-0.003128	-0.002471	-0.00178	-0.001164	-0.000614	-0.000136	0.000269	0.0005985	0.0008589	0.001059	0.001198	0.001272	0.001253	0.001189	0.001094	0.0009693	0.000822	0.0006646	0.0004994	0.0003307	0.000171	2.067e-05	-0.0001254	-0.0002331	-0.0003117	-0.0003755	-0.0004084	-0.0004244	-0.0004253	-0.000406	-0.0003648	-0.000313	-0.0002484	-0.0001422	-1.478e-05	0.0001092	0.0002435	0.0003641	0.0004899
160	-1.355e-20	-6.184e-05	-0.0001109	-0.0001466	-0.0001691	-0.0001821	-0.0001847	-0.0001782	-0.0001666	-0.0001482	-0.0001213	-8.656e-05	-4.942e-05	-1.64e-05	1.305e-05	3.838e-05	6.358e-05	8.942e-05	0.0001162	0.0001458	0.0001769	0.0002066	0.0002352	0.0002602	0.0002843	0.0003053	0.0003233	0.0003344	0.0003397	0.0003413	0.0003403	0.0003389	0.0003382	0.000337	0.0003372	0.0003331	0.0003274	0.0003202	0.000315	0.0003096	0.0003012	0.0002879	0.000267	0.0002404	0.0002107	0.0001772	0.0001452	0.000111	7.613e-05
161	-3.388e-21	-2.934e-05	-5.315e-05	-6.707e-05	-7.058e-05	-6.189e-05	-4.234e-05	-1.185e-05	3.145e-05	8.33e-05	0.00014	0.0001952	0.0002446	0.0002771	0.0002883	0.0002771	0.0002449	0.0001936	0.0001259	4.056e-05	-5.817e-05	-0.0001638	-0.0002696	-0.0003699	-0.0004504	-0.000507	-0.0005345	-0.0005356	-0.0005126	-0.0004723	-0.0004109	-0.0003303	-0.0002353	-0.0001285	-1.531e-05	9.288e-05	0.000192	0.0002729	0.0003352	0.0003771	0.0004031	0.0004024	0.0003741	0.0003166	0.0002293	0.0001163	-1.542e-05	-0.0001606	-0.0003091
162	0	-8.72e-05	-0.0001685	-0.0002425	-0.0003037	-0.0003493	-0.0003813	-0.0003986	-0.0004004	-0.0003879	-0.0003619	-0.0003208	-0.0002695	-0.0002107	-0.0001488	-8.931e-05	-3.452e-05	1.644e-05	5.922e-05	9.408e-05	0.0001185	0.0001317	0.0001309	0.0001202	9.959e-05	7.274e-05	3.989e-05	3.404e-06	-3.441e-05	-6.851e-05	-9.917e-05	-0.0001229	-0.0001388	-0.0001453	-0.000146	-0.0001406	-0.0001293	-0.0001104	-8.619e-05	-6.063e-05	-3.628e-05	-1.416e-05	5.185e-06	2.055e-05	3.303e-05	4.366e-05	5.134e-05	5.396e-05	5.039e-05
163	8.47e-22	8.311e-06	1.948e-05	3.283e-05	4.799e-05	6.477e-05	8.374e-05	0.0001055	0.0001262	0.0001472	0.0001744	0.0002145	0.0002623	0.0003144	0.0003663	0.0004128	0.0004558	0.0004978	0.0005377	0.000576	0.0006067	0.000628	0.0006275	0.0006067	0.0005745	0.0005389	0.0005044	0.0004702	0.0004345	0.0003977	0.0003658	0.0003438	0.000323	0.0003182	0.0003343	0.000359	0.0003835	0.0004059	0.0004238	0.0004379	0.0004477	0.0004477	0.000437	0.0004294	0.0004137	0.0003831	0.0003478	0.0003153	0.0002864
164	-3.388e-21	4.74e-05	9.924e-05	0.0001541	0.0002143	0.0002809	0.0003581	0.0004459	0.0005373	0.0006295	0.0007214	0.0008151	0.0009055	0.0009905	0.001069	0.001136	0.001196	0.001244	0.001281	0.001311	0.001333	0.001348	0.001354	0.001351	0.001343	0.001332	0.001321	0.001306	0.001292	0.001279	0.001269	0.001259	0.001246	0.001234	0.001225	0.001215	0.001203	0.001187	0.001169	0.001146	0.001115	0.001077	0.001035	0.0009968	0.0009576	0.0009142	0.0008683	0.0008218	0.0007755
165	0	7.168e-05	0.0001511	0.0002353	0.0003266	0.0004294	0.0005469	0.0006784	0.0008165	0.0009527	0.001083	0.001206	0.001316	0.001407	0.00148	0.001532	0.001564	0.001575	0.001566	0.00154	0.001501	0.001453	0.001396	0.001331	0.001263	0.001196	0.00113	0.001068	0.001012	0.0009622	0.0009203	0.0008864	0.0008589	0.0008411	0.0008338	0.0008335	0.0008378	0.0008454	0.0008537	0.0008599	0.0008623	0.0008593	0.0008524	0.0008434	0.0008294	0.0008087	0.0007835	0.0007548	0.0007233
166	2.711e-20	-0.0001986	-0.0003602	-0.0004861	-0.0005746	-0.0006291	-0.0006514	-0.0006428	-0.000604	-0.0005357	-0.0004412	-0.0003228	-0.0002002	-9.12e-05	4.833e-06	8.885e-05	0.0001618	0.0002228	0.0002722	0.000311	0.0003393	0.0003574	0.000364	0.0003621	0.0003503	0.000332	0.0003048	0.0002712	0.0002353	0.0002004	0.0001655	0.0001328	0.0001045	8.475e-05	7.075e-05	6.417e-05	6.357e-05	7.189e-05	8.79e-05	0.0001074	0.0001265	0.0001475	0.0001695	0.0001913	0.0002107	0.000228	0.0002412	0.0002476	0.000244
167	-2.711e-20	-0.0001703	-0.0003082	-0.0004183	-0.0005018	-0.0005575	-0.000586	-0.0005874	-0.000563	-0.000515	-0.0004422	-0.0003444	-0.0002437	-0.0001557	-7.789e-05	-8.649e-06	5.084e-05	0.0001003	0.0001386	0.0001655	0.0001812	0.0001854	0.0001796	0.0001687	0.0001562	0.0001412	0.0001196	9.566e-05	7.186e-05	4.987e-05	3.268e-05	2.139e-05	1.217e-05	5.393e-06	-2.992e-08	-7.488e-06	-1.078e-05	-1.732e-06	1.306e-05	3.201e-05	5.288e-05	7.644e-05	0.0001032	0.0001397	0.0001844	0.0002343	0.0002919	0.0003488	0.0003971
168	-3.388e-20	-9.586e-05	-0.0001619	-0.000197	-0.0002086	-0.0002001	-0.0001687	-0.0001203	-6.018e-05	1.211e-05	9.825e-05	0.0001988	0.000299	0.0003763	0.0004244	0.0004478	0.0004494	0.0004315	0.0004039	0.0003711	0.0003373	0.0003073	0.0002811	0.0002648	0.0002687	0.0002993	0.0003576	0.0004415	0.0005439	0.0006572	0.0007814	0.0009143	0.001053	0.001201	0.001351	0.001493	0.001619	0.001724	0.001807	0.00187	0.001919	0.001945	0.001943	0.001907	0.001833	0.001723	0.001586	0.001431	0.001268
169	-6.776e-21	-4.448e-05	-6.306e-05	-4.785e-05	-5.965e-06	6.066e-05	0.0001462	0.0002497	0.0003733	0.0005202	0.0006937	0.0008893	0.001081	0.001257	0.001411	0.001546	0.001659	0.001747	0.001813	0.001861	0.001889	0.001896	0.001884	0.001868	0.001853	0.001841	0.001827	0.001811	0.001802	0.001792	0.001784	0.001781	0.001784	0.001787	0.001781	0.001755	0.001713	0.001664	0.001614	0.001558	0.001504	0.001442	0.001369	0.001283	0.001196	0.001112	0.001038	0.0009696	0.0009011
170	0	1.946e-05	3.96e-05	6.061e-05	8.305e-05	0.000107	0.0001336	0.0001627	0.0001928	0.0002253	0.0002599	0.000297	0.0003353	0.0003736	0.0004119	0.0004495	0.0004856	0.0005195	0.0005497	0.0005765	0.0005989	0.0006162	0.0006267	0.0006324	0.0006356	0.0006365	0.0006354	0.0006327	0.0006291	0.0006272	0.0006271	0.0006274	0.0006297	0.0006343	0.0006404	0.0006454	0.0006486	0.0006489	0.0006466	0.0006402	0.0006284	0.0006112	0.0005911	0.0005667	0.0005397	0.0005099	0.0004775	0.0004435	0.000409
171	-3.388e-21	3.363e-05	6.807e-05	0.0001035	0.0001406	0.0001805	0.0002251	0.0002722	0.0003194	0.0003656	0.0004108	0.0004559	0.0004978	0.0005368	0.0005714	0.0005994	0.0006186	0.0006275	0.0006291	0.0006243	0.000615	0.0006017	0.0005826	0.0005614	0.0005388	0.0005172	0.0004987	0.0004851	0.0004777	0.0004756	0.0004786	0.0004836	0.0004892	0.0004971	0.0005046	0.0005115	0.0005148	0.0005132	0.0005062	0.0004943	0.0004775	0.0004558	0.0004339	0.0004129	0.0003917	0.0003733	0.000355	0.00034	0.0003291
172	0	0.00021	0.0004222	0.0006394	0.0008638	0.001097	0.001349	0.001611	0.001862	0.002098	0.002314	0.002508	0.002673	0.002808	0.002908	0.002971	0.002998	0.002986	0.002943	0.002882	0.002804	0.002711	0.002605	0.00249	0.00237	0.00225	0.00213	0.002014	0.001903	0.001799	0.001703	0.001612	0.001528	0.001452	0.001382	0.001317	0.001253	0.001191	0.00113	0.001069	0.001006	0.0009413	0.0008773	0.0008143	0.0007542	0.0006979	0.0006449	0.0005973	0.0005543
173	-6.776e-21	-5.271e-05	-9.049e-05	-0.0001098	-0.0001135	-0.000102	-7.618e-05	-4.189e-05	-2.166e-07	4.883e-05	0.0001061	0.0001708	0.0002343	0.0002853	0.0003193	0.0003349	0.0003315	0.0003103	0.0002799	0.0002424	0.0001993	0.0001533	0.000103	5.317e-05	7.184e-06	-3.219e-05	-6.083e-05	-7.874e-05	-8.58e-05	-8.7e-05	-8.15e-05	-7.077e-05	-5.766e-05	-4.023e-05	-2.185e-05	-2.57e-06	1.585e-05	3.176e-05	4.673e-05	6.02e-05	7.604e-05	9.011e-05	0.0001015	0.0001116	0.0001208	0.0001291	0.0001329	0.0001339	0.0001316
174	-1.694e-21	2.538e-05	5.07e-05	7.675e-05	0.0001008	0.000121	0.0001375	0.0001484	0.0001494	0.0001455	0.0001421	0.000137	0.0001272	0.0001162	0.0001007	8.461e-05	6.873e-05	5.909e-05	5.531e-05	5.92e-05	6.613e-05	7.112e-05	8.02e-05	9.774e-05	0.0001207	0.0001559	0.0001956	0.0002374	0.0002739	0.0003096	0.0003478	0.0003885	0.0004312	0.0004695	0.0004984	0.0005172	0.0005175	0.0005073	0.0004884	0.000465	0.000434	0.0003904	0.0003381	0.0002827	0.0002263	0.0001731	0.0001237	8.334e-05	4.737e-05
175	-2.711e-20	0.0002376	0.0004769	0.0007195	0.0009678	0.001223	0.001496	0.001777	0.002043	0.00229	0.002513	0.002707	0.002868	0.002995	0.003083	0.003133	0.003143	0.003111	0.003045	0.002958	0.00285	0.002728	0.002592	0.002448	0.002299	0.002149	0.002001	0.001857	0.001722	0.001598	0.001488	0.001391	0.001307	0.001236	0.001178	0.001129	0.001087	0.00105	0.001018	0.000986	0.0009517	0.000913	0.0008713	0.0008259	0.000777	0.0007247	0.0006702	0.0006158	0.0005618
176	1.694e-21	1.897e-05	3.642e-05	5.288e-05	6.837e-05	8.265e-05	9.721e-05	0.0001101	0.0001208	0.0001301	0.0001384	0.0001456	0.0001533	0.0001626	0.0001723	0.0001817	0.0001917	0.0002003	0.0002107	0.0002218	0.000232	0.0002411	0.0002488	0.0002554	0.0002611	0.0002678	0.0002758	0.000284	0.0002936	0.0003015	0.0003097	0.0003195	0.0003309	0.0003448	0.0003601	0.000375	0.0003876	0.0003976	0.0004052	0.0004095	0.000413	0.0004146	0.0004146	0.0004127	0.0004073	0.0003968	0.0003819	0.0003638	0.000342
177	0	6.419e-05	0.0001297	0.0001972	0.0002673	0.000343	0.0004263	0.0005151	0.000605	0.0006949	0.0007859	0.0008752	0.0009601	0.00104	0.001114	0.001184	0.001243	0.001293	0.001334	0.001367	0.001389	0.001395	0.001392	0.001382	0.001368	0.00135	0.001328	0.001307	0.001285	0.001267	0.001256	0.001255	0.001267	0.001286	0.001308	0.001327	0.00134	0.001345	0.00134	0.001325	0.001297	0.001254	0.001193	0.001116	0.001026	0.0009283	0.0008283	0.0007332	0.0006466
178	-1.355e-20	0.0001849	0.0003724	0.0005685	0.0007777	0.001001	0.001248	0.001514	0.001778	0.002044	0.002307	0.002563	0.002811	0.003045	0.003261	0.003453	0.003619	0.003759	0.003879	0.003989	0.004082	0.004161	0.004223	0.004272	0.004311	0.004341	0.004364	0.004378	0.004381	NaN	NaN	NaN	NaN	NaN	NaN	NaN	NaN	NaN	NaN	NaN	NaN	NaN	NaN	NaN	NaN	NaN	NaN	NaN	NaN
179	-8.47e-21	7.774e-06	1.379e-05	1.294e-05	1.149e-05	3.926e-06	-6.039e-06	-1.579e-05	-2.714e-05	-2.799e-05	-2.042e-05	-3.385e-06	2.613e-05	6.845e-05	0.0001193	0.0001768	0.0002399	0.000306	0.0003684	0.0004257	0.0004636	0.0004782	0.0004764	0.0004544	0.000417	0.0003765	0.0003281	0.0002765	0.0002239	0.0001774	0.0001397	0.0001219	0.0001291	0.0001571	0.0002077	0.0002654	0.000318	0.0003703	0.0004193	0.0004637	0.000498	0.0005191	0.0005193	0.0004954	0.0004442	0.0003693	0.0002889	0.0002096	0.0001325
180	0	1.898e-05	3.78e-05	5.781e-05	7.858e-05	9.98e-05	0.0001223	0.0001441	0.0001644	0.0001843	0.0002043	0.0002223	0.0002375	0.0002509	0.000261	0.000268	0.0002723	0.0002738	0.0002765	0.0002792	0.0002801	0.0002784	0.0002756	0.0002726	0.0002687	0.0002671	0.0002676	0.0002705	0.0002752	0.000277	0.0002781	0.00028	0.0002828	0.0002857	0.0002892	0.000292	0.0002917	0.0002881	0.0002799	0.0002683	0.0002576	0.0002469	0.0002361	0.0002262	0.0002169	0.0002061	0.0001959	0.000186	0.0001756
181	6.776e-21	8.993e-05	0.0001803	0.0002743	0.0003753	0.0004854	0.0006087	0.0007428	0.0008795	0.001015	0.001143	0.001261	0.001368	0.001465	0.001545	0.001605	0.001645	0.001663	0.00166	0.001642	0.001611	0.001571	0.001523	0.001468	0.001408	0.001347	0.001288	0.001233	0.001183	0.00114	0.001105	0.001078	0.00106	0.001051	0.001052	0.001061	0.001075	0.001094	0.001115	0.001136	0.001157	0.001176	0.00119	0.001196	0.001193	0.001181	0.001158	0.001126	0.001086
182	3.388e-21	-6.034e-05	-0.0001117	-0.0001526	-0.0001828	-0.0002025	-0.0002101	-0.0002073	-0.0001961	-0.0001766	-0.0001491	-0.0001139	-7.693e-05	-4.304e-05	-1.427e-05	8.045e-06	2.485e-05	3.409e-05	3.913e-05	4.165e-05	4.076e-05	3.634e-05	2.773e-05	1.768e-05	7.53e-06	-7.268e-07	-5.375e-06	-6.741e-06	-3.085e-06	3.265e-06	1.105e-05	2.171e-05	3.536e-05	5.232e-05	7.179e-05	9.026e-05	0.0001064	0.0001197	0.0001284	0.0001313	0.0001294	0.0001242	0.0001154	0.0001044	9.085e-05	7.247e-05	5.419e-05	3.674e-05	1.815e-05
183	2.118e-22	-1.109e-06	3.653e-06	1.618e-05	3.363e-05	5.581e-05	8.272e-05	0.0001139	0.0001494	0.0001898	0.0002366	0.0002887	0.0003424	0.0003932	0.0004381	0.0004789	0.0005155	0.0005483	0.0005782	0.0006052	0.0006288	0.0006469	0.0006591	0.0006675	0.0006752	0.0006862	0.0006997	0.000716	0.0007351	0.0007566	0.0007811	0.0008075	0.0008375	0.0008708	0.0009057	0.0009387	0.000966	0.0009887	0.001005	0.001016	0.001019	0.001012	0.0009981	0.000977	0.0009507	0.0009197	0.0008866	0.0008538	0.0008206
184	4.235e-21	1.609e-05	3.224e-05	4.884e-05	6.747e-05	8.714e-05	0.0001103	0.0001365	0.0001624	0.0001914	0.0002197	0.0002478	0.0002756	0.0003014	0.000323	0.0003392	0.0003486	0.0003488	0.0003382	0.0003195	0.0002899	0.0002536	0.0002104	0.0001614	0.0001095	5.842e-05	1.013e-05	-3.386e-05	-7.107e-05	-9.676e-05	-0.000111	-0.000113	-0.0001049	-8.695e-05	-5.878e-05	-2.295e-05	1.664e-05	5.81e-05	0.0001004	0.0001417	0.0001766	0.0002038	0.0002243	0.0002376	0.0002433	0.0002392	0.0002276	0.0002108	0.0001894
185	0	7.211e-05	0.000145	0.0002201	0.0002998	0.0003846	0.0004801	0.0005845	0.00069	0.0008025	0.0009166	0.001031	0.001146	0.00126	0.001369	0.001477	0.001577	0.001665	0.00174	0.00181	0.001868	0.001921	0.001978	0.002041	0.002119	0.002221	0.002345	0.002506	0.002712	0.002976	0.003295	0.003673	0.004103	0.00457	NaN	NaN	NaN	NaN	NaN	NaN	NaN	NaN	NaN	NaN	NaN	NaN	NaN	NaN	NaN
186	8.47e-22	-6.853e-06	-1.127e-05	-1.346e-05	-1.468e-05	-1.575e-05	-1.561e-05	-1.377e-05	-9.753e-06	-2.945e-06	7.452e-06	2.121e-05	3.677e-05	5.296e-05	6.942e-05	8.774e-05	0.0001084	0.0001303	0.0001521	0.0001722	0.0001893	0.0002027	0.0002136	0.0002229	0.000231	0.0002391	0.0002449	0.0002487	0.0002513	0.000254	0.0002583	0.0002659	0.0002768	0.0002904	0.0003057	0.0003216	0.0003369	0.0003542	0.0003725	0.0003914	0.0004102	0.0004268	0.0004407	0.0004519	0.0004605	0.0004665	0.0004706	0.0004732	0.0004714
187	8.47e-22	-1.379e-06	2.164e-06	1.232e-05	2.67e-05	4.417e-05	6.485e-05	8.847e-05	0.0001152	0.0001459	0.0001803	0.0002167	0.000252	0.0002835	0.0003095	0.000331	0.0003488	0.0003626	0.0003729	0.0003792	0.0003808	0.0003784	0.0003719	0.0003616	0.0003492	0.0003373	0.0003271	0.0003179	0.0003105	0.0003042	0.0003	0.0002977	0.0002976	0.0003013	0.0003087	0.0003172	0.0003242	0.0003296	0.0003345	0.0003378	0.0003403	0.0003414	0.000343	0.0003447	0.000346	0.0003473	0.0003509	0.0003586	0.0003688
188	8.47e-22	4.98e-06	9.782e-06	1.315e-05	1.646e-05	2.061e-05	2.511e-05	3.014e-05	3.631e-05	4.361e-05	4.998e-05	5.789e-05	6.799e-05	7.925e-05	9.147e-05	0.0001021	0.0001093	0.0001147	0.0001176	0.0001162	0.0001118	0.0001064	9.746e-05	8.415e-05	7.025e-05	5.908e-05	5.45e-05	5.632e-05	6.211e-05	7.134e-05	8.623e-05	0.0001026	0.0001209	0.0001416	0.0001662	0.0001878	0.0002017	0.0002044	0.0001973	0.0001829	0.0001636	0.0001378	0.000111	8.113e-05	5.036e-05	1.5e-05	-1.703e-05	-4.444e-05	-6.347e-05
189	1.694e-21	2.97e-05	6.219e-05	9.571e-05	0.0001301	0.0001678	0.0002102	0.0002569	0.0003055	0.0003521	0.0003949	0.0004378	0.0004824	0.0005255	0.0005635	0.0005989	0.000633	0.0006637	0.0006913	0.0007154	0.0007338	0.0007482	0.0007554	0.0007506	0.0007353	0.0007164	0.0006909	0.0006577	0.0006226	0.0005852	0.0005502	0.000522	0.0004991	0.0004835	0.0004772	0.0004784	0.0004814	0.0004882	0.0004982	0.0005036	0.0005076	0.0005043	0.0004931	0.0004742	0.0004461	0.0004106	0.0003702	0.0003282	0.0002829
190	0	1.534e-05	2.951e-05	4.286e-05	5.627e-05	6.923e-05	8.154e-05	9.195e-05	0.0001003	0.0001073	0.0001116	0.000115	0.0001175	0.0001207	0.0001223	0.0001208	0.0001181	0.0001166	0.0001185	0.0001215	0.0001248	0.0001293	0.0001308	0.0001325	0.0001332	0.0001358	0.0001429	0.0001503	0.0001553	0.0001548	0.0001527	0.0001475	0.0001393	0.0001343	0.0001273	0.0001172	0.0001033	8.4e-05	6.328e-05	4.26e-05	2.734e-05	1.384e-05	7.02e-06	7.872e-06	1.089e-05	2.007e-05	3.774e-05	6.05e-05	8.842e-05
191	-8.47e-21	-1.968e-05	-3.651e-05	-5.049e-05	-6.02e-05	-6.333e-05	-6.063e-05	-5.17e-05	-3.614e-05	-1.607e-05	8.703e-06	3.888e-05	7.292e-05	0.0001097	0.0001492	0.0001894	0.0002285	0.0002662	0.0003009	0.0003319	0.0003605	0.0003864	0.000408	0.0004259	0.0004404	0.0004518	0.0004605	0.0004672	0.0004738	0.0004819	0.0004923	0.0005041	0.0005164	0.0005297	0.0005426	0.000553	0.00056	0.0005642	0.0005653	0.0005615	0.0005524	0.0005376	0.0005176	0.0004952	0.0004705	0.0004455	0.0004226	0.0004035	0.0003878
192	3.388e-21	4.531e-05	9.002e-05	0.0001354	0.0001837	0.000238	0.0003	0.0003699	0.0004465	0.000524	0.0005995	0.0006717	0.0007401	0.0008069	0.00087	0.0009281	0.0009776	0.001015	0.001036	0.001042	0.001038	0.001025	0.001002	0.0009687	0.0009246	0.0008727	0.0008128	0.0007503	0.0006904	0.0006386	0.0005953	0.000556	0.0005246	0.0005038	0.000492	0.0004875	0.0004884	0.0004957	0.0005039	0.0005103	0.0005101	0.0005034	0.0004928	0.0004762	0.0004497	0.0004174	0.0003805	0.0003393	0.0002945
193	6.353e-22	1.442e-09	-1.762e-06	-2.437e-06	-7.727e-07	5.27e-06	1.2e-05	1.966e-05	3.118e-05	4.497e-05	5.976e-05	7.466e-05	9.044e-05	0.0001079	0.0001236	0.0001347	0.000138	0.000138	0.0001354	0.0001273	0.0001155	0.0001029	8.874e-05	7.348e-05	5.842e-05	4.604e-05	3.859e-05	3.913e-05	4.488e-05	5.317e-05	6.703e-05	8.447e-05	0.0001026	0.0001232	0.0001454	0.0001654	0.0001824	0.0001968	0.0002062	0.0002102	0.0002115	0.0002063	0.0001967	0.0001837	0.000166	0.0001446	0.0001243	0.0001047	8.281e-05
194	-1.016e-20	-4.002e-05	-7.019e-05	-9.162e-05	-0.0001021	-0.0001022	-9.234e-05	-7.254e-05	-4.672e-05	-1.476e-05	2.216e-05	6.429e-05	0.0001066	0.0001431	0.0001724	0.0001897	0.000194	0.0001893	0.0001748	0.0001546	0.0001295	0.0001029	7.537e-05	4.818e-05	2.393e-05	5.616e-06	-1.721e-06	3.614e-06	1.726e-05	4.006e-05	6.961e-05	0.0001066	0.0001456	0.0001893	0.0002356	0.0002804	0.0003197	0.0003506	0.0003714	0.0003847	0.0003915	0.000392	0.0003829	0.0003701	0.0003489	0.0003208	0.0002891	0.0002568	0.0002246
195	-1.355e-20	-0.0001142	-0.0001904	-0.0002351	-0.0002433	-0.000221	-0.0001693	-9.449e-05	1.148e-06	0.0001212	0.0002649	0.0004382	0.0006243	0.0007893	0.0009394	0.001061	0.001158	0.001233	0.001294	0.001344	0.001381	0.001407	0.001417	0.001417	0.00142	0.001424	0.00144	0.001473	0.001518	0.001573	0.001641	0.001718	0.001803	0.001902	0.002005	0.002107	0.002207	0.002303	0.002382	0.002445	0.00249	0.002511	0.002514	0.0025	0.002461	0.002405	0.002335	0.00225	0.002146
196	8.47e-22	1.607e-05	3.747e-05	6.353e-05	9.502e-05	0.0001333	0.0001788	0.0002316	0.0002917	0.0003565	0.0004237	0.0004931	0.0005605	0.0006233	0.0006811	0.0007332	0.0007794	0.0008185	0.0008503	0.0008754	0.0008951	0.0009095	0.0009186	0.0009231	0.0009231	0.0009187	0.0009115	0.0009016	0.00089	0.0008766	0.0008599	0.0008392	0.0008157	0.0007913	0.000767	0.0007422	0.0007173	0.0006915	0.0006652	0.0006372	0.0006085	0.0005806	0.0005546	0.0005312	0.0005092	0.0004882	0.0004701	0.0004569	0.0004484
197	2.711e-20	0.0001003	0.0002018	0.0003073	0.0004142	0.0005222	0.0006314	0.0007413	0.0008511	0.0009614	0.001074	0.001187	0.001302	0.001421	0.001543	0.001672	0.001813	0.001971	0.002152	0.002362	0.002605	0.002886	0.003205	0.00356	0.003948	0.004367	0.004807	NaN	NaN	NaN	NaN	NaN	NaN	NaN	NaN	NaN	NaN	NaN	NaN	NaN	NaN	NaN	NaN	NaN	NaN	NaN	NaN	NaN	NaN
198	0	-9.911e-05	-0.0001851	-0.0002575	-0.0003097	-0.0003476	-0.0003606	-0.0003506	-0.0003197	-0.0002634	-0.0001911	-0.0001063	-1.751e-05	6.698e-05	0.0001488	0.0002276	0.0003033	0.000362	0.000406	0.0004341	0.0004477	0.0004533	0.0004532	0.0004521	0.0004552	0.0004603	0.0004639	0.0004701	0.000485	0.0005058	0.0005333	0.0005627	0.0005898	0.0006107	0.00062	0.0006114	0.0005882	0.0005534	0.0005064	0.0004477	0.0003826	0.0003094	0.0002319	0.000153	8.079e-05	2.139e-05	-2.165e-05	-5.014e-05	-6.525e-05
199	-6.776e-21	7.037e-05	0.0001414	0.0002153	0.0002905	0.0003681	0.0004545	0.000545	0.0006347	0.000721	0.0008068	0.0008897	0.0009672	0.00104	0.001106	0.00117	0.001233	0.001285	0.001335	0.001381	0.001425	0.00146	0.001483	0.001499	0.001507	0.001505	0.001488	0.001453	0.001408	0.001349	0.001278	0.001195	0.00111	0.001028	0.0009483	0.0008671	0.0007861	0.0007132	0.0006496	0.0005919	0.000542	0.0005016	0.0004704	0.0004433	0.0004143	0.0003848	0.0003592	0.0003371	0.0003139
200	-3.388e-21	3.215e-05	6.492e-05	9.86e-05	0.0001326	0.0001677	0.0002068	0.0002469	0.0002834	0.0003152	0.0003419	0.0003619	0.0003738	0.0003778	0.0003754	0.0003693	0.0003593	0.0003425	0.0003254	0.0003125	0.0003033	0.0002977	0.0002964	0.0003011	0.0003105	0.0003229	0.0003333	0.0003416	0.000351	0.0003557	0.0003543	0.0003479	0.0003395	0.0003297	0.0003178	0.0003043	0.0002895	0.0002782	0.0002712	0.0002666	0.0002669	0.0002719	0.0002812	0.0002904	0.0002985	0.000305	0.0003112	0.0003177	0.0003201
201	0	7.22e-05	0.0001482	0.0002281	0.0003107	0.0003951	0.0004833	0.0005707	0.000652	0.0007285	0.0007985	0.0008598	0.000906	0.0009298	0.0009315	0.0009129	0.0008753	0.0008233	0.0007598	0.0006831	0.000595	0.0004991	0.0003979	0.0003012	0.000219	0.0001544	0.0001078	7.489e-05	5.046e-05	3.926e-05	4.816e-05	7.323e-05	0.0001116	0.0001638	0.0002202	0.0002742	0.0003201	0.0003552	0.0003843	0.0004101	0.0004266	0.0004286	0.0004196	0.0004007	0.000368	0.0003288	0.0002842	0.00024	0.0001985
202	0	4.33e-05	8.771e-05	0.0001377	0.000194	0.0002562	0.000328	0.0004077	0.0004914	0.0005806	0.0006767	0.0007731	0.0008682	0.0009616	0.001048	0.001126	0.001198	0.001258	0.00131	0.001354	0.001387	0.001403	0.001408	0.001404	0.001388	0.001367	0.00134	0.001306	0.001267	0.001223	0.001176	0.001128	0.001084	0.001042	0.001003	0.0009668	0.0009309	0.0008977	0.0008691	0.0008427	0.000819	0.0007968	0.0007761	0.0007554	0.0007355	0.0007154	0.0006964	0.0006797	0.0006615
203	0	-4.03e-06	-3.876e-06	-3.325e-06	-5.149e-06	-6.768e-06	-9.329e-06	-1.36e-05	-1.873e-05	-2.683e-05	-3.582e-05	-4.231e-05	-4.918e-05	-5.933e-05	-6.929e-05	-7.638e-05	-8.217e-05	-8.62e-05	-8.684e-05	-8.318e-05	-7.446e-05	-6.184e-05	-4.865e-05	-3.393e-05	-1.504e-05	7.231e-06	3.159e-05	5.843e-05	8.851e-05	0.0001207	0.0001533	0.0001863	0.0002205	0.0002584	0.0002989	0.0003389	0.0003759	0.0004106	0.0004433	0.0004724	0.000499	0.0005224	0.0005437	0.0005626	0.0005784	0.0005927	0.0006095	0.0006315	0.0006581
204	0	1.838e-05	3.807e-05	5.67e-05	7.353e-05	8.706e-05	9.932e-05	0.0001092	0.0001139	0.000118	0.0001219	0.0001286	0.0001337	0.0001388	0.0001479	0.0001634	0.0001859	0.0002143	0.0002496	0.000294	0.0003435	0.000398	0.0004539	0.0005158	0.0005819	0.0006495	0.0007163	0.0007792	0.0008395	0.0008961	0.0009481	0.0009956	0.001038	0.001078	0.001112	0.001138	0.001156	0.001166	0.00117	0.001167	0.00116	0.001147	0.00113	0.00111	0.001086	0.001063	0.001042	0.001025	0.001014
205	-4.066e-20	0.0001694	0.0003447	0.0005315	0.0007268	0.0009261	0.001132	0.001344	0.00156	0.001786	0.002024	0.002268	0.002515	0.002758	0.002991	0.003217	0.00344	0.00366	0.00388	0.004096	0.004308	0.004516	0.004722	0.00493	0.005144	0.005365	0.005585	NaN	NaN	NaN	NaN	NaN	NaN	NaN	NaN	NaN	NaN	NaN	NaN	NaN	NaN	NaN	NaN	NaN	NaN	NaN	NaN	NaN	NaN
206	-2.118e-22	3.055e-06	7.366e-06	1.333e-05	2.047e-05	2.921e-05	3.941e-05	5.166e-05	6.628e-05	8.543e-05	0.0001099	0.0001401	0.0001759	0.0002142	0.0002539	0.0002957	0.0003374	0.0003802	0.000422	0.000461	0.0004936	0.0005181	0.0005334	0.0005389	0.0005399	0.0005383	0.0005343	0.0005307	0.0005259	0.0005234	0.0005258	0.0005361	0.0005559	0.0005854	0.0006247	0.0006683	0.0007147	0.000763	0.0008112	0.0008595	0.000906	0.0009457	0.0009782	0.001003	0.001021	0.001034	0.001046	0.001055	0.001062
207	1.355e-20	0.0002196	0.0004427	0.0006721	0.000909	0.001155	0.001423	0.001704	0.00198	0.002252	0.002521	0.002786	0.003046	0.003301	0.003554	0.003808	0.004065	0.004325	0.004596	0.004881	0.005172	NaN	NaN	NaN	NaN	NaN	NaN	NaN	NaN	NaN	NaN	NaN	NaN	NaN	NaN	NaN	NaN	NaN	NaN	NaN	NaN	NaN	NaN	NaN	NaN	NaN	NaN	NaN	NaN
208	8.47e-22	-2.822e-06	3.868e-06	2.531e-05	5.857e-05	0.0001	0.0001499	0.0002089	0.0002794	0.0003638	0.0004641	0.0005741	0.000688	0.0008007	0.0009091	0.001016	0.001126	0.001239	0.001355	0.001469	0.001585	0.001701	0.001826	0.001966	0.002128	0.002318	0.002542	0.002799	0.003094	0.003434	0.003825	0.00426	0.004737	0.00524	NaN	NaN	NaN	NaN	NaN	NaN	NaN	NaN	NaN	NaN	NaN	NaN	NaN	NaN	NaN
209	-1.165e-21	3.352e-06	1.925e-05	4.356e-05	7.175e-05	0.0001047	0.000143	0.0001874	0.0002387	0.000296	0.0003585	0.0004258	0.00049	0.000542	0.0005859	0.0006267	0.0006634	0.0006934	0.0007149	0.0007248	0.0007244	0.0007127	0.0006922	0.0006642	0.0006331	0.0005994	0.0005639	0.0005276	0.0004948	0.0004693	0.0004551	0.0004514	0.0004633	0.0004892	0.0005308	0.0005852	0.0006492	0.0007178	0.0007914	0.0008641	0.0009315	0.0009894	0.001037	0.00107	0.001087	0.001085	0.001066	0.001033	0.0009885
210	6.776e-21	3.306e-05	6.664e-05	0.0001019	0.0001361	0.0001689	0.000203	0.0002355	0.0002622	0.0002865	0.000313	0.0003399	0.0003672	0.0003917	0.0004114	0.000427	0.0004365	0.0004372	0.0004326	0.0004228	0.0004053	0.0003766	0.0003373	0.0002893	0.0002382	0.0001879	0.0001394	9.466e-05	6.018e-05	3.653e-05	2.705e-05	3.083e-05	5.072e-05	8.916e-05	0.0001428	0.0002058	0.000275	0.0003491	0.0004259	0.0004985	0.0005631	0.0006164	0.0006613	0.0006938	0.0007101	0.0007109	0.0007015	0.0006815	0.0006502
211	3.388e-21	2.647e-05	5.396e-05	8.218e-05	0.00011	0.0001376	0.000165	0.0001918	0.0002168	0.0002402	0.0002612	0.0002796	0.0002945	0.0003041	0.0003094	0.0003141	0.0003173	0.0003212	0.0003254	0.0003273	0.0003283	0.000327	0.000324	0.0003193	0.0003144	0.0003099	0.0003035	0.0002961	0.0002858	0.0002741	0.0002656	0.000259	0.0002567	0.0002584	0.0002658	0.0002787	0.0002949	0.0003145	0.0003382	0.0003657	0.0003982	0.0004323	0.0004677	0.0005031	0.0005385	0.0005714	0.0006012	0.0006285	0.0006528
212	-3.388e-21	-6.088e-05	-0.000109	-0.0001429	-0.0001643	-0.0001736	-0.0001701	-0.0001549	-0.0001319	-0.0001015	-6.207e-05	-1.309e-05	3.821e-05	8.54e-05	0.0001256	0.0001591	0.000186	0.0002074	0.0002244	0.00024	0.0002554	0.000269	0.00028	0.0002911	0.0003036	0.0003211	0.000344	0.0003732	0.0004092	0.000453	0.0005041	0.0005614	0.0006264	0.0007	0.0007795	0.0008625	0.0009447	0.001026	0.001105	0.001181	0.00125	0.001313	0.001371	0.00142	0.001461	0.001494	0.001519	0.00154	0.001556
213	-4.235e-22	-3.191e-06	1.64e-06	1.361e-05	2.788e-05	4.352e-05	6.03e-05	7.786e-05	9.665e-05	0.000117	0.0001386	0.0001616	0.0001808	0.0001925	0.0001992	0.0002056	0.0002127	0.000221	0.0002304	0.0002394	0.0002474	0.0002547	0.0002604	0.0002655	0.0002694	0.0002701	0.0002671	0.0002595	0.0002474	0.0002327	0.0002187	0.0002074	0.0001998	0.0001962	0.0001973	0.0002042	0.0002167	0.0002333	0.0002552	0.0002815	0.0003094	0.0003347	0.0003551	0.0003708	0.0003834	0.0003909	0.000392	0.0003889	0.0003825
214	1.694e-21	2.971e-05	6.006e-05	9.128e-05	0.0001234	0.0001598	0.0002015	0.0002483	0.0002995	0.0003506	0.0004061	0.0004671	0.0005332	0.0006005	0.000667	0.0007291	0.0007818	0.000824	0.0008528	0.0008672	0.0008703	0.0008533	0.0008153	0.00076	0.0006933	0.0006177	0.000537	0.0004579	0.0003839	0.00032	0.000267	0.0002239	0.0002021	0.0002035	0.0002221	0.0002555	0.0003014	0.0003583	0.0004208	0.0004838	0.0005433	0.000601	0.0006583	0.0007063	0.0007402	0.0007625	0.0007702	0.0007636	0.0007439
215	-1.694e-21	-1.939e-05	-3.348e-05	-4.138e-05	-4.376e-05	-4.111e-05	-3.552e-05	-2.827e-05	-1.867e-05	-5.826e-06	1.052e-05	3.075e-05	5.166e-05	7.04e-05	8.559e-05	9.802e-05	0.0001068	0.0001127	0.0001174	0.0001214	0.0001236	0.000124	0.0001209	0.0001152	0.0001069	9.705e-05	8.492e-05	7.161e-05	5.744e-05	4.254e-05	2.736e-05	1.225e-05	-2.377e-06	-1.627e-05	-2.947e-05	-4.097e-05	-5.137e-05	-5.964e-05	-6.497e-05	-6.787e-05	-6.924e-05	-7.016e-05	-7.009e-05	-6.9e-05	-6.487e-05	-5.85e-05	-5.175e-05	-4.388e-05	-3.66e-05
216	-3.388e-21	-1.667e-05	-2.514e-05	-2.903e-05	-3.002e-05	-2.743e-05	-2.298e-05	-1.751e-05	-9.267e-06	1.618e-06	1.583e-05	3.39e-05	4.677e-05	5.237e-05	5.315e-05	5.074e-05	4.445e-05	3.611e-05	2.73e-05	1.573e-05	1.666e-06	-1.45e-05	-3.182e-05	-4.523e-05	-5.555e-05	-6.213e-05	-6.471e-05	-6.235e-05	-5.517e-05	-4.362e-05	-2.44e-05	1.627e-06	3.464e-05	7.399e-05	0.0001181	0.0001664	0.0002179	0.0002702	0.0003219	0.000371	0.0004166	0.0004537	0.0004837	0.0005045	0.0005164	0.0005193	0.000515	0.000505	0.0004904
[truncated: 71 more columns]
