# Supplementary material for: Fractional killing arises from cell-to-cell variability in overcoming a caspase activity threshold
Source: Mol Syst Biol. 2015 May 7;11(5):803. doi: 10.15252/msb.20145584 (PMC4461398; doi:10.15252/msb.20145584)
Supplement: Supplementary file 3 [file msb0011-0803-sd3.zip › All_data/110_Apomab+anti-Fc (50 nM)_2/FRET_ratios.tsv]

Cell #	T=5min	T=10min	T=15min	T=20min	T=25min	T=30min	T=35min	T=40min	T=45min	T=50min	T=55min	T=60min	T=65min	T=70min	T=75min	T=80min	T=85min	T=90min	T=95min	T=100min	T=105min	T=110min	T=115min	T=120min	T=125min	T=130min	T=135min	T=140min	T=145min	T=150min	T=155min	T=160min	T=165min	T=170min	T=175min	T=180min	T=185min	T=190min	T=195min	T=200min	T=205min	T=210min	T=215min	T=220min	T=225min	T=230min	T=235min	T=240min	T=245min
1	0.0031104	0.00010563	1e-05	1e-05	1e-05	1e-05	1e-05	1e-05	0.001635	0.0041824	0.0088067	0.014699	0.021092	0.0276	0.035193	0.042874	0.049976	0.05907	0.067943	0.077938	0.087992	0.098176	0.10878	0.11961	0.13019	0.14044	0.15141	0.16369	0.17642	0.18957	0.20255	0.21748	0.23386	0.25151	0.27032	0.29033	0.31178	0.33448	0.35762	NaN	NaN	NaN	NaN	NaN	NaN	NaN	NaN	NaN	NaN
2	0.27936	0.22415	0.18016	0.13897	0.102	0.07013	0.041934	0.01854	0.0017068	1e-05	1e-05	1e-05	1e-05	1e-05	1e-05	0.0079772	0.019307	0.030012	0.039696	0.050883	0.065166	0.076817	0.085774	0.094271	0.1052	0.11133	0.11307	0.11441	0.117	0.12173	0.12233	0.12438	0.1289	0.13261	0.13597	0.1379	0.14207	0.15007	0.15694	0.16518	0.17159	0.17859	0.18106	0.18441	0.18836	0.19019	0.19358	0.19687	0.19885
3	0.0088779	0.0067462	0.0044363	0.0019663	1e-05	1e-05	1e-05	1e-05	1e-05	1e-05	0.00011279	0.0011106	0.0024441	0.0047933	0.0070737	0.0094864	0.010945	0.012621	0.013312	0.014081	0.014854	0.015825	0.017277	0.018532	0.019338	0.020851	0.021443	0.022432	0.023494	0.024903	0.025582	0.026897	0.02785	0.028304	0.028915	0.029082	0.028925	0.029772	0.030389	0.030903	0.031549	0.03272	0.03309	0.033447	0.033635	0.033797	0.034121	0.034197	0.033582
4	0.10953	0.091971	0.075842	0.059742	0.044861	0.03244	0.022588	0.015318	0.0094075	0.0041778	1e-05	1e-05	1e-05	1e-05	0.0001028	0.0014673	0.002469	0.0017847	1e-05	1e-05	0.00014238	0.00078832	0.0011715	0.0025875	0.0023773	0.0033093	0.0039103	0.0040691	0.0056093	0.0086414	0.0095121	0.011219	0.01257	0.013997	0.014317	0.01495	0.01485	0.015233	0.015928	0.017313	0.017349	0.018411	0.017648	0.017697	0.01689	0.015961	0.016125	0.016187	0.016539
5	1e-05	1e-05	1e-05	1e-05	1e-05	1e-05	0.0014287	0.0049691	0.0087946	0.011932	0.01488	0.018618	0.022789	0.028325	0.034304	0.039366	0.044205	0.048764	0.053403	0.058407	0.064367	0.070465	0.076677	0.08307	0.088426	0.093385	0.099297	0.10496	0.11053	0.11601	0.12104	0.1257	0.1305	0.1351	0.14002	0.1451	0.15066	0.156	0.16173	0.16776	0.17382	0.18048	0.18697	0.19296	0.19855	0.20314	0.20801	0.2119	0.21564
6	0.040029	0.029745	0.020608	0.012859	0.006957	0.0027758	1e-05	1e-05	1e-05	1e-05	1e-05	1e-05	0.00036284	0.0018877	0.0026289	0.0026715	0.0024474	0.0019384	0.0024934	0.0025014	0.0032107	0.0046717	0.0060808	0.0075748	0.0093858	0.011865	0.01433	0.017067	0.020103	0.022554	0.025002	0.026837	0.028309	0.029971	0.03138	0.032843	0.034031	0.035319	0.036196	0.036661	0.037276	0.037976	0.038679	0.039359	0.039994	0.040777	0.041561	0.042361	0.043123
7	0.035269	0.026162	0.018293	0.011161	0.0044711	1e-05	1e-05	1e-05	1e-05	1e-05	1e-05	0.0003718	0.0034126	0.006805	0.010037	0.013082	0.015972	0.018629	0.021683	0.02529	0.030113	0.035452	0.040496	0.045939	0.051576	0.05743	0.064003	0.070297	0.076235	0.081574	0.086708	0.091437	0.095757	0.099719	0.10361	0.10719	0.11091	0.11386	0.11705	0.12058	0.12453	0.12902	0.13322	0.13732	0.14199	0.14612	0.15026	0.15336	0.15717
8	0.011481	0.0066985	0.0024727	1e-05	1e-05	1e-05	1e-05	1e-05	1e-05	0.0010362	0.003928	0.0068206	0.010309	0.013016	0.015029	0.016363	0.017072	0.017809	0.01819	0.017826	0.017852	0.018433	0.019316	0.019983	0.021509	0.023549	0.025411	0.027337	0.029106	0.03071	0.032114	0.033139	0.033689	0.034064	0.034903	0.035143	0.035533	0.03648	0.037334	0.038058	0.039604	0.041569	0.0438	0.046386	0.049272	0.051614	0.05431	0.056469	0.058145
9	0.0053505	0.0039206	0.0025368	0.0012773	2.6734e-05	1e-05	1e-05	1e-05	1e-05	1e-05	1e-05	3.1975e-05	0.00093303	0.0020119	0.002748	0.0041257	0.0042904	0.0052464	0.0061024	0.0063104	0.0059686	0.0055017	0.0058093	0.0061173	0.0065207	0.0076059	0.0080998	0.0091315	0.0097288	0.010807	0.012221	0.013984	0.01608	0.017143	0.017851	0.018438	0.018389	0.018739	0.019264	0.019617	0.019791	0.019835	0.019623	0.019551	0.019583	0.019762	0.019803	0.020039	0.020081
10	1e-05	1e-05	1e-05	1e-05	1e-05	1e-05	0.0032044	0.0086167	0.012669	0.015761	0.018164	0.019918	0.021942	0.024454	0.02537	0.026242	0.026488	0.02656	0.027122	0.028789	0.030679	0.032412	0.034249	0.035322	0.036623	0.039001	0.04099	0.042323	0.043329	0.043694	0.043135	0.042412	0.041934	0.040825	0.040098	0.039108	0.037391	0.036138	0.036141	0.036294	0.037144	0.038401	0.039882	0.041681	0.044079	0.046631	0.048665	0.05031	0.052232
11	1e-05	1e-05	1e-05	1e-05	1e-05	1e-05	0.0018201	0.0054272	0.0099574	0.014705	0.019686	0.025178	0.030523	0.035478	0.038597	0.041678	0.044143	0.045782	0.047751	0.048912	0.049604	0.05022	0.050927	0.051436	0.052388	0.054251	0.055264	0.055666	0.056312	0.055724	0.055772	0.0553	0.055049	0.0546	0.054183	0.053899	0.05324	0.053883	0.056226	0.059273	0.063097	0.06668	0.070097	0.073526	0.077042	0.080025	0.081283	0.082292	0.082689
12	0.027747	0.022124	0.01706	0.012591	0.0084803	0.005171	0.0025145	0.00054161	1e-05	1e-05	1e-05	1e-05	1e-05	1e-05	0.00049946	0.0013586	0.0019093	0.0022725	0.0024499	0.0026334	0.0028931	0.0031288	0.0028694	0.0027727	0.0027902	0.0027327	0.0027343	0.0028854	0.0030938	0.0032195	0.0034542	0.0038247	0.0039554	0.0042788	0.004541	0.0044391	0.0043368	0.0043502	0.0043149	0.0043257	0.0047045	0.0048532	0.0047879	0.0048416	0.0047838	0.0048871	0.0049762	0.0047987	0.0046486
13	1e-05	1e-05	1e-05	1e-05	1e-05	1e-05	0.0014234	0.0051807	0.009134	0.013087	0.01779	0.022763	0.027427	0.032133	0.035199	0.039981	0.044763	0.047882	0.051243	0.054131	0.056402	0.058184	0.059777	0.061636	0.064165	0.067188	0.067898	0.068319	0.069219	0.069078	0.06897	0.068589	0.068232	0.068915	0.069295	0.069139	0.068329	0.069014	0.070253	0.071689	0.073636	0.076026	0.078405	0.081121	0.082947	0.0846	0.084955	0.0856	0.08638
14	0.019895	0.015454	0.011749	0.0088791	0.0065562	0.0048425	0.0036852	0.003128	0.0025143	0.0013408	0.00031099	0.001069	0.0023635	0.0030579	0.0032478	0.0030132	0.0023656	0.0011508	1e-05	1e-05	1e-05	0.00059839	1.9202e-05	1e-05	1e-05	1e-05	1.3742e-05	0.00055068	0.0015233	0.001888	0.0015998	0.0013372	0.0018172	0.002558	0.0037133	0.0043387	0.0049169	0.0054554	0.0060455	0.0069525	0.008975	0.011597	0.013789	0.015862	0.018024	0.02008	0.021212	0.022718	0.026236
15	0.039528	0.032254	0.026367	0.021687	0.016922	0.012915	0.0092532	0.006387	0.0033941	1e-05	1e-05	1e-05	1e-05	1e-05	1e-05	7.9363e-05	0.0002879	0.0014031	0.002141	0.0037117	0.0064182	0.008396	0.010158	0.010908	0.013076	0.015163	0.017057	0.019997	0.022368	0.024894	0.027939	0.031045	0.035377	0.039609	0.045239	0.050112	0.055208	0.060755	0.066029	0.072447	0.080155	0.08763	0.094554	0.10102	0.10801	0.11559	0.12323	0.13073	0.13891
16	0.010078	0.0089619	0.0079293	0.0069795	0.0054239	0.0041442	0.0028565	0.0019192	0.00094593	1e-05	1e-05	1e-05	1e-05	1e-05	1e-05	0.0001173	0.0017807	0.0039585	0.0059269	0.0080173	0.010304	0.012589	0.015136	0.017191	0.019292	0.021044	0.022249	0.023072	0.023782	0.024739	0.026472	0.028759	0.031247	0.033119	0.035417	0.037815	0.039983	0.04158	0.043231	0.044567	0.045352	0.045461	0.044677	0.043823	0.043375	0.042778	0.041665	0.040974	0.041227
17	0.0024745	0.00076977	1e-05	1e-05	1e-05	1e-05	1e-05	1e-05	8.3542e-05	0.00092021	0.0023657	0.0051481	0.0088293	0.012168	0.015652	0.019533	0.022823	0.026981	0.031084	0.035632	0.039795	0.043507	0.047166	0.049723	0.052862	0.055961	0.058763	0.061758	0.06429	0.066426	0.068327	0.070909	0.073759	0.075452	0.077683	0.079372	0.080698	0.081566	0.082563	0.083063	0.084103	0.085246	0.085192	0.085152	0.085577	0.085988	0.086406	0.087114	0.088662
18	0.010957	0.0081343	0.0057727	0.0036833	0.0019585	0.00073539	1e-05	1e-05	1e-05	1e-05	1e-05	1e-05	0.00031589	0.001499	0.0030144	0.0043233	0.0054818	0.0071113	0.0084764	0.010121	0.011946	0.014033	0.016112	0.018214	0.020236	0.021981	0.023989	0.026049	0.027625	0.029388	0.030915	0.032366	0.033574	0.034698	0.035666	0.036389	0.037151	0.03785	0.038409	0.039069	0.039798	0.04059	0.041243	0.042015	0.042586	0.043292	0.044277	0.045204	0.046181
19	0.013013	0.010765	0.0095192	0.0084528	0.0070279	0.0055815	0.004103	0.003123	0.0016987	1.9632e-05	1e-05	1e-05	1e-05	1e-05	1e-05	1e-05	0.00060561	0.0018461	0.002786	0.0042834	0.0058202	0.0073554	0.0084093	0.0084908	0.0095051	0.010813	0.011186	0.012002	0.01271	0.013536	0.014416	0.015609	0.016857	0.017979	0.019508	0.020228	0.020767	0.021549	0.022129	0.022542	0.023158	0.023694	0.023868	0.02405	0.024027	0.02435	0.024805	0.024951	0.025316
20	1e-05	1e-05	1e-05	1e-05	1e-05	1e-05	0.00069531	0.0019812	0.0037961	0.0056312	0.0076722	0.0093352	0.011632	0.013655	0.015849	0.017856	0.019307	0.020626	0.022516	0.024472	0.026415	0.028323	0.030475	0.032699	0.035676	0.038357	0.04139	0.04442	0.047602	0.049686	0.051588	0.053755	0.056054	0.058564	0.060587	0.061717	0.06295	0.06359	0.06457	0.065263	0.067172	0.069102	0.07081	0.072287	0.073598	0.075398	0.077482	0.079564	0.082239
21	0.032596	0.027923	0.023304	0.019391	0.015575	0.012509	0.010496	0.010311	0.010535	0.0095393	0.0089874	0.0082669	0.008045	0.0084969	0.0087959	0.0089313	0.0085333	0.0087989	0.0078826	0.0066957	0.0061112	0.005286	0.0052708	0.004499	0.002819	0.0014887	1e-05	1e-05	1e-05	1e-05	1e-05	1e-05	0.00039788	0.001693	0.0040407	0.0071966	0.0102	0.013353	0.014404	0.015827	0.017442	0.018984	0.018961	0.018707	0.018746	0.018547	0.017645	0.016153	0.01499
22	1e-05	1e-05	1e-05	1e-05	1e-05	1e-05	0.00085905	0.0039587	0.0079464	0.011916	0.01628	0.022897	0.030147	0.036229	0.043505	0.052278	0.060705	0.069607	0.07865	0.087406	0.096833	0.10687	0.11545	0.12315	0.13181	0.13972	0.1461	0.15264	0.15906	0.1652	0.1717	0.17863	0.18584	0.1939	0.20309	0.21266	0.22308	0.23508	0.24774	0.26079	0.27466	0.28936	0.30355	0.31797	0.33258	0.34805	0.36356	0.37918	0.39419
23	1e-05	1e-05	1e-05	1e-05	1e-05	1e-05	0.0048956	0.016648	0.031368	0.050251	NaN	NaN	NaN	NaN	NaN	NaN	NaN	NaN	NaN	NaN	NaN	NaN	NaN	NaN	NaN	NaN	NaN	NaN	NaN	NaN	NaN	NaN	NaN	NaN	NaN	NaN	NaN	NaN	NaN	NaN	NaN	NaN	NaN	NaN	NaN	NaN	NaN	NaN	NaN
24	0.048892	0.038746	0.029527	0.022026	0.015133	0.009573	0.0050982	0.0018592	1e-05	1e-05	1e-05	1e-05	1e-05	1e-05	0.0002996	0.0010643	0.0018731	0.0031879	0.004654	0.0068924	0.0089387	0.011535	0.015018	0.018945	0.023209	0.027568	0.031791	0.036131	0.040014	0.04357	0.046416	0.049638	0.052184	0.053847	0.05513	0.055706	0.056257	0.056645	0.056675	0.05647	0.056588	0.056975	0.057497	0.058721	0.06043	0.062272	0.064412	0.066699	0.069199
25	1e-05	1e-05	1e-05	1e-05	1e-05	1e-05	0.001007	0.0036176	0.0053985	0.006357	0.0068798	0.0082169	0.0099055	0.011415	0.01271	0.014322	0.015037	0.015524	0.01566	0.016271	0.016751	0.017563	0.017577	0.017517	0.017671	0.018075	0.018537	0.019764	0.020455	0.020983	0.021585	0.023205	0.024558	0.026302	0.028094	0.029624	0.031163	0.032452	0.033947	0.036222	0.039209	0.042029	0.04422	0.046484	0.048511	0.05058	0.052601	0.054521	0.056541
26	1e-05	1e-05	1e-05	1e-05	1e-05	0.0008745	0.0037998	0.0071653	0.010979	0.015266	0.019927	0.024394	0.029555	0.035238	0.041012	0.04709	0.053301	0.060042	0.066734	0.074085	0.081602	0.089728	0.09933	0.10901	0.1188	0.12889	0.13947	0.15084	0.16348	0.17764	0.19299	0.21044	NaN	NaN	NaN	NaN	NaN	NaN	NaN	NaN	NaN	NaN	NaN	NaN	NaN	NaN	NaN	NaN	NaN
27	0.05829	0.049148	0.040225	0.032058	0.02412	0.017233	0.011708	0.0080483	0.0054159	0.002912	0.00087691	1e-05	1e-05	1e-05	1e-05	1e-05	1e-05	0.00053985	0.0014671	0.0026198	0.0040636	0.0059864	0.0081775	0.010469	0.012799	0.015222	0.017575	0.020396	0.02249	0.024232	0.025787	0.02779	0.029673	0.031412	0.032901	0.034081	0.035297	0.036363	0.036937	0.037657	0.038712	0.039905	0.040966	0.042119	0.043136	0.044273	0.0456	0.046684	0.047729
28	0.0022901	0.00041762	1e-05	1e-05	1e-05	1e-05	1e-05	1e-05	0.0013995	0.0034613	0.0058768	0.0081025	0.010323	0.012444	0.014065	0.015647	0.016678	0.017476	0.017798	0.01809	0.018006	0.018292	0.019182	0.020698	0.022117	0.023922	0.025846	0.027942	0.030182	0.032728	0.035179	0.038274	0.040979	0.042804	0.043921	0.045485	0.046786	0.047812	0.048341	0.049074	0.050099	0.051432	0.052261	0.053131	0.054608	0.056861	0.058646	0.060418	0.062294
29	1e-05	1e-05	1e-05	1e-05	1e-05	1e-05	0.00081858	0.002711	0.0043996	0.0059678	0.0069454	0.0078651	0.009364	0.011045	0.012627	0.013881	0.014452	0.015184	0.015311	0.01591	0.016424	0.017491	0.018754	0.019891	0.02101	0.022233	0.023738	0.025503	0.027064	0.029047	0.030642	0.032979	0.035626	0.037779	0.03995	0.042338	0.044896	0.047244	0.049691	0.052439	0.055229	0.058475	0.060923	0.062758	0.064826	0.066533	0.067782	0.068412	0.068936
30	1e-05	1e-05	1e-05	1e-05	1e-05	1e-05	0.0017642	0.0048562	0.0077721	0.010244	0.011966	0.012345	0.012471	0.013434	0.014344	0.014684	0.014659	0.014811	0.014706	0.014264	0.013902	0.014375	0.015902	0.017784	0.019276	0.021194	0.02326	0.025537	0.027506	0.029671	0.032463	0.035665	0.037836	0.039383	0.04087	0.042448	0.043252	0.044195	0.045289	0.046698	0.048403	0.049712	0.050603	0.052235	0.054087	0.055991	0.057904	0.06012	0.062369
31	0.0087596	0.0075023	0.0062979	0.0050228	0.004347	0.0038343	0.0030642	0.002539	0.0019846	0.0017963	0.0014953	0.00081062	0.00033725	0.00010338	0.00014556	2.964e-05	1e-05	1e-05	1e-05	1e-05	1e-05	1e-05	0.0012039	0.0027425	0.0042212	0.0055215	0.0068948	0.0084669	0.0094689	0.010405	0.011312	0.012317	0.012639	0.012755	0.012635	0.012401	0.012095	0.011578	0.010728	0.010453	0.010695	0.011328	0.011303	0.011838	0.012288	0.012577	0.012668	0.012471	0.012469
32	0.028043	0.02082	0.014373	0.0079993	0.0026943	1e-05	1e-05	1e-05	1e-05	1e-05	1e-05	0.0013646	0.0051142	0.0093523	0.014511	0.01997	0.024586	0.028291	0.032969	0.037784	0.04205	0.046282	0.050703	0.054935	0.059083	0.062548	0.065831	0.070095	0.074394	0.077405	0.080694	0.084355	0.087978	0.09137	0.094923	0.098338	0.10222	0.10592	0.10912	0.1125	0.11686	0.1209	0.12445	0.12816	0.13176	0.13544	0.1388	0.1417	0.14472
33	0.027599	0.02237	0.017221	0.012668	0.0081583	0.0045945	0.0018072	1e-05	1e-05	1e-05	1e-05	1e-05	1e-05	5.384e-05	0.0015708	0.0035972	0.005745	0.0082718	0.010864	0.013249	0.015899	0.01854	0.021528	0.024986	0.02768	0.029901	0.031818	0.033727	0.035098	0.03619	0.037321	0.038718	0.040198	0.041452	0.042478	0.043889	0.045708	0.047794	0.049646	0.052014	0.0546	0.057048	0.059463	0.061618	0.063826	0.066235	0.06822	0.070261	0.071849
34	1e-05	1e-05	1e-05	1e-05	1e-05	1e-05	0.0035598	0.011543	0.02016	0.029547	0.039931	0.05095	0.063004	0.074827	0.086687	0.099093	0.11116	0.12316	0.1347	0.1461	0.1571	0.16795	0.1786	0.18844	0.19875	0.20893	0.21814	0.22729	0.23606	0.24471	0.25312	0.26118	0.2683	0.27488	0.28142	0.2872	0.2923	0.29756	0.30255	0.30698	0.31126	0.31522	0.31924	0.32403	0.32868	0.33306	0.33713	0.34121	0.3454
35	0.031832	0.023253	0.015711	0.0094411	0.0036657	1e-05	1e-05	1e-05	1e-05	1e-05	1e-05	0.00034803	0.0048099	0.0094609	0.014086	0.019048	0.023471	0.028391	0.033116	0.037612	0.042533	0.047963	0.053215	0.058246	0.063938	0.070178	0.076488	0.083364	0.090731	0.098376	0.10652	0.11513	0.12356	0.1321	0.1408	0.1487	0.15619	0.16401	0.17211	0.17963	0.18723	0.19494	0.20245	0.21003	0.21718	0.22468	0.23248	0.24001	0.24735
36	0.021863	0.01214	0.0036423	1e-05	1e-05	1e-05	1e-05	1e-05	1e-05	0.0026551	0.011623	0.023689	0.038371	0.055112	0.072342	0.090563	NaN	NaN	NaN	NaN	NaN	NaN	NaN	NaN	NaN	NaN	NaN	NaN	NaN	NaN	NaN	NaN	NaN	NaN	NaN	NaN	NaN	NaN	NaN	NaN	NaN	NaN	NaN	NaN	NaN	NaN	NaN	NaN	NaN
37	0.031423	0.024899	0.018431	0.013217	0.0096238	0.0060812	0.0031613	0.00077776	1e-05	1e-05	1e-05	1e-05	1e-05	1e-05	0.00061421	0.0016575	0.0028156	0.0040372	0.0053871	0.0070707	0.0084842	0.010439	0.012984	0.015306	0.018261	0.020461	0.022277	0.024527	0.026517	0.028869	0.03135	0.033704	0.036001	0.037961	0.039756	0.041003	0.042255	0.044135	0.046092	0.048355	0.049942	0.051284	0.052429	0.053784	0.055116	0.056675	0.058321	0.060002	0.061475
38	0.021777	0.012583	0.0050569	1e-05	1e-05	1e-05	1e-05	1e-05	1e-05	0.0053527	0.013228	0.024362	0.038132	0.052659	0.067331	0.082728	0.099323	0.11639	0.13291	0.14859	0.16511	0.18275	0.19977	0.2159	0.23321	NaN	NaN	NaN	NaN	NaN	NaN	NaN	NaN	NaN	NaN	NaN	NaN	NaN	NaN	NaN	NaN	NaN	NaN	NaN	NaN	NaN	NaN	NaN	NaN
39	0.022054	0.015651	0.010052	0.0054515	0.0024135	8.6587e-05	1e-05	1e-05	1e-05	1e-05	1e-05	1e-05	0.0029281	0.005978	0.0091093	0.011901	0.014428	0.017386	0.020455	0.02386	0.027443	0.030464	0.033504	0.036786	0.040344	0.043851	0.047309	0.051543	0.055649	0.060078	0.063934	0.067353	0.070559	0.073326	0.076039	0.077992	0.079904	0.081966	0.083602	0.084868	0.085178	0.085703	0.085731	0.086602	0.087393	0.088346	0.089772	0.091054	0.092135
40	0.022435	0.015819	0.0095782	0.0046966	0.0012399	1e-05	1e-05	1e-05	1e-05	1e-05	1e-05	0.0026945	0.0073493	0.012365	0.017373	0.02255	0.0279	0.03293	0.037858	0.043193	0.047942	0.052332	0.056243	0.06079	0.065725	0.070332	0.074732	0.080261	0.086204	0.092704	0.098979	0.1049	0.11078	0.11659	0.12141	0.12512	0.12901	0.13308	0.13619	0.13844	0.13908	0.13941	0.13978	0.14104	0.14211	0.14367	0.14596	0.14763	0.14934
41	0.21133	0.175	0.14252	0.11353	0.087365	0.06298	0.042232	0.027197	0.016089	0.0066863	1e-05	1e-05	1e-05	1e-05	1e-05	1e-05	0.00078078	0.0038211	0.0057357	0.0057482	0.0072925	0.010608	0.013462	0.014331	0.015734	0.018014	0.020906	0.023234	0.024986	0.026304	0.028467	0.030392	0.031641	0.0324	0.033183	0.032923	0.032582	0.030954	0.029743	0.028452	0.02705	0.02572	0.024357	0.022938	0.021941	0.021903	0.021983	0.022164	0.023001
42	1e-05	1e-05	1e-05	1e-05	1e-05	1e-05	0.0010797	0.0026827	0.0043042	0.0055035	0.0062691	0.0070794	0.0074561	0.0089217	0.010614	0.012176	0.013723	0.015672	0.017029	0.01806	0.019259	0.021134	0.02216	0.023226	0.0238	0.023982	0.023879	0.023929	0.023889	0.024243	0.025086	0.025855	0.026137	0.026656	0.027187	0.027839	0.028817	0.030067	0.031067	0.032084	0.033342	0.034173	0.034809	0.035613	0.036016	0.036762	0.037296	0.037324	0.037496
43	0.010765	0.0073849	0.0045059	0.0022979	0.00051484	1e-05	1e-05	1e-05	1e-05	1e-05	1e-05	0.00062159	0.0024759	0.0048101	0.0069286	0.0090713	0.010601	0.011987	0.013188	0.014276	0.015303	0.016166	0.017123	0.017801	0.018	0.018339	0.018598	0.019317	0.020337	0.021289	0.022292	0.023472	0.024762	0.026115	0.027657	0.02904	0.03047	0.031934	0.033357	0.034939	0.036918	0.039216	0.041304	0.043694	0.045908	0.048442	0.051384	0.053981	0.056786
44	0.047767	0.037512	0.028507	0.020016	0.012401	0.0060518	0.0005033	1e-05	1e-05	1e-05	1e-05	1e-05	1e-05	0.0032027	0.0070744	0.011922	0.017464	0.025073	0.032687	0.039256	0.047062	0.057096	0.067322	0.07706	0.087515	0.098968	0.1108	0.12304	0.13541	0.14834	0.16233	0.17684	0.19161	0.20742	0.22349	0.23955	0.25582	0.27207	0.28819	0.30398	0.31984	0.33567	0.35134	0.36602	0.37927	0.39251	0.40492	0.41613	0.42605
45	0.020731	0.014366	0.0085973	0.0040627	0.00034016	1e-05	1e-05	1e-05	1e-05	1e-05	1e-05	0.0033338	0.0086361	0.015021	0.020814	0.026581	0.03243	0.03871	0.04457	0.050182	0.056449	0.063809	0.070421	0.076167	0.081433	0.08715	0.093008	0.09944	0.10612	0.11239	0.11823	0.12379	0.12886	0.13407	0.13946	0.14487	0.15062	0.15648	0.16148	0.16638	0.17187	0.17767	0.18403	0.19033	0.1967	0.20322	0.20975	0.21556	0.22122
46	0.041665	0.038452	0.034718	0.029528	0.022566	0.016629	0.013915	0.013953	0.017194	0.019893	0.021791	0.024443	0.025885	0.02873	0.029929	0.031692	0.034636	0.035488	0.035783	0.034988	0.035177	0.033215	0.029788	0.027178	0.023907	0.023126	0.023978	0.023993	0.025526	0.027217	0.028354	0.028095	0.030325	0.033781	0.036677	0.039891	0.042652	0.044186	0.046616	0.048617	0.049539	0.050905	0.053012	0.053256	0.053787	0.054711	0.055543	0.055373	0.055677
47	0.091368	0.082511	0.073227	0.064578	0.058418	0.052878	0.050244	0.050841	0.051219	0.049734	0.048755	0.047895	0.045575	0.041688	0.036347	0.030253	0.022282	0.012439	0.001662	1e-05	1e-05	1e-05	1e-05	1e-05	1e-05	0.0056381	0.013614	0.024621	0.035097	0.04423	0.050445	0.052558	0.054875	0.058355	0.060925	0.063511	0.065689	0.068201	0.070214	0.074045	0.078635	0.085364	0.093172	0.098034	0.10283	0.10738	0.10988	0.11137	0.11175
48	0.023348	0.016365	0.0098985	0.0041975	1e-05	1e-05	1e-05	1e-05	1e-05	1e-05	0.00070413	0.0047617	0.0085621	0.012206	0.015856	0.019716	0.023205	0.027509	0.031798	0.036132	0.040018	0.04431	0.048152	0.051889	0.055892	0.060496	0.064645	0.068521	0.070724	0.071961	0.072507	0.073767	0.075123	0.076254	0.077344	0.078126	0.078141	0.078802	0.079481	0.081136	0.083251	0.085366	0.087186	0.087879	0.088733	0.08957	0.090582	0.091887	0.09174
49	0.01802	0.012206	0.0063913	0.0016809	1e-05	1e-05	1e-05	1e-05	1e-05	1e-05	0.0015239	0.004915	0.0077452	0.010379	0.012757	0.015193	0.017142	0.019585	0.021983	0.024365	0.026813	0.029386	0.03165	0.03407	0.036907	0.039719	0.042236	0.044309	0.04534	0.045681	0.045453	0.04537	0.045444	0.045491	0.045562	0.045505	0.045463	0.045671	0.046026	0.047216	0.048556	0.049973	0.051742	0.052871	0.054064	0.055226	0.0563	0.057526	0.058207
50	0.033926	0.025602	0.017441	0.01059	0.0047108	0.00049922	1e-05	1e-05	1e-05	1e-05	1e-05	1e-05	0.0015745	0.0035388	0.0054912	0.0076183	0.0091076	0.011035	0.013433	0.015564	0.017379	0.019228	0.020978	0.022938	0.025495	0.027855	0.030049	0.032408	0.033908	0.034715	0.035459	0.036616	0.037681	0.038844	0.040075	0.04066	0.041574	0.042547	0.043379	0.044663	0.046037	0.047553	0.049006	0.049954	0.050994	0.051962	0.053411	0.054593	0.055493
51	0.0014028	1e-05	1e-05	1e-05	1e-05	1e-05	1e-05	0.00063783	0.0029571	0.005527	0.0085176	0.012157	0.01554	0.018353	0.020748	0.022875	0.024266	0.025973	0.027637	0.029533	0.031475	0.034055	0.036225	0.038414	0.041339	0.044406	0.047665	0.051115	0.054074	0.056457	0.058726	0.061173	0.063421	0.065566	0.067876	0.069637	0.071829	0.074538	0.077215	0.080544	0.084363	0.08809	0.091805	0.095175	0.098782	0.10238	0.10654	0.11006	0.11223
52	0.010637	0.0060148	0.0021299	1e-05	1e-05	1e-05	1e-05	1e-05	1e-05	0.00037012	0.0031165	0.0061941	0.0093147	0.011764	0.013482	0.014736	0.015632	0.016976	0.018047	0.019179	0.020197	0.021415	0.022974	0.024499	0.026477	0.028825	0.031633	0.034227	0.036244	0.038215	0.039663	0.041093	0.042608	0.043972	0.04537	0.046663	0.047822	0.048747	0.049857	0.05143	0.05267	0.054172	0.056159	0.057664	0.058761	0.05975	0.060713	0.061976	0.062771
53	0.0021084	1e-05	1e-05	1e-05	1e-05	1e-05	1e-05	0.0023519	0.0093153	0.017542	0.028356	0.041938	0.056558	0.071997	0.089054	0.10749	0.12708	0.14722	NaN	NaN	NaN	NaN	NaN	NaN	NaN	NaN	NaN	NaN	NaN	NaN	NaN	NaN	NaN	NaN	NaN	NaN	NaN	NaN	NaN	NaN	NaN	NaN	NaN	NaN	NaN	NaN	NaN	NaN	NaN
54	1e-05	1e-05	1e-05	1e-05	1e-05	1e-05	0.0027594	0.0091713	0.016787	0.026075	0.038768	0.055711	0.076651	0.10185	NaN	NaN	NaN	NaN	NaN	NaN	NaN	NaN	NaN	NaN	NaN	NaN	NaN	NaN	NaN	NaN	NaN	NaN	NaN	NaN	NaN	NaN	NaN	NaN	NaN	NaN	NaN	NaN	NaN	NaN	NaN	NaN	NaN	NaN	NaN
55	1e-05	1e-05	0.0013388	0.0057481	0.010848	0.016999	0.02343	0.03103	0.039457	0.049314	0.06062	0.074597	0.090367	0.10977	0.13237	0.1586	NaN	NaN	NaN	NaN	NaN	NaN	NaN	NaN	NaN	NaN	NaN	NaN	NaN	NaN	NaN	NaN	NaN	NaN	NaN	NaN	NaN	NaN	NaN	NaN	NaN	NaN	NaN	NaN	NaN	NaN	NaN	NaN	NaN
56	0.0067884	0.0044318	0.0025404	0.001352	0.00079836	0.00068988	5.2076e-05	1e-05	1e-05	1e-05	1e-05	1e-05	1e-05	0.0011582	0.0019268	0.0020578	0.0018636	0.002474	0.0034373	0.0047148	0.0055599	0.0064225	0.0070465	0.006958	0.006803	0.0071516	0.0079665	0.0089003	0.0091639	0.0087234	0.0081891	0.0087558	0.0096086	0.010266	0.011716	0.013218	0.014967	0.016363	0.017791	0.019848	0.022299	0.024372	0.02601	0.027032	0.027988	0.028682	0.028989	0.028558	0.027597
57	0.016825	0.01331	0.010121	0.0070087	0.0039708	0.0015968	1e-05	1e-05	1e-05	1e-05	1e-05	1e-05	0.00012417	0.001021	0.0017546	0.0028032	0.0038114	0.004315	0.0044917	0.0042365	0.0041864	0.0042803	0.004372	0.0041958	0.0041475	0.0043054	0.0040419	0.0035623	0.0036466	0.0039761	0.0042391	0.004295	0.0043479	0.0043298	0.0041708	0.003726	0.0032214	0.0030133	0.0031189	0.0031312	0.0028254	0.0025786	0.002496	0.002397	0.0023521	0.0027619	0.003493	0.0040502	0.0044697
58	0.00096216	1e-05	1e-05	1e-05	1e-05	1e-05	1e-05	0.0080483	0.018978	0.033043	0.048356	0.065294	0.084862	0.1069	0.13021	0.15418	0.1795	0.20453	0.23166	NaN	NaN	NaN	NaN	NaN	NaN	NaN	NaN	NaN	NaN	NaN	NaN	NaN	NaN	NaN	NaN	NaN	NaN	NaN	NaN	NaN	NaN	NaN	NaN	NaN	NaN	NaN	NaN	NaN	NaN
59	1e-05	1e-05	1e-05	1e-05	1e-05	1e-05	0.0045932	0.016529	0.031068	0.048028	0.067449	0.089948	NaN	NaN	NaN	NaN	NaN	NaN	NaN	NaN	NaN	NaN	NaN	NaN	NaN	NaN	NaN	NaN	NaN	NaN	NaN	NaN	NaN	NaN	NaN	NaN	NaN	NaN	NaN	NaN	NaN	NaN	NaN	NaN	NaN	NaN	NaN	NaN	NaN
60	0.0093982	0.0056071	0.0021101	1e-05	1e-05	1e-05	1e-05	1e-05	1e-05	0.00064581	0.004083	0.0088912	0.014468	0.021303	0.028349	0.036054	0.043961	0.052624	0.061524	0.070942	0.080589	0.090782	0.10128	0.11216	0.12361	0.13554	0.14787	0.16068	0.17318	0.18537	0.19826	0.21173	0.2254	0.23908	0.25322	0.26682	0.28128	0.296	0.31145	0.32841	0.34743	0.36695	0.38693	0.40799	0.4297	0.45223	0.4758	0.49934	0.52331
61	1e-05	1e-05	1e-05	1e-05	1e-05	1e-05	0.0013832	0.0040845	0.0065773	0.0093392	0.012527	0.015492	0.019007	0.023275	0.027021	0.030991	0.034548	0.038914	0.044062	0.050093	0.056067	0.062635	0.06984	0.076472	0.083017	0.089592	0.096134	0.10368	0.11119	0.11795	0.1247	0.13204	0.13939	0.1466	0.15513	0.16336	0.17239	0.18161	0.19063	0.19927	0.20863	0.21762	0.22573	0.23402	0.24199	0.24883	0.25595	0.26248	0.26924
62	1e-05	1e-05	1e-05	1e-05	1e-05	1e-05	0.0011616	0.0042362	0.0081253	0.012719	0.017441	0.022527	0.028235	0.034308	0.040222	0.045852	0.050814	0.055636	0.060301	0.064824	0.069257	0.073922	0.078492	0.082734	0.087562	0.092525	0.098215	0.10438	0.1104	0.11616	0.12204	0.12804	0.13379	0.13934	0.14505	0.15005	0.15546	0.16016	0.16486	0.16992	0.17517	0.18	0.1847	0.18963	0.19467	0.19953	0.20449	0.20901	0.21344
63	0.0025828	0.00091325	1e-05	1e-05	1e-05	1e-05	1e-05	1e-05	0.00058189	0.0019097	0.0040825	0.0071995	0.011265	0.017105	0.02303	0.028864	0.034273	0.040212	0.045857	0.052207	0.059197	0.066215	0.072837	0.079033	0.084008	0.088686	0.093358	0.09864	0.10307	0.10685	0.11089	0.11504	0.11903	0.12291	0.12717	0.13111	0.13564	0.13997	0.14452	0.14901	0.15399	0.15857	0.16261	0.16633	0.17015	0.17365	0.17712	0.1799	0.18217
64	1e-05	1e-05	1e-05	1e-05	1e-05	0.00044153	0.0027677	0.0061408	0.0095919	0.013994	0.019149	0.025072	0.031668	0.038996	0.04634	0.054454	0.062994	0.072804	0.083147	0.094713	0.10699	0.12026	0.135	0.15147	0.16975	0.19024	NaN	NaN	NaN	NaN	NaN	NaN	NaN	NaN	NaN	NaN	NaN	NaN	NaN	NaN	NaN	NaN	NaN	NaN	NaN	NaN	NaN	NaN	NaN
65	0.012319	0.0091277	0.0063563	0.0043019	0.0020477	0.00042293	1e-05	1e-05	1e-05	1e-05	1e-05	1e-05	0.0014757	0.0044309	0.0063275	0.0087162	0.010629	0.013037	0.015816	0.019025	0.02255	0.027049	0.031154	0.034699	0.037916	0.042273	0.046982	0.05195	0.055845	0.059635	0.063173	0.067375	0.071133	0.075009	0.079253	0.083541	0.087722	0.091323	0.095485	0.10026	0.10517	0.11037	0.11463	0.11899	0.1229	0.12644	0.12995	0.13361	0.13752
66	1e-05	1e-05	1e-05	1e-05	1e-05	1e-05	0.002197	0.0081059	0.014947	0.023386	0.03302	0.04417	0.056239	0.069275	0.082909	0.097182	0.11175	0.12756	0.14384	0.16105	0.17868	0.19704	0.21597	0.2353	0.25576	0.27671	0.29823	0.31999	0.34192	NaN	NaN	NaN	NaN	NaN	NaN	NaN	NaN	NaN	NaN	NaN	NaN	NaN	NaN	NaN	NaN	NaN	NaN	NaN	NaN
67	1e-05	1e-05	1e-05	1e-05	1e-05	1e-05	0.00024123	0.00088502	0.0012913	0.0017344	0.0020231	0.0026166	0.0036023	0.0048004	0.0059167	0.0069881	0.0075867	0.0085068	0.0094028	0.010609	0.011926	0.013621	0.015311	0.016777	0.018246	0.019654	0.02128	0.023278	0.024899	0.02624	0.027693	0.029168	0.030483	0.031622	0.033047	0.034237	0.035781	0.037275	0.038914	0.04092	0.043197	0.044957	0.046665	0.048311	0.049961	0.051116	0.052174	0.052797	0.052815
68	1e-05	1e-05	1e-05	1e-05	1e-05	1e-05	0.00065934	0.0020921	0.003942	0.00612	0.008029	0.010103	0.012037	0.013818	0.015443	0.016694	0.017312	0.018601	0.020227	0.021759	0.023183	0.025033	0.027175	0.02948	0.032359	0.035613	0.039282	0.043424	0.047169	0.05025	0.053849	0.057875	0.06132	0.064968	0.069089	0.072423	0.075785	0.079296	0.082594	0.086274	0.090829	0.09523	0.099435	0.10426	0.10832	0.11212	0.11659	0.12124	0.12568
69	1e-05	1e-05	1e-05	1e-05	1e-05	1e-05	0.0011963	0.0042726	0.0061144	0.0071113	0.008504	0.0093019	0.010087	0.011339	0.011916	0.01109	0.010275	0.0089413	0.0070367	0.0061948	0.0054277	0.0050908	0.005496	0.0054676	0.0045717	0.0040468	0.0049724	0.0067575	0.0075618	0.0084645	0.009315	0.011463	0.013016	0.01406	0.016444	0.019177	0.022495	0.025063	0.027754	0.031326	0.034891	0.038461	0.040957	0.043872	0.04718	0.049686	0.051888	0.052972	0.05402
70	0.019743	0.01694	0.014327	0.011942	0.0097082	0.0083105	0.0066148	0.0050465	0.0038442	0.0027492	0.0018953	0.00133	0.00082692	0.00032167	1e-05	1e-05	1e-05	1e-05	1e-05	1e-05	1e-05	0.0005181	0.0013318	0.0019907	0.0030926	0.0037882	0.0038982	0.0042198	0.0043697	0.0042652	0.0043176	0.0046522	0.0047046	0.004372	0.0045361	0.0039052	0.0040122	0.0049465	0.0061212	0.0072983	0.0088315	0.010284	0.011351	0.012762	0.014282	0.015366	0.017207	0.018547	0.019363
71	0.0087185	0.0044437	0.0014815	1e-05	1e-05	1e-05	1e-05	1e-05	1e-05	0.0013332	0.0048682	0.0094234	0.01477	0.020275	0.02604	0.033212	0.039896	0.047294	0.055618	0.064129	0.073225	0.082631	0.092856	0.10309	0.11393	0.12559	0.13603	0.1462	0.15652	0.16559	0.17506	0.18444	0.19402	0.20365	0.21316	0.22183	0.23032	0.23941	0.24947	0.25891	0.26857	0.27773	0.2861	0.29432	0.30186	0.31016	0.31794	0.32523	0.33174
72	0.0010736	0.00034551	0.00011134	1e-05	1e-05	1e-05	1e-05	1e-05	1e-05	0.00017627	0.000571	0.0014087	0.0018671	0.0021083	0.0025679	0.0028599	0.0027296	0.0025601	0.0022867	0.0021856	0.0022626	0.0021425	0.0022571	0.0025988	0.0034041	0.0043057	0.0053043	0.0064772	0.0079276	0.0091676	0.010324	0.011861	0.013414	0.014637	0.0161	0.016884	0.018211	0.019556	0.020777	0.021679	0.02257	0.023278	0.023576	0.023986	0.024514	0.024989	0.025974	0.025981	0.025942
73	0.016606	0.012145	0.0077932	0.004239	0.0013023	1e-05	1e-05	1e-05	1e-05	1e-05	1e-05	0.00072851	0.0039746	0.0079293	0.011802	0.016085	0.019925	0.023617	0.027566	0.03153	0.035438	0.039174	0.042714	0.045748	0.048942	0.052345	0.055274	0.058436	0.062138	0.065296	0.068295	0.071257	0.074013	0.076683	0.079458	0.081445	0.08323	0.085126	0.087086	0.088582	0.090702	0.092973	0.095515	0.098276	0.10088	0.10368	0.10711	0.11057	0.11369
74	0.016043	0.012892	0.010342	0.0076676	0.004686	0.0028537	0.0011654	7.7741e-05	1e-05	1e-05	1e-05	1e-05	1e-05	1e-05	0.00089478	0.0026008	0.0036855	0.0055623	0.0071794	0.0088257	0.011239	0.01384	0.016005	0.018301	0.021053	0.023196	0.024736	0.026293	0.027044	0.027841	0.028913	0.029786	0.030441	0.031184	0.032578	0.033714	0.035688	0.038015	0.040761	0.043731	0.04678	0.04915	0.051801	0.054638	0.057612	0.060143	0.06286	0.064999	0.067228
75	0.012869	0.0095594	0.0073979	0.0050576	0.0026898	0.0011722	1e-05	1e-05	1e-05	1e-05	1e-05	1e-05	0.00029201	0.001131	0.002953	0.0049234	0.0062879	0.0083181	0.010209	0.012311	0.014657	0.016935	0.018177	0.01886	0.020472	0.021118	0.021788	0.022715	0.023253	0.023825	0.024046	0.024689	0.025154	0.025803	0.027557	0.028867	0.031285	0.033681	0.036463	0.039001	0.041372	0.044364	0.047384	0.050058	0.053093	0.055643	0.058062	0.059747	0.061059
76	0.03934	0.034867	0.030675	0.027191	0.024018	0.021702	0.0194	0.017677	0.016536	0.015457	0.014896	0.015111	0.015278	0.015344	0.015413	0.015727	0.015646	0.016129	0.016409	0.016831	0.017305	0.018378	0.018898	0.019191	0.019912	0.020185	0.020057	0.019956	0.019844	0.019546	0.019034	0.018774	0.018009	0.017376	0.017177	0.016822	0.0171	0.017433	0.01793	0.018085	0.018457	0.018882	0.019497	0.019867	0.020367	0.020943	0.021269	0.021185	0.02118
77	1e-05	1e-05	1e-05	1e-05	1e-05	1e-05	0.0011556	0.0036597	0.0062368	0.009199	0.012493	0.016516	0.020115	0.023445	0.027045	0.031315	0.034666	0.038445	0.042469	0.046754	0.051077	0.055652	0.05974	0.064107	0.06905	0.073998	0.077801	0.08239	0.086373	0.089704	0.092485	0.095268	0.097778	0.10037	0.10309	0.10538	0.10767	0.11064	0.1135	0.11653	0.12014	0.1244	0.12897	0.13355	0.13817	0.14272	0.14741	0.15179	0.15587
78	0.04068	0.032604	0.025324	0.019052	0.013426	0.0093469	0.0054898	0.0022575	1e-05	1e-05	1e-05	1e-05	1e-05	1e-05	5.3487e-05	0.00061454	0.00043335	0.00083368	0.0010643	0.0016474	0.0017669	0.0018373	0.0017256	0.0018959	0.0021024	0.0025054	0.003312	0.0043391	0.0049997	0.0053634	0.0058379	0.0070749	0.0083123	0.0098156	0.011008	0.011613	0.012553	0.012643	0.012986	0.013393	0.014236	0.014477	0.014092	0.014134	0.013953	0.014122	0.014772	0.015305	0.016539
79	0.026983	0.022175	0.017966	0.013995	0.010172	0.007225	0.0049096	0.0035245	0.0025668	0.0018336	0.001065	0.00095572	0.00057828	0.00038895	0.00014584	0.00030386	1e-05	1e-05	1e-05	1e-05	1e-05	1e-05	1e-05	0.00091245	0.0018923	0.0027392	0.0032942	0.0039554	0.0045783	0.0051371	0.0054392	0.0064658	0.0073095	0.0079646	0.008674	0.0090337	0.0099086	0.01083	0.011966	0.013196	0.014408	0.015854	0.016801	0.017843	0.018703	0.019444	0.020202	0.020553	0.020971
80	0.0728	0.061146	0.050206	0.041035	0.03269	0.025397	0.018655	0.013274	0.0080308	0.0041788	0.0017204	0.0002027	6.2039e-05	1e-05	1e-05	1e-05	1e-05	1e-05	1e-05	0.00051063	0.00087301	0.0014379	0.0020749	0.0013768	0.0011274	0.001289	0.0014988	0.0029192	0.0029376	0.0035161	0.0035098	0.0043047	0.0049037	0.0052838	0.0064811	0.0074992	0.008747	0.0097577	0.0099929	0.011218	0.012866	0.014144	0.015559	0.016771	0.018635	0.020841	0.022178	0.022467	0.022274
81	0.013527	0.009261	0.0056496	0.0024131	1e-05	1e-05	1e-05	1e-05	1e-05	1e-05	0.00019151	0.0022108	0.0039969	0.0058159	0.0071108	0.0085957	0.0091095	0.010334	0.011387	0.012831	0.013642	0.014602	0.01611	0.017858	0.019849	0.02216	0.024405	0.027151	0.029536	0.031844	0.033834	0.036322	0.038582	0.040427	0.042353	0.043799	0.045938	0.04807	0.050312	0.052261	0.054407	0.056498	0.058126	0.060491	0.062791	0.065134	0.067718	0.069558	0.071347
82	0.028554	0.021332	0.015089	0.0093508	0.0050099	0.0012	1e-05	1e-05	1e-05	1e-05	1e-05	1e-05	0.0021559	0.0057213	0.010036	0.015031	0.020251	0.026341	0.032897	0.03933	0.04519	0.050636	0.056481	0.062142	0.067865	0.073081	0.078	0.082878	0.087115	0.090567	0.094452	0.098747	0.10314	0.10692	0.11072	0.11421	0.11833	0.12197	0.12573	0.12956	0.13416	0.13816	0.14198	0.1455	0.14892	0.15224	0.15597	0.1591	0.16224
83	1e-05	1e-05	1e-05	1e-05	1e-05	1e-05	0.0011846	0.0039875	0.0072633	0.011141	0.014694	0.018705	0.022458	0.026516	0.030249	0.033835	0.036925	0.040085	0.042979	0.045874	0.048256	0.050794	0.053131	0.055924	0.05857	0.061195	0.063946	0.067157	0.070384	0.073501	0.076633	0.08049	0.084309	0.08829	0.091812	0.095047	0.099018	0.10295	0.10667	0.11014	0.11402	0.1177	0.1206	0.12355	0.12614	0.12908	0.13208	0.13434	0.1361
84	0.0065884	0.0030052	0.00023609	1e-05	1e-05	1e-05	1e-05	1e-05	1e-05	0.0015941	0.0039985	0.0076901	0.01148	0.015227	0.018528	0.021466	0.023969	0.02724	0.030185	0.033201	0.035624	0.038784	0.041353	0.04253	0.043715	0.045024	0.046474	0.048476	0.049959	0.05088	0.05203	0.054155	0.055296	0.056091	0.057919	0.059458	0.06153	0.063342	0.06425	0.064668	0.065884	0.066788	0.066831	0.067315	0.068529	0.069821	0.070678	0.070408	0.070258
85	0.046178	0.03646	0.028037	0.020328	0.013358	0.0078536	0.0032967	5.0233e-05	1e-05	1e-05	1e-05	1e-05	1e-05	1e-05	0.0013371	0.0031272	0.00445	0.0058333	0.0069427	0.0082183	0.0090971	0.010441	0.011562	0.013471	0.015247	0.016978	0.018239	0.019393	0.020402	0.021255	0.021834	0.023202	0.024773	0.026621	0.027916	0.028796	0.029846	0.031149	0.032862	0.035015	0.037414	0.039926	0.042283	0.044078	0.045352	0.047085	0.049308	0.051698	0.054047
86	0.020779	0.014467	0.0089167	0.0041676	0.00069663	1e-05	1e-05	1e-05	1e-05	1e-05	1e-05	0.0022615	0.004936	0.0076413	0.010241	0.012721	0.014842	0.017357	0.020106	0.022846	0.025737	0.028454	0.031201	0.034191	0.037197	0.040243	0.043192	0.04612	0.048708	0.050852	0.052836	0.054645	0.05645	0.058114	0.0599	0.061325	0.062984	0.064615	0.066412	0.068305	0.070303	0.072198	0.073928	0.075605	0.077218	0.078498	0.080083	0.081216	0.081989
87	0.053829	0.043919	0.035128	0.027184	0.020299	0.014644	0.0095485	0.0051502	0.0019504	1e-05	1e-05	1e-05	1e-05	1e-05	1e-05	0.00026599	0.0010728	0.0024591	0.004513	0.0066526	0.009048	0.011468	0.014087	0.016895	0.019707	0.022822	0.025725	0.028486	0.031222	0.033257	0.035212	0.037262	0.039529	0.041963	0.044415	0.046603	0.048816	0.051429	0.05428	0.057099	0.060461	0.063889	0.06714	0.070237	0.073144	0.075994	0.079503	0.08283	0.085757
88	0.045333	0.036712	0.028961	0.022321	0.016574	0.011952	0.0077689	0.0043477	0.0017911	1e-05	1e-05	1e-05	1e-05	1e-05	1e-05	3.4174e-05	3.4128e-05	0.00082454	0.0018112	0.0030988	0.0046509	0.0060044	0.007649	0.0088804	0.01009	0.010863	0.011236	0.012041	0.012469	0.012759	0.012937	0.013166	0.01393	0.014417	0.015409	0.016096	0.017678	0.019614	0.021561	0.023455	0.025248	0.026708	0.027926	0.02876	0.030033	0.031125	0.032408	0.033085	0.033083
89	0.12591	0.10417	0.083315	0.064813	0.04841	0.033402	0.020804	0.011539	0.0045677	1e-05	1e-05	1e-05	1e-05	1e-05	1e-05	0.00018861	0.0019553	0.0042498	0.0057511	0.0069376	0.0074529	0.0086296	0.010191	0.011453	0.012335	0.012382	0.012554	0.013544	0.01501	0.016844	0.019049	0.022251	0.025365	0.028146	0.031619	0.035237	0.040001	0.045117	0.049442	0.053002	0.056352	0.059013	0.061302	0.063316	0.065438	0.067096	0.068317	0.068921	0.068757
90	0.053083	0.040592	0.029146	0.018506	0.010373	0.0051155	1e-05	1e-05	1e-05	1e-05	1e-05	1e-05	0.00021181	0.004009	0.0076679	0.010551	0.011531	0.013901	0.016964	0.019049	0.020644	0.02134	0.020786	0.019156	0.017865	0.01691	0.015868	0.015779	0.015428	0.013853	0.013625	0.013826	0.014428	0.015402	0.017123	0.018429	0.020382	0.023203	0.025724	0.02787	0.031105	0.033136	0.035246	0.037791	0.040597	0.043148	0.046264	0.04793	0.048598
91	0.0090878	0.0069161	0.0044552	0.0024517	0.0012411	0.00012772	1e-05	1e-05	1e-05	1e-05	1e-05	1e-05	0.0014332	0.003495	0.0059228	0.0083842	0.010703	0.01375	0.016663	0.019699	0.022713	0.02596	0.029066	0.032104	0.03544	0.038306	0.041175	0.044188	0.046902	0.049335	0.051736	0.054587	0.057254	0.059922	0.062652	0.064895	0.067659	0.070218	0.073156	0.076243	0.079678	0.0834	0.086877	0.090444	0.094188	0.097938	0.10195	0.10577	0.10992
92	1e-05	1e-05	1e-05	1e-05	1e-05	1e-05	0.0047702	0.013584	0.021901	0.031195	0.038991	0.045538	0.050365	0.055984	0.062311	0.068803	0.075427	0.082519	0.088712	0.095035	0.10035	0.10638	0.11367	0.12244	0.13207	0.14232	0.15371	0.16617	0.18032	0.19619	0.21345	0.23257	0.25237	NaN	NaN	NaN	NaN	NaN	NaN	NaN	NaN	NaN	NaN	NaN	NaN	NaN	NaN	NaN	NaN
93	1e-05	1e-05	1e-05	1e-05	1e-05	0.00079275	0.0023448	0.0040992	0.0050086	0.005654	0.00709	0.0075107	0.0078507	0.0083174	0.0076208	0.0070745	0.0056163	0.0046838	0.0032628	0.0024424	0.001487	0.00034181	0.00014793	1e-05	0.00030458	0.00077901	0.0011016	0.0020337	0.0025686	0.0038452	0.0045906	0.005999	0.007368	0.0077148	0.008424	0.0085061	0.0093003	0.010192	0.010981	0.011536	0.011442	0.011551	0.011506	0.011362	0.01191	0.012192	0.01289	0.013277	0.013669
94	0.0071521	0.0023192	1e-05	1e-05	5.6986e-05	0.0020793	0.0057033	0.012878	0.022672	0.03537	0.050182	0.069505	0.09118	0.11434	0.13838	0.16429	0.19315	0.22514	0.25696	NaN	NaN	NaN	NaN	NaN	NaN	NaN	NaN	NaN	NaN	NaN	NaN	NaN	NaN	NaN	NaN	NaN	NaN	NaN	NaN	NaN	NaN	NaN	NaN	NaN	NaN	NaN	NaN	NaN	NaN
95	1e-05	1e-05	1e-05	1e-05	1e-05	1e-05	0.0015464	0.0045597	0.0068486	0.0090555	0.011752	0.012747	0.013828	0.016055	0.017311	0.018161	0.018275	0.018876	0.019303	0.019998	0.020502	0.021123	0.023183	0.02532	0.026894	0.028194	0.029737	0.031517	0.033065	0.034736	0.03671	0.03912	0.041242	0.042668	0.044139	0.045744	0.048163	0.050604	0.053384	0.056301	0.059292	0.061971	0.064492	0.067442	0.071111	0.07454	0.077833	0.081184	0.084402
96	0.065968	0.053842	0.043318	0.034114	0.025446	0.018133	0.01155	0.0067719	0.0034986	0.00059087	1e-05	1e-05	1e-05	1e-05	1e-05	1e-05	0.00028637	0.0018084	0.0027313	0.0033452	0.0043425	0.0053636	0.0062028	0.0072263	0.0084921	0.0092544	0.010098	0.010869	0.011402	0.011935	0.012872	0.013931	0.015459	0.017017	0.01863	0.019508	0.021109	0.022506	0.024356	0.026362	0.028694	0.031019	0.033343	0.035327	0.037125	0.039035	0.041715	0.043784	0.046024
97	0.030666	0.023747	0.017831	0.012639	0.0082615	0.0046247	0.0013034	1e-05	1e-05	1e-05	1e-05	1e-05	1e-05	0.00099563	0.0032185	0.0059967	0.0091106	0.013222	0.017738	0.022539	0.027906	0.03382	0.040304	0.047033	0.054351	0.061925	0.069724	0.078145	0.086974	0.096121	0.10605	0.11643	0.12737	0.13846	0.14991	0.16135	0.17357	0.18602	0.19868	0.2112	0.22403	0.23694	0.24976	0.26244	0.27538	0.28857	0.30216	0.31537	0.32844
98	0.062395	0.051758	0.042669	0.035007	0.027994	0.021887	0.016067	0.0116	0.0080268	0.0046688	0.0021434	0.0016144	0.0012831	0.00092358	0.00041536	0.00023238	0.000132	0.00091775	0.0010682	0.0010153	0.0016897	0.0026664	0.0026524	0.0028002	0.0030229	0.0029357	0.0023968	0.0018829	0.0012554	0.00062417	0.00058387	0.00013631	1e-05	0.00021028	0.00061905	0.00027123	0.00036478	0.0006241	0.0009204	0.0010429	0.0016285	0.00188	0.0022334	0.0026246	0.0026817	0.0025229	0.0031376	0.0033774	0.0037177
99	0.011164	0.0063092	0.0025782	1e-05	1e-05	1e-05	1e-05	1e-05	1e-05	1e-05	0.0035935	0.0089122	0.014733	0.021653	0.028005	0.03453	0.041716	0.050189	0.058731	0.067321	0.075499	0.083501	0.090888	0.097588	0.10257	0.10712	0.11158	0.1152	0.11674	0.11713	0.11752	0.11751	0.11701	0.11601	0.11548	0.11461	0.11451	0.11455	0.11459	0.11598	0.11725	0.11793	0.11948	0.12079	0.12326	0.12549	0.1292	0.13282	0.13597
100	0.015291	0.012576	0.010565	0.008727	0.006848	0.0052016	0.0035506	0.0021003	0.0010741	0.00034235	1e-05	1e-05	0.00016848	1e-05	1e-05	1e-05	0.00057862	0.0016296	0.0028921	0.0044252	0.006343	0.0089717	0.011289	0.014256	0.018386	0.023008	0.028508	0.034228	0.040344	0.046454	0.052491	0.058956	0.065394	0.073445	0.081024	0.088165	0.09519	0.10242	0.10958	0.1167	0.12452	0.13349	0.14196	0.151	0.15937	0.16811	0.17764	0.18792	0.19802
101	0.2479	0.2359	0.22452	0.21066	0.19881	0.18598	0.1733	0.16213	0.1535	0.1467	0.13828	0.13152	0.12529	0.12166	0.12011	0.11817	0.11894	0.12145	0.12269	0.12175	0.12046	0.12006	0.11937	0.1195	0.11693	0.11424	0.11198	0.10872	0.10329	0.098334	0.093098	0.088244	0.083148	0.077554	0.071089	0.06604	0.060241	0.054252	0.048356	0.044454	0.040329	0.037304	0.03439	0.031667	0.031308	0.031908	0.03237	0.033951	0.03523
102	0.039615	0.032941	0.026354	0.01945	0.013366	0.0091684	0.0054228	0.0019716	0.0012006	0.0013643	0.00030889	1e-05	1e-05	1e-05	1e-05	1e-05	1e-05	0.0010339	0.0042652	0.0054284	0.0076544	0.011473	0.016059	0.023541	0.029475	0.035147	0.043013	0.04954	0.05572	0.060624	0.067817	0.07392	0.08053	0.087029	0.090412	0.094362	0.09675	0.096858	0.097056	0.096213	0.096145	0.094621	0.092857	0.089439	0.084984	0.082255	0.080763	0.081414	0.082953
103	0.061205	0.050799	0.043522	0.036003	0.026985	0.019833	0.012611	0.0061739	0.0027899	1e-05	1e-05	1e-05	1e-05	1e-05	1e-05	0.00075552	0.0039438	0.0083435	0.012868	0.016263	0.019991	0.023998	0.026923	0.029801	0.030883	0.032096	0.034657	0.0363	0.038341	0.039434	0.04006	0.040014	0.039623	0.039911	0.040383	0.042473	0.043134	0.043117	0.043225	0.04142	0.040603	0.04113	0.042264	0.0438	0.045527	0.046624	0.047469	0.049491	0.051406
104	1e-05	1e-05	1e-05	1e-05	1e-05	1e-05	0.0034755	0.011963	0.020827	0.031748	0.04473	0.059807	0.077117	0.09539	0.11512	0.13599	0.15753	0.17999	0.20331	0.22844	0.25481	NaN	NaN	NaN	NaN	NaN	NaN	NaN	NaN	NaN	NaN	NaN	NaN	NaN	NaN	NaN	NaN	NaN	NaN	NaN	NaN	NaN	NaN	NaN	NaN	NaN	NaN	NaN	NaN
105	0.002847	0.0074768	0.015354	0.021345	0.024402	0.028532	0.03146	0.033254	0.035797	0.034298	0.030558	0.0285	0.026921	0.022768	0.01969	0.017506	0.01463	0.011683	0.0085392	0.005675	0.0050243	0.0060694	0.005854	0.0055103	0.0061668	0.0065877	0.0072459	0.0079645	0.0083111	0.0088062	0.0082956	0.0076701	0.0057778	0.0067658	0.0077413	0.0078643	0.0074729	0.0064391	0.0055877	0.0054807	0.0047988	0.0056647	0.0061893	0.0075051	0.0067275	0.0059981	0.0065165	0.0076062	0.0086761
106	1e-05	1e-05	1e-05	1e-05	1e-05	1e-05	0.007461	0.025204	NaN	NaN	NaN	NaN	NaN	NaN	NaN	NaN	NaN	NaN	NaN	NaN	NaN	NaN	NaN	NaN	NaN	NaN	NaN	NaN	NaN	NaN	NaN	NaN	NaN	NaN	NaN	NaN	NaN	NaN	NaN	NaN	NaN	NaN	NaN	NaN	NaN	NaN	NaN	NaN	NaN
107	1e-05	1e-05	1e-05	1e-05	1e-05	1e-05	0.0012245	0.0041918	0.0072201	0.010475	0.013157	0.015911	0.018915	0.022602	0.026834	0.031389	0.035801	0.039812	0.043732	0.04719	0.050678	0.05528	0.059011	0.062498	0.065729	0.069346	0.073581	0.078388	0.083995	0.089874	0.095762	0.10137	0.10669	0.11269	0.11866	0.12471	0.12955	0.13383	0.13752	0.14077	0.14354	0.14641	0.14927	0.15227	0.15555	0.1588	0.16272	0.16759	0.17162
108	1e-05	1e-05	1e-05	1e-05	1e-05	1e-05	0.0011834	0.0038078	0.0061811	0.008301	0.0090922	0.0092068	0.0089936	0.0092033	0.0096039	0.010016	0.010867	0.01137	0.011542	0.011024	0.010738	0.011743	0.01302	0.014636	0.015853	0.017363	0.019431	0.021777	0.024459	0.027305	0.030564	0.033744	0.035922	0.038102	0.040063	0.042226	0.044022	0.045539	0.046623	0.048063	0.049462	0.050874	0.052415	0.054958	0.05758	0.060302	0.063558	0.066991	0.069747
109	1e-05	1e-05	1e-05	1e-05	1e-05	1e-05	0.004262	0.013412	0.022725	0.031941	0.042065	0.053111	0.065035	0.077471	0.091313	0.10626	0.12227	0.13843	0.15622	0.17546	0.19699	0.22019	NaN	NaN	NaN	NaN	NaN	NaN	NaN	NaN	NaN	NaN	NaN	NaN	NaN	NaN	NaN	NaN	NaN	NaN	NaN	NaN	NaN	NaN	NaN	NaN	NaN	NaN	NaN
110	0.0093971	0.0071653	0.0054579	0.0044204	0.0029897	0.0016402	0.00044979	1e-05	1e-05	1e-05	1e-05	1e-05	1e-05	0.00019718	0.00031942	0.0012506	0.0025281	0.0041893	0.0060862	0.0077618	0.009761	0.011938	0.014933	0.018033	0.021331	0.024981	0.02859	0.03237	0.036394	0.040133	0.044281	0.04849	0.052558	0.05603	0.059409	0.062362	0.064999	0.067431	0.0697	0.071529	0.073342	0.07523	0.077267	0.079353	0.081884	0.08448	0.087701	0.091264	0.095025
111	1e-05	1e-05	1e-05	1e-05	1e-05	1e-05	0.0011343	0.0034164	0.0053962	0.0070979	0.0087899	0.0092897	0.0099382	0.010956	0.01197	0.012884	0.01385	0.014408	0.015096	0.015767	0.01686	0.017812	0.019635	0.021231	0.022384	0.023293	0.024356	0.025893	0.02756	0.028782	0.030163	0.031399	0.032599	0.03319	0.033445	0.034168	0.035364	0.036197	0.036438	0.036934	0.037532	0.038003	0.03861	0.039103	0.040105	0.04168	0.043228	0.044266	0.04522
112	1e-05	1e-05	1e-05	1e-05	1e-05	1e-05	0.0066857	0.014608	0.02311	0.028058	0.031415	0.03214	0.029978	0.027671	0.024325	0.020309	0.017684	0.015591	0.013083	0.0074011	0.004004	0.0019639	0.0012847	0.0029156	0.0046405	0.0058318	0.0086975	0.010466	0.01138	0.013781	0.018104	0.021572	0.023856	0.026447	0.027979	0.029321	0.031243	0.032818	0.035366	0.039353	0.040891	0.041261	0.042682	0.044803	0.045969	0.047625	0.050067	0.05282	0.054805
113	1e-05	1e-05	1e-05	1e-05	1e-05	1e-05	0.0019369	0.0062409	0.010695	0.015509	0.020709	0.025555	0.030686	0.036342	0.042654	0.049533	0.057375	0.065578	0.074621	0.084355	0.095323	0.10718	0.1199	0.13381	0.14849	0.16383	0.18003	0.19675	0.21409	0.23137	0.2492	0.26699	0.28488	0.30295	0.32058	0.33914	0.35791	0.37639	0.39489	0.41386	0.43331	0.45295	0.47305	NaN	NaN	NaN	NaN	NaN	NaN
114	1e-05	1e-05	1e-05	1e-05	1e-05	1e-05	0.000911	0.002604	0.0041692	0.0051849	0.0061276	0.006323	0.0064883	0.007013	0.0072479	0.0070032	0.0069613	0.0063008	0.0055299	0.0043581	0.0037858	0.0030057	0.0026892	0.0025646	0.0022564	0.0024835	0.0033078	0.0046486	0.0064448	0.0080853	0.0099604	0.011586	0.013338	0.014403	0.015246	0.01663	0.017939	0.018846	0.01891	0.018939	0.019055	0.019331	0.019897	0.02033	0.021309	0.022477	0.023091	0.023393	0.023631
115	1e-05	1e-05	1e-05	1e-05	1e-05	1e-05	8.2453e-05	0.0015895	0.0034127	0.0054403	0.0087262	0.012502	0.017106	0.022994	0.030333	0.039645	0.051454	0.066052	0.08289	0.10381	NaN	NaN	NaN	NaN	NaN	NaN	NaN	NaN	NaN	NaN	NaN	NaN	NaN	NaN	NaN	NaN	NaN	NaN	NaN	NaN	NaN	NaN	NaN	NaN	NaN	NaN	NaN	NaN	NaN
116	1e-05	1e-05	1e-05	1e-05	1e-05	1e-05	0.0056615	0.018544	0.032252	0.047398	0.064806	0.083808	0.10456	0.12738	0.15125	0.17586	0.2012	0.22758	0.256	NaN	NaN	NaN	NaN	NaN	NaN	NaN	NaN	NaN	NaN	NaN	NaN	NaN	NaN	NaN	NaN	NaN	NaN	NaN	NaN	NaN	NaN	NaN	NaN	NaN	NaN	NaN	NaN	NaN	NaN
117	1e-05	1e-05	1e-05	1e-05	0.00097504	0.0050034	0.010134	0.016561	0.023652	0.03101	0.040091	0.049995	0.060542	0.071931	0.083353	0.095532	0.10817	0.12128	0.13494	0.14963	0.16587	0.18345	0.203	0.22474	NaN	NaN	NaN	NaN	NaN	NaN	NaN	NaN	NaN	NaN	NaN	NaN	NaN	NaN	NaN	NaN	NaN	NaN	NaN	NaN	NaN	NaN	NaN	NaN	NaN
118	1e-05	1e-05	1e-05	1e-05	1e-05	1e-05	0.0021336	0.0065297	0.010183	0.013068	0.015624	0.017621	0.019013	0.020991	0.022447	0.024476	0.026815	0.029781	0.032428	0.035304	0.038514	0.042501	0.046736	0.051376	0.055504	0.059904	0.064219	0.068735	0.073322	0.078204	0.083294	0.088183	0.092481	0.097056	0.10149	0.10596	0.11012	0.11406	0.11785	0.12184	0.12524	0.12814	0.13165	0.13544	0.13871	0.14234	0.14639	0.15076	0.15513
119	1e-05	1.7145e-05	0.00091136	0.0014003	0.0022896	0.0029121	0.0028493	0.0009595	0.0001678	1e-05	1e-05	1e-05	1e-05	1e-05	0.0011392	0.003344	0.0068022	0.010241	0.016142	0.02117	0.026454	0.033586	0.040612	0.047308	0.054064	0.061799	0.068517	0.076028	0.083899	0.090692	0.098082	0.10634	0.1131	0.11994	0.12557	0.1315	0.13539	0.14039	0.14404	0.14784	0.15065	0.15344	0.15455	0.15625	0.15839	0.16168	0.1636	0.1662	0.16779
120	1e-05	1e-05	1e-05	1e-05	1e-05	1e-05	0.00067091	0.0024527	0.0040034	0.0054474	0.0069264	0.0080277	0.0087338	0.0093552	0.010111	0.010641	0.011103	0.011503	0.011784	0.012491	0.013428	0.014455	0.015877	0.017732	0.019715	0.021454	0.02356	0.025663	0.027625	0.029301	0.030749	0.031932	0.032973	0.0338	0.034334	0.034812	0.03547	0.036175	0.036828	0.037698	0.038832	0.040109	0.041673	0.04347	0.045367	0.047358	0.049332	0.05106	0.052076
121	1e-05	1e-05	1e-05	1e-05	1e-05	1e-05	0.0024432	0.0080495	0.014414	0.021026	0.028567	0.036598	0.045081	0.054779	0.065057	0.075818	0.086833	0.09815	0.1099	0.1221	0.13557	0.14952	0.16442	0.18036	0.1963	0.2126	0.22918	0.24614	0.26386	0.28141	0.29923	0.31662	0.33402	0.35133	0.36859	0.38648	0.4052	0.42535	NaN	NaN	NaN	NaN	NaN	NaN	NaN	NaN	NaN	NaN	NaN
122	0.069014	0.058522	0.049036	0.040759	0.033749	0.027132	0.021404	0.016437	0.011773	0.0081841	0.0061275	0.0048938	0.0035195	0.0024131	0.0014534	0.00028184	1e-05	1e-05	1e-05	1e-05	1e-05	1e-05	0.0011749	0.0035545	0.0056505	0.0078585	0.010248	0.012464	0.015153	0.017321	0.01913	0.020579	0.021859	0.022267	0.021994	0.022163	0.021884	0.021621	0.021478	0.02103	0.020309	0.019928	0.019525	0.019027	0.01901	0.018975	0.01844	0.018451	0.018069
123	1e-05	1e-05	1e-05	1e-05	1e-05	1e-05	0.00062478	0.0022827	0.0035378	0.0050433	0.0070517	0.00903	0.011405	0.013731	0.015776	0.018066	0.020778	0.023413	0.025895	0.029082	0.032326	0.035635	0.039128	0.04217	0.045016	0.048067	0.050659	0.053124	0.055787	0.058497	0.061039	0.063298	0.065753	0.0684	0.070962	0.073842	0.076644	0.079374	0.082438	0.085125	0.087203	0.088875	0.09064	0.092063	0.092642	0.093755	0.094695	0.09562	0.096494
124	0.022769	0.017097	0.011911	0.0074908	0.0037638	0.00054933	1e-05	1e-05	1e-05	1e-05	1e-05	1e-05	0.0017279	0.0043942	0.0073642	0.010811	0.014586	0.018144	0.021762	0.025822	0.030679	0.035915	0.041917	0.048231	0.054601	0.061186	0.067862	0.074921	0.082559	0.090381	0.098411	0.10623	0.11409	0.12189	0.1299	0.13853	0.14749	0.15677	0.16645	0.17628	0.18611	0.19614	0.20663	0.21736	0.2282	0.23905	0.24971	0.26025	0.27048
125	0.018054	0.015467	0.013102	0.010276	0.0076802	0.0052942	0.0030926	0.0014864	0.0002822	1e-05	1e-05	1e-05	1e-05	1e-05	1e-05	0.00074978	0.0024978	0.0047993	0.0075381	0.010471	0.014057	0.017937	0.022429	0.027113	0.031514	0.036117	0.041399	0.04608	0.050779	0.054667	0.05846	0.061316	0.063579	0.065244	0.066701	0.068404	0.06991	0.070624	0.071866	0.072614	0.073425	0.074474	0.075715	0.077363	0.079246	0.081352	0.083433	0.085331	0.087281
126	0.016307	0.013231	0.010158	0.0076456	0.0056026	0.0035884	0.0019941	0.0010203	1e-05	1e-05	1e-05	1e-05	1e-05	1e-05	5.0023e-05	0.00067107	0.0013914	0.0019602	0.0021216	0.0026041	0.0034914	0.0042129	0.0053104	0.0064256	0.0073342	0.0081607	0.0088802	0.0098149	0.01087	0.012352	0.013979	0.015652	0.017252	0.018787	0.020588	0.022799	0.025075	0.027591	0.030215	0.033208	0.035861	0.038423	0.040812	0.043317	0.04585	0.048487	0.051214	0.054132	0.057016
127	0.018978	0.014907	0.01135	0.0079649	0.0054772	0.003319	0.0011685	2.1618e-05	1e-05	1e-05	1e-05	1e-05	1e-05	1e-05	0.0016215	0.0026569	0.0041237	0.0063327	0.0077153	0.010096	0.013328	0.016482	0.019763	0.023318	0.026885	0.030418	0.034593	0.038861	0.043305	0.048684	0.05401	0.058924	0.064295	0.070039	0.075567	0.081313	0.086866	0.091866	0.097002	0.10203	0.10594	0.10913	0.11254	0.11544	0.11722	0.11938	0.12147	0.12386	0.12626
128	1e-05	1e-05	1e-05	1e-05	0.0023427	0.0057548	0.0097686	0.014828	0.019207	0.024816	0.031786	0.039505	0.048133	0.058715	0.070215	0.082266	0.095646	0.10996	0.12454	0.14128	0.15885	0.17792	0.19826	0.21966	0.24241	0.2671	NaN	NaN	NaN	NaN	NaN	NaN	NaN	NaN	NaN	NaN	NaN	NaN	NaN	NaN	NaN	NaN	NaN	NaN	NaN	NaN	NaN	NaN	NaN
129	0.034076	0.027528	0.021182	0.015277	0.009539	0.0049232	0.0013489	1e-05	1e-05	1e-05	1e-05	1e-05	1e-05	0.00074741	0.0029168	0.0052451	0.0075771	0.010099	0.012142	0.014036	0.016344	0.019196	0.0225	0.026987	0.031359	0.035717	0.040331	0.045041	0.049662	0.054804	0.059978	0.065066	0.069301	0.073863	0.077797	0.081535	0.084646	0.087816	0.091134	0.094441	0.096898	0.099367	0.10154	0.10347	0.10461	0.10568	0.10699	0.10901	0.1109
130	1e-05	1e-05	1e-05	1e-05	1e-05	1e-05	0.0018984	0.0068931	0.011733	0.017856	0.025351	0.033809	0.042817	0.052316	0.063133	0.073723	0.085315	0.097551	0.1094	0.12217	0.13535	0.14787	0.16074	0.17367	0.18624	0.19813	0.21044	0.22224	0.23455	0.24669	0.25867	0.2694	0.28075	0.29181	0.30249	0.31319	0.32331	0.33294	0.34281	0.35183	0.36036	0.3685	0.37767	0.38619	0.39422	0.40294	0.4119	0.42159	0.43093
131	1e-05	1e-05	1e-05	1e-05	1e-05	1e-05	0.00041091	0.0018746	0.0031284	0.0038901	0.0044437	0.0050535	0.0059974	0.0069531	0.0081026	0.0093614	0.011125	0.013486	0.015131	0.017277	0.01995	0.02301	0.026665	0.030534	0.034701	0.039111	0.043661	0.048316	0.053011	0.057723	0.062408	0.066955	0.071265	0.075518	0.079488	0.083184	0.086568	0.089791	0.092854	0.095923	0.099194	0.10256	0.10616	0.11006	0.11369	0.11753	0.12175	0.12634	0.13072
132	1e-05	1e-05	1e-05	1e-05	1e-05	1e-05	0.00139	0.0039538	0.0060503	0.007319	0.0083274	0.009005	0.0091696	0.010033	0.011081	0.011878	0.012272	0.012195	0.012216	0.012663	0.013303	0.013824	0.01519	0.01717	0.01922	0.020986	0.023309	0.026279	0.029648	0.033635	0.037647	0.042292	0.047773	0.053159	0.058864	0.063889	0.069406	0.074472	0.078999	0.083854	0.087539	0.091355	0.094731	0.096418	0.09752	0.09781	0.098264	0.098568	0.099043
133	0.0020744	0.0029072	0.0035062	0.0036839	0.0035748	0.0035672	0.0038463	0.0043966	0.0047638	0.0046002	0.0039442	0.0029848	0.0018945	0.0012411	0.00095864	0.00084346	0.00030808	1e-05	1e-05	1e-05	1e-05	1e-05	1e-05	0.00087751	0.0019218	0.0030562	0.0043816	0.0063077	0.0081959	0.010028	0.011935	0.014119	0.016489	0.018478	0.020466	0.022373	0.023904	0.02531	0.026734	0.028496	0.030054	0.031574	0.032841	0.033543	0.034311	0.035057	0.035875	0.036842	0.037676
134	1e-05	1e-05	1e-05	1e-05	1e-05	1e-05	0.002297	0.0076577	0.013076	0.018763	0.024596	0.030729	0.036783	0.042555	0.048715	0.055362	0.062844	0.070089	0.076684	0.083484	0.090496	0.097769	0.10555	0.11335	0.12096	0.12902	0.13686	0.14482	0.1531	0.16156	0.17032	0.17884	0.18725	0.19535	0.2032	0.21136	0.21825	0.22522	0.23157	0.23754	0.24294	0.24765	0.25237	0.25675	0.26049	0.26424	0.26778	0.27183	0.27508
135	1e-05	1e-05	1e-05	1e-05	1e-05	1e-05	0.001614	0.0049103	0.0076384	0.010364	0.013682	0.017058	0.019891	0.023323	0.02711	0.03106	0.035587	0.038813	0.042409	0.046356	0.050791	0.055217	0.059836	0.065301	0.070111	0.074695	0.079532	0.084205	0.0902	0.096013	0.10195	0.10723	0.11236	0.11714	0.12106	0.12477	0.12835	0.13171	0.13505	0.13776	0.14002	0.14211	0.14424	0.14627	0.14883	0.15198	0.15539	0.15847	0.16093
136	1e-05	1e-05	1e-05	1e-05	0.00033006	0.0053648	0.0092529	0.012309	0.015042	0.015948	0.014978	0.012414	0.0098503	0.0077548	0.0060577	0.004517	0.0031332	0.0017638	0.00072903	1e-05	1e-05	0.00045715	0.0017605	0.0025941	0.003544	0.005226	0.0072761	0.0099492	0.013437	0.016913	0.020245	0.023203	0.026049	0.028847	0.031917	0.035331	0.038283	0.040762	0.042769	0.044474	0.045723	0.047414	0.049402	0.051793	0.054496	0.057824	0.060836	0.063846	0.066416
137	1e-05	1e-05	1e-05	1e-05	1e-05	1e-05	0.0030995	0.010862	0.019759	0.029469	0.040508	0.052643	0.066174	0.080441	0.095723	0.11137	0.12822	0.1445	0.16065	0.17713	0.19449	0.21162	0.2292	0.24637	0.26397	0.28118	0.29865	0.31604	0.33415	0.35225	0.36966	0.38575	0.40191	0.4172	0.43162	0.44476	0.45756	0.46969	0.48118	0.49245	0.50351	0.51504	0.52752	0.53989	NaN	NaN	NaN	NaN	NaN
138	0.0049321	0.0045165	0.003968	0.0036792	0.00358	0.0034717	0.0034372	0.0034875	0.0032485	0.0032481	0.003426	0.0033307	0.0030993	0.0028658	0.0022652	0.00168	0.0011485	0.00034974	1e-05	1e-05	1e-05	1e-05	1e-05	1e-05	0.00071656	0.0024206	0.0041166	0.0057064	0.0076467	0.0094782	0.010864	0.01214	0.013364	0.014251	0.014897	0.015068	0.014864	0.014715	0.014611	0.014341	0.014055	0.01408	0.014332	0.014678	0.015014	0.01536	0.01622	0.017021	0.017768
139	0.00028248	0.00042211	0.0011164	0.0021244	0.0031245	0.0036309	0.0042375	0.0046819	0.0046013	0.0039941	0.0035116	0.0036066	0.0031398	0.0026454	0.0019909	0.0009387	9.2725e-05	1e-05	1e-05	1e-05	1e-05	1e-05	1e-05	0.0011287	0.0024437	0.0035528	0.004837	0.0065916	0.0082145	0.0094962	0.010491	0.011243	0.012523	0.013605	0.01434	0.0147	0.015497	0.016388	0.016579	0.017263	0.018074	0.019093	0.019992	0.020012	0.019953	0.019663	0.019343	0.01843	0.01719
140	1e-05	1e-05	1e-05	1e-05	1e-05	1e-05	0.0034098	0.011116	0.019323	0.027449	0.035691	0.043746	0.051342	0.059402	0.067833	0.076368	0.085243	0.0937	0.10172	0.10901	0.11707	0.12507	0.13394	0.14341	0.15252	0.16067	0.1687	0.1765	0.1844	0.19221	0.20043	0.20792	0.21543	0.2219	0.22749	0.23339	0.23993	0.24658	0.25269	0.25848	0.26443	0.26983	0.27499	0.27996	0.2851	0.29081	0.296	0.30054	0.30469
141	1e-05	1e-05	1e-05	1e-05	1e-05	1e-05	0.00054045	0.0025473	0.0050451	0.0079591	0.011339	0.014927	0.019043	0.024045	0.029428	0.034862	0.040579	0.04631	0.052346	0.058856	0.066244	0.074036	0.082433	0.090448	0.09842	0.10681	0.11537	0.12386	0.13271	0.14117	0.14895	0.15589	0.16273	0.16875	0.17484	0.18027	0.1848	0.18934	0.19339	0.19703	0.20046	0.2044	0.20855	0.21238	0.2165	0.22036	0.22507	0.23016	0.23462
142	1e-05	1e-05	1e-05	1e-05	1e-05	1e-05	0.0012335	0.0041946	0.0074784	0.010518	0.013702	0.016743	0.019922	0.023725	0.027617	0.031257	0.035225	0.039024	0.042404	0.045768	0.050073	0.054471	0.059506	0.06492	0.070424	0.075846	0.081453	0.086962	0.092771	0.099063	0.10525	0.11105	0.11693	0.12266	0.12832	0.13337	0.13852	0.14388	0.14922	0.1543	0.15904	0.16406	0.16862	0.1731	0.17739	0.18109	0.18563	0.18953	0.19264
143	1e-05	1e-05	1e-05	1e-05	1e-05	1e-05	0.0022644	0.0069698	0.01167	0.016654	0.021987	0.027151	0.0322	0.038153	0.04423	0.050842	0.058674	0.066888	0.075324	0.084229	0.093331	0.10237	0.11178	0.12216	0.13185	0.14105	0.14999	0.15784	0.16568	0.1733	0.18064	0.18777	0.19527	0.20187	0.20675	0.21194	0.21732	0.22265	0.22741	0.23199	0.23596	0.23914	0.2419	0.24379	0.24572	0.24851	0.25089	0.25259	0.2539
144	0.0013799	0.00021586	1e-05	1e-05	1e-05	1e-05	1e-05	1e-05	0.00026851	0.00073134	0.0020888	0.00389	0.0055916	0.0073857	0.0095596	0.012233	0.01477	0.017628	0.020587	0.02433	0.02886	0.033504	0.038898	0.044864	0.051271	0.057796	0.064506	0.071866	0.079523	0.087234	0.094689	0.1016	0.10859	0.11492	0.12112	0.12712	0.13309	0.13887	0.14453	0.15007	0.15585	0.16183	0.16798	0.17374	0.17966	0.18608	0.19227	0.19811	0.20411
145	0.00097358	1e-05	1e-05	1e-05	1e-05	1e-05	1e-05	3.1846e-05	0.00078508	0.0017181	0.0032266	0.005285	0.0075481	0.010113	0.013283	0.016981	0.021035	0.025381	0.029786	0.03486	0.040623	0.046807	0.053614	0.061124	0.069064	0.077156	0.08548	0.094484	0.10452	0.1152	0.12636	0.13801	0.15039	0.16294	0.17541	0.18814	0.20104	0.21441	0.22763	0.24045	0.25322	0.26576	0.27784	0.2893	0.30056	0.31201	0.32305	0.33369	0.34394
146	0.0093968	0.0094372	0.0093514	0.0092848	0.0089888	0.008249	0.0075551	0.0067965	0.0057486	0.0044281	0.0034942	0.0024664	0.0014806	0.00047374	1e-05	1e-05	1e-05	1e-05	1e-05	1.3289e-05	0.0007658	0.0013807	0.002377	0.0031464	0.0045962	0.005549	0.006382	0.007581	0.0087671	0.0098428	0.010705	0.011356	0.011767	0.011772	0.011986	0.011744	0.011388	0.011268	0.01118	0.011064	0.010716	0.010557	0.010416	0.010388	0.010814	0.011353	0.01159	0.011893	0.011736
147	0.0036688	0.0074259	0.011023	0.01433	0.017136	0.019441	0.020988	0.022005	0.022309	0.021954	0.021208	0.020218	0.01856	0.016953	0.015614	0.014226	0.012694	0.011561	0.010574	0.0098325	0.0099262	0.010721	0.011765	0.012937	0.014237	0.015557	0.016991	0.018621	0.020384	0.022315	0.024105	0.025094	0.025619	0.026082	0.02637	0.026637	0.026446	0.026601	0.026991	0.027237	0.027282	0.027196	0.027271	0.026961	0.027013	0.027455	0.027593	0.027613	0.027231
148	1e-05	1e-05	0.0018591	0.0038508	0.005271	0.0058673	0.0066817	0.0077416	0.0083723	0.0083901	0.0080309	0.0072852	0.0055824	0.0038729	0.0036485	0.0038601	0.0042144	0.0044902	0.0048203	0.0052371	0.0070682	0.0088727	0.011354	0.01459	0.017504	0.018967	0.020353	0.022256	0.024901	0.027791	0.030141	0.030762	0.031049	0.030454	0.029334	0.028706	0.028598	0.028433	0.028084	0.026974	0.025514	0.024326	0.023828	0.023847	0.024818	0.026012	0.026704	0.027001	0.02698
149	0.0045336	0.0048806	0.0051313	0.0056517	0.0057663	0.0058877	0.0056867	0.0053846	0.0051495	0.0043861	0.0038667	0.0030237	0.0019195	0.0010531	0.00038935	0.00015954	6.9635e-05	0.00011288	1e-05	1e-05	0.00026624	0.00079687	0.001586	0.0029146	0.0040657	0.0050274	0.0058824	0.0066485	0.0074441	0.0083264	0.0091788	0.0097442	0.010299	0.010932	0.010951	0.010757	0.010581	0.01023	0.010061	0.010088	0.010182	0.010398	0.010757	0.011163	0.011583	0.012436	0.013518	0.014363	0.015099
150	0.026685	0.021942	0.017249	0.012977	0.0089293	0.0057545	0.0031763	0.0013103	0.0001179	1e-05	1e-05	1e-05	1e-05	1e-05	1e-05	0.0012611	0.0022547	0.0029768	0.0030573	0.0030375	0.0029857	0.0027869	0.0030739	0.0041384	0.0051703	0.0056608	0.0053868	0.0059858	0.0070269	0.0087385	0.010704	0.012942	0.015323	0.017398	0.019007	0.020433	0.022192	0.024583	0.025891	0.026793	0.027621	0.028613	0.029223	0.030311	0.031943	0.033932	0.036081	0.038338	0.040207
151	1e-05	1e-05	1e-05	1e-05	0.0046845	0.011637	0.019601	0.028895	0.039115	0.050306	0.062773	0.076498	0.091384	0.1078	0.12596	0.14588	0.16743	0.19052	NaN	NaN	NaN	NaN	NaN	NaN	NaN	NaN	NaN	NaN	NaN	NaN	NaN	NaN	NaN	NaN	NaN	NaN	NaN	NaN	NaN	NaN	NaN	NaN	NaN	NaN	NaN	NaN	NaN	NaN	NaN
152	0.0046171	0.0047697	0.0045426	0.0021526	1e-05	1e-05	1e-05	1e-05	1e-05	1e-05	1e-05	0.0023599	0.0052185	0.0099119	0.018502	0.027576	0.039141	0.049003	0.060345	0.070325	0.081642	0.092964	0.10456	0.11532	0.12484	0.131	0.13625	0.14127	0.14738	0.15263	0.15697	0.15879	0.15929	0.15892	0.15829	0.15803	0.1582	0.15865	0.15844	0.15746	0.15607	0.15543	0.15576	0.15732	0.15935	0.16065	0.16063	0.1604	0.16007
153	1e-05	1e-05	1e-05	1e-05	1e-05	1e-05	0.0032306	0.0097179	0.015539	0.019546	0.023489	0.026891	0.029334	0.032648	0.037274	0.04229	0.047334	0.053349	0.060263	0.068007	0.077107	0.087322	0.098105	0.11011	0.12234	0.13399	0.14574	0.15749	0.16938	0.18125	0.19333	0.20503	0.21565	0.22654	0.23713	0.24812	0.25924	0.27062	0.2822	0.29275	0.30296	0.31309	0.32321	0.33316	0.34234	0.35123	0.35914	0.3661	0.37237
154	1e-05	1e-05	1e-05	1e-05	1e-05	1e-05	0.00066147	0.0021217	0.0040991	0.0057027	0.0077825	0.0096041	0.011189	0.013037	0.014658	0.016428	0.018164	0.019675	0.020893	0.021622	0.022582	0.023296	0.024089	0.025188	0.026256	0.027495	0.028683	0.029933	0.030899	0.031953	0.033184	0.034299	0.035115	0.036107	0.036853	0.037286	0.0379	0.038424	0.038889	0.039719	0.04061	0.041491	0.042624	0.044087	0.045254	0.046221	0.047078	0.047487	0.047602
155	0.0088672	0.0073341	0.0062866	0.0041579	0.0019465	1e-05	1e-05	1e-05	1e-05	1e-05	1e-05	0.00041669	0.0012343	0.0017688	0.0055756	0.0096969	0.014108	0.017829	0.022469	0.027111	0.034247	0.041811	0.050422	0.059369	0.068899	0.075357	0.081811	0.089644	0.098626	0.10813	0.11736	0.12326	0.12831	0.13241	0.13629	0.14028	0.14524	0.15042	0.15486	0.15886	0.16197	0.16522	0.17002	0.17623	0.18333	0.19053	0.19727	0.20417	0.21119
156	1e-05	1e-05	1e-05	1e-05	1e-05	1e-05	0.0053655	0.016956	0.026222	0.032683	0.034312	0.035198	0.03636	0.036323	0.035248	0.035751	0.036306	0.034642	0.031609	0.02928	0.027594	0.027627	0.027266	0.025589	0.023961	0.02368	0.02361	0.024161	0.025807	0.02769	0.02945	0.03086	0.031711	0.032943	0.034679	0.037137	0.03973	0.042355	0.045048	0.046983	0.049121	0.051249	0.053935	0.057532	0.060577	0.064602	0.067825	0.070814	0.073078
157	1e-05	1e-05	1e-05	1e-05	1e-05	1e-05	0.0023658	0.0079663	0.014341	0.02168	0.028935	0.035282	0.041899	0.050229	0.059002	0.067708	0.076606	0.08366	0.09009	0.096254	0.10246	0.10929	0.11661	0.12428	0.13122	0.1385	0.14651	0.15367	0.16254	0.17144	0.18021	0.18869	0.19684	0.2056	0.21419	0.22318	0.23171	0.23929	0.24767	0.25502	0.26318	0.27175	0.28029	0.28878	0.2964	0.30393	0.31071	0.31718	0.3235
158	0.011561	0.010534	0.0097185	0.0089172	0.0093669	0.00945	0.010654	0.012613	0.014378	0.015992	0.018731	0.019943	0.022616	0.023954	0.025676	0.026316	0.028094	0.028023	0.026746	0.025344	0.02443	0.02276	0.022485	0.021261	0.020564	0.019607	0.018596	0.016095	0.014769	0.01375	0.012454	0.011711	0.010657	0.0094852	0.0085305	0.0076427	0.007093	0.0069503	0.0079211	0.0083264	0.0098028	0.012212	0.013486	0.014955	0.01636	0.017562	0.01892	0.019761	0.020393
159	0.36015	0.30416	0.25694	0.20777	0.16407	0.12352	0.090226	0.065274	0.044235	0.025959	0.0074644	0.0019995	1e-05	1e-05	1e-05	0.0020402	0.006434	0.012012	0.01765	0.025777	0.036539	0.052556	0.061473	0.068621	0.075936	0.081444	0.08505	0.088696	0.091341	0.091034	0.091397	0.091879	0.08622	0.0821	0.080162	0.076125	0.073798	0.072822	0.07099	0.068622	0.067817	0.06606	0.058856	0.054713	0.055172	0.053103	0.056406	0.056489	0.060057
160	0.018783	0.014907	0.010891	0.0070267	0.0041382	0.0015633	0.00011473	1e-05	1e-05	1e-05	1e-05	0.00014322	0.00015084	0.00014241	0.00042572	0.00029106	1e-05	1e-05	1e-05	0.0002723	0.0013564	0.0022819	0.0039751	0.0053745	0.0072079	0.009151	0.011688	0.014089	0.016101	0.017909	0.019373	0.020642	0.021884	0.022937	0.02515	0.027	0.028745	0.029837	0.031336	0.03319	0.035206	0.037624	0.03949	0.040734	0.042065	0.042426	0.043352	0.044004	0.044843
161	0.080668	0.080092	0.079099	0.078263	0.07723	0.076209	0.074778	0.072751	0.07155	0.07096	0.071363	0.072222	0.074821	0.078225	0.081651	0.084941	0.088033	0.090773	0.093436	0.095376	0.096139	0.095448	0.09364	0.089229	0.084128	0.078275	0.073161	0.06882	0.065818	0.062483	0.059467	0.057433	0.05553	0.054368	0.054892	0.055822	0.058234	0.060731	0.063547	0.065194	0.068701	0.072328	0.076205	0.080196	0.083604	0.086011	0.087504	0.087116	0.086004
162	0.031702	0.030149	0.028402	0.025531	0.02212	0.019414	0.016641	0.014058	0.011837	0.009394	0.0065425	0.0041034	0.0016924	0.00020995	1e-05	1e-05	1.5795e-05	0.00072065	0.0015004	0.0028567	0.0043471	0.0062532	0.0075307	0.0088124	0.0094589	0.010484	0.011048	0.01145	0.010681	0.010032	0.0086702	0.0072555	0.0055006	0.004455	0.0034818	0.0024662	0.0010839	1e-05	1e-05	1e-05	1e-05	0.00010238	0.00058999	0.00080002	0.00096489	0.0014007	0.0023082	0.00313	0.0036126
163	1e-05	1e-05	1e-05	1e-05	1e-05	1e-05	0.00023788	0.0015143	0.0031131	0.0032262	0.0022821	0.0027663	0.0035497	0.0049854	0.0076742	0.0099389	0.011486	0.013658	0.015507	0.018912	0.022899	0.028811	0.034449	0.038592	0.041362	0.043507	0.04586	0.04837	0.051264	0.05262	0.053285	0.055498	0.055035	0.053528	0.054144	0.056233	0.058453	0.061057	0.063696	0.066566	0.070473	0.074328	0.075531	0.078343	0.082359	0.084604	0.085936	0.086949	0.087102
164	0.00070798	1e-05	1e-05	1e-05	1e-05	1e-05	1e-05	0.0021079	0.0053046	0.0089669	0.012672	0.017424	0.022415	0.027908	0.03433	0.040281	0.046718	0.053134	0.059537	0.06635	0.073519	0.081338	0.088859	0.096234	0.10307	0.1095	0.1165	0.12278	0.12881	0.13464	0.14071	0.14737	0.15334	0.159	0.1651	0.17158	0.17777	0.18371	0.19026	0.1969	0.20348	0.20918	0.21341	0.21821	0.22343	0.22815	0.23245	0.2364	0.24023
165	0.0014226	1e-05	1e-05	1e-05	1e-05	1e-05	1e-05	0.0020939	0.0067918	0.01253	0.019221	0.026988	0.035547	0.04417	0.053172	0.062211	0.071085	0.07955	0.087732	0.095992	0.10374	0.11161	0.11922	0.12604	0.13233	0.13814	0.14368	0.14876	0.15346	0.15769	0.16176	0.16587	0.16918	0.17222	0.17575	0.1796	0.18348	0.18771	0.19233	0.19719	0.20231	0.20707	0.21133	0.21596	0.22083	0.22524	0.2295	0.23345	0.23673
166	0.060085	0.048886	0.039026	0.029306	0.021296	0.014784	0.0093131	0.0050203	0.0018733	1e-05	1e-05	1e-05	1e-05	1e-05	1e-05	0.00030865	0.0013083	0.0025414	0.0041952	0.0060288	0.008325	0.011577	0.014112	0.017064	0.019096	0.021546	0.023446	0.024766	0.025663	0.026796	0.027328	0.02759	0.027115	0.027101	0.026961	0.02709	0.02667	0.026243	0.026522	0.027666	0.028231	0.028897	0.029728	0.030687	0.031616	0.032881	0.034721	0.03683	0.038721
167	0.051512	0.042894	0.036049	0.029633	0.023177	0.017482	0.012675	0.0086868	0.005511	0.0023083	1e-05	1e-05	1e-05	1e-05	1e-05	1e-05	0.00025398	0.001308	0.0025309	0.003973	0.005799	0.0076779	0.0094232	0.010334	0.011068	0.012278	0.012833	0.01295	0.013122	0.012633	0.011928	0.011872	0.011838	0.012221	0.013093	0.01302	0.011534	0.011141	0.011251	0.011632	0.012333	0.013053	0.01237	0.011895	0.011737	0.011341	0.012984	0.01626	0.018396
168	0.029009	0.021313	0.014275	0.0092585	0.0053642	0.0013257	1e-05	1e-05	1e-05	1e-05	1e-05	1e-05	0.0026426	0.0072979	0.011529	0.015854	0.020288	0.023939	0.027158	0.029482	0.030823	0.031834	0.031656	0.030741	0.029381	0.027996	0.027291	0.028414	0.031174	0.034454	0.038502	0.043513	0.047775	0.053443	0.061192	0.07002	0.079709	0.089485	0.098492	0.10697	0.1169	0.12793	0.14005	0.15311	0.16628	0.1775	0.1871	0.19485	0.20144
169	0.017774	0.012325	0.0061064	0.0022594	1e-05	1e-05	1e-05	1e-05	1e-05	1e-05	0.0013995	0.0072354	0.013403	0.021405	0.029848	0.040317	0.051765	0.062601	0.072586	0.082745	0.09271	0.10332	0.11251	0.12111	0.12999	0.13931	0.14883	0.1566	0.16543	0.17406	0.18211	0.18995	0.1979	0.20797	0.22003	0.23124	0.24034	0.24768	0.25564	0.26246	0.27067	0.27981	0.28852	0.2947	0.29981	0.30328	0.30707	0.31144	0.31615
170	1e-05	1e-05	1e-05	1e-05	1e-05	1e-05	0.00069998	0.0018921	0.0028833	0.0040159	0.0051745	0.0066181	0.0081873	0.0098502	0.011705	0.013813	0.016112	0.01896	0.022016	0.025419	0.028926	0.032803	0.036375	0.039558	0.042844	0.046183	0.049453	0.052701	0.055508	0.05836	0.061505	0.064268	0.066837	0.069552	0.07287	0.076353	0.079996	0.08348	0.087108	0.090913	0.094664	0.097765	0.10097	0.10364	0.10643	0.10921	0.11182	0.114	0.11608
171	1e-05	1e-05	1e-05	1e-05	1e-05	1e-05	0.0010703	0.0029376	0.0050187	0.0070472	0.0089063	0.01146	0.013809	0.016412	0.019531	0.023117	0.026996	0.030637	0.034403	0.03797	0.04141	0.045128	0.048268	0.051188	0.053739	0.055963	0.057841	0.059417	0.06114	0.062996	0.065266	0.067721	0.06982	0.072219	0.07489	0.078005	0.081213	0.084361	0.087328	0.090394	0.093416	0.095557	0.097424	0.099296	0.10073	0.10277	0.10425	0.10548	0.10664
172	1e-05	1e-05	1e-05	1e-05	1e-05	1e-05	0.0050264	0.016241	0.028366	0.041686	0.055891	0.071166	0.086728	0.10305	0.11955	0.13608	0.15252	0.16859	0.18424	0.19944	0.21426	0.22877	0.24224	0.25505	0.26657	0.2777	0.28806	0.2977	0.30665	0.31497	0.32319	0.33067	0.33745	0.34398	0.35052	0.35742	0.36381	0.3698	0.37569	0.38159	0.38732	0.39211	0.39647	0.40009	0.40345	0.40674	0.40954	0.41214	0.41467
173	0.016134	0.012578	0.0084368	0.0054259	0.002688	1e-05	1e-05	1e-05	1e-05	1e-05	1e-05	0.00037126	0.0022895	0.0051893	0.0085978	0.012312	0.015638	0.018075	0.019808	0.021254	0.022067	0.02303	0.02303	0.022884	0.022507	0.021196	0.019864	0.018451	0.017778	0.016882	0.016419	0.01633	0.01562	0.015527	0.015657	0.016004	0.016465	0.016585	0.016992	0.016755	0.017283	0.018077	0.018522	0.018759	0.019139	0.020095	0.020643	0.02136	0.022365
174	1e-05	1e-05	1e-05	1e-05	1e-05	1e-05	0.0015782	0.0043743	0.0060475	0.006543	0.0070735	0.0083027	0.0087968	0.0097295	0.010223	0.010658	0.0099819	0.0097578	0.0093289	0.0096962	0.011005	0.011094	0.010632	0.010938	0.010101	0.010686	0.011698	0.014118	0.015653	0.016635	0.01754	0.018487	0.020607	0.023577	0.026993	0.031751	0.035151	0.03801	0.040343	0.043186	0.047022	0.050014	0.051781	0.053306	0.054046	0.054363	0.053639	0.053429	0.052905
175	1e-05	1e-05	1e-05	1e-05	1e-05	1e-05	0.0060939	0.01902	0.032616	0.047693	0.063509	0.080274	0.097061	0.11421	0.13121	0.14825	0.16534	0.18228	0.19876	0.21487	0.23	0.24464	0.25804	0.27055	0.28196	0.29276	0.3024	0.31103	0.3187	0.32566	0.33212	0.33818	0.34355	0.34867	0.35394	0.35932	0.36449	0.36946	0.37493	0.38033	0.38585	0.3908	0.39547	0.39973	0.40387	0.40772	0.41115	0.4142	0.41715
176	1e-05	1e-05	1e-05	1e-05	1e-05	1e-05	0.00091577	0.0021887	0.0033803	0.0043936	0.0054767	0.0060197	0.0061812	0.0066032	0.0072016	0.0077397	0.0088219	0.0096204	0.010855	0.012347	0.013794	0.015329	0.016662	0.017972	0.019062	0.020134	0.021498	0.022813	0.02463	0.02622	0.027513	0.028704	0.029849	0.031307	0.03321	0.035569	0.037882	0.040199	0.042601	0.044453	0.046565	0.048564	0.050557	0.052744	0.055197	0.05751	0.059647	0.061726	0.063508
177	1e-05	1e-05	1e-05	1e-05	1e-05	1e-05	0.0015407	0.0046561	0.0084925	0.012434	0.016869	0.021987	0.027249	0.032318	0.037763	0.04432	0.050368	0.056838	0.0637	0.071312	0.079919	0.087766	0.095326	0.10258	0.10995	0.11746	0.12426	0.13116	0.13704	0.14247	0.14728	0.15159	0.15668	0.16256	0.16913	0.17672	0.18405	0.19131	0.19869	0.20653	0.21466	0.22278	0.23023	0.23705	0.24294	0.24774	0.25104	0.25355	0.25561
178	1e-05	1e-05	1e-05	1e-05	1e-05	1e-05	0.0043568	0.014531	0.024531	0.035915	0.049138	0.062734	0.077566	0.094096	0.11207	0.13088	0.14956	0.16927	0.18892	0.20985	0.23092	0.25342	0.27528	0.29685	0.31869	0.34021	0.36209	0.38437	0.40675	NaN	NaN	NaN	NaN	NaN	NaN	NaN	NaN	NaN	NaN	NaN	NaN	NaN	NaN	NaN	NaN	NaN	NaN	NaN	NaN
179	1e-05	0.00042607	0.0031574	0.0040496	0.0055526	0.0060392	0.0065207	0.0072119	0.0057895	0.0044816	0.0032131	0.00151	1e-05	1e-05	1e-05	1e-05	1e-05	0.001592	0.0035034	0.007909	0.013118	0.016722	0.020868	0.025195	0.027608	0.03077	0.032661	0.033955	0.034408	0.03445	0.032975	0.030617	0.029111	0.026909	0.02779	0.030678	0.032263	0.03411	0.036077	0.039053	0.042595	0.047268	0.052487	0.058409	0.063585	0.06529	0.065562	0.065386	0.065247
180	1e-05	1e-05	1e-05	1e-05	1e-05	1e-05	0.00066897	0.0017384	0.0026983	0.0035513	0.0049748	0.0065273	0.0078548	0.0094301	0.010847	0.012185	0.013632	0.01452	0.015761	0.017417	0.01919	0.020807	0.022238	0.023842	0.024912	0.025933	0.026978	0.028136	0.029999	0.031474	0.032677	0.033777	0.034946	0.036106	0.03748	0.039427	0.041338	0.043539	0.045446	0.046569	0.047882	0.049091	0.050034	0.050873	0.052072	0.052833	0.053709	0.054616	0.05513
181	1e-05	1e-05	1e-05	1e-05	1e-05	1e-05	0.0015214	0.0054139	0.010399	0.016618	0.023661	0.030767	0.038059	0.046498	0.055712	0.065091	0.074645	0.084152	0.093549	0.10252	0.11066	0.11876	0.12663	0.13437	0.14149	0.14798	0.1541	0.16002	0.16553	0.17065	0.17559	0.18042	0.185	0.18953	0.19418	0.19934	0.20441	0.20988	0.21545	0.22067	0.22646	0.23273	0.23928	0.24582	0.25268	0.2595	0.26612	0.27232	0.27795
182	0.037029	0.03457	0.031949	0.029484	0.027233	0.024862	0.023102	0.021746	0.020652	0.019754	0.018998	0.018554	0.018321	0.018482	0.018987	0.019398	0.020291	0.020656	0.020786	0.021139	0.021575	0.022291	0.022438	0.022575	0.022422	0.02199	0.021732	0.021309	0.021254	0.021353	0.02109	0.020719	0.020374	0.020241	0.020688	0.021367	0.02218	0.02324	0.024538	0.025694	0.026627	0.027496	0.028118	0.028717	0.029825	0.029978	0.03008	0.03042	0.030031
183	0.0028837	0.0015173	0.00010175	1e-05	1e-05	1e-05	1e-05	1e-05	1e-05	0.000663	0.0018223	0.003274	0.0052531	0.0077725	0.010564	0.013434	0.016287	0.018859	0.021487	0.024402	0.028103	0.032295	0.036157	0.039681	0.042631	0.045775	0.049036	0.052383	0.05581	0.059316	0.063038	0.066531	0.070129	0.074127	0.078772	0.084114	0.089173	0.094531	0.10003	0.10574	0.11196	0.11766	0.1231	0.12814	0.13321	0.13783	0.14209	0.14629	0.15018
184	1e-05	1e-05	1e-05	1e-05	1e-05	1e-05	0.00044626	0.0017298	0.0021867	0.0033769	0.0044357	0.0053169	0.0064169	0.0078724	0.0095665	0.011473	0.014002	0.016755	0.019137	0.021895	0.023874	0.025874	0.027432	0.028424	0.028813	0.028884	0.028643	0.028087	0.02668	0.025248	0.023671	0.022419	0.021184	0.019915	0.019005	0.018854	0.018987	0.019201	0.019654	0.021067	0.022754	0.02425	0.025826	0.027363	0.029445	0.031263	0.032843	0.034176	0.035372
185	1e-05	1e-05	1e-05	1e-05	1e-05	1e-05	0.0021158	0.0062926	0.0096681	0.014432	0.019396	0.024248	0.029701	0.035801	0.041897	0.049221	0.057789	0.067369	0.076411	0.087406	0.097854	0.10791	0.11825	0.12812	0.13776	0.14894	0.15915	0.16891	0.17789	0.18869	0.20007	0.21367	0.23083	0.25022	NaN	NaN	NaN	NaN	NaN	NaN	NaN	NaN	NaN	NaN	NaN	NaN	NaN	NaN	NaN
186	0.002083	0.0013469	0.00071822	0.00045032	0.00055256	0.00042829	0.00026082	1e-05	1e-05	1e-05	1e-05	1e-05	1e-05	0.0001048	0.00014844	0.00019925	0.00051265	0.001083	0.0019993	0.0034207	0.0049632	0.0062621	0.0073492	0.0084672	0.0094492	0.01093	0.012377	0.013826	0.015074	0.016187	0.01713	0.018059	0.019079	0.02031	0.021841	0.023685	0.025201	0.026902	0.028696	0.030669	0.033013	0.035417	0.037756	0.04013	0.042546	0.044845	0.047174	0.049907	0.052489
187	0.0030994	0.0017375	0.0003396	1e-05	1e-05	1e-05	1e-05	1e-05	1e-05	0.00065661	0.0019501	0.0034147	0.0049615	0.006815	0.0087065	0.010582	0.012523	0.014301	0.016174	0.018248	0.020417	0.022783	0.025112	0.027265	0.028988	0.030424	0.03193	0.033352	0.034845	0.036151	0.037477	0.038723	0.039669	0.040586	0.04204	0.043965	0.045965	0.047734	0.049707	0.051573	0.053586	0.055277	0.05699	0.05878	0.060563	0.061948	0.06319	0.064733	0.066503
188	1e-05	1e-05	1e-05	1e-05	1e-05	1e-05	0.00028791	0.00058356	0.00081121	0.0014286	0.0015366	0.0014966	0.0014961	0.0012442	0.0014407	0.0022463	0.0027286	0.0036117	0.0048908	0.0060283	0.0066996	0.0078503	0.0090922	0.0097931	0.0098702	0.0092838	0.0088318	0.0087265	0.0087271	0.0083141	0.008603	0.0087188	0.0087367	0.0086339	0.0096795	0.011742	0.014352	0.016519	0.01823	0.019426	0.020744	0.021085	0.021786	0.022162	0.023059	0.022619	0.022073	0.021043	0.019885
189	0.00068409	1e-05	1e-05	1e-05	1e-05	1e-05	1e-05	0.00076334	0.0032796	0.0061901	0.0086035	0.010736	0.013486	0.017019	0.020066	0.022785	0.025675	0.028278	0.030949	0.034694	0.038274	0.042462	0.047785	0.053042	0.057036	0.061515	0.066219	0.069899	0.073264	0.075671	0.077252	0.079081	0.08067	0.081934	0.083353	0.085585	0.087584	0.089572	0.092883	0.09558	0.099258	0.10271	0.10606	0.10945	0.11222	0.11441	0.11598	0.11776	0.11894
190	1e-05	1e-05	1e-05	1e-05	1e-05	1e-05	0.00057943	0.001544	0.002335	0.0034841	0.0043687	0.004932	0.0051104	0.0057598	0.006589	0.0072847	0.0074524	0.0074501	0.0081021	0.0089221	0.0095471	0.010799	0.011345	0.012166	0.012463	0.012271	0.012902	0.01401	0.015494	0.016455	0.017489	0.018352	0.018128	0.018776	0.01965	0.020783	0.022231	0.022961	0.023588	0.023262	0.023511	0.022934	0.022207	0.022442	0.021967	0.020991	0.020701	0.020523	0.020485
191	0.0059632	0.0051015	0.0042379	0.0032439	0.0020026	0.0011364	0.00048539	1.4997e-05	1e-05	1e-05	1e-05	1e-05	1e-05	1e-05	0.00059658	0.0016266	0.0027685	0.0043698	0.0062012	0.0079284	0.0099033	0.012311	0.014655	0.017168	0.019672	0.02228	0.024914	0.027228	0.029206	0.03113	0.033203	0.035446	0.037661	0.040132	0.043102	0.04624	0.049221	0.052256	0.055655	0.058946	0.062374	0.065641	0.068394	0.071062	0.073425	0.075352	0.077021	0.07873	0.080231
192	1e-05	1e-05	1e-05	1e-05	1e-05	1e-05	0.00076391	0.0019975	0.0044573	0.0078412	0.011664	0.015767	0.019229	0.023026	0.027219	0.0321	0.037557	0.043827	0.050302	0.055801	0.061347	0.066967	0.07295	0.078862	0.084182	0.089618	0.094116	0.097464	0.099854	0.10216	0.10507	0.10693	0.10831	0.10984	0.11179	0.11396	0.11576	0.1183	0.12117	0.12451	0.12783	0.13056	0.13353	0.13706	0.1396	0.14202	0.14428	0.14632	0.14745
193	1e-05	0.00054348	0.00046999	0.00032672	7.3153e-05	0.00034925	0.00037788	1e-05	1e-05	1e-05	1e-05	1.0872e-05	1e-05	0.00052171	0.0016503	0.0034242	0.0044212	0.0053192	0.0066593	0.0078923	0.0084284	0.0090204	0.0095616	0.010049	0.010074	0.0096703	0.0088083	0.0084738	0.0086496	0.0084461	0.0086153	0.0092452	0.0094535	0.0098815	0.010974	0.012138	0.013181	0.014521	0.016005	0.016994	0.018617	0.019892	0.021004	0.022394	0.023642	0.023991	0.02445	0.025409	0.025915
194	0.012115	0.0092963	0.0071137	0.004778	0.0028051	0.0011887	1e-05	1e-05	1e-05	1e-05	1e-05	1e-05	0.00032732	0.0012524	0.0032082	0.0055094	0.0071802	0.009196	0.010864	0.012243	0.013055	0.013396	0.013517	0.013431	0.01314	0.01209	0.010793	0.01033	0.0096415	0.0094994	0.0092949	0.0099952	0.010111	0.010567	0.011863	0.013951	0.016532	0.019304	0.021739	0.023881	0.026011	0.028734	0.030521	0.03325	0.035646	0.037377	0.038582	0.039653	0.040395
195	0.034543	0.025541	0.018388	0.01116	0.0057464	0.0011508	1e-05	1e-05	1e-05	1e-05	1e-05	1e-05	0.0049338	0.0097218	0.017378	0.024951	0.032414	0.039557	0.04672	0.054238	0.061473	0.070312	0.078047	0.08418	0.091835	0.097269	0.10249	0.10902	0.11629	0.12341	0.13096	0.13906	0.14663	0.15567	0.1655	0.17612	0.18712	0.20008	0.21295	0.22634	0.24073	0.25435	0.26811	0.28264	0.29574	0.30873	0.32114	0.33462	0.34561
196	0.0016548	0.00051344	1e-05	1e-05	1e-05	1e-05	1e-05	1e-05	0.00081338	0.0027069	0.005044	0.0079878	0.011269	0.014974	0.019061	0.02317	0.027539	0.031971	0.036358	0.04081	0.045578	0.050386	0.055137	0.059989	0.064933	0.069621	0.074244	0.078734	0.083168	0.08789	0.092721	0.097197	0.10124	0.105	0.10871	0.11225	0.11581	0.1193	0.12292	0.12628	0.12933	0.13209	0.1346	0.13734	0.14011	0.14246	0.14448	0.14644	0.1484
197	1e-05	1e-05	0.00011356	0.0016997	0.0037585	0.0062224	0.0092795	0.012983	0.016986	0.021714	0.027429	0.033268	0.039697	0.04711	0.055077	0.06357	0.072274	0.081301	0.090671	0.10062	0.11142	0.12315	0.13647	0.15136	0.16777	0.18668	0.20846	NaN	NaN	NaN	NaN	NaN	NaN	NaN	NaN	NaN	NaN	NaN	NaN	NaN	NaN	NaN	NaN	NaN	NaN	NaN	NaN	NaN	NaN
198	0.029992	0.026031	0.022732	0.018533	0.015855	0.011691	0.0085028	0.0054847	0.0016887	1e-05	1e-05	1e-05	1e-05	1e-05	1e-05	0.00026457	0.0037863	0.0072179	0.011128	0.014724	0.01775	0.021311	0.023745	0.025102	0.026778	0.029185	0.030466	0.031379	0.032565	0.03376	0.035972	0.038914	0.04256	0.0468	0.05208	0.056637	0.060543	0.064393	0.068013	0.070447	0.073066	0.075016	0.076476	0.076435	0.075455	0.073881	0.072456	0.070845	0.069899
199	1e-05	1e-05	1e-05	1e-05	1e-05	1e-05	0.0017358	0.005407	0.0096822	0.013709	0.018599	0.023993	0.029315	0.035004	0.040118	0.045254	0.052242	0.058234	0.065081	0.071562	0.079288	0.08739	0.094843	0.10242	0.11032	0.11909	0.12821	0.13622	0.14461	0.15251	0.16028	0.16605	0.17044	0.17514	0.18009	0.18467	0.1876	0.19002	0.19282	0.19537	0.19725	0.1989	0.20113	0.20422	0.20695	0.20865	0.21002	0.21199	0.21335
200	1e-05	1e-05	1e-05	1e-05	1e-05	1e-05	0.00048502	0.0021076	0.0040316	0.0060267	0.0083851	0.011086	0.013818	0.016365	0.018499	0.020766	0.023624	0.025272	0.02625	0.027287	0.028194	0.02889	0.029343	0.030067	0.03124	0.033341	0.035455	0.037081	0.039702	0.042563	0.045023	0.046944	0.048644	0.050413	0.05199	0.053608	0.054496	0.055174	0.056198	0.057026	0.057975	0.058912	0.060613	0.062454	0.064273	0.065783	0.067014	0.068833	0.070602
201	1e-05	1e-05	1e-05	1e-05	1e-05	1e-05	0.002459	0.0069852	0.010895	0.014852	0.019117	0.024581	0.031179	0.037415	0.04304	0.048616	0.053346	0.057785	0.063197	0.068053	0.072047	0.075301	0.077065	0.07678	0.07585	0.074785	0.074508	0.075181	0.074691	0.073012	0.07194	0.071214	0.070291	0.07101	0.072655	0.075219	0.078331	0.080487	0.082237	0.084817	0.088211	0.090993	0.093575	0.096911	0.09904	0.10122	0.10235	0.10308	0.10412
202	1e-05	1e-05	1e-05	1e-05	1e-05	1e-05	0.00077786	0.0029559	0.0050782	0.0072705	0.011003	0.015211	0.019622	0.025201	0.031083	0.036919	0.043422	0.049793	0.056548	0.064103	0.072661	0.08033	0.087908	0.09574	0.10268	0.10964	0.11682	0.12353	0.1303	0.13684	0.1427	0.1478	0.15297	0.15777	0.16243	0.16748	0.17199	0.17592	0.1802	0.18435	0.18845	0.19238	0.19626	0.20001	0.20393	0.20738	0.21056	0.21425	0.21775
203	0.0069318	0.0059773	0.005796	0.0059418	0.0055977	0.005547	0.0056632	0.0056569	0.0060107	0.0059752	0.0056615	0.0057642	0.0060723	0.0059145	0.0051231	0.0045531	0.0039977	0.0031432	0.0022699	0.0013256	0.00053325	0.00046489	0.00044255	2.3883e-05	1e-05	1e-05	1e-05	1e-05	0.00023274	0.0011011	0.001913	0.0027249	0.003253	0.004021	0.0054054	0.0075806	0.0096365	0.011702	0.014222	0.016801	0.019643	0.0225	0.02559	0.028933	0.032135	0.035	0.037544	0.040231	0.043184
204	1e-05	1e-05	1e-05	1e-05	1e-05	1e-05	0.0010842	0.0029562	0.0038415	0.0046562	0.0049194	0.0062228	0.0072751	0.0074516	0.0072404	0.0071223	0.0074281	0.0081223	0.008764	0.01018	0.011657	0.013861	0.015496	0.017632	0.020432	0.023804	0.0279	0.032016	0.036511	0.041424	0.046456	0.051614	0.056659	0.062205	0.06797	0.074335	0.080741	0.086748	0.093115	0.099121	0.10552	0.11147	0.11742	0.1236	0.12913	0.13426	0.13907	0.14364	0.14818
205	1e-05	1e-05	1e-05	0.0018139	0.0055936	0.0095946	0.015162	0.021718	0.028572	0.036383	0.045792	0.056736	0.069658	0.084451	0.10007	0.11666	0.1343	0.15255	0.17254	0.19404	0.21665	0.23935	0.26276	0.28618	0.30984	0.3353	0.3627	NaN	NaN	NaN	NaN	NaN	NaN	NaN	NaN	NaN	NaN	NaN	NaN	NaN	NaN	NaN	NaN	NaN	NaN	NaN	NaN	NaN	NaN
206	1e-05	1e-05	1e-05	1e-05	1e-05	1e-05	0.0002387	0.00059604	0.00070377	0.00071329	0.0007818	0.0010865	0.0019146	0.0029232	0.0037451	0.0050689	0.0061822	0.0078767	0.010026	0.012988	0.016218	0.019839	0.023835	0.026962	0.029859	0.032785	0.035318	0.038297	0.040759	0.04309	0.044947	0.046547	0.048182	0.049909	0.052605	0.055847	0.059401	0.063371	0.06752	0.072152	0.077609	0.083112	0.088847	0.094397	0.099719	0.10463	0.10994	0.11525	0.12057
207	1e-05	1e-05	1e-05	1e-05	1e-05	1e-05	0.0053327	0.01732	0.02994	0.04341	0.058347	0.074514	0.091581	0.1089	0.126	0.1437	0.1618	0.18075	0.20142	0.22445	0.24997	NaN	NaN	NaN	NaN	NaN	NaN	NaN	NaN	NaN	NaN	NaN	NaN	NaN	NaN	NaN	NaN	NaN	NaN	NaN	NaN	NaN	NaN	NaN	NaN	NaN	NaN	NaN	NaN
208	0.0055598	0.0034511	0.0011085	1e-05	1e-05	1e-05	1e-05	1e-05	1e-05	0.00070401	0.0031049	0.0063076	0.010246	0.015182	0.020129	0.025102	0.030183	0.03569	0.042652	0.049979	0.058666	0.06717	0.075987	0.085203	0.094854	0.10496	0.11652	0.12878	0.1414	0.15438	0.17008	0.18691	0.20709	0.23049	NaN	NaN	NaN	NaN	NaN	NaN	NaN	NaN	NaN	NaN	NaN	NaN	NaN	NaN	NaN
209	0.0044461	0.0015839	1e-05	1e-05	1e-05	1e-05	1e-05	1e-05	0.00027524	0.0017946	0.003931	0.0069891	0.010992	0.014451	0.017064	0.019921	0.023229	0.026839	0.031054	0.035219	0.039803	0.044136	0.048347	0.051905	0.055434	0.058822	0.062006	0.064616	0.06667	0.068111	0.069888	0.070742	0.071915	0.07277	0.074037	0.076036	0.079073	0.082129	0.08619	0.091045	0.096595	0.10228	0.10889	0.11539	0.12232	0.1291	0.13535	0.14084	0.14676
210	1e-05	1e-05	1e-05	1e-05	1e-05	1e-05	0.0016267	0.0046267	0.0069158	0.0079182	0.009362	0.010661	0.012418	0.014443	0.016058	0.01826	0.020663	0.022862	0.02542	0.02853	0.031842	0.034987	0.037819	0.039652	0.04081	0.041565	0.042251	0.041748	0.041308	0.04029	0.039526	0.03841	0.036823	0.035972	0.03597	0.036693	0.037736	0.039191	0.041971	0.045449	0.049427	0.052806	0.057013	0.061917	0.066559	0.070406	0.074487	0.078722	0.08256
211	1e-05	1e-05	1e-05	1e-05	1e-05	1e-05	0.00084953	0.0023004	0.0036051	0.0052824	0.0070241	0.0090128	0.011365	0.013487	0.014563	0.015838	0.016634	0.017851	0.019756	0.021316	0.023313	0.025167	0.026977	0.028566	0.030132	0.031993	0.033569	0.035656	0.037383	0.038339	0.039663	0.04052	0.041505	0.0421	0.04283	0.044054	0.045515	0.046864	0.048428	0.04984	0.0518	0.054	0.05636	0.058833	0.061738	0.064845	0.067805	0.070887	0.074517
212	0.018428	0.014551	0.010648	0.0073772	0.0045519	0.0021456	0.00042248	1e-05	1e-05	1e-05	1e-05	1e-05	1e-05	0.00074446	0.0018088	0.0030469	0.004293	0.0054724	0.0065731	0.0077312	0.0093312	0.011222	0.012633	0.014016	0.015177	0.016484	0.017856	0.019352	0.020798	0.022579	0.024757	0.026904	0.029087	0.031984	0.035585	0.040179	0.045036	0.050316	0.056169	0.062628	0.069504	0.076457	0.083808	0.091456	0.099455	0.10738	0.11488	0.12277	0.13072
213	0.0043972	0.0021787	0.00023781	1e-05	1e-05	1e-05	1e-05	1e-05	1e-05	0.0010991	0.0025266	0.0043375	0.0061809	0.0077066	0.0086433	0.0094737	0.010161	0.010637	0.011374	0.012083	0.013112	0.014584	0.015855	0.017301	0.019202	0.021155	0.02322	0.025313	0.026997	0.028181	0.028957	0.02955	0.030088	0.030493	0.03075	0.031103	0.03186	0.032391	0.033132	0.034475	0.0365	0.03903	0.041399	0.043399	0.045807	0.04837	0.05056	0.052567	0.054827
214	1e-05	1e-05	1e-05	1e-05	1e-05	1e-05	0.0009096	0.0023214	0.0048907	0.0067495	0.0083286	0.0096668	0.011631	0.014016	0.017139	0.021148	0.025217	0.030124	0.035619	0.040692	0.047049	0.05353	0.059342	0.063988	0.068244	0.071799	0.074181	0.075963	0.076787	0.077617	0.07835	0.077101	0.075718	0.075578	0.075943	0.076774	0.077624	0.079381	0.081892	0.084844	0.087514	0.089953	0.093954	0.098733	0.10311	0.1081	0.11304	0.11792	0.12238
215	0.0059809	0.0045635	0.0030008	0.0015995	0.00047842	1e-05	1e-05	1e-05	1e-05	1e-05	1e-05	0.00022292	0.00058774	0.0012167	0.0017478	0.0025497	0.0033887	0.0039324	0.0042269	0.0047897	0.0053455	0.0062804	0.0071129	0.0079536	0.0086174	0.0094178	0.0099252	0.010361	0.010687	0.010845	0.010934	0.010879	0.010705	0.010555	0.010275	0.010077	0.0097461	0.0092496	0.0087636	0.0084229	0.008284	0.0079327	0.0075639	0.0067221	0.0060135	0.0056388	0.0052476	0.0050699	0.0053474
216	0.0057189	0.0037174	0.0028693	0.0024596	0.0018913	0.0015245	0.0013358	0.00091154	0.00045765	1e-05	2.2571e-05	0.0013279	0.002303	0.0029265	0.0034112	0.0040091	0.0042178	0.0040904	0.004351	0.0046317	0.0049008	0.0052566	0.0047243	0.0042768	0.0034596	0.0029009	0.0023211	0.0018664	0.0015122	0.00079616	0.0002946	1e-05	1e-05	1e-05	1e-05	1e-05	0.0008313	0.0020579	0.0038591	0.0059202	0.0088731	0.011702	0.015091	0.018574	0.021969	0.024993	0.027684	0.03043	0.033069
[truncated: 71 more columns]
