# Supplementary material for: Fractional killing arises from cell-to-cell variability in overcoming a caspase activity threshold
Source: Mol Syst Biol. 2015 May 7;11(5):803. doi: 10.15252/msb.20145584 (PMC4461398; doi:10.15252/msb.20145584)
Supplement: Supplementary file 3 [file msb0011-0803-sd3.zip › All_data/013_TRAIL (25 ngml)_3/cell_parameters.tsv]

TRAIL 25ng/ml
Cell #	Surviving	Time pre-MOMP	Max C8 activity pre-MOMP	Time of Max C8 activity (tau)	k	t0	r2 of fit
1	0	205	0.0039419	205	5.9041e-06	8.6544	0.99472
2	1	Inf	0.0028159	365	3.7217e-06	-17.1157	0.98145
3	1	Inf	0.0019062	215	4.2891e-06	3.0134	0.99357
4	1	Inf	0.00071235	175	2.6304e-06	7.6237	0.99542
5	0	445	0.0028782	445	2.6934e-06	15.8452	0.99225
6	1	Inf	0.001664	185	6.6981e-06	21.2308	0.99578
7	1	Inf	0.0019366	150	1.2175e-05	49.2604	0.99056
8	0	215	0.0047943	215	3.8984e-06	43.7273	0.96678
9	0	315	0.004151	315	2.0659e-06	2.076	0.99614
10	0	185	0.004333	185	1.3945e-05	37.1325	0.99987
11	1	Inf	0.0012291	150	6.8904e-06	41.9783	0.99656
12	0	285	0.0035199	285	4.8514e-06	2.4267	0.99654
13	1	Inf	0.0022249	280	5.6475e-06	64.0998	0.99917
14	0	510	0.0023707	510	1.2229e-06	-30	0.86617
15	1	Inf	0.0014317	200	4.7026e-06	-10.3952	0.99307
16	0	155	0.0033985	155	1.2956e-05	16.4536	0.99983
17	0	220	0.003826	220	6.5714e-06	-0.61293	0.99731
18	1	Inf	0.0021623	190	8.1085e-06	17.8911	0.99823
19	0	210	0.0042242	210	8.1817e-06	14.0937	0.99928
20	0	185	0.0022852	185	7.1454e-06	29.011	0.99992
21	0	155	0.0047137	155	2.0752e-05	32.3887	0.99963
22	1	Inf	0.0016434	160	8.5745e-06	28.8381	0.99717
23	1	Inf	0.0025622	170	9.065e-06	10.9457	0.99948
24	0	165	0.004367	165	1.6841e-05	20.6011	0.99976
25	1	Inf	0.0016343	180	7.0333e-06	39.5181	0.99953
26	0	145	0.0018107	145	7.7754e-06	-6.2385	0.95724
27	1	Inf	0.0019339	215	3.7221e-06	-17.8368	0.99308
28	0	185	0.0045474	185	1.4852e-05	29.089	0.99986
29	0	85	0.0047336	85	3.5736e-05	29.4288	0.99842
30	0	100	0.0048279	100	3.2022e-05	35.1876	0.99728
31	0	425	0.0034369	425	2.1298e-06	-28.2936	0.99705
32	0	175	0.0043148	175	1.6785e-05	31.5485	0.99945
33	1	Inf	0.0008001	215	1.9335e-06	-29.9997	0.98901
34	0	110	0.0049864	110	2.9755e-05	51.4241	0.99616
35	1	Inf	0.0010732	150	4.9724e-06	14.1042	0.99901
36	1	Inf	0.0017282	45	7.3685e-05	15	0.87849
37	1	Inf	0.00062054	180	2.1699e-06	-8.3173	0.9936
38	0	230	0.0038865	230	9.1152e-06	22.6564	0.99824
39	1	Inf	0.0011857	230	2.744e-06	-6.2516	0.99372
40	1	Inf	0.00089112	190	2.7324e-06	-10.9536	0.99653
41	1	Inf	0.002705	160	1.5111e-05	43.9645	0.99957
42	0	180	0.0046994	180	1.092e-05	64.7852	0.99
43	1	Inf	0.0019412	200	5.9923e-06	16.5761	0.9994
44	0	175	0.0043636	175	5.362e-06	13.0713	0.99342
45	0	180	0.0052862	180	2.035e-05	26.3535	0.99963
46	0	260	0.0036933	260	8.2793e-06	17.3917	0.99284
47	0	45	0.0054781	45	8.2442e-05	15	0.99289
48	1	Inf	0.0027106	235	7.3896e-06	5.2926	0.9951
49	1	Inf	0.0031552	195	1.2281e-05	39.2139	0.99969
50	0	500	0.0024943	500	1.9336e-06	-30	0.96743
51	1	Inf	0.0024416	135	1.5795e-05	28.145	0.99184
52	1	Inf	0.0021425	240	6.1018e-06	20.4736	0.99765
53	1	Inf	0.0024464	190	9.7296e-06	32.3571	0.99847
54	0	160	0.0046163	160	1.6481e-05	36.3252	0.99585
55	1	Inf	0.0021347	140	1.5991e-05	48.6161	0.9996
56	0	160	0.0033489	160	9.205e-06	22.1981	0.99258
57	1	Inf	0.0036913	230	1.1511e-05	46.9285	0.99992
58	1	Inf	0.0029623	195	1.1485e-05	36.497	0.99904
59	1	Inf	0.0027422	210	7.5487e-06	3.2102	0.99944
60	1	Inf	0.002857	190	1.0315e-05	28.4842	0.99988
61	0	140	0.0038495	140	1.6418e-05	34.6977	0.99753
62	1	Inf	0.0033294	230	8.0605e-06	19.348	0.9963
63	0	130	0.0044553	130	2.3426e-05	39.1013	0.99894
64	0	195	0.0030068	195	4.9992e-06	-30	0.96968
65	1	Inf	0.0025538	200	8.6141e-06	19.4783	0.9992
66	1	Inf	0.0029409	160	1.8598e-05	56.9455	0.99864
67	0	425	0.0030781	425	2.5445e-06	-11.2702	0.9987
68	0	170	0.0037136	170	1.1223e-05	36.0124	0.99621
69	0	255	0.0031062	255	4.5978e-06	-30	0.9728
70	0	140	0.0050759	140	2.5491e-05	43.1656	0.99943
71	0	135	0.0039742	135	2.4302e-05	43.1982	0.99984
72	1	Inf	0.0023918	170	1.0658e-05	26.6837	0.99862
73	0	290	0.0030208	290	7.0963e-06	45.5414	0.99811
74	0	165	0.0058438	165	1.3161e-05	32.2172	0.99694
75	1	Inf	0.0016488	285	3.9092e-06	23.4837	0.99743
76	1	Inf	0.0051602	160	2.0504e-05	13.0033	0.9994
77	0	285	0.003342	230	8.1058e-06	8.2569	0.99568
78	1	Inf	0.0029315	195	1.1638e-05	46.3383	0.99822
79	1	Inf	0.0015379	180	5.7535e-06	5.4115	0.99719
80	1	Inf	0.0015496	210	3.5887e-06	-6.8947	0.99713
81	1	Inf	0.0026586	330	4.6222e-06	-21.1052	0.99266
82	1	Inf	0.00090465	340	2.0943e-06	-30	0.85998
83	1	Inf	0.00078885	120	3.7103e-06	-29.9997	0.91214
84	0	280	0.0022675	180	4.7008e-06	-28.5257	0.97153
85	0	230	0.0041204	230	1.0955e-05	37.1254	0.99972
86	1	Inf	0.001888	170	6.0053e-06	15.3907	0.9858
87	0	235	0.0038076	235	7.834e-06	-0.72859	0.99815
88	1	Inf	0.00071258	80	7.46e-06	4.8903	0.95228
89	0	235	0.0042422	235	9.3506e-06	24.5681	0.9992
90	1	Inf	0.0017923	240	5.0808e-06	39.6919	0.99661
91	0	355	0.00343	355	3.0995e-06	19.8759	0.99104
92	0	320	0.0027866	210	5.7662e-06	-7.2931	0.98887
93	0	245	0.0033335	245	5.8252e-06	-14.3063	0.99803
94	0	220	0.0041004	220	1.0659e-05	35.629	0.99955
95	1	Inf	0.0010046	230	2.3736e-06	12.1642	0.99715
96	0	175	0.0033069	175	1.3303e-05	21.8227	0.9975
97	0	170	0.0050556	170	1.2674e-05	48.4265	0.99518
98	0	250	0.0041586	250	8.361e-06	41.8027	0.99883
99	0	180	0.0064829	180	1.4472e-05	56.5359	0.99675
100	1	Inf	0.0011886	220	3.015e-06	20.2873	0.99647
101	0	125	0.0059069	125	2.3753e-05	31.3232	0.99759
102	1	Inf	0.0012992	170	4.7491e-06	1.3546	0.99767
103	0	310	0.0017852	310	1.0746e-06	-3.6237	0.99101
104	1	Inf	0.0014301	350	1.5253e-06	-29.9995	0.99086
105	1	Inf	0.00070499	220	1.8599e-06	-2.534	0.97581
106	0	105	0.0023492	105	2.3466e-05	46.9358	0.99918
107	1	Inf	0.0012996	160	5.2162e-06	7.2959	0.99849
108	1	Inf	0.0027276	165	1.2221e-05	26.947	0.99964
109	1	Inf	0.001624	140	1.0116e-05	33.5184	0.99874
110	0	250	0.0036036	250	8.0505e-06	69.0929	0.99179
111	1	Inf	0.0012851	580	1.1423e-06	-18.2385	0.99941
112	0	200	0.0042257	200	1.4115e-05	21.5644	0.9997
113	1	Inf	0.0023574	230	5.5735e-06	20.3295	0.99739
114	1	Inf	0.0026139	185	1.0763e-05	24.8193	0.99694
115	1	Inf	0.0016041	195	5.4996e-06	12.0476	0.99483
116	0	300	0.0024712	300	4.4691e-06	0.60864	0.99603
117	0	330	0.0027258	330	4.2823e-06	-30	0.98729
118	0	95	0.0036902	95	2.2195e-05	39.6463	0.99291
119	0	145	0.0044414	145	9.2563e-06	-9.1996	0.99565
120	1	Inf	0.0015079	175	6.5524e-06	41.598	0.99842
121	0	380	0.0040015	380	3.6964e-06	39.6621	0.99197
122	0	315	0.0040514	315	5.7233e-06	51.2678	0.99503
123	0	220	0.0046549	220	7.5647e-06	35.7664	0.99631
124	1	Inf	0.0023755	255	5.4043e-06	36.5752	0.99829
125	1	Inf	0.00064534	235	1.2861e-06	-29.9851	0.99241
126	1	Inf	0.0015238	260	2.8651e-06	-6.9688	0.99786
127	1	Inf	0.0043715	170	2.0053e-05	32.2219	0.99932
128	1	Inf	0.00054311	130	5.6988e-06	57.3691	0.85207
129	1	Inf	0.0035051	255	9.8784e-06	29.6968	0.99716
130	1	Inf	0.0025465	230	7.6277e-06	32.6791	0.99899
131	0	210	0.0045439	210	9.1106e-06	24.2077	0.99583
132	0	180	0.0045743	180	1.413e-05	16.82	0.99655
133	0	170	0.0048467	170	1.6482e-05	30.7827	0.99957
134	1	Inf	0.0030704	205	1.1991e-05	48.5698	0.99961
135	1	Inf	0.0016749	205	5.1675e-06	9.5202	0.99904
136	1	Inf	0.00098515	120	5.8708e-06	9.6843	0.99719
137	0	295	0.0026383	215	5.9928e-06	1.3966	0.98651
138	0	235	0.0022976	235	4.8911e-06	15.0624	0.99983
139	0	240	0.0038971	240	7.1242e-06	34.1933	0.99073
140	0	205	0.0044678	205	1.1244e-05	42.0316	0.99268
141	0	130	0.0057177	130	1.2936e-05	3.7095	0.98562
142	1	Inf	0.0013554	220	3.9578e-06	7.9599	0.99361
143	0	155	0.0052203	155	1.0707e-05	20.6315	0.99337
144	0	120	0.0053751	120	2.2443e-05	30.9069	0.99804
145	0	305	0.0032028	305	4.5982e-06	13.8114	0.99852
146	0	225	0.0048487	225	6.5929e-06	-9.2928	0.99659
147	1	Inf	0.0020649	275	3.9684e-06	10.8014	0.99865
148	0	445	0.0020892	445	2.8986e-06	-30	0.97974
149	1	Inf	0.0036571	180	1.4239e-05	24.9411	0.99913
150	0	280	0.0035622	280	7.0521e-06	38.4509	0.99983
151	0	310	0.0028928	310	5.5918e-06	34.2112	0.99767
152	1	Inf	0.00099534	590	6.0401e-07	-30	0.63634
153	0	230	0.0037116	230	3.0364e-06	17.7542	0.95202
154	1	Inf	0.0019751	275	7.5796e-06	86.2824	0.99007
155	0	135	0.0053196	135	1.6566e-05	39.871	0.99667
156	0	165	0.0026083	165	4.2315e-06	20.0606	0.98521
157	1	Inf	0.0028559	205	8.8273e-06	22.5091	0.99977
158	1	Inf	0.00049351	200	9.4564e-07	24.7578	0.91033
159	1	Inf	0.0014156	215	4.7669e-06	60.8882	0.99142
160	1	Inf	0.0017357	370	2.4504e-06	-30	0.94791
161	1	Inf	0.0011218	145	8.2034e-06	49.5545	0.98387
162	0	135	0.0044128	135	1.6649e-05	49.253	0.99381
163	0	70	0.0041702	70	6.2993e-05	39.9892	0.99863
164	1	Inf	0.0010974	195	3.6528e-06	53.1447	0.9709
165	1	Inf	0.0014051	185	4.9863e-06	42.6382	0.98819
166	0	45	0.0051466	45	6.9024e-05	15	0.93179
167	0	255	0.0033874	255	6.7334e-06	56.9659	0.98811
168	1	Inf	0.0034327	210	1.1173e-05	20.6832	0.99893
169	0	355	0.0027849	355	2.7781e-06	-9.78	0.99167
170	1	Inf	0.002602	160	1.3337e-05	33.809	0.99923
171	0	70	0.0067477	70	6.4066e-05	28.3899	0.98712
172	0	445	0.0023394	445	2.8532e-06	7.6573	0.99628
173	1	Inf	0.0039825	150	2.739e-05	61.7466	0.99102
174	0	70	0.0018633	70	1.3289e-05	13.2471	0.98059
175	0	165	0.005629	165	1.5906e-05	35.592	0.99857
176	0	210	0.0028933	210	9.2012e-06	2.8312	0.9942
177	1	Inf	0.0018028	160	1.0354e-05	46.1405	0.99928
178	0	160	0.0046772	160	1.6733e-05	22.7929	0.99592
179	0	440	0.0032525	440	2.498e-06	-22.9963	0.99772
180	0	210	0.0041042	210	6.2351e-06	58.0761	0.99676
181	0	100	0.0027126	100	2.605e-05	44.147	0.9987
182	0	440	0.002775	440	2.4512e-06	-26.6798	0.99673
183	1	Inf	0.0017129	240	5.0887e-06	11.2135	0.9943
184	1	Inf	0.0029503	200	9.3534e-06	26.4923	0.99867
185	1	Inf	0.0016987	195	6.2849e-06	32.4188	0.99952
186	0	155	0.0053568	155	2.3554e-05	54.9544	0.99799
187	0	150	0.0053901	150	2.2815e-05	39.7632	0.99975
188	1	Inf	0.0016633	265	3.6873e-06	-10.156	0.98472
189	0	120	0.0037774	120	2.249e-05	38.8763	0.99976
190	1	Inf	0.0017242	200	6.7802e-06	46.4927	0.99943
191	0	60	0.0048085	60	5.2997e-05	30	0.97577
192	0	110	0.0050427	110	3.2755e-05	36.3094	0.99959
193	0	120	0.0039713	120	2.3438e-05	40.9209	0.99931
194	0	165	0.0050678	165	1.6187e-05	28.8175	0.99978
195	1	Inf	0.0011213	300	1.9712e-06	-6.4408	0.99913
196	0	120	0.0045224	120	1.934e-05	27.6065	0.99482
197	1	Inf	0.0018191	135	1.1629e-05	31.5875	0.99898
198	0	280	0.0038129	280	5.2629e-06	12.9023	0.99884
199	1	Inf	0.0016972	235	5.8926e-06	35.8127	0.99086
200	1	Inf	0.0011314	190	3.5912e-06	4.2872	0.99818
201	0	315	0.0035028	275	7.827e-06	39.7414	0.99885
202	0	270	0.0042417	265	1.2473e-05	65.2684	0.99875
203	1	Inf	0.00097182	225	2.3135e-06	-26.6853	0.98844
204	0	500	0.0021007	190	2.4447e-06	-30	0.63366
205	0	145	0.0053309	145	2.8344e-05	48.4576	0.99945
206	1	Inf	0.000659	125	6.2039e-06	52.1521	0.99592
207	1	Inf	0.0013839	270	2.7808e-06	-10.1318	0.9812
208	1	Inf	0.0012991	280	2.5438e-06	-6.8478	0.98595
209	1	Inf	0.0018119	200	7.1664e-06	30.7871	0.99522
210	0	150	0.0042446	150	1.8363e-05	49.1509	0.99887
211	0	185	0.0049084	185	1.6116e-05	42.4851	0.99825
212	0	205	0.003631	205	1.2093e-05	63.5559	0.9987
213	1	Inf	0.0014717	590	1.3418e-06	-30	0.91319
214	1	Inf	0.00083265	125	7.5794e-06	48.3676	0.95067
215	0	300	0.0030127	300	6.3414e-06	-7.4331	0.99231
216	1	Inf	0.0024442	215	8.5958e-06	8.5125	0.98771
217	1	Inf	0.0011437	160	8.7364e-06	71.8426	0.99711
218	1	Inf	0.00098108	170	2.7388e-06	-9.4897	0.99354
219	0	235	0.0043507	235	7.2424e-06	39.4371	0.9975
220	1	Inf	0.0010074	135	1.2945e-05	72.1136	0.97794
221	0	145	0.0058935	145	2.1961e-05	45.3334	0.99787
222	1	Inf	0.00082161	225	2.363e-06	0.90513	0.99262
223	0	165	0.0052987	165	1.5268e-05	29.3346	0.99936
224	0	220	0.0044166	220	7.3061e-06	19.1678	0.99859
225	0	250	0.0047359	250	6.695e-06	2.5462	0.99949
226	1	Inf	0.0028254	205	1.0132e-05	20.9451	0.9955
227	0	340	0.0030072	340	4.2407e-06	-30	0.98394
228	1	Inf	0.0034331	175	1.4251e-05	28.4641	0.99379
229	0	415	0.0032789	215	4.2419e-06	-30	0.92609
230	1	Inf	0.0014936	210	4.532e-06	14.3442	0.99801
231	1	Inf	0.0031821	200	1.3862e-05	60.4927	0.99818
232	1	Inf	0.0028723	200	1.1732e-05	45.3796	0.9991
233	0	280	0.0043637	280	7.1037e-06	9.9942	0.9992
234	1	Inf	0.00086134	125	8.5546e-06	50.6864	0.9985
235	1	Inf	0.00052627	210	0	0	0
236	0	220	0.0046679	220	1.2681e-05	49.2201	0.99657
237	0	205	0.0036497	205	1.0922e-05	35.9388	0.99979
238	0	140	0.0049176	140	2.4115e-05	38.7475	0.99748
239	1	Inf	0.0013227	185	7.2261e-06	61.9883	0.98893
240	1	Inf	0.0019892	210	7.8425e-06	49.9022	0.99572
241	1	Inf	0.0006582	460	6.3122e-07	-21.3418	0.97969
242	0	450	0.0025763	205	2.6854e-06	-30	0.87609
243	1	Inf	0.003402	300	5.2797e-06	2.7939	0.99228
244	0	105	0.0045575	105	3.0045e-05	25.3305	0.99998
245	1	Inf	0.0053488	175	2.1444e-05	20.5661	0.9994
246	0	165	0.0045643	165	1.5676e-05	46.0578	0.99511
247	0	260	0.0020534	260	4.7805e-06	-30	0.99066
248	0	125	0.0051228	125	2.1169e-05	11.4729	0.99852
249	0	420	0.0053138	420	1.5516e-06	-30	0.97753
250	1	Inf	0.0020114	225	6.7667e-06	55.7948	0.99971
251	1	Inf	0.0014396	195	5.1502e-06	17.5838	0.99267
252	0	260	0.0042574	260	5.3861e-06	6.4939	0.99754
253	0	240	0.0050742	240	1.2261e-05	29.0864	0.99944
254	1	Inf	0.0012772	235	3.2231e-06	17.6832	0.99619
255	0	510	0.0025222	510	1.4614e-06	-30	0.97366
256	0	205	0.0035735	205	1.0925e-05	28.8201	0.99622
257	1	Inf	0.0010819	230	2.5691e-06	14.1579	0.99853
258	1	Inf	0.0011841	535	1.246e-06	-30	0.93359
259	0	360	0.0018655	360	2.375e-06	-29.9999	0.9917
260	0	280	0.0043681	280	5.1996e-06	31.7689	0.9987
261	0	375	0.0030199	375	2.2522e-06	-27.4432	0.99864
262	1	Inf	0.0013923	475	1.9958e-06	-30	0.82387
263	1	Inf	0.0012046	245	2.963e-06	6.331	0.9973
264	1	Inf	0.00087568	455	1.2018e-06	-30	0.91011
265	1	Inf	0.002183	175	7.7048e-06	10.8545	0.99965
266	0	265	0.003162	265	5.464e-06	-0.14017	0.99662
267	0	300	0.0033306	300	5.313e-06	16.5533	0.99645
268	0	175	0.003999	175	1.4648e-05	53.4127	0.99209
269	1	Inf	0.00054019	120	2.8352e-06	7.6482	0.99574
270	0	225	0.0024948	225	5.0253e-06	2.7201	0.99974
271	1	Inf	0.0047516	180	1.3102e-05	27.2131	0.9751
272	1	Inf	0.0017389	175	5.427e-06	3.8585	0.99873
273	0	225	0.0027521	225	6.1226e-06	2.6811	0.9968
274	0	420	0.0022229	420	2.7025e-06	-30	0.95975
275	0	415	0.0027244	255	3.6287e-06	-30	0.97963
276	1	Inf	0.0018718	115	1.2423e-05	12.3487	0.99653
277	1	Inf	0.00143	290	2.5823e-06	-29.9992	0.99296
278	0	175	0.0037637	175	1.3778e-05	28.1586	0.99867
279	1	Inf	0.0010308	210	2.55e-06	16.9409	0.99453
280	1	Inf	0.002289	365	2.8525e-06	-5.2048	0.99855
281	0	110	0.0047571	110	1.8234e-05	9.9912	0.99353
282	1	Inf	0.0015622	200	3.9156e-06	-24.6698	0.99324
283	1	Inf	0.0012941	290	2.2814e-06	-26.5395	0.99225
284	1	Inf	0.0017635	240	5.5262e-06	35.9641	0.99814
285	0	215	0.0039891	215	9.5707e-06	22.7195	0.9998
286	0	105	0.0024388	105	1.5417e-05	30.856	0.99959
287	1	Inf	0.0017136	335	3.0639e-06	4.7326	0.99658
288	1	Inf	0.001306	140	9.2073e-06	40.5693	0.99869
289	0	190	0.0022833	190	3.97e-06	6.2804	0.99048
290	0	140	0.0043461	140	1.6441e-05	31.3453	0.99624
291	0	285	0.0022524	165	4.7978e-06	-23.524	0.97913
292	0	255	0.004167	255	8.1809e-06	37.1825	0.99945
293	0	75	0.0042893	75	4.5386e-05	24.722	0.99943
294	0	155	0.0045037	155	2.3005e-05	48.5917	0.99972
295	0	165	0.0038947	165	1.2058e-05	24.3155	0.99718
296	0	180	0.0051418	180	1.17e-05	39.0161	0.99716
297	0	160	0.0047692	160	1.3501e-05	19.2656	0.99983
298	0	180	0.0034698	180	8.0162e-06	-8.587	0.99793
299	1	Inf	0.0012084	200	3.9233e-06	8.9141	0.99542
300	0	155	0.0048589	155	1.7233e-05	36.5361	0.99747
301	0	175	0.0049384	175	1.5159e-05	41.3212	0.99486
302	1	Inf	0.0028168	210	9.3295e-06	37.3477	0.9999
303	1	Inf	0.003194	205	9.9077e-06	20.4944	0.9998
304	0	410	0.0017475	245	3.0253e-06	-30	0.97154
305	0	190	0.0039316	190	1.37e-05	15.6955	0.99784
306	0	385	0.0031793	385	2.394e-06	-29.9998	0.98099
307	1	Inf	7.6835e-05	575	1.5546e-06	19.7839	0.79273
308	1	Inf	0.0030969	200	1.1344e-05	22.5027	0.99717
309	0	255	0.0036571	215	9.9884e-06	0.36794	0.99497
310	1	Inf	0.0025203	190	1.0547e-05	39.4504	0.99935
311	0	185	0.0028137	185	1.0395e-05	34.331	0.99762
312	0	75	0.0050249	75	8.5865e-05	45	0.99855
313	0	125	0.0051879	125	1.9225e-05	29.5914	0.98787
314	1	Inf	0.0027253	220	6.8338e-06	0.98375	0.9985
315	0	90	0.0045587	90	4.4556e-05	42.8569	0.99946
316	0	180	0.0050837	180	1.5735e-05	48.0395	0.99952
317	0	175	0.0033839	175	1.5204e-05	32.3883	0.99439
318	1	Inf	0.0005612	530	6.0258e-07	-30	0.98392
319	1	Inf	0.00098752	215	2.9929e-06	2.4772	0.98938
320	0	90	0.0044573	90	3.9486e-05	36.9968	0.99958
321	1	Inf	0.0024559	210	1.0486e-05	39.795	0.98842
322	0	325	0.0025456	325	4.3154e-06	-18.2543	0.99781
323	0	175	0.0051967	175	2.3006e-05	60.461	0.99719
324	0	420	0.0033363	420	1.9289e-06	0.044209	0.99512
325	1	Inf	0.0012477	275	2.3585e-06	1.7147	0.99824
326	0	140	0.0057445	140	2.445e-05	35.7296	0.99959
327	0	275	0.0042925	275	5.8193e-06	44.5818	0.98992
