# Supplementary material for: Fractional killing arises from cell-to-cell variability in overcoming a caspase activity threshold
Source: Mol Syst Biol. 2015 May 7;11(5):803. doi: 10.15252/msb.20145584 (PMC4461398; doi:10.15252/msb.20145584)
Supplement: Supplementary file 3 [file msb0011-0803-sd3.zip › All_data/013_TRAIL (25 ngml)_3/raw_area.tsv]

Cell # (0 for discarded)	T=5min	T=10min	T=15min	T=20min	T=25min	T=30min	T=35min	T=40min	T=45min	T=50min	T=55min	T=60min	T=65min	T=70min	T=75min	T=80min	T=85min	T=90min	T=95min	T=100min	T=105min	T=110min	T=115min	T=120min	T=125min	T=130min	T=135min	T=140min	T=145min	T=150min	T=155min	T=160min	T=165min	T=170min	T=175min	T=180min	T=185min	T=190min	T=195min	T=200min	T=205min	T=210min	T=215min	T=220min	T=225min	T=230min	T=235min	T=240min	T=245min
0	74	103	42	52	15	1	1	4	NaN	NaN	NaN	NaN	NaN	NaN	NaN	NaN	NaN	NaN	NaN	NaN	NaN	NaN	NaN	NaN	NaN	NaN	NaN	NaN	NaN	NaN	NaN	NaN	NaN	NaN	NaN	NaN	NaN	NaN	NaN	NaN	NaN	NaN	NaN	NaN	NaN	NaN	NaN	NaN	NaN
1	206	206	214	186	186	167	184	186	179	164	181	140	164	134	157	146	170	178	172	183	174	180	175	146	197	193	194	170	174	173	182	159	160	182	197	191	179	189	230	220	211	218	209	138	124	124	148	161	151
0	35	49	NaN	NaN	NaN	NaN	NaN	NaN	NaN	NaN	NaN	NaN	NaN	NaN	NaN	NaN	NaN	NaN	NaN	NaN	NaN	NaN	NaN	NaN	NaN	NaN	NaN	NaN	NaN	NaN	NaN	NaN	NaN	NaN	NaN	NaN	NaN	NaN	NaN	NaN	NaN	NaN	NaN	NaN	NaN	NaN	NaN	NaN	NaN
2	240	269	214	285	211	269	239	257	263	233	310	234	272	265	270	244	286	314	323	278	301	300	304	252	307	312	373	324	323	302	362	337	356	386	462	408	397	349	373	419	397	396	440	447	444	418	406	417	359
0	863	956	1027	950	924	968	914	921	970	1029	1029	1021	1071	1062	1129	1134	1002	1093	1186	1210	1267	1288	1262	1259	1266	1311	1251	533	1297	NaN	NaN	NaN	NaN	NaN	NaN	NaN	NaN	NaN	NaN	NaN	NaN	NaN	NaN	NaN	NaN	NaN	NaN	NaN	NaN
0	507	484	511	521	524	523	555	532	543	556	571	582	618	600	617	631	672	653	658	661	663	694	667	263	695	743	733	717	753	733	750	709	732	753	748	763	777	769	765	774	768	759	779	758	807	765	761	736	732
0	293	231	186	146	143	121	98	117	93	116	109	99	67	54	50	52	31	43	27	25	15	17	10	9	15	18	14	25	15	19	22	14	19	18	32	16	12	18	19	18	18	31	41	58	81	78	97	78	78
0	620	613	650	638	654	634	674	712	726	739	720	746	753	693	766	754	308	805	772	804	781	831	815	815	834	357	813	823	848	804	784	NaN	NaN	NaN	NaN	NaN	NaN	NaN	NaN	NaN	NaN	NaN	NaN	NaN	NaN	NaN	NaN	NaN	NaN
3	324	340	353	369	402	382	354	381	401	349	371	415	413	384	420	386	397	371	423	404	434	467	435	456	434	465	457	484	445	493	539	448	476	466	557	509	484	464	517	464	464	532	505	493	542	517	534	514	518
4	554	537	527	534	558	523	548	550	546	522	547	555	573	586	570	592	564	546	561	550	569	573	558	560	595	588	603	610	608	636	632	637	631	645	630	633	646	655	630	651	648	639	605	653	635	620	660	633	688
5	889	971	922	1039	972	1024	1082	1009	1063	1062	1075	1060	1142	1117	1181	1136	1146	1143	1202	1186	1219	1183	1191	1297	1254	1307	1334	1295	1333	1309	1257	1263	1260	1284	1290	1297	1245	1242	1200	1302	1261	1277	1340	1352	481	459	460	457	472
0	438	469	484	457	494	486	500	499	497	502	498	482	507	503	499	490	490	475	467	475	479	474	481	494	489	493	491	483	493	496	467	485	484	490	492	499	497	498	473	476	494	493	492	458	497	511	532	548	567
6	605	610	609	616	622	625	616	596	589	637	625	634	673	606	622	611	606	587	607	612	588	605	557	571	611	631	621	642	644	673	654	635	674	640	708	647	646	594	607	603	674	630	632	648	722	699	724	711	690
0	730	787	770	767	762	762	766	778	806	824	819	818	855	787	810	846	903	846	823	868	868	878	882	865	883	905	851	909	896	866	950	867	859	925	949	910	948	931	963	922	895	938	933	931	921	863	824	791	850
0	580	589	572	585	553	565	579	581	579	582	586	611	617	582	649	601	679	682	661	671	310	711	701	668	712	742	697	736	741	702	769	688	716	725	767	766	776	752	791	797	730	718	739	780	809	815	819	867	755
0	508	526	513	526	495	500	503	534	536	522	545	546	534	549	541	554	533	539	504	540	547	568	552	566	553	535	555	545	530	535	518	527	524	532	545	551	573	559	559	578	565	562	563	568	576	565	597	595	604
7	532	507	522	553	548	539	546	570	546	581	583	547	571	541	562	584	548	564	535	563	554	530	517	605	580	565	559	628	587	607	577	566	623	609	606	576	631	609	620	606	605	637	660	580	578	595	570	585	638
0	318	296	307	321	316	332	321	308	298	NaN	NaN	NaN	NaN	NaN	NaN	NaN	NaN	NaN	NaN	NaN	NaN	NaN	NaN	NaN	NaN	NaN	NaN	NaN	NaN	NaN	NaN	NaN	NaN	NaN	NaN	NaN	NaN	NaN	NaN	NaN	NaN	NaN	NaN	NaN	NaN	NaN	NaN	NaN	NaN
8	247	251	215	218	225	212	239	200	199	221	239	253	239	233	241	227	252	269	254	266	281	244	277	312	282	293	314	327	359	339	399	396	373	389	453	435	432	456	442	503	505	512	499	515	507	520	552	535	176
0	414	412	403	411	417	439	185	419	427	452	471	489	508	496	494	177	511	508	523	512	518	509	505	504	533	545	539	536	551	520	545	538	569	533	541	551	566	561	553	555	561	586	568	586	611	618	626	602	639
9	172	175	189	196	214	215	206	197	215	221	229	226	231	250	230	231	229	229	256	224	277	244	277	251	228	253	245	228	232	233	244	261	255	264	291	269	277	251	278	270	281	274	275	271	264	263	266	282	267
0	NaN	NaN	NaN	NaN	NaN	NaN	NaN	NaN	NaN	NaN	NaN	NaN	NaN	NaN	NaN	NaN	NaN	NaN	NaN	NaN	NaN	NaN	NaN	NaN	NaN	NaN	NaN	NaN	NaN	NaN	NaN	NaN	NaN	NaN	NaN	NaN	NaN	NaN	NaN	NaN	NaN	NaN	NaN	NaN	NaN	NaN	NaN	NaN	NaN
10	352	350	352	360	374	138	148	151	141	140	147	215	311	411	456	523	542	573	581	625	636	660	648	671	678	655	669	696	702	721	720	726	719	729	706	730	744	743	732	744	753	766	770	596	335	389	337	258	252
0	327	151	315	332	302	341	139	127	321	353	125	315	389	362	391	389	423	427	445	389	461	469	395	454	489	200	197	507	485	496	498	155	434	447	512	471	468	464	473	145	461	442	151	417	186	461	479	471	475
11	469	387	325	258	270	246	278	278	267	255	258	257	266	238	273	303	227	248	260	257	254	256	242	221	259	269	227	253	249	261	266	250	263	260	284	270	285	278	248	267	250	325	315	353	368	352	363	310	293
0	546	549	538	560	578	530	550	574	564	557	595	560	574	581	590	576	597	580	586	614	608	598	596	645	634	604	633	613	620	624	623	658	641	578	627	608	629	571	578	560	580	560	574	575	595	653	612	648	690
12	302	297	323	318	300	323	328	347	338	365	338	364	352	373	379	381	395	408	403	391	405	407	402	392	395	415	392	446	445	431	428	424	403	415	408	391	446	405	464	461	443	440	435	443	465	477	480	484	466
0	432	415	418	468	440	466	466	465	468	470	481	480	491	496	520	510	519	586	569	530	520	538	530	565	522	548	563	539	541	546	576	527	542	540	595	551	558	569	552	577	571	584	562	541	576	556	550	547	555
13	462	479	449	450	440	427	452	456	442	447	483	466	465	487	460	419	436	466	465	519	558	595	559	579	548	536	549	500	508	520	553	545	538	568	561	543	566	557	600	623	641	545	574	541	556	542	525	537	603
14	193	205	209	223	213	239	238	236	254	248	255	266	271	260	283	273	282	299	308	320	328	326	324	321	344	331	342	347	343	345	336	340	349	359	381	376	378	379	377	368	356	366	365	365	376	380	373	368	384
0	1187	1131	1184	1183	1238	1208	541	1266	1268	1181	1250	1249	1253	1243	1238	654	1231	612	1217	1273	1065	331	323	332	336	327	334	153	152	162	163	162	171	240	316	385	435	432	474	456	499	537	542	553	541	533	401	259	207
0	487	550	483	503	493	473	499	551	510	538	542	559	558	550	549	538	528	568	535	556	528	522	560	569	582	586	584	590	611	668	648	615	625	605	598	565	610	591	594	543	561	580	624	606	614	641	619	635	685
15	487	542	499	547	531	517	507	503	536	514	522	499	502	493	502	448	495	523	524	586	538	580	545	526	519	552	586	574	523	547	551	573	526	557	581	568	534	552	537	557	582	549	548	513	564	573	563	549	539
0	651	670	691	647	586	689	700	638	623	744	763	701	737	786	788	773	814	790	797	793	770	764	751	819	781	801	812	804	775	769	757	747	689	675	625	726	738	695	716	748	779	755	793	762	822	886	854	866	854
0	696	714	705	728	724	699	725	748	731	746	746	740	759	792	727	698	762	789	795	762	780	801	808	807	805	841	856	868	868	867	847	851	893	935	977	912	931	933	885	920	923	900	773	322	235	205	191	201	78
0	648	665	661	675	701	695	689	680	697	700	698	716	685	702	680	678	739	725	728	719	738	745	784	794	786	787	815	837	870	810	847	850	893	904	917	931	888	873	852	919	931	893	923	950	987	984	948	994	990
0	497	596	620	668	656	703	632	566	526	532	539	699	571	586	572	584	566	574	589	594	588	587	635	634	623	634	642	675	662	632	636	679	NaN	NaN	NaN	NaN	NaN	NaN	NaN	NaN	NaN	NaN	NaN	NaN	NaN	NaN	NaN	NaN	NaN
16	1320	1313	1317	1352	1342	1409	1406	1392	1343	1419	1353	1433	1418	1475	1422	1438	1452	1456	1465	1467	1483	1461	1523	1472	1479	1442	1492	1494	1512	1524	1532	1536	1524	1588	1535	1585	724	1549	1556	1587	1528	1564	1548	1588	1628	1563	1669	1675	1658
0	1	4	NaN	NaN	NaN	NaN	NaN	NaN	NaN	NaN	NaN	NaN	NaN	NaN	NaN	NaN	NaN	NaN	NaN	NaN	NaN	NaN	NaN	NaN	NaN	NaN	NaN	NaN	NaN	NaN	NaN	NaN	NaN	NaN	NaN	NaN	NaN	NaN	NaN	NaN	NaN	NaN	NaN	NaN	NaN	NaN	NaN	NaN	NaN
17	128	110	157	147	194	153	157	150	142	141	134	154	153	157	152	155	158	154	147	152	150	161	171	166	184	189	198	199	191	192	201	202	203	224	198	175	194	169	198	205	218	207	212	191	181	191	187	172	168
18	473	476	440	450	446	478	497	482	483	453	453	440	453	456	480	503	501	485	502	491	502	510	509	534	503	516	506	490	496	509	512	526	529	504	519	540	523	538	545	544	537	539	546	519	555	511	527	548	540
19	408	462	511	485	500	460	448	485	477	471	478	484	502	502	444	513	512	500	486	511	513	535	535	519	492	511	501	498	517	523	534	536	562	543	538	546	537	549	571	583	579	600	583	548	586	626	606	474	180
20	880	929	858	824	815	793	833	867	843	882	905	870	887	927	891	944	945	973	983	959	1039	1044	1049	1035	1018	1053	1081	1064	1073	1079	1034	1051	1072	1062	1043	1050	1132	1122	1099	1084	1128	1131	974	380	257	222	225	214	226
21	211	200	229	254	241	246	234	234	247	257	266	251	266	266	256	241	254	267	277	273	283	280	310	289	289	287	266	295	293	306	303	305	314	294	308	148	146	169	169	170	165	161	147	168	134	141	137	151	137
22	468	456	468	189	456	468	471	504	491	511	503	536	561	542	569	553	548	537	540	562	558	535	574	568	561	580	574	574	583	578	577	556	556	571	588	587	572	550	573	563	581	566	589	554	590	609	610	616	606
23	608	575	611	587	548	640	598	595	596	593	612	642	606	659	635	659	681	691	697	689	672	689	703	704	705	707	674	688	736	725	707	688	728	695	686	737	767	784	761	744	769	755	760	746	801	744	758	744	775
0	205	NaN	NaN	NaN	NaN	NaN	NaN	NaN	NaN	NaN	NaN	NaN	NaN	NaN	NaN	NaN	NaN	NaN	NaN	NaN	NaN	NaN	NaN	NaN	NaN	NaN	NaN	NaN	NaN	NaN	NaN	NaN	NaN	NaN	NaN	NaN	NaN	NaN	NaN	NaN	NaN	NaN	NaN	NaN	NaN	NaN	NaN	NaN	NaN
0	561	579	589	549	552	214	567	555	564	575	573	576	582	582	604	599	610	593	599	635	598	584	639	609	619	642	646	641	626	668	650	604	660	678	667	691	637	648	667	644	653	701	697	715	706	741	756	780	760
24	1045	1033	1095	1098	1096	1121	1105	1101	1106	1218	1184	1178	1218	1193	1219	1216	1270	1261	1242	1263	1274	1203	1312	1301	1341	1351	1329	1299	1294	1283	1291	1331	1333	1383	1305	1349	1350	1285	1277	1277	1246	1230	1008	816	655	601	525	481	442
0	186	209	508	471	494	503	491	495	492	493	540	496	525	538	527	545	570	544	572	539	551	582	573	595	574	581	599	596	558	578	585	579	597	616	635	627	633	631	NaN	NaN	NaN	NaN	NaN	NaN	NaN	NaN	NaN	NaN	NaN
25	466	531	438	455	456	516	500	501	457	508	523	524	498	518	546	567	524	535	556	533	512	503	523	531	550	555	508	567	532	518	521	517	578	571	563	552	592	591	526	562	567	564	572	574	611	564	570	572	575
0	474	483	479	493	487	496	485	498	510	507	512	487	459	472	485	519	529	512	545	535	513	506	558	559	555	555	584	559	603	592	604	598	581	610	594	629	629	611	612	621	604	626	627	626	618	640	635	672	671
0	520	515	522	471	486	561	554	544	536	555	548	530	513	512	502	517	547	535	540	585	573	534	568	574	555	238	552	570	557	592	583	568	608	571	574	564	569	583	594	575	626	604	628	590	647	672	626	650	634
0	1205	1272	1131	1208	1330	1308	1275	1292	1336	1343	1362	1405	1421	1279	1353	1357	1373	1367	1376	1397	1366	1360	1357	1330	1399	1335	1355	1319	1383	1310	1431	1356	1401	1450	1405	1451	1351	1433	1430	1435	1521	1497	522	467	453	455	450	457	197
26	178	135	178	115	171	220	194	186	187	158	176	156	131	167	156	189	41	50	174	163	162	192	152	194	37	212	191	157	188	167	185	185	183	157	196	168	170	245	226	251	198	184	261	70	224	218	222	241	279
0	142	113	138	123	170	156	128	142	167	136	164	156	171	149	178	145	220	144	150	127	144	191	182	158	183	205	184	171	206	253	NaN	NaN	NaN	NaN	NaN	NaN	NaN	NaN	NaN	NaN	NaN	NaN	NaN	NaN	NaN	NaN	NaN	NaN	NaN
0	1078	1093	1044	1060	1046	1122	1048	1034	1067	1069	1072	1087	1126	1046	1131	1153	1124	1142	1099	1151	1128	1164	1158	1188	1181	1194	1208	1239	1176	1217	1215	1286	1219	1274	1278	1309	1288	1328	1349	1306	1344	1348	1330	1360	1341	1432	1389	1333	1350
0	595	569	537	540	574	546	531	600	549	603	579	557	584	612	639	584	604	559	557	583	610	600	575	612	594	584	573	596	568	581	579	589	563	534	558	553	525	583	596	551	598	592	603	581	614	633	595	650	544
0	58	174	182	152	262	157	222	233	214	189	166	212	219	220	255	276	253	243	265	282	206	79	229	298	249	262	245	265	220	253	257	232	258	262	241	269	290	321	318	295	339	321	322	288	349	371	376	333	312
0	NaN	NaN	NaN	NaN	NaN	NaN	NaN	NaN	NaN	NaN	NaN	NaN	NaN	NaN	NaN	NaN	NaN	NaN	NaN	NaN	NaN	NaN	NaN	NaN	NaN	NaN	NaN	NaN	NaN	NaN	NaN	NaN	NaN	NaN	NaN	NaN	NaN	NaN	NaN	NaN	NaN	NaN	NaN	NaN	NaN	NaN	NaN	NaN	NaN
27	724	692	714	719	728	702	722	708	739	744	736	719	711	777	769	810	769	784	741	733	780	800	781	710	746	753	729	734	713	747	698	763	736	768	757	799	733	753	736	796	769	749	817	795	803	838	820	861	805
0	480	470	179	478	473	486	499	503	507	478	490	480	518	468	517	525	513	506	514	467	491	488	494	489	481	499	480	490	503	504	480	524	518	530	512	529	509	559	547	560	539	577	601	603	643	633	212	180	177
0	181	193	141	159	222	196	210	217	235	197	184	211	208	242	286	319	261	268	257	256	248	240	238	264	270	249	238	332	261	364	282	315	317	318	327	300	315	320	340	272	329	340	326	388	364	421	348	405	373
28	552	502	564	639	599	640	644	654	678	687	717	746	761	779	762	770	782	769	780	808	783	836	834	819	775	800	824	852	868	844	843	862	853	826	921	859	916	839	830	890	848	873	959	887	828	649	391	214	165
0	595	564	579	570	600	639	630	640	643	622	626	623	624	657	678	675	666	625	697	623	678	657	640	623	675	666	667	687	659	676	676	720	722	707	702	733	728	711	699	734	740	746	742	742	706	701	721	807	732
0	820	816	853	800	852	789	815	836	839	788	846	846	866	862	899	942	920	865	900	897	879	910	880	946	914	984	978	958	898	982	952	977	1047	1031	999	1015	976	1026	1059	1033	989	979	1103	1018	1120	1107	1030	1064	1155
29	310	323	345	377	372	385	401	424	409	427	472	452	463	455	448	441	443	442	447	481	456	471	483	487	468	380	161	146	120	122	103	92	93	90	86	101	95	87	100	93	85	88	99	86	105	90	95	102	93
30	374	390	415	436	441	461	462	467	474	480	460	455	482	499	470	460	503	472	494	495	493	473	493	466	502	507	515	409	307	156	148	137	113	108	104	91	95	101	91	98	102	106	111	96	91	102	110	101	104
0	1272	1213	1174	1201	1166	1244	1179	1226	1208	1212	1229	1224	1254	1257	1225	1232	1259	1236	1280	1295	1253	1307	1310	1319	1250	1304	1319	1317	1318	1367	1316	1330	1344	1368	1315	1408	1373	1322	1357	1376	1393	1462	1399	1412	1442	1422	1416	1406	1330
0	791	763	788	738	783	775	855	770	842	779	810	865	879	796	806	847	834	898	981	891	867	886	917	970	980	948	917	957	920	1008	1040	1069	1055	1072	984	1112	1082	1062	1055	1100	1080	1099	1087	1063	1082	1121	1119	1149	1238
31	1046	1063	1108	1073	1095	1056	1068	1078	1050	1105	1134	1161	1165	1203	1223	1229	1198	1206	1232	1169	1166	1171	1180	1229	1284	1271	1257	1270	1283	1367	1412	1422	1443	1425	1448	1460	1445	1408	1398	1386	1363	1384	1438	596	392	375	392	384	395
0	847	851	822	840	797	833	853	879	370	870	877	958	945	949	942	1014	873	942	966	951	965	1040	960	959	944	985	991	1036	1044	969	1055	990	1045	1147	1011	1057	1012	1075	1075	1047	1055	1122	1141	1127	1085	1187	1163	1170	1148
32	1235	1214	1231	1246	1233	1242	1267	1223	1286	1296	1312	1291	1307	1260	1373	1366	1372	1357	1402	1402	1381	1382	1402	1380	1370	1326	1347	1298	1370	1364	1324	1348	1316	1334	1308	1315	1300	1299	1294	1277	1295	1291	1263	1113	876	652	472	422	310
33	1186	1274	1255	1206	1311	1267	1240	1272	1256	1339	1401	1338	1284	1235	1261	1265	1233	1219	1240	1220	1262	1218	1258	1259	1237	1197	1225	1306	1225	491	403	385	388	390	412	167	191	218	276	370	490	564	663	770	778	790	793	828	772
0	445	426	439	458	454	441	438	419	414	414	412	417	405	411	409	409	418	407	423	412	407	412	428	410	416	426	425	428	439	470	466	489	456	476	491	472	486	489	493	472	492	500	484	500	529	530	511	510	502
34	223	228	220	220	232	229	228	237	233	232	235	239	230	241	239	235	237	226	235	236	240	230	239	240	237	242	218	205	193	195	182	194	171	176	196	197	199	190	193	176	183	186	188	169	163	172	165	163	149
35	429	427	433	452	458	456	480	458	464	481	484	482	485	475	481	490	487	488	499	477	483	484	502	497	467	519	479	493	514	526	483	487	474	476	476	469	475	478	527	495	510	527	496	534	524	521	511	530	555
36	1	18	55	62	65	96	108	93	104	123	128	143	159	137	165	151	174	160	178	184	180	185	206	224	229	198	220	234	214	215	216	240	220	200	183	195	193	212	208	197	192	185	151	148	137	159	174	215	234
37	2089	2040	2067	2043	2066	2081	2026	1962	2020	2017	2037	1984	2018	2012	2055	1984	2053	2027	2038	2046	2036	2037	2063	2045	2062	2053	2040	2026	2008	2010	1995	1986	2027	1997	2000	2008	2013	2012	1986	1971	1992	2054	2018	1988	2006	1956	1954	1955	1943
0	877	883	845	850	854	885	910	893	915	914	868	886	884	913	888	902	910	939	912	910	934	937	966	948	897	973	911	938	953	924	951	996	967	971	952	1008	931	983	999	987	958	993	968	984	988	1010	990	959	958
38	665	695	717	713	714	697	716	736	719	741	766	779	785	754	786	776	815	784	837	844	813	817	833	831	814	823	815	826	817	875	874	800	829	824	842	833	839	841	825	824	849	858	860	890	842	893	889	886	844
0	225	219	235	223	189	204	208	206	225	198	191	208	166	204	187	217	193	218	195	220	222	213	213	215	218	208	188	213	195	211	226	205	245	251	254	249	254	229	271	288	287	304	299	282	136	83	105	92	85
0	NaN	NaN	NaN	NaN	NaN	NaN	NaN	NaN	NaN	NaN	NaN	NaN	NaN	NaN	NaN	NaN	NaN	NaN	NaN	NaN	NaN	NaN	NaN	NaN	NaN	NaN	NaN	NaN	NaN	NaN	NaN	NaN	NaN	NaN	NaN	NaN	NaN	NaN	NaN	NaN	NaN	NaN	NaN	NaN	NaN	NaN	NaN	NaN	NaN
39	658	666	669	662	637	603	624	646	665	648	664	677	713	736	697	717	696	675	684	672	674	680	657	722	687	743	731	752	730	774	724	758	825	794	820	835	816	865	842	862	788	824	789	837	811	806	829	798	824
40	746	769	797	797	762	758	779	797	776	859	801	819	835	836	861	793	890	817	854	860	865	860	854	931	922	882	876	981	887	920	923	880	939	911	964	945	1010	1025	1011	1025	1005	1042	1010	1009	998	1100	1103	1071	1079
0	875	897	831	826	802	846	856	877	891	868	864	898	949	949	969	939	979	1008	940	972	874	944	925	1013	979	965	914	968	959	995	1027	1010	1011	1039	1032	1025	1008	1017	969	999	959	956	1026	950	1013	1000	1002	1030	1008
0	594	570	582	553	559	576	581	612	604	599	584	596	567	570	584	584	603	581	550	572	588	635	618	581	600	590	582	636	647	668	657	639	654	603	637	646	653	671	651	718	735	696	704	630	645	604	609	621	649
0	438	444	525	570	606	601	623	570	600	604	586	568	568	597	600	603	656	642	651	665	652	634	641	625	643	616	607	660	622	634	700	646	274	658	665	701	661	707	697	671	708	680	677	718	718	754	741	793	729
41	699	677	641	631	638	620	639	663	646	618	642	677	673	661	681	664	668	677	657	715	660	676	721	695	731	727	689	704	701	705	730	710	726	734	725	728	726	726	731	752	749	725	745	763	752	784	767	760	771
42	2854	2835	1318	2802	1249	2860	2794	2755	2801	2817	2857	1332	538	1283	1297	1295	1863	1268	1247	1215	1248	1296	1251	1325	1338	1024	1355	1443	1423	1370	1399	1384	1441	1427	1361	1364	1408	1461	945	655	534	735	721	709	723	572	541	545	557
43	891	865	814	782	786	774	705	763	788	788	817	869	876	930	844	895	862	862	886	867	889	922	927	927	908	927	889	898	913	932	966	995	950	1006	965	964	922	1023	982	1037	1080	1062	1149	1126	1174	1098	1214	1161	1181
0	NaN	NaN	NaN	NaN	NaN	NaN	NaN	NaN	NaN	NaN	NaN	NaN	NaN	NaN	NaN	NaN	NaN	NaN	NaN	NaN	NaN	NaN	NaN	NaN	NaN	NaN	NaN	NaN	NaN	NaN	NaN	NaN	NaN	NaN	NaN	NaN	NaN	NaN	NaN	NaN	NaN	NaN	NaN	NaN	NaN	NaN	NaN	NaN	NaN
0	47	54	67	62	55	80	60	53	52	70	89	97	113	74	99	98	79	101	169	80	112	145	127	91	120	127	147	158	93	145	157	166	204	170	135	138	188	138	169	178	184	163	205	170	174	232	203	214	211
0	NaN	NaN	NaN	NaN	NaN	NaN	NaN	NaN	NaN	NaN	NaN	NaN	NaN	NaN	NaN	NaN	NaN	NaN	NaN	NaN	NaN	NaN	NaN	NaN	NaN	NaN	NaN	NaN	NaN	NaN	NaN	NaN	NaN	NaN	NaN	NaN	NaN	NaN	NaN	NaN	NaN	NaN	NaN	NaN	NaN	NaN	NaN	NaN	NaN
44	445	424	462	449	455	481	478	519	494	483	465	524	491	512	510	519	464	452	443	467	457	464	491	497	500	543	543	546	528	538	531	529	530	573	553	556	549	577	299	130	102	79	89	80	87	79	81	78	88
0	7	22	13	43	35	100	35	126	135	144	68	118	129	127	31	81	91	138	94	132	128	50	167	103	183	137	155	146	125	134	169	167	110	156	70	136	186	193	199	71	237	193	216	213	213	93	243	241	261
45	632	610	578	598	594	615	662	625	672	665	704	686	747	715	701	667	688	704	672	677	719	680	696	707	709	675	737	716	702	728	724	698	686	742	708	723	709	692	682	716	702	705	649	582	473	196	123	109	104
0	430	381	476	458	549	557	562	555	559	633	631	649	731	683	688	681	731	702	496	554	603	573	555	552	564	585	550	554	789	706	407	326	277	263	252	259	307	165	363	323	362	406	453	483	488	546	543	545	613
0	95	103	83	106	127	88	115	116	134	117	117	120	NaN	NaN	NaN	NaN	NaN	NaN	NaN	NaN	NaN	NaN	NaN	NaN	NaN	NaN	NaN	NaN	NaN	NaN	NaN	NaN	NaN	NaN	NaN	NaN	NaN	NaN	NaN	NaN	NaN	NaN	NaN	NaN	NaN	NaN	NaN	NaN	NaN
0	17	104	125	NaN	NaN	NaN	NaN	NaN	NaN	NaN	NaN	NaN	NaN	NaN	NaN	NaN	NaN	NaN	NaN	NaN	NaN	NaN	NaN	NaN	NaN	NaN	NaN	NaN	NaN	NaN	NaN	NaN	NaN	NaN	NaN	NaN	NaN	NaN	NaN	NaN	NaN	NaN	NaN	NaN	NaN	NaN	NaN	NaN	NaN
46	177	181	187	168	160	163	172	190	197	235	243	238	215	262	234	224	248	259	261	248	257	272	281	254	241	248	270	308	331	278	275	268	301	310	296	256	271	300	293	315	289	329	325	319	116	306	317	352	123
0	64	47	58	62	32	64	71	85	93	87	NaN	NaN	NaN	NaN	NaN	NaN	NaN	NaN	NaN	NaN	NaN	NaN	NaN	NaN	NaN	NaN	NaN	NaN	NaN	NaN	NaN	NaN	NaN	NaN	NaN	NaN	NaN	NaN	NaN	NaN	NaN	NaN	NaN	NaN	NaN	NaN	NaN	NaN	NaN
0	112	119	147	128	146	163	153	141	170	152	178	153	208	193	154	168	138	258	195	194	184	201	174	195	152	156	195	173	219	265	234	213	216	68	263	305	309	280	238	284	275	275	334	278	306	343	308	237	312
0	422	454	438	462	488	473	443	423	403	381	421	423	422	413	415	422	476	455	459	503	473	498	528	496	522	504	524	513	493	495	547	574	561	564	561	566	603	575	570	567	580	545	578	531	576	575	576	563	588
47	708	733	673	659	693	682	668	684	680	654	687	720	690	568	226	211	182	216	216	232	225	225	224	217	218	212	243	245	220	230	219	220	224	251	257	264	283	320	216	144	NaN	NaN	NaN	NaN	NaN	NaN	NaN	NaN	NaN
48	598	617	553	598	608	633	645	600	684	668	615	565	623	694	744	692	665	668	697	723	727	766	749	766	788	735	789	777	867	789	783	784	813	864	871	861	811	804	813	851	856	937	924	922	862	883	904	858	894
0	515	452	372	323	279	264	238	238	225	218	245	253	207	208	208	253	224	251	216	239	263	226	244	216	269	253	231	235	234	255	222	229	231	258	274	244	245	211	235	248	103	97	83	73	88	55	55	24	12
0	77	92	153	220	193	198	198	169	160	174	168	151	215	210	215	204	261	241	234	224	215	206	205	236	211	240	243	242	232	250	278	245	217	196	170	228	191	185	243	215	241	226	202	186	178	183	165	205	259
49	190	172	179	161	133	147	130	133	110	124	106	124	146	159	156	149	161	171	208	273	257	214	242	221	224	236	224	252	238	282	294	260	295	285	264	274	283	294	258	285	276	280	298	238	258	258	276	288	270
0	1358	1169	1206	1244	1277	1182	1179	1244	1204	1193	1284	1265	1237	1343	1321	1281	1375	1359	1252	1277	1337	1309	1306	1313	1282	1290	1282	1299	1370	1356	1334	1295	1326	1307	1348	1427	1334	1429	1384	1350	1452	1430	1408	1429	1411	1438	1520	1532	1439
50	731	757	761	737	734	785	793	774	723	694	653	703	698	693	733	774	776	787	791	822	860	874	846	853	813	772	775	832	784	688	671	675	697	763	745	722	762	742	752	805	768	827	817	885	821	842	861	879	818
0	673	652	621	616	612	251	669	681	680	708	688	654	677	662	675	635	327	704	299	713	765	NaN	NaN	NaN	NaN	NaN	NaN	NaN	NaN	NaN	NaN	NaN	NaN	NaN	NaN	NaN	NaN	NaN	NaN	NaN	NaN	NaN	NaN	NaN	NaN	NaN	NaN	NaN	NaN
51	196	105	136	150	153	135	145	178	185	207	168	213	174	202	166	169	214	190	222	185	198	216	222	192	204	214	237	218	233	223	229	262	191	271	275	211	238	274	241	288	267	240	273	268	318	305	267	270	254
52	608	627	652	611	649	605	668	615	735	713	721	701	700	769	650	699	715	731	675	732	786	783	771	797	856	817	778	818	854	809	809	845	848	883	887	940	899	929	1007	952	880	908	958	956	889	930	915	915	878
0	149	137	96	142	24	135	176	161	152	166	149	110	186	181	175	148	162	138	188	185	191	177	200	177	153	176	183	214	236	251	187	188	229	223	201	185	188	241	246	219	233	174	249	278	282	83	270	280	312
0	1096	989	1104	1018	1055	1044	1067	1072	1078	1075	1071	1040	1055	1020	1104	1090	1134	1136	981	1101	1136	1130	1099	1095	1159	1103	1135	1193	1190	1191	1125	1111	1184	1126	1169	1173	1181	1145	1159	1206	1199	1201	1152	1177	1228	1239	1239	1260	1217
53	364	396	476	488	569	516	521	522	571	548	552	537	595	632	615	629	661	626	617	594	643	623	633	659	636	621	674	583	649	679	681	654	681	658	620	651	612	725	679	649	666	645	671	630	570	616	589	678	703
0	1134	1199	1176	1127	1206	1170	1178	1104	1190	1263	1204	1167	1206	1205	1217	1228	1242	1284	1264	1169	1239	1215	1256	1261	1236	1239	1265	1314	1248	1183	1221	1318	1276	1280	1315	1284	1317	1274	1359	1331	1297	1330	1271	1311	1296	1350	1353	1390	1327
54	932	939	1022	982	1001	994	958	1042	928	1023	1071	1036	965	1142	438	299	301	292	298	292	288	307	288	302	112	151	144	147	158	154	207	283	334	367	389	446	441	496	475	533	556	564	408	172	128	121	127	120	120
0	525	672	732	767	815	796	797	829	813	809	819	817	873	842	840	823	920	884	868	924	888	891	904	900	873	904	903	931	931	901	877	929	907	903	893	898	891	936	957	927	924	914	890	882	871	929	948	959	989
0	620	608	572	599	595	597	680	622	599	679	685	671	696	674	666	721	688	670	693	710	707	724	769	751	742	776	819	729	788	806	809	800	823	858	888	848	898	856	883	772	818	886	856	843	876	923	894	899	912
55	377	400	375	467	506	339	453	380	468	472	443	526	502	452	515	494	532	480	492	533	557	481	539	494	525	503	548	530	541	504	518	564	537	557	592	505	549	522	540	541	557	537	561	588	552	603	576	598	581
0	443	471	422	452	546	479	485	522	573	512	504	469	501	482	535	476	472	543	498	585	527	540	579	483	600	539	572	567	584	597	554	568	583	562	542	563	628	579	660	630	598	630	578	678	643	639	621	703	635
0	404	406	436	434	403	441	485	507	504	525	486	496	470	510	497	520	492	504	529	527	553	536	553	517	519	574	555	577	552	548	584	611	575	584	594	552	523	512	529	501	518	531	578	612	615	623	637	622	664
0	611	603	565	615	552	595	565	610	602	663	681	654	670	657	634	620	698	648	717	667	744	711	737	762	728	760	751	731	762	768	791	715	743	789	756	771	818	802	775	774	703	759	773	798	794	824	767	782	764
0	997	1056	1028	1110	1097	1049	987	1092	1049	1095	1019	1082	1137	1076	1157	1091	1148	1187	1171	1122	1163	1149	1160	1192	1172	1230	1196	1248	1187	1172	1160	1270	1246	1223	1202	1209	1215	1288	1262	1212	1290	1188	1238	1235	1296	1253	1267	1238	1316
56	1332	1338	1391	1390	1319	1321	1312	1397	1395	1410	1426	1322	1370	1454	1436	1426	1559	1069	409	376	364	356	339	370	183	169	175	178	184	277	329	384	439	474	497	542	584	619	644	633	664	709	740	750	768	779	761	764	772
57	423	378	377	374	341	364	370	367	399	438	367	398	397	377	419	406	416	419	435	426	429	459	472	427	462	491	504	502	460	461	436	489	481	494	498	509	462	483	492	490	508	521	493	494	482	488	423	434	405
58	249	280	296	363	362	349	335	332	339	363	392	383	404	399	392	404	403	433	414	417	413	427	419	446	467	435	396	410	398	411	397	407	395	388	370	389	396	420	398	416	424	457	473	475	484	485	485	469	455
59	390	452	377	381	521	397	427	395	436	451	454	488	437	485	436	486	442	449	410	531	485	464	487	528	501	502	518	505	515	537	507	559	518	526	532	528	509	535	538	544	550	552	569	613	598	554	577	621	583
0	589	557	511	574	580	539	579	576	590	655	579	605	606	588	633	642	623	625	611	629	658	698	667	729	652	704	732	715	741	728	748	712	729	732	727	758	752	777	725	783	742	778	796	719	772	819	750	831	843
0	641	600	630	606	652	604	637	617	668	683	639	635	670	657	699	639	692	677	669	657	713	705	702	717	693	664	712	741	714	737	708	759	780	760	751	746	769	773	754	756	776	798	789	833	793	840	786	832	872
60	351	332	330	356	335	370	365	365	358	389	379	362	403	396	417	430	440	454	475	497	486	513	507	548	500	524	515	494	458	483	505	504	536	521	505	500	498	504	505	507	487	518	524	509	519	523	516	510	518
0	437	431	466	473	514	452	456	500	507	440	491	529	529	512	528	542	518	485	501	575	545	617	472	606	604	560	603	560	584	596	613	644	581	591	642	569	601	628	612	594	661	601	617	618	592	594	616	669	672
61	301	307	309	282	298	313	307	317	105	314	298	295	333	334	333	341	336	327	298	310	292	311	314	121	350	321	360	342	339	322	320	326	300	246	215	212	176	139	117	102	107	106	116	90	102	102	99	111	119
62	1195	1104	1131	1143	1142	1099	1219	1156	1195	1213	1230	1181	1173	1264	1240	1217	1222	1291	1241	1295	1101	398	350	331	324	338	345	155	168	232	264	275	350	402	436	490	522	567	623	618	600	603	675	662	706	691	690	687	710
63	270	291	288	306	308	300	331	323	336	338	321	344	368	390	370	357	373	368	382	392	398	394	402	382	406	381	413	429	430	418	397	347	162	99	94	92	93	94	101	106	95	88	89	89	86	85	76	75	70
0	768	752	800	799	749	718	746	761	750	811	830	795	805	900	902	842	824	872	829	902	864	866	912	927	916	859	803	924	957	926	899	883	886	942	909	897	981	919	926	1086	1054	989	1041	1087	987	1029	1051	1147	1091
0	NaN	NaN	NaN	NaN	NaN	NaN	NaN	NaN	NaN	NaN	NaN	NaN	NaN	NaN	NaN	NaN	NaN	NaN	NaN	NaN	NaN	NaN	NaN	NaN	NaN	NaN	NaN	NaN	NaN	NaN	NaN	NaN	NaN	NaN	NaN	NaN	NaN	NaN	NaN	NaN	NaN	NaN	NaN	NaN	NaN	NaN	NaN	NaN	NaN
0	315	540	NaN	NaN	NaN	NaN	NaN	NaN	NaN	NaN	NaN	NaN	NaN	NaN	NaN	NaN	NaN	NaN	NaN	NaN	NaN	NaN	NaN	NaN	NaN	NaN	NaN	NaN	NaN	NaN	NaN	NaN	NaN	NaN	NaN	NaN	NaN	NaN	NaN	NaN	NaN	NaN	NaN	NaN	NaN	NaN	NaN	NaN	NaN
0	500	517	475	477	519	535	533	554	558	549	548	536	551	551	553	542	553	559	567	594	553	568	579	588	581	578	577	605	594	580	630	618	604	627	628	668	614	641	680	649	651	638	626	622	656	626	639	645	625
0	1176	1059	1090	1129	1122	1201	1129	1192	1156	1112	1062	1117	1148	1139	1138	1217	1230	1198	1162	1247	1203	1238	1100	1223	1256	1232	1345	1315	1209	1319	1320	1317	1323	1311	1374	1276	1371	1391	1380	1369	1439	1368	1371	1349	1361	1454	1413	1407	1467
0	716	677	713	755	738	728	734	729	709	743	730	791	747	790	819	840	772	789	790	821	827	819	852	883	881	889	876	873	783	860	925	942	934	904	942	914	924	878	862	996	925	957	962	965	1004	914	972	972	992
0	267	621	591	248	574	264	518	268	515	243	NaN	NaN	NaN	NaN	NaN	NaN	NaN	NaN	NaN	NaN	NaN	NaN	NaN	NaN	NaN	NaN	NaN	NaN	NaN	NaN	NaN	NaN	NaN	NaN	NaN	NaN	NaN	NaN	NaN	NaN	NaN	NaN	NaN	NaN	NaN	NaN	NaN	NaN	NaN
0	NaN	NaN	NaN	NaN	NaN	NaN	NaN	NaN	NaN	NaN	NaN	NaN	NaN	NaN	NaN	NaN	NaN	NaN	NaN	NaN	NaN	NaN	NaN	NaN	NaN	NaN	NaN	NaN	NaN	NaN	NaN	NaN	NaN	NaN	NaN	NaN	NaN	NaN	NaN	NaN	NaN	NaN	NaN	NaN	NaN	NaN	NaN	NaN	NaN
0	NaN	NaN	NaN	NaN	NaN	NaN	NaN	NaN	NaN	NaN	NaN	NaN	NaN	NaN	NaN	NaN	NaN	NaN	NaN	NaN	NaN	NaN	NaN	NaN	NaN	NaN	NaN	NaN	NaN	NaN	NaN	NaN	NaN	NaN	NaN	NaN	NaN	NaN	NaN	NaN	NaN	NaN	NaN	NaN	NaN	NaN	NaN	NaN	NaN
0	1199	1199	1221	1159	1187	1222	1296	1226	1198	1273	1220	1255	1324	1250	1329	1316	1351	1360	1421	1353	1353	1397	1416	1437	1470	1457	1428	1497	1481	1515	1588	1560	1517	1534	1579	1465	1588	1530	1470	1517	1613	1606	1603	1619	1702	1665	1715	1722	1715
64	653	595	655	826	697	805	815	808	803	823	749	854	798	848	855	822	797	896	832	853	829	969	918	996	999	981	1016	1001	1087	1036	1077	1143	457	319	316	294	305	292	302	326	134	156	163	163	202	268	325	368	434
0	1035	976	1013	1036	1029	1075	1077	1085	1077	1110	1083	1098	1071	1063	1074	1097	1108	1109	1068	1122	1145	1124	1136	1252	1189	1277	1254	443	346	339	330	338	332	365	156	168	161	185	231	267	323	371	420	432	479	499	510	538	583
0	432	445	427	478	445	427	432	417	428	431	467	479	486	466	492	453	491	474	463	521	522	528	498	503	494	489	494	510	502	492	522	495	518	509	499	531	516	516	510	552	528	525	521	533	550	562	557	574	579
0	NaN	NaN	NaN	NaN	NaN	NaN	NaN	NaN	NaN	NaN	NaN	NaN	NaN	NaN	NaN	NaN	NaN	NaN	NaN	NaN	NaN	NaN	NaN	NaN	NaN	NaN	NaN	NaN	NaN	NaN	NaN	NaN	NaN	NaN	NaN	NaN	NaN	NaN	NaN	NaN	NaN	NaN	NaN	NaN	NaN	NaN	NaN	NaN	NaN
65	977	930	965	964	969	956	989	992	1000	961	993	995	997	992	1008	1008	1022	978	1033	1025	1048	1073	1123	1069	1091	1073	1075	1108	1077	1149	1110	1160	1108	1110	1056	1083	1003	1019	1096	1068	1084	1053	1054	1042	1089	1031	1066	1088	1106
0	661	625	620	658	654	601	639	632	622	669	606	617	606	253	627	655	648	680	611	653	649	252	233	198	190	60	107	106	132	126	136	168	203	221	247	270	290	276	296	NaN	NaN	NaN	NaN	NaN	NaN	NaN	NaN	NaN	NaN
0	769	1016	1331	1665	1977	2275	2475	1283	1468	1418	1211	1072	1003	909	1363	763	749	826	745	870	739	2233	3071	908	895	1059	1191	942	2281	1006	3166	1740	1739	1739	1714	1813	1079	963	1115	1120	1813	1899	1919	1869	1060	NaN	NaN	NaN	NaN
66	288	306	320	284	289	288	307	323	305	310	309	302	279	269	272	301	280	302	262	286	271	272	258	257	260	256	240	264	248	241	255	274	270	268	261	274	276	264	318	300	320	263	270	278	293	302	332	344	327
0	157	177	170	178	NaN	NaN	NaN	NaN	NaN	NaN	NaN	NaN	NaN	NaN	NaN	NaN	NaN	NaN	NaN	NaN	NaN	NaN	NaN	NaN	NaN	NaN	NaN	NaN	NaN	NaN	NaN	NaN	NaN	NaN	NaN	NaN	NaN	NaN	NaN	NaN	NaN	NaN	NaN	NaN	NaN	NaN	NaN	NaN	NaN
0	292	297	267	312	271	538	523	533	270	253	277	302	277	273	269	291	276	297	351	704	689	726	711	715	745	725	735	724	671	380	764	997	971	1025	614	575	571	613	600	574	577	617	621	641	627	655	1096	642	677
0	996	994	994	991	1001	981	989	1034	1003	1051	1022	1016	1012	1026	1019	1040	1012	1048	573	322	297	289	287	289	289	312	134	138	145	167	202	245	296	358	377	423	447	487	519	520	529	551	554	567	569	575	572	584	583
0	213	221	215	192	188	218	248	205	235	237	242	236	227	212	236	215	209	232	NaN	NaN	NaN	NaN	NaN	NaN	NaN	NaN	NaN	NaN	NaN	NaN	NaN	NaN	NaN	NaN	NaN	NaN	NaN	NaN	NaN	NaN	NaN	NaN	NaN	NaN	NaN	NaN	NaN	NaN	NaN
0	686	667	692	701	721	665	706	674	702	704	690	770	749	689	700	772	704	708	719	733	748	731	755	784	771	760	772	760	729	744	736	702	717	699	683	678	651	690	648	665	677	622	645	638	657	715	687	770	679
67	648	652	642	646	647	657	691	684	695	692	740	730	770	672	732	740	707	721	713	704	729	739	718	808	774	768	741	740	773	792	801	802	799	770	778	832	841	824	830	829	854	778	793	794	783	851	829	916	860
68	389	343	357	330	454	831	958	1043	1138	1114	1340	380	365	359	360	357	357	379	396	367	408	455	427	455	456	486	504	517	540	513	536	537	536	560	510	540	505	541	501	316	326	309	333	275	229	237	235	238	246
69	229	153	544	774	587	224	265	713	660	727	629	449	297	814	812	827	802	866	880	900	891	269	899	941	900	951	902	466	858	932	1002	1028	670	1037	1011	1130	960	388	315	288	288	285	278	274	324	175	175	174	167
0	185	NaN	NaN	NaN	NaN	NaN	NaN	NaN	NaN	NaN	NaN	NaN	NaN	NaN	NaN	NaN	NaN	NaN	NaN	NaN	NaN	NaN	NaN	NaN	NaN	NaN	NaN	NaN	NaN	NaN	NaN	NaN	NaN	NaN	NaN	NaN	NaN	NaN	NaN	NaN	NaN	NaN	NaN	NaN	NaN	NaN	NaN	NaN	NaN
70	528	556	581	565	579	574	573	553	591	572	589	595	553	596	580	589	597	590	596	587	644	597	614	664	626	653	623	628	664	640	648	637	628	620	599	534	554	402	394	207	225	200	203	181	196	199	188	183	183
71	538	558	580	572	556	559	535	545	548	557	540	571	605	642	612	612	595	616	614	654	659	670	659	676	709	670	711	714	707	720	729	732	758	753	765	747	773	838	790	775	764	681	603	483	429	405	348	296	320
0	169	183	184	198	NaN	NaN	NaN	NaN	NaN	NaN	NaN	NaN	NaN	NaN	NaN	NaN	NaN	NaN	NaN	NaN	NaN	NaN	NaN	NaN	NaN	NaN	NaN	NaN	NaN	NaN	NaN	NaN	NaN	NaN	NaN	NaN	NaN	NaN	NaN	NaN	NaN	NaN	NaN	NaN	NaN	NaN	NaN	NaN	NaN
0	657	268	338	671	683	690	657	333	698	691	313	701	368	308	279	115	303	272	256	NaN	NaN	NaN	NaN	NaN	NaN	NaN	NaN	NaN	NaN	NaN	NaN	NaN	NaN	NaN	NaN	NaN	NaN	NaN	NaN	NaN	NaN	NaN	NaN	NaN	NaN	NaN	NaN	NaN	NaN
0	264	278	248	289	341	274	313	284	333	334	304	383	367	331	323	406	359	331	330	369	326	353	406	410	400	405	409	422	401	384	380	384	402	387	387	429	445	432	425	446	465	435	429	417	446	445	445	495	484
0	951	906	941	945	938	984	980	1023	1021	1049	1033	1059	1044	1063	1054	1080	1111	1111	1111	1141	1143	1140	1164	1176	1162	1167	1156	1153	1179	1170	1155	1136	1160	1165	1181	1173	1153	1163	1158	1126	1144	1154	1110	1174	1168	1194	1185	1173	1094
0	3218	3110	1566	3095	1476	2110	3214	3139	3162	1433	3158	3006	3191	3202	3182	3236	3303	1528	3311	3358	1735	3438	3444	3377	1477	1573	2463	3592	NaN	NaN	NaN	NaN	NaN	NaN	NaN	NaN	NaN	NaN	NaN	NaN	NaN	NaN	NaN	NaN	NaN	NaN	NaN	NaN	NaN
72	583	573	576	593	600	611	629	642	638	643	641	630	666	652	671	660	686	673	669	707	683	667	662	731	686	688	713	714	709	730	740	726	747	717	714	726	749	723	753	768	785	815	863	893	925	986	905	947	984
0	144	189	165	NaN	NaN	NaN	NaN	NaN	NaN	NaN	NaN	NaN	NaN	NaN	NaN	NaN	NaN	NaN	NaN	NaN	NaN	NaN	NaN	NaN	NaN	NaN	NaN	NaN	NaN	NaN	NaN	NaN	NaN	NaN	NaN	NaN	NaN	NaN	NaN	NaN	NaN	NaN	NaN	NaN	NaN	NaN	NaN	NaN	NaN
0	91	89	91	77	87	94	113	85	101	105	117	95	96	109	135	139	111	139	101	110	123	131	159	148	135	103	116	136	130	126	151	126	196	158	38	159	172	184	149	190	194	77	210	215	227	NaN	NaN	NaN	NaN
0	301	324	299	293	329	308	335	332	377	386	364	407	423	338	368	420	363	378	366	371	359	405	412	431	396	381	405	408	407	404	397	411	411	424	399	449	416	418	416	381	437	408	437	432	446	464	472	499	477
0	496	504	533	482	489	482	496	519	574	518	500	514	530	507	520	499	534	494	511	533	263	539	562	545	583	559	555	573	562	569	380	399	386	413	429	206	138	152	173	185	175	197	204	158	201	212	235	233	253
0	458	460	448	438	459	447	472	453	474	475	480	486	496	495	489	499	501	491	502	538	537	516	483	545	530	553	536	558	565	606	574	582	572	520	541	516	589	588	613	609	628	579	577	591	623	505	492	575	595
0	214	246	260	251	251	263	251	245	253	275	260	295	294	300	308	349	350	372	382	385	391	379	384	408	414	417	406	422	415	442	454	453	449	460	459	481	468	461	458	450	447	456	467	498	470	484	522	523	509
0	551	509	500	500	505	514	509	486	527	525	517	528	541	522	522	527	525	531	532	569	560	543	566	568	556	546	541	551	538	561	489	417	437	409	445	362	394	432	507	493	562	560	623	627	623	640	595	604	602
0	625	611	634	616	603	607	625	619	549	632	608	627	661	645	616	658	623	660	621	657	644	674	665	684	662	686	713	715	718	708	685	684	714	704	742	739	747	747	711	731	733	728	751	776	760	801	769	772	749
73	403	401	429	430	392	389	423	428	444	442	466	442	481	445	463	467	463	464	436	474	457	446	455	448	458	469	461	475	159	480	490	492	486	255	188	183	175	184	62	64	99	125	159	161	158	184	197	204	209
0	574	554	575	600	550	573	522	575	536	563	607	592	621	586	609	628	615	592	605	630	635	619	674	660	646	661	674	670	640	691	681	695	739	699	754	732	733	735	734	731	820	759	765	832	829	831	858	783	853
0	299	321	333	331	364	348	349	333	354	363	356	349	329	364	362	360	377	377	388	400	391	388	407	386	400	383	395	409	397	NaN	NaN	NaN	NaN	NaN	NaN	NaN	NaN	NaN	NaN	NaN	NaN	NaN	NaN	NaN	NaN	NaN	NaN	NaN	NaN
74	398	379	432	405	425	405	438	419	397	443	423	419	419	411	425	445	444	478	482	470	476	485	477	496	508	495	497	513	496	503	521	509	505	507	527	543	514	256	167	167	184	179	169	161	164	177	173	209	175
75	331	362	363	371	374	376	372	409	400	380	403	385	411	420	421	415	424	442	448	433	442	227	466	472	500	488	233	515	263	506	504	520	521	522	520	543	533	548	542	520	541	531	526	540	552	564	561	579	563
0	682	652	702	603	604	623	645	641	644	689	704	660	678	714	695	707	705	696	712	706	721	711	776	799	819	808	825	824	865	820	821	825	832	790	828	796	800	778	775	749	780	805	804	768	797	793	762	790	794
0	251	211	222	215	242	243	250	292	330	311	332	360	339	351	357	389	341	380	360	375	383	375	395	382	369	394	382	378	362	371	390	387	379	416	380	400	405	416	412	428	363	400	357	383	385	404	402	431	433
0	552	548	582	577	575	548	572	576	552	588	599	583	542	580	558	608	548	558	554	562	541	549	554	546	559	556	567	594	550	581	597	579	624	554	566	603	583	537	557	548	562	597	553	663	571	546	607	599	582
76	22	58	92	71	39	16	61	64	50	105	79	87	124	139	156	154	170	175	194	195	195	196	219	220	205	207	218	190	209	209	204	230	207	212	182	212	198	234	212	213	198	180	147	112	116	144	149	168	183
0	556	560	611	540	534	558	539	533	545	549	549	537	529	558	579	548	573	590	590	638	628	602	586	596	643	605	635	637	622	640	675	649	648	659	634	657	617	666	617	635	627	607	607	625	622	657	645	660	665
77	839	808	778	903	862	805	873	892	907	907	922	975	913	950	949	968	963	935	958	925	973	986	998	1014	1009	1050	1075	750	362	328	296	306	318	349	152	147	151	164	230	274	277	315	327	342	370	444	466	474	482
78	318	338	335	338	330	322	333	366	338	363	365	349	359	348	321	359	362	356	342	360	356	370	367	364	391	361	361	343	367	360	367	362	357	380	398	423	389	395	399	395	372	397	405	428	434	433	430	414	408
79	871	847	847	862	879	889	862	848	849	893	891	881	930	935	979	964	1008	1024	1033	1020	999	1025	1063	1062	1055	1038	1070	1066	1070	1115	1115	1080	1102	1091	1087	1079	1123	1084	1063	464	366	367	337	332	344	337	375	162	164
0	526	520	489	489	486	455	498	468	506	541	505	501	559	525	552	500	538	547	566	570	533	541	582	559	539	558	571	576	592	634	578	556	618	577	583	600	582	546	567	547	567	537	573	626	593	616	654	587	648
80	328	343	374	361	385	400	367	406	400	419	397	440	417	428	410	424	407	429	421	404	404	391	417	408	398	407	414	411	413	412	451	417	426	413	430	421	398	425	439	424	461	462	416	420	416	457	421	474	467
81	270	251	274	294	300	283	316	325	338	339	317	357	355	328	324	359	387	376	355	360	371	313	306	307	325	322	367	326	352	351	399	368	399	398	403	385	385	395	400	363	383	393	439	417	441	430	432	408	453
0	593	585	580	562	610	540	524	567	580	611	605	615	621	602	603	611	577	630	613	634	622	643	643	655	648	647	680	683	701	685	688	678	738	694	776	756	731	760	716	775	772	776	770	788	833	821	810	788	825
82	210	196	230	236	236	268	244	292	279	280	285	287	304	285	309	329	298	308	308	324	349	336	332	351	360	359	382	366	348	331	369	374	343	344	367	359	384	349	356	355	369	352	365	351	371	381	374	355	371
83	428	455	420	404	420	395	383	389	412	391	386	419	384	378	381	380	365	382	359	352	364	374	351	359	378	364	378	400	381	364	377	368	368	388	404	390	380	373	366	378	387	404	412	447	448	425	437	413	391
0	450	469	461	456	462	446	447	456	508	494	485	483	450	461	488	498	469	493	526	505	492	549	513	525	568	497	525	601	554	575	608	611	586	590	574	608	568	598	607	548	605	597	589	651	694	574	626	616	619
0	479	456	509	524	485	492	526	538	553	558	548	538	513	558	528	606	555	552	503	546	539	564	540	552	529	522	500	544	492	524	516	532	540	597	581	614	581	611	571	604	579	592	582	578	601	621	631	662	643
0	926	907	1070	1046	1165	1199	1157	1188	1148	1199	1178	1258	1260	1273	1276	1297	1288	1243	1253	1277	1262	1331	1301	1335	1297	1366	1319	1351	1323	1342	1339	1326	1375	1362	1368	1164	431	403	363	361	356	368	369	381	194	193	184	190	224
84	214	205	212	247	238	248	231	252	256	301	310	314	342	347	347	331	362	355	360	386	390	373	397	366	410	419	388	390	383	422	426	443	391	419	423	444	467	432	474	430	483	478	424	432	456	456	445	420	414
0	518	561	562	554	553	530	532	534	514	520	557	558	544	564	570	604	573	540	570	605	558	613	591	583	594	613	598	605	582	593	597	613	591	632	612	629	640	673	634	613	647	650	652	685	742	786	736	756	781
0	70	267	323	253	314	297	324	290	262	332	319	332	403	343	326	334	372	350	380	383	NaN	NaN	NaN	NaN	NaN	NaN	NaN	NaN	NaN	NaN	NaN	NaN	NaN	NaN	NaN	NaN	NaN	NaN	NaN	NaN	NaN	NaN	NaN	NaN	NaN	NaN	NaN	NaN	NaN
0	NaN	NaN	NaN	NaN	NaN	NaN	NaN	NaN	NaN	NaN	NaN	NaN	NaN	NaN	NaN	NaN	NaN	NaN	NaN	NaN	NaN	NaN	NaN	NaN	NaN	NaN	NaN	NaN	NaN	NaN	NaN	NaN	NaN	NaN	NaN	NaN	NaN	NaN	NaN	NaN	NaN	NaN	NaN	NaN	NaN	NaN	NaN	NaN	NaN
85	283	251	277	346	440	455	444	449	439	513	437	564	484	558	557	671	596	596	651	582	672	609	382	324	244	241	229	269	281	103	120	129	182	239	326	379	409	443	451	467	463	478	479	460	443	481	493	490	524
0	197	181	238	313	385	374	385	384	419	378	342	454	413	408	425	497	495	481	495	472	489	502	472	474	533	474	486	544	512	517	487	525	506	511	503	497	512	548	492	449	485	451	453	459	453	449	479	529	538
0	63	34	66	109	162	185	181	159	169	149	115	186	172	173	214	176	210	155	196	167	213	201	217	261	219	220	188	258	239	245	229	233	211	191	199	192	229	199	150	143	160	143	NaN	NaN	NaN	NaN	NaN	NaN	NaN
0	1051	1164	1144	1106	1208	1128	1130	1200	1152	1252	1235	1214	1159	1195	1175	1170	1148	1180	1120	1182	1121	1177	1118	1133	1154	1179	1156	1078	1066	1048	1047	1030	1019	1054	1038	935	392	315	304	293	288	118	152	146	186	283	268	223	171
0	522	527	501	519	521	555	559	547	575	553	542	541	560	602	589	641	239	596	611	611	652	663	656	626	622	608	658	638	687	674	624	645	692	651	706	681	701	725	718	615	663	674	702	786	858	806	769	850	819
86	334	336	386	400	428	422	438	410	440	443	438	431	468	531	465	510	533	491	492	526	515	525	526	522	527	508	505	549	559	525	524	560	536	535	521	513	549	531	543	591	601	593	587	612	602	590	568	609	553
0	NaN	NaN	NaN	NaN	NaN	NaN	NaN	NaN	NaN	NaN	NaN	NaN	NaN	NaN	NaN	NaN	NaN	NaN	NaN	NaN	NaN	NaN	NaN	NaN	NaN	NaN	NaN	NaN	NaN	NaN	NaN	NaN	NaN	NaN	NaN	NaN	NaN	NaN	NaN	NaN	NaN	NaN	NaN	NaN	NaN	NaN	NaN	NaN	NaN
0	435	383	401	379	381	345	433	365	428	414	434	407	423	518	443	475	444	422	460	471	468	429	443	457	465	431	478	506	542	474	504	556	520	498	520	532	566	480	549	570	534	529	548	510	570	562	551	599	564
0	789	784	925	822	828	805	792	793	866	843	872	850	854	912	891	913	866	977	879	958	945	954	909	970	961	1043	982	1017	947	833	983	939	929	907	834	903	916	878	875	890	912	921	954	910	962	860	930	354	284
0	1	3	NaN	NaN	NaN	NaN	NaN	NaN	NaN	NaN	NaN	NaN	NaN	NaN	NaN	NaN	NaN	NaN	NaN	NaN	NaN	NaN	NaN	NaN	NaN	NaN	NaN	NaN	NaN	NaN	NaN	NaN	NaN	NaN	NaN	NaN	NaN	NaN	NaN	NaN	NaN	NaN	NaN	NaN	NaN	NaN	NaN	NaN	NaN
87	405	419	407	429	442	446	460	465	500	469	464	451	481	519	464	437	462	419	417	434	475	497	476	472	452	450	454	506	508	491	480	480	461	433	440	452	495	472	543	520	514	546	474	478	490	459	507	477	425
0	11	NaN	NaN	NaN	NaN	NaN	NaN	NaN	NaN	NaN	NaN	NaN	NaN	NaN	NaN	NaN	NaN	NaN	NaN	NaN	NaN	NaN	NaN	NaN	NaN	NaN	NaN	NaN	NaN	NaN	NaN	NaN	NaN	NaN	NaN	NaN	NaN	NaN	NaN	NaN	NaN	NaN	NaN	NaN	NaN	NaN	NaN	NaN	NaN
88	517	516	467	499	533	516	562	549	547	549	531	552	608	580	599	633	582	576	547	590	546	550	573	567	622	599	622	607	655	624	609	610	586	632	661	656	683	668	764	733	743	767	711	793	769	797	722	724	622
0	797	731	800	762	763	784	777	847	880	895	842	819	900	935	906	901	848	896	903	928	962	989	1013	917	961	1040	957	984	990	851	992	981	999	959	935	968	1013	1036	962	1028	1035	NaN	NaN	NaN	NaN	NaN	NaN	NaN	NaN
0	22	48	42	8	NaN	NaN	NaN	NaN	NaN	NaN	NaN	NaN	NaN	NaN	NaN	NaN	NaN	NaN	NaN	NaN	NaN	NaN	NaN	NaN	NaN	NaN	NaN	NaN	NaN	NaN	NaN	NaN	NaN	NaN	NaN	NaN	NaN	NaN	NaN	NaN	NaN	NaN	NaN	NaN	NaN	NaN	NaN	NaN	NaN
89	460	468	474	480	474	480	533	480	504	516	444	437	473	515	489	516	520	503	483	516	546	472	448	485	483	468	450	504	498	508	496	530	560	547	513	533	571	511	537	525	544	597	575	559	578	493	250	230	139
90	285	215	176	146	144	141	123	133	148	143	133	144	127	136	141	171	164	132	179	150	170	156	163	178	202	168	196	189	174	162	178	166	174	167	188	160	148	148	157	154	182	166	188	170	169	174	202	157	153
0	24	35	NaN	NaN	NaN	NaN	NaN	NaN	NaN	NaN	NaN	NaN	NaN	NaN	NaN	NaN	NaN	NaN	NaN	NaN	NaN	NaN	NaN	NaN	NaN	NaN	NaN	NaN	NaN	NaN	NaN	NaN	NaN	NaN	NaN	NaN	NaN	NaN	NaN	NaN	NaN	NaN	NaN	NaN	NaN	NaN	NaN	NaN	NaN
91	495	532	450	460	559	443	483	480	542	518	496	490	495	484	477	506	546	516	467	465	528	514	531	534	557	569	588	537	490	483	517	507	521	500	495	474	453	492	498	464	500	532	550	576	525	495	512	522	521
0	326	265	336	351	380	370	385	327	375	361	370	399	387	357	398	366	438	394	372	440	419	418	379	410	426	432	450	448	502	531	460	511	454	483	484	534	534	533	556	529	525	535	549	548	570	576	564	608	524
92	367	383	378	340	379	339	388	408	420	446	450	421	464	478	459	458	461	432	409	434	407	416	447	410	383	406	439	437	460	438	471	466	471	469	438	446	472	510	468	431	522	493	503	521	527	574	545	571	549
0	473	472	425	419	475	446	502	497	494	NaN	NaN	NaN	NaN	NaN	NaN	NaN	NaN	NaN	NaN	NaN	NaN	NaN	NaN	NaN	NaN	NaN	NaN	NaN	NaN	NaN	NaN	NaN	NaN	NaN	NaN	NaN	NaN	NaN	NaN	NaN	NaN	NaN	NaN	NaN	NaN	NaN	NaN	NaN	NaN
0	337	302	323	340	388	342	339	415	403	408	407	401	409	428	438	399	387	396	388	416	428	411	374	425	424	453	416	408	448	457	408	479	453	447	466	399	505	437	470	527	508	524	475	489	520	528	546	548	504
93	414	390	145	398	423	401	433	449	498	495	483	477	497	516	497	483	515	200	529	544	554	542	615	571	586	605	219	594	580	576	558	561	553	526	564	488	540	616	605	234	653	639	619	664	660	650	670	728	809
0	NaN	NaN	NaN	NaN	NaN	NaN	NaN	NaN	NaN	NaN	NaN	NaN	NaN	NaN	NaN	NaN	NaN	NaN	NaN	NaN	NaN	NaN	NaN	NaN	NaN	NaN	NaN	NaN	NaN	NaN	NaN	NaN	NaN	NaN	NaN	NaN	NaN	NaN	NaN	NaN	NaN	NaN	NaN	NaN	NaN	NaN	NaN	NaN	NaN
94	730	1711	1222	543	662	520	684	673	675	705	754	395	644	636	685	675	650	667	690	710	695	712	701	735	731	718	760	773	789	776	769	797	786	825	798	782	777	785	822	849	848	864	838	856	867	847	865	839	810
0	707	721	696	736	735	726	668	739	708	718	747	663	738	689	824	704	790	763	791	740	785	714	748	777	759	804	781	792	793	802	817	807	799	863	812	799	806	792	780	774	804	806	857	862	903	868	892	863	873
95	394	474	501	510	544	515	527	540	556	529	557	532	546	582	585	620	545	599	591	593	621	618	609	691	689	681	684	680	716	658	669	662	577	582	614	589	562	565	626	572	654	605	655	754	794	782	781	830	786
0	778	785	790	805	813	807	781	767	792	830	814	815	807	824	836	821	835	786	821	869	838	914	859	928	892	945	925	902	891	926	873	881	849	872	934	956	921	943	960	940	1009	999	999	1009	1000	988	984	987	1021
0	779	818	788	772	784	767	775	750	763	838	841	813	838	857	816	850	878	867	878	888	877	942	912	831	836	867	864	873	874	862	902	903	932	910	925	947	920	879	915	918	991	953	980	952	981	968	945	1004	1038
0	876	856	843	899	845	880	834	866	836	840	915	884	892	842	825	852	856	873	884	843	858	851	854	825	858	882	861	884	894	935	930	915	922	864	879	845	867	874	894	883	922	881	894	918	881	914	901	906	907
0	705	705	689	696	707	735	685	714	711	720	746	736	768	761	788	787	749	749	774	742	813	788	771	819	802	789	809	831	782	827	826	822	832	821	845	868	865	858	902	922	872	884	926	922	895	910	891	904	918
96	368	337	422	360	441	435	403	450	438	387	470	423	501	473	482	544	545	225	522	552	547	576	535	484	459	559	492	537	481	466	448	484	566	599	617	599	591	584	627	609	645	657	727	483	278	251	233	219	234
0	922	994	915	929	969	961	943	930	971	969	1013	964	1019	1002	956	945	1023	1000	956	996	1051	976	1052	1014	1033	1032	1055	1104	1061	1084	1063	1055	1024	1030	1138	1159	1160	1163	1104	1153	1133	1169	1138	1138	1218	1188	1160	1240	1243
97	180	216	234	226	229	247	243	241	257	277	277	296	316	345	367	354	382	367	373	361	371	359	383	379	385	387	392	379	378	370	348	360	385	362	354	370	343	369	350	369	135	120	138	120	125	132	136	127	141
98	289	289	315	325	311	294	302	330	313	318	330	337	357	376	369	375	365	385	373	377	386	384	358	387	393	386	414	409	401	417	398	385	401	401	404	434	437	414	440	434	422	444	455	460	441	437	397	405	414
0	846	825	813	814	781	767	783	781	740	839	799	806	824	792	822	834	845	863	864	839	826	876	900	886	900	872	914	945	922	926	934	922	941	952	879	904	941	1001	955	974	980	972	988	983	NaN	NaN	NaN	NaN	NaN
99	353	361	372	398	402	403	402	398	403	414	458	460	447	439	443	442	447	439	444	465	454	455	461	469	440	460	450	453	458	480	419	473	469	476	448	411	408	385	387	286	293	664	651	265	181	196	NaN	NaN	NaN
100	375	372	382	362	371	374	368	387	371	378	378	363	376	384	405	400	396	389	413	408	428	392	408	408	408	406	425	411	447	419	447	448	429	421	449	427	457	458	499	475	449	450	454	449	447	434	437	456	477
101	451	437	438	414	447	432	424	447	442	436	452	456	473	491	468	477	468	475	505	488	495	494	521	511	502	516	529	516	536	320	213	160	183	145	137	180	192	162	149	207	NaN	NaN	NaN	NaN	NaN	NaN	NaN	NaN	NaN
102	926	924	907	936	934	933	951	911	916	932	956	890	977	953	944	944	1013	909	926	945	959	980	955	988	992	1002	967	1026	1042	1010	1060	1072	1041	1010	1035	1060	1048	1055	1072	1020	1038	1061	1080	1060	1040	1070	1046	1108	1068
103	368	354	383	376	357	366	361	376	378	382	392	401	430	432	460	457	453	460	464	432	421	440	432	440	433	462	464	480	488	507	474	480	506	510	515	514	507	517	517	538	533	526	566	552	557	541	526	532	555
0	811	326	823	801	778	837	NaN	NaN	NaN	NaN	NaN	NaN	NaN	NaN	NaN	NaN	NaN	NaN	NaN	NaN	NaN	NaN	NaN	NaN	NaN	NaN	NaN	NaN	NaN	NaN	NaN	NaN	NaN	NaN	NaN	NaN	NaN	NaN	NaN	NaN	NaN	NaN	NaN	NaN	NaN	NaN	NaN	NaN	NaN
0	702	690	225	708	730	710	692	261	278	271	710	688	724	727	740	711	753	724	NaN	NaN	NaN	NaN	NaN	NaN	NaN	NaN	NaN	NaN	NaN	NaN	NaN	NaN	NaN	NaN	NaN	NaN	NaN	NaN	NaN	NaN	NaN	NaN	NaN	NaN	NaN	NaN	NaN	NaN	NaN
0	NaN	NaN	NaN	NaN	NaN	NaN	NaN	NaN	NaN	NaN	NaN	NaN	NaN	NaN	NaN	NaN	NaN	NaN	NaN	NaN	NaN	NaN	NaN	NaN	NaN	NaN	NaN	NaN	NaN	NaN	NaN	NaN	NaN	NaN	NaN	NaN	NaN	NaN	NaN	NaN	NaN	NaN	NaN	NaN	NaN	NaN	NaN	NaN	NaN
0	651	691	652	615	684	681	654	659	648	642	687	711	723	674	718	742	775	752	775	777	747	790	812	808	820	802	789	792	781	793	785	778	827	790	840	830	890	874	899	896	877	953	913	907	883	932	948	917	954
0	794	794	802	787	826	827	812	796	785	773	827	876	819	839	857	853	899	903	898	837	846	916	914	879	885	868	891	881	877	874	861	920	877	887	918	910	894	905	922	869	910	943	946	886	898	913	879	893	917
0	255	219	272	277	318	308	335	346	341	313	330	344	365	358	366	384	393	379	401	405	410	419	415	430	394	393	407	413	414	409	407	416	417	417	416	417	391	409	416	422	417	429	428	430	428	429	429	426	435
104	287	275	279	260	280	256	269	297	284	284	280	315	316	311	310	311	330	312	326	312	325	345	356	357	348	334	361	341	338	341	343	337	323	334	333	345	349	334	342	378	342	364	366	367	357	363	371	364	362
105	559	591	544	506	538	533	501	532	506	540	515	540	538	583	583	598	583	567	609	616	583	626	590	610	563	598	617	598	637	587	600	588	597	637	629	624	630	656	592	654	607	603	621	657	668	676	679	703	685
106	402	435	447	407	398	420	414	419	439	446	458	416	449	423	428	418	417	438	472	454	471	463	488	468	489	508	475	481	467	483	475	485	488	479	456	463	470	494	504	504	509	492	512	508	500	513	499	545	543
0	604	610	613	613	648	626	643	695	643	639	643	651	677	642	681	663	659	656	676	648	667	686	682	711	677	680	707	686	725	699	701	671	669	712	739	729	728	733	771	780	763	766	751	844	798	793	806	846	816
0	413	389	432	431	421	318	439	407	391	459	468	470	481	446	452	474	481	958	402	959	999	920	998	434	428	965	450	401	432	997	994	1006	1031	1003	1007	1034	1027	1037	1039	1051	1035	1110	1103	1092	1047	1050	1121	1089	1058
0	343	327	291	304	290	316	310	283	319	329	317	347	347	333	333	325	NaN	NaN	NaN	NaN	NaN	NaN	NaN	NaN	NaN	NaN	NaN	NaN	NaN	NaN	NaN	NaN	NaN	NaN	NaN	NaN	NaN	NaN	NaN	NaN	NaN	NaN	NaN	NaN	NaN	NaN	NaN	NaN	NaN
0	441	409	372	406	393	403	391	410	420	450	432	451	458	472	441	484	456	437	442	423	436	431	457	435	461	477	490	469	482	498	508	476	446	463	450	467	472	500	467	480	473	477	478	464	468	525	517	549	551
0	946	953	995	964	977	985	931	1031	925	1063	1022	923	1058	1020	1050	1073	941	1103	1038	1020	1074	1150	1151	1124	1093	1060	1146	1161	1263	1183	1109	1142	1201	1203	1161	1171	1190	1217	1251	1244	1243	1255	1329	1389	1314	736	1289	1325	1364
107	695	658	695	624	662	637	653	707	701	723	740	807	764	773	799	840	822	871	899	876	832	877	868	885	868	888	878	903	872	879	875	908	896	893	887	938	924	883	976	956	930	955	960	914	927	904	897	913	899
0	888	861	862	900	872	878	857	889	862	867	862	389	395	864	898	877	436	901	NaN	NaN	NaN	NaN	NaN	NaN	NaN	NaN	NaN	NaN	NaN	NaN	NaN	NaN	NaN	NaN	NaN	NaN	NaN	NaN	NaN	NaN	NaN	NaN	NaN	NaN	NaN	NaN	NaN	NaN	NaN
108	287	276	292	302	317	364	366	373	333	359	350	341	382	362	389	390	403	393	409	423	419	411	388	402	417	420	448	426	471	440	442	441	445	450	454	455	432	470	405	468	427	442	473	464	444	450	447	457	470
109	286	312	354	335	357	384	374	378	385	385	401	420	414	429	431	412	414	444	439	445	436	456	439	447	437	487	430	468	482	471	436	465	433	470	457	488	418	485	479	464	505	490	467	498	446	486	496	494	481
110	712	763	769	721	726	726	698	738	707	750	732	728	729	785	754	728	697	690	697	702	703	734	717	737	690	756	775	722	678	253	227	220	213	210	222	96	99	110	109	115	133	166	189	205	243	242	251	252	266
0	794	804	868	870	884	913	828	913	858	855	899	881	917	966	965	987	966	972	952	1059	987	1049	1058	988	1080	1084	1108	1038	1107	1052	1082	996	1128	1053	1094	1093	1108	1134	1184	1084	1170	1115	1130	1170	1127	1065	1085	1058	1187
111	987	1000	984	1037	1022	1007	1004	1023	1056	1071	1064	1014	1058	1046	1036	1054	1024	1015	1069	1023	1005	1061	994	1056	1062	1052	1111	1090	1002	1075	1065	1149	1078	1087	1050	1081	1067	1095	1082	1099	1096	1098	1120	1096	1125	1123	1093	1105	1067
0	631	526	525	621	601	545	621	553	627	651	638	657	624	612	652	680	678	666	707	706	661	708	701	635	660	696	716	714	695	655	753	724	677	722	768	729	745	812	813	762	769	824	856	810	764	807	801	808	818
0	605	560	617	562	572	597	624	585	619	633	646	682	657	583	672	677	642	657	666	687	655	691	705	602	680	703	737	723	704	684	751	734	711	790	715	757	722	790	768	743	781	746	726	737	793	726	769	801	861
112	520	507	547	556	515	553	530	541	573	610	637	576	646	584	558	593	597	633	608	646	639	656	680	593	608	626	682	664	673	641	681	735	693	702	718	710	674	722	770	739	781	783	788	692	487	315	286	168	258
0	581	580	550	590	570	531	550	557	547	550	566	606	589	595	569	581	577	564	560	560	551	529	511	539	531	572	587	568	571	591	646	606	605	648	637	582	641	631	632	619	626	634	629	630	604	624	620	593	598
113	721	724	650	698	742	730	765	808	811	831	845	794	820	819	828	866	892	921	926	924	909	893	911	844	902	850	916	909	860	903	904	931	897	860	945	972	970	1001	984	915	966	970	984	941	983	989	1012	927	985
0	616	589	577	586	560	574	611	598	614	634	626	623	598	595	638	667	660	642	237	653	636	648	686	614	599	607	690	675	242	179	164	178	178	70	74	82	93	118	167	188	232	258	271	277	247	256	279	291	NaN
114	569	520	503	521	474	555	508	456	507	585	547	552	570	558	563	552	574	593	571	588	585	667	649	605	648	589	672	662	633	652	684	683	689	738	709	594	688	703	707	784	767	715	772	811	717	751	711	695	744
0	147	81	46	16	19	NaN	NaN	NaN	NaN	NaN	NaN	NaN	NaN	NaN	NaN	NaN	NaN	NaN	NaN	NaN	NaN	NaN	NaN	NaN	NaN	NaN	NaN	NaN	NaN	NaN	NaN	NaN	NaN	NaN	NaN	NaN	NaN	NaN	NaN	NaN	NaN	NaN	NaN	NaN	NaN	NaN	NaN	NaN	NaN
115	928	821	939	897	881	883	898	965	916	963	968	923	933	866	924	892	937	978	986	987	963	1004	934	1001	939	963	966	993	984	1040	1003	979	965	1084	1019	1056	990	951	1065	1026	1008	1047	1030	1065	1121	1018	1126	1067	1051
116	909	868	897	840	806	847	782	821	842	892	997	987	1021	1026	1006	1014	1058	1049	1066	1027	466	1034	1120	1058	1070	1051	1089	1051	1083	1080	1073	1056	1084	1062	1056	1088	1136	1074	1086	1133	1172	1209	1180	1214	1197	1228	1268	1255	1251
0	521	477	470	421	415	415	378	404	430	395	421	373	378	391	379	399	406	378	423	398	399	403	421	430	461	437	465	464	439	444	464	446	481	473	497	465	423	420	455	446	470	451	445	444	481	443	475	447	446
117	431	499	540	575	620	609	655	608	588	610	567	622	618	635	672	623	641	691	671	648	675	696	734	667	708	707	705	740	728	771	750	791	774	728	739	733	771	796	776	809	789	782	771	859	877	878	809	907	950
0	1111	1048	1086	998	1064	1033	1037	1057	1034	1031	1029	987	1064	1007	1052	1045	1018	989	995	1015	1017	1001	990	993	1014	1022	1035	1041	1059	1003	1050	1130	1114	1128	1091	1085	1121	1187	1159	1176	1205	1184	1201	1229	1276	1281	1310	1326	1399
0	884	844	872	874	929	1027	991	491	1008	443	1058	1059	1098	1120	1138	NaN	NaN	NaN	NaN	NaN	NaN	NaN	NaN	NaN	NaN	NaN	NaN	NaN	NaN	NaN	NaN	NaN	NaN	NaN	NaN	NaN	NaN	NaN	NaN	NaN	NaN	NaN	NaN	NaN	NaN	NaN	NaN	NaN	NaN
0	603	631	618	603	244	228	238	633	379	305	701	310	659	305	640	657	302	350	721	361	708	375	367	789	404	706	824	777	815	744	852	862	847	870	871	872	866	844	814	508	836	527	838	840	860	838	487	821	447
0	151	189	220	213	218	226	245	250	290	276	298	300	317	362	397	373	372	351	158	197	417	223	392	398	193	457	532	188	403	194	148	155	190	200	NaN	NaN	NaN	NaN	NaN	NaN	NaN	NaN	NaN	NaN	NaN	NaN	NaN	NaN	NaN
0	795	845	828	879	808	868	878	866	849	881	830	804	849	920	885	856	885	914	878	872	871	893	923	915	933	954	924	899	879	877	869	916	882	871	982	1026	1009	867	875	961	958	882	1041	996	943	992	979	972	1019
118	569	548	582	633	662	230	674	717	760	830	867	900	895	963	985	1071	1074	1121	1108	1146	1181	1199	1192	1215	1165	436	374	368	370	374	339	351	325	509	448	883	495	471	854	500	218	230	218	212	221	217	212	198	208
119	278	351	410	456	524	263	556	589	640	667	670	690	695	721	704	686	747	776	859	855	840	871	860	908	887	863	877	941	920	989	961	970	919	633	213	204	215	193	175	167	159	155	146	NaN	NaN	NaN	NaN	NaN	NaN
0	396	332	401	400	417	387	385	390	419	396	403	391	402	398	386	398	396	440	385	405	409	410	396	421	428	442	427	447	444	451	463	451	443	464	451	472	465	451	470	441	435	465	491	489	486	473	469	477	479
120	212	229	283	262	250	278	277	279	260	241	299	258	272	328	325	351	335	336	368	337	386	360	329	343	296	369	365	378	350	415	378	417	410	387	411	408	380	352	406	347	356	367	344	385	364	342	352	389	394
121	787	836	796	832	817	843	749	745	737	698	718	309	738	781	814	856	936	934	394	894	897	941	906	906	965	904	848	860	873	886	848	834	811	891	850	893	903	889	838	885	892	859	837	845	346	257	285	253	264
122	120	121	137	96	211	266	273	285	307	322	331	355	377	413	443	477	472	476	471	516	527	555	545	552	557	572	561	571	609	590	641	645	651	659	659	682	667	671	699	685	650	675	640	645	740	675	705	668	706
123	212	223	219	243	258	264	276	300	304	302	327	334	337	349	351	352	343	375	367	355	363	369	356	355	349	373	350	383	361	358	366	349	352	358	365	385	375	339	377	355	381	387	364	353	387	392	357	354	355
124	104	94	111	169	164	226	246	287	297	319	354	364	389	352	384	431	450	500	485	476	481	507	507	525	536	522	536	540	545	566	536	531	537	577	590	578	594	575	600	622	610	635	642	632	655	628	652	709	688
125	355	356	384	366	371	363	364	408	390	412	414	416	438	424	412	430	442	458	452	433	448	444	472	435	464	459	484	479	476	493	517	484	487	471	474	490	483	488	488	464	470	500	478	501	521	482	480	510	480
0	834	894	920	1021	1009	974	975	958	891	954	799	933	949	895	937	939	995	934	1040	970	1044	1081	1070	1093	1048	1072	1118	1147	1109	1150	1185	1161	1178	1176	1097	1084	1099	1091	1060	987	988	931	925	972	947	921	925	845	792
0	219	211	280	299	318	369	379	412	437	461	517	471	499	490	517	504	507	519	542	536	555	557	548	536	512	523	524	534	513	534	543	578	535	565	531	558	584	582	580	578	597	563	545	567	553	596	606	594	605
0	444	446	435	426	407	390	352	441	438	429	414	114	NaN	NaN	NaN	NaN	NaN	NaN	NaN	NaN	NaN	NaN	NaN	NaN	NaN	NaN	NaN	NaN	NaN	NaN	NaN	NaN	NaN	NaN	NaN	NaN	NaN	NaN	NaN	NaN	NaN	NaN	NaN	NaN	NaN	NaN	NaN	NaN	NaN
0	68	40	36	14	18	NaN	NaN	NaN	NaN	NaN	NaN	NaN	NaN	NaN	NaN	NaN	NaN	NaN	NaN	NaN	NaN	NaN	NaN	NaN	NaN	NaN	NaN	NaN	NaN	NaN	NaN	NaN	NaN	NaN	NaN	NaN	NaN	NaN	NaN	NaN	NaN	NaN	NaN	NaN	NaN	NaN	NaN	NaN	NaN
126	268	265	258	268	272	239	242	244	256	267	248	227	258	259	268	283	285	294	294	268	276	274	237	277	261	272	261	267	265	280	264	271	255	268	274	294	360	352	375	389	389	410	397	383	401	377	426	423	423
127	838	766	848	891	931	1114	1105	1110	1115	1113	1151	1147	1077	1211	1162	1165	1143	1181	1179	1161	1151	1139	1164	1120	1102	1186	1160	1080	1106	1073	1057	1099	1116	1122	1065	1024	1064	1028	1115	1026	1052	1089	1033	1068	990	1025	1027	1013	922
128	152	153	136	142	125	83	80	64	60	55	69	99	100	120	115	137	156	138	139	161	154	163	196	169	203	224	237	245	227	252	254	245	256	258	265	250	229	226	221	229	241	223	234	244	237	219	200	219	237
0	126	79	56	94	65	67	80	86	80	84	79	56	55	64	58	128	92	97	62	61	111	40	80	115	86	55	105	97	82	97	NaN	NaN	NaN	NaN	NaN	NaN	NaN	NaN	NaN	NaN	NaN	NaN	NaN	NaN	NaN	NaN	NaN	NaN	NaN
0	599	636	591	573	577	516	496	500	537	509	494	510	579	549	605	610	596	583	621	587	596	604	586	588	564	592	644	568	579	633	629	631	649	642	651	600	621	610	628	623	607	609	591	604	642	655	641	682	627
129	289	351	499	695	792	850	818	857	899	813	866	1033	1072	1074	1179	1127	1185	1168	1292	1254	1315	566	1239	1276	1316	1341	1387	1356	1366	1407	1393	1372	1358	1439	1493	1475	1451	1457	1455	1423	1405	1389	1390	1399	1356	1323	1338	1395	1398
0	191	321	423	557	598	598	664	646	707	809	716	725	907	999	973	955	939	940	979	934	935	937	988	1020	931	897	954	946	874	875	892	873	442	923	995	1003	1041	1071	1021	1055	981	991	956	989	972	972	902	944	926
0	591	634	608	626	643	622	685	656	660	661	663	662	659	690	674	663	716	737	703	743	734	311	760	731	765	743	768	781	748	759	743	743	733	760	745	NaN	NaN	NaN	NaN	NaN	NaN	NaN	NaN	NaN	NaN	NaN	NaN	NaN	NaN
130	1007	992	1004	953	994	1003	1053	1066	1036	1095	1051	1151	1202	515	334	338	340	331	332	343	158	163	163	171	203	259	337	411	451	501	527	573	570	589	594	620	644	658	651	672	657	689	697	720	676	726	720	741	755
0	15	42	40	86	92	129	208	157	158	206	167	225	226	253	279	349	294	297	280	318	283	301	279	NaN	NaN	NaN	NaN	NaN	NaN	NaN	NaN	NaN	NaN	NaN	NaN	NaN	NaN	NaN	NaN	NaN	NaN	NaN	NaN	NaN	NaN	NaN	NaN	NaN	NaN
0	203	110	63	37	22	18	5	8	NaN	NaN	NaN	NaN	NaN	NaN	NaN	NaN	NaN	NaN	NaN	NaN	NaN	NaN	NaN	NaN	NaN	NaN	NaN	NaN	NaN	NaN	NaN	NaN	NaN	NaN	NaN	NaN	NaN	NaN	NaN	NaN	NaN	NaN	NaN	NaN	NaN	NaN	NaN	NaN	NaN
131	544	541	574	568	559	564	525	575	587	588	571	599	609	591	570	580	605	600	617	572	624	623	629	634	616	593	698	628	638	673	659	658	637	669	661	702	694	654	672	731	713	684	692	690	671	586	133	128	135
0	620	639	639	640	623	641	657	649	645	649	642	632	654	700	720	716	702	693	705	716	727	728	748	731	742	756	724	746	723	760	755	755	713	734	745	782	713	696	690	710	716	751	759	770	787	278	761	777	761
132	589	538	554	679	519	632	661	588	605	579	536	592	633	675	719	739	749	660	696	667	757	702	734	724	709	692	767	754	709	668	763	784	709	772	757	860	723	795	826	785	864	864	932	847	857	816	896	934	898
0	183	183	191	221	277	367	369	385	404	441	451	483	480	529	561	579	632	699	761	781	755	761	808	795	755	762	784	775	771	777	762	854	841	866	848	852	845	807	794	846	809	828	824	880	834	860	870	902	904
0	407	405	383	394	407	393	374	368	387	423	357	363	378	389	416	407	396	373	371	385	388	368	393	398	431	396	393	423	387	453	407	456	469	494	444	473	490	462	475	541	530	521	502	468	486	497	446	444	434
133	405	390	392	333	366	371	385	392	381	427	430	442	454	443	429	459	478	479	516	474	196	518	528	547	538	530	538	578	492	534	540	531	508	510	450	506	477	482	510	456	212	182	142	115	110	131	116	137	117
134	171	165	161	197	241	324	390	438	483	534	526	574	581	593	608	664	633	645	656	603	674	669	672	722	689	688	729	719	749	755	816	790	779	794	834	817	819	844	880	832	831	904	852	873	879	891	915	944	896
0	82	85	76	78	104	132	172	169	172	200	200	207	225	241	230	211	240	255	295	268	302	308	300	327	308	250	238	217	180	159	144	102	118	104	120	93	76	69	93	124	138	91	82	70	70	54	61	49	56
135	391	413	497	529	477	479	469	465	469	475	454	502	505	451	453	473	486	480	521	526	584	589	565	600	575	613	625	613	622	651	613	626	571	602	617	636	620	631	645	603	614	593	612	583	611	613	557	573	630
136	483	409	383	326	342	369	434	418	431	422	421	443	482	424	465	473	480	518	550	495	546	548	571	255	585	562	516	559	525	569	553	550	595	568	581	589	547	567	599	590	565	570	589	521	573	616	589	601	629
0	507	496	235	489	484	483	487	525	514	513	585	570	489	533	580	648	582	571	632	589	608	616	595	511	529	651	556	605	623	649	629	644	628	669	651	679	597	676	660	619	595	638	728	605	605	691	655	673	686
0	71	71	82	64	56	57	62	56	72	64	74	74	71	104	85	115	111	332	307	282	330	329	355	364	373	331	341	369	328	346	338	364	317	316	334	202	214	232	207	213	191	238	226	266	NaN	NaN	NaN	NaN	NaN
0	82	78	79	84	104	136	171	206	219	206	189	173	151	177	181	184	175	167	191	160	169	189	217	219	270	271	265	264	246	272	271	260	275	267	282	277	289	316	323	284	286	325	329	364	350	374	385	383	386
0	NaN	NaN	NaN	NaN	NaN	NaN	NaN	NaN	NaN	NaN	NaN	NaN	NaN	NaN	NaN	NaN	NaN	NaN	NaN	NaN	NaN	NaN	NaN	NaN	NaN	NaN	NaN	NaN	NaN	NaN	NaN	NaN	NaN	NaN	NaN	NaN	NaN	NaN	NaN	NaN	NaN	NaN	NaN	NaN	NaN	NaN	NaN	NaN	NaN
0	187	141	164	123	130	141	139	150	141	125	144	125	157	132	188	130	NaN	NaN	NaN	NaN	NaN	NaN	NaN	NaN	NaN	NaN	NaN	NaN	NaN	NaN	NaN	NaN	NaN	NaN	NaN	NaN	NaN	NaN	NaN	NaN	NaN	NaN	NaN	NaN	NaN	NaN	NaN	NaN	NaN
137	488	364	334	269	239	218	196	204	237	222	207	225	211	216	223	236	230	196	267	220	207	210	233	243	269	265	279	248	235	218	223	214	235	223	229	189	179	165	183	180	183	177	175	189	173	171	215	148	145
138	1374	1360	1296	1427	1392	1297	1379	1328	1342	1394	1399	1385	1340	1428	1431	1422	1437	1383	1443	1418	1380	1422	1461	1432	1415	1493	1485	1513	1462	1541	1482	1521	1548	1525	1528	1562	1529	1518	1567	1573	1493	1597	1572	1542	1629	1576	1635	1657	1658
0	NaN	NaN	NaN	NaN	NaN	NaN	NaN	NaN	NaN	NaN	NaN	NaN	NaN	NaN	NaN	NaN	NaN	NaN	NaN	NaN	NaN	NaN	NaN	NaN	NaN	NaN	NaN	NaN	NaN	NaN	NaN	NaN	NaN	NaN	NaN	NaN	NaN	NaN	NaN	NaN	NaN	NaN	NaN	NaN	NaN	NaN	NaN	NaN	NaN
139	422	396	456	418	409	407	427	439	431	153	422	460	429	425	433	443	440	434	483	428	436	460	474	458	473	494	563	583	259	164	134	133	140	53	55	62	88	106	133	144	156	152	155	149	182	183	163	190	165
0	317	533	565	503	221	487	505	504	575	539	601	575	601	563	623	577	588	586	599	612	630	632	596	280	597	609	615	590	576	629	554	286	621	616	648	652	655	637	635	667	642	615	659	613	290	196	183	177	66
140	1375	1373	1344	1445	1363	1359	1319	1271	1383	1307	1395	1409	1315	1372	1376	1317	1393	1386	1337	1321	1380	1431	802	394	352	344	353	342	351	143	154	159	162	176	199	308	395	492	583	628	668	674	689	710	768	741	784	746	710
141	473	476	452	425	408	430	433	437	427	456	448	447	436	457	447	432	461	461	465	452	477	490	475	202	491	473	206	498	501	480	188	101	97	82	87	86	88	88	90	80	96	78	84	93	108	98	117	94	86
142	1132	1108	1189	1145	1137	1126	1181	1094	1134	1186	1176	1211	1148	1230	1207	1131	1230	1194	1210	1218	1243	1239	1299	1313	1389	1475	1497	492	380	358	361	367	370	395	155	166	138	210	267	332	409	473	508	539	588	611	253	619	671
143	414	415	424	455	446	469	430	446	442	475	480	470	485	453	489	497	501	492	516	474	505	497	476	497	498	488	516	524	543	525	517	573	562	539	575	595	556	153	119	105	97	98	101	87	96	109	96	109	106
144	498	463	501	486	474	502	484	457	466	478	453	497	475	499	502	496	499	531	517	490	515	507	535	518	529	489	541	568	550	233	138	112	109	106	96	122	127	115	108	122	116	117	108	116	117	123	121	107	124
145	302	215	192	197	211	54	114	106	121	88	163	217	297	355	349	350	338	381	372	372	371	390	421	419	433	441	418	442	438	407	403	445	454	440	435	463	460	474	488	497	471	475	486	444	429	457	465	457	450
146	406	404	372	367	353	372	373	369	386	402	412	381	403	423	452	433	465	454	462	470	476	483	476	514	495	464	474	540	520	518	527	507	499	498	514	507	524	506	515	520	531	499	535	518	566	560	543	524	541
147	419	446	433	446	428	402	426	407	432	414	434	450	437	452	436	461	441	445	453	447	440	470	441	459	481	484	450	451	466	466	480	538	524	538	545	538	537	541	527	553	515	521	506	526	510	497	541	536	554
148	970	947	943	934	989	1050	1002	973	980	1003	1053	1046	1039	1048	1046	1056	1108	1026	1073	1092	1087	1139	1150	1163	1124	1178	1141	1155	1183	1148	1159	1194	1162	1201	1188	1195	1200	1225	1265	1257	1230	1225	1232	1292	1248	558	595	615	1341
0	492	461	455	455	479	411	455	423	467	486	NaN	NaN	NaN	NaN	NaN	NaN	NaN	NaN	NaN	NaN	NaN	NaN	NaN	NaN	NaN	NaN	NaN	NaN	NaN	NaN	NaN	NaN	NaN	NaN	NaN	NaN	NaN	NaN	NaN	NaN	NaN	NaN	NaN	NaN	NaN	NaN	NaN	NaN	NaN
0	454	453	425	470	463	452	444	471	515	479	508	547	545	515	532	524	538	539	561	548	537	521	561	537	509	532	538	526	597	594	582	596	620	619	622	577	594	604	582	633	624	653	640	659	634	662	639	648	675
149	529	502	529	489	561	356	499	509	552	515	545	588	228	579	534	552	543	549	569	570	290	246	534	598	588	609	577	556	593	330	298	613	619	594	653	611	638	667	323	679	652	636	676	590	650	598	616	651	638
0	502	514	530	522	492	499	501	529	523	541	529	529	536	547	569	545	578	580	604	583	580	605	617	616	610	642	626	647	635	635	628	629	634	651	632	650	660	667	634	677	659	677	686	680	697	705	718	680	681
150	227	256	256	278	285	307	316	325	360	383	388	409	378	377	405	404	403	425	428	419	431	443	449	455	465	471	489	504	478	500	516	501	496	500	497	509	513	497	487	486	534	526	511	516	560	516	505	551	554
0	42	57	64	66	101	101	100	68	54	29	6	17	17	44	59	59	60	86	86	132	111	121	155	141	124	144	112	139	129	138	143	166	149	173	122	188	166	201	189	198	197	178	211	261	256	282	262	273	281
0	569	549	532	592	656	551	548	NaN	NaN	NaN	NaN	NaN	NaN	NaN	NaN	NaN	NaN	NaN	NaN	NaN	NaN	NaN	NaN	NaN	NaN	NaN	NaN	NaN	NaN	NaN	NaN	NaN	NaN	NaN	NaN	NaN	NaN	NaN	NaN	NaN	NaN	NaN	NaN	NaN	NaN	NaN	NaN	NaN	NaN
0	330	340	352	368	378	341	374	368	384	377	383	393	405	439	415	442	450	475	478	489	502	535	554	563	546	571	593	579	621	591	605	640	609	590	595	609	596	600	595	622	604	606	600	591	630	659	635	630	586
0	249	221	266	256	258	260	211	238	235	277	349	346	337	374	402	359	423	439	433	447	435	425	481	401	409	438	436	456	461	473	441	438	426	457	428	486	497	466	503	525	503	552	488	484	496	497	495	568	528
0	719	629	641	635	614	630	612	622	686	678	641	711	709	759	690	740	720	760	768	743	738	756	777	734	822	804	367	818	828	NaN	NaN	NaN	NaN	NaN	NaN	NaN	NaN	NaN	NaN	NaN	NaN	NaN	NaN	NaN	NaN	NaN	NaN	NaN	NaN
0	1090	1086	1105	1064	1094	1102	1071	1072	1076	1081	1077	1133	1093	1130	1116	1068	1135	1100	1102	1113	1091	1138	1149	1182	1191	1161	1145	1141	1139	1128	1143	1107	1087	1115	1114	1062	1102	1056	1060	1062	1077	1089	1064	1072	1064	1113	1054	1030	1095
151	343	355	309	360	338	364	340	359	374	350	380	404	444	402	418	243	193	134	129	133	132	146	36	45	46	65	86	116	150	151	171	182	77	171	167	204	199	198	209	197	230	219	240	191	220	205	196	235	203
0	615	605	556	550	539	547	541	536	495	526	522	585	595	625	610	693	703	696	731	774	672	737	730	778	759	799	800	802	810	809	833	843	831	838	845	906	903	878	902	879	887	896	911	879	879	902	845	856	879
0	500	497	507	479	486	499	471	503	500	488	489	516	489	502	522	527	534	512	534	518	549	543	523	556	556	559	553	544	533	529	545	543	552	550	548	564	571	520	568	586	591	568	610	594	598	594	601	596	586
0	80	153	214	227	233	258	287	298	300	312	305	343	334	358	375	363	371	381	361	383	390	401	399	407	384	376	383	390	384	377	390	377	384	391	388	402	413	388	410	455	475	503	476	442	504	482	420	485	468
0	515	531	500	483	490	491	510	512	497	502	496	522	473	514	507	501	516	518	519	560	543	556	557	562	589	543	557	536	581	533	575	562	550	542	611	578	564	564	573	585	554	575	588	562	579	601	617	626	624
0	206	205	160	211	159	208	199	209	255	193	282	279	274	268	237	87	250	250	255	285	319	222	308	269	303	351	339	154	137	127	130	146	50	53	58	92	124	NaN	NaN	NaN	NaN	NaN	NaN	NaN	NaN	NaN	NaN	NaN	NaN
152	327	323	346	399	437	452	451	413	442	470	451	413	447	416	454	452	431	442	245	443	421	434	399	384	454	420	407	463	441	436	446	412	382	386	373	423	416	442	420	460	425	473	390	400	439	435	438	455	455
153	25	8	16	31	71	78	74	50	86	142	71	80	95	82	156	162	181	124	22	204	158	229	152	127	228	167	166	202	224	158	100	83	66	57	67	75	51	68	118	134	119	96	121	132	127	164	111	161	132
0	122	139	119	99	92	77	80	72	75	43	51	84	67	90	84	74	72	70	65	64	100	65	59	58	48	56	51	76	42	29	19	34	NaN	NaN	NaN	NaN	NaN	NaN	NaN	NaN	NaN	NaN	NaN	NaN	NaN	NaN	NaN	NaN	NaN
0	95	89	65	35	23	21	NaN	NaN	NaN	NaN	NaN	NaN	NaN	NaN	NaN	NaN	NaN	NaN	NaN	NaN	NaN	NaN	NaN	NaN	NaN	NaN	NaN	NaN	NaN	NaN	NaN	NaN	NaN	NaN	NaN	NaN	NaN	NaN	NaN	NaN	NaN	NaN	NaN	NaN	NaN	NaN	NaN	NaN	NaN
0	237	213	196	197	140	147	143	131	99	142	112	206	163	212	170	175	135	122	145	102	137	106	85	94	60	97	58	117	68	111	72	68	62	29	30	40	107	126	160	109	159	158	111	167	208	275	200	246	245
0	198	179	133	124	63	124	80	35	57	87	80	189	138	165	113	153	92	56	96	98	109	110	72	105	94	102	92	123	66	103	67	91	31	4	20	115	60	123	123	76	177	123	116	116	185	232	133	211	172
154	447	449	454	454	465	455	461	430	433	427	438	460	445	452	431	444	447	425	456	416	431	419	420	419	403	412	392	404	388	367	350	362	301	274	271	363	306	370	374	329	384	329	326	323	415	441	395	398	404
155	140	153	178	73	64	69	128	176	168	186	239	287	287	257	292	307	320	337	345	362	348	142	312	337	292	295	272	300	304	311	265	293	206	109	121	127	126	110	120	115	104	90	124	131	134	122	127	136	131
156	279	234	241	215	190	181	195	158	144	150	132	187	193	201	168	180	197	174	183	207	214	189	165	184	169	155	167	184	150	152	124	119	84	61	58	90	62	70	219	183	271	202	199	200	265	315	268	282	278
0	252	255	239	255	249	256	277	238	242	268	272	363	360	432	378	415	430	362	360	368	411	411	380	389	361	394	369	415	384	385	375	398	355	313	348	401	358	433	420	427	488	436	425	452	558	530	519	489	547
0	466	472	473	431	NaN	NaN	NaN	NaN	NaN	NaN	NaN	NaN	NaN	NaN	NaN	NaN	NaN	NaN	NaN	NaN	NaN	NaN	NaN	NaN	NaN	NaN	NaN	NaN	NaN	NaN	NaN	NaN	NaN	NaN	NaN	NaN	NaN	NaN	NaN	NaN	NaN	NaN	NaN	NaN	NaN	NaN	NaN	NaN	NaN
157	381	389	338	333	315	281	284	218	211	239	229	324	301	322	247	280	268	212	231	247	269	246	212	224	214	227	246	311	222	242	237	257	207	153	176	301	250	329	345	316	398	334	359	394	430	476	426	470	493
0	1403	1291	1425	1299	1288	1230	1127	1287	1395	1308	1278	1237	1248	1265	1303	1306	1318	1223	1256	1326	1367	1273	1286	1261	1326	1272	1287	1293	1220	1237	1208	1273	1291	1270	1255	1257	1306	1327	1285	1354	1374	1294	1359	1289	1465	1309	1524	1454	1448
0	228	196	221	227	188	234	224	236	220	218	245	214	225	209	218	237	231	237	228	227	228	219	224	240	230	251	268	261	257	236	222	270	207	199	192	277	261	296	292	265	334	314	299	287	321	333	316	287	336
0	575	554	532	496	469	461	513	527	546	592	605	616	659	687	673	702	703	761	722	755	725	774	781	754	770	781	776	809	752	837	770	778	811	841	787	813	839	862	814	836	837	794	818	861	815	800	835	843	833
158	483	481	494	493	482	481	478	478	460	454	478	498	476	463	506	492	521	520	538	514	509	526	532	549	511	526	529	514	527	551	539	572	537	508	511	573	548	578	569	570	595	591	535	557	578	568	539	560	543
159	511	504	500	515	507	517	561	549	538	537	555	540	532	549	570	551	553	543	589	562	551	572	564	578	561	589	600	552	606	596	609	563	546	557	569	577	570	567	535	587	573	555	585	589	570	567	589	588	598
160	378	316	349	341	95	366	315	346	369	388	138	376	308	115	374	407	354	383	363	379	405	378	353	359	426	397	462	384	402	438	423	491	418	403	422	397	126	425	354	424	363	446	447	418	397	407	450	397	432
161	403	407	394	446	416	431	442	420	448	444	478	453	440	448	450	442	461	485	462	470	472	487	498	504	481	484	512	511	485	506	491	488	507	544	533	501	508	543	531	550	558	545	538	534	528	568	593	589	567
0	326	321	324	327	340	340	337	345	348	350	328	322	346	345	370	353	374	381	393	360	388	346	369	418	417	402	386	408	424	394	413	407	386	391	417	395	384	426	428	411	412	413	434	472	415	459	462	446	444
162	533	549	527	560	548	537	581	562	556	570	604	587	562	566	571	568	504	558	549	550	554	537	535	564	570	552	552	525	519	560	547	469	214	200	195	185	193	171	163	172	201	167	165	171	179	174	170	165	164
163	212	289	313	332	353	321	359	333	357	352	335	356	374	387	388	391	377	394	398	420	406	422	376	416	393	404	164	173	147	172	151	151	132	120	100	105	100	97	92	97	94	107	102	102	89	87	95	100	115
164	491	501	485	498	527	526	507	525	526	505	500	503	511	497	500	482	515	488	487	486	488	496	499	511	504	512	504	520	493	509	524	519	510	507	515	535	480	492	513	504	526	514	464	470	450	425	453	455	487
0	1365	901	884	992	979	1052	1167	1220	1220	1159	1160	1218	1176	1217	1259	1268	1335	1328	1363	1298	1324	1312	1378	1297	1404	1356	1439	1431	1404	1401	1464	1567	1495	1512	1559	1505	1577	1608	1527	1658	1649	1640	1628	1567	1613	1495	1653	1592	1607
165	428	403	423	461	446	450	465	474	458	433	447	428	424	427	429	416	417	412	430	438	429	458	471	463	455	483	495	473	482	492	516	492	479	498	494	479	497	481	500	496	487	514	522	516	534	519	528	517	506
0	441	440	438	440	454	451	421	436	394	436	459	476	460	490	490	463	518	480	499	496	502	544	534	532	517	501	535	536	542	509	512	542	524	211	566	529	509	499	497	510	509	507	525	518	542	540	551	586	567
0	367	360	374	338	347	354	327	351	399	334	332	306	294	283	322	337	343	341	345	382	352	353	385	386	399	390	415	366	394	210	448	422	409	421	430	431	399	430	406	400	429	458	280	485	450	441	445	423	426
0	885	894	923	867	858	883	888	922	862	907	903	883	865	871	887	887	963	848	922	908	871	909	932	945	1015	978	1011	1011	1053	1084	1052	1072	1095	1083	1009	707	295	260	258	260	259	307	137	183	230	224	243	305	388
0	338	291	328	301	318	309	347	375	414	324	361	375	360	312	359	352	344	402	355	334	371	345	354	357	352	331	326	341	337	339	318	335	326	304	303	292	304	337	325	305	326	305	329	342	322	297	306	307	321
166	10	65	62	91	123	104	110	106	111	97	90	98	125	157	164	149	163	230	248	135	144	130	77	63	50	56	50	58	58	57	65	70	65	87	90	92	86	78	80	75	69	59	70	58	48	47	44	60	60
0	717	732	768	785	751	759	754	782	785	778	320	NaN	NaN	NaN	NaN	NaN	NaN	NaN	NaN	NaN	NaN	NaN	NaN	NaN	NaN	NaN	NaN	NaN	NaN	NaN	NaN	NaN	NaN	NaN	NaN	NaN	NaN	NaN	NaN	NaN	NaN	NaN	NaN	NaN	NaN	NaN	NaN	NaN	NaN
0	757	783	782	808	779	741	798	779	806	792	820	752	817	355	359	767	820	797	367	400	810	387	410	421	829	844	807	395	837	868	822	406	390	399	840	867	878	862	883	891	842	343	314	373	340	361	345	142	154
0	819	765	733	704	739	779	767	791	759	787	785	787	764	762	852	749	763	753	725	766	727	786	759	771	798	748	791	781	778	795	788	780	783	821	817	804	850	849	840	817	845	860	857	844	857	847	890	860	870
0	788	708	733	733	733	719	728	797	770	777	801	819	798	833	841	849	843	837	876	853	900	904	921	898	902	946	972	1016	1010	993	1009	1012	1004	1009	1003	926	1017	1038	998	1006	973	965	992	999	977	930	961	962	1068
0	495	433	484	461	487	454	502	475	488	468	496	481	453	480	493	479	498	481	527	497	458	459	457	513	510	512	486	456	483	507	482	500	516	532	520	531	531	490	500	493	486	502	549	547	568	550	571	582	612
0	1941	1502	1631	1508	1457	1455	1532	1534	1123	1196	1297	1225	1286	1249	1277	1289	1282	1246	1268	1274	1251	1314	1283	1299	1318	1316	1325	1251	1271	1259	751	558	505	533	503	514	522	575	511	589	666	814	975	1098	717	631	668	218	269
167	175	126	145	182	233	262	274	305	315	328	308	310	331	338	341	339	326	317	328	334	346	332	361	367	371	362	358	346	370	393	411	405	412	435	436	416	431	460	460	441	430	394	434	397	400	382	368	378	392
168	743	703	729	702	698	702	720	717	677	748	697	657	721	745	748	732	734	734	746	846	796	756	760	792	815	801	827	815	771	772	783	798	857	827	808	870	880	910	897	890	899	913	872	899	898	834	897	915	914
0	618	617	281	216	214	228	230	98	122	124	106	125	129	139	195	208	274	283	297	315	347	361	380	383	339	375	370	380	395	378	369	1096	734	702	655	717	710	661	715	703	703	685	1052	743	1023	1030	667	721	661
0	635	597	643	594	612	624	636	680	696	647	678	682	657	686	684	743	661	730	775	712	704	753	695	775	765	752	731	837	809	796	821	851	753	857	830	807	802	846	814	844	802	843	886	914	907	881	880	923	909
169	175	168	156	208	241	246	253	289	289	290	312	291	296	300	296	287	299	338	346	329	348	358	370	375	346	365	364	357	389	381	413	403	413	417	441	444	463	441	437	438	441	419	442	418	438	461	452	435	443
0	311	325	331	351	324	340	360	374	359	342	355	338	347	389	379	381	397	366	391	371	394	376	389	386	385	407	404	421	424	426	434	417	403	402	412	406	436	414	400	406	416	425	410	415	404	421	421	429	410
170	582	519	616	525	601	567	600	604	570	625	623	578	505	606	615	593	660	641	654	653	678	651	684	641	634	654	669	683	710	688	664	760	722	662	717	725	749	741	760	707	738	763	757	781	772	738	734	760	800
0	347	346	350	341	383	367	378	404	406	414	388	401	426	426	407	414	437	424	445	441	447	462	454	467	487	473	453	461	483	456	441	440	457	461	441	453	459	455	468	460	468	472	455	483	450	458	474	501	498
0	475	516	539	612	654	636	636	689	696	734	713	754	728	714	714	730	774	739	778	695	770	808	771	506	219	212	235	219	202	213	NaN	NaN	NaN	NaN	NaN	NaN	NaN	NaN	NaN	NaN	NaN	NaN	NaN	NaN	NaN	NaN	NaN	NaN	NaN
171	169	122	111	131	145	150	166	165	168	190	197	184	161	166	218	231	275	221	207	218	106	96	115	103	106	84	103	96	107	88	157	117	113	113	139	169	441	433	193	205	436	440	182	155	112	105	104	103	101
172	348	345	346	353	358	365	335	355	363	379	351	357	390	381	353	360	385	374	375	376	370	390	388	394	411	386	373	410	402	443	446	443	460	448	450	429	445	417	433	430	417	420	416	403	416	425	413	398	405
173	519	516	504	531	543	524	541	544	492	226	237	284	302	303	300	115	116	138	145	143	145	167	174	185	196	206	196	147	399	333	368	352	349	365	379	367	391	389	418	410	412	367	387	378	374	380	368	390	405
0	172	199	210	226	188	184	184	202	214	202	227	224	220	239	243	242	251	231	257	267	286	270	270	264	290	309	296	300	290	268	286	292	295	251	309	281	317	293	284	311	334	279	321	304	311	331	310	300	309
0	470	535	417	407	422	398	385	378	417	382	426	427	431	480	461	467	459	455	460	464	470	438	472	454	452	486	517	509	517	495	523	509	520	510	481	531	517	508	489	517	460	506	515	504	539	521	490	555	555
174	140	193	215	225	237	249	240	274	257	281	307	327	332	332	309	310	302	279	313	322	335	321	314	105	101	117	103	NaN	NaN	NaN	NaN	NaN	NaN	NaN	NaN	NaN	NaN	NaN	NaN	NaN	NaN	NaN	NaN	NaN	NaN	NaN	NaN	NaN	NaN
175	439	448	458	475	448	461	464	459	482	469	486	473	492	437	471	478	459	484	465	462	451	489	463	469	489	451	439	478	458	445	442	471	429	431	444	454	445	433	114	106	110	98	92	97	82	79	85	86	85
176	521	574	531	522	533	524	520	495	512	511	516	541	538	573	564	553	577	567	555	566	547	594	558	576	623	620	628	604	621	613	648	595	631	652	659	641	705	700	687	671	684	684	662	687	697	709	670	728	754
177	166	179	167	186	211	213	244	256	275	214	242	265	263	267	248	234	234	272	244	269	238	242	280	293	291	282	286	284	281	259	276	317	308	263	310	269	279	277	294	286	337	306	316	316	360	363	364	384	362
0	45	NaN	NaN	NaN	NaN	NaN	NaN	NaN	NaN	NaN	NaN	NaN	NaN	NaN	NaN	NaN	NaN	NaN	NaN	NaN	NaN	NaN	NaN	NaN	NaN	NaN	NaN	NaN	NaN	NaN	NaN	NaN	NaN	NaN	NaN	NaN	NaN	NaN	NaN	NaN	NaN	NaN	NaN	NaN	NaN	NaN	NaN	NaN	NaN
178	657	715	688	661	621	626	654	636	631	718	664	673	683	574	624	589	545	661	615	636	608	626	653	639	641	606	640	626	628	636	669	648	644	644	637	662	670	684	603	556	430	334	224	153	120	127	122	116	126
0	199	NaN	NaN	NaN	NaN	NaN	NaN	NaN	NaN	NaN	NaN	NaN	NaN	NaN	NaN	NaN	NaN	NaN	NaN	NaN	NaN	NaN	NaN	NaN	NaN	NaN	NaN	NaN	NaN	NaN	NaN	NaN	NaN	NaN	NaN	NaN	NaN	NaN	NaN	NaN	NaN	NaN	NaN	NaN	NaN	NaN	NaN	NaN	NaN
0	59	83	135	158	186	190	186	179	151	136	128	113	131	115	115	139	138	132	141	111	134	148	162	169	174	192	197	223	235	240	272	285	263	266	295	295	317	309	341	310	327	303	329	307	308	302	283	325	319
0	868	831	853	802	815	851	825	861	889	902	946	900	927	921	859	937	936	945	986	929	985	989	993	961	959	960	1003	1039	1031	1012	1023	1048	1050	1084	1083	1057	1065	1055	1054	1040	1087	1063	1101	1105	1127	1090	1073	1075	1041
179	437	496	508	500	490	510	550	474	545	519	532	514	546	536	528	556	492	571	569	539	491	547	588	580	556	533	530	572	566	510	567	610	579	560	570	573	567	587	570	552	529	545	535	569	535	553	552	517	535
180	445	435	422	414	429	417	418	425	414	408	424	407	431	403	416	404	423	405	404	390	389	401	407	400	375	392	396	369	377	374	379	374	389	349	399	378	382	394	360	357	359	354	389	369	365	364	339	354	342
0	195	197	183	180	199	149	183	175	160	151	211	168	218	231	204	177	225	199	187	181	209	205	199	198	187	236	205	237	225	205	NaN	NaN	NaN	NaN	NaN	NaN	NaN	NaN	NaN	NaN	NaN	NaN	NaN	NaN	NaN	NaN	NaN	NaN	NaN
0	750	678	720	694	718	690	696	716	708	739	744	763	729	733	751	812	803	794	823	814	771	819	758	769	817	789	772	813	831	812	798	825	831	815	826	840	839	831	841	822	774	825	838	827	869	849	918	849	924
0	131	126	103	128	121	133	133	153	151	144	132	120	127	133	115	108	100	99	93	88	102	116	120	148	153	170	184	203	206	212	202	194	183	191	198	182	192	199	188	203	225	233	244	273	226	265	272	297	274
0	168	169	154	161	184	172	143	158	147	137	16	167	149	NaN	NaN	NaN	NaN	NaN	NaN	NaN	NaN	NaN	NaN	NaN	NaN	NaN	NaN	NaN	NaN	NaN	NaN	NaN	NaN	NaN	NaN	NaN	NaN	NaN	NaN	NaN	NaN	NaN	NaN	NaN	NaN	NaN	NaN	NaN	NaN
0	244	226	236	238	227	234	224	255	251	241	258	248	243	244	245	235	270	259	261	266	261	260	273	284	274	287	290	271	304	289	299	313	301	318	318	312	314	318	323	324	341	357	366	380	391	406	416	400	436
181	434	467	436	434	441	440	452	488	492	493	524	498	499	525	520	490	474	516	510	524	500	506	512	508	522	527	526	552	560	554	569	560	564	554	558	538	543	543	541	536	544	500	147	174	158	165	148	163	168
0	647	687	725	660	658	701	697	678	677	731	706	700	791	721	717	792	741	758	829	796	764	739	828	848	781	796	823	854	844	850	859	838	851	849	854	902	917	852	906	825	874	879	848	838	837	838	835	840	831
0	438	399	435	400	436	363	423	438	473	493	482	455	447	425	409	420	425	427	442	449	428	475	467	481	467	517	508	482	510	512	530	530	519	495	510	522	471	498	504	471	484	525	502	478	491	483	494	499	542
0	673	691	694	669	741	678	727	732	739	770	771	776	749	743	807	776	735	776	778	742	771	793	849	822	759	839	782	797	822	855	862	840	907	926	882	883	883	912	850	912	884	817	961	954	906	980	955	932	1001
182	584	546	599	564	593	616	629	594	550	556	567	552	564	581	563	616	561	588	599	649	639	625	654	672	647	657	642	653	667	691	246	666	671	691	250	612	621	595	591	542	520	535	564	584	588	595	616	259	646
183	830	793	765	771	790	801	772	826	794	785	831	875	833	866	916	890	893	910	895	900	856	916	889	899	879	947	909	932	888	908	945	927	930	899	904	899	895	908	934	943	910	909	910	949	912	893	918	975	955
0	69	67	50	94	87	113	142	165	171	192	244	217	225	244	234	240	253	246	274	283	286	296	299	293	316	261	301	297	300	312	338	343	369	417	396	390	377	386	390	406	405	414	402	423	429	447	439	446	462
184	86	94	101	99	103	119	144	193	180	199	235	253	219	258	276	324	257	292	321	308	353	356	396	369	411	412	400	411	427	412	452	458	491	480	474	469	462	476	453	486	504	473	472	490	467	475	502	521	511
185	522	512	484	493	480	507	455	467	478	520	513	485	503	502	475	530	469	464	466	487	503	527	503	547	542	520	538	524	545	535	556	533	523	534	532	534	562	556	535	558	524	519	498	477	494	497	511	533	554
186	649	650	630	618	659	651	647	614	633	628	217	181	177	186	181	185	191	191	195	195	198	187	70	76	80	104	141	139	119	134	154	180	175	195	185	213	234	241	173	91	89	73	76	75	68	70	74	69	69
0	644	627	624	615	613	586	616	606	590	607	623	619	617	608	580	583	598	557	592	605	606	590	599	632	601	619	617	608	617	634	633	659	623	582	643	594	570	560	543	561	574	639	658	666	614	720	710	706	735
0	645	337	634	606	612	605	650	644	695	670	680	694	655	640	677	425	434	NaN	NaN	NaN	NaN	NaN	NaN	NaN	NaN	NaN	NaN	NaN	NaN	NaN	NaN	NaN	NaN	NaN	NaN	NaN	NaN	NaN	NaN	NaN	NaN	NaN	NaN	NaN	NaN	NaN	NaN	NaN	NaN
187	430	435	455	428	444	441	441	471	452	438	505	482	475	471	457	483	504	437	499	522	502	502	507	515	480	532	490	485	535	538	503	562	533	492	488	445	139	162	158	159	123	136	123	127	125	130	121	130	116
0	300	286	285	280	254	261	303	285	330	320	297	322	314	315	316	305	295	298	313	309	290	318	311	315	348	352	348	349	308	325	333	349	332	322	313	358	347	346	347	329	343	337	297	338	348	357	374	303	361
0	618	622	629	611	634	594	623	621	643	704	694	679	733	729	742	736	744	684	713	723	760	750	707	305	685	697	715	709	757	701	691	731	NaN	NaN	NaN	NaN	NaN	NaN	NaN	NaN	NaN	NaN	NaN	NaN	NaN	NaN	NaN	NaN	NaN
188	500	497	511	517	456	478	497	476	465	479	520	505	508	492	514	541	509	473	540	572	539	538	532	549	522	553	563	543	600	564	588	566	555	516	513	501	504	557	545	519	560	567	549	567	594	606	569	561	584
0	297	305	314	306	338	336	308	315	322	299	303	300	357	367	390	379	373	395	422	375	366	387	416	409	417	448	433	421	454	442	476	445	460	456	457	443	454	482	428	446	425	409	433	419	464	491	475	507	498
0	247	268	301	269	291	268	307	294	276	291	304	281	294	304	298	NaN	NaN	NaN	NaN	NaN	NaN	NaN	NaN	NaN	NaN	NaN	NaN	NaN	NaN	NaN	NaN	NaN	NaN	NaN	NaN	NaN	NaN	NaN	NaN	NaN	NaN	NaN	NaN	NaN	NaN	NaN	NaN	NaN	NaN
189	513	486	464	478	541	571	635	632	659	663	668	642	638	670	663	663	659	709	713	758	753	770	755	741	754	786	732	758	741	785	748	762	768	774	750	761	759	521	257	189	194	189	198	200	199	207	184	197	197
0	309	319	328	317	308	331	331	333	346	336	347	356	382	414	398	428	444	444	452	434	468	421	423	434	448	459	444	469	474	470	466	487	447	457	474	486	512	495	467	499	462	463	489	492	501	511	507	522	513
190	919	953	893	873	885	879	945	901	917	894	926	927	956	1017	979	1002	964	984	957	981	973	1010	1003	966	994	980	997	993	1034	985	1038	1124	1081	1109	1111	1085	1111	1091	1056	1123	1126	1085	1103	1118	1111	1141	1149	1120	1182
0	96	112	101	111	109	120	109	117	110	106	106	123	132	129	123	75	65	59	62	65	59	68	72	90	91	99	109	106	101	113	88	91	85	80	93	87	84	81	80	84	82	82	78	81	79	76	77	74	82
191	121	130	126	113	118	116	113	115	120	124	133	122	147	160	145	161	149	98	73	65	75	73	63	73	75	69	80	81	87	97	102	48	107	107	86	116	110	103	102	91	86	84	87	88	91	89	86	82	98
192	541	553	504	502	502	514	525	507	510	463	486	484	511	536	519	560	566	555	573	627	643	651	650	693	704	720	697	724	717	579	409	335	211	234	222	227	224	198	181	192	201	177	190	188	183	187	184	174	175
193	342	340	358	366	393	387	449	509	537	533	584	597	581	597	550	563	591	611	643	651	704	678	707	683	674	687	702	721	726	785	779	818	780	737	719	686	583	469	280	243	184	179	194	203	202	202	206	201	208
0	695	700	709	640	624	607	629	667	671	660	704	689	662	692	645	669	681	586	687	711	672	675	716	722	717	747	715	716	835	755	752	799	768	667	686	625	606	654	673	716	723	735	700	716	735	814	768	829	771
0	375	383	375	367	370	397	404	380	381	407	368	396	415	399	423	413	394	425	450	444	435	462	450	445	442	425	368	389	450	455	450	467	449	453	451	433	471	483	466	477	453	438	457	451	474	501	514	543	523
194	409	428	416	411	430	445	416	477	450	449	459	477	478	453	449	457	452	475	484	457	459	466	493	505	513	522	502	506	488	489	496	459	463	481	478	495	510	503	504	167	145	147	150	147	134	126	148	131	140
195	1264	1233	1203	1220	1159	1123	1118	1119	1141	1135	1232	1228	1254	1215	1127	1111	1201	1265	1177	1209	1131	1163	1175	1240	1256	1245	1300	1312	1395	1337	1392	1447	1350	1364	1426	1346	1388	1391	1395	1398	1349	1366	1390	1347	1406	1365	1429	1496	1437
0	1589	1444	1521	1490	1506	1425	1463	1511	1444	1487	1508	1509	1487	1506	1549	1595	1580	1618	1546	1627	1757	1605	1619	1594	1566	1622	1533	1597	1645	1674	1645	1720	1586	1697	1726	1691	1655	1713	1732	1700	1684	1692	1692	1626	1776	1688	1717	1677	1785
196	632	578	508	456	460	439	422	409	431	438	467	482	516	509	583	576	608	586	621	608	626	634	646	642	671	645	633	658	666	658	694	679	649	597	513	252	225	241	240	240	257	242	244	250	238	236	227	248	255
0	237	224	225	214	209	195	208	229	233	240	239	235	250	239	240	248	245	234	246	240	264	271	289	287	293	284	301	315	333	338	344	352	359	392	386	375	375	381	352	367	392	419	411	431	421	434	442	453	439
197	618	585	589	590	618	564	628	633	655	640	696	707	686	705	707	672	709	692	720	676	672	683	695	691	695	716	742	761	810	806	841	824	832	845	819	791	791	804	764	775	789	759	772	787	769	871	830	894	860
0	667	661	649	647	594	550	595	669	658	595	679	701	681	694	658	697	733	623	736	703	729	686	717	662	642	685	599	655	713	678	659	702	690	638	632	602	581	686	641	673	709	682	659	727	748	784	753	812	834
198	556	481	483	485	463	429	442	397	356	374	412	390	384	403	405	440	437	453	470	468	428	470	490	503	499	518	533	594	557	618	552	553	591	537	537	530	542	550	497	476	462	495	548	558	529	525	516	487	486
0	NaN	NaN	NaN	NaN	NaN	NaN	NaN	NaN	NaN	NaN	NaN	NaN	NaN	NaN	NaN	NaN	NaN	NaN	NaN	NaN	NaN	NaN	NaN	NaN	NaN	NaN	NaN	NaN	NaN	NaN	NaN	NaN	NaN	NaN	NaN	NaN	NaN	NaN	NaN	NaN	NaN	NaN	NaN	NaN	NaN	NaN	NaN	NaN	NaN
199	499	514	332	372	775	802	744	822	769	774	850	876	930	344	429	476	501	470	486	525	541	535	563	557	555	563	556	546	630	633	603	638	629	574	583	541	560	601	573	571	552	538	540	537	549	611	578	596	592
200	1633	1558	1639	1621	1580	1546	1495	1623	1627	1585	1737	1740	1721	1741	1752	1840	1698	1782	1653	877	1711	1801	885	1884	1827	1881	1886	1901	1934	1919	1927	2053	1834	2060	2067	2134	2088	2143	2149	2146	2203	2204	2198	2207	2381	2227	2154	2263	2422
0	1838	1827	1824	1736	1768	1748	1825	1764	1773	1831	1798	1854	1796	1818	1839	1799	1848	1838	1822	1803	1840	1781	1753	1796	1705	1727	1728	1770	1697	1711	1686	1734	1599	502	449	464	460	459	460	462	454	453	462	455	481	468	459	455	470
0	427	441	445	467	448	469	450	460	446	453	468	462	476	493	485	474	482	480	535	494	507	518	506	522	503	478	512	519	532	528	553	531	556	532	535	566	543	565	537	550	560	564	594	583	589	606	614	592	605
201	660	632	667	626	608	608	554	575	543	585	608	623	615	624	639	660	641	589	653	601	628	631	626	632	618	635	624	625	659	653	646	717	666	586	611	600	606	612	611	584	626	583	568	621	597	676	659	696	651
0	729	704	693	709	681	674	700	696	697	733	732	255	669	660	681	640	655	675	671	204	188	187	182	196	72	100	118	169	163	182	226	248	298	339	350	346	360	341	336	362	380	384	378	356	386	440	431	450	449
0	345	331	353	352	317	327	263	312	297	301	331	338	345	334	342	347	353	287	378	361	359	351	419	433	410	408	402	383	479	445	427	456	426	403	382	365	372	450	455	411	446	442	396	406	453	489	455	495	448
0	225	250	247	259	234	260	218	248	NaN	NaN	NaN	NaN	NaN	NaN	NaN	NaN	NaN	NaN	NaN	NaN	NaN	NaN	NaN	NaN	NaN	NaN	NaN	NaN	NaN	NaN	NaN	NaN	NaN	NaN	NaN	NaN	NaN	NaN	NaN	NaN	NaN	NaN	NaN	NaN	NaN	NaN	NaN	NaN	NaN
202	537	560	539	524	524	483	522	524	480	554	579	479	555	544	540	573	572	640	537	568	627	607	627	591	604	637	595	608	606	614	594	605	649	620	618	631	661	612	561	621	621	602	645	617	571	597	660	609	701
0	687	663	666	621	595	579	590	513	555	565	584	573	623	638	651	623	638	631	675	648	688	689	708	755	747	731	694	697	293	749	709	760	746	700	731	760	728	756	735	755	751	755	789	702	730	770	739	787	758
203	369	400	385	375	363	358	344	372	357	371	385	352	381	359	384	400	354	335	362	351	377	355	356	372	329	368	376	386	352	394	376	405	389	374	406	382	416	405	458	432	461	455	484	465	466	445	444	432	434
204	617	574	565	536	508	545	543	587	602	580	579	606	566	600	606	573	586	591	578	559	525	550	521	539	569	561	595	640	615	590	615	620	629	627	631	631	600	607	591	619	574	598	610	582	630	638	670	680	729
0	524	521	483	448	454	433	438	507	505	513	529	516	544	548	582	522	520	584	573	570	611	572	566	588	593	654	628	623	611	557	610	646	556	606	628	623	621	585	644	609	549	577	549	569	605	658	676	677	670
0	424	799	430	417	406	414	382	425	432	388	450	448	479	496	429	447	461	448	507	502	502	484	512	494	487	527	532	535	593	562	553	590	NaN	NaN	NaN	NaN	NaN	NaN	NaN	NaN	NaN	NaN	NaN	NaN	NaN	NaN	NaN	NaN	NaN
0	329	297	346	317	308	288	288	322	343	303	349	308	335	350	363	331	341	352	381	354	374	373	343	401	330	401	373	398	395	372	399	388	377	371	348	369	374	389	402	375	374	384	382	405	411	382	411	404	354
0	264	277	216	235	255	219	292	272	261	290	NaN	NaN	NaN	NaN	NaN	NaN	NaN	NaN	NaN	NaN	NaN	NaN	NaN	NaN	NaN	NaN	NaN	NaN	NaN	NaN	NaN	NaN	NaN	NaN	NaN	NaN	NaN	NaN	NaN	NaN	NaN	NaN	NaN	NaN	NaN	NaN	NaN	NaN	NaN
0	552	592	604	547	576	563	597	566	552	555	580	549	598	562	586	603	573	551	635	588	609	561	558	545	536	588	612	587	597	607	601	596	601	584	608	635	610	672	628	663	628	648	651	619	622	619	654	686	737
0	554	568	538	554	512	535	535	592	592	608	622	591	602	626	639	636	662	631	676	654	685	656	674	688	651	658	700	664	663	664	674	663	676	691	670	664	697	679	695	693	707	698	708	761	727	811	734	746	739
205	489	499	502	503	474	474	488	553	530	558	536	535	550	538	530	527	568	594	568	559	560	555	569	584	584	587	595	625	631	595	593	594	559	573	573	573	608	627	516	191	147	155	159	149	144	156	133	128	121
206	488	499	469	515	475	468	486	494	535	518	536	530	544	573	564	547	565	554	545	585	602	568	572	556	570	572	574	576	573	572	566	571	607	558	568	567	537	603	603	619	594	615	610	617	637	650	643	650	696
0	333	211	159	130	110	95	61	70	93	97	127	138	101	81	56	85	53	28	38	15	31	16	32	46	4	14	18	19	NaN	NaN	NaN	NaN	NaN	NaN	NaN	NaN	NaN	NaN	NaN	NaN	NaN	NaN	NaN	NaN	NaN	NaN	NaN	NaN	NaN
207	316	311	330	330	111	138	152	156	210	303	341	422	430	452	511	561	563	556	596	603	656	727	761	737	759	815	803	841	846	825	807	882	873	819	773	868	763	816	872	829	897	853	821	827	842	846	841	883	874
0	29	119	118	151	169	175	209	199	210	189	184	185	218	210	254	250	260	274	269	284	314	332	298	290	314	293	304	343	339	333	326	336	350	372	360	318	343	337	304	293	293	287	257	252	217	186	147	NaN	NaN
0	531	545	519	550	535	549	544	550	580	622	615	643	633	624	627	629	651	659	674	668	659	675	628	614	603	614	655	591	617	630	671	631	615	610	633	648	670	702	682	635	686	659	657	661	644	671	675	703	691
0	434	463	448	462	462	444	459	498	461	432	461	505	478	475	456	455	452	470	481	479	460	502	471	456	474	435	480	504	515	521	490	499	495	515	507	511	525	499	510	535	514	546	540	551	608	536	514	569	559
0	525	134	211	204	177	189	183	143	169	41	NaN	NaN	NaN	NaN	NaN	NaN	NaN	NaN	NaN	NaN	NaN	NaN	NaN	NaN	NaN	NaN	NaN	NaN	NaN	NaN	NaN	NaN	NaN	NaN	NaN	NaN	NaN	NaN	NaN	NaN	NaN	NaN	NaN	NaN	NaN	NaN	NaN	NaN	NaN
208	502	507	501	506	473	501	499	574	588	597	643	669	625	595	614	592	595	617	611	595	599	637	667	717	649	689	658	704	711	713	712	707	729	766	778	739	743	722	685	729	768	798	709	719	722	754	726	756	757
0	638	618	656	611	617	586	619	632	619	642	605	617	656	622	617	627	634	654	681	640	689	701	696	691	684	701	698	676	741	720	730	748	716	742	785	783	770	794	780	783	793	822	804	809	802	821	819	780	770
0	549	565	594	594	606	544	609	559	574	273	584	547	571	579	576	592	580	574	593	554	606	618	608	619	623	658	657	651	639	665	643	627	646	673	651	679	668	705	712	711	710	724	697	721	635	702	680	672	661
0	538	510	511	462	501	482	480	495	495	464	500	484	492	467	478	468	488	484	497	490	565	538	506	518	497	507	516	519	526	474	528	539	562	541	533	561	560	581	587	585	589	590	591	620	589	599	584	591	589
0	591	625	651	661	642	634	655	647	683	644	646	647	652	624	651	670	733	691	684	702	667	664	671	707	698	707	723	693	700	724	734	720	687	755	760	722	782	797	828	810	835	803	762	802	776	780	834	813	813
0	151	56	44	55	31	43	16	38	31	50	40	59	46	40	51	75	56	48	23	77	44	21	56	59	62	41	60	74	52	56	97	97	47	91	111	94	104	78	132	145	130	109	132	166	NaN	NaN	NaN	NaN	NaN
0	382	380	418	365	388	395	386	429	431	406	399	456	371	414	393	378	385	356	355	388	376	377	358	404	353	360	384	368	433	384	401	413	406	364	366	324	365	376	411	418	410	449	435	431	398	450	428	403	390
209	569	605	570	585	601	558	586	596	629	649	622	655	620	698	677	665	691	666	711	696	659	702	679	710	713	716	709	728	708	702	706	733	720	740	683	712	754	715	698	724	705	705	712	731	722	715	733	704	711
210	478	467	484	439	458	448	444	463	461	496	464	475	467	484	470	507	510	484	497	495	484	495	470	523	513	501	533	514	560	543	500	507	548	512	529	549	430	269	189	167	172	187	182	190	182	180	170	162	161
211	335	967	999	1017	986	1023	982	372	1000	1086	1099	1047	642	1076	1123	1146	1115	1164	328	290	284	284	278	285	124	116	127	139	175	224	247	277	343	369	402	440	450	510	496	520	531	547	555	565	271	139	126	115	108
0	NaN	NaN	NaN	NaN	NaN	NaN	NaN	NaN	NaN	NaN	NaN	NaN	NaN	NaN	NaN	NaN	NaN	NaN	NaN	NaN	NaN	NaN	NaN	NaN	NaN	NaN	NaN	NaN	NaN	NaN	NaN	NaN	NaN	NaN	NaN	NaN	NaN	NaN	NaN	NaN	NaN	NaN	NaN	NaN	NaN	NaN	NaN	NaN	NaN
0	537	544	545	520	512	536	493	526	530	477	502	498	520	552	556	582	563	578	616	576	567	576	560	572	581	NaN	NaN	NaN	NaN	NaN	NaN	NaN	NaN	NaN	NaN	NaN	NaN	NaN	NaN	NaN	NaN	NaN	NaN	NaN	NaN	NaN	NaN	NaN	NaN
212	538	495	448	516	481	524	498	496	524	480	534	576	583	552	530	539	501	501	582	507	536	530	542	540	506	559	593	542	596	609	541	562	580	589	561	600	570	567	601	578	615	569	609	556	635	600	588	622	679
213	566	554	547	557	545	581	578	546	570	577	619	597	593	624	590	606	618	677	631	658	640	648	618	663	668	674	673	717	674	660	677	694	673	673	699	679	695	709	680	720	723	720	713	757	729	726	745	730	733
214	529	538	517	487	510	507	484	511	517	540	548	530	550	559	584	570	568	562	565	571	561	530	517	512	544	531	531	517	515	489	491	519	538	511	526	564	581	594	615	567	583	562	551	538	547	507	505	507	508
0	993	971	999	982	993	995	970	958	1026	1005	1030	1064	1000	1036	1106	1091	1156	1095	1145	1141	1181	1156	NaN	NaN	NaN	NaN	NaN	NaN	NaN	NaN	NaN	NaN	NaN	NaN	NaN	NaN	NaN	NaN	NaN	NaN	NaN	NaN	NaN	NaN	NaN	NaN	NaN	NaN	NaN
0	591	573	558	536	554	570	568	593	597	634	618	602	605	609	609	588	623	627	683	649	666	699	686	718	688	693	694	715	699	704	718	666	666	676	651	711	712	708	700	706	740	733	764	740	730	737	734	738	754
0	608	600	551	581	574	587	564	615	580	591	592	618	609	632	674	659	658	668	649	656	621	623	646	684	626	701	683	706	687	675	725	716	719	706	708	687	770	751	773	809	791	741	741	774	773	815	853	829	882
0	NaN	NaN	NaN	NaN	NaN	NaN	NaN	NaN	NaN	NaN	NaN	NaN	NaN	NaN	NaN	NaN	NaN	NaN	NaN	NaN	NaN	NaN	NaN	NaN	NaN	NaN	NaN	NaN	NaN	NaN	NaN	NaN	NaN	NaN	NaN	NaN	NaN	NaN	NaN	NaN	NaN	NaN	NaN	NaN	NaN	NaN	NaN	NaN	NaN
0	62	139	177	213	244	237	259	257	259	242	250	306	304	310	331	323	335	339	343	344	349	342	339	338	337	349	343	346	339	336	344	349	345	341	365	345	343	344	305	344	308	333	349	326	323	321	296	314	351
0	482	484	490	467	475	482	506	477	492	515	467	500	503	512	490	496	533	534	502	504	511	530	546	549	546	561	557	548	578	572	562	542	580	568	562	563	581	613	582	594	589	608	648	622	603	592	587	618	600
0	716	718	699	376	632	241	198	193	205	106	100	100	130	131	172	193	237	253	245	260	278	319	279	285	354	354	347	357	385	405	393	381	400	428	419	451	445	445	461	496	472	466	462	476	458	471	499	460	505
215	197	229	214	227	265	242	276	271	261	283	254	267	306	325	317	318	333	368	347	359	366	375	364	387	373	387	372	411	416	401	399	397	401	430	410	435	428	431	427	420	413	411	388	399	389	383	385	404	395
0	796	815	796	806	825	787	773	780	788	753	708	671	550	668	703	745	724	727	779	789	874	840	861	409	234	230	226	231	125	105	108	113	154	182	230	288	337	352	367	380	375	350	371	398	406	410	455	436	421
0	509	506	476	499	514	507	560	561	599	542	576	575	604	549	553	611	588	532	624	540	616	603	616	555	573	610	597	582	564	604	606	651	641	655	643	682	665	672	654	658	672	674	689	739	754	795	789	756	783
0	575	557	569	602	549	547	513	564	580	562	594	628	613	601	616	558	569	639	618	605	595	586	604	638	666	643	653	643	628	646	655	622	635	612	639	680	715	702	699	673	730	677	689	660	687	731	735	687	743
216	519	525	514	528	533	524	514	563	586	562	597	630	598	570	605	621	648	601	602	599	639	669	685	664	624	685	683	667	659	630	646	705	647	641	700	682	654	227	678	673	730	737	760	740	770	779	784	778	765
0	520	558	493	504	542	533	515	525	534	527	542	564	588	541	514	526	540	593	522	566	550	592	573	524	606	619	621	595	602	585	598	607	619	267	637	645	622	652	638	274	660	290	320	670	671	707	691	709	690
0	226	120	78	77	70	79	48	61	28	18	90	61	75	34	67	47	68	42	65	54	37	34	53	15	80	42	75	50	55	53	101	69	60	76	66	52	96	87	115	124	135	121	137	149	197	219	210	181	166
217	373	383	393	412	400	369	393	390	366	432	439	421	423	142	417	376	402	405	405	433	404	452	437	444	420	442	468	394	389	411	442	398	420	435	426	433	459	434	424	428	445	458	443	433	424	452	475	476	480
0	494	526	538	566	573	575	557	583	566	607	620	626	590	574	576	616	591	590	586	562	563	581	614	585	622	634	587	615	618	612	608	600	254	634	638	588	658	635	627	641	NaN	NaN	NaN	NaN	NaN	NaN	NaN	NaN	NaN
218	423	439	432	446	474	435	409	444	426	452	427	438	434	440	454	464	441	461	441	458	447	467	472	482	461	467	490	485	490	482	197	453	452	442	435	460	217	489	494	501	469	528	501	516	497	533	547	529	548
0	507	536	505	556	513	506	532	540	520	557	547	561	588	555	568	609	587	583	548	559	533	578	580	552	540	550	560	575	609	NaN	NaN	NaN	NaN	NaN	NaN	NaN	NaN	NaN	NaN	NaN	NaN	NaN	NaN	NaN	NaN	NaN	NaN	NaN	NaN
0	306	320	277	295	315	270	310	305	296	309	342	349	344	349	341	364	359	383	331	379	376	406	390	383	382	386	351	377	383	401	NaN	NaN	NaN	NaN	NaN	NaN	NaN	NaN	NaN	NaN	NaN	NaN	NaN	NaN	NaN	NaN	NaN	NaN	NaN
0	382	402	416	386	412	416	420	428	415	431	444	426	407	431	461	462	458	482	470	486	498	531	502	514	506	509	512	535	539	549	545	541	548	543	574	543	563	555	561	597	595	576	579	580	565	575	599	604	572
0	177	217	230	224	231	179	175	235	229	223	202	221	183	203	149	257	210	258	255	237	NaN	NaN	NaN	NaN	NaN	NaN	NaN	NaN	NaN	NaN	NaN	NaN	NaN	NaN	NaN	NaN	NaN	NaN	NaN	NaN	NaN	NaN	NaN	NaN	NaN	NaN	NaN	NaN	NaN
219	1393	1376	1323	1270	1163	1128	945	977	1002	1016	1123	1222	1313	1308	1361	1387	559	486	460	483	462	461	499	217	358	328	369	444	522	613	693	778	779	784	851	881	934	927	930	882	864	901	885	889	908	909	858	848	798
0	5	NaN	NaN	NaN	NaN	NaN	NaN	NaN	NaN	NaN	NaN	NaN	NaN	NaN	NaN	NaN	NaN	NaN	NaN	NaN	NaN	NaN	NaN	NaN	NaN	NaN	NaN	NaN	NaN	NaN	NaN	NaN	NaN	NaN	NaN	NaN	NaN	NaN	NaN	NaN	NaN	NaN	NaN	NaN	NaN	NaN	NaN	NaN	NaN
220	87	15	139	168	200	174	34	171	180	201	185	228	151	210	218	224	163	237	103	216	186	196	239	293	228	292	242	288	272	249	273	254	267	232	239	112	300	219	280	255	244	278	221	295	324	259	306	325	298
0	NaN	NaN	NaN	NaN	NaN	NaN	NaN	NaN	NaN	NaN	NaN	NaN	NaN	NaN	NaN	NaN	NaN	NaN	NaN	NaN	NaN	NaN	NaN	NaN	NaN	NaN	NaN	NaN	NaN	NaN	NaN	NaN	NaN	NaN	NaN	NaN	NaN	NaN	NaN	NaN	NaN	NaN	NaN	NaN	NaN	NaN	NaN	NaN	NaN
221	587	556	557	546	531	542	526	529	526	535	548	531	568	526	567	596	583	624	643	630	628	654	675	665	659	664	696	669	670	693	705	700	706	682	206	186	174	144	135	147	138	162	158	157	170	153	163	155	156
0	1026	989	1020	1088	1051	993	1086	1085	1104	1038	1061	1130	1120	1139	1147	1136	1124	1158	1105	1156	1185	1150	1130	1173	1180	1155	1205	1171	1173	1250	1220	1239	1302	1230	567	1259	1232	1224	1285	1229	1277	1270	1301	1313	1321	1308	1393	1373	1358
0	421	421	427	419	461	419	419	452	432	446	447	438	471	471	450	503	397	441	422	458	452	466	458	500	466	472	472	473	482	542	457	490	458	483	530	538	506	526	531	520	551	557	555	555	525	493	551	580	612
0	NaN	NaN	NaN	NaN	NaN	NaN	NaN	NaN	NaN	NaN	NaN	NaN	NaN	NaN	NaN	NaN	NaN	NaN	NaN	NaN	NaN	NaN	NaN	NaN	NaN	NaN	NaN	NaN	NaN	NaN	NaN	NaN	NaN	NaN	NaN	NaN	NaN	NaN	NaN	NaN	NaN	NaN	NaN	NaN	NaN	NaN	NaN	NaN	NaN
222	397	393	407	420	402	398	407	152	359	337	387	362	391	379	396	409	382	402	391	419	429	443	470	443	443	468	495	475	523	472	417	450	460	441	470	476	500	505	514	509	487	484	553	481	502	499	479	516	516
223	582	543	520	515	540	549	608	583	577	598	581	567	568	560	580	543	551	503	497	486	471	460	504	538	552	552	602	606	579	600	592	571	585	608	605	604	619	576	198	149	134	132	122	132	113	134	131	128	128
224	1121	1116	1087	1146	1143	1156	1194	764	383	362	360	352	367	370	386	187	174	180	226	312	386	416	482	492	508	546	564	590	576	613	621	614	658	687	705	696	272	691	688	712	739	747	754	752	769	772	766	729	656
0	1100	1083	974	1052	1058	1061	1146	1063	1101	1190	1044	1108	1109	1164	1165	1234	1076	1129	1179	1206	1186	1165	1129	1139	1215	1243	1194	1156	1250	1283	1277	1245	1266	1308	1272	1307	1202	1344	1289	1228	1299	1260	1278	1359	1359	1358	711	1443	1438
0	614	609	624	605	612	676	661	634	646	688	682	666	671	672	704	663	640	623	648	628	674	665	681	648	646	664	696	686	734	743	702	679	680	679	717	706	708	748	735	730	761	719	763	NaN	NaN	NaN	NaN	NaN	NaN
225	552	1007	1039	1062	1060	1033	1107	405	339	463	1161	1182	1114	467	1156	1201	1184	1271	1203	442	376	356	346	348	362	137	160	240	363	418	463	506	512	515	514	511	453	486	464	446	438	423	417	410	374	370	383	215	447
0	NaN	NaN	NaN	NaN	NaN	NaN	NaN	NaN	NaN	NaN	NaN	NaN	NaN	NaN	NaN	NaN	NaN	NaN	NaN	NaN	NaN	NaN	NaN	NaN	NaN	NaN	NaN	NaN	NaN	NaN	NaN	NaN	NaN	NaN	NaN	NaN	NaN	NaN	NaN	NaN	NaN	NaN	NaN	NaN	NaN	NaN	NaN	NaN	NaN
0	592	594	583	612	614	583	610	577	564	620	645	652	637	605	614	639	644	627	622	624	617	670	649	652	647	635	653	647	666	653	644	641	665	627	635	635	620	647	605	582	622	652	629	598	573	587	622	599	623
226	321	313	301	337	288	350	344	300	243	306	310	347	339	379	406	387	371	359	378	356	312	351	417	394	380	365	341	396	347	376	355	451	400	332	378	400	381	431	384	399	424	444	417	423	416	458	463	470	437
227	384	381	400	375	200	407	415	441	461	443	423	445	426	484	483	487	489	505	518	540	519	563	559	500	512	514	526	512	514	517	533	558	561	583	621	610	614	553	600	552	558	547	573	508	595	562	586	619	592
0	499	505	487	408	458	358	365	365	355	364	388	270	248	253	225	266	239	307	201	262	252	224	235	234	252	244	209	198	NaN	NaN	NaN	NaN	NaN	NaN	NaN	NaN	NaN	NaN	NaN	NaN	NaN	NaN	NaN	NaN	NaN	NaN	NaN	NaN	NaN
0	397	337	398	452	388	454	415	442	395	449	409	458	411	448	432	449	431	411	398	448	441	462	471	456	465	469	445	454	449	441	445	456	440	447	466	461	468	480	472	464	NaN	NaN	NaN	NaN	NaN	NaN	NaN	NaN	NaN
228	387	318	323	329	352	364	385	394	321	424	401	452	327	415	447	478	438	419	430	464	476	441	466	487	479	454	457	453	440	456	427	501	437	383	478	451	403	481	414	457	450	504	484	482	492	479	473	531	547
0	358	355	321	332	255	266	266	254	271	295	296	321	361	385	406	383	398	421	418	436	447	455	465	485	504	505	510	496	513	497	503	504	513	517	486	506	516	515	512	500	521	528	554	543	539	547	552	574	567
0	403	435	437	432	429	438	455	462	440	448	470	474	473	480	470	491	491	486	507	498	488	508	489	505	484	520	510	513	508	524	528	517	515	519	518	541	540	552	543	564	545	583	572	580	593	598	595	596	585
0	486	453	503	498	491	504	497	479	489	536	554	566	534	556	589	591	626	599	574	595	624	625	590	604	602	594	666	659	676	598	631	618	659	622	616	651	580	677	673	667	604	667	623	658	689	691	681	726	737
0	469	477	503	535	177	535	590	570	529	610	603	663	630	591	625	681	637	642	605	623	625	642	617	652	617	616	617	675	593	626	550	633	634	644	659	659	674	666	699	719	721	751	743	691	670	599	481	466	495
0	546	549	569	612	557	567	533	586	540	580	590	648	623	613	583	642	631	617	589	604	639	579	541	672	628	638	629	639	632	690	695	691	651	654	708	732	655	723	752	736	744	744	742	731	740	706	745	746	757
0	444	384	474	515	519	556	527	468	534	568	550	584	565	601	643	621	589	562	587	644	647	627	666	635	701	630	684	635	669	663	646	730	685	712	655	686	682	736	747	687	696	736	644	702	719	723	706	721	663
0	1	NaN	NaN	NaN	NaN	NaN	NaN	NaN	NaN	NaN	NaN	NaN	NaN	NaN	NaN	NaN	NaN	NaN	NaN	NaN	NaN	NaN	NaN	NaN	NaN	NaN	NaN	NaN	NaN	NaN	NaN	NaN	NaN	NaN	NaN	NaN	NaN	NaN	NaN	NaN	NaN	NaN	NaN	NaN	NaN	NaN	NaN	NaN	NaN
0	410	441	415	414	421	404	429	430	420	427	449	428	466	453	464	477	457	452	452	452	461	440	433	459	459	447	451	452	471	477	500	498	494	479	499	474	487	476	489	476	507	488	498	467	467	466	481	473	491
0	8	NaN	NaN	NaN	NaN	NaN	NaN	NaN	NaN	NaN	NaN	NaN	NaN	NaN	NaN	NaN	NaN	NaN	NaN	NaN	NaN	NaN	NaN	NaN	NaN	NaN	NaN	NaN	NaN	NaN	NaN	NaN	NaN	NaN	NaN	NaN	NaN	NaN	NaN	NaN	NaN	NaN	NaN	NaN	NaN	NaN	NaN	NaN	NaN
0	377	385	411	405	431	419	417	427	430	439	455	447	466	450	475	422	482	488	489	484	476	484	449	446	488	452	494	479	482	496	504	495	489	483	479	492	451	483	474	459	477	497	493	491	501	512	519	503	489
229	381	370	384	359	372	379	388	421	399	438	404	397	406	392	380	391	395	379	374	369	381	329	375	390	403	404	421	379	406	382	405	389	412	424	393	403	375	391	366	387	402	411	378	376	397	427	407	419	399
0	387	NaN	NaN	NaN	NaN	NaN	NaN	NaN	NaN	NaN	NaN	NaN	NaN	NaN	NaN	NaN	NaN	NaN	NaN	NaN	NaN	NaN	NaN	NaN	NaN	NaN	NaN	NaN	NaN	NaN	NaN	NaN	NaN	NaN	NaN	NaN	NaN	NaN	NaN	NaN	NaN	NaN	NaN	NaN	NaN	NaN	NaN	NaN	NaN
230	725	702	697	691	767	733	724	724	715	774	846	814	809	849	366	286	260	249	108	150	230	260	258	279	290	342	382	375	404	392	397	463	441	443	461	472	470	464	479	454	478	457	467	458	484	467	497	485	492
231	586	580	631	658	632	619	654	627	606	690	741	768	708	710	686	798	752	703	766	741	751	741	791	783	790	828	801	777	775	772	786	799	811	810	804	862	828	928	860	850	878	877	900	870	811	898	889	902	936
232	537	531	551	575	551	535	537	550	537	540	524	572	574	555	571	557	576	580	607	636	551	619	636	675	658	670	635	683	754	677	689	709	677	682	728	691	674	754	789	723	789	788	767	744	784	715	761	828	742
0	NaN	NaN	NaN	NaN	NaN	NaN	NaN	NaN	NaN	NaN	NaN	NaN	NaN	NaN	NaN	NaN	NaN	NaN	NaN	NaN	NaN	NaN	NaN	NaN	NaN	NaN	NaN	NaN	NaN	NaN	NaN	NaN	NaN	NaN	NaN	NaN	NaN	NaN	NaN	NaN	NaN	NaN	NaN	NaN	NaN	NaN	NaN	NaN	NaN
0	290	124	117	137	136	128	172	273	347	414	174	174	212	227	218	288	331	375	736	352	357	195	212	317	334	326	714	779	302	NaN	NaN	NaN	NaN	NaN	NaN	NaN	NaN	NaN	NaN	NaN	NaN	NaN	NaN	NaN	NaN	NaN	NaN	NaN	NaN
233	403	409	425	397	392	383	399	444	418	423	398	437	422	413	436	419	418	394	427	435	430	395	419	403	397	401	381	382	368	392	396	397	390	435	410	414	410	380	381	416	411	468	454	412	415	418	402	432	458
234	227	240	257	263	252	265	219	242	227	237	281	293	305	307	325	352	340	358	362	345	338	301	275	294	308	284	282	290	273	280	331	337	327	354	346	372	362	370	374	376	372	383	384	381	363	393	400	420	442
0	355	352	365	387	361	359	373	393	322	392	407	385	383	391	386	387	372	97	414	420	436	414	435	412	405	414	433	396	394	455	414	395	429	458	451	438	451	462	447	445	448	437	472	442	439	427	447	469	492
235	341	325	349	341	337	369	413	473	457	505	521	515	588	406	447	447	490	442	488	491	483	502	488	491	488	488	511	486	481	485	496	507	521	534	506	534	511	530	532	535	533	541	544	552	529	562	575	567	520
0	512	513	520	507	526	501	509	529	533	528	514	516	521	490	510	528	570	511	550	529	553	530	507	505	539	525	557	529	532	545	524	555	542	541	538	571	543	504	509	532	513	532	538	554	558	577	605	601	563
236	678	690	686	661	664	688	704	713	674	726	700	749	707	725	741	729	730	686	801	826	411	302	286	246	256	103	191	249	287	330	354	408	408	374	383	393	399	421	431	456	445	472	437	473	469	440	419	446	420
237	302	272	268	275	284	132	125	154	178	218	244	289	311	336	338	356	346	278	198	305	343	369	371	370	399	380	387	410	405	408	378	414	414	405	425	427	441	441	484	450	475	484	512	522	535	504	562	535	531
0	357	367	406	367	377	352	379	351	416	414	381	397	406	383	399	153	397	446	419	432	437	433	416	405	394	402	452	395	407	404	397	396	454	426	472	473	467	459	456	448	443	424	468	462	455	410	431	464	451
0	489	495	548	527	509	486	503	517	518	497	514	524	545	551	565	570	579	NaN	NaN	NaN	NaN	NaN	NaN	NaN	NaN	NaN	NaN	NaN	NaN	NaN	NaN	NaN	NaN	NaN	NaN	NaN	NaN	NaN	NaN	NaN	NaN	NaN	NaN	NaN	NaN	NaN	NaN	NaN	NaN
238	948	1011	939	970	1034	1005	1055	1044	1006	979	1063	1042	1063	1086	1014	1079	1052	1046	1106	1106	1101	1108	1083	1068	1142	1075	1027	1068	1058	1002	1039	1056	1006	1019	1073	1036	1000	1072	517	1151	812	434	400	353	339	317	317	307	290
239	209	205	199	204	203	210	233	209	208	207	194	241	222	241	226	242	216	267	284	239	274	290	278	270	277	265	275	262	278	278	279	319	284	303	283	292	317	292	316	290	319	336	290	330	314	302	313	327	325
0	267	209	321	238	231	232	244	218	233	279	275	274	296	220	281	265	304	255	348	318	280	304	274	297	272	343	315	223	298	299	343	342	288	143	349	339	322	321	297	294	365	341	325	298	337	336	351	391	314
240	180	194	202	203	213	227	234	249	245	226	246	245	237	241	260	241	263	251	231	272	273	292	265	260	269	260	267	292	277	269	295	271	284	287	266	277	278	276	273	273	280	307	302	306	307	312	306	288	296
0	525	466	494	543	580	538	548	521	572	599	613	623	568	597	607	589	621	596	619	598	620	611	634	637	606	617	636	620	600	635	595	637	661	653	657	689	691	691	652	684	647	675	654	630	589	558	578	585	625
0	658	626	721	738	798	781	822	864	713	383	345	235	262	268	391	180	185	231	369	320	308	338	408	427	445	471	515	483	537	548	553	579	630	659	662	633	593	633	583	638	582	627	649	628	610	586	633	662	642
241	47	49	70	78	89	98	101	129	122	129	146	84	110	110	154	128	141	112	128	136	135	173	211	208	279	263	264	250	284	303	333	310	360	404	387	299	347	316	317	332	282	348	372	343	290	252	286	289	263
0	64	28	49	40	46	52	43	61	73	76	89	39	40	29	62	48	62	72	70	70	52	60	67	61	90	79	78	50	51	41	70	63	73	72	92	51	65	46	31	40	39	37	51	28	21	18	26	18	11
242	54	69	93	99	126	114	136	161	196	148	156	124	167	130	214	181	45	219	236	255	254	227	222	236	232	277	248	261	293	275	342	306	295	287	313	315	324	332	332	303	316	347	346	314	287	226	237	290	278
0	93	75	70	42	11	7	3	18	15	2	NaN	NaN	NaN	NaN	NaN	NaN	NaN	NaN	NaN	NaN	NaN	NaN	NaN	NaN	NaN	NaN	NaN	NaN	NaN	NaN	NaN	NaN	NaN	NaN	NaN	NaN	NaN	NaN	NaN	NaN	NaN	NaN	NaN	NaN	NaN	NaN	NaN	NaN	NaN
243	177	146	152	120	74	87	82	110	94	69	94	71	100	56	96	89	55	58	63	42	50	87	35	39	85	82	75	73	71	53	47	68	87	91	115	122	105	87	108	115	107	113	145	137	134	169	157	128	111
0	104	86	81	62	35	16	7	18	NaN	NaN	NaN	NaN	NaN	NaN	NaN	NaN	NaN	NaN	NaN	NaN	NaN	NaN	NaN	NaN	NaN	NaN	NaN	NaN	NaN	NaN	NaN	NaN	NaN	NaN	NaN	NaN	NaN	NaN	NaN	NaN	NaN	NaN	NaN	NaN	NaN	NaN	NaN	NaN	NaN
0	12	NaN	NaN	NaN	NaN	NaN	NaN	NaN	NaN	NaN	NaN	NaN	NaN	NaN	NaN	NaN	NaN	NaN	NaN	NaN	NaN	NaN	NaN	NaN	NaN	NaN	NaN	NaN	NaN	NaN	NaN	NaN	NaN	NaN	NaN	NaN	NaN	NaN	NaN	NaN	NaN	NaN	NaN	NaN	NaN	NaN	NaN	NaN	NaN
244	379	298	265	259	260	267	261	270	285	291	333	321	363	403	433	482	475	482	464	471	489	589	569	606	580	607	595	597	570	593	578	607	577	618	570	555	521	516	418	404	404	403	353	324	303	343	303	121	NaN
0	200	NaN	NaN	NaN	NaN	NaN	NaN	NaN	NaN	NaN	NaN	NaN	NaN	NaN	NaN	NaN	NaN	NaN	NaN	NaN	NaN	NaN	NaN	NaN	NaN	NaN	NaN	NaN	NaN	NaN	NaN	NaN	NaN	NaN	NaN	NaN	NaN	NaN	NaN	NaN	NaN	NaN	NaN	NaN	NaN	NaN	NaN	NaN	NaN
0	851	1024	1053	756	947	1013	1192	1035	926	1049	901	1063	1098	970	916	1082	958	982	968	695	1078	951	1069	1019	1046	798	1058	975	1122	731	741	771	815	1055	950	890	943	994	779	712	749	677	746	887	765	759	751	724	657
245	487	485	777	745	633	664	617	626	589	578	613	538	568	518	509	573	517	469	465	434	518	572	519	504	624	654	620	532	538	592	629	588	634	654	790	632	602	662	763	815	784	755	943	797	732	804	791	757	785
0	469	488	486	485	425	466	448	490	492	481	474	487	519	461	498	508	484	487	491	444	452	451	451	459	440	472	444	508	472	518	514	491	482	502	525	500	507	503	527	497	491	455	527	512	482	521	531	533	537
0	109	122	103	107	112	126	85	99	133	97	57	151	155	159	143	181	156	166	161	159	195	139	196	NaN	NaN	NaN	NaN	NaN	NaN	NaN	NaN	NaN	NaN	NaN	NaN	NaN	NaN	NaN	NaN	NaN	NaN	NaN	NaN	NaN	NaN	NaN	NaN	NaN	NaN
0	653	694	708	720	736	696	696	690	719	746	715	754	747	758	799	818	787	786	815	830	738	855	931	816	834	864	883	887	847	883	929	915	886	956	935	937	902	937	953	926	1047	916	1039	1012	996	1005	1028	965	1206
0	409	420	418	426	411	432	474	481	484	472	454	451	452	462	516	467	466	508	437	438	453	461	306	233	718	373	425	501	529	545	555	543	578	570	568	539	563	571	538	553	560	559	542	550	547	548	530	515	525
0	530	544	559	529	554	593	618	608	614	610	635	237	655	NaN	NaN	NaN	NaN	NaN	NaN	NaN	NaN	NaN	NaN	NaN	NaN	NaN	NaN	NaN	NaN	NaN	NaN	NaN	NaN	NaN	NaN	NaN	NaN	NaN	NaN	NaN	NaN	NaN	NaN	NaN	NaN	NaN	NaN	NaN	NaN
246	459	485	481	447	449	443	474	519	470	489	451	495	510	496	558	516	513	493	512	489	509	518	490	521	532	489	509	529	519	541	546	514	505	521	530	521	526	520	509	503	369	168	199	187	164	174	179	178	183
0	857	1034	1052	842	1060	1056	1019	1011	1059	1093	1055	1119	1138	1103	1016	1083	1088	1098	1039	870	1067	1117	1105	1146	1137	1003	1157	1188	1203	945	999	1049	1038	1268	1143	1235	1213	1336	1141	1087	1181	1119	1113	1246	1138	1142	1149	1141	1130
247	189	164	177	184	157	167	195	208	208	194	200	243	210	209	234	200	199	249	240	211	241	235	216	201	249	254	234	273	261	269	245	244	260	275	295	265	260	244	290	266	319	150	125	142	137	157	43	41	46
0	774	818	795	775	810	793	790	834	796	777	829	847	853	890	835	909	897	834	856	857	834	914	978	885	895	944	917	991	925	1010	973	1002	947	971	1019	984	959	975	996	1003	1116	1020	1102	1099	1101	1033	1178	1104	1192
0	617	580	571	569	579	618	610	620	624	617	615	619	619	616	626	601	599	644	616	621	604	608	615	642	693	515	235	242	241	244	244	257	258	94	96	123	105	117	139	180	191	221	232	260	277	322	339	344	366
0	543	511	506	494	472	476	513	497	494	503	514	529	542	526	547	531	555	524	566	543	553	527	509	584	559	560	554	566	566	525	576	550	562	581	576	574	548	582	590	563	560	588	579	592	583	604	589	568	615
0	460	442	467	398	400	399	404	427	430	438	393	420	421	391	423	419	396	403	396	393	403	383	403	434	424	430	418	447	427	458	470	449	450	477	471	470	468	481	467	475	487	490	485	487	546	532	510	490	529
248	134	128	111	114	120	124	128	127	92	117	158	136	131	145	46	154	141	134	155	164	146	156	144	197	162	192	160	194	176	176	224	141	106	115	111	118	115	115	99	116	109	103	95	93	82	90	85	78	78
0	52	63	29	51	46	75	48	84	66	65	73	35	71	87	92	84	88	72	81	75	107	74	95	102	136	134	132	113	151	136	120	161	174	170	218	215	169	144	129	115	111	124	138	126	133	128	125	134	125
0	257	245	235	247	211	235	228	216	260	228	254	259	252	281	253	275	117	269	284	149	291	293	308	322	298	149	325	313	312	307	333	351	143	354	298	314	317	319	161	339	328	334	329	338	354	334	356	333	337
0	489	516	521	485	503	528	517	530	531	537	523	513	513	534	510	504	475	472	470	467	484	448	470	487	462	455	461	468	463	466	479	467	455	479	480	476	530	544	518	512	535	550	558	526	505	491	543	553	634
0	364	351	335	377	395	436	466	450	478	466	480	473	450	469	471	471	448	482	483	497	515	541	562	570	592	597	599	617	588	617	614	622	621	624	610	614	615	641	631	618	645	626	617	621	643	662	656	627	653
0	165	167	191	192	206	199	194	206	183	195	184	197	192	197	200	201	226	235	220	235	241	250	234	230	252	234	241	255	252	244	251	263	277	250	254	256	260	256	282	280	275	291	301	292	292	290	310	301	312
249	208	203	217	228	227	240	248	252	254	273	264	296	259	246	257	279	271	266	270	270	255	271	266	276	269	272	295	299	279	308	285	288	307	287	300	311	311	293	294	306	286	310	310	304	318	314	324	319	332
0	593	577	556	553	543	563	583	598	633	616	601	616	612	658	645	659	600	627	636	637	661	652	654	654	658	633	653	670	687	685	686	693	660	698	692	719	713	705	730	745	723	731	766	788	755	763	768	692	512
0	14	44	53	57	1	36	49	5	49	26	43	69	68	80	80	98	NaN	NaN	NaN	NaN	NaN	NaN	NaN	NaN	NaN	NaN	NaN	NaN	NaN	NaN	NaN	NaN	NaN	NaN	NaN	NaN	NaN	NaN	NaN	NaN	NaN	NaN	NaN	NaN	NaN	NaN	NaN	NaN	NaN
250	141	142	152	158	147	166	170	189	190	190	222	248	260	236	260	278	282	281	313	300	306	297	297	334	337	341	340	352	361	363	373	344	361	353	375	357	375	400	383	400	400	393	402	409	417	410	435	445	446
0	1	2	7	27	23	58	31	4	33	7	46	58	9	72	16	37	23	52	36	17	19	57	70	84	104	103	91	100	115	64	131	105	116	95	120	48	122	86	89	109	141	36	20	154	168	137	160	92	32
0	167	175	196	186	173	168	162	161	153	162	164	173	194	201	207	235	237	244	274	288	300	269	296	264	256	263	247	241	272	330	296	326	325	438	455	481	485	512	499	508	508	511	503	555	496	591	544	564	628
0	NaN	NaN	NaN	NaN	NaN	NaN	NaN	NaN	NaN	NaN	NaN	NaN	NaN	NaN	NaN	NaN	NaN	NaN	NaN	NaN	NaN	NaN	NaN	NaN	NaN	NaN	NaN	NaN	NaN	NaN	NaN	NaN	NaN	NaN	NaN	NaN	NaN	NaN	NaN	NaN	NaN	NaN	NaN	NaN	NaN	NaN	NaN	NaN	NaN
251	553	597	559	566	597	557	575	589	579	519	574	580	581	588	578	587	633	660	640	621	622	639	646	710	684	717	666	707	651	664	635	706	666	725	761	644	698	750	724	747	775	801	772	779	793	865	828	889	918
252	261	270	286	298	283	283	308	302	324	333	318	333	341	352	361	372	360	364	383	381	391	383	388	362	383	385	399	398	392	393	392	407	396	430	444	429	417	421	406	414	445	456	422	453	422	440	427	439	425
253	157	351	453	438	418	442	482	435	492	484	468	450	522	481	484	479	490	474	470	512	488	502	512	501	529	427	186	175	169	164	166	166	169	172	72	73	85	103	135	142	166	202	201	206	217	222	251	258	274
0	72	47	29	76	32	58	5	NaN	NaN	NaN	NaN	NaN	NaN	NaN	NaN	NaN	NaN	NaN	NaN	NaN	NaN	NaN	NaN	NaN	NaN	NaN	NaN	NaN	NaN	NaN	NaN	NaN	NaN	NaN	NaN	NaN	NaN	NaN	NaN	NaN	NaN	NaN	NaN	NaN	NaN	NaN	NaN	NaN	NaN
0	589	605	633	505	352	396	443	451	554	655	634	675	714	710	709	676	683	688	693	672	674	708	717	643	655	639	650	698	691	671	670	690	627	682	707	674	669	687	736	735	735	716	755	736	742	770	721	663	671
254	252	269	266	258	286	288	275	311	336	365	361	373	403	404	417	406	415	414	403	385	382	390	398	392	366	367	395	406	429	436	461	481	514	522	519	530	538	546	561	544	577	599	586	601	615	643	621	498	507
0	470	479	462	521	478	480	471	485	470	483	487	474	490	477	496	479	503	484	515	507	521	533	548	535	571	553	565	557	515	553	527	534	550	541	543	524	546	NaN	NaN	NaN	NaN	NaN	NaN	NaN	NaN	NaN	NaN	NaN	NaN
255	821	810	798	803	718	761	680	717	739	742	745	766	704	725	692	712	709	711	727	733	756	720	263	232	226	238	115	115	123	117	138	175	183	194	201	220	222	226	244	240	261	269	290	316	332	376	378	395	395
0	1	21	NaN	NaN	NaN	NaN	NaN	NaN	NaN	NaN	NaN	NaN	NaN	NaN	NaN	NaN	NaN	NaN	NaN	NaN	NaN	NaN	NaN	NaN	NaN	NaN	NaN	NaN	NaN	NaN	NaN	NaN	NaN	NaN	NaN	NaN	NaN	NaN	NaN	NaN	NaN	NaN	NaN	NaN	NaN	NaN	NaN	NaN	NaN
0	342	309	305	285	292	316	307	317	324	342	322	NaN	NaN	NaN	NaN	NaN	NaN	NaN	NaN	NaN	NaN	NaN	NaN	NaN	NaN	NaN	NaN	NaN	NaN	NaN	NaN	NaN	NaN	NaN	NaN	NaN	NaN	NaN	NaN	NaN	NaN	NaN	NaN	NaN	NaN	NaN	NaN	NaN	NaN
256	283	250	238	244	243	257	238	286	322	320	313	333	352	343	343	363	351	324	376	399	412	413	448	440	460	469	485	450	438	474	482	473	440	445	412	407	390	396	382	385	401	414	414	431	427	412	367	182	176
257	352	370	373	380	369	364	366	375	387	374	381	363	382	141	395	412	137	382	379	392	426	393	406	430	427	439	428	421	421	454	451	468	463	447	464	472	464	462	467	507	500	463	487	508	498	518	518	548	523
0	345	323	310	390	385	307	438	404	423	124	355	406	389	450	NaN	NaN	NaN	NaN	NaN	NaN	NaN	NaN	NaN	NaN	NaN	NaN	NaN	NaN	NaN	NaN	NaN	NaN	NaN	NaN	NaN	NaN	NaN	NaN	NaN	NaN	NaN	NaN	NaN	NaN	NaN	NaN	NaN	NaN	NaN
258	813	807	813	881	813	858	775	836	814	843	857	851	835	858	815	803	818	823	833	813	792	841	855	822	822	754	769	764	756	776	799	800	862	836	879	871	891	913	912	894	927	881	937	970	956	950	923	953	932
0	594	591	566	599	586	611	559	544	556	574	573	600	598	625	586	596	625	641	637	624	627	643	660	640	647	609	651	662	638	636	702	616	680	680	721	697	693	689	698	719	771	764	720	772	782	795	785	784	756
0	575	556	539	568	530	542	542	530	564	574	579	570	547	552	545	574	559	586	606	588	621	598	589	608	595	604	548	576	545	560	576	558	548	546	563	575	550	630	659	249	192	193	199	206	210	53	84	80	95
259	679	657	695	693	678	691	677	660	673	681	660	674	657	672	666	680	671	641	707	684	687	675	651	691	289	746	725	748	708	699	720	707	752	734	742	787	776	774	741	737	767	744	758	778	742	783	782	727	328
0	758	773	733	745	727	723	727	797	774	785	819	775	774	791	774	762	768	743	749	758	773	789	771	758	782	733	731	754	755	764	736	773	789	738	751	713	748	727	723	718	746	765	722	759	729	717	722	742	720
260	697	668	682	666	630	623	639	626	651	661	626	612	665	635	625	679	621	629	618	606	635	599	263	221	224	225	230	106	109	117	132	174	182	193	229	224	228	238	251	255	276	266	282	283	304	275	316	313	336
261	573	545	513	525	481	489	489	496	526	532	552	601	576	619	605	275	621	647	301	640	675	629	341	646	631	684	631	586	308	614	608	639	598	601	621	629	614	264	252	218	225	225	255	122	132	140	162	175	213
0	710	696	660	630	658	658	671	700	742	743	297	706	746	709	723	762	757	738	NaN	NaN	NaN	NaN	NaN	NaN	NaN	NaN	NaN	NaN	NaN	NaN	NaN	NaN	NaN	NaN	NaN	NaN	NaN	NaN	NaN	NaN	NaN	NaN	NaN	NaN	NaN	NaN	NaN	NaN	NaN
0	518	565	552	545	536	546	558	563	592	562	554	574	563	604	603	599	614	607	628	634	631	636	649	651	654	667	678	669	663	671	690	691	688	678	692	669	700	667	696	727	697	702	693	697	703	661	696	721	766
0	695	654	663	721	633	671	629	645	682	689	721	681	705	731	704	700	725	748	730	709	728	761	767	763	771	758	744	771	771	756	783	805	812	810	845	770	793	822	817	808	856	837	830	846	801	881	846	865	838
262	319	295	332	251	250	291	284	337	298	319	355	353	364	359	387	403	354	389	421	394	392	169	432	429	462	446	413	458	521	442	574	545	522	587	554	524	615	600	557	599	610	635	574	607	657	650	651	655	680
263	823	827	789	833	842	888	829	853	861	826	877	851	851	885	862	869	845	857	892	876	839	883	868	865	928	874	840	851	893	816	853	823	776	625	258	251	266	249	255	270	116	123	161	223	292	306	318	350	402
0	203	168	138	99	66	68	72	80	90	90	75	66	75	91	93	101	92	68	80	80	107	84	92	99	84	104	78	123	156	106	110	146	200	176	249	151	157	195	185	202	174	238	225	253	252	270	292	273	242
0	664	734	698	706	698	728	712	731	705	744	738	706	732	700	746	730	751	769	792	789	778	788	776	800	794	780	828	765	801	822	802	792	799	810	805	801	819	801	832	791	832	813	811	781	771	830	805	826	849
264	325	342	323	287	324	356	281	306	304	313	316	380	363	335	373	404	377	398	365	402	416	443	440	425	450	457	176	504	480	508	485	516	520	520	545	556	525	552	514	542	540	541	521	533	515	542	551	599	567
0	299	329	298	279	340	322	317	306	323	354	346	358	367	355	363	409	395	417	407	440	410	370	420	409	423	405	436	370	438	437	425	472	487	467	470	472	432	464	450	454	454	432	446	431	451	433	442	466	457
0	897	820	821	774	809	840	789	849	851	921	921	942	860	927	944	942	931	905	911	963	933	1015	887	921	955	990	1031	983	1016	984	958	994	983	1025	989	1047	1007	1061	941	1015	1050	1065	1077	1039	1060	1102	1057	1114	1108
265	1000	950	1035	994	1067	1049	938	1028	1055	1003	1063	991	992	1058	1063	1052	1022	1019	1124	1135	1126	1087	1154	1103	1182	1228	1203	1140	1224	1216	1184	1200	1290	1277	1089	1214	1264	1214	1276	1238	1293	1250	1255	1265	1299	1301	1371	1321	1288
266	474	503	492	485	479	483	494	492	492	505	481	517	511	531	541	539	576	543	590	590	591	607	603	596	606	640	647	621	639	645	683	684	726	711	720	740	769	766	776	773	789	794	800	824	805	784	789	812	790
0	460	430	427	476	491	533	543	576	593	618	605	626	604	616	616	644	646	710	668	728	742	751	728	756	768	796	830	795	866	839	837	829	844	862	862	920	885	842	926	911	964	942	980	983	964	996	966	982	972
0	402	409	392	386	368	392	392	423	419	418	423	396	419	427	407	419	414	407	426	427	447	460	448	484	445	482	474	509	498	497	492	483	477	493	503	503	488	492	456	510	527	493	516	510	509	541	527	514	492
0	3	NaN	NaN	NaN	NaN	NaN	NaN	NaN	NaN	NaN	NaN	NaN	NaN	NaN	NaN	NaN	NaN	NaN	NaN	NaN	NaN	NaN	NaN	NaN	NaN	NaN	NaN	NaN	NaN	NaN	NaN	NaN	NaN	NaN	NaN	NaN	NaN	NaN	NaN	NaN	NaN	NaN	NaN	NaN	NaN	NaN	NaN	NaN	NaN
0	471	446	451	442	438	463	475	468	470	457	446	455	449	464	456	484	494	447	498	489	486	495	476	495	463	480	467	492	490	493	475	491	472	507	515	487	519	515	496	533	519	541	539	507	526	512	537	523	526
0	558	574	613	574	634	592	616	605	618	602	616	598	614	654	669	660	696	742	728	712	713	688	696	729	731	739	765	753	768	764	793	780	707	759	791	806	799	818	790	836	781	752	734	752	762	782	701	284	235
267	655	623	655	621	661	623	622	648	658	633	603	610	659	654	630	667	670	633	666	667	676	643	632	637	632	731	721	702	766	723	778	702	688	535	222	217	216	217	96	87	89	135	134	140	173	193	237	272	296
0	353	403	434	422	414	462	470	535	468	494	538	464	523	517	540	571	563	603	551	601	545	533	579	591	599	575	555	565	582	619	588	604	635	568	621	599	612	610	645	593	646	614	660	577	586	627	628	645	679
268	539	499	542	521	527	506	512	514	512	507	489	487	208	163	161	169	167	68	75	71	73	96	96	119	141	164	177	194	228	244	260	277	288	302	290	275	295	288	295	308	310	307	314	307	339	333	317	254	136
0	534	542	530	531	556	555	242	542	569	564	444	457	548	481	579	611	537	611	662	601	591	422	609	617	654	352	634	590	606	646	645	642	700	646	358	693	701	724	737	682	636	304	708	341	682	692	784	716	666
269	555	583	598	579	560	565	547	553	509	515	560	576	599	633	579	582	276	678	668	645	252	657	641	710	693	673	624	684	659	725	659	673	643	297	675	435	694	269	275	196	225	290	743	379	739	817	214	319	881
270	582	577	581	541	539	522	588	561	534	548	555	551	538	538	558	583	592	584	604	601	612	569	589	623	603	629	662	629	616	647	620	655	641	645	651	700	671	692	687	692	695	746	707	675	755	729	703	747	781
0	533	501	540	521	552	493	523	521	537	539	586	562	560	546	558	519	538	522	497	545	571	540	549	534	514	567	532	581	578	572	630	605	585	586	613	648	613	643	641	605	614	559	616	598	630	637	658	662	662
271	193	225	85	207	251	234	164	216	168	241	207	224	43	208	246	182	187	187	190	197	195	207	88	88	97	89	99	106	142	144	159	114	70	77	58	72	64	51	57	58	60	57	56	45	30	27	28	30	35
0	370	321	124	335	292	325	365	340	353	387	381	403	349	385	384	372	365	371	405	372	363	369	362	384	355	353	388	365	377	392	432	391	394	395	423	435	409	422	426	454	430	449	434	437	441	432	436	454	445
272	424	414	469	413	431	391	403	390	421	396	413	411	386	408	399	386	367	407	425	393	398	403	386	416	419	440	464	458	453	463	466	435	448	449	444	421	462	450	449	433	414	424	427	407	423	432	464	462	463
273	458	471	496	503	538	523	508	512	531	542	544	585	597	637	609	603	636	662	642	640	633	645	674	674	692	654	671	654	653	696	664	693	748	679	680	669	697	707	710	735	624	636	648	640	563	562	488	408	434
0	64	40	280	238	191	165	162	164	166	56	63	60	64	82	90	99	NaN	NaN	NaN	NaN	NaN	NaN	NaN	NaN	NaN	NaN	NaN	NaN	NaN	NaN	NaN	NaN	NaN	NaN	NaN	NaN	NaN	NaN	NaN	NaN	NaN	NaN	NaN	NaN	NaN	NaN	NaN	NaN	NaN
0	440	427	412	405	398	427	413	427	431	424	438	456	477	479	475	458	485	472	507	441	425	421	444	452	449	448	464	436	448	500	459	460	474	463	455	521	529	507	517	537	584	549	563	524	513	502	521	547	554
0	32	NaN	NaN	NaN	NaN	NaN	NaN	NaN	NaN	NaN	NaN	NaN	NaN	NaN	NaN	NaN	NaN	NaN	NaN	NaN	NaN	NaN	NaN	NaN	NaN	NaN	NaN	NaN	NaN	NaN	NaN	NaN	NaN	NaN	NaN	NaN	NaN	NaN	NaN	NaN	NaN	NaN	NaN	NaN	NaN	NaN	NaN	NaN	NaN
274	613	614	605	627	604	576	583	571	559	605	632	604	640	615	637	603	660	639	634	693	658	623	681	647	668	671	640	691	677	713	696	680	734	670	696	725	692	689	665	710	770	724	754	762	746	728	776	735	740
275	542	471	493	526	514	543	533	556	561	544	554	548	563	536	554	529	567	568	543	534	566	554	554	533	567	562	538	569	540	569	556	592	582	596	616	588	572	573	548	592	618	663	666	636	633	658	652	700	734
276	390	392	407	409	437	450	424	428	439	462	443	458	470	457	502	461	527	530	539	525	496	488	505	531	512	211	548	557	544	562	544	521	497	542	483	518	497	535	498	556	619	544	565	557	551	553	527	574	540
0	561	566	522	568	580	537	546	551	555	587	591	586	634	623	616	586	633	583	629	605	584	654	570	640	553	662	641	654	672	645	677	646	669	684	653	652	687	653	628	643	680	665	748	746	700	720	723	774	714
277	327	364	369	365	373	376	347	382	388	398	415	429	431	449	454	437	458	503	441	468	173	495	461	434	449	453	448	489	479	476	511	509	518	556	506	503	506	511	515	475	505	498	509	471	520	485	532	526	562
0	844	795	805	819	817	808	826	812	392	867	896	907	915	906	925	940	936	928	442	950	375	978	379	423	969	923	410	960	927	973	938	934	972	927	934	394	934	414	1000	949	428	976	936	958	1041	981	1038	1043	1116
278	531	516	502	497	490	448	465	484	511	527	500	512	576	611	598	598	600	626	598	606	600	598	632	627	600	611	612	619	613	651	607	620	623	612	587	614	617	621	645	577	228	168	176	192	198	223	211	223	221
0	NaN	NaN	NaN	NaN	NaN	NaN	NaN	NaN	NaN	NaN	NaN	NaN	NaN	NaN	NaN	NaN	NaN	NaN	NaN	NaN	NaN	NaN	NaN	NaN	NaN	NaN	NaN	NaN	NaN	NaN	NaN	NaN	NaN	NaN	NaN	NaN	NaN	NaN	NaN	NaN	NaN	NaN	NaN	NaN	NaN	NaN	NaN	NaN	NaN
0	NaN	NaN	NaN	NaN	NaN	NaN	NaN	NaN	NaN	NaN	NaN	NaN	NaN	NaN	NaN	NaN	NaN	NaN	NaN	NaN	NaN	NaN	NaN	NaN	NaN	NaN	NaN	NaN	NaN	NaN	NaN	NaN	NaN	NaN	NaN	NaN	NaN	NaN	NaN	NaN	NaN	NaN	NaN	NaN	NaN	NaN	NaN	NaN	NaN
0	606	620	584	580	599	584	606	616	600	613	633	621	619	619	639	601	613	608	612	655	633	604	632	613	637	657	631	635	645	629	634	625	603	653	593	599	587	608	596	589	639	655	653	663	705	688	688	741	749
279	468	445	430	496	441	424	456	447	417	443	469	432	498	491	508	502	503	515	531	529	549	586	592	581	579	547	553	567	602	595	616	570	590	598	559	550	557	567	553	591	649	624	577	595	590	618	635	596	647
280	787	740	767	715	738	741	785	763	775	796	836	764	801	770	777	782	782	749	734	713	738	726	738	692	720	715	690	679	709	697	708	727	728	733	724	725	706	708	732	759	742	715	727	756	724	760	840	851	868
281	343	344	362	372	389	386	361	358	371	390	383	370	421	390	434	395	435	445	470	170	486	450	461	194	460	478	476	501	480	489	322	166	194	166	143	150	130	117	109	79	114	103	130	130	158	112	128	144	207
0	827	791	921	846	842	887	840	832	868	944	900	899	914	934	956	908	944	985	1011	959	918	962	940	1009	985	1030	1071	1079	1071	1047	1080	1019	1094	1061	1084	1045	1035	1036	1072	1095	1064	1031	1014	1030	1014	996	1009	1056	1063
282	436	457	451	481	520	470	498	536	500	413	473	458	471	415	451	420	427	385	436	413	406	408	361	370	357	362	388	376	418	389	428	400	423	404	428	409	423	395	381	385	386	433	459	448	460	459	441	443	468
283	428	388	411	361	403	413	377	364	419	403	426	453	445	428	440	462	476	451	428	439	449	445	423	427	433	440	437	450	412	432	429	469	455	447	499	472	475	461	434	482	481	478	490	485	506	528	497	535	536
0	741	757	771	684	744	731	297	NaN	NaN	NaN	NaN	NaN	NaN	NaN	NaN	NaN	NaN	NaN	NaN	NaN	NaN	NaN	NaN	NaN	NaN	NaN	NaN	NaN	NaN	NaN	NaN	NaN	NaN	NaN	NaN	NaN	NaN	NaN	NaN	NaN	NaN	NaN	NaN	NaN	NaN	NaN	NaN	NaN	NaN
0	936	1003	996	1026	1014	987	974	982	990	977	941	882	1071	1090	1013	1076	998	1151	1026	1035	1096	1088	1023	1034	1093	1071	1100	1083	1130	1176	1194	1146	1149	1143	1161	1141	1185	1142	1151	1164	1196	1159	1219	1207	1199	1198	1162	1232	1239
0	747	668	702	703	713	721	679	701	716	698	779	739	756	752	775	786	793	798	784	727	785	803	793	812	783	800	853	852	829	832	819	835	877	841	874	896	933	900	871	878	901	888	897	929	939	934	909	907	881
284	390	403	376	387	438	437	421	449	452	499	495	486	483	492	522	527	499	520	527	508	528	525	517	538	537	501	520	510	526	525	544	540	556	543	552	548	520	546	535	571	566	578	570	559	547	533	576	561	525
285	892	927	934	920	953	965	900	942	936	926	998	1026	1037	970	968	993	978	981	979	995	445	266	226	215	225	97	90	132	159	191	220	258	292	332	385	403	393	399	396	416	437	433	425	404	372	142	117	118	115
286	720	735	737	757	786	789	753	780	772	842	803	866	871	840	884	807	884	856	924	924	894	918	900	895	952	946	995	999	982	1026	1018	1068	906	974	1009	933	1014	955	905	961	1002	991	945	978	1052	999	992	988	927
0	602	586	570	552	497	544	558	605	584	570	638	601	626	653	680	635	623	669	664	722	700	693	685	729	659	698	681	706	710	710	777	723	741	717	712	738	694	704	725	783	749	758	292	NaN	NaN	NaN	NaN	NaN	NaN
287	973	961	1075	984	970	973	1045	988	1014	1060	1026	1110	1016	1182	1116	1131	1072	1158	1095	1162	1105	1134	1062	1197	1173	1204	1192	1220	1228	1278	1209	1269	1238	1240	1175	1199	1218	1271	1228	1304	1296	1259	1235	1257	1221	1290	1301	1191	1371
0	483	489	554	566	602	591	537	602	544	556	546	560	573	597	618	618	646	640	645	693	690	667	710	697	711	687	694	720	718	723	730	757	765	741	783	797	796	747	781	769	777	716	697	690	744	716	740	713	678
288	863	861	871	857	886	849	864	884	880	869	839	900	889	882	902	906	953	964	968	975	981	1029	995	1003	1083	1067	1015	1048	1116	1081	1067	1074	1077	1053	1061	1051	1134	1158	1167	1135	1128	1136	1129	1163	1130	1148	1244	1138	1184
289	383	362	358	379	134	339	401	404	461	426	387	403	452	559	517	453	490	589	175	631	591	184	677	592	729	638	640	392	259	249	248	256	248	250	248	253	250	80	101	111	106	115	114	114	105	121	175	219	262
0	921	884	846	919	897	900	900	864	848	877	891	883	931	928	940	907	924	976	937	903	955	967	970	986	983	934	980	993	944	972	1002	976	969	967	991	1011	983	1002	1070	1032	1059	1064	1077	1106	1100	1151	1131	1161	1147
290	421	410	414	428	454	492	491	519	494	508	535	556	586	570	570	579	579	615	598	557	564	573	559	532	539	535	558	549	559	567	572	572	557	553	378	187	177	219	181	216	214	215	235	220	207	211	210	205	217
291	739	714	716	706	802	798	766	763	766	772	762	779	815	814	860	843	849	844	895	863	829	898	919	885	876	897	924	925	960	924	883	970	938	917	970	991	917	932	973	982	968	1010	951	988	1003	1021	1045	1099	1088
292	350	358	335	355	348	358	370	360	379	381	377	377	409	389	369	389	396	369	392	441	445	442	455	455	448	426	450	470	482	511	485	463	472	484	484	510	496	458	459	479	460	458	453	422	386	352	335	291	265
293	476	491	435	466	427	472	474	478	448	475	447	492	510	460	478	461	524	474	499	501	461	482	447	401	122	133	109	145	109	114	124	104	100	116	121	105	116	97	127	146	149	139	142	119	144	141	150	152	152
0	991	1060	942	1043	1015	944	1059	1063	1023	1073	1046	1125	1101	1075	1151	1067	1146	1158	1084	1180	1119	1143	1093	1196	1120	1166	1224	1199	1175	1290	1206	1149	1245	1158	1116	1220	1119	1154	1221	1304	1270	1266	1267	1267	1226	1331	1322	1296	1283
294	440	488	539	637	714	730	711	759	755	784	824	878	902	873	889	867	930	970	953	936	934	979	978	1026	1025	1029	1038	1030	996	1074	1028	1027	1053	1062	1027	1059	1099	1064	1087	1024	1031	977	972	886	723	506	417	384	369
295	372	358	383	377	400	359	400	395	387	412	397	388	372	387	411	418	423	392	394	403	391	362	385	408	379	395	379	384	387	407	403	410	414	431	462	470	395	106	128	117	124	120	116	140	136	154	156	204	205
0	978	976	881	961	957	1002	973	980	920	1033	977	1019	1024	1046	1050	1057	1035	986	1025	1055	1089	1095	1123	1128	1062	1105	1134	1154	1051	1091	1147	1119	1211	1140	1216	1160	1146	1165	1241	1216	1214	1125	1265	1250	1267	1290	1271	1261	1224
296	775	795	825	797	798	782	774	796	821	795	817	820	810	780	809	809	812	794	762	755	757	771	798	833	831	832	350	863	328	786	804	829	825	794	870	792	215	215	211	204	202	194	166	161	160	152	164	149	148
297	755	768	752	717	729	756	738	758	726	757	772	752	777	790	788	758	778	760	767	749	781	785	757	788	767	753	801	813	815	797	839	803	806	742	797	782	327	178	169	165	167	130	138	132	134	151	148	137	126
0	NaN	NaN	NaN	NaN	NaN	NaN	NaN	NaN	NaN	NaN	NaN	NaN	NaN	NaN	NaN	NaN	NaN	NaN	NaN	NaN	NaN	NaN	NaN	NaN	NaN	NaN	NaN	NaN	NaN	NaN	NaN	NaN	NaN	NaN	NaN	NaN	NaN	NaN	NaN	NaN	NaN	NaN	NaN	NaN	NaN	NaN	NaN	NaN	NaN
298	441	447	462	432	473	129	447	474	469	501	487	483	206	479	526	503	477	548	202	579	535	572	224	600	528	535	562	627	610	630	674	248	674	247	241	696	717	710	630	590	660	621	645	721	667	765	747	799	770
0	646	679	683	647	630	623	634	632	650	656	721	683	684	670	700	682	687	695	663	725	736	726	719	731	690	707	710	757	684	754	736	755	710	791	802	818	788	811	805	778	798	823	841	796	809	832	822	819	860
0	650	719	686	643	683	672	680	687	686	643	667	683	711	728	746	771	752	767	785	777	769	802	802	865	778	855	825	832	822	792	815	804	802	782	761	810	799	800	780	816	828	841	852	847	881	922	894	948	1002
0	605	607	589	586	598	564	586	594	574	589	568	631	611	607	653	660	671	650	653	677	688	692	677	627	625	668	710	715	700	726	702	716	680	687	650	712	661	657	705	697	720	697	686	688	709	747	765	791	805
299	686	695	707	732	750	718	707	723	730	729	730	732	720	689	775	740	735	722	718	746	732	757	797	806	788	812	793	800	792	801	806	833	835	848	867	874	890	881	904	908	922	943	979	931	968	1013	991	992	952
0	745	708	720	693	730	735	745	760	769	778	773	757	741	779	709	733	748	741	742	766	753	742	747	771	732	781	780	801	791	320	793	783	807	814	775	794	725	802	829	759	789	776	790	733	710	798	801	811	837
0	520	550	577	532	521	547	535	540	561	582	592	656	582	615	598	648	642	644	633	651	673	655	682	707	694	664	663	682	633	696	679	635	645	694	649	674	677	676	679	687	739	645	690	623	684	733	692	693	720
300	238	250	264	245	241	241	258	272	246	257	264	267	255	279	250	273	308	306	344	361	332	139	372	359	353	349	374	388	410	408	402	426	422	446	442	392	139	108	110	105	100	98	97	86	88	89	91	84	86
0	546	519	558	547	495	533	528	516	550	585	546	603	576	602	628	587	602	636	645	646	642	671	643	633	630	631	628	682	586	654	674	714	716	669	639	671	648	681	705	672	709	676	710	689	744	743	731	728	763
0	720	745	723	712	713	719	673	703	676	688	709	722	707	690	742	753	285	278	NaN	NaN	NaN	NaN	NaN	NaN	NaN	NaN	NaN	NaN	NaN	NaN	NaN	NaN	NaN	NaN	NaN	NaN	NaN	NaN	NaN	NaN	NaN	NaN	NaN	NaN	NaN	NaN	NaN	NaN	NaN
301	306	280	309	303	323	341	381	380	383	395	366	369	392	425	403	416	434	398	399	386	398	401	397	425	401	405	407	387	407	418	400	427	420	470	469	471	435	467	474	454	444	128	106	111	97	92	110	91	96
0	578	557	613	591	527	581	594	631	569	605	603	634	560	616	559	600	609	629	644	680	657	714	722	671	689	675	706	725	652	702	749	780	707	775	698	736	741	767	794	780	827	784	815	791	835	785	797	804	806
302	709	659	696	663	654	663	679	681	712	703	709	710	711	699	720	728	703	686	735	755	789	755	757	350	245	204	204	216	33	72	80	77	70	97	81	119	164	172	239	268	247	283	292	299	317	303	314	319	328
303	790	722	829	810	724	774	810	725	777	753	777	886	876	850	894	829	811	789	817	829	825	835	839	833	872	882	862	839	809	895	845	920	880	921	856	875	876	842	920	928	909	911	878	906	988	949	935	916	949
0	632	619	605	597	606	607	588	583	575	601	635	644	623	646	635	666	666	629	651	670	651	649	643	652	664	670	625	655	667	678	709	685	683	704	715	764	745	712	726	759	724	713	715	746	741	714	738	715	746
304	598	578	570	537	568	582	553	589	594	559	610	635	601	626	607	641	572	613	640	576	602	647	651	602	579	637	587	630	584	593	568	587	569	575	566	567	579	577	613	608	636	658	664	679	714	705	714	707	721
305	754	685	758	725	691	758	735	627	750	708	827	847	752	782	780	802	792	814	840	850	797	783	816	761	740	838	762	807	819	798	784	808	818	774	806	803	805	797	841	835	852	876	744	362	236	212	205	197	200
0	560	549	580	545	583	561	562	571	568	593	560	604	572	582	589	589	553	573	582	607	596	558	559	570	602	539	590	590	588	585	640	556	590	613	560	620	605	601	653	599	654	613	612	688	628	667	720	654	657
0	440	452	506	447	466	439	449	482	501	509	526	546	500	531	526	544	531	520	554	536	537	545	529	515	536	560	573	578	588	626	591	582	589	615	591	562	584	583	588	637	637	668	638	618	630	735	673	647	643
306	116	110	134	149	166	169	186	186	176	190	169	161	182	160	173	167	187	199	194	200	197	201	189	210	216	218	221	224	226	221	215	208	224	239	223	219	220	220	244	268	271	266	286	284	285	267	281	289	290
307	215	209	266	237	222	219	237	263	284	284	260	285	297	310	334	338	374	367	369	382	397	394	407	418	450	423	442	444	419	453	465	467	478	502	496	512	489	525	518	544	516	510	514	514	534	510	500	521	546
0	577	540	582	549	520	243	547	534	539	528	582	559	549	587	583	555	522	576	564	585	554	605	546	563	589	586	588	598	624	603	594	559	560	551	548	582	580	577	565	577	561	578	577	621	589	621	619	595	620
308	766	637	757	764	751	734	787	734	767	711	802	789	854	783	823	756	802	830	803	776	795	847	846	843	864	857	787	767	816	816	862	893	858	863	856	885	886	918	933	935	858	869	918	929	933	948	972	900	938
309	626	585	603	635	622	643	616	593	625	617	651	643	659	649	711	680	703	667	706	685	686	703	718	698	739	682	697	690	697	753	731	790	750	728	757	803	771	786	774	718	752	708	634	652	607	664	632	662	696
310	387	404	412	404	438	435	432	439	450	472	432	424	488	452	480	431	483	473	487	467	479	500	532	523	543	534	487	520	500	528	506	493	548	513	528	508	539	490	512	523	514	534	517	543	523	504	496	481	495
0	440	421	435	415	416	453	468	478	448	477	467	488	466	503	475	498	529	516	497	511	544	533	532	516	528	559	558	541	567	546	605	557	573	585	521	586	541	554	566	611	547	589	574	595	570	588	583	548	634
0	123	116	98	90	21	26	8	NaN	NaN	NaN	NaN	NaN	NaN	NaN	NaN	NaN	NaN	NaN	NaN	NaN	NaN	NaN	NaN	NaN	NaN	NaN	NaN	NaN	NaN	NaN	NaN	NaN	NaN	NaN	NaN	NaN	NaN	NaN	NaN	NaN	NaN	NaN	NaN	NaN	NaN	NaN	NaN	NaN	NaN
311	961	953	992	1015	963	969	999	1027	1014	1026	993	934	1047	1005	1011	1032	983	1010	1078	1036	1028	1057	1031	992	1021	1032	980	992	964	1045	976	1052	989	1056	1060	1101	1099	1127	1090	1152	1142	1115	1117	1150	1152	1056	1120	1125	1137
0	768	661	790	360	779	764	744	744	678	814	818	750	774	801	810	815	807	841	814	829	909	912	782	807	806	783	801	894	837	791	794	898	862	840	885	994	891	883	422	922	896	NaN	NaN	NaN	NaN	NaN	NaN	NaN	NaN
312	780	604	632	679	607	673	701	643	702	720	703	711	733	713	730	725	711	683	727	696	638	632	674	197	204	177	186	184	176	162	151	162	158	143	131	162	159	189	194	213	200	219	242	206	223	226	226	237	214
313	274	276	296	332	352	355	377	366	395	389	416	409	438	441	447	421	449	457	412	442	421	448	437	450	430	439	480	435	453	448	454	423	348	259	109	116	94	106	100	103	95	96	102	86	86	87	87	77	101
314	754	678	752	686	678	321	657	652	746	751	740	732	763	385	770	814	797	773	309	769	800	750	774	731	742	716	646	697	665	732	696	793	713	800	705	777	839	834	826	763	783	765	797	852	862	787	910	732	833
0	47	29	NaN	NaN	NaN	NaN	NaN	NaN	NaN	NaN	NaN	NaN	NaN	NaN	NaN	NaN	NaN	NaN	NaN	NaN	NaN	NaN	NaN	NaN	NaN	NaN	NaN	NaN	NaN	NaN	NaN	NaN	NaN	NaN	NaN	NaN	NaN	NaN	NaN	NaN	NaN	NaN	NaN	NaN	NaN	NaN	NaN	NaN	NaN
0	98	36	59	14	36	7	12	27	43	54	7	75	80	77	33	11	22	92	28	3	60	14	19	73	37	95	19	8	4	6	3	58	108	78	NaN	NaN	NaN	NaN	NaN	NaN	NaN	NaN	NaN	NaN	NaN	NaN	NaN	NaN	NaN
0	466	490	467	433	450	452	452	466	434	454	437	478	467	501	485	461	509	477	529	523	534	553	521	502	485	502	535	470	459	501	454	468	475	470	533	505	503	473	476	548	523	560	572	506	521	532	509	531	606
0	724	748	758	733	806	751	787	735	730	764	787	815	805	778	785	770	812	778	761	780	783	780	811	840	780	832	775	812	871	775	808	837	817	824	831	840	847	828	898	854	875	880	839	854	372	318	315	288	311
315	637	561	567	560	540	621	601	576	627	628	637	602	664	620	653	615	607	591	615	606	579	609	664	624	641	599	521	131	149	154	141	165	148	131	118	123	119	139	149	156	162	168	158	165	168	170	182	167	186
316	215	235	258	297	321	299	309	344	338	381	375	362	381	422	406	381	401	400	399	430	405	406	395	418	394	405	466	439	442	445	489	450	411	482	444	461	446	437	485	466	391	212	96	98	98	89	90	87	104
0	554	553	568	NaN	NaN	NaN	NaN	NaN	NaN	NaN	NaN	NaN	NaN	NaN	NaN	NaN	NaN	NaN	NaN	NaN	NaN	NaN	NaN	NaN	NaN	NaN	NaN	NaN	NaN	NaN	NaN	NaN	NaN	NaN	NaN	NaN	NaN	NaN	NaN	NaN	NaN	NaN	NaN	NaN	NaN	NaN	NaN	NaN	NaN
0	102	22	NaN	NaN	NaN	NaN	NaN	NaN	NaN	NaN	NaN	NaN	NaN	NaN	NaN	NaN	NaN	NaN	NaN	NaN	NaN	NaN	NaN	NaN	NaN	NaN	NaN	NaN	NaN	NaN	NaN	NaN	NaN	NaN	NaN	NaN	NaN	NaN	NaN	NaN	NaN	NaN	NaN	NaN	NaN	NaN	NaN	NaN	NaN
0	388	327	371	334	343	370	330	341	421	432	474	396	492	458	498	385	NaN	NaN	NaN	NaN	NaN	NaN	NaN	NaN	NaN	NaN	NaN	NaN	NaN	NaN	NaN	NaN	NaN	NaN	NaN	NaN	NaN	NaN	NaN	NaN	NaN	NaN	NaN	NaN	NaN	NaN	NaN	NaN	NaN
0	452	454	553	535	551	548	514	563	532	579	627	649	709	669	644	656	681	662	664	707	676	712	729	749	714	687	693	692	715	700	729	669	258	713	721	669	712	702	749	727	749	767	764	775	763	744	728	747	742
317	403	293	385	363	375	343	338	378	471	458	516	407	466	456	558	452	562	375	476	474	509	571	510	447	541	562	512	497	556	523	514	518	477	519	513	528	551	493	516	524	560	575	561	556	583	567	557	604	557
0	864	861	772	259	216	194	199	209	51	108	94	82	165	201	202	157	186	244	293	324	359	376	333	376	355	357	332	306	253	278	278	300	257	269	227	298	281	247	286	325	287	337	333	349	322	350	330	357	331
0	438	406	431	436	458	430	475	472	478	476	501	475	489	489	543	507	543	561	596	554	577	577	559	587	523	570	593	587	582	564	597	580	592	593	630	625	669	625	634	722	659	686	670	682	713	636	700	669	692
318	612	594	580	573	181	562	577	573	560	600	595	572	597	620	574	555	617	621	615	236	621	661	652	680	215	650	580	251	597	649	304	711	306	687	710	706	714	689	696	689	699	731	717	738	738	302	283	706	724
319	576	530	507	524	451	451	450	461	466	491	464	477	495	466	470	492	473	452	487	447	408	505	442	442	444	421	432	440	420	499	472	429	454	434	407	435	409	444	397	459	414	454	466	464	476	456	472	455	453
320	471	445	453	512	544	564	554	497	495	538	510	536	541	537	564	519	541	533	582	577	544	577	592	584	551	560	533	423	308	185	204	179	181	179	170	183	194	193	189	180	191	203	192	164	169	142	161	148	174
0	527	556	546	551	519	554	567	551	599	573	568	577	559	573	599	600	564	589	607	614	581	584	605	619	573	635	671	603	613	588	639	592	617	592	600	653	676	693	669	704	701	670	714	686	667	707	679	682	721
321	501	464	473	488	473	523	493	534	505	547	527	506	577	527	505	537	572	541	551	578	569	556	560	570	523	520	611	590	605	590	601	591	602	258	654	611	664	668	648	623	634	643	653	709	702	721	689	725	737
0	NaN	NaN	NaN	NaN	NaN	NaN	NaN	NaN	NaN	NaN	NaN	NaN	NaN	NaN	NaN	NaN	NaN	NaN	NaN	NaN	NaN	NaN	NaN	NaN	NaN	NaN	NaN	NaN	NaN	NaN	NaN	NaN	NaN	NaN	NaN	NaN	NaN	NaN	NaN	NaN	NaN	NaN	NaN	NaN	NaN	NaN	NaN	NaN	NaN
0	448	485	393	431	434	490	509	488	449	531	544	469	533	544	556	522	573	558	534	573	590	629	580	633	615	611	643	625	650	662	717	648	627	659	705	670	693	706	641	697	686	694	657	713	704	693	727	735	726
322	489	453	447	440	451	460	463	478	506	511	521	501	498	524	496	522	512	532	516	541	530	536	533	561	587	562	543	557	557	571	557	559	593	573	580	575	600	571	598	612	611	608	622	605	653	648	630	651	566
323	489	469	527	527	494	543	588	591	584	631	679	669	681	687	669	703	735	659	687	696	732	729	707	749	726	718	725	753	723	716	747	770	727	781	754	787	804	834	826	805	819	764	755	684	674	609	574	532	429
0	205	179	NaN	NaN	NaN	NaN	NaN	NaN	NaN	NaN	NaN	NaN	NaN	NaN	NaN	NaN	NaN	NaN	NaN	NaN	NaN	NaN	NaN	NaN	NaN	NaN	NaN	NaN	NaN	NaN	NaN	NaN	NaN	NaN	NaN	NaN	NaN	NaN	NaN	NaN	NaN	NaN	NaN	NaN	NaN	NaN	NaN	NaN	NaN
0	557	539	561	552	541	537	570	563	566	616	607	569	629	578	633	602	612	627	609	609	612	627	621	269	620	659	605	604	611	610	605	659	664	668	650	662	651	676	665	655	631	661	639	685	653	657	661	615	613
0	447	463	484	469	473	482	458	442	469	482	459	472	465	484	483	514	532	525	503	534	519	508	533	537	498	500	512	510	496	513	471	465	491	562	493	493	511	529	498	554	544	546	552	545	564	526	516	445	480
0	579	564	603	556	562	562	571	570	560	601	584	599	622	604	636	664	654	628	657	675	701	692	684	673	657	731	683	720	710	716	754	734	715	703	777	717	710	736	711	737	739	734	741	748	744	785	743	747	750
0	522	576	545	557	578	603	632	639	NaN	NaN	NaN	NaN	NaN	NaN	NaN	NaN	NaN	NaN	NaN	NaN	NaN	NaN	NaN	NaN	NaN	NaN	NaN	NaN	NaN	NaN	NaN	NaN	NaN	NaN	NaN	NaN	NaN	NaN	NaN	NaN	NaN	NaN	NaN	NaN	NaN	NaN	NaN	NaN	NaN
0	149	111	230	505	540	532	503	506	556	556	549	229	539	596	585	580	594	581	588	619	677	625	223	617	568	634	638	630	619	623	648	633	627	682	671	633	656	NaN	NaN	NaN	NaN	NaN	NaN	NaN	NaN	NaN	NaN	NaN	NaN
0	645	652	660	631	675	636	669	647	626	661	641	664	672	661	711	681	727	650	717	670	698	737	718	731	719	713	685	724	728	686	714	712	749	705	725	716	753	748	751	754	813	726	757	757	759	766	727	817	820
0	557	528	523	554	552	525	552	532	562	540	575	573	584	580	582	568	587	568	595	616	620	592	576	568	568	588	562	597	603	619	609	598	588	557	556	258	235	200	199	193	209	76	98	131	161	132	166	131	193
0	508	505	468	478	428	432	444	480	485	469	485	490	520	529	508	534	523	544	572	527	561	606	548	526	587	545	560	578	545	553	539	530	560	520	540	565	523	572	602	639	580	573	633	587	569	594	573	564	642
0	558	520	523	531	571	563	576	566	587	590	548	592	587	616	648	632	600	595	619	626	686	673	656	750	667	658	665	687	669	677	715	687	694	700	704	728	721	766	735	731	738	804	763	754	760	706	747	740	743
0	568	566	580	559	549	574	570	568	614	639	579	623	616	570	596	599	611	601	652	602	641	662	644	643	641	620	656	681	664	675	677	747	737	676	675	673	680	693	676	656	717	677	713	666	699	749	685	688	694
324	387	398	405	363	359	396	387	401	455	441	482	472	465	493	484	478	464	477	455	473	467	501	514	512	529	511	475	504	482	470	501	475	491	450	475	445	468	435	454	461	497	518	527	549	557	502	529	513	554
325	423	400	400	433	417	406	396	400	419	415	434	432	447	449	437	451	468	480	496	496	501	480	473	483	445	477	537	491	468	543	476	480	502	539	496	504	547	523	558	526	527	496	504	540	518	511	513	528	557
0	182	194	230	245	258	297	303	365	344	369	389	415	408	465	467	511	557	506	510	510	548	531	562	586	595	559	549	588	564	568	537	594	581	584	572	566	583	583	591	593	591	631	636	605	666	641	654	605	626
0	160	195	253	287	292	310	314	317	336	335	336	360	411	454	474	480	490	517	505	507	498	521	558	563	534	570	565	560	595	564	557	605	604	599	590	592	609	609	606	615	594	642	620	625	662	672	665	668	652
0	411	435	432	439	441	420	462	409	474	507	463	469	499	477	477	490	463	484	470	508	526	509	523	491	515	472	521	530	524	531	541	497	541	538	514	492	521	515	506	489	522	498	526	518	504	506	509	564	550
0	422	432	451	452	515	517	519	493	517	428	449	422	438	475	468	511	482	482	480	487	464	540	198	504	508	497	510	518	520	511	486	496	549	548	524	540	538	560	555	567	562	557	534	564	521	552	573	526	558
0	185	215	234	253	288	314	311	311	320	358	355	356	358	385	367	367	393	408	401	387	421	363	413	418	384	424	399	420	410	432	407	427	416	379	348	365	411	394	390	410	397	388	349	338	349	318	326	366	399
326	145	144	119	130	161	150	178	141	162	181	173	227	203	248	253	252	273	292	273	317	333	262	394	365	319	340	321	367	354	375	390	376	307	220	191	154	139	118	126	110	109	111	91	101	107	97	100	96	109
327	7	22	11	49	74	87	91	88	110	150	152	188	183	232	188	190	233	213	193	251	227	185	251	261	186	191	179	237	196	234	207	245	191	172	148	133	216	185	199	174	178	185	150	156	147	115	121	147	182
[truncated: 215 more columns]
