# Supplementary material for: Fractional killing arises from cell-to-cell variability in overcoming a caspase activity threshold
Source: Mol Syst Biol. 2015 May 7;11(5):803. doi: 10.15252/msb.20145584 (PMC4461398; doi:10.15252/msb.20145584)
Supplement: Supplementary file 3 [file msb0011-0803-sd3.zip › All_data/013_TRAIL (25 ngml)_3/raw_edge.tsv]

Cell # (0 for discarded)	T=5min	T=10min	T=15min	T=20min	T=25min	T=30min	T=35min	T=40min	T=45min	T=50min	T=55min	T=60min	T=65min	T=70min	T=75min	T=80min	T=85min	T=90min	T=95min	T=100min	T=105min	T=110min	T=115min	T=120min	T=125min	T=130min	T=135min	T=140min	T=145min	T=150min	T=155min	T=160min	T=165min	T=170min	T=175min	T=180min	T=185min	T=190min	T=195min	T=200min	T=205min	T=210min	T=215min	T=220min	T=225min	T=230min	T=235min	T=240min	T=245min
0	113.3	152.1	92.49	126.1	72.96	50.6	67.92	157.5	NaN	NaN	NaN	NaN	NaN	NaN	NaN	NaN	NaN	NaN	NaN	NaN	NaN	NaN	NaN	NaN	NaN	NaN	NaN	NaN	NaN	NaN	NaN	NaN	NaN	NaN	NaN	NaN	NaN	NaN	NaN	NaN	NaN	NaN	NaN	NaN	NaN	NaN	NaN	NaN	NaN
1	165.5	154.1	186.1	160.9	151.8	148.9	154.9	148.5	142.4	174.2	108.2	168.4	125.7	138.8	160.7	145.5	138.1	117.9	117.5	146.9	171	194.3	143.9	156.2	163	127.5	150.4	168	150.4	154.4	143.1	182.5	147	128.7	193.9	124.9	141.4	125.7	151.4	158.9	172.6	151.5	147.6	243.5	399	388.3	379	400.1	344
0	148	108.4	NaN	NaN	NaN	NaN	NaN	NaN	NaN	NaN	NaN	NaN	NaN	NaN	NaN	NaN	NaN	NaN	NaN	NaN	NaN	NaN	NaN	NaN	NaN	NaN	NaN	NaN	NaN	NaN	NaN	NaN	NaN	NaN	NaN	NaN	NaN	NaN	NaN	NaN	NaN	NaN	NaN	NaN	NaN	NaN	NaN	NaN	NaN
2	110	141.5	116.1	142.5	123.9	119.5	141	114	107.5	113.6	77.58	65.97	142.7	145.6	145.5	107.4	103.6	130.8	109.7	133.8	98.68	153	110.2	118.7	124.4	134.7	113.6	125.5	115.5	99.7	101.6	108.2	97.19	125.9	83.91	109.5	118.2	122.4	93.66	122.7	131.5	111.4	130.8	125.9	109.3	107	144.2	95.89	115.1
0	129.7	147.5	115.2	99.4	143.3	140.1	114.8	109.3	110.5	87.39	139.6	140.5	121	99.59	120.3	132.3	124.4	89.5	97.5	140.8	137.8	106.4	102	97.83	131.4	112.1	123.9	117.2	115.3	NaN	NaN	NaN	NaN	NaN	NaN	NaN	NaN	NaN	NaN	NaN	NaN	NaN	NaN	NaN	NaN	NaN	NaN	NaN	NaN
0	180.2	190.5	170.3	169.5	185	197.5	179.5	196.1	190	176	148.6	192	203.5	155.5	148.5	151.3	157.6	137	186.1	186.5	171	159.5	182.6	156.9	155	171.9	154.1	140.2	137.7	151.1	144.5	156.8	139.8	159.1	145.1	149.7	143.8	147.9	144.5	140.7	156.4	134.3	151.5	141.7	131.9	155	145.9	155.6	134.3
0	131.9	175.5	182.1	121.4	124.3	176.7	178.5	113.5	108	141.4	153.7	129.2	122.5	97.5	100.1	112.5	146.5	123.2	102.2	104.8	110.6	80.32	93	57.77	104	99.51	90.25	118	109	137.6	100.4	116.7	99	124	74	88	95.5	100.3	84	120.2	130.6	117.5	129	83	100.3	108.5	93.51	96.87	72.62
0	185.7	169.9	164.5	170.4	190.4	180.9	134.2	129.3	138.9	153.4	159.4	168.5	166.1	192.3	135.5	132.5	171.8	175.9	126.1	154.6	150.8	135.4	131.9	125.2	132	140	127.5	120.5	142.1	126.5	117.5	NaN	NaN	NaN	NaN	NaN	NaN	NaN	NaN	NaN	NaN	NaN	NaN	NaN	NaN	NaN	NaN	NaN	NaN
3	104.3	136.4	131.5	114.5	132.5	95.15	110.6	108.6	88.04	109.5	110.3	88.54	132.5	95.06	132.5	122.9	115.5	115.5	130.6	122.7	127.2	96.98	137.9	85.28	109.3	114.4	96.47	123.4	139.2	124.4	97.11	105.5	111.6	120.2	119	102.8	115.6	112	126.2	116.7	132.1	85.51	132.7	95.48	115.3	93.57	98.11	100.5	91.58
4	187.3	176.2	184.7	171.1	191.8	219.8	196.6	222	198.7	201.6	193.7	181.9	201.2	212.6	177	221	206.3	241.1	213	228.2	180.5	218.2	212.3	210.7	216.8	241.4	181.9	230.4	175.5	242.6	197.7	188.1	161.3	206.1	204.7	188.5	179.5	179.7	174.5	216	230.2	189	196	150	199.7	218	201.5	155.5	183.2
5	130.4	100.7	116.6	99.69	110	119.8	130.8	115.4	108.6	140	109.6	133.6	114.5	101.5	113	137.1	104	108.9	87.98	101.5	100	119.9	103.4	133.4	96.54	117.6	91.88	105.5	94.85	103.8	133.6	103.2	119.1	86.59	124.3	107.1	105	114.2	132.9	116.2	93.17	130.3	87.16	107.5	385	359	379.8	377.5	374.8
0	172	193.3	180.6	174	183.2	168.2	188.6	168	188	175.6	190.9	189.5	167	214	176.4	189.1	165.4	152.9	217.9	183.1	219.1	174	186	191.2	147.7	191.5	185.7	212.4	178.3	177.5	167.6	217	186.9	165.1	186	232.7	161	194	213.7	218.7	213.5	214.8	217	175.5	170.5	177	157.7	175	155.7
6	149.1	161.1	135.9	175.6	154.2	209.8	164	153.3	165.8	169.8	152.4	180.1	151.4	167	144.2	152.6	160	159.5	172.9	157.8	155.6	149.8	144.2	155.2	184.5	149	148	153.3	169.5	165.8	157.1	190.9	131	143.5	153.5	160.3	181.9	224.4	178.3	157.4	183.4	187.7	156.2	161.8	155.9	149.5	149.9	136	130.6
0	116	151.9	112.2	142.5	152.5	141.3	144.3	142.9	126.8	166.6	144.4	149.7	110.2	187.9	133.5	137.9	108	152.4	136.5	131.7	168.3	130.6	149.6	122	157.1	158.5	145.1	147.9	158	115.5	128	114	153.6	116.7	140.5	133.5	132.2	103	113.5	162.5	146.7	109.5	117.8	139.9	136.6	136.6	156.7	148.3	115.6
0	176.3	143.9	169	149	141	201.9	133.3	132.8	158.8	163.8	148.2	158.9	143.5	129.1	176.5	150.3	159	159.4	172.4	161.1	140.4	195.9	155.9	183.4	130.1	153.8	164.8	140	162.5	170.8	151.9	154.3	129	144.5	132	136	158.1	141.3	160.6	159.7	150.4	141.5	186.7	133.9	150.7	163.8	115.9	146.3	163.3
0	173.6	164.8	142.9	219	161.1	192.6	178.4	153	162	173.1	184.2	160.1	160.1	193.6	219.1	173.5	179	233.6	205.8	202.1	162	193.3	179.4	189.9	189.2	159.4	184.2	197.3	178.5	174.6	222.1	199.1	177	189	180.6	204.1	211.1	195.5	182.1	223.5	187.5	187	163.1	235.4	137.4	197.4	161.6	157.9	189.4
7	148.4	177.7	162.1	124.7	158	130.5	167.5	173.5	143.2	154.7	147.4	152.7	178	158.3	151.7	181.6	180.5	144	174.1	171	176.5	178.6	166.6	146.9	209	135.3	210	165.6	141.4	190.4	133.7	186.6	165	149.9	186.8	156.1	139.4	146	136.1	182.2	168.1	150.9	145.2	163.8	192.9	148.9	131.5	134.6	171.5
0	137.1	118	136.5	128.3	149.6	123.3	143.2	150	142.1	NaN	NaN	NaN	NaN	NaN	NaN	NaN	NaN	NaN	NaN	NaN	NaN	NaN	NaN	NaN	NaN	NaN	NaN	NaN	NaN	NaN	NaN	NaN	NaN	NaN	NaN	NaN	NaN	NaN	NaN	NaN	NaN	NaN	NaN	NaN	NaN	NaN	NaN	NaN	NaN
8	541.7	697.2	755.7	721.5	650.3	616.4	603.4	624	656	585	521.6	462.5	437.5	539.9	492.3	454.4	528.6	384	426	420.9	392.9	421.6	429.4	392.9	387.1	392.4	402.2	327.4	341	355.9	347.4	338.9	369.6	288.1	242.5	242.2	246.9	253.8	255	258.5	301	262.1	248.4	239.7	233.4	219.9	226.7	212.4	908.5
0	163.7	187.9	169.8	201.5	189.8	177.6	172.7	195.1	149.5	139.7	202.7	152.7	148.6	162	158.1	129.6	151.1	152.1	174.6	157.8	147.1	180.5	177.7	154.8	161.2	125.6	163	130.1	158.5	144.8	147.4	140.7	152.9	151.7	154.8	155.1	140.6	145.9	141.3	149	134.4	142	165	143.5	160.2	165.9	157.7	153.1	151
9	746	655.5	599.8	579	521.1	445	507.9	560.1	475	474.6	453.4	484.6	524.6	448	471.4	484.4	471.9	506.4	477.6	530.6	457.9	515.1	486.7	493.9	501.7	479.1	456.3	475.6	479.6	490.2	404.3	433.8	472.3	408.3	430	414	384	373.1	383.3	372.5	360.8	406	412.9	400.9	434	441.5	343	349.9	318.5
0	NaN	NaN	NaN	NaN	NaN	NaN	NaN	NaN	NaN	NaN	NaN	NaN	NaN	NaN	NaN	NaN	NaN	NaN	NaN	NaN	NaN	NaN	NaN	NaN	NaN	NaN	NaN	NaN	NaN	NaN	NaN	NaN	NaN	NaN	NaN	NaN	NaN	NaN	NaN	NaN	NaN	NaN	NaN	NaN	NaN	NaN	NaN	NaN	NaN
10	718	687.5	665.3	658.8	666	572.5	556.8	567	604.3	606.1	690.8	439	262	223.6	234.5	179.5	189.6	210.2	190.2	209.9	160.6	148.8	185.1	151.3	149	162	166.2	166.1	171.2	130	115.1	151.1	148.1	126.6	111.3	146.1	104.1	152.2	160.5	124.6	174.2	138.2	148.5	196.7	519	626.6	562.1	573.6	635.2
0	132.6	121.5	119.6	126.7	172	135	141.4	151	127.6	140.1	146.8	107.1	89.89	112.4	102.9	110.4	99.57	119.4	115.4	125	141.9	118.4	137.4	95.92	124.4	163.1	98.96	136.5	107	118.4	106	145.6	118.8	102.2	104.9	119.1	111	126.6	117.3	115.5	106.8	121.5	109.3	117	131.7	114	112.5	136	126.1
11	174.5	163.5	154.5	177.5	156.7	143.6	135	121.5	181.7	155.4	154.2	156.2	136.2	119	164.7	197.9	152.4	156.7	186.4	122	152.3	148.8	193.2	137.2	130.6	160.3	150.6	159.7	188.5	144.5	158.7	123.7	139.5	137.7	154	140.9	185.5	143.7	117.9	177.5	167.6	115.4	144.1	187.7	175.5	158.7	133.5	122.5	113.3
0	153.9	187.5	172.5	165.1	192.7	177.8	208	175.9	193.5	162.4	147.1	137.6	164	133.5	148	197.6	178.5	168.3	164.8	168.6	187.2	173.2	169.8	145.9	168.7	175.9	143.7	198	181.8	141.7	155.1	195	197.4	155.1	133.3	151	154.9	165.1	175	157.1	186.6	151.1	163.1	176.4	158.4	161.6	150	194.3	164
12	224.1	218.5	178.9	186.4	203.5	196.9	202.2	226.8	179.4	189	193	188.8	181.6	172.1	202	181.6	195.7	155.5	162.1	155.9	179.1	197	155.4	142.4	189.5	215.6	154.5	134.9	146.5	175.4	184	160.8	199.6	175.5	108	169.6	136	163.9	175.5	165.5	169.5	141.5	168.5	153	182.5	164.5	168.9	139.9	166
0	197.6	204.7	176.5	134.9	193.9	168	181.3	169.3	158.6	175.5	197.7	199.6	176.6	159.1	174.3	146.7	154.5	132	153.3	143.5	152.1	189	199	145.8	175.1	151.6	164.3	165.9	132.1	194	165.6	159.2	161.7	141	137.3	143.9	160.7	161.4	170.8	140.1	166	170.7	167.7	183.8	186.9	136.9	186.3	180.8	168
13	199.9	224.6	176.6	196.3	189.5	182.6	238.1	199.8	184.4	190.2	185.4	184.2	192.6	245.1	188	232.5	243.7	184.8	167.8	160.6	156	175.5	166	173.9	200.7	205.1	155.3	173.8	236.9	199.1	195.8	125.5	145.9	185.7	175.5	124.5	150	190.5	176.8	159.3	183.3	145	170.1	155.3	179.7	163.5	182.1	196.5	186
14	199.2	219	243.3	283	232.7	248	200.8	223	193.6	242.5	171.1	219.2	198	168	174.4	211.1	169.2	211.1	172.6	160.5	163.9	136	183.1	169.8	196	172.4	187.5	220.5	174.5	168.4	145	172.1	176	200.5	145.5	182	169.5	135	165.5	167.5	176	158	193.5	145.9	164.6	176.1	172.4	178.4	171.9
0	146.4	129.2	135.7	146.2	169.7	140.2	144.4	151.4	138.9	177.5	147.6	133.2	135.7	145.4	180.8	115.6	152.2	148	136	123.8	187.9	695.1	713.4	716.2	648.5	642.6	643.4	697.4	675.8	695.1	604.2	643.5	739.8	674.8	386.9	253.9	231	206.3	267.8	210.8	232.2	185.5	214	209	194.6	198.6	274.2	460	665.1
0	225.6	148.2	220.2	172.7	189.2	202.8	203.6	192.5	176.3	211.9	192.4	192.6	192.1	163.1	202.3	156.4	184.9	207.6	198.6	210.5	216.5	177	197.5	157.6	172	154.1	225.2	192.4	191.8	175.9	188	156	193.2	185	162.8	177.4	172.1	161.5	185.2	177.5	166.9	185.8	141.5	158	180.9	192.1	217.5	206.1	177.6
15	154.8	127	152.9	161.2	160.2	176.9	129.2	156.5	131	129.9	185.3	158.7	126.4	144.5	164.6	135.9	193.4	189.5	125.5	134.5	151.9	134.7	134.7	166	151.3	187.5	160.1	171.4	196.8	148.9	119.8	192.5	130.9	147.6	143.8	170.4	171	150	156.4	144.8	170	167.5	141	167	155.2	192.4	142.4	211.9	152
0	130.3	134.9	124	172.9	172.5	167.5	146	155	141	138.9	130	128.5	158.4	148	141.4	119.8	133.2	173.7	140.7	119.2	138.9	151.6	132.6	131.2	117.6	133.5	142.2	166.4	121.1	113.8	194	176.3	145	160.7	189.8	119	166.2	109.8	135.7	132.4	119.5	155.1	138.6	122.3	146	139.4	141.7	102.2	163.5
0	111.6	125.7	130.8	139.8	114.5	119.5	121.3	122.3	146.8	111	121.5	99.79	136.2	160	131.9	145.6	136.4	113.7	109.5	135.9	123.4	129.5	126.2	142.5	133.5	123.2	146.1	106.5	134.2	120.1	133.8	138.2	102	97.34	110.8	110	113	125.3	118.1	106.5	142.1	108.4	169	371	526.1	624.8	635.7	651.6	519
0	161.1	170.4	176.1	142.5	148.5	151	138.1	141.5	171.1	190	134.5	199.4	148.1	166.9	144.6	154	159	168.5	144.7	170.1	141.9	140.6	150.5	129.4	105.8	131.1	131.3	121	151.6	168.6	143.8	129.5	164.7	144.2	137	142.3	145.5	135.7	142	162.3	118.6	133.6	101.5	109.4	135.5	137.3	130.4	111	115.5
0	190.1	191.4	192.1	188.2	173	146	166.5	191.5	235.6	232	224.9	169	221.1	188	217.6	211.9	194.3	201.9	222.2	188.6	192.7	197.7	229.4	183.5	241.5	190.5	207.5	208.5	203.7	227.3	201.2	174.2	NaN	NaN	NaN	NaN	NaN	NaN	NaN	NaN	NaN	NaN	NaN	NaN	NaN	NaN	NaN	NaN	NaN
16	112.3	101.5	156.9	154.9	116.2	135	132.4	135.9	152.4	149.4	105.5	110.4	132	133	159.8	128	131.9	132.5	99.39	161	147.5	113	119.7	138.8	109.4	131.1	121.6	176.3	135.5	119	109.1	135.9	135.1	128.9	118.9	128.3	146.5	114.6	122.6	125.3	165.8	146.6	150.3	128.8	126.5	127.2	123.3	134.6	109.6
0	75.95	94	NaN	NaN	NaN	NaN	NaN	NaN	NaN	NaN	NaN	NaN	NaN	NaN	NaN	NaN	NaN	NaN	NaN	NaN	NaN	NaN	NaN	NaN	NaN	NaN	NaN	NaN	NaN	NaN	NaN	NaN	NaN	NaN	NaN	NaN	NaN	NaN	NaN	NaN	NaN	NaN	NaN	NaN	NaN	NaN	NaN	NaN	NaN
17	362	386.5	354.9	308	302.4	249	251.1	252.3	217.6	179.4	208.4	203.2	238.9	206.5	192.6	265.8	166.3	199.5	197.4	158.1	152	164.9	172	177	196.9	150.4	153.7	165.4	158.7	148.2	181.4	186.2	183.7	212.3	181	168	205.5	154.5	140.2	154.3	128.9	157.7	186	174.7	157	135.8	185.9	204.8	212
18	149.4	154.3	147.5	164.4	201.3	155.7	169.6	149.6	138.9	169.9	153.8	146	143.8	159	203	167.7	193.2	146.5	174.2	148.4	183.5	142	163.1	155.3	140.1	180.2	134.9	129.4	135.7	159.7	156	167.2	142.8	172.3	157	137.6	144.3	137.3	156.4	156.3	135.5	162.8	151.7	148.6	175.7	130.7	146.2	179.7	147
19	173.8	150.9	185.7	158.5	193	150.2	148.7	168.5	170.5	159	166.2	142.3	124.8	146.9	146.3	119.9	123.1	152.8	165.7	142.8	140	134.9	161.3	121.9	146.7	164.9	145.7	158	134	138.2	125.1	171.2	143.4	145.5	162.7	153.5	130.9	128.7	153.5	145.6	138.5	134.5	111.6	148.1	149.5	143.7	169.1	151	474
20	189.1	112.7	162.5	140.2	162.5	152.4	190.6	194.9	155.4	217.9	161.1	181.7	160.5	143.9	205.4	120.5	120.4	153.7	176.1	157.6	162.3	127	145	116.9	133.6	143.1	149.5	122.7	139.8	141.5	151.7	152.8	148.6	141.6	114.1	131.6	138.9	134.3	112.5	132.9	147.3	153.2	146.4	438.7	748.9	899.5	893.4	797.4	829.2
21	236.5	245	216	201.5	265.3	228	245.1	240.4	232.5	177.7	188	177.7	162.5	208.7	217.1	198.7	190.5	191	191.7	206.5	152.5	172.2	190.9	206.3	178.1	227.1	256.2	147.2	199.2	147	166.4	157.2	183.5	170.8	189.6	557.2	616.5	477.9	422.5	475.6	476.6	425.8	459.3	395.7	492.6	547.2	516	556.6	497
22	169	141	157	144.1	166.3	121.1	152.2	181.8	151.2	170.3	176.6	132.5	136.9	127.4	175.3	147.6	134.6	172	125.3	118.9	134.9	158.2	134.8	126.8	155	186.4	165.9	149.9	153.5	148	140.2	140.2	160.9	121.7	171.8	158.8	142.7	149.9	118.4	161.6	115.3	156.1	144.7	141.8	170.4	151.8	124.9	132.1	146.5
23	209.4	191.4	171.5	211.6	238	160.4	204	209.5	198.5	202.4	218.3	188	180	224.5	234.9	164.6	182.1	165.4	167.5	206.1	180.3	165.4	189.9	217.4	185.2	208.6	182.7	203.2	179.8	165.5	185.1	196.8	215.3	199.4	204.2	155.5	166.8	145.6	188.5	180.9	175.2	132	186.3	143.6	162.2	193.2	192.5	169.5	166.3
0	178.1	NaN	NaN	NaN	NaN	NaN	NaN	NaN	NaN	NaN	NaN	NaN	NaN	NaN	NaN	NaN	NaN	NaN	NaN	NaN	NaN	NaN	NaN	NaN	NaN	NaN	NaN	NaN	NaN	NaN	NaN	NaN	NaN	NaN	NaN	NaN	NaN	NaN	NaN	NaN	NaN	NaN	NaN	NaN	NaN	NaN	NaN	NaN	NaN
0	164.5	193.3	209.9	158.5	172.7	185	159.2	160.6	142.3	182.3	134	187	149.5	133.3	136	157.7	154	206	159.9	151.5	165.6	169.2	130.3	156.8	152.8	183.3	147.7	149.1	199.8	137.9	153.2	147.7	178	141.6	163	139.2	157.9	158.6	159.9	149.1	154.5	156.6	135	163	151.4	135.2	140	134.9	140.1
24	139.7	151.7	133.3	152	176.8	158	155.6	137.5	146.5	147.5	153.5	133.5	132.4	140	128.4	165.5	121.5	123	140	129.1	127.3	138.6	123.3	152	110.3	122.3	139.9	147.5	129.2	138.9	136.3	110.2	138.1	153.9	139.1	140.3	143.6	110.5	117.9	122.7	115.8	145.3	160.1	240.3	302.6	301.5	364.6	443.6	454.5
0	178.4	187.9	159	142.6	123.3	167.9	138.9	153	158.5	161.9	183.8	136.9	142.9	194	143.6	139.2	160.4	132.4	196	142.5	140.2	167.8	145.8	141.8	167.5	132.3	143.7	169.8	148.3	154.3	152	170.3	138.5	139.2	168.6	134.7	133	132.8	NaN	NaN	NaN	NaN	NaN	NaN	NaN	NaN	NaN	NaN	NaN
25	160.4	188.6	182.8	140.5	146.1	166.4	146.9	185.5	165.7	167.8	164.4	170.5	142.4	171.3	154.6	116.9	153.6	149	155.4	156.9	159.9	139.5	155.9	168.7	156.1	147	175.9	170	184	175	176.7	184.9	145.1	137.2	151.3	145.3	171.8	130	179.2	176.8	174.2	136.7	164.7	154.5	159	139.4	195	161.7	161.1
0	151.4	164.1	161.4	154.5	185.9	150.1	188.5	147.8	175.7	140.7	168	178	148.7	159.7	119.2	163	185.6	154	181.3	192.7	160.2	168.1	147.7	154.8	152.9	152	179.6	175.3	171.2	146	140.5	119.5	145.8	129	142.5	130.9	149	163.7	138.1	144.7	137.3	128.3	152.3	198.8	166.7	175.2	206.8	145	133.3
0	203.1	192.9	171.8	241.9	159.7	156.8	194.4	182	132.5	158	127.8	163.1	160.7	200	143.6	170.3	157.8	181.1	159.4	183.5	129.5	167.3	160.3	163.9	189.2	141.4	178.3	147.3	165.8	163.4	155.8	190.4	176.8	158.6	158.2	167.3	169.3	153.3	146.2	163.7	158.9	166.8	127	164.7	136.2	141.5	152.5	140.8	173.5
0	158.8	134.7	132.8	144.5	136.4	150.2	161.3	123.1	153.1	126.3	144.7	168.2	110	128.2	98.47	123.7	142.7	139.5	138.7	155.9	161.3	132.8	122.5	103.5	107.9	132.7	128.3	155.9	119.1	157.3	87.48	136.4	121.1	128	121.4	178.2	106.6	121.9	117.4	133.1	112.2	152.4	526.2	519.7	544.3	564.3	504.7	532.1	454
26	147.9	135.9	120.1	116.7	124	107.3	108.4	136.1	104.7	144.1	111.7	120.9	122.8	97.91	107.8	127.6	154.8	97	110	117.2	103.5	99.56	116.3	119.2	121.5	94.61	128.1	98.37	95.14	111.1	129.8	108.1	101.9	114.1	64.39	104.6	100.3	128	90.88	123.3	114.4	92.14	85.78	84.83	168.1	110	86.74	102	92
0	156.2	165.2	161.6	137.7	98.04	148.8	130.5	140.8	139.8	142.6	124.2	126	112	101.9	102.5	127.6	102.8	88.33	120.4	126.5	120.5	66.03	87.68	88.66	126.3	94.2	103.7	77.13	120.9	66.38	NaN	NaN	NaN	NaN	NaN	NaN	NaN	NaN	NaN	NaN	NaN	NaN	NaN	NaN	NaN	NaN	NaN	NaN	NaN
0	119.5	193.9	137.8	148.3	165.5	171.7	153.6	178.5	148.8	112.2	182.2	150.8	107	141.4	134.3	148.5	143.8	147.9	161.3	148.8	146.7	155.3	145.6	145.3	152.2	108.3	122.1	114.3	132.7	166.7	96.61	166.8	119.7	129.3	100.8	136.1	113.3	103.2	129.2	155.1	141.2	123.4	129.8	143.7	96.38	144.5	107.7	103.2	105.6
0	108.7	108	125.5	125.8	102.8	99.11	139.9	110.5	112.1	105.4	115.3	156	131.9	107.7	122.9	141.4	141.9	101.9	143.5	133.8	123	113.7	147.9	116.4	138.3	138.9	135.8	145.7	155.2	150.7	139.8	167.8	161.4	158.4	139.5	173.9	127.1	161.8	184.5	154.3	153	147.2	129.6	126.1	167.4	139	139.9	147.6	204.9
0	114.3	125.8	135	114	99.08	173.3	92.82	88.02	150.1	100.2	93.05	97.99	121.1	111.5	106.4	95.55	92	102.2	116.6	97.5	126.8	118.8	113	98.73	130.1	109.4	100.7	93.67	100	91.1	126.4	127	101.9	106.2	118.8	88.85	103.5	115.3	87.5	135.4	126.8	129.5	69.85	118.6	137.2	85.6	77.4	114.1	97.8
0	NaN	NaN	NaN	NaN	NaN	NaN	NaN	NaN	NaN	NaN	NaN	NaN	NaN	NaN	NaN	NaN	NaN	NaN	NaN	NaN	NaN	NaN	NaN	NaN	NaN	NaN	NaN	NaN	NaN	NaN	NaN	NaN	NaN	NaN	NaN	NaN	NaN	NaN	NaN	NaN	NaN	NaN	NaN	NaN	NaN	NaN	NaN	NaN	NaN
27	126.8	137.8	163.5	143.8	133.3	108.3	128	125.7	97.57	126	127.7	113.5	129.8	113.8	143.5	130.7	110.3	108	117.2	129.2	123.2	125.4	126	142.3	166.8	138.5	142	119.2	112.3	129.5	139.9	128.8	145	106.5	129.3	148.5	134.9	153.2	150.5	122.8	101.3	102.7	156.3	120.8	132.2	106.2	119.1	118.1	107.2
0	131.6	178.5	110.5	133.5	114	133.2	109	137.8	128	133	126.5	131.8	103.5	157.3	159.9	132	119.7	139	145	129.5	129	113.8	150.8	131.6	115.2	135.7	138.1	153.8	121	117.1	137.6	135.3	149.9	104.8	137.7	143.7	130	109.6	134.4	124.8	157.7	140.2	143.4	118.2	134.5	157.8	376.7	350.9	406
0	159.9	137	157	108.8	109.7	124.1	120.3	102.9	122.1	96.24	132.2	115.5	100.4	141.4	112	101.3	76.99	99.5	114.2	110.2	92.97	106.2	115.3	141.8	102.3	80.13	94.66	89.32	104.2	125.4	87.88	85.85	101.8	94.85	87.99	101.5	97.18	95.38	97.2	104.2	112.8	98.31	131.6	97.23	84.35	117.3	112.7	81.12	90.48
28	213.6	205.3	245.7	210.7	225.3	180.3	218.5	180.3	161.7	179.8	182.4	145.2	145.8	110.2	150.2	165.5	117.7	192.4	147.8	149.7	134.2	136	116.5	153.8	122.9	104.9	159.8	126.5	121.6	131.6	99.32	118.4	111.3	122.8	135.6	142.6	115.1	147.2	116.4	91.65	124.1	119.6	105.1	104	111.8	190.1	383.4	953.5	1168
0	153.9	150.2	109	180.8	167.8	113.3	158.3	122.5	150	133.5	137.2	128	152.3	159.2	98.03	98.93	142	153.5	149.5	124.7	123.1	108.9	102.8	107	137	109.5	149	143.7	115	119.9	135.3	121.7	112.4	105.7	125	134.8	124.9	126	147.9	121	144.8	130.3	122.9	140.5	170.2	116.8	120	107.2	136.9
0	165.7	165.2	144.5	118.5	167.4	147.3	145.3	162.7	156.5	143.8	171.9	144.8	124.7	128.8	152.4	139.7	115.9	139.8	166.6	151.5	150.2	171.8	157.6	144.3	151.5	99.33	138.2	147.7	159.7	139.7	119.8	146.2	174.1	99.87	137.8	121.5	156.8	142.1	116.1	131	149.7	118.9	152.4	118.4	130.4	124.4	121.1	133	116.3
29	242.9	176.9	217.7	158.2	185.4	165.9	168.5	162.1	141	221.3	180.7	182.3	142.1	182.9	164.5	180.7	144.3	163	135.9	162.8	109.1	175.4	143.1	151.8	165.6	162.8	653.1	665.8	755.2	782	942.6	862.9	1002	1047	960.4	1136	1151	1236	1141	1429	1342	1215	1124	1181	967	1178	1040	982.8	867.3
30	188.1	157.4	196.3	172.8	162.4	172.5	149	196	120.1	152.6	165.2	129.5	161	189.5	158.5	182	157.9	155.6	170.6	144.4	147.7	161.6	159.8	140.4	155.1	172.8	147.2	176.4	282.9	625.6	623.2	650.4	882.2	819.6	949.2	1037	1307	1201	1118	1188	1220	1202	1254	1070	972.6	1207	1159	1128	948.6
0	122.9	167.2	143.3	133.7	183.7	191.7	172.1	168.8	163	158.6	149.2	168.5	157.6	199.6	200.6	118.8	144.6	180.2	161.3	193.2	169.6	146.5	187.9	182.4	187.5	134.9	150.5	151.1	175.1	149	142	155.6	158.5	159.3	167.5	151.5	139	155.4	125.3	163.2	140.3	162.4	149.7	184.4	128.8	152.1	169.3	140.7	143
0	142.4	127.9	133.3	144	130.6	174.9	123.5	144	151.2	173.2	138.9	155.1	144.5	91.12	125.9	124	146.5	136.1	104.6	126.8	152	97.79	130.7	121.8	115.4	146	135.5	128.9	131	124	84	130.1	86.89	102	119.8	100	93.98	103.2	92.5	100.9	81.27	85.8	103.7	97.61	98.55	114.3	110.5	102.2	100.5
31	201.5	143.4	177.5	188	130.9	114	166.3	121	178.1	150.5	120.3	140.8	131.2	133.1	149.8	151.8	142.8	166.6	168.3	228	159	118.9	136.8	153	152.2	167.3	140.2	136.3	133.2	139.3	132.4	115.5	124.5	151	144.5	124.2	159.8	120.5	161.3	129.2	130.3	133.6	141.6	515.2	761.5	748.5	645.5	708.2	633.3
0	93.68	108	139.7	155.7	124.3	148.1	132.5	137.4	127.1	125	109.4	87.4	138.2	124.2	105.1	123.4	106.6	101.6	142	104.7	112.9	109.5	77.77	105.2	97.51	92.12	118.2	109	108	89.62	118.4	120.6	90.36	93.25	106.7	81.82	103.4	99.94	91.61	118.7	94.61	99.61	128.5	95.51	95.86	118.5	91.57	108.2	91.74
32	165.6	167.7	180.9	180.2	133.3	100.8	148.7	173.5	133.8	129.8	162.8	158.8	120.6	141.6	155.2	174	171	147.6	125.2	130.4	187.3	127.6	148.3	129.9	161.8	108.2	143.7	154.9	120.8	151.2	142.5	137.2	137.7	129.6	185.1	190	187	190.2	147.7	189	147.7	151.2	167.2	168.2	230.4	357	719.4	1054	1542
33	148	148.7	186	196.2	127.5	142	146.7	142.2	129.9	164.5	129.2	121.9	133.4	171.8	163.2	145.6	181.8	183.2	196	171.6	183.4	135.2	196	166.8	160.2	195.8	176.6	184.5	183.1	590.7	735.5	797.3	723.1	762.7	709.7	605.4	689.5	604	530.3	367.3	256	235	170	186.6	154.1	158.3	149.5	139.9	122.8
0	222.9	172	208.9	161.6	203.9	190.3	170	220	152.1	204.6	189.2	180.9	194.3	195.3	190.3	173.5	182.8	173.4	195.2	149.5	184.1	199.2	180	141.3	165.9	153.5	218.9	155.8	165.2	202.9	168.3	156	155.9	188.8	189	186.4	178.3	166.3	211.8	157	169	165.9	172.4	142.3	186.9	153.5	171.3	149.4	163.8
34	763.5	740.7	714	819.8	742.3	742.8	772.5	677.4	683.3	640.5	647.1	646.8	654.5	611.5	703.2	662.5	673.2	608.4	668.7	629.5	653.5	697.5	695.6	709.5	664.9	745.1	758.7	824.9	891.3	995.2	1079	1025	1166	1152	1071	949.4	1045	1008	1192	1153	1113	1267	1308	1504	1678	1722	1604	1688	1854
35	172.4	162.2	202.1	166.8	158.2	165.3	181.5	190.9	163.9	161.6	180.6	169.4	158.7	193.9	196.1	196.9	186.9	146	136	149	193.5	165.9	190.5	195.1	164	183	150.6	211.9	200.9	162.5	184.9	167.9	197.1	183.5	137	178.9	187.5	180.9	151	163.5	212.9	194	151.5	200.5	173.5	159.6	162.5	171	165
36	52.15	172.3	173	159	187.5	162.9	173.2	167.2	190.1	155.8	198.9	201	184.5	164.3	192.5	173.3	203.1	222.2	168.3	244.2	192	195.5	200.5	194.5	182.1	188	195.5	219	188.9	179.6	209.9	194.1	164	171	189	153.5	185.5	163	165.5	182	133.5	157.5	162	140	143.5	150.9	148.5	133	143
37	107.1	175.4	114.7	100.6	147.8	129	123.5	150.2	111.4	118.9	120.1	160.7	143.1	113.6	151.9	124.9	159.3	146.9	134.7	82.5	142.3	174.5	86.8	145.3	132.8	105.1	135.5	126.1	201.3	109	184.4	146.5	148	169	140.5	160.5	119	146	145	131.5	98.02	90.49	110	121.4	126	153	145	114.5	148.9
0	170	185.6	170.1	162.4	147.6	143.5	158.2	129.6	168.6	125.8	169.8	154.6	193.8	169.8	154.5	152.8	173.2	140.7	171.7	142.3	188.2	142.3	170.8	144.7	154.8	131.6	123.5	165.8	136.1	121.5	159.5	142.5	150.7	163.7	150.5	149.9	128	168.3	159.4	152.1	158.2	140.5	155.2	149.4	142	126	142.8	157.7	140.1
38	241.5	234.1	183.1	164.7	171.4	225.3	206.8	201.8	186	177.1	202.8	193.1	174.1	194.2	167.8	215	177.9	205.3	151.1	151.6	178.6	161.6	176	139.9	209	192.2	162.9	180.9	169.5	165	160.1	181.5	165	196	202.5	181	197.5	159.4	185.5	177.5	209	172.5	162.5	175.4	190.9	138	141.4	181.9	177.1
0	149.2	115.6	123.2	146.4	110.5	140	166.8	99.17	121.9	141.4	102.2	156	111.4	126.3	109.5	125.8	144.1	150.8	133	116.6	112.6	126.9	116	121.2	140.4	122.2	126.6	115.4	94.21	113.4	130.3	121.3	105.8	114.3	112.3	121	100.8	109	129.2	91.08	126.2	101.3	124.6	117.2	225.5	470.5	405.1	404.9	442.4
0	NaN	NaN	NaN	NaN	NaN	NaN	NaN	NaN	NaN	NaN	NaN	NaN	NaN	NaN	NaN	NaN	NaN	NaN	NaN	NaN	NaN	NaN	NaN	NaN	NaN	NaN	NaN	NaN	NaN	NaN	NaN	NaN	NaN	NaN	NaN	NaN	NaN	NaN	NaN	NaN	NaN	NaN	NaN	NaN	NaN	NaN	NaN	NaN	NaN
39	189	189.5	156.5	164	201	167.5	175.9	157.5	172.5	150.6	141.5	168	145.5	172.5	194	147.5	171.5	163.5	173.9	181.5	182.5	200.5	177.6	177.5	210.5	200	188.5	152.5	164.5	131	194	187	159.5	140	175	130.5	166.5	159.5	160.5	182	180.5	152	169.5	158.5	168	182.5	153.5	168	122.5
40	153.6	139.2	157.1	156.7	165.8	129.3	124	133.5	106.9	156.9	147.7	127	113.9	120.3	137	207.8	124.5	139.8	171	110	137.3	130.7	119.6	119.6	135.4	125.2	171	118.1	104	132.4	112.4	112	129	159.5	113	128.5	115.5	108.5	100.9	104.5	127.5	114	121	112	117.4	112	127.5	162	127.6
0	187	109.5	143.4	132	123.5	135.5	126.5	124	149.5	121	136.6	139.5	123.5	161.5	120.5	122	132	120	120	128	147.5	140	132	131.4	108	99.5	137	135.5	118	140.5	95.51	146	126	114	165	125.5	123.5	126	185	79	114.5	105	96.51	111.1	119.5	130	142	135.5	146.5
0	176.7	151.5	160	148.7	153.1	178.3	124.5	174.5	168.6	176.5	184.8	167	167.7	147	169.3	171.8	152	166.3	151.7	147.3	126.2	129	160.2	177.5	172.5	184.9	142.1	137.7	122.6	121.6	155.9	149.2	173.4	141.1	165.8	200.5	152.7	150.5	137.5	157.9	127.7	166.5	168.1	149.4	151.9	126	138.4	138.3	130.9
0	145.6	154.2	153.6	137.7	109	116	129.3	122.5	130.3	122.7	164	113.8	142.9	132.1	103.5	153.6	138.3	141.6	149.7	111.8	115.9	125.6	121.7	116.3	132.9	144.1	88.86	129.6	125.9	129.9	95.94	160.5	118	118.4	124.5	100.5	120	133	122	150	128.5	111.5	120.1	134	96.54	106.6	100.6	120.5	100
41	178	172	145.6	167.8	140.5	164.3	135.9	140.3	137.8	191	137.3	138.8	147.4	149.5	168	173.9	141.8	130.9	153.3	129.5	146	155.3	120.3	172.8	148.3	148.4	156.8	172.5	143	137.9	119.9	142	126.4	162.8	133.8	129.9	145.5	129.9	138.5	131.9	125.5	154	130.9	134.4	115.8	138.4	159.4	136	144
42	148.2	118.2	177.3	139.7	135	133.4	136.1	117.2	115.5	136.8	139.3	148.2	152.7	154.6	165.8	153.6	144.1	135.8	160.4	132.1	171.8	189.2	147.7	149.3	111.3	144.1	164.8	202.8	200.9	162.7	160.3	140.3	195.6	134.4	207.8	136.1	139.3	148.2	189.1	1108	1526	1346	1672	1727	1703	1576	1475	2146	2136
43	254	213	205.6	230.9	210.8	245	269.6	242.5	233	259	208.4	203.6	211.8	174.7	240	203.5	218.3	220.8	203.2	168.2	198.4	205.8	195.8	228.5	184.8	210	259.5	225.5	186.3	189.9	183.6	227.5	237.5	196.5	204	195.7	221.6	194	163	203	160	150.8	174.4	133.3	169.2	166.9	130.1	134.7	172.5
0	NaN	NaN	NaN	NaN	NaN	NaN	NaN	NaN	NaN	NaN	NaN	NaN	NaN	NaN	NaN	NaN	NaN	NaN	NaN	NaN	NaN	NaN	NaN	NaN	NaN	NaN	NaN	NaN	NaN	NaN	NaN	NaN	NaN	NaN	NaN	NaN	NaN	NaN	NaN	NaN	NaN	NaN	NaN	NaN	NaN	NaN	NaN	NaN	NaN
0	166	121	123	152.7	146.6	105.5	140.7	168	103.3	163.1	149.8	127.4	122.4	112.4	145.3	135.1	125.5	115.2	115.1	130.8	128.1	140	119.8	130.4	104.6	125	110.4	132.1	144.5	119	147.5	129.5	84.51	93.98	106	115.6	117.4	141	85.52	95.54	136.5	108	110.5	112.4	99.47	99.06	112.5	85.03	97.95
0	NaN	NaN	NaN	NaN	NaN	NaN	NaN	NaN	NaN	NaN	NaN	NaN	NaN	NaN	NaN	NaN	NaN	NaN	NaN	NaN	NaN	NaN	NaN	NaN	NaN	NaN	NaN	NaN	NaN	NaN	NaN	NaN	NaN	NaN	NaN	NaN	NaN	NaN	NaN	NaN	NaN	NaN	NaN	NaN	NaN	NaN	NaN	NaN	NaN
44	231.2	176.3	195.9	189.3	180.4	188.8	209.1	184.4	197.3	176.7	181.1	161.7	206	183	181.3	161.2	165.5	200.3	244.2	166.4	180	220.7	158.3	194.5	176.5	193	155.8	144.4	147.1	190.5	196.5	151.9	139.3	180.1	185.6	146.9	171.4	161	402.2	1346	1356	1756	1770	1926	2420	2306	2039	2296	2165
0	124	133	94.51	157.7	140.6	132.7	114.5	82.04	114.5	101.4	141.3	110.2	146.9	107.7	115.3	92.53	112.7	124.6	107.8	132.5	104.2	85.82	112.2	92.16	102.4	197.7	121.7	82	93.27	152.2	117	93.53	94.54	77.83	92.66	112.6	138.1	147.9	97.07	71.59	99.88	87.23	154.4	133.7	91.73	106	79.56	92.24	86.94
45	139.8	124	126.3	142.7	164.4	130.3	119.4	151.9	129.4	104.3	177.3	145.9	92.4	154.4	149.4	150	129	130	145.5	136.4	134	124.9	148.4	179.3	151.3	133	104.5	124.4	128.5	139.9	128.8	120.8	127	112.9	119	152.4	112.4	126.9	140.9	132.5	151.3	155.9	159.8	172.9	206.4	756.4	992.4	1251	1548
0	136.9	146.5	195.6	180.7	138.5	206	160.5	137.7	139	186.5	161.5	206.5	168.7	159.8	137.7	168.2	153.9	154.4	186.3	155	163.4	204.5	175.5	157.6	150.2	228.4	205.8	161.5	147.1	253.5	383	902.5	912	984.4	891.9	930.5	368.6	1289	567.5	987.9	431	379	234	228.6	208	233.9	168.9	169.5	192.5
0	167.1	141.4	118.1	110.1	110.5	163.7	157	147.7	145.7	104.1	122.7	139	NaN	NaN	NaN	NaN	NaN	NaN	NaN	NaN	NaN	NaN	NaN	NaN	NaN	NaN	NaN	NaN	NaN	NaN	NaN	NaN	NaN	NaN	NaN	NaN	NaN	NaN	NaN	NaN	NaN	NaN	NaN	NaN	NaN	NaN	NaN	NaN	NaN
0	110.7	124.1	91.05	NaN	NaN	NaN	NaN	NaN	NaN	NaN	NaN	NaN	NaN	NaN	NaN	NaN	NaN	NaN	NaN	NaN	NaN	NaN	NaN	NaN	NaN	NaN	NaN	NaN	NaN	NaN	NaN	NaN	NaN	NaN	NaN	NaN	NaN	NaN	NaN	NaN	NaN	NaN	NaN	NaN	NaN	NaN	NaN	NaN	NaN
46	176.7	206.9	135.8	177.4	183	137.7	156.5	113.9	129.9	136.3	161.5	130	150.9	157	106	135.6	143.4	143	133.7	119.9	91.97	109.6	133.3	114.5	136.4	104.5	114.3	83.94	97.79	76.99	106.7	105.3	101	133.9	106.1	103.6	87.52	132.5	105.4	128.7	102.1	106.2	123.1	106.9	115.3	154.1	137	92.73	126.3
0	126.4	137.2	175.4	148	127.1	105.1	153.1	98.85	100.6	133.7	NaN	NaN	NaN	NaN	NaN	NaN	NaN	NaN	NaN	NaN	NaN	NaN	NaN	NaN	NaN	NaN	NaN	NaN	NaN	NaN	NaN	NaN	NaN	NaN	NaN	NaN	NaN	NaN	NaN	NaN	NaN	NaN	NaN	NaN	NaN	NaN	NaN	NaN	NaN
0	164.3	99	154.3	103.4	104.4	157.6	103.2	120.4	164.9	130.4	112.4	138.3	121	178.5	110.6	119.5	118.2	112.6	94.55	159.6	147.5	98.23	110.7	132	120.4	102.3	119.5	98.88	106.8	113.3	113.5	113.1	130.6	138.7	117.9	104.7	111.4	97	96.61	113.1	132.5	97.93	125.8	129	109	114.1	128.6	145.1	101.9
0	202.3	199.4	227.8	188.1	172.6	167.4	197.8	166.9	192.4	214.9	178.1	208.1	188.6	201	153.5	210.1	160.4	194	207.3	193.8	163.3	165	181.2	182.1	118	173.2	179.2	152.9	183.7	132.5	146.4	165.4	186.8	171.6	139.5	185.8	157.5	198.3	147	181.8	194.6	153.5	209.6	151.6	201.7	155.8	226.7	190.5	133.3
47	254.2	246.7	226.2	278.6	254.4	232.3	267.5	226.8	255	234.8	234.2	213.9	278.2	310.2	2286	2789	2500	2008	2232	1986	1900	2004	2169	2197	1931	2342	2176	2239	2349	1834	1714	1523	1368	1101	1078	1181	1017	929.5	1046	776.5	NaN	NaN	NaN	NaN	NaN	NaN	NaN	NaN	NaN
48	138.5	107.5	139.2	113.2	148.8	91.56	111.2	136.9	154.1	115.8	106.5	126.7	106.4	128.1	83.99	122.2	102.5	119.5	113.9	123.5	141.7	115.3	115.3	101.5	118.4	95.7	136	92.18	112	76.18	139.7	98	95.4	111.6	123	103.1	107.4	102	104.7	125.3	87.62	105	111.4	99.1	123.8	96.51	98.9	105.5	105.8
0	180.9	166.7	199.8	153.7	194.3	152	141	178.5	167	184.5	209.5	120.8	140.5	182.8	180.1	178.1	158.8	144.8	146.7	163.5	136	162.2	149.3	163.4	172.9	175.3	160.2	143	141.9	173.8	119.2	152.2	158.8	145.3	164.3	153.9	124.3	183.2	160	243.6	544	656	634	668	637.5	549.2	616.3	564	325.5
0	123.9	113	124	121.4	173.3	102.5	127.7	118.4	130.8	168.5	124.8	152.6	133.7	172.3	132.5	143.9	147.1	145	150.4	166.6	126.1	132.9	139.4	142.6	158.5	178.5	166.1	183.9	136.6	156.7	129.5	142.7	137.6	136.5	129.5	197.6	175.5	140.4	180.6	158.5	161	126.6	146.5	110.1	120.5	94.43	170.5	127.5	105.5
49	137	163	122.4	143.8	165.3	131.3	124	150.2	157	170.7	84.53	131.4	152.2	123.7	119	150	137.5	140	99.58	114.6	115.4	139.9	118.5	104.6	138.4	114.2	114.1	128	117.9	120.5	112.3	115.1	120.3	131.3	121.9	156.2	167.4	130.4	137.7	147.8	147.6	177	159.3	172.5	145.2	149.3	133.3	125.2	139.7
0	131.7	170	108.1	144.3	118.4	122	170	103.9	139.5	165.7	149.7	119.3	133.4	105	142.8	121.7	112.4	141.5	130.5	112.2	100.7	127	120.5	93.63	126.1	133.3	101	104.5	138.9	147.9	146.6	115.8	88.09	86.86	100.9	101.5	107.5	117	140.2	100.6	121.5	91.89	145.5	105	124.5	105.4	106.1	119.4	113.4
50	137.4	168.4	172	145.9	160.3	144.5	139.2	161.8	154.5	191.8	182.8	245.1	158.7	228.7	171.9	143.5	156.3	194.6	136.4	162.3	140.8	114.5	152.5	154.1	169.5	156	159.5	150.1	157.1	213.6	220.1	164.2	207.6	203.1	184.2	181.8	174.2	168.4	168.8	196.2	211.7	182.5	167.1	182.8	163	149.6	171.5	133.5	166.2
0	196.2	172.1	174.3	181.9	155.8	215.2	180.3	182.6	206.3	202	155.8	176.8	147.4	195.8	210.5	191.6	121.5	175	176.4	161.1	181.9	NaN	NaN	NaN	NaN	NaN	NaN	NaN	NaN	NaN	NaN	NaN	NaN	NaN	NaN	NaN	NaN	NaN	NaN	NaN	NaN	NaN	NaN	NaN	NaN	NaN	NaN	NaN	NaN
51	124.4	154.2	148.4	173.1	112.5	81.5	133.8	123.1	100	118.2	129.5	117.7	111.5	141.5	161.2	99.06	112.2	115	117.5	143.9	114.4	92.7	108.5	89.14	118	121.2	115.6	144.8	114	120.4	108.7	95.74	112.5	95.65	126.5	97.01	151.5	126.5	139	98.5	105.5	93.77	115.5	128.2	113.8	96.87	94.46	117	115.5
52	160.7	164.7	119.4	157.5	129.9	141.8	112.6	150.2	153.6	129.5	124.9	124.8	127.3	139.4	153.4	153.1	114.8	114.8	137.2	110.7	98.01	105.4	143.1	118.9	94.64	115.9	127.5	101.1	136	128.5	100.9	91.62	100.4	130	114	99.23	90.17	118.4	117.4	112.5	129.5	118.5	103.3	108.6	102.9	100.3	110.1	122.2	82.01
0	99.88	119	142.8	133.6	121.6	119.6	136.4	119.5	96.94	122.9	140.7	117	106.4	103.7	102.1	105.2	140.5	111.4	104.8	121.8	129.6	123.3	107.5	106.7	107.1	132.6	114.6	111.5	137.6	122.2	103.7	97.25	110	106	94.5	99.75	88.34	97.84	102.1	102.1	103.5	99.84	133.9	95.68	111.6	121	111.9	87.99	106.1
0	136.8	89.12	153.6	123.8	130.5	118.9	123.9	117	122.4	117.9	160.5	122.6	86.73	107.2	138.2	115.5	118.5	136.4	121.6	112.6	111.1	135.3	131.4	147.8	123.5	148.9	125.8	101	127.4	114	104	128	106.1	113.9	127.8	88.41	101.5	123.5	124.6	97.92	81.09	88.02	122.6	111	113.9	118	97.06	78.82	97.52
53	159.4	160.6	121.7	206.5	143.4	133.5	176.6	177.5	148.7	196.3	131.2	228.2	186.1	168.8	163.6	149.5	135.6	170.6	147.5	139.9	182	156.4	150	154.6	175	119	132.9	172	196.9	138.9	161.9	147	157	178.1	155.9	138	144.6	142.6	143.6	124	143.4	136.5	139	141.4	128.6	130	143	148	155.9
0	148.2	138.3	143.5	122	149.9	124.9	167.1	168.5	147.4	194.4	158.2	164.8	156.9	131.9	138	123.8	174.2	128.7	123.9	125.8	152.1	142.2	122.8	124.7	131.5	161.5	119.3	164	142.9	169.2	137.8	121.2	169.9	160.8	161.5	158	139.4	135.3	158.5	133.7	125.1	128.6	128.4	127	197.6	113.7	145.8	153.9	124.5
54	166.7	167.1	176.6	148.2	155.3	156.8	147.2	166.8	111.6	120.8	148.2	129.6	159.7	131.5	427	581.4	588.4	489.4	553.4	538	603	604.5	545.9	568	496.4	469.6	593.5	626.7	570.4	546.7	521.2	292	237.9	227.3	203.1	166.4	167.5	163.4	140.1	198.6	154	125.7	177.4	663.7	683.4	862.3	883.2	828.4	833.8
0	208	168.2	162.9	139.5	170.5	198.3	188.4	190.5	169.9	145	144	187.8	139.8	129.3	179.5	154.2	177.1	161.2	137.1	135.1	133.5	175	175.5	196.5	207	166.8	158.1	153.6	152	140.4	156.5	149.3	179.3	161	190	135.1	163.5	130.1	183.3	164	172	159.6	159.5	208.9	138	152.9	187.4	170	143.5
0	195.6	143.9	144.1	174.7	164.3	113.5	145.6	160.7	179.6	140.5	140.2	157.4	155.1	162	151.5	133.2	146.6	123.4	145.1	153.4	156.8	142.3	147.7	165.3	126.3	127.4	118.9	135.7	121.1	115.1	113.8	133.1	147.2	87.74	110	119	123.2	118.8	118.5	123	123.4	130.9	114.3	129	80.37	108.7	112	126.5	104.2
55	151.8	138.8	134.2	139.5	150.3	152.7	138.5	126.2	143.2	162.4	142.9	140.5	121.7	112.6	147.7	137.3	139.6	111.4	138.6	88.63	81.14	115.4	116.5	120.6	137.2	120.1	115.8	101.6	101.5	92.61	98	120.6	93.32	120.4	107.5	118.9	121.7	113.9	111.9	111	129.7	104.6	139.2	114.6	85.92	124.1	110.6	153.1	118.6
0	125.7	116.1	126.3	124	136.4	138	132.8	152.7	139.7	122.8	149.5	115.5	133	116.8	99.49	122	125.3	141.9	115.7	145.4	98.01	103.3	115.4	98.38	85.36	114.6	100.3	135.4	137.3	164.9	108.6	107.8	90.33	126.4	120.1	149.5	127	78.66	90.26	142.1	108.6	107.7	101.5	93	135	106.8	123.1	104.7	120.5
0	174.3	145.5	175.5	178.8	171	174.5	159.4	174.9	129.3	153.6	142.9	171	127.5	197.4	146.9	138.3	147.5	146.8	150.5	136.4	169.3	116.5	131.8	138.4	168.5	135.3	167.2	134.6	123	156.9	146.7	122.3	115.3	137.2	136.2	146.4	162.7	170.1	146.7	169.7	137	153.6	158.9	124.6	148.3	141.7	117.7	158.4	110.9
0	128.2	152.6	189.6	125.8	166.5	162.3	143.8	125.7	127.6	130.9	136.3	110.6	141.2	146.5	141	146	143.9	152	128.8	122	148.4	123.1	132.8	122.8	140.9	150.1	104.9	139.2	140.6	117.4	109.9	142.5	129.8	125.2	129	136.4	164.6	139.8	118.7	136.6	127.6	128.6	132.2	113.8	154.9	154.4	149.4	142.6	123.9
0	166.9	172.2	137.4	130.3	138.6	161	179.4	152.9	145	136.5	133.5	126.7	187.2	145.5	120.5	141.5	146.5	152.3	145	130.3	133.9	143.4	139	101.4	165.4	114	147.7	100.1	101	148	121.6	136.5	123.3	124.5	134.2	127.3	119.2	119.5	114.2	114.6	131.3	109	114	130	132.1	153	128.2	114.6	112.3
56	133.7	164.5	142.2	116.3	124.7	131.3	144.2	140.1	122.5	116.4	109.7	134.4	135.5	181.4	143.4	128.2	117.2	209.2	676.1	734.7	765.5	793.3	757.9	758.5	644.4	705.1	785.5	687.8	686	534.8	358.4	323.5	256.4	263.9	227.4	200.9	191	174.8	160.4	188.5	174.5	178.1	164.5	109.1	175.4	100.3	152.1	157.7	135.9
57	184.4	192.2	217.5	204.8	215.2	206.8	212.3	223.8	168.5	155.9	197.3	176.4	225.6	155.9	181.5	190.6	206.7	118.2	194.3	144.3	190.6	187.2	147.1	170.2	182.2	169.2	153.9	185.1	160.1	157.7	161.9	155.7	160.5	148.3	154.2	160	166.8	169.5	164.2	150.3	158.8	151.7	160.3	204.2	167.4	166.7	208	208.3	236.5
58	190.5	164.7	219	189.7	207.4	217.6	177.3	216.8	142.2	163	145.3	143.5	132.5	151.5	148.1	132.1	146.6	172.1	183	129.1	164.1	158.4	133.7	192.8	149.5	162.5	177.4	160	164.6	131.2	157.5	152	153.4	174.5	146.9	167.8	184.9	146	165.3	156.9	172.6	167	194.5	166	188.7	163	154.5	195.9	166
59	151	163.2	144.1	118.4	130.3	130.2	154.1	144	148.5	111.9	111.8	95.25	143.3	130.6	141.3	174.7	201.2	126.8	140.2	135.3	105.3	135.1	143.7	130.4	116.3	124.3	198.5	126.8	103.5	124.5	119.2	125.7	130.8	98.48	100.6	149.6	131.4	114.2	105.4	101.5	110.2	103.6	119.5	118.6	141.1	124.3	114.3	116.9	119.8
0	180.8	172.7	191.5	143.5	154.3	156.5	164.7	144	168.3	135.6	146.5	105.2	178.8	141.8	177.2	174.7	121.1	112	170.9	165	124	149.8	108.7	126	103.3	116	148	105.1	118	133.8	128.3	147	137.3	141.4	106.3	89.82	127.2	109.7	105.7	109.4	98.35	132.4	107	116.8	138.7	142.7	120.6	107.7	98.41
0	157	158	123.4	147.1	140.5	126.9	155.8	173	142.6	101.2	143.1	158.7	117	130.2	139.8	189.7	135.2	153.1	122.4	130.1	119.9	141	137.4	147	143	121	104.6	148.4	128.5	165	157	153.7	107.7	117.8	145.3	98.77	126.1	118.5	110.8	139.1	132.2	106.5	125.6	107.3	110.8	130.5	140	116.1	110.3
60	199.3	204.1	244.9	237.1	220	236.9	258.3	256	232.3	257.4	187.8	210.5	179.9	204.2	156.8	159.2	171.9	197.6	145.5	171.5	199	186.3	157.5	205.3	200.9	171.1	165.9	173.5	183.7	151.9	204.8	181.3	143.8	165.6	178.9	128.5	144	155.6	121.5	156.5	155.4	146.1	149.6	162.3	151.8	175.1	128.6	153.8	146.5
0	161.6	142.5	126.3	147	154.6	157.5	152.1	130.9	117.8	148	129.9	139.2	164.1	123.5	141.1	140.5	132	164.1	108.9	121.1	138.9	112.1	144.3	157	131.3	129.3	112.1	120.6	111.3	132	136.9	121.7	134.7	96.6	114.2	147.7	103.6	115.5	106.5	125	109.9	146.3	101.2	98.13	125.6	119	102.4	109.6	113.6
61	145.3	142.4	120.1	192.5	108.8	148.9	123.7	143.1	137.4	140.6	127.5	168.2	116.4	122.1	177.6	163.3	183.6	167.9	132.6	157.4	147.9	149.4	164	126	170.5	167.6	184.5	145.3	178	146.5	118.5	142.3	168.1	196.8	183.7	232.1	338.2	353.5	514.3	505.9	558.1	545.4	590.1	598.5	538.1	618.5	623.1	650.7	558.6
62	115.6	144.7	137.3	129.1	133.1	135	143.6	130.7	145.7	119.3	99.59	101.5	123.3	145.8	159.2	132.8	148.3	155.5	151.5	131.5	138.9	567.8	659.9	597.2	617.5	625.4	645.2	651.8	543.7	616.2	628.5	563.1	301.6	261.3	244.4	200.4	199.4	159.3	146.5	172.1	168.1	158.1	145.3	167.2	151.7	110.8	136.8	143.3	152.2
63	195.2	188	214.8	140	133.5	146.5	174.1	123.9	166.3	148	120.5	160.2	127.4	160.6	164.8	169.4	134.5	137.7	140.5	145	130.2	114.5	182.8	104	144.4	124.4	106	126.4	121.9	142.2	104.8	169.4	338.5	603.3	512.5	588.8	542.7	599.8	569.2	572.6	495.5	621.3	617.5	635	527.4	700.1	689	592.1	645
0	126.5	137.5	173.3	126.9	133.3	131.8	143.3	135.8	155.7	107.5	133.8	108.9	121.6	145.9	115.4	108.5	120.2	115.3	139.3	99.17	138.8	94.23	115.4	137.2	90.96	119.2	133.2	111.7	145.8	130.2	128.7	132	170	104.3	90.77	168.3	154.7	122	145.7	133	89.76	131.2	106.5	88.19	86.76	90.97	120.7	96.53	96.46
0	NaN	NaN	NaN	NaN	NaN	NaN	NaN	NaN	NaN	NaN	NaN	NaN	NaN	NaN	NaN	NaN	NaN	NaN	NaN	NaN	NaN	NaN	NaN	NaN	NaN	NaN	NaN	NaN	NaN	NaN	NaN	NaN	NaN	NaN	NaN	NaN	NaN	NaN	NaN	NaN	NaN	NaN	NaN	NaN	NaN	NaN	NaN	NaN	NaN
0	171.7	137.3	NaN	NaN	NaN	NaN	NaN	NaN	NaN	NaN	NaN	NaN	NaN	NaN	NaN	NaN	NaN	NaN	NaN	NaN	NaN	NaN	NaN	NaN	NaN	NaN	NaN	NaN	NaN	NaN	NaN	NaN	NaN	NaN	NaN	NaN	NaN	NaN	NaN	NaN	NaN	NaN	NaN	NaN	NaN	NaN	NaN	NaN	NaN
0	137.8	146	121.3	143.2	163.5	159	122.4	135.9	166.8	163.2	151.7	150.7	183.7	177.2	174.6	155.2	156.2	149.1	178.4	125.3	168.5	139.7	137.8	128.4	190.1	183.1	176.1	157.8	143.1	155.8	143.3	162.8	154	187.8	164.3	153.6	187.8	146.2	138.9	147.7	164.4	178.9	164.8	153.5	162	168.1	187	183	178.4
0	154.8	144.3	157.8	179.8	157.6	158.5	161	140.7	135.7	165.9	168.5	143.5	146.5	131	182.7	155	129.6	145.2	122.1	116.5	163.5	145	116.7	127.5	114.1	145.3	145.1	149.2	132.2	150.6	139.2	140.1	155	172.5	141	125.3	158.6	120.5	162.8	138.4	158.8	119.7	138.2	176.9	137.5	126.4	154.2	128.7	139.7
0	130	141.3	185.1	136.1	129.7	101.1	122.5	152.3	151.1	157.7	175.6	188.4	161.4	145.1	121.7	124.3	159.1	135.9	142.6	133.6	165	141.7	146.8	129.8	124	112.8	137.2	133	149.7	108	167.4	108.2	147.7	123.2	110.3	119.3	102.3	114.5	116.8	130.2	161	148.9	137.8	102.9	96.24	134	126.5	105.3	114
0	138.8	146.5	123.3	166.4	113.5	115.7	179	105.1	132.5	134.5	NaN	NaN	NaN	NaN	NaN	NaN	NaN	NaN	NaN	NaN	NaN	NaN	NaN	NaN	NaN	NaN	NaN	NaN	NaN	NaN	NaN	NaN	NaN	NaN	NaN	NaN	NaN	NaN	NaN	NaN	NaN	NaN	NaN	NaN	NaN	NaN	NaN	NaN	NaN
0	NaN	NaN	NaN	NaN	NaN	NaN	NaN	NaN	NaN	NaN	NaN	NaN	NaN	NaN	NaN	NaN	NaN	NaN	NaN	NaN	NaN	NaN	NaN	NaN	NaN	NaN	NaN	NaN	NaN	NaN	NaN	NaN	NaN	NaN	NaN	NaN	NaN	NaN	NaN	NaN	NaN	NaN	NaN	NaN	NaN	NaN	NaN	NaN	NaN
0	NaN	NaN	NaN	NaN	NaN	NaN	NaN	NaN	NaN	NaN	NaN	NaN	NaN	NaN	NaN	NaN	NaN	NaN	NaN	NaN	NaN	NaN	NaN	NaN	NaN	NaN	NaN	NaN	NaN	NaN	NaN	NaN	NaN	NaN	NaN	NaN	NaN	NaN	NaN	NaN	NaN	NaN	NaN	NaN	NaN	NaN	NaN	NaN	NaN
0	166.7	146.8	116.8	138.9	131.5	121.9	143	151.8	157.9	135	126.3	125.5	160.4	166.9	129.7	133.4	133.2	125.3	129.8	150.2	158.6	131	140.5	121.1	123.7	118.5	127.3	128.4	135.4	162.9	141.2	141.5	122.5	131.4	121.3	113	103.8	144.5	116.9	118.2	119.9	111.5	111.9	106.8	119.9	136.4	109.6	118.2	101.7
64	132	140.6	167.4	84.96	101.7	145.5	112.5	130.9	136	157.9	136.3	101.7	94.14	90.5	141.6	137.5	108.4	121.6	118.4	118.3	96.47	94.23	119.7	100.3	118.7	117.1	93.27	118	101.6	97.34	105.2	113	250.8	329.2	422.5	338.3	380.8	373.2	368.2	387.7	424.2	357.6	306.9	368	304.8	233	196.8	167.3	161.1
0	139.7	171.5	134.8	186.6	156.6	159.5	152.7	129.2	169.2	136.3	135.4	118.7	166.7	164.2	140.6	190.9	158.4	146.1	179.9	130.7	164	154.5	144.4	155	126.6	154.6	153.2	575.7	753.4	819	722.6	796.2	740.9	656.2	842.6	702.8	763.2	752.7	528.5	444.1	385.5	264	306.7	295.8	228.6	204.1	237.9	181.6	188
0	165.6	174.5	141.2	169	193.3	191.3	154.5	174.2	184.4	173.2	134.2	143	166.8	172	145	152.3	182.7	166.6	160.1	154	195.5	152	142	203.5	228.8	154.5	139.5	156.3	147.7	188.8	172.1	153.8	168.5	184.6	170	148.4	146.5	176.3	152.2	149.7	131.8	147.7	149.8	152.9	177.5	169	161.5	141.7	159.7
0	NaN	NaN	NaN	NaN	NaN	NaN	NaN	NaN	NaN	NaN	NaN	NaN	NaN	NaN	NaN	NaN	NaN	NaN	NaN	NaN	NaN	NaN	NaN	NaN	NaN	NaN	NaN	NaN	NaN	NaN	NaN	NaN	NaN	NaN	NaN	NaN	NaN	NaN	NaN	NaN	NaN	NaN	NaN	NaN	NaN	NaN	NaN	NaN	NaN
65	187.4	208.7	186.6	214.3	162.7	201.4	162.5	164.4	183.5	212.2	178.6	182.8	183.6	198.5	153.1	170.8	174.6	171.5	198	144.3	145.7	190	150.8	149.6	197.1	196.7	157.5	146.2	166.3	151.5	143	166.7	162.4	142.8	164	144.4	154.3	139.7	177	169	177	234.8	211.5	156.1	190.8	185.1	151.5	130.4	199.5
0	130.8	157.1	130.6	155	133	130.3	145.8	141.4	132.9	168.4	153	175	162.7	164	144.1	146.7	175	145.9	129.4	152.1	129.9	446.7	528.7	465.3	626.8	294.5	452.2	464.7	445.7	348	257.2	205.6	168.5	154.6	136.3	129.5	178.5	133.3	140	NaN	NaN	NaN	NaN	NaN	NaN	NaN	NaN	NaN	NaN
0	1263	891	380.2	268.8	200.4	157.2	181.4	145.7	138.5	156	174.2	176.3	157.4	187.2	149.4	156	177	176.6	195	154	142.5	143.2	110.2	168.1	149.5	159.4	121.6	158	132.9	179.7	143	115.2	117.1	120.2	136.8	89.67	104.1	113.3	105.5	106.4	155.5	152.2	110.9	136.9	171.7	NaN	NaN	NaN	NaN
66	112.8	166.6	141.6	140.9	129.6	177.9	118.4	132	142.2	116.6	137.7	152.2	134.3	147.2	113	151.7	123.9	125.7	130	132.5	138.5	149.6	164.6	175.5	150	135.5	172.3	109.7	203.4	149.7	176	120	145	149	114.1	124.5	141.1	150	141.1	105.5	134.9	128.9	140.3	148.3	141	132	147.1	146	129.9
0	1209	988.5	1050	866.7	NaN	NaN	NaN	NaN	NaN	NaN	NaN	NaN	NaN	NaN	NaN	NaN	NaN	NaN	NaN	NaN	NaN	NaN	NaN	NaN	NaN	NaN	NaN	NaN	NaN	NaN	NaN	NaN	NaN	NaN	NaN	NaN	NaN	NaN	NaN	NaN	NaN	NaN	NaN	NaN	NaN	NaN	NaN	NaN	NaN
0	1638	880.2	871.5	473.8	1231	805	1679	1462	1247	1584	1294	1216	1031	1011	961.9	1044	1897	1843	966.1	1736	1585	763.1	1276	1021	1434	1554	1381	1414	1324	1574	757.8	606.4	941.3	462.8	1055	1563	1414	1075	1270	1104	1754	688.1	854	626.2	1452	750.3	788.5	667.3	212.7
0	181.3	179.8	138.5	143.6	167.5	174.4	174.5	164.5	135	154.6	183.1	143.1	147.2	164.5	159.8	176.5	137.7	144.4	335.7	671.7	682.6	673.8	742.7	761.8	737.8	701.7	535.4	793.5	689.5	788.9	547	337.9	281.2	237.2	308.2	276.5	199.4	190.9	189.4	169.5	176.6	178.4	188.1	158.3	150.1	149.6	159.3	162.5	194
0	157.4	196.7	189.4	160.3	147.7	124.2	191.4	175.2	150.3	149.4	124	168.6	192.7	166.6	97.5	152.9	181.6	147.5	NaN	NaN	NaN	NaN	NaN	NaN	NaN	NaN	NaN	NaN	NaN	NaN	NaN	NaN	NaN	NaN	NaN	NaN	NaN	NaN	NaN	NaN	NaN	NaN	NaN	NaN	NaN	NaN	NaN	NaN	NaN
0	160.2	154.9	142.8	192.3	169.1	154.4	158.3	176.2	157.1	167.8	185.7	172.4	173.7	149.8	147	154.9	176.3	141.3	130.6	140.6	155.3	144.8	150.3	151.1	179.7	164.7	166.6	161.1	176.1	140.6	126.1	188.3	178.7	208.3	189.6	184.2	192.4	184.9	217.1	157.8	184.2	181.3	175.1	185.7	199.9	191.2	171.4	184.6	190.2
67	198.2	145.4	175.3	175.5	173.8	179.5	175.8	178.5	201.6	195.2	153.1	169.2	166.2	181	188	162.8	169.5	171	166.1	183.5	160	122.3	149.9	155.8	173.8	193.2	140.7	162.3	151.4	173.6	169	151.3	138	125.9	153.6	153.1	146	128.7	166.6	178.2	174.7	158.9	163.7	170.2	188.7	161.7	153.3	138.5	164.7
68	591	563.6	592.2	439.3	514.6	562.6	318.7	244.1	171.3	247.5	214.8	249.6	205.3	192.9	167	187	196.5	194	150.6	193.9	241.5	185.8	179.6	201.1	211.5	194.4	173	177.1	129.2	194.4	161.7	162.8	140.3	215.2	209	183.3	198.6	199.7	250.2	696.7	546.9	600.5	547.5	759.1	657.4	862.5	640.3	704.8	765.3
69	133.6	165.9	122.7	131.8	178.9	129.2	133.2	139.2	199.8	127.4	144.6	107.4	97.86	99.38	116.9	111.7	112.6	91.53	112	79.1	90.73	113.2	107.2	91.12	96.28	102.9	118.1	91.02	92.8	123.5	114.9	103.6	127.8	111.4	100.4	76.12	107.9	300.1	353.5	373.7	316.8	331.7	406.8	330.2	320.5	399.3	337.8	377.4	393.3
0	84.36	NaN	NaN	NaN	NaN	NaN	NaN	NaN	NaN	NaN	NaN	NaN	NaN	NaN	NaN	NaN	NaN	NaN	NaN	NaN	NaN	NaN	NaN	NaN	NaN	NaN	NaN	NaN	NaN	NaN	NaN	NaN	NaN	NaN	NaN	NaN	NaN	NaN	NaN	NaN	NaN	NaN	NaN	NaN	NaN	NaN	NaN	NaN	NaN
70	160.4	187.3	182.8	165.6	150.6	186.8	132.5	181.6	150.7	164.7	168.1	164.7	176.5	167.1	133.1	191.8	134.1	165.4	139.7	163	133.6	151.2	144.6	116.1	127.3	150.6	155.6	126.8	146.1	105.8	142.6	142.5	154.7	186.6	182.6	159	170.7	320.3	347	668.6	577.1	729.1	547.6	719.1	696.6	633.6	650.7	717.6	764.5
71	168.3	188.9	158.2	135.1	230.1	193.7	188.3	191.1	191.2	204.2	178.5	192.9	179.7	189.8	143.8	170.5	156.1	162.4	151	176.6	160.6	169.6	176.8	170.5	163.5	162.6	156	153.4	183	157	165	147.5	133.5	132.4	136.1	110.6	153	139.9	135.7	135.1	150.6	178.9	189.9	274.8	292.3	390	515.9	596.5	622.4
0	596.7	792	831.1	836.9	NaN	NaN	NaN	NaN	NaN	NaN	NaN	NaN	NaN	NaN	NaN	NaN	NaN	NaN	NaN	NaN	NaN	NaN	NaN	NaN	NaN	NaN	NaN	NaN	NaN	NaN	NaN	NaN	NaN	NaN	NaN	NaN	NaN	NaN	NaN	NaN	NaN	NaN	NaN	NaN	NaN	NaN	NaN	NaN	NaN
0	144	166.3	154	152	134.6	172.3	177.9	146.1	116.4	158.9	116.5	149.3	168.5	143.8	161	141.5	141.1	147.7	172.6	NaN	NaN	NaN	NaN	NaN	NaN	NaN	NaN	NaN	NaN	NaN	NaN	NaN	NaN	NaN	NaN	NaN	NaN	NaN	NaN	NaN	NaN	NaN	NaN	NaN	NaN	NaN	NaN	NaN	NaN
0	135.1	122	115.7	149	106	96.51	160.5	109.1	134.7	115.6	127.9	119.9	111	112.8	140.5	99.75	98.01	125.8	123.3	135.9	96.64	96.53	126	114.1	112.8	124.8	95.7	118.4	130.5	113.8	140.4	81.36	142.7	125.1	93.3	131	102.6	96.44	77.69	144.5	99.24	100.3	116.5	132.9	112.9	109.7	118.1	152.7	103.5
0	164.6	173.8	203.7	138.5	155.3	167.8	165.2	187.5	185.5	156.9	157.9	192.5	187.3	167.1	159.8	167.3	162.6	141.2	146	145.6	122.1	163	145.1	148.6	162.1	164.8	145.5	150.5	162.6	146.1	166.1	171	174.5	177.6	171.5	155	133.6	144.9	122.1	149.3	163.5	139.9	137.3	148.7	129.9	123.6	149.4	138.7	172.8
0	105.7	106.2	147.6	108.9	141.9	137	114.5	112.1	130	142.9	105.5	147.9	132.5	124.5	135.2	124.9	134.6	95.9	125.5	101.9	119.9	104.9	96.09	141.9	86.55	112	119	112	NaN	NaN	NaN	NaN	NaN	NaN	NaN	NaN	NaN	NaN	NaN	NaN	NaN	NaN	NaN	NaN	NaN	NaN	NaN	NaN	NaN
72	215.4	164.4	168.5	166.9	150	199.7	185.9	169.1	183.9	161	153.4	176.9	174.8	150.3	177.3	139.6	180	182.2	192.5	137.1	186.4	174.9	169.6	112.1	160.7	161.2	166	161	165	188	145.2	153	190.1	159.6	204.6	145.9	145.2	147.4	137.9	141	140.7	110.1	124.3	121.5	143.8	127.8	112.3	158.4	129.5
0	137.5	114.5	146.4	NaN	NaN	NaN	NaN	NaN	NaN	NaN	NaN	NaN	NaN	NaN	NaN	NaN	NaN	NaN	NaN	NaN	NaN	NaN	NaN	NaN	NaN	NaN	NaN	NaN	NaN	NaN	NaN	NaN	NaN	NaN	NaN	NaN	NaN	NaN	NaN	NaN	NaN	NaN	NaN	NaN	NaN	NaN	NaN	NaN	NaN
0	117.8	135.9	175.3	131.9	106.7	118	113.7	130	153	130	132.2	99.39	136.8	65.64	127	97.83	136.6	103	131.5	117	133	110.8	140.1	116	120.9	113.6	130.4	145.6	145.9	136.2	119.5	126.2	118.7	118.9	121.8	139.9	132.2	134.5	171.2	106.5	130.2	129.8	138.5	87.28	156.7	NaN	NaN	NaN	NaN
0	149.3	151.9	152.5	111.3	121	139.6	132.8	142.8	118.2	129.6	132.4	105.1	134.9	116.5	109.3	125.5	119.1	109.5	146	145.6	130.8	130.4	137.2	136.3	117	124.8	96.17	141	114.2	134.7	138.1	141.6	116.5	132.9	149.3	126.2	140.6	142.5	123.8	121.8	140	107.8	109.4	138.7	124.2	140.5	120.8	111.9	118.3
0	213.4	183.8	185.1	179	181.5	173	195.4	220.3	180.4	185.6	174.3	123.9	146.8	193.3	186.4	162	174.2	178.8	194.8	171	158.1	199.1	204.5	204.6	204.8	144.3	182.4	187.5	176.5	170.9	528.6	524.4	546.5	542.5	539.1	389.1	630.1	657.3	575.4	357.8	301.9	181.5	204.1	198.8	174.1	200.4	176.8	179.2	188.5
0	159	161.2	151.5	158.3	148.8	161.7	138.7	152.6	134.7	99.14	180.2	155.1	99.07	130.9	146.6	140.8	159.7	115.1	121.9	123.3	137.4	146.5	131.5	141.2	101.6	130.3	110.3	126.7	149.6	129.4	135.5	131.4	129	118.9	140	161.5	152.5	111.9	130.5	165.9	102.2	113	135.1	124.6	142.6	109	123.9	140.4	112.8
0	296	297.5	272.3	261.5	296.3	276.2	237.7	279	272.9	240.8	247.7	261.1	245.5	214.5	199	195.1	190.1	178	208.7	181.1	158.5	170.3	166.5	220.2	167.2	168	167.8	170.9	213.5	163.7	139.8	139.1	193.5	163.7	164.7	158.8	158	149.2	152.8	147.5	180.2	148.3	149.9	129.5	181	188.7	149.2	149.3	142.3
0	161	203.2	186.3	155.8	206.1	134.8	181.8	177.2	183.9	225.8	185.8	166.4	205.1	212.9	163	169.8	186.8	159.4	145.3	166.9	179.4	170.4	154.9	161.5	158.4	138.9	133.9	154.5	170.6	176.4	173.5	145	157.4	152.5	180	152.6	126.9	166.1	109.6	143.1	133.5	152.5	147.3	164.1	163.5	154.9	173.5	188.3	173.4
0	179.4	120.5	165.5	165.1	166.5	139	158	147.1	155.7	120	138.5	150.5	134.9	155.6	129.6	122.5	141.5	134	154.2	135.4	122.5	101.6	128.1	161.1	129.6	125.9	123.6	146.5	151.6	141	126.8	135.5	129.6	136.5	118	123.7	133.8	118.8	125.7	97.84	114.2	122	112.2	140.7	138.8	109.4	120.5	125.2	124.8
73	155.7	126.9	104	156.9	112.2	155.2	100.1	135.5	119.8	117.9	127.5	153.8	123.8	122	125.1	136.5	114.8	119.9	126.4	132	112.7	98.17	102.6	137.2	144.8	129.7	133	130.6	138.7	131.6	129.7	136.6	145.2	213.7	358.1	382.1	357.1	381.6	326.5	286.6	354.6	211.3	166	200.6	129.6	99.18	131.9	133.9	114.3
0	155	145.9	144.5	155	155.5	117.3	140.6	148.9	159.7	158.2	144.5	152.2	163.3	103.9	150.5	133	140.6	130.6	149	130.2	132.6	118.9	120.4	98.45	137.2	158.2	149.5	188.8	128.6	104	100.8	92.96	113.6	135.7	106.4	115.9	129.6	110.6	135.5	110.3	109.8	104.3	96.01	141.6	120.3	121.4	88.83	116.6	114.2
0	194.6	190.2	173.6	171.5	185	173.5	176.2	147.9	154.6	168.9	193.8	207.6	177.1	171.2	129.5	163.1	125.7	142.7	158	169.7	126.9	159	148.9	154.8	114.4	155.6	131.9	113.6	143.8	NaN	NaN	NaN	NaN	NaN	NaN	NaN	NaN	NaN	NaN	NaN	NaN	NaN	NaN	NaN	NaN	NaN	NaN	NaN	NaN
74	158.4	147.5	167.5	124.5	167.1	145.5	149.5	126.4	155.5	143.9	174.1	130.2	141	175.6	169.4	173.1	172.9	184.9	153.5	142.8	142.5	186.4	137.3	152.5	125.8	153.5	146.7	141.1	123.3	182.1	168.1	131.9	166.3	174	176.8	122.4	137.9	297.3	635.1	558.6	581.3	552.1	501.1	519.1	667.5	752.7	839	692	860.2
75	212.8	193	174.4	148.2	129.5	201.2	131.5	142.3	135.4	133.4	124.7	165.9	179.4	123.4	173.1	142.5	98.35	140.9	119.6	160.2	151.9	100.2	133.5	153.5	160.2	124.5	128.3	136.5	111.4	142.8	115.9	149.9	121.9	107.6	99.63	118.9	122.5	111.5	110.5	144.4	124.2	133	118.1	136.8	156.8	92	106	127.6	129.7
0	143.5	124.1	149	202.1	156.6	153.3	139.9	122.4	139.1	180.9	109.9	126.3	156.6	135.9	147.8	175	147.5	141.7	126.1	184	149.6	117.5	113.2	129	136.2	118.9	135.6	133.3	110.6	92.21	132.3	131.5	148.1	115.5	125.5	110.2	108.1	124	128.6	134.4	143.7	113.5	145.4	132.1	111	99.94	108.7	160.1	138.6
0	163.5	134.6	159	149.6	161.5	113	129.4	139.4	141.1	144.5	125.9	117.5	125.8	133.9	96.95	89.96	132.3	143.8	112	112.8	108.5	104	117.3	96.1	126.3	142.8	143.4	116.6	124.6	126.6	121	129.1	100	103.5	114.6	136	120.5	126.5	114.7	138.5	143.8	120.7	108.3	144	143	107.3	112.6	102.5	146
0	181.4	172.5	148.4	159.9	170	157.5	175	129	157.3	168.9	122.6	144.3	157.9	170.9	161.2	124.2	134.7	152.8	163.5	115	163	158.5	130.3	159.8	188.1	165.1	160.6	180.5	143.6	130.7	164	151.5	174.1	123.6	191.1	162.5	178	165.8	176.8	169.6	172.5	177.4	165	167.5	169.3	187.9	183.1	160.8	181.6
76	114.1	196	190.5	202.6	147.5	120.8	92.5	97.11	141.2	124	139.6	109.8	141.2	133.8	137.8	154.5	108.8	124.7	120.1	119.4	124.3	107.7	128.8	107.8	145.8	151.5	111.6	142.7	109.8	139.8	136.2	118.8	104.5	109.5	120.5	112.2	120.9	116.7	138.7	113.8	117	101.1	113.8	126.4	92.46	114	125	130.3	80.64
0	151	183.5	146	139.5	160.6	172.5	178.6	181.6	211.5	178.1	185	185.1	152.5	185	149.4	161	174.6	180.5	162.5	155.1	132	131.1	155.6	142.4	183	120	147.5	144.6	135.5	141	143.4	174.3	168.5	124.8	133	146.9	124.6	115.4	142	143.2	188.5	147.2	153.4	142.5	158.1	133.9	153.8	136.5	160.3
77	136.1	148.5	107.4	123.2	109.9	157.2	120.9	132.4	111.3	127.3	128.8	127.2	121.3	105.3	137	117.7	126.9	143.7	104.4	145.1	136	93.73	141.8	129	116.1	123.1	106.2	184	415.7	418.2	453.7	535.4	453.8	407.8	476	436.7	410.3	437.2	348.3	277.9	262.5	191	181.1	213.5	158.6	145.5	127.7	173.6	153.3
78	193.3	124.9	112.9	161.6	167.2	161.3	114	148.5	141.6	140.5	149.2	187.1	173.5	149.9	146.6	139.1	126.8	126.9	161.6	136.7	148.8	145.1	140.1	145.6	172.5	172.1	137.7	141.3	124.5	146	156.3	155.4	133.5	115.3	144.9	121.5	93.49	124.1	87.3	132.4	143.6	136.9	124.4	147.1	127.2	126.5	153.8	137.3	124
79	231.4	290.2	227.5	283.8	208	218.7	224.5	214	244.9	193.9	224.9	232.2	211	237.4	215.6	201.1	181.8	160	163.8	185.7	180	186.8	152.1	146.6	222.8	198.7	149.1	167	159.2	176.6	176.5	147	185.9	185.6	169	165.4	192.6	143.9	168.5	686.7	770.9	780.5	822.8	787.3	763.5	744.9	727	693.3	800.1
0	131.7	131.7	144.7	160.6	112.5	173.1	166.3	173.1	146.4	147.6	139.7	173.5	146	145.2	113.6	151.2	110.9	140.6	156.1	146.4	133.2	126	118.1	128.7	91.24	141.7	126.3	132.8	132.5	98	135.8	122.3	147.2	116.9	131.3	119	121.7	91.19	112.4	147.8	108.9	115.4	134.4	130.8	135.1	107.5	107.8	85.35	97.72
80	178.7	162.4	126.9	165	185.4	177.1	133.1	149.6	136.5	162.9	130.2	125.3	173.8	177.5	131.1	113.6	154.7	148.7	118.5	148.4	139.1	148.9	137.7	115.5	136.6	139.6	146.2	131.3	108.4	127.1	149.3	127	128.8	121.1	159.8	142.2	110	129.8	125.8	148.2	130.8	121.7	152.3	130.7	140.5	110	169	88.87	141.9
81	203.9	199.7	164.4	192.2	176.5	172.2	144.5	130.3	165.3	233.3	203.5	204.2	161.3	184.6	157.7	158.6	125.8	169.8	171.7	118.5	180.1	127.6	158	172.1	186.5	170.5	123.2	148.6	142.2	139	146.6	144	151.2	129.5	137	150.6	125.1	125.3	141	146.3	98.83	153	115.5	143.7	166.7	117.4	132.1	139.2	132.7
0	148.4	155.1	149	171.2	181.9	143.7	137.3	148.9	150.2	165	174.7	159	159.6	160.8	134.6	120.3	220	134.9	158.2	134.6	135.7	152	167.2	145.9	160.3	143.2	154.1	134.2	149.3	174.4	117.8	128.6	139.1	162.6	113	114.4	110.9	104.3	121	106	114.9	114.3	124.7	146.3	121	108.5	119.3	139.4	117.4
82	138.5	141	178.6	158.1	147.9	184.2	155.5	136.9	165.6	159.4	128.3	127.9	142.5	126.3	169.1	129.3	131	140.4	114.7	123.5	88.93	121.7	108.4	158.1	158.9	134.4	98.42	97.21	133.4	131.7	94.16	112.4	139.2	100.2	104.7	112	117.9	116.7	102.7	128.7	119.3	167.5	120.3	124.7	122.4	129.4	128.7	100.7	120.5
83	188.1	126.4	189.3	178.7	172	170.5	201.9	174.7	181.5	200.3	157.3	176.5	169.3	173.1	199	129.7	168	198.1	197	212.9	193.2	182.7	168.3	181.3	215.7	165.5	174.8	187.9	195.7	168.6	181.3	183.1	174.2	164.9	140.6	182	158.4	184.8	168.2	183.2	149.5	159.4	181.5	178	124.5	168.3	167.5	175.7	168.5
0	185	178.3	150.5	147.3	155	165	180.3	159.6	124.5	201.4	182.5	137.9	186.7	153	155	150.2	195.4	147.9	137.3	153.1	135.2	145.3	148	155.5	163.7	153.2	150.8	152.9	142.7	138.7	140.5	148.1	162.6	150.9	133	148.2	143	126.9	143.3	117.5	136	128.2	136.3	112.6	152.8	132.5	114	167	115
0	176.4	193.4	181.6	159.5	155.4	175	194.5	150.2	172.2	163.5	171.3	159.1	204.7	160	197	156.8	179.1	147.8	184.9	160.5	161	183.8	148.4	139.5	192	217.3	203.3	183.7	190.4	171	193.2	193.1	172	168	207.6	140.5	166.2	136.4	154.5	154.9	176.8	183.8	179.3	221	195.2	169.9	201.6	154.3	123.9
0	172.8	139	178.3	167.6	153.9	134.4	168.4	166.8	130.2	159.8	179.1	105.9	141.3	145.5	137.5	145.8	152.4	150.2	154.3	145.4	175.6	133.5	144	146.3	150	114.9	134.3	140	139	154.8	166.3	152.5	154.5	149.8	147.3	192.2	727.9	730.2	700.5	695.1	605.8	685.8	701.6	596.3	644.8	699.2	822.7	665.6	573.1
84	148	242.3	168.7	142.9	135.5	175.5	175.3	165.4	113.2	146.8	122.8	119.7	136.9	114	125.8	126.5	100.3	151.5	115.4	122	125.2	107.7	95.29	124.4	117.7	117.1	108.4	122.9	106.3	99.78	83.73	128.4	118.1	113.9	116.2	117.4	84.44	110.2	80.98	88.5	97.2	86.53	100.1	113.2	116.7	74.43	100.8	112.5	107.7
0	182.9	204	193.9	174.9	189.3	204.5	167.1	194.8	208.2	178	217.1	172.3	171.6	199.8	196.2	208.9	173	245.4	137.7	156.9	210.4	194.8	167	150.6	182.8	188.4	165.2	196.7	190.4	210	158.2	178.7	185.2	182.3	185.6	169.8	172.7	169.3	203.3	158.7	158	147.1	210.7	185.5	187.3	152	132.2	148.9	126.6
0	129.9	124	114.8	112.7	137.8	79.99	117.4	118	88	127.2	110.7	91.87	97.65	125.2	100.1	91.9	107.4	102	116	104.3	NaN	NaN	NaN	NaN	NaN	NaN	NaN	NaN	NaN	NaN	NaN	NaN	NaN	NaN	NaN	NaN	NaN	NaN	NaN	NaN	NaN	NaN	NaN	NaN	NaN	NaN	NaN	NaN	NaN
0	NaN	NaN	NaN	NaN	NaN	NaN	NaN	NaN	NaN	NaN	NaN	NaN	NaN	NaN	NaN	NaN	NaN	NaN	NaN	NaN	NaN	NaN	NaN	NaN	NaN	NaN	NaN	NaN	NaN	NaN	NaN	NaN	NaN	NaN	NaN	NaN	NaN	NaN	NaN	NaN	NaN	NaN	NaN	NaN	NaN	NaN	NaN	NaN	NaN
85	102	124.1	161	126.9	107.7	133.4	119.7	120	163.2	134.9	134.5	90.1	131.6	111.7	117.3	111.7	138	95.87	122.7	106.6	134.2	111.2	237.5	380.3	318.4	435.5	402.4	377.2	408.5	403.3	384.8	346	366.5	222	208	155	168.5	138	137.5	149.7	146.9	141.2	106.8	125	111.2	148.1	122.6	155	120.6
0	188.1	172.2	113	138.5	136.5	191	138.2	147	140.6	180.7	146.3	177.6	155.5	166.1	198.7	151.2	121.7	142.2	133	154.7	178.7	144.9	127	155.6	141.9	143.2	129.4	125.1	119.3	163	170.7	144.2	123.5	150.2	155.8	161.8	137	134	146.5	142.8	156.7	154.7	140.7	151.6	120.8	160	127.6	130	104
0	141.2	185.6	134	119.1	161.7	101.4	112.8	102.5	145.5	119.4	127	157.7	105.3	106.1	136.4	130.6	111.7	111.4	135.9	124.2	119.1	121.1	110.9	133.5	105.5	88.5	85.42	114.2	97.35	110.5	115.6	100.9	141	123	89.34	109.5	125	127.2	105.5	110.8	98.68	114.5	NaN	NaN	NaN	NaN	NaN	NaN	NaN
0	153.6	133.7	131.5	171.4	134.5	96.78	103.2	134.5	117.4	125.5	154.4	125.9	140.7	128	126.6	147.3	126.7	136.9	145.4	146.8	157.4	133.7	125.3	157.3	129.9	126.5	161.9	138	143.4	136	152.5	176.1	168.8	147.9	178.4	195.6	573	682.8	681.1	718.3	697.7	571.2	712.2	573.7	540.8	421.6	397.2	490.5	825.3
0	168.1	205	161.3	159.5	197.1	143	166.7	165.9	154.5	182.5	148.6	144.3	137.3	195.1	146	161.2	130.5	160.1	153	143	155.1	124.5	145	158.7	168.4	173	140	137.3	126.3	135	164.4	160.5	130	135.4	138.1	150.8	135.7	137.4	124.3	151.5	181.4	141.5	120.8	125.4	109.1	110.9	117.9	126.4	145.3
86	168.4	191.5	192.5	168.9	107.3	133.4	152.4	190.3	119.7	183.5	139.3	146	117.3	100.9	137	142.6	150.3	142.4	144.2	134.3	127.2	111.5	134.5	140.3	135.9	164	118.1	136	150.1	120.5	117	97.21	144.4	153.3	128.9	142.6	131.4	133.1	157.1	136.8	116	162.1	138.8	176.1	126.5	162.5	137.5	131	150.5
0	NaN	NaN	NaN	NaN	NaN	NaN	NaN	NaN	NaN	NaN	NaN	NaN	NaN	NaN	NaN	NaN	NaN	NaN	NaN	NaN	NaN	NaN	NaN	NaN	NaN	NaN	NaN	NaN	NaN	NaN	NaN	NaN	NaN	NaN	NaN	NaN	NaN	NaN	NaN	NaN	NaN	NaN	NaN	NaN	NaN	NaN	NaN	NaN	NaN
0	172	164.1	151.8	129.7	154.4	202.5	144.2	183.2	132.8	145.4	141.5	149	168.7	163.4	140	185.6	154	131.1	185	154.5	143.9	174.1	153.6	125.8	158.4	152.4	187.6	170.8	168.1	151	121.6	128.6	157.6	165.8	146.3	124.9	146.6	137.7	150.2	166.8	158.5	146.4	132	148.3	131.8	146.5	136.6	160.9	165.3
0	110.9	147.7	137.7	136.1	149.1	154.8	153.3	128	116.8	124.5	126.9	157.8	138.5	122.3	118.3	103.6	126.5	100	112.3	162.8	105.4	135.4	122.1	135	106.1	157	118.1	119.5	104.5	113.6	127	113.9	98.24	139.2	120.8	126.9	118.9	124.2	137.3	134.8	114.6	119.3	121.5	101.1	127.5	129.9	115	374	535.2
0	50.9	74.51	NaN	NaN	NaN	NaN	NaN	NaN	NaN	NaN	NaN	NaN	NaN	NaN	NaN	NaN	NaN	NaN	NaN	NaN	NaN	NaN	NaN	NaN	NaN	NaN	NaN	NaN	NaN	NaN	NaN	NaN	NaN	NaN	NaN	NaN	NaN	NaN	NaN	NaN	NaN	NaN	NaN	NaN	NaN	NaN	NaN	NaN	NaN
87	125.5	148	142	133.6	161.2	140.5	122.2	110.9	146.3	108.6	152.5	138.9	141	147.5	143.9	140.9	130	172.1	126.5	142.5	155.6	159	108	168	147.4	127	141	139.9	151.6	144.5	124.8	137.2	152.5	146.5	161.6	142.6	152	144.1	136.1	140.8	139	135.9	128.1	184.5	161.5	146.5	134	170.9	174.4
0	100.6	NaN	NaN	NaN	NaN	NaN	NaN	NaN	NaN	NaN	NaN	NaN	NaN	NaN	NaN	NaN	NaN	NaN	NaN	NaN	NaN	NaN	NaN	NaN	NaN	NaN	NaN	NaN	NaN	NaN	NaN	NaN	NaN	NaN	NaN	NaN	NaN	NaN	NaN	NaN	NaN	NaN	NaN	NaN	NaN	NaN	NaN	NaN	NaN
88	206.4	172.7	162	184.2	229.6	164.3	177.3	149.1	186.7	163	189.2	192.4	192.3	188.7	162.8	177.3	165.5	151.4	180.3	156.6	167	200.9	160.8	179.4	163.8	172.9	155.7	147.5	181.3	188.5	162.3	189.4	171.4	154.4	195.4	175.9	168.3	112.9	146.9	134.8	116.9	148.9	130.5	147.4	130.5	148.9	158.9	170.5	179.8
0	141.5	160.8	146.5	148.5	121	136.2	149.4	112	123	161.3	111.3	128.2	131.7	116.2	118	145.5	145.1	115.2	116.7	111.9	135.5	129	128	140.1	113.2	122.9	132	104.1	121.6	141.5	103.5	136.5	120.2	122.4	113.2	122.8	121.8	110.4	124.5	123.8	78.55	NaN	NaN	NaN	NaN	NaN	NaN	NaN	NaN
0	156.5	135.9	146.9	89.1	NaN	NaN	NaN	NaN	NaN	NaN	NaN	NaN	NaN	NaN	NaN	NaN	NaN	NaN	NaN	NaN	NaN	NaN	NaN	NaN	NaN	NaN	NaN	NaN	NaN	NaN	NaN	NaN	NaN	NaN	NaN	NaN	NaN	NaN	NaN	NaN	NaN	NaN	NaN	NaN	NaN	NaN	NaN	NaN	NaN
89	143.4	115.4	147.2	131.6	125.4	139.7	110.8	135.2	117	115.3	162	149.5	162.1	155	132.1	137.7	126.1	145	140.5	149.7	122.1	116.4	182	148	161.6	140.5	149.5	134.3	170.5	116	137.9	162.2	120	110.9	126.1	124.9	146.2	131.5	114.4	139.1	151	104.1	106.9	112.1	118.5	143.9	340.9	450.9	603.9
90	151.2	144.3	158	146.7	144	159.8	145.3	135.4	147.9	116	147.2	138	143	128.5	156.4	152.9	127.3	119.4	128.5	138.5	158	129	126.4	110.5	177.6	140.9	139	125.6	116.8	152.2	150.3	161.9	127.5	163.5	133	127.5	135.9	143.4	133.8	153	128.5	136	134.7	135.1	115.5	128.4	145.5	167.8	101.4
0	86.5	110.7	NaN	NaN	NaN	NaN	NaN	NaN	NaN	NaN	NaN	NaN	NaN	NaN	NaN	NaN	NaN	NaN	NaN	NaN	NaN	NaN	NaN	NaN	NaN	NaN	NaN	NaN	NaN	NaN	NaN	NaN	NaN	NaN	NaN	NaN	NaN	NaN	NaN	NaN	NaN	NaN	NaN	NaN	NaN	NaN	NaN	NaN	NaN
91	153.3	124.2	132.9	134.9	150.3	144.3	121.2	121.3	175	122.2	162.8	147.1	123.3	136.6	141.4	127	163.9	122.5	163.8	165.1	129.4	147.9	149.1	133.2	105.4	129.5	114.8	121.9	122.9	121	131	129	127.7	110.5	166.8	124	147.3	130.5	146.3	121.3	141.7	126	179.7	149.4	125	119.2	133	145.3	123.5
0	98.6	129.3	121.9	134.2	94.09	111.2	122.5	123.7	128.5	116.5	86.2	116.4	119.5	117.7	108.9	92.99	117.6	91.81	113.3	80.5	94.9	94.38	126.1	109.5	119.3	112.4	121	105	124.3	140.6	105	100.3	106.3	100	139.4	107.5	125.8	108.9	90.34	89.29	81.95	118.8	95.01	111.4	88.46	121.4	105.3	104.4	97.28
92	124.8	154.3	153.6	182.9	147	167.6	149.5	156.1	142.6	142.6	152.6	122.7	167.8	126.6	137.4	92	140.3	111.2	156.2	124.3	106.6	130.2	123.7	169.5	143.8	137.6	134.5	132.9	141.2	109.5	101.1	129.5	91.93	150.3	133.8	127.3	129.5	118.5	110.8	133.5	126.1	126.8	133.5	103.6	125.7	132.2	124.3	114.1	146.9
0	147.3	165.8	140.2	113.8	117.5	132.2	150.2	163	138.8	NaN	NaN	NaN	NaN	NaN	NaN	NaN	NaN	NaN	NaN	NaN	NaN	NaN	NaN	NaN	NaN	NaN	NaN	NaN	NaN	NaN	NaN	NaN	NaN	NaN	NaN	NaN	NaN	NaN	NaN	NaN	NaN	NaN	NaN	NaN	NaN	NaN	NaN	NaN	NaN
0	143	141.7	130.6	112.9	118.1	131	108.2	109.2	104.5	138.6	112.3	97.25	110.3	114.8	108.5	87.32	104.1	103.3	100.5	111.9	102.1	125.7	122.9	124	107.4	125.9	97.01	92.47	105.5	112.6	91.45	80.57	85.06	97.41	103.3	121.7	79.58	123	113.6	96.44	115.5	107.5	120	106	130.5	125.5	112	106.9	123.5
93	165.3	169	137	144.7	134.7	163.1	143.8	110.2	158.6	166	158.6	129	126.5	117.9	172.3	148.7	159.6	129.7	166.9	125	138	167.7	122.2	134.7	132.1	125.6	127.1	127.5	90.7	107.6	152	140.5	154.6	139.4	129.9	130.5	164.5	141.6	104.5	111.5	141.2	127.3	123.8	159.1	137	132.1	112.8	101	90.09
0	NaN	NaN	NaN	NaN	NaN	NaN	NaN	NaN	NaN	NaN	NaN	NaN	NaN	NaN	NaN	NaN	NaN	NaN	NaN	NaN	NaN	NaN	NaN	NaN	NaN	NaN	NaN	NaN	NaN	NaN	NaN	NaN	NaN	NaN	NaN	NaN	NaN	NaN	NaN	NaN	NaN	NaN	NaN	NaN	NaN	NaN	NaN	NaN	NaN
94	147.4	193.2	130.8	288.2	436.5	385.9	375.5	407	395.5	265.5	482	156.4	138.9	115.9	161.5	171.1	170.6	176.5	105.4	117	133.6	156.5	133.8	154.5	146.7	134.1	136.3	163	153.4	128.7	122.5	148.8	133.1	140.5	122.1	158	158	140	130.3	133.2	142.7	176.6	129.8	154.9	151.7	134.8	174.3	204.4	150.7
0	188	150.6	155.5	182.5	174.6	162.3	215	182.2	166	189.6	192.2	205.1	206.5	189.8	153.3	187.1	167.5	176	127.2	188.7	151.7	196.2	153.4	157.8	190.1	159.4	167.4	159.5	174	188.2	139.4	154.2	207	135.5	124	137	141.1	172.1	130.4	205.2	159.3	162.1	153.3	144.3	154.2	165.1	159.2	148.2	160.6
95	142.5	116.6	161.9	156.2	156.3	162.9	168.3	179.4	129.7	207.5	107.4	142	177.9	143.5	186.1	179.8	156.5	159.8	177.8	143	140.2	126.5	122.5	135.3	128.5	136.7	124.2	126.7	131.2	185.5	129.6	154.4	163.4	168.5	144.8	141.1	161.4	147.8	147.5	140.7	160.8	146.2	167.8	156.3	119	123.8	131.4	132.6	153.2
0	176.5	146	152.5	148.7	161	179.2	168.1	157	174.4	108.1	146.2	143.1	133.6	158.9	134	117	137.9	154	139	141.7	156.5	128.1	138.2	130.7	142.2	144.4	126.5	161.8	106.7	162.5	168	135	139.1	136	140.8	127.2	145.2	151	138.9	135.9	122.7	133.9	109.2	115.8	156.4	134.2	135.1	142.1	128.5
0	162.6	196.5	169.8	180.5	140	174.3	146.4	144.3	138.6	154.5	145.6	145.4	140.6	161.4	176.4	121.8	126.3	121.4	170.8	154.7	134.1	109.4	146.9	159.6	183.3	130.4	131.3	149.6	123	172	131.6	124.7	149.8	123	124.5	142.1	138.7	165	124	156.6	180.2	148	134	125	147.4	133.8	119.5	115.3	137.1
0	209.2	165.6	156.9	132.8	180.8	148.3	151	161.3	143.8	145.2	132.2	169.4	186.3	137.5	162.7	150.5	143.3	171.1	127.5	173.8	198.4	155.7	174.5	143.5	161.5	142.7	158.6	137.4	121.7	140.6	162.5	141.4	157	152.5	135.1	204.7	185.9	152.6	143.8	154.3	163.6	180.4	129	185.7	151.2	145.2	156.1	114.3	166.2
0	180.6	177	177	196	198.1	180.2	171.5	164	185.9	221.3	163.4	218.9	169.5	214.8	150.4	178.3	194.4	157	188.7	156.2	148.6	201	170.9	162	145.9	196	155.3	181.3	167.6	159.9	177.4	155	167.8	166.6	175.5	151.4	175.8	175.3	157.4	135.1	178.7	148.6	160	170.8	138.3	127.9	144.1	130.7	156.5
96	124.5	131	106.5	156.1	134.5	133.6	147.5	142	110.9	137	114.5	138.8	123.4	139.3	131	128	103	138.8	127.6	121.8	107.8	115.1	99.12	138.4	104	103.4	133.2	124.3	100.3	104.9	132	113.8	109	100.7	115.5	123.9	99.45	108.1	118.5	127.7	106.5	120.3	157.5	168	334.5	377.6	351.6	375.9	354.6
0	150.2	177	138.7	131.9	166	143.6	113.9	125.5	148.1	155	139.1	149.9	120.4	124.1	139.6	135	118	120.9	119.1	114	136.9	134.9	196.8	129.7	155	103.4	132.3	126.2	104.2	140.4	140	108.6	129.8	131	117.8	109.9	98.16	132	108.8	109.9	151.1	111.3	102.2	112.3	130.1	117.9	142	92.79	109.8
97	245.4	248	244.8	270.6	306.1	236.4	235	225	218.9	221.9	222.5	273.6	202.5	232.1	184.1	196.1	205.7	193.5	184.4	189.4	203.5	188.3	189.2	221.4	207	206	204.8	209.5	204.3	207.6	188.3	180	186	217.3	214.1	195.6	234.9	215	213.6	198.2	753.6	959.9	903.7	930.6	948.8	866.7	879.5	1103	1087
98	265.5	240	271.5	203.9	221	258.9	231	209.3	205.6	177.5	201.7	213.5	218.9	148	171.1	184.9	132.3	188.2	212.1	160.5	185.4	179.9	187	195.2	187.5	160.6	179	175.8	178.8	190.4	169.5	197.4	192.9	195.4	209.5	137.5	161	162.3	143	155.3	174.9	185.8	194.9	161.4	211	218.9	151.1	186.4	154
0	172.5	183	191	186.3	228.6	151.7	216.2	190.1	160.2	182.5	175.6	171	191.3	170	154.9	188.7	190.1	125.5	187.8	166.6	224.3	159.3	147.5	184	167.4	163.7	154.8	131.5	159	170	179.5	128.4	197.4	141.8	164.9	186.4	163.6	153.5	182.7	174.6	193.8	164.8	137.3	142	NaN	NaN	NaN	NaN	NaN
99	186.4	223.5	213.9	176.5	156.5	189.6	141	167.3	186.9	171.5	148	158.6	129.7	173.5	139.5	184.1	200.8	222.5	128.5	181.5	156.2	162.4	155.2	144.2	146.4	156.5	155.7	159.8	156.2	155.2	173.8	147.4	158.2	134.4	184	169.8	143.3	169.5	223.3	157.3	141.1	841.7	620.7	889.7	1007	948	NaN	NaN	NaN
100	254.1	210.4	244.4	193.5	242.5	221.8	206.5	217.6	197	264.5	239.4	214	242.1	190	196.5	182.8	232.2	218.4	225.2	239.7	200	231.9	225.8	223.6	202.9	193	213.2	221	233.6	180.1	215.7	188.1	163	202.5	158.6	206.6	158.8	181.4	144.1	226.5	189.5	224.6	194.4	212.5	183.7	194	221.3	166.2	187.9
101	193.5	214	221.3	164.5	208	174.6	167.6	179.1	216.1	208.6	193.7	172.7	176.3	149.7	193.6	196.5	174	181	160	134.4	175.8	177.4	159	167	168	152	163.2	181.2	142.7	344	622.3	646.7	651.2	753.8	760.6	783.7	628.1	960.7	834.3	710.5	NaN	NaN	NaN	NaN	NaN	NaN	NaN	NaN	NaN
102	135.3	142.9	138.8	123.8	140.4	117.9	116.9	129.9	139	149.6	113.1	99.76	114.9	120.9	124.7	138	116.8	114.4	101.6	116.5	142.5	137.9	156.8	133.7	111	102	123.1	126.2	120.5	152.3	123	126.6	129.7	121.2	152.7	117.6	99.81	113.5	138.8	134.6	123.8	141.7	137.1	116	145	132.7	126.2	141.8	91.63
103	211.9	224.8	223.4	232.2	222.8	205.4	216.4	181.8	186.9	204.7	193.8	200.5	181.2	163.2	220.6	173.8	180.3	177.8	146	179	197.7	153.6	202.3	173.3	156.6	168.4	162.2	184.5	161.6	195.2	146.5	156.5	177.3	159.4	158.7	155	191.7	171.9	161.1	165.2	150.4	162.5	172.6	169.4	160	161.3	152.5	155.3	180.7
0	105.3	137.7	169.2	156	163	143.4	NaN	NaN	NaN	NaN	NaN	NaN	NaN	NaN	NaN	NaN	NaN	NaN	NaN	NaN	NaN	NaN	NaN	NaN	NaN	NaN	NaN	NaN	NaN	NaN	NaN	NaN	NaN	NaN	NaN	NaN	NaN	NaN	NaN	NaN	NaN	NaN	NaN	NaN	NaN	NaN	NaN	NaN	NaN
0	149.4	148.5	167.6	186.5	133.6	156.1	155.3	130	170.8	154.6	169.3	196.9	159	131.9	168.7	160.1	195.8	178.8	NaN	NaN	NaN	NaN	NaN	NaN	NaN	NaN	NaN	NaN	NaN	NaN	NaN	NaN	NaN	NaN	NaN	NaN	NaN	NaN	NaN	NaN	NaN	NaN	NaN	NaN	NaN	NaN	NaN	NaN	NaN
0	NaN	NaN	NaN	NaN	NaN	NaN	NaN	NaN	NaN	NaN	NaN	NaN	NaN	NaN	NaN	NaN	NaN	NaN	NaN	NaN	NaN	NaN	NaN	NaN	NaN	NaN	NaN	NaN	NaN	NaN	NaN	NaN	NaN	NaN	NaN	NaN	NaN	NaN	NaN	NaN	NaN	NaN	NaN	NaN	NaN	NaN	NaN	NaN	NaN
0	169	188.7	137.2	158.2	139.5	159	140.5	180.8	168.6	180.4	120.6	146	146.8	127	167.7	118.3	120.5	149.8	146.8	125.6	122.8	133	160.3	148.1	158.9	147.4	145.2	138.8	168	156.5	224.7	150.1	114.3	146.2	111.5	140.3	156.5	125.1	120.5	137.9	107.7	105.2	125	124.8	142.2	152.5	152.4	155.6	126.4
0	169.7	133.9	167.7	111.2	133.8	137.3	142.6	99.93	152.4	145	124.7	135.4	150.5	125	136.9	147.4	155.6	140	115.5	177.5	122.2	111.8	140.7	119.4	109.1	100.7	120.4	138.4	178.7	133	106	116.8	150.3	108.7	132.3	145.2	147.5	121.5	128.2	128.1	144.2	124.6	117.7	133.3	149.7	122.2	160.7	128.9	147
0	230	225.7	197.4	220.2	232	206.5	191.6	204.2	218.6	245.6	201.9	191.4	197.9	194.9	194.5	201	187.5	183.1	173.9	152.5	171.4	185.4	146.5	192.1	161.7	183.6	172.8	160.6	149.5	159.7	185.5	179	183	159	149.4	213.8	189.5	156	159.6	168.7	212.1	204.3	140.1	159	159.9	143	173.6	151.8	180.7
104	268.1	243.3	233.7	251.1	215.8	252.8	257.1	218.5	206.3	198.6	233.4	247.8	192.2	197	198.7	206.3	210.3	208.1	203.6	210.8	189.8	167.1	183.2	179.4	189.5	151.6	184.5	193.6	171.2	154	197.2	178.4	193.4	192.5	200.7	224.1	182.9	167.3	194	184	153.4	172	201.5	158	165.3	171.9	164.1	180.9	208.9
105	253	209	124.5	189.4	164.6	157.8	183.1	197.3	189	191.7	191.6	175	179.1	188.3	145.1	170.8	142	162.9	151	172.4	156.5	149.8	153.3	188	156.8	162.2	156.5	158.2	143.7	160.3	137.2	160.1	164	169.7	169.2	178.4	138.8	139.5	184.4	123.8	153	146.4	142.2	148.7	170.1	121.5	123	155	135
106	147.2	149.3	150	144.2	175.3	132.5	160.3	124.3	135.8	137.1	128.2	139.5	152.9	132.5	143.3	137.7	172.2	159.3	153.5	135.8	153.6	146.6	123.2	165.6	181.1	146.4	136.3	121.4	181.7	147	196.8	165	166.8	138.3	136.2	143.9	160.3	137.9	125.9	129.9	155	118.8	143.6	151.3	122.5	131	140.8	95.87	152.3
0	167.7	140.5	192.1	170	176.9	177.9	182.5	157.1	143.4	156.6	158.9	161	192.3	186.7	142.3	173.9	170.4	168	173.9	205.8	161.9	194.9	199	191.5	141.8	187	173	172.4	205.5	155	131.8	186.9	149.7	193.4	168.4	173.7	181.5	159.2	173	175.5	164.7	154.5	193.1	133.2	180.6	150.5	176	173.1	156
0	159.5	111.5	149.4	170.8	198	122.9	122	127	138.5	127.4	128.1	121.1	138.3	123.3	156.2	161	107.4	726	141.4	909.3	804.9	919.5	851.4	100.5	123.2	1196	123.4	128.5	132.5	749.3	1050	638.3	673.6	633.5	1103	447	728	831	560.3	533.6	768.1	451.2	275.8	398.9	438.8	532.5	312.8	588.8	526.2
0	612.5	313	733.5	761.2	797.6	789	854.3	691.3	719.9	749.4	657.5	924.8	642	983	689	763.4	NaN	NaN	NaN	NaN	NaN	NaN	NaN	NaN	NaN	NaN	NaN	NaN	NaN	NaN	NaN	NaN	NaN	NaN	NaN	NaN	NaN	NaN	NaN	NaN	NaN	NaN	NaN	NaN	NaN	NaN	NaN	NaN	NaN
0	155.9	122.4	146.1	129.5	124.2	128.3	128.4	157.5	155.5	109.6	143.4	111.9	131.3	135.3	110.5	130.2	125.2	122.5	138.9	120.2	135.8	113.2	137.7	178.7	132.8	148.3	118.5	115.7	171.5	112.4	137	131.4	161.9	104.1	134	150.4	120.7	145.8	116	128.8	122	136.5	141.6	153.1	141.5	110.6	118	124.1	108.2
0	132.6	126.4	87.2	155.9	143.4	138.2	162.6	150.1	166	131.5	130.2	125.1	120.1	144.3	122.7	187.7	127.3	171.9	118.5	130.7	127	138.6	129.7	109.3	120.6	112.3	117.9	96.3	134.3	120	105.7	131.2	81.34	114.8	94.28	139.2	112	142.8	114.5	78.91	119.9	103.5	91.62	110	104.4	126.5	109.3	121.8	105.7
107	172	173.9	162.2	115.2	164.7	149.1	152.4	145.3	131	154.6	161.8	124.2	136.7	158.4	149.8	131.6	126.8	156.3	127.6	116	115.1	133.7	132.5	123.4	141.5	142.5	137	96.5	140.2	141.5	155.5	131.7	103	127.4	151.5	115	121.3	140.7	166	141.6	115.6	110.4	134.2	128.5	119	138.1	130	133.5	119.2
0	183.8	155.3	160.5	146.7	134.8	172.7	123	175.7	178.2	145.2	143.5	150.5	125.8	140.9	136.7	166.8	167.7	135.4	NaN	NaN	NaN	NaN	NaN	NaN	NaN	NaN	NaN	NaN	NaN	NaN	NaN	NaN	NaN	NaN	NaN	NaN	NaN	NaN	NaN	NaN	NaN	NaN	NaN	NaN	NaN	NaN	NaN	NaN	NaN
108	230.5	267.8	187.1	204.7	185.5	197.5	189	168	200.2	227.5	174.3	212.1	213.9	220.2	192.7	177	232.6	205.6	195	175.4	159.6	172.4	154.2	229.4	222.2	179.7	198.8	176.2	207.6	131.7	163.3	153.6	166.3	164.8	164	156.7	122.7	147	211.1	161.1	148.5	180.8	186.5	153.5	160.5	174.8	150	151.9	154.7
109	244	190	200.5	193.5	173.5	207.7	145	165.8	166.6	188	138	153.4	140	160.4	161.7	202.8	135.6	165.7	194.3	138.5	147.2	140.1	164.8	183	148.2	140.6	154.9	168.1	152.7	157.5	144.2	121.5	151.8	145.2	117.5	140.2	138.7	128.3	141.4	176.6	129.9	154.4	175.7	145.6	162.2	161.4	143.8	143.3	142
110	173.7	156.2	179	160.7	177.1	176.2	193.5	175.8	218.9	141.8	146	165.8	158.6	175.3	157.6	163.5	164.5	205.6	202.2	158.7	205.9	183.5	155.7	186.8	175	167.9	185.7	182	185.1	563.6	662.7	709.5	710.3	657.1	655.9	576.4	751.5	653.9	745.5	728.4	567.2	459.7	493.2	391.4	324.7	254	235.9	220.9	229.4
0	151	99.39	105.4	145.7	170.1	129.7	129.2	125.9	120.5	119	104.4	126	122.2	125	140.7	118.5	149.5	96.24	115.2	124.8	109.3	141.5	95.03	142.9	156.3	116.3	113.5	113.5	135	92.06	106.1	126.9	106.5	113.4	121.8	140.2	101.5	96.17	93.42	108.1	106.7	83.19	86.48	127.6	110.7	152.9	131.4	138.8	96.86
111	193.9	176	136.5	127.4	154.4	123.5	160.1	143.5	120.5	122	132	143.9	125	193.3	138	151.4	116.5	134.4	183.5	170.4	160.9	139.9	152.2	141.5	142.2	150.6	126.1	119.8	158.6	171.4	142.4	130.1	146.3	156.9	116.2	135	151.5	154.4	153.5	154.3	189	116.9	136.4	177	159.9	156.4	204.2	145.8	178.1
0	210.6	142.2	116.5	128	99.9	124	137	170.9	156.5	129.5	123.2	115.4	117.6	166.4	101.4	137.8	165	132.4	126	110.1	119.9	140.4	123.4	123.5	98.97	137	151.5	96.97	133	159.9	107.5	130.5	138	112.5	139.9	138.6	89.02	96.41	103.6	157.6	125.4	123.1	131.3	131.6	108.8	139	121.9	121	118
0	152.6	136.3	158.5	175.9	142.4	141.5	132.6	137.1	156.5	113.4	147.5	136	147	128	129.1	144.6	128.1	163.5	160.1	129.1	114.6	125	106.6	147	125.5	122	95.51	117.5	150.5	136.5	143.9	144.9	131	132.1	116.4	124.1	116.9	96.05	107	140	116.1	135	121.1	94.91	97.46	119.5	117.8	98.02	91.15
112	156.7	155.9	143	143.5	135	185.8	114.5	100.5	148	120.5	130.6	106	94.5	128	127.9	114	103	119.9	137	117.5	133.5	120.4	107.9	121	145.5	169.9	142.5	109.5	108.5	122	117.9	116.1	138	100.5	119	117.5	143.3	90.5	106.1	110.9	125.6	109.4	77.1	131.7	193.5	306.4	425	555.7	452.1
0	176.3	163.8	162.9	156.4	186.8	141.8	136.1	141.9	156.9	146.9	174.8	131.3	146.4	153.8	132.4	141	147.2	149.5	157.5	164.4	156.8	154.5	138.5	151.5	115.5	153.3	146.5	168	142.6	130.9	113.8	117.7	133.6	164.3	114.5	143.3	138.3	116.1	117.1	129.3	141.1	126.3	134.6	146.6	150.1	101.6	149.7	145.8	138
113	157.4	186.5	198.5	162	181.4	152.5	163.9	160	164.9	174	184	141	140	143.1	142.4	156.4	140.9	177.6	189.3	127.5	127.5	135	142.4	112.9	161.5	142	120.5	167.5	168.5	111.4	172.5	177.6	143.9	146.5	130.5	99.5	172	107	155	115.5	95.95	108.9	156	128.5	105.1	130.9	142.9	129.9	182.5
0	147.5	146.2	177.7	190.9	161.4	168.8	152.1	172.9	150.5	145.6	122	149	132.4	173	149.9	159	146.5	149	112.6	173.5	141.5	138	129.6	143	162.4	171	150.5	149.5	399.9	582.5	624	558.4	561.4	559	581.4	631.5	361	324.4	251.7	183.6	148	120.6	142.5	125.1	144.6	160.3	107	122.5	NaN
114	98	136.6	144	138.4	126.4	138.7	120.9	129.4	130.9	98.93	147	117	92.45	93.03	112	100.5	157	116	83.59	110.4	98.63	115.1	125.5	163	137.5	133.5	129	123.5	92.88	91.93	78.49	111	109.5	155.1	112.5	106.5	115	131.5	79.16	89.46	115.5	97.05	91.07	119	95.34	88.39	96.06	83.2	96.08
0	139.8	117.1	150.5	185.5	144.4	NaN	NaN	NaN	NaN	NaN	NaN	NaN	NaN	NaN	NaN	NaN	NaN	NaN	NaN	NaN	NaN	NaN	NaN	NaN	NaN	NaN	NaN	NaN	NaN	NaN	NaN	NaN	NaN	NaN	NaN	NaN	NaN	NaN	NaN	NaN	NaN	NaN	NaN	NaN	NaN	NaN	NaN	NaN	NaN
115	137.9	159	165	176.9	128	141.6	114.1	126	125	123	137.5	105.5	120.6	137	105	150.4	113.5	142	148	119.9	117.1	138.1	144.9	90.11	152.4	140	128.1	115.5	121.1	130	106	113	96	154	126.1	101.1	106	96.5	138	153.5	100.5	134.5	143.6	93.13	110.1	114.4	142.6	112.6	115
116	233.1	170	147	218	191.6	181	207	186	229	195.9	161.4	171.2	153.4	153	146.9	183	141	163	151	177.2	126.5	129.5	158.8	178.5	141.4	143.6	144.6	176.8	126	146.4	125.5	158	168	190.5	141.1	166.6	105	199.8	174	149.3	140.9	123.3	138.5	139.5	115	113	120	138.5	125.2
0	213.8	204.2	206.5	205.4	197.9	177.2	210.5	159.9	216.6	185.5	197	205.9	199	202	229	161.9	187.5	185.6	204.5	195.4	210.7	232	196.6	157.5	219	179.4	181.5	201	246.1	213.1	198	205	202.4	190.6	197.9	197	181.9	198	204.7	197.4	218.1	267.5	232	233.5	226.3	201.6	201.6	218.4	210.1
117	160.4	179	191.6	139.4	139.3	150.3	188.2	121.1	157.8	153.4	147.5	165	122	149	129	132	138	163	143.5	127.1	146.6	165.5	147	132.5	138	109	135	119	123.6	141	96.64	90.46	127.5	118.1	83.84	147.5	131.1	146.2	120.5	115.1	127.6	143	104.2	115.5	105.3	97.12	100.8	90.5	104.6
0	175.9	181.9	169	168.5	165.4	152	155.4	142.5	111.4	152.5	179.9	146	132.4	151	147	146.4	143	151	161	137.5	145.9	141.5	145.6	147.5	194	192.9	150.5	139.6	118.1	160.4	157	160.1	122.5	137.5	119.4	151.5	140.4	109.1	125.9	99.08	141.5	139.5	171	116.3	190.6	114.9	127	141.9	192
0	193	194.4	160.5	187.6	211.5	181.9	175.6	151.5	143.9	159.6	136.7	171	148.1	114.2	151.5	NaN	NaN	NaN	NaN	NaN	NaN	NaN	NaN	NaN	NaN	NaN	NaN	NaN	NaN	NaN	NaN	NaN	NaN	NaN	NaN	NaN	NaN	NaN	NaN	NaN	NaN	NaN	NaN	NaN	NaN	NaN	NaN	NaN	NaN
0	256.2	170	239.6	242.9	203	223.8	126.6	241	152	184	239.5	165	228.1	195.6	201.5	185.5	136.6	171	190	200.5	208	168.6	176.1	193	161	188.8	175.5	196.6	180.5	217.4	173.2	117.5	181.4	173.4	231.5	186	257	236	210.4	167.5	196	123.1	162.5	188.8	218.1	186.4	115.1	222	169.9
0	247.7	214.1	208.7	203.6	231	234.7	207.5	191.6	247.9	217.1	207.5	211.3	228.1	170.9	169.9	154.2	151.2	187.1	191.4	126	161.9	155.1	169.7	216.6	131.7	158.5	144.5	142.4	133.1	166.5	145.4	157.3	134.7	136.1	NaN	NaN	NaN	NaN	NaN	NaN	NaN	NaN	NaN	NaN	NaN	NaN	NaN	NaN	NaN
0	144.5	130.6	144	143.9	126.5	111.4	113.3	134.3	100.1	139	112	126	130.5	115	124.9	132.9	119	125	109	142.9	132.5	121.5	143	123.9	130	116.4	96.95	133.3	152.4	122	126.1	126.9	124.5	127.4	141.5	86.51	102	131.2	144.5	102.4	98.98	107.7	91.97	86.96	109.5	130.9	122.4	127.2	102.5
118	595.5	447.3	339.1	278.3	223.9	165.5	239	241.5	181.1	188.2	171.3	180.8	141	167.1	156	168.8	157.6	131.3	160.8	116.9	97.86	116.9	115.5	159.2	165.6	542.8	552.8	576.3	654.2	564.4	662.4	653.7	855.3	767.5	703.4	870.4	1217	907.6	478.5	1442	1608	1195	1453	1290	1382	1507	1542	1471	1273
119	210.9	267.7	250.3	243.2	249.4	223.7	240.7	210.7	241.2	202.1	193.9	211.7	207.4	192.9	192.9	226.6	155	160.2	208.7	166.3	200.1	155.6	155.5	136.3	160.7	161.5	180.4	132.9	151.7	170.1	138.9	129.3	141.1	227.3	863.1	902	802	881.2	898.6	1037	1293	1087	1373	NaN	NaN	NaN	NaN	NaN	NaN
0	163.2	179.1	171.3	156.7	156.6	163.4	146	195.8	167.5	174.5	158	154.3	168.3	173	168.1	156.1	175.1	188.2	172.7	165.2	158.4	153.8	180.6	139.9	117.5	157.5	164.6	162.3	154.4	148.7	126.5	190.9	146.3	162.5	137.5	146.4	148.5	154.6	141.4	154.9	117.7	134.4	152.5	187.4	176.6	131.1	162.2	175.9	134.1
120	223.8	274.3	203.6	205.2	167.2	171.9	174.2	220.3	171.6	178	176.3	147.5	218.6	154.9	169.3	127.8	131.8	192.2	157.3	163.1	168.7	165.5	161.2	205.7	160.1	157.6	129.3	132	129.4	167	116.7	138.7	137.9	156.1	111.5	155	162	171.4	121	180	145	149.6	161	155.9	169.1	159.9	182.3	151.7	179.7
121	145.3	177.8	156.5	172.8	117.8	175	199	167.7	173.5	143	154.6	168.1	159	186.3	193.7	162.6	148.3	178.1	111.4	156.5	177.5	168.2	199.4	183.9	164.4	105.6	176.7	177.9	206	197.4	155	181.5	222.1	174.1	168.7	183.9	167.3	139.1	198.9	197.5	165.4	178.9	198.4	192.7	757.6	941.6	886.3	838.8	895.1
122	815.9	796.8	761.3	517	361.2	331	362.8	355	355.7	281.6	283.2	301.5	294	252.6	190.7	210.9	198	208.7	252.1	188	237	181.6	177.2	170.5	161.9	166.1	146.5	181.1	173.5	215.4	145.5	179.7	171	155	184.9	158	165.8	150.9	216.5	167.6	162.6	171.9	154.9	159.1	155.2	150.9	156	148.2	167.4
123	194.7	205.7	182.5	183.6	168.8	172.7	174.1	186	197.4	129.1	176.1	138.4	154.3	161.7	139.2	153.5	124.5	166.9	139.5	168.2	178.3	161.5	145.4	149.5	148	197.3	124	156.5	151.6	139	159.5	147.6	162.1	188.7	136.6	151.6	115.3	132.8	151.4	167.4	180.1	142.3	169.4	156.7	155.7	192	143.4	166.9	123.1
124	958.2	852	796.3	886.5	518.5	319.5	363.9	297.2	291.1	265	238.1	248.3	234	218.7	213.2	156.5	159.9	174.9	203	183.2	198.6	216.4	165.3	175.2	191.3	195	159.8	177.1	162.7	163	172.1	174	179.6	163.1	151.4	186.3	196.9	180.6	136.7	160	184.1	150.9	167.9	199.6	160.3	157.4	174.8	130.5	148
125	226.5	210.6	196.5	143.6	166.8	193.6	183.4	173.1	190.7	198.5	161.2	155.4	124.9	156.3	146.5	169	179.5	129.6	146	156.2	170.3	164.5	148.5	170.3	140.4	147.3	170	146.6	125.8	159.6	137.8	136.5	139.1	138.1	165.9	162	168.9	191.2	167.5	183.8	179.2	141.7	170.3	144.2	146.1	146.1	146	145.4	183.5
0	218.6	170.1	175.7	181.2	165	154.9	172.7	178.3	173.5	133.7	186	159.7	161.4	144.9	127.1	193	185.4	186	203.1	185.1	130.4	142.3	167.5	133.8	164.2	120.7	168.3	177.1	106.5	152.5	138.7	105.7	115.1	116.7	129	149.9	150.3	143.8	151.7	175.8	152.6	194.4	185	143.5	157.8	163.3	179.8	198.7	171.6
0	240.8	196.5	249.6	178.8	212.7	155.2	187.8	165	144	154.5	156.5	158	127.1	167.3	157.2	188.9	170.4	154.5	182.3	164.1	180.6	167	164.9	179.9	142.7	161.1	151.8	134.4	129.4	164.3	166.5	162.8	161.8	136.4	142.1	150.4	128.8	133.4	141.9	149.5	134.5	121.6	116.1	151.8	126.6	142.9	114.2	154.5	96.51
0	175.9	193.6	159	181	160.8	167	192.7	178.7	195.9	199.8	190.9	164.2	NaN	NaN	NaN	NaN	NaN	NaN	NaN	NaN	NaN	NaN	NaN	NaN	NaN	NaN	NaN	NaN	NaN	NaN	NaN	NaN	NaN	NaN	NaN	NaN	NaN	NaN	NaN	NaN	NaN	NaN	NaN	NaN	NaN	NaN	NaN	NaN	NaN
0	153	133	130	122.2	148	NaN	NaN	NaN	NaN	NaN	NaN	NaN	NaN	NaN	NaN	NaN	NaN	NaN	NaN	NaN	NaN	NaN	NaN	NaN	NaN	NaN	NaN	NaN	NaN	NaN	NaN	NaN	NaN	NaN	NaN	NaN	NaN	NaN	NaN	NaN	NaN	NaN	NaN	NaN	NaN	NaN	NaN	NaN	NaN
126	326.2	288.1	294.3	256.8	301.2	279.7	287	285.3	282.8	360	293.5	245.7	212.5	239.2	204.2	198.4	178.7	231.2	202.2	196.6	228.3	218.1	216.9	201.7	168.9	184.5	189	222.5	203	172.1	203.4	159.5	186.3	192.9	205.1	208	187.6	135.2	204.2	149.4	181.3	134.4	185.9	151.6	166.1	156	193.6	154.5	157.5
127	168.3	165.5	189.6	148.8	183.8	171.1	162.9	142.4	186.3	118.1	155.3	156.4	135.7	143.1	169.3	120.7	170.9	134.4	156.2	143	157.8	161.6	118.5	137.5	143.1	120.7	127.8	146.5	163.7	139.2	167	106.2	135.1	125.3	154.4	171.8	149.2	163.7	124.4	201.1	174.2	120.8	176.8	129.2	169.7	182.2	167.2	153.9	214.4
128	258.9	230.7	306.5	252.3	234.3	333.5	327.3	227.2	203.2	312.8	212	271.3	251.3	202.7	196.4	147.3	146.8	174.1	172.6	184.4	174.6	133.8	157.2	136.3	167.6	177.9	177.7	154.1	186.3	133.9	167.4	185.6	145.3	140.6	131.6	192.3	152.8	150.9	156.5	161.6	172.6	147.8	196.3	143.9	150.8	155.8	148.3	150.3	165
0	123.4	226	115.5	119.6	157.5	201.6	107	146	118.6	124.3	125.4	141.4	85.88	94.51	137.9	100.7	114	141.9	122	111.2	122.6	92.22	108.3	92.25	92.55	93.8	96.76	157.2	116	102.9	NaN	NaN	NaN	NaN	NaN	NaN	NaN	NaN	NaN	NaN	NaN	NaN	NaN	NaN	NaN	NaN	NaN	NaN	NaN
0	141.2	128	130.6	177.3	145.2	162.2	185.3	175.7	182.7	149.3	163.7	162	154	149.9	133.4	177.1	141.5	134.6	160.5	141.1	158.2	123.4	137.9	164	116	150.2	159.8	154.9	139.1	159.1	136.7	120	196.8	144.6	138.5	155.1	142.3	154.6	137.6	139.1	147.1	143.6	152.9	155.2	173.9	119.6	139.7	135.6	151.6
129	893.5	498.8	335	242.2	206.5	202.7	205	206.8	172.5	233.8	220.8	185	182	152.8	158.4	145.7	131.9	142.8	148.2	127.2	148.1	118.9	103.2	144.5	147.1	142.6	97.84	121.4	112.1	117.9	142.8	130.9	124.5	146.4	126.5	115	146.6	138.1	136.3	129.7	120.5	146.4	141.8	124.9	154.5	84.21	143.8	126.2	119.7
0	1076	923.1	406.6	238.8	230.5	233.7	222.5	210.7	238.6	173.2	205.8	202	161.7	128.3	159.7	167.9	142.2	160.3	162.4	171.7	122	147.3	185.4	173.5	184.9	218.1	175.6	177.6	184.6	189	183.8	186.4	171.1	174.1	193.3	131.6	140.2	166.6	158.1	120.8	134.6	150.1	138.1	152.2	161.8	145.6	151.1	161.8	163.3
0	159.2	162.6	136.7	146.6	113.2	131.4	151.2	133.1	178	163	131.1	125.5	89.55	110.2	162.8	170.8	156.8	162	160.8	139.9	127.9	151	137.9	124.5	137	111.6	115.7	133.3	148.5	122	130.2	131.1	132.4	114	113.3	NaN	NaN	NaN	NaN	NaN	NaN	NaN	NaN	NaN	NaN	NaN	NaN	NaN	NaN
130	154.5	121.6	120.7	162.1	152.2	155.6	170.3	148.4	147.1	142.9	148.6	148	152	511.5	709.7	676	662.3	681.6	691.3	629.8	539.9	654	650.8	646.2	683.7	472.8	300.8	249.1	242.5	186	223.5	164.2	173.4	191.7	187	170.3	168.5	134.4	173.2	167.2	135.5	95.69	184.2	152	165.7	165	141.5	147.7	167.3
0	188	120.3	154.5	160.9	134.1	94.79	123.7	99.5	119.5	111.7	119.8	100.2	148.8	80.24	156.7	122.6	120	107.1	138.5	123.6	117.8	162.6	120.4	NaN	NaN	NaN	NaN	NaN	NaN	NaN	NaN	NaN	NaN	NaN	NaN	NaN	NaN	NaN	NaN	NaN	NaN	NaN	NaN	NaN	NaN	NaN	NaN	NaN	NaN
0	133	113.5	114.5	146.5	108.4	139.4	70.53	138.5	NaN	NaN	NaN	NaN	NaN	NaN	NaN	NaN	NaN	NaN	NaN	NaN	NaN	NaN	NaN	NaN	NaN	NaN	NaN	NaN	NaN	NaN	NaN	NaN	NaN	NaN	NaN	NaN	NaN	NaN	NaN	NaN	NaN	NaN	NaN	NaN	NaN	NaN	NaN	NaN	NaN
131	147.5	189.7	173.8	172.5	150.6	146.5	171.7	146.6	164.2	189.6	127	173.5	159.7	139.9	167.3	105.3	162.8	119.7	171.3	163.9	137.6	133.3	131	148.9	136.7	136.4	96.42	137.2	187.2	114.6	115.7	123.9	140.9	116.4	128.7	137.9	162.2	193.3	117.5	158.1	116.6	135.2	120.8	137.9	114.6	158.6	710.1	746.5	961.8
0	144.8	127.7	128.7	159.7	139.2	154.9	96.95	175.3	185	183.6	142.3	171.5	146.1	117.5	155.2	171.5	162.4	140.4	139.9	152.1	119.6	142.7	149.3	153.9	133.5	141	114.3	126.4	127.2	123.7	149.2	145.1	159	143.3	183.6	150.5	156.8	168.5	172.7	173	148.8	164.7	161.8	165.1	154	133	173.7	138.5	162.7
132	95.8	122.9	127.6	116	88.94	101.8	127.8	129.6	116.5	91.21	122.3	121.1	132	111.4	92.5	134	97.97	95.32	94.44	105.3	109.4	83.1	114.9	104.2	113.4	107.9	90.59	109.5	143.9	133.3	105.3	95.65	122.1	131	85.76	116.3	113.3	108.5	108.5	137.8	119.3	106.9	67.85	93.16	111	98.97	94.79	92.98	105.4
0	763.5	736.8	723.9	829.7	612.6	435.1	280.5	251.1	228.8	164.3	216	178.5	182.4	130.2	162	141.3	137.9	162.5	163.9	175.2	154.3	158	161.7	150.4	147.9	135.8	145.1	135.8	141.9	153.9	114.5	147.4	165.9	146.5	148.3	122.3	143.9	181.5	183.5	141.8	149.6	145	163.7	154	151.3	152.5	133.8	146.9	106.7
0	191.1	157.5	155.3	136.9	144.5	160.2	145.2	181.3	95.5	121.2	153.7	153.4	168	151	159.5	155.9	183.1	128.5	169.5	143.8	171.5	144.5	176.7	132.7	140.3	170.5	137	135.7	149.5	128.7	140	163.5	128.3	143	107.7	143	157.3	127.5	160.8	128.5	111.2	117.8	130.5	132.6	149.7	141.6	131.5	145	152.7
133	219.1	209.6	238.1	207	240.9	250.6	221	187.9	159.9	210.9	178.5	200.6	189.6	184.3	178.8	162	193.5	161	184.6	177	181.9	163.5	182.2	143.2	152.3	164.2	157.7	165.5	149	151.8	165	124.5	141	171.5	189	164.3	176.7	137.2	196.3	188.9	710.5	805	905.9	883.3	813.4	779.1	929.2	909	934.3
134	846.4	788.1	825.5	818.2	602.2	297	286	248.5	251	221.3	189.8	199.5	168.7	164.3	208	201.5	208.9	143	155.5	175.3	186.7	154.9	184.9	154	161.9	145.6	156.4	197.3	161.1	144.4	144	171.6	186.9	150.2	138	144.9	135.4	114.1	131.6	141.1	130.3	154.7	145.3	158	121.6	134.1	150.9	130.8	137
0	619.4	735.6	709.6	616.9	329.9	305	260.8	266	369.7	231.9	283.8	279.5	304.6	204.8	268.5	209.6	208.1	222	172.4	237	249.4	222	183.3	195.6	203.6	167.3	184.9	189	215.5	242.4	211.7	272.5	243.5	220.4	208.5	195.5	213.4	153.2	119.8	110.5	169.8	98.86	166.4	139.4	157.4	122.7	148.5	110.9	167.8
135	199	190.4	155	160.3	190.4	181.9	185.1	180.5	148.4	187.2	175.6	194.3	198.2	217	228.7	217.3	182.9	208.3	215	140.9	156.3	155.7	172	198.7	177	174	186.8	150	184.5	148	159.5	211.7	187.5	136	135.8	161.6	188.4	162.1	171	164.8	124	160.8	178.6	178.1	166.7	195.3	177.2	161.2	166.2
136	200.5	146.6	205.3	225.6	169.5	218.5	175	180.2	203.1	200.7	149.4	180.9	143.5	169.5	211.2	167.1	143	157.2	110.8	131.7	167.3	148.5	159.3	141.4	143.5	131.5	151.5	141.5	143.7	136.5	147.5	152	157.7	134.3	122.3	128	153.8	148.5	152.6	161.5	158	162.7	138.5	139.9	176.5	143.7	138.5	146.3	145.5
0	159.6	127.6	139.4	125	142.1	163.2	115.9	120.5	107.4	133.5	116.2	102.7	114.8	139.3	140.4	119.1	120	116.1	121.8	131.9	117.8	111.9	132.3	122.5	99.7	100.6	149.3	151.1	131	115.1	131.5	98	103	102.7	93.83	114.8	92.54	113	124.3	100.6	124.9	138.6	122.9	96.52	154	110.3	143.6	131.1	101.5
0	312.9	402.7	334.5	605.1	521.4	672.1	547.6	524.7	661.4	502.7	471.2	573.5	503.9	499.2	426.8	476.1	434.9	397.8	337	312.8	294.1	336.4	329	223.8	250.3	336.1	303.3	308.4	411.4	307.6	284.5	321.9	306.5	330.5	345.3	897.3	545.7	666.1	554.7	588.8	659.2	623.2	576.2	699.8	NaN	NaN	NaN	NaN	NaN
0	672.3	701.6	672	677.9	657.4	303.3	253.3	217	197.7	168.6	176.3	193.1	186.1	258.1	215.5	228.9	227.6	205.2	184	189.1	185.5	192.6	171.7	194.3	191	220.8	171.6	166.7	159	176.9	125.7	175.5	163.5	165.7	134.8	193	199.3	169.1	155.2	144.5	173.8	169.2	184.1	146	151.3	166.8	153.8	137.3	114
0	NaN	NaN	NaN	NaN	NaN	NaN	NaN	NaN	NaN	NaN	NaN	NaN	NaN	NaN	NaN	NaN	NaN	NaN	NaN	NaN	NaN	NaN	NaN	NaN	NaN	NaN	NaN	NaN	NaN	NaN	NaN	NaN	NaN	NaN	NaN	NaN	NaN	NaN	NaN	NaN	NaN	NaN	NaN	NaN	NaN	NaN	NaN	NaN	NaN
0	382.8	397.8	387.3	373.3	338.2	409.4	388.7	361.7	459.7	373.3	423.2	362	383.1	404	420.8	368.2	NaN	NaN	NaN	NaN	NaN	NaN	NaN	NaN	NaN	NaN	NaN	NaN	NaN	NaN	NaN	NaN	NaN	NaN	NaN	NaN	NaN	NaN	NaN	NaN	NaN	NaN	NaN	NaN	NaN	NaN	NaN	NaN	NaN
137	128.7	142.4	144.1	154.6	101.5	171.5	158.8	128.9	137.6	106.7	143.8	96.43	104.3	103.2	124.3	146.8	147.8	121.2	127.2	104.6	112.5	133.7	110	124.9	132	132.9	117.6	171.2	129.9	117.5	130.1	155	160.6	149.2	127.7	139.2	132.8	64.95	106	142	126.7	130.2	100.1	115.5	113.4	129.6	155.6	119.4	127.5
138	165.1	164.7	139.1	139.1	205.2	138.5	128.9	174.2	140	144.9	118.4	141.9	145.5	130	156.8	143.9	94.19	110.6	152.7	125	134.2	136	157.3	140.8	197	123.6	139.5	118.8	154.2	149	116	125.3	119.3	135.8	155.8	174.9	153.5	155	167.8	130.2	117.4	112.2	126.5	142.2	128.1	126.7	159.6	127.3	115.5
0	NaN	NaN	NaN	NaN	NaN	NaN	NaN	NaN	NaN	NaN	NaN	NaN	NaN	NaN	NaN	NaN	NaN	NaN	NaN	NaN	NaN	NaN	NaN	NaN	NaN	NaN	NaN	NaN	NaN	NaN	NaN	NaN	NaN	NaN	NaN	NaN	NaN	NaN	NaN	NaN	NaN	NaN	NaN	NaN	NaN	NaN	NaN	NaN	NaN
139	124.7	160.5	119.8	120.8	166	120.8	119.9	168.6	157.8	127	112.4	132.4	130.5	179.8	130.5	161.2	162	121.5	146.8	165.5	166.7	119.3	158	121	128.5	119.5	121.6	121.1	223.5	362.5	369	391.3	501	305.4	341.7	421.8	301.8	266.1	222.5	216.5	206	164.3	147.7	176.8	112.3	123.4	150.1	122.2	146.4
0	160.9	161.3	159.6	138.3	125.6	147.9	164.5	176	160.7	119.5	120.7	131.2	126.5	123	181.1	146.5	123.3	142	121.1	135.3	138	143	145.5	132.6	124.8	148.5	178.3	118.2	162	154	129.2	146.6	141.5	157.8	141.1	171.8	142.5	147.6	168.7	120.9	119.5	136.4	158.2	148.5	343.3	527.1	549	544.7	521.7
140	133.5	114.8	148.6	129.9	103.5	170.7	122.3	155	141.5	147.5	136.4	118.8	135.9	130.8	138.5	157.6	137.5	135.9	137.8	171.2	122.6	186	252.4	780	741.2	787.8	704.7	758.2	764.4	814	725.5	756.3	738.5	764.7	636.1	479.5	305.8	250.5	172	173.5	158.4	160.2	190.8	174	158	166	170.1	158	183.6
141	152.4	136	198.5	186.1	185.7	199.9	227.7	198.8	213.1	165	193.3	160.2	154	156.2	204	193.8	200.1	205	180.1	187.5	166.5	192.1	197.7	163.2	195.5	175.8	189.3	158.5	179.2	145.3	639.5	1208	1254	1692	1600	1746	1755	1781	1612	1602	1712	1955	1814	1615	1649	1472	1250	1488	1821
142	138.4	140.9	136.5	100.6	131.1	108.1	135.9	150.2	143.3	117.8	159.5	147.7	158.8	143.9	134.2	136.7	128.4	151.9	130	142.9	89.33	143.6	102.7	124.9	112.7	128.9	141.9	531.4	724.2	659.6	679.1	679.2	686.2	661.7	748.2	690	610.4	518.1	510.7	290.8	230.3	249.2	216.5	189.4	186.5	170	162	202.9	169
143	214.8	225.7	253.9	177.3	211.1	193.8	183.5	209.2	228.4	174.4	196.3	184.1	141.1	182.2	193.3	184.8	180.5	169.8	200.6	196.3	184.3	164.9	229.4	192.4	189.5	215.8	177.2	186.7	168.4	177.4	152.7	149.2	155.2	171.4	146.7	181.6	228.4	875.7	1026	1248	1869	1973	1720	1454	1547	1412	1497	1525	1471
144	163	213.9	161.9	137.9	209.6	201.7	197	177.1	165.1	217.7	209.5	165.2	207.5	162.4	219.6	185.2	189.4	163.9	182	148.4	193.6	182.3	164.4	195.8	192.8	169.5	158	172.3	179.7	468	1038	1052	1217	1226	1291	1117	1145	1282	1141	1169	1370	1169	1172	1065	1172	1149	1223	1108	1145
145	779.6	956.7	894	950.4	872.1	693.5	911.7	907.1	632.2	360.9	224	237.5	195.2	195.9	160.1	208.1	181.1	187.6	185	190.6	217.7	198.2	198.1	217.8	205.4	207.5	202.9	166.1	170	177.3	202.8	185.6	192.9	165.1	176.7	172.7	142	180.3	172.3	134.6	151.1	178.2	167.6	183.1	173.7	147.2	154.5	155	166.6
146	176.3	224.9	208.6	271.9	233.3	229.3	214.8	205	236.6	219.4	192.4	218.3	203	189.1	192.5	194.5	179.1	203.5	205.9	197.5	180.7	191.8	189.7	155.5	188	202.1	169.2	173.5	171.5	186.2	167.5	152.7	151.2	178.6	181.7	209.5	175.5	173	168.5	165	178.2	226.1	191.3	174	194.8	182	174.3	167.1	149.1
147	215	207	193.1	152	196.6	190.6	226.9	188.2	184.5	164.1	207	241.6	206.4	191.3	157.1	233.2	209.3	239.9	191.8	231	173.4	202.8	214.1	204.7	204.9	165.7	202.7	167	180.5	196.5	201.5	184.3	190.8	201.5	199.5	188.5	182.3	205.5	194	178.5	217.1	177	187.5	187.5	189.2	190.6	207	200.8	192.7
148	166.6	133.4	190.3	110.3	137.6	160.9	140.8	172.5	149.9	185.5	139	193	146.9	185.9	133.4	126.4	157.2	143.2	138.4	120.3	152.1	113.8	159.4	159.6	169.4	134.9	141.8	121.2	127	140.5	111.1	118.5	127.1	112.2	116.8	128.3	139.3	147.7	127.7	125.9	161.5	163.3	127.8	162.3	149.2	131.7	122.8	135.7	135.4
0	143.6	132.5	122	121.1	92.79	122.6	127.5	138.6	120	168	NaN	NaN	NaN	NaN	NaN	NaN	NaN	NaN	NaN	NaN	NaN	NaN	NaN	NaN	NaN	NaN	NaN	NaN	NaN	NaN	NaN	NaN	NaN	NaN	NaN	NaN	NaN	NaN	NaN	NaN	NaN	NaN	NaN	NaN	NaN	NaN	NaN	NaN	NaN
0	159.3	167.8	151.2	125.4	137	165.3	170	128	168.1	132.8	137.7	134.5	157.5	167.8	137.9	99.94	174.2	144.7	91.95	142.7	99.82	126.2	147.2	148.3	173.3	138.9	150.9	178	110.2	120.7	137.2	123	141	124.7	148.9	121.2	159	147.1	143.3	148.6	113.2	116.8	123	158.8	120.6	138.4	153	143	137.4
149	147.9	136.1	126	139	121.7	117.1	108.6	127	134	104.1	105.6	71.5	123	122.6	129	127.7	132.3	121.3	119.9	115.5	110.5	64.5	130.2	118.3	89.5	100.9	151.1	143.8	132.4	92.53	106.4	106.1	102.1	131.5	118	114.6	98	118.9	116.5	128.4	121.5	103.9	89.94	121.7	135.2	74.5	92.46	112.1	114.9
0	183.8	129.3	176.3	156.5	137	162.7	139.2	174.2	139.6	132.7	138.9	143.6	137.1	165.8	139.4	149.7	141.4	154.1	165.2	138	121.3	109.5	142.2	127.2	116.7	198.2	164.5	123	152.5	134.8	138.3	117	144.6	160.3	143.5	121.5	178	157.5	151.6	148	152.6	147.1	127.7	113.5	127.5	162.1	139.4	120.1	139.8
150	239.5	201.9	224.9	201.7	215.2	247.9	255.4	222.9	211.7	186.8	193.7	212.8	191.5	182.3	186.8	171.4	199.8	154.8	187.9	167.9	198.4	202.9	162.8	174.5	172.4	188.4	172.3	174.6	177.1	135.8	209.3	179.6	170	199	195.7	182.1	171.3	164.9	220.4	190.6	183.2	180.8	148.9	153	196.3	200	190	171.8	169
0	166.2	195.9	170.4	133.6	186.7	171.6	201	167.8	175.8	196.9	137.6	128.8	104.6	112.6	151.2	162.9	183.7	144.2	153.3	171.5	132.1	136.4	121.7	186.8	132.9	129.7	165.4	168.5	143.8	152.5	117.6	146.8	122.6	117.6	118.2	118.7	142.5	143.3	143.3	157.9	125.4	138	117.9	111.8	124.4	126.4	94.46	110	128.3
0	142.5	136.3	160.8	106.6	142	121.2	115.7	NaN	NaN	NaN	NaN	NaN	NaN	NaN	NaN	NaN	NaN	NaN	NaN	NaN	NaN	NaN	NaN	NaN	NaN	NaN	NaN	NaN	NaN	NaN	NaN	NaN	NaN	NaN	NaN	NaN	NaN	NaN	NaN	NaN	NaN	NaN	NaN	NaN	NaN	NaN	NaN	NaN	NaN
0	259.5	263	278.8	260.5	263.6	234.2	273.8	287.5	267.1	294.5	194.4	234	262.3	184.7	180.1	220.3	199.5	154.5	166.3	181.8	170.8	151.9	179.2	150.4	182.8	163.7	170.1	160.5	163	167.1	166.3	168	165	168.7	145.5	181.3	133.2	151.1	153.8	179.8	135.6	160.6	144.9	155.6	166.4	176.8	143.8	164.7	151.9
0	285.7	231.9	190.4	211.6	252.9	215.8	207.6	261.5	178.9	230	161.6	183.8	143	181	152.4	173	175.5	152	156.3	156.8	131.8	146.7	142.5	151.5	154.4	140.6	151.3	157.3	147.9	159.9	170.2	149.3	156.6	155.6	150	121.1	146.8	147.4	147.9	140.8	139.6	151.5	154.9	157.2	161.3	170.9	127.6	167.5	124.8
0	126.4	128.3	169.7	191.6	156.5	145.4	122.7	113.5	120.2	137.3	146.6	143	117.5	94.72	98	156	92.28	150.1	167.6	106.4	134.6	120.3	109.3	145	148.4	114.4	120.8	149.5	109.3	NaN	NaN	NaN	NaN	NaN	NaN	NaN	NaN	NaN	NaN	NaN	NaN	NaN	NaN	NaN	NaN	NaN	NaN	NaN	NaN
0	207.9	190.3	181.1	152.3	160.8	180.3	145.2	152.5	178.2	184.6	149.5	149.4	169.4	159.4	165.5	148.4	154.7	148.5	175.2	182.5	131.9	159.3	148.5	133.5	157.7	162.6	150.2	160.8	152.2	167.5	153.6	175	177.8	156.5	187.2	173.7	185.5	182	187.1	194.8	166.8	168.1	197	149.3	192.8	189.2	218.9	202.2	167.5
151	124.2	141.9	136.2	101.8	107.8	127	132.7	133.8	119.9	116.4	135.8	131.8	115.1	137.9	107.4	94.37	197.4	266	261.6	362.4	317.3	248.7	245.2	242.1	237.5	193.7	160.8	82.19	134.8	148.5	118.5	138.8	87.53	95.79	113.2	100.5	113.7	83.24	122.9	113.2	137.2	90	101.1	118.5	116.6	112.7	120.7	103.8	109
0	197.7	200	208.3	188.9	250.3	202.5	213.9	175.6	188	212.8	199.9	258.6	206.5	177.7	200.2	185.3	165.9	165.6	143.2	153.6	126.6	176.4	166.2	109.2	161.2	137.4	219.3	143.5	145.7	148.4	127.8	124.4	117	157.9	129.5	158.2	154.4	166.3	141.4	183.2	122.6	186.5	158.8	156.3	146.8	136.5	212.9	157.1	134
0	138.5	143	146.4	152.9	187.1	145.8	161.2	139.3	155.6	169.3	139.5	142.9	168	164.8	168	146.3	159.5	165.5	166.3	187.7	140.9	139.5	130.1	138.4	154.8	153.2	168.7	140.1	140.6	163.4	172.4	189.7	165.9	126.6	146.6	173.2	183.5	159.7	128.1	152.3	157.4	135.8	143.3	130.1	167.3	159.2	172.5	158.7	174.9
0	167.1	155.2	166.6	146	188.6	158.6	157	157.9	140.7	163.3	153.3	180.3	162.6	153.1	166	143.6	198.4	147.5	140.5	168.3	171.1	147.1	133.2	154.2	137.3	152.2	147	132.4	219.5	192.4	156.3	170.1	169.1	186.7	163.4	150.7	189.7	171.7	175.7	176.7	170.8	131	178	181.8	149.1	184.6	183.5	167.8	186.6
0	125.1	173.1	137.7	140.8	129.4	129.7	158.5	147.3	174.2	155.7	147.8	179.9	159.7	164.8	132.2	149.9	161.6	143.6	137.6	152	140.7	151.9	140	154.3	135.3	149.6	146.1	104.1	110	156.3	126.8	167.2	148.4	123	170.5	146.3	124.1	139.9	128	153.8	123	130.7	154.1	144.3	116.9	153.3	105.4	140.3	161.9
0	119.5	113.4	126.5	84.26	165	108.5	99.02	107	82.37	97.86	144.9	115.6	114.9	119.3	143.2	107.3	95.18	96.33	135.6	111.8	90.62	129.3	83.66	93.42	87.81	102.1	122.4	186.7	182.2	149.1	215.8	187.8	197.5	212.2	189.6	163.8	139	NaN	NaN	NaN	NaN	NaN	NaN	NaN	NaN	NaN	NaN	NaN	NaN
152	233.9	209.1	161.4	165.3	156.3	154.1	186.4	165	155.4	194.2	168.7	198.7	143.1	161.3	171.4	150	202.3	184.4	134.5	161.1	202.9	170.4	156.5	186.6	185.9	158	162.9	161.3	158.7	168.9	176.9	175.7	200.6	167.4	109	149.6	170.5	132.6	157.8	147.6	149.5	156.5	133.2	176.8	208	120.2	127.7	160	154.2
153	114.5	92.85	136.1	131	102.2	153.9	116.6	118.9	97.51	122.2	168.8	130.7	137.4	130.6	149.7	112.7	91.66	118.6	79.83	122.5	131.4	145.8	143.8	102.7	120	126.2	163.4	89.98	101.1	218.7	204.8	195.1	175.3	192.6	170.2	188	238.1	210.4	123.8	144.4	101.8	125.7	99.71	105.5	110.2	75.21	94.74	114.4	127.9
0	105.6	114.4	112.7	95.65	83.47	104.2	110.5	113.3	95.25	116.1	164	155.7	101.2	135.7	109.8	118.4	103.7	114.3	70.59	92.98	106.3	100	103.4	76.63	108.5	129.7	100.5	95.44	117.7	84.95	116.3	96.39	NaN	NaN	NaN	NaN	NaN	NaN	NaN	NaN	NaN	NaN	NaN	NaN	NaN	NaN	NaN	NaN	NaN
0	157.3	105.4	123	123.8	139	134.8	NaN	NaN	NaN	NaN	NaN	NaN	NaN	NaN	NaN	NaN	NaN	NaN	NaN	NaN	NaN	NaN	NaN	NaN	NaN	NaN	NaN	NaN	NaN	NaN	NaN	NaN	NaN	NaN	NaN	NaN	NaN	NaN	NaN	NaN	NaN	NaN	NaN	NaN	NaN	NaN	NaN	NaN	NaN
0	162.9	155.9	158.8	123.5	123.5	184.5	132	100.9	153.1	90.28	122.3	109.2	121.2	97.85	96.4	103.3	104.9	98	86.4	141.7	135.1	70	105.8	86.5	106.5	92.68	140.2	101.2	81.04	65.37	71.19	76.7	106	91.5	76.5	88	105	105	102	108.4	108	100.4	123	89.23	73.9	74.31	89.94	92.38	97.9
0	130	158.3	114.8	103.8	127	74.23	84.95	70.11	105	72.26	88.99	88.02	129	95.02	71	84.92	85.41	135.1	78.15	69.03	70.4	116.5	150.9	95.63	93.5	95.48	138	88.62	96	83.88	74.13	66.3	125.6	60.11	84.99	95.4	119.8	85.53	103.2	65	79.12	84.5	86.12	66.48	93.85	95.03	76.5	78.59	82.08
154	160.2	163.7	181.8	120	163.5	180.7	162.2	152.1	201.2	154.6	145.1	133.4	144.8	130.3	166.3	134.1	136	151.6	161.1	133.4	183.3	175	140.6	148	132.4	151.3	169.6	177.6	147.8	172	139.2	121.4	146.2	121.6	131.1	181	161.2	170	148	120.3	153.2	142	123.4	134	135.3	118.5	140.9	173.5	99.75
155	585.9	562	479.3	468.2	360.4	289.4	150	188	170.6	260	172.5	190.2	175.7	151.5	145.5	142.1	182.5	165.8	160.4	125.3	134	151.1	138.9	139.6	144	137.8	172	156.7	159.3	176.4	144.2	148.5	247.6	622.6	629.8	600.2	603	700.9	608.8	567.3	585.4	601.1	693.4	620.9	709.5	686.4	815	845.5	835.1
156	219	184.4	212	241.4	216	208.3	189.5	207.1	153.5	208.8	217.8	177.5	151.3	138.2	133.8	174.6	138.5	142.6	180	158.9	166.4	173	166.1	177.3	139.6	181.5	171.9	179.7	142	113.5	173	163.5	105.5	89.99	144.7	152.5	134.3	166	333.8	198.8	347.6	472	566.8	490.3	454.4	683.2	713.9	610.8	729.5
0	228	209.2	226.5	238.5	198.3	210.9	215.6	135.7	209	148.6	170.1	197.5	262	198.2	199.9	201.7	181.7	199	207.6	174.2	207.1	209.9	182.1	205.3	138.5	237.5	192.3	216.4	203	217.4	193.7	191.5	196.8	167.4	167.9	204.5	203.8	199.5	202.8	191.5	178.4	200.5	206	195.5	172.5	214.8	203.4	226.6	238.8
0	206.6	175.9	169	150	NaN	NaN	NaN	NaN	NaN	NaN	NaN	NaN	NaN	NaN	NaN	NaN	NaN	NaN	NaN	NaN	NaN	NaN	NaN	NaN	NaN	NaN	NaN	NaN	NaN	NaN	NaN	NaN	NaN	NaN	NaN	NaN	NaN	NaN	NaN	NaN	NaN	NaN	NaN	NaN	NaN	NaN	NaN	NaN	NaN
157	141.3	131.4	153.4	114.2	141	157.5	130.3	139.1	151.3	151.8	170.5	128.8	156.5	127.1	152.7	122.7	107.8	150.8	141.8	157.4	136.3	137.1	117.8	148.3	105.3	157.5	127.9	129.8	108.1	118.5	89.24	118	88.76	141.3	127.8	129	107	134.5	135.3	118.9	154.2	169.2	116.8	121.7	117.9	111	161.3	142.8	101.4
0	148.4	141.8	109.1	140.9	101.2	141.9	162.7	134.4	118.4	151.7	126.4	163.1	144.7	130.5	148.8	156.3	110.1	129	128.5	118.9	146.6	154.6	148.1	173	139.2	114.7	134.5	153	153.1	153.7	170	158.8	161.1	124.2	129	141.5	142.3	127.5	141.1	129.8	138.7	167.7	147.5	143.8	164	135.4	111.8	119.5	100.6
0	128.3	128.5	99.04	132.7	113.4	150.3	129	99.69	131.5	124.3	92.74	114.8	122.4	124.7	135.8	120.5	132.6	126.7	104.2	87.29	100	118.1	108.3	103.4	97.16	99.68	119.8	112.7	135.6	116.1	97.98	126.5	124.8	109.7	115.4	93.04	98.15	95.02	98.66	114.9	117.3	114.7	101.7	102.6	117.6	116.5	121.2	130.5	101.8
0	192	164.5	151.5	187.5	225.8	206.8	237.3	223.5	203.3	170.2	214.5	182.3	167	154.8	196.6	170.6	157.9	144.8	130.7	164.9	138.5	132.1	129.5	123.9	151.4	140.1	145.7	109.1	151.5	137.4	162.4	122.2	140.7	114.5	130	160.8	121.2	126.9	98.77	130.8	119	150.2	119.7	130.7	140.8	135.2	116.7	142.9	153.4
158	199.8	217.8	190.9	145.6	146.4	164.1	145.2	170.8	157.4	173.7	164.6	192.7	150.9	152.7	170.9	152.2	169.8	163.2	142.7	168.3	151.5	130.8	179.7	164	149.3	181	159.5	165.1	176.5	145.6	158.4	144	166.8	146.6	145.1	159.1	146	164.7	161.2	168	154.5	131.2	157	142.3	143.1	142.7	122.8	118.6	120
159	144.9	178.2	189.8	206	139.7	130.5	125.4	132.5	186.5	159.1	145.9	176.7	149.2	154.5	155.4	174.6	169.4	152.4	118.3	161.6	136.6	125.4	176.2	132.9	145.1	113.5	143.5	166.5	139.4	150	166.5	135.5	137.9	180	128	146.9	132.9	170.5	133.5	139	125.4	164	133.4	125.6	169.5	179.5	154.9	148.5	142.6
160	118.6	99.75	85.36	120.2	127.2	108.6	133.2	138	105.7	124.7	94	102.9	113.6	118	106.5	91.21	114.5	96.22	109.7	100	106.9	95.39	130	112.1	92.88	81.77	106.2	86.06	102.7	101	98.05	107.7	87.98	102	83.14	78.67	82.68	138.2	96.64	96.15	111.1	105.6	80.68	101.6	115	97.72	98.48	113.9	110.7
161	164.8	177.2	161.5	155.2	150.1	145	140	132.8	137.2	152.3	140.1	160.4	151.3	180.9	167.7	177.6	175.3	141.9	105.3	148.9	121	160.3	113.6	166.8	145.2	159.1	126	143.5	139.4	144.8	136.4	139	132.3	129.5	116.7	144	146.1	127.6	158	121.5	165.6	151.8	121.3	136	163.5	145.9	149.8	138.6	125.9
0	184.9	218.4	172.9	221.4	204.9	218.8	193.3	189	204.8	208.7	214	210.2	212.3	211.9	190.2	176.8	185.3	178.8	183	188.1	207.5	247.1	217.4	196.4	182	190.5	214.7	206.2	161.1	168.6	189.8	150.7	181.8	195	205.7	184.5	195.8	211	202.1	162	154.1	200.9	213.6	177.4	180	123.2	151.3	193.7	156.8
162	246.7	297.5	276	263.9	238.6	246.7	261.2	267.1	247.3	279.3	256.8	254.5	280.1	276.3	259.5	273.7	253	316.2	277.5	248.2	269.6	318.8	270.6	277.9	289.3	296.5	282.4	317	303.1	278.4	306.6	378.9	1025	974	944.1	1018	1076	1296	1627	1358	1418	1043	1184	994.8	1232	1054	1146	1142	1162
163	149.5	147.3	161.4	193.1	190	198.2	218.7	188.8	206.8	236.5	176.8	172.7	146	177.2	164.8	160.7	169.8	184.4	203.3	150.1	143.6	197.9	181.3	252.5	258.7	250	680.9	580.3	910	702.5	716.8	837.7	1039	1222	1478	1469	1219	1296	1157	1195	1185	1129	1166	1181	1085	1124	996.6	936.2	742.7
164	143.9	183.4	162.9	179.4	132.4	154.5	171.3	163.3	161.4	153.2	174.1	148.3	176	137	161.3	127	160.2	147	152.9	142	121	153.5	146.7	128.9	142.7	133.2	127.1	113.7	176.3	153.5	141.7	147	138.6	148.8	146.4	143.3	136.2	128.5	160.6	122.4	129.5	130.7	157	138	173.4	160.8	131.9	132.4	149.8
0	126.1	184.2	135	169.4	123.8	126.2	155.8	119.7	146.2	76.97	91.06	126.1	131.1	94.55	119.8	119.7	107.4	140.8	113.4	127.5	150	105.1	99	100.7	108.2	131.8	118.3	141.9	123.2	125.1	110.5	101.2	123.8	115.4	90.5	122	94.05	89.86	96.32	90.19	120.4	83.68	112.4	129	102.1	101.5	84.42	99.04	116.6
165	158.5	178.5	153.5	161.7	174.7	157.2	146.3	167.5	164.5	175.3	133.7	164.8	167.7	152.7	141.9	182.2	153.4	157.7	154.2	162.3	189.8	163.9	173.8	148.3	151.4	158.8	161.4	158.1	168.2	151.4	143.2	145.9	152	176.2	145	169.5	148.2	142.9	138.2	153.9	140.5	140.4	137.1	142	168	155.4	151.9	112.1	133.8
0	218.1	188.8	150.7	165.8	171.2	177.3	183.2	201.3	147.4	178.3	156	178.9	146.7	147.4	145.7	169.7	157	158.5	133.8	143.2	150.5	136.5	154.6	147.5	156	146.1	137.2	166.8	182	118.2	133.5	156.8	155	135.1	128.3	151.3	153.5	128.9	171.2	147.2	127.4	148.5	159	153	155.8	181.5	146.8	146	122.1
0	128	146.1	159.8	164.2	149.8	150.8	92.28	108	121.3	169	127.9	153.7	139.6	154.1	122.1	149.5	152.8	170.5	131.3	126.4	124.8	161.5	127.5	137.6	116.6	103.5	109.6	109.7	122.1	109	121.4	110.3	96.48	101.2	107.5	99.02	153	125.5	107	122.6	99.06	156.9	94.71	112.6	116.9	125.4	114.5	146.5	126.8
0	206.7	163	152.9	217	179.3	172.8	172.7	202	165.6	193	142.2	212.4	200.1	191	199.4	212.5	161.5	205.4	185.4	169.9	159.6	158.4	172	160.6	131.4	162	173.5	148.1	150	192	139	150.1	163.1	181.5	152.1	212.5	718.1	758.4	766.9	750	691.6	645.5	795	690.9	558.5	575.5	552.7	342.3	316.1
0	121.9	122.8	121.6	106.1	119.1	116.7	120.1	106.8	107.3	82.88	139.9	121.2	121.8	99.82	123	149.6	107.4	112.3	99.37	106	115	123.1	125.2	126	112.5	126.4	93.03	85.22	87.03	121	111.7	73.46	116.3	85.86	137.5	130.8	94	111	91.13	90.4	124.6	91.21	130	113.9	91.59	91.5	98.66	111.9	102.4
166	163.6	145.7	172.6	139.1	223.3	142.1	168.2	179.2	137	161.3	150.1	156.3	180	185.5	136.1	179.1	153	650.3	613.9	637.7	599.7	719.6	696	739.1	795.9	1100	1393	1490	1244	1114	892	926.8	926.3	823.6	792.6	870.6	916.8	804	952.6	935.1	835.1	811	651	752.5	628.8	640.4	763.5	646.5	473.7
0	160.2	144	165.6	185.5	215.5	161.6	176.2	142.5	171.8	142.2	237	NaN	NaN	NaN	NaN	NaN	NaN	NaN	NaN	NaN	NaN	NaN	NaN	NaN	NaN	NaN	NaN	NaN	NaN	NaN	NaN	NaN	NaN	NaN	NaN	NaN	NaN	NaN	NaN	NaN	NaN	NaN	NaN	NaN	NaN	NaN	NaN	NaN	NaN
0	169.1	162.4	141.5	174.6	167.9	191	176.1	170	168.3	164.5	174.3	222.5	152.8	159.5	176	187.4	166.5	201.6	162.9	185.6	174.1	142.6	158.8	202.1	193.3	198.1	179.5	172	138.5	186	200.9	194.5	187.1	187.3	159.5	180	157	168.9	182.1	137.9	173.1	635.5	758.4	714.8	720.4	679.9	622.6	608.9	729.8
0	151.2	152.7	158.5	142.7	190	166	143.9	197.2	115.2	140.7	127.3	135.8	168.5	108.4	118.3	141.9	158.5	135.1	153.9	102.9	103.9	152.8	126.9	99.53	136	119.4	117.9	122.7	125.1	113.1	132.6	134.4	165.9	149.9	132	160.9	164.4	135.6	138.5	126.5	148.7	115.9	131.9	149.6	139	133	145.7	119.4	136.5
0	227.4	241	220.1	186.4	183.1	169.6	208.3	177.3	208	178.6	171	171.8	227.5	229.8	204.4	190.9	205.3	208.9	208.2	168	172.2	201.2	153	178.9	179.5	174.9	157	178.1	153.7	161.4	129.7	195.5	178.1	140	132.6	151.5	142.8	170.7	152.7	175.1	204.9	196.6	174.4	162.4	168.1	214.7	189.5	146.5	150.1
0	141.8	161	169.3	176.8	134.8	141.4	129.6	115.9	145.8	122.5	132.1	125.7	132.6	119.5	128.5	134.5	159.9	133	168.3	172.4	138.5	163.7	143.1	162.5	143.9	144.1	142.1	198.4	145.7	182.9	155.7	149.2	133.3	123.9	127.6	137.1	117.1	138.2	122.6	139.5	133.2	143.2	134.3	120	112.5	153.7	114.6	128.6	132
0	215	350.8	390	452.5	447	414.6	236.8	406.6	186.7	166.9	173.8	170.9	187.1	199.1	206.8	225.1	204.5	219.5	202.6	177.1	206.5	232.6	197.7	234.2	199.6	180.1	212.8	231.1	173	215.9	487.4	659.2	706	679.3	683.3	745.7	655.4	736	714.4	572.4	508.4	412.5	341.6	277.9	369.2	490	613.3	188.2	157.7
167	238.1	189.1	229.5	255.3	224.7	235.4	214.1	167.4	191.3	206.6	159.1	198.9	214.6	195.6	184	191.8	204	160.8	169	210.1	158	168.8	160.9	191.3	133.5	193.5	197.8	180	135.5	161.3	158.5	175.9	169.8	138.7	159.4	180	152.5	134.8	161.9	173.5	191	167.4	163	149.4	128.9	136.5	170.9	133.4	130.4
168	158.5	137.5	138.4	129	149.7	146	134.6	116.1	151.4	137.5	102	159.4	172.3	132.2	153.2	141.5	132.7	115.9	132.8	153.9	116.1	135.2	102.9	135.6	102.1	147.9	106.5	134.1	125.9	152.8	125.8	132.9	131	138.5	144.5	128.6	128.7	125.8	143.9	135.8	137.7	145.7	125.3	147.9	133.5	145.1	107.5	130.9	128.6
0	229.6	259.1	527	643.7	694.1	639.4	630.9	595.9	601.4	576.9	496.9	444.2	333.1	252.1	245.4	200	228.1	249.6	200.5	193.5	178.9	208.9	190.1	208	183.5	211.1	207.1	191.1	183.5	166	190	359	363.6	574.3	528.6	397	452.5	365.5	252.7	265.9	404.5	280.2	259	424.2	351.1	337.9	343.4	254.1	277.6
0	159.4	172.1	132.5	158.9	141.4	182.8	154.8	125.4	113.4	139.6	129	152.3	144.6	125.5	134.8	120.7	130.3	135.7	136.5	121.2	134.9	91.66	126	137.8	158.9	141.6	110.6	136.1	124.5	120.6	115.2	121.6	92.57	126.2	117.6	129.1	114.4	113.2	109.9	130.3	99.74	123.5	145.7	75.09	119.8	136.4	134.6	161.4	107.1
169	272.7	289.5	293.2	212	237.9	226.1	180.4	171.1	206.6	199.8	201.7	192.9	196.5	190.1	171.9	164	189.2	150.4	142.5	193.8	184.8	167.6	157.3	167.7	183.4	168.4	185.3	199	162	148.6	151.5	146.8	176.9	161.6	160.8	139.5	151	143.9	143.5	147.8	164.4	154.6	184.5	152	153.6	158.1	122.1	180.6	161.3
0	124.4	144.1	133.1	127.4	150.9	163.4	109.5	114.9	121.5	144.3	113.8	164.4	132.1	161.8	130.6	139.5	128.5	159	184.7	128.3	180	141.6	121.8	111.6	138.6	140.6	134.5	121.5	161	142.5	131.5	101.9	124.5	117.1	138.5	116.5	143	149.5	146.9	128.9	132.4	157	152.4	165	134.9	158.1	131.2	118.1	113.9
170	112.7	135.8	116.7	150.8	120.8	90.59	130.5	105.4	183.4	118	128	116.1	123.8	129.7	143.9	134.7	108	126.8	134.4	177.5	110.4	153.5	106.7	170.9	125.5	140	146.3	104.6	146.7	124.3	103.2	97.71	104	136.6	139.4	106.8	118.4	113.7	111.6	125	127.4	115.4	109.3	122.6	113.9	116.6	134.8	84.13	115.3
0	192	201.2	198	209.8	171.5	183.3	182.3	161.6	164	138.1	161.7	201.5	176.4	147.1	169.1	152.4	158.9	198.2	149.6	174.3	171.3	171.8	167.5	135.9	149.8	143.5	172.5	179.5	165	148	184.3	164	145.2	171.7	147.4	167.5	132.5	165	144.4	140.8	159.5	152.7	160	151.7	141.5	155.7	172.7	155	174.5
0	265.1	233.2	206.9	175.2	179.6	163.8	185.7	145.3	147.1	178.8	152.9	173.3	146.5	159.1	135.5	176.6	121.5	162	157.5	159.6	129.5	146.1	143.5	214.4	597.9	523	576.5	559.8	625.9	642.5	NaN	NaN	NaN	NaN	NaN	NaN	NaN	NaN	NaN	NaN	NaN	NaN	NaN	NaN	NaN	NaN	NaN	NaN	NaN
171	325.2	284.9	310.8	231.8	239	205.5	208.1	208	214.1	183.4	163.7	136.6	108.7	137.9	132.4	146.7	153.9	165	144.9	192.6	583.9	450.4	389.6	563.9	569.5	447	580	621.4	667.5	453.4	387	453.8	561.4	515	472.9	468.6	379.8	443.5	398.8	463.9	595.4	636.5	774.2	798.4	765.9	754	722.6	783.1	737.5
172	181.9	142	131.8	159.2	117.8	164	194.7	149.9	161.1	111.8	170.3	167.8	155	153.8	158.6	144.2	162	136.8	160.4	136.3	129.7	128.8	140.3	146	154.4	165.7	130.3	154.3	157.3	129.7	123.7	109.3	123.3	141.6	116.8	114.2	112.9	136.4	130.2	138.7	156.3	135.6	140.6	142.1	116.4	147.4	113.9	125.7	146.4
173	257.4	333.8	253.2	195.4	235.2	296.9	230.5	327	276	770.1	743.3	713.4	625.8	609.5	670.3	801.3	644.2	633.2	726.3	777.2	496.1	425.1	306.1	239.1	234.3	227	265	242.8	510.5	492.2	535.5	607.2	554.3	518.6	482	486.4	454.5	489.7	459	451.1	542.5	576.7	542.1	614.8	619.1	520.1	560.1	304.3	705.4
0	201.7	186.2	197.9	199.5	239.1	216.9	188	172.2	190.8	188.1	194.3	168	199.4	181.1	146.2	200.4	142.6	184.2	200.8	159.2	153.7	178.2	164.1	202.5	205.5	197.3	198.7	205.3	174	196.9	168.6	168.7	144.1	164.3	175.3	176.1	154	185.1	159.7	166.5	174.7	178.7	177.5	164.4	170.1	154.2	154.7	205.8	175.1
0	248.6	172	197	138.1	154	158.5	159.6	152.5	146.3	137.9	208.8	158.7	165.2	174.1	138.6	142	177.4	146.6	128.2	151.8	149.2	143	153	131.7	180.5	145.5	166.2	143.3	172.7	143.6	150.3	168.7	169.2	132	158.7	146.2	189.4	169	163.4	110.2	160.5	160.4	150	142.7	134.1	114	141.5	126.7	149
174	208.9	196.9	238.3	227.8	260	251.2	277.4	214.7	221.9	206.7	177.6	194.8	180	186.5	185	173.3	239.9	152.3	176.8	161.4	163.9	173.4	175.7	573.9	637.9	506.6	576.4	NaN	NaN	NaN	NaN	NaN	NaN	NaN	NaN	NaN	NaN	NaN	NaN	NaN	NaN	NaN	NaN	NaN	NaN	NaN	NaN	NaN	NaN
175	162	146.5	135.9	114.5	115.6	128.5	145	166.6	132.6	156	155	144.4	110.1	133.4	134.1	146.2	142.2	134.5	138.3	133	130.8	141.3	140.7	143.1	115.4	150.5	158.1	129.7	150	163	163.1	132	128.4	159.7	164.4	129.1	137.5	136.5	543.7	671.2	734.8	875.7	870.8	949	1082	1092	1095	1095	992.3
176	137.8	156.6	148.7	112.6	130.1	130.4	161.2	135.9	150.3	103.8	121.3	138.8	169.5	118.8	135.5	162	131.5	122.9	168.3	151.3	145.1	134.3	163.8	120.4	119.6	141.5	124.2	166.1	177.8	117.9	137	122.8	134.1	121.2	95.72	130.3	136.1	116.4	152.6	130.6	131.8	138.5	121	108.5	131.3	120.2	115.4	115	129.2
177	221.7	223.9	211.8	200.8	292.1	228.2	182.1	241.3	218.4	258.9	257.2	255.3	206.4	202.2	216.5	209.5	218.2	249.2	224	211.1	246.1	243.1	241	215.5	261.1	252.5	208.4	210	230.9	198.7	192.5	239	256.5	224.4	231.8	216.7	255.3	188.3	213.2	224.9	201.5	177.1	196.2	193.3	162.5	176.7	197.4	172.2	179
0	408.7	NaN	NaN	NaN	NaN	NaN	NaN	NaN	NaN	NaN	NaN	NaN	NaN	NaN	NaN	NaN	NaN	NaN	NaN	NaN	NaN	NaN	NaN	NaN	NaN	NaN	NaN	NaN	NaN	NaN	NaN	NaN	NaN	NaN	NaN	NaN	NaN	NaN	NaN	NaN	NaN	NaN	NaN	NaN	NaN	NaN	NaN	NaN	NaN
178	153	129	180.4	174	120	112.1	162.5	122.1	171.9	141.9	148.5	130.5	159.5	139.6	160.7	151.9	141.7	110.3	164.9	128.5	152.2	122.1	162.2	122.9	160.3	127.6	111.3	150.9	146	146.3	143.9	134.5	105	185	113.7	147.6	131	152	177.6	191	235.5	287.8	456.7	695.5	1035	857.3	1335	1259	1243
0	403.4	NaN	NaN	NaN	NaN	NaN	NaN	NaN	NaN	NaN	NaN	NaN	NaN	NaN	NaN	NaN	NaN	NaN	NaN	NaN	NaN	NaN	NaN	NaN	NaN	NaN	NaN	NaN	NaN	NaN	NaN	NaN	NaN	NaN	NaN	NaN	NaN	NaN	NaN	NaN	NaN	NaN	NaN	NaN	NaN	NaN	NaN	NaN	NaN
0	234.9	202.2	185.6	231.4	162.7	180.9	171.2	170.7	188.2	195.9	163.1	170	176.8	151.7	201	197.6	165.5	198.1	160.6	177.9	163.5	117.2	145.5	139.7	132.4	140.1	152.2	151	155.4	190.7	141.2	149.8	134.6	119.5	122.5	131	111.6	136.3	118.2	128.2	111.6	143.7	123	124.7	124.9	139	128.5	134	140.2
0	164	118.9	161.6	164.5	112	133.5	142.4	148.6	144	92	137.6	147.3	170.1	156.8	132	145.3	111.7	128.3	143.1	142.4	144	114.5	135.9	143.8	158.2	114.3	158.8	110.6	120.2	134.8	105.1	121.7	120.6	109.7	107.9	136.1	129.7	116.5	137.5	133.6	99.31	131.4	137.6	99.8	117.1	124.3	142.9	105.7	90.19
179	159.6	150.5	177.9	133.6	98.08	151.4	112	96	155.5	123.1	141.2	107.3	108.1	114.4	108.8	87.94	131	118.2	148.8	82.12	131.2	88.02	166.6	147.6	107.1	119.6	80.5	103	108.1	114.7	106.2	105.3	102.8	146.3	138.1	115.3	131.6	126.5	104	134.3	114.7	129.3	132.2	101.2	125.6	135.8	110.6	138	128.3
180	225.1	233.1	244.3	213.4	213.6	260.8	235.4	221.3	230.8	265.7	253.5	285.4	255.7	276.6	267.4	243.7	277.2	242.2	256.2	215.5	260.7	284.5	302.8	244.7	321.1	252.8	257.6	296.1	276.6	271.3	273.7	280.8	244.1	327.9	293.1	263.3	309	268.5	257.5	259	263.4	289.6	242.4	248	276.9	263.5	284.8	310.1	320.5
0	151.6	216	143.9	129.4	124.5	131.4	131.9	149.1	113.7	78.6	145.6	100.9	138.3	118.5	92.12	105.4	108.2	136.8	100.9	146.1	81.62	155.3	108.8	146.8	98.1	123.6	166.1	115.1	115.3	102.9	NaN	NaN	NaN	NaN	NaN	NaN	NaN	NaN	NaN	NaN	NaN	NaN	NaN	NaN	NaN	NaN	NaN	NaN	NaN
0	155.1	161.7	141.9	154.5	123.6	150	153.5	131.7	109.1	142	142.3	132.3	156.6	167	150.6	128.5	136.8	164.5	208.5	149.3	134	123.5	159.2	123.3	132.3	163.5	162.8	154.9	135.3	156.8	153.6	145.8	124.3	120.5	155.3	130	125.3	135.1	113.9	155.5	115.3	128.5	105	131.1	113.7	140.8	120.4	143.2	120
0	247.3	229.8	196.9	265	190.5	265.7	181.6	160.7	169.2	211.3	199	188.9	179.1	207.7	229.5	254	251.1	228.4	252.4	210	218.7	237.6	207.6	177.4	146.1	174.8	133.5	164.6	192.8	188.4	147.7	131	183.1	172	170.1	174.4	155.7	170.8	162.2	153.5	180	144.3	136.8	139.5	158.5	135.9	137.5	120.1	131
0	124	158.6	145.6	117.9	119.8	108.2	104	127.9	164	128.5	132.8	80.05	92.36	NaN	NaN	NaN	NaN	NaN	NaN	NaN	NaN	NaN	NaN	NaN	NaN	NaN	NaN	NaN	NaN	NaN	NaN	NaN	NaN	NaN	NaN	NaN	NaN	NaN	NaN	NaN	NaN	NaN	NaN	NaN	NaN	NaN	NaN	NaN	NaN
0	181.8	167	225.9	146.1	184	170	163.5	196.9	174.6	189.7	227.6	243.8	173.5	180	172.7	197.1	194.4	180.5	201.1	178.2	175.5	209.2	176	160.8	170.2	182.5	157.1	172	172.1	151.7	139.5	175.5	168.5	198.1	155.9	148.8	177.8	198.6	175.5	193.1	138.5	128.1	172	141.6	131.6	134.9	165.1	164.2	139.6
181	152.4	144	178.5	111.5	169.3	151.6	183.6	142	139.9	131.1	169.9	151.4	150.3	152.7	113.3	153.5	153.5	145.5	177.8	172.8	120.8	126.4	152.6	139.6	162.5	171.9	134.4	118.5	137.1	113.6	137.5	127.4	140.2	124.8	161.3	118	139.4	119.6	147.6	160	141.5	176.3	564.2	571	572.5	541.1	643.5	577.8	539.9
0	130.6	181.1	114	129.5	173.6	172.1	171.5	151.4	159	144.5	216	149.7	138.4	148.1	143	143.2	122.8	153.3	127.6	129.9	125.4	122.9	141.3	119.2	131.4	117.7	106.8	148.6	141.9	127.6	140	127.6	125.6	115.8	127.6	125.8	119.3	131	123	134.6	120.7	109.5	95.14	122	112.8	129.1	141.6	156	117.9
0	155.4	146.8	140.2	147.6	143.6	153.8	159.3	114.9	133.5	141.5	138.7	132.2	152.1	156.6	120.5	137.2	150.2	127.4	138.9	135	150	139.8	134.3	129.8	146.2	136.8	159	123.9	123.1	127.7	126.5	109.6	119	126.8	132.1	125.1	117.2	145.5	94.92	157.6	175.3	109.2	115.1	107.7	116.4	148.4	140.9	134.7	125.8
0	189	154.4	142	142	155.5	164.5	193	159.1	133.7	143.5	152.5	129.5	157.4	148	138.7	138	106.9	120.9	138.7	145.9	115	140.4	134.3	146.6	146.9	150.2	142.5	111	106.5	157.2	126.6	165.1	137.7	111	144.2	162.3	130.2	120.4	108.2	138.4	144	101.5	151.6	120.5	131.7	101.6	111.2	130	131.8
182	186.9	168.4	187.9	159.8	160.8	157.6	167.4	171	141.3	173.5	167.4	200	169.7	150.6	137	116.2	152.8	163.1	170.7	128.1	150.8	144.1	152.2	144.6	151.2	154.9	151.8	141.2	140.2	158.7	144.5	167.8	203.3	136.5	156	157.3	155.5	143.2	175.3	192.4	177	185.3	148.2	171.2	165.5	156.3	175.8	130.3	159.8
183	194.9	143.7	136	151.8	116	141.2	132.3	159	170.3	135.4	155.6	170.6	180	165.3	158	124.5	140.1	154.1	153.2	161.8	156.5	166	140.1	134.2	99.43	141	128.5	147.4	165.1	138.1	142.2	105.1	165.7	129.2	140.2	158	175.5	156.7	145.8	160.9	141.6	189.8	190.9	160.5	152.2	149.1	167.1	110.1	142.3
0	677.8	706.1	408	606.5	574	300.2	286.5	234.2	292.7	259.3	217.4	293.2	208.2	218.2	213.2	217.4	168.5	183.3	190.9	208	166	198.7	204.4	219.9	193.1	209.1	191	204.2	143	178.4	195.3	159.9	136	137.3	157.7	144.9	135.4	161.5	166.7	115.4	142.1	175.2	173.5	141.1	143.7	138.4	163.8	146.4	192.9
184	643.6	637.9	528.5	612.3	476.7	321.8	294.5	208	246.7	209.9	227.4	233.6	201.5	206.6	177.7	146.1	200.9	137	203.4	172	218.9	155.7	156.9	165.6	160.6	165	182.6	158.9	184.5	137.2	152.6	132.3	155.2	182	156.1	149	148.1	162.3	159.5	155.6	153.2	147.7	181.4	169.7	141.8	163.8	148.9	163.2	161.8
185	169	131.1	173.2	150.9	170	164.1	124.1	131	152.5	122.9	146.6	113.9	119.9	169.7	105.6	146.7	125	159.7	148.3	184	117.4	152	128.2	146.7	136.3	142.8	167.7	140	138.7	147.3	129.3	156	119.8	134.3	130.5	132.9	167.8	136.4	132	151.9	164.5	135.3	136.8	118.5	150.5	145.1	126.5	168.7	175.5
186	173.2	219	176.5	145.8	217	218.1	183	142	186.3	184.4	539.4	646.8	614.6	615.5	653.5	619	659.6	612	661.6	608.5	651.3	539.5	424.4	606.4	382.9	464.4	465	321.3	264.1	224.7	182.2	237.3	179.9	187.3	167.3	193.5	170.7	171.2	191.1	573.4	739	756.8	836.4	815.1	820.8	857.2	917.3	917.4	935.1
0	213.1	144.8	146.1	154.3	150.2	139.2	176.3	144.3	177.3	127.4	186.5	154.3	169.4	175	143.8	194.7	148.3	188.2	186.4	176.3	211.1	183.5	175.2	168.9	207	161.5	192.4	162.3	147	161.4	169	194.6	192.9	181	168.6	137.6	178.8	186.7	186.6	166.8	188.7	218.2	155	173.8	168	150.1	160.3	152.3	152.8
0	173.1	180.4	184.7	179.7	190.5	178.5	165.9	135.8	153.8	157.9	152.4	200.1	148.5	177.9	139.5	159.9	144.6	NaN	NaN	NaN	NaN	NaN	NaN	NaN	NaN	NaN	NaN	NaN	NaN	NaN	NaN	NaN	NaN	NaN	NaN	NaN	NaN	NaN	NaN	NaN	NaN	NaN	NaN	NaN	NaN	NaN	NaN	NaN	NaN
187	189.5	216.6	240.7	209.5	158.9	167.5	211.7	154.8	199	213.7	203.3	176.8	164.4	187.4	204.5	188.3	191	168.6	172.5	188	196.2	185	202	192.1	181.9	144.6	187.6	173.1	187.3	192.3	159.5	166.7	174.3	172.2	177	196.4	744	730.2	865.6	742.7	951.3	901	888.2	913.2	892.8	900.4	1052	1053	1033
0	155.9	172.6	164.8	121.8	138.5	140.3	156.5	130	125.1	104.4	126.7	133.5	96.1	128.8	189.8	126.2	125.8	126.6	145.7	144.4	105.2	128.2	104	117	109.8	99.17	95	115	113.7	125.4	100.8	105.2	127.5	125.7	128.5	86.99	109.5	153.2	109.5	115.2	113.3	114	163.7	119	114	87.02	123.5	114.5	116.8
0	281.5	266.4	220.2	260.4	234	235.6	250	247.6	287.4	233.4	213.6	211.3	181	203.2	236.1	213.6	181.9	177.5	259.8	203.2	207.4	197.8	201.2	200.3	271.7	231.9	215.9	238	214.2	248.5	220.1	194.9	NaN	NaN	NaN	NaN	NaN	NaN	NaN	NaN	NaN	NaN	NaN	NaN	NaN	NaN	NaN	NaN	NaN
188	191.4	192.8	218.6	190.2	189.7	149	165.9	191	189.1	159.1	196.5	183.7	188.1	189	159.3	147	202.4	183.9	140.1	139.2	180.3	155.9	179.1	176.8	156	179.5	125.1	157.2	151.3	185.4	155.5	159.7	149.1	170.8	173.1	160.8	176.2	156.1	143.3	153.3	160	171.1	148	192.3	158.7	140.6	169.6	144.6	181.5
0	152.6	191.3	181.5	139	170.1	158.1	154.4	150.5	151	182	173.5	145.6	139.6	146.4	154.9	163	165.8	139.8	150.4	153	170.4	143.3	162.7	174.8	156	138.5	121.7	135.2	149.4	155.8	151.9	108.8	137.2	129.3	166.8	147.1	137.1	162.9	143	134.4	185.2	156	170	143.6	142.5	133.6	110.3	113	148.9
0	169.4	148.8	169	117.5	119.3	134.4	156.7	143.9	148.5	144.4	138.6	112.7	116.5	146.5	126	NaN	NaN	NaN	NaN	NaN	NaN	NaN	NaN	NaN	NaN	NaN	NaN	NaN	NaN	NaN	NaN	NaN	NaN	NaN	NaN	NaN	NaN	NaN	NaN	NaN	NaN	NaN	NaN	NaN	NaN	NaN	NaN	NaN	NaN
189	307.1	209.6	252.5	199.1	212.6	230	158.9	189.6	128.7	165.5	154.6	164.7	221	168.5	166.8	164.2	174	168.6	176.7	171.5	136.9	151.9	148.8	142.7	152.9	193.5	151.8	159.6	155.9	172.8	148.5	143.9	148.8	181.9	152.8	160.5	174.4	252.9	576.6	852	792.4	891.1	690	675.3	749.5	742.9	855.6	783.9	774.9
0	205.5	181.5	206.4	177	202.4	134	212.1	184.5	200	180.1	188.6	191.1	129.6	164.4	143.1	138.5	153.9	141.1	158.2	162.2	156.2	133.5	129	151.8	165.3	175.9	141.2	160.1	178.3	158	156.4	174.7	158.2	163.6	176.1	140.9	143.7	134	136.5	139.3	177.5	172.5	130	132.8	126	154	129.1	162.3	125.2
190	156.2	191.8	183.8	228.8	162.1	219.4	184.5	187.5	160.8	229.2	165	161.3	144.2	173.2	178.8	163.1	203.3	158.6	206.4	185.3	177.9	216.5	175.5	184.6	190.9	222.1	199.9	151.4	158.3	147.6	175.2	164	167.3	180.5	149.2	155.1	152.6	207.3	188	205	202.7	165	138.4	232.9	188	177.8	160.8	153.3	133.4
0	961.8	769.5	700.6	705	743.7	665.3	684	791.5	773.8	785	960.3	831.7	800.5	683.5	756.2	987.6	1234	1279	1125	1399	895.1	1025	817	857.5	918.4	745.1	738	830.3	950.1	835	734.4	901	845.8	1069	949.4	1021	998	986.2	1036	964.2	992.1	1095	1072	951.8	1035	1044	1083	1028	1081
191	1033	945.9	837.2	778.5	822.4	850.3	880.7	671	675	835.5	764	711	658.3	604.8	574.7	583.4	637.8	850.6	1111	1263	1288	1455	1469	1458	1178	1321	1191	1279	1534	1264	1095	1137	1078	821	1056	902.5	756.9	1012	1100	939.2	1066	1000	1062	1005	944	952.5	967.2	1015	954.9
192	243.6	243.6	246.2	235.2	258.5	218.7	182.2	184.6	177.8	194.7	214.5	156.1	176.5	205.4	189.5	204.9	179.2	163.3	179.7	162.4	187.4	134.8	141.6	185.2	128.1	168.7	157.6	182.8	226.9	223.3	357.6	503	810.2	652.3	716	684.1	766.7	758.1	878.8	692.6	706.1	815.6	755.4	738.8	770.8	702.6	735.2	728.9	792.7
193	282.7	239.2	244.2	224.2	184.2	258.2	243.7	221.3	348.3	185.1	218.2	155.3	165.7	190.2	228.9	190.3	232.1	234.2	205.2	238.4	214.2	180.1	226.9	130.1	215	196.2	156.7	183.6	158.6	183.1	147.7	142.1	158.9	149.4	163.1	158.4	185.2	299.2	548.1	744.8	829.6	768.5	806.9	766.2	890.6	739.3	765.5	826.9	714.8
0	214.8	160.3	230.9	217.3	186.1	187.6	184.8	213.1	166.5	222.8	197.7	253.5	255.7	228.9	252.6	178.5	193.2	224.3	191.7	206.2	212.8	190.1	225.5	232.3	209.5	206.4	247	225.3	211.2	204.1	230	157	199.9	259.6	223.5	242.6	196.2	229.7	191.7	225.4	190.5	183.2	192.1	232.8	236.6	206.1	237.5	214.8	209
0	172.1	163.4	152.9	154.2	118.3	151.5	156.5	175.8	147	128.7	130.5	134.4	164.6	172.2	142.3	181.1	132.8	192.2	134	160.3	164.7	147.3	132.7	98.11	131.9	137.7	126.3	150.7	130.9	144.3	155	125.7	111.2	134.7	106.5	148.3	128.7	145	120.1	129.2	121.3	145.4	177.3	123.9	134	133.5	124.9	118.5	133.3
194	217.9	164.3	215.8	221.7	183	201.8	195.8	168.3	208.9	228.9	186.9	193.4	226.4	229.5	200.5	163.2	215.5	153.1	200.2	198.5	182.2	196.4	214.5	177.4	216.6	206.3	148.7	181.5	175.6	209.1	219.6	199.2	185.3	169	142.9	128.6	199.7	212.5	164.5	690.5	905	711.3	686.8	840.7	959.6	954.6	1098	1050	1247
195	199.5	186.9	190.8	176.4	171.9	182.5	155.4	128.3	197.9	163.3	160.2	162.2	179.2	163	174.9	193.3	188.8	143.2	155.9	167.5	147.5	135.1	157.7	196.1	150	174.4	171.8	127.6	152.4	162.2	134	131.7	154.8	188.3	125.6	119.3	115.1	101	162.7	150.5	149.6	157.5	148	121.4	119.9	143	109.5	116.4	124
0	95.17	130.2	108.2	168.7	135.2	101.6	132.1	138.7	128.4	120.9	137.7	138.5	90.27	127.6	128.2	112.3	119.7	120.4	113.1	117.5	102.1	114.8	108.1	125.4	135.7	89.12	98.78	124.6	115.3	138.6	143.6	104.1	132.1	123.4	127.8	111.5	117.4	133.2	98.69	103.8	99.12	129.3	120.2	114.6	160.9	130.1	107.2	118.6	145.2
196	269.6	205.2	255	250	292.1	299.8	301.5	324.8	373.3	252.9	237.5	295	227.9	205.9	231.1	210.1	204.4	216.1	219.4	210.1	223.7	242.8	234.2	228.7	253.7	207.7	205.3	238.6	232.2	261.7	252.7	240.2	209.8	263.1	259	841.8	854.7	895.2	968.1	879.2	910.5	880	857.6	784.8	918.9	781.1	807.3	968.1	802
0	246.9	234.8	376.9	377.2	246.5	313.8	334.9	292.5	249	263.2	266.6	261	266	299.5	292.5	258	290.7	301.2	313.8	284.2	250.5	244.9	275.5	286	276.2	242.8	236.9	244.6	234.9	240.6	217.8	202	212	180	191.4	181.1	200.4	195	208.1	195.5	167.5	203.5	216.4	175.8	180.6	188.3	131.7	200.5	199.7
197	180.7	117.9	187.6	204.5	134.2	182	175.2	157.6	180.1	152.9	150	143.9	143.6	168.7	140.9	165.8	131.4	179.8	136.6	184.1	162.5	144.2	165.4	143.5	153.3	163.4	188.1	166.9	132.8	128.4	158.8	140.8	155.9	152	125.5	125.5	131.8	177.9	153.4	145.1	130.9	149	137.4	188.5	145.9	128.7	104.4	147.8	145.7
0	178.2	195.3	165.5	138.8	204.7	173.4	128.4	130.1	160.6	143.1	121	152.5	135.1	130.6	108	150.4	136.6	141.3	127	140.4	132.7	158.6	160.5	136.5	134.3	147	162.6	149.5	145	140.2	153	152.9	139.6	111	139.7	134	161.6	135.9	144.3	140.3	165.2	144.6	138.7	126.1	112.6	118.4	94.29	112.6	117.3
198	161.5	173.2	190.1	194.2	183.2	207.1	197.6	176.3	174.7	144.9	147.7	158.3	188.9	196.3	171.8	157.6	161.2	209.9	152.7	156.1	201.7	176.5	118.8	139.5	169.7	204.7	147.9	165.2	128.8	199.9	195.6	152.6	161.9	157.1	162.8	183.9	209.5	148.7	153.5	139.6	154.1	125.6	164.5	154.7	141.6	198	166.2	136.3	128.4
0	NaN	NaN	NaN	NaN	NaN	NaN	NaN	NaN	NaN	NaN	NaN	NaN	NaN	NaN	NaN	NaN	NaN	NaN	NaN	NaN	NaN	NaN	NaN	NaN	NaN	NaN	NaN	NaN	NaN	NaN	NaN	NaN	NaN	NaN	NaN	NaN	NaN	NaN	NaN	NaN	NaN	NaN	NaN	NaN	NaN	NaN	NaN	NaN	NaN
199	230.4	219.2	190.7	225.9	316	199.8	223	246.7	249.9	257.8	295.7	236.5	203.4	143.3	231.6	197	198.6	222.4	195	234.5	186.3	176.3	212.6	230.3	210.9	181.9	209.6	203.3	157.4	157.6	208.9	198.6	180.7	189.1	170	169	183.5	172.2	162.6	212.3	178.8	233.4	250.4	202.6	213.9	225.3	207	172.3	191.6
200	119.6	118.3	127.7	130.5	136.8	124	112.2	148.3	135.5	130.8	115.8	159.6	135.8	112	117.3	107.8	104	115.9	122	156.9	123.5	77.46	129.9	150.3	111.5	97.67	102.4	155.5	176.4	89.74	98.94	114.9	119.4	82.62	132.1	105	127.8	102	131.2	126.4	92.98	117.7	103.1	87.53	73.7	139.4	114.5	103.5	94.48
0	127.5	106	144.9	159.9	143.5	115	142.4	175.5	155.3	149.5	169.7	126.6	155.2	112.9	132.4	138.7	183.3	143.2	163	136.8	138.5	172.4	180.8	170.4	166.6	153.7	152.1	165.6	175.4	161.3	178.5	200.5	185.1	781.5	866.9	786.9	731.5	805.3	739.7	783	786.5	791.5	778.6	749.6	719	823.4	819.9	864.4	810.2
0	147.1	157.3	177.3	171.1	131.9	182.8	178.1	175.5	146.2	143	146.2	134.2	146.5	133.3	130.8	140	159.3	150.7	152.9	159.3	122	140.8	110.2	111.5	132.7	127.6	165.5	147.5	158.1	127.7	142.7	119.7	111.5	127.9	112.2	121.7	112.8	117.2	115.4	94.74	150.8	125.5	145.4	142.6	131.4	147.9	117	131.3	131.7
201	143	131.7	145.1	129.5	152.8	156	132.6	145.5	170.7	155.2	169	126.5	137.5	132.5	135.5	168.7	163.9	139.9	109.2	138.1	145.8	137.8	173.7	144.1	146.7	160.4	158.2	144.9	170.9	142.5	159.9	118.5	123	146.5	141	145.9	169	124.4	163.5	133.1	158.3	157.2	130	140.4	149	131.5	129.2	122.2	147
0	198.4	187.5	133.1	190	138.5	176	149.4	160.9	154	171.5	175.2	193.9	166.3	169.1	181.6	171.6	198.9	164.5	217.5	560.9	599.6	719.4	650.5	629.6	679.7	619.8	600.5	522.5	409.3	321	231.3	239.3	252.8	216.8	250.3	156	151.9	222.8	175.4	188.9	178	181.3	141.4	186.4	146.2	141.7	155	191.8	138.9
0	122.6	124	150.1	153.5	143.9	140	91.1	139.2	161.7	119.7	149.3	135.3	151.7	156	160.1	127.7	109.7	92.93	110.1	114.6	144.5	139.2	137.4	118.9	138.6	114.4	124.6	126.9	120.2	109.3	148.2	138	138.1	129.2	84.93	121.5	130.1	106	88.06	132	87.42	91.01	111	129.5	117.5	115.4	126.7	109.6	132.8
0	148.5	179.5	172.3	145.3	129.4	219.6	142.4	139.9	NaN	NaN	NaN	NaN	NaN	NaN	NaN	NaN	NaN	NaN	NaN	NaN	NaN	NaN	NaN	NaN	NaN	NaN	NaN	NaN	NaN	NaN	NaN	NaN	NaN	NaN	NaN	NaN	NaN	NaN	NaN	NaN	NaN	NaN	NaN	NaN	NaN	NaN	NaN	NaN	NaN
202	175.4	169.9	188.9	144.8	157	201	135.5	189.7	182.2	199.9	176.6	210.9	178.2	178.5	168.1	160.5	176.8	201.6	198.1	190.1	158	168.5	175.8	165.3	155.1	148.9	180.7	172.1	188	189.3	157.7	159.2	163.7	181.9	195.6	161	166.8	186.4	217.6	160.9	159.8	129.9	150.1	141.1	202.8	166.9	163.6	149.4	132.4
0	167.4	166.5	166.4	156.5	185.4	153.4	180.3	151.9	158.6	127.5	228.4	126.1	139.1	140.6	135.7	170.4	152.3	170	172.3	183.4	197.8	152	178.4	164.4	129.5	145.9	155.9	155.9	157.8	187.5	177.8	133.9	158.9	147.7	171.9	128.2	144.3	155.9	153.6	150	150	140.1	147.7	157.1	164.6	172.6	169.1	149	154.9
203	166.7	126.8	132.1	133.6	143	149.8	146.6	143.5	132.7	138.3	127.7	113	143.5	115.4	149.9	158.8	166.2	132	159	121.4	144.1	188.5	188	153.6	135.2	138.1	169.7	168	179.7	126.1	139.4	174.7	147.3	119.3	122.3	118.8	173.4	139.4	134	123	125.5	154.9	126.6	121.9	128.1	149.6	136.5	133.9	152.8
204	156.4	131.2	150.6	152.6	183.6	170.8	126.1	148.5	167.9	124.3	123.8	153.7	107.6	128.8	178.4	146.6	164	146.3	153.6	192.8	168.5	173.2	176.2	168.1	157.2	176.5	194	170.2	135	172.2	136.7	166.3	122.2	129.7	147.4	136.6	100	177.9	144.8	118.1	146.6	143.5	155.9	168.1	119.1	162.8	193.9	143.4	137.9
0	186.6	179.7	130.5	213.4	155.9	157.6	170.5	143.1	145.5	168.3	136.8	155.8	118.2	176.1	131.4	156	136.8	181.7	157.3	138.8	158.1	126.5	156.7	157.4	151.9	126.5	107	136	142.5	153	133.6	112.4	145.9	154.1	113	163.2	141.7	133.4	135.5	151	157.3	166.5	160.8	159.1	125.8	157.2	140.6	143.7	130.7
0	186.1	252.4	159	138	153.1	151.7	118.2	143.2	103.3	149.9	134	129.1	143.5	138.8	132.2	118.3	137.2	130.5	142.8	139.3	129.5	136	121.9	137.8	160.8	112.4	163.7	115.6	107.1	111.8	122.6	149.2	NaN	NaN	NaN	NaN	NaN	NaN	NaN	NaN	NaN	NaN	NaN	NaN	NaN	NaN	NaN	NaN	NaN
0	140.8	159.9	130.1	94.05	138.2	134.4	162.5	162.5	92.2	134	139.4	145	160.4	134	106.1	117.3	137.6	152	123.2	143.5	115.1	105.5	95.73	103.1	101.8	110.5	122.5	161.9	125.2	158	100.4	98.39	111.2	117.5	109.8	107.8	110.8	157.3	124.2	125.3	105.9	110.1	109.1	126.7	115	107.7	113.5	106.9	130.1
0	130.9	157.3	143.9	132.3	167	180	153.9	139.7	125.7	137.5	NaN	NaN	NaN	NaN	NaN	NaN	NaN	NaN	NaN	NaN	NaN	NaN	NaN	NaN	NaN	NaN	NaN	NaN	NaN	NaN	NaN	NaN	NaN	NaN	NaN	NaN	NaN	NaN	NaN	NaN	NaN	NaN	NaN	NaN	NaN	NaN	NaN	NaN	NaN
0	207.3	153.5	166.5	161.8	219	182.7	179.1	152.6	162.7	189.5	166.8	174.2	172.2	170.5	176	153.7	179.1	188.4	149.3	209.8	192	195.9	169.4	157.3	169	215	200.3	154	194.6	146.8	178	168.6	161.5	191.9	195	126.6	183	166	140.6	155.5	133.8	150.3	135.3	153.5	163.8	137.1	138.4	172.6	114
0	142.7	152	155	164	235.3	168	168.7	139	122.6	134.9	168.8	163.3	182	198.5	154.6	164	129.6	139.1	145	159.6	123.5	124.5	142	161.5	151.5	165.8	144.8	139.9	152.9	157.8	142.4	147.7	146.1	143.5	160.5	149.5	154.4	138.5	146.5	121	135.6	132.1	153.4	147.8	147.6	139	147.1	135.4	188.8
205	171.8	179	166.5	181.5	204.6	184.4	167.9	175.9	163	194.1	157.5	170	139.3	158.5	146.8	143.9	176.1	169	189.9	130	138.5	164.7	167.1	182.9	153.2	161.7	146.6	177.8	141	178.9	129.7	136.5	148.9	179.4	135.5	180.7	123	170.6	186.8	740	655.9	643.8	664.3	659.3	858.8	767.4	940.4	860.6	927.8
206	156.2	158.3	168.8	158.5	169.2	166.7	171.2	180.2	164.3	150.4	133.7	136.7	145	132.5	180.4	144.5	124.4	124.7	150.7	149	138.5	155	141.8	127	161.8	93.4	165.9	142	136.6	143.5	120.5	143.7	149.4	146	139.1	149	134.6	114.5	143.5	164.4	99.65	118.5	133	113.8	119.2	137.9	157.9	149.4	135.5
0	224.1	186	184.5	173.5	114.9	144	92.42	132	142	108.4	129.4	127	136.5	143.5	102.3	117.5	113.5	138	104	98.67	91	109	107.5	136.1	75	131.5	127	65.5	NaN	NaN	NaN	NaN	NaN	NaN	NaN	NaN	NaN	NaN	NaN	NaN	NaN	NaN	NaN	NaN	NaN	NaN	NaN	NaN	NaN
207	607	532.7	463.5	442.5	424.6	495.3	527	565.5	392.5	258.7	201.8	200.1	154	150.5	164.5	127	146.6	136.5	184	158.3	93.15	157.8	107	170.9	105.5	100.8	115.9	118	119.9	124	130.2	120.9	94.18	140	109	114.5	140	89.56	86.41	75.63	126.8	121.6	94.52	107.1	101.9	126.1	113.3	122.1	109.8
0	176.7	131	142.3	143.7	109.5	139.2	116	138.3	147.2	133.1	96	158.7	107	102.5	136.4	125.5	150.7	125.1	131.3	146.7	155.4	145.3	159.9	131.9	177.6	153.4	111.8	158.4	111.4	128.9	118.6	180.1	112.8	124.2	139.1	165.8	116.5	118.7	140	113	143.7	125	146.6	159.5	204.9	129.6	153	NaN	NaN
0	145	164	174.4	129.1	146.9	167.7	160.5	179.5	137	130.9	141	115.5	162.3	138	170.9	107.1	148	141.5	157.5	154.3	153.3	114.7	135.3	127.9	148	137.5	148.8	120.8	118.3	162.3	150.4	153.2	145.9	168.4	121.9	117.3	121.2	113.5	149.9	142.9	164.9	126	145.3	158.1	152.8	114.4	128.4	115.2	114.4
0	172	208.2	167	176.1	194.2	186	161.7	160.2	150.2	175.3	197.8	161	214.1	175.8	174.3	195.9	175.3	193.4	168.6	181.2	151.4	211.5	196.2	176	166	168.9	221.8	186.7	171.6	169.7	143.8	168.9	189.8	183.9	169.5	196.3	198.9	160	167.4	205	222.3	161.1	149	206	183.9	179.5	166.9	137.1	129.2
0	449.1	422.4	405.6	462.3	424	585.8	547.6	496.5	454.7	465.1	NaN	NaN	NaN	NaN	NaN	NaN	NaN	NaN	NaN	NaN	NaN	NaN	NaN	NaN	NaN	NaN	NaN	NaN	NaN	NaN	NaN	NaN	NaN	NaN	NaN	NaN	NaN	NaN	NaN	NaN	NaN	NaN	NaN	NaN	NaN	NaN	NaN	NaN	NaN
208	155.6	153.2	175.1	137.4	122.9	170.7	162.8	120	127.5	104.3	147.2	129.4	151.1	137.4	138.5	126.6	107.5	143.7	112.6	122.3	127.3	135.3	121.2	122.8	110.4	131.2	86.03	111.9	144.9	142.2	138.1	113.7	98.2	137.2	126.9	156.2	128.1	107.1	110.8	111.4	101.8	106.5	115.1	99.3	97.19	100.1	92.08	100.5	107.3
0	176.4	187.5	148.4	189	174	174	140.2	200.3	174	190.3	148.3	193	162.2	205.5	173.8	182.8	210	165.8	175.2	200.1	127.3	186.8	181	171.3	182.3	228.1	144.3	154.5	172.7	140.8	167.3	145.2	160.3	197	164.2	181.3	195.5	123.2	175.2	185.5	132.8	135	171	161.8	153.6	152.4	155.1	196.9	168
0	185.4	197.7	174.4	161.2	166.7	203.1	194.5	179.6	177.5	159.3	174.6	239.6	196.9	189.9	154.9	153	166.3	180.3	166.1	183.7	187.2	174	158	158	151.7	191.9	143.8	146.9	183	228.2	161.2	161.3	200.9	170.9	151.5	173	131.6	148.5	132.7	149	139.6	139.8	143.8	141.7	182	179	152	151	170
0	143.2	156	153.8	160.5	140.3	156.8	141.5	132.4	143.7	135.3	155.8	163.5	146.2	162.5	142.2	214.5	162.3	154.5	189	136.7	175.3	159.7	131.7	140.3	151.8	185	168.3	147.5	160.5	145.4	135.5	128.3	165.3	153.2	156	171.5	154.3	135.2	167.2	123.8	119.8	147.2	158.6	129	132.8	157.9	173	124.8	154.6
0	238.6	235	236.5	195.5	243.1	209.4	178	229.5	234	266.9	245	262	255.5	234.5	208	216.5	205.5	190	194	230.5	242.5	223.5	198	229.5	230.5	218.5	234	213	211	208.5	197.5	228.5	212	205.5	169.5	199	201.5	189.5	201.5	147	161.5	219	189.5	200.5	177	178.5	185	207.5	185
0	129	177	119	218	99.49	111	108.5	133.5	123	95.5	122	120.3	101.2	112.9	86.97	116	132.4	154	80.08	107.5	114	94.7	140.8	268	136.5	111.4	117.8	106	112.5	87.5	90	123.5	132.6	113.1	104.6	79.17	88.26	118.9	79.67	87.8	91.78	101.1	89.82	98.85	NaN	NaN	NaN	NaN	NaN
0	160.6	185.2	148.1	177	128.8	147	144.8	144.7	162	133.5	146.4	125.8	213.9	150.5	151.7	140.8	170.2	155.8	180.2	175.6	143.8	187.3	199.7	144.4	175.5	181.8	170.5	168.5	186.7	178.9	155.6	164.5	140.5	144.1	174.5	193.4	162.1	147.1	175	156.5	167.8	142.1	167.9	146.5	157.9	153.8	166.4	195.1	143.9
209	262.3	256.9	208.3	203.4	178.3	217.5	201	214.5	213	167.3	178	179.8	194.5	194.2	172.5	190.7	194.3	242.5	196.7	171.1	228.3	158.5	158.1	147.2	167.7	143.5	168.5	168.6	154.3	152.1	137.2	141.5	197.2	206.5	170.3	146.1	160.5	141.4	168.6	142.5	207.1	141	178.4	147.6	171.5	152	144.5	193.2	176
210	158.5	158.5	174.5	135.4	182.5	171.1	208.9	178.5	188.9	153.4	156.4	165	153.5	170.5	178.2	221.5	140.5	174.4	147	181	171	127.1	136.4	148.8	171.3	171.8	133.6	151.5	178.2	167.1	169.8	131	106	189.5	114.8	161	207.8	306.9	481.5	570.6	589.4	541	450.3	569.3	537.3	464.6	519.2	603.5	701
211	124.3	142.2	130.6	128.1	125.5	143.7	123.7	115.8	125.3	128.4	134	137.5	128.8	134	124.7	111.3	151.1	129.2	494.2	545	520.8	477.8	517.3	488.3	526	501.5	405.2	626	547	304.7	201.8	216.2	220.1	173.1	156	168.2	159.2	182	166.6	190.1	171.5	101.1	132.6	164	297	655	709.2	686.2	645.1
0	NaN	NaN	NaN	NaN	NaN	NaN	NaN	NaN	NaN	NaN	NaN	NaN	NaN	NaN	NaN	NaN	NaN	NaN	NaN	NaN	NaN	NaN	NaN	NaN	NaN	NaN	NaN	NaN	NaN	NaN	NaN	NaN	NaN	NaN	NaN	NaN	NaN	NaN	NaN	NaN	NaN	NaN	NaN	NaN	NaN	NaN	NaN	NaN	NaN
0	148	150.3	156	136.5	161	166.4	146.5	130.4	136.5	152.8	164	174.1	169.5	128.4	114.2	168.6	173.7	143.4	151.5	166.9	137.9	147.1	154.9	179.4	198.1	NaN	NaN	NaN	NaN	NaN	NaN	NaN	NaN	NaN	NaN	NaN	NaN	NaN	NaN	NaN	NaN	NaN	NaN	NaN	NaN	NaN	NaN	NaN	NaN
212	178.5	148.9	155.1	143.5	129.3	205.7	169.9	159.6	184.9	164.5	133	134.9	150.4	198.5	143.9	151.8	178.3	185.9	169.4	137.5	162.4	167.5	215	169.2	212.3	150.5	130.3	144.2	159.9	158.8	126.1	158.5	139.8	144	145.5	132.1	137.9	173.9	175.7	212.6	162	170.7	146.3	127.3	106.5	151	108.2	146.7	156.6
213	177.6	146.1	201.4	187.7	155.5	150.2	136.5	158	161.2	173	161.2	167.7	157.7	171.7	193.7	161.5	160.2	169.7	156	160.5	138.3	165.2	150.9	130	154.9	151.7	142.8	162	161.1	162.5	163.9	134.2	148.5	170	167	169.7	156.2	189.3	157.2	164.6	187.8	133.1	159.2	129	113.4	159	134.1	136.7	170.3
214	214.2	170.9	164.2	153.6	181.6	154.1	178.2	157.1	158.6	179.7	154.6	170	146.8	140.9	143.7	189.3	147.2	179.9	176.1	160.1	142.6	157.2	179.6	164	181.7	197.4	185.8	135.7	148.8	173.8	200.5	177.5	192.5	167.1	144	133.7	143.6	173.3	168.3	143	138.2	162.9	135.1	130.5	189.3	167.1	143	210.2	180.8
0	112.7	134.5	132	141.5	128.7	139.7	132.8	125.5	135.4	124.6	133.9	126.5	103.7	106.6	145.8	132.3	123	144.5	132.8	158.9	141	114.3	NaN	NaN	NaN	NaN	NaN	NaN	NaN	NaN	NaN	NaN	NaN	NaN	NaN	NaN	NaN	NaN	NaN	NaN	NaN	NaN	NaN	NaN	NaN	NaN	NaN	NaN	NaN
0	228.7	175.1	181.5	148.3	174.1	178.1	173.7	172	188.6	154	178.9	144.4	169.8	172.9	192.5	159.3	153.6	174	150.5	151.6	160.9	171.7	164.6	152.3	136.4	158	128.4	140.6	160.6	162	165.5	192.6	172.2	174.8	171.6	138.4	161.9	144.5	152.2	208.9	158.7	164.5	193.1	192.6	142.6	176.9	134.8	166.7	159.7
0	213.6	171.6	157	175.4	193.8	177.5	184	202.2	126.6	170.8	181	164	111.2	175.3	173.2	173.7	138.5	144.3	146.7	154.7	198.2	149.5	160.4	182.5	170.8	154.7	172.2	186.7	155.5	229.9	171.3	185.2	153.1	172.3	139	151.3	156.5	174.2	163.7	121	194.9	145.1	177.9	186.9	173.2	150.8	190.8	161.1	175.8
0	NaN	NaN	NaN	NaN	NaN	NaN	NaN	NaN	NaN	NaN	NaN	NaN	NaN	NaN	NaN	NaN	NaN	NaN	NaN	NaN	NaN	NaN	NaN	NaN	NaN	NaN	NaN	NaN	NaN	NaN	NaN	NaN	NaN	NaN	NaN	NaN	NaN	NaN	NaN	NaN	NaN	NaN	NaN	NaN	NaN	NaN	NaN	NaN	NaN
0	216.2	227	204.9	221.7	250	226.5	187.2	210.9	213.9	215.4	227.4	174.3	247.5	201.9	200	178	187.2	209.3	221.1	180.8	190.2	205.3	232	211.6	219.3	202.5	217.5	194.3	199.6	226.7	189	215.3	192.9	195.4	211.7	252.3	212.8	239.4	192.7	230	207.8	183.8	199.9	147	176.8	164	223.1	208	204.2
0	171.1	225.7	164.5	195.2	178.4	214	201	206.5	183.5	171.7	182.1	178.1	191.7	216.5	192.3	173.9	157.6	182.5	149.1	170.3	141.4	156.7	181.1	161	175.5	196.5	178	182.1	142.4	160.8	180	162.6	179.2	193.6	206.6	161.4	161.9	162.2	188.5	193.4	147.6	111.7	144.3	178.6	145.1	181.7	178.1	140	169.2
0	167	150.8	203.8	138.4	187.8	730.6	760.3	803.7	754.1	575.5	674	591.8	597.5	529	542.2	407.2	376.7	312.5	347.7	307	262.6	226.5	229.1	246.9	219.4	201.4	215.3	223.3	204.8	197.1	155.5	177.2	208	181.4	203	162	170.3	185	171.1	188.9	153.1	202.1	189.2	179.5	180.6	122.3	158.1	162.1	154.4
215	225.6	302.3	221.5	226.2	200.3	200.7	221.8	192.5	252.6	197.5	217.5	206.5	238.1	198.1	207.8	204.8	234.5	219.2	235.7	203.1	201.6	187.5	170.1	219.1	170.4	171.1	233.7	199.9	191.3	178.1	164.6	202.1	188.4	181.4	171.7	200.1	181.1	189.3	177.1	175.8	199.8	180.5	186.3	202.6	169.1	178.6	185.2	172.8	203.5
0	167.7	172.6	171.7	251.3	206.3	200.3	153.1	173.9	171.4	161.8	178.7	190.5	146	164	138.5	177.8	184	158.2	160.2	179.3	200.1	164.8	188.7	458.7	742.6	709.7	776.5	733.1	682.7	631.5	644.2	653.2	556.6	348.7	252.5	243.4	264.2	223.5	200.7	140.9	173.4	202.8	208.4	182.7	198.2	164.9	158.6	174.5	145.6
0	178	134.4	132.8	187	165.4	160.3	171.9	127.9	167.8	142.7	139.7	112.3	139.8	118	131	105.5	122	147.2	164.7	145.1	122.4	158.2	148.8	136.4	141.6	127.2	122.7	135	154.3	149.1	144.5	119.6	147.4	132.6	112.2	102.7	108	128.4	149.6	125.9	109.9	116.8	112.1	107.7	85.89	108.4	117.9	130.9	128.2
0	135.2	183.5	104.7	141.8	104.5	128.3	119.7	149.8	105.5	129.2	181.1	132.8	134.3	155.6	123	132.6	155.2	117.8	125	118.6	119.7	124.9	128.7	122.9	153.6	123.3	120.2	134	131.5	120.1	157.1	123.5	138.6	127.6	97.05	124.1	128.9	126.2	113.5	140.1	154.9	124.5	128.5	122	115.2	150.1	127.3	136.9	119
216	158.3	148.7	133.1	126.9	138.4	140.3	114.3	150.8	123.2	144.8	154.7	127.4	165	129.8	113.5	118.3	164.8	160.9	122.8	115	148.1	139.4	111.5	142.7	100	132.9	121	106.1	133.1	148.2	135.5	129.7	136.8	131.2	113.5	129.6	137.6	125.9	117.6	110.9	130.4	96.12	121.1	115.9	119	126.6	117.4	125.3	131
0	118.8	120.7	132.4	120	107.5	93.5	126.2	143.7	111.7	136.6	154.7	112.6	137.5	117	118	149.4	132.9	115.4	112.7	144.2	116.4	147.2	145.1	127.6	118.1	105.2	116.3	113.5	150	123.2	100	115.3	122.1	122.9	106.3	94.47	129	127.1	127.4	102.7	109.4	100.1	105	104.5	122	116	117.6	114.1	122.6
0	156.5	55.25	126.2	107.8	109.4	153.6	95	171	120.9	138.5	78.84	110	167.4	127.5	72.06	129.3	140	166.1	80.98	108.9	124.3	125.4	115.5	109.5	79.2	64.67	96.32	110.8	112.3	53.88	97.16	87.33	129.6	94.85	82.51	87.44	83.05	92.5	94.4	75.38	111.9	82	72.99	94.34	90.71	60.68	74.67	53.84	64.69
217	176.2	168.1	152.8	180.9	174.6	148.7	102.7	149.7	125.5	137.3	144.1	136.8	148	150.4	167.7	145.8	163.8	146.6	180.1	173	137.6	146.3	138.2	140.3	145.3	163.8	154.7	154.2	157.1	154.1	141.1	167.5	123	155	142.6	156.4	139.8	177.1	138.7	142.3	145.1	164	160.3	118.1	140.5	134.8	146.9	113.5	148.6
0	142.9	180.5	151	154.7	172.6	118.6	166.6	130.2	122.6	142.8	154.9	146.3	119.8	140.1	128.3	152.2	146.6	156.7	135.2	122.6	145.5	148.2	130.3	164.2	149.5	122.8	180.2	127.1	143.2	127.2	143.8	175.4	121.1	158.3	132.9	150	158.5	146.9	165.2	137.6	NaN	NaN	NaN	NaN	NaN	NaN	NaN	NaN	NaN
218	180	162	150.4	140.7	180.3	155	170.7	121	155.2	139.6	151.5	156.3	153	140.6	159.2	174.2	160.5	135.5	209.6	133.2	138.5	137	148.7	127.7	154.2	157.4	150.5	141.2	169.4	141.7	127	173.4	127.7	135.7	157.2	165.9	168	140.4	164.8	148.2	159.1	145	128.8	178.5	192.2	136.8	161.5	123.7	130.2
0	138.8	142.7	168.8	145.7	145.8	144.6	108.3	170.5	125.2	125.4	140.8	184.1	130.7	138	137	157.2	164.6	124.1	147.5	184.7	142.5	132.5	161.7	181.6	135.7	152.4	117.9	192.2	160	NaN	NaN	NaN	NaN	NaN	NaN	NaN	NaN	NaN	NaN	NaN	NaN	NaN	NaN	NaN	NaN	NaN	NaN	NaN	NaN
0	128	162.6	132.6	146	151.7	128.9	131	142	164.6	128	169.6	137.6	129.1	128.3	137.6	145.7	139.5	131	124.2	161.5	135.2	130.3	177.2	116.2	118	94.61	120.6	137.7	107.6	120.3	NaN	NaN	NaN	NaN	NaN	NaN	NaN	NaN	NaN	NaN	NaN	NaN	NaN	NaN	NaN	NaN	NaN	NaN	NaN
0	189	114	147.1	166	137	146.1	179.5	145.7	169.1	171.9	155.6	145.4	146.4	115.5	153.1	120.1	174.5	148.2	133	158.8	124.7	184.4	177.9	148	149.8	163.3	138.3	165.2	147	117.2	132.3	148.7	141.5	124.1	120.3	124.2	149	141.8	117.8	145.8	125.3	161.9	129.9	115.5	129.8	146.6	139.7	153.5	119.3
0	144.5	159.7	137.6	116.2	114.1	122.2	115.4	135.6	107.4	118.8	99.79	115.8	140	89.14	136.5	92.09	115.2	93.75	111.3	68.77	NaN	NaN	NaN	NaN	NaN	NaN	NaN	NaN	NaN	NaN	NaN	NaN	NaN	NaN	NaN	NaN	NaN	NaN	NaN	NaN	NaN	NaN	NaN	NaN	NaN	NaN	NaN	NaN	NaN
219	128.3	172.9	177.5	184	159.1	131.8	134.3	164.9	144.1	161.3	151.4	197	132.9	159.6	127	153.5	464.5	715.5	728.7	704.6	681.1	623	701.1	858.4	643.5	605	470	371	267.4	259.3	205.7	146.9	202.3	159.2	137	159.2	146.1	164.6	176.6	156	159.5	177.3	187.1	183.8	175.7	147	179.6	161	155.9
0	103	NaN	NaN	NaN	NaN	NaN	NaN	NaN	NaN	NaN	NaN	NaN	NaN	NaN	NaN	NaN	NaN	NaN	NaN	NaN	NaN	NaN	NaN	NaN	NaN	NaN	NaN	NaN	NaN	NaN	NaN	NaN	NaN	NaN	NaN	NaN	NaN	NaN	NaN	NaN	NaN	NaN	NaN	NaN	NaN	NaN	NaN	NaN	NaN
220	108.8	119.6	138.2	214.8	155.1	141.6	83.5	127	99.71	119	116.4	141.4	134.5	130.3	101.8	75.1	108.5	133.4	174.9	119.6	97.91	93.69	99.5	106	116	80.48	75.86	64.55	96.54	117.6	80.19	105	114.3	112.3	96.78	97.31	94.69	142.5	85.25	81.28	121.1	96.7	117.2	121.1	69.74	110.4	78.01	136.5	72.11
0	NaN	NaN	NaN	NaN	NaN	NaN	NaN	NaN	NaN	NaN	NaN	NaN	NaN	NaN	NaN	NaN	NaN	NaN	NaN	NaN	NaN	NaN	NaN	NaN	NaN	NaN	NaN	NaN	NaN	NaN	NaN	NaN	NaN	NaN	NaN	NaN	NaN	NaN	NaN	NaN	NaN	NaN	NaN	NaN	NaN	NaN	NaN	NaN	NaN
221	235	216.4	270.1	189.7	231.9	226.5	206.7	266.5	220.3	220.3	236.5	204.5	203.6	212.5	220.2	182.3	186.1	204.2	178.1	198.9	156.3	160	200.9	170.7	158	167.5	165.5	206.3	164.3	174.7	159.4	225.1	157.3	203.1	929.9	950.5	1217	1353	1542	1337	1344	1766	1592	1521	1375	1515	1340	1549	1636
0	177	169.5	139.1	105.7	140.3	160.1	158.4	158.2	147.5	127.8	108.2	141.6	131.4	134.8	132.2	100.5	101.5	103.4	123.5	124.6	126.9	142.2	103.6	96.14	133.7	116.4	96.57	123.4	100.6	107.7	124.5	132	137.6	120.7	91	150.7	128.2	99.77	132.1	136	114.5	107	124.9	83.62	109.7	137	102	133.1	95.47
0	209.9	190.7	220.9	187.5	160	171.2	174.5	173.5	180.2	174.2	185.7	167.2	170.3	152.8	192.9	192.8	201.1	171.8	185.7	167.3	148.8	161.5	197.9	155.7	147.9	191.8	164	183.8	153.1	155.2	167	176.3	189.4	194.2	151.1	174.7	172.7	189.5	146	154.3	176.1	154.2	159.2	155.3	166.1	166.2	143.5	161.3	170.5
0	NaN	NaN	NaN	NaN	NaN	NaN	NaN	NaN	NaN	NaN	NaN	NaN	NaN	NaN	NaN	NaN	NaN	NaN	NaN	NaN	NaN	NaN	NaN	NaN	NaN	NaN	NaN	NaN	NaN	NaN	NaN	NaN	NaN	NaN	NaN	NaN	NaN	NaN	NaN	NaN	NaN	NaN	NaN	NaN	NaN	NaN	NaN	NaN	NaN
222	164.2	162.7	164.8	159.3	138.1	169.6	158.4	175.8	196.2	183.8	149	169.7	172.4	159.7	143.4	156.7	164	157.3	160.8	164.6	161	144.9	165.8	151.4	145	151.2	167.4	167.4	175.6	164.5	174.9	154.3	169.7	168.5	177.1	140.3	171.1	133.5	139.9	162	135.6	130.7	176.6	193.5	154.7	175.4	166.2	149.6	145.5
223	209.3	242.6	218	194.7	202	221	202.6	195.5	175.6	190.1	212.3	200.3	169.9	195.4	204	222.3	189.8	262.5	239.8	204.1	299.9	268	240.1	227.5	209.3	214.9	208.6	204.7	174.2	197.2	220.6	222.7	179.1	194.8	165.6	160.6	182.3	225.1	915.2	902.8	1106	1392	1529	1668	1767	1704	2117	1768	1872
224	154.6	161.1	173.5	189.8	161.7	172.1	207.8	227.2	690.9	623.8	592.8	675.7	700.3	637.6	608.9	601.4	595.5	626.3	450	316.1	260.8	285.4	193.4	189.9	186.9	167.5	191.6	176.2	168.2	161.5	177.6	171.1	193.3	191.7	165.6	150.7	152	154.6	152.5	157.6	158	165	140.2	131.5	147.5	165.5	186.9	173	199.8
0	133.2	147.7	172.5	145.9	139.5	143.3	106.8	170.9	120.6	142.6	132.4	138.9	130	125.9	163.7	84.49	148.8	168	142.4	111.4	106.7	117.8	131	133.7	163.6	89.57	119.5	138.5	87.5	106.8	111.3	139.5	85.91	106.9	117.2	92.02	124.1	109.4	117.4	115.8	104.4	103.2	124.3	116.3	139.3	102.1	129.8	154.6	125.1
0	207.8	144.2	184.2	194.7	168.3	179.8	161.7	185.5	156.7	221.3	166.5	161.8	157.4	160.8	155	188.5	165.7	179.2	152.2	168.5	184.2	153.7	129.5	181.2	206.3	150.6	218.3	161.8	158.7	154.2	178	208.5	179.5	184.3	174.5	191.2	176	188.3	208	192	195.2	162.8	154.6	NaN	NaN	NaN	NaN	NaN	NaN
225	177	154.9	140.5	145.8	158.1	150.7	109.9	119.6	123.1	157.1	127.8	111	113.6	125	128.2	124.6	139.1	130.6	154.3	442.5	592.7	526	568.5	530.1	614.4	435	693	458.5	182.5	199.8	177.6	156.8	159.9	136.5	118.7	114.9	124.2	117.9	107.2	98.36	98.43	116.4	129.2	84.5	120.8	124.3	140	110.8	139.2
0	NaN	NaN	NaN	NaN	NaN	NaN	NaN	NaN	NaN	NaN	NaN	NaN	NaN	NaN	NaN	NaN	NaN	NaN	NaN	NaN	NaN	NaN	NaN	NaN	NaN	NaN	NaN	NaN	NaN	NaN	NaN	NaN	NaN	NaN	NaN	NaN	NaN	NaN	NaN	NaN	NaN	NaN	NaN	NaN	NaN	NaN	NaN	NaN	NaN
0	172.2	168	172.3	189.9	172.8	162.6	163.8	156.3	174.1	172.4	156.9	170.1	172.1	158.3	165.4	134.3	165.4	211.6	139.6	164.4	124.4	172.7	152.8	179.6	145.8	147.1	139.6	169.2	126.3	133.8	162.4	143.1	160	168.9	145.2	145.8	143.8	151.9	159.3	185.2	165	160.2	152.7	185.4	154.8	164.9	170.7	150.8	159.9
226	135.3	208.8	146.7	168.1	116	137.8	144.5	138.8	123.4	143.4	128.1	115.9	123.2	121	140.1	150.7	190.8	112.1	106.5	128.4	112.5	111.6	139.4	120.1	116.9	107.5	134.9	110	121.1	107.8	125.8	104.9	107.1	109.2	114.4	137.1	100.7	126.1	110.6	144.5	97.95	86	97.92	105.3	120.5	62.6	114.3	127	107.9
227	174.1	234.2	188.6	189.9	161.4	170	162.9	200	188.7	175.3	169	150.9	168.8	144	168.2	134.6	151.6	158.7	134.3	162	119.1	114	153.7	144	131.9	156.7	152.7	161.7	163.4	161.6	186.1	143.6	160.3	153.8	128.6	149.5	131.6	139	129.7	120.2	133	155.9	138.5	163.6	166.8	164	130.3	121.4	147.4
0	127.9	159	126.1	188.2	149.8	168.4	145.5	145.2	179.9	140.3	128.6	217	139	161.9	176	138.3	129.4	127	142.2	221.8	149.2	120.6	134.2	140.1	170.1	139.6	134.6	143	NaN	NaN	NaN	NaN	NaN	NaN	NaN	NaN	NaN	NaN	NaN	NaN	NaN	NaN	NaN	NaN	NaN	NaN	NaN	NaN	NaN
0	125	148.1	156	115.8	135	80.56	109.1	101.7	123.6	123	121.9	139.4	130.2	115.3	149.5	150.9	163.5	131.5	141	118.9	120.1	105.3	129.1	130.3	124.1	115.9	124.5	123.2	122.5	147.4	123.1	164.2	131.6	120.8	140.3	115.5	116.9	124	104.1	89.1	NaN	NaN	NaN	NaN	NaN	NaN	NaN	NaN	NaN
228	186.6	138.5	162.5	126.3	158.9	102.4	111	127.9	142.5	128.9	120.3	168.7	138.6	117.2	96.83	95.46	98.49	112	104.6	124.7	119.9	109.2	138.7	119	91.02	144	122.8	94.6	88.55	114	95.38	134.4	105.5	109.5	114.6	124.6	116.8	100.5	136.4	103	132.6	109.2	119.1	104	114.8	109.9	111.5	86.61	111
0	225.5	190.1	224	200.2	242.2	215.4	228	230.2	284.5	317	240.1	227.8	213	196.4	208.1	155.6	198	183.7	175.5	172.7	225	186.1	152	155.8	156.3	166.7	210	144.4	160.7	166.4	170	164	166.6	169	190.8	137.2	158	145.2	155.2	167.9	140	155	128.3	180	151.1	173.5	138.5	142.6	142.9
0	194.1	209.4	209.4	196.4	166.7	172	240.5	185.5	184.8	148.2	189.3	165.8	208.1	163.6	151.5	160.6	202.5	158.7	161	156.5	167.5	167.5	170.3	165.8	177	179	159	154.5	137.5	131	142.6	175	163.8	167.6	129	155.8	171.4	144.5	159.8	136.3	135.1	136.7	144.5	147.4	146.7	149.4	202	152	137.5
0	189.6	141.5	158.5	125.5	148.6	150.5	149.9	141.5	158.8	140	117	124.2	128	145.8	125.5	142.1	114.4	127.1	130.9	150.6	126.1	103.6	137.3	126.5	141	143.7	126.4	125.1	112.3	138.1	102.5	117.9	121.4	114.8	127.3	116.8	102.5	112.8	125.5	137.3	152.2	85.43	103.4	125.7	114.9	116.3	124.2	146	96.84
0	128.3	215	123	191.5	155.7	124.5	136.3	160.8	135.5	131.1	154.3	125.1	107.1	155	116.1	133	119.3	126.2	118.5	136.9	132.9	134.9	138.5	120	105.5	154	126	106.7	145.6	150.5	150.3	122.5	104	146.9	108.8	130	129	126.7	128.3	137.5	150.8	139.3	128.5	139	131.8	163.8	197.3	206.5	194
0	167	155.8	136.5	112.1	110.3	155	175.3	136.5	170.7	142.6	145.4	140.7	111.7	145	112	132.6	123.5	98.35	136	126.6	124.7	128.5	149.2	113	111	134.6	112.4	133.4	135.3	130	84.06	107.1	109.9	134	102.1	100.5	133.9	107.3	149	87.24	99.66	123.5	90	133.2	131.4	129	116.1	98.04	116.5
0	129	148.5	161.5	167.1	141	169.4	153.2	144.2	161.5	140.4	129.8	123.3	124.7	120.2	111.6	104.1	124.8	137.2	124.5	147.5	124.6	145.2	124.7	120.9	117.7	146.1	143.8	108.5	107.4	124	112.2	139.3	129.4	132.5	122	129.2	109.7	138.7	130.2	130.4	98.4	143	134.5	95.02	151.3	115	144.3	90.32	135.8
0	52.72	NaN	NaN	NaN	NaN	NaN	NaN	NaN	NaN	NaN	NaN	NaN	NaN	NaN	NaN	NaN	NaN	NaN	NaN	NaN	NaN	NaN	NaN	NaN	NaN	NaN	NaN	NaN	NaN	NaN	NaN	NaN	NaN	NaN	NaN	NaN	NaN	NaN	NaN	NaN	NaN	NaN	NaN	NaN	NaN	NaN	NaN	NaN	NaN
0	217.9	194.8	161.1	203.6	192.3	167.1	146.3	189.3	181.2	181.2	205.4	214.5	221.1	183.4	195.5	168.2	190.5	166.3	157	180.5	161.5	196.5	174.2	160.5	159.5	175.7	145.5	183	169.3	153.2	209.8	185.5	188.2	149.6	153.8	159.5	178.5	170.5	179	196.3	176.7	161	196.9	178.8	180.3	169	175.8	186	185.3
0	123.3	NaN	NaN	NaN	NaN	NaN	NaN	NaN	NaN	NaN	NaN	NaN	NaN	NaN	NaN	NaN	NaN	NaN	NaN	NaN	NaN	NaN	NaN	NaN	NaN	NaN	NaN	NaN	NaN	NaN	NaN	NaN	NaN	NaN	NaN	NaN	NaN	NaN	NaN	NaN	NaN	NaN	NaN	NaN	NaN	NaN	NaN	NaN	NaN
0	236.7	191.9	208.6	174.4	192.6	174.2	174.4	175	229.7	178	139.9	169.9	207.9	195.9	141.6	162.5	180.8	190.7	171.5	166.9	206.6	167.7	175.5	159.6	129.7	173.5	188.5	131.7	225.5	173.5	169.5	195.2	155	186	164.7	189.2	189.5	170.6	203.2	180.3	147.5	189.9	201.7	192.1	184.5	142.5	184.6	162.7	165
229	160.6	157.3	176	145.2	176.9	181.8	161.3	169	141.7	139.8	118.9	147.9	194.3	132	148.8	172.7	157.5	134.4	192.7	141.5	201.3	174.9	145	168.5	141.7	162.6	152.5	155.7	118.8	164.4	138	149.5	147.8	145.5	138.8	130.8	160.1	150	180.1	156.5	177.2	147.5	156	221.5	175.5	158.4	128.7	131.4	175
0	123.7	NaN	NaN	NaN	NaN	NaN	NaN	NaN	NaN	NaN	NaN	NaN	NaN	NaN	NaN	NaN	NaN	NaN	NaN	NaN	NaN	NaN	NaN	NaN	NaN	NaN	NaN	NaN	NaN	NaN	NaN	NaN	NaN	NaN	NaN	NaN	NaN	NaN	NaN	NaN	NaN	NaN	NaN	NaN	NaN	NaN	NaN	NaN	NaN
230	219.3	195.3	190.5	188.7	131.5	206.5	162.1	192.5	161	174.9	169.4	152.6	170	180.4	477	725	825.9	729	473.5	592.5	303.3	256.8	279.3	227.1	151.7	142	181.1	137.8	124.4	156.2	147.5	130	128.9	176	128.1	160.7	124.7	171.4	147.5	150.8	126.6	129.1	152	164.5	116.2	122	161.7	149.6	116.8
231	122.5	132.1	155.8	177.1	157	166	142.6	140.3	127.5	145.8	115.9	147	123.5	122.2	105.4	102.7	133.7	151.8	107	124.5	121.1	136	105.5	117.2	124.1	118	112.8	157.8	107.5	138.6	131.5	113.5	122.7	118.6	116.4	127	112.8	92.94	131.1	82	96.96	113.4	108.1	104.4	133.8	103.2	120.3	102.1	112.7
232	132.8	144.5	131.2	136.3	147	165.3	155.5	161	164.3	159.9	138.5	177	161	177	152.9	123.2	137.4	143.8	146.2	139.5	132.5	159.1	135.2	127.2	118.9	145.9	138.8	116.7	141.2	146.7	133.3	128.5	128.2	154.5	155.1	130	103.5	116.8	128.9	132.9	146.4	98.88	132.1	117.9	91.66	120.7	140.3	113.5	129.7
0	NaN	NaN	NaN	NaN	NaN	NaN	NaN	NaN	NaN	NaN	NaN	NaN	NaN	NaN	NaN	NaN	NaN	NaN	NaN	NaN	NaN	NaN	NaN	NaN	NaN	NaN	NaN	NaN	NaN	NaN	NaN	NaN	NaN	NaN	NaN	NaN	NaN	NaN	NaN	NaN	NaN	NaN	NaN	NaN	NaN	NaN	NaN	NaN	NaN
0	425.5	521.6	320	379.2	287.9	436.5	361.2	187.2	155.1	184.8	175.2	117	137.2	124.6	139.2	109.8	144.6	131.5	107.4	97.39	122.9	98.49	121	124.8	107	101	102.5	80.81	111.4	NaN	NaN	NaN	NaN	NaN	NaN	NaN	NaN	NaN	NaN	NaN	NaN	NaN	NaN	NaN	NaN	NaN	NaN	NaN	NaN
233	177.9	165.3	162.7	141.5	182.9	149.5	147.5	186.4	145.2	179.4	172.4	124	170.8	178	180.4	150.4	150.7	147.8	151.9	148	142.5	151.6	149.3	157.3	118.8	175.8	148.6	144.2	181.6	145.7	153.8	184.5	121.2	136.3	135.8	116.6	150.1	124.2	142	126.7	137.3	146.6	117.9	133.6	152.9	162.6	131.3	136.7	132
234	200.7	217.6	218	213	269.4	207.5	196.4	160	196	227.6	209	187.6	196.8	211.6	156.5	153.2	184.1	171.9	181	181.7	180.1	205.3	179.5	192.2	192.4	223.6	196.3	193.9	225.5	178.9	224.2	174.6	182.5	193.1	162.5	178.7	167.2	221.1	196.9	249.1	180	181.7	195.7	186.7	168.1	176.7	150.6	179.5	164
0	125.3	143	138.8	153	99.19	148.1	112.5	136	138.8	91.68	140	150.2	141.5	136.6	157	126	119	129.6	124.2	106	108.7	130.8	109.2	108.7	123.6	139.5	125.6	165.4	158.2	122.4	113.6	122.5	123	137	153.1	156	142.5	151.8	140.5	143.6	133.4	146.4	171	129.4	144	133.1	115.2	123.4	124.7
235	1115	1042	1115	1169	1168	1196	1175	1055	892.1	1119	707.5	438.6	313.8	198.1	173.8	165.3	258.6	202.9	179.1	196.5	224.7	167.3	158.3	195.1	170.2	173.5	175.1	249.5	175	133.9	157	199.1	193.2	173.2	133	136.3	147.1	165	101.7	190.8	155.1	157	156.2	152.8	131.4	219	156.3	158	190.1
0	134.7	112.8	179.8	144.7	144.4	127.9	159.8	125.5	153.2	137.5	142.7	160.7	161.3	155.9	161.9	180	148.1	135.6	157.9	137.9	112.4	153.6	168.5	165.8	160.8	144.7	173	137.5	135.8	120	156	134	142	160	115.8	128.5	136.8	124.3	117.9	123	147.9	150.6	135.8	127.8	125.8	116.5	136	128.5	125.3
236	192.4	180.1	188.5	210.5	194.6	186.1	174.4	159.4	172.4	157.1	163	178.1	175.7	178.5	177.6	179.8	149.2	168.3	177.2	147.1	377.1	551.8	648.1	778.7	677.2	502	533.9	319.5	250.8	192.9	122.6	162.7	194.6	187.4	173.1	157.5	149.5	150.4	167.1	144.4	160.4	123.2	159.9	137.9	148.1	156.7	168.8	156.7	188.9
237	736.1	716.9	711.9	685.9	650	681	652.5	764	604.1	432	310.7	291.3	258.5	291.7	248.4	201.9	211.8	162.2	124	166	202.8	187.6	199.6	213.7	185.4	228.5	183.6	168.6	156.8	150.2	148.1	159.8	161.8	196.2	138.7	197.3	165.3	159	167.8	184.9	156.5	163.5	159.9	163.9	166.3	154	158.5	230.5	219.5
0	116.8	173	129	131.5	145.5	129.3	104	131.8	133.4	147.6	95.28	134.3	159	139	124.9	106	140.1	131.6	133.2	136.5	104	136.7	147	115	123.1	97.81	134.1	108.9	133.5	130	110.4	127.2	114.5	154.6	150	133.9	102.4	113.7	86.05	96.45	119.8	120.4	101	134.4	125.4	110	134.9	114.6	117.3
0	139.6	128.2	156.4	115.2	175.3	144.3	160	172.6	161.8	185.3	163.7	128.6	134.3	155.1	149.4	137.4	144	NaN	NaN	NaN	NaN	NaN	NaN	NaN	NaN	NaN	NaN	NaN	NaN	NaN	NaN	NaN	NaN	NaN	NaN	NaN	NaN	NaN	NaN	NaN	NaN	NaN	NaN	NaN	NaN	NaN	NaN	NaN	NaN
238	120.1	114	113.8	117.2	137.7	111.5	80.12	150.2	141.3	108.6	132.1	117	157.9	100.1	117	120.7	131.6	117.7	107	114.3	124.1	109	90.83	130.9	101.3	109.8	129	109.1	115.6	113.1	119.3	120.2	88.26	151	120.5	123.2	122.7	105.8	90.8	116	154.8	379.8	388.9	394.8	435.6	494.8	507.2	572.3	484.2
239	190	161.6	164.5	158.1	164.1	136	185.7	151.7	144.5	140.8	162.8	143.5	137.8	168.2	127.7	120.3	145.2	164.3	139.3	125.3	115.5	147	110.5	140.8	134	123.4	117.1	150.9	127.8	93.99	140.2	114.2	120	139.1	166.5	161	126.8	114.7	128.8	81.87	115.7	116.7	122	91.02	100.7	106.1	159.5	118.2	112.5
0	198.5	114.5	134.3	166.5	108.5	88.44	117	128.6	114	108.5	101.9	84.44	91.51	115	139.1	54.43	98.95	88.17	112.1	74.91	113.4	102.5	103.8	118.5	103.5	92.03	95.03	124.7	82	103	65.14	102.2	101.4	103.9	95.71	109.5	92.89	95.58	101.9	119.5	96.89	94.25	96.73	108.2	91.4	88.81	79.78	132	88.35
240	165.1	168.5	191.6	130.5	164.2	121.5	145.4	147.6	119.3	146	116.8	163.1	139.5	163.3	102.2	143.1	136.5	122.6	109.9	119.9	137.5	132.8	96.11	136	133	112.8	113.7	119.5	134.5	131.7	109	143.3	130.7	124.1	115	145.9	129.5	113.1	125.6	149.9	139.5	160.2	127	128.5	144.2	172.8	147.2	133.5	110.1
0	210.1	232.5	178.4	155.5	147.8	193	188	158	159.6	146.8	154.5	154.2	143.5	151.2	155.5	158.6	163.5	182.5	133.1	163.2	150.9	142.6	169.3	152.9	149.2	164.4	169.5	157.6	175.1	168.2	172.1	185.1	175.5	168.3	157.5	208.5	167.4	185.3	156.9	167.6	185.1	174.8	192.1	165.9	211.6	178.3	188.7	201.5	168.7
0	170.3	154.8	109.4	140	169	159	150	163	154.3	637.4	637.1	601.6	596.2	611	669.1	706.4	746.9	586.7	594.5	573.1	427.1	302.3	245.7	191.4	209.2	207	175.9	160.3	186	162.8	190	206.5	172.5	180.5	144	172.1	158.1	157.8	140.8	182.1	153.8	203.7	193.8	200	165.4	196.8	157.4	126.9	170.9
241	125	126.4	114.5	135.5	121.5	132	141.5	105	113.1	116.3	106.5	111.7	106.1	108	141.2	104	111.4	132.4	115.9	119.4	159	119.3	121.3	116	122.1	121.8	146.7	135.4	141	140	144.8	142.2	139.1	155.3	189	123	151.5	151.5	115.1	122	133.1	168.4	108.7	135.6	110.8	96.35	127.5	92.57	117.5
0	126.1	110.3	140	142.2	105.3	120.2	82.99	128.6	157.1	102.4	119.2	99	125.4	124.4	102.3	113	150.4	123.4	122.7	146.3	128.6	134.2	166.2	152	100.8	132.2	121	105.7	170.6	163.2	172.2	90.18	120.6	139.2	93.57	90	141	141.3	159.6	117.5	93.85	129.1	64.07	123.3	80.83	87.82	62.32	91.56	74.09
242	123.8	114.1	139.8	96.58	113.7	122.2	158.2	103.5	104.5	140.5	117.6	121.6	82.54	146.9	89.11	94.63	101	107.1	154.7	92.89	113.5	90.11	147	78.03	84.89	95.59	114	103.4	133.4	95.84	80.19	93.04	88.69	64.89	86.67	98.54	98.53	98.17	99.36	93.92	109	102.2	94.71	111.4	100.5	118.1	106.4	84.27	108.3
0	136	123.2	155.3	125.1	143.9	139	108.2	109.6	214.5	92.58	NaN	NaN	NaN	NaN	NaN	NaN	NaN	NaN	NaN	NaN	NaN	NaN	NaN	NaN	NaN	NaN	NaN	NaN	NaN	NaN	NaN	NaN	NaN	NaN	NaN	NaN	NaN	NaN	NaN	NaN	NaN	NaN	NaN	NaN	NaN	NaN	NaN	NaN	NaN
243	189.1	146.2	139.7	169.7	115.6	112.5	113	124.4	135.3	104	99.24	103.9	95.5	117	135.9	53.17	104.1	94.34	98.23	113	128.5	110.7	83.51	135.5	121.5	90	81.65	129	131.5	50.26	74.96	73.56	98.12	93.56	79.9	88.14	85.59	104.5	128.2	110.2	88.94	117	90.31	89	69.27	98.05	79.37	90.74	110.3
0	173.5	146.6	120	198.6	114	174.8	136.3	99.5	NaN	NaN	NaN	NaN	NaN	NaN	NaN	NaN	NaN	NaN	NaN	NaN	NaN	NaN	NaN	NaN	NaN	NaN	NaN	NaN	NaN	NaN	NaN	NaN	NaN	NaN	NaN	NaN	NaN	NaN	NaN	NaN	NaN	NaN	NaN	NaN	NaN	NaN	NaN	NaN	NaN
0	105.5	NaN	NaN	NaN	NaN	NaN	NaN	NaN	NaN	NaN	NaN	NaN	NaN	NaN	NaN	NaN	NaN	NaN	NaN	NaN	NaN	NaN	NaN	NaN	NaN	NaN	NaN	NaN	NaN	NaN	NaN	NaN	NaN	NaN	NaN	NaN	NaN	NaN	NaN	NaN	NaN	NaN	NaN	NaN	NaN	NaN	NaN	NaN	NaN
244	248.3	288.6	229.6	286.5	250.9	182.4	224.2	223.3	237.6	256.7	304.2	234.7	271.7	231.2	259	204.3	265.5	231	208.6	231.5	219	212.5	261.5	214.1	225.3	193	191.7	251.5	220.9	196.5	186.5	211.2	184.8	210.6	260.5	215.9	226.8	299.6	417	490.6	598.5	605.5	701.4	684	653	687	693.7	645	NaN
0	153.9	NaN	NaN	NaN	NaN	NaN	NaN	NaN	NaN	NaN	NaN	NaN	NaN	NaN	NaN	NaN	NaN	NaN	NaN	NaN	NaN	NaN	NaN	NaN	NaN	NaN	NaN	NaN	NaN	NaN	NaN	NaN	NaN	NaN	NaN	NaN	NaN	NaN	NaN	NaN	NaN	NaN	NaN	NaN	NaN	NaN	NaN	NaN	NaN
0	144.1	94.02	124.4	108.4	132.6	114.9	119.7	97.64	123.3	136.9	127.8	133.5	163.7	122.4	103.1	181.4	118.7	162.1	122.8	131.5	91.07	92.5	143.6	112.8	107.2	114	89.5	137.9	104.8	129	132	120.5	127	103.8	98.25	150	111.1	138.8	145.5	134.6	128	127.7	161.5	132.2	127.9	154.3	122	124.7	136.2
245	148.6	156.8	155.2	215.1	122.2	110.2	109.6	139.9	127.1	175	125.9	137.5	152.2	100.7	163.9	132.5	139	135.3	167.8	121.4	124.8	126.6	101.1	140	119.4	127.7	119.3	125	149.6	158.3	108.1	124.6	116.8	91.33	113.2	137.6	112.6	158.9	113.1	134.5	108	116.1	92.81	105.2	83.58	106.9	130	84.18	113.7
0	164.6	172.7	188.7	145.8	157.7	129.4	171	166.7	139.9	128.3	186.3	159	135.4	150.8	173.2	161.8	164.2	139.6	140.6	154.6	166.5	188	132	166.6	164.1	154.9	133	150	152	128.8	156.4	148.4	189.8	139.7	162.8	161.4	181.7	137.8	157.8	141.7	157.1	178.7	155.2	158.7	167.4	180.9	154.2	156.8	163
0	110.3	73.32	116.2	82.11	117.2	92.31	147.8	124.5	135.4	144.6	93.35	105.5	124.5	86.47	103.8	74.65	107.9	106.8	108.6	98.13	133.5	133.6	127.1	NaN	NaN	NaN	NaN	NaN	NaN	NaN	NaN	NaN	NaN	NaN	NaN	NaN	NaN	NaN	NaN	NaN	NaN	NaN	NaN	NaN	NaN	NaN	NaN	NaN	NaN
0	135.6	147.5	148.9	114.2	170.2	155.3	173	140.3	138.3	147.9	128.1	119.4	147.4	181.8	120.3	135.2	111.5	132.8	128.8	152.1	108	114.2	135	130.1	142.5	159.4	157.9	123.3	129.1	122.3	105.7	129	121.3	116.3	118.1	121.6	149.5	129	162.3	142.5	133.4	116.2	107.4	148	128.4	125	126	129.7	122.2
0	189.1	146.1	192.6	177.7	192	175.7	191	172	187.6	178.2	178.8	156.4	148.5	181.7	159.6	156.6	154.2	148.9	173.6	178.4	155.6	155.8	127.5	117.7	332.7	95	109.7	139	148.1	128.3	130.2	124.3	113.4	124.4	166	134.9	125.5	144.4	143.3	115.1	140.5	137.8	193.4	195	179.9	184.1	145.4	152.4	126.9
0	186.6	209.1	159.3	162.4	164.2	194.4	168.9	159	182.7	152.2	206.8	154.5	182.5	NaN	NaN	NaN	NaN	NaN	NaN	NaN	NaN	NaN	NaN	NaN	NaN	NaN	NaN	NaN	NaN	NaN	NaN	NaN	NaN	NaN	NaN	NaN	NaN	NaN	NaN	NaN	NaN	NaN	NaN	NaN	NaN	NaN	NaN	NaN	NaN
246	187.8	167.2	145.6	177.7	183.5	161	173.7	143.5	188.5	160	170.1	169.8	192.8	125	187	137.6	153.7	181.2	145.6	155.6	144.4	174.3	156.1	169.9	145.4	157.7	157.3	161.4	153.9	136.2	115.7	169.2	146.8	139.2	128.8	122.7	172.2	135.6	157.7	138.2	250.7	655.5	553.7	482	543.7	614.4	646	630.8	607
0	125.8	118	127.1	129.7	102.4	100.7	148	137.4	117	155.2	120.8	144.8	129.9	115.6	130.1	119.2	128.4	116.4	120.8	112.5	110.8	130.4	106.4	113.7	106.5	112.1	108	105.3	106.5	140.1	109.5	115.6	101	104.5	87.13	94.9	108.9	112.1	93.01	103.1	105.5	100.7	102.9	122.8	114.9	108.3	139.5	99.89	122.5
247	146	140.1	118.2	101.9	97.04	120.6	129.2	97.88	141.4	134.7	104.4	112.3	102.9	77.46	127.7	138.8	150.4	109.1	109.9	117.9	134.5	156.3	135.7	112.3	107	76.56	154.3	113.2	128.6	108	111.7	82.51	150	88	117.2	114.5	137.8	136	100.3	117.2	121.6	203	234.3	251.5	211.5	199.9	215.1	170.5	212
0	159.7	168.1	188	175.5	116.3	129.6	164.4	125	141.8	187.2	165.5	170.8	138.9	153.6	166.6	144.9	129	154.8	134.6	141.9	168.4	158.4	159.2	161.5	135.9	145.9	158.7	185.4	139.4	130.5	153.2	122.6	153	145.4	132.3	108.6	147.1	135.3	113.8	150.6	111.5	124	118	117.7	104.3	113.6	93.78	97.83	89.78
0	172.1	162.5	161.4	159.5	201.1	155.3	151.8	189.5	158.7	135.8	169.4	144.7	170.7	195.2	160.2	196.3	170.2	158.4	171.4	154.3	138.3	168.2	189.9	163.3	145.8	200.7	495.2	513.1	482.2	562.3	517.1	501	571.4	377.6	331.3	392.5	264.6	241.8	198.8	187.3	178.1	180.2	163.7	149.5	154.2	189.1	184.2	170	164.9
0	179.3	193.4	156.3	148.3	144.3	189	152.8	179	166.9	192.1	189.8	182.5	170.9	180.1	160.2	146.9	161.2	188.8	182.1	169.6	163.6	164.5	158	138.5	171.5	179	146.1	169.3	186	148.7	187.5	170.3	174.6	173.3	153.4	171.1	148.1	186.1	157.2	156	141.4	186.7	164.1	156.9	153.7	172.7	154.2	150	170
0	192.1	155.9	164.2	145.1	154.3	190.4	184.5	165	209.6	152.2	188.2	136.8	201.3	191.6	179.5	185.2	159.2	175.3	179	148.5	175.8	200.4	181	173.6	179.4	174.3	170.2	179.7	132.3	167.7	160.8	150	161	194.7	182.3	167.3	134.1	162.5	160.6	152.6	150.8	168	162.7	171.3	166	189.2	161.3	125.1	145.6
248	135	104	120	130	105.6	104.3	183.1	125.4	145.5	173.3	107.1	117.8	108.2	131.2	75.38	110.8	81.21	120.8	94.44	108.5	161.7	77.35	110.6	96.27	74.27	92.5	115.2	105.5	83.99	120.1	102.4	171.5	252.5	223.8	215.7	250.2	229.5	258.6	230.1	240.3	239.9	230.2	307.6	314.4	283.6	338	328.1	321.8	326.9
0	185.1	110.5	117	130.5	103.4	135.9	145.4	140.1	103.7	141	101.2	134.5	109	100.6	144.8	115.8	139.6	95.8	104.1	121.8	128.3	93.5	134.3	154.5	120.7	106.8	106.5	94.98	93.5	101	106	101.7	81.52	110.7	130.7	136.4	168	110.8	236	194.5	251.8	222.5	201.9	194.3	200.6	236.5	208.9	223.8	218.5
0	234	186	201	218.5	215.5	175.1	245.4	179.6	148.1	142.6	196.6	178.1	153.1	184.6	175.5	134.6	159	189.5	171	154	182.9	194.5	152.1	169.9	183.4	177.4	170	142.8	235.9	191.9	179.3	185.1	140.1	140	164.2	175.5	166.9	184.1	143.4	141.1	140.3	174.8	194.4	161.8	149.2	224.3	151.3	166.5	178.4
0	212.5	144.8	142.9	141.9	171.5	139.5	187.9	149.5	141.8	177.3	157.3	193.6	159.5	183.1	168	187.5	202.3	200.6	180.2	207.9	199.9	187.6	183.2	201	156.6	201.2	193.7	193.7	224.3	223.2	195.4	189.4	189.1	205	171.2	157.4	179.1	205	187.8	181.2	181.2	154.1	196.2	201	192.9	191.1	186.3	185.6	169.1
0	150.4	182.8	149.5	160.9	177.8	172.9	190.2	178.9	176.2	174.5	159.1	160.7	164.1	161.4	176.5	153.9	197.7	161.1	152.3	189.6	179.7	163.9	179.7	182.2	168.8	174.2	185.2	139.6	176.5	170.2	141.9	166.2	155.5	161.7	177.5	183.1	169.9	214.4	174.5	174	152	192	156	178	195.1	188.2	190.2	154.7	150
0	165.3	153.1	177.1	153.6	170.7	158.8	150.1	128.2	167.6	148.9	141.6	160.5	144.8	214.6	141.4	199.7	159.9	153	182.7	178	172.2	143.9	172.1	171.4	146.5	152.1	171.6	181.6	172.9	131.5	143.9	147	127.4	166.4	155.9	145.6	159.4	140.5	146.5	143	151.5	163	151.4	159.5	142.3	149.9	161.4	152.1	136.9
249	187.5	169.8	146.7	129.5	153.3	151.7	182.5	181	141.5	173.5	199.8	165.6	179.1	176.6	145.5	181.2	128	166.5	144	166.5	131.1	144	144.4	169	149.5	164.4	125.4	146.7	130.5	142.5	179.4	123.4	137.2	111.5	121	159	128.1	137.6	163.3	144.8	131.6	133.9	119.5	118.1	146	162.3	146.4	136.6	116.1
0	140	143.8	175.9	159.1	146.6	172.8	179	143	161	148.8	111	189.5	149.2	157.9	184.9	118.5	152.5	175.1	126	194.4	131.7	179.8	154.1	131.7	163.4	150.5	173.2	123.9	156.3	180	134	122	167.1	135.4	129.8	151.4	120.5	134.9	137.4	160.4	149.9	161.5	154.5	141	151	170.9	115.8	175.9	212.1
0	55.48	122.1	118.5	178.7	69.75	112.1	81.49	110.8	127.7	136.3	132	119.2	109	105.4	134.4	92.5	NaN	NaN	NaN	NaN	NaN	NaN	NaN	NaN	NaN	NaN	NaN	NaN	NaN	NaN	NaN	NaN	NaN	NaN	NaN	NaN	NaN	NaN	NaN	NaN	NaN	NaN	NaN	NaN	NaN	NaN	NaN	NaN	NaN
250	702.8	720.5	675.4	688	608	483.5	406.4	372	338.2	306.5	275.9	300.5	293.5	307.3	274.1	220.6	209.5	231.7	206.3	212.2	212.1	227.4	222	212.5	212.6	188.7	196.5	184.5	178.5	207	161.6	203.1	169.8	210.9	157	191.4	193.3	183.4	181.5	190.3	187.5	220.7	156.8	160.6	202.1	165.9	188	147	180.7
0	63.15	111.9	115	130.4	122.5	106.2	94.98	79.5	127.3	116.3	89.15	87.68	73.97	133.8	65.75	109.1	109.5	128.1	106.9	83.17	213.9	124.9	83.49	83.29	186.5	106	78.28	99.2	119	92.51	87.81	96.58	99.95	110.8	78.94	124.4	82.23	72.19	75.33	90.5	84.5	116.2	117.8	95.62	68.14	109.3	104.8	97.5	74.9
0	421.2	523.1	423.7	390.4	425.7	525	409.7	472.4	588	573.6	517.4	450.3	439	405.4	323.5	289.8	343.4	299.5	296.5	344.8	270	272.8	226.9	277.2	315.5	328.8	305	313.5	276.7	267	260	303.2	341.5	307.3	316.3	354.4	360.5	289.1	325.2	290.2	300	315.7	338.8	261.5	254.5	224.6	317.5	233.7	239
0	NaN	NaN	NaN	NaN	NaN	NaN	NaN	NaN	NaN	NaN	NaN	NaN	NaN	NaN	NaN	NaN	NaN	NaN	NaN	NaN	NaN	NaN	NaN	NaN	NaN	NaN	NaN	NaN	NaN	NaN	NaN	NaN	NaN	NaN	NaN	NaN	NaN	NaN	NaN	NaN	NaN	NaN	NaN	NaN	NaN	NaN	NaN	NaN	NaN
251	194.7	188.3	167.7	177.5	183.7	155.9	172.3	157.1	161.8	223.3	180.2	177.3	177.2	173.7	135.2	155	164.8	137	168.7	149.8	175	183.7	143.4	164.3	134.4	143	162.7	153.3	160.3	146.4	130.4	151.5	137	196.2	191.9	179.7	179.2	147.2	143.6	174.9	168.9	134.9	180.9	164.2	168.3	138	144.9	128.4	123.9
252	139.2	180	172.1	124.6	139.5	176.6	151.5	138	122.3	140.8	139	135.9	172	139.1	147	141.8	142.6	158.6	125.2	130.4	128	130.6	98.9	186.3	132.5	147.5	133.2	141.1	136.8	128.1	140.7	124	155.9	118	141.5	128.8	126.2	130.9	106	127	142.6	138.4	117.1	144.1	123.4	126.2	125.6	133	137.5
253	107.2	139.9	160.8	122.8	149.1	105.3	119.5	106.8	116.4	134	131.9	141.2	122.6	105.9	126.4	133.8	135.5	117.5	112.5	105	126.3	127.6	103.4	140.5	132.6	136.1	287.2	367	367.5	394.6	394.5	378.6	372.1	413.1	315.9	356.9	286.8	277.5	164.1	142.2	139	144.6	123	146	114.4	130.2	134.9	108.5	118.1
0	144.7	95.01	128.8	149.3	123.8	116.7	98.97	NaN	NaN	NaN	NaN	NaN	NaN	NaN	NaN	NaN	NaN	NaN	NaN	NaN	NaN	NaN	NaN	NaN	NaN	NaN	NaN	NaN	NaN	NaN	NaN	NaN	NaN	NaN	NaN	NaN	NaN	NaN	NaN	NaN	NaN	NaN	NaN	NaN	NaN	NaN	NaN	NaN	NaN
0	159.5	191.2	151.4	138.9	165.3	167.8	149.7	196.1	163.4	119	155.5	164.1	132.6	148.8	125	128	142.2	147.3	143.9	158.4	123.1	135.6	162.7	157.9	186.4	202.7	175.6	181.5	102.5	146	188	136.5	167.8	161.7	176	187.6	185.1	155.1	213.4	148.9	151.6	149.6	183	157.3	155.7	113.6	196.9	194.1	186.3
254	306.5	261.6	315.4	326.7	247.8	244.7	251.5	271.8	281.9	215.3	258	192.2	176.3	215.3	163.7	236.3	185.2	173.5	209.6	170.1	173.2	231.5	214.4	216.2	234.1	188.1	211.5	167.2	207.5	182.4	162.9	158.2	165.2	163.9	156.4	152.4	193.8	173	143.8	127.3	145.3	170.3	134.8	162.9	172.6	180.1	150.9	171.2	148
0	180.1	178	161	209.5	189.5	192.6	186.5	173.7	168.1	160.5	215.2	210	185.5	188.5	172.3	211.8	143.7	169.2	187.8	168.6	164.5	195.7	203.9	138.3	211.4	155.6	164.3	192.8	156.8	157.7	154.8	149.6	153.2	179.3	181	174	176.6	NaN	NaN	NaN	NaN	NaN	NaN	NaN	NaN	NaN	NaN	NaN	NaN
255	200.4	171.1	218.6	187	183.5	162.4	179.5	179.2	202.5	207.4	168.2	224.6	207.7	247.3	207.5	216	207.5	193.8	235.2	218.3	213.5	168.5	785.4	748.6	750.1	786.5	771	714.9	730.9	637	607.4	516.6	445.1	462.3	413.5	434.9	381.6	429	439.7	383.9	327.2	320.9	273.6	281.5	204.9	241.8	192.6	210	209.8
0	67.52	95.5	NaN	NaN	NaN	NaN	NaN	NaN	NaN	NaN	NaN	NaN	NaN	NaN	NaN	NaN	NaN	NaN	NaN	NaN	NaN	NaN	NaN	NaN	NaN	NaN	NaN	NaN	NaN	NaN	NaN	NaN	NaN	NaN	NaN	NaN	NaN	NaN	NaN	NaN	NaN	NaN	NaN	NaN	NaN	NaN	NaN	NaN	NaN
0	120	137.1	154.3	128.9	144.2	99.86	126.8	138.1	105.9	111.4	129.3	NaN	NaN	NaN	NaN	NaN	NaN	NaN	NaN	NaN	NaN	NaN	NaN	NaN	NaN	NaN	NaN	NaN	NaN	NaN	NaN	NaN	NaN	NaN	NaN	NaN	NaN	NaN	NaN	NaN	NaN	NaN	NaN	NaN	NaN	NaN	NaN	NaN	NaN
256	292.5	292.7	263.5	333	362.9	266.3	318.8	288.8	258.5	285.8	238.5	238.6	211.1	215.5	190.3	212.2	180.9	182.1	208.4	169.4	191.3	202.7	188.7	167.3	152.2	169.3	164.5	159.2	164	169.9	173.9	167.5	195	179.8	182.7	201.8	212	237.3	195.1	173.1	183	173	168.7	176.2	169.7	186.9	262.7	883.1	1131
257	138.5	100.6	157.5	101	124	124.6	149.4	114.7	118.3	109	136.9	94.24	134.2	121.2	126.5	147.9	141	128.5	111.7	146	154.4	131	114.6	149.2	110	141.3	100.4	149.7	130.2	90.88	146.3	100.6	102	121.7	132.6	91.62	107.9	91	131.9	114.4	119.6	103.5	126.2	132.4	120.4	135.6	105.4	126.6	134.2
0	144	179.8	134.3	112.1	125	105.8	100.4	119.6	141.8	106.8	117.5	143.9	122.3	80.5	NaN	NaN	NaN	NaN	NaN	NaN	NaN	NaN	NaN	NaN	NaN	NaN	NaN	NaN	NaN	NaN	NaN	NaN	NaN	NaN	NaN	NaN	NaN	NaN	NaN	NaN	NaN	NaN	NaN	NaN	NaN	NaN	NaN	NaN	NaN
258	143.1	147.5	137	136.5	123.8	130	142.5	142.7	171.1	165.3	129.3	125.4	140.2	144.1	150	123.8	158.1	125	119.7	145.2	150.7	137.1	167.9	155.8	116.2	162.1	169.2	164.4	186.3	136.4	162.9	119.9	177.3	139.2	167	160.3	153.9	147.8	105.6	133.6	146.4	123.8	152.8	148.2	145.6	126.6	146.5	128.2	153
0	180	185.4	190	154.9	188.4	159.8	187.5	171.2	184.3	215.7	130.7	186.3	222.7	167.4	173.8	156.5	184	152.3	156.3	156.5	153.2	153	186.5	156.4	210.5	162.8	171.1	199	165.2	159.5	158.9	185.2	173.5	163.2	124.7	189.4	181.5	185.3	133	159.6	131.8	175.6	129.3	166	154.7	151.2	169.3	158	200.7
0	118.1	142.5	151.8	145.2	161	143.5	176.2	164.9	111	129.9	173.2	157	157.9	148.7	132.4	130.2	137.5	138.1	133.4	151.3	143.5	119.5	123.6	148.1	123.1	158.8	171.2	158.6	151.9	138	163	159.4	148.3	169	133.4	156.4	134	112.5	115.8	336.2	436.4	473	450.9	451.9	406.9	390	435.2	419.3	381
259	214	184.6	211.7	190	204.6	234.9	229.4	236.4	250.7	171	221	190.7	215.5	221.5	234	218.2	228.2	230.1	168.3	208.5	188.5	205.5	236.3	200.5	224.2	225.1	214.2	256.2	260	244.5	214.4	180.7	169.3	206.5	196.5	186.9	207.3	229	202.9	206.5	215.3	214.9	197.7	191.5	220.3	206	202.9	224	560
0	160.5	138	196.4	141.8	175.1	154.5	160.9	149.5	185	174.2	121.3	186.5	164	124.5	132.8	145	174.5	154.3	125.2	161.2	171.1	190.4	169	129.4	150.4	173.2	143	152.1	163.1	166.1	141.3	164.5	153.9	169.7	153.2	138	136.2	164.7	146.1	157.5	153.6	169.7	178	156.7	170.6	162.6	163.8	147.2	152.3
260	167.6	171.7	176.8	161.5	150.3	185.3	163.2	158	154.9	164.6	161.8	190.7	157.8	169.5	147.6	172.8	162.4	175.1	180.6	133	140.6	204.5	469.2	599.1	615.9	570.1	595	587.8	492	590	503.4	460.9	291.5	322.4	276	219.6	216.7	168.7	202	165.4	177.1	181.2	187	160.1	180	157.3	171.2	165.5	180.8
261	149.8	168.6	149	168.7	178.7	185.4	184.8	164.4	127.2	177.7	158.1	133.1	133.4	160.3	123	131.4	166.8	108.6	134.8	171.7	129	154.9	120.3	129.3	163.4	143.8	131.6	141.6	128.5	141.8	177.2	103	128.4	122.9	156.4	145.5	153.8	432	518.7	535.5	493.6	504.2	487.8	521.5	488.1	431.3	457.3	357.8	205.3
0	151.4	194.2	171	225.5	187.1	161.8	175.2	203.5	157.1	183.3	170	178.4	182.6	204.5	175.6	149.9	171.2	181.4	NaN	NaN	NaN	NaN	NaN	NaN	NaN	NaN	NaN	NaN	NaN	NaN	NaN	NaN	NaN	NaN	NaN	NaN	NaN	NaN	NaN	NaN	NaN	NaN	NaN	NaN	NaN	NaN	NaN	NaN	NaN
0	222.8	171.4	192.5	180.5	151.5	242.5	206	176.3	198.5	166.5	198.5	188.8	213.1	198.3	155.5	183.7	178.9	164.4	184.7	162.6	177.5	169.5	188.3	170	171.5	167.9	166.5	150.4	149.7	161.2	167.6	160.3	121.8	184	164.3	213.1	183.7	153.3	219.8	173.1	217.2	157	136.6	174.9	158	174.9	164.7	141.5	185.5
0	214.4	165.2	174.1	204.1	213	161.4	175	157.7	181.9	172.7	182.7	181.1	166.7	148.7	191.4	153.2	158.9	146	156.7	168.2	160.5	135.9	134.2	162.8	178.5	160.5	146.5	200.5	144	162.6	158.3	166.4	198.8	158.9	169.9	136	177.6	177.8	154.3	151	151	164.5	168.4	140.1	132.3	152.3	151.3	196.8	174.3
262	105.9	140.9	107	105.4	108.5	107.1	140.6	142.4	112.6	133	115	122.5	80.54	127.1	137.1	125	97.03	72.12	120.5	122.9	102.5	79.58	94.33	107.2	117.9	100	114.2	93.29	116.5	107.4	79.74	92.72	98.73	87.11	117.6	78.25	111.1	88.57	95.5	89.02	102.7	102.3	87.32	113.7	101.5	84.21	101.6	83.07	76.57
263	171.6	230.8	218.5	171.7	175.8	181.6	191.2	198.3	207.7	167	181.2	205.1	186.2	206.6	224.1	189.2	192.6	183.2	210.6	196.6	177	190.3	171.9	215.8	232.6	201.2	200	181.9	169.9	236.1	207.5	193.2	241.7	287.4	1012	891.7	918.2	933.8	890.2	899.5	886.6	897.5	768.7	485.5	365	378.5	379.7	396.4	251.4
0	141.1	102.5	99.59	115.4	159.2	94.05	126	138.9	102.5	95.93	161.5	114	167	104.1	101.5	81.98	128.5	72.53	85.46	124.1	95.52	101.5	81.14	97.49	99.5	94.63	134	111.5	66.17	118.2	99.43	116.6	82.22	87.42	68.79	113.2	84.99	92.9	116.2	97.69	104.1	80.28	115.9	114	93.64	87.38	91.38	79.84	83.76
0	220.9	181.9	170.1	189.1	171.5	181.4	179.4	141	189.2	157.2	171.5	203.4	173.7	187.7	227.6	143.9	158.4	168.8	155.2	187.3	192.7	175.5	143.3	200	147.5	185.7	168.3	173.4	167.3	129.2	182.2	178.6	173.5	184.1	195.7	162.2	154.9	183	166.4	185.3	158.5	134.7	202.1	188	178.9	181.9	182.8	196	150.7
264	145	119.5	132.8	175.7	126.5	126.2	131.5	174.9	131.9	150.8	155.6	127.4	120.5	121.5	97.36	144.5	130.8	135.4	123.8	100.7	127	89.69	110.7	139.5	113.9	122	112	130.8	100.2	112	113.6	126.1	101.8	84.3	124.9	107.8	79.3	117.6	106.2	94.03	135.8	134.4	98.26	90.79	100.1	132.7	84.2	85.2	91.54
0	122.1	108.5	96.56	103.5	130.8	173.1	140.5	133.8	144.6	113.2	107.7	81.8	131.8	126.6	124.2	147	91.6	112.9	111.3	106	121	144.1	127.6	101	126.2	121.7	88.34	133.8	110.1	133.6	114.6	104.6	102.6	139.1	75.86	109.1	130	131.7	103.1	141.8	97.73	149.7	142.2	136.5	106.7	120.6	151	95.47	102
0	138.5	172.4	133.6	156.6	148.8	163.5	118.7	104.7	160.2	124.6	104.9	132	116.7	136.4	116	132.9	115.3	119.8	127.2	110.1	123.4	101.1	140.3	121.8	107.4	134.1	108.5	112.2	119.4	140.5	89.15	124.3	102	107.6	126.7	122.4	139.9	107	133.1	139.6	96.48	94.91	130.1	118.7	95.01	97.92	137	111.1	116.9
265	109.4	129.3	146.7	146.6	120.3	124	127	129.3	147.9	132.7	122.3	113.3	103.4	90.77	113.9	117.4	109.6	119.2	142.8	117.5	84.76	126.8	126.3	118.4	99.56	94.82	133	113.6	95.94	108.1	100	116.6	109.5	116.4	115.8	79.43	113.3	117	90.34	109.4	90.47	96.57	98.42	103.2	120.9	130.9	104.8	96.86	107.2
266	231.6	182.6	185.7	209.2	177.7	236.2	210.3	190.1	174.1	187.9	204.3	179.1	178	211.6	209.7	188.2	178.3	155.4	161.1	170.7	196.9	181.8	164.4	136.8	137.3	153.9	186.7	166.3	188.1	178.3	139.1	159.8	144.6	131.9	144.7	143.6	165.3	134.4	127.4	164.9	158.2	139.7	121.3	138.8	135.7	125.8	146	145.7	140.8
0	203	191.5	208.7	180.7	204	187.5	209.5	250.5	168	167	188.5	166	153.8	209.9	191.1	186.7	145.7	165.3	168.7	169.2	138.9	176.9	142.2	122.2	186.9	178.5	141.5	150	147.8	162	116	144.8	138.3	120.1	155.8	132.6	128	160	142.7	133.5	128.6	120.2	116.3	133.7	146.4	116.6	143	115.8	110
0	195.2	191.9	171	192.2	157.2	188	171.1	159	151.6	168.7	181.4	193.9	166.3	174.1	130.8	147.2	177.7	126.4	172.2	137.5	199.8	147.5	157.6	138	158.1	177	169.3	150.1	158.6	119.2	179.1	147.3	152.6	160.8	178	157.9	141	182	193.9	172.2	221.5	160.8	177.4	156.7	190.4	169.5	161.5	153.1	165.7
0	172.8	NaN	NaN	NaN	NaN	NaN	NaN	NaN	NaN	NaN	NaN	NaN	NaN	NaN	NaN	NaN	NaN	NaN	NaN	NaN	NaN	NaN	NaN	NaN	NaN	NaN	NaN	NaN	NaN	NaN	NaN	NaN	NaN	NaN	NaN	NaN	NaN	NaN	NaN	NaN	NaN	NaN	NaN	NaN	NaN	NaN	NaN	NaN	NaN
0	160.8	163.5	182.4	164	150.1	190.6	143.2	146	143.2	192.7	155	166	169.3	172.8	155.9	187.1	184	176.5	168.9	153.5	159.6	160.5	169.5	179.5	133.3	156.5	141.7	146.2	142.2	164.6	173.5	193.4	180	135.9	193.5	140.7	179	157.8	144.5	175.4	173.4	176.2	143.1	153.3	177.8	173.2	139.2	145.7	159.6
0	180.3	190.5	168.4	178	215	211	186.7	190.4	203.5	162.3	148.4	181.4	154.1	186.7	186.2	161.5	180.5	185	159.8	165.7	145.1	156.4	190.8	188.8	151.9	185.3	149.6	164.8	169.7	162	172.4	135.7	163.7	159.6	210.5	165.5	172.3	146.1	154.2	172.1	143.8	170.5	160.3	191.7	172.3	196	195.3	651.6	818.8
267	166.3	246.6	133.2	169.4	177.9	182.6	198	219.6	211	190.5	183.5	191.4	148.8	197.3	164.6	189.4	141.2	223.5	232.6	207	158	187.4	199.2	199.5	186.8	152.2	173.6	226.5	182.3	176.2	188	207.8	183.7	294.4	791.9	773.9	734.8	728.8	605.3	764.3	691.5	609.5	459.5	552.5	404.7	406.5	285.3	257.4	248.6
0	177.8	138.9	186.3	224.6	185.8	145.2	158	159.8	174.3	197.6	153	192.4	180.3	156.6	183.2	132.2	155	134.6	172.5	158	108.8	107.1	162.6	133.5	157.4	133.9	176.4	151.4	153.7	130.2	122.4	133.6	131.9	153	146.9	157.8	163.7	154.8	145.2	160.4	170.1	133.2	111.8	129.7	129.7	132.9	118.1	113	112.7
268	193.7	137.1	165.5	156.5	164.3	181.6	199.6	199.5	186	153.9	173.8	181.5	412.3	580.4	565.2	538.6	601.9	504.7	564.9	622	483.6	456.5	438.5	256.5	222.8	216.4	193.2	199.4	183.6	209	190.8	167.6	153.5	146.7	175.1	124.3	146.9	171.9	153.9	167.1	145	130.8	164.5	153.3	154.2	116.2	159.4	206.4	266.9
0	173.7	163.6	156.1	148.9	202.1	176.7	132.7	178	149.3	294.6	176.2	127	149.4	169.2	165.1	176.5	193.6	135	138.3	132.9	194.1	171.8	152.7	134.2	190.3	175.3	172.8	221.2	178	141	142.3	236.5	246.1	190.7	212.2	178.9	127.1	182.3	139.4	164.3	135.9	199.6	148.6	196	161.3	142.8	191.9	161.9	140.8
269	163.7	185	187.2	175.3	160.7	187.8	147.5	138.2	119.9	159.8	186.1	191.3	217.2	175	175.8	148.1	168.5	152.1	173.1	147.7	167.1	159.8	146.5	142.4	141	159.9	150.7	119.9	128.4	122.8	111.1	138	99.74	166.8	131.4	119.5	135.8	131	134.4	121.1	122.6	105.7	143.4	149.2	169	94.99	97.77	121.1	166
270	183.2	159.6	144.9	149.1	147.4	159.8	135.5	181.8	150.3	138.5	131.7	115.2	138	147.8	149.9	149.3	165.3	159.4	124.9	152.1	194.1	145.8	118.4	151.5	118.4	132.3	139.3	132.4	137.8	129.7	123.8	130.3	109.9	134.1	127.2	147.8	144.2	137.5	142.4	107.9	121.3	112.6	133.9	158.9	121	135.1	143.1	133.3	129.4
0	139.7	137.2	153	146.9	165.6	149.5	183.6	156	171.1	174.3	156.2	154.2	185	179.8	152	159.3	142.8	170.3	132	166	147.1	141.8	152.4	146.6	145.1	157.6	149.3	158.8	156.1	156.8	145.3	150.4	151.4	122.3	146.5	125.5	142.4	132.7	147	146.1	151.8	143.8	145	158.1	162.5	131.5	108.5	137.2	93.77
271	115.8	111.9	129.7	138.1	101.5	111.9	114	127.5	126.5	184	110.9	145	108.5	107	108.5	216.9	160.4	188	196.9	202	198.5	194	166.8	182	208	247.9	141	151.8	169.6	132.2	129.7	191	198.5	258.1	249.4	256.2	213.1	284.6	245.2	185.2	214.6	231	295.4	301.7	241.6	171.5	223	206	225.2
0	204.1	153.5	174	218.7	147.2	164.3	149	139.4	154.9	144.2	120.3	130	165.4	160.8	148.5	150.3	170.3	178	163.9	158.9	150.4	171.2	214.8	158.9	191	149	210.8	180.7	151.2	150.7	146.4	139.9	161	149.5	148.7	137	174.2	144	168.2	172.8	156.5	138	128.7	127.9	152.7	175.8	171	121.7	132.5
272	129.8	172.9	167.8	166.7	150.3	170.3	174.9	153	143.5	189.8	164	164.1	173.5	114.5	167.9	131.1	139.4	170.2	148.4	208.3	154.5	176.2	164.8	149.4	154.3	198	131.1	157.2	137.5	145.5	124.4	131.8	132.7	141.8	196	181	149.7	130.9	172.2	189.5	187.7	146.8	123.2	151	165.7	142	154.7	140.4	146.1
273	242.9	208.1	231.6	214.5	166.3	210.5	224.1	208.5	198.2	187.5	178.8	156.6	198.9	155.4	129.4	158.4	152.4	153.9	129.9	180.4	168	154.1	170.5	162.6	133.6	161.6	146.3	160.4	161	176.4	161.5	134.4	120.6	143.9	146	159.1	117.9	152.4	134	148.1	153	158.5	127.9	117.4	135.5	162.5	137.5	145.8	169
0	105.3	246.9	185.8	163.6	121.7	110.6	200.1	170.2	202.1	182.5	134.5	170.5	128	157.5	133.5	181.6	NaN	NaN	NaN	NaN	NaN	NaN	NaN	NaN	NaN	NaN	NaN	NaN	NaN	NaN	NaN	NaN	NaN	NaN	NaN	NaN	NaN	NaN	NaN	NaN	NaN	NaN	NaN	NaN	NaN	NaN	NaN	NaN	NaN
0	133.5	164.4	174	171.4	191.1	208.8	172.8	154.6	202.4	181.2	177	215	190.2	159.5	145.3	172.6	152.3	195.8	144.8	144	141	197	158.3	167.3	199.9	175.9	169.3	195.9	165.3	177.3	142.7	151.6	199.5	151.7	149	155.1	150.9	145.2	150.8	170.7	131.5	151	143.4	166.4	153.3	165.5	149.3	161	131.7
0	148.6	NaN	NaN	NaN	NaN	NaN	NaN	NaN	NaN	NaN	NaN	NaN	NaN	NaN	NaN	NaN	NaN	NaN	NaN	NaN	NaN	NaN	NaN	NaN	NaN	NaN	NaN	NaN	NaN	NaN	NaN	NaN	NaN	NaN	NaN	NaN	NaN	NaN	NaN	NaN	NaN	NaN	NaN	NaN	NaN	NaN	NaN	NaN	NaN
274	183.7	191.8	161.8	161	144.9	209.5	213.4	184.8	187.4	161.9	140.3	198	179.9	200.9	169.9	178.4	164.6	182.1	162.9	155.5	148.4	153	201.5	171	189.9	195.5	193	176.9	170	169.9	172.9	178.9	157	155.4	167.5	163.5	223.4	182.9	199.1	154	201.5	198	148.4	133.1	167.9	171.5	128	163.4	169.9
275	250	162.4	196.7	215.9	160.2	177.6	185.9	194.6	173.5	158.7	174.4	147.5	178.6	219.9	181.6	178.5	211	198	155.5	147.2	164.4	210.9	175.5	177.8	201	208.9	165.1	196	171.5	188.9	183.5	160.8	174.3	182.4	141	187.8	176.6	216.1	201.1	198.4	232.1	180.5	174.9	165.6	153.5	132.5	143	173.6	143.9
276	116.3	131.9	151.4	106	141	115.5	101.7	118.9	110.9	133.3	123.6	110.5	122.8	116.9	129.7	102.3	129.8	95	127.4	115.3	117.8	101.4	145.8	121.3	122.4	97.51	98.46	119	111.5	89.55	116.1	137.2	88.52	112.2	109.3	104.5	102.2	86.77	115.3	119.3	97.97	120.5	104.7	117	133.1	114.7	130.3	105.5	106.7
0	220.5	237.1	223.5	174.5	224.5	248	210	224.5	172.5	180	225.5	224.1	169.5	207.4	201.7	197.4	170	183.2	189.9	177.2	209	184.1	225.2	217	249	177.3	222	210	205.5	184.8	218	189.3	215.1	153	169.5	200.2	169.2	190.4	240.1	186.3	200.5	145.8	171.5	169.5	184	195	206.5	178	160.5
277	163.5	162.5	180.3	170.5	142.5	149.5	186.5	169.5	177.5	174.5	179	146	166.5	116	143.1	155.9	137.5	163.8	135.7	150.5	178.1	180.3	162.6	129.6	216.1	158.8	180.7	169.8	171.5	174.8	154.6	153.1	112.4	145	150.5	136.5	157.7	129.3	146.2	130.7	150.4	138	165.6	151.5	161.1	135.9	135.8	173.2	111.5
0	124.2	145.1	150.8	143.1	176.5	142.5	160.5	119	132.1	142.5	136	193.5	142.1	127.5	175	158	136.6	150.5	125.3	137.6	129.5	168	173.3	154.5	158.5	139.1	140.8	102.2	175.4	138	157.7	169.3	163.4	152	132.1	137.5	178	156	160.3	176.9	150.1	153.6	155.9	176.1	188	149	104.8	116.7	139.8
278	187.4	167.5	192.9	164.1	168.2	204.5	209	197	191.5	213	161	161.5	146	185.8	147.5	143.7	184.9	194	165.1	158.5	180	179.6	204.4	153.6	173.6	161	149.8	160.9	141.9	149.6	149.4	161	182.2	162.5	154	179.6	176.9	161	173.8	169.5	878	876.5	878	880.3	838.6	787.9	696.5	858	803
0	NaN	NaN	NaN	NaN	NaN	NaN	NaN	NaN	NaN	NaN	NaN	NaN	NaN	NaN	NaN	NaN	NaN	NaN	NaN	NaN	NaN	NaN	NaN	NaN	NaN	NaN	NaN	NaN	NaN	NaN	NaN	NaN	NaN	NaN	NaN	NaN	NaN	NaN	NaN	NaN	NaN	NaN	NaN	NaN	NaN	NaN	NaN	NaN	NaN
0	NaN	NaN	NaN	NaN	NaN	NaN	NaN	NaN	NaN	NaN	NaN	NaN	NaN	NaN	NaN	NaN	NaN	NaN	NaN	NaN	NaN	NaN	NaN	NaN	NaN	NaN	NaN	NaN	NaN	NaN	NaN	NaN	NaN	NaN	NaN	NaN	NaN	NaN	NaN	NaN	NaN	NaN	NaN	NaN	NaN	NaN	NaN	NaN	NaN
0	162.9	187.6	184.6	199.6	157.4	172	157.5	205.5	179.5	184	188.4	144	149.5	129.4	183	169	210.6	177.5	181	180.1	167.2	141	146.5	159	149.9	162.5	162.2	168.2	190.3	206.5	176.6	185.8	181.4	197.6	197.2	181.4	182.3	172.7	145.1	161.3	155.7	188.8	158.7	166.6	177	196.5	189.4	150.3	181.9
279	139.5	154.5	192.1	164.3	173.5	188	156.4	192.9	171.5	193.5	169.5	152.6	181.5	123.6	139.5	140.9	129.5	151.1	117.1	132.9	177.3	161.5	156.4	151.3	136.1	119.6	126.5	200.2	124.3	133	125.7	144.9	165.5	136.5	158.8	152	115	140.8	162	123.8	92.17	128.7	166.7	123.2	118.9	100.9	140	154.8	129.3
280	213.1	175.6	151.4	172.6	173.3	119.8	182.3	152.2	169.1	135.9	116.1	153.4	156.2	140.7	140.7	144.6	150.9	172.1	157.1	130.1	149.8	148.5	140.3	156.1	156.3	162.4	127.7	144.4	178.4	123.9	165.6	152.2	147.9	168.6	206.9	170.5	152.3	138.7	141.4	160.4	163.1	161.1	185.8	151.5	145.5	190.5	143.3	155.9	133.4
281	128.1	132.6	150.2	135.8	114	124.8	135.9	102.4	141.3	161.2	109.5	145.4	135.8	155.8	150.5	144.2	148.7	108.6	113	105	119.3	112.4	137	102.5	119.5	107.6	136.6	129	124.9	124	178.7	353.9	332.5	313	371	370.8	421.6	391.5	454.9	545.7	578.3	477.8	404.3	465.5	451.2	476.3	444.5	452.8	452.2
0	125.2	126.8	143.8	150.4	106.9	129.8	108.3	112	148.4	124.4	127.9	132	152.3	153.3	123.3	130.3	133.5	131.7	136.4	125.4	162.6	100.6	125.2	139.8	133.6	137.1	127.5	125.2	110.8	106.5	109.9	119.2	108.1	114.8	87.83	92.68	133.8	112.1	99.64	99.16	109	94.62	93.82	120.3	108	143.2	92.23	116.9	131.2
282	189.3	170.2	156.4	146.7	152	127.6	140.9	160.1	131.5	116	156	142.5	140	151	130.5	142	148.5	158	156	143.5	134.4	191.5	115.5	97.09	188	176.3	137	132.4	123.3	148.7	139.7	153.7	159.8	163.2	114.3	136.9	123.2	127.1	141.7	116.3	135.7	129.1	140.9	121.1	153	160	140.2	147.8	140.5
283	288.4	230.4	229.9	261.5	243.5	240.5	257.5	225	288.5	194.5	278	194.5	211	239.5	220.6	178	244.1	223.9	226.6	212.2	183.9	193.2	213.5	184.2	192.6	230.7	173.6	176.7	198.5	217.3	212	257	203.8	219	202	189.8	210.8	259.5	206.9	157.6	220.9	222.4	147.9	174	182.8	154	212.3	170.6	187.9
0	156.9	159.8	151.1	149.2	208	159	202.6	NaN	NaN	NaN	NaN	NaN	NaN	NaN	NaN	NaN	NaN	NaN	NaN	NaN	NaN	NaN	NaN	NaN	NaN	NaN	NaN	NaN	NaN	NaN	NaN	NaN	NaN	NaN	NaN	NaN	NaN	NaN	NaN	NaN	NaN	NaN	NaN	NaN	NaN	NaN	NaN	NaN	NaN
0	167.4	177.5	134.4	138.4	126.1	139.1	142.6	131.2	139.1	121.4	169	156.3	130.9	136.9	125.4	115.4	152	148.6	137.6	122.9	112.5	134.4	147.1	155.6	127.4	165.2	150.5	138.5	138.9	150.6	154.5	110.1	116.5	139.6	143.5	118.6	126.6	134	124.5	143.5	125	132	107	130.4	112.4	120.2	120	118	157.5
0	129.7	164	133.4	146	129.8	128.4	142.3	160.1	170.5	131.7	140.6	108.1	142.5	116.1	178.1	146.4	154.3	131.6	117.4	141.3	138.7	141	136.9	118.8	102.9	144.7	119.9	135	140.2	169.4	120.6	127	130.6	115.5	103.5	143.5	132.5	153.9	120.8	144.3	146.5	132.4	144.3	121	101.3	113	136.5	132.3	144.5
284	246.5	219	240.4	231.5	231.5	281	269.5	218.5	178.9	194	239.9	200.5	182.9	222.5	213.9	206	196	178.9	165.2	208.7	226	208.6	265.5	229	206.8	217.2	176.7	198.6	205	180.2	209.3	191.6	205.3	189.3	212.8	187.2	248.2	197.8	229	172.5	213	202.3	223.5	194.8	209.2	240.5	182.3	206.6	194.7
285	159.9	181.4	175.1	145.6	136	169.1	155	146	145	171.5	150.1	189.5	146.5	153.4	136.8	153.9	161	158.5	152	165.4	392.8	765.9	804.5	835.9	812.6	966.4	774.7	689	420.7	342.8	253	216.5	215	194.7	171.5	162.9	175.8	169.3	164.1	207.8	161.7	206	154.7	187.8	225.2	835.4	950.8	941.3	822.2
286	150.6	204.9	135	160	126.1	131.7	132.6	131	158.4	127.2	144.8	133.4	143.7	129	111.2	163.4	116.7	128.1	126.3	155.5	112.5	153.9	137.2	122.7	134.3	128	169.4	125.2	132.9	128.7	127.5	119.5	101.1	110.5	119.1	143.2	110.8	112.4	99.96	91.31	120.7	111.5	119	115.2	89.01	113.2	154.7	109.5	138.5
0	120.3	138.8	158.4	121.5	175	185	156.1	173	165.2	147.4	183.5	148.4	127	127.2	141.5	110.6	123.7	91.86	130.9	169.5	116.2	117.4	147.3	129.4	110.9	136.7	139.2	110.5	146.3	135.2	110	127.6	114.1	101.5	130	145.9	134.5	134	124.5	120.5	125.7	103.5	131.3	NaN	NaN	NaN	NaN	NaN	NaN
287	149.5	139	115.8	108.4	146.8	140.7	144.6	130.5	154.5	119.5	130.5	106.4	154	117.4	134	122.9	124	126.5	140	112.5	97.5	114.6	100.9	88.04	122.5	128.5	98.48	91.54	93.58	96.78	103.6	114.4	100.4	103	102.1	118.5	88.35	96.88	76.8	130.6	91.96	126.8	116.2	102.4	120	82.64	104.3	122	102.5
0	187.4	163.4	224	203.5	224.5	175.1	146	177.4	218.5	189.5	198	214	181	225.5	192.9	184.5	154.6	170.2	155	146.4	199	180.3	200.3	190.7	170.2	168	152.1	201.5	164.4	153	176.5	161.6	145.8	149.8	168	152.2	146.8	136.3	164.4	162.7	160.5	167.8	151.5	151.5	191.7	179	219	157	182
288	169.6	216.8	136.5	160.4	119.8	175.5	169.9	157.2	159	153	167.1	170	157.8	158	159.8	133.4	142.1	126.3	135.7	156.1	133.8	154.5	155	127.7	153.1	155.4	143.6	162.6	138	117	166.1	135.4	146.3	135.4	106	129.5	102	135.4	118.4	125.9	104.4	144	126.2	96.95	96.89	122	91	103	124.5
289	192.3	147.3	139.3	145.4	180	128.8	134.5	139	98.09	148.3	121.5	151.5	151.4	106.9	122.8	151.1	87.15	143.2	108.5	98.36	111.3	122.8	142.3	116.5	110.3	77.64	120.1	75.07	275.8	271.7	275.6	296.3	326	336.8	360.7	304.5	370.6	225.1	212.6	280	294.2	242.1	343.3	296.8	266.1	276.4	195.1	163.8	144.2
0	151.7	186.2	174.9	148.1	156.3	141.8	138.1	174.8	161.5	158	184.6	167.5	135.9	145.9	165.6	128	135.5	124.9	174.4	187.1	186.2	158.1	144.6	128.4	144.3	128.2	154.1	163.6	176.9	176.9	138.1	115.8	149.7	146.2	149.5	161.4	177.6	140.8	124.7	171.6	116.9	174.6	115	122	114.8	132.1	138.4	136.1	113.9
290	267.2	227.8	225.3	150	222.9	195.1	192.2	185	208.4	168.3	156.5	170.8	167.6	205	180.4	152.8	178.4	142.5	153	173.5	151.1	149.6	217	166.7	162.5	184.5	171.2	197.7	212.2	162	187.6	188.1	185	180.7	328.8	973.2	911.2	808.8	887.7	831.9	786.6	733.4	802.2	726	677.6	935.7	719	837.9	1041
291	169.8	154.5	137.5	136.3	121.9	142.2	125.8	104.7	139	143.5	144.2	113.3	145.5	103.3	100.6	129	133.8	121.5	104.6	99.67	115.6	115	90.55	114.2	131.6	123.7	119.7	95.65	132	134.4	111.8	129	97.45	97.45	119.9	103.5	119.4	124.8	103.1	124.2	106.6	132.7	133.8	130.4	136.1	154.2	128.4	110.2	114
292	201.2	156.6	216.7	166	169.1	205.7	154.1	193.3	148.6	150.7	196.8	218.7	171.5	186.9	211	192.6	140.9	150.1	157	155	147.4	137.6	182.1	145.2	147.9	172.4	172.7	147.7	148.5	140.3	149.8	124.9	142.5	108.6	126.3	123.4	150.8	158.4	147.5	161.3	135.4	170.8	130.8	129.4	204.2	152	136.1	160.8	118.9
293	262.8	381.5	324.6	223.2	318.2	356.1	374.1	383.3	387.2	349.5	366	354.1	367.8	353.8	369	361.6	392.4	405.4	308.6	302.2	402.7	386.3	378.3	410.3	1742	1766	1813	1483	1806	2161	2270	2676	2279	2508	2582	2436	2360	2205	2054	1639	1842	1876	1902	2292	1849	1870	1455	1822	2214
0	133.6	140.2	206.1	154.3	139.9	115.8	150.1	130.8	117.1	114.6	130.9	128.7	114.4	96.3	104	114.5	129.3	112	166.4	96.49	116.6	124	118.7	109	124.1	101.5	105	98.53	150	141.5	123.4	126.4	102.6	109.9	147.6	101.4	149.5	115.9	121.7	81.39	125.5	87.11	106.5	99.35	116.2	96.41	109.4	126.2	118
294	143	163.2	135	172	158.8	130.7	170	169.4	143	168.1	126.9	167.9	168	180.6	157.1	159.8	127.8	147.8	173.5	162.5	136	139.4	153.5	138	133.2	139.7	140.7	127.5	146	135.5	121.2	159.5	144.4	124	173.7	150.6	133.7	130.9	141	159.7	117.9	137.7	154.5	175.2	265.2	455.1	628.4	635.6	724.8
295	138.3	171.7	151.5	146.9	160.5	180.6	163.7	148.3	185.3	162.2	144.7	150	166.5	156.2	134.5	147.4	160.5	130.6	158.7	164.4	177.9	184.1	146.5	151	215.3	145.7	154	140.2	113	182.1	158.5	124.3	140.9	138.3	129.2	138.4	148.4	682.9	592.5	668.6	682.6	561.4	618.8	639.9	688.8	543.6	614.4	519.4	622
0	187.6	152.7	157	132.2	164	126.1	139	138	134.1	144.1	119.8	170.3	161.2	140.9	138.1	144	111.8	114.3	109.4	143.1	140.6	133	124.9	118.6	153.3	148.9	156.5	130.4	131.8	134.1	155.5	142	128.9	108.6	123.7	133.5	135.9	110.4	136.1	105.5	105.6	147.9	118.5	128.4	158.3	107.5	105.7	100.5	120
296	168.9	169.4	214.8	157.7	123.9	175.5	198.7	178.3	195.2	188.4	214	183	131.8	215.8	142.5	215.9	166.4	178.9	178.9	159.2	181.8	195	157.5	168.2	206.5	141.8	157.2	146.8	124.9	185.6	143.9	183.4	190.9	191.9	169.5	193.8	814.5	820.3	855.9	805.3	811.2	846.1	1152	1318	1344	1610	1709	1668	1780
297	192	161.1	186.5	163.5	230.8	190.6	204.3	175.9	218.8	162.7	187.9	219	140	169	167.5	169.1	148.7	163.6	160	144.2	160.1	194.5	143.3	133.3	160.4	200.3	179	190.5	130.9	144.6	153.3	144.4	138.4	157.6	140	145	617.6	1039	1190	1358	1605	1745	1494	1728	1738	1977	1909	1841	1988
0	NaN	NaN	NaN	NaN	NaN	NaN	NaN	NaN	NaN	NaN	NaN	NaN	NaN	NaN	NaN	NaN	NaN	NaN	NaN	NaN	NaN	NaN	NaN	NaN	NaN	NaN	NaN	NaN	NaN	NaN	NaN	NaN	NaN	NaN	NaN	NaN	NaN	NaN	NaN	NaN	NaN	NaN	NaN	NaN	NaN	NaN	NaN	NaN	NaN
298	164.6	112.1	158.2	145	124.1	170	140.5	153.7	141.7	131.3	96.76	117.3	135.9	122.5	107.3	144.1	126.6	118.7	101.6	103	127.7	123.9	131.6	98.73	113.7	122	126.3	117.8	126.6	133.8	91.51	82.51	88.7	109.1	113.8	124.7	112.8	118.1	109.4	118.1	104.6	120.5	125.6	105.6	116.7	94.8	76.45	117.5	135.2
0	171.5	213.6	192.2	226.1	210.9	183.7	229.8	196.3	182.7	187.1	170.7	168.2	206.1	219.9	202	169.4	164.7	183.1	205.6	148.7	225.5	202.6	186.6	187.5	177.3	221.1	158.5	195	173.6	202.1	190.5	155.5	164.8	155.3	170.5	158.5	209.2	157.1	146.8	167	140.7	204.5	121.9	168.4	142.5	174.1	209.3	160.4	137.9
0	154.5	187.1	164.4	151.4	205.9	174.4	192.9	182.4	199.4	183.3	172.2	194.1	189.5	175.1	180.5	171.6	219.1	175.5	184.5	206.5	187.6	159.6	183.5	161.4	170.1	165	156.5	163.1	206.6	192.9	183.1	168	207	187.1	199.7	231.3	169.6	169	171.1	185.4	181.6	134.5	207.9	170.7	130	154	176.5	185	157.8
0	164.6	173.2	231.5	252.7	191.1	175.2	203.2	200.3	192.1	152.7	185.3	168.8	190	203.2	161.7	163.6	161	150.5	151.8	128.4	169.3	151.4	168.6	157.7	198.7	177.8	164.3	149.5	183.3	181.8	152.7	168	157.9	168.2	143.1	139.7	161.7	204.6	202.7	183.9	185.3	220	159.7	170.5	150.5	157.3	158.5	155.3	164.4
299	201.5	188.9	207.9	195.5	197.6	209.9	178	220	193.6	173.5	168.5	203	231	214.9	167.5	172.2	179.1	198.2	196.6	171.9	258.7	157.6	173.2	176.2	200.3	197.1	150.6	178	183.4	194.7	188.9	180.1	171	178.6	181.1	167.8	150.4	159.2	180.1	170.5	184.9	170.5	139.8	171.5	176.6	152.9	158.6	164.5	152.6
0	181.2	126.6	156	164.6	196.1	157.7	134.4	141.7	163.5	116.1	144.5	138.2	127.5	145.7	154.1	129.1	158.9	146.3	117.8	151.3	148	134	178.7	132.2	137.2	140.5	150.5	133	124.6	132.4	136.2	163.3	130.7	133.5	152.8	120.6	177.6	163	117.4	156.8	153	154.5	159	175.4	123	161.8	148.9	151.1	159
0	239.3	225.8	192.5	196.5	167.5	227.7	184.2	211.1	205.4	166.8	188.6	147.2	228	180.2	178.6	180	183.6	178	188	197.3	172.5	199.2	171.3	162.9	184.5	174.2	172.1	185.4	195.7	197	169	195.1	174.3	176.5	208.7	176.2	182.2	146.6	174.8	207.1	140	181.8	204.2	200.3	196.4	157	226.7	168.5	190.7
300	287.7	223.3	311.3	372.2	283.5	271	293.7	277	216	288	222.2	220.9	203.3	261.1	275.8	257.3	215.2	194	195.1	199.8	190.1	192.2	183.1	161.9	169.9	181.1	165.7	208.6	161.7	161.3	169.8	200.8	162.7	156	167	161	781.8	786.7	811.1	746.8	905.9	876.1	935.6	1001	1113	1115	1198	1066	1177
0	122.4	142	122.6	136	160.8	164.7	135.4	126.4	142.3	163.6	164	127.1	150.4	132.9	158.6	168.3	150.6	150.2	168.6	152.1	137.2	143.1	165.5	115.3	153	157.1	161.2	128.7	188.6	115.7	154.8	179.9	153.6	196.7	162.8	132.2	137.6	126.4	119.6	144	144.5	146.2	178.5	149.6	113.9	174.6	137	123.7	121.1
0	169.1	122.3	175.8	166.6	149.2	169.3	170.3	164.5	148	208.5	167.5	184.3	165.5	148.8	172.9	130.2	136.3	203.7	NaN	NaN	NaN	NaN	NaN	NaN	NaN	NaN	NaN	NaN	NaN	NaN	NaN	NaN	NaN	NaN	NaN	NaN	NaN	NaN	NaN	NaN	NaN	NaN	NaN	NaN	NaN	NaN	NaN	NaN	NaN
301	217	245.7	267.6	296.8	229.9	210.1	193.5	203.1	155.6	196	195.5	214.9	188.9	196.7	175.3	208.7	176.9	188.2	194.8	228.3	157.4	157.6	195.5	161.7	174.9	181.1	161.5	182.7	193.7	189.4	200.5	166.7	153.6	144	154.3	162.2	132.2	148.8	191.1	192.8	167.7	877	852.5	830.2	1119	1067	1106	1095	950.9
0	114.2	166.3	144.9	139.6	174.1	113.9	119.3	186.1	147.2	169.3	178	137.5	148.9	108.8	132.7	142.1	142.7	150.5	153.3	128.8	128.3	140.7	116.4	166	135	132.3	130.2	161.2	138.4	123.2	110.7	133	158	142.4	130.3	156.3	130.7	135.1	108.1	114.2	123	113.7	108	119.8	118.7	135.2	124.4	134.5	125.5
302	149.5	133.9	138.6	138	177.4	157.5	146.5	176.7	139.5	147.8	162.4	133.1	158.5	110.1	129.1	139.6	158.1	155.9	161	131.1	124.8	118.5	140.8	372.9	563	628.2	598.1	595.3	429.5	461.7	364.1	497.6	468.6	329	163.5	174	181	166.3	192.5	186.4	187.9	177.2	179.6	159.5	125.7	182.2	164.6	176.7	166.5
303	125	151.8	128.6	121.5	152.2	163.6	134.1	154.5	139	139	102.5	117.4	96.63	154.2	111.5	118.2	120.5	162.6	139.7	129	141.7	145.8	109.2	118.2	117.4	93.63	123.3	118.2	147.3	129.6	108.2	98	109.7	98.13	119.8	152	119.5	128	155.3	107.5	114.5	113	122	88.28	134.8	127.7	131.8	117.4	99.3
0	177.9	153.5	178.5	173.3	161.3	177.4	167.7	177.7	190.1	177.4	177.9	163.5	178.7	165.1	153.9	145.8	168.4	136.4	144.2	179.3	174.7	160.2	173.1	206.1	177.9	185.7	148	184.2	161.4	129.3	167.6	152.7	164.6	139	152.9	153.8	151.3	152.9	151.7	149.6	175.9	170.3	169.4	128.7	167.6	162.1	191.3	171	158.7
304	194.7	212.8	186.5	186.1	155.3	154.5	186.6	160.8	170.6	237.7	176.9	200.3	165.1	168.8	196.4	156.5	213.5	159.3	177.7	188	159.7	185.5	176.3	203.7	178.1	175	172.3	172.4	190.4	204.5	170.9	171.1	186.4	189.7	175	160.2	147.1	168.9	201.7	149.9	160.8	148.4	195.1	175.1	180.7	170.7	164.5	165	136
305	142.2	136.3	153.3	137.8	173.1	121.7	133.2	124.5	136.9	170	104.7	178.7	144.5	173	151.6	109.6	125.9	155.5	139.7	99.07	108.3	111.3	146.6	188.7	118.6	162.2	194.3	165	155.9	135.2	158.9	108.6	132.2	145.3	149.8	131.6	126.2	99.8	115.3	91.8	132.7	130.4	175	334.6	765	827.6	693.6	710.9	813.3
0	180	169.6	197.2	156	178.1	166.7	144.4	152.3	183	168	148.5	166.1	185.6	166.5	178.5	189.4	162.8	154.8	169.9	140.7	190.4	157.9	173	156.7	177.9	168	176.5	149.9	158.5	160.5	149.8	159.2	185.7	117.9	160.8	204.3	191.8	154.5	196.9	169.2	145.2	198.4	170.5	135.1	169	159.3	147.4	148.8	166.2
0	209.4	208.2	207.7	165.9	164.1	116.2	142.8	151.2	130.6	138.7	141.4	138.2	174.1	146.2	146.1	142.2	137.4	149.5	128.8	149.2	159.2	140.5	132.2	157.7	181.9	130.7	146.5	158.5	123.5	184.2	140.2	147.5	126.8	134.4	157.9	137.1	163.5	141.8	162.1	146.7	145.1	130.9	137.2	169	134.5	127.7	130.5	163	131.3
306	447.9	457.9	448.7	417.1	416	366.2	392.1	521.2	460.4	340.5	427.9	416.2	321.5	489.8	480.2	408.8	432.5	342.2	369	335	338	423	354.5	439.5	325	365.5	376.5	321.6	353.5	330.5	305.5	340.3	272.9	313.6	318	289	294.4	295.5	300.5	256.6	214.5	263	201.2	257.5	230	267.5	266.9	258.4	220.8
307	621.6	484.5	388.5	421.4	380.1	410.5	399.2	347.8	294.2	306.2	363.3	348.8	320	264.1	268.9	245.5	222.3	249.2	236.6	237.7	225	213.8	222	234.2	231	233.2	209.3	221.8	211.7	176	213.5	208.9	184	183.4	193.1	169.3	190.1	209.4	175.1	191.2	196.3	199.8	220	247.6	220.6	199.4	217.7	175.9	192.7
0	121.3	150.5	120.5	151	142.1	162.2	147.1	138.2	133.4	135.3	137.6	128.4	158.3	88.46	156.6	181.7	180.2	164.8	122.7	86.83	150.2	145.2	174.7	109.5	153.3	131.5	167.3	119.3	148.1	109.1	150	117.5	161.8	135.6	136.4	134.8	135.1	138.3	132.3	129	149.6	140.7	156.9	120.7	146.4	107.9	136.2	123.8	125
308	138.1	180.2	162	155.8	184.3	162	150.4	128.9	145.1	140.5	172.5	95.65	157.4	122.3	132.1	112.1	116.9	140.8	121.7	131.6	121.2	128.6	106.8	137.4	148.7	128.6	137.3	97.23	133.6	140.4	94.43	94.2	94.51	122.7	155.9	107.3	108.2	164.7	102.9	122.5	144.8	111	115.9	140.5	84.75	110.3	94.73	96.93	80.83
309	144.9	125.3	150.7	149.7	117.2	102.7	174	161	194.8	155.6	115.3	172.2	169.3	163	143.4	111	135.4	131	146.4	154	144.8	129.2	128	158.1	124.1	158.3	142.1	133.2	137.5	142.5	109.1	131.8	153.3	113.2	146.8	107.5	122.2	115	137.9	139.4	138.1	157.9	140.7	144	135.4	126.2	125.7	135.1	131.8
310	150.1	173.5	155.5	169.2	164.9	141.4	163.7	160.1	183.2	168.9	147	183.5	122.5	159.5	130.4	150.1	144.1	160.5	153.9	133.8	134.6	175.9	160.3	145.4	143	155.5	183.8	160.7	156.2	141	141	178.5	141.6	146.7	146.1	148.2	128.9	143.5	130.4	116.7	119.7	162.3	157.5	153.1	139.5	125.6	155.5	160.3	157.3
0	156.5	203.6	176.4	192	166.5	161.7	190.1	209.6	163.1	158.6	187.1	188.9	167.5	152.7	139.5	158.4	138.5	152.9	143.4	145	147.4	145.1	162.2	153.9	145	152.2	138.7	162.7	140.2	157.1	134.5	147.6	146.6	168	184.3	136.7	185.1	136.9	158.7	160.2	169	181	181.8	166.2	182.9	141.1	154.4	129.5	134
0	148.6	143	153.8	123.7	166.8	150.4	118.4	NaN	NaN	NaN	NaN	NaN	NaN	NaN	NaN	NaN	NaN	NaN	NaN	NaN	NaN	NaN	NaN	NaN	NaN	NaN	NaN	NaN	NaN	NaN	NaN	NaN	NaN	NaN	NaN	NaN	NaN	NaN	NaN	NaN	NaN	NaN	NaN	NaN	NaN	NaN	NaN	NaN	NaN
311	142.4	119	155.6	156.4	162.8	136.7	112.7	135.7	139.1	126.3	151.8	116.5	168.5	157.5	146.3	123.6	151.5	143.5	143.5	163.4	106.3	158.4	147	119.6	119.7	171.9	148.2	114.7	146.1	132.4	129.9	154.4	154	140.3	133.2	123.3	158.2	99.82	127.5	126.2	96.98	118.3	147.3	126.2	158.3	132.5	110.3	138.1	140.6
0	142.4	114.1	107.1	75.47	114.3	148.9	128.5	119.5	112.9	161.9	128.8	104.8	118.2	112.9	147.5	118.2	123	133.1	123.8	96.99	118.3	104.9	111.7	99.59	106.9	127.1	101.4	103	106.7	87.12	96.27	138.5	96.65	116.1	118.4	96.88	116.3	98.79	99.82	122.8	101.9	NaN	NaN	NaN	NaN	NaN	NaN	NaN	NaN
312	113.1	140.7	119	142.7	139.1	134	147.1	97.36	100.9	160	172.2	126.9	151.1	82.52	128.4	141.7	113	100.2	119	153.6	141	151.6	131.5	543.5	444.3	491.6	579.3	471.4	474.3	580.5	573.3	564.4	617.4	647.3	667	586.4	697.3	779	750.8	847.5	771.7	895.9	754.6	932.2	1019	861.7	772	750.4	765.9
313	178.2	184.3	223.8	183.7	201.9	180.7	155.2	170	136	200.6	163.9	190.3	148	124	171	176.3	134.7	154.3	149.2	136.9	168.9	161.2	157.7	158.9	143.6	156.1	171.3	151.5	170.2	148.8	157.2	144.2	186	327.2	835.9	889.4	987.5	944.7	1005	1200	993.3	1432	1408	1217	1283	1213	1398	1335	1456
314	134.6	130.1	148.5	113.8	121.3	95.51	133.9	104.4	113	124	111.6	119.5	103.4	101.6	90.32	108.5	120.1	111.3	113.4	109.9	73.49	128.1	130	103.5	132.9	154	131.1	105.3	139.4	137.5	130.6	133.6	102.6	98.56	80.12	116.4	130.2	78.35	107.3	110.2	109.2	119.1	137.2	95.9	105.8	125.8	122.1	101.7	91.36
0	125.9	98.68	NaN	NaN	NaN	NaN	NaN	NaN	NaN	NaN	NaN	NaN	NaN	NaN	NaN	NaN	NaN	NaN	NaN	NaN	NaN	NaN	NaN	NaN	NaN	NaN	NaN	NaN	NaN	NaN	NaN	NaN	NaN	NaN	NaN	NaN	NaN	NaN	NaN	NaN	NaN	NaN	NaN	NaN	NaN	NaN	NaN	NaN	NaN
0	110	104.6	136.7	105.2	124.8	114.7	142.9	110.3	123.3	140.7	73.74	154.2	107.8	110.9	174	104.6	125.1	127.5	79.73	59.76	126.7	127.7	121.3	154	102	128.5	90.79	90	71.04	73	71.3	102.3	68.01	103.7	NaN	NaN	NaN	NaN	NaN	NaN	NaN	NaN	NaN	NaN	NaN	NaN	NaN	NaN	NaN
0	150.5	201.2	196.2	171	159.6	145.3	181	163.6	194.7	131.7	172.2	137.1	193.4	174.6	199.5	145.3	114.7	138.9	174.1	133.9	174.8	146.8	156.9	147.4	146.2	162.8	177.5	192.6	171.8	167.2	143.6	206.1	193.3	113.7	181.2	174.4	178.4	197.8	179	166.4	156.7	127.2	140.7	148.9	136	138.3	143.7	143.1	138.5
0	201.7	180.5	175.6	184.5	176.9	166.8	182.6	194.5	183.5	201	197.6	165.8	158	174.5	173	171	156	174	196	184.1	194.9	145.5	207.6	164.4	210.6	164	163.5	217.5	194	190.4	161.2	181.8	181.3	210.7	180.3	174.7	163.3	153.5	155.5	158.8	168.5	162.5	168.7	240.2	627	763.5	734.8	749.5	722.1
315	149.1	133.4	122.2	140	111.9	135.4	142.5	141.5	163	132.4	147.3	200.5	135.3	142.2	131.7	148.7	122.5	122.5	152.4	154.2	122.1	117.1	163.5	141	146.2	138.1	162.7	662.8	637.3	607.2	624.3	535.2	652.3	620.5	873.9	714.8	745.7	867.8	770.8	725	792	673.8	702	796.7	812.8	752.7	675.8	623.7	599.1
316	282.2	240.4	224.5	220	203.9	172.5	227.7	194.2	143.4	151.4	177.1	164.5	178.6	166.8	153.6	153.3	152	137.3	144.6	117.7	182.5	129	140	150.6	151.2	154.5	153	166.9	155.8	147.5	138.5	150.2	144.7	123.7	107.1	121.4	157.6	151.1	150.9	146.6	194.2	528.8	969.6	1227	1545	1067	1242	1216	1135
0	154.6	120.3	143.8	NaN	NaN	NaN	NaN	NaN	NaN	NaN	NaN	NaN	NaN	NaN	NaN	NaN	NaN	NaN	NaN	NaN	NaN	NaN	NaN	NaN	NaN	NaN	NaN	NaN	NaN	NaN	NaN	NaN	NaN	NaN	NaN	NaN	NaN	NaN	NaN	NaN	NaN	NaN	NaN	NaN	NaN	NaN	NaN	NaN	NaN
0	131.5	100.4	NaN	NaN	NaN	NaN	NaN	NaN	NaN	NaN	NaN	NaN	NaN	NaN	NaN	NaN	NaN	NaN	NaN	NaN	NaN	NaN	NaN	NaN	NaN	NaN	NaN	NaN	NaN	NaN	NaN	NaN	NaN	NaN	NaN	NaN	NaN	NaN	NaN	NaN	NaN	NaN	NaN	NaN	NaN	NaN	NaN	NaN	NaN
0	113.1	153.8	161.3	139.2	163.5	134	148.8	127.8	120.5	125.5	114.6	95.05	93.57	139.6	130.9	115.3	NaN	NaN	NaN	NaN	NaN	NaN	NaN	NaN	NaN	NaN	NaN	NaN	NaN	NaN	NaN	NaN	NaN	NaN	NaN	NaN	NaN	NaN	NaN	NaN	NaN	NaN	NaN	NaN	NaN	NaN	NaN	NaN	NaN
0	178.7	147.9	139.4	144.8	173.1	121.7	153.2	167.9	160.7	162.8	156.9	122.9	115.7	103.2	112.9	150.2	84.47	133.1	109.7	133.2	124.5	135.8	110	120.3	139.3	122	114.3	126.7	121.9	103.7	115.4	96.43	145.9	119.9	133.3	122.2	129.7	80.5	112.2	125.2	97.66	121.6	96.76	135.6	110.9	109	129.9	108.5	118.4
317	131.4	110.6	129.4	123.2	110.8	175.5	132.6	138.3	113	92.59	125.5	123.5	113.1	119.9	84.3	97.5	111.6	117.8	97.55	128.6	105.7	124.8	114.3	108.3	113.8	98.09	135	150.2	148	115.9	130.1	103	111.2	118.3	135.7	104.4	126.9	132.4	95.09	89.13	120.2	110.7	109.2	93.9	109.8	130	82.89	98.06	93
0	166.1	144.5	253.9	699.6	780.1	943.5	879.1	803	689.5	675.6	725.1	655	669.9	477	367.1	267.5	225	216.6	219	188.7	191.1	182	186	196.9	173.6	215.1	185.4	209.1	232.1	231.1	209.1	249.2	222.5	237	223.8	241	211.6	229.8	211.1	217.9	212	182.3	146.2	192.5	176.6	182.2	163.8	187.5	169.7
0	146	135.8	161.2	170.4	153	135.5	219.1	135.1	152	107.1	152.9	195.7	196	142.7	149.2	95.69	107.5	159.3	156.6	94.75	167.1	177.4	109.2	130.7	153.5	131.3	116.1	106.1	96.59	120.3	133.4	145.1	174.1	137.3	121.3	126.6	103.7	110	124.6	119.3	123.7	131.7	124.2	107.2	117.6	127.8	126.2	141	138.5
318	165.8	149.7	173	164.2	145.3	171.8	172.1	122.2	167	144.7	145.9	140.2	158.2	169.5	113.6	152.1	153.7	158	132.8	203.9	142.1	138.1	131.5	160.8	122.6	141.4	150.1	151.5	147.3	162.8	126	152	139.9	144.5	191.7	149	166.2	155.5	143.7	151.6	162.2	157.2	156.6	133	121.5	131.5	128.9	147.8	156.3
319	186.8	147.3	214.5	157.5	181.1	216	182.4	157.1	186.3	175.1	144.5	206.2	190	162.4	184	177.5	165.6	149	219	178.7	181.8	151.9	172.6	206.7	159.5	182.1	195.1	203.4	226.3	203.9	217.1	161.9	188.1	172.1	226.9	180.5	168.1	175.5	200.4	173.5	218.1	172.5	187.2	169.1	206.6	150.1	214.1	205	160.1
320	190.2	165.8	148.9	160.5	147.2	133.4	127.5	148.8	122.1	138.5	123.5	154.9	125.1	123	135.5	156	143.4	157	136.6	153.1	106.9	134.9	120.1	108.2	154	123.1	127.1	157.1	247.5	398.6	444.8	451.8	373.1	409.6	468.2	470.6	474	586.5	583.9	466.1	451.1	566.6	543.5	540.7	657.8	632.4	628.3	730.3	746.3
0	191.8	179.1	167.7	184	169.3	154.9	143.5	169.6	164.8	154.7	143.3	164.5	137.2	148.3	167.8	165.1	125.2	186.3	140.9	157.3	180.8	157.1	152.7	142.8	178.2	158.8	137	130.2	154.5	179	148.1	150.3	158.6	153.3	123.1	161	128.6	167.8	152	154.2	146.5	151.3	186.6	152.8	190	120	159	150	152
321	130.8	137	109.8	106.2	123	103.7	136.8	108.2	115.9	82.01	137	109.8	108	111.2	120.2	111.5	112.9	103.5	118	107.1	120.2	98.9	87.34	125.6	113	119.3	104	114.2	122.1	117.1	127.9	104.8	113.7	66.16	88.14	117.5	97.95	99.18	86.43	123.6	97.07	119.6	107.7	102.2	87.8	116	99.6	101	109.3
0	NaN	NaN	NaN	NaN	NaN	NaN	NaN	NaN	NaN	NaN	NaN	NaN	NaN	NaN	NaN	NaN	NaN	NaN	NaN	NaN	NaN	NaN	NaN	NaN	NaN	NaN	NaN	NaN	NaN	NaN	NaN	NaN	NaN	NaN	NaN	NaN	NaN	NaN	NaN	NaN	NaN	NaN	NaN	NaN	NaN	NaN	NaN	NaN	NaN
0	131.8	160.4	145	150.5	166.1	109.8	119.8	154.4	171.5	124.9	123	128	190.4	106.4	120	129	139.9	127.1	132.9	123.9	111.6	140.9	118	117.4	127.5	123.3	126	108.9	107.1	127.8	128	146.8	117.5	121.1	108.6	99.48	115.2	98.97	129.9	100.5	93.32	116.5	141.6	121.6	97.77	115.6	133	102	121
322	145.9	194.2	197	155.4	154.4	147.3	178.1	133.2	170.3	131.4	114	133	144.4	142.5	157	138	125.6	138.4	151.6	126.3	135.9	115.1	125.1	99.56	117.8	126.8	149.1	125	123.7	141	126	133.3	124.5	125.8	116.5	139	129.7	155.2	122.3	135.6	145	108.5	127.4	128.6	111	102.5	148.2	94.97	85.78
323	184.7	180.4	152	148.6	142.7	126.2	136.2	132	125	103.4	116.6	123.9	126.1	151	126	126.2	110.5	126.7	132.5	90.45	136.2	112.7	119.5	116.3	107.9	124.7	109.2	100.5	113	100.5	108.3	139.2	89.01	96.1	118.6	115.1	103.2	126.1	140	123.5	71.75	99.95	112.6	146.6	122.4	144.7	143.8	166.6	221.8
0	180.5	167	NaN	NaN	NaN	NaN	NaN	NaN	NaN	NaN	NaN	NaN	NaN	NaN	NaN	NaN	NaN	NaN	NaN	NaN	NaN	NaN	NaN	NaN	NaN	NaN	NaN	NaN	NaN	NaN	NaN	NaN	NaN	NaN	NaN	NaN	NaN	NaN	NaN	NaN	NaN	NaN	NaN	NaN	NaN	NaN	NaN	NaN	NaN
0	164.2	163.9	141	143.5	120.8	118.8	131.1	141.4	169.4	124.6	134.9	164.6	158	136.9	99.74	152.8	133.5	106.5	147.1	134.2	126.2	122.2	129.5	139.6	125	133	113.5	142.9	153.3	137.5	131.6	144.2	145.5	126.2	132.3	147	171.7	130.9	138.9	143.6	122.3	163.6	141.5	125.7	146.5	144.8	137.8	158.5	153.6
0	220	191.8	198.7	207.8	196.3	188.7	187.4	192.2	215.6	187.8	182.2	175.6	156.7	151.7	201	189.6	186.1	212.4	145.5	176.1	188.5	224.6	157.6	191.7	208	182.1	210.9	143.7	215.8	190.5	149.1	168.4	194	165	170.5	185.9	201.3	188.6	213.8	202.1	187.9	164.6	182.5	183.8	144.2	169.4	190.6	218.2	217.3
0	137.6	174.5	163.2	164.3	150.6	166.9	198.8	165.1	164.5	131	152	203	138.9	123	133.5	151	134.8	153	134.1	98	146.8	171.9	132.1	166.5	151.9	165	146.5	125	130.5	147.2	138.6	110.5	138.9	129.6	100	142.5	149.9	129.6	118.7	132.3	136.5	91.95	133.5	156.7	135	144.5	114.7	143.3	143.4
0	195.4	187.9	173.3	220.2	166.4	172.9	164.2	180.3	NaN	NaN	NaN	NaN	NaN	NaN	NaN	NaN	NaN	NaN	NaN	NaN	NaN	NaN	NaN	NaN	NaN	NaN	NaN	NaN	NaN	NaN	NaN	NaN	NaN	NaN	NaN	NaN	NaN	NaN	NaN	NaN	NaN	NaN	NaN	NaN	NaN	NaN	NaN	NaN	NaN
0	137.4	160.9	108.8	154.7	99.15	84.81	144.8	132.3	121.5	143.1	128.2	102.8	134.6	86.97	107.6	97.51	107.6	117.3	92	89.5	130.5	119.1	96.83	107.8	120.2	106.2	107.5	83	116.8	134.4	95.62	91.72	100.1	114.7	89.28	88.84	92.86	NaN	NaN	NaN	NaN	NaN	NaN	NaN	NaN	NaN	NaN	NaN	NaN
0	197.8	146.3	164.7	159.5	121.8	112.4	151.5	164.8	169.4	152.5	147	180.9	160.9	126.4	151	136.5	122.6	116.5	125.6	166.9	167.5	151.1	134.5	143.8	117	120.7	155.6	142.5	149	171.1	124.9	165.9	152.6	132.6	134	153.4	148.5	140.2	155.5	138.2	154.8	132.6	115.5	152.5	169.4	139.2	114.5	118.7	153
0	177.2	166.1	194	240	186.9	210.6	199.1	160.1	152.4	190	174.5	202.5	163.5	144	154.5	166	154.4	182	178.5	154.5	215.4	200.9	180.5	159.2	169.9	166.6	169.5	142.5	197.5	163.2	195.5	136.5	161.4	183.5	183.9	576.2	639	636.5	598.2	643	582	474.2	550.2	479.2	586.5	349.7	233.9	271.5	237.5
0	235	177	164.7	211.2	210	224.2	200.5	211	238.3	199.5	212.3	214.8	221.5	196.2	199.8	171	192.4	204.7	179.4	243	173.5	171.5	195.7	171.3	173.9	191.5	210	204.8	177.5	190.4	206.3	202.1	189.3	196.9	202	179.1	202.5	182.6	147.3	151.8	175.8	200	185.2	196.2	195	201.9	185.4	169.2	187.5
0	185.8	148.5	140.4	147.9	152.4	154	172	157.4	154.9	147.9	152	135.9	161.9	131.9	118	146.5	139.4	164.1	115.4	146.5	155.9	187	125.4	138.4	97.99	166.8	115.5	147.8	152	123.4	124.9	117	114	132	138.9	142.5	178.3	125	131.8	131.1	111.3	119.9	126.5	130.6	132.8	115.9	129.6	150.8	138.7
0	138.9	141.9	114	114.1	131	177.5	148.6	136.6	108	125.5	115.1	104.3	160.2	144.6	167.2	129.6	172	140.1	125.5	142.1	129.9	137.7	118.7	112.5	148.2	141	130.3	137.4	88.36	106	121.8	101.5	102.3	127.3	116	118.9	141.3	142.8	137.5	108.8	102.9	144.2	129.1	151.3	105.6	100.7	113.3	108.2	104.7
324	186.5	155.6	206.5	160	163.4	198.5	159.6	159.5	168.6	151.4	128.3	176.5	186.9	141.5	111	140.5	163.5	155.9	133.3	148.9	136.7	167.5	149.4	124.1	163	133.5	112.2	135.9	139	170.3	154.2	128.7	160.1	159.3	135.8	189	161.3	148.4	164.4	149.1	150.4	140.2	140	131	166.1	153.1	129.8	126.3	135.7
325	155.8	152	114.8	140.8	155.6	117.3	139.8	131.7	176.2	144.3	126.5	117.5	133.3	131.7	128.7	163.4	134.3	121.3	156.4	138.5	143.7	161.7	146.4	114.3	114.9	137.7	136.8	147.2	128.6	120.7	142.5	132.3	176.3	110.7	164.4	130.5	174.3	132	132.2	109.5	142	143.7	136.1	139.8	130.4	141	114.2	121	91.98
0	290.1	260.4	271.5	197	200.2	178.1	143.3	153.1	172.9	210.6	167.5	151.1	154.5	133.4	147.6	159	132	122.8	107.9	149	118.7	124.5	122.4	123.2	152.5	119.1	150.3	141.4	143.7	120.1	137.6	95.07	113.2	125.3	143.7	130	144.8	127.9	139.1	157.7	131.1	125.8	106.4	137.5	130.8	141.3	125.7	129.6	141.4
0	242	155.5	196	154.6	174.5	173.1	210.5	204.5	186	173.1	157.4	167.1	142.9	148.5	139.3	125.8	122.9	159.9	119.8	113.9	141.3	107.6	149.6	121.6	118.4	96.84	139.5	109.4	105.5	108.3	107.5	105	148.3	103.5	123.6	135.1	118.5	119.8	97.53	105.4	139.4	109.1	132.5	111.2	109.2	82.9	115.7	114.6	134.4
0	149	134.4	150.3	133.3	135.1	149.3	128.4	131	110.5	127.7	110.5	146.6	130.2	150.6	125.8	128.5	121.8	128.6	119.1	152.3	130	106.4	122.7	107.8	127.3	127.7	134.5	139.6	103.8	137.3	138.3	135.7	145.9	91.92	123.7	154	135.4	147.7	149.3	120.4	137.6	161.7	102.4	122.9	145	137.1	148	182.7	113.4
0	140.6	141.2	127.1	127.8	148.2	117	125.7	129	117.3	109.9	145.1	104.5	165	123.3	153.6	120.8	129.9	145.3	133.6	174.3	116.8	114.4	101.3	124.6	119.4	154.3	116.2	159.1	142.8	114.2	113.5	173.9	126.7	126	149.4	147.1	128.7	154	156.7	138.7	119.7	138	164.6	147.1	127.1	146.3	118.6	125.9	153
0	172.6	221.5	202.5	195.9	206.3	184	183.9	148.4	205.8	150.3	173.1	175.5	183.1	161.2	203.8	143	177	146.3	156	175.8	158.6	212.8	179.1	170.7	136.9	180.8	167.6	174.5	189.4	181.2	168	133.3	144.7	176.5	180.9	174.8	177.9	206.6	156.3	157.6	148.6	197.3	142.1	180.6	179.5	194	141	139.3	139.9
326	208.8	205.1	186.9	152.6	176.1	175.3	210.5	185.7	152.4	175	168.4	132.9	174.4	191.5	180.5	178	154	197	198.5	170.5	153.6	198.5	164.5	155.1	145	156.1	154.7	174.6	133.7	151.8	171.7	154	254.5	294.3	333	505.2	834.1	870.1	1173	1137	1151	1037	1015	1089	1040	1080	1034	1045	979.5
327	76	137.4	110.8	103	130.5	140.9	124.3	114	122.5	152.3	155.2	117.7	144.8	120	134	152.5	133.6	134	145.5	145.5	114	154.4	119.8	131.8	126.3	109.1	116.3	142.5	112.5	146	118.5	122	128	100.5	145.4	116.7	103.8	145.3	103.2	104.8	100	131.3	126.1	125.5	141.5	125.5	84.57	164.4	115.8
[truncated: 215 more columns]
