# Supplementary material for: Fractional killing arises from cell-to-cell variability in overcoming a caspase activity threshold
Source: Mol Syst Biol. 2015 May 7;11(5):803. doi: 10.15252/msb.20145584 (PMC4461398; doi:10.15252/msb.20145584)
Supplement: Supplementary file 3 [file msb0011-0803-sd3.zip › All_data/013_TRAIL (25 ngml)_3/raw_fret.tsv]

Cell # (0 for discarded)	T=5min	T=10min	T=15min	T=20min	T=25min	T=30min	T=35min	T=40min	T=45min	T=50min	T=55min	T=60min	T=65min	T=70min	T=75min	T=80min	T=85min	T=90min	T=95min	T=100min	T=105min	T=110min	T=115min	T=120min	T=125min	T=130min	T=135min	T=140min	T=145min	T=150min	T=155min	T=160min	T=165min	T=170min	T=175min	T=180min	T=185min	T=190min	T=195min	T=200min	T=205min	T=210min	T=215min	T=220min	T=225min	T=230min	T=235min	T=240min	T=245min
0	1.602	1.765	1.781	1.736	2.125	3.15	1.262	2.447	NaN	NaN	NaN	NaN	NaN	NaN	NaN	NaN	NaN	NaN	NaN	NaN	NaN	NaN	NaN	NaN	NaN	NaN	NaN	NaN	NaN	NaN	NaN	NaN	NaN	NaN	NaN	NaN	NaN	NaN	NaN	NaN	NaN	NaN	NaN	NaN	NaN	NaN	NaN	NaN	NaN
1	1.5	1.592	1.779	1.635	1.65	1.617	1.506	1.65	1.51	1.474	1.538	1.678	1.619	1.508	1.721	1.485	1.533	1.687	1.57	1.644	1.607	1.617	1.655	1.718	1.538	1.604	1.749	1.776	1.592	1.622	1.75	1.601	1.609	1.592	1.879	1.949	1.746	1.606	1.792	1.781	1.713	1.725	1.844	1.821	1.936	1.963	1.972	1.989	2.043
0	1.355	1.789	NaN	NaN	NaN	NaN	NaN	NaN	NaN	NaN	NaN	NaN	NaN	NaN	NaN	NaN	NaN	NaN	NaN	NaN	NaN	NaN	NaN	NaN	NaN	NaN	NaN	NaN	NaN	NaN	NaN	NaN	NaN	NaN	NaN	NaN	NaN	NaN	NaN	NaN	NaN	NaN	NaN	NaN	NaN	NaN	NaN	NaN	NaN
2	1.46	1.595	1.626	1.749	1.566	1.638	1.648	1.723	1.425	1.516	1.574	1.665	1.589	1.536	1.749	1.536	1.565	1.57	1.609	1.552	1.443	1.677	1.593	1.813	1.549	1.561	1.704	1.756	1.56	1.536	1.662	1.626	1.688	1.572	1.77	1.719	1.697	1.68	1.763	1.767	1.702	1.741	1.915	1.828	1.956	1.848	1.842	1.893	1.863
0	1.375	1.476	1.442	1.484	1.406	1.381	1.454	1.389	1.399	1.47	1.45	1.42	1.442	1.375	1.458	1.428	1.416	1.421	1.44	1.401	1.403	1.46	1.434	1.577	1.454	1.42	1.447	1.47	1.451	NaN	NaN	NaN	NaN	NaN	NaN	NaN	NaN	NaN	NaN	NaN	NaN	NaN	NaN	NaN	NaN	NaN	NaN	NaN	NaN
0	1.351	1.437	1.454	1.441	1.423	1.402	1.371	1.436	1.376	1.392	1.388	1.433	1.397	1.361	1.451	1.364	1.414	1.444	1.444	1.417	1.408	1.44	1.445	1.519	1.4	1.401	1.475	1.494	1.397	1.385	1.452	1.387	1.43	1.396	1.514	1.516	1.475	1.404	1.493	1.483	1.455	1.442	1.481	1.446	1.549	1.506	1.493	1.5	1.492
0	1.38	1.466	1.417	1.37	1.474	1.44	1.452	1.431	1.291	1.439	1.432	1.383	1.441	1.32	1.363	1.316	1.445	1.463	1.496	1.601	1.362	1.447	1.322	1.463	1.8	1.457	1.424	1.5	1.455	1.667	1.54	1.54	1.518	1.559	1.554	1.416	1.606	1.595	1.415	1.642	1.624	1.831	1.602	1.637	1.595	1.54	1.677	1.624	1.556
0	1.363	1.401	1.46	1.439	1.424	1.398	1.396	1.438	1.394	1.394	1.399	1.436	1.398	1.381	1.472	1.381	1.469	1.473	1.447	1.448	1.446	1.487	1.481	1.552	1.464	1.452	1.554	1.586	1.515	1.524	1.57	NaN	NaN	NaN	NaN	NaN	NaN	NaN	NaN	NaN	NaN	NaN	NaN	NaN	NaN	NaN	NaN	NaN	NaN
3	1.469	1.599	1.631	1.669	1.534	1.532	1.525	1.544	1.463	1.539	1.53	1.582	1.488	1.475	1.664	1.493	1.509	1.563	1.567	1.564	1.476	1.604	1.615	1.709	1.552	1.554	1.642	1.723	1.517	1.538	1.622	1.54	1.579	1.579	1.756	1.709	1.626	1.635	1.732	1.715	1.653	1.689	1.726	1.678	1.837	1.809	1.746	1.785	1.763
4	1.323	1.371	1.332	1.348	1.349	1.332	1.368	1.358	1.316	1.377	1.354	1.353	1.369	1.333	1.327	1.36	1.35	1.353	1.339	1.349	1.372	1.38	1.368	1.393	1.373	1.358	1.38	1.39	1.403	1.422	1.389	1.398	1.395	1.409	1.428	1.416	1.407	1.406	1.428	1.442	1.445	1.444	1.452	1.448	1.462	1.452	1.437	1.462	1.458
5	1.37	1.419	1.414	1.457	1.401	1.36	1.448	1.391	1.396	1.44	1.42	1.432	1.389	1.39	1.441	1.415	1.401	1.436	1.427	1.408	1.417	1.446	1.446	1.534	1.442	1.437	1.427	1.437	1.423	1.423	1.46	1.481	1.448	1.432	1.49	1.474	1.467	1.477	1.466	1.518	1.47	1.501	1.529	1.523	1.559	1.567	1.555	1.565	1.576
0	1.344	1.366	1.337	1.329	1.348	1.332	1.356	1.386	1.342	1.381	1.359	1.369	1.335	1.352	1.359	1.378	1.352	1.359	1.355	1.352	1.378	1.374	1.376	1.383	1.363	1.363	1.403	1.389	1.404	1.417	1.393	1.422	1.386	1.408	1.427	1.412	1.408	1.407	1.408	1.432	1.442	1.451	1.436	1.443	1.471	1.468	1.43	1.432	1.447
6	1.357	1.403	1.39	1.339	1.414	1.355	1.399	1.367	1.311	1.403	1.37	1.349	1.385	1.378	1.333	1.338	1.393	1.401	1.397	1.444	1.379	1.422	1.423	1.461	1.446	1.425	1.476	1.43	1.474	1.497	1.473	1.513	1.525	1.472	1.541	1.492	1.553	1.546	1.528	1.58	1.592	1.603	1.579	1.612	1.604	1.627	1.629	1.636	1.627
0	1.406	1.438	1.448	1.419	1.426	1.398	1.403	1.454	1.398	1.416	1.398	1.434	1.397	1.404	1.449	1.403	1.402	1.469	1.423	1.419	1.416	1.427	1.432	1.466	1.414	1.412	1.451	1.477	1.413	1.432	1.434	1.444	1.437	1.428	1.501	1.504	1.478	1.422	1.488	1.52	1.52	1.512	1.522	1.522	1.598	1.609	1.549	1.581	1.593
0	1.326	1.412	1.443	1.428	1.397	1.375	1.356	1.41	1.365	1.385	1.35	1.427	1.388	1.368	1.419	1.378	1.382	1.429	1.408	1.406	1.393	1.427	1.414	1.454	1.405	1.396	1.478	1.496	1.383	1.387	1.431	1.395	1.42	1.402	1.494	1.51	1.457	1.403	1.491	1.476	1.452	1.439	1.47	1.454	1.543	1.52	1.484	1.49	1.487
0	1.351	1.365	1.354	1.362	1.373	1.355	1.39	1.383	1.347	1.373	1.361	1.393	1.373	1.382	1.383	1.389	1.383	1.411	1.378	1.391	1.427	1.439	1.415	1.426	1.42	1.45	1.483	1.462	1.457	1.507	1.483	1.516	1.49	1.502	1.543	1.547	1.533	1.522	1.535	1.575	1.592	1.614	1.585	1.622	1.645	1.639	1.631	1.623	1.659
7	1.349	1.398	1.354	1.384	1.374	1.355	1.371	1.381	1.334	1.394	1.418	1.369	1.394	1.349	1.356	1.372	1.373	1.371	1.36	1.366	1.412	1.39	1.403	1.428	1.421	1.422	1.464	1.471	1.497	1.531	1.48	1.494	1.521	1.539	1.574	1.53	1.513	1.553	1.572	1.595	1.593	1.6	1.605	1.631	1.614	1.672	1.609	1.655	1.633
0	1.366	1.46	1.517	1.461	1.461	1.43	1.431	1.504	1.4	NaN	NaN	NaN	NaN	NaN	NaN	NaN	NaN	NaN	NaN	NaN	NaN	NaN	NaN	NaN	NaN	NaN	NaN	NaN	NaN	NaN	NaN	NaN	NaN	NaN	NaN	NaN	NaN	NaN	NaN	NaN	NaN	NaN	NaN	NaN	NaN	NaN	NaN	NaN	NaN
8	1.339	1.353	1.35	1.343	1.338	1.337	1.35	1.34	1.355	1.366	1.353	1.335	1.342	1.333	1.353	1.34	1.352	1.359	1.356	1.353	1.36	1.365	1.363	1.388	1.364	1.357	1.369	1.387	1.388	1.377	1.395	1.408	1.374	1.375	1.401	1.408	1.402	1.41	1.404	1.451	1.423	1.43	1.443	1.475	1.468	1.498	1.489	1.503	1.56
0	1.363	1.395	1.429	1.422	1.401	1.396	1.374	1.403	1.346	1.389	1.39	1.4	1.4	1.39	1.434	1.42	1.406	1.417	1.43	1.404	1.396	1.426	1.414	1.469	1.406	1.406	1.451	1.48	1.425	1.42	1.423	1.433	1.448	1.416	1.484	1.471	1.487	1.45	1.472	1.516	1.47	1.495	1.509	1.495	1.523	1.54	1.535	1.544	1.558
9	1.344	1.355	1.332	1.344	1.34	1.343	1.349	1.331	1.353	1.366	1.354	1.351	1.356	1.345	1.351	1.357	1.355	1.369	1.367	1.347	1.369	1.379	1.371	1.408	1.369	1.368	1.382	1.379	1.395	1.379	1.382	1.402	1.379	1.397	1.409	1.405	1.403	1.404	1.414	1.432	1.415	1.436	1.431	1.456	1.456	1.468	1.441	1.461	1.479
0	NaN	NaN	NaN	NaN	NaN	NaN	NaN	NaN	NaN	NaN	NaN	NaN	NaN	NaN	NaN	NaN	NaN	NaN	NaN	NaN	NaN	NaN	NaN	NaN	NaN	NaN	NaN	NaN	NaN	NaN	NaN	NaN	NaN	NaN	NaN	NaN	NaN	NaN	NaN	NaN	NaN	NaN	NaN	NaN	NaN	NaN	NaN	NaN	NaN
10	1.384	1.384	1.376	1.383	1.377	1.368	1.374	1.365	1.353	1.38	1.378	1.378	1.382	1.389	1.38	1.385	1.402	1.413	1.415	1.416	1.455	1.456	1.456	1.478	1.471	1.465	1.523	1.515	1.528	1.55	1.546	1.579	1.578	1.604	1.665	1.657	1.648	1.712	1.718	1.754	1.785	1.799	1.814	1.822	1.891	1.948	1.954	1.994	2.028
0	1.345	1.478	1.451	1.518	1.408	1.407	1.406	1.429	1.401	1.423	1.406	1.481	1.42	1.401	1.468	1.43	1.448	1.494	1.448	1.432	1.476	1.464	1.494	1.513	1.435	1.49	1.51	1.569	1.458	1.462	1.488	1.49	1.49	1.472	1.569	1.603	1.528	1.472	1.563	1.551	1.577	1.567	1.699	1.585	1.668	1.662	1.652	1.628	1.667
11	1.37	1.418	1.413	1.324	1.406	1.364	1.365	1.397	1.338	1.4	1.341	1.379	1.393	1.396	1.38	1.345	1.401	1.355	1.398	1.402	1.374	1.439	1.371	1.392	1.403	1.438	1.446	1.427	1.445	1.433	1.48	1.472	1.492	1.467	1.505	1.49	1.507	1.5	1.494	1.519	1.508	1.518	1.499	1.53	1.526	1.532	1.537	1.558	1.539
0	1.346	1.412	1.339	1.378	1.382	1.374	1.366	1.386	1.342	1.36	1.413	1.359	1.401	1.367	1.379	1.368	1.384	1.394	1.39	1.409	1.431	1.432	1.391	1.458	1.464	1.435	1.447	1.514	1.475	1.494	1.476	1.477	1.502	1.491	1.514	1.521	1.501	1.525	1.525	1.552	1.565	1.562	1.552	1.57	1.593	1.607	1.579	1.625	1.62
12	1.402	1.411	1.394	1.405	1.397	1.39	1.386	1.388	1.392	1.407	1.366	1.416	1.396	1.399	1.415	1.408	1.434	1.432	1.399	1.421	1.445	1.474	1.431	1.461	1.455	1.459	1.494	1.491	1.5	1.52	1.505	1.563	1.491	1.532	1.559	1.571	1.55	1.554	1.592	1.611	1.616	1.622	1.601	1.634	1.67	1.66	1.632	1.644	1.656
0	1.397	1.435	1.436	1.452	1.387	1.38	1.38	1.435	1.394	1.414	1.404	1.436	1.407	1.394	1.449	1.416	1.428	1.471	1.471	1.453	1.463	1.463	1.463	1.489	1.474	1.49	1.522	1.558	1.508	1.532	1.533	1.55	1.572	1.567	1.615	1.627	1.616	1.599	1.656	1.672	1.665	1.666	1.694	1.678	1.718	1.733	1.734	1.75	1.762
13	1.371	1.411	1.341	1.406	1.377	1.389	1.381	1.364	1.337	1.37	1.404	1.35	1.392	1.374	1.379	1.341	1.359	1.381	1.373	1.362	1.387	1.381	1.363	1.41	1.41	1.374	1.406	1.433	1.435	1.428	1.401	1.397	1.422	1.43	1.466	1.425	1.427	1.442	1.469	1.478	1.488	1.483	1.484	1.498	1.522	1.562	1.494	1.543	1.565
14	1.383	1.403	1.389	1.398	1.367	1.396	1.379	1.432	1.376	1.412	1.372	1.423	1.397	1.382	1.404	1.39	1.449	1.411	1.415	1.415	1.445	1.451	1.425	1.431	1.429	1.445	1.445	1.487	1.446	1.456	1.442	1.482	1.474	1.469	1.513	1.478	1.493	1.476	1.474	1.528	1.516	1.498	1.52	1.532	1.501	1.522	1.505	1.511	1.525
0	1.37	1.425	1.359	1.399	1.39	1.377	1.388	1.407	1.377	1.386	1.392	1.411	1.385	1.395	1.411	1.373	1.407	1.432	1.407	1.425	1.439	1.437	1.441	1.466	1.454	1.456	1.483	1.507	1.507	1.529	1.532	1.54	1.561	1.593	1.62	1.631	1.634	1.653	1.716	1.763	1.763	1.781	1.82	1.863	1.881	1.962	1.911	1.973	2.031
0	1.351	1.403	1.344	1.351	1.372	1.383	1.365	1.375	1.355	1.363	1.417	1.36	1.396	1.371	1.396	1.369	1.394	1.415	1.415	1.41	1.439	1.464	1.428	1.491	1.488	1.492	1.503	1.526	1.513	1.555	1.501	1.501	1.537	1.547	1.587	1.551	1.592	1.58	1.611	1.624	1.619	1.617	1.633	1.635	1.64	1.705	1.629	1.649	1.721
15	1.35	1.424	1.322	1.374	1.414	1.364	1.344	1.383	1.36	1.37	1.401	1.377	1.385	1.396	1.403	1.385	1.39	1.427	1.418	1.412	1.445	1.432	1.404	1.489	1.456	1.46	1.474	1.508	1.492	1.515	1.478	1.481	1.51	1.54	1.526	1.537	1.543	1.548	1.562	1.571	1.575	1.567	1.576	1.61	1.621	1.636	1.581	1.625	1.631
0	1.369	1.386	1.361	1.366	1.38	1.383	1.368	1.37	1.342	1.375	1.419	1.371	1.384	1.368	1.399	1.363	1.415	1.429	1.387	1.396	1.434	1.417	1.417	1.43	1.422	1.443	1.452	1.467	1.47	1.461	1.453	1.482	1.483	1.483	1.508	1.509	1.503	1.509	1.534	1.543	1.547	1.558	1.583	1.584	1.608	1.615	1.578	1.593	1.64
0	1.399	1.43	1.367	1.398	1.383	1.408	1.401	1.41	1.351	1.408	1.466	1.373	1.411	1.402	1.433	1.394	1.409	1.443	1.436	1.422	1.473	1.44	1.454	1.508	1.495	1.523	1.559	1.576	1.6	1.598	1.565	1.598	1.606	1.635	1.698	1.638	1.711	1.692	1.738	1.767	1.794	1.75	1.794	1.819	1.829	1.895	1.866	1.89	1.971
0	1.359	1.382	1.356	1.374	1.357	1.391	1.381	1.352	1.348	1.386	1.394	1.38	1.363	1.374	1.361	1.389	1.419	1.398	1.394	1.377	1.393	1.403	1.397	1.407	1.417	1.414	1.429	1.448	1.451	1.436	1.423	1.429	1.428	1.463	1.439	1.447	1.427	1.436	1.461	1.482	1.477	1.472	1.482	1.502	1.534	1.544	1.506	1.489	1.528
0	1.328	1.338	1.338	1.34	1.345	1.359	1.364	1.36	1.36	1.376	1.376	1.34	1.354	1.379	1.363	1.345	1.365	1.384	1.364	1.382	1.367	1.39	1.391	1.381	1.38	1.383	1.41	1.432	1.438	1.399	1.407	1.416	NaN	NaN	NaN	NaN	NaN	NaN	NaN	NaN	NaN	NaN	NaN	NaN	NaN	NaN	NaN	NaN	NaN
16	1.374	1.395	1.385	1.391	1.351	1.395	1.389	1.391	1.361	1.421	1.402	1.413	1.395	1.401	1.406	1.41	1.469	1.476	1.453	1.458	1.503	1.488	1.505	1.497	1.536	1.526	1.568	1.584	1.622	1.612	1.616	1.637	1.666	1.694	1.686	1.738	1.697	1.767	1.792	1.821	1.842	1.871	1.872	1.896	1.929	1.949	1.95	1.935	1.985
0	1.347	1.475	NaN	NaN	NaN	NaN	NaN	NaN	NaN	NaN	NaN	NaN	NaN	NaN	NaN	NaN	NaN	NaN	NaN	NaN	NaN	NaN	NaN	NaN	NaN	NaN	NaN	NaN	NaN	NaN	NaN	NaN	NaN	NaN	NaN	NaN	NaN	NaN	NaN	NaN	NaN	NaN	NaN	NaN	NaN	NaN	NaN	NaN	NaN
17	1.396	1.403	1.363	1.393	1.384	1.405	1.396	1.376	1.367	1.429	1.416	1.386	1.411	1.434	1.466	1.411	1.457	1.439	1.428	1.414	1.507	1.489	1.446	1.477	1.52	1.51	1.547	1.557	1.55	1.553	1.561	1.553	1.561	1.602	1.592	1.595	1.602	1.623	1.624	1.671	1.702	1.624	1.699	1.705	1.711	1.781	1.735	1.774	1.759
18	1.382	1.397	1.386	1.371	1.367	1.391	1.4	1.378	1.392	1.383	1.412	1.379	1.378	1.384	1.411	1.381	1.392	1.443	1.457	1.428	1.45	1.464	1.436	1.458	1.483	1.459	1.478	1.528	1.494	1.547	1.533	1.583	1.557	1.59	1.592	1.588	1.583	1.616	1.599	1.657	1.639	1.659	1.656	1.675	1.73	1.716	1.736	1.725	1.724
19	1.394	1.384	1.389	1.38	1.395	1.393	1.386	1.391	1.416	1.436	1.38	1.387	1.406	1.423	1.46	1.436	1.399	1.446	1.448	1.459	1.468	1.479	1.487	1.483	1.483	1.49	1.522	1.541	1.545	1.524	1.533	1.573	1.564	1.587	1.612	1.609	1.603	1.658	1.657	1.69	1.697	1.715	1.675	1.765	1.775	1.766	1.821	1.826	1.889
20	1.356	1.371	1.336	1.344	1.369	1.352	1.365	1.377	1.332	1.379	1.355	1.35	1.361	1.368	1.361	1.358	1.394	1.376	1.37	1.382	1.428	1.403	1.382	1.428	1.404	1.409	1.431	1.463	1.443	1.472	1.475	1.465	1.477	1.498	1.529	1.506	1.517	1.512	1.544	1.573	1.596	1.572	1.594	1.633	1.656	1.685	1.667	1.682	1.709
21	1.399	1.405	1.39	1.429	1.377	1.391	1.392	1.426	1.371	1.444	1.398	1.401	1.417	1.451	1.435	1.391	1.448	1.477	1.471	1.45	1.497	1.522	1.504	1.569	1.573	1.604	1.624	1.637	1.661	1.709	1.691	1.696	1.725	1.806	1.813	1.856	1.867	1.889	1.922	1.981	1.973	2.013	2.049	2.076	2.073	2.133	2.185	2.115	2.157
22	1.42	1.448	1.383	1.463	1.439	1.412	1.439	1.403	1.392	1.443	1.424	1.407	1.41	1.395	1.409	1.439	1.455	1.467	1.441	1.487	1.478	1.448	1.462	1.492	1.49	1.523	1.504	1.535	1.551	1.552	1.553	1.545	1.563	1.61	1.585	1.592	1.575	1.615	1.602	1.618	1.651	1.633	1.642	1.663	1.694	1.724	1.663	1.665	1.704
23	1.326	1.362	1.347	1.325	1.341	1.364	1.372	1.371	1.354	1.382	1.385	1.365	1.376	1.391	1.38	1.387	1.398	1.397	1.405	1.433	1.405	1.438	1.447	1.455	1.477	1.478	1.471	1.512	1.535	1.523	1.518	1.531	1.587	1.579	1.594	1.619	1.618	1.627	1.657	1.682	1.709	1.694	1.698	1.735	1.716	1.739	1.731	1.711	1.737
0	1.362	NaN	NaN	NaN	NaN	NaN	NaN	NaN	NaN	NaN	NaN	NaN	NaN	NaN	NaN	NaN	NaN	NaN	NaN	NaN	NaN	NaN	NaN	NaN	NaN	NaN	NaN	NaN	NaN	NaN	NaN	NaN	NaN	NaN	NaN	NaN	NaN	NaN	NaN	NaN	NaN	NaN	NaN	NaN	NaN	NaN	NaN	NaN	NaN
0	1.397	1.412	1.362	1.387	1.351	1.334	1.405	1.376	1.342	1.419	1.403	1.381	1.406	1.394	1.386	1.391	1.419	1.435	1.418	1.409	1.429	1.462	1.426	1.464	1.466	1.493	1.49	1.472	1.542	1.492	1.518	1.529	1.537	1.553	1.534	1.563	1.565	1.587	1.604	1.617	1.621	1.632	1.624	1.675	1.69	1.728	1.693	1.693	1.736
24	1.362	1.369	1.389	1.385	1.373	1.391	1.412	1.402	1.385	1.4	1.419	1.391	1.415	1.421	1.395	1.417	1.454	1.477	1.482	1.476	1.492	1.509	1.513	1.537	1.573	1.593	1.573	1.641	1.67	1.661	1.682	1.7	1.74	1.759	1.767	1.804	1.814	1.847	1.851	1.923	1.92	1.945	1.975	2.019	2.072	2.054	2.081	2.072	2.093
0	1.411	1.396	1.381	1.37	1.376	1.377	1.388	1.382	1.363	1.398	1.392	1.377	1.397	1.378	1.418	1.416	1.392	1.423	1.439	1.415	1.438	1.453	1.455	1.461	1.512	1.509	1.516	1.54	1.54	1.573	1.546	1.583	1.603	1.624	1.607	1.645	1.596	1.63	NaN	NaN	NaN	NaN	NaN	NaN	NaN	NaN	NaN	NaN	NaN
25	1.402	1.397	1.338	1.351	1.383	1.365	1.379	1.336	1.305	1.392	1.393	1.405	1.388	1.373	1.359	1.399	1.38	1.38	1.41	1.388	1.404	1.401	1.4	1.415	1.472	1.421	1.433	1.428	1.464	1.458	1.446	1.46	1.516	1.473	1.516	1.536	1.501	1.517	1.539	1.603	1.548	1.532	1.573	1.603	1.589	1.614	1.593	1.612	1.578
0	1.391	1.418	1.391	1.378	1.355	1.391	1.386	1.37	1.366	1.383	1.377	1.388	1.4	1.41	1.398	1.384	1.412	1.406	1.416	1.408	1.425	1.425	1.395	1.427	1.433	1.434	1.453	1.453	1.476	1.451	1.471	1.468	1.473	1.493	1.46	1.482	1.459	1.478	1.491	1.52	1.512	1.525	1.529	1.572	1.544	1.568	1.552	1.542	1.58
0	1.433	1.421	1.382	1.411	1.396	1.4	1.423	1.393	1.369	1.451	1.418	1.389	1.419	1.407	1.397	1.399	1.433	1.44	1.441	1.463	1.472	1.458	1.438	1.468	1.442	1.5	1.488	1.464	1.49	1.522	1.514	1.498	1.513	1.529	1.528	1.52	1.525	1.505	1.533	1.56	1.541	1.548	1.56	1.59	1.585	1.591	1.598	1.579	1.62
0	1.404	1.397	1.348	1.384	1.366	1.395	1.4	1.362	1.336	1.393	1.408	1.41	1.398	1.374	1.421	1.416	1.394	1.424	1.457	1.4	1.466	1.441	1.463	1.479	1.533	1.501	1.503	1.509	1.524	1.541	1.538	1.56	1.566	1.577	1.589	1.631	1.621	1.622	1.654	1.729	1.688	1.646	1.719	1.748	1.778	1.798	1.796	1.8	1.807
26	1.581	1.505	1.579	1.592	1.713	1.514	1.482	1.464	1.536	1.683	1.505	1.573	1.492	1.667	1.651	1.678	1.711	1.776	1.585	1.613	1.793	1.644	1.674	1.78	1.578	1.627	1.691	1.851	1.84	1.773	1.659	1.673	1.718	1.654	1.918	1.835	1.853	1.838	1.848	1.876	1.962	1.903	1.93	1.947	1.828	2.037	2.048	2.066	2.038
0	1.575	1.533	1.616	1.502	1.668	1.512	1.589	1.595	1.584	1.547	1.538	1.646	1.455	1.527	1.613	1.612	1.694	1.722	1.605	1.54	1.679	1.686	1.738	1.662	1.658	1.621	1.695	1.684	1.765	1.871	NaN	NaN	NaN	NaN	NaN	NaN	NaN	NaN	NaN	NaN	NaN	NaN	NaN	NaN	NaN	NaN	NaN	NaN	NaN
0	1.423	1.411	1.383	1.404	1.373	1.395	1.402	1.384	1.38	1.413	1.417	1.418	1.407	1.401	1.433	1.428	1.42	1.449	1.489	1.438	1.463	1.458	1.49	1.519	1.55	1.51	1.537	1.569	1.561	1.615	1.603	1.674	1.647	1.685	1.678	1.73	1.697	1.704	1.761	1.766	1.749	1.727	1.773	1.809	1.817	1.86	1.822	1.807	1.815
0	1.428	1.43	1.445	1.416	1.504	1.521	1.465	1.434	1.441	1.478	1.411	1.485	1.425	1.519	1.444	1.521	1.527	1.471	1.484	1.487	1.572	1.504	1.51	1.537	1.544	1.493	1.49	1.591	1.53	1.544	1.499	1.546	1.541	1.553	1.607	1.568	1.57	1.563	1.58	1.617	1.653	1.648	1.64	1.666	1.723	1.726	1.657	1.674	1.695
0	1.539	1.427	1.613	1.504	1.684	1.537	1.457	1.617	1.701	1.664	1.534	1.638	1.634	1.668	1.625	1.827	1.736	1.578	1.618	1.765	1.647	1.721	1.694	1.704	1.709	1.662	1.756	1.929	1.73	1.728	1.604	1.791	1.774	1.817	1.827	1.75	1.85	1.783	1.814	1.835	1.918	1.873	1.861	1.952	2.017	2.085	1.887	1.946	1.937
0	NaN	NaN	NaN	NaN	NaN	NaN	NaN	NaN	NaN	NaN	NaN	NaN	NaN	NaN	NaN	NaN	NaN	NaN	NaN	NaN	NaN	NaN	NaN	NaN	NaN	NaN	NaN	NaN	NaN	NaN	NaN	NaN	NaN	NaN	NaN	NaN	NaN	NaN	NaN	NaN	NaN	NaN	NaN	NaN	NaN	NaN	NaN	NaN	NaN
27	1.372	1.362	1.407	1.356	1.436	1.384	1.337	1.395	1.38	1.43	1.37	1.423	1.363	1.421	1.415	1.474	1.446	1.422	1.416	1.423	1.457	1.458	1.458	1.469	1.455	1.454	1.461	1.501	1.5	1.5	1.429	1.504	1.516	1.488	1.531	1.509	1.526	1.518	1.527	1.558	1.587	1.582	1.57	1.608	1.652	1.68	1.629	1.65	1.661
0	1.411	1.433	1.441	1.385	1.478	1.449	1.425	1.46	1.441	1.508	1.441	1.434	1.436	1.508	1.445	1.517	1.488	1.468	1.484	1.482	1.564	1.476	1.506	1.519	1.521	1.556	1.525	1.614	1.578	1.579	1.522	1.551	1.545	1.551	1.622	1.54	1.577	1.552	1.566	1.599	1.622	1.623	1.589	1.638	1.668	1.702	1.637	1.65	1.671
0	1.521	1.473	1.618	1.461	1.675	1.524	1.569	1.57	1.582	1.666	1.55	1.594	1.642	1.702	1.628	1.669	1.625	1.657	1.607	1.596	1.706	1.658	1.707	1.688	1.595	1.617	1.639	1.77	1.751	1.745	1.727	1.705	1.696	1.746	1.785	1.674	1.772	1.775	1.732	1.736	1.759	1.906	1.858	1.757	1.876	2.024	1.782	1.913	1.955
28	1.395	1.355	1.366	1.401	1.387	1.379	1.374	1.387	1.384	1.412	1.393	1.413	1.395	1.395	1.417	1.43	1.436	1.459	1.435	1.443	1.452	1.495	1.502	1.509	1.466	1.538	1.566	1.573	1.568	1.593	1.638	1.627	1.654	1.671	1.744	1.696	1.75	1.788	1.755	1.827	1.831	1.885	1.895	1.899	1.965	2.022	2.01	2.078	2.078
0	1.4	1.373	1.38	1.369	1.437	1.377	1.36	1.375	1.379	1.409	1.34	1.383	1.361	1.425	1.389	1.452	1.419	1.413	1.41	1.389	1.435	1.434	1.435	1.425	1.45	1.446	1.443	1.497	1.456	1.481	1.449	1.496	1.499	1.493	1.523	1.493	1.536	1.531	1.534	1.578	1.591	1.592	1.613	1.637	1.648	1.68	1.631	1.666	1.699
0	1.393	1.39	1.39	1.389	1.399	1.383	1.379	1.402	1.389	1.432	1.381	1.409	1.401	1.39	1.386	1.408	1.429	1.423	1.411	1.421	1.435	1.424	1.448	1.453	1.45	1.46	1.472	1.466	1.46	1.485	1.478	1.471	1.489	1.497	1.51	1.495	1.501	1.54	1.508	1.54	1.523	1.568	1.546	1.583	1.607	1.618	1.591	1.653	1.644
29	1.415	1.437	1.372	1.415	1.396	1.397	1.414	1.424	1.393	1.455	1.434	1.426	1.433	1.444	1.455	1.465	1.501	1.527	1.563	1.561	1.595	1.618	1.66	1.765	1.802	1.881	1.941	2.04	2.085	2.163	2.15	2.192	2.208	2.187	2.207	2.227	2.209	2.182	2.227	2.201	2.222	2.177	2.194	2.206	2.242	2.189	2.15	2.176	2.176
30	1.417	1.415	1.407	1.41	1.414	1.417	1.426	1.433	1.424	1.442	1.389	1.443	1.422	1.426	1.458	1.443	1.493	1.46	1.526	1.529	1.568	1.583	1.582	1.661	1.679	1.727	1.767	1.836	1.887	1.987	1.994	2.08	2.118	2.138	2.164	2.186	2.184	2.183	2.188	2.215	2.175	2.219	2.22	2.204	2.216	2.206	2.209	2.174	2.201
0	1.443	1.463	1.445	1.46	1.451	1.447	1.461	1.459	1.436	1.488	1.471	1.464	1.469	1.477	1.46	1.46	1.505	1.495	1.485	1.49	1.508	1.513	1.526	1.536	1.544	1.533	1.552	1.573	1.582	1.6	1.593	1.598	1.588	1.633	1.637	1.63	1.64	1.662	1.667	1.679	1.679	1.692	1.693	1.721	1.726	1.74	1.735	1.717	1.755
0	1.441	1.378	1.444	1.427	1.415	1.403	1.406	1.43	1.402	1.452	1.425	1.436	1.438	1.434	1.442	1.431	1.449	1.454	1.449	1.444	1.48	1.472	1.461	1.484	1.478	1.475	1.467	1.502	1.511	1.517	1.524	1.547	1.548	1.534	1.515	1.587	1.52	1.531	1.548	1.563	1.538	1.566	1.61	1.588	1.61	1.656	1.573	1.615	1.605
31	1.385	1.387	1.404	1.399	1.43	1.369	1.381	1.382	1.372	1.435	1.395	1.394	1.384	1.401	1.387	1.423	1.432	1.438	1.438	1.41	1.424	1.444	1.431	1.442	1.451	1.435	1.454	1.495	1.469	1.492	1.462	1.477	1.489	1.475	1.474	1.483	1.481	1.487	1.478	1.492	1.511	1.519	1.513	1.538	1.547	1.55	1.535	1.54	1.55
0	1.417	1.356	1.413	1.408	1.383	1.4	1.4	1.384	1.4	1.399	1.39	1.397	1.411	1.441	1.405	1.415	1.436	1.422	1.439	1.38	1.482	1.454	1.428	1.483	1.453	1.457	1.456	1.445	1.48	1.492	1.484	1.501	1.522	1.539	1.489	1.556	1.502	1.489	1.562	1.57	1.522	1.558	1.577	1.558	1.593	1.588	1.559	1.576	1.586
32	1.451	1.427	1.458	1.476	1.452	1.445	1.483	1.467	1.447	1.491	1.46	1.461	1.465	1.486	1.476	1.488	1.524	1.514	1.508	1.521	1.531	1.542	1.577	1.574	1.598	1.592	1.632	1.641	1.669	1.698	1.714	1.758	1.74	1.777	1.808	1.828	1.843	1.886	1.891	1.914	1.939	1.977	1.97	2.013	2.045	2.082	2.081	2.094	2.129
33	1.378	1.399	1.398	1.392	1.418	1.378	1.397	1.39	1.366	1.428	1.405	1.395	1.394	1.412	1.41	1.411	1.429	1.433	1.435	1.419	1.426	1.436	1.426	1.447	1.427	1.43	1.449	1.467	1.455	1.464	1.457	1.467	1.47	1.46	1.467	1.463	1.471	1.468	1.477	1.501	1.486	1.492	1.507	1.53	1.534	1.524	1.53	1.532	1.522
0	1.377	1.348	1.339	1.346	1.374	1.363	1.379	1.389	1.365	1.403	1.367	1.384	1.367	1.386	1.394	1.352	1.405	1.414	1.395	1.408	1.403	1.433	1.44	1.442	1.452	1.446	1.461	1.478	1.503	1.5	1.504	1.553	1.511	1.52	1.549	1.541	1.584	1.588	1.628	1.629	1.654	1.665	1.656	1.672	1.709	1.758	1.752	1.752	1.784
34	1.412	1.401	1.386	1.397	1.395	1.389	1.398	1.403	1.389	1.422	1.396	1.4	1.394	1.402	1.404	1.402	1.437	1.434	1.439	1.436	1.468	1.481	1.497	1.511	1.524	1.541	1.598	1.66	1.718	1.803	1.89	2.006	2.081	2.179	2.24	2.283	2.293	2.279	2.286	2.3	2.296	2.275	2.278	2.295	2.29	2.297	2.243	2.262	2.276
35	1.37	1.346	1.347	1.355	1.344	1.365	1.376	1.397	1.365	1.388	1.376	1.358	1.355	1.402	1.371	1.382	1.418	1.385	1.389	1.407	1.406	1.416	1.427	1.419	1.43	1.434	1.424	1.449	1.446	1.469	1.461	1.476	1.48	1.475	1.498	1.482	1.502	1.499	1.501	1.517	1.508	1.529	1.515	1.523	1.544	1.545	1.542	1.545	1.562
36	0.9761	1.399	1.352	1.365	1.395	1.38	1.353	1.425	1.387	1.392	1.376	1.374	1.348	1.411	1.388	1.382	1.37	1.388	1.37	1.395	1.382	1.395	1.411	1.396	1.39	1.385	1.419	1.395	1.379	1.424	1.381	1.388	1.419	1.397	1.424	1.396	1.424	1.412	1.441	1.471	1.45	1.451	1.45	1.496	1.496	1.493	1.484	1.484	1.518
37	1.329	1.322	1.32	1.33	1.336	1.339	1.34	1.35	1.326	1.356	1.332	1.342	1.333	1.355	1.35	1.335	1.36	1.353	1.351	1.354	1.363	1.377	1.381	1.379	1.37	1.366	1.38	1.39	1.383	1.389	1.383	1.405	1.408	1.395	1.413	1.404	1.407	1.405	1.414	1.43	1.42	1.439	1.431	1.433	1.45	1.459	1.441	1.438	1.452
0	1.355	1.348	1.36	1.366	1.361	1.373	1.384	1.364	1.386	1.394	1.356	1.366	1.373	1.379	1.37	1.377	1.398	1.389	1.383	1.386	1.409	1.422	1.434	1.436	1.422	1.425	1.454	1.466	1.46	1.48	1.489	1.498	1.512	1.515	1.541	1.525	1.534	1.524	1.546	1.565	1.57	1.578	1.58	1.59	1.622	1.642	1.652	1.626	1.655
38	1.373	1.369	1.355	1.374	1.375	1.383	1.38	1.372	1.368	1.393	1.361	1.363	1.351	1.38	1.373	1.387	1.405	1.39	1.406	1.422	1.409	1.437	1.461	1.461	1.468	1.472	1.493	1.491	1.507	1.527	1.519	1.556	1.571	1.574	1.589	1.609	1.601	1.629	1.642	1.66	1.647	1.713	1.691	1.709	1.736	1.78	1.763	1.773	1.81
0	1.421	1.395	1.504	1.377	1.381	1.386	1.402	1.351	1.406	1.369	1.367	1.452	1.415	1.472	1.387	1.484	1.469	1.388	1.425	1.426	1.526	1.508	1.505	1.542	1.457	1.433	1.582	1.509	1.531	1.601	1.536	1.585	1.567	1.667	1.595	1.704	1.652	1.602	1.754	1.711	1.691	1.766	1.748	1.831	1.792	1.837	1.867	1.877	1.96
0	NaN	NaN	NaN	NaN	NaN	NaN	NaN	NaN	NaN	NaN	NaN	NaN	NaN	NaN	NaN	NaN	NaN	NaN	NaN	NaN	NaN	NaN	NaN	NaN	NaN	NaN	NaN	NaN	NaN	NaN	NaN	NaN	NaN	NaN	NaN	NaN	NaN	NaN	NaN	NaN	NaN	NaN	NaN	NaN	NaN	NaN	NaN	NaN	NaN
39	1.401	1.381	1.386	1.372	1.376	1.371	1.369	1.393	1.358	1.389	1.373	1.393	1.382	1.395	1.407	1.407	1.413	1.436	1.431	1.412	1.409	1.445	1.435	1.433	1.428	1.411	1.457	1.441	1.464	1.467	1.445	1.465	1.481	1.46	1.482	1.508	1.456	1.479	1.488	1.493	1.506	1.494	1.518	1.538	1.547	1.569	1.547	1.552	1.561
40	1.378	1.38	1.391	1.419	1.434	1.417	1.42	1.421	1.395	1.427	1.414	1.402	1.42	1.42	1.404	1.412	1.452	1.444	1.391	1.434	1.44	1.467	1.449	1.453	1.458	1.451	1.478	1.481	1.447	1.484	1.473	1.472	1.504	1.493	1.503	1.493	1.508	1.5	1.51	1.53	1.513	1.557	1.518	1.56	1.533	1.591	1.549	1.551	1.574
0	1.385	1.379	1.384	1.383	1.41	1.359	1.365	1.39	1.351	1.407	1.34	1.399	1.392	1.428	1.423	1.41	1.41	1.424	1.434	1.449	1.418	1.447	1.46	1.47	1.45	1.456	1.483	1.484	1.523	1.543	1.493	1.554	1.527	1.578	1.583	1.565	1.561	1.583	1.59	1.622	1.627	1.619	1.626	1.675	1.68	1.691	1.649	1.678	1.693
0	1.434	1.372	1.414	1.393	1.398	1.401	1.389	1.435	1.384	1.423	1.392	1.369	1.428	1.385	1.434	1.412	1.438	1.432	1.451	1.443	1.448	1.489	1.482	1.498	1.478	1.496	1.483	1.501	1.49	1.537	1.526	1.525	1.542	1.53	1.544	1.551	1.551	1.558	1.56	1.572	1.568	1.608	1.592	1.594	1.622	1.631	1.634	1.651	1.639
0	1.414	1.382	1.39	1.41	1.45	1.46	1.466	1.47	1.4	1.462	1.408	1.418	1.407	1.412	1.426	1.431	1.472	1.425	1.443	1.407	1.452	1.437	1.462	1.462	1.458	1.474	1.485	1.485	1.451	1.44	1.463	1.483	1.511	1.471	1.475	1.489	1.494	1.498	1.484	1.508	1.509	1.539	1.511	1.535	1.526	1.589	1.534	1.555	1.57
41	1.444	1.405	1.397	1.367	1.427	1.375	1.389	1.39	1.394	1.426	1.397	1.419	1.407	1.416	1.438	1.425	1.431	1.439	1.445	1.444	1.456	1.477	1.49	1.486	1.474	1.508	1.514	1.541	1.582	1.612	1.589	1.653	1.636	1.648	1.653	1.693	1.654	1.668	1.687	1.72	1.703	1.748	1.759	1.774	1.803	1.815	1.815	1.819	1.846
42	1.375	1.364	1.357	1.371	1.363	1.368	1.357	1.379	1.376	1.381	1.368	1.354	1.382	1.358	1.369	1.355	1.401	1.371	1.381	1.388	1.381	1.402	1.395	1.387	1.397	1.395	1.416	1.437	1.43	1.452	1.437	1.461	1.465	1.475	1.471	1.465	1.489	1.503	1.555	1.606	1.638	1.715	1.769	1.837	1.865	1.94	2.009	2.077	2.135
43	1.372	1.37	1.353	1.356	1.361	1.369	1.357	1.382	1.344	1.373	1.371	1.367	1.378	1.365	1.392	1.378	1.406	1.397	1.384	1.409	1.409	1.431	1.416	1.434	1.441	1.438	1.44	1.462	1.469	1.482	1.467	1.495	1.481	1.505	1.514	1.522	1.527	1.543	1.547	1.58	1.564	1.593	1.598	1.616	1.629	1.65	1.647	1.667	1.653
0	NaN	NaN	NaN	NaN	NaN	NaN	NaN	NaN	NaN	NaN	NaN	NaN	NaN	NaN	NaN	NaN	NaN	NaN	NaN	NaN	NaN	NaN	NaN	NaN	NaN	NaN	NaN	NaN	NaN	NaN	NaN	NaN	NaN	NaN	NaN	NaN	NaN	NaN	NaN	NaN	NaN	NaN	NaN	NaN	NaN	NaN	NaN	NaN	NaN
0	1.444	1.632	1.601	1.6	1.343	1.579	1.476	1.665	1.538	1.469	1.569	1.447	1.52	1.541	1.466	1.506	1.481	1.658	1.42	1.506	1.603	1.642	1.608	1.599	1.532	1.55	1.624	1.667	1.689	1.636	1.595	1.714	1.688	1.578	1.805	1.726	1.68	1.681	1.712	1.588	1.729	1.797	1.845	1.751	1.795	1.89	1.836	1.943	1.867
0	NaN	NaN	NaN	NaN	NaN	NaN	NaN	NaN	NaN	NaN	NaN	NaN	NaN	NaN	NaN	NaN	NaN	NaN	NaN	NaN	NaN	NaN	NaN	NaN	NaN	NaN	NaN	NaN	NaN	NaN	NaN	NaN	NaN	NaN	NaN	NaN	NaN	NaN	NaN	NaN	NaN	NaN	NaN	NaN	NaN	NaN	NaN	NaN	NaN
44	1.373	1.376	1.359	1.362	1.362	1.389	1.369	1.378	1.361	1.385	1.385	1.367	1.387	1.389	1.395	1.386	1.42	1.402	1.388	1.42	1.424	1.424	1.438	1.43	1.427	1.45	1.444	1.472	1.481	1.467	1.463	1.479	1.484	1.488	1.461	1.483	1.497	1.506	1.547	1.634	1.675	1.746	1.822	1.901	1.991	2.054	2.11	2.15	2.184
0	2.197	1.446	1.543	1.642	1.622	1.616	1.642	1.596	1.672	1.594	1.393	1.646	1.67	1.608	1.475	1.586	1.55	1.714	1.77	1.729	1.931	1.525	1.69	1.653	1.833	1.638	1.875	1.6	1.633	1.851	1.555	1.669	1.871	1.752	1.697	1.816	1.758	1.745	1.795	2.037	1.842	1.823	1.94	1.892	1.825	1.951	1.94	1.958	1.844
45	1.394	1.426	1.387	1.388	1.407	1.38	1.361	1.391	1.374	1.433	1.334	1.393	1.425	1.439	1.458	1.472	1.442	1.464	1.482	1.46	1.47	1.517	1.544	1.563	1.563	1.57	1.615	1.61	1.709	1.725	1.673	1.76	1.784	1.823	1.851	1.907	1.888	1.912	1.953	1.943	1.994	2.019	2.01	2.124	2.124	2.193	2.168	2.189	2.203
0	1.394	1.356	1.358	1.362	1.397	1.389	1.395	1.403	1.369	1.401	1.363	1.36	1.362	1.371	1.371	1.385	1.417	1.386	1.379	1.36	1.392	1.405	1.427	1.41	1.41	1.425	1.418	1.438	1.403	1.425	1.425	1.429	1.446	1.441	1.435	1.437	1.454	1.453	1.456	1.48	1.477	1.505	1.508	1.511	1.499	1.584	1.523	1.553	1.573
0	1.407	1.518	1.712	1.571	1.535	1.678	1.602	1.481	1.604	1.632	1.604	1.558	NaN	NaN	NaN	NaN	NaN	NaN	NaN	NaN	NaN	NaN	NaN	NaN	NaN	NaN	NaN	NaN	NaN	NaN	NaN	NaN	NaN	NaN	NaN	NaN	NaN	NaN	NaN	NaN	NaN	NaN	NaN	NaN	NaN	NaN	NaN	NaN	NaN
0	1.63	1.464	1.648	NaN	NaN	NaN	NaN	NaN	NaN	NaN	NaN	NaN	NaN	NaN	NaN	NaN	NaN	NaN	NaN	NaN	NaN	NaN	NaN	NaN	NaN	NaN	NaN	NaN	NaN	NaN	NaN	NaN	NaN	NaN	NaN	NaN	NaN	NaN	NaN	NaN	NaN	NaN	NaN	NaN	NaN	NaN	NaN	NaN	NaN
46	1.409	1.373	1.42	1.414	1.44	1.341	1.401	1.379	1.375	1.433	1.35	1.436	1.41	1.431	1.409	1.379	1.368	1.395	1.418	1.472	1.529	1.436	1.472	1.472	1.441	1.433	1.577	1.558	1.542	1.563	1.447	1.627	1.547	1.61	1.579	1.727	1.644	1.663	1.652	1.755	1.66	1.73	1.711	1.774	1.829	1.825	1.763	1.829	1.741
0	1.49	1.427	1.52	1.469	1.529	1.526	1.572	1.459	1.646	1.455	NaN	NaN	NaN	NaN	NaN	NaN	NaN	NaN	NaN	NaN	NaN	NaN	NaN	NaN	NaN	NaN	NaN	NaN	NaN	NaN	NaN	NaN	NaN	NaN	NaN	NaN	NaN	NaN	NaN	NaN	NaN	NaN	NaN	NaN	NaN	NaN	NaN	NaN	NaN
0	1.517	1.442	1.5	1.517	1.476	1.478	1.6	1.429	1.522	1.626	1.555	1.456	1.459	1.479	1.446	1.52	1.432	1.527	1.502	1.536	1.516	1.593	1.595	1.508	1.567	1.621	1.702	1.63	1.693	1.791	1.641	1.629	1.671	1.779	1.694	1.866	1.658	1.674	1.718	1.745	1.672	1.833	1.735	1.765	1.815	1.827	1.842	1.751	1.805
0	1.415	1.391	1.35	1.399	1.405	1.396	1.409	1.415	1.385	1.41	1.398	1.369	1.416	1.405	1.43	1.426	1.444	1.445	1.455	1.462	1.49	1.499	1.494	1.507	1.505	1.525	1.528	1.594	1.562	1.597	1.601	1.625	1.615	1.663	1.647	1.664	1.703	1.684	1.725	1.738	1.75	1.745	1.808	1.812	1.818	1.825	1.831	1.877	1.862
47	1.387	1.378	1.366	1.365	1.375	1.384	1.382	1.394	1.395	1.408	1.417	1.413	1.454	1.493	1.646	1.872	2.041	2.118	2.136	2.137	2.137	2.143	2.127	2.171	2.155	2.091	2.143	2.132	2.172	2.154	2.136	2.142	2.195	2.193	2.179	2.212	2.206	2.182	2.234	2.294	NaN	NaN	NaN	NaN	NaN	NaN	NaN	NaN	NaN
48	1.391	1.429	1.404	1.384	1.398	1.434	1.45	1.406	1.397	1.422	1.416	1.387	1.428	1.414	1.436	1.411	1.453	1.462	1.443	1.419	1.475	1.518	1.458	1.511	1.474	1.503	1.571	1.566	1.608	1.552	1.574	1.593	1.624	1.686	1.627	1.634	1.591	1.603	1.69	1.715	1.675	1.76	1.692	1.718	1.747	1.811	1.782	1.781	1.854
0	1.382	1.413	1.374	1.375	1.387	1.38	1.409	1.412	1.353	1.467	1.385	1.417	1.404	1.397	1.403	1.37	1.423	1.415	1.411	1.419	1.445	1.45	1.406	1.448	1.465	1.422	1.47	1.456	1.461	1.491	1.463	1.503	1.498	1.533	1.519	1.531	1.502	1.53	1.542	1.546	1.539	1.541	1.536	1.574	1.58	1.574	1.581	1.608	1.526
0	1.433	1.392	1.37	1.394	1.476	1.447	1.406	1.438	1.383	1.444	1.394	1.393	1.435	1.396	1.396	1.412	1.451	1.406	1.413	1.426	1.43	1.47	1.497	1.406	1.447	1.487	1.485	1.486	1.471	1.484	1.51	1.497	1.474	1.501	1.477	1.501	1.501	1.549	1.549	1.544	1.555	1.595	1.534	1.619	1.648	1.648	1.57	1.619	1.641
49	1.401	1.372	1.404	1.387	1.346	1.354	1.383	1.394	1.42	1.44	1.327	1.371	1.429	1.392	1.33	1.407	1.378	1.389	1.41	1.456	1.459	1.497	1.476	1.453	1.445	1.429	1.534	1.519	1.516	1.513	1.498	1.622	1.563	1.621	1.589	1.616	1.635	1.683	1.66	1.799	1.717	1.684	1.71	1.811	1.732	1.808	1.837	1.879	1.839
0	1.416	1.393	1.391	1.418	1.437	1.421	1.425	1.448	1.397	1.449	1.405	1.396	1.406	1.417	1.418	1.424	1.462	1.431	1.44	1.445	1.473	1.464	1.473	1.474	1.481	1.491	1.506	1.519	1.502	1.509	1.521	1.538	1.549	1.546	1.556	1.55	1.553	1.56	1.58	1.586	1.597	1.633	1.609	1.648	1.665	1.718	1.671	1.673	1.736
50	1.38	1.363	1.345	1.369	1.378	1.379	1.372	1.38	1.363	1.393	1.345	1.392	1.378	1.388	1.401	1.381	1.387	1.4	1.396	1.41	1.428	1.442	1.427	1.425	1.422	1.428	1.463	1.455	1.464	1.473	1.454	1.477	1.48	1.498	1.496	1.494	1.492	1.497	1.52	1.518	1.52	1.525	1.524	1.558	1.556	1.57	1.543	1.579	1.583
0	1.368	1.378	1.352	1.365	1.358	1.381	1.387	1.387	1.342	1.37	1.362	1.358	1.38	1.375	1.379	1.375	1.365	1.389	1.364	1.398	1.404	NaN	NaN	NaN	NaN	NaN	NaN	NaN	NaN	NaN	NaN	NaN	NaN	NaN	NaN	NaN	NaN	NaN	NaN	NaN	NaN	NaN	NaN	NaN	NaN	NaN	NaN	NaN	NaN
51	1.637	1.522	1.483	1.534	1.524	1.547	1.517	1.559	1.511	1.564	1.627	1.579	1.627	1.622	1.633	1.501	1.724	1.574	1.598	1.672	1.717	1.741	1.718	1.784	1.657	1.722	1.749	1.741	1.705	1.736	1.851	1.873	1.865	1.91	1.809	1.971	1.842	1.869	1.81	1.937	1.813	1.922	1.959	1.891	1.922	2.051	2.033	2.01	1.967
52	1.394	1.435	1.422	1.433	1.447	1.429	1.443	1.407	1.412	1.446	1.445	1.423	1.417	1.456	1.433	1.422	1.438	1.43	1.433	1.435	1.467	1.467	1.46	1.46	1.455	1.474	1.508	1.497	1.557	1.523	1.524	1.544	1.584	1.564	1.579	1.597	1.545	1.567	1.603	1.627	1.616	1.656	1.633	1.686	1.676	1.7	1.705	1.693	1.753
0	1.632	1.497	1.532	1.46	1.536	1.703	1.596	1.614	1.531	1.521	1.523	1.666	1.65	1.632	1.513	1.654	1.551	1.706	1.622	1.711	1.551	1.615	1.648	1.658	1.664	1.786	1.766	1.804	1.793	1.802	1.81	1.785	1.782	2.082	1.844	1.912	1.903	1.909	2.04	1.883	2.066	1.947	2.03	1.976	2.074	2.095	2.018	2.025	2.056
0	1.401	1.395	1.397	1.401	1.436	1.412	1.422	1.41	1.409	1.429	1.432	1.392	1.425	1.44	1.433	1.442	1.471	1.445	1.457	1.447	1.496	1.476	1.504	1.514	1.526	1.529	1.54	1.561	1.566	1.608	1.609	1.602	1.677	1.66	1.675	1.675	1.676	1.708	1.724	1.747	1.789	1.803	1.824	1.85	1.834	1.921	1.885	1.897	1.964
53	1.405	1.395	1.39	1.425	1.449	1.425	1.402	1.402	1.39	1.442	1.396	1.372	1.408	1.432	1.387	1.417	1.452	1.428	1.422	1.445	1.458	1.469	1.456	1.475	1.484	1.517	1.511	1.51	1.547	1.559	1.543	1.567	1.594	1.584	1.609	1.604	1.601	1.647	1.648	1.654	1.711	1.704	1.71	1.742	1.764	1.778	1.722	1.762	1.798
0	1.383	1.368	1.358	1.378	1.372	1.368	1.369	1.384	1.353	1.408	1.364	1.372	1.38	1.396	1.377	1.383	1.416	1.377	1.386	1.398	1.404	1.417	1.412	1.447	1.426	1.414	1.461	1.467	1.45	1.456	1.444	1.486	1.473	1.484	1.501	1.497	1.515	1.502	1.536	1.552	1.526	1.567	1.567	1.588	1.595	1.627	1.601	1.631	1.619
54	1.442	1.446	1.446	1.43	1.486	1.443	1.447	1.439	1.425	1.491	1.471	1.461	1.473	1.491	1.457	1.471	1.483	1.488	1.489	1.495	1.523	1.527	1.516	1.55	1.556	1.566	1.61	1.615	1.652	1.658	1.665	1.685	1.715	1.767	1.794	1.801	1.772	1.87	1.892	1.938	1.997	2.052	2.053	2.034	2.118	2.151	2.159	2.179	2.205
0	1.414	1.421	1.378	1.406	1.433	1.374	1.374	1.411	1.398	1.42	1.41	1.369	1.427	1.435	1.391	1.431	1.474	1.447	1.438	1.466	1.463	1.483	1.483	1.489	1.503	1.496	1.545	1.538	1.566	1.586	1.57	1.602	1.61	1.616	1.665	1.642	1.656	1.688	1.696	1.711	1.757	1.734	1.769	1.8	1.802	1.826	1.795	1.836	1.86
0	1.397	1.437	1.431	1.459	1.387	1.376	1.445	1.443	1.441	1.462	1.424	1.39	1.442	1.441	1.416	1.432	1.461	1.432	1.464	1.442	1.476	1.474	1.469	1.534	1.453	1.521	1.534	1.477	1.55	1.542	1.538	1.52	1.557	1.566	1.535	1.576	1.589	1.577	1.629	1.564	1.579	1.612	1.584	1.61	1.613	1.691	1.632	1.65	1.695
55	1.466	1.421	1.438	1.409	1.429	1.436	1.522	1.422	1.382	1.468	1.465	1.464	1.419	1.475	1.422	1.463	1.481	1.477	1.435	1.525	1.5	1.449	1.467	1.517	1.555	1.561	1.632	1.581	1.651	1.555	1.585	1.631	1.645	1.671	1.685	1.633	1.605	1.713	1.668	1.702	1.756	1.682	1.682	1.789	1.764	1.745	1.732	1.766	1.746
0	1.408	1.461	1.403	1.4	1.426	1.462	1.47	1.457	1.43	1.467	1.484	1.492	1.447	1.454	1.408	1.442	1.487	1.497	1.494	1.526	1.481	1.463	1.489	1.539	1.512	1.519	1.532	1.545	1.586	1.515	1.512	1.563	1.524	1.559	1.591	1.53	1.536	1.549	1.572	1.579	1.576	1.619	1.589	1.661	1.651	1.674	1.658	1.69	1.65
0	1.405	1.41	1.352	1.391	1.37	1.397	1.41	1.408	1.376	1.377	1.351	1.392	1.411	1.393	1.416	1.396	1.404	1.388	1.397	1.433	1.402	1.446	1.471	1.513	1.502	1.497	1.505	1.54	1.498	1.467	1.526	1.578	1.561	1.58	1.562	1.544	1.594	1.578	1.591	1.586	1.632	1.673	1.665	1.704	1.672	1.763	1.671	1.685	1.671
0	1.393	1.38	1.405	1.413	1.382	1.422	1.419	1.444	1.459	1.437	1.441	1.392	1.426	1.433	1.434	1.42	1.486	1.44	1.452	1.44	1.521	1.504	1.486	1.59	1.471	1.532	1.531	1.515	1.575	1.566	1.583	1.554	1.612	1.696	1.65	1.646	1.658	1.648	1.703	1.681	1.677	1.706	1.685	1.728	1.678	1.78	1.745	1.743	1.806
0	1.385	1.372	1.347	1.372	1.38	1.372	1.382	1.389	1.366	1.407	1.367	1.396	1.384	1.407	1.396	1.398	1.444	1.4	1.395	1.412	1.411	1.438	1.423	1.487	1.464	1.46	1.502	1.524	1.497	1.47	1.485	1.541	1.54	1.557	1.564	1.554	1.579	1.582	1.607	1.619	1.649	1.672	1.65	1.707	1.702	1.725	1.709	1.758	1.716
56	1.393	1.41	1.39	1.408	1.437	1.391	1.401	1.428	1.404	1.458	1.414	1.387	1.427	1.443	1.41	1.435	1.476	1.46	1.444	1.454	1.466	1.474	1.466	1.485	1.485	1.485	1.506	1.497	1.543	1.555	1.564	1.58	1.629	1.614	1.659	1.651	1.664	1.695	1.722	1.774	1.838	1.804	1.843	1.857	1.896	1.923	1.929	1.955	1.978
57	1.391	1.375	1.338	1.371	1.394	1.395	1.404	1.362	1.385	1.393	1.378	1.357	1.39	1.375	1.377	1.385	1.407	1.386	1.399	1.413	1.39	1.441	1.437	1.451	1.442	1.442	1.477	1.497	1.496	1.472	1.497	1.556	1.523	1.58	1.569	1.566	1.574	1.588	1.628	1.626	1.682	1.66	1.723	1.761	1.763	1.798	1.78	1.825	1.812
58	1.412	1.434	1.345	1.37	1.368	1.392	1.418	1.367	1.394	1.379	1.37	1.438	1.396	1.411	1.408	1.391	1.41	1.419	1.426	1.429	1.402	1.44	1.471	1.491	1.49	1.488	1.527	1.551	1.532	1.492	1.545	1.583	1.571	1.629	1.646	1.586	1.622	1.634	1.714	1.672	1.734	1.741	1.737	1.792	1.766	1.814	1.779	1.833	1.812
59	1.398	1.453	1.484	1.434	1.44	1.405	1.441	1.424	1.452	1.482	1.478	1.454	1.429	1.473	1.43	1.478	1.498	1.469	1.486	1.522	1.469	1.499	1.525	1.522	1.528	1.585	1.606	1.563	1.622	1.54	1.595	1.613	1.614	1.675	1.671	1.694	1.629	1.658	1.699	1.742	1.734	1.723	1.741	1.825	1.888	1.819	1.766	1.896	1.828
0	1.37	1.426	1.442	1.436	1.378	1.394	1.427	1.443	1.444	1.473	1.444	1.43	1.405	1.443	1.442	1.418	1.47	1.452	1.445	1.439	1.521	1.504	1.501	1.587	1.48	1.543	1.556	1.547	1.564	1.575	1.59	1.597	1.619	1.622	1.632	1.626	1.635	1.676	1.709	1.691	1.68	1.716	1.682	1.703	1.702	1.78	1.754	1.722	1.781
0	1.346	1.436	1.468	1.402	1.37	1.392	1.463	1.431	1.418	1.459	1.462	1.426	1.421	1.404	1.395	1.414	1.437	1.448	1.459	1.432	1.464	1.447	1.469	1.505	1.423	1.465	1.491	1.472	1.519	1.487	1.501	1.51	1.526	1.562	1.554	1.558	1.558	1.577	1.638	1.62	1.595	1.63	1.617	1.655	1.662	1.768	1.704	1.717	1.749
60	1.37	1.367	1.38	1.367	1.397	1.353	1.382	1.373	1.393	1.404	1.354	1.366	1.382	1.385	1.385	1.409	1.393	1.393	1.4	1.448	1.398	1.443	1.448	1.482	1.483	1.459	1.499	1.515	1.488	1.492	1.541	1.571	1.547	1.576	1.605	1.581	1.618	1.646	1.66	1.683	1.719	1.706	1.731	1.73	1.746	1.815	1.749	1.767	1.776
0	1.45	1.466	1.46	1.492	1.503	1.423	1.479	1.404	1.448	1.492	1.501	1.454	1.471	1.455	1.447	1.519	1.497	1.487	1.484	1.545	1.529	1.526	1.562	1.585	1.602	1.648	1.637	1.652	1.693	1.626	1.685	1.672	1.699	1.721	1.737	1.759	1.695	1.767	1.766	1.815	1.81	1.764	1.806	1.887	1.957	1.841	1.89	1.87	1.918
61	1.388	1.404	1.359	1.419	1.39	1.414	1.386	1.373	1.468	1.425	1.408	1.381	1.43	1.369	1.403	1.44	1.44	1.418	1.428	1.475	1.485	1.482	1.485	1.526	1.517	1.496	1.571	1.616	1.581	1.571	1.622	1.655	1.705	1.718	1.752	1.777	1.821	1.859	1.895	1.918	1.91	1.951	1.973	1.993	2.033	2.088	2.106	2.126	2.161
62	1.401	1.408	1.392	1.43	1.415	1.39	1.415	1.416	1.419	1.469	1.427	1.408	1.434	1.465	1.429	1.434	1.475	1.473	1.46	1.471	1.485	1.486	1.474	1.504	1.484	1.499	1.505	1.521	1.525	1.551	1.55	1.543	1.578	1.565	1.608	1.625	1.602	1.64	1.652	1.672	1.695	1.7	1.731	1.742	1.77	1.797	1.801	1.862	1.844
63	1.421	1.395	1.381	1.381	1.393	1.375	1.399	1.401	1.402	1.409	1.414	1.465	1.415	1.392	1.417	1.442	1.513	1.47	1.408	1.472	1.503	1.495	1.491	1.572	1.578	1.605	1.595	1.678	1.665	1.695	1.705	1.765	1.798	1.837	1.882	1.931	1.909	1.977	2.001	2.053	2.03	2.073	2.11	2.155	2.165	2.192	2.165	2.208	2.24
0	1.41	1.404	1.417	1.427	1.431	1.4	1.454	1.441	1.444	1.477	1.445	1.439	1.467	1.464	1.466	1.451	1.486	1.478	1.463	1.502	1.535	1.51	1.498	1.548	1.525	1.505	1.57	1.569	1.598	1.592	1.593	1.606	1.661	1.658	1.653	1.671	1.645	1.681	1.686	1.687	1.7	1.745	1.735	1.735	1.782	1.774	1.784	1.802	1.826
0	NaN	NaN	NaN	NaN	NaN	NaN	NaN	NaN	NaN	NaN	NaN	NaN	NaN	NaN	NaN	NaN	NaN	NaN	NaN	NaN	NaN	NaN	NaN	NaN	NaN	NaN	NaN	NaN	NaN	NaN	NaN	NaN	NaN	NaN	NaN	NaN	NaN	NaN	NaN	NaN	NaN	NaN	NaN	NaN	NaN	NaN	NaN	NaN	NaN
0	1.42	1.401	NaN	NaN	NaN	NaN	NaN	NaN	NaN	NaN	NaN	NaN	NaN	NaN	NaN	NaN	NaN	NaN	NaN	NaN	NaN	NaN	NaN	NaN	NaN	NaN	NaN	NaN	NaN	NaN	NaN	NaN	NaN	NaN	NaN	NaN	NaN	NaN	NaN	NaN	NaN	NaN	NaN	NaN	NaN	NaN	NaN	NaN	NaN
0	1.395	1.41	1.4	1.423	1.38	1.41	1.407	1.405	1.365	1.442	1.42	1.399	1.395	1.389	1.411	1.394	1.434	1.422	1.396	1.391	1.421	1.422	1.413	1.453	1.424	1.422	1.445	1.431	1.43	1.45	1.425	1.428	1.431	1.434	1.455	1.442	1.439	1.436	1.453	1.477	1.459	1.454	1.455	1.465	1.473	1.491	1.465	1.47	1.493
0	1.408	1.381	1.38	1.376	1.391	1.399	1.394	1.369	1.403	1.407	1.393	1.393	1.426	1.399	1.405	1.423	1.452	1.453	1.434	1.473	1.48	1.497	1.493	1.558	1.552	1.55	1.577	1.607	1.584	1.629	1.624	1.654	1.666	1.684	1.718	1.689	1.723	1.732	1.76	1.785	1.793	1.794	1.797	1.867	1.839	1.904	1.854	1.879	1.892
0	1.392	1.406	1.401	1.434	1.418	1.389	1.434	1.423	1.458	1.469	1.423	1.436	1.442	1.461	1.466	1.451	1.473	1.481	1.44	1.473	1.515	1.471	1.473	1.546	1.519	1.549	1.538	1.558	1.545	1.601	1.604	1.592	1.635	1.633	1.641	1.646	1.616	1.665	1.687	1.712	1.67	1.733	1.75	1.784	1.783	1.764	1.81	1.841	1.8
0	1.411	1.422	1.383	1.39	1.405	1.375	1.398	1.368	1.418	1.431	NaN	NaN	NaN	NaN	NaN	NaN	NaN	NaN	NaN	NaN	NaN	NaN	NaN	NaN	NaN	NaN	NaN	NaN	NaN	NaN	NaN	NaN	NaN	NaN	NaN	NaN	NaN	NaN	NaN	NaN	NaN	NaN	NaN	NaN	NaN	NaN	NaN	NaN	NaN
0	NaN	NaN	NaN	NaN	NaN	NaN	NaN	NaN	NaN	NaN	NaN	NaN	NaN	NaN	NaN	NaN	NaN	NaN	NaN	NaN	NaN	NaN	NaN	NaN	NaN	NaN	NaN	NaN	NaN	NaN	NaN	NaN	NaN	NaN	NaN	NaN	NaN	NaN	NaN	NaN	NaN	NaN	NaN	NaN	NaN	NaN	NaN	NaN	NaN
0	NaN	NaN	NaN	NaN	NaN	NaN	NaN	NaN	NaN	NaN	NaN	NaN	NaN	NaN	NaN	NaN	NaN	NaN	NaN	NaN	NaN	NaN	NaN	NaN	NaN	NaN	NaN	NaN	NaN	NaN	NaN	NaN	NaN	NaN	NaN	NaN	NaN	NaN	NaN	NaN	NaN	NaN	NaN	NaN	NaN	NaN	NaN	NaN	NaN
0	1.413	1.405	1.377	1.376	1.387	1.388	1.393	1.384	1.406	1.42	1.392	1.393	1.392	1.397	1.4	1.425	1.439	1.424	1.421	1.437	1.445	1.477	1.464	1.52	1.521	1.522	1.551	1.568	1.555	1.569	1.602	1.629	1.628	1.645	1.68	1.684	1.701	1.701	1.73	1.761	1.766	1.782	1.786	1.811	1.839	1.853	1.833	1.851	1.843
64	1.448	1.461	1.428	1.55	1.488	1.485	1.527	1.529	1.525	1.571	1.488	1.544	1.574	1.532	1.58	1.542	1.604	1.576	1.506	1.612	1.621	1.544	1.593	1.609	1.58	1.573	1.615	1.616	1.64	1.631	1.665	1.619	1.68	1.661	1.68	1.699	1.671	1.71	1.727	1.731	1.757	1.784	1.784	1.822	1.843	1.885	1.897	1.943	1.922
0	1.412	1.4	1.391	1.408	1.391	1.388	1.393	1.393	1.381	1.425	1.42	1.415	1.394	1.382	1.391	1.412	1.418	1.428	1.391	1.396	1.416	1.426	1.402	1.454	1.438	1.437	1.442	1.435	1.448	1.459	1.449	1.468	1.456	1.456	1.483	1.458	1.474	1.472	1.495	1.511	1.503	1.509	1.512	1.527	1.543	1.566	1.553	1.573	1.589
0	1.375	1.419	1.395	1.433	1.418	1.37	1.426	1.402	1.446	1.454	1.391	1.441	1.434	1.42	1.435	1.434	1.47	1.453	1.416	1.48	1.491	1.46	1.463	1.499	1.461	1.459	1.462	1.471	1.509	1.499	1.514	1.529	1.564	1.542	1.535	1.568	1.535	1.535	1.559	1.577	1.575	1.602	1.602	1.614	1.646	1.608	1.646	1.645	1.643
0	NaN	NaN	NaN	NaN	NaN	NaN	NaN	NaN	NaN	NaN	NaN	NaN	NaN	NaN	NaN	NaN	NaN	NaN	NaN	NaN	NaN	NaN	NaN	NaN	NaN	NaN	NaN	NaN	NaN	NaN	NaN	NaN	NaN	NaN	NaN	NaN	NaN	NaN	NaN	NaN	NaN	NaN	NaN	NaN	NaN	NaN	NaN	NaN	NaN
65	1.353	1.363	1.341	1.368	1.348	1.355	1.362	1.36	1.358	1.372	1.363	1.354	1.375	1.361	1.37	1.383	1.398	1.39	1.388	1.408	1.417	1.413	1.426	1.454	1.444	1.451	1.473	1.472	1.503	1.515	1.518	1.544	1.561	1.523	1.56	1.586	1.568	1.609	1.596	1.633	1.632	1.67	1.692	1.706	1.732	1.705	1.736	1.724	1.755
0	1.407	1.406	1.381	1.43	1.43	1.413	1.405	1.418	1.439	1.468	1.388	1.408	1.414	1.454	1.433	1.43	1.457	1.452	1.436	1.462	1.472	1.442	1.461	1.476	1.461	1.479	1.479	1.485	1.483	1.496	1.491	1.502	1.55	1.539	1.596	1.603	1.576	1.624	1.602	NaN	NaN	NaN	NaN	NaN	NaN	NaN	NaN	NaN	NaN
0	1.38	1.377	1.364	1.366	1.367	1.349	1.368	1.379	1.37	1.395	1.391	1.393	1.355	1.4	1.387	1.398	1.406	1.41	1.398	1.412	1.427	1.438	1.442	1.46	1.468	1.459	1.499	1.523	1.523	1.524	1.527	1.558	1.564	1.585	1.602	1.611	1.614	1.64	1.651	1.659	1.678	1.705	1.746	1.751	1.768	NaN	NaN	NaN	NaN
66	1.485	1.402	1.393	1.404	1.434	1.39	1.418	1.39	1.452	1.435	1.457	1.475	1.436	1.391	1.434	1.488	1.458	1.476	1.36	1.424	1.475	1.472	1.444	1.563	1.533	1.512	1.558	1.571	1.56	1.576	1.635	1.643	1.66	1.696	1.647	1.661	1.649	1.759	1.775	1.749	1.777	1.812	1.774	1.742	1.796	1.871	1.841	1.831	1.85
0	2.065	2.072	2.027	2.062	NaN	NaN	NaN	NaN	NaN	NaN	NaN	NaN	NaN	NaN	NaN	NaN	NaN	NaN	NaN	NaN	NaN	NaN	NaN	NaN	NaN	NaN	NaN	NaN	NaN	NaN	NaN	NaN	NaN	NaN	NaN	NaN	NaN	NaN	NaN	NaN	NaN	NaN	NaN	NaN	NaN	NaN	NaN	NaN	NaN
0	1.954	1.967	1.944	1.945	1.949	2.009	2.03	2.062	2.031	2.069	2.047	2.052	2.054	2.065	2.089	2.057	2.085	2.065	2.054	1.654	1.663	1.639	1.697	1.679	1.704	1.703	1.733	1.763	1.767	2.106	1.772	1.956	2.02	1.938	2.186	2.198	2.169	2.209	2.18	2.222	2.199	2.202	2.216	2.223	2.238	2.2	2.029	2.22	2.203
0	1.415	1.406	1.375	1.401	1.394	1.403	1.382	1.38	1.38	1.431	1.427	1.425	1.422	1.406	1.415	1.437	1.423	1.455	1.422	1.424	1.446	1.454	1.447	1.48	1.469	1.454	1.485	1.488	1.489	1.514	1.504	1.525	1.538	1.554	1.59	1.567	1.581	1.602	1.651	1.647	1.662	1.701	1.743	1.737	1.746	1.788	1.788	1.841	1.838
0	1.386	1.377	1.382	1.407	1.433	1.413	1.441	1.424	1.42	1.445	1.392	1.436	1.465	1.411	1.446	1.455	1.448	1.439	NaN	NaN	NaN	NaN	NaN	NaN	NaN	NaN	NaN	NaN	NaN	NaN	NaN	NaN	NaN	NaN	NaN	NaN	NaN	NaN	NaN	NaN	NaN	NaN	NaN	NaN	NaN	NaN	NaN	NaN	NaN
0	1.329	1.341	1.357	1.369	1.378	1.354	1.376	1.34	1.384	1.354	1.348	1.383	1.387	1.332	1.38	1.395	1.382	1.4	1.384	1.348	1.367	1.384	1.394	1.414	1.415	1.411	1.395	1.391	1.365	1.407	1.413	1.414	1.389	1.396	1.418	1.426	1.413	1.438	1.418	1.435	1.47	1.441	1.428	1.458	1.451	1.458	1.466	1.495	1.462
67	1.366	1.354	1.336	1.357	1.384	1.346	1.379	1.311	1.373	1.369	1.348	1.389	1.364	1.356	1.375	1.412	1.404	1.381	1.361	1.374	1.381	1.398	1.389	1.434	1.416	1.413	1.391	1.408	1.407	1.415	1.446	1.439	1.414	1.427	1.453	1.44	1.458	1.473	1.47	1.478	1.501	1.487	1.486	1.511	1.516	1.52	1.524	1.541	1.539
68	1.381	1.415	1.386	1.384	1.406	1.372	1.378	1.383	1.379	1.393	1.379	1.397	1.374	1.385	1.389	1.423	1.403	1.42	1.407	1.395	1.421	1.431	1.432	1.483	1.436	1.472	1.474	1.507	1.492	1.507	1.526	1.564	1.569	1.571	1.586	1.603	1.603	1.646	1.677	1.736	1.765	1.775	1.816	1.867	1.883	1.907	1.909	1.947	1.976
69	1.398	1.467	1.437	1.597	1.437	1.552	1.541	1.526	1.576	1.663	1.481	1.638	1.54	1.572	1.623	1.623	1.628	1.62	1.563	1.667	1.688	1.49	1.591	1.641	1.574	1.593	1.652	1.643	1.671	1.638	1.709	1.659	1.774	1.695	1.683	1.791	1.708	1.694	1.731	1.721	1.722	1.759	1.773	1.76	1.802	1.822	1.845	1.832	1.834
0	1.484	NaN	NaN	NaN	NaN	NaN	NaN	NaN	NaN	NaN	NaN	NaN	NaN	NaN	NaN	NaN	NaN	NaN	NaN	NaN	NaN	NaN	NaN	NaN	NaN	NaN	NaN	NaN	NaN	NaN	NaN	NaN	NaN	NaN	NaN	NaN	NaN	NaN	NaN	NaN	NaN	NaN	NaN	NaN	NaN	NaN	NaN	NaN	NaN
70	1.428	1.411	1.39	1.416	1.411	1.383	1.421	1.423	1.407	1.418	1.419	1.472	1.42	1.396	1.414	1.471	1.462	1.468	1.436	1.471	1.506	1.524	1.525	1.583	1.585	1.585	1.621	1.653	1.659	1.688	1.703	1.786	1.792	1.838	1.907	1.899	1.98	2	2.046	2.071	2.069	2.123	2.177	2.182	2.235	2.237	2.221	2.263	2.272
71	1.43	1.41	1.401	1.414	1.434	1.424	1.409	1.408	1.4	1.444	1.415	1.456	1.422	1.404	1.41	1.472	1.462	1.469	1.434	1.472	1.503	1.525	1.512	1.587	1.598	1.611	1.608	1.664	1.635	1.683	1.695	1.724	1.791	1.796	1.823	1.831	1.835	1.865	1.92	1.94	1.988	1.964	2.021	2.005	2.047	2.072	2.056	2.092	2.094
0	1.409	1.389	1.386	1.378	NaN	NaN	NaN	NaN	NaN	NaN	NaN	NaN	NaN	NaN	NaN	NaN	NaN	NaN	NaN	NaN	NaN	NaN	NaN	NaN	NaN	NaN	NaN	NaN	NaN	NaN	NaN	NaN	NaN	NaN	NaN	NaN	NaN	NaN	NaN	NaN	NaN	NaN	NaN	NaN	NaN	NaN	NaN	NaN	NaN
0	1.399	1.383	1.379	1.408	1.405	1.401	1.404	1.424	1.379	1.448	1.418	1.454	1.437	1.428	1.392	1.521	1.446	1.466	1.42	NaN	NaN	NaN	NaN	NaN	NaN	NaN	NaN	NaN	NaN	NaN	NaN	NaN	NaN	NaN	NaN	NaN	NaN	NaN	NaN	NaN	NaN	NaN	NaN	NaN	NaN	NaN	NaN	NaN	NaN
0	1.275	1.453	1.469	1.399	1.497	1.475	1.439	1.285	1.438	1.444	1.447	1.5	1.441	1.313	1.447	1.518	1.425	1.419	1.422	1.375	1.406	1.404	1.465	1.49	1.518	1.489	1.411	1.44	1.407	1.472	1.495	1.448	1.415	1.462	1.473	1.508	1.451	1.51	1.547	1.441	1.575	1.489	1.506	1.552	1.567	1.517	1.558	1.604	1.544
0	1.383	1.386	1.366	1.387	1.387	1.393	1.375	1.38	1.372	1.429	1.404	1.398	1.406	1.399	1.407	1.43	1.418	1.456	1.415	1.436	1.435	1.446	1.452	1.492	1.481	1.475	1.482	1.501	1.516	1.533	1.515	1.532	1.541	1.548	1.566	1.55	1.554	1.563	1.585	1.602	1.581	1.595	1.604	1.605	1.644	1.651	1.641	1.652	1.659
0	1.422	1.417	1.387	1.427	1.41	1.407	1.399	1.408	1.403	1.466	1.452	1.423	1.423	1.427	1.435	1.442	1.448	1.464	1.43	1.443	1.444	1.457	1.449	1.483	1.472	1.461	1.465	1.483	NaN	NaN	NaN	NaN	NaN	NaN	NaN	NaN	NaN	NaN	NaN	NaN	NaN	NaN	NaN	NaN	NaN	NaN	NaN	NaN	NaN
72	1.427	1.388	1.395	1.402	1.407	1.403	1.381	1.408	1.379	1.427	1.433	1.474	1.423	1.424	1.432	1.451	1.442	1.457	1.413	1.455	1.466	1.504	1.473	1.537	1.522	1.539	1.529	1.566	1.571	1.587	1.571	1.634	1.612	1.612	1.648	1.628	1.647	1.673	1.699	1.728	1.733	1.732	1.743	1.75	1.778	1.773	1.768	1.801	1.81
0	1.41	1.369	1.544	NaN	NaN	NaN	NaN	NaN	NaN	NaN	NaN	NaN	NaN	NaN	NaN	NaN	NaN	NaN	NaN	NaN	NaN	NaN	NaN	NaN	NaN	NaN	NaN	NaN	NaN	NaN	NaN	NaN	NaN	NaN	NaN	NaN	NaN	NaN	NaN	NaN	NaN	NaN	NaN	NaN	NaN	NaN	NaN	NaN	NaN
0	1.491	1.563	1.472	1.591	1.56	1.488	1.718	1.64	1.448	1.491	1.577	1.486	1.602	1.404	1.566	1.539	1.383	1.457	1.477	1.536	1.539	1.502	1.602	1.592	1.508	1.492	1.587	1.519	1.532	1.741	1.577	1.589	1.686	1.554	1.698	1.615	1.611	1.638	1.655	1.708	1.618	1.656	1.8	1.691	1.829	NaN	NaN	NaN	NaN
0	1.276	1.41	1.361	1.426	1.462	1.418	1.432	1.279	1.402	1.401	1.391	1.451	1.438	1.382	1.397	1.496	1.425	1.423	1.424	1.401	1.434	1.424	1.394	1.459	1.485	1.482	1.421	1.456	1.444	1.482	1.462	1.499	1.434	1.471	1.477	1.494	1.471	1.524	1.498	1.485	1.524	1.525	1.507	1.563	1.576	1.55	1.57	1.552	1.561
0	1.386	1.385	1.375	1.374	1.389	1.387	1.364	1.36	1.373	1.412	1.388	1.369	1.415	1.395	1.388	1.405	1.395	1.427	1.402	1.398	1.399	1.438	1.439	1.466	1.435	1.458	1.459	1.477	1.49	1.519	1.482	1.502	1.518	1.511	1.516	1.519	1.503	1.527	1.54	1.589	1.542	1.604	1.588	1.609	1.612	1.656	1.588	1.677	1.711
0	1.396	1.374	1.367	1.431	1.384	1.4	1.405	1.423	1.363	1.443	1.385	1.402	1.415	1.365	1.377	1.427	1.402	1.408	1.375	1.414	1.425	1.421	1.42	1.466	1.438	1.442	1.452	1.431	1.431	1.467	1.437	1.42	1.454	1.47	1.48	1.474	1.465	1.454	1.464	1.514	1.509	1.526	1.511	1.545	1.543	1.555	1.543	1.557	1.59
0	1.386	1.395	1.384	1.383	1.389	1.393	1.387	1.401	1.394	1.406	1.369	1.398	1.393	1.4	1.381	1.4	1.402	1.447	1.392	1.416	1.387	1.431	1.415	1.416	1.43	1.437	1.41	1.439	1.45	1.456	1.473	1.465	1.504	1.466	1.473	1.503	1.492	1.489	1.518	1.535	1.546	1.579	1.566	1.568	1.586	1.609	1.614	1.614	1.609
0	1.341	1.374	1.361	1.33	1.364	1.388	1.355	1.362	1.366	1.382	1.365	1.383	1.369	1.369	1.375	1.393	1.412	1.412	1.395	1.385	1.407	1.428	1.418	1.454	1.431	1.439	1.417	1.45	1.456	1.474	1.456	1.484	1.472	1.498	1.496	1.469	1.489	1.51	1.515	1.517	1.517	1.537	1.542	1.555	1.577	1.587	1.58	1.607	1.605
0	1.411	1.366	1.376	1.398	1.397	1.385	1.371	1.374	1.343	1.432	1.381	1.378	1.38	1.411	1.414	1.394	1.393	1.368	1.403	1.409	1.383	1.409	1.408	1.435	1.44	1.44	1.454	1.466	1.445	1.457	1.428	1.433	1.464	1.459	1.48	1.484	1.486	1.496	1.498	1.491	1.531	1.543	1.537	1.541	1.567	1.565	1.544	1.578	1.57
73	1.48	1.415	1.414	1.503	1.451	1.44	1.492	1.478	1.449	1.483	1.493	1.509	1.47	1.425	1.444	1.485	1.445	1.495	1.422	1.471	1.499	1.489	1.488	1.554	1.534	1.512	1.547	1.541	1.552	1.552	1.508	1.547	1.589	1.568	1.569	1.582	1.582	1.597	1.596	1.611	1.627	1.657	1.669	1.74	1.785	1.666	1.738	1.754	1.821
0	1.366	1.401	1.352	1.379	1.385	1.363	1.373	1.381	1.374	1.37	1.359	1.362	1.406	1.358	1.351	1.416	1.403	1.393	1.407	1.41	1.428	1.439	1.447	1.488	1.473	1.482	1.478	1.505	1.502	1.557	1.539	1.553	1.57	1.556	1.586	1.595	1.58	1.597	1.59	1.672	1.656	1.647	1.714	1.721	1.749	1.719	1.707	1.722	1.732
0	1.438	1.383	1.37	1.438	1.392	1.398	1.372	1.417	1.376	1.467	1.41	1.421	1.407	1.399	1.411	1.437	1.438	1.423	1.397	1.477	1.476	1.454	1.45	1.548	1.532	1.55	1.564	1.591	1.566	NaN	NaN	NaN	NaN	NaN	NaN	NaN	NaN	NaN	NaN	NaN	NaN	NaN	NaN	NaN	NaN	NaN	NaN	NaN	NaN
74	1.392	1.391	1.372	1.397	1.392	1.355	1.379	1.402	1.378	1.411	1.388	1.381	1.381	1.386	1.402	1.458	1.401	1.434	1.406	1.443	1.442	1.459	1.452	1.513	1.485	1.524	1.549	1.548	1.522	1.534	1.55	1.538	1.6	1.606	1.632	1.659	1.654	1.725	1.846	1.949	2.061	2.167	2.194	2.263	2.265	2.278	2.241	2.227	2.293
75	1.389	1.397	1.332	1.388	1.374	1.379	1.373	1.396	1.381	1.421	1.404	1.438	1.419	1.376	1.406	1.419	1.416	1.419	1.342	1.392	1.373	1.391	1.369	1.446	1.43	1.438	1.425	1.436	1.485	1.47	1.456	1.46	1.465	1.469	1.469	1.481	1.468	1.528	1.493	1.511	1.49	1.535	1.529	1.581	1.576	1.554	1.548	1.596	1.595
0	1.372	1.38	1.382	1.403	1.397	1.383	1.387	1.392	1.343	1.409	1.396	1.385	1.387	1.429	1.413	1.404	1.4	1.366	1.397	1.423	1.414	1.427	1.409	1.402	1.434	1.44	1.45	1.441	1.444	1.487	1.446	1.446	1.45	1.455	1.491	1.491	1.457	1.47	1.485	1.489	1.527	1.51	1.56	1.553	1.552	1.545	1.542	1.575	1.553
0	1.417	1.513	1.392	1.43	1.45	1.426	1.413	1.356	1.416	1.497	1.394	1.428	1.395	1.483	1.378	1.484	1.448	1.449	1.434	1.464	1.486	1.475	1.409	1.503	1.489	1.533	1.522	1.536	1.545	1.51	1.559	1.5	1.548	1.569	1.563	1.534	1.528	1.597	1.55	1.604	1.602	1.672	1.624	1.711	1.747	1.655	1.663	1.66	1.667
0	1.381	1.397	1.37	1.372	1.398	1.364	1.369	1.37	1.337	1.414	1.395	1.35	1.36	1.38	1.394	1.359	1.38	1.357	1.368	1.389	1.378	1.381	1.386	1.394	1.411	1.393	1.403	1.418	1.396	1.426	1.395	1.409	1.411	1.413	1.429	1.433	1.403	1.427	1.437	1.442	1.454	1.434	1.453	1.456	1.463	1.467	1.453	1.472	1.467
76	1.369	1.437	1.5	1.378	1.47	1.407	1.483	1.442	1.434	1.424	1.465	1.521	1.506	1.478	1.503	1.5	1.521	1.528	1.548	1.578	1.587	1.611	1.629	1.629	1.708	1.708	1.663	1.766	1.808	1.852	1.875	1.854	1.897	1.919	1.958	1.952	2.018	2.026	2.099	2.175	2.083	2.046	2.244	2.206	2.151	2.204	2.147	2.107	2.274
0	1.384	1.395	1.349	1.351	1.386	1.356	1.373	1.361	1.357	1.383	1.359	1.344	1.379	1.361	1.385	1.389	1.397	1.387	1.388	1.385	1.397	1.411	1.398	1.414	1.411	1.402	1.406	1.42	1.433	1.408	1.399	1.426	1.441	1.446	1.454	1.467	1.429	1.431	1.444	1.493	1.474	1.479	1.477	1.48	1.493	1.502	1.511	1.491	1.481
77	1.455	1.462	1.414	1.45	1.428	1.429	1.474	1.489	1.426	1.449	1.449	1.464	1.449	1.437	1.439	1.467	1.464	1.476	1.472	1.495	1.52	1.526	1.538	1.567	1.528	1.56	1.594	1.601	1.6	1.648	1.614	1.646	1.67	1.672	1.682	1.698	1.673	1.71	1.73	1.754	1.776	1.784	1.787	1.833	1.844	1.9	1.914	1.923	1.905
78	1.386	1.359	1.335	1.451	1.416	1.382	1.38	1.452	1.427	1.422	1.388	1.423	1.417	1.431	1.365	1.402	1.415	1.438	1.375	1.404	1.448	1.416	1.407	1.478	1.477	1.481	1.515	1.508	1.532	1.56	1.502	1.506	1.551	1.593	1.605	1.567	1.625	1.62	1.654	1.678	1.715	1.707	1.697	1.789	1.786	1.795	1.746	1.78	1.839
79	1.374	1.364	1.345	1.37	1.393	1.379	1.361	1.384	1.38	1.397	1.386	1.387	1.395	1.387	1.394	1.401	1.427	1.421	1.405	1.418	1.439	1.438	1.435	1.47	1.461	1.471	1.474	1.476	1.503	1.52	1.491	1.515	1.52	1.519	1.552	1.545	1.553	1.548	1.565	1.599	1.586	1.59	1.599	1.62	1.622	1.639	1.63	1.64	1.631
0	1.412	1.387	1.333	1.468	1.421	1.389	1.432	1.43	1.426	1.43	1.384	1.419	1.412	1.437	1.402	1.416	1.412	1.388	1.434	1.465	1.449	1.469	1.437	1.498	1.485	1.497	1.511	1.53	1.536	1.51	1.518	1.51	1.534	1.514	1.55	1.534	1.504	1.542	1.544	1.565	1.568	1.573	1.583	1.662	1.605	1.575	1.59	1.597	1.642
80	1.39	1.416	1.391	1.457	1.395	1.397	1.379	1.395	1.391	1.405	1.433	1.447	1.422	1.428	1.437	1.4	1.419	1.432	1.402	1.442	1.471	1.458	1.396	1.483	1.478	1.482	1.513	1.48	1.509	1.487	1.479	1.478	1.516	1.502	1.559	1.478	1.521	1.525	1.522	1.565	1.534	1.592	1.568	1.635	1.651	1.603	1.621	1.598	1.631
81	1.4	1.395	1.365	1.396	1.423	1.384	1.387	1.417	1.397	1.398	1.395	1.419	1.392	1.405	1.44	1.438	1.469	1.434	1.397	1.447	1.432	1.476	1.465	1.493	1.49	1.473	1.5	1.53	1.56	1.546	1.499	1.554	1.546	1.539	1.647	1.598	1.592	1.589	1.598	1.67	1.603	1.64	1.711	1.726	1.726	1.718	1.735	1.72	1.772
0	1.369	1.39	1.329	1.374	1.391	1.402	1.346	1.382	1.356	1.403	1.361	1.353	1.392	1.332	1.339	1.383	1.374	1.365	1.359	1.371	1.413	1.425	1.43	1.437	1.411	1.441	1.418	1.454	1.428	1.486	1.453	1.471	1.507	1.456	1.502	1.502	1.5	1.477	1.468	1.551	1.556	1.518	1.599	1.584	1.62	1.65	1.598	1.605	1.618
82	1.334	1.455	1.466	1.418	1.359	1.448	1.378	1.385	1.437	1.431	1.395	1.41	1.437	1.432	1.426	1.466	1.469	1.437	1.432	1.465	1.432	1.45	1.413	1.513	1.523	1.537	1.515	1.482	1.479	1.518	1.493	1.473	1.44	1.494	1.53	1.514	1.512	1.523	1.499	1.518	1.543	1.553	1.545	1.608	1.562	1.577	1.606	1.537	1.554
83	1.229	1.363	1.348	1.333	1.42	1.352	1.333	1.307	1.416	1.369	1.371	1.392	1.385	1.3	1.366	1.347	1.376	1.389	1.378	1.413	1.385	1.41	1.354	1.432	1.434	1.389	1.375	1.447	1.435	1.428	1.462	1.476	1.441	1.42	1.437	1.474	1.407	1.466	1.415	1.403	1.463	1.471	1.445	1.504	1.518	1.483	1.468	1.474	1.471
0	1.256	1.37	1.328	1.312	1.389	1.354	1.316	1.309	1.358	1.369	1.352	1.358	1.367	1.321	1.366	1.357	1.394	1.39	1.374	1.392	1.422	1.404	1.354	1.448	1.446	1.425	1.434	1.495	1.494	1.497	1.526	1.565	1.513	1.519	1.528	1.554	1.535	1.556	1.529	1.532	1.589	1.612	1.569	1.611	1.661	1.617	1.623	1.622	1.594
0	1.357	1.371	1.394	1.365	1.392	1.346	1.376	1.378	1.359	1.352	1.377	1.406	1.384	1.37	1.37	1.412	1.411	1.425	1.413	1.421	1.425	1.467	1.477	1.468	1.47	1.494	1.515	1.53	1.527	1.572	1.559	1.555	1.581	1.598	1.604	1.609	1.609	1.61	1.636	1.671	1.668	1.65	1.681	1.691	1.724	1.717	1.725	1.767	1.747
0	1.397	1.442	1.398	1.39	1.425	1.404	1.417	1.398	1.372	1.469	1.42	1.38	1.436	1.439	1.416	1.428	1.424	1.405	1.449	1.465	1.421	1.456	1.43	1.455	1.463	1.454	1.477	1.479	1.476	1.497	1.479	1.5	1.493	1.522	1.526	1.541	1.534	1.539	1.541	1.574	1.562	1.568	1.592	1.607	1.61	1.619	1.618	1.626	1.636
84	1.393	1.493	1.411	1.425	1.394	1.414	1.432	1.422	1.427	1.429	1.394	1.42	1.449	1.475	1.45	1.461	1.426	1.445	1.417	1.459	1.467	1.451	1.429	1.529	1.54	1.554	1.591	1.592	1.566	1.592	1.596	1.557	1.577	1.604	1.652	1.633	1.642	1.653	1.587	1.723	1.755	1.728	1.734	1.831	1.799	1.751	1.776	1.675	1.762
0	1.38	1.369	1.405	1.334	1.383	1.377	1.377	1.38	1.36	1.373	1.372	1.409	1.384	1.388	1.386	1.404	1.416	1.428	1.387	1.415	1.415	1.443	1.442	1.439	1.456	1.446	1.48	1.491	1.499	1.536	1.546	1.543	1.554	1.582	1.6	1.602	1.601	1.626	1.621	1.671	1.671	1.684	1.702	1.756	1.782	1.765	1.789	1.803	1.826
0	1.441	1.428	1.419	1.607	1.452	1.468	1.362	1.443	1.456	1.574	1.428	1.431	1.44	1.439	1.483	1.435	1.512	1.523	1.427	1.5	NaN	NaN	NaN	NaN	NaN	NaN	NaN	NaN	NaN	NaN	NaN	NaN	NaN	NaN	NaN	NaN	NaN	NaN	NaN	NaN	NaN	NaN	NaN	NaN	NaN	NaN	NaN	NaN	NaN
0	NaN	NaN	NaN	NaN	NaN	NaN	NaN	NaN	NaN	NaN	NaN	NaN	NaN	NaN	NaN	NaN	NaN	NaN	NaN	NaN	NaN	NaN	NaN	NaN	NaN	NaN	NaN	NaN	NaN	NaN	NaN	NaN	NaN	NaN	NaN	NaN	NaN	NaN	NaN	NaN	NaN	NaN	NaN	NaN	NaN	NaN	NaN	NaN	NaN
85	1.443	1.55	1.435	1.473	1.462	1.419	1.487	1.499	1.419	1.46	1.523	1.455	1.455	1.437	1.415	1.493	1.467	1.47	1.471	1.48	1.521	1.532	1.53	1.537	1.527	1.524	1.563	1.588	1.566	1.614	1.594	1.598	1.665	1.642	1.671	1.667	1.657	1.685	1.708	1.741	1.736	1.806	1.849	1.804	1.865	1.816	1.921	1.875	1.948
0	1.247	1.398	1.337	1.304	1.42	1.38	1.326	1.275	1.402	1.368	1.382	1.371	1.371	1.292	1.351	1.347	1.393	1.386	1.371	1.441	1.421	1.435	1.346	1.437	1.455	1.386	1.386	1.469	1.496	1.478	1.495	1.511	1.486	1.434	1.468	1.501	1.445	1.494	1.445	1.429	1.492	1.524	1.471	1.539	1.576	1.499	1.507	1.491	1.479
0	1.327	1.591	1.391	1.495	1.442	1.42	1.368	1.463	1.43	1.367	1.289	1.484	1.42	1.399	1.458	1.453	1.475	1.437	1.489	1.49	1.501	1.429	1.458	1.537	1.558	1.567	1.615	1.566	1.57	1.565	1.578	1.58	1.571	1.647	1.671	1.692	1.613	1.697	1.653	1.819	1.614	1.825	NaN	NaN	NaN	NaN	NaN	NaN	NaN
0	1.321	1.378	1.382	1.39	1.306	1.303	1.326	1.34	1.381	1.397	1.361	1.387	1.34	1.376	1.38	1.358	1.374	1.386	1.389	1.428	1.409	1.416	1.441	1.42	1.451	1.473	1.445	1.479	1.476	1.494	1.489	1.497	1.509	1.519	1.51	1.561	1.596	1.592	1.636	1.622	1.671	1.677	1.685	1.687	1.696	1.737	1.755	1.827	1.882
0	1.239	1.311	1.301	1.323	1.282	1.359	1.311	1.288	1.341	1.384	1.272	1.4	1.379	1.359	1.336	1.401	1.419	1.355	1.359	1.367	1.374	1.384	1.389	1.288	1.403	1.4	1.446	1.419	1.379	1.392	1.34	1.377	1.398	1.407	1.388	1.423	1.439	1.407	1.43	1.407	1.417	1.443	1.379	1.451	1.447	1.446	1.415	1.392	1.356
86	1.333	1.335	1.371	1.327	1.263	1.33	1.409	1.357	1.398	1.355	1.304	1.352	1.406	1.424	1.294	1.484	1.421	1.312	1.345	1.402	1.361	1.367	1.448	1.335	1.411	1.381	1.476	1.481	1.425	1.433	1.408	1.508	1.513	1.492	1.544	1.481	1.547	1.526	1.552	1.585	1.572	1.582	1.542	1.612	1.584	1.619	1.646	1.606	1.579
0	NaN	NaN	NaN	NaN	NaN	NaN	NaN	NaN	NaN	NaN	NaN	NaN	NaN	NaN	NaN	NaN	NaN	NaN	NaN	NaN	NaN	NaN	NaN	NaN	NaN	NaN	NaN	NaN	NaN	NaN	NaN	NaN	NaN	NaN	NaN	NaN	NaN	NaN	NaN	NaN	NaN	NaN	NaN	NaN	NaN	NaN	NaN	NaN	NaN
0	1.395	1.358	1.45	1.312	1.258	1.304	1.469	1.368	1.409	1.398	1.293	1.329	1.425	1.455	1.319	1.52	1.446	1.313	1.318	1.377	1.354	1.311	1.451	1.406	1.475	1.35	1.48	1.516	1.479	1.473	1.52	1.619	1.574	1.552	1.555	1.587	1.651	1.632	1.642	1.736	1.763	1.734	1.74	1.844	1.782	1.828	1.825	1.838	1.843
0	1.321	1.332	1.382	1.36	1.277	1.304	1.314	1.352	1.386	1.408	1.358	1.369	1.368	1.427	1.363	1.358	1.416	1.406	1.384	1.417	1.408	1.382	1.433	1.429	1.405	1.536	1.436	1.488	1.456	1.475	1.524	1.488	1.47	1.499	1.459	1.563	1.584	1.552	1.538	1.554	1.631	1.634	1.611	1.622	1.633	1.681	1.666	1.698	1.715
0	1.226	1.604	NaN	NaN	NaN	NaN	NaN	NaN	NaN	NaN	NaN	NaN	NaN	NaN	NaN	NaN	NaN	NaN	NaN	NaN	NaN	NaN	NaN	NaN	NaN	NaN	NaN	NaN	NaN	NaN	NaN	NaN	NaN	NaN	NaN	NaN	NaN	NaN	NaN	NaN	NaN	NaN	NaN	NaN	NaN	NaN	NaN	NaN	NaN
87	1.299	1.335	1.353	1.303	1.276	1.338	1.366	1.304	1.369	1.401	1.259	1.357	1.381	1.358	1.279	1.428	1.426	1.339	1.339	1.394	1.396	1.383	1.442	1.359	1.477	1.434	1.511	1.5	1.488	1.516	1.457	1.549	1.547	1.558	1.584	1.599	1.635	1.568	1.627	1.617	1.662	1.671	1.655	1.73	1.679	1.754	1.753	1.751	1.74
0	1.572	NaN	NaN	NaN	NaN	NaN	NaN	NaN	NaN	NaN	NaN	NaN	NaN	NaN	NaN	NaN	NaN	NaN	NaN	NaN	NaN	NaN	NaN	NaN	NaN	NaN	NaN	NaN	NaN	NaN	NaN	NaN	NaN	NaN	NaN	NaN	NaN	NaN	NaN	NaN	NaN	NaN	NaN	NaN	NaN	NaN	NaN	NaN	NaN
88	1.298	1.344	1.335	1.328	1.334	1.388	1.347	1.313	1.362	1.399	1.295	1.4	1.383	1.346	1.328	1.392	1.385	1.377	1.4	1.399	1.402	1.421	1.395	1.341	1.419	1.416	1.47	1.418	1.411	1.417	1.378	1.4	1.408	1.405	1.425	1.453	1.451	1.42	1.464	1.427	1.462	1.468	1.42	1.471	1.46	1.491	1.447	1.44	1.42
0	1.304	1.323	1.374	1.363	1.306	1.292	1.334	1.352	1.351	1.377	1.35	1.36	1.39	1.407	1.351	1.4	1.439	1.386	1.378	1.417	1.41	1.361	1.442	1.429	1.431	1.55	1.43	1.484	1.442	1.459	1.542	1.476	1.463	1.473	1.462	1.528	1.551	1.535	1.485	1.538	1.578	NaN	NaN	NaN	NaN	NaN	NaN	NaN	NaN
0	1.339	1.811	1.309	1.042	NaN	NaN	NaN	NaN	NaN	NaN	NaN	NaN	NaN	NaN	NaN	NaN	NaN	NaN	NaN	NaN	NaN	NaN	NaN	NaN	NaN	NaN	NaN	NaN	NaN	NaN	NaN	NaN	NaN	NaN	NaN	NaN	NaN	NaN	NaN	NaN	NaN	NaN	NaN	NaN	NaN	NaN	NaN	NaN	NaN
89	1.342	1.334	1.354	1.313	1.317	1.381	1.397	1.378	1.39	1.363	1.326	1.381	1.385	1.394	1.317	1.484	1.432	1.382	1.378	1.415	1.391	1.348	1.438	1.385	1.448	1.447	1.532	1.511	1.493	1.511	1.468	1.527	1.554	1.535	1.595	1.548	1.612	1.579	1.651	1.636	1.689	1.674	1.68	1.692	1.699	1.744	1.784	1.776	1.834
90	1.381	1.329	1.386	1.421	1.408	1.364	1.33	1.362	1.399	1.37	1.345	1.448	1.364	1.388	1.341	1.423	1.424	1.421	1.403	1.394	1.397	1.346	1.351	1.421	1.407	1.399	1.393	1.464	1.425	1.369	1.477	1.474	1.444	1.414	1.515	1.533	1.489	1.474	1.499	1.49	1.51	1.474	1.563	1.558	1.525	1.578	1.593	1.594	1.567
0	1.492	1.802	NaN	NaN	NaN	NaN	NaN	NaN	NaN	NaN	NaN	NaN	NaN	NaN	NaN	NaN	NaN	NaN	NaN	NaN	NaN	NaN	NaN	NaN	NaN	NaN	NaN	NaN	NaN	NaN	NaN	NaN	NaN	NaN	NaN	NaN	NaN	NaN	NaN	NaN	NaN	NaN	NaN	NaN	NaN	NaN	NaN	NaN	NaN
91	1.394	1.411	1.415	1.365	1.387	1.35	1.386	1.458	1.458	1.357	1.361	1.375	1.391	1.374	1.361	1.369	1.434	1.377	1.398	1.416	1.398	1.436	1.426	1.338	1.397	1.44	1.44	1.425	1.472	1.391	1.417	1.474	1.422	1.487	1.446	1.447	1.439	1.431	1.532	1.445	1.502	1.513	1.551	1.497	1.571	1.524	1.542	1.545	1.571
0	1.333	1.411	1.31	1.319	1.351	1.456	1.347	1.344	1.359	1.449	1.327	1.442	1.464	1.33	1.38	1.449	1.405	1.444	1.424	1.44	1.419	1.426	1.464	1.39	1.462	1.47	1.469	1.445	1.398	1.47	1.403	1.446	1.436	1.423	1.45	1.464	1.489	1.506	1.545	1.463	1.505	1.526	1.46	1.534	1.477	1.618	1.519	1.473	1.462
92	1.392	1.438	1.407	1.395	1.374	1.358	1.41	1.393	1.428	1.415	1.366	1.394	1.387	1.433	1.387	1.448	1.471	1.391	1.447	1.436	1.423	1.48	1.456	1.42	1.466	1.482	1.437	1.473	1.576	1.525	1.548	1.568	1.479	1.609	1.6	1.633	1.616	1.622	1.72	1.562	1.692	1.643	1.723	1.713	1.814	1.737	1.77	1.751	1.832
0	1.364	1.467	1.378	1.443	1.373	1.39	1.4	1.366	1.39	NaN	NaN	NaN	NaN	NaN	NaN	NaN	NaN	NaN	NaN	NaN	NaN	NaN	NaN	NaN	NaN	NaN	NaN	NaN	NaN	NaN	NaN	NaN	NaN	NaN	NaN	NaN	NaN	NaN	NaN	NaN	NaN	NaN	NaN	NaN	NaN	NaN	NaN	NaN	NaN
0	1.422	1.378	1.379	1.371	1.442	1.428	1.375	1.412	1.417	1.443	1.452	1.449	1.435	1.342	1.451	1.501	1.445	1.457	1.404	1.452	1.483	1.374	1.441	1.405	1.463	1.491	1.492	1.537	1.473	1.492	1.465	1.527	1.499	1.518	1.474	1.566	1.517	1.561	1.639	1.571	1.618	1.683	1.657	1.724	1.572	1.721	1.715	1.682	1.639
93	1.357	1.409	1.394	1.402	1.439	1.374	1.469	1.368	1.399	1.407	1.369	1.426	1.388	1.449	1.418	1.46	1.479	1.43	1.449	1.461	1.457	1.534	1.5	1.448	1.528	1.53	1.529	1.527	1.589	1.549	1.552	1.565	1.497	1.627	1.63	1.636	1.625	1.631	1.709	1.568	1.754	1.625	1.711	1.669	1.753	1.738	1.753	1.757	1.799
0	NaN	NaN	NaN	NaN	NaN	NaN	NaN	NaN	NaN	NaN	NaN	NaN	NaN	NaN	NaN	NaN	NaN	NaN	NaN	NaN	NaN	NaN	NaN	NaN	NaN	NaN	NaN	NaN	NaN	NaN	NaN	NaN	NaN	NaN	NaN	NaN	NaN	NaN	NaN	NaN	NaN	NaN	NaN	NaN	NaN	NaN	NaN	NaN	NaN
94	1.401	1.384	1.383	1.373	1.381	1.361	1.369	1.36	1.391	1.401	1.38	1.426	1.401	1.41	1.378	1.41	1.426	1.414	1.432	1.414	1.403	1.448	1.426	1.441	1.456	1.447	1.522	1.545	1.537	1.519	1.543	1.554	1.538	1.613	1.593	1.617	1.636	1.609	1.669	1.65	1.682	1.667	1.745	1.727	1.774	1.814	1.825	1.834	1.869
0	1.384	1.357	1.362	1.349	1.37	1.362	1.381	1.36	1.346	1.38	1.356	1.371	1.356	1.385	1.373	1.378	1.389	1.365	1.371	1.405	1.385	1.382	1.373	1.381	1.377	1.39	1.393	1.404	1.407	1.396	1.394	1.407	1.429	1.418	1.442	1.42	1.432	1.421	1.446	1.454	1.468	1.448	1.452	1.458	1.478	1.481	1.489	1.474	1.483
95	1.383	1.354	1.379	1.387	1.343	1.39	1.364	1.355	1.397	1.409	1.337	1.355	1.383	1.4	1.38	1.385	1.38	1.376	1.397	1.404	1.397	1.406	1.402	1.393	1.401	1.415	1.423	1.445	1.434	1.393	1.429	1.411	1.388	1.452	1.447	1.448	1.431	1.448	1.45	1.437	1.487	1.482	1.477	1.476	1.471	1.483	1.529	1.464	1.513
0	1.379	1.375	1.381	1.379	1.409	1.379	1.412	1.367	1.384	1.403	1.382	1.398	1.398	1.417	1.422	1.419	1.463	1.435	1.452	1.443	1.46	1.493	1.457	1.447	1.477	1.502	1.512	1.529	1.541	1.534	1.534	1.561	1.536	1.586	1.605	1.624	1.617	1.618	1.664	1.609	1.658	1.622	1.65	1.668	1.687	1.708	1.691	1.71	1.714
0	1.36	1.411	1.394	1.384	1.387	1.368	1.404	1.371	1.387	1.4	1.363	1.386	1.383	1.437	1.391	1.411	1.452	1.43	1.45	1.448	1.455	1.528	1.483	1.5	1.521	1.504	1.559	1.589	1.589	1.606	1.589	1.592	1.576	1.656	1.686	1.671	1.693	1.67	1.715	1.668	1.735	1.712	1.76	1.742	1.775	1.791	1.755	1.777	1.762
0	1.374	1.339	1.331	1.361	1.356	1.351	1.33	1.351	1.349	1.377	1.367	1.379	1.382	1.372	1.366	1.389	1.412	1.401	1.401	1.404	1.405	1.403	1.412	1.408	1.445	1.435	1.446	1.46	1.456	1.46	1.469	1.497	1.484	1.473	1.498	1.504	1.512	1.521	1.537	1.538	1.558	1.564	1.54	1.577	1.571	1.606	1.58	1.581	1.6
0	1.38	1.355	1.346	1.353	1.382	1.368	1.368	1.382	1.358	1.383	1.35	1.353	1.356	1.358	1.382	1.388	1.383	1.369	1.385	1.405	1.399	1.409	1.375	1.392	1.389	1.413	1.409	1.432	1.431	1.429	1.418	1.421	1.431	1.437	1.474	1.435	1.447	1.427	1.45	1.455	1.45	1.457	1.462	1.465	1.486	1.515	1.49	1.479	1.513
96	1.589	1.535	1.572	1.557	1.567	1.545	1.514	1.595	1.507	1.597	1.525	1.551	1.613	1.624	1.556	1.606	1.591	1.696	1.663	1.685	1.629	1.654	1.673	1.667	1.666	1.729	1.775	1.762	1.8	1.796	1.814	1.792	1.847	1.878	1.858	1.916	1.862	1.944	1.951	1.858	1.979	1.983	2.064	2.092	2.056	2.126	2.099	2.071	2.077
0	1.386	1.434	1.376	1.412	1.394	1.376	1.403	1.391	1.372	1.409	1.373	1.388	1.413	1.416	1.389	1.435	1.44	1.415	1.466	1.429	1.42	1.496	1.442	1.463	1.468	1.462	1.515	1.531	1.523	1.529	1.542	1.542	1.533	1.594	1.604	1.606	1.62	1.603	1.637	1.597	1.689	1.629	1.711	1.698	1.735	1.77	1.72	1.756	1.773
97	1.38	1.364	1.386	1.359	1.387	1.363	1.374	1.377	1.351	1.371	1.364	1.388	1.338	1.367	1.381	1.411	1.414	1.383	1.409	1.417	1.39	1.41	1.407	1.399	1.427	1.468	1.437	1.501	1.473	1.485	1.498	1.519	1.519	1.554	1.552	1.581	1.617	1.623	1.663	1.694	1.77	1.855	1.948	2.051	2.154	2.197	2.18	2.218	2.251
98	1.387	1.344	1.388	1.391	1.393	1.383	1.353	1.359	1.396	1.372	1.365	1.405	1.38	1.38	1.378	1.398	1.416	1.373	1.391	1.402	1.402	1.412	1.413	1.385	1.413	1.449	1.432	1.492	1.47	1.487	1.493	1.476	1.47	1.535	1.513	1.563	1.554	1.567	1.609	1.595	1.628	1.625	1.627	1.633	1.648	1.67	1.681	1.678	1.672
0	1.393	1.353	1.357	1.374	1.361	1.352	1.341	1.347	1.371	1.397	1.365	1.366	1.37	1.378	1.375	1.385	1.402	1.378	1.403	1.395	1.388	1.403	1.394	1.393	1.417	1.43	1.43	1.438	1.432	1.425	1.445	1.454	1.442	1.444	1.453	1.457	1.457	1.467	1.489	1.482	1.501	1.5	1.469	1.491	NaN	NaN	NaN	NaN	NaN
99	1.393	1.358	1.376	1.408	1.388	1.358	1.388	1.362	1.388	1.389	1.403	1.411	1.361	1.377	1.389	1.399	1.407	1.386	1.431	1.399	1.404	1.399	1.423	1.417	1.421	1.457	1.463	1.521	1.498	1.524	1.504	1.515	1.529	1.566	1.571	1.576	1.612	1.613	1.627	1.635	1.693	1.8	1.761	2.124	2.19	2.207	NaN	NaN	NaN
100	1.381	1.368	1.363	1.352	1.371	1.353	1.35	1.363	1.36	1.405	1.335	1.353	1.37	1.375	1.377	1.366	1.376	1.368	1.374	1.412	1.393	1.408	1.378	1.392	1.398	1.376	1.423	1.446	1.434	1.413	1.413	1.416	1.429	1.426	1.439	1.43	1.429	1.429	1.469	1.462	1.47	1.486	1.467	1.496	1.49	1.533	1.51	1.514	1.539
101	1.39	1.355	1.366	1.377	1.375	1.384	1.349	1.368	1.394	1.386	1.398	1.393	1.375	1.405	1.422	1.426	1.454	1.444	1.459	1.499	1.493	1.512	1.507	1.546	1.558	1.582	1.578	1.649	1.677	1.721	1.772	1.901	1.981	2.082	2.136	2.227	2.207	2.257	2.318	2.184	NaN	NaN	NaN	NaN	NaN	NaN	NaN	NaN	NaN
102	1.385	1.456	1.392	1.374	1.41	1.387	1.391	1.39	1.379	1.411	1.399	1.405	1.428	1.433	1.377	1.42	1.417	1.433	1.449	1.435	1.437	1.491	1.424	1.462	1.455	1.454	1.49	1.52	1.488	1.481	1.506	1.491	1.479	1.555	1.537	1.544	1.592	1.526	1.568	1.545	1.603	1.546	1.589	1.583	1.577	1.629	1.593	1.641	1.608
103	1.384	1.366	1.361	1.342	1.389	1.366	1.359	1.385	1.365	1.368	1.328	1.363	1.35	1.378	1.388	1.412	1.376	1.367	1.4	1.381	1.376	1.402	1.397	1.398	1.359	1.393	1.41	1.4	1.389	1.379	1.396	1.401	1.385	1.403	1.405	1.416	1.421	1.376	1.429	1.41	1.412	1.418	1.406	1.446	1.416	1.432	1.426	1.414	1.468
0	1.384	1.411	1.419	1.374	1.425	1.39	NaN	NaN	NaN	NaN	NaN	NaN	NaN	NaN	NaN	NaN	NaN	NaN	NaN	NaN	NaN	NaN	NaN	NaN	NaN	NaN	NaN	NaN	NaN	NaN	NaN	NaN	NaN	NaN	NaN	NaN	NaN	NaN	NaN	NaN	NaN	NaN	NaN	NaN	NaN	NaN	NaN	NaN	NaN
0	1.387	1.42	1.424	1.39	1.414	1.398	1.421	1.414	1.385	1.421	1.382	1.407	1.408	1.407	1.408	1.412	1.416	1.413	NaN	NaN	NaN	NaN	NaN	NaN	NaN	NaN	NaN	NaN	NaN	NaN	NaN	NaN	NaN	NaN	NaN	NaN	NaN	NaN	NaN	NaN	NaN	NaN	NaN	NaN	NaN	NaN	NaN	NaN	NaN
0	NaN	NaN	NaN	NaN	NaN	NaN	NaN	NaN	NaN	NaN	NaN	NaN	NaN	NaN	NaN	NaN	NaN	NaN	NaN	NaN	NaN	NaN	NaN	NaN	NaN	NaN	NaN	NaN	NaN	NaN	NaN	NaN	NaN	NaN	NaN	NaN	NaN	NaN	NaN	NaN	NaN	NaN	NaN	NaN	NaN	NaN	NaN	NaN	NaN
0	1.396	1.378	1.421	1.394	1.39	1.41	1.391	1.401	1.374	1.411	1.388	1.428	1.409	1.424	1.428	1.397	1.429	1.416	1.46	1.44	1.42	1.449	1.456	1.395	1.47	1.47	1.477	1.478	1.473	1.495	1.47	1.493	1.499	1.505	1.509	1.533	1.551	1.512	1.542	1.526	1.545	1.549	1.556	1.548	1.572	1.575	1.567	1.594	1.563
0	1.365	1.378	1.411	1.41	1.389	1.416	1.387	1.379	1.385	1.398	1.416	1.445	1.421	1.431	1.429	1.448	1.439	1.437	1.468	1.45	1.447	1.49	1.509	1.453	1.464	1.523	1.509	1.548	1.541	1.558	1.501	1.557	1.557	1.604	1.577	1.625	1.655	1.584	1.617	1.624	1.663	1.655	1.652	1.652	1.677	1.675	1.683	1.722	1.69
0	1.386	1.351	1.355	1.335	1.376	1.375	1.351	1.385	1.387	1.354	1.332	1.336	1.374	1.39	1.377	1.404	1.381	1.375	1.379	1.389	1.394	1.431	1.382	1.385	1.382	1.414	1.445	1.409	1.397	1.417	1.412	1.406	1.38	1.404	1.411	1.415	1.399	1.383	1.421	1.422	1.437	1.433	1.431	1.451	1.426	1.447	1.437	1.423	1.462
104	1.373	1.367	1.379	1.349	1.391	1.361	1.358	1.386	1.363	1.375	1.332	1.363	1.378	1.389	1.418	1.436	1.383	1.38	1.388	1.411	1.407	1.425	1.383	1.414	1.392	1.423	1.454	1.431	1.442	1.442	1.413	1.422	1.416	1.414	1.45	1.441	1.45	1.424	1.466	1.474	1.456	1.461	1.429	1.476	1.469	1.5	1.466	1.473	1.535
105	1.404	1.388	1.372	1.341	1.373	1.348	1.363	1.39	1.38	1.386	1.344	1.355	1.361	1.376	1.389	1.391	1.375	1.365	1.382	1.407	1.395	1.413	1.415	1.396	1.398	1.41	1.448	1.445	1.423	1.411	1.412	1.424	1.412	1.43	1.433	1.452	1.415	1.43	1.435	1.452	1.459	1.458	1.448	1.479	1.483	1.474	1.458	1.478	1.491
106	1.441	1.465	1.4	1.414	1.48	1.44	1.391	1.416	1.382	1.432	1.406	1.416	1.42	1.411	1.44	1.437	1.438	1.477	1.519	1.483	1.479	1.511	1.525	1.508	1.534	1.548	1.618	1.667	1.59	1.615	1.657	1.674	1.741	1.73	1.786	1.722	1.793	1.751	1.835	1.813	1.876	1.805	1.846	1.846	1.85	1.97	1.907	1.916	1.829
0	1.381	1.347	1.392	1.35	1.379	1.36	1.353	1.415	1.374	1.368	1.334	1.359	1.344	1.374	1.395	1.408	1.369	1.372	1.398	1.399	1.392	1.426	1.391	1.414	1.38	1.405	1.456	1.42	1.437	1.441	1.423	1.438	1.411	1.437	1.462	1.456	1.468	1.435	1.498	1.497	1.476	1.499	1.474	1.527	1.532	1.55	1.54	1.552	1.576
0	1.363	1.411	1.416	1.431	1.454	1.428	1.4	1.421	1.41	1.404	1.389	1.429	1.411	1.417	1.43	1.431	1.448	1.534	1.472	1.57	1.535	1.564	1.57	1.431	1.519	1.615	1.534	1.546	1.538	1.673	1.657	1.735	1.743	1.755	1.798	1.793	1.809	1.785	1.838	1.84	1.853	1.874	1.89	1.898	1.912	1.918	1.966	2.006	1.898
0	2.118	2.09	2.158	2.129	2.17	2.071	2.106	2.106	2.083	2.113	2.067	2.102	2.073	2.082	2.135	2.066	NaN	NaN	NaN	NaN	NaN	NaN	NaN	NaN	NaN	NaN	NaN	NaN	NaN	NaN	NaN	NaN	NaN	NaN	NaN	NaN	NaN	NaN	NaN	NaN	NaN	NaN	NaN	NaN	NaN	NaN	NaN	NaN	NaN
0	1.396	1.414	1.427	1.413	1.437	1.437	1.442	1.426	1.442	1.419	1.448	1.435	1.486	1.427	1.486	1.449	1.494	1.471	1.526	1.499	1.485	1.565	1.508	1.505	1.565	1.537	1.628	1.562	1.588	1.585	1.604	1.649	1.594	1.666	1.697	1.692	1.661	1.658	1.734	1.68	1.69	1.679	1.693	1.709	1.718	1.703	1.754	1.78	1.718
0	1.438	1.338	1.395	1.38	1.393	1.419	1.381	1.451	1.403	1.442	1.359	1.401	1.391	1.433	1.423	1.444	1.398	1.415	1.426	1.46	1.441	1.495	1.452	1.479	1.463	1.498	1.526	1.482	1.503	1.505	1.499	1.55	1.529	1.531	1.541	1.583	1.563	1.562	1.59	1.57	1.612	1.595	1.619	1.631	1.592	1.661	1.68	1.654	1.666
107	1.408	1.404	1.409	1.427	1.427	1.434	1.398	1.403	1.397	1.403	1.412	1.439	1.425	1.415	1.454	1.434	1.455	1.436	1.479	1.481	1.412	1.464	1.491	1.441	1.488	1.498	1.478	1.519	1.527	1.533	1.493	1.537	1.502	1.555	1.573	1.567	1.586	1.557	1.599	1.595	1.593	1.572	1.574	1.606	1.61	1.615	1.621	1.657	1.607
0	1.376	1.362	1.361	1.388	1.351	1.38	1.352	1.371	1.386	1.379	1.356	1.368	1.384	1.389	1.397	1.408	1.392	1.371	NaN	NaN	NaN	NaN	NaN	NaN	NaN	NaN	NaN	NaN	NaN	NaN	NaN	NaN	NaN	NaN	NaN	NaN	NaN	NaN	NaN	NaN	NaN	NaN	NaN	NaN	NaN	NaN	NaN	NaN	NaN
108	1.391	1.368	1.398	1.404	1.38	1.41	1.381	1.358	1.387	1.406	1.373	1.384	1.409	1.42	1.4	1.406	1.45	1.415	1.436	1.439	1.454	1.497	1.449	1.476	1.51	1.505	1.515	1.563	1.594	1.565	1.591	1.599	1.561	1.667	1.637	1.69	1.667	1.697	1.703	1.712	1.754	1.736	1.738	1.769	1.773	1.801	1.785	1.808	1.797
109	1.406	1.373	1.389	1.397	1.373	1.384	1.362	1.366	1.399	1.412	1.391	1.37	1.377	1.434	1.421	1.42	1.429	1.404	1.413	1.433	1.413	1.441	1.47	1.487	1.491	1.473	1.456	1.52	1.544	1.556	1.529	1.528	1.519	1.571	1.565	1.589	1.538	1.591	1.602	1.582	1.604	1.617	1.625	1.601	1.618	1.636	1.621	1.654	1.646
110	1.415	1.389	1.425	1.368	1.402	1.374	1.387	1.417	1.413	1.404	1.369	1.387	1.384	1.39	1.43	1.417	1.378	1.399	1.405	1.427	1.416	1.444	1.424	1.416	1.409	1.436	1.451	1.432	1.471	1.437	1.449	1.47	1.457	1.473	1.474	1.504	1.486	1.472	1.518	1.505	1.525	1.524	1.533	1.595	1.58	1.626	1.621	1.631	1.673
0	1.414	1.344	1.388	1.392	1.376	1.417	1.394	1.449	1.348	1.431	1.386	1.395	1.389	1.457	1.44	1.446	1.421	1.405	1.451	1.486	1.44	1.495	1.469	1.454	1.525	1.506	1.565	1.494	1.519	1.492	1.522	1.548	1.554	1.585	1.552	1.606	1.584	1.557	1.634	1.579	1.622	1.622	1.663	1.649	1.622	1.681	1.682	1.73	1.695
111	1.388	1.382	1.388	1.38	1.365	1.385	1.372	1.374	1.39	1.383	1.362	1.387	1.36	1.38	1.393	1.403	1.415	1.393	1.383	1.397	1.401	1.395	1.417	1.385	1.383	1.402	1.417	1.421	1.411	1.428	1.397	1.408	1.389	1.429	1.422	1.453	1.444	1.438	1.45	1.425	1.439	1.435	1.438	1.446	1.455	1.449	1.454	1.47	1.459
0	1.5	1.409	1.416	1.489	1.422	1.431	1.412	1.404	1.48	1.445	1.392	1.456	1.421	1.442	1.491	1.484	1.493	1.473	1.46	1.535	1.455	1.56	1.51	1.492	1.557	1.508	1.603	1.601	1.582	1.585	1.652	1.691	1.59	1.688	1.665	1.662	1.701	1.712	1.76	1.709	1.717	1.749	1.795	1.794	1.812	1.844	1.881	1.785	1.842
0	1.454	1.395	1.444	1.425	1.423	1.45	1.403	1.37	1.458	1.433	1.36	1.396	1.408	1.416	1.513	1.449	1.444	1.482	1.475	1.479	1.473	1.499	1.488	1.483	1.551	1.501	1.581	1.559	1.565	1.59	1.633	1.65	1.583	1.668	1.593	1.689	1.68	1.675	1.729	1.755	1.748	1.764	1.795	1.79	1.795	1.794	1.813	1.808	1.814
112	1.409	1.396	1.478	1.426	1.426	1.462	1.421	1.36	1.486	1.416	1.364	1.411	1.451	1.391	1.517	1.504	1.427	1.519	1.496	1.508	1.486	1.513	1.513	1.509	1.617	1.529	1.622	1.663	1.59	1.65	1.673	1.737	1.642	1.78	1.723	1.807	1.747	1.869	1.783	1.875	1.905	1.919	1.938	1.934	1.977	2.005	2.014	2.03	2.043
0	1.436	1.381	1.402	1.442	1.396	1.371	1.4	1.35	1.414	1.381	1.359	1.403	1.397	1.42	1.422	1.421	1.415	1.404	1.43	1.484	1.389	1.511	1.453	1.402	1.482	1.466	1.499	1.527	1.536	1.514	1.568	1.571	1.556	1.625	1.546	1.578	1.624	1.664	1.651	1.664	1.651	1.688	1.717	1.787	1.772	1.755	1.778	1.742	1.835
113	1.431	1.411	1.424	1.439	1.411	1.424	1.401	1.394	1.442	1.436	1.411	1.446	1.406	1.427	1.434	1.45	1.471	1.409	1.456	1.486	1.473	1.455	1.481	1.473	1.501	1.493	1.536	1.515	1.501	1.522	1.508	1.518	1.503	1.537	1.539	1.562	1.553	1.554	1.604	1.615	1.613	1.635	1.634	1.644	1.661	1.677	1.721	1.711	1.671
0	1.394	1.36	1.389	1.411	1.354	1.377	1.387	1.32	1.377	1.393	1.352	1.371	1.37	1.407	1.408	1.408	1.4	1.437	1.416	1.415	1.387	1.43	1.385	1.391	1.437	1.422	1.449	1.43	1.419	1.438	1.438	1.449	1.443	1.453	1.445	1.459	1.457	1.441	1.484	1.454	1.472	1.492	1.485	1.491	1.517	1.518	1.513	1.483	NaN
114	1.472	1.405	1.429	1.439	1.415	1.412	1.372	1.395	1.434	1.41	1.402	1.46	1.461	1.435	1.503	1.477	1.457	1.446	1.511	1.483	1.495	1.533	1.466	1.504	1.573	1.523	1.631	1.618	1.552	1.58	1.642	1.706	1.594	1.694	1.612	1.719	1.666	1.767	1.682	1.727	1.785	1.776	1.805	1.814	1.793	1.827	1.814	1.878	1.833
0	1.388	1.401	1.426	1.538	1.407	NaN	NaN	NaN	NaN	NaN	NaN	NaN	NaN	NaN	NaN	NaN	NaN	NaN	NaN	NaN	NaN	NaN	NaN	NaN	NaN	NaN	NaN	NaN	NaN	NaN	NaN	NaN	NaN	NaN	NaN	NaN	NaN	NaN	NaN	NaN	NaN	NaN	NaN	NaN	NaN	NaN	NaN	NaN	NaN
115	1.435	1.425	1.433	1.449	1.41	1.418	1.422	1.395	1.392	1.413	1.417	1.442	1.414	1.449	1.437	1.451	1.438	1.439	1.447	1.484	1.495	1.492	1.502	1.489	1.484	1.48	1.518	1.527	1.518	1.531	1.542	1.555	1.503	1.56	1.57	1.583	1.569	1.599	1.635	1.612	1.607	1.634	1.65	1.637	1.665	1.647	1.684	1.681	1.662
116	1.368	1.381	1.397	1.385	1.372	1.395	1.345	1.351	1.387	1.379	1.354	1.384	1.348	1.373	1.393	1.376	1.392	1.371	1.417	1.39	1.396	1.445	1.431	1.418	1.436	1.425	1.457	1.45	1.477	1.468	1.466	1.471	1.487	1.505	1.504	1.543	1.542	1.509	1.551	1.561	1.596	1.56	1.554	1.588	1.59	1.619	1.619	1.623	1.657
0	1.347	1.369	1.39	1.386	1.351	1.376	1.366	1.35	1.383	1.383	1.342	1.356	1.387	1.353	1.382	1.383	1.38	1.375	1.387	1.405	1.386	1.392	1.389	1.392	1.426	1.395	1.449	1.451	1.43	1.434	1.426	1.449	1.411	1.449	1.424	1.449	1.438	1.464	1.446	1.456	1.477	1.482	1.473	1.458	1.481	1.488	1.485	1.482	1.481
117	1.395	1.468	1.383	1.406	1.39	1.432	1.398	1.392	1.433	1.446	1.356	1.394	1.384	1.431	1.428	1.466	1.467	1.456	1.454	1.47	1.496	1.512	1.494	1.488	1.565	1.518	1.524	1.532	1.561	1.557	1.555	1.613	1.571	1.588	1.626	1.609	1.645	1.634	1.659	1.632	1.695	1.661	1.67	1.659	1.712	1.686	1.688	1.742	1.743
0	1.345	1.352	1.365	1.373	1.326	1.363	1.329	1.327	1.348	1.363	1.325	1.343	1.411	1.359	1.403	1.4	1.372	1.372	1.391	1.404	1.354	1.398	1.374	1.366	1.425	1.423	1.471	1.427	1.434	1.436	1.439	1.461	1.429	1.469	1.442	1.462	1.452	1.466	1.49	1.49	1.486	1.505	1.486	1.494	1.505	1.504	1.493	1.511	1.524
0	1.368	1.378	1.381	1.402	1.371	1.39	1.357	1.369	1.377	1.365	1.354	1.38	1.335	1.382	1.396	NaN	NaN	NaN	NaN	NaN	NaN	NaN	NaN	NaN	NaN	NaN	NaN	NaN	NaN	NaN	NaN	NaN	NaN	NaN	NaN	NaN	NaN	NaN	NaN	NaN	NaN	NaN	NaN	NaN	NaN	NaN	NaN	NaN	NaN
0	1.34	1.352	1.359	1.369	1.318	1.346	1.334	1.333	1.367	1.39	1.334	1.339	1.395	1.341	1.391	1.389	1.384	1.341	1.387	1.396	1.367	1.391	1.37	1.397	1.421	1.4	1.47	1.44	1.425	1.436	1.412	1.449	1.421	1.439	1.42	1.446	1.437	1.462	1.466	1.451	1.483	1.51	1.489	1.482	1.484	1.487	1.508	1.502	1.509
0	1.445	1.438	1.428	1.438	1.415	1.42	1.412	1.384	1.441	1.431	1.398	1.419	1.377	1.423	1.456	1.445	1.439	1.429	1.439	1.471	1.466	1.525	1.51	1.508	1.505	1.538	1.576	1.581	1.596	1.567	1.597	1.567	1.577	1.598	NaN	NaN	NaN	NaN	NaN	NaN	NaN	NaN	NaN	NaN	NaN	NaN	NaN	NaN	NaN
0	1.396	1.467	1.426	1.421	1.398	1.42	1.406	1.384	1.432	1.431	1.383	1.392	1.4	1.394	1.392	1.484	1.458	1.43	1.438	1.454	1.51	1.471	1.467	1.477	1.506	1.501	1.504	1.53	1.538	1.556	1.564	1.636	1.579	1.619	1.596	1.625	1.677	1.631	1.696	1.727	1.768	1.744	1.732	1.759	1.804	1.836	1.78	1.868	1.896
118	1.418	1.412	1.425	1.428	1.423	1.435	1.402	1.39	1.431	1.431	1.385	1.428	1.389	1.435	1.451	1.438	1.45	1.436	1.481	1.469	1.478	1.523	1.516	1.522	1.575	1.617	1.73	1.8	1.883	1.939	1.998	2.067	2.077	2.072	2.12	1.96	2.124	2.112	1.98	2.027	2.255	2.221	2.241	2.256	2.259	2.278	2.256	2.259	2.291
119	1.373	1.419	1.4	1.405	1.412	1.425	1.387	1.389	1.436	1.423	1.379	1.42	1.394	1.438	1.456	1.458	1.467	1.434	1.484	1.454	1.461	1.53	1.515	1.533	1.549	1.541	1.568	1.607	1.592	1.602	1.582	1.601	1.642	1.692	1.752	1.853	1.871	1.913	1.979	2.035	2.083	2.121	2.137	NaN	NaN	NaN	NaN	NaN	NaN
0	1.412	1.399	1.436	1.389	1.409	1.438	1.479	1.386	1.383	1.427	1.424	1.42	1.406	1.417	1.438	1.44	1.411	1.404	1.447	1.451	1.447	1.468	1.435	1.416	1.437	1.419	1.464	1.498	1.465	1.415	1.47	1.45	1.462	1.445	1.476	1.501	1.474	1.45	1.492	1.461	1.501	1.489	1.495	1.487	1.49	1.498	1.487	1.512	1.503
120	1.473	1.422	1.403	1.498	1.411	1.41	1.442	1.395	1.398	1.444	1.437	1.438	1.407	1.45	1.428	1.457	1.485	1.436	1.451	1.472	1.494	1.447	1.463	1.438	1.459	1.475	1.499	1.541	1.483	1.533	1.532	1.503	1.498	1.517	1.586	1.593	1.586	1.518	1.657	1.55	1.604	1.653	1.587	1.63	1.628	1.614	1.658	1.641	1.646
121	1.363	1.381	1.378	1.375	1.382	1.386	1.359	1.337	1.387	1.368	1.344	1.365	1.353	1.377	1.365	1.39	1.373	1.357	1.411	1.401	1.378	1.423	1.381	1.382	1.412	1.408	1.44	1.438	1.434	1.434	1.434	1.421	1.414	1.436	1.442	1.459	1.438	1.433	1.46	1.454	1.476	1.448	1.46	1.478	1.475	1.497	1.49	1.498	1.501
122	1.387	1.371	1.395	1.404	1.371	1.384	1.373	1.342	1.37	1.374	1.353	1.38	1.373	1.391	1.381	1.396	1.387	1.371	1.4	1.394	1.41	1.414	1.398	1.401	1.427	1.419	1.425	1.427	1.428	1.429	1.448	1.462	1.422	1.465	1.471	1.488	1.475	1.479	1.509	1.5	1.504	1.516	1.52	1.51	1.528	1.542	1.545	1.545	1.58
123	1.454	1.387	1.455	1.417	1.402	1.442	1.454	1.408	1.408	1.431	1.43	1.441	1.425	1.434	1.449	1.462	1.478	1.468	1.458	1.479	1.496	1.472	1.474	1.467	1.497	1.483	1.531	1.518	1.534	1.529	1.531	1.535	1.536	1.524	1.54	1.63	1.636	1.568	1.656	1.598	1.656	1.662	1.675	1.716	1.703	1.67	1.743	1.763	1.779
124	1.379	1.372	1.387	1.385	1.378	1.385	1.357	1.358	1.371	1.384	1.344	1.367	1.378	1.384	1.38	1.406	1.402	1.378	1.402	1.405	1.398	1.402	1.423	1.389	1.422	1.405	1.426	1.417	1.443	1.453	1.446	1.447	1.442	1.47	1.466	1.48	1.498	1.477	1.502	1.506	1.527	1.53	1.526	1.552	1.579	1.578	1.573	1.583	1.615
125	1.419	1.381	1.419	1.409	1.39	1.418	1.439	1.411	1.413	1.43	1.426	1.436	1.433	1.447	1.446	1.477	1.438	1.417	1.443	1.41	1.436	1.45	1.445	1.423	1.462	1.419	1.467	1.487	1.463	1.459	1.49	1.47	1.461	1.453	1.482	1.51	1.485	1.463	1.483	1.441	1.5	1.504	1.493	1.518	1.483	1.502	1.497	1.528	1.532
0	1.378	1.39	1.404	1.401	1.385	1.409	1.369	1.373	1.407	1.414	1.377	1.383	1.385	1.406	1.428	1.423	1.416	1.408	1.44	1.41	1.443	1.491	1.494	1.474	1.51	1.536	1.575	1.612	1.648	1.652	1.669	1.712	1.761	1.765	1.833	1.862	1.901	1.898	1.956	1.957	2.001	2.015	2.028	2.042	2.033	2.076	2.079	2.084	2.109
0	1.378	1.411	1.438	1.447	1.421	1.421	1.39	1.366	1.396	1.413	1.393	1.423	1.41	1.424	1.412	1.456	1.452	1.422	1.477	1.45	1.466	1.471	1.48	1.463	1.491	1.462	1.487	1.527	1.507	1.52	1.516	1.542	1.541	1.564	1.546	1.55	1.609	1.556	1.572	1.594	1.63	1.617	1.619	1.6	1.633	1.645	1.643	1.658	1.673
0	1.372	1.398	1.399	1.407	1.428	1.415	1.357	1.393	1.382	1.443	1.389	1.471	NaN	NaN	NaN	NaN	NaN	NaN	NaN	NaN	NaN	NaN	NaN	NaN	NaN	NaN	NaN	NaN	NaN	NaN	NaN	NaN	NaN	NaN	NaN	NaN	NaN	NaN	NaN	NaN	NaN	NaN	NaN	NaN	NaN	NaN	NaN	NaN	NaN
0	1.272	1.336	1.371	1.284	1.369	NaN	NaN	NaN	NaN	NaN	NaN	NaN	NaN	NaN	NaN	NaN	NaN	NaN	NaN	NaN	NaN	NaN	NaN	NaN	NaN	NaN	NaN	NaN	NaN	NaN	NaN	NaN	NaN	NaN	NaN	NaN	NaN	NaN	NaN	NaN	NaN	NaN	NaN	NaN	NaN	NaN	NaN	NaN	NaN
126	1.38	1.4	1.395	1.401	1.427	1.404	1.372	1.368	1.407	1.413	1.359	1.393	1.395	1.42	1.392	1.436	1.406	1.387	1.413	1.426	1.432	1.453	1.405	1.438	1.437	1.426	1.466	1.449	1.456	1.44	1.491	1.48	1.457	1.494	1.501	1.544	1.505	1.466	1.496	1.503	1.503	1.518	1.522	1.544	1.544	1.552	1.556	1.571	1.563
127	1.397	1.394	1.397	1.405	1.365	1.406	1.356	1.364	1.382	1.406	1.377	1.393	1.395	1.403	1.429	1.43	1.437	1.413	1.466	1.443	1.485	1.527	1.524	1.526	1.551	1.559	1.611	1.636	1.66	1.672	1.672	1.728	1.732	1.74	1.773	1.819	1.852	1.845	1.917	1.88	1.939	1.941	1.94	1.968	1.987	2.047	2.034	2.041	2.075
128	1.438	1.385	1.416	1.393	1.412	1.422	1.405	1.366	1.4	1.413	1.4	1.359	1.36	1.399	1.413	1.411	1.423	1.384	1.415	1.367	1.411	1.456	1.412	1.414	1.45	1.406	1.441	1.443	1.431	1.424	1.448	1.431	1.459	1.429	1.47	1.477	1.484	1.446	1.433	1.454	1.49	1.437	1.445	1.452	1.483	1.439	1.453	1.5	1.462
0	1.61	1.388	1.356	1.426	1.298	1.548	1.512	1.456	1.448	1.563	1.552	1.507	1.631	1.423	1.521	1.513	1.408	1.504	1.641	1.49	1.423	1.672	1.385	1.577	1.517	1.385	1.616	1.565	1.65	1.669	NaN	NaN	NaN	NaN	NaN	NaN	NaN	NaN	NaN	NaN	NaN	NaN	NaN	NaN	NaN	NaN	NaN	NaN	NaN
0	1.349	1.443	1.422	1.417	1.412	1.437	1.387	1.372	1.428	1.417	1.376	1.402	1.415	1.417	1.399	1.439	1.434	1.414	1.443	1.434	1.442	1.456	1.444	1.446	1.458	1.436	1.459	1.477	1.453	1.482	1.49	1.503	1.49	1.524	1.535	1.556	1.543	1.516	1.569	1.527	1.58	1.571	1.553	1.586	1.606	1.612	1.598	1.633	1.653
129	1.422	1.405	1.396	1.408	1.405	1.409	1.369	1.368	1.414	1.394	1.383	1.427	1.405	1.408	1.409	1.442	1.424	1.411	1.429	1.436	1.44	1.449	1.452	1.46	1.482	1.468	1.521	1.562	1.535	1.549	1.541	1.569	1.559	1.585	1.655	1.666	1.666	1.647	1.693	1.712	1.73	1.746	1.725	1.785	1.777	1.775	1.801	1.854	1.833
0	1.404	1.393	1.39	1.399	1.368	1.41	1.366	1.347	1.38	1.43	1.36	1.396	1.402	1.4	1.413	1.443	1.415	1.398	1.44	1.423	1.444	1.481	1.471	1.465	1.489	1.513	1.524	1.563	1.577	1.579	1.572	1.644	1.604	1.625	1.678	1.676	1.695	1.733	1.752	1.763	1.783	1.808	1.796	1.842	1.86	1.889	1.861	1.952	1.961
0	1.396	1.37	1.41	1.467	1.407	1.374	1.419	1.407	1.39	1.42	1.419	1.337	1.439	1.398	1.409	1.454	1.411	1.392	1.387	1.399	1.444	1.414	1.417	1.432	1.424	1.428	1.458	1.473	1.422	1.428	1.43	1.486	1.431	1.456	1.441	NaN	NaN	NaN	NaN	NaN	NaN	NaN	NaN	NaN	NaN	NaN	NaN	NaN	NaN
130	1.389	1.4	1.391	1.4	1.382	1.404	1.389	1.385	1.411	1.403	1.375	1.416	1.409	1.405	1.408	1.424	1.405	1.408	1.431	1.421	1.411	1.432	1.433	1.435	1.452	1.426	1.454	1.486	1.488	1.489	1.533	1.545	1.541	1.522	1.554	1.525	1.607	1.538	1.624	1.568	1.615	1.653	1.648	1.669	1.684	1.705	1.679	1.714	1.697
0	1.82	1.432	1.693	1.652	1.629	1.35	1.575	1.534	1.522	1.492	1.648	1.35	1.625	1.451	1.591	1.6	1.524	1.513	1.523	1.517	1.523	1.568	1.569	NaN	NaN	NaN	NaN	NaN	NaN	NaN	NaN	NaN	NaN	NaN	NaN	NaN	NaN	NaN	NaN	NaN	NaN	NaN	NaN	NaN	NaN	NaN	NaN	NaN	NaN
0	1.376	1.432	1.345	1.383	1.363	1.331	1.312	1.184	NaN	NaN	NaN	NaN	NaN	NaN	NaN	NaN	NaN	NaN	NaN	NaN	NaN	NaN	NaN	NaN	NaN	NaN	NaN	NaN	NaN	NaN	NaN	NaN	NaN	NaN	NaN	NaN	NaN	NaN	NaN	NaN	NaN	NaN	NaN	NaN	NaN	NaN	NaN	NaN	NaN
131	1.388	1.426	1.437	1.429	1.425	1.437	1.406	1.411	1.409	1.437	1.398	1.437	1.457	1.46	1.415	1.429	1.436	1.442	1.482	1.425	1.46	1.468	1.475	1.512	1.493	1.482	1.513	1.533	1.544	1.513	1.551	1.55	1.534	1.605	1.646	1.633	1.633	1.667	1.694	1.674	1.713	1.749	1.718	1.702	1.783	1.786	1.84	1.89	1.939
0	1.409	1.381	1.395	1.41	1.408	1.342	1.399	1.374	1.415	1.406	1.418	1.379	1.411	1.402	1.43	1.456	1.429	1.407	1.425	1.445	1.45	1.44	1.423	1.457	1.47	1.443	1.471	1.481	1.435	1.463	1.451	1.473	1.423	1.483	1.467	1.488	1.49	1.49	1.518	1.485	1.525	1.508	1.509	1.539	1.521	1.51	1.54	1.529	1.533
132	1.389	1.408	1.436	1.466	1.427	1.46	1.405	1.437	1.449	1.464	1.412	1.417	1.416	1.46	1.523	1.535	1.463	1.451	1.474	1.454	1.548	1.549	1.533	1.53	1.527	1.593	1.584	1.679	1.592	1.672	1.657	1.764	1.707	1.725	1.746	1.81	1.793	1.888	1.93	1.872	1.909	1.947	1.97	2.018	2.044	2.004	2.07	2.072	2.146
0	1.392	1.387	1.393	1.391	1.368	1.386	1.368	1.369	1.397	1.392	1.358	1.391	1.386	1.382	1.393	1.437	1.39	1.392	1.46	1.445	1.394	1.423	1.448	1.431	1.45	1.457	1.452	1.486	1.5	1.499	1.551	1.551	1.547	1.588	1.594	1.594	1.669	1.599	1.646	1.631	1.659	1.713	1.694	1.715	1.738	1.778	1.757	1.78	1.81
0	1.34	1.359	1.409	1.389	1.409	1.441	1.368	1.335	1.424	1.436	1.371	1.417	1.382	1.423	1.364	1.414	1.416	1.42	1.48	1.439	1.46	1.452	1.457	1.478	1.497	1.436	1.472	1.475	1.479	1.527	1.515	1.529	1.517	1.534	1.536	1.578	1.582	1.515	1.595	1.626	1.574	1.601	1.591	1.612	1.637	1.619	1.635	1.638	1.637
133	1.375	1.358	1.389	1.391	1.383	1.381	1.376	1.361	1.39	1.403	1.357	1.374	1.385	1.433	1.396	1.421	1.403	1.439	1.462	1.427	1.445	1.476	1.48	1.507	1.554	1.507	1.548	1.541	1.602	1.611	1.588	1.667	1.63	1.715	1.722	1.775	1.763	1.777	1.836	1.825	1.915	1.974	1.975	2.004	2.055	2.09	2.09	2.116	2.101
134	1.402	1.391	1.398	1.392	1.378	1.408	1.376	1.373	1.394	1.406	1.379	1.417	1.368	1.372	1.397	1.44	1.393	1.403	1.436	1.421	1.397	1.429	1.44	1.439	1.476	1.439	1.476	1.473	1.516	1.487	1.529	1.556	1.543	1.569	1.592	1.593	1.637	1.621	1.676	1.638	1.66	1.728	1.712	1.717	1.749	1.787	1.783	1.786	1.782
0	1.388	1.382	1.364	1.398	1.363	1.385	1.379	1.367	1.397	1.372	1.362	1.393	1.382	1.385	1.416	1.421	1.36	1.374	1.444	1.407	1.397	1.428	1.43	1.465	1.446	1.438	1.459	1.439	1.467	1.464	1.495	1.526	1.527	1.528	1.514	1.487	1.532	1.513	1.553	1.534	1.587	1.591	1.576	1.581	1.701	1.635	1.611	1.653	1.715
135	1.378	1.338	1.41	1.413	1.358	1.404	1.38	1.377	1.38	1.391	1.355	1.38	1.361	1.417	1.403	1.425	1.378	1.403	1.456	1.411	1.462	1.439	1.415	1.424	1.476	1.417	1.461	1.491	1.483	1.481	1.453	1.49	1.492	1.523	1.509	1.57	1.568	1.522	1.569	1.551	1.578	1.601	1.568	1.601	1.608	1.624	1.631	1.638	1.645
136	1.347	1.351	1.411	1.424	1.406	1.391	1.368	1.379	1.376	1.406	1.361	1.39	1.37	1.401	1.376	1.388	1.4	1.398	1.478	1.389	1.445	1.457	1.431	1.443	1.472	1.445	1.432	1.475	1.465	1.477	1.477	1.485	1.484	1.511	1.489	1.531	1.51	1.476	1.514	1.495	1.518	1.523	1.518	1.541	1.55	1.562	1.546	1.545	1.549
0	1.411	1.406	1.421	1.485	1.439	1.426	1.422	1.426	1.443	1.542	1.488	1.432	1.407	1.48	1.501	1.54	1.448	1.443	1.533	1.499	1.541	1.559	1.569	1.55	1.612	1.586	1.67	1.676	1.604	1.698	1.696	1.733	1.711	1.772	1.768	1.799	1.824	1.869	1.849	1.919	1.883	1.987	1.96	2.016	2.045	2.035	2.04	2.063	2.031
0	1.494	1.484	1.519	1.503	1.48	1.501	1.485	1.442	1.498	1.497	1.477	1.48	1.499	1.525	1.524	1.526	1.536	1.527	1.581	1.6	1.606	1.638	1.641	1.674	1.711	1.709	1.738	1.761	1.75	1.787	1.809	1.85	1.833	1.856	1.873	1.945	2.065	2.118	2.157	2.163	2.192	2.206	2.16	2.195	NaN	NaN	NaN	NaN	NaN
0	1.375	1.381	1.384	1.377	1.372	1.378	1.354	1.391	1.378	1.402	1.329	1.402	1.355	1.354	1.374	1.39	1.378	1.371	1.444	1.398	1.38	1.432	1.427	1.463	1.469	1.476	1.488	1.473	1.529	1.458	1.516	1.52	1.556	1.525	1.569	1.544	1.633	1.565	1.587	1.584	1.599	1.653	1.621	1.652	1.687	1.733	1.67	1.662	1.685
0	NaN	NaN	NaN	NaN	NaN	NaN	NaN	NaN	NaN	NaN	NaN	NaN	NaN	NaN	NaN	NaN	NaN	NaN	NaN	NaN	NaN	NaN	NaN	NaN	NaN	NaN	NaN	NaN	NaN	NaN	NaN	NaN	NaN	NaN	NaN	NaN	NaN	NaN	NaN	NaN	NaN	NaN	NaN	NaN	NaN	NaN	NaN	NaN	NaN
0	1.468	1.47	1.514	1.475	1.493	1.469	1.454	1.481	1.503	1.506	1.469	1.474	1.484	1.488	1.506	1.554	NaN	NaN	NaN	NaN	NaN	NaN	NaN	NaN	NaN	NaN	NaN	NaN	NaN	NaN	NaN	NaN	NaN	NaN	NaN	NaN	NaN	NaN	NaN	NaN	NaN	NaN	NaN	NaN	NaN	NaN	NaN	NaN	NaN
137	1.394	1.369	1.392	1.354	1.362	1.369	1.304	1.383	1.365	1.406	1.322	1.396	1.377	1.352	1.383	1.386	1.366	1.362	1.466	1.397	1.349	1.451	1.411	1.463	1.487	1.404	1.478	1.468	1.575	1.477	1.499	1.534	1.549	1.537	1.546	1.564	1.657	1.54	1.636	1.601	1.562	1.665	1.661	1.689	1.747	1.771	1.72	1.738	1.747
138	1.391	1.378	1.38	1.393	1.38	1.391	1.385	1.367	1.399	1.419	1.384	1.407	1.373	1.406	1.411	1.424	1.408	1.423	1.43	1.417	1.417	1.435	1.416	1.438	1.451	1.435	1.449	1.469	1.473	1.477	1.487	1.502	1.482	1.512	1.516	1.525	1.532	1.539	1.547	1.545	1.554	1.562	1.577	1.603	1.609	1.621	1.607	1.649	1.648
0	NaN	NaN	NaN	NaN	NaN	NaN	NaN	NaN	NaN	NaN	NaN	NaN	NaN	NaN	NaN	NaN	NaN	NaN	NaN	NaN	NaN	NaN	NaN	NaN	NaN	NaN	NaN	NaN	NaN	NaN	NaN	NaN	NaN	NaN	NaN	NaN	NaN	NaN	NaN	NaN	NaN	NaN	NaN	NaN	NaN	NaN	NaN	NaN	NaN
139	1.436	1.374	1.451	1.465	1.466	1.44	1.41	1.394	1.48	1.452	1.417	1.498	1.447	1.482	1.452	1.472	1.474	1.456	1.511	1.463	1.448	1.525	1.472	1.495	1.506	1.472	1.532	1.51	1.494	1.501	1.517	1.528	1.533	1.531	1.559	1.615	1.581	1.628	1.637	1.582	1.639	1.661	1.737	1.695	1.682	1.665	1.707	1.805	1.773
0	1.386	1.367	1.446	1.416	1.408	1.387	1.435	1.427	1.436	1.436	1.412	1.471	1.409	1.454	1.417	1.436	1.448	1.443	1.472	1.412	1.464	1.485	1.464	1.476	1.463	1.485	1.494	1.504	1.472	1.471	1.48	1.506	1.538	1.522	1.541	1.543	1.565	1.551	1.57	1.556	1.536	1.581	1.616	1.6	1.614	1.635	1.627	1.64	1.649
140	1.397	1.385	1.422	1.409	1.38	1.394	1.397	1.368	1.393	1.416	1.389	1.429	1.39	1.413	1.42	1.42	1.423	1.422	1.463	1.431	1.449	1.457	1.437	1.451	1.467	1.453	1.479	1.495	1.507	1.5	1.511	1.54	1.534	1.558	1.577	1.596	1.614	1.644	1.674	1.67	1.696	1.719	1.751	1.778	1.798	1.846	1.853	1.904	1.923
141	1.335	1.338	1.393	1.399	1.377	1.39	1.381	1.365	1.364	1.407	1.352	1.365	1.347	1.385	1.39	1.443	1.392	1.432	1.47	1.411	1.478	1.523	1.47	1.491	1.542	1.499	1.537	1.573	1.605	1.64	1.685	1.743	1.803	1.915	2.005	2.135	2.192	2.238	2.278	2.236	2.274	2.291	2.263	2.254	2.292	2.309	2.266	2.26	2.261
142	1.413	1.407	1.368	1.429	1.393	1.389	1.376	1.355	1.379	1.402	1.387	1.414	1.37	1.403	1.418	1.443	1.427	1.408	1.416	1.441	1.395	1.419	1.434	1.461	1.451	1.471	1.504	1.47	1.481	1.476	1.477	1.494	1.495	1.499	1.507	1.514	1.506	1.514	1.544	1.521	1.551	1.561	1.562	1.583	1.59	1.568	1.591	1.603	1.617
143	1.356	1.35	1.396	1.419	1.376	1.439	1.373	1.392	1.358	1.413	1.364	1.393	1.349	1.368	1.391	1.444	1.384	1.394	1.446	1.402	1.477	1.477	1.441	1.458	1.532	1.454	1.455	1.531	1.524	1.529	1.551	1.574	1.551	1.596	1.666	1.685	1.69	1.744	1.884	1.977	2.098	2.195	2.254	2.275	2.276	2.318	2.277	2.294	2.305
144	1.35	1.342	1.388	1.402	1.364	1.38	1.358	1.375	1.362	1.403	1.336	1.385	1.345	1.393	1.361	1.426	1.397	1.444	1.485	1.414	1.503	1.543	1.491	1.52	1.571	1.521	1.545	1.602	1.639	1.696	1.796	1.856	1.925	2.045	2.129	2.199	2.225	2.22	2.248	2.232	2.222	2.273	2.263	2.253	2.264	2.291	2.255	2.284	2.287
145	1.403	1.372	1.386	1.385	1.352	1.371	1.354	1.357	1.388	1.408	1.356	1.394	1.39	1.404	1.402	1.414	1.385	1.404	1.439	1.402	1.4	1.444	1.424	1.435	1.437	1.407	1.445	1.446	1.439	1.446	1.467	1.492	1.506	1.496	1.532	1.534	1.553	1.568	1.567	1.519	1.498	1.562	1.592	1.578	1.601	1.615	1.584	1.632	1.632
146	1.349	1.354	1.38	1.407	1.359	1.399	1.35	1.378	1.356	1.409	1.352	1.396	1.353	1.409	1.411	1.411	1.354	1.43	1.469	1.443	1.49	1.474	1.448	1.476	1.507	1.463	1.468	1.525	1.51	1.532	1.515	1.517	1.541	1.534	1.565	1.591	1.61	1.587	1.644	1.614	1.652	1.691	1.69	1.681	1.752	1.787	1.731	1.781	1.769
147	1.358	1.365	1.376	1.369	1.356	1.368	1.37	1.341	1.368	1.38	1.378	1.385	1.367	1.409	1.377	1.406	1.39	1.379	1.414	1.416	1.399	1.396	1.388	1.4	1.392	1.406	1.411	1.435	1.448	1.42	1.441	1.463	1.464	1.471	1.483	1.492	1.485	1.49	1.489	1.515	1.5	1.518	1.521	1.513	1.541	1.581	1.54	1.583	1.564
148	1.396	1.395	1.39	1.411	1.407	1.427	1.375	1.383	1.399	1.382	1.397	1.38	1.392	1.417	1.438	1.442	1.436	1.415	1.429	1.458	1.438	1.44	1.46	1.47	1.482	1.494	1.507	1.506	1.522	1.502	1.503	1.53	1.54	1.541	1.562	1.557	1.57	1.55	1.606	1.581	1.606	1.61	1.62	1.635	1.633	1.63	1.641	1.619	1.667
0	1.452	1.4	1.459	1.458	1.448	1.404	1.428	1.493	1.52	1.46	NaN	NaN	NaN	NaN	NaN	NaN	NaN	NaN	NaN	NaN	NaN	NaN	NaN	NaN	NaN	NaN	NaN	NaN	NaN	NaN	NaN	NaN	NaN	NaN	NaN	NaN	NaN	NaN	NaN	NaN	NaN	NaN	NaN	NaN	NaN	NaN	NaN	NaN	NaN
0	1.412	1.428	1.385	1.412	1.395	1.381	1.378	1.346	1.406	1.393	1.384	1.393	1.388	1.411	1.443	1.408	1.441	1.375	1.414	1.404	1.37	1.396	1.39	1.422	1.447	1.423	1.436	1.407	1.449	1.402	1.425	1.451	1.439	1.439	1.475	1.454	1.483	1.447	1.498	1.513	1.494	1.49	1.473	1.518	1.519	1.503	1.503	1.526	1.516
149	1.517	1.402	1.47	1.429	1.427	1.406	1.462	1.457	1.478	1.5	1.429	1.518	1.538	1.53	1.525	1.529	1.508	1.52	1.585	1.528	1.583	1.602	1.549	1.608	1.632	1.636	1.704	1.643	1.683	1.678	1.637	1.773	1.736	1.788	1.809	1.885	1.865	1.954	1.888	1.833	1.838	1.924	1.964	1.919	2.01	2.002	2.044	2.082	1.994
0	1.387	1.405	1.413	1.401	1.389	1.397	1.387	1.362	1.426	1.419	1.383	1.379	1.357	1.398	1.428	1.419	1.415	1.387	1.418	1.422	1.383	1.402	1.45	1.44	1.463	1.412	1.465	1.434	1.501	1.454	1.439	1.503	1.478	1.493	1.51	1.507	1.51	1.491	1.534	1.523	1.537	1.546	1.554	1.56	1.591	1.578	1.604	1.582	1.604
150	1.382	1.349	1.406	1.374	1.353	1.371	1.364	1.342	1.376	1.386	1.347	1.395	1.376	1.397	1.364	1.411	1.394	1.379	1.403	1.405	1.386	1.401	1.403	1.412	1.436	1.395	1.438	1.466	1.449	1.44	1.455	1.475	1.475	1.48	1.527	1.526	1.543	1.531	1.558	1.535	1.559	1.562	1.596	1.596	1.636	1.636	1.616	1.662	1.649
0	1.4	1.377	1.403	1.383	1.382	1.423	1.422	1.468	1.451	1.423	1.441	1.519	1.421	1.385	1.418	1.422	1.378	1.43	1.376	1.405	1.438	1.446	1.408	1.405	1.45	1.48	1.457	1.473	1.456	1.487	1.498	1.452	1.45	1.518	1.496	1.517	1.57	1.478	1.502	1.481	1.513	1.531	1.526	1.522	1.665	1.588	1.566	1.607	1.613
0	1.443	1.392	1.423	1.416	1.43	1.419	1.453	NaN	NaN	NaN	NaN	NaN	NaN	NaN	NaN	NaN	NaN	NaN	NaN	NaN	NaN	NaN	NaN	NaN	NaN	NaN	NaN	NaN	NaN	NaN	NaN	NaN	NaN	NaN	NaN	NaN	NaN	NaN	NaN	NaN	NaN	NaN	NaN	NaN	NaN	NaN	NaN	NaN	NaN
0	1.388	1.361	1.388	1.387	1.355	1.355	1.357	1.368	1.384	1.381	1.356	1.375	1.38	1.389	1.384	1.425	1.394	1.391	1.385	1.372	1.401	1.411	1.388	1.405	1.41	1.417	1.406	1.452	1.414	1.418	1.423	1.45	1.454	1.453	1.467	1.486	1.476	1.467	1.481	1.487	1.513	1.509	1.492	1.531	1.541	1.54	1.503	1.563	1.544
0	1.405	1.414	1.422	1.408	1.389	1.359	1.391	1.409	1.413	1.396	1.375	1.408	1.372	1.388	1.391	1.401	1.44	1.455	1.438	1.38	1.411	1.444	1.418	1.415	1.463	1.498	1.45	1.489	1.471	1.491	1.462	1.487	1.47	1.475	1.441	1.522	1.552	1.498	1.498	1.522	1.533	1.574	1.53	1.539	1.584	1.551	1.559	1.573	1.583
0	1.479	1.392	1.413	1.443	1.418	1.387	1.403	1.438	1.429	1.472	1.39	1.456	1.469	1.487	1.424	1.474	1.467	1.443	1.496	1.464	1.451	1.464	1.43	1.491	1.509	1.5	1.529	1.529	1.525	NaN	NaN	NaN	NaN	NaN	NaN	NaN	NaN	NaN	NaN	NaN	NaN	NaN	NaN	NaN	NaN	NaN	NaN	NaN	NaN
0	1.394	1.41	1.394	1.39	1.38	1.395	1.365	1.369	1.392	1.374	1.357	1.397	1.376	1.39	1.412	1.403	1.399	1.393	1.423	1.391	1.411	1.401	1.419	1.423	1.442	1.438	1.453	1.458	1.464	1.455	1.463	1.497	1.494	1.504	1.514	1.518	1.537	1.522	1.543	1.548	1.533	1.559	1.572	1.585	1.593	1.605	1.606	1.608	1.628
151	1.547	1.489	1.517	1.518	1.43	1.522	1.498	1.45	1.459	1.539	1.489	1.466	1.446	1.55	1.551	1.546	1.478	1.505	1.519	1.515	1.521	1.519	1.531	1.511	1.516	1.562	1.597	1.634	1.573	1.575	1.605	1.574	1.546	1.607	1.499	1.669	1.563	1.677	1.63	1.615	1.699	1.6	1.654	1.723	1.798	1.705	1.745	1.776	1.728
0	1.401	1.362	1.394	1.379	1.354	1.351	1.358	1.37	1.373	1.399	1.352	1.378	1.371	1.41	1.366	1.417	1.407	1.381	1.395	1.406	1.399	1.405	1.394	1.41	1.419	1.432	1.43	1.434	1.427	1.434	1.417	1.434	1.412	1.435	1.44	1.461	1.45	1.443	1.451	1.449	1.471	1.458	1.465	1.456	1.506	1.48	1.466	1.471	1.451
0	1.378	1.351	1.372	1.347	1.361	1.387	1.348	1.406	1.397	1.425	1.372	1.389	1.39	1.406	1.392	1.415	1.446	1.401	1.433	1.43	1.435	1.466	1.446	1.436	1.459	1.458	1.469	1.474	1.503	1.465	1.488	1.492	1.468	1.509	1.523	1.53	1.528	1.521	1.533	1.534	1.578	1.528	1.551	1.555	1.555	1.571	1.564	1.597	1.593
0	1.418	1.385	1.432	1.403	1.369	1.407	1.395	1.39	1.445	1.399	1.394	1.43	1.374	1.393	1.432	1.403	1.423	1.446	1.448	1.395	1.413	1.459	1.418	1.397	1.441	1.496	1.48	1.505	1.47	1.471	1.47	1.473	1.453	1.515	1.49	1.52	1.544	1.467	1.491	1.563	1.558	1.555	1.527	1.553	1.589	1.584	1.55	1.599	1.557
0	1.381	1.339	1.365	1.348	1.359	1.346	1.381	1.391	1.384	1.418	1.369	1.363	1.385	1.408	1.375	1.414	1.407	1.37	1.416	1.426	1.377	1.437	1.385	1.424	1.446	1.444	1.451	1.463	1.489	1.465	1.453	1.491	1.469	1.505	1.498	1.524	1.554	1.529	1.561	1.548	1.604	1.549	1.604	1.584	1.619	1.643	1.597	1.642	1.612
0	1.637	1.601	1.591	1.52	1.562	1.463	1.58	1.47	1.435	1.646	1.586	1.519	1.569	1.577	1.636	1.687	1.592	1.563	1.539	1.543	1.568	1.47	1.612	1.561	1.587	1.589	1.532	1.635	1.608	1.629	1.627	1.579	1.637	1.629	1.621	1.723	1.658	NaN	NaN	NaN	NaN	NaN	NaN	NaN	NaN	NaN	NaN	NaN	NaN
152	1.437	1.379	1.42	1.403	1.376	1.39	1.391	1.399	1.415	1.42	1.382	1.377	1.392	1.42	1.41	1.448	1.419	1.392	1.405	1.435	1.409	1.426	1.406	1.422	1.432	1.439	1.449	1.482	1.461	1.447	1.439	1.445	1.434	1.469	1.45	1.475	1.464	1.461	1.462	1.45	1.493	1.467	1.524	1.454	1.532	1.495	1.472	1.516	1.485
153	1.522	1.57	1.619	1.523	1.46	1.619	1.456	1.721	1.569	1.723	1.448	1.552	1.52	1.464	1.453	1.488	1.682	1.627	1.547	1.562	1.585	1.499	1.616	1.642	1.672	1.512	1.554	1.665	1.715	1.589	1.57	1.569	1.575	1.609	1.614	1.56	1.668	1.523	1.637	1.621	1.762	1.593	1.683	1.696	1.64	1.768	1.548	1.746	1.734
0	1.509	1.466	1.55	1.464	1.578	1.616	1.397	1.553	1.548	1.359	1.336	1.505	1.58	1.423	1.65	1.594	1.777	1.509	1.615	1.442	1.517	1.474	1.894	1.493	1.627	1.683	1.729	1.561	1.636	1.684	1.408	1.8	NaN	NaN	NaN	NaN	NaN	NaN	NaN	NaN	NaN	NaN	NaN	NaN	NaN	NaN	NaN	NaN	NaN
0	1.534	1.572	1.512	1.497	1.449	1.386	NaN	NaN	NaN	NaN	NaN	NaN	NaN	NaN	NaN	NaN	NaN	NaN	NaN	NaN	NaN	NaN	NaN	NaN	NaN	NaN	NaN	NaN	NaN	NaN	NaN	NaN	NaN	NaN	NaN	NaN	NaN	NaN	NaN	NaN	NaN	NaN	NaN	NaN	NaN	NaN	NaN	NaN	NaN
0	1.466	1.443	1.413	1.476	1.45	1.439	1.458	1.493	1.421	1.515	1.404	1.445	1.483	1.56	1.555	1.422	1.489	1.503	1.489	1.548	1.52	1.577	1.53	1.657	1.595	1.611	1.667	1.547	1.731	1.842	1.808	1.802	1.905	1.701	1.846	1.793	1.939	1.78	1.799	1.998	1.979	1.919	2.218	1.954	2.058	1.987	2.054	2.062	2.149
0	1.501	1.513	1.558	1.426	1.538	1.638	1.601	1.458	1.579	1.46	1.42	1.539	1.506	1.536	1.505	1.576	1.461	1.577	1.746	1.51	1.595	1.547	1.598	1.603	1.651	1.582	1.66	1.605	1.735	1.611	1.753	1.76	1.435	1.37	1.767	1.743	1.736	1.843	1.929	1.875	1.936	1.866	2.011	1.901	1.92	1.861	2.023	2.102	2.009
154	1.395	1.414	1.362	1.356	1.444	1.392	1.508	1.425	1.418	1.394	1.396	1.367	1.462	1.381	1.454	1.463	1.345	1.412	1.493	1.424	1.351	1.359	1.418	1.425	1.414	1.454	1.426	1.365	1.416	1.38	1.422	1.419	1.406	1.487	1.513	1.453	1.496	1.49	1.501	1.487	1.496	1.563	1.614	1.622	1.606	1.533	1.575	1.548	1.585
155	1.425	1.394	1.394	1.411	1.4	1.396	1.394	1.404	1.384	1.411	1.417	1.448	1.381	1.446	1.395	1.393	1.442	1.501	1.471	1.491	1.445	1.47	1.479	1.554	1.491	1.547	1.548	1.492	1.57	1.619	1.598	1.6	1.666	1.785	1.939	2.08	2.164	2.235	2.248	2.271	2.26	2.319	2.276	2.318	2.325	2.286	2.27	2.265	2.208
156	1.398	1.38	1.387	1.4	1.397	1.379	1.395	1.398	1.362	1.4	1.382	1.432	1.385	1.394	1.398	1.385	1.43	1.463	1.437	1.399	1.392	1.442	1.417	1.437	1.414	1.471	1.457	1.418	1.445	1.462	1.453	1.445	1.471	1.438	1.53	1.505	1.513	1.493	1.65	1.598	1.766	1.721	1.774	1.673	1.761	1.747	1.805	1.754	1.855
0	1.419	1.372	1.403	1.404	1.418	1.39	1.364	1.404	1.378	1.429	1.372	1.389	1.379	1.412	1.404	1.421	1.452	1.439	1.446	1.42	1.419	1.443	1.441	1.477	1.466	1.501	1.503	1.478	1.497	1.518	1.509	1.554	1.585	1.559	1.55	1.614	1.601	1.625	1.622	1.639	1.649	1.679	1.693	1.708	1.701	1.706	1.726	1.721	1.746
0	1.454	1.421	1.438	1.398	NaN	NaN	NaN	NaN	NaN	NaN	NaN	NaN	NaN	NaN	NaN	NaN	NaN	NaN	NaN	NaN	NaN	NaN	NaN	NaN	NaN	NaN	NaN	NaN	NaN	NaN	NaN	NaN	NaN	NaN	NaN	NaN	NaN	NaN	NaN	NaN	NaN	NaN	NaN	NaN	NaN	NaN	NaN	NaN	NaN
157	1.527	1.555	1.525	1.511	1.478	1.462	1.546	1.483	1.569	1.496	1.523	1.493	1.572	1.476	1.565	1.559	1.565	1.629	1.553	1.507	1.522	1.622	1.538	1.66	1.612	1.615	1.677	1.592	1.677	1.607	1.645	1.698	1.738	1.738	1.638	1.76	1.773	1.751	1.779	1.773	1.8	1.855	1.879	1.864	1.858	1.847	1.94	1.885	1.947
0	1.395	1.394	1.395	1.426	1.385	1.352	1.359	1.366	1.387	1.376	1.359	1.343	1.334	1.385	1.376	1.411	1.387	1.398	1.415	1.397	1.457	1.413	1.42	1.457	1.455	1.461	1.504	1.522	1.506	1.437	1.448	1.572	1.541	1.527	1.524	1.48	1.527	1.527	1.492	1.63	1.573	1.567	1.549	1.507	1.558	1.532	1.542	1.654	1.581
0	1.453	1.456	1.422	1.469	1.37	1.391	1.389	1.37	1.366	1.41	1.393	1.391	1.392	1.432	1.431	1.498	1.471	1.412	1.444	1.439	1.526	1.449	1.433	1.528	1.535	1.49	1.619	1.629	1.535	1.471	1.543	1.672	1.625	1.572	1.686	1.557	1.663	1.628	1.564	1.823	1.692	1.655	1.727	1.579	1.679	1.677	1.667	1.806	1.712
0	1.41	1.41	1.389	1.412	1.373	1.4	1.384	1.398	1.425	1.419	1.385	1.396	1.42	1.411	1.394	1.367	1.419	1.399	1.37	1.456	1.376	1.428	1.425	1.406	1.404	1.454	1.433	1.449	1.456	1.472	1.468	1.48	1.499	1.508	1.487	1.53	1.531	1.493	1.481	1.565	1.533	1.6	1.581	1.555	1.557	1.478	1.588	1.563	1.627
158	1.447	1.424	1.446	1.397	1.382	1.392	1.384	1.39	1.381	1.431	1.412	1.447	1.384	1.421	1.416	1.389	1.414	1.458	1.463	1.43	1.379	1.4	1.403	1.454	1.401	1.43	1.463	1.405	1.395	1.43	1.428	1.384	1.413	1.42	1.456	1.461	1.421	1.441	1.456	1.44	1.413	1.46	1.448	1.486	1.471	1.451	1.495	1.46	1.485
159	1.419	1.398	1.402	1.371	1.437	1.347	1.495	1.39	1.394	1.396	1.433	1.394	1.433	1.388	1.43	1.441	1.377	1.403	1.47	1.42	1.369	1.414	1.437	1.429	1.447	1.458	1.485	1.388	1.456	1.41	1.431	1.436	1.429	1.483	1.467	1.461	1.481	1.487	1.503	1.502	1.481	1.522	1.554	1.59	1.57	1.521	1.56	1.551	1.557
160	1.541	1.401	1.451	1.4	1.516	1.454	1.565	1.509	1.4	1.376	1.309	1.481	1.443	1.545	1.544	1.496	1.539	1.481	1.505	1.428	1.459	1.428	1.582	1.527	1.524	1.523	1.656	1.593	1.48	1.567	1.628	1.636	1.63	1.613	1.651	1.715	1.676	1.702	1.447	1.649	1.723	1.638	1.675	1.602	1.697	1.703	1.657	1.661	1.646
161	1.466	1.439	1.359	1.406	1.405	1.407	1.403	1.421	1.426	1.398	1.407	1.402	1.436	1.425	1.404	1.405	1.426	1.412	1.434	1.419	1.456	1.462	1.478	1.442	1.439	1.484	1.494	1.475	1.472	1.518	1.489	1.482	1.529	1.527	1.524	1.559	1.553	1.518	1.493	1.565	1.558	1.571	1.612	1.554	1.585	1.516	1.608	1.569	1.573
0	1.405	1.403	1.409	1.373	1.38	1.385	1.372	1.393	1.361	1.376	1.359	1.373	1.351	1.378	1.374	1.359	1.4	1.433	1.428	1.407	1.354	1.381	1.393	1.447	1.39	1.42	1.435	1.4	1.386	1.425	1.41	1.408	1.428	1.433	1.428	1.45	1.433	1.436	1.449	1.451	1.432	1.455	1.472	1.469	1.477	1.452	1.492	1.473	1.487
162	1.417	1.404	1.384	1.381	1.408	1.398	1.418	1.402	1.406	1.405	1.406	1.378	1.42	1.402	1.433	1.429	1.41	1.431	1.45	1.437	1.43	1.456	1.462	1.482	1.481	1.507	1.506	1.506	1.551	1.544	1.552	1.605	1.691	1.768	1.829	1.916	1.97	2.005	2.049	2.076	2.097	2.106	2.122	2.11	2.115	2.08	2.13	2.094	2.089
163	1.417	1.438	1.424	1.411	1.378	1.339	1.436	1.375	1.405	1.396	1.388	1.404	1.417	1.394	1.433	1.442	1.487	1.528	1.574	1.586	1.703	1.758	1.797	1.943	1.946	2.071	2.055	2.055	2.122	2.167	2.153	2.239	2.256	2.256	2.235	2.273	2.24	2.242	2.227	2.252	2.249	2.261	2.276	2.243	2.249	2.208	2.288	2.262	2.242
164	1.39	1.388	1.339	1.375	1.447	1.347	1.482	1.425	1.394	1.392	1.39	1.36	1.414	1.372	1.447	1.438	1.378	1.403	1.459	1.407	1.374	1.397	1.405	1.405	1.416	1.44	1.437	1.381	1.436	1.385	1.446	1.425	1.417	1.461	1.477	1.437	1.466	1.481	1.468	1.456	1.458	1.499	1.529	1.591	1.544	1.497	1.524	1.502	1.496
0	1.402	1.377	1.386	1.386	1.388	1.377	1.362	1.375	1.376	1.37	1.371	1.386	1.382	1.384	1.386	1.418	1.404	1.403	1.413	1.4	1.442	1.412	1.45	1.43	1.459	1.487	1.495	1.517	1.489	1.472	1.474	1.548	1.539	1.537	1.546	1.54	1.556	1.573	1.494	1.622	1.622	1.601	1.595	1.557	1.602	1.587	1.602	1.636	1.624
165	1.388	1.383	1.36	1.346	1.432	1.38	1.455	1.393	1.433	1.402	1.384	1.373	1.432	1.382	1.432	1.431	1.377	1.393	1.452	1.421	1.381	1.38	1.426	1.419	1.451	1.474	1.456	1.394	1.436	1.404	1.451	1.46	1.458	1.501	1.524	1.489	1.503	1.502	1.524	1.505	1.518	1.546	1.573	1.618	1.585	1.55	1.588	1.548	1.555
0	1.417	1.394	1.461	1.394	1.382	1.387	1.394	1.407	1.361	1.404	1.387	1.421	1.398	1.407	1.37	1.382	1.405	1.456	1.421	1.445	1.377	1.425	1.406	1.465	1.401	1.423	1.445	1.405	1.405	1.448	1.441	1.401	1.421	1.418	1.445	1.483	1.456	1.442	1.468	1.434	1.448	1.485	1.486	1.489	1.49	1.47	1.516	1.493	1.514
0	1.472	1.373	1.425	1.4	1.462	1.468	1.476	1.448	1.375	1.391	1.367	1.432	1.471	1.404	1.45	1.47	1.453	1.437	1.454	1.4	1.434	1.466	1.503	1.473	1.514	1.534	1.542	1.504	1.446	1.623	1.522	1.494	1.522	1.482	1.517	1.62	1.507	1.599	1.431	1.53	1.545	1.58	1.591	1.564	1.586	1.57	1.575	1.559	1.566
0	1.398	1.379	1.386	1.378	1.379	1.351	1.387	1.372	1.359	1.367	1.384	1.387	1.384	1.389	1.38	1.384	1.384	1.41	1.426	1.417	1.369	1.427	1.408	1.447	1.419	1.451	1.454	1.435	1.451	1.453	1.435	1.464	1.464	1.494	1.5	1.524	1.511	1.521	1.52	1.537	1.542	1.563	1.563	1.591	1.579	1.577	1.612	1.606	1.612
0	1.484	1.411	1.426	1.375	1.499	1.425	1.418	1.436	1.418	1.376	1.399	1.448	1.386	1.339	1.389	1.45	1.434	1.472	1.432	1.422	1.392	1.452	1.5	1.449	1.52	1.429	1.557	1.506	1.442	1.56	1.498	1.525	1.52	1.542	1.581	1.669	1.58	1.594	1.459	1.629	1.584	1.593	1.621	1.593	1.63	1.603	1.659	1.595	1.588
166	1.386	1.398	1.42	1.408	1.467	1.34	1.445	1.397	1.445	1.42	1.444	1.469	1.606	1.528	1.699	1.779	2.011	1.916	1.995	2.077	2.204	2.211	2.211	2.292	2.33	2.399	2.349	2.304	2.266	2.256	2.268	2.256	2.279	2.297	2.27	2.279	2.283	2.296	2.255	2.317	2.313	2.327	2.314	2.331	2.401	2.346	2.407	2.412	2.392
0	1.396	1.384	1.373	1.374	1.405	1.356	1.397	1.395	1.366	1.362	1.396	NaN	NaN	NaN	NaN	NaN	NaN	NaN	NaN	NaN	NaN	NaN	NaN	NaN	NaN	NaN	NaN	NaN	NaN	NaN	NaN	NaN	NaN	NaN	NaN	NaN	NaN	NaN	NaN	NaN	NaN	NaN	NaN	NaN	NaN	NaN	NaN	NaN	NaN
0	1.387	1.391	1.356	1.371	1.417	1.368	1.418	1.404	1.388	1.391	1.387	1.369	1.42	1.4	1.422	1.403	1.389	1.403	1.451	1.415	1.384	1.447	1.431	1.421	1.44	1.483	1.452	1.429	1.484	1.45	1.464	1.492	1.466	1.491	1.521	1.528	1.509	1.526	1.522	1.534	1.555	1.579	1.587	1.608	1.611	1.585	1.633	1.624	1.637
0	1.421	1.435	1.436	1.438	1.409	1.391	1.377	1.395	1.412	1.441	1.394	1.365	1.393	1.423	1.414	1.448	1.404	1.44	1.437	1.434	1.465	1.427	1.449	1.463	1.481	1.475	1.51	1.519	1.521	1.488	1.507	1.582	1.6	1.596	1.591	1.561	1.584	1.623	1.577	1.692	1.676	1.669	1.654	1.626	1.67	1.621	1.683	1.735	1.729
0	1.407	1.373	1.375	1.377	1.393	1.368	1.372	1.389	1.369	1.382	1.402	1.389	1.38	1.402	1.381	1.394	1.408	1.432	1.43	1.43	1.39	1.43	1.42	1.44	1.42	1.449	1.466	1.439	1.482	1.472	1.463	1.47	1.471	1.486	1.501	1.519	1.514	1.524	1.518	1.513	1.514	1.534	1.541	1.575	1.58	1.541	1.551	1.547	1.57
0	1.415	1.398	1.407	1.401	1.407	1.389	1.39	1.401	1.38	1.366	1.415	1.409	1.399	1.412	1.412	1.413	1.426	1.452	1.473	1.46	1.416	1.463	1.445	1.487	1.455	1.515	1.515	1.515	1.524	1.549	1.536	1.558	1.576	1.624	1.632	1.622	1.623	1.649	1.649	1.657	1.649	1.701	1.723	1.745	1.785	1.729	1.757	1.775	1.795
0	1.375	1.356	1.369	1.362	1.355	1.359	1.342	1.351	1.357	1.358	1.359	1.362	1.349	1.351	1.343	1.365	1.359	1.37	1.361	1.376	1.378	1.371	1.386	1.385	1.376	1.389	1.409	1.403	1.418	1.418	1.416	1.443	1.454	1.455	1.451	1.466	1.468	1.462	1.468	1.495	1.496	1.499	1.508	1.516	1.543	1.541	1.571	1.568	1.59
167	1.396	1.38	1.321	1.366	1.388	1.369	1.413	1.38	1.402	1.384	1.377	1.364	1.42	1.408	1.398	1.4	1.414	1.425	1.433	1.406	1.381	1.428	1.404	1.391	1.419	1.473	1.442	1.402	1.44	1.429	1.427	1.453	1.445	1.458	1.482	1.485	1.464	1.489	1.481	1.49	1.517	1.561	1.556	1.585	1.589	1.545	1.614	1.584	1.614
168	1.408	1.467	1.417	1.444	1.433	1.417	1.42	1.403	1.429	1.465	1.429	1.425	1.446	1.485	1.431	1.427	1.448	1.476	1.461	1.484	1.488	1.481	1.534	1.505	1.536	1.573	1.566	1.593	1.61	1.6	1.604	1.65	1.688	1.693	1.683	1.7	1.708	1.729	1.725	1.821	1.789	1.829	1.85	1.84	1.902	1.844	1.912	1.914	1.949
0	1.419	1.382	1.362	1.388	1.392	1.37	1.381	1.389	1.381	1.405	1.38	1.38	1.41	1.397	1.398	1.41	1.404	1.415	1.448	1.424	1.436	1.47	1.448	1.471	1.466	1.5	1.505	1.498	1.517	1.541	1.535	1.677	1.767	1.826	1.903	1.851	1.876	1.975	1.97	1.996	2.012	2.044	1.909	2.052	1.938	1.92	2.117	2.088	2.138
0	1.41	1.404	1.412	1.379	1.388	1.383	1.378	1.409	1.423	1.379	1.403	1.382	1.397	1.426	1.398	1.429	1.412	1.435	1.442	1.45	1.382	1.462	1.451	1.434	1.427	1.485	1.451	1.491	1.493	1.485	1.485	1.505	1.493	1.528	1.5	1.504	1.516	1.526	1.535	1.522	1.521	1.541	1.566	1.601	1.583	1.553	1.545	1.57	1.557
169	1.384	1.416	1.348	1.39	1.39	1.37	1.426	1.382	1.391	1.406	1.415	1.379	1.44	1.433	1.405	1.403	1.397	1.421	1.439	1.409	1.373	1.454	1.424	1.411	1.415	1.444	1.426	1.431	1.44	1.458	1.48	1.467	1.455	1.474	1.474	1.499	1.473	1.496	1.509	1.503	1.497	1.529	1.556	1.588	1.595	1.562	1.591	1.56	1.567
0	1.391	1.396	1.354	1.412	1.464	1.429	1.409	1.395	1.404	1.399	1.388	1.373	1.425	1.428	1.402	1.411	1.454	1.371	1.446	1.434	1.347	1.506	1.433	1.419	1.408	1.435	1.429	1.394	1.468	1.481	1.455	1.451	1.447	1.475	1.49	1.495	1.471	1.524	1.452	1.469	1.518	1.51	1.532	1.575	1.562	1.543	1.55	1.538	1.583
170	1.444	1.443	1.475	1.417	1.439	1.455	1.438	1.401	1.422	1.467	1.432	1.453	1.451	1.456	1.418	1.488	1.492	1.453	1.464	1.47	1.503	1.491	1.534	1.518	1.564	1.525	1.598	1.639	1.584	1.602	1.612	1.694	1.661	1.699	1.704	1.67	1.664	1.72	1.729	1.78	1.767	1.803	1.737	1.768	1.863	1.804	1.849	1.859	1.892
0	1.379	1.379	1.328	1.383	1.383	1.348	1.359	1.378	1.399	1.393	1.359	1.378	1.347	1.395	1.354	1.384	1.363	1.371	1.338	1.415	1.386	1.413	1.412	1.432	1.443	1.474	1.454	1.463	1.462	1.472	1.464	1.484	1.524	1.5	1.521	1.504	1.534	1.552	1.515	1.568	1.546	1.59	1.574	1.597	1.609	1.591	1.644	1.641	1.629
0	1.383	1.362	1.336	1.376	1.359	1.366	1.365	1.401	1.4	1.405	1.388	1.383	1.404	1.427	1.403	1.455	1.479	1.456	1.516	1.497	1.525	1.611	1.61	1.687	1.854	2.068	2.233	2.256	2.329	2.361	NaN	NaN	NaN	NaN	NaN	NaN	NaN	NaN	NaN	NaN	NaN	NaN	NaN	NaN	NaN	NaN	NaN	NaN	NaN
171	1.374	1.362	1.342	1.386	1.387	1.361	1.381	1.379	1.397	1.399	1.379	1.388	1.405	1.464	1.42	1.483	1.515	1.492	1.549	1.631	1.84	2.128	2.298	2.329	2.303	2.371	2.365	2.25	2.344	2.386	2.319	2.395	2.318	2.337	2.201	2.181	1.665	1.696	2.047	2.036	1.713	1.741	2.174	2.198	2.25	2.291	2.282	2.241	2.253
172	1.422	1.428	1.332	1.465	1.434	1.38	1.45	1.422	1.456	1.401	1.405	1.34	1.468	1.431	1.368	1.418	1.435	1.416	1.427	1.443	1.361	1.46	1.439	1.385	1.385	1.496	1.403	1.432	1.475	1.506	1.495	1.501	1.421	1.499	1.523	1.547	1.492	1.482	1.485	1.532	1.547	1.521	1.553	1.563	1.587	1.586	1.592	1.514	1.564
173	1.389	1.398	1.355	1.39	1.389	1.37	1.369	1.393	1.4	1.392	1.389	1.388	1.4	1.401	1.385	1.4	1.412	1.422	1.413	1.404	1.39	1.44	1.426	1.444	1.436	1.457	1.456	1.474	1.62	1.664	1.667	1.717	1.745	1.724	1.742	1.684	1.751	1.738	1.701	1.742	1.816	1.849	1.859	1.904	1.857	1.801	1.901	1.831	1.786
0	1.43	1.395	1.389	1.416	1.377	1.348	1.407	1.403	1.408	1.353	1.415	1.373	1.396	1.445	1.406	1.433	1.427	1.46	1.45	1.468	1.418	1.537	1.448	1.474	1.491	1.568	1.492	1.52	1.568	1.591	1.584	1.587	1.596	1.617	1.656	1.671	1.667	1.634	1.634	1.649	1.669	1.674	1.698	1.718	1.71	1.743	1.736	1.74	1.724
0	1.394	1.407	1.332	1.372	1.384	1.351	1.379	1.356	1.376	1.414	1.41	1.364	1.371	1.416	1.381	1.377	1.396	1.388	1.37	1.41	1.423	1.409	1.392	1.414	1.426	1.434	1.45	1.46	1.461	1.452	1.425	1.431	1.514	1.451	1.462	1.49	1.459	1.507	1.454	1.52	1.47	1.529	1.513	1.541	1.546	1.505	1.578	1.567	1.578
174	1.393	1.375	1.324	1.376	1.352	1.335	1.372	1.389	1.361	1.401	1.367	1.378	1.413	1.399	1.376	1.43	1.445	1.459	1.481	1.542	1.524	1.651	1.634	1.762	1.967	2.163	2.292	NaN	NaN	NaN	NaN	NaN	NaN	NaN	NaN	NaN	NaN	NaN	NaN	NaN	NaN	NaN	NaN	NaN	NaN	NaN	NaN	NaN	NaN
175	1.355	1.356	1.422	1.41	1.375	1.366	1.436	1.369	1.424	1.415	1.366	1.39	1.413	1.363	1.371	1.387	1.393	1.431	1.418	1.437	1.434	1.479	1.506	1.532	1.464	1.515	1.557	1.538	1.598	1.566	1.549	1.621	1.643	1.638	1.666	1.693	1.698	1.769	1.807	1.92	1.994	2.076	2.141	2.219	2.254	2.267	2.353	2.352	2.358
176	1.443	1.46	1.441	1.455	1.45	1.446	1.439	1.423	1.393	1.433	1.443	1.455	1.465	1.48	1.442	1.483	1.498	1.498	1.504	1.53	1.555	1.532	1.581	1.555	1.577	1.591	1.596	1.644	1.623	1.639	1.644	1.685	1.729	1.735	1.719	1.703	1.736	1.774	1.762	1.756	1.805	1.846	1.82	1.85	1.857	1.847	1.895	1.939	1.939
177	1.427	1.374	1.337	1.388	1.415	1.364	1.441	1.396	1.411	1.397	1.415	1.392	1.407	1.436	1.376	1.376	1.433	1.41	1.432	1.447	1.405	1.489	1.45	1.459	1.434	1.484	1.463	1.496	1.497	1.552	1.527	1.553	1.508	1.551	1.606	1.603	1.566	1.583	1.604	1.595	1.6	1.632	1.634	1.67	1.657	1.647	1.688	1.606	1.646
0	1.457	NaN	NaN	NaN	NaN	NaN	NaN	NaN	NaN	NaN	NaN	NaN	NaN	NaN	NaN	NaN	NaN	NaN	NaN	NaN	NaN	NaN	NaN	NaN	NaN	NaN	NaN	NaN	NaN	NaN	NaN	NaN	NaN	NaN	NaN	NaN	NaN	NaN	NaN	NaN	NaN	NaN	NaN	NaN	NaN	NaN	NaN	NaN	NaN
178	1.327	1.412	1.381	1.372	1.35	1.379	1.4	1.341	1.395	1.378	1.344	1.349	1.385	1.38	1.356	1.37	1.384	1.458	1.406	1.401	1.371	1.477	1.519	1.558	1.474	1.51	1.575	1.585	1.623	1.615	1.65	1.662	1.663	1.682	1.69	1.72	1.716	1.869	1.867	1.87	1.929	1.989	2.019	2.037	2.061	2.073	2.153	2.157	2.193
0	1.465	NaN	NaN	NaN	NaN	NaN	NaN	NaN	NaN	NaN	NaN	NaN	NaN	NaN	NaN	NaN	NaN	NaN	NaN	NaN	NaN	NaN	NaN	NaN	NaN	NaN	NaN	NaN	NaN	NaN	NaN	NaN	NaN	NaN	NaN	NaN	NaN	NaN	NaN	NaN	NaN	NaN	NaN	NaN	NaN	NaN	NaN	NaN	NaN
0	1.405	1.367	1.36	1.395	1.362	1.395	1.39	1.38	1.409	1.409	1.411	1.356	1.418	1.409	1.341	1.431	1.413	1.414	1.393	1.451	1.424	1.51	1.459	1.447	1.389	1.428	1.4	1.447	1.485	1.528	1.504	1.477	1.492	1.451	1.512	1.525	1.52	1.6	1.559	1.554	1.535	1.552	1.545	1.568	1.596	1.563	1.582	1.577	1.558
0	1.42	1.433	1.397	1.365	1.4	1.374	1.412	1.394	1.438	1.393	1.41	1.396	1.415	1.426	1.387	1.409	1.415	1.431	1.443	1.418	1.415	1.447	1.428	1.447	1.434	1.461	1.425	1.471	1.474	1.483	1.454	1.477	1.482	1.486	1.472	1.479	1.475	1.529	1.521	1.494	1.494	1.507	1.519	1.557	1.56	1.507	1.535	1.545	1.53
179	1.333	1.409	1.417	1.378	1.358	1.385	1.447	1.335	1.438	1.397	1.359	1.355	1.393	1.391	1.368	1.366	1.353	1.395	1.406	1.391	1.355	1.403	1.445	1.506	1.404	1.391	1.451	1.405	1.491	1.448	1.404	1.443	1.463	1.466	1.441	1.457	1.467	1.519	1.473	1.481	1.502	1.54	1.528	1.541	1.511	1.535	1.552	1.531	1.591
180	1.497	1.465	1.443	1.487	1.487	1.441	1.459	1.478	1.467	1.475	1.462	1.485	1.478	1.478	1.461	1.459	1.482	1.474	1.474	1.475	1.478	1.508	1.506	1.491	1.466	1.513	1.483	1.514	1.512	1.542	1.515	1.552	1.555	1.571	1.541	1.565	1.548	1.58	1.56	1.596	1.571	1.614	1.622	1.63	1.63	1.652	1.682	1.661	1.761
0	1.439	1.467	1.402	1.504	1.472	1.372	1.561	1.45	1.487	1.419	1.497	1.427	1.511	1.56	1.447	1.469	1.492	1.547	1.544	1.534	1.517	1.721	1.497	1.519	1.469	1.601	1.506	1.572	1.575	1.57	NaN	NaN	NaN	NaN	NaN	NaN	NaN	NaN	NaN	NaN	NaN	NaN	NaN	NaN	NaN	NaN	NaN	NaN	NaN
0	1.438	1.419	1.413	1.371	1.404	1.353	1.369	1.422	1.412	1.393	1.399	1.429	1.4	1.449	1.407	1.433	1.436	1.445	1.471	1.463	1.455	1.479	1.479	1.481	1.468	1.511	1.49	1.512	1.532	1.524	1.523	1.554	1.558	1.577	1.552	1.585	1.616	1.606	1.598	1.609	1.624	1.593	1.683	1.695	1.711	1.67	1.679	1.724	1.729
0	1.399	1.392	1.379	1.417	1.453	1.384	1.374	1.448	1.388	1.423	1.444	1.431	1.442	1.463	1.409	1.453	1.461	1.474	1.467	1.486	1.429	1.434	1.425	1.478	1.469	1.509	1.44	1.476	1.478	1.511	1.54	1.509	1.52	1.47	1.522	1.548	1.533	1.552	1.548	1.529	1.567	1.548	1.582	1.59	1.634	1.616	1.592	1.62	1.595
0	1.507	1.497	1.472	1.532	1.502	1.436	1.479	1.457	1.566	1.419	1.289	1.358	1.477	NaN	NaN	NaN	NaN	NaN	NaN	NaN	NaN	NaN	NaN	NaN	NaN	NaN	NaN	NaN	NaN	NaN	NaN	NaN	NaN	NaN	NaN	NaN	NaN	NaN	NaN	NaN	NaN	NaN	NaN	NaN	NaN	NaN	NaN	NaN	NaN
0	1.423	1.42	1.367	1.425	1.388	1.42	1.392	1.412	1.401	1.429	1.431	1.407	1.43	1.43	1.405	1.453	1.452	1.457	1.456	1.458	1.441	1.527	1.482	1.523	1.483	1.546	1.529	1.539	1.564	1.586	1.577	1.588	1.605	1.64	1.631	1.657	1.635	1.663	1.659	1.694	1.697	1.666	1.704	1.724	1.715	1.751	1.745	1.751	1.757
181	1.454	1.411	1.38	1.396	1.438	1.402	1.398	1.394	1.457	1.411	1.426	1.415	1.437	1.474	1.421	1.435	1.45	1.454	1.503	1.478	1.515	1.564	1.549	1.57	1.56	1.615	1.587	1.65	1.683	1.738	1.751	1.739	1.796	1.804	1.825	1.868	1.869	1.893	1.901	1.888	1.97	1.947	2.01	2.051	2.066	2.061	2.108	2.105	2.118
0	1.32	1.383	1.4	1.378	1.37	1.356	1.424	1.347	1.393	1.359	1.365	1.357	1.374	1.382	1.394	1.381	1.372	1.394	1.421	1.388	1.385	1.432	1.452	1.497	1.439	1.471	1.48	1.472	1.55	1.508	1.506	1.546	1.557	1.55	1.545	1.578	1.594	1.632	1.625	1.675	1.639	1.718	1.711	1.717	1.716	1.697	1.781	1.758	1.806
0	1.442	1.428	1.387	1.412	1.443	1.404	1.428	1.424	1.433	1.449	1.423	1.427	1.477	1.467	1.412	1.431	1.498	1.502	1.457	1.505	1.465	1.538	1.498	1.472	1.467	1.534	1.492	1.501	1.545	1.558	1.553	1.567	1.537	1.602	1.567	1.6	1.603	1.62	1.586	1.611	1.626	1.585	1.651	1.633	1.658	1.625	1.658	1.639	1.684
0	1.397	1.417	1.413	1.382	1.382	1.36	1.398	1.389	1.395	1.39	1.422	1.383	1.421	1.425	1.406	1.417	1.405	1.471	1.456	1.437	1.456	1.471	1.49	1.521	1.477	1.499	1.5	1.521	1.549	1.576	1.53	1.57	1.586	1.589	1.577	1.588	1.616	1.62	1.618	1.613	1.625	1.651	1.695	1.689	1.694	1.676	1.708	1.693	1.727
182	1.398	1.396	1.427	1.39	1.411	1.384	1.407	1.389	1.395	1.394	1.425	1.427	1.395	1.422	1.382	1.403	1.411	1.413	1.423	1.414	1.436	1.443	1.449	1.436	1.391	1.438	1.441	1.453	1.481	1.489	1.519	1.485	1.511	1.489	1.503	1.456	1.498	1.505	1.516	1.529	1.526	1.552	1.53	1.552	1.557	1.578	1.6	1.602	1.595
183	1.441	1.397	1.426	1.382	1.384	1.394	1.391	1.406	1.413	1.39	1.427	1.412	1.419	1.445	1.397	1.411	1.423	1.46	1.462	1.42	1.463	1.463	1.483	1.475	1.454	1.505	1.473	1.496	1.487	1.527	1.502	1.537	1.566	1.569	1.549	1.582	1.581	1.579	1.589	1.585	1.607	1.597	1.625	1.656	1.646	1.636	1.672	1.678	1.678
0	1.42	1.394	1.377	1.393	1.385	1.403	1.392	1.377	1.38	1.413	1.399	1.405	1.429	1.422	1.363	1.384	1.406	1.437	1.412	1.451	1.421	1.442	1.427	1.47	1.451	1.484	1.499	1.474	1.545	1.524	1.522	1.524	1.582	1.559	1.569	1.6	1.605	1.632	1.658	1.678	1.693	1.681	1.762	1.772	1.751	1.747	1.846	1.821	1.856
184	1.388	1.422	1.414	1.416	1.376	1.395	1.397	1.383	1.377	1.406	1.394	1.434	1.402	1.416	1.398	1.43	1.429	1.457	1.412	1.475	1.434	1.454	1.446	1.449	1.474	1.482	1.496	1.496	1.525	1.526	1.523	1.548	1.581	1.6	1.608	1.599	1.639	1.663	1.658	1.68	1.681	1.681	1.732	1.71	1.774	1.746	1.822	1.862	1.81
185	1.413	1.416	1.372	1.456	1.379	1.421	1.381	1.416	1.403	1.396	1.383	1.428	1.426	1.378	1.382	1.422	1.404	1.45	1.426	1.469	1.442	1.446	1.439	1.452	1.456	1.444	1.489	1.463	1.475	1.464	1.479	1.506	1.532	1.527	1.542	1.551	1.581	1.558	1.559	1.578	1.58	1.577	1.599	1.624	1.641	1.628	1.671	1.617	1.675
186	1.419	1.392	1.387	1.379	1.418	1.38	1.387	1.398	1.402	1.415	1.409	1.39	1.408	1.41	1.406	1.419	1.416	1.447	1.434	1.439	1.451	1.454	1.468	1.475	1.47	1.529	1.542	1.563	1.588	1.627	1.583	1.656	1.677	1.721	1.773	1.789	1.835	1.855	1.878	1.961	2.073	2.071	2.146	2.167	2.204	2.202	2.256	2.215	2.262
0	1.461	1.418	1.445	1.419	1.426	1.422	1.377	1.424	1.387	1.356	1.434	1.42	1.417	1.408	1.403	1.399	1.414	1.4	1.438	1.432	1.46	1.45	1.46	1.437	1.4	1.489	1.455	1.433	1.504	1.511	1.481	1.504	1.494	1.472	1.507	1.453	1.494	1.495	1.499	1.517	1.544	1.528	1.526	1.555	1.543	1.551	1.585	1.595	1.589
0	1.401	1.363	1.374	1.398	1.392	1.379	1.371	1.387	1.357	1.344	1.404	1.385	1.38	1.399	1.386	1.355	1.388	NaN	NaN	NaN	NaN	NaN	NaN	NaN	NaN	NaN	NaN	NaN	NaN	NaN	NaN	NaN	NaN	NaN	NaN	NaN	NaN	NaN	NaN	NaN	NaN	NaN	NaN	NaN	NaN	NaN	NaN	NaN	NaN
187	1.42	1.388	1.408	1.387	1.412	1.375	1.31	1.414	1.358	1.347	1.432	1.384	1.405	1.413	1.387	1.395	1.416	1.401	1.509	1.449	1.53	1.5	1.542	1.498	1.474	1.591	1.578	1.562	1.63	1.706	1.694	1.745	1.746	1.716	1.831	1.729	1.874	1.912	2.022	2.102	2.13	2.18	2.226	2.235	2.223	2.241	2.256	2.256	2.213
0	1.468	1.391	1.466	1.462	1.408	1.453	1.409	1.443	1.489	1.4	1.428	1.449	1.457	1.461	1.419	1.518	1.472	1.542	1.497	1.509	1.534	1.545	1.511	1.55	1.493	1.571	1.54	1.566	1.561	1.547	1.583	1.589	1.588	1.607	1.625	1.706	1.641	1.711	1.719	1.733	1.724	1.706	1.73	1.723	1.755	1.708	1.803	1.827	1.795
0	1.403	1.392	1.38	1.381	1.388	1.378	1.378	1.383	1.371	1.377	1.397	1.416	1.398	1.404	1.401	1.398	1.42	1.417	1.435	1.441	1.46	1.467	1.487	1.494	1.471	1.527	1.53	1.529	1.577	1.589	1.586	1.636	NaN	NaN	NaN	NaN	NaN	NaN	NaN	NaN	NaN	NaN	NaN	NaN	NaN	NaN	NaN	NaN	NaN
188	1.415	1.388	1.4	1.381	1.377	1.395	1.323	1.41	1.36	1.332	1.409	1.375	1.404	1.389	1.366	1.38	1.399	1.368	1.443	1.416	1.467	1.431	1.468	1.425	1.394	1.495	1.497	1.47	1.499	1.542	1.505	1.568	1.521	1.478	1.556	1.467	1.512	1.49	1.528	1.542	1.573	1.596	1.547	1.595	1.564	1.594	1.616	1.633	1.636
0	1.396	1.365	1.396	1.385	1.393	1.369	1.42	1.382	1.418	1.404	1.361	1.394	1.416	1.429	1.416	1.445	1.415	1.409	1.466	1.417	1.424	1.472	1.501	1.455	1.442	1.454	1.468	1.451	1.499	1.518	1.499	1.481	1.512	1.511	1.499	1.499	1.485	1.548	1.504	1.522	1.486	1.544	1.545	1.529	1.533	1.552	1.574	1.496	1.576
0	1.478	1.455	1.418	1.534	1.459	1.44	1.461	1.46	1.453	1.419	1.467	1.499	1.438	1.517	1.408	NaN	NaN	NaN	NaN	NaN	NaN	NaN	NaN	NaN	NaN	NaN	NaN	NaN	NaN	NaN	NaN	NaN	NaN	NaN	NaN	NaN	NaN	NaN	NaN	NaN	NaN	NaN	NaN	NaN	NaN	NaN	NaN	NaN	NaN
189	1.411	1.41	1.402	1.372	1.366	1.364	1.368	1.377	1.387	1.393	1.421	1.418	1.394	1.408	1.427	1.404	1.419	1.457	1.468	1.452	1.486	1.495	1.525	1.527	1.53	1.573	1.594	1.607	1.639	1.699	1.719	1.743	1.79	1.826	1.811	1.889	1.887	1.932	1.955	1.971	2.022	2.039	2.082	2.106	2.122	2.123	2.169	2.173	2.193
0	1.403	1.376	1.435	1.407	1.388	1.395	1.42	1.378	1.386	1.438	1.393	1.409	1.449	1.432	1.424	1.415	1.41	1.436	1.439	1.392	1.402	1.431	1.494	1.453	1.466	1.448	1.49	1.455	1.538	1.538	1.504	1.518	1.533	1.545	1.541	1.557	1.553	1.607	1.583	1.598	1.558	1.581	1.608	1.602	1.606	1.607	1.632	1.59	1.659
190	1.39	1.372	1.383	1.389	1.362	1.378	1.365	1.365	1.361	1.366	1.374	1.391	1.388	1.385	1.381	1.386	1.378	1.407	1.391	1.389	1.391	1.403	1.395	1.407	1.4	1.422	1.436	1.42	1.441	1.445	1.458	1.461	1.47	1.484	1.501	1.5	1.513	1.516	1.519	1.516	1.553	1.551	1.572	1.574	1.569	1.59	1.622	1.624	1.618
0	1.413	1.406	1.367	1.412	1.386	1.401	1.386	1.401	1.403	1.401	1.409	1.427	1.436	1.456	1.448	1.538	1.702	1.948	2.032	2.128	2.127	2.173	2.196	2.191	2.208	2.263	2.264	2.211	2.252	2.216	2.231	2.252	2.262	2.255	2.259	2.253	2.255	2.248	2.233	2.289	2.288	2.267	2.247	2.252	2.271	2.271	2.286	2.275	2.289
191	1.408	1.404	1.385	1.378	1.389	1.395	1.388	1.406	1.404	1.409	1.408	1.406	1.431	1.429	1.438	1.45	1.463	1.499	1.675	1.863	2.027	2.151	2.201	2.18	2.177	2.223	2.23	2.199	2.228	2.217	2.205	2.268	2.257	2.237	2.26	2.274	2.262	2.272	2.272	2.299	2.263	2.321	2.332	2.341	2.307	2.308	2.36	2.353	2.336
192	1.412	1.394	1.416	1.38	1.402	1.396	1.385	1.398	1.393	1.396	1.416	1.431	1.412	1.445	1.419	1.427	1.468	1.491	1.489	1.507	1.559	1.55	1.599	1.625	1.628	1.695	1.722	1.761	1.799	1.852	1.904	1.945	2.018	2.059	2.08	2.144	2.148	2.177	2.185	2.213	2.223	2.233	2.279	2.24	2.245	2.242	2.283	2.255	2.276
193	1.411	1.399	1.393	1.392	1.379	1.366	1.384	1.37	1.394	1.397	1.436	1.424	1.399	1.423	1.403	1.402	1.404	1.479	1.459	1.442	1.49	1.489	1.521	1.513	1.544	1.592	1.605	1.6	1.672	1.71	1.699	1.774	1.808	1.833	1.851	1.937	1.917	1.946	1.963	2.012	2.044	2.054	2.088	2.099	2.126	2.121	2.178	2.179	2.189
0	1.427	1.4	1.424	1.413	1.405	1.399	1.346	1.405	1.387	1.343	1.422	1.402	1.401	1.408	1.385	1.397	1.385	1.383	1.45	1.418	1.461	1.441	1.473	1.434	1.384	1.497	1.482	1.466	1.51	1.525	1.519	1.534	1.525	1.487	1.531	1.462	1.514	1.513	1.512	1.537	1.548	1.553	1.551	1.581	1.563	1.573	1.597	1.607	1.595
0	1.371	1.393	1.42	1.378	1.413	1.384	1.425	1.383	1.407	1.404	1.372	1.383	1.42	1.428	1.412	1.423	1.432	1.42	1.443	1.426	1.371	1.452	1.437	1.446	1.406	1.437	1.445	1.431	1.461	1.468	1.438	1.503	1.47	1.435	1.484	1.451	1.483	1.515	1.452	1.464	1.432	1.468	1.509	1.515	1.477	1.513	1.514	1.44	1.536
194	1.384	1.38	1.414	1.405	1.364	1.404	1.35	1.388	1.393	1.374	1.366	1.42	1.417	1.396	1.391	1.434	1.413	1.428	1.436	1.473	1.439	1.5	1.49	1.52	1.524	1.537	1.586	1.601	1.59	1.58	1.597	1.666	1.684	1.701	1.708	1.753	1.778	1.759	1.804	1.912	1.965	2.007	2.072	2.125	2.148	2.175	2.244	2.219	2.25
195	1.375	1.367	1.366	1.381	1.368	1.385	1.336	1.368	1.38	1.387	1.368	1.395	1.389	1.394	1.382	1.386	1.377	1.394	1.386	1.403	1.382	1.403	1.38	1.411	1.401	1.412	1.419	1.415	1.411	1.411	1.404	1.44	1.42	1.439	1.452	1.446	1.446	1.438	1.449	1.462	1.462	1.461	1.477	1.48	1.485	1.471	1.519	1.501	1.502
0	1.391	1.404	1.372	1.39	1.357	1.37	1.374	1.37	1.369	1.367	1.381	1.387	1.371	1.411	1.375	1.385	1.404	1.429	1.414	1.435	1.448	1.435	1.458	1.461	1.438	1.475	1.474	1.488	1.502	1.491	1.493	1.508	1.53	1.555	1.552	1.572	1.569	1.593	1.594	1.613	1.632	1.627	1.637	1.642	1.674	1.668	1.707	1.694	1.745
196	1.391	1.397	1.394	1.374	1.381	1.377	1.379	1.394	1.385	1.394	1.406	1.411	1.407	1.429	1.419	1.411	1.426	1.454	1.47	1.459	1.465	1.492	1.522	1.537	1.54	1.587	1.623	1.623	1.682	1.726	1.765	1.83	1.879	1.901	1.937	1.995	2.011	2.036	2.066	2.097	2.113	2.117	2.143	2.16	2.175	2.165	2.184	2.193	2.205
0	1.383	1.374	1.343	1.386	1.375	1.384	1.344	1.358	1.374	1.365	1.399	1.388	1.393	1.392	1.37	1.379	1.395	1.395	1.423	1.389	1.412	1.416	1.425	1.43	1.426	1.462	1.461	1.445	1.489	1.474	1.467	1.507	1.489	1.478	1.508	1.483	1.526	1.502	1.522	1.53	1.565	1.544	1.573	1.617	1.594	1.585	1.622	1.636	1.661
197	1.398	1.367	1.378	1.386	1.372	1.372	1.357	1.358	1.381	1.386	1.386	1.4	1.399	1.404	1.397	1.402	1.426	1.422	1.42	1.429	1.428	1.484	1.466	1.473	1.448	1.505	1.509	1.499	1.554	1.545	1.56	1.58	1.578	1.573	1.604	1.55	1.591	1.574	1.597	1.594	1.633	1.626	1.638	1.642	1.623	1.654	1.69	1.711	1.67
0	1.456	1.413	1.44	1.41	1.398	1.421	1.327	1.41	1.348	1.299	1.442	1.404	1.396	1.393	1.39	1.351	1.371	1.328	1.467	1.411	1.461	1.443	1.468	1.432	1.354	1.482	1.447	1.443	1.483	1.525	1.493	1.522	1.544	1.443	1.515	1.403	1.49	1.501	1.5	1.519	1.556	1.565	1.517	1.58	1.536	1.56	1.58	1.63	1.617
198	1.414	1.402	1.397	1.394	1.379	1.361	1.379	1.364	1.37	1.37	1.42	1.391	1.397	1.423	1.382	1.412	1.386	1.408	1.457	1.42	1.426	1.461	1.458	1.448	1.434	1.481	1.447	1.462	1.456	1.523	1.459	1.531	1.531	1.509	1.537	1.55	1.537	1.577	1.585	1.562	1.576	1.569	1.602	1.647	1.614	1.62	1.656	1.643	1.675
0	NaN	NaN	NaN	NaN	NaN	NaN	NaN	NaN	NaN	NaN	NaN	NaN	NaN	NaN	NaN	NaN	NaN	NaN	NaN	NaN	NaN	NaN	NaN	NaN	NaN	NaN	NaN	NaN	NaN	NaN	NaN	NaN	NaN	NaN	NaN	NaN	NaN	NaN	NaN	NaN	NaN	NaN	NaN	NaN	NaN	NaN	NaN	NaN	NaN
199	1.42	1.384	1.407	1.388	1.416	1.415	1.403	1.419	1.404	1.407	1.428	1.429	1.421	1.419	1.385	1.372	1.384	1.393	1.429	1.399	1.449	1.427	1.461	1.437	1.414	1.478	1.457	1.476	1.487	1.522	1.509	1.53	1.523	1.523	1.571	1.488	1.517	1.547	1.562	1.565	1.609	1.59	1.592	1.617	1.597	1.603	1.649	1.673	1.65
200	1.385	1.397	1.371	1.404	1.369	1.394	1.351	1.381	1.382	1.376	1.369	1.409	1.402	1.391	1.382	1.407	1.396	1.417	1.397	1.441	1.396	1.416	1.44	1.432	1.423	1.439	1.455	1.445	1.453	1.455	1.433	1.48	1.469	1.472	1.472	1.521	1.496	1.501	1.496	1.522	1.515	1.534	1.542	1.542	1.556	1.54	1.566	1.547	1.565
0	1.393	1.401	1.39	1.401	1.37	1.381	1.368	1.39	1.38	1.37	1.391	1.398	1.395	1.404	1.384	1.393	1.404	1.431	1.414	1.425	1.421	1.436	1.436	1.435	1.426	1.448	1.465	1.466	1.466	1.464	1.46	1.481	1.489	1.494	1.497	1.521	1.516	1.512	1.519	1.541	1.548	1.558	1.576	1.58	1.597	1.581	1.621	1.622	1.644
0	1.382	1.393	1.381	1.395	1.361	1.329	1.435	1.388	1.383	1.347	1.37	1.437	1.392	1.429	1.402	1.4	1.403	1.371	1.456	1.401	1.377	1.43	1.425	1.408	1.411	1.44	1.429	1.39	1.425	1.466	1.422	1.455	1.429	1.426	1.456	1.45	1.425	1.464	1.44	1.492	1.462	1.51	1.488	1.51	1.466	1.501	1.527	1.486	1.517
201	1.438	1.376	1.412	1.4	1.392	1.385	1.344	1.404	1.37	1.327	1.428	1.368	1.387	1.39	1.368	1.381	1.377	1.366	1.436	1.38	1.42	1.408	1.449	1.418	1.399	1.462	1.46	1.43	1.505	1.532	1.513	1.558	1.519	1.491	1.535	1.494	1.532	1.532	1.552	1.583	1.582	1.601	1.602	1.651	1.643	1.674	1.685	1.741	1.735
0	1.438	1.384	1.402	1.408	1.407	1.397	1.391	1.381	1.399	1.438	1.416	1.425	1.428	1.43	1.408	1.412	1.43	1.428	1.434	1.423	1.424	1.45	1.426	1.439	1.466	1.446	1.457	1.457	1.478	1.473	1.486	1.485	1.505	1.513	1.506	1.522	1.504	1.509	1.518	1.546	1.523	1.52	1.539	1.537	1.556	1.548	1.594	1.584	1.591
0	1.438	1.401	1.456	1.435	1.385	1.416	1.313	1.441	1.415	1.317	1.456	1.429	1.367	1.419	1.372	1.356	1.382	1.309	1.474	1.409	1.468	1.421	1.47	1.437	1.352	1.477	1.471	1.435	1.543	1.553	1.543	1.519	1.501	1.446	1.505	1.349	1.448	1.473	1.448	1.505	1.487	1.498	1.474	1.497	1.456	1.522	1.496	1.577	1.528
0	1.493	1.531	1.408	1.486	1.457	1.375	1.444	1.395	NaN	NaN	NaN	NaN	NaN	NaN	NaN	NaN	NaN	NaN	NaN	NaN	NaN	NaN	NaN	NaN	NaN	NaN	NaN	NaN	NaN	NaN	NaN	NaN	NaN	NaN	NaN	NaN	NaN	NaN	NaN	NaN	NaN	NaN	NaN	NaN	NaN	NaN	NaN	NaN	NaN
202	1.422	1.4	1.41	1.353	1.379	1.358	1.387	1.352	1.386	1.385	1.406	1.402	1.378	1.399	1.368	1.397	1.408	1.421	1.424	1.403	1.422	1.421	1.453	1.412	1.411	1.462	1.444	1.428	1.455	1.465	1.437	1.489	1.518	1.511	1.513	1.565	1.542	1.589	1.586	1.626	1.615	1.627	1.665	1.703	1.687	1.738	1.765	1.79	1.8
0	1.438	1.4	1.414	1.414	1.426	1.404	1.382	1.399	1.413	1.393	1.416	1.435	1.42	1.441	1.416	1.401	1.418	1.44	1.476	1.43	1.455	1.453	1.461	1.462	1.415	1.498	1.485	1.475	1.513	1.513	1.516	1.521	1.519	1.528	1.537	1.525	1.544	1.544	1.54	1.549	1.563	1.555	1.579	1.559	1.549	1.572	1.595	1.614	1.608
203	1.417	1.468	1.411	1.43	1.369	1.389	1.402	1.431	1.406	1.366	1.411	1.498	1.417	1.43	1.418	1.406	1.454	1.416	1.454	1.481	1.496	1.469	1.487	1.448	1.453	1.483	1.451	1.497	1.455	1.481	1.471	1.484	1.516	1.506	1.497	1.518	1.55	1.493	1.541	1.522	1.548	1.504	1.558	1.528	1.551	1.567	1.561	1.59	1.607
204	1.396	1.386	1.391	1.405	1.373	1.421	1.4	1.372	1.393	1.43	1.416	1.432	1.413	1.414	1.414	1.418	1.446	1.447	1.45	1.422	1.432	1.492	1.447	1.474	1.524	1.517	1.517	1.518	1.549	1.536	1.57	1.551	1.58	1.577	1.613	1.617	1.644	1.627	1.617	1.662	1.663	1.657	1.709	1.666	1.687	1.716	1.768	1.792	1.781
0	1.401	1.398	1.388	1.401	1.414	1.393	1.372	1.378	1.396	1.43	1.396	1.439	1.445	1.448	1.431	1.464	1.437	1.451	1.489	1.469	1.504	1.506	1.467	1.51	1.503	1.557	1.568	1.565	1.594	1.573	1.564	1.624	1.609	1.64	1.647	1.703	1.714	1.68	1.702	1.705	1.754	1.76	1.789	1.78	1.807	1.804	1.842	1.859	1.901
0	1.458	1.468	1.465	1.426	1.417	1.418	1.382	1.457	1.417	1.383	1.456	1.434	1.414	1.429	1.397	1.386	1.426	1.338	1.454	1.409	1.469	1.432	1.476	1.436	1.39	1.477	1.461	1.44	1.491	1.493	1.513	1.493	NaN	NaN	NaN	NaN	NaN	NaN	NaN	NaN	NaN	NaN	NaN	NaN	NaN	NaN	NaN	NaN	NaN
0	1.508	1.504	1.421	1.441	1.413	1.398	1.376	1.429	1.411	1.392	1.417	1.445	1.411	1.455	1.437	1.418	1.425	1.466	1.453	1.455	1.496	1.446	1.503	1.449	1.44	1.499	1.456	1.478	1.466	1.432	1.421	1.448	1.453	1.454	1.446	1.473	1.404	1.487	1.471	1.508	1.46	1.477	1.5	1.465	1.498	1.468	1.512	1.448	1.482
0	1.413	1.459	1.459	1.451	1.419	1.475	1.461	1.453	1.408	1.432	NaN	NaN	NaN	NaN	NaN	NaN	NaN	NaN	NaN	NaN	NaN	NaN	NaN	NaN	NaN	NaN	NaN	NaN	NaN	NaN	NaN	NaN	NaN	NaN	NaN	NaN	NaN	NaN	NaN	NaN	NaN	NaN	NaN	NaN	NaN	NaN	NaN	NaN	NaN
0	1.428	1.383	1.391	1.418	1.4	1.379	1.351	1.396	1.381	1.354	1.399	1.424	1.388	1.411	1.392	1.39	1.41	1.424	1.428	1.418	1.42	1.442	1.434	1.469	1.447	1.449	1.476	1.458	1.498	1.495	1.472	1.49	1.502	1.503	1.517	1.527	1.556	1.547	1.541	1.55	1.562	1.593	1.566	1.575	1.62	1.59	1.629	1.613	1.629
0	1.4	1.369	1.35	1.376	1.383	1.366	1.369	1.349	1.376	1.355	1.383	1.408	1.39	1.383	1.365	1.387	1.372	1.371	1.386	1.36	1.391	1.382	1.39	1.383	1.379	1.426	1.424	1.416	1.425	1.42	1.431	1.419	1.456	1.423	1.458	1.427	1.432	1.429	1.429	1.445	1.448	1.455	1.466	1.473	1.458	1.465	1.459	1.485	1.49
205	1.404	1.359	1.375	1.417	1.39	1.375	1.382	1.373	1.386	1.382	1.381	1.384	1.401	1.409	1.384	1.415	1.416	1.436	1.446	1.426	1.454	1.481	1.484	1.52	1.541	1.551	1.591	1.6	1.669	1.682	1.7	1.754	1.752	1.794	1.843	1.889	1.929	1.926	1.973	2.051	2.056	2.108	2.124	2.158	2.168	2.171	2.214	2.214	2.23
206	1.401	1.383	1.39	1.36	1.376	1.376	1.356	1.383	1.379	1.349	1.406	1.4	1.376	1.374	1.361	1.393	1.376	1.393	1.405	1.377	1.385	1.397	1.429	1.392	1.391	1.432	1.427	1.402	1.447	1.448	1.442	1.457	1.453	1.426	1.451	1.431	1.432	1.445	1.424	1.457	1.465	1.463	1.462	1.455	1.454	1.427	1.452	1.484	1.47
0	1.376	1.332	1.368	1.369	1.298	1.343	1.435	1.309	1.328	1.319	1.359	1.369	1.374	1.347	1.387	1.386	1.438	1.387	1.467	1.307	1.558	1.488	1.479	1.542	1.885	1.678	1.473	1.547	NaN	NaN	NaN	NaN	NaN	NaN	NaN	NaN	NaN	NaN	NaN	NaN	NaN	NaN	NaN	NaN	NaN	NaN	NaN	NaN	NaN
207	1.445	1.423	1.425	1.435	1.396	1.415	1.403	1.405	1.423	1.403	1.422	1.437	1.425	1.426	1.433	1.429	1.423	1.411	1.459	1.439	1.469	1.444	1.485	1.45	1.403	1.504	1.499	1.462	1.531	1.551	1.53	1.539	1.542	1.512	1.555	1.485	1.544	1.56	1.504	1.527	1.587	1.581	1.542	1.569	1.559	1.558	1.568	1.625	1.626
0	1.387	1.49	1.486	1.537	1.417	1.374	1.427	1.493	1.428	1.412	1.426	1.412	1.45	1.465	1.403	1.404	1.445	1.461	1.47	1.497	1.46	1.5	1.514	1.487	1.551	1.52	1.462	1.521	1.51	1.579	1.58	1.64	1.654	1.63	1.732	1.695	1.721	1.715	1.745	1.779	1.787	1.805	1.887	1.94	1.981	1.932	2	NaN	NaN
0	1.399	1.37	1.343	1.412	1.371	1.396	1.352	1.351	1.406	1.393	1.392	1.392	1.39	1.416	1.385	1.399	1.396	1.415	1.427	1.41	1.417	1.458	1.417	1.43	1.457	1.466	1.482	1.501	1.503	1.512	1.528	1.545	1.548	1.572	1.629	1.646	1.604	1.62	1.631	1.662	1.678	1.692	1.713	1.7	1.705	1.697	1.758	1.772	1.793
0	1.407	1.384	1.385	1.433	1.381	1.397	1.361	1.393	1.372	1.391	1.417	1.438	1.385	1.397	1.424	1.439	1.413	1.421	1.416	1.444	1.424	1.42	1.446	1.478	1.475	1.472	1.491	1.487	1.477	1.518	1.504	1.486	1.532	1.521	1.538	1.563	1.551	1.571	1.522	1.567	1.575	1.573	1.586	1.608	1.646	1.595	1.653	1.586	1.616
0	1.425	1.344	1.376	1.375	1.371	1.368	1.359	1.355	1.378	1.346	NaN	NaN	NaN	NaN	NaN	NaN	NaN	NaN	NaN	NaN	NaN	NaN	NaN	NaN	NaN	NaN	NaN	NaN	NaN	NaN	NaN	NaN	NaN	NaN	NaN	NaN	NaN	NaN	NaN	NaN	NaN	NaN	NaN	NaN	NaN	NaN	NaN	NaN	NaN
208	1.494	1.443	1.466	1.456	1.371	1.433	1.459	1.416	1.426	1.417	1.443	1.475	1.415	1.471	1.426	1.491	1.454	1.46	1.485	1.439	1.44	1.488	1.494	1.454	1.489	1.491	1.505	1.518	1.536	1.51	1.53	1.47	1.527	1.555	1.519	1.593	1.558	1.561	1.515	1.59	1.615	1.581	1.587	1.565	1.587	1.551	1.536	1.621	1.569
0	1.417	1.393	1.426	1.411	1.386	1.376	1.368	1.367	1.395	1.39	1.386	1.392	1.396	1.39	1.394	1.394	1.394	1.435	1.429	1.405	1.401	1.42	1.404	1.42	1.407	1.418	1.452	1.426	1.436	1.433	1.406	1.432	1.445	1.448	1.44	1.455	1.451	1.432	1.435	1.445	1.446	1.449	1.466	1.443	1.464	1.451	1.459	1.458	1.464
0	1.418	1.408	1.387	1.431	1.395	1.356	1.37	1.381	1.398	1.372	1.406	1.378	1.421	1.409	1.405	1.398	1.414	1.442	1.413	1.413	1.425	1.429	1.453	1.424	1.425	1.461	1.463	1.456	1.48	1.456	1.45	1.479	1.461	1.468	1.485	1.524	1.507	1.511	1.493	1.537	1.514	1.521	1.532	1.54	1.519	1.527	1.573	1.549	1.547
0	1.43	1.414	1.375	1.425	1.398	1.371	1.404	1.401	1.388	1.381	1.444	1.452	1.406	1.447	1.437	1.427	1.433	1.484	1.428	1.451	1.46	1.493	1.469	1.446	1.479	1.484	1.485	1.472	1.492	1.487	1.508	1.511	1.505	1.535	1.524	1.563	1.537	1.56	1.558	1.561	1.579	1.567	1.565	1.593	1.623	1.592	1.614	1.59	1.609
0	1.384	1.376	1.375	1.378	1.348	1.353	1.356	1.373	1.37	1.367	1.35	1.378	1.35	1.368	1.376	1.368	1.365	1.384	1.362	1.377	1.371	1.38	1.401	1.387	1.379	1.401	1.394	1.398	1.408	1.416	1.402	1.419	1.432	1.425	1.409	1.43	1.435	1.428	1.424	1.429	1.444	1.444	1.45	1.448	1.447	1.44	1.464	1.438	1.458
0	1.567	1.502	1.553	1.563	1.469	1.506	1.606	1.658	1.519	1.557	1.436	1.387	1.305	1.541	1.471	1.315	1.664	1.37	1.726	1.465	1.444	1.447	1.376	1.514	1.397	1.436	1.705	1.678	1.681	1.525	1.772	1.77	1.852	1.727	1.751	1.693	1.881	1.76	1.74	1.755	1.707	1.709	1.847	1.876	NaN	NaN	NaN	NaN	NaN
0	1.448	1.405	1.407	1.409	1.391	1.392	1.39	1.407	1.414	1.43	1.43	1.485	1.423	1.44	1.412	1.399	1.437	1.451	1.423	1.441	1.464	1.468	1.474	1.454	1.453	1.497	1.487	1.487	1.501	1.502	1.483	1.483	1.541	1.529	1.51	1.517	1.521	1.532	1.535	1.547	1.569	1.535	1.561	1.545	1.567	1.562	1.584	1.591	1.628
209	1.396	1.376	1.356	1.377	1.372	1.351	1.349	1.373	1.371	1.36	1.354	1.369	1.379	1.375	1.37	1.394	1.378	1.395	1.393	1.382	1.394	1.41	1.414	1.429	1.445	1.456	1.476	1.439	1.471	1.481	1.476	1.514	1.508	1.522	1.516	1.527	1.534	1.542	1.544	1.562	1.573	1.618	1.606	1.618	1.621	1.609	1.636	1.636	1.668
210	1.456	1.476	1.396	1.451	1.428	1.398	1.387	1.43	1.439	1.413	1.453	1.426	1.468	1.458	1.412	1.43	1.452	1.511	1.456	1.474	1.456	1.511	1.483	1.491	1.521	1.579	1.599	1.543	1.561	1.628	1.617	1.648	1.714	1.688	1.706	1.805	1.81	1.848	1.872	1.95	1.961	2.007	2.056	2.09	2.065	2.083	2.153	2.13	2.147
211	1.488	1.475	1.428	1.462	1.445	1.413	1.396	1.454	1.452	1.467	1.438	1.457	1.47	1.463	1.471	1.507	1.514	1.517	1.502	1.5	1.512	1.533	1.537	1.524	1.538	1.574	1.589	1.578	1.623	1.613	1.638	1.694	1.709	1.711	1.701	1.782	1.772	1.827	1.799	1.885	1.914	1.96	1.941	1.99	2.004	2.043	2.131	2.122	2.145
0	NaN	NaN	NaN	NaN	NaN	NaN	NaN	NaN	NaN	NaN	NaN	NaN	NaN	NaN	NaN	NaN	NaN	NaN	NaN	NaN	NaN	NaN	NaN	NaN	NaN	NaN	NaN	NaN	NaN	NaN	NaN	NaN	NaN	NaN	NaN	NaN	NaN	NaN	NaN	NaN	NaN	NaN	NaN	NaN	NaN	NaN	NaN	NaN	NaN
0	1.481	1.425	1.388	1.419	1.409	1.398	1.382	1.438	1.436	1.401	1.443	1.394	1.429	1.404	1.406	1.429	1.474	1.476	1.44	1.419	1.419	1.439	1.442	1.458	1.439	NaN	NaN	NaN	NaN	NaN	NaN	NaN	NaN	NaN	NaN	NaN	NaN	NaN	NaN	NaN	NaN	NaN	NaN	NaN	NaN	NaN	NaN	NaN	NaN
212	1.475	1.454	1.417	1.443	1.47	1.425	1.396	1.444	1.425	1.441	1.472	1.419	1.45	1.429	1.407	1.429	1.469	1.481	1.454	1.436	1.441	1.474	1.464	1.485	1.467	1.503	1.528	1.485	1.516	1.518	1.499	1.531	1.582	1.561	1.562	1.613	1.607	1.625	1.663	1.678	1.673	1.679	1.745	1.726	1.749	1.765	1.835	1.808	1.863
213	1.392	1.382	1.395	1.368	1.387	1.368	1.382	1.407	1.4	1.381	1.376	1.424	1.369	1.422	1.409	1.405	1.418	1.466	1.406	1.428	1.432	1.41	1.422	1.397	1.405	1.471	1.447	1.441	1.456	1.447	1.442	1.455	1.494	1.483	1.492	1.498	1.508	1.476	1.499	1.502	1.519	1.511	1.529	1.551	1.509	1.555	1.549	1.537	1.58
214	1.469	1.464	1.394	1.398	1.466	1.366	1.376	1.397	1.395	1.392	1.428	1.419	1.419	1.411	1.399	1.418	1.474	1.447	1.438	1.419	1.398	1.437	1.443	1.421	1.447	1.506	1.506	1.473	1.485	1.484	1.494	1.495	1.491	1.485	1.487	1.505	1.498	1.506	1.462	1.532	1.532	1.525	1.515	1.538	1.515	1.507	1.578	1.56	1.542
0	1.433	1.439	1.428	1.421	1.426	1.412	1.385	1.44	1.455	1.433	1.436	1.44	1.45	1.436	1.441	1.439	1.456	1.471	1.462	1.434	1.464	1.472	NaN	NaN	NaN	NaN	NaN	NaN	NaN	NaN	NaN	NaN	NaN	NaN	NaN	NaN	NaN	NaN	NaN	NaN	NaN	NaN	NaN	NaN	NaN	NaN	NaN	NaN	NaN
0	1.406	1.388	1.363	1.386	1.404	1.354	1.357	1.365	1.368	1.375	1.386	1.376	1.404	1.38	1.361	1.39	1.402	1.418	1.409	1.383	1.378	1.429	1.409	1.435	1.413	1.423	1.441	1.436	1.447	1.45	1.424	1.453	1.491	1.453	1.463	1.516	1.484	1.464	1.49	1.502	1.483	1.507	1.511	1.509	1.506	1.484	1.567	1.527	1.554
0	1.418	1.349	1.388	1.355	1.398	1.384	1.385	1.421	1.372	1.408	1.388	1.391	1.412	1.422	1.37	1.389	1.42	1.439	1.402	1.409	1.4	1.431	1.432	1.412	1.413	1.438	1.425	1.434	1.445	1.426	1.441	1.453	1.464	1.459	1.473	1.461	1.489	1.455	1.45	1.464	1.483	1.445	1.47	1.482	1.49	1.469	1.499	1.486	1.516
0	NaN	NaN	NaN	NaN	NaN	NaN	NaN	NaN	NaN	NaN	NaN	NaN	NaN	NaN	NaN	NaN	NaN	NaN	NaN	NaN	NaN	NaN	NaN	NaN	NaN	NaN	NaN	NaN	NaN	NaN	NaN	NaN	NaN	NaN	NaN	NaN	NaN	NaN	NaN	NaN	NaN	NaN	NaN	NaN	NaN	NaN	NaN	NaN	NaN
0	1.424	1.409	1.41	1.391	1.392	1.348	1.386	1.398	1.375	1.374	1.343	1.404	1.397	1.391	1.39	1.348	1.406	1.439	1.426	1.443	1.403	1.433	1.407	1.457	1.413	1.48	1.463	1.449	1.448	1.454	1.463	1.524	1.493	1.5	1.507	1.515	1.538	1.531	1.524	1.563	1.551	1.568	1.586	1.595	1.592	1.597	1.592	1.623	1.636
0	1.388	1.382	1.369	1.407	1.383	1.343	1.339	1.378	1.369	1.39	1.384	1.367	1.386	1.345	1.379	1.367	1.404	1.398	1.41	1.403	1.414	1.432	1.445	1.432	1.435	1.469	1.456	1.479	1.477	1.498	1.485	1.506	1.541	1.511	1.513	1.576	1.533	1.524	1.52	1.572	1.543	1.565	1.595	1.587	1.597	1.595	1.637	1.621	1.628
0	1.384	1.395	1.381	1.384	1.389	1.371	1.378	1.379	1.391	1.376	1.401	1.389	1.396	1.414	1.384	1.403	1.387	1.393	1.406	1.41	1.418	1.43	1.444	1.449	1.456	1.457	1.444	1.432	1.492	1.452	1.445	1.461	1.506	1.479	1.481	1.496	1.499	1.482	1.494	1.488	1.528	1.517	1.54	1.51	1.521	1.526	1.571	1.537	1.558
215	1.373	1.373	1.382	1.374	1.382	1.357	1.359	1.408	1.363	1.406	1.362	1.405	1.421	1.401	1.375	1.381	1.406	1.44	1.43	1.424	1.427	1.446	1.456	1.465	1.457	1.482	1.5	1.501	1.524	1.533	1.519	1.568	1.601	1.583	1.583	1.596	1.648	1.616	1.654	1.669	1.672	1.692	1.754	1.737	1.755	1.748	1.799	1.764	1.82
0	1.387	1.393	1.379	1.399	1.381	1.344	1.352	1.373	1.387	1.363	1.398	1.366	1.386	1.359	1.365	1.388	1.388	1.414	1.398	1.394	1.39	1.43	1.417	1.404	1.426	1.441	1.434	1.431	1.441	1.467	1.443	1.477	1.482	1.477	1.479	1.514	1.53	1.505	1.51	1.541	1.541	1.555	1.583	1.579	1.563	1.584	1.649	1.646	1.643
0	1.431	1.408	1.388	1.408	1.407	1.345	1.401	1.386	1.396	1.424	1.457	1.445	1.445	1.408	1.392	1.393	1.421	1.464	1.435	1.427	1.439	1.462	1.454	1.458	1.419	1.429	1.449	1.472	1.452	1.476	1.458	1.484	1.474	1.469	1.472	1.536	1.498	1.492	1.478	1.471	1.519	1.506	1.539	1.54	1.532	1.492	1.561	1.526	1.581
0	1.454	1.405	1.378	1.402	1.401	1.371	1.37	1.41	1.386	1.414	1.418	1.449	1.428	1.413	1.386	1.397	1.41	1.464	1.426	1.464	1.428	1.486	1.438	1.483	1.437	1.51	1.489	1.526	1.509	1.513	1.482	1.509	1.533	1.502	1.506	1.569	1.564	1.537	1.517	1.543	1.549	1.541	1.57	1.577	1.574	1.532	1.576	1.564	1.606
216	1.427	1.387	1.387	1.389	1.412	1.386	1.404	1.39	1.346	1.368	1.416	1.41	1.434	1.431	1.439	1.39	1.401	1.454	1.487	1.452	1.459	1.514	1.501	1.503	1.494	1.577	1.556	1.569	1.641	1.557	1.603	1.613	1.653	1.651	1.634	1.667	1.714	1.69	1.663	1.684	1.714	1.715	1.778	1.786	1.773	1.777	1.794	1.814	1.85
0	1.461	1.431	1.39	1.439	1.398	1.379	1.414	1.388	1.417	1.399	1.446	1.433	1.486	1.448	1.428	1.416	1.412	1.502	1.506	1.536	1.51	1.576	1.548	1.564	1.536	1.646	1.602	1.651	1.598	1.654	1.631	1.648	1.715	1.633	1.667	1.695	1.731	1.691	1.696	1.734	1.729	1.728	1.757	1.8	1.799	1.764	1.785	1.802	1.83
0	1.426	1.305	1.455	1.59	1.326	1.333	1.447	1.661	1.316	1.56	1.477	1.584	1.356	1.276	1.388	1.443	1.399	1.608	1.594	1.539	1.42	1.436	1.66	1.594	1.549	1.601	1.536	1.565	1.544	1.581	1.751	1.732	1.706	1.625	1.715	1.735	1.864	1.794	1.672	1.807	1.826	1.986	1.887	1.872	1.85	1.859	2.077	2.029	2.086
217	1.404	1.432	1.416	1.401	1.439	1.403	1.348	1.439	1.402	1.409	1.385	1.4	1.456	1.39	1.392	1.386	1.395	1.43	1.395	1.418	1.396	1.397	1.412	1.446	1.383	1.424	1.45	1.448	1.457	1.457	1.42	1.476	1.5	1.466	1.484	1.535	1.545	1.525	1.482	1.505	1.491	1.534	1.52	1.54	1.494	1.529	1.56	1.55	1.537
0	1.419	1.353	1.401	1.37	1.401	1.376	1.359	1.427	1.383	1.452	1.386	1.427	1.376	1.4	1.416	1.436	1.36	1.436	1.411	1.377	1.387	1.392	1.447	1.493	1.42	1.406	1.434	1.423	1.47	1.473	1.455	1.474	1.453	1.45	1.473	1.494	1.53	1.471	1.478	1.482	NaN	NaN	NaN	NaN	NaN	NaN	NaN	NaN	NaN
218	1.382	1.401	1.41	1.397	1.392	1.369	1.349	1.419	1.385	1.429	1.417	1.441	1.415	1.371	1.4	1.424	1.406	1.435	1.403	1.415	1.438	1.464	1.454	1.445	1.38	1.439	1.424	1.437	1.479	1.481	1.407	1.481	1.504	1.462	1.489	1.525	1.524	1.515	1.479	1.524	1.47	1.547	1.546	1.521	1.506	1.543	1.571	1.548	1.532
0	1.435	1.385	1.403	1.402	1.406	1.389	1.35	1.434	1.384	1.394	1.436	1.426	1.41	1.417	1.384	1.431	1.407	1.438	1.415	1.408	1.424	1.431	1.445	1.478	1.416	1.399	1.437	1.457	1.5	NaN	NaN	NaN	NaN	NaN	NaN	NaN	NaN	NaN	NaN	NaN	NaN	NaN	NaN	NaN	NaN	NaN	NaN	NaN	NaN
0	1.417	1.468	1.475	1.503	1.449	1.465	1.446	1.435	1.434	1.498	1.435	1.477	1.431	1.429	1.44	1.475	1.452	1.473	1.496	1.502	1.463	1.526	1.513	1.539	1.508	1.492	1.529	1.541	1.552	1.544	NaN	NaN	NaN	NaN	NaN	NaN	NaN	NaN	NaN	NaN	NaN	NaN	NaN	NaN	NaN	NaN	NaN	NaN	NaN
0	1.458	1.475	1.461	1.442	1.474	1.444	1.42	1.44	1.474	1.493	1.479	1.467	1.433	1.461	1.453	1.459	1.443	1.47	1.49	1.482	1.468	1.498	1.486	1.488	1.47	1.492	1.526	1.536	1.559	1.56	1.587	1.584	1.625	1.582	1.616	1.647	1.658	1.624	1.6	1.65	1.645	1.645	1.664	1.656	1.661	1.676	1.729	1.748	1.704
0	1.519	1.452	1.424	1.528	1.537	1.571	1.461	1.5	1.446	1.5	1.521	1.578	1.522	1.558	1.443	1.57	1.501	1.545	1.537	1.466	NaN	NaN	NaN	NaN	NaN	NaN	NaN	NaN	NaN	NaN	NaN	NaN	NaN	NaN	NaN	NaN	NaN	NaN	NaN	NaN	NaN	NaN	NaN	NaN	NaN	NaN	NaN	NaN	NaN
219	1.399	1.372	1.372	1.397	1.376	1.383	1.373	1.385	1.396	1.394	1.371	1.389	1.371	1.382	1.388	1.397	1.408	1.421	1.424	1.419	1.417	1.425	1.431	1.432	1.435	1.457	1.448	1.44	1.477	1.48	1.465	1.506	1.506	1.467	1.528	1.505	1.531	1.529	1.553	1.566	1.591	1.566	1.609	1.641	1.633	1.621	1.685	1.705	1.716
0	1.349	NaN	NaN	NaN	NaN	NaN	NaN	NaN	NaN	NaN	NaN	NaN	NaN	NaN	NaN	NaN	NaN	NaN	NaN	NaN	NaN	NaN	NaN	NaN	NaN	NaN	NaN	NaN	NaN	NaN	NaN	NaN	NaN	NaN	NaN	NaN	NaN	NaN	NaN	NaN	NaN	NaN	NaN	NaN	NaN	NaN	NaN	NaN	NaN
220	1.566	1.489	1.423	1.45	1.581	1.462	1.578	1.59	1.495	1.65	1.478	1.532	1.601	1.566	1.448	1.528	1.494	1.607	1.373	1.566	1.526	1.674	1.507	1.577	1.629	1.529	1.619	1.502	1.711	1.608	1.575	1.471	1.693	1.614	1.658	1.728	1.705	1.498	1.61	1.57	1.672	1.551	1.665	1.761	1.685	1.631	1.664	1.711	1.7
0	NaN	NaN	NaN	NaN	NaN	NaN	NaN	NaN	NaN	NaN	NaN	NaN	NaN	NaN	NaN	NaN	NaN	NaN	NaN	NaN	NaN	NaN	NaN	NaN	NaN	NaN	NaN	NaN	NaN	NaN	NaN	NaN	NaN	NaN	NaN	NaN	NaN	NaN	NaN	NaN	NaN	NaN	NaN	NaN	NaN	NaN	NaN	NaN	NaN
221	1.391	1.395	1.374	1.369	1.367	1.356	1.374	1.36	1.382	1.374	1.364	1.38	1.387	1.372	1.378	1.402	1.395	1.425	1.422	1.433	1.433	1.466	1.467	1.483	1.482	1.529	1.528	1.534	1.58	1.591	1.627	1.642	1.693	1.691	1.769	1.883	1.987	2.054	2.123	2.183	2.252	2.251	2.25	2.258	2.244	2.258	2.29	2.27	2.273
0	1.431	1.404	1.391	1.429	1.385	1.416	1.422	1.413	1.403	1.425	1.402	1.439	1.417	1.41	1.431	1.431	1.398	1.472	1.442	1.441	1.448	1.486	1.507	1.46	1.514	1.497	1.508	1.423	1.532	1.517	1.533	1.516	1.55	1.565	1.629	1.601	1.569	1.533	1.565	1.544	1.623	1.619	1.604	1.606	1.593	1.614	1.686	1.672	1.602
0	1.428	1.41	1.351	1.394	1.411	1.367	1.39	1.384	1.336	1.357	1.392	1.396	1.404	1.357	1.383	1.403	1.349	1.377	1.375	1.4	1.385	1.418	1.395	1.432	1.404	1.414	1.422	1.42	1.443	1.433	1.449	1.45	1.48	1.443	1.449	1.459	1.462	1.46	1.464	1.482	1.464	1.502	1.517	1.523	1.497	1.492	1.543	1.532	1.564
0	NaN	NaN	NaN	NaN	NaN	NaN	NaN	NaN	NaN	NaN	NaN	NaN	NaN	NaN	NaN	NaN	NaN	NaN	NaN	NaN	NaN	NaN	NaN	NaN	NaN	NaN	NaN	NaN	NaN	NaN	NaN	NaN	NaN	NaN	NaN	NaN	NaN	NaN	NaN	NaN	NaN	NaN	NaN	NaN	NaN	NaN	NaN	NaN	NaN
222	1.391	1.436	1.399	1.412	1.393	1.375	1.416	1.396	1.354	1.407	1.38	1.401	1.418	1.406	1.421	1.398	1.415	1.41	1.4	1.386	1.406	1.418	1.417	1.412	1.435	1.442	1.441	1.445	1.436	1.469	1.482	1.436	1.503	1.457	1.441	1.48	1.469	1.463	1.469	1.474	1.499	1.496	1.533	1.515	1.476	1.494	1.524	1.521	1.547
223	1.366	1.38	1.371	1.379	1.362	1.369	1.365	1.357	1.392	1.393	1.361	1.391	1.402	1.388	1.393	1.398	1.388	1.418	1.43	1.448	1.436	1.487	1.475	1.494	1.494	1.516	1.541	1.554	1.554	1.586	1.589	1.619	1.67	1.653	1.676	1.695	1.726	1.763	1.802	1.895	1.952	2.017	2.12	2.142	2.192	2.188	2.27	2.244	2.258
224	1.409	1.399	1.387	1.382	1.38	1.374	1.374	1.384	1.398	1.401	1.413	1.412	1.412	1.419	1.408	1.416	1.419	1.439	1.443	1.446	1.44	1.449	1.457	1.487	1.461	1.497	1.508	1.506	1.529	1.528	1.525	1.559	1.562	1.54	1.552	1.556	1.614	1.607	1.602	1.637	1.639	1.651	1.68	1.661	1.7	1.678	1.768	1.785	1.837
0	1.454	1.449	1.404	1.428	1.425	1.44	1.433	1.452	1.442	1.443	1.381	1.435	1.432	1.426	1.424	1.437	1.413	1.493	1.46	1.437	1.421	1.495	1.491	1.444	1.483	1.485	1.494	1.453	1.51	1.496	1.525	1.511	1.545	1.522	1.543	1.543	1.546	1.508	1.574	1.519	1.6	1.569	1.598	1.581	1.583	1.569	1.629	1.638	1.599
0	1.4	1.415	1.378	1.419	1.4	1.374	1.404	1.363	1.362	1.387	1.396	1.423	1.403	1.379	1.408	1.433	1.398	1.383	1.408	1.405	1.413	1.417	1.4	1.411	1.401	1.429	1.445	1.428	1.447	1.451	1.457	1.45	1.483	1.469	1.468	1.476	1.472	1.47	1.468	1.5	1.499	1.507	1.525	NaN	NaN	NaN	NaN	NaN	NaN
225	1.366	1.417	1.41	1.417	1.413	1.385	1.418	1.373	1.343	1.419	1.416	1.447	1.438	1.387	1.442	1.44	1.464	1.442	1.443	1.466	1.437	1.47	1.456	1.482	1.468	1.5	1.508	1.521	1.523	1.532	1.52	1.591	1.534	1.559	1.578	1.646	1.586	1.674	1.67	1.634	1.664	1.682	1.648	1.721	1.729	1.717	1.771	1.821	1.782
0	NaN	NaN	NaN	NaN	NaN	NaN	NaN	NaN	NaN	NaN	NaN	NaN	NaN	NaN	NaN	NaN	NaN	NaN	NaN	NaN	NaN	NaN	NaN	NaN	NaN	NaN	NaN	NaN	NaN	NaN	NaN	NaN	NaN	NaN	NaN	NaN	NaN	NaN	NaN	NaN	NaN	NaN	NaN	NaN	NaN	NaN	NaN	NaN	NaN
0	1.411	1.424	1.385	1.405	1.468	1.362	1.388	1.374	1.356	1.374	1.378	1.409	1.379	1.368	1.397	1.431	1.376	1.4	1.41	1.401	1.414	1.435	1.418	1.409	1.416	1.41	1.439	1.408	1.429	1.431	1.462	1.44	1.49	1.442	1.466	1.433	1.465	1.437	1.456	1.467	1.467	1.479	1.509	1.503	1.482	1.468	1.523	1.514	1.524
226	1.523	1.464	1.477	1.581	1.396	1.416	1.437	1.502	1.396	1.611	1.487	1.589	1.547	1.481	1.527	1.601	1.541	1.445	1.492	1.557	1.526	1.58	1.592	1.6	1.63	1.588	1.644	1.752	1.617	1.737	1.667	1.687	1.774	1.781	1.655	1.679	1.76	1.874	1.775	1.803	1.889	1.82	1.862	1.87	1.871	1.869	1.931	2.006	1.99
227	1.351	1.334	1.388	1.353	1.376	1.362	1.354	1.338	1.39	1.365	1.402	1.451	1.438	1.448	1.402	1.423	1.374	1.438	1.396	1.439	1.415	1.457	1.442	1.454	1.462	1.44	1.471	1.467	1.53	1.516	1.501	1.534	1.589	1.59	1.564	1.612	1.581	1.585	1.615	1.664	1.633	1.655	1.666	1.699	1.742	1.694	1.688	1.72	1.722
0	1.328	1.353	1.375	1.348	1.402	1.333	1.377	1.361	1.376	1.385	1.426	1.396	1.41	1.426	1.375	1.43	1.385	1.426	1.404	1.452	1.428	1.429	1.418	1.407	1.43	1.451	1.47	1.468	NaN	NaN	NaN	NaN	NaN	NaN	NaN	NaN	NaN	NaN	NaN	NaN	NaN	NaN	NaN	NaN	NaN	NaN	NaN	NaN	NaN
0	1.441	1.381	1.441	1.471	1.358	1.354	1.416	1.405	1.293	1.493	1.362	1.491	1.433	1.398	1.445	1.414	1.415	1.406	1.408	1.464	1.434	1.468	1.462	1.514	1.491	1.485	1.511	1.541	1.575	1.615	1.568	1.576	1.646	1.608	1.627	1.621	1.691	1.687	1.672	1.682	NaN	NaN	NaN	NaN	NaN	NaN	NaN	NaN	NaN
228	1.455	1.517	1.49	1.596	1.449	1.436	1.454	1.518	1.437	1.588	1.457	1.61	1.566	1.495	1.534	1.536	1.497	1.468	1.517	1.531	1.515	1.541	1.516	1.649	1.613	1.613	1.693	1.722	1.687	1.695	1.676	1.8	1.735	1.756	1.774	1.756	1.864	1.849	1.824	1.908	1.949	1.881	1.884	1.97	1.966	1.935	2.032	2.126	2.047
0	1.387	1.363	1.365	1.384	1.35	1.355	1.357	1.37	1.377	1.368	1.381	1.359	1.367	1.394	1.347	1.348	1.358	1.381	1.375	1.4	1.376	1.396	1.403	1.404	1.409	1.388	1.427	1.427	1.403	1.399	1.434	1.454	1.439	1.431	1.429	1.412	1.439	1.464	1.434	1.498	1.486	1.482	1.499	1.45	1.493	1.48	1.531	1.5	1.507
0	1.371	1.364	1.375	1.367	1.367	1.36	1.351	1.345	1.383	1.404	1.356	1.375	1.369	1.387	1.348	1.369	1.382	1.383	1.383	1.378	1.341	1.402	1.414	1.395	1.37	1.398	1.378	1.4	1.372	1.412	1.392	1.412	1.424	1.39	1.383	1.391	1.384	1.411	1.4	1.409	1.412	1.412	1.424	1.418	1.429	1.383	1.443	1.462	1.433
0	1.429	1.453	1.467	1.426	1.43	1.412	1.457	1.475	1.407	1.492	1.429	1.521	1.478	1.441	1.482	1.474	1.485	1.456	1.466	1.511	1.47	1.522	1.491	1.534	1.518	1.547	1.589	1.587	1.571	1.615	1.551	1.601	1.583	1.583	1.601	1.607	1.576	1.664	1.642	1.613	1.655	1.623	1.66	1.685	1.675	1.683	1.708	1.714	1.717
0	1.467	1.456	1.428	1.488	1.557	1.393	1.438	1.407	1.422	1.447	1.432	1.472	1.437	1.413	1.468	1.499	1.431	1.459	1.498	1.481	1.488	1.522	1.507	1.517	1.553	1.555	1.613	1.566	1.602	1.638	1.652	1.689	1.722	1.701	1.733	1.772	1.797	1.848	1.825	1.837	1.876	1.899	2.008	1.957	1.93	1.978	2.038	2.042	2.086
0	1.481	1.424	1.475	1.519	1.445	1.424	1.426	1.433	1.397	1.473	1.439	1.517	1.456	1.432	1.442	1.441	1.425	1.422	1.461	1.446	1.484	1.478	1.472	1.505	1.52	1.504	1.533	1.529	1.536	1.581	1.523	1.549	1.569	1.577	1.606	1.582	1.596	1.629	1.619	1.63	1.669	1.676	1.71	1.695	1.696	1.685	1.808	1.828	1.839
0	1.448	1.434	1.485	1.471	1.426	1.401	1.461	1.433	1.393	1.51	1.445	1.487	1.449	1.448	1.467	1.517	1.439	1.417	1.477	1.515	1.443	1.489	1.491	1.516	1.561	1.518	1.556	1.549	1.563	1.557	1.531	1.573	1.587	1.595	1.6	1.615	1.633	1.629	1.647	1.64	1.648	1.674	1.709	1.718	1.748	1.712	1.767	1.833	1.809
0	1.535	NaN	NaN	NaN	NaN	NaN	NaN	NaN	NaN	NaN	NaN	NaN	NaN	NaN	NaN	NaN	NaN	NaN	NaN	NaN	NaN	NaN	NaN	NaN	NaN	NaN	NaN	NaN	NaN	NaN	NaN	NaN	NaN	NaN	NaN	NaN	NaN	NaN	NaN	NaN	NaN	NaN	NaN	NaN	NaN	NaN	NaN	NaN	NaN
0	1.352	1.38	1.381	1.375	1.372	1.362	1.347	1.355	1.367	1.362	1.372	1.356	1.352	1.377	1.348	1.358	1.355	1.363	1.354	1.39	1.382	1.37	1.375	1.381	1.368	1.396	1.371	1.38	1.388	1.404	1.409	1.409	1.413	1.386	1.391	1.392	1.418	1.424	1.394	1.409	1.418	1.427	1.439	1.421	1.459	1.415	1.48	1.42	1.432
0	1.204	NaN	NaN	NaN	NaN	NaN	NaN	NaN	NaN	NaN	NaN	NaN	NaN	NaN	NaN	NaN	NaN	NaN	NaN	NaN	NaN	NaN	NaN	NaN	NaN	NaN	NaN	NaN	NaN	NaN	NaN	NaN	NaN	NaN	NaN	NaN	NaN	NaN	NaN	NaN	NaN	NaN	NaN	NaN	NaN	NaN	NaN	NaN	NaN
0	1.353	1.355	1.361	1.364	1.378	1.369	1.366	1.353	1.357	1.356	1.362	1.364	1.409	1.375	1.359	1.372	1.361	1.363	1.376	1.387	1.376	1.406	1.392	1.392	1.39	1.409	1.401	1.417	1.409	1.413	1.423	1.427	1.438	1.426	1.433	1.448	1.432	1.44	1.451	1.459	1.447	1.447	1.463	1.48	1.472	1.458	1.506	1.506	1.491
229	1.364	1.405	1.409	1.374	1.363	1.355	1.348	1.333	1.424	1.416	1.397	1.409	1.401	1.398	1.388	1.367	1.401	1.393	1.418	1.446	1.416	1.411	1.458	1.459	1.426	1.498	1.451	1.471	1.461	1.486	1.516	1.546	1.53	1.537	1.514	1.541	1.581	1.604	1.603	1.692	1.684	1.661	1.711	1.704	1.734	1.733	1.793	1.817	1.795
0	1.455	NaN	NaN	NaN	NaN	NaN	NaN	NaN	NaN	NaN	NaN	NaN	NaN	NaN	NaN	NaN	NaN	NaN	NaN	NaN	NaN	NaN	NaN	NaN	NaN	NaN	NaN	NaN	NaN	NaN	NaN	NaN	NaN	NaN	NaN	NaN	NaN	NaN	NaN	NaN	NaN	NaN	NaN	NaN	NaN	NaN	NaN	NaN	NaN
230	1.374	1.377	1.384	1.38	1.375	1.359	1.372	1.376	1.364	1.397	1.372	1.403	1.379	1.385	1.372	1.393	1.386	1.402	1.39	1.39	1.401	1.424	1.399	1.426	1.411	1.441	1.47	1.476	1.468	1.467	1.453	1.464	1.469	1.46	1.484	1.513	1.489	1.532	1.525	1.511	1.547	1.519	1.577	1.562	1.574	1.55	1.616	1.609	1.616
231	1.491	1.419	1.471	1.452	1.464	1.426	1.435	1.445	1.41	1.493	1.432	1.523	1.422	1.441	1.453	1.453	1.421	1.424	1.442	1.481	1.435	1.479	1.463	1.509	1.525	1.516	1.552	1.536	1.56	1.557	1.534	1.565	1.617	1.624	1.624	1.613	1.647	1.712	1.709	1.709	1.716	1.734	1.836	1.815	1.791	1.734	1.846	1.893	1.89
232	1.457	1.432	1.463	1.475	1.497	1.434	1.458	1.424	1.428	1.422	1.46	1.439	1.451	1.437	1.456	1.49	1.447	1.466	1.491	1.441	1.476	1.515	1.484	1.504	1.515	1.513	1.56	1.532	1.565	1.574	1.596	1.598	1.628	1.635	1.668	1.668	1.654	1.696	1.727	1.685	1.771	1.731	1.79	1.753	1.78	1.798	1.883	1.878	1.848
0	NaN	NaN	NaN	NaN	NaN	NaN	NaN	NaN	NaN	NaN	NaN	NaN	NaN	NaN	NaN	NaN	NaN	NaN	NaN	NaN	NaN	NaN	NaN	NaN	NaN	NaN	NaN	NaN	NaN	NaN	NaN	NaN	NaN	NaN	NaN	NaN	NaN	NaN	NaN	NaN	NaN	NaN	NaN	NaN	NaN	NaN	NaN	NaN	NaN
0	1.464	1.454	1.479	1.448	1.446	1.438	1.454	1.436	1.445	1.462	1.386	1.453	1.484	1.453	1.418	1.476	1.429	1.434	1.509	1.481	1.453	1.57	1.595	1.551	1.663	1.539	1.6	1.634	1.613	NaN	NaN	NaN	NaN	NaN	NaN	NaN	NaN	NaN	NaN	NaN	NaN	NaN	NaN	NaN	NaN	NaN	NaN	NaN	NaN
233	1.356	1.393	1.415	1.407	1.33	1.367	1.35	1.34	1.392	1.413	1.393	1.393	1.403	1.406	1.393	1.397	1.418	1.392	1.422	1.473	1.422	1.4	1.459	1.43	1.426	1.5	1.473	1.459	1.501	1.49	1.538	1.56	1.537	1.519	1.507	1.534	1.588	1.637	1.572	1.649	1.64	1.654	1.643	1.66	1.65	1.681	1.787	1.748	1.762
234	1.4	1.388	1.392	1.381	1.406	1.357	1.401	1.388	1.388	1.381	1.401	1.416	1.379	1.401	1.382	1.383	1.368	1.396	1.393	1.442	1.406	1.428	1.414	1.429	1.434	1.434	1.483	1.46	1.475	1.467	1.437	1.476	1.458	1.466	1.449	1.485	1.472	1.496	1.502	1.5	1.485	1.503	1.502	1.52	1.523	1.481	1.539	1.553	1.531
0	1.467	1.462	1.503	1.5	1.467	1.454	1.443	1.476	1.507	1.526	1.46	1.453	1.421	1.418	1.494	1.509	1.437	1.449	1.455	1.465	1.479	1.453	1.447	1.446	1.462	1.505	1.518	1.444	1.516	1.495	1.446	1.515	1.54	1.532	1.539	1.522	1.534	1.518	1.552	1.548	1.536	1.54	1.574	1.538	1.544	1.509	1.605	1.623	1.567
235	1.652	1.564	1.54	1.554	1.497	1.526	1.551	1.486	1.465	1.492	1.464	1.499	1.466	1.403	1.386	1.411	1.385	1.396	1.417	1.431	1.422	1.443	1.433	1.432	1.432	1.45	1.454	1.424	1.45	1.412	1.419	1.411	1.444	1.45	1.417	1.456	1.455	1.433	1.457	1.45	1.445	1.458	1.504	1.471	1.478	1.421	1.491	1.502	1.493
0	1.322	1.385	1.357	1.39	1.376	1.366	1.351	1.343	1.367	1.367	1.394	1.372	1.395	1.399	1.379	1.38	1.355	1.363	1.42	1.419	1.364	1.373	1.387	1.383	1.387	1.423	1.393	1.399	1.424	1.409	1.446	1.453	1.453	1.438	1.478	1.472	1.489	1.509	1.468	1.524	1.502	1.499	1.53	1.516	1.551	1.531	1.545	1.57	1.541
236	1.376	1.373	1.404	1.372	1.378	1.362	1.374	1.384	1.381	1.396	1.398	1.4	1.378	1.375	1.394	1.395	1.396	1.393	1.409	1.416	1.41	1.432	1.428	1.445	1.435	1.481	1.49	1.477	1.502	1.474	1.466	1.515	1.506	1.54	1.548	1.608	1.61	1.632	1.635	1.661	1.698	1.664	1.736	1.744	1.785	1.767	1.872	1.898	1.928
237	1.418	1.404	1.404	1.393	1.39	1.402	1.403	1.383	1.389	1.417	1.4	1.41	1.405	1.406	1.394	1.424	1.414	1.425	1.47	1.464	1.46	1.48	1.47	1.46	1.475	1.489	1.508	1.521	1.556	1.527	1.505	1.552	1.574	1.632	1.616	1.656	1.635	1.655	1.682	1.696	1.697	1.71	1.764	1.77	1.811	1.747	1.888	1.885	1.904
0	1.488	1.378	1.494	1.435	1.43	1.411	1.423	1.41	1.428	1.443	1.389	1.429	1.391	1.401	1.451	1.375	1.387	1.414	1.444	1.433	1.44	1.47	1.444	1.461	1.486	1.458	1.515	1.495	1.519	1.481	1.477	1.475	1.512	1.528	1.544	1.505	1.495	1.543	1.528	1.54	1.54	1.539	1.574	1.553	1.561	1.519	1.605	1.602	1.594
0	1.338	1.404	1.393	1.395	1.361	1.37	1.346	1.352	1.388	1.383	1.363	1.385	1.411	1.41	1.396	1.424	1.401	NaN	NaN	NaN	NaN	NaN	NaN	NaN	NaN	NaN	NaN	NaN	NaN	NaN	NaN	NaN	NaN	NaN	NaN	NaN	NaN	NaN	NaN	NaN	NaN	NaN	NaN	NaN	NaN	NaN	NaN	NaN	NaN
238	1.415	1.45	1.44	1.407	1.447	1.398	1.403	1.446	1.43	1.433	1.453	1.466	1.447	1.43	1.42	1.426	1.457	1.44	1.528	1.477	1.488	1.552	1.569	1.537	1.661	1.59	1.641	1.646	1.654	1.721	1.732	1.778	1.816	1.875	1.912	1.952	1.956	1.944	1.984	2.023	2.06	2.116	2.176	2.157	2.19	2.172	2.264	2.238	2.219
239	1.482	1.445	1.462	1.425	1.456	1.455	1.437	1.426	1.393	1.45	1.463	1.507	1.456	1.407	1.487	1.407	1.404	1.409	1.427	1.46	1.48	1.478	1.503	1.461	1.435	1.44	1.467	1.487	1.505	1.495	1.541	1.527	1.567	1.515	1.52	1.5	1.601	1.505	1.556	1.564	1.583	1.582	1.632	1.597	1.617	1.575	1.707	1.658	1.588
0	1.326	1.473	1.485	1.468	1.468	1.453	1.383	1.419	1.495	1.413	1.444	1.496	1.512	1.494	1.418	1.521	1.472	1.402	1.484	1.568	1.456	1.476	1.468	1.506	1.495	1.603	1.427	1.489	1.505	1.457	1.607	1.69	1.579	1.68	1.645	1.573	1.624	1.637	1.704	1.707	1.736	1.678	1.674	1.652	1.623	1.724	1.754	1.73	1.777
240	1.472	1.418	1.441	1.456	1.456	1.407	1.5	1.436	1.393	1.457	1.406	1.466	1.462	1.419	1.438	1.411	1.428	1.432	1.41	1.48	1.453	1.474	1.477	1.511	1.428	1.527	1.506	1.469	1.452	1.552	1.519	1.604	1.591	1.542	1.54	1.505	1.637	1.559	1.583	1.601	1.587	1.631	1.692	1.698	1.69	1.692	1.776	1.662	1.662
0	1.424	1.38	1.415	1.403	1.402	1.395	1.379	1.385	1.39	1.413	1.369	1.404	1.378	1.4	1.386	1.372	1.355	1.388	1.377	1.412	1.405	1.412	1.378	1.395	1.389	1.405	1.408	1.378	1.432	1.384	1.374	1.405	1.418	1.431	1.429	1.41	1.418	1.432	1.433	1.426	1.423	1.426	1.446	1.445	1.461	1.41	1.471	1.479	1.462
0	1.429	1.389	1.422	1.409	1.383	1.384	1.409	1.397	1.393	1.407	1.401	1.414	1.399	1.413	1.391	1.392	1.386	1.405	1.435	1.423	1.408	1.442	1.437	1.445	1.442	1.498	1.49	1.47	1.504	1.489	1.489	1.522	1.559	1.549	1.558	1.575	1.547	1.546	1.589	1.599	1.622	1.621	1.669	1.656	1.699	1.684	1.725	1.737	1.763
241	1.444	1.426	1.47	1.425	1.41	1.302	1.437	1.385	1.427	1.457	1.43	1.415	1.316	1.429	1.369	1.356	1.357	1.357	1.484	1.457	1.408	1.435	1.417	1.418	1.409	1.449	1.418	1.391	1.454	1.389	1.375	1.398	1.412	1.441	1.432	1.425	1.424	1.436	1.385	1.411	1.41	1.431	1.459	1.453	1.484	1.419	1.488	1.503	1.476
0	1.494	1.368	1.486	1.455	1.333	1.409	1.48	1.29	1.524	1.447	1.393	1.384	1.456	1.23	1.338	1.426	1.441	1.385	1.384	1.439	1.43	1.399	1.402	1.506	1.415	1.514	1.422	1.381	1.443	1.487	1.457	1.509	1.454	1.499	1.486	1.507	1.497	1.579	1.579	1.527	1.604	1.556	1.515	1.591	1.538	1.612	1.459	1.68	1.604
242	1.443	1.554	1.536	1.625	1.465	1.504	1.478	1.336	1.495	1.552	1.385	1.551	1.612	1.484	1.46	1.511	1.304	1.435	1.437	1.715	1.514	1.409	1.448	1.568	1.477	1.59	1.441	1.48	1.531	1.525	1.614	1.641	1.55	1.552	1.567	1.572	1.664	1.669	1.625	1.731	1.736	1.64	1.713	1.715	1.739	1.74	1.78	1.833	1.772
0	1.525	1.394	1.363	1.387	1.217	1.368	1.518	1.334	1.423	1.91	NaN	NaN	NaN	NaN	NaN	NaN	NaN	NaN	NaN	NaN	NaN	NaN	NaN	NaN	NaN	NaN	NaN	NaN	NaN	NaN	NaN	NaN	NaN	NaN	NaN	NaN	NaN	NaN	NaN	NaN	NaN	NaN	NaN	NaN	NaN	NaN	NaN	NaN	NaN
243	1.507	1.483	1.438	1.441	1.481	1.348	1.503	1.494	1.475	1.376	1.445	1.397	1.384	1.47	1.532	1.496	1.593	1.489	1.546	1.427	1.559	1.603	1.343	1.59	1.64	1.523	1.597	1.532	1.59	1.55	1.48	1.484	1.586	1.575	1.692	1.512	1.595	1.703	1.725	1.669	1.74	1.822	1.751	1.683	1.731	1.788	1.739	1.713	1.835
0	1.573	1.585	1.529	1.654	1.513	1.494	1.367	1.62	NaN	NaN	NaN	NaN	NaN	NaN	NaN	NaN	NaN	NaN	NaN	NaN	NaN	NaN	NaN	NaN	NaN	NaN	NaN	NaN	NaN	NaN	NaN	NaN	NaN	NaN	NaN	NaN	NaN	NaN	NaN	NaN	NaN	NaN	NaN	NaN	NaN	NaN	NaN	NaN	NaN
0	1.973	NaN	NaN	NaN	NaN	NaN	NaN	NaN	NaN	NaN	NaN	NaN	NaN	NaN	NaN	NaN	NaN	NaN	NaN	NaN	NaN	NaN	NaN	NaN	NaN	NaN	NaN	NaN	NaN	NaN	NaN	NaN	NaN	NaN	NaN	NaN	NaN	NaN	NaN	NaN	NaN	NaN	NaN	NaN	NaN	NaN	NaN	NaN	NaN
244	1.433	1.414	1.403	1.436	1.409	1.385	1.404	1.417	1.425	1.458	1.426	1.439	1.455	1.478	1.483	1.501	1.507	1.53	1.573	1.557	1.59	1.623	1.683	1.662	1.698	1.755	1.773	1.854	1.808	1.868	1.943	1.961	1.987	2.005	2.027	2.049	2.079	2.122	2.128	2.116	2.105	2.106	2.163	2.18	2.178	2.21	2.235	2.314	NaN
0	1.456	NaN	NaN	NaN	NaN	NaN	NaN	NaN	NaN	NaN	NaN	NaN	NaN	NaN	NaN	NaN	NaN	NaN	NaN	NaN	NaN	NaN	NaN	NaN	NaN	NaN	NaN	NaN	NaN	NaN	NaN	NaN	NaN	NaN	NaN	NaN	NaN	NaN	NaN	NaN	NaN	NaN	NaN	NaN	NaN	NaN	NaN	NaN	NaN
0	1.402	1.339	1.348	1.237	1.415	1.329	1.401	1.3	1.342	1.435	1.303	1.367	1.395	1.381	1.359	1.404	1.294	1.466	1.368	1.264	1.354	1.373	1.42	1.419	1.385	1.271	1.481	1.464	1.523	1.23	1.257	1.382	1.571	1.477	1.352	1.444	1.724	1.512	1.355	1.318	1.539	1.467	1.557	1.593	1.441	1.4	1.486	1.421	1.446
245	1.428	1.408	1.409	1.44	1.434	1.434	1.393	1.432	1.418	1.468	1.438	1.428	1.472	1.507	1.464	1.488	1.496	1.493	1.573	1.504	1.585	1.585	1.694	1.612	1.641	1.691	1.712	1.755	1.738	1.77	1.839	1.854	1.859	1.938	1.927	1.901	1.989	2.047	2.076	2.097	2.084	2.1	2.21	2.161	2.192	2.256	2.215	2.245	2.227
0	1.396	1.404	1.37	1.378	1.334	1.324	1.36	1.4	1.393	1.414	1.315	1.388	1.374	1.39	1.464	1.432	1.355	1.401	1.402	1.402	1.392	1.394	1.371	1.377	1.414	1.399	1.374	1.434	1.386	1.417	1.397	1.395	1.413	1.412	1.443	1.433	1.436	1.428	1.475	1.433	1.437	1.443	1.461	1.466	1.453	1.481	1.455	1.472	1.499
0	1.475	1.324	1.591	1.685	1.505	1.683	1.401	1.754	1.525	1.686	1.626	1.403	1.539	1.614	1.569	1.536	1.545	1.651	1.738	1.664	1.67	1.691	1.81	NaN	NaN	NaN	NaN	NaN	NaN	NaN	NaN	NaN	NaN	NaN	NaN	NaN	NaN	NaN	NaN	NaN	NaN	NaN	NaN	NaN	NaN	NaN	NaN	NaN	NaN
0	1.471	1.45	1.434	1.535	1.373	1.418	1.4	1.454	1.467	1.475	1.336	1.409	1.41	1.456	1.42	1.445	1.472	1.502	1.513	1.455	1.468	1.521	1.509	1.47	1.542	1.577	1.559	1.59	1.496	1.579	1.599	1.653	1.622	1.644	1.573	1.646	1.64	1.664	1.684	1.692	1.7	1.648	1.763	1.807	1.75	1.724	1.774	1.755	1.689
0	1.378	1.389	1.351	1.385	1.326	1.333	1.372	1.346	1.372	1.383	1.343	1.348	1.357	1.376	1.419	1.376	1.354	1.396	1.405	1.355	1.386	1.398	1.364	1.369	1.436	1.402	1.362	1.424	1.375	1.406	1.379	1.394	1.406	1.405	1.413	1.411	1.421	1.401	1.449	1.41	1.425	1.437	1.452	1.472	1.459	1.472	1.448	1.457	1.488
0	1.397	1.374	1.357	1.378	1.364	1.348	1.389	1.383	1.409	1.388	1.354	1.387	1.38	NaN	NaN	NaN	NaN	NaN	NaN	NaN	NaN	NaN	NaN	NaN	NaN	NaN	NaN	NaN	NaN	NaN	NaN	NaN	NaN	NaN	NaN	NaN	NaN	NaN	NaN	NaN	NaN	NaN	NaN	NaN	NaN	NaN	NaN	NaN	NaN
246	1.39	1.422	1.403	1.4	1.329	1.363	1.371	1.414	1.414	1.39	1.32	1.368	1.436	1.398	1.453	1.426	1.355	1.412	1.453	1.39	1.424	1.439	1.407	1.411	1.557	1.49	1.446	1.533	1.515	1.555	1.549	1.526	1.628	1.631	1.648	1.69	1.696	1.686	1.855	1.771	1.824	1.876	1.958	1.99	2.001	2.075	2.062	2.078	2.135
0	1.396	1.355	1.315	1.273	1.403	1.351	1.406	1.322	1.36	1.411	1.319	1.356	1.393	1.361	1.382	1.388	1.32	1.424	1.366	1.327	1.362	1.417	1.412	1.411	1.379	1.334	1.473	1.448	1.483	1.293	1.311	1.407	1.475	1.451	1.392	1.407	1.586	1.456	1.345	1.353	1.482	1.416	1.48	1.501	1.418	1.397	1.451	1.402	1.428
247	1.43	1.474	1.535	1.537	1.425	1.515	1.533	1.539	1.51	1.554	1.498	1.475	1.527	1.625	1.534	1.522	1.527	1.509	1.642	1.5	1.588	1.682	1.693	1.539	1.596	1.647	1.596	1.712	1.584	1.629	1.693	1.655	1.621	1.752	1.69	1.631	1.722	1.817	1.791	1.8	1.835	1.741	1.757	1.735	1.796	1.82	1.846	1.789	1.913
0	1.432	1.452	1.426	1.478	1.391	1.427	1.381	1.434	1.442	1.478	1.376	1.419	1.423	1.448	1.431	1.446	1.475	1.487	1.489	1.452	1.453	1.513	1.532	1.49	1.548	1.556	1.559	1.578	1.495	1.569	1.607	1.663	1.661	1.647	1.633	1.682	1.698	1.708	1.728	1.727	1.747	1.702	1.804	1.838	1.769	1.842	1.848	1.834	1.807
0	1.408	1.36	1.364	1.387	1.375	1.349	1.377	1.368	1.411	1.416	1.365	1.362	1.365	1.395	1.403	1.397	1.384	1.406	1.41	1.404	1.432	1.429	1.415	1.429	1.476	1.444	1.467	1.481	1.479	1.498	1.514	1.527	1.53	1.507	1.544	1.529	1.578	1.545	1.595	1.627	1.625	1.645	1.708	1.724	1.756	1.741	1.754	1.769	1.829
0	1.372	1.396	1.366	1.369	1.345	1.34	1.364	1.363	1.37	1.397	1.345	1.357	1.376	1.405	1.409	1.375	1.356	1.404	1.413	1.385	1.386	1.387	1.38	1.396	1.447	1.405	1.405	1.41	1.41	1.438	1.407	1.42	1.431	1.44	1.465	1.455	1.469	1.431	1.517	1.474	1.468	1.484	1.511	1.519	1.494	1.527	1.515	1.523	1.54
0	1.385	1.412	1.417	1.406	1.352	1.319	1.376	1.392	1.371	1.398	1.32	1.371	1.422	1.407	1.396	1.43	1.353	1.389	1.424	1.394	1.404	1.42	1.436	1.418	1.463	1.427	1.439	1.476	1.449	1.505	1.458	1.463	1.513	1.499	1.495	1.503	1.509	1.527	1.612	1.558	1.601	1.549	1.622	1.631	1.618	1.684	1.656	1.641	1.687
248	1.384	1.402	1.51	1.473	1.355	1.564	1.469	1.434	1.617	1.562	1.536	1.427	1.395	1.544	1.563	1.464	1.578	1.585	1.655	1.589	1.67	1.693	1.782	1.592	1.657	1.731	1.785	1.856	1.812	1.815	1.919	1.992	1.992	2.055	2.117	2.166	2.154	2.145	2.229	2.292	2.25	2.284	2.207	2.232	2.222	2.299	2.282	2.311	2.212
0	1.505	1.492	2.181	1.602	1.354	1.715	1.551	1.541	1.61	1.648	1.408	1.554	1.569	1.723	1.522	1.667	1.592	1.683	1.884	1.613	1.667	1.669	2.13	1.731	1.675	1.744	1.779	1.797	1.746	1.791	2.018	1.89	1.939	1.986	2.292	2.107	2.147	2.195	2.154	2.178	2.293	2.216	2.271	2.301	2.215	2.341	2.336	2.323	2.351
0	1.412	1.36	1.376	1.397	1.381	1.362	1.363	1.364	1.373	1.398	1.361	1.381	1.363	1.408	1.376	1.385	1.371	1.42	1.379	1.417	1.394	1.421	1.407	1.428	1.453	1.401	1.422	1.43	1.417	1.439	1.455	1.422	1.454	1.457	1.445	1.438	1.496	1.478	1.48	1.473	1.497	1.493	1.512	1.518	1.505	1.501	1.506	1.505	1.542
0	1.355	1.401	1.424	1.379	1.359	1.357	1.367	1.392	1.375	1.379	1.35	1.368	1.4	1.395	1.381	1.417	1.351	1.409	1.438	1.421	1.431	1.436	1.428	1.451	1.465	1.465	1.452	1.496	1.502	1.523	1.531	1.541	1.536	1.555	1.56	1.561	1.566	1.581	1.649	1.601	1.624	1.579	1.637	1.648	1.647	1.679	1.658	1.672	1.7
0	1.374	1.377	1.369	1.391	1.342	1.327	1.347	1.345	1.363	1.384	1.34	1.358	1.363	1.385	1.376	1.4	1.358	1.377	1.401	1.353	1.379	1.398	1.394	1.375	1.423	1.387	1.386	1.415	1.397	1.418	1.403	1.412	1.419	1.426	1.445	1.426	1.435	1.445	1.479	1.483	1.474	1.468	1.505	1.499	1.497	1.513	1.499	1.528	1.529
0	1.389	1.344	1.378	1.379	1.368	1.369	1.396	1.351	1.403	1.429	1.366	1.376	1.361	1.391	1.428	1.421	1.396	1.41	1.408	1.428	1.432	1.427	1.45	1.434	1.465	1.397	1.444	1.46	1.47	1.441	1.485	1.48	1.471	1.466	1.489	1.458	1.512	1.506	1.522	1.527	1.52	1.521	1.54	1.559	1.535	1.549	1.52	1.525	1.57
249	1.421	1.336	1.367	1.36	1.405	1.348	1.374	1.369	1.362	1.377	1.35	1.381	1.408	1.408	1.377	1.419	1.369	1.394	1.416	1.383	1.423	1.409	1.404	1.4	1.447	1.434	1.437	1.421	1.427	1.434	1.442	1.424	1.445	1.467	1.464	1.433	1.473	1.441	1.462	1.492	1.473	1.454	1.487	1.507	1.472	1.501	1.538	1.484	1.515
0	1.387	1.372	1.399	1.38	1.363	1.343	1.346	1.362	1.375	1.377	1.369	1.377	1.386	1.408	1.408	1.416	1.366	1.396	1.439	1.392	1.437	1.469	1.483	1.485	1.494	1.519	1.522	1.553	1.574	1.587	1.608	1.621	1.627	1.642	1.665	1.682	1.657	1.678	1.737	1.722	1.736	1.732	1.779	1.813	1.8	1.827	1.822	1.837	1.852
0	1.26	1.479	1.694	1.753	-31.92	1.571	1.625	1.159	1.636	1.733	1.625	1.524	1.84	1.635	1.58	1.581	NaN	NaN	NaN	NaN	NaN	NaN	NaN	NaN	NaN	NaN	NaN	NaN	NaN	NaN	NaN	NaN	NaN	NaN	NaN	NaN	NaN	NaN	NaN	NaN	NaN	NaN	NaN	NaN	NaN	NaN	NaN	NaN	NaN
250	1.377	1.358	1.356	1.348	1.358	1.347	1.358	1.356	1.367	1.38	1.365	1.343	1.35	1.367	1.369	1.363	1.329	1.358	1.377	1.373	1.378	1.386	1.393	1.38	1.407	1.4	1.39	1.405	1.386	1.429	1.43	1.433	1.432	1.454	1.446	1.444	1.459	1.477	1.496	1.494	1.523	1.514	1.545	1.564	1.542	1.567	1.574	1.571	1.611
0	1.819	1.229	1.632	1.422	1.534	1.737	1.591	1.737	1.622	1.781	1.403	1.57	1.505	1.606	1.716	1.25	1.564	1.613	1.719	1.785	1.628	1.593	1.634	1.847	1.649	1.78	1.817	1.607	1.752	1.639	1.928	1.778	1.764	1.755	1.981	1.753	2.048	2.133	1.92	1.926	1.793	2.081	1.681	1.689	1.808	2.008	2.046	2.074	1.826
0	1.384	1.359	1.375	1.362	1.34	1.343	1.33	1.349	1.36	1.373	1.363	1.35	1.371	1.375	1.361	1.364	1.335	1.372	1.393	1.369	1.368	1.369	1.379	1.358	1.389	1.404	1.374	1.421	1.378	1.404	1.394	1.415	1.41	1.455	1.433	1.485	1.448	1.445	1.499	1.487	1.484	1.489	1.512	1.538	1.501	1.552	1.527	1.568	1.573
0	NaN	NaN	NaN	NaN	NaN	NaN	NaN	NaN	NaN	NaN	NaN	NaN	NaN	NaN	NaN	NaN	NaN	NaN	NaN	NaN	NaN	NaN	NaN	NaN	NaN	NaN	NaN	NaN	NaN	NaN	NaN	NaN	NaN	NaN	NaN	NaN	NaN	NaN	NaN	NaN	NaN	NaN	NaN	NaN	NaN	NaN	NaN	NaN	NaN
251	1.389	1.387	1.413	1.35	1.364	1.36	1.367	1.359	1.38	1.41	1.389	1.364	1.367	1.396	1.382	1.392	1.372	1.379	1.406	1.42	1.417	1.426	1.458	1.456	1.407	1.479	1.444	1.445	1.473	1.474	1.497	1.507	1.445	1.5	1.525	1.501	1.503	1.513	1.501	1.565	1.572	1.551	1.577	1.59	1.622	1.592	1.583	1.604	1.615
252	1.406	1.352	1.369	1.355	1.404	1.32	1.356	1.407	1.372	1.396	1.356	1.379	1.417	1.423	1.395	1.447	1.369	1.41	1.452	1.399	1.447	1.448	1.445	1.447	1.471	1.484	1.475	1.5	1.518	1.498	1.493	1.522	1.529	1.53	1.508	1.523	1.571	1.52	1.591	1.581	1.586	1.624	1.625	1.614	1.669	1.613	1.686	1.632	1.662
253	1.394	1.324	1.336	1.387	1.367	1.313	1.333	1.358	1.398	1.391	1.361	1.362	1.379	1.414	1.385	1.397	1.392	1.41	1.471	1.446	1.46	1.416	1.485	1.457	1.541	1.475	1.491	1.527	1.526	1.547	1.565	1.577	1.576	1.596	1.611	1.633	1.675	1.686	1.704	1.762	1.698	1.743	1.816	1.783	1.901	1.878	1.868	1.888	1.992
0	1.437	1.448	1.55	1.591	1.349	1.584	1.383	NaN	NaN	NaN	NaN	NaN	NaN	NaN	NaN	NaN	NaN	NaN	NaN	NaN	NaN	NaN	NaN	NaN	NaN	NaN	NaN	NaN	NaN	NaN	NaN	NaN	NaN	NaN	NaN	NaN	NaN	NaN	NaN	NaN	NaN	NaN	NaN	NaN	NaN	NaN	NaN	NaN	NaN
0	1.393	1.365	1.417	1.372	1.371	1.346	1.383	1.363	1.366	1.393	1.412	1.377	1.365	1.413	1.373	1.395	1.369	1.401	1.419	1.396	1.421	1.437	1.441	1.469	1.425	1.468	1.437	1.448	1.476	1.48	1.473	1.475	1.438	1.463	1.482	1.468	1.469	1.484	1.481	1.517	1.505	1.491	1.535	1.541	1.54	1.535	1.541	1.547	1.533
254	1.395	1.361	1.353	1.376	1.365	1.39	1.364	1.368	1.383	1.397	1.364	1.383	1.37	1.401	1.393	1.392	1.392	1.381	1.405	1.392	1.365	1.417	1.418	1.411	1.4	1.417	1.471	1.444	1.441	1.417	1.44	1.474	1.449	1.469	1.474	1.447	1.457	1.484	1.456	1.465	1.515	1.474	1.486	1.519	1.527	1.534	1.563	1.545	1.547
0	1.342	1.351	1.404	1.38	1.353	1.387	1.349	1.376	1.355	1.376	1.366	1.368	1.351	1.363	1.407	1.369	1.364	1.383	1.39	1.392	1.367	1.425	1.406	1.385	1.42	1.391	1.389	1.402	1.371	1.366	1.416	1.392	1.396	1.384	1.391	1.403	1.398	NaN	NaN	NaN	NaN	NaN	NaN	NaN	NaN	NaN	NaN	NaN	NaN
255	1.344	1.366	1.402	1.373	1.334	1.393	1.359	1.36	1.339	1.382	1.355	1.356	1.328	1.382	1.387	1.354	1.349	1.383	1.376	1.376	1.367	1.405	1.411	1.4	1.402	1.429	1.419	1.414	1.414	1.399	1.428	1.411	1.421	1.422	1.427	1.43	1.421	1.426	1.452	1.439	1.455	1.443	1.465	1.465	1.463	1.505	1.49	1.523	1.478
0	1.515	1.694	NaN	NaN	NaN	NaN	NaN	NaN	NaN	NaN	NaN	NaN	NaN	NaN	NaN	NaN	NaN	NaN	NaN	NaN	NaN	NaN	NaN	NaN	NaN	NaN	NaN	NaN	NaN	NaN	NaN	NaN	NaN	NaN	NaN	NaN	NaN	NaN	NaN	NaN	NaN	NaN	NaN	NaN	NaN	NaN	NaN	NaN	NaN
0	1.4	1.394	1.398	1.457	1.433	1.336	1.443	1.45	1.467	1.409	1.4	NaN	NaN	NaN	NaN	NaN	NaN	NaN	NaN	NaN	NaN	NaN	NaN	NaN	NaN	NaN	NaN	NaN	NaN	NaN	NaN	NaN	NaN	NaN	NaN	NaN	NaN	NaN	NaN	NaN	NaN	NaN	NaN	NaN	NaN	NaN	NaN	NaN	NaN
256	1.387	1.382	1.349	1.359	1.358	1.391	1.349	1.351	1.363	1.387	1.356	1.376	1.379	1.379	1.375	1.37	1.422	1.386	1.407	1.407	1.413	1.445	1.451	1.425	1.466	1.501	1.514	1.527	1.518	1.539	1.579	1.57	1.571	1.595	1.609	1.637	1.615	1.666	1.658	1.663	1.714	1.693	1.719	1.74	1.748	1.777	1.808	1.84	1.876
257	1.428	1.4	1.451	1.41	1.424	1.38	1.379	1.363	1.455	1.401	1.416	1.418	1.429	1.539	1.427	1.411	1.421	1.407	1.46	1.378	1.456	1.437	1.462	1.461	1.433	1.423	1.43	1.47	1.463	1.511	1.435	1.497	1.483	1.448	1.487	1.488	1.498	1.483	1.524	1.508	1.488	1.494	1.509	1.587	1.487	1.541	1.537	1.546	1.575
0	1.393	1.327	1.375	1.434	1.38	1.305	1.339	1.339	1.417	1.415	1.367	1.352	1.404	1.426	NaN	NaN	NaN	NaN	NaN	NaN	NaN	NaN	NaN	NaN	NaN	NaN	NaN	NaN	NaN	NaN	NaN	NaN	NaN	NaN	NaN	NaN	NaN	NaN	NaN	NaN	NaN	NaN	NaN	NaN	NaN	NaN	NaN	NaN	NaN
258	1.375	1.359	1.404	1.405	1.353	1.402	1.346	1.385	1.357	1.387	1.379	1.38	1.386	1.374	1.376	1.377	1.396	1.407	1.413	1.406	1.382	1.44	1.444	1.426	1.421	1.431	1.442	1.453	1.434	1.433	1.459	1.451	1.452	1.438	1.47	1.461	1.464	1.483	1.506	1.467	1.49	1.451	1.473	1.49	1.455	1.518	1.528	1.521	1.492
0	1.353	1.351	1.388	1.39	1.391	1.401	1.345	1.376	1.35	1.374	1.36	1.371	1.35	1.393	1.396	1.362	1.371	1.389	1.412	1.385	1.354	1.409	1.395	1.38	1.42	1.399	1.407	1.412	1.369	1.37	1.402	1.369	1.393	1.374	1.381	1.394	1.388	1.434	1.437	1.402	1.422	1.382	1.424	1.421	1.394	1.449	1.451	1.44	1.417
0	1.395	1.428	1.421	1.441	1.405	1.399	1.391	1.411	1.425	1.412	1.4	1.418	1.409	1.458	1.405	1.407	1.373	1.435	1.471	1.376	1.428	1.443	1.458	1.441	1.433	1.456	1.453	1.466	1.474	1.531	1.483	1.514	1.539	1.505	1.477	1.528	1.522	1.481	1.58	1.556	1.559	1.55	1.569	1.586	1.564	1.589	1.574	1.558	1.591
259	1.355	1.352	1.385	1.372	1.353	1.377	1.361	1.373	1.366	1.372	1.368	1.378	1.35	1.389	1.39	1.373	1.368	1.393	1.406	1.398	1.39	1.407	1.42	1.42	1.408	1.452	1.429	1.42	1.424	1.433	1.458	1.451	1.445	1.461	1.455	1.475	1.467	1.488	1.5	1.487	1.504	1.488	1.516	1.524	1.508	1.552	1.56	1.561	1.543
0	1.364	1.377	1.404	1.397	1.357	1.384	1.324	1.392	1.361	1.375	1.361	1.38	1.383	1.374	1.386	1.382	1.395	1.412	1.414	1.41	1.413	1.432	1.414	1.399	1.423	1.423	1.406	1.444	1.411	1.407	1.452	1.445	1.444	1.45	1.458	1.466	1.454	1.488	1.483	1.479	1.483	1.472	1.483	1.497	1.478	1.529	1.531	1.525	1.514
260	1.365	1.362	1.357	1.353	1.343	1.325	1.358	1.374	1.37	1.372	1.341	1.333	1.36	1.374	1.371	1.386	1.362	1.383	1.388	1.359	1.373	1.387	1.392	1.409	1.409	1.419	1.424	1.434	1.437	1.422	1.426	1.443	1.441	1.466	1.463	1.448	1.482	1.47	1.484	1.485	1.518	1.507	1.497	1.535	1.559	1.577	1.596	1.555	1.622
261	1.392	1.376	1.395	1.414	1.352	1.377	1.374	1.367	1.387	1.449	1.402	1.407	1.41	1.446	1.415	1.439	1.384	1.404	1.453	1.401	1.422	1.425	1.394	1.452	1.442	1.443	1.438	1.444	1.45	1.486	1.458	1.492	1.484	1.478	1.485	1.487	1.498	1.491	1.527	1.53	1.517	1.52	1.528	1.545	1.54	1.556	1.529	1.571	1.535
0	1.364	1.344	1.364	1.373	1.342	1.329	1.343	1.344	1.364	1.373	1.344	1.346	1.355	1.363	1.36	1.389	1.361	1.381	NaN	NaN	NaN	NaN	NaN	NaN	NaN	NaN	NaN	NaN	NaN	NaN	NaN	NaN	NaN	NaN	NaN	NaN	NaN	NaN	NaN	NaN	NaN	NaN	NaN	NaN	NaN	NaN	NaN	NaN	NaN
0	1.37	1.368	1.359	1.365	1.355	1.353	1.332	1.342	1.372	1.412	1.373	1.378	1.359	1.405	1.376	1.387	1.359	1.376	1.403	1.368	1.388	1.411	1.406	1.411	1.428	1.401	1.398	1.422	1.405	1.44	1.429	1.45	1.435	1.449	1.463	1.441	1.451	1.456	1.461	1.466	1.475	1.437	1.482	1.483	1.483	1.497	1.489	1.487	1.493
0	1.344	1.358	1.349	1.348	1.323	1.33	1.328	1.318	1.348	1.392	1.347	1.364	1.362	1.371	1.373	1.346	1.375	1.382	1.392	1.373	1.379	1.396	1.395	1.399	1.401	1.391	1.39	1.398	1.397	1.405	1.402	1.416	1.407	1.42	1.403	1.4	1.414	1.402	1.441	1.422	1.44	1.413	1.437	1.457	1.433	1.453	1.448	1.464	1.427
262	1.445	1.446	1.482	1.442	1.419	1.4	1.412	1.497	1.462	1.57	1.5	1.447	1.517	1.52	1.478	1.622	1.534	1.52	1.559	1.486	1.52	1.488	1.59	1.54	1.539	1.569	1.53	1.552	1.583	1.626	1.55	1.583	1.582	1.671	1.614	1.611	1.644	1.632	1.668	1.627	1.694	1.619	1.602	1.62	1.68	1.672	1.731	1.68	1.704
263	1.374	1.37	1.371	1.356	1.36	1.38	1.36	1.366	1.374	1.405	1.37	1.389	1.363	1.373	1.394	1.362	1.359	1.375	1.405	1.401	1.383	1.427	1.402	1.406	1.403	1.435	1.409	1.424	1.43	1.444	1.437	1.455	1.445	1.452	1.451	1.466	1.462	1.465	1.497	1.482	1.489	1.481	1.499	1.495	1.514	1.525	1.528	1.521	1.546
0	1.415	1.427	1.556	1.54	1.479	1.525	1.5	1.521	1.586	1.6	1.451	1.583	1.53	1.521	1.564	1.608	1.525	1.626	1.52	1.512	1.59	1.466	1.536	1.524	1.585	1.607	1.508	1.617	1.602	1.666	1.658	1.587	1.716	1.73	1.68	1.684	1.754	1.679	1.724	1.768	1.717	1.674	1.661	1.762	1.735	1.71	1.864	1.77	1.778
0	1.391	1.39	1.37	1.366	1.352	1.371	1.377	1.341	1.36	1.403	1.388	1.384	1.38	1.387	1.391	1.37	1.363	1.402	1.395	1.416	1.385	1.439	1.403	1.414	1.416	1.468	1.457	1.469	1.468	1.472	1.463	1.506	1.502	1.514	1.483	1.499	1.52	1.52	1.54	1.549	1.582	1.542	1.581	1.59	1.564	1.609	1.62	1.618	1.633
264	1.429	1.493	1.629	1.441	1.498	1.518	1.414	1.488	1.48	1.448	1.446	1.485	1.421	1.443	1.439	1.481	1.506	1.542	1.541	1.515	1.564	1.482	1.503	1.496	1.49	1.504	1.472	1.53	1.453	1.534	1.555	1.539	1.575	1.51	1.535	1.524	1.53	1.526	1.514	1.664	1.564	1.523	1.562	1.554	1.557	1.607	1.581	1.565	1.568
0	1.454	1.506	1.627	1.451	1.465	1.505	1.475	1.533	1.522	1.448	1.464	1.521	1.438	1.441	1.471	1.459	1.491	1.563	1.515	1.533	1.531	1.478	1.497	1.508	1.489	1.546	1.572	1.56	1.486	1.551	1.56	1.556	1.552	1.568	1.517	1.572	1.579	1.575	1.522	1.685	1.563	1.553	1.605	1.611	1.565	1.666	1.607	1.674	1.695
0	1.432	1.404	1.458	1.402	1.416	1.337	1.377	1.427	1.398	1.394	1.441	1.405	1.378	1.435	1.404	1.41	1.407	1.437	1.448	1.45	1.475	1.455	1.467	1.479	1.455	1.513	1.484	1.515	1.522	1.518	1.521	1.578	1.597	1.613	1.557	1.611	1.611	1.635	1.625	1.689	1.676	1.714	1.693	1.725	1.694	1.72	1.697	1.763	1.733
265	1.383	1.352	1.463	1.38	1.411	1.35	1.388	1.456	1.392	1.418	1.45	1.41	1.395	1.437	1.417	1.429	1.415	1.44	1.48	1.456	1.471	1.452	1.488	1.478	1.493	1.533	1.478	1.536	1.511	1.564	1.552	1.569	1.61	1.597	1.591	1.627	1.591	1.677	1.649	1.648	1.699	1.686	1.703	1.732	1.687	1.719	1.731	1.775	1.717
266	1.395	1.427	1.396	1.388	1.379	1.387	1.397	1.365	1.383	1.415	1.388	1.399	1.415	1.405	1.411	1.377	1.412	1.431	1.441	1.461	1.42	1.46	1.448	1.465	1.445	1.504	1.483	1.495	1.552	1.544	1.519	1.538	1.559	1.563	1.54	1.577	1.595	1.581	1.606	1.589	1.656	1.625	1.658	1.652	1.649	1.693	1.677	1.708	1.711
0	1.391	1.388	1.383	1.384	1.387	1.385	1.388	1.381	1.397	1.41	1.404	1.419	1.412	1.388	1.398	1.391	1.392	1.421	1.438	1.438	1.421	1.468	1.406	1.462	1.456	1.469	1.459	1.491	1.489	1.501	1.502	1.523	1.524	1.521	1.512	1.551	1.535	1.534	1.576	1.562	1.609	1.579	1.601	1.59	1.601	1.622	1.598	1.656	1.624
0	1.386	1.409	1.452	1.388	1.382	1.369	1.387	1.407	1.374	1.386	1.43	1.412	1.355	1.404	1.398	1.397	1.406	1.424	1.435	1.444	1.437	1.436	1.44	1.455	1.438	1.465	1.447	1.465	1.447	1.446	1.442	1.498	1.469	1.472	1.468	1.495	1.478	1.507	1.511	1.552	1.54	1.549	1.58	1.576	1.568	1.58	1.594	1.595	1.564
0	0.9739	NaN	NaN	NaN	NaN	NaN	NaN	NaN	NaN	NaN	NaN	NaN	NaN	NaN	NaN	NaN	NaN	NaN	NaN	NaN	NaN	NaN	NaN	NaN	NaN	NaN	NaN	NaN	NaN	NaN	NaN	NaN	NaN	NaN	NaN	NaN	NaN	NaN	NaN	NaN	NaN	NaN	NaN	NaN	NaN	NaN	NaN	NaN	NaN
0	1.417	1.387	1.441	1.402	1.398	1.39	1.373	1.427	1.389	1.398	1.418	1.392	1.381	1.39	1.39	1.415	1.408	1.435	1.431	1.434	1.443	1.461	1.437	1.44	1.443	1.473	1.452	1.481	1.48	1.479	1.502	1.52	1.519	1.523	1.484	1.51	1.529	1.516	1.532	1.574	1.56	1.551	1.582	1.561	1.563	1.598	1.569	1.574	1.562
0	1.37	1.397	1.423	1.365	1.39	1.378	1.375	1.42	1.399	1.398	1.403	1.402	1.364	1.418	1.383	1.381	1.399	1.412	1.432	1.434	1.435	1.453	1.409	1.455	1.431	1.439	1.453	1.469	1.446	1.444	1.47	1.485	1.483	1.49	1.473	1.532	1.511	1.519	1.519	1.54	1.559	1.54	1.545	1.552	1.554	1.551	1.576	1.586	1.563
267	1.38	1.387	1.446	1.371	1.374	1.388	1.37	1.41	1.4	1.407	1.411	1.393	1.366	1.404	1.399	1.386	1.402	1.432	1.445	1.413	1.441	1.45	1.42	1.464	1.449	1.477	1.491	1.479	1.464	1.485	1.49	1.52	1.511	1.516	1.502	1.525	1.535	1.534	1.568	1.554	1.559	1.558	1.565	1.568	1.602	1.622	1.641	1.643	1.637
0	1.435	1.381	1.447	1.389	1.373	1.33	1.366	1.389	1.374	1.409	1.425	1.407	1.402	1.448	1.42	1.416	1.39	1.403	1.458	1.428	1.414	1.38	1.433	1.399	1.407	1.446	1.468	1.431	1.445	1.469	1.476	1.453	1.446	1.47	1.461	1.496	1.442	1.477	1.496	1.459	1.476	1.484	1.509	1.515	1.482	1.517	1.535	1.523	1.507
268	1.396	1.376	1.407	1.395	1.383	1.351	1.373	1.415	1.396	1.4	1.405	1.395	1.4	1.405	1.403	1.407	1.383	1.416	1.419	1.415	1.425	1.457	1.449	1.424	1.445	1.471	1.45	1.466	1.473	1.536	1.51	1.513	1.579	1.612	1.594	1.629	1.682	1.708	1.697	1.703	1.793	1.756	1.794	1.829	1.828	1.875	1.96	1.924	1.967
0	1.384	1.401	1.433	1.364	1.415	1.407	1.393	1.424	1.407	1.404	1.389	1.397	1.407	1.41	1.368	1.383	1.398	1.418	1.407	1.401	1.394	1.452	1.432	1.474	1.408	1.435	1.451	1.435	1.427	1.456	1.449	1.47	1.451	1.454	1.472	1.481	1.507	1.461	1.493	1.478	1.46	1.477	1.496	1.504	1.498	1.518	1.489	1.508	1.465
269	1.382	1.374	1.417	1.333	1.375	1.384	1.368	1.398	1.37	1.406	1.402	1.374	1.393	1.408	1.396	1.371	1.401	1.409	1.407	1.386	1.385	1.43	1.398	1.433	1.401	1.412	1.455	1.453	1.429	1.432	1.454	1.446	1.443	1.406	1.44	1.445	1.463	1.432	1.457	1.477	1.422	1.437	1.476	1.462	1.48	1.466	1.409	1.494	1.413
270	1.388	1.393	1.444	1.385	1.384	1.391	1.398	1.395	1.38	1.404	1.397	1.406	1.374	1.443	1.416	1.405	1.425	1.454	1.45	1.445	1.448	1.447	1.413	1.475	1.44	1.473	1.478	1.488	1.495	1.507	1.51	1.53	1.472	1.54	1.504	1.582	1.554	1.578	1.594	1.586	1.601	1.598	1.6	1.608	1.596	1.656	1.694	1.712	1.64
0	1.381	1.375	1.445	1.377	1.413	1.394	1.434	1.416	1.417	1.416	1.423	1.43	1.383	1.422	1.417	1.411	1.437	1.475	1.49	1.509	1.505	1.54	1.465	1.545	1.548	1.534	1.55	1.577	1.579	1.587	1.644	1.637	1.601	1.675	1.679	1.74	1.699	1.752	1.787	1.784	1.782	1.793	1.862	1.803	1.81	1.847	1.921	1.904	1.842
271	1.626	1.494	1.544	1.669	1.585	1.528	1.501	1.635	1.536	1.75	1.597	1.71	1.774	1.704	1.686	1.693	1.624	1.599	1.673	1.718	1.702	1.653	1.653	1.716	1.743	1.746	1.705	1.723	1.777	1.785	1.793	1.799	1.887	1.889	1.867	1.992	1.953	2.079	2.052	2	2.07	2.171	2.147	2.243	2.233	2.124	2.165	2.385	2.196
0	1.391	1.408	1.418	1.359	1.418	1.41	1.384	1.437	1.421	1.428	1.419	1.427	1.413	1.493	1.397	1.412	1.417	1.473	1.447	1.425	1.45	1.464	1.435	1.525	1.44	1.454	1.488	1.488	1.485	1.485	1.523	1.512	1.5	1.501	1.513	1.548	1.58	1.546	1.592	1.565	1.595	1.56	1.602	1.595	1.594	1.603	1.627	1.617	1.564
272	1.38	1.375	1.463	1.372	1.42	1.427	1.415	1.443	1.455	1.402	1.416	1.42	1.368	1.444	1.444	1.425	1.423	1.457	1.502	1.471	1.45	1.507	1.449	1.489	1.449	1.474	1.491	1.485	1.54	1.499	1.592	1.532	1.497	1.546	1.565	1.601	1.598	1.62	1.623	1.63	1.644	1.626	1.655	1.613	1.632	1.62	1.679	1.68	1.687
273	1.369	1.37	1.38	1.349	1.363	1.363	1.378	1.408	1.389	1.375	1.373	1.388	1.397	1.408	1.397	1.383	1.42	1.412	1.392	1.403	1.429	1.445	1.448	1.495	1.462	1.478	1.522	1.501	1.508	1.525	1.516	1.522	1.546	1.536	1.563	1.555	1.604	1.57	1.598	1.595	1.608	1.616	1.681	1.668	1.676	1.687	1.701	1.709	1.681
0	1.582	1.678	1.591	1.588	1.652	1.607	1.626	1.644	1.653	1.717	1.639	1.724	1.802	1.562	1.616	1.776	NaN	NaN	NaN	NaN	NaN	NaN	NaN	NaN	NaN	NaN	NaN	NaN	NaN	NaN	NaN	NaN	NaN	NaN	NaN	NaN	NaN	NaN	NaN	NaN	NaN	NaN	NaN	NaN	NaN	NaN	NaN	NaN	NaN
0	1.396	1.402	1.447	1.37	1.412	1.383	1.394	1.425	1.404	1.413	1.427	1.403	1.41	1.437	1.406	1.407	1.427	1.449	1.465	1.439	1.423	1.479	1.441	1.495	1.439	1.484	1.482	1.48	1.49	1.497	1.513	1.516	1.51	1.522	1.516	1.551	1.544	1.53	1.599	1.526	1.532	1.563	1.558	1.544	1.589	1.601	1.585	1.622	1.576
0	1.43	NaN	NaN	NaN	NaN	NaN	NaN	NaN	NaN	NaN	NaN	NaN	NaN	NaN	NaN	NaN	NaN	NaN	NaN	NaN	NaN	NaN	NaN	NaN	NaN	NaN	NaN	NaN	NaN	NaN	NaN	NaN	NaN	NaN	NaN	NaN	NaN	NaN	NaN	NaN	NaN	NaN	NaN	NaN	NaN	NaN	NaN	NaN	NaN
274	1.382	1.367	1.395	1.34	1.386	1.361	1.353	1.381	1.375	1.387	1.393	1.366	1.383	1.362	1.375	1.363	1.395	1.4	1.372	1.379	1.388	1.414	1.406	1.434	1.415	1.427	1.451	1.457	1.44	1.451	1.47	1.485	1.497	1.469	1.487	1.489	1.518	1.519	1.535	1.541	1.537	1.558	1.59	1.594	1.571	1.606	1.604	1.63	1.61
275	1.342	1.384	1.385	1.35	1.371	1.35	1.368	1.387	1.371	1.403	1.409	1.364	1.381	1.406	1.384	1.393	1.406	1.398	1.393	1.393	1.41	1.418	1.418	1.43	1.421	1.441	1.444	1.457	1.458	1.461	1.494	1.482	1.474	1.467	1.493	1.504	1.533	1.52	1.549	1.543	1.547	1.572	1.591	1.605	1.609	1.631	1.642	1.641	1.647
276	1.457	1.431	1.548	1.402	1.429	1.487	1.498	1.468	1.507	1.457	1.497	1.452	1.502	1.628	1.491	1.485	1.486	1.537	1.613	1.553	1.59	1.637	1.502	1.666	1.616	1.634	1.649	1.711	1.6	1.629	1.714	1.705	1.628	1.692	1.714	1.732	1.785	1.716	1.754	1.721	1.7	1.677	1.802	1.814	1.766	1.782	1.792	1.829	1.77
0	1.389	1.392	1.377	1.391	1.378	1.334	1.371	1.371	1.353	1.4	1.364	1.411	1.398	1.415	1.422	1.41	1.378	1.412	1.439	1.424	1.426	1.445	1.449	1.478	1.482	1.492	1.484	1.492	1.521	1.525	1.535	1.532	1.548	1.545	1.549	1.558	1.572	1.569	1.587	1.588	1.602	1.571	1.593	1.608	1.587	1.629	1.635	1.645	1.644
277	1.395	1.415	1.452	1.387	1.4	1.4	1.417	1.398	1.417	1.44	1.437	1.403	1.403	1.421	1.454	1.427	1.41	1.443	1.499	1.443	1.444	1.492	1.409	1.464	1.476	1.44	1.476	1.476	1.504	1.499	1.56	1.529	1.482	1.517	1.518	1.558	1.526	1.539	1.554	1.568	1.584	1.529	1.57	1.566	1.549	1.558	1.617	1.627	1.575
0	1.405	1.371	1.407	1.356	1.379	1.389	1.38	1.393	1.368	1.408	1.404	1.379	1.391	1.421	1.412	1.395	1.408	1.437	1.467	1.431	1.441	1.472	1.449	1.479	1.481	1.485	1.484	1.494	1.508	1.523	1.546	1.528	1.532	1.541	1.545	1.569	1.571	1.583	1.582	1.591	1.6	1.608	1.606	1.615	1.596	1.623	1.656	1.645	1.64
278	1.37	1.376	1.388	1.366	1.364	1.366	1.351	1.373	1.378	1.391	1.372	1.383	1.402	1.396	1.377	1.381	1.399	1.403	1.404	1.418	1.431	1.442	1.473	1.491	1.479	1.519	1.527	1.534	1.56	1.598	1.6	1.62	1.629	1.626	1.647	1.668	1.704	1.665	1.713	1.732	1.767	1.803	1.863	1.911	1.888	1.949	1.972	1.968	1.963
0	NaN	NaN	NaN	NaN	NaN	NaN	NaN	NaN	NaN	NaN	NaN	NaN	NaN	NaN	NaN	NaN	NaN	NaN	NaN	NaN	NaN	NaN	NaN	NaN	NaN	NaN	NaN	NaN	NaN	NaN	NaN	NaN	NaN	NaN	NaN	NaN	NaN	NaN	NaN	NaN	NaN	NaN	NaN	NaN	NaN	NaN	NaN	NaN	NaN
0	NaN	NaN	NaN	NaN	NaN	NaN	NaN	NaN	NaN	NaN	NaN	NaN	NaN	NaN	NaN	NaN	NaN	NaN	NaN	NaN	NaN	NaN	NaN	NaN	NaN	NaN	NaN	NaN	NaN	NaN	NaN	NaN	NaN	NaN	NaN	NaN	NaN	NaN	NaN	NaN	NaN	NaN	NaN	NaN	NaN	NaN	NaN	NaN	NaN
0	1.389	1.392	1.381	1.353	1.376	1.349	1.388	1.392	1.393	1.414	1.377	1.404	1.388	1.413	1.385	1.372	1.37	1.389	1.405	1.39	1.392	1.423	1.405	1.408	1.438	1.437	1.451	1.434	1.455	1.459	1.467	1.449	1.464	1.457	1.455	1.479	1.482	1.477	1.51	1.488	1.484	1.466	1.512	1.503	1.534	1.532	1.546	1.544	1.548
279	1.376	1.382	1.373	1.407	1.389	1.35	1.389	1.377	1.388	1.367	1.409	1.395	1.432	1.376	1.411	1.396	1.321	1.391	1.397	1.416	1.369	1.409	1.409	1.444	1.451	1.408	1.41	1.386	1.411	1.417	1.428	1.424	1.44	1.436	1.404	1.433	1.492	1.491	1.446	1.458	1.474	1.475	1.474	1.499	1.509	1.503	1.529	1.529	1.523
280	1.412	1.391	1.414	1.388	1.377	1.35	1.397	1.388	1.411	1.412	1.409	1.392	1.371	1.407	1.398	1.402	1.428	1.423	1.437	1.433	1.418	1.435	1.443	1.447	1.426	1.467	1.479	1.452	1.489	1.463	1.492	1.481	1.471	1.496	1.494	1.492	1.502	1.525	1.518	1.498	1.529	1.511	1.554	1.541	1.539	1.562	1.585	1.576	1.57
281	1.42	1.442	1.553	1.371	1.521	1.486	1.463	1.496	1.515	1.494	1.562	1.569	1.514	1.544	1.507	1.522	1.521	1.578	1.632	1.522	1.662	1.665	1.591	1.735	1.725	1.702	1.845	1.873	1.878	1.865	1.959	2.012	2.08	2.169	2.18	2.214	2.283	2.304	2.33	2.249	2.295	2.295	2.275	2.314	2.296	2.337	2.316	2.287	2.367
0	1.481	1.478	1.545	1.449	1.453	1.442	1.488	1.503	1.458	1.457	1.5	1.456	1.478	1.53	1.525	1.513	1.496	1.559	1.583	1.54	1.552	1.57	1.533	1.596	1.598	1.617	1.647	1.637	1.686	1.631	1.704	1.719	1.644	1.734	1.713	1.764	1.764	1.753	1.798	1.8	1.83	1.788	1.825	1.834	1.828	1.808	1.888	1.883	1.891
282	1.336	1.42	1.346	1.382	1.387	1.341	1.398	1.399	1.366	1.401	1.39	1.395	1.422	1.364	1.414	1.417	1.371	1.441	1.453	1.445	1.423	1.442	1.477	1.44	1.481	1.502	1.478	1.495	1.451	1.484	1.482	1.471	1.496	1.499	1.527	1.521	1.574	1.565	1.569	1.554	1.592	1.594	1.584	1.6	1.589	1.608	1.616	1.642	1.648
283	1.373	1.367	1.393	1.357	1.367	1.371	1.349	1.375	1.373	1.38	1.385	1.362	1.367	1.385	1.369	1.375	1.379	1.402	1.424	1.387	1.401	1.432	1.39	1.41	1.408	1.438	1.46	1.434	1.473	1.441	1.469	1.456	1.454	1.457	1.469	1.468	1.478	1.461	1.501	1.481	1.501	1.495	1.511	1.508	1.505	1.514	1.533	1.535	1.525
0	1.404	1.401	1.412	1.375	1.367	1.373	1.377	NaN	NaN	NaN	NaN	NaN	NaN	NaN	NaN	NaN	NaN	NaN	NaN	NaN	NaN	NaN	NaN	NaN	NaN	NaN	NaN	NaN	NaN	NaN	NaN	NaN	NaN	NaN	NaN	NaN	NaN	NaN	NaN	NaN	NaN	NaN	NaN	NaN	NaN	NaN	NaN	NaN	NaN
0	1.408	1.418	1.417	1.375	1.374	1.391	1.402	1.427	1.391	1.409	1.39	1.42	1.435	1.428	1.403	1.41	1.391	1.415	1.426	1.431	1.42	1.436	1.429	1.462	1.421	1.476	1.479	1.466	1.472	1.491	1.509	1.48	1.488	1.497	1.519	1.511	1.543	1.513	1.537	1.529	1.55	1.544	1.563	1.548	1.567	1.574	1.584	1.559	1.566
0	1.459	1.438	1.484	1.41	1.441	1.445	1.421	1.444	1.403	1.422	1.427	1.415	1.473	1.481	1.445	1.461	1.453	1.454	1.501	1.473	1.513	1.516	1.459	1.537	1.514	1.527	1.57	1.56	1.537	1.575	1.599	1.564	1.586	1.621	1.603	1.639	1.642	1.655	1.676	1.658	1.672	1.644	1.7	1.691	1.703	1.718	1.739	1.734	1.704
284	1.379	1.382	1.387	1.35	1.372	1.358	1.354	1.373	1.341	1.385	1.386	1.358	1.381	1.373	1.375	1.37	1.362	1.368	1.404	1.364	1.392	1.402	1.383	1.404	1.401	1.419	1.429	1.43	1.43	1.423	1.473	1.46	1.452	1.472	1.478	1.481	1.499	1.497	1.516	1.528	1.533	1.526	1.554	1.564	1.559	1.566	1.594	1.592	1.589
285	1.397	1.395	1.413	1.367	1.39	1.412	1.378	1.389	1.371	1.398	1.407	1.372	1.392	1.401	1.417	1.422	1.422	1.441	1.447	1.446	1.459	1.47	1.465	1.476	1.48	1.493	1.51	1.521	1.523	1.549	1.555	1.575	1.572	1.591	1.621	1.6	1.654	1.631	1.708	1.686	1.696	1.704	1.72	1.738	1.76	1.829	1.867	1.857	1.885
286	1.471	1.486	1.49	1.435	1.481	1.468	1.442	1.483	1.427	1.432	1.478	1.451	1.502	1.496	1.495	1.506	1.477	1.507	1.575	1.496	1.555	1.56	1.524	1.559	1.598	1.59	1.644	1.666	1.679	1.708	1.754	1.787	1.738	1.796	1.831	1.85	1.922	1.886	1.917	1.942	1.954	1.941	2.016	2.025	2.004	2.026	2.109	2.119	2.126
0	1.462	1.447	1.478	1.438	1.42	1.463	1.445	1.465	1.397	1.433	1.475	1.462	1.452	1.498	1.464	1.506	1.472	1.53	1.533	1.503	1.542	1.554	1.533	1.603	1.554	1.582	1.62	1.625	1.622	1.679	1.745	1.709	1.699	1.723	1.734	1.775	1.779	1.75	1.816	1.779	1.862	1.837	1.832	NaN	NaN	NaN	NaN	NaN	NaN
287	1.409	1.392	1.411	1.391	1.37	1.359	1.399	1.386	1.386	1.418	1.388	1.454	1.392	1.419	1.401	1.379	1.388	1.399	1.407	1.425	1.383	1.444	1.432	1.441	1.42	1.429	1.442	1.446	1.477	1.491	1.491	1.463	1.485	1.496	1.479	1.509	1.49	1.508	1.511	1.503	1.505	1.501	1.527	1.564	1.556	1.563	1.573	1.612	1.565
0	1.399	1.38	1.412	1.354	1.4	1.383	1.37	1.384	1.354	1.4	1.414	1.365	1.403	1.382	1.409	1.396	1.374	1.411	1.422	1.392	1.429	1.437	1.414	1.415	1.427	1.429	1.442	1.447	1.478	1.453	1.498	1.493	1.488	1.508	1.516	1.514	1.549	1.529	1.561	1.562	1.57	1.518	1.577	1.596	1.604	1.595	1.627	1.637	1.631
288	1.409	1.43	1.414	1.364	1.39	1.377	1.383	1.399	1.399	1.391	1.402	1.379	1.416	1.385	1.396	1.408	1.41	1.409	1.425	1.426	1.422	1.447	1.447	1.449	1.441	1.46	1.496	1.501	1.501	1.523	1.498	1.514	1.51	1.513	1.52	1.51	1.564	1.531	1.555	1.558	1.552	1.578	1.592	1.583	1.619	1.611	1.585	1.587	1.606
289	1.551	1.528	1.515	1.419	1.467	1.423	1.572	1.542	1.558	1.517	1.551	1.498	1.511	1.541	1.586	1.5	1.55	1.537	1.545	1.604	1.606	1.521	1.635	1.526	1.618	1.561	1.609	1.63	1.57	1.586	1.611	1.581	1.619	1.625	1.629	1.645	1.631	1.72	1.658	1.646	1.651	1.667	1.71	1.759	1.756	1.788	1.819	1.909	1.843
0	1.422	1.417	1.441	1.386	1.373	1.393	1.391	1.408	1.379	1.388	1.396	1.397	1.416	1.4	1.403	1.433	1.414	1.402	1.436	1.42	1.437	1.47	1.447	1.469	1.438	1.488	1.497	1.506	1.491	1.524	1.558	1.54	1.554	1.579	1.578	1.598	1.612	1.601	1.633	1.638	1.671	1.622	1.703	1.679	1.67	1.71	1.746	1.717	1.726
290	1.372	1.398	1.406	1.382	1.386	1.423	1.378	1.387	1.364	1.38	1.411	1.375	1.426	1.397	1.421	1.43	1.404	1.442	1.453	1.422	1.472	1.481	1.471	1.5	1.51	1.511	1.548	1.574	1.6	1.617	1.663	1.668	1.662	1.747	1.779	1.831	1.868	1.901	1.956	1.951	1.999	1.998	2.023	2.079	2.088	2.113	2.14	2.129	2.166
291	1.481	1.51	1.532	1.434	1.477	1.474	1.464	1.49	1.421	1.46	1.494	1.433	1.51	1.487	1.531	1.533	1.474	1.522	1.541	1.478	1.565	1.537	1.529	1.566	1.579	1.561	1.582	1.594	1.651	1.591	1.653	1.669	1.642	1.695	1.731	1.659	1.708	1.721	1.764	1.776	1.768	1.711	1.774	1.785	1.805	1.77	1.839	1.839	1.848
292	1.419	1.409	1.408	1.361	1.399	1.381	1.399	1.431	1.412	1.418	1.384	1.424	1.409	1.41	1.417	1.422	1.383	1.419	1.456	1.435	1.456	1.45	1.453	1.475	1.435	1.491	1.479	1.511	1.489	1.475	1.552	1.52	1.547	1.536	1.547	1.585	1.57	1.595	1.588	1.606	1.608	1.634	1.667	1.696	1.674	1.716	1.753	1.747	1.711
293	1.399	1.403	1.404	1.388	1.378	1.377	1.379	1.397	1.389	1.434	1.423	1.442	1.464	1.478	1.495	1.531	1.545	1.565	1.601	1.622	1.664	1.733	1.728	1.798	1.835	1.928	1.999	2.027	2.043	2.054	2.046	2.033	2.014	2.047	2.034	2.042	2.054	2.047	2.106	2.063	2.089	2.081	2.111	2.068	2.12	2.084	2.16	2.106	2.089
0	1.386	1.412	1.399	1.371	1.356	1.378	1.394	1.362	1.388	1.423	1.401	1.431	1.418	1.401	1.412	1.4	1.386	1.432	1.424	1.42	1.426	1.441	1.456	1.455	1.442	1.448	1.471	1.465	1.506	1.513	1.513	1.5	1.552	1.516	1.505	1.532	1.527	1.557	1.569	1.525	1.553	1.564	1.59	1.621	1.639	1.632	1.621	1.682	1.649
294	1.456	1.401	1.415	1.376	1.424	1.41	1.394	1.401	1.413	1.403	1.406	1.406	1.408	1.4	1.433	1.447	1.434	1.453	1.452	1.459	1.461	1.521	1.528	1.51	1.545	1.538	1.547	1.616	1.634	1.663	1.693	1.705	1.694	1.731	1.761	1.778	1.843	1.849	1.86	1.922	1.967	1.983	2.029	2.032	2.052	2.113	2.128	2.133	2.133
295	1.398	1.437	1.446	1.364	1.383	1.377	1.418	1.413	1.43	1.418	1.425	1.431	1.389	1.409	1.445	1.396	1.422	1.441	1.453	1.464	1.473	1.457	1.501	1.509	1.469	1.55	1.544	1.571	1.549	1.558	1.649	1.607	1.641	1.63	1.649	1.661	1.703	1.753	1.772	1.8	1.866	1.879	1.898	1.979	1.95	1.983	2.016	2.061	2.004
0	1.403	1.424	1.43	1.38	1.379	1.403	1.394	1.403	1.381	1.39	1.412	1.389	1.418	1.402	1.389	1.402	1.402	1.421	1.428	1.423	1.439	1.464	1.43	1.466	1.446	1.481	1.495	1.513	1.484	1.501	1.567	1.539	1.546	1.577	1.544	1.577	1.577	1.581	1.615	1.592	1.626	1.605	1.661	1.606	1.647	1.645	1.683	1.657	1.656
296	1.365	1.392	1.403	1.383	1.362	1.366	1.363	1.372	1.362	1.411	1.39	1.391	1.371	1.385	1.38	1.376	1.39	1.387	1.408	1.412	1.421	1.45	1.419	1.449	1.419	1.462	1.467	1.494	1.504	1.51	1.535	1.517	1.546	1.557	1.573	1.593	1.617	1.639	1.658	1.668	1.688	1.718	1.819	1.914	2.006	2.103	2.181	2.201	2.227
297	1.371	1.377	1.413	1.363	1.344	1.365	1.372	1.364	1.382	1.412	1.382	1.404	1.377	1.407	1.422	1.39	1.41	1.428	1.437	1.451	1.476	1.48	1.5	1.527	1.506	1.538	1.559	1.568	1.578	1.576	1.606	1.61	1.651	1.657	1.693	1.7	1.737	1.794	1.86	1.884	1.964	1.99	2.074	2.123	2.171	2.231	2.247	2.221	2.204
0	NaN	NaN	NaN	NaN	NaN	NaN	NaN	NaN	NaN	NaN	NaN	NaN	NaN	NaN	NaN	NaN	NaN	NaN	NaN	NaN	NaN	NaN	NaN	NaN	NaN	NaN	NaN	NaN	NaN	NaN	NaN	NaN	NaN	NaN	NaN	NaN	NaN	NaN	NaN	NaN	NaN	NaN	NaN	NaN	NaN	NaN	NaN	NaN	NaN
298	1.445	1.495	1.523	1.427	1.463	1.454	1.49	1.472	1.495	1.473	1.501	1.497	1.564	1.489	1.551	1.487	1.504	1.548	1.524	1.567	1.549	1.512	1.667	1.57	1.617	1.598	1.613	1.61	1.63	1.65	1.728	1.559	1.742	1.743	1.613	1.806	1.804	1.829	1.852	1.812	1.778	1.832	1.932	1.93	1.937	1.954	1.938	2.11	2.003
0	1.361	1.384	1.379	1.358	1.339	1.345	1.382	1.349	1.354	1.39	1.377	1.397	1.374	1.39	1.356	1.397	1.365	1.389	1.402	1.398	1.399	1.423	1.406	1.406	1.411	1.44	1.438	1.455	1.462	1.463	1.467	1.471	1.496	1.49	1.476	1.515	1.509	1.528	1.546	1.525	1.53	1.551	1.578	1.577	1.587	1.602	1.613	1.614	1.628
0	1.387	1.39	1.384	1.376	1.369	1.352	1.37	1.361	1.379	1.383	1.392	1.42	1.365	1.402	1.37	1.369	1.377	1.385	1.386	1.407	1.404	1.421	1.394	1.437	1.41	1.441	1.437	1.419	1.452	1.466	1.455	1.453	1.487	1.467	1.454	1.492	1.475	1.485	1.501	1.484	1.497	1.497	1.52	1.533	1.537	1.546	1.549	1.565	1.542
0	1.378	1.386	1.388	1.355	1.365	1.348	1.364	1.371	1.374	1.391	1.378	1.401	1.369	1.381	1.401	1.393	1.396	1.397	1.421	1.415	1.404	1.449	1.438	1.434	1.439	1.483	1.482	1.472	1.501	1.513	1.534	1.528	1.546	1.538	1.537	1.588	1.593	1.608	1.602	1.596	1.615	1.646	1.674	1.67	1.681	1.701	1.712	1.732	1.717
299	1.377	1.38	1.399	1.359	1.345	1.344	1.377	1.362	1.375	1.389	1.391	1.381	1.365	1.372	1.398	1.377	1.371	1.392	1.393	1.399	1.417	1.412	1.418	1.438	1.412	1.446	1.444	1.447	1.442	1.442	1.476	1.454	1.472	1.465	1.461	1.482	1.489	1.507	1.516	1.503	1.506	1.509	1.54	1.565	1.546	1.548	1.57	1.569	1.556
0	1.381	1.378	1.418	1.389	1.355	1.394	1.383	1.397	1.387	1.388	1.376	1.383	1.412	1.427	1.377	1.391	1.368	1.42	1.44	1.426	1.396	1.457	1.427	1.447	1.454	1.457	1.471	1.468	1.448	1.479	1.528	1.486	1.494	1.483	1.514	1.522	1.511	1.524	1.551	1.535	1.575	1.522	1.584	1.558	1.59	1.557	1.581	1.564	1.563
0	1.404	1.396	1.419	1.376	1.367	1.38	1.374	1.399	1.39	1.392	1.403	1.391	1.381	1.409	1.374	1.386	1.381	1.385	1.433	1.403	1.402	1.436	1.416	1.432	1.412	1.423	1.44	1.416	1.428	1.427	1.467	1.456	1.459	1.452	1.437	1.475	1.441	1.459	1.484	1.456	1.491	1.458	1.501	1.476	1.508	1.513	1.52	1.504	1.514
300	1.375	1.372	1.348	1.371	1.356	1.359	1.411	1.386	1.384	1.385	1.38	1.37	1.39	1.414	1.401	1.412	1.409	1.402	1.43	1.44	1.411	1.463	1.491	1.485	1.49	1.524	1.51	1.549	1.604	1.585	1.583	1.635	1.631	1.685	1.713	1.761	1.803	1.839	1.907	1.924	1.972	1.977	2.044	2.086	2.102	2.13	2.213	2.181	2.175
0	1.393	1.368	1.431	1.381	1.358	1.357	1.36	1.438	1.417	1.42	1.406	1.394	1.389	1.421	1.413	1.371	1.38	1.396	1.471	1.431	1.39	1.437	1.431	1.434	1.428	1.435	1.442	1.436	1.391	1.414	1.511	1.447	1.452	1.463	1.441	1.488	1.448	1.442	1.475	1.446	1.514	1.442	1.511	1.468	1.517	1.526	1.523	1.492	1.488
0	1.398	1.377	1.42	1.413	1.372	1.399	1.382	1.365	1.394	1.405	1.392	1.415	1.394	1.403	1.405	1.408	1.393	1.401	NaN	NaN	NaN	NaN	NaN	NaN	NaN	NaN	NaN	NaN	NaN	NaN	NaN	NaN	NaN	NaN	NaN	NaN	NaN	NaN	NaN	NaN	NaN	NaN	NaN	NaN	NaN	NaN	NaN	NaN	NaN
301	1.341	1.34	1.349	1.372	1.338	1.371	1.381	1.376	1.382	1.381	1.354	1.374	1.379	1.399	1.366	1.421	1.368	1.376	1.399	1.407	1.377	1.427	1.433	1.426	1.444	1.471	1.49	1.527	1.521	1.537	1.532	1.548	1.549	1.611	1.657	1.668	1.651	1.684	1.75	1.745	1.76	1.874	1.918	1.963	1.977	2.061	2.081	2.083	2.128
0	1.423	1.378	1.456	1.418	1.367	1.377	1.391	1.411	1.407	1.439	1.434	1.424	1.377	1.423	1.381	1.381	1.387	1.411	1.483	1.433	1.372	1.444	1.437	1.467	1.435	1.456	1.473	1.466	1.414	1.436	1.504	1.496	1.473	1.503	1.493	1.509	1.479	1.511	1.519	1.5	1.564	1.514	1.561	1.538	1.599	1.574	1.559	1.543	1.573
302	1.396	1.352	1.41	1.413	1.366	1.396	1.373	1.364	1.398	1.386	1.416	1.398	1.389	1.393	1.405	1.402	1.367	1.383	1.437	1.43	1.42	1.447	1.437	1.463	1.45	1.491	1.478	1.488	1.493	1.483	1.5	1.509	1.546	1.536	1.553	1.608	1.628	1.624	1.61	1.623	1.596	1.648	1.697	1.73	1.724	1.734	1.753	1.76	1.731
303	1.412	1.375	1.456	1.393	1.382	1.393	1.398	1.379	1.419	1.395	1.412	1.466	1.406	1.419	1.431	1.414	1.424	1.44	1.463	1.491	1.473	1.502	1.49	1.478	1.505	1.517	1.534	1.547	1.546	1.581	1.582	1.593	1.624	1.602	1.609	1.7	1.673	1.702	1.704	1.716	1.687	1.764	1.812	1.785	1.8	1.843	1.849	1.841	1.899
0	1.458	1.417	1.468	1.408	1.418	1.425	1.4	1.405	1.421	1.417	1.428	1.448	1.412	1.458	1.454	1.414	1.426	1.439	1.474	1.478	1.47	1.497	1.479	1.499	1.495	1.525	1.499	1.519	1.512	1.52	1.542	1.574	1.556	1.556	1.567	1.595	1.581	1.6	1.594	1.595	1.602	1.626	1.624	1.635	1.636	1.654	1.652	1.683	1.664
304	1.439	1.396	1.446	1.431	1.394	1.417	1.4	1.414	1.431	1.425	1.429	1.435	1.412	1.432	1.437	1.416	1.42	1.424	1.475	1.464	1.456	1.491	1.49	1.49	1.498	1.509	1.497	1.518	1.506	1.517	1.578	1.547	1.549	1.573	1.568	1.577	1.592	1.615	1.585	1.614	1.606	1.614	1.644	1.651	1.65	1.657	1.683	1.679	1.7
305	1.412	1.37	1.479	1.408	1.373	1.435	1.376	1.39	1.449	1.441	1.448	1.468	1.43	1.421	1.47	1.42	1.453	1.463	1.477	1.529	1.514	1.539	1.551	1.567	1.58	1.613	1.641	1.607	1.641	1.677	1.674	1.723	1.716	1.763	1.721	1.828	1.807	1.84	1.836	1.836	1.836	1.881	1.89	1.931	1.955	2.017	2.061	2.056	2.059
0	1.391	1.397	1.427	1.366	1.365	1.353	1.389	1.434	1.415	1.421	1.387	1.359	1.364	1.395	1.396	1.376	1.396	1.409	1.431	1.404	1.412	1.425	1.42	1.437	1.427	1.434	1.423	1.444	1.433	1.433	1.476	1.448	1.448	1.433	1.457	1.49	1.471	1.475	1.486	1.469	1.508	1.49	1.482	1.514	1.503	1.51	1.53	1.512	1.51
0	1.403	1.394	1.426	1.38	1.38	1.384	1.386	1.403	1.412	1.433	1.389	1.376	1.39	1.428	1.399	1.362	1.414	1.411	1.454	1.418	1.414	1.424	1.411	1.437	1.428	1.416	1.438	1.424	1.411	1.423	1.473	1.46	1.442	1.444	1.443	1.449	1.439	1.48	1.477	1.449	1.521	1.467	1.514	1.514	1.531	1.513	1.518	1.512	1.527
306	1.367	1.347	1.374	1.353	1.342	1.356	1.367	1.335	1.365	1.4	1.384	1.366	1.349	1.341	1.345	1.357	1.339	1.365	1.373	1.381	1.399	1.401	1.365	1.389	1.373	1.407	1.397	1.447	1.444	1.431	1.439	1.452	1.457	1.457	1.476	1.482	1.478	1.482	1.535	1.502	1.517	1.509	1.549	1.535	1.535	1.562	1.58	1.564	1.561
307	1.367	1.387	1.398	1.349	1.356	1.354	1.373	1.344	1.37	1.405	1.359	1.383	1.362	1.363	1.365	1.362	1.36	1.366	1.363	1.37	1.391	1.39	1.377	1.357	1.366	1.382	1.356	1.377	1.367	1.38	1.376	1.36	1.374	1.359	1.346	1.375	1.358	1.366	1.38	1.354	1.359	1.375	1.396	1.382	1.373	1.362	1.387	1.367	1.375
0	1.473	1.39	1.454	1.427	1.401	1.431	1.397	1.402	1.451	1.429	1.43	1.462	1.4	1.429	1.448	1.398	1.411	1.396	1.406	1.43	1.463	1.502	1.434	1.482	1.5	1.481	1.456	1.463	1.469	1.45	1.501	1.517	1.532	1.503	1.521	1.494	1.514	1.527	1.525	1.528	1.527	1.542	1.545	1.561	1.571	1.57	1.559	1.567	1.572
308	1.435	1.369	1.454	1.384	1.361	1.419	1.379	1.375	1.462	1.435	1.444	1.46	1.432	1.414	1.47	1.403	1.43	1.441	1.468	1.509	1.497	1.517	1.496	1.524	1.56	1.535	1.562	1.576	1.617	1.624	1.643	1.647	1.651	1.663	1.68	1.729	1.691	1.716	1.795	1.735	1.774	1.77	1.83	1.839	1.873	1.877	1.879	1.937	1.918
309	1.427	1.345	1.441	1.408	1.358	1.439	1.386	1.384	1.497	1.454	1.473	1.467	1.427	1.428	1.493	1.428	1.433	1.468	1.46	1.527	1.513	1.545	1.54	1.583	1.61	1.583	1.621	1.59	1.614	1.668	1.699	1.703	1.727	1.708	1.724	1.768	1.79	1.805	1.838	1.825	1.857	1.86	1.869	1.939	1.89	1.975	2.014	2.01	1.986
310	1.448	1.37	1.46	1.427	1.388	1.444	1.393	1.377	1.449	1.471	1.444	1.452	1.431	1.422	1.486	1.396	1.443	1.436	1.448	1.463	1.481	1.492	1.501	1.504	1.504	1.507	1.512	1.534	1.551	1.554	1.564	1.601	1.611	1.598	1.655	1.639	1.646	1.676	1.692	1.678	1.666	1.745	1.74	1.74	1.741	1.812	1.801	1.792	1.772
0	1.409	1.41	1.382	1.399	1.42	1.385	1.401	1.429	1.401	1.433	1.425	1.4	1.407	1.385	1.398	1.375	1.427	1.444	1.456	1.422	1.402	1.443	1.416	1.426	1.438	1.448	1.45	1.456	1.407	1.456	1.496	1.462	1.476	1.458	1.449	1.465	1.433	1.45	1.472	1.45	1.473	1.461	1.492	1.481	1.494	1.513	1.509	1.493	1.491
0	1.656	1.635	1.856	1.638	1.311	1.86	1.667	NaN	NaN	NaN	NaN	NaN	NaN	NaN	NaN	NaN	NaN	NaN	NaN	NaN	NaN	NaN	NaN	NaN	NaN	NaN	NaN	NaN	NaN	NaN	NaN	NaN	NaN	NaN	NaN	NaN	NaN	NaN	NaN	NaN	NaN	NaN	NaN	NaN	NaN	NaN	NaN	NaN	NaN
311	1.431	1.418	1.465	1.422	1.418	1.402	1.407	1.393	1.405	1.426	1.427	1.414	1.409	1.444	1.431	1.405	1.424	1.436	1.447	1.436	1.486	1.492	1.48	1.497	1.499	1.554	1.494	1.538	1.541	1.557	1.611	1.578	1.593	1.586	1.621	1.619	1.634	1.663	1.698	1.686	1.695	1.724	1.723	1.761	1.795	1.793	1.845	1.81	1.843
0	1.475	1.382	1.604	1.401	1.425	1.451	1.414	1.425	1.513	1.496	1.402	1.488	1.439	1.397	1.443	1.466	1.499	1.453	1.504	1.535	1.583	1.571	1.521	1.521	1.585	1.592	1.55	1.715	1.737	1.724	1.729	1.69	1.713	1.75	1.905	1.87	1.827	1.919	2.007	1.917	1.95	NaN	NaN	NaN	NaN	NaN	NaN	NaN	NaN
312	1.529	1.408	1.532	1.411	1.34	1.468	1.367	1.376	1.54	1.508	1.541	1.491	1.493	1.47	1.586	1.465	1.543	1.589	1.542	1.756	1.733	1.842	1.826	2.017	2.079	2.189	2.257	2.264	2.325	2.321	2.315	2.384	2.35	2.322	2.336	2.333	2.327	2.36	2.373	2.344	2.327	2.334	2.371	2.392	2.324	2.394	2.407	2.331	2.31
313	1.377	1.38	1.422	1.404	1.403	1.428	1.411	1.415	1.39	1.438	1.437	1.41	1.419	1.444	1.409	1.406	1.44	1.485	1.455	1.483	1.497	1.507	1.481	1.55	1.548	1.582	1.598	1.663	1.679	1.713	1.765	1.842	1.91	1.943	1.979	2.075	2.069	2.165	2.199	2.241	2.237	2.242	2.277	2.256	2.288	2.313	2.297	2.275	2.28
314	1.442	1.347	1.595	1.418	1.357	1.453	1.376	1.407	1.538	1.505	1.439	1.505	1.482	1.414	1.5	1.438	1.5	1.474	1.448	1.539	1.523	1.548	1.499	1.55	1.597	1.544	1.528	1.629	1.618	1.59	1.591	1.613	1.588	1.667	1.686	1.697	1.62	1.65	1.751	1.671	1.703	1.675	1.76	1.801	1.815	1.805	1.831	1.872	1.853
0	1.718	1.57	NaN	NaN	NaN	NaN	NaN	NaN	NaN	NaN	NaN	NaN	NaN	NaN	NaN	NaN	NaN	NaN	NaN	NaN	NaN	NaN	NaN	NaN	NaN	NaN	NaN	NaN	NaN	NaN	NaN	NaN	NaN	NaN	NaN	NaN	NaN	NaN	NaN	NaN	NaN	NaN	NaN	NaN	NaN	NaN	NaN	NaN	NaN
0	1.983	1.526	2.302	1.965	1.687	2.877	1.616	1.802	1.899	1.616	1.834	1.849	1.772	1.603	1.957	1.59	2.059	1.752	2.303	2.59	1.731	1.629	1.592	2.048	1.724	1.847	1.744	1.861	1.333	1.538	1.011	1.953	2.151	1.976	NaN	NaN	NaN	NaN	NaN	NaN	NaN	NaN	NaN	NaN	NaN	NaN	NaN	NaN	NaN
0	1.381	1.392	1.387	1.361	1.391	1.364	1.388	1.404	1.384	1.401	1.384	1.394	1.394	1.413	1.371	1.368	1.42	1.423	1.436	1.431	1.428	1.423	1.366	1.417	1.399	1.428	1.429	1.445	1.44	1.432	1.476	1.46	1.467	1.486	1.448	1.42	1.463	1.467	1.472	1.49	1.497	1.497	1.49	1.485	1.509	1.547	1.544	1.521	1.539
0	1.383	1.375	1.433	1.359	1.372	1.383	1.36	1.364	1.377	1.4	1.394	1.372	1.359	1.386	1.417	1.376	1.402	1.399	1.422	1.413	1.427	1.474	1.429	1.454	1.443	1.493	1.465	1.48	1.482	1.498	1.529	1.519	1.523	1.532	1.537	1.546	1.567	1.578	1.599	1.592	1.604	1.627	1.619	1.669	1.681	1.689	1.728	1.719	1.728
315	1.512	1.373	1.516	1.436	1.33	1.458	1.384	1.412	1.536	1.518	1.55	1.507	1.493	1.492	1.556	1.434	1.515	1.529	1.487	1.673	1.601	1.653	1.694	1.793	1.805	1.817	1.859	1.96	2.028	2.155	2.193	2.258	2.28	2.326	2.275	2.309	2.279	2.255	2.34	2.329	2.323	2.336	2.295	2.288	2.311	2.385	2.382	2.319	2.324
316	1.425	1.371	1.408	1.415	1.402	1.411	1.418	1.425	1.407	1.447	1.404	1.421	1.416	1.427	1.403	1.416	1.459	1.455	1.438	1.44	1.461	1.475	1.414	1.522	1.469	1.485	1.542	1.563	1.58	1.592	1.647	1.584	1.63	1.688	1.625	1.642	1.706	1.694	1.706	1.768	1.783	1.81	1.877	1.962	2.017	2.168	2.236	2.238	2.241
0	1.449	1.421	1.538	NaN	NaN	NaN	NaN	NaN	NaN	NaN	NaN	NaN	NaN	NaN	NaN	NaN	NaN	NaN	NaN	NaN	NaN	NaN	NaN	NaN	NaN	NaN	NaN	NaN	NaN	NaN	NaN	NaN	NaN	NaN	NaN	NaN	NaN	NaN	NaN	NaN	NaN	NaN	NaN	NaN	NaN	NaN	NaN	NaN	NaN
0	1.866	1.757	NaN	NaN	NaN	NaN	NaN	NaN	NaN	NaN	NaN	NaN	NaN	NaN	NaN	NaN	NaN	NaN	NaN	NaN	NaN	NaN	NaN	NaN	NaN	NaN	NaN	NaN	NaN	NaN	NaN	NaN	NaN	NaN	NaN	NaN	NaN	NaN	NaN	NaN	NaN	NaN	NaN	NaN	NaN	NaN	NaN	NaN	NaN
0	1.548	1.373	1.604	1.422	1.374	1.475	1.453	1.478	1.608	1.585	1.555	1.472	1.533	1.476	1.571	1.455	NaN	NaN	NaN	NaN	NaN	NaN	NaN	NaN	NaN	NaN	NaN	NaN	NaN	NaN	NaN	NaN	NaN	NaN	NaN	NaN	NaN	NaN	NaN	NaN	NaN	NaN	NaN	NaN	NaN	NaN	NaN	NaN	NaN
0	1.458	1.433	1.466	1.431	1.438	1.452	1.465	1.453	1.405	1.462	1.448	1.454	1.511	1.527	1.461	1.422	1.487	1.415	1.469	1.478	1.49	1.472	1.454	1.586	1.509	1.512	1.585	1.62	1.601	1.602	1.612	1.639	1.527	1.712	1.681	1.72	1.715	1.695	1.759	1.737	1.806	1.784	1.772	1.847	1.822	1.874	1.879	1.882	1.872
317	1.611	1.419	1.581	1.416	1.369	1.542	1.398	1.489	1.666	1.601	1.62	1.599	1.525	1.499	1.585	1.451	1.583	1.565	1.467	1.689	1.647	1.662	1.596	1.718	1.753	1.637	1.654	1.738	1.775	1.8	1.73	1.804	1.794	1.866	1.889	1.846	1.754	1.822	1.976	1.861	1.978	1.922	2.001	2.129	2.019	2.053	2.115	2.107	2.065
0	1.382	1.396	1.401	1.363	1.367	1.368	1.364	1.375	1.369	1.421	1.373	1.361	1.361	1.37	1.373	1.387	1.374	1.394	1.4	1.392	1.406	1.441	1.412	1.429	1.413	1.467	1.455	1.443	1.454	1.462	1.492	1.493	1.504	1.475	1.527	1.501	1.518	1.544	1.564	1.572	1.569	1.628	1.592	1.629	1.673	1.687	1.692	1.679	1.706
0	1.412	1.46	1.441	1.444	1.465	1.407	1.4	1.396	1.447	1.45	1.425	1.405	1.403	1.468	1.47	1.438	1.465	1.505	1.479	1.477	1.457	1.51	1.475	1.497	1.446	1.526	1.481	1.491	1.497	1.511	1.523	1.521	1.454	1.507	1.518	1.513	1.564	1.5	1.531	1.554	1.53	1.549	1.507	1.55	1.555	1.577	1.608	1.582	1.545
318	1.426	1.376	1.46	1.39	1.438	1.412	1.358	1.392	1.405	1.396	1.424	1.416	1.394	1.427	1.409	1.405	1.373	1.394	1.419	1.423	1.404	1.446	1.404	1.459	1.445	1.45	1.397	1.392	1.421	1.411	1.43	1.416	1.432	1.417	1.445	1.404	1.422	1.424	1.457	1.425	1.412	1.446	1.418	1.455	1.451	1.44	1.462	1.44	1.454
319	1.39	1.363	1.376	1.352	1.345	1.373	1.397	1.393	1.402	1.416	1.361	1.362	1.351	1.394	1.371	1.369	1.377	1.449	1.429	1.401	1.43	1.436	1.396	1.41	1.425	1.437	1.445	1.413	1.465	1.458	1.481	1.445	1.482	1.472	1.471	1.457	1.448	1.491	1.489	1.506	1.491	1.503	1.515	1.511	1.519	1.548	1.556	1.53	1.535
320	1.435	1.399	1.414	1.385	1.397	1.394	1.382	1.377	1.393	1.437	1.461	1.445	1.434	1.473	1.473	1.45	1.462	1.487	1.527	1.53	1.567	1.636	1.612	1.732	1.718	1.824	1.818	1.913	1.944	2.031	2.067	2.109	2.144	2.134	2.178	2.178	2.235	2.227	2.282	2.255	2.239	2.29	2.303	2.282	2.294	2.29	2.317	2.294	2.267
0	1.382	1.385	1.389	1.37	1.357	1.379	1.395	1.388	1.393	1.427	1.365	1.392	1.376	1.385	1.371	1.363	1.382	1.419	1.416	1.414	1.422	1.402	1.384	1.403	1.429	1.401	1.444	1.437	1.428	1.446	1.473	1.447	1.476	1.465	1.427	1.443	1.465	1.479	1.448	1.468	1.449	1.467	1.484	1.478	1.507	1.507	1.517	1.531	1.482
321	1.487	1.468	1.51	1.464	1.434	1.496	1.506	1.486	1.429	1.516	1.443	1.457	1.581	1.553	1.44	1.445	1.446	1.381	1.543	1.47	1.445	1.573	1.507	1.608	1.532	1.504	1.629	1.581	1.68	1.635	1.629	1.659	1.551	1.747	1.67	1.712	1.682	1.668	1.805	1.752	1.711	1.776	1.735	1.78	1.84	1.812	1.884	1.752	1.829
0	NaN	NaN	NaN	NaN	NaN	NaN	NaN	NaN	NaN	NaN	NaN	NaN	NaN	NaN	NaN	NaN	NaN	NaN	NaN	NaN	NaN	NaN	NaN	NaN	NaN	NaN	NaN	NaN	NaN	NaN	NaN	NaN	NaN	NaN	NaN	NaN	NaN	NaN	NaN	NaN	NaN	NaN	NaN	NaN	NaN	NaN	NaN	NaN	NaN
0	1.417	1.49	1.419	1.387	1.399	1.443	1.44	1.412	1.437	1.462	1.462	1.421	1.403	1.436	1.453	1.45	1.448	1.506	1.463	1.445	1.48	1.547	1.469	1.444	1.467	1.496	1.471	1.463	1.508	1.483	1.52	1.524	1.478	1.473	1.503	1.515	1.562	1.512	1.496	1.541	1.491	1.518	1.506	1.541	1.534	1.537	1.583	1.567	1.562
322	1.38	1.402	1.448	1.421	1.361	1.38	1.397	1.39	1.398	1.467	1.403	1.409	1.388	1.401	1.384	1.403	1.423	1.429	1.465	1.444	1.453	1.495	1.462	1.455	1.459	1.542	1.511	1.484	1.522	1.525	1.57	1.538	1.535	1.57	1.545	1.566	1.558	1.591	1.576	1.607	1.593	1.625	1.593	1.634	1.635	1.698	1.702	1.705	1.685
323	1.473	1.471	1.468	1.461	1.412	1.469	1.425	1.461	1.427	1.492	1.5	1.469	1.51	1.526	1.458	1.442	1.503	1.442	1.462	1.478	1.495	1.537	1.48	1.59	1.519	1.536	1.55	1.615	1.622	1.638	1.694	1.659	1.649	1.76	1.75	1.783	1.86	1.805	1.922	1.928	1.983	1.959	1.971	2.066	2.108	2.097	2.165	2.138	2.156
0	1.456	1.428	NaN	NaN	NaN	NaN	NaN	NaN	NaN	NaN	NaN	NaN	NaN	NaN	NaN	NaN	NaN	NaN	NaN	NaN	NaN	NaN	NaN	NaN	NaN	NaN	NaN	NaN	NaN	NaN	NaN	NaN	NaN	NaN	NaN	NaN	NaN	NaN	NaN	NaN	NaN	NaN	NaN	NaN	NaN	NaN	NaN	NaN	NaN
0	1.43	1.36	1.381	1.403	1.356	1.422	1.377	1.374	1.402	1.448	1.451	1.437	1.401	1.424	1.399	1.389	1.375	1.4	1.403	1.429	1.42	1.446	1.42	1.443	1.398	1.473	1.434	1.443	1.447	1.438	1.49	1.456	1.5	1.455	1.463	1.437	1.463	1.474	1.491	1.465	1.478	1.525	1.485	1.545	1.495	1.523	1.51	1.499	1.517
0	1.367	1.358	1.38	1.354	1.364	1.384	1.384	1.377	1.386	1.424	1.377	1.377	1.388	1.387	1.361	1.373	1.367	1.393	1.407	1.392	1.38	1.409	1.392	1.383	1.405	1.419	1.422	1.423	1.433	1.436	1.463	1.425	1.465	1.448	1.428	1.427	1.453	1.469	1.444	1.477	1.465	1.448	1.466	1.496	1.483	1.5	1.521	1.483	1.489
0	1.425	1.418	1.428	1.362	1.375	1.401	1.401	1.384	1.4	1.448	1.402	1.41	1.388	1.398	1.421	1.414	1.422	1.449	1.435	1.413	1.411	1.471	1.461	1.462	1.423	1.458	1.458	1.483	1.461	1.482	1.514	1.477	1.472	1.456	1.483	1.481	1.537	1.51	1.517	1.516	1.498	1.528	1.502	1.533	1.536	1.574	1.55	1.544	1.558
0	1.387	1.387	1.403	1.387	1.351	1.395	1.422	1.384	NaN	NaN	NaN	NaN	NaN	NaN	NaN	NaN	NaN	NaN	NaN	NaN	NaN	NaN	NaN	NaN	NaN	NaN	NaN	NaN	NaN	NaN	NaN	NaN	NaN	NaN	NaN	NaN	NaN	NaN	NaN	NaN	NaN	NaN	NaN	NaN	NaN	NaN	NaN	NaN	NaN
0	1.446	1.497	1.436	1.45	1.454	1.453	1.481	1.45	1.49	1.538	1.467	1.464	1.541	1.547	1.456	1.475	1.466	1.428	1.515	1.465	1.479	1.542	1.479	1.55	1.492	1.484	1.528	1.531	1.589	1.582	1.571	1.614	1.553	1.702	1.663	1.654	1.641	NaN	NaN	NaN	NaN	NaN	NaN	NaN	NaN	NaN	NaN	NaN	NaN
0	1.418	1.415	1.397	1.416	1.355	1.398	1.396	1.373	1.399	1.44	1.405	1.374	1.383	1.407	1.427	1.414	1.445	1.427	1.429	1.411	1.456	1.452	1.448	1.429	1.477	1.471	1.484	1.487	1.503	1.481	1.541	1.495	1.482	1.482	1.501	1.519	1.527	1.523	1.521	1.541	1.529	1.538	1.546	1.556	1.567	1.573	1.582	1.587	1.584
0	1.388	1.401	1.379	1.376	1.35	1.387	1.405	1.358	1.384	1.406	1.388	1.385	1.398	1.4	1.401	1.415	1.407	1.434	1.414	1.408	1.424	1.449	1.42	1.436	1.451	1.463	1.46	1.471	1.483	1.498	1.506	1.488	1.489	1.512	1.508	1.534	1.537	1.539	1.559	1.551	1.56	1.528	1.596	1.608	1.603	1.638	1.623	1.634	1.619
0	1.392	1.368	1.367	1.353	1.334	1.371	1.393	1.382	1.368	1.395	1.383	1.396	1.375	1.367	1.358	1.383	1.377	1.423	1.385	1.396	1.409	1.415	1.38	1.398	1.381	1.422	1.418	1.455	1.439	1.444	1.485	1.464	1.472	1.478	1.495	1.502	1.486	1.503	1.555	1.511	1.546	1.543	1.564	1.603	1.601	1.618	1.636	1.653	1.662
0	1.439	1.479	1.44	1.397	1.376	1.399	1.358	1.367	1.441	1.459	1.428	1.41	1.392	1.443	1.468	1.457	1.437	1.414	1.442	1.43	1.456	1.479	1.468	1.426	1.468	1.498	1.472	1.484	1.505	1.477	1.533	1.527	1.497	1.488	1.501	1.516	1.553	1.535	1.52	1.543	1.529	1.543	1.546	1.582	1.613	1.578	1.573	1.616	1.588
0	1.36	1.383	1.412	1.352	1.373	1.341	1.329	1.346	1.411	1.411	1.415	1.416	1.412	1.35	1.342	1.378	1.412	1.389	1.385	1.412	1.392	1.397	1.399	1.41	1.438	1.423	1.412	1.452	1.462	1.464	1.436	1.486	1.454	1.474	1.477	1.479	1.517	1.469	1.503	1.482	1.465	1.491	1.553	1.552	1.532	1.534	1.574	1.561	1.574
324	1.368	1.413	1.443	1.375	1.389	1.361	1.338	1.378	1.416	1.419	1.419	1.396	1.402	1.378	1.384	1.364	1.368	1.363	1.396	1.39	1.362	1.394	1.407	1.406	1.405	1.401	1.395	1.431	1.401	1.445	1.412	1.431	1.432	1.449	1.432	1.439	1.45	1.448	1.487	1.44	1.444	1.439	1.485	1.487	1.484	1.509	1.509	1.499	1.502
325	1.372	1.366	1.398	1.381	1.389	1.423	1.375	1.35	1.367	1.387	1.426	1.468	1.394	1.409	1.4	1.394	1.37	1.371	1.402	1.414	1.383	1.436	1.394	1.402	1.395	1.433	1.462	1.413	1.471	1.438	1.447	1.435	1.476	1.441	1.441	1.438	1.487	1.454	1.476	1.499	1.493	1.458	1.52	1.529	1.483	1.494	1.5	1.5	1.478
0	1.424	1.445	1.451	1.432	1.407	1.36	1.418	1.399	1.444	1.472	1.462	1.457	1.468	1.406	1.388	1.445	1.519	1.454	1.453	1.457	1.486	1.466	1.501	1.486	1.512	1.515	1.471	1.545	1.559	1.589	1.564	1.613	1.581	1.626	1.625	1.674	1.718	1.66	1.682	1.664	1.701	1.711	1.783	1.778	1.863	1.807	1.867	1.824	1.921
0	1.376	1.455	1.465	1.433	1.397	1.383	1.418	1.378	1.424	1.478	1.487	1.477	1.489	1.421	1.392	1.44	1.493	1.444	1.421	1.476	1.462	1.464	1.508	1.477	1.531	1.528	1.531	1.544	1.578	1.606	1.56	1.657	1.652	1.636	1.687	1.75	1.775	1.706	1.743	1.661	1.704	1.747	1.84	1.85	1.883	1.835	1.922	1.945	2.006
0	1.388	1.349	1.383	1.419	1.359	1.416	1.365	1.347	1.364	1.408	1.444	1.419	1.383	1.4	1.368	1.388	1.371	1.401	1.387	1.402	1.391	1.451	1.392	1.395	1.395	1.43	1.434	1.432	1.428	1.45	1.447	1.419	1.447	1.442	1.458	1.412	1.469	1.448	1.452	1.464	1.518	1.471	1.475	1.511	1.441	1.515	1.486	1.523	1.458
0	1.354	1.352	1.351	1.41	1.364	1.424	1.343	1.319	1.382	1.37	1.458	1.434	1.378	1.36	1.376	1.371	1.378	1.398	1.38	1.379	1.391	1.447	1.368	1.387	1.354	1.42	1.422	1.395	1.423	1.42	1.42	1.407	1.455	1.419	1.422	1.4	1.453	1.41	1.455	1.471	1.485	1.424	1.453	1.462	1.42	1.486	1.456	1.51	1.448
0	1.37	1.377	1.395	1.373	1.33	1.34	1.351	1.313	1.376	1.341	1.415	1.418	1.38	1.359	1.394	1.391	1.394	1.434	1.44	1.453	1.464	1.534	1.496	1.515	1.488	1.571	1.592	1.616	1.698	1.662	1.691	1.683	1.776	1.744	1.8	1.764	1.837	1.793	1.86	1.861	1.908	1.844	1.909	1.916	1.882	1.989	1.951	1.996	1.918
326	1.46	1.429	1.382	1.42	1.361	1.456	1.397	1.386	1.441	1.477	1.447	1.441	1.411	1.468	1.48	1.468	1.482	1.484	1.52	1.489	1.562	1.559	1.592	1.555	1.631	1.629	1.669	1.711	1.74	1.686	1.776	1.752	1.814	1.863	1.966	2.061	2.104	2.196	2.236	2.21	2.251	2.263	2.275	2.265	2.263	2.278	2.255	2.239	2.242
327	1.544	1.26	1.447	1.362	1.39	1.402	1.325	1.32	1.435	1.423	1.396	1.468	1.32	1.363	1.398	1.378	1.437	1.399	1.425	1.374	1.401	1.463	1.41	1.409	1.392	1.464	1.42	1.449	1.462	1.474	1.444	1.45	1.5	1.525	1.534	1.479	1.557	1.512	1.55	1.525	1.528	1.527	1.596	1.587	1.523	1.595	1.664	1.622	1.553
[truncated: 215 more columns]
