# Supplementary material for: Fractional killing arises from cell-to-cell variability in overcoming a caspase activity threshold
Source: Mol Syst Biol. 2015 May 7;11(5):803. doi: 10.15252/msb.20145584 (PMC4461398; doi:10.15252/msb.20145584)
Supplement: Supplementary file 3 [file msb0011-0803-sd3.zip › All_data/013_TRAIL (25 ngml)_3/C8_activity.tsv]

Cell #	T=5min	T=10min	T=15min	T=20min	T=25min	T=30min	T=35min	T=40min	T=45min	T=50min	T=55min	T=60min	T=65min	T=70min	T=75min	T=80min	T=85min	T=90min	T=95min	T=100min	T=105min	T=110min	T=115min	T=120min	T=125min	T=130min	T=135min	T=140min	T=145min	T=150min	T=155min	T=160min	T=165min	T=170min	T=175min	T=180min	T=185min	T=190min	T=195min	T=200min	T=205min	T=210min	T=215min	T=220min	T=225min	T=230min	T=235min	T=240min	T=245min
1	6.776e-21	6.841e-05	0.0001332	0.0001935	0.000253	0.0003037	0.0003575	0.0004133	0.0004555	0.0004965	0.0005364	0.000577	0.0006186	0.0006665	0.0007196	0.0007749	0.0008417	0.0009027	0.0009512	0.001005	0.001054	0.001099	0.001144	0.001194	0.001253	0.001319	0.001379	0.001427	0.001486	0.001572	0.001675	0.0018	0.001957	0.00214	0.002342	0.002553	0.002778	0.003037	0.00333	0.003636	0.003942	NaN	NaN	NaN	NaN	NaN	NaN	NaN	NaN
2	2.711e-20	8.208e-05	0.0001582	0.0002272	0.0002886	0.0003332	0.0003678	0.0003857	0.0003792	0.0003623	0.0003386	0.0003198	0.000309	0.0003147	0.0003269	0.0003453	0.0003793	0.0004209	0.0004709	0.0005347	0.0006076	0.0006876	0.0007651	0.000842	0.0009187	0.001007	0.001104	0.001198	0.0013	0.00142	0.001552	0.001689	0.001833	0.001982	0.00213	0.002261	0.002366	0.00245	0.002515	0.00255	0.002553	0.002526	0.002472	0.002388	0.002282	0.002161	0.002042	0.001929	0.001817
3	-1.355e-20	5.334e-05	0.0001038	0.0001516	0.0001987	0.0002416	0.0002868	0.0003326	0.0003706	0.0004033	0.0004332	0.00047	0.0005161	0.0005727	0.0006287	0.0006788	0.0007285	0.0007705	0.0008002	0.0008271	0.0008526	0.0008767	0.0008934	0.0009053	0.0009171	0.0009381	0.0009676	0.001	0.001045	0.001111	0.001188	0.001272	0.001363	0.001459	0.001556	0.001642	0.001714	0.001777	0.001831	0.00187	0.001892	0.001904	0.001906	0.001896	0.001874	0.001838	0.0018	0.001759	0.001711
4	1.694e-21	2.93e-05	5.749e-05	8.378e-05	0.0001088	0.0001319	0.0001547	0.0001751	0.0001909	0.000206	0.0002202	0.0002362	0.0002553	0.0002787	0.0003057	0.0003357	0.0003673	0.0004005	0.0004372	0.0004768	0.0005145	0.0005504	0.0005828	0.0006118	0.0006365	0.0006566	0.0006724	0.000684	0.0006919	0.0006965	0.0006989	0.0007023	0.0007064	0.0007103	0.0007124	0.0007122	0.0007103	0.0007078	0.0007042	0.0006987	0.0006905	0.0006808	0.0006676	0.0006507	0.0006322	0.0006143	0.0005976	0.0005819	0.0005657
5	-3.388e-21	4.766e-05	9.35e-05	0.0001378	0.0001801	0.0002201	0.0002605	0.0002973	0.0003255	0.000345	0.0003596	0.0003743	0.0003911	0.0004111	0.000427	0.0004366	0.0004402	0.0004382	0.0004345	0.000433	0.0004353	0.0004385	0.0004379	0.0004342	0.0004292	0.000432	0.0004449	0.0004679	0.0005009	0.0005445	0.0005957	0.000653	0.0007178	0.0007914	0.0008709	0.0009507	0.001024	0.001088	0.00114	0.00118	0.001204	0.001214	0.001208	0.001187	0.001151	0.001104	0.00105	0.0009951	0.0009408
6	-1.694e-21	1.969e-05	4.021e-05	6.124e-05	8.639e-05	0.0001163	0.0001543	0.0001995	0.0002516	0.0003131	0.0003775	0.0004498	0.0005313	0.0006196	0.0007122	0.0008069	0.0009015	0.0009893	0.001072	0.001149	0.001217	0.001284	0.001341	0.001388	0.001427	0.00146	0.001489	0.001514	0.001539	0.001564	0.001588	0.001611	0.001628	0.001642	0.001655	0.001662	0.001664	0.001656	0.001639	0.001611	0.001574	0.001528	0.001474	0.001417	0.001357	0.001295	0.001234	0.001176	0.001123
7	3.388e-21	2.921e-05	5.639e-05	8.142e-05	0.0001053	0.0001281	0.0001529	0.0001785	0.0002029	0.0002314	0.0002648	0.0003054	0.0003595	0.0004283	0.0005125	0.0006106	0.0007205	0.0008396	0.000968	0.001104	0.001238	0.00137	0.001497	0.001612	0.001712	0.001792	0.001854	0.001898	0.001925	0.001937	0.001934	0.001924	0.001905	0.001879	0.001845	0.001809	0.001771	0.001733	0.001692	0.001649	0.001602	0.001554	0.001501	0.001448	0.001394	0.001341	0.001287	0.001236	0.001186
8	3.388e-21	1.614e-05	3.226e-05	4.832e-05	6.449e-05	8.076e-05	9.843e-05	0.0001167	0.000134	0.0001501	0.0001665	0.0001855	0.0002077	0.0002323	0.0002575	0.0002821	0.0003071	0.0003318	0.0003565	0.0003821	0.0004088	0.0004349	0.0004577	0.0004784	0.0004986	0.0005212	0.0005469	0.0005752	0.0006078	0.0006493	0.000704	0.0007786	0.0008825	0.001025	0.001212	0.001449	0.00174	0.002092	0.002511	0.003001	0.003554	0.004158	0.004793	NaN	NaN	NaN	NaN	NaN	NaN
9	0	2.713e-05	5.431e-05	8.195e-05	0.0001098	0.0001386	0.0001655	0.0001903	0.0002143	0.000236	0.0002567	0.0002771	0.000297	0.0003164	0.0003334	0.0003478	0.0003599	0.0003707	0.0003807	0.0003896	0.0003992	0.0004082	0.0004154	0.0004224	0.0004296	0.0004398	0.0004527	0.0004683	0.0004876	0.0005107	0.0005375	0.0005673	0.0006006	0.000638	0.0006767	0.0007157	0.0007524	0.0007874	0.0008203	0.0008487	0.0008726	0.0008928	0.0009087	0.0009201	0.0009268	0.000932	0.0009368	0.0009432	0.0009504
10	-2.118e-21	9.582e-06	2.488e-05	4.87e-05	8.165e-05	0.000124	0.0001774	0.000243	0.0003219	0.0004156	0.0005217	0.0006378	0.0007605	0.000887	0.001016	0.001148	0.001284	0.001419	0.001554	0.001687	0.001818	0.001948	0.002079	0.002214	0.002352	0.002493	0.002639	0.002788	0.002944	0.003106	0.003274	0.003447	0.003625	0.003805	0.003985	0.004163	0.004335	NaN	NaN	NaN	NaN	NaN	NaN	NaN	NaN	NaN	NaN	NaN	NaN
11	-1.694e-21	1.479e-05	3.025e-05	4.519e-05	6.172e-05	7.885e-05	9.954e-05	0.0001228	0.0001486	0.0001792	0.0002111	0.000249	0.0002903	0.000337	0.0003901	0.0004504	0.0005179	0.0005876	0.0006612	0.0007365	0.0008121	0.0008887	0.0009607	0.00103	0.001093	0.001145	0.001184	0.00121	0.001225	0.001229	0.001223	0.001205	0.001178	0.001145	0.001106	0.001062	0.001018	0.0009757	0.0009356	0.0008974	0.0008617	0.0008281	0.000797	0.0007671	0.0007378	0.0007098	0.000683	0.0006561	0.0006286
12	8.47e-22	1.343e-05	3.07e-05	5.197e-05	7.79e-05	0.0001102	0.0001499	0.0001972	0.0002524	0.0003143	0.0003826	0.0004581	0.0005349	0.0006133	0.0006923	0.000772	0.000852	0.0009299	0.001006	0.00108	0.00115	0.001216	0.001275	0.001332	0.001386	0.001437	0.001483	0.001524	0.001562	0.001596	0.001624	0.001649	0.001672	0.001697	0.001717	0.001734	0.001745	0.001757	0.001769	0.001781	0.001796	0.001816	0.00184	0.001871	0.001906	0.001952	0.002014	0.002096	0.002194
13	-2.118e-22	1.435e-06	1.84e-06	2.147e-06	2.555e-06	3.326e-06	5.367e-06	9.698e-06	1.798e-05	3.087e-05	4.817e-05	6.872e-05	9.622e-05	0.0001307	0.0001718	0.0002193	0.0002734	0.0003311	0.0003892	0.0004458	0.0004994	0.0005505	0.0006008	0.0006476	0.0006901	0.0007282	0.0007632	0.0007948	0.0008263	0.0008613	0.0009015	0.0009478	0.001	0.001057	0.001118	0.001185	0.001258	0.001334	0.001414	0.001494	0.001573	0.001649	0.001723	0.001793	0.001859	0.001921	0.001977	0.002029	0.002074
14	0	3.421e-05	6.864e-05	0.0001036	0.0001402	0.0001779	0.0002192	0.0002622	0.0003027	0.0003433	0.0003832	0.0004227	0.0004593	0.000495	0.0005293	0.0005611	0.0005893	0.000613	0.0006335	0.0006534	0.0006705	0.0006858	0.0006991	0.0007132	0.0007261	0.0007359	0.0007431	0.0007475	0.0007504	0.0007543	0.000757	0.0007587	0.0007588	0.0007573	0.0007519	0.0007437	0.0007353	0.000728	0.0007231	0.0007195	0.0007148	0.0007109	0.0007081	0.0007053	0.0007027	0.0007035	0.0007066	0.000712	0.0007174
15	-3.388e-21	5.825e-05	0.000115	0.0001733	0.0002328	0.0002931	0.0003594	0.0004301	0.0004979	0.0005654	0.0006326	0.000697	0.000762	0.0008292	0.000894	0.0009571	0.001018	0.001074	0.001123	0.001171	0.001214	0.001251	0.001287	0.001317	0.001339	0.001357	0.00137	0.001378	0.001382	0.001387	0.001391	0.001397	0.001404	0.001411	0.001416	0.001423	0.001426	0.001429	0.001431	0.001432	0.001429	0.001423	0.001411	0.001393	0.001368	0.00134	0.001309	0.001278	0.001245
16	1.355e-20	7.268e-05	0.0001464	0.0002227	0.0003043	0.0003934	0.0004948	0.0006061	0.0007216	0.0008408	0.0009625	0.001087	0.001214	0.001345	0.001477	0.001608	0.001737	0.001862	0.001984	0.002107	0.00223	0.002353	0.002477	0.0026	0.002721	0.002839	0.002955	0.00307	0.003184	0.003294	0.0034	NaN	NaN	NaN	NaN	NaN	NaN	NaN	NaN	NaN	NaN	NaN	NaN	NaN	NaN	NaN	NaN	NaN	NaN
17	0	5.321e-05	0.0001078	0.0001654	0.0002272	0.0002937	0.0003686	0.0004506	0.0005365	0.0006255	0.0007168	0.0008082	0.0008986	0.0009877	0.001075	0.001159	0.001243	0.001321	0.001395	0.001464	0.001528	0.001584	0.001634	0.001681	0.001722	0.001758	0.001789	0.001815	0.001839	0.001867	0.0019	0.001938	0.001991	0.002056	0.002135	0.002235	0.002355	0.002499	0.002667	0.00286	0.003074	0.003309	0.003562	0.003825	NaN	NaN	NaN	NaN	NaN
18	-3.388e-21	3.427e-05	6.924e-05	0.0001069	0.000149	0.0001968	0.0002526	0.0003172	0.0003883	0.0004636	0.0005434	0.0006272	0.0007155	0.0008083	0.0009037	0.0009991	0.001095	0.001191	0.001282	0.001372	0.001461	0.001547	0.00163	0.001707	0.001778	0.001841	0.001898	0.001948	0.00199	0.002029	0.002061	0.002087	0.002108	0.002125	0.002139	0.00215	0.002159	0.002162	0.002161	0.002156	0.002144	0.002126	0.0021	0.002067	0.002026	0.001979	0.001927	0.001872	0.001817
19	6.776e-21	4.88e-05	0.0001005	0.0001557	0.000215	0.0002783	0.0003488	0.0004266	0.0005073	0.0005896	0.0006734	0.00076	0.0008461	0.0009289	0.001008	0.001083	0.001158	0.001231	0.0013	0.001367	0.001434	0.001501	0.001566	0.001634	0.001706	0.001781	0.00186	0.001942	0.002025	0.002117	0.002218	0.002327	0.002446	0.002579	0.002726	0.002887	0.003066	0.003264	0.003481	0.003716	0.003965	0.004223	NaN	NaN	NaN	NaN	NaN	NaN	NaN
20	-5.082e-21	2.156e-05	4.39e-05	6.854e-05	9.655e-05	0.0001276	0.0001638	0.0002046	0.0002487	0.0002992	0.0003543	0.0004131	0.000475	0.0005405	0.0006079	0.0006783	0.0007517	0.0008259	0.0009013	0.0009782	0.001053	0.001126	0.001198	0.001272	0.001344	0.001417	0.001488	0.001558	0.00163	0.001703	0.001779	0.001857	0.00194	0.002026	0.002112	0.0022	0.002286	NaN	NaN	NaN	NaN	NaN	NaN	NaN	NaN	NaN	NaN	NaN	NaN
21	-3.388e-21	5.418e-05	0.0001112	0.0001729	0.0002412	0.0003185	0.0004109	0.0005184	0.0006365	0.000767	0.0009104	0.001068	0.001239	0.001422	0.001616	0.00182	0.002033	0.002247	0.002464	0.002684	0.002903	0.00312	0.003331	0.003538	0.003737	0.003928	0.004108	0.004276	0.004435	0.004584	0.004718	NaN	NaN	NaN	NaN	NaN	NaN	NaN	NaN	NaN	NaN	NaN	NaN	NaN	NaN	NaN	NaN	NaN	NaN
22	8.47e-22	1.767e-05	3.594e-05	5.693e-05	8.266e-05	0.0001158	0.0001577	0.0002085	0.0002679	0.0003363	0.0004112	0.0004922	0.0005808	0.0006767	0.0007769	0.0008794	0.0009788	0.001074	0.001164	0.001248	0.001323	0.001392	0.001455	0.001508	0.00155	0.001581	0.001603	0.00162	0.001631	0.001638	0.001642	0.001643	0.001642	0.001638	0.001631	0.001626	0.00162	0.001613	0.001604	0.001595	0.001584	0.00157	0.001555	0.001538	0.001522	0.001504	0.001484	0.001467	0.00145
23	6.776e-21	7.506e-05	0.0001499	0.0002246	0.0003001	0.0003765	0.0004578	0.0005407	0.00062	0.0006976	0.0007726	0.0008479	0.0009265	0.001008	0.001091	0.001176	0.001263	0.001351	0.001442	0.001538	0.001636	0.001738	0.00184	0.001941	0.002037	0.00213	0.002217	0.002298	0.002369	0.002431	0.002484	0.002525	0.002551	0.002562	0.002557	0.002535	0.002496	0.002441	0.002371	0.002288	0.002194	0.002092	0.001984	0.001871	0.001758	0.001647	0.001538	0.001437	0.001342
24	2.033e-20	8.311e-05	0.0001676	0.0002548	0.0003468	0.0004463	0.0005586	0.0006814	0.000809	0.0009421	0.001081	0.001228	0.001383	0.001546	0.001717	0.001894	0.002071	0.002247	0.002423	0.0026	0.002778	0.002953	0.003124	0.003287	0.003443	0.003588	0.003724	0.003853	0.003973	0.004085	0.00419	0.004285	0.004371	NaN	NaN	NaN	NaN	NaN	NaN	NaN	NaN	NaN	NaN	NaN	NaN	NaN	NaN	NaN	NaN
25	1.355e-20	-6.924e-05	-0.0001166	-0.0001418	-0.0001468	-0.0001351	-0.0001113	-7.833e-05	-3.247e-05	2.799e-05	0.0001042	0.0001967	0.0002957	0.0003883	0.0004749	0.0005547	0.0006287	0.0006994	0.00077	0.0008389	0.0009073	0.0009762	0.001045	0.001112	0.001177	0.001239	0.001299	0.001358	0.001416	0.001469	0.001517	0.001557	0.00159	0.001613	0.001628	0.001634	0.001633	0.001624	0.001604	0.001577	0.001542	0.001505	0.001466	0.001424	0.00138	0.001337	0.001293	0.001252	0.001212
26	3.388e-21	5.599e-05	0.000128	0.0002127	0.0003077	0.0004188	0.0005466	0.0006904	0.000847	0.001003	0.001154	0.001299	0.001424	0.001521	0.001582	0.001619	0.001637	0.001637	0.00162	0.001589	0.001552	0.001514	0.001487	0.001478	0.001496	0.001548	0.001621	0.001708	0.001805	NaN	NaN	NaN	NaN	NaN	NaN	NaN	NaN	NaN	NaN	NaN	NaN	NaN	NaN	NaN	NaN	NaN	NaN	NaN	NaN
27	-1.355e-20	6.383e-05	0.0001286	0.0001947	0.0002629	0.000332	0.0004053	0.00048	0.0005474	0.0006105	0.0006676	0.0007209	0.0007676	0.0008082	0.0008393	0.0008609	0.000874	0.000881	0.0008845	0.0008886	0.0008907	0.0008942	0.0008978	0.0009041	0.0009147	0.0009332	0.0009604	0.0009956	0.001038	0.001089	0.00115	0.001222	0.0013	0.001385	0.001474	0.001564	0.00165	0.001729	0.001799	0.001857	0.0019	0.001926	0.001934	0.001926	0.001902	0.001863	0.00181	0.001751	0.001687
28	0	4.644e-05	9.561e-05	0.000149	0.0002079	0.0002745	0.0003532	0.0004445	0.0005425	0.0006472	0.0007589	0.0008784	0.001003	0.001131	0.001264	0.001402	0.001543	0.001687	0.001831	0.001982	0.002136	0.002293	0.00245	0.002609	0.002769	0.00293	0.003088	0.003244	0.003399	0.003553	0.003704	0.003852	0.003999	0.004145	0.004286	0.004422	0.004551	NaN	NaN	NaN	NaN	NaN	NaN	NaN	NaN	NaN	NaN	NaN	NaN
29	-6.776e-21	9.486e-05	0.0001945	0.0003053	0.0004336	0.0005864	0.0007734	0.0009982	0.001259	0.001558	0.001896	0.002276	0.002699	0.003164	0.003664	0.004191	0.004733	NaN	NaN	NaN	NaN	NaN	NaN	NaN	NaN	NaN	NaN	NaN	NaN	NaN	NaN	NaN	NaN	NaN	NaN	NaN	NaN	NaN	NaN	NaN	NaN	NaN	NaN	NaN	NaN	NaN	NaN	NaN	NaN
30	-1.016e-20	5.958e-05	0.0001236	0.0001965	0.0002827	0.0003862	0.0005132	0.0006654	0.000844	0.001052	0.001292	0.001566	0.001873	0.002216	0.002592	0.002999	0.003433	0.003887	0.004356	0.00483	NaN	NaN	NaN	NaN	NaN	NaN	NaN	NaN	NaN	NaN	NaN	NaN	NaN	NaN	NaN	NaN	NaN	NaN	NaN	NaN	NaN	NaN	NaN	NaN	NaN	NaN	NaN	NaN	NaN
31	3.388e-21	3.657e-05	7.381e-05	0.0001113	0.00015	0.0001908	0.0002366	0.0002858	0.0003335	0.0003794	0.0004231	0.0004678	0.0005128	0.0005575	0.0006001	0.000639	0.0006727	0.0007	0.0007215	0.00074	0.000755	0.0007666	0.0007716	0.0007704	0.0007635	0.0007531	0.0007405	0.0007269	0.000713	0.0007022	0.000695	0.0006927	0.0006953	0.0007042	0.0007186	0.0007378	0.0007594	0.0007825	0.0008067	0.0008311	0.0008531	0.0008719	0.0008866	0.0008982	0.0009082	0.0009187	0.0009303	0.0009463	0.0009687
32	-3.388e-21	5.211e-05	0.0001068	0.0001647	0.0002276	0.0002971	0.0003771	0.0004657	0.00056	0.0006615	0.0007709	0.000891	0.001021	0.001159	0.001306	0.00146	0.001621	0.001787	0.001961	0.002143	0.00233	0.00252	0.002709	0.002893	0.003075	0.003251	0.003421	0.003581	0.00373	0.003865	0.003985	0.004091	0.004181	0.004258	0.00432	NaN	NaN	NaN	NaN	NaN	NaN	NaN	NaN	NaN	NaN	NaN	NaN	NaN	NaN
33	-6.776e-21	4.511e-05	8.999e-05	0.0001343	0.0001785	0.0002224	0.0002691	0.000316	0.0003581	0.0003957	0.0004272	0.0004556	0.0004815	0.0005049	0.0005237	0.0005384	0.0005493	0.0005549	0.0005575	0.0005603	0.0005632	0.0005672	0.0005699	0.0005713	0.0005717	0.0005735	0.0005763	0.0005799	0.0005861	0.0005955	0.0006072	0.0006217	0.000639	0.0006601	0.0006836	0.0007083	0.000732	0.0007533	0.0007715	0.0007852	0.0007942	0.0007995	0.0008001	0.000795	0.0007844	0.0007699	0.0007523	0.0007335	0.0007162
34	1.694e-21	-4.541e-06	-3.129e-07	1.657e-05	4.643e-05	8.687e-05	0.0001405	0.0002096	0.0002977	0.0004113	0.0005562	0.0007338	0.0009453	0.001193	0.001482	0.00182	0.002212	0.002661	0.003167	0.003728	0.004336	0.004979	NaN	NaN	NaN	NaN	NaN	NaN	NaN	NaN	NaN	NaN	NaN	NaN	NaN	NaN	NaN	NaN	NaN	NaN	NaN	NaN	NaN	NaN	NaN	NaN	NaN	NaN	NaN
35	0	2.761e-05	5.692e-05	8.879e-05	0.0001235	0.0001615	0.0002039	0.0002492	0.0002958	0.0003454	0.0003966	0.0004498	0.000504	0.0005569	0.0006073	0.0006565	0.0007032	0.0007479	0.0007926	0.0008371	0.0008782	0.0009165	0.0009501	0.0009789	0.001005	0.001027	0.001046	0.00106	0.001069	0.001073	0.001072	0.001067	0.001059	0.001048	0.001037	0.001023	0.001008	0.0009913	0.0009742	0.0009568	0.0009384	0.0009203	0.0009018	0.000885	0.0008703	0.0008555	0.0008419	0.0008316	0.0008242
36	0	0.0003378	0.0006594	0.0009552	0.001213	0.00142	0.001597	0.001713	0.001728	0.001668	0.001554	0.001409	0.001254	0.001101	0.0009446	0.0007888	0.0006345	0.0004797	0.0003548	0.0002829	0.0002478	0.0002404	0.0002498	0.0002656	0.0002854	0.0003119	0.0003441	0.0003809	0.0004259	0.0004789	0.0005358	0.0005988	0.000665	0.0007329	0.0008004	0.0008627	0.0009182	0.0009649	0.001003	0.001027	0.001039	0.001043	0.001037	0.001025	0.001009	0.000991	0.0009751	0.0009625	0.0009533
37	-3.388e-21	2.6e-05	5.282e-05	8.062e-05	0.0001093	0.0001384	0.0001696	0.0002018	0.0002324	0.0002629	0.0002929	0.0003233	0.0003527	0.0003805	0.0004055	0.0004287	0.0004508	0.0004702	0.000488	0.0005054	0.0005207	0.0005344	0.0005451	0.0005535	0.0005613	0.0005691	0.0005763	0.000582	0.0005875	0.0005933	0.0005987	0.0006043	0.0006089	0.0006134	0.0006178	0.0006205	0.0006203	0.0006171	0.0006117	0.0006025	0.0005893	0.0005737	0.0005555	0.0005367	0.0005174	0.0004968	0.000476	0.000457	0.0004396
38	0	1.735e-05	3.725e-05	6.144e-05	9.137e-05	0.0001287	0.0001751	0.0002309	0.0002966	0.0003729	0.0004589	0.0005565	0.000664	0.0007788	0.000898	0.001021	0.001144	0.001267	0.001389	0.001508	0.001621	0.001729	0.00183	0.001921	0.002005	0.002085	0.002158	0.002227	0.002293	0.002355	0.002413	0.00247	0.002524	0.002579	0.002637	0.002701	0.002768	0.002842	0.002926	0.003019	0.003126	0.003249	0.003386	0.00354	0.003709	0.003886	NaN	NaN	NaN
39	1.694e-21	-1.983e-05	-2.577e-05	-1.543e-05	1.054e-05	4.377e-05	8.339e-05	0.0001292	0.0001813	0.0002435	0.000316	0.000394	0.000467	0.0005281	0.0005766	0.0006132	0.0006433	0.0006665	0.0006836	0.0006955	0.0007023	0.0007047	0.0007047	0.0007056	0.0007093	0.0007171	0.0007272	0.0007389	0.000754	0.0007721	0.0007933	0.0008177	0.0008455	0.0008772	0.0009115	0.0009467	0.0009806	0.001015	0.00105	0.001082	0.001111	0.001137	0.001158	0.001172	0.001181	0.001186	0.001185	0.001184	0.001179
40	1.355e-20	4.178e-05	8.384e-05	0.0001252	0.0001656	0.0002039	0.0002437	0.0002816	0.0003124	0.0003416	0.00037	0.0003994	0.0004295	0.0004599	0.0004911	0.000523	0.0005541	0.0005813	0.0006083	0.0006391	0.0006673	0.0006933	0.0007158	0.0007355	0.0007526	0.000767	0.0007791	0.0007893	0.0008007	0.0008138	0.0008253	0.0008388	0.0008517	0.000864	0.0008747	0.0008841	0.0008898	0.0008911	0.0008886	0.0008793	0.0008612	0.0008378	0.0008082	0.0007761	0.0007419	0.0007059	0.0006673	0.0006308	0.000596
41	-2.711e-20	-8.433e-05	-0.0001379	-0.0001621	-0.0001585	-0.0001325	-8.978e-05	-3.329e-05	4.174e-05	0.0001394	0.0002622	0.0004135	0.0005772	0.0007343	0.0008851	0.001032	0.001179	0.001327	0.00148	0.001634	0.001786	0.001934	0.00207	0.002196	0.002313	0.00242	0.002511	0.002584	0.00264	0.002678	0.002698	0.002705	0.002699	0.002685	0.002664	0.002636	0.002602	0.002567	0.002529	0.002489	0.002448	0.002406	0.00236	0.002311	0.00226	0.002206	0.002151	0.002096	0.002039
42	2.118e-22	2.28e-06	7.749e-06	1.497e-05	2.441e-05	3.655e-05	5.232e-05	7.176e-05	9.549e-05	0.0001242	0.0001575	0.0001969	0.0002409	0.0002875	0.0003389	0.0003948	0.0004556	0.0005196	0.0005879	0.0006608	0.0007381	0.0008224	0.0009147	0.001019	0.001139	0.001278	0.001442	0.001636	0.001867	0.002142	0.002461	0.002829	0.003241	0.003695	0.004183	0.004695	NaN	NaN	NaN	NaN	NaN	NaN	NaN	NaN	NaN	NaN	NaN	NaN	NaN
43	0	2.394e-05	4.995e-05	7.854e-05	0.0001119	0.0001505	0.0001962	0.0002494	0.0003076	0.0003715	0.0004382	0.0005077	0.0005778	0.0006476	0.0007165	0.000783	0.0008474	0.0009093	0.0009683	0.001026	0.001079	0.00113	0.001179	0.001228	0.001276	0.001325	0.001376	0.001428	0.001482	0.001535	0.001589	0.001644	0.001699	0.001753	0.001803	0.001848	0.001886	0.001915	0.001934	0.001941	0.001937	0.001924	0.001899	0.001866	0.001823	0.001776	0.001725	0.001673	0.001622
44	0	3.339e-05	6.795e-05	0.0001045	0.0001441	0.000187	0.0002352	0.0002876	0.0003422	0.0003995	0.0004576	0.0005158	0.0005739	0.0006297	0.0006824	0.0007321	0.0007781	0.0008195	0.0008574	0.0008928	0.0009257	0.0009606	0.001001	0.001053	0.001122	0.001218	0.001348	0.00152	0.001744	0.002026	0.002373	0.002784	0.003257	0.003784	0.004355	NaN	NaN	NaN	NaN	NaN	NaN	NaN	NaN	NaN	NaN	NaN	NaN	NaN	NaN
45	0	7.524e-05	0.0001552	0.0002418	0.0003373	0.0004427	0.0005578	0.0006825	0.0008166	0.0009604	0.001113	0.001277	0.001449	0.001627	0.001809	0.001995	0.002189	0.002391	0.002603	0.002823	0.003047	0.003275	0.003501	0.003724	0.003945	0.004161	0.004366	0.004555	0.004725	0.004872	0.004997	0.005102	0.005183	0.005245	0.005283	0.005296	NaN	NaN	NaN	NaN	NaN	NaN	NaN	NaN	NaN	NaN	NaN	NaN	NaN
46	-1.016e-20	-6.733e-06	-3.08e-06	8.325e-06	2.814e-05	5.484e-05	9.061e-05	0.0001377	0.0001988	0.0002764	0.0003684	0.0004754	0.0005861	0.0006988	0.0008154	0.0009393	0.001073	0.00121	0.001343	0.001469	0.001584	0.001697	0.001807	0.001919	0.002032	0.002147	0.002253	0.002345	0.002428	0.00251	0.002588	0.002665	0.00273	0.002786	0.002828	0.002855	0.002859	0.002855	0.002845	0.002832	0.002814	0.002799	0.002791	0.002799	0.002815	0.002849	0.002909	0.003006	0.003135
47	-5.421e-20	0.0005619	0.001143	0.001759	0.002423	0.003138	0.003899	0.004689	0.005485	NaN	NaN	NaN	NaN	NaN	NaN	NaN	NaN	NaN	NaN	NaN	NaN	NaN	NaN	NaN	NaN	NaN	NaN	NaN	NaN	NaN	NaN	NaN	NaN	NaN	NaN	NaN	NaN	NaN	NaN	NaN	NaN	NaN	NaN	NaN	NaN	NaN	NaN	NaN	NaN
48	-1.016e-20	4.163e-05	8.464e-05	0.0001301	0.0001788	0.0002311	0.0002902	0.0003547	0.0004241	0.0004991	0.0005811	0.0006711	0.0007682	0.0008727	0.000983	0.001099	0.001221	0.001343	0.001465	0.001584	0.001699	0.001806	0.001903	0.001991	0.002063	0.002122	0.002164	0.002191	0.002211	0.002226	0.002239	0.002251	0.002263	0.002275	0.002291	0.002317	0.002352	0.002398	0.002451	0.002502	0.002547	0.002588	0.002624	0.002657	0.002684	0.002705	0.002711	0.002707	0.002691
49	-3.388e-21	-2.42e-05	-3.386e-05	-3.386e-05	-2.175e-05	6.385e-06	4.507e-05	9.523e-05	0.0001617	0.0002448	0.0003438	0.0004628	0.0005892	0.0007144	0.0008431	0.0009744	0.001105	0.001236	0.001365	0.001491	0.001613	0.001732	0.001844	0.001958	0.002073	0.002189	0.002302	0.002413	0.002522	0.002631	0.002734	0.002829	0.002912	0.002988	0.00305	0.003099	0.003133	0.003153	0.003155	0.00314	0.003106	0.003066	0.00302	0.002967	0.002903	0.002834	0.002758	0.002676	0.00259
50	1.694e-21	1.899e-05	4.065e-05	6.551e-05	9.43e-05	0.0001273	0.0001666	0.0002128	0.0002648	0.0003225	0.0003841	0.0004487	0.0005113	0.0005719	0.0006301	0.0006869	0.000743	0.0007956	0.0008429	0.0008847	0.0009193	0.000948	0.000971	0.0009924	0.001011	0.001027	0.001039	0.001046	0.001051	0.001055	0.001058	0.001062	0.001066	0.001071	0.001073	0.001074	0.001074	0.001073	0.001071	0.001064	0.001054	0.00104	0.001023	0.001004	0.0009825	0.0009611	0.0009397	0.0009202	0.0009014
51	2.711e-20	-0.0001592	-0.0002495	-0.0002767	-0.0002521	-0.0001847	-9.283e-05	1.844e-05	0.0001611	0.000341	0.0005632	0.0008311	0.001097	0.001325	0.001515	0.001678	0.001819	0.001941	0.002052	0.00215	0.002232	0.002297	0.002342	0.002377	0.002404	0.00243	0.002442	0.002439	0.002429	0.002411	0.002381	0.002344	0.002304	0.002261	0.002219	0.002183	0.002142	0.002107	0.002074	0.002042	0.002005	0.001967	0.001917	0.001856	0.001784	0.001704	0.001615	0.001527	0.001439
52	3.388e-21	3.931e-05	7.758e-05	0.0001146	0.0001494	0.0001817	0.0002149	0.0002463	0.0002745	0.0003017	0.0003299	0.0003618	0.0004008	0.0004477	0.0005022	0.0005672	0.0006421	0.0007234	0.0008135	0.0009097	0.001009	0.001111	0.001211	0.001307	0.001397	0.001478	0.001548	0.001605	0.001655	0.001697	0.001734	0.001769	0.001799	0.001827	0.001854	0.001882	0.00191	0.001942	0.001977	0.002007	0.002036	0.002061	0.002083	0.002103	0.002119	0.002132	0.002139	0.002143	0.002141
53	2.541e-21	1.479e-05	3.224e-05	5.283e-05	7.719e-05	0.0001072	0.0001453	0.0001912	0.0002447	0.0003082	0.0003813	0.0004655	0.0005594	0.0006604	0.0007682	0.0008835	0.001001	0.001118	0.001236	0.001352	0.001463	0.001569	0.001668	0.001759	0.001845	0.001923	0.001993	0.002059	0.002122	0.00218	0.002234	0.002285	0.002331	0.002371	0.002405	0.002429	0.002443	0.002446	0.002436	0.00241	0.002369	0.002311	0.002239	0.002155	0.002062	0.001962	0.001857	0.001751	0.001644
54	-3.388e-21	5.287e-05	0.0001063	0.0001606	0.0002172	0.0002772	0.0003439	0.0004151	0.0004902	0.0005708	0.0006557	0.0007475	0.0008475	0.0009578	0.001079	0.001214	0.001361	0.001518	0.001688	0.00187	0.002064	0.00227	0.002487	0.002715	0.002948	0.003186	0.003424	0.003664	0.003906	0.004148	0.004388	0.004621	NaN	NaN	NaN	NaN	NaN	NaN	NaN	NaN	NaN	NaN	NaN	NaN	NaN	NaN	NaN	NaN	NaN
55	0	-3.35e-05	-5.138e-05	-5.325e-05	-4.012e-05	-1.497e-05	1.917e-05	6.303e-05	0.000122	0.0002	0.0002966	0.0004133	0.0005401	0.0006736	0.0008127	0.0009572	0.001105	0.001253	0.0014	0.001538	0.001665	0.001785	0.001892	0.001985	0.002056	0.002104	0.002128	0.002135	0.002128	0.00211	0.002085	0.002052	0.002008	0.001957	0.001901	0.001846	0.001795	0.001748	0.001697	0.001643	0.001586	0.001523	0.001462	0.0014	0.001335	0.001275	0.001215	0.001155	0.001096
56	6.776e-21	5.528e-05	0.0001118	0.0001691	0.0002273	0.0002863	0.0003505	0.0004163	0.0004769	0.0005356	0.0005928	0.0006517	0.0007132	0.0007763	0.0008415	0.000911	0.0009843	0.001061	0.001149	0.001252	0.00137	0.001502	0.001647	0.001804	0.001973	0.002153	0.002342	0.002539	0.002744	0.00295	0.003155	0.003352	NaN	NaN	NaN	NaN	NaN	NaN	NaN	NaN	NaN	NaN	NaN	NaN	NaN	NaN	NaN	NaN	NaN
57	1.694e-21	-9.717e-06	-1.08e-05	-3.879e-06	9.057e-06	2.8e-05	5.373e-05	8.721e-05	0.0001305	0.0001844	0.0002509	0.000333	0.0004249	0.0005212	0.0006222	0.0007293	0.000842	0.0009583	0.001077	0.001194	0.001311	0.001427	0.001537	0.001646	0.001752	0.001858	0.001963	0.002067	0.002174	0.002283	0.002398	0.002514	0.002632	0.002754	0.002875	0.002997	0.003115	0.003228	0.003332	0.003425	0.003506	0.003572	0.003626	0.003663	0.003684	0.003691	0.003684	0.003667	0.003638
58	0	-3.21e-05	-4.782e-05	-4.392e-05	-2.476e-05	5.479e-06	4.426e-05	9.323e-05	0.000156	0.0002349	0.0003335	0.0004515	0.0005762	0.0007029	0.0008288	0.0009562	0.001087	0.00122	0.001351	0.00148	0.001606	0.00173	0.001847	0.00196	0.002067	0.002167	0.00226	0.002349	0.002434	0.002517	0.002599	0.002674	0.002739	0.002798	0.002846	0.002888	0.002923	0.002949	0.002962	0.002962	0.00295	0.002928	0.002902	0.002873	0.002844	0.00282	0.0028	0.002783	0.002773
59	1.355e-20	8.141e-05	0.0001613	0.0002386	0.0003137	0.0003886	0.000469	0.0005497	0.0006232	0.0006901	0.000751	0.0008133	0.0008818	0.0009571	0.001037	0.001121	0.001205	0.001283	0.001363	0.001445	0.001532	0.001623	0.001711	0.001794	0.001869	0.001938	0.001996	0.002052	0.002111	0.002171	0.002235	0.002298	0.002359	0.002422	0.002483	0.002539	0.002591	0.002643	0.002687	0.002718	0.002737	0.002742	0.002738	0.002722	0.002694	0.002662	0.002631	0.002602	0.002571
60	5.082e-21	3.04e-05	6.324e-05	9.878e-05	0.0001386	0.0001832	0.0002353	0.0002945	0.0003588	0.0004293	0.0005059	0.0005928	0.0006874	0.0007882	0.0008933	0.001	0.001109	0.001218	0.001327	0.001436	0.001545	0.001655	0.00176	0.001861	0.001959	0.002056	0.002153	0.00225	0.002345	0.002438	0.002528	0.002609	0.00268	0.002742	0.002793	0.002831	0.002854	0.002857	0.002842	0.002811	0.002764	0.002703	0.002633	0.002555	0.002469	0.002379	0.002286	0.002192	0.002099
61	3.388e-21	4.278e-05	8.742e-05	0.0001354	0.000187	0.0002445	0.0003111	0.0003868	0.000469	0.0005574	0.0006569	0.000768	0.0008917	0.001027	0.001174	0.00133	0.001496	0.001672	0.001857	0.002052	0.002258	0.002472	0.002694	0.00292	0.003151	0.003384	0.003619	0.003851	NaN	NaN	NaN	NaN	NaN	NaN	NaN	NaN	NaN	NaN	NaN	NaN	NaN	NaN	NaN	NaN	NaN	NaN	NaN	NaN	NaN
62	-1.355e-20	6.469e-05	0.0001303	0.0001967	0.000263	0.0003301	0.0004025	0.0004766	0.0005449	0.000608	0.0006664	0.000722	0.0007748	0.0008239	0.0008686	0.0009122	0.0009534	0.0009916	0.001032	0.00108	0.001135	0.001196	0.001265	0.00134	0.001424	0.001517	0.001616	0.001723	0.001838	0.001958	0.002082	0.002209	0.002338	0.002467	0.002594	0.002716	0.00283	0.002939	0.003036	0.003119	0.003189	0.003246	0.003288	0.003314	0.003328	0.003329	0.003318	0.003296	0.003262
63	4.235e-22	1.514e-05	4.199e-05	8.229e-05	0.0001348	0.0002019	0.0002848	0.0003841	0.0005013	0.00064	0.0007963	0.0009699	0.001156	0.001353	0.001562	0.001784	0.002017	0.002261	0.002517	0.002785	0.003058	0.003338	0.003624	0.003911	0.00419	0.00446	NaN	NaN	NaN	NaN	NaN	NaN	NaN	NaN	NaN	NaN	NaN	NaN	NaN	NaN	NaN	NaN	NaN	NaN	NaN	NaN	NaN	NaN	NaN
64	0	0.0001882	0.0003756	0.0005602	0.0007397	0.0008947	0.00101	0.001083	0.001124	0.001148	0.001158	0.001153	0.001136	0.001108	0.001072	0.001031	0.0009948	0.0009717	0.0009656	0.0009754	0.0009949	0.001024	0.001067	0.00112	0.001183	0.001258	0.001341	0.001432	0.001532	0.001638	0.001753	0.001879	0.002017	0.002163	0.002319	0.002485	0.002656	0.002832	0.003008	NaN	NaN	NaN	NaN	NaN	NaN	NaN	NaN	NaN	NaN
65	0	3.76e-05	7.639e-05	0.0001176	0.0001624	0.0002119	0.0002688	0.0003317	0.0003984	0.0004699	0.0005463	0.0006279	0.0007155	0.0008077	0.0009032	0.001001	0.0011	0.001199	0.001299	0.0014	0.0015	0.001597	0.00169	0.001777	0.001858	0.001936	0.002009	0.002077	0.002141	0.0022	0.002254	0.002306	0.002355	0.0024	0.002443	0.00248	0.002509	0.002532	0.002546	0.002554	0.002553	0.002546	0.00253	0.002506	0.002477	0.002445	0.002412	0.002379	0.002344
66	-4.066e-20	-0.0001441	-0.0002518	-0.0003242	-0.0003632	-0.0003719	-0.000351	-0.0003043	-0.000238	-0.0001468	-2.546e-05	0.0001296	0.0003034	0.0004794	0.0006533	0.0008232	0.0009903	0.001159	0.001333	0.001519	0.001709	0.001895	0.002075	0.002242	0.002388	0.002517	0.002634	0.002738	0.002824	0.002888	0.002926	0.002941	0.002935	0.002912	0.002877	0.00284	0.002793	0.002734	0.002663	0.002584	0.002507	0.002437	0.002376	0.002325	0.002288	0.00226	0.002236	0.002224	0.002227
67	-1.694e-21	2.284e-05	4.65e-05	7.193e-05	9.953e-05	0.0001307	0.0001663	0.0002054	0.0002456	0.0002846	0.0003235	0.0003621	0.000398	0.0004322	0.0004628	0.0004883	0.0005084	0.0005259	0.0005429	0.0005609	0.0005812	0.0006014	0.0006206	0.0006416	0.0006638	0.0006899	0.0007222	0.0007613	0.0008034	0.0008461	0.0008883	0.0009289	0.0009698	0.001012	0.001053	0.001091	0.001123	0.001147	0.001162	0.00117	0.001173	0.001172	0.001169	0.001165	0.001159	0.001155	0.001155	0.001163	0.001179
68	0	3.713e-05	7.461e-05	0.0001144	0.0001554	0.0001966	0.0002395	0.0002845	0.0003308	0.0003805	0.000436	0.0004989	0.00057	0.0006504	0.0007362	0.0008284	0.0009268	0.001032	0.001143	0.001262	0.001389	0.001523	0.001661	0.001804	0.001951	0.002108	0.002274	0.002451	0.002639	0.00284	0.003049	0.003264	0.003486	0.003713	NaN	NaN	NaN	NaN	NaN	NaN	NaN	NaN	NaN	NaN	NaN	NaN	NaN	NaN	NaN
69	-1.355e-20	0.0002108	0.0004154	0.0006104	0.0007898	0.0009508	0.001102	0.00123	0.00131	0.001347	0.001349	0.001323	0.001276	0.001219	0.00115	0.001076	0.001001	0.0009289	0.0008769	0.0008569	0.0008659	0.0009012	0.0009623	0.001035	0.001112	0.001197	0.001278	0.001351	0.001417	0.001471	0.001514	0.00155	0.001577	0.001593	0.001613	0.001639	0.001668	0.001709	0.001763	0.001831	0.001914	0.002012	0.002121	0.00224	0.002369	0.002496	0.002623	0.002752	0.002877
70	8.47e-22	1.652e-05	4.127e-05	7.578e-05	0.0001214	0.0001811	0.0002561	0.000348	0.0004586	0.0005901	0.0007404	0.00091	0.001094	0.001294	0.001507	0.001734	0.001972	0.002223	0.002486	0.002759	0.00304	0.003328	0.003622	0.00392	0.004218	0.004512	0.004801	0.005081	NaN	NaN	NaN	NaN	NaN	NaN	NaN	NaN	NaN	NaN	NaN	NaN	NaN	NaN	NaN	NaN	NaN	NaN	NaN	NaN	NaN
71	0	1.403e-05	3.529e-05	6.49e-05	0.0001054	0.0001599	0.0002295	0.0003166	0.0004226	0.0005501	0.0006964	0.0008628	0.001045	0.001243	0.001455	0.001678	0.001907	0.00214	0.002374	0.002607	0.002836	0.003058	0.003272	0.003475	0.00366	0.003828	0.003979	NaN	NaN	NaN	NaN	NaN	NaN	NaN	NaN	NaN	NaN	NaN	NaN	NaN	NaN	NaN	NaN	NaN	NaN	NaN	NaN	NaN	NaN
72	3.706e-21	8.604e-06	2.788e-05	5.812e-05	9.693e-05	0.0001449	0.0002024	0.0002706	0.00035	0.0004433	0.0005456	0.0006576	0.000772	0.0008872	0.001002	0.001119	0.001236	0.001353	0.001468	0.001581	0.001686	0.001787	0.001882	0.001971	0.002049	0.002118	0.002179	0.002234	0.002281	0.00232	0.00235	0.002372	0.002385	0.002392	0.002392	0.002384	0.002368	0.002341	0.002301	0.002247	0.002181	0.002107	0.002028	0.001946	0.001861	0.001773	0.001686	0.001605	0.00153
73	1.694e-21	-2.104e-05	-3.499e-05	-4.43e-05	-4.95e-05	-4.731e-05	-3.835e-05	-2.176e-05	2.719e-06	3.675e-05	8.152e-05	0.0001389	0.0002069	0.0002833	0.0003676	0.0004573	0.0005482	0.0006402	0.0007306	0.0008187	0.0008986	0.0009713	0.001037	0.001093	0.001139	0.001179	0.001216	0.001254	0.001296	0.001345	0.001404	0.001477	0.001562	0.001657	0.001765	0.001879	0.001999	0.00212	0.002238	0.002346	0.002441	0.002523	0.00259	0.00264	0.002675	0.002693	0.002701	0.002699	0.002691
74	3.388e-21	3.199e-05	6.678e-05	0.0001067	0.0001533	0.0002072	0.0002703	0.0003423	0.000421	0.0005087	0.0006046	0.0007089	0.0008203	0.0009375	0.001056	0.001176	0.001294	0.00141	0.001526	0.001646	0.001773	0.001912	0.00207	0.002253	0.002467	0.002721	0.00302	0.00337	0.003776	0.004238	0.004747	0.00529	0.005846	NaN	NaN	NaN	NaN	NaN	NaN	NaN	NaN	NaN	NaN	NaN	NaN	NaN	NaN	NaN	NaN
75	3.388e-21	3.294e-05	6.358e-05	9.15e-05	0.0001169	0.0001393	0.0001604	0.0001785	0.000189	0.0001958	0.0001994	0.0002025	0.0002075	0.0002201	0.0002402	0.0002676	0.0003021	0.000346	0.000402	0.0004712	0.0005466	0.0006268	0.0007076	0.0007864	0.000857	0.0009205	0.0009771	0.001028	0.001071	0.001104	0.001129	0.001153	0.001176	0.001202	0.00123	0.00126	0.001291	0.001325	0.001357	0.00139	0.001423	0.001456	0.001484	0.001508	0.001525	0.001541	0.001556	0.001571	0.001583
76	1.355e-20	0.0001556	0.0003101	0.0004638	0.0006208	0.0007812	0.000954	0.001132	0.001304	0.001476	0.001647	0.00182	0.001998	0.002184	0.00238	0.00258	0.002782	0.002986	0.003198	0.00342	0.003645	0.003866	0.004084	0.004293	0.004487	0.00466	0.004815	0.004947	0.00505	0.00512	0.005155	0.00516	0.005141	0.005091	0.005007	0.004891	0.004747	0.004574	0.004379	0.004164	0.003937	0.003705	0.003462	0.003199	0.002927	0.002658	0.002395	0.002136	0.001889
77	8.47e-22	1.339e-05	3.003e-05	5.162e-05	8.029e-05	0.000118	0.0001661	0.0002261	0.0002991	0.0003874	0.0004893	0.0006032	0.0007275	0.0008606	0.0009998	0.001145	0.001291	0.001437	0.001579	0.001715	0.001839	0.001951	0.002051	0.00214	0.002216	0.002282	0.002338	0.002389	0.002435	0.002481	0.002526	0.002576	0.002631	0.002691	0.002757	0.002831	0.002907	0.002985	0.003059	0.003128	0.003189	0.003242	0.003286	0.003319	0.00334	0.003347	0.003339	0.00332	0.003295
78	1.694e-21	2.863e-05	5.707e-05	8.572e-05	0.000112	0.000136	0.0001627	0.0001905	0.0002137	0.0002409	0.0002775	0.000323	0.0003777	0.000446	0.0005289	0.0006284	0.0007395	0.0008588	0.0009874	0.001128	0.001271	0.001413	0.001554	0.001694	0.001826	0.00195	0.002064	0.002172	0.002276	0.002375	0.00247	0.002563	0.002652	0.002733	0.002802	0.002858	0.0029	0.002925	0.002931	0.002914	0.002872	0.002805	0.002716	0.002607	0.00248	0.002344	0.002204	0.002067	0.001931
79	0	4.35e-05	8.796e-05	0.0001344	0.0001837	0.0002361	0.0002951	0.000359	0.0004231	0.0004891	0.0005568	0.0006258	0.0006951	0.0007647	0.0008334	0.0009007	0.0009653	0.001025	0.001083	0.001141	0.001195	0.001244	0.00129	0.00133	0.001366	0.001398	0.001426	0.001449	0.001471	0.001488	0.001501	0.001512	0.001522	0.00153	0.001535	0.001538	0.001538	0.001535	0.001529	0.00152	0.001508	0.001497	0.001484	0.001471	0.001458	0.001446	0.001436	0.001431	0.001427
80	-6.776e-21	4.85e-05	9.474e-05	0.00014	0.0001839	0.0002274	0.0002746	0.000324	0.00037	0.0004141	0.0004567	0.000496	0.0005337	0.0005751	0.0006192	0.000665	0.0007107	0.0007521	0.00079	0.0008263	0.0008581	0.0008865	0.0009147	0.0009419	0.0009629	0.0009774	0.0009888	0.0009988	0.001013	0.001033	0.00106	0.001098	0.001144	0.001194	0.001247	0.001302	0.001359	0.001414	0.001465	0.001506	0.001534	0.00155	0.001548	0.001531	0.0015	0.001455	0.001405	0.001348	0.001288
81	3.388e-21	3.857e-05	7.854e-05	0.0001221	0.0001705	0.0002225	0.0002812	0.0003447	0.0004094	0.0004794	0.0005535	0.0006312	0.0007101	0.00079	0.0008691	0.0009464	0.001024	0.0011	0.001177	0.001256	0.001329	0.001397	0.001461	0.001523	0.001583	0.001641	0.001697	0.001749	0.001797	0.001843	0.001888	0.001938	0.001991	0.002047	0.002101	0.002149	0.002195	0.002238	0.002278	0.002313	0.002336	0.002352	0.002355	0.002343	0.002321	0.002293	0.002265	0.002237	0.002207
82	6.776e-21	0.0001036	0.0002042	0.0003	0.0003902	0.0004756	0.0005613	0.0006399	0.0006998	0.0007426	0.0007728	0.0007974	0.0008193	0.0008417	0.0008614	0.0008735	0.0008737	0.0008628	0.0008483	0.0008362	0.0008242	0.0008103	0.0007906	0.0007673	0.0007372	0.0007034	0.0006718	0.0006481	0.0006332	0.0006279	0.0006319	0.0006472	0.0006727	0.0007073	0.000743	0.000781	0.0008193	0.0008523	0.000877	0.0008923	0.0008941	0.0008846	0.0008637	0.0008324	0.0007929	0.0007522	0.0007113	0.0006714	0.0006378
83	-1.355e-20	0.0001288	0.0002514	0.0003647	0.000467	0.0005552	0.0006386	0.0007075	0.0007462	0.0007601	0.0007581	0.0007482	0.0007369	0.0007313	0.0007303	0.0007279	0.0007243	0.0007177	0.0007154	0.0007246	0.0007427	0.0007635	0.0007798	0.0007888	0.0007854	0.0007714	0.0007512	0.0007254	0.0006925	0.0006578	0.0006255	0.0005957	0.0005705	0.0005556	0.0005493	0.0005509	0.0005583	0.0005725	0.0005916	0.0006193	0.0006502	0.0006772	0.0007006	0.0007189	0.0007276	0.0007306	0.0007304	0.0007287	0.0007226
84	0	5.568e-05	0.0001103	0.0001652	0.0002197	0.0002743	0.0003326	0.0003932	0.0004519	0.0005124	0.0005772	0.0006476	0.0007263	0.0008159	0.000914	0.001021	0.001134	0.001252	0.001371	0.00149	0.001606	0.001713	0.001812	0.001902	0.001977	0.002038	0.002086	0.00212	0.002143	0.002167	0.00219	0.002213	0.002236	0.002257	0.002269	0.00227	0.002263	0.002244	0.002216	0.002177	0.002114	0.002033	0.001938	0.001831	0.00172	0.001616	0.001527	0.001455	0.001405
85	6.776e-21	2.655e-05	5.134e-05	7.731e-05	0.0001062	0.0001388	0.0001769	0.0002196	0.0002656	0.0003203	0.0003831	0.0004533	0.0005374	0.0006345	0.0007406	0.0008542	0.0009711	0.001091	0.001214	0.001339	0.001459	0.001576	0.001692	0.0018	0.001902	0.001999	0.002093	0.002186	0.002279	0.002375	0.002475	0.002582	0.002695	0.00281	0.002929	0.003051	0.003177	0.003306	0.003434	0.00356	0.003678	0.003789	0.00389	0.003978	0.004059	0.004126	NaN	NaN	NaN
86	1.016e-20	5.692e-05	0.0001159	0.0001741	0.0002296	0.0002844	0.0003371	0.000383	0.0004217	0.000454	0.0004815	0.0005081	0.0005325	0.0005523	0.0005752	0.0006044	0.0006376	0.000682	0.0007426	0.000816	0.0009003	0.0009969	0.001099	0.001206	0.00132	0.001429	0.001532	0.001627	0.001709	0.001776	0.00183	0.001868	0.001885	0.001888	0.001878	0.001853	0.00182	0.001777	0.001727	0.001674	0.001619	0.001568	0.001525	0.001494	0.001471	0.001457	0.001452	0.001455	0.001471
87	-2.711e-20	8.659e-05	0.0001751	0.0002623	0.0003487	0.0004375	0.0005217	0.0005936	0.0006614	0.0007259	0.0007893	0.0008583	0.0009303	0.001005	0.001088	0.001176	0.001265	0.001359	0.001466	0.001579	0.001694	0.001812	0.001925	0.002034	0.002138	0.00223	0.00231	0.002379	0.002438	0.002486	0.002527	0.002565	0.002595	0.002623	0.00265	0.002677	0.002713	0.002757	0.002814	0.002885	0.002971	0.003073	0.00319	0.003325	0.003473	0.003636	0.003807	NaN	NaN
88	6.776e-21	7.923e-05	0.0001579	0.0002329	0.0003041	0.0003729	0.0004432	0.0005103	0.0005674	0.0006129	0.0006479	0.000676	0.0006936	0.0007038	0.0007108	0.0007126	0.000706	0.0006889	0.0006655	0.0006387	0.0006111	0.000585	0.0005587	0.000538	0.0005215	0.0005043	0.0004878	0.0004739	0.000467	0.0004665	0.0004734	0.0004861	0.0004992	0.0005124	0.0005206	0.0005222	0.0005184	0.0005099	0.000498	0.0004809	0.0004614	0.0004375	0.0004098	0.0003838	0.0003588	0.0003395	0.0003279	0.0003261	0.0003337
89	-6.776e-21	5.786e-05	0.0001164	0.0001746	0.0002325	0.0002917	0.0003526	0.0004119	0.000467	0.0005203	0.0005723	0.0006248	0.0006794	0.0007364	0.0008001	0.000871	0.0009461	0.001029	0.001122	0.001226	0.001337	0.001457	0.001581	0.001705	0.001829	0.001945	0.002053	0.002156	0.002254	0.002346	0.002435	0.002523	0.002604	0.002684	0.002767	0.002855	0.002954	0.003061	0.003178	0.003301	0.00343	0.003562	0.003698	0.003839	0.003981	0.004119	0.004247	NaN	NaN
90	6.776e-21	2.532e-05	4.942e-05	7.284e-05	9.424e-05	0.0001172	0.000143	0.0001717	0.0001968	0.0002156	0.0002316	0.0002449	0.0002546	0.0002675	0.0002836	0.0003045	0.0003262	0.0003519	0.0003819	0.000422	0.0004773	0.0005431	0.0006184	0.0007019	0.0007875	0.000874	0.0009576	0.00104	0.001117	0.001189	0.001255	0.001307	0.001352	0.001391	0.001424	0.001453	0.001481	0.00151	0.00154	0.001572	0.001606	0.00164	0.001678	0.001713	0.001745	0.001771	0.001788	0.001792	0.001783
91	7.123e-22	1.944e-21	3.176e-21	1.059e-06	2.483e-06	4.886e-06	1.217e-05	2.127e-05	3.159e-05	4.667e-05	6.941e-05	9.763e-05	0.0001301	0.000167	0.0002103	0.0002588	0.0003085	0.0003549	0.0004038	0.0004512	0.0004954	0.0005357	0.0005725	0.0006095	0.0006467	0.0006796	0.0007092	0.00074	0.0007777	0.000817	0.0008651	0.0009195	0.000978	0.00104	0.001104	0.001167	0.001233	0.001303	0.00137	0.00143	0.001484	0.001526	0.001556	0.001576	0.001586	0.001588	0.001581	0.001565	0.001536
92	6.776e-21	3.96e-05	8.113e-05	0.0001251	0.0001711	0.0002212	0.0002761	0.0003323	0.0003891	0.0004451	0.0005029	0.0005654	0.0006287	0.0006925	0.0007567	0.0008231	0.0008895	0.0009609	0.001045	0.001137	0.001236	0.00134	0.001444	0.001556	0.001674	0.001795	0.001916	0.002036	0.002149	0.002245	0.002335	0.002418	0.002496	0.002569	0.002629	0.002675	0.002709	0.002736	0.002756	0.00277	0.002784	0.00279	0.002786	0.002773	0.002752	0.002727	0.002703	0.002676	0.002642
93	0	7.787e-05	0.000157	0.0002377	0.0003199	0.0004046	0.0004952	0.0005857	0.0006732	0.0007585	0.000843	0.0009287	0.00101	0.001089	0.001164	0.001235	0.001299	0.001356	0.001414	0.001468	0.001519	0.001565	0.001604	0.001645	0.001689	0.00173	0.001768	0.001807	0.001846	0.00188	0.00192	0.001962	0.002009	0.002058	0.002103	0.002145	0.002188	0.002236	0.002288	0.002344	0.00241	0.00248	0.002558	0.002648	0.002753	0.002875	0.003016	0.00317	0.003332
94	1.016e-20	-2.259e-06	5.633e-06	2.427e-05	5.151e-05	8.498e-05	0.0001258	0.0001748	0.0002328	0.0003019	0.0003812	0.0004699	0.000561	0.0006535	0.0007489	0.0008509	0.0009609	0.001076	0.001196	0.001317	0.00144	0.001565	0.00169	0.001816	0.001938	0.002054	0.002162	0.002259	0.002349	0.002435	0.002519	0.002602	0.002687	0.002776	0.002869	0.002971	0.003082	0.003204	0.00334	0.003484	0.003637	0.003793	0.00395	0.004103	NaN	NaN	NaN	NaN	NaN
95	4.235e-22	-3.398e-06	8.878e-07	9.832e-06	2.267e-05	3.879e-05	5.812e-05	8.168e-05	0.0001101	0.0001434	0.0001812	0.0002252	0.0002679	0.0003051	0.0003396	0.000373	0.0004047	0.0004344	0.0004594	0.0004775	0.0004914	0.0005012	0.000507	0.0005146	0.0005242	0.000534	0.000543	0.0005524	0.0005634	0.0005792	0.0006033	0.0006317	0.0006638	0.0006987	0.0007318	0.0007651	0.0008001	0.0008358	0.0008718	0.0009065	0.0009368	0.0009594	0.0009773	0.0009904	0.0009989	0.001005	0.001004	0.0009943	0.0009784
96	-2.372e-20	-1.608e-05	-7.756e-06	2.591e-05	8.228e-05	0.0001532	0.0002404	0.0003456	0.0004678	0.0006131	0.0007808	0.0009621	0.001142	0.001308	0.001465	0.001618	0.001767	0.001908	0.002039	0.002161	0.002272	0.002376	0.002477	0.002576	0.002674	0.002767	0.002849	0.002924	0.002993	0.003058	0.00312	0.00318	0.003234	0.003278	0.003311	NaN	NaN	NaN	NaN	NaN	NaN	NaN	NaN	NaN	NaN	NaN	NaN	NaN	NaN
97	-2.223e-21	2.238e-06	8.9e-06	2.111e-05	4.186e-05	7.095e-05	0.0001065	0.000149	0.0002005	0.000261	0.0003274	0.0004009	0.0004789	0.0005611	0.0006468	0.000735	0.0008257	0.0009221	0.001024	0.001131	0.001246	0.001374	0.001515	0.001674	0.001855	0.002063	0.002302	0.002578	0.002891	0.003247	0.003646	0.004085	0.004557	0.005053	NaN	NaN	NaN	NaN	NaN	NaN	NaN	NaN	NaN	NaN	NaN	NaN	NaN	NaN	NaN
98	-3.176e-21	1.212e-06	7.891e-06	1.774e-05	3.115e-05	4.853e-05	7.024e-05	9.689e-05	0.0001295	0.0001694	0.0002166	0.0002713	0.0003288	0.0003889	0.0004556	0.00053	0.0006105	0.0006978	0.0007913	0.0008891	0.0009901	0.001093	0.001199	0.001311	0.001424	0.001535	0.001642	0.001744	0.00184	0.001927	0.002007	0.002081	0.002147	0.002207	0.002257	0.002301	0.002343	0.002388	0.002437	0.002497	0.002571	0.002663	0.002774	0.002906	0.003064	0.003247	0.003455	0.003678	0.003914
99	1.588e-21	2.054e-06	7.501e-06	1.662e-05	2.936e-05	4.956e-05	7.569e-05	0.0001082	0.0001498	0.0001966	0.0002505	0.0003123	0.0003821	0.0004601	0.0005468	0.0006428	0.0007466	0.0008591	0.0009788	0.001103	0.001234	0.001371	0.001514	0.001666	0.001829	0.002009	0.002209	0.002435	0.002699	0.003012	0.003389	0.003841	0.004373	0.004995	0.005695	0.006464	NaN	NaN	NaN	NaN	NaN	NaN	NaN	NaN	NaN	NaN	NaN	NaN	NaN
100	6.776e-21	-3.04e-05	-4.843e-05	-5.555e-05	-5.177e-05	-3.942e-05	-2.084e-05	3.453e-06	3.569e-05	7.723e-05	0.0001274	0.0001876	0.0002497	0.0003058	0.0003567	0.0004025	0.0004456	0.0004851	0.0005204	0.0005497	0.0005722	0.0005905	0.0006039	0.0006157	0.0006273	0.0006389	0.000651	0.0006622	0.0006761	0.0006953	0.0007221	0.0007562	0.0007947	0.0008381	0.0008839	0.0009324	0.0009815	0.00103	0.001076	0.001116	0.001148	0.00117	0.001183	0.001189	0.001185	0.001174	0.001154	0.00113	0.001103
101	3.388e-21	5.027e-05	0.0001094	0.0001799	0.0002629	0.0003591	0.0004716	0.0006004	0.0007434	0.0009011	0.001074	0.001263	0.001466	0.001685	0.001922	0.002181	0.002467	0.002785	0.00314	0.003533	0.003962	0.004425	0.004914	0.005415	0.005913	NaN	NaN	NaN	NaN	NaN	NaN	NaN	NaN	NaN	NaN	NaN	NaN	NaN	NaN	NaN	NaN	NaN	NaN	NaN	NaN	NaN	NaN	NaN	NaN
102	-3.388e-21	4.658e-05	9.303e-05	0.0001399	0.0001878	0.0002379	0.0002933	0.0003531	0.0004129	0.0004719	0.0005286	0.0005836	0.0006358	0.0006867	0.0007356	0.0007838	0.0008304	0.0008732	0.0009114	0.0009469	0.0009818	0.001016	0.00105	0.001086	0.001122	0.001156	0.001185	0.001209	0.001229	0.001248	0.001266	0.00128	0.001292	0.001299	0.001298	0.001294	0.001287	0.001279	0.001273	0.001267	0.001261	0.001252	0.001246	0.00124	0.001236	0.001236	0.001235	0.001232	0.001226
103	1.355e-20	-3.213e-05	-5.087e-05	-5.7e-05	-5.25e-05	-4.073e-05	-2.337e-05	-1.711e-06	2.511e-05	5.801e-05	9.769e-05	0.0001452	0.0001933	0.0002309	0.0002566	0.0002732	0.0002835	0.0002885	0.0002894	0.0002857	0.0002791	0.0002696	0.0002565	0.0002438	0.0002351	0.0002328	0.0002335	0.0002357	0.0002415	0.0002509	0.0002641	0.0002792	0.0002959	0.0003153	0.0003334	0.0003502	0.0003644	0.0003788	0.0003951	0.0004087	0.0004204	0.0004304	0.0004394	0.0004485	0.0004572	0.0004687	0.0004814	0.0004975	0.0005166
104	0	2.705e-05	5.622e-05	8.801e-05	0.0001233	0.0001606	0.0002011	0.0002441	0.0002874	0.0003326	0.0003773	0.0004207	0.0004578	0.0004882	0.0005114	0.0005282	0.0005408	0.0005491	0.0005533	0.0005531	0.000546	0.0005349	0.0005202	0.0005074	0.0004968	0.0004888	0.0004818	0.0004742	0.0004691	0.0004671	0.0004694	0.0004782	0.0004916	0.0005107	0.0005319	0.0005547	0.0005783	0.0006038	0.0006319	0.0006564	0.0006769	0.0006945	0.0007081	0.0007184	0.0007223	0.0007226	0.0007189	0.0007138	0.0007078
105	-4.066e-20	-8.11e-05	-0.0001439	-0.0001858	-0.0002078	-0.0002138	-0.0002012	-0.0001709	-0.0001288	-7.262e-05	-2.007e-06	8.395e-05	0.0001752	0.000262	0.0003371	0.000401	0.0004562	0.0005013	0.0005355	0.0005606	0.0005759	0.0005823	0.0005794	0.0005697	0.0005552	0.0005396	0.0005219	0.0005027	0.0004858	0.0004752	0.0004727	0.0004781	0.0004896	0.000508	0.0005299	0.0005532	0.0005778	0.0006061	0.0006356	0.0006629	0.0006836	0.0006966	0.0007033	0.000705	0.0007006	0.0006929	0.0006827	0.0006704	0.0006538
106	0	-2.538e-05	-3.556e-05	-2.78e-05	-2.155e-06	3.951e-05	9.59e-05	0.00017	0.0002642	0.0003801	0.0005194	0.0006836	0.0008603	0.001043	0.00123	0.00142	0.001614	0.001808	0.001995	0.002175	0.002351	NaN	NaN	NaN	NaN	NaN	NaN	NaN	NaN	NaN	NaN	NaN	NaN	NaN	NaN	NaN	NaN	NaN	NaN	NaN	NaN	NaN	NaN	NaN	NaN	NaN	NaN	NaN	NaN
107	0	4.081e-05	8.239e-05	0.0001247	0.0001695	0.0002176	0.0002713	0.0003296	0.00039	0.0004508	0.0005091	0.0005665	0.0006216	0.0006742	0.000726	0.0007756	0.000823	0.0008679	0.0009106	0.000951	0.0009905	0.001033	0.001073	0.001115	0.001156	0.001192	0.001225	0.001252	0.001273	0.001288	0.001297	0.0013	0.001294	0.001285	0.00127	0.001249	0.001228	0.001207	0.001186	0.001167	0.001154	0.001145	0.001142	0.001143	0.001145	0.00115	0.001156	0.00116	0.001162
108	-5.082e-21	3.659e-05	7.62e-05	0.0001193	0.0001673	0.0002231	0.0002891	0.0003653	0.0004513	0.0005447	0.0006461	0.0007564	0.0008704	0.0009885	0.001111	0.001239	0.001368	0.001498	0.001629	0.001756	0.00188	0.001999	0.002111	0.002221	0.002324	0.002418	0.002501	0.002571	0.002628	0.002671	0.002702	0.002721	0.002728	0.002724	0.002702	0.002668	0.002621	0.002566	0.002501	0.002431	0.002354	0.00227	0.002183	0.002091	0.001994	0.001899	0.001801	0.001702	0.0016
109	1.694e-21	-1.454e-05	-1.553e-05	-3.668e-07	2.903e-05	6.642e-05	0.0001116	0.0001653	0.0002287	0.0003065	0.0003998	0.0005056	0.0006165	0.0007239	0.0008251	0.0009218	0.001017	0.001112	0.001205	0.001293	0.001372	0.001439	0.001495	0.00154	0.001574	0.0016	0.001617	0.001624	0.001618	0.001599	0.001573	0.001543	0.00151	0.001475	0.00144	0.001406	0.001373	0.001343	0.001314	0.001289	0.00127	0.001252	0.001231	0.001209	0.001185	0.00116	0.001129	0.001093	0.001049
110	3.388e-21	-3.793e-05	-6.487e-05	-8.128e-05	-8.542e-05	-8.094e-05	-6.733e-05	-4.568e-05	-1.656e-05	2.211e-05	6.991e-05	0.0001284	0.000192	0.0002528	0.0003096	0.0003614	0.0004118	0.0004606	0.0005084	0.000554	0.0005968	0.0006373	0.0006742	0.000711	0.0007498	0.0007926	0.0008381	0.0008859	0.0009388	0.0009981	0.001068	0.001148	0.001239	0.001343	0.001456	0.001579	0.00171	0.001851	0.002002	0.002157	0.002315	0.002474	0.002631	0.002786	0.002936	0.003084	0.003226	0.003361	0.003489
111	4.235e-22	-2.768e-06	-1.165e-06	6.027e-06	1.852e-05	3.402e-05	5.217e-05	7.264e-05	9.539e-05	0.000122	0.000152	0.0001834	0.0002128	0.0002374	0.0002565	0.0002713	0.0002834	0.0002937	0.0003032	0.0003116	0.0003177	0.0003225	0.0003273	0.0003348	0.000346	0.000361	0.0003771	0.000393	0.0004083	0.0004218	0.0004343	0.0004475	0.0004602	0.0004721	0.0004809	0.0004863	0.0004894	0.0004932	0.0004988	0.0005067	0.0005182	0.0005313	0.0005454	0.0005608	0.0005769	0.0005945	0.0006124	0.0006289	0.0006424
112	0	5.729e-05	0.0001186	0.0001836	0.0002555	0.0003353	0.000426	0.0005293	0.0006397	0.0007532	0.000874	0.001005	0.001141	0.001281	0.001427	0.001571	0.001717	0.001866	0.002012	0.00216	0.002314	0.002469	0.002619	0.002771	0.002919	0.00306	0.0032	0.003334	0.003456	0.003577	0.003689	0.00379	0.003879	0.003961	0.00403	0.004091	0.004142	0.004183	0.004211	0.004231	NaN	NaN	NaN	NaN	NaN	NaN	NaN	NaN	NaN
113	8.47e-22	8.655e-06	2.247e-05	4.198e-05	6.778e-05	0.0001006	0.0001411	0.0001892	0.0002461	0.0003118	0.0003824	0.0004573	0.0005325	0.000606	0.0006765	0.0007433	0.0008049	0.0008591	0.0009065	0.0009451	0.0009751	0.001001	0.001024	0.001047	0.00107	0.001095	0.001124	0.00116	0.001206	0.001262	0.001328	0.001405	0.001489	0.001579	0.001673	0.001768	0.001865	0.001958	0.002045	0.002122	0.00219	0.002247	0.002292	0.002327	0.002348	0.002357	0.002353	0.002333	0.002302
114	-4.066e-20	-9.321e-05	-0.0001456	-0.0001626	-0.0001455	-9.825e-05	-3.752e-05	3.74e-05	0.0001358	0.0002589	0.0004097	0.0005925	0.0007737	0.0009386	0.001091	0.00123	0.001359	0.001484	0.001602	0.001714	0.001821	0.001921	0.002008	0.002096	0.002177	0.002251	0.002318	0.002376	0.002425	0.002472	0.002515	0.002548	0.002573	0.002595	0.002605	0.002613	0.002614	0.002611	0.002601	0.002588	0.002563	0.002526	0.002485	0.00244	0.002391	0.002342	0.002288	0.002232	0.002169
115	4.235e-21	-8.898e-06	-7.879e-06	7.158e-06	3.539e-05	7.285e-05	0.0001187	0.0001738	0.0002397	0.0003192	0.0004123	0.000512	0.0006099	0.0007011	0.0007837	0.0008588	0.0009277	0.0009908	0.001046	0.001092	0.001128	0.001156	0.001178	0.001202	0.001228	0.001257	0.001287	0.001319	0.001352	0.001386	0.00142	0.001456	0.001493	0.001529	0.001558	0.001581	0.001596	0.001604	0.001604	0.001598	0.001588	0.001574	0.001556	0.001534	0.00151	0.001487	0.001465	0.001443	0.001424
116	0	1.825e-05	3.796e-05	6.004e-05	8.504e-05	0.0001142	0.0001494	0.0001909	0.000238	0.0002887	0.0003451	0.000409	0.0004773	0.0005498	0.0006241	0.0006986	0.0007737	0.0008471	0.0009183	0.0009854	0.001051	0.001112	0.001168	0.001221	0.00127	0.001318	0.001364	0.001404	0.001443	0.00148	0.001517	0.001552	0.001585	0.001618	0.00165	0.001681	0.001711	0.001741	0.001775	0.001807	0.00184	0.00187	0.001901	0.001931	0.001955	0.001974	0.001987	0.001994	0.001997
117	-3.388e-21	4.965e-05	0.0001022	0.0001601	0.0002241	0.0002962	0.0003781	0.0004682	0.0005627	0.0006604	0.0007627	0.0008703	0.0009789	0.001086	0.001186	0.001277	0.001357	0.001428	0.00149	0.001546	0.001594	0.001634	0.001663	0.001685	0.001703	0.001716	0.001729	0.001742	0.001752	0.001758	0.001764	0.001769	0.001773	0.001778	0.001784	0.001791	0.001801	0.001814	0.00183	0.001849	0.001872	0.001894	0.001916	0.001941	0.001966	0.001988	0.002006	0.002019	0.002024
118	1.694e-21	2.911e-05	6.149e-05	9.945e-05	0.0001448	0.0002009	0.0002725	0.0003635	0.0004776	0.0006171	0.0007884	0.0009984	0.001248	0.001542	0.001883	0.00227	0.002704	0.00318	0.003685	NaN	NaN	NaN	NaN	NaN	NaN	NaN	NaN	NaN	NaN	NaN	NaN	NaN	NaN	NaN	NaN	NaN	NaN	NaN	NaN	NaN	NaN	NaN	NaN	NaN	NaN	NaN	NaN	NaN	NaN
119	-2.711e-20	0.0001441	0.00029	0.0004322	0.0005586	0.0006714	0.0007716	0.0008607	0.000941	0.001011	0.001081	0.001156	0.001235	0.001316	0.0014	0.001494	0.0016	0.001719	0.001851	0.001997	0.00216	0.002344	0.002548	0.002782	0.003048	0.003349	0.003683	0.004046	0.004434	NaN	NaN	NaN	NaN	NaN	NaN	NaN	NaN	NaN	NaN	NaN	NaN	NaN	NaN	NaN	NaN	NaN	NaN	NaN	NaN
120	6.776e-21	-0.0001039	-0.0001813	-0.0002314	-0.0002588	-0.0002612	-0.0002413	-0.0002045	-0.0001519	-8.364e-05	2.202e-06	0.000106	0.0002161	0.0003165	0.0004047	0.0004853	0.0005558	0.0006184	0.0006797	0.0007404	0.0007996	0.0008586	0.0009193	0.0009818	0.001048	0.001116	0.00118	0.001239	0.001297	0.001348	0.001394	0.001436	0.00147	0.001495	0.001508	0.001507	0.0015	0.001488	0.001474	0.001455	0.001435	0.001413	0.001389	0.001367	0.001344	0.001323	0.001305	0.001285	0.001261
121	-3.388e-21	1.366e-05	2.838e-05	4.459e-05	6.226e-05	8.306e-05	0.0001078	0.0001368	0.0001708	0.0002071	0.0002469	0.0002912	0.0003369	0.0003844	0.0004326	0.0004809	0.0005278	0.0005713	0.0006095	0.0006394	0.0006637	0.0006812	0.0006903	0.0006956	0.0006957	0.0006905	0.0006799	0.0006652	0.0006496	0.0006359	0.0006273	0.0006229	0.0006246	0.0006337	0.0006473	0.0006671	0.0006938	0.000729	0.000772	0.0008207	0.0008746	0.0009319	0.0009932	0.001057	0.001121	0.001188	0.001255	0.001324	0.001391
122	1.694e-21	-1.475e-05	-2.174e-05	-2.206e-05	-1.511e-05	7.407e-07	2.151e-05	4.747e-05	8.144e-05	0.0001227	0.0001715	0.0002289	0.000287	0.000343	0.0003977	0.0004502	0.0004989	0.0005459	0.0005911	0.0006329	0.0006727	0.0007096	0.0007434	0.0007788	0.000815	0.0008511	0.0008869	0.0009228	0.0009591	0.000995	0.001031	0.001066	0.001101	0.001137	0.001172	0.001208	0.001247	0.00129	0.001339	0.001393	0.001455	0.001525	0.001606	0.001697	0.001797	0.001905	0.00202	0.002138	0.002258
123	6.776e-21	-3.875e-05	-5.722e-05	-5.824e-05	-4.073e-05	-9.077e-06	2.962e-05	7.544e-05	0.0001327	0.0002039	0.0002888	0.0003875	0.0004834	0.0005681	0.0006439	0.0007094	0.0007685	0.0008242	0.0008776	0.0009271	0.0009729	0.001017	0.001061	0.001111	0.001169	0.001235	0.001308	0.001385	0.001468	0.001555	0.001652	0.001759	0.001878	0.002011	0.002159	0.002321	0.002504	0.002714	0.002958	0.003235	0.00355	0.003895	0.004266	0.004653	NaN	NaN	NaN	NaN	NaN
124	-4.235e-22	9.588e-06	2.323e-05	3.916e-05	5.86e-05	8.276e-05	0.0001115	0.0001448	0.0001833	0.0002254	0.0002694	0.0003168	0.0003638	0.0004078	0.0004503	0.0004909	0.0005297	0.0005672	0.0006047	0.0006406	0.0006761	0.0007123	0.0007485	0.0007875	0.0008311	0.000878	0.0009288	0.0009818	0.001037	0.001094	0.001153	0.001215	0.00128	0.001349	0.001419	0.001491	0.001563	0.001637	0.001713	0.001791	0.00187	0.001947	0.002023	0.002096	0.002163	0.002224	0.002276	0.002318	0.00235
125	-5.082e-21	3.359e-05	6.764e-05	0.0001011	0.0001337	0.0001654	0.0001959	0.0002239	0.0002484	0.0002674	0.0002821	0.0002931	0.000299	0.0003002	0.0002994	0.0002975	0.0002977	0.0003026	0.0003123	0.0003251	0.0003424	0.000361	0.00038	0.0004008	0.0004235	0.0004449	0.000463	0.0004741	0.0004777	0.0004761	0.0004735	0.0004693	0.0004667	0.0004669	0.0004683	0.0004701	0.0004749	0.0004857	0.0005036	0.0005259	0.0005522	0.0005769	0.0005997	0.000619	0.0006321	0.0006408	0.0006453	0.0006428	0.0006301
126	3.388e-21	2.932e-05	5.97e-05	9.12e-05	0.0001231	0.000156	0.0001917	0.0002291	0.0002658	0.0003015	0.000338	0.0003767	0.0004141	0.0004515	0.0004879	0.0005249	0.0005621	0.0005986	0.0006348	0.0006706	0.0007069	0.0007413	0.0007723	0.0008045	0.0008354	0.0008646	0.0008884	0.0009059	0.0009195	0.0009299	0.000939	0.0009459	0.0009532	0.0009622	0.0009694	0.0009778	0.000989	0.001008	0.001035	0.001068	0.001106	0.001149	0.001197	0.001247	0.001298	0.001351	0.001401	0.001445	0.00148
127	0	2.92e-05	6.658e-05	0.0001123	0.0001686	0.0002398	0.0003273	0.0004334	0.0005608	0.0007054	0.000866	0.001044	0.001234	0.001432	0.001637	0.001847	0.002062	0.00228	0.002497	0.002707	0.002912	0.003109	0.003294	0.003469	0.003632	0.003784	0.003922	0.004041	0.004141	0.004222	0.004286	0.004332	0.004359	0.004372	0.004368	0.004347	0.004307	0.004251	0.004183	0.004102	0.004012	0.003911	0.003801	0.003684	0.003557	0.003421	0.003276	0.003128	0.002975
128	-6.776e-21	-0.0001111	-0.0002022	-0.0002749	-0.0003267	-0.0003556	-0.0003635	-0.0003505	-0.0003152	-0.0002613	-0.0001929	-0.0001089	-1.985e-05	6.358e-05	0.0001424	0.0002158	0.0002817	0.0003403	0.0003911	0.0004321	0.0004676	0.0004961	0.0005168	0.000531	0.0005402	0.0005431	0.00054	0.0005301	0.0005146	0.0004955	0.0004743	0.0004482	0.0004221	0.0003968	0.0003723	0.0003463	0.0003229	0.0003041	0.0002923	0.0002875	0.0002866	0.0002894	0.0002981	0.0003101	0.0003242	0.0003405	0.0003606	0.000379	0.0003925
129	-6.776e-21	-3.649e-05	-5.6e-05	-5.928e-05	-4.731e-05	-2.001e-05	1.466e-05	5.838e-05	0.0001165	0.0001903	0.0002816	0.0003924	0.0005082	0.0006239	0.0007409	0.00086	0.0009819	0.00111	0.001242	0.001375	0.001509	0.001643	0.001774	0.001908	0.002043	0.002174	0.002299	0.002414	0.002519	0.002617	0.002707	0.002789	0.002861	0.002924	0.002976	0.003016	0.003051	0.003085	0.003119	0.003153	0.003187	0.003223	0.00326	0.003301	0.003341	0.003383	0.003425	0.003461	0.003486
130	1.694e-21	3.051e-05	6.152e-05	9.298e-05	0.0001248	0.0001579	0.0001932	0.0002306	0.0002681	0.0003046	0.0003422	0.0003832	0.0004269	0.0004748	0.0005276	0.0005852	0.0006494	0.0007215	0.0008014	0.0008887	0.0009847	0.001086	0.001189	0.001293	0.001396	0.001497	0.001597	0.001689	0.001774	0.001851	0.001924	0.001989	0.002049	0.002106	0.002161	0.002214	0.002263	0.002307	0.002352	0.002395	0.002435	0.002469	0.002498	0.002522	0.002539	0.002547	0.002546	0.002536	0.002517
131	6.776e-21	6.924e-05	0.0001384	0.0002067	0.0002734	0.0003397	0.0003984	0.000448	0.0004944	0.0005369	0.0005785	0.0006224	0.0006682	0.0007176	0.0007711	0.0008302	0.0008936	0.0009642	0.001043	0.001127	0.001221	0.001322	0.001428	0.00154	0.001656	0.001774	0.001894	0.002014	0.002135	0.00226	0.002391	0.002525	0.002664	0.002811	0.002968	0.003137	0.003325	0.003533	0.003762	0.004009	0.004272	0.004543	NaN	NaN	NaN	NaN	NaN	NaN	NaN
132	-3.388e-20	0.0001107	0.0002238	0.0003398	0.0004574	0.000576	0.0006763	0.0007597	0.0008376	0.0009139	0.000995	0.001084	0.001179	0.001279	0.001383	0.001492	0.001607	0.001744	0.001898	0.002067	0.002247	0.002432	0.002617	0.002806	0.002998	0.003192	0.003384	0.003571	0.003744	0.003905	0.004053	0.004186	0.004307	0.004416	0.004509	0.004581	NaN	NaN	NaN	NaN	NaN	NaN	NaN	NaN	NaN	NaN	NaN	NaN	NaN
133	-3.388e-21	4.827e-05	9.991e-05	0.0001561	0.0002177	0.0002876	0.0003691	0.0004624	0.0005642	0.0006727	0.0007894	0.0009171	0.001052	0.001194	0.001341	0.001492	0.001648	0.001806	0.001968	0.002133	0.002304	0.00248	0.002658	0.002841	0.003029	0.003223	0.003421	0.003624	0.00383	0.004037	0.004248	0.004457	0.004659	0.004852	NaN	NaN	NaN	NaN	NaN	NaN	NaN	NaN	NaN	NaN	NaN	NaN	NaN	NaN	NaN
134	8.47e-22	-8.743e-06	-1.172e-05	-6.735e-06	8.718e-06	3.084e-05	5.866e-05	9.347e-05	0.0001367	0.0001905	0.0002554	0.0003315	0.0004147	0.0005042	0.0005988	0.0006948	0.0007956	0.0009037	0.001018	0.001137	0.001261	0.00139	0.001521	0.001654	0.001786	0.001918	0.002051	0.002182	0.002307	0.002423	0.002533	0.002634	0.002724	0.002804	0.002874	0.002934	0.002983	0.003018	0.003044	0.003061	0.00307	0.00307	0.00306	0.003043	0.003018	0.002986	0.002946	0.002899	0.002845
135	0	2.893e-05	6.014e-05	9.431e-05	0.0001319	0.0001745	0.0002225	0.0002767	0.0003364	0.0003982	0.0004627	0.000529	0.0005927	0.0006542	0.0007127	0.0007676	0.00082	0.0008711	0.0009176	0.0009585	0.0009976	0.001036	0.001075	0.001118	0.001164	0.001213	0.001264	0.001312	0.001358	0.001404	0.001452	0.001499	0.001541	0.001578	0.001606	0.001628	0.001644	0.001654	0.001664	0.001671	0.001675	0.001674	0.001671	0.001669	0.001667	0.001666	0.001663	0.001658	0.00165
136	6.776e-21	4.729e-05	9.54e-05	0.0001437	0.000192	0.0002416	0.000296	0.000353	0.000408	0.0004597	0.000512	0.0005673	0.0006229	0.0006796	0.0007357	0.0007888	0.0008359	0.0008753	0.0009077	0.000934	0.0009575	0.000974	0.0009822	0.0009852	0.0009812	0.0009721	0.0009586	0.000942	0.0009237	0.0009054	0.0008892	0.0008727	0.0008584	0.0008468	0.0008362	0.0008283	0.0008212	0.000817	0.0008165	0.0008189	0.0008246	0.0008326	0.0008437	0.0008562	0.000869	0.0008821	0.0008946	0.0009082	0.0009186
137	1.694e-20	-5.625e-05	-9.362e-05	-0.000114	-0.0001135	-9.497e-05	-6.214e-05	-1.672e-05	4.578e-05	0.0001257	0.0002232	0.0003432	0.0004746	0.0006067	0.0007389	0.0008651	0.0009898	0.001113	0.001237	0.001353	0.001466	0.001573	0.001667	0.001752	0.001827	0.001896	0.001964	0.002022	0.002073	0.002117	0.002163	0.00221	0.002256	0.002308	0.002363	0.00242	0.002471	0.002514	0.002557	0.002592	0.002624	0.002642	0.002644	0.002629	0.002594	0.00254	0.002471	0.002397	0.002319
138	-1.694e-21	3.173e-05	6.413e-05	9.771e-05	0.0001327	0.0001703	0.0002118	0.0002568	0.0003025	0.0003464	0.0003891	0.0004326	0.0004751	0.0005183	0.0005605	0.0006017	0.0006428	0.0006852	0.0007288	0.0007751	0.000826	0.0008801	0.0009345	0.0009912	0.001047	0.001104	0.001161	0.001217	0.001269	0.001318	0.001365	0.001409	0.001452	0.001496	0.00154	0.001585	0.001632	0.001682	0.001735	0.001792	0.001855	0.001922	0.001993	0.002068	0.002143	0.002221	0.002298	NaN	NaN
139	-3.388e-21	5.024e-05	0.0001017	0.0001532	0.0002035	0.0002544	0.0003066	0.0003571	0.0004048	0.0004448	0.0004808	0.0005151	0.0005415	0.0005637	0.0005827	0.0005999	0.0006158	0.0006297	0.0006458	0.0006658	0.0006965	0.000736	0.0007829	0.0008446	0.0009187	0.001005	0.001101	0.001206	0.00132	0.001441	0.00157	0.001699	0.001829	0.001957	0.002078	0.002191	0.002301	0.00241	0.002519	0.002629	0.002745	0.002866	0.002999	0.003144	0.003306	0.003488	0.003687	0.003897	NaN
140	0	3.713e-05	7.496e-05	0.0001139	0.0001551	0.0002006	0.000252	0.0003088	0.0003693	0.000429	0.000488	0.0005475	0.0006055	0.0006643	0.0007235	0.0007824	0.0008424	0.0009043	0.0009695	0.001039	0.001117	0.001206	0.001304	0.001416	0.001539	0.001675	0.001822	0.001981	0.00215	0.002328	0.002517	0.002711	0.002911	0.003116	0.00332	0.003525	0.003728	0.003926	0.004117	0.0043	0.004473	NaN	NaN	NaN	NaN	NaN	NaN	NaN	NaN
141	0	0.0001339	0.0002706	0.0004111	0.0005361	0.0006492	0.0007505	0.0008437	0.0009321	0.001015	0.001107	0.001214	0.001332	0.001464	0.001612	0.001788	0.001996	0.002243	0.00253	0.002859	0.003234	0.003654	0.004115	0.004619	0.005156	0.005716	NaN	NaN	NaN	NaN	NaN	NaN	NaN	NaN	NaN	NaN	NaN	NaN	NaN	NaN	NaN	NaN	NaN	NaN	NaN	NaN	NaN	NaN	NaN
142	1.016e-20	-3.038e-05	-4.726e-05	-4.746e-05	-3.326e-05	-6.474e-06	2.696e-05	6.712e-05	0.0001176	0.0001797	0.0002543	0.0003402	0.0004276	0.0005114	0.0005875	0.0006571	0.0007196	0.000777	0.0008298	0.0008761	0.0009163	0.0009515	0.0009797	0.001002	0.001019	0.001032	0.001041	0.00105	0.00106	0.001071	0.001086	0.001103	0.001121	0.001143	0.001167	0.001194	0.001224	0.001255	0.001286	0.001312	0.001334	0.001348	0.001354	0.001355	0.001351	0.001343	0.001331	0.001314	0.001292
143	0	6.316e-05	0.0001278	0.0001948	0.0002663	0.0003368	0.0003963	0.0004498	0.0005051	0.0005662	0.0006354	0.0007144	0.0007997	0.0008926	0.0009918	0.001092	0.001196	0.001313	0.001439	0.001574	0.001723	0.001889	0.00208	0.002307	0.002573	0.002884	0.003248	0.003667	0.004137	0.004655	0.005213	NaN	NaN	NaN	NaN	NaN	NaN	NaN	NaN	NaN	NaN	NaN	NaN	NaN	NaN	NaN	NaN	NaN	NaN
144	-6.776e-21	6.067e-05	0.0001252	0.0001959	0.0002747	0.0003652	0.0004711	0.0005925	0.000725	0.0008684	0.001028	0.001207	0.001401	0.001616	0.001853	0.002113	0.002398	0.002714	0.003065	0.003456	0.003889	0.004356	0.004851	0.005372	NaN	NaN	NaN	NaN	NaN	NaN	NaN	NaN	NaN	NaN	NaN	NaN	NaN	NaN	NaN	NaN	NaN	NaN	NaN	NaN	NaN	NaN	NaN	NaN	NaN
145	-6.776e-21	-3.582e-05	-5.317e-05	-5.298e-05	-3.582e-05	-6.939e-06	2.715e-05	6.709e-05	0.0001157	0.0001746	0.0002447	0.000326	0.0004039	0.0004708	0.000528	0.0005766	0.0006212	0.0006672	0.0007139	0.0007623	0.0008151	0.0008713	0.0009294	0.0009939	0.001065	0.00114	0.001218	0.001294	0.001364	0.001426	0.001479	0.001524	0.001559	0.001587	0.001606	0.001618	0.001623	0.001626	0.001629	0.001638	0.001656	0.00168	0.001708	0.001742	0.001782	0.001827	0.001878	0.001933	0.00199
146	6.776e-21	9.651e-05	0.0001945	0.0002952	0.0003991	0.0004944	0.0005814	0.0006643	0.0007428	0.0008217	0.0009009	0.0009801	0.001056	0.001128	0.001194	0.001251	0.001307	0.001361	0.001406	0.001443	0.001473	0.001498	0.001522	0.001548	0.001578	0.001615	0.001661	0.001716	0.001778	0.001853	0.001943	0.002047	0.002165	0.002294	0.002437	0.002592	0.00276	0.002944	0.003148	0.003377	0.00363	0.003907	0.004203	0.004519	0.004848	NaN	NaN	NaN	NaN
147	6.776e-21	4.489e-05	8.911e-05	0.0001326	0.000175	0.0002175	0.0002613	0.0003048	0.0003453	0.0003797	0.0004071	0.0004291	0.0004466	0.0004618	0.0004747	0.0004881	0.0005024	0.0005198	0.0005416	0.000568	0.0006027	0.0006474	0.0007002	0.0007593	0.0008218	0.000887	0.0009501	0.00101	0.001065	0.001115	0.001161	0.001202	0.001236	0.001265	0.00129	0.001315	0.00134	0.001369	0.001402	0.001441	0.001487	0.001537	0.001591	0.001649	0.00171	0.001771	0.00183	0.001885	0.001934
148	0	3.176e-05	6.522e-05	0.0001024	0.0001441	0.0001912	0.0002456	0.0003069	0.0003736	0.000445	0.0005199	0.000597	0.0006762	0.0007549	0.0008314	0.0009048	0.0009747	0.00104	0.0011	0.001154	0.001202	0.001246	0.001285	0.001319	0.001348	0.001373	0.001394	0.001412	0.001427	0.001439	0.001451	0.001462	0.001469	0.001474	0.001476	0.001475	0.001472	0.001468	0.001463	0.001455	0.001447	0.001437	0.001427	0.001417	0.00141	0.001405	0.001402	0.001401	0.001402
149	-1.355e-20	-6.568e-05	-8.721e-05	-6.832e-05	-1.179e-05	6.3e-05	0.0001526	0.0002573	0.0003809	0.0005327	0.0007151	0.0009214	0.001118	0.001289	0.001443	0.001582	0.001717	0.001851	0.001982	0.002109	0.002233	0.002355	0.002478	0.002612	0.00275	0.002889	0.003022	0.003148	0.003262	0.00336	0.003447	0.003523	0.003582	0.003624	0.003648	0.003657	0.003653	0.003642	0.003622	0.003605	0.003595	0.003578	0.003551	0.003519	0.003484	0.003445	0.0034	0.003342	0.003268
150	-2.541e-21	2.056e-06	1.109e-05	2.411e-05	4.454e-05	6.979e-05	9.942e-05	0.0001341	0.0001745	0.000222	0.0002713	0.000326	0.0003803	0.0004327	0.0004856	0.0005384	0.0005932	0.0006518	0.000713	0.0007756	0.0008413	0.000913	0.0009881	0.001068	0.001152	0.001238	0.001325	0.001411	0.001492	0.001569	0.001646	0.001718	0.001787	0.001853	0.001915	0.001973	0.002029	0.002085	0.002144	0.002207	0.002275	0.002344	0.002417	0.002494	0.002573	0.002656	0.002744	0.002836	0.00293
151	1.355e-20	-0.000136	-0.0002414	-0.0003124	-0.000352	-0.0003643	-0.0003526	-0.0003145	-0.0002579	-0.0001811	-8.257e-05	3.959e-05	0.0001701	0.0002937	0.0003991	0.0004916	0.0005738	0.0006522	0.0007196	0.0007805	0.0008361	0.0008842	0.0009232	0.0009551	0.0009811	0.001012	0.001041	0.00107	0.001098	0.001134	0.001182	0.001238	0.00131	0.001399	0.001499	0.001607	0.001714	0.001825	0.001931	0.002035	0.002131	0.002211	0.002281	0.002332	0.002362	0.002376	0.002376	0.002367	0.002352
152	0	-8.765e-05	-0.0001542	-0.0002	-0.0002259	-0.0002331	-0.0002236	-0.000199	-0.0001629	-0.000114	-5.207e-05	2.52e-05	0.0001069	0.0001825	0.000248	0.0003038	0.0003502	0.0003916	0.0004278	0.0004593	0.000485	0.0005056	0.0005203	0.0005304	0.000535	0.0005374	0.0005362	0.0005321	0.0005239	0.000515	0.0005097	0.0005082	0.0005097	0.0005121	0.0005152	0.0005189	0.0005224	0.0005279	0.0005343	0.0005416	0.0005492	0.0005519	0.0005504	0.0005451	0.0005407	0.0005365	0.0005336	0.0005324	0.0005303
153	1.694e-21	1.745e-05	3.622e-05	5.254e-05	7.044e-05	8.727e-05	0.000108	0.0001289	0.0001399	0.0001527	0.0001692	0.0002033	0.0002534	0.0003178	0.0003899	0.0004554	0.0005124	0.0005584	0.000598	0.0006356	0.0006624	0.0006775	0.0006731	0.0006501	0.0006112	0.0005654	0.0005276	0.000496	0.0004769	0.0004709	0.0004866	0.0005217	0.0005819	0.0006675	0.0007791	0.0009192	0.001083	0.001271	0.001492	0.00174	0.002019	0.002318	0.002646	0.002989	0.003343	0.003711	NaN	NaN	NaN
154	3.388e-21	1.723e-05	3.458e-05	5.055e-05	6.542e-05	7.755e-05	8.478e-05	8.506e-05	8.253e-05	7.529e-05	6.294e-05	4.754e-05	3.198e-05	1.457e-05	-4.897e-07	-1.336e-05	-2.077e-05	-1.981e-05	-7.78e-06	1.209e-05	4.753e-05	0.0001007	0.0001701	0.0002547	0.0003556	0.0004673	0.0005908	0.0007239	0.0008634	0.001007	0.001153	0.001296	0.00143	0.001551	0.001655	0.001738	0.001808	0.00186	0.001898	0.001922	0.001935	0.001939	0.001933	0.001921	0.001908	0.001902	0.001906	0.001913	0.001925
155	-1.694e-21	-1.055e-05	-9.433e-06	1.043e-05	4.623e-05	9.303e-05	0.000153	0.0002263	0.0003122	0.0004156	0.0005377	0.0006701	0.0008071	0.0009473	0.001089	0.001241	0.001409	0.001596	0.001812	0.002065	0.002361	0.002708	0.003114	0.003584	0.004112	0.004696	0.005314	NaN	NaN	NaN	NaN	NaN	NaN	NaN	NaN	NaN	NaN	NaN	NaN	NaN	NaN	NaN	NaN	NaN	NaN	NaN	NaN	NaN	NaN
156	-1.694e-21	1.96e-05	4.098e-05	6.326e-05	8.736e-05	0.000116	0.0001508	0.0001907	0.0002339	0.0002767	0.0003177	0.0003586	0.000396	0.0004311	0.0004642	0.0004959	0.0005238	0.0005452	0.0005651	0.0005886	0.0006215	0.0006669	0.0007269	0.0008057	0.0009058	0.001028	0.001174	0.001348	0.001557	0.001793	0.002054	0.002328	0.002609	NaN	NaN	NaN	NaN	NaN	NaN	NaN	NaN	NaN	NaN	NaN	NaN	NaN	NaN	NaN	NaN
157	1.694e-21	1.93e-05	4.581e-05	7.853e-05	0.0001188	0.0001688	0.0002291	0.0002986	0.0003769	0.0004591	0.0005461	0.00064	0.0007365	0.000833	0.0009276	0.001017	0.001103	0.001183	0.001262	0.001342	0.001427	0.001514	0.0016	0.001685	0.001765	0.001847	0.001933	0.00202	0.002111	0.002202	0.002291	0.002375	0.002453	0.002526	0.002594	0.002663	0.002724	0.002774	0.002815	0.002842	0.002856	0.002854	0.002837	0.00281	0.002772	0.002724	0.00266	0.002587	0.00251
158	2.033e-20	-9.919e-05	-0.0001768	-0.0002312	-0.000262	-0.000273	-0.000264	-0.0002401	-0.0002064	-0.0001626	-0.0001096	-4.626e-05	1.714e-05	6.985e-05	0.0001071	0.0001299	0.0001398	0.0001354	0.000123	0.0001101	9.984e-05	9.403e-05	9.186e-05	9.339e-05	9.795e-05	0.0001093	0.0001249	0.0001459	0.0001769	0.0002151	0.0002558	0.0002978	0.0003387	0.0003772	0.0004109	0.000439	0.0004614	0.0004794	0.0004916	0.0004935	0.0004872	0.0004741	0.0004536	0.0004279	0.0003993	0.0003712	0.0003457	0.0003208	0.000297
159	8.47e-22	-7.714e-06	-9.855e-06	-6.86e-06	6.128e-07	9.794e-06	2.121e-05	3.462e-05	5.203e-05	7.269e-05	9.717e-05	0.0001249	0.0001543	0.0001812	0.0002081	0.0002332	0.0002586	0.0002824	0.0003066	0.0003272	0.0003495	0.0003751	0.0004033	0.0004349	0.0004711	0.0005104	0.0005561	0.0006087	0.0006708	0.0007383	0.0008138	0.0008924	0.0009719	0.001051	0.001125	0.001192	0.001253	0.001305	0.001347	0.001376	0.001398	0.001411	0.001416	0.001412	0.001404	0.001396	0.00139	0.001384	0.001378
160	2.711e-20	-0.0002092	-0.0003631	-0.0004687	-0.0005325	-0.0005629	-0.0005544	-0.0005094	-0.000434	-0.0003324	-0.0001976	-2.254e-05	0.0001661	0.0003397	0.0004961	0.0006372	0.0007757	0.0009055	0.001027	0.001143	0.001259	0.001369	0.001466	0.001546	0.001612	0.001665	0.001699	0.001705	0.001687	0.001655	0.001601	0.001522	0.001425	0.001316	0.001204	0.001085	0.00096	0.0008445	0.0007471	0.0006704	0.000603	0.0005516	0.0005281	0.0005314	0.000557	0.0005985	0.0006622	0.0007474	0.0008363
161	1.355e-20	-0.0001411	-0.0002509	-0.0003295	-0.0003821	-0.000407	-0.0004018	-0.0003681	-0.0003113	-0.0002354	-0.0001362	-1.291e-05	0.0001189	0.0002432	0.0003581	0.0004657	0.000565	0.0006539	0.0007331	0.0008053	0.000871	0.0009282	0.000979	0.001023	0.00106	0.001089	0.001109	0.001118	0.001122	0.001121	0.001115	0.001105	0.001091	0.001068	0.001039	0.001001	0.0009615	0.000922	0.0008845	0.0008468	0.0008072	0.00077	0.0007365	0.0007085	0.00069	0.0006803	0.0006808	0.000684	0.0006901
162	8.47e-22	-8.815e-06	-7.497e-06	5.89e-06	3.007e-05	6.108e-05	9.968e-05	0.000147	0.0002045	0.0002749	0.00036	0.0004576	0.0005645	0.0006768	0.0007977	0.0009318	0.001086	0.001264	0.001471	0.001708	0.00198	0.002293	0.002647	0.003043	0.003475	0.003935	0.004412	NaN	NaN	NaN	NaN	NaN	NaN	NaN	NaN	NaN	NaN	NaN	NaN	NaN	NaN	NaN	NaN	NaN	NaN	NaN	NaN	NaN	NaN
163	1.694e-21	4.355e-05	0.0001058	0.0001988	0.0003332	0.0005149	0.0007515	0.001049	0.001413	0.001852	0.002354	0.002916	0.003525	0.004165	NaN	NaN	NaN	NaN	NaN	NaN	NaN	NaN	NaN	NaN	NaN	NaN	NaN	NaN	NaN	NaN	NaN	NaN	NaN	NaN	NaN	NaN	NaN	NaN	NaN	NaN	NaN	NaN	NaN	NaN	NaN	NaN	NaN	NaN	NaN
164	1.694e-21	1.461e-05	3.018e-05	4.647e-05	6.376e-05	8.002e-05	9.53e-05	0.0001074	0.000118	0.0001274	0.0001357	0.0001432	0.00015	0.0001545	0.0001589	0.0001625	0.0001681	0.0001761	0.0001902	0.000207	0.0002306	0.0002605	0.0002958	0.0003382	0.0003886	0.0004437	0.0005051	0.000571	0.0006398	0.0007083	0.0007787	0.0008458	0.00091	0.0009697	0.001018	0.001054	0.001081	0.001095	0.001097	0.001091	0.001079	0.00106	0.001035	0.001004	0.0009691	0.0009389	0.0009155	0.0008975	0.0008864
165	-1.694e-21	2.066e-05	4.213e-05	6.329e-05	8.441e-05	0.0001049	0.0001252	0.0001438	0.0001616	0.0001771	0.0001917	0.0002069	0.0002242	0.000242	0.0002638	0.0002881	0.000316	0.0003471	0.0003843	0.0004252	0.000475	0.0005332	0.0005971	0.0006655	0.0007388	0.0008117	0.0008865	0.0009632	0.001042	0.001117	0.00119	0.001255	0.00131	0.001354	0.001384	0.001399	0.001405	0.001398	0.001378	0.001346	0.001307	0.001264	0.001218	0.00117	0.001124	0.001085	0.001055	0.001032	0.001017
166	-2.711e-20	0.0005053	0.001029	0.001587	0.002196	0.002869	0.003598	0.004358	0.005144	NaN	NaN	NaN	NaN	NaN	NaN	NaN	NaN	NaN	NaN	NaN	NaN	NaN	NaN	NaN	NaN	NaN	NaN	NaN	NaN	NaN	NaN	NaN	NaN	NaN	NaN	NaN	NaN	NaN	NaN	NaN	NaN	NaN	NaN	NaN	NaN	NaN	NaN	NaN	NaN
167	-1.694e-21	7.932e-06	2.598e-05	5.201e-05	7.915e-05	0.0001089	0.0001425	0.0001789	0.0002166	0.0002527	0.0002902	0.000329	0.0003625	0.0003851	0.0004016	0.0004177	0.0004313	0.0004416	0.0004517	0.0004627	0.0004783	0.0004998	0.0005266	0.0005622	0.0006082	0.0006599	0.0007157	0.0007801	0.0008546	0.0009369	0.001028	0.001125	0.001227	0.001334	0.001442	0.001551	0.001664	0.001781	0.001901	0.002021	0.002143	0.002263	0.002383	0.002503	0.002625	0.00275	0.00288	0.00301	0.003139
168	3.388e-21	5.47e-05	0.0001101	0.0001665	0.0002234	0.0002834	0.0003513	0.0004263	0.0005032	0.0005826	0.0006656	0.0007556	0.0008555	0.0009638	0.00108	0.001206	0.001339	0.001473	0.001609	0.001747	0.001888	0.002031	0.002171	0.002303	0.002427	0.002542	0.002644	0.002736	0.002821	0.002903	0.002978	0.003048	0.003109	0.003163	0.003214	0.003259	0.003303	0.003344	0.00338	0.003409	0.003426	0.003433	0.003431	0.003424	0.003409	0.003383	0.00335	0.003304	0.003247
169	6.776e-21	3.985e-05	7.987e-05	0.0001189	0.0001554	0.0001903	0.0002253	0.0002584	0.0002868	0.0003086	0.0003248	0.0003378	0.000348	0.0003542	0.0003594	0.0003677	0.0003787	0.0003925	0.0004118	0.000438	0.000473	0.0005149	0.0005599	0.0006102	0.0006673	0.0007282	0.0007887	0.0008503	0.0009117	0.0009722	0.001031	0.001089	0.001148	0.001209	0.001267	0.001319	0.001366	0.00141	0.001448	0.001481	0.001509	0.001532	0.001548	0.001553	0.001549	0.001539	0.001528	0.001514	0.001496
170	-1.694e-21	2.901e-05	5.977e-05	9.264e-05	0.0001305	0.0001761	0.000231	0.0002961	0.0003714	0.0004553	0.0005466	0.0006484	0.0007603	0.0008818	0.001013	0.00115	0.001292	0.001436	0.001579	0.00172	0.001858	0.001992	0.002117	0.002228	0.002325	0.002404	0.002467	0.002515	0.002551	0.002578	0.002596	0.002602	0.002596	0.002586	0.002577	0.002567	0.002561	0.002557	0.00255	0.002537	0.002514	0.002481	0.002445	0.002409	0.002358	0.002294	0.002218	0.002129	0.002028
171	1.355e-20	0.000164	0.0003503	0.0005771	0.0008566	0.001201	0.001615	0.002103	0.002677	0.003343	0.004102	0.004943	0.00584	0.006754	NaN	NaN	NaN	NaN	NaN	NaN	NaN	NaN	NaN	NaN	NaN	NaN	NaN	NaN	NaN	NaN	NaN	NaN	NaN	NaN	NaN	NaN	NaN	NaN	NaN	NaN	NaN	NaN	NaN	NaN	NaN	NaN	NaN	NaN	NaN
172	0	-3.367e-06	-4.134e-06	-3.51e-06	-6.529e-06	-8.589e-06	-7.846e-06	-5.947e-06	-1.333e-06	5.237e-06	1.678e-05	3.597e-05	6.024e-05	8.777e-05	0.000122	0.000169	0.000224	0.0002853	0.0003558	0.0004328	0.0005135	0.0005956	0.0006736	0.0007522	0.0008329	0.000909	0.0009726	0.001028	0.001074	0.00111	0.001135	0.001153	0.001165	0.001177	0.001182	0.001179	0.001173	0.001171	0.001171	0.001176	0.001184	0.001196	0.001215	0.001233	0.001253	0.001279	0.001308	0.00134	0.001373
173	5.082e-21	2.638e-05	5.365e-05	8.257e-05	0.0001127	0.0001452	0.0001824	0.0002241	0.0002683	0.0003179	0.0003769	0.0004495	0.0005379	0.0006451	0.0007735	0.0009263	0.001105	0.001311	0.001546	0.001809	0.00209	0.002383	0.002674	0.002957	0.003221	0.003458	0.00366	0.003821	0.00393	0.003982	0.003981	0.00393	0.003831	0.003692	0.003516	0.003312	0.003091	0.002853	0.002611	0.002373	0.002147	0.001936	0.001748	0.001593	0.001473	0.001398	0.001367	0.001371	0.001413
174	0	-0.0003021	-0.0002839	-0.0002821	2.994e-05	0.0002883	0.0005601	0.0008352	0.00101	0.0009302	0.000964	0.001097	0.001326	0.001833	NaN	NaN	NaN	NaN	NaN	NaN	NaN	NaN	NaN	NaN	NaN	NaN	NaN	NaN	NaN	NaN	NaN	NaN	NaN	NaN	NaN	NaN	NaN	NaN	NaN	NaN	NaN	NaN	NaN	NaN	NaN	NaN	NaN	NaN	NaN
175	3.388e-21	4.177e-05	8.584e-05	0.0001314	0.0001789	0.0002309	0.0002913	0.0003586	0.0004313	0.0005107	0.0006013	0.0007088	0.0008312	0.0009668	0.001114	0.001271	0.001432	0.001595	0.001761	0.001929	0.0021	0.002276	0.002455	0.002642	0.002845	0.00307	0.003321	0.003608	0.003935	0.004304	0.004716	0.005161	0.005626	NaN	NaN	NaN	NaN	NaN	NaN	NaN	NaN	NaN	NaN	NaN	NaN	NaN	NaN	NaN	NaN
176	0	5.077e-05	0.0001039	0.0001622	0.0002287	0.0003068	0.000399	0.0005059	0.000625	0.0007547	0.0008901	0.001028	0.001168	0.001308	0.001446	0.001581	0.00171	0.00183	0.001939	0.002039	0.002128	0.00221	0.002287	0.002357	0.002419	0.002471	0.002516	0.002555	0.002588	0.002618	0.002646	0.002672	0.002692	0.002707	0.002723	0.002741	0.002764	0.002791	0.002818	0.002845	0.00287	0.002893	NaN	NaN	NaN	NaN	NaN	NaN	NaN
177	-3.388e-21	-5.314e-05	-8.49e-05	-9.775e-05	-9.9e-05	-8.805e-05	-6.332e-05	-2.842e-05	1.83e-05	7.851e-05	0.0001558	0.0002534	0.000362	0.0004648	0.000564	0.0006678	0.000773	0.0008767	0.0009834	0.00109	0.001193	0.001291	0.00138	0.001463	0.001544	0.001619	0.00168	0.001729	0.001767	0.001791	0.001802	0.001803	0.001794	0.001777	0.001748	0.001706	0.001655	0.0016	0.001541	0.00148	0.001419	0.001361	0.001304	0.001249	0.001195	0.001146	0.001101	0.00106	0.001023
178	-4.743e-20	9.089e-05	0.000184	0.0002805	0.0003798	0.0004735	0.0005559	0.0006315	0.0007072	0.0007902	0.0008868	0.001005	0.001144	0.0013	0.001467	0.001646	0.001837	0.00204	0.00225	0.002464	0.002679	0.002888	0.003082	0.003263	0.003435	0.003606	0.003776	0.003949	0.004125	0.004305	0.004489	0.004676	NaN	NaN	NaN	NaN	NaN	NaN	NaN	NaN	NaN	NaN	NaN	NaN	NaN	NaN	NaN	NaN	NaN
179	-6.776e-21	3.427e-05	6.849e-05	0.0001016	0.0001314	0.0001586	0.0001854	0.0002087	0.0002287	0.0002439	0.0002608	0.0002866	0.0003232	0.0003681	0.0004155	0.0004651	0.0005166	0.0005678	0.0006207	0.0006708	0.0007195	0.000764	0.0007978	0.0008198	0.0008332	0.0008465	0.0008597	0.0008716	0.0008839	0.0008972	0.0009174	0.0009441	0.0009733	0.001007	0.001045	0.001085	0.001122	0.001155	0.001184	0.00121	0.001234	0.001252	0.001266	0.001281	0.001296	0.001314	0.001332	0.001354	0.00138
180	6.776e-21	-6.642e-05	-0.0001168	-0.0001528	-0.0001776	-0.0001892	-0.0001853	-0.0001678	-0.0001392	-0.0001014	-5.281e-05	8.584e-06	7.541e-05	0.0001385	0.0001983	0.000259	0.0003186	0.0003767	0.0004355	0.0004963	0.0005581	0.0006208	0.0006825	0.0007434	0.0008034	0.0008629	0.0009185	0.0009726	0.001025	0.00108	0.001141	0.001218	0.001315	0.00144	0.0016	0.001802	0.002051	0.002353	0.002712	0.003129	0.003596	0.004099	NaN	NaN	NaN	NaN	NaN	NaN	NaN
181	6.776e-21	-5.775e-05	-8.326e-05	-7.734e-05	-4.586e-05	1.059e-05	8.306e-05	0.0001736	0.0002901	0.0004358	0.0006169	0.0008356	0.001067	0.001296	0.001524	0.001756	0.001991	0.002232	0.002474	0.002715	NaN	NaN	NaN	NaN	NaN	NaN	NaN	NaN	NaN	NaN	NaN	NaN	NaN	NaN	NaN	NaN	NaN	NaN	NaN	NaN	NaN	NaN	NaN	NaN	NaN	NaN	NaN	NaN	NaN
182	0	2.23e-05	4.421e-05	6.633e-05	8.852e-05	0.0001119	0.000138	0.0001662	0.0001954	0.0002253	0.0002568	0.0002896	0.0003249	0.0003632	0.0004041	0.0004495	0.000498	0.0005485	0.000602	0.0006573	0.0007135	0.0007674	0.0008189	0.0008658	0.0009081	0.0009455	0.000976	0.001001	0.001021	0.001036	0.001048	0.001058	0.00107	0.001086	0.001107	0.001132	0.001163	0.001198	0.001234	0.001272	0.001308	0.001343	0.001376	0.001407	0.001433	0.001452	0.001463	0.001467	0.001467
183	0	-6.869e-05	-0.0001112	-0.0001292	-0.0001253	-0.0001006	-6.423e-05	-1.745e-05	4.381e-05	0.000121	0.0002162	0.0003306	0.0004496	0.0005568	0.0006527	0.0007404	0.0008184	0.0008909	0.0009589	0.001025	0.001088	0.001147	0.001202	0.001253	0.001304	0.001353	0.001398	0.00144	0.00148	0.001516	0.001547	0.001572	0.001592	0.001607	0.001619	0.001629	0.001635	0.001642	0.001648	0.001654	0.001659	0.001666	0.001675	0.001685	0.001694	0.001703	0.00171	0.001713	0.001711
184	0	4.729e-05	9.42e-05	0.0001412	0.00019	0.0002425	0.000301	0.0003643	0.0004279	0.000492	0.0005541	0.000616	0.0006784	0.0007442	0.0008134	0.0008854	0.0009584	0.001034	0.001113	0.0012	0.001293	0.001395	0.001506	0.001623	0.001743	0.001862	0.00198	0.002099	0.002216	0.002328	0.002434	0.002533	0.002623	0.002701	0.002769	0.002827	0.002878	0.002917	0.002941	0.00295	0.002943	0.002919	0.00288	0.002823	0.002751	0.002663	0.002559	0.002437	0.002305
185	-4.659e-21	1.833e-07	4.94e-06	1.519e-05	3.025e-05	5.276e-05	8.179e-05	0.0001184	0.0001625	0.0002143	0.0002736	0.0003379	0.0004025	0.0004673	0.0005333	0.0005998	0.0006636	0.0007247	0.0007816	0.0008365	0.0008897	0.0009437	0.001	0.00106	0.001122	0.001184	0.001246	0.001308	0.00137	0.001432	0.001491	0.001544	0.00159	0.001628	0.001657	0.001678	0.001692	0.001697	0.001699	0.001694	0.001686	0.001676	0.001666	0.001657	0.001648	0.001639	0.001631	0.001624	0.001621
186	-3.388e-21	-2.131e-05	-2.86e-05	-2.071e-05	1.35e-06	3.369e-05	7.558e-05	0.0001285	0.0001949	0.0002793	0.0003841	0.0005083	0.0006448	0.000788	0.0009405	0.001106	0.001286	0.001482	0.001693	0.001919	0.002161	0.002419	0.002694	0.002989	0.003301	0.003629	0.003966	0.004311	0.00466	0.005013	0.005361	NaN	NaN	NaN	NaN	NaN	NaN	NaN	NaN	NaN	NaN	NaN	NaN	NaN	NaN	NaN	NaN	NaN	NaN
187	-6.776e-21	-6.213e-05	-0.0001001	-0.0001088	-8.994e-05	-4.33e-05	3.423e-05	0.0001375	0.000268	0.0004284	0.000622	0.0008397	0.001069	0.001296	0.001522	0.00175	0.001977	0.002198	0.002422	0.002649	0.002878	0.003109	0.00335	0.003602	0.003871	0.004152	0.004445	0.004752	0.005072	0.005393	NaN	NaN	NaN	NaN	NaN	NaN	NaN	NaN	NaN	NaN	NaN	NaN	NaN	NaN	NaN	NaN	NaN	NaN	NaN
188	6.776e-21	-8.134e-05	-0.0001399	-0.0001755	-0.0001902	-0.0001838	-0.0001544	-0.0001058	-3.933e-05	4.683e-05	0.0001543	0.0002833	0.0004252	0.0005618	0.0006924	0.0008185	0.0009357	0.00104	0.001133	0.001214	0.00128	0.00133	0.001362	0.001375	0.001376	0.001362	0.001333	0.001294	0.001254	0.001213	0.001177	0.001148	0.001126	0.001116	0.001119	0.001133	0.001163	0.001208	0.001261	0.001316	0.001369	0.00142	0.00147	0.001519	0.001562	0.001599	0.001629	0.001646	0.001654
189	8.47e-22	-2.269e-06	8.287e-06	3.93e-05	8.923e-05	0.000153	0.0002326	0.0003298	0.000446	0.0005863	0.0007515	0.0009339	0.00113	0.001333	0.001542	0.00176	0.00199	0.002228	0.002475	0.00273	0.002989	0.00325	0.003515	0.003779	NaN	NaN	NaN	NaN	NaN	NaN	NaN	NaN	NaN	NaN	NaN	NaN	NaN	NaN	NaN	NaN	NaN	NaN	NaN	NaN	NaN	NaN	NaN	NaN	NaN
190	5.082e-21	-1.908e-05	-2.845e-05	-2.884e-05	-2.095e-05	-5.87e-06	1.298e-05	3.616e-05	6.547e-05	0.0001022	0.0001472	0.0002007	0.000255	0.0003076	0.0003602	0.0004142	0.0004699	0.0005289	0.0005908	0.0006563	0.0007252	0.0007968	0.0008709	0.000949	0.001029	0.001108	0.001185	0.001259	0.00133	0.001397	0.00146	0.001516	0.001566	0.001609	0.001643	0.001671	0.001694	0.001712	0.001722	0.001724	0.001719	0.001705	0.001685	0.001657	0.001625	0.001587	0.001543	0.001491	0.001434
191	-6.776e-21	0.0001379	0.0002966	0.0004947	0.0007483	0.001071	0.001478	0.001977	0.002567	0.003246	0.003998	0.004801	NaN	NaN	NaN	NaN	NaN	NaN	NaN	NaN	NaN	NaN	NaN	NaN	NaN	NaN	NaN	NaN	NaN	NaN	NaN	NaN	NaN	NaN	NaN	NaN	NaN	NaN	NaN	NaN	NaN	NaN	NaN	NaN	NaN	NaN	NaN	NaN	NaN
192	6.776e-21	5.014e-05	0.0001089	0.0001763	0.0002567	0.0003579	0.0004838	0.0006375	0.0008211	0.001029	0.001261	0.001517	0.001797	0.002098	0.00242	0.002763	0.003125	0.0035	0.003883	0.004271	0.004661	0.005046	NaN	NaN	NaN	NaN	NaN	NaN	NaN	NaN	NaN	NaN	NaN	NaN	NaN	NaN	NaN	NaN	NaN	NaN	NaN	NaN	NaN	NaN	NaN	NaN	NaN	NaN	NaN
193	9.529e-22	8.588e-06	2.674e-05	5.918e-05	0.0001048	0.0001634	0.0002377	0.0003296	0.0004406	0.0005741	0.0007286	0.0009007	0.001089	0.001291	0.001506	0.001738	0.001986	0.002247	0.002519	0.0028	0.003088	0.003382	0.00368	0.003974	NaN	NaN	NaN	NaN	NaN	NaN	NaN	NaN	NaN	NaN	NaN	NaN	NaN	NaN	NaN	NaN	NaN	NaN	NaN	NaN	NaN	NaN	NaN	NaN	NaN
194	-6.776e-21	5.078e-05	0.000104	0.0001609	0.000224	0.0002962	0.0003777	0.0004695	0.0005714	0.0006834	0.000805	0.0009373	0.001077	0.001226	0.001382	0.001544	0.001709	0.001876	0.002041	0.002206	0.002372	0.002541	0.002713	0.002892	0.003077	0.00327	0.003475	0.003693	0.00393	0.004191	0.004473	0.004768	0.005068	NaN	NaN	NaN	NaN	NaN	NaN	NaN	NaN	NaN	NaN	NaN	NaN	NaN	NaN	NaN	NaN
195	-1.694e-21	2.56e-05	5.12e-05	7.648e-05	0.0001011	0.0001258	0.0001525	0.0001811	0.0002075	0.0002312	0.0002519	0.0002709	0.0002869	0.0003021	0.0003168	0.0003322	0.0003477	0.0003627	0.0003767	0.0003928	0.0004115	0.000434	0.0004583	0.0004858	0.0005137	0.0005411	0.0005671	0.0005921	0.0006174	0.000644	0.0006704	0.0006957	0.0007184	0.0007398	0.0007584	0.0007755	0.0007929	0.0008095	0.0008248	0.000837	0.0008456	0.0008522	0.0008583	0.0008648	0.0008716	0.0008803	0.0008912	0.0009019	0.0009156
196	0	6.958e-05	0.0001411	0.0002169	0.0002979	0.0003847	0.0004802	0.0005855	0.0007004	0.0008266	0.0009653	0.001119	0.00129	0.001481	0.00169	0.001923	0.00218	0.00246	0.002762	0.003086	0.003431	0.003791	0.004159	0.004525	NaN	NaN	NaN	NaN	NaN	NaN	NaN	NaN	NaN	NaN	NaN	NaN	NaN	NaN	NaN	NaN	NaN	NaN	NaN	NaN	NaN	NaN	NaN	NaN	NaN
197	-1.694e-21	-4.257e-06	4.779e-06	2.899e-05	6.552e-05	0.0001115	0.0001679	0.000235	0.0003138	0.0004072	0.0005157	0.000635	0.0007561	0.0008727	0.0009856	0.001097	0.001207	0.001313	0.001413	0.001506	0.001588	0.001659	0.001717	0.001763	0.001797	0.001816	0.001819	0.001809	0.001789	0.001757	0.001719	0.001675	0.001627	0.001581	0.001537	0.001498	0.001467	0.001444	0.001425	0.001409	0.001394	0.00138	0.001369	0.001361	0.001353	0.001345	0.001336	0.001321	0.001303
198	3.388e-21	-4.94e-05	-8.221e-05	-9.397e-05	-8.716e-05	-6.159e-05	-2.024e-05	3.352e-05	0.0001014	0.0001837	0.0002814	0.0003878	0.0004942	0.000591	0.0006773	0.000756	0.0008243	0.0008849	0.0009412	0.0009933	0.001042	0.001088	0.001134	0.001179	0.001227	0.001277	0.001325	0.001375	0.001425	0.001473	0.001517	0.001558	0.001595	0.00163	0.001663	0.001693	0.001722	0.001754	0.001786	0.001821	0.001861	0.001909	0.001966	0.002033	0.002111	0.002198	0.002302	0.002417	0.002541
199	0	-1.735e-05	-3.004e-05	-3.983e-05	-4.768e-05	-5.22e-05	-5.034e-05	-4.022e-05	-2.115e-05	6.251e-06	4.399e-05	9.348e-05	0.0001537	0.0002229	0.0003034	0.0003969	0.0005005	0.0006101	0.0007222	0.0008336	0.0009432	0.001047	0.001144	0.001232	0.00131	0.001372	0.001419	0.001454	0.001479	0.001498	0.001511	0.001519	0.001525	0.001531	0.001537	0.001545	0.00156	0.00158	0.0016	0.001619	0.001635	0.001648	0.001662	0.001674	0.001684	0.001692	0.001697	0.001694	0.001685
200	-3.388e-21	2.698e-05	5.458e-05	8.352e-05	0.0001144	0.0001486	0.0001878	0.0002322	0.0002781	0.0003255	0.0003723	0.0004186	0.0004633	0.0005064	0.0005474	0.0005872	0.0006235	0.0006563	0.0006847	0.0007116	0.0007361	0.000762	0.0007876	0.0008137	0.0008408	0.0008694	0.0008969	0.0009243	0.0009522	0.0009815	0.001011	0.00104	0.001066	0.001088	0.001107	0.001121	0.001128	0.001131	0.001131	0.001125	0.001114	0.001098	0.001077	0.001055	0.001032	0.001008	0.000986	0.0009652	0.0009463
201	-2.711e-20	-0.0001563	-0.0002832	-0.0003829	-0.0004553	-0.0004947	-0.0004997	-0.000471	-0.0004106	-0.0003254	-0.0002158	-8.017e-05	6.866e-05	0.0002155	0.0003626	0.0005098	0.0006516	0.0007863	0.000915	0.001036	0.001151	0.001257	0.001353	0.001434	0.001505	0.001561	0.001604	0.00164	0.001671	0.001698	0.001724	0.001754	0.001791	0.001841	0.001906	0.001984	0.002075	0.002179	0.002292	0.002408	0.002528	0.002649	0.00277	0.002888	0.002997	0.003097	0.003186	0.003262	0.003324
202	6.776e-21	-8.739e-05	-0.0001508	-0.0001898	-0.000205	-0.0001985	-0.0001731	-0.0001355	-8.399e-05	-1.758e-05	6.448e-05	0.0001628	0.0002684	0.0003638	0.0004483	0.000524	0.0005899	0.0006484	0.0007082	0.0007712	0.0008398	0.0009156	0.0009992	0.001089	0.001192	0.001306	0.00143	0.001568	0.001718	0.001876	0.002041	0.00221	0.00238	0.002548	0.002716	0.00288	0.003038	0.003191	0.003335	0.003469	0.003591	0.003704	0.003805	0.003896	0.003976	0.004046	0.004105	0.004152	0.004188
203	5.082e-21	3.391e-05	6.665e-05	0.0001016	0.0001397	0.0001838	0.0002349	0.0002928	0.0003557	0.00042	0.0004829	0.0005376	0.0005837	0.0006242	0.0006574	0.0006837	0.0007013	0.0007098	0.0007098	0.0007021	0.0006888	0.0006738	0.0006644	0.0006606	0.0006604	0.0006649	0.0006726	0.0006841	0.0007005	0.0007221	0.0007482	0.0007771	0.0008067	0.0008326	0.0008567	0.0008792	0.0008998	0.0009194	0.0009388	0.0009539	0.0009634	0.000968	0.0009707	0.0009716	0.0009718	0.0009684	0.0009593	0.000944	0.0009232
204	3.388e-21	4.643e-05	9.327e-05	0.0001405	0.0001894	0.0002429	0.0003034	0.0003701	0.00044	0.00051	0.0005813	0.0006566	0.0007344	0.000817	0.0009048	0.0009951	0.001086	0.001175	0.001265	0.001355	0.001446	0.001536	0.001621	0.001701	0.001772	0.001832	0.001884	0.001929	0.001967	0.002	0.002028	0.002048	0.002065	0.002077	0.002086	0.002093	0.002099	0.002103	0.0021	0.002089	0.002066	0.002033	0.001992	0.00194	0.001883	0.001817	0.001745	0.001665	0.001582
205	-3.388e-21	-1.185e-05	-9.622e-06	7.399e-06	3.944e-05	8.944e-05	0.0001541	0.0002352	0.0003381	0.0004648	0.0006172	0.0007946	0.0009897	0.001197	0.001419	0.001658	0.001909	0.002176	0.002455	0.002745	0.003042	0.003343	0.003646	0.00395	0.004251	0.004545	0.004827	0.005092	0.005339	NaN	NaN	NaN	NaN	NaN	NaN	NaN	NaN	NaN	NaN	NaN	NaN	NaN	NaN	NaN	NaN	NaN	NaN	NaN	NaN
206	0	-5.084e-05	-8.934e-05	-0.0001146	-0.0001274	-0.0001284	-0.0001179	-9.821e-05	-7.019e-05	-3.281e-05	1.546e-05	7.52e-05	0.0001416	0.0002067	0.0002692	0.0003293	0.0003848	0.0004358	0.0004842	0.0005298	0.0005717	0.0006072	0.0006346	0.0006512	0.000659	0.0006569	0.0006442	0.0006247	0.000599	0.0005683	0.0005337	0.0004959	0.0004568	0.0004191	0.0003855	0.0003551	0.0003319	0.0003175	0.0003087	0.0003051	0.0003049	0.0003085	0.0003179	0.0003333	0.0003528	0.0003755	0.0004004	0.0004228	0.0004409
207	-2.711e-20	-5.436e-05	-9.098e-05	-0.0001108	-0.0001158	-0.0001058	-8.466e-05	-5.509e-05	-1.331e-05	4.155e-05	0.0001113	0.0001967	0.0002904	0.000379	0.0004638	0.0005478	0.000629	0.0007085	0.0007885	0.0008643	0.000934	0.000995	0.001046	0.001085	0.001115	0.001134	0.001138	0.001128	0.001107	0.001076	0.00104	0.001001	0.0009605	0.0009226	0.0008906	0.0008647	0.0008507	0.0008504	0.0008621	0.0008845	0.0009153	0.0009502	0.0009927	0.001044	0.001099	0.001156	0.001211	0.001258	0.001295
208	-1.355e-20	-0.0001421	-0.0002522	-0.000328	-0.0003722	-0.0003857	-0.0003722	-0.0003329	-0.0002752	-0.0001986	-0.0001005	2.009e-05	0.0001473	0.0002652	0.0003667	0.0004542	0.0005262	0.0005904	0.0006467	0.0006989	0.0007491	0.0007947	0.0008366	0.0008749	0.0009083	0.00094	0.0009653	0.0009857	0.0009978	0.001006	0.001011	0.001009	0.001002	0.0009874	0.0009659	0.0009396	0.0009112	0.0008885	0.0008714	0.0008628	0.0008571	0.0008561	0.000866	0.0008863	0.0009178	0.0009593	0.001008	0.001058	0.001104
209	-6.776e-21	-6.338e-05	-0.0001069	-0.0001314	-0.000139	-0.0001291	-0.0001025	-6.327e-05	-1.044e-05	5.732e-05	0.0001425	0.000247	0.0003635	0.0004774	0.0005883	0.0006965	0.0007998	0.0008973	0.0009929	0.001086	0.001176	0.001259	0.001334	0.001399	0.001457	0.001507	0.001549	0.001586	0.00162	0.001649	0.001676	0.001699	0.001719	0.001737	0.001753	0.001768	0.001783	0.001796	0.001807	0.001812	0.001811	0.001804	0.001789	0.001769	0.001743	0.001711	0.001675	0.001631	0.00158
210	6.776e-21	-4.335e-05	-6.743e-05	-7.041e-05	-5.669e-05	-2.441e-05	1.899e-05	7.403e-05	0.0001445	0.0002329	0.000343	0.0004748	0.0006155	0.0007577	0.000903	0.001057	0.001214	0.001378	0.001549	0.001734	0.001932	0.002143	0.002367	0.002605	0.002857	0.003121	0.00339	0.003669	0.003957	0.004248	NaN	NaN	NaN	NaN	NaN	NaN	NaN	NaN	NaN	NaN	NaN	NaN	NaN	NaN	NaN	NaN	NaN	NaN	NaN
211	2.033e-20	-6.791e-05	-0.0001049	-0.0001106	-8.739e-05	-3.862e-05	2.178e-05	9.327e-05	0.0001828	0.0002934	0.0004279	0.0005864	0.0007459	0.0008933	0.00103	0.001157	0.001278	0.0014	0.001527	0.00166	0.001802	0.001952	0.002108	0.002275	0.002455	0.002647	0.002848	0.003058	0.003276	0.003498	0.003722	0.003941	0.004153	0.004359	0.004557	0.004744	0.004915	NaN	NaN	NaN	NaN	NaN	NaN	NaN	NaN	NaN	NaN	NaN	NaN
212	-2.033e-20	-9.641e-05	-0.0001736	-0.0002309	-0.0002695	-0.0002878	-0.0002794	-0.000247	-0.0001997	-0.0001385	-6.118e-05	3.375e-05	0.0001381	0.000243	0.0003468	0.0004494	0.000548	0.0006387	0.0007266	0.0008189	0.0009167	0.00102	0.001127	0.001237	0.001349	0.001465	0.001584	0.001709	0.001845	0.001986	0.002131	0.00228	0.002429	0.00258	0.002732	0.002887	0.003042	0.003196	0.003349	0.003495	0.003634	NaN	NaN	NaN	NaN	NaN	NaN	NaN	NaN
213	0	3.606e-05	7.226e-05	0.0001098	0.0001484	0.0001881	0.0002318	0.000278	0.0003205	0.0003605	0.0003969	0.0004279	0.0004528	0.0004736	0.0004904	0.0005058	0.000519	0.0005291	0.0005385	0.0005527	0.0005708	0.0005942	0.0006252	0.0006625	0.0007034	0.0007461	0.0007864	0.0008251	0.0008641	0.0009019	0.0009362	0.000966	0.0009896	0.001005	0.001013	0.001017	0.001017	0.001016	0.001015	0.00101	0.0009997	0.0009856	0.0009699	0.0009529	0.0009351	0.0009181	0.0008995	0.0008785	0.0008556
214	4.066e-20	-0.0001588	-0.0002848	-0.000375	-0.0004332	-0.0004613	-0.0004508	-0.0004072	-0.0003452	-0.000264	-0.0001604	-3.339e-05	0.0001014	0.0002278	0.0003408	0.0004412	0.0005267	0.0005926	0.0006459	0.0006948	0.0007398	0.0007786	0.0008079	0.0008261	0.0008326	0.0008282	0.0008131	0.0007929	0.0007723	0.0007513	0.0007284	0.0007032	0.0006775	0.0006552	0.0006364	0.0006221	0.0006143	0.0006121	0.000611	0.0006082	0.0006014	0.0005926	0.000584	0.0005751	0.0005633	0.0005499	0.0005343	0.0005152	0.000495
215	-6.776e-21	4.723e-05	9.582e-05	0.0001452	0.0001968	0.0002514	0.0003139	0.0003831	0.0004529	0.0005254	0.0005993	0.0006771	0.0007573	0.0008407	0.0009285	0.001021	0.001116	0.001211	0.001306	0.001406	0.001507	0.001612	0.001717	0.001821	0.001922	0.002019	0.002111	0.002198	0.002282	0.002361	0.002436	0.002505	0.002568	0.002624	0.002675	0.00272	0.002758	0.002787	0.002811	0.002825	0.00283	0.002828	0.002817	0.002798	0.002775	0.002747	0.002717	0.002687	0.002661
216	3.388e-21	-4.552e-05	-6.334e-05	-5.496e-05	-2.407e-05	2.413e-05	8.576e-05	0.0001629	0.0002606	0.0003818	0.000529	0.0007025	0.0008793	0.001048	0.00121	0.001368	0.001523	0.001674	0.001814	0.001938	0.002048	0.002142	0.002219	0.002286	0.002341	0.002382	0.002408	0.002418	0.002416	0.002408	0.002401	0.002392	0.002383	0.002375	0.002368	0.002364	0.002365	0.002372	0.002386	0.002405	0.002424	0.002437	0.002444	0.002442	0.002433	0.002412	0.002375	0.002325	0.002256
217	0	6.01e-06	1.206e-05	1.707e-05	2.141e-05	2.389e-05	2.815e-05	3.502e-05	3.959e-05	4.673e-05	5.595e-05	6.961e-05	8.914e-05	0.0001149	0.0001486	0.0001919	0.0002453	0.0003055	0.0003707	0.0004448	0.0005226	0.0006061	0.0006918	0.0007761	0.0008576	0.0009346	0.001001	0.001054	0.001093	0.001121	0.001137	0.001144	0.001137	0.001119	0.001094	0.001063	0.001027	0.0009916	0.0009625	0.0009418	0.0009259	0.0009144	0.0009052	0.0009014	0.0009027	0.0009056	0.0009102	0.0009146	0.0009156
218	-3.388e-21	4.774e-05	9.458e-05	0.0001396	0.0001836	0.0002259	0.0002699	0.0003134	0.0003483	0.0003778	0.0004011	0.000421	0.0004376	0.0004524	0.0004652	0.0004767	0.0004867	0.0004972	0.0005108	0.0005322	0.0005568	0.0005875	0.0006227	0.000662	0.0007051	0.0007521	0.0007985	0.0008427	0.0008806	0.0009124	0.0009373	0.0009602	0.0009751	0.0009811	0.000979	0.0009678	0.0009474	0.0009218	0.0008939	0.0008668	0.0008396	0.0008124	0.0007804	0.0007491	0.0007205	0.0006929	0.000667	0.0006426	0.0006192
219	0	-1.564e-05	-2.108e-05	-1.614e-05	-1.309e-06	2.294e-05	5.38e-05	9.139e-05	0.0001374	0.0001928	0.0002585	0.0003344	0.0004124	0.0004875	0.0005596	0.0006282	0.0006922	0.0007527	0.0008106	0.0008662	0.0009195	0.0009707	0.001019	0.001067	0.001117	0.001168	0.001223	0.001284	0.001351	0.001423	0.0015	0.001582	0.001669	0.001764	0.001868	0.001979	0.002102	0.002238	0.002387	0.00255	0.002733	0.002939	0.003172	0.003432	0.003717	0.004023	0.004349	NaN	NaN
220	-2.711e-20	-8.115e-05	-0.0001386	-0.0001795	-0.000206	-0.0002254	-0.0002312	-0.0002252	-0.0002109	-0.0001738	-0.0001202	-4.54e-05	3.636e-05	0.000115	0.000195	0.0002811	0.0003763	0.0004717	0.0005708	0.0006697	0.0007506	0.000819	0.0008762	0.0009277	0.0009694	0.0009972	0.001007	0.0009952	0.0009733	0.0009388	0.0009031	0.0008761	0.00086	0.0008471	0.0008311	0.0008144	0.000804	0.0008071	0.0008292	0.0008557	0.000886	0.0009094	0.0009254	0.0009288	0.0009272	0.0009305	0.0009405	0.000946	0.0009384
221	5.082e-21	-1.266e-05	-1.41e-05	-2.117e-06	2.678e-05	7.355e-05	0.0001346	0.0002105	0.0003052	0.0004204	0.000553	0.0007029	0.0008644	0.001033	0.001208	0.001392	0.001584	0.001792	0.002018	0.002266	0.00254	0.002845	0.003182	0.003555	0.003966	0.004414	0.004891	0.00539	0.005897	NaN	NaN	NaN	NaN	NaN	NaN	NaN	NaN	NaN	NaN	NaN	NaN	NaN	NaN	NaN	NaN	NaN	NaN	NaN	NaN
222	-1.694e-21	2.033e-05	4.06e-05	6.047e-05	8.073e-05	0.0001014	0.0001237	0.0001465	0.0001684	0.0001907	0.0002131	0.0002371	0.0002633	0.0002922	0.000324	0.0003584	0.0003952	0.0004332	0.0004738	0.0005169	0.0005602	0.0006011	0.0006392	0.0006722	0.0006991	0.0007192	0.0007324	0.0007391	0.0007411	0.0007392	0.0007341	0.0007279	0.000724	0.0007201	0.0007192	0.0007228	0.0007309	0.0007435	0.0007599	0.0007769	0.0007925	0.0008051	0.0008145	0.000819	0.0008216	0.000821	0.0008152	0.0008048	0.000789
223	-3.388e-21	5.043e-05	0.0001031	0.0001589	0.0002191	0.0002863	0.0003642	0.0004531	0.0005494	0.0006521	0.0007621	0.0008813	0.001007	0.00114	0.001279	0.001424	0.001572	0.001722	0.001872	0.002025	0.002184	0.00235	0.002522	0.002706	0.002904	0.003119	0.003355	0.003614	0.003901	0.004218	0.004561	0.004924	0.005299	NaN	NaN	NaN	NaN	NaN	NaN	NaN	NaN	NaN	NaN	NaN	NaN	NaN	NaN	NaN	NaN
224	-1.906e-21	6.882e-06	2.308e-05	5.026e-05	8.554e-05	0.0001287	0.0001806	0.0002416	0.0003122	0.0003932	0.0004806	0.0005731	0.0006666	0.0007565	0.0008414	0.0009253	0.001007	0.001086	0.001161	0.001231	0.001296	0.001359	0.001421	0.001478	0.001532	0.001583	0.001633	0.001683	0.001734	0.001789	0.001849	0.001917	0.001995	0.002088	0.002202	0.002338	0.002502	0.002693	0.002914	0.003164	0.003442	0.003746	0.004072	0.004415	NaN	NaN	NaN	NaN	NaN
225	6.776e-21	8.068e-05	0.0001595	0.0002355	0.0003111	0.000387	0.0004671	0.0005469	0.00062	0.0006867	0.0007436	0.0007951	0.0008429	0.0008903	0.0009378	0.0009839	0.001028	0.001071	0.001118	0.001172	0.001233	0.001306	0.001383	0.001466	0.001552	0.001641	0.001729	0.00182	0.001909	0.001995	0.002078	0.002157	0.002228	0.002296	0.002357	0.002412	0.002462	0.002512	0.00256	0.002613	0.002676	0.002753	0.002855	0.002993	0.003168	0.003388	0.003657	0.003972	0.004328
226	3.388e-21	-2.742e-05	-3.227e-05	-1.563e-05	2.37e-05	7.344e-05	0.0001314	0.0001986	0.0002775	0.0003783	0.0004983	0.0006346	0.0007734	0.0009085	0.001043	0.001174	0.001306	0.001445	0.001588	0.00173	0.001862	0.001989	0.002107	0.002215	0.002306	0.002381	0.002447	0.002506	0.002546	0.002578	0.002603	0.002628	0.002649	0.002668	0.00269	0.00272	0.002755	0.002785	0.002805	0.002821	0.002825	0.002814	0.002788	0.002753	0.002714	0.002664	0.0026	0.002527	0.002455
227	-6.776e-21	9.093e-05	0.0001805	0.0002672	0.0003504	0.0004304	0.0005122	0.0005927	0.0006623	0.000721	0.0007689	0.0008072	0.0008366	0.0008625	0.0008886	0.0009182	0.0009531	0.0009941	0.001044	0.001107	0.001183	0.001273	0.001374	0.001484	0.001598	0.001712	0.00182	0.00192	0.002011	0.002089	0.002154	0.002205	0.002241	0.00226	0.002264	0.002253	0.002229	0.002195	0.002152	0.002099	0.002042	0.001986	0.001931	0.00188	0.001834	0.001796	0.001769	0.001753	0.001747
228	-6.776e-21	8.633e-05	0.0001693	0.000246	0.0003172	0.000384	0.0004528	0.0005207	0.0005795	0.0006337	0.0006848	0.0007447	0.0008145	0.0009059	0.001019	0.00115	0.001299	0.001463	0.001641	0.001833	0.002035	0.002245	0.002447	0.002639	0.002807	0.002952	0.003076	0.003177	0.003255	0.003318	0.003369	0.003404	0.003422	0.003432	0.003433	0.003431	0.003424	0.003406	0.003376	0.003329	0.003262	0.003176	0.003078	0.002975	0.002866	0.002751	0.002634	0.002514	0.0024
229	-6.776e-21	5.47e-05	0.0001085	0.0001606	0.0002108	0.0002618	0.0003179	0.0003771	0.0004335	0.0004838	0.0005302	0.0005775	0.0006289	0.0006848	0.0007438	0.0008062	0.0008689	0.0009307	0.0009942	0.001064	0.001144	0.001232	0.001325	0.001419	0.001515	0.001616	0.001722	0.001836	0.00196	0.002091	0.002226	0.002359	0.002489	0.002617	0.002744	0.002866	0.002979	0.003078	0.003158	0.003217	0.003254	0.003275	0.003284	0.003277	0.003254	0.003216	0.003162	0.003096	0.003016
230	0	2.517e-05	5.039e-05	7.567e-05	0.0001016	0.0001291	0.0001607	0.0001962	0.0002331	0.000272	0.0003132	0.0003583	0.0004061	0.0004587	0.0005151	0.0005758	0.0006384	0.0007011	0.0007626	0.000823	0.0008806	0.0009347	0.0009836	0.001029	0.001069	0.001103	0.001131	0.001155	0.001176	0.001197	0.00122	0.001246	0.001275	0.001305	0.001336	0.001366	0.001396	0.001426	0.001452	0.001473	0.001488	0.001494	0.001492	0.001483	0.001469	0.001452	0.001431	0.001406	0.001378
231	0	-0.0001177	-0.000213	-0.0002896	-0.0003435	-0.0003745	-0.000381	-0.000363	-0.0003204	-0.0002518	-0.0001645	-5.403e-05	6.956e-05	0.0001982	0.0003339	0.0004768	0.0006237	0.0007733	0.0009244	0.001075	0.001222	0.001373	0.001523	0.001672	0.001813	0.001946	0.002071	0.002193	0.00231	0.002423	0.002535	0.002645	0.00275	0.002844	0.002927	0.003002	0.003071	0.003126	0.003164	0.003182	0.003181	0.003157	0.003112	0.00305	0.002978	0.002895	0.002801	0.002694	0.002579
232	0	-3.218e-06	-1.168e-06	5.554e-06	1.833e-05	3.838e-05	6.538e-05	0.0001003	0.0001451	0.0002	0.0002668	0.0003469	0.0004353	0.000531	0.0006351	0.000746	0.0008627	0.0009847	0.001111	0.001241	0.001373	0.001506	0.001636	0.001766	0.001893	0.002013	0.002128	0.002236	0.002338	0.002431	0.002516	0.002589	0.002654	0.002708	0.002753	0.002791	0.002824	0.002851	0.002867	0.002872	0.002869	0.002853	0.002828	0.002794	0.002751	0.002696	0.002626	0.00254	0.00244
233	-6.776e-21	8.193e-05	0.0001632	0.0002423	0.0003194	0.0003978	0.0004698	0.0005333	0.0005926	0.0006442	0.0006884	0.0007301	0.0007731	0.0008167	0.0008614	0.0009074	0.0009515	0.0009987	0.001052	0.001111	0.001177	0.001253	0.001333	0.001411	0.001488	0.001566	0.001643	0.001724	0.001805	0.001885	0.001965	0.002042	0.002114	0.002188	0.002266	0.002348	0.002433	0.002518	0.0026	0.002683	0.002765	0.002847	0.002933	0.003022	0.003114	0.003207	0.003299	0.003392	0.00349
234	1.694e-21	-1.066e-05	-1.633e-05	-1.631e-05	-1.122e-05	-1.136e-06	1.417e-05	3.556e-05	6.494e-05	0.0001036	0.0001513	0.0002086	0.0002708	0.0003371	0.0004055	0.0004762	0.000548	0.0006171	0.0006809	0.0007362	0.0007802	0.0008155	0.0008401	0.0008559	0.0008613	0.0008582	0.0008462	0.0008271	0.0008053	0.0007837	0.0007654	0.000753	0.0007432	0.0007383	0.0007374	0.000741	0.0007489	0.0007609	0.0007743	0.0007869	0.0007963	0.0008012	0.0008015	0.0007996	0.0007936	0.0007839	0.0007704	0.0007511	0.0007267
235	5.421e-20	-0.0006011	-0.001121	-0.001559	-0.001916	-0.002187	-0.002376	-0.002478	-0.002492	-0.002423	-0.002274	-0.00205	-0.001796	-0.00155	-0.001312	-0.001083	-0.0008687	-0.0006711	-0.0004993	-0.0003552	-0.0002349	-0.0001346	-5.009e-05	2.228e-05	8.083e-05	0.000124	0.0001543	0.000177	0.0001969	0.0002192	0.0002469	0.0002787	0.0003129	0.0003454	0.0003762	0.0004061	0.0004365	0.0004666	0.0004933	0.0005124	0.0005238	0.0005263	0.0005215	0.0005106	0.0004976	0.0004805	0.00046	0.0004353	0.0004077
236	-3.388e-21	3.073e-05	6.151e-05	9.251e-05	0.0001252	0.0001605	0.0002012	0.0002466	0.0002945	0.0003454	0.0003988	0.000457	0.0005206	0.0005908	0.0006665	0.0007469	0.0008311	0.0009174	0.001007	0.0011	0.001197	0.001299	0.001407	0.00152	0.001638	0.001763	0.001893	0.002031	0.002179	0.002337	0.002506	0.002683	0.002865	0.003051	0.003239	0.003427	0.003614	0.0038	0.003978	0.004146	0.004298	0.004435	0.00456	0.004672	NaN	NaN	NaN	NaN	NaN
237	1.694e-21	-1.625e-05	-2.052e-05	-1.07e-05	1.373e-05	4.924e-05	9.402e-05	0.0001494	0.000218	0.000302	0.0004009	0.0005114	0.0006241	0.0007345	0.0008431	0.0009497	0.001055	0.00116	0.001262	0.001359	0.001452	0.001546	0.001643	0.001745	0.001852	0.001961	0.002071	0.002182	0.002296	0.002413	0.002536	0.002661	0.002785	0.002905	0.00302	0.003131	0.003243	0.003354	0.003462	0.003562	0.003653	NaN	NaN	NaN	NaN	NaN	NaN	NaN	NaN
238	-6.776e-21	5.197e-05	0.0001048	0.0001598	0.0002206	0.0002896	0.0003726	0.0004696	0.0005772	0.0006966	0.0008298	0.0009798	0.001148	0.001337	0.001548	0.001774	0.002015	0.002265	0.002525	0.002795	0.003073	0.003357	0.003641	0.003923	0.004196	0.004454	0.004698	0.004924	NaN	NaN	NaN	NaN	NaN	NaN	NaN	NaN	NaN	NaN	NaN	NaN	NaN	NaN	NaN	NaN	NaN	NaN	NaN	NaN	NaN
239	-1.355e-20	-0.0001075	-0.0001956	-0.0002661	-0.0003146	-0.0003462	-0.00036	-0.0003543	-0.0003279	-0.0002792	-0.0002159	-0.0001371	-5.128e-05	3.199e-05	0.0001144	0.0001956	0.0002828	0.0003734	0.0004636	0.00055	0.0006318	0.0007121	0.0007912	0.0008662	0.0009378	0.001005	0.001068	0.00112	0.001163	0.001199	0.00123	0.001256	0.001279	0.001297	0.001311	0.001319	0.001323	0.001314	0.0013	0.001277	0.001248	0.001213	0.001175	0.001134	0.001091	0.001047	0.001006	0.0009664	0.0009378
240	6.776e-21	-9.026e-05	-0.0001634	-0.0002237	-0.0002672	-0.0002936	-0.0003011	-0.0002901	-0.0002585	-0.0002032	-0.0001334	-4.533e-05	5.322e-05	0.0001544	0.0002603	0.0003719	0.0004862	0.0005981	0.0007087	0.0008168	0.0009165	0.001014	0.001106	0.001189	0.001263	0.001331	0.001394	0.001451	0.001508	0.001561	0.001608	0.001656	0.001702	0.001751	0.001801	0.001853	0.0019	0.001934	0.00196	0.001976	0.001985	0.001989	0.001985	0.001973	0.001952	0.001924	0.00189	0.001853	0.001826
241	6.776e-21	-0.0001207	-0.0002254	-0.0003125	-0.0003788	-0.0004213	-0.0004392	-0.0004323	-0.0003997	-0.000349	-0.0002847	-0.0002062	-0.0001257	-4.954e-05	1.993e-05	8.208e-05	0.0001352	0.0001774	0.0002053	0.000213	0.0002097	0.0002011	0.0001866	0.0001702	0.0001515	0.0001326	0.0001132	9.769e-05	8.829e-05	9.041e-05	0.0001116	0.0001459	0.0001879	0.0002357	0.0002873	0.0003416	0.0003989	0.0004573	0.0005106	0.0005564	0.0005899	0.0006062	0.0006084	0.000599	0.0005787	0.0005482	0.0005095	0.00046	0.0004026
242	-3.388e-21	3.466e-05	6.586e-05	8.875e-05	0.0001036	0.0001168	0.0001272	0.0001375	0.0001488	0.0001561	0.0001557	0.0001565	0.0001613	0.0001787	0.0002123	0.0002622	0.0003199	0.0003924	0.0004716	0.0005554	0.0006482	0.00076	0.0008822	0.001011	0.00114	0.001268	0.001394	0.001526	0.001652	0.001778	0.001903	0.00202	0.002124	0.00222	0.002308	0.002389	0.002459	0.002515	0.00255	0.002573	0.002581	0.002575	0.002562	0.002537	0.002496	0.002438	0.002361	0.002266	0.002154
243	-4.066e-20	-0.0001359	-0.0002311	-0.0002811	-0.0002902	-0.0002648	-0.0002055	-0.0001265	-2.563e-05	9.905e-05	0.0002521	0.0004297	0.0006129	0.0007738	0.0009025	0.0009943	0.001056	0.001085	0.001105	0.001111	0.001107	0.001096	0.001087	0.001088	0.001097	0.001122	0.001177	0.001259	0.001369	0.001495	0.001639	0.001795	0.001952	0.002094	0.002213	0.002315	0.002398	0.002446	0.002461	0.002441	0.002398	0.002327	0.002236	0.002144	0.002064	0.002006	0.001974	0.001974	0.00201
244	6.776e-21	9.327e-05	0.0001984	0.0003174	0.0004504	0.0006026	0.0007787	0.000978	0.001198	0.001434	0.00169	0.001965	0.002253	0.002547	0.002844	0.003145	0.003445	0.003739	0.004024	0.0043	0.004564	NaN	NaN	NaN	NaN	NaN	NaN	NaN	NaN	NaN	NaN	NaN	NaN	NaN	NaN	NaN	NaN	NaN	NaN	NaN	NaN	NaN	NaN	NaN	NaN	NaN	NaN	NaN	NaN
245	-6.776e-21	8.554e-05	0.0001767	0.0002756	0.0003837	0.0005055	0.0006473	0.0008095	0.0009858	0.001174	0.001375	0.001588	0.001812	0.002039	0.002269	0.002503	0.002737	0.002968	0.003193	0.003414	0.003633	0.003842	0.004041	0.004228	0.004406	0.004573	0.004727	0.004867	0.004991	0.005099	0.005189	0.005257	0.005309	0.005339	0.005349	0.005335	0.005296	0.005229	0.005135	0.005017	0.004874	0.004706	0.004512	0.004292	0.004055	0.003799	0.003528	0.003246	0.002957
246	3.388e-21	2.652e-05	5.651e-05	8.891e-05	0.000125	0.0001657	0.0002123	0.0002673	0.000327	0.0003898	0.0004601	0.0005387	0.0006222	0.0007113	0.000811	0.0009166	0.001031	0.001159	0.001298	0.001451	0.001618	0.001797	0.00199	0.0022	0.002424	0.002657	0.002906	0.003167	0.003437	0.003714	0.003997	0.004282	0.004568	NaN	NaN	NaN	NaN	NaN	NaN	NaN	NaN	NaN	NaN	NaN	NaN	NaN	NaN	NaN	NaN
247	-2.711e-20	0.0001106	0.0002244	0.000338	0.0004468	0.0005524	0.0006593	0.0007619	0.0008516	0.0009271	0.0009967	0.001066	0.001131	0.001184	0.001229	0.001269	0.001302	0.001329	0.001352	0.001377	0.001408	0.001436	0.001456	0.00148	0.001513	0.001551	0.001593	0.001641	0.00169	0.001743	0.001798	0.001846	0.001894	0.00194	0.001978	0.002005	0.002022	0.002023	0.002011	0.001989	0.001959	0.001923	0.001889	0.001857	0.00183	0.001813	0.001806	0.001815	0.001846
248	-1.355e-20	0.0001604	0.0003247	0.0004929	0.000661	0.0008327	0.001018	0.001212	0.0014	0.001576	0.001756	0.001946	0.00215	0.002359	0.002571	0.00279	0.003017	0.003248	0.003485	0.003737	0.004012	0.004295	0.004577	0.004853	0.005127	NaN	NaN	NaN	NaN	NaN	NaN	NaN	NaN	NaN	NaN	NaN	NaN	NaN	NaN	NaN	NaN	NaN	NaN	NaN	NaN	NaN	NaN	NaN	NaN
249	-4.066e-20	-0.0001105	-0.0001863	-0.0002348	-0.0002597	-0.000264	-0.000245	-0.0002043	-0.0001504	-8.184e-05	3.658e-06	0.0001086	0.0002161	0.0003032	0.0003764	0.000437	0.0004854	0.0005226	0.0005494	0.0005709	0.0005879	0.0005989	0.0006058	0.0006106	0.0006157	0.0006175	0.0006192	0.0006212	0.000625	0.0006321	0.0006419	0.0006538	0.0006705	0.0006897	0.0007099	0.0007347	0.000766	0.0007987	0.0008343	0.0008704	0.000904	0.0009348	0.0009624	0.0009841	0.001001	0.001016	0.001023	0.001022	0.001018
250	0	-3.615e-05	-6.414e-05	-8.253e-05	-9.164e-05	-9.286e-05	-8.51e-05	-6.743e-05	-4.261e-05	-9.473e-06	3.305e-05	8.604e-05	0.0001458	0.0002084	0.0002705	0.0003319	0.0003933	0.0004556	0.0005166	0.0005786	0.0006411	0.0007031	0.0007638	0.0008235	0.0008824	0.0009421	0.001004	0.001069	0.001137	0.001207	0.00128	0.001354	0.00143	0.001507	0.001583	0.001657	0.001727	0.001792	0.00185	0.0019	0.00194	0.001971	0.001993	0.002006	0.002011	0.002011	0.002005	0.001995	0.001981
251	3.388e-21	-1.123e-05	-1.561e-05	-9.528e-06	9.139e-06	3.453e-05	6.67e-05	0.0001065	0.0001551	0.0002163	0.0002895	0.0003723	0.0004609	0.000549	0.0006335	0.0007139	0.0007908	0.0008639	0.0009314	0.0009909	0.001042	0.001084	0.001115	0.001139	0.001159	0.001178	0.001192	0.001207	0.001223	0.00124	0.001261	0.001283	0.001309	0.00134	0.00137	0.001395	0.001416	0.001432	0.00144	0.001438	0.001425	0.001402	0.001371	0.00133	0.001279	0.001224	0.001169	0.001115	0.001062
252	-3.388e-21	-3.494e-05	-4.723e-05	-3.901e-05	-1.166e-05	3.21e-05	8.408e-05	0.0001452	0.0002202	0.0003108	0.0004164	0.0005337	0.0006479	0.0007474	0.0008362	0.0009158	0.0009866	0.001053	0.001113	0.001165	0.001207	0.001242	0.001271	0.001297	0.001322	0.001344	0.001366	0.001387	0.001409	0.001434	0.001465	0.0015	0.00154	0.001583	0.001633	0.001687	0.001748	0.001813	0.001886	0.001966	0.002054	0.00215	0.002261	0.002394	0.00255	0.002729	0.002934	0.003162	0.003413
253	-3.388e-21	-2.733e-05	-3.103e-05	-9.882e-06	3.304e-05	8.968e-05	0.0001593	0.0002427	0.0003412	0.0004589	0.0005987	0.000753	0.0009082	0.001051	0.001183	0.001306	0.001422	0.001532	0.001636	0.001733	0.001826	0.001914	0.002001	0.002089	0.002182	0.002281	0.002388	0.002502	0.002624	0.002753	0.002889	0.003031	0.003179	0.003333	0.003492	0.003651	0.003807	0.003959	0.004109	0.004255	0.004392	0.004521	0.004642	0.004751	0.004848	0.004933	0.00501	0.005078	NaN
254	-3.388e-21	-2.902e-05	-4.403e-05	-4.667e-05	-4.002e-05	-2.523e-05	-6.72e-06	1.609e-05	4.634e-05	8.43e-05	0.0001317	0.0001916	0.0002531	0.0003098	0.0003623	0.0004138	0.0004651	0.0005164	0.000566	0.0006121	0.0006565	0.0006977	0.0007307	0.0007589	0.0007826	0.0008015	0.0008146	0.000822	0.0008271	0.0008327	0.0008416	0.00085	0.0008602	0.0008779	0.0009021	0.0009328	0.0009702	0.001012	0.001057	0.001103	0.001146	0.001182	0.001217	0.001247	0.001267	0.001277	0.001277	0.001269	0.001254
255	0	2.203e-05	4.468e-05	6.776e-05	9.179e-05	0.0001171	0.0001447	0.0001737	0.0002038	0.000235	0.0002673	0.000305	0.0003472	0.0003923	0.000437	0.0004804	0.000521	0.000557	0.0005871	0.0006114	0.00063	0.000642	0.0006443	0.0006384	0.0006262	0.0006111	0.0005939	0.0005776	0.0005653	0.0005594	0.0005609	0.000569	0.0005857	0.0006119	0.0006464	0.0006884	0.0007353	0.0007862	0.0008358	0.0008828	0.0009262	0.0009638	0.0009962	0.001021	0.001038	0.001047	0.001047	0.001041	0.001027
256	0	-2.222e-05	-3.002e-05	-2.205e-05	6.05e-07	3.476e-05	7.927e-05	0.0001351	0.0002051	0.0002926	0.0004003	0.0005272	0.0006624	0.0007998	0.0009404	0.001085	0.001232	0.00138	0.001528	0.001673	0.001813	0.001944	0.002063	0.002174	0.002276	0.002365	0.00244	0.002504	0.002559	0.002608	0.002654	0.002699	0.002747	0.002804	0.002871	0.002949	0.003044	0.003156	0.003284	0.003424	0.003573	NaN	NaN	NaN	NaN	NaN	NaN	NaN	NaN
257	-4.235e-22	-2.64e-06	5.403e-06	2.337e-05	4.418e-05	6.664e-05	9.114e-05	0.0001178	0.0001469	0.0001784	0.0002131	0.0002494	0.0002815	0.0003027	0.0003139	0.000326	0.0003411	0.0003589	0.0003792	0.0004011	0.0004248	0.0004487	0.000474	0.0005014	0.000534	0.0005721	0.0006087	0.0006409	0.0006689	0.0006931	0.0007144	0.0007355	0.0007588	0.0007858	0.000814	0.0008421	0.0008691	0.0008972	0.000928	0.0009603	0.0009916	0.001022	0.001047	0.001066	0.001077	0.001082	0.00108	0.001074	0.001062
258	1.694e-21	2.064e-05	4.292e-05	6.619e-05	9.185e-05	0.0001214	0.0001568	0.0001983	0.0002429	0.0002896	0.0003378	0.0003899	0.0004435	0.0004961	0.0005476	0.000596	0.0006385	0.0006738	0.0007007	0.0007212	0.0007366	0.0007463	0.0007466	0.0007404	0.0007304	0.0007167	0.0007009	0.0006852	0.0006703	0.000657	0.0006448	0.0006326	0.0006231	0.0006191	0.0006194	0.0006232	0.0006303	0.000639	0.0006477	0.000658	0.0006703	0.0006836	0.0006992	0.0007141	0.000726	0.0007352	0.0007398	0.0007409	0.0007401
259	-6.776e-21	3.6e-05	7.25e-05	0.0001099	0.0001483	0.0001883	0.0002293	0.0002695	0.0003094	0.0003486	0.0003878	0.0004285	0.0004701	0.0005123	0.0005526	0.0005917	0.0006275	0.0006598	0.00069	0.0007185	0.0007461	0.0007715	0.0007932	0.0008118	0.0008277	0.0008436	0.0008585	0.0008754	0.0008947	0.0009164	0.0009401	0.0009647	0.0009926	0.001024	0.001059	0.001098	0.001137	0.001176	0.001213	0.001248	0.001281	0.001311	0.001338	0.001359	0.001373	0.00138	0.001378	0.00137	0.001357
260	9e-22	3.047e-06	1.207e-05	2.604e-05	4.397e-05	6.663e-05	9.392e-05	0.0001263	0.0001642	0.0002071	0.0002548	0.0003094	0.0003672	0.000424	0.0004795	0.0005346	0.0005888	0.0006423	0.0006938	0.0007425	0.000789	0.0008324	0.0008705	0.0009045	0.0009355	0.0009646	0.0009934	0.001022	0.001052	0.001085	0.001123	0.001165	0.001213	0.001269	0.001332	0.001403	0.001479	0.001557	0.001637	0.001716	0.001791	0.001862	0.001932	0.002001	0.00207	0.002143	0.002226	0.002327	0.002454
261	3.388e-21	4.683e-05	9.347e-05	0.0001387	0.0001815	0.0002242	0.0002679	0.0003118	0.0003514	0.0003822	0.000405	0.0004239	0.0004386	0.0004515	0.0004624	0.0004736	0.0004848	0.0004991	0.0005169	0.0005405	0.0005733	0.0006139	0.000658	0.0007047	0.0007506	0.0007966	0.0008403	0.0008817	0.0009181	0.000949	0.0009736	0.0009908	0.001001	0.001008	0.00101	0.001011	0.001009	0.001005	0.0009989	0.0009926	0.0009872	0.0009844	0.0009859	0.0009923	0.001003	0.001019	0.00104	0.001067	0.0011
262	6.776e-21	0.0001132	0.0002272	0.0003383	0.0004461	0.0005518	0.0006587	0.0007603	0.0008412	0.0009008	0.0009395	0.000965	0.0009808	0.0009823	0.0009718	0.0009506	0.0009169	0.0008816	0.0008541	0.0008427	0.0008475	0.0008675	0.0008958	0.0009279	0.000966	0.001008	0.001053	0.001101	0.001143	0.001174	0.001193	0.0012	0.001194	0.001181	0.001163	0.001142	0.001119	0.001092	0.001061	0.001029	0.0009979	0.0009693	0.0009468	0.0009295	0.0009129	0.0008954	0.0008773	0.0008577	0.0008408
263	-8.47e-22	1.551e-05	3.172e-05	4.846e-05	6.655e-05	8.672e-05	0.0001102	0.0001378	0.0001688	0.0002018	0.0002359	0.0002741	0.0003142	0.0003569	0.0004011	0.0004464	0.0004927	0.0005389	0.000583	0.0006246	0.0006643	0.0007023	0.0007349	0.0007644	0.0007897	0.000812	0.0008305	0.0008462	0.0008598	0.000872	0.0008839	0.0008957	0.0009079	0.0009229	0.0009399	0.000959	0.0009794	0.001002	0.001025	0.001049	0.001073	0.001098	0.001122	0.001145	0.001165	0.001181	0.001193	0.001201	0.001205
264	0	4.374e-05	8.612e-05	0.0001275	0.0001706	0.000215	0.0002642	0.0003159	0.0003606	0.0003996	0.0004342	0.0004656	0.000496	0.0005265	0.0005528	0.0005685	0.0005712	0.0005616	0.000541	0.0005225	0.0005073	0.0004935	0.000484	0.000475	0.0004665	0.0004621	0.0004654	0.0004785	0.0004996	0.000532	0.0005606	0.0005837	0.0006047	0.0006205	0.0006354	0.0006482	0.0006565	0.0006596	0.0006573	0.0006504	0.0006344	0.0006231	0.0006157	0.0006092	0.0006046	0.0005998	0.0005956	0.0005944	0.0005957
265	-6.776e-21	6.23e-05	0.0001246	0.0001865	0.0002497	0.0003141	0.0003841	0.0004575	0.0005264	0.0005938	0.0006589	0.0007243	0.0007932	0.000865	0.0009389	0.001014	0.001087	0.00116	0.001234	0.001313	0.001395	0.001481	0.001568	0.001652	0.001731	0.001806	0.001875	0.001943	0.002004	0.002058	0.002104	0.002141	0.002167	0.00218	0.002183	0.002178	0.002163	0.00214	0.002102	0.002056	0.002001	0.001937	0.001867	0.001796	0.001727	0.00166	0.001594	0.001528	0.001464
266	0	3.085e-05	6.277e-05	9.62e-05	0.0001327	0.0001748	0.0002249	0.0002833	0.0003492	0.00042	0.0004929	0.0005703	0.0006514	0.000736	0.0008229	0.0009128	0.001004	0.001093	0.001179	0.001259	0.001335	0.001409	0.001477	0.001538	0.001592	0.00164	0.001678	0.001708	0.001733	0.001752	0.00177	0.001789	0.001806	0.001824	0.001844	0.001868	0.001893	0.001924	0.001958	0.001996	0.00204	0.002086	0.002136	0.002191	0.002255	0.002326	0.002405	0.002496	0.0026
267	0	3.519e-05	7.038e-05	0.0001062	0.0001436	0.0001833	0.0002288	0.0002796	0.0003304	0.0003814	0.0004336	0.0004895	0.0005496	0.0006147	0.0006809	0.0007464	0.0008096	0.0008671	0.0009191	0.0009693	0.001018	0.001063	0.001102	0.001134	0.001157	0.001175	0.001189	0.001202	0.001216	0.001232	0.00125	0.001268	0.001291	0.00132	0.001359	0.00141	0.001469	0.001538	0.001616	0.001699	0.001792	0.001893	0.002003	0.002119	0.002237	0.00235	0.002459	0.002563	0.002662
268	0	2.428e-05	4.998e-05	7.703e-05	0.0001061	0.0001378	0.0001749	0.0002179	0.000262	0.0003091	0.00036	0.0004155	0.000475	0.0005388	0.0006089	0.0006864	0.0007716	0.000867	0.0009733	0.001095	0.00123	0.00138	0.001545	0.001725	0.001919	0.002124	0.002339	0.002561	0.002785	0.003008	0.003226	0.003438	0.00364	0.00383	0.004004	NaN	NaN	NaN	NaN	NaN	NaN	NaN	NaN	NaN	NaN	NaN	NaN	NaN	NaN
269	1.694e-21	2.586e-05	5.217e-05	7.791e-05	0.0001039	0.0001294	0.0001572	0.0001867	0.0002145	0.0002409	0.0002651	0.0002904	0.0003167	0.0003429	0.0003682	0.0003934	0.0004203	0.0004451	0.0004671	0.0004889	0.0005093	0.0005265	0.0005366	0.0005402	0.0005389	0.0005341	0.0005232	0.0005043	0.0004817	0.000457	0.0004286	0.0003985	0.0003709	0.000347	0.0003268	0.000307	0.0002861	0.0002684	0.0002541	0.0002427	0.0002348	0.0002315	0.0002304	0.0002278	0.0002252	0.0002224	0.0002236	0.0002306	0.0002384
270	3.388e-21	4.97e-05	9.954e-05	0.0001506	0.0002037	0.0002598	0.0003173	0.0003748	0.0004326	0.0004893	0.0005433	0.000596	0.0006463	0.0006964	0.0007422	0.0007858	0.0008268	0.0008656	0.0009038	0.000943	0.0009841	0.001028	0.001074	0.001123	0.001172	0.001226	0.001279	0.001333	0.001388	0.001443	0.001497	0.001551	0.001604	0.001659	0.001714	0.001774	0.001836	0.001902	0.001971	0.002047	0.002128	0.002215	0.002306	0.002401	0.002496	NaN	NaN	NaN	NaN
271	0	8.935e-05	0.0001875	0.0002804	0.0003694	0.0004599	0.000556	0.0006578	0.0007553	0.00084	0.0009043	0.0009571	0.0009909	0.00101	0.001031	0.001059	0.001096	0.001149	0.001222	0.001317	0.001441	0.001603	0.001802	0.002036	0.002297	0.002577	0.002866	0.003165	0.003459	0.003738	0.004	0.00424	0.004443	0.004601	0.004705	0.004752	0.004736	0.004661	0.004513	0.0043	0.004032	0.003713	0.003344	0.002941	0.002512	0.002076	0.001643	0.001226	0.000831
272	-3.388e-21	5.574e-05	0.000112	0.0001695	0.0002277	0.0002853	0.0003462	0.0004076	0.0004641	0.0005162	0.000567	0.0006188	0.0006688	0.0007183	0.0007634	0.0008056	0.0008474	0.000888	0.0009302	0.000976	0.001028	0.001082	0.001137	0.001197	0.00126	0.001328	0.001398	0.001465	0.001528	0.001584	0.001635	0.001673	0.001705	0.001728	0.001739	0.001739	0.001728	0.001711	0.00169	0.001667	0.001646	0.001625	0.001609	0.001595	0.001584	0.001574	0.001565	0.001554	0.00154
273	-3.388e-21	4.248e-05	8.625e-05	0.0001326	0.0001819	0.0002338	0.0002923	0.0003557	0.0004199	0.0004885	0.0005628	0.0006424	0.0007263	0.0008138	0.0009028	0.000993	0.001084	0.001172	0.001259	0.001344	0.001422	0.001491	0.001551	0.001601	0.001642	0.001677	0.001706	0.001728	0.001747	0.001764	0.001781	0.001804	0.001835	0.001872	0.001917	0.001971	0.002031	0.002098	0.002173	0.002257	0.002349	0.002446	0.002547	0.002648	0.002753	NaN	NaN	NaN	NaN
274	0	-4.078e-06	-4.411e-06	-4.587e-07	9.943e-06	2.401e-05	4.325e-05	6.802e-05	9.825e-05	0.0001366	0.0001833	0.0002385	0.0003014	0.0003694	0.000442	0.0005169	0.0005957	0.0006751	0.0007546	0.0008351	0.0009143	0.00099	0.00106	0.001124	0.001181	0.001234	0.001282	0.001327	0.001369	0.00141	0.001448	0.001484	0.00152	0.001557	0.001596	0.001635	0.001674	0.00171	0.001744	0.001773	0.001799	0.001819	0.001834	0.001842	0.001844	0.00184	0.001827	0.001808	0.001784
275	1.016e-20	6.167e-05	0.0001222	0.0001808	0.000237	0.00029	0.0003439	0.0003948	0.0004357	0.0004694	0.0004977	0.0005244	0.0005531	0.0005831	0.0006133	0.0006448	0.0006778	0.0007116	0.0007509	0.0007989	0.0008529	0.0009102	0.0009679	0.001024	0.001081	0.00114	0.001198	0.001257	0.001316	0.001375	0.001435	0.001496	0.001563	0.001635	0.001712	0.001791	0.001872	0.001953	0.002037	0.002121	0.002207	0.002292	0.002372	0.002447	0.002515	0.002575	0.002627	0.00267	0.002703
276	6.776e-21	8.432e-05	0.0001709	0.0002615	0.0003553	0.0004551	0.0005652	0.0006853	0.0008101	0.0009335	0.001056	0.001176	0.001289	0.001395	0.001491	0.00158	0.001661	0.001731	0.001783	0.001821	0.001851	0.001868	0.001872	0.001872	0.001862	0.001848	0.001825	0.00179	0.001748	0.001708	0.001669	0.001627	0.001594	0.001568	0.001541	0.001519	0.001498	0.001483	0.001478	0.001483	0.001496	0.001516	0.00154	0.001559	0.001577	0.0016	0.001625	0.001653	0.001681
277	-1.016e-20	4.92e-05	9.809e-05	0.0001461	0.0001946	0.0002433	0.0002949	0.0003478	0.000398	0.0004419	0.0004805	0.000518	0.0005539	0.0005896	0.0006234	0.0006533	0.000683	0.000712	0.0007415	0.0007725	0.0008101	0.0008499	0.0008875	0.0009257	0.0009608	0.0009934	0.001024	0.001048	0.001067	0.001079	0.001085	0.00108	0.001073	0.001065	0.001054	0.001043	0.001032	0.001024	0.001018	0.001017	0.00102	0.001031	0.001051	0.001073	0.001098	0.001127	0.001159	0.001191	0.001224
278	6.776e-21	4.882e-05	9.933e-05	0.0001522	0.0002088	0.0002686	0.0003328	0.0004021	0.0004769	0.0005601	0.0006528	0.0007574	0.0008741	0.001002	0.001139	0.001287	0.001443	0.001604	0.001769	0.001936	0.0021	0.002258	0.002406	0.002544	0.002673	0.002792	0.002901	0.003004	0.003102	0.0032	0.003299	0.003403	0.003516	0.003636	0.003762	NaN	NaN	NaN	NaN	NaN	NaN	NaN	NaN	NaN	NaN	NaN	NaN	NaN	NaN
279	1.694e-21	2.376e-05	4.671e-05	6.834e-05	8.927e-05	0.0001093	0.00013	0.0001513	0.0001707	0.0001883	0.0002045	0.0002199	0.0002361	0.0002538	0.0002735	0.0002919	0.0003105	0.0003301	0.0003493	0.0003692	0.0003903	0.0004132	0.0004363	0.0004586	0.00048	0.0005032	0.0005335	0.0005675	0.0006031	0.000642	0.0006838	0.0007275	0.0007719	0.000818	0.0008653	0.0009123	0.0009534	0.0009837	0.001005	0.001021	0.001029	0.001031	0.001027	0.001019	0.001006	0.0009902	0.0009721	0.0009564	0.0009453
280	1.694e-21	-2.373e-05	-3.645e-05	-3.587e-05	-2.133e-05	2.789e-06	3.367e-05	7.055e-05	0.0001157	0.0001715	0.0002382	0.0003145	0.0003928	0.0004671	0.0005348	0.0005956	0.0006502	0.0006984	0.0007423	0.00078	0.0008127	0.0008385	0.0008571	0.0008705	0.0008791	0.0008854	0.0008886	0.000891	0.0008942	0.0008961	0.0009001	0.0009051	0.0009138	0.0009265	0.0009427	0.0009634	0.0009879	0.001016	0.001044	0.001075	0.001109	0.001143	0.001177	0.00121	0.001241	0.001273	0.001302	0.001329	0.001356
281	2.711e-20	0.0001562	0.0003096	0.0004615	0.0006139	0.0007669	0.0009271	0.001086	0.00124	0.001394	0.001554	0.001723	0.001909	0.002121	0.00236	0.002625	0.002919	0.003235	0.003579	0.00395	0.004347	0.004755	NaN	NaN	NaN	NaN	NaN	NaN	NaN	NaN	NaN	NaN	NaN	NaN	NaN	NaN	NaN	NaN	NaN	NaN	NaN	NaN	NaN	NaN	NaN	NaN	NaN	NaN	NaN
282	0	8.081e-05	0.0001606	0.0002385	0.000316	0.0003926	0.0004733	0.0005545	0.0006271	0.0006927	0.0007508	0.0008035	0.0008536	0.0008996	0.0009424	0.0009782	0.001005	0.001023	0.001034	0.001043	0.001051	0.001061	0.001072	0.001083	0.001096	0.001111	0.00113	0.001156	0.001187	0.001227	0.001273	0.001321	0.001369	0.001414	0.001455	0.00149	0.00152	0.001542	0.001556	0.001562	0.001561	0.001554	0.001543	0.001533	0.001524	0.001518	0.001517	0.001518	0.001522
283	1.694e-21	2.199e-05	4.486e-05	6.893e-05	9.484e-05	0.0001239	0.0001586	0.0001991	0.000243	0.0002886	0.0003363	0.0003871	0.0004397	0.0004938	0.0005485	0.0006037	0.0006574	0.0007064	0.00075	0.000788	0.0008225	0.0008511	0.0008725	0.0008883	0.0008976	0.0009003	0.0008957	0.0008857	0.0008745	0.0008622	0.0008516	0.0008411	0.0008337	0.0008299	0.0008289	0.0008322	0.0008408	0.000855	0.0008739	0.0008951	0.0009196	0.0009451	0.0009728	0.001001	0.001031	0.001062	0.001092	0.001121	0.001148
284	-8.47e-22	-1.002e-05	-1.553e-05	-1.493e-05	-6.8e-06	5.099e-06	2.072e-05	4.094e-05	6.685e-05	0.0001003	0.000142	0.0001908	0.0002446	0.0003013	0.000361	0.0004228	0.0004888	0.0005579	0.0006285	0.0006997	0.0007731	0.0008454	0.0009163	0.000986	0.001053	0.001117	0.001177	0.001232	0.001284	0.001333	0.001379	0.00142	0.001458	0.001495	0.001528	0.001559	0.001588	0.001616	0.001641	0.001665	0.001687	0.001707	0.001724	0.001738	0.001749	0.001758	0.001763	0.001764	0.001761
285	0	3.054e-05	6.363e-05	0.0001005	0.000144	0.0001955	0.0002573	0.0003305	0.0004125	0.0005019	0.0005956	0.0006938	0.0007955	0.0008979	0.0009998	0.001099	0.001197	0.001292	0.001382	0.001471	0.001557	0.001643	0.001728	0.001812	0.001896	0.001982	0.00207	0.002159	0.002252	0.002347	0.002444	0.002545	0.002649	0.00276	0.002878	0.003004	0.003138	0.003276	0.003419	0.003564	0.003709	0.003853	0.003992	NaN	NaN	NaN	NaN	NaN	NaN
286	0	3.519e-05	7.455e-05	0.0001181	0.0001691	0.0002304	0.0003041	0.0003925	0.0004962	0.0006108	0.0007351	0.0008679	0.001008	0.001155	0.001311	0.001477	0.001654	0.001841	0.002035	0.002232	0.002438	NaN	NaN	NaN	NaN	NaN	NaN	NaN	NaN	NaN	NaN	NaN	NaN	NaN	NaN	NaN	NaN	NaN	NaN	NaN	NaN	NaN	NaN	NaN	NaN	NaN	NaN	NaN	NaN
287	1.016e-20	-1.332e-05	-1.954e-05	-1.769e-05	-7.736e-06	4.911e-06	2.068e-05	3.996e-05	6.397e-05	9.638e-05	0.0001375	0.0001868	0.0002378	0.0002905	0.0003439	0.0003995	0.00046	0.0005241	0.0005912	0.0006583	0.0007227	0.0007829	0.0008367	0.0008865	0.0009288	0.0009651	0.0009927	0.001012	0.001023	0.001026	0.001026	0.001026	0.001029	0.001038	0.001052	0.001072	0.001097	0.001128	0.001163	0.001202	0.001246	0.001292	0.001336	0.001372	0.001402	0.001425	0.001442	0.001454	0.001459
288	-1.694e-21	-1.914e-05	-2.951e-05	-2.88e-05	-1.534e-05	7.255e-06	3.66e-05	7.348e-05	0.0001205	0.0001806	0.0002543	0.0003401	0.0004322	0.000525	0.0006176	0.0007076	0.0007967	0.0008839	0.0009672	0.001044	0.001112	0.001169	0.001215	0.00125	0.001277	0.001295	0.001305	0.001306	0.0013	0.00129	0.001277	0.001265	0.001254	0.001246	0.00124	0.001236	0.001232	0.001228	0.001228	0.00123	0.001232	0.001233	0.001232	0.001228	0.001221	0.00121	0.001196	0.001181	0.001163
289	-1.355e-20	-5.994e-05	-9.27e-05	-9.58e-05	-7.108e-05	-3.358e-05	1.088e-05	6.167e-05	0.0001231	0.000202	0.000299	0.0004082	0.0005147	0.0006006	0.0006665	0.0007115	0.0007485	0.0007788	0.0008031	0.0008199	0.0008285	0.0008305	0.0008333	0.0008369	0.0008496	0.0008702	0.0009027	0.0009449	0.0009978	0.001066	0.001152	0.001258	0.001386	0.001531	0.001696	0.001876	0.002073	0.002282	NaN	NaN	NaN	NaN	NaN	NaN	NaN	NaN	NaN	NaN	NaN
290	-6.776e-21	5.428e-05	0.0001097	0.0001673	0.0002295	0.0002971	0.0003736	0.0004592	0.0005504	0.000648	0.0007531	0.0008661	0.0009886	0.001121	0.001264	0.001419	0.001586	0.001768	0.001965	0.002179	0.00241	0.002655	0.002914	0.003188	0.003473	0.003765	0.00406	0.00435	NaN	NaN	NaN	NaN	NaN	NaN	NaN	NaN	NaN	NaN	NaN	NaN	NaN	NaN	NaN	NaN	NaN	NaN	NaN	NaN	NaN
291	0	2.774e-05	5.907e-05	9.412e-05	0.0001367	0.000188	0.000248	0.0003182	0.0003998	0.0004881	0.0005804	0.0006756	0.0007739	0.0008714	0.0009692	0.001064	0.001158	0.001254	0.001349	0.001441	0.001533	0.001624	0.001714	0.001802	0.001887	0.001964	0.002039	0.002105	0.002161	0.002206	0.002237	0.002252	0.002256	0.002249	0.00223	0.002201	0.002169	0.002129	0.002083	0.00203	0.001977	0.001925	0.001882	0.001842	0.001807	0.001778	0.001753	0.00173	0.001713
292	-8.47e-21	-1.357e-05	-1.757e-05	-1.18e-05	5.529e-06	3.145e-05	6.453e-05	0.0001058	0.0001569	0.0002193	0.0002908	0.0003714	0.0004545	0.0005367	0.0006168	0.0006962	0.0007761	0.0008573	0.0009364	0.001013	0.001088	0.00116	0.001231	0.001301	0.001371	0.001442	0.001511	0.001579	0.001647	0.001717	0.001792	0.001869	0.001951	0.002038	0.002128	0.002223	0.002319	0.002421	0.002526	0.002637	0.002753	0.002871	0.002993	0.003118	0.003248	0.003386	0.003531	0.003687	0.003846
293	-1.355e-20	0.0001645	0.0003359	0.0005205	0.0007253	0.0009578	0.00123	0.001541	0.00188	0.002246	0.002633	0.003038	0.003455	0.003876	0.004294	NaN	NaN	NaN	NaN	NaN	NaN	NaN	NaN	NaN	NaN	NaN	NaN	NaN	NaN	NaN	NaN	NaN	NaN	NaN	NaN	NaN	NaN	NaN	NaN	NaN	NaN	NaN	NaN	NaN	NaN	NaN	NaN	NaN	NaN
294	-2.711e-20	-0.0001077	-0.0001818	-0.000223	-0.0002311	-0.0002103	-0.0001612	-8.77e-05	1.091e-05	0.0001392	0.0003008	0.0004998	0.0007233	0.0009463	0.001167	0.001384	0.001601	0.00182	0.002044	0.002271	0.002499	0.002723	0.002939	0.003148	0.003356	0.003562	0.003767	0.003967	0.004157	0.004337	0.004508	NaN	NaN	NaN	NaN	NaN	NaN	NaN	NaN	NaN	NaN	NaN	NaN	NaN	NaN	NaN	NaN	NaN	NaN
295	-1.694e-20	6.39e-05	0.0001276	0.000193	0.0002587	0.000322	0.0003847	0.0004476	0.0005117	0.0005787	0.0006514	0.0007317	0.0008228	0.0009247	0.001033	0.001149	0.001275	0.001406	0.001543	0.001685	0.001832	0.001983	0.002136	0.002288	0.002442	0.002601	0.002765	0.002936	0.003116	0.003304	0.003499	0.003696	0.003895	NaN	NaN	NaN	NaN	NaN	NaN	NaN	NaN	NaN	NaN	NaN	NaN	NaN	NaN	NaN	NaN
296	3.388e-21	3.494e-05	6.978e-05	0.0001047	0.0001407	0.0001792	0.0002232	0.000272	0.0003233	0.0003774	0.0004345	0.0004982	0.000569	0.0006486	0.0007349	0.0008287	0.0009286	0.001034	0.001144	0.00126	0.00138	0.001504	0.001631	0.001764	0.001904	0.002056	0.002223	0.00241	0.002621	0.002863	0.003141	0.003459	0.003822	0.004227	0.004669	0.005138	NaN	NaN	NaN	NaN	NaN	NaN	NaN	NaN	NaN	NaN	NaN	NaN	NaN
297	0	6.873e-05	0.0001392	0.0002131	0.0002924	0.0003793	0.0004726	0.0005714	0.0006774	0.0007889	0.0009054	0.001029	0.001158	0.001293	0.001428	0.001564	0.0017	0.001834	0.001969	0.002103	0.002241	0.002384	0.002533	0.002693	0.002866	0.003059	0.003277	0.003521	0.003794	0.004094	0.004421	0.004765	NaN	NaN	NaN	NaN	NaN	NaN	NaN	NaN	NaN	NaN	NaN	NaN	NaN	NaN	NaN	NaN	NaN
298	0	0.0001323	0.0002647	0.0003958	0.000528	0.0006494	0.0007529	0.0008395	0.0009138	0.0009824	0.001046	0.001104	0.001163	0.001218	0.001272	0.001321	0.001375	0.001437	0.001507	0.001585	0.001669	0.001757	0.001855	0.001954	0.002061	0.002177	0.002303	0.002433	0.002567	0.002701	0.002834	0.002969	0.003108	0.003239	0.003364	0.003477	NaN	NaN	NaN	NaN	NaN	NaN	NaN	NaN	NaN	NaN	NaN	NaN	NaN
299	-1.694e-21	1.851e-05	3.759e-05	5.793e-05	8.086e-05	0.0001089	0.0001425	0.0001823	0.0002288	0.0002774	0.000328	0.0003811	0.0004372	0.0004957	0.0005538	0.0006102	0.0006647	0.0007162	0.0007633	0.0008052	0.0008438	0.0008776	0.0009067	0.0009305	0.0009493	0.0009666	0.0009825	0.0009979	0.001013	0.001029	0.001046	0.001064	0.001085	0.001108	0.001132	0.001156	0.001176	0.001193	0.001203	0.001208	0.001208	0.001202	0.00119	0.001171	0.001145	0.001117	0.001086	0.001057	0.001028
300	-3.388e-21	4.246e-05	8.753e-05	0.0001367	0.0001905	0.0002509	0.0003198	0.0003966	0.0004813	0.0005744	0.0006759	0.0007875	0.0009084	0.001037	0.001172	0.001316	0.00147	0.001635	0.001813	0.002002	0.002202	0.002416	0.002639	0.002876	0.003128	0.003396	0.003677	0.003969	0.004266	0.004564	0.004861	NaN	NaN	NaN	NaN	NaN	NaN	NaN	NaN	NaN	NaN	NaN	NaN	NaN	NaN	NaN	NaN	NaN	NaN
301	-1.016e-20	4.931e-05	9.963e-05	0.0001502	0.0002001	0.0002505	0.0003035	0.0003579	0.0004114	0.0004661	0.0005248	0.0005916	0.0006657	0.0007481	0.0008413	0.0009481	0.001067	0.001199	0.001344	0.001503	0.001671	0.001849	0.002035	0.00223	0.002435	0.002647	0.002864	0.003089	0.003321	0.003563	0.003818	0.004089	0.004369	0.004656	0.004941	NaN	NaN	NaN	NaN	NaN	NaN	NaN	NaN	NaN	NaN	NaN	NaN	NaN	NaN
302	0	9.042e-06	2.16e-05	3.645e-05	5.597e-05	8.155e-05	0.0001137	0.0001545	0.0002052	0.0002654	0.0003319	0.0004059	0.0004858	0.0005704	0.00066	0.0007543	0.0008515	0.0009514	0.00105	0.001145	0.001237	0.00133	0.001422	0.001513	0.001605	0.001698	0.001789	0.00188	0.001967	0.002054	0.002143	0.002234	0.002324	0.002412	0.002495	0.002569	0.002633	0.002688	0.002733	0.002771	0.002801	0.002817	0.002814	0.002794	0.002759	0.002713	0.002657	0.002594	0.002525
303	-3.388e-21	3.829e-05	7.887e-05	0.0001216	0.0001692	0.000225	0.0002915	0.0003699	0.0004587	0.0005526	0.0006499	0.0007506	0.0008513	0.0009536	0.001058	0.001163	0.001268	0.001371	0.001471	0.001567	0.001661	0.001755	0.00185	0.001947	0.002044	0.002142	0.002238	0.002331	0.002422	0.002511	0.002599	0.002688	0.002775	0.002858	0.002935	0.003005	0.003063	0.003112	0.003152	0.00318	0.003194	0.003193	0.003171	0.003128	0.003068	0.002989	0.002895	0.002791	0.002677
304	-3.388e-21	-2.751e-05	-4.158e-05	-4.324e-05	-3.12e-05	-5.323e-06	2.825e-05	7.081e-05	0.0001266	0.0001958	0.0002793	0.0003788	0.0004826	0.0005852	0.0006858	0.0007826	0.0008743	0.0009632	0.001046	0.001123	0.001193	0.001254	0.001304	0.001347	0.001384	0.001414	0.00144	0.001462	0.001478	0.001493	0.001505	0.001515	0.001526	0.001539	0.001552	0.001567	0.001584	0.001601	0.001618	0.001638	0.001658	0.001679	0.001698	0.001714	0.001727	0.001738	0.001745	0.001748	0.001748
305	3.388e-21	6.703e-05	0.0001356	0.0002063	0.0002825	0.0003672	0.0004661	0.000579	0.0007007	0.0008288	0.0009632	0.001107	0.001258	0.001418	0.001585	0.001754	0.001925	0.002092	0.002254	0.002412	0.002565	0.002712	0.002848	0.002974	0.003084	0.003182	0.003268	0.003342	0.003409	0.003467	0.003519	0.00357	0.00362	0.003674	0.003732	0.003797	0.003863	0.003932	NaN	NaN	NaN	NaN	NaN	NaN	NaN	NaN	NaN	NaN	NaN
306	0	-1.629e-06	-2.756e-06	-2.667e-06	1.537e-06	8.55e-06	1.86e-05	3.337e-05	5.404e-05	8.2e-05	0.0001168	0.0001585	0.000207	0.0002636	0.000328	0.0003986	0.0004749	0.0005568	0.0006407	0.0007239	0.0008063	0.0008868	0.0009649	0.00104	0.001109	0.001172	0.001226	0.001273	0.001312	0.001345	0.001373	0.001396	0.001414	0.001427	0.001433	0.001436	0.001434	0.001429	0.001419	0.001405	0.001388	0.001366	0.00134	0.001311	0.00128	0.001247	0.001213	0.001179	0.001147
307	-8.47e-22	9.26e-06	1.827e-05	2.6e-05	3.298e-05	3.983e-05	4.672e-05	5.337e-05	5.914e-05	6.279e-05	6.426e-05	6.581e-05	6.651e-05	6.702e-05	6.686e-05	6.517e-05	6.143e-05	5.62e-05	4.943e-05	4.103e-05	3.111e-05	1.94e-05	5.98e-06	-7.459e-06	-2.059e-05	-3.266e-05	-4.334e-05	-5.103e-05	-5.634e-05	-5.895e-05	-5.781e-05	-5.147e-05	-3.964e-05	-2.517e-05	-9.462e-06	6.234e-06	2.092e-05	3.389e-05	4.342e-05	4.962e-05	5.317e-05	5.248e-05	4.625e-05	3.465e-05	2.082e-05	5.472e-06	-1.004e-05	-2.518e-05	-3.752e-05
308	-8.47e-22	1.347e-06	1.592e-05	4.338e-05	8.521e-05	0.000137	0.0002002	0.0002767	0.0003681	0.0004774	0.0006013	0.0007377	0.0008784	0.001019	0.001162	0.001304	0.00145	0.001596	0.00174	0.001877	0.002006	0.002127	0.002241	0.002349	0.002447	0.002536	0.002615	0.002684	0.002746	0.002797	0.002845	0.002888	0.002929	0.002968	0.003004	0.003035	0.003062	0.003083	0.003096	0.003097	0.00309	0.00307	0.003037	0.002989	0.002927	0.002852	0.002768	0.002676	0.002578
309	0	6.114e-05	0.000124	0.0001897	0.0002604	0.0003385	0.0004288	0.0005319	0.0006427	0.0007581	0.0008808	0.001012	0.001152	0.001299	0.001453	0.001607	0.001763	0.001919	0.002071	0.002222	0.002371	0.002514	0.002645	0.002765	0.002871	0.002966	0.003054	0.003132	0.003202	0.003264	0.003317	0.003363	0.003405	0.003446	0.003486	0.003528	0.003566	0.003596	0.003619	0.003635	0.003648	0.003656	0.003659	0.003656	0.003644	0.003625	0.003596	0.003563	0.003527
310	-6.776e-21	-2.596e-05	-3.674e-05	-3.495e-05	-1.696e-05	9.313e-06	4.269e-05	8.445e-05	0.0001369	0.0002042	0.0002866	0.0003852	0.0004893	0.0005927	0.0006982	0.0008023	0.0009114	0.001025	0.00114	0.001256	0.001372	0.001486	0.001596	0.001704	0.001809	0.00191	0.002006	0.002095	0.002176	0.002247	0.00231	0.002366	0.002413	0.002451	0.002481	0.002504	0.002517	0.00252	0.002514	0.002502	0.002486	0.002463	0.00243	0.002393	0.002351	0.002305	0.002253	0.0022	0.002146
311	-1.694e-21	-1.55e-05	-2.251e-05	-1.929e-05	-3.407e-06	2.43e-05	6.13e-05	0.0001089	0.00017	0.0002466	0.00034	0.0004494	0.0005678	0.0006913	0.0008178	0.0009456	0.001072	0.001198	0.001321	0.001439	0.001552	0.001655	0.001747	0.001832	0.001911	0.001984	0.002053	0.002121	0.002188	0.002254	0.00232	0.002389	0.002464	0.002545	0.002632	0.002722	0.002814	NaN	NaN	NaN	NaN	NaN	NaN	NaN	NaN	NaN	NaN	NaN	NaN
312	0	-8.528e-05	-0.0001131	-7.249e-05	4.711e-05	0.0002224	0.0004531	0.0007482	0.001119	0.001589	0.002162	0.002826	0.003541	0.00428	0.005029	NaN	NaN	NaN	NaN	NaN	NaN	NaN	NaN	NaN	NaN	NaN	NaN	NaN	NaN	NaN	NaN	NaN	NaN	NaN	NaN	NaN	NaN	NaN	NaN	NaN	NaN	NaN	NaN	NaN	NaN	NaN	NaN	NaN	NaN
313	-1.355e-20	7.455e-05	0.0001495	0.0002253	0.0003037	0.0003864	0.0004758	0.0005676	0.0006639	0.0007686	0.0008831	0.001013	0.001162	0.001336	0.001536	0.001765	0.002024	0.002312	0.002635	0.002994	0.003387	0.003812	0.004261	0.004724	0.00519	NaN	NaN	NaN	NaN	NaN	NaN	NaN	NaN	NaN	NaN	NaN	NaN	NaN	NaN	NaN	NaN	NaN	NaN	NaN	NaN	NaN	NaN	NaN	NaN
314	0	6.275e-05	0.0001272	0.0001894	0.0002534	0.0003204	0.0003949	0.0004756	0.0005553	0.000631	0.0007057	0.0007862	0.0008659	0.0009495	0.00104	0.001126	0.001209	0.00129	0.001369	0.001446	0.001521	0.001591	0.001653	0.001713	0.001766	0.001807	0.001846	0.001882	0.001917	0.001951	0.00199	0.002036	0.002092	0.002157	0.002223	0.002294	0.00237	0.002449	0.002524	0.002591	0.00265	0.002694	0.00272	0.002725	0.002707	0.002672	0.002621	0.002553	0.002469
315	0	-5.259e-05	-6.8e-05	-4.047e-05	3.556e-05	0.0001369	0.0002667	0.0004303	0.0006331	0.0008958	0.001223	0.001607	0.002033	0.002485	0.002965	0.003466	0.003998	0.004555	NaN	NaN	NaN	NaN	NaN	NaN	NaN	NaN	NaN	NaN	NaN	NaN	NaN	NaN	NaN	NaN	NaN	NaN	NaN	NaN	NaN	NaN	NaN	NaN	NaN	NaN	NaN	NaN	NaN	NaN	NaN
316	4.235e-22	7.14e-06	2.135e-05	3.921e-05	6.152e-05	8.999e-05	0.0001261	0.0001707	0.0002249	0.0002898	0.000365	0.0004539	0.0005515	0.0006591	0.0007772	0.0009078	0.00105	0.001202	0.001361	0.001528	0.001697	0.001867	0.002035	0.002205	0.002369	0.002533	0.002701	0.002873	0.003057	0.003259	0.003483	0.003734	0.004021	0.004343	0.004695	0.005079	NaN	NaN	NaN	NaN	NaN	NaN	NaN	NaN	NaN	NaN	NaN	NaN	NaN
317	0	-0.0001989	-0.0003367	-0.0004201	-0.0004433	-0.0004164	-0.0003568	-0.0002724	-0.0001532	9.899e-06	0.0002165	0.000472	0.0007442	0.001001	0.001245	0.001462	0.001663	0.001852	0.002037	0.002215	0.002375	0.002517	0.00264	0.002746	0.002832	0.002899	0.002958	0.003009	0.003057	0.003098	0.003141	0.003193	0.003252	0.003317	0.003382	NaN	NaN	NaN	NaN	NaN	NaN	NaN	NaN	NaN	NaN	NaN	NaN	NaN	NaN
318	-2.711e-20	-4.71e-05	-8.494e-05	-0.0001148	-0.0001343	-0.0001441	-0.0001414	-0.0001258	-0.0001019	-7.106e-05	-3.405e-05	1.016e-05	5.645e-05	0.0001005	0.0001412	0.0001744	0.0001998	0.0002168	0.0002251	0.0002265	0.0002231	0.0002151	0.0002022	0.0001858	0.0001657	0.0001445	0.0001266	0.0001148	0.0001085	0.0001064	0.0001101	0.0001197	0.000135	0.000157	0.0001838	0.0002155	0.000251	0.0002865	0.0003201	0.0003521	0.0003862	0.0004184	0.000447	0.0004723	0.0004932	0.0005117	0.0005266	0.0005376	0.0005463
319	-8.47e-22	-8.128e-06	-8.389e-06	1.857e-07	1.764e-05	4.046e-05	6.934e-05	0.0001047	0.0001461	0.0001954	0.0002538	0.0003195	0.0003858	0.0004492	0.0005085	0.0005635	0.0006144	0.0006592	0.0006977	0.0007312	0.0007598	0.0007806	0.0007953	0.0008063	0.0008128	0.0008158	0.0008163	0.0008175	0.0008208	0.0008255	0.0008308	0.0008371	0.000847	0.0008591	0.0008738	0.0008925	0.0009136	0.0009344	0.0009519	0.000966	0.0009774	0.0009849	0.0009875	0.0009854	0.0009787	0.0009669	0.0009497	0.0009309	0.0009131
320	3.388e-21	3.043e-05	7.975e-05	0.0001522	0.000246	0.0003654	0.0005147	0.0006992	0.0009237	0.001191	0.001497	0.001842	0.00222	0.002624	0.00305	0.003502	0.003974	0.004457	NaN	NaN	NaN	NaN	NaN	NaN	NaN	NaN	NaN	NaN	NaN	NaN	NaN	NaN	NaN	NaN	NaN	NaN	NaN	NaN	NaN	NaN	NaN	NaN	NaN	NaN	NaN	NaN	NaN	NaN	NaN
321	-2.118e-21	-5.926e-06	-4.553e-06	-1.526e-06	2.218e-06	8.486e-06	1.631e-05	2.939e-05	5.711e-05	9.771e-05	0.0001528	0.0002287	0.0003208	0.0004248	0.0005453	0.000687	0.0008493	0.001027	0.001214	0.001395	0.00157	0.001736	0.001882	0.002017	0.002135	0.002236	0.002312	0.002361	0.002391	0.002399	0.0024	0.002398	0.002392	0.002394	0.002394	0.002396	0.002398	0.002402	0.002412	0.002424	0.002442	0.002456	0.002456	0.002447	0.002419	0.002375	0.00232	0.002257	0.002191
322	-6.776e-21	4.649e-05	9.374e-05	0.0001404	0.0001874	0.0002386	0.0002971	0.000361	0.0004261	0.0004903	0.0005552	0.0006272	0.0007044	0.0007872	0.0008737	0.000962	0.001045	0.00112	0.00119	0.001255	0.001316	0.001371	0.001414	0.001447	0.001468	0.001479	0.00148	0.001479	0.001479	0.001478	0.00148	0.001485	0.001495	0.001516	0.001545	0.001585	0.001634	0.001691	0.001751	0.001814	0.001879	0.001944	0.002008	0.00207	0.002124	0.002172	0.002211	0.002248	0.002278
323	-8.47e-22	1.3e-05	3.166e-05	5.383e-05	7.852e-05	0.0001078	0.0001426	0.0001842	0.0002346	0.0002943	0.000361	0.0004386	0.0005253	0.0006217	0.0007293	0.0008552	0.001001	0.001165	0.00135	0.001552	0.00177	0.002002	0.002247	0.002505	0.002772	0.003048	0.003326	0.003599	0.003867	0.004125	0.004371	0.004603	0.004821	0.005025	0.005205	NaN	NaN	NaN	NaN	NaN	NaN	NaN	NaN	NaN	NaN	NaN	NaN	NaN	NaN
324	-1.694e-21	2.587e-05	4.97e-05	6.902e-05	8.381e-05	9.383e-05	0.0001024	0.0001086	0.0001072	9.933e-05	8.811e-05	8.044e-05	8.065e-05	8.976e-05	0.0001078	0.0001326	0.0001643	0.0002018	0.0002453	0.0002969	0.0003547	0.0004163	0.0004753	0.0005286	0.0005748	0.0006143	0.0006484	0.0006764	0.0006985	0.0007152	0.0007276	0.0007385	0.0007494	0.0007624	0.0007777	0.0007967	0.0008181	0.0008407	0.0008649	0.000891	0.0009207	0.000951	0.0009793	0.001004	0.001023	0.001038	0.001047	0.00105	0.001048
325	0	3.834e-05	7.362e-05	0.0001048	0.0001318	0.0001555	0.000178	0.0001984	0.0002157	0.0002285	0.0002355	0.0002392	0.0002413	0.0002482	0.000261	0.0002813	0.0003092	0.0003419	0.000379	0.0004181	0.0004604	0.0005064	0.0005541	0.0006022	0.000645	0.0006814	0.0007096	0.0007287	0.0007422	0.0007508	0.0007593	0.0007669	0.000775	0.0007824	0.0007896	0.0007986	0.00081	0.0008246	0.0008445	0.0008689	0.0008986	0.0009286	0.0009591	0.0009882	0.00102	0.001053	0.001087	0.001121	0.001154
326	-1.016e-20	-2.91e-05	-3.338e-05	-9.516e-06	4.545e-05	0.0001276	0.0002274	0.0003477	0.0004961	0.0006756	0.0008795	0.001106	0.001342	0.001575	0.001806	0.002036	0.002272	0.00252	0.002778	0.003046	0.003328	0.003625	0.003942	0.004278	0.004636	0.005007	0.005383	0.005752	NaN	NaN	NaN	NaN	NaN	NaN	NaN	NaN	NaN	NaN	NaN	NaN	NaN	NaN	NaN	NaN	NaN	NaN	NaN	NaN	NaN
327	1.084e-19	-0.000467	-0.0008426	-0.001139	-0.001351	-0.001477	-0.001519	-0.001484	-0.001377	-0.001209	-0.0009945	-0.0007277	-0.0004548	-0.000219	-1.331e-05	0.000165	0.0003138	0.0004357	0.0005376	0.0006257	0.000708	0.0007905	0.0008734	0.0009582	0.001038	0.001112	0.00118	0.001242	0.0013	0.001351	0.001394	0.001432	0.001466	0.001493	0.001512	0.00153	0.001552	0.001575	0.001601	0.001634	0.001679	0.001733	0.001793	0.001865	0.001958	0.002076	0.002218	0.002384	0.002579
[truncated: 71 more columns]
