# Supplementary material for: Fractional killing arises from cell-to-cell variability in overcoming a caspase activity threshold
Source: Mol Syst Biol. 2015 May 7;11(5):803. doi: 10.15252/msb.20145584 (PMC4461398; doi:10.15252/msb.20145584)
Supplement: Supplementary file 3 [file msb0011-0803-sd3.zip › All_data/013_TRAIL (25 ngml)_3/FRET_ratios.tsv]

Cell #	T=5min	T=10min	T=15min	T=20min	T=25min	T=30min	T=35min	T=40min	T=45min	T=50min	T=55min	T=60min	T=65min	T=70min	T=75min	T=80min	T=85min	T=90min	T=95min	T=100min	T=105min	T=110min	T=115min	T=120min	T=125min	T=130min	T=135min	T=140min	T=145min	T=150min	T=155min	T=160min	T=165min	T=170min	T=175min	T=180min	T=185min	T=190min	T=195min	T=200min	T=205min	T=210min	T=215min	T=220min	T=225min	T=230min	T=235min	T=240min	T=245min
1	1e-05	1e-05	1e-05	1e-05	1e-05	1e-05	0.0032417	0.010131	0.013805	0.017305	0.019731	0.021675	0.0219	0.022683	0.025924	0.027459	0.032522	0.040281	0.045774	0.05237	0.058754	0.064008	0.068541	0.072749	0.077465	0.085324	0.095315	0.10193	0.10666	0.11371	0.12105	0.12729	0.13557	0.14567	0.15912	0.17194	0.18155	0.19201	0.20726	0.22491	0.24379	NaN	NaN	NaN	NaN	NaN	NaN	NaN	NaN
2	1e-05	1e-05	1e-05	1e-05	1e-05	1e-05	0.0063075	0.015195	0.020013	0.023703	0.024885	0.02479	0.022348	0.021766	0.022002	0.020667	0.02096	0.02342	0.026437	0.029803	0.033043	0.038414	0.043042	0.048097	0.050944	0.055087	0.061897	0.067109	0.07079	0.076256	0.083674	0.090816	0.098812	0.10785	0.12023	0.13361	0.14661	0.1601	0.17532	0.19077	0.20552	0.22049	0.23599	0.24941	0.26216	0.27124	0.27993	0.28917	0.29736
3	1e-05	1e-05	1e-05	1e-05	1e-05	1e-05	0.0029446	0.0081041	0.012219	0.015502	0.016276	0.016015	0.015038	0.016751	0.02036	0.023076	0.027358	0.033599	0.039141	0.04426	0.04903	0.054858	0.059881	0.064331	0.067352	0.071034	0.076214	0.080088	0.082253	0.086421	0.091754	0.097141	0.10353	0.11094	0.12078	0.13066	0.13954	0.14915	0.15988	0.17063	0.18025	0.19004	0.20047	0.21043	0.22091	0.22919	0.23731	0.24617	0.2548
4	1e-05	1e-05	1e-05	1e-05	1e-05	1e-05	0.0015405	0.003977	0.0056832	0.0074357	0.008559	0.0091888	0.0096356	0.010247	0.011148	0.012464	0.013842	0.015408	0.017513	0.020466	0.023482	0.026763	0.029951	0.033359	0.036862	0.040397	0.04407	0.047782	0.051451	0.055011	0.058057	0.061213	0.064578	0.068253	0.072021	0.075695	0.079176	0.082708	0.086468	0.090292	0.093957	0.09774	0.10142	0.10476	0.10778	0.11058	0.11338	0.11644	0.1192
5	1e-05	1e-05	1e-05	1e-05	1e-05	1e-05	0.0022801	0.0061179	0.0097566	0.012479	0.013999	0.014858	0.015271	0.017074	0.019477	0.021967	0.024426	0.026837	0.029245	0.031329	0.033758	0.036911	0.039869	0.042598	0.043776	0.044783	0.046061	0.047639	0.049141	0.051515	0.054287	0.056957	0.059487	0.062619	0.066906	0.072184	0.077862	0.084105	0.09076	0.097877	0.10472	0.11194	0.11933	0.12661	0.1335	0.13943	0.14472	0.1497	0.15405
6	1e-05	1e-05	1e-05	1e-05	1e-05	1e-05	0.00066154	0.0016005	0.0021595	0.0042601	0.0054394	0.006493	0.0081716	0.01059	0.01363	0.017451	0.023035	0.028603	0.034765	0.041513	0.047423	0.054641	0.062291	0.069736	0.077218	0.084523	0.092129	0.099159	0.10668	0.11446	0.12218	0.13071	0.13868	0.14651	0.15502	0.16356	0.17286	0.18178	0.1908	0.19977	0.20844	0.21674	0.22422	0.23151	0.23841	0.24491	0.25091	0.25625	0.26115
7	1e-05	1e-05	1e-05	1e-05	1e-05	1e-05	0.0013858	0.0038614	0.0056035	0.0073604	0.0087764	0.0089151	0.0091035	0.0095624	0.010618	0.012432	0.015002	0.018236	0.022511	0.028391	0.034961	0.042083	0.05053	0.059833	0.070066	0.080601	0.091337	0.10204	0.11275	0.1232	0.13274	0.14231	0.1521	0.1617	0.17079	0.17947	0.18791	0.19677	0.20556	0.21418	0.22254	0.23076	0.23851	0.24587	0.25283	0.25981	0.26599	0.27215	0.27741
8	1e-05	1e-05	1e-05	1e-05	1e-05	1e-05	0.00064195	0.0018546	0.0031291	0.0041484	0.0047146	0.0050705	0.0056246	0.0066042	0.0079475	0.0092213	0.010703	0.012341	0.014147	0.015992	0.01821	0.020899	0.023577	0.026133	0.028417	0.030809	0.033536	0.036349	0.038998	0.041906	0.045006	0.048031	0.050923	0.054572	0.058887	0.063896	0.069212	0.074995	0.08169	0.090795	0.10275	0.11913	0.14072	NaN	NaN	NaN	NaN	NaN	NaN
9	1e-05	1e-05	1e-05	1e-05	1e-05	0.00092249	0.0020824	0.0033081	0.0049005	0.0063061	0.0075868	0.0088478	0.010158	0.01184	0.013565	0.015358	0.017201	0.019138	0.021133	0.022945	0.025103	0.027521	0.029747	0.032035	0.033907	0.035883	0.037988	0.04005	0.042191	0.0444	0.046786	0.049313	0.051802	0.054908	0.058282	0.062133	0.065993	0.070057	0.074583	0.079232	0.083846	0.088694	0.093638	0.098752	0.10347	0.10809	0.11255	0.11732	0.122
10	0.0024799	0.0013761	0.00028685	1e-05	1e-05	1e-05	1e-05	1e-05	1e-05	0.0014586	0.003864	0.0068927	0.010552	0.014975	0.019939	0.025611	0.03233	0.039708	0.047717	0.056445	0.065746	0.075462	0.085558	0.096244	0.10769	0.11999	0.13309	0.1466	0.16084	0.17597	0.1919	0.20882	0.22664	0.24547	0.26545	0.28621	0.30789	NaN	NaN	NaN	NaN	NaN	NaN	NaN	NaN	NaN	NaN	NaN	NaN
11	1e-05	1e-05	1e-05	1e-05	1e-05	1e-05	0.00049154	0.0014288	0.0017973	0.0032766	0.0038799	0.0050857	0.0060991	0.0072634	0.0085885	0.0098958	0.012527	0.015072	0.018436	0.022085	0.025864	0.030677	0.035117	0.040429	0.046686	0.053611	0.060631	0.067249	0.074184	0.080976	0.088082	0.094843	0.101	0.10703	0.11274	0.11774	0.1224	0.1269	0.1313	0.13557	0.13967	0.14354	0.14747	0.15132	0.155	0.15856	0.16214	0.16568	0.16893
12	0.00091939	0.00026331	1e-05	1e-05	1e-05	1e-05	1e-05	1e-05	0.00079479	0.0020887	0.003662	0.0062989	0.0088873	0.012098	0.015697	0.019555	0.02403	0.028614	0.033383	0.039076	0.045233	0.052066	0.058143	0.06494	0.072006	0.079562	0.087496	0.095196	0.10324	0.11162	0.11976	0.12817	0.1359	0.14467	0.15374	0.16283	0.17148	0.18015	0.18918	0.19817	0.20696	0.21591	0.22487	0.23452	0.24375	0.25236	0.26081	0.27014	0.28012
13	1e-05	1e-05	1e-05	1e-05	1e-05	1e-05	0.00024926	0.00020948	0.00017003	0.00025496	0.00066526	0.00022316	1e-05	3.5211e-05	5.7447e-05	0.00023721	0.0012449	0.0031092	0.0054198	0.0081291	0.010966	0.013754	0.017075	0.020845	0.024933	0.028843	0.033224	0.03735	0.04115	0.044837	0.048548	0.052598	0.057269	0.062226	0.067395	0.072889	0.078836	0.085316	0.092525	0.10035	0.10855	0.11701	0.12583	0.13501	0.1446	0.15466	0.16444	0.17506	0.18571
14	1e-05	1e-05	1e-05	1e-05	1e-05	1e-05	0.0010933	0.0034025	0.0052225	0.0072222	0.0091446	0.011572	0.013628	0.015972	0.018719	0.02174	0.025014	0.028166	0.031339	0.034997	0.038563	0.042158	0.045308	0.048812	0.052711	0.056626	0.060583	0.064329	0.067626	0.071306	0.075127	0.079174	0.083226	0.087557	0.091786	0.095414	0.098865	0.10208	0.10545	0.10941	0.1129	0.11628	0.11985	0.12342	0.12653	0.12981	0.13304	0.13665	0.14062
15	1e-05	1e-05	1e-05	1e-05	1e-05	1e-05	0.0016463	0.0054931	0.008759	0.012104	0.016069	0.019194	0.022276	0.026491	0.030558	0.034841	0.040092	0.046102	0.051963	0.058351	0.064872	0.071083	0.077695	0.085206	0.092172	0.099307	0.10665	0.11385	0.12052	0.12728	0.13372	0.14034	0.14743	0.15469	0.16149	0.16889	0.17598	0.18307	0.19025	0.19765	0.20498	0.21254	0.2202	0.22787	0.23491	0.24178	0.24788	0.25437	0.26071
16	1e-05	1e-05	1e-05	1e-05	1e-05	1e-05	0.0016596	0.0053326	0.009501	0.014367	0.019372	0.02462	0.030253	0.036685	0.044063	0.05228	0.061306	0.070664	0.08051	0.091161	0.10232	0.11391	0.12627	0.13944	0.15333	0.16777	0.18262	0.19781	0.21375	0.23012	0.24706	NaN	NaN	NaN	NaN	NaN	NaN	NaN	NaN	NaN	NaN	NaN	NaN	NaN	NaN	NaN	NaN	NaN	NaN
17	1e-05	1e-05	1e-05	1e-05	1e-05	1e-05	0.0010567	0.0033771	0.0063101	0.009823	0.01391	0.018305	0.023224	0.028585	0.034024	0.039202	0.04527	0.051728	0.058754	0.0664	0.074878	0.0831	0.091323	0.10034	0.10977	0.11912	0.12885	0.13808	0.14702	0.15601	0.16518	0.17364	0.18292	0.19278	0.20225	0.21232	0.22292	0.2342	0.24599	0.25904	0.27287	0.28737	0.30408	0.32213	NaN	NaN	NaN	NaN	NaN
18	1e-05	1e-05	1e-05	1e-05	1e-05	1e-05	0.00062734	0.0019472	0.0040069	0.0062963	0.0090192	0.011731	0.014881	0.018811	0.023549	0.028325	0.033761	0.040294	0.046893	0.053588	0.060864	0.068699	0.076889	0.085885	0.095318	0.1048	0.11491	0.12536	0.13526	0.14607	0.15688	0.16784	0.1783	0.18895	0.19947	0.20992	0.22072	0.23166	0.24236	0.25372	0.26474	0.27614	0.28722	0.29844	0.30944	0.31984	0.32957	0.33876	0.3475
19	1e-05	1e-05	1e-05	1e-05	1e-05	1e-05	0.001019	0.0035576	0.0065141	0.0096928	0.012764	0.016782	0.021629	0.026883	0.032312	0.037303	0.042654	0.049117	0.055908	0.062862	0.070074	0.077902	0.085629	0.09336	0.10152	0.11023	0.11962	0.12941	0.13897	0.14889	0.1596	0.17118	0.18273	0.19523	0.20845	0.22189	0.23604	0.2511	0.26696	0.28418	0.3027	0.32267	NaN	NaN	NaN	NaN	NaN	NaN	NaN
20	1e-05	1e-05	1e-05	1e-05	1e-05	1e-05	0.00058117	0.0017306	0.0024749	0.0038641	0.0055684	0.0074932	0.0096763	0.012453	0.015233	0.018237	0.021914	0.025804	0.030167	0.035447	0.041101	0.046665	0.052455	0.058942	0.065714	0.073034	0.080845	0.088711	0.096664	0.10511	0.11371	0.12232	0.13167	0.14169	0.15205	0.16286	0.17416	NaN	NaN	NaN	NaN	NaN	NaN	NaN	NaN	NaN	NaN	NaN	NaN
21	1e-05	1e-05	1e-05	1e-05	1e-05	1e-05	0.0010092	0.003794	0.0068311	0.010435	0.014106	0.018692	0.024066	0.030556	0.037517	0.045801	0.055882	0.067048	0.079035	0.092634	0.10758	0.12373	0.14055	0.15901	0.17823	0.19879	0.22011	0.24169	0.26404	0.2875	0.31115	NaN	NaN	NaN	NaN	NaN	NaN	NaN	NaN	NaN	NaN	NaN	NaN	NaN	NaN	NaN	NaN	NaN	NaN
22	1e-05	1e-05	1e-05	1e-05	1e-05	1e-05	0.0002379	0.00077944	0.0015495	0.002897	0.0045831	0.006126	0.0081763	0.011171	0.014809	0.019818	0.025358	0.031202	0.037517	0.044438	0.051141	0.058118	0.065857	0.074362	0.082965	0.091625	0.099761	0.10826	0.11664	0.12486	0.13297	0.14116	0.14959	0.15789	0.16566	0.17381	0.18169	0.18991	0.19795	0.2062	0.21453	0.22245	0.23043	0.23826	0.24612	0.25381	0.26069	0.26772	0.27496
23	1e-05	1e-05	1e-05	1e-05	1e-05	1e-05	0.0026341	0.0073394	0.011757	0.016532	0.020792	0.024638	0.028785	0.033417	0.038358	0.043631	0.049201	0.055436	0.062608	0.070475	0.078396	0.087181	0.096767	0.10677	0.11728	0.12824	0.13955	0.15144	0.16357	0.17575	0.18848	0.20195	0.21575	0.22953	0.24335	0.25722	0.27083	0.28407	0.29695	0.30916	0.32076	0.33142	0.34161	0.3508	0.35907	0.36681	0.37362	0.38005	0.38629
24	1e-05	1e-05	1e-05	1e-05	1e-05	1e-05	0.0024266	0.0071069	0.011959	0.017115	0.022422	0.027881	0.03405	0.040812	0.048532	0.057783	0.067959	0.079153	0.091399	0.10446	0.11849	0.1335	0.14967	0.16687	0.18496	0.2037	0.22261	0.24247	0.26251	0.28303	0.3042	0.32582	0.34798	NaN	NaN	NaN	NaN	NaN	NaN	NaN	NaN	NaN	NaN	NaN	NaN	NaN	NaN	NaN	NaN
25	0.021296	0.015699	0.010124	0.0054257	0.0019813	1e-05	1e-05	1e-05	1e-05	1e-05	1e-05	0.00069053	0.0027272	0.0050214	0.0078106	0.01102	0.014376	0.018013	0.022343	0.026471	0.030413	0.034728	0.039938	0.045808	0.052294	0.058482	0.064806	0.07152	0.078723	0.086359	0.094325	0.1025	0.11113	0.11952	0.12826	0.13697	0.14562	0.15455	0.1633	0.17178	0.17919	0.18665	0.19429	0.20139	0.20816	0.21479	0.22093	0.22709	0.23263
26	0.0043097	0.001058	1e-05	1e-05	1e-05	1e-05	1e-05	1e-05	0.0042674	0.010581	0.016912	0.025583	0.035089	0.047032	0.057472	0.067216	0.077348	0.086994	0.094733	0.10305	0.1111	0.11727	0.1229	0.12754	0.13094	0.13721	0.14552	0.15492	0.16313	NaN	NaN	NaN	NaN	NaN	NaN	NaN	NaN	NaN	NaN	NaN	NaN	NaN	NaN	NaN	NaN	NaN	NaN	NaN	NaN
27	1e-05	1e-05	1e-05	1e-05	1e-05	1e-05	0.0017364	0.0060438	0.0097321	0.013775	0.017215	0.021425	0.02544	0.030281	0.03525	0.040032	0.044372	0.04865	0.052869	0.057621	0.062072	0.066695	0.071076	0.075428	0.079411	0.083557	0.087968	0.092949	0.097673	0.10221	0.10675	0.11249	0.11838	0.12454	0.13179	0.13976	0.14829	0.15725	0.16694	0.17753	0.18845	0.19955	0.21027	0.22123	0.23223	0.2427	0.25186	0.26061	0.26887
28	1e-05	1e-05	1e-05	1e-05	1e-05	1e-05	0.00031102	0.0025147	0.0051808	0.0083012	0.011766	0.016348	0.021469	0.027149	0.033146	0.039994	0.047595	0.055855	0.064314	0.073684	0.084192	0.095837	0.10796	0.12074	0.13453	0.14963	0.16547	0.18202	0.19891	0.21702	0.23578	0.25495	0.27486	0.29548	0.31713	0.33914	0.36184	NaN	NaN	NaN	NaN	NaN	NaN	NaN	NaN	NaN	NaN	NaN	NaN
29	1e-05	1e-05	1e-05	1e-05	1e-05	1e-05	0.0014165	0.005272	0.010275	0.016759	0.024352	0.033058	0.043554	0.056784	0.072339	0.091068	0.11316	NaN	NaN	NaN	NaN	NaN	NaN	NaN	NaN	NaN	NaN	NaN	NaN	NaN	NaN	NaN	NaN	NaN	NaN	NaN	NaN	NaN	NaN	NaN	NaN	NaN	NaN	NaN	NaN	NaN	NaN	NaN	NaN
30	1e-05	1e-05	1e-05	1e-05	1e-05	1e-05	0.0011106	0.0034857	0.0064593	0.010222	0.014831	0.021235	0.028515	0.037663	0.048706	0.06155	0.07682	0.094291	0.11501	0.13878	NaN	NaN	NaN	NaN	NaN	NaN	NaN	NaN	NaN	NaN	NaN	NaN	NaN	NaN	NaN	NaN	NaN	NaN	NaN	NaN	NaN	NaN	NaN	NaN	NaN	NaN	NaN	NaN	NaN
31	1e-05	1e-05	1e-05	1e-05	1e-05	1e-05	0.00089261	0.0032299	0.0055957	0.0081793	0.010029	0.012114	0.01437	0.017094	0.020218	0.023807	0.027702	0.031591	0.035274	0.038952	0.042764	0.047109	0.051425	0.055802	0.05996	0.063969	0.067957	0.07195	0.075268	0.078499	0.081425	0.084373	0.087178	0.090017	0.093085	0.096513	0.10011	0.10383	0.10781	0.11244	0.11737	0.1225	0.12756	0.13258	0.13733	0.14197	0.14617	0.15024	0.1543
32	1e-05	1e-05	1e-05	1e-05	1e-05	1e-05	0.0014437	0.0043	0.0072679	0.010595	0.013801	0.017744	0.022505	0.027797	0.033748	0.040635	0.04841	0.056497	0.065617	0.07598	0.087343	0.10025	0.11412	0.12868	0.14429	0.16086	0.17854	0.19711	0.21676	0.23714	0.25793	0.27928	0.3005	0.32233	0.34473	NaN	NaN	NaN	NaN	NaN	NaN	NaN	NaN	NaN	NaN	NaN	NaN	NaN	NaN
33	1e-05	1e-05	1e-05	1e-05	1e-05	1e-05	0.0013943	0.0042605	0.0070026	0.010101	0.012538	0.014775	0.017069	0.019801	0.022504	0.0252	0.02825	0.031185	0.033997	0.036696	0.039285	0.042238	0.045219	0.048239	0.050985	0.053905	0.056981	0.059893	0.062556	0.065407	0.068167	0.070883	0.073574	0.076476	0.079695	0.083221	0.087006	0.090969	0.09523	0.099649	0.10392	0.10836	0.11299	0.11764	0.12197	0.12607	0.12979	0.13304	0.13595
34	0.0046962	0.002899	0.0012557	1e-05	1e-05	1e-05	1e-05	1e-05	1e-05	0.00015291	0.0019788	0.0046662	0.0082033	0.012717	0.018074	0.024476	0.032437	0.041844	0.053309	0.067494	0.085056	0.1067	NaN	NaN	NaN	NaN	NaN	NaN	NaN	NaN	NaN	NaN	NaN	NaN	NaN	NaN	NaN	NaN	NaN	NaN	NaN	NaN	NaN	NaN	NaN	NaN	NaN	NaN	NaN
35	1e-05	1e-05	1e-05	1e-05	1e-05	1e-05	0.00074685	0.0022311	0.003559	0.005325	0.0072094	0.0095143	0.012427	0.015746	0.018799	0.022226	0.025669	0.028932	0.032635	0.037074	0.04162	0.046614	0.051807	0.056835	0.061987	0.067339	0.07272	0.078358	0.084144	0.089988	0.095477	0.10106	0.10637	0.11151	0.11682	0.12187	0.12698	0.1319	0.13673	0.14169	0.14635	0.15107	0.15547	0.15974	0.16432	0.16864	0.17259	0.17655	0.18073
36	1e-05	1e-05	1e-05	1e-05	1e-05	1e-05	0.018709	0.049896	0.073393	0.090272	0.10045	0.10392	0.10436	0.10557	0.10609	0.10638	0.10708	0.10806	0.10868	0.1102	0.11155	0.11305	0.11459	0.11572	0.11669	0.11788	0.1194	0.12053	0.12183	0.12394	0.12581	0.12835	0.13135	0.13477	0.13912	0.1438	0.14917	0.15471	0.1612	0.16768	0.17358	0.17957	0.18517	0.19073	0.19576	0.20022	0.20447	0.20875	0.21307
37	1e-05	1e-05	1e-05	1e-05	1e-05	1e-05	0.00090669	0.0025961	0.0039937	0.0055704	0.006994	0.0087542	0.010679	0.012841	0.014793	0.016679	0.018928	0.021239	0.023695	0.026469	0.029264	0.032352	0.035338	0.038115	0.040806	0.043652	0.046697	0.049567	0.052379	0.055316	0.058175	0.06124	0.064167	0.067032	0.070239	0.073537	0.076865	0.080119	0.083562	0.087017	0.090199	0.093284	0.096008	0.098668	0.10145	0.10399	0.1061	0.10819	0.11023
38	1e-05	1e-05	1e-05	1e-05	1e-05	1e-05	0.00036762	0.00098735	0.0017981	0.0030151	0.0042743	0.0062395	0.0090472	0.012856	0.017142	0.022232	0.028088	0.034467	0.041728	0.049724	0.058091	0.067553	0.0775	0.087569	0.097794	0.10847	0.11938	0.13053	0.14222	0.15418	0.16612	0.17883	0.19144	0.20407	0.21711	0.23067	0.24433	0.25835	0.27276	0.28726	0.30174	0.31703	0.33236	0.34861	0.36606	0.38481	NaN	NaN	NaN
39	0.0094282	0.0060454	0.0030521	0.00033361	1e-05	1e-05	1e-05	1e-05	1e-05	1e-05	0.0018648	0.0049957	0.0084852	0.01235	0.016371	0.02011	0.023985	0.027736	0.031175	0.034601	0.037869	0.041448	0.04474	0.047892	0.051022	0.054546	0.058407	0.062026	0.065786	0.069536	0.073301	0.07718	0.081028	0.085034	0.089552	0.09438	0.098864	0.10377	0.10919	0.11479	0.1207	0.1268	0.13333	0.13977	0.14609	0.15248	0.15826	0.16422	0.17007
40	1e-05	1e-05	1e-05	1e-05	1e-05	1e-05	0.0020444	0.0055846	0.0079712	0.010123	0.011791	0.013507	0.015344	0.017085	0.018862	0.021128	0.024105	0.027031	0.029791	0.033587	0.037394	0.041369	0.045225	0.04907	0.053049	0.057005	0.061034	0.064691	0.068331	0.072608	0.076323	0.080386	0.084549	0.08886	0.09313	0.097717	0.10247	0.10711	0.1122	0.11756	0.12239	0.12718	0.13123	0.13516	0.13895	0.14288	0.14582	0.14874	0.15167
41	0.02631	0.019037	0.012474	0.0065637	0.0022311	1e-05	1e-05	1e-05	1e-05	1e-05	1e-05	0.0015924	0.0056579	0.010312	0.015263	0.02019	0.025861	0.031965	0.038847	0.046658	0.055267	0.06526	0.075914	0.087294	0.0994	0.11283	0.12688	0.14146	0.15633	0.17114	0.18531	0.19958	0.21309	0.22643	0.23973	0.25298	0.26544	0.27806	0.29089	0.30343	0.31568	0.32831	0.34044	0.35246	0.36403	0.37534	0.38606	0.39652	0.40671
42	0.00074739	0.00018977	1e-05	1e-05	1e-05	1e-05	1e-05	1e-05	8.9654e-05	0.00053728	0.0010152	0.0018588	0.003151	0.0042985	0.0057202	0.0073578	0.0095495	0.011774	0.014364	0.017535	0.021011	0.025163	0.029565	0.034297	0.039677	0.045298	0.051459	0.057826	0.064846	0.072822	0.081725	0.092512	0.10517	0.12036	0.13812	0.15906	NaN	NaN	NaN	NaN	NaN	NaN	NaN	NaN	NaN	NaN	NaN	NaN	NaN
43	0.00021146	1e-05	1e-05	1e-05	1e-05	1e-05	1e-05	0.00089141	0.0019469	0.0038331	0.0060967	0.0088113	0.011919	0.015374	0.019324	0.023323	0.02768	0.032196	0.036972	0.042543	0.048056	0.053984	0.059839	0.066034	0.072428	0.078862	0.085647	0.092762	0.1001	0.10775	0.11525	0.12331	0.1315	0.14038	0.14954	0.15915	0.16913	0.17954	0.19002	0.20064	0.21095	0.22141	0.23159	0.24169	0.25116	0.26037	0.2689	0.27708	0.28453
44	1e-05	1e-05	1e-05	1e-05	1e-05	1e-05	0.00075237	0.0023607	0.0040213	0.0062696	0.0087846	0.011434	0.014662	0.018112	0.021596	0.02524	0.029149	0.033236	0.037703	0.042745	0.047679	0.05275	0.058006	0.063098	0.068087	0.073225	0.078292	0.083379	0.088629	0.09447	0.10136	0.11021	0.12144	0.1356	0.1535	NaN	NaN	NaN	NaN	NaN	NaN	NaN	NaN	NaN	NaN	NaN	NaN	NaN	NaN
45	1e-05	1e-05	1e-05	1e-05	0.00015176	0.0013015	0.0033092	0.0065013	0.010296	0.014956	0.019602	0.025935	0.033462	0.04209	0.051275	0.060787	0.070928	0.081934	0.094124	0.10758	0.1221	0.13871	0.15602	0.1744	0.19402	0.21546	0.2386	0.26299	0.28883	0.31454	0.34045	0.36745	0.39409	0.42134	0.44877	0.47665	NaN	NaN	NaN	NaN	NaN	NaN	NaN	NaN	NaN	NaN	NaN	NaN	NaN
46	0.0039543	0.002124	0.001377	0.00040703	1e-05	1e-05	1e-05	1e-05	1e-05	1e-05	0.00041682	0.0034184	0.0064481	0.0096441	0.012791	0.016163	0.021652	0.028489	0.036591	0.045579	0.053574	0.061609	0.069867	0.078961	0.088424	0.10017	0.11345	0.12579	0.13733	0.1494	0.16107	0.17525	0.1893	0.2043	0.21997	0.23678	0.25153	0.26607	0.28055	0.2956	0.30932	0.32327	0.3361	0.35085	0.36448	0.37694	0.38794	0.40037	0.41284
47	1e-05	1e-05	0.00059395	0.0028007	0.0074	0.016101	0.030245	0.050488	0.07684	NaN	NaN	NaN	NaN	NaN	NaN	NaN	NaN	NaN	NaN	NaN	NaN	NaN	NaN	NaN	NaN	NaN	NaN	NaN	NaN	NaN	NaN	NaN	NaN	NaN	NaN	NaN	NaN	NaN	NaN	NaN	NaN	NaN	NaN	NaN	NaN	NaN	NaN	NaN	NaN
48	1e-05	1e-05	1e-05	1e-05	1e-05	1e-05	0.0015629	0.0038765	0.0062434	0.008729	0.011227	0.01398	0.017308	0.02128	0.025636	0.030088	0.035742	0.04217	0.049704	0.057838	0.067086	0.076875	0.08671	0.097838	0.10924	0.12146	0.13385	0.14518	0.15659	0.16766	0.17882	0.19022	0.20144	0.21256	0.22229	0.23258	0.24277	0.25381	0.26666	0.2802	0.29356	0.30724	0.32016	0.33371	0.34778	0.36287	0.37701	0.3915	0.40586
49	0.0083875	0.0057896	0.0045016	0.0027337	0.00041222	1e-05	1e-05	1e-05	1e-05	1e-05	1e-05	0.0021267	0.0057218	0.0089947	0.012782	0.017837	0.023416	0.029955	0.037502	0.045785	0.054122	0.063655	0.072342	0.081373	0.091336	0.10227	0.11407	0.12605	0.13802	0.15126	0.16531	0.18052	0.19511	0.21119	0.22698	0.24345	0.26032	0.27753	0.29479	0.3121	0.32733	0.34188	0.35711	0.37293	0.38729	0.40223	0.41646	0.4302	0.4423
50	0.00016876	1e-05	1e-05	1e-05	1e-05	1e-05	1e-05	0.00055324	0.0013498	0.0026988	0.004451	0.0073739	0.010428	0.013711	0.016885	0.019989	0.023743	0.02799	0.032543	0.037602	0.042645	0.047811	0.05249	0.057475	0.062648	0.068128	0.073908	0.079272	0.084597	0.089823	0.094788	0.099956	0.10509	0.11056	0.11592	0.12131	0.12652	0.13193	0.13778	0.14343	0.14895	0.15445	0.15983	0.16519	0.17017	0.17511	0.17971	0.1845	0.18866
51	0.051321	0.035356	0.021277	0.01019	0.0017763	1e-05	1e-05	1e-05	1e-05	1e-05	1e-05	0.0063417	0.016025	0.026093	0.035262	0.044316	0.0556	0.065564	0.076152	0.08756	0.099128	0.11073	0.12241	0.13454	0.14557	0.15891	0.1725	0.18503	0.19795	0.2117	0.22493	0.23724	0.24896	0.25987	0.2693	0.28052	0.28965	0.29919	0.30856	0.3194	0.32898	0.33995	0.35076	0.36155	0.37181	0.38237	0.39073	0.39886	0.40592
52	1e-05	1e-05	1e-05	1e-05	1e-05	1e-05	0.0019255	0.0049136	0.0074894	0.0097143	0.011383	0.012418	0.013461	0.014955	0.016139	0.017643	0.020054	0.022882	0.026869	0.0314	0.036486	0.042053	0.048405	0.055328	0.06288	0.071599	0.08056	0.089287	0.098381	0.10699	0.11559	0.12453	0.13354	0.14243	0.15136	0.16032	0.169	0.17832	0.18871	0.19916	0.20968	0.22055	0.23103	0.24196	0.25283	0.26405	0.27494	0.28598	0.29673
53	1e-05	1e-05	1e-05	1e-05	1e-05	1e-05	0.00042412	0.0012804	0.0019018	0.0028647	0.0037114	0.0052569	0.0077143	0.010573	0.013475	0.017748	0.023054	0.028602	0.03493	0.042239	0.049919	0.058378	0.067275	0.076534	0.08634	0.096707	0.10668	0.11697	0.12792	0.13875	0.14967	0.1611	0.1728	0.1847	0.19703	0.20965	0.22225	0.2355	0.24889	0.26219	0.27558	0.28811	0.30008	0.3114	0.32234	0.33229	0.34117	0.35001	0.35808
54	1e-05	1e-05	1e-05	1e-05	1e-05	1e-05	0.0020176	0.0047644	0.0075189	0.011027	0.014302	0.017704	0.021349	0.025352	0.029494	0.034283	0.040331	0.047137	0.054961	0.063769	0.073403	0.084117	0.095941	0.10939	0.12422	0.14052	0.15763	0.17573	0.19501	0.21529	0.23696	0.26042	NaN	NaN	NaN	NaN	NaN	NaN	NaN	NaN	NaN	NaN	NaN	NaN	NaN	NaN	NaN	NaN	NaN
55	0.011408	0.0077093	0.0043574	0.0014826	1e-05	1e-05	1e-05	1e-05	1e-05	1e-05	0.00016283	0.0023829	0.0045922	0.0075784	0.010895	0.015228	0.020665	0.026545	0.034241	0.042841	0.050762	0.059515	0.070039	0.082226	0.094988	0.10773	0.11967	0.13089	0.14198	0.15203	0.16274	0.17374	0.18405	0.19393	0.20288	0.21094	0.21917	0.22838	0.23719	0.24624	0.25509	0.26261	0.27006	0.27779	0.28394	0.29012	0.29618	0.30185	0.30624
56	1e-05	1e-05	1e-05	1e-05	1e-05	1e-05	0.0017576	0.0056424	0.0089353	0.01234	0.015232	0.01823	0.021864	0.025782	0.029572	0.033936	0.038893	0.043315	0.047935	0.053349	0.059278	0.066084	0.073686	0.081866	0.09102	0.10119	0.11221	0.1242	0.13785	0.15271	0.16897	0.18629	NaN	NaN	NaN	NaN	NaN	NaN	NaN	NaN	NaN	NaN	NaN	NaN	NaN	NaN	NaN	NaN	NaN
57	0.0034699	0.0019425	0.00076964	0.0003046	6.8741e-05	1e-05	1e-05	1e-05	1e-05	1e-05	1e-05	0.001051	0.0032186	0.005718	0.0084249	0.011591	0.015576	0.020204	0.025887	0.031874	0.03833	0.046196	0.054222	0.062775	0.071799	0.081287	0.091322	0.1015	0.112	0.12266	0.13443	0.14684	0.15925	0.17294	0.18696	0.20188	0.21757	0.23424	0.25186	0.26991	0.28864	0.30725	0.32665	0.34623	0.36529	0.38456	0.40332	0.42209	0.44023
58	0.011755	0.007899	0.0038913	0.0012373	1e-05	1e-05	1e-05	1e-05	1e-05	1e-05	0.00064039	0.0034512	0.0062714	0.010134	0.01406	0.018303	0.02347	0.029643	0.036735	0.043898	0.051746	0.060917	0.070605	0.081322	0.092544	0.10391	0.11572	0.12727	0.13899	0.15092	0.16429	0.17829	0.19205	0.20654	0.22085	0.23527	0.2505	0.26638	0.28286	0.29871	0.31466	0.32969	0.34433	0.35866	0.37194	0.38561	0.39917	0.41255	0.42538
59	1e-05	1e-05	1e-05	1e-05	1e-05	1e-05	0.0029589	0.0086341	0.014195	0.019521	0.023264	0.026012	0.028835	0.032577	0.036833	0.042381	0.048656	0.054696	0.061778	0.068807	0.075875	0.084256	0.093414	0.10323	0.11352	0.12472	0.135	0.14464	0.15485	0.16477	0.17581	0.18729	0.19862	0.21074	0.22337	0.23601	0.24785	0.26155	0.27623	0.29123	0.30632	0.32093	0.336	0.35112	0.3648	0.3774	0.38976	0.40293	0.4144
60	1e-05	1e-05	1e-05	1e-05	1e-05	1e-05	0.00091511	0.0027933	0.0045752	0.0065598	0.0080493	0.010363	0.013327	0.01695	0.021306	0.026105	0.031532	0.03764	0.04445	0.0518	0.059475	0.068644	0.077939	0.087618	0.097493	0.10736	0.11792	0.12894	0.14013	0.15214	0.16525	0.17893	0.19249	0.2067	0.22125	0.23651	0.25237	0.26814	0.28379	0.29917	0.31407	0.32777	0.34125	0.35408	0.36629	0.37814	0.38899	0.39944	0.40957
61	1e-05	1e-05	1e-05	1e-05	1e-05	1e-05	0.0012838	0.0038604	0.0069328	0.0090696	0.011568	0.014332	0.017959	0.022111	0.027381	0.033522	0.040315	0.04835	0.057468	0.067318	0.078345	0.090303	0.10349	0.11775	0.1331	0.14936	0.16753	0.187	NaN	NaN	NaN	NaN	NaN	NaN	NaN	NaN	NaN	NaN	NaN	NaN	NaN	NaN	NaN	NaN	NaN	NaN	NaN	NaN	NaN
62	1e-05	1e-05	1e-05	1e-05	1e-05	1e-05	0.0018362	0.0058917	0.0099866	0.01405	0.017686	0.021469	0.025675	0.030194	0.034227	0.038814	0.043816	0.048487	0.053106	0.058127	0.063382	0.069003	0.074907	0.081024	0.087429	0.094843	0.10252	0.11072	0.11961	0.12927	0.13934	0.14999	0.16168	0.17397	0.1872	0.20112	0.21534	0.23086	0.24698	0.26344	0.28024	0.2975	0.31501	0.33217	0.34974	0.36709	0.38421	0.40155	0.41776
63	0.0058473	0.0026371	1e-05	1e-05	1e-05	1e-05	1e-05	1e-05	0.00015079	0.0034092	0.0077957	0.013058	0.018112	0.024249	0.031795	0.040573	0.050204	0.060056	0.070948	0.084171	0.098761	0.11476	0.13259	0.15306	0.17481	0.19794	NaN	NaN	NaN	NaN	NaN	NaN	NaN	NaN	NaN	NaN	NaN	NaN	NaN	NaN	NaN	NaN	NaN	NaN	NaN	NaN	NaN	NaN	NaN
64	1e-05	1e-05	1e-05	1e-05	0.0050974	0.014679	0.024215	0.033122	0.040759	0.047552	0.053831	0.060059	0.065843	0.07093	0.075515	0.079765	0.084154	0.087657	0.091284	0.096138	0.10073	0.1049	0.10975	0.11475	0.12006	0.12596	0.13273	0.13967	0.14741	0.15536	0.16329	0.17175	0.18158	0.19145	0.20226	0.21417	0.22673	0.24074	0.25573	NaN	NaN	NaN	NaN	NaN	NaN	NaN	NaN	NaN	NaN
65	1e-05	1e-05	1e-05	1e-05	1e-05	1e-05	0.00096211	0.002971	0.0051168	0.0074368	0.010008	0.012762	0.016051	0.019837	0.024123	0.029044	0.034399	0.040001	0.046301	0.053439	0.061079	0.069394	0.078528	0.087872	0.097452	0.10751	0.11785	0.12856	0.13967	0.15091	0.16202	0.17347	0.18509	0.19667	0.20918	0.22199	0.23488	0.2481	0.26142	0.27492	0.28835	0.30194	0.31533	0.3283	0.34079	0.35262	0.36431	0.37585	0.38735
66	0.043595	0.033018	0.023626	0.015369	0.0082708	0.0027733	1e-05	1e-05	1e-05	1e-05	1e-05	1e-05	0.00087755	0.0034354	0.0071473	0.01123	0.015427	0.019993	0.024775	0.031591	0.040387	0.050253	0.061557	0.0752	0.088497	0.10167	0.11532	0.13005	0.14551	0.1618	0.17796	0.19383	0.20937	0.22403	0.23743	0.25198	0.26696	0.28233	0.2968	0.30966	0.32188	0.33317	0.34397	0.35432	0.36545	0.37701	0.38719	0.3967	0.40604
67	7.7877e-05	1e-05	1e-05	1e-05	1e-05	1e-05	1e-05	0.0008585	0.0024425	0.003983	0.0057809	0.0081906	0.010356	0.01296	0.015857	0.018892	0.02151	0.023678	0.026049	0.028462	0.031469	0.034865	0.037979	0.041412	0.044431	0.047155	0.049937	0.053563	0.057653	0.062096	0.066786	0.071198	0.075516	0.080497	0.085902	0.091704	0.098	0.10461	0.11108	0.11745	0.12372	0.12963	0.1357	0.14189	0.14767	0.15315	0.15832	0.16344	0.16846
68	1e-05	1e-05	1e-05	0.00056918	0.0016977	0.0026859	0.0039635	0.0056159	0.0071664	0.0087684	0.010385	0.012101	0.013927	0.016938	0.020332	0.024341	0.02862	0.033499	0.03863	0.044399	0.051123	0.058813	0.067224	0.076492	0.085724	0.095919	0.10651	0.11809	0.1302	0.14371	0.1585	0.17427	0.19092	0.20889	NaN	NaN	NaN	NaN	NaN	NaN	NaN	NaN	NaN	NaN	NaN	NaN	NaN	NaN	NaN
69	1e-05	1e-05	1e-05	1e-05	1e-05	1e-05	0.0086516	0.024083	0.038364	0.050198	0.059656	0.067873	0.073654	0.079617	0.084439	0.088775	0.091803	0.094327	0.096621	0.099241	0.10148	0.1033	0.10739	0.11274	0.11762	0.12427	0.1321	0.14003	0.14855	0.15703	0.16557	0.17414	0.18388	0.19114	0.19842	0.2065	0.21322	0.22005	0.22769	0.2355	0.2438	0.25325	0.26348	0.27415	0.28693	0.29984	0.31278	0.32684	0.34089
70	0.0032546	0.0012916	1e-05	1e-05	1e-05	1e-05	1e-05	1e-05	0.00039822	0.0027023	0.0060616	0.010444	0.014853	0.020498	0.027621	0.036141	0.045393	0.055569	0.066947	0.080316	0.095084	0.11145	0.12917	0.14903	0.17022	0.19242	0.21648	0.24241	NaN	NaN	NaN	NaN	NaN	NaN	NaN	NaN	NaN	NaN	NaN	NaN	NaN	NaN	NaN	NaN	NaN	NaN	NaN	NaN	NaN
71	0.0025094	0.00099233	1e-05	1e-05	1e-05	1e-05	1e-05	1e-05	0.00013784	0.0022311	0.0048668	0.0086428	0.012613	0.017794	0.02453	0.032939	0.042145	0.052697	0.064132	0.077423	0.091974	0.10788	0.12509	0.14418	0.16388	0.18388	0.20408	NaN	NaN	NaN	NaN	NaN	NaN	NaN	NaN	NaN	NaN	NaN	NaN	NaN	NaN	NaN	NaN	NaN	NaN	NaN	NaN	NaN	NaN
72	0.0056948	0.0026422	0.00014696	1e-05	1e-05	1e-05	1e-05	1e-05	1e-05	0.0027542	0.00618	0.010415	0.014193	0.018577	0.023492	0.02902	0.034805	0.041282	0.048065	0.056266	0.064803	0.074421	0.084347	0.095441	0.10651	0.11764	0.12879	0.14047	0.1522	0.16428	0.17611	0.18829	0.19997	0.21188	0.224	0.23625	0.24877	0.26167	0.27453	0.28699	0.29853	0.30935	0.31961	0.32953	0.33927	0.34807	0.35609	0.36369	0.37027
73	0.0063756	0.0042301	0.0029612	0.0022776	0.0011316	0.00048251	4.6062e-05	1e-05	1e-05	1e-05	1e-05	1e-05	1e-05	0.00028465	0.0013987	0.0035425	0.0058979	0.0090007	0.012552	0.017645	0.02288	0.028385	0.034764	0.04198	0.048634	0.05478	0.060935	0.066982	0.072684	0.078385	0.083617	0.089749	0.096481	0.10361	0.11187	0.12079	0.13061	0.14127	0.15339	0.16635	0.17975	0.19365	0.20791	0.22251	0.23737	0.25103	0.26556	0.27962	0.29278
74	0.00072451	0.00046696	0.00015438	1e-05	1e-05	1e-05	0.00097729	0.0027562	0.004401	0.0065754	0.0089367	0.011867	0.015408	0.020076	0.025414	0.031703	0.038179	0.045495	0.053084	0.061719	0.070719	0.080265	0.090395	0.10122	0.11195	0.12328	0.13468	0.14677	0.16008	0.17617	0.19554	0.2191	0.24727	NaN	NaN	NaN	NaN	NaN	NaN	NaN	NaN	NaN	NaN	NaN	NaN	NaN	NaN	NaN	NaN
75	1e-05	1e-05	1e-05	1e-05	1e-05	1e-05	0.00095215	0.0033842	0.0053622	0.0074348	0.0092486	0.0107	0.011122	0.011551	0.012025	0.01258	0.012798	0.012861	0.013095	0.014843	0.01704	0.020355	0.0244	0.029848	0.035256	0.040639	0.046002	0.052159	0.058614	0.064715	0.069902	0.07519	0.080324	0.085792	0.091311	0.097343	0.10351	0.1105	0.11721	0.12421	0.13145	0.13954	0.14764	0.156	0.1637	0.17106	0.17851	0.18656	0.19423
76	1e-05	1e-05	1e-05	1e-05	1e-05	1e-05	0.0052975	0.014925	0.023904	0.033377	0.042583	0.051568	0.060125	0.06909	0.080104	0.091764	0.10452	0.11835	0.13413	0.15157	0.17029	0.18988	0.21064	0.2329	0.25687	0.28094	0.30586	0.33243	0.35971	0.38769	0.41505	0.44135	0.46866	0.49616	0.52317	0.54949	0.57542	0.59954	0.62271	0.64383	0.66243	0.68143	0.70085	0.71725	0.73082	0.74346	0.75488	0.76503	0.77538
77	0.00047132	1e-05	1e-05	1e-05	1e-05	1e-05	1e-05	0.00012991	0.0003606	0.0013697	0.0032817	0.0057623	0.0087194	0.012717	0.01724	0.022826	0.029128	0.036263	0.044414	0.05417	0.064355	0.075014	0.086237	0.097966	0.10967	0.12202	0.1343	0.14648	0.15858	0.17091	0.18283	0.19515	0.20758	0.22016	0.23305	0.2468	0.26093	0.2762	0.29212	0.30847	0.32489	0.34171	0.35892	0.37643	0.39435	0.41262	0.43011	0.44687	0.46294
78	1e-05	1e-05	1e-05	1e-05	1e-05	1e-05	0.0014013	0.0046882	0.006474	0.007114	0.0080263	0.0093166	0.010108	0.010883	0.011203	0.013153	0.016147	0.019634	0.023422	0.029377	0.036349	0.043596	0.051727	0.061532	0.07188	0.082593	0.093546	0.10441	0.11569	0.12739	0.13882	0.15112	0.1645	0.17872	0.193	0.20779	0.22333	0.23894	0.25552	0.27216	0.28873	0.30459	0.31963	0.33424	0.34724	0.35868	0.36896	0.37903	0.38849
79	1e-05	1e-05	1e-05	1e-05	1e-05	1e-05	0.0010308	0.003583	0.0059812	0.0085947	0.011532	0.014807	0.018319	0.022156	0.026222	0.030704	0.035706	0.040718	0.045911	0.051895	0.05818	0.064751	0.071581	0.078708	0.085889	0.093149	0.10045	0.10775	0.11536	0.12307	0.13037	0.13785	0.14539	0.15307	0.1609	0.16878	0.17667	0.1846	0.19262	0.20056	0.20813	0.21571	0.22324	0.23069	0.23784	0.24483	0.25153	0.25839	0.26508
80	1e-05	1e-05	1e-05	1e-05	1e-05	1e-05	0.0013359	0.0044157	0.0074061	0.010192	0.013328	0.016037	0.017803	0.019973	0.022212	0.024958	0.02858	0.032528	0.036679	0.041481	0.046173	0.050385	0.054875	0.060671	0.0666	0.072111	0.077576	0.082198	0.08664	0.090888	0.094801	0.099319	0.10451	0.11019	0.11623	0.12199	0.12895	0.13621	0.14427	0.153	0.1617	0.17098	0.18005	0.18909	0.19757	0.20478	0.21223	0.21896	0.22538
81	1e-05	1e-05	1e-05	1e-05	1e-05	1e-05	0.0009089	0.0032859	0.0050863	0.007274	0.0099827	0.013374	0.016928	0.021294	0.025991	0.030571	0.03552	0.040271	0.045688	0.05251	0.059368	0.066961	0.074465	0.082208	0.090392	0.098768	0.10784	0.11713	0.12646	0.13562	0.14401	0.15312	0.16251	0.17281	0.18404	0.19458	0.20536	0.21622	0.22788	0.24049	0.25272	0.26579	0.27919	0.29199	0.30395	0.31499	0.32639	0.33773	0.34903
82	1e-05	1e-05	1e-05	1e-05	1e-05	1e-05	0.004338	0.012127	0.019601	0.025691	0.029833	0.032855	0.035232	0.038343	0.042453	0.047392	0.051844	0.056229	0.060475	0.065052	0.069638	0.074565	0.078964	0.084004	0.088554	0.092273	0.094857	0.097088	0.099332	0.10154	0.10323	0.10517	0.10736	0.11101	0.11454	0.11833	0.12296	0.12802	0.13327	0.13926	0.14501	0.15067	0.15611	0.16108	0.1647	0.16806	0.17129	0.17358	0.17615
83	1e-05	1e-05	1e-05	1e-05	1e-05	1e-05	0.0061924	0.017103	0.026312	0.033022	0.037664	0.040283	0.041193	0.042256	0.044783	0.047199	0.050444	0.054072	0.057621	0.061003	0.064836	0.069303	0.073722	0.078996	0.083934	0.088098	0.09222	0.096847	0.1006	0.10368	0.10664	0.10923	0.11081	0.11263	0.11472	0.11714	0.11919	0.12163	0.12338	0.12612	0.13021	0.13422	0.13838	0.14332	0.14768	0.15142	0.15486	0.15886	0.16261
84	1e-05	1e-05	1e-05	1e-05	1e-05	1e-05	0.0021469	0.005993	0.0094872	0.012641	0.015594	0.018113	0.020433	0.023734	0.027003	0.030891	0.035286	0.040945	0.047499	0.05555	0.064467	0.073827	0.083777	0.095102	0.10678	0.11869	0.13047	0.14168	0.15146	0.16151	0.17144	0.18132	0.19191	0.20355	0.21536	0.22696	0.23898	0.25055	0.26252	0.27647	0.28928	0.30107	0.31244	0.32252	0.33039	0.33662	0.34275	0.34793	0.35359
85	1e-05	1e-05	1e-05	1e-05	1e-05	1e-05	0.0012244	0.0032961	0.0044481	0.0059757	0.0078608	0.0082202	0.0090442	0.011283	0.014211	0.018489	0.023075	0.028271	0.034411	0.041966	0.049977	0.058142	0.067328	0.076832	0.086767	0.097117	0.10767	0.11863	0.12957	0.14113	0.15252	0.16469	0.17829	0.19193	0.20649	0.22113	0.23672	0.25302	0.27049	0.28904	0.30798	0.32781	0.34803	0.36765	0.38868	0.40998	NaN	NaN	NaN
86	1e-05	1e-05	1e-05	1e-05	1e-05	1e-05	0.0024986	0.0060112	0.0097179	0.012901	0.015562	0.018895	0.022802	0.025495	0.027608	0.030685	0.031853	0.03277	0.035437	0.038942	0.042467	0.04717	0.052574	0.057557	0.064854	0.072836	0.081465	0.090563	0.099724	0.10925	0.11917	0.13048	0.14084	0.15079	0.16113	0.17037	0.18038	0.18953	0.19871	0.20762	0.21541	0.22262	0.22898	0.23604	0.24272	0.24957	0.25618	0.26176	0.26771
87	1e-05	1e-05	1e-05	1e-05	1e-05	0.0012017	0.0069919	0.011609	0.016584	0.021076	0.024163	0.028247	0.032505	0.036158	0.040715	0.046725	0.052152	0.057462	0.064234	0.072198	0.080483	0.090086	0.10002	0.11022	0.12246	0.13472	0.14736	0.15977	0.17259	0.18523	0.19759	0.21119	0.22439	0.23775	0.25113	0.26405	0.27724	0.28974	0.30319	0.31688	0.33106	0.3456	0.36012	0.37577	0.39152	0.40889	0.42701	NaN	NaN
88	1e-05	1e-05	1e-05	1e-05	1e-05	1e-05	0.0030404	0.0081493	0.013479	0.018266	0.021868	0.026085	0.029356	0.031906	0.034926	0.038647	0.042508	0.046663	0.050863	0.054489	0.057646	0.060777	0.062767	0.064889	0.068056	0.070903	0.073313	0.074661	0.0761	0.077361	0.078841	0.081217	0.083756	0.086923	0.090452	0.093832	0.09688	0.099551	0.10264	0.10522	0.10809	0.11084	0.1127	0.11473	0.11606	0.11699	0.1173	0.11771	0.11861
89	1e-05	1e-05	1e-05	1e-05	1e-05	1e-05	0.0022545	0.0057848	0.0091596	0.012509	0.015742	0.019281	0.022907	0.026072	0.029314	0.033579	0.036847	0.040351	0.044901	0.050553	0.05645	0.063259	0.071601	0.080279	0.090695	0.10149	0.11257	0.12363	0.13517	0.14696	0.1591	0.1725	0.18601	0.19895	0.21245	0.22545	0.23956	0.25368	0.26952	0.28587	0.30303	0.32036	0.33808	0.35685	0.37671	0.39782	0.41996	NaN	NaN
90	1e-05	1e-05	1e-05	0.00016992	1e-05	1e-05	1e-05	0.0016141	0.003588	0.0049697	0.0065472	0.0087915	0.0096286	0.010603	0.011675	0.013869	0.015676	0.017319	0.018243	0.018567	0.01963	0.021117	0.02342	0.027047	0.030977	0.0358	0.040878	0.046856	0.052777	0.059176	0.066998	0.074088	0.081263	0.088555	0.096235	0.10367	0.11055	0.11756	0.12469	0.13199	0.13977	0.14714	0.15598	0.16471	0.1736	0.18317	0.19307	0.203	0.21224
91	1e-05	1e-05	0.00023351	0.00066199	0.0007184	9.3789e-05	0.00053467	0.0012516	0.00092894	1e-05	1e-05	1e-05	1e-05	0.00017871	0.00093427	0.0023557	0.0045014	0.0058585	0.0080847	0.010746	0.013766	0.017085	0.019669	0.022331	0.02632	0.030533	0.034078	0.036952	0.040778	0.043581	0.047347	0.051886	0.056421	0.061695	0.067167	0.072389	0.077992	0.084484	0.092208	0.099465	0.10815	0.11688	0.1254	0.13353	0.14204	0.15022	0.15871	0.16743	0.17566
92	1e-05	1e-05	1e-05	1e-05	1e-05	1e-05	0.0011519	0.0033725	0.006101	0.0085029	0.010588	0.013389	0.016641	0.020537	0.02445	0.029183	0.03321	0.036314	0.041101	0.0461	0.051967	0.05898	0.065048	0.071864	0.079903	0.089054	0.098524	0.10959	0.12267	0.13409	0.14623	0.15821	0.17027	0.18427	0.19868	0.21274	0.22654	0.24035	0.25439	0.26707	0.28177	0.29644	0.31146	0.32598	0.33991	0.35295	0.36649	0.38033	0.39431
93	1e-05	1e-05	1e-05	1e-05	1e-05	1e-05	0.0031599	0.0080283	0.01272	0.017133	0.021165	0.025964	0.030749	0.036158	0.04173	0.048078	0.054818	0.061071	0.068968	0.07704	0.08536	0.094177	0.10134	0.10895	0.11757	0.12643	0.13513	0.14408	0.15412	0.16266	0.17204	0.18126	0.19076	0.20199	0.2132	0.2238	0.23448	0.24547	0.25704	0.26778	0.28066	0.29272	0.30509	0.3173	0.3299	0.34265	0.35634	0.37121	0.38723
94	0.0061521	0.0033495	0.00097777	1e-05	1e-05	1e-05	1e-05	1e-05	1e-05	0.0013889	0.0038412	0.0070961	0.010085	0.013223	0.016486	0.020263	0.024718	0.029611	0.035152	0.040827	0.047388	0.055193	0.063192	0.072748	0.08323	0.094661	0.10707	0.11926	0.13147	0.14358	0.15629	0.16895	0.18193	0.19571	0.20927	0.2234	0.23791	0.25251	0.26855	0.28513	0.3031	0.32178	0.34196	0.36272	NaN	NaN	NaN	NaN	NaN
95	0.0024663	0.00098519	0.00035643	1e-05	1e-05	1e-05	1e-05	1e-05	1e-05	0.00030685	0.00068523	0.0021915	0.0042566	0.0061141	0.0077759	0.0097644	0.011707	0.014264	0.017203	0.019783	0.022525	0.0255	0.027763	0.030063	0.032729	0.035771	0.038644	0.041388	0.043629	0.04539	0.047931	0.050686	0.053852	0.057891	0.061664	0.065286	0.069197	0.07326	0.077674	0.082597	0.088144	0.093231	0.098289	0.10331	0.10804	0.11342	0.11904	0.12424	0.12965
96	0.013127	0.0073602	0.0031851	1e-05	1e-05	1e-05	1e-05	1e-05	1e-05	0.00052391	0.0050259	0.0115	0.019232	0.026731	0.034113	0.042914	0.052773	0.06367	0.073931	0.084734	0.095135	0.10663	0.11866	0.13138	0.14522	0.16079	0.17601	0.19122	0.20657	0.22151	0.23684	0.2525	0.26905	0.28602	0.30276	NaN	NaN	NaN	NaN	NaN	NaN	NaN	NaN	NaN	NaN	NaN	NaN	NaN	NaN
97	0.0037097	0.0026848	0.0017121	0.00058708	1.7746e-05	1e-05	1e-05	1e-05	0.00048327	0.0018524	0.0033445	0.0054292	0.0075475	0.010326	0.013722	0.017625	0.021529	0.025725	0.030589	0.035822	0.041194	0.047481	0.05429	0.062161	0.070799	0.080207	0.090126	0.10135	0.11318	0.12607	0.14068	0.15755	0.17689	0.19973	NaN	NaN	NaN	NaN	NaN	NaN	NaN	NaN	NaN	NaN	NaN	NaN	NaN	NaN	NaN
98	0.0019903	0.00069958	0.00022687	1e-05	1e-05	1e-05	1e-05	1e-05	1e-05	0.00045519	0.0014366	0.0032774	0.0049845	0.0063998	0.0081247	0.010525	0.013148	0.01613	0.019752	0.023906	0.028762	0.033999	0.039343	0.045641	0.052951	0.061215	0.06975	0.079114	0.08879	0.098682	0.10893	0.11951	0.1307	0.14274	0.15469	0.16688	0.17883	0.19093	0.20279	0.21444	0.22614	0.23841	0.25061	0.2631	0.2764	0.29042	0.30653	0.32358	0.342
99	0.0036452	0.002624	0.0018198	0.0011676	0.00023469	1e-05	1e-05	6.7768e-05	0.0011992	0.0022753	0.0035681	0.0049649	0.0062682	0.0079601	0.0099709	0.012682	0.015816	0.019478	0.024086	0.028912	0.034516	0.040938	0.048484	0.057108	0.06654	0.076881	0.087932	0.099687	0.11137	0.12324	0.13572	0.14977	0.16491	0.18388	0.20683	0.23376	NaN	NaN	NaN	NaN	NaN	NaN	NaN	NaN	NaN	NaN	NaN	NaN	NaN
100	0.0096327	0.0068646	0.004598	0.0023574	0.00070444	1e-05	1e-05	1e-05	1e-05	1e-05	1e-05	0.0008626	0.0028131	0.004877	0.0069918	0.0088701	0.011251	0.014013	0.017168	0.020554	0.023525	0.026796	0.029652	0.032706	0.035974	0.039314	0.043088	0.046433	0.04938	0.052	0.054757	0.058096	0.061656	0.065587	0.069648	0.074092	0.07894	0.084059	0.090038	0.096404	0.10299	0.10959	0.11601	0.12273	0.12927	0.13593	0.14189	0.14763	0.15305
101	0.003872	0.002176	0.0008506	5.4613e-05	1e-05	1e-05	0.0011189	0.003391	0.0066479	0.010767	0.01594	0.022218	0.02936	0.037701	0.046943	0.057104	0.068087	0.080103	0.093262	0.10784	0.12383	0.14231	0.16372	0.18895	0.21765	NaN	NaN	NaN	NaN	NaN	NaN	NaN	NaN	NaN	NaN	NaN	NaN	NaN	NaN	NaN	NaN	NaN	NaN	NaN	NaN	NaN	NaN	NaN	NaN
102	1e-05	1e-05	1e-05	1e-05	1e-05	1e-05	0.0011406	0.003634	0.0063021	0.009504	0.012572	0.01563	0.018618	0.022075	0.025346	0.0292	0.033522	0.038438	0.043477	0.0483	0.053251	0.058448	0.062794	0.068073	0.073696	0.079867	0.086544	0.09294	0.098871	0.10479	0.11143	0.1178	0.12451	0.13218	0.13893	0.14581	0.15237	0.15818	0.16439	0.17077	0.1773	0.18297	0.18923	0.19517	0.20082	0.20728	0.21358	0.22004	0.22632
103	0.0098755	0.0068453	0.0042893	0.0021693	0.0008896	1e-05	1e-05	1e-05	1e-05	1e-05	1e-05	0.00030187	0.0023409	0.0048612	0.0070513	0.0088919	0.010513	0.012233	0.01408	0.015631	0.017185	0.018888	0.019848	0.020572	0.020957	0.021967	0.023148	0.024059	0.025003	0.02591	0.027251	0.028629	0.029835	0.03167	0.033572	0.035637	0.037313	0.038714	0.041161	0.04346	0.045719	0.048002	0.050183	0.05253	0.054416	0.056742	0.058906	0.061345	0.064171
104	1e-05	1e-05	1e-05	1e-05	1e-05	1e-05	0.00055565	0.002	0.0031236	0.0048534	0.0067112	0.0096711	0.012819	0.01613	0.019357	0.022038	0.024487	0.027155	0.030164	0.03362	0.03671	0.03967	0.041799	0.044034	0.046271	0.048877	0.051657	0.054021	0.056257	0.058222	0.05984	0.06182	0.063728	0.066188	0.068836	0.071593	0.074159	0.076699	0.080424	0.084161	0.087658	0.091381	0.095039	0.099377	0.10337	0.10748	0.11116	0.11488	0.11872
105	0.024544	0.019017	0.013873	0.0091405	0.0054821	0.0022842	3.5315e-05	1e-05	1e-05	1e-05	1e-05	1e-05	1e-05	0.0024105	0.0049751	0.0072871	0.009916	0.012906	0.016361	0.020129	0.023721	0.027482	0.030684	0.033522	0.036372	0.03949	0.042477	0.044827	0.04649	0.047901	0.049455	0.051336	0.053163	0.055535	0.058217	0.060939	0.063254	0.066053	0.069509	0.073693	0.077949	0.082029	0.085891	0.089985	0.093617	0.097056	0.10039	0.10413	0.10745
106	0.0091944	0.0067048	0.0039114	0.0015834	0.00013815	1e-05	1e-05	1e-05	1e-05	1e-05	1e-05	0.0030261	0.00724	0.012509	0.018669	0.025475	0.034126	0.044682	0.055473	0.066213	0.07757	NaN	NaN	NaN	NaN	NaN	NaN	NaN	NaN	NaN	NaN	NaN	NaN	NaN	NaN	NaN	NaN	NaN	NaN	NaN	NaN	NaN	NaN	NaN	NaN	NaN	NaN	NaN	NaN
107	1e-05	1e-05	1e-05	1e-05	1e-05	1e-05	0.00086817	0.0027252	0.0050127	0.0078523	0.010735	0.013972	0.017324	0.020597	0.02438	0.028282	0.032476	0.037012	0.041983	0.04679	0.05101	0.056188	0.061257	0.066429	0.072556	0.078734	0.085262	0.092066	0.098986	0.1057	0.11245	0.11973	0.12628	0.13338	0.1404	0.14669	0.15277	0.15874	0.16447	0.16975	0.17481	0.17986	0.18506	0.19086	0.19628	0.20206	0.20795	0.21394	0.21961
108	1e-05	1e-05	1e-05	1e-05	1e-05	1e-05	0.00056376	0.0018318	0.0040376	0.0065132	0.0091267	0.013032	0.017468	0.022072	0.027212	0.033227	0.039919	0.047209	0.055693	0.064604	0.074363	0.084938	0.095021	0.10637	0.1185	0.13137	0.1447	0.15862	0.17275	0.18636	0.20044	0.21445	0.22839	0.24351	0.25771	0.27194	0.28547	0.29883	0.31152	0.32401	0.33632	0.34754	0.35851	0.36935	0.37898	0.38847	0.3972	0.40595	0.41389
109	0.0079622	0.0047733	0.0020067	1e-05	1e-05	1e-05	1e-05	1e-05	1e-05	0.00032633	0.0022355	0.0048935	0.0086211	0.013176	0.017796	0.022631	0.02736	0.032459	0.038371	0.045087	0.052328	0.060521	0.06895	0.0774	0.085586	0.094106	0.10272	0.11214	0.12147	0.12994	0.1376	0.14518	0.15259	0.16004	0.16702	0.17395	0.18033	0.18714	0.19329	0.19915	0.20544	0.21194	0.21811	0.22396	0.22984	0.23607	0.24208	0.24833	0.254
110	0.011483	0.0086761	0.006401	0.0038106	0.0020822	0.00051301	1e-05	1e-05	1e-05	1e-05	1e-05	1e-05	0.0010387	0.0028685	0.0051064	0.0068603	0.0087467	0.011036	0.013831	0.01701	0.020268	0.023894	0.027014	0.030236	0.033671	0.037736	0.042158	0.046467	0.051025	0.055244	0.059901	0.064983	0.070119	0.076286	0.082924	0.090341	0.097936	0.10632	0.11621	0.1269	0.13868	0.15123	0.16477	0.17944	0.19405	0.21	0.22634	0.24357	0.26139
111	0.0025849	0.0015975	0.00067504	1e-05	1e-05	1e-05	1e-05	1e-05	1e-05	0.00030069	0.0011098	0.0023854	0.0038646	0.0056911	0.0075674	0.0093892	0.010991	0.01239	0.013774	0.015466	0.017107	0.018674	0.019934	0.021054	0.022277	0.024058	0.026103	0.028201	0.030469	0.032677	0.034588	0.036789	0.039159	0.042042	0.045026	0.047923	0.050255	0.052456	0.054669	0.056734	0.059143	0.061655	0.064179	0.066847	0.069467	0.0723	0.075396	0.078747	0.082223
112	1e-05	1e-05	1e-05	1e-05	1e-05	1e-05	0.0012892	0.0040789	0.0081699	0.011587	0.014875	0.019805	0.025507	0.031194	0.039439	0.047012	0.054912	0.06504	0.074941	0.085002	0.096261	0.10902	0.12164	0.13562	0.15089	0.16585	0.18252	0.20023	0.21696	0.23544	0.25473	0.27467	0.29419	0.31505	0.33532	0.35615	0.37712	0.39862	0.41954	0.44192	NaN	NaN	NaN	NaN	NaN	NaN	NaN	NaN	NaN
113	0.0021307	0.0009456	3.4169e-05	1e-05	1e-05	1e-05	1e-05	1e-05	1e-05	0.0015871	0.0034824	0.0060153	0.0086619	0.011863	0.015617	0.019876	0.024507	0.029112	0.034415	0.03975	0.044919	0.05015	0.055418	0.060871	0.066318	0.071655	0.076997	0.081766	0.086889	0.092177	0.09766	0.104	0.11092	0.11861	0.12685	0.13567	0.14531	0.15577	0.16706	0.17855	0.19012	0.20201	0.21387	0.22609	0.23844	0.25087	0.26345	0.27542	0.28696
114	0.030776	0.02133	0.013462	0.0064774	0.00055504	1e-05	1e-05	1e-05	1e-05	1e-05	1e-05	0.0051528	0.010961	0.01661	0.023324	0.029664	0.036753	0.044789	0.053097	0.061035	0.0699	0.079818	0.089175	0.10037	0.11211	0.12391	0.13671	0.14935	0.16118	0.17355	0.18702	0.20026	0.21257	0.22618	0.23872	0.25214	0.26515	0.27874	0.29175	0.30614	0.32014	0.33315	0.34572	0.35817	0.36963	0.38162	0.39279	0.40458	0.41507
115	0.006447	0.0042236	0.002141	0.00036672	1e-05	1e-05	1e-05	1e-05	1e-05	1e-05	0.0021149	0.0053957	0.009054	0.013369	0.017804	0.022671	0.027739	0.033376	0.039528	0.045952	0.052113	0.058109	0.063581	0.069055	0.074584	0.080639	0.087066	0.093592	0.10025	0.10703	0.11372	0.12067	0.12789	0.13612	0.14473	0.15329	0.16188	0.17067	0.17932	0.18741	0.19541	0.20342	0.21144	0.21925	0.22666	0.23379	0.24114	0.24806	0.25442
116	1e-05	1e-05	1e-05	1e-05	1e-05	1e-05	0.00038931	0.0012846	0.0027584	0.0038821	0.0047485	0.0063112	0.0080654	0.010621	0.013859	0.017268	0.02131	0.025858	0.031076	0.036177	0.041902	0.048117	0.053935	0.05999	0.066185	0.072749	0.080013	0.087018	0.094363	0.10149	0.10925	0.11713	0.12506	0.13346	0.14195	0.15067	0.15914	0.16731	0.17629	0.18517	0.19442	0.20321	0.21243	0.22222	0.23226	0.24273	0.25316	0.26389	0.27466
117	1e-05	1e-05	1e-05	1e-05	1e-05	1e-05	0.0012866	0.0039361	0.0070824	0.010057	0.013057	0.017004	0.021729	0.02796	0.034864	0.042303	0.049579	0.057098	0.065013	0.073286	0.081971	0.091222	0.099683	0.1081	0.11679	0.12474	0.13298	0.14164	0.1508	0.15966	0.16879	0.17807	0.18684	0.19583	0.20507	0.21366	0.22254	0.23119	0.23984	0.24842	0.25801	0.26725	0.27625	0.2856	0.29591	0.30607	0.3169	0.32807	0.33886
118	1e-05	1e-05	1e-05	1e-05	1e-05	1e-05	0.00037809	0.0013379	0.0031646	0.00505	0.0070973	0.010532	0.014559	0.019824	0.026123	0.033575	0.043306	0.055804	0.071723	NaN	NaN	NaN	NaN	NaN	NaN	NaN	NaN	NaN	NaN	NaN	NaN	NaN	NaN	NaN	NaN	NaN	NaN	NaN	NaN	NaN	NaN	NaN	NaN	NaN	NaN	NaN	NaN	NaN	NaN
119	1e-05	1e-05	0.0021213	0.0078373	0.013155	0.018354	0.023299	0.028033	0.033039	0.037341	0.041256	0.045927	0.050937	0.057255	0.064138	0.071269	0.078921	0.087387	0.096772	0.10635	0.11685	0.12821	0.13927	0.15101	0.16342	0.17743	0.19347	0.21144	0.2313	NaN	NaN	NaN	NaN	NaN	NaN	NaN	NaN	NaN	NaN	NaN	NaN	NaN	NaN	NaN	NaN	NaN	NaN	NaN	NaN
120	0.031443	0.02404	0.017216	0.011568	0.0057139	0.0013539	1e-05	1e-05	1e-05	1e-05	1e-05	1e-05	0.0012504	0.0040807	0.0065676	0.0099954	0.013372	0.01658	0.020241	0.024127	0.027915	0.031368	0.035179	0.039232	0.044266	0.050335	0.056924	0.063317	0.070189	0.077201	0.084095	0.09148	0.099485	0.10814	0.11725	0.12536	0.1329	0.13998	0.14797	0.15481	0.16212	0.1693	0.17573	0.18255	0.18897	0.19497	0.20178	0.20839	0.21484
121	1e-05	1e-05	1e-05	1e-05	1e-05	1e-05	0.00038212	0.00088921	0.001995	0.0028371	0.003513	0.0047692	0.006091	0.00783	0.0098237	0.01222	0.01495	0.018321	0.022349	0.025957	0.029739	0.033818	0.037186	0.04087	0.044817	0.048861	0.052799	0.056247	0.05932	0.061909	0.064641	0.067191	0.069688	0.072778	0.075737	0.078655	0.081442	0.084479	0.088148	0.092001	0.096265	0.10066	0.10568	0.11108	0.11662	0.12255	0.12867	0.13528	0.14219
122	0.0051762	0.0036897	0.0026158	0.001505	0.00015326	1e-05	1e-05	1e-05	1e-05	1e-05	1e-05	0.0014203	0.0031409	0.0050234	0.0072094	0.009884	0.012576	0.015573	0.019064	0.022341	0.025883	0.029571	0.032821	0.036482	0.040494	0.044708	0.049055	0.053592	0.058456	0.063417	0.068728	0.074132	0.079566	0.08566	0.091719	0.09779	0.10383	0.10999	0.11656	0.12305	0.1297	0.13633	0.14353	0.15135	0.15963	0.16867	0.17851	0.18914	0.20049
123	0.013745	0.0091897	0.0056875	0.002185	1e-05	1e-05	1e-05	1e-05	1e-05	1e-05	0.00040838	0.003638	0.0071939	0.010749	0.014954	0.019158	0.023425	0.027729	0.03248	0.037412	0.042202	0.046783	0.051548	0.056459	0.061623	0.067367	0.074078	0.080514	0.087741	0.094924	0.10255	0.1108	0.11986	0.12989	0.14097	0.15253	0.16392	0.17511	0.18775	0.20067	0.21578	0.23256	0.25165	0.2734	NaN	NaN	NaN	NaN	NaN
124	0.00067969	9.5797e-05	1e-05	1e-05	1e-05	1e-05	1e-05	1e-05	0.00052103	0.001627	0.0026722	0.0044877	0.006816	0.0091384	0.011771	0.014629	0.017413	0.02017	0.0233	0.026493	0.029758	0.03333	0.036759	0.040121	0.044024	0.04808	0.052695	0.05755	0.062968	0.068345	0.073899	0.079794	0.08592	0.092619	0.099817	0.1073	0.11509	0.12282	0.13126	0.13999	0.14932	0.15895	0.16909	0.17993	0.19111	0.20261	0.21446	0.22665	0.23936
125	1e-05	1e-05	1e-05	1e-05	1e-05	1e-05	0.0010109	0.0026283	0.0047476	0.0068983	0.0089499	0.011393	0.013719	0.015489	0.017121	0.018201	0.018464	0.018977	0.020053	0.021007	0.02266	0.02455	0.026342	0.028136	0.030491	0.03311	0.036485	0.039889	0.042823	0.04518	0.047734	0.049726	0.051616	0.053877	0.05631	0.058429	0.06004	0.061471	0.063523	0.065654	0.068756	0.071923	0.0752	0.078844	0.082207	0.085583	0.089288	0.09349	0.097305
126	1e-05	1e-05	1e-05	1e-05	1e-05	1e-05	0.0010116	0.0029546	0.0049066	0.0065446	0.0078657	0.0098942	0.011855	0.014169	0.016378	0.018915	0.0216	0.024623	0.028097	0.031431	0.035157	0.03914	0.042401	0.046299	0.050359	0.055163	0.060329	0.065242	0.070168	0.074896	0.079896	0.08456	0.089166	0.094438	0.099393	0.10426	0.10833	0.11231	0.1171	0.12203	0.12718	0.13253	0.13838	0.14464	0.15081	0.15759	0.16491	0.17284	0.18082
127	0.001818	0.00054904	1e-05	1e-05	1e-05	1e-05	1e-05	1e-05	0.0016892	0.0046935	0.0082145	0.013087	0.019019	0.025982	0.034089	0.04305	0.05295	0.064238	0.077101	0.090836	0.10596	0.12245	0.1394	0.15707	0.1757	0.19533	0.21628	0.23767	0.25972	0.28152	0.30381	0.32641	0.34875	0.37133	0.39416	0.41721	0.43981	0.46156	0.48328	0.50407	0.5247	0.54446	0.56347	0.58236	0.60084	0.6186	0.63487	0.65053	0.66573
128	0.033629	0.027554	0.022017	0.016708	0.012216	0.0084724	0.0050743	0.0018415	1e-05	1e-05	1e-05	1e-05	1e-05	1e-05	0.0002455	0.0018636	0.003734	0.0057624	0.0083488	0.010611	0.013832	0.017252	0.020246	0.022943	0.025668	0.028194	0.031421	0.034424	0.037166	0.039697	0.042685	0.044891	0.04703	0.049079	0.051437	0.053066	0.054273	0.054962	0.055745	0.057005	0.058206	0.05897	0.060162	0.061535	0.063056	0.064224	0.066331	0.068945	0.071386
129	0.012428	0.0086663	0.0053604	0.0025826	1e-05	1e-05	1e-05	1e-05	1e-05	1e-05	4.6243e-05	0.002732	0.005521	0.0087228	0.012399	0.016528	0.020987	0.02646	0.032624	0.039278	0.046624	0.054663	0.063082	0.072408	0.082884	0.094266	0.1068	0.11972	0.13255	0.1458	0.15954	0.1741	0.18887	0.20458	0.22077	0.23634	0.25151	0.2666	0.28219	0.29795	0.3136	0.3293	0.3449	0.36132	0.37731	0.39361	0.41109	0.42925	0.44708
130	1e-05	1e-05	1e-05	1e-05	1e-05	1e-05	0.00085765	0.0025444	0.0046328	0.0064665	0.0081689	0.010312	0.012315	0.014419	0.01675	0.019134	0.021407	0.024328	0.027764	0.031307	0.035703	0.041155	0.047053	0.053555	0.060819	0.068301	0.077134	0.086396	0.096118	0.10582	0.11607	0.12636	0.13638	0.14654	0.1573	0.16832	0.18001	0.19109	0.2028	0.21477	0.22747	0.24042	0.25312	0.26626	0.27956	0.29262	0.30553	0.31863	0.33198
131	1e-05	1e-05	1e-05	1e-05	1e-05	0.0023217	0.0063394	0.010034	0.013752	0.01702	0.019605	0.022305	0.024863	0.02758	0.030342	0.03376	0.037827	0.0427	0.048113	0.053202	0.059205	0.065771	0.072307	0.079604	0.087556	0.096388	0.10591	0.11599	0.12658	0.1374	0.1496	0.16237	0.17576	0.19	0.20463	0.21931	0.23454	0.25065	0.26775	0.28582	0.30584	0.32717	NaN	NaN	NaN	NaN	NaN	NaN	NaN
132	1e-05	1e-05	1e-05	1e-05	1e-05	0.0053335	0.011681	0.017609	0.02306	0.027336	0.031216	0.035805	0.041058	0.047146	0.053571	0.06007	0.06606	0.073808	0.08235	0.092222	0.10374	0.11637	0.12919	0.14264	0.15692	0.17299	0.19012	0.20936	0.22886	0.2495	0.27045	0.2921	0.31365	0.33645	0.36028	0.38447	NaN	NaN	NaN	NaN	NaN	NaN	NaN	NaN	NaN	NaN	NaN	NaN	NaN
133	1e-05	1e-05	1e-05	1e-05	1e-05	1e-05	0.00094877	0.0032362	0.0063437	0.0094431	0.012485	0.01674	0.02182	0.027641	0.034069	0.04135	0.049352	0.058301	0.068087	0.078281	0.089504	0.10222	0.11523	0.12932	0.14418	0.15986	0.17673	0.19443	0.21343	0.23291	0.25365	0.27623	0.29952	0.32461	NaN	NaN	NaN	NaN	NaN	NaN	NaN	NaN	NaN	NaN	NaN	NaN	NaN	NaN	NaN
134	0.0042147	0.002897	0.0016595	0.00018864	1e-05	1e-05	1e-05	1e-05	1e-05	1e-05	0.00077016	0.0023698	0.00398	0.0063275	0.0097164	0.013393	0.01684	0.021072	0.026015	0.030875	0.03642	0.043361	0.050837	0.059196	0.068227	0.077357	0.087761	0.099058	0.11135	0.1237	0.13702	0.15108	0.1651	0.17961	0.19453	0.20981	0.2257	0.24118	0.25681	0.27205	0.28798	0.30419	0.31978	0.33537	0.35072	0.36606	0.381	0.39567	0.41016
135	1e-05	1e-05	1e-05	1e-05	1e-05	1e-05	0.00061198	0.0017286	0.0035986	0.0053513	0.0072415	0.010284	0.013546	0.017097	0.021046	0.025167	0.029028	0.034044	0.039532	0.044583	0.049734	0.054547	0.059109	0.064277	0.069625	0.075261	0.082022	0.088972	0.095603	0.10211	0.10919	0.11713	0.12546	0.13425	0.14285	0.15169	0.16027	0.16818	0.17661	0.185	0.19372	0.20228	0.21011	0.21829	0.22649	0.2349	0.24313	0.25166	0.26022
136	1e-05	1e-05	1e-05	1e-05	1e-05	1e-05	0.0018978	0.0053282	0.0087401	0.011309	0.013123	0.01551	0.017815	0.020527	0.023864	0.028145	0.032931	0.038258	0.04391	0.048756	0.054236	0.059726	0.064656	0.069919	0.074954	0.079887	0.08478	0.089655	0.094215	0.098434	0.10298	0.10715	0.11126	0.11561	0.11963	0.12386	0.12774	0.13138	0.13528	0.13913	0.14316	0.1472	0.15141	0.1558	0.16016	0.16452	0.1685	0.17306	0.17765
137	0.017484	0.012969	0.0093144	0.0052231	0.0018967	1e-05	1e-05	1e-05	1e-05	1e-05	1e-05	0.00092829	0.0033171	0.0063054	0.010705	0.015012	0.019875	0.025598	0.032614	0.039037	0.046065	0.055099	0.063891	0.073604	0.08329	0.092493	0.10361	0.11447	0.12584	0.13565	0.14604	0.15694	0.16734	0.17806	0.18948	0.20208	0.21534	0.22717	0.24021	0.25266	0.26647	0.28131	0.29586	0.31082	0.3257	0.33965	0.352	0.36416	0.3764
138	1e-05	1e-05	1e-05	1e-05	1e-05	1e-05	0.00058055	0.0020305	0.0042202	0.0064096	0.0083649	0.010849	0.013214	0.01612	0.019151	0.022211	0.025103	0.02836	0.031725	0.034965	0.038637	0.043047	0.047429	0.052543	0.057763	0.063216	0.069268	0.075844	0.08254	0.0894	0.096497	0.10363	0.11066	0.11829	0.12592	0.13378	0.14171	0.14981	0.15807	0.16652	0.17546	0.18481	0.19457	0.20494	0.21548	0.22669	0.23825	NaN	NaN
139	1e-05	1e-05	1e-05	1e-05	1e-05	0.00032552	0.0023474	0.0048613	0.0083496	0.011016	0.013313	0.017103	0.020113	0.022878	0.025558	0.028495	0.031872	0.035263	0.038588	0.04088	0.043774	0.047371	0.050153	0.053636	0.057243	0.061543	0.066568	0.071878	0.077927	0.084372	0.092022	0.1004	0.10983	0.12052	0.13198	0.14378	0.15545	0.16808	0.18112	0.19396	0.20777	0.22154	0.23564	0.24966	0.26385	0.27918	0.29642	0.31579	NaN
140	1e-05	1e-05	1e-05	1e-05	1e-05	1e-05	0.00060517	0.001985	0.0044654	0.0071322	0.0096483	0.012838	0.015774	0.019121	0.02296	0.026954	0.031086	0.035565	0.040547	0.045062	0.049936	0.055299	0.060737	0.067115	0.074043	0.081582	0.090168	0.099623	0.10994	0.12089	0.13313	0.14642	0.16068	0.17633	0.19296	0.21075	0.22961	0.24955	0.27043	0.29198	0.31505	NaN	NaN	NaN	NaN	NaN	NaN	NaN	NaN
141	1e-05	1e-05	1e-05	0.0062639	0.011968	0.017557	0.022265	0.026484	0.030892	0.034835	0.038227	0.042795	0.047924	0.05412	0.061643	0.070115	0.078812	0.088978	0.10016	0.1119	0.12553	0.14077	0.15693	0.1759	0.19793	0.22356	NaN	NaN	NaN	NaN	NaN	NaN	NaN	NaN	NaN	NaN	NaN	NaN	NaN	NaN	NaN	NaN	NaN	NaN	NaN	NaN	NaN	NaN	NaN
142	0.011103	0.0078216	0.0044692	0.0018377	1e-05	1e-05	1e-05	1e-05	1e-05	1e-05	0.00077709	0.0030501	0.0054188	0.0088055	0.012261	0.016212	0.020238	0.024303	0.028714	0.033125	0.037331	0.042424	0.047879	0.053717	0.059185	0.064775	0.07022	0.075238	0.080498	0.08546	0.090523	0.095966	0.10114	0.10641	0.11188	0.11748	0.12319	0.12941	0.13641	0.14332	0.15096	0.15842	0.16564	0.17279	0.17971	0.18651	0.19367	0.20053	0.20714
143	1e-05	1e-05	1e-05	1e-05	0.0019762	0.0064079	0.0094971	0.011862	0.014139	0.016168	0.017847	0.020384	0.022962	0.026406	0.031407	0.037145	0.04241	0.04934	0.057175	0.065252	0.074205	0.083439	0.092359	0.10216	0.11279	0.12331	0.13525	0.14947	0.16537	0.18391	0.20646	NaN	NaN	NaN	NaN	NaN	NaN	NaN	NaN	NaN	NaN	NaN	NaN	NaN	NaN	NaN	NaN	NaN	NaN
144	1e-05	1e-05	1e-05	1e-05	1e-05	1e-05	0.001472	0.0047375	0.008501	0.01208	0.01566	0.021062	0.026982	0.034279	0.042965	0.053289	0.064067	0.076398	0.089636	0.10373	0.12057	0.1395	0.15989	0.184	NaN	NaN	NaN	NaN	NaN	NaN	NaN	NaN	NaN	NaN	NaN	NaN	NaN	NaN	NaN	NaN	NaN	NaN	NaN	NaN	NaN	NaN	NaN	NaN	NaN
145	0.013166	0.0087974	0.0052128	0.0018415	1e-05	1e-05	1e-05	1e-05	1e-05	1e-05	0.00083785	0.0038253	0.007089	0.010525	0.01406	0.017481	0.020633	0.024175	0.027596	0.030409	0.03365	0.037732	0.041606	0.045825	0.050476	0.055644	0.061971	0.069041	0.076592	0.084499	0.092758	0.10125	0.1098	0.11841	0.1273	0.13608	0.14448	0.15231	0.15969	0.16643	0.17391	0.18208	0.19032	0.19847	0.20707	0.21577	0.22491	0.23478	0.24485
146	1e-05	1e-05	1e-05	0.00023379	0.0043563	0.0085218	0.011835	0.015315	0.019147	0.023087	0.02687	0.031541	0.0362	0.041831	0.047998	0.054546	0.061129	0.06949	0.077864	0.086021	0.094068	0.10168	0.10883	0.11627	0.12344	0.13048	0.13829	0.14661	0.15448	0.16252	0.17101	0.18033	0.19085	0.20197	0.21417	0.22746	0.24123	0.25519	0.26968	0.28485	0.30128	0.31915	0.33792	0.35825	0.38125	NaN	NaN	NaN	NaN
147	1e-05	1e-05	1e-05	1e-05	1e-05	1e-05	0.0012021	0.0034323	0.006344	0.0094123	0.012246	0.014932	0.01736	0.02	0.022203	0.024557	0.026529	0.02869	0.031354	0.033481	0.035425	0.037742	0.040488	0.043911	0.047748	0.052543	0.057742	0.063547	0.069404	0.075221	0.081627	0.08845	0.095215	0.10181	0.10829	0.11489	0.12105	0.12739	0.13368	0.14023	0.14716	0.15457	0.16207	0.16999	0.17854	0.18775	0.19703	0.20702	0.2169
148	1e-05	1e-05	1e-05	1e-05	1e-05	1e-05	0.0006006	0.0019805	0.0036827	0.0056593	0.0081982	0.011034	0.014608	0.018803	0.023273	0.027958	0.032886	0.038312	0.044303	0.050526	0.056638	0.063051	0.069943	0.076842	0.083851	0.090942	0.098193	0.10524	0.11251	0.11936	0.12645	0.13404	0.1416	0.14911	0.1567	0.16411	0.17159	0.17886	0.18675	0.19398	0.20163	0.20899	0.21599	0.22287	0.2295	0.23611	0.24281	0.24943	0.25652
149	0.027949	0.016902	0.0086391	0.0013715	1e-05	1e-05	1e-05	1e-05	1e-05	1e-05	0.0039192	0.012245	0.020768	0.028694	0.036932	0.045262	0.054189	0.063379	0.073437	0.083217	0.093489	0.10465	0.11551	0.12808	0.14174	0.15665	0.17253	0.18902	0.2064	0.22366	0.24145	0.2607	0.27995	0.29959	0.3191	0.33854	0.35721	0.37579	0.39264	0.40873	0.42683	0.44564	0.46359	0.48076	0.49822	0.51539	0.53302	0.55067	0.56736
150	0.0035572	0.0018718	0.0009579	1e-05	1e-05	1e-05	1e-05	1e-05	1.53e-05	0.0016698	0.0030264	0.0053322	0.007539	0.0097764	0.012371	0.015289	0.017933	0.020979	0.024482	0.027802	0.031304	0.035546	0.03996	0.044952	0.050603	0.056678	0.063711	0.07128	0.079001	0.086838	0.095334	0.10428	0.11349	0.12307	0.1333	0.14348	0.15365	0.16359	0.17374	0.18409	0.19534	0.20682	0.21879	0.23115	0.24387	0.25677	0.27016	0.28443	0.299
151	0.041154	0.031893	0.023233	0.015133	0.0082374	0.0040191	1e-05	1e-05	1e-05	1e-05	1e-05	1e-05	1.9652e-05	0.0034757	0.0063389	0.0089928	0.011101	0.014851	0.019113	0.023272	0.027722	0.032776	0.037818	0.042956	0.047459	0.053502	0.059455	0.065629	0.070462	0.07506	0.080206	0.084555	0.089115	0.094898	0.10163	0.11015	0.11805	0.12771	0.13715	0.14772	0.15976	0.17136	0.18477	0.19919	0.21272	0.2256	0.23776	0.24975	0.25987
152	0.026525	0.020212	0.014922	0.0098747	0.0053033	0.002085	1e-05	1e-05	1e-05	1e-05	1e-05	1e-05	0.00017881	0.0021002	0.0040935	0.0062414	0.0077874	0.0096073	0.011991	0.014693	0.01727	0.020246	0.022925	0.025898	0.028863	0.032081	0.03527	0.038545	0.041114	0.043008	0.044908	0.046993	0.049412	0.051929	0.054431	0.057069	0.059324	0.061802	0.064384	0.067206	0.070817	0.074221	0.077592	0.080069	0.082816	0.085184	0.087368	0.089947	0.092178
153	1e-05	1e-05	1e-05	1e-05	1e-05	1e-05	0.0016168	0.0059426	0.0076175	0.0087743	0.0062552	0.0043193	0.0026051	0.0022732	0.0049085	0.0085839	0.012562	0.015885	0.018524	0.022964	0.02753	0.033125	0.038931	0.044157	0.04814	0.049473	0.051608	0.052934	0.054138	0.053822	0.054566	0.055422	0.057331	0.059604	0.062189	0.066279	0.071198	0.075471	0.081747	0.088785	0.098598	0.10742	0.11973	0.1333	0.14779	0.16504	NaN	NaN	NaN
154	1e-05	1e-05	1e-05	1e-05	1e-05	1e-05	0.0017959	0.0027414	0.003521	0.0043978	0.0051232	0.0053236	0.006119	0.0061595	0.0062736	0.0055633	0.0043839	0.0037512	0.003944	0.0026493	0.0013137	0.00091765	0.0012266	0.001693	0.003199	0.0047503	0.0066348	0.009339	0.012983	0.017165	0.023219	0.030428	0.038672	0.048299	0.058334	0.067801	0.077957	0.088213	0.098732	0.10879	0.11921	0.13011	0.14057	0.14985	0.15793	0.16555	0.17429	0.18309	0.19261
155	0.008335	0.0051605	0.0021849	1e-05	1e-05	1e-05	1e-05	1e-05	1e-05	1.2779e-05	0.0032017	0.007085	0.010984	0.016377	0.021669	0.028325	0.036308	0.04431	0.052004	0.060375	0.068755	0.078157	0.088754	0.10163	0.11626	0.13539	0.15836	NaN	NaN	NaN	NaN	NaN	NaN	NaN	NaN	NaN	NaN	NaN	NaN	NaN	NaN	NaN	NaN	NaN	NaN	NaN	NaN	NaN	NaN
156	0.00042308	1e-05	1e-05	1e-05	1e-05	1e-05	1e-05	0.0002649	0.001563	0.0033719	0.0051189	0.0075829	0.0095866	0.011932	0.014341	0.017344	0.021035	0.024198	0.026657	0.02901	0.031522	0.034556	0.037341	0.040425	0.043846	0.047855	0.051593	0.055009	0.060432	0.067243	0.076337	0.08717	0.10027	NaN	NaN	NaN	NaN	NaN	NaN	NaN	NaN	NaN	NaN	NaN	NaN	NaN	NaN	NaN	NaN
157	0.0024391	0.00083313	1e-05	1e-05	1e-05	1e-05	1e-05	1e-05	0.0014354	0.0038083	0.0065978	0.009954	0.013901	0.018379	0.024353	0.030268	0.036482	0.042077	0.047391	0.052585	0.059441	0.067552	0.075812	0.085364	0.094011	0.10275	0.11237	0.12162	0.13216	0.14308	0.15513	0.16775	0.1804	0.19311	0.20514	0.21908	0.23328	0.24712	0.26197	0.27706	0.29278	0.3084	0.32317	0.3375	0.35189	0.36661	0.38081	0.39386	0.40682
158	0.030016	0.023647	0.017405	0.011058	0.0057811	0.0015201	1e-05	1e-05	1e-05	1e-05	1e-05	1e-05	0.00034238	0.00189	0.0034425	0.004928	0.00695	0.0087061	0.0093412	0.0091155	0.0084673	0.0083002	0.0083594	0.0089235	0.0089279	0.0095928	0.010062	0.0097284	0.0098796	0.010893	0.012013	0.013409	0.015281	0.017633	0.02026	0.022827	0.025178	0.027929	0.031233	0.034195	0.037065	0.040289	0.043125	0.04555	0.047291	0.048588	0.05027	0.051697	0.053118
159	0.003427	0.0019092	0.000711	1e-05	1e-05	1e-05	1e-05	1e-05	1e-05	3.3559e-05	0.00079668	0.00139	0.0024896	0.0032244	0.0045308	0.0055647	0.0069189	0.0081237	0.010538	0.011809	0.01297	0.014913	0.01714	0.019399	0.02201	0.024245	0.026431	0.028249	0.030904	0.033481	0.037118	0.041396	0.046094	0.051992	0.058213	0.064568	0.071635	0.079103	0.087147	0.094551	0.1021	0.10998	0.11791	0.12515	0.13154	0.13758	0.14404	0.15052	0.15717
160	0.063303	0.046552	0.033211	0.022721	0.015706	0.0089349	0.0033185	1e-05	1e-05	1e-05	1e-05	1e-05	1e-05	0.0025431	0.0068218	0.0097023	0.014055	0.018152	0.022934	0.028273	0.035048	0.042599	0.050836	0.058505	0.066509	0.076271	0.087473	0.097724	0.1063	0.11626	0.12699	0.13613	0.14412	0.15021	0.15671	0.16262	0.16646	0.16891	0.17053	0.1746	0.17723	0.17785	0.1786	0.17974	0.18173	0.1826	0.18337	0.18679	0.19136
161	0.042692	0.033217	0.024396	0.017528	0.011419	0.0061203	0.0019221	1e-05	1e-05	1e-05	1e-05	1e-05	1e-05	0.0012273	0.0032169	0.0058595	0.0092264	0.012835	0.016877	0.021529	0.026837	0.031897	0.037062	0.042005	0.04757	0.054012	0.060354	0.066148	0.071668	0.077431	0.082798	0.088252	0.094548	0.10049	0.1065	0.11176	0.11644	0.12069	0.1252	0.13008	0.13418	0.13793	0.14123	0.14358	0.14611	0.14838	0.15183	0.15495	0.15838
162	0.005589	0.003284	0.0012928	1e-05	1e-05	1e-05	1e-05	1e-05	1e-05	0.00019222	0.0018273	0.0040177	0.0071729	0.010675	0.01464	0.018772	0.023362	0.028638	0.034794	0.041342	0.048587	0.057087	0.067119	0.078999	0.09323	0.1104	0.13078	NaN	NaN	NaN	NaN	NaN	NaN	NaN	NaN	NaN	NaN	NaN	NaN	NaN	NaN	NaN	NaN	NaN	NaN	NaN	NaN	NaN	NaN
163	0.005837	0.0033662	0.00078414	1e-05	1e-05	1e-05	1e-05	1e-05	0.00010259	0.0054971	0.013483	0.024538	0.038893	0.057718	NaN	NaN	NaN	NaN	NaN	NaN	NaN	NaN	NaN	NaN	NaN	NaN	NaN	NaN	NaN	NaN	NaN	NaN	NaN	NaN	NaN	NaN	NaN	NaN	NaN	NaN	NaN	NaN	NaN	NaN	NaN	NaN	NaN	NaN	NaN
164	1e-05	1e-05	1e-05	1e-05	1e-05	1e-05	0.0010877	0.0021335	0.0026289	0.0032372	0.0040294	0.0048326	0.0062025	0.0072429	0.0083462	0.008774	0.0092529	0.0094957	0.01066	0.010946	0.011472	0.012577	0.013804	0.015118	0.017095	0.018875	0.020925	0.023331	0.026416	0.029386	0.03355	0.037798	0.042471	0.048401	0.054554	0.060282	0.06656	0.072919	0.079051	0.084746	0.090718	0.096749	0.103	0.10845	0.11236	0.11575	0.11941	0.12274	0.12663
165	1e-05	1e-05	1e-05	1e-05	1e-05	1e-05	0.0011619	0.0024273	0.0037119	0.0048076	0.0057804	0.0067402	0.0082033	0.0091069	0.01037	0.011243	0.01231	0.013534	0.015624	0.016832	0.018392	0.020794	0.023882	0.027167	0.031434	0.03544	0.039339	0.043407	0.048397	0.053587	0.060106	0.067151	0.07446	0.082441	0.090482	0.097867	0.10577	0.1138	0.1219	0.12899	0.13586	0.14253	0.14902	0.15467	0.1592	0.16327	0.16775	0.17189	0.17638
166	1e-05	1e-05	1e-05	1e-05	1e-05	0.0052498	0.022289	0.043044	0.067907	NaN	NaN	NaN	NaN	NaN	NaN	NaN	NaN	NaN	NaN	NaN	NaN	NaN	NaN	NaN	NaN	NaN	NaN	NaN	NaN	NaN	NaN	NaN	NaN	NaN	NaN	NaN	NaN	NaN	NaN	NaN	NaN	NaN	NaN	NaN	NaN	NaN	NaN	NaN	NaN
167	0.0043064	0.0018329	1e-05	1e-05	1e-05	1e-05	0.00014332	0.00080152	0.002022	0.0033953	0.0053894	0.0080225	0.011191	0.013743	0.015641	0.01787	0.020338	0.022329	0.024351	0.025903	0.02762	0.029966	0.032037	0.034221	0.037405	0.04103	0.043957	0.046906	0.050597	0.054554	0.059258	0.06487	0.070729	0.077594	0.085096	0.092358	0.10015	0.10902	0.11854	0.12863	0.1398	0.15167	0.1637	0.1761	0.18866	0.20146	0.21565	0.23054	0.24634
168	1e-05	1e-05	1e-05	1e-05	1e-05	1e-05	0.0015767	0.0049498	0.008557	0.012069	0.015158	0.017954	0.021455	0.025577	0.02952	0.034727	0.041132	0.048473	0.056459	0.065131	0.074346	0.084712	0.096363	0.10843	0.12149	0.13548	0.14939	0.16347	0.17744	0.19203	0.20701	0.22284	0.23898	0.25465	0.27072	0.28665	0.30299	0.31994	0.33737	0.35559	0.37342	0.39113	0.40834	0.42583	0.44344	0.46053	0.47811	0.49542	0.51253
169	1e-05	1e-05	1e-05	1e-05	1e-05	1e-05	0.0012795	0.0035069	0.0061007	0.0086723	0.01102	0.013109	0.015558	0.017531	0.018611	0.019862	0.021186	0.022565	0.024145	0.025412	0.027126	0.029903	0.032369	0.034884	0.038158	0.042282	0.046321	0.05074	0.055514	0.060627	0.065894	0.070962	0.075973	0.082069	0.088747	0.095634	0.10258	0.11002	0.11747	0.12508	0.13295	0.14134	0.15024	0.15891	0.16694	0.17425	0.18165	0.18914	0.19663
170	1e-05	1e-05	1e-05	1e-05	1e-05	1e-05	0.00040892	0.0012414	0.0029108	0.0052936	0.0074471	0.010123	0.013335	0.016997	0.021679	0.027211	0.033239	0.040163	0.048043	0.056549	0.065853	0.076445	0.087956	0.10017	0.11335	0.12652	0.13995	0.15346	0.16649	0.18003	0.19377	0.2079	0.2208	0.23318	0.24554	0.2572	0.26947	0.2822	0.29536	0.30929	0.32246	0.33479	0.34614	0.35945	0.37275	0.38506	0.39751	0.40951	0.42041
171	1e-05	1e-05	1e-05	1e-05	0.00053644	0.0038238	0.0083791	0.013837	0.020489	0.028715	0.040587	0.058643	0.084053	0.11671	NaN	NaN	NaN	NaN	NaN	NaN	NaN	NaN	NaN	NaN	NaN	NaN	NaN	NaN	NaN	NaN	NaN	NaN	NaN	NaN	NaN	NaN	NaN	NaN	NaN	NaN	NaN	NaN	NaN	NaN	NaN	NaN	NaN	NaN	NaN
172	0.0010284	0.00024203	1e-05	0.0011695	0.001017	0.00057934	0.0006549	0.00050239	0.00022943	1e-05	1e-05	1e-05	1e-05	0.00016807	1e-05	0.00013278	0.0010287	0.0014417	0.0026267	0.0044238	0.0067618	0.010601	0.013674	0.016435	0.021016	0.027325	0.03253	0.03851	0.044938	0.051333	0.057396	0.063232	0.068323	0.074898	0.081705	0.087898	0.093112	0.098553	0.10402	0.10978	0.11537	0.12092	0.12732	0.13345	0.13916	0.14502	0.15102	0.1575	0.16506
173	1e-05	1e-05	1e-05	1e-05	1e-05	1e-05	0.00045999	0.0020749	0.0037543	0.0052887	0.0069955	0.0089832	0.011229	0.013764	0.016176	0.019194	0.022571	0.026113	0.030853	0.037509	0.046315	0.057844	0.071482	0.087278	0.10519	0.12484	0.14633	0.16968	0.19438	0.21842	0.24162	0.26415	0.28514	0.30492	0.32334	0.33977	0.35596	0.37039	0.38289	0.39449	0.40537	0.41466	0.42198	0.42816	0.43229	0.43593	0.44026	0.44361	0.44757
174	0.0071068	0.004536	0.0025752	0.00097081	1e-05	5.4278e-05	0.0052845	0.0097838	0.014974	0.020891	0.025308	0.02854	0.033883	0.042401	NaN	NaN	NaN	NaN	NaN	NaN	NaN	NaN	NaN	NaN	NaN	NaN	NaN	NaN	NaN	NaN	NaN	NaN	NaN	NaN	NaN	NaN	NaN	NaN	NaN	NaN	NaN	NaN	NaN	NaN	NaN	NaN	NaN	NaN	NaN
175	1e-05	1e-05	1e-05	1e-05	1e-05	1e-05	0.0019968	0.0051145	0.0082803	0.010451	0.011658	0.013635	0.016227	0.019293	0.023643	0.029474	0.036598	0.044687	0.054203	0.064552	0.075734	0.088323	0.10133	0.11448	0.12775	0.14207	0.15671	0.17169	0.18769	0.20494	0.22449	0.24745	0.27313	NaN	NaN	NaN	NaN	NaN	NaN	NaN	NaN	NaN	NaN	NaN	NaN	NaN	NaN	NaN	NaN
176	1e-05	1e-05	1e-05	1e-05	1e-05	1e-05	0.00056877	0.0021379	0.0044105	0.0080595	0.012749	0.017985	0.024117	0.030897	0.038117	0.046652	0.055833	0.065788	0.076295	0.087267	0.098064	0.10894	0.12071	0.13271	0.14532	0.15816	0.17097	0.1843	0.19739	0.21051	0.22386	0.23792	0.25201	0.26547	0.27867	0.29157	0.30503	0.31897	0.33281	0.34718	0.36188	0.37607	NaN	NaN	NaN	NaN	NaN	NaN	NaN
177	0.016103	0.011051	0.0067959	0.0043189	0.0021457	1e-05	1e-05	1e-05	1e-05	1e-05	1e-05	4.6994e-05	0.0028737	0.0058095	0.0078723	0.010908	0.014971	0.018986	0.023968	0.029652	0.035717	0.042951	0.049742	0.056891	0.064833	0.074187	0.083317	0.092712	0.10247	0.1123	0.12152	0.13092	0.13976	0.14977	0.15982	0.16899	0.17747	0.18561	0.19328	0.20044	0.20725	0.21402	0.22054	0.22673	0.23222	0.23724	0.24243	0.2471	0.25212
178	1e-05	1e-05	1e-05	1e-05	0.0034103	0.0089154	0.013379	0.01723	0.021253	0.02431	0.026377	0.028633	0.032064	0.037106	0.042906	0.050089	0.05878	0.069086	0.080277	0.092668	0.10709	0.12399	0.14133	0.15862	0.17558	0.19378	0.21242	0.23178	0.2518	0.27248	0.29402	0.31627	NaN	NaN	NaN	NaN	NaN	NaN	NaN	NaN	NaN	NaN	NaN	NaN	NaN	NaN	NaN	NaN	NaN
179	1e-05	1e-05	1e-05	1e-05	1e-05	1e-05	0.0024667	0.0055426	0.0089152	0.010587	0.010622	0.010129	0.010139	0.011158	0.012464	0.014024	0.016203	0.019075	0.023158	0.027008	0.031374	0.036826	0.042415	0.047438	0.051001	0.054891	0.059211	0.063385	0.067675	0.071085	0.074573	0.079048	0.083484	0.088054	0.092817	0.098884	0.1053	0.11163	0.11799	0.12433	0.13123	0.13827	0.14438	0.15049	0.1565	0.16283	0.16909	0.17539	0.1819
180	0.020102	0.015613	0.011767	0.0088101	0.0059305	0.0030072	0.0011497	0.00013385	1e-05	1e-05	1e-05	1e-05	0.00071337	0.0017922	0.0024412	0.0037071	0.0053823	0.0069675	0.0087466	0.011126	0.013789	0.01706	0.020347	0.023999	0.027952	0.032832	0.037566	0.042902	0.048346	0.054146	0.059607	0.06554	0.071419	0.077519	0.083575	0.090136	0.096838	0.10418	0.11223	0.1229	0.13658	0.15437	NaN	NaN	NaN	NaN	NaN	NaN	NaN
181	0.020182	0.013473	0.0075502	0.0033485	1e-05	1e-05	1e-05	1e-05	1e-05	1e-05	0.00023922	0.0051848	0.011506	0.018671	0.025729	0.034161	0.043858	0.054793	0.067162	0.080581	NaN	NaN	NaN	NaN	NaN	NaN	NaN	NaN	NaN	NaN	NaN	NaN	NaN	NaN	NaN	NaN	NaN	NaN	NaN	NaN	NaN	NaN	NaN	NaN	NaN	NaN	NaN	NaN	NaN
182	1e-05	1e-05	1e-05	1e-05	1e-05	1e-05	0.00055932	0.001705	0.003019	0.0044995	0.0060469	0.0074673	0.0087751	0.010384	0.011737	0.013601	0.015825	0.01817	0.021028	0.02416	0.028012	0.031929	0.036266	0.040751	0.04546	0.050967	0.056498	0.062237	0.068129	0.073839	0.079292	0.084133	0.088927	0.093492	0.098287	0.10314	0.10865	0.11453	0.12063	0.12711	0.13393	0.14068	0.1477	0.15532	0.16328	0.17141	0.17963	0.18721	0.1946
183	0.021606	0.015488	0.010012	0.0052067	0.0011973	1e-05	1e-05	1e-05	1e-05	1e-05	1e-05	0.0016454	0.00525	0.0090925	0.012814	0.017287	0.022029	0.027127	0.031872	0.036693	0.042149	0.047637	0.053686	0.059866	0.066187	0.073494	0.080521	0.087904	0.095433	0.10354	0.11176	0.12005	0.12844	0.13672	0.14492	0.15324	0.16124	0.16943	0.17757	0.18576	0.19384	0.20188	0.21014	0.21865	0.22698	0.23555	0.24435	0.25324	0.26199
184	1e-05	1e-05	1e-05	1e-05	1e-05	1e-05	0.0010792	0.0035236	0.0062672	0.0095973	0.012711	0.015922	0.018798	0.022194	0.026021	0.030676	0.035421	0.040436	0.045523	0.051325	0.056732	0.06287	0.069564	0.077435	0.086228	0.095573	0.10552	0.11628	0.12781	0.14004	0.1526	0.16605	0.18005	0.19407	0.20824	0.22223	0.23703	0.25238	0.26756	0.28302	0.29855	0.31394	0.32955	0.34457	0.35972	0.3743	0.38905	0.40226	0.41368
185	0.0020266	0.0011304	0.00051465	0.00038837	1e-05	1e-05	1e-05	1e-05	1e-05	1e-05	0.001035	0.0031292	0.0051287	0.0072224	0.0098738	0.013628	0.017574	0.022141	0.02635	0.030802	0.034796	0.038958	0.04332	0.048327	0.053865	0.059549	0.065836	0.072127	0.078711	0.085912	0.093735	0.10228	0.11105	0.11986	0.12889	0.13787	0.14705	0.1554	0.16416	0.17271	0.18107	0.18919	0.19746	0.20577	0.21413	0.22218	0.23031	0.23776	0.24587
186	0.0088956	0.0057443	0.0030135	0.00072963	1e-05	1e-05	1e-05	1e-05	1e-05	1e-05	0.0011861	0.0037122	0.0070672	0.010791	0.014796	0.019574	0.025355	0.032049	0.039418	0.048094	0.057667	0.068643	0.081098	0.095005	0.11083	0.12878	0.14823	0.16923	0.19161	0.21588	0.24222	NaN	NaN	NaN	NaN	NaN	NaN	NaN	NaN	NaN	NaN	NaN	NaN	NaN	NaN	NaN	NaN	NaN	NaN
187	0.02414	0.018373	0.012906	0.0081569	0.0041626	9.7239e-05	1e-05	1e-05	1e-05	1e-05	0.003046	0.0076444	0.013794	0.020528	0.0277	0.036532	0.047003	0.058343	0.070824	0.084153	0.098769	0.11366	0.13003	0.14653	0.16501	0.18508	0.2058	0.22775	0.25227	0.27878	NaN	NaN	NaN	NaN	NaN	NaN	NaN	NaN	NaN	NaN	NaN	NaN	NaN	NaN	NaN	NaN	NaN	NaN	NaN
188	0.024616	0.018881	0.013527	0.0088494	0.0047277	0.000916	1e-05	1e-05	1e-05	1e-05	1e-05	1e-05	0.0023045	0.0055129	0.0088196	0.0133	0.018717	0.024692	0.03138	0.038621	0.046159	0.053423	0.061257	0.068409	0.076476	0.085108	0.092802	0.099463	0.10599	0.11178	0.117	0.12221	0.1264	0.13045	0.13513	0.13905	0.14358	0.14898	0.15565	0.16294	0.17039	0.17776	0.18494	0.19323	0.20157	0.21035	0.21987	0.22882	0.23744
189	0.0086966	0.005429	0.0019207	1e-05	1e-05	1e-05	1e-05	1e-05	1e-05	0.0013542	0.0056379	0.010382	0.015891	0.022595	0.030218	0.038568	0.048163	0.058854	0.070317	0.082946	0.097251	0.11292	0.13043	0.14954	NaN	NaN	NaN	NaN	NaN	NaN	NaN	NaN	NaN	NaN	NaN	NaN	NaN	NaN	NaN	NaN	NaN	NaN	NaN	NaN	NaN	NaN	NaN	NaN	NaN
190	0.0069941	0.0047003	0.0028011	0.0011461	1e-05	1e-05	1e-05	1e-05	1e-05	1e-05	0.00037617	0.0020661	0.0037233	0.0053571	0.0070542	0.0091354	0.011413	0.014037	0.016607	0.019413	0.022573	0.02612	0.029984	0.034556	0.039752	0.045655	0.051965	0.058505	0.0655	0.072803	0.080537	0.088444	0.096667	0.1052	0.11368	0.12213	0.13076	0.13956	0.14856	0.15751	0.16678	0.1757	0.18454	0.1931	0.20146	0.20985	0.21839	0.2262	0.23343
191	1e-05	1e-05	1e-05	1e-05	1e-05	1e-05	5.4878e-05	0.0028541	0.0079847	0.017115	0.031473	0.05195	NaN	NaN	NaN	NaN	NaN	NaN	NaN	NaN	NaN	NaN	NaN	NaN	NaN	NaN	NaN	NaN	NaN	NaN	NaN	NaN	NaN	NaN	NaN	NaN	NaN	NaN	NaN	NaN	NaN	NaN	NaN	NaN	NaN	NaN	NaN	NaN	NaN
192	0.0014403	1e-05	1e-05	1e-05	1e-05	1e-05	1e-05	0.00017664	0.0031893	0.0074943	0.013183	0.02003	0.028058	0.03765	0.048471	0.061225	0.076194	0.09298	0.11144	0.13214	0.15521	0.18013	NaN	NaN	NaN	NaN	NaN	NaN	NaN	NaN	NaN	NaN	NaN	NaN	NaN	NaN	NaN	NaN	NaN	NaN	NaN	NaN	NaN	NaN	NaN	NaN	NaN	NaN	NaN
193	0.0057552	0.0033109	0.00074271	1e-05	1e-05	1e-05	1e-05	1e-05	1e-05	0.0022641	0.0062372	0.010469	0.015338	0.021105	0.027587	0.035513	0.044925	0.055641	0.067168	0.080039	0.094656	0.11085	0.12925	0.14944	NaN	NaN	NaN	NaN	NaN	NaN	NaN	NaN	NaN	NaN	NaN	NaN	NaN	NaN	NaN	NaN	NaN	NaN	NaN	NaN	NaN	NaN	NaN	NaN	NaN
194	1e-05	1e-05	1e-05	1e-05	1e-05	0.00061512	0.0021061	0.0042863	0.0069139	0.0098698	0.013131	0.017613	0.022324	0.027533	0.033912	0.041588	0.04993	0.059741	0.07025	0.081573	0.09327	0.10632	0.1198	0.13445	0.14979	0.16598	0.18295	0.20009	0.21734	0.23589	0.25641	0.27927	0.3036	NaN	NaN	NaN	NaN	NaN	NaN	NaN	NaN	NaN	NaN	NaN	NaN	NaN	NaN	NaN	NaN
195	1e-05	1e-05	1e-05	1e-05	1e-05	1e-05	0.00042297	0.00191	0.0035824	0.0052678	0.0068114	0.0086994	0.010236	0.011736	0.013025	0.014529	0.016141	0.018126	0.019783	0.021504	0.023061	0.025138	0.027071	0.029627	0.032336	0.035367	0.038433	0.041366	0.044255	0.047396	0.050736	0.054515	0.058121	0.062073	0.065901	0.069548	0.073418	0.077459	0.081893	0.086505	0.090956	0.095315	0.09967	0.10407	0.10833	0.11253	0.11726	0.12149	0.12575
196	1e-05	1e-05	1e-05	0.0003973	0.0013935	0.0026395	0.0044569	0.0070529	0.010263	0.014203	0.018611	0.023503	0.029093	0.035617	0.042732	0.050834	0.06042	0.071218	0.083274	0.096823	0.11231	0.13023	0.15066	0.1733	NaN	NaN	NaN	NaN	NaN	NaN	NaN	NaN	NaN	NaN	NaN	NaN	NaN	NaN	NaN	NaN	NaN	NaN	NaN	NaN	NaN	NaN	NaN	NaN	NaN
197	0.0071352	0.0039027	0.0012746	1e-05	1e-05	1e-05	1e-05	1e-05	1e-05	0.00089927	0.0038279	0.0078674	0.012373	0.017185	0.022111	0.027817	0.034146	0.040632	0.047678	0.055248	0.063523	0.072713	0.081874	0.091383	0.10137	0.11183	0.12211	0.13202	0.14211	0.15143	0.16043	0.16886	0.17651	0.18389	0.1908	0.19703	0.20357	0.21039	0.21749	0.22464	0.23204	0.23877	0.24553	0.25241	0.25928	0.2664	0.27411	0.28111	0.28739
198	0.018572	0.014131	0.009673	0.0058981	0.0025051	2.5703e-05	1e-05	1e-05	1e-05	1e-05	0.002264	0.0049929	0.0083988	0.012226	0.015902	0.02047	0.025047	0.030041	0.035199	0.040139	0.045003	0.050287	0.055822	0.061234	0.066955	0.073535	0.079753	0.086738	0.094104	0.10193	0.10963	0.11791	0.12588	0.13423	0.14302	0.15177	0.16044	0.16953	0.17838	0.18694	0.19542	0.2041	0.21304	0.22254	0.23278	0.24283	0.2543	0.26657	0.27864
199	0.0052577	0.0038505	0.0029715	0.0023945	0.0021426	0.0015135	0.00075667	3.4007e-05	1e-05	1e-05	1e-05	1e-05	1e-05	1e-05	1e-05	0.00079177	0.0026378	0.0054933	0.0092126	0.013625	0.019002	0.024703	0.031223	0.037999	0.045756	0.054172	0.062126	0.070115	0.078032	0.085802	0.093505	0.10095	0.10823	0.11548	0.12283	0.12932	0.13653	0.14472	0.15302	0.1616	0.17022	0.17832	0.18665	0.19526	0.20366	0.21231	0.22186	0.23098	0.23952
200	1e-05	1e-05	1e-05	1e-05	1e-05	1e-05	0.00029862	0.001582	0.003082	0.004875	0.0069513	0.0093927	0.011842	0.014449	0.01711	0.020392	0.023735	0.027466	0.030944	0.03479	0.038088	0.041922	0.045811	0.049715	0.053712	0.058255	0.062789	0.067301	0.071803	0.076571	0.081323	0.086955	0.092396	0.097995	0.10401	0.11025	0.11605	0.1218	0.12772	0.13389	0.13982	0.14573	0.1512	0.15655	0.16175	0.16645	0.17121	0.17577	0.1805
201	0.047281	0.038397	0.030185	0.022901	0.016199	0.010022	0.0049286	0.0011606	1e-05	1e-05	1e-05	1e-05	1e-05	1e-05	0.00086137	0.0035939	0.0070508	0.01101	0.015939	0.021407	0.027911	0.034797	0.042783	0.050447	0.058818	0.067896	0.076777	0.085586	0.09495	0.1038	0.11224	0.12028	0.12752	0.13493	0.14324	0.15174	0.16104	0.17148	0.18303	0.19512	0.20766	0.22098	0.23516	0.25066	0.26653	0.28285	0.29992	0.31724	0.33428
202	0.026447	0.020335	0.014336	0.0086156	0.0038292	6.9428e-05	1e-05	1e-05	1e-05	1e-05	1e-05	1e-05	0.002293	0.005072	0.0080158	0.011598	0.015416	0.018978	0.022546	0.025861	0.029329	0.033059	0.037466	0.041943	0.046979	0.053177	0.059256	0.066124	0.07412	0.083226	0.093224	0.10449	0.11666	0.12953	0.14338	0.15825	0.1735	0.19014	0.20734	0.22532	0.2436	0.26273	0.28228	0.30242	0.32285	0.34389	0.36519	0.38679	0.40815
203	3.7497e-05	1e-05	1e-05	1e-05	1e-05	1e-05	1e-05	0.00065783	0.0023904	0.0046561	0.008401	0.012191	0.015173	0.018792	0.022415	0.026648	0.030938	0.035041	0.039354	0.043702	0.04735	0.04983	0.052222	0.054861	0.057644	0.060772	0.063909	0.067007	0.070093	0.073385	0.076984	0.080934	0.085582	0.089929	0.094485	0.099215	0.10377	0.1081	0.11304	0.1182	0.12317	0.12775	0.13247	0.13701	0.14219	0.14774	0.15324	0.15861	0.16404
204	1e-05	1e-05	1e-05	1e-05	1e-05	1e-05	0.001016	0.003133	0.0062149	0.0094242	0.012348	0.015759	0.018938	0.022364	0.026481	0.03135	0.036657	0.042359	0.048523	0.054765	0.062008	0.070233	0.078567	0.087865	0.097801	0.10758	0.11756	0.1276	0.13784	0.14815	0.15878	0.16889	0.1793	0.18969	0.1999	0.20981	0.22021	0.2308	0.24176	0.25323	0.26429	0.27505	0.2859	0.29591	0.30615	0.31596	0.32589	0.33485	0.34265
205	0.0085216	0.0054009	0.0031811	0.0016362	1e-05	1e-05	1e-05	1e-05	1e-05	0.00072117	0.0030908	0.0067852	0.011426	0.01665	0.022645	0.030261	0.039103	0.049121	0.060619	0.073473	0.088268	0.10496	0.12309	0.14295	0.1645	0.18784	0.21294	0.23934	0.26728	NaN	NaN	NaN	NaN	NaN	NaN	NaN	NaN	NaN	NaN	NaN	NaN	NaN	NaN	NaN	NaN	NaN	NaN	NaN	NaN
206	0.015389	0.0119	0.0084546	0.0053663	0.0027619	0.00060156	1e-05	1e-05	1e-05	1e-05	1e-05	1e-05	0.00049457	0.0016206	0.0029791	0.0048958	0.0069391	0.0091981	0.011601	0.014184	0.017324	0.020774	0.024771	0.028515	0.032611	0.036905	0.040609	0.04417	0.047672	0.050783	0.05366	0.056163	0.05809	0.059561	0.061275	0.062311	0.063188	0.0645	0.065881	0.067541	0.069062	0.070267	0.071323	0.07261	0.074002	0.075624	0.078022	0.080719	0.083097
207	0.016651	0.01239	0.0084915	0.0050774	0.0018648	1e-05	1e-05	1e-05	1e-05	1e-05	1e-05	0.00040041	0.0026178	0.0049772	0.0071	0.0097986	0.012794	0.016046	0.020219	0.024719	0.02985	0.035019	0.040821	0.046454	0.052762	0.059938	0.066852	0.073677	0.080509	0.0863	0.091605	0.09656	0.10095	0.10474	0.1087	0.11181	0.11492	0.11837	0.12187	0.1259	0.13063	0.13484	0.1389	0.1439	0.14931	0.15532	0.16237	0.16972	0.17696
208	0.043007	0.033402	0.024392	0.016266	0.0087313	0.0038052	1e-05	1e-05	1e-05	1e-05	1e-05	1e-05	0.00020632	0.0029384	0.0057386	0.0093069	0.011989	0.015018	0.018676	0.021987	0.02595	0.029985	0.03398	0.038319	0.042883	0.048163	0.05344	0.059043	0.064076	0.068903	0.074366	0.079479	0.085297	0.091106	0.096678	0.10197	0.10593	0.10987	0.11344	0.11797	0.12223	0.12547	0.12877	0.13187	0.13523	0.13912	0.1439	0.14994	0.15598
209	0.019182	0.014277	0.0099057	0.0063004	0.00296	0.00013906	1e-05	1e-05	1e-05	1e-05	1e-05	1e-05	0.0022294	0.0049424	0.0080371	0.011881	0.016205	0.020818	0.02568	0.031112	0.03725	0.044109	0.051323	0.059057	0.067091	0.075227	0.083296	0.09123	0.099496	0.10787	0.11626	0.12502	0.13354	0.14215	0.15069	0.15928	0.1681	0.17711	0.18662	0.19613	0.20586	0.21569	0.22478	0.23391	0.2428	0.25144	0.2603	0.26897	0.2774
210	0.014983	0.010678	0.0061482	0.0029403	1e-05	1e-05	1e-05	1e-05	1e-05	1e-05	0.00045867	0.003283	0.0067766	0.010482	0.014172	0.019538	0.026268	0.033308	0.03973	0.047365	0.055908	0.065697	0.076699	0.088922	0.10274	0.11837	0.13453	0.15134	0.17009	0.19164	NaN	NaN	NaN	NaN	NaN	NaN	NaN	NaN	NaN	NaN	NaN	NaN	NaN	NaN	NaN	NaN	NaN	NaN	NaN
211	0.023598	0.01655	0.0099674	0.00431	1e-05	1e-05	1e-05	1e-05	1e-05	1e-05	0.0008003	0.0053087	0.010687	0.01651	0.022642	0.029519	0.036547	0.043267	0.049861	0.056978	0.064849	0.07386	0.083542	0.093999	0.10547	0.11834	0.13198	0.14691	0.16311	0.1806	0.19965	0.2202	0.24127	0.2632	0.28612	0.3104	0.33556	NaN	NaN	NaN	NaN	NaN	NaN	NaN	NaN	NaN	NaN	NaN	NaN
212	0.029175	0.023367	0.017715	0.012896	0.0084161	0.0038579	0.00066768	1e-05	1e-05	1e-05	1e-05	1e-05	1e-05	0.00078263	0.0024065	0.0051006	0.0089291	0.012529	0.015719	0.019354	0.023436	0.028274	0.03399	0.040133	0.046618	0.054003	0.061438	0.068845	0.077567	0.087321	0.097812	0.10925	0.12169	0.13443	0.14792	0.16244	0.17759	0.19356	0.2107	0.22841	0.2467	NaN	NaN	NaN	NaN	NaN	NaN	NaN	NaN
213	1e-05	1e-05	1e-05	1e-05	1e-05	1e-05	0.00059321	0.002677	0.0045875	0.0067885	0.0094002	0.012434	0.015132	0.018122	0.020719	0.02347	0.026412	0.029127	0.031068	0.033371	0.035565	0.037541	0.039939	0.042866	0.046354	0.050742	0.054918	0.058977	0.063305	0.068076	0.073084	0.078534	0.084391	0.090022	0.095359	0.10043	0.10515	0.1098	0.11508	0.12041	0.12579	0.13082	0.13581	0.14061	0.14509	0.14991	0.15467	0.15919	0.16397
214	0.048043	0.038125	0.028204	0.019659	0.012287	0.0050952	0.00035933	1e-05	1e-05	1e-05	1e-05	1e-05	1e-05	0.0018084	0.0040909	0.007227	0.011466	0.014802	0.017857	0.020975	0.024525	0.028842	0.033535	0.038373	0.043736	0.049286	0.053877	0.05773	0.061488	0.06531	0.069124	0.072559	0.075349	0.078081	0.080714	0.082969	0.085341	0.088296	0.091556	0.095438	0.098926	0.10202	0.10507	0.10834	0.1113	0.11435	0.11751	0.12007	0.12202
215	1e-05	1e-05	1e-05	1e-05	1e-05	1e-05	0.0010091	0.0038763	0.0064871	0.0096128	0.012496	0.016101	0.019803	0.023429	0.027326	0.032065	0.037788	0.043884	0.050015	0.056828	0.063924	0.07202	0.080715	0.090047	0.099984	0.11061	0.12173	0.13281	0.14437	0.15639	0.16869	0.18162	0.19491	0.20804	0.22152	0.23539	0.24979	0.26378	0.27849	0.29312	0.30775	0.32262	0.33742	0.3518	0.36618	0.37994	0.39374	0.40687	0.42026
216	0.016724	0.010877	0.005835	0.0019584	1e-05	1e-05	1e-05	1e-05	1e-05	1e-05	0.00056129	0.0053448	0.010968	0.016726	0.022597	0.029173	0.037292	0.04668	0.057199	0.067493	0.078171	0.089377	0.10093	0.11298	0.12554	0.13901	0.15245	0.16561	0.17814	0.18946	0.20149	0.21318	0.22495	0.23667	0.24814	0.25971	0.27091	0.28181	0.29294	0.30452	0.3173	0.32994	0.34303	0.35542	0.36828	0.38129	0.39409	0.40718	0.41988
217	1e-05	1e-05	1e-05	1e-05	1e-05	1e-05	1.1788e-05	0.0012745	0.0015058	0.0018386	0.0018486	0.0018077	0.0018391	0.0015456	0.0013752	0.0015064	0.0025894	0.0041698	0.0052993	0.007322	0.0092455	0.011951	0.015421	0.019238	0.02346	0.028988	0.035256	0.041609	0.047792	0.05413	0.060216	0.067203	0.073882	0.08003	0.085962	0.091948	0.096895	0.10088	0.10435	0.10842	0.11258	0.11706	0.12111	0.12517	0.12949	0.13381	0.1385	0.14348	0.14889
218	1e-05	1e-05	1e-05	1e-05	1e-05	1e-05	0.0012776	0.0048581	0.0078555	0.010881	0.013298	0.015604	0.017474	0.019429	0.02175	0.024331	0.026637	0.028893	0.030807	0.033504	0.035907	0.038602	0.041246	0.043864	0.046598	0.05045	0.054685	0.059659	0.064703	0.069744	0.07403	0.079521	0.085176	0.090634	0.096374	0.1022	0.10722	0.11174	0.11566	0.11974	0.1237	0.12845	0.13214	0.13536	0.13878	0.14211	0.14542	0.14854	0.15189
219	0.0062548	0.0041017	0.0023805	0.00096963	1e-05	1e-05	1e-05	1e-05	1e-05	1e-05	0.00052167	0.0025239	0.0049036	0.0077416	0.0109	0.014679	0.018685	0.02275	0.026882	0.031171	0.035657	0.040694	0.045966	0.05119	0.056706	0.062358	0.068042	0.073964	0.080529	0.08735	0.0946	0.10228	0.11007	0.11831	0.1276	0.13687	0.14705	0.15807	0.16997	0.18196	0.19451	0.20749	0.22161	0.23688	0.2533	0.27112	0.29163	NaN	NaN
220	0.024559	0.017393	0.012503	0.0092598	0.0074964	0.0048973	0.0032434	0.0025073	1e-05	1e-05	1e-05	1e-05	1e-05	0.00025045	1e-05	1e-05	0.0013903	0.0025865	0.0044065	0.0099809	0.015054	0.020716	0.024923	0.030226	0.036393	0.04286	0.05011	0.055588	0.06188	0.066126	0.068941	0.071468	0.076028	0.080985	0.085638	0.089407	0.091824	0.092835	0.096532	0.10033	0.10623	0.11157	0.11818	0.1235	0.12739	0.13094	0.13613	0.14267	0.14892
221	0.0096263	0.0070794	0.0046305	0.0024164	0.00048653	1e-05	1e-05	1e-05	1e-05	0.0017107	0.0041151	0.0074763	0.011579	0.016501	0.022303	0.02926	0.036957	0.045471	0.054848	0.065117	0.076571	0.089274	0.10303	0.11793	0.13439	0.15327	0.17467	0.19936	0.22777	NaN	NaN	NaN	NaN	NaN	NaN	NaN	NaN	NaN	NaN	NaN	NaN	NaN	NaN	NaN	NaN	NaN	NaN	NaN	NaN
222	1e-05	1e-05	1e-05	1e-05	1e-05	1e-05	0.00069008	0.0018893	0.0029877	0.0044241	0.0055909	0.0067268	0.0078627	0.00905	0.01039	0.011811	0.013523	0.015141	0.01702	0.019456	0.02243	0.025671	0.029315	0.03317	0.037315	0.04159	0.045903	0.05004	0.054114	0.058269	0.062077	0.065188	0.068839	0.07187	0.074716	0.077754	0.080786	0.084025	0.08778	0.091942	0.096449	0.10092	0.10558	0.10964	0.11388	0.11848	0.12305	0.12763	0.13208
223	1e-05	1e-05	1e-05	1e-05	1e-05	1e-05	0.0010753	0.0035844	0.0067281	0.0099412	0.013185	0.017344	0.021935	0.02706	0.03288	0.039577	0.047154	0.055935	0.065399	0.075557	0.086432	0.098474	0.11098	0.12427	0.13831	0.15313	0.16867	0.18484	0.20166	0.22017	0.24041	0.263	0.2882	NaN	NaN	NaN	NaN	NaN	NaN	NaN	NaN	NaN	NaN	NaN	NaN	NaN	NaN	NaN	NaN
224	0.0052453	0.0027121	0.00032024	1e-05	1e-05	1e-05	1e-05	1e-05	1e-05	0.0023877	0.0055866	0.0090678	0.012836	0.017072	0.021358	0.026144	0.031374	0.036939	0.042709	0.048693	0.054948	0.061881	0.069467	0.077371	0.085197	0.093454	0.10193	0.11045	0.11904	0.12776	0.13668	0.14599	0.15529	0.16447	0.17427	0.18457	0.19585	0.20758	0.22042	0.23437	0.24941	0.26592	0.28427	0.3048	NaN	NaN	NaN	NaN	NaN
225	1e-05	1e-05	1e-05	1e-05	1e-05	1e-05	0.0025853	0.0072986	0.012069	0.017539	0.022279	0.026554	0.030167	0.033918	0.038491	0.043317	0.04847	0.053433	0.058863	0.064463	0.069511	0.075694	0.081978	0.089049	0.096559	0.10487	0.11341	0.12274	0.13282	0.14314	0.15378	0.16531	0.17602	0.18774	0.2	0.21261	0.22478	0.23818	0.25112	0.26407	0.27777	0.29106	0.30374	0.31739	0.33067	0.34407	0.35888	0.37546	0.39178
226	0.015496	0.0091206	0.0041937	1e-05	1e-05	1e-05	1e-05	1e-05	1e-05	0.0010707	0.0046654	0.0097397	0.014235	0.018442	0.023807	0.030103	0.035051	0.040705	0.047713	0.056847	0.065572	0.076336	0.08795	0.10111	0.11428	0.12661	0.13986	0.15464	0.16784	0.18115	0.19366	0.20651	0.21946	0.2316	0.2429	0.25553	0.26984	0.28477	0.29876	0.31407	0.33012	0.34565	0.36012	0.37381	0.38832	0.40336	0.41797	0.43073	0.44189
227	1e-05	1e-05	1e-05	1e-05	1e-05	1e-05	0.0024213	0.0077741	0.013439	0.019099	0.024672	0.030359	0.035093	0.039047	0.042589	0.046021	0.049447	0.053535	0.057694	0.062366	0.067152	0.072515	0.07852	0.08582	0.093895	0.10309	0.11312	0.12368	0.13469	0.14602	0.15732	0.16936	0.18151	0.19346	0.20546	0.21762	0.22917	0.24072	0.25246	0.26346	0.27353	0.28334	0.2929	0.30211	0.31077	0.3188	0.32649	0.33454	0.34231
228	1e-05	1e-05	1e-05	1e-05	1e-05	1e-05	0.0030989	0.0095023	0.015345	0.020877	0.024345	0.027907	0.029354	0.031038	0.033625	0.037346	0.04163	0.047259	0.054591	0.063416	0.072679	0.084914	0.098069	0.11399	0.13026	0.14672	0.16461	0.18247	0.19931	0.21613	0.23356	0.25146	0.26768	0.28423	0.30052	0.31713	0.33483	0.35264	0.3708	0.38973	0.40824	0.42504	0.44068	0.45648	0.47136	0.48574	0.49984	0.51214	0.52222
229	1e-05	1e-05	1e-05	1e-05	1e-05	1e-05	0.0013861	0.0046673	0.0088441	0.012562	0.015412	0.017704	0.019975	0.022707	0.025725	0.029515	0.033951	0.038585	0.043417	0.048118	0.053217	0.059401	0.06647	0.073798	0.081112	0.089152	0.096959	0.10532	0.11418	0.12436	0.1356	0.14744	0.15957	0.17213	0.18566	0.20053	0.21653	0.2338	0.2514	0.26942	0.28666	0.30333	0.3204	0.33761	0.35452	0.37141	0.3879	0.40393	0.41885
230	1e-05	1e-05	1e-05	1e-05	1e-05	1e-05	0.00059796	0.0021194	0.0036565	0.0053577	0.0067499	0.0084961	0.0099197	0.011659	0.013569	0.016106	0.019128	0.022665	0.026509	0.030881	0.035577	0.040776	0.045937	0.051633	0.057429	0.063858	0.070097	0.076193	0.081924	0.087438	0.092957	0.098481	0.1044	0.11069	0.11743	0.12424	0.13105	0.13846	0.14607	0.15393	0.1624	0.17051	0.17876	0.18643	0.19406	0.20145	0.20912	0.2163	0.22279
231	0.035619	0.028844	0.02317	0.017381	0.01256	0.008199	0.0047376	0.0021191	1.0985e-05	1e-05	1e-05	1e-05	1e-05	1e-05	1e-05	0.0016651	0.0042456	0.0078154	0.012603	0.018379	0.024014	0.031211	0.039175	0.048973	0.059004	0.06906	0.079672	0.090773	0.10234	0.11399	0.12599	0.13918	0.15352	0.16835	0.18323	0.19806	0.2141	0.23109	0.24824	0.26538	0.28304	0.30045	0.31736	0.33284	0.34798	0.36297	0.37838	0.39277	0.40531
232	0.0017459	0.0010989	0.00076334	0.00041949	1e-05	1e-05	1e-05	1e-05	1e-05	1e-05	3.9203e-05	0.0015059	0.0034279	0.0055834	0.0085597	0.012139	0.016345	0.021151	0.026719	0.032429	0.039333	0.046804	0.054765	0.063615	0.073393	0.083786	0.094875	0.10649	0.11898	0.13163	0.14519	0.15856	0.1725	0.18652	0.20049	0.21417	0.22836	0.24324	0.25827	0.27274	0.28806	0.30251	0.31694	0.33095	0.34554	0.36024	0.37506	0.38894	0.40151
233	1e-05	1e-05	1e-05	1e-05	1e-05	0.0024695	0.0060854	0.0099426	0.01477	0.01947	0.023225	0.026362	0.02969	0.033113	0.036746	0.041355	0.046023	0.050603	0.055744	0.060766	0.065675	0.071659	0.078732	0.08576	0.093204	0.10137	0.10937	0.11809	0.12738	0.13697	0.14723	0.15788	0.16807	0.17814	0.18878	0.20023	0.21288	0.22614	0.23908	0.25282	0.26644	0.2801	0.29416	0.30914	0.32472	0.34152	0.35878	0.37544	0.39264
234	0.0036829	0.0026057	0.0015325	0.00073318	0.00015385	1e-05	1e-05	1e-05	1e-05	1e-05	1e-05	0.00090689	0.0017676	0.0030722	0.0045338	0.0063981	0.009269	0.01281	0.017057	0.021896	0.026259	0.031001	0.035781	0.041009	0.045984	0.051106	0.056102	0.06036	0.064188	0.067547	0.070412	0.073842	0.076903	0.080207	0.083544	0.086977	0.090431	0.09425	0.098267	0.10252	0.10695	0.11141	0.11553	0.11985	0.12409	0.12823	0.13275	0.13703	0.14053
235	0.21895	0.19556	0.17363	0.15279	0.13287	0.11484	0.097467	0.080614	0.065777	0.052938	0.041697	0.032501	0.023974	0.015927	0.0092096	0.004392	0.00062142	1e-05	1e-05	1e-05	1e-05	1e-05	1e-05	0.00089855	0.0025783	0.0042244	0.0053658	0.005967	0.00651	0.006599	0.0069893	0.0077895	0.0094419	0.011299	0.013247	0.015357	0.017551	0.020102	0.023336	0.026514	0.029937	0.033178	0.036263	0.038559	0.041205	0.043715	0.046525	0.04906	0.051014
236	1e-05	1e-05	1e-05	1e-05	1e-05	1e-05	0.0008246	0.0026785	0.0045683	0.0066635	0.0084079	0.010203	0.011976	0.014208	0.017131	0.020566	0.024636	0.0291	0.034327	0.039897	0.045603	0.052064	0.058874	0.066377	0.074191	0.082942	0.092031	0.1015	0.11159	0.12205	0.13381	0.14677	0.16069	0.17595	0.19231	0.20961	0.22768	0.24706	0.26772	0.28952	0.31217	0.33476	0.35811	0.38207	NaN	NaN	NaN	NaN	NaN
237	0.0078191	0.0052612	0.0029548	0.00075674	1e-05	1e-05	1e-05	1e-05	1e-05	1e-05	0.001401	0.0044087	0.0079244	0.011845	0.016283	0.021489	0.027102	0.033494	0.040791	0.047856	0.054641	0.061844	0.069183	0.077372	0.086392	0.096337	0.10668	0.11753	0.1288	0.14014	0.1524	0.166	0.18059	0.19601	0.21156	0.2269	0.24268	0.25932	0.27683	0.29499	0.31366	NaN	NaN	NaN	NaN	NaN	NaN	NaN	NaN
238	1e-05	1e-05	1e-05	1e-05	1e-05	1e-05	0.0012364	0.0041988	0.0072591	0.010593	0.013966	0.017497	0.021409	0.026033	0.032616	0.040474	0.05027	0.061145	0.073487	0.086754	0.10174	0.11869	0.13701	0.15701	0.17938	0.20223	0.22669	0.25187	NaN	NaN	NaN	NaN	NaN	NaN	NaN	NaN	NaN	NaN	NaN	NaN	NaN	NaN	NaN	NaN	NaN	NaN	NaN	NaN	NaN
239	0.032519	0.026675	0.021371	0.016019	0.012344	0.0088929	0.0055499	0.0025015	6.2307e-05	1e-05	1e-05	1e-05	1e-05	1e-05	0.00023738	1e-05	0.00052471	0.0022176	0.0049339	0.0082243	0.011642	0.015211	0.019398	0.023726	0.02851	0.033597	0.040392	0.046992	0.05346	0.059611	0.065903	0.071847	0.078249	0.08416	0.090805	0.097413	0.10519	0.11213	0.11944	0.12644	0.13328	0.13964	0.14598	0.15189	0.15758	0.16283	0.16829	0.17175	0.17507
240	0.027313	0.02215	0.018331	0.014683	0.011627	0.00858	0.0059554	0.003011	0.0002077	1e-05	1e-05	1e-05	1e-05	1e-05	1e-05	0.0013525	0.0040508	0.0069088	0.0105	0.015494	0.020099	0.026008	0.032332	0.039101	0.045712	0.05288	0.060219	0.067208	0.074783	0.083405	0.091121	0.099425	0.10718	0.11485	0.12321	0.13259	0.14357	0.15384	0.16452	0.1748	0.18498	0.19586	0.20675	0.21757	0.22802	0.23835	0.24785	0.25513	0.26301
241	0.036526	0.032435	0.027689	0.022268	0.016654	0.011302	0.0075893	0.0043946	0.0027078	0.0015015	1e-05	1e-05	1e-05	1e-05	1e-05	1e-05	0.00048699	0.0026619	0.0062997	0.0083512	0.0094931	0.010964	0.01222	0.013658	0.014357	0.015355	0.015474	0.015223	0.014626	0.012849	0.012011	0.012286	0.013131	0.01449	0.016002	0.017295	0.018979	0.021533	0.024268	0.027875	0.032215	0.036446	0.040445	0.044236	0.04796	0.051216	0.054885	0.057962	0.059834
242	1e-05	1e-05	1e-05	1e-05	1e-05	1e-05	0.0014517	0.0031419	0.0062955	0.0092596	0.010182	0.010807	0.0096336	0.0075783	0.0058654	0.0065717	0.0062956	0.0091198	0.013104	0.016994	0.018248	0.020868	0.024472	0.029791	0.035462	0.041968	0.047998	0.05649	0.064703	0.073752	0.0838	0.094884	0.10551	0.11631	0.12779	0.14072	0.15459	0.16926	0.1829	0.19657	0.20955	0.22144	0.23454	0.24798	0.26161	0.275	0.28831	0.30096	0.31186
243	0.041157	0.031189	0.021104	0.012904	0.006221	1e-05	1e-05	1e-05	1e-05	1e-05	1e-05	5.534e-05	0.0047752	0.01198	0.020298	0.027769	0.035931	0.041563	0.04815	0.054348	0.061398	0.06633	0.069825	0.075692	0.080693	0.083224	0.086423	0.089649	0.094951	0.10004	0.10666	0.11565	0.12745	0.14018	0.15227	0.16432	0.1793	0.19467	0.21026	0.22434	0.23911	0.25351	0.26479	0.27408	0.28266	0.2907	0.29795	0.30468	0.31191
244	0.0029892	0.0012547	5.7084e-05	1e-05	1e-05	0.00014513	0.0025683	0.0066014	0.012166	0.018792	0.026474	0.035932	0.047298	0.059994	0.073855	0.089543	0.1067	0.12571	0.14598	0.16742	0.19095	NaN	NaN	NaN	NaN	NaN	NaN	NaN	NaN	NaN	NaN	NaN	NaN	NaN	NaN	NaN	NaN	NaN	NaN	NaN	NaN	NaN	NaN	NaN	NaN	NaN	NaN	NaN	NaN
245	1e-05	1e-05	1e-05	1e-05	1e-05	1e-05	0.0014551	0.0053706	0.010306	0.015862	0.022133	0.029639	0.039296	0.049548	0.060068	0.072247	0.085821	0.10102	0.11742	0.13428	0.15322	0.17343	0.19472	0.21582	0.23835	0.26193	0.28608	0.31114	0.33669	0.36317	0.39061	0.41741	0.44491	0.47262	0.5004	0.52831	0.55667	0.58469	0.61144	0.63765	0.66324	0.6884	0.71282	0.73494	0.75617	0.77649	0.79459	0.81125	0.82608
246	0.00020947	1e-05	1e-05	1e-05	1e-05	1e-05	1e-05	0.0013681	0.003501	0.0050794	0.0067659	0.0096968	0.013088	0.016122	0.020467	0.024658	0.028194	0.033266	0.038858	0.04499	0.052656	0.060894	0.069708	0.08005	0.092552	0.10485	0.11853	0.13401	0.15067	0.16857	0.18782	0.20844	0.23177	NaN	NaN	NaN	NaN	NaN	NaN	NaN	NaN	NaN	NaN	NaN	NaN	NaN	NaN	NaN	NaN
247	1e-05	1e-05	1e-05	1e-05	1e-05	1e-05	0.0048373	0.012702	0.020492	0.026582	0.030991	0.035949	0.042291	0.048238	0.053167	0.059023	0.064684	0.071771	0.079675	0.086626	0.095272	0.1042	0.1111	0.11668	0.12342	0.13067	0.13762	0.14577	0.15304	0.16145	0.17165	0.18064	0.18991	0.20062	0.21121	0.22162	0.23353	0.24537	0.25618	0.26651	0.2766	0.28547	0.29483	0.30378	0.3129	0.32197	0.33012	0.3373	0.34559
248	1e-05	1e-05	1e-05	1e-05	1e-05	1e-05	0.005874	0.016338	0.028398	0.037493	0.044912	0.052163	0.061934	0.073348	0.085382	0.098032	0.11241	0.12896	0.14643	0.16339	0.18332	0.20502	0.2279	0.25011	0.27504	NaN	NaN	NaN	NaN	NaN	NaN	NaN	NaN	NaN	NaN	NaN	NaN	NaN	NaN	NaN	NaN	NaN	NaN	NaN	NaN	NaN	NaN	NaN	NaN
249	0.033733	0.024868	0.017857	0.011962	0.0071534	0.0029732	1e-05	1e-05	1e-05	1e-05	1e-05	0.00060086	0.0038417	0.0063801	0.008871	0.011663	0.014467	0.017516	0.020684	0.023622	0.026878	0.029769	0.032488	0.035548	0.039206	0.042417	0.045482	0.048422	0.051256	0.054332	0.057561	0.06039	0.063726	0.067269	0.070317	0.073139	0.07695	0.080524	0.084687	0.089291	0.093898	0.098713	0.10402	0.10927	0.11427	0.12011	0.12602	0.13125	0.13712
250	0.010946	0.0084753	0.0061822	0.0040933	0.0024522	0.0011327	1e-05	1e-05	1e-05	1e-05	1e-05	1e-05	1e-05	0.0012269	0.0026625	0.0041591	0.0058245	0.0082616	0.010942	0.013885	0.017269	0.021136	0.025219	0.029404	0.033889	0.038347	0.043021	0.048179	0.053449	0.059362	0.065605	0.072051	0.078959	0.086566	0.094392	0.10268	0.11173	0.12124	0.13114	0.1414	0.15178	0.16214	0.17279	0.18338	0.19362	0.20412	0.21427	0.22438	0.23451
251	0.0051781	0.0037575	0.0021933	8.7455e-05	1e-05	1e-05	1e-05	1e-05	1e-05	1e-05	0.0010671	0.0024978	0.0048528	0.0080554	0.011459	0.015371	0.019471	0.024077	0.02936	0.034818	0.040586	0.047058	0.053385	0.059288	0.065026	0.071448	0.077254	0.083187	0.088956	0.094696	0.10067	0.10643	0.11202	0.11864	0.12592	0.13317	0.14033	0.14814	0.15622	0.16457	0.17252	0.18008	0.18785	0.19554	0.20215	0.20796	0.21351	0.21892	0.22377
252	0.016209	0.010496	0.0061618	0.0026377	0.00011584	1e-05	1e-05	1e-05	1e-05	0.00086957	0.0035307	0.0077509	0.012683	0.01729	0.021809	0.026702	0.031452	0.03688	0.042762	0.048666	0.055134	0.0618	0.068377	0.07512	0.082113	0.089139	0.096146	0.10328	0.11008	0.11649	0.12322	0.13025	0.13751	0.14481	0.15254	0.16064	0.16966	0.17848	0.18811	0.1983	0.20887	0.21927	0.22933	0.23972	0.25108	0.2628	0.27584	0.28953	0.30497
253	0.013829	0.0081591	0.0037644	0.00048598	1e-05	1e-05	1e-05	1e-05	1e-05	1e-05	0.0031329	0.0079884	0.014073	0.020313	0.02693	0.034275	0.042142	0.050462	0.059115	0.067469	0.076432	0.085809	0.096061	0.10622	0.117	0.12748	0.13886	0.15107	0.16361	0.17711	0.19122	0.20578	0.22133	0.23726	0.25479	0.27325	0.2929	0.31266	0.33335	0.35522	0.37744	0.4006	0.42493	0.44965	0.47479	0.49943	0.52429	0.55018	NaN
254	0.0095503	0.0062804	0.0036116	0.0016558	6.0624e-05	1e-05	1e-05	1e-05	1e-05	1e-05	1e-05	0.0015358	0.0034681	0.0056177	0.0073201	0.0090594	0.011211	0.013759	0.016664	0.019375	0.022433	0.026671	0.030748	0.034965	0.039369	0.04417	0.049091	0.053459	0.057486	0.061199	0.065592	0.069839	0.073276	0.077017	0.080809	0.084572	0.088902	0.093635	0.09879	0.10461	0.11108	0.11692	0.12339	0.13057	0.13793	0.14521	0.15245	0.15909	0.16537
255	1e-05	1e-05	1e-05	1e-05	1e-05	1e-05	0.0013112	0.0027976	0.0042871	0.0058168	0.0063628	0.0069844	0.0079097	0.0096926	0.011762	0.014037	0.016673	0.020197	0.023775	0.027426	0.031207	0.035484	0.039484	0.043128	0.046403	0.049751	0.052678	0.055109	0.057301	0.059427	0.061809	0.063875	0.066011	0.068379	0.070981	0.073999	0.077288	0.081497	0.086094	0.090809	0.095976	0.10111	0.10668	0.11234	0.11817	0.12426	0.12996	0.13559	0.14036
256	0.0091261	0.0060327	0.0031942	0.00089653	1e-05	1e-05	1e-05	1e-05	1e-05	1e-05	0.00097918	0.0038327	0.0073333	0.0112	0.01549	0.020676	0.026935	0.033803	0.041463	0.049759	0.059132	0.069602	0.080384	0.091742	0.10423	0.11742	0.1305	0.14364	0.15698	0.1704	0.18415	0.1974	0.21057	0.22409	0.23768	0.25115	0.26461	0.27899	0.29386	0.3099	0.32729	NaN	NaN	NaN	NaN	NaN	NaN	NaN	NaN
257	0.0053152	0.0025121	0.00028036	1e-05	1e-05	1e-05	1e-05	1e-05	1e-05	0.0012971	0.0032924	0.005741	0.008593	0.011418	0.012605	0.013596	0.014836	0.016127	0.017651	0.0188	0.021058	0.023222	0.025596	0.027492	0.029341	0.032507	0.036318	0.040403	0.044526	0.048545	0.051933	0.05532	0.058444	0.062046	0.066073	0.070328	0.074547	0.078553	0.082887	0.087587	0.092274	0.097856	0.10367	0.11	0.11556	0.12167	0.12764	0.13356	0.13946
258	1e-05	1e-05	1e-05	1e-05	1e-05	1e-05	0.00030754	0.0013842	0.0027199	0.0042906	0.0054179	0.0070912	0.0092057	0.01138	0.014159	0.017617	0.02141	0.025712	0.029735	0.033706	0.037717	0.042351	0.046583	0.050236	0.053927	0.057549	0.06097	0.064177	0.067338	0.07053	0.074007	0.076966	0.079518	0.08228	0.085223	0.088192	0.091393	0.094803	0.097962	0.10087	0.104	0.10693	0.11043	0.11427	0.11815	0.12254	0.12672	0.13051	0.13393
259	1e-05	1e-05	1e-05	1e-05	1e-05	0.00034774	0.002313	0.0042608	0.0062928	0.0082802	0.0099656	0.011837	0.013822	0.016352	0.018968	0.021928	0.02517	0.028915	0.032646	0.036326	0.040255	0.044546	0.048838	0.053121	0.057126	0.061528	0.065532	0.069549	0.073775	0.078247	0.083072	0.087629	0.092209	0.097113	0.10206	0.10751	0.1131	0.11936	0.1256	0.13174	0.13819	0.14473	0.15185	0.15915	0.16647	0.17421	0.1815	0.18872	0.1955
260	0.0019083	0.00072743	1e-05	1e-05	1e-05	1e-05	1e-05	1e-05	0.00024762	0.0012036	0.0021037	0.0035562	0.0057091	0.0082241	0.010862	0.013716	0.016518	0.019609	0.02293	0.026426	0.030585	0.035322	0.040126	0.045056	0.050043	0.055063	0.060201	0.065389	0.070373	0.0753	0.080721	0.086229	0.091598	0.097292	0.10313	0.10946	0.11668	0.124	0.13219	0.14118	0.15081	0.16046	0.17072	0.18162	0.19287	0.20408	0.21498	0.22544	0.23624
261	1e-05	1e-05	1e-05	1e-05	1e-05	1e-05	0.00092545	0.0032407	0.006743	0.01015	0.012776	0.015574	0.018089	0.02063	0.022675	0.024927	0.026444	0.028387	0.030464	0.032103	0.034112	0.036926	0.040048	0.043983	0.047846	0.052116	0.056602	0.061521	0.066623	0.07198	0.07731	0.082659	0.087718	0.09279	0.09767	0.10286	0.10802	0.11333	0.11857	0.12361	0.12834	0.13294	0.1376	0.14236	0.14704	0.1519	0.15647	0.16154	0.16643
262	1e-05	1e-05	1e-05	1e-05	1e-05	1e-05	0.0029887	0.010429	0.018094	0.025775	0.031633	0.03687	0.043214	0.049123	0.05484	0.060994	0.064691	0.067416	0.069784	0.072206	0.074968	0.078685	0.083281	0.087371	0.091873	0.096819	0.10162	0.10802	0.11521	0.12222	0.12923	0.13625	0.14289	0.14906	0.15462	0.16006	0.1659	0.17141	0.17668	0.18159	0.18631	0.19024	0.19431	0.19913	0.20417	0.20919	0.21423	0.2183	0.22234
263	1e-05	1e-05	1e-05	1e-05	1e-05	1e-05	0.00022782	0.00081861	0.0018421	0.003174	0.0040327	0.0053725	0.0066532	0.008302	0.010145	0.011997	0.01421	0.017127	0.020379	0.02365	0.027011	0.031159	0.034995	0.039131	0.043285	0.047705	0.051993	0.056347	0.060742	0.06509	0.069454	0.073862	0.078025	0.082442	0.086959	0.091713	0.096462	0.10148	0.10672	0.11175	0.11698	0.12241	0.12811	0.13393	0.14018	0.14638	0.15247	0.15872	0.16514
264	1e-05	1e-05	1e-05	1e-05	1e-05	1e-05	0.0016431	0.0053041	0.0082652	0.010904	0.012614	0.013871	0.014755	0.016813	0.020758	0.025239	0.029767	0.034583	0.037607	0.040145	0.042746	0.044197	0.04613	0.047973	0.049526	0.050974	0.0521	0.053734	0.055022	0.058772	0.062815	0.06624	0.070045	0.072902	0.076085	0.079538	0.083175	0.086886	0.090513	0.095073	0.097206	0.099491	0.10244	0.1054	0.10871	0.11192	0.1146	0.11725	0.1203
265	1e-05	1e-05	1e-05	1e-05	1e-05	1e-05	0.0018608	0.0061917	0.0098172	0.013852	0.017303	0.02041	0.023885	0.027647	0.032056	0.037102	0.042386	0.048122	0.054008	0.060406	0.067087	0.074158	0.082525	0.091158	0.10004	0.10955	0.11857	0.12882	0.13899	0.14969	0.16079	0.17218	0.18385	0.19522	0.20643	0.21776	0.22886	0.241	0.25184	0.26256	0.27344	0.28341	0.29285	0.30161	0.30979	0.31842	0.32658	0.33438	0.34058
266	1e-05	1e-05	1e-05	1e-05	1e-05	1e-05	0.00031633	0.0012111	0.003046	0.0056174	0.0079891	0.010695	0.013715	0.017201	0.020901	0.02516	0.030308	0.035943	0.042307	0.048909	0.055363	0.062772	0.070415	0.078613	0.087012	0.096171	0.1053	0.11435	0.1236	0.13213	0.14072	0.14967	0.15863	0.16752	0.17618	0.18548	0.19452	0.20375	0.21326	0.22274	0.23327	0.24381	0.25446	0.26518	0.27642	0.28824	0.29964	0.31134	0.32302
267	1e-05	1e-05	1e-05	1e-05	1e-05	1e-05	0.00095486	0.0033301	0.0057176	0.0080442	0.0098039	0.011506	0.013265	0.015952	0.019323	0.023079	0.027589	0.032615	0.037401	0.042249	0.047638	0.053414	0.059377	0.065909	0.071955	0.078249	0.084383	0.089995	0.09569	0.10184	0.10824	0.11454	0.12055	0.12652	0.1324	0.13897	0.14586	0.15317	0.16098	0.16876	0.17687	0.18543	0.19485	0.20545	0.2172	0.22965	0.2422	0.2552	0.26859
268	1e-05	1e-05	1e-05	1e-05	1e-05	1e-05	0.00010152	0.0016804	0.0031617	0.0047405	0.006329	0.008379	0.010828	0.013225	0.015935	0.019113	0.022434	0.026178	0.030034	0.034829	0.040261	0.046224	0.052767	0.06022	0.068883	0.078735	0.089762	0.10256	0.11656	0.13197	0.14853	0.16632	0.18568	0.2061	0.22694	NaN	NaN	NaN	NaN	NaN	NaN	NaN	NaN	NaN	NaN	NaN	NaN	NaN	NaN
269	1e-05	1e-05	1e-05	1e-05	1e-05	1e-05	0.00062274	0.0022326	0.0037528	0.0058193	0.0071421	0.0085257	0.010118	0.011838	0.01353	0.014817	0.016815	0.019107	0.02123	0.023507	0.026226	0.029636	0.032929	0.036089	0.038981	0.0423	0.045898	0.048608	0.050898	0.053401	0.055589	0.057055	0.058254	0.059492	0.061269	0.063203	0.064475	0.065586	0.066737	0.067724	0.068367	0.069498	0.07115	0.072453	0.073835	0.074479	0.074756	0.075928	0.076636
270	1e-05	1e-05	1e-05	1e-05	1e-05	0.00081714	0.0027463	0.004964	0.0075388	0.010671	0.013507	0.016579	0.019504	0.023367	0.027182	0.031197	0.035629	0.040295	0.044839	0.049402	0.05398	0.058884	0.063589	0.069299	0.07442	0.080733	0.087225	0.093926	0.10097	0.1084	0.11614	0.12405	0.13184	0.14054	0.14863	0.15774	0.1666	0.17612	0.18533	0.19496	0.20485	0.21544	0.22622	0.2381	0.25063	NaN	NaN	NaN	NaN
271	0.0024277	1e-05	1e-05	1e-05	1e-05	1e-05	1e-05	0.0033506	0.0096238	0.017702	0.024963	0.033946	0.041701	0.046627	0.050514	0.054736	0.058154	0.06159	0.065702	0.070444	0.074323	0.079405	0.085969	0.094968	0.10569	0.11815	0.13182	0.14848	0.16702	0.18592	0.20622	0.22899	0.25383	0.27967	0.30638	0.33398	0.36095	0.38977	0.41647	0.44116	0.46472	0.48734	0.5065	0.52344	0.53636	0.54621	0.5531	0.55838	0.5577
272	1e-05	1e-05	1e-05	1e-05	1e-05	1e-05	0.0021921	0.0061889	0.0097518	0.012831	0.015378	0.018366	0.021203	0.025047	0.029064	0.032709	0.036845	0.041516	0.046525	0.05103	0.056411	0.062082	0.066927	0.072343	0.077399	0.08366	0.090689	0.09823	0.10638	0.11458	0.12399	0.13266	0.14165	0.15168	0.1616	0.17134	0.18047	0.18927	0.19756	0.20541	0.21312	0.22036	0.22792	0.23533	0.2429	0.25073	0.25885	0.26688	0.27512
273	1e-05	1e-05	1e-05	1e-05	1e-05	1e-05	0.0013004	0.0040833	0.0063911	0.0087397	0.011324	0.014398	0.017759	0.021665	0.025758	0.030106	0.035427	0.040951	0.046995	0.054278	0.06239	0.070834	0.07953	0.088455	0.097133	0.10613	0.11549	0.1241	0.13281	0.14143	0.14962	0.15767	0.16627	0.17503	0.18421	0.19386	0.20394	0.21385	0.22429	0.23506	0.24654	0.25859	0.2715	0.28427	0.29794	NaN	NaN	NaN	NaN
274	0.0024709	0.0016159	0.00090876	1e-05	1e-05	1e-05	1e-05	1e-05	1e-05	0.00025183	0.00085961	0.0016149	0.0027785	0.0041986	0.0063032	0.0085217	0.011648	0.015	0.018293	0.022335	0.027106	0.03269	0.038792	0.045096	0.051407	0.057892	0.064698	0.071326	0.078072	0.085303	0.092559	0.099781	0.10706	0.11444	0.12213	0.13037	0.13894	0.14769	0.15665	0.16582	0.17517	0.18471	0.19429	0.2038	0.21335	0.22309	0.23264	0.24199	0.251
275	1e-05	1e-05	1e-05	1e-05	1e-05	1e-05	0.0023566	0.0069662	0.010945	0.014739	0.017654	0.019677	0.021905	0.024515	0.027043	0.029728	0.032643	0.035513	0.03864	0.042288	0.04659	0.051447	0.056708	0.061934	0.067278	0.073179	0.079372	0.085751	0.092446	0.099316	0.10631	0.1131	0.12018	0.12787	0.13632	0.14539	0.15492	0.16458	0.17468	0.18494	0.19598	0.20769	0.21995	0.23263	0.24547	0.25875	0.2722	0.28592	0.30014
276	1e-05	1e-05	1e-05	1e-05	1e-05	1e-05	0.0020827	0.0059061	0.011001	0.016445	0.022164	0.028871	0.03598	0.043806	0.050845	0.058305	0.066642	0.076851	0.087268	0.09663	0.10695	0.11714	0.12609	0.13621	0.14537	0.15557	0.16583	0.17528	0.18321	0.1916	0.20041	0.20757	0.21457	0.22317	0.2308	0.23859	0.24593	0.25238	0.25874	0.26531	0.27187	0.27915	0.28809	0.29661	0.30391	0.31155	0.31926	0.3272	0.33587
277	1e-05	1e-05	1e-05	1e-05	1e-05	1e-05	0.0014072	0.0041513	0.0075938	0.011063	0.013655	0.016133	0.018535	0.0215	0.025152	0.028106	0.031224	0.034798	0.038671	0.041717	0.04552	0.049991	0.053929	0.058709	0.063434	0.068373	0.074141	0.080025	0.085993	0.091961	0.098607	0.10402	0.10907	0.11488	0.12007	0.12514	0.13002	0.13504	0.13983	0.1445	0.14881	0.15288	0.15813	0.16356	0.16888	0.17456	0.18072	0.18672	0.19234
278	1e-05	1e-05	1e-05	1e-05	0.00078301	0.0020032	0.0036266	0.0058007	0.0081718	0.010765	0.013292	0.016263	0.019813	0.023838	0.028443	0.034115	0.040847	0.04841	0.056848	0.066652	0.077639	0.089869	0.10307	0.11679	0.13107	0.14622	0.16172	0.17713	0.19289	0.20875	0.22438	0.24017	0.25639	0.27339	0.29129	NaN	NaN	NaN	NaN	NaN	NaN	NaN	NaN	NaN	NaN	NaN	NaN	NaN	NaN
279	1e-05	1e-05	1e-05	1e-05	1e-05	1e-05	0.00075338	0.0023245	0.0038864	0.00526	0.0066796	0.0077124	0.0086488	0.0092204	0.010354	0.011413	0.012507	0.014371	0.016387	0.018409	0.020304	0.02265	0.025266	0.028	0.03031	0.03184	0.034075	0.036858	0.039576	0.042499	0.045705	0.049191	0.052625	0.05628	0.060307	0.065479	0.071609	0.077353	0.082706	0.088307	0.09392	0.099469	0.1049	0.11052	0.11588	0.12104	0.12555	0.12972	0.13372
280	0.0087448	0.0062106	0.0036954	0.0010755	1e-05	1e-05	1e-05	1e-05	1e-05	1e-05	0.00069541	0.0024405	0.0047099	0.0077342	0.010936	0.014604	0.018693	0.022322	0.026285	0.030071	0.034179	0.038782	0.04348	0.048213	0.052709	0.0576	0.062203	0.066538	0.07121	0.075383	0.079859	0.083978	0.088156	0.092601	0.096947	0.10146	0.10619	0.11126	0.11633	0.12125	0.12691	0.13269	0.13904	0.14521	0.1515	0.15821	0.16502	0.1715	0.17781
281	1e-05	1e-05	1e-05	1e-05	1e-05	1e-05	0.0080304	0.017466	0.0265	0.03515	0.043402	0.051092	0.057679	0.065456	0.074763	0.084535	0.096953	0.11199	0.12856	0.14592	0.16686	0.18932	NaN	NaN	NaN	NaN	NaN	NaN	NaN	NaN	NaN	NaN	NaN	NaN	NaN	NaN	NaN	NaN	NaN	NaN	NaN	NaN	NaN	NaN	NaN	NaN	NaN	NaN	NaN
282	1e-05	1e-05	1e-05	1e-05	1e-05	1e-05	0.0028917	0.0084057	0.013358	0.018263	0.02265	0.026262	0.030006	0.033838	0.038451	0.043511	0.048823	0.054908	0.060722	0.066358	0.071668	0.07721	0.082787	0.087875	0.093537	0.098564	0.10344	0.10851	0.11315	0.11855	0.12456	0.13115	0.13828	0.1458	0.15388	0.16191	0.17039	0.17885	0.1873	0.19568	0.20407	0.21195	0.21938	0.22673	0.23378	0.24095	0.24817	0.25555	0.2627
283	1e-05	1e-05	1e-05	1e-05	1e-05	1e-05	0.00024471	0.0013103	0.0027346	0.0043249	0.0057963	0.0075299	0.0095297	0.011847	0.014384	0.017372	0.020986	0.024989	0.029144	0.033052	0.037534	0.0423	0.046872	0.051767	0.056797	0.062136	0.067229	0.071617	0.076078	0.08	0.084249	0.088014	0.09177	0.09578	0.099627	0.10335	0.10712	0.11104	0.11548	0.11974	0.12444	0.1291	0.134	0.13894	0.14407	0.14951	0.15511	0.16067	0.16633
284	0.0040195	0.0029396	0.0017408	0.00027093	1e-05	1e-05	1e-05	1e-05	1e-05	1e-05	0.00057647	0.001398	0.0025378	0.0038345	0.0054507	0.0072092	0.0094621	0.01224	0.015424	0.018518	0.02233	0.026661	0.03129	0.036453	0.04204	0.048047	0.054337	0.060694	0.067177	0.073927	0.081412	0.088419	0.095628	0.10334	0.11102	0.11881	0.12688	0.13506	0.14344	0.15177	0.1603	0.16884	0.17764	0.18653	0.19535	0.20436	0.21346	0.22238	0.23138
285	0.00012748	1e-05	1e-05	1e-05	1e-05	1e-05	1e-05	0.00087588	0.0024039	0.0049338	0.0077572	0.010972	0.015108	0.019924	0.025464	0.031193	0.037376	0.044292	0.051377	0.058832	0.066582	0.074799	0.08334	0.092156	0.10147	0.11111	0.12146	0.13206	0.14338	0.15534	0.16766	0.18029	0.19314	0.20653	0.22026	0.23451	0.24998	0.26581	0.28275	0.30011	0.3182	0.33727	0.35726	NaN	NaN	NaN	NaN	NaN	NaN
286	0.00069599	1e-05	1e-05	1e-05	1e-05	1e-05	1e-05	0.00026127	0.0020646	0.0050193	0.0090916	0.013592	0.018809	0.024324	0.030594	0.037117	0.044561	0.053487	0.063294	0.073448	0.085188	NaN	NaN	NaN	NaN	NaN	NaN	NaN	NaN	NaN	NaN	NaN	NaN	NaN	NaN	NaN	NaN	NaN	NaN	NaN	NaN	NaN	NaN	NaN	NaN	NaN	NaN	NaN	NaN
287	0.0056709	0.003638	0.0018977	0.00010008	1e-05	1e-05	1e-05	1e-05	1e-05	1e-05	0.00082466	0.0024614	0.0034989	0.0049027	0.0062152	0.0076614	0.0095519	0.011675	0.014441	0.017735	0.021269	0.025771	0.03015	0.035237	0.04023	0.045939	0.051911	0.057885	0.063905	0.06948	0.074452	0.078941	0.083282	0.087936	0.09255	0.09754	0.10234	0.10764	0.11289	0.11833	0.12424	0.13099	0.13865	0.1464	0.15415	0.16202	0.1696	0.1775	0.18458
288	0.0070748	0.0052852	0.0032356	0.0010169	1e-05	1e-05	1e-05	1e-05	1e-05	1e-05	0.00053456	0.0020359	0.0042866	0.0068882	0.010167	0.013682	0.017765	0.022324	0.027444	0.033174	0.039286	0.045909	0.052693	0.059469	0.066557	0.073745	0.08126	0.088317	0.095045	0.10146	0.10728	0.11316	0.11892	0.12474	0.13088	0.13719	0.14354	0.14923	0.15527	0.16143	0.16755	0.17423	0.18067	0.18692	0.19342	0.19963	0.2054	0.21121	0.21725
289	0.021044	0.014446	0.0078815	0.0020753	1e-05	1e-05	1e-05	1e-05	1e-05	1e-05	0.0013647	0.0044598	0.0090601	0.013879	0.019093	0.022697	0.026913	0.030738	0.035133	0.039855	0.04427	0.047753	0.052301	0.055642	0.059708	0.06335	0.067764	0.072178	0.076142	0.080431	0.084895	0.089745	0.095857	0.1023	0.10992	0.11799	0.12729	0.13832	NaN	NaN	NaN	NaN	NaN	NaN	NaN	NaN	NaN	NaN	NaN
290	1e-05	1e-05	1e-05	1e-05	1e-05	1e-05	0.0014261	0.004256	0.0073208	0.010771	0.014556	0.018306	0.022772	0.027573	0.033349	0.03952	0.046281	0.054609	0.063728	0.073662	0.08512	0.097449	0.11071	0.12547	0.14192	0.16009	0.18046	0.20276	NaN	NaN	NaN	NaN	NaN	NaN	NaN	NaN	NaN	NaN	NaN	NaN	NaN	NaN	NaN	NaN	NaN	NaN	NaN	NaN	NaN
291	0.00066251	0.00011501	1e-05	1e-05	1e-05	1e-05	1e-05	1e-05	0.0013672	0.0041262	0.007431	0.010678	0.015057	0.019857	0.025747	0.03106	0.036302	0.04253	0.04935	0.05617	0.063983	0.071791	0.080115	0.089029	0.098841	0.10856	0.11923	0.13064	0.14245	0.15421	0.16699	0.17879	0.19059	0.2027	0.21433	0.22493	0.23637	0.24768	0.25889	0.26901	0.27841	0.28683	0.29589	0.30491	0.31365	0.32242	0.33173	0.34007	0.34795
292	0.0077957	0.0053982	0.0033642	0.0014172	0.00043087	1e-05	1e-05	1e-05	1e-05	0.0010993	0.002541	0.0048393	0.0072762	0.010211	0.013309	0.016534	0.020021	0.024552	0.029498	0.034408	0.040101	0.046017	0.0522	0.058837	0.065522	0.073234	0.080973	0.089184	0.096956	0.1051	0.11416	0.12292	0.13236	0.14222	0.15252	0.16363	0.17488	0.18695	0.19904	0.21204	0.22599	0.24036	0.25558	0.27122	0.28688	0.30342	0.31998	0.33805	0.35637
293	1e-05	1e-05	1e-05	1e-05	1e-05	1e-05	0.0026887	0.0098772	0.018866	0.029874	0.04238	0.057152	0.073881	0.092812	0.11406	NaN	NaN	NaN	NaN	NaN	NaN	NaN	NaN	NaN	NaN	NaN	NaN	NaN	NaN	NaN	NaN	NaN	NaN	NaN	NaN	NaN	NaN	NaN	NaN	NaN	NaN	NaN	NaN	NaN	NaN	NaN	NaN	NaN	NaN
294	0.032586	0.024368	0.017058	0.010371	0.0051255	0.00072701	1e-05	1e-05	1e-05	1e-05	1e-05	1e-05	0.003871	0.0092005	0.015822	0.02282	0.03044	0.039368	0.049309	0.060581	0.073416	0.087806	0.10269	0.11826	0.13506	0.15258	0.17175	0.19258	0.21391	0.23611	0.25905	NaN	NaN	NaN	NaN	NaN	NaN	NaN	NaN	NaN	NaN	NaN	NaN	NaN	NaN	NaN	NaN	NaN	NaN
295	1e-05	1e-05	1e-05	0.0009287	0.0028957	0.0049223	0.0072564	0.0097167	0.01244	0.015384	0.018141	0.020541	0.023179	0.027156	0.031899	0.036815	0.042823	0.049695	0.057277	0.065403	0.074781	0.084833	0.096157	0.10799	0.11998	0.13306	0.14654	0.16052	0.1749	0.19044	0.20763	0.22519	0.24402	NaN	NaN	NaN	NaN	NaN	NaN	NaN	NaN	NaN	NaN	NaN	NaN	NaN	NaN	NaN	NaN
296	1e-05	1e-05	1e-05	1e-05	1e-05	1e-05	0.00097848	0.0030783	0.0053666	0.0078652	0.0096798	0.011478	0.013236	0.01578	0.018723	0.022341	0.026589	0.0315	0.037182	0.043426	0.05029	0.057882	0.065788	0.074606	0.083799	0.094148	0.1051	0.1167	0.12878	0.14123	0.15427	0.1678	0.18301	0.20046	0.22049	0.24387	NaN	NaN	NaN	NaN	NaN	NaN	NaN	NaN	NaN	NaN	NaN	NaN	NaN
297	1e-05	1e-05	1e-05	1e-05	1e-05	0.0010888	0.0036113	0.006562	0.010313	0.014524	0.01851	0.023092	0.028142	0.034387	0.041468	0.048994	0.057525	0.066989	0.077236	0.088039	0.099565	0.11167	0.12439	0.13761	0.15096	0.1651	0.17993	0.19529	0.21174	0.22947	0.24922	0.27085	NaN	NaN	NaN	NaN	NaN	NaN	NaN	NaN	NaN	NaN	NaN	NaN	NaN	NaN	NaN	NaN	NaN
298	1e-05	1e-05	1e-05	1e-05	0.0033308	0.0091488	0.014862	0.020535	0.026187	0.032095	0.037678	0.042395	0.048035	0.053117	0.059496	0.065221	0.071777	0.078798	0.086023	0.09386	0.10244	0.11048	0.12034	0.12943	0.13882	0.14872	0.15992	0.17186	0.18491	0.19877	0.21263	0.22602	0.24239	0.2584	0.27539	0.29483	NaN	NaN	NaN	NaN	NaN	NaN	NaN	NaN	NaN	NaN	NaN	NaN	NaN
299	9.8268e-05	2.083e-05	1e-05	1e-05	1e-05	1e-05	1e-05	1e-05	0.0014661	0.0032363	0.0048873	0.0065069	0.0083469	0.010861	0.013884	0.016962	0.020326	0.024093	0.028147	0.032367	0.03704	0.041793	0.046884	0.052066	0.056849	0.061885	0.066879	0.071816	0.076671	0.081603	0.086636	0.091285	0.09633	0.10163	0.1072	0.11329	0.11952	0.12606	0.13251	0.13882	0.14523	0.15171	0.15851	0.16497	0.17089	0.17664	0.18206	0.18713	0.19167
300	1e-05	1e-05	1e-05	1e-05	1e-05	1e-05	0.0011378	0.0031013	0.005431	0.0081094	0.011072	0.014634	0.01918	0.024314	0.02949	0.035422	0.041698	0.048708	0.05748	0.067171	0.077588	0.089656	0.10244	0.11583	0.13033	0.14644	0.16382	0.1831	0.20417	0.22618	0.2501	NaN	NaN	NaN	NaN	NaN	NaN	NaN	NaN	NaN	NaN	NaN	NaN	NaN	NaN	NaN	NaN	NaN	NaN
301	1e-05	1e-05	1e-05	1e-05	1e-05	1e-05	0.0020215	0.0053716	0.0085784	0.011325	0.013577	0.016277	0.01914	0.022024	0.024822	0.028505	0.032062	0.036965	0.043119	0.050224	0.058162	0.067553	0.077349	0.088135	0.10045	0.11424	0.12865	0.14408	0.16002	0.17658	0.19384	0.21288	0.23355	0.25664	0.28127	NaN	NaN	NaN	NaN	NaN	NaN	NaN	NaN	NaN	NaN	NaN	NaN	NaN	NaN
302	0.00089555	0.00015809	1e-05	1e-05	1e-05	1e-05	1e-05	1e-05	8.9389e-05	0.0013179	0.0027286	0.0045326	0.0065942	0.008918	0.01182	0.015481	0.019455	0.024676	0.030719	0.036557	0.042718	0.04934	0.056532	0.064218	0.072033	0.08068	0.089738	0.099364	0.10897	0.11873	0.12902	0.13994	0.15166	0.16408	0.17724	0.19116	0.20497	0.21874	0.2322	0.24589	0.2606	0.27627	0.29203	0.30707	0.32146	0.33546	0.34899	0.36233	0.37507
303	0.00036959	1e-05	1e-05	1e-05	1e-05	1e-05	1e-05	0.00075355	0.0032217	0.0063101	0.0097445	0.014159	0.018264	0.022658	0.028038	0.033788	0.040244	0.04745	0.0552	0.063247	0.071466	0.080038	0.088879	0.098447	0.1085	0.11947	0.131	0.14292	0.15512	0.16781	0.18038	0.19369	0.20779	0.22222	0.23736	0.25335	0.26895	0.28466	0.3006	0.31694	0.33353	0.35122	0.36869	0.38542	0.40226	0.41849	0.4336	0.44813	0.46216
304	0.009458	0.0066565	0.0044206	0.0021053	1e-05	1e-05	1e-05	1e-05	1e-05	1e-05	6.7071e-05	0.0022079	0.0047888	0.007827	0.011484	0.015666	0.020321	0.025757	0.031674	0.037448	0.043895	0.050855	0.057793	0.064961	0.072134	0.079417	0.086779	0.094435	0.10182	0.10941	0.11736	0.12465	0.13197	0.13964	0.14726	0.15498	0.16291	0.17089	0.17861	0.18665	0.19476	0.20315	0.21206	0.22091	0.22957	0.23863	0.24774	0.25673	0.26566
305	1e-05	1e-05	1e-05	1e-05	1e-05	1e-05	0.0011934	0.0043551	0.0086696	0.013317	0.017714	0.022861	0.028183	0.034098	0.041782	0.050103	0.059837	0.070689	0.082293	0.094844	0.10794	0.12216	0.1371	0.15311	0.16926	0.18613	0.20342	0.22054	0.23825	0.25608	0.27354	0.29151	0.30912	0.32705	0.34481	0.36373	0.38253	0.40179	NaN	NaN	NaN	NaN	NaN	NaN	NaN	NaN	NaN	NaN	NaN
306	0.0009098	0.00080978	0.00074002	4.0047e-05	1e-05	1e-05	1e-05	1e-05	1e-05	1e-05	0.00023007	0.00060406	0.00092744	0.001524	0.0026135	0.0042531	0.0060889	0.0089471	0.012485	0.016194	0.020264	0.024788	0.029642	0.035267	0.041276	0.047929	0.054648	0.061726	0.068623	0.075318	0.082224	0.089215	0.096557	0.10408	0.11148	0.11886	0.12615	0.13357	0.14095	0.14788	0.15515	0.16215	0.16925	0.17596	0.18262	0.18922	0.19552	0.20117	0.20635
307	1e-05	1e-05	1e-05	1e-05	1e-05	1e-05	0.00027085	0.00075642	0.0016153	0.0025232	0.0026858	0.0029363	0.0029489	0.0030798	0.0034899	0.0038915	0.0041789	0.0045512	0.004996	0.0054283	0.0059268	0.0062962	0.0062907	0.006196	0.0060502	0.0059504	0.0055068	0.0051866	0.004736	0.0041502	0.0032411	0.0022482	0.0017856	0.0015144	0.0015004	0.0017143	0.0019536	0.0024676	0.0029793	0.0033476	0.0039941	0.0048881	0.0057223	0.0060302	0.0062433	0.006301	0.0062614	0.0058067	0.0051905
308	0.0072562	0.0037705	0.0012588	1e-05	1e-05	1e-05	1e-05	1e-05	1e-05	0.001939	0.0054201	0.0099073	0.014417	0.019122	0.02532	0.031311	0.038256	0.046311	0.055319	0.064849	0.075115	0.086112	0.097626	0.11024	0.12338	0.13672	0.15082	0.16485	0.17948	0.1936	0.20766	0.22165	0.2359	0.25059	0.26563	0.281	0.29621	0.31217	0.32854	0.34404	0.3604	0.37657	0.39312	0.40935	0.42514	0.44017	0.45467	0.46862	0.48114
309	1e-05	1e-05	1e-05	1e-05	1e-05	1e-05	0.00095337	0.0037069	0.0079447	0.011952	0.016045	0.020967	0.026101	0.031805	0.039074	0.046352	0.054633	0.064263	0.074429	0.085696	0.098146	0.11169	0.12615	0.1414	0.15653	0.17147	0.18737	0.20318	0.21972	0.23677	0.25365	0.27042	0.28697	0.30378	0.3207	0.33852	0.35707	0.37574	0.3944	0.41256	0.43098	0.4494	0.46794	0.48723	0.50599	0.52517	0.54334	0.56098	0.57806
310	0.0097839	0.00622	0.0038247	0.00080258	1e-05	1e-05	1e-05	1e-05	1e-05	1e-05	0.00071202	0.0031505	0.0059077	0.0087195	0.012482	0.015905	0.020205	0.025273	0.030946	0.036928	0.043642	0.051282	0.059514	0.068146	0.077421	0.087138	0.097814	0.10888	0.12046	0.13213	0.14382	0.15615	0.16861	0.18114	0.19406	0.20704	0.22024	0.23351	0.24624	0.25864	0.2714	0.28461	0.29693	0.30908	0.32124	0.33346	0.34463	0.35536	0.36563
311	0.006028	0.0045345	0.0030821	0.0011878	1e-05	1e-05	1e-05	1e-05	1e-05	1e-05	0.00038726	0.0022891	0.0048172	0.0081024	0.011978	0.016774	0.022396	0.028783	0.035807	0.043296	0.051983	0.060939	0.070199	0.079785	0.089672	0.1001	0.11015	0.12085	0.13192	0.14328	0.15486	0.16592	0.1774	0.18944	0.20232	0.21561	0.22976	NaN	NaN	NaN	NaN	NaN	NaN	NaN	NaN	NaN	NaN	NaN	NaN
312	0.038373	0.025587	0.014393	0.0027973	1e-05	1e-05	1e-05	1e-05	1e-05	1e-05	0.0063455	0.018808	0.034304	0.053371	0.077945	NaN	NaN	NaN	NaN	NaN	NaN	NaN	NaN	NaN	NaN	NaN	NaN	NaN	NaN	NaN	NaN	NaN	NaN	NaN	NaN	NaN	NaN	NaN	NaN	NaN	NaN	NaN	NaN	NaN	NaN	NaN	NaN	NaN	NaN
313	1e-05	1e-05	1e-05	1e-05	1e-05	1e-05	0.0043518	0.0085511	0.012485	0.016789	0.020639	0.024484	0.028586	0.033406	0.038879	0.045715	0.054102	0.064237	0.075361	0.088301	0.10282	0.11971	0.13937	0.16226	0.18762	NaN	NaN	NaN	NaN	NaN	NaN	NaN	NaN	NaN	NaN	NaN	NaN	NaN	NaN	NaN	NaN	NaN	NaN	NaN	NaN	NaN	NaN	NaN	NaN
314	1e-05	1e-05	1e-05	1e-05	1e-05	1e-05	0.0012665	0.0049861	0.0099617	0.014275	0.016871	0.021113	0.024723	0.027728	0.033704	0.039343	0.045035	0.051392	0.058138	0.065727	0.073753	0.082394	0.090479	0.10001	0.1101	0.1195	0.12915	0.13906	0.1489	0.15797	0.16679	0.17585	0.18536	0.19629	0.20705	0.21766	0.22856	0.24093	0.25397	0.267	0.28137	0.29598	0.31157	0.32749	0.34235	0.35677	0.37134	0.38538	0.3979
315	0.025453	0.015987	0.0083382	0.00038547	1e-05	1e-05	1e-05	1e-05	1e-05	1e-05	0.0056918	0.013397	0.022638	0.033323	0.046758	0.06133	0.078551	0.098974	NaN	NaN	NaN	NaN	NaN	NaN	NaN	NaN	NaN	NaN	NaN	NaN	NaN	NaN	NaN	NaN	NaN	NaN	NaN	NaN	NaN	NaN	NaN	NaN	NaN	NaN	NaN	NaN	NaN	NaN	NaN
316	0.0019694	0.00035662	1e-05	1e-05	1e-05	1e-05	1e-05	1e-05	0.00028501	0.0015949	0.0029071	0.0053517	0.007715	0.010538	0.013511	0.017234	0.021876	0.026977	0.032814	0.039823	0.048289	0.057668	0.067757	0.080168	0.092551	0.10601	0.12061	0.13541	0.15052	0.16614	0.18204	0.19755	0.21444	0.23279	0.25158	0.27402	NaN	NaN	NaN	NaN	NaN	NaN	NaN	NaN	NaN	NaN	NaN	NaN	NaN
317	0.061241	0.045157	0.031452	0.017367	0.0057996	1e-05	1e-05	1e-05	1e-05	1e-05	1e-05	0.0021348	0.0069514	0.012434	0.020654	0.027879	0.036098	0.045258	0.054779	0.067235	0.079846	0.093392	0.10769	0.12425	0.14063	0.15568	0.17127	0.18655	0.20249	0.21738	0.23097	0.24579	0.26092	0.27771	0.29354	NaN	NaN	NaN	NaN	NaN	NaN	NaN	NaN	NaN	NaN	NaN	NaN	NaN	NaN
318	0.014259	0.011457	0.0092107	0.00662	0.0046111	0.0024632	0.00061076	1e-05	1e-05	1e-05	1e-05	1e-05	1e-05	0.00033743	0.0014286	0.0026781	0.0041184	0.0060339	0.0078856	0.0094546	0.010955	0.012506	0.013766	0.015232	0.016041	0.016353	0.016092	0.016102	0.016468	0.016613	0.016811	0.017057	0.017197	0.017639	0.018253	0.018942	0.020459	0.022352	0.024286	0.025619	0.027576	0.02997	0.032421	0.035189	0.03773	0.040453	0.043343	0.046038	0.048914
319	0.0041484	0.0025193	0.0012519	1e-05	1e-05	1e-05	1e-05	1e-05	1e-05	1e-05	0.00078151	0.0025976	0.0048707	0.0076816	0.01057	0.013818	0.017478	0.021404	0.02503	0.028606	0.032861	0.037135	0.041182	0.045581	0.049994	0.054415	0.058379	0.062084	0.066097	0.070303	0.074518	0.078245	0.082417	0.086432	0.090206	0.094117	0.09858	0.10364	0.1087	0.11362	0.1188	0.12422	0.12964	0.13504	0.14057	0.14615	0.151	0.15534	0.15951
320	0.0083712	0.0040096	1e-05	1e-05	1e-05	1e-05	1e-05	1e-05	0.00047	0.0063235	0.013339	0.021815	0.031535	0.043382	0.056742	0.07225	0.090354	0.11163	NaN	NaN	NaN	NaN	NaN	NaN	NaN	NaN	NaN	NaN	NaN	NaN	NaN	NaN	NaN	NaN	NaN	NaN	NaN	NaN	NaN	NaN	NaN	NaN	NaN	NaN	NaN	NaN	NaN	NaN	NaN
321	0.0018026	0.00023878	0.00012053	1e-05	0.00010498	0.00080145	0.00079969	1e-05	1e-05	1e-05	1e-05	1e-05	0.0012983	0.0020621	0.0022756	0.0032024	0.0055371	0.0094059	0.016783	0.024458	0.033114	0.044136	0.053916	0.065276	0.076939	0.090253	0.10449	0.11753	0.13128	0.14313	0.15484	0.16644	0.17688	0.18939	0.20068	0.21261	0.22448	0.23547	0.24747	0.25827	0.27025	0.28374	0.29641	0.31079	0.32456	0.33733	0.3498	0.36076	0.37269
322	1e-05	1e-05	1e-05	1e-05	1e-05	1e-05	0.0014212	0.0043143	0.0078189	0.011142	0.012986	0.015158	0.017469	0.020409	0.024185	0.029542	0.035432	0.041468	0.048016	0.05445	0.061557	0.069505	0.07702	0.085005	0.093178	0.10175	0.10916	0.11632	0.12373	0.13105	0.13843	0.14521	0.15172	0.15871	0.16535	0.1725	0.17989	0.18837	0.19697	0.20585	0.21523	0.22508	0.23531	0.24659	0.2579	0.26997	0.28112	0.29261	0.3039
323	0.0026247	0.00095794	1e-05	1e-05	1e-05	1e-05	1e-05	1e-05	0.00061085	0.0030799	0.0053867	0.0077284	0.010127	0.012819	0.014947	0.01771	0.021101	0.025137	0.030523	0.037354	0.045556	0.055094	0.065255	0.077655	0.090717	0.10601	0.12335	0.14189	0.16203	0.18318	0.20572	0.22865	0.25279	0.27945	0.30666	NaN	NaN	NaN	NaN	NaN	NaN	NaN	NaN	NaN	NaN	NaN	NaN	NaN	NaN
324	1e-05	1e-05	1e-05	1e-05	1e-05	1e-05	0.0011124	0.0037919	0.0062943	0.0080623	0.0082612	0.0074098	0.0063735	0.0054152	0.0051743	0.0049702	0.0052136	0.0059233	0.0067414	0.0078297	0.009328	0.01187	0.014934	0.018251	0.021749	0.025307	0.029124	0.033113	0.037022	0.040917	0.044372	0.047846	0.051192	0.054676	0.058102	0.061942	0.066079	0.070226	0.07439	0.078233	0.082563	0.087521	0.09294	0.098385	0.10371	0.10945	0.11508	0.12048	0.12597
325	1e-05	1e-05	1e-05	1e-05	1e-05	1e-05	0.0012927	0.0033305	0.0057491	0.0084405	0.010683	0.012532	0.012924	0.013109	0.013042	0.013072	0.013609	0.014938	0.017125	0.019193	0.021154	0.023593	0.026294	0.029997	0.033956	0.038393	0.042998	0.046965	0.051078	0.05458	0.058223	0.06167	0.065372	0.069178	0.072936	0.076803	0.08082	0.0845	0.088457	0.092471	0.097162	0.10186	0.10708	0.11164	0.1164	0.12132	0.12657	0.13206	0.13802
326	0.020295	0.014073	0.0080628	0.0032462	1e-05	1e-05	1e-05	1e-05	6.8268e-05	0.0037039	0.008486	0.014498	0.021853	0.030495	0.039739	0.049689	0.060406	0.072792	0.086582	0.10064	0.11668	0.13359	0.1517	0.17082	0.19215	0.21568	0.2419	0.27079	NaN	NaN	NaN	NaN	NaN	NaN	NaN	NaN	NaN	NaN	NaN	NaN	NaN	NaN	NaN	NaN	NaN	NaN	NaN	NaN	NaN
327	0.14129	0.11363	0.090009	0.067464	0.047577	0.030663	0.016964	0.0067892	0.00053974	1e-05	1e-05	1e-05	1e-05	1e-05	1e-05	0.0020326	0.0050376	0.0078441	0.010566	0.012825	0.016189	0.020146	0.023859	0.029014	0.03447	0.04041	0.046563	0.053119	0.06039	0.067641	0.074919	0.082281	0.090431	0.098992	0.10658	0.11362	0.12148	0.12911	0.13633	0.14329	0.15118	0.15978	0.16876	0.17702	0.18562	0.19551	0.20606	0.21634	0.22731
[truncated: 71 more columns]
