# Supplementary material for: Fractional killing arises from cell-to-cell variability in overcoming a caspase activity threshold
Source: Mol Syst Biol. 2015 May 7;11(5):803. doi: 10.15252/msb.20145584 (PMC4461398; doi:10.15252/msb.20145584)
Supplement: Supplementary file 3 [file msb0011-0803-sd3.zip › All_data/072_Mapatumumab+anti-Fc (5 nM)_3/cell_parameters.tsv]

Mapa 5nM + Fc
Cell #	Surviving	Time pre-MOMP	Max C8 activity pre-MOMP	Time of Max C8 activity (tau)	k	t0	r2 of fit
1	0	150	0.005156	150	2.0475e-05	10.2101	0.99947
2	1	Inf	0.00075999	270	1.763e-06	-29.9996	0.94434
3	0	140	0.0060313	140	1.1348e-05	-27.5784	0.97166
4	0	345	0.0027936	345	3.6602e-06	-27.8571	0.98986
5	1	Inf	0.0018222	155	1.1186e-05	46.7896	0.99649
6	0	70	0.0056019	70	5.8029e-05	27.0448	0.99928
7	0	150	0.0043329	150	1.4292e-05	9.6128	0.99935
8	1	Inf	0.0010171	75	1.2815e-05	7.4867	0.95356
9	0	180	0.0047124	180	1.0464e-05	17.1076	0.99963
10	0	100	0.0060187	100	3.1152e-05	5.5742	0.99848
11	1	Inf	0.00075582	145	4.2378e-06	27.2892	0.98855
12	0	475	0.0030376	475	1.5559e-06	-30	0.76838
13	1	Inf	0.0029574	145	1.4994e-05	22.7249	0.9995
14	1	Inf	0.0057954	165	2.411e-05	36.5458	0.99929
15	0	220	0.0037427	220	9.1506e-06	27.3108	0.93741
16	0	45	0.0036267	45	4.7463e-05	15	0.83614
17	1	Inf	0.0010736	120	0	0	0
18	0	105	0.0053412	105	4.8762e-05	46.4405	0.99921
19	0	75	0.0052667	75	5.7032e-05	31.3937	0.99936
20	0	105	0.0057228	105	3.8522e-05	7.1736	0.99341
21	0	340	0.0014522	340	2.5286e-06	-30	0.97528
22	0	120	0.0013146	120	9.5892e-06	27.3492	0.9961
23	0	135	0.0051443	135	2.7821e-05	35.6888	0.998
24	1	Inf	0.0014959	375	2.1004e-06	-29.9999	0.9838
25	1	Inf	0.0019187	145	9.7481e-06	16.8535	0.99904
26	0	120	0.0054573	120	2.6245e-05	27.3018	0.99968
27	0	120	0.0052213	120	2.8933e-05	22.3182	0.99596
28	1	Inf	0.0010742	135	7.0503e-06	32.1627	0.99878
29	0	70	0.0014548	70	2.0208e-05	25.8297	0.99956
30	0	125	0.004892	125	2.3947e-05	18.0649	0.99881
31	0	130	0.0051886	130	2.4813e-05	33.717	0.99941
32	1	Inf	0.00079923	130	4.5816e-06	17.9279	0.99951
33	1	Inf	0.0011057	135	7.0372e-06	29.7356	0.99773
34	1	Inf	0.00048092	125	3.5225e-06	29.112	0.99577
35	0	90	0.0049191	90	5.5659e-05	38.4988	0.99724
36	0	85	0.0046441	85	4.167e-05	23.5327	0.99955
37	0	120	0.0054043	120	3.0067e-05	10.5175	0.99414
38	0	90	0.0050846	90	3.8617e-05	19.0819	0.9998
39	0	80	0.0049571	80	4.6823e-05	25.2199	0.99979
40	0	110	0.0052792	110	3.0329e-05	18.5703	0.99927
41	0	150	0.0043069	150	1.5319e-05	15.9725	0.99581
42	1	Inf	0.0004617	130	3.7092e-06	39.8807	0.99241
43	0	165	0.0044435	165	9.011e-06	5.6291	0.99648
44	0	110	0.0058659	110	3.1802e-05	25.9489	0.99973
45	0	100	0.0064465	100	4.9155e-05	33.396	0.99982
46	0	95	0.0047111	95	3.1183e-05	26.0598	0.99863
47	0	115	0.004177	115	2.7357e-05	33.5906	0.99972
48	1	Inf	0.00058156	130	3.7915e-06	25.3188	0.99567
49	0	135	0.0050477	135	1.8605e-05	17.1094	0.99944
50	0	115	0.0052671	115	2.2759e-05	25.1756	0.99866
51	0	120	0.0048333	120	2.2679e-05	21.9516	0.99978
52	0	110	0.0021887	110	1.6998e-05	36.6642	0.99924
53	1	Inf	0.002426	135	1.4869e-05	27.8072	0.99947
54	1	Inf	0.00058738	130	3.3984e-06	10.3108	0.99249
55	0	300	0.0025554	300	4.9907e-06	-30	0.97939
56	0	90	0.0049287	90	4.0883e-05	23.1581	0.99953
57	0	115	0.0052549	115	2.7062e-05	19.8581	0.99916
58	1	Inf	0.0016935	135	1.1456e-05	30.3254	0.99529
59	0	95	0.0045538	95	3.0865e-05	10.152	0.99873
60	0	125	0.0043244	125	2.2436e-05	12.5828	0.9955
61	1	Inf	0.001723	120	1.1671e-05	14.3318	0.99315
62	0	115	0.0062701	115	2.9736e-05	11.9327	0.99975
63	0	295	0.0029274	295	5.5506e-06	-30	0.97487
64	1	Inf	0.0020808	140	1.1859e-05	21.2183	0.99641
65	1	Inf	0.0014264	125	8.5329e-06	8.3676	0.99387
66	1	Inf	0.0013496	150	6.7421e-06	14.2109	0.99501
67	1	Inf	0.002885	125	1.7136e-05	8.5691	0.99347
68	1	Inf	0.0015444	135	9.001e-06	18.4472	0.99713
69	1	Inf	0.0027467	125	1.5772e-05	8.326	0.99492
70	0	270	0.0026907	270	5.7297e-06	-30	0.97757
71	1	Inf	0.0033268	135	1.8497e-05	19.1968	0.99905
72	0	235	0.0038614	235	6.3116e-06	11.7527	0.99016
73	1	Inf	0.0020105	175	7.9876e-06	11.6418	0.99805
74	0	245	0.0037387	245	6.3308e-06	5.5334	0.99819
75	0	125	0.0042341	125	2.3662e-05	36.9513	0.99958
76	1	Inf	0.00086956	150	5.5155e-06	42.8744	0.99747
77	0	255	0.0025363	255	5.6288e-06	-30	0.96188
78	0	115	0.0043598	115	2.0922e-05	22.2306	0.99962
79	0	125	0.0049032	125	2.2968e-05	15.6332	0.99988
80	1	Inf	0.00090386	150	5.7638e-06	41.0434	0.98632
81	0	240	0.0028292	240	5.589e-06	-29.9999	0.97361
82	0	445	0.0032029	445	1.9537e-06	-30	0.76946
83	0	250	0.0036719	250	4.3997e-06	-30	0.95706
84	1	Inf	0.0015197	250	3.4809e-06	-20.4702	0.99193
85	0	120	0.0056118	120	1.6497e-05	24.2125	0.99294
86	0	150	0.0042454	150	1.2639e-05	23.4001	0.99882
87	0	100	0.0049881	100	2.6703e-05	6.6569	0.99992
88	0	455	0.0029784	455	1.9564e-06	-30	0.96442
89	0	95	0.0052463	95	2.4823e-05	21.376	0.99566
90	0	95	0.0053812	95	2.7548e-05	25.2874	0.99628
91	0	135	0.0054439	135	1.5122e-05	28.1931	0.99696
92	0	115	0.0048403	115	2.7008e-05	37.1489	0.99925
93	0	110	0.0057447	110	2.4534e-05	24.388	0.99695
94	1	Inf	0.0027102	135	1.6934e-05	28.2549	0.99904
95	0	130	0.0051512	130	2.3838e-05	34.1474	0.99943
96	0	350	0.0025265	350	3.2615e-06	-30	0.96069
97	0	105	0.0052079	105	2.8499e-05	13.5824	0.99994
98	0	130	0.004906	130	2.3848e-05	33.8976	0.99991
99	0	160	0.004688	160	1.771e-05	13.4985	0.99911
100	0	100	0.0052852	100	3.3007e-05	30.3699	0.99946
101	0	65	0.004881	65	6.2204e-05	27.1579	0.99974
102	0	145	0.0050113	145	2.0596e-05	17.3333	0.99919
103	0	105	0.0049914	105	3.4865e-05	34.0302	0.99967
104	0	145	0.0047307	145	1.5959e-05	15.1021	0.99968
105	0	285	0.0017752	140	3.4358e-06	-29.9999	0.91783
106	0	110	0.0057414	110	3.0102e-05	14.0579	0.99992
107	1	Inf	0.0008315	145	4.1502e-06	21.7629	0.99723
108	0	40	0.001812	40	4.6006e-05	19.3961	0.99841
109	1	Inf	0.0022753	115	1.6084e-05	18.1555	0.9979
110	1	Inf	0.0029476	130	1.7668e-05	21.9421	0.99937
111	0	90	0.005284	90	3.3951e-05	22.312	0.99931
112	0	100	0.0052199	100	3.7931e-05	20.8215	0.99903
113	0	205	0.0041398	135	1.3501e-05	-11.682	0.98434
114	0	200	0.0044711	200	1.3593e-05	7.6094	0.99702
115	0	55	0.0057218	55	6.6613e-05	13.6694	0.99833
116	0	145	0.0049957	145	2.1192e-05	13.2777	0.99877
117	0	70	0.0054797	70	4.6077e-05	4.3912	0.99991
118	0	260	0.0036571	260	3.9881e-06	-10.6125	0.99598
119	0	95	0.0021249	95	1.5366e-05	24.2149	0.99985
120	0	145	0.0046568	145	1.6008e-05	26.8594	0.99913
121	1	Inf	0.0025422	110	2.0156e-05	19.4378	0.99356
122	1	Inf	0.001594	145	9.0148e-06	29.6579	0.99905
123	0	300	0.0034328	300	3.1556e-06	-30	0.98176
124	1	Inf	0.0017519	245	4.5727e-06	-1.242	0.99575
125	0	100	0.0053389	100	3.3721e-05	24.3008	0.99974
126	0	285	0.0027476	120	5.2807e-06	-30	0.91592
127	1	Inf	0.0011762	430	1.7956e-06	-30	0.94611
128	0	490	0.001904	490	2.2625e-06	-30	0.91363
129	1	Inf	0.0019866	125	1.116e-05	1.3506	0.99128
130	1	Inf	0.0028183	110	2.0113e-05	10.2165	0.99243
131	1	Inf	0.0040514	115	2.7169e-05	15.7055	0.99809
132	1	Inf	0.0011791	150	5.0006e-06	-3.6401	0.99425
133	1	Inf	0.0032396	140	1.9927e-05	27.4843	0.99327
134	0	165	0.0035579	165	6.0649e-06	-8.4576	0.99355
135	1	Inf	0.0011127	170	3.6216e-06	-11.9304	0.99403
136	1	Inf	0.00084055	195	2.5917e-06	-29.045	0.98305
137	0	160	0.0038547	160	1.1685e-05	25.3259	0.99878
138	0	280	0.0040237	280	3.3747e-06	-30	0.98314
139	0	205	0.00080393	205	2.1051e-06	-29.9999	0.9838
140	0	85	0.0043321	85	2.921e-05	22.4706	0.99874
141	0	370	0.0028709	370	2.2745e-06	-30	0.70073
142	1	Inf	0.0010353	150	5.8494e-06	31.0025	0.9961
143	0	105	0.0059218	105	2.6997e-05	27.54	0.98993
144	0	120	0.0044274	120	1.6844e-05	7.6923	0.99655
145	0	270	0.0035541	270	5.7124e-06	6.8004	0.99923
146	1	Inf	0.0011857	130	5.0697e-06	-4.4108	0.99021
147	0	95	0.0050652	95	3.3823e-05	21.7361	0.99954
148	0	115	0.0044072	115	1.9004e-05	21.597	0.99849
149	0	120	0.0054673	120	2.7265e-05	20.1241	0.99978
150	0	150	0.0042105	150	9.3054e-06	10.0707	0.99765
151	0	160	0.0045729	160	1.2637e-05	11.6737	0.99918
152	0	510	0.0017651	510	1.7732e-06	-30	0.91194
153	0	80	0.0053649	80	3.9671e-05	6.7556	0.99975
154	0	305	0.0022978	305	4.7889e-06	-30	0.95085
155	0	115	0.0048107	115	2.3699e-05	9.4976	0.99735
156	1	Inf	0.00076108	65	1.5017e-05	17.0816	0.97819
157	0	180	0.0053511	180	9.609e-06	13.6876	0.99136
158	0	120	0.0054361	120	2.4419e-05	24.0014	0.99674
159	0	160	0.0039716	160	9.0856e-06	-30	0.96658
160	1	Inf	0.00071237	180	1.9219e-06	-5.5886	0.9958
161	1	Inf	0.00069598	170	2.1879e-06	-15.3984	0.98911
162	0	110	0.0055976	110	1.8581e-05	-1.5519	0.99556
163	0	95	0.004996	95	3.6234e-05	18.8247	0.9986
164	0	130	0.003798	130	1.9098e-05	1.7755	0.99122
165	0	200	0.0041438	200	8.9672e-06	-21.8201	0.99712
166	0	165	0.004918	165	1.8263e-05	3.5405	0.99718
167	0	70	0.0056143	70	6.7776e-05	20.9637	0.9958
168	0	90	0.0063308	90	3.2604e-05	1.2662	0.99843
169	0	285	0.0013547	175	3.4814e-06	-30	0.93522
170	0	175	0.0047194	175	1.4538e-05	-0.46233	0.99623
171	0	210	0.0042667	210	7.385e-06	-29.9973	0.99748
172	0	75	0.0070781	75	5.6235e-05	11.3809	0.99855
173	0	295	0.0033487	295	6.0913e-06	-2.6534	0.99972
174	0	100	0.0056203	100	4.1449e-05	14.1842	0.99587
175	0	165	0.0047639	165	8.8889e-06	-16.6879	0.99404
176	0	365	0.0027052	195	4.4257e-06	-30	0.93903
177	0	120	0.004725	120	2.0683e-05	21.7997	0.99882
178	1	Inf	0.0018998	180	5.3785e-06	-5.4684	0.99712
179	0	105	0.004904	105	2.7685e-05	13.3104	0.99686
180	0	315	0.0036963	315	2.0618e-06	-29.9999	0.87388
181	0	105	0.0057114	105	3.5753e-05	15.7943	0.99782
182	0	130	0.0056214	130	2.5045e-05	13.2238	0.99991
183	1	Inf	0.00065335	190	8.7329e-07	-19.7054	0.88167
184	0	90	0.0067544	90	3.5587e-05	5.9623	0.99599
185	1	Inf	0.0023616	165	9.7091e-06	8.5024	0.99693
186	0	80	0.0049507	80	4.2509e-05	22.008	0.99895
187	0	75	0.0050854	75	4.722e-05	23.5323	0.99897
188	0	145	0.0050163	145	1.6951e-05	19.3822	0.99968
189	0	240	0.0030166	240	6.6313e-06	-29.9999	0.98868
190	1	Inf	0.0017884	120	1.1678e-05	10.3994	0.99289
191	0	85	0.0041131	85	2.7456e-05	7.697	0.99978
192	0	250	0.0033161	175	8.8577e-06	-12.398	0.99026
193	1	Inf	0.0027323	125	1.6787e-05	15.0741	0.99723
194	1	Inf	0.0011728	155	5.4471e-06	9.5882	0.99558
195	1	Inf	0.0015792	175	5.3456e-06	6.4148	0.9995
196	1	Inf	0.0018595	170	8.0792e-06	37.9009	0.99803
197	1	Inf	0.0027857	170	1.0164e-05	-5.3752	0.99488
198	0	45	0.0039965	45	4.1828e-05	15	0.8286
199	0	70	0.0050628	70	5.4834e-05	27.6315	0.99948
200	0	170	0.0047754	170	1.1799e-05	4.3343	0.99897
201	0	90	0.0063653	90	3.3841e-05	10.8437	0.99296
202	0	135	0.00022938	135	5.8145e-07	-27.9828	0.94717
203	0	185	0.0042889	185	1.2334e-05	10.467	0.99959
204	0	90	0.0049913	90	2.7666e-05	22.6721	0.99691
205	0	160	0.0045715	160	1.4681e-05	15.6934	0.99962
206	1	Inf	0.0024344	140	1.225e-05	13.4961	0.99932
207	1	Inf	0.00064984	115	3.6041e-06	-8.1449	0.97928
208	0	155	0.0053746	155	1.4472e-05	25.3624	0.99879
209	1	Inf	0.00057582	190	1.6113e-06	-27.6929	0.98858
210	1	Inf	0.00098097	325	1.8972e-06	-30	0.95597
211	1	Inf	0.0012592	170	4.579e-06	-3.7484	0.99524
212	1	Inf	0.00071587	105	5.0073e-06	3.1848	0.98629
213	0	50	0.0045287	50	7.7007e-05	20	0.95876
214	0	490	0.0016844	490	7.4747e-06	-0.1622	0.99156
215	1	Inf	0.0019448	100	1.6225e-05	12.1222	0.99199
216	0	105	0.0050953	105	1.8879e-05	10.8846	0.9944
217	0	60	0.0051261	60	8.5938e-05	24.2326	0.99699
218	1	Inf	0.0013774	150	6.5118e-06	3.0202	0.99355
219	1	Inf	0.001373	125	8.0912e-06	4.4393	0.99127
220	1	Inf	0.0022068	140	1.1142e-05	12.981	0.99895
221	0	200	0.0037133	200	9.7839e-06	1.8732	0.99796
222	0	30	0.0018564	30	7.8576e-05	21.4369	0.99373
223	0	440	0.0034708	140	1.7015e-05	9.0731	0.99798
224	1	Inf	0.0010341	180	3.0999e-06	-6.6927	0.9977
225	1	Inf	0.0027389	170	1.0969e-05	7.2808	0.99656
226	1	Inf	0.0017538	185	5.9234e-06	-28.0018	0.97911
227	0	390	0.0028888	390	3.0212e-06	-30	0.92235
228	0	190	0.0036442	190	8.0816e-06	13.8012	0.9997
229	0	290	0.0029049	185	6.3682e-06	-30	0.97877
230	0	215	0.0041307	215	8.7385e-06	-2.0391	0.99829
231	0	250	0.0034149	250	5.8776e-06	-30	0.96581
232	1	Inf	0.002015	125	1.165e-05	5.9696	0.9942
233	1	Inf	0.0034432	175	1.1962e-05	15.8512	0.99871
234	0	150	0.0034412	150	1.4102e-05	8.9411	0.99798
235	0	215	0.0037814	160	1.2319e-05	-6.3499	0.99079
236	0	345	0.0024655	345	4.7333e-06	-30	0.91447
237	0	120	0.0051631	120	3.1578e-05	18.2235	0.99816
238	0	235	0.0026728	235	5.1964e-06	-29.9999	0.96845
239	0	135	0.0047813	135	1.3904e-05	-8.4439	0.99807
240	0	165	0.0031697	165	1.0695e-05	-13.4459	0.98522
241	1	Inf	0.0026586	120	1.7082e-05	13.31	0.9944
242	0	160	0.0041697	160	1.6253e-05	-30	0.92435
243	1	Inf	0.0044692	415	3.3718e-06	-30	0.56536
244	0	430	0.0028312	60	9.754e-06	-30	0.76269
245	0	160	0.0052814	160	3.3876e-05	88.3437	0.99967
246	0	275	0.0030542	275	5.7318e-06	-30	0.95441
247	0	180	0.0031852	180	8.2026e-06	-30	0.96317
248	0	115	0.0051139	115	2.2987e-05	16.9681	0.99906
249	0	115	0.0047193	115	1.311e-05	19.3357	0.98699
250	0	95	0.0062334	95	4.3017e-05	12.324	0.99406
251	0	105	0.0044589	105	1.3701e-05	23.0034	0.99073
252	0	60	0.005112	60	8.2692e-05	26.3968	0.99912
253	0	80	0.0058233	80	5.4624e-05	17.4773	0.99536
254	0	120	0.004905	120	2.4689e-05	13.5049	0.99879
255	1	Inf	0.0020678	150	8.9728e-06	11.4087	0.99948
256	0	45	0.0046315	45	4.4411e-05	15	0.82642
257	1	Inf	0.0011961	100	9.0765e-06	2.1208	0.97852
258	1	Inf	0.0027283	110	1.9947e-05	11.6591	0.99363
259	0	50	0.0045799	50	6.0154e-05	20	0.94819
260	1	Inf	0.0011351	85	1.1901e-05	12.2806	0.98782
261	1	Inf	0.00044063	160	1.6432e-06	-21.7896	0.96638
262	0	75	0.0053765	75	5.4446e-05	25.4678	0.99966
263	1	Inf	0.00092165	150	4.1005e-06	13.694	0.99944
264	1	Inf	0.0019677	155	8.778e-06	16.5303	0.99937
265	0	205	0.0039712	205	9.604e-06	-8.2222	0.98972
266	0	360	0.0026385	360	2.7227e-06	-30	0.88507
267	0	135	0.0037384	135	1.8826e-05	10.9101	0.99577
268	1	Inf	0.00072258	160	2.9352e-06	-6.9818	0.98215
269	0	130	0.0041974	130	1.4854e-05	1.2258	0.98789
270	1	Inf	0.0016301	85	1.9132e-05	18.4098	0.99378
271	0	30	0.0025479	30	0.00012125	23.9367	0.99749
272	0	85	0.0030826	80	2.9263e-05	16.0842	0.99808
273	1	Inf	0.0014159	165	5.3901e-06	-22.5457	0.97702
274	0	135	0.0031814	135	7.632e-06	-30	0.9927
275	0	35	0.00283	35	0.00011025	24.7811	0.99839
276	0	170	0.0035665	170	8.072e-06	-4.9529	0.99007
277	0	160	0.0044797	160	1.9627e-05	1.9628	0.98712
278	0	135	0.0050647	135	1.4191e-05	21.246	0.99693
279	0	245	0.0034549	245	6.6017e-06	19.4799	0.9979
280	1	Inf	0.0023777	160	9.4892e-06	6.7204	0.9976
281	0	145	0.0052007	145	2.0021e-05	53.2082	0.99612
282	1	Inf	0.0022706	240	5.793e-06	7.9429	0.99938
283	0	110	0.0058299	110	3.1757e-05	9.3695	0.99982
284	1	Inf	0.0016736	135	8.3601e-06	12.3867	0.99895
285	0	150	0.0045052	150	1.4335e-05	7.5039	0.9974
286	0	110	0.0048622	110	2.7041e-05	13.0822	0.99794
287	0	105	0.0060144	105	3.7917e-05	26.797	0.99945
288	0	110	0.0050168	110	2.9663e-05	22.012	0.99946
289	0	245	0.002373	185	6.8875e-06	-30	0.97815
290	0	280	0.0026564	180	6.076e-06	-20.3324	0.98765
291	0	180	0.0042776	180	9.3016e-06	10.4294	0.99896
292	0	60	0.0052151	60	9.2377e-05	24.6816	0.99785
293	1	Inf	0.0015576	150	7.2019e-06	3.7042	0.99327
294	0	35	0.0036089	35	0.00013369	23.4103	0.9975
295	1	Inf	0.00091762	85	1.0012e-05	14.2342	0.98926
296	1	Inf	0.00064125	160	2.8473e-06	6.4529	0.98762
297	1	Inf	0.00039233	150	1.4334e-06	-17.4764	0.98237
298	1	Inf	0.00033304	160	1.0078e-06	-15.7082	0.9903
299	1	Inf	0.00093232	165	4.335e-06	39.8883	0.99856
300	0	105	0.0053502	105	2.696e-05	13.6236	0.99954
301	0	135	0.0043568	135	1.4934e-05	16.1096	0.99909
302	1	Inf	0.0012488	590	1.04e-06	-30	0.90549
303	1	Inf	0.00060825	360	1.1275e-06	-29.9999	0.96649
304	1	Inf	0.00064933	185	2.5736e-06	27.2723	0.99748
305	0	150	0.0046742	150	1.7951e-05	3.638	0.99368
306	0	185	0.0041815	185	9.6106e-06	-5.8379	0.99666
307	0	160	0.0050106	160	1.809e-05	5.8822	0.99491
308	1	Inf	0.0014537	50	6.2379e-05	20	0.97365
309	1	Inf	0.0011272	245	2.0018e-06	-18.6883	0.99438
310	0	75	0.0056629	75	2.876e-05	-10.7638	0.99862
311	1	Inf	0.0024107	95	2.2488e-05	14.7085	0.9912
312	1	Inf	0.00085877	55	3.0892e-05	21.9816	0.9913
313	0	140	0.0040789	140	1.6791e-05	-5.8562	0.99785
314	0	80	0.0057575	80	5.5135e-05	21.7048	0.9986
315	1	Inf	0.0032002	125	1.8891e-05	6.8855	0.9928
316	0	190	0.0035749	190	9.494e-06	-11.9947	0.9982
317	0	130	0.0034414	130	1.5385e-05	19.8457	0.99979
318	0	190	0.0047777	190	1.5577e-05	28.0989	0.99963
319	0	110	0.0058852	110	3.1649e-05	16.4516	0.99827
320	0	280	0.0024915	150	6.321e-06	-30	0.93294
321	0	110	0.0043299	110	2.4937e-05	16.4063	0.99847
322	0	150	0.0063514	145	3.0633e-05	23.9703	0.99822
323	0	115	0.0048672	115	2.9105e-05	28.5493	0.99996
324	1	Inf	0.0015605	225	4.4087e-06	-2.092	0.99749
325	0	150	0.0048994	150	1.6096e-05	26.0063	0.99933
326	0	200	0.0038292	200	7.6765e-06	-19.4035	0.99326
327	0	60	0.0053068	60	2.6381e-05	-18.4912	0.99148
328	0	75	0.0042022	75	3.798e-05	24.5536	0.99912
329	0	130	0.0046636	130	2.2651e-05	10.489	0.99719
330	0	150	0.0053153	150	1.884e-05	36.6683	0.99754
331	0	115	0.0049153	115	2.2299e-05	-1.8575	0.99833
332	1	Inf	0.0022989	160	1.002e-05	16.2878	0.99899
333	1	Inf	0.0013643	145	6.8606e-06	6.3181	0.98788
334	0	135	0.0049731	135	0	0	0
335	1	Inf	0.0025856	125	1.5867e-05	13.9759	0.99694
336	1	Inf	0.00093145	160	4.0033e-06	-0.57882	0.98639
337	0	30	0.0017086	30	7.1952e-05	20.7858	0.99433
338	1	Inf	0.00239	120	1.5521e-05	11.2856	0.99352
339	1	Inf	0.0014617	140	7.3846e-06	8.9033	0.99672
340	1	Inf	0.0012524	165	4.3177e-06	-10.7787	0.99323
341	0	190	0.0043308	155	1.6644e-05	5.9148	0.99453
342	0	135	0.0051816	135	1.5612e-05	14.3091	0.99917
343	1	Inf	0.0040458	125	2.3347e-05	8.0638	0.99498
344	1	Inf	0.0021234	135	1.1351e-05	6.8699	0.99377
345	0	155	0.0049196	155	1.9707e-05	9.1363	0.99868
346	0	105	0.0053078	105	3.298e-05	17.491	0.99863
347	0	320	0.0026729	320	4.5538e-06	-30	0.7553
348	1	Inf	0.0040395	130	2.2095e-05	6.0316	0.99461
349	0	140	0.0033967	140	1.6121e-05	-30	0.47946
350	0	285	0.0030481	180	6.6586e-06	-30	0.98438
351	0	55	0.005803	55	6.9669e-05	12.5801	0.9991
352	0	205	0.0034574	185	1.1063e-05	-10.9383	0.99318
353	0	35	0.0039041	35	0.00014867	24.1866	0.99792
354	1	Inf	0.0007907	120	4.6855e-06	3.6109	0.98984
355	1	Inf	0.00031773	170	8.4187e-07	14.8907	0.96567
356	0	290	0.0037879	290	3.1872e-06	-30	0.95204
357	1	Inf	0.0025733	170	9.4677e-06	12.4751	0.99969
358	1	Inf	0.0015465	145	7.2764e-06	-1.9088	0.98952
359	0	305	0.0026861	305	3.8225e-06	-30	0.95135
360	0	335	0.0030428	335	3.7233e-06	-30	0.87086
361	1	Inf	0.00168	85	1.7998e-05	12.1371	0.98645
362	0	250	0.0031589	250	4.8671e-06	-20.4831	0.98642
363	1	Inf	0.0016264	75	2.3422e-05	13.9	0.98075
364	0	115	0.0052957	115	3.2651e-05	20.8061	0.99929
365	1	Inf	9.0913e-05	505	0	0	0
366	0	140	0.0055491	140	2.4016e-05	20.5117	0.99979
367	0	110	0.0046701	110	2.3968e-05	19.7698	0.9995
368	1	Inf	0.00049242	150	1.6966e-06	-13.7679	0.98958
369	0	355	0.0025576	355	3.4549e-06	-30	0.93356
370	0	185	0.0037851	185	9.1747e-06	16.7453	0.99767
371	1	Inf	0.0026281	115	2.6016e-05	38.6636	0.99446
372	0	60	0.0039118	60	7.3793e-05	27.0248	0.99927
373	1	Inf	0.0018073	175	5.9435e-06	10.0172	0.99549
374	0	110	0.0044806	110	3.0542e-05	31.2647	0.99991
375	0	180	0.0042396	180	9.8737e-06	11.5102	0.99786
376	1	Inf	0.0014138	130	9.827e-06	24.4518	0.99063
377	1	Inf	0.0018833	110	1.7109e-05	27.7071	0.99222
378	0	225	0.0032534	225	7.6407e-06	-1.3803	0.99306
379	1	Inf	0.00095375	155	4.2404e-06	18.0798	0.99907
380	0	160	0.0040637	160	1.3867e-05	3.3605	0.99319
381	0	230	0.0030174	230	5.856e-06	-13.7683	0.97724
382	0	55	0.0024218	55	3.3954e-05	25	0.94571
383	0	65	0.0043681	65	9.0297e-05	32.9892	0.9984
384	0	50	0.0029164	50	3.5213e-05	20	0.92992
385	1	Inf	0.0030933	160	1.3428e-05	8.0252	0.99714
386	0	95	0.0051963	95	4.5873e-05	29.7288	0.99982
387	0	95	0.0061769	95	4.6519e-05	22.0675	0.99966
388	1	Inf	0.0018843	110	1.3279e-05	11.4794	0.99629
389	0	90	0.0054281	90	6.0273e-05	39.2602	0.99752
390	0	300	0.0026689	145	5.7831e-06	-30	0.9465
391	1	Inf	0.00082464	145	4.037e-06	6.516	0.99334
392	0	110	0.0054531	110	2.8967e-05	-7.5873	0.99753
393	0	135	0.0048843	135	1.475e-05	-7.0875	0.99955
394	0	100	0.0053806	100	3.0863e-05	22.7501	0.99931
395	0	280	0.0031432	280	4.5094e-06	22.998	0.98923
396	0	125	0.0035919	125	1.7597e-05	19.7517	0.9998
397	0	190	0.0038661	190	1.1301e-05	21.2246	0.9992
398	1	Inf	0.0015343	225	3.9312e-06	-9.4324	0.9981
399	0	325	0.0026009	120	5.2568e-06	-30	0.82008
400	1	Inf	0.0032006	185	1.1791e-05	18.1784	0.99925
401	0	205	0.0045462	205	1.2848e-05	13.8566	0.99929
402	1	Inf	0.001156	110	1.0356e-05	29.0612	0.99464
403	0	210	0.0039986	210	6.7309e-06	2.1892	0.99231
404	1	Inf	0.00083872	105	7.6492e-06	25.0717	0.99806
405	0	55	0.0046307	55	0.0001029	24.9994	0.99595
406	1	Inf	0.001599	110	2.4667e-05	49.3932	0.93267
407	0	55	0.0028622	55	4.3786e-05	17.3619	0.99704
408	1	Inf	0.0010821	130	7.3137e-06	29.3093	0.99848
409	1	Inf	0.0014879	395	2.5485e-06	-30	0.88699
410	1	Inf	0.00032546	230	6.1246e-07	-5.7981	0.9796
411	0	115	0.005675	115	3.2923e-05	23.5104	0.9995
412	1	Inf	0.0015443	160	8.1261e-06	38.1814	0.9992
413	0	145	0.0045765	145	1.6993e-05	14.2	0.99869
414	1	Inf	0.0020228	90	2.0733e-05	17.7247	0.99539
415	0	65	0.0050725	65	5.2967e-05	17.9036	0.99956
416	0	85	0.0050008	85	2.9143e-05	8.9245	0.99933
417	1	Inf	0.00067111	105	6.5251e-06	29.5453	0.99761
418	0	345	0.00055267	120	1.1093e-06	-30	0.84955
419	0	105	0.0069806	105	4.2531e-05	11.6895	0.99956
420	0	95	0.0047328	95	3.3721e-05	23.0803	0.99979
421	0	265	0.003339	265	7.7949e-06	-9.2344	0.99745
422	1	Inf	0.0014855	330	2.3789e-06	-30	0.95537
423	0	130	0.0039198	130	1.5004e-05	9.7017	0.99972
424	1	Inf	0.00044592	160	1.87e-06	-3.7796	0.99177
425	0	135	0.0048271	135	1.7678e-05	-7.3539	0.99691
426	0	150	0.0039499	150	1.3112e-05	4.873	0.99545
427	1	Inf	0.00065208	135	3.4249e-06	3.1191	0.99223
428	0	125	0.0047327	125	2.3537e-05	24.1139	0.99963
429	0	150	0.0043475	150	1.3591e-05	17.2894	0.99971
430	1	Inf	0.0029571	120	1.8659e-05	12.6498	0.99672
431	1	Inf	0.0019119	120	1.1549e-05	9.3799	0.99626
432	1	Inf	0.0011292	175	4.1055e-06	3.17	0.99558
433	1	Inf	0.0010421	185	4.2361e-06	31.0998	0.99758
434	0	80	0.0049375	80	4.6091e-05	25.3265	0.99977
435	0	110	0.0050876	110	3.0957e-05	18.2323	0.99901
436	1	Inf	0.00050402	135	3.8311e-06	41.0506	0.99836
437	0	115	0.00541	115	3.5639e-05	22.1279	0.99907
438	0	120	0.005429	120	3.2816e-05	16.8542	0.9982
439	1	Inf	0.0015	110	1.2225e-05	24.5515	0.99772
440	0	95	0.0070659	95	4.4949e-05	11.545	0.99898
441	1	Inf	0.0010966	180	4.6986e-06	23.3449	0.99374
442	0	90	0.0058473	90	5.1338e-05	23.2605	0.99924
443	0	110	0.0048947	110	2.8175e-05	23.8625	0.99996
444	0	220	0.0037379	220	7.1334e-06	-5.3776	0.99238
445	0	150	0.0035967	150	1.5711e-05	15.9324	0.99811
446	0	300	0.0033535	300	4.7909e-06	-16.8238	0.99724
447	0	115	0.0053583	115	2.5798e-05	5.8914	0.99916
448	1	Inf	0.0026284	115	1.7587e-05	12.3988	0.99572
449	0	65	0.0048775	65	5.5349e-05	27.7544	0.99789
450	0	110	0.0047447	110	2.7463e-05	38.6805	0.99921
451	1	Inf	0.0010996	165	4.8662e-06	0.27794	0.98452
452	0	140	0.0047307	140	2.0706e-05	13.2611	0.99706
453	1	Inf	0.00021008	175	8.4985e-07	41.0402	0.86895
454	0	115	0.0056099	115	3.1325e-05	25.6243	0.99998
455	0	115	0.0055195	115	3.1851e-05	19.2211	0.99959
456	1	Inf	0.00094762	250	2.406e-06	16.4562	0.99747
457	1	Inf	0.002094	225	4.9768e-06	-1.7265	0.99776
