# Supplementary material for: Fractional killing arises from cell-to-cell variability in overcoming a caspase activity threshold
Source: Mol Syst Biol. 2015 May 7;11(5):803. doi: 10.15252/msb.20145584 (PMC4461398; doi:10.15252/msb.20145584)
Supplement: Supplementary file 3 [file msb0011-0803-sd3.zip › All_data/072_Mapatumumab+anti-Fc (5 nM)_3/raw_area.tsv]

Cell # (0 for discarded)	T=5min	T=10min	T=15min	T=20min	T=25min	T=30min	T=35min	T=40min	T=45min	T=50min	T=55min	T=60min	T=65min	T=70min	T=75min	T=80min	T=85min	T=90min	T=95min	T=100min	T=105min	T=110min	T=115min	T=120min	T=125min	T=130min	T=135min	T=140min	T=145min	T=150min	T=155min	T=160min	T=165min	T=170min	T=175min	T=180min	T=185min	T=190min	T=195min	T=200min	T=205min	T=210min	T=215min	T=220min	T=225min	T=230min	T=235min	T=240min	T=245min
1	328	273	303	300	277	259	255	279	275	288	265	309	346	366	491	502	420	419	434	428	432	443	437	429	469	468	545	479	461	476	499	523	532	512	521	528	266	147	161	161	176	169	179	190	194	169	136	131	151
2	250	284	286	317	265	357	349	328	336	306	369	316	273	277	205	207	290	243	318	314	331	260	226	278	266	244	142	296	332	320	270	365	247	239	231	224	232	162	243	241	231	273	293	194	271	260	214	320	335
0	342	417	371	412	370	456	451	460	447	433	492	462	415	444	378	411	478	426	536	533	542	496	479	500	518	484	397	563	592	587	528	625	526	508	513	526	519	439	527	555	569	587	617	512	580	575	505	633	645
0	326	397	358	406	359	414	427	450	453	421	483	464	413	414	366	346	429	369	445	436	466	404	372	414	410	404	302	425	478	450	391	492	406	388	407	400	423	361	426	452	486	501	539	462	528	548	494	556	585
0	NaN	NaN	NaN	NaN	NaN	NaN	NaN	NaN	NaN	NaN	NaN	NaN	NaN	NaN	NaN	NaN	NaN	NaN	NaN	NaN	NaN	NaN	NaN	NaN	NaN	NaN	NaN	NaN	NaN	NaN	NaN	NaN	NaN	NaN	NaN	NaN	NaN	NaN	NaN	NaN	NaN	NaN	NaN	NaN	NaN	NaN	NaN	NaN	NaN
0	3	48	21	42	1	75	66	44	36	NaN	NaN	NaN	NaN	NaN	NaN	NaN	NaN	NaN	NaN	NaN	NaN	NaN	NaN	NaN	NaN	NaN	NaN	NaN	NaN	NaN	NaN	NaN	NaN	NaN	NaN	NaN	NaN	NaN	NaN	NaN	NaN	NaN	NaN	NaN	NaN	NaN	NaN	NaN	NaN
0	462	747	481	737	770	513	547	802	867	820	800	867	895	913	1010	973	1106	978	1007	1005	709	676	661	987	1025	690	676	739	744	769	891	849	824	857	1026	863	886	1024	1013	1049	912	907	899	952	1015	1061	1035	1043	938
0	200	90	86	53	41	97	71	66	71	62	49	NaN	NaN	NaN	NaN	NaN	NaN	NaN	NaN	NaN	NaN	NaN	NaN	NaN	NaN	NaN	NaN	NaN	NaN	NaN	NaN	NaN	NaN	NaN	NaN	NaN	NaN	NaN	NaN	NaN	NaN	NaN	NaN	NaN	NaN	NaN	NaN	NaN	NaN
0	1161	1104	1158	1135	1109	1082	1198	1132	1147	1162	1198	1204	1270	1281	1261	1264	1251	1245	1224	1206	1226	1242	1264	1300	1341	1331	1396	1308	1348	1331	1301	1266	1354	1340	1374	1389	1382	1403	1331	1359	1383	1363	1373	1415	1410	1447	1402	1396	1428
0	379	548	358	494	458	331	332	420	434	446	421	437	492	478	518	522	514	509	506	540	436	405	188	551	513	440	417	449	464	475	487	481	506	517	576	553	570	623	621	647	292	572	609	602	626	637	669	672	612
0	516	828	534	885	845	562	587	854	921	887	877	862	913	885	917	886	962	880	961	922	731	691	688	971	1023	661	636	674	688	752	774	793	763	802	933	779	798	974	962	965	821	843	825	849	864	926	951	923	822
3	617	596	622	597	620	600	622	576	630	640	648	707	672	672	656	692	680	676	606	632	621	645	666	700	721	691	696	727	689	699	700	724	741	682	536	180	131	139	139	142	150	142	146	159	137	156	151	137	155
4	381	338	335	304	304	338	344	314	355	338	333	359	291	316	262	299	353	261	370	342	388	334	312	327	360	335	256	360	342	322	321	385	345	329	336	324	335	308	306	338	323	369	346	283	352	343	316	356	361
0	1000	997	977	966	1006	984	1010	999	1012	1028	1028	1025	1030	1026	1018	981	1007	1050	1018	997	988	1041	1074	1066	1068	1023	1046	1048	1053	1027	1032	1051	1033	1017	1003	999	975	986	980	986	954	941	948	939	922	915	921	925	944
5	685	761	729	623	755	646	744	732	823	767	792	824	872	835	825	843	859	901	815	874	938	918	939	959	970	976	978	949	970	1011	988	993	988	996	990	975	996	1009	1019	985	990	982	994	990	973	966	1002	990	1004
0	1891	2027	1947	1068	NaN	NaN	NaN	NaN	NaN	NaN	NaN	NaN	NaN	NaN	NaN	NaN	NaN	NaN	NaN	NaN	NaN	NaN	NaN	NaN	NaN	NaN	NaN	NaN	NaN	NaN	NaN	NaN	NaN	NaN	NaN	NaN	NaN	NaN	NaN	NaN	NaN	NaN	NaN	NaN	NaN	NaN	NaN	NaN	NaN
6	537	588	576	587	590	599	627	654	699	714	675	700	710	677	702	690	687	699	683	691	640	227	229	262	254	245	225	255	201	194	212	212	216	187	220	223	207	207	193	190	210	190	181	172	147	178	151	148	156
0	451	451	462	473	487	499	500	512	526	533	523	528	518	532	534	524	529	539	540	526	532	549	574	582	601	614	619	603	609	627	634	639	643	642	624	630	645	622	647	648	650	648	729	769	723	707	742	726	742
0	NaN	NaN	NaN	NaN	NaN	NaN	NaN	NaN	NaN	NaN	NaN	NaN	NaN	NaN	NaN	NaN	NaN	NaN	NaN	NaN	NaN	NaN	NaN	NaN	NaN	NaN	NaN	NaN	NaN	NaN	NaN	NaN	NaN	NaN	NaN	NaN	NaN	NaN	NaN	NaN	NaN	NaN	NaN	NaN	NaN	NaN	NaN	NaN	NaN
7	633	692	656	705	717	652	659	710	726	723	732	748	717	721	732	741	704	724	711	707	659	661	660	693	705	661	642	661	669	675	683	681	661	671	678	619	589	527	343	297	245	254	265	253	245	277	277	272	279
8	879	1020	896	1045	1077	963	932	1109	1148	1182	1178	1151	1219	1198	1209	1261	1257	1181	1223	1250	1095	1065	1084	1322	1274	1137	1097	1122	1173	1177	1184	1219	1240	1249	1349	1312	1320	1457	1447	1430	1316	1385	1367	1357	1418	1477	1422	1408	1338
0	644	467	509	424	422	478	218	452	516	459	435	441	329	370	283	313	425	322	432	414	484	401	380	402	413	374	272	454	437	419	397	268	410	422	390	388	374	342	374	387	373	429	403	337	421	412	354	410	395
0	38	47	54	69	58	75	68	23	NaN	NaN	NaN	NaN	NaN	NaN	NaN	NaN	NaN	NaN	NaN	NaN	NaN	NaN	NaN	NaN	NaN	NaN	NaN	NaN	NaN	NaN	NaN	NaN	NaN	NaN	NaN	NaN	NaN	NaN	NaN	NaN	NaN	NaN	NaN	NaN	NaN	NaN	NaN	NaN	NaN
9	518	535	542	507	516	536	544	538	567	594	631	641	623	652	673	675	674	680	700	699	713	635	612	596	620	598	580	578	587	610	587	587	587	622	567	587	641	575	545	564	560	563	217	229	226	236	215	241	235
10	523	608	598	613	615	602	553	529	542	566	536	591	578	623	621	580	595	635	611	600	602	621	635	619	209	187	181	227	201	230	216	249	NaN	NaN	NaN	NaN	NaN	NaN	NaN	NaN	NaN	NaN	NaN	NaN	NaN	NaN	NaN	NaN	NaN
11	380	379	368	375	420	404	399	404	426	438	428	413	460	423	431	462	479	446	444	472	460	449	454	471	467	483	511	506	500	482	497	506	495	476	485	480	496	490	489	482	457	509	501	489	484	481	507	504	514
0	329	318	325	340	365	377	391	439	445	441	453	489	486	483	469	489	465	502	493	477	489	483	489	517	537	566	538	547	570	546	554	549	545	536	505	536	533	541	531	503	500	434	402	317	244	152	NaN	NaN	NaN
12	1025	1028	1099	1079	1075	1072	1072	1119	1053	1100	1056	1089	1059	1080	1097	1118	1088	1155	1110	1159	1151	1161	540	1204	1188	1198	1186	1260	1280	1211	1299	1249	1193	1199	1200	1216	1197	1228	1254	1244	1277	1269	1236	1168	1175	1205	1153	1129	1232
0	373	396	458	457	439	418	411	387	378	404	403	401	399	416	418	424	421	425	416	446	442	456	464	462	483	482	488	471	453	438	380	374	344	699	684	721	705	722	741	736	751	759	702	682	673	669	651	698	685
13	710	736	742	733	742	734	752	804	806	818	797	817	825	889	914	914	931	945	919	905	930	930	936	962	966	960	953	951	958	983	1033	1021	1028	1058	1090	1095	1109	1104	1136	1139	1147	1154	1174	1171	1203	1215	1208	1215	1238
14	520	502	518	523	508	520	498	541	537	544	554	565	564	561	574	578	561	574	588	585	598	593	597	606	586	603	592	610	595	588	589	593	594	566	183	179	193	173	169	169	158	178	187	209	230	317	344	620	601
0	765	1283	1267	1257	1178	1127	1214	1095	1152	1120	1079	1136	1022	1033	1040	1003	1009	952	1046	1001	956	958	955	1024	881	945	942	965	899	885	936	904	906	911	894	888	903	937	910	940	915	934	858	830	832	855	830	852	901
0	477	504	510	480	498	460	463	496	567	522	534	507	579	517	545	566	578	604	594	607	627	636	676	674	675	708	699	681	689	683	680	688	680	684	681	719	732	730	735	766	746	788	744	716	745	741	738	744	798
15	345	335	388	376	448	395	349	354	360	354	366	392	409	462	421	433	445	432	455	458	459	491	509	552	568	551	554	563	533	544	532	533	540	538	548	560	563	572	577	585	613	611	595	606	596	629	602	611	612
16	773	1364	1406	1402	1307	1324	1320	1325	1317	1331	1311	1342	1339	1297	1302	1239	1288	1262	1285	1215	1273	1144	970	387	333	335	312	343	321	283	295	308	307	290	305	310	308	300	316	324	321	337	312	316	299	320	291	321	325
17	417	500	429	391	441	415	375	344	387	355	349	350	338	344	324	358	347	377	400	416	412	420	433	412	435	439	445	468	461	452	492	499	482	489	473	491	526	536	502	503	518	502	489	498	534	556	538	523	523
0	177	88	101	64	60	100	81	81	81	45	30	24	2	NaN	NaN	NaN	NaN	NaN	NaN	NaN	NaN	NaN	NaN	NaN	NaN	NaN	NaN	NaN	NaN	NaN	NaN	NaN	NaN	NaN	NaN	NaN	NaN	NaN	NaN	NaN	NaN	NaN	NaN	NaN	NaN	NaN	NaN	NaN	NaN
0	479	477	506	561	614	570	625	662	693	783	789	750	847	840	879	908	918	863	899	946	880	847	891	972	937	960	929	939	923	942	985	951	1001	973	1076	1014	1013	979	1004	1126	1091	1090	1071	1061	1117	1103	1132	1122	1160
18	454	431	430	437	455	448	443	455	471	465	464	485	474	490	497	489	478	491	506	511	506	508	502	505	476	423	275	170	171	179	182	182	184	186	168	168	162	140	153	157	169	195	198	205	210	213	202	205	218
0	376	988	922	999	977	954	937	964	661	344	336	355	329	336	337	325	331	129	115	96	99	99	97	105	114	104	97	105	98	96	96	89	86	107	105	110	119	114	118	133	119	126	100	95	94	95	88	94	87
0	1182	1227	1290	1302	1323	1376	1362	1331	1346	1315	1385	1340	1346	1370	1371	1387	1431	1401	1442	1364	1396	1361	517	447	436	445	444	481	494	225	235	235	241	313	378	450	516	528	544	562	587	601	253	209	203	208	230	248	237
0	1130	1099	1116	1086	1120	1079	1083	1109	1098	1076	1064	1113	1062	1047	1128	1098	1129	1065	1149	1118	1114	1080	1097	1150	1166	1132	1121	1242	1265	1170	1173	1156	1138	1152	1190	1111	1152	1114	1129	1201	1161	1171	1094	1151	1107	1193	1106	1102	1105
0	NaN	NaN	NaN	NaN	NaN	NaN	NaN	NaN	NaN	NaN	NaN	NaN	NaN	NaN	NaN	NaN	NaN	NaN	NaN	NaN	NaN	NaN	NaN	NaN	NaN	NaN	NaN	NaN	NaN	NaN	NaN	NaN	NaN	NaN	NaN	NaN	NaN	NaN	NaN	NaN	NaN	NaN	NaN	NaN	NaN	NaN	NaN	NaN	NaN
19	346	349	400	382	414	407	402	429	473	431	455	438	512	459	548	527	546	527	499	541	592	223	289	238	302	252	269	235	259	299	275	268	279	248	293	315	319	301	309	299	358	301	318	304	351	310	348	340	359
20	1049	1421	1435	1505	1405	1453	1448	1444	1477	1460	1447	1440	1465	1440	1455	1457	1409	1442	1444	1478	1412	1364	1267	1306	1278	1260	1160	898	417	278	283	295	290	284	266	262	252	258	282	274	281	300	297	293	283	279	264	268	267
0	505	499	523	555	602	621	663	687	689	746	757	764	815	814	780	801	859	835	881	843	831	793	861	864	874	858	831	799	824	819	885	890	885	939	949	976	990	915	973	1014	1014	1009	997	1015	1012	1031	1021	1061	1060
0	267	240	257	261	274	280	140	145	150	154	178	196	241	283	323	351	350	373	396	396	405	391	411	449	463	460	429	404	370	324	323	365	397	373	435	473	479	491	500	515	519	539	552	550	551	544	537	510	515
0	NaN	NaN	NaN	NaN	NaN	NaN	NaN	NaN	NaN	NaN	NaN	NaN	NaN	NaN	NaN	NaN	NaN	NaN	NaN	NaN	NaN	NaN	NaN	NaN	NaN	NaN	NaN	NaN	NaN	NaN	NaN	NaN	NaN	NaN	NaN	NaN	NaN	NaN	NaN	NaN	NaN	NaN	NaN	NaN	NaN	NaN	NaN	NaN	NaN
0	344	346	329	324	359	379	386	398	445	415	432	426	448	419	421	450	475	523	525	526	560	517	516	535	553	584	506	544	576	606	592	606	598	610	611	650	675	641	672	692	699	703	697	652	681	671	679	687	702
21	1034	1611	1533	1539	1508	1474	1471	1437	1496	1427	1461	1449	1441	1518	1419	1473	1475	1393	1424	1383	1404	1390	1368	1375	1372	1348	1339	1382	1344	1392	1394	1350	1353	1377	1392	1316	1366	1443	1421	1407	1355	1406	1254	1220	1292	1264	1186	1268	1260
0	1382	1281	1396	1442	1405	1375	1413	1396	1462	1435	1421	1407	1458	1453	1477	1522	1487	1496	1535	1563	1605	1552	1512	1577	1589	1561	1565	1583	1630	1567	1595	1578	1590	1548	1592	1650	1643	1607	1633	1206	496	485	456	437	427	444	439	227	226
0	1425	1668	1674	1661	1664	1676	1615	1714	1619	1715	1620	1641	1578	1697	1662	1677	1674	1750	1728	1649	1729	1668	1587	1667	1620	1602	1547	1671	1578	1627	1598	1725	1714	1673	1646	1700	1758	1756	1707	1807	1681	1563	468	438	413	427	419	425	459
0	194	1286	1246	1299	1215	1218	1192	1251	1191	1104	1093	1118	1114	1098	1071	1033	1042	NaN	NaN	NaN	NaN	NaN	NaN	NaN	NaN	NaN	NaN	NaN	NaN	NaN	NaN	NaN	NaN	NaN	NaN	NaN	NaN	NaN	NaN	NaN	NaN	NaN	NaN	NaN	NaN	NaN	NaN	NaN	NaN
22	1370	1386	1431	1447	1438	1437	1403	1382	1419	1468	1454	1463	1445	1456	1443	1431	1441	1425	1419	1399	1393	1404	1440	1456	1434	1491	1475	1545	1554	1497	1382	452	443	479	469	492	521	511	497	507	204	210	212	216	247	334	351	358	378
0	970	959	967	979	982	990	966	971	1023	1000	980	956	967	983	951	957	963	903	455	314	283	275	286	286	289	138	145	163	206	230	252	328	295	316	345	365	361	358	380	384	444	459	485	502	502	524	522	563	546
0	198	262	267	256	280	273	279	293	267	254	276	271	255	268	250	278	289	281	292	283	282	314	278	284	274	284	276	302	307	290	309	317	314	299	325	271	259	265	276	265	245	249	270	251	273	246	239	261	261
0	1304	1339	1443	1446	1501	1351	1426	1497	1453	1459	1472	1545	1520	1514	1515	1536	1492	1561	1510	1463	1434	704	506	484	477	487	470	494	477	175	191	256	282	308	354	393	380	301	238	228	192	194	166	182	171	158	167	155	165
0	891	842	891	849	869	768	807	756	817	770	719	829	779	846	844	829	838	879	830	813	844	821	827	868	808	838	854	901	957	914	874	936	855	927	965	967	959	1028	994	992	998	972	952	917	828	717	630	504	357
0	1110	1169	1129	1159	1050	1099	1020	1037	1117	1028	967	1016	1017	1060	1016	1052	1095	1088	1021	1094	1061	1162	1059	1098	1115	1111	1108	1129	1114	1138	1160	1110	1081	1161	1058	1025	1034	1045	924	1005	941	916	859	869	896	898	841	746	757
23	1162	1061	1145	1171	1077	1069	1000	1002	1093	1004	1025	1029	984	1024	1000	1004	1034	1015	1013	996	1021	1048	1042	979	1001	1044	1007	1069	1075	1103	1104	1081	275	317	295	302	293	273	278	268	281	295	278	289	273	265	259	278	279
0	699	576	601	564	490	547	500	505	515	495	466	483	405	420	358	415	513	381	493	486	556	473	467	520	503	474	386	564	571	516	547	651	591	596	584	618	605	558	583	592	581	685	735	669	802	832	811	872	919
0	874	925	895	927	898	946	985	974	1004	951	987	983	992	1034	942	1007	958	1056	989	971	1028	1011	1013	1007	1076	1080	1054	1022	1045	1061	463	1133	1104	1085	1106	1125	1133	1134	1108	493	1183	1142	1146	1161	1178	1177	1179	1133	1193
0	623	740	758	860	816	838	853	865	819	807	841	889	905	887	940	885	953	937	909	917	919	953	957	961	964	969	990	964	1007	1006	992	1030	1005	1002	1019	1004	1063	1011	1007	1002	1006	995	1006	988	983	981	994	1013	1033
0	1139	1135	1072	1066	1072	1062	1017	1136	1115	1187	NaN	NaN	NaN	NaN	NaN	NaN	NaN	NaN	NaN	NaN	NaN	NaN	NaN	NaN	NaN	NaN	NaN	NaN	NaN	NaN	NaN	NaN	NaN	NaN	NaN	NaN	NaN	NaN	NaN	NaN	NaN	NaN	NaN	NaN	NaN	NaN	NaN	NaN	NaN
24	1052	1077	1074	1028	1038	1008	926	327	334	327	339	356	341	410	189	198	205	240	262	278	320	394	415	453	465	494	522	539	566	607	588	618	656	668	652	650	674	656	628	596	656	688	714	719	690	720	718	717	726
0	1735	1600	1604	1544	1479	1509	1501	1447	1465	1502	1446	1456	1379	1372	1370	1394	1494	1380	1471	1441	1418	1354	1359	1364	1397	1318	1268	1470	1447	1370	1333	1478	1424	1402	1427	1386	1391	1360	1409	1363	1398	1488	1416	1372	1494	1474	1418	1508	1385
25	595	787	766	791	889	781	816	846	865	874	876	886	986	954	1000	972	901	998	930	916	874	931	972	921	912	933	1073	923	927	1008	1007	924	983	1011	1009	1003	1050	1086	1034	1018	993	935	941	1046	969	983	1012	944	1009
0	241	266	255	250	238	236	255	265	278	281	281	294	295	293	298	296	294	311	293	295	305	294	311	307	320	330	337	338	346	355	362	359	348	351	371	374	365	362	362	350	342	302	233	215	172	166	183	202	171
26	330	332	340	359	358	327	347	324	341	342	346	391	382	398	399	395	419	383	367	336	339	363	370	377	373	385	368	388	376	180	165	146	161	160	144	148	149	144	150	141	146	150	191	241	236	225	245	239	248
27	557	572	542	533	487	524	497	518	581	612	659	707	752	801	801	781	748	795	782	756	783	788	798	780	791	791	841	843	805	428	187	186	178	159	168	166	147	163	166	178	163	178	184	180	167	171	174	172	176
28	514	535	493	465	482	481	559	551	575	569	578	605	618	633	621	633	620	629	625	622	629	650	660	683	732	725	726	766	760	788	778	817	818	829	822	822	810	824	846	841	846	855	855	858	829	843	844	842	839
29	1793	1669	1709	1652	1617	1634	1614	1632	1621	1629	1582	1698	1650	1640	1614	1591	1690	1605	1643	1677	1691	1613	1633	1644	1674	1621	1582	1673	1671	1567	1625	1713	1675	1623	1575	1614	1603	1512	1315	583	500	519	529	533	522	519	512	535	547
30	262	259	277	275	262	283	270	282	303	303	301	343	319	350	340	358	368	403	381	402	405	414	431	410	420	418	423	425	430	181	164	159	150	170	159	169	141	151	138	127	149	159	143	148	143	138	134	138	145
0	520	519	486	473	473	495	491	501	488	474	438	243	216	247	246	265	275	117	122	136	134	115	116	119	106	114	119	127	125	116	114	115	113	112	87	87	90	99	78	57	66	78	60	80	87	NaN	NaN	NaN	NaN
31	515	557	510	583	585	604	637	650	588	587	633	627	631	632	655	648	607	651	650	638	618	652	655	641	678	657	655	638	642	655	673	623	548	219	156	182	178	183	187	174	175	188	161	171	134	153	151	150	168
32	411	383	330	295	303	266	306	363	336	329	332	322	374	333	385	446	373	476	398	402	340	387	425	419	407	425	498	373	370	388	422	336	416	450	437	446	478	523	463	444	448	397	414	494	406	419	469	425	451
33	680	696	732	710	704	755	762	796	756	760	790	791	787	827	840	840	847	827	849	863	886	897	889	872	883	890	859	853	859	865	880	903	884	915	871	930	909	922	955	941	926	956	930	941	923	943	956	939	906
34	525	513	560	555	524	436	475	508	539	574	600	617	600	599	612	580	590	592	570	586	587	598	608	595	621	606	629	642	643	680	689	699	672	659	652	643	626	633	654	661	673	664	687	685	694	703	694	670	688
35	773	758	730	778	759	795	776	785	808	778	802	818	826	780	855	836	801	824	864	860	863	844	845	868	791	200	197	209	204	205	193	189	186	183	172	193	174	182	200	196	195	215	203	205	203	207	203	181	208
36	245	286	321	326	371	354	366	375	376	401	402	433	456	448	451	443	447	482	482	498	501	500	484	265	168	170	176	169	188	177	167	162	170	160	161	154	158	145	136	134	127	136	133	138	118	140	140	137	135
37	637	657	657	654	658	687	665	633	669	651	673	679	720	679	690	675	714	714	717	662	665	675	694	682	649	639	697	683	637	473	236	255	253	251	256	242	244	246	235	231	221	213	219	212	195	196	217	196	216
0	684	684	669	648	669	650	629	617	618	621	638	648	640	679	657	663	647	657	668	676	638	662	681	688	693	693	661	682	676	711	737	718	698	721	738	761	739	774	741	784	774	760	769	767	766	791	815	813	821
38	630	655	665	691	693	706	770	718	750	707	735	768	757	751	752	789	763	776	769	779	787	774	781	815	711	327	214	230	187	155	130	124	101	102	93	104	96	102	346	321	330	322	331	344	332	350	327	334	322
39	462	366	320	297	195	261	233	249	302	337	338	405	371	408	378	431	486	417	478	441	455	412	352	329	281	220	191	245	254	225	214	256	226	202	210	203	182	189	210	218	199	211	214	200	200	199	165	193	189
0	948	1006	1013	1003	967	955	947	982	951	934	932	938	886	957	893	894	921	890	907	956	909	897	901	923	922	919	922	893	927	910	897	889	881	852	831	432	300	294	304	312	329	343	116	107	98	100	99	108	111
40	469	466	475	463	452	456	432	415	419	389	375	403	411	390	378	376	373	362	387	388	369	371	380	410	388	361	324	225	227	215	234	233	223	224	220	225	238	229	218	228	216	218	221	225	216	196	199	NaN	NaN
41	483	509	462	495	466	482	518	496	488	503	477	496	515	520	542	540	554	534	544	561	568	555	548	558	565	607	601	655	638	612	614	598	601	234	136	151	167	152	150	167	163	148	149	158	147	150	137	146	141
0	757	770	743	744	736	715	684	660	681	681	689	745	737	788	802	803	850	807	813	788	811	837	864	845	850	853	865	871	891	867	883	876	867	878	874	899	876	890	855	846	831	848	822	846	816	461	346	333	343
0	NaN	NaN	NaN	NaN	NaN	NaN	NaN	NaN	NaN	NaN	NaN	NaN	NaN	NaN	NaN	NaN	NaN	NaN	NaN	NaN	NaN	NaN	NaN	NaN	NaN	NaN	NaN	NaN	NaN	NaN	NaN	NaN	NaN	NaN	NaN	NaN	NaN	NaN	NaN	NaN	NaN	NaN	NaN	NaN	NaN	NaN	NaN	NaN	NaN
42	258	280	303	317	325	360	378	426	455	464	508	539	615	645	591	592	596	603	611	613	653	675	693	690	707	707	724	770	754	755	771	791	732	759	789	778	811	803	821	830	834	845	873	868	863	853	838	857	859
43	201	214	177	196	212	229	261	268	295	314	287	318	310	326	303	299	295	315	319	314	316	326	364	347	364	387	396	398	392	404	434	423	412	433	414	437	442	438	181	189	218	185	187	189	190	167	174	165	193
44	358	376	377	394	402	414	433	423	440	428	436	459	462	476	493	471	455	481	501	499	471	479	460	494	452	344	244	191	115	136	131	123	124	102	121	111	112	106	104	115	107	114	125	115	108	113	114	118	114
45	472	475	493	489	492	504	503	482	523	482	496	508	487	517	491	528	513	510	505	540	574	556	514	321	219	223	229	217	134	135	129	135	166	173	178	180	147	NaN	NaN	NaN	NaN	NaN	NaN	NaN	NaN	NaN	NaN	NaN	NaN
46	271	280	273	277	302	117	132	148	178	203	210	196	212	250	322	326	340	318	352	374	386	397	408	417	427	403	245	201	218	201	224	235	226	228	253	245	238	271	261	249	257	242	225	233	236	216	227	237	242
0	223	274	279	297	262	259	247	305	317	380	389	364	397	392	409	394	407	426	426	438	445	434	445	442	426	428	455	485	445	501	502	499	535	534	527	534	516	529	510	493	484	534	462	435	452	346	343	376	354
47	566	633	609	636	618	612	627	607	617	622	592	632	624	629	656	627	647	641	654	706	707	692	682	646	637	613	597	518	528	506	959	925	931	858	529	101	109	121	122	142	157	141	120	134	129	117	126	125	113
0	435	454	452	465	467	470	454	479	469	470	484	482	484	471	470	482	491	476	503	524	544	529	548	533	530	506	NaN	NaN	NaN	NaN	NaN	NaN	NaN	NaN	NaN	NaN	NaN	NaN	NaN	NaN	NaN	NaN	NaN	NaN	NaN	NaN	NaN	NaN	NaN
0	627	616	608	595	593	613	606	577	583	588	588	573	620	641	626	641	648	668	658	678	692	647	635	601	620	615	594	532	538	549	554	527	474	432	468	474	474	494	504	542	530	554	555	726	191	196	202	196	204
0	551	513	491	501	508	512	495	518	537	539	552	546	565	558	547	552	513	547	552	551	578	556	559	534	589	559	566	579	569	572	591	605	626	623	623	619	625	621	632	630	644	608	607	634	647	664	677	650	629
0	595	599	583	611	614	615	612	603	605	612	631	654	647	634	578	478	244	242	244	245	262	110	124	123	143	133	110	125	144	153	178	186	189	197	220	209	247	252	224	138	172	161	187	191	198	219	200	208	232
48	207	233	246	242	278	314	354	305	297	290	261	231	312	266	286	267	213	321	260	290	238	279	297	263	308	343	454	345	353	376	382	285	347	336	348	368	378	439	412	433	421	360	381	460	382	382	425	357	397
49	119	112	123	115	161	190	269	325	362	369	396	388	427	424	413	392	342	346	385	391	409	417	415	427	448	446	450	425	403	432	420	343	110	125	121	106	102	104	140	130	118	114	108	107	110	88	116	98	104
50	85	103	118	154	166	210	196	228	240	276	308	292	265	283	288	303	301	328	332	350	341	338	332	345	344	346	331	354	153	152	154	161	83	78	85	76	78	81	126	104	112	96	110	109	123	120	111	114	106
51	358	359	383	396	415	402	448	426	433	427	427	443	434	452	428	457	455	485	496	502	486	512	491	515	511	514	527	513	494	199	163	186	150	135	108	133	115	122	128	123	127	130	136	119	126	119	124	123	130
0	556	568	546	546	547	532	523	519	532	506	509	505	504	508	467	457	462	457	451	475	479	501	508	513	541	551	561	567	566	526	515	528	509	527	551	523	532	538	544	525	516	507	488	462	505	458	433	374	759
52	173	227	214	195	227	221	292	375	389	443	457	478	501	520	540	535	526	564	544	549	547	552	559	548	572	578	606	633	671	696	681	676	699	701	711	716	735	730	737	757	728	733	751	774	773	799	792	788	770
0	640	670	683	643	667	649	652	679	664	678	675	631	672	696	707	690	679	691	710	174	217	225	199	239	235	230	194	237	202	NaN	NaN	NaN	NaN	NaN	NaN	NaN	NaN	NaN	NaN	NaN	NaN	NaN	NaN	NaN	NaN	NaN	NaN	NaN	NaN
53	134	165	183	210	222	230	264	272	302	345	337	356	362	357	365	406	426	434	436	458	475	449	472	459	497	492	510	509	510	510	553	558	567	565	589	629	635	627	645	633	629	621	627	639	621	625	644	642	650
0	767	736	733	743	725	737	737	747	771	780	769	792	791	789	791	818	801	812	801	804	781	778	798	792	801	785	784	782	764	780	769	787	797	821	816	850	885	893	868	864	910	898	906	893	928	900	878	861	865
0	NaN	NaN	NaN	NaN	NaN	NaN	NaN	NaN	NaN	NaN	NaN	NaN	NaN	NaN	NaN	NaN	NaN	NaN	NaN	NaN	NaN	NaN	NaN	NaN	NaN	NaN	NaN	NaN	NaN	NaN	NaN	NaN	NaN	NaN	NaN	NaN	NaN	NaN	NaN	NaN	NaN	NaN	NaN	NaN	NaN	NaN	NaN	NaN	NaN
54	542	549	512	500	518	558	546	557	562	571	560	601	614	637	607	607	610	624	589	613	628	640	612	656	642	651	655	657	638	632	633	592	609	560	509	533	476	432	432	491	507	494	546	521	515	505	525	530	507
0	722	759	732	708	735	717	725	703	724	734	740	722	745	730	740	741	755	747	765	734	753	739	752	734	714	694	676	716	699	712	725	746	728	713	717	710	721	689	689	680	684	692	688	706	709	710	701	700	682
0	414	443	448	431	439	420	428	441	478	439	423	459	460	485	503	511	485	496	472	502	503	503	491	497	485	530	510	520	528	557	587	560	624	600	615	615	614	630	609	632	648	647	572	556	535	516	478	499	442
55	984	1040	995	1019	1039	1076	1037	1065	1043	1016	1065	1049	1112	1122	1088	1112	1124	1111	1137	1128	1112	1082	1072	1107	1061	1105	1082	982	1051	1113	1154	1109	1167	1125	1177	1154	1137	1139	1124	1190	1192	1165	1145	1195	1142	1185	1173	1225	1232
0	395	395	376	366	383	423	447	403	425	431	444	425	444	440	460	462	435	476	487	483	534	511	510	509	511	504	531	523	517	544	530	520	561	537	536	506	542	551	553	557	540	577	526	544	564	559	579	568	584
0	448	325	175	423	422	527	609	647	630	NaN	NaN	NaN	NaN	NaN	NaN	NaN	NaN	NaN	NaN	NaN	NaN	NaN	NaN	NaN	NaN	NaN	NaN	NaN	NaN	NaN	NaN	NaN	NaN	NaN	NaN	NaN	NaN	NaN	NaN	NaN	NaN	NaN	NaN	NaN	NaN	NaN	NaN	NaN	NaN
56	813	849	812	842	787	784	787	785	769	793	781	785	783	774	784	784	766	772	757	776	786	819	784	729	539	253	235	239	238	199	188	221	185	195	190	195	205	199	202	187	202	196	200	196	187	184	189	184	195
57	934	995	1015	1011	986	1008	1004	999	1025	1005	995	1069	1069	1012	1118	1094	1049	1071	1044	1080	1073	1082	1068	1087	1058	1111	995	912	832	798	634	410	207	201	198	202	203	191	191	204	202	203	198	207	201	203	195	191	212
58	919	942	890	879	922	904	960	972	964	1034	1039	1080	1130	1118	1096	1119	1138	1168	1171	1143	1239	1256	1275	1230	1276	1248	1276	1289	1209	1285	1342	1319	1344	1319	1239	1252	1270	1323	1368	1320	1296	1345	1313	1406	1412	1417	1352	1429	1423
0	325	298	NaN	NaN	NaN	NaN	NaN	NaN	NaN	NaN	NaN	NaN	NaN	NaN	NaN	NaN	NaN	NaN	NaN	NaN	NaN	NaN	NaN	NaN	NaN	NaN	NaN	NaN	NaN	NaN	NaN	NaN	NaN	NaN	NaN	NaN	NaN	NaN	NaN	NaN	NaN	NaN	NaN	NaN	NaN	NaN	NaN	NaN	NaN
59	551	598	582	548	559	580	582	613	583	610	629	611	600	622	604	607	650	630	613	634	635	625	686	675	623	192	194	197	179	202	207	201	202	205	234	212	217	194	236	253	221	237	269	294	270	259	249	261	262
60	788	844	841	789	787	802	854	834	829	819	848	816	899	840	819	837	850	867	839	843	876	841	883	917	869	901	908	953	995	890	221	224	209	210	181	192	185	170	172	166	204	221	222	224	205	185	220	185	196
61	627	643	696	678	652	629	672	662	696	672	726	717	728	715	730	713	759	732	719	743	753	728	732	722	811	755	758	761	752	776	787	847	818	792	798	815	830	800	858	864	847	916	871	909	912	940	939	956	925
62	686	708	734	709	709	711	698	554	328	302	283	293	295	124	156	161	183	215	198	215	219	242	238	258	250	237	242	250	252	164	178	173	168	162	163	163	193	166	225	162	147	157	170	172	171	173	159	152	159
0	512	558	560	541	565	538	537	583	608	646	649	653	671	687	662	694	685	663	705	647	660	643	649	713	661	709	748	729	710	703	706	758	754	754	650	687	683	706	641	593	665	631	561	571	577	523	531	534	495
63	272	278	304	321	325	346	361	365	393	377	377	410	406	415	422	430	468	419	422	403	408	456	451	489	493	483	461	450	370	488	486	489	494	472	481	472	490	486	456	467	507	513	482	511	492	500	518	491	522
0	2583	2594	2660	2643	2664	2859	2904	2906	2965	2944	2895	2942	2979	2992	3002	3039	3029	3031	3061	3050	3092	3077	3097	3127	3108	3107	3157	3147	3164	3155	3311	3381	3450	3535	3519	3546	3624	3551	3609	3534	3526	3460	3446	3466	3521	3485	3461	3483	3431
0	264	287	258	269	236	254	252	262	291	343	355	346	356	341	337	352	352	336	374	353	387	374	379	388	394	405	387	410	426	391	405	424	417	372	339	342	305	351	264	330	356	351	354	367	370	373	369	337	344
64	295	316	338	322	323	318	301	277	300	319	312	323	339	353	379	381	385	427	431	444	438	435	438	445	436	448	444	445	445	461	452	465	455	470	457	467	469	467	460	445	446	458	457	484	459	470	464	499	482
0	3540	3597	3577	3610	3646	3712	3686	3731	3739	3732	3716	3733	3613	3716	3697	3680	3678	3661	3675	3677	3775	3738	3739	3796	3771	3838	3863	3837	3861	3868	3882	3883	3909	3993	3921	3966	3953	3945	3943	3954	4019	3987	4002	4054	4097	4146	4150	4165	4162
0	NaN	NaN	NaN	NaN	NaN	NaN	NaN	NaN	NaN	NaN	NaN	NaN	NaN	NaN	NaN	NaN	NaN	NaN	NaN	NaN	NaN	NaN	NaN	NaN	NaN	NaN	NaN	NaN	NaN	NaN	NaN	NaN	NaN	NaN	NaN	NaN	NaN	NaN	NaN	NaN	NaN	NaN	NaN	NaN	NaN	NaN	NaN	NaN	NaN
0	104	120	128	125	140	151	136	134	39	174	161	143	176	204	112	183	116	167	137	153	190	192	175	143	221	74	183	148	202	203	111	79	67	73	68	68	76	76	79	90	91	110	122	110	106	118	125	124	125
65	268	311	322	303	295	298	316	340	386	414	443	433	423	432	436	433	414	458	469	470	464	457	429	433	438	447	445	448	449	439	433	432	439	425	426	431	438	445	459	494	490	494	494	494	483	476	511	498	508
0	169	134	139	117	134	53	143	137	172	171	144	105	24	196	163	142	171	230	174	212	236	255	180	NaN	NaN	NaN	NaN	NaN	NaN	NaN	NaN	NaN	NaN	NaN	NaN	NaN	NaN	NaN	NaN	NaN	NaN	NaN	NaN	NaN	NaN	NaN	NaN	NaN	NaN
66	734	749	781	831	792	825	901	892	917	906	912	935	905	885	895	901	884	844	858	872	901	842	889	921	943	928	961	966	1061	1139	1101	1074	1074	1124	1103	1109	1165	1121	1141	1085	1162	1164	1194	1182	1170	1167	1166	1162	1183
67	359	427	470	518	589	628	688	742	751	776	779	766	730	750	733	794	788	786	833	865	855	836	886	886	926	870	914	948	940	959	951	939	962	965	1012	968	1027	979	1008	998	1033	1028	1052	1022	1081	1034	1072	1086	1114
68	198	206	203	210	231	256	242	241	256	259	262	286	289	292	314	315	311	308	324	320	321	331	329	340	374	367	382	385	383	399	405	390	401	413	414	411	407	414	420	415	423	421	426	434	439	425	429	448	442
69	399	453	470	452	474	495	514	547	568	623	648	709	697	720	780	801	813	880	889	907	919	903	913	938	916	950	956	921	953	937	956	973	973	1003	998	1006	1062	1017	1063	1041	1062	1015	1133	1112	1122	1132	1109	1152	1144
0	565	542	567	582	600	605	625	607	639	612	619	627	637	637	635	672	698	696	713	729	729	727	717	703	712	684	721	708	701	700	712	733	734	743	762	739	753	775	771	781	786	762	760	813	792	768	763	796	781
70	196	192	212	229	246	225	200	207	212	249	261	301	283	277	287	287	288	294	287	283	315	313	330	305	314	309	333	322	320	339	347	347	355	349	343	351	345	338	353	353	362	371	373	394	379	378	381	393	368
71	887	922	931	916	944	899	870	917	919	1005	973	1052	988	1020	999	1030	990	1014	1036	987	1051	1067	1053	1051	1017	1035	1032	1043	1058	1062	1079	1058	1073	1106	1073	1111	1107	1113	1124	1122	1142	1120	1091	1095	1129	1125	1093	1056	1069
72	550	540	520	548	543	543	562	563	553	568	574	578	568	560	570	580	575	577	567	580	580	567	571	566	579	570	576	574	582	579	580	619	630	608	595	598	573	577	570	571	576	546	560	558	552	560	546	551	524
0	110	207	200	236	237	187	229	239	223	248	317	322	420	377	454	398	338	429	319	360	290	380	435	376	351	357	521	293	368	373	383	284	418	435	415	447	440	477	431	459	418	365	430	486	421	442	461	441	438
0	2	2	104	101	12	173	158	141	228	243	196	NaN	NaN	NaN	NaN	NaN	NaN	NaN	NaN	NaN	NaN	NaN	NaN	NaN	NaN	NaN	NaN	NaN	NaN	NaN	NaN	NaN	NaN	NaN	NaN	NaN	NaN	NaN	NaN	NaN	NaN	NaN	NaN	NaN	NaN	NaN	NaN	NaN	NaN
73	759	787	773	799	741	762	812	763	799	798	788	837	834	842	842	831	854	814	822	845	862	836	855	850	833	849	848	867	867	848	869	889	845	886	853	892	824	805	838	858	903	917	852	879	863	939	895	934	913
0	169	153	155	126	161	194	228	266	268	284	303	316	333	359	363	365	383	386	408	449	458	497	518	538	558	583	614	599	618	605	638	651	678	656	649	657	676	676	655	671	667	701	686	709	679	677	657	612	179
0	1	NaN	NaN	NaN	NaN	NaN	NaN	NaN	NaN	NaN	NaN	NaN	NaN	NaN	NaN	NaN	NaN	NaN	NaN	NaN	NaN	NaN	NaN	NaN	NaN	NaN	NaN	NaN	NaN	NaN	NaN	NaN	NaN	NaN	NaN	NaN	NaN	NaN	NaN	NaN	NaN	NaN	NaN	NaN	NaN	NaN	NaN	NaN	NaN
74	111	129	134	167	181	170	209	257	248	299	321	357	379	354	363	350	387	387	401	422	445	484	481	476	503	531	533	552	429	548	516	510	530	527	488	497	490	424	392	380	373	499	436	416	392	417	478	512	618
0	4	NaN	NaN	NaN	NaN	NaN	NaN	NaN	NaN	NaN	NaN	NaN	NaN	NaN	NaN	NaN	NaN	NaN	NaN	NaN	NaN	NaN	NaN	NaN	NaN	NaN	NaN	NaN	NaN	NaN	NaN	NaN	NaN	NaN	NaN	NaN	NaN	NaN	NaN	NaN	NaN	NaN	NaN	NaN	NaN	NaN	NaN	NaN	NaN
75	573	596	590	607	617	604	628	625	640	643	678	673	703	687	673	690	699	693	672	665	684	655	622	659	627	655	651	641	633	629	612	410	274	250	268	257	262	257	277	273	255	251	252	257	242	239	210	213	228
76	345	344	358	341	341	368	398	388	400	388	413	427	456	485	502	542	545	556	565	567	591	574	596	602	626	613	600	614	634	603	615	653	626	635	628	630	625	625	644	647	646	676	667	653	668	688	686	687	689
0	535	553	638	580	633	650	664	713	677	806	814	777	842	837	779	823	829	849	882	907	821	877	925	889	881	955	875	976	889	961	940	999	954	996	1018	1045	1096	1060	1011	1072	1076	1069	1105	1110	1097	1024	1082	1129	1163
0	488	475	492	475	469	474	482	474	457	461	481	495	496	504	496	495	495	515	492	501	515	518	531	532	546	551	445	197	196	180	175	174	181	180	176	184	162	155	161	154	153	152	145	155	144	131	153	167	173
77	153	165	196	194	200	214	243	266	310	339	358	363	379	401	414	420	463	486	495	537	544	547	541	570	578	576	580	597	615	580	593	564	566	582	603	591	577	622	632	659	663	612	634	648	661	645	602	593	561
78	115	130	149	132	99	99	126	150	228	230	265	281	296	303	308	333	328	345	355	369	366	376	416	442	448	467	474	490	344	233	246	257	232	219	247	244	222	263	260	253	286	239	259	265	265	254	223	249	259
0	NaN	NaN	NaN	NaN	NaN	NaN	NaN	NaN	NaN	NaN	NaN	NaN	NaN	NaN	NaN	NaN	NaN	NaN	NaN	NaN	NaN	NaN	NaN	NaN	NaN	NaN	NaN	NaN	NaN	NaN	NaN	NaN	NaN	NaN	NaN	NaN	NaN	NaN	NaN	NaN	NaN	NaN	NaN	NaN	NaN	NaN	NaN	NaN	NaN
79	465	481	485	450	465	468	497	470	470	463	476	504	501	512	500	528	506	513	523	517	531	526	516	516	602	596	598	635	620	560	169	171	189	178	200	163	152	147	132	148	175	179	173	227	189	178	283	191	182
80	246	141	135	103	87	136	106	99	121	121	123	159	120	162	123	129	187	117	167	154	197	126	110	128	153	153	101	208	176	167	160	245	183	182	178	183	209	200	232	251	226	285	259	184	238	242	201	249	232
81	684	712	713	715	689	693	709	679	681	663	637	639	608	605	586	611	651	668	650	639	653	653	674	612	369	320	313	315	343	334	319	122	141	163	162	188	176	199	209	190	188	186	179	124	163	174	83	198	228
82	103	106	101	105	98	123	134	132	114	92	113	140	161	146	159	161	175	189	191	207	184	172	181	199	197	204	216	216	214	211	215	222	225	245	253	253	247	254	246	239	260	262	260	279	265	269	263	260	268
0	20	2	5	8	13	9	NaN	NaN	NaN	NaN	NaN	NaN	NaN	NaN	NaN	NaN	NaN	NaN	NaN	NaN	NaN	NaN	NaN	NaN	NaN	NaN	NaN	NaN	NaN	NaN	NaN	NaN	NaN	NaN	NaN	NaN	NaN	NaN	NaN	NaN	NaN	NaN	NaN	NaN	NaN	NaN	NaN	NaN	NaN
83	81	91	104	101	116	135	124	116	141	144	108	109	113	124	137	149	180	190	189	194	196	197	206	223	233	247	248	244	236	252	257	273	245	278	265	282	278	276	289	310	299	309	303	310	285	309	313	325	334
84	510	511	488	502	490	503	491	491	517	492	505	539	535	522	524	545	531	535	540	525	531	519	523	481	558	548	552	530	560	561	551	576	578	554	576	567	612	610	582	608	599	568	568	581	585	563	592	596	586
85	297	305	276	290	300	300	290	287	277	300	293	315	304	302	324	327	334	334	314	353	343	349	332	411	334	263	253	242	246	253	669	233	190	222	201	216	207	196	204	187	193	202	210	222	220	219	210	207	202
86	602	609	596	597	571	628	608	627	639	620	623	659	643	643	637	647	628	663	668	659	668	627	619	698	673	665	698	666	668	673	700	707	698	703	696	662	223	220	205	185	193	191	191	207	210	219	189	189	221
87	545	561	535	550	525	555	578	610	583	582	623	617	630	639	621	643	618	597	643	637	654	657	630	596	511	219	230	253	221	225	234	237	232	236	222	231	236	218	209	201	223	200	205	193	190	185	198	191	199
0	465	445	463	455	487	459	461	484	461	464	476	480	503	493	489	504	491	514	501	500	510	503	493	240	256	257	238	276	237	NaN	NaN	NaN	NaN	NaN	NaN	NaN	NaN	NaN	NaN	NaN	NaN	NaN	NaN	NaN	NaN	NaN	NaN	NaN	NaN
88	411	437	466	498	515	522	540	534	553	538	568	564	206	585	568	578	590	596	582	576	591	580	605	606	613	618	653	700	697	704	714	735	718	735	723	689	666	676	686	635	652	643	649	699	665	701	706	716	711
89	152	147	146	145	125	134	146	134	138	145	142	168	169	185	198	209	226	233	237	259	251	259	266	139	137	126	110	117	122	120	101	109	107	103	99	116	102	93	100	110	112	121	119	129	102	124	126	134	134
90	104	117	126	113	95	87	98	101	125	126	132	130	129	143	151	165	187	196	212	228	242	241	251	142	117	117	110	115	117	103	98	118	101	103	107	119	110	114	121	112	117	124	117	128	114	123	112	118	124
91	321	329	328	333	337	331	334	347	371	372	376	368	368	378	378	390	398	402	412	426	440	411	412	441	440	465	466	483	488	499	504	465	210	194	184	153	167	152	153	141	136	164	150	144	162	134	135	177	203
0	907	894	885	868	847	844	871	851	919	880	900	902	859	932	899	908	876	878	850	879	867	837	780	402	343	356	336	353	368	378	153	166	172	161	161	175	192	204	254	258	241	249	256	267	301	293	302	323	322
92	728	739	788	739	797	789	782	751	800	770	756	795	785	812	857	882	777	825	838	874	794	824	848	822	818	803	780	787	756	233	270	245	224	216	199	186	187	188	196	179	187	194	181	196	183	187	195	207	193
93	390	420	411	415	399	419	403	399	397	397	412	468	438	457	416	445	506	446	524	511	526	457	442	473	469	415	273	270	271	245	219	263	221	195	206	205	196	197	237	148	181	186	201	177	182	189	199	185	200
94	621	606	591	619	592	604	651	598	599	605	638	629	622	614	609	626	622	654	641	642	634	629	640	596	638	652	650	657	646	647	628	651	635	628	640	641	651	630	666	659	654	646	658	652	620	630	628	623	633
0	396	418	456	475	504	503	520	528	508	518	534	551	546	562	565	573	567	594	614	646	645	627	603	591	608	615	638	620	202	206	226	248	231	222	187	200	220	210	212	217	220	226	222	260	251	260	261	239	258
0	423	414	439	422	392	416	427	412	451	424	423	449	444	407	446	470	425	452	481	488	478	451	510	493	494	476	480	483	492	447	499	513	450	474	429	469	466	480	563	550	541	520	517	490	522	529	511	523	512
0	159	177	165	165	197	192	191	205	213	226	221	225	238	253	226	240	244	252	262	271	260	271	268	259	274	299	268	274	250	173	201	161	NaN	NaN	NaN	NaN	NaN	NaN	NaN	NaN	NaN	NaN	NaN	NaN	NaN	NaN	NaN	NaN	NaN
95	749	785	751	729	760	753	805	783	832	814	830	852	843	400	410	896	914	949	897	913	881	903	954	946	902	943	969	951	368	942	584	199	185	192	172	194	177	183	186	183	196	181	174	193	185	177	188	182	194
0	914	680	645	656	687	721	759	746	776	804	781	837	851	908	858	813	843	859	889	918	764	786	742	719	770	740	753	770	767	808	787	809	826	835	809	858	819	807	908	836	905	859	775	843	833	901	836	828	446
96	635	666	683	675	671	671	686	730	745	734	719	749	739	740	737	710	724	765	748	719	679	713	726	745	742	742	794	774	730	736	709	699	742	789	796	796	825	811	870	865	819	784	840	830	821	810	817	834	831
97	681	675	681	664	677	711	678	666	653	711	740	710	781	721	731	771	758	732	857	774	790	813	831	836	877	841	821	230	211	194	190	219	184	202	206	180	186	173	184	176	180	174	183	183	187	183	182	175	65
98	793	797	823	840	810	835	855	826	873	885	884	912	941	943	950	971	998	989	1020	1076	1041	1062	1063	1052	1076	1055	1062	1044	982	952	892	627	261	256	241	241	217	235	246	248	235	239	232	251	230	238	227	239	216
99	847	900	841	846	882	861	887	877	894	857	858	892	884	881	928	909	873	872	885	921	943	954	942	932	948	968	950	938	974	956	984	924	970	952	958	954	989	944	306	350	337	312	344	311	340	322	322	337	317
100	757	856	810	766	856	772	829	854	888	901	888	902	888	898	855	915	867	918	859	881	818	882	877	896	940	746	206	197	201	203	201	214	204	214	209	220	193	193	202	201	202	209	188	214	205	203	206	214	227
0	811	775	809	830	800	798	839	806	838	788	795	825	786	854	840	838	830	877	829	851	829	837	855	828	853	793	821	884	877	878	844	877	863	906	924	896	888	885	1028	958	1006	1001	944	920	885	925	904	894	871
101	393	331	338	333	326	347	347	324	333	331	319	323	304	313	284	311	357	313	345	354	196	171	166	161	185	162	130	168	155	125	131	157	126	126	113	120	119	112	126	123	129	148	150	113	134	128	120	136	128
102	657	700	699	687	653	653	652	644	669	651	671	700	694	697	690	715	694	662	674	679	679	686	655	679	712	695	677	808	833	779	783	772	769	813	723	244	234	227	235	240	222	210	208	208	192	207	202	238	314
0	486	505	496	527	485	525	522	552	603	585	602	653	619	664	634	633	645	639	670	659	674	663	668	669	668	681	683	732	700	672	679	691	673	693	673	724	705	679	720	688	746	746	740	728	757	769	810	776	789
103	770	781	779	808	825	834	842	860	840	864	886	882	900	941	909	907	920	977	998	1054	1042	1067	1065	1087	1069	998	944	941	950	879	784	708	590	381	262	256	249	224	241	217	228	226	217	217	202	207	225	223	222
0	819	799	817	804	831	794	827	851	870	877	888	900	893	941	960	927	916	913	409	358	364	356	348	340	350	389	163	161	221	250	249	341	349	378	349	337	324	303	307	265	199	167	157	150	146	135	137	134	150
0	255	148	163	133	117	180	153	159	149	137	124	120	71	82	48	72	125	62	116	111	170	133	128	NaN	NaN	NaN	NaN	NaN	NaN	NaN	NaN	NaN	NaN	NaN	NaN	NaN	NaN	NaN	NaN	NaN	NaN	NaN	NaN	NaN	NaN	NaN	NaN	NaN	NaN
104	476	490	491	500	492	509	498	496	498	521	505	493	517	500	504	493	490	504	500	499	504	500	518	486	507	518	519	541	527	519	535	536	512	220	221	239	231	198	201	207	204	195	193	207	195	185	194	177	196
0	423	443	440	468	472	469	495	485	511	524	516	522	518	516	536	546	534	531	539	539	560	549	561	562	603	596	585	585	594	582	566	569	554	573	553	548	554	596	594	582	579	576	594	581	585	595	600	596	606
0	241	353	335	358	402	348	358	368	404	396	439	428	517	487	540	508	414	522	431	489	416	457	490	490	478	532	622	475	466	513	559	436	534	522	569	573	573	602	616	585	594	546	590	659	593	580	660	593	603
105	710	733	744	757	746	742	731	728	729	714	732	751	742	758	764	782	775	785	792	822	806	849	873	892	865	862	831	857	866	889	902	911	903	892	898	915	887	883	855	808	835	867	832	816	798	739	751	741	703
0	422	432	422	424	429	435	445	441	430	442	468	463	485	486	481	477	487	492	483	483	504	517	515	519	540	528	514	526	542	517	532	527	536	530	532	517	538	531	556	558	564	569	579	585	579	557	561	557	547
0	698	724	727	730	723	728	761	756	770	763	757	786	755	762	760	769	775	768	788	779	775	759	770	787	775	788	781	789	784	785	786	797	773	777	799	808	818	787	809	780	776	764	773	742	573	384	384	373	391
0	882	914	886	879	848	873	905	898	896	898	926	910	902	926	921	938	936	935	925	946	949	975	1001	987	1063	1064	1051	1050	1030	1032	1077	1056	1101	1087	1062	1067	1080	1057	1046	1035	1069	1090	1081	1080	1084	1108	1039	1053	1006
106	842	884	889	853	886	895	912	924	912	900	943	948	939	934	941	931	935	967	946	983	981	965	953	956	949	976	964	934	320	264	293	288	285	270	263	288	278	293	298	294	281	313	286	284	276	292	121	111	115
0	685	703	680	730	708	735	750	737	743	720	733	719	742	753	756	330	750	753	764	722	712	723	726	724	729	728	733	745	742	752	761	755	791	816	840	803	815	800	832	838	831	805	830	848	857	839	835	832	866
107	654	695	684	690	678	735	740	742	746	740	751	700	273	254	245	248	257	273	122	130	137	120	168	214	232	291	305	340	349	342	339	374	358	379	377	401	389	394	394	425	458	470	462	471	466	458	440	433	451
108	447	195	365	417	421	406	422	442	406	170	395	421	420	402	373	373	381	373	376	380	372	390	392	380	400	394	402	428	408	444	418	359	266	218	177	186	168	180	187	169	183	180	159	170	171	149	185	188	198
109	517	518	518	518	502	526	530	538	530	521	507	536	531	514	515	520	525	528	506	518	495	532	521	522	520	513	520	548	529	531	517	519	525	551	525	533	515	551	553	546	557	577	570	557	562	551	565	575	568
0	833	852	868	843	864	894	867	874	867	870	870	898	878	922	936	926	921	986	977	966	934	933	923	927	933	997	979	962	954	961	971	1019	443	1031	1020	944	338	299	313	304	325	386	120	122	139	193	211	247	283
110	773	718	706	803	813	843	849	800	843	845	819	821	836	849	854	832	841	830	825	856	835	837	854	843	835	862	838	843	860	850	840	852	854	834	823	830	836	818	813	859	833	842	843	839	823	792	830	865	822
111	450	478	500	467	468	447	478	459	451	471	480	501	490	536	558	552	550	584	582	590	588	601	618	258	190	165	163	179	162	172	177	183	163	175	161	181	173	163	173	160	166	183	173	182	158	170	179	166	181
0	710	701	663	683	656	712	666	666	653	659	659	653	621	615	749	782	771	810	817	806	839	817	810	800	816	839	841	862	844	861	857	853	890	960	931	939	947	910	908	924	939	982	961	995	961	976	993	947	938
112	560	530	533	540	531	565	535	587	568	587	598	614	654	641	657	662	655	617	613	593	606	625	623	581	556	560	389	225	189	196	202	219	207	198	194	226	189	201	214	184	185	191	180	184	180	175	173	169	170
113	781	804	797	783	796	815	834	819	827	876	871	874	889	897	878	861	891	921	921	937	944	935	925	931	928	911	953	992	972	956	975	969	967	984	984	989	973	955	926	890	844	800	743	704	609	566	536	440	364
0	689	679	667	663	612	665	668	721	707	666	696	704	747	726	750	747	755	746	773	786	800	771	788	763	732	769	808	811	914	865	873	849	826	857	841	851	894	874	906	908	897	877	892	891	855	849	883	908	925
114	815	874	840	844	866	914	920	962	975	999	949	964	1031	997	1007	989	1034	1037	1002	993	1048	977	1018	1010	888	850	770	892	778	733	563	618	716	780	809	797	822	901	929	899	903	901	856	886	835	779	464	362	623
115	98	84	113	122	140	167	171	189	311	242	277	239	244	175	412	410	284	272	248	246	233	161	234	223	243	253	294	253	289	329	442	388	333	292	270	274	275	239	270	258	248	280	284	275	285	259	272	NaN	NaN
0	533	563	586	589	620	619	623	636	633	638	645	622	655	673	674	678	698	701	701	727	736	734	722	698	534	328	314	324	321	353	127	NaN	NaN	NaN	NaN	NaN	NaN	NaN	NaN	NaN	NaN	NaN	NaN	NaN	NaN	NaN	NaN	NaN	NaN
0	573	552	558	572	558	557	567	568	573	582	562	572	584	569	555	551	560	595	605	573	614	578	564	591	588	608	631	610	602	613	629	624	647	631	643	660	651	656	642	632	649	664	634	659	637	644	633	659	665
0	728	766	826	835	850	859	848	905	888	878	899	892	809	833	794	856	931	813	930	914	919	909	862	902	921	879	833	948	952	938	942	1032	928	936	901	902	859	782	793	832	867	886	902	878	961	980	908	1002	945
116	1449	1473	1491	1506	1510	1472	967	488	491	493	488	506	509	534	188	188	190	201	182	206	264	342	410	444	502	519	519	538	525	559	601	621	609	572	435	332	258	236	237	236	232	233	244	249	241	248	254	254	267
0	70	89	81	71	45	29	33	NaN	NaN	NaN	NaN	NaN	NaN	NaN	NaN	NaN	NaN	NaN	NaN	NaN	NaN	NaN	NaN	NaN	NaN	NaN	NaN	NaN	NaN	NaN	NaN	NaN	NaN	NaN	NaN	NaN	NaN	NaN	NaN	NaN	NaN	NaN	NaN	NaN	NaN	NaN	NaN	NaN	NaN
117	810	833	899	967	979	884	913	992	905	949	1050	986	972	990	1058	1047	1020	1033	1060	1076	1070	1093	1039	983	1015	1004	767	322	340	312	321	339	363	336	339	382	354	360	376	381	171	165	158	110	116	102	113	74	89
118	717	751	774	803	806	798	817	800	774	781	792	805	783	797	783	776	789	678	324	319	315	302	315	167	164	158	161	176	217	266	300	291	291	309	305	308	323	336	341	317	334	323	356	400	403	417	426	413	417
119	582	556	543	532	552	605	602	679	666	687	690	690	654	677	660	689	702	684	689	659	668	677	711	690	726	768	807	815	303	786	784	795	811	758	783	771	771	749	480	299	292	287	297	124	123	127	151	148	192
120	371	336	369	252	242	244	239	234	250	254	283	272	286	274	273	283	297	308	314	324	341	337	337	343	353	371	365	380	386	389	383	391	397	394	384	363	215	208	220	227	226	254	234	234	233	212	197	210	203
121	368	392	400	399	424	431	429	404	426	443	450	461	451	458	469	473	459	463	474	472	469	477	479	503	496	502	484	476	457	493	459	502	502	485	459	473	482	486	499	510	535	534	518	503	521	513	535	531	521
0	1318	1231	1305	1304	1410	1220	1279	1319	1342	1423	1282	1398	1454	1520	1643	1586	1456	1580	1397	1396	1394	1555	1616	1530	1485	652	570	571	580	569	555	594	583	598	324	316	309	326	386	469	524	573	656	697	728	761	819	827	850
122	711	609	656	634	753	553	582	679	699	760	628	742	798	800	898	890	784	865	741	726	697	791	833	753	773	828	916	742	739	726	838	704	827	844	862	877	886	976	867	886	844	808	807	907	853	860	913	794	812
0	634	624	275	452	576	555	618	603	628	672	670	684	734	700	828	793	759	797	744	732	732	799	815	783	800	827	901	790	793	793	848	756	853	858	819	815	857	901	853	778	698	654	610	680	656	637	679	630	611
123	582	507	565	538	632	515	542	632	631	663	601	659	735	772	826	834	763	803	737	755	735	806	855	801	848	868	962	835	812	830	862	798	913	920	915	928	896	972	916	923	936	938	902	949	927	916	927	881	864
124	412	346	376	304	417	277	299	350	352	402	334	389	482	411	318	289	264	339	272	297	294	298	352	130	120	113	128	113	92	85	94	55	123	146	164	180	182	245	197	214	248	248	230	287	228	232	284	200	215
125	146	82	136	92	142	52	87	118	113	141	111	131	166	191	220	224	169	221	167	182	174	222	245	230	216	263	332	142	65	81	121	104	132	142	159	173	127	152	119	142	139	130	135	152	102	117	145	115	119
126	46	31	43	41	102	39	52	97	80	114	72	113	168	148	221	235	143	201	112	115	115	174	196	173	188	190	329	152	129	138	218	125	228	221	254	252	235	324	259	263	233	236	206	305	206	232	278	174	179
127	46	19	42	20	66	9	25	36	45	80	18	49	65	72	123	148	75	124	40	73	50	99	128	106	111	142	254	111	110	79	174	72	188	192	198	220	190	287	190	193	193	107	131	230	165	165	233	121	120
0	24	5	16	NaN	NaN	NaN	NaN	NaN	NaN	NaN	NaN	NaN	NaN	NaN	NaN	NaN	NaN	NaN	NaN	NaN	NaN	NaN	NaN	NaN	NaN	NaN	NaN	NaN	NaN	NaN	NaN	NaN	NaN	NaN	NaN	NaN	NaN	NaN	NaN	NaN	NaN	NaN	NaN	NaN	NaN	NaN	NaN	NaN	NaN
0	4	30	24	28	51	31	25	87	73	72	29	16	82	55	66	31	82	31	35	NaN	NaN	NaN	NaN	NaN	NaN	NaN	NaN	NaN	NaN	NaN	NaN	NaN	NaN	NaN	NaN	NaN	NaN	NaN	NaN	NaN	NaN	NaN	NaN	NaN	NaN	NaN	NaN	NaN	NaN
0	1064	1232	1353	1275	783	1333	1343	1853	1881	1988	1776	1529	2034	1863	1881	1771	2139	1847	1716	1641	1540	1883	1828	2096	1904	1923	1796	1901	1756	1758	1581	2080	1879	1755	2169	2058	2288	2210	2081	1995	1937	2183	2069	2170	2414	2455	2249	2655	2519
0	170	27	152	165	162	162	197	160	207	241	248	304	224	266	285	266	265	291	368	317	303	359	363	350	357	328	329	320	322	337	281	393	352	293	397	331	421	387	341	388	317	406	363	394	460	435	390	452	432
0	75	NaN	NaN	NaN	NaN	NaN	NaN	NaN	NaN	NaN	NaN	NaN	NaN	NaN	NaN	NaN	NaN	NaN	NaN	NaN	NaN	NaN	NaN	NaN	NaN	NaN	NaN	NaN	NaN	NaN	NaN	NaN	NaN	NaN	NaN	NaN	NaN	NaN	NaN	NaN	NaN	NaN	NaN	NaN	NaN	NaN	NaN	NaN	NaN
0	800	506	566	523	529	555	569	574	576	642	658	640	645	775	806	789	848	843	820	866	888	914	884	895	924	877	917	923	912	940	930	920	936	924	924	963	952	965	940	997	995	973	997	NaN	NaN	NaN	NaN	NaN	NaN
0	1084	1085	1076	1067	1059	1108	1110	1027	1067	1101	1114	1126	1068	1126	1136	1117	1050	1061	1080	1047	1060	1015	1027	902	336	326	345	337	334	346	126	191	180	206	209	240	289	343	399	433	447	463	476	466	472	515	571	584	569
128	892	712	828	783	765	735	754	762	765	378	807	805	813	871	883	878	385	927	905	921	957	927	910	900	968	939	909	969	924	940	943	957	944	948	966	982	971	977	972	1012	978	973	1058	964	996	982	1083	1034	905
0	1298	1211	1222	1129	1158	1182	1122	1112	1098	1182	1209	1225	1176	1207	1184	1278	1222	1210	1278	1247	1295	1288	1295	1234	1235	1219	1246	630	1218	1224	1180	1202	1205	1165	1200	1156	1167	1161	1141	1170	1138	1096	1125	1118	1097	1023	478	362	367
0	476	323	384	320	308	340	302	394	422	369	307	239	333	314	250	253	341	240	257	228	193	280	247	375	296	330	263	335	269	268	243	370	280	224	357	324	380	352	358	333	278	334	280	305	407	387	290	411	372
129	699	682	677	670	636	665	637	648	690	703	724	730	763	740	729	787	770	712	773	779	785	767	788	770	742	792	795	826	751	782	801	811	802	850	793	799	839	801	863	841	854	836	809	850	853	814	838	836	882
0	1019	974	905	924	946	923	978	866	911	938	905	957	974	975	959	975	952	963	965	978	1008	1000	981	998	1006	974	1004	1025	983	1051	1045	1013	1065	1065	1026	1041	1048	1031	1051	1034	1032	1059	1069	1065	1049	1084	1086	1073	1093
130	1120	1035	1095	1112	1148	1163	1228	1224	1214	1282	1295	1329	1325	1373	1417	1420	1429	1437	1479	1482	1462	1524	1544	1509	1536	1553	1580	1585	1586	1617	1655	1661	1604	1670	1696	1677	1768	1785	1722	1632	1725	1617	1670	1710	1675	1714	1723	1697	1718
0	1067	1058	1082	1102	1131	1141	1177	1144	1181	1217	1265	1318	1360	1387	1450	1485	1439	1480	1464	1484	1402	1224	1182	1165	1351	1354	1303	1296	1303	1277	1271	1249	1232	1195	1199	1209	1218	1152	1169	1095	1080	870	822	813	824	805	824	828	1009
131	809	824	797	860	849	879	921	889	873	916	894	927	945	913	973	1013	955	926	976	936	971	1001	971	1050	1063	1056	1073	1153	1118	1161	1162	1138	1162	1151	1181	1194	1168	1210	1195	1162	1155	1214	1225	1176	1158	1162	1182	1228	1207
0	829	923	859	888	1039	1057	1049	1015	1114	1130	1129	1115	1103	1121	1136	1111	1199	1205	1181	1211	1284	1263	1297	1305	1290	1227	1280	1281	1299	1322	1331	1343	1296	1407	1400	1395	1436	1456	1512	1357	1415	1397	1392	1379	1408	1475	1382	1521	1517
0	538	404	456	424	385	383	361	469	483	436	360	286	360	349	266	256	408	256	305	275	227	320	267	381	294	320	277	329	247	238	216	351	255	183	321	284	318	286	279	293	239	300	235	243	325	295	194	295	227
132	709	705	681	678	686	667	683	668	663	679	664	687	682	692	696	690	702	685	702	702	697	725	715	770	779	780	786	783	780	761	773	774	749	774	766	761	755	784	793	805	806	817	812	799	780	840	836	819	846
133	505	577	564	605	622	634	633	545	556	600	673	708	665	724	747	766	702	848	774	794	846	765	814	716	793	783	878	837	899	881	952	851	918	994	884	939	940	979	926	1023	1066	1025	1082	1107	1020	1073	1131	1086	1207
134	568	565	589	588	593	601	620	597	623	641	608	645	627	650	653	624	615	630	611	598	592	572	621	614	648	610	617	650	630	592	591	592	557	578	561	560	569	524	118	139	133	115	109	120	107	122	112	121	116
135	939	937	917	931	908	929	902	895	902	901	901	928	969	956	945	931	959	947	930	981	935	945	954	927	920	962	975	962	941	927	899	911	923	919	886	900	897	906	920	899	912	933	925	928	923	913	903	916	947
0	1152	1171	1154	1187	1127	1106	1097	1093	1105	1103	1079	1027	522	438	448	444	458	456	469	483	548	230	220	228	200	169	172	166	170	159	185	164	153	160	178	163	181	169	159	161	152	151	152	114	119	135	148	152	140
136	981	973	958	978	919	966	968	937	942	975	961	952	956	929	957	949	958	910	941	924	916	850	484	361	323	336	341	345	98	135	109	128	151	175	175	212	233	242	279	293	305	303	322	333	336	356	393	395	394
137	357	158	134	158	152	154	160	148	164	72	76	75	103	104	106	113	130	138	165	163	188	203	221	195	196	191	214	199	199	233	236	237	245	232	248	236	231	159	111	107	107	102	105	109	82	90	78	93	80
138	668	687	683	697	655	661	694	652	719	717	750	790	807	822	837	815	841	872	874	866	849	853	831	848	936	887	952	965	997	982	954	988	996	981	1014	1002	1026	1016	1002	972	968	955	1033	1022	995	1015	1054	1063	995
139	898	918	847	930	865	937	952	930	889	913	957	927	909	956	950	946	977	928	955	990	966	948	988	980	962	994	1002	1002	959	950	905	936	907	922	908	887	910	900	917	851	896	882	886	866	804	686	316	295	287
140	493	482	486	457	469	452	454	444	449	439	431	451	450	488	488	496	509	512	510	539	542	549	220	225	253	248	251	228	170	189	181	172	167	175	166	163	148	180	155	143	150	129	126	139	151	153	159	162	170
0	207	217	231	294	258	275	264	282	314	299	323	341	315	321	335	378	158	148	153	142	153	32	45	51	57	67	92	100	90	94	85	102	98	109	110	118	117	129	126	137	151	148	148	170	160	170	172	160	177
141	791	763	770	773	785	784	768	785	785	788	790	776	796	810	784	789	793	773	785	792	769	797	771	793	775	795	787	792	758	745	714	773	776	747	788	804	803	798	811	797	786	805	757	763	816	809	772	810	788
142	451	558	560	585	649	619	646	570	579	639	746	786	759	813	848	847	750	877	894	915	974	846	905	807	853	897	937	869	976	941	952	912	959	1008	854	896	878	932	899	858	982	949	956	976	912	935	1030	963	1051
143	604	623	641	627	630	621	634	634	668	668	679	664	662	672	709	704	717	716	714	724	735	749	748	709	259	249	265	225	214	120	132	104	117	74	101	NaN	NaN	NaN	NaN	NaN	NaN	NaN	NaN	NaN	NaN	NaN	NaN	NaN	NaN
144	602	555	575	576	544	568	589	554	565	561	550	549	535	522	543	527	521	524	521	518	554	570	491	527	549	573	540	313	159	157	158	143	156	136	129	135	127	127	147	170	170	162	157	169	151	168	175	176	156
0	966	907	973	937	953	914	909	942	917	890	875	885	912	926	937	929	910	959	897	937	936	926	NaN	NaN	NaN	NaN	NaN	NaN	NaN	NaN	NaN	NaN	NaN	NaN	NaN	NaN	NaN	NaN	NaN	NaN	NaN	NaN	NaN	NaN	NaN	NaN	NaN	NaN	NaN
145	119	53	38	47	48	47	46	64	74	78	63	71	107	101	128	122	134	125	152	165	140	141	143	177	173	179	219	211	226	217	212	230	226	246	234	248	263	248	267	265	247	261	272	265	284	289	299	302	306
146	405	368	385	404	439	445	399	428	466	457	442	489	490	494	513	542	540	541	528	536	530	524	505	518	534	504	505	516	518	550	284	199	197	201	199	222	102	114	133	163	162	170	221	234	247	257	253	262	267
0	1762	1748	1753	1742	1739	1687	1744	1673	1747	1746	1845	1786	1867	1850	1903	1851	1903	1963	1986	1967	2035	1995	2017	2056	2021	2019	2104	2101	2093	2008	2052	2082	2043	2064	2086	2102	2142	2166	2108	2170	2164	2200	2182	2197	2203	2160	2147	2186	2102
147	1584	1629	1613	1807	1664	1880	1950	1757	1844	1885	1932	1948	1871	1957	1956	1963	1924	1964	1995	1939	2026	2008	2094	2044	1977	2144	2140	1714	958	372	342	326	320	299	314	313	324	314	319	323	295	322	325	321	300	311	324	340	324
148	521	514	533	530	552	535	534	543	568	525	534	541	524	523	518	521	518	523	528	517	530	504	508	501	519	491	487	412	148	136	140	122	142	144	164	150	156	158	145	138	148	148	138	151	139	148	148	131	135
149	1087	1085	1071	1094	1081	1154	1129	1169	1192	1171	1230	1225	1225	1280	1296	1326	1280	1272	1306	1307	1302	1333	1352	1329	1330	1294	1365	1315	948	380	385	396	412	414	413	422	602	405	393	405	397	655	652	615	603	641	402	391	400
150	549	422	461	443	423	417	402	509	511	483	399	340	412	379	358	347	445	343	361	326	275	370	312	413	347	366	344	374	306	322	265	397	323	224	87	102	92	78	70	68	47	68	48	46	90	88	57	97	75
151	321	351	361	376	385	388	375	373	355	393	380	398	395	422	367	373	388	388	373	405	380	404	398	403	384	401	389	378	425	414	407	391	360	318	283	280	263	215	175	149	155	156	143	142	128	131	140	146	146
0	945	932	976	945	946	948	949	968	970	996	964	1001	1009	1028	1002	1027	1017	996	989	1016	1017	1009	998	1024	998	1019	1014	1009	1014	1018	1006	1008	1026	1035	1051	1022	1041	1055	1031	1028	1008	1006	1018	1013	1004	1013	1008	997	1021
0	1762	1825	1886	1837	1866	1793	1880	1760	1767	1831	1795	1836	1819	1798	1863	1799	1797	1803	1790	1755	1807	1745	1719	1748	1741	1789	1771	1778	1777	1759	1740	1825	1793	1908	1847	1945	1840	2008	1910	1977	1977	1996	2032	2029	2083	2068	2042	2073	2032
152	1722	1678	1679	1686	1709	1781	1779	1740	1810	1851	1862	1890	1859	1813	1877	1997	1968	2009	2096	2009	2109	2088	2132	2167	2152	2070	2184	2210	2115	2242	2210	2244	2204	2162	2209	2224	2257	2343	2234	2289	2343	2348	2344	2295	2324	2288	2289	2386	2304
153	1612	1617	1643	1839	1723	1810	1850	1816	1746	1752	1870	1881	1824	1816	1903	1909	1897	1951	2007	1940	1941	1927	1985	1948	1807	896	430	394	354	331	335	305	311	329	316	309	319	318	337	327	316	348	324	318	342	323	325	310	312
154	1257	1301	1334	1317	1295	1299	1303	1300	1360	1359	1364	1357	1428	1420	1427	1457	1465	1491	1506	1516	1493	1509	1536	1543	1566	1548	1625	1603	1634	1655	1609	1573	1581	1581	1574	1618	1654	1650	1665	1646	1674	1714	1726	1784	1751	1768	1769	1742	1744
155	464	446	430	435	444	434	444	429	430	418	440	442	464	461	472	465	478	477	465	468	481	467	467	443	466	461	458	463	469	464	206	226	202	200	174	171	168	196	206	230	207	202	191	182	172	195	210	195	205
0	1551	746	1555	1493	1561	1508	1511	1536	748	1597	1728	1768	1700	1643	1713	1791	1823	1804	1821	1787	1879	1852	810	1827	1892	1891	1967	1975	1969	1961	1978	1971	2052	1980	1966	1994	2005	1973	1961	1944	1901	2006	2016	1971	2020	1975	1987	1965	1926
0	798	811	794	793	796	798	802	803	819	815	809	824	841	831	813	815	798	803	810	805	815	796	797	772	791	797	798	778	792	766	755	748	728	710	702	727	700	662	644	623	637	644	686	673	692	694	663	707	680
156	731	705	674	713	697	695	696	713	713	748	779	753	770	755	795	758	799	780	776	793	789	812	779	742	785	770	779	799	760	801	789	785	747	758	742	762	771	806	757	790	782	784	794	787	836	843	853	849	851
0	645	644	668	645	632	609	638	634	631	628	625	631	646	633	618	639	640	645	634	668	634	655	661	660	665	658	654	657	677	644	657	664	670	675	658	687	718	727	720	732	742	732	758	741	782	757	763	756	768
157	76	7	31	30	29	31	29	119	152	141	74	36	92	66	47	39	150	72	92	75	66	154	124	228	173	221	174	173	148	123	122	218	171	130	212	233	238	160	197	176	105	5	1	7	47	38	20	50	11
158	385	382	397	405	404	419	416	440	226	201	228	272	361	434	436	478	519	598	763	755	811	796	823	850	889	911	915	970	949	1014	915	609	406	353	316	293	327	310	351	355	386	338	323	334	314	326	330	268	266
159	1189	1170	1211	1170	1264	1222	1189	1240	1220	1249	1236	1258	1284	1246	1324	1321	1278	1338	1326	1358	1338	1333	1371	1349	1360	1315	1282	1262	1355	1337	1391	1379	1379	1317	1270	950	301	337	341	349	344	351	351	349	351	328	327	328	315
160	665	643	634	638	628	648	623	625	635	633	624	620	669	655	673	673	683	637	705	696	718	714	754	778	757	757	783	758	803	785	817	826	849	842	862	926	918	901	954	952	922	1004	975	969	980	993	980	989	1008
161	690	694	691	704	682	672	681	664	688	682	689	694	696	687	675	691	682	683	684	669	670	657	668	663	665	642	680	671	676	671	724	706	730	741	739	752	769	782	829	820	806	833	796	814	796	779	783	841	841
162	363	365	368	359	350	340	318	305	286	278	289	280	284	309	310	336	340	349	341	320	329	314	287	262	692	698	717	696	701	196	195	186	181	179	180	180	192	164	180	169	154	151	156	NaN	NaN	NaN	NaN	NaN	NaN
163	1121	1145	1095	1226	1205	1206	1196	1164	1227	1232	1213	1215	1284	1248	1275	1255	1227	1284	1287	1291	1327	1293	1319	1284	1030	394	352	328	310	297	306	299	323	311	294	287	299	289	298	302	285	290	293	263	290	294	273	294	284
0	1331	1292	1323	1308	1316	1254	1370	1306	1411	1394	1463	1439	1527	1582	1624	1608	1513	1588	1606	1632	1649	1565	1626	1531	1640	1621	1628	1641	1618	1620	1638	1565	1637	1635	1641	1638	1560	1698	1661	1724	1741	1718	1755	1706	1753	1752	1757	1782	1775
0	277	274	275	287	286	308	295	299	290	300	301	298	283	233	264	218	224	211	217	252	272	274	307	NaN	NaN	NaN	NaN	NaN	NaN	NaN	NaN	NaN	NaN	NaN	NaN	NaN	NaN	NaN	NaN	NaN	NaN	NaN	NaN	NaN	NaN	NaN	NaN	NaN	NaN
164	1374	1375	1388	1336	1334	1343	1336	1323	1304	1347	1397	1368	1352	1200	416	408	430	412	427	435	208	185	197	210	283	348	431	521	548	606	632	629	653	671	663	619	530	500	484	461	441	436	445	398	388	386	358	383	356
165	281	291	292	276	237	227	230	244	263	288	301	313	302	311	297	288	298	286	276	253	287	288	322	321	370	376	381	365	342	384	322	288	309	294	289	282	314	330	333	361	366	376	402	405	203	160	149	169	147
166	396	397	392	338	295	293	292	278	307	308	349	387	398	407	410	427	405	425	418	430	423	436	464	461	482	475	482	494	478	483	498	479	451	503	471	486	476	472	485	472	491	148	148	164	134	131	143	124	121
0	1045	1136	1127	1149	1221	1180	1215	1109	1121	1168	1251	1321	1240	1289	1322	1319	1202	1346	1298	1359	1419	1345	1393	1308	1352	1320	1403	1328	1353	1302	1288	1064	1119	1156	1056	1047	1032	1157	1188	1182	1335	1295	1328	1331	1271	1249	1370	1260	1311
0	248	247	279	295	279	265	296	294	274	264	294	302	370	400	376	380	403	389	379	387	370	386	384	422	423	453	467	458	472	476	516	476	470	487	460	481	467	508	534	542	561	586	630	617	626	635	630	643	519
167	313	302	280	269	280	296	293	295	318	320	335	344	346	355	345	338	344	342	349	348	352	113	120	126	123	129	142	143	141	118	136	119	110	123	114	124	121	116	126	131	117	132	117	101	116	119	120	113	119
168	355	358	359	369	363	358	347	333	347	330	318	331	349	381	385	406	409	410	402	383	410	389	336	235	240	232	206	190	204	201	203	208	205	213	207	219	218	NaN	NaN	NaN	NaN	NaN	NaN	NaN	NaN	NaN	NaN	NaN	NaN
169	1109	1114	1069	1121	1164	1129	1140	1112	1195	1169	1252	1248	1275	1397	1304	1336	1361	1325	1341	1343	1441	1391	1420	1422	1364	1418	1346	1293	1340	1348	1382	1428	1421	1414	1439	1497	1453	1470	1475	1493	1491	1541	1520	1487	1510	1547	1504	1489	1518
170	279	273	275	283	273	298	279	296	300	311	326	334	342	360	347	346	371	367	374	379	356	360	359	364	345	357	324	265	246	281	562	266	243	238	254	186	252	232	183	555	232	235	248	279	103	112	123	242	116
171	210	182	206	222	211	207	193	199	202	220	224	234	255	275	268	268	284	289	294	297	326	329	341	347	345	354	389	360	349	358	369	365	353	341	336	331	328	327	627	270	282	257	291	284	241	269	257	153	166
172	214	217	255	299	312	336	343	314	335	354	365	369	385	365	371	382	367	376	364	323	155	163	135	145	151	161	164	184	207	NaN	NaN	NaN	NaN	NaN	NaN	NaN	NaN	NaN	NaN	NaN	NaN	NaN	NaN	NaN	NaN	NaN	NaN	NaN	NaN
0	246	227	221	180	191	207	196	212	248	273	370	427	427	432	455	444	454	438	429	414	417	430	439	511	536	533	535	527	520	533	555	558	599	600	595	586	600	547	559	570	557	566	588	577	596	577	589	609	617
173	552	577	523	304	217	216	225	229	226	107	114	111	107	117	147	170	203	227	226	259	288	298	317	319	334	321	333	313	310	309	323	325	330	338	338	340	327	325	319	297	301	287	285	283	277	243	283	272	272
174	975	1002	1000	1043	1018	1014	1027	1021	1026	1059	1093	1117	1075	1106	1123	1141	1104	1117	1134	1167	1170	1091	1113	1112	1123	1162	1104	1014	606	312	391	418	421	406	446	436	409	403	364	388	358	352	331	340	336	337	339	352	342
175	199	191	177	200	207	182	172	171	155	152	142	153	180	184	185	195	196	188	192	208	211	225	257	224	221	245	275	301	328	320	330	343	302	293	277	288	264	256	231	632	235	264	257	245	282	232	227	198	170
176	330	140	142	141	128	175	257	276	318	330	351	391	452	483	472	440	476	480	448	486	521	553	590	589	619	639	623	616	661	636	636	632	657	653	668	687	692	688	694	711	739	749	769	778	750	755	757	733	717
177	329	280	272	257	232	267	302	336	407	393	434	453	491	485	478	489	510	528	539	562	584	623	637	651	700	699	689	660	662	512	190	195	179	194	178	180	198	203	198	210	219	247	219	193	220	218	212	202	197
178	142	159	176	176	192	197	189	188	235	218	251	251	266	276	268	289	315	360	361	371	391	392	391	395	411	431	446	437	420	437	439	420	422	419	437	441	455	452	479	484	495	478	502	510	502	492	511	512	516
0	100	91	92	92	93	82	87	85	86	87	91	96	93	94	99	106	101	110	102	115	109	113	111	107	119	125	128	131	128	125	120	113	109	110	101	112	105	111	106	113	113	115	104	127	119	106	94	96	89
179	389	391	387	402	410	385	389	374	383	381	400	410	434	438	455	448	471	459	467	483	483	474	476	494	488	482	227	156	153	135	155	140	140	143	139	139	141	148	136	134	131	142	139	136	152	145	148	138	160
180	250	263	249	250	222	217	241	251	279	299	310	287	299	313	285	284	298	296	300	296	299	292	315	341	347	354	381	391	427	421	440	447	432	430	434	423	434	448	449	478	488	495	467	501	547	518	557	559	535
0	500	529	526	538	485	522	525	510	577	586	567	565	615	626	685	689	657	706	724	719	761	758	736	735	772	792	773	725	808	772	326	771	804	822	796	825	337	761	794	791	772	772	800	812	789	801	807	815	810
181	809	784	770	790	739	793	788	763	805	820	828	843	872	870	857	877	829	642	312	284	292	279	273	122	115	102	111	110	107	100	114	98	102	90	88	86	85	95	89	89	95	99	103	103	110	119	128	127	124
182	396	407	381	436	441	450	449	494	518	576	618	617	659	673	639	600	526	537	274	243	256	239	243	254	266	88	96	122	123	114	99	97	98	114	114	113	108	105	98	112	108	114	108	113	98	120	120	NaN	NaN
0	567	585	613	593	604	607	572	594	595	559	565	588	609	640	666	695	687	697	732	752	785	767	833	811	807	824	809	818	827	857	857	860	909	871	899	944	893	411	904	923	936	973	959	978	959	969	940	936	964
0	829	811	845	818	842	832	804	795	737	429	347	374	364	373	372	180	212	211	179	170	180	187	184	202	217	251	292	331	345	339	356	334	337	328	335	321	328	291	275	271	312	317	328	292	219	287	258	214	828
183	1036	1011	1021	1032	1016	1010	1002	938	434	352	360	372	377	383	366	374	220	187	188	198	225	240	291	354	415	453	474	498	513	517	528	550	558	568	578	582	617	619	638	659	680	681	696	683	709	725	723	713	731
184	241	243	270	259	229	205	204	190	208	214	241	252	237	254	290	282	250	264	288	274	274	262	144	168	164	161	175	177	174	176	162	154	159	161	NaN	NaN	NaN	NaN	NaN	NaN	NaN	NaN	NaN	NaN	NaN	NaN	NaN	NaN	NaN
185	655	670	630	653	651	668	665	711	695	707	704	704	698	725	712	709	738	712	741	801	769	788	779	785	764	785	780	790	780	817	813	791	795	846	860	853	815	889	849	864	856	898	884	866	895	867	860	889	867
0	540	560	572	580	568	595	602	604	628	627	584	604	691	676	614	644	635	634	672	644	674	641	656	705	709	695	703	722	748	740	768	736	788	764	773	797	746	774	787	830	790	842	806	856	873	903	840	804	844
0	1128	1061	1196	1150	1194	1231	1221	1232	1211	1261	1263	1357	1294	1363	1391	1392	1353	1404	1416	1439	1457	1519	1467	1489	1456	1530	1544	1508	1559	1571	1550	1607	1624	1619	1611	1648	1658	1648	1624	1691	1772	1750	1749	1745	1772	1770	1729	1802	1782
186	304	278	227	230	263	239	254	283	313	353	354	342	380	383	379	374	397	389	402	372	334	310	335	224	229	210	228	216	248	238	235	225	218	215	205	206	181	201	175	181	188	187	196	178	191	195	209	209	200
0	1109	1121	1121	1130	1145	1140	1118	1118	1121	1118	1129	1146	1229	1243	1274	1265	1303	1307	1295	1261	1214	1118	841	531	501	491	536	541	551	234	252	259	234	264	278	327	355	403	437	502	536	580	591	596	612	621	603	627	573
187	569	622	584	610	625	627	592	610	631	618	598	598	613	638	600	599	652	624	637	596	634	628	174	184	165	159	165	155	152	150	160	146	150	158	144	147	151	150	158	154	152	147	167	153	154	171	168	173	167
188	595	608	609	604	565	595	580	580	612	608	641	645	639	647	628	619	632	641	641	641	630	629	636	661	643	655	641	667	687	703	703	700	706	217	215	209	193	192	179	181	171	178	180	180	189	196	181	183	187
189	990	1015	1030	1038	1037	1045	1038	1033	1075	1054	1058	1039	549	449	428	441	473	471	490	496	248	270	242	218	221	219	240	347	389	422	459	497	500	512	519	527	542	522	515	526	535	500	494	526	527	504	497	514	520
190	1521	1477	1541	1582	1486	1563	1486	1460	1545	1530	1524	1530	1501	1625	1614	1568	1603	1663	1711	1676	1693	1657	1704	1728	1816	1813	1906	1966	1879	1791	1894	1814	1857	1870	1915	1846	1839	1843	1807	1829	1787	1729	1740	1857	1870	1889	1899	1930	1995
191	365	373	381	422	437	412	430	441	443	445	462	451	466	462	473	482	474	527	494	494	530	506	506	566	489	310	266	262	270	258	267	282	292	300	298	300	291	291	301	290	268	265	237	215	235	NaN	NaN	NaN	NaN
0	NaN	NaN	NaN	NaN	NaN	NaN	NaN	NaN	NaN	NaN	NaN	NaN	NaN	NaN	NaN	NaN	NaN	NaN	NaN	NaN	NaN	NaN	NaN	NaN	NaN	NaN	NaN	NaN	NaN	NaN	NaN	NaN	NaN	NaN	NaN	NaN	NaN	NaN	NaN	NaN	NaN	NaN	NaN	NaN	NaN	NaN	NaN	NaN	NaN
0	1056	1056	1117	1126	1141	1110	1088	1062	1086	1185	1223	1242	1257	1356	1321	1342	1374	1426	1339	1355	1487	1401	1431	1426	1471	1544	1503	1528	1544	1491	1454	1442	1626	1544	1572	1533	1525	1550	1540	1562	1568	1596	1621	800	1616	1663	1599	1656	1723
192	287	302	300	275	303	298	313	305	317	346	335	334	341	348	339	331	344	344	356	344	361	373	385	409	416	373	359	359	369	320	342	315	295	284	266	285	313	286	274	314	335	339	320	343	279	219	626	638	614
0	698	692	742	716	764	771	727	785	798	873	903	885	880	910	919	933	915	942	938	966	943	922	971	954	1000	959	951	963	953	1000	971	961	959	1063	1045	1044	1059	1030	1033	1024	1055	1041	1040	1056	1057	1083	1079	1053	1083
193	1624	1721	1691	1657	1601	1700	1712	1712	1707	1738	1730	1850	1739	1826	1935	1908	1967	1921	1919	1893	1931	1886	1908	1883	1880	1809	1896	1919	1993	2021	2110	2061	2020	2075	2008	2148	2147	2137	2087	2157	2137	2118	2147	2179	2158	2138	2193	2139	2127
0	1845	1712	1804	1839	1883	1832	1849	1963	1988	1924	2003	1952	2048	2064	2073	2190	2215	2112	2197	2203	2211	2306	2285	1112	2327	2275	2362	2434	2354	2358	2415	2325	2284	2301	2345	2336	2348	2383	2340	2416	2401	2506	2441	2621	2619	2596	2591	2663	2678
0	238	248	271	104	111	122	137	176	122	288	292	340	351	351	355	398	361	367	NaN	NaN	NaN	NaN	NaN	NaN	NaN	NaN	NaN	NaN	NaN	NaN	NaN	NaN	NaN	NaN	NaN	NaN	NaN	NaN	NaN	NaN	NaN	NaN	NaN	NaN	NaN	NaN	NaN	NaN	NaN
194	1374	1427	1456	1426	1488	1530	1583	1522	1539	1683	1613	1628	1589	1644	1752	1719	1713	1759	1773	1802	1766	1735	1791	1696	1733	1746	1806	1776	1773	1748	1741	1771	1760	1785	1784	1803	1805	1848	1838	1858	1864	1816	1772	1786	1801	1814	1826	1896	1930
195	859	888	884	890	896	894	908	882	916	926	867	894	905	913	898	910	900	926	951	949	923	942	921	904	917	934	957	950	938	922	932	931	927	934	951	951	933	954	954	991	992	994	968	968	961	940	928	915	909
196	817	824	818	777	776	794	791	795	836	835	852	879	904	892	920	921	938	934	934	922	899	932	906	924	920	931	964	967	930	943	949	941	965	978	991	961	1013	1026	1006	1042	1064	1092	1084	1080	1074	1062	1082	1085	1092
197	758	766	742	780	798	823	808	808	878	924	951	965	956	950	954	1017	966	948	996	988	998	1033	1005	1018	1002	1039	1046	1041	1065	1068	1078	1086	1106	1143	1099	1106	1118	1121	1176	1132	1178	1146	1189	1199	1208	1166	1199	1232	1242
0	935	969	946	974	923	917	943	973	964	986	1006	1030	1040	1004	985	1014	1020	463	1023	1014	1028	1014	1013	1004	1074	NaN	NaN	NaN	NaN	NaN	NaN	NaN	NaN	NaN	NaN	NaN	NaN	NaN	NaN	NaN	NaN	NaN	NaN	NaN	NaN	NaN	NaN	NaN	NaN
0	1254	1326	1225	1304	1252	1232	1227	1290	1195	1233	1199	1238	1290	1259	1288	1165	1177	1331	1277	1316	1335	1265	1363	1295	1321	1299	1270	1405	1361	1424	1433	1398	1460	1465	1445	1442	1469	1468	1492	1462	1407	1514	1492	1585	1501	1566	1569	1543	1599
198	393	173	181	178	188	258	307	398	430	489	573	621	661	668	670	677	710	721	702	273	264	223	213	207	197	211	206	202	186	174	181	169	181	188	190	192	193	214	198	214	193	190	180	189	180	175	182	183	180
0	786	787	822	887	855	866	867	938	889	912	898	912	932	920	911	923	951	967	977	964	967	947	943	1007	981	985	930	920	986	967	977	929	973	1021	1003	978	968	1014	961	982	1019	1073	1060	1067	1040	1086	1071	1042	1057
0	348	339	NaN	NaN	NaN	NaN	NaN	NaN	NaN	NaN	NaN	NaN	NaN	NaN	NaN	NaN	NaN	NaN	NaN	NaN	NaN	NaN	NaN	NaN	NaN	NaN	NaN	NaN	NaN	NaN	NaN	NaN	NaN	NaN	NaN	NaN	NaN	NaN	NaN	NaN	NaN	NaN	NaN	NaN	NaN	NaN	NaN	NaN	NaN
0	1074	1072	1150	1216	1259	1225	1280	1205	1331	1425	1463	1426	1397	1403	1444	1467	1471	1496	1501	1502	1534	1516	1540	1547	1527	1531	1543	1562	1604	1558	1621	1622	1655	1655	1720	1717	1661	1670	1652	1670	1720	1741	1751	1794	1779	1804	1734	1800	1850
0	689	714	772	837	766	792	676	811	808	799	783	796	848	832	836	882	883	917	881	893	829	841	791	855	841	791	875	866	842	822	949	839	917	895	937	978	926	947	862	911	937	946	927	910	934	974	968	958	942
0	1099	1110	1171	1269	1337	1256	1266	1257	1259	1407	1432	1417	1390	1480	1428	1456	1488	1467	1502	1512	1520	1498	1513	1540	1564	1590	1566	1590	1615	1523	1566	1559	1549	1563	1571	1603	1592	1588	1613	1602	1669	1676	1584	606	501	495	486	498	497
199	502	505	508	544	531	555	530	535	543	548	531	557	534	542	558	565	561	550	588	573	266	225	188	205	181	199	196	217	209	203	205	230	227	241	237	237	236	251	246	256	251	263	274	280	278	251	257	257	243
200	905	894	911	901	985	945	1007	970	964	975	943	964	916	337	338	343	353	368	357	359	218	182	180	208	204	231	265	287	331	318	312	329	407	453	492	537	544	554	393	252	229	206	191	179	175	179	157	193	171
0	735	724	706	690	689	684	692	693	704	692	695	664	683	696	706	697	677	692	717	737	713	749	743	734	714	682	635	656	637	649	691	694	742	740	733	728	758	770	792	760	786	764	776	760	775	790	788	806	789
0	1231	1310	1297	1251	1236	1253	1278	1268	1245	1280	1300	1353	1323	1379	1420	1344	1312	1365	1422	1388	1432	1402	1370	1315	1374	1309	1317	1317	1324	1336	1358	1270	1303	1363	1352	1368	1391	1403	1415	1401	1440	1489	1509	1478	1496	1484	1495	1469	1461
0	706	723	716	729	728	731	709	745	739	281	725	738	781	720	756	785	782	778	779	786	792	731	653	676	672	684	701	699	665	656	619	588	578	586	520	544	536	495	988	971	981	972	954	973	963	967	950	939	923
0	592	591	623	579	579	570	578	598	588	605	595	614	603	602	607	588	602	626	607	610	631	651	624	645	637	611	658	612	582	576	621	629	632	704	700	704	694	672	673	670	687	683	652	641	683	684	701	685	690
201	530	523	535	544	543	526	555	526	550	552	559	579	550	581	563	543	550	560	574	544	549	206	207	206	210	191	194	201	188	196	216	217	234	239	260	246	246	NaN	NaN	NaN	NaN	NaN	NaN	NaN	NaN	NaN	NaN	NaN	NaN
0	321	189	246	245	234	236	257	392	405	374	298	220	308	282	227	234	395	248	272	210	173	264	200	335	237	293	232	294	205	219	186	361	255	192	372	303	351	298	280	285	211	273	223	218	350	327	221	380	297
0	862	919	876	872	843	944	989	1043	1062	1099	1095	1115	1089	1120	1118	1125	1121	558	493	506	498	474	498	479	510	506	202	221	204	203	193	157	153	158	164	170	154	157	122	148	142	164	197	209	209	190	191	189	186
202	949	1095	1004	1043	1132	1042	1030	1051	1086	1084	1095	1066	1140	1122	1125	1132	1131	1089	1130	1138	1091	1136	1147	1136	1147	1110	1088	1037	1204	1165	1161	1159	1177	1142	1107	1143	1123	1068	1112	1087	1119	1066	1047	998	910	895	893	769	554
203	174	180	181	210	225	263	275	279	280	314	333	363	369	411	408	429	428	438	441	455	445	455	454	481	478	488	496	499	493	486	493	495	490	526	507	522	496	530	504	487	484	478	472	440	188	162	174	164	170
0	741	746	764	780	752	756	784	743	754	772	766	760	766	801	778	792	783	770	785	776	771	788	819	819	807	789	796	854	870	862	874	864	890	891	881	899	924	935	944	941	989	932	999	944	952	949	976	986	1013
204	184	179	171	198	194	228	228	248	239	293	333	333	319	341	310	346	365	348	370	373	380	398	190	181	164	168	163	158	153	156	178	180	173	174	172	159	179	182	177	200	182	185	164	159	170	173	165	183	189
205	554	587	594	622	307	222	219	231	279	315	356	414	386	430	464	530	525	571	588	599	604	575	542	532	517	532	588	636	652	684	683	683	692	719	737	763	709	300	181	203	196	222	225	228	224	215	207	230	198
0	835	857	838	882	909	935	894	974	921	992	1018	1031	1066	1018	1080	1108	1054	1079	1132	1127	1152	1110	1091	1132	1157	1142	1178	1155	1189	1176	1174	1141	1150	1208	1196	1224	1252	1133	1157	1135	1087	1149	1108	1076	1101	1159	1177	1133	1067
206	576	590	607	595	600	611	608	631	618	622	645	658	657	663	648	680	671	663	677	656	633	665	650	669	670	673	657	674	655	685	682	711	688	700	739	697	697	775	731	749	712	719	773	742	717	765	709	734	748
207	645	663	661	614	672	647	648	652	683	663	689	699	716	741	725	759	754	744	728	732	781	736	726	763	780	766	784	818	831	775	782	818	790	784	809	771	792	820	820	851	839	840	882	851	865	899	854	873	881
208	356	364	379	370	391	378	428	410	431	414	418	446	423	423	423	388	419	419	412	414	407	416	414	423	424	422	424	453	437	459	434	444	452	454	454	463	465	244	236	322	271	280	302	295	231	306	244	274	239
209	848	817	838	833	822	855	804	852	833	873	897	903	895	888	895	888	858	897	910	899	917	929	916	887	916	927	947	916	916	919	956	962	969	974	976	968	969	973	983	987	984	1009	989	989	1026	1038	1028	1034	1012
0	304	313	338	329	342	357	372	398	406	436	430	418	433	432	423	462	455	449	456	471	473	459	449	459	446	451	464	458	469	458	465	462	454	457	501	492	504	475	513	457	398	349	321	302	368	300	374	294	305
210	148	186	207	221	225	240	227	234	247	256	255	284	314	340	350	332	363	347	343	347	375	360	375	368	367	363	370	381	382	379	386	408	402	399	396	389	354	381	407	416	456	460	451	459	447	434	456	457	445
211	1126	1111	1122	1103	1160	1131	1078	1095	1100	1103	1081	1111	1091	1123	1158	1140	1154	1138	1095	1125	1113	1118	1135	1134	1139	1084	1112	1076	1102	1076	1054	1102	1121	1147	1118	1147	1175	1182	1170	1176	1155	1180	1195	1182	1170	1186	1185	1215	1207
212	370	394	374	366	369	378	371	378	409	397	415	440	440	466	468	515	534	530	546	560	545	545	531	543	534	536	574	583	557	579	587	582	613	596	591	599	622	628	686	703	704	712	709	717	730	742	742	739	727
0	614	639	652	650	634	643	629	650	649	647	654	674	674	648	637	654	631	639	666	691	677	671	679	660	683	696	702	685	696	705	694	691	718	747	754	761	758	740	727	726	690	633	639	507	431	460	566	625	701
213	715	800	802	834	807	784	772	784	779	833	827	893	843	893	923	916	915	923	289	261	245	244	215	225	219	229	225	241	230	224	233	226	225	222	224	235	236	241	223	234	232	226	229	234	255	241	239	252	246
0	669	716	700	702	693	706	697	702	693	699	707	725	726	712	719	727	743	737	755	744	769	736	752	750	761	748	736	754	750	736	766	768	806	779	738	510	432	411	416	423	451	458	195	270	333	322	264	252	205
214	632	651	633	617	599	604	620	625	640	661	654	652	674	667	680	677	661	660	693	684	699	699	695	708	697	696	731	712	722	719	719	738	745	706	702	734	714	701	726	736	715	737	753	746	734	733	732	750	737
215	1015	1010	1008	974	979	987	985	986	1017	989	989	1014	1023	1025	1038	1034	1054	1040	1060	1086	1101	1093	1116	1130	1161	1179	1222	1182	1183	1197	1195	1206	1207	1237	1234	1250	1249	1255	1267	1277	1250	1293	1259	1254	1286	1281	1280	1296	1302
216	423	463	478	503	527	508	483	497	478	473	466	458	461	459	485	500	505	501	514	518	520	532	543	529	537	536	530	277	292	282	240	237	247	251	239	270	230	236	235	240	265	252	244	243	239	238	207	201	215
0	346	309	315	315	311	315	330	393	390	399	366	364	409	409	376	370	464	365	375	366	342	407	372	443	393	419	393	423	362	364	335	435	389	351	454	437	442	418	417	415	370	415	362	358	459	464	386	459	413
217	846	842	868	849	905	887	902	901	906	895	948	926	980	962	933	959	946	952	983	368	299	286	269	260	266	257	256	277	271	240	240	234	236	230	243	233	224	219	225	237	229	248	247	247	255	235	240	251	244
218	391	395	390	366	376	387	391	403	416	469	453	460	461	469	459	478	508	499	524	506	518	518	508	519	527	527	532	549	562	559	564	563	569	589	574	563	591	634	631	639	637	629	622	611	636	629	650	631	623
0	561	566	559	549	560	554	556	579	570	601	592	605	597	582	573	594	590	577	599	610	595	581	595	619	627	621	618	616	611	607	616	625	629	648	645	626	651	651	651	667	650	653	654	659	674	666	702	719	691
219	275	327	337	340	334	309	307	314	323	356	400	397	409	415	410	408	419	428	432	433	433	444	428	436	434	441	454	470	453	466	468	451	449	372	411	389	414	383	383	383	402	407	406	410	438	498	458	447	500
220	666	699	733	698	699	725	697	748	751	749	788	798	790	803	839	841	910	892	899	932	927	952	955	945	939	963	1010	1047	1071	1068	1033	1043	1038	1056	1062	1060	1065	1074	1123	1165	1163	1148	1125	1139	1109	1098	1113	1127	1079
0	108	238	200	218	247	260	257	152	181	210	259	315	293	316	330	370	254	344	331	367	404	346	379	31	194	287	274	238	229	206	230	76	141	188	103	128	95	103	72	89	116	76	131	102	13	21	86	16	NaN
221	405	423	441	460	459	473	489	474	487	494	516	537	540	542	534	545	551	562	596	586	589	567	605	598	602	593	631	629	617	606	633	672	675	666	694	666	677	690	728	685	671	683	652	641	645	607	229	254	245
222	1350	1353	1435	1460	1386	1466	1477	1463	1454	1461	1504	1579	1524	1510	1496	1491	1500	1519	1520	1547	1481	1446	1467	1440	1425	1393	1049	465	423	400	378	364	388	413	391	403	404	400	400	418	397	415	428	405	431	391	384	391	374
223	629	627	616	619	614	612	618	630	630	652	645	663	658	658	632	649	639	650	679	694	696	686	698	686	688	676	705	694	688	692	694	688	672	701	706	708	703	709	724	741	726	750	755	742	777	767	768	771	762
0	347	396	481	273	325	322	332	371	332	365	377	362	400	405	411	417	485	449	467	492	494	493	503	501	500	509	529	539	536	540	531	552	535	483	409	417	479	518	528	511	499	497	451	428	439	397	419	469	297
224	567	563	586	576	577	606	601	622	636	667	689	684	696	685	724	723	737	742	732	729	735	724	706	719	737	722	750	739	757	781	779	746	774	803	748	789	786	776	811	787	826	858	857	815	833	832	860	910	880
0	305	298	299	277	298	378	348	358	385	403	453	465	404	474	493	537	486	535	515	529	513	499	543	539	557	562	559	567	558	567	539	523	575	598	565	585	567	602	604	642	624	621	603	627	593	635	639	637	627
0	620	651	652	620	624	664	628	623	626	638	630	653	643	639	659	645	650	666	692	677	696	693	695	698	682	713	729	745	751	735	726	733	750	728	735	749	742	732	721	752	733	717	717	734	708	696	701	727	682
0	559	358	427	391	372	351	333	516	507	464	335	258	320	279	206	202	362	191	238	203	161	267	187	341	128	139	115	132	86	121	95	81	33	2	56	42	61	66	51	47	15	54	NaN	NaN	NaN	NaN	NaN	NaN	NaN
0	996	1059	1077	1128	1088	1042	1091	1080	1097	1129	1091	1115	1153	1115	1153	1079	1089	1018	787	393	393	383	366	386	384	154	173	185	191	221	262	286	303	315	348	375	394	418	458	463	481	482	474	434	253	217	213	200	189
0	947	932	980	972	977	1007	1021	1028	1008	1033	1048	1095	1033	1056	1127	1125	1073	1074	1062	1113	1130	1110	1152	1157	1149	1110	1151	1164	1147	1162	1156	1148	1197	1182	1080	1097	1045	1039	1043	1022	1042	1021	972	930	870	821	753	723	730
225	1034	1072	1077	1056	1033	1097	1108	1112	1143	1185	1185	1169	1168	1195	1224	1231	1219	1264	1244	1270	1269	1288	1256	1271	1247	1293	1299	1286	1318	1282	1265	1323	1326	1319	1315	1342	1310	1336	1298	1318	1360	1323	1340	1351	1391	1361	1414	1381	1356
226	272	280	257	243	259	279	299	312	326	343	333	341	340	328	348	368	373	354	377	365	376	385	382	370	399	421	436	440	443	450	470	461	472	487	493	489	520	496	501	512	510	533	515	509	512	495	522	490	502
227	929	924	933	941	945	968	948	930	913	885	954	922	921	991	1001	1033	1044	1021	1053	1069	1054	1091	1097	1119	1144	1203	1193	1215	1186	1200	1185	1202	1199	1241	1245	1245	1254	1273	1303	1278	1302	1317	1328	1398	1318	1248	1256	1228	1180
228	752	792	782	779	724	733	730	715	728	731	752	762	824	879	896	916	955	939	969	985	997	969	975	1004	970	992	996	987	982	993	995	999	1003	1006	1037	1029	1075	1101	1084	1074	1098	1114	948	440	445	481	481	483	488
229	243	275	287	293	264	256	233	251	265	284	290	327	337	366	372	391	384	386	399	408	426	408	407	425	412	456	483	486	492	492	510	508	509	505	496	502	507	518	513	524	535	530	537	543	534	557	567	566	555
230	681	695	698	710	734	730	764	774	773	806	765	834	831	882	826	812	884	889	907	900	897	895	920	956	946	1001	983	994	1034	1046	1060	1088	1154	1128	1101	1158	1119	1125	1149	1137	1145	1120	1131	1072	1140	1121	1046	901	745
231	858	882	903	916	857	861	860	907	900	977	970	969	963	969	1017	989	999	975	1020	1006	1034	1074	1032	1058	1054	1173	1049	1114	1057	1136	1120	1096	1134	1149	1162	1176	1174	1130	1188	1174	1169	1204	1152	1157	1127	1185	1164	1090	1085
232	377	384	396	379	381	391	380	412	417	445	452	445	454	475	486	497	489	508	478	501	507	524	519	515	515	529	581	557	562	540	580	613	585	554	573	565	577	578	584	581	570	572	566	590	584	584	583	594	575
233	351	391	342	379	378	375	392	383	407	438	466	515	511	524	503	525	530	542	577	576	604	598	608	615	662	663	667	707	656	656	684	700	683	679	679	670	674	707	723	710	747	747	730	763	757	813	803	766	786
234	976	966	960	988	962	966	979	971	996	1031	1018	1042	1029	1048	1028	1061	1097	1070	1095	1109	1110	1122	1137	1157	1155	1185	1198	1224	1214	1236	1201	1232	1243	1251	1264	1246	1141	976	829	722	640	544	478	460	472	439	419	418	421
235	587	593	608	631	642	650	661	667	684	693	691	737	752	771	785	800	815	823	828	842	846	843	851	830	844	863	867	858	867	856	885	885	901	931	935	920	943	935	916	876	774	736	733	705	705	692	695	673	662
236	868	897	927	947	947	963	958	987	967	981	1016	1024	988	1020	1015	1029	1040	1053	1065	1052	1067	1079	1058	1092	1098	1121	1140	1158	1161	1150	1145	1162	1168	1154	1157	1188	1195	1219	1285	1299	1303	1310	1309	1331	1442	1404	1415	1422	1420
237	805	804	830	840	863	835	809	873	851	931	935	919	934	934	959	993	937	978	963	990	937	956	985	1007	1006	1024	982	964	957	1009	938	938	940	759	594	382	351	323	323	326	322	311	307	288	291	308	292	286	319
0	722	713	740	722	743	740	755	772	794	778	778	772	792	774	768	792	797	782	791	804	808	811	821	861	840	812	816	830	828	877	846	888	877	846	856	861	864	872	878	889	877	917	931	901	904	927	918	970	947
238	328	345	368	378	385	384	394	415	389	474	435	463	454	451	450	463	473	468	493	505	488	457	473	521	485	519	497	492	536	496	546	522	520	538	538	540	534	530	564	551	540	552	542	541	530	536	538	554	509
0	821	831	798	820	822	809	825	823	819	822	832	865	864	832	828	835	848	851	882	841	824	849	846	862	851	835	849	860	853	848	871	856	872	855	892	870	908	893	882	926	938	944	916	917	940	907	927	931	938
239	440	436	456	452	444	436	437	455	459	466	477	494	506	509	498	521	529	501	523	509	539	514	510	515	523	549	520	524	536	509	490	201	184	173	171	174	160	164	174	178	168	182	176	175	174	174	171	179	162
240	312	325	317	305	309	329	327	278	269	315	332	324	320	329	316	330	323	339	344	349	341	342	351	371	400	382	389	407	419	424	422	425	429	400	216	150	144	152	166	161	160	157	161	162	166	161	161	154	157
241	154	363	127	393	386	431	163	144	147	205	184	197	201	224	232	279	286	279	283	297	338	310	322	333	350	369	385	371	387	347	339	325	332	372	367	359	369	355	361	374	394	393	409	406	422	408	440	410	401
0	264	236	244	223	237	296	331	188	196	257	355	406	318	366	352	419	320	384	439	485	502	445	469	405	445	479	507	488	503	495	544	448	516	533	462	551	479	470	545	575	574	553	590	573	563	569	686	495	568
0	107	42	43	37	11	48	NaN	NaN	NaN	NaN	NaN	NaN	NaN	NaN	NaN	NaN	NaN	NaN	NaN	NaN	NaN	NaN	NaN	NaN	NaN	NaN	NaN	NaN	NaN	NaN	NaN	NaN	NaN	NaN	NaN	NaN	NaN	NaN	NaN	NaN	NaN	NaN	NaN	NaN	NaN	NaN	NaN	NaN	NaN
0	NaN	NaN	NaN	NaN	NaN	NaN	NaN	NaN	NaN	NaN	NaN	NaN	NaN	NaN	NaN	NaN	NaN	NaN	NaN	NaN	NaN	NaN	NaN	NaN	NaN	NaN	NaN	NaN	NaN	NaN	NaN	NaN	NaN	NaN	NaN	NaN	NaN	NaN	NaN	NaN	NaN	NaN	NaN	NaN	NaN	NaN	NaN	NaN	NaN
242	248	348	584	278	520	302	221	341	127	440	454	404	333	403	464	398	368	322	296	301	290	320	312	392	449	342	255	198	250	188	182	291	232	240	246	340	290	226	188	102	156	123	108	104	148	177	69	89	59
0	51	147	112	65	70	147	100	71	2	126	113	57	42	45	106	71	74	63	50	36	60	97	93	216	167	70	17	44	4	10	2	31	62	88	116	193	193	112	147	76	156	147	133	104	193	457	292	325	303
243	523	534	990	560	804	525	604	768	539	853	811	805	752	793	768	758	714	705	793	783	790	803	828	824	792	815	805	677	730	688	700	693	717	772	739	785	752	838	809	819	796	868	800	858	862	855	858	859	819
0	527	551	677	565	598	606	632	607	567	639	621	635	655	692	691	689	696	714	738	711	730	705	712	754	790	760	734	708	724	697	711	783	773	759	744	799	761	719	754	818	876	867	862	858	858	864	858	913	916
0	2	4	NaN	NaN	NaN	NaN	NaN	NaN	NaN	NaN	NaN	NaN	NaN	NaN	NaN	NaN	NaN	NaN	NaN	NaN	NaN	NaN	NaN	NaN	NaN	NaN	NaN	NaN	NaN	NaN	NaN	NaN	NaN	NaN	NaN	NaN	NaN	NaN	NaN	NaN	NaN	NaN	NaN	NaN	NaN	NaN	NaN	NaN	NaN
244	652	690	1075	700	1065	746	747	1047	752	1080	986	1047	974	1054	1012	995	1002	1017	1045	1022	1087	1068	1041	1091	1020	1088	1077	875	1062	884	886	879	889	932	905	1009	897	1042	994	1004	899	954	885	886	840	861	924	948	930
245	910	1018	949	885	914	977	960	1011	996	1054	975	1012	1037	1057	1132	1083	1121	1142	1119	1136	1132	1237	1173	1626	1193	1230	1319	1725	1362	1396	1390	1419	1669	1778	1713	1690	1722	1658	349	269	271	270	269	270	253	277	293	300	303
246	360	367	335	365	335	350	404	439	358	453	449	409	411	417	423	469	459	456	485	496	526	559	515	520	528	541	537	543	553	531	562	527	546	559	540	567	536	565	565	551	527	540	566	541	547	545	541	543	536
0	741	751	970	778	810	847	858	817	856	853	870	883	865	888	874	896	895	897	941	891	903	906	872	908	990	926	978	951	987	981	975	1019	1008	962	959	989	1001	1015	700	397	394	371	387	180	181	183	262	359	402
247	519	509	637	513	656	573	584	751	543	733	685	689	669	668	677	649	644	577	671	674	688	670	647	643	641	699	691	637	678	626	607	619	583	617	629	672	652	682	716	700	723	588	212	207	218	205	223	219	182
248	360	330	360	348	349	321	356	320	340	404	379	386	401	404	409	405	362	351	358	353	357	399	386	405	409	441	489	447	198	184	190	168	160	174	169	172	180	173	152	166	166	163	167	179	181	174	173	168	166
249	359	375	378	394	385	402	400	425	450	488	496	515	522	529	553	575	572	590	611	623	639	658	649	702	649	633	640	694	283	257	248	262	272	289	253	288	269	316	280	273	271	251	252	252	250	262	276	273	223
250	810	850	1122	950	1210	1058	1074	1283	1115	1328	1365	1354	1376	1413	1423	1439	1395	1412	1425	1422	1414	1459	1445	1393	1260	1147	855	385	371	302	323	314	336	357	340	394	367	387	366	373	366	370	359	357	338	335	345	334	308
251	387	417	445	508	515	533	530	531	550	574	502	522	540	575	590	626	652	720	715	732	732	730	726	809	729	734	752	367	330	291	292	271	317	343	332	363	367	323	285	313	294	273	269	268	288	288	279	271	258
0	797	765	873	756	824	757	716	789	701	762	759	792	784	792	839	820	818	805	836	871	918	867	675	433	404	394	380	330	369	312	208	194	196	249	261	281	291	306	311	308	338	332	322	338	402	426	449	451	438
252	936	959	1129	1007	1094	1092	1172	1143	1090	1137	1089	1113	1162	1202	1229	1185	1284	1266	1443	341	261	242	219	236	264	236	240	260	264	239	235	235	247	257	260	256	257	261	260	264	258	245	251	254	256	255	268	268	269
253	1117	1115	1254	1142	1269	1158	1225	1335	1235	1335	1352	1344	1334	1315	1298	1277	1287	1266	1262	1273	1247	1214	1090	662	394	405	413	383	416	360	347	341	314	331	316	324	327	355	335	359	353	354	335	342	345	345	364	328	317
254	1038	996	1141	1039	1130	1078	1101	1167	1051	1184	1173	1198	1177	1248	1216	1243	1259	1225	1265	1243	1250	1267	1251	1286	1148	1220	1204	1148	1131	1022	974	820	617	487	424	319	297	299	296	300	341	316	319	304	327	314	327	287	288
255	540	504	551	600	583	651	658	648	636	675	675	729	754	756	717	756	735	778	758	769	754	752	754	818	754	782	772	732	752	696	725	674	768	835	785	857	894	883	855	905	916	899	930	925	947	943	929	933	948
256	849	833	874	852	888	885	918	959	943	969	1032	987	1027	1059	1040	1042	281	275	263	260	267	251	248	240	256	242	270	264	266	260	260	247	254	268	257	252	273	276	295	294	292	267	275	283	272	277	304	293	290
0	761	787	826	777	812	769	807	817	743	787	832	816	835	844	357	892	879	876	918	922	938	934	941	1009	1018	1034	1073	1030	1056	1038	1022	1007	1012	1005	1003	1027	1021	1023	1021	1049	1054	1053	1021	1008	1012	1004	1042	1041	991
257	288	318	386	343	387	305	310	359	317	405	407	392	409	438	434	456	460	460	485	466	456	459	450	502	518	496	494	479	500	493	489	501	488	484	491	527	496	531	536	545	522	515	491	509	524	531	538	545	545
258	963	936	1026	948	1016	958	931	1020	1002	1084	1043	1079	1084	1072	1042	1058	1072	1080	1081	1077	1074	1120	1120	1126	1151	1169	1188	1191	1215	1181	1222	1208	1264	1280	1240	1272	1266	1302	1329	1328	1349	1332	1349	1378	1386	1384	1385	1412	1397
0	125	51	59	13	28	27	6	NaN	NaN	NaN	NaN	NaN	NaN	NaN	NaN	NaN	NaN	NaN	NaN	NaN	NaN	NaN	NaN	NaN	NaN	NaN	NaN	NaN	NaN	NaN	NaN	NaN	NaN	NaN	NaN	NaN	NaN	NaN	NaN	NaN	NaN	NaN	NaN	NaN	NaN	NaN	NaN	NaN	NaN
259	782	787	854	792	794	815	785	808	829	868	861	831	839	906	848	875	930	867	247	271	248	250	226	227	232	224	225	216	230	217	244	254	246	254	239	239	251	245	228	266	263	268	273	302	294	290	288	287	287
260	92	88	92	93	104	108	115	135	114	114	102	80	118	96	108	115	100	99	106	112	107	121	138	150	164	163	170	175	188	174	171	159	164	167	152	157	152	164	174	176	167	172	169	187	190	178	179	187	182
261	332	328	345	369	388	390	418	412	395	390	390	420	394	415	419	417	416	400	399	396	405	402	407	410	411	420	428	422	421	410	416	416	416	426	439	441	457	456	448	443	446	444	452	459	462	454	477	466	455
0	728	744	747	755	784	788	799	758	818	793	774	797	813	829	797	850	835	871	878	899	929	871	936	897	904	953	932	871	1000	916	920	880	920	999	957	952	999	972	1061	1005	1003	1014	1032	1030	1033	1078	1067	1119	1131
0	563	615	648	616	654	647	677	666	725	727	753	802	744	766	797	840	832	845	833	782	772	796	827	812	815	843	835	817	862	876	892	938	968	1005	984	1031	1055	1087	1100	1131	1157	1158	1157	1216	1152	1171	1256	1195	1230
262	757	821	861	909	893	836	966	859	917	921	975	959	991	979	992	945	1035	1076	1101	1097	1062	293	247	247	242	244	262	278	294	274	291	267	262	287	279	267	265	274	256	274	290	277	267	291	265	281	312	284	280
263	388	383	461	486	513	511	539	520	542	537	560	585	430	444	443	431	366	372	367	368	383	380	378	384	406	411	425	430	424	421	445	442	454	478	478	473	490	492	503	525	536	549	567	582	555	560	571	552	556
264	29	125	98	196	168	156	245	243	279	228	227	282	297	306	279	287	282	316	327	314	327	314	319	277	307	304	381	376	405	369	394	335	345	348	355	321	349	359	325	303	303	331	320	362	276	313	291	285	316
265	166	168	188	209	194	202	207	213	221	224	226	243	256	276	270	278	288	293	307	302	281	324	317	319	338	332	348	360	359	372	356	378	392	363	364	377	357	375	389	377	369	379	373	376	394	354	143	144	133
0	1860	1856	1851	1920	1936	1956	2000	1995	2052	1969	1946	1958	1997	2051	1958	2007	2031	2043	2002	2056	2066	2046	2079	2069	2157	2174	2245	2171	2221	2183	2249	2256	2233	2310	2303	2371	2326	2420	2340	2434	2403	2481	2474	2425	2521	2510	2466	2598	2481
266	137	131	146	171	179	188	171	169	168	172	182	208	209	218	237	233	251	250	252	264	262	262	257	278	289	302	334	348	355	350	345	364	346	368	375	355	358	359	343	375	396	404	403	403	389	401	401	390	394
0	572	594	620	599	628	629	640	626	651	658	686	659	678	691	707	733	745	742	780	745	757	761	771	771	811	787	770	745	794	745	773	748	765	788	811	814	824	758	764	733	694	729	752	771	761	771	785	760	800
0	219	238	228	235	244	236	235	211	215	223	222	218	225	238	269	263	262	274	264	255	267	251	250	255	254	267	273	283	295	286	305	309	312	313	308	314	325	321	332	338	343	329	333	318	323	332	339	337	349
0	500	493	490	490	507	506	507	507	531	527	539	534	508	544	569	610	599	606	588	625	650	679	687	691	723	715	737	728	713	730	768	757	755	764	768	818	816	826	821	847	867	850	840	824	867	873	833	823	829
0	568	566	571	615	596	589	610	620	648	662	661	688	699	715	699	697	720	691	694	692	715	746	729	754	753	716	746	767	770	753	785	797	790	774	763	777	781	761	762	776	762	784	786	792	795	786	810	818	805
0	564	536	393	243	251	248	246	239	255	277	112	114	118	89	98	110	109	154	181	201	200	225	243	214	194	194	217	164	148	133	140	147	163	162	181	161	166	177	183	186	186	172	184	192	191	177	193	180	190
0	1361	1443	1435	1514	1519	1431	1472	1494	1480	1432	1478	1547	1578	1579	1585	1583	1620	1672	1636	1668	1686	1725	1678	1734	1720	1744	1744	1743	1788	1807	1851	1805	1837	1857	1896	1874	1849	1799	1846	1868	1928	1944	1892	1939	1952	1934	2040	2063	2099
267	335	399	396	443	407	382	419	371	385	349	377	403	451	490	466	478	520	529	519	490	498	495	518	485	499	496	544	565	551	530	554	465	490	494	408	333	274	318	257	195	175	176	199	213	147	186	158	152	189
268	605	591	599	604	609	655	623	651	664	677	688	665	674	696	692	697	727	740	755	756	775	777	762	771	791	754	767	779	805	814	801	819	814	816	807	835	840	867	876	889	891	907	917	943	926	903	922	916	905
0	783	767	798	806	843	893	876	933	880	892	921	922	894	920	941	941	987	937	958	953	916	970	955	945	992	973	1002	951	1020	1041	1003	978	949	1001	1015	1094	1070	1022	1067	1026	1071	1134	1169	1124	1132	1139	1168	1176	1191
0	595	624	600	584	600	645	669	668	718	714	702	742	752	764	754	736	713	746	741	782	763	746	782	762	758	776	807	800	834	839	817	800	809	846	807	823	812	812	860	840	823	849	854	817	818	828	839	855	849
269	173	193	203	212	211	223	232	235	261	284	305	321	329	328	324	323	359	364	359	338	350	366	349	378	396	379	411	404	401	407	392	399	116	109	119	116	121	114	103	103	114	100	87	108	118	122	116	102	118
270	171	180	204	211	205	215	237	244	249	245	240	269	261	230	211	226	239	252	281	281	274	290	273	290	322	299	333	346	280	300	302	293	256	256	288	300	305	287	248	295	322	360	331	359	368	391	374	380	348
271	883	876	904	911	883	884	933	881	889	898	911	910	889	910	912	897	886	885	900	865	856	847	825	644	323	281	268	298	279	263	291	280	301	281	303	289	285	283	304	299	305	306	292	297	313	284	330	310	287
0	563	557	555	584	606	584	594	606	637	635	623	622	635	664	654	658	632	690	679	688	676	710	674	700	693	708	722	736	751	741	718	748	742	741	738	716	764	756	754	766	756	755	752	726	728	750	744	712	730
272	297	297	318	318	333	324	355	340	340	339	373	380	367	355	384	395	401	402	414	429	422	437	434	434	418	401	136	140	153	154	161	207	NaN	NaN	NaN	NaN	NaN	NaN	NaN	NaN	NaN	NaN	NaN	NaN	NaN	NaN	NaN	NaN	NaN
0	866	905	899	856	866	904	937	893	908	911	914	890	907	949	917	903	1000	1004	1012	959	1016	1064	1026	1043	1058	1080	1045	1086	1088	1101	1083	1051	1087	1110	1114	1119	1158	1175	1199	1195	1224	1236	1231	1252	1253	1241	1282	1224	1266
273	188	213	220	213	211	205	206	217	236	243	263	275	282	281	291	298	328	359	364	363	375	385	405	413	414	400	450	423	426	412	404	433	438	431	441	450	455	466	475	495	473	501	508	518	545	520	533	535	534
274	189	179	181	205	208	219	242	241	248	271	270	264	269	292	286	306	300	296	306	286	298	304	304	316	315	297	316	291	288	234	222	161	177	498	480	478	494	416	252	53	NaN	NaN	NaN	NaN	NaN	NaN	NaN	NaN	NaN
0	757	816	828	807	818	817	861	804	788	823	845	801	815	839	827	849	788	336	322	319	314	322	303	384	183	181	219	229	232	217	237	231	235	272	264	275	285	259	232	233	212	128	172	207	251	253	259	271	268
275	866	858	886	872	888	865	877	896	884	891	919	925	919	905	908	899	864	921	910	878	877	828	299	266	261	263	266	277	278	266	266	251	260	283	252	249	256	275	270	272	256	255	280	260	291	266	282	261	268
276	297	289	300	301	318	338	354	334	343	360	369	363	397	423	404	435	458	449	469	487	472	482	462	457	454	453	491	494	504	532	557	540	515	520	564	556	554	528	472	134	140	126	123	119	132	132	133	120	122
277	680	682	703	755	784	755	834	841	842	854	891	887	831	907	910	911	944	967	954	942	961	936	923	1059	1047	1089	1059	1090	1103	1075	1098	1088	1093	1072	1141	1108	1149	509	272	271	269	247	259	244	258	255	274	258	249
278	304	310	303	327	334	325	323	326	336	346	347	371	360	364	344	352	348	347	368	371	371	379	388	380	398	397	406	420	444	457	445	444	227	209	198	213	214	209	206	212	217	215	216	236	255	259	267	231	229
279	473	498	501	507	511	489	503	500	515	533	538	517	528	536	535	523	538	529	540	553	542	542	525	529	539	531	537	553	568	543	567	561	591	562	577	570	566	561	542	535	544	545	574	551	548	489	449	529	538
280	1260	1261	1328	1317	1326	1345	1293	1274	1237	1039	404	389	392	398	402	407	411	419	216	218	209	221	193	269	315	388	472	515	549	544	607	620	686	752	789	752	781	834	863	839	882	850	858	849	855	906	905	937	889
0	1157	1200	1283	1329	1384	1335	1306	1289	1326	1295	1385	1376	1422	1414	1437	1436	1450	1425	1440	1514	1504	1460	1409	1442	1411	1311	570	465	442	428	441	429	436	455	443	452	453	466	440	473	165	170	199	180	243	321	421	457	503
281	675	294	266	269	279	288	283	117	137	148	175	182	168	175	192	224	241	280	278	311	330	313	324	336	358	357	340	369	385	360	360	389	383	352	154	137	141	160	137	141	150	140	145	125	134	128	136	136	132
0	658	651	705	731	733	745	784	772	786	800	799	829	782	801	784	807	819	826	812	836	835	837	866	891	896	883	882	923	1037	1032	1007	1033	964	1031	1021	1047	1070	1074	1121	1074	1081	1094	1130	1109	1101	1093	1076	1112	1163
0	196	216	241	241	231	214	179	171	183	182	167	156	150	158	169	183	185	190	200	200	215	249	247	265	245	256	298	300	291	313	328	300	328	316	329	328	306	280	283	280	265	279	261	266	236	276	306	267	259
0	361	376	386	362	392	382	396	371	384	381	386	405	398	423	404	439	442	433	416	433	433	432	428	434	428	437	422	412	442	419	411	449	454	440	478	466	464	449	468	441	444	440	442	450	432	411	381	375	384
0	722	742	788	792	773	780	743	799	773	796	812	831	827	791	858	854	840	862	792	815	806	840	800	859	955	790	808	800	873	857	829	838	841	805	855	907	943	992	1038	1020	985	1005	968	1004	999	963	956	947	968
282	472	466	471	477	448	474	459	470	466	487	480	477	489	486	503	501	497	502	493	509	505	493	484	491	492	494	508	497	508	520	514	516	498	490	519	522	496	517	511	519	529	507	499	498	501	493	516	530	524
0	618	620	610	622	593	608	655	641	636	652	655	641	667	670	652	633	646	653	637	678	677	680	661	683	663	675	688	680	679	677	665	678	688	694	696	688	689	703	720	701	694	705	721	723	727	701	732	709	705
283	772	770	794	796	774	803	796	804	805	843	843	843	861	885	867	860	837	854	890	821	870	893	896	935	925	951	902	878	271	230	261	237	238	229	235	201	211	209	192	197	202	216	197	195	210	198	84	81	79
284	269	303	335	293	278	263	234	210	223	224	215	211	223	233	267	261	266	286	282	272	275	249	269	273	306	325	304	329	339	346	346	353	329	368	344	328	335	336	328	348	339	309	278	282	253	242	305	281	241
285	516	517	533	502	512	510	509	513	486	494	513	522	531	555	543	528	521	546	531	536	527	545	533	544	530	535	526	522	546	542	544	530	548	540	543	518	431	194	202	196	204	169	179	187	206	181	194	188	186
286	440	451	446	469	475	484	509	511	526	572	532	559	551	558	548	598	590	598	591	593	588	621	625	620	615	536	418	195	138	157	164	177	161	174	186	177	171	171	166	162	179	169	169	166	175	172	182	176	182
287	271	261	265	272	286	299	325	314	322	326	342	342	357	345	379	387	406	407	413	420	414	429	419	443	390	163	192	187	179	191	196	192	193	181	183	178	201	183	196	NaN	NaN	NaN	NaN	NaN	NaN	NaN	NaN	NaN	NaN
288	544	511	480	485	444	438	427	440	483	483	481	489	482	504	506	517	493	520	506	521	518	511	520	524	517	515	500	432	245	234	238	244	252	226	255	226	213	224	190	193	201	175	183	202	178	191	195	185	173
0	352	376	365	360	365	386	373	391	402	405	422	427	429	438	434	442	422	407	425	402	419	425	446	445	458	458	469	466	467	483	487	449	390	432	419	384	338	400	328	335	745	728	337	228	340	389	374	329	NaN
289	496	498	477	456	474	478	506	530	497	534	518	512	546	537	628	580	605	603	589	596	591	656	636	655	655	646	608	628	660	642	644	587	624	660	604	622	590	557	600	568	592	581	584	574	594	614	606	620	644
0	872	892	883	858	889	888	866	833	761	766	734	725	563	423	408	393	441	424	166	179	177	197	219	238	254	295	321	351	363	351	317	225	186	184	175	186	168	179	183	175	172	173	169	163	170	178	185	181	183
290	750	754	731	736	738	748	743	756	733	755	780	735	738	742	710	731	730	729	755	781	773	781	782	767	750	767	746	771	757	747	763	748	778	781	763	806	808	808	801	804	817	806	834	834	843	825	839	822	827
291	315	332	346	330	323	333	334	330	360	350	352	301	335	317	268	280	237	260	295	307	263	319	364	392	411	409	418	466	508	512	518	515	486	485	486	482	471	436	420	406	288	191	194	188	205	174	180	184	171
292	479	480	483	465	510	475	478	471	501	509	498	488	500	500	493	444	457	423	270	157	160	152	126	126	125	117	121	129	129	117	122	142	127	128	140	145	133	134	138	137	136	129	134	137	144	139	147	116	138
293	211	234	265	285	264	283	295	306	337	344	358	361	378	391	378	390	431	429	448	463	469	467	480	487	484	500	511	511	513	500	518	509	539	515	540	539	541	547	524	520	528	525	522	520	502	513	515	516	507
294	529	504	550	465	492	465	530	511	538	543	497	500	510	532	490	147	149	137	147	164	149	136	113	103	122	108	118	116	108	114	112	115	106	121	125	107	112	112	112	120	119	103	118	104	130	121	119	113	119
0	724	789	766	793	747	820	788	805	823	841	823	850	876	887	922	895	959	924	897	903	947	950	962	957	963	938	964	967	948	955	971	986	965	996	1025	1023	1013	1041	1010	1010	1036	1029	422	1038	1028	985	839	439	318
0	760	804	792	819	818	821	816	802	833	864	845	884	914	872	914	891	892	884	904	844	911	939	954	952	993	964	966	1002	998	951	1028	999	1019	1035	1027	1016	1014	1025	997	1015	1033	1016	1057	1059	1085	1089	1094	1124	1174
295	1022	940	856	897	832	899	864	890	851	843	907	890	932	920	938	927	981	911	949	975	952	959	979	982	985	965	974	967	967	915	941	988	955	977	976	954	1020	1028	1038	1082	1058	1027	1046	1021	983	1083	1070	1103	1111
0	54	91	NaN	NaN	NaN	NaN	NaN	NaN	NaN	NaN	NaN	NaN	NaN	NaN	NaN	NaN	NaN	NaN	NaN	NaN	NaN	NaN	NaN	NaN	NaN	NaN	NaN	NaN	NaN	NaN	NaN	NaN	NaN	NaN	NaN	NaN	NaN	NaN	NaN	NaN	NaN	NaN	NaN	NaN	NaN	NaN	NaN	NaN	NaN
296	666	684	701	643	654	637	646	611	640	645	635	642	645	646	657	649	651	647	667	681	709	715	719	740	762	731	755	754	750	767	785	760	777	780	799	815	799	817	814	800	823	787	807	779	804	803	805	826	825
0	1019	1046	999	959	986	913	931	894	950	962	941	962	976	982	966	944	1051	982	1017	1009	1067	1032	1016	1013	1007	1084	1032	1016	1032	1036	1113	1064	1105	1101	1109	1072	1095	1049	1003	1034	996	1060	1004	1027	1029	1018	1027	1047	973
0	57	143	11	170	164	114	141	160	162	201	228	271	200	250	NaN	NaN	NaN	NaN	NaN	NaN	NaN	NaN	NaN	NaN	NaN	NaN	NaN	NaN	NaN	NaN	NaN	NaN	NaN	NaN	NaN	NaN	NaN	NaN	NaN	NaN	NaN	NaN	NaN	NaN	NaN	NaN	NaN	NaN	NaN
0	1250	1285	1257	1269	1257	1207	1205	1281	1298	1243	1279	1233	1185	1276	1220	1224	1300	1243	1468	1474	1503	1447	1498	1581	1614	1508	1621	1628	1533	1697	1624	1717	1730	1709	1796	1722	1830	1836	1782	1753	1841	1824	1915	1790	1997	1856	2001	1767	1964
0	949	977	1009	954	964	944	984	949	1018	1013	1040	1043	1073	1093	1079	1086	1105	1100	1126	1138	1143	1108	1122	1123	1141	1130	1100	1139	1141	1156	1174	1151	1127	1146	1151	1118	1155	1174	1203	1169	1201	1190	1205	1166	1178	1183	1205	1193	1205
297	1256	1247	1309	1334	1264	1263	1204	1278	1304	1299	1272	1336	1355	1352	1330	1304	1339	1329	1323	1352	1388	1342	1374	1331	1322	1397	1383	1347	1380	1375	1390	1430	1426	1412	1405	1390	1396	1365	1355	1325	1337	1379	1367	1368	1390	1394	1387	1412	1415
298	695	799	845	910	906	855	969	935	993	946	995	1024	1015	1038	959	948	973	976	1011	993	945	968	956	948	948	936	1015	996	986	1013	1028	1010	985	1019	1019	953	983	1034	995	1009	967	985	997	1041	978	933	998	971	1032
0	NaN	NaN	NaN	NaN	NaN	NaN	NaN	NaN	NaN	NaN	NaN	NaN	NaN	NaN	NaN	NaN	NaN	NaN	NaN	NaN	NaN	NaN	NaN	NaN	NaN	NaN	NaN	NaN	NaN	NaN	NaN	NaN	NaN	NaN	NaN	NaN	NaN	NaN	NaN	NaN	NaN	NaN	NaN	NaN	NaN	NaN	NaN	NaN	NaN
0	171	156	183	216	211	251	270	250	292	315	336	302	332	354	341	362	377	347	386	369	352	367	391	362	377	377	386	394	415	420	446	469	435	440	458	440	399	439	426	405	399	410	408	423	429	440	440	438	447
299	544	523	489	499	506	483	519	514	557	547	556	563	541	569	536	534	522	517	509	499	517	527	538	534	525	532	544	542	541	535	541	545	562	585	576	582	601	589	618	626	639	642	654	644	644	655	665	662	656
300	760	784	772	699	766	738	732	711	710	705	757	734	763	758	743	694	732	746	739	768	768	801	796	844	827	845	816	631	276	240	256	254	247	269	281	248	289	296	304	274	304	382	274	258	279	265	307	277	286
301	314	335	336	364	339	362	361	378	407	419	442	453	508	511	549	577	626	592	650	643	642	694	705	707	737	694	694	718	702	688	333	162	146	162	158	151	148	159	141	131	148	147	157	152	161	163	171	157	148
0	730	748	711	715	681	697	713	726	712	738	736	768	785	752	778	771	808	803	814	794	815	771	775	807	811	791	833	828	773	820	756	735	706	724	717	701	706	652	662	652	658	586	704	700	689	715	699	716	710
302	1072	1040	1037	1033	1042	1015	1073	1075	1063	1068	1070	1089	1119	1113	1123	1108	1122	1133	1100	1149	1139	1197	1180	1195	1235	1252	1221	1215	1166	1174	1209	1218	1255	1259	1309	1274	1258	1251	1237	1234	1247	1260	1246	1233	1242	1247	1255	1281	1233
303	645	633	619	632	647	652	635	659	613	670	691	672	692	676	696	695	708	709	720	731	753	760	764	766	752	764	772	764	773	758	774	779	764	800	798	815	807	840	886	913	944	948	987	963	981	981	969	977	959
304	512	501	524	504	480	475	462	471	450	467	456	458	507	545	586	571	593	596	602	628	596	602	615	608	601	609	598	601	609	648	632	639	670	669	675	671	689	696	704	682	692	714	714	707	731	713	734	762	748
0	100	271	251	323	308	323	344	345	340	315	370	379	388	389	477	407	410	378	420	386	401	393	420	426	410	369	381	410	426	442	448	430	402	444	425	453	458	445	470	460	463	468	477	436	454	460	475	455	482
0	NaN	NaN	NaN	NaN	NaN	NaN	NaN	NaN	NaN	NaN	NaN	NaN	NaN	NaN	NaN	NaN	NaN	NaN	NaN	NaN	NaN	NaN	NaN	NaN	NaN	NaN	NaN	NaN	NaN	NaN	NaN	NaN	NaN	NaN	NaN	NaN	NaN	NaN	NaN	NaN	NaN	NaN	NaN	NaN	NaN	NaN	NaN	NaN	NaN
0	NaN	NaN	NaN	NaN	NaN	NaN	NaN	NaN	NaN	NaN	NaN	NaN	NaN	NaN	NaN	NaN	NaN	NaN	NaN	NaN	NaN	NaN	NaN	NaN	NaN	NaN	NaN	NaN	NaN	NaN	NaN	NaN	NaN	NaN	NaN	NaN	NaN	NaN	NaN	NaN	NaN	NaN	NaN	NaN	NaN	NaN	NaN	NaN	NaN
0	NaN	NaN	NaN	NaN	NaN	NaN	NaN	NaN	NaN	NaN	NaN	NaN	NaN	NaN	NaN	NaN	NaN	NaN	NaN	NaN	NaN	NaN	NaN	NaN	NaN	NaN	NaN	NaN	NaN	NaN	NaN	NaN	NaN	NaN	NaN	NaN	NaN	NaN	NaN	NaN	NaN	NaN	NaN	NaN	NaN	NaN	NaN	NaN	NaN
305	1483	1453	1445	1518	1529	1571	1531	1531	1541	1606	1681	1687	1668	1609	1689	1684	1803	1726	1797	1733	1780	1880	1923	1975	1915	1978	1995	1988	1956	1924	1954	2007	1993	1979	1435	407	436	395	357	348	318	331	299	298	300	295	306	310	300
0	803	779	790	801	783	798	769	810	825	824	847	844	830	846	880	869	904	918	915	917	920	951	948	953	995	1001	1027	1014	1074	1033	1042	1036	1022	1050	1067	1065	1089	1111	1123	1142	1119	1124	1103	1107	1110	1110	1124	1105	1100
306	318	321	331	334	339	332	347	312	352	365	361	362	398	414	437	465	452	458	439	424	470	502	554	607	621	616	585	599	587	571	578	585	570	610	594	600	611	634	667	568	583	562	192	197	221	187	213	211	250
0	31	121	154	199	186	256	256	278	272	274	297	307	306	335	314	323	379	160	395	132	378	394	375	378	400	388	375	426	441	423	443	186	463	492	505	185	472	547	516	540	520	530	554	573	510	224	560	545	572
0	58	184	176	251	230	237	306	261	315	243	261	290	323	332	279	287	315	323	320	317	313	320	342	317	315	294	362	381	353	384	357	333	355	399	396	324	354	412	361	353	316	348	330	413	298	285	307	278	355
0	191	165	218	255	256	259	274	317	311	360	318	336	330	330	328	345	367	346	348	373	370	411	404	399	419	384	407	400	393	415	441	422	447	416	407	406	411	405	387	397	380	374	336	417	395	429	355	373	129
307	1337	1334	1335	1396	1399	1409	1492	1480	1503	1524	1539	1517	1507	1480	1533	1580	1634	1613	1749	1657	1668	1693	1677	1629	1609	1576	1600	1584	1615	1749	1735	1734	1844	1811	1936	1928	1825	1828	1203	372	324	309	309	307	316	305	329	313	322
308	146	197	133	137	133	192	225	186	219	291	239	269	310	304	288	312	280	292	325	375	325	336	368	297	370	340	378	434	469	395	440	118	430	451	466	335	424	472	461	435	393	475	409	538	519	522	543	496	522
0	234	237	233	253	249	254	239	235	294	105	324	316	323	320	342	314	344	308	337	321	322	314	317	306	329	344	342	374	343	418	392	400	427	425	405	435	424	427	411	400	405	403	454	485	490	481	518	483	493
309	1498	1428	1445	1373	1429	1396	1386	1375	1312	1250	1274	1255	1243	1173	523	399	391	373	387	441	188	219	262	303	383	458	609	686	715	675	716	715	709	755	781	752	793	766	745	771	784	804	768	779	736	784	782	739	740
0	212	230	233	287	238	297	321	356	326	341	385	369	392	382	380	411	430	406	457	421	418	411	409	415	444	384	412	412	401	411	413	410	408	386	439	432	407	445	431	445	422	468	469	498	508	471	493	505	507
310	279	220	280	290	328	337	340	364	339	353	352	343	358	357	365	360	374	353	379	370	99	103	77	81	92	88	100	101	93	89	92	99	102	120	131	123	110	105	115	109	137	124	NaN	NaN	NaN	NaN	NaN	NaN	NaN
311	232	243	245	255	224	277	265	298	285	300	285	282	291	254	298	293	295	289	296	301	266	336	326	339	342	326	369	396	365	361	344	328	352	346	356	344	346	338	329	333	355	354	353	370	398	388	416	371	355
312	115	143	103	172	154	175	179	168	178	223	201	185	175	234	272	235	281	214	273	253	98	251	242	267	297	276	251	296	270	345	267	346	322	340	321	309	301	308	357	317	361	385	364	348	377	350	349	350	335
313	692	707	662	713	749	757	763	793	801	811	857	838	890	860	912	889	945	913	941	906	924	1009	973	965	929	963	961	1001	951	1028	1041	1037	1049	940	773	480	224	228	223	216	222	208	215	231	252	234	259	246	240
314	928	939	946	1039	1074	1102	1121	1118	1138	1130	1201	1191	1258	1209	1192	1217	1210	1217	1246	1256	1261	1271	1259	290	299	280	291	244	230	230	232	222	239	246	251	257	294	292	161	155	110	112	118	124	244	258	286	279	262
315	469	473	458	509	506	487	507	538	557	569	562	562	540	577	572	578	579	596	590	602	585	590	597	626	621	648	650	664	647	638	638	629	638	611	630	609	640	642	623	598	641	653	662	662	708	686	746	718	738
0	750	758	812	803	788	740	792	770	752	756	783	724	639	693	740	753	829	847	795	773	761	739	689	717	731	743	793	801	773	803	828	800	798	809	824	800	810	788	808	811	834	809	864	926	869	853	863	837	855
0	610	600	596	628	613	655	698	699	694	690	699	700	677	697	713	717	687	667	680	690	694	700	685	678	700	714	726	717	680	722	730	727	731	720	714	743	759	790	806	824	844	861	848	843	858	868	870	845	876
316	575	555	631	657	663	763	723	790	749	753	746	755	794	777	833	805	841	858	889	861	871	893	878	841	861	895	896	840	885	909	959	964	961	961	1007	989	985	996	1033	1071	971	948	920	943	879	399	231	207	198
317	84	79	94	104	121	142	171	189	234	265	288	301	334	323	349	334	370	376	371	342	380	326	317	354	315	348	388	445	460	501	473	482	497	493	500	263	170	185	174	204	209	203	204	221	228	167	153	130	132
318	820	545	293	298	305	302	316	313	308	92	112	122	114	131	189	194	239	249	235	235	222	219	224	192	185	202	207	235	275	316	323	364	344	349	346	336	342	346	354	367	376	382	222	156	182	188	194	170	174
319	918	907	917	956	962	1011	1018	1107	1110	1115	1137	1131	1113	1096	1155	1204	1226	1259	1273	1316	1206	1251	1277	1336	1357	1393	1362	584	254	253	243	245	252	255	251	265	272	266	283	271	270	243	247	258	250	229	253	252	243
0	124	127	123	121	138	202	231	324	375	389	379	420	487	493	548	563	572	543	557	570	624	554	618	678	629	689	660	683	674	702	654	659	635	606	653	612	654	662	652	661	665	701	677	648	691	637	672	644	677
320	300	312	301	302	283	313	296	307	304	306	325	299	314	321	307	314	310	329	324	311	321	307	316	310	299	312	350	308	291	283	285	282	288	266	283	310	320	308	318	296	304	296	306	244	184	206	230	222	230
321	373	358	366	348	356	350	362	335	351	350	363	342	344	354	351	362	352	349	360	351	347	339	349	342	368	338	144	153	151	144	143	161	157	149	177	142	156	165	169	156	157	147	157	153	225	224	255	209	215
0	1119	1145	1169	1196	1213	1233	1258	1289	1271	1303	1329	1328	1356	1388	1368	1378	1361	1357	1382	1358	1330	1387	1409	1429	1390	1380	1384	1397	1368	1268	1291	1351	1365	1353	1368	1405	1386	1379	1377	1295	1221	1151	1099	1091	1067	1059	1008	972	933
0	670	588	610	756	749	814	909	750	766	772	845	805	855	871	935	929	899	884	928	886	925	870	886	911	532	431	418	429	428	385	381	171	164	167	177	200	249	285	290	267	195	65	113	122	88	132	137	115	112
0	574	526	540	541	561	542	619	596	584	638	630	628	592	615	631	638	650	641	693	728	720	689	696	707	719	717	703	667	735	717	701	759	702	751	723	733	749	771	762	743	720	639	636	654	642	662	671	666	811
322	266	297	290	309	321	279	298	284	289	300	296	281	284	281	278	291	283	291	287	293	293	319	298	302	263	234	250	176	173	178	169	192	335	346	324	141	153	146	123	335	156	158	307	322	169	337	358	NaN	NaN
323	379	397	392	420	421	416	406	160	167	170	181	193	183	218	261	297	319	383	440	492	555	590	619	669	709	724	745	740	718	485	377	234	210	203	199	202	196	210	174	185	189	201	195	199	207	193	223	194	187
0	66	73	40	12	64	124	99	4	120	26	46	90	172	NaN	NaN	NaN	NaN	NaN	NaN	NaN	NaN	NaN	NaN	NaN	NaN	NaN	NaN	NaN	NaN	NaN	NaN	NaN	NaN	NaN	NaN	NaN	NaN	NaN	NaN	NaN	NaN	NaN	NaN	NaN	NaN	NaN	NaN	NaN	NaN
324	529	542	522	519	507	499	510	474	504	501	514	513	524	534	522	528	533	519	534	521	529	533	535	552	536	541	531	515	531	532	536	552	554	533	580	577	569	571	590	562	563	561	576	563	591	601	601	619	609
0	384	399	389	396	397	399	391	417	424	428	425	436	439	421	459	446	446	453	454	456	452	458	475	471	476	422	424	414	405	342	314	NaN	NaN	NaN	NaN	NaN	NaN	NaN	NaN	NaN	NaN	NaN	NaN	NaN	NaN	NaN	NaN	NaN	NaN
325	598	577	596	574	579	588	570	594	575	594	594	581	584	566	573	577	573	557	561	569	553	566	582	573	564	568	586	569	582	566	590	578	346	196	187	192	193	199	174	189	166	157	163	159	179	159	180	161	164
326	490	492	493	520	530	503	508	497	499	534	532	527	537	537	521	515	520	528	524	517	529	530	528	517	518	520	551	552	536	539	569	563	548	559	575	554	582	569	571	578	543	371	159	179	158	167	158	158	158
327	383	373	387	375	383	388	380	391	382	383	415	388	415	415	435	424	439	444	419	155	136	140	139	127	123	119	123	132	129	119	121	120	115	128	124	118	122	128	133	149	141	129	126	132	143	135	138	117	115
328	656	631	623	635	632	607	606	589	572	577	585	560	565	577	574	617	602	567	617	612	488	469	445	457	477	459	453	472	470	206	448	486	144	201	226	236	236	201	236	225	207	229	535	520	541	531	571	561	568
329	1073	1163	1077	1140	1040	1088	1104	1146	1125	1172	1133	1176	1135	1098	1200	1147	1148	1146	1236	1152	1118	1213	1105	1141	1178	1145	1222	1129	1199	1246	1264	756	366	335	337	326	325	337	307	311	307	279	298	324	346	320	376	342	332
0	58	85	51	60	74	33	31	116	148	109	33	116	137	69	107	172	232	175	275	219	103	232	258	299	284	NaN	NaN	NaN	NaN	NaN	NaN	NaN	NaN	NaN	NaN	NaN	NaN	NaN	NaN	NaN	NaN	NaN	NaN	NaN	NaN	NaN	NaN	NaN	NaN
330	529	555	542	547	538	544	543	512	542	539	548	534	533	520	515	508	515	516	522	521	496	509	506	507	520	522	497	513	504	476	515	488	447	205	193	181	152	170	147	162	151	146	155	141	160	162	190	150	155
0	982	895	923	860	877	920	789	811	780	875	841	815	875	818	927	900	901	886	900	878	919	891	897	951	943	932	890	884	900	730	445	329	312	273	317	178	245	320	456	493	524	500	474	418	449	468	438	472	452
331	1095	1126	1122	1162	1215	1167	1166	1184	1129	1178	1180	1190	1243	1224	1286	1241	1248	1248	1220	1277	1218	1251	1221	1252	1240	1282	1275	1317	1165	373	349	373	369	359	341	342	350	342	315	338	332	300	300	300	318	295	328	305	330
0	662	605	606	639	624	659	668	703	638	679	683	678	732	718	663	677	690	686	665	714	734	731	704	698	746	710	709	727	708	730	728	743	745	735	769	760	742	767	743	762	738	768	775	769	770	785	777	757	758
332	371	392	441	479	432	461	460	483	515	500	557	587	608	582	662	639	653	677	648	624	665	677	662	682	683	682	694	751	747	713	742	754	804	800	806	792	788	777	746	774	769	805	838	835	843	852	936	825	851
333	910	889	938	912	922	902	974	934	943	980	1000	1067	1052	1081	1107	1099	1085	1095	1120	1137	1120	1073	1102	1197	1127	1205	1175	1205	1188	1198	1202	1196	1186	1214	1246	1227	1231	1224	1249	1256	1248	1208	1246	1237	1286	1342	1362	1366	1308
0	10	6	13	3	3	3	NaN	NaN	NaN	NaN	NaN	NaN	NaN	NaN	NaN	NaN	NaN	NaN	NaN	NaN	NaN	NaN	NaN	NaN	NaN	NaN	NaN	NaN	NaN	NaN	NaN	NaN	NaN	NaN	NaN	NaN	NaN	NaN	NaN	NaN	NaN	NaN	NaN	NaN	NaN	NaN	NaN	NaN	NaN
334	193	191	187	193	210	185	188	184	194	191	184	169	182	178	192	164	193	179	185	190	184	180	183	191	182	192	202	182	179	176	175	174	122	107	110	114	84	76	65	66	72	69	69	73	73	72	79	69	72
0	1268	1225	1220	1203	1189	1210	1173	1176	1172	1238	1234	1312	1318	1314	1299	1318	1321	1291	1332	1335	1320	1295	1312	1393	1377	1373	1343	1328	1180	497	438	417	407	445	517	203	210	302	393	438	464	475	516	552	565	543	548	560	537
335	1094	1143	1118	1120	1140	1127	1162	1088	1136	1163	1182	1191	1207	1239	1219	1165	1289	1203	1296	1287	1326	1291	1296	1312	1281	1308	1321	1289	1322	1383	1312	1415	1323	1365	1337	1403	1398	1424	1366	1398	1436	1342	1462	1482	1523	1499	1497	1551	1534
336	990	989	1019	1001	990	985	972	970	1002	968	1038	1039	1047	1021	1037	1016	1055	1003	1062	1014	1052	1063	1054	1103	1096	1099	1097	1084	1102	1182	1166	1195	1146	1222	1141	1031	1203	1310	1405	1355	1332	1299	1347	1312	1395	1338	1377	1411	1347
0	731	803	743	771	711	746	733	750	734	746	762	800	761	758	786	788	778	804	797	794	759	796	775	792	778	803	821	784	822	822	817	874	810	880	858	854	884	864	890	861	873	898	867	874	859	871	850	860	840
337	1088	1130	1167	609	576	188	197	228	254	290	320	383	428	262	134	115	112	107	107	108	125	123	101	128	115	120	127	127	134	117	145	127	121	125	123	119	123	122	130	134	121	126	130	126	132	128	142	142	143
338	1019	1048	1108	1065	1097	1150	1193	1115	1130	1216	1174	1221	1223	1235	1266	1280	1319	1306	1341	1355	1359	1390	1409	1419	1417	1425	1409	1477	1413	1522	1502	1554	1558	1589	1558	1615	1572	1566	1589	1566	1551	1627	1609	1577	1579	1608	1543	1658	1610
0	708	711	739	749	738	754	743	775	811	856	813	836	814	823	802	809	804	805	839	798	831	877	914	949	946	968	994	969	974	977	943	966	976	977	915	916	814	704	607	549	529	527	538	546	525	519	508	408	293
339	337	423	446	432	407	398	433	452	484	524	555	578	618	593	594	601	606	701	735	745	721	703	680	723	766	773	741	814	803	884	869	925	952	916	916	964	942	970	959	960	994	1004	1023	1002	1023	992	1036	1011	1002
340	276	296	292	306	287	305	301	342	361	367	377	404	428	426	442	473	488	499	510	515	541	556	525	550	576	570	548	591	578	604	591	578	599	631	617	655	614	655	627	664	651	663	627	642	641	658	665	653	677
341	879	925	965	958	1045	991	1040	1006	1052	1049	1019	1035	1067	1040	1100	1041	1035	1139	1116	1108	1100	1097	1102	1140	1140	1131	1142	1151	1185	1255	1185	1254	1216	1289	1300	1331	1313	1260	1203	1293	1228	970	755	453	351	316	365	362	361
0	781	914	968	1015	1048	1004	1055	1054	1133	1020	1052	1167	1174	1146	1120	1090	1194	1119	1188	1124	1175	1178	1180	1107	1159	1095	1174	519	387	396	393	414	385	425	475	171	167	115	5	8	21	88	137	233	186	239	279	236	38
342	1121	1148	1114	1082	1061	1181	1143	994	902	566	404	408	387	407	443	406	126	236	234	269	342	355	353	395	398	448	454	508	585	574	541	562	458	217	222	204	219	239	218	204	209	183	173	187	215	213	219	198	188
0	245	296	351	372	386	404	445	465	469	496	484	496	500	529	535	538	551	548	566	538	608	626	616	681	698	653	670	676	682	711	702	721	678	686	679	712	708	688	709	724	697	676	723	761	743	786	794	807	804
0	1167	1232	1223	1153	1113	1116	1160	1183	1176	1215	1255	1206	1209	1216	1009	429	419	432	435	449	453	469	439	240	229	209	233	217	235	259	291	328	323	242	173	150	156	140	138	159	189	183	166	178	182	170	173	158	165
0	1269	1246	1287	1298	1339	1265	1308	1257	1269	1314	1307	1322	1336	1318	1338	1332	1392	1347	1382	1389	1396	1419	1383	1417	1421	1353	1421	1452	NaN	NaN	NaN	NaN	NaN	NaN	NaN	NaN	NaN	NaN	NaN	NaN	NaN	NaN	NaN	NaN	NaN	NaN	NaN	NaN	NaN
343	1221	1192	1205	1163	1256	1184	1224	1328	1293	1318	1384	1269	1359	1376	1327	1370	1388	1363	1340	1366	1375	1396	1315	1340	1377	1384	1337	1399	1375	1439	1482	1465	1436	1535	1502	1543	1567	1561	1553	1558	1599	1581	1525	1576	1651	1555	1500	1669	1596
0	362	394	398	434	468	198	437	447	456	226	490	444	478	484	469	512	528	522	514	546	566	554	529	566	548	585	NaN	NaN	NaN	NaN	NaN	NaN	NaN	NaN	NaN	NaN	NaN	NaN	NaN	NaN	NaN	NaN	NaN	NaN	NaN	NaN	NaN	NaN	NaN
344	832	853	828	884	869	887	908	940	933	978	1009	978	992	979	1007	1040	1034	997	985	1005	990	1043	1045	1061	1089	1152	1145	1135	1173	1159	1149	1181	1128	1178	1159	1144	1172	1205	1263	1241	1238	1271	1274	1266	1237	1264	1186	1164	1179
0	328	321	334	337	349	369	379	414	400	430	430	446	449	482	497	502	492	503	500	518	506	553	513	537	534	541	542	532	567	577	568	553	560	568	581	564	627	605	618	585	606	633	597	615	631	637	645	653	641
345	968	1010	1031	1059	1054	1062	1050	1061	1047	1060	1040	1094	1032	1077	1082	1086	1124	1118	1166	1197	1217	1182	1175	1188	1279	1307	1229	1246	1241	1264	1282	1257	1241	1249	1347	1243	1306	928	413	353	340	315	303	311	314	325	349	328	313
346	1097	1114	1095	1167	1129	1125	1181	1159	1161	1184	1211	1157	1278	1183	1242	1255	1291	1336	1279	1234	1181	1254	1329	1345	1282	1275	1289	1303	1282	321	293	278	265	261	264	256	255	240	237	256	256	234	268	273	293	296	294	292	302
347	404	410	401	390	385	375	363	367	359	370	421	415	391	393	400	402	397	425	444	452	494	480	472	476	487	483	481	477	481	474	487	511	498	526	504	524	527	521	531	520	539	514	514	548	546	549	551	549	552
348	1134	1138	1221	1157	1224	1227	1249	1245	1217	1207	1209	1208	1323	1302	1296	1353	1315	1338	1318	1356	1394	1395	1419	1345	1407	1482	1411	1456	1457	1464	1424	1425	1524	1520	1544	1456	1504	1430	1439	1532	1551	1452	1526	1526	1531	1510	1515	1474	1528
349	2411	2365	2396	2452	2420	2458	2461	2424	2401	2428	2416	2420	2396	2452	2449	2419	2479	2476	2485	2463	2457	2438	2459	2467	2504	2431	2523	2482	2496	2473	2414	1070	740	739	766	807	890	858	761	815	755	824	804	781	785	764	801	758	781
0	326	315	308	314	300	299	279	276	278	303	301	323	343	348	350	341	366	362	353	361	351	355	363	369	364	371	353	373	363	358	362	365	363	382	401	414	415	422	431	454	441	445	446	432	468	448	442	451	444
350	315	292	311	326	345	332	310	302	295	306	392	372	401	388	406	392	450	442	439	426	431	427	432	444	480	486	494	482	524	493	512	489	503	492	507	502	499	508	510	513	512	509	518	538	557	539	554	578	547
351	562	593	666	640	632	653	718	711	754	776	761	727	755	734	729	789	797	758	194	201	202	204	205	183	194	192	195	214	210	193	191	210	89	91	83	82	90	90	83	86	92	85	90	84	82	72	78	58	61
0	NaN	NaN	NaN	NaN	NaN	NaN	NaN	NaN	NaN	NaN	NaN	NaN	NaN	NaN	NaN	NaN	NaN	NaN	NaN	NaN	NaN	NaN	NaN	NaN	NaN	NaN	NaN	NaN	NaN	NaN	NaN	NaN	NaN	NaN	NaN	NaN	NaN	NaN	NaN	NaN	NaN	NaN	NaN	NaN	NaN	NaN	NaN	NaN	NaN
0	204	216	211	NaN	NaN	NaN	NaN	NaN	NaN	NaN	NaN	NaN	NaN	NaN	NaN	NaN	NaN	NaN	NaN	NaN	NaN	NaN	NaN	NaN	NaN	NaN	NaN	NaN	NaN	NaN	NaN	NaN	NaN	NaN	NaN	NaN	NaN	NaN	NaN	NaN	NaN	NaN	NaN	NaN	NaN	NaN	NaN	NaN	NaN
0	320	316	321	321	665	683	664	645	341	317	318	355	351	355	356	364	341	339	343	338	362	390	367	346	343	364	429	423	900	814	850	840	414	863	421	373	411	831	361	826	392	332	NaN	NaN	NaN	NaN	NaN	NaN	NaN
352	1322	1354	1309	1305	1312	1317	1302	1303	1326	1289	1297	1316	1308	1278	1297	1398	1402	1456	1417	1449	1388	1388	1398	1378	1363	1373	1418	1368	1403	1355	1365	1396	1416	1383	1431	1398	1359	1381	1329	1334	1303	957	355	368	381	358	373	356	347
0	464	476	489	474	482	474	497	516	528	523	538	567	537	604	620	640	657	690	681	708	749	745	753	737	744	767	783	794	776	797	748	772	761	736	763	733	756	805	736	761	778	824	794	827	835	843	845	835	854
0	5	83	82	131	148	134	184	181	220	174	212	248	261	269	238	251	254	265	271	236	269	231	252	228	242	247	293	302	302	311	295	261	248	298	293	259	283	334	271	261	229	245	236	290	198	214	231	200	273
353	465	442	559	531	615	623	670	637	639	648	683	687	621	630	649	666	187	174	183	187	178	175	174	180	184	168	170	177	172	156	165	167	171	181	179	158	172	174	165	168	170	171	173	184	187	181	190	182	205
0	473	495	531	549	549	562	556	565	568	600	607	612	619	634	647	635	642	677	712	677	711	682	687	714	711	724	746	718	722	713	720	759	759	773	764	754	752	745	735	781	785	788	790	816	835	855	839	838	853
354	445	448	441	440	458	448	451	457	490	493	490	462	452	483	513	520	515	529	508	508	527	540	543	532	570	575	568	565	582	597	584	602	625	592	568	593	609	577	586	593	600	594	584	601	618	607	620	643	621
355	609	819	766	926	864	866	1038	1001	1155	1041	1112	1156	1225	1199	1048	1072	1072	1226	1275	1210	1197	1127	1131	1103	1094	1113	1170	1151	1154	1168	1150	1117	1126	1163	1137	1058	1127	1269	1359	1325	1268	1302	1287	1368	1185	1199	1278	1265	1381
0	1199	1276	1285	1292	1343	1342	1324	1302	1319	1381	1365	1372	1351	1347	1301	584	506	493	498	505	512	510	498	503	548	217	239	253	265	282	290	316	356	400	447	534	593	581	599	661	645	657	650	637	637	638	605	666	688
0	809	812	839	804	786	817	818	792	737	729	732	747	781	784	823	822	787	730	736	798	788	843	854	893	921	849	831	743	713	742	726	744	767	828	887	947	913	943	955	948	1012	990	1029	951	596	531	524	506	484
356	372	357	369	351	323	302	278	261	256	284	295	289	286	303	333	334	323	313	309	326	330	334	306	326	334	334	329	325	343	325	345	364	356	326	347	354	353	345	344	372	365	367	360	344	381	365	363	378	340
0	281	298	295	285	306	367	334	357	328	362	354	358	373	368	374	372	415	400	388	384	414	417	427	397	433	420	429	429	424	447	434	456	463	450	455	464	478	463	473	491	480	456	458	444	464	449	470	462	472
357	466	464	474	465	500	496	486	512	526	546	527	527	497	523	536	556	560	550	562	553	547	596	568	584	598	596	605	571	618	609	624	633	616	648	643	657	646	600	623	664	625	632	633	628	636	654	632	651	630
358	228	228	286	262	217	290	319	311	311	316	330	329	329	371	386	400	405	430	460	470	497	535	504	541	481	504	509	516	532	553	550	529	523	547	574	545	550	568	531	543	537	522	561	594	604	580	567	589	598
359	147	149	108	126	197	211	239	233	249	267	298	312	312	315	329	358	361	360	419	416	401	414	410	411	401	404	416	403	393	397	412	435	469	446	458	453	479	476	456	466	479	476	472	497	494	513	506	478	478
360	304	207	211	124	143	117	79	87	53	82	59	33	21	32	56	41	36	22	41	64	98	85	68	64	63	73	37	35	29	40	48	53	47	32	41	79	59	43	59	61	81	88	94	56	133	127	129	133	92
361	1116	1143	1151	1212	1290	1220	1276	1317	1303	1288	1337	1327	1373	1384	1368	1404	1348	1361	1389	1371	1368	1333	1370	1433	1435	1381	1386	1422	1447	1407	1465	1414	1404	1422	1473	1346	1388	1464	1384	1400	1380	1444	1403	1430	1394	1405	1414	1441	1457
0	240	232	249	233	244	267	275	258	83	290	277	264	298	307	303	310	340	316	294	327	341	355	306	327	353	331	342	331	352	359	349	366	344	364	356	337	334	311	293	323	309	316	316	305	309	301	295	313	289
0	450	467	456	445	458	499	502	517	531	535	554	583	557	598	614	626	585	616	596	584	619	610	590	606	587	609	615	625	611	595	607	605	606	610	594	617	616	642	654	620	642	622	649	630	602	610	609	637	631
362	301	298	303	305	313	361	376	394	387	427	390	400	407	419	438	437	462	466	470	487	478	473	479	484	496	496	484	508	469	444	475	483	487	459	493	487	469	487	479	484	491	491	499	530	493	481	503	508	493
363	1074	1190	1212	1100	1217	1271	992	984	965	1061	1234	968	951	969	1234	1192	979	939	993	990	981	1014	1163	1153	1124	1018	941	964	904	927	901	1195	1060	1009	1178	1232	1161	1057	1197	1252	1216	1185	1282	1273	1317	1271	1316	1271	1309
0	NaN	NaN	NaN	NaN	NaN	NaN	NaN	NaN	NaN	NaN	NaN	NaN	NaN	NaN	NaN	NaN	NaN	NaN	NaN	NaN	NaN	NaN	NaN	NaN	NaN	NaN	NaN	NaN	NaN	NaN	NaN	NaN	NaN	NaN	NaN	NaN	NaN	NaN	NaN	NaN	NaN	NaN	NaN	NaN	NaN	NaN	NaN	NaN	NaN
364	1003	915	908	979	1074	1043	1138	1172	1278	1124	1152	1195	1206	1258	1187	1236	1250	1309	1346	1351	1389	1324	1349	1373	1246	1381	1382	1420	1400	1286	788	446	439	302	255	194	141	220	365	375	290	210	227	264	212	224	246	231	259
0	2	1	2	8	10	13	22	22	27	22	22	26	27	24	24	26	20	17	NaN	NaN	NaN	NaN	NaN	NaN	NaN	NaN	NaN	NaN	NaN	NaN	NaN	NaN	NaN	NaN	NaN	NaN	NaN	NaN	NaN	NaN	NaN	NaN	NaN	NaN	NaN	NaN	NaN	NaN	NaN
365	1790	1578	1637	1767	1725	1737	1857	1963	2005	1801	1719	1865	1898	1787	1873	1899	2063	1983	2071	2277	2179	2186	2246	2154	1998	2216	2332	2306	2364	2353	2366	2321	2351	2335	2386	2290	2298	2393	2324	2323	2240	2289	2301	2384	2237	2164	2310	2181	2270
0	NaN	NaN	NaN	NaN	NaN	NaN	NaN	NaN	NaN	NaN	NaN	NaN	NaN	NaN	NaN	NaN	NaN	NaN	NaN	NaN	NaN	NaN	NaN	NaN	NaN	NaN	NaN	NaN	NaN	NaN	NaN	NaN	NaN	NaN	NaN	NaN	NaN	NaN	NaN	NaN	NaN	NaN	NaN	NaN	NaN	NaN	NaN	NaN	NaN
366	622	521	564	608	606	599	667	713	807	643	593	701	748	643	627	646	726	683	746	680	747	745	705	662	640	735	766	807	842	820	850	831	794	713	689	620	146	NaN	NaN	NaN	NaN	NaN	NaN	NaN	NaN	NaN	NaN	NaN	NaN
367	441	445	474	475	463	494	477	479	488	506	510	500	521	508	512	507	511	510	517	520	533	527	534	533	531	520	524	184	204	183	183	179	187	196	176	174	161	182	156	159	172	153	164	161	155	174	172	154	146
368	735	622	644	745	670	669	696	757	849	720	687	735	770	772	705	756	840	834	887	883	841	901	864	846	754	843	894	912	915	936	934	849	852	865	910	860	881	931	913	917	862	863	888	945	867	797	923	838	885
369	542	437	464	505	524	513	592	613	754	552	544	599	649	620	546	632	648	702	741	728	732	652	673	663	549	645	795	796	771	824	832	703	773	760	759	722	746	848	810	776	651	639	628	393	293	260	321	297	179
370	149	72	94	140	141	137	195	207	299	174	149	198	244	209	176	209	251	249	276	271	263	255	257	233	176	239	277	277	284	300	313	249	317	303	295	282	299	369	343	329	274	244	74	73	40	38	105	84	106
0	NaN	NaN	NaN	NaN	NaN	NaN	NaN	NaN	NaN	NaN	NaN	NaN	NaN	NaN	NaN	NaN	NaN	NaN	NaN	NaN	NaN	NaN	NaN	NaN	NaN	NaN	NaN	NaN	NaN	NaN	NaN	NaN	NaN	NaN	NaN	NaN	NaN	NaN	NaN	NaN	NaN	NaN	NaN	NaN	NaN	NaN	NaN	NaN	NaN
0	NaN	NaN	NaN	NaN	NaN	NaN	NaN	NaN	NaN	NaN	NaN	NaN	NaN	NaN	NaN	NaN	NaN	NaN	NaN	NaN	NaN	NaN	NaN	NaN	NaN	NaN	NaN	NaN	NaN	NaN	NaN	NaN	NaN	NaN	NaN	NaN	NaN	NaN	NaN	NaN	NaN	NaN	NaN	NaN	NaN	NaN	NaN	NaN	NaN
371	408	330	432	416	458	492	388	480	395	487	540	412	252	433	397	384	450	392	448	449	442	513	482	448	466	357	294	513	538	415	393	623	464	425	493	419	450	377	466	423	395	492	566	395	555	573	469	578	610
372	486	462	454	486	500	578	540	517	497	544	578	524	423	517	508	509	542	510	534	491	360	193	182	191	187	176	189	177	181	166	166	167	157	157	169	162	165	160	181	162	169	173	169	192	180	184	170	173	168
0	50	45	80	51	102	135	91	158	90	160	250	142	40	191	157	162	227	151	223	214	214	260	236	186	216	145	78	245	252	156	145	343	193	143	NaN	NaN	NaN	NaN	NaN	NaN	NaN	NaN	NaN	NaN	NaN	NaN	NaN	NaN	NaN
0	2	1	13	2	18	22	2	NaN	NaN	NaN	NaN	NaN	NaN	NaN	NaN	NaN	NaN	NaN	NaN	NaN	NaN	NaN	NaN	NaN	NaN	NaN	NaN	NaN	NaN	NaN	NaN	NaN	NaN	NaN	NaN	NaN	NaN	NaN	NaN	NaN	NaN	NaN	NaN	NaN	NaN	NaN	NaN	NaN	NaN
373	71	65	87	77	87	101	73	107	67	91	122	54	5	63	39	49	66	40	63	55	61	77	76	62	75	36	4	81	87	48	57	150	60	40	84	62	85	63	102	72	61	139	182	90	172	156	106	149	162
374	412	422	416	420	430	443	429	460	455	447	467	445	378	451	437	441	451	427	444	446	464	457	476	480	502	475	423	236	244	202	172	234	198	183	217	145	213	93	218	189	174	240	257	175	205	227	180	219	216
0	4	32	28	35	38	39	38	38	39	57	58	41	36	65	51	58	51	51	41	56	50	61	70	52	64	50	31	70	58	49	31	31	55	48	52	NaN	NaN	NaN	NaN	NaN	NaN	NaN	NaN	NaN	NaN	NaN	NaN	NaN	NaN
375	772	775	819	767	772	790	810	805	848	808	852	928	823	863	890	933	952	958	968	974	1011	1034	959	1102	1031	1093	1015	1083	1109	1138	1138	1101	1151	1144	1133	1100	1160	1079	1134	352	331	335	294	280	301	306	310	290	302
376	1001	942	951	981	1007	1025	1003	1058	1026	1082	1137	1105	1112	1164	1178	1153	1206	1223	1190	1195	1190	1188	1196	1245	1220	1159	1260	1283	1288	1288	1392	1375	1388	1374	1388	1343	1335	1361	1435	1361	1390	1365	1440	1400	1416	1432	1436	1444	1471
377	898	880	889	911	909	947	947	967	956	1002	1006	1012	1045	1087	1039	1073	1056	1084	1101	1069	1121	1111	1109	1111	1106	1121	1195	1157	1194	1208	1242	1212	1248	1238	1237	1258	1237	1282	1332	1328	1304	1274	1300	1310	1305	1325	1299	1294	1290
378	572	549	537	592	611	621	642	676	680	718	716	711	699	739	712	734	734	732	738	746	757	753	750	833	833	827	888	908	871	883	914	905	901	872	913	903	883	915	945	966	920	932	943	948	878	732	597	389	287
0	447	470	479	460	459	458	470	492	518	521	519	520	495	522	501	538	527	548	536	550	564	565	576	597	607	597	619	604	622	596	624	606	647	653	651	678	719	736	718	785	760	772	763	755	742	779	764	790	773
379	420	437	455	455	451	464	500	488	514	520	504	522	515	517	536	509	531	507	542	538	562	569	569	570	566	589	635	623	670	659	660	671	646	628	624	645	647	636	692	717	722	721	733	753	733	734	744	704	722
380	230	320	296	332	333	331	365	344	385	384	389	410	503	484	483	499	420	481	434	462	457	473	512	498	516	510	562	497	548	508	545	467	487	359	181	188	171	166	177	156	163	172	162	173	154	168	171	158	159
381	164	168	183	199	207	218	223	238	240	262	265	261	306	271	284	295	297	319	319	318	330	330	332	336	315	307	308	310	322	334	345	326	337	345	333	342	326	350	357	375	392	381	375	382	372	386	379	362	374
382	636	614	624	628	664	662	682	673	702	780	741	766	791	792	788	739	776	807	842	832	821	841	817	892	882	867	938	903	769	547	340	208	194	182	197	200	194	193	224	210	198	204	190	197	188	187	179	188	172
0	126	157	156	180	197	200	193	216	220	217	224	231	234	253	247	264	257	251	272	250	271	270	277	286	297	304	301	277	291	310	355	388	399	400	414	413	404	411	429	434	428	475	450	432	492	469	451	213	431
383	712	726	710	761	782	777	822	864	828	855	853	875	880	889	899	917	956	936	941	925	937	847	474	264	233	215	218	200	210	186	200	189	198	202	214	234	221	227	235	216	223	221	222	233	209	225	223	213	216
384	595	558	620	642	653	663	674	718	716	727	724	739	767	743	791	764	800	796	780	774	787	786	807	840	837	753	564	345	196	177	190	190	173	180	194	178	165	163	176	154	158	155	158	166	153	169	155	156	158
385	695	730	739	791	780	803	822	826	875	867	890	890	902	941	948	1017	1057	979	1039	1041	1069	1131	1232	1235	1228	1149	1205	1299	1308	1275	1334	1303	1390	1388	1388	1384	1342	1491	1423	1440	1453	1430	1495	1476	1422	1471	1495	1498	1468
0	348	282	322	314	343	367	330	407	373	390	439	423	316	394	397	388	455	425	475	417	475	490	434	467	446	412	373	497	472	454	479	562	469	404	457	468	421	446	500	439	466	523	506	430	541	518	451	521	513
386	718	703	670	779	779	786	832	818	845	825	852	881	965	932	945	948	966	987	973	1018	943	997	996	1086	1036	969	607	214	225	227	247	249	241	242	256	254	250	67	79	63	NaN	NaN	NaN	NaN	NaN	NaN	NaN	NaN	NaN
387	617	632	664	700	688	711	747	763	773	772	797	818	827	850	889	897	887	886	900	925	918	964	985	982	995	950	827	502	249	221	235	244	249	230	247	223	204	202	226	208	210	201	213	240	224	232	214	215	121
0	599	616	635	668	690	719	717	765	775	778	777	824	846	858	881	892	930	911	960	949	960	979	957	1025	1057	1036	1050	981	1033	1012	1058	1118	1134	1068	1129	1115	1111	1132	1115	1118	1135	1113	1147	1159	1171	1133	1109	1082	1063
388	255	301	314	339	355	371	380	399	380	377	422	414	426	456	479	543	549	536	570	567	573	604	612	618	620	628	631	643	674	643	637	670	651	661	653	685	646	665	679	670	707	726	738	752	751	718	733	721	719
0	657	661	681	658	588	605	634	667	664	646	697	NaN	NaN	NaN	NaN	NaN	NaN	NaN	NaN	NaN	NaN	NaN	NaN	NaN	NaN	NaN	NaN	NaN	NaN	NaN	NaN	NaN	NaN	NaN	NaN	NaN	NaN	NaN	NaN	NaN	NaN	NaN	NaN	NaN	NaN	NaN	NaN	NaN	NaN
389	311	256	296	269	283	310	268	311	277	283	301	300	200	276	288	270	313	295	361	331	357	366	294	339	324	126	115	128	125	107	114	123	118	103	112	107	94	82	121	105	98	126	131	106	133	138	139	147	159
390	353	350	351	357	337	364	402	406	451	461	453	475	480	524	571	548	546	555	542	556	557	564	554	568	588	581	584	606	632	621	610	631	636	649	654	659	673	679	683	677	689	674	689	700	685	667	697	685	691
0	1359	1389	1295	1282	1246	1264	1275	1313	1383	1356	1372	1437	1448	1436	1420	1374	1384	1372	1422	1395	1448	1478	1401	1492	1504	1557	1598	1534	1512	1535	1560	1494	1584	1609	1667	1618	1675	1576	1592	1557	1620	1561	1629	1615	1585	1546	1591	1551	1465
391	648	670	640	652	664	643	566	622	620	570	553	539	600	570	630	622	636	614	633	618	609	622	643	635	627	611	647	637	611	685	666	670	691	709	699	702	715	722	697	711	748	728	727	765	763	732	767	803	769
0	1819	1890	1880	1905	1858	1877	1936	1924	1917	1814	1882	1821	1868	1840	1853	1851	1864	1894	1855	1927	1927	1940	1902	1932	1902	1941	1932	1934	1919	1919	1932	1922	1921	1903	1935	1929	1914	1921	1911	1922	1942	1935	1911	1950	1936	1921	1873	1829	1868
392	1684	1794	1757	1722	1664	1637	1731	1781	1760	1629	1735	1730	1723	1728	1718	1742	1694	1837	1781	1728	1901	1836	1811	1738	1844	1779	1788	1475	447	401	385	339	335	309	332	335	305	305	331	300	331	335	341	332	289	286	296	303	291
393	222	229	259	263	312	329	308	305	324	298	326	330	351	390	369	410	404	461	460	418	434	453	438	395	385	351	318	323	389	293	261	288	165	149	156	147	158	153	145	139	156	146	162	160	143	148	142	139	151
394	117	156	163	168	178	215	231	215	237	245	223	235	264	243	259	248	256	295	336	350	353	359	366	373	357	187	183	160	165	172	191	133	134	137	147	135	133	130	148	130	138	139	138	149	147	143	114	145	145
0	663	732	695	746	762	798	919	856	888	857	890	928	1025	970	942	940	987	1057	1001	1071	1083	1066	1044	1083	1105	1127	1115	1116	1207	1141	1206	1179	1233	1177	1187	1177	1255	1222	1245	1296	1299	1278	1292	1377	1370	1363	1421	1308	1430
395	1600	1596	1603	1584	1575	1598	1661	1613	1623	1645	1611	1654	1599	1619	1601	1630	1626	1606	1567	1620	1629	1607	1638	1616	1616	1633	1620	1616	1634	1603	1606	1591	1616	1607	1619	1599	1600	1607	1576	1578	1572	1573	1574	1590	1550	1603	1541	1555	1536
0	661	705	737	733	764	772	819	840	821	855	842	900	929	918	920	921	911	946	974	960	955	1016	960	968	1011	1016	984	1027	997	983	1044	1023	1089	1020	1060	1077	1159	1103	1098	1092	1122	1101	1013	1101	1018	1024	995	1002	953
0	524	560	542	552	634	631	722	759	713	747	757	808	826	815	807	849	895	810	843	889	935	875	916	961	898	969	941	936	1000	959	993	976	1018	1020	1015	1050	1010	1046	1027	1024	1057	1046	1060	1027	1061	1122	1096	1078	1126
0	1425	1419	1491	1499	1558	1605	1675	1634	1620	1618	1599	1509	1608	1568	1537	1629	1637	1641	1559	1620	1630	1649	1651	1621	1673	1623	1687	1653	1683	1653	1642	1600	1671	1624	1621	1617	1577	1336	623	556	537	571	548	586	551	567	557	550	571
396	435	457	446	452	431	425	457	460	474	484	478	517	523	513	520	511	529	564	567	573	568	598	585	599	598	607	624	615	663	633	545	230	199	225	234	204	207	206	212	185	191	186	196	185	192	190	185	173	186
0	620	599	582	626	604	638	684	686	711	661	684	680	697	673	724	722	746	760	745	743	786	755	798	725	695	753	805	747	721	721	743	748	766	770	743	751	789	768	769	699	775	817	802	841	839	805	814	853	831
0	NaN	NaN	NaN	NaN	NaN	NaN	NaN	NaN	NaN	NaN	NaN	NaN	NaN	NaN	NaN	NaN	NaN	NaN	NaN	NaN	NaN	NaN	NaN	NaN	NaN	NaN	NaN	NaN	NaN	NaN	NaN	NaN	NaN	NaN	NaN	NaN	NaN	NaN	NaN	NaN	NaN	NaN	NaN	NaN	NaN	NaN	NaN	NaN	NaN
397	655	691	717	707	707	716	767	735	752	748	746	751	750	739	771	763	800	798	807	794	804	812	827	822	836	838	860	852	864	861	875	910	903	895	867	895	878	947	992	1031	1003	1003	313	295	272	272	263	288	252
398	616	662	644	635	611	623	645	650	660	673	670	695	724	718	730	714	723	755	743	745	749	733	732	731	750	729	742	756	768	767	753	757	772	755	778	784	805	809	812	790	807	817	796	799	791	791	826	814	829
399	1361	1296	1349	1386	1364	1288	1321	1213	1275	1333	1258	1336	1329	1287	1319	1260	1259	1244	1280	1262	1264	1239	1252	1245	1276	1286	1210	1250	1248	1305	1403	1311	1431	1368	1380	1413	1415	1436	1429	1411	1445	1459	1453	1453	1467	1450	1477	1464	1430
400	474	509	492	494	509	521	518	521	526	516	518	534	516	509	510	495	507	509	494	502	495	487	491	475	485	496	496	496	514	525	550	554	557	553	555	556	602	585	657	643	642	629	663	689	697	687	655	658	676
0	606	602	648	707	645	351	NaN	NaN	NaN	NaN	NaN	NaN	NaN	NaN	NaN	NaN	NaN	NaN	NaN	NaN	NaN	NaN	NaN	NaN	NaN	NaN	NaN	NaN	NaN	NaN	NaN	NaN	NaN	NaN	NaN	NaN	NaN	NaN	NaN	NaN	NaN	NaN	NaN	NaN	NaN	NaN	NaN	NaN	NaN
401	513	545	524	540	522	544	547	561	561	559	556	569	576	602	600	618	609	614	613	631	625	620	601	593	618	588	614	622	637	628	610	614	636	624	622	585	533	425	324	301	315	271	221	228	219	219	209	211	225
0	142	144	154	154	163	166	179	175	173	174	190	189	193	187	202	200	219	207	226	243	244	238	253	234	248	300	419	316	339	286	237	259	244	264	289	253	212	205	206	208	207	235	225	221	202	194	202	187	198
402	371	329	349	367	351	368	378	375	413	407	438	432	417	443	431	433	438	445	463	429	474	467	476	464	468	471	458	465	474	476	494	507	487	498	481	498	511	484	513	530	504	496	508	514	529	544	533	519	556
403	591	570	590	591	568	575	612	572	598	604	587	609	588	581	597	593	586	580	604	613	619	620	613	598	602	604	612	589	593	599	609	631	608	620	613	626	608	615	611	612	605	624	617	626	605	605	226	251	239
404	729	712	729	701	662	733	712	741	727	742	745	742	732	758	757	753	742	756	734	756	769	751	750	773	769	758	786	766	783	760	746	759	767	744	754	761	748	745	794	782	780	777	778	777	775	770	836	821	806
0	998	1000	1021	1081	1077	1011	1096	1028	1127	1137	1089	1137	1164	1170	1177	1198	1207	1218	1209	1237	1199	1195	1203	1217	1231	1282	1304	1309	1372	1298	1283	1303	1343	1332	1335	1371	1314	1339	1350	1335	1301	1331	1328	1339	1347	1351	1416	1378	1416
0	1225	1200	1193	1222	1194	1182	1183	1248	1232	1192	1213	1237	1237	1217	1236	1219	1232	1259	1282	578	1298	1294	1322	608	1274	573	1284	1311	1296	1351	1330	1308	1329	1316	1340	1359	1383	1337	1380	1382	1384	1385	1397	1401	1400	1419	1435	1438	1445
0	293	257	305	310	294	299	324	335	358	371	415	413	452	441	448	453	456	451	468	448	460	460	423	444	493	494	485	474	495	483	516	524	518	545	518	535	516	506	504	490	517	525	518	534	518	506	508	500	513
0	669	683	701	682	703	679	709	686	698	690	688	692	697	706	730	733	716	723	724	739	708	708	687	712	704	707	687	691	716	719	721	746	757	742	716	732	726	710	730	729	732	734	735	752	727	737	729	742	739
0	561	598	607	553	574	617	544	629	599	607	658	659	680	647	715	690	710	689	722	660	685	744	729	662	694	751	775	761	765	779	768	779	783	763	753	794	785	754	784	786	775	785	745	762	750	726	751	779	793
405	685	686	685	704	677	717	684	684	672	684	681	683	679	688	719	756	753	739	751	688	269	241	254	221	232	221	214	222	210	194	195	202	200	201	217	201	211	193	197	185	198	190	201	207	190	195	187	180	181
0	874	895	884	885	877	821	880	885	895	888	908	941	922	891	901	916	920	938	932	914	914	926	932	917	933	933	950	962	974	980	1002	994	965	983	980	970	998	1022	1010	985	1005	1000	994	1005	1022	1024	1033	1052	1029
406	35	127	91	127	80	112	147	146	155	199	177	231	367	300	265	328	285	323	294	318	295	259	338	271	298	326	379	253	304	317	342	213	288	340	311	381	357	384	299	345	302	302	316	372	232	237	321	298	294
0	684	707	712	741	705	705	728	716	724	740	746	744	713	727	743	756	743	766	758	790	770	777	771	781	795	768	792	767	792	808	758	774	773	789	782	795	787	769	805	766	774	752	765	792	790	795	794	803	815
0	503	609	629	676	635	665	749	702	783	771	736	795	942	869	815	926	856	879	841	930	897	927	913	873	1019	994	1046	1037	1042	994	1077	941	1111	1186	1046	1177	1179	1118	1134	1234	1211	1222	1171	1344	1281	1260	1333	1305	1225
0	742	730	778	738	734	731	768	762	766	806	776	777	766	780	795	788	802	779	816	782	813	800	802	830	798	797	805	799	814	808	806	833	811	819	837	835	826	819	830	846	854	847	875	868	872	889	865	865	905
0	713	726	686	691	721	729	711	736	734	738	745	736	748	764	780	767	765	768	763	737	750	770	769	767	766	771	779	781	766	764	776	772	731	749	740	762	774	778	780	783	794	803	783	798	796	811	817	809	824
407	288	271	285	310	324	333	361	383	363	380	369	393	148	386	397	402	417	401	432	426	424	451	414	408	404	390	398	403	133	400	243	221	205	164	160	140	133	133	151	139	128	130	120	130	124	125	113	118	110
0	658	731	694	702	687	704	742	757	730	764	802	780	801	759	780	833	803	816	842	793	849	890	905	876	928	946	947	939	1000	958	938	999	976	946	951	931	959	901	902	954	972	1008	980	992	955	936	858	858	840
0	120	186	192	183	208	196	231	240	242	243	245	245	266	263	262	282	277	310	317	307	294	320	310	316	315	317	361	328	387	360	366	365	359	341	349	351	361	367	380	378	394	362	397	443	359	407	432	463	481
0	546	556	596	567	572	578	622	579	613	598	593	590	550	580	571	567	595	585	639	623	642	667	689	661	627	692	727	722	714	736	706	765	802	785	813	778	791	846	841	826	837	855	894	891	943	932	935	967	968
0	254	339	339	376	379	359	362	376	390	395	380	392	449	410	423	429	421	430	417	437	404	412	425	422	434	444	453	422	411	412	434	398	435	453	453	446	460	468	435	442	452	438	439	463	409	436	458	431	433
0	657	694	614	665	705	660	714	722	699	715	731	738	720	746	756	758	776	766	764	754	758	804	776	790	782	784	787	767	772	796	805	791	792	834	838	855	832	837	852	830	842	863	854	853	841	852	839	837	837
0	208	245	279	273	273	275	306	365	323	337	345	380	383	385	373	396	409	416	464	438	447	485	441	472	461	435	461	465	485	485	497	473	436	473	500	472	489	495	504	532	527	517	499	537	523	532	514	563	558
0	14	48	38	56	46	32	51	42	62	57	51	67	103	68	70	83	48	68	40	65	49	55	72	78	82	87	100	62	60	56	62	29	65	73	70	68	66	67	60	64	61	49	56	83	42	45	68	58	64
0	418	404	378	387	354	380	415	445	466	477	481	474	490	498	497	504	502	508	550	517	512	543	519	545	528	502	487	523	513	516	508	477	458	480	525	534	533	514	518	552	583	569	580	561	581	538	558	553	552
0	1061	1085	1052	1100	1034	1008	1022	1046	1077	1093	1006	1054	1036	1033	1029	1015	1079	1078	1067	1082	1117	1126	1128	1152	1190	1175	1181	1206	1199	1283	1221	1279	1261	1326	1241	1287	1350	1318	1352	1393	1358	1362	1427	1437	1379	1373	1391	1411	1434
408	581	576	558	539	560	538	578	587	600	595	606	599	613	644	639	630	638	625	643	620	660	653	664	707	680	691	708	672	693	680	697	673	686	723	693	702	704	718	733	710	710	697	733	727	716	707	744	732	741
409	1787	1841	1849	1825	1859	1840	1887	1910	2025	2025	2054	1999	2026	2042	2108	2069	2066	2110	2137	2106	2143	2134	2174	2182	2186	2219	2255	2143	2184	2209	2065	2183	2114	2118	2007	2021	2038	2012	1973	1974	1911	1927	1880	1381	655	619	598	600	597
0	1056	1057	1038	1072	1075	1088	1110	1119	1111	1111	1121	1112	1148	1180	1166	1214	1212	1216	1224	1267	1217	1271	1258	1282	1282	1264	1308	1262	1313	1318	586	1396	1403	1414	1372	1379	1432	1390	1439	1386	1405	1456	1462	1440	1410	1478	1437	1487	1504
410	1266	1331	1302	1246	1291	1298	1326	1337	1398	691	1428	1418	1435	1455	1501	1486	1447	1504	1520	1517	1477	1527	1588	1547	1692	1590	1618	1626	1790	1661	1660	1696	1758	1754	1772	1745	1754	1696	1723	1888	1767	1771	1743	1827	1836	1822	1838	1765	1886
0	1980	1961	1982	1990	1941	996	2072	2009	2094	1536	607	601	584	595	627	624	608	646	309	325	339	358	398	498	588	675	714	775	898	893	931	954	1001	1049	1102	1183	1193	1220	1233	1255	1192	1121	1127	1118	1119	1160	1137	1174	1184
0	1577	1488	1534	1483	1600	1519	1611	1620	1597	1637	1574	1569	1653	1616	1599	1642	1622	1634	1602	1562	1575	1578	1628	1568	1601	1644	1640	1603	1591	1574	1535	1545	1524	1534	1475	1511	1484	1442	1508	1461	1487	1456	1498	1461	1450	1415	1416	1440	1441
411	503	523	537	531	529	526	554	583	583	594	631	657	655	662	692	672	697	691	705	684	698	693	672	684	694	711	686	702	663	264	269	283	281	230	251	201	195	214	225	195	190	NaN	NaN	NaN	NaN	NaN	NaN	NaN	NaN
412	559	550	500	544	540	540	558	550	565	580	617	638	633	647	647	631	613	661	673	668	704	732	723	706	719	699	690	691	687	714	693	660	708	692	733	744	735	738	734	800	731	794	782	804	791	802	826	850	824
413	454	471	479	484	489	499	509	516	538	544	553	565	588	612	582	572	594	607	602	622	617	593	605	630	623	644	621	606	621	649	657	652	641	541	218	202	197	181	188	188	189	174	176	194	174	180	190	179	177
0	1681	1706	1666	1673	1645	1697	1735	1787	1903	1903	1910	2006	2040	1973	1932	2010	1884	1887	1910	1963	1945	2053	2013	2041	2016	1951	2015	708	621	559	598	613	610	585	616	339	353	336	364	360	449	570	658	762	826	901	911	939	981
0	333	326	350	356	378	343	365	361	377	384	385	385	396	451	454	515	490	510	502	506	513	509	552	578	549	546	555	565	562	625	610	589	571	591	598	542	529	496	414	402	414	353	734	709	676	742	749	417	NaN
414	361	377	362	386	376	399	382	401	390	372	375	373	361	365	380	393	404	402	406	405	398	402	412	425	421	434	444	441	443	464	438	452	462	454	445	473	469	479	502	495	511	514	526	547	547	554	573	574	571
0	NaN	NaN	NaN	NaN	NaN	NaN	NaN	NaN	NaN	NaN	NaN	NaN	NaN	NaN	NaN	NaN	NaN	NaN	NaN	NaN	NaN	NaN	NaN	NaN	NaN	NaN	NaN	NaN	NaN	NaN	NaN	NaN	NaN	NaN	NaN	NaN	NaN	NaN	NaN	NaN	NaN	NaN	NaN	NaN	NaN	NaN	NaN	NaN	NaN
0	864	902	908	933	891	876	894	885	927	924	924	923	940	930	950	918	943	954	971	1004	1005	993	1002	982	982	963	1003	1018	961	993	981	997	1000	994	1000	977	958	975	982	979	988	1000	981	1020	984	994	983	993	1005
0	1761	1727	1767	1813	1729	1786	1807	1811	1780	1805	1804	1827	1822	1873	1880	1825	1867	1849	1656	559	533	496	524	521	537	507	269	252	243	242	253	311	362	433	457	475	484	492	555	568	582	552	475	352	350	353	372	339	324
415	286	318	308	298	277	278	300	322	357	350	353	351	348	362	372	387	408	386	386	229	174	157	189	187	171	141	156	118	135	138	120	123	121	109	298	108	198	384	304	266	282	280	267	284	298	284	292	305	285
0	1290	1322	1339	1360	1349	1333	1349	1358	1292	1345	1404	1435	1383	1430	1465	1436	1403	1351	1389	1410	1380	1402	1433	1470	1455	1443	1463	1473	1476	1455	1460	1460	1437	1416	1455	1438	1439	1399	1373	1401	1421	1409	1421	1454	1452	1458	1441	1467	1433
416	296	308	310	251	240	264	264	275	275	307	309	302	320	343	379	425	422	417	422	434	446	428	238	161	145	121	137	138	148	127	119	125	135	139	147	143	132	131	149	123	123	131	137	141	131	133	131	135	149
0	804	775	774	811	792	817	821	851	787	794	833	809	881	856	895	829	839	918	887	840	846	837	821	925	885	925	927	962	945	901	863	858	860	876	879	916	910	911	873	919	930	925	912	919	961	973	966	954	922
417	1069	1066	1118	1059	1084	1041	1085	1064	1128	1123	1114	1114	1134	1143	1133	1159	1149	1158	1156	1178	1186	1192	1188	1170	1149	1156	1155	1166	1152	1094	1136	1149	1142	1172	1199	1178	1173	1171	1170	1126	1141	1138	1138	1135	1173	1159	1185	1153	1162
418	771	786	802	741	769	807	819	806	799	844	864	825	822	828	843	869	864	892	891	883	898	899	920	929	907	852	832	827	780	791	802	812	797	805	779	758	539	547	784	764	720	691	721	744	723	717	715	719	746
419	101	115	152	210	212	210	244	235	240	246	269	286	273	267	247	253	252	254	258	271	228	178	250	240	186	160	135	109	118	105	117	99	95	NaN	NaN	NaN	NaN	NaN	NaN	NaN	NaN	NaN	NaN	NaN	NaN	NaN	NaN	NaN	NaN
420	277	290	275	263	281	293	304	309	314	305	307	303	306	320	328	317	309	295	302	324	352	321	212	233	290	272	228	198	183	193	182	192	193	189	211	204	191	188	205	195	199	192	180	194	192	193	190	182	190
421	807	930	821	885	871	901	799	296	276	266	292	302	301	335	105	106	127	168	183	192	165	179	197	195	218	258	264	337	363	392	423	420	463	516	562	620	602	625	611	607	595	564	545	457	441	437	398	387	354
0	2006	1967	1995	1984	2090	1988	2054	2013	2016	1995	2025	2040	2046	2043	2011	2046	1982	2034	2079	2111	2130	2068	1751	587	567	549	576	573	606	314	292	303	301	331	420	501	561	618	681	683	687	727	748	829	857	893	1010	1000	1017
0	423	429	433	415	438	476	470	507	500	491	533	479	507	479	509	545	482	495	544	552	535	524	515	543	534	518	536	532	540	528	545	530	526	543	550	539	571	573	569	588	589	622	612	583	594	582	583	595	606
422	717	727	796	805	808	803	759	794	823	851	823	828	845	871	892	859	896	882	907	892	868	882	905	898	876	853	873	886	685	338	341	332	337	342	125	151	146	186	199	238	298	347	350	380	390	420	420	423	432
423	347	322	370	383	414	422	487	490	502	478	502	478	485	479	498	472	483	503	493	533	527	526	554	546	563	554	549	546	486	547	554	550	518	153	159	141	125	112	139	110	113	123	126	125	121	127	121	132	137
0	186	321	277	302	314	299	336	301	333	334	305	349	479	405	388	429	366	436	335	390	354	357	400	358	390	437	489	346	397	409	411	300	368	455	428	436	497	478	427	465	496	468	467	535	468	473	552	529	532
424	726	740	755	719	767	731	764	755	756	765	754	750	742	758	750	757	730	737	768	784	749	790	787	781	813	776	769	766	799	790	764	772	784	794	812	857	827	839	850	845	846	821	828	813	857	828	853	837	856
425	671	683	650	630	645	622	630	629	647	664	671	701	725	674	675	647	670	669	677	688	628	435	347	332	345	330	343	369	365	99	126	119	92	94	98	99	132	118	108	85	110	111	112	107	95	99	103	99	65
426	209	240	238	265	270	267	292	287	313	332	319	340	343	356	342	379	376	379	392	395	392	405	414	411	405	405	393	408	442	409	435	431	439	422	391	422	114	110	111	99	100	112	90	108	95	93	100	100	103
427	688	680	694	664	693	680	689	707	724	730	748	775	763	772	755	747	769	783	747	750	766	778	795	803	801	826	851	864	874	882	907	923	908	909	907	924	922	909	917	928	922	888	914	938	917	936	932	945	916
428	293	282	288	330	308	312	296	314	343	332	364	362	396	376	400	362	384	396	391	419	398	403	422	425	402	414	447	499	456	437	464	486	139	99	114	114	119	98	89	81	80	85	77	90	80	81	74	81	90
0	1009	995	975	946	931	911	918	918	906	931	987	970	1026	965	1017	970	951	964	854	460	330	315	334	327	134	130	150	278	292	352	379	373	325	387	404	347	382	387	355	362	358	204	140	137	114	99	102	111	89
429	992	993	967	960	979	972	922	356	293	292	296	296	322	174	165	241	289	361	430	412	412	453	498	497	511	477	462	449	492	516	514	508	502	560	622	558	198	170	206	178	206	196	114	127	122	153	166	134	119
430	1345	1324	1354	1409	1393	1314	1417	1416	1443	1474	1462	1487	1489	1489	1561	1547	1530	1535	1494	1563	1534	1541	1523	1562	1560	1535	1518	1614	1591	1600	1604	1675	1682	1718	1711	1782	1753	1813	1818	1813	1844	1843	1923	1860	1847	1892	1935	1892	1949
0	863	860	853	913	949	939	1034	934	945	1031	1043	986	1108	1115	1144	1147	1138	1209	1220	1242	1236	1288	1256	1285	1333	1316	1315	1320	1334	1349	1337	1326	1368	1307	1297	1353	1278	1304	1316	1329	1311	1274	1307	1334	1323	1325	1369	1374	1373
431	1264	1178	1249	1228	1221	1226	1227	1174	1194	1212	1189	1258	1225	1255	1307	1280	1287	1263	1302	1305	1363	1324	1383	1430	1400	1375	1415	1461	1492	1480	1514	1510	1555	1529	1541	1535	1522	1528	1532	1573	1533	1565	1552	1573	1543	1569	1587	1605	1606
0	550	439	486	471	510	546	615	608	669	634	717	669	714	739	664	798	723	732	803	846	856	884	912	898	982	881	1018	548	385	347	344	352	348	348	368	365	353	361	376	137	149	171	177	211	258	288	301	336	328
0	NaN	NaN	NaN	NaN	NaN	NaN	NaN	NaN	NaN	NaN	NaN	NaN	NaN	NaN	NaN	NaN	NaN	NaN	NaN	NaN	NaN	NaN	NaN	NaN	NaN	NaN	NaN	NaN	NaN	NaN	NaN	NaN	NaN	NaN	NaN	NaN	NaN	NaN	NaN	NaN	NaN	NaN	NaN	NaN	NaN	NaN	NaN	NaN	NaN
0	851	884	883	942	909	935	970	968	972	965	973	958	968	987	975	976	956	995	983	980	977	952	995	997	1014	949	999	991	1007	1005	1034	1050	1027	1040	1077	1087	1099	1107	1132	1148	1132	1133	1161	1169	1201	1187	1199	1182	1171
0	214	219	239	241	248	250	253	98	108	107	113	109	105	102	121	119	129	137	163	160	165	191	217	264	263	153	112	110	111	104	98	121	103	121	114	134	171	162	179	163	152	161	155	146	150	148	129	151	146
0	509	541	501	528	520	520	551	545	541	568	565	562	570	575	582	592	603	590	603	580	583	614	582	566	596	589	581	649	699	533	505	447	398	844	854	859	368	830	825	820	853	799	813	829	815	815	813	832	831
0	405	376	420	429	442	448	438	452	402	432	448	425	319	381	387	354	396	354	390	366	380	386	316	318	282	250	175	239	157	272	319	339	NaN	NaN	NaN	NaN	NaN	NaN	NaN	NaN	NaN	NaN	NaN	NaN	NaN	NaN	NaN	NaN	NaN
432	658	311	639	670	744	810	790	818	822	833	836	813	880	828	902	977	867	930	971	514	386	379	383	403	386	388	425	193	195	184	200	217	251	284	338	371	391	411	452	474	468	469	450	466	501	526	515	550	531
433	622	606	643	638	660	671	684	690	691	703	720	714	721	716	731	716	738	735	777	798	803	830	851	849	871	882	907	885	907	882	875	865	866	855	846	866	850	845	837	806	768	781	736	700	707	697	632	654	678
0	544	555	NaN	NaN	NaN	NaN	NaN	NaN	NaN	NaN	NaN	NaN	NaN	NaN	NaN	NaN	NaN	NaN	NaN	NaN	NaN	NaN	NaN	NaN	NaN	NaN	NaN	NaN	NaN	NaN	NaN	NaN	NaN	NaN	NaN	NaN	NaN	NaN	NaN	NaN	NaN	NaN	NaN	NaN	NaN	NaN	NaN	NaN	NaN
0	643	617	667	701	691	735	719	743	724	732	728	719	760	748	736	760	749	754	752	765	763	742	753	761	754	729	772	760	777	797	824	826	842	896	889	914	914	927	917	933	936	936	952	924	977	937	914	933	956
434	369	344	376	385	404	428	420	442	490	474	501	476	499	471	477	487	486	503	479	490	475	479	480	485	422	361	317	258	242	224	231	219	200	203	227	243	219	213	200	204	207	248	242	246	257	264	277	261	243
435	498	524	529	559	594	564	578	606	603	635	651	635	668	635	650	644	669	609	662	665	668	703	747	754	726	751	751	789	737	218	196	201	215	211	236	218	215	192	190	163	175	179	181	202	180	195	185	202	208
0	451	342	403	367	376	433	369	424	364	374	383	356	225	308	302	285	384	341	400	349	362	388	328	361	363	321	256	139	90	106	NaN	NaN	NaN	NaN	NaN	NaN	NaN	NaN	NaN	NaN	NaN	NaN	NaN	NaN	NaN	NaN	NaN	NaN	NaN
436	770	731	751	750	764	764	774	778	800	804	784	808	817	840	814	834	918	898	920	875	902	914	916	948	964	957	964	1031	986	991	991	972	993	1004	1002	1013	1021	1011	1052	1038	1053	1041	1046	1010	1005	1023	1034	1034	1075
0	387	383	386	409	447	425	446	469	474	512	526	506	520	518	536	569	567	565	608	585	623	645	635	624	651	673	666	710	671	677	624	637	578	424	906	855	848	824	879	856	884	874	874	910	895	909	889	910	902
437	571	552	569	595	631	661	650	620	611	609	612	581	604	630	652	625	604	658	635	666	658	667	683	680	684	679	689	676	685	657	644	598	508	447	413	330	277	193	208	185	196	200	189	210	199	206	197	195	219
438	410	390	436	430	406	435	477	462	499	535	572	589	605	652	642	675	719	722	757	768	774	803	811	804	768	745	743	690	692	666	635	626	577	502	437	303	270	200	204	175	168	177	173	184	203	210	211	199	214
439	705	695	694	720	748	707	751	803	803	772	786	810	841	863	869	912	932	936	927	951	970	990	971	954	1020	953	1019	1016	1047	996	998	981	910	901	936	988	1024	1022	1057	1033	1054	1082	1040	1063	1068	1032	1031	1024	1026
440	443	505	462	536	546	523	536	586	579	561	628	603	572	652	627	628	633	656	656	652	656	677	616	275	219	224	219	234	234	235	208	215	227	NaN	NaN	NaN	NaN	NaN	NaN	NaN	NaN	NaN	NaN	NaN	NaN	NaN	NaN	NaN	NaN
441	760	765	769	751	785	753	785	806	820	818	836	844	846	825	827	831	848	842	869	866	877	869	894	910	895	913	903	924	909	941	938	961	985	965	986	1007	962	999	975	940	958	970	980	987	999	974	973	978	991
0	1417	1314	1328	1378	1430	1492	1373	1472	1435	1437	1475	1434	1437	1437	1525	1514	1506	1497	1564	1592	1612	1612	1649	1631	1680	1713	1732	1784	1794	1797	1783	1646	507	500	530	527	528	532	547	500	540	577	255	304	280	275	241	259	290
442	376	375	402	476	532	504	536	552	584	569	599	586	597	624	586	593	598	609	616	634	672	676	634	676	657	481	216	206	224	232	219	223	216	212	240	226	200	189	218	192	223	210	188	202	200	212	202	198	193
0	726	729	713	706	714	726	717	726	713	686	691	742	717	734	752	751	776	786	786	773	750	761	757	782	786	783	794	815	813	821	818	840	807	779	784	799	798	774	805	807	791	798	786	774	775	786	783	824	810
0	NaN	NaN	NaN	NaN	NaN	NaN	NaN	NaN	NaN	NaN	NaN	NaN	NaN	NaN	NaN	NaN	NaN	NaN	NaN	NaN	NaN	NaN	NaN	NaN	NaN	NaN	NaN	NaN	NaN	NaN	NaN	NaN	NaN	NaN	NaN	NaN	NaN	NaN	NaN	NaN	NaN	NaN	NaN	NaN	NaN	NaN	NaN	NaN	NaN
443	788	775	752	743	760	770	786	797	803	789	800	805	812	791	801	842	829	820	825	813	822	821	827	834	831	791	602	287	276	240	236	217	224	213	211	217	223	208	261	208	221	227	210	235	218	237	230	232	243
0	112	359	376	400	475	478	529	458	547	531	602	595	642	662	739	665	781	759	319	301	295	303	308	319	318	311	334	146	145	135	139	159	186	221	260	282	304	305	345	332	357	374	371	360	368	403	440	438	451
0	491	485	478	467	446	440	419	389	388	445	534	532	531	553	536	524	523	538	555	551	558	578	596	550	572	536	544	542	564	534	539	560	544	559	555	567	561	572	561	563	556	537	580	559	554	572	568	544	540
0	1288	1311	1295	1322	1361	1382	1433	1418	1477	1454	1452	1461	1401	1454	1465	1460	1500	1432	1464	1489	1503	1512	1556	1492	1162	525	537	539	544	515	515	550	239	233	261	252	261	258	272	253	259	288	270	277	271	273	246	254	251
444	273	244	257	261	269	269	346	111	132	146	170	173	166	178	202	230	252	265	284	278	271	264	278	286	275	278	286	292	298	287	282	321	324	338	360	358	350	346	360	364	357	371	359	364	377	387	377	367	362
445	827	829	858	878	870	855	840	843	841	853	865	846	879	874	873	848	880	847	851	859	891	861	883	907	884	890	902	948	928	918	918	918	909	944	922	920	787	336	322	285	291	322	283	293	294	301	305	281	287
446	800	834	807	804	835	848	856	885	857	887	906	918	824	885	919	906	914	924	883	913	964	991	947	966	943	982	976	1028	1030	1003	1019	982	1028	992	998	982	1022	1132	1117	1077	1198	1149	1137	1125	1133	1056	1009	951	943
447	873	858	822	844	876	870	891	865	883	886	898	883	870	884	929	913	897	930	885	723	318	292	305	300	309	136	151	130	125	119	117	158	128	108	128	135	122	115	131	120	122	130	112	132	116	112	122	121	118
0	705	679	704	709	758	726	726	751	747	749	779	759	740	774	770	789	780	770	773	756	649	290	285	281	281	285	116	120	130	109	103	103	94	97	99	113	96	92	100	94	106	104	111	107	99	94	94	84	85
448	587	602	586	581	587	609	587	601	613	621	682	663	642	670	696	706	682	692	707	711	681	744	733	746	724	721	755	767	742	742	722	723	758	730	717	741	725	719	729	697	719	734	700	723	712	722	693	695	720
449	122	260	221	283	228	230	298	243	297	291	264	291	443	327	321	355	257	317	240	267	105	82	111	102	131	145	191	124	144	134	137	74	132	174	152	150	152	152	156	144	180	167	166	221	128	143	192	146	154
0	NaN	NaN	NaN	NaN	NaN	NaN	NaN	NaN	NaN	NaN	NaN	NaN	NaN	NaN	NaN	NaN	NaN	NaN	NaN	NaN	NaN	NaN	NaN	NaN	NaN	NaN	NaN	NaN	NaN	NaN	NaN	NaN	NaN	NaN	NaN	NaN	NaN	NaN	NaN	NaN	NaN	NaN	NaN	NaN	NaN	NaN	NaN	NaN	NaN
450	461	534	627	630	711	738	670	730	708	784	742	771	782	780	847	802	832	871	910	852	878	865	818	859	826	852	856	338	321	227	211	207	206	185	215	205	196	182	196	167	182	203	185	206	193	206	209	197	195
451	1025	1050	1044	1061	1137	1146	1211	1168	1280	1222	1202	1291	1454	1349	1368	1405	1365	1399	1360	1441	1395	1394	1407	1468	1451	1534	1541	1423	1469	1572	1606	1512	1589	1568	1605	1659	1637	1696	1658	1695	1740	1658	1619	1756	1684	1738	1837	1778	1732
452	723	699	764	739	781	815	801	813	891	853	896	860	856	838	850	837	845	827	866	856	880	885	939	949	956	956	958	998	1002	981	953	1008	970	390	387	401	378	366	385	365	399	387	366	397	371	383	371	365	384
453	419	420	443	438	414	426	401	411	409	419	424	451	464	470	484	486	486	486	490	489	499	488	495	504	497	513	537	564	571	569	571	580	566	573	584	584	578	571	609	572	593	601	598	611	604	605	597	610	601
454	469	452	461	424	438	428	458	477	486	493	503	504	510	515	530	503	509	505	516	523	539	560	573	577	579	571	612	628	620	489	236	231	228	214	223	240	239	199	228	186	228	209	198	213	197	211	214	196	211
455	597	617	591	603	601	584	620	637	652	659	644	633	615	646	656	699	677	708	710	707	745	705	680	707	707	688	718	711	661	247	225	229	234	216	215	228	219	210	232	190	209	224	201	225	212	225	211	204	214
0	596	602	590	647	637	616	684	659	714	694	668	759	841	758	808	823	744	828	793	795	798	746	778	821	789	869	875	788	806	874	890	729	913	962	907	940	943	928	954	840	856	864	768	906	841	879	882	817	802
0	183	136	141	141	140	150	151	174	166	163	160	169	82	152	168	166	205	180	223	182	223	204	173	216	173	185	159	192	192	204	217	236	215	183	195	201	171	176	216	211	190	219	198	183	242	232	203	225	240
456	502	540	450	540	471	443	513	381	500	416	326	515	769	531	623	646	548	669	563	589	590	517	574	639	595	733	898	568	598	719	776	491	706	792	660	798	754	845	735	786	359	644	557	790	609	628	792	649	635
0	116	133	75	106	100	84	132	100	130	108	73	159	257	170	190	216	161	188	177	189	194	170	194	203	178	229	303	164	102	233	220	44	75	30	1	24	13	35	7	21	NaN	NaN	NaN	NaN	NaN	NaN	NaN	NaN	NaN
457	140	173	97	179	115	111	216	160	241	175	105	286	559	281	368	358	276	380	94	90	105	76	98	133	81	188	150	50	87	161	236	118	240	293	232	335	323	393	365	360	382	304	237	414	263	249	355	258	263
0	91	111	67	112	80	76	146	98	168	94	53	165	314	172	226	233	168	225	159	178	171	150	153	192	158	245	159	13	33	65	NaN	NaN	NaN	NaN	NaN	NaN	NaN	NaN	NaN	NaN	NaN	NaN	NaN	NaN	NaN	NaN	NaN	NaN	NaN
[truncated: 184 more columns]
