# Supplementary material for: Fractional killing arises from cell-to-cell variability in overcoming a caspase activity threshold
Source: Mol Syst Biol. 2015 May 7;11(5):803. doi: 10.15252/msb.20145584 (PMC4461398; doi:10.15252/msb.20145584)
Supplement: Supplementary file 3 [file msb0011-0803-sd3.zip › All_data/072_Mapatumumab+anti-Fc (5 nM)_3/raw_edge.tsv]

Cell # (0 for discarded)	T=5min	T=10min	T=15min	T=20min	T=25min	T=30min	T=35min	T=40min	T=45min	T=50min	T=55min	T=60min	T=65min	T=70min	T=75min	T=80min	T=85min	T=90min	T=95min	T=100min	T=105min	T=110min	T=115min	T=120min	T=125min	T=130min	T=135min	T=140min	T=145min	T=150min	T=155min	T=160min	T=165min	T=170min	T=175min	T=180min	T=185min	T=190min	T=195min	T=200min	T=205min	T=210min	T=215min	T=220min	T=225min	T=230min	T=235min	T=240min	T=245min
1	390.8	391.2	384.4	369.3	431.8	428	455.3	327.3	358.3	398.5	366.2	373	422.7	318.4	369.9	304.2	321.1	318.6	315	339.1	313.3	317.2	332	320.3	284.3	285.1	277.9	267.3	329.4	248.4	271.6	286.4	245.5	297.8	276.5	289	635.5	1405	1400	1348	1395	1321	1354	1344	1488	1600	1678	1612	1506
2	284.3	259.9	218.1	253	273.8	252.1	223.6	216.5	252.7	216.3	202.6	217.4	191	216.2	223	213.8	240.5	256.4	246	230.3	201.7	214	172.1	213.7	211.3	215	152.5	199.7	193.6	154	192.2	217.6	157.5	159	146	178.3	224.3	155	122.7	139	155.4	201.9	214.2	164	194.3	185.5	189	217.4	162.5
0	233.1	211.6	241.3	228.5	166.2	236.6	222	218.3	195.1	203	188.4	212.1	177	194.9	194.3	167.5	215.9	179.6	211.7	165.8	186	219	188.7	232.6	194	184.4	199.8	226.4	176	180.6	178.7	158.8	167.8	205.7	141.8	168.3	202.8	159.6	190.1	199.4	194.7	195.8	186.5	181.5	183.5	200.9	190.6	222.9	240
0	197	228.7	243.1	262	200.8	223.5	250.3	198.3	213	198.9	227.8	202.2	189.1	176.4	180.1	204.8	232.1	189.1	228	184	193.7	181.2	202.6	189.8	219	178.4	149.4	243	182.9	181.4	192.1	215.5	155.7	148.9	182.9	141.2	136.8	207.6	156.5	192.6	166.7	171.3	161	130.1	166.6	161.1	127.8	160	176.5
0	NaN	NaN	NaN	NaN	NaN	NaN	NaN	NaN	NaN	NaN	NaN	NaN	NaN	NaN	NaN	NaN	NaN	NaN	NaN	NaN	NaN	NaN	NaN	NaN	NaN	NaN	NaN	NaN	NaN	NaN	NaN	NaN	NaN	NaN	NaN	NaN	NaN	NaN	NaN	NaN	NaN	NaN	NaN	NaN	NaN	NaN	NaN	NaN	NaN
0	120.5	278.8	226	275.8	177.7	269.2	183.5	229.2	189.5	NaN	NaN	NaN	NaN	NaN	NaN	NaN	NaN	NaN	NaN	NaN	NaN	NaN	NaN	NaN	NaN	NaN	NaN	NaN	NaN	NaN	NaN	NaN	NaN	NaN	NaN	NaN	NaN	NaN	NaN	NaN	NaN	NaN	NaN	NaN	NaN	NaN	NaN	NaN	NaN
0	234.4	259.5	265.8	180.4	248.4	222.4	239.8	204.9	155	204.7	191.4	177.5	187.4	176.4	145.8	124.5	160.5	210	119.6	170.7	192	224.9	171.5	167.8	125.1	179.3	148.3	163	213.6	215.3	169.3	197.4	194.3	190.2	152.5	195.5	187.8	147.7	148.7	147	169.9	148.2	142.4	195.3	170.3	139	156.8	151.6	174.2
0	225.6	186.8	189.5	159.9	169.5	191.5	197.5	192.6	201.5	162.2	184.5	NaN	NaN	NaN	NaN	NaN	NaN	NaN	NaN	NaN	NaN	NaN	NaN	NaN	NaN	NaN	NaN	NaN	NaN	NaN	NaN	NaN	NaN	NaN	NaN	NaN	NaN	NaN	NaN	NaN	NaN	NaN	NaN	NaN	NaN	NaN	NaN	NaN	NaN
0	418.4	413.7	430.8	442	413	409.5	317.4	450.1	398.2	406.2	416.7	409.6	410.5	405	385.5	355.1	304.9	351.4	311.4	383.5	349.2	373.1	297.8	368.4	260.4	201	288.3	212.1	254.1	223	265.9	237.5	224	220.4	138.9	206.6	206.7	180.8	133	170.5	135.3	310.1	207.2	294.5	175.6	196.9	216.1	208.8	177.9
0	217.1	213.6	218.8	183.2	214.9	178.1	214	199.6	178	168.3	186.7	154.1	179	118.2	148.9	136.4	190.7	170.5	179.3	157.5	156.5	163.2	159.5	170.4	171.9	172.8	185.1	123.5	160.8	164.7	169.6	160	171.4	178.2	196.8	164	176.6	163.8	174.1	144.1	138.5	145.2	152.7	165.9	181.3	153.1	162.6	138	135.4
0	195.7	171.3	217.6	169	176.2	200.1	189.2	171.5	190	196.8	192.2	184.2	150.6	135.8	135.2	211.2	173.9	156.1	183.8	140.6	187.9	183.4	166.7	153.6	147.8	126.3	149.1	151.7	156.2	173.5	204.1	163.3	164.1	140.5	145	157.7	163.5	137.5	131.1	170.3	171.8	127	178.5	199.3	163.8	134.1	155.9	139.2	147
3	294.2	240.4	223.6	258.5	251.9	285.7	269.1	312	248.5	263.8	235.8	242	286.6	322.2	222.3	260.9	175.9	261.9	308.4	224	253.2	204.9	204.6	237	243.2	244.3	217	233.8	230.2	242.6	293.2	184.5	173	252.9	392.3	1507	2190	2046	2023	1909	1970	2064	1943	1917	2126	1947	1966	2022	2069
4	292.3	229.1	239.1	257.8	257.1	288.6	271.9	262.1	231.9	251.8	198	217.1	213.6	170.2	159	167.6	209.3	190.3	183.2	186.5	235.5	198.2	154.5	209.6	188.5	173.3	130.3	177.8	157.3	155.9	130.5	221.3	172.2	170.1	151.7	123.4	170.1	200.8	191	161.4	112.8	181.5	183.3	225.5	202	171.9	203.1	233.4	197.6
0	369.8	395.5	371.9	366.8	400.8	375.4	330	365.9	380.5	326.4	367.5	400.7	339.8	394.2	372.5	405.4	399.9	295	328.4	391.6	387.6	398.5	317.7	379.6	279.6	347	285.6	329.8	355.2	358.7	298.6	286.7	336.2	348.1	360	363.7	274.7	256.8	323	300.1	303.6	292	279.5	403.7	327.9	521.2	328.5	343.1	332
5	318.9	266.2	243	299.2	243.4	276.3	271.9	298.2	259.3	271	276.3	262.7	264.4	204	259.2	242.6	230.5	230	241.7	222.7	240.9	237.1	177.3	241	240.2	226.5	275.2	250	274.9	181.4	238.3	196	213.7	216.1	192.6	246.4	187	213.1	255.4	127.1	288	191.6	301.1	288.5	325.7	326.5	235.9	292	257.4
0	306.2	299.8	281.3	220.4	NaN	NaN	NaN	NaN	NaN	NaN	NaN	NaN	NaN	NaN	NaN	NaN	NaN	NaN	NaN	NaN	NaN	NaN	NaN	NaN	NaN	NaN	NaN	NaN	NaN	NaN	NaN	NaN	NaN	NaN	NaN	NaN	NaN	NaN	NaN	NaN	NaN	NaN	NaN	NaN	NaN	NaN	NaN	NaN	NaN
6	263.3	239.7	265.7	259.2	238.4	203.7	236.5	205.5	260	231.1	225	206.1	236.9	214	228.8	192.2	232.2	212.6	288.7	212.3	267.4	1173	1288	1179	1438	1401	1430	1332	1628	1728	1665	1411	1563	1757	1447	1679	1860	1678	1522	1525	1565	1651	1755	1710	2082	1757	2126	1769	1532
0	352.3	305.9	266.6	227.2	266.6	250.8	260	253.5	251.4	216.5	252.4	239.7	225.7	235.6	253.1	236.7	215.8	233.8	256.2	186.8	220.2	226.1	230.6	224	225.7	179.8	194.4	207.8	200.1	222.3	180.4	169.4	210.5	213.3	195.4	197	233.7	194.4	227.4	223.6	188.8	165.8	191.2	175.9	168.2	190.8	213	158	155
0	NaN	NaN	NaN	NaN	NaN	NaN	NaN	NaN	NaN	NaN	NaN	NaN	NaN	NaN	NaN	NaN	NaN	NaN	NaN	NaN	NaN	NaN	NaN	NaN	NaN	NaN	NaN	NaN	NaN	NaN	NaN	NaN	NaN	NaN	NaN	NaN	NaN	NaN	NaN	NaN	NaN	NaN	NaN	NaN	NaN	NaN	NaN	NaN	NaN
7	259.2	296.8	226.5	257.5	248.9	213.6	245	213.5	255.1	286.2	262.4	216.6	261	232	253	255.3	259.8	253.7	245.8	270	282.1	250.8	247.8	287.3	287.8	294.5	269.5	267.1	254.7	283.1	245.9	250.5	262.5	273.5	276.5	280.2	383.5	537	804	1048	1429	1208	1192	1359	1379	1223	1130	1277	1240
8	245.3	201.1	202.2	203.1	169.2	186.5	212.8	209.4	209.8	245.8	205	223.3	157.3	165.3	208.4	175.7	179.5	201.1	147.5	195.2	202.3	168.9	179.8	144	159.2	217.2	203.4	171.1	160.4	207.1	187.7	202.9	185.1	179.3	165.1	186.2	163.9	148.6	169.6	157.3	162.2	172	156.7	163.3	181.4	185.9	150.8	204	174.7
0	351.1	359.7	367.3	351.1	303.9	316.3	308.9	321.2	255.5	275	232.6	257.4	255.4	238	290.7	246.9	292.2	243.5	312.5	311.2	247.8	261.1	255.6	250.5	265	293.8	303.4	307	304.5	270.8	204.8	243	257.5	285.6	239.3	251.6	286.1	300.3	231.5	333.1	305.7	271.4	320.5	254.3	262.7	205.1	229.3	243.7	259.5
0	192.4	191	156.3	197.5	173.9	143.1	170.3	87.88	NaN	NaN	NaN	NaN	NaN	NaN	NaN	NaN	NaN	NaN	NaN	NaN	NaN	NaN	NaN	NaN	NaN	NaN	NaN	NaN	NaN	NaN	NaN	NaN	NaN	NaN	NaN	NaN	NaN	NaN	NaN	NaN	NaN	NaN	NaN	NaN	NaN	NaN	NaN	NaN	NaN
9	317.7	235.6	255.3	284.3	271.6	324.6	274	266	260	246.1	240.4	215.3	209.8	214.7	211.7	221.6	223.8	175.4	219.5	212	196.8	172.2	213.4	214.1	220.7	211.8	233.5	211.5	208.5	209.4	165.2	186.9	221	191	211.3	252.1	194	200.6	237.4	179.5	210.6	197.8	1001	1162	1004	1043	936.6	1041	888.9
10	290.3	335.7	287.4	314.2	255.3	234.7	317.2	268.4	250.9	245.1	215.2	206.7	220	233.8	214.6	232.3	201.1	248.2	241.9	253	239	229.3	249.6	227	994	1128	1276	1137	999	1046	1017	820	NaN	NaN	NaN	NaN	NaN	NaN	NaN	NaN	NaN	NaN	NaN	NaN	NaN	NaN	NaN	NaN	NaN
11	255.7	275.5	260	271.9	236.3	216.8	234.3	232	237.4	195.4	200.7	242	236.6	233.9	259.5	247.5	243.8	234.7	268.5	297.5	205.6	263.2	245	243.8	287.8	278.1	223.2	239.3	231.5	253.8	267.7	246	258.3	277.5	318.5	273.3	247.1	269.2	298.6	254.9	259.5	272.1	272.1	222.5	254.5	278	321.4	274.1	315
0	395.3	409.6	345.5	314.1	356.3	349.8	275.8	315.9	389.5	254.9	347.6	322.3	281.6	246.4	256.7	243.7	297.3	263.1	297.7	346.7	325.2	290.7	324.1	242.1	298.2	266.7	269.3	268.1	259.6	327.3	265.5	310.2	234.3	301.5	318	322.7	268.2	307.2	274.1	237	256.5	285.6	345.5	286	266.6	212.6	NaN	NaN	NaN
12	239.5	237.5	234.6	252.8	218.2	212.8	263.5	167.5	207.3	190.8	189.7	229.2	256.5	273.7	232.2	210.3	277.9	253.9	225.5	238.9	205.5	249.7	215.9	260.1	265.9	241	219.4	229.1	232.5	259.1	251	243.2	207.6	192.6	220.9	219.7	247.9	188.4	169.5	226.2	263.2	219.5	162.9	190.4	161.9	222	247.9	270.4	175.5
0	301.5	309.9	351.7	313.2	348.5	311.8	319.3	343.9	310	373.8	313.9	314.7	299.9	276.1	260.6	288	276.8	260	262.5	328.2	267.3	244.1	273.1	244.4	291.5	247.9	239.5	191.8	242.9	216.5	320.5	236.1	301.5	664.5	655.5	739.8	755.5	572	665	611	630.1	655	677.1	838	792	907.5	883.5	701.5	743.6
13	235.8	271.7	284.6	276.7	259.2	251.6	306.9	259	247.5	267.4	224.2	223.3	262.4	239.8	254.8	259.2	229.2	200	241.6	227.8	237.6	238.7	212.2	220	262	222.7	227.7	202.9	227.2	251	219.2	203.5	221.5	200.9	200.9	196.5	185.2	216.5	189.3	198.5	179.7	195.2	167.5	196.7	219.9	210.6	188.3	199.6	156.4
14	244.1	250.3	279.3	211.8	237.5	227.7	228.1	270.8	224.8	302.8	227.6	222.2	248.8	229.6	222.6	284.9	250.2	247.4	239.7	308.5	204.3	244	252.2	227.6	279.4	218.7	182.8	239.5	228.4	256.8	224.9	235.5	244.2	268	1481	1428	1457	1638	1805	1504	1681	1502	1475	1570	1539	1141	1343	1179	1289
0	239.5	227.4	239.1	258.4	225.3	190.5	204.8	195.4	175.3	219.6	205	207.6	198	196.4	215	194	204.3	254.8	188	269.2	270.3	178	253.9	207.6	206.3	235.5	246.4	264.6	198.5	212.9	237.9	245.9	285	199.4	172	227.9	235.8	242.1	206.2	184.6	213.5	204.1	212.3	239.2	200	221.3	263.8	235.4	211.5
0	315.6	242.3	275.7	259.1	269.4	248.3	273.8	278.9	242.7	237.5	264.7	272.5	249.1	261.5	236.3	240.5	279.6	242.5	219.9	204.5	228.4	230.6	180.2	233.1	190.2	223.3	209.1	222.8	242.4	212.9	195.4	236.3	218.4	194.2	219.3	235.4	184.6	182.2	220.1	232.8	217.2	197.5	191.1	183.4	185.8	186.4	186	202.7	192.3
15	414.7	437.6	417.6	382.5	359.9	368.3	381.3	364.7	410.3	363.4	335.8	284	348.8	297	319.2	316.5	295.8	254.2	309	326.9	294.2	298.8	245.3	266.6	227.9	242.2	286.6	281.4	288	329.6	257.4	292.4	210.1	225.6	251.3	248.4	227.2	229	243.3	243.6	251	205.5	284	201.7	225.5	291.5	285.2	222.5	248.5
16	306.3	274.2	235.5	235.6	235.3	239.9	218.5	228.6	242.9	179.3	132.3	184.7	169.8	167.8	150.5	205.8	210.4	174.4	193	183.1	213.5	195.7	297	954.6	1166	1087	1107	1197	1135	1390	1319	1419	1550	1381	1297	1458	1282	1561	1543	1341	1341	1225	1762	1584	1843	1543	1863	1764	1640
17	325.2	350.7	403.6	367	362.5	423.7	387.4	405.9	347.8	402.5	377.3	384.5	438.8	429.3	436.9	372.3	384	370.2	345.1	286.6	358.4	368.8	386.3	330.3	349	303.2	323.1	330.8	286.9	326.1	339.5	297.3	322.9	331.3	332.2	309.5	321.2	293.7	316.4	310.2	282.8	276.6	272.5	280.8	244.4	305	293.1	263.1	272.5
0	290.2	261.8	293.1	270.3	251.1	240.3	289.9	281.2	246.1	213.1	160.5	163.3	106	NaN	NaN	NaN	NaN	NaN	NaN	NaN	NaN	NaN	NaN	NaN	NaN	NaN	NaN	NaN	NaN	NaN	NaN	NaN	NaN	NaN	NaN	NaN	NaN	NaN	NaN	NaN	NaN	NaN	NaN	NaN	NaN	NaN	NaN	NaN	NaN
0	201.4	185.7	175.7	174.5	175.7	172.9	144.6	189.3	148.3	110.9	130.4	120	135.9	139.1	190.5	151.1	128.9	122	156.8	138.1	167.3	130.6	148.1	133.7	108.1	147.2	113.8	135.1	170.8	139	133.5	134.5	153.9	140	134.5	146.1	107.1	144.6	144.3	111	136.5	129.6	145.2	135.2	97.44	130.2	147.5	126.1	134.2
18	313.4	265.6	342	302	291	275.8	292.1	273.8	285.2	227.5	288.3	292.5	234.8	265.3	250.6	240.7	287.6	263.5	299.6	268.7	282.1	262.9	279.2	255.8	302.3	325.3	601.5	1121	1140	1193	1302	1092	1235	1142	1218	1295	1441	1496	1500	1475	1445	1496	1371	1337	1558	1481	1526	1690	1779
0	170.4	182.4	144.1	121.3	188.9	142.4	150.8	130.6	167.6	326.6	339.7	329.9	307.2	339.4	344.1	386.1	296.5	260	332.5	299	346.6	318	272.3	376.2	326.8	363.4	338.6	291.2	389.3	375.5	395.3	382.7	304.1	347.1	402.9	321	358.8	386.4	354.9	525.4	384.5	472.4	441	445.5	495.2	438.5	471.6	488.2	411.3
0	297.9	275.1	274.3	278.2	309.3	289.6	261	279	276.5	230	229.9	227	248	222.9	235.2	275.4	236.1	246.1	226.1	246.4	259.5	276.1	1154	1299	1284	1314	1332	1135	1123	967.1	1189	1191	1133	702.5	657.6	569.4	562.8	367.1	421.6	393.8	397.2	409.9	1419	1867	2034	2209	1842	1615	1489
0	233.8	264.9	251.9	288	223.2	254.1	222.4	241.4	185.5	200.5	228.7	251.5	199	290.1	243	221.2	280.5	209.8	251.8	262.8	233.3	254.8	221.3	185.2	197.5	264.4	201	211.6	291.6	242.1	294.4	224	205.4	271	219.9	256.5	255.5	256.7	271.6	325.5	266.5	230.8	239.2	213.1	216.2	220	245	205	258.6
0	NaN	NaN	NaN	NaN	NaN	NaN	NaN	NaN	NaN	NaN	NaN	NaN	NaN	NaN	NaN	NaN	NaN	NaN	NaN	NaN	NaN	NaN	NaN	NaN	NaN	NaN	NaN	NaN	NaN	NaN	NaN	NaN	NaN	NaN	NaN	NaN	NaN	NaN	NaN	NaN	NaN	NaN	NaN	NaN	NaN	NaN	NaN	NaN	NaN
19	350	314.4	244.5	364.2	284.7	284.4	327.8	292.6	267.5	297.3	269.4	270.1	259.5	295.7	249.6	298.9	237.9	260.5	241.7	270.9	229.5	735.8	1115	1023	1231	1121	1210	1213	1235	1302	1368	1485	1526	1474	1388	1428	1632	1522	1515	1372	1526	1359	1369	1307	1446	1418	1282	1343	1621
20	230.5	239.3	223.5	196.7	196.5	231.7	210	195	200.8	204.4	177.5	164.6	162.2	213.6	201	154.8	160.1	159.5	217.5	192.4	133.7	228	195.6	189.8	198.2	223.5	223.8	296.7	754.1	1179	1233	1108	1203	1459	1563	1790	2064	1918	1485	1513	1364	1538	1330	1334	1628	1559	1637	1597	1688
0	170.5	220.5	195	179.8	185.8	173.6	146.9	183	124	163.6	171	145	162.9	152.8	152.5	115.5	112	172	150.4	139.5	172.5	173.6	149.9	146.5	141.9	106.7	146.9	153.5	143.3	141	130.3	132.5	141.4	130.5	158.5	120	125.1	130.5	150.1	132.6	131.1	164.5	138.3	128.5	166.4	116.2	140.3	144.3	139.3
0	1440	1419	1390	1247	1276	1128	1199	1160	1195	1212	1085	979.2	847.1	647.8	633.2	581.8	535.7	543.7	479.5	429.5	440.4	388.5	369.9	331.4	358.5	379.2	408.9	366.5	323.4	358.3	293.5	282.6	313.7	281	320.5	251.1	322.4	290.1	274	258.9	297.1	273.8	238.9	255.8	249.2	263.7	248.6	307.9	272
0	NaN	NaN	NaN	NaN	NaN	NaN	NaN	NaN	NaN	NaN	NaN	NaN	NaN	NaN	NaN	NaN	NaN	NaN	NaN	NaN	NaN	NaN	NaN	NaN	NaN	NaN	NaN	NaN	NaN	NaN	NaN	NaN	NaN	NaN	NaN	NaN	NaN	NaN	NaN	NaN	NaN	NaN	NaN	NaN	NaN	NaN	NaN	NaN	NaN
0	309.4	324.1	300.9	338.8	305.5	278.5	271.9	259.5	266.4	273.1	272.6	313.8	250.6	289.5	287.2	236.8	212.2	235.9	202	244.5	185.3	254.5	230.1	229.2	200.2	197.4	244.9	197.8	241	228.4	202.4	236	253	184.4	209.8	200.6	189.4	188.3	162.1	192.6	164.6	192.3	239.5	203	268.9	188.6	208.4	187.5	208.7
21	305.3	250.5	202.6	219.3	158	178.6	221.8	220.3	179.7	209.3	191.2	143.1	129.9	158.1	180.4	207.2	200.7	223.7	211.4	170.7	160.1	204.6	176	145.1	189.4	166.4	127.4	125.6	148.4	130.5	153.2	172.5	161	130.9	131.9	185.5	110	171	128.5	141.5	198.6	122	106.6	203.7	176.6	190.2	206.3	151.6	205.1
0	172.3	168.9	179.1	163.9	142.1	153.3	133	183	127.3	128.9	137.1	104.4	127.8	140	135.3	158.9	154	155.5	117	127.4	140	121.6	154.3	131.5	143.8	120.4	123.2	154.4	110.9	109.9	149.3	157	140.3	151.2	140.6	120.1	153.7	156.1	122.5	196.8	554.2	599.8	526	550.4	675.3	535.5	537.3	519	543.7
0	169.8	131.9	134	146.9	168.5	123.2	185.9	159.4	164.1	145.9	136.7	129.2	145.9	120	152.9	161.4	169.8	121.9	176.7	125.9	141.8	126.7	138.2	133.6	145.3	163.4	171.5	96.03	113.4	124.5	123.9	149.1	133.9	119.3	180.4	151	125.5	105.3	136.2	131.4	160.1	167.6	607	613.7	642	649	630	662.5	601.4
0	201.1	157.2	154.1	150.8	197.9	147.5	161.2	125.5	88.45	140.5	126.3	121.5	94.02	166.9	144	133.5	137.5	NaN	NaN	NaN	NaN	NaN	NaN	NaN	NaN	NaN	NaN	NaN	NaN	NaN	NaN	NaN	NaN	NaN	NaN	NaN	NaN	NaN	NaN	NaN	NaN	NaN	NaN	NaN	NaN	NaN	NaN	NaN	NaN
22	251.7	225.6	211.3	262.3	222.6	250.8	229.4	223.2	218.6	231.1	184	209.8	214.8	218	222.7	258.7	226	211	225.3	203.9	231.2	223.5	246.9	248.4	203.9	234.8	199.3	236.6	228.5	249	263.4	1277	1277	1351	1315	1175	1171	1211	1189	1110	889.2	1152	1270	1082	1152	539.6	435	416.3	388.7
0	265.6	214.9	240.5	258.6	207.3	246.5	273.6	237.9	253	289	307.5	237.5	272.2	227.3	256.4	285.1	296.5	303.1	626	1125	1202	1357	1154	1267	1265	1115	1078	1117	764.5	685	482.9	434.5	440.5	377.2	415.4	350.9	372.6	351.1	361.1	397.1	331.4	383.6	337.2	317.2	298.5	329	310.2	286.9	275.3
0	1941	2126	2239	2146	2051	1924	1839	2009	1942	1899	1875	1743	1913	1853	1854	1942	1900	1794	1895	1782	1579	1830	1754	1852	1944	1843	1953	1790	1894	1805	1801	1777	1670	1793	1592	1934	1843	2144	1842	1944	1957	1810	1879	2034	1975	2218	2033	1987	1988
0	224.3	216.1	215.1	208.5	250.1	250.4	260.2	211	192.9	233.2	200.7	188.1	156.3	182.1	198.9	186.5	247.6	175.2	186.5	202.5	254.8	679	1040	1094	1078	1085	1172	1010	1099	1150	1105	1173	1058	761	638	676.8	688.8	785.8	1306	1440	1601	1449	1788	1752	2019	1949	2092	2514	2632
0	242.8	335.6	281.7	293.1	287.7	302.2	262.9	259.6	226.6	295.2	358.1	178.4	258.6	245.5	238.7	268.5	172.3	276	240.2	327.4	315.3	245.5	289.3	268.4	319.4	281.7	279.6	266.6	266.4	266.6	281.8	184.7	237.2	243.8	194.6	262.6	296.2	237.1	170.3	287.9	202.8	229.5	224.5	239.5	306.5	381.7	405.3	933.1	1103
0	257	226.4	224.5	248.9	224.5	163.3	215.3	234.2	219.8	174.8	243.5	206.4	238.6	200.6	193.1	179.3	189	198	201.9	157.5	210.4	153.4	174.6	219.6	175.3	197.1	175.8	174.5	160.3	180.4	170.3	182.2	177.5	229.4	173.8	161.1	146.7	172.3	167	208	192.1	217.3	214.8	183.7	198.8	220.2	239	184.2	187.3
23	191.7	184.1	222.7	193	186.5	240.5	180.8	160.3	201.4	193.5	178.9	191	196.8	161.1	193.5	199.6	230.6	204.7	170.3	191	187	184.9	151.8	169.2	200.3	198.3	197.1	185.5	185.3	172.9	178.1	220.3	1303	1264	1388	1221	1362	1189	1281	1220	1167	1272	1359	1184	1628	1288	1335	1547	1549
0	264.6	222.5	200.9	275.1	231.8	292.1	230	288.8	216.9	266	259.3	271.5	158	195.1	192	195.1	173.7	233.5	252.9	208.4	208.3	216	211.8	233.7	227.2	221.5	258.3	241.5	238.5	278.2	275.7	222.7	269.5	234.2	264.8	224.8	271.9	247	241	261.9	227.3	268.4	177	216.8	210.7	245.6	197.7	237.9	232.1
0	198.3	213.7	231.1	219.9	260	265.7	177.2	251	229.6	251.1	231	204.5	239	235	221.6	237.9	255.4	217.1	263.3	246.4	213.9	217.6	178.2	207.8	251.3	202.8	212.5	216.9	268.5	214.8	127	217.4	175.9	222.4	213.4	219.5	186	246	175.7	155.5	193.5	247.4	192	153.6	215.7	162	201.4	187.9	208.9
0	350.8	233.5	271.2	310.3	270.6	258.1	217.4	232.3	226.4	282	269	231.9	241.1	215.1	259.4	232.6	189.5	240	237.8	194.4	239.5	225.6	205.8	214.4	238.2	168.3	241.5	267.1	218	227	183	200.9	265.8	211.5	219.6	214.4	165.6	220	239.7	236.8	287.1	274.9	242.9	244.8	209.9	233.2	228	223.5	251.9
0	277.2	248	331.5	282.4	312.3	278.7	243.5	305.3	229.5	252.7	NaN	NaN	NaN	NaN	NaN	NaN	NaN	NaN	NaN	NaN	NaN	NaN	NaN	NaN	NaN	NaN	NaN	NaN	NaN	NaN	NaN	NaN	NaN	NaN	NaN	NaN	NaN	NaN	NaN	NaN	NaN	NaN	NaN	NaN	NaN	NaN	NaN	NaN	NaN
24	319	303.3	301	296.7	261	337	320.5	1267	1341	1345	1183	1224	1165	920	1295	1168	1074	816.5	627.3	587	509	334.8	321.9	333.5	370.4	296.6	316.5	320.6	322.6	300.6	277.4	269.9	263.5	255.1	258.3	284.4	275.4	266.6	269.3	255	271.8	277.3	203.9	235.5	259.1	204.5	243.2	255.3	259.2
0	222.3	174.3	220.8	167.2	161.8	170.1	189.7	190.1	175.1	200.2	185.2	239.2	186.3	176	207.3	207.6	219.3	205.6	155	231.5	188.8	184.9	193.4	222.8	215.4	195.8	203.1	188.2	182.8	150.7	158.9	187.5	157.6	155.8	177.5	166.6	169	178.8	164.5	233.7	189.1	170.7	178.9	181.3	168.1	190.3	204.3	166.1	185.7
25	230.2	261.5	228.5	191.8	224.9	228.7	177.3	212.3	201.5	225.5	192.8	233.6	197.7	229.2	192.9	232.6	213.2	186.8	230.1	226.3	246	183.9	223	220.7	201.8	207.5	255	223.1	231.5	205.9	175	214.5	189.4	207	203.3	229.8	235.5	233.8	205.5	203	221.5	254.2	221	208.8	215.5	227.4	244.4	242.4	227.5
0	505.1	459.7	450.5	475.8	519.2	474.4	441.2	362.9	330.2	367.5	377.2	359.2	386.6	361	395.8	435.9	376.5	388.5	399	440.9	413.4	337	401.2	350.8	377.5	354.9	343.9	320.9	352	352.2	337.6	345.7	360.2	320.1	302	341	364	306.9	319.5	323.7	298.6	317.5	384.2	310.9	325	292	315.6	274.5	330.3
26	483.2	473.8	401.9	412.6	402.7	404	383.2	448.4	382.5	405.5	375.1	359.8	357	352.1	370.2	340.4	365.6	339.6	347.8	342.6	287.8	343.7	311.2	310.8	321.8	357.8	323.8	293.3	338.5	1259	1384	1516	1547	1571	1528	1454	1507	1435	1331	1636	1583	1670	1345	1084	1440	1585	1176	1276	1174
27	244.5	247.8	269.4	226.3	199.4	183.5	211.8	239.6	211.5	212.5	169.9	169.6	156	154.5	155.8	148.2	167.3	149.4	138.1	130.6	154	129.3	168.3	148.8	161.5	154.9	145.4	116	129	223.5	749.6	770.1	911.6	942.7	814.6	810.1	1066	914.3	756.4	761.4	718.4	822.9	805	801.5	813.8	966.5	878.1	971.7	904.1
28	538.4	653.7	647.6	712.6	691.4	613.7	666.2	448.8	400.2	347.3	346.3	457	358.9	315.3	335	359.8	432.2	336.7	264.4	335.5	359	352.5	356.9	298.2	307.5	355.3	379.2	264.7	284.4	292	311	280.1	317	301.8	322.6	318.6	362.9	339.2	332.3	298.8	354.5	289.5	289.3	275.8	357.6	283.3	279	297	312.6
29	192.3	180.7	195.9	202	191.8	191.7	193.4	185.8	196.1	208.6	175.8	186.4	153.1	134.2	181.5	175.8	225.6	198.4	180.1	163.6	219.6	150.8	153.4	166.9	179.4	214.5	198.2	153.6	157.6	168.7	220.1	196.7	166.7	159.4	170.3	168.9	186.8	185.4	289	943.4	1083	1078	1100	1104	1079	1024	1004	1033	999.4
30	608.2	620.4	551	576.5	556.1	543.6	533.3	609.4	607.5	504	517.9	515	408.1	399.4	434	434.5	391.9	401.5	417	353.1	435.6	346.4	392	373.1	351.5	354.1	338.6	358.7	314.4	1274	1502	1369	1519	1587	1439	1638	1684	1784	1602	1800	1853	1335	1580	1425	1949	1942	2123	1781	1605
0	293	252	233.5	273.1	218.3	227.1	216.9	193.5	220.7	211.4	269.8	581.3	666.7	667.9	626	618.9	522.6	579.5	626.1	461.1	584.2	606	662	599.8	496.5	532.8	550.2	567.6	512.5	640	570.3	532.8	732.1	689	715	559.2	789.2	1017	922.7	771.2	902.7	970.5	744.7	845.7	721.2	NaN	NaN	NaN	NaN
31	230.7	188.7	210	182.3	174.2	197	189.5	192.7	150	200.4	194.4	180.3	186.2	130.7	147.8	144.9	211	146.4	124.5	150.5	174.3	174.6	165.5	182.4	187.6	169.4	178.3	186	155	191.2	186.8	142.5	205.3	532.3	913.6	738.2	864.1	916	819.5	950.5	978.9	825.5	807.9	844	1051	927.5	1014	1038	954.5
32	775.8	988.7	712.5	561	437.5	578.5	390.6	433.2	521.1	484.2	497.1	426.2	433.9	294.6	379.2	346.8	385	382.5	408.2	364	340.8	426.9	372.5	322.8	334.3	300.4	444	303.3	314.2	395.9	300.4	295.3	335	393.5	403	402.1	381.2	344.2	348.7	385.6	358.5	328.4	329.2	320.5	326.1	313	351.5	357	326.2
33	399.2	334.7	373.7	350.5	424.2	307.3	352.9	323	311.6	358.7	306.6	349.1	369.8	324.8	335	341.5	299	381.3	300.8	261.1	304	347.8	304.5	317	300.4	270.2	351.5	291.5	297.3	207.3	294.2	341.8	347.8	373.7	313.7	339.9	295.8	277.2	275.2	288.1	295.9	277.3	330.3	247.4	281.5	273.9	292.9	250.6	280.1
34	700.9	630.6	523	584.5	612.8	742.4	719.8	619.8	634.9	490.4	453.5	476	435.3	460.5	461.3	463	416.7	392	405.5	398.2	375.4	376.2	406.4	411	402.7	378	355.7	343.2	416.5	465.8	396.5	405.3	393.8	410.6	414.3	359.3	365.4	447.4	383.4	384.8	330.8	359.2	376.4	350.6	327.1	428	367.8	459.4	353.1
35	216.4	173.8	201.4	226.4	179.1	167.9	225.5	178.1	140.4	174.1	141.1	188.4	194.1	159.9	196.3	128.9	186.7	160.2	150.3	181	126.6	121	149.9	206.5	174.1	979.6	953	733.8	869.7	861.4	875.3	1057	968.2	999.1	1192	1047	1228	1034	954.3	903.6	850.6	925	862.7	773.4	879	914.8	816.8	779.9	790.8
36	535	667.6	537.3	484	419.2	455.7	378.8	401.5	399.9	343	395.2	323.8	364.9	350.1	329.1	368.2	303	307.9	298.5	318.3	321.2	331.5	368.1	659.2	1268	1419	1423	1331	1333	1456	1374	1399	1533	1591	1410	1434	1519	1837	1690	1613	1773	1854	1733	1950	1792	1824	1635	1639	1712
37	185.4	198.6	225.3	232.1	237.4	222.5	269.9	182.5	211.6	220.2	148.9	159.7	138.2	171.4	166.6	182.2	172.4	194	163	159	197.7	178	204	194.7	191.4	192.9	178.2	181.5	194.9	335.6	677.8	646.4	682.1	724.8	723.7	733.7	855.1	775.4	794.9	817.9	841.6	754.1	889.2	1018	1045	872.4	895.6	828.6	912
0	297.5	336.9	328.1	311.5	398.3	424.7	372.9	379.7	375.7	366.5	261	351.6	326.3	286.4	275	292.4	298.3	313.1	321.7	329.7	367.7	317.7	369.7	340.5	329.2	351.7	372.9	381.7	374.8	258.1	298.1	273.8	312.1	283.2	324.3	316.6	287.8	277	278	271.2	271.4	252.5	340.4	344.7	360.4	302.3	273.2	228	306.5
38	248.1	226	266.7	218.9	181.6	156.9	198.1	202.9	184.4	151.4	188.9	170.5	165.5	201.1	173.3	202.8	177.5	205.7	170.4	171.1	165	188.7	121.1	127.2	193.2	414.5	834.3	691.1	870	621.8	505.8	626.5	747.5	689.5	784.1	772.1	735	646.3	2431	2784	2366	2253	2392	1751	2090	1942	1924	1990	2343
39	550.3	499.1	478.5	367.8	299.5	459.7	356.5	430	414.2	379.2	262.1	267.1	304	256.9	256.9	207.8	280.3	224.9	335.3	290.8	283.7	269.2	404	907.5	1420	1486	1211	1250	1574	1494	1682	1337	1463	1668	1613	1671	1716	1552	1491	1631	1577	1594	1887	1667	2048	1965	2091	2138	2497
0	313.4	291.8	300.7	290.6	288.5	309.8	330.5	274.1	296.6	254	286.5	281.1	315.3	322	301.4	311.4	303.8	275.1	296.5	286.1	273.5	321.1	308.8	267.7	287	375.5	320.2	243.6	354.3	335.1	326	305.5	316.8	370.2	394.6	712.7	1419	1339	1411	1388	1360	1131	1117	1334	1650	1584	1431	1840	1809
40	497.8	443.2	505.8	495.9	488.6	492.7	492.4	427.2	512.3	523.7	539.8	591	563.2	598.6	685.1	587	456.5	578	526.5	455.8	445	426.5	445.9	380	424.1	442.3	491	1352	1416	1513	1322	1398	1441	1292	1405	1271	1263	1220	1279	1243	1454	1364	1331	1228	1445	1451	1483	NaN	NaN
41	372.1	378.8	317.5	325.6	334	320.6	296.3	315.6	346.6	361.5	289.3	359.5	303.9	317.3	284.9	289.5	274.3	309.1	321.4	290.2	293.4	306.3	263.8	266	280.2	299.1	235	261.1	253.4	256.4	248.5	266.2	238.8	714.4	1439	1785	1649	1526	1723	1706	1756	1808	1808	1711	2118	1730	2122	1869	1878
0	396.8	387.1	372.6	449	382.6	342.3	353.2	345.8	379.8	370.1	344.4	383.4	351.4	378.2	411.6	322.7	329.6	301.1	286.8	328.8	299.9	287.1	330.5	268.5	305.5	365.5	306.7	315.5	357.8	304.5	305.6	269.6	289.3	298.3	316.7	305	342	324	295.5	305.2	341.5	338.2	320.2	338.7	326.9	820.9	1372	1443	1498
0	NaN	NaN	NaN	NaN	NaN	NaN	NaN	NaN	NaN	NaN	NaN	NaN	NaN	NaN	NaN	NaN	NaN	NaN	NaN	NaN	NaN	NaN	NaN	NaN	NaN	NaN	NaN	NaN	NaN	NaN	NaN	NaN	NaN	NaN	NaN	NaN	NaN	NaN	NaN	NaN	NaN	NaN	NaN	NaN	NaN	NaN	NaN	NaN	NaN
42	1486	1357	1172	986.2	845.6	802	857.3	632.1	638	677.8	586.1	587.8	406.5	459.3	534.7	527.7	502.5	470.4	476.2	448.5	374.7	494.6	467.2	416.7	368.7	355.4	364.7	385.7	400.2	400.7	377.8	320.7	442.2	387.7	420.2	362.3	374.2	413.8	397.8	302.6	327.5	378.6	290.9	351.7	335.2	363.7	368.8	386.8	429.2
43	403.3	382.2	415.1	367.5	371.2	301.7	297	297.2	216.8	256.7	276.7	290.4	330.8	310.4	279.3	277	270.4	232.5	253.3	188.9	215.6	187	204.8	185.9	177.1	179.4	171	206.1	198.9	232.8	230.2	224.8	205.7	184.5	184.8	174.3	181.2	240.5	718.5	691	653	700.3	618.3	642.5	587.6	836.4	776.4	681	880.4
44	386.1	379	349.7	334.7	323.3	304.5	290.2	302.5	314.1	355.6	317.9	299.4	251.2	262	266.9	232.3	225	258.3	263.6	226.5	285.3	228.3	283	255.5	229.8	198.5	244.6	367.2	1083	1426	1362	1584	1525	1919	1451	1690	1762	2064	1672	1940	2096	1707	1593	1755	1712	1554	1843	1674	1997
45	308.7	286.1	370	277.6	318.7	324.6	332.3	326.9	290.6	276.5	246.5	315.8	280.4	246.6	254.1	285.1	266.5	262.8	285.4	274.3	290.7	281.5	268.7	639.3	1210	915.3	1062	1081	1074	1586	1331	1575	1443	1489	1549	1386	2320	NaN	NaN	NaN	NaN	NaN	NaN	NaN	NaN	NaN	NaN	NaN	NaN
46	1801	1667	1560	1490	1311	1057	1128	1298	1004	919.3	863.3	951.8	1033	770	574.2	528.9	612.8	565.8	498.1	430.4	427.5	406.2	439.7	347.8	368	410.4	1096	1280	1480	1453	1341	1406	1272	1472	1276	1170	1479	1256	1324	1429	1457	1181	1126	1064	1483	1327	1190	1271	1183
0	289.8	272.2	338.1	315.1	270.6	316.1	316.1	279.7	266.8	228	209	227.6	179.5	209.9	202.2	231.6	175.4	215.1	219.4	207.3	187	181	193.8	195.9	227.4	198.5	190.6	206.4	238.3	224.3	203	177.5	215.5	189	180.3	205.3	183	162.2	193	155	195.9	173.8	211.8	202	203	174	176.7	183.3	174.6
47	387.3	279.4	320.4	311	349.6	362.5	375.1	327	327.5	332.4	255.3	398	365.9	330.6	300.1	362.3	297.8	221.4	274.2	229.7	200.7	237.8	304.7	354.2	310.7	277.9	206.2	105.4	261.2	144.7	1705	1362	1041	1514	1836	1726	1329	1993	2227	2383	2382	2081	1855	1829	2134	2007	1977	1914	1748
0	310.4	293.3	306.2	291.2	246.5	274.9	247	244.7	190.1	230.7	224.6	226	216	229.2	248.4	280.4	212.5	231.8	253.1	245.6	259.2	249.5	255.4	253.4	240.8	239.5	NaN	NaN	NaN	NaN	NaN	NaN	NaN	NaN	NaN	NaN	NaN	NaN	NaN	NaN	NaN	NaN	NaN	NaN	NaN	NaN	NaN	NaN	NaN
0	252.7	257.6	208	211.8	190.7	189.1	235.8	164.2	227.9	204.1	189.1	208.5	222.9	195	170.9	177.4	171.1	159.1	175.4	179.1	211.8	177.9	187.1	181.2	207.8	195.1	186	202.9	201.9	215.2	252.5	219.3	225.2	199.3	184.3	193.8	212	144.3	173.9	175.2	147.5	189.5	208	465.7	635	655.2	724.8	759.4	730.6
0	288.6	339.5	240.1	301.1	271.9	209.8	281.4	271.4	245.9	277.7	246.5	261.1	209.9	211.6	231.9	208.5	320.1	240.3	244.2	256.2	233.6	267.3	256.8	251.9	215.5	237.6	214.6	201.3	212.6	243.7	215.9	218.9	217.4	226.9	210.7	236.7	265.2	231.2	262.2	247.4	208.7	248.7	240.4	238.6	237.3	202.1	252.5	224.3	222.8
0	295.8	281.4	308	278.1	231.8	227	215.4	184	246.5	258.3	289.1	240.5	271.3	262.1	277.3	296	758.1	772.4	724.1	771.5	679	579.1	693.3	799.5	653.5	717	736	713	633.2	475.3	353.1	400	506.1	387.8	381.8	415.7	344	369.8	411.7	990.7	801.2	969	687.9	601.3	709.5	634.9	825.3	739	831.6
48	923.7	1008	944	872.5	911.8	656.2	580.5	808.1	774.2	638.8	607.1	441.5	402.3	424.3	361.5	336.5	426.6	354.3	326.3	418.8	332	314.4	248.3	321	192.1	261.8	252.4	233.8	228.9	223.5	162.7	145.5	229.6	282.9	305.5	250.8	278.2	328.9	275.5	252.4	244.5	200	223	185.8	213.4	172.6	139.2	228	209.9
49	1218	1291	832	473.9	510.2	331.3	443.7	462.3	340.4	377.6	338.6	312.6	308.4	292.6	300.1	322.7	348.4	334.8	318.6	236.5	278.1	238.8	253.6	278	288	247.9	255.2	292.3	269.6	230.5	245.5	259.5	1367	1426	1206	1190	1845	2013	1688	1812	1854	1718	1728	1660	1792	1987	1874	1888	1737
50	1114	1215	1132	792.6	569.4	508.2	449.2	351.5	426.2	375.4	325.3	345	376.7	338	279	327.3	307.9	305	313.2	317.4	286.3	279.7	223.8	266.9	280.9	234.9	247	237.8	1091	1163	1230	1132	1011	1224	1327	1576	2305	1764	1095	1312	1390	1277	1135	1168	1448	1107	1184	1152	1331
51	380.6	402.5	333.2	312.3	339.2	303	337	346.4	319	303.1	260.2	281.6	338	250.5	327.6	325.2	283.1	308.2	279	340.3	255.5	229.9	265.7	259.4	241.2	245.5	270.4	277.7	316.3	1201	1480	1365	1423	1707	1786	1528	1804	1805	1764	1820	1847	1726	1819	1807	1992	2125	1929	2075	1847
0	477.5	411.7	454.2	409.6	340.1	340.1	377.7	373	411.1	356.9	419.1	374.2	442	411.9	332.5	332.2	360.5	405	393.2	375.7	407.8	448	413.5	413.7	359.3	396.4	438.9	362.1	337.7	343.5	375	382.5	384.5	388.2	445.2	385.2	388.8	356	393.9	374.7	410.2	415.4	369.9	335.4	373.1	355.6	379.6	266	1162
52	1221	779.7	695.1	797.4	541.4	635.3	539.3	586.6	464.2	532.8	462.3	395.9	437.1	465.2	414.5	426	424.1	415.6	410.7	378.1	424.9	445.6	382.7	456.2	399.3	378.7	391.7	320.2	260.8	265	313	307.2	246.2	277.3	333.4	313	247.7	268.1	293.9	272.3	335.4	252.3	246.1	214	265	266	255.5	265.7	273.3
0	270.5	234.5	321.5	339.4	251.8	332	306.6	275.6	313.4	284.4	312.9	270.6	254.3	293.9	239.3	339.3	249.8	297	320	1413	1347	1703	1498	1554	1560	1414	1746	1232	1488	NaN	NaN	NaN	NaN	NaN	NaN	NaN	NaN	NaN	NaN	NaN	NaN	NaN	NaN	NaN	NaN	NaN	NaN	NaN	NaN
53	1374	1402	1294	1102	1158	888.7	963.7	788	615.3	660.1	610.5	535.3	548.5	551.6	507.6	477.7	510.9	405.1	408.7	403.5	388.1	490	424.7	393	319.6	389.2	351.8	370.4	378.9	353.9	333.3	364.7	377.7	319.7	315.5	307.2	331	294.2	318.5	364.2	261.7	340.5	326.8	284.1	305.3	294.1	336.7	325.7	265.4
0	356.3	342.5	335.4	341.9	421.6	405.9	354.5	352.9	366.7	322.6	328.3	360.6	364.1	400.7	297.2	292.7	332.2	314.5	314	339.8	318.4	336.8	305.4	350.7	323	353.1	344.6	343.3	330.1	312	308.6	378.9	332.3	298.7	315.5	254.2	319.2	294	292	296.3	307.5	306	290.6	309.7	292.2	261.6	283.6	309	304
0	NaN	NaN	NaN	NaN	NaN	NaN	NaN	NaN	NaN	NaN	NaN	NaN	NaN	NaN	NaN	NaN	NaN	NaN	NaN	NaN	NaN	NaN	NaN	NaN	NaN	NaN	NaN	NaN	NaN	NaN	NaN	NaN	NaN	NaN	NaN	NaN	NaN	NaN	NaN	NaN	NaN	NaN	NaN	NaN	NaN	NaN	NaN	NaN	NaN
54	412.4	356	418.6	466	381.9	348.8	438.1	415.4	356.5	417.9	400.9	372.9	374.8	359.1	328.1	345.8	348.7	343.8	310.5	331	321	373.9	318.3	320.6	321.8	333.6	375.7	269	297.1	290.2	277.4	281	306.3	306.3	271.7	279.8	251.1	275.3	251.9	310.2	277.7	277.3	282.9	272.2	256.6	216	247.7	296	254.5
0	340.8	337.3	390.4	348.6	352.9	362.1	258.9	308.6	323.9	370.6	310.2	383.9	326.4	281.7	211.3	251	199.4	281.5	231.5	275.5	214.8	311.3	303.5	254.8	384.1	371.1	310.1	325.1	289.9	353.6	265.9	345.3	310.2	363.6	340.7	296.7	296	306.2	277.8	383.7	403.5	339	309.8	312.5	407	347.6	368.7	282.3	314
0	245.2	201.5	165	208.6	192.4	208.4	218.5	210.8	273.3	260	175.3	187.7	165	159.7	190.8	210.7	210.6	200.1	223.5	170.5	200	177.1	204	189.8	211.9	153.7	203.4	202.8	164.1	184.7	212.9	151.9	178.1	157.4	202.3	188.3	166.2	175.8	175	165.9	132.3	189.3	146.4	177.1	201.2	169.5	165.3	178.3	168.9
55	321.5	257.9	235.7	225.9	243	237.1	250.2	204.6	240.7	249	187.1	238.2	268.8	203.8	231.9	233.1	195	192	192.1	186	167.8	194.5	188.6	192.9	192.6	232.4	161.4	199	196.6	116.4	175.5	173.2	198.4	189	150.5	180.2	188.2	182.7	168.5	192	179.1	168.3	174.7	206.7	188.7	176	199.5	155.4	136.6
0	211.2	196.8	214	236.5	234.7	257.2	181.7	203	187	202.9	168.2	205.3	160.6	220.1	240.2	193.4	201.9	194.8	154.1	150.8	158	170.4	179.7	158.5	168	200.3	172	150.4	174	151.4	201	171.1	201.2	212.7	195.8	168.8	171	155.2	164.5	133.4	194.1	173.7	183.4	171.3	180.6	133	169.2	189.7	166.2
0	144.6	186.3	207.8	156.6	137.1	141.5	130	138.2	138.4	NaN	NaN	NaN	NaN	NaN	NaN	NaN	NaN	NaN	NaN	NaN	NaN	NaN	NaN	NaN	NaN	NaN	NaN	NaN	NaN	NaN	NaN	NaN	NaN	NaN	NaN	NaN	NaN	NaN	NaN	NaN	NaN	NaN	NaN	NaN	NaN	NaN	NaN	NaN	NaN
56	258	274.6	264.5	230.8	242	250.6	220.6	240	252.5	206.5	220	247.6	232.6	214.7	257	189.3	197.3	241.2	225.7	205.7	208.5	228.5	227.7	228.2	335.2	911.3	1125	1091	995.8	1274	1410	1222	1429	1340	1205	1140	1238	1260	1226	1104	1147	994.7	1149	1329	1326	1323	1366	1199	1209
57	178	228.3	216.9	244.5	186.8	207	242.1	192.2	214.4	213.4	233.8	197.2	199.6	210	164.3	216.1	175.9	189.6	191.9	198	215.6	150.2	215.5	181.6	194.7	188.8	231.2	218	250.7	188.7	251.3	643.3	1374	1487	1493	1355	1355	1600	1350	1480	1412	1383	1483	1551	1666	1747	1828	1956	1629
58	229.1	280.3	254.2	342.5	270.3	216.4	225.5	218.5	301.4	211.8	193.4	219.4	206.6	216.9	256.6	239.8	200	204.6	185.4	215.3	131.5	193.5	147.1	131.9	192.9	165.1	198.1	180	160.3	198.2	195.1	202.8	196.4	161.5	197.8	172	210	207.8	175.4	161.2	203.3	157	205.1	139.9	184.5	160.5	155.6	165.6	195.1
0	137.3	165.1	NaN	NaN	NaN	NaN	NaN	NaN	NaN	NaN	NaN	NaN	NaN	NaN	NaN	NaN	NaN	NaN	NaN	NaN	NaN	NaN	NaN	NaN	NaN	NaN	NaN	NaN	NaN	NaN	NaN	NaN	NaN	NaN	NaN	NaN	NaN	NaN	NaN	NaN	NaN	NaN	NaN	NaN	NaN	NaN	NaN	NaN	NaN
59	209.4	252	239.3	236.5	211.7	255.4	205.3	221.9	217.7	209.2	229.6	189.2	192	202.8	205.7	223	194.6	168.6	233.1	196.8	215.5	218.5	222.3	162.8	199.5	857.2	807.6	738.9	806.5	843.9	731	902.9	867.4	714.4	732.4	911.4	954	931	884.3	894.5	1075	894.4	696.4	616	868.4	810.9	712.2	939.3	759.3
60	193.4	185.4	181.8	204.5	199.6	170.1	164.2	165.3	200.1	172.2	166.3	170.7	176.2	136.9	158	186.4	255.7	214.5	162.5	187	168.7	185.6	175.7	208.9	210.2	225.3	220	227.5	231.6	218	1253	1239	1210	1187	1457	1472	1700	1660	1587	1646	1170	1583	1591	1309	1347	1365	1624	1434	1763
61	272.1	274.8	239.5	272.9	267.4	258.3	259.8	236.9	287.1	293.1	242.1	220.1	244.6	277.8	241.4	194.2	244.6	227.1	227	231.4	210.5	230.2	229.8	256.7	260.4	217.7	269.7	272.2	234.1	223.9	254.4	223.7	183.2	237.4	209	215.7	222.1	222	231.4	199.6	229.3	178	219.5	203.1	203.2	192.2	205.6	200.5	206.5
62	299.7	353.3	318.1	312.6	334.6	337.2	313.8	369.7	839.3	885.1	1014	969	949.8	469.1	905.1	891.8	775.9	627.7	695.8	676.5	696.1	490.4	493.7	454	424.4	388.4	311.4	348.9	670.7	939.3	1215	852.5	903.2	895.9	897.8	961	893.5	856.4	860.4	874.8	926.3	874.9	913.8	882.9	968.5	1002	859.5	1144	955.3
0	251.6	255.8	251.7	251.5	193.8	205.3	248.1	181.2	230.5	188.5	176.4	194.2	187.5	181.4	170.7	193.5	217.6	220.7	211.5	230.1	154.9	213.7	185	189.8	208.6	204.5	195.5	179.8	173.1	143	203	190.8	163.3	195	207.6	175.8	183.3	220.5	197.6	195.6	178.1	170.7	228.3	176	229.9	192.7	186.4	192.2	235.2
63	396.6	423.7	357.2	328.2	307.4	261.1	231.4	271.3	258.1	234.6	198.3	188.7	226.7	180.7	250.6	187.3	174.2	222.3	208.5	177.8	222.6	186.8	217.3	190.7	198.2	169.4	188.8	198.1	184.9	202.7	160	148.6	208.9	170.7	161.8	174.8	160.3	181.3	143	173.5	185.5	190	173.8	174	188.5	166.5	125.2	154.9	154.5
0	225.8	255.6	287.6	262.1	229.6	205.4	258.7	235.1	224.4	153.7	155.8	180.4	207.9	189.2	183.1	251.1	208.6	175.2	177.4	210.9	196	148.8	189.9	193.5	177.2	186.9	192.8	205.7	139.2	205.7	206.6	187	168	178.7	155.9	129.8	163.6	147.3	226.2	247.2	195.3	171.5	181.8	160	194.2	152.1	142.7	133.6	155.9
0	293.3	395.7	320.7	380	389.4	413.7	353.3	324	309.5	283.8	246.5	282.4	294.5	345.5	295.3	275.3	288.6	269.6	256.5	298.8	280.4	255	274	302.2	306.4	234.5	246.5	282.5	251.7	204.4	212.7	217.9	241.1	191.5	243	208.9	189.3	181.3	200.6	208.5	174.5	190	177	154.2	210.9	214.7	174.5	191.2	193.9
64	472.5	401.9	534.8	411.4	583.2	509.1	557.1	580.6	554.2	544.7	462.8	471.1	465.9	435.3	477	374	413.6	372	348	382	323.6	346.6	368	334.8	359.6	339.4	349.2	362.6	383.8	394.6	315	351.9	385.3	395.7	404.2	363.7	378.5	341.8	394.5	368.7	369	352	392.6	333.8	370.8	383.6	312.9	375.7	382.1
0	190.1	197.4	164.1	169.7	169.2	171.9	112.7	122.3	153.1	119.2	125.6	103.4	108.8	129.7	131.5	110.2	131.5	131.4	142.5	130.3	122.3	150.5	168.5	140.2	131.3	110.7	115.9	153.2	178.5	110.1	115.4	165.5	125	157	142.6	120.4	151.5	141.5	121.5	157.6	123.7	126.7	120.8	102.7	129.3	115.3	139.2	102.2	120
0	NaN	NaN	NaN	NaN	NaN	NaN	NaN	NaN	NaN	NaN	NaN	NaN	NaN	NaN	NaN	NaN	NaN	NaN	NaN	NaN	NaN	NaN	NaN	NaN	NaN	NaN	NaN	NaN	NaN	NaN	NaN	NaN	NaN	NaN	NaN	NaN	NaN	NaN	NaN	NaN	NaN	NaN	NaN	NaN	NaN	NaN	NaN	NaN	NaN
0	158.4	162.4	158.8	188.9	209.4	143.7	152.2	162.1	169.6	123.9	137.9	139.4	115.4	121.2	144.2	131.4	90.63	120	126.5	113.6	98.62	185.9	120.8	77.5	84.48	150.5	103.3	81.32	88.19	136.4	167.5	292.5	274.3	253.8	277.7	294.6	257.2	231.9	245.8	239.6	294.2	242.3	242.5	279.9	308.7	289.9	283	292.2	314.8
65	504.1	466.5	570.5	530.2	403.3	400	453.4	400.3	330.6	337	360.5	339.7	360.3	365.2	317.7	365	326.2	303.3	284.3	309.6	325.3	318.1	346.3	369.6	334.9	282.1	355.5	273.5	310.6	328.9	320.1	320	351.6	307.3	302.1	302.5	310.9	296.4	288.7	295.1	299.3	298.6	264.1	266.7	291.1	307.2	307.4	299.2	292.5
0	165.4	136.3	224.1	169.8	140.5	186.5	117.3	125.9	125.9	156.8	161.3	94.76	116.8	140.3	98.9	156.5	139.6	76.33	114.3	104.3	83.81	133.4	126.1	NaN	NaN	NaN	NaN	NaN	NaN	NaN	NaN	NaN	NaN	NaN	NaN	NaN	NaN	NaN	NaN	NaN	NaN	NaN	NaN	NaN	NaN	NaN	NaN	NaN	NaN
66	447.2	481.4	325.3	297.6	290.9	307.2	281.8	348.5	302.5	278.8	309.2	233.2	298.2	251.8	289	229.2	272.6	326.3	317.5	319.8	350	316.3	270.5	321.4	312.8	265.1	288.3	289.1	249.8	152.5	281.7	197	284.2	187.6	203	235.1	243.7	251	267.7	242	250.2	228.2	230.6	169.5	234.7	215.1	201.7	234.7	229.6
67	387.3	368.4	293.5	315.9	340.3	212	261.4	275.5	194.3	210	227.8	200.1	236.8	249.5	261	239.3	219.6	221	246.6	183.5	145.8	225.4	188.8	205.8	200.2	168.6	174.3	191.5	151.4	201	175.1	195.1	185.9	194.8	194	176.7	200.4	162.6	187.1	186.9	174.6	164.2	162.6	193.1	141.2	173.7	194.8	167.9	160.8
68	581	575.5	528.2	493	485.4	535.1	489	522.7	514.1	541.3	504.3	566.4	437	465	441.1	478.3	459	507.7	439	382.7	446.2	437	435.3	438.8	421.5	384	377.4	380.4	320.8	388.1	312.8	353.6	352.9	293.4	347.2	354.3	320.6	374.2	359.7	333.8	275.2	306.7	327.4	311.2	305.7	292.8	351.1	347	356.9
69	414	371.8	402.1	463.5	468.2	409	387.3	437.1	417.7	326.6	315.4	299.7	282.5	282.1	234.6	229.1	209.8	196.5	193.8	243.2	225.2	218.6	225.5	197	246.3	210.1	198.3	201.6	220.2	205.6	167.2	235.6	206	178.6	204.2	190.8	204.9	220.6	200.9	227	204.7	183.5	183.5	147.5	180.2	182.2	182.7	184.9	224.2
0	268.8	276	247	284.7	214.1	233.6	200.9	241	188.3	204.4	219.5	199.5	169.7	226.3	210	175.6	173.6	199	158.5	160.1	179.4	199.9	204.6	190.2	183.8	190	171.5	170.3	168.5	143.8	190.1	144.5	160	174.2	167.5	171	163	174.4	158.4	185.1	161.3	187.3	150.9	179	177.8	136.2	142.7	155.8	152.6
70	564	662.7	545	534.8	527	578	609	642.2	645.5	497.7	468	442.5	391.1	388	442.5	490.8	404.6	376.5	369	422.2	377.5	470.9	394.5	473.1	430.5	358.5	468.1	349.8	437.5	394.3	372.6	413.7	361.9	386.8	355	465.4	380.2	344.5	382.8	405.6	384.1	314.6	380.5	338.5	381.5	344.4	355.1	323.7	387
71	369.2	313.3	249.4	248.7	225	282	244.4	253.5	264.7	182.7	239.7	247.5	222	193.6	315.4	215.4	220.1	165.4	222.9	190	230.6	161.5	218.6	211.8	197.8	179.8	188	163	215.8	183	191.5	205.1	151	244	225.5	219.4	196.8	189.1	212.8	223.7	172.5	215.2	140	159.1	183.8	220.2	168.3	231	246.8
72	277.5	288.5	295.2	280.2	267.2	282.3	318.1	241	276.3	251.8	235.8	276.4	285	270.6	211	261.6	220.1	294	252.7	240.7	254.4	234.1	257.9	259.5	227.6	232.7	242.7	251.2	259.7	258.9	281.3	253	247.2	274	227.2	255.3	221.3	294.5	227.8	240.6	222.4	248.7	238.5	220.8	248.2	244.8	234.2	277	302.1
0	166.8	210.2	146.5	191.6	187.6	103.6	141.1	157.3	151.5	141.1	154.6	163.9	181.6	175.4	177.4	139.5	201.6	170.4	153.8	174.2	92.85	112.5	172	121.4	125.8	133.9	179.7	117.5	196.5	146.9	122.5	103.7	105.5	96.28	131.8	150.1	145.1	201	142.6	118.1	119	150.7	113.5	107	131.7	111.5	128.7	169.3	112.4
0	182.1	116.8	158.4	170.8	152	89.64	176.7	173.4	170	127.9	92	NaN	NaN	NaN	NaN	NaN	NaN	NaN	NaN	NaN	NaN	NaN	NaN	NaN	NaN	NaN	NaN	NaN	NaN	NaN	NaN	NaN	NaN	NaN	NaN	NaN	NaN	NaN	NaN	NaN	NaN	NaN	NaN	NaN	NaN	NaN	NaN	NaN	NaN
73	184.6	224.6	183.3	181.8	212.5	247.5	193.2	207	221.9	181	176.8	178.2	211.6	163.1	221.5	189.6	215.5	193.5	189.6	167	208.9	204.1	195.4	189.8	180.6	195.1	205.6	186.3	200	230.5	194.8	161.3	196.8	255.2	210.9	194.4	223.8	201	204	202	244	203.5	197.2	185.5	223.9	230.6	194.6	151.5	192
0	1307	1552	1144	861.5	852.4	762.5	791.8	559	704.2	670.5	632.5	537.1	481.8	482.2	531.8	615.8	433	416.9	395	419.6	437.6	396.3	406.2	394.3	368.7	320.8	334.7	367.8	410.1	397.3	362	372.1	305.3	329	265.8	280.3	307.8	286.5	320.9	315.2	310.9	299.1	288.5	278.7	260.7	316.1	282.5	305.6	1948
0	134.1	NaN	NaN	NaN	NaN	NaN	NaN	NaN	NaN	NaN	NaN	NaN	NaN	NaN	NaN	NaN	NaN	NaN	NaN	NaN	NaN	NaN	NaN	NaN	NaN	NaN	NaN	NaN	NaN	NaN	NaN	NaN	NaN	NaN	NaN	NaN	NaN	NaN	NaN	NaN	NaN	NaN	NaN	NaN	NaN	NaN	NaN	NaN	NaN
74	1339	1095	1187	1115	1020	1054	662	657	453.4	455.4	334	374.6	391.7	314.5	363.7	377.9	367.2	380.9	306.1	307	315	331.4	341.6	325.2	288.9	359.3	303.2	274.7	264.8	293.5	241.5	261.7	261.5	339	285.8	311.8	314.3	267.1	310.5	226.9	256.8	277.3	232.1	313.2	341.2	287.7	317.3	296.4	329.4
0	200	NaN	NaN	NaN	NaN	NaN	NaN	NaN	NaN	NaN	NaN	NaN	NaN	NaN	NaN	NaN	NaN	NaN	NaN	NaN	NaN	NaN	NaN	NaN	NaN	NaN	NaN	NaN	NaN	NaN	NaN	NaN	NaN	NaN	NaN	NaN	NaN	NaN	NaN	NaN	NaN	NaN	NaN	NaN	NaN	NaN	NaN	NaN	NaN
75	285.5	307.7	278.2	267.3	215.3	247.7	248	234.8	257.3	231.2	227.1	224.9	202.4	249.3	195.4	197.7	181.2	258	189.8	203	246.1	248.3	261.7	243.8	235.5	235.5	209.9	242.2	229.3	281.7	302.1	441	923	1021	963.2	1080	984.5	1099	961.1	1038	1222	1155	977.5	938	1120	1029	1288	1258	1258
76	624.5	725.7	666	712.2	637	628.9	586.2	587.5	578.8	565.2	563	556.6	506	513.5	457.7	468.8	411.8	418	404.6	436.2	379.5	395.5	387.9	352.1	413.1	356.6	365.3	356.4	385.1	427	380	347.8	337.3	372.8	327.2	335	358	349.8	393.7	369.2	436.8	359.1	348.5	389.6	428.1	319.3	383.1	419.4	394.8
0	229.9	183.6	165.5	164	167.1	160.5	172.6	168.8	146.7	218.2	108.1	169.8	145.7	140.5	173.7	122.4	113.9	187.3	176.5	158.6	108.4	118.6	109.8	146	144.4	109.8	130.5	108.8	134.9	116	136.5	121.7	114.1	169.9	177.9	127.5	118.5	133.4	131.5	102.3	107.3	99.49	114.5	125.8	119.3	111.7	121.3	129.4	105.9
0	300.6	324.1	320.8	278.3	256.7	274.2	269.2	297.7	284.1	332.2	318.8	280	312.5	258.5	255.6	271.4	263.2	276.9	265.1	321.2	273.3	260.5	281.9	277.5	250.4	263.7	340.6	1144	1270	1202	1130	1085	1146	1172	1189	1069	1315	1243	1261	1449	1351	1491	1576	1588	1664	1666	1544	1259	1152
77	1305	1493	1096	716.6	654	569	630.1	524.7	550	514.9	473.6	494	438.4	424.4	453.6	382.2	384.2	384.2	338.1	303.5	336.1	352.1	359.2	289.9	319.8	264.1	369.1	262.5	275.8	261.4	306.4	283.5	292.2	334.8	279.3	272.9	295.8	280.8	296.3	231.8	284.6	289.5	295	323.3	285.1	297.8	277	302.1	300.8
78	1465	1276	1122	967.9	667	794.2	608.7	520.7	460.7	434.5	421.7	383	395.7	362.7	270	331.4	318	357.5	262	332	322.5	326.5	299.6	238	238.8	280.6	296.5	280.9	774.5	1272	917.3	1053	1198	1188	1077	1081	1351	1054	1066	1201	1054	1118	1045	1078	1096	1124	1427	1253	1194
0	NaN	NaN	NaN	NaN	NaN	NaN	NaN	NaN	NaN	NaN	NaN	NaN	NaN	NaN	NaN	NaN	NaN	NaN	NaN	NaN	NaN	NaN	NaN	NaN	NaN	NaN	NaN	NaN	NaN	NaN	NaN	NaN	NaN	NaN	NaN	NaN	NaN	NaN	NaN	NaN	NaN	NaN	NaN	NaN	NaN	NaN	NaN	NaN	NaN
79	301.9	281.6	338	247.9	238.4	242.6	251	269	261.4	269.5	274.2	267.9	218	238.9	272.1	266.4	245.2	232.4	224.5	257.6	313.3	265.5	287.5	246.6	274	257.8	221.4	201.4	198.1	243.8	1265	1272	1210	1225	1061	1102	1069	1064	903.6	731	910	795.4	1061	887.6	1057	1146	979.1	1287	1039
80	472	484.6	484.5	472.1	343.2	493.4	294.8	319.8	291.2	242.8	277.4	298.8	259.7	300.4	200	293.3	268.7	272.2	318.4	261.1	270.4	247.4	267.3	235.4	255.6	286.9	288.9	248.5	246.3	278.4	283.1	237.5	283.4	224.9	238.7	260.5	237	256	213.6	244.7	265.6	233.5	237.7	266.9	247.3	212	226.9	233.4	256.8
81	450.8	477	476.6	488.1	556.8	474.4	484.4	470.7	540.6	572.5	574	570.3	563.5	523.5	563.3	643.3	507.3	556.5	529.2	569	512	508	515.7	534.9	1350	1566	1559	1529	1516	1550	1558	989.9	1352	1357	1396	1408	1542	1387	1114	857.4	718.3	595.1	571.7	546.8	519.5	525.3	445.9	341.2	417.2
82	815	962.1	866.5	966.1	1045	857.5	758.4	774.8	699.8	607.4	729.7	588.3	665.1	593.7	638.4	538.5	476.5	437	434.1	402.5	320.5	388.5	419	426.9	417.9	356.4	419.9	375.9	409.9	523	377.3	452.2	422.5	386.4	344.6	408.5	383.1	392.3	413.4	416	416.5	373.5	342.5	384.8	375.5	340.8	377.4	400.5	390.8
0	178	215.5	277.7	141	86.41	108.3	NaN	NaN	NaN	NaN	NaN	NaN	NaN	NaN	NaN	NaN	NaN	NaN	NaN	NaN	NaN	NaN	NaN	NaN	NaN	NaN	NaN	NaN	NaN	NaN	NaN	NaN	NaN	NaN	NaN	NaN	NaN	NaN	NaN	NaN	NaN	NaN	NaN	NaN	NaN	NaN	NaN	NaN	NaN
83	1002	952.9	797.4	665.5	753.9	589.4	669.1	655.5	561.2	599.9	484.5	593.1	523.4	534	496.7	397	401.1	424.4	407.9	424.5	458.9	586.4	503.4	374	443.3	411.5	409.3	419.9	434.9	412.8	424.2	441.7	378.6	404	425	383.9	396.9	386.5	373	395.2	391.6	383.8	340.3	323	358.2	331.8	347.3	307.8	320.7
84	337.5	351.7	356.1	297	308.5	370.4	365	343.6	293.7	325.7	323	320	306.9	296.5	313.9	341	327.4	333.2	307.3	364.5	354.2	350.4	300.4	264.8	286.4	298.5	367.2	352.2	285.8	296.7	236.5	295	252.5	313.7	289.1	274.1	259.2	281.7	306.3	338	312.5	254	292.5	331	255.8	269.5	272.2	259.1	273.7
85	544	573.9	492.3	542.8	471	481.9	469.5	459.4	554.6	502.5	428	464.6	476	427.5	432.5	435	348.6	442	421.5	437.9	400.8	413.9	353.9	391.6	361.8	297.6	332	284.2	290.3	412	1668	1827	2212	2383	2259	2117	2080	2372	2040	2070	2275	2473	2273	2228	2176	2231	2018	1867	1823
86	357.8	255.8	317.1	379.9	321.6	358.5	328.1	290	333.9	342.1	317.9	277.7	300.1	329.2	324.2	349.6	361.7	360.7	339.2	336.3	328.7	340.8	335.1	301.7	327.8	331.2	351	320.7	328.1	325.1	280.2	282.4	287.2	276.6	300.2	323.2	1578	1498	1618	1670	1898	1663	1658	1487	1441	1758	1775	1626	1511
87	299	296.5	313.2	262.8	255.3	265.6	273.7	234.4	244	241.8	218.3	222.3	231.3	236.8	199.2	228	248	217.5	216.8	222.2	234.8	275.8	203.3	244.2	337.8	900.8	974.5	932.5	972.7	1115	1042	987.3	1107	956.3	1181	1024	979.5	1239	1212	1357	1275	1174	1447	1590	1662	1566	1561	1767	1718
0	509.6	447.5	474.1	463.1	468.6	505.8	406.5	470.4	466.4	435.1	407	432	498	444.1	452.7	463.1	410.8	378.6	441.3	505.7	410.8	465.4	460.4	1924	1825	1833	1676	1278	1855	NaN	NaN	NaN	NaN	NaN	NaN	NaN	NaN	NaN	NaN	NaN	NaN	NaN	NaN	NaN	NaN	NaN	NaN	NaN	NaN
88	467	358.3	419.6	450.3	301.2	366.3	346.5	364.1	350.5	318.9	342.9	313.4	323	320.1	327.4	322.3	373.8	288.1	327.1	319.8	327.5	349	305.5	347.2	298.2	278.1	322.6	261.4	305.5	293.4	268.9	326.2	287.3	262.4	348.4	260.5	213.5	320.8	252.5	249.9	281	286.5	255.9	261.5	270.6	232.4	230.4	352	318.4
89	860.1	915.1	946.5	812.5	829.2	804.5	723.6	755.4	716.1	721.5	909.4	713.3	678.4	572.5	537.5	517.5	516.6	446.5	517.5	453.5	406.5	436	435.9	893.1	1191	1267	1528	1359	1288	1290	1434	1532	1751	1968	1770	1559	1672	1743	1629	1818	1717	1546	1607	1449	1656	1566	1535	1670	1724
90	625	626	734.5	773.3	822.4	823.2	667.9	665.1	748.8	698	786.3	662.4	631	555.2	610.9	545.9	610.2	538.3	509.8	472.8	502.5	484.2	468.4	954.9	1186	1351	1555	1485	1669	1858	1771	1680	1819	1704	1722	1437	1575	1457	1527	1628	1634	1595	1552	1583	1646	1580	1563	1693	1663
91	424	513	436	464	443.7	394.9	426.2	399.6	412	420.7	446.4	399.6	375.5	383.6	393.5	380.8	448.6	366.5	378.9	420.4	376	369.6	490.6	358.1	365.8	327.5	277.5	300.6	376	290.2	310.5	316.4	1290	1356	1648	1716	1774	1729	2105	2228	2525	2163	2414	2219	2465	2007	2143	1618	1263
0	388.1	382.4	372.7	373.5	376	368.4	351.5	356.9	339.2	358.4	367.8	375.8	350	414.4	350.2	360.2	373.7	373.2	439.1	369.7	372.8	360	421.6	1124	1461	1443	1509	1282	1232	1138	1417	1282	1237	1263	1110	1238	1081	919.7	712.5	733.2	681.9	565.7	507.4	506.7	551	521.5	555	605.3	491.8
92	342.2	393.5	284.5	258	322	300.9	255	311.5	327.6	207.5	361	234.5	349	266.5	292.9	346	277	300.4	273.5	274	298.9	246	264.5	259.9	222.9	273.5	293	210.5	381	1251	1019	1162	1370	1689	1518	1644	2138	1904	1995	1997	2019	1862	1896	1890	1941	1862	1908	1801	1978
93	568.6	523.1	531.9	566.1	419.6	543.1	580.5	532.5	484.5	531.1	503.1	415.3	483.8	454.9	391.6	415.8	382.2	489.2	300.6	301.9	320	419.3	379.5	414.4	342.5	349.9	591.8	1287	1302	1561	1460	1434	1659	1843	2083	1916	2030	1731	2053	2008	1837	1841	1591	1685	2096	1995	1766	1768	1599
94	417.5	429.1	423	423.7	420.8	447.9	394.8	455.3	406.1	402.4	391	444	378.9	476.5	401.6	386	373	376.2	455.3	429	366.7	384.8	398.3	445.8	427.2	442.8	438	425.7	398.8	399.4	371.3	445.2	466	476.2	411.4	478.6	379.4	430.2	418.5	476	438.2	396.1	421.1	436	433.5	497.6	439.3	494.9	470.7
0	519	464.4	362	395	371.5	463.9	353.8	362.3	342.5	330.5	408.9	392.5	360.4	313.8	310.2	381.1	318.7	326.9	275.2	254.9	317	374.4	336.1	310.2	283.4	311.5	315.5	281.9	1578	1782	1215	1416	1827	1783	2188	2007	2172	2474	1884	2110	2172	2147	1911	1614	1925	1551	1562	1761	1891
0	403.2	354.9	346.4	355.5	369.5	374.7	364.6	370.7	379.5	317.6	391	322.5	356.4	425.7	412.2	388	318.2	391.9	357.3	315.5	325.5	340.6	325.7	371.5	345.7	352.7	318	336.5	360	359.7	357.9	314.5	331.7	273.2	356.9	318.1	307.3	308.8	248.5	278.7	344.2	280.5	301.2	237.2	300.9	289.7	315.3	235.1	230
0	197.2	211.3	140.4	180.6	190.5	148.9	211.3	196.3	162.1	184.9	126	146.6	158.2	168	165.4	149.4	140.4	167.1	135.4	140.9	144.4	173.9	133	150.4	107	149.1	155.8	191.5	148.4	180.9	142.1	97.96	NaN	NaN	NaN	NaN	NaN	NaN	NaN	NaN	NaN	NaN	NaN	NaN	NaN	NaN	NaN	NaN	NaN
95	222	238.6	220	284	255.7	203	241.8	230	224.9	182.4	180.5	217	175.1	195.4	175	142.9	165.8	161.3	199.7	185.2	155.2	165.7	176.1	145.5	198.9	203.5	160.8	153.2	164.7	174	308	1320	1616	1665	1742	1666	1840	1863	1898	1757	1803	1830	1593	1548	1495	1443	1538	1582	1362
0	200.9	289.6	321	268.7	246.9	243.3	215.9	198.3	182.7	230.9	211	217.2	206.7	195.1	199	192.5	211.7	211.6	226.1	209.5	227.6	217	204.3	213.5	202.5	209.7	197.7	198.7	231.3	261.2	200.4	203.4	230.1	277.5	251.7	276.8	279.1	250	217.4	243.5	236.6	282.4	258.4	224.4	320.7	279.8	252	270.4	556.4
96	352.9	303.7	262.7	279.7	237.1	329.7	335.4	255	276	257	338	244.6	266	309.5	245	289.5	268.5	239.5	217.6	250	300.4	296.2	291.5	263.5	278.1	288	244	321.5	295.9	299.5	351.5	363	298	205.9	200	251.4	187	246.1	214.5	189.5	206.5	261	191.9	208	235.5	231	223.5	230.6	309.5
97	227.7	198.6	133	249.5	260.7	241.5	217.5	235.3	236.5	263.5	227.8	217	171.5	206.5	172	195.6	217.5	221.9	170.9	205.5	204.5	246.5	146.5	183.9	182	218.5	188.5	746	912	971.5	1076	972.6	1067	1129	1101	1099	1194	1374	1127	1229	1051	1245	1124	1153	1174	1285	1182	1175	1057
98	338.8	306.5	248.8	291.8	283.9	332.2	242.5	319.5	301.2	333	299.7	283.5	314	237.1	281.5	242.2	227.2	276.1	246.2	213.5	202.7	279.2	210.2	261.1	284.3	248.8	227.1	290.4	211.5	259.3	239.1	579.2	2264	2331	2134	2423	2532	2423	2412	2102	2145	2495	2233	2230	2441	2710	2861	2736	2266
99	342.5	311.5	349	333.8	280.7	305.3	226.7	320.3	341.3	338.9	303.8	258.5	278.7	304.9	250.5	285.5	312.3	332.4	298.8	268	201.1	308.5	298.4	260.1	234.3	268.2	297.5	307.1	383.3	273.5	329	279.8	303.3	394.7	349.1	339.5	323	310.3	1396	1322	1327	1317	1260	1619	1525	1470	1544	1752	1743
100	216	172.6	212.8	215.1	211	242.9	215	157.3	195.6	217.6	169.5	189	157.9	172	179.7	176.8	182.4	205.7	194.8	154.5	175.7	187.1	190.7	219.4	132.3	250.7	1303	1276	1103	1078	990.8	980.8	1083	1162	1404	1028	1433	1366	1235	1325	1536	1460	1459	1375	1397	1421	1236	1247	1198
0	277.9	267.1	214.9	267.5	265.9	241.9	289.6	339.1	245.8	292.5	282.9	251.9	331.1	271.8	322.8	269.5	288.3	212.4	239.5	238.8	269.3	247	322.8	286.1	228.8	228.2	299.3	267	302.8	180.5	300.8	225.1	283.2	246.4	210.7	255.4	240	354.5	229.5	207.2	263.5	258.3	276.2	223.5	181.5	248	291	244.6	316.5
101	380.1	322.5	308.7	315.6	357.4	320.6	343.7	335.9	253	288.9	295.1	269.1	293.2	299.9	295.1	276.3	280	252.6	355.6	360.1	995.9	935.5	1010	992.6	1068	982.6	1135	1186	1233	1251	1218	1116	1038	971.3	948.5	1031	1069	992	959.5	1102	888.6	1132	1044	1199	1133	1354	1211	945.6	1158
102	353.4	260.9	245.4	257.5	209.8	254.6	220.4	240.8	196	213.8	190.8	185.4	247.6	249	205.1	232.4	202.9	206.9	255.6	220.9	218.9	195.9	201.4	263	196.5	214.8	237.5	204.9	205.3	209.5	174	206.5	231.5	172	212.9	922.1	1047	1064	955.1	902.5	847.1	990.5	915.5	961	1078	1077	1061	1017	893.3
0	263	237.2	207.9	222.9	208.2	254.6	271.8	187.4	208.2	213.8	239	276.2	195.1	180.1	272.5	225.4	218.8	229.8	218.9	209.9	238.6	207.3	221.1	222.9	250.4	208.1	225.3	204.5	227.6	245	216.9	221.7	237.7	236.4	207.1	248.1	220.1	223.7	199.6	212.6	235.7	231.3	219.1	237.6	188.7	163.1	193.2	179.9	184.4
103	344.8	332.2	340.8	345.1	348.5	367.8	315.7	279.4	325.7	345	282.2	287.1	296.4	249.9	260.9	331.9	351.7	345.5	254.5	242.2	187.5	260.1	259.5	233.7	319.6	272.6	362.9	300.6	305.9	346.9	423.6	535.8	589.1	1112	2138	2006	2605	2550	2460	2441	2332	2596	2163	2180	2615	2835	2610	2883	2581
0	398.2	410.6	384.3	383.3	404.2	446.4	385.3	347.8	397.8	392.1	416	371.4	377.2	397.2	302.2	401	413.3	417.1	1118	1313	1299	1443	1396	1249	1186	1137	1265	1205	988.1	551.5	436.8	459.4	449.6	455.2	455.2	487.1	487.7	461.3	485.8	480.5	383.9	472.9	403.8	574.9	645.9	611.5	634.2	621	759
0	425	307.2	372.7	346.2	295.7	378.7	299.7	330.7	343.8	305.6	314.5	325.1	306.8	343.7	275.5	233.1	334.6	331.2	343.4	276.7	272.6	336.8	299.6	NaN	NaN	NaN	NaN	NaN	NaN	NaN	NaN	NaN	NaN	NaN	NaN	NaN	NaN	NaN	NaN	NaN	NaN	NaN	NaN	NaN	NaN	NaN	NaN	NaN	NaN
104	439.4	463.7	434.8	360.9	396	401.9	371.5	346.4	373.7	418.9	383.8	343.8	362.1	395	391.8	352.6	392.6	369.6	471	425	418.7	370.1	368	420	366.1	424	409.9	339.7	331.9	411.1	371.8	431.2	406.5	1481	1440	1653	1539	1556	1790	2140	2119	1910	1838	1968	1993	2115	2060	2060	1984
0	270.1	242.1	324	318.9	286	235.6	285.9	249.3	245.6	258.9	199.5	231.4	276.8	217.2	232	248.9	294.4	233.4	263.6	256.5	294.4	258.7	251.6	294.2	234.7	232.1	270.6	238.8	273.5	252.7	258.8	279.9	232.5	285.4	278.9	289.6	288	282	222.2	249.5	242.4	250.6	267.4	245.7	281.5	288.9	255	297.6	312.5
0	188.2	244.6	268.4	185.1	190.6	193.3	175.9	149.1	189	182.3	193.4	123.7	140.6	161.7	180.5	183.8	137.3	208	147.2	144.4	166.2	251.4	188.3	205.6	171.9	197.1	175.9	192.8	206.5	191.8	171	189.6	217.6	193.7	216	196.3	235.3	188.7	164.5	161.1	205	180.5	199.1	196.8	197.3	166	198	222.9	199.2
105	446.3	396.1	457.8	416.3	460.4	432	435.2	427.2	386.1	449.2	432.2	418.6	497.1	433.3	445.1	428.1	436	404.2	487.2	421.6	493	360.4	387.5	385.9	319.1	379	391.1	315.4	442.1	295.5	333.9	357.5	314.4	405.6	350.5	334	396.2	392.6	412.7	414.5	379.4	447.1	421.6	416.6	456	424.7	404	400.1	399.6
0	273.6	210.9	207.8	272.9	207.5	254.6	189.1	208.8	192.3	226.9	279.9	235.2	237	197.3	201	211.5	231.5	211	236.4	214.5	175.9	238.4	242.6	224.7	202.9	186	184.8	192.5	183.9	225.7	211	168	154.9	201	219.1	186.7	202	202.2	197.5	188.1	197	184.2	182.9	177.9	203.7	201.3	197.7	196.6	226.5
0	515.3	437.7	468.2	409	516.2	493	444.3	478.9	417.2	488.2	458.2	457.8	454.8	443	405.2	408.1	490.5	462.6	423.2	473	462.8	463.2	460.9	405.2	487.2	534	453	511	484.1	459.5	438.1	432.5	463	457	530	475.5	456	530.5	415.7	534.5	464.6	520.1	564.6	506.6	786.6	1455	1449	1412	1429
0	311.8	245.8	213.8	261.6	305.9	297.7	287.1	218.7	311.3	299	242.9	363.4	203.7	305.3	260.3	282.7	263.1	251.3	264.2	325.7	262.2	262.9	255.4	235.8	255.1	267.8	298.6	293.5	335.6	330.3	272.1	243.5	239.6	280.7	244.6	264.9	217.9	322.4	231.2	287.2	255.7	250.2	239.7	251.6	291.6	277.6	277.7	232.3	289.7
106	379.5	344.1	418.1	322.7	336.8	313.7	362.1	324.7	335	337	331.9	353	320.1	294.7	385.7	364.3	317.8	285.8	373.3	324.7	358.5	336.2	314.8	330	323.7	338	356.1	365.3	1610	2348	2069	1950	2139	2361	2224	1964	2056	2158	2068	2089	2566	2114	2230	2019	2177	2330	2357	2486	2415
0	409.7	342.7	295	345	294	278.2	213.4	210.4	267.4	251.2	261.1	289.9	259.3	259	228.7	218.3	256	253.4	221.5	258.3	247.9	283	266.7	268.4	264.6	287	295.6	266.9	296	315.6	303.7	286.7	238.3	289.4	208.6	261.8	261	213.3	253.8	208.5	234.3	244.5	242.1	231.2	225.9	200.4	272.7	211.4	234.7
107	263.5	299.3	259	243.7	250	244	235.3	217.4	212	257	249.4	278.6	782.3	770.8	781.9	809.1	709.5	674.5	734	645.5	691.5	511.8	370.6	361	306.9	286.6	321.8	319.2	325.4	334.2	315.5	278	291.7	252.1	255.2	253.7	233.5	205.8	262.5	203.1	227.2	240.7	219.1	258.7	237.3	223.9	231.5	233.5	270.5
108	262.7	274.2	285.1	302.3	218.5	265.1	214.4	228	243.7	162.7	198	207.8	199	222.8	215.3	201.4	202.5	209.4	219.4	211.7	227.4	185	203.6	222.8	193	206.3	208.6	216.8	260.2	223.7	230.7	388.1	650.1	733	908.8	887.4	1002	928.3	960	950	1036	976.3	1052	989.8	1004	1210	1109	1002	816.2
109	375.1	369.7	338.9	338.4	384.5	345	304.4	337	318.6	320.2	349.7	358.5	323.1	348.8	397.3	307.3	327.1	368.5	349.1	408.9	389.3	360.2	330.1	365.6	370	346.1	356.3	317.1	404.3	371.3	354.2	416.5	342.4	391.4	346.2	348.1	408.6	371.3	432.7	396.6	373.9	389.6	353.7	375	379.5	417.4	392.6	344	334.7
0	231.8	214.3	246.7	265.2	202.7	232.2	240.6	198.1	220.1	217.5	215	242.4	249.9	209.1	209.3	192.8	222.8	225.9	161.3	195.8	197.1	230.4	177.6	235.7	186.3	172.2	195	228	225.5	223	272.1	217.7	208.2	224.5	226.2	245.8	811.8	935.5	912.8	865.7	860	704.5	872.8	739.5	744.5	542.5	496.5	434.8	418.5
110	278.8	301.5	326.6	242.4	262.5	272.3	245	293.4	264.9	214.5	212	206.1	216.8	230	173.5	232.8	239.5	264.5	304.6	209.7	205.9	235.7	274.4	249	338.8	249.8	241.2	247.5	231.4	243.6	247.2	227	203	274.9	254.9	295.1	207.5	221.9	318.8	184	223	278.5	201.7	290	214.3	238.6	272.2	225.7	280.2
111	379.4	349.1	224.7	261.8	273	260.1	303.3	307.8	293.2	255.5	291.2	260.5	283.5	248.2	252.2	254.6	227.4	251	253.6	236.3	274.7	246.3	252	626.9	977.7	1033	1242	1162	1216	1337	1221	1344	1498	1616	1689	1623	1629	1225	1410	1556	1576	1374	1317	1328	1366	1395	1199	1370	1266
0	387.1	359.7	382	387.5	362.5	292.8	367.9	439.1	462.5	421.8	389.1	403.1	359.3	358.6	384.8	303.7	361.3	276.1	348.1	375.6	276.7	316	386.1	331.7	327	332.6	332.2	279.9	291	236	316.3	266.2	270.3	266.6	254.2	260.6	294.7	302.8	286.6	260.7	265.7	301.6	248.1	304.6	310.7	287.4	279.2	272.9	290.2
112	270.3	260.7	269.4	267.2	238.9	173.5	230.4	248	190.9	174.8	180.7	183.9	193	202	211	228	151.8	185.5	198.6	208.8	193	212.2	199.7	231.7	214.4	228.1	366.2	623	794	790.9	681.5	687.1	801.5	751.6	727.5	722	874.1	837.1	779	863.5	861.6	848.4	855.3	883.1	972.1	997.1	1088	1155	1021
113	281.3	299.9	268.6	254.1	274.5	298.9	269.9	265.3	260.4	266.9	241	202.6	264.6	262	236.8	249.2	234.6	226.2	219.1	214.2	207.8	231.9	243.5	258.3	268.7	222.8	220.2	252.5	265.4	268.7	229.4	226.8	195.1	257.2	264	218.5	183.9	259.9	261	290.5	285.4	298.4	307.4	367.9	426.6	433.4	602.5	916.5	1156
0	378	315.7	367.5	315.2	298.5	306.6	273.3	331.5	283.5	333.7	269	291.6	263.6	285	257.5	306.1	316.7	325.6	346	298	314.5	319.3	322.5	291.5	336.7	316.2	312.5	294.1	244.9	312.4	290.9	357.9	257.4	310.6	294.2	318.3	295.5	343	314.9	288.5	272.9	324	319.5	296.5	352.5	290.4	280.9	286.4	330.9
114	232.9	292.3	267.6	306.5	278.5	209.5	192.5	216.5	186.7	161	281.5	159.9	200	223.5	145.5	163.2	177.2	183.2	198.9	208	199.7	238.1	205.8	228.7	257.5	247.6	245.3	231.3	186.9	180.4	148.3	207.9	239.6	264.8	264.9	253.5	235.5	199.4	226.3	284.8	210.3	196.3	223.4	214.8	251.3	276.1	283.9	346.3	760.8
115	551.5	470.6	475.9	400.9	387	390.8	330	383	294.4	321.1	258.9	294.5	240.6	428.5	278.3	252	448	442	573.7	533.7	610.8	645.9	631.7	625.8	642.5	617.6	633.7	584.3	462.6	425.1	417.4	438	556.3	557	623.5	544	478.7	543.1	577.8	654	573.5	572.3	526.8	576.6	486.7	536.2	540.5	NaN	NaN
0	453.5	444.6	435.3	374.4	374	339.4	363.6	313.3	390.1	370.3	387.9	380.5	371.9	343	343.8	370.9	306	297.8	353.3	346.2	332.4	372.2	364.6	313.6	517.4	959.6	1021	960.5	1073	884.9	875.5	NaN	NaN	NaN	NaN	NaN	NaN	NaN	NaN	NaN	NaN	NaN	NaN	NaN	NaN	NaN	NaN	NaN	NaN
0	374.9	360.4	377.9	340.8	366	359.7	351.5	367.8	312	363.3	405.6	346.8	368.9	396.7	388.9	385	357.9	364	346.9	394.4	311.9	352.2	366.6	338.2	331.3	396.5	356.5	320.3	369.1	351.5	339.5	293.6	326.1	386.5	383	306.6	321.5	312.6	329.6	300.5	345.6	298.6	264	315.6	331.1	344.1	325.5	370.1	358.1
0	231.5	217.8	199.9	256.4	217.3	218.5	214.9	214.5	255.9	171.6	154.8	184.2	275.5	180.2	178.5	175.2	164.2	164.5	171.9	192.9	164.4	260.3	150.2	221.3	146.3	170	196.1	171.2	169.6	179.9	184.2	165.4	163.5	168.5	216.5	175.6	179.9	202.4	220	144.7	197.8	185.7	186.3	193	172.3	185.7	173	182.1	221.8
116	290.4	272.6	236.2	307.6	292.4	258.9	487	1209	1167	1099	1080	1099	1158	1150	852.6	1002	894.6	977.2	1002	793.1	569.6	540.1	482.5	422.8	473.6	444.1	473.6	397.8	436	448.8	352.3	462	578.2	470.5	606.5	1083	1321	1670	1801	1863	1844	1484	1852	1539	1841	1458	1363	1447	1711
0	459.7	506.9	451.9	348	371.1	246.3	255.6	NaN	NaN	NaN	NaN	NaN	NaN	NaN	NaN	NaN	NaN	NaN	NaN	NaN	NaN	NaN	NaN	NaN	NaN	NaN	NaN	NaN	NaN	NaN	NaN	NaN	NaN	NaN	NaN	NaN	NaN	NaN	NaN	NaN	NaN	NaN	NaN	NaN	NaN	NaN	NaN	NaN	NaN
117	233.3	206.1	216.1	214.1	193.5	240.7	197.6	215.3	214.3	230	171.5	227.1	171	203.4	176.1	185	167.5	182.1	180.4	182.4	170.3	215.4	197.3	248.3	190.4	224.3	293	892.7	856.7	878	879.9	828.9	785	915.7	1007	854.6	902.1	763.7	695.2	832.5	884	678.4	811.1	962.4	1074	939	1127	886.7	802.6
118	307.7	306.5	328.8	300.4	295.4	302.5	301.6	304.5	315.1	330.6	323.6	331	310	376.5	334	347	340.1	368.5	935.6	1096	1026	1011	952	1027	1144	1048	931.5	747.2	716.9	570.1	540.5	510.8	531.3	523	483.1	483.8	491.3	548.3	510.5	486.2	463.8	522.3	388.7	359.4	407.5	361.5	379.8	363	366.1
119	267.1	225.7	243	250.6	189.3	231.7	228.8	239.1	182.7	214	238.6	177.1	215.3	203.1	191.7	215	204.1	157.7	213.2	221.7	187.7	215	188.7	189	183.5	227.8	217.5	212	181.9	228.2	227.5	185.6	198.9	217.2	207	234.4	223.6	254.1	375.2	619.5	613.7	643.1	616.8	521.6	592.4	623.4	524.3	519.7	429.9
120	1167	1089	714.5	908.6	738.4	728.2	683.8	637.4	509	483.1	448.1	420.9	449.2	438.2	385.9	410	427.4	413.3	349.5	373.3	380.4	372.9	376.6	396.3	421.3	368.1	382.5	360	342.8	382.5	343.4	405.9	372.8	394.9	307.7	581.6	1370	1624	1458	1599	1494	1419	1321	1316	1614	1577	1527	1623	1612
121	237.5	212.9	231.5	164.9	190.3	201.4	232	213	223.9	267.5	241	194	210.9	183	262.7	207.8	190.1	193.9	219.8	199.6	238.8	216.3	175	224.8	187.2	199.4	220.9	190.7	244.6	215.5	252.4	191.2	197.3	194.5	219.2	192.6	215.9	206.6	163.6	168	170.9	243.6	209.5	180.6	206	203	199.9	199	189.1
0	328.4	309.9	302.5	260.1	278.9	301.8	292.9	308.3	322.8	277.3	331.3	249.9	243.2	221	235.5	246	303.7	191	267.5	263.1	277.9	230	281	262.4	239.8	1045	1484	1190	1340	1190	1224	1217	1162	1202	1150	1118	1264	1245	1075	828	728	570.6	513.5	436.4	529.1	398.8	404.4	442.7	438.3
122	331.4	281.1	277.1	295.4	251.7	285.6	283.9	273	292.5	248	282.6	284.5	263.5	328.7	321	353	362.4	400.7	365	301	337.2	331.9	283.6	310.6	288.2	330.9	340.7	374.3	288.5	319.3	294.4	324.3	417.6	465	325.2	403.6	396	455.7	313.7	365	378.4	395.3	357.3	385.2	293.2	351	365.2	372	301.8
0	1315	1204	207.5	235.9	297.4	327.2	294.5	291.8	258.7	254.5	339.6	220.6	187.4	297.6	245	338.8	264	217.3	245.2	274.4	315	349.5	199.5	229.9	309	280.1	253.3	333.2	270.1	300.5	283.6	330.2	318.9	274.6	249.9	323.4	338.7	358.3	262.6	329	301.5	348.1	293.5	300.9	371.5	349.6	294.7	324.5	338.1
123	237.5	270.5	222.2	231	204.7	183.1	190.6	247.1	265.6	196.4	248.9	232	239	226.9	227.1	247	202	228.1	251.1	214.5	209.5	232.2	280	233.3	211.3	216.1	258.5	233.2	206.5	233.8	246.1	201.3	245	228.9	252.4	242.6	286.7	261.5	287	238.5	265.9	237.7	222.5	266.4	252.1	232.6	208.2	201.8	216.5
124	248	250.2	299.6	220.1	204.6	236.6	268.2	197.6	237.5	246.4	173.5	211.8	219.8	249.5	686.2	639.2	580.1	637.5	647.6	620.2	634	596.5	605.3	553.2	572.1	589.3	654.3	320	362.3	340	329	273.3	250.5	210.5	260.6	228.2	231.9	268.8	210.7	203.8	201.5	179.3	190.9	182.2	208.4	201.6	164	196.6	241.5
125	215.7	162.3	178.7	210.6	159	102	163.1	144	151.5	151.6	129.8	148.1	168.4	168.9	153.2	184.3	175.9	188.5	170.8	184.6	170.3	196	158.4	167.6	196.5	156.3	206.3	216.1	452.5	427.4	589	456.8	541.3	727	615.2	633.9	694.7	650.1	709.3	704	825.5	785.2	780.8	687.9	747.2	801.2	642.5	732.1	809.5
126	200.2	130.5	179.1	211.6	147.1	128.1	137.4	90.91	155.6	151.2	132.9	125.3	131.6	127.9	121.7	156.9	150.7	138.9	100.2	146	131.1	140.8	130.3	126.7	140.2	144.2	163.3	160.6	92.73	175.1	117.2	150.9	118.3	153.6	137.5	163.4	151.2	131.4	177	98.39	161.1	117.4	143.8	112.4	163.8	117	127.3	130.9	137.3
127	202.5	178.1	154.6	186.5	198	112.5	159.1	147	192.6	191.9	182.6	185	165.5	139.2	198.5	198.5	236	133.8	174.5	177.1	106.7	147.5	137.5	129.6	134.5	102.5	186.4	140.5	180.5	217.9	111.5	125	126.4	177.9	121	91.25	149.8	115.2	96.72	85.09	138.7	165.5	102.7	117	83.34	83.57	101.4	140.5	126.5
0	195.5	209.4	166	NaN	NaN	NaN	NaN	NaN	NaN	NaN	NaN	NaN	NaN	NaN	NaN	NaN	NaN	NaN	NaN	NaN	NaN	NaN	NaN	NaN	NaN	NaN	NaN	NaN	NaN	NaN	NaN	NaN	NaN	NaN	NaN	NaN	NaN	NaN	NaN	NaN	NaN	NaN	NaN	NaN	NaN	NaN	NaN	NaN	NaN
0	121.1	163.3	120.8	131.3	118.9	121.5	136	108.2	109.3	112.9	112.9	122.4	90.34	149	137.3	134	101.1	94.14	110.4	NaN	NaN	NaN	NaN	NaN	NaN	NaN	NaN	NaN	NaN	NaN	NaN	NaN	NaN	NaN	NaN	NaN	NaN	NaN	NaN	NaN	NaN	NaN	NaN	NaN	NaN	NaN	NaN	NaN	NaN
0	176.4	142.7	177.8	129	107	118.3	153.4	183.6	110.8	119.2	104.3	95.5	116.9	108.7	100.2	100.5	131.4	83.19	81.45	81.63	92.85	96.38	70.56	129.9	121.4	113.5	129.6	92.05	74.14	99.35	104.4	130	112.5	104.4	108.1	114.8	99.8	126	106.7	140.9	113.7	102.5	95.87	115.4	113.8	113	101.5	109	122
0	131.4	191.3	163.1	173.7	216.4	123.8	134.1	142.3	99.99	98.59	101.6	121	128.6	77.22	102.7	84.43	131.5	101.2	99.67	96.99	135.8	105.6	104.6	110.7	92.77	111.9	97.59	127.8	85	89.72	82.94	105.1	119.7	87.55	101.9	100.2	112.5	103.4	101.3	116.6	88.83	100.5	106.4	113	75.76	97.23	110.8	104.5	91.01
0	120.5	NaN	NaN	NaN	NaN	NaN	NaN	NaN	NaN	NaN	NaN	NaN	NaN	NaN	NaN	NaN	NaN	NaN	NaN	NaN	NaN	NaN	NaN	NaN	NaN	NaN	NaN	NaN	NaN	NaN	NaN	NaN	NaN	NaN	NaN	NaN	NaN	NaN	NaN	NaN	NaN	NaN	NaN	NaN	NaN	NaN	NaN	NaN	NaN
0	213.1	319.4	345.2	324.7	292.6	308.6	302.4	330.5	322.2	306.4	285.5	285.1	260.5	284.5	215.9	310.2	206.9	256.8	244.8	250	192.7	222.1	228.1	214.8	226.2	200.2	199.4	220.8	202.6	177.8	233.8	208.8	242.3	225.8	244.1	205.8	232.7	204.1	220.5	227.6	216.1	223.1	236.6	NaN	NaN	NaN	NaN	NaN	NaN
0	200.6	225.4	224.6	240.2	240.5	339.9	273.6	288.6	238.8	166.2	212.8	227.8	249.3	159.4	136.2	180.9	212.3	169.7	175.4	230.6	173.9	213.8	235.5	306.5	1432	1412	1364	1346	1373	1252	944.5	1287	1333	1117	709.1	676.1	493.4	443.2	377.9	343	352.9	402.5	362.5	322.5	382.9	394.5	350.6	369	297.1
128	232.9	221.3	234	220.5	194.6	223.4	247.8	235.9	238.2	209.5	251.9	229.4	219.7	215.1	210.8	239.3	180.4	221.6	182.5	180.8	191	217.8	188	212.3	194.4	191.1	202.5	171.2	223.1	198.2	201.2	178.4	199.3	232.6	195.4	218.3	250.9	225.9	205.1	202.6	235.8	222.1	189.8	200	226.9	200.3	160.7	208.8	151.9
0	283.6	277.9	274.4	306.7	253.4	283.5	252.5	278.5	332.9	284.7	216.8	163.3	188.3	308.8	291.2	222.4	287.8	242.4	254.7	200.7	235	196.2	260.1	241.5	234.1	277.3	235.5	170.3	255.3	348.4	236	219.4	280.8	264.3	242.2	255.2	266.7	285.3	277.6	332.3	281.9	300.7	335.9	331.6	341.9	335.7	1035	1507	1585
0	247.8	186.2	288.6	221.2	273	178.6	206.5	307.1	288.8	272.2	247.4	252.3	253.6	244.7	232.5	223	251.2	236.9	154.5	229.7	265.9	290	189.5	241.6	228.3	205.8	230.6	227.3	203	209.2	173.5	201.3	199.8	172.5	215.5	148.7	191.6	283	199.2	240.5	232.2	285.1	215.6	194.3	156.5	241.8	258.1	199.3	212.3
129	351.1	331.6	276.7	340.3	330	335.1	321	392.9	310.5	313.7	319.2	321.3	409	300.3	271.4	376.4	378.5	358.6	320.2	358.7	321.6	291.4	377	329.5	356.1	312.3	368.2	283.9	363.9	367.5	295.9	357.8	352.5	245.1	323.1	344.3	300.5	313	251.4	321.9	291.2	319	357.3	284.9	375.5	363	299.5	335	326.8
0	231.8	212	213.4	216.5	236.5	217.5	213.2	241.9	208.7	193.3	254.3	221.1	197.2	195.5	192.7	243.7	213.7	202.5	227.7	224.6	178	172	238.9	190	177.4	193.6	202.7	214.6	193.5	205.5	163.9	245	223.5	184.4	211.2	201.3	233.2	224.5	205.9	208	182.8	227.1	222.6	218.5	249.4	230.4	201	221.4	236
130	153	246.9	160.5	211.3	158	193.2	166.5	200	140.1	221.2	191.2	167.3	140.6	166.1	135.1	187.3	152.3	181	163.4	151.2	138.2	177	190.2	187.6	100.4	130.8	159.1	160.2	143.9	117.1	150	137.5	148.4	146.5	98.43	156.6	148.1	155.1	119.9	160.1	152.6	150.4	135.4	134	138	168.6	157.2	118.1	148.2
0	174.1	171.3	153.5	202	207.8	204.7	202.6	184	173.2	148.9	169	191.6	167.8	186.1	169.9	148.1	153	134	125.3	176	207.8	191.1	142.4	214.5	189.2	161.4	127	151.7	199.3	159.6	162.2	194.2	182.4	171.3	155.4	149	213.2	138.9	204.5	207	193.7	185.6	134.2	189	199.4	169.1	152.5	173.5	186
131	324.8	310	315.6	295.3	289.1	249.3	268.3	269.2	281.9	257.9	239.4	355.9	259.8	260.7	274.9	232.2	265	259.2	209.2	282.9	240.6	285.2	265.4	205	234.4	250	227.7	198.7	225	183.7	208.5	226.9	217	235.2	217.5	186.7	183.3	226.3	237.9	210.3	210.5	237.5	176.9	196.4	238.5	262.9	237.4	272.9	219.1
0	297	308.7	263.7	208.4	232.9	169.5	235	216.1	194.5	218.7	218.9	255.2	174.8	188.2	153.7	218.7	245.2	206.2	215	205.1	185.7	159.7	248.9	227.7	227	154.7	168.2	253.1	153.1	174	198	199	212	179.7	161	193.5	183.1	204.7	147.6	188.7	195	136.7	190	162.8	181	158.1	177.1	169.5	189
0	337.5	316.7	346.5	349.3	282.1	330	303.8	319.7	310.2	303	278.7	230.7	301.2	268	253.8	279	303	260.3	287.9	263.8	222.5	301.9	307.5	262.5	305.2	319.5	284.2	263.2	328.5	239.1	226.5	328	295.9	291.7	256.9	249.6	280.6	262.1	274.7	250	212.2	237.2	208.3	202.8	352.5	251.2	262.5	240.7	250.3
132	286.9	273.1	281.5	352.8	262.3	257.6	346.7	341.8	318.3	288.1	319.4	313	304.3	280.7	289.5	310.1	286.5	282.5	300.5	332.9	288.5	296.9	279.5	271.2	293.7	310.6	283	274.9	231.6	270.1	297.9	299.4	286.2	277.5	278	250.4	265.1	250.5	277.8	260.7	246.2	308.2	310.6	277.1	275.3	265.3	263.7	287	309.9
133	259.4	217.9	197.7	216.8	243.5	232.3	219.5	242.7	206.9	230.4	206.8	198.2	209.7	222	207.6	160.4	177.5	178.2	184.5	186.3	220.7	224.3	211	200	192.4	176.5	189.8	196.7	176.5	169.7	179.4	169.5	189	183.4	158.4	171.9	187.3	180.6	207.4	178.7	156.8	162	147.6	184.1	187.6	176.2	159.2	164.8	180.5
134	384	379	323.8	362.1	347.3	290.4	296.8	247	308.5	280.8	318	286	267.7	289.3	292.5	299.1	307	231.8	300.1	320	303.8	317.4	333.2	304	288.3	254.6	260	242	252.6	225.9	291.4	286.4	254	283.9	254.1	220.4	278.3	239.2	1163	1431	1686	1684	1638	1913	2015	1992	1938	1805	2444
135	266.9	289.4	242	262.4	263.9	281	258.2	262.4	208.8	252.7	229.7	223.5	213.8	215.7	243.8	322.7	243.2	266.6	228.3	171.3	277.2	230.9	197.6	215.9	213.9	193.5	218.5	235.9	249.3	250.8	239.2	245.5	276.9	229.8	291.1	236.8	239.9	262.8	245.7	241.7	224.2	223.8	235.5	259.1	256.1	310.9	277.7	250.8	226.8
0	342	315.5	281.1	323.5	315.1	392.1	348.8	304.9	352	394.7	370.9	417.3	1228	1321	1330	1316	1187	1406	1225	1181	1044	1068	1220	1017	1168	1237	1629	1692	1637	1649	1645	1801	1733	1961	2126	2075	2174	2237	2418	2274	2334	1870	1709	1554	1625	2055	1833	2003	2030
136	348.2	321.5	389.4	385.2	384.8	362.1	382.6	334.7	383.2	386.9	418.7	411.5	345.5	382.9	371.9	398.5	342.8	389.3	347	346	434	423.5	1235	1589	1714	1621	1668	1569	1504	1427	1544	1157	812.8	1305	1120	711.1	766	826.3	797.8	668.2	566	581.7	550.8	566.3	531.2	503	489.3	407.9	460.4
137	191	390.9	480.7	495.7	435.3	524.1	491.8	504.7	528.1	454	448.7	372.7	282.6	236	219	288.5	213.1	183.1	215.4	180.7	186.5	184.8	177	203.8	189.6	191.8	191.9	176.2	205.5	189.1	157.1	140.2	174	175	136.9	193.8	170	292.4	757.4	699.5	610	572	561.6	560	569.6	483.5	601.4	630.9	629.9
138	321	333.2	438.3	365.4	355.9	352	353.2	398	298.3	331.9	295.5	389	312.8	331.2	332.3	331.6	310.6	284.9	336.4	344.8	278.9	399.6	304.5	327	286.8	288.4	281.3	301.8	229.1	237.9	209.9	214.8	216.8	248.5	207.9	231.1	275.4	262.8	208.8	254	272.3	241.4	267	260.3	217.8	263.8	220.6	235.9	237
139	367.9	295.9	343.4	315.6	244.7	288.4	271.5	352.8	347.1	353.5	296.8	286.8	264.4	282.3	258.4	294.1	320.7	339.5	327	291.7	302.3	351.4	321.7	288.9	305.3	267.8	350.1	326.3	318.1	298.9	304.6	355.2	324.9	327	314	352.2	380.5	372.9	411.9	338.4	377.9	403	375.5	321.8	357.3	461.2	1571	1567	1653
140	335	353.8	342.7	333.8	347.1	326.9	392.5	307.7	364	278.5	372.1	327.5	398.3	350.6	417.3	419.4	391.4	310.6	341.9	328.1	318.4	364.2	1448	1411	1506	1281	1395	1389	1376	1577	1659	1623	1589	1874	2079	1814	1864	2227	3045	2650	2737	2412	2075	2292	2389	2177	2548	2240	2315
0	210.6	158.2	192.8	181.4	207.6	191.6	149.2	163	150.4	163.7	139.4	154.4	158	162.3	176	176.4	281.4	354.6	330.7	409.5	364.6	334.4	313	342.1	326.9	195.5	205.6	242.4	163.4	167.9	163.6	167	181.5	132.5	193.4	159.4	160	142.4	120.4	145.5	166.1	180.9	146.4	126.4	129.5	154.4	135.4	116.4	122.4
141	243.4	311.4	271.9	271.8	273.5	339.6	241.7	260	325	303.1	280.5	282.1	294.7	312.2	287.9	252	239.5	261.5	309.6	279.8	316.4	285	311.1	305.4	303.9	263.1	381	381.1	335.2	309.9	284.8	323.2	285.7	333	285.5	309.5	317.5	337.9	342	316.4	302	295.3	320	331.1	279.9	330.5	374.7	372	353.2
142	230.3	248.8	235.2	205.8	224.2	191.6	179.7	215.1	192.1	201.5	184.7	194.2	242.8	218	209.9	178.5	199.6	191.8	203.8	201.7	217.1	189.7	174.6	175.6	186	192	259.8	206.5	201.6	183.3	192.8	177.3	185	195.8	190.5	115.4	172.4	198	212.6	173.4	179.4	201.9	199.4	246.9	258.5	186.2	257.2	172.7	220.5
143	295.1	327.5	309	282.6	368.2	273.6	303.6	261.3	287.6	307.7	297.5	288.8	304.4	236.2	239.7	239.3	283.3	277	278	241.6	289.7	267.8	267.7	247.2	1217	1436	1357	1304	1348	1168	1590	1640	1321	1329	1548	NaN	NaN	NaN	NaN	NaN	NaN	NaN	NaN	NaN	NaN	NaN	NaN	NaN	NaN
144	327.9	307.8	303.7	334.9	276.8	263.4	327.3	335.1	389.7	355.8	297.1	323.6	317.2	295.7	372.5	412.2	296.1	329.5	353.5	320.5	291.5	320.7	296.9	326.2	262.6	342.2	327.6	707	1544	1682	2057	2121	2163	2484	2380	2292	2654	2528	2429	1812	2102	2208	2187	2333	2314	2075	2142	2149	1887
0	290.3	287	249.7	227.6	225.8	270.6	257.7	250.8	270.9	259.3	270.8	237	273.2	256.1	252.4	304	251.6	285.9	262.5	222.9	280.9	277	NaN	NaN	NaN	NaN	NaN	NaN	NaN	NaN	NaN	NaN	NaN	NaN	NaN	NaN	NaN	NaN	NaN	NaN	NaN	NaN	NaN	NaN	NaN	NaN	NaN	NaN	NaN
145	484.2	428.2	456.2	365.3	453.1	349.7	350.7	311.4	307.7	171.4	245.8	181.3	173.8	198.7	172.2	167.7	176.6	184.3	155	162.9	163	186.9	154.6	183.9	173.1	180.5	172.6	149	167	161.4	144.9	170.3	136.9	137.5	141.6	138.5	138.9	162.1	145.6	147	147.4	150.1	165.8	163.1	131.2	119.2	134.9	140.6	118.9
146	197.8	179.3	214.9	178.9	128.9	175.4	176.4	153.8	177.2	146.9	164.5	216.2	181.8	113.5	176.3	135.2	182.6	125.7	178.9	131.5	151.6	157.9	153.5	154.5	138.9	178.6	148.5	137	160.9	163.4	257	411.6	510.9	458.6	441.1	340.1	412.5	459.5	319.5	295.5	270.5	211.2	200.9	176.4	168.9	144	192.6	151.3	169
0	219	206.4	191.9	233	244.7	245.7	147.5	237.4	206.6	250.6	163.7	197.2	241	212.2	198.2	204	199	184.9	203.4	168.2	179	177.5	194.7	177.5	161	155.1	191.4	210.7	183.4	210	165.3	190.5	157.2	186.3	179.1	184.6	152.5	150.2	160.3	167.4	165.7	172.2	161.6	118.8	162.3	166	172.4	156.5	172
147	246.9	209.6	182.9	166.9	178.4	188.4	172.3	169.8	191.2	187.9	177.9	191.7	168.2	161.2	127.7	158.5	139.3	150.6	169.8	165.1	140.8	188.7	142.6	146.5	174.1	98.03	134.3	139.7	393.6	1893	2267	2499	2369	2129	2210	2323	2300	2144	2136	2013	2135	2134	2147	2071	2189	2212	2056	2095	2134
148	386.1	405.6	370.4	407.8	358	328.6	312.5	363.4	360.5	340.8	367.5	387.9	396	335.3	310.5	357.3	315.1	361.6	380.4	347.5	380.9	342.4	374.4	361.4	354.9	346.6	429	668.2	2286	2713	2472	3474	3885	2843	2540	3011	3086	2472	3021	3136	3092	2897	2820	2728	3084	3234	2911	2786	2867
149	400.8	366.8	385.7	335.9	333.1	292.1	326	319.2	284.2	331.3	350.2	303.5	260.3	277	270.7	253.3	321	290.9	317	317.6	313.7	324.5	302	323.4	281.3	338	272.6	277.5	508.6	2068	2435	2160	2431	2544	2378	2136	2017	2918	2895	2807	2517	1769	1951	1616	1544	1475	3309	2456	2448
150	453	388.6	440.9	453.1	450.8	428.3	411	373.9	381.7	390.1	367.1	309.3	374.2	339.2	346	357.7	383.2	370.8	395.6	327.6	290.7	333.6	337	382.6	449.4	360.4	385.4	289.5	450.3	364.7	354.2	330.4	366.4	514.4	2167	3205	3156	1659	2138	2114	1952	2103	2310	2434	1989	1890	2507	2045	2503
151	481.2	457.6	543.6	471.4	428.2	511.4	433.2	465.9	429.7	502.5	575.2	450.8	480.6	495.3	480.7	481.5	438.2	482.7	495	425.2	388	459.4	460.5	496.1	478.6	407	517.5	535.7	468.3	496	503.3	579.2	572.4	654.5	716	836	943	1203	1783	2335	2445	2805	3135	3133	2792	2867	2984	3180	3242
0	288.7	238	259.3	252.7	268.2	280.5	294.8	264.1	274.2	242.8	252.5	287.9	216.5	270.4	249.5	314.3	261.6	250.2	228	234.9	229.3	307.9	288.7	303.9	271.7	230.2	261.6	288.9	273.4	255	242.3	290.2	256.3	292.9	250.6	260.4	254.7	269	257.8	244.3	278.5	245.8	210.7	296.2	272.2	286.5	248.3	278.1	291
0	176.6	250.9	169.7	155.2	179.5	190.4	204.2	203.4	191.6	160.4	208.4	153.3	197.5	169.3	171.8	175.3	184.5	158.3	132	177.8	201.2	141	148.6	191.6	190.6	163.3	193.1	181.5	208.4	179	212.4	133	157.4	136.9	165.5	122.6	161.5	163.3	174.5	128.4	219.4	124.3	150.9	160.2	148	129.8	173.4	167.5	170.5
152	166.5	188.4	259.2	213.4	170.7	204.2	177.7	172	205.5	203.4	190.1	200.1	211	160.5	212.6	208.7	210.7	159.3	158.2	167	187.7	206.8	211.8	211	146.7	154.9	167.3	160	139.4	163.3	129	174.9	194	142.3	177.4	118.9	131.3	154.9	164.4	160	158.4	145.3	159.5	150.8	179.5	133.2	137	165.8	128.2
153	204.4	190	197	233.3	174.6	151.1	171.6	188.1	212.3	229.1	185.4	186	149.7	177.7	183.4	131.3	141.4	198.7	189	152.1	210.6	153.4	190.4	127.4	129.9	428.9	1729	1704	1820	2008	1902	2159	2324	2546	2886	2867	2869	2755	2631	2471	2339	2147	2531	2486	2029	2235	2492	2339	2403
154	350.2	365.8	298.2	329.7	363.9	333.2	335	414.6	302.3	326.9	295.8	341.7	300.9	366.1	289	302.2	272.7	276.4	277.9	305.5	279.4	309.3	259	208.1	250.4	226.1	235.9	264.5	219.9	231.4	234.1	317.4	237.5	274.5	280.6	279.8	235.5	188.8	204.6	211.1	232.6	211.4	234.9	171.4	197.9	239.6	249.6	229.2	207.2
155	305.8	276.3	279.6	228	289.2	273.5	284.3	274.6	281	243.2	240.1	285.7	243.8	248.7	227.9	253.2	195.2	216.1	236.2	279.9	273.8	236.2	236.2	244.4	221.7	230	283.2	278.7	256	251.9	950.5	740.4	995.6	926.1	1087	899.6	983.5	1051	887.8	1299	1237	1588	1499	1462	1263	1298	1470	1370	1198
0	245.2	201	238.4	248.7	222.5	189.8	185.5	208.3	251.3	221.5	254.5	167.1	163.3	205.3	154.9	223.2	195.4	177.8	169.6	192.3	202.5	167.4	162.6	157.9	182.8	166.5	157.8	182.3	150.3	186.2	151.8	177.9	100.3	170.6	154.4	148.2	173.6	104.4	158	192.6	138.6	153.9	142.6	150.4	140.8	158.7	132.3	120.6	164.2
0	214.4	277.4	256.4	284.3	247.7	254	271.5	241.9	199.6	228.3	246.7	215.8	233.1	220.1	262.3	202.8	224.6	227.7	200.5	225.9	227.7	231.8	236.7	242.9	235.4	258.7	233.6	234.7	252.2	236.5	277.9	241	281.8	253.4	252.9	222.6	244.5	186.5	242	230.1	200.3	213	220.5	255.1	218.5	219	214.1	253	207
156	285.9	236	312.3	241.5	264.3	275.3	240.5	231.1	258.7	251.4	252.3	218	225.7	222.8	203	195.9	225.7	170.9	214	236.2	218	220.7	248.5	234.2	245.9	272.1	211.1	241.7	187.2	225	226.2	222.6	239	195.7	277.6	213	223	180.2	241.2	204.5	228.1	221.3	236	222.4	210.3	198.5	223.2	227.3	245
0	270.8	319	274.2	313.4	308.4	250.9	332.5	272.4	246.7	286.5	260.5	266.2	282.2	228.9	267.5	251.2	225.6	249.6	238.8	254.5	259.2	286	267.5	261.2	264.1	255.4	282	253	287.3	258.9	224.5	229.4	281	253.6	265.6	279.4	257.4	251.1	257.1	187.3	218.7	298.9	232	284.6	227.5	180.1	273.6	241.2	219.6
157	297.9	226.5	208.7	189.6	122.2	179.9	193.3	220.9	262	168	170	156.5	194	164.4	190.7	139.2	188.5	228.6	156.9	176.7	124.3	186	116.7	201.4	107.5	127.2	105.5	187.5	84.28	80.36	59.36	204.7	46.06	120.4	115.1	88.5	132.7	108.2	69.53	107	78.77	674.9	232	560	1310	1027	721.9	1279	890.5
158	1160	1111	999.8	1021	949.6	866.1	891.6	805.4	954	955.2	833.9	664.4	558.2	481.7	401.2	370.9	352.5	225.4	274.7	234.1	189.4	196	188.4	177.9	175.5	179.3	209.3	167	135	142.9	189.3	348.1	836.5	911.8	948.1	967.7	788.4	933.9	947.5	872.1	808	908.9	1049	870.1	916.5	1070	805.1	1179	1223
159	250.6	195.3	139.5	185	118.7	213.6	178	207.9	168.5	231.3	173.7	159.8	192.1	165	200.6	147.3	193.5	181.5	148.5	149.9	137.7	166	184	170.9	172	154.3	177	171.5	146.4	185	142.4	163.9	160.1	158.5	194.4	242.5	1523	1076	1052	1005	969	947	957.9	944.1	1137	1225	1263	1238	1519
160	345.5	330.3	270.5	264	304	267.9	261.7	244.4	272	289.6	273	250.5	251.6	271.4	236	241.3	255.8	266.5	244.7	227.6	243.9	243.9	228.2	250.1	229.4	242.1	207	258.2	215	196.9	209.8	198	198.5	223	171.2	225.9	180	225	167.8	213.9	228.5	216.5	215.2	194.5	222.1	228.3	216	187	214.8
161	355.9	322	244.1	268.7	233.2	289.7	241	269.9	211.6	285.9	240	268.2	254.6	228.5	267.5	290.4	298.1	319.1	234.1	275.1	263.9	312.5	285.6	251.6	305.6	341.1	257.7	263.9	288.2	342.8	272.1	250.8	289.8	242.9	256.4	282.3	253.9	295	244.4	309	229.6	276	287.6	256	258.8	302.8	259	240.3	282.5
162	325.8	393	375.5	360.4	350.1	345.3	351.4	338.2	317.3	376.8	339.1	311.1	354.2	272.4	303.8	356	392.9	349.2	322.7	341.8	288	331.5	341	294.7	917.3	740.5	747	1139	784.8	808.3	1158	1357	1102	1351	1372	1143	1241	1340	1501	1691	1683	1573	1599	NaN	NaN	NaN	NaN	NaN	NaN
163	266	213.2	190.7	181.9	174.5	163.9	210.7	153.9	184.7	158.7	167	170.6	161.4	166.2	139.2	168.1	168.4	166.5	147.6	137.6	150.6	162.5	154	148.5	236	890.1	934.5	941	1027	1119	1203	1159	1163	1102	1177	1116	1190	1351	1282	1203	1331	1166	1252	1232	1308	1244	1479	1225	1257
0	184	211	189.9	231.5	158.6	230	245.2	228.6	192.3	177.8	173.5	162.1	163.9	197.2	162.4	158	175.5	185.5	204.6	156.5	152.5	199.7	170.4	155.5	164.2	211.3	169.4	165	160.7	164.8	216	204.5	196.1	158.3	145.3	186.7	166.2	176	153.7	166.7	182.2	165.1	168.5	153.2	177.5	144.1	169.7	160.8	168.4
0	411	382.2	385.9	378.5	336.3	386.6	415.8	423.4	398.6	421.6	360.2	352.4	331.1	329.5	297.5	359.8	323.7	287.5	347.2	381	366	372	473.8	NaN	NaN	NaN	NaN	NaN	NaN	NaN	NaN	NaN	NaN	NaN	NaN	NaN	NaN	NaN	NaN	NaN	NaN	NaN	NaN	NaN	NaN	NaN	NaN	NaN	NaN
164	198.3	199.2	212	258.6	221	178.5	251.3	165.2	237.9	189	204.1	206.7	257.9	247.3	969.8	880	887.5	877.2	888.4	826.7	754.7	849.7	780.7	906.7	827	539.1	430.6	324.8	296.8	308.5	268.5	263.6	242.9	262.6	238.6	250.1	300.9	329.9	360.1	399	448	396.6	430.3	482.7	492.1	519.1	472	530.2	504.9
165	723	540	609	684.9	699.5	657.1	653.5	642.8	652.1	492.7	489.3	587.6	593.2	579.9	568.2	549.3	534.8	495.2	473.2	361.7	399.7	379.7	365.9	362.7	352.7	281.4	284.3	284	445.9	381	416.2	392	432.8	486.7	435	466.3	495.2	381	338.1	379.3	373.9	354.5	427.1	425	1602	1795	1847	2246	1993
166	284.1	252.8	255.4	271	365.4	296.8	297.3	293.5	359.3	401.2	372.3	283.1	271.5	229	257.6	262.3	260.6	266.1	256.3	223.5	208.3	195.3	226.3	181.7	288.1	288	239.7	225	184	246.1	237.8	227.4	254.3	295.7	249	244.4	255.9	222.5	227.1	226.6	244	1031	1131	1197	1142	1202	1147	1326	1497
0	229.3	249.2	168.9	159.9	150.5	148.9	158.2	160.2	192.7	174.7	148.4	176.4	166.4	171.8	137.4	163.8	146	144	168.4	153.8	139.8	162	181.7	175.9	177.8	163.9	168.5	163.1	180.5	168.1	180	205.5	202	170.8	198.6	150	163.3	185.8	171.7	210.9	180.9	170.3	155.1	178.4	138.4	175.2	155.3	179.8	165.6
0	462.6	505.8	442.1	442.6	488.1	474.5	473.6	487.3	505.9	466.7	434.5	391.5	393.7	460.9	430.4	445.1	389.5	430.5	381.9	391.8	407.5	400.2	405	322.2	310.6	327.2	370.1	430.3	337.3	273.8	260.1	253	268.2	301.9	331.7	317.6	316.4	313.4	309.1	308	326.1	304.4	315.7	303.3	322.4	374	309	302.5	277
167	429	394.7	386	318.7	306.1	306.9	269.9	273.3	291	302	316.8	288.4	222	275.5	262.5	266.8	280.5	290.2	265	250.4	285.9	1191	1101	1054	994	914.9	1014	970.8	989.2	1199	1090	1199	1342	1047	1150	1043	1047	1191	1052	1060	1082	1134	1161	1255	1372	1102	1137	1271	1172
168	448.5	366.2	484.3	423.7	300	395.7	328	307.6	349.3	358.7	343.5	359.1	311.7	316.6	285.4	249.5	292	249.8	343.5	265	263	305.1	410.3	1234	1160	1140	1306	1485	1360	1246	1316	1119	1292	1389	1322	1445	1305	NaN	NaN	NaN	NaN	NaN	NaN	NaN	NaN	NaN	NaN	NaN	NaN
169	228.3	161.5	179.8	239	161.3	191	214	225	183.6	213.9	195.7	186.7	181.7	176.1	178.9	181.5	177.8	183.6	162.3	185.4	144.3	177.5	152	150.7	146	172.8	133.2	155.5	172.8	120.7	151.6	160.9	123.3	138.8	160.6	153.4	136.5	183.5	149	194.7	155.5	181.9	129.9	162.1	149.3	160.4	135.9	164.1	160.4
170	329.9	277.8	279.9	288.5	295	202.1	253.5	245.7	222.1	203.3	220.2	252.4	253	224.2	246.5	176.4	279.3	233.1	269.1	237.5	214	212.1	220.7	204.6	206.2	190.8	178.3	198.9	213.1	172	739.5	204	187	163.8	184.7	154.3	228	200	224.9	730	180.9	230	998.3	1036	1004	1483	1494	1303	1506
171	396.3	442.8	454	450.3	406.3	419.8	440.6	468.7	501.3	497.1	430.2	408.1	386.3	396.2	314.2	348.6	339.9	331.4	319.5	299.9	271.4	280.9	276	275.5	242.3	257.5	237	270.5	242.5	213	252	245.9	242.1	229.9	244.8	259.4	225.3	231	1521	198.1	206	245.5	182.5	157	192.5	223.1	253.5	944.5	991.5
172	283.9	294.9	280.1	238.4	279.4	260	210.7	243	224.1	254.9	225.2	244.9	249.9	254.8	230	209.2	193.3	201.3	236.4	251.9	917	844	1040	876.4	964.9	803	861.5	727.6	937.3	NaN	NaN	NaN	NaN	NaN	NaN	NaN	NaN	NaN	NaN	NaN	NaN	NaN	NaN	NaN	NaN	NaN	NaN	NaN	NaN
0	566.7	716.1	548.8	450	575.1	426.6	498.5	445.5	388.4	359.5	279.1	427.2	413.3	447.1	499.3	376.5	409.4	374.7	350.6	390.1	345.3	315	350.3	289.3	324	333.7	326.8	313.5	402.7	324.7	307.7	273.3	279.3	252.2	308.1	285.4	231	325.9	265.3	342.2	376.4	325.1	305.2	317.3	326	290.4	320.4	329.9	238.7
173	254.6	200.7	265.6	459.2	659.2	650.5	667.5	660.4	654.2	559.9	615	612.1	587.9	410	424.1	305.6	277.8	270.5	289.6	324	220	218.2	213.4	275	224.3	221.9	236	234.9	233	204.5	206	212.5	202	214.5	220.4	229.1	216.7	176.9	211.4	233.5	213.2	210.3	214.9	201.7	221.4	163.5	206.6	178	202.5
174	188.1	225.6	180.5	201.5	221.5	181.7	214.1	177.1	165.1	156.3	212.3	215.2	198.6	149.1	201.2	208.6	209.8	200.8	196.4	167.5	211.9	175.6	190.6	213.3	171	206.7	198.6	225.7	381.6	1040	832.2	649.1	704.3	867	762.9	853	853.2	698.5	1018	1022	960.5	1001	909	1356	1320	1366	1376	1389	1357
175	471	436.4	393.9	375.7	341.8	373	406	377.5	337.1	344.4	383	337	354	329.8	311	339.6	272.9	298.6	295.9	288.8	257.9	299.1	268.1	262.2	253.4	217.3	222.4	231	267	239.9	226.1	231.5	245.5	257	228.4	232	181.5	208	209	1030	1287	1500	1508	1372	1269	1390	1323	1375	1789
176	2051	1276	1924	1520	1543	1232	997	812.2	704	869.3	887.2	764.6	587.3	445.4	388.8	354.5	349.5	428.2	330.7	395.7	406.4	365.9	375.5	361	322.7	327.9	330.7	325.6	336.5	353.8	379.8	292.7	293.1	290.5	272.2	327.1	307.5	261.4	278.7	299.7	230.7	294.9	240.3	310.7	250.9	228	248.3	264.7	243.9
177	746.6	753.1	773.7	735	713	589.1	495.5	623.8	500.9	451.7	473	451.7	484.7	381.4	372.7	378.3	415	340.9	344.2	313.7	327.4	326.6	317.5	328.7	318.2	285	340	291.5	306.7	472.3	1768	1706	1961	1653	1767	1756	1536	1597	1709	1578	1671	1476	1538	1909	1857	1860	1926	2064	2218
178	466.4	349.6	295.2	318.2	214.2	241.5	257.4	305.9	350.4	305	231.2	307	308.5	288.1	295.2	236.9	235.8	211.5	198	205.7	226.5	215	208.2	233	204.2	191	209.9	198.8	175.6	225.1	200.5	218.9	214.2	228.8	198.2	176.9	197.5	219.5	186.6	183.1	206.3	182.6	190	177.2	185.1	168.6	202.2	182.7	176.5
0	279.5	303.3	301.5	319.8	323	300.7	277.8	314.6	335.7	370.3	366.5	351.1	277.3	391.8	377.3	344.5	379.9	301.9	311.1	358.2	351	425.3	367.8	311.5	341.3	361.3	278.6	296.7	336.4	334.7	341.3	338.9	306.3	383.9	327.8	350.4	345.8	373.8	293.1	333.8	323.3	299.5	236.4	271	303.2	342.3	254.8	331.1	390.8
179	416.6	393.6	407	440.3	395.6	408.5	390.9	385.8	420.5	367.2	333.4	384.4	331.3	365.5	348.5	333.8	322.8	331.5	323.1	335.3	336.3	298.6	285.8	294.8	271.4	285.1	935.1	1360	1599	1859	1828	1826	1850	1660	1830	1557	1761	1477	1479	1581	1596	1611	1874	1586	1511	1758	1629	1586	1711
180	322.2	341.8	387.5	314.3	411.2	340.8	328	324.6	242	278.8	264.1	277.7	299.5	327.5	365.5	307.9	317.1	311.1	257.4	315.8	354.6	229.1	268	227.6	246.8	225.9	229.5	233.1	210.9	216.3	201.5	211.5	188.3	257.4	231.5	232.9	269.6	284	200.8	218.4	223.3	232.9	226.1	179.6	209.4	234.4	201.9	261.1	191
0	262.8	281.1	233.1	276.5	251.3	279.6	264.4	263.1	285.3	292.2	213.7	304	266.8	234	220.4	269.4	237.9	266	251	225.5	302	241.7	273.5	302.3	281.2	210.2	267.2	267.3	268.5	263.7	284.6	254	238.5	214.5	257	271.1	253	228.9	280.5	280.1	259.1	278.4	199.1	268.7	236	210.5	230	254.8	229.7
181	343.9	310.4	314.8	268.4	275	273.9	291.4	368.5	310.9	309.7	265.7	259.1	250.8	242.4	232.7	297.6	269.3	327	1001	1070	1102	1216	1117	824	1161	1119	1160	1102	1294	1425	1360	1658	1268	1441	1584	1497	1656	1788	1600	1538	2282	1742	1484	1571	1624	1592	1638	1628	1436
182	277.1	282.3	196	310.2	207.5	244.4	181.6	223.2	223.7	189	195.2	272.5	230.4	199.8	217.6	213	185.7	208.4	457.7	607.3	752.3	673.4	696.6	678.5	668.8	473.3	522.9	569.1	650.6	587.8	691	740.3	604.8	666.4	651.6	766.1	638.8	724.3	754.6	652.2	768.6	666.5	767	830.1	885.3	842.3	735.4	NaN	NaN
0	251.1	255.1	201.7	214.1	228	264.7	223.5	212.9	253.1	231	201.9	196.1	242.7	211.4	213.7	187.1	209.1	195.5	172.4	202	192.1	201	191.9	190.2	180.3	185.3	195	232.5	194.9	176.5	164	216.9	216.9	164.9	165.2	181.8	214.9	205.1	191.4	162.6	188.4	183.8	141.3	192	172.1	173.2	228	160.5	182.2
0	428.2	467.5	367.5	373	465.5	384.6	346.8	407.5	562.1	1019	1286	1346	1288	1228	1330	1217	1027	982.3	887.3	1047	1085	802	880.7	766.7	774.5	700.5	513.4	410.2	440.8	397.5	418.8	304.5	363.5	345.6	410.6	392.3	376.8	357.3	436.8	373.4	303.5	336.7	344.5	358.5	341.9	342.1	312	306.8	408.3
183	341.1	324.8	308.4	342.8	329.8	284.3	301.5	319.2	1124	1407	1411	1276	1399	1288	1415	1253	1314	1092	1164	1309	936.6	801.8	691.4	607.1	458.4	464	400.7	392.3	350	360	321.8	380.5	325.2	308	343.2	327.5	293.7	344.6	319.2	284.5	307.2	258.5	295.5	280.1	265.7	254.2	263.6	301.8	305
184	455.8	415.5	593	558	588.6	491.5	522.4	537.2	514.9	473.9	429.7	444.7	420	332.2	326.7	311.1	304	375.8	264.2	332.4	283.1	359.1	1320	1038	1138	992.8	1044	1187	997.7	1131	1312	1263	1422	1363	NaN	NaN	NaN	NaN	NaN	NaN	NaN	NaN	NaN	NaN	NaN	NaN	NaN	NaN	NaN
185	309.9	299.7	298.3	272.6	258.8	266.2	265.9	246.2	280.2	260.7	294.3	282	293	282.2	262.3	253.1	258.1	240.6	243.6	238.9	236	249.4	269.8	216.6	244.7	215	237	227	267.2	214.3	215.7	220.6	240.5	226.9	285.1	231.4	236.2	193	244.7	281.1	252.9	185.3	226	223.1	230.9	253.2	221.5	202.7	248.3
0	296.3	280.5	236.9	205	296.4	287.5	263.6	284.1	262.2	283.5	298.8	242.5	225.6	326.6	250.1	265.8	230	245.6	250.8	244.3	253	243.3	229.1	239.8	299.4	237.4	213.1	229.6	233.4	257.9	218.5	230	252.5	277.1	227.6	227	209.8	255.5	237.3	236.6	232	175.5	216.1	203.8	210.7	242.6	195.5	222.1	177.2
0	180.1	198.1	232.2	184.7	180.5	165.7	169.3	246.5	153	116.7	152.3	211.5	161.6	146.9	108.7	136.5	159.1	139.3	150.1	112.1	132.8	141.4	140.2	142.3	99.9	167.9	150.6	143.3	130.7	145.6	105.3	168.1	153.9	138.9	115.2	124.3	85.92	149.9	124.5	109.9	108.8	108.9	137.4	137.3	154.9	153	144	120.1	134.4
186	503.3	526.8	440.4	442.9	396.3	434.7	429.2	387.3	383.6	283.6	339.9	315.6	343.6	392.2	369.4	328.9	378.2	392.7	323.4	378.2	317.6	337.6	413.2	1028	1072	963.9	920.1	770.6	721.4	1064	965.2	1026	1046	1111	1351	1320	1419	1379	1418	1502	1493	1340	1205	1364	1422	1615	1238	1502	1386
0	432.8	498.7	439.2	391.5	367.3	449.1	364.8	420.9	415.6	340.6	393.8	390.2	319.3	363.2	314.3	300	279.5	314	263	348.2	311.4	370.9	531.6	1278	1379	1337	1289	1263	1266	1097	1010	1219	1309	1345	1071	775.3	500.8	420.2	472.8	496.3	461.6	458.8	427.8	419.1	347.8	306.1	385.1	464.1	487.1
187	251	267.5	265.3	232.7	284.8	226.9	248	278.9	252.7	238.6	245.1	256.3	243.5	244.7	263.9	198.8	238.9	266.6	244.6	269	246.5	272.1	1107	1320	1533	1683	1418	1517	1510	1495	1591	1573	1649	1685	1915	1946	1438	1529	1583	1340	1769	1621	1786	1579	1431	1424	1332	1212	1226
188	341.3	341.5	395.6	316.9	355.6	368.5	359.8	365	354.9	316	337	307.2	314.8	312.9	301.8	368.8	332.4	307.8	306.2	384.9	347.6	342.1	336.7	348.1	374.1	351	309.2	302	305.4	301.2	324.9	302.4	358.6	1357	1603	1887	2086	1895	2200	2504	2388	2426	2578	2622	2358	2380	2269	2250	2458
189	346	362.4	360.4	364.9	384.3	300.5	368.2	307.9	302.4	367.7	350.9	362	869.1	1233	1282	1184	1107	1002	1140	998.2	1107	990.9	1128	1116	1233	1185	1029	897.5	899	756.5	597	486.8	531.5	443.9	412	417.2	363.8	397.3	350.6	385.7	434.7	382.2	418.8	412.9	413.5	387.2	298	303.2	330.3
190	303.1	195	280.6	210	206	184.9	219.6	228.7	195	216.9	314.9	241.3	172.3	185.5	228.3	194	192.4	219.3	215.4	194.9	156.9	240.1	236.9	209.8	144.7	173.1	146.8	153.7	126	215.2	177.9	193.9	177.9	157.5	142.9	189.3	192.7	179.5	176.8	144.5	152.5	179.1	148.9	148.4	152.4	142.4	175	144.2	161.6
191	421.5	384.8	349.1	335	289.9	306.3	366.3	360.3	327.3	347	333.2	328	337.3	319.5	273.2	300	307.8	297.8	349.9	287.7	225.7	261.5	305.5	329.6	378	751.5	1003	1023	1002	1022	1103	1026	826.7	992.4	984.4	885.8	861.8	851.4	897.9	819.5	968.9	1096	1195	1475	1264	NaN	NaN	NaN	NaN
0	NaN	NaN	NaN	NaN	NaN	NaN	NaN	NaN	NaN	NaN	NaN	NaN	NaN	NaN	NaN	NaN	NaN	NaN	NaN	NaN	NaN	NaN	NaN	NaN	NaN	NaN	NaN	NaN	NaN	NaN	NaN	NaN	NaN	NaN	NaN	NaN	NaN	NaN	NaN	NaN	NaN	NaN	NaN	NaN	NaN	NaN	NaN	NaN	NaN
0	202.4	209.2	143.4	170.2	177.8	194.6	144.7	196.6	163.9	186.8	180.1	174.2	166.1	202.1	162.7	149.2	152	133.4	168.1	176.6	136.3	143.1	121.6	145.4	136.7	133	188.7	147.7	126.7	133	118.5	128.3	139.6	147.5	121	129	132.3	158.6	152.9	162.1	126.7	118	119.2	170.5	129.5	135.7	121.3	110.4	148.7
192	448	393.5	358.1	383.6	366.4	324.1	343.6	313.5	327.7	331.6	310.8	323.3	365.6	337	335.2	346.5	346.3	343	340.7	274.1	263.4	292.6	304.7	265.2	275.3	321.4	277	252.6	300.3	283.9	269.3	342.2	264.1	243.9	251.5	213	281.8	243.5	237.4	250.8	269	265.7	280.1	269	228	231.1	1684	1963	2204
0	253.3	230.2	199.3	205.5	204.5	153.3	191.5	192	173	186	167.4	142.1	142.2	134.1	123.3	167.9	151.8	134.1	156	168.1	165	144.9	152.3	163.7	134.5	136.8	163.5	165.8	160.5	143.3	166.5	126.8	156.7	150.5	128.2	138.5	119.2	126.3	129.8	106.5	133.5	141.7	106.6	113.7	117	151.8	140.8	150.3	163.3
193	282.3	199.5	226.4	338.1	226.1	265.7	230.1	174.8	201.8	207.2	166.5	193.3	241.9	220.9	152.8	197.6	160.3	185.3	169.1	181.3	203.3	201.7	224.5	162.8	178.8	209.6	185.7	223.5	180.6	138.3	143.1	159.7	191.5	125.7	134.3	101.8	133	199	155.8	176.2	124.7	194.3	192	129.3	181.7	145	160.8	170.2	150.1
0	192.1	279.1	216.8	206.2	229.5	201.7	178.5	143.7	125.3	199	217.9	137.2	152	183.8	132.5	169.5	104	197.2	120	167.8	195.6	127	145.2	125.8	150.5	140	174.5	184.4	179.1	180.9	129.4	159.5	146.4	139.1	170.6	155.6	240.2	147.3	174.6	233.1	162.9	160.3	168.5	177.1	128.8	181.5	151.6	163.9	130.6
0	472.1	385.2	325.1	336.1	251.2	305.9	293.3	194.7	147.3	201.5	115.3	161.6	135.8	135.1	119.5	108.6	109	104.4	NaN	NaN	NaN	NaN	NaN	NaN	NaN	NaN	NaN	NaN	NaN	NaN	NaN	NaN	NaN	NaN	NaN	NaN	NaN	NaN	NaN	NaN	NaN	NaN	NaN	NaN	NaN	NaN	NaN	NaN	NaN
194	239.4	200.1	237.6	255.1	182.2	201.6	211	235.1	202.9	178.4	186.1	171	154.5	203.8	218.4	189	175.9	166.4	150.8	160.7	176.7	205.7	161.6	177.7	196.5	159.5	127.2	156.8	143.2	198.5	157.5	181.5	206.5	221.7	163.4	224	153.2	177.3	194.2	185.7	215.8	171.7	164.2	162.3	216.8	206.6	162.8	160.4	188.7
195	382.5	306.6	341.2	271.4	290.8	270.8	313.6	304.4	309.5	318.3	312	268.7	317.5	314.3	255	318.2	311.5	306.2	254.5	308.7	302.8	286.5	317.2	302.2	347.8	303.1	314.3	349.2	298	304.6	308.2	318.8	281.5	272.7	286	280.5	313.6	324.4	240.1	278.2	285.7	240.8	256.5	275.3	311.1	287.8	340.2	316.8	375.2
196	315.4	368.7	385	324.6	364.9	377.9	334.4	327	336.6	344.9	350.1	309.4	316	326.2	347.5	307.5	286.5	283.7	351.3	321.4	302.3	289.7	315.7	249.7	326	273.8	261.2	233.3	279.1	283.3	256	319.7	354.8	325.2	265.3	271.5	330	265	236.6	329	342.7	268.7	236	228.1	262.5	317.3	239	330.6	312
197	202.7	220.4	195.4	147	166.9	132.5	150.9	179.6	162.4	135.4	166.2	159.7	180.9	117.4	184.6	152.1	166.2	183	203.7	138.2	138.7	159	139.3	121	149.2	157.8	139.1	167.3	147.9	135	127.5	134.3	196	157.2	121.3	164.7	143.4	113.7	146.3	144.3	134.3	145.2	111.5	141.3	141	133.7	127.5	131.5	133.3
0	280.1	264.9	245.3	318.4	287.5	357.6	241.2	240	246.6	237.6	218.6	251.1	198.9	219.3	283.7	201.4	238.5	153.3	256.2	216	231.5	211.7	232.5	278.7	242.3	NaN	NaN	NaN	NaN	NaN	NaN	NaN	NaN	NaN	NaN	NaN	NaN	NaN	NaN	NaN	NaN	NaN	NaN	NaN	NaN	NaN	NaN	NaN	NaN
0	201.2	178.5	212.3	210.5	203.5	245	164.9	153.8	208.5	210.9	202.8	191.8	177.9	153.4	202.8	205.6	207	219.8	206.9	258	201.5	196.1	209.8	235.7	228.1	223.3	171.5	167	170.5	184.2	250.1	209.1	92.59	158.8	154.5	176.8	169.7	149.6	126.8	211	123.1	112.7	163.7	182.6	156	184	202.3	177.9	144.5
198	1173	952.4	1185	905.7	1138	773.9	547.9	354.4	400.4	348.2	308.8	272.5	210.5	249.1	221.2	239.8	235.3	221.2	292.4	952.9	862	1009	1003	1192	1293	1185	1215	1260	1314	1357	1388	1522	1316	1342	1240	1260	1128	1051	1255	1360	1451	1655	1904	1634	1800	1589	1742	1782	1749
0	222.1	189	290.8	214.1	205.2	218	188.8	212	242.2	223.2	212.2	208.7	215.7	157.6	218	169.5	185.8	241.6	182.3	224.7	191.4	171	192.8	179.6	240.6	176.8	204.1	220	199.2	177.7	203.8	235.4	154.8	204.2	176.4	188.5	262.1	260.3	237.2	194.7	203.3	205.3	159.2	197.9	195.4	171.6	222	191.1	232.3
0	188.3	188.7	NaN	NaN	NaN	NaN	NaN	NaN	NaN	NaN	NaN	NaN	NaN	NaN	NaN	NaN	NaN	NaN	NaN	NaN	NaN	NaN	NaN	NaN	NaN	NaN	NaN	NaN	NaN	NaN	NaN	NaN	NaN	NaN	NaN	NaN	NaN	NaN	NaN	NaN	NaN	NaN	NaN	NaN	NaN	NaN	NaN	NaN	NaN
0	207.8	168.8	224.9	157.7	159.3	128.6	150.9	151.2	159.8	146.5	149.2	157.5	159.7	144.3	118.1	154.8	136.4	115.6	134.3	168.6	132.9	136.9	162	111.9	128.6	117	145.6	126.6	131.5	119.7	121	129.2	101	145.2	123.5	105.9	135.4	148	141.3	132	138.6	116	147.5	136	119.5	115	121	122.3	130.9
0	366.8	336.1	301.2	299.2	210.1	362.8	302.5	284.2	345.7	258	252.3	203.7	179.1	174.8	242.3	249.5	211.9	281.9	222.8	282.1	289.2	351.2	327.2	251.8	297.2	373.5	334.2	306.3	342.7	333.7	333.6	323.1	330.3	242.6	245.6	279.3	292.2	351.2	317.1	325	338.5	369.8	357.3	310.7	339	304	281.9	293.4	281.6
0	208	161.1	138.2	210.7	159.4	180.5	174.9	149.7	131.3	136.7	166.8	172	142.9	139.2	153	160	140	170.5	137.1	106	150.6	116.5	114.1	122	178.5	148.7	151.5	150.5	164.5	117.6	127.5	127.5	119	116	142.3	145.1	136.9	156	170.2	130.3	121.9	171.7	144.5	480.9	712.7	690.7	731.8	725.1	674.5
199	319.4	382.9	407.6	334.7	330.4	311.5	344.8	321.2	300.2	336	348	302.5	343.2	285.9	277	317.5	310.8	296.4	293	324.2	871.2	1492	1966	1969	2309	1768	1929	1629	1741	1935	1737	1632	1925	1567	1731	1624	1995	1506	1636	1355	1329	1383	1262	1288	1319	1323	1557	1408	1413
200	291.7	267.5	267.3	263.3	254.5	330	262.1	219.2	226.5	239.5	291	252.1	295.7	1008	1028	1057	973.7	1040	1073	1054	827.2	882	946.2	882.3	911	792.3	627.8	552.2	458.8	430	466.4	381.9	322.7	281.3	272.9	242	255.5	259.8	430.9	859.4	1075	1028	1327	1506	1481	1490	1543	1475	1670
0	216.1	216.6	255.9	184.9	190.2	255.3	260.6	226.3	236.7	252	253.5	269.2	255.5	234.3	189.1	240.6	246.6	211.7	240.2	229.3	258.8	215.6	228.6	213.9	211.7	236.4	229.7	256.7	239.9	261.2	227.8	219.6	226.3	231.1	236.5	253.6	207.1	244	272.3	236.8	254.7	223.5	240.7	228	260.6	274.4	230	232.5	256.7
0	242.5	232.5	174.1	199.8	218.9	225.4	173.9	238.6	177.6	191.6	230.2	177.4	224.2	181.3	181.8	240.1	162.8	178.4	189.3	171.9	214.5	183.1	179.4	180.8	197.4	208.8	221.5	180.1	210.7	191	180.6	210	190.7	173.3	192.1	213.2	150.9	210.5	153.7	174.4	189	161.1	211.3	171.6	180.5	184.7	159.6	179.7	183.6
0	266.5	267.1	247.5	271.2	284.7	288.8	290.6	290.2	269.2	238.9	259.5	242.6	272	307.9	260.7	273.9	247.6	205	264.8	232	223.5	208	233.1	208.2	255.1	294.1	241.9	243.9	231	230.7	227.6	251.5	250.3	194.4	293.3	243.2	253.1	200.1	1360	1594	1482	1318	1357	1285	1563	1648	1643	1521	1560
0	241.7	196.5	241.6	226.5	299.5	257.5	261	198.2	231.1	226.1	264.6	254.3	216.7	255.5	208.8	290.6	223.4	211.3	216	188.7	218.2	256	176.6	218.1	294.4	222.5	239.5	269.8	272.1	215.7	233.2	202.5	204.2	210	187	230	207.5	214.5	235.3	213.8	257.1	203	227.2	213.1	204.8	191.4	236.7	220.5	208
201	305.8	320	319.5	301.9	314.4	284.5	295.7	270.9	306.9	283.7	270	266.1	250.6	276.6	262.9	254.5	263.7	273.7	280.7	271.8	274.6	1700	2141	2387	2140	2594	1758	2232	2664	2639	2269	2048	1796	1826	1394	1547	1838	NaN	NaN	NaN	NaN	NaN	NaN	NaN	NaN	NaN	NaN	NaN	NaN
0	249.5	159.3	194.8	195.4	159	162.3	183.8	180.6	196	179.5	192.5	133.5	127.5	131.7	126	196.5	144.5	147.2	148.5	154.6	121.8	116.7	156.2	134.3	130.5	165.5	142.3	139	138.3	120.5	148.9	146.1	147.7	157	175.8	119.7	143.2	148.5	122.4	117.5	149.5	122.5	170	142.5	133.5	139.9	145.5	166.8	159.3
0	212.9	172.9	229.1	304.7	247.2	164.5	229.7	169.9	205	212.5	160.8	197.1	213.2	198.1	217.3	210.7	194.5	511.6	686.5	664.7	702.8	729.5	706.8	634	604.1	636.8	508.2	632.3	684.8	693.4	693.7	973	898.4	1035	960.8	878.3	914.8	1016	1130	1067	1234	1180	1030	1077	780.2	1179	1091	1071	1183
202	351.1	280.6	392.6	349.8	267.8	289.6	290.7	276	324.6	290.8	274.9	296.9	282.6	314.5	338.4	283.6	272.4	281.6	306.5	303.9	268.3	308.6	237.9	280.4	323.2	283.1	310.3	321.4	314.3	310.7	188.5	253.1	208.3	229	253.5	244.2	155.7	224.8	261.6	281.5	224.2	374.2	277.1	356.2	306.9	322.6	371.1	370.7	624.1
203	1491	1298	1080	979.7	825.2	828.8	756.8	730.9	738.2	646.8	756.3	639.5	575	532.7	589.8	493.1	463.5	478.8	462.3	374.6	411.2	418.2	416.8	415.5	457.5	355.9	379.7	374.4	413.7	368.5	360.2	393.7	365.2	357.5	427.2	392.5	405.2	319.8	345.7	429.1	359.1	398	415.6	473.5	1946	2259	2123	2140	2232
0	321.5	298.5	284	363.4	320.7	275.8	248.1	318.6	305.6	323.1	327.7	272.3	267.7	345.3	260.9	293.9	324.1	297	303.8	317.1	265.7	343.9	327.6	337.7	298.7	270.5	265.8	236.8	270.9	299.8	340.5	296.5	304.3	276.9	256	276.4	282.8	294.3	275.6	213.2	221.2	240.3	307.2	263.3	275	234.3	317.5	274.5	263.6
204	888.5	997.8	934.2	788.9	716.3	876.2	790.5	616	607.3	551.7	497	505.2	500.5	565.9	522.3	493.8	477.6	453.8	389.2	388.9	389.9	424.2	1261	1489	1779	1377	1502	1688	2010	1828	1645	1493	1617	1596	1651	1971	1760	1478	1514	1257	1599	1671	1568	1705	1773	1626	1602	1458	1190
205	494.5	495.7	526.1	475.1	554.1	635.7	606.9	483.1	382.5	347.2	453.7	385.2	322	341.6	244.7	222.5	241.8	160.4	163.5	172.7	220.5	174.6	196.8	243.5	200.3	194.4	171	161.8	212.6	185.5	213.4	198.5	201.1	180.9	185.2	189	190.4	454.5	1169	990.5	1213	1149	1163	1125	1218	1424	1427	1203	1516
0	324.4	338.7	320.7	262.6	315.9	296.2	311.1	341	275.6	287.4	248.3	270.7	240.6	223.8	236	320.5	248.5	273	218.6	219.5	230.8	247.1	335.1	234.7	178	263.5	267.1	188.7	183.3	268.7	255.2	263.3	284	181.8	224	226.5	221	223.7	258.5	279	267.2	220.1	245.3	276.1	272	249.2	252.8	249.3	272.5
206	267.9	238.8	239.2	217.4	192.4	238	229	214.4	229.3	231.5	147.6	203.7	199.6	146.4	184.4	196.4	183.3	174.7	179.3	237.1	179.3	179.5	196.5	186.4	225.5	156	197.4	199.4	188	211.6	217.3	203.8	189.3	171.1	152.8	211.8	172.8	190	159.8	180.1	202.9	203.2	181.1	159.3	216.9	175.8	185.4	194	181.5
207	271.8	208.4	280.7	178.7	222.3	258	246.6	225.1	236.9	211.6	215.1	202.6	212.1	203.2	188.3	168.3	165.1	203.2	199.8	230.2	182.3	206.3	187.4	200	223	214.9	207.3	187.3	199.8	222.7	168.9	228.3	195	219.2	198.8	244.5	214.3	199.9	180	221.3	161.4	183.2	246.9	180.7	176.9	186.8	194.5	193.9	199.9
208	321	360.8	327.7	330.9	379.5	349	266	232	251.7	313	313.2	291.3	301.8	305	303.5	311.3	276.1	264.3	259.5	285.3	261	323.3	262.3	308.5	299.2	291.8	282.3	267.9	276.6	296.5	314.5	274.3	259.7	301	234.9	260.3	253.9	845.9	844.3	568.3	602.7	859.7	722	802	947.5	711	875.8	1092	1176
209	312.5	358.2	339.4	296.3	258.8	299.5	318.8	360.8	287	320.4	369.4	303.4	347	316	363	308.1	259.5	280.3	309.9	265.6	289.4	324.5	294.3	301.3	265.6	296.8	274.3	327	340.9	290.3	284.2	279.5	261	302.2	310.7	269.5	332.5	306.4	279.7	300.5	257	329.7	253.5	257.9	299.8	272.5	270.9	279.9	312.2
0	390.3	427.2	366	389.8	359.7	355.3	321.6	314.6	412.3	322.6	273.8	291.2	283.1	238.6	278.2	291.5	262.7	275	298.3	244.7	283.9	245.5	282.5	240	274.7	253.9	245.2	270.5	292.1	271.7	256.8	252	320	284.6	271.6	269.3	286.3	263.5	271.8	223.2	258.6	261.6	237.9	226.3	297.2	199.6	248.9	186.2	287.2
210	407	390.3	325.5	367.8	291.4	370.3	309.7	312	276.5	292	283.6	298.1	260.5	312.8	234.8	263.9	263.3	253.2	223.1	196.5	266.1	216.4	236.2	263.3	240.9	233.5	257	216.9	254.2	198.6	249.7	211.2	245.4	229.5	239.5	328.2	256.5	220.7	243.5	208.7	251.3	227.5	224.6	217.9	273.4	266.3	236.7	214.8	241.3
211	245.4	273	217.8	323.2	285.8	223	223.1	260.2	228.8	237.5	335.1	253	346.5	273.1	252.9	311	251	214.6	290.4	327.7	291.4	297.1	279.5	307.5	331.2	366.1	288.5	339.7	308.9	276.8	282.2	318.3	322.1	268.7	299.7	273.7	317.5	259.2	311.3	319.1	324.5	260.7	275.3	266.1	311.1	242	244.5	259.5	275.8
212	346.4	322.7	376	368.8	348.2	325.1	318.8	338.2	341.2	307	300.6	295.8	284.3	293.7	281.8	262.6	232.7	268.9	265.2	238.4	271.5	273.7	232.8	229.1	236.6	258.5	269	256.6	217.6	241.9	232.2	256.5	248.2	262.8	229.1	225.8	220.6	247.8	216.7	206.6	222.5	197.3	192.7	206.4	202	226.1	199.9	176.1	182.4
0	572.1	461.5	542	447.5	459.6	434	420.5	470.2	459	424.8	355.5	421.8	463	413	468.5	423.9	415.5	453.5	442.4	400	442.5	455.5	483.9	500.5	405.5	471	461	404.5	462	432.5	479	445	416.5	438	398.5	370.6	410.5	362.5	372	373	446	347	370.5	349	282.5	332	378.4	357	453
213	268	285.9	239.7	259.6	230.2	244.2	239.5	245.2	199.6	180.7	212	218.5	171	213.5	160.6	215.6	197.4	206.6	748.4	921	1011	1013	1219	1097	1228	1149	1224	1063	1227	1185	1333	1206	1103	1287	1361	1162	1166	1183	1205	1263	1292	1260	1176	1206	1179	1155	1251	1147	1110
0	460	448.4	412.5	496.9	458.4	473.5	414	413	409.7	437.1	374	360.3	373.7	434	375	432	364	406	416.8	338.7	341.5	458.5	387.9	411	439.7	431.4	404.9	457.5	439.9	339.5	393	409.8	388	355.4	436.9	909.4	1129	1099	1154	1059	1129	1103	737	816	951.1	878	1088	1003	627.5
214	329	274.5	298.8	330.9	327.7	286	271.2	296.3	311.1	313.9	308.4	277.6	251.2	299.6	276.9	280.8	315.5	272.9	271.7	292.6	258	309.2	294.9	288.8	316.5	298	305.5	282.1	285.1	301.5	287.9	331.6	325.6	298.4	289	327.4	284.4	271	299.9	348.2	283	287.4	346.1	277.6	267	338.5	318.5	352.5	296
215	388.4	370.9	416.5	293.5	383.5	436.9	423.7	342.6	378.7	404.1	319.3	377.2	372.3	339.4	316.2	356	427.8	306.3	295	314	409.3	284	287.5	367.5	367.3	384.9	433.5	349	343.8	436.6	377.8	323.3	335	327.7	336.2	287.7	332.5	302.9	324	248.2	243.1	257.5	369.5	179	315	215	281	226.4	298.4
216	363	365.3	326.1	302.3	304.2	333	301.4	321.5	407.1	408.2	394.6	293.9	323.6	325.4	334.6	350.2	310.4	296.4	312.5	274.7	375	342.8	341.2	323.8	319.9	305.9	296.7	1059	1087	1156	1350	1169	1292	1315	1193	1221	1305	1397	1449	1402	1243	1299	1722	2024	1543	1358	1818	1403	1512
0	381.5	346.4	365.6	285.6	298.7	292.4	357.8	342.5	362.4	299	335.7	271.1	319.5	322.4	293.8	298	279	287	304.7	286.5	255.8	238.6	282.9	246	266.7	270	257.3	243.5	288.5	250.9	284.8	260.5	261.9	262.2	235	278.5	267.9	229.5	256.6	239.6	226.4	253.4	245	254.6	248.6	285.5	270.5	258.5	267.1
217	201.5	220.6	241.2	213.8	219	228.9	184.8	174.2	196.2	203.6	165	200	207.5	196	175	183.6	189.9	165.1	161.4	565	1048	897.4	993.5	1117	1147	1186	975.7	976.5	954.5	1260	1295	1212	1113	1315	1248	1392	1414	1266	1249	1313	1486	1194	1185	1373	1190	1134	1264	1164	1257
218	467.9	554.6	501.7	449.7	449.1	406.4	449.6	451.8	406.6	407.4	391.5	369.5	421.6	403.6	409.9	366.7	330	378.8	362.1	417.8	396.7	370.8	380	391.5	323.7	338.9	392	302.9	347.5	415.4	336.4	333.4	290.6	339	355.5	327.8	282.9	313.5	286.9	309	272	276.5	307.5	312.7	323.9	316.1	288.4	286.6	316.7
0	374	330.5	342.9	362.3	369.3	375.7	355.7	336	344.4	269.6	296.3	305.6	326	290.2	368.5	361	376	332.2	337.8	345.9	306.2	323.5	349.7	318.2	339.7	340.6	315	345.7	337.1	322.1	334	320.3	287.5	303.6	323.6	346.6	372.1	340	336.3	288.2	343.5	286.8	392	328.5	381	336.1	342	323.5	283.5
219	305	269.3	376.4	353.6	286	278.3	304	270.6	286.7	288.6	279	318.7	313.5	298.4	307.2	295.9	260.3	277.5	281.8	332.7	324.2	294.9	307.7	276.5	303.5	306.2	312.9	257.4	261	279	237.5	243.2	224.1	254.7	231.5	207.4	234.6	211.4	233.4	280.4	269	283.4	240.7	245.4	254	217.5	208.5	218.6	227.5
220	382.1	410.4	373	314	295.1	405.1	271.5	277.2	320.1	307.7	279.6	257.4	265.6	255.9	288.7	262.6	214.1	245.8	251.3	212.6	247.6	318.9	217.6	207.4	265.3	225.8	238.8	167.1	189.1	211.1	208.6	223.2	231	180.3	219	250	216.9	188.1	226	205.9	186.4	177.8	250.1	243.6	213.2	248.3	227	272.4	220.8
0	214.2	198	199.3	220.5	147.5	228	223	270.5	206.9	252.9	189.5	298.6	221.9	231.8	212	198.7	201.8	236.3	220.3	179.5	247.9	214.7	290.6	342.5	725.2	733.7	867.7	803.7	904.3	581	835.2	564.4	419	694	274.5	511.2	514.8	420.6	385.2	405.2	249	451.2	176	243	266.5	282.5	281	285	NaN
221	388	476.7	344.8	354.7	366.8	375.3	382.5	333.6	364	383.2	399.9	358.6	364.1	363.8	333.5	365.6	374.4	332.5	370.1	338.2	332.5	354	363.3	323.5	351	317.1	279.3	306.8	319.1	302.6	276.8	287.8	256.9	320.9	309.8	289.8	289.7	297.7	301.4	301.3	300.6	270.1	256.8	316.8	267.1	317	1193	1295	1380
222	201.6	252.5	255.3	216.5	237.3	200.9	248.7	153.4	190.1	206	202.1	228.5	186.5	210	157.4	202.4	156.1	205.8	219.7	172	145	166.2	164.5	204.3	179.1	148.9	285	855.5	850.7	914	951.5	1212	1099	945	1127	1163	1120	1154	1056	1111	1143	794.7	1010	1116	1175	1184	1079	1108	1213
223	287.2	287.8	243.6	273.2	235.3	258.7	263.4	253.5	251.5	227.1	260.4	190.2	239.7	246.7	240.7	261.8	239.5	282.9	246.8	274.4	239.8	217.5	271.3	214.6	245.2	218.2	193.2	280.9	234.4	243.2	229.8	246.1	256.9	260.9	221	217.6	248.2	209.7	227	205.2	235.6	232.5	245.5	209.7	238.9	206	228.7	220.4	306.9
0	1124	940.3	605.9	476.2	509.8	486.5	464.8	427	446	346	417.6	441.7	357.8	357.4	416.5	468.7	373	342.8	283.7	324.3	344.5	294.5	374.8	307.6	305.5	275.7	265.3	276.2	304.7	301	300.7	291.3	259.1	264.5	249.4	275.9	245.3	224.3	245.5	261.8	279.5	242.5	273.3	250.2	241.5	265.2	216.1	221.6	212.6
224	176.2	186.6	208.8	261.4	193.3	156.7	181.9	218.7	183.6	151.2	159.5	159.9	171.5	170.9	160.7	152.3	174.1	165	151.1	143	144.9	165	150	150.3	150.5	160.2	179.9	142.6	174.3	169.2	164	192.4	166.3	146.5	172.4	133.1	130.9	168	174.9	155.9	104.5	150	160.2	154.3	171.3	155.1	174.7	148.2	161
0	188.6	177.6	168.1	152.5	164.7	178.4	172.3	171	137.9	161.4	171.7	160.4	161.5	105.6	166	142.9	168.2	110.7	158.1	111.8	119.7	120.1	109.1	121.5	146.9	116.7	138.8	127.1	121.8	127.2	101.3	151.9	144.3	113.1	111.7	89.78	97.7	144.8	120.3	88.23	111.1	131.7	99.23	127.6	125.9	114	112.7	118.3	113.3
0	313.8	297.7	311.3	274.5	270.8	239.2	211.5	282	251.6	275.8	239.6	246.6	264.2	241.2	279.4	278.7	299	246.9	271.5	231.2	225.5	210.6	230	213.6	276.2	249.5	238	178.6	227.6	225.3	223.4	240.5	227.3	229.5	245.4	246.2	230.9	280.3	229.7	228.3	263.1	226	211.2	250.5	298	229.9	281.4	249	286.4
0	412.9	257.2	365.4	321.5	321.8	279.8	281.5	286.7	294.6	306.6	275.9	365.2	275.4	247.7	226.4	250.8	290.8	242	223.9	178.4	211.9	253.7	258.4	275.4	747.6	752.2	671.7	758.1	592.2	626.7	634	792.3	587.9	158.5	574.1	487.7	465.1	399	375.9	307.5	351.4	257	NaN	NaN	NaN	NaN	NaN	NaN	NaN
0	317.9	331.5	236.3	297.2	255.5	286.5	265.9	242	238.8	246.4	300.2	218.5	258.9	223.5	214.5	227.9	245	260.9	406.4	827.4	968.9	869.4	1060	955	847.5	754.9	968.8	979.9	831.5	816.3	711.4	551	509	580	424.5	492.6	431.5	451.2	304.6	293.7	290	271.4	368.7	322.5	897	1062	1151	1242	1351
0	304.3	357.4	309.5	296.2	207	226.1	260.6	252	292.2	263.5	256.9	233	235.6	246.6	202.8	253.6	208	224.6	197.8	220.3	226	232.6	169.7	217.3	203.5	230.1	187.1	201.6	222.8	218.5	222.3	193.5	234.5	258.4	233.3	221.6	275.3	248.6	243.9	212.1	286	270	292.6	249.1	267.1	287.7	344.1	355.6	374.9
225	302.3	292	312	277.5	277	271.3	240.2	220.9	272.7	268.9	301.2	230.6	250	251.9	217.5	251.5	242.9	240.7	232.4	208.8	222.1	226.6	284	242.3	229.3	163.4	204	228.3	260	257.5	191.4	216.3	236.7	250.9	180	198	228.5	195.3	255.4	243.3	205.4	215	203.3	227.5	155.4	215.4	191.4	260.1	196.9
226	340	329.2	266.5	254.3	223.9	242.3	229.8	267	214	268.5	268.2	215	180.4	195.5	194.6	190.8	222.9	248.4	179.9	176.6	195.3	201.2	169.6	169.2	185.3	167.8	167.1	183.9	197.3	155.9	198.4	212.2	169.7	144.1	167.6	167.1	184.7	178.3	168	181.4	160.6	160	140.2	202.3	166	141	139.1	125.6	161.1
227	339.5	326	282.1	280.1	336.2	265.3	260.8	272.5	336	318.4	263.1	259.1	307.3	258.7	228.6	264.7	250.8	276.4	226.8	217.1	251.8	199.4	215.4	227.8	222.1	227.7	209	179.6	215.8	229	216.7	159.8	189.9	181.4	198	157.5	208.8	196	207.9	185.8	241	232.5	179	204.8	229.1	193.3	211.2	196.6	193.7
228	382.3	340.4	371.9	365.1	351.6	389.2	373.7	366.5	302.5	323.5	348.7	387.5	292.1	363	318.4	295.5	310.9	309.4	302.2	237	280.6	313.3	335.3	297.2	309.6	263.5	311.4	277.5	353.2	274.8	309.8	310.1	265.7	276.8	267.2	260.9	255.3	280.8	271.4	254.6	290.4	332.3	429.2	1227	1066	1010	915.2	913.6	1062
229	435.8	352.5	370.3	409	359.6	476.4	398.5	496.3	359.1	377.9	389.7	347.7	357.9	283.9	285.3	265.6	307.2	252.2	327.7	243.1	257.7	264.6	325.5	243.3	225.5	276.4	273.3	236.2	213	230.5	258.5	214.5	235	229.7	230.5	225.7	228.3	192	238.4	233.8	221.6	195	215.6	191.1	223.5	188.5	246.6	222.3	198.9
230	264	253.2	326.4	306.1	250.4	269.9	212.8	305.5	314.5	290	276	329.9	296.3	280.8	316.7	268.7	280.3	243.2	289.1	273.7	259.6	294	290.4	241.5	235.3	234.4	199.5	240.4	257.8	197.8	214.5	178.3	201	189.1	197.1	176.1	175.1	203.3	164.5	203.3	190	189.6	226.5	210.5	219	213.5	246.7	365.6	414.1
231	279.3	298.6	268.3	244.7	273.9	233.9	245.8	276.4	270.1	271.7	211.1	221.7	249.7	242.2	192.7	213.2	219.2	222.8	190.6	214.7	247.8	227.2	214.4	206.7	213.9	264.9	181.3	211.2	196.7	192.5	207.9	202.3	216.8	246.3	244.3	203.9	234.8	180.7	206.8	232.9	208.9	193.3	201.9	257.4	224.5	211.7	268.9	266.9	247
232	281.5	236.8	251	298.5	265.8	264	282.1	263	281.8	247.5	188.7	190.5	233.2	211.8	231.6	205.1	206.1	197.6	156.1	178	172.4	188	185.2	168.4	166.9	186.7	164	159.6	175.2	202.5	166.8	184.9	188.4	169	179.8	179.6	187.3	184.7	141.7	179.4	151.7	149.9	184.6	142	177.9	145.4	144.4	173.2	165.5
233	384.7	390.3	386.8	338.1	377.7	355.3	329	347.9	342.5	282.9	278.5	300.7	246.5	234.9	251.6	255.9	278.9	245.8	266.8	218.5	255.7	199	186.5	197.1	229.7	189.9	227.7	211.6	221	209.3	202.1	213.4	192.2	208.7	177.6	188.7	188.8	232.7	186	189.9	221	236.8	181.6	198.1	178.3	223.4	222.2	167.5	195.3
234	325.3	330.3	264	295.1	288.3	312.5	325.2	314.4	326.3	267.9	362.9	271	304.9	287.9	290.9	250.9	294.3	277.9	265.6	245.4	249.3	248.1	248.9	241.5	274.9	233.2	227.2	187.9	228.6	215.3	265.3	230.2	223.5	234.1	220.7	259	316.2	398.1	525.5	615.2	672	984.9	990.2	936.5	976.6	1060	1230	1338	1196
235	340.9	272.7	261.6	237.9	254.5	243.9	208.2	193.6	218.5	212	297	223.5	207	180.5	181.1	215.5	235.8	210.9	162	256.5	189	191.4	220.7	217.1	187.1	207	169.2	176.9	171.8	212.5	199.7	198.5	213.9	202.2	176.9	249.3	190.8	188.3	191.4	238.1	247	258.3	259.5	315	297	325	295.5	324.6	348.1
236	425.6	352.1	298.5	312.5	336	289.8	343	299.3	327.8	341.4	283	290.8	337.6	336.4	326.1	350.8	319.8	308.9	266.7	282.6	265.9	307.9	263.2	340.5	289.1	259	258.8	267.1	331.6	325.5	236	289.8	319.8	263.6	329.1	248.5	241.6	210.4	259.8	224.9	205	175.4	206	247.1	172.4	221.8	208.3	223.5	223.3
237	283.8	260.2	290.4	207.3	226.5	234.5	250.4	195.8	209.6	232	184.4	248.9	266.8	236.9	191	210.3	225.6	218.8	217.2	198	190.8	212.3	195	190.3	152.3	205.5	153.2	226.2	231.2	206	217	202.2	191.3	299.1	404.6	696.1	797.1	948	864.6	769.3	897.9	966.1	873.6	1101	937.4	1011	1057	1037	1024
0	377.5	403	417.4	395.9	333.1	348.1	374.9	382.6	307.9	324.1	339.5	368.5	292.9	375.4	367.4	377.2	324.3	317.8	364.9	326.8	303.6	388.6	322.6	296.8	327.1	331.9	334.1	300.1	415.2	349.1	339.5	287.8	306	284.4	342.9	310.7	276.3	294.7	295.5	341.7	349.1	285.6	332.5	283.1	288.9	298.2	321.3	335.8	381.4
238	214.2	184	221.3	251.8	194.4	212	228.6	205.1	207	164.5	166.9	151.9	183.1	174.9	182.6	187.5	169.6	155	171.1	173.6	163.1	192.5	146.7	166.1	235.7	187.5	159.4	163.1	158.9	197.1	162.9	193.5	154.4	143	161.5	180	158.6	159.5	137.5	164.5	165	132.5	134	164.5	133	150.9	147.6	159.9	181.5
0	396.8	371.1	398.9	363.5	378.1	365.5	367.7	355.1	328.5	322.3	419	338.8	318.3	330.8	264	352.4	336.9	278.3	287.2	322.5	299.3	299.1	304.7	317.2	307.7	331.4	320.4	271.1	295	322.7	265.6	398.6	334.9	282.6	303.1	348.9	337.8	282.6	301.8	268.9	287.4	271.1	278.2	315.2	322.2	311.1	252.1	273.3	279
239	220	252.4	206.2	228.8	217.1	202.2	254.4	227.5	208.1	235.9	199.8	221.5	145.4	202.8	201.8	168.3	160.1	164.8	212.3	180.4	171.3	184.3	187.1	203.5	208	183.5	204	207	180.5	193.5	183.5	604.3	607.4	604.3	673.9	654.3	699.2	710.3	690.8	691.3	734	741.3	695.4	681	754.9	754.3	752.9	681.3	733.4
240	181	228.2	246.9	245.8	239.3	220	219.5	209.5	187	253.4	236.1	221.9	209	218.6	226.5	212.4	206.9	216.5	218	217.5	230.6	200.9	259	161.5	199.4	176	186.6	189.1	184.5	182.6	188.4	159	202	162.5	335	590	587	561.9	570	497.9	597	531.5	524.9	613.5	600.5	567.4	634.4	565	624.9
241	193.7	176.3	216	160.6	139.7	156.8	147.8	199.7	186.2	144.2	186	129.3	134.9	120.7	158.8	135.6	143.1	164.7	151.5	145.5	148.8	164.4	188.7	125.8	150.9	121.3	179.4	154.2	126.5	143.9	166.6	182.5	162.7	138	148.3	141.3	141.7	158	135.5	111.4	143.3	180.7	159.4	128.6	133.7	186.2	157.4	144.6	161.8
0	335.5	205.9	251.1	207.6	195.9	205.5	206	203.2	172.2	159.5	194.5	219.4	205.2	212.5	227.4	222.4	204.9	210.5	228.6	238.5	215.7	171	214	179.9	195.5	200	190.7	183.1	195.7	194.1	219.2	158.1	216.8	202.6	187	225.1	193.2	210.2	177.2	226	188.5	181.5	164.7	229	175.5	188.8	172.1	202.6	212
0	796.9	594	658.4	513.5	385.5	398.6	NaN	NaN	NaN	NaN	NaN	NaN	NaN	NaN	NaN	NaN	NaN	NaN	NaN	NaN	NaN	NaN	NaN	NaN	NaN	NaN	NaN	NaN	NaN	NaN	NaN	NaN	NaN	NaN	NaN	NaN	NaN	NaN	NaN	NaN	NaN	NaN	NaN	NaN	NaN	NaN	NaN	NaN	NaN
0	NaN	NaN	NaN	NaN	NaN	NaN	NaN	NaN	NaN	NaN	NaN	NaN	NaN	NaN	NaN	NaN	NaN	NaN	NaN	NaN	NaN	NaN	NaN	NaN	NaN	NaN	NaN	NaN	NaN	NaN	NaN	NaN	NaN	NaN	NaN	NaN	NaN	NaN	NaN	NaN	NaN	NaN	NaN	NaN	NaN	NaN	NaN	NaN	NaN
242	219	265.4	192.3	254.5	195.9	221.4	207.9	235.2	180.8	139.6	204.5	188.3	188	211.2	162.7	194.2	122.7	180.7	187.2	176.2	159.9	248.7	180.9	251.5	165.4	193.4	200.2	185	150.7	214.8	189.3	226.7	183	210.7	162.8	196.9	204	140.1	203.7	629.3	440.7	663.5	783	764.8	972.7	1045	501.5	1301	1108
0	236.5	219	296.6	245.6	225.9	123	113.8	149.5	88.7	124.9	131.8	191.5	190.5	188.5	105	202.1	170.5	134	170.5	161	153	105	84.07	67.88	132.6	136	80	59	149	53.5	72	152	117.3	112.7	87	105.7	103	63	161.9	162.7	169.8	172.8	145.7	127.5	122	110.7	42.33	84.88	60.4
243	246	234.6	164.2	259.3	141.5	229.2	248.8	159.7	222	178	139	159.8	180.4	166	196.2	220.5	227	246	164.3	179	220.3	192.5	165.5	173.3	176.5	207.6	158.7	191.2	153	229.3	195.1	191	207.5	166.3	216.8	153.7	141.5	182.1	173.7	153.1	158.6	160.3	158.6	129.5	223.8	130.8	177.4	184.3	192.8
0	325	363.8	292.4	340.2	354	327.3	337.9	376.6	325.5	320.2	355.2	322.3	271.8	260.6	275	330.4	320.3	258.9	274.5	293.7	257.5	269.3	309	313.2	265.3	274.7	284	267.9	307.5	285.1	245.3	271	278.5	285.9	303.4	243.3	283.1	262.5	266	280.5	267.9	281.6	273.5	268	239	206.6	259	265.9	265
0	84	76.7	NaN	NaN	NaN	NaN	NaN	NaN	NaN	NaN	NaN	NaN	NaN	NaN	NaN	NaN	NaN	NaN	NaN	NaN	NaN	NaN	NaN	NaN	NaN	NaN	NaN	NaN	NaN	NaN	NaN	NaN	NaN	NaN	NaN	NaN	NaN	NaN	NaN	NaN	NaN	NaN	NaN	NaN	NaN	NaN	NaN	NaN	NaN
244	226.9	219	167.5	209.1	187.5	218.3	196.4	197	240.3	106.5	184.8	220.5	226.8	201.7	170.2	195.7	175.2	188.2	143.1	216.1	212.3	207.3	188.9	184.3	199.5	186.2	189.8	189.2	195.3	231.7	187.9	175	210	194.8	203.7	242.3	227.8	227.7	187.3	187.8	228.8	217.7	219.2	217	208.5	213.9	193.5	218.8	244.8
245	356.8	270.4	316.3	307	262.7	293.4	293.9	294.5	268.6	266.4	349.5	259	240.4	271	238.5	225.5	251.3	287.6	204.9	216.4	265.5	285.6	273.4	135.3	245	247	241	196.6	216.6	184.9	227	145	153.1	154.1	166.8	173.5	138	120.2	1328	1866	1894	2021	1983	2075	2415	2354	1923	1633	1945
246	563.3	586.1	474.8	486.2	572.5	588.6	576.6	618.3	527.9	412.3	487.7	448.6	478.5	448.9	385.2	336.6	336.5	334.8	377.6	303.6	317	309.8	336.2	327.1	328	295.6	292.7	284.2	296.3	354.6	330.8	360.2	299.3	322.9	293.3	320	322.6	342.6	287.4	282	344.1	318.1	305	284.5	274	314.5	335	350.4	378.1
0	299	309.3	254.3	245.6	285.1	327.3	331.6	253.1	232.7	283.3	234.1	210.2	235	235.9	278.9	261.8	270	234.1	233.5	305.6	265.3	194.3	250.5	316.5	213.3	267.5	196.5	287.3	231.1	228.4	279.6	238.6	216.5	252	311	272.6	288	259	487.5	1007	1002	1046	1000	779.5	880.5	712.5	500.9	455.6	440.4
247	259.5	299.6	238	284.3	194.2	260.4	199.6	242.1	269.7	269.5	209.5	271.7	194.7	195.9	216.9	263.9	297.3	255.5	239.1	232.9	251.2	258.5	241.1	269.4	188.5	239.7	203.3	223.4	239.3	238.2	253.5	224.9	239.6	239.1	219.6	212.5	260.2	217.1	198.6	198	193	428.1	945.9	1022	1107	1215	996	1115	1123
248	447.9	462.8	392.3	467	509.8	518.7	500.1	583.1	528.8	509.8	459.5	427.5	417	466.5	342.8	387.3	436.8	450.2	480.4	461.9	427.9	415.8	371.6	359.5	359.8	363.9	317	306.8	1202	1359	1275	1275	1499	1202	1091	1319	1422	1271	1621	1333	1315	1417	1478	1356	1111	1135	1338	1216	1422
249	626.3	484.2	498.1	466.4	591.9	549.4	515.1	471	453.7	364.7	365.1	392.5	368.3	353.5	369.9	380.4	370.2	327.9	318.9	329.8	380.6	327.8	322.5	288.5	266.1	281.9	305.6	263.8	1034	966.7	1104	1093	1120	1100	1266	1381	1245	981.1	1081	1149	1275	1047	1160	1250	1213	1387	1090	1162	1536
250	337.8	360.4	313.9	333.7	269.8	277.2	256.5	316.5	241.1	235.7	246	236.3	254.9	209.5	207.6	220.3	210	240.1	224.7	223.5	215.6	185.7	210.5	222.2	274.6	327.6	532.6	1521	2228	2277	2347	2269	2249	1680	2218	1316	1618	1556	1686	2125	2036	1521	1604	1889	2559	2213	2204	3317	2700
251	588.1	545.4	505	450.5	447	471.6	442.8	408.4	395.3	420.6	465.3	385.3	389.2	346.4	378	306.6	341.6	266.1	304.1	379.5	330.7	283	326	345.6	288	291.2	261.7	838.5	889.8	1132	1039	1025	975	1023	907.5	793.7	963.6	981.6	1120	1086	1037	1194	1135	1220	1189	1333	1293	1308	1234
0	298.5	326.8	289.9	364.7	367.5	378.5	447.5	430.8	410.7	465.3	396	368	358.5	329.5	336	354.5	398.8	351.7	361.6	363.5	295.8	303.3	469.1	1041	963.5	1104	968.9	1124	1068	1136	944.5	1232	963.3	851	688.4	500.6	546.6	510.1	632.8	510.2	399.5	483.7	496	471.7	528.7	384	373.9	342	323.7
252	212.9	200.3	202.6	192.8	179.5	190.7	216	171.8	283.3	189.3	208	157.9	178.2	206.8	196.5	198.2	208.4	210.4	175.3	1134	1540	1780	2653	2367	2102	2463	2321	2084	2273	2625	2640	2602	2431	2371	2265	2234	2306	2389	2425	2238	2170	2546	2386	2323	2349	2365	2117	2170	2135
253	265.5	332.2	285.1	287.7	233.1	259.6	243	208.9	226.3	316.8	235	258.7	213.3	273.3	234.1	269.9	240.1	224.6	253.9	199	251	242.4	365.6	918	1867	1738	1681	1621	1543	2011	2131	2072	2475	1980	2129	2068	1961	1772	1916	2022	1813	2297	1889	1899	2029	2072	1950	2217	1946
254	283	273	290.6	309.6	235.4	268.3	280	228.5	257.5	277.3	253.7	267.3	257.5	245.3	280.4	255.5	229.4	245.9	220.2	193.8	252.3	189	211.1	188.9	272.1	238.3	216.3	265.2	179.4	299	327	326.5	580.5	912.5	1083	1695	1683	2092	2327	2080	1393	1558	1721	1930	2387	2645	2375	2658	2048
255	175.2	154.3	178.8	181.1	167.4	163	180.7	206.3	145.2	183.1	140	186.9	153.8	137.5	167.1	182.6	181.7	113.2	198.4	137.4	163.4	129.1	191.2	107.8	150.6	200.4	159.7	152.9	152.7	138.7	153.9	167.2	167.8	166.5	156.6	123.8	121.8	137.5	128.7	145.5	141.4	164.2	137.5	158.8	134.3	119.6	147.6	122	159.3
256	302.2	258.4	294.1	319.2	271	267	252.8	213.4	248.3	253.6	292	243.4	292.6	256	236.3	253.7	1365	1401	1413	1472	1392	1594	1531	1762	1909	1742	1310	1662	1473	1656	1687	1587	1529	1535	1524	1688	1576	1666	1144	1309	1465	2194	1480	1607	1559	1358	1236	1331	1449
0	356.3	317.2	338.4	364.4	380.7	379.7	332.7	413.1	345.1	361.1	385.4	316.6	329.1	304.2	297.6	293	336.4	298.9	238.9	249.8	316.3	316.4	350.3	310.2	257.8	247.2	251.2	274.2	257.7	276.2	272.3	308.2	281.7	222.8	287.7	267	269	280.6	263.3	299.6	257.2	272	263.5	344	318.7	285.4	298.3	264.2	314.5
257	389.1	360.1	328.2	288.6	356.3	314.9	383.3	352.8	338.7	373.6	308.8	284.8	255.1	245.4	256	293.1	287.6	268.7	269.9	271.7	290	287.3	286.4	215.1	220.8	182.8	199.3	222.4	214.1	252	254.8	204.5	277.9	248.1	243	247	232.8	204.3	263.7	259.6	247.4	249.1	254.7	286.6	214.3	216.6	234	239.4	195.3
258	313.3	263.4	274.3	228.2	300.1	285.1	330	251	325.5	266.1	245.2	255.1	269.8	291.6	260.2	288	264.4	241.6	219.1	225.1	260.5	233.5	236.4	265.2	243	234.1	224.9	265.9	243.7	230.2	261.6	214.1	197	242.6	209.5	238.8	261.6	237.1	201.8	186.1	212.5	177.6	239.3	198.7	158	173.9	168.5	193.4	231.3
0	206	181.5	209.6	174.5	181	174.7	135.5	NaN	NaN	NaN	NaN	NaN	NaN	NaN	NaN	NaN	NaN	NaN	NaN	NaN	NaN	NaN	NaN	NaN	NaN	NaN	NaN	NaN	NaN	NaN	NaN	NaN	NaN	NaN	NaN	NaN	NaN	NaN	NaN	NaN	NaN	NaN	NaN	NaN	NaN	NaN	NaN	NaN	NaN
259	258.8	225.2	239.1	260.3	301.5	287.5	261.2	293.7	235.9	231.8	266.5	270	259.7	227.5	268.7	244.4	236.1	234.8	1346	1446	1611	1281	1430	1576	1559	1598	1660	1821	1745	1918	1673	1601	1614	1565	1683	1796	1791	1562	1573	1785	1633	1878	1559	1431	1302	1334	1482	1090	1229
260	337.5	308.3	313.7	236.8	237	291	234.6	284.6	284.7	232.5	260.5	199.1	261	196.8	215.4	203.9	212	215.6	184	214.2	191.8	222.4	218.4	228.2	199.8	216.9	241.6	225	243.7	292.8	280.9	282.3	300.5	295.2	328.4	316.3	311.8	246.3	236.5	246.1	305	292.5	273.9	322.9	291.5	283.4	296.9	243.1	300
261	304.5	293.4	251.8	292.3	274.1	274.6	288.3	268.7	248.3	324.8	250.4	282	274.8	294	222.4	284.1	276.1	280.9	278.1	298.1	255	237.2	245	247.5	271.8	206.7	283.1	279.8	267.8	280.8	284.6	276.8	272.6	253	297	265	240.5	263.4	245.9	263	221.9	193.2	233.8	255.4	270.6	231	240.7	272	316.9
0	207.5	206.6	214.5	192.9	183.5	176.4	206.3	217.8	245.3	199.1	198.5	208.5	206	175.1	171.3	178.7	169.9	193.8	159.5	202.4	168.4	182.7	183.9	176.2	192.1	177.1	200.4	189.8	173.3	191.5	162	180	188.5	164.8	196.6	171.9	215.3	158.9	181	145	165.2	137.8	167.5	172.5	198.6	134.5	123.9	140.9	107.4
0	187.6	148.3	187.6	218.7	160.8	137.4	188.3	171.9	200.9	205.5	193.7	193.1	160.1	156.5	135.6	148.5	156.6	167.4	201.1	181.1	143.1	169.3	175.1	212.8	186.8	182.8	186.2	183	183.7	173.2	225.4	188.9	198.9	181	134.9	178.9	228.4	136.8	196.4	160.5	152.3	159.8	184.9	161.6	123.6	132.8	164	137.2	153.4
262	323.5	272.9	326.6	296.2	288.9	327.7	278.5	283.9	317.4	310.4	273.9	264.8	240.5	239.5	239	261	218.2	246.6	230.6	284.2	208.8	1480	1882	1799	2019	2125	2016	1900	1880	2325	2241	2043	2440	1787	1879	1816	1926	1754	2020	1963	1714	1677	1482	1685	1815	1501	1634	1656	1929
263	430	602.1	412.9	403.5	454.5	481.2	517	531.5	377.8	494.4	405.8	376.3	422.4	408.4	516.5	475.2	382.3	487.8	444.4	314.8	373.6	401	383.7	390.3	399.7	447.6	323.3	356.4	350.4	398.9	376	400.8	358.4	351.9	275.1	306.8	289.8	273.3	307	256.2	332	342.5	305.2	293.1	296.1	264.7	323.3	297.5	278.6
264	183	146.3	212.3	221.3	150.9	155.4	161.7	197.5	158.9	200.2	157.4	198.6	228.8	198.5	249.4	233.6	213.8	123.6	139.7	174.1	188.9	154.4	193	168.9	218.2	196	165.3	193.8	194.6	189.9	193.5	176.5	168.5	187.5	163.7	160.4	162.8	158	210.9	172.2	119.1	164.7	135.4	181.2	146.9	149.6	133.4	170.2	152.1
265	298.2	265.3	301.2	236.6	353.5	295.6	226	245.1	297.5	216.2	303.1	240.9	198.4	259.1	254	221.6	212.3	205.6	255.5	232.1	284.3	258.5	181	179.6	253.3	216.7	220.4	199	222.5	186.3	185.3	181.2	164.6	170.2	161.1	178.4	173.8	184.3	176.5	154.1	163.3	189.4	208.9	197.2	192.1	244.7	679.9	774.5	901.6
0	225.5	165.1	173.4	183.7	173	166	146.3	178.9	174	178	168	153.3	154.8	136.8	142.7	188	157.5	231.1	148.1	190.7	195.6	145.9	163.6	151.9	171.4	142.8	160	160.4	144.8	118.9	148.5	145.8	143.5	152.1	166.7	145.3	145.9	134.6	153.6	127.5	147.8	122	115.1	90.82	152.6	107.7	113.1	104.4	152
266	1003	931.1	873.1	847	694.9	684.5	648.8	716.2	843.7	741.7	747.2	667.4	701.9	634.1	597.5	594.9	536.3	544.2	528.5	518.5	496	628.5	585.1	568	529.2	485.3	515.9	472.8	463.7	421.7	433.4	447	466.2	415.8	446	478	421	413.9	435.5	428	380.7	392.8	395.2	383.5	440.6	398.5	388.4	401.5	408.9
0	210.2	214.3	209.2	182.5	161	186.5	222	216.8	189.5	174.9	196	193.9	188.4	189.4	165.8	187.5	155.2	237.3	179.2	184.8	180.3	156.9	178	175.5	173.5	159.3	177.3	189.8	207.8	188.3	207	159.9	179.5	139.3	179.1	192.2	172	163	178.9	180.1	202	169.6	168	192	161.6	146	128.5	171.3	179.4
0	184.5	189.6	244.3	239.9	241.4	235.5	220	242.1	180.3	185.4	198.4	215.4	194.1	159.8	178.5	179.7	169	195.9	154.2	178.5	200.5	171.7	184.8	201.1	169.8	201.8	185.9	199.6	240	182.4	177.6	184.3	216.3	222.2	168.7	159	165.8	191.7	223.9	165.5	161.5	196.5	147.2	177.8	172.8	202.5	201.2	152	197.6
0	301.7	328.8	287	322.5	337.4	343.3	339.9	331.4	356.7	358.5	322.9	334.6	418.7	285.4	269.1	264.9	292.9	243.6	282	257.1	263.3	247.1	239.9	245.5	255.7	294.9	252.5	252.8	235.2	244.2	273.4	192.9	206.1	207.8	207.5	219.4	243.7	218.9	219.9	214	219.7	216	227.2	233.4	203.6	236.5	205.5	254.1	191.2
0	327.5	300.9	405	329.5	325.5	324.7	339.5	289.2	291.7	291.3	320.6	301.7	267.3	317.9	306.3	301.5	286.7	276.5	312.5	304.5	235.4	287.3	302.9	290.6	273.5	313.5	284.2	272.9	287.7	227.9	254.3	218.3	239.9	262	279.1	284.7	260.5	260.6	313	263.4	293	274.5	250	271.8	266	308	225.1	273.8	264.4
0	422.5	337.8	510.7	1034	995.4	1008	1013	950	1021	890.1	895.5	829.5	878	841.2	672.2	592.5	569.4	516.5	477.8	476.5	500	504.8	371.8	453.1	490.8	431	432.1	918	1149	1404	1094	1363	1267	1463	1370	1313	1300	1093	1378	1328	1338	1296	1105	1130	1152	1366	1272	1332	1450
0	200.5	186	221.3	174.2	204.1	162	154	228.7	180.2	173.3	187.8	186.2	207.8	166.6	164.8	176	157.2	141.1	173.4	189.5	190.7	162.2	171.9	163.5	151	120	156.2	168.7	162.2	162.3	141.2	177.4	170	123.7	125.5	206.6	148.6	138	141.3	150.6	139.3	132.2	188.1	145.1	158.8	173.7	98.56	148.3	130.6
267	294	297.9	326	341.6	333.6	346.8	377.8	373	351.6	287.5	336.1	292.9	237.2	269.1	275.5	266	276.5	262.2	222.1	245.4	258	196	219.1	238.6	218.5	209.5	214	201.3	233.7	243.4	219.5	206.6	248	198.7	271.1	357.5	723.4	745.8	1037	1002	938.7	816.5	1043	1046	1127	889.3	978.1	648.5	1247
268	392.7	395.9	342.9	353.5	347.9	361.4	282.5	341	333.5	280.4	318.5	357.3	350.7	340.7	306.7	295.2	286.7	308.7	286.1	249.2	262.4	308.9	240.2	278.9	293.2	246.2	266.6	300.4	306.8	275.2	290.2	296.5	241.4	249.4	294.1	249.1	336.1	273	302.5	263.6	212.1	234.9	277.5	210.3	261.3	245.2	229.9	246.8	249
0	355.5	363.1	315.9	301.9	331.3	331.6	302.1	296.8	300.5	251	231.5	288	289.3	326	268.5	272.8	315	274.2	263.3	259	308.3	268.9	292.5	341.6	274.3	263.3	260.9	258.4	198.3	238.4	247.1	299.5	246.4	266.5	249.7	225.6	253	309.2	212.4	171	289.8	213.5	152.2	234.1	249.7	200.2	208.8	237.7	160
0	314.2	254.8	310.6	299.8	313.9	272.7	310.1	273.6	258.9	221.9	265.9	220.5	226.2	290.1	269.5	258.3	269.7	237	267.8	236.5	221.3	254.2	244.3	295.8	311.2	222.7	205.2	275	291.2	219	172.6	220.2	213	219	222.1	221.3	252	251.4	194.6	205.6	213.5	214	223	223	279	276.5	245.6	257.1	224.3
269	308.5	245.1	301.8	269.2	276.5	211.4	236.8	240.7	248.4	243.4	215.8	220.5	207	224.3	216.7	195	188.6	146.6	185.4	166.6	183.2	214.3	188.3	187.7	174.8	191.3	191.5	154.9	156.1	177.1	187.1	209	564.5	743.1	727.5	750.4	734	691	788.1	890	977.5	881	1103	963.5	803.6	668.9	799.5	710.9	734.2
270	366.7	355.4	361.6	403.5	375.4	369.8	344.5	361.2	302.4	360.1	305.6	332.1	286.2	318.3	281.2	223.8	261.5	282.2	257	248.4	261.5	280	269.8	257.7	244.3	239.1	274.5	269.5	203.2	258.6	215.9	197.5	246.9	179.2	151.8	231.3	213.8	182.5	187.9	183.4	238	197.8	156.5	186.6	212	159	220	193	247.9
271	422.2	491	436.5	442.8	492.6	490.5	458.9	448.1	474.1	442.5	466.1	493.4	439.3	396.9	374.7	351.5	475	423.6	445.8	418.1	435.5	474.7	533.2	738.8	2918	2947	3107	2531	3157	3292	3302	2995	2833	3048	2443	2652	3291	3340	3222	2767	2769	2329	3220	3789	2934	2630	3093	2913	2897
0	356.9	318.2	308.1	307.3	347.1	321.7	291.2	256.2	267.8	257	290.4	249.4	255.7	318.2	314.8	273	293	214.5	242	250.4	251.4	248.4	259.3	271.3	283.9	259	282.1	239	264.3	254.5	247.7	254.5	269.4	240	252.1	253.9	268.3	245.9	299.1	233.5	244	242.8	256.6	269.1	261.1	264.5	289.3	300	288.1
272	244	209	228.2	214.8	193	245.5	241.1	197	230.9	240.5	221.1	192.4	205.2	215.5	226.5	201.5	188.2	159.3	188.1	181.6	174.9	179.7	182.9	185.1	203.1	224.3	707.9	630.6	681.4	765.5	682.4	785.5	NaN	NaN	NaN	NaN	NaN	NaN	NaN	NaN	NaN	NaN	NaN	NaN	NaN	NaN	NaN	NaN	NaN
0	298.8	269.1	252.4	262.9	258.5	308.4	241.2	276.4	296.9	313.5	318.9	297	288.1	305.4	343.8	301.5	274.8	248.5	250.5	314.9	266.1	243.6	328.5	298.2	282	304	317	219.9	315.5	274.3	199	300.3	166.1	322.3	287	219.5	243.5	270.2	269.1	246.7	216.2	204.7	207.7	176.2	216.6	163	169.9	226.8	174.1
273	464.4	446.7	410.1	400.9	403.9	416	427.7	456.4	431.5	340.5	341.5	349	297	412.1	301.9	321.3	269.6	262	249.7	250	263.9	241.1	222.5	238.3	269.3	261	231.9	234.9	187.5	230.6	227	258.1	241.5	236	228.7	239.9	204.3	226.9	207.1	230.1	221.5	218.8	193.7	207.1	208	187.5	217.3	196.8	197.5
274	217.5	221.5	217.2	245.4	184.9	219.5	186.3	180	164.2	178.8	139.9	185.2	178	149	174.3	157.5	177.3	156.8	136	173.7	170	168	152.6	177.6	182.2	172.1	170.1	168.5	145.8	148.5	125.3	134.1	186	708.6	762	711	724.5	739.9	1055	669.5	NaN	NaN	NaN	NaN	NaN	NaN	NaN	NaN	NaN
0	355.8	367.6	329.5	351.3	370.4	370.4	428.4	360.2	392.6	382.3	359.8	385.9	389.8	324.2	365.3	358.3	357.3	1273	1409	1400	1468	1318	1474	1011	1365	1228	947.3	870.7	975.9	918.3	771.4	665.4	536.2	567.6	532.3	454	521.6	581	552.3	579.9	466	514.5	457.6	489.9	407.6	392	371	371.5	416
275	479	555.8	409.1	473.7	438.3	474	517.4	469.4	426.8	462.2	422.1	429.2	388	408.1	402.2	361.5	457.6	397.5	419.5	449	412	467.7	2928	3214	3107	3595	2903	2751	2979	2795	3568	3257	3420	2753	3981	4302	3556	3640	3558	3720	3699	4135	4028	3585	3258	3191	3110	4201	3791
276	206.5	209.5	262	224.3	242.4	216.5	249.5	233.7	239.4	222.8	156.5	166.6	178.5	177.4	177.4	146.9	196.4	170.4	212.7	177.5	178.3	172.8	157.6	148.7	187.7	162.6	137.3	155.8	153.2	148.9	133.9	159.8	115.4	130.5	139.4	122.4	152	158.4	156.5	677.9	702.5	863.6	783.3	821.4	747.3	715.4	620	776.1	812.1
277	220	228.3	206.2	187	151.7	179.6	262.7	184	180.3	153.3	145.6	196.3	193.6	176.5	208.6	183	142.4	158.3	132.3	165.5	147.9	167	192.8	167.5	137.5	127.8	160.5	147.3	148.4	157.7	179.2	138.6	157.1	174	152.1	130	129.1	348.6	807	913.2	1096	1136	1088	1408	1163	1102	1083	1104	1313
278	499.8	530.5	470.4	466.6	418	392.9	432.1	414.9	438.2	422.9	418.4	372	396.7	482.7	334.5	419.9	419	382.2	410.5	412	357.3	385.9	395.3	364.2	376.1	397.8	359.9	370	370	346.8	326.4	362.3	1226	1553	1692	1783	1722	1401	2024	1787	1555	1732	1673	1364	1609	1484	1328	1822	1971
279	426	377.9	409.6	365.9	405.4	348.3	385.3	415.1	443.7	398.9	346.8	374.1	382.3	365.5	353.5	313	338.7	347	374.6	375.4	333.7	377.6	401.1	370.8	346.2	388	375.7	397.1	422.5	352.7	410.6	355.2	331	350.4	275.6	327.4	375.6	338	343	360.6	367	382.5	348.9	395.5	391.4	340	339.5	304.4	394.1
280	231.4	204.6	200.4	217.3	186.6	218	191.2	177.1	193.6	281.8	983.3	794.6	865.6	782.5	870.5	772.2	830.8	742.7	742.8	862.6	827.1	757.6	716	400.2	352.3	254.4	266.4	186.3	264.7	249.2	244.4	207	178.3	204.2	201.2	192.4	194.1	167.1	185.9	178	133.7	143.3	146.1	174.6	178.5	201.5	153.3	165.5	238.8
0	206.8	204.2	209.1	156.2	162.4	218.9	189.3	191.7	190.4	194.9	166.5	187.4	165	175.8	150.8	179.5	178.7	153.2	159.2	190.2	186	151.5	176.4	147.4	191	174.9	504.4	704.5	691.5	844.8	792.3	741.3	775.5	769.7	759.2	708.7	796.5	655.3	741.5	666	787.7	745.7	806.7	763.8	492.5	370	293.1	274	293
281	377.8	1140	1231	1340	1199	1215	1235	995	1285	1178	844.5	659	735.3	852.7	801.1	775.3	623.6	493.2	381.5	393.6	396.2	449.7	466.8	501.5	462.9	432.3	451.8	463.1	414.9	482.6	399.7	446	427.8	397.1	1624	1787	1600	1539	1855	2438	1677	2040	1600	1916	1720	2057	1771	1788	2092
0	193.8	217.4	246	184.1	197.9	176.4	189.7	135.5	217.4	173.5	169.6	187.8	212.9	160.7	138	176.2	180	171.7	181.6	169.6	167.6	164.2	173.6	159.8	158.1	209.8	147.3	143.3	136.9	164.6	155.7	142	203	146.1	136.4	206.2	181.9	128.2	169.5	135.1	151.5	163.8	156.4	160	140.3	137.9	159.9	173.1	135
0	262.2	335.6	309.1	419.3	411.6	446.3	425.3	386.9	375.1	309.1	281.4	246	292.3	296.5	319.7	238.4	248.1	267.9	213.5	290.1	225.2	268.1	299.7	290	276.3	265.8	298.5	285.9	238.2	285.5	316.5	313.4	333.5	299.9	291.5	290	254.4	267.5	252.5	227.9	215	217	272.9	245.9	201.6	214.3	255.9	242.8	183.3
0	489.3	484.1	474.5	451.4	370	419.1	415.1	466.8	358.8	403.5	378.5	312.7	448	357.6	362.5	345.5	379.1	365.3	316.3	300	280.3	320.2	319.5	385.8	334	344.6	373.9	303.5	372.2	363.9	335	374.3	385.4	329.9	376.4	364.1	372.9	326	361.4	346.1	353.4	375	311	304	358	328	322.5	337.7	338.3
0	336.1	252.7	316	268.7	292.8	310	298.1	322.6	258.3	288.8	312.8	249.9	287.5	295.5	282.8	264.9	269.2	280	276	326.4	268.9	274.4	260	255.5	242.7	251.2	263.3	252.5	250.4	202.4	313	280	280.8	285.1	274.7	308.6	265.7	250.6	218.4	235.4	285.3	255.1	270.2	267.7	239.5	224.9	261.8	281.4	250
282	414.8	412.3	470.4	385.6	378.8	436.9	346.3	421.3	426.7	450.9	392.1	371.6	430.2	364.3	347.4	391.1	352.7	372.7	340.8	390	405.6	396.1	344	349.8	343.9	358.4	384	367.5	354.5	323	328.1	333.6	344.1	401.5	376.2	368.5	340.5	358.9	354.4	394.1	346.5	353.3	366.3	390.9	329.1	401	330.6	338.8	353.4
0	333.4	376.8	342.1	348.4	331.7	289.9	340.8	308.7	375.1	386.5	365	317	317.3	359.2	299.4	314	335.5	322.7	358	303.8	290.6	292.5	307.6	318.7	336.4	290	353.3	345.4	268.6	311.3	309.5	381.4	366.6	346.9	327	327.5	311.7	351.8	349.9	325.9	283.9	337.1	349.2	307	279	307.1	293.5	287.8	323.9
283	307.3	298.7	291.2	246.7	281.7	248.6	241.5	239.8	228.7	239.7	242.8	233	235.8	223.7	243	301	225.2	278.6	210.3	256.3	224	208	189.3	266.5	245.8	213.6	229.5	195.7	1376	1695	1528	1657	1809	1769	1679	2208	2263	2047	1983	2410	2480	2411	2476	2556	2444	2269	1903	1972	1929
284	316.4	338.3	279.5	376.2	322.3	361.7	382.3	365.4	368.4	334.5	286.3	290.3	278	309.9	272.5	280	343.5	288	296.8	253.3	291.9	278.1	266.8	209.6	215.2	240.5	229.5	250.5	268.1	249.9	209.9	221.2	261.9	230	235.9	242.1	215	233.6	244.4	186.6	193.5	231.3	208.6	188.9	208.2	197.5	212.8	206.2	173.2
285	282.9	361.1	364.6	330.1	334	309.5	344.8	351.4	326	261.3	317	347.4	322.1	305.6	335.1	342.9	377.3	332	386.4	331.1	351.5	294	339.9	323	416.5	378	408.5	366.9	384	399	384.4	397.9	404	312.4	326.5	395.5	518.8	1282	1568	1497	1535	1716	2043	2202	1802	2076	1982	2159	2310
286	182.6	210.2	208.3	163.9	209.9	229.3	217.8	167.4	176.7	172.5	192.1	163.3	177.8	183.8	145.4	159.1	168.1	172.6	167.4	134.1	202.5	146.7	165.7	169	176.3	188.5	251	488.5	795	980.7	950.3	903.5	903.9	710.5	927.5	1287	1326	876.8	1073	1018	787.5	875.8	835.2	884.6	753.4	905.3	730.6	683.3	788.6
287	327.1	381.9	393	367.8	269.3	264.6	287.4	279.1	277.3	256.1	258.4	251.5	227.4	229.7	298.4	255.5	238.4	205.3	266.5	245.6	247.5	237.5	261	287.5	298.5	847.2	897.5	953	826.5	885	962.4	920.9	941	852.5	1026	957.5	923.5	1066	1039	NaN	NaN	NaN	NaN	NaN	NaN	NaN	NaN	NaN	NaN
288	398.9	389.5	390.8	328.9	361.9	394.8	405.8	408.4	386.2	324.6	358.7	355.2	321	341.9	394.9	421.9	301.8	363.3	330.9	327	328.4	384.6	315.8	341.6	337.3	354	364.1	457.6	1304	1315	1410	1176	1186	1362	1151	1342	1447	1364	1531	1481	1692	1808	1843	1729	1962	2193	1501	2136	2172
0	330.1	311.6	313.4	283.8	243.1	330.3	243	253.4	250.2	268.3	268.9	247.9	274.8	265.6	288.5	237.8	298	227.7	208.5	231.1	249.8	226.6	241.9	241.1	212.5	220.5	216.5	221	217.4	219.3	204.7	170.6	213.2	194.5	220.9	224.7	197.3	239	174.4	175	942.7	770.2	179	226.8	173.5	214.3	185.5	152.7	NaN
289	256.9	184.7	231.7	216.4	188.2	214.4	172.2	156.9	166.4	142.5	156.1	142.7	183.8	138.6	197.6	168.9	165	126.9	209	188.4	166	157.4	126	109	155.4	133	134.2	151	135.5	166.4	145.5	178.3	135.2	145.7	158.9	127.8	161.8	156.7	158.4	143	113.7	179.6	141.5	175	140.8	160.2	146.7	149.5	150.2
0	399.7	286.1	392.9	360.1	379.6	328.5	324.9	357.3	429.8	387.9	407.8	438.6	657.5	958	1347	1296	1330	802.8	1013	1128	1064	951.4	960.5	857.9	716.1	678.7	554	547.9	445.5	538	600	1300	1969	1801	1739	1917	1896	1810	1900	1758	1703	1673	1700	1565	1568	1713	1479	1635	1627
290	337.7	373.4	361.8	320	293.3	272.3	352.1	323.6	295.6	320.3	323.1	287.6	350.2	361.8	376	332.1	329.1	299.7	345.6	304.8	307.4	191.5	310.3	319.5	283.5	250.3	362.8	321.4	374.6	354.9	316	297.3	360.5	309	280.4	310.6	268.9	271.3	323.5	268.5	322.2	281.5	269.2	202.7	262.8	347	328.3	289.8	348
291	738.8	628.8	609.5	455	587.7	644.9	596	566.7	578.6	525.5	604.9	478.5	427.5	469.3	418.4	371.4	430.5	440.1	436.1	408.4	390.2	338	387.1	385.6	422.6	365.4	385.5	334	362.9	291.8	299.4	371.1	310.5	310.7	353.5	301.5	340.3	380.9	284.8	368.6	551.9	2290	2071	1813	1956	1947	1850	2011	1948
292	319.5	320.2	229.4	285	288.1	274.2	300.4	303.8	256.9	242.5	271.3	273	301.1	219.6	270.5	296.7	308.9	344.5	569.6	1035	1229	1125	1340	1335	1405	1452	1379	1410	1406	1460	1434	1222	1423	1327	1236	1410	1466	1059	1284	1353	1269	1403	1383	1435	1556	1601	1545	1620	1588
293	676.4	641.5	684	589.7	705.6	636.1	719.8	550.2	555.8	487.1	459.7	422.4	467.7	505.3	416.5	454	458.4	468.5	424.1	384.5	408.5	402.7	410.8	377	408.8	371.5	425.2	356.6	401.1	391.1	348.1	354.1	343.5	331.7	373.6	349.1	335.1	432.3	440.6	305.4	366	398.9	364.5	364.7	404	395.4	348.4	365	391.5
294	291.4	342.9	256.3	254.3	245.2	292.8	246.5	325.4	262.2	279.9	271.1	291.6	266.8	245.8	325	1083	1390	1304	1345	1443	1437	1224	2092	2124	1831	1776	1929	1645	2029	2139	2252	2192	2203	2048	2036	2257	2537	2433	2602	2356	2300	2794	2477	2593	2289	2590	2260	2512	2569
0	374.2	279.4	293.4	312.6	254.4	287.5	239.6	268	256.8	280.5	273.4	249	332.2	263.7	255.2	300.8	230.7	231.7	288.8	256.9	244.1	311.7	247.2	237.5	276.8	262.1	237.4	270.3	246.8	203	214.4	227.7	200.8	238.2	234.2	266.5	249.9	214	336.7	263.4	219.3	248.7	216.7	250.1	238.9	240	308.2	658.7	1126
0	313.9	255.7	250.1	241	270.5	257	275.9	240.9	276.6	241	274.1	303.5	278.4	239.5	212.3	247	269.7	297.4	287.8	289.9	271.7	262	222.9	294.2	213.6	215	212.3	239.5	266.5	239.7	284.9	249.4	246.1	211	281.8	255.3	256.7	252.9	258.1	286.4	271.4	225.5	253.7	283.9	207.9	253.4	191	231.2	229.5
295	237.2	317.5	329.4	257.5	395.6	272	263.9	264.1	325.1	359.3	328.5	330.2	253	314.5	282.4	268.8	277.7	301.1	270.2	323.6	302.9	272	209.7	208	326.1	273.9	271.6	293.9	245.7	295	304.4	278.6	313	266.2	301.9	339.7	310.6	255.6	316	295.3	303.1	336.4	337.4	356.4	343.9	313.7	262.7	309.2	305
0	181.9	169.8	NaN	NaN	NaN	NaN	NaN	NaN	NaN	NaN	NaN	NaN	NaN	NaN	NaN	NaN	NaN	NaN	NaN	NaN	NaN	NaN	NaN	NaN	NaN	NaN	NaN	NaN	NaN	NaN	NaN	NaN	NaN	NaN	NaN	NaN	NaN	NaN	NaN	NaN	NaN	NaN	NaN	NaN	NaN	NaN	NaN	NaN	NaN
296	269.2	313.4	335.3	336.4	321.8	293.2	340	346.4	363.6	347	319.5	381.5	334.5	329.9	381	326.8	325.6	315.5	274	239.7	301.9	269	308.9	297.9	261.4	328	265	240	261	299.8	312	281	236	245.1	285.6	273.7	276	261	307.5	252.3	257	235.6	266	291.8	303.5	285.4	276	297.5	253.7
0	254.9	214.4	272.4	277.1	237.8	308.9	247.5	278.1	269.6	255.3	241	261.5	258.3	214.8	265.3	220.5	229.4	288.3	305	282	256.6	310.2	223.5	350.3	246.6	296.5	256	271.9	270.1	230.8	298.8	270.5	289.5	231.5	232.8	248.5	264.3	296.3	346.9	308.5	297.1	290.2	334.3	324.3	283	240	285.2	326.9	347.4
0	136.9	129.5	111.5	157.9	129.5	171.9	121.5	118.4	161.8	148.8	127.8	127.8	121.9	87.27	NaN	NaN	NaN	NaN	NaN	NaN	NaN	NaN	NaN	NaN	NaN	NaN	NaN	NaN	NaN	NaN	NaN	NaN	NaN	NaN	NaN	NaN	NaN	NaN	NaN	NaN	NaN	NaN	NaN	NaN	NaN	NaN	NaN	NaN	NaN
0	196	291.5	205.4	259.3	180.1	214.5	218.1	209	231.5	207.9	226.3	219.9	260.7	194.9	188.8	180.5	226.8	154.2	202.2	191.7	188.8	198.9	164.9	162.5	165.3	145.6	154.5	125.9	185	163.8	178.1	147.1	141.1	138.5	140.5	143.4	161.4	137	164.2	115.9	160.3	143.7	157.7	154.1	132.9	184.4	118.9	184.4	142.5
0	202.8	267.3	325.9	228.5	249.7	281	238.2	227.7	248.5	235.1	221.7	220.5	177.1	205.3	196.5	210.1	234.8	205	224	185.1	243.6	231.6	215.6	215	294.4	231.6	223.2	246.6	236.5	227.6	251.9	263.8	237.5	214.1	247.6	234.4	227.5	234	231.5	244.4	233.6	244.9	268.5	246.2	287.4	267	223.4	259.4	230.5
297	206.2	275.3	232.1	161.2	234.6	232.5	290.5	215.8	164.2	265.5	176.6	179.9	232	211.7	220.9	212.6	169.4	193.4	161.2	240.9	189	211.7	159.7	127.9	193	172.4	146.9	148.5	220.6	147.4	184.9	141.3	171.5	186.2	189.8	168.2	148.5	150	223.2	185.8	235.8	157.5	163.7	149.2	175.5	148.5	139.7	214	190.8
298	320	277.6	257.7	268.5	251.5	323.4	237.6	267.4	286.5	281.9	264.5	231.5	310.1	196.6	246.8	248	348.3	206	186.2	225	263.1	298	262.7	246.3	247	256	203	189.8	213.1	263.2	234.8	295.6	238.8	223.8	220.2	245.5	255	231.5	232.5	237.2	271.5	298.2	246	243.5	239	285.1	231.5	213.5	212.7
0	NaN	NaN	NaN	NaN	NaN	NaN	NaN	NaN	NaN	NaN	NaN	NaN	NaN	NaN	NaN	NaN	NaN	NaN	NaN	NaN	NaN	NaN	NaN	NaN	NaN	NaN	NaN	NaN	NaN	NaN	NaN	NaN	NaN	NaN	NaN	NaN	NaN	NaN	NaN	NaN	NaN	NaN	NaN	NaN	NaN	NaN	NaN	NaN	NaN
0	188.3	184.6	158	179.8	162.1	140.5	179.5	162.8	232.8	107.8	146	141.9	157.4	116.5	142.3	131.3	152.5	144.2	119	124.3	140.2	135.2	159.1	155.2	134	137.6	143.2	131.5	146.6	116	124	143.4	118.3	138.9	119.2	89.38	140.3	135.8	135.8	155.5	118.8	127.7	133	124	104.7	106.6	158	118.1	142.7
299	356.7	449.9	384.6	321.9	372.5	350.1	376	385.3	326.8	317.8	293.8	277.5	316.6	315.2	318	418.7	354.8	313.5	314.5	313.7	236.9	318.4	278.7	284.9	297.3	286.7	294.7	271.5	282.5	283.9	297	284.7	238.5	287	287.5	283.5	318	262	219	263	294.5	264.3	263.5	248.3	243.6	265	250.7	282.5	294.4
300	259.4	214	173.2	164.1	207.4	256.7	214.4	235.9	196	221.2	193.8	213	251.5	187.7	212.2	204.2	226.7	176.1	194.3	204.7	189.7	214.3	190.7	234.2	227.8	206.3	196.1	319.7	974.8	1183	1227	1012	1040	916.2	906.1	1020	997	986.7	950.4	1082	1028	1040	1234	1158	1182	1226	1075	1216	1029
301	270	269.2	210.7	216.5	186.8	216.4	263.3	237.5	238.2	232.8	199.1	194.7	157.2	160.9	140.7	178.5	228.7	180.2	147.7	125.8	138.6	137	121.7	140	168.5	148.1	147.9	144.6	145.9	162.5	242.3	618.8	677.7	683	660.2	765.3	742.2	740.7	796.5	813	776.7	859.7	885.7	918.5	1192	974	795.8	857.8	859.8
0	310.9	246.9	229.6	301.4	262.1	288.2	264.6	173.9	259.6	254.3	238.3	251.5	243.7	237.4	224.9	216.7	238.8	265.2	248.3	302.8	228.7	227.5	252.6	226.6	247.4	219.5	219	251.2	229.4	217.7	198.8	245.9	214.4	185	168.6	197.6	231.3	176.2	202	210.5	185.1	139.1	228.4	237.3	197.2	208.7	183.8	179.1	208.7
302	262.9	310.8	297.7	264.2	255.7	284.9	231.2	246.1	275.3	245.5	243	264.9	230.3	271.3	264.5	216	229	226.4	277	189.8	250	244.5	222.9	215.2	269.8	255.4	250.9	257.8	263.3	235.8	212.8	187.5	244	189.6	241.8	249.6	270.6	210.5	258.5	225.4	219.1	222.5	190.4	193	246.8	241.1	247.4	263	226
303	458.1	344.9	338.8	330.9	343.5	358.8	300.4	352.6	359.4	295.5	317.3	315.6	318.8	289.6	284.5	281.7	335.1	271.6	268.4	289.2	285.5	286.2	263.2	281.7	340.5	320.3	336	274.2	278	287	312.3	267	314.5	283	329.8	232.3	235.8	245.5	266	260.2	231.5	229.8	215.8	217	188.5	236.3	212.8	222.2	241.2
304	421.3	397.6	324.3	391.6	329	357.5	384.4	359	381.3	334.4	339.3	350.1	365	287.2	311.7	355	287.3	256.6	289.8	257.5	235.6	282.5	297.5	255.9	295	256.7	311.2	251.5	331.7	229.2	315.4	244.5	258.2	262.7	270	304.3	309.6	254.5	299.7	233.3	266.8	299	218.3	240.7	272	243	286.3	226.2	237
0	159.9	163.8	164.8	205.7	171.9	170.9	144.5	114.1	109	230.7	153.4	146	132.9	143.3	181.3	156.8	129.5	125.5	175.2	147.8	175.2	117.1	149.7	130.6	164.6	160.6	189.7	148.6	133	141.7	162.1	158.5	186.2	166	146.6	135.1	134.3	132.7	130.2	139.7	130.8	143	145.6	147.1	119.2	167.1	115.3	114	126
0	NaN	NaN	NaN	NaN	NaN	NaN	NaN	NaN	NaN	NaN	NaN	NaN	NaN	NaN	NaN	NaN	NaN	NaN	NaN	NaN	NaN	NaN	NaN	NaN	NaN	NaN	NaN	NaN	NaN	NaN	NaN	NaN	NaN	NaN	NaN	NaN	NaN	NaN	NaN	NaN	NaN	NaN	NaN	NaN	NaN	NaN	NaN	NaN	NaN
0	NaN	NaN	NaN	NaN	NaN	NaN	NaN	NaN	NaN	NaN	NaN	NaN	NaN	NaN	NaN	NaN	NaN	NaN	NaN	NaN	NaN	NaN	NaN	NaN	NaN	NaN	NaN	NaN	NaN	NaN	NaN	NaN	NaN	NaN	NaN	NaN	NaN	NaN	NaN	NaN	NaN	NaN	NaN	NaN	NaN	NaN	NaN	NaN	NaN
0	NaN	NaN	NaN	NaN	NaN	NaN	NaN	NaN	NaN	NaN	NaN	NaN	NaN	NaN	NaN	NaN	NaN	NaN	NaN	NaN	NaN	NaN	NaN	NaN	NaN	NaN	NaN	NaN	NaN	NaN	NaN	NaN	NaN	NaN	NaN	NaN	NaN	NaN	NaN	NaN	NaN	NaN	NaN	NaN	NaN	NaN	NaN	NaN	NaN
305	258.1	209.7	240.4	198.5	242.9	225.1	158.3	214.7	208.8	230.7	187	255	200.5	204.9	182.7	194.7	198.8	175.2	172	155.6	187.1	165.5	152.7	188.2	174.9	169.1	130.6	136.7	164.4	133.7	162.5	188.2	166.2	133.7	266.7	2069	1951	1851	1936	2190	1975	2568	2334	2362	2186	2192	2059	2383	2631
0	367.8	348.7	354.5	349.3	308	333	348	360.5	300.9	343.5	268.5	288.3	327.8	339.3	303.5	300.8	304.6	307.9	313.2	287.5	261.8	315.2	310.9	306	279.9	291.8	272.2	258.1	233.7	281.9	240.2	269.7	246.2	282.2	267.8	234.5	249.3	252	243	224.3	263.5	250	200.3	230.8	237.5	228	225.8	282	261
306	257.6	273.9	246.5	256.5	202.3	264.7	232	270.6	290.8	223	236.2	198.2	205.1	186.2	195	221	194.7	246.5	208.2	194.2	232.3	183.7	198.2	184.7	174	148.1	163.5	138.9	136.3	156.3	127.8	180	114.2	141	141	160.2	208.7	189.5	208.8	200.5	162.5	178.8	527.6	604.4	580.2	489.1	540.2	463.9	729.7
0	231.4	216.5	200.8	159.8	180.3	159.2	159.9	149.2	121.5	190.3	229.8	148.9	125.1	133.7	139	130.3	137	92.7	146.2	104.7	141.8	151.6	129	141.7	138.8	102.1	143	135.7	120.2	124.3	126.7	161.7	141.4	136.8	117.6	157.9	140.3	101.8	144.1	104.5	117.5	107	141.5	120.3	125.1	84.98	133.6	131.6	153.6
0	135	287.1	253.2	238.5	231	272.4	176.8	306	253.2	237	214.9	267.8	256.2	281.2	173.5	313	212.1	219.3	162.8	249.1	292.2	218.7	216	250.8	217.8	242.8	230.1	230.1	222.8	225	238.9	295.8	245.3	193.2	267	238.3	231	229	186.8	225.5	234.5	252.5	273.8	302.5	209.2	224.2	156.5	253.5	243.5
0	204.6	179.6	189.4	189.8	235.3	209.4	145.3	161.5	172.6	151.7	146.4	190.9	160.3	141.3	144.8	143.8	144.3	160.3	126.3	215.3	170.5	155.5	132	139.2	153.1	156.4	174.1	103.6	122.7	133.1	164.6	131.9	140.2	126.6	124	127.9	157.3	122.1	126.2	180.9	156.9	134.2	144	468.9	435.8	476.3	385.8	407.7	115.2
307	272.3	227.4	304.3	250.3	236.8	236.4	241	234.7	223.3	273.9	236	230	289.1	253.4	241.2	199.4	206.9	239.3	217.5	205.2	221	167.5	252.9	188.7	202.4	198.2	171.7	168.1	198.5	190.9	198.7	168.6	189.8	164.7	173.7	138.7	140.7	155.8	300	1766	2589	2842	2537	2327	2040	2492	2139	2257	2502
308	167	158.4	199.6	150.1	96.48	137.9	148.7	172.9	155.1	122.3	151.9	137.3	115.2	173.6	112.7	112	133.2	86	107	121.8	123.8	111.3	114	94.15	117.8	131.8	127	123.8	109.6	129.5	126.4	91.15	105.5	99.47	112.4	132	112.8	95.5	115.5	102	83.5	85.09	119.4	98.96	109.1	130.9	117.5	122.2	77.86
0	208.6	158	140.4	179	161.9	205.1	257.8	138.3	162.4	144.8	158.9	146.8	84.28	158.2	153.5	135.5	167.8	137.4	144.3	159.2	128.7	143.6	158.9	160	139.8	157	165.3	147.6	186.3	138.5	128.3	168.9	119	164.9	138.2	122.6	116.5	122.9	163.8	150.9	129.9	158.9	146.5	130	131.4	112.5	134	124.5	148.4
309	183.2	284.5	210.5	218.7	189.2	211.9	303.1	195.1	194.6	237.5	215.6	248.2	205.6	209.8	684.9	1045	1125	1050	1058	947.8	908.5	772.7	510.1	458.6	361.5	285.7	339.5	195.7	233.7	233.3	243.6	238.5	271.6	254.9	235.9	223.3	231.9	231.2	236.6	205.1	206.8	179	212.3	198.9	226.5	224.7	256.5	199.9	254.3
0	178.3	185.2	172.2	133.7	192.2	211.2	157.3	150.5	148.4	151.5	145.6	126.3	105.8	125	142.8	127.8	131.5	126.4	150.3	131.5	174.5	154.1	156.1	199.3	150.5	156.7	141.5	142	137.8	186	147.2	155.1	165.1	148.2	164.5	146.5	131.3	136	150.4	172.7	152.2	122.3	151.5	145.4	158	143	105.9	117.8	137.7
310	179.4	220.3	187.6	231.5	167	195.1	198.5	151	154.4	173.7	147.7	174.1	176.7	141.9	154.6	191.4	148	238.1	154.9	156.2	585.3	677.7	668.3	701.3	593.3	617.9	798.8	771.6	814.5	957.5	909.8	804.3	778.9	669.5	598.6	687.5	578.2	658.5	601.2	635.4	517.1	558.2	NaN	NaN	NaN	NaN	NaN	NaN	NaN
311	158.8	184.5	140.7	169.9	152.6	171.5	239.5	135.6	208.3	202.4	148.3	168.9	164.9	163	136	172.2	181.6	152.9	181	155.3	148	201.8	162.3	173.7	178	138.5	140.3	153.1	141.3	180.4	169.2	154.8	124.3	153.5	160.5	157	183.3	175	175.4	169.7	141.6	155.5	146.1	132.6	164.2	137	148.5	189	161.1
312	176.6	149	221.8	241.5	107.6	148.5	96.24	158.8	143.7	109.5	149.6	164.9	96.94	166	145.2	146.3	111.8	148.6	149.5	152.6	115.8	89.17	95.54	115.3	147.7	160.2	109.3	106	91.62	119.1	93.5	150	119.9	103.8	127.6	100	121.4	143.2	108.2	107.1	80.62	142.6	115.4	82.48	109	103.3	137.7	92.52	90.78
313	177.6	207.1	200.1	162.4	170.1	240.6	141.6	223.8	174.7	191.1	177.4	156	178.3	203	187.1	157.2	174.8	129.5	151.9	121.3	161	180.7	137.9	161.7	170.7	162.2	156.9	126.6	161.7	142.7	103.5	151.6	187.8	122.7	228.2	392.3	1094	1110	1369	1478	1315	1362	1139	1168	1236	1131	834.1	942.9	968.9
314	263.2	236.8	254	202.8	211.2	215.3	230	238	234.5	191.4	233.8	243.2	177.4	183.1	244.2	226.8	197.1	168.5	255.7	191.8	231.6	187.6	183.5	1731	1759	1677	1746	2023	1897	1935	2041	2018	2182	2260	1780	1934	1794	1638	1978	1886	2073	1798	1438	1868	2223	2326	1964	2268	2179
315	358.8	393.3	344.4	342.5	333	373.8	271.6	263.2	298.4	344.8	302.9	275.2	276	253.7	295.2	316	278.8	315.9	293.3	281.9	274.7	281.7	318.5	248.4	262	275.5	235.2	179.2	212.2	269.4	225.1	258.2	331.1	348.1	294	355.2	338.2	261.3	264.3	286.8	280.1	252.9	238.6	277.5	246.8	263.5	326.6	277.3	253.6
0	414.3	367.8	320.5	406.9	306.3	373.1	450.3	402.3	282.5	311.1	345.3	343.3	354.9	316.6	349.1	336.2	325.5	341.6	420.6	366	462.7	365.2	427.4	413.2	433.2	456.7	398.1	330.7	355.8	391.7	369.7	374.7	376.8	376.2	427	385.3	347.1	409.3	377.5	409.8	360.3	327.1	393.3	369	354.5	373.4	320.8	437.7	386.9
0	325.5	386.8	325.8	370.4	399	384.1	287	330.4	311.2	314.1	310.2	284.1	314.9	373.4	361.3	344	392.7	347.4	339.7	314.7	306.9	264.3	325.2	284.1	340	283.1	387.1	323.5	298	324.6	339.8	292.4	360.6	248.1	303	319.7	229.9	290.8	251.8	305.3	246.2	304.9	255	332.7	281.1	278.8	346.4	300.5	340.1
316	209.9	230.7	189.4	183.6	232.1	178.1	181.7	177.3	187.5	177.7	201.2	162.9	151.7	120.8	149.5	193.8	170.9	166.5	142.4	144.4	155.5	150.6	169.6	165.6	146.9	143	150.2	173.3	151.9	154.6	159.1	130.7	150	143.5	154.3	163.2	138.8	122.8	137.3	166.8	127.6	121.9	142.3	151.4	184.5	510	938.4	1099	929.8
317	584.4	465.7	527.2	508.7	462.6	391.9	376.9	301.9	356.1	223.1	200.7	182	210.2	204.3	191.4	211	163.8	158.5	163.2	170.2	201.3	157.1	164.6	183.2	176.5	149.6	122.6	138	140.8	118.1	122.8	122.6	145.3	129	112.3	263	415.2	421.7	497.6	392.1	417.6	504.6	455.4	424	439.2	433.4	444.9	431.9	470.1
318	365	640.6	1469	1652	1393	1510	1502	1446	1353	1331	1246	1157	1128	1053	886.9	791.1	682.4	523.8	351.1	413.5	486	492.1	498.3	590.7	485.1	595	542.4	430.9	406.2	361.7	404.1	374.5	345.8	338	290.7	360.2	329	360.7	363.9	388	331.3	346.7	801.1	1718	1564	1449	1536	1589	1802
319	241.9	318.5	296	294.5	264	312	262.1	237.1	274	246	253.5	251.5	235.1	243.9	277.7	246.4	239.6	233.9	234	227.2	242.9	244.3	283	219.7	258.3	165.3	179.6	746.3	1888	2926	2810	2957	3015	2168	2234	2414	2443	2145	1982	1920	2070	2353	2348	2320	2438	2742	2570	2513	2937
0	557.8	606.8	456.9	263.1	296	260.8	211.3	205.6	238.9	204.1	227.3	166.4	141.5	139.7	130.6	126.8	151.3	152.6	138.4	103	113.9	122.3	141.2	159.8	151.7	132.2	135	84.61	151.8	116.3	111.8	142.8	106.5	119.8	115.9	135.8	109.2	125.5	128.5	141.3	159.2	98.07	120.5	108.5	116.7	128.7	145.8	117.3	131
320	258.8	284	291.8	230.6	313.8	256.5	289.9	245.8	271.5	306.5	252	242.3	285.6	307.6	258	269.4	286.6	296	282.5	273.9	301.2	265.7	293.1	271.1	253.9	305.3	282.6	298.7	287.8	260.5	256	261.9	328.5	236.8	255.4	223.4	263.6	216.5	246.8	267	227.5	256.1	221.6	250.4	210.6	247	271.9	231.1	307.5
321	308.8	271.4	238.2	275.6	273.8	254.3	253.2	284.3	204.3	259.6	206.1	288.9	270.8	269.8	266.1	273.3	261.8	258	293.7	247.7	266.1	290.6	260.8	249.6	249.7	265.2	776.7	894.8	943	972.2	1076	1003	1029	996.2	912	1166	1127	931.8	1014	930.1	977	1106	989	908.2	785.7	838.4	732.3	1013	893.8
0	262.5	326	301.7	264.3	254.6	234.5	219.5	336.9	234.5	214.5	186.5	287.3	226.5	198.6	212.5	222.5	266.5	214.5	196.8	234	232.3	228.8	184.1	206.6	234.2	227.8	251.9	230	217.1	268.5	221.5	227	245.4	189	238.8	201.5	219.1	194.4	216	240	241.4	245.5	280	276.9	299	298	369	353	436.4
0	135.1	166	181.5	150.1	192.2	119.2	168.8	162	143.6	135.9	103.3	132	135.3	138.5	115.7	125.4	126.9	115.8	117.2	105.6	126.4	139.6	152.1	145.2	291	365.3	363.3	313.8	352	336.3	366.3	313	314.2	318.3	331.3	307.4	201.2	151.8	154	176.8	115.8	151.7	152.4	143.4	135.8	321.8	310.5	436.1	444.6
0	291.5	279.1	267.9	304.8	296.4	301	224.7	250.7	265.7	232	241.5	250	256.4	284	258	294.5	252.5	212.2	231.5	193	224.5	232	256.2	192	213.9	223.5	181.5	251.8	204.2	217.5	239.6	191.6	234	227.5	196.5	210	237.3	220.5	203.8	264.3	194.6	277.2	292.8	201.7	234.7	204.1	218.8	231.7	211
322	604.8	589.6	580.8	496.3	508	643.5	679	718.1	637.6	611	663.3	631.1	670.9	657.6	722.7	631.2	677.9	618.8	616.9	605.7	610.8	459.2	570.7	527.7	955.4	1268	1076	1591	1648	1630	1592	1452	2170	1722	1954	2519	2686	2722	2642	2291	2064	2676	1980	1995	2181	1586	1472	NaN	NaN
323	1325	1193	1202	1087	1091	1246	1148	1067	1105	1100	1031	987.6	993.2	920	729.5	522	424.7	361	418	322.9	289.7	250	291.2	268.2	281	256.5	249.9	290	326.6	517.5	657	1201	1484	1612	1637	1506	1648	1777	1851	1840	2155	2114	1922	2010	1761	1871	1865	2105	2007
0	195	187.5	322	176	152	145	158.2	92.56	112.4	109.9	131.7	150	132	NaN	NaN	NaN	NaN	NaN	NaN	NaN	NaN	NaN	NaN	NaN	NaN	NaN	NaN	NaN	NaN	NaN	NaN	NaN	NaN	NaN	NaN	NaN	NaN	NaN	NaN	NaN	NaN	NaN	NaN	NaN	NaN	NaN	NaN	NaN	NaN
324	280.6	327.4	280.9	310.3	335.1	315	254.8	276.8	309.8	298.3	255.7	280.5	268.6	284.6	255.8	349.9	255.7	311.1	299.1	329.4	316.4	277.6	317.6	337.9	322.3	278.3	311.3	293.2	287.5	290	284	291.8	293.6	335	288.2	291.9	277.1	290.3	256.2	254.9	236.3	317.8	345.1	279.3	239.5	305.5	220.7	287.5	258.3
0	445.4	429.5	437.2	376.3	442.5	406.5	384.1	426.9	374.4	405	428.1	413.4	421.4	422.4	365.5	382.8	420.7	374.3	372.1	429.4	386.1	362.1	355.9	373.8	366.4	366	391.3	356.5	379	366.8	341	NaN	NaN	NaN	NaN	NaN	NaN	NaN	NaN	NaN	NaN	NaN	NaN	NaN	NaN	NaN	NaN	NaN	NaN
325	356.7	385.1	340.5	384.1	409	388.3	344.6	311.5	352	346.1	382.4	343.6	322	311.4	345.2	341.5	396.1	339	367.7	329.4	431.6	321	364.2	311.6	339.7	362.3	310.7	312.5	343.5	355.8	367.4	381.7	706	1629	1825	2056	2345	2405	2441	2172	2795	2699	2649	2882	2627	3068	2752	3002	2637
326	439.3	404.7	374.9	333.3	385.8	305.1	399.2	379.4	377	310.5	294.9	308	338.2	368.6	333	380.4	319.9	315	328.3	356.9	317	340.6	303.1	344.5	329.1	316	316.4	266	288.6	309.8	292.1	274	334.3	359.9	305	338.2	310.9	332	329.1	327.7	303.1	597.5	1578	1754	1782	2102	2010	1581	1902
327	428.3	403.2	410.5	417.5	398.1	395.5	426.9	390.6	384.6	406.5	352.2	339	360.3	359.3	352.8	327.3	316.8	326.8	419.2	1187	1617	1717	2202	2292	2747	2539	2609	2209	2419	2412	2211	2536	2828	2554	2518	2437	2162	2121	2021	1963	1969	2184	2036	1910	1807	1869	1901	2489	2365
328	1136	1145	1019	1216	1003	1204	1262	1297	1118	1344	1189	1306	1566	1328	1322	1404	1404	1278	1299	1054	1671	1516	2025	1960	2446	2369	2145	1712	1777	2323	1731	1768	1400	1520	1656	1857	1502	1782	1837	1708	1951	2112	1894	1385	1482	1265	1161	1398	1406
329	260	263	312	229.3	265.4	276	292.1	251.6	217.1	230.1	268.9	198.3	280.5	282.6	254	230.8	222.7	290	210.5	263.7	270	241.5	282.1	265.7	287.5	275.8	216.6	268.8	299.6	247.1	226.5	642.6	1818	1487	1581	1768	1563	1637	1847	1541	1861	2467	2278	1975	1749	2370	1851	1650	2316
0	200.4	177.6	230.2	113.1	153	149.5	158.5	147.2	152.1	123.5	167.2	138	135.9	172.1	158.1	135.1	116.2	138	93.54	112.7	142.1	126.5	131.3	108.4	95.14	NaN	NaN	NaN	NaN	NaN	NaN	NaN	NaN	NaN	NaN	NaN	NaN	NaN	NaN	NaN	NaN	NaN	NaN	NaN	NaN	NaN	NaN	NaN	NaN
330	429.2	354.9	318.2	405.8	405.8	346.4	377.4	344.4	374.5	401.1	353.5	379.4	379	345.5	392.1	362.6	383.8	383.6	390.1	330.3	375.6	362.4	387.3	363.7	351	358.3	404.2	414	426.3	401	330	414	475.1	1313	1878	2018	2140	2081	2452	2386	2273	2585	2273	2347	2437	2295	1955	2216	2438
0	315.3	231	297.5	301	295.5	293.6	329.1	297.9	344	293.5	319.9	287.5	283.9	334.9	348	267.4	366	357.5	368.3	341.5	332.1	355	378.5	320.5	318.3	283.3	284.6	316.8	285.5	262.6	624.8	1198	1591	1408	1169	1229	940.3	553.9	360.3	405.7	365	284.2	318	279	303.6	282.9	256.6	280.3	248
331	319.2	261	265.8	249.1	238.6	255.4	244.6	236.5	251.5	290.2	258.7	272.2	209.4	241.5	234.5	186	277.6	247.5	199	210.7	236.8	253.7	240.8	215.2	203.1	188.3	231.7	250.8	286.5	1186	1317	1302	1172	1215	1194	1095	1420	1185	1474	1479	1481	1535	1507	1537	1474	1722	1381	1391	1204
0	252	346.2	327.1	304	312.8	330.2	329.9	327.2	326.5	278.4	288.8	275.7	218.4	310.6	348	284.6	283.3	307.5	289.2	276.6	238.8	346.5	298.6	242.2	278.3	310.6	274	304.5	302	281.5	299.3	277.4	352.1	301.3	263.9	281.4	327.4	318.3	278.2	351.7	264	276.9	272.4	235.9	320.5	259.2	294.3	264.6	306.4
332	487.7	487.9	336.2	314.9	335.7	366.5	378.1	341.5	302.5	335.5	335.5	263.5	240.5	314.7	248.5	291	305.7	275.6	279.3	243.8	280.5	265.7	251.6	229.3	279.1	279.4	247.9	234.6	244	243	211.5	270.5	230.1	210.4	203.2	196	198.2	207.3	227.4	237.3	228.1	229.5	237.1	220.6	231	164.7	196	209.6	229.3
333	273.8	235.7	329.3	265.3	293.9	262.3	269.7	268.3	289.2	206.6	255	230	214.3	225.3	243.4	207.5	231.3	190.9	216.6	184.5	194.5	261.7	218.2	217.1	276.8	207	158.5	195.4	207	213.9	254	239.5	206	209.5	242.3	185.9	183.9	205.2	178.4	233.8	218.3	220.9	160.3	215.7	198.3	176	214.1	206.8	192.9
0	345.5	352.5	289.1	280.8	239.5	330.1	NaN	NaN	NaN	NaN	NaN	NaN	NaN	NaN	NaN	NaN	NaN	NaN	NaN	NaN	NaN	NaN	NaN	NaN	NaN	NaN	NaN	NaN	NaN	NaN	NaN	NaN	NaN	NaN	NaN	NaN	NaN	NaN	NaN	NaN	NaN	NaN	NaN	NaN	NaN	NaN	NaN	NaN	NaN
334	474.9	431.7	476.5	489.7	430.7	439.3	417.1	420.4	450.4	381.6	438.3	514.5	377.2	452.7	468	412	481.5	453.5	418.5	494.7	481.5	519.3	511	534	548.5	497	464	513.5	522.5	498.5	497.2	517	986.5	917	1100	1175	1416	1299	1631	1695	2009	1893	1772	1723	2055	2030	1779	2081	2098
0	258	276.5	312	327.6	297.5	303.7	266.4	285.5	346.8	291.7	270.3	272.4	295.9	278.8	334.6	253.4	319	286.4	288.1	284.2	276.7	248.7	261	291.6	295.9	272.7	319.7	289.6	305.5	1287	1367	1327	1318	1191	1142	1206	1148	556.8	413	566.3	409.7	518.6	390.5	468.8	388.7	482.2	373.4	420	429.1
335	229.1	185.4	193.8	203.8	222.2	197.2	216	247.7	216.4	192.5	182.9	182.2	187.2	184.7	193.6	214.2	238.6	164.8	210	182.5	207.5	143.6	149.7	174.6	185.7	222	188	193.9	183.5	201.3	168.9	212.5	165.3	178	191.7	206.6	185.1	182.3	176.2	198.1	179.2	164.8	159.4	187	191.5	216.3	211	181	123.4
336	228.8	197.7	245	269.4	259	215.3	261.7	273.2	240.8	229.3	281	202.6	224.7	259.5	200	223.5	245.1	260.1	201.2	190.7	274.3	186	229.8	231.8	200	166.8	257.1	218.7	224.4	128.6	212.7	193.1	206.9	193.3	182.3	171.5	246.3	188.8	188.1	183.7	166.8	191.3	128.5	255.1	225.4	199.2	216.9	176.6	188.1
0	341.8	278.7	284.8	301.6	247.9	261.4	370.9	336.3	300.5	293.6	282.1	253.3	269	313.1	276.2	286.1	285	275	273.5	268.6	256.4	263.1	266.6	238	249.1	272.1	250.9	257.6	255.8	228	234.8	238.6	216.5	256.5	239.7	222.7	213.4	233.3	248.7	204.9	215.8	252.8	225.3	269.3	267.2	229.6	235.9	303.6	316.3
337	301.8	300.8	299	311.2	302.5	441.3	332	216.5	222.4	299.5	274.6	227.5	217.7	301.6	647.5	837.7	680.5	688	542.4	630.2	736.4	888.7	804.6	874	776	813	733.2	722	747.5	791.5	741.8	766	744.4	775.3	713.6	715.5	739.2	708	750.5	689	753.9	738	800.2	604.5	638.7	608	639	599	587.5
338	215.8	243	230	258.1	214.4	153.1	208.6	180.3	200	151.7	237	132.9	263.2	168.7	190.6	210.7	219.3	218.7	175.4	179.3	193	150.9	159	142.5	200.4	152.9	175.7	163	148	190.8	192.3	155	199.5	161.8	146.5	148.7	154	201.2	174.9	172.4	134.5	180.5	161.8	154.5	105.8	213	138.7	165.9	193.2
0	299	252.3	228.9	242.2	303.3	200.1	225.6	317.5	195	215.3	215.6	208.9	218	210.3	197.6	244.2	238.7	177.6	193	176.4	211.3	207.4	146.5	201.6	228.7	207.6	211.3	241	190.5	196.2	182.1	188.6	172.9	180	230.7	259.7	296.4	308	380	351.3	407.3	415.1	458	484	437.1	385.2	458.3	589	711.3
339	539.5	402.9	339.6	410.8	389.2	477.7	446	376.7	381.5	349.4	285.2	292.9	327.5	338.5	284.9	332	313.3	257.8	293.1	223	250.7	283.5	286.9	255.7	215.6	204.2	250.2	191.1	238.6	208.8	220.1	187.8	172	214.4	171.1	211.4	210.5	195.5	229	198.9	188.5	178.1	214.3	227.2	193.2	203.6	177.1	178.3	188.6
340	378.3	255.5	239.9	346.4	261.5	254.7	256.8	255	272.9	227	220	228.5	224.7	217.5	223	209.5	210.6	235.2	209	175.3	174.2	183.2	178.9	216	190.3	184.4	182.5	163.3	158.5	183.4	156.8	182.6	185.3	179.1	183	188.9	177.5	148.5	177.8	184.8	222.6	145	212.5	189	170	190	181	183.4	199.9
341	232.4	219.3	199.8	182	163.4	161.7	197.4	201.3	187.5	142.5	185	154.8	182.8	178.9	150.3	163.6	156.4	148.7	130	137.4	212	155.1	150.4	140.1	148.8	174.4	149.8	135.3	147.3	145.9	121.7	150.9	143.7	141.4	143.3	100.3	140.3	145.5	117	119.9	156	215	293.5	610.4	878.9	1183	882.9	954.1	836.5
0	187.4	182.8	194.3	212.5	191.8	154.6	172.3	187.5	163.8	177.8	203	175.4	118	195.3	156.3	170.6	189	161.7	206.9	158.5	153.6	181.9	148.9	139.6	168.1	178	166.5	448.3	762.5	722	770	709.5	784.1	760.3	601	790.2	724.3	388.3	343.6	249.3	246.7	200.3	186.9	138	135.4	224	198.5	191.9	381.8
342	425.1	436.6	338	442.1	378.7	355.5	389.5	364.1	480.6	875.9	1333	1360	1152	1157	1209	1303	840	1129	1159	917.2	626.9	561	594.9	526	599.7	583.7	520	472.7	474.9	421.9	384.8	421.4	532.2	1901	1899	2106	1908	1773	1890	1745	1898	2415	2548	2424	2156	2375	2336	2511	2552
0	439.4	286.1	241.1	239.8	236.1	271.9	246.5	209.5	224	241.6	217.9	205.4	248.4	167.6	174.1	247.6	193.2	186.1	235.3	185.9	191.4	190.7	182.7	148.3	171.6	187.5	161.9	143	150.5	152.3	120.8	146.2	168.1	142	176	187.1	163.5	180.6	139.5	194.5	206	159.6	153.4	169.4	163.5	146.5	158.6	156	175
0	205.3	226.4	237.2	260.1	237.5	264.5	280.6	212.5	244.9	229.4	211.1	220.5	224.4	204.7	286.2	858.5	788.8	744	748.2	779.1	735.4	667.5	761	613	718.1	614.5	676.4	664.3	610.1	621	492.7	423.3	392.9	648.8	841.8	976	1065	1125	1136	1137	1176	1242	1243	1208	1158	1038	1031	1237	1226
0	203	227	313.5	202.3	185.5	167.6	262.3	190.9	166.7	150	136.2	201.2	160.8	185	156	241.3	212	191.5	192.4	178.8	193.9	192	179.6	182.9	174.1	176.2	175	186.6	NaN	NaN	NaN	NaN	NaN	NaN	NaN	NaN	NaN	NaN	NaN	NaN	NaN	NaN	NaN	NaN	NaN	NaN	NaN	NaN	NaN
343	213.5	196.4	253	187.1	259.7	297.9	190.9	186.4	182.3	199.3	137.5	146.3	170.4	191.1	122.7	185.8	217.8	154.1	197.4	178.9	186.1	197.3	157.6	193.3	166.2	179	200.9	165.6	163.2	205.3	190.4	117.4	132.9	143.4	158.3	134	159.4	149.2	191.5	121.2	153.6	136.5	145.8	164.4	162.2	133.1	173.8	129.5	158.7
0	153.8	188.5	151	175.8	186.1	135.6	150.8	179	162.1	131.1	155.5	131.1	178.9	139.6	135	130	114.9	136.5	136.5	136.6	103.5	125.9	149.8	91.95	117.4	127	NaN	NaN	NaN	NaN	NaN	NaN	NaN	NaN	NaN	NaN	NaN	NaN	NaN	NaN	NaN	NaN	NaN	NaN	NaN	NaN	NaN	NaN	NaN
344	285.6	264.7	220.9	225.1	267	305.4	206	241.9	177.5	196.1	224.1	238.3	272	185.3	192.5	235.7	317.2	238	229.9	225.3	242.1	226.8	219.5	197.4	245	185.2	181.9	180.2	176.3	232	206	214	229.7	162.8	214	218.7	232.5	238	203	174.5	208.5	186.5	196.5	247.5	212.5	190.5	206	258	162
0	208.7	195.9	234.5	189.3	235.9	170.1	203.9	168.2	172	162	145.9	171.4	147.3	148.1	138.6	181	169.5	131.2	160.5	118.4	181.5	159	119.2	152	166.2	158.7	147.7	123.8	150.6	136.5	146.4	157.5	170.8	135	143.3	135.5	125.1	162.1	149.5	143.6	140.1	122.5	127.5	149.9	107.5	146	149.5	122	118.5
345	220.7	242.2	210.8	266.4	248.6	316.7	190.9	182.8	244	173.8	228.7	213.2	288.9	221.3	215.8	218.8	199.7	240.3	187.5	150.7	222	215.7	172.1	157.5	178.1	163.8	181.6	160.2	172.6	154.5	161.7	172.2	215.2	237.4	199.6	217.5	187.4	267.6	923	1270	1202	1411	1235	1501	1510	1378	1117	1177	1440
346	167	191.4	168	241.5	179	187.8	198.1	162.6	135.7	197	158.5	138.1	142.1	196	174.3	161.8	149.1	163.1	167.9	157.8	193.6	165.1	148.9	138.4	147	156.4	170	166.5	220.6	857.1	1095	1031	1160	1136	1358	1283	1239	1209	1223	1187	1174	1365	1236	1110	1291	1017	877	1130	813.5
347	389.5	459.8	370.5	376.1	350.4	369.5	475.6	446.8	360.5	398.9	411.8	325.1	390.2	367	395.8	399.2	384.1	329.9	287.9	311.3	333.6	266.7	265.5	268	293.6	338.4	319.7	263	320.8	256.6	263	223.3	278.8	278	292.8	334.7	303.5	273.5	278	265.5	298.2	274.6	317.5	258.9	279	270.2	271.2	295.6	262.3
348	260.2	211.1	201	234.5	130.5	193.4	179.1	189.5	196.1	175.9	229	264.5	177.3	181.1	164.9	165.3	138.5	197.6	181.2	233.5	145.1	143	137.6	137.5	152.5	141.6	133.4	123.9	159.1	136.5	173	135	156.5	180	165.5	122	145.5	156.5	154.5	210	124.5	137.5	107.1	171.5	128.5	146.5	162.5	101.5	139
349	202.2	176.8	168.1	202.6	211	176.5	156.4	199.1	213.7	206.4	248	193.5	192.6	136.6	181.3	312.7	153.1	173.9	168.5	146.6	130.4	185.8	144.8	122.2	229.6	166	192.4	213.6	228.8	169.8	235.6	921.7	1570	1518	1394	1425	938.1	1525	1573	1515	1511	1421	1534	1202	1743	1364	1650	1421	1277
0	413.2	356.3	466.4	423.6	432.6	467.6	480.9	422.8	391.5	462.3	377.1	351.6	336.1	341.6	366.5	393.8	347.6	385	351.6	303.6	333.9	331.9	358.6	344.9	429.8	326.4	376.3	346.8	339.7	371.4	364	305.4	343.5	363	316.9	305.9	356	356.8	342.3	372.2	361.1	336.1	321.7	329	312.1	350.5	344.8	286.5	290.6
350	667	618	719	569.7	599.7	683	678.6	596	591	614	523.5	544.9	567	477	460.6	480.1	506.6	473.6	460.2	482.5	485	495.7	479	419.9	475.9	404.9	416.4	400.8	464.5	434.9	405.4	351.4	417.1	410.5	415.8	433	349.4	342.5	419.1	458.8	412.5	362.5	376	396	365.8	358.1	362.8	397.9	414
351	247.4	198	165.1	143.6	192	143.8	193.8	119	181.7	185.1	126.5	152	129.8	194.5	130.2	196	130.9	165.4	777.4	708.9	737.9	653.1	613.6	692.2	766.3	668.6	701.5	682.5	730.1	841.6	816.9	607.4	842.6	678.8	607.2	736.6	612.2	636.5	530	523	500	431.6	400.2	386.5	420.5	468	485.7	519.5	583.6
0	NaN	NaN	NaN	NaN	NaN	NaN	NaN	NaN	NaN	NaN	NaN	NaN	NaN	NaN	NaN	NaN	NaN	NaN	NaN	NaN	NaN	NaN	NaN	NaN	NaN	NaN	NaN	NaN	NaN	NaN	NaN	NaN	NaN	NaN	NaN	NaN	NaN	NaN	NaN	NaN	NaN	NaN	NaN	NaN	NaN	NaN	NaN	NaN	NaN
0	428.1	441	379.5	NaN	NaN	NaN	NaN	NaN	NaN	NaN	NaN	NaN	NaN	NaN	NaN	NaN	NaN	NaN	NaN	NaN	NaN	NaN	NaN	NaN	NaN	NaN	NaN	NaN	NaN	NaN	NaN	NaN	NaN	NaN	NaN	NaN	NaN	NaN	NaN	NaN	NaN	NaN	NaN	NaN	NaN	NaN	NaN	NaN	NaN
0	1238	1142	1028	1005	929.7	1006	1034	886.2	908.8	1025	965.8	996	903.1	1024	976.7	943.7	1125	1010	814.8	1012	1019	937.9	946.7	1032	1101	1104	925.6	825.1	620	633.2	513.8	960.5	1153	693	851.2	1152	803.7	972.3	1689	1077	1031	1343	NaN	NaN	NaN	NaN	NaN	NaN	NaN
352	469.8	325.2	330	345.9	291.6	270.8	335.4	342.8	370.4	399.6	404	310.8	336.6	377.1	411.2	261.4	300.2	222.1	231.9	245.3	336.5	256.5	202	293.9	366	326.6	340.7	314.7	380	279.4	362.5	344.5	295.2	285.6	281.4	215.8	271.2	278.1	292.1	285.1	342.2	538.9	2849	2541	2373	2408	2419	2851	2537
0	299	285.9	319.8	303.2	264.5	235.5	255.4	247	223.3	272.5	243.2	252.3	236.2	196.6	193.7	210.1	180.5	203.4	198.3	190.2	207.3	198.4	168.7	186.5	208.9	182.8	225	211.9	197	211.8	201.3	208	193	177	189.5	218.1	218.4	194.1	256.7	270.8	230.6	175.6	228.7	209.6	223.3	192.9	212.7	235.8	193.9
0	114	187.9	236.7	206.8	197.7	188.8	183.7	186	250.5	180	230.4	219.3	254.8	193	242.4	184.7	261	257.4	242.2	205.7	218.8	247.2	246.8	270.5	241.8	263.5	199.8	243.5	261.5	231.8	260	232.8	235.6	219.8	281.5	261.7	242.6	230.7	262.3	257.7	257.2	294	205.3	278	233.8	311.8	266.7	267.7	280.4
353	159.7	124.9	187.3	112.5	187.9	134.6	160.4	203.6	172.1	108.3	146.3	174.9	157.1	129.1	128.8	159.6	550.5	651	654.3	644.7	621.6	655.4	630.1	684.7	701.4	721.7	619.6	681.1	780.2	902.9	772	756.1	864.5	692.5	740.9	643.2	739.9	661.4	793.3	751.4	749	754.6	695.6	710.5	780.1	695.7	675.4	779.4	734.6
0	273.8	238.3	312	272	191.6	220	312.7	263.5	232.4	211.5	212.3	219.9	194.2	183.4	240	203.5	242.3	229.7	218.2	210	194.8	190.1	226.8	229	223.1	187.3	176.4	189.4	202.3	190.1	198.7	190.4	202.5	195.4	147.5	201.8	218.2	186.4	205.3	169.8	163.9	154	181	202.2	158.4	166.3	173.9	192	149
354	206.3	259.7	244.7	280.5	218.6	200.1	226.3	220.5	242.6	255.1	242.7	239	232	203.4	245.9	223.3	207	248.6	223.2	239.2	236	217.3	220.4	241.4	210.5	236.8	227.2	195.4	224.1	196.1	196.1	218.3	190.5	204.6	229.6	208.9	198.5	208.4	207.7	235.3	210.3	230.3	238.9	194.8	222.6	204.6	189.4	198.2	240.1
355	306	323.8	238.7	343.8	227.5	355.6	364.8	265.1	346	323.3	267.4	353.6	319.1	407.3	324.1	376.5	370.7	304.2	312.2	321.2	287.6	332	353.7	283.5	344.1	289.4	423.7	372	333	280	430.5	282	361.3	361.3	359	213.2	261.5	329.5	337.5	300.9	303.1	318.5	364.5	329.5	310.8	317.7	275.5	263.5	307
0	206.3	301.2	260.8	257.4	220.5	203.8	228.5	221.8	241	190.3	231.7	158.7	205.8	206.9	228.1	575.8	794.1	836.9	734.9	748.7	722	749.2	738.5	761.7	757.2	710.4	737.4	735.9	671.1	758.4	632.1	613.9	464	394.9	326.2	349.5	336	320.6	277.5	296	329.6	275.5	279.4	275.8	320.7	358.5	294.1	224	272.5
0	297.1	265.9	225.3	232.8	174.3	175.7	186.6	229	203.5	239.3	238.5	269.7	268.8	209.8	228	260.7	221.6	207.9	238.2	190.1	200.6	215.9	215	194	237.4	202.1	201.5	211.6	218	212.9	258.2	211	218.3	216.8	235.6	190	243.2	191.4	214.2	193.9	203.9	175.4	184.5	219.1	477.5	639.8	666.5	728	646.1
356	339.5	372.7	358.2	376.9	321.4	372.4	358.4	384.5	370.4	341.4	345.9	310.1	336.7	331.5	352.1	232.8	299.8	271.3	291	296.6	318	299.8	294.9	268.2	265.2	274	254.2	280.1	293.4	254	277	267.6	235.6	212	266	303.6	233.7	218.1	257.1	234.7	257.1	225.8	265.8	217.1	259.4	289.1	260.1	277.2	244.2
0	210	183.2	226.4	226.3	191.8	201.9	200.8	244.7	179.4	203	175	155.1	171	202.7	122.3	170.2	156.2	179	138.7	186	181.2	167.2	167.5	175.7	150.4	157.7	149.7	150.2	191.3	118.6	176.9	196.6	188	178.6	171.9	178	181	178	131.8	154.7	187	153	166.7	158.2	227.7	160.2	171.3	169.4	162.6
357	257.8	262.7	216.5	238.5	259.3	208.1	220.9	183.3	184.3	240.5	228.2	197.1	223	217.5	230.6	184.2	192.7	189.3	231.6	179.2	173.3	199.8	190.4	162.8	196.1	202.7	195.5	163.9	169.4	185.6	247.1	169.1	194.7	193.2	213.2	202	188.5	162.5	196.5	175.6	214.7	193.3	221.3	209.5	216	191.4	204.8	171.7	192.1
358	1005	1109	1113	969.6	615.7	503.4	590.1	679	650.5	707.8	551	489.1	394.1	416.2	431.6	492.9	507.3	402.7	395.7	352.5	359.9	347.4	388.1	399.6	484.9	428.8	338.3	365.2	379.8	366.7	328.7	315.7	351.2	361.6	325	309.8	326.8	358.5	336	301.6	323.8	276.5	334.2	275.4	313.3	327.3	291.1	272	319.3
359	1011	904.4	874.8	799.5	860.7	889.6	839.9	612.5	567.5	453.6	472.1	431	421.8	447.5	422.9	430.6	426.2	382.4	400.4	430	395.5	362.4	417.4	432.4	461.5	460.1	444.5	459.3	375.4	453	376.4	413	387	362.2	320.4	400.5	313.5	335.6	356.8	338.5	353	349.2	332.7	366.3	355.5	359.8	337.5	438.2	352
360	425.2	265.1	290.3	188.7	268	252.5	312.5	259	348	240.4	195.3	207.2	208.2	262	225.2	208.5	205.5	225.3	152	199	235.5	225.5	269.6	231.1	225	267.5	165	176	213.4	189.5	217.5	155.5	228.5	234	147.5	244.8	177.5	148	179	232.9	158.2	201.6	135.9	188.7	152.8	229.1	194.4	194.3	158.4
361	211	159.5	207.2	154	164.3	185.6	135.3	128.5	140.3	149.4	162.9	143.3	155	155	141.9	118.7	165.2	160.7	142.4	141.5	122.2	132.3	146.7	109.4	117.3	112.7	145.4	134.4	150.2	140.3	134.9	121.6	128.3	128.3	132	137.7	152.2	126.8	145.1	137.7	147	111	148.8	163.8	127	143.1	139.8	150.4	135
0	203	203.4	189.9	179	214.2	155.2	144.6	140.5	166	149	144	174.1	179.2	161.1	185.7	144	173.3	145.7	171.7	132.6	155.7	164.7	195.2	183.7	177.9	178.1	126.2	203.3	148.6	165.2	145.6	141	153.1	165.1	126.2	139.2	168.8	159.6	146.5	110	166.6	136.3	162.5	148.4	150.7	155.5	135.5	151.1	122.5
0	280.8	279	265.1	267	252.5	265.1	308.3	273.7	217.2	239	266.9	266.7	218.9	242.2	206.8	210	257.2	230.2	216.5	224.5	247	228	237.3	214.7	222.3	254.2	243.5	228.1	227.5	250.4	245.1	230.3	203.9	232.3	230.6	228.1	210.7	241.1	212.1	214.8	200	204	242.3	200	218.9	216.9	213.4	239.3	201.7
362	304.9	312.5	338.3	323.7	313.9	258.2	236.9	240.4	260.9	256.3	281.5	268.9	244.8	203.3	210.1	220.5	248	257.7	215.7	237.9	211.3	248.8	195.5	226.4	217.3	227.2	200.8	187.9	207.7	204.3	199.8	190.3	249.1	236.7	224.2	190.5	186.5	165.3	197.9	178	221.5	192	201.4	171.7	179.9	193.5	217.2	198.4	212.4
363	167.9	188.6	119.8	161.4	122.5	147.1	193	146.1	175.3	182.7	132.8	145.7	148.9	125.5	116.5	133.2	164.2	166.2	145.7	135.8	153.8	151.2	115.7	117.2	140	123.7	142.1	141.3	135	163.1	101.6	131.3	120.3	113.9	126.8	98.5	115.6	151.5	148.2	127.8	141.6	127.4	98	105	133.7	159.7	146.9	154.7	125.9
0	NaN	NaN	NaN	NaN	NaN	NaN	NaN	NaN	NaN	NaN	NaN	NaN	NaN	NaN	NaN	NaN	NaN	NaN	NaN	NaN	NaN	NaN	NaN	NaN	NaN	NaN	NaN	NaN	NaN	NaN	NaN	NaN	NaN	NaN	NaN	NaN	NaN	NaN	NaN	NaN	NaN	NaN	NaN	NaN	NaN	NaN	NaN	NaN	NaN
364	265.8	242.5	206.5	196.5	198.1	224.9	205.7	244.5	200.5	247.9	215	169.9	206.1	238.5	203.1	227.3	164.2	199.9	192.2	157.6	199.5	200.3	158	150.4	186.8	202.1	176.3	176	230.6	194.4	363.5	845.4	926.2	648.3	590.4	411.1	628.8	1027	910.3	1317	1012	1123	1121	1040	1278	1387	1258	1425	1395
0	178.4	169.6	192.6	194.9	169.8	214.3	241.2	178	209.7	159.9	228.1	164.6	146.8	158.7	173	173.3	164.7	155.5	NaN	NaN	NaN	NaN	NaN	NaN	NaN	NaN	NaN	NaN	NaN	NaN	NaN	NaN	NaN	NaN	NaN	NaN	NaN	NaN	NaN	NaN	NaN	NaN	NaN	NaN	NaN	NaN	NaN	NaN	NaN
365	288.5	316.8	295.7	321.1	261.6	180	259	190.5	196.1	318.5	306.7	227.4	142.8	310.5	234.1	256.4	237.8	170	203.3	216.6	180.8	121	169.4	233.9	168.8	171.6	181	125.9	155	139	131.9	180	120.4	169.5	145.6	129.1	172.2	123.2	181.4	123.4	155.3	152.7	144.4	151.4	186.5	158	200.1	167.6	135.3
0	NaN	NaN	NaN	NaN	NaN	NaN	NaN	NaN	NaN	NaN	NaN	NaN	NaN	NaN	NaN	NaN	NaN	NaN	NaN	NaN	NaN	NaN	NaN	NaN	NaN	NaN	NaN	NaN	NaN	NaN	NaN	NaN	NaN	NaN	NaN	NaN	NaN	NaN	NaN	NaN	NaN	NaN	NaN	NaN	NaN	NaN	NaN	NaN	NaN
366	190.6	201.2	183.4	243	201.5	227.3	232.6	173.1	162.2	204.5	217	182.1	173.5	158.3	202.6	179	154.2	140.5	155.3	173.5	179.4	175.2	175.8	184.8	151.5	157.4	155	152.5	173.7	150.2	155	144.9	140.8	135	156.3	191.8	452.5	NaN	NaN	NaN	NaN	NaN	NaN	NaN	NaN	NaN	NaN	NaN	NaN
367	299.8	210.4	281.5	247.3	220.7	253	205.7	229.3	221	213.8	233.3	225.3	236.8	273.6	267.5	224	228.7	210.8	242.3	253.5	298.9	240	223.8	245.9	250.2	198.9	250	918.5	929.5	1110	967	1177	1215	1099	1266	1025	1276	1100	1260	1154	1037	1478	1494	1351	1288	1386	1340	1523	1432
368	305.6	321.2	220.7	317.7	381.5	290.8	273.6	268.3	241	309.5	299.7	261.5	319.3	259.7	283	271.3	294.3	335	273.6	301.9	290.1	309.5	272.4	277.5	305.8	291.7	292.6	243.3	283.6	292.6	295	288.6	290.3	303	309.3	251	282.8	301.8	278.9	283.6	306.4	309.7	321.1	298.4	315.6	273.3	304.7	264.1	276.8
369	271.1	235.4	204.7	295.1	257	284.6	228.2	272.4	212.3	255	209	207.3	308.8	247	263.5	260.3	264.5	268.8	240.7	198.8	232.5	197.7	194.3	283.3	248.6	226.1	171.6	187.3	278.7	310.9	360.9	297.8	232.1	378	226.4	261.3	226.8	316.8	318.7	269.1	230.9	227.5	258.8	958.1	1089	934.7	1131	1017	1077
370	221.2	204	295	237.2	288.8	219.6	226.2	223.4	258.4	196.6	213.8	218.5	199	277.1	199.2	195.2	198.9	214.5	214.7	228.5	174.8	140.8	153	209	187.2	177.8	202.4	196.9	170	170.4	191.5	178.5	229.8	167	172.6	202.7	190.3	198.7	158.9	181.2	188.7	192.8	857.2	919.3	782	832.1	1040	999	996.9
0	NaN	NaN	NaN	NaN	NaN	NaN	NaN	NaN	NaN	NaN	NaN	NaN	NaN	NaN	NaN	NaN	NaN	NaN	NaN	NaN	NaN	NaN	NaN	NaN	NaN	NaN	NaN	NaN	NaN	NaN	NaN	NaN	NaN	NaN	NaN	NaN	NaN	NaN	NaN	NaN	NaN	NaN	NaN	NaN	NaN	NaN	NaN	NaN	NaN
0	NaN	NaN	NaN	NaN	NaN	NaN	NaN	NaN	NaN	NaN	NaN	NaN	NaN	NaN	NaN	NaN	NaN	NaN	NaN	NaN	NaN	NaN	NaN	NaN	NaN	NaN	NaN	NaN	NaN	NaN	NaN	NaN	NaN	NaN	NaN	NaN	NaN	NaN	NaN	NaN	NaN	NaN	NaN	NaN	NaN	NaN	NaN	NaN	NaN
371	257.9	207.8	195.9	186.7	180.7	194.7	171.1	177.8	195.8	194.2	207	136.3	137.9	144	144.8	174.2	165.8	197.4	172.3	130	173.2	173.8	150.2	188.3	193.8	162.8	187.3	178.3	184.4	160.8	194.6	192.9	186	145.1	155.2	212.5	175.4	158.9	178.5	183	179.7	184.5	172.4	154.8	191.7	192.4	151	189.8	148.7
372	200.6	235.7	191.6	199.1	171.5	192.6	227.1	185	173.8	201.1	186	178.5	190.4	187	205.7	173.6	218	170.7	205.9	238.3	364.5	633.3	748.8	783.7	730.1	807.8	821.9	795.1	782	839	877.3	901	963.6	924.3	799.5	1015	1012	1153	905.6	1141	1083	982.9	1112	987.9	998.7	1085	1129	1139	1097
0	235.2	215.5	182.4	195.9	223.6	204.1	180.6	184	205.5	242.9	257	211.2	204	208.4	241.5	193.5	209.5	204	225.2	221.8	212.2	212.2	217	217.1	187.2	173	167.5	266.7	247.5	179.2	193	216.1	180.4	177.1	NaN	NaN	NaN	NaN	NaN	NaN	NaN	NaN	NaN	NaN	NaN	NaN	NaN	NaN	NaN
0	136.7	61.38	156	119	150	134.5	201.6	NaN	NaN	NaN	NaN	NaN	NaN	NaN	NaN	NaN	NaN	NaN	NaN	NaN	NaN	NaN	NaN	NaN	NaN	NaN	NaN	NaN	NaN	NaN	NaN	NaN	NaN	NaN	NaN	NaN	NaN	NaN	NaN	NaN	NaN	NaN	NaN	NaN	NaN	NaN	NaN	NaN	NaN
373	217.8	204.6	229.6	207.4	261.6	185	209.6	198.3	208.5	257.5	178.2	182.9	187.8	160	208.8	181	203.5	167.6	190.6	174.4	250.1	207	128.1	196	209.8	145.1	120	111.3	204.5	125.1	95.32	230	132	98.04	153.8	55.19	123.4	120.5	111.3	143.5	88.31	180.7	162	134.7	192	139.3	144.4	193.8	157.7
374	251.7	246.2	263.6	300.1	219.7	252	229.2	270.3	247.3	228.8	231.5	258.6	221.6	245.8	232.1	241.1	225.6	250	280.4	260.6	222.9	250.2	212.9	241.4	182.6	230.5	232.1	796	797.7	1201	1239	954.8	1090	972.3	1046	1011	1199	1234	1211	1234	1147	1230	1107	1109	1197	1138	1226	914.2	829.1
0	107.5	141.5	121.7	200.7	151.7	120.4	160.4	140.7	215.9	158.6	226.9	149.4	140.7	147.3	146.3	153.5	129.2	156.5	181.5	170.5	121.5	165.9	193.5	140	181.7	131.5	168	152.7	141.5	124	142.5	76.44	97.5	116.5	159.9	NaN	NaN	NaN	NaN	NaN	NaN	NaN	NaN	NaN	NaN	NaN	NaN	NaN	NaN
375	315.5	306.3	274.7	285.1	329.5	309.9	302.9	300	310	317.1	266	272.4	288.5	298.2	296.1	263.1	272.9	285	257.1	265.6	224.9	236.6	327.7	317.2	222.3	255.1	243.4	177.9	269.5	214.2	212.8	245.1	227.8	221	221	258.8	218.9	210.3	218	1504	1183	1624	1763	1943	1649	1409	1427	1470	1242
376	182.6	227.1	240.3	217.1	247.3	187.3	205.9	216.5	224.7	220.3	188.8	174.5	209	198.6	158.1	231.5	235.6	175.2	148.2	184.4	168.8	184.8	178.6	219.7	192.2	170	190.8	184	210.5	169.1	188.5	178.1	180.7	166.2	201.7	149.8	167.5	165	143.8	223.9	180	147.7	189	201	212	209.1	196.5	168.8	179.9
377	245.7	257.4	258.1	243.7	226	306.5	178.9	210	211.1	214	223.7	211.9	221.1	209.6	244.7	237.9	213.6	228.5	252.7	203	172.3	199.9	218.8	199.5	200.9	207.5	204.2	198.4	202.7	233.1	225.4	211.1	203.2	156.1	211	231	220.7	195	199.6	217	210	198.6	213.5	210	202	191.8	244.5	167.8	226.7
378	238.2	245	217.2	180.4	225.2	193.7	220	226.8	183.8	173.3	219.2	134.5	211.5	174.2	201.9	160.2	227.2	173.5	178.7	144.5	166.1	156.7	173.2	185.5	152.7	154	193.9	145.1	157.3	179.5	184.9	154.2	129	202.4	144.5	135	172.3	182.2	139.7	125.5	158.8	137.1	146.3	191.3	166.7	263.2	273.4	372.6	689.6
0	233.8	200	200.5	222.1	217.9	227.6	203.8	213.4	230.6	188.6	189.7	234.6	202.4	234.5	185.9	246.8	213.1	213	214.8	194.7	216.6	202.3	190.9	180.1	222.9	201.2	197.8	215.8	165.5	209.6	203.1	228	197.9	151.3	207.1	199.3	179.6	215.7	202.1	185.1	184.1	171.6	154.5	176.8	186.6	199.1	188.7	181.6	203.9
379	289.5	190.1	236.4	225.3	199	226.4	199	171.1	203.5	243.3	193.6	177.9	185.9	175.6	208	229.3	203.5	247	204.6	188.6	203.9	194.4	189.5	187.6	207.2	177.4	188.1	220.5	193.7	187.5	180.5	172.5	206	208.7	186.4	239.3	215.9	173.5	184.3	180	200.9	228.2	181.5	215.5	201	177.8	194.9	198.3	237
380	299.9	329.6	278	252.2	329.9	236.1	275	277.7	296.5	281.2	239.1	242.2	253.9	237.7	259.9	236.2	241.4	224.4	255.5	263.6	249	232.8	254.3	259.3	194.4	255.5	253.8	266.2	219.3	293.9	263.8	216.5	338.8	443.4	1169	1231	1434	1647	1280	1538	1361	1328	1276	1266	1510	1540	1481	1524	1476
381	164.7	171.7	159.7	166	200	147.2	169.4	157.7	153.6	165.6	135.2	153.9	142.5	154.9	178.4	156	160	144.3	146.4	196.7	145.2	140.6	156.7	131.6	156.3	191.5	174.9	173.5	156.6	150.8	183.6	159.7	169.7	179.8	177.3	171.2	174.6	164.1	179	140.5	163.7	155.8	146.6	147	156	158.2	144.6	135.7	162.4
382	176.2	202.4	211.2	221	166.8	189.2	203.3	181	196.9	188.8	211.7	181.8	165	167	152.8	214.1	186.9	189.3	141.2	177.5	170.2	169.8	152	175.4	170.5	139.6	129.7	158	171.7	320.2	686.8	1064	1218	1110	964.6	1202	1058	1037	804.5	1135	988.5	1015	1162	1020	1045	1085	1087	1186	1205
0	134.5	155.2	174.7	136.5	140.6	133.1	113.5	131.4	154	189.2	161	128.3	145	150.9	138.6	159	144.5	145	139.7	148.8	131.7	162.7	135.2	122.8	119.9	129.4	125.3	157.1	143.7	120.5	139.6	115	117.4	110.7	131.6	115.8	106.6	119.1	121.9	119.5	121.4	110	110	111	102.5	109.5	152.8	134.4	125.6
383	179.1	223	207.4	198.3	199.7	208	186.6	167.1	201	208.5	140.7	172.3	178.5	186	230.8	173.5	147.7	170.4	203.9	182.7	178.2	185.8	387	983	1110	1137	1170	1296	1385	1492	1401	1424	1404	1562	1397	1168	1166	1189	1071	1263	1125	1075	1196	1173	1053	988	1133	1170	1087
384	208.1	179.8	183.7	186.9	131.7	165.1	168	220.8	151.7	184.7	173.4	171.4	153.1	174.9	162	154	170.2	160.2	147.7	151.1	152.1	134.2	119.2	126.4	131.5	208.3	228.3	448	1186	1276	961.3	1036	1044	1003	995	1172	1178	1200	1104	1294	1267	1257	1321	1235	1324	1263	1326	1438	1372
385	366.9	325.1	333.9	312.4	333.5	264.9	285.7	273.6	251.7	267.5	278.6	272.6	262.5	246.5	239.7	248.1	264.8	249.8	229.6	308.2	246.3	229.9	191.1	187.1	228.1	191.5	226.4	190.6	189.7	153.5	180.2	156.5	180.3	171.6	140.7	158.2	135.3	160.5	176.4	181.6	185.9	180.5	182.9	173.1	220.2	144.3	191.8	144.7	183.4
0	184.7	157.3	164.6	137.8	162.8	147.9	199.4	147.4	112.6	156.5	157.9	139.5	124.3	117.4	135.6	129.3	125.4	135.3	117.2	150.6	139.9	103.5	128.6	144.3	118.6	121.8	118.2	125.5	113.5	111.1	174.1	143	107.9	157.1	122.9	153.1	120.5	120.3	132	149.4	146.4	133	131.6	144.9	144.5	175.1	132.5	147	150.9
386	207.5	233.7	255.3	173.6	228.5	202.4	162.3	198.3	161.9	226.5	203.5	162.7	171.8	186	183.5	174.2	157.6	176	163.5	174.5	159.6	163.5	157.8	202.1	207	203.6	360	1267	1224	1008	892.5	918.5	1135	1109	1098	1186	1063	1175	1153	1246	NaN	NaN	NaN	NaN	NaN	NaN	NaN	NaN	NaN
387	382.9	384.3	356.2	300.3	266.4	283.2	254.8	286.9	272.3	244.5	302.7	304	255.5	252.1	235.8	219.2	248.8	241.2	230	243.9	199.7	205.5	206.4	227.1	237.4	203.7	277.6	760.1	1512	1854	1980	1680	1650	1867	1627	1634	1852	2266	2018	2178	2049	2204	2377	1835	1938	1968	2141	2183	2104
0	210.2	191	209.4	190.5	139.1	150.1	151.1	175	181.5	178.5	169	145	133.7	190.4	129.3	135.5	138.8	145.8	181.8	193.6	143.4	104.7	135.1	136.3	130.4	167	155.7	139.4	146	181.4	159.3	107.3	131.4	132.9	135.2	153.2	144.8	121.9	132.8	150	170.6	136.2	147	125.5	170.4	137.9	113.2	163.1	140.1
388	424.7	380.8	350.9	380.9	441.6	477.4	420.8	344.7	320.5	323.2	327.9	329.2	301.5	277.6	283.2	301.3	223.5	207.5	302	331.7	262.8	247.4	263.6	259.1	223.8	263.3	246.8	264.4	328.4	276.6	276.2	307	292.7	252.7	242.8	270	328	260.4	285.4	283.7	259.7	232	197.1	208.3	268.2	258.5	278.5	243.5	275.6
0	239.2	289.8	242.5	255	273.9	293.5	272.6	234.5	222.9	219.1	208	NaN	NaN	NaN	NaN	NaN	NaN	NaN	NaN	NaN	NaN	NaN	NaN	NaN	NaN	NaN	NaN	NaN	NaN	NaN	NaN	NaN	NaN	NaN	NaN	NaN	NaN	NaN	NaN	NaN	NaN	NaN	NaN	NaN	NaN	NaN	NaN	NaN	NaN
389	264.8	229.4	204.2	187	170.5	180.9	179	203.1	200.1	225.1	198.5	176.1	167.8	191.6	196.3	242	227.4	208.6	197.6	204.8	230.5	199.6	209.4	200.1	199.6	780.8	907.3	965.5	845.6	1175	887.1	930.7	1080	938.5	749.7	776	701.9	743.5	893.4	862.2	1126	966.5	1085	1023	1182	956.8	961.9	1048	978.9
390	487.3	467.2	531.5	595.2	644.9	566.3	463	522.2	424.9	485	425	415.9	428	351	373.6	303.1	338.7	408.5	249.5	272.5	359.1	334	288	265.8	298.2	266.3	335.5	337.5	347.3	332.3	258.9	246.5	309.6	279.7	263.6	253.5	243.3	263.2	271	241.1	272	241.2	305.5	246	217.1	237.5	306.4	312.9	270.4
0	152.1	183.2	191.3	212.8	188.7	183.5	177.4	158.1	137.9	161.1	197	148.5	144	188.5	168.9	152.6	210.5	163.3	157.1	152.4	160.9	165.7	158.5	188.3	173.6	153.7	156	172.5	171.7	141.9	136.7	200.6	146.7	173.6	134.7	172.2	159.9	123.1	156.5	132.6	154.7	184.3	185.6	177.4	127.8	181.9	150.7	154.8	165.7
391	220.6	235	271.1	237.5	283.1	297.4	288	289.8	272.4	297.2	261.5	216.9	223.5	215.5	253.1	241.7	212.1	252	223.9	243.5	238.9	212.4	181.6	192.3	209.1	212.7	210.8	193.5	226.2	204.2	207.9	217.7	192.3	210.4	199.3	202.3	156	216.6	187.4	188.3	230	191.7	164.9	191.1	189.2	224	213	206.4	172
0	194.4	224.7	157.8	197	133.4	237.2	209	261	139.3	230.7	184.1	251.3	153.2	186.3	186.5	195.6	219.7	181.9	195.8	113.2	169.6	152.5	134	200.5	216.1	121.3	178.3	81.18	133.7	139.8	159.4	118.7	183.2	130.1	160.1	168.9	112.7	157.3	128.1	113.4	131.8	178.1	170.9	98.94	164.8	133.4	216.4	230	163
392	155	126.2	189	162.7	219.5	206.5	241.9	174	147.1	186.6	153.5	158.4	179.6	166.7	119.3	150.9	182.3	137.3	108.9	203.4	145.4	196	159	164.5	179.6	208.1	147.3	214.3	1126	1492	1547	1566	1602	1830	1554	1572	1844	1631	1586	1887	1800	1337	1555	1612	1879	2035	1875	1998	1875
393	961	1049	875.6	1019	811	719.3	691.5	737.1	727.9	661.9	569.9	454.2	439.4	349.4	453.5	511.6	491.4	435.8	484.7	454.3	454.2	478.5	391.3	433.7	467.1	541.4	446	489.4	434.7	421.5	454.1	595.2	2084	2746	2324	1923	2317	2916	2707	3596	3058	3262	2881	2986	3488	3921	3969	4442	3565
394	1305	1013	1207	1204	1194	1036	786.2	1059	759.3	656.8	810.2	798.8	735.6	736.8	778.9	706.4	641.4	596.2	512.7	485.3	471.1	463.4	509.5	467.2	490.8	1469	1667	1892	1965	2006	1967	2472	2672	2492	2266	2277	2476	2880	2558	2175	2378	2544	2353	2238	2706	2621	3091	3025	2606
0	150.2	139.8	155.1	178.1	154.8	174.4	168.5	99.85	164.2	131.6	114.3	163.4	120.3	125	134.1	123.8	131	158.3	78.55	141.5	132.5	153.3	140.2	111.3	122.7	157	125.7	126.4	82.52	120.9	97.07	97.38	112	136.7	117.5	95.96	103.3	118.4	111.6	104.8	118	120.8	112	113.5	109	77.83	104.4	86.65	115
395	243.4	283.5	234.8	231.1	279.6	234.4	208.5	225.8	271.2	217.7	253.6	230.7	214.3	228.8	231.1	216.3	244	214.3	244	283.6	211	214.1	236.3	212.5	255.1	287.8	247.3	249.5	230.9	290.9	231.6	248.6	260.4	267.1	262.1	226.9	236.7	248.1	253.5	254.6	281	268.5	245.5	252.1	304.6	255.9	251.1	294.9	265.9
0	256.9	274.5	282.3	300	304	252	249.7	220.4	275.4	246.9	195.9	218.9	236.4	184.3	192.1	243.4	194.9	226.5	183.9	185.5	184.3	241.4	214	199.3	182.1	213	211.7	217.8	239.1	219.9	186.5	234.3	251	241.9	217.1	237.8	160.3	241.5	197	152.1	164	194	243.5	176.1	201.5	202.5	245.7	222.5	254
0	165.9	170.2	189.2	163.5	145.3	168.1	127.5	118.9	139.9	173.3	132	133.8	128.4	106.3	117.3	134.1	139.1	126.5	141.3	150.7	117.1	132.7	151.5	146.5	153.9	136	127.6	131.6	137.8	116.5	103.9	120.9	125.8	130.4	126.6	115.4	134	110.9	126.5	157.7	121.2	117.9	113.5	123	146.1	111.7	101.1	128.4	150.1
0	279.5	181	257	243.5	219.7	208.5	195.5	211.9	190.6	190.3	174.3	235.6	219	246.1	243.9	228.9	205.8	240.5	259.7	231.7	230.3	202	240.2	219.5	199.4	175.6	174.7	207.8	221.8	223.1	195.3	271.5	214.2	192.7	215.2	217.8	255.3	336.4	844.5	1001	930.2	894.2	971.8	875.4	854.8	849.6	951.1	919.8	801
396	385.7	370.6	361.4	422	388.1	423.6	432.2	354.9	378.4	406.1	334.5	337.8	348.9	333.2	368	334.6	347.8	387.9	289.9	317.1	312.6	333.5	294.2	281.7	368.2	318.5	342.5	274.2	292.3	345.3	396.2	1569	1663	1768	1507	1594	1754	1753	1750	1765	1963	1901	1666	1800	2094	2034	2126	2169	2050
0	234.1	217	244.8	280.4	249.7	281.1	259	206	236	193.5	200.7	214.6	201.1	203.5	189.4	213.4	174.4	214	194.8	186	188.7	227.1	182.4	229.5	209.3	216.3	187.2	189.4	228.6	172.1	202.5	206.3	247.9	169.4	136.3	180.2	174.5	135.8	198.1	171.5	172.4	170.5	161.1	159	171.5	182.6	199.5	156.4	222
0	NaN	NaN	NaN	NaN	NaN	NaN	NaN	NaN	NaN	NaN	NaN	NaN	NaN	NaN	NaN	NaN	NaN	NaN	NaN	NaN	NaN	NaN	NaN	NaN	NaN	NaN	NaN	NaN	NaN	NaN	NaN	NaN	NaN	NaN	NaN	NaN	NaN	NaN	NaN	NaN	NaN	NaN	NaN	NaN	NaN	NaN	NaN	NaN	NaN
397	257.4	211	299.8	270.1	232.4	240.6	194.2	243.7	235.5	203.7	235.3	226.3	225.3	185.9	224.8	206.6	181.3	173.1	233.3	193.5	201.7	218.1	219.2	230.7	154.3	192.8	244.8	192.3	221.4	156.1	183	209.8	174.8	213.7	202.5	177	180.4	183.5	197	197.2	194.2	173.8	827.3	887.6	1065	939.6	1078	971	1080
398	347.9	268.3	287.6	346.9	301.8	319.5	309.7	291.4	298	279.1	272	257.9	240.9	279.8	243.4	298.4	256.1	260.2	212.1	219.2	271.6	305.7	280.2	259.6	254.7	239.4	281.9	240.9	283.8	250.4	272.1	212.4	241.9	244	278.9	237.9	234.5	291	255.1	247.7	239	230	220.5	254.6	214.5	288.4	261.9	237.2	258.5
399	127	175	189.3	142.7	186.3	162.7	135.8	187.8	158.5	163.9	174.5	177.1	160.4	164	156.7	185.1	156.8	166.4	185.5	149.5	187.7	178.2	199.3	206	168.2	162.1	185.1	153	150.4	169.8	104.4	179.8	152.9	183	147.9	143	133.5	156	142.5	161.2	142.5	186.1	148.4	140.4	122	139.8	142.8	162.7	157.3
400	355.3	334.1	322.2	349.9	345.2	279.3	314.7	260.4	306.9	262	311.4	260.1	285	251.8	335.5	293	262.5	258.4	289	301.6	290.5	322.5	329.2	361.3	288.5	295	328.3	357	290.1	306.3	301.8	265.9	255.1	291.9	304.6	357.5	267.5	364.4	316.9	325.7	347.7	313.7	321.8	303.7	299.3	346.8	314.4	288.9	299.3
0	219.1	162.7	199.7	225.7	169.8	181.1	NaN	NaN	NaN	NaN	NaN	NaN	NaN	NaN	NaN	NaN	NaN	NaN	NaN	NaN	NaN	NaN	NaN	NaN	NaN	NaN	NaN	NaN	NaN	NaN	NaN	NaN	NaN	NaN	NaN	NaN	NaN	NaN	NaN	NaN	NaN	NaN	NaN	NaN	NaN	NaN	NaN	NaN	NaN
401	440.7	449.4	330	372.1	439.8	375.6	462.6	320.4	375	396.5	386	363	378	329.6	326	397.5	382.3	388.1	373.6	319.7	370.5	379.8	343.9	319.5	316	350.3	326.9	365.5	359.2	347	388.5	335	356.5	371.4	349	426.8	501.1	686.3	985.2	1150	1071	1316	1715	1873	1985	1947	1806	2059	2112
0	586.5	713.9	671.4	600	610.4	589.7	529.7	597.8	530.5	591.8	529.5	509.5	503	515.9	526.7	553.8	527.6	532.1	543	509.8	470.6	505.4	469.6	601.8	491.9	375.1	305.7	406.2	466.4	440.8	653	336.5	428.9	512.5	358.7	413.5	482.9	513	483.7	507.4	439.5	450.9	470.2	531.3	539.9	553.8	575.5	647.6	613.7
402	197.2	166.4	187.7	165.9	169.3	197.5	162.8	163.1	172.6	167.4	146.2	154.9	133.1	145.5	157.6	134	176.5	163.5	145.4	140.4	188	147.9	135.3	153.7	164.2	143.5	160	116.2	156.5	129.2	134.9	142.9	159.4	186.5	168.7	167.8	159.1	149	142.1	153.8	168	160.4	192.2	130.5	160.9	127.9	147	153.4	146.7
403	331.1	384.5	356.8	360.4	370.7	334.5	297.3	320.2	314.1	349.8	387.4	261.5	292	282.6	330	367	344.7	334.8	314.1	348.1	300.1	318.1	317.9	309.6	355.8	293.6	323.6	323.7	311	310.5	306.9	240.2	281.5	345.6	290.4	342.1	291.5	277	268.5	304.7	289.1	344.5	336.3	279.7	340.7	339.6	1286	1518	1849
404	357.2	343.2	352	341.6	309.7	337.2	276.8	347.6	309.1	277.7	336.4	298.7	318.5	294	316.5	290.4	302.5	299.4	269.2	257.5	282.2	269.1	291	282.2	279	286.9	340.8	321.4	316.1	302.8	319.4	325.6	330.8	341.4	279.1	328.1	290.9	290.3	275.7	290.4	307.5	313.4	283.2	365.4	248.9	300.7	319.6	306.1	299.4
0	310.9	278.2	356.7	286.5	326.5	300.7	267	335	233	233	263.9	340	208.1	238.1	279	264.3	194.5	260	177.8	231.5	291.9	191	278.3	319.3	218.9	189	201	242.7	194.8	203.4	194	160.2	155.2	213.7	196.7	131.5	241	196.7	193.4	174.6	205.4	259.4	215.6	264.1	221	260.2	214.4	261.2	192.9
0	285.5	271.4	264.3	193	249.7	236.8	231.4	202.6	209.5	234.5	222	237.4	235.4	215.3	260.3	204	213	271.4	193.1	175.4	258	228.1	217.5	225.8	193.5	160.1	208.2	184	188.7	205.5	205.3	183.9	181	198	230.5	196	248	146.9	219.4	182.7	218.4	227	199.1	216.6	206.1	209	208.6	172.4	200
0	199.9	170.5	186.2	191.2	168.1	156.8	168.5	174.9	157.1	125.9	134.6	139.3	146.5	142.8	184.2	154.8	119.5	133	116.4	122.3	136	109.4	146.5	156.9	145.7	139.2	129.4	126.1	147.7	145	131.2	129.7	171.4	166.9	97.38	132.2	137.6	154.3	137	140.5	147.5	132.7	165.5	132.8	114.8	120.9	133.3	163.8	164.2
0	370.9	355.6	396.2	358.4	329	306.4	321	341	383.7	341.7	361.4	311	376.2	372.7	342	361.4	337.7	343.1	326.7	340.1	373.8	312.1	382.6	323.3	336.7	354.6	373.6	295.2	368.6	394	367.4	342.8	253.1	332.5	315.4	341.6	389.5	346.1	322.1	388.3	326.5	382	375.9	358	441.6	398.3	360.1	385.3	350.1
0	302.6	260.9	294.9	288.5	266.9	310.2	329	307.5	309.1	317.5	240.5	320.4	310.5	278	277.2	274.9	288.3	269.2	261.1	284.5	258.1	319.8	243.7	276.6	252.8	232.5	225.7	277.2	224.1	236.4	237.5	250.9	275.1	261.2	308	243.8	234.1	221.5	303	259.2	247.1	260.7	317.1	254	293.6	288.2	316	261.6	308.1
405	211.1	238.2	267.9	230.6	266.5	259.1	250.4	270	263.1	261.2	252.2	258.2	267.2	252.3	211.9	226	285.8	263.5	201.7	233.8	1024	1158	908.4	1171	933.8	1147	1141	1175	1138	1442	1099	1287	1317	1483	1188	1378	1503	1646	1458	1687	1483	1592	1603	1523	1572	1535	1705	1637	1652
0	270	304.7	356.4	299.4	309.2	298.2	314	364.9	321.9	308.4	299	320.5	307.2	272.7	292.1	305.1	329.2	260.1	298.6	340.1	314.1	325	291.4	305.5	262.5	332.8	313.1	255.2	321	261.2	292.7	281.6	331.2	318.2	300.7	348.5	254.1	330.8	311.1	316.3	291.8	242.5	334.3	309	287.9	274.2	284.6	351.4	322.5
406	197.7	179.4	190	171.4	172	122	159.7	159.2	113	122.1	135.1	172.2	171.2	130.6	138	158.2	111.9	139.6	136.5	137.2	142.3	132.9	103.2	114.1	123.3	111.2	124.3	92.46	130	86.32	119	116.2	104	145.9	143.9	109.8	137.3	103.1	133.9	156.8	127.1	143.6	112.6	124.3	89.71	127.7	152.1	115	136.5
0	317	301.3	294.4	274.7	276.5	331.9	325.7	318	270.5	313	298.6	338.4	267.5	287.5	297.5	316.9	264	296.4	286.4	326.4	305.6	301.5	240.4	258.7	295.2	274.2	297.6	299.5	261.4	266.4	303	274.4	291.2	318.1	283.9	278.5	301.3	294	324.4	337.4	238.8	294.2	332.9	299.8	299.5	284.4	275.5	282.1	244.5
0	184	220.8	245.8	202.8	244.1	147.2	203.2	165.8	181.3	211.3	179.3	151.3	186.7	210.8	182.2	172.6	182	227	182.4	203.3	187.9	163.8	186.5	227	136.5	183.3	167.5	163.4	143.1	200.4	168.4	193	132.5	176.9	185.6	144.9	202.5	136.9	175	206.7	145.9	146.5	131.6	173.2	135	155.6	186.7	130.1	168.4
0	336.9	383.5	366.6	379.5	379.1	352.9	329.4	331	433.1	341.3	370.1	361.2	307.1	377.4	359	336.5	388	347	356.4	359.1	343	357	364	392.8	338.1	390.4	349.8	409.6	369.7	389.8	415.4	356.1	336.7	401.7	355.9	371.8	381.3	359.6	419	359.2	350.5	371.8	345.5	363	337.1	308.8	359.8	376	344.3
0	271	269.1	335.2	316.5	282.2	240.3	296	264.9	234.8	290.5	260	268.5	241.6	277.4	233	218.4	249.1	277.1	284.8	245.6	257.6	281.2	261.3	246.9	280.4	232.5	252.5	266.1	314.9	278.5	263.8	280.3	272.1	291.2	289.7	324.6	259.8	281.7	285	249.3	326	276.5	316.8	254.9	279.7	314.4	305.3	316.6	251
407	160.4	164.8	194.4	178	182.8	139.9	160	180.1	99.53	160.9	164.8	123.8	133.5	170.1	123.5	119	97.06	120.4	155.9	135	148.1	118.5	122.8	165	146.1	157	170.4	149.9	127.9	155.2	183.5	230.3	268	277.9	327.1	325.8	394.6	463.1	364.4	415.1	444.3	442.5	471.4	484	607	448.9	546.6	575	562
0	281.2	276.6	285.5	212.7	289	330.5	292.5	235.5	242.7	245	202.5	247.2	238	306.3	263.3	207.5	222.8	217.3	234	243	202.2	214.7	194.1	209.7	178.1	238.7	222.5	209.1	201.9	213.7	212.5	194.4	232.1	237	295.6	234.6	205	329.1	245.8	246.5	202.7	221	220.8	140.9	305.9	248.2	252.7	301.5	253.3
0	166.9	150.1	208.6	164.3	229.8	144	174.4	159.3	122	122.7	121.8	156.5	165.9	151	168.1	147	142.8	157.5	160.3	140.9	132.7	168.2	150.9	131.3	162.5	127.5	128.8	165	120.3	120.8	130.7	153.6	171.6	156	126.4	177	125.8	136.4	113.2	161.7	129.8	124.9	122.9	110	138	148.6	118.3	107.7	106.8
0	322.2	286	315.5	317.1	303.6	299.4	280.7	275.2	269	298.8	300.1	311.9	255.1	277.1	315.8	296	295.5	250.2	224.4	265.9	282.3	241.8	218.1	302.9	314	272	265.9	265.7	211.5	272.9	243.1	314.6	267.1	276.6	231.3	246.5	303.2	241.8	245.6	256.4	220.5	238.8	213.5	227.5	250.7	239.4	236	210.4	237.6
0	234.3	237.5	227.1	221.1	287.3	201.8	257.4	219.1	220.2	172.9	226.5	228	247.2	245.5	237.9	194.7	234.1	206.5	221.5	219.4	202.7	211.5	202.9	203	197.6	224.3	222.5	239.3	204.9	222	181.9	190.8	218.9	235.9	196.2	208	213.1	230.8	182.1	225.8	222.9	238.1	201.2	243.5	207.3	196.5	209.9	203.1	198.7
0	281.2	288.6	286.9	279.9	273.3	275.4	298.8	321.6	280.4	262.5	311.4	281	263.1	294.9	253.6	298.7	301.6	323.5	220.7	310.7	301.2	264	294.2	263.4	247.5	268.3	304.8	302.2	319	249.6	285.6	263.2	258.3	220.7	278.8	279	238.5	258.7	248.5	248.8	272.4	272	217.1	246	264.3	226.6	252.6	274.5	300.5
0	207.9	196.1	168.5	161	156.8	155.9	215.8	140.1	164.1	186.8	189	155.1	148.8	166.5	153.5	192.5	140.3	143.6	133.8	164.7	117.9	133.2	146.3	146.7	142.8	146.7	143.2	192.5	139	174.8	147.2	146.8	161.1	125	129.5	183.8	140.3	164.7	135.4	148.4	141.9	161	159.1	173.4	137.7	160.1	133.4	119.3	153.2
0	243.1	256	276.8	216.7	203	151.2	225.8	218	168.9	234.9	229.5	232.7	173.7	205.2	221.4	161.2	177.5	176.1	180	180.9	193.9	172.9	134.6	194.5	137.6	203.1	165.6	151.5	122.4	170.1	177.5	131.7	181	201.6	167.9	173.5	178.4	186	148	200.4	167.9	177.6	162.4	152.6	185.4	204.9	196.5	157	142.9
0	215	179.7	245.5	268.8	284.3	183	224.5	187	239	220	220.1	196	169.2	182.5	171.4	167.4	172.8	162	191.4	165.5	182.5	132	153	162	170.2	177.5	194.6	154.5	155.1	149	186	180.7	167.1	180.2	151	161	162.6	213.4	175.7	171	115.5	151	188.7	133.8	154.7	162	175.5	170.5	199
0	237.6	232.1	170	213.4	186.6	181.9	219.2	227.5	205.5	160.8	239.1	190.1	208.3	182.6	188.1	176.6	215.3	182.8	204.5	231.1	183.5	160.1	139.4	165.3	196.5	180	147.3	179.8	208.7	179	180.2	168.5	167.5	154.9	187.7	198.9	129.3	171.7	161.6	157.2	172.8	133	193.6	163.4	196	192	189.1	186	151.9
408	323.2	322	350	274.4	317.3	276.7	344.5	240.2	307.1	290.8	256.2	288.9	258.8	289	315.3	284.1	265.4	306.1	279.6	290.7	289.6	274.9	275.4	298.5	273.3	260.5	267.5	279.9	290.8	307	243.5	293	316.7	239.3	278.1	275.3	295	233.4	271.5	227.8	271.8	255.1	319.1	257.8	294	289.9	287.5	239.4	283.8
409	239	226.5	162.4	177.6	238.8	150.1	182.2	199.9	231.2	143.9	173.8	159.3	185.2	174.9	161.7	209.9	211.6	163.4	191.7	164.4	141.4	159.2	118.2	141.2	172.4	110.2	183.8	172.8	149.5	136.2	151	191.9	194.6	186	196.9	179.4	184.2	216.1	217.9	223.8	221.4	234.4	239	324	972.7	952.2	1036	1030	963.4
0	276.8	189.4	278.2	218.5	189.6	184.8	215.8	202	215.9	221.9	209.5	235.2	233.9	181.4	179	197.4	232.7	189.6	218.7	241.6	203.5	219.6	172.9	197.1	195.5	218.3	156.3	167.6	146.8	182.2	228.6	166.5	153.6	169.1	159.3	178.5	161.9	132.2	145.7	172.4	177.8	164.3	185.1	206.5	189.6	149	167	174.1	165
410	265.3	249.5	300.5	275.4	292.2	253.7	286.8	241.4	241.3	174.5	213	255.6	222.3	180.8	188.4	209.2	186	183.5	211	206.1	182.2	220.3	204.4	233.7	181	200.7	179	167.8	125	137.1	159	172.3	182	168	191	182.7	173.1	162.6	191.2	179.6	167	208.7	172.5	163.2	193.1	191.8	165.9	238.1	154.6
0	257.5	226.5	265.6	197.9	266.3	131.9	246.4	191.7	274	422.5	1317	1297	1170	1211	1050	984	1042	1074	1131	1196	1039	1182	1151	995.4	666.5	582.2	485.8	429	417.5	405	404	372	379	364.4	330.9	262.2	317	277	272.9	275.7	319	286	276.7	273.5	291.9	272.2	281.8	278.3	299.5
0	261.7	247.5	194.4	224.7	244.7	233.8	215.7	205.9	226.9	139.9	199.9	188.1	222.5	197.7	187.4	174.2	145.7	185.9	155.5	173.6	190	178.6	170.3	191.6	222.9	153.5	208.4	153.5	176.7	198.5	191.2	205.6	205.4	191	193	192.1	228.8	232.3	185.5	226.1	213.3	237.7	203.4	235.1	265.4	247.6	259.8	219.4	283
411	428.5	424	377.3	337	353.6	442.7	384.8	373.4	352.2	340.2	348.5	378.4	284.6	290.8	283	274.4	284	320.4	305.5	274.8	283.9	293.3	314	337	292.5	251.9	289	246.5	307.6	1311	1296	1295	1413	1527	1510	1420	1687	1658	1636	2214	2090	NaN	NaN	NaN	NaN	NaN	NaN	NaN	NaN
412	266.8	247.4	285	209.4	200.2	284.8	241.2	235	254.5	310	239	216.3	208.9	243.9	190.7	238.1	219.4	246.4	218.5	231.3	219.8	226.2	189.8	210	197	225.2	211.3	203.8	222.3	201.8	222.6	205	201.5	230	169	221.6	262	180.5	188.6	180.2	202.5	224.2	195.3	165	197.1	211	173.9	174.3	201.1
413	454.5	495.4	451.5	445.2	421	442.1	402	364.4	412.3	416.7	398.9	379.2	368.3	322.9	334.2	382.7	359.7	367.2	347.1	348.3	381.2	382.4	342.5	301.4	296.6	368	352.1	352.7	304.3	333.6	317.9	338.7	360.7	471.2	1558	1738	1816	2205	1890	2480	2045	1913	2020	2095	2052	2081	2489	2700	2518
0	244.9	248.5	247.9	257.5	166.5	178.4	232.1	249.9	233.7	204.7	230.8	194.7	273.5	194.5	215.9	217.3	155.5	167.8	196.6	205.5	172.4	215.9	239	165	238.5	190.9	213	207.9	1080	1179	1141	973	995	1161	1135	860.9	1054	1075	1038	1049	854	595.1	463.7	362.9	315.3	285.3	321.5	277.4	225.6
0	449	428.2	417.9	361.3	355.3	399.8	386.4	312.7	358.4	299.3	301.6	328.6	324	350	339.8	252.8	314.7	383.4	345.4	294.9	289.8	212.6	277.8	317.3	285.7	264.7	310.9	253.7	293.1	281	336.5	296.9	302.9	273.4	325.1	309.5	333.2	303.5	337.5	315.8	298.8	336.4	1214	1143	2416	1649	1616	1827	NaN
414	470.5	479	573.9	448.6	543.2	516.4	412.4	400.1	539.2	505.9	500.6	494.2	537.2	471.2	464.8	453.9	501.8	453.9	446.6	476.6	497.7	529.6	483.4	413.4	427.5	425.4	412.7	443	438.6	405.1	432.9	457.4	448.4	389.7	509.6	408.9	472.7	379.3	399.4	393.4	338.2	327.8	306	368.2	316.5	357.4	339.3	339.4	355.3
0	NaN	NaN	NaN	NaN	NaN	NaN	NaN	NaN	NaN	NaN	NaN	NaN	NaN	NaN	NaN	NaN	NaN	NaN	NaN	NaN	NaN	NaN	NaN	NaN	NaN	NaN	NaN	NaN	NaN	NaN	NaN	NaN	NaN	NaN	NaN	NaN	NaN	NaN	NaN	NaN	NaN	NaN	NaN	NaN	NaN	NaN	NaN	NaN	NaN
0	301	244.5	304.8	313.8	304.8	348.8	254.3	278.8	258.1	270.6	307.6	240.4	277.1	269	301.8	258	258.1	263.3	274.9	269.4	238.7	247.8	239.8	238.7	259	260.9	274.6	308.8	244.4	276.8	268.4	273.3	226.4	254	262.3	247.5	249.1	267.5	235.1	227.4	260.9	268.2	295.6	267.7	262.7	254.7	317.8	288.6	279.8
0	184.4	230.5	231.8	213.4	237.9	174	183.4	200.2	230	288.5	205.6	217.6	207.8	236.4	225.3	171.2	225.3	186	199.1	1090	1101	1230	1118	1063	1042	1103	1043	1104	1168	1228	1120	964.9	801.7	700.6	537.1	543.8	356.4	471.4	440.4	415.4	445.2	424.5	641.4	1229	1283	1121	1220	1140	1248
415	545.6	459.9	483.5	510	490.4	538	438.9	428.8	398.8	358.6	337	390.4	333.8	373.3	325.8	340.9	349.6	376	387.6	793	1259	1261	1315	1108	1708	1608	1238	1530	1374	1949	1655	2042	2013	1816	1972	1325	782.9	1866	1496	1942	1589	1661	1914	1532	1387	1620	1724	1750	2272
0	298.2	233.6	227.5	205.8	250.7	237.5	268.3	238.2	246.6	246.9	214.3	214.2	218.5	203.5	206	193.8	211.7	255.2	257.1	211.3	251.2	165.9	203.7	198	195.3	188.1	262.9	202	174.6	196.8	220.2	206.1	222	228.5	188.4	212	236.1	233.7	202.8	220.6	258.9	228.4	239.3	207.1	196.9	243.4	213.7	234.2	237.5
416	417.8	382.7	409.5	504.4	535	464.3	481.9	500.3	414.2	419.2	459.8	469.9	402.3	388.4	362	295	332.2	331.8	315.3	301.9	298.4	311.1	620.7	1188	1385	1842	1933	2086	2036	2638	2306	2313	2203	2340	2137	1997	1952	2231	1587	1906	1771	1622	1767	1661	1931	2035	1793	1926	1924
0	321.4	285.2	230.3	230.4	244	254.2	256.1	234.7	268.8	269.3	265.9	287.6	224.3	246.5	247.1	255.7	257.2	237.9	259.9	227.9	266.1	238.9	280.7	213.5	267.4	219	229.3	227.3	212.5	197.4	243.1	255	253.3	280.1	236.5	250.5	274.5	251.2	219.2	271.3	253.7	183.3	202.4	262.8	260.8	281.2	257.9	230.9	222
417	277.7	248.2	270.6	244.4	298.2	278.2	256	251.8	265.3	315.2	267	246.2	239.5	274.7	241.8	233.6	242.1	306.2	250	241.4	305.2	252.7	203.1	320.8	259.1	246.8	276.2	254.8	275.9	256.6	300.8	303.7	268.6	265.6	349.4	299.8	281.4	283.4	301.1	290.7	350.2	344.7	225.9	245	253.7	275.7	289.8	293.2	311.8
418	400	329.8	327.6	307.8	345.1	315.6	311.4	317.9	294.1	341	250.5	284	285.1	238.4	254.3	197	273.8	317.8	291.5	275.6	288.2	292.1	305.1	255.1	305.4	286.5	371.2	369	377.1	338.1	332	317.5	337.6	300.5	298.4	357.4	268.9	279.8	287.3	311.1	314.5	308.3	336.1	259.5	314.1	293.1	362.1	320.1	373.4
419	261.3	320.3	372.5	355.9	378	374	432.7	382.7	332.9	336.9	334.5	341.5	337.2	374.6	311.1	365.1	385.9	372.9	329.2	375.9	640.4	874.4	754.1	726	905.7	992.1	1092	1149	1328	1243	1534	1524	1445	NaN	NaN	NaN	NaN	NaN	NaN	NaN	NaN	NaN	NaN	NaN	NaN	NaN	NaN	NaN	NaN
420	383	557	522.1	490.3	540.2	433	473.9	400.3	556.2	506.3	486.3	484.4	511.5	520.7	458.9	470.1	413.6	421.5	373	291.8	313.6	340.7	294.8	328.5	399.6	402.5	921.3	1421	1561	1289	1373	1408	1279	1478	1317	1387	1524	1508	1258	1409	1371	1612	1507	1243	1572	1590	1714	1507	1720
421	313.6	345	325.1	305.3	303.9	298.9	429.1	1169	1178	1331	1143	1286	1207	1134	981.3	967.3	1040	948.4	623	424.9	473.5	377.6	422.5	344	354.1	413.1	309.5	350.2	343.6	371.8	340	338.5	304.2	256.4	272.5	274.6	279.4	298.4	319.1	277.9	288.3	307.8	377.7	497.6	406.2	390	457.3	520.3	627.8
0	212.1	194.3	183.6	149.5	192.9	204	207.4	193.5	168.5	198.7	185.6	224.5	180.7	162	172.5	177.6	174.2	182.8	192	169.1	161.6	175.6	203.8	1085	1119	1195	1086	1055	975.4	779.1	1144	1134	1200	1007	746.6	601.4	501.5	520.3	366.5	362.5	430.9	383.9	287.4	277.2	271.6	349.9	233.5	319.1	255.5
0	169	220.5	192.6	192.4	227.9	154.5	202.6	157	169.8	173	156.7	206.8	159.5	188.7	143	186.5	191.4	158.5	153.2	189.5	181.7	167.2	178.5	186	184	185	182.5	167.3	164.8	178.8	151.5	210.5	167.8	188.2	135.6	170.3	184.5	146.2	198.1	135.9	170.2	144.6	187.5	166.8	185.5	188.2	207.6	181.3	188.9
422	419.2	384	351.2	352.9	394.3	346.5	316.6	353.8	339.7	348.1	327.1	371.6	347.4	402.2	319.5	309	241.2	310.6	390.2	343.5	316.6	375.6	290.7	391.7	374.1	365.1	387.2	352.9	450.6	1236	1313	1204	1347	1317	896.3	1179	1202	978.5	795.4	704.4	557.5	468.4	507.4	438	476.1	453.9	465.3	406.9	394.8
423	250.4	183	202.7	171.7	153.6	160.2	166.9	156.8	195.9	131	187	169.6	154.2	143	176.8	167	153.6	149.5	138.6	155.6	140.6	154	116.1	113.4	146.6	161.4	151.1	133.2	141.8	129.5	145.4	132.1	147.2	513.3	696.5	661.9	736.5	691.9	625.5	900.9	768.2	791	774.6	736.5	844.1	689.7	738.5	820.8	711.8
0	220.7	164.8	223.2	177.6	135.3	216.4	236.5	205.5	197.9	189.9	208.5	203.8	146.2	227.8	249.2	231	170.2	135.4	157.4	238.6	172.5	193.2	192.9	196.3	195.3	194.5	214.4	197.5	146.8	205.4	180.2	162.3	208.1	217.6	157.3	187.9	142	229.3	154.5	218.8	148.8	112.3	220.2	202.4	149.6	136.9	152.4	129.5	141.2
424	382.2	329.5	256.9	415.7	306.3	297.5	362.2	295.5	319.3	309	307.1	295	276.6	269.9	274.3	262.8	298.9	234.7	280.7	299.2	284.4	317.5	227.7	337.1	350.2	327.3	309.6	343.3	250.4	312.3	355.6	360.6	295.7	310.1	267.7	267.9	262.9	263.2	289.1	290.4	262	317.6	294	291.5	253	259	240	261.1	263.5
425	496.8	511.9	515.8	465.1	434.2	487.2	480.8	520.4	474.5	425	392.8	425.9	424.1	445.9	409.3	424	422.8	452.4	482.5	493.2	452.4	946.4	1327	1307	1282	1373	1252	1118	1215	1464	1191	1572	1640	1599	1472	1369	1810	1937	1711	1858	1663	2011	1544	1331	1866	1537	1803	1553	1274
426	214	234.8	178.6	243.4	194.2	245.1	191.8	192.8	173.2	159.8	138.8	164.6	162.2	160.9	148.9	139	165.5	146.5	151.4	158	157.7	136.2	162.7	145.4	164.8	203.2	174.9	149	136.8	134.9	143.2	148.4	141.6	157	156.6	158.6	481	556.4	615.4	663.1	688.6	591.3	632.5	680.6	694.1	639	724	650.5	875.4
427	304.5	390.8	290.5	363	368.8	369.2	364	257.5	320.3	308.8	349.7	293.7	281.7	305.9	293.8	334.8	272.3	262.1	437	350.5	320.9	320.4	276.9	279	333.2	281.9	341	299.5	299.3	273	215.1	306.5	254.2	270.1	244.8	294.7	281.4	259.6	325	257.1	265.3	267.6	246.6	260.5	227	294.3	251.7	288.1	242.4
428	162	272.4	239.2	191.1	202.2	221.6	154.5	187.2	178.9	160	150.5	157.1	184.3	141.6	153.2	169.5	166.8	127.1	149.9	129.3	160.5	121.2	142.5	142.8	178.4	156.6	120.5	156.1	130.3	145.6	148.4	128.7	300.8	635.9	579.9	508.4	509.5	620	674.6	786.5	647.8	687.4	849.2	723.2	856.3	763.2	789	716.2	677
0	288.2	311.7	295.5	383.3	340.4	360.6	351.8	342.8	375.4	405.7	342	278	311.2	291.9	326.1	367.1	347.2	348.1	401	885	1468	1609	1463	1534	1170	1512	1172	638	694.6	648.4	548.2	493.1	591.9	420.6	567.3	536.7	582	594.7	683.1	582.3	549.8	1244	1948	1955	2330	2246	2266	2323	2281
429	303.5	316.5	299.1	358.1	337.1	351.6	383.4	1193	1459	1549	1478	1337	1413	1544	1187	963.5	820	568.9	430.2	477	498.5	466	399.2	402.8	414.6	413.7	474.3	443.8	433.2	397.5	395.7	384.3	383.3	292.6	350.5	379.6	1599	1735	1373	1647	1658	1484	1762	1169	1593	1489	1600	1936	2280
430	217.9	179.6	184	231.9	236.2	276	194.7	158.7	237	194.1	161.7	218.4	252.9	215.3	190.2	251.1	226.6	175.7	234.6	148.2	192.6	203.7	224.2	182.2	186.6	217.3	174.6	202.7	223.6	176.1	212.1	203.1	190.2	189.6	141.6	172	142.7	182.2	186.3	128.1	162.6	156.2	189	176.7	198.2	203.6	181.7	200.8	181.6
0	232.7	189.2	238.4	216.3	176.6	234.5	182	187.2	144.1	185.5	187.1	179.4	173.5	154.4	173.4	151.7	121.9	178.4	168.5	160.1	161.5	174.7	150.3	134.9	142.1	139.4	157.4	171.9	140.8	178.3	139.7	172.4	164.5	133	179.1	142.8	169.7	168.4	110.3	184	164.4	160.9	147.7	149.3	145.4	157.1	145	139.7	164.9
431	265.2	342.2	251.4	209.8	246.4	252.4	256.9	215.2	246.2	212.7	224.7	247.1	242.1	182.1	195.7	316.6	243.6	218.5	253	160.5	165.9	204.3	170.3	225.8	225.6	167.2	233.4	142.8	196.2	214.5	307.1	180.7	186.8	225.2	160.5	185.4	200.7	199	190.6	243.2	200.2	160.9	160.6	225.9	192.8	174.6	205.3	174.1	225.6
0	161.3	195.2	148.2	184.8	175.5	158.1	152.7	147.2	158	135.4	166.7	159.3	148	150	144.6	112.6	114.9	133.1	114.1	129.9	88.94	127.5	151	143	114	130.4	113.5	230.6	314.1	324.9	415.5	361.4	357.2	363.1	309.4	346.4	328	366.1	276.5	357.6	348.5	288.5	344.7	291.5	263.2	212.7	221	203	192.2
0	NaN	NaN	NaN	NaN	NaN	NaN	NaN	NaN	NaN	NaN	NaN	NaN	NaN	NaN	NaN	NaN	NaN	NaN	NaN	NaN	NaN	NaN	NaN	NaN	NaN	NaN	NaN	NaN	NaN	NaN	NaN	NaN	NaN	NaN	NaN	NaN	NaN	NaN	NaN	NaN	NaN	NaN	NaN	NaN	NaN	NaN	NaN	NaN	NaN
0	270	218.8	226.1	222	201.5	166.4	242.3	173	181.3	174.7	187.7	193.3	210	217.4	195.3	189.4	252.3	181.8	160.9	219	186	236.4	202.5	239.6	205	202	206	184.1	181.3	209.1	189.6	188.9	187	211	181.1	224	195.9	166	191.8	150.4	207.9	170.9	181.5	170	170.5	201.1	227.5	154	185.3
0	473.4	497.9	412.3	397.9	408.2	440.2	440	322.4	332.2	357.2	320.5	376.1	389	227.5	245.2	219.3	202.6	142	204.9	196	156	227.2	173.5	150.9	172.4	399	397.9	412	307.6	431.4	432.7	354.2	420.4	362.3	408.1	417.9	414.1	423.9	393	414.7	425.3	460.6	456.5	489	465	562.1	474.1	495.1	614.6
0	228.2	240.8	238.7	205.9	196.5	199.2	167.6	179.2	181.8	186.5	200.7	164.7	162.6	150.1	203	145.9	152.3	192.1	118.2	175.8	130.7	143	153.3	167.1	141	174.5	154.5	173.4	173.8	141.4	184.1	144.2	143.6	1051	1103	1227	1197	1519	1366	1497	1125	1291	919.9	1012	785.5	945.6	1066	1017	950.1
0	419.8	377.8	387.3	377.1	310.2	292.4	365.9	425.1	362.1	358.1	337.6	320.2	281.4	313.5	349.3	379.9	325.5	290.8	375.3	340.9	423.8	441.2	358.5	466.6	377	332.2	436.6	761.4	664.8	1177	1053	891	NaN	NaN	NaN	NaN	NaN	NaN	NaN	NaN	NaN	NaN	NaN	NaN	NaN	NaN	NaN	NaN	NaN
432	167	159.5	222.8	168.9	236.3	179.1	156.6	154.9	142.5	158.5	119.4	164.7	140.5	158.7	160.3	125	134.1	131.2	148.6	299.2	395.9	421.5	354.3	407.1	374.9	368.5	315.5	363.5	332	369	370.4	319.9	241.6	275.1	218.5	237.5	167.9	212.5	179.5	201.5	186.1	154.1	161	176.5	164	128.5	121	136	156.4
433	315.5	321.9	291.4	311.8	284.4	297.6	328.5	337.8	255.2	288.3	264.7	245.2	274.6	252.8	270.3	307.9	238.8	256.8	248.4	266.6	261.1	278.9	240.5	299.4	261.4	256.2	246.7	218.8	216.8	264.3	271.6	232.4	259.3	232.6	246.1	267.6	251.2	220.7	280	248	227.6	256.4	246.5	203.4	250.5	231.3	192.1	224.7	212
0	234.5	222.6	NaN	NaN	NaN	NaN	NaN	NaN	NaN	NaN	NaN	NaN	NaN	NaN	NaN	NaN	NaN	NaN	NaN	NaN	NaN	NaN	NaN	NaN	NaN	NaN	NaN	NaN	NaN	NaN	NaN	NaN	NaN	NaN	NaN	NaN	NaN	NaN	NaN	NaN	NaN	NaN	NaN	NaN	NaN	NaN	NaN	NaN	NaN
0	350.1	293.3	336.9	288.1	317.5	310.7	315.4	275.7	280.9	351.5	297.9	281.7	296.8	308.5	265.2	330.6	313	305.5	280.5	321.2	292	297.2	293.4	295.5	311.2	285.2	289.4	280.7	285.5	317.7	242.9	293.5	208.2	238.9	250	287.5	253.9	242.1	258.4	238.4	224.4	252.4	238.3	240	249	237	266.1	274.6	274
434	475.3	466.8	490.4	393.4	341	366.3	333.2	374.1	323	359	335.1	277.3	324.6	346.7	344.7	321.7	340.1	364.3	317.3	387	368.4	327.2	357.7	338.7	557.3	809	912	931.8	1031	1142	1122	1117	1459	1228	1115	1071	1187	1351	1182	1409	1168	1117	1269	1155	1393	1326	1004	1114	1122
435	213.2	162.7	207.7	170.1	148.6	162.6	140.6	141.7	152.5	166.7	155.1	154.7	124.8	138.5	163.9	157.8	147.4	157.1	176.3	153.1	144.7	163.4	168.2	124.8	157.1	143.1	123.2	137.6	163.7	479	629.5	608.7	541.1	569.1	525.5	498.9	536	634.7	649.4	702.6	709	686.9	712.3	698.8	814.3	753.2	668.4	615.1	619.2
0	314.2	228.3	247.9	241	274.6	250.4	242.5	231.5	250	282.6	231.6	226.1	194.3	234	183.4	241.5	202.3	222.5	243.6	217.4	264.5	231	194.7	215.8	275	249.5	254.5	979.5	1322	1416	NaN	NaN	NaN	NaN	NaN	NaN	NaN	NaN	NaN	NaN	NaN	NaN	NaN	NaN	NaN	NaN	NaN	NaN	NaN
436	329	353.5	377.6	329.4	355.5	350.8	332.3	349.9	401.6	303.5	311.9	354.2	322.5	364.7	273.5	423	251.7	231.7	333.6	312.3	328.3	301.5	343.7	281.7	258.3	295.4	299	211.6	309.4	277	241.5	342.5	346.5	261.9	283.4	293.5	279	313.5	288.1	284	260.5	237	241.5	266	327.1	276.5	283.1	278.4	276.1
0	270.6	275.6	307.8	235	277.6	214.5	253.9	217.1	209.2	228.9	215.5	216.5	182	185	213	217	196.5	243.1	177.7	230	136.6	167.9	143	170.9	173.2	139.9	179	161.5	177.5	149.5	135	144.5	175.5	156	256	288.2	235.5	198.2	215.7	249.2	280.7	257.5	439	203.1	224	289.5	451.5	398.7	423.5
437	349.4	279.7	286.2	241.1	306.5	219.6	271.7	203.4	269.2	238.7	249.5	313.9	229.8	291.4	305.2	281.5	273.8	238.8	235.6	232	256.8	252.4	289.2	250.6	246.2	283.7	233.5	241	285.5	278.3	314.2	361.3	417	470.1	515.4	647.1	810.5	1192	1091	1306	1188	1146	1267	1282	1304	1310	1574	1527	1421
438	344.8	367.4	326.4	321.4	322	348.9	338.8	232.6	274.5	307.5	265.7	194.9	238.7	254.8	205	255.2	183.5	227.5	212.8	203.9	189.6	180.2	182.3	207.4	209.4	199.8	167.7	197.6	185.5	235.3	197.7	243.5	257.8	296.4	364.9	623	703.9	1014	1063	1407	1401	1220	1249	1285	1342	1276	1345	1228	1395
439	418.6	367.6	370.7	364.3	376.1	367.9	327.1	326	396.5	336.6	291.2	329.6	288.1	297.7	261.2	290.1	329.2	293.8	278.8	310.1	280.2	247.3	297.6	272.4	233	276	278.8	218.3	198.6	220.9	222.8	236.6	269.9	283.1	253.8	296.2	284.1	211.9	237.9	206.6	199.6	244.3	216	263.1	212.5	216	242.1	228.6	232.8
440	177.8	205.1	210.3	231.6	168.3	146	172.9	136.6	160.8	149.6	198.3	142.7	126.5	168.4	135.2	161.7	145.3	153.8	128.7	129.4	128.3	157.2	155.3	354.1	510.2	434.4	408.5	444.3	451.9	439.9	545.8	477.8	553.3	NaN	NaN	NaN	NaN	NaN	NaN	NaN	NaN	NaN	NaN	NaN	NaN	NaN	NaN	NaN	NaN
441	369.2	386.9	342.2	380.2	386.7	372	343.4	452.5	319.2	382.9	326.6	331.6	336.6	368.2	316.9	359.9	340.4	396	341.1	379	287	318.7	314	305	284.7	300.4	291.6	304.9	276.2	331.1	305.6	288	299.5	314	271.5	274	276.6	256.5	278.4	313.6	323.4	291.5	278.6	315.6	330.2	259.5	331	266.5	296.4
0	224.3	229.8	253.7	179.9	220.5	188.5	241.3	233.6	165.1	188.5	190	201.7	228.1	250.7	227.7	192.2	163.6	205.6	174.1	202.2	115.6	191.7	154.4	162.5	152.8	167.2	172	191	165.4	188	160.3	198.1	1001	1068	871.8	999.1	906	932.7	865.5	1082	947.8	873	765.9	796	887.5	804.8	975.7	857.6	820.8
442	211	259.3	212.8	249.4	190.5	192.3	176	237.9	195.2	154.3	181.4	162.6	171.4	161	170.2	241.7	187.1	175.6	183.7	175.9	179.2	142.9	189.9	161.7	207	273	529.5	580.9	623.4	637.2	576.2	604	641.9	612.9	601.2	589.7	679.3	752	625	847.8	628.8	663.2	709.4	715.2	771.7	811.7	823.2	890	733.6
0	235.3	272.2	256.6	296.5	250.4	279.9	223.5	228.8	318	278.8	245.3	255.7	317.1	268.6	286.8	239.2	286.8	248.4	274.9	262.8	252	219.7	245.8	246	262.3	232.5	229.4	223.9	241.8	225.4	232.3	253.6	296.4	270.4	218.5	282.4	232.5	263.5	276.5	265	251.9	266.9	253.6	280.3	240.8	240.9	255.5	217.9	251.5
0	NaN	NaN	NaN	NaN	NaN	NaN	NaN	NaN	NaN	NaN	NaN	NaN	NaN	NaN	NaN	NaN	NaN	NaN	NaN	NaN	NaN	NaN	NaN	NaN	NaN	NaN	NaN	NaN	NaN	NaN	NaN	NaN	NaN	NaN	NaN	NaN	NaN	NaN	NaN	NaN	NaN	NaN	NaN	NaN	NaN	NaN	NaN	NaN	NaN
443	314.4	324.2	324.6	293.4	367.8	350	338.1	307.2	294.6	302.4	271	332.3	307.4	330	296.9	269.6	296.9	331.2	320.9	271.1	259.7	346.9	316.7	253.5	311.3	260.3	484.9	1696	1933	2318	2124	2167	2308	2223	2164	2268	2261	2573	2281	3025	2445	2481	2440	2154	2389	2343	2295	2624	2313
0	194.8	170.1	198.5	172.6	184.7	130.5	140	153.1	131.2	145.5	124.5	172.4	88	135.9	86.61	140.4	127.3	117.3	278	379	303.3	382.4	407.4	284.9	304.3	328.4	302.6	215.4	281.4	296	305.5	270.9	282.9	204	188.4	160.7	143.7	141.5	134.4	156.9	148.8	136.7	151.9	125.1	130	142.8	184.9	128	112
0	266.8	277.6	241.4	245.2	226.5	267.5	307.1	265.3	252.7	328.9	276.1	223.4	236.6	239.7	248.6	278.7	272.8	236.5	268.4	288.5	236.5	262.2	245	275.4	268.4	250.6	267.1	240.2	222.3	265.4	239.9	208.6	218.7	201.9	208.3	233.5	234.2	278.7	239.8	256.8	303	253.7	250.8	270	233.9	269.5	323.4	279.4	220.5
0	309.2	286.2	184.3	296.6	217.5	190.8	196.5	225.5	232.1	232.6	241	226.5	249.2	237.4	229.3	237	188.3	232.6	208.7	215.1	172.1	208	226.7	237.3	332.3	1043	977.8	937.5	874.9	1006	885.8	902.9	1029	1101	791.8	948.4	1118	1013	920.7	1073	1007	921	992	749.5	935.7	925.2	987.3	1005	1075
444	840.5	1047	893.9	915.9	888	824.2	664.7	940.9	896.5	718.1	539.1	543	452.7	399.5	378.2	339.2	320.1	331.4	280.5	306.9	311.6	336.5	339	370.9	356.8	338.4	329	323.3	289	304.3	350.6	282.4	229.1	226	272.6	300.4	227.8	219.3	256	234.8	237.5	233.2	262.8	274	267.5	260.8	267.6	274.3	305.5
445	261.4	312.9	248	262.9	278	259	285.4	261.5	256.6	318.7	256.5	305.3	284.1	287	271.3	227.2	289.8	277.1	238.5	308.5	228.6	255.6	313.5	287.5	279.4	252.3	271.4	277.7	272.2	260.7	266	274.9	265.3	263.1	264.9	296.5	398.1	1689	1283	1624	1366	1594	1744	1544	1724	1323	1371	1421	1388
446	291.6	350.7	303.2	290.3	302.6	302.7	296.5	272	248.4	279.3	364.4	336	317.7	268.1	272.6	280	231.4	213.5	250.4	238.4	202.5	253.8	210.5	206.7	247.4	196.6	238.6	252.2	260	248.9	249.9	208.8	233.9	276.3	287	237.5	216.9	162.8	214.9	230.2	191.7	212.1	208.6	220.7	282.2	257.9	196.2	213.3	196
447	193.2	251.2	250.8	210.1	223.1	191.8	186.8	234.5	191.1	198.8	231.3	228.2	212.5	192.4	171	209.5	185.9	192.5	219.3	296.1	687.3	829.9	802.8	853.6	696.4	804.5	727.1	720.8	685	718.5	869.5	809.7	936.1	1038	902.9	950.3	1002	950.2	966.8	1210	1076	1027	1080	1083	1092	1065	1038	1101	1228
0	245.8	264.2	227.2	324.7	245	286	230.3	272.9	293.6	226.5	248.9	194.2	254	287.6	263.7	222.1	293.9	230.7	212.1	226.6	357.5	841	778.5	840	755	726.6	744.6	800	766.6	754.9	766.3	819.7	900.8	1026	970	907.8	1137	1126	1082	1159	1069	1143	1047	949	1170	998.8	1077	1001	1036
448	406.2	396.1	397.9	401.2	368.5	430.2	348.2	348.5	412.9	374.5	334.7	319.6	362	355.5	321.5	319.4	324.5	290.9	348.4	342.6	321.1	270.9	291.6	320.9	281.1	296	299.4	316.7	309.6	365.4	331.5	267.9	363.6	319.2	331.8	336.1	343.2	282.3	345.2	303.7	339.3	353.2	350.3	359.7	321.7	321.5	315.1	341.9	357.2
449	274	387.4	231.5	352.8	377.5	294	413.6	218.5	338	325.7	299.3	293.8	395.1	303.1	241.1	288.4	295.5	244	299	367.4	873.4	708.9	916.9	896.8	1110	1343	1067	971.4	981.2	1044	1051	625.4	1104	1231	1029	1012	850.4	966	993.8	857.5	1259	1172	1028	1237	1019	874.8	1246	1009	810.3
0	NaN	NaN	NaN	NaN	NaN	NaN	NaN	NaN	NaN	NaN	NaN	NaN	NaN	NaN	NaN	NaN	NaN	NaN	NaN	NaN	NaN	NaN	NaN	NaN	NaN	NaN	NaN	NaN	NaN	NaN	NaN	NaN	NaN	NaN	NaN	NaN	NaN	NaN	NaN	NaN	NaN	NaN	NaN	NaN	NaN	NaN	NaN	NaN	NaN
450	376.9	268.7	357.2	258	219.6	212.1	258.4	258.1	158	293.3	150.2	164	190.6	175.6	166.9	185.9	138	173.4	207.2	170	220.1	157	185	156	161.6	129.5	147.4	764.4	660.8	883.3	1002	1132	1021	1156	941.5	1094	1187	1273	1065	1450	1340	1149	1151	1078	1365	1098	1344	1371	1470
451	198.4	251.3	289.1	230.2	219.9	203.8	170.1	220.7	194.7	180.5	226.5	171.6	158.4	213.5	200.4	181.1	212.5	186.4	199	225.9	210.4	199.3	199.4	163.9	208.4	139.7	170.2	160.1	204.5	177.4	182	265.5	184.3	193.3	194.6	185	183.2	198.7	150.3	147	160	168.9	180.8	187.7	190.5	159.4	159.8	174.6	175.2
452	319.3	309.1	337.2	270.4	268.7	299.5	266.4	272.3	261.5	290.7	294.5	271.5	303.2	294.2	275.6	286.7	287.3	306.4	312.3	281.5	301.7	275.1	293.2	248.8	287.3	238.4	283.3	258	262.4	257.6	268.9	254.5	269.4	1022	906.6	970.6	1086	1082	1117	1134	932.5	883.8	974.4	1004	1011	893.8	923.4	959.5	949.7
453	492	466.7	540	383.1	446.9	440.3	475	461.6	382.9	479.6	436.3	365.2	413.3	388.9	393.5	428.6	451.1	345.5	419.6	388.9	407.3	409.9	390.8	335.2	385	417.4	333.9	356.1	325.1	312.9	371.8	305.8	378	327.3	325.3	326.8	331.1	349.7	361.7	394.1	326.3	369.2	366.5	307.5	386.1	342.7	365.8	384.5	354.5
454	518.6	509.8	515.5	533.8	506.1	532.3	522.7	435.2	431.3	411.1	416.5	369	430.3	390.7	425	410.5	384.8	386.8	437.9	472.4	352.7	372.1	410.3	368.9	386.2	351.4	312.8	325.9	351.4	730.3	1669	1877	1996	2075	1748	1500	1674	1750	1799	2430	2053	2148	2108	2047	2172	1738	1910	1866	2084
455	396.5	381.3	316.6	337.1	320.3	384.3	342.9	312.6	359.7	359.6	368.5	339	408.7	400.9	313.4	331.4	280	297	301.3	254.4	288.3	359.6	331.7	309.1	312.4	407.7	348.4	325	351	1369	1529	1599	1551	2030	1871	2137	2170	1940	1659	2583	2142	1972	2317	1943	2028	1911	2370	2185	1943
0	310.2	250	242.9	303	247.3	247.1	241.5	283.8	244.6	233.9	269.4	198.1	220.6	224.1	200.4	220.1	206.5	220.2	226.6	237.6	199.5	198.2	223	236.6	253	210.9	212	205.5	228.7	204.8	222.3	234.2	259.8	216	209.8	227.2	197.6	230.2	196	229	228.1	222.3	247.5	239.6	199.3	235.4	243.1	260.4	236.6
0	262	171.9	161.8	213.5	194.3	148.7	203.1	215.3	139.8	171.3	169.1	173	191.5	155.1	160.5	155.8	191.9	143.5	187.2	194.1	204.8	183.1	174.9	168.1	190.4	188	166.8	138.7	158.2	165.6	182.2	205.4	222.2	183	169.1	150.2	157.8	166.8	166.4	164.2	211.5	174.8	170.6	178	174.1	181.6	165.1	202.3	218.6
456	197.1	259.2	223	248	221	220.2	185.1	199.6	142.7	197.8	191.2	244	231.9	184	146.1	171.5	216.5	199.4	218.8	141.3	182.5	135.8	147.7	163.2	165.4	182	159.3	178	167.5	151.5	169.2	144.6	190.6	142	226	191.1	192.8	172	142.2	205.6	187.3	163	180.3	195.6	199.2	191.1	244	207.6	136.8
0	303.6	261.4	260.1	317.5	214.3	268.9	262.9	235.3	261	203	245.5	265.4	207.8	207.8	189	222.9	207.1	202.2	166.5	187	188.3	201	175.2	177.9	172.3	234.1	171.2	158.7	187.8	169.1	217.9	158.1	357.8	629.8	100.8	539.4	498.4	839.3	470.8	715.3	NaN	NaN	NaN	NaN	NaN	NaN	NaN	NaN	NaN
457	157.2	117.8	176.5	172.8	127	142.5	134.5	203.1	118.3	112.7	181.8	140.2	151.1	133.2	149.7	108.7	158.3	173.5	386.8	408.3	362.8	402.3	362.8	324.9	306.8	419.4	454.9	347	279.3	283.8	194	220.8	244.6	210.6	175.6	199.5	212.2	186.9	167.3	214.8	204.5	161.5	127.8	159.5	184.3	216	152.2	129.5	183.1
0	319.7	323.9	299	359.3	338.7	270.9	241.1	267.6	329.6	253	238	252.5	334.5	306.5	250.8	331.3	244.1	287.2	282.7	311	308.6	265.3	276	343.5	257.5	295.6	735.2	235.5	387.5	975.5	NaN	NaN	NaN	NaN	NaN	NaN	NaN	NaN	NaN	NaN	NaN	NaN	NaN	NaN	NaN	NaN	NaN	NaN	NaN
[truncated: 184 more columns]
