# Supplementary material for: Fractional killing arises from cell-to-cell variability in overcoming a caspase activity threshold
Source: Mol Syst Biol. 2015 May 7;11(5):803. doi: 10.15252/msb.20145584 (PMC4461398; doi:10.15252/msb.20145584)
Supplement: Supplementary file 3 [file msb0011-0803-sd3.zip › All_data/072_Mapatumumab+anti-Fc (5 nM)_3/raw_fret.tsv]

Cell # (0 for discarded)	T=5min	T=10min	T=15min	T=20min	T=25min	T=30min	T=35min	T=40min	T=45min	T=50min	T=55min	T=60min	T=65min	T=70min	T=75min	T=80min	T=85min	T=90min	T=95min	T=100min	T=105min	T=110min	T=115min	T=120min	T=125min	T=130min	T=135min	T=140min	T=145min	T=150min	T=155min	T=160min	T=165min	T=170min	T=175min	T=180min	T=185min	T=190min	T=195min	T=200min	T=205min	T=210min	T=215min	T=220min	T=225min	T=230min	T=235min	T=240min	T=245min
1	1.437	1.425	1.404	1.429	1.404	1.407	1.446	1.429	1.434	1.463	1.451	1.469	1.478	1.507	1.496	1.519	1.541	1.547	1.569	1.602	1.631	1.629	1.624	1.697	1.714	1.692	1.736	1.768	1.83	1.812	1.877	1.873	1.892	1.937	1.957	1.992	2.018	2.065	2.127	2.125	2.189	2.186	2.2	2.231	2.236	2.237	2.288	2.268	2.311
2	1.427	1.421	1.426	1.439	1.449	1.421	1.434	1.439	1.453	1.435	1.438	1.413	1.432	1.432	1.472	1.468	1.47	1.477	1.451	1.49	1.483	1.475	1.459	1.493	1.489	1.471	1.465	1.518	1.508	1.522	1.508	1.517	1.507	1.512	1.529	1.541	1.542	1.539	1.545	1.528	1.567	1.539	1.521	1.54	1.543	1.537	1.55	1.523	1.574
0	1.51	1.49	1.448	1.445	1.451	1.418	1.428	1.454	1.447	1.458	1.432	1.456	1.478	1.45	1.449	1.461	1.471	1.478	1.454	1.485	1.494	1.498	1.474	1.516	1.502	1.477	1.514	1.491	1.508	1.486	1.513	1.511	1.49	1.504	1.514	1.541	1.529	1.528	1.508	1.522	1.547	1.537	1.512	1.524	1.533	1.526	1.532	1.525	1.548
0	1.509	1.453	1.445	1.428	1.447	1.422	1.435	1.446	1.456	1.483	1.434	1.488	1.501	1.478	1.506	1.502	1.521	1.52	1.514	1.571	1.574	1.606	1.578	1.647	1.624	1.605	1.655	1.644	1.692	1.665	1.697	1.694	1.676	1.698	1.72	1.77	1.748	1.771	1.738	1.736	1.78	1.797	1.762	1.759	1.773	1.77	1.805	1.76	1.803
0	NaN	NaN	NaN	NaN	NaN	NaN	NaN	NaN	NaN	NaN	NaN	NaN	NaN	NaN	NaN	NaN	NaN	NaN	NaN	NaN	NaN	NaN	NaN	NaN	NaN	NaN	NaN	NaN	NaN	NaN	NaN	NaN	NaN	NaN	NaN	NaN	NaN	NaN	NaN	NaN	NaN	NaN	NaN	NaN	NaN	NaN	NaN	NaN	NaN
0	1.784	1.435	1.331	1.449	1.395	1.411	1.419	1.45	1.42	NaN	NaN	NaN	NaN	NaN	NaN	NaN	NaN	NaN	NaN	NaN	NaN	NaN	NaN	NaN	NaN	NaN	NaN	NaN	NaN	NaN	NaN	NaN	NaN	NaN	NaN	NaN	NaN	NaN	NaN	NaN	NaN	NaN	NaN	NaN	NaN	NaN	NaN	NaN	NaN
0	1.244	1.425	1.241	1.431	1.382	1.423	1.287	1.433	1.45	1.448	1.417	1.433	1.43	1.453	1.441	1.448	1.441	1.434	1.435	1.456	1.513	1.452	1.43	1.725	1.516	1.439	1.479	1.464	1.467	1.483	1.418	1.441	1.402	1.488	1.551	1.49	1.521	1.558	1.577	1.582	1.517	1.581	1.567	1.602	1.601	1.578	1.604	1.585	1.56
0	1.444	1.432	1.411	1.382	1.386	1.395	1.385	1.417	1.418	1.431	1.392	NaN	NaN	NaN	NaN	NaN	NaN	NaN	NaN	NaN	NaN	NaN	NaN	NaN	NaN	NaN	NaN	NaN	NaN	NaN	NaN	NaN	NaN	NaN	NaN	NaN	NaN	NaN	NaN	NaN	NaN	NaN	NaN	NaN	NaN	NaN	NaN	NaN	NaN
0	1.368	1.374	1.38	1.372	1.376	1.351	1.384	1.381	1.38	1.384	1.38	1.384	1.382	1.385	1.391	1.401	1.403	1.406	1.393	1.424	1.425	1.44	1.408	1.448	1.444	1.429	1.44	1.462	1.464	1.462	1.486	1.494	1.474	1.493	1.511	1.532	1.522	1.521	1.512	1.533	1.555	1.531	1.517	1.534	1.543	1.537	1.552	1.535	1.559
0	1.178	1.461	1.184	1.455	1.43	1.494	1.267	1.49	1.496	1.496	1.485	1.477	1.488	1.54	1.537	1.542	1.53	1.548	1.538	1.597	1.665	1.579	1.619	1.977	1.671	1.563	1.649	1.621	1.648	1.708	1.582	1.614	1.546	1.692	1.811	1.67	1.743	1.773	1.805	1.804	1.694	1.845	1.817	1.834	1.855	1.81	1.853	1.817	1.768
0	1.113	1.418	1.126	1.427	1.407	1.487	1.161	1.471	1.49	1.492	1.457	1.47	1.447	1.481	1.502	1.474	1.481	1.487	1.47	1.5	1.587	1.443	1.48	1.936	1.579	1.431	1.493	1.476	1.51	1.56	1.419	1.44	1.37	1.495	1.645	1.48	1.547	1.617	1.631	1.612	1.515	1.611	1.583	1.628	1.655	1.616	1.637	1.589	1.52
3	1.373	1.377	1.401	1.4	1.414	1.365	1.412	1.41	1.408	1.383	1.402	1.407	1.4	1.41	1.419	1.449	1.45	1.466	1.443	1.486	1.501	1.551	1.509	1.572	1.582	1.597	1.625	1.682	1.694	1.711	1.751	1.793	1.81	1.863	1.924	2.008	2.082	2.137	2.184	2.237	2.298	2.29	2.296	2.325	2.326	2.321	2.333	2.312	2.325
4	1.472	1.463	1.385	1.37	1.379	1.347	1.428	1.4	1.431	1.432	1.402	1.428	1.441	1.398	1.419	1.414	1.431	1.464	1.446	1.481	1.516	1.51	1.464	1.504	1.511	1.497	1.51	1.507	1.51	1.546	1.518	1.559	1.538	1.57	1.595	1.6	1.665	1.635	1.603	1.643	1.66	1.672	1.645	1.684	1.661	1.695	1.687	1.688	1.718
0	1.376	1.369	1.372	1.375	1.372	1.356	1.375	1.382	1.384	1.386	1.382	1.387	1.393	1.398	1.398	1.41	1.413	1.428	1.408	1.432	1.445	1.461	1.437	1.479	1.479	1.468	1.479	1.505	1.504	1.508	1.54	1.537	1.544	1.558	1.583	1.612	1.615	1.61	1.613	1.64	1.675	1.67	1.672	1.706	1.724	1.742	1.771	1.782	1.83
5	1.433	1.412	1.349	1.345	1.363	1.338	1.39	1.365	1.4	1.393	1.382	1.375	1.396	1.361	1.378	1.364	1.374	1.399	1.395	1.416	1.456	1.436	1.416	1.453	1.463	1.46	1.475	1.475	1.48	1.5	1.523	1.529	1.521	1.543	1.567	1.576	1.601	1.597	1.575	1.594	1.613	1.61	1.606	1.618	1.613	1.612	1.637	1.605	1.643
0	1.382	1.4	1.376	1.408	NaN	NaN	NaN	NaN	NaN	NaN	NaN	NaN	NaN	NaN	NaN	NaN	NaN	NaN	NaN	NaN	NaN	NaN	NaN	NaN	NaN	NaN	NaN	NaN	NaN	NaN	NaN	NaN	NaN	NaN	NaN	NaN	NaN	NaN	NaN	NaN	NaN	NaN	NaN	NaN	NaN	NaN	NaN	NaN	NaN
6	1.395	1.386	1.407	1.409	1.414	1.369	1.419	1.402	1.415	1.405	1.425	1.442	1.434	1.462	1.487	1.546	1.56	1.586	1.614	1.678	1.78	1.9	1.962	2.099	2.157	2.226	2.262	2.301	2.332	2.335	2.353	2.354	2.339	2.347	2.344	2.378	2.334	2.339	2.328	2.324	2.355	2.311	2.347	2.354	2.345	2.317	2.37	2.336	2.375
0	1.432	1.406	1.442	1.425	1.447	1.397	1.447	1.42	1.432	1.426	1.432	1.436	1.425	1.44	1.45	1.446	1.458	1.467	1.453	1.472	1.486	1.496	1.46	1.506	1.498	1.505	1.515	1.534	1.523	1.531	1.547	1.551	1.56	1.559	1.586	1.625	1.607	1.617	1.601	1.626	1.658	1.635	1.629	1.654	1.662	1.65	1.674	1.654	1.685
0	NaN	NaN	NaN	NaN	NaN	NaN	NaN	NaN	NaN	NaN	NaN	NaN	NaN	NaN	NaN	NaN	NaN	NaN	NaN	NaN	NaN	NaN	NaN	NaN	NaN	NaN	NaN	NaN	NaN	NaN	NaN	NaN	NaN	NaN	NaN	NaN	NaN	NaN	NaN	NaN	NaN	NaN	NaN	NaN	NaN	NaN	NaN	NaN	NaN
7	1.351	1.4	1.348	1.428	1.406	1.417	1.357	1.421	1.428	1.433	1.428	1.427	1.416	1.433	1.441	1.46	1.458	1.47	1.47	1.511	1.526	1.52	1.531	1.651	1.581	1.571	1.611	1.635	1.651	1.677	1.681	1.699	1.696	1.748	1.815	1.828	1.879	1.901	1.937	1.965	2.013	2.031	2.057	2.1	2.123	2.121	2.158	2.169	2.182
8	1.354	1.429	1.33	1.436	1.425	1.442	1.366	1.443	1.446	1.452	1.443	1.438	1.455	1.448	1.456	1.46	1.452	1.472	1.47	1.488	1.502	1.479	1.487	1.619	1.52	1.481	1.501	1.504	1.526	1.529	1.51	1.514	1.476	1.534	1.58	1.548	1.559	1.573	1.569	1.587	1.565	1.589	1.577	1.576	1.603	1.58	1.591	1.578	1.58
0	1.449	1.434	1.331	1.326	1.359	1.33	1.393	1.37	1.427	1.404	1.376	1.385	1.412	1.375	1.38	1.399	1.398	1.422	1.414	1.434	1.469	1.45	1.425	1.476	1.466	1.476	1.47	1.469	1.474	1.511	1.52	1.521	1.508	1.53	1.528	1.559	1.582	1.569	1.547	1.556	1.565	1.586	1.569	1.562	1.584	1.583	1.604	1.583	1.602
0	1.318	1.332	1.29	1.475	1.45	1.393	1.416	1.351	NaN	NaN	NaN	NaN	NaN	NaN	NaN	NaN	NaN	NaN	NaN	NaN	NaN	NaN	NaN	NaN	NaN	NaN	NaN	NaN	NaN	NaN	NaN	NaN	NaN	NaN	NaN	NaN	NaN	NaN	NaN	NaN	NaN	NaN	NaN	NaN	NaN	NaN	NaN	NaN	NaN
9	1.423	1.421	1.429	1.436	1.434	1.379	1.435	1.425	1.437	1.427	1.425	1.446	1.436	1.437	1.445	1.464	1.457	1.481	1.459	1.485	1.505	1.547	1.506	1.565	1.545	1.547	1.563	1.588	1.592	1.606	1.634	1.63	1.637	1.666	1.668	1.723	1.707	1.723	1.718	1.752	1.775	1.808	1.882	1.999	2.08	2.137	2.229	2.219	2.283
10	2.001	1.417	1.423	1.409	1.861	1.37	1.427	1.437	1.457	1.47	1.451	1.508	1.498	1.522	1.527	1.58	1.605	1.619	1.624	1.687	1.743	1.749	1.761	1.826	1.853	1.903	1.982	2.036	2.072	2.12	2.144	2.171	NaN	NaN	NaN	NaN	NaN	NaN	NaN	NaN	NaN	NaN	NaN	NaN	NaN	NaN	NaN	NaN	NaN
11	1.453	1.456	1.363	1.356	1.385	1.331	1.421	1.391	1.438	1.415	1.401	1.401	1.441	1.4	1.4	1.41	1.408	1.434	1.421	1.435	1.478	1.446	1.418	1.462	1.456	1.471	1.455	1.45	1.441	1.483	1.482	1.485	1.487	1.484	1.493	1.524	1.531	1.523	1.484	1.504	1.507	1.522	1.501	1.509	1.508	1.501	1.53	1.501	1.532
0	1.558	1.433	1.433	1.446	1.481	1.415	1.448	1.463	1.455	1.454	1.456	1.464	1.466	1.469	1.483	1.508	1.494	1.519	1.504	1.546	1.555	1.565	1.561	1.601	1.618	1.606	1.61	1.628	1.625	1.624	1.661	1.636	1.64	1.662	1.686	1.699	1.694	1.69	1.696	1.688	1.698	1.694	1.69	1.692	1.682	1.67	NaN	NaN	NaN
12	1.903	1.418	1.401	1.41	1.665	1.399	1.407	1.432	1.428	1.449	1.426	1.438	1.442	1.445	1.468	1.468	1.468	1.476	1.474	1.511	1.512	1.52	1.519	1.548	1.525	1.523	1.546	1.572	1.558	1.544	1.597	1.588	1.571	1.59	1.593	1.643	1.619	1.639	1.615	1.629	1.655	1.635	1.629	1.623	1.615	1.62	1.652	1.595	1.666
0	1.87	1.413	1.394	1.4	1.681	1.401	1.409	1.433	1.427	1.447	1.435	1.457	1.47	1.487	1.493	1.531	1.525	1.54	1.545	1.606	1.623	1.642	1.667	1.696	1.696	1.701	1.742	1.777	1.774	1.782	1.865	1.85	1.846	1.956	1.956	2.038	2.01	2.023	2.014	2.011	2.081	2.055	2.043	2.032	2.027	2.047	2.086	2.008	2.104
13	1.423	1.421	1.404	1.445	1.441	1.428	1.418	1.445	1.434	1.454	1.446	1.434	1.439	1.451	1.447	1.468	1.46	1.485	1.489	1.512	1.53	1.55	1.554	1.625	1.595	1.601	1.602	1.631	1.654	1.663	1.696	1.699	1.691	1.73	1.773	1.794	1.783	1.797	1.795	1.818	1.842	1.836	1.828	1.837	1.879	1.852	1.862	1.843	1.868
14	1.475	1.43	1.419	1.453	1.416	1.427	1.441	1.447	1.444	1.453	1.446	1.452	1.476	1.46	1.48	1.494	1.496	1.498	1.507	1.563	1.589	1.572	1.586	1.641	1.648	1.648	1.678	1.697	1.709	1.727	1.78	1.767	1.781	1.83	1.933	2.031	2.04	2.106	2.142	2.181	2.22	2.226	2.232	2.234	2.202	2.113	2.108	1.758	1.815
0	1.765	1.404	1.711	1.403	1.665	1.392	1.412	1.447	1.442	1.445	1.43	1.456	1.455	1.476	1.458	1.468	1.466	1.459	1.474	1.495	1.508	1.508	1.519	1.549	1.506	1.503	1.519	1.55	1.544	1.544	1.585	1.569	1.575	1.587	1.601	1.614	1.623	1.641	1.63	1.625	1.662	1.666	1.626	1.652	1.655	1.674	1.679	1.642	1.69
0	1.451	1.45	1.368	1.346	1.377	1.341	1.412	1.391	1.448	1.419	1.4	1.395	1.422	1.402	1.408	1.408	1.414	1.437	1.426	1.44	1.481	1.479	1.454	1.481	1.484	1.504	1.484	1.482	1.446	1.513	1.516	1.525	1.51	1.505	1.512	1.556	1.556	1.547	1.525	1.535	1.539	1.556	1.534	1.552	1.543	1.541	1.559	1.541	1.554
15	1.8	1.424	1.388	1.397	1.723	1.388	1.421	1.433	1.424	1.421	1.408	1.444	1.429	1.453	1.458	1.468	1.491	1.479	1.48	1.525	1.544	1.525	1.547	1.595	1.555	1.562	1.572	1.612	1.596	1.58	1.663	1.636	1.635	1.665	1.685	1.725	1.706	1.725	1.721	1.737	1.807	1.79	1.762	1.783	1.775	1.809	1.856	1.779	1.856
16	1.449	1.405	1.881	1.432	1.396	1.425	1.474	1.521	1.53	1.541	1.55	1.588	1.653	1.696	1.738	1.78	1.807	1.85	1.885	1.929	1.981	2.013	2.038	2.147	2.145	2.178	2.21	2.246	2.254	2.253	2.303	2.299	2.29	2.31	2.331	2.35	2.318	2.322	2.315	2.306	2.339	2.315	2.281	2.325	2.305	2.288	2.299	2.288	2.301
17	1.886	1.407	1.412	1.392	1.726	1.38	1.409	1.441	1.426	1.433	1.42	1.442	1.444	1.443	1.45	1.477	1.481	1.483	1.475	1.509	1.52	1.512	1.536	1.56	1.527	1.501	1.536	1.569	1.551	1.534	1.589	1.561	1.554	1.57	1.567	1.602	1.592	1.6	1.58	1.581	1.635	1.601	1.557	1.57	1.55	1.565	1.592	1.534	1.581
0	1.505	1.471	1.371	1.319	1.402	1.337	1.418	1.384	1.478	1.457	1.454	1.356	1.389	NaN	NaN	NaN	NaN	NaN	NaN	NaN	NaN	NaN	NaN	NaN	NaN	NaN	NaN	NaN	NaN	NaN	NaN	NaN	NaN	NaN	NaN	NaN	NaN	NaN	NaN	NaN	NaN	NaN	NaN	NaN	NaN	NaN	NaN	NaN	NaN
0	1.607	1.499	1.488	1.518	1.512	1.514	1.526	1.523	1.515	1.545	1.516	1.489	1.531	1.515	1.475	1.511	1.493	1.513	1.527	1.558	1.542	1.512	1.551	1.549	1.543	1.529	1.513	1.525	1.538	1.538	1.577	1.552	1.506	1.527	1.559	1.584	1.542	1.535	1.534	1.576	1.567	1.555	1.586	1.554	1.601	1.549	1.548	1.567	1.593
18	1.514	1.418	1.423	1.423	1.451	1.421	1.42	1.443	1.426	1.443	1.436	1.441	1.462	1.45	1.486	1.498	1.5	1.532	1.544	1.598	1.617	1.649	1.638	1.706	1.711	1.733	1.795	1.892	1.942	1.98	2.057	2.119	2.121	2.153	2.188	2.237	2.226	2.239	2.252	2.23	2.294	2.24	2.22	2.254	2.232	2.219	2.255	2.222	2.278
0	2.592	1.492	2.807	1.528	1.862	1.521	1.572	1.658	1.676	1.679	1.701	1.73	1.784	1.832	1.85	1.899	1.87	1.918	1.902	1.962	2.035	2.085	2.096	2.138	2.09	2.12	2.084	2.13	2.121	2.074	2.141	2.178	2.111	2.138	2.168	2.17	2.193	2.178	2.184	2.196	2.19	2.21	2.094	2.131	2.129	2.136	2.168	2.103	2.127
0	1.444	1.429	1.428	1.439	1.441	1.418	1.428	1.435	1.434	1.449	1.449	1.46	1.462	1.474	1.469	1.505	1.499	1.506	1.511	1.534	1.55	1.582	1.572	1.634	1.623	1.625	1.649	1.666	1.674	1.698	1.741	1.74	1.742	1.77	1.796	1.823	1.833	1.854	1.866	1.88	1.922	1.943	1.986	2.068	2.12	2.155	2.216	2.208	2.25
0	1.827	1.419	1.411	1.409	1.646	1.404	1.414	1.443	1.423	1.432	1.42	1.445	1.437	1.439	1.449	1.47	1.46	1.463	1.455	1.5	1.513	1.522	1.501	1.55	1.529	1.523	1.537	1.553	1.551	1.539	1.588	1.581	1.571	1.588	1.605	1.627	1.622	1.625	1.622	1.62	1.657	1.635	1.623	1.627	1.621	1.634	1.66	1.609	1.667
0	NaN	NaN	NaN	NaN	NaN	NaN	NaN	NaN	NaN	NaN	NaN	NaN	NaN	NaN	NaN	NaN	NaN	NaN	NaN	NaN	NaN	NaN	NaN	NaN	NaN	NaN	NaN	NaN	NaN	NaN	NaN	NaN	NaN	NaN	NaN	NaN	NaN	NaN	NaN	NaN	NaN	NaN	NaN	NaN	NaN	NaN	NaN	NaN	NaN
19	1.471	1.421	1.432	1.451	1.429	1.437	1.428	1.448	1.442	1.461	1.456	1.468	1.503	1.485	1.546	1.564	1.568	1.601	1.613	1.685	1.715	1.817	1.893	2.026	2.092	2.154	2.205	2.265	2.239	2.235	2.32	2.285	2.216	2.253	2.29	2.324	2.248	2.301	2.266	2.255	2.289	2.234	2.281	2.286	2.249	2.217	2.213	2.248	2.274
20	1.415	1.406	1.708	1.433	1.379	1.428	1.468	1.52	1.495	1.527	1.535	1.547	1.598	1.613	1.651	1.701	1.693	1.737	1.767	1.807	1.856	1.874	1.864	1.956	1.918	1.919	1.998	2.029	2.092	2.124	2.173	2.211	2.202	2.24	2.27	2.299	2.292	2.315	2.29	2.304	2.321	2.304	2.287	2.313	2.305	2.296	2.325	2.276	2.306
0	1.582	1.51	1.488	1.514	1.553	1.532	1.508	1.516	1.509	1.548	1.533	1.512	1.532	1.531	1.513	1.545	1.525	1.565	1.538	1.567	1.533	1.564	1.57	1.595	1.583	1.577	1.548	1.564	1.581	1.593	1.619	1.584	1.565	1.597	1.599	1.633	1.622	1.583	1.589	1.596	1.624	1.59	1.62	1.587	1.641	1.587	1.597	1.608	1.614
0	1.435	1.418	1.414	1.421	1.408	1.402	1.424	1.445	1.42	1.431	1.41	1.425	1.432	1.424	1.428	1.445	1.428	1.445	1.46	1.488	1.483	1.508	1.49	1.532	1.516	1.519	1.535	1.56	1.561	1.564	1.609	1.586	1.592	1.612	1.634	1.667	1.672	1.681	1.669	1.69	1.731	1.7	1.715	1.721	1.744	1.734	1.754	1.75	1.781
0	NaN	NaN	NaN	NaN	NaN	NaN	NaN	NaN	NaN	NaN	NaN	NaN	NaN	NaN	NaN	NaN	NaN	NaN	NaN	NaN	NaN	NaN	NaN	NaN	NaN	NaN	NaN	NaN	NaN	NaN	NaN	NaN	NaN	NaN	NaN	NaN	NaN	NaN	NaN	NaN	NaN	NaN	NaN	NaN	NaN	NaN	NaN	NaN	NaN
0	1.502	1.478	1.372	1.376	1.405	1.367	1.439	1.386	1.476	1.451	1.426	1.425	1.476	1.442	1.437	1.45	1.47	1.511	1.498	1.511	1.576	1.549	1.536	1.602	1.573	1.654	1.615	1.623	1.606	1.666	1.677	1.675	1.683	1.676	1.689	1.728	1.767	1.735	1.712	1.712	1.71	1.761	1.735	1.747	1.736	1.756	1.768	1.727	1.748
21	1.66	1.408	1.642	1.414	1.605	1.393	1.418	1.445	1.451	1.44	1.431	1.455	1.458	1.486	1.468	1.507	1.482	1.491	1.492	1.521	1.518	1.541	1.526	1.566	1.528	1.527	1.534	1.562	1.551	1.554	1.599	1.586	1.578	1.603	1.603	1.625	1.621	1.641	1.614	1.641	1.665	1.663	1.635	1.645	1.658	1.662	1.688	1.643	1.69
0	2.386	1.463	1.456	1.454	2.093	1.43	1.469	1.504	1.494	1.505	1.482	1.546	1.515	1.554	1.545	1.581	1.593	1.585	1.56	1.617	1.639	1.632	1.626	1.665	1.633	1.635	1.654	1.671	1.675	1.649	1.71	1.679	1.675	1.693	1.697	1.732	1.733	1.739	1.719	1.742	1.777	1.751	1.745	1.756	1.744	1.755	1.788	1.738	1.767
0	2.223	1.458	1.51	1.446	2.102	1.418	1.45	1.489	1.49	1.494	1.477	1.529	1.503	1.534	1.526	1.554	1.538	1.57	1.526	1.571	1.591	1.599	1.597	1.635	1.586	1.571	1.6	1.615	1.611	1.596	1.674	1.638	1.639	1.675	1.665	1.7	1.696	1.71	1.697	1.713	1.773	1.745	1.719	1.742	1.747	1.745	1.787	1.744	1.784
0	1.645	1.439	2.717	1.512	1.511	1.488	1.543	1.586	1.634	1.61	1.643	1.664	1.738	1.837	1.878	1.921	1.869	NaN	NaN	NaN	NaN	NaN	NaN	NaN	NaN	NaN	NaN	NaN	NaN	NaN	NaN	NaN	NaN	NaN	NaN	NaN	NaN	NaN	NaN	NaN	NaN	NaN	NaN	NaN	NaN	NaN	NaN	NaN	NaN
22	1.467	1.429	1.43	1.433	1.456	1.429	1.427	1.444	1.44	1.45	1.447	1.452	1.454	1.452	1.454	1.475	1.475	1.475	1.476	1.505	1.51	1.537	1.512	1.551	1.535	1.539	1.546	1.548	1.556	1.559	1.588	1.589	1.586	1.608	1.607	1.633	1.624	1.622	1.621	1.62	1.648	1.635	1.614	1.636	1.633	1.627	1.65	1.635	1.66
0	1.442	1.398	1.404	1.407	1.421	1.409	1.405	1.43	1.413	1.438	1.427	1.431	1.444	1.458	1.453	1.464	1.466	1.483	1.483	1.522	1.53	1.545	1.534	1.578	1.558	1.553	1.567	1.581	1.584	1.579	1.628	1.616	1.594	1.637	1.649	1.683	1.683	1.691	1.687	1.705	1.72	1.707	1.729	1.74	1.762	1.758	1.77	1.778	1.814
0	1.47	1.429	1.446	1.432	1.44	1.419	1.434	1.464	1.448	1.46	1.451	1.461	1.461	1.474	1.466	1.489	1.474	1.484	1.49	1.521	1.533	1.542	1.532	1.581	1.558	1.547	1.582	1.599	1.601	1.608	1.64	1.637	1.637	1.664	1.668	1.718	1.789	1.86	1.931	2.015	2.094	2.119	2.112	2.153	2.171	2.161	2.193	2.165	2.189
0	1.498	1.422	1.434	1.441	1.484	1.412	1.438	1.454	1.454	1.463	1.463	1.486	1.491	1.506	1.517	1.56	1.551	1.598	1.589	1.63	1.659	1.693	1.687	1.76	1.755	1.758	1.793	1.817	1.837	1.896	1.916	1.919	1.896	1.947	1.963	2.007	2.033	2.04	2.044	2.088	2.14	2.128	2.156	2.206	2.211	2.212	2.262	2.235	2.254
0	1.448	1.411	1.413	1.445	1.424	1.398	1.423	1.413	1.417	1.466	1.437	1.46	1.479	1.478	1.504	1.533	1.548	1.571	1.58	1.626	1.625	1.667	1.675	1.742	1.733	1.733	1.778	1.79	1.836	1.828	1.862	1.877	1.872	1.908	1.921	1.978	1.984	1.982	1.975	1.972	2.032	2.02	2.001	2.044	2.047	2.046	2.085	2.095	2.121
0	1.484	1.427	1.424	1.442	1.458	1.458	1.394	1.429	1.438	1.456	1.441	1.457	1.44	1.465	1.494	1.47	1.511	1.521	1.516	1.557	1.563	1.653	1.581	1.662	1.632	1.661	1.658	1.668	1.695	1.707	1.741	1.743	1.708	1.779	1.788	1.836	1.833	1.831	1.813	1.832	1.893	1.879	1.854	1.882	1.881	1.906	1.918	1.899	1.925
23	1.511	1.41	1.428	1.439	1.489	1.457	1.395	1.444	1.447	1.439	1.432	1.457	1.458	1.479	1.476	1.47	1.523	1.517	1.525	1.581	1.583	1.68	1.613	1.679	1.656	1.7	1.71	1.725	1.744	1.771	1.82	1.86	1.888	1.96	2.003	2.064	2.109	2.115	2.139	2.157	2.217	2.188	2.197	2.228	2.222	2.239	2.267	2.235	2.271
0	1.467	1.411	1.426	1.472	1.422	1.388	1.426	1.42	1.424	1.459	1.419	1.442	1.468	1.475	1.489	1.512	1.511	1.531	1.538	1.594	1.568	1.637	1.628	1.7	1.678	1.676	1.708	1.717	1.772	1.758	1.805	1.808	1.812	1.85	1.866	1.902	1.899	1.895	1.925	1.918	1.955	1.933	1.924	1.957	1.984	1.955	1.995	1.97	2.003
0	1.451	1.403	1.427	1.422	1.418	1.425	1.423	1.449	1.442	1.424	1.426	1.44	1.445	1.456	1.455	1.457	1.448	1.473	1.457	1.483	1.504	1.511	1.494	1.548	1.513	1.502	1.52	1.529	1.547	1.526	1.557	1.569	1.547	1.559	1.582	1.59	1.601	1.6	1.589	1.613	1.638	1.614	1.62	1.626	1.629	1.628	1.66	1.633	1.665
0	1.445	1.422	1.438	1.432	1.423	1.4	1.413	1.415	1.431	1.421	1.417	1.439	1.441	1.434	1.439	1.446	1.427	1.454	1.42	1.46	1.464	1.472	1.454	1.495	1.483	1.456	1.481	1.493	1.494	1.482	1.501	1.498	1.486	1.499	1.515	1.536	1.537	1.521	1.521	1.541	1.556	1.533	1.532	1.54	1.54	1.536	1.569	1.546	1.575
0	1.443	1.402	1.423	1.406	1.422	1.405	1.409	1.434	1.427	1.423	NaN	NaN	NaN	NaN	NaN	NaN	NaN	NaN	NaN	NaN	NaN	NaN	NaN	NaN	NaN	NaN	NaN	NaN	NaN	NaN	NaN	NaN	NaN	NaN	NaN	NaN	NaN	NaN	NaN	NaN	NaN	NaN	NaN	NaN	NaN	NaN	NaN	NaN	NaN
24	1.441	1.414	1.433	1.413	1.414	1.412	1.427	1.443	1.44	1.446	1.436	1.439	1.453	1.452	1.437	1.446	1.435	1.444	1.449	1.462	1.485	1.474	1.472	1.507	1.491	1.477	1.495	1.5	1.516	1.511	1.528	1.534	1.521	1.527	1.546	1.571	1.564	1.565	1.555	1.571	1.592	1.579	1.574	1.6	1.588	1.586	1.611	1.583	1.615
0	1.461	1.422	1.432	1.467	1.433	1.423	1.443	1.442	1.443	1.473	1.452	1.48	1.517	1.505	1.517	1.535	1.536	1.567	1.572	1.616	1.6	1.655	1.651	1.719	1.676	1.688	1.735	1.723	1.764	1.766	1.797	1.816	1.823	1.841	1.864	1.9	1.886	1.897	1.903	1.907	1.951	1.931	1.947	1.965	1.97	1.955	1.978	1.987	2.007
25	1.483	1.484	1.488	1.501	1.475	1.474	1.467	1.49	1.472	1.505	1.488	1.491	1.504	1.499	1.5	1.508	1.525	1.524	1.527	1.557	1.551	1.574	1.567	1.603	1.608	1.604	1.636	1.643	1.624	1.655	1.667	1.682	1.651	1.703	1.694	1.726	1.73	1.724	1.724	1.736	1.777	1.762	1.755	1.761	1.774	1.792	1.813	1.79	1.84
0	1.444	1.42	1.419	1.447	1.42	1.412	1.443	1.438	1.447	1.464	1.455	1.463	1.466	1.491	1.498	1.504	1.504	1.518	1.535	1.571	1.592	1.611	1.592	1.647	1.628	1.617	1.661	1.656	1.689	1.697	1.721	1.729	1.727	1.757	1.759	1.79	1.788	1.8	1.819	1.81	1.865	1.852	1.848	1.887	1.875	1.876	1.895	1.904	1.94
26	1.461	1.42	1.428	1.428	1.426	1.415	1.44	1.444	1.456	1.458	1.431	1.452	1.472	1.48	1.505	1.518	1.511	1.534	1.539	1.574	1.596	1.631	1.629	1.685	1.673	1.679	1.734	1.728	1.779	1.852	1.928	2	2.055	2.12	2.166	2.23	2.243	2.252	2.268	2.261	2.276	2.259	2.228	2.245	2.182	2.201	2.215	2.222	2.249
27	1.541	1.473	1.456	1.459	1.444	1.477	1.519	1.518	1.554	1.489	1.533	1.536	1.563	1.57	1.595	1.64	1.62	1.667	1.662	1.704	1.73	1.751	1.733	1.836	1.788	1.829	1.826	1.866	1.878	1.929	2.042	2.073	2.099	2.158	2.211	2.293	2.301	2.315	2.335	2.331	2.357	2.346	2.334	2.359	2.354	2.34	2.388	2.341	2.366
28	1.431	1.412	1.413	1.412	1.402	1.398	1.418	1.433	1.423	1.435	1.409	1.412	1.422	1.43	1.413	1.431	1.428	1.434	1.429	1.457	1.458	1.477	1.463	1.498	1.481	1.479	1.498	1.505	1.505	1.517	1.523	1.524	1.513	1.542	1.534	1.559	1.555	1.557	1.542	1.552	1.564	1.562	1.551	1.567	1.565	1.561	1.584	1.564	1.591
29	1.453	1.422	1.422	1.454	1.429	1.436	1.439	1.447	1.442	1.463	1.434	1.462	1.484	1.486	1.49	1.488	1.488	1.512	1.515	1.55	1.55	1.577	1.584	1.629	1.606	1.589	1.646	1.644	1.665	1.66	1.702	1.71	1.716	1.722	1.741	1.778	1.764	1.773	1.778	1.807	1.835	1.824	1.837	1.854	1.852	1.856	1.877	1.871	1.902
30	1.428	1.411	1.408	1.412	1.416	1.419	1.437	1.426	1.442	1.441	1.428	1.455	1.469	1.48	1.484	1.523	1.514	1.543	1.573	1.613	1.622	1.639	1.645	1.703	1.697	1.697	1.721	1.731	1.763	1.8	1.877	1.921	1.95	2.004	2.045	2.1	2.13	2.138	2.177	2.177	2.213	2.192	2.168	2.226	2.231	2.228	2.255	2.243	2.264
0	1.479	1.441	1.451	1.467	1.438	1.462	1.457	1.455	1.492	1.5	1.498	1.533	1.568	1.594	1.596	1.631	1.625	1.674	1.69	1.761	1.816	1.856	1.946	2.058	2.103	2.161	2.224	2.255	2.287	2.302	2.322	2.366	2.344	2.357	2.343	2.398	2.382	2.348	2.377	2.327	2.412	2.369	2.4	2.41	2.357	NaN	NaN	NaN	NaN
31	1.551	1.492	1.469	1.48	1.45	1.507	1.544	1.507	1.541	1.496	1.484	1.504	1.534	1.525	1.538	1.576	1.535	1.598	1.574	1.62	1.667	1.666	1.673	1.7	1.697	1.735	1.763	1.789	1.753	1.808	1.863	1.923	1.914	1.998	2.115	2.154	2.238	2.274	2.295	2.327	2.359	2.355	2.344	2.379	2.348	2.338	2.367	2.332	2.356
32	1.406	1.385	1.4	1.403	1.399	1.404	1.4	1.416	1.411	1.415	1.387	1.399	1.412	1.417	1.405	1.425	1.414	1.424	1.409	1.443	1.441	1.452	1.435	1.459	1.464	1.449	1.47	1.492	1.479	1.488	1.487	1.484	1.475	1.495	1.496	1.508	1.506	1.509	1.498	1.51	1.527	1.517	1.513	1.519	1.508	1.523	1.538	1.518	1.528
33	1.43	1.411	1.406	1.42	1.399	1.4	1.413	1.446	1.405	1.426	1.4	1.413	1.424	1.426	1.414	1.434	1.438	1.435	1.437	1.462	1.449	1.481	1.457	1.498	1.489	1.481	1.502	1.502	1.512	1.503	1.531	1.527	1.515	1.532	1.546	1.576	1.565	1.556	1.547	1.557	1.576	1.562	1.555	1.57	1.564	1.569	1.584	1.569	1.589
34	1.413	1.385	1.387	1.401	1.391	1.38	1.4	1.419	1.397	1.413	1.388	1.389	1.416	1.4	1.398	1.407	1.407	1.408	1.404	1.433	1.426	1.43	1.416	1.453	1.432	1.43	1.442	1.456	1.445	1.443	1.458	1.45	1.438	1.457	1.453	1.48	1.466	1.462	1.462	1.466	1.486	1.471	1.458	1.468	1.473	1.47	1.486	1.46	1.49
35	1.581	1.48	1.457	1.45	1.455	1.524	1.513	1.507	1.536	1.497	1.536	1.568	1.566	1.564	1.575	1.64	1.614	1.701	1.663	1.729	1.786	1.764	1.762	1.889	1.882	1.934	2.004	2.065	2.124	2.164	2.206	2.236	2.236	2.279	2.284	2.343	2.322	2.328	2.314	2.308	2.32	2.323	2.298	2.311	2.325	2.327	2.351	2.32	2.323
36	1.422	1.409	1.406	1.414	1.402	1.406	1.423	1.424	1.435	1.444	1.433	1.445	1.492	1.508	1.527	1.55	1.553	1.587	1.609	1.659	1.669	1.722	1.743	1.803	1.837	1.865	1.925	1.965	1.988	2.009	2.078	2.094	2.107	2.141	2.163	2.207	2.212	2.207	2.21	2.208	2.245	2.238	2.247	2.26	2.264	2.26	2.254	2.258	2.282
37	1.463	1.431	1.432	1.443	1.436	1.447	1.46	1.467	1.477	1.528	1.484	1.522	1.574	1.599	1.604	1.628	1.628	1.647	1.687	1.737	1.746	1.798	1.81	1.892	1.844	1.809	1.878	1.882	1.914	1.955	2.062	2.102	2.147	2.199	2.225	2.275	2.265	2.281	2.291	2.299	2.311	2.298	2.299	2.324	2.3	2.293	2.306	2.309	2.328
0	1.431	1.407	1.399	1.416	1.386	1.409	1.406	1.439	1.411	1.427	1.407	1.413	1.423	1.433	1.428	1.439	1.435	1.44	1.43	1.459	1.455	1.483	1.456	1.498	1.48	1.478	1.497	1.495	1.506	1.513	1.529	1.532	1.518	1.534	1.548	1.566	1.565	1.559	1.553	1.57	1.581	1.574	1.57	1.582	1.583	1.579	1.605	1.573	1.604
38	1.512	1.469	1.489	1.463	1.443	1.522	1.507	1.502	1.526	1.494	1.547	1.554	1.578	1.584	1.606	1.647	1.635	1.701	1.677	1.743	1.799	1.802	1.797	1.898	1.915	1.942	2.011	2.079	2.092	2.149	2.196	2.204	2.212	2.235	2.264	2.294	2.272	2.354	2.289	2.312	2.321	2.294	2.301	2.31	2.299	2.3	2.307	2.293	2.323
39	1.418	1.392	1.397	1.426	1.402	1.399	1.414	1.418	1.434	1.452	1.431	1.457	1.49	1.487	1.495	1.532	1.546	1.597	1.622	1.681	1.693	1.761	1.785	1.873	1.921	1.929	2.013	2.041	2.086	2.104	2.179	2.181	2.18	2.228	2.223	2.264	2.263	2.261	2.256	2.277	2.301	2.281	2.278	2.303	2.285	2.274	2.299	2.292	2.294
0	1.452	1.429	1.427	1.428	1.425	1.421	1.442	1.47	1.454	1.469	1.452	1.457	1.486	1.494	1.51	1.534	1.531	1.54	1.559	1.59	1.611	1.646	1.631	1.676	1.678	1.692	1.718	1.715	1.717	1.751	1.79	1.789	1.792	1.806	1.812	1.855	1.881	1.873	1.875	1.889	1.919	1.904	1.914	1.97	1.989	2.012	2.049	2.049	2.111
40	1.421	1.411	1.401	1.43	1.399	1.403	1.411	1.431	1.421	1.447	1.424	1.431	1.467	1.475	1.484	1.507	1.502	1.552	1.564	1.609	1.624	1.677	1.68	1.745	1.757	1.758	1.817	1.872	1.9	1.919	1.984	2.014	2.025	2.072	2.08	2.141	2.15	2.133	2.158	2.171	2.189	2.187	2.193	2.209	2.211	2.197	2.215	NaN	NaN
41	1.477	1.425	1.418	1.413	1.424	1.433	1.46	1.458	1.476	1.474	1.453	1.468	1.478	1.496	1.487	1.544	1.513	1.554	1.551	1.582	1.594	1.626	1.605	1.673	1.624	1.675	1.677	1.683	1.683	1.704	1.751	1.732	1.764	1.803	1.829	1.906	1.935	1.972	2.004	2.024	2.086	2.112	2.151	2.209	2.215	2.232	2.299	2.258	2.309
0	1.436	1.418	1.404	1.417	1.393	1.418	1.413	1.453	1.432	1.441	1.43	1.435	1.445	1.459	1.448	1.465	1.472	1.477	1.469	1.498	1.501	1.519	1.493	1.538	1.524	1.51	1.528	1.529	1.533	1.53	1.556	1.558	1.545	1.561	1.564	1.597	1.588	1.583	1.572	1.591	1.599	1.584	1.578	1.588	1.593	1.595	1.618	1.6	1.629
0	NaN	NaN	NaN	NaN	NaN	NaN	NaN	NaN	NaN	NaN	NaN	NaN	NaN	NaN	NaN	NaN	NaN	NaN	NaN	NaN	NaN	NaN	NaN	NaN	NaN	NaN	NaN	NaN	NaN	NaN	NaN	NaN	NaN	NaN	NaN	NaN	NaN	NaN	NaN	NaN	NaN	NaN	NaN	NaN	NaN	NaN	NaN	NaN	NaN
42	1.42	1.398	1.39	1.393	1.393	1.382	1.403	1.408	1.391	1.403	1.388	1.388	1.4	1.4	1.388	1.405	1.399	1.402	1.401	1.424	1.426	1.429	1.412	1.436	1.43	1.424	1.436	1.439	1.442	1.434	1.448	1.448	1.428	1.46	1.45	1.464	1.461	1.458	1.446	1.463	1.474	1.468	1.457	1.465	1.47	1.458	1.483	1.459	1.484
43	1.483	1.459	1.441	1.484	1.436	1.443	1.454	1.496	1.488	1.48	1.467	1.479	1.486	1.508	1.487	1.548	1.522	1.548	1.532	1.565	1.574	1.578	1.573	1.622	1.604	1.582	1.595	1.617	1.635	1.653	1.675	1.697	1.689	1.698	1.72	1.723	1.727	1.748	1.828	1.91	2.021	2.087	2.136	2.195	2.222	2.194	2.272	2.248	2.274
44	1.463	1.436	1.421	1.435	1.413	1.435	1.448	1.464	1.464	1.454	1.455	1.465	1.48	1.504	1.507	1.534	1.526	1.578	1.57	1.62	1.652	1.669	1.667	1.727	1.743	1.755	1.781	1.859	1.933	2.02	2.114	2.182	2.219	2.269	2.276	2.296	2.294	2.304	2.289	2.292	2.294	2.29	2.274	2.31	2.269	2.274	2.324	2.288	2.304
45	1.49	1.423	1.428	1.421	1.408	1.44	1.433	1.455	1.464	1.443	1.465	1.476	1.496	1.48	1.518	1.562	1.542	1.61	1.586	1.654	1.674	1.696	1.707	1.823	1.885	1.941	2.005	2.093	2.142	2.183	2.227	2.233	2.247	2.278	2.275	2.319	2.306	NaN	NaN	NaN	NaN	NaN	NaN	NaN	NaN	NaN	NaN	NaN	NaN
46	1.445	1.433	1.425	1.429	1.417	1.433	1.437	1.446	1.437	1.455	1.433	1.436	1.463	1.475	1.481	1.51	1.516	1.549	1.547	1.586	1.624	1.653	1.656	1.739	1.752	1.775	1.837	1.926	1.968	2.017	2.086	2.105	2.103	2.127	2.132	2.181	2.145	2.111	2.104	2.117	2.167	2.122	2.143	2.161	2.139	2.123	2.167	2.142	2.168
0	1.492	1.451	1.423	1.45	1.433	1.47	1.479	1.473	1.469	1.476	1.458	1.472	1.478	1.474	1.505	1.515	1.521	1.533	1.512	1.54	1.544	1.569	1.554	1.617	1.599	1.592	1.592	1.601	1.607	1.626	1.645	1.634	1.638	1.655	1.642	1.695	1.696	1.678	1.674	1.695	1.707	1.705	1.705	1.712	1.719	1.719	1.714	1.675	1.735
47	1.433	1.398	1.411	1.429	1.406	1.381	1.395	1.409	1.402	1.428	1.408	1.42	1.43	1.452	1.456	1.467	1.474	1.485	1.502	1.522	1.546	1.602	1.578	1.626	1.642	1.647	1.683	1.712	1.716	1.768	1.852	1.854	1.882	1.909	1.948	1.965	1.997	2.011	2.042	2.061	2.114	2.121	2.124	2.167	2.187	2.182	2.234	2.21	2.234
0	1.478	1.432	1.45	1.438	1.454	1.433	1.454	1.489	1.476	1.488	1.493	1.491	1.51	1.535	1.514	1.544	1.546	1.577	1.596	1.614	1.623	1.659	1.643	1.706	1.705	1.703	NaN	NaN	NaN	NaN	NaN	NaN	NaN	NaN	NaN	NaN	NaN	NaN	NaN	NaN	NaN	NaN	NaN	NaN	NaN	NaN	NaN	NaN	NaN
0	1.574	1.461	1.48	1.47	1.466	1.482	1.509	1.508	1.498	1.519	1.522	1.535	1.525	1.524	1.531	1.581	1.546	1.595	1.562	1.607	1.65	1.632	1.638	1.689	1.666	1.673	1.673	1.683	1.698	1.729	1.743	1.754	1.756	1.756	1.783	1.798	1.798	1.797	1.787	1.831	1.801	1.842	1.821	1.831	1.875	1.864	1.895	1.888	1.909
0	1.484	1.451	1.425	1.445	1.431	1.418	1.427	1.478	1.464	1.495	1.47	1.481	1.5	1.52	1.53	1.544	1.545	1.575	1.582	1.629	1.618	1.662	1.648	1.714	1.693	1.705	1.708	1.718	1.716	1.755	1.773	1.775	1.78	1.769	1.8	1.827	1.846	1.822	1.809	1.835	1.889	1.879	1.858	1.873	1.912	1.864	1.943	1.925	1.934
0	1.498	1.46	1.454	1.457	1.425	1.475	1.479	1.473	1.482	1.482	1.483	1.493	1.503	1.519	1.511	1.533	1.521	1.543	1.536	1.567	1.576	1.583	1.57	1.614	1.605	1.596	1.603	1.625	1.637	1.645	1.647	1.657	1.658	1.683	1.714	1.764	1.733	1.743	1.748	1.838	1.93	1.953	2.002	2.061	2.087	2.134	2.136	2.137	2.159
48	1.418	1.396	1.387	1.392	1.388	1.381	1.382	1.416	1.392	1.411	1.403	1.41	1.415	1.42	1.397	1.412	1.412	1.396	1.403	1.436	1.433	1.439	1.427	1.468	1.439	1.426	1.448	1.473	1.448	1.458	1.476	1.47	1.451	1.469	1.474	1.48	1.472	1.485	1.463	1.487	1.496	1.477	1.483	1.484	1.488	1.491	1.51	1.491	1.505
49	1.452	1.439	1.446	1.442	1.439	1.436	1.463	1.476	1.469	1.476	1.455	1.472	1.481	1.496	1.511	1.537	1.533	1.537	1.557	1.583	1.62	1.625	1.616	1.676	1.67	1.682	1.699	1.731	1.726	1.744	1.801	1.787	1.855	1.932	1.993	2.097	2.167	2.187	2.214	2.246	2.282	2.253	2.25	2.293	2.286	2.238	2.315	2.262	2.301
50	1.465	1.456	1.435	1.448	1.425	1.424	1.467	1.468	1.467	1.48	1.461	1.472	1.492	1.498	1.499	1.507	1.526	1.533	1.551	1.59	1.602	1.612	1.624	1.665	1.652	1.672	1.686	1.718	1.808	1.899	2.032	2.064	2.128	2.183	2.196	2.259	2.265	2.254	2.265	2.265	2.302	2.279	2.286	2.284	2.29	2.293	2.307	2.301	2.304
51	1.453	1.426	1.428	1.429	1.436	1.431	1.462	1.474	1.459	1.461	1.449	1.458	1.494	1.487	1.491	1.536	1.542	1.545	1.542	1.588	1.616	1.623	1.625	1.678	1.688	1.686	1.724	1.747	1.778	1.803	1.883	1.928	1.981	2.037	2.086	2.16	2.171	2.211	2.218	2.215	2.267	2.264	2.263	2.302	2.282	2.279	2.295	2.289	2.304
0	1.413	1.4	1.378	1.416	1.398	1.393	1.397	1.399	1.407	1.411	1.396	1.388	1.409	1.408	1.398	1.407	1.405	1.418	1.409	1.438	1.437	1.46	1.434	1.483	1.455	1.444	1.489	1.466	1.487	1.48	1.519	1.52	1.508	1.534	1.542	1.566	1.55	1.555	1.555	1.574	1.582	1.579	1.571	1.597	1.601	1.602	1.609	1.604	1.694
52	1.44	1.419	1.403	1.409	1.406	1.394	1.419	1.431	1.419	1.426	1.408	1.421	1.434	1.44	1.428	1.45	1.452	1.461	1.462	1.49	1.504	1.518	1.511	1.555	1.563	1.547	1.571	1.603	1.609	1.62	1.648	1.652	1.649	1.691	1.697	1.741	1.744	1.759	1.745	1.773	1.814	1.803	1.804	1.821	1.849	1.847	1.885	1.867	1.902
0	1.444	1.407	1.401	1.389	1.398	1.396	1.423	1.425	1.423	1.445	1.452	1.469	1.495	1.522	1.531	1.579	1.605	1.646	1.694	1.785	1.87	1.974	2.027	2.146	2.16	2.156	2.202	2.222	2.228	NaN	NaN	NaN	NaN	NaN	NaN	NaN	NaN	NaN	NaN	NaN	NaN	NaN	NaN	NaN	NaN	NaN	NaN	NaN	NaN
53	1.431	1.416	1.411	1.408	1.408	1.411	1.417	1.432	1.422	1.432	1.41	1.424	1.437	1.44	1.425	1.454	1.454	1.471	1.46	1.499	1.516	1.533	1.521	1.571	1.566	1.566	1.604	1.614	1.617	1.623	1.646	1.672	1.656	1.687	1.693	1.725	1.715	1.713	1.704	1.724	1.755	1.731	1.736	1.76	1.744	1.754	1.782	1.764	1.792
0	1.431	1.41	1.407	1.408	1.402	1.413	1.415	1.449	1.424	1.439	1.415	1.421	1.43	1.441	1.431	1.447	1.441	1.454	1.445	1.463	1.464	1.477	1.461	1.503	1.484	1.469	1.482	1.476	1.487	1.491	1.508	1.492	1.497	1.507	1.509	1.542	1.526	1.522	1.52	1.53	1.546	1.524	1.519	1.538	1.535	1.538	1.545	1.524	1.555
0	NaN	NaN	NaN	NaN	NaN	NaN	NaN	NaN	NaN	NaN	NaN	NaN	NaN	NaN	NaN	NaN	NaN	NaN	NaN	NaN	NaN	NaN	NaN	NaN	NaN	NaN	NaN	NaN	NaN	NaN	NaN	NaN	NaN	NaN	NaN	NaN	NaN	NaN	NaN	NaN	NaN	NaN	NaN	NaN	NaN	NaN	NaN	NaN	NaN
54	1.429	1.414	1.412	1.412	1.404	1.409	1.421	1.443	1.422	1.437	1.41	1.41	1.425	1.428	1.416	1.441	1.444	1.445	1.433	1.455	1.455	1.463	1.457	1.484	1.464	1.456	1.465	1.479	1.473	1.484	1.494	1.483	1.481	1.497	1.503	1.515	1.513	1.505	1.5	1.501	1.525	1.494	1.493	1.511	1.51	1.495	1.508	1.487	1.511
0	1.419	1.388	1.386	1.411	1.398	1.412	1.393	1.405	1.408	1.43	1.402	1.407	1.428	1.414	1.422	1.444	1.431	1.451	1.439	1.467	1.463	1.48	1.476	1.519	1.488	1.475	1.507	1.512	1.514	1.503	1.535	1.531	1.532	1.558	1.565	1.585	1.564	1.585	1.578	1.581	1.598	1.594	1.598	1.606	1.616	1.614	1.635	1.625	1.653
0	1.594	1.552	1.565	1.531	1.526	1.595	1.574	1.568	1.601	1.576	1.575	1.589	1.566	1.588	1.579	1.594	1.604	1.63	1.611	1.648	1.653	1.676	1.665	1.716	1.694	1.714	1.727	1.724	1.7	1.745	1.768	1.772	1.734	1.768	1.784	1.799	1.83	1.783	1.772	1.816	1.827	1.794	1.815	1.807	1.824	1.833	1.828	1.807	1.859
55	1.464	1.434	1.416	1.42	1.4	1.424	1.433	1.445	1.431	1.445	1.427	1.437	1.442	1.462	1.454	1.471	1.47	1.497	1.488	1.507	1.532	1.527	1.526	1.573	1.564	1.566	1.582	1.592	1.602	1.622	1.651	1.654	1.643	1.67	1.669	1.726	1.709	1.719	1.721	1.759	1.775	1.759	1.757	1.795	1.795	1.785	1.821	1.806	1.852
0	1.616	1.541	1.542	1.559	1.524	1.547	1.591	1.559	1.585	1.591	1.586	1.576	1.553	1.579	1.557	1.625	1.565	1.632	1.573	1.621	1.643	1.631	1.614	1.692	1.654	1.651	1.671	1.637	1.645	1.65	1.693	1.668	1.658	1.651	1.693	1.684	1.695	1.676	1.676	1.712	1.697	1.706	1.68	1.682	1.69	1.692	1.694	1.687	1.696
0	1.83	1.702	1.577	1.677	1.739	1.71	1.718	1.759	1.808	NaN	NaN	NaN	NaN	NaN	NaN	NaN	NaN	NaN	NaN	NaN	NaN	NaN	NaN	NaN	NaN	NaN	NaN	NaN	NaN	NaN	NaN	NaN	NaN	NaN	NaN	NaN	NaN	NaN	NaN	NaN	NaN	NaN	NaN	NaN	NaN	NaN	NaN	NaN	NaN
56	1.449	1.43	1.394	1.457	1.407	1.438	1.432	1.428	1.464	1.478	1.475	1.464	1.52	1.514	1.551	1.575	1.579	1.615	1.629	1.674	1.682	1.746	1.749	1.856	1.849	1.875	1.945	1.979	2.014	2.022	2.09	2.118	2.13	2.166	2.175	2.229	2.228	2.259	2.261	2.259	2.306	2.289	2.256	2.286	2.282	2.278	2.295	2.259	2.294
57	1.455	1.413	1.383	1.445	1.394	1.445	1.427	1.423	1.469	1.457	1.469	1.469	1.486	1.522	1.523	1.559	1.55	1.557	1.578	1.601	1.631	1.668	1.663	1.729	1.723	1.743	1.779	1.832	1.853	1.906	1.966	2.01	2.059	2.129	2.162	2.234	2.265	2.264	2.288	2.283	2.309	2.296	2.292	2.301	2.316	2.294	2.307	2.289	2.311
58	1.457	1.43	1.417	1.419	1.419	1.414	1.427	1.445	1.426	1.451	1.432	1.427	1.44	1.448	1.431	1.467	1.453	1.475	1.474	1.496	1.51	1.528	1.52	1.563	1.55	1.548	1.553	1.565	1.573	1.586	1.615	1.605	1.591	1.612	1.625	1.663	1.645	1.654	1.651	1.668	1.698	1.671	1.67	1.695	1.723	1.691	1.713	1.703	1.727
0	1.83	1.583	NaN	NaN	NaN	NaN	NaN	NaN	NaN	NaN	NaN	NaN	NaN	NaN	NaN	NaN	NaN	NaN	NaN	NaN	NaN	NaN	NaN	NaN	NaN	NaN	NaN	NaN	NaN	NaN	NaN	NaN	NaN	NaN	NaN	NaN	NaN	NaN	NaN	NaN	NaN	NaN	NaN	NaN	NaN	NaN	NaN	NaN	NaN
59	1.481	1.5	1.482	1.447	1.431	1.486	1.472	1.518	1.513	1.534	1.523	1.547	1.565	1.6	1.562	1.639	1.646	1.7	1.686	1.728	1.744	1.776	1.764	1.839	1.855	1.864	1.936	1.992	2.016	2.028	2.062	2.079	2.075	2.105	2.116	2.168	2.148	2.165	2.157	2.168	2.205	2.175	2.18	2.182	2.207	2.201	2.217	2.203	2.227
60	1.456	1.41	1.408	1.411	1.406	1.404	1.432	1.448	1.458	1.473	1.46	1.487	1.506	1.514	1.537	1.553	1.558	1.584	1.579	1.628	1.635	1.694	1.665	1.743	1.723	1.718	1.744	1.764	1.786	1.827	1.867	1.905	1.924	1.966	1.989	2.054	2.061	2.081	2.104	2.119	2.196	2.177	2.186	2.196	2.208	2.216	2.254	2.237	2.268
61	1.451	1.405	1.424	1.423	1.418	1.411	1.427	1.44	1.448	1.451	1.455	1.452	1.462	1.482	1.492	1.484	1.501	1.492	1.502	1.544	1.541	1.561	1.543	1.603	1.58	1.571	1.606	1.607	1.603	1.608	1.643	1.648	1.62	1.642	1.666	1.695	1.683	1.684	1.684	1.686	1.727	1.725	1.72	1.714	1.725	1.701	1.737	1.727	1.734
62	1.436	1.417	1.408	1.427	1.408	1.425	1.431	1.436	1.463	1.482	1.476	1.475	1.51	1.502	1.525	1.561	1.561	1.595	1.612	1.64	1.665	1.718	1.713	1.8	1.803	1.837	1.857	1.93	1.927	2.026	2.116	2.148	2.196	2.253	2.278	2.284	2.284	2.299	2.245	2.289	2.351	2.304	2.31	2.342	2.338	2.346	2.371	2.331	2.364
0	1.491	1.478	1.47	1.478	1.433	1.472	1.493	1.502	1.517	1.522	1.509	1.55	1.567	1.586	1.548	1.592	1.614	1.639	1.638	1.675	1.705	1.721	1.709	1.781	1.79	1.739	1.797	1.825	1.834	1.842	1.877	1.882	1.87	1.86	1.907	1.95	1.901	1.922	1.924	1.917	1.969	1.905	1.93	1.94	1.97	1.93	1.969	1.941	1.97
63	1.435	1.425	1.399	1.446	1.415	1.444	1.432	1.409	1.443	1.455	1.463	1.455	1.461	1.512	1.487	1.523	1.516	1.538	1.537	1.563	1.579	1.595	1.577	1.633	1.612	1.616	1.605	1.656	1.622	1.655	1.692	1.711	1.679	1.692	1.695	1.731	1.734	1.736	1.736	1.743	1.79	1.753	1.773	1.8	1.815	1.822	1.858	1.822	1.872
0	1.437	1.415	1.399	1.403	1.407	1.393	1.427	1.432	1.426	1.428	1.414	1.416	1.422	1.432	1.423	1.437	1.424	1.437	1.431	1.444	1.45	1.465	1.437	1.492	1.474	1.461	1.472	1.481	1.474	1.474	1.493	1.496	1.472	1.495	1.494	1.515	1.517	1.491	1.485	1.495	1.519	1.504	1.497	1.499	1.51	1.497	1.525	1.507	1.525
0	1.449	1.421	1.393	1.44	1.419	1.457	1.425	1.431	1.437	1.462	1.452	1.447	1.491	1.471	1.504	1.544	1.523	1.536	1.556	1.562	1.583	1.626	1.595	1.665	1.642	1.612	1.653	1.659	1.629	1.676	1.717	1.716	1.718	1.736	1.742	1.752	1.756	1.781	1.772	1.809	1.846	1.78	1.829	1.851	1.892	1.864	1.945	1.932	1.888
64	1.459	1.441	1.425	1.415	1.418	1.414	1.443	1.443	1.439	1.463	1.439	1.461	1.445	1.461	1.471	1.493	1.482	1.498	1.499	1.525	1.535	1.55	1.532	1.592	1.58	1.57	1.604	1.61	1.624	1.626	1.658	1.67	1.642	1.67	1.682	1.715	1.717	1.716	1.706	1.722	1.756	1.736	1.734	1.762	1.762	1.753	1.776	1.743	1.78
0	1.436	1.412	1.4	1.407	1.404	1.403	1.426	1.437	1.428	1.429	1.422	1.426	1.433	1.447	1.438	1.459	1.448	1.464	1.469	1.491	1.494	1.517	1.499	1.553	1.542	1.547	1.563	1.582	1.576	1.58	1.619	1.624	1.591	1.637	1.639	1.666	1.683	1.657	1.658	1.67	1.714	1.694	1.699	1.705	1.724	1.722	1.758	1.745	1.761
0	NaN	NaN	NaN	NaN	NaN	NaN	NaN	NaN	NaN	NaN	NaN	NaN	NaN	NaN	NaN	NaN	NaN	NaN	NaN	NaN	NaN	NaN	NaN	NaN	NaN	NaN	NaN	NaN	NaN	NaN	NaN	NaN	NaN	NaN	NaN	NaN	NaN	NaN	NaN	NaN	NaN	NaN	NaN	NaN	NaN	NaN	NaN	NaN	NaN
0	1.804	1.784	1.627	1.737	1.76	1.769	1.727	1.871	1.883	1.743	1.777	1.865	1.91	2.054	1.905	2	1.938	1.882	1.799	1.768	1.784	1.878	1.905	1.983	1.907	2.101	1.987	1.978	1.986	1.954	1.886	1.881	1.855	1.914	1.953	1.983	1.987	1.878	1.916	1.909	1.999	1.895	1.901	1.832	1.899	1.913	1.852	1.815	1.852
65	1.443	1.437	1.416	1.427	1.438	1.422	1.437	1.44	1.441	1.479	1.444	1.467	1.459	1.469	1.472	1.488	1.478	1.496	1.496	1.522	1.528	1.549	1.535	1.565	1.554	1.558	1.572	1.588	1.588	1.566	1.609	1.609	1.597	1.622	1.633	1.641	1.649	1.655	1.643	1.659	1.67	1.67	1.658	1.666	1.685	1.659	1.706	1.684	1.719
0	1.749	1.615	1.653	1.694	1.803	1.849	1.829	1.739	1.84	1.634	1.834	1.796	1.676	1.824	1.933	1.865	2.006	1.872	1.914	1.808	1.79	2	1.811	NaN	NaN	NaN	NaN	NaN	NaN	NaN	NaN	NaN	NaN	NaN	NaN	NaN	NaN	NaN	NaN	NaN	NaN	NaN	NaN	NaN	NaN	NaN	NaN	NaN	NaN
66	1.425	1.384	1.382	1.409	1.407	1.394	1.411	1.41	1.409	1.421	1.418	1.403	1.433	1.425	1.435	1.445	1.447	1.446	1.453	1.468	1.471	1.49	1.464	1.516	1.505	1.494	1.518	1.523	1.535	1.535	1.549	1.549	1.539	1.565	1.572	1.595	1.599	1.587	1.587	1.596	1.624	1.61	1.617	1.614	1.634	1.632	1.656	1.649	1.67
67	1.47	1.435	1.42	1.434	1.428	1.448	1.46	1.488	1.472	1.493	1.487	1.515	1.522	1.535	1.536	1.561	1.559	1.592	1.602	1.62	1.629	1.667	1.632	1.698	1.707	1.711	1.721	1.731	1.767	1.769	1.805	1.802	1.791	1.86	1.838	1.85	1.861	1.881	1.872	1.881	1.915	1.885	1.914	1.908	1.945	1.922	1.96	1.952	1.972
68	1.449	1.443	1.432	1.438	1.429	1.429	1.446	1.46	1.447	1.45	1.433	1.46	1.443	1.444	1.463	1.467	1.459	1.487	1.496	1.511	1.531	1.536	1.521	1.555	1.54	1.554	1.557	1.576	1.574	1.581	1.599	1.621	1.596	1.612	1.634	1.637	1.657	1.645	1.643	1.649	1.685	1.67	1.673	1.678	1.709	1.684	1.698	1.682	1.715
69	1.469	1.433	1.435	1.428	1.452	1.44	1.456	1.482	1.492	1.508	1.497	1.513	1.525	1.521	1.538	1.562	1.56	1.577	1.564	1.616	1.62	1.646	1.627	1.701	1.7	1.685	1.706	1.74	1.744	1.747	1.78	1.787	1.767	1.833	1.825	1.841	1.849	1.863	1.856	1.857	1.897	1.865	1.893	1.894	1.918	1.919	1.946	1.928	1.944
0	1.461	1.456	1.412	1.442	1.412	1.443	1.467	1.453	1.445	1.459	1.441	1.465	1.472	1.475	1.492	1.481	1.489	1.506	1.519	1.548	1.552	1.54	1.528	1.599	1.582	1.559	1.602	1.61	1.605	1.632	1.643	1.654	1.605	1.68	1.686	1.716	1.69	1.699	1.716	1.722	1.751	1.748	1.753	1.775	1.774	1.792	1.817	1.801	1.812
70	1.447	1.443	1.438	1.432	1.433	1.428	1.445	1.44	1.455	1.453	1.422	1.463	1.455	1.469	1.467	1.474	1.49	1.491	1.499	1.541	1.549	1.564	1.552	1.595	1.596	1.586	1.608	1.636	1.646	1.643	1.676	1.691	1.688	1.707	1.722	1.747	1.747	1.76	1.761	1.776	1.796	1.799	1.784	1.825	1.844	1.812	1.856	1.838	1.881
71	1.415	1.4	1.376	1.396	1.394	1.378	1.417	1.421	1.411	1.43	1.419	1.419	1.434	1.44	1.439	1.467	1.481	1.504	1.504	1.532	1.554	1.563	1.562	1.622	1.614	1.627	1.656	1.685	1.692	1.697	1.735	1.769	1.739	1.796	1.797	1.83	1.835	1.823	1.818	1.844	1.887	1.855	1.868	1.882	1.898	1.884	1.923	1.899	1.939
72	1.447	1.449	1.421	1.44	1.413	1.409	1.429	1.445	1.428	1.444	1.428	1.429	1.432	1.436	1.421	1.436	1.438	1.443	1.45	1.475	1.484	1.507	1.486	1.537	1.506	1.52	1.514	1.558	1.553	1.555	1.571	1.592	1.592	1.603	1.629	1.651	1.656	1.656	1.636	1.681	1.692	1.663	1.673	1.707	1.705	1.704	1.697	1.705	1.739
0	1.744	1.668	1.693	1.593	1.641	1.635	1.733	1.641	1.657	1.743	1.61	1.686	1.75	1.691	1.607	1.691	1.678	1.693	1.627	1.727	1.641	1.752	1.82	1.766	1.789	1.738	1.747	1.733	1.785	1.711	1.826	1.836	1.779	1.851	1.756	1.829	1.867	1.807	1.864	1.813	1.827	1.866	1.808	1.797	1.799	1.71	1.874	1.827	1.828
0	2.39	1.332	1.715	1.853	1.84	1.748	1.875	1.996	1.984	1.911	2.078	NaN	NaN	NaN	NaN	NaN	NaN	NaN	NaN	NaN	NaN	NaN	NaN	NaN	NaN	NaN	NaN	NaN	NaN	NaN	NaN	NaN	NaN	NaN	NaN	NaN	NaN	NaN	NaN	NaN	NaN	NaN	NaN	NaN	NaN	NaN	NaN	NaN	NaN
73	1.45	1.416	1.41	1.45	1.418	1.44	1.459	1.467	1.432	1.455	1.429	1.439	1.467	1.457	1.455	1.478	1.483	1.485	1.489	1.535	1.517	1.53	1.499	1.562	1.556	1.544	1.555	1.586	1.581	1.615	1.628	1.631	1.585	1.648	1.65	1.705	1.665	1.695	1.688	1.696	1.747	1.709	1.713	1.735	1.733	1.763	1.791	1.779	1.805
0	1.444	1.432	1.427	1.446	1.409	1.413	1.426	1.432	1.42	1.432	1.423	1.423	1.43	1.44	1.433	1.45	1.451	1.469	1.455	1.495	1.495	1.508	1.501	1.544	1.527	1.515	1.529	1.551	1.559	1.567	1.592	1.593	1.594	1.603	1.61	1.653	1.63	1.646	1.636	1.658	1.689	1.655	1.679	1.691	1.7	1.7	1.723	1.732	1.819
0	1.31	NaN	NaN	NaN	NaN	NaN	NaN	NaN	NaN	NaN	NaN	NaN	NaN	NaN	NaN	NaN	NaN	NaN	NaN	NaN	NaN	NaN	NaN	NaN	NaN	NaN	NaN	NaN	NaN	NaN	NaN	NaN	NaN	NaN	NaN	NaN	NaN	NaN	NaN	NaN	NaN	NaN	NaN	NaN	NaN	NaN	NaN	NaN	NaN
74	1.442	1.424	1.417	1.42	1.414	1.402	1.419	1.432	1.414	1.438	1.425	1.42	1.436	1.441	1.443	1.454	1.457	1.471	1.465	1.496	1.494	1.516	1.499	1.536	1.526	1.519	1.527	1.558	1.549	1.553	1.577	1.59	1.588	1.594	1.604	1.659	1.648	1.651	1.642	1.673	1.696	1.687	1.699	1.711	1.728	1.729	1.771	1.757	1.809
0	1.774	NaN	NaN	NaN	NaN	NaN	NaN	NaN	NaN	NaN	NaN	NaN	NaN	NaN	NaN	NaN	NaN	NaN	NaN	NaN	NaN	NaN	NaN	NaN	NaN	NaN	NaN	NaN	NaN	NaN	NaN	NaN	NaN	NaN	NaN	NaN	NaN	NaN	NaN	NaN	NaN	NaN	NaN	NaN	NaN	NaN	NaN	NaN	NaN
75	1.436	1.431	1.407	1.438	1.432	1.387	1.419	1.459	1.416	1.437	1.419	1.426	1.444	1.432	1.434	1.451	1.457	1.466	1.49	1.519	1.522	1.561	1.559	1.606	1.604	1.608	1.637	1.659	1.705	1.707	1.772	1.804	1.821	1.869	1.9	1.958	1.985	1.989	2.018	2.038	2.094	2.1	2.119	2.151	2.166	2.178	2.223	2.228	2.255
76	1.423	1.394	1.386	1.398	1.39	1.39	1.399	1.4	1.402	1.407	1.396	1.4	1.39	1.397	1.401	1.403	1.394	1.403	1.404	1.429	1.431	1.429	1.427	1.459	1.439	1.445	1.451	1.451	1.451	1.465	1.476	1.482	1.466	1.486	1.498	1.513	1.495	1.505	1.501	1.503	1.531	1.491	1.496	1.513	1.533	1.523	1.542	1.542	1.542
0	1.66	1.674	1.667	1.591	1.606	1.604	1.641	1.643	1.61	1.675	1.633	1.607	1.686	1.61	1.624	1.659	1.654	1.652	1.615	1.725	1.641	1.739	1.765	1.698	1.755	1.723	1.699	1.674	1.707	1.675	1.773	1.747	1.734	1.738	1.7	1.824	1.791	1.75	1.738	1.751	1.787	1.746	1.708	1.763	1.731	1.688	1.77	1.753	1.786
0	1.461	1.436	1.444	1.428	1.46	1.413	1.454	1.455	1.462	1.48	1.483	1.488	1.49	1.508	1.522	1.549	1.554	1.57	1.598	1.651	1.642	1.684	1.66	1.713	1.72	1.737	1.765	1.802	1.844	1.844	1.9	1.921	1.909	1.938	1.951	1.986	1.993	1.995	2.005	2.035	2.063	2.069	2.078	2.133	2.138	2.156	2.221	2.204	2.269
77	1.441	1.432	1.409	1.433	1.409	1.418	1.437	1.449	1.442	1.464	1.445	1.455	1.473	1.483	1.48	1.49	1.499	1.514	1.514	1.551	1.559	1.583	1.572	1.614	1.6	1.601	1.613	1.642	1.645	1.655	1.684	1.694	1.697	1.694	1.711	1.76	1.75	1.733	1.739	1.754	1.798	1.771	1.781	1.786	1.792	1.784	1.818	1.796	1.85
78	1.444	1.419	1.414	1.413	1.415	1.398	1.421	1.451	1.436	1.453	1.446	1.452	1.461	1.469	1.471	1.493	1.502	1.502	1.527	1.553	1.559	1.595	1.608	1.625	1.648	1.644	1.669	1.717	1.757	1.812	1.875	1.911	1.953	1.983	2.026	2.084	2.108	2.084	2.088	2.102	2.129	2.165	2.157	2.196	2.189	2.185	2.227	2.207	2.242
0	NaN	NaN	NaN	NaN	NaN	NaN	NaN	NaN	NaN	NaN	NaN	NaN	NaN	NaN	NaN	NaN	NaN	NaN	NaN	NaN	NaN	NaN	NaN	NaN	NaN	NaN	NaN	NaN	NaN	NaN	NaN	NaN	NaN	NaN	NaN	NaN	NaN	NaN	NaN	NaN	NaN	NaN	NaN	NaN	NaN	NaN	NaN	NaN	NaN
79	1.441	1.45	1.447	1.411	1.454	1.419	1.448	1.45	1.447	1.444	1.445	1.476	1.47	1.472	1.507	1.537	1.522	1.54	1.558	1.603	1.604	1.67	1.646	1.684	1.693	1.737	1.751	1.789	1.793	1.797	1.894	1.936	1.962	2.002	2.019	2.101	2.097	2.123	2.137	2.131	2.16	2.186	2.177	2.177	2.19	2.196	2.161	2.199	2.254
80	1.424	1.383	1.387	1.403	1.382	1.393	1.382	1.39	1.401	1.392	1.365	1.394	1.369	1.37	1.394	1.393	1.384	1.379	1.407	1.432	1.434	1.433	1.433	1.446	1.455	1.436	1.423	1.439	1.435	1.457	1.481	1.472	1.453	1.481	1.503	1.533	1.479	1.49	1.501	1.509	1.544	1.483	1.494	1.513	1.52	1.526	1.541	1.533	1.517
81	1.427	1.429	1.417	1.421	1.419	1.406	1.43	1.444	1.435	1.445	1.434	1.449	1.454	1.466	1.475	1.488	1.489	1.503	1.501	1.534	1.545	1.574	1.55	1.585	1.581	1.595	1.605	1.622	1.63	1.628	1.66	1.686	1.69	1.701	1.693	1.711	1.711	1.701	1.716	1.717	1.761	1.743	1.741	1.758	1.779	1.761	1.802	1.775	1.827
82	1.451	1.422	1.402	1.431	1.407	1.41	1.434	1.438	1.427	1.462	1.425	1.452	1.451	1.47	1.458	1.468	1.461	1.472	1.478	1.509	1.508	1.526	1.507	1.55	1.532	1.503	1.548	1.521	1.547	1.545	1.578	1.591	1.56	1.609	1.584	1.614	1.614	1.612	1.619	1.617	1.639	1.632	1.628	1.648	1.638	1.633	1.666	1.644	1.664
0	1.442	1.512	1.273	1.616	1.643	2.269	NaN	NaN	NaN	NaN	NaN	NaN	NaN	NaN	NaN	NaN	NaN	NaN	NaN	NaN	NaN	NaN	NaN	NaN	NaN	NaN	NaN	NaN	NaN	NaN	NaN	NaN	NaN	NaN	NaN	NaN	NaN	NaN	NaN	NaN	NaN	NaN	NaN	NaN	NaN	NaN	NaN	NaN	NaN
83	1.433	1.423	1.418	1.436	1.408	1.406	1.435	1.446	1.44	1.447	1.422	1.437	1.46	1.469	1.473	1.478	1.494	1.498	1.509	1.536	1.533	1.529	1.524	1.579	1.57	1.553	1.565	1.588	1.598	1.606	1.626	1.641	1.601	1.631	1.647	1.668	1.658	1.651	1.679	1.661	1.694	1.682	1.682	1.7	1.688	1.695	1.72	1.697	1.716
84	1.434	1.419	1.402	1.416	1.408	1.406	1.433	1.446	1.424	1.447	1.415	1.429	1.444	1.43	1.435	1.458	1.449	1.468	1.448	1.481	1.488	1.496	1.485	1.515	1.518	1.501	1.516	1.529	1.539	1.529	1.546	1.553	1.534	1.566	1.57	1.591	1.602	1.579	1.584	1.592	1.627	1.609	1.605	1.633	1.643	1.633	1.65	1.648	1.681
85	1.442	1.417	1.386	1.409	1.408	1.407	1.428	1.436	1.436	1.447	1.45	1.452	1.458	1.474	1.465	1.479	1.47	1.496	1.498	1.516	1.537	1.553	1.547	1.584	1.578	1.588	1.59	1.61	1.628	1.631	1.753	2.244	2.232	2.27	2.263	2.292	2.281	2.28	2.255	2.27	2.283	2.266	2.25	2.261	2.267	2.273	2.285	2.291	2.284
86	1.448	1.428	1.4	1.433	1.414	1.404	1.431	1.441	1.435	1.444	1.437	1.434	1.456	1.455	1.463	1.475	1.46	1.483	1.487	1.507	1.533	1.541	1.53	1.585	1.58	1.57	1.587	1.618	1.611	1.612	1.645	1.659	1.638	1.682	1.679	1.751	1.836	1.899	1.956	2.015	2.098	2.116	2.147	2.195	2.197	2.217	2.247	2.224	2.244
87	1.451	1.437	1.427	1.44	1.454	1.417	1.467	1.493	1.482	1.491	1.502	1.509	1.54	1.535	1.565	1.583	1.59	1.612	1.627	1.674	1.695	1.736	1.729	1.806	1.824	1.858	1.91	1.965	1.975	2.032	2.079	2.107	2.104	2.15	2.15	2.183	2.188	2.194	2.191	2.202	2.248	2.241	2.235	2.247	2.248	2.234	2.282	2.248	2.293
0	1.436	1.406	1.394	1.413	1.406	1.396	1.418	1.423	1.413	1.431	1.413	1.423	1.444	1.45	1.464	1.491	1.49	1.537	1.537	1.589	1.62	1.656	1.682	1.812	1.878	1.932	2.046	2.126	2.166	NaN	NaN	NaN	NaN	NaN	NaN	NaN	NaN	NaN	NaN	NaN	NaN	NaN	NaN	NaN	NaN	NaN	NaN	NaN	NaN
88	1.409	1.4	1.382	1.391	1.383	1.384	1.399	1.415	1.39	1.398	1.386	1.391	1.392	1.407	1.402	1.408	1.411	1.427	1.419	1.452	1.444	1.449	1.45	1.482	1.463	1.465	1.478	1.496	1.492	1.492	1.512	1.522	1.502	1.537	1.528	1.55	1.539	1.531	1.535	1.544	1.579	1.552	1.535	1.56	1.566	1.564	1.596	1.579	1.566
89	1.435	1.422	1.409	1.421	1.41	1.406	1.443	1.45	1.438	1.443	1.44	1.452	1.458	1.481	1.484	1.498	1.481	1.526	1.539	1.549	1.578	1.608	1.591	1.684	1.751	1.79	1.892	1.988	2.062	2.135	2.221	2.275	2.272	2.325	2.318	2.369	2.37	2.338	2.352	2.33	2.381	2.362	2.336	2.367	2.335	2.348	2.372	2.347	2.376
90	1.431	1.417	1.414	1.416	1.408	1.408	1.439	1.426	1.43	1.449	1.446	1.443	1.446	1.466	1.47	1.496	1.489	1.523	1.518	1.558	1.581	1.594	1.588	1.694	1.739	1.796	1.89	1.997	2.084	2.145	2.24	2.274	2.304	2.36	2.339	2.356	2.377	2.354	2.363	2.33	2.395	2.344	2.333	2.36	2.354	2.362	2.381	2.362	2.369
91	1.424	1.41	1.392	1.415	1.412	1.403	1.421	1.428	1.415	1.427	1.402	1.421	1.44	1.435	1.442	1.448	1.451	1.462	1.472	1.499	1.517	1.524	1.508	1.554	1.55	1.553	1.566	1.588	1.602	1.611	1.623	1.636	1.725	1.85	1.983	2.133	2.189	2.243	2.263	2.28	2.321	2.308	2.293	2.316	2.306	2.306	2.327	2.312	2.35
0	1.438	1.415	1.415	1.42	1.419	1.398	1.434	1.438	1.439	1.448	1.434	1.449	1.453	1.465	1.47	1.487	1.477	1.489	1.495	1.521	1.526	1.546	1.532	1.573	1.565	1.56	1.575	1.581	1.595	1.576	1.614	1.616	1.606	1.632	1.628	1.648	1.645	1.651	1.642	1.648	1.68	1.665	1.651	1.669	1.68	1.688	1.713	1.698	1.74
92	1.425	1.401	1.406	1.398	1.406	1.391	1.406	1.42	1.408	1.408	1.399	1.401	1.423	1.434	1.442	1.458	1.443	1.464	1.471	1.508	1.519	1.566	1.555	1.597	1.591	1.619	1.641	1.689	1.738	1.797	1.862	1.91	1.954	2.034	2.066	2.123	2.146	2.184	2.2	2.206	2.26	2.241	2.247	2.27	2.277	2.266	2.306	2.288	2.318
93	1.414	1.39	1.388	1.396	1.393	1.386	1.404	1.408	1.407	1.423	1.413	1.427	1.433	1.444	1.449	1.473	1.48	1.489	1.504	1.548	1.544	1.577	1.57	1.602	1.594	1.618	1.684	1.788	1.905	1.994	2.094	2.153	2.164	2.234	2.235	2.262	2.279	2.265	2.255	2.272	2.293	2.262	2.252	2.291	2.261	2.267	2.31	2.272	2.278
94	1.433	1.412	1.396	1.427	1.412	1.409	1.421	1.428	1.421	1.439	1.41	1.424	1.433	1.426	1.437	1.469	1.459	1.481	1.48	1.509	1.523	1.54	1.548	1.6	1.587	1.58	1.612	1.643	1.643	1.657	1.684	1.699	1.677	1.723	1.727	1.76	1.769	1.754	1.74	1.752	1.8	1.773	1.762	1.779	1.779	1.783	1.794	1.785	1.814
0	1.413	1.391	1.393	1.387	1.384	1.38	1.397	1.395	1.396	1.408	1.383	1.392	1.386	1.397	1.39	1.412	1.416	1.43	1.444	1.481	1.485	1.512	1.521	1.558	1.562	1.587	1.643	1.686	1.803	1.914	2.072	2.177	2.227	2.266	2.264	2.289	2.275	2.263	2.266	2.246	2.281	2.251	2.224	2.259	2.233	2.219	2.275	2.267	2.254
0	1.448	1.445	1.432	1.434	1.438	1.426	1.453	1.46	1.452	1.47	1.445	1.468	1.465	1.484	1.488	1.494	1.511	1.51	1.514	1.542	1.554	1.573	1.553	1.617	1.606	1.607	1.618	1.646	1.656	1.664	1.691	1.715	1.719	1.726	1.721	1.751	1.773	1.776	1.768	1.788	1.814	1.799	1.792	1.796	1.828	1.81	1.852	1.82	1.873
0	1.599	1.579	1.524	1.472	1.432	1.534	1.559	1.534	1.544	1.541	1.535	1.565	1.545	1.541	1.61	1.57	1.581	1.633	1.656	1.749	1.646	1.71	1.699	1.803	1.808	1.76	1.79	1.832	1.861	1.794	1.866	1.887	NaN	NaN	NaN	NaN	NaN	NaN	NaN	NaN	NaN	NaN	NaN	NaN	NaN	NaN	NaN	NaN	NaN
95	1.454	1.431	1.41	1.428	1.43	1.439	1.444	1.432	1.437	1.467	1.436	1.45	1.483	1.441	1.473	1.487	1.477	1.486	1.508	1.538	1.556	1.571	1.579	1.643	1.637	1.65	1.672	1.697	1.719	1.726	1.779	1.854	1.877	1.958	1.995	2.074	2.127	2.147	2.184	2.215	2.25	2.254	2.244	2.275	2.257	2.278	2.293	2.267	2.294
0	1.481	1.456	1.453	1.455	1.44	1.435	1.468	1.453	1.435	1.436	1.443	1.442	1.429	1.462	1.437	1.432	1.438	1.46	1.466	1.495	1.483	1.466	1.467	1.505	1.503	1.474	1.485	1.506	1.509	1.482	1.51	1.515	1.491	1.528	1.503	1.516	1.519	1.503	1.518	1.495	1.536	1.522	1.509	1.532	1.517	1.519	1.548	1.547	1.532
96	1.434	1.401	1.396	1.39	1.389	1.389	1.412	1.415	1.415	1.408	1.396	1.405	1.413	1.423	1.411	1.428	1.426	1.435	1.423	1.457	1.452	1.47	1.46	1.497	1.478	1.49	1.503	1.514	1.529	1.515	1.551	1.562	1.572	1.582	1.584	1.614	1.617	1.619	1.622	1.623	1.646	1.642	1.628	1.66	1.678	1.663	1.69	1.665	1.708
97	1.442	1.45	1.418	1.422	1.411	1.42	1.448	1.454	1.446	1.478	1.467	1.46	1.512	1.492	1.516	1.554	1.564	1.606	1.596	1.635	1.68	1.681	1.689	1.77	1.78	1.795	1.843	1.904	1.963	1.986	2.058	2.087	2.088	2.13	2.155	2.221	2.222	2.24	2.234	2.224	2.274	2.26	2.243	2.286	2.281	2.279	2.302	2.294	2.375
98	1.404	1.389	1.369	1.385	1.377	1.374	1.395	1.387	1.383	1.394	1.392	1.395	1.394	1.412	1.408	1.42	1.436	1.468	1.467	1.5	1.504	1.523	1.525	1.585	1.576	1.59	1.62	1.644	1.666	1.688	1.743	1.777	1.824	1.881	1.917	1.986	2.016	2.049	2.095	2.132	2.172	2.178	2.181	2.209	2.2	2.186	2.229	2.196	2.204
99	1.443	1.43	1.428	1.416	1.409	1.411	1.447	1.449	1.443	1.45	1.449	1.447	1.464	1.479	1.484	1.501	1.513	1.519	1.529	1.57	1.586	1.62	1.62	1.656	1.663	1.665	1.687	1.725	1.743	1.742	1.791	1.817	1.826	1.856	1.873	1.901	1.918	1.932	1.99	2.02	2.093	2.118	2.122	2.17	2.183	2.192	2.226	2.202	2.248
100	1.464	1.431	1.422	1.42	1.415	1.401	1.444	1.463	1.447	1.472	1.438	1.491	1.479	1.48	1.485	1.521	1.516	1.553	1.535	1.576	1.619	1.64	1.676	1.71	1.7	1.783	1.871	1.941	1.996	2.053	2.13	2.175	2.181	2.222	2.258	2.305	2.313	2.304	2.297	2.313	2.351	2.322	2.307	2.32	2.319	2.315	2.328	2.313	2.345
0	1.448	1.431	1.429	1.438	1.415	1.415	1.452	1.452	1.446	1.445	1.43	1.467	1.455	1.455	1.47	1.485	1.47	1.489	1.468	1.507	1.53	1.528	1.52	1.563	1.559	1.541	1.553	1.571	1.578	1.563	1.601	1.597	1.606	1.619	1.613	1.627	1.619	1.628	1.631	1.627	1.649	1.633	1.628	1.651	1.679	1.657	1.687	1.656	1.709
101	1.439	1.422	1.421	1.403	1.411	1.408	1.447	1.433	1.444	1.477	1.454	1.471	1.477	1.522	1.523	1.575	1.605	1.641	1.668	1.749	1.832	1.936	2.007	2.111	2.151	2.201	2.226	2.279	2.27	2.258	2.29	2.267	2.276	2.294	2.292	2.321	2.326	2.289	2.295	2.285	2.31	2.27	2.256	2.273	2.239	2.248	2.274	2.267	2.25
102	1.448	1.428	1.415	1.402	1.417	1.401	1.433	1.453	1.444	1.459	1.443	1.439	1.477	1.47	1.49	1.49	1.52	1.555	1.542	1.583	1.59	1.619	1.618	1.675	1.686	1.677	1.707	1.765	1.775	1.785	1.795	1.816	1.813	1.876	1.917	1.993	2.049	2.076	2.118	2.142	2.194	2.192	2.194	2.248	2.236	2.187	2.23	2.225	2.182
0	1.468	1.469	1.43	1.448	1.456	1.462	1.45	1.441	1.454	1.439	1.441	1.461	1.425	1.486	1.435	1.449	1.448	1.475	1.47	1.485	1.491	1.478	1.468	1.527	1.506	1.466	1.515	1.514	1.521	1.491	1.515	1.51	1.499	1.532	1.497	1.523	1.524	1.488	1.507	1.496	1.519	1.513	1.507	1.528	1.524	1.505	1.541	1.545	1.514
103	1.402	1.38	1.379	1.371	1.37	1.372	1.401	1.395	1.383	1.399	1.394	1.394	1.398	1.414	1.422	1.442	1.454	1.486	1.489	1.54	1.535	1.583	1.588	1.652	1.678	1.692	1.762	1.815	1.845	1.873	1.943	1.975	1.99	2.046	2.08	2.14	2.145	2.155	2.165	2.18	2.211	2.208	2.201	2.226	2.211	2.206	2.23	2.194	2.199
0	1.406	1.402	1.392	1.387	1.385	1.388	1.406	1.407	1.401	1.414	1.409	1.413	1.409	1.432	1.417	1.433	1.443	1.463	1.471	1.505	1.51	1.52	1.52	1.561	1.555	1.547	1.577	1.589	1.601	1.612	1.644	1.642	1.641	1.699	1.702	1.737	1.749	1.742	1.783	1.807	1.85	1.87	1.886	1.925	1.943	1.972	2.046	2.063	2.099
0	1.433	1.406	1.413	1.41	1.387	1.408	1.444	1.431	1.425	1.446	1.434	1.445	1.43	1.445	1.428	1.495	1.523	1.54	1.558	1.612	1.579	1.63	1.619	NaN	NaN	NaN	NaN	NaN	NaN	NaN	NaN	NaN	NaN	NaN	NaN	NaN	NaN	NaN	NaN	NaN	NaN	NaN	NaN	NaN	NaN	NaN	NaN	NaN	NaN
104	1.429	1.419	1.422	1.416	1.402	1.406	1.422	1.439	1.439	1.449	1.434	1.452	1.461	1.471	1.464	1.49	1.496	1.509	1.501	1.548	1.563	1.575	1.569	1.62	1.624	1.625	1.642	1.675	1.681	1.682	1.724	1.738	1.763	1.83	1.865	1.932	1.952	1.99	2.035	2.06	2.145	2.152	2.185	2.233	2.257	2.245	2.298	2.26	2.299
0	1.51	1.487	1.474	1.476	1.447	1.445	1.495	1.501	1.486	1.492	1.465	1.498	1.488	1.483	1.488	1.496	1.49	1.497	1.473	1.524	1.519	1.516	1.5	1.538	1.536	1.521	1.514	1.539	1.529	1.534	1.555	1.548	1.549	1.558	1.553	1.563	1.56	1.553	1.554	1.55	1.563	1.546	1.537	1.552	1.581	1.536	1.584	1.544	1.586
0	1.464	1.443	1.425	1.439	1.446	1.405	1.424	1.448	1.426	1.435	1.409	1.42	1.397	1.418	1.432	1.403	1.409	1.422	1.428	1.437	1.439	1.432	1.42	1.478	1.425	1.429	1.415	1.439	1.432	1.413	1.461	1.442	1.434	1.44	1.436	1.47	1.442	1.434	1.431	1.435	1.44	1.429	1.433	1.444	1.434	1.424	1.431	1.421	1.441
105	1.424	1.409	1.393	1.391	1.393	1.396	1.41	1.416	1.418	1.423	1.411	1.404	1.422	1.418	1.423	1.43	1.426	1.449	1.444	1.466	1.476	1.492	1.476	1.524	1.507	1.512	1.528	1.548	1.553	1.559	1.58	1.589	1.571	1.601	1.611	1.642	1.635	1.63	1.621	1.624	1.663	1.633	1.638	1.656	1.647	1.648	1.667	1.649	1.674
0	1.516	1.461	1.518	1.48	1.477	1.471	1.493	1.484	1.498	1.492	1.493	1.498	1.492	1.482	1.507	1.486	1.497	1.518	1.482	1.529	1.545	1.542	1.524	1.555	1.575	1.541	1.555	1.577	1.575	1.557	1.604	1.57	1.588	1.601	1.621	1.597	1.578	1.6	1.614	1.588	1.612	1.597	1.6	1.591	1.658	1.607	1.64	1.604	1.652
0	1.429	1.4	1.392	1.406	1.385	1.392	1.407	1.415	1.409	1.423	1.408	1.421	1.431	1.426	1.426	1.445	1.446	1.46	1.456	1.491	1.5	1.509	1.505	1.562	1.549	1.545	1.561	1.589	1.601	1.594	1.626	1.632	1.624	1.654	1.664	1.699	1.703	1.698	1.689	1.705	1.735	1.732	1.729	1.748	1.756	1.77	1.788	1.782	1.81
0	1.451	1.419	1.408	1.409	1.404	1.4	1.432	1.431	1.431	1.425	1.414	1.43	1.427	1.429	1.433	1.442	1.441	1.446	1.431	1.46	1.475	1.489	1.473	1.496	1.482	1.477	1.491	1.495	1.512	1.492	1.534	1.537	1.524	1.538	1.533	1.541	1.531	1.532	1.526	1.528	1.546	1.533	1.52	1.529	1.527	1.528	1.551	1.527	1.558
106	1.414	1.394	1.383	1.394	1.38	1.382	1.414	1.425	1.424	1.435	1.453	1.45	1.466	1.496	1.501	1.517	1.539	1.574	1.581	1.634	1.652	1.678	1.688	1.766	1.753	1.759	1.812	1.87	1.931	1.98	2.06	2.102	2.13	2.196	2.213	2.256	2.257	2.242	2.253	2.256	2.275	2.246	2.235	2.262	2.241	2.231	2.348	2.314	2.357
0	1.464	1.436	1.425	1.443	1.421	1.429	1.451	1.452	1.445	1.449	1.435	1.444	1.444	1.455	1.469	1.483	1.461	1.475	1.476	1.51	1.52	1.517	1.533	1.568	1.554	1.545	1.576	1.583	1.588	1.587	1.618	1.623	1.615	1.621	1.621	1.643	1.634	1.654	1.644	1.639	1.66	1.638	1.632	1.647	1.666	1.66	1.687	1.659	1.696
107	1.469	1.457	1.448	1.431	1.434	1.429	1.454	1.456	1.449	1.458	1.452	1.458	1.465	1.468	1.453	1.469	1.458	1.472	1.47	1.496	1.484	1.488	1.47	1.529	1.493	1.491	1.497	1.512	1.521	1.519	1.55	1.543	1.531	1.533	1.552	1.586	1.572	1.539	1.554	1.535	1.584	1.568	1.554	1.567	1.564	1.56	1.575	1.573	1.598
108	1.483	1.458	1.439	1.453	1.46	1.446	1.47	1.501	1.52	1.499	1.528	1.536	1.587	1.595	1.602	1.634	1.658	1.67	1.692	1.728	1.758	1.8	1.817	1.845	1.875	1.871	1.938	1.942	1.973	1.951	2.04	2.029	2.047	2.102	2.119	2.154	2.151	2.183	2.201	2.208	2.248	2.243	2.244	2.289	2.292	2.301	2.334	2.293	2.347
109	1.424	1.396	1.414	1.412	1.398	1.398	1.416	1.441	1.437	1.428	1.419	1.437	1.45	1.455	1.458	1.466	1.481	1.5	1.504	1.543	1.562	1.572	1.552	1.605	1.6	1.598	1.619	1.641	1.643	1.642	1.666	1.68	1.674	1.697	1.699	1.726	1.712	1.714	1.718	1.72	1.752	1.735	1.722	1.755	1.773	1.753	1.789	1.748	1.798
0	1.452	1.446	1.41	1.435	1.413	1.435	1.446	1.449	1.429	1.455	1.432	1.433	1.437	1.437	1.438	1.443	1.44	1.454	1.441	1.456	1.476	1.468	1.454	1.49	1.467	1.477	1.484	1.496	1.493	1.486	1.501	1.506	1.492	1.494	1.503	1.531	1.523	1.513	1.519	1.513	1.533	1.517	1.509	1.519	1.528	1.52	1.536	1.526	1.54
110	1.445	1.428	1.433	1.427	1.416	1.424	1.44	1.461	1.449	1.458	1.432	1.446	1.47	1.467	1.481	1.478	1.495	1.507	1.516	1.55	1.577	1.589	1.573	1.639	1.635	1.645	1.653	1.684	1.697	1.701	1.745	1.744	1.752	1.771	1.791	1.793	1.793	1.815	1.816	1.835	1.851	1.836	1.834	1.861	1.897	1.854	1.904	1.869	1.905
111	1.434	1.385	1.426	1.414	1.405	1.399	1.437	1.462	1.44	1.456	1.462	1.475	1.493	1.499	1.511	1.553	1.544	1.581	1.596	1.623	1.622	1.653	1.658	1.736	1.835	1.903	2.021	2.093	2.156	2.186	2.241	2.24	2.256	2.281	2.279	2.337	2.333	2.304	2.315	2.319	2.346	2.309	2.302	2.323	2.3	2.306	2.317	2.321	2.324
0	1.443	1.425	1.406	1.42	1.4	1.399	1.423	1.435	1.431	1.438	1.419	1.423	1.433	1.431	1.442	1.459	1.451	1.457	1.462	1.484	1.508	1.517	1.512	1.549	1.538	1.542	1.559	1.567	1.585	1.565	1.603	1.609	1.612	1.634	1.626	1.652	1.644	1.662	1.658	1.665	1.685	1.675	1.666	1.675	1.684	1.685	1.715	1.702	1.736
112	1.486	1.452	1.437	1.466	1.449	1.47	1.463	1.497	1.508	1.51	1.526	1.512	1.552	1.556	1.569	1.614	1.65	1.644	1.678	1.708	1.753	1.794	1.796	1.86	1.856	1.886	1.945	1.956	2.037	2.049	2.117	2.114	2.153	2.197	2.231	2.238	2.252	2.267	2.282	2.278	2.308	2.309	2.3	2.319	2.328	2.294	2.347	2.312	2.354
113	1.461	1.437	1.436	1.421	1.438	1.422	1.454	1.471	1.469	1.469	1.453	1.472	1.5	1.504	1.518	1.53	1.543	1.581	1.58	1.622	1.65	1.67	1.682	1.737	1.738	1.739	1.766	1.8	1.813	1.847	1.875	1.893	1.902	1.944	1.955	1.963	1.975	1.993	2	2.011	2.049	2.047	2.043	2.078	2.124	2.108	2.149	2.134	2.203
0	1.425	1.403	1.39	1.411	1.406	1.402	1.428	1.431	1.422	1.42	1.429	1.417	1.446	1.451	1.434	1.447	1.452	1.471	1.464	1.501	1.516	1.529	1.521	1.568	1.565	1.554	1.583	1.613	1.632	1.61	1.663	1.666	1.684	1.712	1.708	1.761	1.756	1.765	1.77	1.796	1.82	1.823	1.82	1.846	1.858	1.866	1.892	1.866	1.896
114	1.456	1.431	1.426	1.419	1.416	1.412	1.439	1.466	1.458	1.474	1.434	1.451	1.466	1.471	1.492	1.507	1.5	1.55	1.521	1.567	1.583	1.593	1.598	1.641	1.646	1.641	1.668	1.702	1.705	1.724	1.747	1.783	1.776	1.834	1.837	1.858	1.875	1.91	1.914	1.92	1.948	1.967	1.963	2.011	2.055	2.039	2.084	2.11	2.252
115	1.51	1.492	1.474	1.479	1.467	1.477	1.509	1.562	1.557	1.566	1.538	1.571	1.599	1.673	1.697	1.755	1.828	1.937	2.013	2.169	2.262	2.265	2.291	2.308	2.252	2.246	2.198	2.293	2.243	2.188	2.156	2.207	2.209	2.289	2.276	2.304	2.295	2.308	2.301	2.292	2.306	2.316	2.295	2.338	2.316	2.288	2.303	NaN	NaN
0	1.43	1.415	1.399	1.407	1.403	1.412	1.425	1.445	1.433	1.437	1.439	1.443	1.446	1.457	1.443	1.474	1.461	1.47	1.468	1.495	1.518	1.523	1.505	1.548	1.52	1.532	1.547	1.561	1.566	1.549	1.592	NaN	NaN	NaN	NaN	NaN	NaN	NaN	NaN	NaN	NaN	NaN	NaN	NaN	NaN	NaN	NaN	NaN	NaN
0	1.434	1.411	1.397	1.413	1.399	1.394	1.414	1.437	1.419	1.429	1.42	1.429	1.429	1.442	1.432	1.463	1.44	1.456	1.449	1.49	1.499	1.505	1.493	1.552	1.523	1.522	1.543	1.563	1.568	1.552	1.601	1.597	1.588	1.62	1.608	1.645	1.645	1.646	1.648	1.669	1.681	1.68	1.673	1.693	1.679	1.69	1.726	1.699	1.723
0	1.411	1.371	1.496	1.403	1.44	1.365	1.488	1.484	1.437	1.493	1.485	1.479	1.488	1.522	1.585	1.624	1.603	1.62	1.627	1.677	1.713	1.758	1.741	1.795	1.809	1.792	1.884	1.891	1.898	1.911	1.951	1.974	1.989	2.01	2.02	2.084	2.091	2.096	2.061	2.1	2.134	2.109	2.137	2.131	2.135	2.166	2.204	2.146	2.203
116	1.435	1.422	1.401	1.425	1.402	1.421	1.423	1.456	1.447	1.462	1.459	1.467	1.486	1.494	1.512	1.532	1.526	1.551	1.566	1.601	1.622	1.637	1.648	1.699	1.71	1.726	1.751	1.775	1.807	1.808	1.842	1.87	1.881	1.922	1.966	2.002	2.044	2.074	2.102	2.139	2.196	2.198	2.211	2.242	2.241	2.251	2.263	2.26	2.282
0	1.474	1.523	1.52	1.496	1.451	1.453	1.502	NaN	NaN	NaN	NaN	NaN	NaN	NaN	NaN	NaN	NaN	NaN	NaN	NaN	NaN	NaN	NaN	NaN	NaN	NaN	NaN	NaN	NaN	NaN	NaN	NaN	NaN	NaN	NaN	NaN	NaN	NaN	NaN	NaN	NaN	NaN	NaN	NaN	NaN	NaN	NaN	NaN	NaN
117	1.415	1.383	1.489	1.402	1.436	1.387	1.478	1.476	1.457	1.497	1.521	1.521	1.554	1.572	1.637	1.705	1.692	1.747	1.778	1.825	1.874	1.945	1.951	2.008	2.012	2.002	2.081	2.158	2.176	2.191	2.256	2.265	2.278	2.305	2.302	2.342	2.308	2.307	2.29	2.307	2.361	2.31	2.329	2.342	2.35	2.366	2.383	2.399	2.385
118	1.431	1.427	1.387	1.407	1.398	1.392	1.418	1.439	1.415	1.424	1.417	1.425	1.437	1.436	1.432	1.449	1.442	1.454	1.456	1.477	1.487	1.497	1.477	1.511	1.512	1.499	1.514	1.531	1.533	1.514	1.536	1.542	1.529	1.558	1.554	1.586	1.584	1.589	1.584	1.596	1.624	1.615	1.612	1.631	1.632	1.632	1.664	1.653	1.679
119	1.499	1.51	1.465	1.478	1.48	1.477	1.483	1.518	1.504	1.532	1.487	1.475	1.51	1.522	1.528	1.527	1.536	1.557	1.545	1.568	1.598	1.618	1.604	1.661	1.655	1.646	1.7	1.682	1.734	1.733	1.786	1.775	1.755	1.819	1.818	1.847	1.853	1.885	1.867	1.891	1.914	1.907	1.902	1.965	1.939	1.951	1.956	1.922	1.994
120	1.414	1.395	1.377	1.387	1.389	1.381	1.398	1.419	1.407	1.415	1.408	1.405	1.427	1.433	1.428	1.447	1.439	1.466	1.46	1.491	1.5	1.512	1.504	1.56	1.549	1.55	1.581	1.604	1.61	1.63	1.674	1.683	1.698	1.743	1.772	1.861	1.903	1.951	1.995	2.022	2.086	2.098	2.111	2.16	2.167	2.183	2.216	2.202	2.221
121	1.477	1.445	1.417	1.415	1.434	1.439	1.443	1.467	1.462	1.485	1.465	1.499	1.487	1.534	1.492	1.564	1.535	1.567	1.572	1.604	1.642	1.647	1.598	1.671	1.673	1.682	1.689	1.696	1.744	1.697	1.757	1.762	1.76	1.766	1.775	1.824	1.818	1.805	1.794	1.827	1.848	1.838	1.848	1.834	1.842	1.856	1.889	1.86	1.878
0	1.433	1.415	1.4	1.416	1.402	1.4	1.416	1.435	1.415	1.43	1.415	1.432	1.451	1.455	1.465	1.462	1.476	1.489	1.486	1.523	1.542	1.551	1.563	1.615	1.603	1.61	1.645	1.663	1.685	1.682	1.719	1.728	1.729	1.761	1.78	1.813	1.821	1.827	1.831	1.848	1.892	1.869	1.882	1.916	1.924	1.927	1.962	1.963	2.004
122	1.399	1.387	1.369	1.376	1.379	1.375	1.384	1.404	1.383	1.385	1.381	1.39	1.399	1.401	1.396	1.404	1.395	1.411	1.407	1.434	1.441	1.455	1.441	1.491	1.477	1.479	1.494	1.496	1.512	1.504	1.535	1.534	1.531	1.552	1.561	1.587	1.58	1.578	1.57	1.588	1.618	1.599	1.605	1.615	1.621	1.634	1.65	1.647	1.668
0	1.41	1.399	1.399	1.387	1.384	1.386	1.405	1.421	1.4	1.408	1.406	1.402	1.429	1.425	1.407	1.436	1.419	1.436	1.424	1.458	1.471	1.471	1.454	1.489	1.476	1.468	1.474	1.489	1.5	1.486	1.526	1.509	1.516	1.532	1.526	1.552	1.549	1.55	1.553	1.557	1.574	1.57	1.554	1.58	1.558	1.582	1.592	1.572	1.605
123	1.447	1.431	1.438	1.419	1.437	1.409	1.424	1.45	1.437	1.439	1.42	1.454	1.458	1.44	1.441	1.458	1.459	1.47	1.456	1.482	1.488	1.516	1.489	1.531	1.509	1.504	1.542	1.532	1.56	1.543	1.581	1.565	1.549	1.577	1.588	1.627	1.612	1.611	1.615	1.63	1.658	1.64	1.629	1.663	1.662	1.652	1.679	1.665	1.693
124	1.472	1.474	1.466	1.465	1.469	1.455	1.477	1.476	1.497	1.498	1.445	1.457	1.479	1.477	1.484	1.493	1.485	1.502	1.493	1.514	1.521	1.534	1.519	1.576	1.562	1.535	1.561	1.552	1.554	1.559	1.602	1.621	1.585	1.633	1.649	1.644	1.63	1.66	1.647	1.641	1.685	1.662	1.664	1.704	1.703	1.718	1.75	1.704	1.758
125	1.455	1.406	1.437	1.448	1.429	1.496	1.424	1.494	1.405	1.482	1.5	1.464	1.504	1.495	1.5	1.555	1.53	1.606	1.581	1.642	1.691	1.696	1.692	1.778	1.794	1.802	1.837	1.965	2.024	2.023	2.132	2.191	2.172	2.248	2.238	2.246	2.305	2.294	2.324	2.327	2.357	2.335	2.333	2.356	2.36	2.342	2.379	2.314	2.328
126	1.596	1.626	1.461	1.47	1.514	1.473	1.396	1.399	1.466	1.458	1.439	1.597	1.549	1.518	1.49	1.539	1.595	1.559	1.58	1.59	1.57	1.641	1.616	1.688	1.689	1.67	1.705	1.669	1.849	1.797	1.78	1.765	1.763	1.731	1.829	1.845	1.819	1.811	1.804	1.876	1.85	1.884	1.801	1.845	1.831	1.892	1.949	1.863	1.883
127	1.369	1.47	1.491	1.394	1.506	1.295	1.45	1.452	1.51	1.503	1.424	1.413	1.461	1.348	1.451	1.409	1.423	1.502	1.411	1.456	1.418	1.494	1.467	1.534	1.422	1.511	1.489	1.516	1.515	1.517	1.523	1.511	1.523	1.528	1.552	1.536	1.537	1.556	1.54	1.569	1.561	1.585	1.521	1.584	1.626	1.585	1.595	1.586	1.612
0	1.442	1.543	1.402	NaN	NaN	NaN	NaN	NaN	NaN	NaN	NaN	NaN	NaN	NaN	NaN	NaN	NaN	NaN	NaN	NaN	NaN	NaN	NaN	NaN	NaN	NaN	NaN	NaN	NaN	NaN	NaN	NaN	NaN	NaN	NaN	NaN	NaN	NaN	NaN	NaN	NaN	NaN	NaN	NaN	NaN	NaN	NaN	NaN	NaN
0	2.044	1.555	1.407	1.639	1.329	1.529	1.7	1.432	1.358	1.542	1.591	1.46	1.553	1.541	1.386	1.768	1.531	1.418	1.531	NaN	NaN	NaN	NaN	NaN	NaN	NaN	NaN	NaN	NaN	NaN	NaN	NaN	NaN	NaN	NaN	NaN	NaN	NaN	NaN	NaN	NaN	NaN	NaN	NaN	NaN	NaN	NaN	NaN	NaN
0	1.483	1.437	1.438	1.404	1.418	1.449	1.427	1.427	1.418	1.463	1.453	1.428	1.463	1.434	1.453	1.45	1.454	1.454	1.475	1.464	1.492	1.501	1.515	1.523	1.529	1.527	1.528	1.55	1.528	1.565	1.586	1.58	1.601	1.589	1.614	1.666	1.622	1.629	1.624	1.635	1.647	1.671	1.684	1.691	1.701	1.697	1.701	1.69	1.723
0	1.872	2.124	2.09	1.929	2.07	1.879	1.753	1.991	1.788	1.944	1.93	2.075	1.838	1.748	1.831	1.961	1.888	1.818	1.971	1.9	1.853	2.075	1.955	1.966	2.031	1.86	1.945	1.927	2.057	1.993	2.017	2.008	1.928	2.053	2	2.053	2.001	2.055	1.903	1.995	1.936	1.971	2.028	1.976	1.882	2	2.014	1.866	1.886
0	2.52	NaN	NaN	NaN	NaN	NaN	NaN	NaN	NaN	NaN	NaN	NaN	NaN	NaN	NaN	NaN	NaN	NaN	NaN	NaN	NaN	NaN	NaN	NaN	NaN	NaN	NaN	NaN	NaN	NaN	NaN	NaN	NaN	NaN	NaN	NaN	NaN	NaN	NaN	NaN	NaN	NaN	NaN	NaN	NaN	NaN	NaN	NaN	NaN
0	1.664	1.28	1.306	1.303	1.337	1.436	1.337	1.347	1.366	1.389	1.479	1.482	1.425	1.489	1.496	1.514	1.517	1.532	1.53	1.549	1.582	1.581	1.607	1.618	1.644	1.62	1.667	1.684	1.677	1.711	1.753	1.734	1.761	1.78	1.79	1.853	1.827	1.849	1.879	1.902	1.913	1.941	1.943	NaN	NaN	NaN	NaN	NaN	NaN
0	1.412	1.44	1.455	1.401	1.424	1.417	1.384	1.407	1.399	1.443	1.422	1.429	1.407	1.406	1.404	1.418	1.408	1.425	1.44	1.417	1.435	1.454	1.452	1.45	1.471	1.46	1.471	1.467	1.455	1.485	1.475	1.48	1.485	1.491	1.492	1.506	1.484	1.487	1.495	1.49	1.495	1.508	1.518	1.517	1.509	1.511	1.524	1.533	1.53
128	1.573	1.295	1.348	1.314	1.369	1.437	1.378	1.374	1.376	1.421	1.474	1.469	1.421	1.48	1.471	1.486	1.486	1.499	1.501	1.512	1.538	1.528	1.543	1.544	1.543	1.527	1.565	1.572	1.547	1.579	1.575	1.583	1.596	1.608	1.603	1.632	1.616	1.611	1.631	1.647	1.653	1.653	1.661	1.665	1.671	1.667	1.666	1.68	1.699
0	1.404	1.436	1.447	1.395	1.429	1.406	1.393	1.404	1.41	1.446	1.421	1.434	1.418	1.413	1.417	1.44	1.418	1.437	1.437	1.428	1.453	1.459	1.464	1.464	1.472	1.448	1.475	1.464	1.466	1.487	1.496	1.497	1.49	1.507	1.505	1.523	1.511	1.511	1.533	1.53	1.529	1.545	1.539	1.545	1.535	1.54	1.562	1.565	1.575
0	1.359	1.417	1.433	1.392	1.402	1.42	1.415	1.398	1.425	1.393	1.444	1.418	1.423	1.426	1.398	1.443	1.416	1.396	1.416	1.433	1.44	1.435	1.444	1.446	1.44	1.423	1.46	1.46	1.445	1.443	1.451	1.427	1.462	1.466	1.457	1.48	1.455	1.459	1.48	1.467	1.481	1.501	1.469	1.5	1.502	1.488	1.487	1.488	1.507
129	1.384	1.402	1.407	1.396	1.401	1.404	1.41	1.401	1.437	1.447	1.451	1.431	1.45	1.457	1.448	1.494	1.479	1.487	1.52	1.526	1.546	1.541	1.563	1.582	1.566	1.577	1.601	1.617	1.601	1.625	1.642	1.635	1.66	1.688	1.676	1.701	1.693	1.684	1.707	1.704	1.728	1.754	1.733	1.757	1.765	1.731	1.745	1.765	1.775
0	1.396	1.387	1.403	1.391	1.402	1.392	1.418	1.389	1.418	1.434	1.419	1.399	1.425	1.421	1.413	1.44	1.43	1.441	1.463	1.46	1.485	1.493	1.509	1.512	1.52	1.518	1.541	1.546	1.546	1.563	1.589	1.574	1.598	1.63	1.637	1.641	1.634	1.637	1.671	1.678	1.689	1.72	1.712	1.737	1.751	1.724	1.724	1.742	1.766
130	1.461	1.432	1.461	1.425	1.437	1.448	1.452	1.459	1.469	1.521	1.511	1.51	1.523	1.524	1.562	1.571	1.592	1.593	1.615	1.62	1.638	1.663	1.702	1.701	1.721	1.704	1.746	1.757	1.748	1.799	1.802	1.809	1.785	1.833	1.834	1.867	1.837	1.843	1.855	1.862	1.883	1.901	1.9	1.925	1.919	1.913	1.932	1.938	1.932
0	1.485	1.444	1.471	1.436	1.448	1.458	1.453	1.447	1.461	1.516	1.486	1.48	1.493	1.483	1.518	1.522	1.53	1.546	1.558	1.582	1.583	1.59	1.629	1.628	1.654	1.623	1.669	1.69	1.687	1.723	1.741	1.744	1.731	1.78	1.77	1.814	1.788	1.814	1.829	1.831	1.849	1.877	1.865	1.895	1.903	1.891	1.924	1.902	1.915
131	1.459	1.442	1.468	1.432	1.459	1.462	1.443	1.46	1.486	1.519	1.499	1.508	1.521	1.526	1.554	1.583	1.583	1.624	1.631	1.636	1.685	1.725	1.756	1.775	1.804	1.787	1.828	1.85	1.843	1.912	1.918	1.926	1.919	1.946	1.962	1.998	1.982	1.993	2.011	2.017	2.023	2.066	2.043	2.063	2.042	2.059	2.081	2.077	2.075
0	1.46	1.448	1.478	1.449	1.477	1.474	1.457	1.466	1.496	1.534	1.515	1.516	1.537	1.524	1.553	1.578	1.589	1.604	1.616	1.61	1.65	1.67	1.699	1.728	1.741	1.714	1.759	1.77	1.761	1.825	1.814	1.826	1.794	1.854	1.867	1.88	1.861	1.867	1.884	1.874	1.895	1.926	1.928	1.942	1.926	1.915	1.956	1.947	1.948
0	1.395	1.408	1.425	1.4	1.4	1.406	1.409	1.415	1.407	1.426	1.444	1.394	1.414	1.416	1.385	1.429	1.405	1.399	1.396	1.424	1.409	1.422	1.423	1.429	1.411	1.419	1.445	1.428	1.417	1.413	1.413	1.412	1.424	1.427	1.42	1.45	1.43	1.423	1.431	1.426	1.439	1.465	1.444	1.458	1.449	1.428	1.451	1.442	1.458
132	1.404	1.391	1.424	1.39	1.43	1.419	1.397	1.407	1.404	1.456	1.441	1.423	1.432	1.43	1.445	1.436	1.439	1.467	1.457	1.456	1.492	1.489	1.489	1.49	1.509	1.492	1.521	1.517	1.515	1.526	1.539	1.55	1.55	1.555	1.558	1.581	1.565	1.566	1.59	1.602	1.595	1.612	1.598	1.618	1.607	1.605	1.623	1.609	1.613
133	1.548	1.4	1.419	1.403	1.438	1.463	1.411	1.441	1.43	1.472	1.491	1.498	1.474	1.527	1.522	1.556	1.543	1.563	1.543	1.576	1.627	1.621	1.653	1.672	1.678	1.668	1.726	1.723	1.738	1.756	1.788	1.792	1.831	1.843	1.831	1.905	1.853	1.895	1.89	1.904	1.922	1.958	1.959	1.961	1.966	1.961	1.966	1.989	2.018
134	1.393	1.384	1.416	1.378	1.437	1.421	1.408	1.419	1.411	1.44	1.446	1.442	1.425	1.447	1.464	1.44	1.463	1.48	1.478	1.489	1.519	1.504	1.519	1.506	1.537	1.514	1.553	1.554	1.542	1.556	1.552	1.57	1.587	1.597	1.598	1.616	1.625	1.646	1.72	1.776	1.821	1.91	1.93	1.989	2.012	2.038	2.083	2.09	2.112
135	1.387	1.374	1.397	1.387	1.39	1.396	1.396	1.383	1.401	1.418	1.418	1.4	1.407	1.425	1.402	1.433	1.426	1.425	1.439	1.446	1.461	1.454	1.455	1.474	1.452	1.458	1.481	1.484	1.467	1.477	1.501	1.49	1.515	1.523	1.527	1.552	1.538	1.527	1.551	1.534	1.545	1.58	1.574	1.569	1.587	1.567	1.576	1.578	1.595
0	1.444	1.432	1.454	1.434	1.439	1.44	1.449	1.448	1.455	1.494	1.493	1.487	1.497	1.519	1.537	1.564	1.568	1.597	1.608	1.62	1.649	1.673	1.705	1.704	1.74	1.774	1.867	1.923	1.971	2.068	2.117	2.16	2.203	2.232	2.267	2.291	2.263	2.268	2.274	2.294	2.294	2.309	2.281	2.289	2.288	2.284	2.317	2.303	2.301
136	1.386	1.369	1.397	1.378	1.379	1.398	1.404	1.39	1.389	1.414	1.415	1.395	1.405	1.404	1.408	1.424	1.418	1.435	1.439	1.432	1.447	1.449	1.461	1.47	1.471	1.463	1.476	1.469	1.474	1.485	1.477	1.478	1.487	1.501	1.513	1.52	1.503	1.493	1.509	1.524	1.522	1.546	1.542	1.558	1.554	1.54	1.561	1.557	1.563
137	1.525	1.441	1.501	1.487	1.473	1.502	1.515	1.478	1.496	1.518	1.531	1.485	1.532	1.524	1.527	1.552	1.512	1.512	1.619	1.551	1.589	1.584	1.605	1.639	1.641	1.624	1.666	1.652	1.644	1.68	1.711	1.689	1.724	1.758	1.744	1.765	1.803	1.824	1.903	1.959	1.99	2.071	2.096	2.12	2.113	2.106	2.13	2.157	2.166
138	1.399	1.385	1.404	1.393	1.389	1.4	1.411	1.397	1.407	1.438	1.428	1.41	1.417	1.421	1.434	1.446	1.445	1.46	1.452	1.468	1.467	1.479	1.49	1.486	1.488	1.476	1.511	1.501	1.511	1.525	1.528	1.533	1.535	1.569	1.555	1.574	1.565	1.567	1.594	1.6	1.599	1.618	1.622	1.629	1.624	1.627	1.647	1.638	1.64
139	1.386	1.359	1.407	1.381	1.378	1.407	1.417	1.391	1.387	1.42	1.424	1.402	1.397	1.415	1.411	1.43	1.413	1.429	1.445	1.428	1.443	1.439	1.46	1.465	1.462	1.454	1.472	1.452	1.452	1.465	1.472	1.46	1.475	1.487	1.49	1.504	1.49	1.478	1.507	1.499	1.513	1.523	1.525	1.525	1.517	1.517	1.548	1.548	1.555
140	1.393	1.389	1.41	1.394	1.418	1.413	1.418	1.408	1.402	1.449	1.451	1.445	1.429	1.454	1.492	1.475	1.485	1.523	1.537	1.557	1.599	1.605	1.686	1.738	1.808	1.842	1.92	1.983	2.008	2.052	2.075	2.099	2.134	2.15	2.168	2.168	2.17	2.175	2.228	2.249	2.222	2.254	2.242	2.261	2.259	2.236	2.249	2.238	2.225
0	1.675	1.616	1.705	1.627	1.706	1.752	1.727	1.724	1.68	1.767	1.669	1.689	1.704	1.671	1.715	1.716	1.656	1.701	1.686	1.67	1.709	1.735	1.717	1.726	1.739	1.651	1.83	1.774	1.775	1.808	1.706	1.816	1.669	1.781	1.779	1.826	1.733	1.758	1.766	1.713	1.822	1.802	1.775	1.862	1.815	1.826	1.834	1.818	1.897
141	1.387	1.386	1.408	1.376	1.383	1.393	1.393	1.383	1.398	1.419	1.423	1.411	1.416	1.442	1.418	1.451	1.443	1.454	1.46	1.477	1.487	1.491	1.492	1.5	1.485	1.493	1.538	1.53	1.515	1.53	1.532	1.536	1.562	1.563	1.564	1.587	1.584	1.572	1.588	1.581	1.593	1.626	1.609	1.616	1.618	1.608	1.619	1.618	1.625
142	1.511	1.444	1.509	1.479	1.498	1.47	1.461	1.441	1.47	1.484	1.498	1.482	1.492	1.5	1.48	1.508	1.509	1.507	1.454	1.499	1.55	1.518	1.557	1.544	1.543	1.527	1.568	1.556	1.55	1.573	1.563	1.574	1.598	1.597	1.583	1.631	1.609	1.616	1.607	1.599	1.617	1.647	1.644	1.63	1.657	1.636	1.636	1.638	1.673
143	1.401	1.378	1.418	1.387	1.39	1.381	1.396	1.38	1.4	1.429	1.426	1.412	1.4	1.412	1.435	1.445	1.462	1.482	1.485	1.498	1.511	1.54	1.574	1.575	1.645	1.711	1.805	1.893	1.961	2.048	2.121	2.158	2.208	2.241	2.245	NaN	NaN	NaN	NaN	NaN	NaN	NaN	NaN	NaN	NaN	NaN	NaN	NaN	NaN
144	1.38	1.383	1.418	1.38	1.432	1.409	1.413	1.41	1.43	1.46	1.45	1.452	1.452	1.479	1.495	1.492	1.504	1.534	1.545	1.549	1.584	1.582	1.603	1.6	1.632	1.627	1.657	1.674	1.717	1.796	1.822	1.879	1.929	1.981	2.021	2.09	2.11	2.135	2.158	2.196	2.203	2.244	2.237	2.255	2.258	2.235	2.246	2.249	2.253
0	1.397	1.364	1.414	1.373	1.372	1.382	1.391	1.401	1.421	1.443	1.408	1.398	1.414	1.417	1.397	1.434	1.433	1.454	1.446	1.425	1.442	1.459	NaN	NaN	NaN	NaN	NaN	NaN	NaN	NaN	NaN	NaN	NaN	NaN	NaN	NaN	NaN	NaN	NaN	NaN	NaN	NaN	NaN	NaN	NaN	NaN	NaN	NaN	NaN
145	1.48	1.443	1.499	1.47	1.45	1.545	1.53	1.522	1.472	1.522	1.555	1.513	1.488	1.521	1.482	1.519	1.504	1.51	1.556	1.509	1.551	1.561	1.609	1.572	1.598	1.581	1.563	1.556	1.636	1.631	1.631	1.65	1.629	1.684	1.622	1.659	1.663	1.691	1.71	1.725	1.746	1.747	1.811	1.774	1.727	1.788	1.809	1.801	1.82
146	1.565	1.556	1.624	1.537	1.575	1.607	1.574	1.567	1.631	1.652	1.622	1.613	1.619	1.609	1.609	1.626	1.624	1.642	1.603	1.586	1.641	1.637	1.699	1.699	1.696	1.67	1.69	1.715	1.657	1.74	1.728	1.732	1.708	1.736	1.734	1.767	1.746	1.711	1.743	1.758	1.768	1.731	1.767	1.817	1.773	1.811	1.769	1.812	1.775
0	1.417	1.399	1.439	1.414	1.444	1.42	1.425	1.424	1.419	1.449	1.45	1.448	1.433	1.459	1.458	1.472	1.464	1.487	1.472	1.495	1.529	1.503	1.521	1.52	1.536	1.523	1.553	1.542	1.542	1.56	1.563	1.568	1.585	1.593	1.581	1.608	1.605	1.607	1.602	1.619	1.631	1.653	1.636	1.638	1.659	1.645	1.652	1.649	1.667
147	1.405	1.391	1.44	1.415	1.414	1.431	1.455	1.425	1.419	1.453	1.485	1.447	1.458	1.47	1.496	1.53	1.522	1.588	1.609	1.614	1.653	1.669	1.712	1.764	1.776	1.824	1.88	1.907	1.966	2.061	2.115	2.154	2.182	2.213	2.203	2.226	2.199	2.191	2.198	2.212	2.205	2.22	2.203	2.213	2.214	2.205	2.208	2.199	2.228
148	1.39	1.363	1.394	1.378	1.382	1.385	1.39	1.384	1.398	1.43	1.418	1.413	1.415	1.43	1.423	1.46	1.458	1.471	1.488	1.492	1.523	1.525	1.538	1.56	1.56	1.59	1.656	1.678	1.73	1.792	1.83	1.869	1.91	1.967	1.994	2.045	2.055	2.072	2.102	2.134	2.142	2.171	2.17	2.214	2.197	2.169	2.211	2.201	2.214
149	1.404	1.398	1.413	1.392	1.401	1.406	1.407	1.404	1.412	1.454	1.443	1.443	1.437	1.452	1.483	1.5	1.516	1.542	1.553	1.579	1.601	1.633	1.666	1.671	1.703	1.704	1.759	1.771	1.804	1.892	1.935	1.968	2.006	2.061	2.106	2.181	2.208	2.201	2.244	2.241	2.253	2.303	2.269	2.279	2.296	2.279	2.302	2.303	2.306
150	1.364	1.366	1.393	1.369	1.382	1.387	1.368	1.374	1.386	1.409	1.403	1.393	1.395	1.407	1.393	1.426	1.424	1.435	1.444	1.463	1.46	1.472	1.484	1.505	1.496	1.499	1.536	1.517	1.514	1.542	1.557	1.547	1.59	1.628	1.668	1.736	1.764	1.806	1.885	1.947	1.995	2.049	2.097	2.161	2.123	2.097	2.186	2.125	2.159
151	1.381	1.371	1.407	1.382	1.398	1.38	1.387	1.38	1.397	1.425	1.423	1.406	1.414	1.434	1.424	1.452	1.448	1.47	1.474	1.497	1.508	1.516	1.527	1.538	1.552	1.56	1.592	1.591	1.579	1.614	1.644	1.653	1.689	1.714	1.744	1.785	1.779	1.811	1.86	1.918	1.953	2.019	2.064	2.114	2.143	2.136	2.175	2.167	2.185
0	1.386	1.371	1.403	1.382	1.382	1.385	1.39	1.4	1.415	1.44	1.414	1.408	1.419	1.416	1.409	1.427	1.432	1.447	1.447	1.435	1.451	1.454	1.448	1.47	1.452	1.459	1.468	1.46	1.467	1.487	1.496	1.488	1.499	1.505	1.52	1.526	1.512	1.51	1.528	1.529	1.538	1.554	1.543	1.546	1.557	1.542	1.558	1.562	1.565
0	1.406	1.402	1.421	1.405	1.44	1.421	1.435	1.43	1.44	1.479	1.472	1.471	1.475	1.5	1.534	1.527	1.546	1.585	1.592	1.619	1.667	1.662	1.69	1.685	1.718	1.73	1.774	1.773	1.776	1.805	1.823	1.829	1.851	1.891	1.869	1.921	1.919	1.925	1.935	1.946	1.965	1.981	1.963	1.993	2	1.996	1.995	2.009	2.014
152	1.412	1.408	1.423	1.396	1.426	1.424	1.423	1.421	1.428	1.443	1.438	1.432	1.44	1.439	1.452	1.46	1.465	1.465	1.472	1.459	1.485	1.484	1.509	1.503	1.498	1.48	1.509	1.509	1.491	1.534	1.531	1.523	1.526	1.548	1.551	1.576	1.564	1.556	1.579	1.577	1.585	1.607	1.592	1.608	1.609	1.603	1.618	1.625	1.621
153	1.407	1.407	1.434	1.411	1.422	1.425	1.447	1.437	1.458	1.484	1.508	1.508	1.503	1.54	1.576	1.62	1.636	1.685	1.728	1.766	1.787	1.811	1.868	1.915	1.956	1.978	2.046	2.08	2.091	2.141	2.162	2.171	2.18	2.203	2.204	2.221	2.192	2.173	2.191	2.197	2.195	2.215	2.186	2.2	2.188	2.174	2.186	2.186	2.179
154	1.409	1.405	1.416	1.399	1.404	1.402	1.4	1.396	1.409	1.441	1.433	1.425	1.423	1.428	1.456	1.462	1.465	1.481	1.483	1.496	1.511	1.529	1.542	1.547	1.56	1.557	1.58	1.581	1.582	1.61	1.626	1.63	1.633	1.658	1.653	1.682	1.679	1.679	1.704	1.707	1.736	1.753	1.739	1.764	1.765	1.755	1.794	1.786	1.794
155	1.417	1.418	1.434	1.412	1.447	1.441	1.454	1.427	1.469	1.478	1.503	1.474	1.493	1.509	1.552	1.559	1.542	1.627	1.607	1.625	1.682	1.656	1.708	1.713	1.75	1.757	1.798	1.803	1.811	1.869	1.931	1.989	2.058	2.13	2.165	2.19	2.201	2.194	2.19	2.147	2.208	2.229	2.209	2.235	2.222	2.192	2.172	2.234	2.201
0	1.415	1.427	1.43	1.395	1.437	1.429	1.431	1.436	1.43	1.451	1.449	1.455	1.454	1.46	1.464	1.484	1.478	1.487	1.5	1.491	1.519	1.518	1.525	1.527	1.541	1.527	1.546	1.553	1.538	1.572	1.579	1.582	1.59	1.613	1.608	1.643	1.63	1.63	1.65	1.658	1.663	1.689	1.676	1.695	1.688	1.693	1.725	1.723	1.721
0	1.427	1.41	1.419	1.417	1.447	1.431	1.437	1.426	1.457	1.485	1.475	1.45	1.47	1.48	1.504	1.503	1.505	1.543	1.526	1.544	1.585	1.564	1.602	1.592	1.612	1.599	1.638	1.636	1.614	1.653	1.668	1.676	1.675	1.695	1.707	1.734	1.726	1.741	1.732	1.744	1.75	1.769	1.759	1.798	1.787	1.789	1.79	1.787	1.785
156	1.401	1.412	1.424	1.412	1.433	1.403	1.43	1.42	1.431	1.457	1.446	1.434	1.443	1.455	1.48	1.465	1.462	1.486	1.47	1.484	1.511	1.488	1.494	1.48	1.499	1.488	1.494	1.482	1.466	1.511	1.497	1.493	1.501	1.52	1.5	1.533	1.52	1.525	1.518	1.539	1.544	1.559	1.536	1.534	1.553	1.551	1.554	1.556	1.561
0	1.432	1.43	1.413	1.414	1.443	1.424	1.446	1.423	1.444	1.46	1.448	1.441	1.443	1.435	1.466	1.453	1.444	1.477	1.457	1.472	1.514	1.484	1.496	1.505	1.529	1.517	1.529	1.528	1.529	1.569	1.573	1.565	1.596	1.616	1.609	1.643	1.632	1.648	1.651	1.667	1.691	1.698	1.679	1.687	1.712	1.705	1.724	1.729	1.726
157	1.408	1.304	1.443	1.459	1.423	1.451	1.358	1.382	1.454	1.472	1.46	1.425	1.415	1.434	1.402	1.494	1.449	1.511	1.453	1.434	1.489	1.46	1.466	1.497	1.518	1.572	1.594	1.52	1.537	1.582	1.62	1.594	1.621	1.644	1.694	1.672	1.638	1.687	1.767	1.651	1.857	1.863	1.985	1.947	2.119	2.198	2.275	2.278	2.348
158	1.441	1.437	1.443	1.426	1.443	1.439	1.437	1.446	1.455	1.475	1.466	1.462	1.463	1.464	1.476	1.502	1.507	1.514	1.551	1.551	1.582	1.601	1.632	1.659	1.689	1.7	1.755	1.783	1.816	1.86	1.918	1.94	2.021	2.088	2.129	2.181	2.19	2.219	2.245	2.271	2.267	2.321	2.299	2.324	2.315	2.312	2.317	2.331	2.307
159	1.482	1.473	1.449	1.471	1.499	1.477	1.487	1.489	1.514	1.552	1.552	1.514	1.539	1.559	1.596	1.597	1.576	1.632	1.618	1.632	1.68	1.641	1.678	1.675	1.689	1.697	1.712	1.696	1.7	1.742	1.736	1.72	1.749	1.769	1.775	1.847	1.868	1.902	1.946	2.001	2.069	2.127	2.153	2.209	2.246	2.251	2.283	2.291	2.291
160	1.415	1.396	1.396	1.395	1.419	1.413	1.401	1.399	1.431	1.43	1.43	1.387	1.417	1.408	1.43	1.427	1.426	1.432	1.432	1.411	1.456	1.434	1.438	1.459	1.443	1.437	1.458	1.454	1.433	1.467	1.466	1.453	1.464	1.47	1.472	1.498	1.484	1.489	1.499	1.491	1.496	1.518	1.515	1.521	1.52	1.51	1.511	1.53	1.526
161	1.418	1.402	1.408	1.398	1.416	1.424	1.399	1.428	1.419	1.434	1.431	1.415	1.414	1.419	1.433	1.443	1.43	1.447	1.454	1.438	1.461	1.454	1.476	1.458	1.457	1.461	1.468	1.462	1.466	1.477	1.482	1.475	1.494	1.496	1.49	1.518	1.5	1.507	1.517	1.519	1.511	1.527	1.53	1.54	1.529	1.526	1.544	1.537	1.54
162	1.394	1.415	1.429	1.38	1.429	1.404	1.413	1.417	1.431	1.474	1.458	1.455	1.455	1.465	1.484	1.515	1.504	1.531	1.555	1.564	1.58	1.602	1.625	1.648	1.741	1.735	1.765	1.787	1.812	2.113	2.125	2.103	2.141	2.187	2.187	2.203	2.187	2.193	2.213	2.245	2.233	2.265	2.277	NaN	NaN	NaN	NaN	NaN	NaN
163	1.48	1.478	1.464	1.474	1.493	1.49	1.465	1.488	1.533	1.529	1.533	1.531	1.556	1.578	1.6	1.628	1.641	1.681	1.697	1.711	1.759	1.755	1.803	1.836	1.884	1.901	1.98	2	2.043	2.103	2.135	2.147	2.195	2.227	2.235	2.269	2.252	2.235	2.26	2.28	2.272	2.284	2.282	2.278	2.27	2.269	2.28	2.276	2.283
0	1.48	1.464	1.501	1.492	1.498	1.456	1.506	1.503	1.495	1.526	1.519	1.506	1.523	1.545	1.546	1.56	1.541	1.576	1.57	1.587	1.62	1.606	1.627	1.628	1.636	1.646	1.648	1.654	1.637	1.671	1.692	1.676	1.699	1.722	1.723	1.744	1.726	1.737	1.756	1.771	1.781	1.798	1.762	1.766	1.813	1.788	1.805	1.798	1.795
0	1.406	1.393	1.423	1.41	1.426	1.413	1.406	1.432	1.433	1.474	1.477	1.474	1.491	1.512	1.542	1.567	1.583	1.621	1.628	1.647	1.694	1.709	1.762	NaN	NaN	NaN	NaN	NaN	NaN	NaN	NaN	NaN	NaN	NaN	NaN	NaN	NaN	NaN	NaN	NaN	NaN	NaN	NaN	NaN	NaN	NaN	NaN	NaN	NaN
164	1.428	1.43	1.442	1.411	1.435	1.446	1.456	1.461	1.474	1.502	1.509	1.507	1.526	1.532	1.558	1.597	1.594	1.626	1.638	1.64	1.679	1.686	1.718	1.719	1.741	1.749	1.785	1.779	1.807	1.84	1.873	1.87	1.924	1.944	1.943	1.999	1.989	1.999	2.033	2.062	2.068	2.107	2.113	2.131	2.161	2.141	2.162	2.172	2.182
165	1.402	1.392	1.409	1.39	1.409	1.41	1.405	1.412	1.429	1.448	1.45	1.439	1.443	1.46	1.459	1.494	1.485	1.525	1.53	1.537	1.552	1.565	1.599	1.596	1.613	1.61	1.632	1.638	1.639	1.665	1.704	1.682	1.717	1.736	1.758	1.769	1.782	1.769	1.802	1.828	1.851	1.876	1.876	1.903	1.955	1.969	2.024	2.055	2.093
166	1.429	1.426	1.431	1.429	1.441	1.429	1.427	1.428	1.468	1.496	1.506	1.481	1.499	1.487	1.525	1.545	1.555	1.583	1.611	1.635	1.63	1.654	1.696	1.71	1.738	1.744	1.773	1.781	1.785	1.833	1.854	1.869	1.92	1.96	1.952	2.029	2.034	2.016	2.063	2.089	2.12	2.161	2.181	2.225	2.255	2.249	2.291	2.28	2.317
0	1.473	1.477	1.549	1.508	1.526	1.467	1.528	1.529	1.511	1.555	1.547	1.551	1.558	1.625	1.604	1.623	1.639	1.668	1.659	1.686	1.728	1.712	1.727	1.765	1.747	1.772	1.777	1.791	1.777	1.798	1.817	1.829	1.835	1.853	1.868	1.888	1.874	1.868	1.89	1.89	1.882	1.929	1.888	1.919	1.952	1.928	1.924	1.933	1.936
0	1.386	1.392	1.418	1.402	1.407	1.398	1.404	1.414	1.418	1.454	1.44	1.433	1.43	1.446	1.45	1.481	1.471	1.475	1.478	1.493	1.507	1.497	1.516	1.52	1.532	1.523	1.526	1.532	1.526	1.542	1.557	1.546	1.562	1.567	1.557	1.59	1.568	1.562	1.575	1.586	1.596	1.615	1.613	1.623	1.617	1.611	1.634	1.636	1.636
167	1.417	1.411	1.436	1.413	1.441	1.42	1.452	1.451	1.502	1.531	1.543	1.564	1.58	1.583	1.621	1.657	1.7	1.729	1.764	1.795	1.869	1.943	2.005	2.074	2.132	2.174	2.232	2.252	2.239	2.29	2.302	2.317	2.353	2.343	2.349	2.376	2.377	2.353	2.357	2.377	2.369	2.398	2.372	2.363	2.396	2.366	2.387	2.376	2.388
168	1.415	1.419	1.427	1.433	1.442	1.446	1.409	1.448	1.477	1.487	1.495	1.513	1.501	1.537	1.567	1.599	1.625	1.655	1.668	1.7	1.743	1.78	1.834	1.933	1.983	2.057	2.141	2.185	2.196	2.245	2.272	2.275	2.271	2.27	2.27	2.297	2.265	NaN	NaN	NaN	NaN	NaN	NaN	NaN	NaN	NaN	NaN	NaN	NaN
169	1.485	1.489	1.524	1.48	1.508	1.492	1.496	1.501	1.501	1.522	1.51	1.493	1.514	1.54	1.534	1.547	1.549	1.558	1.563	1.584	1.61	1.578	1.594	1.612	1.621	1.613	1.634	1.619	1.614	1.641	1.66	1.637	1.656	1.678	1.67	1.697	1.683	1.695	1.703	1.713	1.728	1.741	1.725	1.733	1.756	1.748	1.763	1.762	1.762
170	1.423	1.416	1.431	1.417	1.423	1.456	1.447	1.422	1.482	1.493	1.474	1.495	1.489	1.488	1.501	1.515	1.539	1.579	1.573	1.596	1.623	1.643	1.648	1.675	1.688	1.705	1.717	1.707	1.756	1.76	1.912	1.792	1.837	1.843	1.861	1.93	1.866	1.905	1.937	2.044	2	2.01	2.207	2.251	2.175	2.195	2.258	2.305	2.288
171	1.449	1.436	1.443	1.437	1.451	1.467	1.454	1.46	1.468	1.517	1.513	1.492	1.491	1.497	1.522	1.53	1.525	1.562	1.572	1.58	1.621	1.602	1.631	1.629	1.636	1.644	1.664	1.642	1.656	1.682	1.718	1.686	1.733	1.732	1.758	1.792	1.798	1.806	1.907	1.808	1.849	1.852	1.837	1.889	1.913	1.892	1.942	2.004	2.055
172	1.433	1.437	1.478	1.419	1.421	1.437	1.451	1.455	1.485	1.52	1.546	1.545	1.582	1.592	1.65	1.672	1.725	1.815	1.82	1.849	1.955	2.051	2.142	2.17	2.276	2.262	2.31	2.24	2.197	NaN	NaN	NaN	NaN	NaN	NaN	NaN	NaN	NaN	NaN	NaN	NaN	NaN	NaN	NaN	NaN	NaN	NaN	NaN	NaN
0	1.384	1.39	1.412	1.398	1.406	1.4	1.384	1.397	1.429	1.438	1.422	1.418	1.429	1.418	1.443	1.461	1.458	1.472	1.478	1.484	1.505	1.507	1.516	1.514	1.536	1.526	1.544	1.541	1.545	1.575	1.587	1.586	1.614	1.633	1.626	1.669	1.635	1.623	1.649	1.653	1.673	1.695	1.695	1.716	1.719	1.714	1.742	1.743	1.756
173	1.472	1.498	1.479	1.471	1.483	1.462	1.458	1.496	1.494	1.524	1.503	1.496	1.504	1.514	1.502	1.525	1.499	1.544	1.535	1.538	1.559	1.54	1.544	1.562	1.581	1.595	1.617	1.605	1.589	1.616	1.654	1.608	1.631	1.678	1.674	1.689	1.687	1.69	1.717	1.724	1.756	1.788	1.747	1.77	1.833	1.803	1.834	1.855	1.873
174	1.475	1.477	1.532	1.468	1.513	1.458	1.501	1.527	1.532	1.545	1.58	1.579	1.602	1.649	1.647	1.699	1.727	1.752	1.77	1.8	1.861	1.864	1.911	1.934	1.955	1.993	2.022	2.062	2.082	2.164	2.196	2.205	2.254	2.293	2.291	2.315	2.28	2.279	2.302	2.317	2.307	2.334	2.307	2.311	2.33	2.314	2.327	2.316	2.313
175	1.446	1.442	1.459	1.436	1.464	1.451	1.45	1.467	1.466	1.489	1.486	1.493	1.476	1.511	1.487	1.542	1.538	1.566	1.545	1.581	1.618	1.591	1.624	1.634	1.657	1.623	1.674	1.673	1.656	1.682	1.691	1.715	1.718	1.727	1.763	1.766	1.771	1.759	1.785	1.904	2.252	2.236	2.241	2.274	2.237	2.271	2.275	2.308	2.31
176	1.396	1.386	1.404	1.384	1.405	1.39	1.388	1.397	1.397	1.416	1.406	1.398	1.395	1.401	1.411	1.426	1.417	1.436	1.445	1.445	1.463	1.469	1.479	1.49	1.517	1.511	1.516	1.519	1.524	1.559	1.567	1.567	1.599	1.613	1.621	1.648	1.646	1.637	1.662	1.688	1.7	1.761	1.734	1.754	1.778	1.77	1.801	1.812	1.811
177	1.399	1.391	1.407	1.4	1.407	1.398	1.399	1.407	1.408	1.431	1.436	1.42	1.429	1.428	1.442	1.467	1.455	1.482	1.5	1.516	1.536	1.563	1.588	1.597	1.627	1.626	1.668	1.673	1.696	1.754	1.823	1.877	1.929	1.977	2.024	2.069	2.089	2.073	2.138	2.159	2.182	2.207	2.193	2.224	2.219	2.205	2.24	2.237	2.242
178	1.458	1.488	1.478	1.483	1.479	1.467	1.461	1.462	1.516	1.502	1.513	1.473	1.47	1.496	1.494	1.506	1.532	1.514	1.53	1.552	1.557	1.542	1.57	1.573	1.587	1.56	1.578	1.578	1.545	1.591	1.626	1.633	1.606	1.637	1.666	1.687	1.673	1.671	1.696	1.719	1.718	1.755	1.724	1.757	1.764	1.771	1.765	1.763	1.757
0	1.631	1.638	1.696	1.716	1.663	1.695	1.656	1.691	1.708	1.695	1.694	1.709	1.687	1.644	1.615	1.71	1.698	1.656	1.687	1.675	1.677	1.703	1.685	1.716	1.71	1.679	1.696	1.675	1.69	1.65	1.689	1.673	1.685	1.695	1.678	1.722	1.697	1.712	1.701	1.69	1.708	1.71	1.746	1.716	1.727	1.693	1.756	1.701	1.703
179	1.43	1.422	1.427	1.443	1.437	1.439	1.432	1.464	1.474	1.507	1.511	1.505	1.518	1.529	1.551	1.577	1.596	1.617	1.647	1.644	1.675	1.706	1.723	1.748	1.775	1.765	1.839	1.89	1.919	2.01	2.043	2.081	2.143	2.167	2.217	2.251	2.245	2.23	2.254	2.29	2.281	2.294	2.283	2.307	2.312	2.322	2.322	2.305	2.325
180	1.452	1.451	1.475	1.463	1.478	1.463	1.468	1.472	1.489	1.5	1.495	1.469	1.485	1.483	1.476	1.507	1.502	1.522	1.539	1.51	1.533	1.51	1.52	1.536	1.543	1.528	1.56	1.541	1.528	1.558	1.577	1.547	1.571	1.584	1.583	1.612	1.618	1.587	1.605	1.608	1.61	1.614	1.627	1.622	1.648	1.636	1.639	1.613	1.635
0	1.435	1.408	1.424	1.434	1.416	1.444	1.415	1.45	1.427	1.466	1.455	1.449	1.432	1.434	1.441	1.459	1.444	1.451	1.444	1.454	1.47	1.48	1.477	1.473	1.491	1.47	1.485	1.471	1.461	1.487	1.489	1.484	1.484	1.519	1.502	1.518	1.498	1.49	1.5	1.518	1.502	1.539	1.521	1.53	1.526	1.535	1.545	1.529	1.531
181	1.424	1.419	1.426	1.422	1.429	1.437	1.408	1.446	1.47	1.49	1.501	1.495	1.516	1.524	1.559	1.593	1.612	1.651	1.662	1.69	1.733	1.741	1.768	1.828	1.835	1.84	1.911	1.953	1.987	2.069	2.122	2.154	2.205	2.241	2.273	2.32	2.319	2.293	2.325	2.33	2.35	2.362	2.334	2.332	2.362	2.335	2.346	2.356	2.35
182	1.461	1.461	1.464	1.454	1.456	1.447	1.428	1.479	1.452	1.5	1.485	1.462	1.484	1.538	1.505	1.554	1.581	1.612	1.608	1.633	1.663	1.692	1.709	1.735	1.761	1.768	1.824	1.832	1.84	1.905	1.948	1.981	2.038	2.087	2.142	2.206	2.217	2.201	2.248	2.215	2.293	2.3	2.259	2.267	2.32	2.25	2.268	NaN	NaN
0	1.435	1.395	1.45	1.428	1.438	1.441	1.422	1.438	1.462	1.484	1.467	1.449	1.466	1.461	1.469	1.477	1.477	1.491	1.47	1.494	1.499	1.513	1.512	1.516	1.523	1.521	1.535	1.53	1.513	1.548	1.56	1.549	1.566	1.582	1.577	1.61	1.572	1.581	1.586	1.592	1.608	1.656	1.623	1.641	1.632	1.641	1.662	1.647	1.65
0	1.416	1.425	1.435	1.406	1.42	1.407	1.403	1.422	1.417	1.451	1.443	1.431	1.422	1.431	1.429	1.436	1.444	1.446	1.446	1.444	1.459	1.454	1.467	1.465	1.477	1.465	1.47	1.47	1.445	1.479	1.481	1.468	1.475	1.504	1.512	1.521	1.497	1.5	1.517	1.527	1.513	1.536	1.529	1.547	1.527	1.526	1.542	1.534	1.665
183	1.414	1.413	1.435	1.409	1.426	1.403	1.401	1.417	1.419	1.443	1.431	1.422	1.415	1.421	1.417	1.437	1.424	1.433	1.427	1.428	1.44	1.432	1.44	1.426	1.439	1.421	1.436	1.43	1.411	1.44	1.433	1.428	1.448	1.45	1.451	1.476	1.464	1.454	1.469	1.479	1.475	1.495	1.483	1.487	1.49	1.497	1.502	1.496	1.502
184	1.432	1.449	1.464	1.431	1.448	1.439	1.45	1.454	1.467	1.485	1.506	1.5	1.52	1.552	1.569	1.599	1.606	1.627	1.682	1.703	1.746	1.796	1.908	1.985	2.064	2.13	2.201	2.219	2.237	2.289	2.288	2.286	2.308	2.306	NaN	NaN	NaN	NaN	NaN	NaN	NaN	NaN	NaN	NaN	NaN	NaN	NaN	NaN	NaN
185	1.427	1.419	1.439	1.43	1.43	1.422	1.405	1.439	1.444	1.461	1.434	1.431	1.445	1.443	1.438	1.457	1.481	1.495	1.517	1.525	1.529	1.533	1.541	1.572	1.579	1.577	1.589	1.583	1.598	1.617	1.648	1.639	1.651	1.681	1.698	1.736	1.713	1.72	1.738	1.753	1.751	1.78	1.782	1.797	1.812	1.792	1.836	1.808	1.816
0	1.423	1.432	1.448	1.433	1.431	1.429	1.408	1.45	1.485	1.487	1.49	1.46	1.486	1.489	1.504	1.524	1.545	1.572	1.593	1.597	1.597	1.62	1.63	1.673	1.679	1.687	1.733	1.703	1.72	1.747	1.771	1.779	1.778	1.798	1.835	1.869	1.834	1.827	1.836	1.878	1.891	1.89	1.911	1.92	1.933	1.934	1.951	1.938	1.946
0	1.458	1.423	1.481	1.468	1.479	1.446	1.426	1.463	1.466	1.502	1.481	1.486	1.475	1.514	1.51	1.554	1.555	1.551	1.582	1.58	1.635	1.611	1.649	1.655	1.679	1.674	1.714	1.72	1.719	1.758	1.753	1.774	1.803	1.808	1.836	1.857	1.844	1.839	1.862	1.891	1.918	1.969	1.955	2	1.957	1.957	2.014	1.998	2.02
186	1.438	1.456	1.456	1.437	1.466	1.437	1.454	1.46	1.467	1.495	1.509	1.49	1.514	1.529	1.555	1.59	1.604	1.629	1.66	1.658	1.74	1.756	1.835	1.905	1.972	2.024	2.085	2.109	2.106	2.163	2.196	2.198	2.244	2.263	2.271	2.304	2.286	2.277	2.277	2.295	2.277	2.295	2.29	2.3	2.287	2.276	2.256	2.268	2.271
0	1.413	1.41	1.425	1.416	1.422	1.432	1.424	1.438	1.458	1.487	1.491	1.489	1.495	1.503	1.521	1.546	1.563	1.589	1.603	1.602	1.628	1.637	1.666	1.686	1.702	1.702	1.727	1.733	1.73	1.761	1.779	1.789	1.814	1.824	1.847	1.876	1.867	1.875	1.897	1.921	1.94	1.959	1.973	1.995	2.02	2.023	2.027	2.054	2.074
187	1.43	1.437	1.438	1.434	1.449	1.445	1.393	1.456	1.474	1.494	1.49	1.476	1.482	1.495	1.527	1.571	1.599	1.644	1.668	1.694	1.747	1.792	1.869	1.951	2.02	2.075	2.145	2.19	2.201	2.263	2.282	2.276	2.325	2.296	2.341	2.347	2.337	2.311	2.322	2.341	2.309	2.333	2.358	2.343	2.364	2.339	2.381	2.358	2.361
188	1.437	1.431	1.442	1.427	1.434	1.42	1.407	1.434	1.452	1.463	1.455	1.442	1.449	1.46	1.469	1.487	1.494	1.517	1.533	1.539	1.568	1.576	1.597	1.615	1.637	1.624	1.659	1.658	1.668	1.704	1.722	1.742	1.77	1.829	1.891	1.957	1.985	2.016	2.094	2.144	2.184	2.235	2.244	2.276	2.284	2.262	2.291	2.293	2.292
189	1.424	1.42	1.431	1.413	1.424	1.426	1.411	1.432	1.444	1.463	1.461	1.459	1.469	1.482	1.495	1.518	1.51	1.533	1.541	1.536	1.562	1.57	1.582	1.6	1.607	1.604	1.634	1.639	1.637	1.666	1.687	1.692	1.707	1.715	1.746	1.781	1.753	1.767	1.776	1.801	1.803	1.824	1.837	1.843	1.871	1.876	1.867	1.89	1.897
190	1.425	1.416	1.428	1.413	1.422	1.412	1.414	1.411	1.42	1.443	1.447	1.448	1.433	1.449	1.469	1.482	1.488	1.511	1.527	1.516	1.527	1.542	1.562	1.571	1.573	1.574	1.587	1.602	1.592	1.597	1.645	1.613	1.628	1.67	1.664	1.684	1.673	1.676	1.685	1.717	1.707	1.725	1.713	1.733	1.734	1.747	1.751	1.75	1.77
191	1.439	1.435	1.454	1.43	1.461	1.433	1.422	1.453	1.459	1.469	1.492	1.487	1.498	1.534	1.524	1.576	1.586	1.611	1.634	1.641	1.717	1.718	1.74	1.787	1.814	1.841	1.899	1.923	1.924	1.991	1.996	2.015	2.019	2.06	2.074	2.124	2.11	2.097	2.131	2.154	2.169	2.183	2.196	2.204	2.195	NaN	NaN	NaN	NaN
0	NaN	NaN	NaN	NaN	NaN	NaN	NaN	NaN	NaN	NaN	NaN	NaN	NaN	NaN	NaN	NaN	NaN	NaN	NaN	NaN	NaN	NaN	NaN	NaN	NaN	NaN	NaN	NaN	NaN	NaN	NaN	NaN	NaN	NaN	NaN	NaN	NaN	NaN	NaN	NaN	NaN	NaN	NaN	NaN	NaN	NaN	NaN	NaN	NaN
0	1.444	1.428	1.469	1.461	1.462	1.426	1.441	1.462	1.461	1.506	1.492	1.494	1.487	1.512	1.503	1.554	1.551	1.562	1.56	1.558	1.626	1.57	1.614	1.623	1.664	1.635	1.667	1.652	1.652	1.694	1.688	1.691	1.711	1.735	1.778	1.756	1.756	1.739	1.754	1.791	1.802	1.84	1.826	1.869	1.829	1.82	1.85	1.852	1.855
192	1.44	1.451	1.458	1.42	1.445	1.432	1.435	1.449	1.444	1.459	1.463	1.448	1.475	1.465	1.466	1.498	1.502	1.512	1.519	1.528	1.567	1.576	1.592	1.613	1.635	1.623	1.651	1.649	1.645	1.697	1.707	1.712	1.742	1.785	1.785	1.841	1.825	1.812	1.84	1.871	1.888	1.907	1.887	1.94	1.948	1.943	2.005	2.019	2.015
0	1.432	1.416	1.47	1.43	1.497	1.45	1.462	1.469	1.501	1.554	1.529	1.51	1.537	1.543	1.553	1.597	1.613	1.613	1.648	1.654	1.682	1.706	1.704	1.722	1.74	1.73	1.736	1.755	1.726	1.776	1.784	1.789	1.818	1.829	1.832	1.873	1.834	1.832	1.834	1.863	1.866	1.946	1.907	1.933	1.913	1.954	1.965	1.946	1.951
193	1.414	1.414	1.42	1.408	1.416	1.415	1.417	1.403	1.421	1.439	1.427	1.438	1.439	1.441	1.469	1.487	1.493	1.516	1.54	1.533	1.558	1.577	1.595	1.61	1.619	1.624	1.657	1.665	1.67	1.683	1.719	1.695	1.723	1.753	1.752	1.792	1.769	1.773	1.802	1.824	1.82	1.831	1.83	1.853	1.854	1.855	1.862	1.86	1.876
0	1.416	1.412	1.414	1.41	1.419	1.422	1.404	1.402	1.421	1.439	1.415	1.413	1.415	1.399	1.416	1.422	1.435	1.451	1.453	1.44	1.461	1.453	1.471	1.482	1.466	1.451	1.482	1.464	1.465	1.48	1.492	1.487	1.478	1.484	1.507	1.532	1.494	1.486	1.507	1.518	1.523	1.523	1.538	1.543	1.556	1.534	1.562	1.548	1.557
0	1.704	1.671	1.686	1.613	1.673	1.733	1.685	1.687	1.695	1.714	1.739	1.747	1.735	1.709	1.781	1.708	1.703	1.788	NaN	NaN	NaN	NaN	NaN	NaN	NaN	NaN	NaN	NaN	NaN	NaN	NaN	NaN	NaN	NaN	NaN	NaN	NaN	NaN	NaN	NaN	NaN	NaN	NaN	NaN	NaN	NaN	NaN	NaN	NaN
194	1.412	1.414	1.407	1.398	1.413	1.413	1.4	1.398	1.419	1.423	1.41	1.41	1.411	1.409	1.42	1.428	1.429	1.446	1.459	1.444	1.465	1.469	1.482	1.49	1.488	1.483	1.506	1.495	1.495	1.519	1.523	1.53	1.526	1.537	1.555	1.574	1.554	1.555	1.566	1.578	1.578	1.585	1.587	1.602	1.607	1.603	1.616	1.617	1.628
195	1.404	1.399	1.424	1.397	1.417	1.392	1.411	1.416	1.416	1.43	1.421	1.414	1.406	1.422	1.426	1.442	1.434	1.45	1.451	1.442	1.471	1.461	1.477	1.49	1.493	1.487	1.498	1.496	1.489	1.522	1.522	1.531	1.55	1.57	1.565	1.589	1.573	1.586	1.594	1.596	1.615	1.639	1.621	1.638	1.646	1.638	1.659	1.666	1.684
196	1.395	1.407	1.421	1.397	1.413	1.403	1.392	1.408	1.4	1.421	1.415	1.399	1.391	1.399	1.394	1.41	1.41	1.407	1.424	1.426	1.437	1.435	1.447	1.453	1.47	1.464	1.471	1.481	1.47	1.509	1.509	1.518	1.535	1.55	1.564	1.584	1.573	1.576	1.598	1.601	1.61	1.641	1.629	1.635	1.648	1.641	1.661	1.667	1.677
197	1.438	1.408	1.443	1.445	1.466	1.452	1.456	1.45	1.466	1.505	1.512	1.484	1.498	1.475	1.514	1.549	1.537	1.557	1.542	1.585	1.6	1.604	1.621	1.621	1.655	1.673	1.667	1.667	1.661	1.71	1.718	1.714	1.741	1.786	1.784	1.832	1.82	1.802	1.811	1.856	1.854	1.921	1.899	1.908	1.912	1.926	1.97	1.954	1.938
0	1.383	1.403	1.403	1.409	1.406	1.395	1.407	1.412	1.412	1.449	1.451	1.462	1.463	1.495	1.514	1.539	1.55	1.604	1.599	1.59	1.668	1.651	1.685	1.725	1.751	NaN	NaN	NaN	NaN	NaN	NaN	NaN	NaN	NaN	NaN	NaN	NaN	NaN	NaN	NaN	NaN	NaN	NaN	NaN	NaN	NaN	NaN	NaN	NaN
0	1.385	1.425	1.404	1.402	1.41	1.389	1.403	1.406	1.399	1.426	1.422	1.424	1.418	1.43	1.439	1.442	1.434	1.475	1.451	1.437	1.485	1.463	1.491	1.494	1.515	1.487	1.508	1.496	1.505	1.532	1.518	1.53	1.531	1.543	1.567	1.575	1.564	1.576	1.579	1.588	1.586	1.612	1.595	1.611	1.601	1.597	1.619	1.616	1.597
198	1.472	1.467	1.482	1.459	1.474	1.489	1.482	1.491	1.506	1.552	1.571	1.591	1.623	1.649	1.71	1.783	1.848	1.899	1.972	2.029	2.091	2.138	2.204	2.214	2.26	2.258	2.272	2.28	2.264	2.287	2.29	2.27	2.278	2.293	2.29	2.303	2.278	2.284	2.272	2.288	2.284	2.299	2.287	2.309	2.301	2.275	2.291	2.292	2.308
0	1.421	1.398	1.437	1.441	1.416	1.425	1.429	1.422	1.425	1.476	1.458	1.46	1.444	1.465	1.481	1.498	1.492	1.523	1.532	1.515	1.558	1.548	1.547	1.575	1.581	1.585	1.585	1.59	1.585	1.615	1.63	1.626	1.634	1.681	1.68	1.692	1.674	1.694	1.696	1.721	1.728	1.762	1.74	1.776	1.751	1.758	1.763	1.785	1.77
0	1.777	1.851	NaN	NaN	NaN	NaN	NaN	NaN	NaN	NaN	NaN	NaN	NaN	NaN	NaN	NaN	NaN	NaN	NaN	NaN	NaN	NaN	NaN	NaN	NaN	NaN	NaN	NaN	NaN	NaN	NaN	NaN	NaN	NaN	NaN	NaN	NaN	NaN	NaN	NaN	NaN	NaN	NaN	NaN	NaN	NaN	NaN	NaN	NaN
0	1.48	1.438	1.49	1.465	1.5	1.492	1.48	1.461	1.471	1.548	1.537	1.554	1.549	1.565	1.598	1.605	1.626	1.619	1.663	1.671	1.71	1.736	1.692	1.742	1.759	1.774	1.758	1.785	1.775	1.803	1.805	1.841	1.834	1.881	1.879	1.901	1.881	1.906	1.896	1.94	1.939	1.986	1.941	1.993	1.989	1.971	2	1.993	1.996
0	1.429	1.406	1.425	1.457	1.422	1.407	1.436	1.433	1.429	1.463	1.471	1.479	1.46	1.497	1.483	1.513	1.517	1.548	1.569	1.539	1.589	1.585	1.597	1.637	1.657	1.651	1.668	1.667	1.666	1.709	1.723	1.732	1.732	1.79	1.815	1.814	1.797	1.804	1.81	1.823	1.855	1.882	1.845	1.881	1.865	1.871	1.877	1.906	1.889
0	1.471	1.428	1.484	1.465	1.508	1.455	1.457	1.445	1.472	1.508	1.509	1.498	1.504	1.503	1.527	1.526	1.55	1.548	1.562	1.567	1.585	1.607	1.598	1.6	1.639	1.638	1.614	1.633	1.606	1.645	1.64	1.67	1.667	1.695	1.715	1.731	1.717	1.714	1.705	1.741	1.761	1.786	1.755	1.788	1.805	1.801	1.822	1.832	1.835
199	1.421	1.407	1.411	1.413	1.424	1.417	1.415	1.418	1.415	1.44	1.442	1.452	1.458	1.486	1.504	1.54	1.555	1.607	1.634	1.658	1.755	1.852	1.947	2.042	2.126	2.166	2.208	2.219	2.199	2.265	2.24	2.225	2.241	2.24	2.232	2.256	2.229	2.189	2.216	2.23	2.224	2.265	2.259	2.274	2.273	2.257	2.282	2.266	2.255
200	1.418	1.411	1.425	1.415	1.429	1.418	1.417	1.434	1.439	1.455	1.461	1.449	1.46	1.47	1.481	1.501	1.495	1.512	1.521	1.524	1.55	1.569	1.573	1.576	1.6	1.605	1.627	1.627	1.628	1.685	1.685	1.696	1.725	1.745	1.771	1.805	1.8	1.829	1.872	1.922	1.966	2.012	2.045	2.104	2.128	2.166	2.215	2.242	2.287
0	1.423	1.416	1.445	1.423	1.434	1.438	1.428	1.449	1.443	1.46	1.45	1.459	1.454	1.463	1.469	1.492	1.471	1.498	1.51	1.501	1.524	1.526	1.537	1.559	1.561	1.553	1.565	1.578	1.562	1.595	1.593	1.585	1.61	1.628	1.645	1.647	1.634	1.641	1.646	1.64	1.656	1.677	1.685	1.685	1.689	1.675	1.71	1.712	1.72
0	1.437	1.458	1.468	1.47	1.473	1.466	1.464	1.456	1.463	1.493	1.486	1.478	1.483	1.501	1.515	1.519	1.513	1.54	1.542	1.539	1.559	1.566	1.567	1.577	1.591	1.573	1.593	1.597	1.59	1.607	1.619	1.609	1.639	1.648	1.669	1.664	1.647	1.66	1.662	1.675	1.679	1.695	1.692	1.705	1.695	1.696	1.722	1.705	1.7
0	1.411	1.404	1.428	1.433	1.409	1.412	1.421	1.426	1.417	1.428	1.412	1.425	1.409	1.428	1.418	1.435	1.423	1.451	1.456	1.44	1.48	1.465	1.472	1.474	1.507	1.491	1.521	1.513	1.517	1.539	1.547	1.548	1.569	1.608	1.594	1.616	1.613	1.62	1.697	1.708	1.727	1.769	1.752	1.787	1.785	1.792	1.812	1.826	1.862
0	1.424	1.44	1.449	1.451	1.453	1.445	1.472	1.462	1.456	1.492	1.489	1.497	1.503	1.515	1.499	1.535	1.553	1.553	1.571	1.58	1.589	1.636	1.652	1.656	1.668	1.663	1.67	1.69	1.7	1.737	1.755	1.742	1.737	1.777	1.784	1.804	1.794	1.803	1.81	1.824	1.828	1.864	1.863	1.864	1.851	1.856	1.849	1.86	1.884
201	1.415	1.397	1.422	1.426	1.43	1.419	1.431	1.418	1.43	1.468	1.457	1.462	1.479	1.503	1.509	1.548	1.556	1.579	1.603	1.609	1.683	1.761	1.84	1.905	2.001	2.057	2.134	2.171	2.187	2.228	2.233	2.222	2.223	2.229	2.176	2.219	2.182	NaN	NaN	NaN	NaN	NaN	NaN	NaN	NaN	NaN	NaN	NaN	NaN
0	1.506	1.469	1.47	1.486	1.474	1.482	1.507	1.471	1.469	1.502	1.526	1.523	1.51	1.512	1.549	1.551	1.556	1.566	1.532	1.598	1.615	1.604	1.632	1.632	1.66	1.645	1.647	1.683	1.665	1.698	1.697	1.722	1.744	1.747	1.75	1.757	1.759	1.763	1.783	1.787	1.771	1.789	1.829	1.825	1.81	1.809	1.836	1.828	1.803
0	1.469	1.461	1.464	1.463	1.462	1.469	1.466	1.491	1.491	1.514	1.494	1.5	1.493	1.522	1.524	1.562	1.575	1.6	1.61	1.629	1.659	1.68	1.72	1.718	1.73	1.735	1.781	1.789	1.804	1.85	1.87	1.923	1.975	2.042	2.081	2.138	2.184	2.207	2.22	2.27	2.262	2.307	2.279	2.313	2.294	2.272	2.291	2.312	2.331
202	1.422	1.417	1.418	1.422	1.435	1.418	1.412	1.414	1.425	1.453	1.43	1.419	1.421	1.417	1.413	1.441	1.418	1.429	1.431	1.428	1.439	1.425	1.45	1.44	1.444	1.428	1.44	1.43	1.429	1.434	1.454	1.445	1.442	1.459	1.443	1.478	1.456	1.448	1.463	1.461	1.465	1.485	1.466	1.475	1.473	1.465	1.482	1.474	1.473
203	1.432	1.429	1.442	1.432	1.446	1.435	1.439	1.442	1.437	1.488	1.468	1.455	1.464	1.472	1.478	1.517	1.494	1.508	1.525	1.526	1.552	1.563	1.585	1.59	1.614	1.613	1.649	1.645	1.658	1.694	1.703	1.719	1.739	1.762	1.773	1.816	1.792	1.808	1.853	1.874	1.905	1.928	1.934	1.973	2.012	2.045	2.105	2.155	2.193
0	1.417	1.415	1.43	1.414	1.42	1.419	1.415	1.417	1.41	1.435	1.425	1.426	1.424	1.438	1.446	1.447	1.438	1.467	1.467	1.457	1.485	1.492	1.499	1.504	1.518	1.508	1.529	1.517	1.516	1.529	1.558	1.554	1.554	1.58	1.59	1.597	1.584	1.583	1.608	1.619	1.629	1.647	1.64	1.654	1.656	1.646	1.674	1.659	1.66
204	1.426	1.422	1.437	1.424	1.444	1.431	1.437	1.442	1.449	1.481	1.471	1.474	1.467	1.493	1.489	1.522	1.524	1.542	1.558	1.558	1.574	1.613	1.665	1.737	1.826	1.9	1.998	2.076	2.11	2.182	2.203	2.211	2.235	2.268	2.244	2.265	2.232	2.227	2.226	2.254	2.257	2.258	2.246	2.277	2.276	2.261	2.265	2.267	2.26
205	1.483	1.465	1.475	1.472	1.484	1.489	1.473	1.483	1.481	1.522	1.497	1.513	1.503	1.516	1.507	1.544	1.55	1.544	1.59	1.595	1.59	1.591	1.655	1.681	1.669	1.656	1.689	1.713	1.72	1.739	1.779	1.777	1.786	1.826	1.828	1.912	1.893	1.906	1.978	2.038	2.077	2.142	2.154	2.195	2.231	2.237	2.28	2.266	2.275
0	1.424	1.411	1.428	1.421	1.435	1.418	1.415	1.426	1.431	1.449	1.44	1.426	1.423	1.413	1.414	1.435	1.423	1.415	1.431	1.426	1.437	1.428	1.435	1.437	1.453	1.415	1.435	1.431	1.426	1.435	1.442	1.437	1.438	1.457	1.439	1.472	1.449	1.437	1.445	1.458	1.451	1.477	1.459	1.475	1.47	1.447	1.474	1.462	1.463
206	1.422	1.443	1.449	1.428	1.447	1.464	1.447	1.447	1.454	1.487	1.463	1.447	1.463	1.467	1.461	1.495	1.499	1.51	1.524	1.524	1.536	1.563	1.583	1.582	1.601	1.618	1.623	1.665	1.641	1.691	1.681	1.686	1.685	1.716	1.731	1.746	1.73	1.763	1.748	1.779	1.782	1.81	1.858	1.83	1.834	1.857	1.849	1.867	1.848
207	1.42	1.454	1.461	1.415	1.425	1.454	1.443	1.442	1.472	1.482	1.449	1.452	1.439	1.456	1.453	1.483	1.464	1.473	1.484	1.476	1.487	1.481	1.507	1.491	1.502	1.512	1.514	1.526	1.524	1.525	1.52	1.518	1.511	1.537	1.541	1.524	1.529	1.539	1.538	1.547	1.539	1.568	1.571	1.577	1.568	1.586	1.576	1.583	1.555
208	1.436	1.432	1.431	1.421	1.435	1.439	1.41	1.438	1.453	1.475	1.445	1.445	1.432	1.441	1.451	1.474	1.47	1.492	1.517	1.509	1.528	1.536	1.563	1.55	1.574	1.589	1.6	1.617	1.618	1.662	1.671	1.687	1.693	1.751	1.749	1.755	1.794	1.897	2.067	2.184	2.228	2.259	2.248	2.254	2.283	2.237	2.306	2.252	2.264
209	1.443	1.431	1.439	1.431	1.438	1.432	1.431	1.462	1.437	1.467	1.459	1.446	1.439	1.45	1.443	1.467	1.463	1.473	1.467	1.47	1.476	1.469	1.486	1.488	1.496	1.475	1.495	1.485	1.482	1.487	1.503	1.508	1.492	1.508	1.509	1.529	1.515	1.512	1.518	1.52	1.524	1.548	1.53	1.539	1.547	1.54	1.551	1.554	1.554
0	1.432	1.401	1.435	1.408	1.436	1.439	1.424	1.449	1.436	1.474	1.446	1.443	1.438	1.445	1.462	1.494	1.489	1.5	1.493	1.482	1.511	1.512	1.533	1.517	1.53	1.539	1.525	1.533	1.53	1.565	1.562	1.562	1.561	1.596	1.599	1.599	1.591	1.582	1.603	1.623	1.617	1.647	1.667	1.678	1.671	1.667	1.671	1.699	1.678
210	1.449	1.437	1.448	1.43	1.448	1.447	1.438	1.445	1.447	1.472	1.456	1.43	1.44	1.45	1.44	1.455	1.464	1.465	1.479	1.454	1.484	1.5	1.514	1.49	1.509	1.498	1.52	1.524	1.532	1.534	1.545	1.526	1.542	1.565	1.548	1.556	1.541	1.529	1.563	1.578	1.565	1.585	1.588	1.593	1.59	1.585	1.605	1.605	1.607
211	1.446	1.424	1.435	1.434	1.45	1.434	1.44	1.439	1.456	1.475	1.461	1.456	1.455	1.459	1.45	1.488	1.474	1.479	1.504	1.496	1.511	1.504	1.521	1.527	1.534	1.518	1.55	1.535	1.527	1.553	1.575	1.571	1.578	1.588	1.584	1.614	1.599	1.597	1.615	1.617	1.626	1.653	1.638	1.657	1.662	1.641	1.682	1.666	1.675
212	1.423	1.427	1.425	1.422	1.435	1.435	1.44	1.427	1.436	1.467	1.449	1.437	1.441	1.449	1.457	1.473	1.459	1.47	1.47	1.463	1.493	1.485	1.5	1.5	1.515	1.514	1.507	1.499	1.501	1.535	1.52	1.507	1.526	1.536	1.544	1.54	1.527	1.517	1.549	1.554	1.553	1.566	1.558	1.568	1.577	1.553	1.567	1.574	1.556
0	1.413	1.402	1.409	1.409	1.41	1.411	1.395	1.408	1.406	1.439	1.411	1.407	1.401	1.418	1.409	1.428	1.411	1.426	1.417	1.419	1.434	1.435	1.449	1.432	1.435	1.431	1.44	1.44	1.432	1.454	1.453	1.447	1.45	1.459	1.46	1.483	1.454	1.456	1.463	1.471	1.477	1.486	1.476	1.487	1.483	1.472	1.489	1.488	1.496
213	1.456	1.453	1.449	1.465	1.46	1.466	1.464	1.496	1.533	1.577	1.597	1.605	1.64	1.678	1.702	1.754	1.785	1.855	1.912	1.99	2.082	2.148	2.194	2.232	2.259	2.245	2.257	2.27	2.241	2.279	2.262	2.259	2.268	2.287	2.283	2.279	2.256	2.256	2.269	2.267	2.283	2.321	2.297	2.304	2.307	2.3	2.304	2.298	2.313
0	1.409	1.409	1.416	1.412	1.419	1.422	1.405	1.417	1.414	1.443	1.418	1.412	1.411	1.416	1.412	1.429	1.41	1.419	1.42	1.42	1.433	1.424	1.441	1.428	1.421	1.422	1.433	1.43	1.417	1.44	1.435	1.439	1.44	1.445	1.441	1.469	1.447	1.443	1.453	1.465	1.46	1.47	1.453	1.472	1.471	1.455	1.472	1.462	1.471
214	1.421	1.418	1.427	1.43	1.426	1.426	1.421	1.428	1.433	1.472	1.451	1.45	1.456	1.459	1.458	1.488	1.476	1.496	1.511	1.513	1.513	1.523	1.546	1.549	1.552	1.546	1.566	1.574	1.564	1.592	1.608	1.609	1.61	1.614	1.61	1.649	1.641	1.632	1.653	1.651	1.658	1.69	1.67	1.694	1.688	1.687	1.707	1.696	1.71
215	1.382	1.374	1.378	1.36	1.387	1.386	1.38	1.388	1.402	1.418	1.413	1.422	1.421	1.444	1.459	1.472	1.475	1.497	1.501	1.51	1.531	1.539	1.555	1.552	1.579	1.566	1.586	1.585	1.586	1.604	1.623	1.621	1.638	1.661	1.65	1.678	1.655	1.664	1.669	1.685	1.69	1.715	1.706	1.714	1.72	1.711	1.732	1.728	1.74
216	1.428	1.422	1.446	1.438	1.423	1.433	1.429	1.429	1.448	1.471	1.447	1.452	1.45	1.46	1.486	1.499	1.497	1.533	1.548	1.548	1.576	1.602	1.628	1.64	1.678	1.676	1.742	1.801	1.881	2.022	2.086	2.138	2.19	2.206	2.234	2.252	2.237	2.23	2.24	2.249	2.236	2.265	2.268	2.269	2.264	2.251	2.281	2.271	2.291
0	1.435	1.416	1.426	1.4	1.423	1.424	1.426	1.414	1.443	1.448	1.448	1.445	1.438	1.459	1.468	1.478	1.488	1.51	1.494	1.506	1.525	1.535	1.54	1.533	1.567	1.559	1.573	1.574	1.574	1.596	1.599	1.607	1.615	1.647	1.636	1.66	1.632	1.649	1.66	1.661	1.679	1.7	1.703	1.719	1.721	1.711	1.751	1.727	1.744
217	1.466	1.438	1.466	1.475	1.474	1.475	1.472	1.51	1.529	1.561	1.565	1.596	1.594	1.637	1.664	1.698	1.736	1.796	1.848	1.898	2.011	2.076	2.163	2.23	2.258	2.25	2.279	2.28	2.249	2.287	2.273	2.275	2.27	2.3	2.291	2.298	2.279	2.278	2.267	2.285	2.272	2.286	2.281	2.289	2.303	2.282	2.314	2.305	2.314
218	1.435	1.43	1.446	1.425	1.432	1.44	1.429	1.434	1.442	1.461	1.452	1.443	1.443	1.452	1.469	1.472	1.478	1.482	1.492	1.495	1.515	1.525	1.529	1.538	1.549	1.545	1.558	1.558	1.549	1.585	1.585	1.58	1.583	1.61	1.61	1.632	1.617	1.622	1.64	1.637	1.649	1.679	1.662	1.681	1.691	1.671	1.678	1.693	1.698
0	1.434	1.406	1.427	1.423	1.417	1.418	1.418	1.426	1.426	1.466	1.439	1.429	1.436	1.442	1.453	1.467	1.478	1.471	1.501	1.5	1.518	1.529	1.549	1.544	1.566	1.565	1.596	1.609	1.595	1.629	1.655	1.664	1.665	1.685	1.686	1.732	1.716	1.721	1.745	1.754	1.752	1.784	1.772	1.779	1.786	1.789	1.813	1.787	1.804
219	1.408	1.39	1.404	1.39	1.39	1.4	1.431	1.418	1.428	1.435	1.434	1.415	1.417	1.444	1.454	1.463	1.46	1.481	1.491	1.485	1.502	1.512	1.507	1.519	1.539	1.533	1.551	1.537	1.556	1.562	1.564	1.577	1.583	1.6	1.594	1.626	1.605	1.597	1.616	1.627	1.628	1.66	1.644	1.658	1.664	1.648	1.68	1.66	1.679
220	1.418	1.413	1.437	1.424	1.422	1.43	1.438	1.426	1.437	1.466	1.44	1.448	1.439	1.449	1.465	1.472	1.479	1.485	1.505	1.496	1.528	1.537	1.558	1.557	1.597	1.575	1.608	1.606	1.621	1.638	1.633	1.649	1.668	1.682	1.683	1.717	1.702	1.713	1.74	1.733	1.74	1.764	1.752	1.772	1.797	1.774	1.792	1.801	1.791
0	1.509	1.428	1.449	1.445	1.438	1.449	1.454	1.483	1.466	1.509	1.496	1.509	1.524	1.529	1.539	1.579	1.616	1.618	1.646	1.675	1.672	1.741	1.791	1.851	1.911	1.914	2.013	2.059	2.072	2.141	2.126	2.18	2.207	2.226	2.3	2.309	2.326	2.264	2.302	2.262	2.254	2.274	2.226	2.212	2.251	2.234	2.253	2.255	NaN
221	1.427	1.429	1.43	1.43	1.413	1.442	1.429	1.445	1.45	1.473	1.444	1.453	1.448	1.471	1.483	1.498	1.487	1.513	1.514	1.523	1.541	1.543	1.569	1.573	1.598	1.593	1.624	1.639	1.636	1.671	1.669	1.687	1.71	1.727	1.736	1.751	1.763	1.764	1.799	1.809	1.824	1.85	1.85	1.874	1.887	1.896	1.951	2.007	2.05
222	1.45	1.45	1.466	1.457	1.477	1.481	1.48	1.511	1.541	1.587	1.58	1.613	1.621	1.664	1.683	1.738	1.763	1.805	1.869	1.875	1.919	1.952	1.998	2.024	2.049	2.054	2.106	2.127	2.14	2.187	2.206	2.218	2.237	2.257	2.256	2.278	2.243	2.234	2.248	2.261	2.259	2.295	2.266	2.27	2.272	2.251	2.279	2.259	2.26
223	1.415	1.429	1.426	1.425	1.427	1.433	1.438	1.417	1.454	1.483	1.467	1.467	1.464	1.467	1.49	1.53	1.525	1.55	1.567	1.585	1.589	1.605	1.636	1.645	1.663	1.684	1.703	1.737	1.719	1.765	1.793	1.807	1.823	1.849	1.839	1.889	1.882	1.875	1.917	1.928	1.928	1.967	1.947	1.96	1.984	1.966	1.993	1.977	1.984
0	1.418	1.401	1.403	1.398	1.408	1.411	1.394	1.394	1.419	1.429	1.427	1.419	1.404	1.421	1.439	1.469	1.465	1.49	1.492	1.514	1.539	1.563	1.59	1.596	1.636	1.654	1.699	1.699	1.722	1.769	1.779	1.807	1.837	1.88	1.874	1.911	1.914	1.926	1.929	1.949	1.967	1.995	1.998	2.013	2.008	2.024	2.047	2.043	2.045
224	1.471	1.508	1.499	1.499	1.459	1.514	1.522	1.497	1.539	1.5	1.479	1.482	1.519	1.509	1.532	1.519	1.523	1.514	1.501	1.523	1.528	1.526	1.549	1.545	1.551	1.54	1.588	1.559	1.551	1.58	1.569	1.589	1.599	1.577	1.583	1.628	1.597	1.599	1.622	1.634	1.644	1.649	1.64	1.653	1.676	1.633	1.638	1.682	1.69
0	1.641	1.623	1.575	1.69	1.557	1.656	1.629	1.65	1.669	1.686	1.562	1.607	1.626	1.686	1.667	1.699	1.68	1.652	1.696	1.643	1.695	1.723	1.739	1.755	1.764	1.781	1.78	1.793	1.762	1.824	1.803	1.811	1.83	1.806	1.848	1.864	1.866	1.866	1.925	1.941	1.914	1.891	1.934	1.9	2.032	1.899	1.97	2.01	2.002
0	1.409	1.401	1.441	1.433	1.438	1.437	1.432	1.425	1.444	1.475	1.465	1.46	1.456	1.466	1.483	1.514	1.514	1.523	1.542	1.559	1.576	1.569	1.605	1.607	1.626	1.631	1.653	1.684	1.669	1.704	1.741	1.759	1.777	1.791	1.816	1.844	1.854	1.864	1.887	1.903	1.904	1.954	1.957	1.964	1.981	1.961	2.002	1.985	2.001
0	1.42	1.392	1.4	1.38	1.407	1.408	1.399	1.416	1.432	1.436	1.44	1.43	1.435	1.452	1.469	1.495	1.501	1.523	1.523	1.519	1.543	1.564	1.573	1.566	1.63	1.62	1.651	1.637	1.629	1.659	1.67	1.684	1.682	1.648	1.736	1.753	1.716	1.758	1.782	1.787	1.832	1.821	NaN	NaN	NaN	NaN	NaN	NaN	NaN
0	1.427	1.404	1.407	1.387	1.418	1.393	1.399	1.42	1.419	1.445	1.421	1.429	1.453	1.446	1.467	1.466	1.47	1.481	1.498	1.511	1.525	1.53	1.55	1.558	1.567	1.566	1.586	1.589	1.585	1.62	1.623	1.626	1.663	1.681	1.697	1.727	1.722	1.718	1.747	1.771	1.801	1.809	1.826	1.865	1.924	1.976	2.045	2.096	2.168
0	1.43	1.418	1.43	1.446	1.407	1.452	1.43	1.449	1.446	1.455	1.43	1.445	1.444	1.451	1.484	1.478	1.48	1.497	1.503	1.516	1.544	1.558	1.578	1.589	1.604	1.62	1.646	1.656	1.65	1.703	1.7	1.742	1.768	1.766	1.807	1.853	1.837	1.86	1.898	1.909	1.927	1.948	1.948	1.983	2.014	2.002	2.025	2.065	2.08
225	1.444	1.434	1.427	1.433	1.425	1.437	1.453	1.44	1.443	1.474	1.449	1.442	1.467	1.463	1.483	1.5	1.499	1.515	1.53	1.535	1.551	1.572	1.581	1.596	1.605	1.603	1.648	1.647	1.638	1.681	1.68	1.686	1.708	1.73	1.741	1.777	1.778	1.765	1.797	1.808	1.835	1.85	1.846	1.866	1.913	1.878	1.905	1.907	1.924
226	1.468	1.45	1.45	1.471	1.447	1.502	1.49	1.49	1.49	1.518	1.494	1.505	1.536	1.528	1.53	1.564	1.562	1.575	1.603	1.577	1.624	1.611	1.645	1.621	1.653	1.628	1.658	1.668	1.654	1.669	1.701	1.676	1.735	1.709	1.716	1.754	1.72	1.709	1.778	1.761	1.788	1.798	1.787	1.815	1.837	1.812	1.863	1.838	1.851
227	1.421	1.421	1.43	1.425	1.416	1.433	1.428	1.437	1.434	1.464	1.441	1.442	1.444	1.451	1.463	1.477	1.471	1.494	1.489	1.492	1.513	1.51	1.526	1.533	1.549	1.533	1.551	1.556	1.555	1.584	1.569	1.589	1.605	1.613	1.617	1.64	1.622	1.622	1.655	1.657	1.667	1.685	1.673	1.685	1.702	1.679	1.713	1.722	1.723
228	1.418	1.41	1.43	1.42	1.424	1.432	1.422	1.425	1.43	1.449	1.43	1.432	1.428	1.44	1.447	1.462	1.459	1.467	1.474	1.473	1.498	1.502	1.519	1.516	1.531	1.524	1.55	1.547	1.543	1.583	1.574	1.601	1.611	1.624	1.633	1.67	1.647	1.657	1.684	1.688	1.706	1.726	1.76	1.815	1.852	1.881	1.929	1.962	2.001
229	1.425	1.445	1.446	1.446	1.444	1.449	1.433	1.468	1.472	1.492	1.493	1.478	1.481	1.489	1.476	1.506	1.507	1.541	1.555	1.55	1.55	1.602	1.605	1.601	1.623	1.606	1.632	1.652	1.642	1.694	1.687	1.702	1.698	1.744	1.754	1.786	1.777	1.782	1.815	1.833	1.856	1.847	1.863	1.917	1.925	1.898	1.938	1.934	1.95
230	1.439	1.411	1.415	1.402	1.442	1.428	1.419	1.424	1.43	1.456	1.439	1.447	1.46	1.471	1.491	1.508	1.498	1.49	1.515	1.514	1.538	1.552	1.56	1.57	1.602	1.589	1.608	1.6	1.613	1.635	1.648	1.659	1.697	1.706	1.716	1.739	1.734	1.758	1.769	1.771	1.803	1.83	1.83	1.854	1.851	1.891	1.93	1.918	1.986
231	1.446	1.405	1.425	1.405	1.446	1.428	1.424	1.42	1.434	1.465	1.45	1.457	1.479	1.477	1.515	1.508	1.512	1.522	1.541	1.558	1.57	1.575	1.598	1.615	1.634	1.616	1.62	1.645	1.634	1.674	1.684	1.688	1.715	1.723	1.73	1.751	1.737	1.742	1.746	1.753	1.767	1.8	1.778	1.796	1.797	1.792	1.826	1.811	1.855
232	1.463	1.483	1.489	1.464	1.445	1.495	1.483	1.475	1.484	1.51	1.505	1.506	1.483	1.509	1.555	1.558	1.548	1.549	1.574	1.575	1.611	1.618	1.605	1.635	1.646	1.646	1.684	1.688	1.671	1.678	1.683	1.734	1.725	1.728	1.744	1.777	1.733	1.744	1.796	1.789	1.814	1.784	1.784	1.815	1.814	1.825	1.827	1.809	1.846
233	1.428	1.443	1.459	1.439	1.453	1.456	1.457	1.478	1.46	1.5	1.491	1.471	1.467	1.484	1.499	1.507	1.507	1.502	1.514	1.515	1.55	1.557	1.568	1.569	1.594	1.595	1.617	1.651	1.63	1.687	1.693	1.693	1.73	1.752	1.759	1.797	1.809	1.784	1.832	1.865	1.888	1.9	1.907	1.937	1.959	1.939	1.981	1.959	1.976
234	1.418	1.421	1.417	1.418	1.419	1.431	1.426	1.427	1.443	1.476	1.444	1.448	1.451	1.465	1.491	1.489	1.503	1.521	1.528	1.543	1.573	1.585	1.601	1.619	1.63	1.629	1.658	1.669	1.67	1.711	1.719	1.742	1.751	1.777	1.787	1.839	1.827	1.859	1.892	1.909	1.922	1.96	1.966	1.989	2.01	2.01	2.049	2.063	2.075
235	1.433	1.407	1.423	1.396	1.432	1.423	1.411	1.397	1.425	1.439	1.437	1.435	1.446	1.458	1.499	1.501	1.504	1.519	1.537	1.558	1.586	1.583	1.613	1.66	1.674	1.665	1.693	1.707	1.726	1.732	1.767	1.792	1.824	1.843	1.872	1.895	1.871	1.891	1.908	1.925	1.967	1.988	1.992	2.017	2.029	2.048	2.082	2.089	2.129
236	1.413	1.422	1.415	1.422	1.409	1.422	1.423	1.429	1.435	1.459	1.439	1.445	1.445	1.459	1.466	1.483	1.483	1.495	1.512	1.51	1.536	1.543	1.568	1.57	1.582	1.584	1.602	1.608	1.611	1.648	1.654	1.665	1.676	1.695	1.71	1.738	1.715	1.717	1.739	1.76	1.778	1.789	1.796	1.808	1.819	1.804	1.838	1.842	1.852
237	1.43	1.406	1.421	1.377	1.429	1.439	1.416	1.407	1.42	1.443	1.454	1.462	1.472	1.506	1.522	1.556	1.558	1.578	1.615	1.635	1.686	1.683	1.728	1.763	1.797	1.794	1.843	1.847	1.87	1.905	1.948	1.978	2.037	2.06	2.067	2.119	2.12	2.131	2.138	2.179	2.189	2.236	2.218	2.25	2.251	2.254	2.276	2.264	2.292
0	1.398	1.394	1.406	1.397	1.409	1.402	1.399	1.409	1.413	1.441	1.413	1.407	1.398	1.403	1.393	1.415	1.409	1.427	1.421	1.419	1.418	1.428	1.425	1.427	1.43	1.425	1.426	1.429	1.414	1.442	1.436	1.434	1.437	1.448	1.448	1.461	1.461	1.449	1.46	1.467	1.47	1.488	1.47	1.482	1.485	1.473	1.481	1.477	1.492
238	1.539	1.526	1.505	1.526	1.55	1.537	1.533	1.519	1.541	1.547	1.544	1.553	1.553	1.552	1.559	1.596	1.562	1.623	1.611	1.636	1.635	1.669	1.682	1.669	1.709	1.688	1.716	1.752	1.729	1.727	1.752	1.73	1.759	1.744	1.809	1.783	1.792	1.794	1.827	1.791	1.82	1.839	1.8	1.854	1.85	1.826	1.881	1.879	1.888
0	1.392	1.394	1.409	1.389	1.407	1.394	1.395	1.397	1.401	1.427	1.411	1.408	1.405	1.394	1.403	1.422	1.415	1.421	1.426	1.425	1.425	1.437	1.435	1.437	1.443	1.431	1.431	1.43	1.418	1.444	1.447	1.436	1.446	1.451	1.456	1.467	1.46	1.443	1.466	1.468	1.47	1.488	1.468	1.481	1.482	1.46	1.481	1.473	1.483
239	1.434	1.494	1.462	1.474	1.512	1.493	1.455	1.511	1.481	1.54	1.505	1.509	1.533	1.526	1.524	1.536	1.54	1.569	1.61	1.624	1.628	1.638	1.655	1.688	1.707	1.713	1.741	1.798	1.765	1.782	1.805	1.825	1.915	1.964	2.007	2.091	2.101	2.133	2.184	2.197	2.211	2.242	2.234	2.261	2.276	2.262	2.276	2.283	2.27
240	1.498	1.522	1.521	1.502	1.519	1.522	1.522	1.547	1.561	1.584	1.566	1.578	1.571	1.59	1.605	1.632	1.596	1.632	1.672	1.717	1.707	1.704	1.751	1.771	1.763	1.766	1.756	1.813	1.798	1.828	1.802	1.817	1.815	1.837	1.889	1.933	1.931	1.928	1.97	1.989	1.999	2.029	2.051	2.109	2.129	2.109	2.184	2.171	2.166
241	1.528	1.459	1.517	1.411	1.463	1.459	1.529	1.498	1.538	1.609	1.552	1.568	1.532	1.52	1.552	1.617	1.596	1.619	1.638	1.664	1.684	1.675	1.675	1.69	1.704	1.752	1.795	1.768	1.779	1.778	1.836	1.805	1.82	1.871	1.868	1.813	1.852	1.828	1.9	1.915	1.912	1.984	1.913	2.011	1.958	1.93	2.014	1.981	1.975
0	1.52	1.457	1.477	1.435	1.446	1.452	1.476	1.451	1.453	1.448	1.485	1.479	1.42	1.489	1.465	1.462	1.438	1.464	1.474	1.483	1.494	1.497	1.516	1.524	1.523	1.52	1.55	1.504	1.511	1.506	1.523	1.553	1.563	1.567	1.561	1.595	1.566	1.572	1.56	1.558	1.586	1.598	1.596	1.6	1.605	1.611	1.619	1.604	1.63
0	1.433	1.403	1.397	1.352	1.405	1.43	NaN	NaN	NaN	NaN	NaN	NaN	NaN	NaN	NaN	NaN	NaN	NaN	NaN	NaN	NaN	NaN	NaN	NaN	NaN	NaN	NaN	NaN	NaN	NaN	NaN	NaN	NaN	NaN	NaN	NaN	NaN	NaN	NaN	NaN	NaN	NaN	NaN	NaN	NaN	NaN	NaN	NaN	NaN
0	NaN	NaN	NaN	NaN	NaN	NaN	NaN	NaN	NaN	NaN	NaN	NaN	NaN	NaN	NaN	NaN	NaN	NaN	NaN	NaN	NaN	NaN	NaN	NaN	NaN	NaN	NaN	NaN	NaN	NaN	NaN	NaN	NaN	NaN	NaN	NaN	NaN	NaN	NaN	NaN	NaN	NaN	NaN	NaN	NaN	NaN	NaN	NaN	NaN
242	1.061	1.105	1.426	1.103	1.429	1.144	1.441	1.415	1.091	1.432	1.451	1.463	1.45	1.509	1.519	1.555	1.516	1.507	1.564	1.57	1.598	1.594	1.615	1.672	1.693	1.697	1.664	1.557	1.743	1.774	1.793	1.787	1.748	1.753	1.864	1.939	1.796	1.907	1.913	1.986	2.009	2.095	2.107	2.099	2.119	2.154	2.192	2.224	2.271
0	1.456	1.467	1.433	1.38	1.456	1.471	1.368	1.48	1.112	1.408	1.453	1.374	1.399	1.462	1.435	1.42	1.388	1.394	1.236	1.465	1.212	1.168	1.414	1.501	1.284	1.445	1.236	1.311	1.384	1.288	1.457	1.475	1.72	1.494	1.534	1.423	1.47	1.399	1.379	1.456	1.45	1.466	1.491	1.436	1.427	1.496	1.463	1.454	1.519
243	1.278	1.27	1.415	1.273	1.414	1.318	1.411	1.399	1.323	1.409	1.455	1.432	1.47	1.518	1.506	1.512	1.506	1.487	1.512	1.54	1.554	1.578	1.531	1.578	1.561	1.614	1.56	1.525	1.58	1.622	1.617	1.629	1.617	1.58	1.654	1.686	1.643	1.651	1.685	1.726	1.666	1.723	1.726	1.714	1.741	1.732	1.709	1.724	1.729
0	1.407	1.446	1.528	1.391	1.417	1.413	1.422	1.392	1.425	1.409	1.453	1.468	1.447	1.451	1.461	1.493	1.491	1.491	1.548	1.509	1.535	1.547	1.543	1.59	1.604	1.585	1.575	1.588	1.592	1.638	1.656	1.639	1.647	1.625	1.677	1.669	1.646	1.642	1.684	1.718	1.693	1.716	1.703	1.715	1.71	1.724	1.727	1.709	1.73
0	0.8394	1.202	NaN	NaN	NaN	NaN	NaN	NaN	NaN	NaN	NaN	NaN	NaN	NaN	NaN	NaN	NaN	NaN	NaN	NaN	NaN	NaN	NaN	NaN	NaN	NaN	NaN	NaN	NaN	NaN	NaN	NaN	NaN	NaN	NaN	NaN	NaN	NaN	NaN	NaN	NaN	NaN	NaN	NaN	NaN	NaN	NaN	NaN	NaN
244	1.111	1.134	1.415	1.143	1.418	1.189	1.445	1.417	1.21	1.434	1.443	1.458	1.441	1.493	1.498	1.527	1.477	1.471	1.517	1.525	1.522	1.52	1.527	1.58	1.57	1.575	1.546	1.462	1.6	1.581	1.596	1.628	1.564	1.569	1.653	1.675	1.579	1.64	1.657	1.674	1.649	1.671	1.689	1.662	1.671	1.681	1.701	1.681	1.692
245	1.444	1.431	1.423	1.384	1.428	1.446	1.398	1.413	1.408	1.411	1.438	1.426	1.434	1.445	1.426	1.444	1.446	1.433	1.326	1.471	1.343	1.336	1.468	1.521	1.392	1.501	1.48	1.517	1.529	1.569	1.528	1.6	1.698	1.607	1.644	1.635	1.621	1.656	1.783	1.972	2.053	2.145	2.15	2.17	2.185	2.189	2.182	2.179	2.196
246	1.387	1.379	1.418	1.369	1.423	1.38	1.417	1.404	1.387	1.414	1.444	1.433	1.476	1.478	1.494	1.496	1.479	1.464	1.51	1.519	1.532	1.562	1.547	1.583	1.56	1.59	1.584	1.585	1.59	1.634	1.628	1.651	1.639	1.648	1.706	1.705	1.678	1.695	1.71	1.744	1.726	1.776	1.769	1.759	1.777	1.786	1.771	1.8	1.812
0	1.408	1.459	1.552	1.413	1.416	1.43	1.419	1.393	1.428	1.41	1.441	1.433	1.414	1.429	1.424	1.455	1.455	1.454	1.494	1.451	1.456	1.472	1.462	1.516	1.518	1.506	1.49	1.487	1.498	1.525	1.532	1.534	1.536	1.519	1.55	1.552	1.537	1.54	1.569	1.618	1.597	1.637	1.612	1.626	1.633	1.628	1.627	1.601	1.62
247	1.281	1.301	1.413	1.296	1.428	1.278	1.431	1.404	1.32	1.415	1.451	1.423	1.469	1.479	1.497	1.507	1.486	1.467	1.525	1.517	1.547	1.571	1.543	1.597	1.596	1.608	1.584	1.557	1.616	1.632	1.641	1.644	1.649	1.642	1.7	1.728	1.677	1.708	1.739	1.769	1.752	1.816	1.853	1.879	1.909	1.93	1.953	1.968	2.009
248	1.407	1.422	1.449	1.395	1.421	1.412	1.431	1.41	1.429	1.411	1.459	1.438	1.499	1.498	1.51	1.511	1.508	1.504	1.552	1.573	1.581	1.636	1.62	1.671	1.665	1.708	1.7	1.741	1.812	1.89	1.93	2.008	2.061	2.095	2.151	2.2	2.184	2.218	2.241	2.283	2.255	2.322	2.32	2.292	2.288	2.308	2.292	2.3	2.312
249	1.42	1.435	1.423	1.421	1.438	1.437	1.425	1.415	1.428	1.436	1.445	1.446	1.468	1.475	1.476	1.5	1.487	1.481	1.45	1.518	1.466	1.486	1.532	1.586	1.525	1.607	1.588	1.61	1.727	1.836	1.898	1.98	2.059	2.069	2.152	2.187	2.185	2.202	2.213	2.278	2.259	2.298	2.277	2.276	2.288	2.3	2.283	2.269	2.324
250	1.281	1.288	1.407	1.263	1.405	1.284	1.41	1.4	1.294	1.416	1.453	1.457	1.466	1.522	1.536	1.564	1.558	1.566	1.638	1.66	1.689	1.728	1.745	1.822	1.864	1.921	1.93	1.993	2.061	2.14	2.178	2.241	2.239	2.241	2.285	2.293	2.265	2.258	2.26	2.269	2.245	2.25	2.233	2.194	2.205	2.193	2.2	2.214	2.202
251	1.434	1.435	1.428	1.414	1.44	1.441	1.413	1.423	1.436	1.427	1.459	1.447	1.466	1.472	1.464	1.487	1.491	1.485	1.44	1.522	1.468	1.487	1.546	1.589	1.521	1.602	1.617	1.735	1.837	1.96	2.023	2.104	2.188	2.184	2.23	2.26	2.245	2.241	2.263	2.322	2.327	2.328	2.33	2.32	2.33	2.323	2.319	2.328	2.354
0	1.311	1.325	1.415	1.314	1.409	1.311	1.418	1.394	1.333	1.395	1.426	1.418	1.427	1.442	1.438	1.452	1.434	1.424	1.461	1.457	1.452	1.472	1.455	1.495	1.486	1.487	1.468	1.476	1.484	1.504	1.503	1.523	1.517	1.509	1.519	1.536	1.496	1.516	1.527	1.555	1.527	1.554	1.548	1.543	1.538	1.559	1.557	1.56	1.57
252	1.444	1.468	1.527	1.41	1.425	1.435	1.446	1.412	1.45	1.462	1.496	1.507	1.525	1.565	1.597	1.663	1.678	1.72	1.805	1.846	1.949	2.052	2.124	2.216	2.244	2.266	2.239	2.258	2.267	2.288	2.28	2.306	2.3	2.275	2.3	2.297	2.307	2.298	2.298	2.329	2.3	2.327	2.303	2.311	2.31	2.313	2.299	2.296	2.315
253	1.299	1.322	1.399	1.306	1.41	1.326	1.402	1.396	1.338	1.416	1.449	1.457	1.469	1.529	1.536	1.581	1.583	1.587	1.668	1.688	1.731	1.783	1.82	1.921	1.955	2	2.014	2.058	2.108	2.158	2.188	2.222	2.232	2.237	2.26	2.263	2.248	2.243	2.255	2.287	2.244	2.282	2.272	2.262	2.263	2.26	2.255	2.246	2.279
254	1.352	1.346	1.402	1.34	1.412	1.365	1.419	1.392	1.368	1.404	1.43	1.413	1.427	1.463	1.473	1.514	1.502	1.489	1.552	1.566	1.58	1.609	1.621	1.68	1.688	1.711	1.732	1.735	1.787	1.833	1.865	1.904	1.931	1.975	2.025	2.062	2.082	2.092	2.129	2.176	2.163	2.214	2.208	2.209	2.201	2.205	2.213	2.22	2.259
255	1.415	1.45	1.467	1.477	1.43	1.457	1.424	1.462	1.43	1.444	1.421	1.44	1.461	1.482	1.456	1.501	1.495	1.484	1.46	1.525	1.495	1.494	1.517	1.556	1.552	1.596	1.594	1.556	1.614	1.621	1.614	1.617	1.677	1.637	1.667	1.695	1.699	1.663	1.699	1.758	1.722	1.717	1.709	1.734	1.734	1.769	1.74	1.776	1.786
256	1.412	1.461	1.461	1.424	1.457	1.437	1.457	1.435	1.459	1.484	1.525	1.534	1.542	1.614	1.634	1.731	1.834	1.922	2.075	2.162	2.194	2.269	2.277	2.314	2.301	2.301	2.263	2.29	2.279	2.3	2.28	2.317	2.3	2.291	2.311	2.309	2.279	2.285	2.281	2.326	2.295	2.338	2.31	2.312	2.315	2.314	2.312	2.306	2.327
0	1.391	1.376	1.419	1.356	1.415	1.361	1.419	1.394	1.368	1.388	1.415	1.407	1.415	1.437	1.433	1.429	1.414	1.394	1.433	1.432	1.423	1.452	1.424	1.454	1.451	1.45	1.453	1.427	1.452	1.456	1.471	1.467	1.475	1.466	1.482	1.492	1.468	1.471	1.497	1.515	1.491	1.522	1.504	1.501	1.504	1.511	1.502	1.506	1.529
257	1.372	1.374	1.44	1.352	1.437	1.36	1.453	1.426	1.374	1.41	1.443	1.422	1.434	1.476	1.468	1.466	1.458	1.433	1.481	1.483	1.486	1.515	1.496	1.534	1.546	1.525	1.521	1.49	1.542	1.561	1.565	1.561	1.562	1.556	1.591	1.604	1.564	1.601	1.603	1.632	1.603	1.629	1.61	1.608	1.628	1.629	1.62	1.62	1.627
258	1.386	1.386	1.413	1.369	1.411	1.379	1.417	1.398	1.384	1.401	1.435	1.422	1.445	1.481	1.491	1.514	1.503	1.496	1.555	1.561	1.574	1.605	1.601	1.645	1.648	1.639	1.648	1.638	1.677	1.703	1.711	1.742	1.742	1.737	1.776	1.78	1.757	1.765	1.815	1.838	1.814	1.846	1.838	1.844	1.855	1.876	1.861	1.863	1.908
0	1.471	1.457	1.413	1.296	1.503	1.421	1.257	NaN	NaN	NaN	NaN	NaN	NaN	NaN	NaN	NaN	NaN	NaN	NaN	NaN	NaN	NaN	NaN	NaN	NaN	NaN	NaN	NaN	NaN	NaN	NaN	NaN	NaN	NaN	NaN	NaN	NaN	NaN	NaN	NaN	NaN	NaN	NaN	NaN	NaN	NaN	NaN	NaN	NaN
259	1.43	1.455	1.445	1.43	1.426	1.418	1.453	1.423	1.463	1.464	1.518	1.514	1.538	1.588	1.628	1.678	1.707	1.786	1.902	2.012	2.097	2.188	2.219	2.28	2.283	2.282	2.266	2.278	2.277	2.31	2.311	2.314	2.298	2.307	2.31	2.332	2.29	2.278	2.284	2.336	2.295	2.328	2.294	2.301	2.301	2.308	2.296	2.292	2.323
260	1.433	1.46	1.493	1.444	1.509	1.441	1.504	1.439	1.427	1.419	1.481	1.502	1.475	1.53	1.535	1.522	1.495	1.492	1.533	1.513	1.543	1.581	1.577	1.582	1.596	1.546	1.558	1.538	1.571	1.602	1.594	1.618	1.591	1.588	1.635	1.632	1.605	1.623	1.648	1.671	1.648	1.655	1.631	1.648	1.667	1.639	1.627	1.648	1.642
261	1.432	1.441	1.432	1.422	1.448	1.39	1.453	1.431	1.396	1.397	1.435	1.412	1.445	1.478	1.447	1.443	1.438	1.425	1.474	1.458	1.446	1.471	1.443	1.477	1.492	1.46	1.453	1.455	1.463	1.477	1.478	1.478	1.499	1.48	1.497	1.492	1.48	1.484	1.5	1.532	1.501	1.509	1.493	1.509	1.503	1.514	1.48	1.5	1.516
0	1.419	1.444	1.418	1.441	1.425	1.441	1.427	1.453	1.451	1.43	1.421	1.438	1.446	1.488	1.457	1.476	1.482	1.498	1.505	1.535	1.544	1.53	1.539	1.584	1.577	1.582	1.641	1.602	1.648	1.64	1.679	1.669	1.701	1.684	1.727	1.738	1.735	1.705	1.756	1.79	1.8	1.775	1.807	1.788	1.804	1.823	1.8	1.838	1.84
0	1.515	1.483	1.488	1.475	1.502	1.497	1.48	1.472	1.506	1.481	1.548	1.511	1.513	1.553	1.579	1.563	1.579	1.538	1.61	1.606	1.589	1.653	1.632	1.647	1.662	1.627	1.677	1.661	1.677	1.7	1.684	1.737	1.732	1.716	1.744	1.72	1.754	1.732	1.769	1.781	1.75	1.783	1.767	1.753	1.781	1.768	1.806	1.781	1.833
262	1.443	1.455	1.436	1.427	1.435	1.422	1.447	1.43	1.443	1.444	1.493	1.471	1.515	1.541	1.562	1.598	1.603	1.627	1.68	1.696	1.711	1.833	1.897	2.005	2.085	2.139	2.178	2.21	2.244	2.263	2.266	2.288	2.281	2.277	2.292	2.301	2.279	2.265	2.273	2.301	2.28	2.317	2.289	2.291	2.31	2.299	2.298	2.29	2.318
263	1.429	1.438	1.428	1.419	1.437	1.413	1.431	1.419	1.426	1.411	1.445	1.426	1.421	1.452	1.436	1.449	1.448	1.416	1.455	1.457	1.448	1.463	1.462	1.499	1.493	1.472	1.485	1.485	1.486	1.517	1.509	1.518	1.533	1.519	1.525	1.541	1.511	1.536	1.547	1.578	1.551	1.568	1.556	1.564	1.567	1.573	1.548	1.554	1.577
264	1.372	1.41	1.378	1.421	1.4	1.374	1.397	1.413	1.395	1.381	1.365	1.404	1.396	1.437	1.394	1.407	1.398	1.424	1.449	1.466	1.441	1.447	1.459	1.491	1.509	1.519	1.537	1.476	1.548	1.532	1.567	1.56	1.605	1.572	1.604	1.608	1.616	1.593	1.635	1.679	1.684	1.64	1.678	1.671	1.679	1.712	1.671	1.687	1.73
265	1.492	1.532	1.482	1.477	1.509	1.436	1.507	1.483	1.513	1.437	1.503	1.463	1.508	1.56	1.553	1.567	1.541	1.54	1.62	1.603	1.58	1.657	1.612	1.697	1.688	1.698	1.699	1.736	1.726	1.705	1.787	1.778	1.824	1.792	1.818	1.808	1.834	1.835	1.907	1.898	1.907	1.949	1.903	1.902	1.907	1.942	2.019	2.08	2.157
0	1.416	1.436	1.434	1.425	1.441	1.433	1.423	1.428	1.44	1.42	1.445	1.451	1.456	1.502	1.484	1.511	1.502	1.523	1.547	1.566	1.586	1.599	1.597	1.638	1.672	1.671	1.668	1.662	1.708	1.742	1.752	1.764	1.79	1.797	1.805	1.817	1.819	1.823	1.842	1.873	1.87	1.87	1.879	1.88	1.877	1.886	1.875	1.898	1.901
266	1.425	1.418	1.406	1.398	1.422	1.408	1.409	1.409	1.414	1.404	1.429	1.433	1.431	1.468	1.468	1.479	1.45	1.455	1.499	1.488	1.501	1.509	1.51	1.548	1.525	1.519	1.519	1.523	1.538	1.552	1.555	1.567	1.583	1.57	1.602	1.594	1.588	1.591	1.612	1.637	1.618	1.657	1.627	1.646	1.643	1.652	1.648	1.645	1.672
0	1.55	1.478	1.489	1.467	1.503	1.48	1.506	1.479	1.508	1.496	1.529	1.515	1.51	1.53	1.559	1.564	1.564	1.522	1.592	1.594	1.593	1.628	1.615	1.632	1.627	1.617	1.625	1.612	1.66	1.672	1.641	1.698	1.678	1.66	1.717	1.699	1.715	1.7	1.723	1.728	1.703	1.75	1.744	1.718	1.748	1.763	1.746	1.739	1.782
0	1.518	1.494	1.507	1.494	1.53	1.445	1.525	1.474	1.484	1.48	1.49	1.518	1.54	1.573	1.559	1.597	1.585	1.523	1.626	1.576	1.62	1.663	1.639	1.681	1.693	1.663	1.683	1.679	1.697	1.715	1.735	1.697	1.77	1.727	1.767	1.765	1.748	1.787	1.796	1.832	1.787	1.845	1.776	1.808	1.799	1.839	1.814	1.803	1.854
0	1.386	1.414	1.402	1.417	1.407	1.407	1.406	1.401	1.428	1.407	1.413	1.412	1.436	1.466	1.444	1.458	1.458	1.464	1.498	1.512	1.518	1.532	1.533	1.569	1.583	1.589	1.611	1.588	1.641	1.638	1.678	1.69	1.723	1.725	1.76	1.766	1.796	1.763	1.811	1.861	1.864	1.857	1.877	1.876	1.88	1.909	1.895	1.927	1.936
0	1.42	1.418	1.413	1.409	1.426	1.405	1.418	1.404	1.407	1.389	1.434	1.41	1.429	1.457	1.447	1.457	1.454	1.439	1.486	1.472	1.478	1.503	1.495	1.537	1.556	1.526	1.536	1.535	1.543	1.574	1.577	1.597	1.603	1.587	1.612	1.623	1.616	1.618	1.64	1.668	1.642	1.675	1.651	1.673	1.658	1.659	1.664	1.669	1.684
0	1.429	1.415	1.41	1.411	1.444	1.426	1.438	1.417	1.432	1.432	1.471	1.445	1.463	1.474	1.484	1.505	1.501	1.475	1.538	1.537	1.54	1.59	1.585	1.637	1.645	1.672	1.69	1.777	1.883	1.966	2.04	2.151	2.166	2.199	2.235	2.246	2.244	2.22	2.27	2.324	2.294	2.319	2.291	2.301	2.31	2.324	2.299	2.293	2.342
0	1.422	1.433	1.431	1.435	1.449	1.427	1.427	1.413	1.432	1.427	1.442	1.423	1.433	1.476	1.463	1.477	1.477	1.477	1.493	1.492	1.5	1.504	1.496	1.52	1.533	1.529	1.524	1.511	1.544	1.549	1.56	1.564	1.568	1.569	1.587	1.591	1.587	1.588	1.602	1.626	1.624	1.625	1.635	1.623	1.64	1.651	1.636	1.648	1.673
267	1.417	1.421	1.411	1.425	1.441	1.416	1.423	1.413	1.421	1.427	1.434	1.437	1.449	1.505	1.488	1.51	1.539	1.543	1.564	1.586	1.621	1.606	1.618	1.66	1.674	1.7	1.712	1.677	1.741	1.768	1.802	1.793	1.824	1.825	1.894	1.899	1.924	1.921	1.976	2.002	1.996	2.033	2.053	2.044	2.079	2.074	2.092	2.08	2.141
268	1.422	1.412	1.41	1.395	1.421	1.393	1.406	1.403	1.411	1.386	1.422	1.406	1.424	1.447	1.446	1.453	1.433	1.421	1.456	1.448	1.441	1.46	1.448	1.489	1.485	1.471	1.455	1.465	1.473	1.481	1.493	1.494	1.514	1.496	1.511	1.513	1.504	1.505	1.526	1.541	1.524	1.546	1.521	1.528	1.528	1.537	1.536	1.54	1.555
0	1.409	1.399	1.4	1.374	1.414	1.392	1.392	1.394	1.405	1.388	1.426	1.411	1.423	1.435	1.454	1.463	1.464	1.457	1.485	1.494	1.507	1.522	1.518	1.544	1.549	1.555	1.553	1.571	1.571	1.606	1.606	1.635	1.627	1.637	1.673	1.678	1.672	1.668	1.705	1.737	1.709	1.753	1.735	1.747	1.775	1.757	1.777	1.771	1.807
0	1.44	1.446	1.443	1.427	1.457	1.444	1.435	1.444	1.455	1.439	1.451	1.431	1.433	1.487	1.443	1.471	1.452	1.46	1.472	1.46	1.46	1.467	1.477	1.487	1.491	1.483	1.461	1.464	1.484	1.495	1.499	1.51	1.507	1.505	1.52	1.516	1.527	1.518	1.523	1.559	1.539	1.556	1.528	1.545	1.535	1.549	1.55	1.551	1.566
269	1.488	1.492	1.464	1.468	1.495	1.45	1.495	1.484	1.484	1.526	1.522	1.518	1.573	1.563	1.57	1.613	1.618	1.628	1.635	1.683	1.644	1.674	1.675	1.703	1.706	1.732	1.752	1.711	1.748	1.787	1.803	1.814	1.882	1.961	2.068	2.129	2.153	2.197	2.228	2.264	2.274	2.316	2.262	2.27	2.295	2.284	2.31	2.282	2.333
270	1.436	1.406	1.422	1.415	1.432	1.419	1.412	1.421	1.442	1.436	1.452	1.46	1.469	1.496	1.51	1.539	1.5	1.494	1.55	1.531	1.556	1.584	1.559	1.588	1.607	1.594	1.583	1.582	1.593	1.628	1.605	1.632	1.6	1.615	1.662	1.65	1.677	1.648	1.672	1.71	1.67	1.719	1.683	1.693	1.706	1.699	1.721	1.69	1.73
271	1.403	1.396	1.39	1.379	1.4	1.381	1.408	1.401	1.442	1.45	1.521	1.543	1.607	1.67	1.727	1.804	1.833	1.873	1.969	2.012	2.032	2.085	2.099	2.146	2.138	2.097	2.124	2.104	2.126	2.161	2.147	2.206	2.168	2.16	2.192	2.197	2.188	2.175	2.159	2.217	2.188	2.211	2.196	2.138	2.094	2.088	2.097	2.087	2.11
0	1.432	1.463	1.432	1.42	1.469	1.453	1.443	1.431	1.443	1.433	1.474	1.457	1.455	1.497	1.487	1.501	1.474	1.469	1.494	1.499	1.507	1.494	1.512	1.529	1.527	1.528	1.519	1.506	1.543	1.555	1.537	1.575	1.556	1.557	1.588	1.585	1.575	1.586	1.585	1.627	1.594	1.613	1.602	1.612	1.603	1.599	1.616	1.619	1.64
272	1.481	1.506	1.469	1.461	1.482	1.466	1.489	1.497	1.479	1.501	1.512	1.523	1.524	1.577	1.573	1.597	1.606	1.607	1.638	1.669	1.664	1.686	1.696	1.686	1.703	1.763	1.85	1.983	2.093	2.174	2.188	2.189	NaN	NaN	NaN	NaN	NaN	NaN	NaN	NaN	NaN	NaN	NaN	NaN	NaN	NaN	NaN	NaN	NaN
0	1.424	1.416	1.403	1.381	1.415	1.401	1.409	1.401	1.415	1.392	1.42	1.412	1.416	1.431	1.443	1.443	1.435	1.425	1.459	1.451	1.45	1.477	1.462	1.491	1.474	1.466	1.46	1.468	1.471	1.491	1.482	1.507	1.496	1.494	1.515	1.515	1.513	1.505	1.525	1.552	1.526	1.549	1.538	1.536	1.543	1.537	1.542	1.538	1.555
273	1.43	1.429	1.407	1.4	1.429	1.414	1.441	1.435	1.437	1.42	1.46	1.464	1.489	1.491	1.504	1.507	1.506	1.492	1.539	1.509	1.511	1.554	1.555	1.561	1.588	1.553	1.556	1.569	1.591	1.62	1.593	1.607	1.602	1.615	1.62	1.652	1.664	1.656	1.64	1.699	1.673	1.699	1.701	1.694	1.687	1.691	1.736	1.674	1.728
274	1.462	1.471	1.459	1.494	1.454	1.492	1.5	1.483	1.482	1.503	1.514	1.535	1.533	1.555	1.57	1.606	1.594	1.495	1.551	1.599	1.596	1.626	1.611	1.64	1.618	1.674	1.664	1.65	1.665	1.676	1.719	1.742	1.759	1.813	1.898	1.936	1.893	1.92	2.024	1.997	NaN	NaN	NaN	NaN	NaN	NaN	NaN	NaN	NaN
0	1.437	1.45	1.43	1.415	1.431	1.408	1.434	1.415	1.426	1.419	1.457	1.447	1.451	1.468	1.473	1.477	1.463	1.471	1.51	1.514	1.513	1.524	1.523	1.553	1.54	1.545	1.528	1.544	1.533	1.569	1.554	1.586	1.578	1.578	1.609	1.611	1.613	1.621	1.617	1.655	1.655	1.664	1.668	1.657	1.669	1.663	1.672	1.664	1.687
275	1.399	1.399	1.395	1.375	1.398	1.369	1.397	1.392	1.425	1.424	1.487	1.506	1.546	1.603	1.662	1.739	1.769	1.819	1.917	1.969	2	2.051	2.072	2.118	2.133	2.127	2.112	2.123	2.144	2.149	2.163	2.207	2.172	2.171	2.189	2.161	2.174	2.159	2.121	2.185	2.182	2.198	2.18	2.185	2.179	2.192	2.201	2.164	2.164
276	1.515	1.523	1.514	1.513	1.505	1.511	1.508	1.478	1.483	1.505	1.546	1.552	1.561	1.528	1.548	1.617	1.568	1.524	1.574	1.624	1.662	1.645	1.672	1.666	1.646	1.673	1.666	1.673	1.637	1.732	1.708	1.748	1.764	1.718	1.728	1.785	1.748	1.785	1.778	1.903	1.926	2.018	2.031	2.054	2.11	2.112	2.177	2.173	2.195
277	1.482	1.485	1.484	1.462	1.482	1.454	1.493	1.45	1.482	1.48	1.51	1.51	1.529	1.556	1.58	1.606	1.573	1.628	1.638	1.707	1.715	1.732	1.751	1.844	1.839	1.861	1.828	1.9	1.859	1.913	1.91	1.95	1.941	1.948	2.001	1.984	2.036	2.036	2.101	2.208	2.224	2.289	2.297	2.294	2.307	2.298	2.289	2.286	2.314
278	1.421	1.423	1.419	1.407	1.418	1.404	1.429	1.398	1.419	1.41	1.433	1.433	1.426	1.45	1.458	1.46	1.449	1.446	1.48	1.501	1.503	1.528	1.526	1.559	1.577	1.579	1.568	1.569	1.618	1.637	1.639	1.675	1.747	1.822	1.962	2.064	2.12	2.144	2.179	2.23	2.216	2.245	2.234	2.222	2.215	2.198	2.196	2.214	2.243
279	1.417	1.43	1.416	1.402	1.413	1.409	1.409	1.386	1.414	1.4	1.407	1.419	1.413	1.428	1.436	1.436	1.416	1.407	1.44	1.444	1.446	1.461	1.463	1.478	1.478	1.491	1.482	1.49	1.516	1.53	1.532	1.562	1.558	1.546	1.585	1.602	1.594	1.607	1.61	1.657	1.653	1.665	1.663	1.677	1.691	1.69	1.708	1.714	1.743
280	1.467	1.459	1.463	1.43	1.483	1.448	1.434	1.436	1.447	1.447	1.488	1.475	1.475	1.521	1.502	1.531	1.505	1.509	1.539	1.547	1.546	1.561	1.569	1.596	1.593	1.609	1.592	1.606	1.63	1.661	1.676	1.703	1.685	1.722	1.716	1.745	1.758	1.737	1.764	1.801	1.782	1.819	1.795	1.812	1.798	1.823	1.836	1.825	1.877
0	1.461	1.47	1.474	1.472	1.485	1.458	1.45	1.428	1.446	1.454	1.47	1.453	1.464	1.513	1.48	1.51	1.5	1.504	1.502	1.522	1.523	1.542	1.513	1.536	1.551	1.548	1.53	1.549	1.557	1.576	1.569	1.592	1.584	1.586	1.603	1.615	1.605	1.599	1.606	1.633	1.618	1.644	1.637	1.632	1.651	1.64	1.633	1.644	1.67
281	1.445	1.447	1.434	1.431	1.449	1.43	1.433	1.422	1.432	1.429	1.448	1.425	1.419	1.434	1.448	1.457	1.428	1.432	1.466	1.477	1.468	1.499	1.492	1.539	1.526	1.541	1.531	1.57	1.579	1.61	1.623	1.65	1.662	1.698	1.778	1.878	1.94	2.037	2.062	2.182	2.168	2.24	2.235	2.221	2.236	2.25	2.24	2.209	2.256
0	1.517	1.526	1.479	1.442	1.496	1.435	1.48	1.462	1.505	1.495	1.518	1.516	1.525	1.559	1.565	1.59	1.552	1.587	1.652	1.682	1.674	1.697	1.713	1.819	1.752	1.803	1.74	1.86	1.825	1.875	1.859	1.919	1.876	1.863	1.922	1.914	1.952	1.96	1.917	2.04	1.975	2.06	2.049	1.971	2.033	2.041	2.011	1.969	2.045
0	1.459	1.449	1.438	1.449	1.472	1.448	1.453	1.439	1.438	1.438	1.483	1.463	1.473	1.498	1.48	1.513	1.495	1.465	1.511	1.537	1.539	1.552	1.54	1.57	1.548	1.567	1.546	1.545	1.587	1.601	1.581	1.612	1.601	1.598	1.623	1.644	1.599	1.615	1.603	1.656	1.621	1.646	1.633	1.635	1.654	1.636	1.659	1.62	1.652
0	1.409	1.419	1.418	1.407	1.419	1.405	1.421	1.4	1.409	1.405	1.426	1.43	1.431	1.463	1.469	1.486	1.462	1.449	1.498	1.521	1.515	1.543	1.561	1.584	1.591	1.61	1.59	1.617	1.633	1.662	1.667	1.7	1.705	1.702	1.731	1.742	1.727	1.733	1.738	1.775	1.771	1.784	1.783	1.774	1.791	1.78	1.798	1.796	1.819
0	1.43	1.423	1.416	1.406	1.419	1.416	1.435	1.419	1.458	1.443	1.482	1.472	1.502	1.522	1.534	1.551	1.55	1.567	1.607	1.628	1.631	1.652	1.661	1.738	1.736	1.726	1.716	1.762	1.769	1.8	1.803	1.85	1.835	1.834	1.857	1.894	1.9	1.894	1.902	1.969	1.94	1.978	1.978	1.976	1.99	1.988	1.999	1.98	2.027
282	1.425	1.421	1.418	1.396	1.425	1.408	1.417	1.39	1.408	1.412	1.418	1.426	1.425	1.451	1.454	1.453	1.432	1.427	1.448	1.464	1.477	1.486	1.485	1.516	1.489	1.504	1.481	1.502	1.524	1.536	1.539	1.57	1.57	1.558	1.584	1.608	1.585	1.596	1.613	1.655	1.657	1.661	1.669	1.681	1.693	1.692	1.716	1.708	1.756
0	1.42	1.419	1.41	1.407	1.432	1.415	1.423	1.393	1.409	1.404	1.427	1.434	1.423	1.451	1.452	1.463	1.449	1.426	1.458	1.479	1.47	1.482	1.48	1.499	1.491	1.492	1.5	1.486	1.492	1.529	1.521	1.541	1.552	1.53	1.567	1.565	1.552	1.545	1.562	1.587	1.58	1.601	1.597	1.592	1.594	1.593	1.61	1.592	1.623
283	1.41	1.415	1.412	1.402	1.412	1.396	1.421	1.404	1.432	1.434	1.479	1.46	1.489	1.515	1.537	1.565	1.562	1.592	1.642	1.665	1.694	1.73	1.736	1.819	1.833	1.853	1.82	1.906	1.96	2.027	2.073	2.13	2.152	2.178	2.21	2.235	2.221	2.226	2.234	2.301	2.253	2.306	2.285	2.272	2.289	2.284	2.255	2.235	2.289
284	1.455	1.479	1.466	1.441	1.469	1.441	1.457	1.452	1.462	1.427	1.474	1.492	1.464	1.493	1.489	1.502	1.501	1.468	1.505	1.521	1.53	1.532	1.555	1.578	1.537	1.588	1.563	1.583	1.598	1.627	1.634	1.659	1.651	1.625	1.663	1.665	1.648	1.679	1.651	1.703	1.669	1.718	1.697	1.678	1.717	1.697	1.702	1.698	1.731
285	1.442	1.442	1.415	1.415	1.434	1.425	1.431	1.41	1.434	1.443	1.457	1.475	1.491	1.508	1.514	1.536	1.502	1.527	1.543	1.576	1.578	1.599	1.601	1.638	1.622	1.649	1.636	1.666	1.709	1.732	1.741	1.777	1.79	1.803	1.836	1.881	1.908	1.946	1.992	2.079	2.088	2.157	2.184	2.188	2.214	2.241	2.246	2.241	2.285
286	1.452	1.474	1.454	1.467	1.491	1.495	1.496	1.495	1.515	1.527	1.521	1.523	1.587	1.551	1.592	1.619	1.614	1.622	1.674	1.674	1.704	1.764	1.729	1.845	1.803	1.807	1.861	1.896	1.948	2.008	2.049	2.089	2.098	2.116	2.148	2.194	2.186	2.201	2.232	2.274	2.237	2.281	2.292	2.282	2.283	2.279	2.287	2.277	2.289
287	1.482	1.472	1.487	1.441	1.457	1.445	1.468	1.451	1.451	1.466	1.487	1.497	1.492	1.541	1.557	1.573	1.55	1.567	1.607	1.664	1.668	1.717	1.729	1.798	1.793	1.888	1.94	1.988	2.065	2.135	2.169	2.2	2.219	2.231	2.247	2.24	2.231	2.234	2.221	NaN	NaN	NaN	NaN	NaN	NaN	NaN	NaN	NaN	NaN
288	1.436	1.436	1.418	1.402	1.432	1.423	1.435	1.397	1.426	1.43	1.451	1.465	1.463	1.499	1.526	1.534	1.529	1.539	1.566	1.616	1.628	1.663	1.674	1.724	1.721	1.752	1.747	1.806	1.878	1.933	1.973	2.039	2.059	2.089	2.133	2.174	2.152	2.164	2.185	2.231	2.227	2.248	2.253	2.241	2.267	2.28	2.266	2.252	2.297
0	1.476	1.467	1.456	1.456	1.471	1.423	1.452	1.452	1.47	1.46	1.493	1.486	1.485	1.516	1.531	1.538	1.525	1.507	1.551	1.582	1.585	1.59	1.585	1.641	1.606	1.607	1.619	1.629	1.624	1.66	1.64	1.679	1.686	1.667	1.68	1.681	1.697	1.69	1.678	1.712	1.786	1.796	1.719	1.72	1.716	1.709	1.739	1.743	NaN
289	1.487	1.515	1.523	1.503	1.563	1.507	1.525	1.543	1.521	1.538	1.553	1.53	1.583	1.58	1.613	1.629	1.605	1.638	1.623	1.659	1.665	1.684	1.669	1.738	1.737	1.741	1.74	1.762	1.764	1.763	1.809	1.814	1.786	1.811	1.829	1.858	1.857	1.838	1.873	1.931	1.896	1.951	1.929	1.959	1.993	1.972	1.971	1.96	2.016
0	1.435	1.427	1.416	1.407	1.442	1.434	1.437	1.427	1.449	1.461	1.481	1.488	1.504	1.542	1.551	1.572	1.554	1.561	1.61	1.615	1.632	1.647	1.665	1.71	1.7	1.704	1.692	1.726	1.748	1.794	1.806	1.868	1.911	1.929	1.987	2.037	2.039	2.061	2.098	2.144	2.143	2.187	2.185	2.204	2.206	2.217	2.218	2.231	2.262
290	1.424	1.424	1.425	1.411	1.427	1.409	1.414	1.397	1.422	1.415	1.443	1.429	1.431	1.463	1.457	1.471	1.455	1.443	1.486	1.497	1.49	1.512	1.517	1.555	1.544	1.552	1.561	1.565	1.578	1.625	1.61	1.654	1.645	1.644	1.684	1.694	1.696	1.7	1.732	1.766	1.755	1.798	1.785	1.789	1.811	1.81	1.829	1.843	1.874
291	1.427	1.434	1.414	1.398	1.435	1.421	1.416	1.412	1.424	1.427	1.447	1.441	1.439	1.468	1.475	1.48	1.442	1.462	1.494	1.512	1.507	1.523	1.526	1.561	1.554	1.558	1.555	1.559	1.581	1.608	1.613	1.639	1.645	1.651	1.688	1.685	1.695	1.699	1.713	1.77	1.776	1.868	1.898	1.935	1.992	2.041	2.087	2.114	2.17
292	1.42	1.443	1.408	1.394	1.444	1.436	1.458	1.464	1.457	1.476	1.519	1.52	1.574	1.608	1.644	1.678	1.72	1.757	1.846	1.898	1.957	2.026	2.043	2.153	2.163	2.205	2.212	2.254	2.233	2.272	2.271	2.288	2.275	2.263	2.284	2.297	2.268	2.256	2.263	2.309	2.25	2.303	2.274	2.26	2.264	2.27	2.281	2.25	2.274
293	1.433	1.44	1.422	1.406	1.446	1.424	1.433	1.408	1.426	1.424	1.445	1.439	1.447	1.464	1.467	1.488	1.468	1.467	1.5	1.497	1.503	1.519	1.525	1.565	1.532	1.558	1.534	1.55	1.569	1.586	1.593	1.604	1.612	1.607	1.633	1.629	1.636	1.631	1.654	1.675	1.656	1.684	1.686	1.678	1.688	1.685	1.698	1.702	1.724
294	1.428	1.419	1.413	1.367	1.455	1.436	1.462	1.464	1.519	1.517	1.576	1.612	1.679	1.713	1.758	1.863	1.921	1.974	2.105	2.139	2.189	2.258	2.269	2.321	2.297	2.268	2.277	2.298	2.294	2.316	2.305	2.307	2.302	2.279	2.295	2.304	2.283	2.3	2.28	2.322	2.286	2.325	2.303	2.287	2.281	2.282	2.284	2.291	2.289
0	1.418	1.429	1.418	1.41	1.406	1.398	1.425	1.407	1.425	1.443	1.46	1.429	1.441	1.456	1.469	1.473	1.458	1.446	1.484	1.492	1.5	1.496	1.49	1.523	1.535	1.52	1.489	1.515	1.517	1.535	1.55	1.571	1.556	1.54	1.554	1.578	1.554	1.541	1.564	1.586	1.559	1.596	1.569	1.581	1.595	1.591	1.593	1.589	1.619
0	1.415	1.41	1.412	1.406	1.41	1.41	1.433	1.405	1.42	1.429	1.45	1.422	1.448	1.441	1.456	1.465	1.455	1.429	1.466	1.482	1.479	1.485	1.492	1.519	1.519	1.517	1.498	1.51	1.52	1.544	1.552	1.574	1.55	1.547	1.566	1.582	1.564	1.557	1.564	1.597	1.575	1.606	1.591	1.602	1.605	1.601	1.599	1.59	1.605
295	1.418	1.446	1.417	1.394	1.427	1.403	1.418	1.409	1.419	1.426	1.46	1.442	1.438	1.454	1.46	1.464	1.471	1.452	1.491	1.475	1.485	1.501	1.497	1.53	1.514	1.509	1.506	1.507	1.517	1.523	1.531	1.538	1.543	1.542	1.537	1.551	1.546	1.539	1.55	1.578	1.548	1.574	1.56	1.556	1.571	1.549	1.559	1.546	1.566
0	1.848	2.074	NaN	NaN	NaN	NaN	NaN	NaN	NaN	NaN	NaN	NaN	NaN	NaN	NaN	NaN	NaN	NaN	NaN	NaN	NaN	NaN	NaN	NaN	NaN	NaN	NaN	NaN	NaN	NaN	NaN	NaN	NaN	NaN	NaN	NaN	NaN	NaN	NaN	NaN	NaN	NaN	NaN	NaN	NaN	NaN	NaN	NaN	NaN
296	1.445	1.427	1.422	1.402	1.433	1.409	1.43	1.401	1.417	1.428	1.435	1.425	1.429	1.46	1.447	1.449	1.441	1.429	1.458	1.457	1.466	1.466	1.461	1.493	1.475	1.467	1.465	1.482	1.478	1.491	1.493	1.511	1.496	1.496	1.527	1.512	1.505	1.511	1.514	1.531	1.512	1.547	1.54	1.534	1.53	1.528	1.538	1.536	1.56
0	1.427	1.45	1.412	1.398	1.425	1.426	1.432	1.415	1.439	1.433	1.458	1.449	1.439	1.45	1.468	1.468	1.469	1.443	1.483	1.461	1.479	1.488	1.493	1.51	1.503	1.495	1.498	1.499	1.513	1.524	1.524	1.54	1.54	1.536	1.548	1.549	1.542	1.547	1.546	1.582	1.559	1.594	1.568	1.569	1.582	1.563	1.576	1.563	1.595
0	1.866	1.924	1.628	1.869	1.871	1.934	2.103	2.097	1.915	2.127	2.042	1.906	2.042	1.814	NaN	NaN	NaN	NaN	NaN	NaN	NaN	NaN	NaN	NaN	NaN	NaN	NaN	NaN	NaN	NaN	NaN	NaN	NaN	NaN	NaN	NaN	NaN	NaN	NaN	NaN	NaN	NaN	NaN	NaN	NaN	NaN	NaN	NaN	NaN
0	1.434	1.477	1.429	1.417	1.457	1.448	1.451	1.451	1.447	1.446	1.463	1.439	1.468	1.463	1.461	1.452	1.428	1.429	1.469	1.441	1.453	1.453	1.423	1.456	1.46	1.438	1.442	1.453	1.443	1.474	1.457	1.472	1.452	1.424	1.476	1.459	1.487	1.447	1.451	1.476	1.455	1.484	1.477	1.465	1.463	1.448	1.461	1.454	1.485
0	1.442	1.42	1.414	1.423	1.453	1.43	1.421	1.414	1.431	1.425	1.442	1.452	1.457	1.473	1.486	1.491	1.478	1.478	1.509	1.517	1.514	1.528	1.531	1.564	1.551	1.567	1.54	1.553	1.56	1.581	1.586	1.618	1.608	1.601	1.636	1.61	1.611	1.606	1.619	1.643	1.634	1.679	1.655	1.648	1.653	1.661	1.653	1.657	1.668
297	1.416	1.413	1.421	1.397	1.43	1.419	1.401	1.401	1.421	1.409	1.42	1.424	1.416	1.433	1.435	1.441	1.424	1.413	1.427	1.425	1.434	1.451	1.441	1.459	1.449	1.458	1.424	1.44	1.446	1.468	1.445	1.482	1.463	1.46	1.48	1.466	1.463	1.465	1.466	1.492	1.467	1.493	1.487	1.475	1.484	1.484	1.481	1.467	1.5
298	1.419	1.419	1.425	1.424	1.421	1.41	1.41	1.406	1.424	1.42	1.43	1.423	1.407	1.437	1.419	1.432	1.424	1.419	1.421	1.421	1.432	1.445	1.437	1.449	1.444	1.44	1.423	1.433	1.436	1.459	1.444	1.469	1.448	1.446	1.476	1.463	1.452	1.449	1.455	1.483	1.462	1.475	1.466	1.466	1.477	1.466	1.473	1.473	1.491
0	NaN	NaN	NaN	NaN	NaN	NaN	NaN	NaN	NaN	NaN	NaN	NaN	NaN	NaN	NaN	NaN	NaN	NaN	NaN	NaN	NaN	NaN	NaN	NaN	NaN	NaN	NaN	NaN	NaN	NaN	NaN	NaN	NaN	NaN	NaN	NaN	NaN	NaN	NaN	NaN	NaN	NaN	NaN	NaN	NaN	NaN	NaN	NaN	NaN
0	1.58	1.632	1.582	1.649	1.5	1.576	1.631	1.584	1.581	1.655	1.641	1.58	1.57	1.506	1.614	1.611	1.601	1.557	1.645	1.724	1.647	1.618	1.664	1.648	1.635	1.682	1.619	1.662	1.655	1.636	1.758	1.795	1.631	1.638	1.668	1.688	1.669	1.668	1.722	1.743	1.64	1.635	1.705	1.666	1.717	1.696	1.651	1.662	1.71
299	1.451	1.444	1.431	1.411	1.44	1.435	1.438	1.407	1.427	1.413	1.45	1.423	1.43	1.448	1.444	1.441	1.449	1.416	1.458	1.445	1.448	1.471	1.446	1.479	1.467	1.455	1.455	1.472	1.472	1.491	1.498	1.521	1.518	1.514	1.529	1.506	1.528	1.512	1.524	1.56	1.532	1.565	1.556	1.549	1.55	1.553	1.564	1.577	1.576
300	1.431	1.452	1.42	1.382	1.441	1.439	1.464	1.427	1.443	1.438	1.459	1.469	1.503	1.497	1.526	1.52	1.541	1.561	1.617	1.611	1.647	1.654	1.681	1.742	1.753	1.783	1.835	1.885	1.951	2.039	2.07	2.12	2.141	2.171	2.205	2.224	2.241	2.212	2.227	2.273	2.224	2.219	2.256	2.241	2.247	2.245	2.241	2.235	2.245
301	1.518	1.506	1.517	1.508	1.482	1.495	1.536	1.523	1.534	1.511	1.58	1.52	1.544	1.559	1.583	1.579	1.587	1.569	1.61	1.622	1.621	1.65	1.679	1.691	1.687	1.716	1.722	1.708	1.739	1.749	1.797	1.863	1.893	1.949	1.998	2.033	2.059	2.109	2.144	2.223	2.182	2.244	2.256	2.285	2.312	2.302	2.31	2.26	2.301
0	1.422	1.454	1.414	1.402	1.441	1.438	1.45	1.458	1.448	1.449	1.458	1.452	1.474	1.485	1.505	1.499	1.476	1.464	1.521	1.495	1.519	1.517	1.501	1.554	1.553	1.546	1.549	1.582	1.578	1.608	1.621	1.62	1.647	1.626	1.667	1.661	1.695	1.668	1.693	1.734	1.714	1.766	1.752	1.746	1.768	1.736	1.767	1.778	1.816
302	1.43	1.432	1.419	1.413	1.45	1.417	1.421	1.405	1.405	1.413	1.435	1.436	1.427	1.44	1.453	1.445	1.445	1.43	1.459	1.462	1.461	1.471	1.469	1.49	1.48	1.48	1.459	1.476	1.484	1.498	1.489	1.524	1.508	1.517	1.524	1.515	1.522	1.515	1.517	1.535	1.531	1.559	1.539	1.536	1.541	1.549	1.545	1.549	1.551
303	1.447	1.44	1.418	1.414	1.447	1.425	1.43	1.409	1.412	1.429	1.449	1.427	1.436	1.449	1.453	1.441	1.438	1.425	1.464	1.465	1.451	1.46	1.46	1.481	1.484	1.466	1.461	1.468	1.464	1.479	1.473	1.495	1.491	1.479	1.509	1.492	1.498	1.497	1.493	1.535	1.508	1.542	1.527	1.51	1.518	1.512	1.521	1.529	1.536
304	1.452	1.444	1.418	1.417	1.438	1.42	1.433	1.423	1.408	1.425	1.439	1.426	1.425	1.437	1.434	1.443	1.429	1.413	1.45	1.451	1.447	1.453	1.457	1.474	1.461	1.466	1.446	1.462	1.457	1.477	1.472	1.489	1.49	1.48	1.505	1.485	1.493	1.486	1.503	1.525	1.501	1.538	1.517	1.517	1.524	1.519	1.534	1.528	1.545
0	1.527	1.647	1.586	1.593	1.597	1.571	1.638	1.611	1.586	1.647	1.592	1.587	1.627	1.616	1.704	1.64	1.632	1.582	1.711	1.651	1.67	1.648	1.644	1.68	1.693	1.681	1.688	1.713	1.691	1.797	1.726	1.759	1.693	1.686	1.719	1.741	1.768	1.735	1.76	1.804	1.761	1.813	1.786	1.796	1.774	1.774	1.749	1.792	1.849
0	NaN	NaN	NaN	NaN	NaN	NaN	NaN	NaN	NaN	NaN	NaN	NaN	NaN	NaN	NaN	NaN	NaN	NaN	NaN	NaN	NaN	NaN	NaN	NaN	NaN	NaN	NaN	NaN	NaN	NaN	NaN	NaN	NaN	NaN	NaN	NaN	NaN	NaN	NaN	NaN	NaN	NaN	NaN	NaN	NaN	NaN	NaN	NaN	NaN
0	NaN	NaN	NaN	NaN	NaN	NaN	NaN	NaN	NaN	NaN	NaN	NaN	NaN	NaN	NaN	NaN	NaN	NaN	NaN	NaN	NaN	NaN	NaN	NaN	NaN	NaN	NaN	NaN	NaN	NaN	NaN	NaN	NaN	NaN	NaN	NaN	NaN	NaN	NaN	NaN	NaN	NaN	NaN	NaN	NaN	NaN	NaN	NaN	NaN
0	NaN	NaN	NaN	NaN	NaN	NaN	NaN	NaN	NaN	NaN	NaN	NaN	NaN	NaN	NaN	NaN	NaN	NaN	NaN	NaN	NaN	NaN	NaN	NaN	NaN	NaN	NaN	NaN	NaN	NaN	NaN	NaN	NaN	NaN	NaN	NaN	NaN	NaN	NaN	NaN	NaN	NaN	NaN	NaN	NaN	NaN	NaN	NaN	NaN
305	1.427	1.439	1.428	1.41	1.431	1.431	1.443	1.414	1.443	1.454	1.477	1.474	1.478	1.506	1.525	1.551	1.565	1.544	1.608	1.619	1.63	1.663	1.686	1.728	1.708	1.742	1.735	1.75	1.785	1.798	1.827	1.838	1.846	1.879	1.923	1.967	1.998	2.034	2.076	2.17	2.155	2.218	2.223	2.245	2.267	2.267	2.282	2.286	2.308
0	1.434	1.411	1.428	1.429	1.437	1.434	1.421	1.422	1.434	1.434	1.463	1.451	1.447	1.473	1.48	1.492	1.484	1.475	1.493	1.499	1.504	1.525	1.521	1.54	1.533	1.545	1.525	1.538	1.539	1.559	1.546	1.577	1.567	1.557	1.597	1.586	1.588	1.588	1.589	1.608	1.592	1.609	1.603	1.599	1.603	1.592	1.603	1.598	1.63
306	1.484	1.52	1.485	1.503	1.496	1.492	1.533	1.476	1.522	1.539	1.547	1.511	1.553	1.517	1.581	1.588	1.584	1.569	1.613	1.63	1.607	1.645	1.652	1.688	1.71	1.718	1.684	1.679	1.693	1.755	1.733	1.808	1.785	1.765	1.795	1.854	1.879	1.836	1.863	1.919	1.888	1.951	1.992	2.03	2.124	2.13	2.177	2.195	2.204
0	1.716	1.577	1.643	1.662	1.539	1.533	1.61	1.636	1.52	1.572	1.683	1.64	1.638	1.591	1.639	1.623	1.644	1.557	1.609	1.755	1.696	1.664	1.653	1.65	1.664	1.685	1.661	1.687	1.635	1.737	1.712	1.795	1.668	1.62	1.688	1.697	1.673	1.652	1.712	1.759	1.71	1.728	1.727	1.723	1.845	1.732	1.746	1.769	1.77
0	1.479	1.444	1.421	1.432	1.448	1.443	1.421	1.413	1.446	1.424	1.446	1.431	1.428	1.473	1.457	1.467	1.449	1.441	1.46	1.44	1.46	1.484	1.462	1.49	1.5	1.499	1.474	1.478	1.468	1.516	1.492	1.542	1.521	1.515	1.541	1.549	1.527	1.535	1.552	1.557	1.53	1.574	1.561	1.543	1.588	1.547	1.576	1.567	1.571
0	1.501	1.455	1.573	1.576	1.499	1.505	1.575	1.543	1.574	1.556	1.608	1.555	1.614	1.549	1.612	1.571	1.616	1.576	1.692	1.669	1.624	1.675	1.606	1.669	1.658	1.696	1.667	1.697	1.687	1.682	1.723	1.736	1.751	1.68	1.695	1.779	1.737	1.724	1.75	1.796	1.729	1.749	1.777	1.969	2.032	1.908	1.966	1.981	1.894
307	1.426	1.417	1.41	1.404	1.43	1.413	1.427	1.411	1.424	1.424	1.459	1.45	1.458	1.487	1.512	1.528	1.53	1.529	1.588	1.614	1.607	1.646	1.649	1.7	1.707	1.722	1.724	1.732	1.769	1.798	1.827	1.854	1.851	1.87	1.914	1.92	1.951	1.963	2.013	2.128	2.152	2.23	2.249	2.26	2.286	2.278	2.296	2.287	2.316
308	1.74	1.817	1.748	1.689	1.852	1.817	1.88	1.902	1.922	1.997	1.852	2.005	1.962	1.936	2.084	1.895	1.838	1.889	1.982	2.007	1.938	1.995	1.874	1.903	1.966	1.857	1.949	2.007	1.864	1.956	2.002	2.034	1.832	1.8	1.963	1.914	1.958	1.929	1.926	1.958	1.97	1.989	1.985	1.973	2.004	1.944	1.942	1.857	1.963
0	1.648	1.541	1.517	1.547	1.552	1.546	1.609	1.605	1.566	1.689	1.64	1.569	1.641	1.632	1.69	1.615	1.61	1.604	1.69	1.665	1.634	1.696	1.646	1.739	1.694	1.699	1.726	1.716	1.749	1.794	1.764	1.776	1.788	1.757	1.85	1.821	1.867	1.817	1.849	1.87	1.893	1.885	1.873	1.915	1.982	1.88	1.927	1.916	1.966
309	1.418	1.442	1.436	1.401	1.438	1.429	1.436	1.429	1.416	1.427	1.434	1.421	1.443	1.45	1.458	1.461	1.456	1.446	1.469	1.453	1.452	1.47	1.45	1.491	1.46	1.449	1.455	1.485	1.46	1.494	1.493	1.498	1.496	1.487	1.52	1.487	1.513	1.506	1.492	1.538	1.519	1.55	1.546	1.536	1.551	1.552	1.553	1.548	1.579
0	1.493	1.487	1.458	1.532	1.545	1.542	1.515	1.534	1.532	1.599	1.581	1.584	1.57	1.575	1.643	1.65	1.619	1.632	1.684	1.658	1.682	1.734	1.659	1.768	1.752	1.763	1.736	1.75	1.816	1.855	1.862	1.871	1.845	1.853	1.883	1.912	1.925	1.919	1.929	2.033	1.957	1.998	1.963	1.956	1.99	2.002	2.018	2.016	2.025
310	1.442	1.476	1.441	1.545	1.501	1.468	1.535	1.521	1.526	1.577	1.586	1.553	1.573	1.6	1.699	1.655	1.68	1.647	1.77	1.784	1.831	1.957	2.026	2.122	2.18	2.191	2.209	2.242	2.274	2.279	2.285	2.317	2.315	2.32	2.343	2.328	2.299	2.323	2.296	2.342	2.339	2.352	NaN	NaN	NaN	NaN	NaN	NaN	NaN
311	1.529	1.482	1.454	1.52	1.481	1.53	1.496	1.53	1.549	1.565	1.558	1.574	1.601	1.538	1.701	1.643	1.612	1.606	1.672	1.708	1.674	1.748	1.716	1.783	1.775	1.745	1.742	1.747	1.764	1.811	1.779	1.856	1.847	1.817	1.864	1.89	1.871	1.897	1.846	1.925	1.934	1.897	1.962	1.887	1.96	1.906	1.974	1.978	1.961
312	1.868	1.938	1.733	1.879	1.939	1.896	2.057	1.893	1.838	2.09	1.838	1.95	1.952	2.088	2.113	1.873	1.874	1.878	2.059	2.027	2.076	2.063	1.949	1.921	1.902	1.807	1.998	1.985	1.937	2.037	2.04	2.014	1.99	1.873	1.96	1.86	2.082	1.861	1.937	1.926	1.962	1.943	2.035	1.925	1.934	1.924	1.959	2.017	1.956
313	1.537	1.516	1.531	1.556	1.576	1.54	1.527	1.543	1.543	1.552	1.603	1.571	1.571	1.625	1.655	1.665	1.643	1.658	1.697	1.741	1.726	1.785	1.776	1.835	1.849	1.841	1.838	1.848	1.891	1.915	1.929	1.965	1.993	1.98	2.068	2.054	2.076	2.102	2.143	2.207	2.193	2.229	2.225	2.214	2.213	2.211	2.215	2.213	2.244
314	1.43	1.41	1.401	1.424	1.428	1.419	1.444	1.448	1.456	1.473	1.505	1.516	1.525	1.561	1.602	1.636	1.629	1.664	1.721	1.76	1.753	1.823	1.856	1.979	2.031	2.095	2.117	2.172	2.204	2.267	2.267	2.298	2.295	2.296	2.315	2.328	2.323	2.297	2.27	2.308	2.265	2.302	2.28	2.27	2.304	2.294	2.295	2.298	2.327
315	1.428	1.443	1.415	1.41	1.442	1.417	1.43	1.43	1.445	1.459	1.484	1.472	1.485	1.525	1.548	1.551	1.552	1.554	1.607	1.612	1.631	1.649	1.657	1.705	1.681	1.717	1.708	1.751	1.76	1.8	1.793	1.834	1.83	1.83	1.881	1.853	1.884	1.897	1.893	1.925	1.918	1.957	1.954	1.94	1.949	1.959	1.945	1.937	1.984
0	1.43	1.432	1.415	1.415	1.432	1.416	1.427	1.432	1.429	1.427	1.469	1.469	1.477	1.491	1.496	1.527	1.528	1.511	1.546	1.565	1.558	1.581	1.579	1.591	1.619	1.62	1.602	1.595	1.617	1.647	1.637	1.68	1.669	1.68	1.704	1.694	1.685	1.698	1.694	1.738	1.729	1.748	1.732	1.736	1.746	1.76	1.757	1.756	1.792
0	1.428	1.437	1.414	1.427	1.448	1.427	1.442	1.438	1.428	1.448	1.462	1.459	1.454	1.486	1.51	1.51	1.485	1.49	1.536	1.536	1.522	1.563	1.538	1.579	1.563	1.568	1.567	1.575	1.581	1.607	1.615	1.617	1.616	1.607	1.644	1.638	1.642	1.648	1.634	1.674	1.66	1.676	1.668	1.664	1.68	1.673	1.666	1.661	1.702
316	1.546	1.539	1.516	1.54	1.557	1.542	1.519	1.545	1.565	1.563	1.577	1.591	1.587	1.605	1.617	1.637	1.594	1.625	1.665	1.675	1.652	1.725	1.67	1.746	1.74	1.726	1.757	1.753	1.759	1.797	1.8	1.816	1.819	1.856	1.912	1.903	1.928	1.921	1.912	1.983	1.951	1.976	2.01	2.004	2.104	2.099	2.129	2.128	2.199
317	1.536	1.546	1.515	1.549	1.553	1.6	1.591	1.558	1.484	1.579	1.525	1.525	1.557	1.605	1.613	1.642	1.587	1.62	1.662	1.572	1.679	1.687	1.631	1.739	1.746	1.726	1.709	1.734	1.828	1.786	1.843	1.857	1.958	1.837	1.932	1.981	1.995	2.014	2.038	2.082	2.055	2.133	2.154	2.141	2.118	2.114	2.119	2.115	2.147
318	1.426	1.425	1.427	1.412	1.441	1.416	1.423	1.418	1.425	1.433	1.45	1.434	1.451	1.459	1.457	1.475	1.473	1.455	1.47	1.497	1.502	1.534	1.529	1.558	1.581	1.603	1.574	1.599	1.638	1.643	1.654	1.741	1.72	1.735	1.782	1.781	1.814	1.824	1.832	1.913	1.893	1.933	1.948	1.997	2.034	2.065	2.101	2.113	2.156
319	1.433	1.407	1.385	1.422	1.436	1.421	1.433	1.435	1.438	1.456	1.491	1.499	1.494	1.529	1.572	1.571	1.578	1.588	1.643	1.67	1.649	1.715	1.704	1.787	1.793	1.8	1.835	1.874	1.978	2.063	2.116	2.2	2.219	2.248	2.281	2.301	2.285	2.295	2.283	2.34	2.305	2.321	2.316	2.295	2.305	2.296	2.28	2.289	2.305
0	1.553	1.552	1.542	1.569	1.515	1.575	1.584	1.555	1.5	1.546	1.534	1.541	1.58	1.634	1.645	1.654	1.618	1.618	1.68	1.627	1.698	1.706	1.647	1.751	1.688	1.766	1.738	1.789	1.842	1.832	1.817	1.831	1.847	1.785	1.902	1.863	1.941	1.876	1.903	1.923	1.899	1.996	2.017	1.942	1.933	1.994	1.92	1.922	1.988
320	1.448	1.453	1.464	1.458	1.494	1.466	1.516	1.496	1.51	1.516	1.549	1.532	1.53	1.559	1.566	1.581	1.6	1.584	1.637	1.668	1.627	1.667	1.634	1.68	1.709	1.682	1.671	1.714	1.754	1.738	1.757	1.81	1.795	1.796	1.866	1.815	1.816	1.852	1.891	1.897	1.87	1.917	1.911	1.895	1.906	1.908	1.958	1.896	1.953
321	1.472	1.443	1.477	1.455	1.478	1.486	1.483	1.48	1.513	1.488	1.526	1.508	1.509	1.547	1.58	1.589	1.605	1.596	1.641	1.673	1.665	1.731	1.692	1.725	1.751	1.779	1.791	1.847	1.888	1.937	1.971	2.025	2.012	2.039	2.103	2.114	2.107	2.143	2.173	2.201	2.181	2.235	2.241	2.216	2.193	2.206	2.22	2.232	2.244
0	1.44	1.438	1.415	1.437	1.453	1.442	1.451	1.455	1.458	1.474	1.504	1.508	1.509	1.546	1.573	1.581	1.568	1.586	1.63	1.646	1.627	1.671	1.664	1.707	1.704	1.719	1.71	1.717	1.739	1.773	1.767	1.791	1.805	1.802	1.843	1.849	1.853	1.853	1.857	1.916	1.908	1.933	1.923	1.927	1.956	1.946	1.955	1.965	1.995
0	1.613	1.616	1.535	1.594	1.521	1.644	1.599	1.611	1.504	1.595	1.558	1.566	1.641	1.694	1.742	1.727	1.661	1.754	1.73	1.72	1.781	1.788	1.768	1.87	1.848	1.848	1.854	1.881	1.908	1.911	1.907	1.993	1.958	1.941	2.003	1.998	1.964	2.01	1.955	1.985	1.982	1.941	2.042	2.021	2.099	2.081	2.071	2.071	2.131
0	1.441	1.422	1.428	1.415	1.438	1.435	1.451	1.433	1.443	1.419	1.44	1.425	1.424	1.431	1.462	1.453	1.428	1.413	1.439	1.439	1.428	1.444	1.434	1.467	1.451	1.448	1.421	1.432	1.446	1.446	1.455	1.471	1.453	1.462	1.49	1.476	1.462	1.474	1.472	1.478	1.444	1.485	1.472	1.458	1.475	1.475	1.47	1.463	1.51
322	1.422	1.418	1.401	1.415	1.44	1.414	1.419	1.424	1.421	1.426	1.46	1.444	1.455	1.469	1.495	1.503	1.502	1.512	1.559	1.556	1.559	1.593	1.598	1.671	1.714	1.766	1.806	1.874	1.934	1.99	2.014	2.05	1.845	1.878	1.926	2.213	2.21	2.226	2.229	2.219	2.249	2.294	2.257	2.265	2.258	2.276	2.284	NaN	NaN
323	1.463	1.454	1.448	1.437	1.456	1.438	1.454	1.439	1.442	1.442	1.47	1.462	1.479	1.496	1.507	1.532	1.518	1.528	1.57	1.584	1.601	1.641	1.658	1.716	1.725	1.752	1.752	1.788	1.839	1.893	1.914	1.981	1.999	2.028	2.086	2.104	2.126	2.137	2.15	2.222	2.185	2.231	2.214	2.202	2.224	2.204	2.188	2.181	2.211
0	1.959	1.73	1.948	2.251	1.994	1.979	1.966	1.597	1.985	2.137	2.078	1.952	1.885	NaN	NaN	NaN	NaN	NaN	NaN	NaN	NaN	NaN	NaN	NaN	NaN	NaN	NaN	NaN	NaN	NaN	NaN	NaN	NaN	NaN	NaN	NaN	NaN	NaN	NaN	NaN	NaN	NaN	NaN	NaN	NaN	NaN	NaN	NaN	NaN
324	1.431	1.416	1.428	1.419	1.448	1.416	1.44	1.412	1.421	1.42	1.446	1.422	1.425	1.445	1.462	1.462	1.457	1.429	1.479	1.48	1.476	1.489	1.489	1.512	1.52	1.507	1.484	1.505	1.52	1.533	1.539	1.576	1.549	1.552	1.597	1.579	1.586	1.581	1.602	1.628	1.587	1.646	1.636	1.651	1.658	1.657	1.658	1.676	1.69
0	1.432	1.423	1.402	1.41	1.43	1.419	1.426	1.432	1.429	1.433	1.463	1.445	1.451	1.476	1.489	1.494	1.48	1.478	1.514	1.51	1.502	1.537	1.522	1.55	1.552	1.556	1.552	1.574	1.572	1.604	1.607	NaN	NaN	NaN	NaN	NaN	NaN	NaN	NaN	NaN	NaN	NaN	NaN	NaN	NaN	NaN	NaN	NaN	NaN
325	1.423	1.399	1.412	1.401	1.413	1.415	1.408	1.393	1.412	1.397	1.432	1.414	1.412	1.447	1.446	1.471	1.455	1.45	1.491	1.502	1.505	1.542	1.53	1.572	1.563	1.583	1.584	1.596	1.61	1.645	1.656	1.676	1.723	1.762	1.828	1.857	1.884	1.919	1.977	2.049	2.055	2.138	2.153	2.175	2.219	2.221	2.255	2.26	2.282
326	1.438	1.448	1.432	1.431	1.448	1.421	1.449	1.438	1.449	1.44	1.501	1.48	1.497	1.511	1.525	1.545	1.536	1.539	1.559	1.576	1.571	1.6	1.589	1.609	1.632	1.642	1.614	1.636	1.649	1.677	1.687	1.727	1.702	1.724	1.749	1.749	1.755	1.762	1.759	1.814	1.801	1.859	1.877	1.89	1.919	1.944	1.982	1.992	2.073
327	1.441	1.427	1.43	1.44	1.445	1.431	1.452	1.443	1.452	1.486	1.514	1.526	1.559	1.602	1.62	1.689	1.683	1.689	1.773	1.861	1.94	2.047	2.119	2.219	2.257	2.279	2.25	2.259	2.264	2.281	2.272	2.313	2.295	2.294	2.312	2.305	2.29	2.275	2.29	2.328	2.298	2.338	2.308	2.309	2.298	2.304	2.296	2.296	2.326
328	1.467	1.469	1.465	1.456	1.478	1.462	1.476	1.475	1.49	1.488	1.521	1.509	1.525	1.55	1.563	1.576	1.575	1.568	1.61	1.639	1.691	1.791	1.869	1.97	2.02	2.051	2.053	2.074	2.101	2.134	2.111	2.139	2.124	2.097	2.133	2.119	2.106	2.107	2.103	2.144	2.112	2.149	2.124	2.12	2.121	2.121	2.12	2.101	2.137
329	1.401	1.413	1.389	1.407	1.429	1.407	1.419	1.425	1.421	1.428	1.466	1.459	1.47	1.5	1.524	1.54	1.526	1.544	1.588	1.62	1.614	1.662	1.665	1.715	1.719	1.743	1.748	1.767	1.787	1.831	1.842	1.882	1.935	1.965	2.01	2.039	2.051	2.067	2.092	2.146	2.136	2.193	2.205	2.206	2.208	2.233	2.245	2.238	2.226
0	1.874	1.991	1.732	1.84	2.046	1.504	2.178	2.123	1.997	1.918	2.06	1.749	1.942	1.868	2.076	1.993	2.082	1.799	2.035	2.01	1.974	2.043	2.005	1.916	2.029	NaN	NaN	NaN	NaN	NaN	NaN	NaN	NaN	NaN	NaN	NaN	NaN	NaN	NaN	NaN	NaN	NaN	NaN	NaN	NaN	NaN	NaN	NaN	NaN
330	1.414	1.416	1.404	1.409	1.427	1.413	1.403	1.391	1.414	1.404	1.441	1.403	1.423	1.424	1.437	1.443	1.441	1.437	1.469	1.476	1.481	1.508	1.51	1.552	1.55	1.566	1.563	1.582	1.619	1.646	1.654	1.691	1.718	1.755	1.827	1.866	1.899	1.932	1.983	2.077	2.092	2.156	2.194	2.224	2.253	2.273	2.291	2.301	2.339
0	1.431	1.41	1.401	1.396	1.403	1.425	1.419	1.397	1.394	1.408	1.415	1.405	1.415	1.425	1.45	1.447	1.418	1.423	1.454	1.435	1.451	1.468	1.458	1.487	1.468	1.465	1.459	1.47	1.487	1.49	1.491	1.527	1.517	1.509	1.533	1.523	1.511	1.51	1.51	1.528	1.514	1.545	1.537	1.525	1.537	1.529	1.536	1.524	1.54
331	1.407	1.413	1.393	1.416	1.423	1.415	1.427	1.44	1.43	1.443	1.467	1.477	1.494	1.534	1.552	1.572	1.565	1.586	1.634	1.651	1.649	1.687	1.695	1.742	1.746	1.776	1.772	1.802	1.834	1.931	1.965	2.03	2.065	2.076	2.134	2.152	2.157	2.166	2.173	2.229	2.198	2.247	2.232	2.257	2.267	2.274	2.266	2.264	2.298
0	1.458	1.445	1.451	1.428	1.449	1.421	1.446	1.417	1.427	1.434	1.463	1.445	1.458	1.469	1.471	1.47	1.482	1.475	1.494	1.508	1.492	1.522	1.511	1.534	1.545	1.547	1.535	1.535	1.562	1.583	1.581	1.622	1.605	1.609	1.648	1.624	1.626	1.626	1.641	1.687	1.652	1.676	1.665	1.675	1.676	1.693	1.69	1.685	1.716
332	1.411	1.417	1.401	1.413	1.409	1.408	1.406	1.388	1.389	1.404	1.409	1.387	1.41	1.436	1.454	1.465	1.431	1.446	1.472	1.463	1.483	1.494	1.502	1.526	1.525	1.535	1.535	1.554	1.583	1.576	1.589	1.628	1.631	1.628	1.661	1.676	1.665	1.678	1.677	1.72	1.703	1.746	1.747	1.732	1.75	1.756	1.768	1.735	1.772
333	1.502	1.503	1.486	1.474	1.5	1.463	1.486	1.474	1.484	1.487	1.5	1.498	1.506	1.53	1.534	1.525	1.528	1.519	1.549	1.574	1.562	1.594	1.57	1.614	1.614	1.58	1.585	1.585	1.61	1.634	1.624	1.657	1.656	1.661	1.685	1.676	1.687	1.68	1.678	1.706	1.681	1.713	1.706	1.701	1.728	1.71	1.735	1.728	1.742
0	1.516	1.5	1.515	1.616	1.61	1.559	NaN	NaN	NaN	NaN	NaN	NaN	NaN	NaN	NaN	NaN	NaN	NaN	NaN	NaN	NaN	NaN	NaN	NaN	NaN	NaN	NaN	NaN	NaN	NaN	NaN	NaN	NaN	NaN	NaN	NaN	NaN	NaN	NaN	NaN	NaN	NaN	NaN	NaN	NaN	NaN	NaN	NaN	NaN
334	1.455	1.434	1.417	1.409	1.429	1.435	1.424	1.395	1.41	1.394	1.44	1.405	1.427	1.434	1.411	1.422	1.414	1.401	1.409	1.439	1.412	1.426	1.432	1.441	1.435	1.448	1.446	1.453	1.456	1.479	1.503	1.551	1.643	1.742	1.883	2.002	2.122	2.16	2.199	2.244	2.235	2.28	2.26	2.247	2.243	2.272	2.279	2.277	2.288
0	1.412	1.426	1.42	1.398	1.426	1.402	1.419	1.392	1.413	1.407	1.426	1.397	1.408	1.435	1.448	1.446	1.434	1.42	1.475	1.466	1.459	1.486	1.473	1.511	1.506	1.512	1.497	1.505	1.525	1.552	1.556	1.583	1.579	1.579	1.608	1.614	1.613	1.611	1.636	1.676	1.65	1.71	1.695	1.694	1.732	1.742	1.764	1.776	1.821
335	1.481	1.497	1.47	1.467	1.511	1.471	1.492	1.466	1.49	1.472	1.517	1.513	1.505	1.527	1.564	1.548	1.549	1.542	1.609	1.61	1.609	1.647	1.646	1.701	1.701	1.69	1.69	1.707	1.72	1.754	1.751	1.778	1.77	1.797	1.834	1.829	1.828	1.829	1.849	1.88	1.837	1.881	1.904	1.854	1.92	1.879	1.906	1.888	1.92
336	1.483	1.49	1.47	1.47	1.486	1.463	1.476	1.453	1.48	1.456	1.494	1.467	1.465	1.495	1.521	1.502	1.491	1.465	1.541	1.533	1.52	1.555	1.515	1.564	1.564	1.55	1.531	1.525	1.545	1.568	1.554	1.59	1.579	1.584	1.615	1.619	1.609	1.597	1.6	1.635	1.583	1.636	1.623	1.607	1.655	1.627	1.625	1.625	1.673
0	1.441	1.434	1.442	1.431	1.437	1.427	1.442	1.422	1.428	1.437	1.434	1.442	1.454	1.449	1.464	1.466	1.455	1.458	1.487	1.481	1.469	1.503	1.483	1.506	1.508	1.507	1.49	1.496	1.507	1.534	1.53	1.562	1.54	1.55	1.586	1.571	1.577	1.573	1.58	1.62	1.577	1.602	1.587	1.594	1.593	1.602	1.599	1.616	1.632
337	1.458	1.437	1.42	1.415	1.453	1.446	1.466	1.464	1.504	1.518	1.562	1.585	1.615	1.662	1.701	1.754	1.742	1.733	1.799	1.807	1.788	1.808	1.782	1.821	1.788	1.774	1.741	1.76	1.761	1.774	1.781	1.799	1.773	1.768	1.771	1.786	1.776	1.769	1.777	1.783	1.785	1.803	1.784	1.762	1.782	1.781	1.767	1.785	1.8
338	1.46	1.449	1.461	1.424	1.471	1.448	1.449	1.441	1.453	1.455	1.491	1.485	1.492	1.506	1.545	1.537	1.537	1.527	1.592	1.588	1.588	1.638	1.603	1.672	1.657	1.662	1.667	1.668	1.695	1.724	1.696	1.757	1.741	1.76	1.806	1.787	1.785	1.778	1.797	1.831	1.787	1.836	1.821	1.801	1.831	1.828	1.814	1.828	1.856
0	1.48	1.488	1.464	1.465	1.511	1.456	1.496	1.471	1.498	1.477	1.528	1.53	1.524	1.556	1.591	1.584	1.596	1.59	1.672	1.656	1.663	1.701	1.693	1.737	1.75	1.741	1.721	1.734	1.744	1.794	1.769	1.823	1.813	1.845	1.877	1.88	1.896	1.889	1.919	1.958	1.932	1.98	1.992	1.972	2.012	1.984	2.014	2.035	2.066
339	1.407	1.414	1.411	1.397	1.427	1.413	1.434	1.389	1.409	1.401	1.441	1.409	1.41	1.438	1.45	1.469	1.431	1.444	1.484	1.474	1.464	1.5	1.494	1.524	1.506	1.521	1.532	1.53	1.553	1.541	1.552	1.586	1.59	1.572	1.599	1.603	1.586	1.607	1.595	1.631	1.617	1.667	1.66	1.644	1.643	1.645	1.688	1.66	1.66
340	1.503	1.479	1.485	1.508	1.507	1.495	1.49	1.506	1.497	1.505	1.537	1.546	1.526	1.549	1.533	1.541	1.528	1.555	1.578	1.547	1.554	1.563	1.577	1.582	1.584	1.608	1.608	1.608	1.612	1.634	1.583	1.633	1.635	1.635	1.644	1.694	1.684	1.696	1.645	1.701	1.658	1.711	1.67	1.73	1.717	1.738	1.756	1.696	1.738
341	1.476	1.476	1.484	1.469	1.496	1.456	1.473	1.455	1.5	1.455	1.502	1.477	1.502	1.521	1.578	1.541	1.535	1.545	1.633	1.619	1.635	1.672	1.664	1.737	1.735	1.77	1.784	1.742	1.802	1.867	1.84	1.907	1.886	1.944	2.01	1.994	1.997	1.987	2.03	2.081	2.041	2.084	2.119	2.125	2.178	2.191	2.202	2.213	2.248
0	1.493	1.499	1.477	1.453	1.514	1.455	1.45	1.461	1.472	1.476	1.473	1.519	1.472	1.513	1.529	1.512	1.5	1.506	1.538	1.57	1.549	1.572	1.573	1.639	1.623	1.591	1.61	1.616	1.64	1.656	1.675	1.692	1.7	1.696	1.719	1.742	1.74	1.731	1.777	1.842	1.678	1.853	1.884	1.79	1.86	1.848	1.833	1.93	2.067
342	1.43	1.422	1.424	1.416	1.432	1.415	1.417	1.406	1.428	1.424	1.452	1.444	1.452	1.474	1.487	1.495	1.491	1.471	1.532	1.53	1.537	1.566	1.563	1.618	1.609	1.63	1.633	1.639	1.648	1.699	1.712	1.753	1.787	1.874	1.988	2.086	2.148	2.177	2.209	2.273	2.221	2.293	2.265	2.252	2.256	2.256	2.267	2.263	2.281
0	1.499	1.502	1.47	1.485	1.511	1.496	1.498	1.514	1.487	1.502	1.525	1.525	1.535	1.555	1.548	1.563	1.546	1.544	1.594	1.57	1.574	1.596	1.58	1.6	1.59	1.625	1.608	1.594	1.61	1.632	1.633	1.645	1.667	1.634	1.657	1.699	1.676	1.672	1.673	1.711	1.673	1.732	1.701	1.717	1.715	1.769	1.738	1.699	1.743
0	1.449	1.473	1.448	1.431	1.473	1.443	1.455	1.446	1.467	1.468	1.503	1.511	1.495	1.535	1.547	1.555	1.554	1.546	1.593	1.6	1.611	1.638	1.639	1.689	1.696	1.697	1.71	1.732	1.755	1.811	1.819	1.878	1.903	1.964	2.04	2.117	2.212	2.29	2.336	2.408	2.369	2.434	2.414	2.405	2.407	2.392	2.4	2.412	2.428
0	1.439	1.443	1.421	1.421	1.448	1.443	1.415	1.439	1.438	1.446	1.484	1.492	1.462	1.507	1.515	1.543	1.54	1.544	1.592	1.602	1.624	1.679	1.671	1.718	1.729	1.753	1.755	1.775	NaN	NaN	NaN	NaN	NaN	NaN	NaN	NaN	NaN	NaN	NaN	NaN	NaN	NaN	NaN	NaN	NaN	NaN	NaN	NaN	NaN
343	1.425	1.425	1.419	1.418	1.439	1.419	1.421	1.448	1.455	1.466	1.513	1.512	1.499	1.533	1.557	1.563	1.568	1.604	1.629	1.641	1.651	1.711	1.721	1.755	1.763	1.787	1.784	1.826	1.818	1.877	1.888	1.911	1.927	1.953	1.972	1.98	2.02	1.989	2.028	2.054	2.009	2.08	2.022	2.038	2.101	2.048	2.109	2.081	2.097
0	1.522	1.505	1.511	1.531	1.526	1.549	1.535	1.532	1.5	1.537	1.609	1.595	1.529	1.573	1.57	1.552	1.544	1.563	1.571	1.577	1.535	1.617	1.579	1.593	1.59	1.612	NaN	NaN	NaN	NaN	NaN	NaN	NaN	NaN	NaN	NaN	NaN	NaN	NaN	NaN	NaN	NaN	NaN	NaN	NaN	NaN	NaN	NaN	NaN
344	1.447	1.433	1.43	1.418	1.448	1.436	1.438	1.442	1.437	1.442	1.47	1.479	1.465	1.494	1.501	1.52	1.504	1.518	1.55	1.545	1.555	1.564	1.568	1.611	1.62	1.63	1.629	1.622	1.64	1.667	1.652	1.705	1.699	1.695	1.723	1.742	1.741	1.722	1.732	1.776	1.755	1.8	1.797	1.801	1.794	1.808	1.818	1.804	1.842
0	1.528	1.482	1.553	1.539	1.515	1.542	1.522	1.563	1.55	1.561	1.575	1.536	1.52	1.586	1.617	1.57	1.573	1.531	1.539	1.568	1.545	1.574	1.553	1.559	1.561	1.574	1.587	1.559	1.559	1.598	1.629	1.593	1.597	1.585	1.586	1.574	1.608	1.592	1.588	1.596	1.559	1.653	1.564	1.59	1.611	1.608	1.629	1.614	1.663
345	1.441	1.422	1.448	1.401	1.44	1.438	1.435	1.444	1.434	1.421	1.458	1.452	1.459	1.498	1.521	1.556	1.524	1.538	1.579	1.594	1.616	1.644	1.642	1.683	1.716	1.744	1.754	1.739	1.78	1.833	1.823	1.886	1.904	1.914	1.954	1.969	1.994	2.007	2.056	2.13	2.13	2.191	2.181	2.2	2.222	2.24	2.243	2.231	2.273
346	1.454	1.438	1.456	1.441	1.461	1.461	1.478	1.47	1.461	1.494	1.513	1.51	1.54	1.562	1.576	1.618	1.618	1.601	1.652	1.682	1.687	1.757	1.765	1.84	1.854	1.866	1.89	1.925	1.928	2.03	2.077	2.144	2.197	2.209	2.261	2.26	2.26	2.247	2.251	2.289	2.248	2.294	2.279	2.259	2.27	2.278	2.272	2.264	2.298
347	1.433	1.435	1.426	1.418	1.444	1.434	1.449	1.417	1.452	1.426	1.495	1.455	1.476	1.509	1.515	1.547	1.525	1.517	1.569	1.565	1.586	1.604	1.615	1.622	1.634	1.642	1.644	1.642	1.664	1.695	1.691	1.722	1.7	1.719	1.732	1.741	1.734	1.733	1.742	1.785	1.761	1.776	1.779	1.772	1.797	1.778	1.786	1.788	1.83
348	1.433	1.432	1.439	1.426	1.441	1.451	1.464	1.465	1.46	1.468	1.522	1.498	1.534	1.561	1.563	1.618	1.588	1.594	1.644	1.655	1.654	1.7	1.732	1.781	1.788	1.798	1.811	1.813	1.846	1.881	1.879	1.931	1.955	1.969	2.004	1.986	2.016	2.011	2.013	2.061	2.079	2.074	2.097	2.066	2.096	2.088	2.067	2.093	2.157
349	1.416	1.414	1.409	1.405	1.422	1.417	1.42	1.404	1.425	1.418	1.451	1.449	1.457	1.478	1.498	1.519	1.501	1.506	1.544	1.557	1.558	1.599	1.585	1.631	1.631	1.64	1.637	1.643	1.659	1.706	1.714	1.768	1.74	1.754	1.789	1.813	1.868	1.89	1.93	2.008	1.991	1.986	2.008	1.993	2.005	2.012	2.029	2.052	2.102
0	1.435	1.417	1.432	1.403	1.443	1.429	1.431	1.43	1.458	1.443	1.482	1.464	1.476	1.506	1.51	1.523	1.536	1.54	1.58	1.597	1.596	1.637	1.642	1.677	1.688	1.702	1.688	1.713	1.724	1.753	1.747	1.788	1.778	1.805	1.83	1.838	1.837	1.836	1.843	1.879	1.847	1.889	1.886	1.888	1.908	1.874	1.899	1.879	1.924
350	1.404	1.411	1.409	1.398	1.413	1.41	1.411	1.403	1.422	1.413	1.448	1.44	1.449	1.461	1.479	1.491	1.487	1.469	1.505	1.512	1.51	1.549	1.549	1.58	1.579	1.586	1.596	1.61	1.628	1.644	1.655	1.69	1.709	1.695	1.722	1.745	1.763	1.756	1.787	1.828	1.818	1.859	1.866	1.873	1.881	1.883	1.904	1.906	1.956
351	1.505	1.456	1.474	1.434	1.485	1.504	1.494	1.522	1.528	1.537	1.595	1.597	1.63	1.686	1.784	1.834	1.782	1.895	2.033	2.092	2.147	2.225	2.243	2.301	2.329	2.324	2.329	2.328	2.341	2.352	2.305	2.386	2.362	2.375	2.391	2.391	2.408	2.414	2.365	2.472	2.388	2.517	2.46	2.51	2.395	2.424	2.4	2.389	2.455
0	NaN	NaN	NaN	NaN	NaN	NaN	NaN	NaN	NaN	NaN	NaN	NaN	NaN	NaN	NaN	NaN	NaN	NaN	NaN	NaN	NaN	NaN	NaN	NaN	NaN	NaN	NaN	NaN	NaN	NaN	NaN	NaN	NaN	NaN	NaN	NaN	NaN	NaN	NaN	NaN	NaN	NaN	NaN	NaN	NaN	NaN	NaN	NaN	NaN
0	1.408	1.411	1.4	NaN	NaN	NaN	NaN	NaN	NaN	NaN	NaN	NaN	NaN	NaN	NaN	NaN	NaN	NaN	NaN	NaN	NaN	NaN	NaN	NaN	NaN	NaN	NaN	NaN	NaN	NaN	NaN	NaN	NaN	NaN	NaN	NaN	NaN	NaN	NaN	NaN	NaN	NaN	NaN	NaN	NaN	NaN	NaN	NaN	NaN
0	1.451	1.446	1.447	1.44	1.436	1.425	1.435	1.424	1.448	1.437	1.467	1.448	1.454	1.474	1.472	1.49	1.471	1.461	1.491	1.499	1.498	1.523	1.547	1.596	1.634	1.683	1.745	1.845	1.645	1.652	1.636	1.686	2.148	1.692	2.173	2.217	2.136	1.675	2.15	1.713	2.129	2.189	NaN	NaN	NaN	NaN	NaN	NaN	NaN
352	1.4	1.398	1.407	1.39	1.404	1.397	1.404	1.386	1.408	1.396	1.435	1.43	1.441	1.468	1.493	1.512	1.492	1.496	1.531	1.55	1.56	1.589	1.581	1.635	1.635	1.647	1.647	1.645	1.675	1.715	1.721	1.762	1.777	1.77	1.813	1.809	1.821	1.828	1.844	1.908	1.898	1.95	1.96	1.94	1.98	1.978	1.989	1.995	2.059
0	1.453	1.435	1.457	1.412	1.459	1.446	1.466	1.479	1.485	1.468	1.514	1.485	1.523	1.561	1.607	1.644	1.607	1.659	1.677	1.706	1.76	1.785	1.776	1.836	1.894	1.912	1.915	1.901	1.96	2.005	1.996	2.042	2.048	2.055	2.083	2.08	2.087	2.088	2.126	2.163	2.142	2.168	2.169	2.174	2.13	2.172	2.183	2.183	2.233
0	1.53	1.519	1.427	1.443	1.437	1.45	1.444	1.393	1.428	1.427	1.492	1.456	1.449	1.494	1.48	1.487	1.457	1.473	1.49	1.504	1.506	1.497	1.523	1.534	1.521	1.536	1.533	1.526	1.533	1.57	1.571	1.607	1.586	1.584	1.606	1.611	1.591	1.577	1.596	1.636	1.61	1.641	1.631	1.642	1.623	1.62	1.632	1.646	1.676
353	1.459	1.431	1.489	1.415	1.481	1.487	1.485	1.498	1.514	1.537	1.59	1.645	1.66	1.71	1.829	1.964	2.018	2.106	2.198	2.27	2.295	2.345	2.359	2.425	2.411	2.413	2.345	2.369	2.359	2.404	2.332	2.374	2.398	2.369	2.387	2.351	2.371	2.378	2.347	2.406	2.374	2.425	2.393	2.388	2.366	2.344	2.376	2.355	2.418
0	1.444	1.419	1.472	1.399	1.448	1.45	1.461	1.441	1.481	1.461	1.488	1.493	1.501	1.54	1.579	1.612	1.59	1.616	1.649	1.666	1.682	1.721	1.719	1.802	1.806	1.838	1.847	1.833	1.898	1.93	1.92	1.978	1.986	1.975	2.052	2.03	2.031	2.036	2.084	2.097	2.088	2.154	2.139	2.142	2.14	2.156	2.185	2.181	2.22
354	1.452	1.423	1.46	1.426	1.444	1.45	1.422	1.456	1.448	1.465	1.469	1.449	1.44	1.477	1.494	1.483	1.488	1.46	1.489	1.481	1.487	1.518	1.48	1.529	1.515	1.54	1.542	1.517	1.526	1.545	1.516	1.559	1.543	1.557	1.569	1.547	1.568	1.539	1.554	1.599	1.568	1.598	1.573	1.582	1.585	1.58	1.583	1.59	1.618
355	1.422	1.429	1.421	1.405	1.42	1.402	1.413	1.391	1.409	1.401	1.43	1.41	1.405	1.434	1.417	1.429	1.403	1.406	1.419	1.416	1.419	1.417	1.427	1.438	1.431	1.423	1.409	1.411	1.422	1.436	1.423	1.451	1.437	1.435	1.447	1.444	1.436	1.43	1.444	1.47	1.451	1.469	1.461	1.456	1.445	1.443	1.445	1.448	1.465
0	1.473	1.501	1.49	1.46	1.48	1.487	1.482	1.472	1.487	1.475	1.519	1.47	1.487	1.514	1.529	1.532	1.515	1.498	1.539	1.533	1.536	1.55	1.55	1.571	1.555	1.552	1.539	1.56	1.575	1.589	1.591	1.609	1.597	1.592	1.625	1.627	1.628	1.613	1.621	1.664	1.632	1.664	1.666	1.662	1.67	1.672	1.664	1.664	1.719
0	1.483	1.483	1.489	1.477	1.483	1.506	1.508	1.467	1.51	1.499	1.548	1.518	1.538	1.57	1.569	1.612	1.575	1.597	1.608	1.627	1.641	1.657	1.682	1.707	1.701	1.707	1.699	1.713	1.714	1.747	1.74	1.788	1.785	1.776	1.822	1.824	1.824	1.819	1.835	1.877	1.852	1.897	1.895	1.899	1.909	1.921	1.916	1.91	1.939
356	1.411	1.422	1.421	1.424	1.421	1.423	1.428	1.415	1.419	1.415	1.456	1.456	1.468	1.465	1.482	1.514	1.473	1.48	1.5	1.511	1.503	1.526	1.51	1.544	1.54	1.527	1.524	1.52	1.535	1.566	1.563	1.589	1.59	1.572	1.599	1.579	1.588	1.582	1.597	1.647	1.624	1.654	1.632	1.644	1.632	1.622	1.636	1.642	1.66
0	1.827	1.847	1.839	1.824	1.842	1.842	1.898	1.793	1.87	1.906	1.851	1.828	1.768	1.826	1.842	1.822	1.905	1.831	1.878	1.877	1.869	1.84	1.845	1.831	1.844	1.822	1.819	1.81	1.816	1.877	1.804	1.831	1.833	1.854	1.82	1.813	1.838	1.816	1.811	1.866	1.815	1.817	1.806	1.787	1.799	1.811	1.776	1.752	1.808
357	1.425	1.431	1.471	1.397	1.449	1.456	1.437	1.453	1.45	1.446	1.491	1.446	1.428	1.474	1.498	1.487	1.466	1.483	1.518	1.496	1.509	1.529	1.534	1.543	1.578	1.58	1.584	1.596	1.587	1.62	1.631	1.666	1.654	1.683	1.714	1.695	1.729	1.717	1.745	1.78	1.763	1.803	1.791	1.822	1.824	1.822	1.829	1.839	1.875
358	1.414	1.405	1.404	1.403	1.427	1.406	1.406	1.403	1.42	1.406	1.447	1.428	1.435	1.457	1.47	1.487	1.461	1.466	1.493	1.492	1.499	1.532	1.508	1.545	1.545	1.544	1.537	1.545	1.553	1.592	1.591	1.599	1.603	1.604	1.633	1.624	1.637	1.624	1.624	1.676	1.659	1.692	1.668	1.682	1.675	1.67	1.672	1.661	1.701
359	1.434	1.432	1.436	1.427	1.435	1.412	1.421	1.404	1.425	1.41	1.453	1.438	1.446	1.459	1.475	1.493	1.473	1.471	1.489	1.51	1.501	1.525	1.509	1.553	1.542	1.549	1.551	1.544	1.562	1.583	1.581	1.616	1.619	1.622	1.633	1.639	1.646	1.638	1.648	1.686	1.678	1.71	1.719	1.711	1.707	1.707	1.709	1.7	1.751
360	1.406	1.422	1.404	1.419	1.44	1.42	1.433	1.424	1.47	1.417	1.489	1.461	1.52	1.531	1.476	1.545	1.534	1.47	1.563	1.562	1.497	1.554	1.548	1.609	1.591	1.585	1.564	1.589	1.592	1.586	1.642	1.571	1.624	1.646	1.688	1.653	1.7	1.663	1.643	1.712	1.713	1.759	1.777	1.76	1.716	1.708	1.69	1.706	1.745
361	1.449	1.46	1.461	1.47	1.477	1.454	1.461	1.463	1.509	1.488	1.531	1.491	1.525	1.513	1.568	1.602	1.538	1.555	1.592	1.593	1.591	1.644	1.612	1.633	1.628	1.635	1.641	1.623	1.646	1.671	1.698	1.701	1.718	1.707	1.743	1.698	1.74	1.716	1.729	1.786	1.753	1.789	1.776	1.758	1.764	1.765	1.749	1.748	1.811
0	1.841	1.86	1.855	1.789	1.983	1.955	1.92	1.841	2.019	1.899	1.907	1.847	1.868	1.935	1.955	1.943	1.874	1.927	1.908	1.928	1.964	1.93	1.903	1.948	1.984	1.981	1.945	1.948	1.938	1.917	1.921	1.936	1.937	1.976	1.966	1.937	1.912	1.873	2	1.974	1.914	1.911	1.99	1.969	1.949	1.97	1.931	1.929	1.974
0	1.464	1.469	1.468	1.441	1.469	1.463	1.449	1.451	1.465	1.442	1.463	1.48	1.466	1.505	1.499	1.516	1.503	1.498	1.532	1.522	1.526	1.54	1.54	1.579	1.557	1.561	1.567	1.576	1.599	1.595	1.612	1.645	1.646	1.648	1.674	1.692	1.668	1.671	1.682	1.71	1.706	1.722	1.726	1.731	1.72	1.717	1.714	1.725	1.75
362	1.493	1.488	1.465	1.459	1.449	1.457	1.47	1.458	1.46	1.457	1.488	1.481	1.488	1.504	1.534	1.523	1.521	1.503	1.545	1.528	1.545	1.564	1.558	1.594	1.605	1.614	1.599	1.612	1.627	1.622	1.639	1.659	1.672	1.654	1.703	1.699	1.689	1.726	1.693	1.759	1.723	1.739	1.787	1.761	1.756	1.755	1.762	1.786	1.806
363	1.437	1.431	1.432	1.483	1.459	1.471	1.455	1.473	1.53	1.479	1.554	1.518	1.546	1.555	1.549	1.615	1.543	1.56	1.613	1.582	1.612	1.655	1.629	1.629	1.612	1.638	1.629	1.624	1.629	1.666	1.658	1.678	1.66	1.715	1.742	1.684	1.723	1.69	1.695	1.75	1.721	1.754	1.742	1.75	1.751	1.734	1.747	1.72	1.783
0	NaN	NaN	NaN	NaN	NaN	NaN	NaN	NaN	NaN	NaN	NaN	NaN	NaN	NaN	NaN	NaN	NaN	NaN	NaN	NaN	NaN	NaN	NaN	NaN	NaN	NaN	NaN	NaN	NaN	NaN	NaN	NaN	NaN	NaN	NaN	NaN	NaN	NaN	NaN	NaN	NaN	NaN	NaN	NaN	NaN	NaN	NaN	NaN	NaN
364	1.45	1.454	1.442	1.396	1.455	1.431	1.424	1.439	1.457	1.457	1.46	1.474	1.491	1.532	1.531	1.555	1.57	1.564	1.638	1.644	1.667	1.708	1.726	1.779	1.787	1.837	1.834	1.867	1.911	1.943	1.974	2.034	2.044	2.071	2.149	2.161	2.227	2.159	2.186	2.24	2.224	2.311	2.273	2.265	2.281	2.269	2.279	2.281	2.305
0	1.517	1.311	1.921	1.284	1.389	1.41	1.433	1.377	1.272	1.45	1.43	1.289	1.441	1.542	1.367	1.475	1.57	1.513	NaN	NaN	NaN	NaN	NaN	NaN	NaN	NaN	NaN	NaN	NaN	NaN	NaN	NaN	NaN	NaN	NaN	NaN	NaN	NaN	NaN	NaN	NaN	NaN	NaN	NaN	NaN	NaN	NaN	NaN	NaN
365	1.42	1.424	1.417	1.404	1.422	1.416	1.413	1.394	1.41	1.399	1.42	1.396	1.403	1.425	1.412	1.433	1.406	1.393	1.418	1.41	1.41	1.415	1.41	1.424	1.419	1.411	1.403	1.4	1.405	1.418	1.411	1.423	1.418	1.414	1.42	1.424	1.417	1.403	1.411	1.44	1.405	1.427	1.424	1.417	1.414	1.41	1.409	1.403	1.42
0	NaN	NaN	NaN	NaN	NaN	NaN	NaN	NaN	NaN	NaN	NaN	NaN	NaN	NaN	NaN	NaN	NaN	NaN	NaN	NaN	NaN	NaN	NaN	NaN	NaN	NaN	NaN	NaN	NaN	NaN	NaN	NaN	NaN	NaN	NaN	NaN	NaN	NaN	NaN	NaN	NaN	NaN	NaN	NaN	NaN	NaN	NaN	NaN	NaN
366	1.448	1.469	1.432	1.419	1.465	1.411	1.421	1.437	1.44	1.44	1.461	1.461	1.478	1.481	1.486	1.507	1.515	1.505	1.6	1.577	1.599	1.632	1.631	1.701	1.714	1.761	1.733	1.759	1.782	1.799	1.846	1.939	1.895	1.917	1.99	2.024	2.092	NaN	NaN	NaN	NaN	NaN	NaN	NaN	NaN	NaN	NaN	NaN	NaN
367	1.475	1.46	1.447	1.442	1.463	1.458	1.461	1.458	1.478	1.453	1.487	1.484	1.495	1.551	1.538	1.565	1.552	1.559	1.596	1.631	1.617	1.638	1.661	1.71	1.715	1.731	1.74	1.807	1.871	1.936	1.99	2.056	2.081	2.11	2.149	2.176	2.169	2.157	2.187	2.218	2.192	2.225	2.222	2.214	2.205	2.197	2.214	2.221	2.247
368	1.429	1.429	1.42	1.436	1.44	1.43	1.42	1.431	1.45	1.424	1.457	1.42	1.422	1.465	1.443	1.468	1.45	1.425	1.454	1.455	1.444	1.464	1.435	1.486	1.474	1.473	1.458	1.465	1.476	1.484	1.488	1.491	1.484	1.483	1.506	1.502	1.51	1.492	1.476	1.518	1.487	1.524	1.51	1.515	1.516	1.507	1.514	1.5	1.523
369	1.429	1.44	1.418	1.414	1.423	1.412	1.427	1.411	1.434	1.423	1.451	1.427	1.426	1.469	1.459	1.477	1.471	1.456	1.488	1.488	1.483	1.503	1.502	1.532	1.532	1.539	1.533	1.547	1.563	1.58	1.585	1.613	1.612	1.618	1.632	1.639	1.639	1.629	1.633	1.685	1.66	1.701	1.692	1.711	1.716	1.713	1.715	1.72	1.753
370	1.511	1.45	1.464	1.447	1.446	1.458	1.486	1.445	1.471	1.469	1.479	1.471	1.519	1.515	1.514	1.537	1.5	1.517	1.569	1.565	1.538	1.549	1.56	1.602	1.59	1.63	1.622	1.613	1.616	1.654	1.638	1.698	1.69	1.689	1.709	1.734	1.748	1.733	1.731	1.78	1.751	1.817	1.898	1.931	1.973	2.023	2.05	2.061	2.114
0	NaN	NaN	NaN	NaN	NaN	NaN	NaN	NaN	NaN	NaN	NaN	NaN	NaN	NaN	NaN	NaN	NaN	NaN	NaN	NaN	NaN	NaN	NaN	NaN	NaN	NaN	NaN	NaN	NaN	NaN	NaN	NaN	NaN	NaN	NaN	NaN	NaN	NaN	NaN	NaN	NaN	NaN	NaN	NaN	NaN	NaN	NaN	NaN	NaN
0	NaN	NaN	NaN	NaN	NaN	NaN	NaN	NaN	NaN	NaN	NaN	NaN	NaN	NaN	NaN	NaN	NaN	NaN	NaN	NaN	NaN	NaN	NaN	NaN	NaN	NaN	NaN	NaN	NaN	NaN	NaN	NaN	NaN	NaN	NaN	NaN	NaN	NaN	NaN	NaN	NaN	NaN	NaN	NaN	NaN	NaN	NaN	NaN	NaN
371	1.551	1.484	1.48	1.503	1.467	1.531	1.468	1.495	1.396	1.473	1.554	1.49	1.527	1.553	1.47	1.512	1.544	1.606	1.593	1.617	1.642	1.645	1.658	1.677	1.697	1.662	1.764	1.736	1.738	1.724	1.736	1.776	1.795	1.77	1.803	1.822	1.79	1.812	1.862	1.925	1.864	1.874	1.872	1.873	1.908	1.936	1.916	1.905	1.911
372	1.527	1.531	1.486	1.509	1.466	1.522	1.496	1.502	1.484	1.513	1.57	1.58	1.61	1.642	1.652	1.674	1.729	1.796	1.792	1.84	1.864	1.947	1.984	1.986	2.05	2.107	2.139	2.153	2.164	2.194	2.157	2.215	2.19	2.22	2.202	2.241	2.202	2.195	2.213	2.225	2.223	2.223	2.21	2.215	2.241	2.239	2.234	2.22	2.234
0	1.402	1.492	1.467	1.537	1.43	1.423	1.357	1.408	1.425	1.422	1.429	1.431	1.395	1.415	1.455	1.454	1.472	1.476	1.487	1.481	1.507	1.559	1.529	1.534	1.562	1.612	1.616	1.599	1.602	1.584	1.631	1.618	1.648	1.64	NaN	NaN	NaN	NaN	NaN	NaN	NaN	NaN	NaN	NaN	NaN	NaN	NaN	NaN	NaN
0	1.322	2.113	1.465	1.763	1.369	1.346	1.534	NaN	NaN	NaN	NaN	NaN	NaN	NaN	NaN	NaN	NaN	NaN	NaN	NaN	NaN	NaN	NaN	NaN	NaN	NaN	NaN	NaN	NaN	NaN	NaN	NaN	NaN	NaN	NaN	NaN	NaN	NaN	NaN	NaN	NaN	NaN	NaN	NaN	NaN	NaN	NaN	NaN	NaN
373	1.472	1.442	1.449	1.506	1.402	1.459	1.425	1.491	1.516	1.441	1.448	1.364	1.586	1.418	1.5	1.492	1.542	1.591	1.495	1.476	1.503	1.528	1.48	1.539	1.541	1.519	1.516	1.566	1.59	1.511	1.699	1.563	1.666	1.513	1.629	1.698	1.661	1.731	1.632	1.642	1.682	1.702	1.677	1.7	1.709	1.729	1.724	1.722	1.754
374	1.486	1.49	1.467	1.508	1.459	1.445	1.447	1.472	1.487	1.476	1.485	1.449	1.505	1.468	1.506	1.538	1.563	1.575	1.59	1.611	1.641	1.679	1.677	1.697	1.703	1.735	1.781	1.822	1.857	1.889	1.926	1.993	2.023	2.069	2.086	2.111	1.998	2.136	2.122	2.178	2.188	2.166	2.151	2.187	2.201	2.216	2.208	2.16	2.19
0	1.555	1.442	1.508	1.495	1.513	1.522	1.449	1.504	1.56	1.444	1.486	1.424	1.407	1.435	1.492	1.449	1.473	1.487	1.483	1.48	1.508	1.496	1.509	1.527	1.509	1.573	1.528	1.586	1.54	1.596	1.544	1.601	1.65	1.585	1.646	NaN	NaN	NaN	NaN	NaN	NaN	NaN	NaN	NaN	NaN	NaN	NaN	NaN	NaN
375	1.444	1.426	1.437	1.463	1.434	1.421	1.406	1.417	1.445	1.43	1.449	1.457	1.45	1.437	1.47	1.462	1.491	1.489	1.492	1.512	1.52	1.554	1.554	1.545	1.559	1.601	1.616	1.603	1.622	1.607	1.617	1.633	1.657	1.682	1.682	1.697	1.708	1.701	1.759	1.799	1.846	1.871	1.911	1.957	2.011	2.044	2.092	2.109	2.157
376	1.453	1.429	1.395	1.447	1.404	1.443	1.402	1.421	1.365	1.416	1.479	1.423	1.453	1.461	1.427	1.438	1.458	1.495	1.484	1.486	1.531	1.506	1.514	1.534	1.524	1.512	1.571	1.556	1.561	1.565	1.569	1.577	1.602	1.577	1.613	1.619	1.602	1.602	1.641	1.657	1.647	1.638	1.65	1.659	1.652	1.692	1.668	1.667	1.679
377	1.46	1.423	1.385	1.438	1.398	1.434	1.404	1.423	1.379	1.426	1.473	1.436	1.471	1.468	1.463	1.467	1.483	1.517	1.521	1.52	1.559	1.557	1.553	1.577	1.582	1.58	1.621	1.605	1.619	1.616	1.61	1.639	1.659	1.647	1.683	1.695	1.68	1.679	1.722	1.736	1.716	1.744	1.717	1.739	1.752	1.776	1.764	1.753	1.787
378	1.509	1.502	1.45	1.492	1.465	1.497	1.447	1.463	1.416	1.454	1.522	1.491	1.501	1.506	1.488	1.497	1.54	1.571	1.546	1.569	1.581	1.591	1.606	1.635	1.622	1.611	1.65	1.648	1.665	1.659	1.684	1.673	1.725	1.708	1.743	1.739	1.744	1.744	1.798	1.822	1.801	1.811	1.808	1.849	1.856	1.89	1.91	1.907	1.932
0	1.461	1.471	1.479	1.519	1.513	1.464	1.45	1.452	1.492	1.481	1.492	1.491	1.49	1.448	1.478	1.469	1.488	1.484	1.499	1.482	1.484	1.517	1.498	1.479	1.5	1.526	1.541	1.52	1.5	1.497	1.471	1.493	1.504	1.529	1.514	1.514	1.517	1.498	1.518	1.543	1.542	1.517	1.487	1.522	1.526	1.525	1.536	1.512	1.533
379	1.472	1.455	1.473	1.518	1.486	1.477	1.454	1.449	1.49	1.469	1.487	1.489	1.48	1.452	1.475	1.476	1.493	1.493	1.488	1.5	1.502	1.532	1.507	1.497	1.505	1.556	1.557	1.541	1.541	1.553	1.536	1.539	1.567	1.566	1.58	1.588	1.585	1.578	1.612	1.626	1.604	1.603	1.595	1.584	1.622	1.615	1.633	1.615	1.632
380	1.466	1.451	1.45	1.497	1.434	1.432	1.432	1.481	1.493	1.447	1.505	1.454	1.509	1.49	1.517	1.529	1.563	1.584	1.585	1.605	1.63	1.642	1.653	1.663	1.683	1.72	1.708	1.743	1.735	1.728	1.728	1.751	1.789	1.82	1.858	1.901	1.919	1.946	1.96	2.016	2.04	2.052	2.069	2.117	2.155	2.173	2.205	2.194	2.241
381	1.652	1.54	1.521	1.532	1.53	1.548	1.523	1.544	1.456	1.518	1.556	1.537	1.576	1.553	1.555	1.555	1.582	1.579	1.628	1.608	1.655	1.644	1.629	1.714	1.669	1.683	1.745	1.706	1.693	1.719	1.728	1.743	1.735	1.734	1.819	1.778	1.8	1.798	1.834	1.839	1.825	1.826	1.811	1.846	1.854	1.874	1.901	1.86	1.907
382	1.516	1.495	1.47	1.521	1.472	1.51	1.473	1.471	1.435	1.479	1.55	1.527	1.571	1.597	1.568	1.596	1.623	1.688	1.698	1.735	1.793	1.81	1.815	1.875	1.881	1.902	1.942	1.944	1.987	2.014	2.022	2.078	2.088	2.112	2.137	2.175	2.174	2.17	2.193	2.205	2.205	2.198	2.185	2.209	2.205	2.219	2.21	2.19	2.222
0	1.721	1.584	1.612	1.564	1.558	1.569	1.572	1.528	1.493	1.525	1.541	1.511	1.577	1.538	1.563	1.553	1.575	1.567	1.649	1.59	1.641	1.623	1.607	1.679	1.655	1.676	1.707	1.656	1.631	1.658	1.63	1.684	1.692	1.658	1.67	1.723	1.692	1.74	1.769	1.714	1.745	1.768	1.69	1.77	1.718	1.779	1.767	1.727	1.774
383	1.524	1.493	1.444	1.479	1.452	1.472	1.458	1.476	1.458	1.483	1.542	1.552	1.584	1.627	1.616	1.654	1.691	1.73	1.789	1.82	1.872	1.899	1.948	2.007	2.053	2.104	2.157	2.173	2.185	2.175	2.175	2.208	2.206	2.208	2.211	2.223	2.209	2.19	2.206	2.206	2.215	2.207	2.185	2.201	2.203	2.208	2.204	2.169	2.213
384	1.511	1.522	1.444	1.54	1.467	1.509	1.493	1.455	1.448	1.462	1.563	1.547	1.604	1.611	1.616	1.654	1.699	1.744	1.789	1.846	1.886	1.892	1.925	2.024	2.022	2.034	2.079	2.095	2.138	2.155	2.147	2.192	2.206	2.212	2.213	2.243	2.201	2.193	2.231	2.213	2.235	2.239	2.215	2.216	2.217	2.242	2.231	2.196	2.222
385	1.406	1.403	1.42	1.46	1.399	1.411	1.41	1.431	1.442	1.432	1.425	1.414	1.459	1.438	1.47	1.474	1.518	1.513	1.503	1.532	1.532	1.583	1.577	1.602	1.61	1.621	1.655	1.683	1.666	1.679	1.695	1.679	1.759	1.745	1.779	1.846	1.794	1.837	1.8	1.86	1.834	1.86	1.899	1.932	1.904	1.942	1.933	1.937	1.984
0	1.623	1.55	1.515	1.563	1.463	1.456	1.466	1.484	1.486	1.442	1.5	1.448	1.47	1.534	1.452	1.458	1.473	1.474	1.513	1.516	1.497	1.484	1.486	1.534	1.528	1.536	1.556	1.523	1.509	1.519	1.491	1.535	1.536	1.536	1.557	1.541	1.535	1.547	1.571	1.559	1.576	1.604	1.541	1.57	1.584	1.584	1.593	1.568	1.595
386	1.52	1.5	1.462	1.541	1.452	1.488	1.471	1.465	1.451	1.461	1.513	1.537	1.533	1.562	1.551	1.578	1.624	1.633	1.684	1.723	1.756	1.75	1.775	1.848	1.873	1.926	1.962	2.011	2.048	2.086	2.095	2.141	2.171	2.164	2.216	2.239	2.232	2.24	2.256	2.283	NaN	NaN	NaN	NaN	NaN	NaN	NaN	NaN	NaN
387	1.424	1.411	1.406	1.449	1.428	1.419	1.414	1.44	1.422	1.433	1.457	1.473	1.512	1.511	1.544	1.572	1.612	1.639	1.655	1.709	1.721	1.784	1.817	1.835	1.868	1.936	2.013	2.056	2.105	2.159	2.186	2.26	2.279	2.297	2.33	2.364	2.346	2.339	2.349	2.364	2.34	2.347	2.348	2.358	2.363	2.35	2.37	2.346	2.402
0	1.58	1.529	1.476	1.542	1.447	1.457	1.458	1.454	1.478	1.421	1.46	1.48	1.497	1.512	1.474	1.441	1.488	1.469	1.516	1.509	1.511	1.495	1.492	1.528	1.527	1.522	1.536	1.539	1.511	1.538	1.505	1.549	1.552	1.531	1.553	1.573	1.549	1.553	1.58	1.559	1.605	1.606	1.561	1.57	1.597	1.595	1.593	1.565	1.599
388	1.395	1.401	1.407	1.456	1.405	1.399	1.401	1.419	1.419	1.403	1.454	1.424	1.452	1.453	1.45	1.466	1.485	1.477	1.479	1.54	1.546	1.548	1.565	1.551	1.566	1.58	1.595	1.606	1.609	1.614	1.592	1.633	1.64	1.65	1.655	1.695	1.657	1.674	1.668	1.702	1.695	1.707	1.712	1.732	1.736	1.721	1.746	1.731	1.758
0	1.476	1.438	1.454	1.506	1.457	1.469	1.447	1.476	1.468	1.466	1.49	NaN	NaN	NaN	NaN	NaN	NaN	NaN	NaN	NaN	NaN	NaN	NaN	NaN	NaN	NaN	NaN	NaN	NaN	NaN	NaN	NaN	NaN	NaN	NaN	NaN	NaN	NaN	NaN	NaN	NaN	NaN	NaN	NaN	NaN	NaN	NaN	NaN	NaN
389	1.549	1.499	1.446	1.519	1.432	1.455	1.453	1.443	1.497	1.431	1.508	1.514	1.575	1.594	1.549	1.556	1.589	1.615	1.721	1.704	1.76	1.737	1.778	1.844	1.835	1.926	2.085	2.146	2.185	2.238	2.224	2.247	2.254	2.3	2.298	2.304	2.307	2.239	2.283	2.269	2.312	2.299	2.295	2.298	2.305	2.297	2.323	2.257	2.315
390	1.404	1.413	1.413	1.443	1.394	1.405	1.386	1.424	1.428	1.414	1.446	1.429	1.457	1.449	1.461	1.467	1.469	1.493	1.494	1.526	1.526	1.556	1.555	1.546	1.58	1.617	1.626	1.622	1.644	1.653	1.663	1.687	1.707	1.711	1.727	1.769	1.751	1.764	1.75	1.796	1.796	1.803	1.817	1.827	1.834	1.834	1.849	1.843	1.866
0	1.382	1.407	1.393	1.445	1.395	1.394	1.403	1.45	1.46	1.452	1.451	1.494	1.5	1.497	1.511	1.532	1.57	1.601	1.609	1.628	1.661	1.697	1.667	1.699	1.731	1.774	1.781	1.78	1.838	1.852	1.838	1.829	1.852	1.901	1.896	1.935	1.913	1.98	1.965	1.975	1.995	1.969	1.999	2.029	2.027	2.012	2.083	2.046	2.048
391	1.473	1.429	1.458	1.509	1.44	1.452	1.449	1.469	1.474	1.449	1.47	1.472	1.476	1.466	1.476	1.491	1.479	1.512	1.492	1.513	1.497	1.513	1.504	1.512	1.518	1.535	1.54	1.55	1.546	1.551	1.544	1.549	1.536	1.554	1.583	1.575	1.584	1.576	1.585	1.603	1.604	1.581	1.581	1.606	1.6	1.581	1.613	1.582	1.606
0	1.427	1.411	1.419	1.444	1.409	1.433	1.419	1.44	1.435	1.439	1.443	1.438	1.439	1.431	1.453	1.459	1.464	1.469	1.464	1.487	1.476	1.494	1.49	1.479	1.493	1.51	1.522	1.522	1.508	1.512	1.506	1.526	1.515	1.532	1.54	1.548	1.54	1.551	1.553	1.569	1.57	1.562	1.559	1.574	1.581	1.576	1.584	1.572	1.585
392	1.402	1.406	1.402	1.46	1.418	1.418	1.43	1.454	1.487	1.486	1.491	1.545	1.563	1.565	1.589	1.642	1.671	1.705	1.718	1.754	1.769	1.83	1.803	1.836	1.872	1.926	1.96	1.981	2.012	2.06	2.065	2.113	2.128	2.163	2.175	2.22	2.217	2.217	2.233	2.264	2.27	2.262	2.267	2.273	2.302	2.294	2.29	2.274	2.297
393	1.38	1.386	1.384	1.418	1.382	1.378	1.37	1.408	1.412	1.405	1.426	1.446	1.454	1.437	1.467	1.481	1.506	1.518	1.522	1.554	1.565	1.592	1.581	1.598	1.615	1.662	1.687	1.685	1.701	1.718	1.731	1.761	1.808	1.872	1.932	2.032	2.054	2.104	2.164	2.206	2.228	2.239	2.224	2.226	2.255	2.24	2.242	2.225	2.243
394	1.391	1.385	1.396	1.42	1.386	1.39	1.381	1.4	1.402	1.413	1.422	1.439	1.449	1.443	1.472	1.481	1.512	1.527	1.526	1.567	1.585	1.629	1.636	1.646	1.695	1.783	1.86	1.901	1.973	2.012	2.041	2.148	2.202	2.22	2.241	2.27	2.244	2.259	2.264	2.304	2.29	2.264	2.27	2.289	2.298	2.273	2.297	2.276	2.284
0	1.491	1.47	1.428	1.492	1.466	1.517	1.507	1.536	1.498	1.502	1.563	1.522	1.537	1.52	1.524	1.566	1.555	1.567	1.574	1.585	1.567	1.583	1.613	1.563	1.599	1.639	1.616	1.646	1.601	1.626	1.62	1.646	1.626	1.642	1.681	1.681	1.67	1.705	1.683	1.728	1.742	1.7	1.703	1.74	1.735	1.748	1.725	1.718	1.77
395	1.476	1.467	1.478	1.514	1.483	1.495	1.496	1.513	1.485	1.51	1.51	1.506	1.503	1.482	1.501	1.502	1.507	1.512	1.516	1.521	1.524	1.538	1.53	1.517	1.534	1.547	1.554	1.548	1.543	1.545	1.54	1.55	1.564	1.563	1.571	1.599	1.587	1.59	1.601	1.626	1.628	1.636	1.63	1.649	1.671	1.678	1.682	1.682	1.717
0	1.405	1.422	1.366	1.433	1.405	1.422	1.438	1.451	1.423	1.439	1.455	1.446	1.451	1.431	1.423	1.448	1.469	1.458	1.471	1.474	1.475	1.489	1.487	1.453	1.491	1.505	1.492	1.5	1.486	1.492	1.491	1.494	1.517	1.499	1.506	1.533	1.529	1.536	1.533	1.538	1.554	1.541	1.533	1.538	1.562	1.551	1.553	1.538	1.569
0	1.462	1.492	1.412	1.502	1.435	1.488	1.529	1.551	1.474	1.507	1.517	1.54	1.556	1.514	1.519	1.537	1.554	1.545	1.566	1.573	1.562	1.614	1.592	1.547	1.603	1.627	1.581	1.597	1.597	1.606	1.615	1.588	1.62	1.614	1.619	1.653	1.637	1.65	1.647	1.662	1.657	1.663	1.649	1.672	1.681	1.667	1.654	1.667	1.684
0	1.444	1.437	1.44	1.473	1.436	1.448	1.446	1.463	1.448	1.451	1.47	1.466	1.476	1.478	1.489	1.5	1.494	1.506	1.516	1.546	1.537	1.558	1.556	1.546	1.559	1.578	1.61	1.608	1.592	1.602	1.598	1.618	1.618	1.645	1.647	1.662	1.661	1.667	1.681	1.702	1.712	1.71	1.705	1.712	1.733	1.741	1.745	1.737	1.758
396	1.402	1.408	1.395	1.443	1.408	1.411	1.387	1.418	1.418	1.412	1.428	1.436	1.437	1.439	1.442	1.459	1.466	1.483	1.499	1.522	1.543	1.588	1.565	1.57	1.6	1.622	1.657	1.649	1.653	1.695	1.687	1.753	1.789	1.817	1.844	1.902	1.909	1.921	1.939	1.98	1.978	1.989	1.988	2.014	2.039	2.054	2.069	2.077	2.105
0	1.441	1.438	1.402	1.466	1.415	1.431	1.437	1.458	1.451	1.448	1.466	1.472	1.473	1.446	1.456	1.459	1.505	1.496	1.505	1.503	1.551	1.535	1.498	1.523	1.527	1.558	1.543	1.549	1.54	1.544	1.538	1.546	1.573	1.563	1.575	1.597	1.604	1.586	1.594	1.61	1.629	1.621	1.604	1.611	1.637	1.638	1.635	1.618	1.668
0	NaN	NaN	NaN	NaN	NaN	NaN	NaN	NaN	NaN	NaN	NaN	NaN	NaN	NaN	NaN	NaN	NaN	NaN	NaN	NaN	NaN	NaN	NaN	NaN	NaN	NaN	NaN	NaN	NaN	NaN	NaN	NaN	NaN	NaN	NaN	NaN	NaN	NaN	NaN	NaN	NaN	NaN	NaN	NaN	NaN	NaN	NaN	NaN	NaN
397	1.461	1.456	1.472	1.494	1.468	1.458	1.464	1.474	1.45	1.457	1.47	1.478	1.469	1.464	1.487	1.481	1.475	1.503	1.504	1.538	1.538	1.537	1.559	1.555	1.581	1.609	1.627	1.645	1.648	1.65	1.647	1.688	1.663	1.724	1.724	1.758	1.752	1.771	1.773	1.807	1.838	1.827	1.855	1.922	1.963	2	2.026	2.037	2.074
398	1.391	1.393	1.391	1.432	1.407	1.404	1.379	1.405	1.419	1.396	1.407	1.418	1.423	1.413	1.414	1.407	1.422	1.445	1.441	1.451	1.465	1.479	1.464	1.441	1.481	1.475	1.503	1.494	1.492	1.518	1.508	1.512	1.502	1.537	1.525	1.548	1.558	1.557	1.563	1.585	1.594	1.603	1.575	1.593	1.635	1.623	1.623	1.641	1.644
399	1.497	1.442	1.484	1.499	1.478	1.456	1.459	1.47	1.494	1.489	1.5	1.516	1.538	1.54	1.555	1.559	1.579	1.564	1.605	1.633	1.642	1.663	1.655	1.662	1.689	1.721	1.753	1.724	1.722	1.752	1.764	1.796	1.788	1.822	1.814	1.838	1.841	1.844	1.852	1.88	1.888	1.885	1.877	1.887	1.936	1.914	1.934	1.915	1.959
400	1.394	1.416	1.384	1.445	1.422	1.395	1.389	1.4	1.407	1.385	1.401	1.415	1.413	1.407	1.415	1.432	1.432	1.45	1.455	1.48	1.504	1.535	1.5	1.5	1.541	1.546	1.572	1.582	1.583	1.618	1.614	1.631	1.64	1.675	1.688	1.713	1.738	1.739	1.769	1.787	1.794	1.814	1.795	1.825	1.883	1.885	1.867	1.897	1.913
0	1.677	1.669	1.594	1.701	1.644	1.619	NaN	NaN	NaN	NaN	NaN	NaN	NaN	NaN	NaN	NaN	NaN	NaN	NaN	NaN	NaN	NaN	NaN	NaN	NaN	NaN	NaN	NaN	NaN	NaN	NaN	NaN	NaN	NaN	NaN	NaN	NaN	NaN	NaN	NaN	NaN	NaN	NaN	NaN	NaN	NaN	NaN	NaN	NaN
401	1.415	1.406	1.399	1.438	1.406	1.408	1.397	1.412	1.41	1.41	1.414	1.425	1.435	1.424	1.441	1.447	1.451	1.483	1.487	1.51	1.527	1.559	1.543	1.543	1.573	1.594	1.627	1.626	1.632	1.653	1.652	1.677	1.677	1.713	1.736	1.773	1.791	1.8	1.833	1.869	1.886	1.905	1.913	1.942	1.993	2.007	2.032	2.034	2.07
0	1.477	1.481	1.462	1.489	1.469	1.461	1.476	1.504	1.495	1.511	1.511	1.526	1.531	1.544	1.549	1.56	1.596	1.613	1.637	1.65	1.689	1.715	1.724	1.826	1.982	2.167	2.299	2.366	2.327	2.361	2.37	2.369	2.414	2.39	2.414	2.411	2.396	2.417	2.409	2.405	2.431	2.406	2.395	2.418	2.39	2.402	2.41	2.404	2.428
402	1.584	1.511	1.503	1.586	1.52	1.542	1.59	1.571	1.545	1.534	1.573	1.633	1.572	1.56	1.577	1.564	1.589	1.596	1.654	1.579	1.649	1.67	1.628	1.641	1.629	1.636	1.716	1.693	1.684	1.674	1.677	1.681	1.704	1.678	1.687	1.724	1.718	1.725	1.713	1.749	1.756	1.723	1.734	1.732	1.779	1.762	1.729	1.729	1.758
403	1.435	1.389	1.412	1.45	1.404	1.414	1.408	1.422	1.423	1.407	1.426	1.439	1.423	1.414	1.443	1.438	1.458	1.46	1.479	1.479	1.503	1.525	1.505	1.509	1.538	1.55	1.57	1.567	1.567	1.588	1.578	1.594	1.609	1.619	1.636	1.65	1.654	1.649	1.653	1.685	1.679	1.687	1.68	1.692	1.722	1.716	1.785	1.842	1.909
404	1.427	1.39	1.398	1.443	1.401	1.415	1.401	1.435	1.415	1.414	1.422	1.425	1.427	1.416	1.426	1.435	1.438	1.441	1.466	1.463	1.475	1.487	1.476	1.467	1.485	1.496	1.524	1.503	1.491	1.508	1.489	1.499	1.508	1.52	1.515	1.543	1.529	1.517	1.521	1.542	1.535	1.537	1.537	1.548	1.57	1.567	1.567	1.56	1.587
0	1.402	1.401	1.409	1.431	1.404	1.407	1.388	1.402	1.398	1.408	1.413	1.412	1.416	1.412	1.42	1.424	1.419	1.435	1.438	1.452	1.46	1.477	1.469	1.454	1.47	1.498	1.5	1.51	1.51	1.514	1.508	1.527	1.52	1.542	1.553	1.566	1.568	1.576	1.573	1.595	1.595	1.605	1.598	1.609	1.644	1.64	1.633	1.643	1.668
0	1.406	1.4	1.393	1.428	1.418	1.405	1.386	1.409	1.403	1.391	1.406	1.421	1.415	1.409	1.422	1.417	1.424	1.448	1.446	1.458	1.48	1.498	1.495	1.482	1.515	1.536	1.55	1.555	1.557	1.583	1.58	1.598	1.609	1.616	1.639	1.649	1.647	1.674	1.664	1.692	1.692	1.707	1.717	1.717	1.751	1.753	1.757	1.761	1.787
0	1.575	1.528	1.481	1.543	1.535	1.543	1.578	1.583	1.561	1.506	1.565	1.597	1.564	1.562	1.581	1.563	1.65	1.643	1.682	1.612	1.688	1.67	1.642	1.68	1.702	1.73	1.741	1.743	1.709	1.72	1.701	1.756	1.74	1.726	1.752	1.808	1.756	1.781	1.789	1.798	1.795	1.824	1.832	1.803	1.81	1.829	1.836	1.811	1.82
0	1.401	1.406	1.415	1.42	1.413	1.392	1.381	1.406	1.406	1.406	1.422	1.417	1.408	1.405	1.423	1.41	1.419	1.418	1.413	1.434	1.427	1.445	1.444	1.421	1.441	1.444	1.465	1.452	1.446	1.445	1.447	1.447	1.455	1.458	1.465	1.48	1.472	1.469	1.477	1.491	1.495	1.492	1.482	1.473	1.502	1.497	1.503	1.49	1.505
0	1.445	1.42	1.422	1.482	1.409	1.443	1.403	1.463	1.432	1.436	1.462	1.467	1.478	1.46	1.476	1.494	1.482	1.516	1.533	1.543	1.557	1.61	1.591	1.581	1.601	1.627	1.648	1.635	1.655	1.672	1.666	1.696	1.714	1.728	1.759	1.779	1.784	1.8	1.827	1.839	1.851	1.871	1.892	1.881	1.905	1.917	1.91	1.913	1.951
405	1.433	1.426	1.43	1.471	1.415	1.459	1.418	1.486	1.499	1.496	1.547	1.578	1.593	1.619	1.663	1.695	1.758	1.801	1.852	1.895	1.955	2.024	2.07	2.085	2.144	2.209	2.264	2.252	2.276	2.306	2.277	2.321	2.326	2.301	2.324	2.33	2.328	2.327	2.326	2.356	2.341	2.336	2.339	2.312	2.337	2.333	2.348	2.328	2.352
0	1.403	1.417	1.409	1.43	1.414	1.4	1.397	1.411	1.398	1.399	1.418	1.418	1.406	1.399	1.408	1.402	1.411	1.407	1.404	1.419	1.405	1.425	1.419	1.401	1.418	1.419	1.433	1.429	1.42	1.425	1.418	1.423	1.415	1.425	1.424	1.443	1.429	1.424	1.423	1.44	1.439	1.438	1.424	1.424	1.444	1.433	1.434	1.424	1.44
406	1.615	1.455	1.535	1.596	1.509	1.46	1.487	1.512	1.464	1.438	1.406	1.484	1.537	1.486	1.509	1.509	1.537	1.558	1.598	1.588	1.618	1.676	1.605	1.601	1.595	1.648	1.639	1.536	1.645	1.68	1.654	1.694	1.663	1.652	1.698	1.706	1.711	1.719	1.717	1.768	1.737	1.727	1.744	1.74	1.752	1.768	1.777	1.725	1.757
0	1.421	1.408	1.423	1.44	1.409	1.425	1.425	1.441	1.427	1.432	1.44	1.453	1.451	1.461	1.473	1.49	1.492	1.516	1.528	1.543	1.561	1.585	1.574	1.592	1.611	1.637	1.663	1.644	1.66	1.685	1.678	1.686	1.717	1.722	1.753	1.779	1.761	1.767	1.789	1.823	1.809	1.808	1.83	1.836	1.868	1.865	1.872	1.861	1.892
0	1.461	1.5	1.518	1.523	1.475	1.455	1.448	1.495	1.482	1.511	1.507	1.519	1.557	1.541	1.55	1.575	1.615	1.629	1.672	1.705	1.73	1.771	1.763	1.775	1.805	1.862	1.859	1.846	1.897	1.919	1.909	1.945	1.952	1.937	1.996	2.03	2.022	2.012	2.024	2.055	2.05	2.091	2.076	2.084	2.096	2.093	2.08	2.08	2.107
0	1.423	1.417	1.404	1.448	1.403	1.418	1.417	1.421	1.415	1.419	1.421	1.429	1.434	1.424	1.428	1.436	1.429	1.446	1.453	1.453	1.458	1.469	1.46	1.459	1.463	1.477	1.496	1.468	1.481	1.483	1.46	1.477	1.483	1.481	1.49	1.506	1.497	1.494	1.495	1.523	1.518	1.505	1.521	1.514	1.53	1.524	1.523	1.52	1.521
0	1.391	1.398	1.416	1.417	1.43	1.41	1.403	1.421	1.405	1.411	1.419	1.433	1.424	1.429	1.442	1.438	1.444	1.443	1.445	1.462	1.459	1.458	1.472	1.459	1.475	1.469	1.492	1.482	1.481	1.481	1.483	1.487	1.488	1.504	1.504	1.519	1.511	1.516	1.509	1.54	1.527	1.534	1.52	1.52	1.542	1.542	1.547	1.554	1.56
407	1.468	1.449	1.406	1.534	1.48	1.521	1.502	1.483	1.461	1.513	1.498	1.557	1.583	1.619	1.55	1.638	1.595	1.668	1.763	1.799	1.8	1.849	1.777	1.879	1.91	1.923	1.975	1.951	1.973	2.052	1.963	1.997	2.042	2.071	2.094	2.169	2.195	2.177	2.193	2.261	2.269	2.27	2.307	2.333	2.377	2.35	2.335	2.348	2.381
0	1.427	1.433	1.406	1.456	1.422	1.44	1.398	1.433	1.429	1.424	1.431	1.442	1.445	1.433	1.44	1.447	1.437	1.442	1.471	1.458	1.47	1.489	1.481	1.482	1.489	1.503	1.517	1.491	1.5	1.511	1.483	1.503	1.51	1.505	1.529	1.542	1.546	1.525	1.517	1.55	1.549	1.534	1.554	1.556	1.558	1.565	1.562	1.546	1.581
0	1.59	1.479	1.592	1.567	1.572	1.508	1.605	1.582	1.575	1.515	1.524	1.63	1.603	1.676	1.62	1.607	1.547	1.568	1.606	1.581	1.654	1.591	1.527	1.59	1.58	1.594	1.615	1.594	1.617	1.625	1.567	1.554	1.583	1.61	1.585	1.612	1.564	1.612	1.628	1.628	1.64	1.567	1.642	1.639	1.649	1.642	1.645	1.68	1.653
0	1.436	1.442	1.425	1.452	1.426	1.44	1.425	1.436	1.428	1.434	1.43	1.434	1.429	1.424	1.434	1.434	1.437	1.448	1.461	1.464	1.456	1.466	1.464	1.466	1.471	1.489	1.491	1.487	1.477	1.494	1.465	1.5	1.486	1.474	1.498	1.526	1.508	1.503	1.494	1.537	1.525	1.524	1.532	1.531	1.55	1.544	1.547	1.546	1.547
0	1.433	1.45	1.475	1.457	1.475	1.426	1.441	1.453	1.447	1.453	1.473	1.459	1.475	1.48	1.458	1.479	1.487	1.49	1.519	1.533	1.506	1.567	1.523	1.517	1.538	1.552	1.559	1.554	1.562	1.559	1.561	1.583	1.599	1.564	1.592	1.604	1.611	1.607	1.62	1.643	1.649	1.63	1.63	1.645	1.666	1.661	1.672	1.656	1.695
0	1.39	1.411	1.411	1.413	1.439	1.426	1.398	1.405	1.405	1.404	1.429	1.435	1.418	1.428	1.449	1.447	1.465	1.473	1.47	1.485	1.497	1.503	1.514	1.497	1.512	1.516	1.532	1.538	1.553	1.559	1.563	1.571	1.565	1.593	1.598	1.634	1.633	1.623	1.641	1.671	1.676	1.681	1.672	1.681	1.711	1.709	1.719	1.721	1.734
0	1.523	1.467	1.581	1.545	1.554	1.498	1.564	1.499	1.512	1.495	1.545	1.531	1.524	1.52	1.564	1.555	1.492	1.538	1.55	1.567	1.579	1.6	1.535	1.568	1.545	1.546	1.612	1.524	1.553	1.556	1.551	1.55	1.535	1.558	1.574	1.578	1.575	1.545	1.597	1.631	1.547	1.566	1.575	1.606	1.595	1.607	1.577	1.58	1.601
0	1.403	1.448	1.487	1.48	1.484	1.476	1.449	1.473	1.412	1.431	1.503	1.448	1.446	1.458	1.491	1.499	1.501	1.514	1.519	1.545	1.466	1.496	1.473	1.517	1.562	1.519	1.555	1.564	1.545	1.551	1.528	1.553	1.589	1.55	1.617	1.61	1.649	1.595	1.55	1.667	1.751	1.656	1.575	1.638	1.702	1.61	1.651	1.626	1.675
0	1.451	1.446	1.439	1.449	1.416	1.43	1.444	1.464	1.438	1.467	1.486	1.488	1.51	1.506	1.523	1.558	1.557	1.576	1.615	1.65	1.67	1.697	1.68	1.724	1.72	1.783	1.793	1.807	1.814	1.846	1.842	1.859	1.865	1.894	1.885	1.936	1.968	1.92	1.956	2.023	1.998	1.971	2.022	2.018	2.04	2.073	2.086	2.048	2.053
0	1.472	1.464	1.44	1.474	1.449	1.444	1.442	1.451	1.46	1.457	1.467	1.469	1.477	1.476	1.491	1.49	1.499	1.509	1.538	1.543	1.546	1.568	1.566	1.576	1.579	1.606	1.625	1.63	1.607	1.629	1.615	1.645	1.641	1.648	1.661	1.696	1.703	1.67	1.667	1.717	1.717	1.71	1.725	1.722	1.736	1.745	1.739	1.737	1.75
408	1.448	1.428	1.432	1.463	1.424	1.458	1.407	1.441	1.411	1.443	1.439	1.435	1.452	1.439	1.447	1.443	1.455	1.464	1.463	1.467	1.489	1.494	1.487	1.486	1.51	1.523	1.538	1.535	1.525	1.536	1.534	1.538	1.557	1.558	1.556	1.572	1.569	1.583	1.564	1.588	1.573	1.583	1.582	1.585	1.619	1.6	1.602	1.592	1.617
409	1.446	1.433	1.439	1.466	1.436	1.435	1.412	1.454	1.468	1.454	1.48	1.471	1.474	1.471	1.486	1.488	1.499	1.505	1.524	1.524	1.528	1.555	1.556	1.539	1.546	1.588	1.591	1.592	1.573	1.594	1.568	1.605	1.588	1.61	1.62	1.639	1.622	1.616	1.63	1.647	1.647	1.644	1.658	1.663	1.682	1.683	1.691	1.685	1.704
0	1.464	1.473	1.434	1.47	1.439	1.465	1.444	1.468	1.465	1.482	1.493	1.495	1.512	1.492	1.516	1.51	1.529	1.54	1.555	1.553	1.561	1.582	1.579	1.583	1.587	1.618	1.619	1.625	1.61	1.609	1.596	1.619	1.628	1.633	1.655	1.672	1.664	1.646	1.65	1.675	1.684	1.673	1.697	1.683	1.712	1.7	1.701	1.713	1.71
410	1.464	1.422	1.42	1.451	1.413	1.429	1.407	1.426	1.424	1.43	1.428	1.433	1.446	1.416	1.436	1.423	1.433	1.44	1.44	1.446	1.444	1.448	1.434	1.44	1.454	1.447	1.466	1.455	1.442	1.448	1.452	1.445	1.469	1.45	1.44	1.464	1.467	1.453	1.449	1.478	1.464	1.456	1.458	1.455	1.472	1.473	1.479	1.459	1.489
0	1.431	1.428	1.424	1.446	1.421	1.422	1.416	1.432	1.424	1.425	1.443	1.441	1.442	1.432	1.442	1.441	1.441	1.453	1.445	1.465	1.462	1.465	1.472	1.458	1.46	1.471	1.483	1.475	1.472	1.488	1.468	1.479	1.493	1.495	1.488	1.508	1.5	1.492	1.504	1.528	1.515	1.518	1.511	1.522	1.536	1.534	1.538	1.538	1.541
0	1.441	1.421	1.427	1.449	1.415	1.433	1.416	1.453	1.463	1.471	1.49	1.497	1.508	1.511	1.537	1.557	1.58	1.599	1.623	1.651	1.671	1.707	1.722	1.72	1.748	1.811	1.822	1.837	1.834	1.843	1.835	1.874	1.895	1.915	1.913	1.944	1.94	1.925	1.952	1.967	1.96	1.956	1.977	1.981	1.997	2	2.004	1.999	2.017
411	1.422	1.4	1.405	1.435	1.412	1.413	1.397	1.42	1.41	1.413	1.435	1.449	1.452	1.442	1.48	1.481	1.506	1.54	1.558	1.593	1.641	1.655	1.69	1.71	1.744	1.772	1.822	1.85	1.856	1.934	1.952	2.02	2.067	2.107	2.145	2.191	2.186	2.183	2.174	2.206	2.208	NaN	NaN	NaN	NaN	NaN	NaN	NaN	NaN
412	1.448	1.451	1.434	1.456	1.426	1.436	1.419	1.44	1.425	1.461	1.443	1.445	1.458	1.409	1.445	1.436	1.441	1.449	1.469	1.461	1.475	1.481	1.475	1.478	1.512	1.511	1.533	1.529	1.537	1.533	1.559	1.553	1.567	1.584	1.575	1.59	1.613	1.606	1.605	1.638	1.621	1.649	1.633	1.627	1.663	1.674	1.691	1.659	1.676
413	1.431	1.41	1.406	1.43	1.398	1.417	1.4	1.435	1.424	1.442	1.45	1.46	1.462	1.457	1.477	1.476	1.504	1.527	1.538	1.559	1.568	1.595	1.6	1.602	1.647	1.663	1.693	1.687	1.688	1.718	1.72	1.763	1.783	1.808	1.866	1.924	1.96	2	2.038	2.096	2.135	2.155	2.168	2.173	2.206	2.219	2.242	2.221	2.241
0	1.442	1.445	1.426	1.446	1.422	1.438	1.43	1.43	1.437	1.431	1.442	1.461	1.451	1.437	1.444	1.448	1.438	1.463	1.46	1.471	1.474	1.475	1.483	1.473	1.491	1.508	1.523	1.515	1.514	1.525	1.51	1.523	1.521	1.538	1.535	1.554	1.558	1.551	1.558	1.576	1.566	1.575	1.561	1.571	1.593	1.601	1.597	1.592	1.614
0	1.415	1.403	1.4	1.421	1.395	1.393	1.418	1.412	1.42	1.414	1.425	1.442	1.441	1.443	1.451	1.448	1.443	1.474	1.462	1.483	1.488	1.495	1.506	1.508	1.504	1.525	1.543	1.528	1.526	1.54	1.532	1.57	1.579	1.585	1.591	1.63	1.617	1.639	1.65	1.663	1.672	1.659	1.735	1.752	1.776	1.761	1.789	1.854	NaN
414	1.421	1.407	1.412	1.428	1.397	1.391	1.403	1.42	1.423	1.423	1.457	1.456	1.457	1.478	1.483	1.485	1.516	1.538	1.535	1.564	1.572	1.568	1.594	1.588	1.601	1.617	1.642	1.632	1.625	1.636	1.618	1.651	1.638	1.655	1.661	1.697	1.669	1.681	1.679	1.693	1.704	1.689	1.707	1.699	1.709	1.717	1.718	1.706	1.727
0	NaN	NaN	NaN	NaN	NaN	NaN	NaN	NaN	NaN	NaN	NaN	NaN	NaN	NaN	NaN	NaN	NaN	NaN	NaN	NaN	NaN	NaN	NaN	NaN	NaN	NaN	NaN	NaN	NaN	NaN	NaN	NaN	NaN	NaN	NaN	NaN	NaN	NaN	NaN	NaN	NaN	NaN	NaN	NaN	NaN	NaN	NaN	NaN	NaN
0	1.437	1.416	1.409	1.438	1.42	1.406	1.407	1.436	1.417	1.429	1.44	1.419	1.436	1.424	1.432	1.422	1.43	1.443	1.46	1.464	1.46	1.468	1.467	1.464	1.468	1.49	1.508	1.511	1.48	1.494	1.48	1.496	1.499	1.506	1.511	1.529	1.522	1.51	1.514	1.532	1.548	1.536	1.538	1.542	1.562	1.559	1.555	1.566	1.568
0	1.466	1.427	1.413	1.449	1.422	1.424	1.422	1.443	1.43	1.456	1.463	1.485	1.492	1.485	1.508	1.505	1.543	1.56	1.565	1.592	1.608	1.628	1.633	1.628	1.655	1.68	1.698	1.7	1.704	1.731	1.722	1.756	1.773	1.788	1.814	1.843	1.848	1.858	1.879	1.919	1.934	1.932	1.963	1.992	2.026	2.056	2.088	2.094	2.142
415	1.459	1.441	1.438	1.453	1.433	1.445	1.435	1.462	1.478	1.484	1.505	1.516	1.555	1.549	1.583	1.627	1.658	1.703	1.747	1.797	1.902	1.979	2.042	2.066	2.131	2.185	2.223	2.228	2.235	2.266	2.226	2.255	2.25	2.28	2.233	2.213	1.902	2.184	2.236	2.259	2.249	2.223	2.237	2.219	2.255	2.235	2.256	2.241	2.255
0	1.445	1.423	1.43	1.453	1.425	1.417	1.425	1.441	1.453	1.461	1.473	1.47	1.477	1.469	1.483	1.491	1.522	1.537	1.537	1.57	1.568	1.59	1.592	1.602	1.612	1.633	1.665	1.676	1.658	1.673	1.667	1.691	1.705	1.717	1.739	1.767	1.754	1.75	1.78	1.799	1.791	1.811	1.826	1.828	1.866	1.878	1.871	1.887	1.923
416	1.451	1.434	1.455	1.468	1.444	1.441	1.432	1.46	1.479	1.493	1.511	1.513	1.536	1.509	1.556	1.568	1.592	1.616	1.648	1.678	1.711	1.741	1.776	1.812	1.899	1.981	2.05	2.088	2.132	2.183	2.16	2.214	2.244	2.24	2.222	2.281	2.241	2.238	2.242	2.268	2.235	2.248	2.25	2.245	2.277	2.278	2.291	2.286	2.307
0	1.425	1.415	1.419	1.435	1.408	1.421	1.414	1.435	1.406	1.423	1.437	1.423	1.44	1.425	1.439	1.431	1.44	1.463	1.466	1.475	1.485	1.49	1.497	1.485	1.505	1.53	1.544	1.542	1.514	1.531	1.519	1.54	1.543	1.546	1.569	1.57	1.571	1.555	1.564	1.594	1.586	1.591	1.589	1.592	1.607	1.628	1.632	1.635	1.62
417	1.421	1.401	1.409	1.422	1.389	1.404	1.4	1.416	1.399	1.415	1.418	1.412	1.415	1.401	1.416	1.418	1.425	1.438	1.44	1.449	1.448	1.459	1.456	1.45	1.454	1.483	1.496	1.481	1.478	1.477	1.46	1.48	1.484	1.483	1.487	1.506	1.494	1.47	1.492	1.506	1.502	1.499	1.494	1.499	1.51	1.514	1.51	1.512	1.517
418	1.416	1.412	1.407	1.426	1.395	1.4	1.401	1.418	1.418	1.413	1.414	1.411	1.426	1.41	1.423	1.426	1.424	1.423	1.438	1.438	1.441	1.447	1.449	1.438	1.443	1.474	1.477	1.476	1.47	1.478	1.459	1.474	1.472	1.484	1.476	1.501	1.48	1.465	1.481	1.494	1.495	1.482	1.489	1.494	1.509	1.511	1.508	1.503	1.522
419	1.455	1.412	1.432	1.469	1.426	1.448	1.444	1.459	1.478	1.477	1.511	1.517	1.543	1.556	1.589	1.621	1.662	1.696	1.716	1.769	1.799	1.849	1.848	1.876	1.945	2.015	2.072	2.099	2.09	2.15	2.148	2.214	2.199	NaN	NaN	NaN	NaN	NaN	NaN	NaN	NaN	NaN	NaN	NaN	NaN	NaN	NaN	NaN	NaN
420	1.456	1.422	1.44	1.456	1.43	1.448	1.442	1.461	1.472	1.471	1.496	1.509	1.512	1.513	1.531	1.544	1.559	1.573	1.597	1.634	1.675	1.726	1.748	1.786	1.811	1.862	1.889	1.928	1.969	2.009	2.03	2.084	2.11	2.151	2.159	2.198	2.18	2.181	2.198	2.203	2.194	2.189	2.175	2.194	2.181	2.203	2.184	2.192	2.194
421	1.41	1.399	1.394	1.417	1.391	1.43	1.405	1.45	1.439	1.449	1.468	1.461	1.469	1.465	1.48	1.476	1.491	1.502	1.49	1.518	1.505	1.536	1.519	1.514	1.54	1.578	1.611	1.611	1.604	1.63	1.645	1.662	1.668	1.697	1.701	1.734	1.735	1.741	1.747	1.794	1.792	1.821	1.825	1.846	1.884	1.881	1.898	1.912	1.939
0	1.439	1.418	1.42	1.445	1.434	1.432	1.413	1.437	1.421	1.438	1.443	1.446	1.456	1.446	1.457	1.447	1.471	1.477	1.481	1.494	1.488	1.507	1.501	1.506	1.522	1.53	1.548	1.543	1.542	1.547	1.535	1.553	1.555	1.569	1.569	1.595	1.59	1.59	1.602	1.616	1.63	1.62	1.625	1.635	1.659	1.663	1.686	1.676	1.704
0	1.491	1.496	1.497	1.538	1.527	1.547	1.526	1.516	1.514	1.489	1.53	1.512	1.557	1.517	1.539	1.551	1.552	1.543	1.576	1.599	1.576	1.592	1.591	1.579	1.594	1.584	1.604	1.619	1.595	1.624	1.598	1.62	1.614	1.642	1.641	1.686	1.671	1.684	1.682	1.679	1.71	1.701	1.681	1.7	1.679	1.703	1.71	1.697	1.728
422	1.443	1.407	1.423	1.453	1.42	1.426	1.414	1.424	1.417	1.442	1.436	1.446	1.457	1.431	1.458	1.444	1.466	1.473	1.476	1.486	1.491	1.499	1.499	1.494	1.507	1.513	1.536	1.534	1.53	1.547	1.545	1.55	1.554	1.561	1.565	1.581	1.572	1.574	1.571	1.592	1.588	1.587	1.584	1.591	1.612	1.621	1.628	1.606	1.633
423	1.499	1.506	1.512	1.584	1.546	1.528	1.572	1.544	1.503	1.495	1.552	1.517	1.576	1.561	1.548	1.61	1.593	1.599	1.65	1.644	1.665	1.684	1.683	1.684	1.696	1.719	1.751	1.763	1.796	1.83	1.813	1.867	1.875	1.938	1.991	2.046	2.04	2.111	2.099	2.155	2.183	2.201	2.177	2.166	2.2	2.196	2.217	2.186	2.252
0	1.435	1.416	1.447	1.441	1.43	1.42	1.425	1.414	1.446	1.421	1.424	1.41	1.433	1.417	1.433	1.444	1.437	1.45	1.485	1.472	1.462	1.489	1.491	1.483	1.504	1.512	1.521	1.526	1.501	1.535	1.508	1.522	1.52	1.548	1.542	1.582	1.555	1.532	1.551	1.568	1.563	1.562	1.596	1.564	1.602	1.615	1.579	1.599	1.591
424	1.417	1.402	1.404	1.431	1.396	1.407	1.394	1.417	1.411	1.409	1.418	1.429	1.416	1.402	1.428	1.403	1.417	1.436	1.423	1.428	1.434	1.451	1.438	1.435	1.445	1.46	1.461	1.454	1.451	1.448	1.447	1.454	1.462	1.464	1.463	1.489	1.476	1.477	1.475	1.488	1.48	1.489	1.473	1.48	1.485	1.494	1.503	1.48	1.5
425	1.437	1.417	1.428	1.445	1.433	1.439	1.428	1.457	1.453	1.476	1.488	1.511	1.532	1.525	1.539	1.564	1.597	1.608	1.632	1.647	1.663	1.698	1.707	1.713	1.73	1.756	1.78	1.784	1.796	1.835	1.862	1.913	1.943	1.991	2.047	2.113	2.119	2.151	2.176	2.231	2.22	2.222	2.233	2.225	2.262	2.269	2.277	2.272	2.294
426	1.546	1.525	1.542	1.532	1.524	1.558	1.539	1.57	1.507	1.588	1.561	1.577	1.606	1.564	1.643	1.595	1.622	1.659	1.656	1.726	1.693	1.68	1.712	1.744	1.72	1.73	1.779	1.816	1.807	1.792	1.821	1.901	1.855	1.846	1.867	1.951	1.934	2.026	2.078	2.177	2.213	2.216	2.183	2.237	2.273	2.271	2.235	2.218	2.266
427	1.402	1.406	1.404	1.425	1.393	1.402	1.389	1.395	1.403	1.398	1.404	1.421	1.407	1.407	1.42	1.413	1.408	1.431	1.434	1.433	1.443	1.461	1.453	1.432	1.451	1.46	1.468	1.46	1.463	1.479	1.456	1.479	1.485	1.487	1.491	1.498	1.484	1.497	1.498	1.511	1.512	1.509	1.5	1.499	1.51	1.516	1.517	1.504	1.528
428	1.54	1.47	1.55	1.542	1.513	1.573	1.565	1.52	1.521	1.523	1.565	1.611	1.573	1.613	1.626	1.59	1.586	1.609	1.65	1.671	1.64	1.713	1.735	1.767	1.761	1.848	1.851	1.915	1.907	1.881	1.913	1.969	1.938	2.054	2.132	2.195	2.183	2.196	2.215	2.258	2.257	2.234	2.266	2.278	2.232	2.247	2.294	2.248	2.273
0	1.423	1.411	1.419	1.443	1.424	1.419	1.418	1.441	1.418	1.427	1.46	1.444	1.464	1.452	1.478	1.487	1.481	1.499	1.513	1.537	1.544	1.564	1.564	1.554	1.578	1.601	1.61	1.605	1.599	1.625	1.613	1.647	1.653	1.667	1.679	1.724	1.714	1.725	1.756	1.767	1.791	1.823	1.862	1.923	1.976	2.003	2.045	2.067	2.106
429	1.424	1.394	1.4	1.417	1.399	1.401	1.386	1.426	1.425	1.431	1.447	1.44	1.443	1.447	1.449	1.448	1.466	1.489	1.483	1.513	1.498	1.543	1.539	1.531	1.558	1.602	1.617	1.631	1.633	1.657	1.66	1.68	1.696	1.704	1.722	1.787	1.835	1.905	1.963	2.027	2.042	2.074	2.118	2.151	2.151	2.136	2.142	2.163	2.159
430	1.415	1.402	1.42	1.429	1.424	1.43	1.416	1.429	1.426	1.436	1.446	1.463	1.473	1.477	1.502	1.49	1.519	1.547	1.563	1.583	1.578	1.611	1.623	1.635	1.656	1.677	1.698	1.718	1.722	1.731	1.74	1.76	1.771	1.789	1.79	1.829	1.816	1.82	1.837	1.858	1.864	1.859	1.857	1.888	1.896	1.898	1.916	1.899	1.925
0	1.515	1.481	1.468	1.484	1.49	1.47	1.469	1.49	1.463	1.473	1.523	1.486	1.516	1.489	1.538	1.549	1.55	1.554	1.587	1.624	1.592	1.637	1.636	1.626	1.643	1.669	1.684	1.685	1.702	1.731	1.696	1.735	1.721	1.754	1.775	1.8	1.793	1.796	1.821	1.837	1.82	1.858	1.815	1.849	1.833	1.851	1.856	1.87	1.901
431	1.409	1.41	1.415	1.426	1.408	1.422	1.402	1.431	1.414	1.429	1.443	1.447	1.453	1.457	1.473	1.463	1.482	1.497	1.496	1.524	1.514	1.536	1.554	1.553	1.564	1.591	1.607	1.619	1.62	1.62	1.619	1.645	1.638	1.646	1.651	1.684	1.674	1.667	1.686	1.702	1.713	1.723	1.713	1.715	1.742	1.745	1.743	1.739	1.767
0	1.656	1.674	1.737	1.704	1.773	1.714	1.653	1.739	1.678	1.742	1.745	1.737	1.758	1.722	1.78	1.75	1.722	1.7	1.788	1.818	1.765	1.782	1.794	1.791	1.825	1.862	1.852	1.851	1.849	1.856	1.832	1.832	1.842	1.853	1.858	1.887	1.891	1.907	1.91	1.935	1.925	1.933	1.923	1.926	1.953	1.96	1.97	1.956	1.989
0	NaN	NaN	NaN	NaN	NaN	NaN	NaN	NaN	NaN	NaN	NaN	NaN	NaN	NaN	NaN	NaN	NaN	NaN	NaN	NaN	NaN	NaN	NaN	NaN	NaN	NaN	NaN	NaN	NaN	NaN	NaN	NaN	NaN	NaN	NaN	NaN	NaN	NaN	NaN	NaN	NaN	NaN	NaN	NaN	NaN	NaN	NaN	NaN	NaN
0	1.5	1.445	1.46	1.479	1.473	1.471	1.437	1.49	1.484	1.478	1.518	1.49	1.519	1.522	1.537	1.57	1.578	1.598	1.633	1.661	1.659	1.698	1.699	1.715	1.736	1.77	1.809	1.804	1.815	1.865	1.848	1.887	1.885	1.917	1.921	1.969	1.961	1.954	2.002	2.021	2.015	2.036	1.984	2.043	2.064	2.05	2.043	2.041	2.078
0	1.59	1.602	1.606	1.613	1.603	1.601	1.579	1.601	1.584	1.624	1.644	1.636	1.661	1.633	1.669	1.745	1.745	1.724	1.803	1.801	1.813	1.91	1.845	1.864	1.922	1.975	2.041	2.088	2.154	2.13	2.19	2.185	2.212	2.18	2.167	2.19	2.185	2.182	2.184	2.189	2.172	2.154	2.137	2.185	2.206	2.153	2.176	2.174	2.196
0	1.48	1.401	1.45	1.513	1.453	1.483	1.421	1.505	1.459	1.443	1.472	1.444	1.437	1.474	1.439	1.45	1.442	1.467	1.464	1.494	1.442	1.47	1.476	1.454	1.452	1.502	1.502	1.476	1.471	1.494	1.474	1.47	1.461	1.576	1.578	1.605	2.057	1.578	1.577	1.579	1.583	1.601	1.571	1.595	1.617	1.604	1.604	1.585	1.62
0	1.467	1.423	1.455	1.495	1.413	1.461	1.433	1.485	1.475	1.477	1.516	1.494	1.53	1.558	1.567	1.576	1.596	1.64	1.678	1.722	1.695	1.774	1.792	1.817	1.858	1.932	1.999	1.994	2.033	2.053	2.051	2.065	NaN	NaN	NaN	NaN	NaN	NaN	NaN	NaN	NaN	NaN	NaN	NaN	NaN	NaN	NaN	NaN	NaN
432	1.651	1.601	1.664	1.658	1.679	1.645	1.616	1.653	1.645	1.618	1.669	1.665	1.659	1.644	1.647	1.672	1.666	1.664	1.692	1.704	1.696	1.706	1.705	1.689	1.713	1.713	1.746	1.725	1.725	1.754	1.724	1.733	1.753	1.757	1.733	1.802	1.805	1.777	1.808	1.815	1.792	1.825	1.808	1.824	1.795	1.856	1.817	1.786	1.845
433	1.451	1.426	1.427	1.446	1.432	1.422	1.405	1.439	1.425	1.43	1.43	1.417	1.426	1.413	1.432	1.433	1.446	1.434	1.442	1.469	1.454	1.472	1.463	1.46	1.453	1.481	1.506	1.481	1.485	1.499	1.479	1.502	1.51	1.51	1.508	1.539	1.536	1.535	1.549	1.561	1.551	1.569	1.552	1.574	1.583	1.588	1.581	1.573	1.592
0	1.512	1.45	NaN	NaN	NaN	NaN	NaN	NaN	NaN	NaN	NaN	NaN	NaN	NaN	NaN	NaN	NaN	NaN	NaN	NaN	NaN	NaN	NaN	NaN	NaN	NaN	NaN	NaN	NaN	NaN	NaN	NaN	NaN	NaN	NaN	NaN	NaN	NaN	NaN	NaN	NaN	NaN	NaN	NaN	NaN	NaN	NaN	NaN	NaN
0	1.457	1.42	1.436	1.441	1.415	1.424	1.405	1.439	1.436	1.425	1.432	1.428	1.436	1.423	1.426	1.433	1.438	1.427	1.449	1.473	1.456	1.462	1.452	1.456	1.472	1.484	1.487	1.469	1.485	1.485	1.48	1.488	1.498	1.494	1.498	1.506	1.512	1.502	1.516	1.527	1.514	1.53	1.509	1.53	1.558	1.544	1.54	1.537	1.568
434	1.458	1.425	1.457	1.494	1.437	1.458	1.417	1.468	1.462	1.464	1.506	1.481	1.504	1.549	1.536	1.56	1.582	1.63	1.676	1.723	1.727	1.79	1.835	1.862	1.92	2.003	2.078	2.087	2.131	2.18	2.186	2.216	2.233	2.253	2.24	2.271	2.246	2.234	2.246	2.28	2.255	2.255	2.233	2.266	2.292	2.26	2.255	2.257	2.272
435	1.517	1.438	1.517	1.563	1.55	1.5	1.538	1.518	1.577	1.541	1.544	1.575	1.588	1.572	1.6	1.646	1.647	1.715	1.732	1.774	1.762	1.775	1.821	1.804	1.844	1.912	1.88	1.972	2.017	2.014	2.1	2.128	2.184	2.196	2.261	2.263	2.247	2.26	2.294	2.324	2.312	2.298	2.316	2.322	2.305	2.324	2.331	2.306	2.375
0	1.429	1.402	1.462	1.497	1.415	1.46	1.414	1.471	1.44	1.424	1.477	1.476	1.48	1.541	1.527	1.53	1.553	1.604	1.634	1.7	1.706	1.737	1.771	1.767	1.825	1.902	1.99	1.983	2.075	2.124	NaN	NaN	NaN	NaN	NaN	NaN	NaN	NaN	NaN	NaN	NaN	NaN	NaN	NaN	NaN	NaN	NaN	NaN	NaN
436	1.425	1.408	1.405	1.422	1.412	1.403	1.386	1.421	1.408	1.404	1.418	1.413	1.414	1.4	1.415	1.411	1.403	1.411	1.42	1.434	1.428	1.436	1.431	1.429	1.432	1.456	1.466	1.462	1.452	1.464	1.44	1.454	1.456	1.465	1.458	1.475	1.465	1.471	1.482	1.49	1.483	1.487	1.485	1.483	1.495	1.499	1.487	1.48	1.5
0	1.466	1.459	1.473	1.48	1.496	1.497	1.518	1.509	1.551	1.536	1.535	1.586	1.585	1.564	1.61	1.613	1.615	1.678	1.7	1.704	1.696	1.727	1.734	1.71	1.742	1.8	1.8	1.818	1.819	1.842	1.82	1.783	1.82	1.814	2.003	1.974	2.007	2.015	2.04	2.037	2.037	2.047	2.049	2.056	2.076	2.052	2.078	2.078	2.091
437	1.474	1.438	1.465	1.476	1.432	1.459	1.435	1.469	1.472	1.467	1.504	1.492	1.505	1.534	1.538	1.563	1.588	1.613	1.662	1.711	1.719	1.747	1.769	1.797	1.826	1.846	1.913	1.899	1.953	1.99	1.992	2.03	2.09	2.119	2.152	2.211	2.206	2.212	2.231	2.274	2.244	2.258	2.22	2.243	2.253	2.262	2.266	2.241	2.288
438	1.459	1.419	1.47	1.48	1.425	1.46	1.429	1.472	1.478	1.472	1.512	1.535	1.5	1.572	1.552	1.566	1.587	1.62	1.681	1.75	1.725	1.765	1.782	1.778	1.832	1.871	1.935	1.906	1.942	2.005	2.02	2.039	2.085	2.101	2.135	2.2	2.218	2.228	2.237	2.262	2.254	2.275	2.233	2.263	2.285	2.267	2.254	2.259	2.28
439	1.423	1.418	1.401	1.432	1.407	1.402	1.385	1.407	1.411	1.405	1.42	1.423	1.433	1.425	1.434	1.444	1.448	1.462	1.488	1.484	1.491	1.498	1.515	1.501	1.531	1.55	1.564	1.563	1.558	1.58	1.551	1.573	1.581	1.586	1.578	1.594	1.589	1.596	1.62	1.619	1.63	1.628	1.619	1.62	1.642	1.649	1.637	1.625	1.645
440	1.527	1.453	1.513	1.568	1.545	1.503	1.534	1.51	1.572	1.581	1.575	1.632	1.64	1.644	1.664	1.699	1.739	1.82	1.833	1.875	1.895	1.916	1.971	1.983	2.058	2.142	2.19	2.248	2.252	2.258	2.249	2.281	2.254	NaN	NaN	NaN	NaN	NaN	NaN	NaN	NaN	NaN	NaN	NaN	NaN	NaN	NaN	NaN	NaN
441	1.416	1.393	1.393	1.408	1.401	1.388	1.369	1.405	1.385	1.391	1.402	1.402	1.396	1.389	1.403	1.406	1.402	1.408	1.426	1.436	1.431	1.437	1.442	1.436	1.449	1.464	1.492	1.466	1.482	1.488	1.47	1.474	1.492	1.502	1.49	1.514	1.517	1.523	1.534	1.552	1.556	1.549	1.544	1.552	1.581	1.568	1.573	1.557	1.58
0	1.448	1.447	1.426	1.451	1.44	1.424	1.413	1.44	1.432	1.439	1.447	1.444	1.462	1.446	1.458	1.468	1.464	1.471	1.49	1.492	1.487	1.506	1.51	1.49	1.511	1.533	1.548	1.546	1.538	1.554	1.536	1.56	1.562	1.579	1.574	1.593	1.586	1.588	1.602	1.615	1.614	1.613	1.614	1.613	1.63	1.633	1.645	1.631	1.651
442	1.522	1.437	1.477	1.537	1.524	1.495	1.488	1.501	1.514	1.522	1.559	1.594	1.591	1.616	1.624	1.643	1.692	1.766	1.776	1.825	1.841	1.884	1.916	1.927	1.971	2.042	2.124	2.14	2.185	2.248	2.267	2.254	2.304	2.334	2.306	2.327	2.324	2.341	2.364	2.357	2.339	2.355	2.333	2.35	2.383	2.374	2.36	2.373	2.389
0	1.446	1.443	1.444	1.459	1.429	1.437	1.429	1.456	1.414	1.444	1.442	1.461	1.459	1.462	1.483	1.482	1.49	1.504	1.52	1.535	1.525	1.547	1.563	1.537	1.59	1.588	1.605	1.616	1.616	1.639	1.606	1.624	1.637	1.653	1.655	1.696	1.694	1.684	1.681	1.725	1.71	1.704	1.729	1.731	1.759	1.746	1.77	1.759	1.783
0	NaN	NaN	NaN	NaN	NaN	NaN	NaN	NaN	NaN	NaN	NaN	NaN	NaN	NaN	NaN	NaN	NaN	NaN	NaN	NaN	NaN	NaN	NaN	NaN	NaN	NaN	NaN	NaN	NaN	NaN	NaN	NaN	NaN	NaN	NaN	NaN	NaN	NaN	NaN	NaN	NaN	NaN	NaN	NaN	NaN	NaN	NaN	NaN	NaN
443	1.413	1.404	1.393	1.407	1.399	1.39	1.367	1.407	1.406	1.403	1.421	1.426	1.439	1.433	1.455	1.478	1.499	1.511	1.541	1.559	1.587	1.6	1.615	1.623	1.663	1.699	1.755	1.792	1.841	1.889	1.905	1.961	1.989	2.035	2.06	2.113	2.127	2.147	2.152	2.205	2.19	2.191	2.2	2.195	2.219	2.21	2.207	2.194	2.212
0	1.809	1.779	1.805	1.793	1.667	1.696	1.758	1.695	1.758	1.768	1.713	1.752	1.749	1.685	1.762	1.755	1.767	1.766	1.729	1.733	1.748	1.733	1.741	1.729	1.73	1.755	1.771	1.737	1.745	1.718	1.74	1.753	1.742	1.761	1.743	1.767	1.733	1.746	1.709	1.7	1.756	1.806	1.703	1.74	1.77	1.736	1.806	1.764	1.806
0	1.469	1.448	1.461	1.472	1.434	1.463	1.432	1.489	1.462	1.501	1.495	1.501	1.531	1.498	1.539	1.553	1.563	1.576	1.607	1.622	1.623	1.64	1.667	1.66	1.697	1.694	1.719	1.695	1.728	1.74	1.743	1.754	1.745	1.775	1.784	1.82	1.835	1.793	1.798	1.837	1.819	1.837	1.854	1.854	1.858	1.864	1.895	1.885	1.903
0	1.452	1.436	1.434	1.449	1.44	1.424	1.41	1.441	1.444	1.445	1.468	1.462	1.479	1.482	1.494	1.518	1.522	1.539	1.564	1.577	1.603	1.632	1.649	1.631	1.671	1.716	1.743	1.752	1.762	1.791	1.785	1.815	1.85	1.876	1.886	1.916	1.925	1.966	1.989	2.037	2.052	2.074	2.076	2.105	2.128	2.15	2.164	2.172	2.201
444	1.464	1.449	1.454	1.47	1.449	1.453	1.442	1.466	1.456	1.455	1.473	1.47	1.478	1.478	1.483	1.476	1.489	1.502	1.517	1.546	1.547	1.558	1.606	1.575	1.592	1.612	1.628	1.631	1.64	1.638	1.652	1.659	1.675	1.682	1.685	1.718	1.736	1.721	1.744	1.761	1.773	1.771	1.785	1.8	1.806	1.842	1.834	1.842	1.901
445	1.436	1.43	1.43	1.446	1.41	1.414	1.406	1.43	1.423	1.435	1.445	1.444	1.455	1.437	1.463	1.468	1.485	1.52	1.513	1.54	1.565	1.57	1.6	1.583	1.616	1.647	1.669	1.672	1.685	1.705	1.71	1.72	1.745	1.768	1.777	1.822	1.827	1.867	1.889	1.945	1.948	1.973	1.988	2.013	2.052	2.048	2.041	2.041	2.087
446	1.424	1.42	1.424	1.423	1.409	1.404	1.396	1.419	1.423	1.429	1.432	1.438	1.443	1.43	1.452	1.45	1.459	1.479	1.486	1.485	1.516	1.514	1.527	1.506	1.535	1.545	1.55	1.559	1.557	1.567	1.558	1.566	1.59	1.596	1.591	1.611	1.609	1.622	1.616	1.635	1.634	1.649	1.643	1.65	1.681	1.71	1.745	1.744	1.772
447	1.458	1.448	1.451	1.463	1.455	1.437	1.429	1.464	1.476	1.482	1.506	1.505	1.544	1.554	1.579	1.591	1.594	1.634	1.658	1.687	1.703	1.74	1.748	1.754	1.784	1.817	1.866	1.879	1.916	1.975	2.046	2.094	2.149	2.192	2.187	2.222	2.232	2.249	2.248	2.278	2.31	2.302	2.264	2.287	2.291	2.301	2.312	2.281	2.332
0	1.475	1.458	1.452	1.446	1.454	1.452	1.432	1.455	1.474	1.467	1.493	1.498	1.516	1.498	1.521	1.534	1.531	1.559	1.583	1.591	1.593	1.627	1.628	1.628	1.642	1.681	1.716	1.694	1.703	1.773	1.81	1.87	1.934	2.017	2.039	2.105	2.133	2.172	2.168	2.211	2.224	2.232	2.235	2.251	2.273	2.275	2.281	2.244	2.289
448	1.412	1.415	1.409	1.418	1.402	1.405	1.385	1.415	1.423	1.435	1.443	1.442	1.465	1.456	1.492	1.501	1.499	1.528	1.539	1.543	1.561	1.602	1.607	1.598	1.621	1.648	1.68	1.679	1.68	1.7	1.68	1.722	1.736	1.751	1.741	1.761	1.766	1.772	1.788	1.8	1.8	1.8	1.795	1.802	1.84	1.851	1.845	1.825	1.849
449	1.427	1.407	1.415	1.43	1.398	1.399	1.397	1.421	1.405	1.405	1.414	1.439	1.443	1.448	1.503	1.509	1.56	1.604	1.648	1.71	1.79	1.905	2.042	2.102	2.156	2.207	2.22	2.28	2.251	2.281	2.25	2.329	2.258	2.267	2.261	2.289	2.286	2.281	2.277	2.304	2.3	2.315	2.335	2.315	2.377	2.341	2.366	2.366	2.421
0	NaN	NaN	NaN	NaN	NaN	NaN	NaN	NaN	NaN	NaN	NaN	NaN	NaN	NaN	NaN	NaN	NaN	NaN	NaN	NaN	NaN	NaN	NaN	NaN	NaN	NaN	NaN	NaN	NaN	NaN	NaN	NaN	NaN	NaN	NaN	NaN	NaN	NaN	NaN	NaN	NaN	NaN	NaN	NaN	NaN	NaN	NaN	NaN	NaN
450	1.471	1.436	1.445	1.487	1.432	1.447	1.429	1.463	1.435	1.462	1.468	1.467	1.462	1.453	1.487	1.49	1.497	1.53	1.51	1.543	1.581	1.58	1.614	1.601	1.637	1.657	1.717	1.754	1.799	1.885	1.935	1.994	2.085	2.141	2.183	2.217	2.227	2.247	2.258	2.278	2.281	2.27	2.274	2.28	2.308	2.278	2.31	2.296	2.312
451	1.433	1.417	1.424	1.427	1.406	1.417	1.39	1.409	1.415	1.409	1.432	1.429	1.444	1.422	1.45	1.439	1.461	1.461	1.47	1.488	1.485	1.497	1.488	1.502	1.495	1.515	1.525	1.52	1.522	1.537	1.521	1.537	1.55	1.557	1.556	1.586	1.565	1.579	1.573	1.589	1.616	1.603	1.597	1.593	1.628	1.608	1.632	1.622	1.632
452	1.451	1.439	1.45	1.44	1.436	1.431	1.417	1.433	1.464	1.443	1.471	1.461	1.499	1.487	1.515	1.535	1.541	1.571	1.589	1.615	1.63	1.658	1.669	1.678	1.699	1.729	1.775	1.779	1.778	1.802	1.794	1.832	1.876	1.927	1.957	2.014	2.062	2.085	2.127	2.173	2.182	2.208	2.211	2.23	2.266	2.281	2.271	2.26	2.284
453	1.455	1.421	1.44	1.472	1.428	1.431	1.414	1.426	1.418	1.43	1.426	1.425	1.42	1.419	1.426	1.42	1.429	1.428	1.435	1.436	1.439	1.443	1.439	1.429	1.435	1.447	1.454	1.429	1.441	1.434	1.434	1.439	1.438	1.449	1.458	1.458	1.446	1.456	1.449	1.455	1.463	1.457	1.449	1.453	1.463	1.459	1.46	1.457	1.467
454	1.419	1.404	1.408	1.423	1.403	1.402	1.392	1.408	1.417	1.423	1.43	1.437	1.442	1.454	1.478	1.481	1.506	1.524	1.551	1.579	1.614	1.636	1.665	1.657	1.708	1.748	1.792	1.808	1.827	1.87	1.939	2.006	2.081	2.153	2.177	2.231	2.222	2.242	2.23	2.261	2.249	2.24	2.234	2.245	2.261	2.252	2.266	2.236	2.252
455	1.418	1.418	1.421	1.435	1.409	1.407	1.408	1.438	1.439	1.45	1.462	1.476	1.488	1.48	1.516	1.524	1.548	1.583	1.597	1.626	1.671	1.688	1.72	1.729	1.775	1.812	1.847	1.877	1.882	1.962	1.988	2.028	2.065	2.117	2.141	2.189	2.189	2.199	2.224	2.261	2.262	2.248	2.245	2.248	2.267	2.251	2.278	2.258	2.279
0	1.457	1.45	1.448	1.46	1.446	1.451	1.429	1.423	1.469	1.462	1.476	1.469	1.507	1.491	1.531	1.523	1.528	1.571	1.573	1.575	1.604	1.632	1.635	1.623	1.643	1.673	1.712	1.722	1.703	1.719	1.71	1.735	1.757	1.771	1.772	1.801	1.808	1.81	1.838	1.843	1.854	1.852	1.849	1.844	1.881	1.91	1.912	1.87	1.925
0	1.457	1.413	1.432	1.447	1.425	1.46	1.42	1.448	1.437	1.47	1.441	1.475	1.451	1.519	1.499	1.523	1.465	1.497	1.531	1.548	1.535	1.508	1.564	1.53	1.561	1.586	1.579	1.528	1.596	1.612	1.575	1.585	1.606	1.632	1.617	1.649	1.614	1.657	1.622	1.652	1.675	1.681	1.667	1.671	1.706	1.694	1.694	1.699	1.719
456	1.438	1.408	1.395	1.423	1.404	1.421	1.381	1.4	1.398	1.392	1.417	1.399	1.407	1.424	1.415	1.398	1.423	1.406	1.424	1.428	1.441	1.426	1.431	1.446	1.445	1.452	1.464	1.455	1.455	1.45	1.438	1.465	1.463	1.476	1.473	1.489	1.481	1.489	1.486	1.486	1.504	1.51	1.507	1.513	1.526	1.515	1.536	1.524	1.541
0	1.443	1.456	1.436	1.489	1.435	1.423	1.442	1.433	1.444	1.466	1.507	1.452	1.496	1.463	1.48	1.501	1.496	1.542	1.504	1.575	1.593	1.6	1.629	1.635	1.696	1.67	1.703	1.761	1.727	1.769	1.838	1.804	1.926	2.022	2.166	2.28	2.179	2.245	2.33	2.341	NaN	NaN	NaN	NaN	NaN	NaN	NaN	NaN	NaN
457	1.491	1.511	1.51	1.542	1.452	1.453	1.452	1.506	1.474	1.471	1.532	1.472	1.47	1.495	1.502	1.49	1.547	1.518	1.535	1.539	1.57	1.582	1.549	1.556	1.541	1.594	1.589	1.592	1.576	1.592	1.587	1.623	1.633	1.632	1.619	1.668	1.655	1.643	1.669	1.688	1.683	1.714	1.7	1.73	1.792	1.787	1.765	1.736	1.797
0	1.453	1.448	1.414	1.429	1.405	1.44	1.421	1.435	1.427	1.453	1.465	1.454	1.486	1.494	1.527	1.534	1.573	1.62	1.647	1.674	1.727	1.785	1.817	1.8	1.887	1.921	2	2.222	1.985	2.138	NaN	NaN	NaN	NaN	NaN	NaN	NaN	NaN	NaN	NaN	NaN	NaN	NaN	NaN	NaN	NaN	NaN	NaN	NaN
[truncated: 184 more columns]
