# Supplementary material for: Fractional killing arises from cell-to-cell variability in overcoming a caspase activity threshold
Source: Mol Syst Biol. 2015 May 7;11(5):803. doi: 10.15252/msb.20145584 (PMC4461398; doi:10.15252/msb.20145584)
Supplement: Supplementary file 3 [file msb0011-0803-sd3.zip › All_data/072_Mapatumumab+anti-Fc (5 nM)_3/C8_activity.tsv]

Cell #	T=5min	T=10min	T=15min	T=20min	T=25min	T=30min	T=35min	T=40min	T=45min	T=50min	T=55min	T=60min	T=65min	T=70min	T=75min	T=80min	T=85min	T=90min	T=95min	T=100min	T=105min	T=110min	T=115min	T=120min	T=125min	T=130min	T=135min	T=140min	T=145min	T=150min	T=155min	T=160min	T=165min	T=170min	T=175min	T=180min	T=185min	T=190min	T=195min	T=200min	T=205min	T=210min	T=215min	T=220min	T=225min	T=230min	T=235min	T=240min	T=245min
1	1.355e-20	0.0001441	0.0002917	0.000447	0.0006133	0.0007935	0.00098	0.001172	0.001374	0.001584	0.001798	0.002013	0.002227	0.002438	0.002644	0.002843	0.003035	0.003223	0.003409	0.00359	0.003768	0.003942	0.004114	0.004283	0.004448	0.004608	0.004763	0.004909	0.005044	0.005162	NaN	NaN	NaN	NaN	NaN	NaN	NaN	NaN	NaN	NaN	NaN	NaN	NaN	NaN	NaN	NaN	NaN	NaN	NaN
2	-6.776e-21	4.211e-05	8.498e-05	0.0001293	0.0001754	0.000222	0.0002713	0.0003209	0.0003657	0.0004073	0.0004459	0.0004808	0.0005117	0.0005375	0.0005573	0.0005701	0.0005783	0.000584	0.0005894	0.0005975	0.0006058	0.000615	0.0006251	0.0006362	0.0006483	0.0006617	0.0006762	0.0006877	0.0006929	0.0006916	0.0006839	0.0006708	0.0006518	0.0006283	0.0006007	0.0005703	0.0005384	0.0005072	0.0004818	0.0004645	0.0004565	0.0004573	0.0004675	0.0004871	0.0005139	0.0005466	0.0005841	0.0006237	0.000663
3	1.355e-20	0.0001682	0.0003199	0.0004583	0.0005861	0.0007059	0.000821	0.0009327	0.001042	0.001154	0.00127	0.00139	0.001524	0.001682	0.001862	0.002066	0.002291	0.002538	0.002808	0.003102	0.003415	0.003747	0.004097	0.004466	0.004849	0.005244	0.005643	0.006037	NaN	NaN	NaN	NaN	NaN	NaN	NaN	NaN	NaN	NaN	NaN	NaN	NaN	NaN	NaN	NaN	NaN	NaN	NaN	NaN	NaN
4	0	-0.0001358	-0.0002299	-0.000283	-0.0002977	-0.0002787	-0.0002328	-0.0001685	-8.215e-05	2.95e-05	0.0001681	0.000334	0.0005068	0.000658	0.0007868	0.0008927	0.000979	0.001049	0.001111	0.001167	0.001216	0.001259	0.001298	0.001338	0.001383	0.001432	0.001488	0.001545	0.001603	0.001661	0.001716	0.001768	0.001811	0.001846	0.001867	0.001875	0.001872	0.001858	0.00184	0.001819	0.001797	0.001774	0.001753	0.001736	0.001724	0.001721	0.001726	0.00174	0.001759
5	1.355e-20	-0.0001329	-0.0002355	-0.0003049	-0.0003436	-0.0003551	-0.000336	-0.000288	-0.0002202	-0.0001298	-1.368e-05	0.0001291	0.000284	0.0004367	0.0005798	0.0007133	0.0008393	0.0009571	0.001068	0.001177	0.001281	0.001379	0.001469	0.001552	0.001624	0.001686	0.001739	0.00178	0.001808	0.001822	0.001822	0.001808	0.00178	0.001738	0.001681	0.001613	0.001536	0.001452	0.001366	0.00128	0.001195	0.001114	0.001039	0.00097	0.0009082	0.0008551	0.0008099	0.0007707	0.0007378
6	-4.066e-20	0.0001755	0.0003631	0.0005755	0.0008243	0.00112	0.001479	0.001903	0.002385	0.002926	0.003527	0.004182	0.004878	0.0056	NaN	NaN	NaN	NaN	NaN	NaN	NaN	NaN	NaN	NaN	NaN	NaN	NaN	NaN	NaN	NaN	NaN	NaN	NaN	NaN	NaN	NaN	NaN	NaN	NaN	NaN	NaN	NaN	NaN	NaN	NaN	NaN	NaN	NaN	NaN
7	-6.776e-21	0.0001192	0.0002378	0.0003585	0.0004807	0.0006046	0.0007382	0.0008769	0.001007	0.001134	0.001261	0.00139	0.001522	0.00166	0.001796	0.001932	0.002067	0.002201	0.002338	0.002486	0.002641	0.002802	0.00297	0.003143	0.003321	0.00351	0.00371	0.003916	0.004125	0.004334	NaN	NaN	NaN	NaN	NaN	NaN	NaN	NaN	NaN	NaN	NaN	NaN	NaN	NaN	NaN	NaN	NaN	NaN	NaN
8	2.033e-20	0.0001199	0.0002371	0.0003526	0.0004634	0.0005675	0.0006721	0.0007702	0.0008462	0.0009047	0.0009493	0.0009809	0.001003	0.001017	0.001017	0.001005	0.0009806	0.0009457	0.0009068	0.000873	0.0008413	0.0008109	0.000783	0.0007578	0.0007347	0.0007211	0.0007172	0.0007203	0.0007285	0.0007413	0.0007568	0.0007761	0.0007962	0.0008147	0.0008275	0.000834	0.0008312	0.0008182	0.0007979	0.0007729	0.0007437	0.0007125	0.0006771	0.0006418	0.0006081	0.0005785	0.0005535	0.0005312	0.0005119
9	6.776e-21	5.368e-05	0.000109	0.0001679	0.0002316	0.0003012	0.0003805	0.0004681	0.0005587	0.0006536	0.0007543	0.0008601	0.0009679	0.001079	0.001189	0.001299	0.001406	0.001511	0.001613	0.001715	0.001815	0.00191	0.002001	0.002094	0.002189	0.002294	0.002411	0.002546	0.002701	0.002883	0.003097	0.003347	0.003638	0.003968	0.004328	0.00471	NaN	NaN	NaN	NaN	NaN	NaN	NaN	NaN	NaN	NaN	NaN	NaN	NaN
10	0	0.0003561	0.0007172	0.0009723	0.0012	0.001304	0.001491	0.001773	0.002069	0.0024	0.002738	0.003084	0.0034	0.003721	0.00417	0.004671	0.005073	0.005363	0.005706	0.006035	NaN	NaN	NaN	NaN	NaN	NaN	NaN	NaN	NaN	NaN	NaN	NaN	NaN	NaN	NaN	NaN	NaN	NaN	NaN	NaN	NaN	NaN	NaN	NaN	NaN	NaN	NaN	NaN	NaN
11	0	-0.000112	-0.0001908	-0.0002371	-0.0002553	-0.0002491	-0.0002231	-0.0001853	-0.0001333	-6.478e-05	2.31e-05	0.0001301	0.0002413	0.0003345	0.0004099	0.0004697	0.0005157	0.0005504	0.0005822	0.0006123	0.0006394	0.0006621	0.000682	0.000699	0.0007154	0.0007306	0.0007431	0.0007521	0.0007558	0.0007537	0.0007431	0.0007256	0.0007015	0.0006703	0.0006323	0.0005897	0.0005441	0.0004974	0.0004533	0.0004136	0.0003777	0.0003479	0.0003229	0.0003032	0.000288	0.0002781	0.000272	0.0002678	0.0002646
12	3.253e-19	-0.001408	-0.002556	-0.003451	-0.004098	-0.00451	-0.004681	-0.004624	-0.004361	-0.003897	-0.003264	-0.002489	-0.001703	-0.001036	-0.0004745	-4.494e-06	0.0003814	0.0006762	0.0008929	0.001045	0.001144	0.001209	0.001262	0.001303	0.001331	0.001349	0.001352	0.001341	0.001323	0.001298	0.001267	0.001228	0.001181	0.001128	0.001068	0.001004	0.0009361	0.0008686	0.000807	0.0007535	0.0007073	0.0006692	0.0006427	0.0006282	0.0006254	0.0006333	0.0006492	0.0006699	0.0006931
13	-1.016e-20	6.005e-05	0.0001222	0.0001891	0.0002622	0.0003433	0.0004369	0.0005423	0.0006543	0.000775	0.000905	0.001044	0.001192	0.001347	0.001503	0.001661	0.001816	0.001967	0.002113	0.002254	0.002387	0.002509	0.002617	0.002711	0.002791	0.002857	0.002907	0.002942	0.002957	0.002955	0.002935	0.002897	0.002842	0.002772	0.002687	0.002585	0.002469	0.002342	0.002209	0.002073	0.001934	0.001796	0.001661	0.001531	0.001404	0.001284	0.001173	0.00107	0.0009741
14	-1.694e-20	-5.816e-06	9.431e-06	5e-05	0.0001126	0.0001925	0.000291	0.0004098	0.000551	0.0007197	0.0009171	0.001133	0.001356	0.001574	0.001789	0.002004	0.00222	0.002441	0.002664	0.00289	0.003119	0.003352	0.003599	0.003863	0.004144	0.004439	0.004739	0.005031	0.005299	0.005526	0.005696	0.005792	0.005795	0.005688	0.00545	0.005072	0.004551	0.003893	0.003125	0.002273	0.001368	0.0004418	-0.0004715	-0.001334	-0.002109	-0.002759	-0.003257	-0.003585	-0.003729
15	0	-0.001059	-0.001917	-0.002593	-0.003078	-0.003381	-0.003488	-0.003412	-0.003171	-0.002767	-0.002252	-0.001619	-0.0009708	-0.0004056	8.56e-05	0.0005155	0.0008807	0.00117	0.001396	0.001567	0.001692	0.001801	0.001898	0.001983	0.002056	0.002118	0.002168	0.00221	0.00225	0.002289	0.002328	0.002363	0.002396	0.00243	0.002468	0.002514	0.002571	0.002646	0.002747	0.002879	0.003043	0.003239	0.003471	0.003735	NaN	NaN	NaN	NaN	NaN
16	2.711e-20	0.0003805	0.0007702	0.001171	0.001595	0.002049	0.002553	0.003093	0.00363	NaN	NaN	NaN	NaN	NaN	NaN	NaN	NaN	NaN	NaN	NaN	NaN	NaN	NaN	NaN	NaN	NaN	NaN	NaN	NaN	NaN	NaN	NaN	NaN	NaN	NaN	NaN	NaN	NaN	NaN	NaN	NaN	NaN	NaN	NaN	NaN	NaN	NaN	NaN	NaN
17	0	-0.001348	-0.002448	-0.003306	-0.003926	-0.004323	-0.004485	-0.004426	-0.004171	-0.003722	-0.003113	-0.002369	-0.001615	-0.0009762	-0.0004405	5.039e-06	0.0003675	0.0006364	0.0008258	0.0009501	0.001018	0.001051	0.001069	0.001074	0.001065	0.001045	0.001014	0.0009704	0.0009216	0.0008687	0.0008121	0.0007487	0.0006806	0.000609	0.0005348	0.0004605	0.0003862	0.0003149	0.0002537	0.0002059	0.0001716	0.0001511	0.0001501	0.0001673	0.0002003	0.0002465	0.0003006	0.0003594	0.0004197
18	-1.355e-20	-0.000137	-0.000214	-0.0002342	-0.0001997	-0.0001146	6.818e-06	0.0001645	0.0003712	0.0006347	0.0009615	0.001359	0.00179	0.002223	0.002659	0.003098	0.003542	0.003996	0.004455	0.00491	0.00535	NaN	NaN	NaN	NaN	NaN	NaN	NaN	NaN	NaN	NaN	NaN	NaN	NaN	NaN	NaN	NaN	NaN	NaN	NaN	NaN	NaN	NaN	NaN	NaN	NaN	NaN	NaN	NaN
19	-6.776e-21	0.0001073	0.0002379	0.0003969	0.0005877	0.0008201	0.001107	0.001454	0.001856	0.002312	0.002826	0.003395	0.004003	0.004632	0.005269	NaN	NaN	NaN	NaN	NaN	NaN	NaN	NaN	NaN	NaN	NaN	NaN	NaN	NaN	NaN	NaN	NaN	NaN	NaN	NaN	NaN	NaN	NaN	NaN	NaN	NaN	NaN	NaN	NaN	NaN	NaN	NaN	NaN	NaN
20	-1.084e-19	0.0003382	0.0006814	0.001031	0.001393	0.001773	0.00217	0.002561	0.00294	0.003306	0.003654	0.003986	0.004297	0.004584	0.004841	0.005059	0.00524	0.005384	0.005515	0.005631	0.005729	NaN	NaN	NaN	NaN	NaN	NaN	NaN	NaN	NaN	NaN	NaN	NaN	NaN	NaN	NaN	NaN	NaN	NaN	NaN	NaN	NaN	NaN	NaN	NaN	NaN	NaN	NaN	NaN
21	-2.168e-19	-0.0005699	-0.001032	-0.0014	-0.00166	-0.001813	-0.001855	-0.001792	-0.001639	-0.001405	-0.001113	-0.0007585	-0.0003948	-7.622e-05	0.0002037	0.0004402	0.0006305	0.0007749	0.0008817	0.0009595	0.001016	0.001065	0.001106	0.00114	0.001168	0.001191	0.00121	0.001229	0.001245	0.001259	0.00127	0.001274	0.001273	0.001267	0.001255	0.001238	0.001216	0.001189	0.001164	0.001141	0.001122	0.001108	0.001101	0.001104	0.001113	0.00113	0.001151	0.001176	0.001204
22	-5.082e-21	-1.375e-05	-1.321e-05	1.479e-06	3.142e-05	7.586e-05	0.0001315	0.0001979	0.000277	0.0003695	0.0004717	0.0005821	0.0006911	0.0007916	0.000883	0.0009652	0.001038	0.001103	0.001159	0.001207	0.001246	0.001276	0.001299	0.001317	NaN	NaN	NaN	NaN	NaN	NaN	NaN	NaN	NaN	NaN	NaN	NaN	NaN	NaN	NaN	NaN	NaN	NaN	NaN	NaN	NaN	NaN	NaN	NaN	NaN
23	-2.711e-20	-0.0001221	-0.0001989	-0.0002279	-0.000213	-0.0001559	-4.888e-05	0.0001068	0.0003011	0.0005376	0.0008204	0.001141	0.00147	0.001786	0.002088	0.002381	0.002665	0.002935	0.003194	0.003449	0.003698	0.003941	0.00418	0.004424	0.00467	0.004914	0.00515	NaN	NaN	NaN	NaN	NaN	NaN	NaN	NaN	NaN	NaN	NaN	NaN	NaN	NaN	NaN	NaN	NaN	NaN	NaN	NaN	NaN	NaN
24	6.776e-21	2.666e-05	5.425e-05	8.307e-05	0.0001136	0.0001461	0.0001828	0.000224	0.000266	0.0003091	0.0003531	0.0003973	0.0004406	0.000483	0.0005244	0.0005654	0.0006066	0.0006484	0.00069	0.000732	0.0007735	0.0008135	0.0008519	0.0008895	0.0009257	0.0009605	0.0009923	0.001019	0.001038	0.001051	0.001059	0.001062	0.00106	0.001054	0.001042	0.001026	0.001005	0.0009825	0.0009611	0.0009419	0.0009253	0.0009111	0.0009002	0.000893	0.0008892	0.0008909	0.0008982	0.0009092	0.000923
25	-3.388e-21	5.097e-05	0.0001034	0.0001582	0.0002172	0.0002821	0.0003567	0.00044	0.0005271	0.0006186	0.000713	0.0008117	0.0009128	0.001016	0.00112	0.001222	0.00132	0.001412	0.001498	0.001579	0.001653	0.00172	0.001778	0.001826	0.001864	0.001892	0.001911	0.001919	0.001919	0.001913	0.0019	0.001881	0.001857	0.00183	0.0018	0.001769	0.001737	0.001706	0.001678	0.001651	0.001623	0.001596	0.00157	0.001546	0.001521	0.001496	0.001469	0.00144	0.001408
26	-6.776e-21	6.172e-05	0.0001393	0.0002334	0.0003409	0.0004646	0.0006104	0.000779	0.0009639	0.001164	0.001383	0.001622	0.001871	0.002126	0.002389	0.002663	0.002953	0.003259	0.003584	0.003931	0.004299	0.004681	0.00507	0.005461	NaN	NaN	NaN	NaN	NaN	NaN	NaN	NaN	NaN	NaN	NaN	NaN	NaN	NaN	NaN	NaN	NaN	NaN	NaN	NaN	NaN	NaN	NaN	NaN	NaN
27	0	7.581e-05	0.0001801	0.0003021	0.0004437	0.0006145	0.0008141	0.001044	0.001304	0.001581	0.001867	0.002165	0.002457	0.00273	0.00299	0.003242	0.003486	0.003727	0.003965	0.004203	0.004448	0.004699	0.004957	0.005222	NaN	NaN	NaN	NaN	NaN	NaN	NaN	NaN	NaN	NaN	NaN	NaN	NaN	NaN	NaN	NaN	NaN	NaN	NaN	NaN	NaN	NaN	NaN	NaN	NaN
28	2.118e-22	3.9e-06	1.432e-05	3.055e-05	5.162e-05	7.83e-05	0.000111	0.0001501	0.0001964	0.0002509	0.0003119	0.0003803	0.0004512	0.0005212	0.0005894	0.0006573	0.0007238	0.0007882	0.0008489	0.0009043	0.0009518	0.0009919	0.001023	0.001047	0.001063	0.001073	0.001074	0.001067	0.00105	0.001027	0.0009964	0.0009613	0.0009223	0.0008812	0.0008369	0.0007917	0.0007458	0.000701	0.0006597	0.0006222	0.0005873	0.0005558	0.0005273	0.0005018	0.0004784	0.0004578	0.0004386	0.0004195	0.0004001
29	0	6.773e-05	0.0001391	0.0002162	0.000301	0.0003953	0.0005033	0.0006245	0.0007538	0.0008899	0.001031	0.001175	0.001318	0.001457	NaN	NaN	NaN	NaN	NaN	NaN	NaN	NaN	NaN	NaN	NaN	NaN	NaN	NaN	NaN	NaN	NaN	NaN	NaN	NaN	NaN	NaN	NaN	NaN	NaN	NaN	NaN	NaN	NaN	NaN	NaN	NaN	NaN	NaN	NaN
30	1.355e-20	0.0001163	0.0002374	0.0003678	0.0005113	0.0006716	0.0008547	0.001058	0.001275	0.001501	0.001734	0.00197	0.002206	0.002439	0.002668	0.002892	0.003109	0.003321	0.003533	0.003747	0.003967	0.004194	0.004425	0.00466	0.004893	NaN	NaN	NaN	NaN	NaN	NaN	NaN	NaN	NaN	NaN	NaN	NaN	NaN	NaN	NaN	NaN	NaN	NaN	NaN	NaN	NaN	NaN	NaN	NaN
31	2.711e-20	-5.036e-05	-6.794e-05	-5.187e-05	-3.085e-06	7.757e-05	0.0001856	0.000323	0.0004906	0.0006905	0.0009218	0.00118	0.001446	0.001702	0.001952	0.002199	0.002447	0.002702	0.002962	0.003234	0.003517	0.003813	0.004127	0.004463	0.004819	0.005188	NaN	NaN	NaN	NaN	NaN	NaN	NaN	NaN	NaN	NaN	NaN	NaN	NaN	NaN	NaN	NaN	NaN	NaN	NaN	NaN	NaN	NaN	NaN
32	1.694e-21	2.327e-05	4.804e-05	7.437e-05	0.0001027	0.0001329	0.0001666	0.0002035	0.0002412	0.0002817	0.0003246	0.0003702	0.0004156	0.0004606	0.0005052	0.000549	0.0005915	0.0006326	0.0006708	0.0007063	0.0007362	0.0007601	0.0007773	0.0007902	0.0007976	0.0007992	0.000795	0.0007841	0.0007663	0.0007445	0.0007194	0.0006928	0.000665	0.0006367	0.000607	0.0005782	0.0005507	0.0005253	0.0005039	0.0004873	0.0004734	0.0004629	0.0004555	0.0004514	0.0004501	0.0004516	0.0004536	0.0004554	0.0004563
33	-2.329e-21	1.509e-06	1.092e-05	2.807e-05	5.155e-05	8.14e-05	0.0001179	0.0001613	0.0002122	0.000272	0.0003394	0.0004142	0.0004898	0.0005628	0.0006325	0.0007004	0.0007655	0.0008272	0.0008849	0.0009368	0.000981	0.001019	0.001048	0.001072	0.001089	0.001101	0.001106	0.001102	0.00109	0.001069	0.001043	0.001009	0.0009694	0.0009267	0.0008796	0.00083	0.0007787	0.0007284	0.0006825	0.0006409	0.0006043	0.0005729	0.0005479	0.0005288	0.000514	0.0005038	0.0004968	0.0004917	0.0004875
34	-1.694e-21	-5.236e-06	-3.227e-06	4.782e-06	1.751e-05	3.334e-05	5.236e-05	7.474e-05	0.0001008	0.0001322	0.0001689	0.00021	0.0002502	0.0002859	0.0003183	0.0003483	0.0003765	0.0004026	0.0004257	0.0004451	0.0004595	0.0004694	0.0004753	0.0004793	0.0004809	0.0004809	0.000478	0.0004716	0.000462	0.0004504	0.0004374	0.0004229	0.0004071	0.0003908	0.000373	0.0003548	0.0003358	0.0003175	0.0003021	0.0002887	0.0002768	0.0002666	0.0002585	0.0002525	0.0002478	0.0002446	0.0002424	0.0002405	0.0002383
35	6.776e-21	-4.055e-05	-3.13e-05	4.08e-05	0.0001682	0.0003296	0.0005274	0.0007663	0.00105	0.001394	0.001805	0.002258	0.002722	0.003178	0.003624	0.004061	0.004496	0.004925	NaN	NaN	NaN	NaN	NaN	NaN	NaN	NaN	NaN	NaN	NaN	NaN	NaN	NaN	NaN	NaN	NaN	NaN	NaN	NaN	NaN	NaN	NaN	NaN	NaN	NaN	NaN	NaN	NaN	NaN	NaN
36	-1.355e-20	0.0001617	0.0003305	0.0005122	0.0007123	0.0009363	0.001194	0.001485	0.001797	0.002128	0.002476	0.002837	0.003206	0.003577	0.003945	0.004305	0.004651	NaN	NaN	NaN	NaN	NaN	NaN	NaN	NaN	NaN	NaN	NaN	NaN	NaN	NaN	NaN	NaN	NaN	NaN	NaN	NaN	NaN	NaN	NaN	NaN	NaN	NaN	NaN	NaN	NaN	NaN	NaN	NaN
37	-1.355e-20	0.00021	0.000427	0.0006555	0.0008997	0.001163	0.001456	0.001772	0.002094	0.002415	0.00273	0.003037	0.003327	0.003596	0.003841	0.004061	0.004261	0.00444	0.004606	0.004769	0.004931	0.005093	0.005252	0.005407	NaN	NaN	NaN	NaN	NaN	NaN	NaN	NaN	NaN	NaN	NaN	NaN	NaN	NaN	NaN	NaN	NaN	NaN	NaN	NaN	NaN	NaN	NaN	NaN	NaN
38	-1.355e-20	0.0001901	0.0003861	0.0005951	0.0008232	0.001076	0.001346	0.001634	0.001945	0.002276	0.002623	0.002979	0.00334	0.003704	0.004065	0.004419	0.00476	0.005091	NaN	NaN	NaN	NaN	NaN	NaN	NaN	NaN	NaN	NaN	NaN	NaN	NaN	NaN	NaN	NaN	NaN	NaN	NaN	NaN	NaN	NaN	NaN	NaN	NaN	NaN	NaN	NaN	NaN	NaN	NaN
39	-1.355e-20	0.0001631	0.0003343	0.0005201	0.0007279	0.0009651	0.001244	0.001564	0.001915	0.002295	0.002702	0.003133	0.003582	0.004042	0.004505	0.004963	NaN	NaN	NaN	NaN	NaN	NaN	NaN	NaN	NaN	NaN	NaN	NaN	NaN	NaN	NaN	NaN	NaN	NaN	NaN	NaN	NaN	NaN	NaN	NaN	NaN	NaN	NaN	NaN	NaN	NaN	NaN	NaN	NaN
40	0	0.0001513	0.0003089	0.000477	0.0006545	0.0008451	0.00105	0.001273	0.001511	0.001767	0.002041	0.002331	0.002633	0.002944	0.003257	0.003574	0.003889	0.004201	0.004501	0.004787	0.005051	0.00529	NaN	NaN	NaN	NaN	NaN	NaN	NaN	NaN	NaN	NaN	NaN	NaN	NaN	NaN	NaN	NaN	NaN	NaN	NaN	NaN	NaN	NaN	NaN	NaN	NaN	NaN	NaN
41	-6.776e-21	4.595e-05	0.0001109	0.0001874	0.0002766	0.000385	0.0005126	0.0006605	0.000829	0.001009	0.001195	0.00139	0.001578	0.001752	0.001912	0.002061	0.002198	0.002325	0.002442	0.002551	0.002659	0.00277	0.00289	0.003027	0.003183	0.003365	0.003569	0.003797	0.004043	0.004304	NaN	NaN	NaN	NaN	NaN	NaN	NaN	NaN	NaN	NaN	NaN	NaN	NaN	NaN	NaN	NaN	NaN	NaN	NaN
42	-3.388e-21	-3.724e-05	-6.274e-05	-7.724e-05	-8.207e-05	-7.801e-05	-6.568e-05	-4.688e-05	-2.145e-05	1.171e-05	5.318e-05	0.0001037	0.0001578	0.0002073	0.0002514	0.0002908	0.0003255	0.0003559	0.0003832	0.0004068	0.0004257	0.0004401	0.0004498	0.0004563	0.00046	0.0004617	0.000461	0.0004573	0.0004508	0.0004427	0.0004338	0.000424	0.0004129	0.0004015	0.000388	0.0003743	0.000361	0.0003486	0.0003389	0.0003318	0.0003258	0.0003209	0.0003176	0.0003165	0.0003162	0.0003173	0.0003189	0.0003192	0.0003185
43	3.388e-21	5.923e-05	0.0001269	0.0002041	0.000288	0.0003803	0.0004816	0.0005892	0.0006989	0.0008103	0.0009243	0.001039	0.001148	0.001247	0.001334	0.001411	0.001477	0.001535	0.00159	0.001647	0.001708	0.001776	0.001858	0.00196	0.002087	0.002247	0.002445	0.002684	0.002967	0.003293	0.003655	0.004044	0.004445	NaN	NaN	NaN	NaN	NaN	NaN	NaN	NaN	NaN	NaN	NaN	NaN	NaN	NaN	NaN	NaN
44	6.776e-21	0.0001013	0.0002133	0.0003367	0.0004755	0.0006338	0.0008157	0.00102	0.001244	0.00149	0.001758	0.002048	0.002356	0.00268	0.003022	0.003383	0.003761	0.004159	0.004575	0.005006	0.005442	0.005872	NaN	NaN	NaN	NaN	NaN	NaN	NaN	NaN	NaN	NaN	NaN	NaN	NaN	NaN	NaN	NaN	NaN	NaN	NaN	NaN	NaN	NaN	NaN	NaN	NaN	NaN	NaN
45	-1.271e-20	2.598e-05	8.379e-05	0.0001766	0.0003084	0.0004818	0.0006953	0.0009544	0.00126	0.001614	0.002017	0.002465	0.002945	0.00344	0.00395	0.004467	0.004986	0.0055	0.005995	0.006461	NaN	NaN	NaN	NaN	NaN	NaN	NaN	NaN	NaN	NaN	NaN	NaN	NaN	NaN	NaN	NaN	NaN	NaN	NaN	NaN	NaN	NaN	NaN	NaN	NaN	NaN	NaN	NaN	NaN
46	-2.033e-20	0.0001015	0.0002091	0.0003279	0.000463	0.0006166	0.0007896	0.0009852	0.001206	0.001455	0.001733	0.00204	0.002373	0.00273	0.003105	0.003497	0.0039	0.004309	0.004716	NaN	NaN	NaN	NaN	NaN	NaN	NaN	NaN	NaN	NaN	NaN	NaN	NaN	NaN	NaN	NaN	NaN	NaN	NaN	NaN	NaN	NaN	NaN	NaN	NaN	NaN	NaN	NaN	NaN	NaN
47	-3.388e-21	3.44e-05	8.448e-05	0.0001475	0.0002266	0.0003258	0.000447	0.0005922	0.0007632	0.0009582	0.001172	0.001406	0.00165	0.001899	0.002151	0.002409	0.00267	0.002932	0.003192	0.003449	0.0037	0.003945	0.00418	NaN	NaN	NaN	NaN	NaN	NaN	NaN	NaN	NaN	NaN	NaN	NaN	NaN	NaN	NaN	NaN	NaN	NaN	NaN	NaN	NaN	NaN	NaN	NaN	NaN	NaN
48	8.47e-22	-1.109e-05	-1.286e-05	-4.142e-06	1.246e-05	3.243e-05	5.578e-05	8.277e-05	0.0001139	0.0001522	0.0001985	0.0002488	0.0002973	0.00034	0.0003766	0.0004097	0.0004416	0.0004724	0.0005007	0.0005256	0.0005449	0.0005589	0.0005688	0.0005763	0.0005801	0.0005816	0.0005792	0.0005721	0.0005598	0.0005451	0.0005282	0.0005103	0.0004928	0.0004767	0.0004618	0.0004495	0.0004395	0.0004327	0.0004304	0.0004332	0.0004381	0.0004458	0.000456	0.0004666	0.0004765	0.0004847	0.0004898	0.0004906	0.0004866
49	-6.776e-21	9.658e-05	0.0001968	0.0003041	0.0004209	0.0005495	0.0006947	0.0008546	0.001021	0.001195	0.001375	0.001559	0.001742	0.001924	0.002104	0.002282	0.002461	0.002642	0.002832	0.003036	0.003258	0.003498	0.003761	0.004052	0.004366	0.004701	0.005048	NaN	NaN	NaN	NaN	NaN	NaN	NaN	NaN	NaN	NaN	NaN	NaN	NaN	NaN	NaN	NaN	NaN	NaN	NaN	NaN	NaN	NaN
50	1.355e-20	8.336e-05	0.0001704	0.0002644	0.000368	0.0004841	0.0006174	0.0007668	0.0009277	0.001101	0.001287	0.001488	0.001705	0.001941	0.002196	0.002475	0.002782	0.003118	0.00349	0.003898	0.004337	0.004797	0.005268	NaN	NaN	NaN	NaN	NaN	NaN	NaN	NaN	NaN	NaN	NaN	NaN	NaN	NaN	NaN	NaN	NaN	NaN	NaN	NaN	NaN	NaN	NaN	NaN	NaN	NaN
51	0	9.418e-05	0.0001929	0.0002995	0.0004176	0.0005494	0.0007002	0.0008681	0.001047	0.001237	0.001438	0.001647	0.001862	0.002083	0.00231	0.002543	0.002783	0.003033	0.003296	0.003576	0.003872	0.004182	0.004503	0.004833	NaN	NaN	NaN	NaN	NaN	NaN	NaN	NaN	NaN	NaN	NaN	NaN	NaN	NaN	NaN	NaN	NaN	NaN	NaN	NaN	NaN	NaN	NaN	NaN	NaN
52	0	-2.246e-06	9.53e-06	3.824e-05	8.087e-05	0.0001352	0.0002022	0.000283	0.0003789	0.0004932	0.0006266	0.000774	0.0009265	0.001077	0.001226	0.001373	0.00152	0.001666	0.001808	0.001945	0.002073	0.002191	NaN	NaN	NaN	NaN	NaN	NaN	NaN	NaN	NaN	NaN	NaN	NaN	NaN	NaN	NaN	NaN	NaN	NaN	NaN	NaN	NaN	NaN	NaN	NaN	NaN	NaN	NaN
53	-3.388e-21	3.985e-05	8.285e-05	0.0001313	0.0001875	0.0002537	0.0003336	0.0004289	0.0005352	0.0006532	0.0007814	0.0009185	0.001061	0.001207	0.001355	0.001503	0.001647	0.001785	0.001914	0.002033	0.002138	0.002229	0.002302	0.00236	0.0024	0.002423	0.002426	0.00241	0.002376	0.002328	0.002267	0.002195	0.002113	0.002025	0.001933	0.00184	0.001749	0.001663	0.001585	0.001515	0.001452	0.001396	0.001348	0.001309	0.001276	0.001248	0.001223	0.001199	0.001173
54	0	2.108e-05	4.372e-05	6.841e-05	9.573e-05	0.0001258	0.0001597	0.000197	0.0002345	0.0002734	0.0003127	0.0003525	0.0003903	0.000425	0.0004554	0.0004817	0.0005036	0.0005222	0.000538	0.0005529	0.0005649	0.0005739	0.0005794	0.0005832	0.0005856	0.0005874	0.0005871	0.0005832	0.0005741	0.0005597	0.0005391	0.0005127	0.0004818	0.0004471	0.000408	0.0003653	0.0003201	0.0002747	0.0002326	0.0001952	0.0001632	0.0001376	0.0001201	0.0001096	0.0001056	0.0001083	0.0001168	0.0001291	0.0001443
55	3.388e-21	-2.426e-05	-2.819e-05	-6.75e-06	3.763e-05	9.482e-05	0.0001646	0.0002478	0.0003452	0.0004636	0.0006054	0.0007608	0.0009172	0.001064	0.0012	0.001326	0.001445	0.001559	0.001666	0.001765	0.001854	0.001931	0.002	0.002064	0.002121	0.002175	0.002222	0.002263	0.002295	0.002321	0.002337	0.002344	0.002343	0.002336	0.002323	0.002303	0.002278	0.00225	0.002222	0.002193	0.002164	0.002137	0.002113	0.002092	0.002073	0.002058	0.002045	0.002033	0.002023
56	0	0.0001623	0.0003313	0.000513	0.0007125	0.000936	0.001194	0.001484	0.001795	0.002124	0.002468	0.002824	0.003188	0.003555	0.003918	0.004273	0.004615	0.004936	NaN	NaN	NaN	NaN	NaN	NaN	NaN	NaN	NaN	NaN	NaN	NaN	NaN	NaN	NaN	NaN	NaN	NaN	NaN	NaN	NaN	NaN	NaN	NaN	NaN	NaN	NaN	NaN	NaN	NaN	NaN
57	-2.711e-20	0.0001254	0.0002557	0.0003963	0.0005491	0.0007191	0.0009122	0.001128	0.001357	0.001595	0.001844	0.002099	0.002357	0.002619	0.002882	0.00315	0.003424	0.003705	0.003996	0.004298	0.004612	0.004933	0.005256	NaN	NaN	NaN	NaN	NaN	NaN	NaN	NaN	NaN	NaN	NaN	NaN	NaN	NaN	NaN	NaN	NaN	NaN	NaN	NaN	NaN	NaN	NaN	NaN	NaN	NaN
58	1.694e-21	-1.689e-05	-1.834e-05	-4.395e-07	3.557e-05	8.279e-05	0.0001412	0.0002116	0.0002949	0.0003962	0.000517	0.0006505	0.0007861	0.0009152	0.001035	0.001146	0.001249	0.001344	0.00143	0.001504	0.001564	0.00161	0.001642	0.001665	0.00168	0.00169	0.001694	0.001692	0.001684	0.001672	0.001655	0.001633	0.00161	0.001586	0.001561	0.001534	0.001505	0.001476	0.001449	0.001425	0.001406	0.001391	0.001382	0.001378	0.001377	0.00138	0.001386	0.001394	0.001401
59	4.066e-20	0.0002349	0.000474	0.0007217	0.0009823	0.001255	0.001527	0.0018	0.002075	0.002355	0.002635	0.002913	0.003185	0.00345	0.003702	0.00394	0.00416	0.004369	0.00456	NaN	NaN	NaN	NaN	NaN	NaN	NaN	NaN	NaN	NaN	NaN	NaN	NaN	NaN	NaN	NaN	NaN	NaN	NaN	NaN	NaN	NaN	NaN	NaN	NaN	NaN	NaN	NaN	NaN	NaN
60	6.776e-21	0.0001388	0.0002828	0.0004361	0.0006026	0.0007851	0.0009915	0.001219	0.001455	0.001694	0.001933	0.002169	0.002395	0.002608	0.002806	0.002987	0.003155	0.003309	0.003453	0.003596	0.003738	0.003881	0.004025	0.004173	0.004323	NaN	NaN	NaN	NaN	NaN	NaN	NaN	NaN	NaN	NaN	NaN	NaN	NaN	NaN	NaN	NaN	NaN	NaN	NaN	NaN	NaN	NaN	NaN	NaN
61	-3.388e-21	6.423e-05	0.0001329	0.0002065	0.0002869	0.0003761	0.0004791	0.0005957	0.0007183	0.000843	0.000967	0.001089	0.001203	0.001308	0.0014	0.001481	0.00155	0.001606	0.001649	0.00168	0.001702	0.001716	0.001722	0.001723	0.00172	0.001715	0.001706	0.001692	0.001674	0.001652	0.001627	0.001599	0.001567	0.001531	0.001491	0.001447	0.001399	0.00135	0.001303	0.001258	0.001215	0.001173	0.001134	0.0011	0.001072	0.00105	0.001033	0.001018	0.001002
62	-1.355e-20	0.0002063	0.0004178	0.0006389	0.0008662	0.001101	0.001342	0.001592	0.001849	0.002115	0.002393	0.002683	0.002984	0.003294	0.003612	0.003938	0.004272	0.004613	0.004958	0.005304	0.005647	0.005976	0.006281	NaN	NaN	NaN	NaN	NaN	NaN	NaN	NaN	NaN	NaN	NaN	NaN	NaN	NaN	NaN	NaN	NaN	NaN	NaN	NaN	NaN	NaN	NaN	NaN	NaN	NaN
63	-6.776e-21	0.0001052	0.0002128	0.0003261	0.0004458	0.000575	0.000718	0.000872	0.001028	0.00118	0.001328	0.001467	0.001595	0.001709	0.001804	0.001883	0.001942	0.001984	0.00201	0.002025	0.002033	0.002033	0.002026	0.002014	0.002	0.001987	0.001976	0.001966	0.001956	0.001949	0.001942	0.001936	0.001932	0.001936	0.001945	0.00196	0.001978	0.001999	0.002024	0.002055	0.002089	0.002127	0.002169	0.00221	0.002246	0.002278	0.002304	0.002327	0.002349
64	0	2.457e-05	6.112e-05	0.0001079	0.0001654	0.0002356	0.0003188	0.0004158	0.0005273	0.000651	0.0007812	0.0009186	0.001055	0.001185	0.001307	0.001422	0.00153	0.00163	0.00172	0.0018	0.001868	0.001926	0.001974	0.002014	0.002043	0.002065	0.002079	0.002081	0.002071	0.002051	0.002021	0.00198	0.001931	0.001876	0.001813	0.001744	0.001668	0.001587	0.001507	0.001429	0.001351	0.001274	0.0012	0.001128	0.001059	0.0009943	0.0009338	0.0008775	0.0008248
65	-3.388e-21	6.524e-05	0.0001321	0.0002017	0.0002754	0.0003543	0.0004419	0.0005365	0.0006322	0.0007276	0.0008208	0.0009115	0.0009966	0.001076	0.001147	0.001209	0.001263	0.001307	0.001341	0.001369	0.001391	0.001408	0.001418	0.001424	0.001426	0.001425	0.00142	0.001411	0.001396	0.00138	0.001361	0.001338	0.001312	0.001285	0.001254	0.001222	0.00119	0.001158	0.00113	0.001105	0.001081	0.001059	0.001039	0.001023	0.001009	0.0009978	0.0009885	0.0009771	0.0009633
66	-1.694e-21	2.227e-05	5.447e-05	9.103e-05	0.0001329	0.0001829	0.0002416	0.000309	0.0003857	0.000467	0.0005505	0.000638	0.0007226	0.0007994	0.0008712	0.000938	0.001	0.001057	0.001108	0.001151	0.001189	0.001223	0.001251	0.001277	0.001299	0.001318	0.001334	0.001344	0.001349	0.00135	0.001347	0.001341	0.001333	0.001323	0.001311	0.001299	0.001287	0.001277	0.00127	0.001267	0.001266	0.001266	0.001268	0.00127	0.001273	0.001275	0.001274	0.001269	0.001259
67	-6.776e-21	0.0001291	0.0002614	0.0003997	0.000547	0.0007056	0.0008818	0.001072	0.001266	0.001459	0.001649	0.001831	0.002001	0.002158	0.0023	0.002426	0.002533	0.002622	0.002695	0.002756	0.002804	0.002841	0.002866	0.002882	0.002885	0.002876	0.002856	0.002825	0.002782	0.002727	0.002664	0.002592	0.002514	0.002433	0.002348	0.002264	0.002184	0.002108	0.002036	0.00197	0.00191	0.001855	0.001804	0.001756	0.00171	0.001666	0.00162	0.001569	0.001514
68	6.776e-21	3.883e-05	7.952e-05	0.0001244	0.0001753	0.0002332	0.0003005	0.0003771	0.0004602	0.0005495	0.0006437	0.0007408	0.0008376	0.0009336	0.001026	0.001113	0.001193	0.001266	0.00133	0.001385	0.001431	0.001468	0.001496	0.001517	0.001531	0.001541	0.001544	0.001542	0.001533	0.001521	0.001505	0.001484	0.001459	0.001432	0.0014	0.001364	0.001324	0.001281	0.001238	0.001196	0.001154	0.001112	0.00107	0.001031	0.0009931	0.0009576	0.0009256	0.000895	0.0008657
69	-4.066e-20	0.000123	0.0002485	0.0003788	0.0005165	0.000663	0.0008248	0.0009983	0.001172	0.001344	0.001514	0.001677	0.001832	0.001977	0.002111	0.00223	0.002335	0.002425	0.002501	0.00257	0.002628	0.002675	0.00271	0.002735	0.002747	0.002747	0.002736	0.002714	0.002678	0.00263	0.002573	0.002506	0.002433	0.002355	0.002272	0.002188	0.002104	0.002018	0.001935	0.001856	0.001781	0.001709	0.001641	0.001575	0.001513	0.001455	0.0014	0.001346	0.001293
70	3.388e-21	5.6e-05	0.0001148	0.000179	0.0002507	0.0003318	0.0004257	0.0005318	0.0006468	0.0007701	0.0009002	0.001036	0.001172	0.001309	0.001444	0.001574	0.001699	0.001816	0.001926	0.002027	0.002117	0.002198	0.002267	0.002327	0.002377	0.002418	0.002449	0.002469	0.002478	0.002477	0.002468	0.002451	0.002426	0.002395	0.002358	0.002316	0.002271	0.002224	0.002179	0.002137	0.0021	0.002069	0.002045	0.002032	0.002031	0.002044	0.002074	0.002119	0.00218
71	-6.776e-21	8.29e-05	0.0001693	0.0002628	0.0003663	0.0004829	0.0006177	0.0007697	0.0009325	0.001106	0.001286	0.001473	0.001661	0.00185	0.002036	0.002217	0.002389	0.00255	0.002698	0.002835	0.002958	0.003066	0.003156	0.003229	0.003281	0.003315	0.003327	0.003317	0.003285	0.003235	0.003167	0.003081	0.002981	0.002869	0.002747	0.002619	0.002487	0.002355	0.002228	0.002104	0.001985	0.001871	0.001763	0.001663	0.001568	0.001482	0.0014	0.001323	0.001248
72	5.082e-21	-7.707e-06	-8.739e-06	-4.955e-07	1.759e-05	4.68e-05	8.393e-05	0.0001301	0.0001884	0.0002602	0.0003446	0.0004401	0.0005426	0.000649	0.0007563	0.0008651	0.0009733	0.001083	0.001191	0.001295	0.001393	0.001485	0.00157	0.001648	0.001719	0.001784	0.001839	0.001883	0.001915	0.001936	0.001947	0.001947	0.001939	0.001928	0.001914	0.001904	0.001901	0.001916	0.001957	0.002033	0.002148	0.00231	0.002524	0.002789	0.003102	0.00346	0.003853	NaN	NaN
73	6.776e-21	4.27e-05	8.797e-05	0.0001372	0.0001924	0.0002546	0.0003255	0.0004044	0.0004892	0.0005806	0.0006757	0.000773	0.0008685	0.0009618	0.001052	0.00114	0.001224	0.001304	0.00138	0.001454	0.001522	0.001586	0.001645	0.001703	0.001758	0.00181	0.001857	0.001898	0.001932	0.001959	0.00198	0.001994	0.002004	0.00201	0.00201	0.002008	0.002004	0.001999	0.001996	0.001994	0.001993	0.001992	0.001992	0.00199	0.001984	0.001977	0.001963	0.001942	0.001912
74	1.694e-21	1.124e-05	3.28e-05	6.532e-05	0.0001072	0.0001589	0.0002207	0.0002932	0.0003766	0.0004716	0.0005729	0.0006799	0.0007856	0.0008843	0.0009743	0.001058	0.001136	0.001208	0.001273	0.001331	0.001382	0.00143	0.001474	0.001519	0.001564	0.001612	0.001661	0.001711	0.001759	0.001809	0.001859	0.001908	0.001955	0.002003	0.00205	0.002097	0.002144	0.002196	0.002258	0.002331	0.002416	0.002517	0.002635	0.002774	0.002933	0.003113	0.003312	0.003524	0.003741
75	6.776e-21	3.853e-05	8.115e-05	0.0001305	0.0001898	0.0002616	0.0003505	0.0004584	0.0005822	0.0007241	0.0008833	0.00106	0.001252	0.001458	0.001677	0.001907	0.002148	0.002397	0.002652	0.002914	0.00318	0.003448	0.003714	0.003978	0.004237	NaN	NaN	NaN	NaN	NaN	NaN	NaN	NaN	NaN	NaN	NaN	NaN	NaN	NaN	NaN	NaN	NaN	NaN	NaN	NaN	NaN	NaN	NaN	NaN
76	6.776e-21	-4.205e-05	-7.15e-05	-8.834e-05	-9.395e-05	-8.909e-05	-7.444e-05	-5.145e-05	-2e-05	2.118e-05	7.317e-05	0.0001371	0.0002075	0.0002762	0.000341	0.0004027	0.0004613	0.0005171	0.0005711	0.0006228	0.0006711	0.000715	0.000753	0.0007852	0.0008117	0.0008344	0.0008516	0.0008633	0.0008691	0.0008696	0.0008648	0.0008549	0.0008416	0.0008268	0.0008107	0.0007945	0.0007788	0.0007655	0.0007548	0.0007477	0.000744	0.0007437	0.0007473	0.0007527	0.0007582	0.0007632	0.0007662	0.0007659	0.0007617
77	0	8.32e-05	0.0001692	0.0002604	0.0003584	0.000465	0.0005847	0.0007153	0.0008499	0.0009872	0.001125	0.001262	0.001393	0.001518	0.001632	0.001737	0.001831	0.001914	0.001985	0.002048	0.002101	0.002146	0.002179	0.002205	0.002223	0.002235	0.002238	0.002231	0.002214	0.002188	0.002155	0.002113	0.002064	0.00201	0.001952	0.001891	0.001829	0.001769	0.001719	0.001678	0.001649	0.001635	0.00164	0.001666	0.001717	0.001793	0.001896	0.002025	0.002178
78	0	8.151e-05	0.0001716	0.0002703	0.0003791	0.0005004	0.0006345	0.0007799	0.0009369	0.001106	0.001287	0.001482	0.001687	0.0019	0.002122	0.002355	0.002601	0.002862	0.003139	0.003432	0.003737	0.004049	0.004361	NaN	NaN	NaN	NaN	NaN	NaN	NaN	NaN	NaN	NaN	NaN	NaN	NaN	NaN	NaN	NaN	NaN	NaN	NaN	NaN	NaN	NaN	NaN	NaN	NaN	NaN
79	-2.711e-20	0.0001322	0.0002687	0.0004137	0.0005692	0.0007317	0.0009025	0.001082	0.001272	0.001473	0.001685	0.001907	0.002134	0.002366	0.0026	0.002835	0.003072	0.003311	0.00355	0.003789	0.004026	0.00426	0.004486	0.004704	0.004909	NaN	NaN	NaN	NaN	NaN	NaN	NaN	NaN	NaN	NaN	NaN	NaN	NaN	NaN	NaN	NaN	NaN	NaN	NaN	NaN	NaN	NaN	NaN	NaN
80	1.355e-20	-7.673e-05	-0.0001373	-0.0001825	-0.0002106	-0.0002197	-0.0002098	-0.0001806	-0.000135	-7.6e-05	-2.808e-06	8.576e-05	0.000181	0.0002751	0.0003662	0.0004486	0.000522	0.0005876	0.000645	0.0006953	0.00074	0.000778	0.0008091	0.000835	0.000855	0.0008705	0.0008834	0.000894	0.0009008	0.0009039	0.0009025	0.0008953	0.0008847	0.0008713	0.0008537	0.0008327	0.0008097	0.0007868	0.0007636	0.0007423	0.0007231	0.0007081	0.0006988	0.0006922	0.000687	0.0006835	0.0006797	0.0006738	0.0006646
81	0	8.165e-05	0.0001657	0.0002542	0.0003491	0.0004515	0.0005659	0.0006899	0.0008162	0.0009447	0.001074	0.001202	0.001325	0.001444	0.001555	0.001656	0.001748	0.001829	0.001899	0.001962	0.002016	0.00206	0.002095	0.002119	0.002133	0.002137	0.00213	0.002113	0.002086	0.002051	0.00201	0.001964	0.001913	0.001863	0.001816	0.001777	0.00175	0.001737	0.001744	0.001771	0.00182	0.001893	0.001991	0.002117	0.002267	0.002439	0.002629	0.002828	NaN
82	3.388e-21	2.328e-05	5.818e-05	9.972e-05	0.0001478	0.0002047	0.0002707	0.0003456	0.0004298	0.0005191	0.0006089	0.0007011	0.0007866	0.0008606	0.0009241	0.0009795	0.001028	0.001068	0.001102	0.001128	0.001148	0.001166	0.001181	0.001197	0.001211	0.001227	0.001243	0.001255	0.001264	0.001268	0.001267	0.00126	0.001247	0.00123	0.001206	0.001179	0.001147	0.001113	0.00108	0.001048	0.001019	0.0009936	0.0009712	0.0009521	0.0009357	0.0009247	0.0009155	0.0009066	0.0008977
83	0	8.319e-05	0.0001687	0.0002585	0.0003538	0.0004559	0.0005608	0.0006661	0.0007726	0.0008793	0.0009841	0.001085	0.00118	0.001266	0.001342	0.001406	0.001458	0.001501	0.001538	0.001567	0.001589	0.001605	0.001614	0.001618	0.001618	0.001614	0.001606	0.001593	0.001575	0.001551	0.001521	0.001486	0.001447	0.001406	0.001362	0.001319	0.00128	0.00125	0.001237	0.001245	0.001282	0.001354	0.001467	0.001628	0.001841	0.00211	0.002435	0.002808	0.003223
84	-3.388e-21	3.585e-05	7.357e-05	0.0001141	0.0001589	0.0002086	0.0002647	0.0003267	0.0003913	0.0004595	0.0005295	0.0006007	0.0006698	0.0007363	0.0007992	0.0008573	0.0009102	0.0009582	0.001001	0.001041	0.001074	0.001103	0.001126	0.001147	0.001166	0.001182	0.001197	0.001209	0.001218	0.001225	0.001232	0.001238	0.001245	0.001253	0.00126	0.001268	0.001277	0.001287	0.001302	0.00132	0.001341	0.001364	0.001387	0.001412	0.001436	0.001459	0.001481	0.0015	0.001514
85	-3.388e-21	6.701e-05	0.0001363	0.0002104	0.0002907	0.0003791	0.0004804	0.0005953	0.0007153	0.0008392	0.0009661	0.001101	0.00125	0.00142	0.001615	0.001846	0.002117	0.002437	0.002811	0.003249	0.003757	0.004337	0.004964	0.005613	NaN	NaN	NaN	NaN	NaN	NaN	NaN	NaN	NaN	NaN	NaN	NaN	NaN	NaN	NaN	NaN	NaN	NaN	NaN	NaN	NaN	NaN	NaN	NaN	NaN
86	0	3.07e-05	7.205e-05	0.00012	0.0001759	0.0002441	0.0003254	0.0004207	0.0005312	0.0006509	0.0007777	0.0009124	0.001048	0.001179	0.001306	0.001428	0.001547	0.001665	0.00178	0.001896	0.002018	0.00215	0.0023	0.002473	0.002675	0.002914	0.003193	0.00351	0.00386	0.004239	NaN	NaN	NaN	NaN	NaN	NaN	NaN	NaN	NaN	NaN	NaN	NaN	NaN	NaN	NaN	NaN	NaN	NaN	NaN
87	2.711e-20	0.0002298	0.000464	0.0007068	0.0009549	0.001201	0.001447	0.001695	0.001942	0.002197	0.002462	0.002735	0.003013	0.003296	0.003579	0.003865	0.004154	0.004442	0.004724	0.004995	NaN	NaN	NaN	NaN	NaN	NaN	NaN	NaN	NaN	NaN	NaN	NaN	NaN	NaN	NaN	NaN	NaN	NaN	NaN	NaN	NaN	NaN	NaN	NaN	NaN	NaN	NaN	NaN	NaN
88	1.323e-21	3.618e-06	1.432e-05	3.382e-05	6.017e-05	9.326e-05	0.0001335	0.0001817	0.0002381	0.000304	0.0003776	0.0004571	0.0005379	0.0006162	0.0006897	0.0007605	0.0008282	0.0008917	0.0009492	0.0009997	0.001042	0.001077	0.001105	0.001126	0.00114	0.001149	0.001151	0.001145	0.001133	0.001115	0.001092	0.001064	0.001032	0.0009972	0.0009611	0.0009258	0.0008916	0.0008599	0.0008323	0.0008094	0.0007906	0.0007763	0.0007679	0.0007654	0.0007664	0.0007708	0.0007764	0.0007823	0.0007893
89	-6.776e-21	0.0001087	0.0002209	0.0003409	0.0004724	0.0006148	0.0007695	0.0009412	0.001135	0.001359	0.001618	0.001914	0.002252	0.002636	0.003068	0.003547	0.004074	0.004643	0.005241	NaN	NaN	NaN	NaN	NaN	NaN	NaN	NaN	NaN	NaN	NaN	NaN	NaN	NaN	NaN	NaN	NaN	NaN	NaN	NaN	NaN	NaN	NaN	NaN	NaN	NaN	NaN	NaN	NaN	NaN
90	-6.776e-21	9.836e-05	0.0002	0.0003093	0.0004308	0.0005694	0.0007244	0.0008994	0.001101	0.001335	0.001603	0.001912	0.002265	0.002668	0.00312	0.003622	0.004169	0.004757	0.005376	NaN	NaN	NaN	NaN	NaN	NaN	NaN	NaN	NaN	NaN	NaN	NaN	NaN	NaN	NaN	NaN	NaN	NaN	NaN	NaN	NaN	NaN	NaN	NaN	NaN	NaN	NaN	NaN	NaN	NaN
91	0	4.734e-05	9.753e-05	0.0001528	0.0002151	0.0002859	0.0003682	0.0004617	0.0005637	0.0006745	0.0007923	0.0009147	0.001039	0.001168	0.001302	0.001448	0.001611	0.001796	0.002011	0.002261	0.002554	0.002895	0.003295	0.003756	0.004276	0.004843	0.005441	NaN	NaN	NaN	NaN	NaN	NaN	NaN	NaN	NaN	NaN	NaN	NaN	NaN	NaN	NaN	NaN	NaN	NaN	NaN	NaN	NaN	NaN
92	5.082e-21	2.756e-05	6.772e-05	0.0001221	0.0001881	0.0002704	0.000371	0.0004925	0.0006367	0.0008016	0.0009902	0.001204	0.001436	0.001684	0.001948	0.002233	0.002542	0.002876	0.003234	0.003613	0.004011	0.004422	0.004839	NaN	NaN	NaN	NaN	NaN	NaN	NaN	NaN	NaN	NaN	NaN	NaN	NaN	NaN	NaN	NaN	NaN	NaN	NaN	NaN	NaN	NaN	NaN	NaN	NaN	NaN
93	-1.355e-20	9.606e-05	0.000196	0.0003028	0.0004197	0.0005494	0.0006896	0.0008412	0.001009	0.001194	0.0014	0.001628	0.001881	0.002162	0.002475	0.002825	0.003217	0.003654	0.004135	0.004653	0.005195	0.005748	NaN	NaN	NaN	NaN	NaN	NaN	NaN	NaN	NaN	NaN	NaN	NaN	NaN	NaN	NaN	NaN	NaN	NaN	NaN	NaN	NaN	NaN	NaN	NaN	NaN	NaN	NaN
94	0	3.932e-05	8.449e-05	0.0001364	0.0001978	0.0002722	0.0003625	0.0004704	0.0005936	0.0007299	0.000878	0.001038	0.001204	0.001373	0.001543	0.00171	0.001871	0.002026	0.002169	0.002299	0.002415	0.002513	0.002591	0.002651	0.00269	0.00271	0.00271	0.002689	0.002645	0.002582	0.002502	0.002406	0.002297	0.002178	0.00205	0.001918	0.001782	0.001646	0.001516	0.001395	0.001279	0.001171	0.00107	0.0009788	0.0008951	0.0008197	0.0007507	0.000687	0.0006269
95	-3.388e-21	4.834e-05	0.0001017	0.0001614	0.0002311	0.0003145	0.0004156	0.0005365	0.0006754	0.0008299	0.0009985	0.001182	0.001378	0.001586	0.001808	0.002041	0.002289	0.00255	0.002825	0.003115	0.003421	0.003745	0.004083	0.004435	0.004794	0.005153	NaN	NaN	NaN	NaN	NaN	NaN	NaN	NaN	NaN	NaN	NaN	NaN	NaN	NaN	NaN	NaN	NaN	NaN	NaN	NaN	NaN	NaN	NaN
96	-3.388e-21	-3.683e-05	-5.445e-05	-5.383e-05	-3.719e-05	-7.058e-06	3.036e-05	7.563e-05	0.0001329	0.0002048	0.0002933	0.0003995	0.0005082	0.0006119	0.0007102	0.0008054	0.0008984	0.0009926	0.001087	0.001181	0.001271	0.001357	0.001437	0.001513	0.001585	0.001651	0.00171	0.001759	0.001797	0.001823	0.001837	0.00184	0.001831	0.001813	0.001787	0.001756	0.001718	0.001678	0.00164	0.001603	0.001571	0.001542	0.001518	0.001499	0.001483	0.00147	0.001459	0.001449	0.001439
97	2.711e-20	0.0001818	0.0003685	0.0005647	0.0007714	0.0009876	0.001213	0.001448	0.001694	0.001952	0.002222	0.002503	0.002793	0.00309	0.00339	0.003693	0.003999	0.004308	0.004617	0.004921	0.005214	NaN	NaN	NaN	NaN	NaN	NaN	NaN	NaN	NaN	NaN	NaN	NaN	NaN	NaN	NaN	NaN	NaN	NaN	NaN	NaN	NaN	NaN	NaN	NaN	NaN	NaN	NaN	NaN
98	1.694e-21	3.648e-05	8.304e-05	0.0001388	0.0002063	0.000291	0.0003948	0.0005196	0.000667	0.0008321	0.001012	0.001208	0.001415	0.00163	0.001852	0.002084	0.002324	0.002573	0.002829	0.003093	0.003368	0.003657	0.003958	0.00427	0.004588	0.004908	NaN	NaN	NaN	NaN	NaN	NaN	NaN	NaN	NaN	NaN	NaN	NaN	NaN	NaN	NaN	NaN	NaN	NaN	NaN	NaN	NaN	NaN	NaN
99	-1.355e-20	9.963e-05	0.0002035	0.0003151	0.0004381	0.0005749	0.000721	0.000876	0.001043	0.001221	0.001408	0.001602	0.001799	0.001996	0.002189	0.002376	0.002556	0.00273	0.002899	0.003061	0.003215	0.003362	0.003501	0.003637	0.003769	0.003902	0.004034	0.004167	0.0043	0.004432	0.004564	0.004691	NaN	NaN	NaN	NaN	NaN	NaN	NaN	NaN	NaN	NaN	NaN	NaN	NaN	NaN	NaN	NaN	NaN
100	-1.016e-20	6.758e-05	0.0001511	0.00025	0.000363	0.000495	0.0006545	0.0008457	0.001062	0.001306	0.001582	0.001892	0.002231	0.002593	0.002981	0.003399	0.003845	0.004314	0.004796	0.005287	NaN	NaN	NaN	NaN	NaN	NaN	NaN	NaN	NaN	NaN	NaN	NaN	NaN	NaN	NaN	NaN	NaN	NaN	NaN	NaN	NaN	NaN	NaN	NaN	NaN	NaN	NaN	NaN	NaN
101	2.711e-20	0.000189	0.000391	0.0006179	0.0008811	0.001191	0.001563	0.001998	0.002486	0.003025	0.003609	0.004232	0.004879	NaN	NaN	NaN	NaN	NaN	NaN	NaN	NaN	NaN	NaN	NaN	NaN	NaN	NaN	NaN	NaN	NaN	NaN	NaN	NaN	NaN	NaN	NaN	NaN	NaN	NaN	NaN	NaN	NaN	NaN	NaN	NaN	NaN	NaN	NaN	NaN
102	-6.776e-21	9.011e-05	0.0001911	0.0003028	0.0004273	0.000567	0.0007248	0.0008986	0.001086	0.001285	0.001495	0.001715	0.001936	0.002153	0.002365	0.002569	0.002767	0.002958	0.003143	0.003324	0.003502	0.003678	0.003855	0.004037	0.004225	0.004421	0.004623	0.004823	0.005016	NaN	NaN	NaN	NaN	NaN	NaN	NaN	NaN	NaN	NaN	NaN	NaN	NaN	NaN	NaN	NaN	NaN	NaN	NaN	NaN
103	-3.388e-21	6.597e-05	0.000139	0.0002222	0.0003211	0.0004409	0.0005881	0.0007664	0.0009731	0.001207	0.001466	0.001752	0.002061	0.002391	0.00274	0.003105	0.003481	0.003865	0.004249	0.004628	0.004997	NaN	NaN	NaN	NaN	NaN	NaN	NaN	NaN	NaN	NaN	NaN	NaN	NaN	NaN	NaN	NaN	NaN	NaN	NaN	NaN	NaN	NaN	NaN	NaN	NaN	NaN	NaN	NaN
104	0	9.439e-05	0.0001915	0.0002939	0.0004039	0.0005239	0.0006548	0.0007924	0.0009358	0.001085	0.001238	0.001393	0.001548	0.001703	0.001857	0.002009	0.002158	0.002308	0.002463	0.002625	0.002797	0.00298	0.003179	0.003396	0.003632	0.003886	0.004157	0.00444	0.00473	NaN	NaN	NaN	NaN	NaN	NaN	NaN	NaN	NaN	NaN	NaN	NaN	NaN	NaN	NaN	NaN	NaN	NaN	NaN	NaN
105	-2.541e-21	1.504e-05	3.822e-05	7.042e-05	0.0001099	0.0001574	0.0002143	0.0002818	0.000359	0.0004445	0.0005391	0.0006421	0.0007484	0.0008537	0.0009565	0.001058	0.001158	0.001256	0.001348	0.001435	0.001514	0.001584	0.001644	0.001695	0.001734	0.001763	0.001779	0.00178	0.001766	0.001738	0.001697	0.001645	0.001583	0.001513	0.001437	0.001355	0.00127	0.001187	0.001108	0.001036	0.0009708	0.0009119	0.0008608	0.000818	0.0007831	0.0007582	0.0007432	0.0007369	0.0007378
106	1.355e-20	0.0001882	0.0003814	0.0005853	0.0008045	0.001035	0.001275	0.001525	0.001786	0.002059	0.002343	0.002635	0.002934	0.003237	0.003542	0.003847	0.004158	0.004475	0.004797	0.00512	0.005439	0.005748	NaN	NaN	NaN	NaN	NaN	NaN	NaN	NaN	NaN	NaN	NaN	NaN	NaN	NaN	NaN	NaN	NaN	NaN	NaN	NaN	NaN	NaN	NaN	NaN	NaN	NaN	NaN
107	0	-5.589e-06	-2.496e-06	1.096e-05	3.204e-05	5.743e-05	8.686e-05	0.0001206	0.0001588	0.0002038	0.000255	0.0003092	0.0003614	0.0004083	0.0004487	0.0004861	0.0005225	0.0005591	0.0005951	0.0006296	0.000662	0.0006928	0.0007225	0.0007512	0.000777	0.000801	0.0008194	0.0008298	0.0008315	0.0008246	0.000811	0.0007902	0.0007631	0.0007323	0.0006983	0.0006635	0.0006282	0.0005978	0.0005755	0.0005606	0.0005539	0.0005525	0.0005572	0.000568	0.0005825	0.0005996	0.0006179	0.0006358	0.0006482
108	1.355e-20	0.0002231	0.0004522	0.0006925	0.000948	0.001223	0.001512	0.00181	NaN	NaN	NaN	NaN	NaN	NaN	NaN	NaN	NaN	NaN	NaN	NaN	NaN	NaN	NaN	NaN	NaN	NaN	NaN	NaN	NaN	NaN	NaN	NaN	NaN	NaN	NaN	NaN	NaN	NaN	NaN	NaN	NaN	NaN	NaN	NaN	NaN	NaN	NaN	NaN	NaN
109	0	7.859e-05	0.0001606	0.0002489	0.0003458	0.0004533	0.0005761	0.0007128	0.0008567	0.001007	0.001161	0.001317	0.001467	0.001612	0.001747	0.00187	0.001979	0.002071	0.002145	0.002204	0.002244	0.002268	0.002275	0.002269	0.002249	0.002217	0.002174	0.002119	0.002056	0.001987	0.001913	0.001837	0.00176	0.001683	0.001606	0.001533	0.001462	0.001397	0.001339	0.001286	0.001238	0.001194	0.001153	0.001115	0.001079	0.001044	0.00101	0.0009732	0.0009342
110	-3.388e-21	6.934e-05	0.0001424	0.0002222	0.0003114	0.0004124	0.0005294	0.0006621	0.0008057	0.0009603	0.001125	0.001296	0.001471	0.001648	0.001822	0.001992	0.002154	0.002305	0.002444	0.002571	0.002681	0.002773	0.002846	0.0029	0.002934	0.002948	0.002943	0.00292	0.002879	0.002823	0.002753	0.00267	0.00258	0.002484	0.002383	0.002281	0.002179	0.002078	0.00198	0.001886	0.001797	0.001713	0.001635	0.001559	0.001486	0.001414	0.001346	0.001276	0.001208
111	-1.355e-20	0.0001444	0.0002931	0.0004496	0.0006196	0.0008086	0.001028	0.001278	0.001551	0.00185	0.002175	0.002531	0.002916	0.003334	0.003785	0.004266	0.004769	0.005284	NaN	NaN	NaN	NaN	NaN	NaN	NaN	NaN	NaN	NaN	NaN	NaN	NaN	NaN	NaN	NaN	NaN	NaN	NaN	NaN	NaN	NaN	NaN	NaN	NaN	NaN	NaN	NaN	NaN	NaN	NaN
112	-1.355e-20	0.0001698	0.0003462	0.0005351	0.0007413	0.0009701	0.001231	0.001522	0.001829	0.002149	0.002481	0.002819	0.003159	0.003494	0.003822	0.004138	0.004439	0.00472	0.004982	0.005227	NaN	NaN	NaN	NaN	NaN	NaN	NaN	NaN	NaN	NaN	NaN	NaN	NaN	NaN	NaN	NaN	NaN	NaN	NaN	NaN	NaN	NaN	NaN	NaN	NaN	NaN	NaN	NaN	NaN
113	-1.355e-20	0.0001221	0.0002499	0.0003878	0.0005403	0.0007103	0.0008965	0.001097	0.001313	0.001541	0.00178	0.002025	0.002271	0.002512	0.002745	0.002965	0.003171	0.00336	0.003532	0.003686	0.003819	0.003929	0.004015	0.004079	0.004122	0.004144	0.004146	0.00413	0.004095	0.004046	0.003984	0.003913	0.003838	0.003761	0.003686	0.003615	0.00355	0.003491	0.003443	0.003402	0.003367	NaN	NaN	NaN	NaN	NaN	NaN	NaN	NaN
114	0	7.446e-05	0.0001533	0.0002395	0.0003363	0.0004457	0.000574	0.0007229	0.000881	0.001049	0.001223	0.001403	0.001584	0.001764	0.001938	0.002106	0.002267	0.00242	0.002563	0.002701	0.002831	0.002955	0.00307	0.003179	0.003281	0.003377	0.003467	0.00355	0.003625	0.003694	0.003759	0.003822	0.003885	0.003951	0.00402	0.004096	0.004178	0.004269	0.004369	0.004472	NaN	NaN	NaN	NaN	NaN	NaN	NaN	NaN	NaN
115	-8.132e-20	0.0004394	0.0008971	0.001389	0.001914	0.002478	0.003081	0.00372	0.004384	0.005061	0.005733	NaN	NaN	NaN	NaN	NaN	NaN	NaN	NaN	NaN	NaN	NaN	NaN	NaN	NaN	NaN	NaN	NaN	NaN	NaN	NaN	NaN	NaN	NaN	NaN	NaN	NaN	NaN	NaN	NaN	NaN	NaN	NaN	NaN	NaN	NaN	NaN	NaN	NaN
116	-6.776e-21	0.0001273	0.0002584	0.0003971	0.0005467	0.0007101	0.0008945	0.001098	0.001309	0.001527	0.00175	0.001975	0.002199	0.002419	0.002633	0.002839	0.003035	0.003222	0.0034	0.003574	0.003743	0.003908	0.004071	0.004232	0.004392	0.004551	0.004707	0.004858	0.005	NaN	NaN	NaN	NaN	NaN	NaN	NaN	NaN	NaN	NaN	NaN	NaN	NaN	NaN	NaN	NaN	NaN	NaN	NaN	NaN
117	-8.132e-20	0.00043	0.0008687	0.001323	0.001774	0.00222	0.002661	0.003095	0.003521	0.003937	0.004349	0.004753	0.005137	0.005492	NaN	NaN	NaN	NaN	NaN	NaN	NaN	NaN	NaN	NaN	NaN	NaN	NaN	NaN	NaN	NaN	NaN	NaN	NaN	NaN	NaN	NaN	NaN	NaN	NaN	NaN	NaN	NaN	NaN	NaN	NaN	NaN	NaN	NaN	NaN
118	0	2.553e-05	5.855e-05	9.506e-05	0.0001364	0.0001859	0.0002435	0.0003097	0.000385	0.000464	0.0005444	0.0006263	0.0007042	0.0007746	0.0008388	0.0008968	0.000948	0.0009926	0.001029	0.001057	0.001079	0.001096	0.00111	0.001124	0.001137	0.001152	0.001167	0.001183	0.001199	0.001217	0.001239	0.001263	0.001289	0.001317	0.001345	0.001374	0.001405	0.001439	0.001479	0.001528	0.001588	0.001659	0.001745	0.001851	0.001978	0.002133	0.002318	0.002534	0.00278
119	1.016e-20	5.587e-05	0.0001151	0.0001801	0.0002527	0.0003336	0.0004276	0.0005339	0.0006478	0.0007709	0.0009037	0.001046	0.001196	0.001351	0.001506	0.001663	0.001819	0.001973	0.002126	NaN	NaN	NaN	NaN	NaN	NaN	NaN	NaN	NaN	NaN	NaN	NaN	NaN	NaN	NaN	NaN	NaN	NaN	NaN	NaN	NaN	NaN	NaN	NaN	NaN	NaN	NaN	NaN	NaN	NaN
120	-3.388e-21	5.363e-05	0.00011	0.0001717	0.0002405	0.0003181	0.0004095	0.0005159	0.0006302	0.0007527	0.0008821	0.001017	0.001156	0.001297	0.001441	0.001589	0.001742	0.001901	0.002068	0.002248	0.002443	0.002653	0.002882	0.003133	0.003404	0.003697	0.004008	0.004331	0.004658	NaN	NaN	NaN	NaN	NaN	NaN	NaN	NaN	NaN	NaN	NaN	NaN	NaN	NaN	NaN	NaN	NaN	NaN	NaN	NaN
121	0	8.528e-05	0.0001798	0.0002822	0.0003953	0.0005262	0.0006776	0.0008502	0.001039	0.001232	0.001425	0.001614	0.001791	0.001951	0.002094	0.00222	0.002325	0.002409	0.002471	0.002511	0.002534	0.002542	0.002538	0.002527	0.002504	0.002475	0.002436	0.002389	0.002333	0.002271	0.002205	0.002134	0.00206	0.001982	0.001901	0.001821	0.001741	0.001663	0.001591	0.001524	0.001461	0.0014	0.001343	0.001288	0.001235	0.001184	0.001134	0.001083	0.001031
122	0	1.295e-05	3.269e-05	5.706e-05	8.697e-05	0.0001241	0.0001691	0.000223	0.0002867	0.0003595	0.0004395	0.0005271	0.0006175	0.000708	0.0007988	0.0008902	0.0009813	0.001071	0.001156	0.001235	0.001307	0.001371	0.001427	0.001477	0.001518	0.00155	0.001574	0.001589	0.001594	0.001592	0.001585	0.001573	0.001557	0.001539	0.00152	0.001501	0.001483	0.001469	0.001458	0.001451	0.001447	0.001443	0.001439	0.001435	0.001429	0.001421	0.001407	0.001388	0.001361
123	-1.694e-21	2.203e-05	4.97e-05	8.017e-05	0.000115	0.0001567	0.0002063	0.000264	0.0003296	0.0003999	0.0004738	0.0005524	0.0006296	0.000704	0.0007768	0.0008473	0.0009156	0.0009802	0.001041	0.001097	0.001149	0.001195	0.001236	0.001276	0.001313	0.001347	0.001377	0.001402	0.001421	0.001435	0.001444	0.001448	0.001449	0.001447	0.001439	0.001425	0.001407	0.001386	0.001366	0.001345	0.001324	0.001303	0.001282	0.001263	0.001246	0.001234	0.00123	0.001233	0.001247
124	1.694e-21	2.95e-05	6.108e-05	9.557e-05	0.0001335	0.0001751	0.0002226	0.0002749	0.000329	0.0003854	0.0004456	0.0005111	0.0005788	0.000648	0.0007164	0.0007825	0.0008465	0.0009082	0.0009684	0.001029	0.00109	0.001148	0.0012	0.00125	0.001295	0.001338	0.001379	0.001417	0.001451	0.00148	0.001505	0.001522	0.001536	0.00155	0.00156	0.001571	0.001582	0.001593	0.001605	0.001621	0.001637	0.001655	0.001675	0.001696	0.001714	0.001731	0.001744	0.001751	0.001752
125	-1.355e-20	0.0001257	0.0002565	0.0003973	0.0005547	0.0007328	0.0009346	0.00116	0.001407	0.001681	0.001976	0.002291	0.002627	0.002981	0.003352	0.003737	0.004131	0.004534	0.00494	0.005343	NaN	NaN	NaN	NaN	NaN	NaN	NaN	NaN	NaN	NaN	NaN	NaN	NaN	NaN	NaN	NaN	NaN	NaN	NaN	NaN	NaN	NaN	NaN	NaN	NaN	NaN	NaN	NaN	NaN
126	5.421e-20	-0.0002609	-0.000444	-0.0005479	-0.0005802	-0.0005462	-0.0004571	-0.0003307	-0.000159	6.212e-05	0.0003381	0.0006707	0.001022	0.001339	0.001618	0.001859	0.002063	0.002232	0.002385	0.002516	0.002621	0.002697	0.002741	0.002755	0.002747	0.00272	0.002673	0.002608	0.002528	0.002429	0.002319	0.002206	0.002088	0.001975	0.001865	0.001762	0.001669	0.001584	0.001513	0.001453	0.001406	0.00137	0.001343	0.001329	0.001323	0.001327	0.001337	0.001354	0.001384
127	-2.033e-20	6.92e-05	0.0001368	0.0001988	0.0002547	0.0003005	0.0003451	0.0003818	0.0003966	0.000399	0.0003972	0.0004036	0.0004204	0.0004483	0.0004848	0.0005249	0.0005688	0.0006117	0.0006603	0.000723	0.0007914	0.0008587	0.0009141	0.0009576	0.0009889	0.001011	0.001023	0.001027	0.001026	0.001019	0.001005	0.000987	0.0009657	0.0009464	0.000927	0.0009058	0.0008827	0.0008589	0.0008333	0.0008055	0.0007749	0.0007436	0.0007105	0.0006804	0.0006503	0.0006235	0.0006023	0.0005849	0.0005738
128	-1.355e-19	-0.0003895	-0.0006625	-0.0008281	-0.0009011	-0.0008998	-0.000834	-0.0007217	-0.0005667	-0.0003616	-0.0001004	0.0002228	0.000556	0.0008229	0.00102	0.001158	0.001249	0.001299	0.001328	0.001342	0.001343	0.001334	0.001316	0.001289	0.001265	0.001251	0.001242	0.001237	0.001236	0.001238	0.001242	0.001246	0.001247	0.001245	0.001238	0.001226	0.001209	0.00119	0.001168	0.001143	0.001116	0.001088	0.001059	0.001032	0.001008	0.0009887	0.0009755	0.000968	0.0009648
129	6.776e-21	0.0001187	0.000238	0.0003589	0.0004819	0.000609	0.0007459	0.0008878	0.001024	0.001151	0.001271	0.001383	0.001487	0.001583	0.001668	0.001741	0.0018	0.001846	0.001881	0.00191	0.001936	0.001956	0.001972	0.001982	0.001987	0.001986	0.001979	0.001966	0.001948	0.001925	0.001898	0.001866	0.001828	0.001782	0.001729	0.00167	0.001604	0.001535	0.001464	0.001388	0.001309	0.001227	0.001142	0.001058	0.0009768	0.0008988	0.0008273	0.0007609	0.0006992
130	-2.711e-20	0.0001507	0.0003045	0.000463	0.00063	0.0008076	0.001003	0.001212	0.00142	0.001623	0.001816	0.002001	0.002172	0.002326	0.002461	0.002573	0.002663	0.002727	0.002771	0.002801	0.002816	0.002818	0.002804	0.002777	0.002739	0.002691	0.002634	0.002569	0.002497	0.002421	0.00234	0.002258	0.002176	0.002098	0.002021	0.001944	0.001869	0.001796	0.001726	0.001657	0.001589	0.00152	0.001447	0.001372	0.001292	0.001213	0.001135	0.001057	0.00098
131	1.355e-20	0.000155	0.000315	0.0004832	0.0006641	0.0008611	0.001083	0.001328	0.001579	0.001835	0.002094	0.002354	0.00261	0.002857	0.003089	0.003301	0.003488	0.003647	0.003778	0.003887	0.003971	0.004027	0.004051	0.004047	0.004016	0.003961	0.003886	0.003791	0.003678	0.003551	0.00341	0.003261	0.003106	0.00295	0.002792	0.002634	0.002477	0.002322	0.002172	0.002028	0.001891	0.001762	0.001639	0.001527	0.001425	0.001336	0.001261	0.001198	0.001149
132	3.388e-21	6.073e-05	0.0001219	0.0001828	0.0002448	0.0003077	0.0003757	0.0004469	0.0005142	0.0005776	0.0006363	0.000692	0.0007448	0.0007942	0.0008403	0.0008818	0.0009196	0.0009515	0.0009789	0.001006	0.001034	0.001061	0.001086	0.001109	0.001129	0.001146	0.00116	0.00117	0.001176	0.001179	0.001177	0.001169	0.001155	0.001136	0.001109	0.001076	0.001037	0.0009932	0.0009448	0.0008918	0.0008355	0.0007773	0.0007176	0.0006587	0.0006021	0.0005492	0.0005015	0.0004587	0.0004213
133	1.355e-20	-0.0001677	-0.0002588	-0.0002794	-0.0002376	-0.0001435	-2.736e-05	0.0001115	0.0002889	0.0005113	0.0007838	0.001111	0.001432	0.001715	0.001959	0.002168	0.002349	0.002516	0.002666	0.002799	0.002912	0.003001	0.003068	0.003124	0.003169	0.003206	0.00323	0.00324	0.003234	0.003215	0.003181	0.003134	0.003075	0.003001	0.002917	0.002823	0.002719	0.002611	0.002499	0.002385	0.002269	0.00215	0.002029	0.001909	0.001793	0.00168	0.001571	0.001465	0.001363
134	-6.776e-21	8.509e-05	0.0001702	0.0002556	0.0003426	0.0004302	0.0005239	0.0006204	0.0007105	0.0007954	0.0008733	0.0009441	0.001008	0.001066	0.001116	0.001158	0.001194	0.001221	0.001244	0.001269	0.001298	0.001337	0.001391	0.001462	0.001555	0.001675	0.001827	0.002015	0.002244	0.002516	0.002828	0.003177	0.003552	NaN	NaN	NaN	NaN	NaN	NaN	NaN	NaN	NaN	NaN	NaN	NaN	NaN	NaN	NaN	NaN
135	-1.016e-20	5.544e-05	0.0001112	0.0001671	0.0002233	0.0002805	0.0003414	0.0004035	0.0004618	0.000515	0.0005627	0.0006053	0.0006433	0.0006764	0.000704	0.0007278	0.0007475	0.0007633	0.0007775	0.0007929	0.0008112	0.0008324	0.0008576	0.0008856	0.0009162	0.0009493	0.0009814	0.001011	0.001039	0.001064	0.001086	0.001102	0.001112	0.001113	0.001105	0.001088	0.001062	0.00103	0.0009951	0.0009546	0.00091	0.0008615	0.0008095	0.000756	0.0007041	0.0006532	0.0006069	0.0005646	0.0005256
136	6.776e-21	4.99e-05	0.0001004	0.0001512	0.0002033	0.0002574	0.0003157	0.0003761	0.0004342	0.0004889	0.0005394	0.0005865	0.0006301	0.0006691	0.0007029	0.0007303	0.0007508	0.0007642	0.0007722	0.0007772	0.0007798	0.0007807	0.00078	0.0007778	0.0007754	0.0007728	0.0007708	0.0007698	0.0007713	0.0007756	0.0007823	0.0007917	0.0008024	0.0008132	0.0008227	0.0008299	0.0008354	0.0008392	0.0008406	0.0008374	0.0008294	0.0008165	0.0007975	0.0007743	0.0007486	0.0007218	0.0006959	0.0006695	0.000644
137	5.082e-21	3.465e-06	2.381e-05	5.862e-05	0.000106	0.0001645	0.0002346	0.0003178	0.0004158	0.0005285	0.000653	0.0007875	0.0009237	0.001051	0.001173	0.00129	0.001404	0.001515	0.00162	0.00172	0.001819	0.001922	0.002034	0.002158	0.002297	0.002454	0.002633	0.002835	0.003061	0.00331	0.003577	0.003854	NaN	NaN	NaN	NaN	NaN	NaN	NaN	NaN	NaN	NaN	NaN	NaN	NaN	NaN	NaN	NaN	NaN
138	1.355e-20	8.662e-05	0.0001742	0.0002624	0.0003513	0.0004342	0.0005097	0.0005776	0.000638	0.0006932	0.0007427	0.0007878	0.0008283	0.0008629	0.0008912	0.0009133	0.0009337	0.0009535	0.0009735	0.0009946	0.001017	0.001043	0.001069	0.001098	0.001128	0.00116	0.001194	0.001226	0.001259	0.001289	0.001315	0.001337	0.001354	0.001365	0.001368	0.001364	0.001353	0.001337	0.001316	0.00129	0.001265	0.001241	0.001222	0.001215	0.001226	0.001262	0.001328	0.001429	0.001571
139	3.388e-21	4.94e-05	9.889e-05	0.0001479	0.0001973	0.0002474	0.0002999	0.0003525	0.0004016	0.0004453	0.000483	0.0005161	0.0005452	0.0005695	0.0005881	0.0006006	0.000607	0.0006075	0.0006044	0.0005998	0.0005958	0.0005928	0.0005909	0.0005893	0.0005889	0.0005908	0.0005952	0.0006021	0.0006131	0.0006276	0.0006449	0.0006639	0.0006842	0.0007039	0.000723	0.0007414	0.0007592	0.0007759	0.0007906	0.0008003	0.0008057	NaN	NaN	NaN	NaN	NaN	NaN	NaN	NaN
140	1.355e-20	0.0001218	0.000247	0.0003799	0.000526	0.0006897	0.0008817	0.001103	0.001347	0.001618	0.001916	0.002246	0.00261	0.003006	0.003431	0.003875	0.004332	NaN	NaN	NaN	NaN	NaN	NaN	NaN	NaN	NaN	NaN	NaN	NaN	NaN	NaN	NaN	NaN	NaN	NaN	NaN	NaN	NaN	NaN	NaN	NaN	NaN	NaN	NaN	NaN	NaN	NaN	NaN	NaN
141	0	7.828e-05	0.0001573	0.0002374	0.0003194	0.0004046	0.0004966	0.0005927	0.0006855	0.000773	0.0008531	0.0009257	0.0009906	0.001047	0.001093	0.00113	0.001158	0.001176	0.001186	0.001193	0.001196	0.0012	0.001203	0.001206	0.00121	0.001214	0.001216	0.001214	0.001211	0.001206	0.001199	0.00119	0.001176	0.001155	0.001127	0.001093	0.001052	0.001007	0.0009607	0.0009107	0.0008577	0.000802	0.0007433	0.000685	0.0006296	0.0005776	0.0005312	0.0004902	0.000454
142	0	-5.116e-05	-8.142e-05	-9.438e-05	-8.999e-05	-6.966e-05	-4.074e-05	-4.496e-06	4.289e-05	0.0001037	0.0001787	0.000269	0.0003625	0.0004461	0.0005218	0.0005895	0.0006499	0.0007058	0.0007587	0.000809	0.0008529	0.0008897	0.0009212	0.0009473	0.0009715	0.0009938	0.001012	0.001025	0.001033	0.001035	0.001033	0.001028	0.001019	0.001004	0.0009854	0.0009613	0.0009312	0.0008988	0.0008665	0.0008338	0.0008	0.0007641	0.0007258	0.0006882	0.0006548	0.0006231	0.0005959	0.0005733	0.0005524
143	6.776e-21	9.193e-05	0.0001869	0.0002846	0.0003898	0.0005057	0.0006354	0.0007822	0.0009498	0.001142	0.001362	0.00162	0.00192	0.002266	0.002662	0.003106	0.003599	0.004135	0.004707	0.005307	0.005922	NaN	NaN	NaN	NaN	NaN	NaN	NaN	NaN	NaN	NaN	NaN	NaN	NaN	NaN	NaN	NaN	NaN	NaN	NaN	NaN	NaN	NaN	NaN	NaN	NaN	NaN	NaN	NaN
144	-1.355e-20	0.0001465	0.0002943	0.0004442	0.0005977	0.0007556	0.0009262	0.001104	0.001275	0.00144	0.001599	0.001755	0.00191	0.002066	0.002225	0.002389	0.002563	0.002749	0.002956	0.003194	0.003462	0.003759	0.004082	0.004423	NaN	NaN	NaN	NaN	NaN	NaN	NaN	NaN	NaN	NaN	NaN	NaN	NaN	NaN	NaN	NaN	NaN	NaN	NaN	NaN	NaN	NaN	NaN	NaN	NaN
145	6.776e-21	4.631e-05	9.253e-05	0.0001382	0.0001845	0.0002324	0.0002825	0.000333	0.0003832	0.0004335	0.0004842	0.0005374	0.0005957	0.0006575	0.000722	0.000788	0.0008533	0.0009203	0.0009913	0.001063	0.001136	0.001207	0.001275	0.001338	0.001397	0.001454	0.001512	0.001572	0.001631	0.001687	0.001743	0.001799	0.001856	0.001911	0.001963	0.002014	0.002062	0.002105	0.00214	0.002172	0.002202	0.00223	0.002261	0.002296	0.002345	0.002409	0.002489	0.002585	0.002701
146	-1.355e-20	7.565e-05	0.0001509	0.0002232	0.0002926	0.0003586	0.0004259	0.000491	0.0005439	0.0005857	0.0006217	0.0006581	0.0006973	0.0007382	0.00078	0.0008206	0.0008609	0.0009003	0.0009408	0.0009898	0.001043	0.001093	0.001132	0.00116	0.001177	0.001186	0.001185	0.001175	0.001157	0.001133	0.001098	0.001059	0.001021	0.0009882	0.0009582	0.0009307	0.0009027	0.0008766	0.0008521	0.0008275	0.0008026	0.0007798	0.0007565	0.0007282	0.0006959	0.0006624	0.000629	0.0006003	0.0005749
147	0	0.0001481	0.0003004	0.0004611	0.000636	0.0008299	0.001052	0.001302	0.001568	0.001852	0.002152	0.002472	0.002812	0.00317	0.003542	0.003924	0.004309	0.004692	0.005068	NaN	NaN	NaN	NaN	NaN	NaN	NaN	NaN	NaN	NaN	NaN	NaN	NaN	NaN	NaN	NaN	NaN	NaN	NaN	NaN	NaN	NaN	NaN	NaN	NaN	NaN	NaN	NaN	NaN	NaN
148	0	8.827e-05	0.0001789	0.0002732	0.0003735	0.0004825	0.0006058	0.0007424	0.0008862	0.001037	0.001196	0.001367	0.001549	0.001746	0.00196	0.002193	0.002446	0.00272	0.003017	0.003339	0.003682	0.00404	0.004407	NaN	NaN	NaN	NaN	NaN	NaN	NaN	NaN	NaN	NaN	NaN	NaN	NaN	NaN	NaN	NaN	NaN	NaN	NaN	NaN	NaN	NaN	NaN	NaN	NaN	NaN
149	6.776e-21	0.0001279	0.0002599	0.0003995	0.0005514	0.0007192	0.0009106	0.001123	0.001347	0.001581	0.001823	0.002075	0.002336	0.002602	0.002873	0.003146	0.003421	0.003698	0.00398	0.004272	0.004571	0.004875	0.005176	0.005471	NaN	NaN	NaN	NaN	NaN	NaN	NaN	NaN	NaN	NaN	NaN	NaN	NaN	NaN	NaN	NaN	NaN	NaN	NaN	NaN	NaN	NaN	NaN	NaN	NaN
150	-6.776e-21	7.399e-05	0.0001487	0.0002244	0.0003024	0.000384	0.0004736	0.0005685	0.0006614	0.0007518	0.0008391	0.0009248	0.001009	0.001093	0.001174	0.001253	0.001331	0.001409	0.001491	0.001588	0.001704	0.001843	0.002011	0.002213	0.002451	0.00273	0.003048	0.003403	0.003792	0.004206	NaN	NaN	NaN	NaN	NaN	NaN	NaN	NaN	NaN	NaN	NaN	NaN	NaN	NaN	NaN	NaN	NaN	NaN	NaN
151	-6.776e-21	8.986e-05	0.0001814	0.0002753	0.0003735	0.000478	0.0005943	0.0007197	0.0008455	0.0009707	0.001094	0.001216	0.001338	0.001458	0.001575	0.00169	0.001801	0.001908	0.002013	0.002125	0.002246	0.002377	0.002522	0.002682	0.002859	0.003054	0.003267	0.003498	0.003748	0.004016	0.004293	0.004575	NaN	NaN	NaN	NaN	NaN	NaN	NaN	NaN	NaN	NaN	NaN	NaN	NaN	NaN	NaN	NaN	NaN
152	0	6.062e-05	0.0001218	0.0001836	0.0002464	0.0003098	0.0003771	0.0004451	0.0005075	0.0005642	0.0006151	0.0006608	0.0007012	0.0007347	0.0007611	0.00078	0.0007934	0.0008013	0.0008071	0.0008155	0.0008262	0.0008385	0.0008525	0.0008688	0.0008889	0.0009132	0.0009407	0.0009687	0.0009973	0.001025	0.001049	0.00107	0.001088	0.001101	0.001109	0.001109	0.001103	0.001092	0.001076	0.001057	0.001035	0.001012	0.0009884	0.0009645	0.0009414	0.0009199	0.0009014	0.0008852	0.0008708
153	5.421e-20	0.0003405	0.0006867	0.001045	0.001418	0.001788	0.002155	0.002521	0.002886	0.003257	0.00363	0.004004	0.004372	0.00473	0.005066	0.005373	NaN	NaN	NaN	NaN	NaN	NaN	NaN	NaN	NaN	NaN	NaN	NaN	NaN	NaN	NaN	NaN	NaN	NaN	NaN	NaN	NaN	NaN	NaN	NaN	NaN	NaN	NaN	NaN	NaN	NaN	NaN	NaN	NaN
154	-6.776e-21	7.483e-05	0.0001516	0.0002316	0.0003173	0.0004105	0.0005153	0.00063	0.0007473	0.0008656	0.0009831	0.0011	0.001216	0.001327	0.001432	0.001528	0.001614	0.001688	0.001754	0.001812	0.001865	0.001912	0.001952	0.001985	0.002012	0.002034	0.002053	0.002069	0.002081	0.002091	0.002097	0.002099	0.002097	0.002091	0.002081	0.002065	0.002044	0.002018	0.001986	0.001947	0.001904	0.001854	0.001799	0.001743	0.001685	0.001628	0.001576	0.001529	0.00149
155	6.776e-20	0.0001851	0.000373	0.0005669	0.0007701	0.0009848	0.001214	0.001447	0.001679	0.00191	0.002139	0.002363	0.002586	0.002805	0.003021	0.003233	0.003441	0.003646	0.003859	0.004082	0.004318	0.004562	0.004812	NaN	NaN	NaN	NaN	NaN	NaN	NaN	NaN	NaN	NaN	NaN	NaN	NaN	NaN	NaN	NaN	NaN	NaN	NaN	NaN	NaN	NaN	NaN	NaN	NaN	NaN
156	6.776e-21	8.428e-05	0.0001682	0.000251	0.0003326	0.0004117	0.0004927	0.0005705	0.000635	0.0006864	0.0007243	0.000749	0.0007611	0.00076	0.0007458	0.0007187	0.000681	0.0006334	0.0005817	0.0005342	0.0004909	0.0004535	0.0004241	0.0004032	0.0003918	0.0003902	0.0003983	0.0004142	0.0004374	0.0004665	0.0004973	0.0005298	0.0005611	0.0005879	0.0006098	0.0006258	0.0006348	0.0006375	0.0006346	0.0006263	0.0006134	0.0005978	0.0005792	0.0005612	0.0005462	0.0005346	0.0005282	0.0005275	0.0005324
157	-1.355e-20	9.536e-05	0.0001912	0.0002857	0.0003695	0.0004465	0.0005168	0.0005815	0.0006357	0.0006785	0.0007202	0.0007651	0.0008144	0.0008699	0.0009347	0.001012	0.001094	0.001182	0.001277	0.001385	0.001508	0.001639	0.001778	0.001924	0.002076	0.002235	0.002405	0.0026	0.002828	0.003088	0.003383	0.003711	0.004078	0.004475	0.004901	0.005348	NaN	NaN	NaN	NaN	NaN	NaN	NaN	NaN	NaN	NaN	NaN	NaN	NaN
158	-6.776e-21	0.0001026	0.0002081	0.0003195	0.0004404	0.0005713	0.0007083	0.0008532	0.001011	0.001183	0.001371	0.001578	0.001804	0.00205	0.002316	0.002601	0.002904	0.003229	0.003572	0.003932	0.004305	0.004686	0.005067	0.005442	NaN	NaN	NaN	NaN	NaN	NaN	NaN	NaN	NaN	NaN	NaN	NaN	NaN	NaN	NaN	NaN	NaN	NaN	NaN	NaN	NaN	NaN	NaN	NaN	NaN
159	0	0.0002318	0.0004521	0.0006624	0.0008623	0.00105	0.001224	0.001386	0.001529	0.001655	0.00176	0.001843	0.001908	0.00196	0.001997	0.002019	0.002031	0.002034	0.00203	0.002028	0.002031	0.002045	0.002079	0.002136	0.002225	0.002354	0.002524	0.002736	0.002991	0.003287	0.003614	0.003967	NaN	NaN	NaN	NaN	NaN	NaN	NaN	NaN	NaN	NaN	NaN	NaN	NaN	NaN	NaN	NaN	NaN
160	-3.388e-21	2.463e-05	4.994e-05	7.612e-05	0.0001028	0.0001298	0.0001588	0.0001888	0.0002164	0.0002408	0.0002639	0.0002851	0.0003051	0.000322	0.0003355	0.0003458	0.0003546	0.0003617	0.0003684	0.000378	0.0003908	0.0004043	0.0004204	0.0004383	0.0004596	0.000485	0.0005134	0.0005428	0.0005731	0.0006032	0.0006304	0.0006551	0.0006778	0.0006955	0.0007074	0.0007124	0.0007095	0.0007006	0.0006859	0.0006654	0.0006414	0.0006149	0.0005846	0.0005511	0.0005179	0.0004863	0.000458	0.000433	0.0004101
161	3.388e-21	3.358e-05	6.787e-05	0.0001031	0.0001396	0.0001773	0.0002179	0.0002603	0.0003002	0.0003373	0.0003714	0.0004023	0.00043	0.000453	0.0004709	0.0004837	0.0004923	0.0004973	0.0005001	0.000504	0.0005095	0.0005162	0.000525	0.0005354	0.0005491	0.0005664	0.0005859	0.0006067	0.0006281	0.0006485	0.0006662	0.0006804	0.000691	0.000696	0.0006951	0.000687	0.0006713	0.0006492	0.0006206	0.0005861	0.000548	0.0005073	0.0004643	0.0004197	0.0003763	0.0003349	0.000298	0.0002661	0.0002403
162	0	0.00022	0.0004418	0.0006593	0.0008651	0.00106	0.001246	0.001425	0.001598	0.001769	0.001948	0.002144	0.002363	0.002607	0.002881	0.003187	0.003526	0.003897	0.004298	0.004727	0.005168	0.005604	NaN	NaN	NaN	NaN	NaN	NaN	NaN	NaN	NaN	NaN	NaN	NaN	NaN	NaN	NaN	NaN	NaN	NaN	NaN	NaN	NaN	NaN	NaN	NaN	NaN	NaN	NaN
163	4.066e-20	0.0001854	0.0003757	0.0005758	0.0007896	0.001022	0.001284	0.001573	0.001872	0.00218	0.002496	0.002817	0.003144	0.003471	0.003797	0.004117	0.004427	0.004722	0.005	NaN	NaN	NaN	NaN	NaN	NaN	NaN	NaN	NaN	NaN	NaN	NaN	NaN	NaN	NaN	NaN	NaN	NaN	NaN	NaN	NaN	NaN	NaN	NaN	NaN	NaN	NaN	NaN	NaN	NaN
164	1.355e-20	0.0001916	0.0003857	0.0005844	0.0007908	0.001007	0.001242	0.001489	0.001729	0.00196	0.002179	0.002384	0.002574	0.002747	0.0029	0.003033	0.003144	0.003234	0.003311	0.003385	0.003457	0.003528	0.003598	0.003666	0.003733	0.003799	NaN	NaN	NaN	NaN	NaN	NaN	NaN	NaN	NaN	NaN	NaN	NaN	NaN	NaN	NaN	NaN	NaN	NaN	NaN	NaN	NaN	NaN	NaN
165	0	0.0001618	0.0003259	0.0004937	0.0006562	0.0008129	0.000964	0.00111	0.001248	0.001378	0.001505	0.001627	0.001744	0.001852	0.00195	0.002041	0.002124	0.002201	0.002269	0.002332	0.00239	0.002445	0.002495	0.002541	0.002587	0.002633	0.002681	0.002733	0.002793	0.002861	0.002938	0.003023	0.00312	0.003228	0.003351	0.003486	0.003634	0.003795	0.003966	0.004143	NaN	NaN	NaN	NaN	NaN	NaN	NaN	NaN	NaN
166	0	0.0001556	0.0003138	0.000477	0.0006491	0.0008337	0.00104	0.001263	0.001489	0.001714	0.001935	0.002153	0.002368	0.002576	0.002776	0.002962	0.003133	0.003287	0.003427	0.003561	0.003691	0.003819	0.003943	0.004062	0.004175	0.004285	0.004392	0.004494	0.004593	0.004688	0.004777	0.004856	0.004923	NaN	NaN	NaN	NaN	NaN	NaN	NaN	NaN	NaN	NaN	NaN	NaN	NaN	NaN	NaN	NaN
167	5.421e-20	0.00031	0.0006272	0.0009586	0.001312	0.001695	0.002128	0.002601	0.00309	0.003589	0.004097	0.00461	0.005121	0.005622	NaN	NaN	NaN	NaN	NaN	NaN	NaN	NaN	NaN	NaN	NaN	NaN	NaN	NaN	NaN	NaN	NaN	NaN	NaN	NaN	NaN	NaN	NaN	NaN	NaN	NaN	NaN	NaN	NaN	NaN	NaN	NaN	NaN	NaN	NaN
168	-8.132e-20	0.0003365	0.0006783	0.001016	0.001346	0.001674	0.002006	0.002344	0.002689	0.00304	0.003406	0.003792	0.004198	0.004618	0.005052	0.005492	0.005928	0.006343	NaN	NaN	NaN	NaN	NaN	NaN	NaN	NaN	NaN	NaN	NaN	NaN	NaN	NaN	NaN	NaN	NaN	NaN	NaN	NaN	NaN	NaN	NaN	NaN	NaN	NaN	NaN	NaN	NaN	NaN	NaN
169	6.776e-21	7.616e-05	0.0001536	0.0002329	0.0003155	0.0004017	0.0004958	0.0005944	0.0006898	0.0007818	0.0008688	0.0009504	0.001026	0.001094	0.001152	0.001198	0.001234	0.001256	0.00127	0.001279	0.001284	0.001285	0.001285	0.001285	0.001284	0.001284	0.001287	0.001293	0.001301	0.001312	0.001324	0.001336	0.001347	0.001353	0.001356	0.001354	0.001346	0.001332	0.00131	0.001281	0.001246	0.001205	0.001158	0.001109	0.001058	0.001007	0.00096	0.0009179	0.0008822
170	1.355e-20	0.0001382	0.0002788	0.0004233	0.0005741	0.0007346	0.0009124	0.001103	0.001294	0.001483	0.00167	0.001855	0.002037	0.002213	0.002382	0.002541	0.002686	0.002815	0.002932	0.003044	0.003153	0.003251	0.00334	0.003425	0.003506	0.003587	0.003669	0.003757	0.003858	0.00397	0.004093	0.004226	0.004381	0.004549	0.00472	NaN	NaN	NaN	NaN	NaN	NaN	NaN	NaN	NaN	NaN	NaN	NaN	NaN	NaN
171	-6.776e-20	0.0001684	0.000338	0.0005102	0.0006739	0.0008279	0.0009722	0.001107	0.001232	0.001344	0.001449	0.001546	0.001635	0.001713	0.001779	0.001837	0.001889	0.001934	0.001974	0.002011	0.002047	0.002083	0.00212	0.002159	0.002202	0.002251	0.002304	0.002363	0.002428	0.002496	0.002566	0.002639	0.00272	0.002809	0.002912	0.003029	0.003165	0.003326	0.003514	0.003729	0.003977	0.004257	NaN	NaN	NaN	NaN	NaN	NaN	NaN
172	0	0.0002263	0.0004631	0.0005982	0.001065	0.001661	0.002325	0.003018	0.003803	0.004334	0.004662	0.005022	0.005576	0.006263	0.007008	NaN	NaN	NaN	NaN	NaN	NaN	NaN	NaN	NaN	NaN	NaN	NaN	NaN	NaN	NaN	NaN	NaN	NaN	NaN	NaN	NaN	NaN	NaN	NaN	NaN	NaN	NaN	NaN	NaN	NaN	NaN	NaN	NaN	NaN
173	-6.776e-21	8.026e-05	0.0001601	0.0002392	0.0003181	0.0003972	0.0004739	0.000545	0.0006097	0.0006686	0.0007227	0.0007733	0.0008224	0.0008711	0.0009193	0.0009672	0.001014	0.00106	0.001108	0.001162	0.001221	0.001284	0.001352	0.001422	0.001492	0.001561	0.001629	0.001697	0.001767	0.00184	0.001913	0.001986	0.002059	0.00213	0.0022	0.002268	0.002335	0.002403	0.002469	0.00253	0.002586	0.002638	0.002684	0.002727	0.002768	0.002806	0.002845	0.002882	0.002917
174	-4.066e-20	0.0002674	0.0005398	0.000822	0.001119	0.001435	0.001785	0.00216	0.002534	0.002904	0.003269	0.003622	0.003962	0.004284	0.004582	0.004854	0.005094	0.005297	0.005472	0.005628	NaN	NaN	NaN	NaN	NaN	NaN	NaN	NaN	NaN	NaN	NaN	NaN	NaN	NaN	NaN	NaN	NaN	NaN	NaN	NaN	NaN	NaN	NaN	NaN	NaN	NaN	NaN	NaN	NaN
175	1.355e-20	0.0001474	0.0002962	0.0004489	0.0006062	0.0007563	0.0009004	0.001038	0.001167	0.001293	0.001414	0.00153	0.001638	0.001738	0.001825	0.001898	0.001961	0.002014	0.002057	0.002093	0.002127	0.002167	0.00222	0.002292	0.002389	0.002519	0.00269	0.002906	0.003175	0.003505	0.003891	0.004317	0.004763	NaN	NaN	NaN	NaN	NaN	NaN	NaN	NaN	NaN	NaN	NaN	NaN	NaN	NaN	NaN	NaN
176	-3.388e-21	4.091e-05	8.326e-05	0.000128	0.0001771	0.0002318	0.0002948	0.0003657	0.0004407	0.00052	0.0006033	0.0006916	0.0007845	0.0008813	0.0009805	0.00108	0.001178	0.001275	0.00137	0.001465	0.00156	0.001655	0.001747	0.001838	0.001925	0.002009	0.002091	0.00217	0.002248	0.002324	0.002396	0.002463	0.002525	0.002578	0.002623	0.00266	0.002687	0.002704	0.00271	0.002702	0.002682	0.00265	0.002604	0.002549	0.002487	0.002417	0.002343	0.002264	0.002184
177	-2.033e-20	9.43e-05	0.0001914	0.0002936	0.0004041	0.0005255	0.0006572	0.0007969	0.0009459	0.001105	0.001274	0.001455	0.00165	0.001858	0.002079	0.002313	0.00256	0.002822	0.003101	0.003399	0.003715	0.004046	0.004385	0.004727	NaN	NaN	NaN	NaN	NaN	NaN	NaN	NaN	NaN	NaN	NaN	NaN	NaN	NaN	NaN	NaN	NaN	NaN	NaN	NaN	NaN	NaN	NaN	NaN	NaN
178	-1.355e-20	6.907e-05	0.000138	0.0002078	0.0002784	0.0003506	0.0004289	0.0005094	0.000584	0.0006516	0.0007146	0.000774	0.0008324	0.0008879	0.0009375	0.00098	0.001015	0.001042	0.001066	0.001095	0.001129	0.001168	0.00121	0.001255	0.001305	0.001362	0.001425	0.001493	0.001566	0.00164	0.001709	0.001771	0.001823	0.001864	0.001891	0.0019	0.001889	0.001859	0.001811	0.001744	0.001663	0.00157	0.001467	0.001359	0.001247	0.001137	0.001033	0.0009394	0.0008569
179	0	0.0001868	0.0003768	0.0005724	0.0007768	0.000993	0.001232	0.001488	0.001744	0.001999	0.002253	0.002508	0.002764	0.003021	0.00328	0.003539	0.003801	0.004063	0.004331	0.004613	0.004903	NaN	NaN	NaN	NaN	NaN	NaN	NaN	NaN	NaN	NaN	NaN	NaN	NaN	NaN	NaN	NaN	NaN	NaN	NaN	NaN	NaN	NaN	NaN	NaN	NaN	NaN	NaN	NaN
180	-6.776e-21	7.712e-05	0.0001539	0.0002294	0.0003037	0.0003772	0.0004435	0.0004992	0.0005465	0.0005843	0.0006146	0.0006385	0.0006581	0.0006732	0.0006838	0.0006893	0.0006895	0.0006873	0.0006868	0.0006906	0.0007009	0.0007154	0.0007347	0.0007566	0.0007806	0.0008069	0.0008346	0.0008615	0.0008885	0.0009139	0.0009344	0.0009479	0.0009558	0.0009554	0.0009472	0.0009308	0.0009058	0.0008733	0.0008374	0.000797	0.000754	0.0007097	0.0006648	0.0006185	0.0005736	0.0005303	0.0004914	0.0004572	0.0004285
181	1.355e-20	0.0002111	0.0004268	0.0006518	0.000891	0.001149	0.001437	0.001751	0.002071	0.002394	0.002719	0.003045	0.00337	0.003692	0.004008	0.004315	0.004612	0.004897	0.005172	0.005446	0.005715	NaN	NaN	NaN	NaN	NaN	NaN	NaN	NaN	NaN	NaN	NaN	NaN	NaN	NaN	NaN	NaN	NaN	NaN	NaN	NaN	NaN	NaN	NaN	NaN	NaN	NaN	NaN	NaN
182	0	0.0001581	0.0003216	0.0004938	0.0006738	0.000864	0.001067	0.001283	0.001507	0.001739	0.001979	0.002227	0.00248	0.002734	0.002985	0.003237	0.003487	0.003733	0.003977	0.004224	0.004471	0.004717	0.004959	0.005195	0.00542	0.00563	NaN	NaN	NaN	NaN	NaN	NaN	NaN	NaN	NaN	NaN	NaN	NaN	NaN	NaN	NaN	NaN	NaN	NaN	NaN	NaN	NaN	NaN	NaN
183	1.694e-21	2.885e-05	5.71e-05	8.364e-05	0.0001086	0.0001314	0.0001538	0.0001741	0.0001872	0.0001936	0.0001936	0.0001891	0.0001812	0.0001702	0.0001567	0.0001405	0.0001228	0.0001045	8.851e-05	7.975e-05	7.833e-05	8.504e-05	9.994e-05	0.0001223	0.0001524	0.0001898	0.0002337	0.0002826	0.0003356	0.0003911	0.000445	0.0004965	0.0005434	0.0005829	0.0006146	0.0006371	0.0006498	0.0006534	0.0006485	0.0006347	0.0006131	0.0005863	0.0005542	0.0005196	0.0004854	0.0004527	0.0004239	0.0003997	0.0003809
184	2.711e-20	0.0003031	0.0006131	0.0009209	0.001231	0.001547	0.001876	0.002222	0.002587	0.002973	0.003383	0.003824	0.004293	0.004783	0.005289	0.005799	0.006298	0.006769	NaN	NaN	NaN	NaN	NaN	NaN	NaN	NaN	NaN	NaN	NaN	NaN	NaN	NaN	NaN	NaN	NaN	NaN	NaN	NaN	NaN	NaN	NaN	NaN	NaN	NaN	NaN	NaN	NaN	NaN	NaN
185	3.388e-21	6.284e-05	0.000128	0.0001966	0.0002709	0.000353	0.0004478	0.0005537	0.0006637	0.0007768	0.0008924	0.001011	0.001131	0.00125	0.001366	0.001476	0.001578	0.001668	0.00175	0.001826	0.001897	0.001964	0.002025	0.002081	0.002132	0.002179	0.002221	0.00226	0.002296	0.002326	0.002348	0.00236	0.002362	0.002351	0.002327	0.002289	0.002236	0.002171	0.002093	0.002004	0.001908	0.001805	0.001699	0.001592	0.001486	0.001385	0.001293	0.00121	0.001138
186	0	0.0001816	0.0003688	0.0005681	0.0007861	0.00103	0.001312	0.001631	0.001973	0.002339	0.00273	0.003144	0.003581	0.004035	0.004497	0.004956	NaN	NaN	NaN	NaN	NaN	NaN	NaN	NaN	NaN	NaN	NaN	NaN	NaN	NaN	NaN	NaN	NaN	NaN	NaN	NaN	NaN	NaN	NaN	NaN	NaN	NaN	NaN	NaN	NaN	NaN	NaN	NaN	NaN
187	2.711e-20	0.0001825	0.0003725	0.0005776	0.0008062	0.001066	0.001374	0.001728	0.002114	0.002534	0.002988	0.003476	0.003994	0.004535	0.005087	NaN	NaN	NaN	NaN	NaN	NaN	NaN	NaN	NaN	NaN	NaN	NaN	NaN	NaN	NaN	NaN	NaN	NaN	NaN	NaN	NaN	NaN	NaN	NaN	NaN	NaN	NaN	NaN	NaN	NaN	NaN	NaN	NaN	NaN
188	-6.776e-21	7.866e-05	0.0001603	0.0002476	0.0003432	0.0004498	0.0005731	0.0007119	0.0008583	0.001011	0.001169	0.001332	0.001499	0.001668	0.001835	0.002	0.002163	0.002324	0.002485	0.002655	0.002838	0.003036	0.003253	0.003492	0.003755	0.004042	0.004351	0.004678	0.005016	NaN	NaN	NaN	NaN	NaN	NaN	NaN	NaN	NaN	NaN	NaN	NaN	NaN	NaN	NaN	NaN	NaN	NaN	NaN	NaN
189	-1.355e-20	0.0001118	0.0002252	0.0003417	0.000463	0.0005903	0.0007295	0.0008771	0.001021	0.00116	0.001292	0.001416	0.001533	0.001639	0.001735	0.001818	0.00189	0.00195	0.002002	0.002052	0.002103	0.002152	0.002201	0.002248	0.002294	0.00234	0.002383	0.002422	0.002456	0.002485	0.002506	0.002519	0.002525	0.002523	0.002515	0.002501	0.002483	0.002466	0.002454	0.002449	0.002455	0.002476	0.002516	0.002575	0.002655	0.002755	0.002876	0.003013	NaN
190	1.355e-20	8.173e-05	0.0001653	0.0002526	0.0003463	0.0004483	0.0005631	0.0006886	0.0008167	0.0009436	0.001067	0.001186	0.001299	0.001403	0.001496	0.001576	0.00164	0.001689	0.001723	0.001747	0.001766	0.001778	0.001786	0.001788	0.001787	0.001784	0.00178	0.001774	0.001768	0.001763	0.001755	0.001742	0.001726	0.001704	0.001677	0.001645	0.001607	0.001563	0.001514	0.001459	0.001399	0.001333	0.001266	0.001197	0.001127	0.001059	0.0009919	0.0009278	0.0008674
191	2.711e-20	0.0002235	0.0004518	0.0006871	0.0009243	0.001166	0.001415	0.001672	0.001935	0.002202	0.002477	0.002758	0.00304	0.00332	0.003594	0.003862	0.004119	NaN	NaN	NaN	NaN	NaN	NaN	NaN	NaN	NaN	NaN	NaN	NaN	NaN	NaN	NaN	NaN	NaN	NaN	NaN	NaN	NaN	NaN	NaN	NaN	NaN	NaN	NaN	NaN	NaN	NaN	NaN	NaN
192	1.355e-20	7.426e-05	0.0001509	0.0002321	0.0003208	0.0004191	0.0005317	0.0006571	0.0007884	0.0009262	0.001069	0.001217	0.001368	0.00152	0.001672	0.001819	0.00196	0.002092	0.002218	0.00234	0.002457	0.002567	0.002671	0.002767	0.002857	0.002939	0.003014	0.003081	0.003143	0.003197	0.003242	0.003277	0.003302	0.003317	0.00332	0.003312	0.003294	0.00327	0.003242	0.003209	0.003172	0.003136	0.003103	0.003077	0.00306	0.003054	0.003067	0.00309	0.003117
193	1.355e-20	9.363e-05	0.0001904	0.0002931	0.0004048	0.0005285	0.0006695	0.0008259	0.0009902	0.001159	0.00133	0.001502	0.001672	0.001837	0.001993	0.002136	0.002264	0.002375	0.002468	0.002546	0.002611	0.002662	0.002698	0.002722	0.002732	0.002732	0.002722	0.002701	0.002673	0.002637	0.002594	0.002541	0.002482	0.002415	0.002339	0.002256	0.002165	0.002068	0.001967	0.001859	0.001747	0.001632	0.001515	0.001397	0.00128	0.001166	0.001056	0.0009501	0.0008493
194	3.388e-21	3.354e-05	6.838e-05	0.0001056	0.0001462	0.0001914	0.0002435	0.000302	0.0003636	0.0004268	0.0004917	0.0005584	0.0006258	0.0006923	0.0007561	0.0008156	0.0008705	0.0009188	0.0009609	0.0009988	0.001034	0.001064	0.001089	0.001109	0.001126	0.00114	0.001151	0.001159	0.001166	0.001171	0.001173	0.001171	0.001168	0.001163	0.001156	0.001145	0.001132	0.001118	0.001103	0.001086	0.001068	0.00105	0.001032	0.001012	0.000992	0.0009715	0.0009521	0.0009325	0.0009125
195	3.388e-21	4.623e-05	9.301e-05	0.0001408	0.0001904	0.000242	0.0002985	0.0003579	0.0004147	0.0004697	0.0005234	0.000577	0.0006309	0.0006848	0.000737	0.0007864	0.000833	0.0008768	0.0009202	0.0009671	0.001017	0.001068	0.001121	0.001174	0.001226	0.001277	0.001328	0.001377	0.001424	0.001467	0.001504	0.001535	0.001559	0.001573	0.001579	0.001577	0.001568	0.001551	0.001527	0.001495	0.001456	0.00141	0.00136	0.001306	0.00125	0.001193	0.001137	0.001081	0.001027
196	0	2.382e-05	4.755e-05	7.125e-05	9.6e-05	0.0001222	0.0001519	0.0001846	0.0002178	0.0002532	0.0002916	0.0003355	0.0003867	0.0004455	0.0005111	0.000582	0.0006573	0.0007363	0.0008197	0.0009087	0.001001	0.001097	0.001193	0.001288	0.001378	0.001464	0.001545	0.001619	0.001685	0.001743	0.00179	0.001826	0.00185	0.00186	0.001857	0.001841	0.001815	0.001779	0.001734	0.001679	0.001619	0.001553	0.001482	0.00141	0.001339	0.00127	0.001203	0.00114	0.001079
197	0	0.0001179	0.0002372	0.0003581	0.0004834	0.0006145	0.0007577	0.0009084	0.001055	0.001197	0.001333	0.001463	0.001587	0.001704	0.001813	0.001912	0.001998	0.002071	0.002136	0.002199	0.002258	0.002317	0.002374	0.002429	0.002481	0.00253	0.002576	0.002621	0.002663	0.002702	0.002734	0.002762	0.00278	0.002786	0.002777	0.002755	0.00272	0.002672	0.002609	0.002532	0.002442	0.00234	0.002225	0.002104	0.001981	0.00186	0.001744	0.001634	0.001532
198	0	0.0003828	0.0007783	0.001198	0.001654	0.002157	0.002726	0.00335	0.003995	NaN	NaN	NaN	NaN	NaN	NaN	NaN	NaN	NaN	NaN	NaN	NaN	NaN	NaN	NaN	NaN	NaN	NaN	NaN	NaN	NaN	NaN	NaN	NaN	NaN	NaN	NaN	NaN	NaN	NaN	NaN	NaN	NaN	NaN	NaN	NaN	NaN	NaN	NaN	NaN
199	2.711e-20	0.0001599	0.0003312	0.0005248	0.0007513	0.001021	0.001349	0.001737	0.002177	0.00267	0.003213	0.0038	0.004422	0.005063	NaN	NaN	NaN	NaN	NaN	NaN	NaN	NaN	NaN	NaN	NaN	NaN	NaN	NaN	NaN	NaN	NaN	NaN	NaN	NaN	NaN	NaN	NaN	NaN	NaN	NaN	NaN	NaN	NaN	NaN	NaN	NaN	NaN	NaN	NaN
200	0	0.0001127	0.0002272	0.0003446	0.0004664	0.0005939	0.0007239	0.0008515	0.0009771	0.0011	0.001221	0.001339	0.001454	0.001563	0.001668	0.001767	0.001861	0.001951	0.002043	0.002142	0.002247	0.002358	0.002479	0.00261	0.002755	0.002914	0.003089	0.003281	0.003493	0.003723	0.003969	0.004229	0.0045	0.004776	NaN	NaN	NaN	NaN	NaN	NaN	NaN	NaN	NaN	NaN	NaN	NaN	NaN	NaN	NaN
201	1.355e-20	0.0002327	0.0004733	0.000718	0.0009684	0.001231	0.001512	0.001816	0.002146	0.002507	0.002902	0.003338	0.00381	0.004309	0.00483	0.005361	0.005884	0.006381	NaN	NaN	NaN	NaN	NaN	NaN	NaN	NaN	NaN	NaN	NaN	NaN	NaN	NaN	NaN	NaN	NaN	NaN	NaN	NaN	NaN	NaN	NaN	NaN	NaN	NaN	NaN	NaN	NaN	NaN	NaN
202	0	1.738e-05	3.461e-05	5.081e-05	6.592e-05	8.002e-05	9.409e-05	0.0001072	0.0001166	0.000122	0.0001243	0.0001253	0.0001263	0.0001266	0.0001261	0.0001248	0.0001228	0.0001208	0.0001199	0.0001228	0.0001302	0.0001413	0.0001549	0.0001701	0.0001874	0.0002073	0.000229	NaN	NaN	NaN	NaN	NaN	NaN	NaN	NaN	NaN	NaN	NaN	NaN	NaN	NaN	NaN	NaN	NaN	NaN	NaN	NaN	NaN	NaN
203	6.776e-21	8.601e-05	0.0001738	0.000264	0.000359	0.0004601	0.0005725	0.0006937	0.0008161	0.0009397	0.001064	0.001191	0.00132	0.001451	0.001582	0.00171	0.001836	0.001958	0.002078	0.0022	0.002322	0.002443	0.002562	0.002676	0.002787	0.002895	0.003001	0.003106	0.003214	0.003325	0.003441	0.003563	0.003692	0.00383	0.003976	0.00413	0.004288	NaN	NaN	NaN	NaN	NaN	NaN	NaN	NaN	NaN	NaN	NaN	NaN
204	-1.355e-20	0.0001162	0.0002352	0.0003599	0.0004948	0.0006453	0.0008225	0.001028	0.001256	0.001512	0.001801	0.002131	0.002506	0.002928	0.003395	0.003902	0.004438	0.00499	NaN	NaN	NaN	NaN	NaN	NaN	NaN	NaN	NaN	NaN	NaN	NaN	NaN	NaN	NaN	NaN	NaN	NaN	NaN	NaN	NaN	NaN	NaN	NaN	NaN	NaN	NaN	NaN	NaN	NaN	NaN
205	2.033e-20	8.021e-05	0.0001628	0.0002495	0.0003433	0.0004467	0.0005644	0.0006947	0.000832	0.0009742	0.001119	0.001269	0.001422	0.001576	0.001728	0.001877	0.00202	0.002158	0.002292	0.002424	0.002558	0.002696	0.002836	0.002981	0.003134	0.003299	0.003479	0.003672	0.003881	0.004103	0.004336	0.004572	NaN	NaN	NaN	NaN	NaN	NaN	NaN	NaN	NaN	NaN	NaN	NaN	NaN	NaN	NaN	NaN	NaN
206	-2.033e-20	8.091e-05	0.0001633	0.0002475	0.0003351	0.0004276	0.00053	0.0006398	0.0007499	0.0008612	0.0009745	0.001093	0.001216	0.001342	0.001468	0.001593	0.001713	0.001826	0.001932	0.002034	0.002127	0.002211	0.002281	0.002337	0.002381	0.002411	0.002428	0.002434	0.00243	0.00242	0.002402	0.002381	0.002358	0.002332	0.002302	0.002268	0.002229	0.002188	0.002143	0.002094	0.00204	0.001982	0.001916	0.001842	0.001766	0.001687	0.001606	0.001525	0.001443
207	-1.016e-20	5.86e-05	0.0001166	0.000173	0.0002276	0.0002804	0.000334	0.0003854	0.0004285	0.0004633	0.0004918	0.0005177	0.0005423	0.0005652	0.0005853	0.0006014	0.0006128	0.0006207	0.0006268	0.0006336	0.000641	0.0006471	0.0006498	0.000649	0.0006449	0.0006381	0.0006297	0.0006212	0.000612	0.000604	0.0005981	0.0005954	0.0005959	0.0005988	0.0006029	0.0006075	0.0006124	0.0006161	0.0006167	0.0006152	0.0006104	0.0006012	0.0005854	0.0005638	0.0005378	0.000508	0.0004757	0.0004428	0.0004109
208	1.355e-20	5.6e-05	0.0001142	0.0001759	0.000243	0.0003178	0.0004043	0.0005022	0.0006059	0.0007146	0.0008286	0.0009495	0.001076	0.001208	0.001342	0.001478	0.001613	0.001747	0.001885	0.002034	0.002198	0.002382	0.002588	0.00282	0.003082	0.003377	0.00371	0.004084	0.004495	0.004932	0.005378	NaN	NaN	NaN	NaN	NaN	NaN	NaN	NaN	NaN	NaN	NaN	NaN	NaN	NaN	NaN	NaN	NaN	NaN
209	-3.388e-21	3.427e-05	6.86e-05	0.0001029	0.0001378	0.0001731	0.0002107	0.0002491	0.0002831	0.0003137	0.0003401	0.0003634	0.0003842	0.000402	0.0004157	0.000425	0.0004298	0.0004304	0.0004291	0.0004295	0.0004313	0.0004351	0.0004395	0.0004443	0.00045	0.0004577	0.0004674	0.0004788	0.000492	0.0005062	0.00052	0.0005331	0.0005445	0.000555	0.000564	0.0005706	0.0005744	0.0005758	0.000575	0.0005712	0.0005651	0.0005563	0.0005447	0.0005323	0.0005187	0.0005047	0.0004917	0.000479	0.0004668
210	0	2.226e-05	4.605e-05	7.137e-05	9.89e-05	0.0001294	0.0001648	0.0002046	0.0002469	0.0002913	0.0003387	0.0003903	0.0004453	0.0005012	0.0005573	0.0006126	0.000666	0.0007157	0.0007613	0.0008029	0.00084	0.0008697	0.0008911	0.0009046	0.0009115	0.0009115	0.0009051	0.0008933	0.0008788	0.0008624	0.0008448	0.0008272	0.0008118	0.0007975	0.0007844	0.0007728	0.0007638	0.0007572	0.0007521	0.0007455	0.0007375	0.0007288	0.0007174	0.0007044	0.0006927	0.0006823	0.0006737	0.0006663	0.0006607
211	0	4.945e-05	9.979e-05	0.0001513	0.0002049	0.0002617	0.0003244	0.0003912	0.0004574	0.0005212	0.0005823	0.0006412	0.0006975	0.0007504	0.0007993	0.0008433	0.0008817	0.0009142	0.0009425	0.0009699	0.0009978	0.001026	0.001053	0.001078	0.001103	0.001127	0.001151	0.001173	0.001195	0.001216	0.001233	0.001247	0.001255	0.001259	0.001258	0.001251	0.001239	0.00122	0.001196	0.001166	0.001131	0.00109	0.001046	0.000999	0.0009508	0.0009025	0.0008563	0.0008111	0.0007686
212	-6.776e-21	5.309e-05	0.0001064	0.0001597	0.0002135	0.0002678	0.0003252	0.000383	0.0004358	0.0004836	0.0005269	0.0005665	0.0006032	0.0006356	0.0006631	0.0006845	0.0006989	0.0007068	0.0007108	0.0007142	0.0007159	0.0007149	0.0007116	0.0007053	0.0006969	0.0006866	0.0006756	0.0006654	0.0006565	0.0006475	0.0006374	0.0006276	0.0006178	0.0006065	0.0005935	0.0005775	0.0005596	0.0005389	0.0005137	0.0004833	0.0004503	0.0004153	0.0003778	0.0003395	0.000302	0.0002661	0.0002345	0.0002067	0.0001843
213	2.711e-20	0.0003876	0.0007862	0.001206	0.001658	0.002148	0.0027	0.003301	0.003915	0.004532	NaN	NaN	NaN	NaN	NaN	NaN	NaN	NaN	NaN	NaN	NaN	NaN	NaN	NaN	NaN	NaN	NaN	NaN	NaN	NaN	NaN	NaN	NaN	NaN	NaN	NaN	NaN	NaN	NaN	NaN	NaN	NaN	NaN	NaN	NaN	NaN	NaN	NaN	NaN
214	-6.776e-21	8.023e-05	0.0001615	0.0002437	0.0003282	0.0004162	0.000512	0.0006127	0.0007101	0.0008024	0.0008888	0.0009709	0.001048	0.001119	0.001183	0.001238	0.001283	0.001319	0.001347	0.001372	0.001395	0.001415	0.001431	0.001442	0.00145	0.001454	0.001457	0.001456	0.001452	0.001446	0.001436	0.001423	0.001405	0.001385	0.001363	0.001336	0.001305	0.001269	0.00123	0.001187	0.001141	0.001093	0.001042	0.0009904	0.0009381	0.000886	0.0008364	0.0007898	0.0007474
215	-2.033e-20	0.0001149	0.000232	0.000353	0.0004798	0.0006135	0.00076	0.0009153	0.001068	0.001214	0.001353	0.001482	0.001599	0.001701	0.001786	0.001853	0.001901	0.001929	0.001941	0.001945	0.00194	0.001929	0.001912	0.001891	0.001866	0.001839	0.00181	0.001779	0.001748	0.001716	0.001682	0.001646	0.001607	0.001565	0.001521	0.001473	0.001423	0.001372	0.001319	0.001263	0.001206	0.001147	0.001086	0.001026	0.0009671	0.0009107	0.0008574	0.0008062	0.0007584
216	1.355e-20	0.0001363	0.0002762	0.0004173	0.0005576	0.0007	0.000846	0.000998	0.001158	0.001328	0.001515	0.001727	0.001967	0.002236	0.002539	0.002878	0.003255	0.00367	0.004119	0.004598	0.005095	NaN	NaN	NaN	NaN	NaN	NaN	NaN	NaN	NaN	NaN	NaN	NaN	NaN	NaN	NaN	NaN	NaN	NaN	NaN	NaN	NaN	NaN	NaN	NaN	NaN	NaN	NaN	NaN
217	2.711e-20	0.0003138	0.0006391	0.0009868	0.001367	0.001787	0.002269	0.002804	0.003365	0.003945	0.004538	0.005131	NaN	NaN	NaN	NaN	NaN	NaN	NaN	NaN	NaN	NaN	NaN	NaN	NaN	NaN	NaN	NaN	NaN	NaN	NaN	NaN	NaN	NaN	NaN	NaN	NaN	NaN	NaN	NaN	NaN	NaN	NaN	NaN	NaN	NaN	NaN	NaN	NaN
218	0	5.571e-05	0.0001128	0.0001721	0.0002351	0.0003028	0.0003782	0.0004596	0.0005418	0.0006239	0.0007054	0.0007864	0.0008659	0.0009421	0.001013	0.001077	0.001133	0.00118	0.00122	0.001255	0.001285	0.00131	0.001329	0.001343	0.001354	0.001362	0.001368	0.001372	0.001375	0.001377	0.001377	0.001375	0.001372	0.001365	0.001354	0.001337	0.001314	0.001285	0.001251	0.00121	0.001165	0.001116	0.001061	0.001004	0.0009449	0.0008865	0.0008324	0.0007831	0.0007382
219	1.355e-20	7.285e-05	0.0001472	0.0002243	0.0003051	0.0003904	0.0004836	0.0005819	0.0006788	0.0007726	0.0008625	0.000948	0.001028	0.0011	0.001164	0.001217	0.00126	0.001292	0.001316	0.001335	0.00135	0.001361	0.001368	0.001372	0.001373	0.001372	0.001368	0.001362	0.001355	0.001347	0.001336	0.001324	0.001309	0.00129	0.001268	0.001242	0.001214	0.001184	0.001152	0.001117	0.001081	0.001044	0.001005	0.0009689	0.000935	0.000904	0.0008783	0.0008558	0.0008382
220	6.776e-21	7.193e-05	0.0001455	0.0002215	0.0003018	0.0003878	0.0004838	0.0005876	0.0006936	0.000801	0.0009105	0.001023	0.001139	0.001255	0.00137	0.001481	0.001587	0.001684	0.001775	0.001861	0.00194	0.002011	0.002071	0.00212	0.002157	0.002184	0.0022	0.002207	0.002204	0.002192	0.002172	0.002144	0.002108	0.002066	0.002017	0.001961	0.001899	0.00183	0.001754	0.001673	0.001588	0.001501	0.001409	0.001315	0.00122	0.001125	0.001034	0.0009473	0.000866
221	1.355e-20	8.364e-05	0.000169	0.0002574	0.0003501	0.0004483	0.0005567	0.0006732	0.0007896	0.000906	0.001022	0.00114	0.001258	0.001376	0.001491	0.001602	0.00171	0.001812	0.001911	0.002011	0.002109	0.002205	0.002297	0.002383	0.002463	0.002537	0.002605	0.002668	0.002726	0.002783	0.002838	0.002896	0.002959	0.003029	0.003108	0.003201	0.003308	0.003431	0.003567	0.003712	NaN	NaN	NaN	NaN	NaN	NaN	NaN	NaN	NaN
222	-2.711e-20	0.0003467	0.0006991	0.001063	0.001442	0.001843	NaN	NaN	NaN	NaN	NaN	NaN	NaN	NaN	NaN	NaN	NaN	NaN	NaN	NaN	NaN	NaN	NaN	NaN	NaN	NaN	NaN	NaN	NaN	NaN	NaN	NaN	NaN	NaN	NaN	NaN	NaN	NaN	NaN	NaN	NaN	NaN	NaN	NaN	NaN	NaN	NaN	NaN	NaN
223	6.776e-21	0.000128	0.000258	0.0003919	0.0005324	0.0006827	0.0008497	0.00103	0.001211	0.001392	0.001571	0.001749	0.001927	0.002102	0.002272	0.002433	0.002581	0.002717	0.00284	0.002957	0.003068	0.003171	0.003262	0.003337	0.003397	0.00344	0.003467	0.003477	0.003469	0.003444	0.003401	0.003338	0.003257	0.003159	0.003047	0.002923	0.002787	0.002642	0.00249	0.002333	0.002172	0.002011	0.001852	0.001698	0.001551	0.00141	0.001279	0.001157	0.001047
224	1.016e-20	4.953e-05	9.929e-05	0.0001486	0.0001958	0.0002401	0.0002837	0.000323	0.0003539	0.0003782	0.0004002	0.0004217	0.0004439	0.0004652	0.000486	0.0005064	0.0005283	0.0005512	0.0005788	0.0006132	0.0006517	0.0006913	0.0007303	0.0007672	0.0008043	0.000841	0.0008754	0.0009058	0.0009344	0.0009602	0.0009817	0.001	0.001014	0.001024	0.001032	0.001034	0.00103	0.001023	0.001014	0.0009984	0.0009784	0.0009552	0.0009288	0.000902	0.000876	0.0008492	0.0008262	0.0008067	0.0007866
225	0	7.188e-05	0.0001469	0.0002268	0.000314	0.0004105	0.0005203	0.0006421	0.0007705	0.0009036	0.00104	0.001179	0.001318	0.001453	0.001584	0.001708	0.001824	0.00193	0.002028	0.002118	0.002201	0.002277	0.002346	0.002407	0.002464	0.002517	0.002564	0.002605	0.00264	0.002672	0.002697	0.002718	0.002732	0.002739	0.002738	0.002727	0.002705	0.002675	0.002638	0.002591	0.002536	0.002473	0.002403	0.002326	0.002246	0.002161	0.002079	0.001999	0.00192
226	6.776e-21	0.0001106	0.0002236	0.0003395	0.0004592	0.0005846	0.0007198	0.000861	0.0009979	0.001128	0.001249	0.00136	0.001458	0.001541	0.001608	0.001659	0.001694	0.001712	0.001717	0.001716	0.001711	0.001702	0.001692	0.001681	0.001673	0.001667	0.001664	0.001665	0.001671	0.001681	0.001694	0.001708	0.001723	0.001735	0.001747	0.001753	0.001754	0.001747	0.001731	0.001702	0.001661	0.001611	0.00155	0.00148	0.001403	0.001318	0.001232	0.001146	0.001063
227	6.776e-21	6.841e-05	0.0001378	0.0002086	0.0002819	0.0003582	0.0004413	0.0005284	0.0006125	0.0006933	0.0007705	0.000845	0.0009166	0.0009841	0.001046	0.001102	0.00115	0.001191	0.001227	0.001263	0.001299	0.001333	0.001365	0.001395	0.001423	0.001449	0.001473	0.001496	0.001516	0.001535	0.001549	0.001559	0.001565	0.001566	0.001562	0.001554	0.001541	0.001525	0.001505	0.00148	0.001452	0.001422	0.001389	0.001354	0.00132	0.001284	0.00125	0.001217	0.001185
228	1.016e-20	5.246e-05	0.0001063	0.000162	0.0002207	0.000283	0.0003521	0.0004264	0.0005008	0.0005757	0.0006516	0.0007296	0.0008092	0.0008891	0.0009684	0.001046	0.001122	0.001196	0.001268	0.001343	0.00142	0.001496	0.001572	0.001648	0.001726	0.001807	0.001892	0.001983	0.002082	0.002192	0.002314	0.002451	0.002606	0.00278	0.002974	0.003184	0.003408	0.003643	NaN	NaN	NaN	NaN	NaN	NaN	NaN	NaN	NaN	NaN	NaN
229	0	0.0001168	0.0002344	0.000353	0.0004735	0.0005972	0.0007262	0.0008518	0.0009712	0.001085	0.001193	0.0013	0.001404	0.001505	0.001601	0.00169	0.001772	0.001845	0.001917	0.00199	0.002066	0.00214	0.002212	0.002282	0.002351	0.002419	0.002485	0.00255	0.002612	0.002673	0.002729	0.002779	0.002823	0.002861	0.00289	0.002905	0.002909	0.0029	0.00288	0.002848	0.002805	0.002751	0.002687	0.002612	0.00253	0.002446	0.002366	0.002292	0.002228
230	1.355e-20	7.773e-05	0.0001583	0.0002432	0.0003348	0.0004342	0.0005451	0.0006657	0.0007895	0.0009143	0.001038	0.001159	0.001275	0.001384	0.001485	0.001577	0.001661	0.001737	0.001807	0.001876	0.001943	0.00201	0.002076	0.002144	0.002212	0.00228	0.00235	0.002421	0.002491	0.002561	0.002631	0.002703	0.002777	0.002855	0.002941	0.003037	0.003148	0.003273	0.003415	0.003573	0.003747	0.003935	0.00413	NaN	NaN	NaN	NaN	NaN	NaN
231	6.776e-21	9.299e-05	0.0001895	0.0002912	0.0004017	0.0005223	0.0006578	0.0008063	0.0009596	0.001114	0.001266	0.001412	0.001549	0.001674	0.001786	0.001882	0.001962	0.002026	0.002075	0.002113	0.002141	0.002161	0.002174	0.00218	0.00218	0.002174	0.002163	0.002147	0.002124	0.002096	0.002062	0.002024	0.001982	0.001937	0.001893	0.00185	0.001815	0.001789	0.001778	0.001785	0.001814	0.001869	0.001951	0.002066	0.002215	0.002399	0.002616	0.002862	0.003131
232	1.355e-20	0.0001016	0.0002042	0.0003095	0.0004198	0.0005361	0.0006627	0.0007963	0.0009288	0.001058	0.001182	0.001301	0.001415	0.001522	0.00162	0.001705	0.001777	0.001836	0.001884	0.001923	0.001956	0.001983	0.002002	0.002013	0.002015	0.002011	0.002001	0.001984	0.001962	0.001936	0.001907	0.001871	0.001829	0.001784	0.001734	0.001682	0.001626	0.001569	0.00151	0.001448	0.001384	0.001318	0.001253	0.001189	0.001124	0.001059	0.0009965	0.0009348	0.0008745
233	0	8.868e-05	0.0001774	0.000266	0.0003553	0.0004449	0.00054	0.0006369	0.0007269	0.0008136	0.0008988	0.0009857	0.001077	0.001172	0.001272	0.001375	0.001483	0.001596	0.001717	0.001849	0.00199	0.002136	0.002285	0.002432	0.002578	0.002718	0.002853	0.002976	0.003088	0.003187	0.003271	0.003339	0.003392	0.003427	0.003443	0.003439	0.003415	0.003372	0.003312	0.003234	0.003137	0.003025	0.002896	0.002753	0.002599	0.002436	0.002268	0.002096	0.001923
234	0	0.000101	0.0002048	0.0003131	0.0004282	0.0005518	0.0006899	0.0008398	0.0009923	0.001146	0.001302	0.001459	0.001615	0.001768	0.001915	0.002054	0.002184	0.002304	0.002416	0.002525	0.002629	0.00273	0.002826	0.002918	0.003007	0.003096	0.003185	0.003272	0.003358	0.003443	NaN	NaN	NaN	NaN	NaN	NaN	NaN	NaN	NaN	NaN	NaN	NaN	NaN	NaN	NaN	NaN	NaN	NaN	NaN
235	0	9.181e-05	0.0001878	0.0002919	0.0004087	0.0005409	0.0006939	0.0008673	0.001054	0.001252	0.001456	0.001663	0.001873	0.002079	0.00228	0.00247	0.002648	0.002812	0.002961	0.003096	0.003218	0.003328	0.003426	0.003511	0.003582	0.00364	0.003688	0.003724	0.003751	0.003768	0.00378	0.003784	0.003781	0.003772	0.003761	0.003749	0.003739	0.003732	0.003728	0.003725	0.003723	0.003721	0.003717	NaN	NaN	NaN	NaN	NaN	NaN
236	-6.776e-21	8.783e-05	0.0001773	0.0002697	0.0003661	0.0004683	0.0005809	0.000701	0.0008204	0.0009384	0.001055	0.001171	0.001286	0.001397	0.001503	0.001602	0.001694	0.001776	0.001853	0.001928	0.001999	0.002065	0.002125	0.002179	0.002226	0.002268	0.002302	0.002329	0.00235	0.002364	0.00237	0.00237	0.002362	0.002349	0.002328	0.0023	0.002266	0.002228	0.002185	0.002137	0.002083	0.002026	0.001964	0.001898	0.00183	0.001761	0.001694	0.001627	0.001562
237	0	0.0001527	0.0003112	0.0004813	0.0006691	0.0008793	0.00112	0.001389	0.001676	0.001976	0.002283	0.002592	0.002899	0.003198	0.003485	0.003756	0.004006	0.004234	0.004439	0.004623	0.004788	0.004934	0.005062	0.00517	NaN	NaN	NaN	NaN	NaN	NaN	NaN	NaN	NaN	NaN	NaN	NaN	NaN	NaN	NaN	NaN	NaN	NaN	NaN	NaN	NaN	NaN	NaN	NaN	NaN
238	1.355e-20	6.473e-05	0.0001323	0.000205	0.0002853	0.0003755	0.0004793	0.0005971	0.0007232	0.0008557	0.0009923	0.001131	0.001267	0.001399	0.001523	0.001638	0.001739	0.001826	0.001894	0.001945	0.001979	0.001997	0.002	0.00199	0.00197	0.001939	0.0019	0.001855	0.001805	0.001756	0.001709	0.001666	0.001628	0.001598	0.001576	0.001562	0.001564	0.001581	0.001617	0.001673	0.001753	0.001853	0.001976	0.002122	0.002289	0.002472	0.002672	NaN	NaN
239	-4.066e-20	0.0002135	0.0004276	0.0006425	0.0008552	0.001039	0.0012	0.001342	0.001463	0.00158	0.001695	0.001811	0.00193	0.002055	0.002184	0.002319	0.002475	0.002648	0.002832	0.00303	0.003242	0.003472	0.003717	0.003976	0.004243	0.004515	0.004784	NaN	NaN	NaN	NaN	NaN	NaN	NaN	NaN	NaN	NaN	NaN	NaN	NaN	NaN	NaN	NaN	NaN	NaN	NaN	NaN	NaN	NaN
240	-1.355e-20	0.0001507	0.0003028	0.0004581	0.0006187	0.0007857	0.0009667	0.001157	0.001341	0.00152	0.00169	0.00185	0.002001	0.002138	0.002258	0.002358	0.002437	0.002495	0.002535	0.002564	0.002582	0.002593	0.002599	0.002605	0.002615	0.002635	0.002667	0.002712	0.002771	0.002845	0.002937	0.003046	0.003167	NaN	NaN	NaN	NaN	NaN	NaN	NaN	NaN	NaN	NaN	NaN	NaN	NaN	NaN	NaN	NaN
241	1.355e-20	0.0001058	0.0002151	0.0003277	0.0004489	0.0005828	0.0007368	0.0009113	0.001092	0.001273	0.001448	0.00162	0.001783	0.001937	0.002082	0.002212	0.002325	0.002418	0.00249	0.002546	0.002591	0.002625	0.002647	0.002659	0.002656	0.002638	0.002609	0.002574	0.002538	0.0025	0.002462	0.002421	0.002378	0.002333	0.002283	0.002232	0.002184	0.002134	0.002077	0.00201	0.001934	0.00185	0.001763	0.001676	0.001588	0.001506	0.00143	0.001356	0.001291
242	0	0.0005429	0.001078	0.001595	0.002101	0.002583	0.003031	0.003384	0.003657	0.003869	0.004005	0.004081	0.004106	0.004087	0.004029	0.003928	0.003793	0.003627	0.003502	0.003406	0.00333	0.003289	0.003274	0.003284	0.003319	0.003378	0.003461	0.003571	0.003704	0.003847	0.004001	0.004168	NaN	NaN	NaN	NaN	NaN	NaN	NaN	NaN	NaN	NaN	NaN	NaN	NaN	NaN	NaN	NaN	NaN
243	-2.711e-20	0.0002494	0.0004968	0.0007389	0.0009768	0.001206	0.001439	0.001659	0.001841	0.00199	0.0021	0.002174	0.002211	0.002215	0.002187	0.002131	0.002049	0.001945	0.001838	0.001741	0.001652	0.001577	0.001515	0.00147	0.001443	0.001432	0.001433	0.001447	0.001471	0.001496	0.00152	0.001544	0.001564	0.001579	0.001584	0.001574	0.001548	0.001512	0.001463	0.0014	0.001331	0.001258	0.00118	0.001099	0.00102	0.0009427	0.0008738	0.0008142	0.0007602
244	-2.711e-20	0.0003964	0.0007848	0.001155	0.001509	0.001835	0.002152	0.002431	0.002633	0.002771	0.002837	0.002847	0.00281	0.002731	0.002617	0.002468	0.002291	0.002089	0.001901	0.001742	0.001607	0.001505	0.001427	0.00137	0.001332	0.001311	0.001304	0.001311	0.001327	0.001339	0.001351	0.001361	0.001366	0.001365	0.001358	0.001342	0.001318	0.00129	0.001254	0.001212	0.001173	0.001136	0.001101	0.00107	0.001043	0.00102	0.001003	0.0009882	0.0009736
245	6.776e-21	-3.575e-05	-6.192e-05	-7.796e-05	-8.677e-05	-9.137e-05	-9.227e-05	-8.977e-05	-8.376e-05	-6.799e-05	-4.189e-05	-1.682e-06	5.668e-05	0.0001281	0.0002122	0.0003163	0.000442	0.0005918	0.0007686	0.0009757	0.001208	0.001472	0.001765	0.002073	0.002401	0.002753	0.003124	0.00352	0.00394	0.004382	0.004833	0.005288	NaN	NaN	NaN	NaN	NaN	NaN	NaN	NaN	NaN	NaN	NaN	NaN	NaN	NaN	NaN	NaN	NaN
246	0	0.0001674	0.0003361	0.0005067	0.000681	0.0008455	0.0009942	0.001126	0.001245	0.001358	0.001459	0.001548	0.001623	0.001683	0.001728	0.001758	0.001783	0.001805	0.001826	0.001844	0.001859	0.001873	0.001888	0.001906	0.001927	0.001951	0.001974	0.001996	0.002016	0.002033	0.002047	0.002058	0.002063	0.002063	0.002055	0.002038	0.002014	0.001989	0.001961	0.001929	0.001899	0.001871	0.001848	0.001837	0.00184	0.001862	0.001904	0.001969	0.002054
247	-1.355e-20	0.0002313	0.0004609	0.0006858	0.0009082	0.001124	0.001346	0.001557	0.001737	0.00189	0.002011	0.002105	0.002173	0.002216	0.002235	0.002231	0.002204	0.002157	0.002108	0.002066	0.002028	0.002001	0.001983	0.001976	0.001984	0.002006	0.002045	0.002102	0.002179	0.00227	0.00238	0.002511	0.00266	0.002825	0.003002	0.003184	NaN	NaN	NaN	NaN	NaN	NaN	NaN	NaN	NaN	NaN	NaN	NaN	NaN
248	1.355e-20	0.0001303	0.0002637	0.0004026	0.0005501	0.0007084	0.0008845	0.001075	0.001271	0.001474	0.001682	0.001897	0.002119	0.002348	0.002588	0.00284	0.003106	0.003389	0.003695	0.004023	0.004373	0.004738	0.005114	NaN	NaN	NaN	NaN	NaN	NaN	NaN	NaN	NaN	NaN	NaN	NaN	NaN	NaN	NaN	NaN	NaN	NaN	NaN	NaN	NaN	NaN	NaN	NaN	NaN	NaN
249	-6.776e-21	7.568e-05	0.0001517	0.0002288	0.0003076	0.0003892	0.0004773	0.0005696	0.000661	0.000756	0.0008569	0.0009706	0.001105	0.001265	0.001454	0.001683	0.001956	0.002279	0.002661	0.003105	0.003601	0.004144	0.004716	NaN	NaN	NaN	NaN	NaN	NaN	NaN	NaN	NaN	NaN	NaN	NaN	NaN	NaN	NaN	NaN	NaN	NaN	NaN	NaN	NaN	NaN	NaN	NaN	NaN	NaN
250	-2.711e-20	0.0003123	0.000627	0.000946	0.001277	0.001622	0.001996	0.002389	0.002775	0.003159	0.003533	0.003901	0.004264	0.004623	0.004974	0.005314	0.00564	0.005945	0.006237	NaN	NaN	NaN	NaN	NaN	NaN	NaN	NaN	NaN	NaN	NaN	NaN	NaN	NaN	NaN	NaN	NaN	NaN	NaN	NaN	NaN	NaN	NaN	NaN	NaN	NaN	NaN	NaN	NaN	NaN
251	3.388e-21	6.178e-05	0.0001242	0.0001888	0.0002567	0.0003288	0.0004095	0.0004989	0.0005945	0.0007028	0.0008271	0.0009746	0.001155	0.001374	0.001637	0.001953	0.002328	0.002767	0.00327	0.003836	0.004448	NaN	NaN	NaN	NaN	NaN	NaN	NaN	NaN	NaN	NaN	NaN	NaN	NaN	NaN	NaN	NaN	NaN	NaN	NaN	NaN	NaN	NaN	NaN	NaN	NaN	NaN	NaN	NaN
252	-1.355e-20	0.0002652	0.0005439	0.0008497	0.001197	0.001597	0.002066	0.0026	0.003183	0.003803	0.00445	0.005113	NaN	NaN	NaN	NaN	NaN	NaN	NaN	NaN	NaN	NaN	NaN	NaN	NaN	NaN	NaN	NaN	NaN	NaN	NaN	NaN	NaN	NaN	NaN	NaN	NaN	NaN	NaN	NaN	NaN	NaN	NaN	NaN	NaN	NaN	NaN	NaN	NaN
253	0	0.0003065	0.0006175	0.0009378	0.001275	0.001634	0.002031	0.002455	0.002884	0.003317	0.003751	0.004185	0.004616	0.005041	0.00545	0.005835	NaN	NaN	NaN	NaN	NaN	NaN	NaN	NaN	NaN	NaN	NaN	NaN	NaN	NaN	NaN	NaN	NaN	NaN	NaN	NaN	NaN	NaN	NaN	NaN	NaN	NaN	NaN	NaN	NaN	NaN	NaN	NaN	NaN
254	2.711e-20	0.0001614	0.0003258	0.0004959	0.0006762	0.0008685	0.001081	0.001308	0.001539	0.001773	0.002008	0.002244	0.00248	0.002716	0.002949	0.003176	0.003397	0.003611	0.003826	0.004043	0.004262	0.004481	0.004698	0.004908	NaN	NaN	NaN	NaN	NaN	NaN	NaN	NaN	NaN	NaN	NaN	NaN	NaN	NaN	NaN	NaN	NaN	NaN	NaN	NaN	NaN	NaN	NaN	NaN	NaN
255	6.776e-21	6.84e-05	0.0001374	0.0002073	0.0002786	0.0003523	0.0004324	0.0005151	0.0005936	0.0006721	0.0007506	0.0008314	0.0009156	0.001003	0.001092	0.001184	0.001272	0.001358	0.001445	0.001536	0.001625	0.001713	0.001795	0.001869	0.001931	0.001983	0.002021	0.002048	0.002065	0.002068	0.002057	0.002035	0.002001	0.001958	0.001911	0.00186	0.001808	0.001758	0.001712	0.001667	0.001629	0.001597	0.001571	0.00155	0.001535	0.001522	0.001512	0.001502	0.001488
256	2.711e-20	0.0004247	0.0008654	0.001339	0.001861	0.002446	0.003114	0.003853	0.004627	NaN	NaN	NaN	NaN	NaN	NaN	NaN	NaN	NaN	NaN	NaN	NaN	NaN	NaN	NaN	NaN	NaN	NaN	NaN	NaN	NaN	NaN	NaN	NaN	NaN	NaN	NaN	NaN	NaN	NaN	NaN	NaN	NaN	NaN	NaN	NaN	NaN	NaN	NaN	NaN
257	-3.388e-20	0.0001022	0.0002042	0.0003057	0.0004083	0.00051	0.0006155	0.000718	0.0008101	0.0008943	0.0009672	0.00103	0.001084	0.001127	0.001159	0.00118	0.001192	0.001193	0.001195	0.001196	0.001196	0.001196	0.001195	0.001194	0.001193	0.001192	0.001192	0.001191	0.001189	0.001181	0.001168	0.00115	0.001129	0.001103	0.001073	0.001039	0.001001	0.0009612	0.0009184	0.0008746	0.0008345	0.0007982	0.0007659	0.000738	0.0007156	0.0006958	0.0006791	0.0006646	0.0006496
258	0	0.0001384	0.0002798	0.0004275	0.000585	0.0007539	0.0009403	0.001139	0.001339	0.001539	0.001732	0.001916	0.002087	0.002242	0.002376	0.002487	0.002575	0.002638	0.002682	0.002711	0.002725	0.002728	0.002721	0.002704	0.00268	0.002653	0.002622	0.002589	0.002555	0.002516	0.002474	0.002427	0.002377	0.002324	0.002269	0.002213	0.002155	0.002097	0.00204	0.001981	0.001926	0.001876	0.001832	0.001795	0.001763	0.001736	0.001712	0.00169	0.001668
259	2.711e-20	0.0003346	0.0006847	0.001067	0.001495	0.001982	0.002546	0.003181	0.003862	0.004575	NaN	NaN	NaN	NaN	NaN	NaN	NaN	NaN	NaN	NaN	NaN	NaN	NaN	NaN	NaN	NaN	NaN	NaN	NaN	NaN	NaN	NaN	NaN	NaN	NaN	NaN	NaN	NaN	NaN	NaN	NaN	NaN	NaN	NaN	NaN	NaN	NaN	NaN	NaN
260	2.033e-20	8.776e-05	0.0001754	0.0002648	0.0003569	0.0004503	0.0005486	0.0006467	0.0007392	0.0008259	0.0009049	0.0009742	0.001032	0.001079	0.001111	0.001129	0.001135	0.00113	0.00112	0.001106	0.001088	0.001069	0.001047	0.001028	0.001012	0.001001	0.0009958	0.0009931	0.0009914	0.0009865	0.0009778	0.0009645	0.0009467	0.0009252	0.0008975	0.0008603	0.0008144	0.0007615	0.000703	0.0006403	0.0005786	0.0005198	0.0004661	0.0004177	0.0003751	0.0003379	0.0003087	0.0002866	0.0002688
261	0	2.753e-05	5.556e-05	8.515e-05	0.0001169	0.0001505	0.0001869	0.0002244	0.0002625	0.0003002	0.0003345	0.0003633	0.0003864	0.0004032	0.0004132	0.0004179	0.000418	0.0004139	0.0004081	0.0004002	0.0003919	0.0003856	0.0003826	0.0003827	0.0003857	0.0003919	0.0004004	0.0004106	0.0004216	0.0004309	0.0004378	0.0004406	0.0004382	0.0004308	0.0004194	0.0004049	0.0003875	0.0003686	0.0003486	0.0003273	0.0003081	0.0002923	0.000282	0.0002772	0.0002783	0.0002825	0.000289	0.0002971	0.000304
262	1.355e-20	0.0001865	0.0003818	0.0005949	0.0008352	0.001112	0.001439	0.001815	0.002232	0.002687	0.003177	0.0037	0.004249	0.004814	0.005381	NaN	NaN	NaN	NaN	NaN	NaN	NaN	NaN	NaN	NaN	NaN	NaN	NaN	NaN	NaN	NaN	NaN	NaN	NaN	NaN	NaN	NaN	NaN	NaN	NaN	NaN	NaN	NaN	NaN	NaN	NaN	NaN	NaN	NaN
263	0	2.596e-05	5.185e-05	7.924e-05	0.0001085	0.00014	0.0001749	0.000212	0.0002504	0.0002898	0.0003297	0.0003697	0.0004112	0.000454	0.0004955	0.0005357	0.0005747	0.0006125	0.0006508	0.0006889	0.000726	0.0007621	0.0007963	0.0008261	0.0008508	0.0008731	0.0008918	0.0009068	0.0009173	0.0009216	0.0009192	0.0009108	0.0008959	0.0008757	0.0008523	0.0008263	0.0007963	0.0007645	0.0007317	0.000698	0.0006659	0.0006372	0.0006124	0.0005925	0.0005778	0.0005664	0.0005583	0.0005545	0.0005519
264	-1.016e-20	5.122e-05	0.0001029	0.0001567	0.0002122	0.0002707	0.0003364	0.000407	0.0004784	0.0005525	0.0006303	0.0007118	0.0007973	0.0008877	0.0009808	0.001077	0.001173	0.001264	0.001353	0.00144	0.001526	0.001607	0.001684	0.001752	0.00181	0.001858	0.001895	0.001923	0.001946	0.001961	0.001968	0.001965	0.001953	0.001932	0.001907	0.001878	0.001847	0.001814	0.001782	0.001746	0.001712	0.001678	0.001647	0.001617	0.001588	0.001559	0.001529	0.001497	0.00146
265	6.776e-21	7.896e-05	0.0001612	0.0002521	0.0003529	0.000466	0.0005954	0.0007398	0.000895	0.001057	0.001225	0.001395	0.001564	0.00173	0.001885	0.00203	0.002161	0.002279	0.002382	0.00247	0.002548	0.002614	0.002667	0.002707	0.002735	0.002754	0.002766	0.002773	0.002779	0.002786	0.0028	0.002819	0.002846	0.002889	0.002956	0.003053	0.003182	0.003344	0.003534	0.003745	0.00397	NaN	NaN	NaN	NaN	NaN	NaN	NaN	NaN
266	-6.776e-21	6.239e-05	0.0001263	0.0001946	0.0002682	0.000348	0.0004361	0.0005312	0.0006286	0.000725	0.0008179	0.0009036	0.0009804	0.001047	0.0011	0.00114	0.001169	0.001187	0.001198	0.001201	0.0012	0.001198	0.001196	0.001194	0.001195	0.0012	0.001209	0.00122	0.001231	0.001242	0.001252	0.001259	0.001262	0.00126	0.001255	0.001244	0.001229	0.00121	0.001188	0.001163	0.001138	0.001113	0.001089	0.001067	0.001049	0.001033	0.001018	0.001005	0.0009908
267	6.776e-21	0.000121	0.0002458	0.0003788	0.0005229	0.0006813	0.0008612	0.001059	0.001264	0.001474	0.001687	0.001897	0.002102	0.002298	0.00248	0.002649	0.002801	0.002933	0.00305	0.003157	0.003256	0.003345	0.00343	0.003511	0.00359	0.003666	0.00374	NaN	NaN	NaN	NaN	NaN	NaN	NaN	NaN	NaN	NaN	NaN	NaN	NaN	NaN	NaN	NaN	NaN	NaN	NaN	NaN	NaN	NaN
268	0	2.643e-05	5.764e-05	9.138e-05	0.0001282	0.0001702	0.0002171	0.0002689	0.0003249	0.0003795	0.0004312	0.0004798	0.0005228	0.0005573	0.000584	0.0006032	0.0006163	0.0006251	0.0006306	0.0006329	0.0006355	0.0006393	0.000645	0.0006519	0.0006597	0.00067	0.0006823	0.0006957	0.000708	0.0007172	0.0007225	0.0007226	0.0007166	0.0007054	0.0006907	0.0006736	0.0006538	0.0006321	0.000609	0.0005846	0.0005622	0.0005425	0.0005272	0.0005174	0.0005131	0.0005126	0.0005147	0.0005191	0.0005234
269	0	0.0001481	0.0002989	0.0004542	0.0006171	0.00079	0.00098	0.001181	0.001379	0.00157	0.001748	0.001911	0.002057	0.002185	0.002297	0.002397	0.002487	0.002571	0.002662	0.002774	0.002912	0.003087	0.003302	0.00356	0.003859	0.00419	NaN	NaN	NaN	NaN	NaN	NaN	NaN	NaN	NaN	NaN	NaN	NaN	NaN	NaN	NaN	NaN	NaN	NaN	NaN	NaN	NaN	NaN	NaN
270	6.776e-21	0.0001017	0.000206	0.0003148	0.0004298	0.0005523	0.0006859	0.0008276	0.000968	0.001103	0.001229	0.001344	0.001442	0.00152	0.001578	0.001615	0.00163	0.001627	0.001608	0.001579	0.001543	0.001501	0.001456	0.001414	0.001376	0.001345	0.001321	0.001305	0.001293	0.001284	0.001278	0.001273	0.001267	0.001261	0.00125	0.001233	0.001211	0.00118	0.001146	0.001105	0.001063	0.001019	0.000973	0.0009296	0.000887	0.0008462	0.0008077	0.0007705	0.0007359
271	-2.711e-20	0.0004618	0.000935	0.001431	0.001959	0.002528	NaN	NaN	NaN	NaN	NaN	NaN	NaN	NaN	NaN	NaN	NaN	NaN	NaN	NaN	NaN	NaN	NaN	NaN	NaN	NaN	NaN	NaN	NaN	NaN	NaN	NaN	NaN	NaN	NaN	NaN	NaN	NaN	NaN	NaN	NaN	NaN	NaN	NaN	NaN	NaN	NaN	NaN	NaN
272	0	4.626e-05	0.0001126	0.0001527	0.0003549	0.0006053	0.0008735	0.001184	0.001583	0.001927	0.002277	0.002589	0.002848	0.003036	0.003123	0.003082	0.003043	NaN	NaN	NaN	NaN	NaN	NaN	NaN	NaN	NaN	NaN	NaN	NaN	NaN	NaN	NaN	NaN	NaN	NaN	NaN	NaN	NaN	NaN	NaN	NaN	NaN	NaN	NaN	NaN	NaN	NaN	NaN	NaN
273	1.355e-20	9.805e-05	0.0001973	0.000299	0.0004042	0.0005131	0.0006294	0.000749	0.0008638	0.0009711	0.001069	0.001155	0.001226	0.001282	0.001323	0.001349	0.001362	0.001364	0.00136	0.001354	0.001347	0.00134	0.001334	0.001332	0.001335	0.001343	0.001357	0.001372	0.001387	0.001399	0.001408	0.001414	0.001416	0.001412	0.001401	0.001381	0.001353	0.001314	0.00127	0.001221	0.001168	0.001113	0.001055	0.0009959	0.0009396	0.0008849	0.000831	0.0007787	0.00073
274	2.711e-20	0.00021	0.0004203	0.0006224	0.0008054	0.0009695	0.001109	0.001222	0.001315	0.001388	0.001446	0.001493	0.001527	0.001552	0.001574	0.001603	0.00164	0.001693	0.001769	0.001863	0.001977	0.002115	0.002279	0.002471	0.002688	0.002926	0.003177	NaN	NaN	NaN	NaN	NaN	NaN	NaN	NaN	NaN	NaN	NaN	NaN	NaN	NaN	NaN	NaN	NaN	NaN	NaN	NaN	NaN	NaN
275	0	0.0003978	0.0008079	0.001243	0.001715	0.002232	0.002813	NaN	NaN	NaN	NaN	NaN	NaN	NaN	NaN	NaN	NaN	NaN	NaN	NaN	NaN	NaN	NaN	NaN	NaN	NaN	NaN	NaN	NaN	NaN	NaN	NaN	NaN	NaN	NaN	NaN	NaN	NaN	NaN	NaN	NaN	NaN	NaN	NaN	NaN	NaN	NaN	NaN	NaN
276	0	7.957e-05	0.0001606	0.0002457	0.0003382	0.0004411	0.0005557	0.0006802	0.0008107	0.0009445	0.001076	0.001202	0.001319	0.001427	0.001522	0.001604	0.001668	0.00172	0.001759	0.001788	0.001808	0.001826	0.001848	0.001877	0.001919	0.001981	0.002067	0.002183	0.00233	0.002513	0.00273	0.002983	0.003262	0.003562	NaN	NaN	NaN	NaN	NaN	NaN	NaN	NaN	NaN	NaN	NaN	NaN	NaN	NaN	NaN
277	0	0.0001438	0.0002925	0.0004526	0.00063	0.0008292	0.001058	0.001314	0.001587	0.001873	0.002166	0.002458	0.002747	0.003025	0.003284	0.003516	0.003717	0.003884	0.004013	0.004111	0.004177	0.004219	0.00424	0.004245	0.00424	0.004234	0.004235	0.00425	0.00428	0.004332	0.004399	0.004479	NaN	NaN	NaN	NaN	NaN	NaN	NaN	NaN	NaN	NaN	NaN	NaN	NaN	NaN	NaN	NaN	NaN
278	1.355e-20	6.914e-05	0.00014	0.0002153	0.0002967	0.0003826	0.0004722	0.000566	0.0006663	0.0007734	0.0008862	0.001003	0.001125	0.001252	0.001385	0.001528	0.001687	0.001867	0.002074	0.00231	0.002581	0.002892	0.003248	0.003649	0.004092	0.004568	0.005064	NaN	NaN	NaN	NaN	NaN	NaN	NaN	NaN	NaN	NaN	NaN	NaN	NaN	NaN	NaN	NaN	NaN	NaN	NaN	NaN	NaN	NaN
279	-3.388e-21	2.505e-05	5.085e-05	7.889e-05	0.0001099	0.000145	0.000185	0.0002301	0.0002803	0.0003339	0.000391	0.0004513	0.0005146	0.0005809	0.0006491	0.0007197	0.0007932	0.0008707	0.0009518	0.001035	0.00112	0.001208	0.001297	0.001385	0.001473	0.00156	0.001644	0.001724	0.001798	0.001865	0.001924	0.001975	0.002018	0.002053	0.002082	0.002105	0.002124	0.002146	0.002171	0.002204	0.00225	0.002311	0.002394	0.002503	0.00264	0.002805	0.003	0.003218	0.003452
280	6.776e-21	7.152e-05	0.0001445	0.0002217	0.0003048	0.0003956	0.0004973	0.0006089	0.0007243	0.0008408	0.0009552	0.001065	0.001171	0.001271	0.001363	0.001448	0.001527	0.001601	0.001671	0.00174	0.00181	0.001881	0.001953	0.002024	0.002093	0.002161	0.002223	0.002278	0.002322	0.002355	0.002374	0.002378	0.002366	0.00234	0.002301	0.002252	0.002193	0.002127	0.002058	0.001985	0.001912	0.001838	0.001767	0.001699	0.001635	0.001575	0.001519	0.001462	0.001404
281	-1.271e-21	6.854e-06	1.631e-05	3.174e-05	5.424e-05	8.392e-05	0.0001215	0.0001689	0.000228	0.0002994	0.0003831	0.0004792	0.000588	0.0007091	0.0008401	0.0009831	0.001141	0.00132	0.001519	0.001741	0.001991	0.002272	0.002588	0.00294	0.00333	0.003759	0.004222	0.004708	0.005202	NaN	NaN	NaN	NaN	NaN	NaN	NaN	NaN	NaN	NaN	NaN	NaN	NaN	NaN	NaN	NaN	NaN	NaN	NaN	NaN
282	-6.776e-21	3.689e-05	7.508e-05	0.0001164	0.0001619	0.0002123	0.0002692	0.0003327	0.0004004	0.0004705	0.000541	0.0006104	0.0006776	0.0007417	0.0008007	0.0008561	0.0009091	0.0009613	0.001013	0.001063	0.001114	0.001167	0.00122	0.001276	0.001335	0.001399	0.001464	0.00153	0.001595	0.001658	0.00172	0.001778	0.001833	0.001885	0.001934	0.001979	0.002019	0.002056	0.002091	0.002123	0.002152	0.002179	0.002204	0.002226	0.002245	0.002259	0.002268	0.002271	0.002263
283	2.711e-20	0.0002429	0.0004907	0.0007498	0.001022	0.0013	0.001584	0.001872	0.002166	0.002467	0.002775	0.003085	0.003396	0.003704	0.004005	0.004294	0.004576	0.004852	0.00512	0.005375	0.005616	0.005838	NaN	NaN	NaN	NaN	NaN	NaN	NaN	NaN	NaN	NaN	NaN	NaN	NaN	NaN	NaN	NaN	NaN	NaN	NaN	NaN	NaN	NaN	NaN	NaN	NaN	NaN	NaN
284	3.388e-21	5.666e-05	0.0001133	0.0001729	0.000236	0.0003034	0.0003779	0.0004572	0.0005382	0.0006209	0.0007049	0.0007878	0.0008707	0.0009536	0.001033	0.001111	0.001185	0.001256	0.001327	0.001395	0.001458	0.001516	0.001567	0.001608	0.00164	0.001663	0.001674	0.001673	0.001659	0.001631	0.001591	0.001542	0.001484	0.00142	0.001354	0.001284	0.001212	0.001142	0.001075	0.001011	0.0009515	0.0008966	0.000845	0.0007974	0.0007521	0.0007071	0.0006652	0.000624	0.0005803
285	6.776e-21	0.0001101	0.0002226	0.0003407	0.0004665	0.0006025	0.0007532	0.0009165	0.001084	0.001252	0.001417	0.001576	0.001726	0.001867	0.001997	0.002118	0.002232	0.002341	0.00245	0.002562	0.002683	0.002815	0.002963	0.003128	0.003313	0.003521	0.003747	0.00399	0.004244	0.004505	NaN	NaN	NaN	NaN	NaN	NaN	NaN	NaN	NaN	NaN	NaN	NaN	NaN	NaN	NaN	NaN	NaN	NaN	NaN
286	5.421e-20	0.0001835	0.0003704	0.0005634	0.0007655	0.0009786	0.001213	0.001462	0.001711	0.001961	0.002213	0.002467	0.002721	0.002974	0.003224	0.003469	0.003709	0.003943	0.004176	0.004412	0.004644	0.004868	NaN	NaN	NaN	NaN	NaN	NaN	NaN	NaN	NaN	NaN	NaN	NaN	NaN	NaN	NaN	NaN	NaN	NaN	NaN	NaN	NaN	NaN	NaN	NaN	NaN	NaN	NaN
287	6.776e-21	0.0001099	0.0002313	0.0003701	0.0005282	0.0007098	0.0009155	0.001147	0.001409	0.0017	0.002021	0.00237	0.002742	0.003134	0.003539	0.003958	0.004386	0.004818	0.005245	0.005653	0.006029	NaN	NaN	NaN	NaN	NaN	NaN	NaN	NaN	NaN	NaN	NaN	NaN	NaN	NaN	NaN	NaN	NaN	NaN	NaN	NaN	NaN	NaN	NaN	NaN	NaN	NaN	NaN	NaN
288	-1.355e-20	0.0001229	0.0002504	0.0003883	0.0005413	0.0007132	0.00091	0.001131	0.001369	0.001623	0.001887	0.00216	0.00244	0.002724	0.00301	0.003296	0.003583	0.003872	0.004162	0.004453	0.00474	0.005021	NaN	NaN	NaN	NaN	NaN	NaN	NaN	NaN	NaN	NaN	NaN	NaN	NaN	NaN	NaN	NaN	NaN	NaN	NaN	NaN	NaN	NaN	NaN	NaN	NaN	NaN	NaN
289	-2.711e-20	0.0001393	0.0002799	0.0004229	0.0005706	0.000722	0.0008849	0.001053	0.001213	0.001365	0.00151	0.001646	0.001773	0.001889	0.001991	0.002077	0.002146	0.002197	0.002235	0.002269	0.002295	0.002314	0.002324	0.002329	0.002329	0.002327	0.002325	0.002323	0.002323	0.002326	0.00233	0.002337	0.002346	0.002356	0.002366	0.002372	0.002374	0.002372	0.002368	0.002359	0.002344	0.002325	0.002304	0.002285	0.002269	0.002261	0.002264	0.002278	0.002298
290	3.388e-21	5.742e-05	0.0001161	0.0001783	0.0002454	0.0003192	0.0004025	0.0004942	0.0005911	0.0006912	0.0007928	0.0008957	0.0009998	0.001104	0.001206	0.001306	0.001404	0.001499	0.001594	0.001687	0.00178	0.001873	0.001964	0.002052	0.002136	0.002219	0.002296	0.002369	0.002435	0.002493	0.002543	0.002585	0.002616	0.002638	0.002653	0.002659	0.002657	0.002649	0.002634	0.002612	0.002585	0.002551	0.002513	0.002474	0.002434	0.002393	0.002354	0.002314	0.002276
291	0	6.459e-05	0.0001303	0.0001994	0.0002736	0.0003537	0.0004428	0.0005399	0.0006405	0.0007429	0.0008447	0.0009444	0.001042	0.001137	0.001227	0.001311	0.001392	0.001469	0.001543	0.001615	0.001688	0.001763	0.001843	0.001927	0.00202	0.002124	0.002242	0.002377	0.00253	0.002706	0.002907	0.003135	0.003389	0.003666	0.003963	0.004275	NaN	NaN	NaN	NaN	NaN	NaN	NaN	NaN	NaN	NaN	NaN	NaN	NaN
292	-2.711e-20	0.0003291	0.0006686	0.00103	0.001424	0.001859	0.002352	0.002896	0.003464	0.00405	0.004641	0.005222	NaN	NaN	NaN	NaN	NaN	NaN	NaN	NaN	NaN	NaN	NaN	NaN	NaN	NaN	NaN	NaN	NaN	NaN	NaN	NaN	NaN	NaN	NaN	NaN	NaN	NaN	NaN	NaN	NaN	NaN	NaN	NaN	NaN	NaN	NaN	NaN	NaN
293	3.388e-21	5.823e-05	0.0001178	0.0001811	0.0002495	0.0003243	0.0004079	0.0004986	0.000593	0.0006883	0.0007826	0.000874	0.0009616	0.001044	0.001118	0.001184	0.001241	0.00129	0.001334	0.001371	0.001405	0.001435	0.001461	0.001483	0.001502	0.001519	0.001534	0.001547	0.001555	0.001558	0.001555	0.001548	0.001537	0.001521	0.001503	0.001482	0.001462	0.001442	0.001425	0.001411	0.001403	0.0014	0.001402	0.001409	0.001422	0.001438	0.001456	0.001472	0.001483
294	5.421e-20	0.0005243	0.001062	0.001626	0.002228	0.002876	0.003593	NaN	NaN	NaN	NaN	NaN	NaN	NaN	NaN	NaN	NaN	NaN	NaN	NaN	NaN	NaN	NaN	NaN	NaN	NaN	NaN	NaN	NaN	NaN	NaN	NaN	NaN	NaN	NaN	NaN	NaN	NaN	NaN	NaN	NaN	NaN	NaN	NaN	NaN	NaN	NaN	NaN	NaN
295	6.776e-21	6.8e-05	0.0001355	0.0002042	0.0002748	0.000348	0.0004267	0.0005079	0.0005855	0.000657	0.0007208	0.0007759	0.0008236	0.0008637	0.0008928	0.0009105	0.0009176	0.0009144	0.0009046	0.0008908	0.0008753	0.0008587	0.0008411	0.0008213	0.0007992	0.0007781	0.0007579	0.0007378	0.0007177	0.0006961	0.0006728	0.0006473	0.0006193	0.0005895	0.0005592	0.0005291	0.0004984	0.0004686	0.0004418	0.000418	0.0003988	0.0003839	0.0003731	0.0003679	0.0003685	0.0003727	0.00038	0.0003893	0.0003973
296	-1.694e-21	-1.115e-05	-1.143e-05	1.975e-06	2.576e-05	5.386e-05	8.61e-05	0.0001225	0.0001636	0.000212	0.0002677	0.0003253	0.0003789	0.0004227	0.0004556	0.0004808	0.0005024	0.0005214	0.0005377	0.0005501	0.0005594	0.0005665	0.0005739	0.0005822	0.0005916	0.0006027	0.0006141	0.0006243	0.0006322	0.0006375	0.0006405	0.0006413	0.0006385	0.0006323	0.0006225	0.0006096	0.0005949	0.0005796	0.0005643	0.0005486	0.0005336	0.0005178	0.0005008	0.0004841	0.000469	0.0004551	0.0004414	0.0004247	0.0004039
297	0	2.677e-05	5.352e-05	8.062e-05	0.0001079	0.0001351	0.000163	0.0001905	0.0002151	0.0002365	0.0002551	0.000271	0.0002838	0.0002939	0.0003005	0.0003042	0.0003056	0.0003067	0.0003089	0.0003133	0.0003193	0.0003268	0.0003345	0.0003431	0.000352	0.0003616	0.0003714	0.0003812	0.0003885	0.0003923	0.0003923	0.0003895	0.0003828	0.0003735	0.0003618	0.0003476	0.0003316	0.0003144	0.0002964	0.0002779	0.0002609	0.0002451	0.0002298	0.0002168	0.0002064	0.000197	0.0001889	0.000181	0.0001721
298	1.694e-21	1.99e-05	3.949e-05	5.903e-05	7.783e-05	9.62e-05	0.0001149	0.0001328	0.0001474	0.0001586	0.0001678	0.0001756	0.0001823	0.0001883	0.0001924	0.0001955	0.0001973	0.0001992	0.000203	0.0002102	0.0002201	0.0002317	0.0002435	0.0002558	0.0002685	0.0002818	0.0002947	0.0003075	0.0003186	0.0003271	0.0003315	0.000333	0.0003312	0.0003273	0.0003211	0.0003118	0.0003008	0.0002892	0.0002766	0.0002624	0.0002483	0.0002343	0.0002202	0.0002076	0.0001964	0.000186	0.0001774	0.0001686	0.0001583
299	3.388e-21	-2.324e-05	-3.61e-05	-3.751e-05	-2.958e-05	-1.56e-05	9.889e-07	2.018e-05	4.47e-05	7.565e-05	0.0001145	0.0001612	0.0002083	0.0002516	0.0002898	0.0003248	0.0003599	0.0003973	0.0004377	0.0004795	0.0005234	0.0005688	0.0006141	0.0006604	0.000706	0.0007511	0.0007947	0.0008341	0.000868	0.0008952	0.0009153	0.0009279	0.0009323	0.0009301	0.0009225	0.0009115	0.0008986	0.0008837	0.0008685	0.0008531	0.0008387	0.0008252	0.0008119	0.0008003	0.0007902	0.0007797	0.000767	0.0007503	0.0007293
300	5.421e-20	0.0001735	0.0003509	0.000537	0.0007367	0.000942	0.001151	0.001366	0.001593	0.001836	0.002095	0.002366	0.002651	0.00295	0.003262	0.003583	0.003922	0.004275	0.004637	0.005	0.005356	NaN	NaN	NaN	NaN	NaN	NaN	NaN	NaN	NaN	NaN	NaN	NaN	NaN	NaN	NaN	NaN	NaN	NaN	NaN	NaN	NaN	NaN	NaN	NaN	NaN	NaN	NaN	NaN
301	6.776e-21	8.7e-05	0.0001759	0.0002693	0.000369	0.000477	0.0005974	0.0007273	0.000861	0.0009966	0.001133	0.00127	0.00141	0.00155	0.001691	0.001833	0.001979	0.002131	0.002295	0.002477	0.002681	0.002909	0.00316	0.003432	0.003725	0.004035	0.004356	NaN	NaN	NaN	NaN	NaN	NaN	NaN	NaN	NaN	NaN	NaN	NaN	NaN	NaN	NaN	NaN	NaN	NaN	NaN	NaN	NaN	NaN
302	1.694e-21	3.097e-05	6.213e-05	9.496e-05	0.0001306	0.0001692	0.000212	0.0002581	0.0003058	0.0003536	0.0003991	0.0004408	0.0004787	0.0005129	0.0005416	0.000565	0.000584	0.0005991	0.0006116	0.0006215	0.00063	0.0006394	0.0006495	0.0006599	0.0006698	0.0006803	0.0006913	0.0007014	0.0007091	0.0007136	0.0007154	0.0007141	0.0007072	0.0006963	0.0006819	0.0006656	0.0006476	0.0006283	0.0006089	0.0005902	0.0005732	0.0005566	0.0005408	0.0005286	0.0005198	0.0005133	0.0005078	0.0005023	0.0004962
303	-1.016e-20	-7.325e-06	-7.211e-06	3.388e-06	2.171e-05	4.333e-05	6.843e-05	9.712e-05	0.0001299	0.0001681	0.0002116	0.0002555	0.0002966	0.0003306	0.0003563	0.0003754	0.0003914	0.0004042	0.0004136	0.0004191	0.0004221	0.0004253	0.0004304	0.0004366	0.0004447	0.000455	0.000468	0.0004824	0.0004977	0.0005142	0.0005306	0.0005459	0.0005569	0.0005636	0.0005674	0.0005678	0.0005662	0.0005624	0.000557	0.0005502	0.0005417	0.0005324	0.0005229	0.0005159	0.0005131	0.0005127	0.000514	0.0005148	0.0005137
304	-3.388e-21	-3.817e-05	-6.391e-05	-7.65e-05	-7.812e-05	-7.124e-05	-5.745e-05	-3.872e-05	-1.356e-05	1.921e-05	6.033e-05	0.0001101	0.0001634	0.000211	0.0002513	0.0002858	0.0003157	0.0003428	0.000369	0.0003932	0.0004155	0.000437	0.000457	0.0004746	0.0004924	0.000511	0.0005303	0.0005502	0.0005696	0.0005877	0.0006043	0.0006193	0.0006306	0.0006387	0.0006445	0.0006478	0.0006493	0.0006489	0.0006463	0.0006413	0.0006353	0.0006281	0.0006193	0.000611	0.0006036	0.0005955	0.0005861	0.0005736	0.0005571
305	-2.711e-20	0.0001474	0.0002983	0.0004569	0.000627	0.0008123	0.00102	0.001244	0.001476	0.00171	0.001941	0.002167	0.002386	0.002592	0.00278	0.002948	0.003094	0.003219	0.003328	0.003426	0.003518	0.003608	0.0037	0.003796	0.003903	0.004027	0.004167	0.004323	0.004494	0.004673	NaN	NaN	NaN	NaN	NaN	NaN	NaN	NaN	NaN	NaN	NaN	NaN	NaN	NaN	NaN	NaN	NaN	NaN	NaN
306	-1.355e-20	0.0001114	0.0002237	0.0003381	0.000457	0.0005826	0.0007194	0.0008623	0.001003	0.001138	0.001267	0.001392	0.001513	0.001629	0.001736	0.00183	0.00191	0.001977	0.002039	0.002098	0.002157	0.002217	0.002274	0.002329	0.002386	0.00245	0.002527	0.002618	0.002725	0.002847	0.002986	0.003144	0.003319	0.003515	0.00373	0.003956	0.004183	NaN	NaN	NaN	NaN	NaN	NaN	NaN	NaN	NaN	NaN	NaN	NaN
307	1.355e-20	0.0001264	0.0002569	0.0003965	0.0005496	0.0007197	0.0009132	0.001127	0.001353	0.001588	0.001825	0.00206	0.002291	0.002514	0.002722	0.002913	0.003084	0.003235	0.003367	0.003484	0.00359	0.003688	0.003783	0.003878	0.003976	0.004084	0.004204	0.004339	0.00449	0.004656	0.004832	0.005012	NaN	NaN	NaN	NaN	NaN	NaN	NaN	NaN	NaN	NaN	NaN	NaN	NaN	NaN	NaN	NaN	NaN
308	2.711e-20	0.000242	0.0004775	0.0006986	0.0009021	0.001077	0.001234	0.001362	0.001433	0.001454	0.001423	0.001353	0.001241	0.0011	0.0009378	0.0007574	0.0005811	0.000408	0.0002465	0.0001118	4.715e-06	-7.333e-05	-0.0001334	-0.000164	-0.0001688	-0.0001556	-0.0001236	-9.356e-05	-6.29e-05	-2.149e-05	2.665e-05	7.895e-05	0.000134	0.0001976	0.0002558	0.0002985	0.0003299	0.000346	0.0003591	0.0003667	0.0003617	0.0003442	0.0003135	0.0002706	0.0002153	0.0001543	9.76e-05	4.446e-05	-9.054e-07
309	-1.016e-20	4.543e-05	9.062e-05	0.0001357	0.0001808	0.000225	0.0002695	0.0003118	0.0003481	0.000378	0.0004007	0.000417	0.0004274	0.0004321	0.0004301	0.0004224	0.0004123	0.0004017	0.000393	0.0003892	0.0003909	0.0003988	0.0004118	0.0004301	0.0004534	0.0004826	0.000517	0.0005529	0.0005883	0.0006242	0.0006592	0.0006934	0.0007262	0.0007578	0.0007886	0.0008185	0.0008477	0.000876	0.0009061	0.000938	0.0009698	0.001	0.001028	0.001053	0.001078	0.001098	0.001114	0.001124	0.001127
310	2.711e-20	0.0004385	0.000884	0.001326	0.001741	0.002137	0.002519	0.00289	0.003257	0.003622	0.003999	0.004399	0.004817	0.005241	0.005664	NaN	NaN	NaN	NaN	NaN	NaN	NaN	NaN	NaN	NaN	NaN	NaN	NaN	NaN	NaN	NaN	NaN	NaN	NaN	NaN	NaN	NaN	NaN	NaN	NaN	NaN	NaN	NaN	NaN	NaN	NaN	NaN	NaN	NaN
311	6.776e-21	0.0001411	0.0002858	0.0004366	0.0005969	0.0007672	0.0009528	0.00115	0.001346	0.001536	0.001716	0.001882	0.00203	0.002156	0.002257	0.002329	0.002377	0.002403	0.002411	0.002406	0.00239	0.002369	0.00234	0.002309	0.002277	0.002247	0.002223	0.002201	0.002177	0.002151	0.002123	0.002091	0.002053	0.002011	0.001969	0.001922	0.001874	0.001822	0.001771	0.001722	0.001678	0.001642	0.001614	0.001595	0.001586	0.001581	0.001582	0.001582	0.001583
312	-6.776e-21	0.0001212	0.0002432	0.0003637	0.0004775	0.0005778	0.0006693	0.0007459	0.0008063	0.0008465	0.0008588	0.0008458	0.000799	0.0007203	0.0006125	0.0004928	0.0003847	0.0002795	0.0001796	8.015e-05	-1.374e-05	-9.607e-05	-0.0001661	-0.0002135	-0.000236	-0.0002377	-0.0002285	-0.0002368	-0.0002501	-0.0002615	-0.0002639	-0.0002569	-0.0002376	-0.0002108	-0.0001809	-0.0001522	-0.0001205	-8.71e-05	-3.415e-05	2.694e-05	9.23e-05	0.0001536	0.0002053	0.0002389	0.0002618	0.0002764	0.0002835	0.0002786	0.0002613
313	-2.711e-20	0.0002097	0.0004224	0.0006315	0.0008383	0.001043	0.001248	0.001453	0.001656	0.001857	0.002052	0.002243	0.002429	0.002606	0.002773	0.002929	0.003073	0.003205	0.003325	0.003435	0.003533	0.003624	0.003708	0.003787	0.003862	0.003936	0.00401	0.004081	NaN	NaN	NaN	NaN	NaN	NaN	NaN	NaN	NaN	NaN	NaN	NaN	NaN	NaN	NaN	NaN	NaN	NaN	NaN	NaN	NaN
314	1.355e-20	0.0002422	0.0004909	0.0007539	0.001039	0.001353	0.001711	0.002109	0.002529	0.002969	0.003425	0.003892	0.004367	0.004845	0.005315	0.005767	NaN	NaN	NaN	NaN	NaN	NaN	NaN	NaN	NaN	NaN	NaN	NaN	NaN	NaN	NaN	NaN	NaN	NaN	NaN	NaN	NaN	NaN	NaN	NaN	NaN	NaN	NaN	NaN	NaN	NaN	NaN	NaN	NaN
315	-1.355e-20	0.0001542	0.0003111	0.0004747	0.0006474	0.0008314	0.001034	0.001252	0.00147	0.001686	0.001895	0.002094	0.002282	0.002454	0.002607	0.00274	0.002852	0.002943	0.003016	0.003076	0.003124	0.00316	0.003185	0.003198	0.0032	0.003193	0.003175	0.003146	0.003101	0.003044	0.002974	0.002894	0.002801	0.002698	0.002586	0.002466	0.002341	0.002212	0.002085	0.00196	0.00184	0.001724	0.001613	0.00151	0.001416	0.001331	0.001254	0.001184	0.001119
316	-2.711e-20	0.0001367	0.000275	0.0004173	0.0005638	0.0007066	0.0008463	0.0009833	0.001115	0.001244	0.001369	0.001488	0.001599	0.001702	0.001795	0.001878	0.001957	0.002033	0.002103	0.002171	0.002238	0.002305	0.002372	0.002443	0.002514	0.002589	0.002666	0.002743	0.00282	0.002901	0.002983	0.003068	0.003154	0.003242	0.00333	0.003415	0.003498	0.003576	NaN	NaN	NaN	NaN	NaN	NaN	NaN	NaN	NaN	NaN	NaN
317	3.388e-21	7.091e-05	0.0001451	0.0002255	0.0003141	0.0004121	0.0005209	0.0006393	0.0007657	0.0008989	0.001039	0.001184	0.001333	0.001484	0.001633	0.001782	0.00193	0.002082	0.002241	0.002403	0.002571	0.002742	0.002917	0.003091	0.003266	0.003442	NaN	NaN	NaN	NaN	NaN	NaN	NaN	NaN	NaN	NaN	NaN	NaN	NaN	NaN	NaN	NaN	NaN	NaN	NaN	NaN	NaN	NaN	NaN
318	0	5.987e-05	0.0001212	0.0001854	0.0002544	0.0003297	0.0004149	0.0005085	0.0006069	0.0007109	0.0008199	0.0009351	0.001057	0.001185	0.00132	0.00146	0.001604	0.001754	0.00191	0.002074	0.002243	0.002418	0.002594	0.002771	0.002946	0.003118	0.003288	0.003455	0.003617	0.003773	0.003923	0.004066	0.004201	0.004332	0.004457	0.004575	0.004684	0.004782	NaN	NaN	NaN	NaN	NaN	NaN	NaN	NaN	NaN	NaN	NaN
319	1.355e-20	0.0001797	0.0003633	0.0005563	0.0007628	0.0009865	0.001237	0.00151	0.001792	0.002082	0.002377	0.002675	0.002977	0.003283	0.003591	0.003902	0.004218	0.004539	0.004867	0.005206	0.005549	0.00589	NaN	NaN	NaN	NaN	NaN	NaN	NaN	NaN	NaN	NaN	NaN	NaN	NaN	NaN	NaN	NaN	NaN	NaN	NaN	NaN	NaN	NaN	NaN	NaN	NaN	NaN	NaN
320	1.355e-20	0.0001612	0.0003223	0.0004841	0.0006481	0.0008146	0.0009909	0.001169	0.001335	0.001487	0.001624	0.001744	0.00185	0.001942	0.002019	0.00208	0.002124	0.002155	0.00218	0.002206	0.002233	0.002266	0.002301	0.002338	0.002374	0.002406	0.002437	0.002465	0.002486	0.002495	0.002494	0.002481	0.002452	0.002409	0.002355	0.002291	0.002224	0.00215	0.002073	0.001995	0.001924	0.00186	0.001803	0.001758	0.001727	0.001708	0.001701	0.001703	0.001717
321	-2.033e-20	0.0001407	0.0002853	0.0004377	0.000601	0.0007778	0.0009754	0.00119	0.001412	0.00164	0.001872	0.002106	0.00234	0.002572	0.002802	0.003027	0.003248	0.003466	0.003683	0.003902	0.004119	0.004333	NaN	NaN	NaN	NaN	NaN	NaN	NaN	NaN	NaN	NaN	NaN	NaN	NaN	NaN	NaN	NaN	NaN	NaN	NaN	NaN	NaN	NaN	NaN	NaN	NaN	NaN	NaN
322	-2.711e-20	0.000141	0.0002847	0.0004341	0.000586	0.0007418	0.0009052	0.001079	0.001264	0.001465	0.001685	0.001926	0.002188	0.002469	0.002766	0.003082	0.003416	0.003763	0.004117	0.004469	0.00481	0.00513	0.005417	0.005671	0.005892	0.006082	0.006229	0.006327	0.00637	0.006358	NaN	NaN	NaN	NaN	NaN	NaN	NaN	NaN	NaN	NaN	NaN	NaN	NaN	NaN	NaN	NaN	NaN	NaN	NaN
323	0	8.227e-05	0.0001691	0.0002654	0.000376	0.0005049	0.0006578	0.0008357	0.001035	0.001253	0.001488	0.001739	0.002005	0.002281	0.002566	0.002857	0.003151	0.003447	0.003743	0.004038	0.004326	0.004607	0.004874	NaN	NaN	NaN	NaN	NaN	NaN	NaN	NaN	NaN	NaN	NaN	NaN	NaN	NaN	NaN	NaN	NaN	NaN	NaN	NaN	NaN	NaN	NaN	NaN	NaN	NaN
324	3.388e-21	3.576e-05	7.263e-05	0.0001121	0.0001557	0.0002039	0.0002577	0.000316	0.0003777	0.0004413	0.0005049	0.0005679	0.0006298	0.0006892	0.0007445	0.0007945	0.0008401	0.0008824	0.0009235	0.0009623	0.0009999	0.001038	0.001075	0.001112	0.001149	0.001188	0.001228	0.001269	0.001308	0.001345	0.001378	0.00141	0.001437	0.001461	0.001483	0.0015	0.001514	0.001525	0.001534	0.001542	0.001549	0.001555	0.001558	0.00156	0.00156	0.001559	0.001555	0.001547	0.001531
325	3.388e-21	5.139e-05	0.0001057	0.0001664	0.0002358	0.0003165	0.0004122	0.000524	0.0006477	0.0007806	0.0009206	0.001065	0.001213	0.001362	0.001511	0.00166	0.00181	0.001962	0.002118	0.002281	0.002455	0.002644	0.002852	0.003083	0.003337	0.003615	0.003914	0.004232	0.004563	0.0049	NaN	NaN	NaN	NaN	NaN	NaN	NaN	NaN	NaN	NaN	NaN	NaN	NaN	NaN	NaN	NaN	NaN	NaN	NaN
326	-6.776e-21	0.0001237	0.0002481	0.0003755	0.0005075	0.0006457	0.0007952	0.0009512	0.001102	0.001246	0.001378	0.001498	0.001603	0.001695	0.001771	0.001832	0.001877	0.001908	0.001931	0.001952	0.001974	0.001997	0.002024	0.002055	0.002091	0.002131	0.002179	0.002235	0.002298	0.00237	0.002453	0.002548	0.002655	0.002778	0.002916	0.00307	0.003241	0.003427	0.003624	0.003829	NaN	NaN	NaN	NaN	NaN	NaN	NaN	NaN	NaN
327	5.421e-20	0.0003976	0.0007954	0.001204	0.001631	0.002084	0.002561	0.003066	0.003599	0.004157	0.00473	0.005309	NaN	NaN	NaN	NaN	NaN	NaN	NaN	NaN	NaN	NaN	NaN	NaN	NaN	NaN	NaN	NaN	NaN	NaN	NaN	NaN	NaN	NaN	NaN	NaN	NaN	NaN	NaN	NaN	NaN	NaN	NaN	NaN	NaN	NaN	NaN	NaN	NaN
328	-2.033e-20	0.0001361	0.0002789	0.0004358	0.0006134	0.0008183	0.001061	0.001343	0.001656	0.002005	0.002389	0.002809	0.003258	0.003728	0.004205	NaN	NaN	NaN	NaN	NaN	NaN	NaN	NaN	NaN	NaN	NaN	NaN	NaN	NaN	NaN	NaN	NaN	NaN	NaN	NaN	NaN	NaN	NaN	NaN	NaN	NaN	NaN	NaN	NaN	NaN	NaN	NaN	NaN	NaN
329	1.355e-20	0.0001597	0.0003225	0.0004928	0.000674	0.0008685	0.001085	0.001319	0.001557	0.001797	0.002037	0.002272	0.002502	0.002723	0.002933	0.00313	0.003313	0.003482	0.00364	0.003794	0.003943	0.004091	0.004239	0.004385	0.004527	0.004666	NaN	NaN	NaN	NaN	NaN	NaN	NaN	NaN	NaN	NaN	NaN	NaN	NaN	NaN	NaN	NaN	NaN	NaN	NaN	NaN	NaN	NaN	NaN
330	0	4.363e-05	8.89e-05	0.0001383	0.0001937	0.0002573	0.0003321	0.0004183	0.0005143	0.0006194	0.0007339	0.0008576	0.0009918	0.001136	0.001289	0.001451	0.001624	0.001807	0.002003	0.002214	0.002441	0.002687	0.002953	0.003239	0.003546	0.003874	0.004219	0.004579	0.004947	0.005317	NaN	NaN	NaN	NaN	NaN	NaN	NaN	NaN	NaN	NaN	NaN	NaN	NaN	NaN	NaN	NaN	NaN	NaN	NaN
331	1.084e-19	0.0002615	0.0005265	0.0007995	0.001075	0.001342	0.001598	0.001845	0.00208	0.00231	0.002535	0.002752	0.002962	0.003161	0.003349	0.00353	0.003713	0.0039	0.004093	0.004292	0.004497	0.004707	0.004917	NaN	NaN	NaN	NaN	NaN	NaN	NaN	NaN	NaN	NaN	NaN	NaN	NaN	NaN	NaN	NaN	NaN	NaN	NaN	NaN	NaN	NaN	NaN	NaN	NaN	NaN
332	-3.388e-21	4.727e-05	9.702e-05	0.0001517	0.0002129	0.0002822	0.0003613	0.0004504	0.000547	0.000649	0.000755	0.0008638	0.0009745	0.001084	0.00119	0.001293	0.001392	0.001488	0.001581	0.001669	0.001755	0.001837	0.001914	0.001987	0.002054	0.002117	0.002174	0.002222	0.002258	0.002282	0.002297	0.002299	0.002288	0.002264	0.002229	0.002182	0.002124	0.002059	0.001989	0.001916	0.001841	0.001763	0.001684	0.001607	0.001534	0.001464	0.001399	0.001337	0.001277
333	3.388e-21	4.259e-05	8.956e-05	0.0001408	0.0001981	0.0002645	0.0003413	0.0004283	0.000524	0.0006221	0.0007187	0.000813	0.0009012	0.0009809	0.001051	0.001109	0.001159	0.001199	0.001232	0.001256	0.001274	0.00129	0.001303	0.001316	0.001327	0.001338	0.00135	0.001359	0.001364	0.001363	0.001357	0.001345	0.001327	0.001303	0.001275	0.001243	0.001211	0.001177	0.001147	0.00112	0.001101	0.001088	0.001082	0.001083	0.001092	0.001105	0.001122	0.001139	0.001155
334	-2.033e-20	-9.103e-05	-0.0001643	-0.0002191	-0.0002576	-0.0002807	-0.0002898	-0.0002846	-0.0002634	-0.0002268	-0.0001754	-0.00011	-3.575e-05	4.107e-05	0.0001268	0.0002317	0.0003652	0.0005373	0.0007566	0.001031	0.001371	0.001785	0.00228	0.002854	0.003503	0.004214	0.004967	NaN	NaN	NaN	NaN	NaN	NaN	NaN	NaN	NaN	NaN	NaN	NaN	NaN	NaN	NaN	NaN	NaN	NaN	NaN	NaN	NaN	NaN
335	-6.776e-21	9.408e-05	0.0001901	0.0002922	0.0004033	0.000525	0.0006625	0.0008135	0.000972	0.001135	0.0013	0.001463	0.001623	0.001778	0.001923	0.002053	0.002171	0.002271	0.002357	0.002428	0.002485	0.002529	0.002561	0.002579	0.002586	0.002582	0.00257	0.002549	0.002518	0.002477	0.002428	0.002372	0.002307	0.002234	0.002155	0.002069	0.001979	0.001884	0.001789	0.001693	0.001598	0.001506	0.001417	0.001332	0.001253	0.001177	0.001106	0.001039	0.0009735
336	0	3.107e-05	6.309e-05	9.867e-05	0.0001389	0.0001847	0.0002373	0.0002966	0.0003609	0.0004268	0.0004923	0.0005552	0.0006144	0.000669	0.0007157	0.0007535	0.0007841	0.0008079	0.000826	0.0008375	0.0008455	0.0008524	0.0008587	0.0008656	0.0008729	0.0008826	0.0008943	0.0009061	0.0009167	0.0009244	0.0009292	0.0009315	0.0009282	0.000921	0.0009102	0.0008954	0.000878	0.0008607	0.0008461	0.0008336	0.0008245	0.000819	0.000815	0.0008142	0.0008148	0.000814	0.0008136	0.0008108	0.000801
337	-5.421e-20	0.00033	0.0006627	0.001001	0.001348	0.001704	NaN	NaN	NaN	NaN	NaN	NaN	NaN	NaN	NaN	NaN	NaN	NaN	NaN	NaN	NaN	NaN	NaN	NaN	NaN	NaN	NaN	NaN	NaN	NaN	NaN	NaN	NaN	NaN	NaN	NaN	NaN	NaN	NaN	NaN	NaN	NaN	NaN	NaN	NaN	NaN	NaN	NaN	NaN
338	-1.355e-20	0.0001042	0.0002108	0.0003231	0.0004446	0.0005768	0.000725	0.0008863	0.001053	0.001222	0.001387	0.001546	0.001695	0.001834	0.001958	0.002065	0.002155	0.002227	0.002283	0.002326	0.002355	0.002376	0.002387	0.00239	0.002383	0.002368	0.002345	0.002312	0.002269	0.002215	0.002152	0.002079	0.001995	0.001901	0.001799	0.001691	0.001581	0.001471	0.001364	0.00126	0.001161	0.001067	0.00098	0.0009022	0.0008335	0.0007711	0.0007148	0.000662	0.0006093
339	-6.776e-21	5.341e-05	0.0001077	0.0001648	0.0002258	0.000292	0.0003651	0.0004438	0.000526	0.0006089	0.0006912	0.0007725	0.0008534	0.0009319	0.001005	0.001073	0.001135	0.001191	0.001241	0.001285	0.001324	0.00136	0.001391	0.001416	0.001434	0.001448	0.001457	0.001462	0.00146	0.001455	0.001448	0.001438	0.001422	0.001403	0.001382	0.00136	0.001338	0.001316	0.001295	0.001274	0.001254	0.001231	0.001207	0.001185	0.001166	0.001148	0.001129	0.001107	0.001083
340	-6.776e-21	6.532e-05	0.0001302	0.0001951	0.0002599	0.0003257	0.0003962	0.0004696	0.0005389	0.0006025	0.0006593	0.0007084	0.0007506	0.0007874	0.000819	0.0008479	0.0008733	0.0008949	0.0009137	0.0009338	0.000956	0.0009826	0.001013	0.001045	0.001078	0.001113	0.001144	0.001173	0.001196	0.001218	0.001234	0.001248	0.001252	0.001252	0.001245	0.001231	0.001209	0.001182	0.001152	0.001121	0.001086	0.001049	0.001009	0.0009716	0.0009348	0.0008985	0.0008645	0.0008334	0.0008055
341	2.033e-20	9.821e-05	0.0002004	0.0003116	0.0004352	0.0005743	0.0007356	0.0009176	0.001115	0.001324	0.001543	0.001769	0.002	0.002232	0.00246	0.002681	0.002894	0.003092	0.003278	0.00345	0.003608	0.003751	0.003879	0.003991	0.004087	0.004167	0.00423	0.004276	0.00431	0.004329	0.004335	0.004329	0.004311	0.004285	0.004248	0.004203	0.004151	0.004094	NaN	NaN	NaN	NaN	NaN	NaN	NaN	NaN	NaN	NaN	NaN
342	-2.033e-20	9.857e-05	0.0001994	0.0003056	0.0004195	0.0005407	0.0006665	0.0007966	0.0009328	0.001074	0.001217	0.001362	0.001508	0.001655	0.001803	0.001954	0.002114	0.002289	0.002485	0.002704	0.002954	0.003238	0.003559	0.003919	0.004315	0.004739	0.005181	NaN	NaN	NaN	NaN	NaN	NaN	NaN	NaN	NaN	NaN	NaN	NaN	NaN	NaN	NaN	NaN	NaN	NaN	NaN	NaN	NaN	NaN
343	1.355e-20	0.0001853	0.0003733	0.0005679	0.0007724	0.0009898	0.00123	0.001489	0.001747	0.002002	0.002251	0.002491	0.002721	0.002937	0.003136	0.003314	0.00347	0.0036	0.003709	0.003804	0.003886	0.003952	0.004002	0.004033	0.004046	0.004041	0.004018	0.003977	0.003916	0.003836	0.003735	0.003614	0.003474	0.003319	0.003152	0.002974	0.002791	0.002602	0.002412	0.002222	0.002038	0.001862	0.001697	0.001545	0.001407	0.001278	0.001161	0.00105	0.0009461
344	0	8.844e-05	0.0001783	0.0002724	0.0003733	0.0004826	0.0006046	0.0007373	0.0008732	0.00101	0.001144	0.001272	0.001393	0.001508	0.001613	0.001706	0.001787	0.001855	0.001912	0.001961	0.002001	0.002037	0.002067	0.002091	0.002108	0.002119	0.002123	0.002122	0.002116	0.002104	0.002087	0.002065	0.002034	0.001997	0.001955	0.001909	0.00186	0.001808	0.001755	0.001699	0.001641	0.00158	0.001517	0.001455	0.001395	0.001336	0.001278	0.001219	0.001158
345	-6.776e-21	0.0001344	0.0002733	0.0004216	0.0005839	0.0007566	0.0009379	0.001128	0.001329	0.001541	0.001762	0.001985	0.002209	0.002429	0.002642	0.002845	0.003038	0.003224	0.0034	0.003566	0.003722	0.00387	0.004011	0.004145	0.004272	0.004395	0.004513	0.004626	0.004735	0.004836	0.004924	NaN	NaN	NaN	NaN	NaN	NaN	NaN	NaN	NaN	NaN	NaN	NaN	NaN	NaN	NaN	NaN	NaN	NaN
346	2.711e-20	0.0001777	0.0003604	0.0005524	0.0007587	0.0009834	0.001236	0.00151	0.001795	0.002089	0.002388	0.002692	0.003	0.003308	0.003614	0.003915	0.004208	0.004492	0.00477	0.005046	0.005312	NaN	NaN	NaN	NaN	NaN	NaN	NaN	NaN	NaN	NaN	NaN	NaN	NaN	NaN	NaN	NaN	NaN	NaN	NaN	NaN	NaN	NaN	NaN	NaN	NaN	NaN	NaN	NaN
347	-2.711e-20	0.0001489	0.0002997	0.0004559	0.000619	0.0007824	0.0009398	0.001091	0.001238	0.001383	0.001521	0.00165	0.001767	0.00187	0.001955	0.002021	0.002073	0.002113	0.002142	0.002159	0.002165	0.002161	0.002148	0.002127	0.0021	0.002068	0.002031	0.001989	0.001941	0.001889	0.001832	0.001771	0.001708	0.001643	0.001578	0.001512	0.001446	0.001384	0.001325	0.001269	0.001218	0.001169	0.001124	0.001083	0.001046	0.001013	0.0009823	0.0009526	0.0009219
348	-1.355e-20	0.0001875	0.0003781	0.0005751	0.000782	0.001002	0.001242	0.001498	0.001753	0.002004	0.002249	0.002484	0.002709	0.00292	0.003113	0.003285	0.003434	0.003561	0.00367	0.003765	0.003848	0.003919	0.003975	0.004014	0.004035	0.00404	0.004027	0.003996	0.003947	0.003878	0.003792	0.003688	0.003564	0.003425	0.003274	0.003114	0.002949	0.002782	0.002618	0.002456	0.002298	0.002146	0.002002	0.00187	0.00175	0.001642	0.001544	0.001452	0.001363
349	-4.066e-20	0.0001686	0.0003328	0.0004955	0.0006576	0.0008189	0.0009777	0.001134	0.001288	0.001437	0.001581	0.001715	0.001842	0.001962	0.002074	0.002175	0.002269	0.002358	0.002443	0.002527	0.002613	0.002702	0.002796	0.002897	0.003006	0.003126	0.003257	0.003395	NaN	NaN	NaN	NaN	NaN	NaN	NaN	NaN	NaN	NaN	NaN	NaN	NaN	NaN	NaN	NaN	NaN	NaN	NaN	NaN	NaN
350	-1.355e-20	9.822e-05	0.0001976	0.0003	0.0004069	0.0005197	0.0006428	0.0007729	0.0009024	0.00103	0.001153	0.001273	0.00139	0.001501	0.001606	0.001704	0.001796	0.001882	0.001967	0.002051	0.002137	0.002224	0.002312	0.002398	0.002482	0.002566	0.002648	0.002725	0.002798	0.002863	0.00292	0.002968	0.003005	0.003032	0.003048	0.003052	0.003045	0.003026	0.002999	0.002962	0.002917	0.002863	0.002804	0.002744	0.002683	0.002624	0.002569	0.002518	0.002471
351	-1.084e-19	0.000477	0.0009692	0.001491	0.002042	0.002621	0.003225	0.003855	0.004503	0.00516	0.005812	NaN	NaN	NaN	NaN	NaN	NaN	NaN	NaN	NaN	NaN	NaN	NaN	NaN	NaN	NaN	NaN	NaN	NaN	NaN	NaN	NaN	NaN	NaN	NaN	NaN	NaN	NaN	NaN	NaN	NaN	NaN	NaN	NaN	NaN	NaN	NaN	NaN	NaN
352	-6.776e-21	0.0001193	0.0002413	0.0003698	0.0005078	0.0006577	0.0008248	0.001006	0.001191	0.001378	0.001564	0.001744	0.001917	0.002081	0.002232	0.002367	0.002487	0.002591	0.002682	0.002765	0.002841	0.002911	0.002975	0.003035	0.00309	0.003142	0.003192	0.003239	0.003284	0.003324	0.003361	0.003392	0.003417	0.003436	0.003448	0.003455	0.003459	0.003458	0.003455	0.003445	0.003426	NaN	NaN	NaN	NaN	NaN	NaN	NaN	NaN
353	8.132e-20	0.0005567	0.001129	0.001733	0.002384	0.003093	0.003884	NaN	NaN	NaN	NaN	NaN	NaN	NaN	NaN	NaN	NaN	NaN	NaN	NaN	NaN	NaN	NaN	NaN	NaN	NaN	NaN	NaN	NaN	NaN	NaN	NaN	NaN	NaN	NaN	NaN	NaN	NaN	NaN	NaN	NaN	NaN	NaN	NaN	NaN	NaN	NaN	NaN	NaN
354	-3.388e-21	4.525e-05	9.126e-05	0.0001385	0.0001877	0.0002385	0.0002936	0.0003511	0.0004063	0.0004589	0.0005078	0.0005542	0.0005967	0.0006357	0.0006691	0.0006968	0.0007196	0.0007367	0.0007503	0.0007624	0.0007725	0.0007816	0.0007872	0.0007907	0.00079	0.0007866	0.0007805	0.0007713	0.0007617	0.0007509	0.0007388	0.0007264	0.0007114	0.0006965	0.0006813	0.0006685	0.0006596	0.0006551	0.0006555	0.000657	0.0006602	0.0006649	0.0006704	0.00068	0.0006931	0.0007082	0.0007229	0.0007333	0.0007373
355	0	3.512e-06	7.964e-06	1.486e-05	2.273e-05	3.149e-05	4.06e-05	5.005e-05	6.004e-05	7e-05	7.882e-05	8.579e-05	9.199e-05	9.639e-05	9.738e-05	9.724e-05	9.671e-05	9.753e-05	0.0001002	0.0001047	0.0001117	0.0001228	0.0001374	0.000154	0.0001727	0.0001941	0.0002169	0.0002405	0.000263	0.000283	0.0002993	0.0003114	0.0003173	0.0003177	0.0003133	0.0003043	0.0002914	0.000276	0.0002588	0.0002394	0.0002203	0.0002019	0.0001853	0.0001729	0.0001655	0.0001623	0.0001627	0.0001652	0.0001677
356	1.355e-20	9.292e-05	0.0001856	0.000279	0.0003741	0.0004712	0.0005733	0.0006761	0.0007714	0.0008571	0.0009314	0.0009927	0.001041	0.001077	0.0011	0.00111	0.001107	0.001095	0.001079	0.001063	0.001049	0.001039	0.001034	0.001033	0.001036	0.001042	0.001053	0.001068	0.001084	0.001099	0.001111	0.001119	0.001122	0.00112	0.001114	0.001104	0.001094	0.001081	0.001068	0.001055	0.001042	0.001033	0.001029	0.001031	0.001044	0.001069	0.001111	0.001172	0.001257
357	0	7.036e-05	0.0001406	0.0002119	0.0002857	0.0003617	0.0004438	0.00053	0.0006143	0.000697	0.0007786	0.000861	0.0009468	0.001036	0.001126	0.001215	0.001306	0.001397	0.00149	0.001587	0.001688	0.001792	0.001895	0.001995	0.002091	0.00218	0.002264	0.00234	0.002407	0.002466	0.002513	0.002547	0.002567	0.002573	0.002565	0.002542	0.002508	0.00246	0.002401	0.002328	0.002243	0.002147	0.002042	0.00193	0.001812	0.001692	0.001571	0.001446	0.00132
358	6.776e-21	7.581e-05	0.0001528	0.0002332	0.000318	0.0004082	0.0005069	0.0006118	0.0007161	0.000818	0.0009162	0.001008	0.001093	0.001169	0.001235	0.00129	0.001335	0.001371	0.0014	0.001425	0.001448	0.001467	0.001484	0.0015	0.001514	0.001526	0.001537	0.001544	0.001546	0.001544	0.001534	0.001517	0.001493	0.001462	0.001423	0.001376	0.001323	0.001265	0.001204	0.001142	0.001076	0.00101	0.0009417	0.0008759	0.0008129	0.0007539	0.0006998	0.0006484	0.0005982
359	1.694e-20	6.437e-05	0.0001298	0.0001987	0.0002728	0.0003534	0.0004422	0.0005365	0.0006333	0.00073	0.0008242	0.0009136	0.0009976	0.001076	0.001146	0.001206	0.001258	0.001302	0.001341	0.001376	0.001409	0.001442	0.001475	0.001509	0.001541	0.001574	0.001606	0.001637	0.001666	0.00169	0.00171	0.001725	0.001732	0.001729	0.001719	0.001701	0.001676	0.001645	0.001611	0.001572	0.001529	0.001482	0.001432	0.001382	0.001334	0.001289	0.001249	0.001213	0.001182
360	-1.355e-20	0.000139	0.0002775	0.0004158	0.0005528	0.0006899	0.0008308	0.0009668	0.001089	0.001193	0.001281	0.001349	0.001399	0.001432	0.001448	0.00145	0.001436	0.001411	0.001384	0.001358	0.00134	0.001329	0.001328	0.001338	0.001357	0.001385	0.001419	0.001459	0.001499	0.00154	0.001582	0.00162	0.001651	0.001668	0.001669	0.001654	0.001626	0.001589	0.001547	0.001501	0.001449	0.001391	0.00133	0.001269	0.001219	0.001183	0.00116	0.001144	0.00113
361	0	0.000134	0.0002689	0.0004054	0.0005439	0.0006849	0.0008339	0.0009848	0.001124	0.001248	0.001359	0.001454	0.001535	0.001599	0.001645	0.001671	0.00168	0.001675	0.001661	0.001648	0.001637	0.001628	0.001621	0.001615	0.001612	0.00161	0.001611	0.001611	0.001609	0.001602	0.001587	0.001563	0.001529	0.001485	0.001432	0.00137	0.001302	0.001229	0.001154	0.001077	0.0009985	0.0009225	0.0008501	0.000784	0.0007256	0.0006746	0.0006306	0.0005917	0.0005556
362	4.235e-22	1.342e-05	4.021e-05	8.288e-05	0.0001368	0.0002021	0.0002785	0.0003662	0.0004665	0.0005789	0.0006981	0.0008209	0.0009404	0.001049	0.001145	0.001233	0.001312	0.001385	0.00145	0.001505	0.001551	0.001593	0.001631	0.001666	0.001698	0.001726	0.001752	0.001774	0.00179	0.001802	0.001809	0.001811	0.001809	0.0018	0.001787	0.001769	0.001752	0.00174	0.001735	0.001743	0.001765	0.001805	0.001868	0.001955	0.002075	0.002231	0.002424	0.002648	0.002895
363	-2.711e-20	0.0001615	0.0003227	0.0004841	0.000643	0.0008006	0.0009629	0.001122	0.001262	0.001378	0.001474	0.001547	0.001597	0.001623	0.001626	0.00161	0.001575	0.001524	0.001467	0.001412	0.001365	0.001322	0.001287	0.001262	0.001249	0.001243	0.001243	0.001247	0.001252	0.001257	0.001259	0.001256	0.001247	0.00123	0.0012	0.00116	0.001112	0.001058	0.001001	0.0009388	0.0008745	0.0008107	0.0007472	0.000687	0.0006322	0.000585	0.0005448	0.0005097	0.0004807
364	-2.711e-20	0.000142	0.0002897	0.0004491	0.000625	0.0008221	0.001049	0.001304	0.001577	0.001864	0.002163	0.002468	0.002776	0.003083	0.003384	0.003675	0.003955	0.004219	0.004467	0.004701	0.004919	0.005121	0.005303	NaN	NaN	NaN	NaN	NaN	NaN	NaN	NaN	NaN	NaN	NaN	NaN	NaN	NaN	NaN	NaN	NaN	NaN	NaN	NaN	NaN	NaN	NaN	NaN	NaN	NaN
365	-1.721e-22	5.046e-07	1.71e-06	4.906e-06	9.103e-06	1.37e-05	1.692e-05	1.882e-05	2.075e-05	2.175e-05	2.197e-05	2.065e-05	1.831e-05	1.398e-05	6.83e-06	-1.698e-06	-1.058e-05	-1.799e-05	-2.389e-05	-2.867e-05	-3.089e-05	-3.023e-05	-2.681e-05	-2.141e-05	-1.379e-05	-4.135e-06	6.245e-06	1.67e-05	2.665e-05	3.557e-05	4.217e-05	4.575e-05	4.553e-05	4.178e-05	3.501e-05	2.557e-05	1.455e-05	3.233e-06	-6.912e-06	-1.656e-05	-2.428e-05	-2.951e-05	-3.204e-05	-3.092e-05	-2.563e-05	-1.713e-05	-5.999e-06	5.919e-06	1.676e-05
366	0	0.0001048	0.0002132	0.00033	0.0004597	0.0006033	0.0007642	0.0009421	0.001136	0.001345	0.001566	0.001796	0.002035	0.00228	0.002527	0.002772	0.003013	0.003248	0.003478	0.003703	0.003929	0.004155	0.00438	0.004605	0.004832	0.005063	0.005301	0.005547	NaN	NaN	NaN	NaN	NaN	NaN	NaN	NaN	NaN	NaN	NaN	NaN	NaN	NaN	NaN	NaN	NaN	NaN	NaN	NaN	NaN
367	2.711e-20	0.0001134	0.0002307	0.0003567	0.0004944	0.0006469	0.000816	0.0009983	0.001194	0.001401	0.001619	0.001845	0.00208	0.002324	0.002575	0.002837	0.00311	0.003397	0.003701	0.004017	0.004343	0.004672	NaN	NaN	NaN	NaN	NaN	NaN	NaN	NaN	NaN	NaN	NaN	NaN	NaN	NaN	NaN	NaN	NaN	NaN	NaN	NaN	NaN	NaN	NaN	NaN	NaN	NaN	NaN
368	1.694e-21	3.122e-05	6.197e-05	9.314e-05	0.0001235	0.0001531	0.0001829	0.0002111	0.0002348	0.0002541	0.0002704	0.0002839	0.0002959	0.0003067	0.0003145	0.0003211	0.0003264	0.0003326	0.0003416	0.0003543	0.00037	0.0003875	0.0004058	0.0004239	0.0004407	0.0004573	0.000472	0.0004839	0.0004908	0.0004924	0.0004893	0.0004821	0.0004708	0.0004565	0.0004391	0.0004194	0.0003984	0.0003776	0.0003596	0.000345	0.0003343	0.000327	0.000323	0.0003234	0.000328	0.0003368	0.00035	0.0003653	0.0003803
369	0	5.642e-05	0.0001136	0.0001737	0.0002374	0.0003059	0.0003817	0.0004629	0.0005456	0.0006277	0.0007085	0.0007874	0.0008653	0.0009413	0.001013	0.00108	0.001144	0.001204	0.001264	0.001323	0.001382	0.001442	0.0015	0.001554	0.001604	0.00165	0.001691	0.001726	0.001753	0.001773	0.001784	0.001789	0.001785	0.001775	0.00176	0.00174	0.001717	0.001691	0.001666	0.001639	0.001611	0.001582	0.001551	0.001521	0.001492	0.001463	0.001437	0.001411	0.001382
370	-6.776e-21	-3.462e-05	-4.177e-05	-1.841e-05	3.189e-05	9.421e-05	0.0001679	0.000254	0.0003532	0.0004729	0.0006145	0.0007665	0.0009138	0.001042	0.001154	0.001252	0.001344	0.00143	0.001509	0.001581	0.001645	0.001706	0.001767	0.001831	0.0019	0.001975	0.002057	0.002149	0.002253	0.002373	0.002511	0.002671	0.002852	0.003056	0.003282	0.003526	0.003782	NaN	NaN	NaN	NaN	NaN	NaN	NaN	NaN	NaN	NaN	NaN	NaN
371	2.711e-20	-0.0001012	-0.0001546	-0.0001618	-0.0001281	-5.493e-05	4.224e-05	0.0001646	0.0003211	0.0005142	0.0007456	0.001016	0.00129	0.001541	0.001768	0.001972	0.00215	0.002302	0.002424	0.002517	0.002581	0.002617	0.002628	0.00262	0.002599	0.002567	0.002524	0.002474	0.002426	0.002384	0.002342	0.002301	0.002256	0.002206	0.002156	0.002103	0.002043	0.001977	0.001902	0.001814	0.001713	0.001605	0.001492	0.001377	0.001263	0.001148	0.001033	0.000926	0.0008301
372	1.355e-20	0.0002276	0.000464	0.0007182	0.000999	0.001315	0.00168	0.002092	0.00253	0.002988	0.003454	0.003916	NaN	NaN	NaN	NaN	NaN	NaN	NaN	NaN	NaN	NaN	NaN	NaN	NaN	NaN	NaN	NaN	NaN	NaN	NaN	NaN	NaN	NaN	NaN	NaN	NaN	NaN	NaN	NaN	NaN	NaN	NaN	NaN	NaN	NaN	NaN	NaN	NaN
373	3.388e-21	4.02e-05	8.734e-05	0.0001373	0.0001901	0.0002477	0.0003128	0.0003844	0.0004527	0.0005142	0.0005761	0.0006371	0.0006937	0.000738	0.0007789	0.0008133	0.0008426	0.0008717	0.0009031	0.0009461	0.001004	0.001066	0.001133	0.001204	0.001285	0.001371	0.00146	0.001547	0.001623	0.001687	0.001737	0.001767	0.001788	0.0018	0.001807	0.001804	0.001792	0.001776	0.001759	0.00175	0.001749	0.00175	0.001758	0.001766	0.001773	0.001771	0.001762	0.001749	0.001728
374	3.388e-21	6.671e-05	0.0001408	0.0002251	0.0003237	0.0004448	0.0005922	0.0007678	0.0009697	0.00119	0.001429	0.001686	0.001957	0.002237	0.002526	0.002819	0.003111	0.003401	0.003685	0.003961	0.00423	0.004486	NaN	NaN	NaN	NaN	NaN	NaN	NaN	NaN	NaN	NaN	NaN	NaN	NaN	NaN	NaN	NaN	NaN	NaN	NaN	NaN	NaN	NaN	NaN	NaN	NaN	NaN	NaN
375	-3.388e-21	5.313e-05	0.0001085	0.000168	0.0002336	0.000308	0.000396	0.000497	0.0006056	0.0007196	0.0008389	0.000961	0.001084	0.001205	0.001325	0.001441	0.001549	0.001646	0.001732	0.00181	0.001882	0.001948	0.002013	0.00208	0.002151	0.002229	0.002318	0.002424	0.002556	0.002716	0.002906	0.003126	0.003373	0.003644	0.003934	0.004238	NaN	NaN	NaN	NaN	NaN	NaN	NaN	NaN	NaN	NaN	NaN	NaN	NaN
376	-1.016e-20	-1.838e-05	-2.016e-05	1.471e-06	4.202e-05	9.399e-05	0.0001575	0.0002336	0.0003224	0.0004283	0.0005531	0.0006824	0.0008087	0.0009217	0.001021	0.001109	0.001188	0.001255	0.001308	0.001348	0.001375	0.00139	0.001402	0.001409	0.001413	0.001414	0.00141	0.001402	0.001394	0.001386	0.001378	0.001367	0.001354	0.001336	0.001316	0.001293	0.001266	0.001236	0.001205	0.001169	0.001129	0.001086	0.001042	0.0009981	0.0009552	0.0009119	0.0008692	0.0008304	0.0007954
377	4.235e-21	-1.583e-06	1.867e-05	6.618e-05	0.0001338	0.0002166	0.0003157	0.0004318	0.0005647	0.0007173	0.0008869	0.00106	0.001226	0.00137	0.001494	0.001602	0.001695	0.00177	0.001825	0.001861	0.001879	0.001883	0.001883	0.001878	0.00187	0.001861	0.001848	0.001833	0.001821	0.00181	0.0018	0.00179	0.001776	0.001757	0.001736	0.001709	0.001678	0.001642	0.001602	0.001555	0.001501	0.001443	0.001381	0.001319	0.001255	0.00119	0.001124	0.001062	0.001002
378	-1.355e-20	-2.353e-05	-2.677e-05	2.348e-07	5.353e-05	0.0001234	0.0002097	0.0003131	0.000434	0.0005784	0.0007479	0.0009259	0.001102	0.001263	0.001407	0.001535	0.001649	0.001747	0.001827	0.001893	0.001942	0.001977	0.002008	0.002032	0.002054	0.002075	0.002097	0.00212	0.00215	0.002185	0.002224	0.002266	0.002312	0.002362	0.002418	0.002481	0.00255	0.002624	0.002704	0.002787	0.002875	0.002967	0.003063	0.00316	0.003256	NaN	NaN	NaN	NaN
379	-1.694e-21	2.405e-05	4.822e-05	7.237e-05	9.628e-05	0.0001219	0.0001518	0.0001854	0.0002195	0.0002536	0.00029	0.0003284	0.000368	0.0004099	0.0004559	0.0005049	0.0005534	0.0005986	0.0006411	0.0006831	0.0007243	0.0007633	0.0008006	0.0008362	0.0008686	0.0008946	0.0009133	0.0009275	0.0009399	0.0009494	0.0009538	0.0009533	0.0009473	0.0009349	0.0009172	0.0008945	0.0008688	0.0008411	0.0008109	0.0007761	0.0007389	0.0007012	0.0006635	0.0006252	0.0005873	0.000548	0.0005072	0.0004651	0.0004228
380	-6.776e-21	0.000104	0.0002118	0.0003274	0.0004531	0.0005926	0.0007527	0.0009309	0.001116	0.001306	0.001499	0.001689	0.001874	0.002049	0.002211	0.002358	0.002484	0.00259	0.002677	0.002753	0.00282	0.002883	0.002947	0.003016	0.003096	0.003188	0.003294	0.003417	0.003557	0.003715	0.003885	0.004063	NaN	NaN	NaN	NaN	NaN	NaN	NaN	NaN	NaN	NaN	NaN	NaN	NaN	NaN	NaN	NaN	NaN
381	-2.711e-20	-0.0003101	-0.0005426	-0.0007028	-0.0007958	-0.0008202	-0.0007769	-0.0006682	-0.0004977	-0.0002792	-1.3e-05	0.0003035	0.0006245	0.0009079	0.001154	0.001366	0.001545	0.001688	0.001798	0.001876	0.001933	0.00197	0.001989	0.001997	0.001996	0.001988	0.001975	0.001956	0.001938	0.001921	0.001904	0.001886	0.001868	0.001853	0.001842	0.00184	0.00185	0.001875	0.00192	0.001985	0.002075	0.002198	0.002358	0.002551	0.002773	0.003014	NaN	NaN	NaN
382	-6.776e-21	0.0001321	0.0002764	0.0004353	0.0006159	0.0008287	0.001082	0.001378	0.001708	0.002059	0.002421	NaN	NaN	NaN	NaN	NaN	NaN	NaN	NaN	NaN	NaN	NaN	NaN	NaN	NaN	NaN	NaN	NaN	NaN	NaN	NaN	NaN	NaN	NaN	NaN	NaN	NaN	NaN	NaN	NaN	NaN	NaN	NaN	NaN	NaN	NaN	NaN	NaN	NaN
383	-1.355e-20	0.0001698	0.0003647	0.0005802	0.0008254	0.00112	0.001471	0.001881	0.002348	0.002842	0.003351	0.003869	0.004378	NaN	NaN	NaN	NaN	NaN	NaN	NaN	NaN	NaN	NaN	NaN	NaN	NaN	NaN	NaN	NaN	NaN	NaN	NaN	NaN	NaN	NaN	NaN	NaN	NaN	NaN	NaN	NaN	NaN	NaN	NaN	NaN	NaN	NaN	NaN	NaN
384	-4.066e-20	0.0002142	0.0004361	0.0006774	0.0009466	0.001254	0.001611	0.002015	0.002453	0.002913	NaN	NaN	NaN	NaN	NaN	NaN	NaN	NaN	NaN	NaN	NaN	NaN	NaN	NaN	NaN	NaN	NaN	NaN	NaN	NaN	NaN	NaN	NaN	NaN	NaN	NaN	NaN	NaN	NaN	NaN	NaN	NaN	NaN	NaN	NaN	NaN	NaN	NaN	NaN
385	0	9.329e-05	0.0001901	0.000292	0.0004006	0.0005182	0.000651	0.0007959	0.0009435	0.001094	0.001249	0.001408	0.001568	0.001725	0.001878	0.002025	0.002162	0.002286	0.002401	0.002509	0.00261	0.002699	0.002779	0.002849	0.002912	0.002966	0.003009	0.003042	0.003066	0.003082	0.003091	0.003093	0.00309	0.00308	0.003061	0.003035	0.003001	0.002966	0.002931	0.002895	0.002855	0.002811	0.002763	0.002708	0.002649	0.002587	0.00252	0.00245	0.002371
386	-3.388e-21	6.92e-05	0.0001616	0.0002847	0.0004393	0.0006323	0.0008644	0.001138	0.001452	0.0018	0.002178	0.002579	0.002988	0.003394	0.003792	0.00418	0.004549	0.004895	0.005208	NaN	NaN	NaN	NaN	NaN	NaN	NaN	NaN	NaN	NaN	NaN	NaN	NaN	NaN	NaN	NaN	NaN	NaN	NaN	NaN	NaN	NaN	NaN	NaN	NaN	NaN	NaN	NaN	NaN	NaN
387	0	0.0001961	0.0003999	0.0006181	0.0008572	0.001124	0.001428	0.001768	0.00213	0.002514	0.002916	0.003331	0.003755	0.004181	0.004607	0.005027	0.005435	0.005822	0.006185	NaN	NaN	NaN	NaN	NaN	NaN	NaN	NaN	NaN	NaN	NaN	NaN	NaN	NaN	NaN	NaN	NaN	NaN	NaN	NaN	NaN	NaN	NaN	NaN	NaN	NaN	NaN	NaN	NaN	NaN
388	6.776e-21	9.578e-05	0.000193	0.0002934	0.000398	0.0005085	0.0006307	0.0007607	0.0008895	0.001018	0.001144	0.001265	0.00138	0.001486	0.001582	0.001668	0.001739	0.001794	0.001834	0.001863	0.001879	0.001884	0.001882	0.001872	0.001857	0.001836	0.001808	0.001777	0.001743	0.00171	0.001678	0.00165	0.001621	0.001592	0.001561	0.001527	0.001492	0.001457	0.001423	0.001389	0.00135	0.001307	0.001261	0.001214	0.001164	0.001114	0.001063	0.001012	0.0009577
389	-6.776e-21	-4.049e-05	-3.222e-05	4.19e-05	0.0001727	0.0003389	0.0005457	0.0007989	0.001104	0.001477	0.001927	0.00242	0.002932	0.003438	0.003938	0.004438	0.004944	0.005437	NaN	NaN	NaN	NaN	NaN	NaN	NaN	NaN	NaN	NaN	NaN	NaN	NaN	NaN	NaN	NaN	NaN	NaN	NaN	NaN	NaN	NaN	NaN	NaN	NaN	NaN	NaN	NaN	NaN	NaN	NaN
390	0	9.191e-05	0.0001855	0.0002822	0.0003832	0.000491	0.0006115	0.0007422	0.0008739	0.001006	0.00114	0.001272	0.001404	0.001534	0.001661	0.001784	0.001901	0.002009	0.002109	0.002204	0.002294	0.002377	0.002452	0.002518	0.002576	0.002621	0.002651	0.002668	0.002673	0.002666	0.002648	0.002619	0.002578	0.002527	0.002466	0.002397	0.002323	0.002247	0.002171	0.002096	0.002022	0.001952	0.001887	0.001831	0.001784	0.001748	0.001725	0.001716	0.00172
391	-3.388e-21	2.928e-05	5.999e-05	9.239e-05	0.0001266	0.0001646	0.0002084	0.0002586	0.0003098	0.0003611	0.0004126	0.0004627	0.0005093	0.000552	0.0005925	0.0006301	0.0006627	0.0006906	0.0007125	0.0007322	0.0007494	0.0007644	0.0007776	0.000791	0.000804	0.0008139	0.0008206	0.0008242	0.0008246	0.000823	0.0008175	0.0008078	0.0007935	0.0007753	0.0007509	0.0007204	0.0006871	0.0006512	0.0006152	0.0005797	0.0005445	0.0005108	0.0004806	0.0004535	0.0004288	0.0004088	0.000394	0.0003819	0.0003736
392	0	0.0004128	0.00083	0.001255	0.001659	0.002044	0.002411	0.002757	0.00308	0.003376	0.003659	0.003925	0.004167	0.004385	0.004577	0.004756	0.004917	0.00506	0.005186	0.005295	0.005387	0.00546	NaN	NaN	NaN	NaN	NaN	NaN	NaN	NaN	NaN	NaN	NaN	NaN	NaN	NaN	NaN	NaN	NaN	NaN	NaN	NaN	NaN	NaN	NaN	NaN	NaN	NaN	NaN
393	-1.355e-20	0.0002043	0.0004106	0.0006133	0.0008062	0.000993	0.001175	0.001352	0.00152	0.001678	0.00183	0.001976	0.002116	0.002249	0.002381	0.002517	0.002656	0.002798	0.002948	0.003113	0.003294	0.003497	0.003726	0.003982	0.004265	0.004567	0.004882	NaN	NaN	NaN	NaN	NaN	NaN	NaN	NaN	NaN	NaN	NaN	NaN	NaN	NaN	NaN	NaN	NaN	NaN	NaN	NaN	NaN	NaN
394	-1.355e-20	0.0001292	0.0002624	0.000403	0.0005549	0.000723	0.0009174	0.001137	0.001374	0.001629	0.001904	0.002201	0.002521	0.002865	0.003236	0.003633	0.004051	0.004484	0.004929	0.005382	NaN	NaN	NaN	NaN	NaN	NaN	NaN	NaN	NaN	NaN	NaN	NaN	NaN	NaN	NaN	NaN	NaN	NaN	NaN	NaN	NaN	NaN	NaN	NaN	NaN	NaN	NaN	NaN	NaN
395	1.355e-20	6.668e-05	0.0001328	0.0001973	0.0002601	0.0003134	0.0003526	0.0003785	0.0003944	0.000406	0.0004138	0.0004192	0.0004227	0.000425	0.0004281	0.0004313	0.0004374	0.0004477	0.0004617	0.0004791	0.0004996	0.0005241	0.0005525	0.0005853	0.0006227	0.0006636	0.0007078	0.0007565	0.0008116	0.0008738	0.0009419	0.001015	0.001091	0.00117	0.001251	0.001333	0.001414	0.001497	0.001579	0.001659	0.001736	0.001808	0.001879	0.001949	0.002018	0.002087	0.002158	0.002232	0.002313
396	-6.776e-21	8.389e-05	0.0001703	0.0002618	0.0003602	0.0004684	0.0005925	0.000731	0.0008763	0.001029	0.001189	0.001354	0.001522	0.001693	0.001867	0.002043	0.002217	0.002388	0.002556	0.002726	0.002897	0.00307	0.003244	0.00342	0.003594	NaN	NaN	NaN	NaN	NaN	NaN	NaN	NaN	NaN	NaN	NaN	NaN	NaN	NaN	NaN	NaN	NaN	NaN	NaN	NaN	NaN	NaN	NaN	NaN
397	0	4.812e-05	9.744e-05	0.0001495	0.0002064	0.0002693	0.0003348	0.0004046	0.0004822	0.0005695	0.0006654	0.0007694	0.0008813	0.001001	0.001128	0.001261	0.001397	0.001535	0.001671	0.001803	0.001929	0.002049	0.002163	0.002271	0.002372	0.002466	0.002553	0.002637	0.002721	0.002811	0.002909	0.003017	0.003135	0.003265	0.003406	0.003555	0.003709	0.003867	NaN	NaN	NaN	NaN	NaN	NaN	NaN	NaN	NaN	NaN	NaN
398	0	4.846e-05	9.737e-05	0.000147	0.0001969	0.000248	0.0003043	0.0003641	0.0004214	0.0004768	0.0005321	0.0005858	0.0006364	0.0006844	0.0007316	0.0007773	0.0008201	0.0008574	0.0008901	0.0009226	0.0009537	0.0009825	0.00101	0.00104	0.00107	0.0011	0.001128	0.001155	0.001183	0.001214	0.001246	0.001278	0.001311	0.001344	0.001375	0.001403	0.001428	0.001452	0.001474	0.001494	0.001509	0.00152	0.001528	0.001534	0.001534	0.001532	0.001527	0.001519	0.001508
399	-1.355e-20	0.0001018	0.0002076	0.0003197	0.0004408	0.0005745	0.0007274	0.0008978	0.001076	0.001257	0.001438	0.001614	0.00178	0.001933	0.002075	0.002202	0.002311	0.002399	0.002467	0.002519	0.002557	0.002583	0.002597	0.002604	0.002602	0.00259	0.002567	0.002537	0.002503	0.002464	0.002421	0.002373	0.002319	0.002262	0.002203	0.002141	0.002079	0.002017	0.001955	0.001891	0.001825	0.001756	0.001688	0.001618	0.001545	0.001467	0.001386	0.001302	0.001218
400	-3.388e-21	5.118e-05	0.0001042	0.0001615	0.0002244	0.0002949	0.0003774	0.0004713	0.0005721	0.0006812	0.0007996	0.0009242	0.001052	0.001184	0.001319	0.001456	0.00159	0.00172	0.001845	0.001967	0.002084	0.002194	0.0023	0.002404	0.002504	0.002599	0.002689	0.002773	0.002851	0.002924	0.00299	0.00305	0.003102	0.003144	0.003175	0.003194	0.003201	0.003196	0.003182	0.003158	0.003124	0.003081	0.00303	0.002971	0.002905	0.002832	0.002755	0.002674	0.002589
401	0	6.081e-05	0.0001247	0.0001941	0.0002714	0.0003593	0.0004626	0.0005814	0.0007105	0.0008494	0.0009967	0.00115	0.001305	0.00146	0.001615	0.001767	0.001914	0.002052	0.00218	0.002301	0.002413	0.002519	0.00262	0.00272	0.002821	0.002922	0.003024	0.003127	0.003234	0.003347	0.003465	0.003588	0.003713	0.003839	0.003962	0.004081	0.004193	0.004298	0.004395	0.00448	0.004552	NaN	NaN	NaN	NaN	NaN	NaN	NaN	NaN
402	1.694e-21	-4.23e-06	7.234e-06	3.532e-05	7.356e-05	0.0001198	0.0001754	0.000241	0.0003177	0.0004058	0.0005076	0.0006141	0.0007127	0.000799	0.0008751	0.0009454	0.00101	0.001065	0.001108	0.001136	0.001153	0.001156	0.001154	0.00115	0.001141	0.00113	0.001113	0.001089	0.001064	0.001041	0.00102	0.0009981	0.0009767	0.0009531	0.0009273	0.0008971	0.000861	0.0008221	0.000783	0.0007407	0.0006913	0.0006367	0.00058	0.0005216	0.0004644	0.0004065	0.0003523	0.0003029	0.0002564
403	0	1.72e-05	4.307e-05	7.746e-05	0.000121	0.0001762	0.0002434	0.0003233	0.0004153	0.0005169	0.0006282	0.0007471	0.0008666	0.000983	0.001097	0.001208	0.001311	0.001406	0.001491	0.001565	0.00163	0.001683	0.001728	0.001766	0.001797	0.001817	0.00183	0.001838	0.001844	0.001855	0.001872	0.0019	0.001946	0.002013	0.002108	0.002239	0.002413	0.002636	0.002909	0.003229	0.003591	0.00399	NaN	NaN	NaN	NaN	NaN	NaN	NaN
404	-1.694e-21	2.428e-05	5.154e-05	8.145e-05	0.0001149	0.000154	0.0002006	0.0002551	0.0003152	0.0003787	0.0004444	0.0005102	0.0005726	0.0006299	0.0006833	0.000732	0.0007735	0.0008053	0.0008261	0.0008369	0.0008387	0.0008328	0.0008213	0.000807	0.0007901	0.0007701	0.0007471	0.0007227	0.000701	0.0006841	0.0006718	0.0006647	0.0006619	0.0006626	0.0006663	0.0006724	0.0006811	0.0006934	0.0007094	0.0007255	0.0007394	0.0007508	0.0007597	0.0007659	0.0007692	0.0007687	0.0007655	0.0007594	0.0007498
405	-2.711e-20	0.0003471	0.0007034	0.001078	0.00148	0.001918	0.002412	0.002953	0.003508	0.004072	0.004635	NaN	NaN	NaN	NaN	NaN	NaN	NaN	NaN	NaN	NaN	NaN	NaN	NaN	NaN	NaN	NaN	NaN	NaN	NaN	NaN	NaN	NaN	NaN	NaN	NaN	NaN	NaN	NaN	NaN	NaN	NaN	NaN	NaN	NaN	NaN	NaN	NaN	NaN
406	0	-0.0003122	-0.0005549	-0.0007308	-0.0008413	-0.0008831	-0.0008451	-0.0007332	-0.0005746	-0.0003731	-0.0001266	0.0001694	0.0004765	0.0007589	0.001005	0.001208	0.001363	0.001469	0.001536	0.001578	0.001599	0.001599	0.001581	0.001555	0.001522	0.00149	0.001463	0.001445	0.001438	0.001433	0.001429	0.001425	0.001422	0.001419	0.001411	0.001394	0.00137	0.001338	0.001301	0.00126	0.001221	0.001186	0.001158	0.00113	0.001101	0.00107	0.001039	0.001009	0.0009804
407	-4.066e-20	0.0002328	0.0004715	0.000722	0.0009886	0.001279	0.001575	0.001878	0.002199	0.002531	0.002865	NaN	NaN	NaN	NaN	NaN	NaN	NaN	NaN	NaN	NaN	NaN	NaN	NaN	NaN	NaN	NaN	NaN	NaN	NaN	NaN	NaN	NaN	NaN	NaN	NaN	NaN	NaN	NaN	NaN	NaN	NaN	NaN	NaN	NaN	NaN	NaN	NaN	NaN
408	0	1.179e-05	2.858e-05	4.847e-05	7.292e-05	0.0001036	0.0001413	0.0001872	0.0002411	0.0003026	0.0003685	0.000439	0.0005106	0.0005807	0.0006514	0.0007219	0.0007897	0.0008525	0.0009077	0.0009555	0.0009946	0.001026	0.001051	0.001069	0.00108	0.001082	0.001075	0.001061	0.001041	0.001018	0.0009922	0.0009643	0.0009353	0.0009057	0.000877	0.0008495	0.0008247	0.0008034	0.0007863	0.0007734	0.0007629	0.0007543	0.0007473	0.0007401	0.0007322	0.0007213	0.0007085	0.0006923	0.0006726
409	6.776e-21	7.41e-05	0.0001492	0.0002262	0.0003053	0.0003883	0.00048	0.0005781	0.0006735	0.0007648	0.0008519	0.0009333	0.001008	0.001074	0.001131	0.00118	0.001217	0.001241	0.001253	0.001258	0.001257	0.001251	0.001239	0.001225	0.001208	0.001189	0.001167	0.001144	0.001123	0.001107	0.001095	0.001087	0.001083	0.001082	0.001083	0.001085	0.001089	0.001096	0.001105	0.001111	0.001113	0.001111	0.001105	0.001094	0.001079	0.001059	0.001036	0.00101	0.0009814
410	0	-7.53e-05	-0.0001324	-0.000173	-0.0001988	-0.0002105	-0.0002067	-0.0001891	-0.0001635	-0.0001298	-8.714e-05	-3.438e-05	1.967e-05	6.561e-05	0.0001032	0.0001325	0.0001538	0.0001671	0.0001735	0.0001778	0.0001804	0.0001818	0.0001825	0.0001817	0.0001793	0.0001761	0.000173	0.0001692	0.0001669	0.0001676	0.0001695	0.0001718	0.0001751	0.0001791	0.0001856	0.0001949	0.0002062	0.0002191	0.0002354	0.0002526	0.0002684	0.0002835	0.0002986	0.0003114	0.0003213	0.0003255	0.0003236	0.0003159	0.0003028
411	1.355e-20	0.0001275	0.0002605	0.0004038	0.0005604	0.0007342	0.0009291	0.001147	0.001386	0.001647	0.001929	0.002227	0.00254	0.002864	0.003197	0.003535	0.003876	0.004212	0.004539	0.004854	0.005153	0.005431	0.005685	NaN	NaN	NaN	NaN	NaN	NaN	NaN	NaN	NaN	NaN	NaN	NaN	NaN	NaN	NaN	NaN	NaN	NaN	NaN	NaN	NaN	NaN	NaN	NaN	NaN	NaN
412	8.47e-22	1.321e-05	2.729e-05	4.177e-05	5.863e-05	8.031e-05	0.0001078	0.0001422	0.0001841	0.0002308	0.0002822	0.0003396	0.0004028	0.0004724	0.00055	0.0006323	0.0007181	0.0008051	0.0008913	0.0009754	0.001059	0.00114	0.001217	0.001288	0.001351	0.001403	0.001447	0.001482	0.001508	0.001527	0.00154	0.001544	0.001542	0.001533	0.001521	0.001506	0.00149	0.001471	0.001452	0.001431	0.001409	0.001385	0.001362	0.001338	0.001312	0.001282	0.001246	0.001206	0.001164
413	-6.776e-21	9.663e-05	0.0001962	0.0003014	0.0004155	0.0005418	0.0006868	0.0008492	0.00102	0.001197	0.001376	0.001557	0.001736	0.001911	0.002082	0.002248	0.002407	0.002556	0.002698	0.00284	0.002986	0.00314	0.003304	0.003482	0.003675	0.003882	0.004102	0.004334	0.004575	NaN	NaN	NaN	NaN	NaN	NaN	NaN	NaN	NaN	NaN	NaN	NaN	NaN	NaN	NaN	NaN	NaN	NaN	NaN	NaN
414	-1.355e-20	0.0001141	0.0002303	0.0003514	0.0004795	0.0006171	0.0007707	0.0009368	0.001103	0.001266	0.001422	0.001565	0.001693	0.001804	0.001894	0.001963	0.002006	0.002023	0.002015	0.001989	0.001947	0.001893	0.001832	0.001764	0.001692	0.001618	0.001543	0.001469	0.0014	0.001336	0.001279	0.001227	0.001178	0.001132	0.001088	0.001046	0.001005	0.0009669	0.000931	0.0008955	0.0008587	0.0008205	0.0007825	0.0007443	0.0007052	0.0006653	0.0006255	0.0005855	0.0005439
415	-8.132e-20	0.000273	0.0005579	0.0008654	0.001206	0.001579	0.001986	0.002428	0.002905	0.003417	0.003958	0.004516	0.005077	NaN	NaN	NaN	NaN	NaN	NaN	NaN	NaN	NaN	NaN	NaN	NaN	NaN	NaN	NaN	NaN	NaN	NaN	NaN	NaN	NaN	NaN	NaN	NaN	NaN	NaN	NaN	NaN	NaN	NaN	NaN	NaN	NaN	NaN	NaN	NaN
416	2.711e-20	0.0002264	0.0004576	0.0006977	0.0009395	0.001189	0.00145	0.001725	0.002014	0.002319	0.002646	0.002995	0.003365	0.003753	0.004159	0.004579	0.005003	NaN	NaN	NaN	NaN	NaN	NaN	NaN	NaN	NaN	NaN	NaN	NaN	NaN	NaN	NaN	NaN	NaN	NaN	NaN	NaN	NaN	NaN	NaN	NaN	NaN	NaN	NaN	NaN	NaN	NaN	NaN	NaN
417	0	1.178e-05	2.779e-05	4.644e-05	6.915e-05	9.736e-05	0.0001316	0.0001722	0.0002191	0.0002711	0.0003245	0.0003794	0.0004329	0.0004824	0.000529	0.0005721	0.0006094	0.0006387	0.0006587	0.0006694	0.0006711	0.0006671	0.0006575	0.0006431	0.0006245	0.0006012	0.000573	0.0005419	0.0005121	0.000485	0.0004607	0.0004392	0.000419	0.0004008	0.0003849	0.0003711	0.0003596	0.000352	0.0003475	0.0003423	0.0003355	0.0003269	0.0003171	0.0003065	0.0002944	0.0002799	0.0002633	0.0002448	0.0002235
418	1.694e-21	2.944e-05	5.95e-05	9.021e-05	0.0001216	0.0001545	0.0001875	0.0002201	0.0002525	0.0002845	0.000316	0.0003468	0.0003762	0.0004035	0.0004298	0.0004551	0.000478	0.0004984	0.0005159	0.0005304	0.0005416	0.0005492	0.0005532	0.0005538	0.0005511	0.0005438	0.0005306	0.000513	0.0004937	0.0004744	0.0004559	0.0004389	0.000424	0.0004116	0.0004021	0.0003958	0.000393	0.000396	0.0004039	0.0004136	0.0004235	0.0004327	0.0004411	0.0004469	0.0004497	0.0004489	0.0004443	0.0004363	0.0004235
419	0	0.0002033	0.0004361	0.000661	0.0009679	0.001235	0.001611	0.002051	0.00249	0.002921	0.003372	0.003821	0.00429	0.004792	0.005324	0.005845	0.006269	0.006536	0.006661	0.00677	0.006956	NaN	NaN	NaN	NaN	NaN	NaN	NaN	NaN	NaN	NaN	NaN	NaN	NaN	NaN	NaN	NaN	NaN	NaN	NaN	NaN	NaN	NaN	NaN	NaN	NaN	NaN	NaN	NaN
420	-6.776e-21	0.0001352	0.0002755	0.0004257	0.0005904	0.0007747	0.0009874	0.001227	0.001486	0.001765	0.002062	0.002375	0.002702	0.00304	0.003385	0.003734	0.00408	0.004416	0.004738	NaN	NaN	NaN	NaN	NaN	NaN	NaN	NaN	NaN	NaN	NaN	NaN	NaN	NaN	NaN	NaN	NaN	NaN	NaN	NaN	NaN	NaN	NaN	NaN	NaN	NaN	NaN	NaN	NaN	NaN
421	2.711e-20	0.0001019	0.0002037	0.000305	0.0004059	0.0005068	0.0006137	0.0007228	0.000823	0.0009156	0.001	0.001079	0.001151	0.00122	0.001289	0.001359	0.00143	0.001503	0.001581	0.001669	0.001766	0.001873	0.001985	0.002102	0.002221	0.002335	0.002443	0.002541	0.002632	0.002716	0.00279	0.002855	0.002911	0.002958	0.002998	0.003031	0.003059	0.003086	0.003111	0.003133	0.003152	0.003168	0.003184	0.0032	0.003214	0.003227	0.003242	0.003258	0.003274
422	1.694e-21	2.823e-05	6.252e-05	9.873e-05	0.0001385	0.0001855	0.0002408	0.0003046	0.0003762	0.0004495	0.0005226	0.0005963	0.000666	0.0007289	0.0007885	0.0008436	0.0008933	0.0009355	0.0009692	0.0009952	0.001016	0.001032	0.001045	0.001053	0.001059	0.001059	0.001054	0.001043	0.001029	0.001014	0.0009971	0.0009788	0.00096	0.0009423	0.0009267	0.000914	0.0009054	0.0009013	0.0009033	0.00091	0.0009185	0.0009287	0.0009407	0.0009525	0.000962	0.0009668	0.0009652	0.000958	0.0009472
423	-6.776e-21	0.0001154	0.0002333	0.0003559	0.0004846	0.000622	0.0007565	0.0008854	0.001019	0.001158	0.001303	0.001449	0.001596	0.001742	0.00189	0.00204	0.002189	0.002345	0.00251	0.002682	0.002861	0.00305	0.003251	0.003465	0.00369	0.003921	NaN	NaN	NaN	NaN	NaN	NaN	NaN	NaN	NaN	NaN	NaN	NaN	NaN	NaN	NaN	NaN	NaN	NaN	NaN	NaN	NaN	NaN	NaN
424	0	2.057e-05	4.124e-05	6.215e-05	8.358e-05	0.000106	0.0001313	0.0001592	0.0001865	0.000213	0.000239	0.0002637	0.0002864	0.0003077	0.0003283	0.0003476	0.0003649	0.0003786	0.0003886	0.0003977	0.0004056	0.0004126	0.000419	0.0004257	0.0004317	0.0004363	0.0004391	0.0004404	0.0004419	0.0004441	0.0004455	0.0004459	0.0004446	0.0004415	0.0004367	0.0004304	0.0004227	0.0004145	0.0004065	0.0003979	0.0003878	0.0003769	0.0003658	0.0003545	0.0003425	0.0003293	0.0003145	0.0002985	0.0002815
425	5.421e-20	0.0002395	0.0004827	0.0007313	0.000974	0.001212	0.001447	0.001676	0.001897	0.002106	0.002306	0.002496	0.002672	0.002832	0.002977	0.003114	0.003245	0.003369	0.003493	0.003621	0.003758	0.003907	0.004068	0.004245	0.004434	0.004631	0.004829	NaN	NaN	NaN	NaN	NaN	NaN	NaN	NaN	NaN	NaN	NaN	NaN	NaN	NaN	NaN	NaN	NaN	NaN	NaN	NaN	NaN	NaN
426	6.776e-21	0.0001063	0.0002152	0.0003278	0.0004494	0.0005802	0.0007265	0.0008864	0.001051	0.001219	0.001382	0.001539	0.001689	0.00183	0.001961	0.002078	0.002186	0.002282	0.002367	0.002449	0.002532	0.002625	0.002728	0.002844	0.002976	0.003131	0.003308	0.003503	0.003717	0.003947	NaN	NaN	NaN	NaN	NaN	NaN	NaN	NaN	NaN	NaN	NaN	NaN	NaN	NaN	NaN	NaN	NaN	NaN	NaN
427	1.694e-21	3.189e-05	6.416e-05	9.726e-05	0.0001314	0.0001675	0.0002076	0.0002511	0.0002944	0.0003365	0.0003775	0.0004167	0.0004527	0.0004857	0.0005164	0.000544	0.0005678	0.0005868	0.0006009	0.0006126	0.0006222	0.0006301	0.0006367	0.0006431	0.0006486	0.0006518	0.0006521	0.0006501	0.0006466	0.0006423	0.0006362	0.0006283	0.0006175	0.0006042	0.0005889	0.000572	0.0005554	0.0005401	0.0005267	0.0005148	0.0005044	0.0004955	0.0004892	0.0004855	0.000484	0.0004829	0.0004817	0.0004793	0.0004749
428	6.776e-21	9.419e-05	0.0001912	0.0002934	0.0004039	0.0005265	0.0006664	0.0008247	0.0009987	0.001186	0.001382	0.001589	0.001802	0.002024	0.002254	0.002496	0.002746	0.003002	0.003259	0.003512	0.003765	0.004017	0.004264	0.004507	0.004739	NaN	NaN	NaN	NaN	NaN	NaN	NaN	NaN	NaN	NaN	NaN	NaN	NaN	NaN	NaN	NaN	NaN	NaN	NaN	NaN	NaN	NaN	NaN	NaN
429	-2.711e-20	7.701e-05	0.000156	0.0002383	0.0003254	0.0004198	0.0005217	0.0006304	0.0007438	0.0008618	0.000983	0.001107	0.001233	0.001359	0.001488	0.001619	0.00175	0.001882	0.002017	0.002159	0.00231	0.002471	0.002645	0.002836	0.003044	0.003272	0.003517	0.00378	0.004058	0.004347	NaN	NaN	NaN	NaN	NaN	NaN	NaN	NaN	NaN	NaN	NaN	NaN	NaN	NaN	NaN	NaN	NaN	NaN	NaN
430	1.355e-20	0.0001217	0.0002463	0.0003763	0.0005147	0.0006639	0.0008314	0.001014	0.001202	0.001392	0.001581	0.001767	0.001946	0.002117	0.002277	0.002423	0.002553	0.002663	0.002751	0.002824	0.00288	0.002922	0.002947	0.002957	0.002952	0.002933	0.002899	0.002852	0.002795	0.002731	0.002662	0.002585	0.002504	0.00242	0.002334	0.002246	0.002158	0.002071	0.001987	0.001902	0.001817	0.001732	0.001648	0.001565	0.001479	0.001392	0.001303	0.001213	0.00112
431	0	8.989e-05	0.000181	0.0002744	0.0003716	0.0004739	0.0005868	0.0007078	0.0008279	0.0009472	0.001064	0.001177	0.001286	0.001389	0.001485	0.001574	0.001654	0.001721	0.001775	0.001822	0.001858	0.001886	0.001904	0.001912	0.00191	0.001899	0.001878	0.001848	0.001813	0.001776	0.001738	0.001699	0.00166	0.001622	0.001586	0.001551	0.001517	0.001486	0.001458	0.001431	0.001401	0.001369	0.001334	0.001298	0.001258	0.001214	0.001167	0.001117	0.001062
432	-6.776e-21	3.102e-05	6.282e-05	9.587e-05	0.0001317	0.0001712	0.000217	0.0002688	0.000323	0.0003801	0.0004383	0.0004951	0.0005491	0.0006006	0.0006509	0.0006986	0.0007424	0.0007799	0.0008114	0.0008391	0.000862	0.000883	0.0009047	0.0009276	0.0009511	0.0009751	0.0009986	0.00102	0.001042	0.001063	0.001082	0.001101	0.001116	0.001126	0.001129	0.001128	0.00112	0.001108	0.001097	0.001086	0.001077	0.001069	0.001062	0.001057	0.001053	0.001051	0.00105	0.001051	0.001051
433	-3.388e-21	-3.647e-05	-6.112e-05	-7.488e-05	-7.797e-05	-7.004e-05	-5.134e-05	-2.474e-05	1.051e-05	5.525e-05	0.0001094	0.0001738	0.0002437	0.0003095	0.0003716	0.00043	0.0004839	0.0005316	0.0005766	0.0006187	0.0006567	0.0006924	0.0007253	0.0007558	0.0007865	0.0008174	0.000847	0.000875	0.0009037	0.0009317	0.0009581	0.0009832	0.001004	0.001022	0.001035	0.001042	0.001042	0.001037	0.001028	0.001014	0.0009939	0.0009694	0.0009413	0.0009104	0.0008755	0.0008375	0.0007975	0.0007573	0.000717
434	-1.355e-20	0.0001599	0.0003274	0.0005094	0.0007123	0.0009444	0.001219	0.001536	0.001884	0.002263	0.00267	0.0031	0.00355	0.004012	0.004478	0.004943	NaN	NaN	NaN	NaN	NaN	NaN	NaN	NaN	NaN	NaN	NaN	NaN	NaN	NaN	NaN	NaN	NaN	NaN	NaN	NaN	NaN	NaN	NaN	NaN	NaN	NaN	NaN	NaN	NaN	NaN	NaN	NaN	NaN
435	0	0.0001583	0.0003225	0.0004956	0.0006815	0.0008858	0.001118	0.001375	0.001643	0.001918	0.002201	0.002489	0.002776	0.003061	0.003345	0.003625	0.003895	0.004152	0.004398	0.004637	0.00487	0.005092	NaN	NaN	NaN	NaN	NaN	NaN	NaN	NaN	NaN	NaN	NaN	NaN	NaN	NaN	NaN	NaN	NaN	NaN	NaN	NaN	NaN	NaN	NaN	NaN	NaN	NaN	NaN
436	1.694e-21	-1.39e-05	-2.124e-05	-2.292e-05	-1.948e-05	-1.068e-05	9.934e-07	1.621e-05	3.666e-05	6.299e-05	9.536e-05	0.0001342	0.0001743	0.000213	0.0002514	0.0002895	0.0003262	0.0003613	0.0003929	0.0004209	0.0004438	0.0004628	0.0004777	0.0004898	0.0004987	0.0005036	0.000504	0.000501	0.0004965	0.0004922	0.0004877	0.0004842	0.0004801	0.0004752	0.0004696	0.0004638	0.0004576	0.0004522	0.0004477	0.0004428	0.000437	0.0004307	0.000424	0.0004178	0.0004119	0.0004057	0.0003988	0.0003918	0.0003836
437	6.776e-21	0.000142	0.0002904	0.0004515	0.000631	0.0008353	0.001073	0.001344	0.001638	0.00195	0.002274	0.002605	0.002938	0.003267	0.003588	0.003897	0.004187	0.004453	0.004694	0.004911	0.005104	0.005273	0.005419	NaN	NaN	NaN	NaN	NaN	NaN	NaN	NaN	NaN	NaN	NaN	NaN	NaN	NaN	NaN	NaN	NaN	NaN	NaN	NaN	NaN	NaN	NaN	NaN	NaN	NaN
438	1.355e-20	0.0001743	0.0003538	0.0005436	0.0007487	0.0009753	0.001234	0.001523	0.001827	0.002142	0.002463	0.002783	0.0031	0.003408	0.003705	0.003988	0.004252	0.004489	0.0047	0.004889	0.005056	0.005204	0.005331	0.005437	NaN	NaN	NaN	NaN	NaN	NaN	NaN	NaN	NaN	NaN	NaN	NaN	NaN	NaN	NaN	NaN	NaN	NaN	NaN	NaN	NaN	NaN	NaN	NaN	NaN
439	-3.388e-21	4.03e-05	8.432e-05	0.0001322	0.0001856	0.0002495	0.0003258	0.0004152	0.0005161	0.0006216	0.00073	0.0008391	0.0009464	0.001049	0.001147	0.001237	0.001317	0.001384	0.001434	0.001469	0.00149	0.0015	0.001499	0.001486	0.001464	0.001432	0.001392	0.001346	0.001298	0.001251	0.001203	0.001158	0.001113	0.00107	0.00103	0.0009945	0.0009624	0.0009341	0.0009091	0.0008859	0.0008641	0.0008437	0.0008251	0.0008086	0.0007929	0.0007753	0.0007553	0.0007333	0.0007089
440	0	0.0002526	0.0005185	0.0007875	0.001085	0.001268	0.001644	0.002195	0.002711	0.003175	0.003614	0.003979	0.004347	0.004821	0.00545	0.00615	0.006716	0.007023	0.007095	NaN	NaN	NaN	NaN	NaN	NaN	NaN	NaN	NaN	NaN	NaN	NaN	NaN	NaN	NaN	NaN	NaN	NaN	NaN	NaN	NaN	NaN	NaN	NaN	NaN	NaN	NaN	NaN	NaN	NaN
441	3.388e-21	-2.403e-05	-3.63e-05	-3.749e-05	-2.801e-05	-8.035e-06	1.804e-05	5.075e-05	9.317e-05	0.0001463	0.0002103	0.0002858	0.000363	0.0004371	0.0005084	0.0005764	0.0006399	0.0006992	0.0007532	0.0008013	0.0008424	0.0008778	0.0009076	0.0009342	0.0009575	0.0009776	0.0009944	0.001009	0.001023	0.001037	0.001051	0.001065	0.001077	0.001086	0.001093	0.001097	0.001096	0.001092	0.001085	0.001073	0.001057	0.001036	0.001012	0.0009853	0.0009563	0.0009242	0.00089	0.0008543	0.0008176
442	1.355e-20	0.0002038	0.0004155	0.0006423	0.0008906	0.001169	0.001491	0.001855	0.002245	0.002655	0.003079	0.00351	0.003938	0.00436	0.004771	0.005165	0.005533	0.005862	NaN	NaN	NaN	NaN	NaN	NaN	NaN	NaN	NaN	NaN	NaN	NaN	NaN	NaN	NaN	NaN	NaN	NaN	NaN	NaN	NaN	NaN	NaN	NaN	NaN	NaN	NaN	NaN	NaN	NaN	NaN
443	-2.711e-20	0.0001075	0.0002194	0.00034	0.0004738	0.0006252	0.0007974	0.0009896	0.0012	0.001426	0.001669	0.001924	0.002191	0.002468	0.002756	0.003052	0.003355	0.003662	0.003973	0.004285	0.004595	0.004898	NaN	NaN	NaN	NaN	NaN	NaN	NaN	NaN	NaN	NaN	NaN	NaN	NaN	NaN	NaN	NaN	NaN	NaN	NaN	NaN	NaN	NaN	NaN	NaN	NaN	NaN	NaN
444	-3.388e-21	4.918e-05	0.0001009	0.0001571	0.0002198	0.0002911	0.0003748	0.0004712	0.0005764	0.00069	0.0008102	0.0009347	0.001062	0.001189	0.001313	0.001434	0.001548	0.001652	0.001743	0.001824	0.001891	0.001946	0.001991	0.002024	0.00205	0.002069	0.002081	0.002089	0.002094	0.002102	0.002113	0.002131	0.002158	0.002196	0.002248	0.002317	0.002404	0.002514	0.002651	0.002817	0.003011	0.00323	0.003473	0.003734	NaN	NaN	NaN	NaN	NaN
445	-1.355e-20	7.694e-05	0.0001573	0.0002437	0.0003395	0.0004479	0.0005703	0.0007067	0.0008546	0.001013	0.00118	0.001352	0.001528	0.001703	0.001878	0.002048	0.002208	0.002358	0.002496	0.002624	0.002742	0.00285	0.002952	0.003048	0.003141	0.003231	0.00332	0.003409	0.003501	0.003597	NaN	NaN	NaN	NaN	NaN	NaN	NaN	NaN	NaN	NaN	NaN	NaN	NaN	NaN	NaN	NaN	NaN	NaN	NaN
446	-1.355e-20	5.931e-05	0.0001202	0.0001837	0.0002518	0.0003259	0.00041	0.0005029	0.0005982	0.0006941	0.0007893	0.0008817	0.0009698	0.001052	0.001128	0.001195	0.001252	0.001296	0.001329	0.001354	0.001371	0.00138	0.001385	0.001385	0.001382	0.001375	0.001368	0.001362	0.001359	0.001363	0.001375	0.001395	0.001425	0.001465	0.001516	0.00158	0.001657	0.001744	0.001839	0.00194	0.002042	0.002145	0.002244	0.002339	0.002428	0.002505	0.002571	0.002624	0.002669
447	-1.355e-20	0.0002268	0.0004585	0.0006989	0.0009443	0.001193	0.001446	0.001704	0.001961	0.002217	0.002474	0.002729	0.00298	0.003224	0.003461	0.003697	0.003933	0.004168	0.004404	0.004643	0.004885	0.005127	0.005362	NaN	NaN	NaN	NaN	NaN	NaN	NaN	NaN	NaN	NaN	NaN	NaN	NaN	NaN	NaN	NaN	NaN	NaN	NaN	NaN	NaN	NaN	NaN	NaN	NaN	NaN
448	1.355e-20	0.0001171	0.0002372	0.0003624	0.0004953	0.0006382	0.0007983	0.0009727	0.001149	0.001326	0.0015	0.001669	0.001832	0.001983	0.002122	0.002246	0.002352	0.002438	0.002504	0.002556	0.002594	0.002619	0.002628	0.002624	0.002607	0.002578	0.002537	0.002485	0.002424	0.002359	0.002287	0.002211	0.002131	0.00205	0.00197	0.001892	0.001816	0.001743	0.001675	0.00161	0.001549	0.001491	0.001437	0.001387	0.001339	0.001288	0.001234	0.001179	0.001123
449	2.033e-20	0.0001497	0.0003191	0.0005201	0.0007636	0.00106	0.001418	0.00184	0.002328	0.002883	0.003498	0.004168	0.004873	NaN	NaN	NaN	NaN	NaN	NaN	NaN	NaN	NaN	NaN	NaN	NaN	NaN	NaN	NaN	NaN	NaN	NaN	NaN	NaN	NaN	NaN	NaN	NaN	NaN	NaN	NaN	NaN	NaN	NaN	NaN	NaN	NaN	NaN	NaN	NaN
450	1.694e-21	2.737e-05	6.535e-05	0.0001127	0.0001731	0.00025	0.0003454	0.0004622	0.0006025	0.0007681	0.000956	0.001169	0.001405	0.001662	0.001947	0.002261	0.002607	0.002983	0.003388	0.00382	0.004273	0.004742	NaN	NaN	NaN	NaN	NaN	NaN	NaN	NaN	NaN	NaN	NaN	NaN	NaN	NaN	NaN	NaN	NaN	NaN	NaN	NaN	NaN	NaN	NaN	NaN	NaN	NaN	NaN
451	-1.694e-21	2.519e-05	5.747e-05	9.482e-05	0.0001384	0.0001909	0.0002527	0.0003241	0.0004047	0.0004901	0.0005758	0.0006607	0.0007401	0.0008103	0.0008727	0.0009271	0.0009728	0.001008	0.001033	0.001049	0.001057	0.001061	0.001065	0.001069	0.001072	0.001075	0.001078	0.00108	0.001083	0.001088	0.001093	0.001098	0.0011	0.001098	0.001094	0.001087	0.001077	0.001066	0.001054	0.001039	0.001022	0.001001	0.0009798	0.0009577	0.0009343	0.0009081	0.0008803	0.0008501	0.000817
452	-1.355e-20	0.0001175	0.0002395	0.00037	0.0005128	0.0006721	0.0008553	0.001061	0.001278	0.001504	0.001734	0.001964	0.002191	0.00241	0.002619	0.002817	0.003001	0.003169	0.003322	0.003468	0.003609	0.00375	0.003895	0.004047	0.004208	0.004377	0.004553	0.00473	NaN	NaN	NaN	NaN	NaN	NaN	NaN	NaN	NaN	NaN	NaN	NaN	NaN	NaN	NaN	NaN	NaN	NaN	NaN	NaN	NaN
453	0	-5.736e-05	-0.0001048	-0.0001435	-0.0001728	-0.0001906	-0.0001959	-0.0001897	-0.0001733	-0.0001487	-0.0001179	-8.135e-05	-4.419e-05	-1.132e-05	1.849e-05	4.567e-05	6.839e-05	8.486e-05	9.636e-05	0.0001041	0.0001096	0.0001148	0.0001204	0.0001273	0.0001352	0.000143	0.0001499	0.0001568	0.0001657	0.0001754	0.0001858	0.0001952	0.0002026	0.0002078	0.0002101	0.0002093	0.0002069	0.0002035	0.0001988	0.0001922	0.0001844	0.0001744	0.000164	0.0001535	0.0001422	0.0001301	0.0001176	0.0001037	8.893e-05
454	-6.776e-21	0.0001066	0.0002184	0.0003401	0.0004762	0.0006316	0.0008141	0.001024	0.001253	0.0015	0.001764	0.002042	0.002333	0.002635	0.002947	0.00327	0.003599	0.003931	0.004265	0.004603	0.004944	0.005283	0.005615	NaN	NaN	NaN	NaN	NaN	NaN	NaN	NaN	NaN	NaN	NaN	NaN	NaN	NaN	NaN	NaN	NaN	NaN	NaN	NaN	NaN	NaN	NaN	NaN	NaN	NaN
455	1.355e-20	0.0001564	0.0003173	0.000487	0.0006705	0.0008721	0.001102	0.001358	0.001626	0.001905	0.002195	0.002491	0.002793	0.003097	0.003402	0.003704	0.003998	0.00428	0.004551	0.004815	0.005068	0.005307	0.005527	NaN	NaN	NaN	NaN	NaN	NaN	NaN	NaN	NaN	NaN	NaN	NaN	NaN	NaN	NaN	NaN	NaN	NaN	NaN	NaN	NaN	NaN	NaN	NaN	NaN	NaN
456	-2.711e-20	-6.296e-05	-0.000109	-0.0001376	-0.0001523	-0.0001538	-0.000141	-0.0001164	-8.222e-05	-3.796e-05	1.766e-05	8.496e-05	0.0001566	0.0002224	0.0002794	0.0003303	0.0003748	0.0004116	0.0004429	0.0004696	0.0004922	0.0005121	0.0005302	0.0005458	0.0005597	0.0005739	0.000587	0.0005998	0.0006141	0.0006305	0.00065	0.0006718	0.0006935	0.0007147	0.0007355	0.0007562	0.0007769	0.0007977	0.000819	0.0008397	0.0008592	0.0008758	0.0008904	0.0009039	0.000916	0.0009263	0.0009353	0.0009418	0.0009462
457	-6.776e-21	4.05e-05	8.163e-05	0.000126	0.0001743	0.0002288	0.0002935	0.0003672	0.0004432	0.0005206	0.000599	0.0006754	0.0007508	0.0008233	0.0008897	0.0009501	0.001001	0.00104	0.00107	0.001096	0.001117	0.001137	0.001156	0.001175	0.001197	0.001223	0.001252	0.001287	0.00133	0.00138	0.001436	0.001498	0.001562	0.001629	0.001697	0.001763	0.001824	0.001881	0.001936	0.001984	0.002024	0.002054	0.002076	0.002089	0.002094	0.002092	0.002087	0.00208	0.00207
[truncated: 71 more columns]
