# Supplementary material for: Fractional killing arises from cell-to-cell variability in overcoming a caspase activity threshold
Source: Mol Syst Biol. 2015 May 7;11(5):803. doi: 10.15252/msb.20145584 (PMC4461398; doi:10.15252/msb.20145584)
Supplement: Supplementary file 3 [file msb0011-0803-sd3.zip › All_data/072_Mapatumumab+anti-Fc (5 nM)_3/raw_deathscore.tsv]

Cell # (0 for discarded)	T=5min	T=10min	T=15min	T=20min	T=25min	T=30min	T=35min	T=40min	T=45min	T=50min	T=55min	T=60min	T=65min	T=70min	T=75min	T=80min	T=85min	T=90min	T=95min	T=100min	T=105min	T=110min	T=115min	T=120min	T=125min	T=130min	T=135min	T=140min	T=145min	T=150min	T=155min	T=160min	T=165min	T=170min	T=175min	T=180min	T=185min	T=190min	T=195min	T=200min	T=205min	T=210min	T=215min	T=220min	T=225min	T=230min	T=235min	T=240min	T=245min
1	0	0	0	0	0	0	0	0	-0	-0	-0	-0	-0	-0	0	0	0	0	0	0	0	0	0	0	0	0	0	0	0	0	0	0.8049	1.205	1.437	1.382	1.536	1.549	1.479	1.41	1.348	1.297	1.258	1.26	1.164	1.046	0.8741	0.8043	0.7253	0.6405
2	0	0	0	0	0	0	0	0	0	0	0	0	0	0	0	0	0	0	0	0	0	0	0	0	-0	-0	-0	-0	-0	-0	-0	-0	-0	-0	-0	-0	-0	-0	-0	-0	-0	-0	-0	-0	-0	-0	-0	-0	-0
0	0	0	0	0	0	0	0	0	-0	-0	-0	-0	-0	-0	-0	-0	-0	-0	-0	-0	-0	-0	-0	-0	-0	-0	-0	-0	-0	-0	-0	-0	0	0	0	0	0	0	0	0	0	0	0	0	0	0	0	0	0
0	0	0	0	0	0	0	0	0	-0	-0	-0	-0	-0	-0	-0	-0	-0	-0	-0	-0	-0	-0	-0	-0	-0	-0	-0	-0	-0	-0	-0	-0	-0	-0	-0	-0	-0	-0	-0	0	0	0	0	0	0	0	0	0	0
0	NaN	NaN	NaN	NaN	NaN	NaN	NaN	NaN	NaN	NaN	NaN	NaN	NaN	NaN	NaN	NaN	NaN	NaN	NaN	NaN	NaN	NaN	NaN	NaN	NaN	NaN	NaN	NaN	NaN	NaN	NaN	NaN	NaN	NaN	NaN	NaN	NaN	NaN	NaN	NaN	NaN	NaN	NaN	NaN	NaN	NaN	NaN	NaN	NaN
0	0	0	0	0	0	0	0	0	-0	0	0	0	0	0	0	0	0	0	0	0	0	0	0	0	0	0	0	0	0	0	0	0	0	0	0	0	0	0	0	0	0	0	0	0	0	0	0	0	0
0	0	0	0	0	0	0	0	0	-0	-0	-0	-0	-0	-0	-0	-0	-0	-0	-0	-0	-0	-0	-0	-0	-0	-0	-0	-0	-0	-0	-0	-0	-0	-0	-0	-0	0	0	0	0	0	0	0	0	0	0	0	0	0
0	0	0	0	0	0	0	0	0	-0	-0	-0	0	0	0	0	0	0	0	0	0	0	0	0	0	0	0	0	0	0	0	0	0	0	0	0	0	0	0	0	0	0	0	0	0	0	0	0	0	0
0	0	0	0	0	0	0	0	0	-0	-0	-0	-0	-0	-0	-0	-0	-0	-0	-0	-0	-0	-0	-0	-0	-0	-0	-0	-0	0	0	0	0	0	0	0	0	0	0	0	0	0	0	0	0	0	0	0	0	0
0	0	0	0	0	0	0	0	0	-0	-0	-0	-0	-0	-0	-0	-0	-0	-0	-0	-0	-0	-0.1469	-0.1384	-0.1302	-0.1243	-0.1225	-0.1204	-0	-0.1152	-0.1096	-0.1017	-0.09193	-0.07925	-0.06424	-0.05089	-0.03881	-0.02666	-0	0	0	0	0	0	0	0	0	0	0	0
0	0	0	0	0	0	0	0	0	0	0	0	0	0	0	0	0	0	0	0	0	0	0	0	0	0	0	0	0	0	0	0	0	0	0	0	0	0	0	0	0	0	0	0	0	0	0	0	0	0
3	0	0	0	0	0	0	0	0	0	0	0	0	0	0	0	0	0	0	0	0	0	0	0	0	0	0	0	0	0	1.251	1.375	1.541	1.603	1.529	1.152	1.079	1.309	1.236	1.113	0.8452	0.6184	0.4777	0.4032	0.4039	0.4049	0.4063	0.4081	0.4107	0.4141
4	0	0	0	0	0	0	0	0	0	0	0	0	0	0	0	0	0	0	0	0	0	0	0	0	0	0	0	0	0	0	0	0	0	0	0	0	0	0	0	0	0	0	0	0	0	0	0	0	0
0	0	0	0	0	0	0	0	0	-0	0	0	0	0	0	0	0	0	0	0	0	0	0	0	0	0	0	-0	-0	-0	-0	-0	-0	-0	-0	-0	-0	0	0	0	0	0	0	0	0	0	0	0	0	0
5	0	0	0	0	0	0	0	0	-0	-0	-0	-0	-0	-0	-0	-0	-0	-0	-0	-0	-0	-0	-0	-0	-0	-0	-0	-0	-0	-0	-0	-0	-0	-0	-0	0	0	0	0	0	0	0	0	0	0	0	0	0	0
0	NaN	NaN	NaN	NaN	NaN	NaN	NaN	NaN	NaN	NaN	NaN	NaN	NaN	NaN	NaN	NaN	NaN	NaN	NaN	NaN	NaN	NaN	NaN	NaN	NaN	NaN	NaN	NaN	NaN	NaN	NaN	NaN	NaN	NaN	NaN	NaN	NaN	NaN	NaN	NaN	NaN	NaN	NaN	NaN	NaN	NaN	NaN	NaN	NaN
6	0	0	0	0	0	0	0	0	0	0	0	0	0	0	0	0	1.379	1.448	1.453	1.599	1.551	1.48	1.408	1.338	1.272	1.209	1.2	1.183	1.133	1.011	0.893	0.8302	0.7607	0.6876	0.2124	0.28	0.36	0.2	0.2669	0.3296	0.3719	0.4181	0.4719	0.4678	0.5504	0.6318	0.7082	0.7435	0.7431
0	0	0	0	0	0	0	0	0	-0	-0	-0	-0	-0	-0	-0	-0	0	0	0	0	0	0	0	0	0	0	0	0	0	0	0	0	0	0	0	0	0	0	0	0	0	0	0	0	0	0	0	0	0
0	NaN	NaN	NaN	NaN	NaN	NaN	NaN	NaN	NaN	NaN	NaN	NaN	NaN	NaN	NaN	NaN	NaN	NaN	NaN	NaN	NaN	NaN	NaN	NaN	NaN	NaN	NaN	NaN	NaN	NaN	NaN	NaN	NaN	NaN	NaN	NaN	NaN	NaN	NaN	NaN	NaN	NaN	NaN	NaN	NaN	NaN	NaN	NaN	NaN
7	0	0	0	0	0	0	0	0	0	0	0	0	0	0	0	0	0	0	0	0	0	0	0	0	0	0	0	0	0	0	0	0	0	1.419	1.661	1.677	1.632	1.558	1.487	1.42	1.359	1.305	1.17	1.014	0.8141	0.7553	0.7029	0.6266	0.5331
8	0	0	0	0	0	0	0	0	-0	-0	-0	-0	-0	-0	-0	-0	-0	-0	-0	-0	-0	-0	-0	-0	-0	-0	-0	-0	-0	-0	-0	-0	-0	-0	-0	-0	-0	-0	-0	-0	-0	-0	-0	-0	-0	-0	-0	-0	-0
0	0	0	0	0	0	0	0	0	0	0	0	0	0	0	0	0	0	0	0	0	0	0	0	0	0	0	0	0	0	0	0	0	0	0	0	0	0	0	0	0	0	0	0	0	0	0	0	0	0
0	NaN	NaN	NaN	NaN	NaN	NaN	NaN	NaN	NaN	NaN	NaN	NaN	NaN	NaN	NaN	NaN	NaN	NaN	NaN	NaN	NaN	NaN	NaN	NaN	NaN	NaN	NaN	NaN	NaN	NaN	NaN	NaN	NaN	NaN	NaN	NaN	NaN	NaN	NaN	NaN	NaN	NaN	NaN	NaN	NaN	NaN	NaN	NaN	NaN
9	0	0	0	0	0	0	0	0	0	0	0	0	0	0	0	0	-0	-0	-0	-0	-0	-0	-0	0	0	0	0	0	0	0	0	0	0	0	0	0	0	1.33	1.61	1.661	1.624	1.55	1.481	1.413	1.312	1.105	0.8471	0.8154	0.7763
10	0	0	0	0	0	0	0	0	0	0	0	0	0	0	0	0	0	0	0	0.9429	1.089	1.113	1.28	1.232	1.143	1.077	1.092	1.07	0.9989	0.2564	0.02828	-0.2145	0	0	0	0	0	0	0	0	0	0	0	0	0	0	0	0	0
11	0	0	0	0	0	0	0	0	-0	-0	-0	-0	-0	-0	-0	-0	-0	-0	-0	-0	-0	-0	-0	-0	-0	-0	-0	-0	-0	-0	-0	-0	-0	-0	-0	-0	-0	-0	-0	-0	-0	-0	-0	-0	-0	-0	-0	-0	-0
0	0	0	0	0	0	0	0	0	0	0	0	0	0	0	0	0	0	0	0	0	0	0	0	0	0	0	0	0	0	0	-0	-0	-0	-0	-0.2	-0.2	-0.2	-0	-0	-0	-0	-0	-0	-0	-0	-0	0	0	0
12	0	0	0	0	0	0	0	0	-0	-0	-0	-0	-0	-0	-0	-0	-0	-0	0	0	0	0	0	0	0	0	0	0	0	0	0	0	0	0	0	0	0	0	0	0	0	0	0	0	0	0	0	0	0
0	0	0	0	0	0	0	0	0	-0	-0	-0	-0	-0	-0	-0	-0	-0	-0	-0	-0	-0	-0	-0	0	0	0	0	0	0	0	0.7067	0.8244	0.8036	0.7338	0.666	0.5996	0.5089	0.4191	0.332	0.2504	0.2305	0.2541	0.2837	0.3152	0.3444	0.3684	-0.015	-0.007185	-0.007746
13	0	0	0	0	0	0	0	0	-0	-0	-0	-0	-0	-0	-0	-0	-0	-0	-0	-0	-0	-0	-0	-0	-0	-0	-0	-0	-0	-0	-0	-0	-0	-0	-0	-0	-0	-0	-0	-0	-0	-0	-0	-0	-0	-0	-0	-0	-0
14	0	0	0	0	0	0	0	0	-0	-0	-0	-0	-0	-0	-0	-0	-0	0	0	0	0	0	0	0	0	0	0	0	1.186	1.325	1.402	1.351	1.276	1.202	1.132	1.064	0.9943	0.8819	0.6782	0.4684	0.4795	0.08406	0.06931	0.04733	0.01891	-0.01282	-0.04305	-0.06675	-0.08286
0	0	0	0	0	0	0	0	0	-0	-0	-0	0	0	-0	-0	-0	-0	-0	-0	-0	-0	-0	-0	-0	-0	-0	-0	-0	-0	-0	-0	-0	-0	-0	-0	-0	-0	-0	-0	-0	-0	-0	-0	-0	-0	-0	-0	0	0
0	0	0	0	0	0	0	0	0	-0	-0	-0	-0	-0	-0	-0	-0	-0	-0	-0	-0	-0	-0	-0	-0	-0	-0	-0	-0	-0	-0	-0	-0	-0	-0	-0	-0	-0	-0	-0	-0	-0	-0	-0	-0	-0	-0	-0	-0	-0
15	0	0	0	0	0	0	0	0	-0	-0	-0	-0	-0	-0	-0	-0	-0	-0	-0	-0	-0	-0	-0	0	0	0	0	0	0	0	0	0	0	0	0	0	0	0	0	0	0	0	0	0	0	1.335	1.472	1.414	1.36
16	0	0	0	0	0	0	0	0	0	0	0	0	0	0	0	0	0	0	1.26	1.662	1.672	1.629	1.554	1.481	1.411	1.344	1.283	1.23	1.246	1.159	1.031	0.9278	0.8597	0.7707	0.6672	0.6	0.6	0.6	0.6	0.6	0.6	0.6	0.6	0.6	0.6	0.6	0.6	0.6	0.6
17	0	0	0	0	0	0	0	0	-0	-0	-0	-0	-0	-0	-0	-0	-0	-0	-0	-0	-0	-0	-0	0	0	0	0	0	0	0	0	0	0	0	0	0	0	0	0	0	0	0	0	0	0	-0	-0	-0	-0
0	0	0	0	0	0	0	0	0	-0	-0	-0	-0	-0	0	0	0	0	0	0	0	0	0	0	0	0	0	0	0	0	0	0	0	0	0	0	0	0	0	0	0	0	0	0	0	0	0	0	0	0
0	0	0	0	0	0	0	0	0	-0	-0	-0	-0	-0	-0	-0	-0	-0	-0	-0	-0	-0	-0	-0	-0	-0	-0	-0	-0	-0	-0	-0	-0	-0	-0	-0	-0	-0	-0	-0	-0	-0	-0	-0	-0	-0	-0	-0	-0	-0
18	0	0	0	0	0	0	0	0	0	0	0	0	0	0	0	0	0	0	0	0	0	1.218	1.357	1.707	1.671	1.448	1.225	1.15	1.075	0.9894	0.822	0.5229	0.425	0.4	0.4	0.4	0.4	0.4	0.4	0.4	0.4	0.4	0.4	0.4	1e-05	1e-05	1e-05	1e-05	1e-05
0	0	0	0	0	0	0	0	0	0	0	0.3009	0.3998	0.4052	0.3787	-0.02902	-0.003581	0	0	0	0	0	0	0	0	0	0	0	0	0	0	0	0	0	0	0	0	0	0	0	0.06887	0	0	0	0	0	0	-0.2	-0	-0
0	0	0	0	0	0	0	0	0	0	0	0	0	0	0	0	0	0	1.314	1.607	1.68	1.626	1.245	1.169	1.092	1.293	1.092	0.7787	0.6284	0.05073	-0.01154	-0.02294	-0.03396	-0.04469	-0.05545	-0.0667	-0.07878	0.004366	0.08303	0.1617	0.2406	0.3201	0.4	0.6819	0.7903	0.7991	0.7997	0.7995	0.7987	0.7981
0	0	0	0	0	0	0	0	0	-0	-0	-0	-0	-0	0	0	0	0	0	0	0	0	0	0	0	0	0	0	0	0	0	0	0	0	0	0	0	0	0	0	0	0	0	0	0	0	0	0	0	0
0	NaN	NaN	NaN	NaN	NaN	NaN	NaN	NaN	NaN	NaN	NaN	NaN	NaN	NaN	NaN	NaN	NaN	NaN	NaN	NaN	NaN	NaN	NaN	NaN	NaN	NaN	NaN	NaN	NaN	NaN	NaN	NaN	NaN	NaN	NaN	NaN	NaN	NaN	NaN	NaN	NaN	NaN	NaN	NaN	NaN	NaN	NaN	NaN	NaN
19	0	0	0	0	0	0	0	0	0	0	0	0	0	0	0	0	0	1.35	1.461	1.403	1.351	1.29	1.308	1.428	1.419	1.299	1.115	1.01	0.9461	0.8699	0.758	0.6179	0.6	0.6	0.6	0.6	0.2	0.2	0.2	0.188	0.2	0.2	0.2	0.2	0.1863	0.1629	0.1417	0.126	0.1153
20	0	0	0	0	0	0	0	0	0	0	0	0	0	0	0	0	0	0	0	0	0	0	0	1.561	1.677	1.376	1.322	1.544	1.469	1.395	1.323	1.251	1.184	1.184	1.161	0.9659	0.692	0.5364	0.1204	0.1058	0.0926	0.07945	0.06831	0.05762	0.1286	0.2013	0.2749	0.3501	0.4277
0	0	0	0	0	0	0	0	0	-0	-0	-0	-0	-0	-0	-0	-0	-0	-0	-0	-0	-0	-0	-0	-0	-0	-0	-0	-0	-0	-0	-0	-0	-0	-0	-0	-0	-0	-0	-0	-0	-0	-0	-0	-0	-0	-0	-0	-0	-0
0	0	0	0	0	0	0	0	0	-0	-0	-0	-0	-0	-0	-0	-0	-0	-0	-0	-0	-0	-0	-0	-0	-0	-0	-0	-0	-0	-0	-0	-0	-0	-0	-0	-0	-0	-0	-0	-0	-0	-0	-0	-0	-0	-0	-0	-0	-0
0	NaN	NaN	NaN	NaN	NaN	NaN	NaN	NaN	NaN	NaN	NaN	NaN	NaN	NaN	NaN	NaN	NaN	NaN	NaN	NaN	NaN	NaN	NaN	NaN	NaN	NaN	NaN	NaN	NaN	NaN	NaN	NaN	NaN	NaN	NaN	NaN	NaN	NaN	NaN	NaN	NaN	NaN	NaN	NaN	NaN	NaN	NaN	NaN	NaN
0	0	0	0	0	0	0	0	0	-0	-0	-0	-0	-0	-0	-0	-0	-0	-0	-0	-0	-0	-0	-0	-0	-0	-0	-0	-0	-0	-0	-0	-0	-0	-0	-0	-0	-0	-0	-0	-0	-0	-0	-0	-0	-0	-0	-0	-0	-0
21	0	0	0	0	0	0	0	0	0	0	0	0	0	0	0	0	0	0	0	0	0	0	0	0	0	0	0	0	0	0	0	0	0	0	0	0	0	0	0	0	0	0	0	0	0	0	0	0	0
0	0	0	0	0	0	0	0	0	-0	-0	-0	-0	-0	0	0	0	0	0	0	0	0	0	0	0	0	0	0	0	-0	-0	-0	-0	-0	0	0	0	0.7084	0.4796	0.4151	0.3042	0.2066	0.5004	0.4806	0.3677	0.2016	-0.1952	-0.1889	-0.1922	-0.194
0	0	0	0	0	0	0	0	0	0	0	0	0	0	0	0	0	0	0	0	0	0	0	0	0	0	0	0	0	0	0	0	0	0	0	0	0	0	0	1.525	1.686	1.357	1.208	0.9391	0.7655	0.9669	0.8982	0.7583	0.5932	0.0202
0	0	0	0	0	0	0	0	0	-0	-0	-0	-0	-0.2	-0.2	-0.2	-0.2	-0.2	0	0	0	0	0	0	0	0	0	0	0	0	0	0	0	0	0	0	0	0	0	0	0	0	0	0	0	0	0	0	0	0
22	0	0	0	0	0	0	0	0	0	0	0	0	0	0	0	0	0	0	0	0	0	0	0	0	0	0	1.667	1.394	1.32	1.086	0.7732	0.6966	0.6203	0.5444	0.7692	0.7016	0.6329	0.5898	0.1589	0.1573	0.07321	-0.036	-0.048	-0.06	-0.072	-0.084	-0.296	-0.3134	-0.332
0	0	0	0	0	0	0	0	0	0	0	0	0	0.3101	0.6667	0.8119	0.8971	0.8243	0.7121	0.569	0.4807	0.3845	0.2	0.2	0.2001	-0.1998	-0.2115	-0.2229	-0.234	-0.2446	-0.2548	-0.2647	-0.2744	-0.2842	-0.2944	-0.3051	-0.3043	-0.3042	-0.3047	-0.3059	-0.1875	-0.1893	-0.191	-0.1923	-0.1929	-0	-0	-0	-0	-0
0	0	0	0	0	0	0	0	0	-0	-0	-0	-0	-0	-0	-0	-0	-0	-0	-0	-0	-0	-0	-0	-0	-0	-0	-0	-0	-0	-0	-0	-0	-0	-0	-0	0	0	0	0	0	0.4543	0.4127	0.3234	0.2383	0.2206	-0.1656	-0.1457	-0.1225	-0.1004
0	0	0	0	0	0	0	0	0	0	0	0	0	0	0	0	0	1.133	1.358	1.72	1.685	1.631	1.555	1.481	1.408	1.337	1.266	1.185	1.122	0.615	0.4886	0.2807	0.176	0.164	0.1945	0.1875	0.2613	0.3402	0.4248	0.6668	0.9296	0.9919	0.9996	1	1	1	0.9998	0.9991	0.9944	0.9708
0	0	0	0	0	0	0	0	0	-0	-0	-0	-0	-0	-0	-0	-0	-0	-0	-0	-0	0	0	0	0	0	0	0	0	0	0	0	0	0	0	0	0	0	0	0	0	0	0.8104	1.179	1.44	1.623	1.635	1.566	1.494	1.425
0	0	0	0	0	0	0	0	0	0	0	0	0	0	0	0	0	0	-0	-0	-0	-0	-0	-0	-0	-0	-0	-0	-0	-0	-0	-0	-0	-0	-0	-0	-0	-0	0	0	0	0	0	0	0	0	0	1.083	1.239	1.32
23	0	0	0	0	0	0	0	0	0	0	0	0	0	0	0	0	0	0	0	0	0	0	0	0	0	0	1.255	1.38	1.719	1.686	1.304	1.225	1.109	0.9933	1.148	1.049	0.9421	0.9202	0.8839	0.8077	0.6835	0.5498	0.4996	0.4479	0.4122	0.4	0.4	0.4	0.4
0	0	0	0	0	0	0	0	0	-0	-0	-0	-0	-0	-0	-0	-0	-0	-0	-0	-0	-0	-0	-0	-0	-0	-0	-0	-0	-0	-0	-0	-0	-0	-0	-0	-0	-0	0	0	0	0	0	0	0	0	0	0	0	0
0	0	0	0	0	0	0	0	0	-0	-0	-0	-0	-0	-0	-0	-0	-0	-0	-0	-0	-0	-0	-0	-0	-0	-0	-0	-0	-0	-0	-0	-0	-0	-0	-0	-0	-0	-0	-0	-0	-0	-0	-0	-0	-0	-0	-0	-0	-0
0	0	0	0	0	0	0	0	0	-0	-0	-0	-0	-0	-0	-0	-0	-0	-0	-0	-0	-0	-0	-0	-0	-0	-0	-0	-0	-0	-0	-0	-0	-0	-0	-0	-0	-0	-0	-0	-0	-0	-0	-0	-0	-0	-0	-0	-0	-0
0	0	0	0	0	0	0	0	0	-0	-0	0	0	0	0	0	0	0	0	0	0	0	0	0	0	0	0	0	0	0	0	0	0	0	0	0	0	0	0	0	0	0	0	0	0	0	0	0	0	0
24	0	0	0	0	0	0	0	0	0.2208	0.2135	0.2133	0.2177	-0.1747	-0.1768	-0.1776	-0	-0	-0	-0	-0	-0	-0	-0	-0	-0	-0	-0	-0	-0	-0	-0	-0	-0	-0	-0	-0	-0	-0	-0	0	0	0	0	0	0	0	0	0	0
0	0	0	0	0	0	0	0	0	-0	0	0	0	0	0	0	0	0	0	0	0	0	0	0	0	0	0	0	0	0	0	0	0	0	0	0	0	0	0	0	0	0	0	0	0	1.246	1.641	1.691	1.333	1.252
25	0	0	0	0	0	0	0	0	-0	-0	-0	-0	-0	-0	-0	-0	-0	-0	-0	-0	-0	-0	-0	-0	-0	-0	-0	-0	-0	-0	-0	-0	-0	-0	-0	-0	-0	0	0	0	0	0	0	0	0	0	0	0	0
0	0	0	0	0	0	0	0	0	-0	-0	-0	-0	-0	-0	-0	-0	-0	-0	-0	-0	-0	-0	-0	-0	-0	-0	-0	0	-0	-0	-0	-0	-0	-0	-0	-0	-0	-0	-0	-0	0	0	-0	-0	-0	0	0	0	0
26	0	0	0	0	0	0	0	0	0	0	0	0	0	0	0	0	0	0	0	0	0	0	0	0	1.055	1.385	1.435	1.585	1.564	1.525	1.497	1.386	1.233	1.015	1.005	0.9477	0.8731	0.7671	0.2411	0.2	0.188	0.176	0.164	0.152	0.2	0.2	0.188	0.2	0.2
27	0	0	0	0	0	0	0	0	0	0	0	0	0	0	0	0	0	0	0	0	0	0	0	0	0	0	1.315	1.451	1.403	1.605	1.574	1.517	1.464	1.421	1.37	1.235	1.108	0.9062	0.4251	0.3176	0.2	0.2	0.2	0.2	0.2616	0.3416	0.4216	0.5016	0.5816
28	0	0	0	0	0	0	0	0	-0	-0	-0	-0	-0	-0	-0	-0	-0	-0	-0	-0	-0	-0	-0	-0	-0	-0	-0	-0	-0	-0	-0	-0	-0	-0	-0	-0	-0	-0	-0	-0	-0	-0	-0	-0	-0	-0	-0	-0	-0
29	0	0	0	0	0	0	0	0	0	0	0	0	0	0	0	0	0	0	0	0	0	0	0	0	0	0	0	0	0	0	0	0	0	0	1.37	1.154	1.031	0.6904	0.5703	0.4804	0.6912	0.6017	0.5129	0.4621	0.3668	0.215	-0.1873	-0.1721	-0.1612
30	0	0	0	0	0	0	0	0	-0	-0	-0	-0	-0	-0	-0	0	0	0	0	0	0	0	0	0	0	0.9289	1.284	1.374	1.328	1.421	1.466	1.408	1.343	1.28	1.221	1.206	1.151	1.026	0.8493	0.7797	0.7025	0.2174	0.28	0.36	0.44	0.5303	0.6228	0.6	0.6
0	0	0	0	0	0	0	0	0	0.7211	0.8383	0.9339	0.9973	1.051	1.057	0.8629	0.5817	0.608	0.2526	0.2947	0.3368	0.3789	0.4211	0.4632	0.5053	0.5474	0.5895	0.6316	0.6316	0.6316	0.5116	0.5996	0.6535	0.6654	0.6853	0.6132	0.5411	0.4689	0.3718	0.38	-0.2	-0.2	-0.218	-0.236	-0.254	-0.272	0	0	0	0
31	0	0	0	0	0	0	0	0	0	0	0	0	0	0	0	0	0	0	0	0	0	0	0	0	0	0	0	0	0	1.571	1.736	1.683	1.63	1.557	1.486	1.417	1.351	1.288	1.227	1.087	0.8467	0.6624	0.5015	0.4443	0.4425	0.4416	0.4432	0.4492	0.4589
32	0	0	0	0	0	0	0	0	-0.2251	-0	-0	-0	-0	-0	-0	-0	-0	-0	-0	-0	-0	-0	-0	-0	-0	-0	-0	-0	-0	-0	-0	-0	-0	-0.1881	-0.1898	-0.189	-0.1879	-0.1898	-0.1925	-0	-0	-0	-0	-0	-0	-0	-0	-0	-0
33	0	0	0	0	0	0	0	0	-0	-0	-0	-0	-0	-0	-0	-0	-0	-0	-0	-0	-0	-0	-0	-0	-0	-0	-0	-0	-0	-0	-0	-0	-0	-0	-0	-0	-0	-0	-0	-0	-0	-0	-0	-0	-0	-0	-0	-0	-0
34	0	0	0	0	0	0	0	0	-0.2557	-0	-0	-0	-0	-0	-0	-0	-0	-0	-0	-0	-0	-0	-0	-0	-0	-0	-0	-0	-0	-0	-0	-0	-0	-0	-0	-0	-0	-0	-0	-0	-0	-0	-0	-0	-0	-0	-0.1194	-0.1271	-0.1336
35	0	0	0	0	0	0	0	0	0	0	0	0	0	0	0	0	0	0	0	0	1.14	1.547	1.727	1.371	1.317	1.241	1.166	1.093	1.32	1.242	1.15	0.9309	0.6465	0.4343	0.03672	0.03901	0.04175	0.03299	0.02574	0.02078	0.01764	0.01614	0.01638	0.01811	0.02124	0.02576	0.1518	0.1711	0.1915
36	0	0	0	0	0	0	0	0	-0	0	0	0	0	0	0	0	0	0	0	0.9397	1.396	1.388	1.334	1.259	1.393	1.405	1.349	1.288	1.226	1.205	1.158	1.073	0.9223	0.8466	0.7896	0.7415	0.706	0.683	0.6578	0.6357	0.6192	0.6034	0.6	0.6138	0.6238	0.6406	0.653	0.6943	0.741
37	0	0	0	0	0	0	0	0	0	0	0	0	0	0	0	0	0	0	0	0	0	0	0	0	0	1.207	1.574	1.73	1.731	1.681	1.634	1.563	1.494	1.423	1.347	1.261	1.152	1.05	0.8925	0.8074	0.7229	0.6332	0.5506	0.4693	0.05565	0.05004	0.05089	0.05693	0.06763
0	0	0	0	0	0	0	0	0	-0	-0	-0	-0	-0	-0	-0	-0	-0	-0	-0	-0	-0	-0	-0	-0	-0	-0	-0	-0	-0	-0	-0	-0	-0	-0	0	0	0	0	0	0	0	0	0	0	0	0	0	0	0
38	0	0	0	0	0	0	0	0	0	0	0	0	0	0	0	0	0	0	0	0	0	0	1.54	1.723	1.673	1.326	1.294	1.554	1.468	1.361	1.181	1.001	1.003	1.003	0.9965	0.9973	0.998	0.9983	0.9961	0.9824	0.9422	0.8518	0.7038	0.6	0.6	0.6	0.2	0.2	0.2
39	0	0	0	0	0	0	0	0	-0	0	0	0	0	0	0	0	0	0.7994	0.9178	1.043	1.194	1.451	1.49	1.444	1.393	1.321	1.242	1.157	1.067	0.9676	0.9057	0.851	0.7826	0.7051	0.628	0.6	0.6	0.6	0.6	0.6	0.6	0.6	0.6	0.6	0.6919	0.7779	0.8405	0.8732	0.8473
0	0	0	0	0	0	0	0	0	-0	0	0	0	0	0	0	0	0	0	0	0	0	0	0	0	0	0	0	0	0	1.319	1.597	1.673	1.395	1.337	1.257	1.18	1.403	1.327	1.251	1.17	1.122	1.02	0.9045	0.7523	0.7372	0.7214	0.7074	0.6913	0.6346
40	0	0	0	0	0	0	0	0	-0	-0	0	0	0	0	0	0	0	0	0	0	0	0	0	1.11	1.375	1.592	1.633	1.609	1.56	1.465	1.365	1.06	0.8991	0.6968	0.5428	-0.007951	-0.1139	-0.2	-0.2	-0.2	-0.084	0.04	0.16	0.28	0.4	0.4	0.4	0	0
41	0	0	0	0	0	0	0	0	-0	-0	-0	-0	-0	-0	0	0	0	0	0	0	0	0	0	0	0	0	0	0	1.129	1.362	1.382	1.572	1.545	1.169	1.095	1.023	1.254	1.191	1.186	1.201	1.175	1.041	0.8909	0.8094	0.7111	0.6024	0.6	0.6	0.2
0	0	0	0	0	0	0	0	0	-0	-0	-0	-0	-0	0	0	0	0	0	0	0	0	0	0	0	0	0	0	0	0	0	0	0	0	0	0	0	0	0	0	0	0.537	0.9087	0.9662	0.9112	0.8313	0.7543	0.6792	0.5809	0.4644
0	NaN	NaN	NaN	NaN	NaN	NaN	NaN	NaN	NaN	NaN	NaN	NaN	NaN	NaN	NaN	NaN	NaN	NaN	NaN	NaN	NaN	NaN	NaN	NaN	NaN	NaN	NaN	NaN	NaN	NaN	NaN	NaN	NaN	NaN	NaN	NaN	NaN	NaN	NaN	NaN	NaN	NaN	NaN	NaN	NaN	NaN	NaN	NaN	NaN
42	0	0	0	0	0	0	0	0	-0	-0	-0	-0	-0	-0	-0	-0	-0	-0	-0	-0	-0	-0	-0	-0	-0	-0	-0	-0	-0	-0	-0	-0	-0	-0	-0	-0	-0	-0	-0	-0	-0	-0	-0	-0	-0	-0	-0	-0	-0
43	0	0	0	0	0	0	0	0	-0	-0	-0	-0	-0	-0	-0	-0	-0	0	0	0	0	0	0	0	0	0	0	0	0	0	0	0	0	0	0.8027	1.083	1.221	1.223	1.155	1.128	1.019	0.8804	0.7714	0.719	0.7112	0.6973	0.6472	-0.02138	0.0332
44	0	0	0	0	0	0	0	0	0	0	0	0	0	0	0	0	0	0	0	0	0	0	0	1.227	1.682	1.669	1.317	1.241	1.467	1.393	1.321	1.251	1.193	1.216	1.108	0.9653	0.9112	0.8259	0.7203	0.6003	0.2	0.2	0.2	0.2	0.2	0.2	0.2	0.28	0.36
45	0	0	0	0	0	0	0	0	0	0	0	0	0	0	0	0	0	0	0	1.284	1.555	1.52	1.152	1.054	0.9573	0.8602	1.063	1.018	1.03	1.033	1.018	0.9772	0.883	0.7877	0.7868	0.7866	0.7878	0	0	0	0	0	0	0	0	0	0	0	0
46	0	0	0	0	0	0	0	0	-0	-0	-0	-0	-0	-0	-0	-0	-0	0	0	0	0	0	0	0	0	1.004	0.9527	0.9581	1.17	1.144	1.073	0.9974	0.9123	0.8034	0.3093	0.1823	0.05949	1e-05	1e-05	1e-05	1e-05	-0.01199	1e-05	1e-05	1e-05	1e-05	1e-05	0.08005	0.1609
0	0	0	0	0	0	0	0	0	-0	-0	-0	-0	-0	-0	-0	-0	-0	-0	0	0	0	0	0	0	0	0	0	0	0	0	0	0	0	0	0	-0	-0	-0	-0	-0	-0	-0	-0	-0	-0	-0	0	0	0.232
47	0	0	0	0	0	0	0	0	0	0	0	0	0	0	0	0	0	0	0	0	0	0	0	0	0	1.039	1.521	1.524	1.45	1.352	1.255	1.164	1.375	0.9951	0.9156	0.837	0.8052	0.7941	1.076	1.046	1.008	0.4783	0.2815	0.08773	0.02099	0.01964	0.006486	-0.005827	0.01703
0	0	0	0	0	0	0	0	0	0	0	-0	-0	-0	-0	-0	-0.2	-0.2	-0.2	-0.2	-0.2	-0.2	-0.2	-0.2	-0.2	-0.2	-0.2	0	0	0	0	0	0	0	0	0	0	0	0	0	0	0	0	0	0	0	0	0	0	0
0	0	0	0	0	0	0	0	0	0	0	0	0	0	0	0	0	0	-0	-0	-0	-0	-0	-0	-0	-0	-0	-0	-0	0	0	0	0	0	0	0	0	0	0	0	0	1.302	1.433	1.456	1.568	1.522	1.397	1.216	1.036	0.8731
0	0	0	0	0	0	0	0	0	-0	-0	-0	-0	-0	-0	-0	-0	-0	-0	-0	-0	-0	-0	-0	-0	-0	-0	0	0	0	0	0	0	0	0	-0	-0	-0	-0	-0	-0	0	0	0	0	0	0	0	0	0
0	0	0	0	0	0	0	0	0	0	0	0	0.8913	1.211	1.391	1.588	1.673	1.616	1.532	1.329	1.228	1.175	1.032	0.4336	0.35	0.263	0.226	0.189	0.152	0.165	0.178	0.191	0.204	0.217	0.35	0.3329	0.3958	0.2337	0.2836	0.3415	0.4074	0.3603	0.3132	0.32	0.34	0.36	-0.2	-0.2	-0.2	-0.218
48	0	0	0	0	0	0	0	0	-0	-0	-0	-0	-0	-0	-0	-0	-0	-0	-0	-0	-0	-0	-0	-0	-0	-0	-0	-0	-0	-0	-0	-0	-0	-0	-0	-0	-0	-0	-0	-0	-0	-0	-0	-0	-0	-0	-0	-0	-0
49	0	0	0	0	0	0	0	0	-0	-0	-0	-0	-0	-0	-0	0	0	0	0	0	0	0	0	0	0	0	0	0	1.38	1.585	1.311	1.232	1.156	1.079	1.003	1.228	1.15	1.107	1.009	0.8515	0.6071	0.462	0.4594	0.4836	0.1077	0.1341	0.1501	0.1653	0.1504
50	0	0	0	0	0	0	0	0	-0	-0	-0	-0	-0	-0	-0	0	0	0	0	0	0	0	0	0	0	1.023	1.331	1.31	1.49	1.439	1.364	1.249	0.995	0.7994	0.6552	0.4415	0.4	1e-05	-0.01199	-0.02399	-0.03599	-0.04799	-0.05999	-0.07199	1e-05	1e-05	0.08001	0.16	0.24
51	0	0	0	0	0	0	0	0	-0	-0	-0	0	0	0	0	0	0	0	0	0	0	0	0	0	1.164	1.366	1.385	1.443	1.54	1.471	1.096	1.023	1.252	1.187	1.182	1.194	1.164	1.015	0.7912	0.652	0.6	0.6	0.6	0.6	0.6	0.2	0.188	0.176	0.164
0	0	0	0	0	0	0	0	0	-0	-0	-0	-0	-0	-0	-0	-0	-0	-0	-0	-0	-0	-0	-0	-0	-0	-0	-0	-0	-0	-0	-0	-0	-0	-0	-0	0	0	0	0	0	0	0	0	1.139	1.394	1.461	1.306	1.101	0.8696
52	0	0	0	0	0	0	0	0	-0.294	-0	-0	-0	-0	-0	-0	-0	-0	-0	-0	-0	-0	-0	-0	-0	-0	-0	-0	-0	-0	-0	0	0	0	0	0	0	0	0	0	0	0	0	0	0	0.5677	0.6858	0.8073	0.9318	1.33
0	0	0	0	0	0	0	0	0	0	0	0	0	0	0.9011	1.122	1.483	1.454	1.36	1.263	1.166	1.068	1.058	1.072	1.078	1.048	0.9825	0.8757	0.1095	-0.06276	0	0	0	0	0	0	0	0	0	0	0	0	0	0	0	0	0	0	0	0
53	0	0	0	0	0	0	0	0	-0	-0	-0	-0	-0	-0	-0	-0	-0	-0	-0	-0	-0	-0	-0	-0	-0	-0	-0	-0	-0	-0	-0	-0	-0	-0	-0	-0	-0	-0	-0	-0	-0	-0	-0	-0	-0	-0	-0	-0	-0
0	0	0	0	0	0	0	0	0	-0	-0	-0	-0	-0	-0	-0	-0	-0	-0	-0	-0	-0	-0	-0	-0	-0	-0	-0	-0	-0	-0	-0	-0	-0	-0	-0	-0	-0	-0	-0	-0	-0	-0	-0	-0	-0	-0	-0	-0	-0
0	NaN	NaN	NaN	NaN	NaN	NaN	NaN	NaN	NaN	NaN	NaN	NaN	NaN	NaN	NaN	NaN	NaN	NaN	NaN	NaN	NaN	NaN	NaN	NaN	NaN	NaN	NaN	NaN	NaN	NaN	NaN	NaN	NaN	NaN	NaN	NaN	NaN	NaN	NaN	NaN	NaN	NaN	NaN	NaN	NaN	NaN	NaN	NaN	NaN
54	0	0	0	0	0	0	0	0	0	0	0	0	0	0	0	0	0	0	0	-0	-0	-0	-0	-0	-0	-0	-0	-0	-0	-0	-0	-0	-0	-0	-0	-0	-0	-0	-0	-0	-0	-0	-0	-0	-0	-0	-0	-0	-0
0	0	0	0	0	0	0	0	0	0	0	0	0	0	0	0	-0	-0	-0	-0	-0	-0	-0	-0	-0	-0	-0	-0	-0	-0	-0	-0	-0	-0	-0	-0	-0	-0	-0	-0	-0	-0	-0	-0	-0	-0	-0	-0	-0	-0
0	0	0	0	0	0	0	0	0	-0	-0	-0	-0	-0	-0	-0	-0	-0	-0	-0	-0	-0	-0	-0	-0	-0	-0	-0	-0	-0	-0	-0	-0	-0	-0	-0	-0	-0	-0	-0	-0	-0	-0	-0	-0	-0	-0	-0	-0	-0
55	0	0	0	0	0	0	0	0	-0	-0	-0	-0	-0	-0	-0	-0	-0	-0	-0	-0	-0	-0	-0	-0	-0	-0	-0	-0	-0	-0	-0	-0	-0	-0	-0	-0	-0	-0	-0	-0	-0	0	0	0	0	0	0	0	0
0	0	0	0	0	0	0	0	0	-0	-0	-0	-0	-0	-0	-0	-0	-0	-0	-0	-0	-0	-0	-0	-0	-0	-0	-0	-0	-0	-0	-0	-0	-0	-0	-0	-0	-0	-0	-0	-0	-0	-0	-0	-0	-0	-0	-0	-0	-0
0	0	0	0	0	0	0	0	0	-0	0	0	0	0	0	0	0	0	0	0	0	0	0	0	0	0	0	0	0	0	0	0	0	0	0	0	0	0	0	0	0	0	0	0	0	0	0	0	0	0
56	0	0	0	0	0	0	0	0	0	0	0	0	0	0	0	0	0	0	0	0	1.222	1.35	1.372	1.316	1.238	1.161	1.085	1.309	1.234	1.156	1.125	1.094	1.1	0.9794	0.3927	0.2865	0.2	0.2	0.2	0.2	0.2	0.2	0.2	0.2418	0.2	0.2	0.2	0.2	0.2
57	0	0	0	0	0	0	0	0	0	0	0	0	0	0	0	0	0	0	0	0	0	0	0	0	0	0	1.578	1.351	1.375	1.296	1.218	1.443	1.369	1.297	1.227	1.158	1.139	0.9981	0.7235	0.501	0.4239	0.4179	0.4134	0.4096	0.4071	0.4054	0.4044	0.4038	0.4037
58	0	0	0	0	0	0	0	0	-0	-0	-0	-0	-0	-0	-0	-0	-0	-0	-0	-0	-0	-0	-0	-0	-0	-0	-0	-0	-0	-0	-0	-0	-0	-0	-0	-0	-0	-0	-0	-0	-0	-0	-0	-0	-0	-0	-0	-0	-0
0	NaN	NaN	NaN	NaN	NaN	NaN	NaN	NaN	NaN	NaN	NaN	NaN	NaN	NaN	NaN	NaN	NaN	NaN	NaN	NaN	NaN	NaN	NaN	NaN	NaN	NaN	NaN	NaN	NaN	NaN	NaN	NaN	NaN	NaN	NaN	NaN	NaN	NaN	NaN	NaN	NaN	NaN	NaN	NaN	NaN	NaN	NaN	NaN	NaN
59	0	0	0	0	0	0	0	0	0	0	0	0	0	0	0	0	0	0	0	0	0	1.316	1.705	1.67	1.317	1.267	1.195	1.432	1.401	1.32	1.089	0.8211	0.7559	0.6622	0.1712	0.06407	1.773e-05	2.967e-05	5.919e-05	0.0001196	0.0002013	0.0002722	0.0002883	0.0002381	0.08015	0.1601	0.24	0.32	0.4
60	0	0	0	0	0	0	0	0	0	0	0	0	0	0	0	0	0	0	0	0	0	0	0	0	1.271	1.377	1.412	1.623	1.55	1.171	1.095	1.021	0.9498	1.183	1.175	1.188	1.145	0.9947	0.8011	0.2931	0.1699	0.05462	0.04577	0.03753	0.08967	0.1644	0.2393	0.3149	0.392
61	0	0	0	0	0	0	0	0	-0	-0	-0	-0	-0	-0	-0	-0	-0	-0	-0	-0	-0	-0	-0	-0	-0	-0	-0	-0	-0	-0	-0	-0	-0	-0	-0	-0	-0	-0	-0	-0	-0	-0	-0	-0	-0	-0	-0	-0	-0
62	0	0	0	0	0	0	0	0	0.3976	0.3685	0.4	0.4	0.4	0	0	-0.012	-0	-0	-0	-0	-0	-0	0	0	0	0	0	0	0.8781	1.016	1.074	1.116	1.158	1.2	1.2	1.15	0.6579	0.5658	0.2737	0.1816	0.08947	-0.002632	-0.09474	-0.1368	-0.0863	-0.000358	-0.2	-0.1313	-0.2
0	0	0	0	0	0	0	0	0	-0	-0	-0	-0	0	0	0	0	0	0	0	0	0	0	0	0	0	0	0	0	0	0	-0	-0	-0	-0	-0	-0	-0	-0	-0	-0	-0	-0	-0	-0	0	0	0	0	0
63	0	0	0	0	0	0	0	0	-0	-0	-0	-0	-0	-0	-0	-0	-0	-0	-0	-0	-0	-0	-0	-0	-0	-0	-0	-0	-0	-0	-0	-0	-0	-0	-0	-0	-0	-0	-0	-0	-0	-0	-0	-0	-0	-0	-0	-0	0
0	0	0	0	0	0	0	0	0	-0	-0	-0	-0	-0	-0	-0	-0	-0	-0	-0	-0	-0	-0	-0	-0	0	0	0	0	0	0	0	0	0	0	0	0	0	0	0	0	0	0	0	0	0	0	-0	-0	-0
0	0	0	0	0	0	0	0	0	-0	-0	-0	-0	-0	-0	-0	-0	-0	-0	-0	-0	-0	-0	-0	-0	-0	-0	-0	-0	-0	-0	-0	-0	-0	-0	-0	-0	-0	-0	-0	-0	-0	0	0	0	0	0	0	0	0.6603
64	0	0	0	0	0	0	0	0	0	0	-0	-0	-0	-0	-0	-0	-0	-0	-0	-0	-0	-0	-0	-0	-0	-0	-0	-0	-0	-0	-0.003738	0	0	0	0	0	0	0	0	0	0	0	0	0	0	0	0	0	0
0	0	0	0	0	0	0	0	0	-0	-0	-0	-0	-0	-0	-0	-0	-0	-0	-0	-0	-0	-0	-0	-0	-0	-0	-0	-0	-0	-0	-0	-0	-0	-0	-0	-0	-0	-0	-0	-0	-0	-0	-0	-0	-0	-0	-0	-0	-0
0	NaN	NaN	NaN	NaN	NaN	NaN	NaN	NaN	NaN	NaN	NaN	NaN	NaN	NaN	NaN	NaN	NaN	NaN	NaN	NaN	NaN	NaN	NaN	NaN	NaN	NaN	NaN	NaN	NaN	NaN	NaN	NaN	NaN	NaN	NaN	NaN	NaN	NaN	NaN	NaN	NaN	NaN	NaN	NaN	NaN	NaN	NaN	NaN	NaN
0	0	0	0	0	0	0	0	0	0	0	0	0	0	0	0	0	0	0	0	0	0	0	0	0	0	0	0	0	0	0	0	1.292	1.434	1.483	1.103	1.068	0.9739	0.78	0.584	0.4064	0	0	0	0	0	0	0	0	0
65	0	0	0	0	0	0	0	0	-0	-0	-0	-0	0	0	0	0	0	0	0	0	0	0	0	0	0	0	0	0	0	0	0	0	0	0	0	0	0	0	0	0	0	-0	-0	-0	-0	-0	-0	-0.03397	-0.04244
0	0	0	0	0	0	0	0	0	-0	-0	-0	-0	-0	-0	-0	-0	-0	-0	-0	-0	-0	-0	-0	0	0	0	0	0	0	0	0	0	0	0	0	0	0	0	0	0	0	0	0	0	0	0	0	0	0
66	0	0	0	0	0	0	0	0	-0	-0	-0	-0	-0	-0	-0	-0	-0	-0	-0	-0	-0	-0	-0	-0	-0	-0	-0	-0	-0	-0	-0	-0	-0	-0	-0	-0	-0	-0	-0	-0	-0	-0	-0	-0	-0	-0	-0	-0	-0
67	0	0	0	0	0	0	0	0	-0	-0	-0	-0	-0	-0	-0	-0	-0	-0	-0	-0	-0	-0	-0	-0	-0	-0	-0	-0	-0	-0	-0	-0	-0	-0	-0	-0	-0	-0	-0	-0	-0	-0	-0	-0	-0	-0	-0	-0	-0
68	0	0	0	0	0	0	0	0	-0	-0	-0	-0	-0	-0	-0	-0	-0	-0	-0	-0	0	0	0	0	0	0	0	0	0	0	0	0	0	0	0	0	0	0	0	0	0	0	0	0	0	0	0	0	0
69	0	0	0	0	0	0	0	0	-0	-0	-0	-0	-0	-0	-0	-0	-0	-0	-0	-0	-0	-0	-0	-0	-0	-0	-0	-0	-0	-0	-0	-0	-0	-0	-0	-0	-0	-0	-0	-0	-0	-0	-0	-0	-0	-0	-0	-0	-0
0	0	0	0	0	0	0	0	0	-0	-0	-0	-0	-0	-0	-0	-0	-0	-0	-0	-0	-0	-0	-0	-0	-0	-0	-0	-0	-0	-0	-0	-0	-0	-0	-0	-0	0	0	0	0	0	0	0	0	0	0	0	0	0
70	0	0	0	0	0	0	0	0	-0	-0	-0	-0	-0	-0	-0	-0	-0	-0	-0	-0	-0	-0	-0	-0	-0	-0	-0	-0	0	0	0	0	0	0	0	0	0	0	0	0	0	0	0	0	0	0	0	0	0
71	0	0	0	0	0	0	0	0	-0	-0	-0	-0	-0	-0	-0	-0	-0	-0	-0	-0	-0	-0	-0	-0	-0	-0	-0	-0	-0	-0	-0	-0	-0	-0	-0	-0	-0	-0	-0	-0	-0	-0	-0	-0	-0	-0	-0	-0	-0
72	0	0	0	0	0	0	0	0	-0	-0	-0	-0	-0	-0	-0	-0	-0	0	0	0	0	0	0	0	0	0	0	0	0	0	0	0	0	0	0	0	0	0	0	0	0	0	0	0	0	1.548	1.661	1.382	1.299
0	0	0	0	0	0	0	0	0	-0	-0	-0	-0	-0	-0	-0	-0	-0	-0	-0	-0	-0	-0	-0	-0	-0	-0	-0	-0	-0	-0	-0	-0	-0	-0	-0	-0	-0	-0	-0	-0	-0	-0	-0	-0	-0	-0	-0	-0	-0
0	0	0	0	0	0	0	0	0	-0	-0	-0	0	0	0	0	0	0	0	0	0	0	0	0	0	0	0	0	0	0	0	0	0	0	0	0	0	0	0	0	0	0	0	0	0	0	0	0	0	0
73	0	0	0	0	0	0	0	0	-0	-0	-0	-0	-0	-0	-0	-0	-0	-0	-0	-0	-0	-0	-0	-0	-0	-0	-0	-0	-0	-0	-0	-0	-0	-0	-0	-0	-0	-0	-0	-0	-0	-0	-0	-0	-0	-0	-0	-0	-0
0	0	0	0	0	0	0	0	0	-0	-0	-0	-0	-0	-0	-0	-0	-0	-0	-0	-0	-0	-0	-0	-0	-0	-0	-0	-0	-0	-0	0	0	0	0	0	0	0	0	0	0	0	0	0	1.354	1.375	1.581	1.212	1.133	1.054
0	NaN	NaN	NaN	NaN	NaN	NaN	NaN	NaN	NaN	NaN	NaN	NaN	NaN	NaN	NaN	NaN	NaN	NaN	NaN	NaN	NaN	NaN	NaN	NaN	NaN	NaN	NaN	NaN	NaN	NaN	NaN	NaN	NaN	NaN	NaN	NaN	NaN	NaN	NaN	NaN	NaN	NaN	NaN	NaN	NaN	NaN	NaN	NaN	NaN
74	0	0	0	0	0	0	0	0	-0	-0	-0	-0	-0	-0	-0	-0	-0	-0	-0	-0	-0	-0	-0	-0	-0	-0	-0	-0	-0	-0	-0	-0	-0	-0	-0	-0	-0	0	0	0	0	0	0	0	0	0	0	0	1.305
0	NaN	NaN	NaN	NaN	NaN	NaN	NaN	NaN	NaN	NaN	NaN	NaN	NaN	NaN	NaN	NaN	NaN	NaN	NaN	NaN	NaN	NaN	NaN	NaN	NaN	NaN	NaN	NaN	NaN	NaN	NaN	NaN	NaN	NaN	NaN	NaN	NaN	NaN	NaN	NaN	NaN	NaN	NaN	NaN	NaN	NaN	NaN	NaN	NaN
75	0	0	0	0	0	0	0	0	0	0	0	0	0	0	0	0	0	0	0	0	0	0	0	0	0	0	0	1.655	1.736	1.68	1.626	1.55	1.477	1.407	1.339	1.272	1.2	1.163	1.091	0.9992	0.8633	0.7901	0.3024	0.3063	0.3401	0.405	0.5038	0.6239	0.6767
76	0	0	0	0	0	0	0	0	-0	-0	-0	-0	-0	-0	-0	-0	-0	-0	-0	-0	-0	-0	-0	-0	-0	-0	-0	-0	-0	-0	-0	-0	-0	-0	-0	-0	-0	-0	-0	-0.1789	-0.176	-0.1728	-0.1691	-0.1648	-0.1592	-0.1524	-0.1442	-0.1345	-0.1241
0	0	0	0	0	0	0	0	0	-0	-0	-0	-0	-0	-0	-0	-0	-0	-0	-0	-0	-0	-0	-0	-0	-0	-0	-0	-0	-0	-0	-0	-0	-0	-0	-0	-0	-0	-0	-0	-0	-0	-0	-0	-0	-0	-0	-0	-0	-0
0	0	0	0	0	0	0	0	0	0	0	0	0	0	0	0	0	0	0	0	0	0	0	1.321	1.433	1.655	1.626	1.248	1.172	1.098	1.325	1.254	1.183	1.157	1.129	1.116	0.9468	0.7866	0.7089	0.6147	0.5228	0.5101	0.5241	0.5411	0.5608	0.1817	0.2	0.188	0.176	0.164
77	0	0	0	0	0	0	0	0	-0	-0	-0	-0	-0	-0	-0	-0	-0	-0	-0	-0	-0	-0	-0	-0	-0	-0	-0	-0	-0	-0	-0	-0	-0	-0	-0	-0	-0	-0	0	0	0	0	0	0	0	0	0	0	0
78	0	0	0	0	0	0	0	0	-0	-0	-0	-0	-0	-0	-0	-0	-0	0	0	0	0	0	0	0	0	1.026	1.015	1.323	1.28	1.203	1.127	1.051	1.146	1.178	1.296	1.237	1.142	0.5673	0.3307	0.2001	-0.1263	-0.1684	-0.112	-0.016	0.088	0.2	0.32	0.4106	0.5694
0	NaN	NaN	NaN	NaN	NaN	NaN	NaN	NaN	NaN	NaN	NaN	NaN	NaN	NaN	NaN	NaN	NaN	NaN	NaN	NaN	NaN	NaN	NaN	NaN	NaN	NaN	NaN	NaN	NaN	NaN	NaN	NaN	NaN	NaN	NaN	NaN	NaN	NaN	NaN	NaN	NaN	NaN	NaN	NaN	NaN	NaN	NaN	NaN	NaN
79	0	0	0	0	0	0	0	0	-0	0	-0	0	0	0	0	0	0	0	0	0	0	0	0	0	0	1.31	1.417	1.381	1.501	1.541	1.167	1.093	1.021	1.255	1.205	1.256	0.7405	0.5664	0.3162	0.176	0.2	0.2	0.28	0.3127	0.3249	0.1937	0.2516	0.24	0.3248
80	0	0	0	0	0	0	0	0	-0	-0	-0	-0	-0	-0	-0	-0	-0	-0	-0	-0	-0	-0	-0	-0	-0	0	0	0	0	0	0	0	0	0	0	0	0	0	0	0	-0	-0	-0	-0	-0	-0	-0	-0	-0
81	0	0	0	0	0	0	0	0	0	0	0	0	0	0	0	0	0	0	0	0.8032	0.919	1.112	1.13	1.077	1.007	0.8904	0.7729	0.6549	0.5362	0.5316	0.5324	0.1461	0.1455	0.1223	0.02286	-0.048	-0.06	-0.072	-0.084	-0.096	-0.108	-0.12	-0.12	-0.12	-0	0	0	0	0.7929
82	0	0	0	0	0	0	0	0	-0	-0	-0	-0	-0	-0	-0	-0	-0	-0	-0	-0	-0	-0	-0	-0	-0	-0	-0	-0	-0	-0	-0	-0	-0	-0	-0	-0	-0	-0	-0	-0	-0	-0	-0	-0	-0	0	0	-0	-0
0	NaN	NaN	NaN	NaN	NaN	NaN	NaN	NaN	NaN	NaN	NaN	NaN	NaN	NaN	NaN	NaN	NaN	NaN	NaN	NaN	NaN	NaN	NaN	NaN	NaN	NaN	NaN	NaN	NaN	NaN	NaN	NaN	NaN	NaN	NaN	NaN	NaN	NaN	NaN	NaN	NaN	NaN	NaN	NaN	NaN	NaN	NaN	NaN	NaN
83	0	0	0	0	0	0	0	0	-0	-0	-0	-0	-0	-0	-0	-0	-0	-0	-0	-0	-0	-0	-0	-0	-0	-0	-0	-0	-0	-0	-0	-0	-0	-0	-0	-0	-0	-0	0	0	0	0	0	0	0	0	0	0	0
84	0	0	0	0	0	0	0	0	-0	-0	-0	-0	-0	-0	-0	-0	-0	-0	-0	-0	-0	-0	0	0	0	0	0	0	0	0	0	0	0	0	0	0	0	0	0	0	0	0	0	0	0	0	0	0	0
85	0	0	0	0	0	0	0	0	0	0	0	0	0	0	0	0	0	0	0	0	0	0	0	0	0	0.9974	1.417	1.442	1.354	1.262	1.168	1.325	1.27	1.134	0.9405	0.7944	0.7802	0.7381	0.6667	0.1705	0.05777	1e-05	-0.01199	-0.02399	-0.03599	-0.04799	-0.05999	1e-05	1e-05
86	0	0	0	0	0	0	0	0	-0	-0	0	0	0	0	0	0	0	0	0	0	0	0	0	0	0	0	0	0	0	0	0	1.373	1.589	1.678	1.3	1.221	1.146	1.072	1.301	1.235	1.175	1.175	1.205	1.11	0.9533	0.3936	0.2973	0.2	0.2
87	0	0	0	0	0	0	0	0	0	0	0	0	0	0	0	0	0	0	0	0	0	1.364	1.574	1.621	1.629	1.557	1.487	1.421	1.361	1.303	1.239	1.202	1.074	0.9286	0.8779	0.8325	0.7994	0.7835	0.7783	0.7896	0.8083	0.8363	0.7844	0.7068	0.416	0.3173	0.24	0.26	0.28
0	0	0	0	0	0	0	0	0	0	0	0	0	0	0	0	0	0	0.8783	1.063	1.091	1.208	1.216	1.124	0.8	0.8	1.1	1.098	1.093	1.085	0	0	0	0	0	0	0	0	0	0	0	0	0	0	0	0	0	0	0	0
88	0	0	0	0	0	0	0	0	-0	-0	-0	-0	-0	-0	-0	-0	-0	0	0	0	0	0	-0	-0	-0	-0	-0	-0	-0	-0	-0	-0	-0	-0	-0	-0	-0	-0	-0	-0	-0	-0	-0	-0	-0	-0	-0	-0	-0
89	0	0	0	0	0	0	0	0	-0	-0	-0	-0	-0	0	0	0	0	0	0	0	0	0	1.06	1.33	1.306	1.229	1.153	1.29	1.237	1.145	0.9899	0.7769	0.5854	0.4215	0.4397	0.4619	0.4862	0.1104	0.1165	0.1192	0.1058	0.08599	0.05906	0.02401	-0.004527	-0.04349	-0.08106	-0.106	-0.1185
90	0	0	0	0	0	0	0	0	-0	-0	-0	0	0	0	0	0	0	0	0	0	0	1.318	1.361	1.307	1.28	1.203	1.125	1.049	0.9486	0.7702	0.5036	0.4	0.4	1e-05	1e-05	-0.01199	-0.02399	-0.03598	-0.01544	-0.02966	-0.04029	-0.04495	-0.04311	0.04384	0.1332	-0.002126	0.02028	0.03814	0.04943
91	0	0	0	0	0	0	0	0	-0	-0	-0	-0	-0	-0	-0	0	0	0	0	0	0	0	0	0	0	0	0	0	1.366	1.384	1.325	1.391	1.463	1.392	1.018	1.252	1.206	1.289	1.239	1.097	0.8494	0.6113	0.2	0.188	0.176	0.164	0.152	0.14	0.128
0	0	0	0	0	0	0	0	0	0	0	0	0	0	0	0	0	0	0	1.617	1.749	1.697	1.612	1.383	1.085	1.01	0.935	0.8624	0.7947	0.7985	0.6968	0.1978	0.1004	0.1154	0.1319	0.1482	0.14	0.128	0.116	0.104	0.092	0.08	0.08	0.08	0.105	0.13	0.155	0.18	0.325	0.35
92	0	0	0	0	0	0	0	0	0	0	0	0	0	0	0	0	0	0	0	0	0	0	0	0	0.9907	1.59	1.732	1.378	1.299	1.224	1.449	1.377	1.308	1.236	1.139	1.033	0.7784	0.6014	0.5524	0.5456	0.5423	0.1403	0.1385	0.1369	0.135	0.1332	0.2118	0.2914	0.3731
93	0	0	0	0	0	0	0	0	-0	0	-0	0	0	0	0	0	0	0	0	0	0	0	0.7463	0.8801	1.306	1.346	1.3	1.225	1.15	1.075	0.9996	0.9191	0.7715	0.6284	0.434	0.4	0.4	0.4	0.4	1e-05	1e-05	-0.01196	-0.0238	-0.03525	-0.04568	-0.05404	-0.05899	-0.05912	-0.05412
94	0	0	0	0	0	0	0	0	0	0	0	-0	-0	-0	-0	-0	-0	-0	-0	-0	-0	-0	-0	-0	-0	-0	-0	-0	-0	-0	-0	-0	-0	-0	-0	-0	-0	-0	-0	-0	-0	-0	-0	-0	-0	-0	-0	-0	-0
0	0	0	0	0	0	0	0	0	-0	-0	0	0	0	0	0	0	0	0	0	0	0	0	0.8086	1.075	1.423	1.382	1.296	1.113	1.04	0.953	0.8721	0.7739	0.6424	0.5192	0.3302	0.278	0.2665	0.2688	-0.1303	-0.1307	-0.1446	-0.1598	-0.1756	-0.1915	-0.2067	-0.2209	-0.2338	-0.2442	-0.2509
0	0	0	0	0	0	0	0	0	-0	-0	-0	-0	-0	-0	-0	-0	-0	-0	-0	-0	-0	-0	-0	-0	-0	-0	-0	-0	-0	-0	-0	-0	-0	-0	-0	-0	-0	-0	-0	-0	-0	-0	-0	-0	-0	-0	-0	-0	-0
0	0	0	0	0	0	0	0	0	0	0	0	0	0	0	0	0	-0	-0	-0	-0	-0	-0	-0	-0	-0	-0	-0	-0	-0	-0	-0	-0	0	0	0	0	0	0	0	0	0	0	0	0	0	0	0	0	0
95	0	0	0	0	0	0	0	0	0	0	0	0	0	0	0	0	0	0	0	0	0	0	0	0	0	1.229	1.414	1.438	1.388	1.312	1.397	1.414	1.384	1.34	1.23	1.097	0.8611	0.6072	0.6	0.2	0.188	0.176	0.164	0.152	0.14	0.128	0.116	0.104	0.092
0	0	0	0	0	0	0	0	0	0	0	0	0	0	0	0	0	0	0	0	0	0	0	0	0	0	0	0	0	0	0	0	0	0	0	0	0	0	0	0	0	0	0	0	0	0.4003	0.4374	0.4779	0.5201	0.4602
96	0	0	0	0	0	0	0	0	-0	-0	-0	-0	-0	-0	-0	-0	-0	-0	-0	-0	-0	-0	-0	-0	-0	-0	-0	-0	-0	-0	-0	-0	-0	-0	-0	-0	-0	-0	-0	-0	-0	-0	-0	-0	-0	-0	-0	-0	0
97	0	0	0	0	0	0	0	0	0	0	0	0	0	0	0	0	0	0	0	0	0	0	0	1.325	1.439	1.539	1.62	1.552	1.48	1.41	1.346	1.288	1.24	1.246	1.154	1.028	0.8642	0.7756	0.2729	0.1579	0.1158	-0.1263	-0.1684	-0.2	-0.2	-0.2	-0.2	-0.2	-0.2
98	0	0	0	0	0	0	0	0	-0	-0	-0	-0	-0	0	0	0	0	0	0	0	0	0	0	0	0	0.7598	1.273	1.354	1.504	1.59	1.215	1.137	1.061	0.9859	1.212	1.138	1.111	1.096	1.072	0.8509	0.5941	0.4632	0.4545	0.4467	0.4392	0.4328	0.428	0.4266	0.4293
99	0	0	0	0	0	0	0	0	-0	-0	-0	-0	-0	0	0	0	0	0	0	0	0	0	0	0	0	0	0	0	0	0	0	0.8943	1.225	1.364	1.64	1.626	1.245	1.166	1.09	1.014	1.24	1.142	1.057	0.8633	0.5653	0.4	0.4	0.4003	0.4024
100	0	0	0	0	0	0	0	0	0	0	0	0	0	0	0	0	0	0	0	0	1.2	1.372	1.686	1.679	1.626	1.248	1.174	1.401	1.332	1.262	1.179	1.016	0.7362	0.4244	0.4088	0.4097	0.4124	0.4172	0.4237	0.4299	0.4346	0.03713	0.03736	0.03557	0.03219	0.01602	0.0001123	-0.01393	0.02303
0	0	0	0	0	0	0	0	0	-0	-0	-0	-0	-0	-0	-0	-0	-0	-0	-0	-0	-0	-0	-0	-0	-0	0	0	0	0	0	0	0	0	0	0	0	0	0	0	0	-0	-0	-0	-0	-0	-0	-0	-0	-0
101	0	0	0	0	0	0	0	0	0	0	0	0	0	0	0	0	1.343	1.542	1.598	1.602	1.553	1.487	1.416	1.34	1.263	1.172	1.098	0.9742	0.8312	0.2616	0.2	0.188	0.176	0.164	0.152	0.2	0.2	0.2	0.2	0.2	0.2332	0.3132	0.3932	0.4732	0.5532	0.6	0.2	0.2	0.2
102	0	0	0	0	0	0	0	0	-0	-0	-0	-0	-0	-0	-0	-0	-0	0	0	0	0	0	0	0	0	0	0	0	0	0	1.224	1.358	1.541	1.666	1.316	1.242	1.169	1.38	1.286	1.107	0.7793	0.6609	0.5109	0.4258	0.01126	-0.1263	-0.1684	-0.2	-0.2
0	0	0	0	0	0	0	0	0	-0	-0	-0	-0	-0	-0	-0	-0	-0	-0	-0	-0	-0	-0	-0	-0	-0	-0	-0	-0	-0	-0	-0	-0	-0	-0	-0	-0	-0	-0	-0	-0	-0	-0	-0	-0	-0	-0	-0	-0	-0
103	0	0	0	0	0	0	0	0	-0	-0	-0	-0	-0	0	0	0	0	0	0	0	0	0	0	0	0	0	1.039	1.359	1.51	1.666	1.595	1.216	1.139	1.062	1.287	1.21	1.132	1.097	1.077	1.058	1.05	0.9301	0.8723	0.8126	0.7545	0.7006	0.6556	0.6269	0.6102
0	0	0	0	0	0	0	0	0	0	0	0	0	0	0.9862	1.005	0.9581	1.058	1.011	0.8986	0.7842	0.6723	0.5651	0.5755	0.2206	0.2374	0.1749	0.06269	-0.048	-0.06	-0.072	-0.084	-0.096	-0.108	-0.1238	-0.1498	-0.1731	-0.08712	0.1572	0.2874	0.4257	0.6059	0.8159	0.9052	0.9957	1.052	1.008	0.9458	0.8624	0.7818
0	0	0	0	0	0	0	0	0	-0	-0	-0	-0	-0	-0	-0	-0	-0	-0	-0	-0	-0	-0	-0	0	0	0	0	0	0	0	0	0	0	0	0	0	0	0	0	0	0	0	0	0	0	0	0	0	0
104	0	0	0	0	0	0	0	0	0	0	0	0	0	0	0	0	0	0	0	0	0	0	0	0	0	0	0	0	1.375	1.728	1.383	1.3	1.22	1.144	1.069	0.9946	1.222	1.142	0.9937	0.7221	0.467	0.4	0.4	0.4	0.4	0.4	1e-05	1e-05	-0.01568
0	0	0	0	0	0	0	0	0	-0	-0	-0	-0	-0	-0	-0	-0	-0	-0	-0	-0	-0	-0	-0	-0	-0	-0	-0	-0	-0	-0	-0	-0	-0	-0	-0	-0	-0	-0	0	0	0	0	0	0	0	0	0	0	0
0	0	0	0	0	0	0	0	0	-0	-0	-0	-0	-0	-0	-0	-0	-0	-0	-0	-0	-0	-0	-0	-0	-0	-0	-0	-0	-0	0	0	0	0	0	0	-0	-0	-0	-0	-0	-0	-0	-0	-0	-0	-0	-0	-0	-0
105	0	0	0	0	0	0	0	0	-0	-0	-0	-0	-0	-0	-0	-0	0	0	0	0	0	0	0	0	0	0	0	0	0	0	0	0	-0	-0	-0	-0	-0	-0	-0	-0	-0	-0	0	0	0	0	0	0	0
0	0	0	0	0	0	0	0	0	-0	-0	-0	-0	-0	-0	-0	-0	-0	-0	-0	-0	-0	-0	-0	-0	-0	-0	-0	-0	0	0	0	0	0	0	0	0	0	0	0	0	0	0	0	0	0	0	0	0	0
0	0	0	0	0	0	0	0	0	-0	-0	-0	-0	-0	0	0	0	0	0	0	0	0	0	0	0	0	0	0	0	0	0	0	0	0	0	0	0	0	0	0	1.44	1.599	1.224	1.152	1.054	0.9573	0.8602	0.7631	1.019	1.035
0	0	0	0	0	0	0	0	0	-0	-0	-0	-0	-0	-0	-0	-0	-0	-0	0	0	0	0	0	0	0	0	0	0	0	0	0	0	0	0	0	0	0	0	0	0	-0	-0	-0	-0	-0	-0	-0	-0	0
106	0	0	0	0	0	0	0	0	0	0	0	0	0	0	0	0	0	0	0	0	0	0	1.254	1.363	1.661	1.299	1.217	1.139	1.063	0.9897	0.9195	1.155	1.135	1.099	0.9889	0.7859	0.6775	0.548	0.1233	0.1833	0.2462	0.3111	0.3794	0.4501	0.4436	0.4399	0.4423	0.447	0.4546
0	0	0	0	0	0	0	0	0	-0	-0	-0	-0	-0	-0	-0	-0	-0	-0	-0	-0	-0	-0	-0	-0	-0	-0	-0	-0	-0	-0	-0	-0	-0	-0	-0	-0	-0	-0	-0	-0	-0	-0	-0	-0	-0	-0	-0	-0	-0
107	0	0	0	0	0	0	0	0	0.2179	0.2885	0.3137	0.3218	0.2923	0.2647	0.2517	0.2497	-0.145	-0.1364	-0.1387	-0.1413	-0.1446	-0.1488	-0.1527	-0.1572	-0.1603	-0	-0	-0	-0	-0	-0	-0	-0	-0	0	0	0	0	0	0	0	0	0	0	0	0	0	0	0
108	0	0	0	0	0	0	0	0	0	0	0	0	0	0	0	0	0	0	0	0	0	0	0	0	0	0	0	1.364	1.506	1.579	1.53	1.489	1.425	1.35	1.275	1.199	1.117	0.995	0.846	0.6202	0.6	0.6	0.5984	0.1817	0.1636	0.1432	0.1208	0.09819	0.07553
109	0	0	0	0	0	0	0	0	-0	-0	-0	-0	-0	-0	-0	-0	-0	-0	-0	-0	-0	-0	-0	-0	-0	-0	-0	-0	-0	-0	-0	-0	-0	-0	-0	-0	-0	-0	-0	-0	-0	-0	-0	-0	-0	-0	-0	-0	-0
0	0	0	0	0	0	0	0	0	0	0	0	0	0	0	0	0	0	0	0	0	0	0	0	0	0	0	0	0	0	0	0	1.056	1.077	0.6377	0.5637	0.4931	0.4019	0.6029	0.4954	0.444	0.2789	-0.1997	-0.1993	-0.2106	-0.2219	-0.2332	-0.2447	-0.2564	-0.2683
110	0	0	0	0	0	0	0	0	0	0	0	0	0	0	0	0	0	0	0	0	0	0	0	0	0	0	0	0	0	-0	-0	-0	-0	-0	-0	0	0	0	0	0	0	0	0	0	-0	-0	-0	-0	-0
111	0	0	0	0	0	0	0	0	0	0	0	0	0	0	0	0	0	0	0	1.286	1.419	1.377	1.524	1.541	1.47	1.398	1.329	1.245	1.078	0.8622	0.52	0.4001	0.4001	0.4002	0.4005	0.0009515	0.001782	0.003092	0.004891	0.00727	-0.001636	-0.009603	-0.01634	-0.02162	-0.0251	-0.02608	-0.02356	-0.01633	-0.003998
0	0	0	0	0	0	0	0	0	-0	-0	-0	-0	-0	-0	-0	-0	-0	-0	-0	-0	-0	-0	-0	-0	-0	-0	-0	-0	-0	-0	-0	-0	-0	-0	-0	-0	-0	-0	-0	-0	-0	-0	-0	-0	-0	-0	-0	0	0
112	0	0	0	0	0	0	0	0	0	0	0	0	0	0	0	0	0	0	0	0	0	0	1.099	1.489	1.717	1.68	1.632	1.586	1.518	1.452	1.387	1.316	1.234	1.138	0.9825	0.8656	0.8112	0.7533	0.7045	0.626	0.6	0.6	0.6	0.6	0.6	0.6	0.6	0.6	0.2
113	0	0	0	0	0	0	0	0	-0	-0	-0	-0	-0	-0	-0	0	0	0	0	0	0	0	0	0	0	0	0	0	0	0	0	0	0	0	0	0	0	0	0	0	1.248	1.381	1.43	1.377	1.624	1.547	1.451	1.335	1.167
0	0	0	0	0	0	0	0	0	-0	-0	-0	-0	-0	-0	-0	-0	-0	-0	-0	-0	-0	-0	-0	-0	-0	-0	-0	-0	-0	-0	-0	-0	-0	-0	-0	-0	-0	-0	-0	-0	-0	-0	-0	-0	-0	-0	-0	-0	-0
114	0	0	0	0	0	0	0	0	0	0	0	0	0	0	0	-0	-0	-0	-0	-0	-0	-0	-0	-0	-0	0	0	0	0	-0	0	0	0	0	0	0	0	0	0	0	0	0	0.7968	1.193	1.36	1.544	1.685	1.644	1.583
115	0	0	0	0	0	0	0	0	0	0	0	0	0	0	0	0.8823	0.978	1.116	1.348	1.464	1.399	1.239	1.1	0.65	0.6	0.55	0.5	0.438	0.376	0.3219	0.3658	0.1737	0.1816	0.1895	0.1974	0.1553	0.1132	0.07105	-0.02105	-0.1132	-0.2	-0.2	-0.2	-0.2	-0.2	-0.2	-0.2	0	0
0	0	0	0	0	0	0	0	0	0	0	0	0	0	0	0	0	0	0	0	0	0.6158	0.97	1.118	1.259	1.272	0.9025	0.7996	0.7975	0.7902	1.073	1.048	0	0	0	0	0	0	0	0	0	0	0	0	0	0	0	0	0	0
0	0	0	0	0	0	0	0	0	-0	-0	-0	-0	-0	-0	-0	-0	-0	-0	-0	-0	-0	-0	-0	-0	0	0	0	0	0	0	0	0	0	0	0	0	0	0	0	0	0	0	0	0	0	-0	-0	-0	-0
0	0	0	0	0	0	0	0	0	-0	-0	-0	-0	-0	-0	-0	-0	-0	-0	-0	-0	-0	-0	-0	-0	-0	-0	-0	-0	-0	-0	-0	-0	-0	-0	-0	-0	-0	-0	-0	-0	-0	-0	-0	-0	-0	-0	-0	-0	-0
116	0	0	0	0	0	0	0	0	0.5102	0.4748	0.4687	0.4563	0.4	0	-0.012	-0	-0	-0	-0	-0	-0	-0	-0	-0	0	0	0	0	0	0	0	0.9965	1.128	1.173	1.187	1.367	1.434	1.387	1.315	1.232	1.136	1.021	0.8917	0.7952	0.7148	0.6254	0.6	0.6	0.6
0	NaN	NaN	NaN	NaN	NaN	NaN	NaN	NaN	NaN	NaN	NaN	NaN	NaN	NaN	NaN	NaN	NaN	NaN	NaN	NaN	NaN	NaN	NaN	NaN	NaN	NaN	NaN	NaN	NaN	NaN	NaN	NaN	NaN	NaN	NaN	NaN	NaN	NaN	NaN	NaN	NaN	NaN	NaN	NaN	NaN	NaN	NaN	NaN	NaN
117	0	0	0	0	0	0	0	0	0	0	0	0	0	0	0	0	0	0	0	0	0	0	1.309	1.452	1.54	1.673	1.646	1.583	1.523	1.462	1.369	1.199	0.9439	0.6855	0.5286	-0.1263	-0.1684	-0.2	-0.2	-0.2	-0.2	-0.2	-0.2	-0.2	-0.2	-0.218	-0.236	-0.254	-0.272
118	0	0	0	0	0	0	0	0	0	0	0	0	0	1.187	1.338	1.193	1.138	1.069	0.9956	0.9273	0.8395	0.6741	0.4613	0.2217	-0.1755	-0.1761	-0.1749	-0.172	-0.1669	-0.1593	-0.1491	-0.1363	-0.1216	-0.108	-0.12	-0.12	-0.12	0	0	-0.012	-0.024	-0.036	0.03977	0	0	0	0	0	0
119	0	0	0	0	0	0	0	0	-0	-0	-0	-0	-0	0	0	0	0	0	0	0	0	0	0	0	0	0	0	0	0	0	0	0	0	0	0	1.306	1.599	1.716	1.641	1.501	1.28	1.155	1.125	0.739	0.6363	0.4846	0.3192	0.226	0.214
120	0	0	0	0	0	0	0	0	-0	-0	-0	-0	-0	-0	-0	-0	-0	-0	-0	-0	0	0	0	0	0	0	0	0	0	0	0	1.36	1.38	1.323	1.243	1.165	1.3	1.312	1.242	1.168	1.142	1.108	1.082	1.031	0.948	0.8319	0.7079	0.6228	0.6117
121	0	0	0	0	0	0	0	0	-0	-0	-0	-0	-0	-0	-0	-0	-0	-0	-0	-0	-0	-0	-0	-0	-0	-0	-0	-0	-0	-0	-0	-0	-0	-0	-0	-0	-0	-0	-0	-0	-0	-0	-0	-0	-0	-0	-0	-0	-0
0	0	0	0	0	0	0	0	0	0	0	0	0	0	0	0	0	0	0	0	0	1.216	1.376	1.385	1.326	1.244	1.09	1.026	0.938	0.8085	0.6263	0.4666	0.4625	0.04699	0.02218	-0.002032	0.01522	0.02568	0.01368	0.001684	-0.01032	-0.02232	-0.03432	-0.04632	-0.04632	-0.04632	-0.02132	0.003684	0.02868	0.05368
122	0	0	0	0	0	0	0	0	-0	-0	-0	-0	-0	-0	-0	-0	-0	-0	-0	-0	-0	-0	-0	0	0	0	0	0	0	0	0	0	0	0	0	0	0	0	0	0	0	0	0	0	0	0	0	0	0
0	0	0	0	0	0	0	0	0	-0.177	-0	-0	-0	-0	-0	0	0	0	0	0	0	0	0	0	0	0	0	0	0	0	0	0	-0.007924	-0.03094	-0.05084	-0.04089	0.00755	0.05726	0.1112	0.1693	0.2304	0.4692	0.6222	0.6869	0.7312	0.8353	0.9536	1.07	1.188	1.287
123	0	0	0	0	0	0	0	0	-0	-0	-0	-0	-0	-0	-0	-0	-0	-0	-0	-0	0	0	0	0	0	0	0	0	0	0	0	0	0	0	0	0	0	0	0	0	0	0	0	0	0	0	0	0	0
124	0	0	0	0	0	0	0	0	0	0	0.3118	0.3918	0.4561	0.4	0.3999	0.3892	0.3811	0.3643	0.3333	0.3051	-0.119	-0.1369	-0.1588	-0.1724	-0.1783	-0.1793	-0.1776	-0.1746	-0.172	-0.1704	-0	-0	-0	-0	-0	-0	-0	-0	-0	-0	-0	0	0	0	0	0	0	0	0
125	0	0	0	0	0	0	0	0	0	0	0	0	0	0	0	0	0	0	0	0	0	0	0	0	0	1.419	1.569	1.58	1.493	1.414	1.344	1.255	1.171	1.089	1.005	0.9157	0.8683	0.811	0.7462	0.6996	0.655	0.2049	0.1562	0.1186	0.1356	0.1552	0.177	0.28	0.36
126	0	0	0	0	0	0	0	0	-0	-0	-0	-0	-0	-0	-0	-0	-0	-0	-0	-0	-0	-0	0	0	0	0	0	0	0	0	0	0	0	0	0	0	0	0	0	0	0	0	0	0	0	0	0	0	0
127	0	0	0	0	0	0	0	0	-0	-0	-0	-0	-0	-0	-0	-0	-0	-0	-0	-0	-0	-0	0	0	0	0	0	0	0	0	0	0	0	0	0	0	0	0	0	0	-0	-0	-0	-0	-0	-0	-0	-0	-0
0	NaN	NaN	NaN	NaN	NaN	NaN	NaN	NaN	NaN	NaN	NaN	NaN	NaN	NaN	NaN	NaN	NaN	NaN	NaN	NaN	NaN	NaN	NaN	NaN	NaN	NaN	NaN	NaN	NaN	NaN	NaN	NaN	NaN	NaN	NaN	NaN	NaN	NaN	NaN	NaN	NaN	NaN	NaN	NaN	NaN	NaN	NaN	NaN	NaN
0	0	0	0	0	0	0	0	0	-0	-0	-0	-0.2	-0.2	-0.2	-0.2	-0.2	-0	-0	-0	0	0	0	0	0	0	0	0	0	0	0	0	0	0	0	0	0	0	0	0	0	0	0	0	0	0	0	0	0	0
0	0	0	0	0	0	0	0	0	-0	-0	-0	-0	-0	-0	-0	-0	-0	-0	-0	-0	-0	-0	-0	-0	-0	-0	-0	-0	-0	-0	-0	-0	-0	-0	-0	-0	-0	-0	-0	-0	0	0	0	0	0	0	0	0	0
0	0	0	0	0	0	0	0	0	-0	-0	-0	-0	-0	-0	-0	-0	-0	-0	-0	-0	-0	-0	-0	-0	-0	-0	-0	-0	-0	-0	-0	-0	-0	-0	-0	-0	-0	-0.002819	0	-0.2	-0	-0	-0	-0	-0	-0	-0	-0	-0
0	NaN	NaN	NaN	NaN	NaN	NaN	NaN	NaN	NaN	NaN	NaN	NaN	NaN	NaN	NaN	NaN	NaN	NaN	NaN	NaN	NaN	NaN	NaN	NaN	NaN	NaN	NaN	NaN	NaN	NaN	NaN	NaN	NaN	NaN	NaN	NaN	NaN	NaN	NaN	NaN	NaN	NaN	NaN	NaN	NaN	NaN	NaN	NaN	NaN
0	0	0	0	0	0	0	0	0	-0.06302	-0	-0	-0	-0	-0	0	0	0	0	0	0	0	0	0	0	0	0	0	-0	-0	-0	-0	-0	-0	-0.2	-0.2	-0.2	-0.2	-0.2	-0.2	-0.2	-0.2	-0.2	-0.2	0	0	0	0	0	0
0	0	0	0	0	0	0	0	0	0	0	0	0	0	0	0	0	0	0	0.9366	1.129	1.217	1.112	1.04	0.9467	0.8051	0.6504	0.4561	0.262	0.2029	-0.194	-0.2014	-0.208	-0.2148	-0.2221	-0.23	-0.2388	-0.249	-0.2607	-0.2737	-0.2879	-0.291	-0.2947	-0.2989	-0.3038	-0.1881	-0.1915	-0.1941	-0.1959	-0.1971
128	0	0	0	0	0	0	0	0	-0	-0	-0	0	0	0	0	0	0	0	0	0	0	0	0	0	0	0	0	0	0	0	0	0	0	0	0	0	0	0	0	0	0	0	0	0	0	0	0	0	0
0	0	0	0	0	0	0	0	0	0	0	0	0	0	0	0	0	0	0	0	0	-0	-0	-0	0	0	0	0	0	0	0	0	0	0	0	0	0	0	0	0	0.7507	1.148	1.506	1.575	1.346	1.207	1.127	1.052	0.9663	0.8658
0	0	0	0	0	0	0	0	0	-0	-0	-0	-0	-0	-0	-0	-0	-0	-0	-0	-0	-0	-0	-0	-0	-0	-0	-0	-0	-0	-0	-0	-0	-0	-0	-0	0	0	0	0	0	0	0	0	0	0	0	0	0	0
129	0	0	0	0	0	0	0	0	-0	-0	-0	-0	-0	-0	-0	-0	-0	-0	-0	-0	-0	-0	-0	-0	-0	-0	-0	-0	-0	-0	-0	-0	-0	-0	-0	-0	-0	-0	-0	-0	-0	-0	-0	-0	-0	-0	-0	-0	-0
0	0	0	0	0	0	0	0	0	-0	-0	-0	-0	-0	-0	-0	-0	-0	-0	-0	-0	-0	-0	-0	-0	-0	-0	-0	-0	-0	-0	-0	-0	-0	-0	-0	0	0	0	0	0	0	0	0	0	0	0	0	0	0
130	0	0	0	0	0	0	0	0	-0	-0	-0	-0	-0	-0	-0	-0	-0	-0	-0	-0	-0	-0	-0	-0	-0	-0	-0	-0	-0	-0	-0	-0	-0	-0	-0	-0	-0	-0	-0	-0	-0	-0	-0	-0	-0	-0	-0	-0	0
0	0	0	0	0	0	0	0	0	0	0	0	0	0	0	0	0	0	0	0	0	0	0	0	0	0	0	0	0	0	0	0	0	-0.01303	-0.0237	-0.03282	-0.03999	-0.04395	-0.04314	-0.03814	-0.02664	-0.2	-0.2	-0.2	-0.2	-0.2	-0	-0	-0	-0
131	0	0	0	0	0	0	0	0	-0	-0	-0	-0	-0	-0	-0	-0	-0	-0	-0	-0	-0	-0	-0	-0	-0	-0	0	0	0	0	0	0	0	0	0	0	0	0	0	0	0	0	0	0	0	0	0	0	0
0	0	0	0	0	0	0	0	0	-0	-0	-0	-0	-0	-0	-0	-0	-0	-0	-0	-0	-0	-0	-0	-0	-0	-0	-0	-0	-0	-0	-0	-0	-0	-0	-0	-0	-0	-0	-0	-0	-0	-0	-0	-0	-0	-0	-0	-0	-0
0	0	0	0	0	0	0	0	0	0	0	0	0	0	0	0	0	0	0	0	0	0	0	0	0	0	0	0	0	0	0	0	0	0	0	0	0	0	0	0	0	0	0	0	0	0	0	0	0	0
132	0	0	0	0	0	0	0	0	-0	-0	-0	-0	-0	-0	-0	-0	-0	-0	-0	-0	-0	-0	-0	-0	-0	-0	-0	-0	-0	-0	-0	-0	-0	-0	-0	-0	-0	-0	-0	-0	-0	-0	-0	-0	-0	-0	-0	-0	-0
133	0	0	0	0	0	0	0	0	-0	-0	-0	-0	-0	-0	-0	-0	-0	-0	-0	-0	-0	-0	-0	-0	-0	-0	-0	-0	-0	-0	-0	-0	-0	-0	-0	-0	-0	-0	-0	-0	-0	-0	-0	-0	-0	-0	-0	0	0
134	0	0	0	0	0	0	0	0	0	0	0	0	0	0	0	0	0	0	0	0	0	0	0	0	0	0	0	0	0	0	0	0	0	1.54	1.354	1.376	1.295	1.217	1.142	1.37	1.307	1.2	1.07	0.9304	0.7857	0.7233	0.6109	0.4596	0.4246
135	0	0	0	0	0	0	0	0	0	0	0	0	0	0	0	0	0	0	0	0	0	-0	-0	-0	-0	-0	-0	-0	-0	-0	-0	-0	-0	-0	-0	-0	-0	-0	-0	-0	-0	-0	-0	-0	-0	-0	-0	-0	-0
0	0	0	0	0	0	0	0	0	1.049	1.259	1.337	1.421	1.444	1.421	1.338	1.201	1.039	0.9023	0.7647	0.6299	0.6143	0.6	0.6	0.6	0.6	0.6	0.6	0.6	0.6	0.6	0.6	0.6	0.6	0.6	0.6	0.6	0.6	0.6	0.2	0.188	0.176	0.164	0.152	0.14	0.128	0.2	0.2	0.2	0.28
136	0	0	0	0	0	0	0	0	0	0	0	0	0	0	0	0	1.183	1.341	1.32	0.7214	0.574	0.4773	0.3835	0.2917	0.5201	0.5003	0.4653	0.3643	-0.1984	-0.2081	-0.2161	-0.2229	-0.2292	-0.2358	-0.2429	-0.2508	-0.2596	-0.2695	-0.2797	-0.2785	-0.2781	-0.2785	-0.2797	-0.2815	-0.2836	-0.2859	-0.2879	-0.2893	-0.17
137	0	0	0	0	0	0	0	0	-0	-0	-0	-0	-0	-0	-0	-0	-0	-0	-0	0	0	0	0	0	0	0	0	0	0	0	0	0	0	0	0.92	1.212	1.441	1.481	1.449	1.418	1.526	1.519	1.402	1.24	1.041	0.842	0.3452	0.2409	0.2371
138	0	0	0	0	0	0	0	0	-0	-0	-0	-0	-0	-0	-0	-0	-0	-0	-0	-0	-0	-0	-0	-0	-0	-0	-0	-0	-0	-0	0	0	0	0	0	0	0	0	0	0	0	0	0	0	0	0	0	0	0
139	0	0	0	0	0	0	0	0	0	0	0	0	0	0	0	0	0	0	0	0	0	0	0	0	0	0	0	0	0	0	0	0	0	0	0	0	0	0	0.6192	0.9359	1.397	1.613	1.636	1.5	1.227	1.084	1.01	0.9355	0.8607
140	0	0	0	0	0	0	0	0	0	0	0	0	0	0	0	0	1.155	1.345	1.458	1.396	1.556	1.555	1.181	1.105	1.03	1.256	1.182	1.156	1.128	1.112	1.072	0.9877	0.9007	0.8894	0.8687	0.8622	0.8116	0.7481	0.6699	0.5929	0.6	0.2	0.2	0.2	0.2	0.2	0.2	0.188	0.2
0	0	0	0	0	0	0	0	0	-0	-0	-0	-0	-0	0	0	0	0.3642	0.5168	0.4608	-0.1109	-0.1975	-0.1986	-0.1984	-0	-0	-0	-0	-0	-0	-0	-0	-0	-0	-0	-0	-0	-0	-0	-0	-0	-0	-0	-0	-0	-0	-0	-0	-0	-0
141	0	0	0	0	0	0	0	0	0	0	0	0	0	0	0	0	0	-0	-0	-0	-0	-0	-0	0	0	0	0	0	0	0	0	0	0	0	0	0	0	0	0	0	0	0	0	0	0	0	0	0	0
142	0	0	0	0	0	0	0	0	-0	-0	-0	-0	-0	-0	-0	-0	-0	-0	-0	-0	-0	-0	-0	-0	-0	-0	-0	-0	-0	-0	-0	-0	-0	-0	-0	-0	-0	-0	-0	-0.1089	-0.09372	-0.07686	-0.05851	-0.03964	-0.0209	-0.002847	0	0	0
143	0	0	0	0	0	0	0	0	0	0	0	0	0	0	0	0	0	0	0	1.123	1.238	1.319	1.403	1.01	0.9131	0.816	0.7399	0.7594	1.076	1.087	1.063	1.016	0.9354	0.8179	0.6837	0	0	0	0	0	0	0	0	0	0	0	0	0	0
144	0	0	0	0	0	0	0	0	0	0	0	0	0	0	0	0	0	0	0	0	0	0	1.269	1.601	1.676	1.627	1.548	1.471	1.397	1.326	1.261	1.214	1.144	1.007	0.8089	0.6044	0.4535	0.05656	0.05864	0.04854	0.0391	0.03003	0.02135	0.01365	0.007412	0.003368	0.001818	0.002208	0.1248
0	0	0	0	0	0	0	0	0	-0.2	-0.2	-0.2	-0	-0	-0.2	-0.2	-0.2	-0.2	-0.2	-0.2	-0.2	-0.2	-0.2	0	0	0	0	0	0	0	0	0	0	0	0	0	0	0	0	0	0	0	0	0	0	0	0	0	0	0
145	0	0	0	0	0	0	0	0	-0	-0	-0	-0	-0	-0	-0	-0	-0	-0	-0	-0	-0	-0	-0	-0	-0	-0	-0	-0	-0	-0	-0	-0	-0	-0	-0	-0	-0	-0	-0	-0	-0	-0	0	0	0	0	0	0	0
146	0	0	0	0	0	0	0	0	0	0	0	0	0	0	0	0	0	0	0	-0	-0	-0	-0	-0	-0	-0	0	0	0.3216	0.4604	0.3763	0.2002	0.2	0.2	-0.2	-0.1999	-0.1997	-0.2115	-0.2232	-0.2351	-0.247	-0.259	-0.2711	-0	-0	-0	-0	-0	-0
0	0	0	0	0	0	0	0	0	-0	-0	-0	-0	-0	-0	-0	-0	-0	-0	-0	-0	-0	-0	-0	-0	-0	-0	-0	0	0	0	0	0	0	0	0	0	0	0	0	0	0	0	0	0	0	0	0	0	0
147	0	0	0	0	0	0	0	0	0	0	0	0	0	0	0	0	0	0	0	0	0	0	0	1.3	1.318	1.526	1.552	1.175	1.099	1.026	1.255	1.19	1.182	1.185	1.073	0.8228	0.529	0.03279	0.01985	0.007368	-0.003583	0.03424	0.03704	0.03984	0.04271	0.04595	0.04959	0.05303	0.05691
148	0	0	0	0	0	0	0	0	0	0	0	0	0	0	0	0	0	0	0	0	0	1.256	1.563	1.612	1.61	1.528	1.147	1.07	1.295	1.223	1.153	1.137	1.141	1.122	1.01	0.743	0.6	0.2	0.2	0.2	0.188	0.1741	0.1939	0.1936	0.1839	0.1731	0.1617	0.1497	0.1373
149	0	0	0	0	0	0	0	0	0	0	0	0	0	0	0	0	0	0	0	0	0	0	0.9896	1.289	1.308	1.328	1.522	1.465	1.087	1.012	0.9405	1.177	1.205	1.281	1.192	0.9854	0.6627	0.6	0.188	0.176	0.1622	0.1303	0.09141	0.05014	0.1062	0.1822	0.2696	0.3632	0.4652
150	0	0	0	0	0	0	0	0	0	0	0	0	0	0	0	0	0	0	0	0	0	0	0	0	0	0	0	1.218	1.38	1.4	1.398	1.317	1.247	1.214	1.247	1.231	1.146	1.085	1.02	0.974	0.9408	0.8917	0.8176	0.3263	0.2266	0.28	0.36	0.44	0.52
151	0	0	0	0	0	0	0	0	0	0	0	0	0	0	0	0	0	0	0	0	0	0	0	0	0	0	0	0	0.7899	1.071	1.378	1.593	1.681	1.647	1.572	1.495	1.42	1.349	1.282	1.219	1.209	1.2	1.136	0.9781	0.8713	0.7481	0.6	0.6	0.2
0	0	0	0	0	0	0	0	0	-0	-0	-0	-0	-0	-0	-0	0	0	0	0	0	0	0	0	0	0	0	0	0	0	0	0	0	0	0	0	0	0	0	0	0	0	0	0	0	0	0	0	0	0
0	0	0	0	0	0	0	0	0	-0	-0	-0	-0	-0	-0	-0	-0	-0	-0	-0	-0	-0	-0	-0	-0.1994	-0.1992	-0.1988	-0.1982	-0.1974	-0.1963	-0	-0	-0	-0	-0	-0	-0	-0	-0	-0	-0	-0	-0	-0	-0	-0	-0	-0	-0	-0
152	0	0	0	0	0	0	0	0	-0	-0	-0	-0	-0	-0	-0	-0	-0	-0	-0	-0	-0	-0	-0	-0	-0	-0	0	0	0	0	0	0	0	0	0	0	0	0	0	0	0	0	0	0	0	0	0	0.9376	1.305
153	0	0	0	0	0	0	0	0	0	0	0	0	0	0	0	0	0	0	0	0	1.253	1.364	1.648	1.6	1.221	1.144	1.069	0.9959	1.225	1.16	1.154	1.199	1.201	1.091	0.9121	0.8238	0.7082	0.2	0.188	0.176	0.164	0.152	0.14	0.128	0.116	0.104	0.092	0.08	0.03789
154	0	0	0	0	0	0	0	0	-0	-0	-0	-0	-0	-0	-0	-0	-0	-0	-0	-0	-0	-0	-0	-0	-0	-0	-0	-0	-0	-0	-0	-0	-0	-0	0	0	0	0	0	0	0	0	0	0	0	0	0	0	0
155	0	0	0	0	0	0	0	0	0	0	0	0	0	0	0	0	0	0	0	0	0	0	0	0	0	0	1.517	1.724	1.675	1.321	1.246	1.456	1.36	1.18	0.9064	0.7481	0.5551	0.4	0.4	0.4	0.4	0.4	0.4	0.4	1e-05	1e-05	1e-05	1e-05	-0.01199
0	0	0	0	0	0	0	0	0	-0	-0	-0	-0	-0	-0	-0	-0	-0	-0	-0	-0	-0	-0	-0	-0	-0	-0	-0	-0	-0	-0	-0	-0	-0	-0	-0	-0	-0	-0	-0	-0	-0	-0	-0	0	0	0	0	0	0
0	0	0	0	0	0	0	0	0	0	0	0	0	0	0	0	0	0	0	-0	-0	-0	-0	-0	-0	-0	-0	-0	-0	-0	-0	-0	-0	-0	-0	-0	-0	-0	-0	-0	-0	-0	-0	-0	-0	-0	-0	-0	-0	-0
156	0	0	0	0	0	0	0	0	-0	-0	-0	-0	-0	-0	-0	-0	-0	-0	-0	-0	-0	-0	-0	-0	-0	-0	-0	-0	-0	-0	-0	-0	-0	-0	-0	-0	-0	-0	-0	-0	-0	-0	-0	-0	-0	-0	-0	-0	-0
0	0	0	0	0	0	0	0	0	-0	-0	-0	-0	-0	-0	-0	-0	-0	-0	-0	-0	-0	-0	-0	-0	-0	-0	-0	-0	-0	-0	-0	-0	-0	-0	-0	-0	-0	-0	-0	-0	-0	-0	-0	-0	-0	-0	-0	-0	-0
157	0	0	0	0	0	0	0	0	-0	-0	0	0	0	0	0	0	0	0	0	0	0	0	0	0	0	0	0	0	0	0	0	0	0	0	0	0	0	0.9014	1.306	1.52	1.464	1.174	1.076	0.9792	0.8816	0.7825	0.6912	0.6973	0.6914
158	0	0	0	0	0	0	0	0	-0	-0	-0	-0	-0	-0	-0	-0	-0	-0	-0	-0	-0	-0	-0	0	0	0	0	0	0	0	1.011	0.9582	1.253	1.229	1.33	1.36	1.306	1.241	1.163	1.091	0.9471	0.7799	0.6734	0.6306	0.5913	0.5221	0.4854	0.491	0.4897
159	0	0	0	0	0	0	0	0	0	0	0	0	0	0	0	0	0	0	0	0	0	0	0	0	0	0	0	0	0	0	1.146	1.627	1.732	1.375	1.319	1.241	1.166	1.091	1.316	1.22	1.071	0.9147	0.6643	0.5201	0.4138	0.4098	0.4075	0.4061	0.4054
160	0	0	0	0	0	0	0	0	-0	-0	-0	-0	-0	-0	-0	-0	-0	-0	-0	-0	-0	-0	-0	-0	-0	-0	-0	-0	-0	-0	-0	-0	-0	-0	-0	-0	-0	-0	-0	-0	-0	-0	-0	-0	-0	-0	-0	-0	-0
161	0	0	0	0	0	0	0	0	-0	-0	-0	-0	-0	-0	-0	-0	-0	-0	-0	-0	-0	-0	-0	-0	-0	-0	-0	-0	-0	-0	-0	-0	-0	-0	-0	-0	-0	-0	-0	-0	-0	-0	-0	-0	-0	-0	-0	-0	-0
162	0	0	0	0	0	0	0	0	-0	-0	0	0	0	0	0	0	0	0	0	0	1.363	1.507	1.55	1.481	1.408	1.264	1.122	0.9484	0.8505	0.7514	0.653	0.6667	0.6762	0.8272	0.923	0.9399	0.9275	0.8924	0.7972	0.6719	0.6117	0.5969	0.5847	0	0	0	0	0	0
163	0	0	0	0	0	0	0	0	0	0	0	0	0	0	0	0	0	0	0	0	1.207	1.612	1.727	1.371	1.292	1.216	1.141	1.367	1.295	1.226	1.16	1.158	1.15	1.007	0.8356	0.739	0.6302	0.6	0.6	0.2	0.2	0.2	0.2	0.2	0.2	0.2	0.2	0.188	0.176
0	0	0	0	0	0	0	0	0	-0	-0	-0	-0	-0	-0	-0	-0	-0	-0	-0	-0	-0	-0	-0	-0	-0	-0	-0	-0	-0	0	0	0	0	0	0	0	0	0	0	0	0	0	0	0	0	0	0	0	0
0	0	0	0	0	0	0	0	0	-0	-0	-0	-0	-0	-0	-0	-0	-0	-0	-0	-0.08	0.04	0.16	0.28	0	0	0	0	0	0	0	0	0	0	0	0	0	0	0	0	0	0	0	0	0	0	0	0	0	0
164	0	0	0	0	0	0	0	0	0.6479	0.7552	0.8069	0.7376	0.8234	0.8778	0.814	0.7708	0.7424	0.5682	0.4181	0.4	0	-0.012	-0.024	-0.036	-0.048	-0.06	-0.072	-0.084	-0.096	-0.108	-0.12	-0	-0	0	0	0	0	0	0	0.7047	0.8425	0.9003	0.9581	1.016	1.074	1.116	1.158	1.258	1.32
165	0	0	0	0	0	0	0	0	-0	-0	-0	-0	-0	-0	-0	-0	-0	-0	-0	-0	-0	-0	-0	-0	-0	-0	-0	0	0	0	0	0	0	0	0	0	0	0	1.053	1.115	1.135	1.273	0.941	0.8439	0.76	0.78	0.8	0.7998	0.7974
166	0	0	0	0	0	0	0	0	-0	-0	-0	0	0	0	0	0	0	0	0	0	0	0	0	0	0	0	0	0	0	0	0	0	0	0	0	0.7573	1.19	1.382	1.461	1.596	1.605	1.552	1.488	1.425	1.367	1.311	1.223	1.095	0.8986
0	0	0	0	0	0	0	0	0	0	0	0	0	0	0	0	0	0	0	0	0	0	0	0	-0	-0	-0	-0	0	0	0	0	0	0	0	0	0	0	0	0	0	0	0	0	0	0	0	0	0	0
0	0	0	0	0	0	0	0	0	-0	-0	-0	-0	-0	-0	-0	-0	-0	-0	-0	-0	-0	-0	-0	-0	-0	-0	-0	-0	-0	-0	-0	-0	-0	-0	-0	-0	-0	-0	-0	0	0	0	0	0	0	0	0	1.032	1.286
167	0	0	0	0	0	0	0	0	0	0	0	0	0	0	0	0	1.012	1.355	1.446	1.534	1.616	1.564	1.498	1.434	1.374	1.314	1.25	1.189	1.056	0.907	0.4142	0.3399	0.2587	0.2	0.2	0.2	0.2	0.2	0.2	0.2	0.2	0.2	0.2	0.28	0.36	0.44	0.52	0.6	0.6
168	0	0	0	0	0	0	0	0	0	0	0	0	0	0	0	0	0	0	0.8232	1.222	1.37	1.224	1.175	1.28	1.219	1.125	1.022	0.9853	0.9619	0.8844	0.7316	0.6506	-0.03514	-0.1267	-0.2	-0.2	-0.2	0	0	0	0	0	0	0	0	0	0	0	0
169	0	0	0	0	0	0	0	0	-0	-0	-0	-0	-0	-0	-0	-0	-0	-0	-0	-0	-0	-0	-0	-0	-0	-0	0	0	0	0	0	0	0	0	0	0	0	0	0	0	0	0	0	0	0	0	0	0	0
170	0	0	0	0	0	0	0	0	0	0	0	0	0	0	0	0	0	0	-0	-0	-0	-0	-0	-0	-0	0	0	0	0	0	0	0	0	0	0	0	1.232	1.365	1.474	1.426	1.364	1.276	1.174	1.083	1.001	0.9246	0.8475	0.8133	0.7528
171	0	0	0	0	0	0	0	0	-0	-0	-0	-0	-0	-0	-0	-0	-0	-0	-0	-0	0	0	0	0	0	0	0	0	0	0	0	0	0	0	0	0	0	0.4984	0.5579	0.07538	0.1055	0.3815	0.5181	0.8476	1.108	1.248	1.251	1.158	1.081
172	0	0	0	0	0	0	0	0	0	0	0	0	0	0	0	0	1.073	1.185	1.113	1.142	1.194	1.126	1.061	1.053	0.9762	0.8481	0.7692	0.7368	0.6925	0	0	0	0	0	0	0	0	0	0	0	0	0	0	0	0	0	0	0	0
0	0	0	0	0	0	0	0	0	-0	-0	-0	-0	-0	-0	-0	-0	-0	-0	-0	-0	-0	-0	-0	-0	-0	-0	-0	-0	-0	-0	-0	-0	-0	-0	-0	-0	-0	-0	-0	-0	-0	-0	-0	-0	-0	-0	-0	-0	-0
173	0	0	0	0	0	0	0	0	-0	-0	-0	-0	-0	-0	-0	-0	-0	-0	-0	-0	-0	-0	-0	-0	-0	-0	-0	-0	-0	-0	-0	-0	-0	-0	-0	-0	-0	-0	-0	-0	-0	-0	0	0	0	0	0	0	0
174	0	0	0	0	0	0	0	0	0	0	0	0	0	0	0	0	0	0	0	0	0	0	0	0	1.297	1.715	1.724	1.37	1.319	1.246	1.473	1.4	1.324	1.241	1.145	1.086	1.006	0.8726	0.7934	0.7094	0.6207	0.6	0.6	0.6	0.6	0.6	0.6	0.2	0.188
175	0	0	0	0	0	0	0	0	-0	-0	-0	-0	-0	-0	-0	-0	-0	-0	0	0	0	0	0	0	0	0	0	0	0	0	0	0	0	0	1.128	1.514	1.529	1.455	1.353	1.247	1.166	1.083	0.9854	0.8304	0.6506	0.6913	0.8489	0.8293	0.7345
176	0	0	0	0	0	0	0	0	-0	-0	-0	-0	-0	-0	-0	-0	-0	-0	-0	-0	-0	-0	-0	-0	-0	-0	-0	-0	-0	-0	-0	-0	-0	-0	-0	-0	-0	-0	-0	-0	-0	-0	-0	-0	-0	-0	-0	-0	-0
177	0	0	0	0	0	0	0	0	-0	-0	-0	-0	-0	-0	-0	0	0	0	0	0	0	0	0	0	0	0.9531	1.349	1.364	1.283	1.205	1.365	1.35	1.276	1.2	1.123	1.081	1.018	0.8813	0.6718	0.1925	0.1967	0.2133	0.2657	0.3483	0.443	0.4686	0.4947	0.5188	0.5361
178	0	0	0	0	0	0	0	0	-0	-0	-0	-0	-0	-0	-0	-0	-0	-0	-0	-0	-0	-0	-0	-0	-0	-0	-0	-0	-0	-0	-0	-0	-0	-0	-0	-0	-0	-0	-0	-0	-0	-0	-0	-0	-0	-0	-0	-0	-0
0	0	0	0	0	0	0	0	0	-0	-0	-0	-0	-0	0	0	0	0	0	0	0	0	0	0	0	0	0	-0	-0	-0	-0	-0	-0	0	0	0	0	0	0	-0	-0	-0	-0	-0	-0	-0	-0	-0	0	0
179	0	0	0	0	0	0	0	0	0	0	0	0	0	0	0	0	0	0	0	0	0	0	1.363	1.438	1.38	1.528	1.521	1.45	1.379	1.313	1.254	1.211	1.241	1.151	0.9853	0.3865	0.2661	0.176	0.164	0.2	0.2	0.2	0.2	0.2	0.2	0.2	0.2	0.2	0.2
180	0	0	0	0	0	0	0	0	-0	-0	-0	-0	-0	-0	-0	-0	-0	-0	-0	-0	-0	-0	-0	-0	-0	-0	-0	-0	-0	-0	-0	-0	-0	-0	-0	-0	-0	-0	-0	-0	-0	-0	-0	-0	-0	-0	-0	-0	-0
0	0	0	0	0	0	0	0	0	-0	-0	-0	-0	-0	-0	-0	-0	-0	-0	-0	-0	-0	-0	-0	-0	-0	-0	-0	-0	-0	-0	-0	-0	-0	-0	-0	-0	-0	-0	-0	-0	-0	-0	-0	-0	-0	-0	-0	-0	-0
181	0	0	0	0	0	0	0	0	0	0	0	0	0	0.8243	1.233	1.581	1.661	1.637	1.569	1.496	1.421	1.345	1.267	1.195	1.176	1.1	0.9865	0.8508	0.8147	0.7861	0.7623	0.7453	0.6763	0.6	0.6	0.6	0.6	0.6	0.6	0.6	0.6	0.2	0.2	0.2	0.2	0.188	0.2	0.2	0.2
182	0	0	0	0	0	0	0	0	0	0	0	0	0	0	0	1.262	1.433	1.479	1.434	1.462	1.519	1.503	1.43	1.339	1.236	0.6633	0.4914	0.3343	0.225	0.1579	0.1158	-0.1263	-0.1684	-0.2	-0.1353	-0.06473	-0.2	-0.1204	-0.07633	-0.2	-0.2	-0.2	-0.2	-0.2	-0.2	-0.2	-0.2	0	0
0	0	0	0	0	0	0	0	0	-0	-0	-0	-0	-0	-0	-0	-0	-0	-0	-0	-0	-0	-0	-0	-0	-0	-0	-0	-0	-0	-0	-0	-0	-0	-0	-0	-0	-0	-0	-0	-0	-0	-0	-0	-0	-0	-0	-0	-0	-0
0	0	0	0	0	0	0	0	0	0.2484	0.2267	0.2127	0.2053	0.202	0.2009	0.2005	-0.1995	-0.2113	-0.223	-0.2348	-0	-0	-0	-0	-0	-0	-0	-0	-0	-0	-0	-0	-0	-0	-0	-0	-0	-0	-0	0	0	0	0	0	0	0	0	0	0	0.3847
183	0	0	0	0	0	0	0	0	0.2358	0.2165	0.2078	0.2049	0.2051	0.2072	0.211	-0.184	-0.1902	-0.1962	-0.2022	-0.2084	-0.2151	-0.2223	-0.2303	-0	-0	-0	-0	-0	-0	-0	-0	-0	-0	-0	-0	-0	-0	-0	-0	-0	-0	-0	-0	-0	-0	-0	-0	-0	-0
184	0	0	0	0	0	0	0	0	0	0	0	0	0	0	0	0	0	0	0	0	1.228	1.157	1.353	1.286	1.191	1.094	1.059	1.075	1.081	1.046	0.979	0.8709	0.7452	0.6978	0	0	0	0	0	0	0	0	0	0	0	0	0	0	0
185	0	0	0	0	0	0	0	0	-0	-0	-0	-0	-0	-0	-0	-0	-0	-0	-0	-0	-0	-0	-0	-0	-0	-0	-0	-0	-0	-0	-0	-0	-0	-0	-0	-0	-0	-0	-0	-0	-0	-0	-0	-0	-0	-0	-0	-0	-0
0	0	0	0	0	0	0	0	0	-0	-0	-0	-0	-0	-0	-0	-0	-0	-0	-0	-0	-0	-0	-0	-0	-0	-0	-0	-0	-0	-0	-0	-0	-0	-0	-0	-0	-0	0	0	0	0	0	0	0	0	0	0	0	0
0	0	0	0	0	0	0	0	0	-0	-0	-0	-0	-0	-0	-0	-0	-0	-0	-0	-0	-0	-0	-0	-0	-0	-0	-0	-0	-0	-0	-0	-0	-0	-0	-0	0	0	0	0	0	0	0	0	0	0	0	0	0	0
186	0	0	0	0	0	0	0	0	-0	0	0	0	0	0	0	0	0	0	0.8574	1.156	1.455	1.507	1.474	1.444	1.391	1.339	1.269	1.185	1.099	1.013	0.9733	0.9323	0.9137	0.8986	0.8861	0.8267	0.7503	0.6566	0.6	0.6	0.6	0.2	0.2	0.2	0.2	0.2	0.188	0.176	0.164
0	0	0	0	0	0	0	0	0	0	0	0	0	0	0	0	0	0	0	0.8584	1.04	1.325	1.245	0.8683	0.7509	0.6384	0.8405	0.7857	0.6953	0.5795	0.05503	-0.03718	-0.03061	-0.03579	-0.04779	-0.05979	-0.07179	-0.08379	-0.09579	-0.1078	-0.09479	-0.06979	-0.001138	0.0957	0.3235	0.5082	0.6813	0.7688	0.8357	0.8827
187	0	0	0	0	0	0	0	0	0	0	0	0	0	0	0	0	0	1.515	1.71	1.684	1.301	1.222	1.147	1.073	1.301	1.233	1.17	1.165	1.191	1.049	0.8215	0.6182	0.6	0.6	0.2	0.2	0.2	0.2	0.188	0.176	0.164	0.152	0.14	0.128	0.116	0.104	0.092	0.08	0.08
188	0	0	0	0	0	0	0	0	0	0	0	0	0	0	0	0	0	0	0	0	0	0	0	0	0	0	0	0	1.332	1.349	1.608	1.554	1.174	1.099	1.025	1.253	1.187	1.179	1.189	1.104	0.8906	0.6078	0.4118	0.4094	0.4083	0.007915	0.007393	0.006843	0.006227
189	0	0	0	0	0	0	0	0	0.6569	0.7691	0.7887	0.7702	0.7965	0.7371	0.6854	0.584	0.4212	0.3905	0.4	0.4	0	0	-0.012	-0.024	-0.036	-0.048	-0.06	-0.072	-0.084	-0.096	-0.108	-0.12	-0.12	-0	-0	-0	-0	-0	-0	0	0	0	0	0	0	0	0	0.8023	0.9401
190	0	0	0	0	0	0	0	0	-0	-0	-0	-0	-0	-0	-0	-0	-0	-0	-0	-0	-0	-0	-0	-0	-0	-0	-0	-0	-0	-0	-0	-0	-0	-0	-0	-0	-0	-0	-0	-0	-0	-0	-0	-0	-0	0	0	0	0
191	0	0	0	0	0	0	0	0	0	0	0	0	0	0	0	0	0	0	0	0	0	1.185	1.43	1.428	1.376	1.576	1.56	1.466	1.383	1.159	1.028	0.8504	0.2289	0.01492	-0.123	-0.2	-0.2	-0.09874	0.02088	0.1485	0.2685	0.4232	0.5713	0.6862	0.7512	0	0	0	0
0	NaN	NaN	NaN	NaN	NaN	NaN	NaN	NaN	NaN	NaN	NaN	NaN	NaN	NaN	NaN	NaN	NaN	NaN	NaN	NaN	NaN	NaN	NaN	NaN	NaN	NaN	NaN	NaN	NaN	NaN	NaN	NaN	NaN	NaN	NaN	NaN	NaN	NaN	NaN	NaN	NaN	NaN	NaN	NaN	NaN	NaN	NaN	NaN	NaN
0	0	0	0	0	0	0	0	0	-0	-0	-0	-0	-0	-0	-0	-0	-0	-0	-0	-0	-0	-0	-0	-0	-0	-0	-0	-0	-0	-0	-0	-0	-0	-0	-0	-0	-0	-0	-0	-0	-0	0	0	0	0	0	0	0	0
192	0	0	0	0	0	0	0	0	-0	-0	-0	-0	-0	-0	-0	-0	-0	-0	-0	-0	-0	-0	-0	-0	-0	-0	-0	-0	-0	-0	-0	0	0	0	0	0	0	0	0	0	1.248	1.388	1.417	1.348	1.283	1.217	1.145	1.065	0.9788
0	0	0	0	0	0	0	0	0	-0	-0	-0	-0	-0	-0	-0	-0	-0	-0	-0	-0	-0	-0	-0	-0	-0	-0	-0	-0	-0	-0	0	0	0	0	0	0	0	0	0	0	0	0	0	0	0	0	0	-0	-0
193	0	0	0	0	0	0	0	0	-0	-0	-0	-0	-0	-0	-0	-0	-0	-0	-0	-0	-0	-0	-0	-0	-0	-0	-0	0	0	0	0	-0	-0	-0	-0	-0	-0	-0	-0	-0	-0	-0.1114	-0.115	-0.1217	-0.1289	-0.1373	-0.1452	-0.1491	-0.1516
0	0	0	0	0	0	0	0	0	-0	-0	-0	-0	-0	-0	-0	-0	-0	-0	-0	-0	-0	-0	-0	-0	-0	-0	-0	-0	-0	-0	-0	-0	-0	-0	-0	-0	-0	-0	-0	-0	-0	-0	-0	-0	-0	-0	-0	-0	-0
0	0	0	0	0	0	0	0	0	-0	-0	-0	-0	-0	-0	-0	-0	-0	-0	0	0	0	0	0	0	0	0	0	0	0	0	0	0	0	0	0	0	0	0	0	0	0	0	0	0	0	0	0	0	0
194	0	0	0	0	0	0	0	0	-0	-0	-0	-0	-0	-0	-0	-0	-0	-0	-0	-0	-0	-0	-0	-0	-0	-0	-0	-0	-0	-0	-0	-0	-0	-0	-0	-0	-0	-0	-0	-0	-0	-0	-0	-0	-0	-0	-0	-0	0
195	0	0	0	0	0	0	0	0	-0	-0	-0	-0	-0	-0	-0	-0	-0	-0	-0	-0	-0	-0	-0	-0	-0	-0	-0	-0	-0	-0	-0	-0	-0	-0	-0	-0	-0	-0	-0	-0	-0	-0	-0	-0	-0	-0	-0	-0	-0
196	0	0	0	0	0	0	0	0	-0	-0	-0	-0	-0	-0	-0	-0	-0	-0	-0	-0	-0	-0	-0	-0	-0	-0	-0	-0	-0	-0	-0	-0	-0	-0	-0	-0	-0	-0	-0	-0	-0	-0	-0	-0	-0	-0	-0	-0	-0
197	0	0	0	0	0	0	0	0	-0	-0	-0	-0	-0	-0	-0	-0	-0	-0	-0	-0	-0	-0	-0	-0	-0	-0	-0	-0	-0	-0	-0	-0	-0	-0	0	0	0	0	0	0	0	0	0	0	0	0	0	0	0
0	0	0	0	0	0	0	0	0	0	-0	-0	-0	-0	-0	-0	-0	-0	-0	-0	-0	-0	-0	-0	-0	-0	0	0	0	0	0	0	0	0	0	0	0	0	0	0	0	0	0	0	0	0	0	0	0	0
0	0	0	0	0	0	0	0	0	-0	-0	-0	-0	-0	-0	-0	-0	-0	-0	-0	-0	-0	-0	-0	-0	-0	-0	-0	-0	-0	-0	-0	-0	-0	0	0	0	0	0	0	0	0	0	0	0	0	0	0	0	0
198	0	0	0	0	0	0	0	0	-0	-0	-0	0	0	0	0	0	0	0.9362	1.011	0.9577	1.16	1.193	1.327	1.32	1.262	1.198	1.114	1.041	0.8606	0.5916	1e-05	1e-05	1e-05	1e-05	1e-05	1e-05	0.08001	0.16	0.24	0.32	0.4	0.4	0.4	0.4	0.4	0.4	0.4	1e-05	1e-05
0	0	0	0	0	0	0	0	0	-0	-0	-0	-0	-0	-0	-0	-0	-0	-0	-0	-0	-0	-0	-0	-0	-0	-0	-0	-0	-0	-0	-0	-0	0	0	0	0	0	0	0	0	0	0	0	0	0	0	0	0.4642	0.8001
0	NaN	NaN	NaN	NaN	NaN	NaN	NaN	NaN	NaN	NaN	NaN	NaN	NaN	NaN	NaN	NaN	NaN	NaN	NaN	NaN	NaN	NaN	NaN	NaN	NaN	NaN	NaN	NaN	NaN	NaN	NaN	NaN	NaN	NaN	NaN	NaN	NaN	NaN	NaN	NaN	NaN	NaN	NaN	NaN	NaN	NaN	NaN	NaN	NaN
0	0	0	0	0	0	0	0	0	-0	-0	-0	-0	-0	-0	-0	-0	-0	-0	-0	-0	-0	-0	-0	-0	-0	-0	0	0	0	0	0	0	0	0	0	0	0	0	0	0	0	0	0	0	0	0	0	1.31	1.643
0	0	0	0	0	0	0	0	0	-0	-0	-0	-0	-0	-0	-0	-0	-0	-0.2	-0.2	-0.2	-0.1724	-0.2	-0.2	-0.2	-0.2	-0.2	-0.2	-0.2	-0.2	-0.2	-0.2	-0.2	-0.2	-0	-0	-0	-0.2	-0.2	-0.2	-0.2	-0.2	-0.2	-0.2	-0.2	-0.2	-0	-0	-0	-0
0	0	0	0	0	0	0	0	0	-0	-0	-0	0	0	0	0	0	0	0	0	0	0	0	0	0	0	0	0	0	0	0	0	0	0	0	0	0	0	0	0	1.363	1.684	1.674	1.527	0.9329	1.071	0.9725	0.9123	0.7943	0.6358
199	0	0	0	0	0	0	0	0	0	0	0	0	0	0	0	1.25	1.611	1.679	1.297	1.217	1.427	1.045	0.8823	0.5	0.425	0.4	0.4	0.4	0.4	1e-05	-0.02768	-0.05536	-0.08305	-0.1107	-0.1384	-0.1661	-0.1938	-0.2215	-0.2492	-0.2769	-0.2925	-0.3082	-0.32	-0.32	-0.32	-0.32	-0.2	-0.2	-0.2
200	0	0	0	0	0	0	0	0	0.7688	0.8785	0.9491	0.9011	0.8705	0.918	0.8854	0.8061	0.6961	0.4784	0.4	0	-0.012	-0.024	-0.036	-0.048	-0.06	-0.072	-0.084	-0.096	-0.108	-0.12	-0.07596	0.05683	0.1896	0	0.6302	0.818	0	1.011	1.155	1.2	1.15	1.291	1.355	1.279	1.157	0.9884	0.7736	0.65	0.625
0	0	0	0	0	0	0	0	0	-0	-0	-0	-0	-0	-0	-0	-0	-0	-0	-0	-0	-0	-0	-0	-0	-0	-0	-0	-0	-0	0	0	0	0	0	0	0	0	0	0	0	0	0	0	0	0	0	0	0	0
0	0	0	0	0	0	0	0	0	-0	-0	-0	-0	-0	-0	-0	-0	-0	-0	-0	-0	-0	-0	-0	-0	-0	-0	-0	-0	-0	-0	0	0	0	0	0	0	0	0	0	0	0	0	0	0	0	0	0	0	0
0	0	0	0	0	0	0	0	0	-0	-0	-0	-0	-0	-0	-0	-0	-0	-0	-0	-0	-0	-0	0	0	0	0	0	0	0	0	0	0	1.373	1.52	1.55	1.5	1.425	1.35	1.275	1.196	0.982	0.631	0.5779	0.5268	0.491	0.4603	0.4504	0.4468	0.4491
0	0	0	0	0	0	0	0	0	-0	-0	-0	-0	-0	-0	-0	-0	-0	-0	-0	-0	-0	-0	-0	-0	-0	-0	-0	-0	-0	-0	-0	-0	-0	-0	-0	-0	-0	-0	-0	-0	-0	-0	-0	-0	-0	-0	-0	-0	-0
201	0	0	0	0	0	0	0	0	0	0	0	0	0	0	0	1.264	1.372	1.666	1.605	1.483	1.062	0.9236	1.126	1.029	0.9569	0.9638	0.9153	0.7747	0.5398	-0.1434	-0.2174	-0.236	-0.254	-0.272	-0.29	-0.308	-0.326	0	0	0	0	0	0	0	0	0	0	0	0
0	0	0	0	0	0	0	0	0	-0	-0	-0	-0	-0	-0	-0	-0	-0	-0	-0	-0	-0	-0	-0	-0	-0	-0	-0	-0	-0	-0	-0	-0	-0	-0	-0	-0	0	0	0	0	0	0	0	0	0	0	0	-0	-0
0	0	0	0	0	0	0	0	0	0	0	0	0	0	1.068	1.319	1.46	1.47	1.645	1.642	1.597	1.511	1.411	1.297	1.173	1.044	0.9362	0.8211	0.7177	0.6744	0.6947	0.7171	0.7572	0.7983	0.8378	0.8627	0.8787	0.8804	0.8768	0.8445	0.7375	0.6	0.2	0.2	0.2	0.2	0.2	0.2	0.2	0.2
202	0	0	0	0	0	0	0	0	0	0	0	0	0	0	0	0	0	0	0	0	0	0	0	0	0	0	0	0	0	0	0	0	0	0	-0	-0	0	0	0	0	0	0	0.9696	1.116	1.074	0.9316	0.8604	0.7659	0.6752
203	0	0	0	0	0	0	0	0	-0	-0	-0	-0	-0	-0	-0	-0	-0	-0	-0	-0	-0	-0	-0	-0	-0	0	0	0	0	0	0	0	0	0	0	0	0	0	1.279	1.348	1.668	1.288	1.208	1.13	1.053	0.9771	0.9012	1.123	1.073
0	0	0	0	0	0	0	0	0	-0	-0	-0	-0	-0	-0	-0	-0	-0	-0	-0	-0	-0	-0	-0	-0	-0	-0	-0	-0	-0	-0	-0	-0	-0	-0	-0	-0	-0	-0	-0	-0	-0	-0	-0	-0	-0	-0	-0	-0	-0
204	0	0	0	0	0	0	0	0	-0	0	0	0	0	0	0	0	0	0	0	0.94	1.302	1.306	1.28	1.203	1.221	1.318	1.268	1.184	1.032	0.842	0.5756	0.002081	0.000208	0.0001013	0.0003508	0.00243	-8.094e-05	0.007159	0.05325	0.07379	0.08694	0.09218	0.08064	0.06692	0.0535	0.04209	0.03091	0.01951	0.008256
205	0	0	0	0	0	0	0	0	-0	-0	-0	-0	-0	-0	-0	-0	-0	-0	-0	-0	-0	-0	0	0	0	0	0	0	0	0	0	0	0	1.344	1.37	1.313	1.425	1.456	1.08	1.003	0.9274	1.151	1.12	1.06	0.9692	0.812	0.5314	0.00372	0.0004434
0	0	0	0	0	0	0	0	0	-0	-0	-0	-0	-0	-0	0	0	0	0	0	0	0	0	0	0	0	0	0	0	0	0	0	0	0	0	0	0	0	0	0	0	0	0	0	0	0	0.9282	1.02	1.027	0.9556
206	0	0	0	0	0	0	0	0	-0	-0	-0	-0	-0	-0	-0	-0	-0	-0	-0	-0	-0	-0	-0	-0	-0	-0	-0	-0	-0	-0	-0	-0	-0	-0	-0	-0	-0	-0	-0	-0	-0	-0	-0	-0	0	0	0	0	0
207	0	0	0	0	0	0	0	0	-0	-0	-0	-0	-0	-0	-0	-0	-0	-0	-0	-0	-0	-0	-0	-0	-0	-0	-0	-0	-0	-0	-0	-0	-0	-0	-0	-0	-0	-0	-0	-0	-0	-0	-0	-0	-0	-0	-0	-0	-0
208	0	0	0	0	0	0	0	0	-0	-0	-0	-0	-0	-0	-0	-0	-0	-0	-0	-0	-0	-0	-0	-0	-0	0	0	0	0	0	0	0	0	1.031	1.297	1.383	1.395	1.347	1.285	1.167	0.9909	0.7599	0.6764	0.629	0.5787	0.573	0.1602	0.1643	0.1484
209	0	0	0	0	0	0	0	0	-0	-0	-0	-0	-0	-0	-0	-0	-0	-0	-0	-0	-0	-0	-0	-0	-0	-0	-0	-0	-0	-0	-0	-0	-0	-0	-0	-0	-0	-0	-0	-0	-0	-0	-0	-0	-0	-0	-0	-0	-0
0	0	0	0	0	0	0	0	0	0	-0	0	0	0	0	0	0	0	0	0	0	0	0	0	0	0	0	0	0	0	0	0	0	0	0	0	0	-0	-0	-0	-0	-0	-0	-0	-0	-0	-0	-0	-0	-0
210	0	0	0	0	0	0	0	0	-0	-0	-0	-0	-0	-0	-0	-0	-0	-0	-0	-0	-0	-0	-0	-0	-0	-0	-0	-0	-0	-0	-0	-0	-0	-0	-0	-0	-0	-0	-0	-0	-0	-0	-0	-0	-0	-0	-0	-0	-0
211	0	0	0	0	0	0	0	0	-0	-0	-0	-0	-0	-0	-0	-0	-0	-0	-0	-0	-0	-0	-0	-0	-0	-0	-0	-0	-0	-0	-0	-0	-0	-0	-0	-0	-0	-0	-0	-0	0	0	0	0	0	0	0	0	0
212	0	0	0	0	0	0	0	0	-0	-0	-0	-0	-0	-0	-0	-0	-0	-0	-0	-0	-0	-0	-0	-0	-0	-0	-0	-0	-0	-0	-0	-0	-0	-0	-0	-0	-0	-0	-0	-0	-0	-0	-0	-0	-0	-0	-0	-0	-0
0	0	0	0	0	0	0	0	0	-0	-0	-0	-0	-0	-0	-0	-0	-0	-0	-0	-0	-0	-0	-0	-0	-0	-0	-0	-0	-0	-0	-0	-0	-0	-0	-0	-0	-0	-0	-0	-0	-0	-0	-0	-0	-0	-0	-0	-0	0
213	0	0	0	0	0	0	0	0	0	0	0	0	0	0	1.307	1.449	1.596	1.626	1.563	1.495	1.43	1.371	1.326	1.296	1.208	1.008	0.7793	0.6426	0.6	0.2	0.2	0.2	0.2	0.2	0.2	0.2	0.2	0.2	0.2	0.2	0.2	0.2	0.2	0.2	0.2	0.2	0.188	0.176	0.164
0	0	0	0	0	0	0	0	0	-0	0	0	0	0	0	0	0	0	0	0	0	0	0	0	0	0	0	0	0	0	0	0.3893	0.5511	0.8898	0.5213	0.4503	0.315	0.2321	0.2298	0.527	0.5237	0.5097	0.06617	-0.0349	-0.2034	-0.236	-0.248	-0.26	-0.272	-0.284
214	0	0	0	0	0	0	0	0	-0	-0	-0	-0	-0	-0	-0	-0	-0	-0	-0	-0	-0	-0	-0	-0	-0	-0	-0	-0	-0	-0	-0	-0	-0	-0	-0	-0	-0	-0	-0	-0	-0	-0	-0	-0	-0	-0	-0	-0	-0
215	0	0	0	0	0	0	0	0	-0	-0	-0	-0	-0	-0	-0	-0	-0	-0	-0	-0	-0	-0	-0	-0	-0	-0	-0	-0	-0	-0	-0	-0	-0	-0	-0	-0	-0	-0	-0	-0	-0	-0	-0	-0	-0	-0	-0	-0	-0
216	0	0	0	0	0	0	0	0	0	0	0	0	0	0	0	0	0	0	0	0	0	0	1.047	1.338	1.464	1.408	1.53	1.564	1.508	1.089	0.9836	0.921	0.859	0.7523	0.5704	0.5306	0.5189	0.5076	0.4961	0.4842	0.4717	0.4588	0.4469	0.437	0.03149	0.03224	0.03901	0.04007	0.04601
0	0	0	0	0	0	0	0	0	-0	-0	-0	-0	-0	-0	-0	-0	-0	-0	-0	-0	-0	-0	-0	-0	-0	-0	-0	-0	-0	-0	-0	-0	-0	-0	-0	0	0	0	0	0	0	0	0	0	0	0	0	0	0
217	0	0	0	0	0	0	0	0	0	0	0	0	0	0	0	1.331	1.717	1.68	1.626	1.252	1.478	1.407	1.339	1.274	1.216	1.21	1.16	1.02	0.8509	0.7421	0.6238	0.585	0.5968	0.6	0.6	0.6	0.6	0.2	0.2	0.2	0.2	0.188	0.176	0.164	0.152	0.14	0.128	0.116	0.104
218	0	0	0	0	0	0	0	0	-0	-0	-0	-0	-0	-0	-0	-0	-0	-0	-0	-0	-0	-0	-0	-0	-0	-0	-0	-0	-0	0	0	0	0	0	0	0	0	0	-0	-0	-0	-0	-0	-0	-0	-0	-0	-0	-0
0	0	0	0	0	0	0	0	0	-0	-0	-0	-0	-0	-0	-0	-0	-0	-0	-0	-0	-0	-0	-0	-0	-0	-0	-0	-0	-0	-0	-0	-0	-0	-0	-0	-0	-0	-0	-0	-0	-0	-0	-0	-0	-0	-0	-0	-0	-0
219	0	0	0	0	0	0	0	0	-0	-0	-0	-0	-0	-0	-0	-0	-0	-0	-0	-0	-0	-0	-0	-0	-0	-0	-0	-0	-0	-0	-0	-0	-0	-0	-0	-0	-0	-0	-0	-0	-0	-0	-0	-0	-0	-0	-0	-0	-0
220	0	0	0	0	0	0	0	0	-0	-0	-0	-0	-0	-0	-0	-0	-0	-0	-0	-0	-0	-0	-0	-0	-0	-0	-0	-0	-0	-0	-0	-0	-0	-0	-0	-0	-0	-0	-0	-0	-0	-0	-0	-0	-0	-0	-0.1996	-0.1995	-0.1994
0	0	0	0	0	0	0	0	0	0	0	0	0	0	0	0	0	0	0	0	0.9059	0.9692	1.085	1.042	0.9588	0.8654	0.7418	0.6244	0.5103	0.3996	-0.003314	-0.012	-0.024	-0.236	-0.2504	-0.266	-0.2828	-0.3008	-0.32	-0.3404	-0.362	-0.368	-0.374	-0.38	-0.38	-0.2	-0.2	-0.2	-0	0
221	0	0	0	0	0	0	0	0	-0	-0	-0	-0	-0	-0	-0	-0	-0	-0	-0	-0	-0	-0	-0	-0	-0	-0	-0	0	0	0	0	0	0	0	0	0	0	0	0	0	0	1.294	1.412	1.641	1.617	1.239	1.164	1.089	1.315
222	0	0	0	0	0	0	0	0	0	0	0	0	0	0	0	0	0	0	0	0	0	0	0	1.609	1.426	1.37	1.318	1.243	1.469	1.398	1.33	1.27	1.232	1.202	1.067	0.8966	0.4239	0.3308	0.2296	0.2	0.2	0.2	0.2	0.2	0.2	0.2	0.2	0.2	0.2
223	0	0	0	0	0	0	0	0	-0	-0	-0	-0	-0	-0	-0	-0	-0	-0	-0	-0	-0	-0	-0	-0	-0	-0	-0	-0	-0	-0	-0	-0	-0	-0	-0	-0	-0	-0	-0	-0	-0	-0	-0	-0	-0	-0	-0	-0	-0
0	0	0	0	0	0	0	0	0	-0	-0	-0	-0	-0	-0	-0	-0	-0	-0	-0	-0	-0	-0	-0	-0	-0	-0	-0	-0	-0	-0	-0	-0	-0	-0	-0	-0	-0	-0	-0	0	0	0	0	0	0	0.4208	0.5227	0.6238	0.7054
224	0	0	0	0	0	0	0	0	-0	-0	-0	-0	-0	-0	-0	-0	-0	-0	-0	-0	-0	-0	-0	-0	-0	-0	-0.1842	-0.1838	-0.1827	-0.1817	-0.1807	-0.1799	-0.1793	-0.1787	-0	-0	-0	-0	-0	-0	-0	-0	-0	-0	-0	-0	-0	-0	-0
0	0	0	0	0	0	0	0	0	-0	-0	-0	-0	-0	-0	-0	-0	-0	-0	-0	-0	-0	-0	-0	-0	-0	-0	-0	-0	0	0	0	0	0	0	0	0	0	0	0	0	0	0	0	0	-0	-0	-0	-0	-0
0	0	0	0	0	0	0	0	0	-0	-0	-0	-0	-0	-0	-0	-0	-0	-0	-0	-0	-0	-0	-0	-0	-0	-0	-0	-0	-0	-0	-0	-0	-0	-0	-0	-0	-0	-0	-0	-0	-0	-0	-0	-0	-0	-0	-0	-0	-0
0	0	0	0	0	0	0	0	0	0	0	0	0	0	0	0	0	0	0	0	0	0	0.831	0.9267	0.9267	0.8346	0.7425	0.4504	0.3783	0.2812	-0.2	-0.2	-0.215	-0.2312	-0.2486	-0.2672	-0.287	-0.308	-0.326	-0.344	-0	-0	-0	0	0	0	0	0	0	0
0	0	0	0	0	0	0	0	0	0	0	0	0	0	0	1.046	1.584	1.734	1.673	1.57	1.347	1.086	1.032	1.018	1.003	0.8787	0.3453	0.2	0.188	0.176	0.164	0.152	0.14	0.128	0.116	0.104	0.117	0.13	0.1505	0.2692	0.3444	0.4264	0.5155	0.6116	0.6658	0.6501	0.7973	0.9902	1.046	1.046
0	0	0	0	0	0	0	0	0	-0	-0	-0	0	0	0	0	0	0	0	0	0	0	0	0	0	0	0	0	0	-0	-0	-0	-0	-0	-0	-0	0	0	0	0	0	0	0	0	0	0	1.04	1.252	1.416	1.511
225	0	0	0	0	0	0	0	0	-0	-0	-0	-0	-0	-0	-0	-0	-0	-0	-0	-0	-0	-0	-0	-0	-0	-0	-0	-0	-0	-0	-0	-0	0	0	0	0	0	0	0	0	0	0	0	0	0	0	0	0	0
226	0	0	0	0	0	0	0	0	-0	-0	-0	-0	-0	-0	-0	-0	-0	-0	-0	-0	-0	-0	-0	-0	-0	0	0	0	0	0	0	0	0	0	-0	-0	-0	-0	-0	-0	-0	-0	-0	-0	-0	-0	-0	-0	-0
227	0	0	0	0	0	0	0	0	-0	-0	-0	-0	-0	-0	-0	-0	-0	-0	-0	-0	-0	-0	-0	-0	-0	-0	-0	-0	-0	-0	-0	-0	-0	-0	-0	-0	-0	-0	-0	-0	-0	-0	-0	-0	-0	-0	-0	-0	-0
228	0	0	0	0	0	0	0	0	-0	-0	-0	-0	-0	-0	-0	-0	-0	-0	-0	0	0	0	0	0	0	0	0	0	0	0	0	0	0	0	0	0	0	0	1.283	1.438	1.628	1.671	1.321	1.247	1.176	1.409	1.348	1.299	1.253
229	0	0	0	0	0	0	0	0	-0	-0	-0	-0	-0	-0	-0	-0	-0	-0	-0	-0	-0	-0	-0	-0	-0	-0	-0	-0	-0	-0	-0	-0	-0	0	0	0	0	0	0	0	0	0	0	0	0	0	0	0	0
230	0	0	0	0	0	0	0	0	-0	-0	-0	-0	-0	-0	-0	-0	-0	-0	-0	-0	-0	-0	-0	0	0	0	0	0	0	0	0	0	0	0	0	0	0	0	0	0	0	0	0	0.7938	1.287	1.643	1.673	1.32	1.242
231	0	0	0	0	0	0	0	0	-0	-0	-0	-0	-0	-0	-0	-0	-0	-0	-0	-0	-0	-0	0	0	0	0	0	0	0	0	0	0	0	0	0	0	0	0	0	0	0	0	0	0	0	0	0	0	0
232	0	0	0	0	0	0	0	0	-0	-0	-0	-0	-0	-0	-0	-0	-0	-0	-0	-0	-0	-0	-0	-0	-0	-0	-0	-0	-0	-0	-0	-0	-0	-0	-0	-0	-0	-0	-0	-0	-0	-0	-0	0	0	0	0	0	0
233	0	0	0	0	0	0	0	0	-0	-0	-0	-0	-0	-0	-0	-0	-0	-0	-0	-0	-0	-0	-0	-0	-0	-0	-0	-0	-0	-0	-0	0	0	0	0	0	0	0	0	0	0	0	0	0	0	0	0	0	0
234	0	0	0	0	0	0	0	0	-0	-0	-0	-0	-0	-0	-0	-0	-0	-0	-0	-0	0	0	0	0	0	0	0	0	0	0	0	0	0	0	1.151	1.413	1.699	1.673	1.32	1.242	1.166	1.391	1.317	1.241	1.159	1.114	1.048	0.9737	0.8459
235	0	0	0	0	0	0	0	0	-0	-0	-0	-0	-0	-0	-0	-0	-0	-0	-0	-0	-0	-0	-0	-0	0	0	0	0	0	0	-0	-0	-0	-0	-0	0	0	0	0	0	0	0	1.025	1.217	1.334	1.458	1.51	1.497	1.521
236	0	0	0	0	0	0	0	0	-0	-0	-0	-0	-0	-0	-0	-0	-0	-0	-0	-0	-0	-0	-0	-0	-0	-0	-0	-0	-0	-0	-0	-0	-0	-0	-0	-0	-0	-0	-0	0	0	0	0	0	0	0	0	0	0
237	0	0	0	0	0	0	0	0	0	0	0	0	0	0	0	0	0	0	0	0	0	0	0	0	0	0	0	0	0	0	1.415	1.69	1.731	1.377	1.326	1.552	1.48	1.41	1.344	1.282	1.144	0.946	0.753	0.678	0.5854	0.4775	0.4079	0.006837	0.006326
0	0	0	0	0	0	0	0	0	-0	-0	-0	-0	-0	-0	-0	-0	-0	-0	-0	-0	-0	-0	-0	-0	-0	-0	-0	-0	-0	-0	-0	-0	-0	-0	-0	-0	-0	-0	-0	-0	-0	-0	-0	-0	-0	-0	-0	-0	-0
238	0	0	0	0	0	0	0	0	-0	-0	-0	-0	-0	-0	-0	-0	-0	-0	-0	-0	0	0	0	0	0	0	0	0	0	0	0	0	0	0	0	0	0	0	0	0	0	0	0	0	0	0	0	0	0
0	0	0	0	0	0	0	0	0	-0	-0	-0	-0	-0	-0	-0	-0	-0	-0	-0	-0	-0	-0	-0	-0	-0	-0	-0	-0	-0	-0	-0	-0	-0	-0	-0	-0	-0	-0	-0	-0	-0	-0	-0	-0	0	0	0	0	0
239	0	0	0	0	0	0	0	0	0	0	0	0	0	0	0	0	0	0	0	0	0	0	0	0	0	0	0	1.196	1.642	1.722	1.368	1.313	1.134	1.097	1.013	0.902	0.7503	0.5736	0.4031	0.3781	-0.04684	-0.04679	-0.04676	-0.04675	-0.04674	-0.04675	-0.04676	-0.04677	-0.04676
240	0	0	0	0	0	0	0	0	-0	-0	-0	-0	0	0	0	0	0	0	0	0	0	0	0	0	0	0	0	0	0	0	0	0	1.263	1.403	1.595	1.682	1.671	1.654	1.65	1.561	1.417	1.219	0.9856	0.4918	0.3757	0.2524	0.2	0.2	0.2
241	0	0	0	0	0	0	0	0	-0	-0	-0	-0	-0	-0	-0	-0	-0	-0	-0	-0	-0	-0	-0	-0	-0	0	0	0	0	0	0	0	0	0	0	0	0	0	0	0	0	0	0	0	0	0	0	0	0
0	0	0	0	0	0	0	0	0	-0	-0	-0	-0	-0	-0	-0	-0	-0	-0	-0	-0	-0	-0	-0	-0	-0	-0	-0	-0	-0	-0	-0	-0	-0	-0	-0	-0	-0	-0	-0	-0	-0	-0	-0	-0	-0	-0	-0	-0	-0
0	NaN	NaN	NaN	NaN	NaN	NaN	NaN	NaN	NaN	NaN	NaN	NaN	NaN	NaN	NaN	NaN	NaN	NaN	NaN	NaN	NaN	NaN	NaN	NaN	NaN	NaN	NaN	NaN	NaN	NaN	NaN	NaN	NaN	NaN	NaN	NaN	NaN	NaN	NaN	NaN	NaN	NaN	NaN	NaN	NaN	NaN	NaN	NaN	NaN
0	NaN	NaN	NaN	NaN	NaN	NaN	NaN	NaN	NaN	NaN	NaN	NaN	NaN	NaN	NaN	NaN	NaN	NaN	NaN	NaN	NaN	NaN	NaN	NaN	NaN	NaN	NaN	NaN	NaN	NaN	NaN	NaN	NaN	NaN	NaN	NaN	NaN	NaN	NaN	NaN	NaN	NaN	NaN	NaN	NaN	NaN	NaN	NaN	NaN
242	0	0	0	0	0	0	0	0	0	0	0	0	0	0	0	0	0	0	0	0	0	0	0	0	0	0	0	0	0	0	0	0	0	0	0	0	1.476	1.6	1.55	1.5	1.425	1.348	1.252	1.096	0.8477	0.65	0.625	0.6	0.6
0	0	0	0	0	0	0	0	0	-0	-0	-0	-0	-0	-0.1783	-0.1782	-0	-0	-0	-0	-0	-0	-0	-0	-0	-0	-0	-0	-0	-0	-0	-0	0	0	0	0	0	0	0	0	0	0	0	0	0	0	0	0	0	0
243	0	0	0	0	0	0	0	0	0	0	0	0	0	0	0	0	0	0	0	0	0	0	0	0	0	0	0	0	0	0	0	0	0	0	0	0	0	0	0	0	0	0	0	0	0	0	0	0	0
0	0	0	0	0	0	0	0	0	-0	-0	-0	-0	-0	-0	-0	-0	-0	-0	-0	-0	-0	-0	-0	-0	-0	-0	-0	-0	-0	-0	-0	-0	-0	-0	-0	-0	-0	-0	-0	-0	-0	-0	-0	-0	-0	-0	-0	-0	-0
0	NaN	NaN	NaN	NaN	NaN	NaN	NaN	NaN	NaN	NaN	NaN	NaN	NaN	NaN	NaN	NaN	NaN	NaN	NaN	NaN	NaN	NaN	NaN	NaN	NaN	NaN	NaN	NaN	NaN	NaN	NaN	NaN	NaN	NaN	NaN	NaN	NaN	NaN	NaN	NaN	NaN	NaN	NaN	NaN	NaN	NaN	NaN	NaN	NaN
244	0	0	0	0	0	0	0	0	0	0	0	0	0	0	0	0	0	0	0	0	0	0	0	0	0	0	0	0	0	0	0	0	0	0	0	0	0	0	0	0	0	0	0	0	0	0	0	0	1.17
245	0	0	0	0	0	0	0	0	-0	-0	-0	-0	-0	-0	-0	-0	-0	-0	-0	-0	-0	0	0	0	0	0	0	0	0	0	0	0	0	1.215	1.357	1.376	1.294	1.363	1.433	1.061	0.9802	1.151	0.9314	0.7088	0.6561	0.5492	0.04529	0.04347	0.04216
246	0	0	0	0	0	0	0	0	-0	-0	-0	-0	-0	-0	-0	-0	-0	-0	0	-0	0	0	0	0	0	0	0	0	0	0	0	0	0	0	0	0	0	0	0	0	0	0	0	0	0	0	0	0	0
0	0	0	0	0	0	0	0	0	-0	-0	-0	-0	-0	-0	-0	-0	-0	-0	-0	0	0	0	0	0	0	0	0	-0	-0	0	0	0	0	0.3389	0.4466	0.5721	0.675	0.5433	0.4183	0.2	0.2	0.2	-0.2	-0.2	-0.212	-0.224	-0.2359	-0.2479	-0.2598
247	0	0	0	0	0	0	0	0	0	0	0	0	0	0	0	0	0	0	0	0	0	0	0	0	0	0	0	0	0	0	0	0	0	0	0	0	0	1.256	1.415	1.486	1.466	1.545	1.542	1.498	1.445	1.386	1.299	1.165	1.051
248	0	0	0	0	0	0	0	0	0	0	0	0	0	0	0	0	0	0	0	0	0	0	0	0	1.059	1.44	1.403	1.548	1.568	1.505	1.442	1.385	1.338	1.296	1.221	1.103	0.951	0.4001	0.3004	0.2	0.2	0.2	0.2	0.2	0.2	0.2	0.28	0.36	0.44
249	0	0	0	0	0	0	0	0	-0	-0	-0	-0	-0	-0	0	0	0	0	0	0	0	0	0	0	0	1.271	1.361	1.307	1.448	1.452	1.379	1.304	1.231	1.16	1.14	1.1	1.022	0.4186	0.2485	0.1343	0.03813	0.03043	0.1042	0.1811	0.2663	0.367	0.4665	0.4695	0.4744
250	0	0	0	0	0	0	0	0	0	0	0	0	0	0	0	0	0	0	0	0	0	1.282	1.381	1.402	1.322	1.409	1.453	1.402	1.345	1.296	1.258	1.228	1.141	0.9912	0.4119	0.2859	0.176	0.164	0.2	0.28	0.36	0.44	0.52	0.6	0.6	0.6	0.6	0.6	0.188
251	0	0	0	0	0	0	0	0	-0	-0	-0	-0	-0	-0	0	0	0	0	0	0	0	0	0	0	0.9354	1.373	1.396	1.356	1.35	1.456	1.446	1.404	1.334	1.187	1.043	0.8677	0.8076	0.752	0.7067	0.6753	0.6564	0.6093	0.6	0.6	0.6	0.6	0.6	0.6	0.6
0	0	0	0	0	0	0	0	0	0	0	0	0	0	0	0	0	0	0	0	0.4729	0.5826	0.7935	0.7411	0.6366	0.5223	0.487	0.3948	0.2005	0.2006	-0.1985	-0.2082	-0.2158	-0.2213	-0.2248	-0.2269	-0.2279	-0.2287	-0.2298	-0.2322	-0.2402	-0.2355	-0.2296	-0.2215	-0	-0	-0	-0	-0	-0
252	0	0	0	0	0	0	0	0	0	0	0	0	0	1.072	1.336	1.404	1.392	1.574	1.525	1.453	1.38	1.311	1.247	1.181	1.152	1.049	0.7821	0.6358	0.6	0.6	0.6	0.2	0.2	0.2	0.188	0.2	0.2	0.2	0.188	0.176	0.2	0.2	0.188	0.176	0.164	0.152	0.14	0.128	0.116
253	0	0	0	0	0	0	0	0	0	0	0	0	0	0	0	0	0	1.12	1.303	1.545	1.676	1.609	1.532	1.458	1.386	1.316	1.248	1.183	1.173	1.196	1.095	0.9085	0.7878	0.6662	0.2	0.2	0.2	0.2	0.2	0.2	0.2	0.2	0.2	0.2	0.2713	0.3513	0.4313	0.5113	0.2
254	0	0	0	0	0	0	0	0	0	0	0	0	0	0	0	0	0	0	0	0	0	0	0	0	0	0	0	1.344	1.65	1.687	1.634	1.556	1.481	1.408	1.336	1.269	1.204	1.194	1.177	1.093	0.9769	0.9526	0.9225	0.8882	0.8513	0.7827	0.7012	0.6117	0.6
255	0	0	0	0	0	0	0	0	-0	-0	-0	-0	-0	-0	-0	-0	-0	-0	-0	-0	-0	-0	-0	-0	-0	-0	-0	-0	-0	-0	-0	-0	-0	-0	0	0	0	0	0	0	0	0	0	0	0	0	0	0	0
256	0	0	0	0	0	0	0	0	0.6251	0.7363	0.8518	0.9296	1.278	1.414	1.393	1.506	1.522	1.477	1.421	1.36	1.272	1.13	0.9762	0.8227	0.7339	0.2087	0.2	0.2	0.2	0.2	0.2	0.188	0.176	0.2	0.2	0.2	0.2	0.2	0.188	0.2	0.2	0.2	0.188	0.176	0.164	0.152	0.2	0.2	0.2
0	0	0	0	0	0	0	0	0	-0	-0	-0	-0	-0	-0	0	0	0	0	0	0	0	0	0	0	0	0	0	0	0	0	0	0	0	0	0	0	0	0	0	0	0	0	0	0	0	0	0	0	0
257	0	0	0	0	0	0	0	0	-0	-0	-0	-0	-0	-0	-0	-0	-0	-0	-0	-0	-0	-0	-0	-0	-0	-0	-0	-0	-0	-0	-0	-0	-0	-0	-0	-0	-0	-0	-0	-0	-0	-0	-0	-0	-0	-0	-0	0	0
258	0	0	0	0	0	0	0	0	-0	-0	-0	-0	-0	-0	-0	-0	-0	-0	-0	-0	-0	-0	-0	-0	-0	-0	-0	-0	-0	-0	-0	-0	-0	-0	-0	-0	-0	-0	-0	-0	-0	-0	-0	-0	-0	-0	-0	-0	-0
0	NaN	NaN	NaN	NaN	NaN	NaN	NaN	NaN	NaN	NaN	NaN	NaN	NaN	NaN	NaN	NaN	NaN	NaN	NaN	NaN	NaN	NaN	NaN	NaN	NaN	NaN	NaN	NaN	NaN	NaN	NaN	NaN	NaN	NaN	NaN	NaN	NaN	NaN	NaN	NaN	NaN	NaN	NaN	NaN	NaN	NaN	NaN	NaN	NaN
259	0	0	0	0	0	0	0	0	0	0	0	0	0.8289	1.264	1.445	1.584	1.622	1.558	1.488	1.419	1.355	1.298	1.256	1.22	1.057	0.8122	0.6212	0.6	0.6	0.6	0.2	0.2	0.2	0.2	0.2	0.2	0.188	0.176	0.164	0.152	0.14	0.128	0.116	0.104	0.092	0.08	0.08	0.08	0.08
260	0	0	0	0	0	0	0	0	-0	-0	-0	-0	-0	-0	-0	-0	-0	-0	-0	-0	-0	-0	-0	-0	-0	-0	-0	-0	-0	-0	-0	-0	-0	-0	-0	-0	-0	-0	-0	-0	-0	-0	-0	-0	-0	-0	-0	-0	-0
261	0	0	0	0	0	0	0	0	0	0	0	0	0	0	0	0	0	0	0	0	0	0	0	0	0	0	0	0	0	0	0	0	0	0	0	0	0	0	0	0	0	0	0	0	0	0	0	0	0
0	0	0	0	0	0	0	0	0	-0	-0	-0	-0	-0	-0	-0	-0	-0	-0	-0	-0	-0	-0	-0	-0	-0	-0	-0	-0	-0	-0	-0	-0	-0	-0	-0	-0	-0	-0	0	0	0	0	0	0	0	0	0	0	0
0	0	0	0	0	0	0	0	0	-0	-0	-0	-0	-0	-0	-0	-0	-0	-0	-0	-0	-0	-0	-0	-0	-0	-0	-0	-0	-0	-0	-0	-0	-0	-0	-0	-0	-0	-0	-0	-0	-0	-0	-0	-0	-0	-0	-0	-0	-0
262	0	0	0	0	0	0	0	0	0	0	0	0	0	0	0	0	1.328	1.395	1.388	1.496	1.519	1.452	1.38	1.307	1.195	0.9396	0.6681	0.5524	0.4032	0.4038	0.005108	0.006876	-0.002665	-0.01121	-0.01833	-0.02385	-0.02773	-0.02973	-0.02985	-0.02825	-0.02501	-0.02086	-0.004228	0.01214	0.02831	0.04392	0.05862	0.0721	0.08
263	0	0	0	0	0	0	0	0	-0	-0	-0	-0	-0	-0	-0	-0	-0	-0	-0	-0	-0	-0	-0	-0	-0	-0	0	0	0	0	0	0	0	0	0	0	0	0	0	0	0	0	0	0	0	0	0	0	0
264	0	0	0	0	0	0	0	0	-0	-0	-0	-0	-0	-0	-0	-0	-0	-0	-0	-0	-0	-0	-0	-0	-0	-0	-0	-0	-0	-0	-0	-0	-0	-0	-0	-0	-0	-0	-0	-0	-0	-0	-0	-0	-0	-0	-0	-0	-0
265	0	0	0	0	0	0	0	0	-0	-0	-0	-0	-0	-0	-0	-0	-0	-0	-0	-0	-0	0	0	0	0	0	0	0	0	0	0	0	0	0	0	0	0	0	0	0	0	0.7869	1.151	1.551	1.713	1.366	1.318	1.245	1.474
0	0	0	0	0	0	0	0	0	-0	-0	-0	-0	-0	-0	-0	-0	-0	-0	-0	-0	-0	-0	-0	-0	-0	-0	-0	-0	-0	-0	-0	-0	-0	-0	-0	-0	-0	-0	-0	-0	-0	-0	-0	-0	0	0	0	0	0
266	0	0	0	0	0	0	0	0	-0	-0	-0	-0	-0	-0	-0	-0	-0	-0	-0	-0	-0	-0	-0	-0	-0	-0	-0	-0	-0	-0	-0	-0	-0	-0	-0	-0	-0	-0	-0	-0	-0	-0	-0	-0	-0	-0	-0	-0	-0
0	0	0	0	0	0	0	0	0	0	0	0	0	0	0	0	0	0	0	0	0	0	0	0	0	0	0	0	0	0	0	0	0	0	0	0	0	0	0	0	0	0	0	0	0	0	0	0	0	0
0	0	0	0	0	0	0	0	0	-0	-0	-0	-0	-0	-0	-0	-0	-0	-0	-0	-0	-0	-0	-0	-0	-0	-0	-0	-0	-0	-0	-0	-0	-0	-0	-0	-0	-0	-0	-0	-0	-0	-0	-0	-0	-0	-0	-0	-0	-0
0	0	0	0	0	0	0	0	0	-0	-0	-0	-0	-0	-0	-0	-0	-0	-0	-0	-0	-0	-0	-0	-0	-0	-0	-0	-0	-0	0	0	0	0	0	0	0	0	0	0	0	0	0	0	0	0	0	0	0	0
0	0	0	0	0	0	0	0	0	-0	-0	-0	-0	-0	-0	-0	-0	-0	-0	-0	-0	-0	-0	-0	-0	-0	-0	-0	-0	-0	-0	-0	-0	-0	-0	-0	-0	-0	-0	-0	-0	-0	-0	-0	-0	-0	-0	-0	-0	-0
0	0	0	0	0	0	0	0	0	0	0	0	-0	-0	-0	-0	-0	-0	-0	-0	-0	0	0	0	0	0	0	1	0.9919	1.207	1.142	1.052	0.9151	0.6901	0.525	0.45	0.425	1e-05	1e-05	1e-05	1e-05	1e-05	1e-05	1e-05	1e-05	1e-05	1e-05	1e-05	1e-05	1e-05
0	0	0	0	0	0	0	0	0	-0	-0	-0	-0	-0	-0	-0	-0	-0	-0	-0	-0	-0	-0	-0	-0	-0	-0	-0	-0	-0	-0	-0	-0	-0	-0	-0	-0	-0	-0	-0	-0	-0	-0	-0	-0	-0	-0	-0	-0	-0
267	0	0	0	0	0	0	0	0	0	0	0	0	0	0	0	0	0	0	0	0	0	0	0	0	0	0	0	0	0	0	0	0.8261	1.253	1.466	1.615	1.641	1.584	1.514	1.444	1.362	1.233	1.032	0.7725	0.6198	0.6	0.2	0.2	0.2	0.2
268	0	0	0	0	0	0	0	0	-0	-0	-0	-0	-0	-0	-0	-0	-0	-0	-0	-0	-0	-0	-0	-0	-0	-0	-0	-0	-0	-0	-0	-0	-0	-0	-0	-0	-0	-0	-0	-0	-0	-0	-0	-0	-0	-0	-0	-0	-0
0	0	0	0	0	0	0	0	0	-0	-0	-0	-0	-0	-0	-0	-0	-0	-0	-0	-0	-0	-0	-0	-0	-0	-0	-0	-0	-0	-0	-0	-0	-0	-0	-0	-0	-0	-0	-0	-0	-0	-0	-0	-0	0	0	0	0	0
0	0	0	0	0	0	0	0	0	-0	-0	-0	-0	-0	-0	-0	-0	-0	-0	-0	-0	-0	-0	-0	-0	-0	-0	-0	-0	-0	-0	-0	-0	-0	-0	-0	-0	-0	-0	-0	-0	-0	-0	-0	-0	-0	-0	-0	-0	-0
269	0	0	0	0	0	0	0	0	-0	-0	0	0	0	0	0	0	0	0	0	0	0	0	0	0	0	0	0	0	0	1.395	1.431	1.569	1.623	1.554	1.486	1.425	1.377	1.356	1.17	0.9683	0.7456	0.2359	0.1119	0.1167	0.1115	0.1085	0.1429	0.1533	0.1635
270	0	0	0	0	0	0	0	0	-0	-0	-0	-0	-0	-0	-0	-0	-0	-0	-0	-0	-0	-0	-0	-0	-0	-0	-0	-0	-0	-0	0	0	0	0	0	0	0	0	0	0	0	0	0	0	0	0	0	0	0
271	0	0	0	0	0	0	0	0	0	0	0	0	0	0	0	0	0	1.387	1.591	1.311	1.306	1.224	1.144	1.066	0.9905	1.217	1.145	1.127	1.113	0.9588	0.6912	0.4014	0.4008	-0.01164	-0.02386	5.233e-05	0.08002	1e-05	1e-05	1e-05	1e-05	0.08001	0.16	0.24	0.32	0.4	0.4	0.4001	0.4001
0	0	0	0	0	0	0	0	0	-0	-0	-0	-0	-0	-0	-0	-0	-0	-0	-0	-0	0	0	0	0	0	0	0	0	0	0	0	0	0	0	0	0	0	0	0	0	0	0	0	0	0	0	0	0	0
272	0	0	0	0	0	0	0	0	0	0	0	0	0	0	0	0	0	0	0	0	0	0	0	1.036	1.097	1.11	1.227	1.13	1.095	1.087	1.068	1.035	0	0	0	0	0	0	0	0	0	0	0	0	0	0	0	0	0
0	0	0	0	0	0	0	0	0	-0	-0	-0	-0	-0	-0	-0	-0	-0	-0	-0	-0	-0	-0	-0	-0	-0	-0	-0	-0	-0	-0	0	0	0	0	0	0	0	0	0	0	0	0	0	0	0	0	0	0	0
273	0	0	0	0	0	0	0	0	-0	-0	-0	-0	-0	-0	-0	-0	-0	-0	-0	-0	-0	-0	-0	-0	-0	-0	-0	-0	-0	-0	-0	-0	-0	-0	0	0	0	0	0	0	0	0	0	0	0	0	0	0	0
274	0	0	0	0	0	0	0	0	-0	-0	-0	-0	-0	-0	-0	-0	-0	0	0	0	0	0	0	0	0	0	0	0	0	1.005	1.141	1.069	0.9968	0.9247	0.8276	0.8284	1.098	0.7901	0.7725	0.738	0	0	0	0	0	0	0	0	0
0	0	0	0	0	0	0	0	0	0	0	0.3415	0.4474	0.5551	0.6836	0.8927	0.8638	0.8089	0.7252	0.5964	0.547	0.5497	0.555	0.5686	0.1005	-0.04594	-0.156	-0.1734	-0.1888	-0.2026	-0.2143	-0.2304	-0.2487	-0.2612	-0.2699	-0.264	-0.2559	-0.2479	-0.2401	-0.2301	-0.2179	-0.2061	-0.1971	-0.1888	-0.1806	-0.1731	-0.1662	-0	-0	-0
275	0	0	0	0	0	0	0	0	0	0	0	0	0	0	0	0.9247	1.436	1.612	1.308	1.225	1.144	1.065	0.9887	0.9134	1.139	1.116	1.117	1.06	0.9236	0.7085	0.5055	0.4	0.4	0.4001	0.4001	0.4002	0.4004	0.4007	0.4013	0.4025	0.4047	0.008661	0.01484	0.01139	0.0108	0.003025	-0.008096	0.03572	0.01806
276	0	0	0	0	0	0	0	0	-0	-0	-0	-0	-0	-0	-0	-0	-0	-0	-0	-0	-0	0	0	0	0	0	0	0	0	0	0	0	0	0	0	1.272	1.427	1.694	1.667	1.317	1.243	1.17	1.401	1.339	1.29	1.249	1.08	0.8304	0.2643
277	0	0	0	0	0	0	0	0	-0	-0	-0	-0	-0	-0	-0	-0	0	0	0	0	0	0	0	0	0	0	0	0	0	0	0	0	0	1.214	1.353	1.571	1.617	1.244	1.169	1.096	1.326	1.26	1.198	1.192	1.054	0.8111	0.6	0.6	0.6
278	0	0	0	0	0	0	0	0	-0	-0	-0	-0	-0	-0	-0	-0	-0	-0	0	0	0	0	0	0	0	0	0	1.124	1.32	1.35	1.3	1.225	1.15	1.075	1	0.9247	0.8477	0.8149	0.7706	0.7281	0.6551	0.1609	0.05515	1e-05	1e-05	1e-05	1e-05	0.08032	0.1217
279	0	0	0	0	0	0	0	0	-0	-0	-0	-0	-0	-0	-0	-0	-0	0	0	0	0	0	0	0	0	0	0	0	0	0	0	0	0	0	0	0	0	0	0	0	0	0	0	0	0	0	0	0	1.284
280	0	0	0	0	0	0	0	0	0.2364	0.2138	0.2036	0.2007	0.2002	0.2001	0.2002	0.2005	-0.1987	-0.1972	-0.2071	-0.2167	-0.226	-0.2358	-0.2461	-0	-0	-0	-0	-0	-0	-0	-0	-0	-0	-0	-0	-0	-0	-0	-0	-0	-0	-0	-0	-0	-0	-0	-0	-0	-0.1859
0	0	0	0	0	0	0	0	0	0	0	0	0	0	0	0	0	0	0	0	0	0	0	0	0.8124	0.9429	0.8888	0.8066	0.6868	0.487	0.2201	0.2	0.2	0.2	0.2	-0.2	-0.2	-0.2	-0.212	-0.224	-0.236	-0.2479	-0.2598	-0.2717	-0.2836	-0.2955	-0.3075	-0.3195	-0.3195	-0.3195
281	0	0	0	0	0	0	0	0	-0	-0	-0	-0	-0	-0	-0	-0	-0	-0	-0	-0	-0	0	0	0	0	0	0	0	0	0	1.029	0.998	1.298	1.234	1.157	1.319	1.301	1.228	1.152	1.123	1.067	0.9861	0.8347	0.6811	0.6334	0.562	0.4781	0.4	0.4
0	0	0	0	0	0	0	0	0	-0	-0	-0	-0	-0	-0	-0	-0	-0	-0	-0	-0	-0	-0	-0	-0	-0	-0	-0	-0	-0	-0	-0	-0	-0	-0	-0	-0	-0	-0	-0	-0	-0	-0	-0	-0	-0	-0	-0	-0	-0
0	0	0	0	0	0	0	0	0	-0	-0	-0	-0	-0	-0	-0	-0	-0	-0	0	0	0	0	0	0	0	0	0	0	0	0	0	0	-0	-0	-0	-0	-0	-0	-0	-0	-0	0	0	0	0	0	-0	-0	-0
0	0	0	0	0	0	0	0	0	0	0	0	0	0	0	0	0	0	0	0	0	0	0	0	0	0	0	0	0	0	0	0	0	0	0	0	0	0	0	0	0	0	0	0	0	0	0	0	0	0
0	0	0	0	0	0	0	0	0	-0	-0	-0	-0	-0	-0	-0	-0	-0	-0	-0	-0	-0	-0	-0	-0	-0	-0	-0	-0	-0	-0	-0	-0	-0	-0	-0	-0	-0	-0	-0	-0	-0	-0	-0	-0	-0	-0	-0	-0	-0
282	0	0	0	0	0	0	0	0	-0	-0	-0	-0	-0	-0	-0	-0	-0	-0	-0	-0	-0	-0	-0	-0	-0	-0	-0	-0	-0	-0	-0	-0	-0	-0	-0	-0	-0	-0	0	0	0	0	0	0	0	0	0	0	0
0	0	0	0	0	0	0	0	0	-0	-0	-0	-0	-0	-0	-0	-0	-0	-0	-0	-0	-0	-0	-0	-0	-0	-0	-0	-0	-0	-0	-0	-0	-0	-0	-0	-0	-0	-0	-0	-0	-0	-0	-0	-0	-0	-0	-0	-0	-0
283	0	0	0	0	0	0	0	0	0	0	0	0	0	0	0	0	0	0	0	0	0	0	0	1.372	1.39	1.613	1.248	1.169	1.093	1.019	0.9458	1.176	1.161	1.147	1.141	0.9744	0.713	0.4364	0.4138	0.4099	0.409	0.4099	0.01265	0.005488	0.001355	-0.0002501	-0.001951	-0.004842	-0.009866
284	0	0	0	0	0	0	0	0	-0	-0	-0	-0	-0	-0	-0	-0	-0	-0	-0	-0	-0	-0	-0	-0	-0	-0	-0	-0	-0	-0	-0	-0	-0	-0	-0	-0	-0	-0	-0	-0	-0	-0	-0	-0	-0	-0	-0	-0	0
285	0	0	0	0	0	0	0	0	0	0	0	0	0	0	0	0	0	0	0	0	0	0	0	0	0	0	0	0	0	0	0	1.24	1.623	1.69	1.633	1.252	1.175	1.101	1.329	1.261	1.198	1.196	1.208	1.197	1.074	0.907	0.8172	0.6991	0.5921
286	0	0	0	0	0	0	0	0	0	0	0	0	0	0	0	0	0	0	0	0	0	0	0	1.312	1.427	1.651	1.619	1.244	1.172	1.403	1.341	1.29	1.254	1.139	0.9116	0.6292	0.2	0.2	0.188	0.176	0.164	0.152	0.14	0.128	0.116	0.104	0.092	0.08	0.2
287	0	0	0	0	0	0	0	0	-0	0	0	0	0	0	0	0	0	0	0	0	0	1.278	1.349	1.224	1.152	1.088	1.217	1.153	1.058	1.009	1.008	0.9784	0.8852	0.7352	0.6552	0.5998	0.5482	0.5098	0.4757	0	0	0	0	0	0	0	0	0	0
288	0	0	0	0	0	0	0	0	0	0	0	0	0	0	0	0	0	0	0	0	0	0	0	1.348	1.468	1.41	1.546	1.559	1.505	1.439	1.371	1.3	1.22	1.18	1.119	1.049	0.9319	0.9021	0.8744	0.8531	0.8435	0.8362	0.83	0.8232	0.8092	0.7577	0.297	0.2262	0.2
0	0	0	0	0	0	0	0	0	-0	-0	-0	-0	0	0	0	0	0	0	0	0	0	0	0	0	0	-0	-0	-0	-0	-0	0	0	-0	-0	-0	0	0	0	0.32	0.34	0.36	-0.2	-0.218	-0	-0	0	0	-0	0
289	0	0	0	0	0	0	0	0	-0	-0	0	0	0	0	0	0	0	0	0	0	0	0	0	0	0	0	0	0	-0	-0	0	0	0	0	0	0	0	0	0	0	0	0	0	0	0	0	0	0	0
0	0	0	0	0	0	0	0	0	1.048	1.344	1.551	1.629	1.653	1.566	1.448	1.208	1.118	1.052	0.634	0.5228	0.3477	0.226	0.189	0.177	0.19	0.275	0.38	0.4687	0.5462	0.6104	0.686	0.9884	1.054	1.061	1.048	1.009	0.9135	0.7647	0.6	0.2	0.188	0.176	0.164	0.2	0.2	0.28	0.36	0.44	0.52
290	0	0	0	0	0	0	0	0	-0	-0	-0	-0	-0	-0	-0	-0	-0	-0	-0	-0	-0	-0	-0	-0	-0	-0	-0	-0	0	0	0	0	0	0	0	0	0	0	0	0	0	0	0	0	0	0	0	0	0
291	0	0	0	0	0	0	0	0	-0	-0	-0	-0	-0	-0	-0	-0	-0	-0	-0	-0	-0	-0	-0	-0	0	0	0	0	0	0	0	0	0	0	0	0.8372	1.296	1.372	1.317	1.238	1.335	1.373	1.315	1.269	1.305	1.235	1.068	0.8179	0.6
292	0	0	0	0	0	0	0	0	0	0	0	0	0	0.9427	1.539	1.729	1.684	1.633	1.559	1.488	1.419	1.355	1.304	1.274	1.218	1.078	0.9105	0.8311	0.3314	0.2202	0.2	0.188	0.2	0.2	0.2	0.2	0.2	0.2	0.2	0.28	0.36	0.44	0.52	0.6	0.6	0.6	0.2	0.2	0.2
293	0	0	0	0	0	0	0	0	-0	-0	-0	-0	-0	-0	-0	-0	-0	-0	-0	-0	-0	-0	-0	-0	-0	-0	-0	-0	-0	-0	-0	-0	-0	-0	-0	-0	-0	-0	-0	-0	-0	-0	-0	-0	-0	-0	-0	-0	-0
294	0	0	0	0	0	0	0	0	0.6635	0.7847	0.8935	1.17	1.378	1.43	1.483	1.517	1.488	1.431	1.355	1.247	1.093	0.8982	0.7508	0.6	0.6	0.6	0.6	0.6	0.6	0.6	0.6	0.6	0.6	0.6	0.6	0.6	0.6	0.6	0.6	0.6	0.6	0.6	0.2	0.2	0.188	0.176	0.164	0.152	0.1344
0	0	0	0	0	0	0	0	0	-0	-0	-0	-0	-0	-0	-0	-0	-0	-0	-0	0	0	0	0	0	0	0	0	0	0	0	0	0	0	0	0	0	0	0	0	0	0	0	1.002	0.7776	0.6867	0.5841	0.5133	0.4203	0.6289
0	0	0	0	0	0	0	0	0	-0	-0	-0	-0	-0	-0	-0	-0	-0	-0	-0	-0	-0	-0	-0	-0	-0	-0	-0	-0	-0	-0	-0	-0	-0	-0	-0	-0	-0	-0	-0	-0	-0	-0	-0	-0	-0	-0	-0	-0	-0
295	0	0	0	0	0	0	0	0	-0	-0	-0	-0	-0	-0	-0	-0	-0	-0	-0	-0	-0	-0	-0	-0	-0	-0	-0	-0	-0	-0	-0	-0	-0	-0	-0	-0	-0	-0	-0	-0	0	0	0	0	0	0	0	0	0
0	NaN	NaN	NaN	NaN	NaN	NaN	NaN	NaN	NaN	NaN	NaN	NaN	NaN	NaN	NaN	NaN	NaN	NaN	NaN	NaN	NaN	NaN	NaN	NaN	NaN	NaN	NaN	NaN	NaN	NaN	NaN	NaN	NaN	NaN	NaN	NaN	NaN	NaN	NaN	NaN	NaN	NaN	NaN	NaN	NaN	NaN	NaN	NaN	NaN
296	0	0	0	0	0	0	0	0	-0	-0	-0	-0	-0	-0	-0	-0	-0	-0	-0	-0	-0	-0	-0	-0	-0	-0	-0	-0	-0	-0	-0	-0	-0	-0	-0	-0	-0	-0	-0	-0	-0	-0	-0	-0	-0	-0	-0	-0	-0
0	0	0	0	0	0	0	0	0	-0	-0	-0	-0	-0	-0	-0	0	0	0	0	0	0	0	0	0	0	0	0	0	0	0	0	0	0	0	0	0	0	0	0	0	0	0	0	0.5149	0.7927	0.8662	0.8118	0.7388	0.3027
0	0	0	0	0	0	0	0	0	-0	-0	-0	-0	-0	-0	0	0	0	0	0	0	0	0	0	0	0	0	0	0	0	0	0	0	0	0	0	0	0	0	0	0	0	0	0	0	0	0	0	0	0
0	0	0	0	0	0	0	0	0	-0	-0	-0	-0	-0	-0	-0	-0	-0	-0	-0	-0	-0	-0	-0	-0	-0	-0	-0	-0	-0	-0	-0	-0	-0	-0	-0	-0	-0	-0	-0	-0	-0	0	0	0	0	0	0	0	0
0	0	0	0	0	0	0	0	0	-0	-0	-0	-0	-0	-0	-0	-0	-0	-0	-0	-0	-0	-0	-0	-0	-0	-0	-0	0	0	0	0	0	0	0	0	0	0	0	0	0	0	0	0	0	0	0	0	0	0
297	0	0	0	0	0	0	0	0	-0	-0	-0	-0	-0	-0	-0	-0	-0	-0	-0	-0	-0	-0	-0	-0	-0	-0	-0	-0	-0	-0	-0	-0	-0	-0	-0	-0	-0	-0	-0	-0	-0	-0	-0	-0	-0	-0	-0	-0	-0
298	0	0	0	0	0	0	0	0	-0	-0	-0	-0	-0	-0	-0	-0	-0	-0	-0	-0	-0	-0	-0	-0	-0	-0	-0	-0	-0	-0	-0	-0	-0	-0	-0	-0	-0	-0	-0	-0	-0	-0	-0	-0	-0	-0	-0	0	0
0	NaN	NaN	NaN	NaN	NaN	NaN	NaN	NaN	NaN	NaN	NaN	NaN	NaN	NaN	NaN	NaN	NaN	NaN	NaN	NaN	NaN	NaN	NaN	NaN	NaN	NaN	NaN	NaN	NaN	NaN	NaN	NaN	NaN	NaN	NaN	NaN	NaN	NaN	NaN	NaN	NaN	NaN	NaN	NaN	NaN	NaN	NaN	NaN	NaN
0	0	0	0	0	0	0	0	0	-0	-0	-0	-0	-0	-0	-0	-0	-0	-0	-0	-0	-0	-0	-0	-0	-0	-0	-0	-0	-0	-0	-0	-0	-0	-0	-0	-0	-0	-0	-0	-0	-0	-0	-0	-0	-0	-0	-0	-0	-0
299	0	0	0	0	0	0	0	0	-0	-0	-0	-0	-0	-0	-0	-0	-0	-0	-0	-0	-0	-0	-0	-0	-0	-0	-0	-0	-0	-0	-0	-0	-0	-0	-0	-0	-0	-0	-0	-0	-0	-0	-0	-0	-0	-0	-0	-0	-0
300	0	0	0	0	0	0	0	0	0	0	0	0	0	0	0	0	0	0	0	0	0	0	0	1.305	1.415	1.662	1.623	1.245	1.172	1.101	1.336	1.227	1.098	0.9463	0.7378	0.6908	0.6281	0.1511	0.07167	0.08733	0.1601	0.2401	0.3201	0.4002	0.4006	0.4016	0.4254	0.5314	0.6335
301	0	0	0	0	0	0	0	0	-0	-0	-0	-0	-0	-0	-0	-0	0	0	0	0	0	0	0	0	0	0	0	0.9337	1.342	1.413	1.571	1.607	1.535	1.461	1.388	1.317	1.192	0.9581	0.7064	0.4454	0.4084	0.4087	0.4105	0.4135	0.4169	0.01969	0.02134	0.02156	0.0203
0	0	0	0	0	0	0	0	0	0	0	0	0	0	0	0	0	0	0	0	0	0	0	0	-0	-0	-0	-0	-0	-0	-0	-0	-0	-0	0	0	0	0	0	0	0	0	0	0	0	0	0	0	0	0
302	0	0	0	0	0	0	0	0	-0	-0	-0	-0	-0	-0	-0	-0	-0	-0	-0	-0	0	0	0	0	0	0	0	0	0	0	0	0	0	0	0	0	0	0	0	0	0	0	0	0	0	0	0	0	0
303	0	0	0	0	0	0	0	0	-0	-0	-0	-0	-0	-0	-0	-0	-0	-0	-0	-0	-0	-0	-0	-0	-0	-0	-0	-0	-0	-0	-0	-0	0	0	0	0	0	0	0	0	0	0	0	0	0	0	0	0	0
304	0	0	0	0	0	0	0	0	-0	-0	-0	-0	-0	-0	-0	-0	-0	-0	-0	-0	-0	-0	-0	-0	-0	-0	0	0	0	0	0	0	-0	-0	-0	-0	-0	-0	-0	-0	-0	-0	-0	-0	-0	-0	-0	-0	-0
0	0	0	0	0	0	0	0	0	-0	-0	-0	-0	-0	-0	-0	-0	-0	-0	-0	-0	-0	-0	-0	-0	-0	-0	-0	-0	-0	-0	-0	-0	-0	-0	-0	-0	-0	-0	-0	-0	-0	-0	-0	-0	-0	-0	-0	-0	-0
0	NaN	NaN	NaN	NaN	NaN	NaN	NaN	NaN	NaN	NaN	NaN	NaN	NaN	NaN	NaN	NaN	NaN	NaN	NaN	NaN	NaN	NaN	NaN	NaN	NaN	NaN	NaN	NaN	NaN	NaN	NaN	NaN	NaN	NaN	NaN	NaN	NaN	NaN	NaN	NaN	NaN	NaN	NaN	NaN	NaN	NaN	NaN	NaN	NaN
0	NaN	NaN	NaN	NaN	NaN	NaN	NaN	NaN	NaN	NaN	NaN	NaN	NaN	NaN	NaN	NaN	NaN	NaN	NaN	NaN	NaN	NaN	NaN	NaN	NaN	NaN	NaN	NaN	NaN	NaN	NaN	NaN	NaN	NaN	NaN	NaN	NaN	NaN	NaN	NaN	NaN	NaN	NaN	NaN	NaN	NaN	NaN	NaN	NaN
0	NaN	NaN	NaN	NaN	NaN	NaN	NaN	NaN	NaN	NaN	NaN	NaN	NaN	NaN	NaN	NaN	NaN	NaN	NaN	NaN	NaN	NaN	NaN	NaN	NaN	NaN	NaN	NaN	NaN	NaN	NaN	NaN	NaN	NaN	NaN	NaN	NaN	NaN	NaN	NaN	NaN	NaN	NaN	NaN	NaN	NaN	NaN	NaN	NaN
305	0	0	0	0	0	0	0	0	-0	-0	-0	-0	-0	-0	-0	-0	0	0	0	0	0	0	0	0	0	0	0	0	0	1.235	1.366	1.385	1.529	1.519	1.142	1.066	0.9902	1.216	1.144	1.124	1.134	1.166	1.077	0.8717	0.2635	0.2	0.2	0.2	0.188
0	0	0	0	0	0	0	0	0	-0	-0	-0	-0	-0	-0	-0	-0	-0	-0	-0	-0	-0	-0	-0	-0	-0	-0	-0	0	0	0	0	0	0	0	0	0	0	0	0	0	0	0	0	0	0	0	0	0	0
306	0	0	0	0	0	0	0	0	-0	-0	-0	-0	-0	-0	-0	-0	0	0	0	0	0	0	0	0	0	0	0	0	0	0	0	0	0	0	0	0	0	0	1.025	1.328	1.65	1.67	1.595	1.414	1.246	1.166	1.082	0.9936	0.9024
0	0	0	0	0	0	0	0	0	-0	-0	-0	-0	-0	-0	-0	-0	-0	-0	-0	-0	-0	-0	-0	-0	-0	-0	-0	0	0	0	0	0	0	0	0	0	0	0	0	0	0	0	0	0	-0	-0	-0	-0	-0
0	0	0	0	0	0	0	0	0	-0	-0	-0	-0	-0	-0	-0	-0	-0	-0	-0	-0	-0	0	0	0	0	0	0	0	0	0	0	-0	-0	-0	-0	-0	-0	-0	-0	-0	-0	-0	-0	-0	-0	-0	0	0	0
0	0	0	0	0	0	0	0	0	-0	-0	-0	-0	-0	0	0	0	0	0	0	0	0	0	0	0	0	0	0	0	0	0	0	0	0	0	0	-0	-0	0	0	0	0	0.3168	0.3072	0.2969	-0.01204	0.05938	0.1099	0.1255	0.1431
307	0	0	0	0	0	0	0	0	-0	-0	-0	-0	-0	-0	-0	-0	-0	-0	-0	0	0	0	0	0	0	0	0	0	0	0	0	0	0	1.293	1.364	1.542	1.598	1.218	1.14	1.06	0.8171	0.516	0.7484	0.7486	0.6946	0.6124	0.4724	-0.02703	-0.0551
308	0	0	0	0	0	0	0	0	-0	-0	-0	-0	-0	-0	-0	-0	-0	-0	-0	-0	-0	-0	-0	-0	-0	-0	-0	-0	-0	-0	-0	-0	-0	-0	-0	-0	-0	-0	-0	-0	-0	-0	-0	-0	-0	-0	-0	-0	-0
0	0	0	0	0	0	0	0	0	-0	-0	-0	-0	-0	-0	-0	-0	-0	-0	-0	-0	-0	-0	-0	-0	-0	-0	-0	-0	-0	-0	-0	-0	-0	-0	-0	-0	-0	-0	-0	-0	-0	-0	-0	-0	-0	-0	-0	-0	-0
309	0	0	0	0	0	0	0	0	0.08618	0.155	0.2118	0.3429	0.4095	0.4698	0.4676	0.3033	0.2894	0.3059	-0.07271	-0.06204	-0.05188	-0.04312	-0.048	-0.06	-0.072	-0.084	-0.096	-0	-0	-0	-0	0	0	0	0	0	0	0	0	0	0	0	0	0	0	0	0	0	0
0	0	0	0	0	0	0	0	0	-0	-0	-0	-0	-0	-0	-0	-0	-0	-0	-0	-0	-0	-0	-0	-0	-0	-0	-0	-0	-0	-0	-0	-0	-0	-0	0	0	0	0	0	0	0	0	0	0	0	0	0	0	0
310	0	0	0	0	0	0	0	0	0	0	0	0	0	0	0	0	1.25	1.507	1.711	1.67	1.621	1.575	1.513	1.475	1.452	1.238	0.7158	0.3623	0.2545	-0.2	-0.2	-0.215	-0.2312	-0.2486	-0.2672	-0.287	-0.308	-0.326	-0.344	-0.362	-0.38	-0.38	0	0	0	0	0	0	0
311	0	0	0	0	0	0	0	0	-0	-0	-0	-0	-0	-0	-0	-0	-0	-0	-0	-0	-0	-0	-0	-0	-0	-0	-0	0	0	-0	-0	-0	0	0	0	0	0	0	0	0	0	0	0	0	0	0	-0	-0	-0
312	0	0	0	0	0	0	0	0	-0	-0	-0	-0	-0	-0	-0	-0	-0	-0	-0	-0	-0	-0	-0	-0	-0	-0	-0	-0	-0	-0	-0	-0	-0	-0	-0	-0	-0	-0	-0	-0	-0	-0	-0	-0	-0	-0	-0	-0	-0
313	0	0	0	0	0	0	0	0	-0	-0	-0	-0	-0	-0	-0	0	0	0	0	0	0	0	0	0	0	0	0	0	0	0	1.116	1.352	1.702	1.2	0.8563	0.7634	0.6721	0.5823	0.7974	0.7359	0.617	0.5205	-0.003555	-0.07349	-0.08455	-0.09761	-0.112	-0.1272	-0.1427
314	0	0	0	0	0	0	0	0	0	0	0	0	0	0	0	0	0	1.26	1.37	1.388	1.506	1.542	1.467	1.091	1.016	0.9423	1.17	1.142	1.036	0.8692	0.6037	0.4002	0.000373	0.0008503	-0.009773	-0.01862	-0.02485	0.0199	0.03172	0.0464	0.06331	0.08188	0.1018	0.2025	0.3045	0.168	0.1805	0.176	0.164
315	0	0	0	0	0	0	0	0	-0	-0	-0	-0	-0	-0	-0	-0	-0	-0	-0	-0	-0	-0	-0	-0	-0	-0	-0	-0	-0	-0	-0	-0	-0	-0	-0	-0	-0	-0	-0	-0	-0	-0	-0	-0	0	0	0	0	0
0	0	0	0	0	0	0	0	0	-0	-0	-0	-0	-0	-0	-0	-0	-0	-0	-0.1462	-0.1347	-0.1222	-0.1088	-0.09413	-0.07822	-0.06047	-0.04046	-0.01777	0	0	0	0	0	0	0	0	0	0	0	0	0	0	0	0	0	0	0	0	0	0
0	0	0	0	0	0	0	0	0	-0	-0	-0	-0	-0	-0	-0	-0	-0	-0	-0	-0	-0	-0	-0	-0	-0	-0	-0	-0	-0	-0	-0	0	0	0	0	0	0	0	0	0	0	0	-0	-0	0	0	0	0	0.3386
316	0	0	0	0	0	0	0	0	-0	-0	-0	-0	-0	-0	-0	-0	-0	-0	-0	-0	-0	0	0	0	0	0	0	0	0	0	0	0	0	0	0	0	0	0	0	0	0	0.8719	1.151	1.221	1.176	1.102	1.033	0.9743	0.8892
317	0	0	0	0	0	0	0	0	-0	-0	-0	-0	-0	-0	-0	-0	-0	-0	-0	-0	-0	-0	-0	0	0	0	0	0	0	0	0	0	0	0	0	1.416	1.694	1.667	1.619	1.57	1.519	1.463	1.364	0.8338	0.661	0.5161	0.37	0.2375	0.264
318	0	0	0	0	0	0	0	0	-0	-0	-0	-0	-0	-0	-0	-0	-0	-0	-0	-0	-0	-0	-0	-0	-0	-0	-0	-0	0	0	0	0	0	0	0	0	0	0	0	1.399	1.367	1.287	1.21	1.135	1.202	1.261	1.214	1.15	1.086
319	0	0	0	0	0	0	0	0	-0	0	0	0	0	0	0	0	0	0	0	0	0	0	1.299	1.316	1.31	1.227	1.423	1.37	0.9957	0.9233	1.153	1.123	1.075	0.9829	0.6925	0.5466	0.06179	0.05145	0.04288	0.03406	0.1683	0.2564	0.347	0.4376	0.5311	0.5461	0.5607	0.5748	0.188
0	0	0	0	0	0	0	0	0	-0	-0	-0	-0	-0	0	0	0	0	0	0	0	0	0	0	0	0	0	0	0	0	0	0	0	0	0	0	0	0	0	0	0	0	0	0	0	0	0	0	0	0
320	0	0	0	0	0	0	0	0	0	0	0	0	0	0	0	0	0	0	0	0	0	0	0	0	0	0	0	0	0	0	0	0	0	0	-0	-0	-0	-0	-0	-0	-0	-0	0	0	0	0	0	0	0
321	0	0	0	0	0	0	0	0	0	0	0	0	0	0	0	0	0	0	0	0	0	1.415	1.614	1.732	1.676	1.323	1.252	1.492	1.405	1.301	1.146	0.9049	0.8571	0.7706	0.6741	0.1918	0.2	0.2	0.188	0.176	0.164	0.152	0.14	0.128	0.116	0.104	0.2	0.1801	0.1561
0	0	0	0	0	0	0	0	0	0	0	0	0	0	0	0	0	0	0	0	0	0	0	0	0	0	0	0	0	0	0	-0	-0	-0	-0	-0	-0	0	0	0	0	0	0	0	0.9799	1.218	1.394	1.491	1.547	1.545
0	0	0	0	0	0	0	0	0	0	0	0	0	0	0	0	0	0	0	0	0	0	0	0	0.7523	0.8304	0.8278	0.8094	0.7673	0.722	0.2753	0.2238	0.1675	0.132	0.04514	-0.024	-0.036	-0.048	0	0	0	0	0	0	0	0	0	0	1.237	1.477
0	0	0	0	0	0	0	0	0	-0	-0	-0	-0	-0	-0	-0	-0	-0	-0	-0	-0	-0	-0	-0	-0	-0	-0	-0	-0	-0	-0	-0	-0	-0	-0.1945	-0.1946	-0.1946	-0.1946	-0.1942	-0.1936	-0.1925	-0.1913	-0.1896	-0.1874	-0.1848	-0.182	-0.1789	-0.1756	-0.172	-0.1682
322	0	0	0	0	0	0	0	0	-0	-0	-0	-0	0	0	0	0	0	0	0	0	0.6606	1.058	1.307	1.349	1.3	1.225	1.15	1.075	1	0.8868	0.7706	0.6096	0.4385	0.2468	0.26	0.28	0.3	0.32	-0.2	-0.2168	-0.2348	-0.254	-0.272	-0.29	-0.308	-0.326	-0.344	0	0
323	0	0	0	0	0	0	0	0	-0.2239	-0	-0	-0	-0	-0	-0	-0	-0	-0	-0	-0	0	0	0	0	0	0	0	0.8473	0.9771	1.014	0.9615	1.124	1.176	1.125	1.218	1.233	1.108	0.9167	0.6947	0.4629	0.4002	0.4002	0.4002	0.4002	0.4002	0.4003	0.4003	0.4004	0.4005
0	0	0	0	0	0	0	0	0	-0	-0	-0	-0.2	-0.2	0	0	0	0	0	0	0	0	0	0	0	0	0	0	0	0	0	0	0	0	0	0	0	0	0	0	0	0	0	0	0	0	0	0	0	0
324	0	0	0	0	0	0	0	0	-0	-0	-0	-0	-0	-0	-0	-0	-0	-0	-0	-0	-0	-0	-0	-0	-0	-0	-0	-0	-0	-0	-0	-0	-0	-0	-0	-0	-0	-0	-0	-0	-0	-0	-0	-0	-0	-0	-0	-0	-0
0	0	0	0	0	0	0	0	0	0	0	0	0	0	0	0	-0	-0	-0	-0	-0	-0	-0	-0	-0	-0	-0	-0	-0	-0	-0	-0	0	0	0	0	0	0	0	0	0	0	0	0	0	0	0	0	0	0
325	0	0	0	0	0	0	0	0	0	0	0	0	0	0	0	0	0	0	0	0	0	0	0	0	0	0	0	1.515	1.663	1.384	1.301	1.22	1.142	1.067	0.9917	1.218	1.145	1.123	1.132	1.165	1.14	1.001	0.8602	0.7647	0.6509	0.6	0.6	0.6	0.6
326	0	0	0	0	0	0	0	0	-0	-0	-0	-0	-0	-0	-0	-0	-0	0	0	0	0	0	0	0	0	0	0	0	0	0	0	0	0	0	0	0	1.232	1.366	1.634	1.602	1.223	1.145	1.071	0.9978	1.228	1.163	1.156	1.183	1.136
327	0	0	0	0	0	0	0	0	0	0	0	0	0	0	1.233	1.37	1.62	1.603	1.526	1.151	1.377	1.307	1.241	1.186	1.203	1.202	1.031	0.7666	0.6	0.6	0.2	0.2	0.188	0.176	0.164	0.152	0.14	0.128	0.116	0.104	0.092	0.08	0.08	0.08	0.2	0.2	0.2706	0.3259	0.1298
328	0	0	0	0	0	0	0	0	0.7583	0.8004	0.8421	0.8851	0.87	0.9129	0.9412	0.9864	1.035	1.069	1.142	1.338	1.281	1.222	1.062	0.8578	0.6887	0.6057	0.1279	0.05297	0.01893	-0.009565	-0.004867	0.007124	0.02357	0.04106	0.1406	0.1646	0.1847	0.2	0.2	0.2	0.188	0.1704	0.141	0.1469	0.1628	0.1776	0.184	0.2768	0.3582
329	0	0	0	0	0	0	0	0	0	0	0	0	0	0	0	0	0	0	0	0	0	0	0	0	0	1.133	1.304	1.574	1.688	1.306	1.225	1.147	1.072	1.299	1.23	1.166	1.091	1.002	0.8441	0.6899	0.591	0.4643	0.4001	0.4001	0.4001	0.4	1e-05	0.08001	0.16
0	0	0	0	0	0	0	0	0	0	-0	-0	-0	-0.2	-0	-0	-0	-0	-0	-0	-0	-0	-0	-0	-0	-0	0	0	0	0	0	0	0	0	0	0	0	0	0	0	0	0	0	0	0	0	0	0	0	0
330	0	0	0	0	0	0	0	0	0	0	0	0	0	0	0	0	0	0	0	0	0	0	0	0	0	0	0	1.437	1.655	1.688	1.605	1.224	1.144	1.068	1.294	1.22	1.15	1.133	1.151	1.198	1.059	0.8847	0.7933	0.3107	0.2144	0.1129	0.1073	0.1005	0.1736
0	0	0	0	0	0	0	0	0	0	0	0	0	0	0	0	0	0	0	0	-0	-0	-0	-0	-0	0	0	0.154	0.3725	0.5287	0.5461	0.5392	0.4969	0.3983	0.2251	-0.1646	-0.1633	-0.1605	-0.1568	-0.1524	-0.1469	-0.1407	-0.1342	-0	-0	-0	-0	-0	0	0
331	0	0	0	0	0	0	0	0	0	0	0	0	0	0	0	0	0	0	0	0	0	0	0	0	1.326	1.627	1.68	1.326	1.248	1.173	1.099	1.328	1.257	1.174	1.106	0.9905	0.8151	0.6922	0.6	0.6	0.6	0.5922	0.5765	0.5624	0.1078	0.05709	-0.1263	-0.1684	-0.2
0	0	0	0	0	0	0	0	0	-0	-0	-0	-0	-0	-0	-0	-0	-0	-0	-0	-0	-0	-0	-0	-0	-0	-0	0	0	0	-0	-0	-0	-0	-0	-0	-0	-0	-0	-0	-0	-0	-0	-0	-0	-0	-0	-0	-0	-0
332	0	0	0	0	0	0	0	0	-0	-0	-0	-0	-0	-0	-0	-0	-0	-0	-0	-0	-0	-0	-0	-0	-0	-0	-0	-0	-0	-0	-0	-0	-0	-0	-0	-0	-0	-0	-0	-0	-0	-0	-0	-0	-0	-0	-0	-0	-0
333	0	0	0	0	0	0	0	0	-0	-0	-0	-0	-0	-0	-0	-0	-0	-0	-0	-0	-0	-0	-0	-0	-0	-0	-0	-0	-0	-0	-0	-0	-0	-0	-0	-0	-0	-0	-0	-0	-0	-0	-0	-0	-0	-0	-0	-0	-0
0	NaN	NaN	NaN	NaN	NaN	NaN	NaN	NaN	NaN	NaN	NaN	NaN	NaN	NaN	NaN	NaN	NaN	NaN	NaN	NaN	NaN	NaN	NaN	NaN	NaN	NaN	NaN	NaN	NaN	NaN	NaN	NaN	NaN	NaN	NaN	NaN	NaN	NaN	NaN	NaN	NaN	NaN	NaN	NaN	NaN	NaN	NaN	NaN	NaN
334	0	0	0	0	0	0	0	0	0	0	0	0	0	0	0	0	0	0	0	0	0	0	0	0	0	0.6464	0.8058	1.056	1.284	1.6	1.665	1.64	1.573	1.501	1.429	1.359	1.295	1.215	1.049	0.7725	0.6972	0.6	0.6	0.6	0.5843	0.5686	0.5529	0.5373	0.1216
0	0	0	0	0	0	0	0	0	0	0	0	0	0	0	0	0	0	0	0	0	0	0	0	0	1.332	1.442	1.636	1.622	1.212	0.982	0.7048	0.95	0.9348	0.5413	0.4682	0.345	0.1942	0.152	0.14	0.128	0.116	0.104	0.1138	0.1033	0.2212	0.2967	0.3803	0.4452	0.5152
335	0	0	0	0	0	0	0	0	-0	-0	-0	-0	-0	-0	-0	-0	-0	-0	-0	-0	-0	-0	-0	-0	-0	-0	-0	-0	-0	-0	-0	-0	-0	-0	-0	-0	-0	-0	-0	-0	-0	-0	-0	-0	-0	-0	-0	-0	-0
336	0	0	0	0	0	0	0	0	-0	-0	-0	-0	-0	-0	-0	-0	-0	-0	-0	-0	-0	-0	-0	-0	-0	-0	-0	-0	-0	-0	-0	-0	-0	-0	-0	0	0	0	0	0	0	0	0	0	0	0	0	0	0
0	0	0	0	0	0	0	0	0	-0	-0	-0	-0	-0	-0	-0	-0	-0	-0	-0	-0	-0	-0	-0	-0	-0	-0	-0	0	0	0	0	0	0	0	0	0	0	0	0	-0	-0	-0	-0	-0	-0	0	0	0	0
337	0	0	0	0	0	0	0	0	0.5215	0.6417	0.783	0.9051	1.043	1.116	1.227	1.318	1.348	1.165	1.1	1.05	1	0.925	0.85	0.375	0.3	0.275	0.25	0.225	0.2	0.2	0.2	0.2	0.2	0.2	0.2	0.2	0.2	0.2	0.2	0.2	0.2	0.2	0.213	0.226	0.239	0.252	0.265	0.278	0.291
338	0	0	0	0	0	0	0	0	-0	-0	-0	-0	-0	-0	-0	-0	-0	-0	-0	-0	-0	-0	-0	-0	-0	-0	-0	-0	-0	-0	-0	-0	-0	-0	-0	-0	-0	-0	-0	-0	-0	-0	-0	-0	-0	-0	-0	-0	-0
0	0	0	0	0	0	0	0	0	-0	-0	-0	-0	-0	-0	0	0	0	0	0	0	0	0	0	0	0	0	0	0	0	0	0	0	0	0	0	0.8617	1.245	1.568	1.649	1.699	1.701	1.643	1.575	1.494	1.388	1.186	1.015	0.9513	0.8875
339	0	0	0	0	0	0	0	0	-0	-0	-0	-0	-0	-0	-0	-0	-0	-0	-0	-0	-0	-0	-0	-0	-0	-0	-0	-0	-0	-0	-0	-0	-0	-0	-0	-0	-0	-0	-0	-0	-0	-0	-0	-0	-0	-0	-0	-0	-0
340	0	0	0	0	0	0	0	0	-0	-0	-0	-0	-0	-0	-0	-0	-0	-0	-0	-0	-0	-0	-0	-0	-0	-0	-0	-0	-0	-0	-0	-0	-0	-0	-0	-0	-0	-0.1719	-0.1684	-0.1646	-0.1611	-0.1584	-0.1561	-0.1554	-0.1554	-0.1567	-0.159	-0	-0
341	0	0	0	0	0	0	0	0	-0	-0	-0	-0	-0	-0	-0	-0	-0	-0	-0	-0	0	0	0	0	0	0	0	0	0	0	0	0	0	0	0	0	0	0	1.222	1.396	1.714	1.674	1.322	1.248	1.476	1.405	1.335	1.262	1.181
0	0	0	0	0	0	0	0	0	0	0	0	0	0	0	0	0	0	0	0	0	0	0	0	1.18	1.273	1.52	1.429	1.192	1.002	0.9259	0.8491	0.7699	0.6876	0.2023	0.1551	0.1195	0.09947	0.03268	-0.06	-0.072	-0.284	-0.3008	-0.3056	-0.1118	-0.03684	0.1382	0.2791	0.3529	0.4348
342	0	0	0	0	0	0	0	0	0.5931	0.6045	0.6456	0.5969	0.465	0.4	0.4	0	-0.012	-0.024	-0	-0	0	0	0	0	0	0	0	0	0	0	0.9871	1.122	1.172	1.134	1.059	0.9843	0.9093	0.8343	0.7593	0.6843	0.6093	0.5843	0.5843	0.5843	0.5843	0.5843	0.5843	0.1843	0.1723
0	0	0	0	0	0	0	0	0	-0	-0	-0	-0	-0	-0	-0	-0	-0	-0	-0	-0	-0	-0	-0	-0	-0	-0	-0	-0	-0	-0	-0	-0	-0	-0	-0	-0	-0	-0	-0	-0	-0	-0	-0	-0	-0	-0	-0	-0	-0
0	0	0	0	0	0	0	0	0	0.5002	0.6212	0.7451	0.8716	1.001	1.223	1.416	1.568	1.548	1.485	1.338	1.127	0.9878	0.4916	0.3627	0.263	0.226	0.189	0.152	0.225	0.25	0.275	0.38	0.46	0.54	0.62	0.7062	0.9316	0.8989	0.7838	0.6	0.6	0.6	0.6	0.6	0.2	0.2	0.2	0.2	0.2	0.2
0	0	0	0	0	0	0	0	0	0	0	0	0	-0	-0	-0.2	-0.2	-0.2	-0.2	-0.2	-0.2	-0.2	-0	-0	-0	-0	-0	-0	-0.2	0	0	0	0	0	0	0	0	0	0	0	0	0	0	0	0	0	0	0	0	0
343	0	0	0	0	0	0	0	0	-0	-0	-0	-0	-0	-0	-0	-0	-0	-0	-0	-0	-0	-0	-0	-0	-0	-0	-0	-0	-0	-0	-0	-0	-0	-0	-0	-0	-0	-0	-0	-0	-0	-0	-0	-0	-0	-0	-0	-0	-0
0	0	0	0	0	0	0	0	0	0	0	-0	-0	-0	-0	-0	-0	-0	-0	-0	-0	-0	-0	-0	-0	-0	-0	0	0	0	0	0	0	0	0	0	0	0	0	0	0	0	0	0	0	0	0	0	0	0
344	0	0	0	0	0	0	0	0	-0	-0	-0	-0	-0	-0	-0	-0	-0	-0	-0	-0	-0	-0	-0	-0	-0	-0	-0	0	0	0	0	0	0	0	0	0	-0	-0	-0	-0	-0	-0	-0	-0	-0	-0	-0	-0	-0
0	0	0	0	0	0	0	0	0	-0	-0	-0	-0	-0	-0	-0	-0	-0	-0	-0	-0	-0	-0	-0	-0	-0	-0	-0	-0	-0	-0	-0	-0	-0	-0	-0	-0	-0	-0	-0	-0	0	0	0	0	0	0	0	0	0
345	0	0	0	0	0	0	0	0	-0	-0	-0	-0	-0	-0	0	0	0	0	0	0	0	0	0	0	0	0	0	0	0	0	0	0	0.7981	1.229	1.43	1.658	1.619	1.241	1.159	1.039	1.127	0.849	0.7599	0.682	0.5651	0.4322	0.4559	0.4843	0.5149
346	0	0	0	0	0	0	0	0	0	0	0	0	0	0	0	0	0	0	0	0	0	0	0	0	1.248	1.36	1.667	1.623	1.244	1.168	1.093	1.321	1.243	1.134	0.9773	0.6701	0.5222	0.4223	0.02152	0.02042	0.007668	-0.003553	-0.01174	-0.01516	-0.01263	-0.004099	0.009336	0.02469	0.04035
347	0	0	0	0	0	0	0	0	-0	-0	-0	-0	-0	-0	-0	-0	-0	-0	-0	-0	-0	-0	-0	-0	-0	-0	-0	-0	-0	-0	-0	-0	-0	-0	-0	-0	0	0	0	0	0	0	0	0	0	0	0	0	0
348	0	0	0	0	0	0	0	0	-0	-0	-0	-0	-0	-0	-0	-0	-0	-0	-0	-0	-0	-0	-0	-0	-0	-0	-0	-0	-0	-0	-0	0	0	0	0	0	0	0	0	0	0	0	0	0	0	0	0	0	0
349	0	0	0	0	0	0	0	0	0	0	0	0	0	0	0	0	0	0	0	0	0	0	0	0	0	1.307	1.337	1.408	1.373	1.291	1.212	1.135	1.059	0.9837	1.208	1.13	1.081	0.9926	0.8343	0.6123	0.1015	0.0008182	0.001334	0.002053	0.00296	0.004083	-0.006686	-0.01723	-0.02741
0	0	0	0	0	0	0	0	0	-0	-0	-0	-0	-0	-0	-0	-0	-0	-0	-0	-0	-0	-0	-0	-0	-0	-0	-0	-0	-0	-0	0	0	0	0	0	0	0	0	0	0	0	0	0	0	0	0	0	-0	-0
350	0	0	0	0	0	0	0	0	-0	-0	-0	-0	-0	-0	-0	-0	-0	-0	-0	-0	-0	-0	-0	-0	-0	-0	-0	-0	-0	-0	-0	-0	-0	-0	-0	0	0	0	0	0	0	0	0	0	0	0	0	0	0
351	0	0	0	0	0	0	0	0	0	0	0	0	0	0	1.234	1.384	1.695	1.677	1.633	1.584	1.49	1.348	1.154	0.9277	0.8491	0.7831	0.2734	0.1495	0.1401	0.1353	0.1351	0.1413	0.1477	0.1167	0.07979	-0.1743	-0.2314	-0.2792	-0.2966	-0.3152	-0.335	-0.356	-0.2	-0.2	-0.2	-0.08	0.04	0.16	0.28
0	NaN	NaN	NaN	NaN	NaN	NaN	NaN	NaN	NaN	NaN	NaN	NaN	NaN	NaN	NaN	NaN	NaN	NaN	NaN	NaN	NaN	NaN	NaN	NaN	NaN	NaN	NaN	NaN	NaN	NaN	NaN	NaN	NaN	NaN	NaN	NaN	NaN	NaN	NaN	NaN	NaN	NaN	NaN	NaN	NaN	NaN	NaN	NaN	NaN
0	NaN	NaN	NaN	NaN	NaN	NaN	NaN	NaN	NaN	NaN	NaN	NaN	NaN	NaN	NaN	NaN	NaN	NaN	NaN	NaN	NaN	NaN	NaN	NaN	NaN	NaN	NaN	NaN	NaN	NaN	NaN	NaN	NaN	NaN	NaN	NaN	NaN	NaN	NaN	NaN	NaN	NaN	NaN	NaN	NaN	NaN	NaN	NaN	NaN
0	0	0	0	0	0	0	0	0	-0	-0	-0	-0	-0	-0	-0	0	0	0	0	0	0	0	-0	-0	-0	-0	-0	-0	-0	-0	-0	-0	0	0	0	0.5748	0.6105	0.8102	0.858	0.7956	0.7767	0.7783	0	0	0	0	0	0	0
352	0	0	0	0	0	0	0	0	0	0	0	0	0	0	0	-0	0	0	0	0	0	0	0	0	0	0	0	0	0	0	0	0	0	0	0	1.013	1.576	1.359	1.38	1.297	1.217	1.139	1.064	0.9887	1.214	1.14	1.114	1.115	1.14
0	0	0	0	0	0	0	0	0	-0	-0	-0	-0	-0	-0	-0	-0	-0	-0	-0	-0	-0	-0	-0	-0	-0	-0	-0	-0	-0	-0	-0	-0	-0	-0	0	0	0	0	0	0	0	0	0	0	0	0	0	0	0
0	0	0	0	0	0	0	0	0	-0	-0	-0	-0	0	0	0	0	0	0	0	0	0	0	0	0	0	0	0	0	0	0	0	0	0	0	0	0	0	0	0	-0	-0	-0	0	0	0	0	0	-0	-0
353	0	0	0	0	0	0	0	0	0	0	0	0.6287	0.7544	1.064	1.518	1.664	1.701	1.665	1.621	1.545	1.469	1.401	1.258	1.051	0.863	0.7714	0.6735	0.6	0.6	0.2	0.2	0.2	0.2	0.2	0.2	0.2	0.2	0.2	0.2	0.2	0.2	0.2	0.2	0.2	0.2	0.2	0.2	0.2	0.2
0	0	0	0	0	0	0	0	0	-0	-0	-0	-0	-0	-0	-0	-0	-0	-0	-0	-0	-0	-0	-0	-0	-0	-0	-0	-0	-0	-0	-0	-0	-0	-0	-0	-0	0	0	0	0	0	0	0	0	0	0	0	0	-0
354	0	0	0	0	0	0	0	0	-0	-0	-0	-0	-0	-0	-0	-0	-0	-0	-0	-0	-0	-0	-0	-0	-0	-0	-0	-0	-0	-0	-0	-0	-0	-0	-0	-0	-0	-0	-0	-0	-0	-0	-0	-0	-0	-0	-0	-0	-0
355	0	0	0	0	0	0	0	0	-0	-0	-0	-0	-0	-0	-0	-0	-0	-0	-0	-0	-0	-0	-0	-0	-0	-0	-0	-0	-0	-0	-0	-0	-0	-0	-0	-0	-0	-0	-0	-0	-0	-0	0	0	0	0	0	0	0
0	0	0	0	0	0	0	0	0	0	0	0.3412	0.436	0.5336	0.7156	0.8332	0.8465	0.7514	0.5831	0.2962	0.2249	0.2184	0.2195	0.2262	-0.1626	-0.1484	-0.1444	-0.1397	-0.1351	-0.1311	-0.1282	-0.1262	-0.1252	-0.125	-0.1253	-0.1256	-0.12	-0.12	-0.12	-0.12	-0.12	0	0	0	0	0	0	0	0	0
0	0	0	0	0	0	0	0	0	-0	-0	-0	-0	-0	-0	-0	-0	-0	-0	-0	-0	-0	-0	-0	-0	-0	-0	-0	-0	0	0	0	0	0	0	0	0	0	0	0	0	0	1.174	1.349	1.398	1.349	1.299	1.248	1.17	1.086
356	0	0	0	0	0	0	0	0	-0	-0	-0	-0	-0	-0	-0	-0	-0	-0	-0	-0	-0	-0	-0	-0	-0	-0	-0	-0	-0	-0	-0	-0	-0	-0	-0	0	0	0	0	0	0	0	0	0	0	0	0	0	0
0	0	0	0	0	0	0	0	0	-0	-0	-0	-0	-0	-0	-0	-0	-0	-0	-0	-0	-0	-0	-0	-0	-0	-0	-0	-0	-0	-0	-0	-0	-0	-0	-0	-0	-0	-0	-0	-0	-0	-0	-0	-0	-0	-0	0	0	0
357	0	0	0	0	0	0	0	0	-0	-0	-0	-0	-0	-0	-0	-0	-0	-0	-0	-0	-0	-0	-0	-0	-0	-0	-0	-0	-0	-0	-0	-0	-0	-0	-0	-0	-0	-0	-0	-0	-0	-0	-0	-0	-0	-0	-0	-0	-0
358	0	0	0	0	0	0	0	0	-0.264	-0	-0	-0	-0	-0	-0	-0	-0	-0	-0	-0	-0	-0	-0	-0	-0	-0	-0	-0	-0	-0	-0	-0	-0	0	0	0	0	0	0	0	0	0	0	0	0	0	0	0	0
359	0	0	0	0	0	0	0	0	-0	-0	-0	-0	-0	-0	-0	-0	-0	-0	-0	-0	-0	-0	-0	-0	-0	-0	-0	-0	-0	-0	-0	-0	-0	-0	-0	-0	-0	-0	-0	-0	-0	-0	-0	-0	-0	-0	0	0	0
360	0	0	0	0	0	0	0	0	-0	-0	-0	-0	-0	-0	-0	-0	-0	-0	-0	-0	-0	-0	-0	-0	-0	-0	-0	-0	-0	-0	-0	-0	-0	-0	-0	0	0	0	0	0	0	0	0	0	0	0	0	0	0
361	0	0	0	0	0	0	0	0	-0	-0	-0	-0	-0	-0	-0	-0	-0	-0	-0	-0	-0	-0	-0	-0	-0	-0	-0	-0	-0	-0	-0	-0	-0	-0	-0	-0	-0	-0	-0	-0	-0	-0	-0	-0	-0	-0	-0	-0	-0
0	0	0	0	0	0	0	0	0	0	0	0	0	0	0	0	0	0	0	0	0	0	0	0	0	0	0	0	0	0	0	0	0	-0	-0	-0	-0	-0	-0	-0	-0	-0	-0	-0	-0	-0	-0	-0	-0	-0
0	0	0	0	0	0	0	0	0	-0	-0	-0	-0	-0	-0	-0	-0	-0	-0	-0	-0	-0	-0	-0	-0	-0	-0	-0	-0	0	0	0	0	0	0	0	0	0	0	0	0	0	0	0	0	0	0	0	0	0
362	0	0	0	0	0	0	0	0	-0	-0	-0	-0	-0	-0	-0	-0	-0	-0	-0	-0	-0	-0	-0	0	0	0	0	0	0	0	0	0	0	0	0	0	0	0	0	0	0	0	0	0	0	0	0	0	0
363	0	0	0	0	0	0	0	0	-0	-0	-0	-0	-0	-0	-0	-0	-0	-0	-0	-0	-0	-0	-0	-0	-0	-0	-0	-0	-0	-0	-0	-0	0	0	0	0	0	0	0	0	0	0	0	0	0	0	0	0	0
0	NaN	NaN	NaN	NaN	NaN	NaN	NaN	NaN	NaN	NaN	NaN	NaN	NaN	NaN	NaN	NaN	NaN	NaN	NaN	NaN	NaN	NaN	NaN	NaN	NaN	NaN	NaN	NaN	NaN	NaN	NaN	NaN	NaN	NaN	NaN	NaN	NaN	NaN	NaN	NaN	NaN	NaN	NaN	NaN	NaN	NaN	NaN	NaN	NaN
364	0	0	0	0	0	0	0	0	0	0	0	0	0	0	0	0	0	0	0	0	0	0	0	0	0	0	0	1.34	1.545	1.67	1.629	1.58	1.508	1.44	1.378	1.325	1.284	1.244	1.131	0.9835	0.9569	0.9397	0.9187	0.8609	0.7854	0.6827	0.6	0.6	0.6
0	0	0	0	0	0	0	0	0	-0	-0	-0	-0	-0	-0	-0	-0	-0	-0	0	0	0	0	0	0	0	0	0	0	0	0	0	0	0	0	0	0	0	0	0	0	0	0	0	0	0	0	0	0	0
365	0	0	0	0	0	0	0	0	-0	-0	-0	-0	-0	-0	0	0	0	0	0	0	0	0	0	0	0	0	0	0	0	0	0	0	0	0	0	0	0	0	0	0	0	0	0	0	0	0	0	0	0
0	NaN	NaN	NaN	NaN	NaN	NaN	NaN	NaN	NaN	NaN	NaN	NaN	NaN	NaN	NaN	NaN	NaN	NaN	NaN	NaN	NaN	NaN	NaN	NaN	NaN	NaN	NaN	NaN	NaN	NaN	NaN	NaN	NaN	NaN	NaN	NaN	NaN	NaN	NaN	NaN	NaN	NaN	NaN	NaN	NaN	NaN	NaN	NaN	NaN
366	0	0	0	0	0	0	0	0	0	0	0	0	0	0	0	0	0	0	0	0	0	-0	-0	-0	-0	-0	-0	-0	-0	-0	-0	0	0	1.044	1.224	1.134	1.1	0	0	0	0	0	0	0	0	0	0	0	0
367	0	0	0	0	0	0	0	0	0	0	0	0	0	0	0	0	0	0	0	0	0	0	1.233	1.36	1.698	1.674	1.32	1.244	1.169	1.095	1.323	1.252	1.178	1.15	1.118	1.025	0.8208	0.6902	0.6	0.5608	0.5109	0.4735	0.4447	0.4315	0.02914	0.02617	0.01957	0.02037	0.01677
368	0	0	0	0	0	0	0	0	-0	0	0	0	0	0	0	0	0	0	0	0	0	0	0	0	0	0	0	0	0	0	0	0	0	0	0	0	0	0	0	0	0	0	0	0	0	0	0	0	0
369	0	0	0	0	0	0	0	0	-0	-0	-0	-0	-0	0	0	0	0	0	0	0	0	0	0	0	0	0	0	0	0	0	0	0	0	0	0	0	0	0.8803	1.135	1.203	1.172	0.9691	0.883	0.7872	0.7038	0.5875	0.4782	0.3752	0.2775
370	0	0	0	0	0	0	0	0	-0	-0	-0	-0	-0	0	0	0	0	0	0	0	0	0	0	0	0	0	0	0	0	0	0	0	0	0	0	0	0	1.207	1.397	1.523	1.484	1.461	1.425	1.426	1.372	1.246	1.115	1.004	0.9008
0	NaN	NaN	NaN	NaN	NaN	NaN	NaN	NaN	NaN	NaN	NaN	NaN	NaN	NaN	NaN	NaN	NaN	NaN	NaN	NaN	NaN	NaN	NaN	NaN	NaN	NaN	NaN	NaN	NaN	NaN	NaN	NaN	NaN	NaN	NaN	NaN	NaN	NaN	NaN	NaN	NaN	NaN	NaN	NaN	NaN	NaN	NaN	NaN	NaN
0	NaN	NaN	NaN	NaN	NaN	NaN	NaN	NaN	NaN	NaN	NaN	NaN	NaN	NaN	NaN	NaN	NaN	NaN	NaN	NaN	NaN	NaN	NaN	NaN	NaN	NaN	NaN	NaN	NaN	NaN	NaN	NaN	NaN	NaN	NaN	NaN	NaN	NaN	NaN	NaN	NaN	NaN	NaN	NaN	NaN	NaN	NaN	NaN	NaN
371	0	0	0	0	0	0	0	0	-0	-0	-0	-0	-0	-0	-0	-0	-0	-0	-0	-0	-0	-0	-0	-0	-0	-0	-0	-0	-0	-0	-0	-0	-0	-0	0	0	0	0	0	0	0	0	0	0	0	0	0	0	0
372	0	0	0	0	0	0	0	0	0	0	0	0	0	0	0	0	0	1.365	1.532	1.602	1.611	1.594	1.542	1.485	1.432	1.323	1.146	1.023	0.9732	0.915	0.8726	0.8286	0.7578	0.6654	0.6	0.6	0.6	0.6	0.6	0.6	0.2	0.2	0.2	0.2	0.2	0.2	0.2	0.2	0.188
0	0	0	0	0	0	0	0	0	0	0	0	0	0	0	0	0	0	0	-0	-0	-0	-0	-0	-0	-0	-0	-0	-0	-0	-0	-0	-0	-0	-0	0	0	0	0	0	0	0	0	0	0	0	0	0	0	0
0	NaN	NaN	NaN	NaN	NaN	NaN	NaN	NaN	NaN	NaN	NaN	NaN	NaN	NaN	NaN	NaN	NaN	NaN	NaN	NaN	NaN	NaN	NaN	NaN	NaN	NaN	NaN	NaN	NaN	NaN	NaN	NaN	NaN	NaN	NaN	NaN	NaN	NaN	NaN	NaN	NaN	NaN	NaN	NaN	NaN	NaN	NaN	NaN	NaN
373	0	0	0	0	0	0	0	0	-0	-0	-0	-0	-0	-0	-0	-0	-0	-0	-0	-0	-0	-0	-0	-0	-0	-0	-0	-0	-0	-0	-0	-0	0	0	0	0	0	0	-0	-0	-0	-0	-0	-0	-0	-0	-0	-0	-0
374	0	0	0	0	0	0	0	0	0	0	0	0	0	0	0	0	0	0	0	0	0	0	0	1.395	1.463	1.591	1.633	1.577	1.511	1.454	1.406	1.357	1.212	1.013	0.71	0.6	0.6	0.6	0.2	0.2	0.2	0.2	0.2	0.2	0.2	0.188	0.1543	0.1126	0.07057
0	0	0	0	0	0	0	0	0	0	0	0	0	0	0	0	0	0	0	0	-0	-0	-0	-0	-0	-0	-0	-0	-0	-0	-0	-0	-0	-0	-0	-0.2	0	0	0	0	0	0	0	0	0	0	0	0	0	0
375	0	0	0	0	0	0	0	0	-0	-0	-0	-0	-0	-0	-0	-0	0	0	0	0	0	0	0	0	0	0	0	0	0	0	0	0	0	0	1.375	1.443	1.384	1.555	1.521	1.148	1.074	1.304	1.239	1.18	1.181	1.054	0.8625	0.6718	0.1774
376	0	0	0	0	0	0	0	0	-0	-0	-0	-0	-0	-0	-0	-0	-0	-0	-0	-0	-0	-0	-0	-0	-0	-0	-0	-0	-0	-0	-0	-0	-0	-0	-0	-0	-0	-0	-0	-0	-0	-0	-0	-0	-0	-0	-0	-0	-0
377	0	0	0	0	0	0	0	0	-0	-0	-0	-0	-0	-0	-0	-0	-0	-0	-0	-0	-0	-0	-0	-0	-0	-0	-0	-0	-0	-0	-0	-0	-0	-0	-0	-0	-0	-0	-0	-0	-0	-0	-0	-0	-0	-0	-0	-0	-0
378	0	0	0	0	0	0	0	0	-0	-0	-0	-0	-0	-0	-0	-0	-0	-0	-0	-0	-0	0	0	0	0	0	0	0	0	0	0	0	0	0	0	0	0	0	0	0	0	0	0	1.543	1.724	1.37	1.316	1.239	1.164
0	0	0	0	0	0	0	0	0	-0	-0	-0	-0	-0	-0	-0	-0	-0	-0	-0	-0	-0	-0	-0	-0	-0	-0	-0	-0	-0	-0	-0	-0	-0	-0	-0	-0	-0	-0	-0	-0	-0	-0	-0	-0	-0	-0	-0	-0	-0
379	0	0	0	0	0	0	0	0	-0	-0	-0	-0	-0	-0	-0	-0	-0	-0	-0	-0	-0	-0	-0	-0	-0	-0	-0	-0	-0	-0	-0	-0	-0	-0	-0	-0	-0	-0	-0	-0	-0	-0	-0	-0	-0	-0	-0	-0	-0
380	0	0	0	0	0	0	0	0	0	0	0	0	0	0	0	0	0	0	0	0	0	0	0	0	0	0	0	0	1.248	1.391	1.41	1.353	1.406	1.478	1.429	1.37	1.318	1.278	1.267	1.165	1.022	0.7928	0.661	0.6	0.6	0.2	0.2	0.2	0.2
381	0	0	0	0	0	0	0	0	-0	-0	-0	-0	-0	-0	-0	-0	-0	-0	-0	-0	-0	-0	-0	-0	-0	-0	-0	-0	0	0	0	0	0	0	0	0	0	0	0	0	0	0	0	0	0	0	0	0	1.308
382	0	0	0	0	0	0	0	0	0	0	0	0	0	0	0	0	0	0	0	0	0	0	0	0	0	1.231	1.358	1.38	1.609	1.547	1.171	1.098	1.329	1.264	1.206	1.208	1.195	1.05	0.4277	0.3354	0.2314	0.132	0.1924	0.2691	0.3508	0.437	0.5262	0.5373	0.5504
0	0	0	0	0	0	0	0	0	-0	-0	-0	-0	-0	-0	-0	-0	-0	-0	-0	-0	-0	-0	-0	-0	-0	-0	-0	-0	-0	-0	-0	-0	-0	-0	-0	-0	-0	-0	-0	-0	-0	-0	-0	-0	-0	-0	-0	-0	-0
383	0	0	0	0	0	0	0	0	0	0	0	0	0	0	0	0	0	0	1.318	1.43	1.651	1.616	1.239	1.163	1.088	1.315	1.246	1.18	1.12	0.8806	0.6015	0.4541	0.05232	0.04916	0.03347	0.01867	0.006805	-0.001024	-0.005279	-0.007537	-0.007692	-0.005625	0.1064	0.1238	0.1423	0.161	0.1795	0.1977	0.2
384	0	0	0	0	0	0	0	0	0	0	0	0	0	0	0	0	0	0	0	0	0	0	1.172	1.353	1.563	1.667	1.316	1.239	1.163	1.088	1.314	1.239	1.161	1.034	0.8493	0.6193	0.4941	0.4007	0.4016	0.4034	0.4066	0.4115	0.4182	0.4267	0.4367	0.4484	0.4617	0.4772	0.09514
385	0	0	0	0	0	0	0	0	-0	-0	-0	-0	-0	-0	-0	-0	-0	-0	-0	-0	-0	-0	-0	-0	-0	-0	-0	-0	-0	-0	-0	-0	-0	-0	-0	-0	-0	-0	-0	-0	-0	-0	-0	-0	-0	-0	-0	-0	-0
0	0	0	0	0	0	0	0	0	-0	-0	-0	-0	-0	-0	-0	-0	-0	-0	-0	-0	-0	-0	0	0	0	0	0	0	0	0	0	0	0	0	0	0	0	0	0	0	0	0	0	0	0	0	0	0	0
386	0	0	0	0	0	0	0	0	0	0	0	0	0	0	0	0	0	0	0	0	0	1.203	1.331	1.36	1.224	1.404	1.353	0.9573	0.8602	1.063	1.016	1.023	1.013	0.9777	0.9151	0.8043	0.6764	0.5798	0.5376	0.51	0	0	0	0	0	0	0	0	0
387	0	0	0	0	0	0	0	0	-0	-0	0	0	0	0	0	0	0	0	0	0	0	0	1.095	1.353	1.375	1.293	1.502	1.136	1.059	0.9833	0.9083	1.134	1.11	1.11	1.102	1.033	0.828	0.6148	0.5951	0.5775	0.5623	0.5408	0.5199	0.101	0.08494	0.06011	0.03993	0.02357	0.01144
0	0	0	0	0	0	0	0	0	-0	-0	-0	-0	-0	-0	-0	-0	-0	-0	-0	-0	-0	-0	-0	-0	-0	-0	-0	-0	-0	-0	-0	-0	-0	-0	-0	-0	-0	-0	-0	-0	-0	-0	-0	-0	-0	-0	-0	-0	-0
388	0	0	0	0	0	0	0	0	-0	-0	-0	-0	-0	-0	-0	-0	-0	-0	-0	-0	-0	-0	-0	-0	-0	-0	-0	-0	-0	-0	-0	-0	-0	-0	-0	-0	-0	-0	-0	-0	-0	-0	-0	-0	-0	-0	-0	-0	-0
0	0	0	0	0	0	0	0	0	-0	-0	-0	0	0	0	0	0	0	0	0	0	0	0	0	0	0	0	0	0	0	0	0	0	0	0	0	0	0	0	0	0	0	0	0	0	0	0	0	0	0
389	0	0	0	0	0	0	0	0	0	0	0	0	0	0	0	0	0	0	0	0	1.298	1.423	1.494	1.438	1.389	1.426	1.482	1.465	1.424	1.309	1.098	0.9733	0.884	0.3962	0.2938	0.2	0.2	0.2	0.28	0.36	0.44	0.52	0.6	0.6	0.2	0.2	0.2	0.2	0.2
390	0	0	0	0	0	0	0	0	-0	-0	-0	-0	-0	-0	-0	-0	-0	-0	-0	-0	-0	-0	-0	-0	-0	-0	-0	-0	-0	-0	-0	-0	-0	-0	-0	-0	-0	-0	-0	0	0	0	0	0	0	0	0	0	0
0	0	0	0	0	0	0	0	0	-0	-0	-0	-0	-0	-0	-0	-0	-0	-0	0	0	0	0	0	0	0	0	0	0	0	0	0	0	0	0	0	0	0	0	0	0	0	0	0	0	0	0	0	0	0
391	0	0	0	0	0	0	0	0	-0	-0	-0	-0	-0	-0	-0	-0	-0	-0	-0	-0	-0	-0	-0	-0	-0	-0	-0	-0	-0	-0	-0	-0	-0	-0	-0	-0	-0	-0	-0	-0	-0	-0	-0	-0	-0	-0	-0	-0	-0
0	0	0	0	0	0	0	0	0	0	0	0	0	0	0	0	0	0	0	0	0	0	0	0	0	0	0	0	0	0	0	0	0	0	0	0	0	0	0	0	0	0	0	0	0	0	0	0	0	0
392	0	0	0	0	0	0	0	0	0	0	0	0	0	0	0	0	0	0	0	0	0	0	1.211	1.446	1.682	1.33	1.249	1.17	1.095	1.021	1.25	1.184	1.176	1.142	1.126	0.7952	0.6292	0.4668	0.3944	0.3128	0.3	-0.2	-0.092	0.024	0.148	-0.2	-0.2	-0.218	-0.236
393	0	0	0	0	0	0	0	0	-0	-0	-0	-0	-0	-0	-0	-0	0	0	0	0	0	0	0	0	0	0	0.868	1.247	1.565	1.534	1.458	1.381	1.304	1.227	1.146	1.107	1.055	0.9772	0.8439	0.6936	0.5591	0.4384	0.4636	0.4883	0.5093	0.5236	0.1284	0.1121	0.08996
394	0	0	0	0	0	0	0	0	-0	-0	-0	-0	-0	-0	0	0	0	0	0	0	0	0	0.9509	1.021	1.294	1.285	1.208	1.166	1.319	1.273	1.2	1.123	1.088	1.058	0.9837	0.8703	0.7401	0.697	0.6523	0.554	0.5091	0.4873	0.467	0.4522	0.444	0.4443	0.4524	0.4677	0.08273
0	0	0	0	0	0	0	0	0	-0	-0	-0	-0	-0	-0	-0	-0	-0	-0	-0	-0	-0	-0	-0	-0	-0	-0	-0	-0	-0	-0	-0	-0	-0	-0	-0	-0	-0	-0	-0	-0	-0	-0	-0	-0	0	0	0	0	0
395	0	0	0	0	0	0	0	0	0	0	0	0	0	0	0	0	0	0	0	0	0	0	0	0	0	0	0	0	0	0	0	0	0	0	0	0	0	0	0	0	0	0	0	0	0	0	0	0	0
0	0	0	0	0	0	0	0	0	-0	-0	-0	-0	-0	-0	-0	-0	-0	-0	-0	-0	-0	-0	-0	-0	-0	-0	-0	-0	-0	-0	-0	-0	-0	-0	-0	-0	-0	-0	-0	-0	-0	-0	-0	-0	-0	-0	-0	-0	0
0	0	0	0	0	0	0	0	0	-0	-0	-0	-0	-0	-0	-0	-0	-0	-0	-0.1819	-0.1838	-0.1858	-0.1877	-0.1867	-0.1857	-0.1846	-0	-0	-0	-0	-0	-0	-0	-0	-0	-0	-0	-0	-0	-0	-0	-0	-0	-0	-0.1143	-0.1067	-0.09772	-0.08695	-0.07427	-0.05977
0	0	0	0	0	0	0	0	0	0	0	0	0	0	0	0	0	0	0	0	0	0	0	0	0	0	0	0	0	0	0	0	0	0	1.464	1.712	1.737	1.683	1.632	1.553	1.427	1.197	0.9598	0.89	0.808	0.7132	0.1575	0.1027	0.1193	0.1418
396	0	0	0	0	0	0	0	0	-0	-0	-0	-0	-0	0	0	0	0	0	0	0	0	0	0	0	0	0.881	1.365	1.444	1.384	1.302	1.48	1.447	1.374	1.302	1.232	1.165	1.15	1.159	1.15	1.038	0.8699	0.8117	0.7591	0.7223	0.6994	0.6335	0.6	0.6	0.6
0	0	0	0	0	0	0	0	0	0	0	0	0	0	0	0	0	0	0	0	0	0	0	0	0	0	0	0	0	0	0	0	0	0	0	0	0	0	0	0	0	0	0	0	0	0	-0.2	-0.2	-0.2	-0.2
0	NaN	NaN	NaN	NaN	NaN	NaN	NaN	NaN	NaN	NaN	NaN	NaN	NaN	NaN	NaN	NaN	NaN	NaN	NaN	NaN	NaN	NaN	NaN	NaN	NaN	NaN	NaN	NaN	NaN	NaN	NaN	NaN	NaN	NaN	NaN	NaN	NaN	NaN	NaN	NaN	NaN	NaN	NaN	NaN	NaN	NaN	NaN	NaN	NaN
397	0	0	0	0	0	0	0	0	-0	-0	-0	-0	-0	-0	-0	-0	-0	-0	-0	-0	-0	-0	-0	-0	0	0	0	0	0	0	0	0	0	0	0	0	0	0	1.362	1.431	1.656	1.318	1.241	1.164	1.377	1.289	1.128	0.8099	0.6535
398	0	0	0	0	0	0	0	0	-0	-0	-0	-0	-0	-0	-0	-0	-0	-0	-0	-0	-0	-0	-0	-0	-0	-0	-0	-0	-0	-0	-0	-0	-0	-0	-0	-0	-0	-0	-0	-0	-0	-0	-0	-0	-0	-0	-0	-0	-0
399	0	0	0	0	0	0	0	0	-0	-0	-0	-0	-0	-0	-0	-0	-0	-0	-0	-0	-0	-0	-0	-0	-0	-0	-0	-0	-0	-0	-0	-0	-0	-0	0	0	0	0	0	0	0	0	0	0	0	0	0	0	0
400	0	0	0	0	0	0	0	0	-0	-0	-0	-0	-0	-0	-0	-0	-0	-0	-0	-0	-0	-0	-0	-0	-0	-0	-0	-0	-0	-0	-0	-0	-0	-0	-0	-0	-0	-0	-0	-0	-0	-0	-0	-0	-0	-0	-0	-0	-0
0	NaN	NaN	NaN	NaN	NaN	NaN	NaN	NaN	NaN	NaN	NaN	NaN	NaN	NaN	NaN	NaN	NaN	NaN	NaN	NaN	NaN	NaN	NaN	NaN	NaN	NaN	NaN	NaN	NaN	NaN	NaN	NaN	NaN	NaN	NaN	NaN	NaN	NaN	NaN	NaN	NaN	NaN	NaN	NaN	NaN	NaN	NaN	NaN	NaN
401	0	0	0	0	0	0	0	0	0	0	0	0	0	0	0	0	0	0	0	0	0	0	0	0	0	0	0	0	0	0	0	0	1.047	1.601	1.437	1.381	1.326	1.248	1.171	1.095	1.32	1.245	1.169	1.138	1.095	1.056	0.9871	0.8904	0.8434
0	0	0	0	0	0	0	0	0	-0	-0	-0	-0	-0	-0	-0	-0	-0	-0	-0	-0	-0	-0	-0	-0	-0	-0	-0	-0	-0	-0	-0	-0	-0	-0	-0	-0	0	0	0	0	0	0	0	0.4107	0.4734	0.4312	0.5413	0.5613	0.497
402	0	0	0	0	0	0	0	0	-0	-0	-0	-0	-0	-0	-0	-0	-0	-0	-0	-0	-0	-0	-0	-0	-0	-0	-0	-0	-0	-0	-0	-0	-0	-0	-0	-0	-0	-0	-0	-0	-0	-0	-0	-0	-0	-0	-0	-0	-0
403	0	0	0	0	0	0	0	0	0	0	0	0	0	0	0	0	0	0	0	0	0	0	0	0	0	0	0	0	0	0	0	0	0	0	0	0	0	0	0	0	1.105	1.581	1.739	1.266	0.8692	0.7747	0.7008	0.9294	0.8645
404	0	0	0	0	0	0	0	0	-0	-0	-0	-0	-0	-0	-0	-0	-0	-0	-0	-0	-0	-0	-0	-0	-0	-0	-0	-0	-0	-0	-0	-0	-0	0	0	0	0	0	0	0	0	0	0	0	-0	-0	-0	-0	-0
0	0	0	0	0	0	0	0	0	-0	-0	-0	-0	-0	-0	-0	-0	-0	-0	-0	-0	-0	-0	-0	-0	-0	-0	-0	-0	-0	-0	-0	-0	-0	-0	-0	-0	-0	-0	-0	-0	-0	-0	-0	-0	-0	-0	-0	-0	-0
0	0	0	0	0	0	0	0	0	-0	-0	-0	-0	-0	-0	-0	-0	-0	-0	-0	-0	-0	-0	-0	-0	-0	-0	-0	-0	-0	-0	-0	-0	-0	-0	-0	-0	-0	-0	-0	-0	-0	-0	-0	-0	-0	-0	-0	-0	-0
0	0	0	0	0	0	0	0	0	0	0	0	0	0	0	0	0	0	0	0	0	0	0	0	0	0	0	0	0	0	0	0	0	0	0	0	0	0	0	0	-0	-0.2	-0	-0.2	-0.2	-0.2	-0.2	-0.2	-0.2	-0.2
0	0	0	0	0	0	0	0	0	-0	-0	-0	-0	-0	-0	-0	-0	-0	-0	-0	-0	-0	-0	-0	-0	-0	-0	-0	-0	-0	-0	-0	-0	-0	-0	-0	-0	-0	-0	-0	-0	-0	-0	-0	-0	-0	-0	-0	-0	-0
0	0	0	0	0	0	0	0	0	-0	-0	-0	-0	-0	-0	-0	-0	-0	0	0	0	0	0	0	0	0	0	0	0	0	0	0	0	0	0	0	0	0	0	0	0	0	0	0	0	0	0	0	0	0
405	0	0	0	0	0	0	0	0	0	0	0	0	0	0	0	1.331	1.659	1.382	1.324	1.245	1.168	1.092	1.318	1.245	1.175	1.158	1.146	1.033	0.8753	0.7386	0.6884	0.6242	0.5384	0.4458	0.4112	0.4095	0.4094	0.4116	0.4172	0.4265	0.4409	0.4602	0.484	0.112	0.1428	0.1738	0.2	0.2	0.2
0	0	0	0	0	0	0	0	0	-0	-0	-0	-0	-0	-0	-0	-0	-0	-0	-0	-0	-0	-0	-0	-0	-0	-0	-0	-0	-0	-0	-0	-0	-0	-0	-0	-0	-0	-0	-0	-0	-0	-0	-0	-0	-0	-0	-0	-0	-0
406	0	0	0	0	0	0	0	0	-0	-0	-0	-0	-0	-0	-0	-0	-0	-0	-0	-0	-0	-0	-0	-0	-0	-0	-0	-0	-0	-0	-0	-0	-0	-0	-0	-0	-0	-0	-0	-0	-0	-0	-0	-0	-0	-0	-0	-0	-0
0	0	0	0	0	0	0	0	0	-0	-0	-0	-0	-0	-0	-0	-0	-0	-0	-0	-0	-0	-0	-0	-0	-0	-0	-0	-0	-0	-0	-0	0	0	0	0	0	0	0	0	0	0	0	0	0	0	0	0	0	0
0	0	0	0	0	0	0	0	0	-0	-0	-0	-0	-0	-0	-0	-0	-0	-0	-0	-0	-0	-0	-0	-0	-0	-0	-0	-0	-0	-0	-0	-0	-0	-0	-0	-0	-0	-0	-0	-0	-0	-0	-0	-0	-0	-0	-0	-0	-0
0	0	0	0	0	0	0	0	0	-0	-0	-0	-0	-0	-0	-0	-0	-0	-0	-0	-0	-0	-0	-0	-0	-0	-0	-0	-0	-0	-0	-0	-0	-0	-0	-0	-0	-0	-0	-0	-0	0	0	0	0	0	0	0	0	0
0	0	0	0	0	0	0	0	0	-0	-0	-0	-0	-0	-0	-0	-0	-0	-0	-0	-0	-0	-0	-0	-0	-0	-0	-0	-0	-0	-0	-0	-0	-0	-0	-0	-0	-0	-0	-0	-0	-0	-0	-0	-0	-0	-0	-0	-0	-0
407	0	0	0	0	0	0	0	0	0	0	0	0	0	0	0	0	0	0	0	0	0	0	0	0	0	0	0	0	0	0	1.22	1.396	1.532	1.579	1.579	1.527	1.462	1.311	1.032	0.95	0.9	0.8093	0.7186	0.6779	0.6529	0.6279	0.6029	0.5779	0.5529
0	0	0	0	0	0	0	0	0	-0	-0	-0	-0	-0	-0	-0	-0	-0	-0	-0	-0	-0	-0	-0	-0	-0	-0	-0	-0	-0	-0	-0	-0	-0	-0	-0	-0	-0	-0	-0	-0	-0	-0	-0	-0	-0	-0	-0	-0	-0
0	0	0	0	0	0	0	0	0	-0	-0	-0	-0	-0	-0	-0	-0	-0	-0	-0	-0	-0	-0	-0	-0	-0	-0	-0	-0	-0	-0	-0	-0	-0	-0	-0	-0	-0	-0	-0	-0	-0	-0	-0	-0	-0	-0	-0	-0	-0
0	0	0	0	0	0	0	0	0	-0	-0	-0	-0	-0	-0	-0	-0	-0	-0	-0	-0	-0	-0	-0	-0	-0	-0	-0	-0	-0	-0	-0	-0	-0	-0	-0	-0	-0	-0	-0	0	0	0	0	0	0	0	0	0	0
0	0	0	0	0	0	0	0	0	-0	-0	-0	-0	-0	-0	-0	-0	-0	-0	-0	-0	-0	-0	-0	-0	-0	-0	-0	-0	-0	-0	-0	-0	-0	-0	-0	-0	-0	-0	-0	-0	-0	-0	-0	-0	-0	-0	-0	-0	-0
0	0	0	0	0	0	0	0	0	-0	-0	-0	-0	-0	-0	-0	-0	-0	-0	-0	-0	-0	-0	-0	-0	-0	-0	-0	-0	-0	0	0	0	0	0	0	0	0	0	0	0	0	0	0	0	0	0	0	0	0
0	0	0	0	0	0	0	0	0	-0	-0	-0	-0	-0	-0	-0	-0	-0	-0	-0	-0	-0	-0	-0	-0	-0	-0	-0	-0	-0	-0	-0	-0	-0	-0	-0	-0	-0	-0	-0	-0	-0	-0	-0	-0	-0	-0	-0	-0	-0
0	0	0	0	0	0	0	0	0	-0	-0	-0	-0	-0	-0	-0	-0	-0	-0	-0	-0	-0	-0	-0	-0	-0	-0	-0	-0	-0	-0	-0	-0	-0	-0	-0	-0	-0	-0	-0	-0	-0	-0	-0	-0	-0	-0	-0	-0	-0
0	0	0	0	0	0	0	0	0	-0	-0	-0	-0	-0	-0	-0	-0	-0	-0	-0	-0	-0	-0	-0	-0	-0	-0	0	0	0	0	0	0	0	0	0	0	0	0	0	0	0	0	-0	-0	-0	-0	-0	0	0
0	0	0	0	0	0	0	0	0	-0	-0	-0	-0	-0	-0	-0	-0	-0	-0	-0	-0	-0	-0	-0	-0	-0	-0	-0	-0	-0	-0	-0	-0	-0	-0	-0	-0	-0	-0	-0	-0	-0	-0	-0	-0	0	0	0	0	0
408	0	0	0	0	0	0	0	0	-0	-0	-0	-0	-0	-0	-0	-0	-0	-0	-0	-0	-0	-0	-0	-0	-0	-0	-0	-0	-0	-0	-0	-0	-0	-0	-0	-0	-0	-0	-0	-0	-0	-0	-0	-0	-0	-0	-0	-0	-0
409	0	0	0	0	0	0	0	0	-0	0	0	0	0	0	0	0	0	0	0	0	0	0	0	0	0	0	0	0	0	0	0	0	0	0	0	0	0	1.116	1.279	1.271	1.156	0.9975	0.9266	0.8329	0.7414	0.6358	0.518	0.4072	0.2586
0	0	0	0	0	0	0	0	0	-0	-0	-0	-0	-0	-0	-0	-0	-0	-0	-0	-0	-0	-0	-0	-0	-0	-0	-0	-0	-0	-0	-0	-0	-0	-0	-0	-0	-0	-0	-0	-0	-0	-0	-0	-0	-0	-0	-0	-0	0
410	0	0	0	0	0	0	0	0	-0	-0	-0	-0	-0	-0	-0	-0	-0	-0	-0	-0	-0	-0	-0	0	0	0	0	0	0	0	0	0	0	0	0	0	0	0	0	0	0	-0	-0	-0	-0	-0	-0	-0	-0
0	0	0	0	0	0	0	0	0	0.65	0.5542	0.2949	0.203	0.2008	0.2006	0.2009	0.2022	0.2049	-0.1907	-0.197	-0.2024	-0.2074	-0.2124	-0.218	-0.2246	-0.2331	-0.2437	-0.2563	-0.2709	-0	-0	-0	-0	-0	-0	-0	-0	-0	-0	-0	-0	-0	-0	-0	-0	-0	-0	-0	-0	-0
0	0	0	0	0	0	0	0	0	0	0	0	0	0	0	0	0	0	0	0	0	0	0	0	0	0	-0	-0	-0	-0	-0	-0	-0	0	0	0	0	0	0	0	0	0	0	0	0	0	0	0	1.081	1.47
411	0	0	0	0	0	0	0	0	0	0	0	0	0	0	0	0	0	0	0	0	0	0	0	0	0.8951	1.253	1.201	1.349	1.33	0.9352	0.8381	1.041	1.039	1.053	1.059	1.05	0.9988	0.9201	0.8122	0.7483	0.7351	0	0	0	0	0	0	0	0
412	0	0	0	0	0	0	0	0	-0	-0	-0	-0	-0	-0	-0	-0	-0	-0	-0	-0	-0	-0	-0	-0	-0	-0	-0	-0	-0	-0	-0	-0	-0	-0	-0	-0	-0	-0	-0	-0	-0	-0	-0	-0	-0	-0	-0	-0	-0
413	0	0	0	0	0	0	0	0	-0	0	0	0	0	0	0	0	0	0	0	0	0	0	0	0	0	0	0	0	1.117	1.369	1.388	1.608	1.547	1.168	1.093	1.018	1.244	1.174	1.157	1.148	1.188	1.147	1.001	0.8253	0.7253	0.6113	0.6	0.6	0.6
0	0	0	0	0	0	0	0	0	0	0	0	0	0	0	0	0	0	0	0	0	0	0	0	0.5077	0.6689	0.8278	0.773	0.6643	0.5481	0.3984	0.2002	0.2003	0.201	0.2027	0.2059	-0.1898	-0.1972	-0.2051	-0.2137	-0.2236	-0.2349	-0.2475	-0.261	-0.2751	-0.2894	-0.303	-0.3035	-0.303	-0.3016
0	0	0	0	0	0	0	0	0	-0	-0	-0	-0	-0	-0	0	0	0	0	0	0	0	0	0	0	0	0	0	0	0	0	0	0	0	0	0	0	0.9198	1.063	1.091	1.019	0.9218	0.8247	0.8	0.8	0.8	0.8991	1.062	1.094	0
414	0	0	0	0	0	0	0	0	-0	-0	-0	-0	-0	-0	-0	-0	-0	-0	-0	-0	-0	-0	-0	-0	-0	-0	-0	-0	-0	-0	-0	-0	-0	-0	-0	-0	-0	-0	-0	-0	-0	-0	-0	-0	-0	-0	-0	-0	-0
0	NaN	NaN	NaN	NaN	NaN	NaN	NaN	NaN	NaN	NaN	NaN	NaN	NaN	NaN	NaN	NaN	NaN	NaN	NaN	NaN	NaN	NaN	NaN	NaN	NaN	NaN	NaN	NaN	NaN	NaN	NaN	NaN	NaN	NaN	NaN	NaN	NaN	NaN	NaN	NaN	NaN	NaN	NaN	NaN	NaN	NaN	NaN	NaN	NaN
0	0	0	0	0	0	0	0	0	-0	-0	-0	-0	-0	-0	-0	-0	-0	-0	-0	-0	-0	-0	-0	-0	-0	-0	-0	-0	-0	-0	-0	-0	-0	-0	-0	-0	-0	-0	-0	-0	-0	-0	-0	-0	-0	-0	-0	-0	-0
0	0	0	0	0	0	0	0	0	0	0	0	0	0	0	1.41	1.661	1.687	1.679	1.299	1.217	1.406	1.228	0.9697	0.8653	0.8798	0.8456	0.3619	0.2222	0.176	0.164	0.152	0.14	0.128	0.116	0.104	0.092	0.08	0.08	0.2	0.2639	0.3252	0.3993	0.4451	0.5042	0.2737	0.2516	0.3749	0.5347	0.6132
415	0	0	0	0	0	0	0	0	0	0	0	0	0	0	0	0.8264	1.182	1.392	1.35	1.275	1.2	1.125	1.049	0.9599	0.8278	0.6337	0.4326	0.4	0.4	0.4	0.4	0.4	1e-05	1e-05	1e-05	-0.01199	-0.02399	1e-05	1e-05	1e-05	1e-05	0.06051	0.1405	1e-05	0.08001	0.16	1e-05	1e-05	1e-05
0	0	0	0	0	0	0	0	0	-0	0	0	0	0	0	0	0	0	0	0	0	0	0	0	0	0	0	0	0	0	0	0	0	0	0	0	0	0	0	0	0	0	0	0	0	0	0	0	0	0
416	0	0	0	0	0	0	0	0	0	0	0	0	0	0	0	0	0	0	0.8391	1.315	1.432	1.375	1.298	1.251	1.382	1.364	1.238	0.8192	0.6232	0.4659	0.4	0.4001	0.0001081	-0.0118	-0.03935	-0.06683	-0.09423	-0.1216	-0.1489	-0.1762	-0.188	-0.1999	-0.2119	-0.09211	-0.09236	-0.09265	-0.1049	-0.09317	-0.1052
0	0	0	0	0	0	0	0	0	-0	-0	-0	-0	-0	-0	-0	-0	-0	-0	-0	-0	-0	-0	-0	-0	-0	-0	-0	-0	-0	-0	-0	-0	-0	-0	-0	-0	-0	-0	-0	-0	-0	-0	-0	-0	-0	-0	-0	-0	-0
417	0	0	0	0	0	0	0	0	0	0	0	0	0	-0	-0	-0	-0	-0	-0	-0	-0	-0	-0	-0	-0	-0	-0	-0	-0	-0	-0	-0	-0	-0	-0	-0	-0	-0	-0	-0	-0	-0	-0	-0	-0	-0	-0	-0	-0
418	0	0	0	0	0	0	0	0	0	0	0	0	0	0	0	0	0	0	0	0	-0	-0	-0	-0	-0	-0	-0	-0	-0	-0	-0	-0	-0	-0	-0	-0	-0	-0	-0	-0	-0	-0	-0	-0	-0	-0	-0	-0	-0
419	0	0	0	0	0	0	0	0	0	0	0	0	0	0	0	0	1.022	1.114	1.243	1.227	1.157	1.085	0.9878	0.8905	0.845	1.009	1.059	1.076	1.059	1.028	0.9813	0.9271	0.8656	0	0	0	0	0	0	0	0	0	0	0	0	0	0	0	0
420	0	0	0	0	0	0	0	0	0	0	0	0	0	0	0	0	0	0	0	0	0	0	1.012	1.431	1.722	1.686	1.616	1.552	1.499	1.456	1.394	1.237	1.038	0.8763	0.76	0.2251	0.2	0.2	0.2	0.28	0.36	0.44	0.4786	0.2	0.2	0.2	0.2	0.2	0.2
421	0	0	0	0	0	0	0	0	0.2521	0.2298	0.2178	0.2143	-0.1827	-0.1859	-0.1837	-0	-0	-0	-0	-0	-0	-0	-0	-0	-0	-0	-0	-0	0	0	0	0	0	0	0	0	0	0	0	0	0.5152	0.6478	0.7836	0.925	1.032	1.074	1.116	1.182	1.256
0	0	0	0	0	0	0	0	0	0	0	0	0	0	0	0	0	0	0	0.5133	0.6078	0.5832	0.5104	0.4155	0.3161	0.5196	0.4737	0.3264	0.2	0.2	-0.1999	-0.1997	-0.2112	-0.2224	-0.2333	-0.2442	-0.2551	-0.2663	-0.2779	-0.2899	-0.3023	-0.315	-0.316	-0.3171	-0.318	-0.3188	-0.3194	-0.3197	-0.1999	-0
0	0	0	0	0	0	0	0	0	-0	-0	-0	-0	-0	-0	-0	-0	-0	-0	-0	-0	-0	-0	-0	-0	-0	-0	-0	-0	-0	-0	-0	-0	-0	-0	-0	-0	-0	-0	-0	-0	-0	-0	-0	-0	-0	-0	-0	-0	-0
422	0	0	0	0	0	0	0	0	0	0	0	0	0	0	0	0	0	0	0	0	0	0	0	0.6283	0.7519	0.8197	0.9582	0.8578	0.6569	0.4041	0.287	0.2	0.2	0.2	-0.2	-0.212	-0.2239	-0.2359	-0.2479	-0.2599	-0.272	-0.284	-0.296	-0.308	-0.32	-0.32	-0.32	-0.32	-0
423	0	0	0	0	0	0	0	0	0	0	0	0	0	0	0	0	0	0	0	0	0	0	0	0	0	0	0	0	0	1.24	1.474	1.715	1.678	1.63	1.558	1.492	1.433	1.389	1.288	0.9644	0.5558	0.4589	0.04074	0.02502	0.01294	0.005528	0.00181	0.0004501	-0.01192
0	0	0	0	0	0	0	0	0	-0	-0	-0	-0	-0	-0	-0	-0	-0	-0	-0	-0	-0	-0	-0	-0	-0	-0	-0	-0	-0	-0	-0	-0	-0	-0	-0	-0	-0	-0	-0	-0	-0	-0	-0	-0	-0	-0	-0	-0	-0
424	0	0	0	0	0	0	0	0	-0	-0	-0	-0	-0	-0	-0	-0	-0	-0	-0	-0	-0	-0	-0	-0	-0	-0	-0	-0	-0	-0	-0	-0	-0	-0	-0	-0	-0	-0	-0	-0	-0	-0	-0	-0	-0	-0	-0	-0	-0
425	0	0	0	0	0	0	0	0	0	0	0	0	0	0	0	0	1.026	1.353	1.646	1.693	1.655	1.581	1.505	1.427	1.347	1.263	1.171	1.115	1.027	0.939	0.8159	0.6281	0.5607	0.297	0.2516	0.24	0.26	0.28	0.3	0.32	-0.2	-0.2168	-0.2348	-0.254	-0.272	-0.29	-0.308	-0.326	-0.344
426	0	0	0	0	0	0	0	0	-0	-0	-0	-0	-0	0	0	0	0	0	0	0	0	0	0	0	0	0	0	0	0	0	0	0	0	1.42	1.717	1.366	1.315	1.265	1.191	1.419	1.347	1.217	1.046	0.8407	0.6751	0.5439	0.4144	0.4	0.4
427	0	0	0	0	0	0	0	0	-0	-0	-0	-0	-0	-0	-0	-0	-0	-0	-0	-0	-0	-0	-0	-0	-0	-0	-0	-0	-0	-0	-0	-0	-0	-0	-0	-0	-0	-0	-0	-0	-0	-0	-0	-0	-0	-0	-0	-0	-0
428	0	0	0	0	0	0	0	0	-0	0	0	0	0	0	0	0	0	0	0	0	0	0	0	0	0	0	0	0	0	1.247	1.391	1.699	1.677	1.628	1.581	1.513	1.452	1.404	1.382	1.244	1.065	0.8168	0.664	0.2	0.2	0.2	0.2	0.2	0.2
0	0	0	0	0	0	0	0	0	0	0	0	0	0	0.7428	1.167	1.535	1.669	1.618	1.48	1.248	1.024	0.9792	0.9733	0.9307	0.4489	0.3114	0.164	0.152	0.14	0.128	0.116	0.104	0.092	0.1007	0.2186	0.2996	0.3863	0.4526	0.5233	0.5972	0.6344	0.8501	0.8432	0.925	0.8989	0.5924	0.5166	0.5119	0.5174
429	0	0	0	0	0	0	0	0	0.4612	0.4	0.4	0.4	0	-0.012	-0.024	-0.036	-0.048	-0	-0	-0	-0	-0	-0	-0	-0	0	0	0	0	0	0	0.8818	1.006	1.117	1.155	1.112	1.378	1.385	1.31	1.125	0.775	0.7	0.625	0.6	0.6	0.6	0.6	0.6	0.6
430	0	0	0	0	0	0	0	0	-0	-0	-0	-0	-0	-0	-0	-0	-0	-0	-0	-0	-0	-0	-0	-0	-0	-0	-0	-0	-0	-0	-0	-0	-0	-0	-0	-0	-0	-0	-0	-0	-0	-0	-0	-0	-0	-0	-0	-0	-0
0	0	0	0	0	0	0	0	0	-0	-0	-0	-0	0	0	0	0	0	0	0	0	0	0	0	0	0	0	0	0	0	0	0	0	0	0	0	0	0	0	0	0	0	0	0	0	0	0	-0	-0	-0
431	0	0	0	0	0	0	0	0	-0	-0	-0	-0	-0	-0	-0	-0	-0	-0	-0	-0	-0	-0	-0	-0	-0	-0	-0	-0	-0	-0	-0	-0	-0	-0	-0	-0	-0	-0	-0	-0	-0	-0	-0	-0	-0	-0	-0	-0	-0
0	0	0	0	0	0	0	0	0	0	0	0	0	0	0	0	0	0	0	0	0	0	0	0	0	0	0	0	1.387	1.499	1.705	1.685	1.602	1.456	0.8512	0.7022	0.6301	0.5249	0.4076	0.4	0.4	0.4	0.388	0.4	0.4	0.4	0.4	0.4463	0.4238	0.4044
0	NaN	NaN	NaN	NaN	NaN	NaN	NaN	NaN	NaN	NaN	NaN	NaN	NaN	NaN	NaN	NaN	NaN	NaN	NaN	NaN	NaN	NaN	NaN	NaN	NaN	NaN	NaN	NaN	NaN	NaN	NaN	NaN	NaN	NaN	NaN	NaN	NaN	NaN	NaN	NaN	NaN	NaN	NaN	NaN	NaN	NaN	NaN	NaN	NaN
0	0	0	0	0	0	0	0	0	-0	-0	-0	-0	-0	-0	-0	-0	-0	-0	-0	-0	-0	-0	-0	-0	-0	-0	-0	-0	-0	-0	-0	-0	-0	-0	-0	-0	-0	-0	-0	-0	-0	-0	-0	-0	0	0	0	0	0
0	0	0	0	0	0	0	0	0	-0	-0	-0	-0	-0	-0	-0	-0	-0	-0	0	0	0	0	0	0	0	0	0.774	0.8318	0.8896	0.9474	0.9895	0.6525	0.6833	0.7158	0.7579	0.8	0.8	0.8	0.8	0.75	0.7316	0.7197	0.7497	0.7797	0.7972	0.8272	0.4	0.4624	0.5096
0	0	0	0	0	0	0	0	0	-0	-0	-0	-0	-0	-0	-0	-0	-0	-0	-0	0	0	0	0	0	0	0	0	0	1.42	1.524	1.496	1.466	1.41	1.35	1.256	1.066	0.725	0.65	0.625	0.6	0.2	0.188	0.176	0.164	0.152	0.14	0.128	0.1144	0.08567
0	0	0	0	0	0	0	0	0	0	0	0	0	0	0	0	0	0	0	0	0	0	0.4055	0.7462	1.015	1.073	1.012	0.9447	0.8546	0.7946	0.7945	0.7922	0.7874	0	0	0	0	0	0	0	0	0	0	0	0	0	0	0	0	0
432	0	0	0	0	0	0	0	0	0	-0	-0	-0	-0	-0	-0	-0	0	0	0.1525	0.2096	0.2016	0.2002	0.2	0.2	-0.2	-0.2	-0.1999	-0.1996	-0.1991	-0.2103	-0.2215	-0.2326	-0.2449	-0.2576	-0.2703	-0	-0	-0	-0	-0	-0	-0	-0	-0	-0	-0	-0	-0	-0
433	0	0	0	0	0	0	0	0	-0	-0	-0	-0	-0	-0	-0	-0	0	0	-0	-0	-0	-0	-0	-0	-0	-0	-0	-0	-0	-0	-0	-0	-0	-0	-0	-0	-0	-0	-0	-0	-0	-0	-0	-0	-0	-0	-0	-0	-0
0	NaN	NaN	NaN	NaN	NaN	NaN	NaN	NaN	NaN	NaN	NaN	NaN	NaN	NaN	NaN	NaN	NaN	NaN	NaN	NaN	NaN	NaN	NaN	NaN	NaN	NaN	NaN	NaN	NaN	NaN	NaN	NaN	NaN	NaN	NaN	NaN	NaN	NaN	NaN	NaN	NaN	NaN	NaN	NaN	NaN	NaN	NaN	NaN	NaN
0	0	0	0	0	0	0	0	0	-0	-0	-0	-0	-0	-0	-0	-0	-0	-0	-0	-0	-0	-0	-0	-0	-0	-0	-0	-0	-0	-0	-0	-0	-0	-0	-0	-0	-0	-0	-0	-0	-0	-0	-0	-0	-0	-0	-0	-0	-0
434	0	0	0	0	0	0	0	0	0	0	0	0	0	0	0	0	0	0	0	0	1.045	1.358	1.454	1.398	1.461	1.544	1.491	1.425	1.313	1.098	0.7464	0.4335	0.4109	0.4143	0.4176	0.4209	0.4252	0.4303	0.03286	0.03427	0.0337	0.03194	0.02943	0.02729	0.02474	0.009631	-0.004672	-0.01626	-0.02638
435	0	0	0	0	0	0	0	0	-0	-0	-0	0	0	0	0	0	0	0	0	0	0	0	0	0	0	0	1.296	1.588	1.668	1.37	1.32	1.272	1.501	1.435	1.38	1.365	1.208	0.9854	0.7224	0.6	0.6	0.2	0.2	0.2	0.2	0.2	0.2	0.188	0.176
0	0	0	0	0	0	0	0	0	0	0	0	0	0	0	-0	0	0	0	0	0	0	0	0.9639	1.054	1.003	0.8855	0.9292	1.035	1.064	1.07	0	0	0	0	0	0	0	0	0	0	0	0	0	0	0	0	0	0	0
436	0	0	0	0	0	0	0	0	-0	-0	-0	-0	-0	-0	-0	-0	-0	-0	-0	-0	-0	-0	-0	-0	-0	-0	-0	-0	-0	-0	-0	-0	-0	-0	-0	-0	-0	-0	-0	-0	-0	-0	-0	-0	-0	-0	-0	-0	-0
0	0	0	0	0	0	0	0	0	-0	-0	-0	-0	-0	-0	-0	-0	-0	-0	-0	-0	-0	-0	-0	-0	-0	-0	-0	-0	-0	-0	-0	-0	0	0	0	0	0	0	0	0.8742	1.026	0.9807	0.9931	0.4376	0.3814	0.2134	0.2043	0.1332	-0.2
437	0	0	0	0	0	0	0	0	0	0	0	0	0	0	0	0	0	0	0	0	0	0	0	0	0	0	0	0	0	1.168	1.393	1.712	1.687	1.638	1.563	1.491	1.425	1.368	1.31	1.128	0.961	0.8158	0.7506	0.6525	0.527	0.5029	0.5095	0.516	0.1226
438	0	0	0	0	0	0	0	0	0	0	0	0	0	0	0	0	0	0	0	0	0	0	0	0	0	0	0	0	0	0	0.9606	1.52	1.714	1.675	1.625	1.55	1.477	1.406	1.338	1.286	1.22	1.005	0.8151	0.7124	0.5841	0.5079	0.5061	0.106	0.1067
439	0	0	0	0	0	0	0	0	-0	0	0	0	0	0	0	0	0	0	0	0	0	0	0	0	0	0	0	0	0	0	0	0	0	0	0	0	0	0	0	0	0	0	0	0	0	0	0	0	0
440	0	0	0	0	0	0	0	0	0	0	0	0	0	0	0	0	0	0	0	0	0	0.9733	1.293	1.422	1.364	1.294	1.218	1.133	1.05	0.9954	0.9093	0.7814	0.7161	0	0	0	0	0	0	0	0	0	0	0	0	0	0	0	0
441	0	0	0	0	0	0	0	0	-0	-0	-0	-0	-0	-0	-0	-0	-0	-0	-0	-0	-0	-0	-0	0	0	0	0	0	0	0	0	0	0	0	0	0	0	0	0	0	0	0	0	0	0	-0	-0	-0	-0
0	0	0	0	0	0	0	0	0	-0	-0	-0	-0	-0	-0	0	0	0	0	0	0	0	0	0	0	0	0	0	0.7311	0.8412	0.8644	1.006	1.02	0.6317	0.541	0.7451	0.6332	0.4995	0.3336	0.2	0.2	-0.2	-0.212	-0.224	-0.2359	-0.2477	-0.2595	-0.2712	-0.283	-0.2949
442	0	0	0	0	0	0	0	0	0	0	0	0	0	0	0	0	0	0	0	0	0	0	0	1.308	1.426	1.651	1.623	1.576	1.505	1.438	1.374	1.313	1.252	1.132	0.9358	0.4005	0.3945	0.3926	0.3518	0.4242	0.1236	0.2091	0.2978	0.3907	0.4822	0.5344	0.1785	0.183	0.1853
0	0	0	0	0	0	0	0	0	-0	-0	-0	-0	-0	0	0	0	0	0	0	0	0	0	0	0	0	0	0	0	0	0	0	0	0	0	0	0	0	0	0	0	0	0	0	0	0	0	0	0	0
0	NaN	NaN	NaN	NaN	NaN	NaN	NaN	NaN	NaN	NaN	NaN	NaN	NaN	NaN	NaN	NaN	NaN	NaN	NaN	NaN	NaN	NaN	NaN	NaN	NaN	NaN	NaN	NaN	NaN	NaN	NaN	NaN	NaN	NaN	NaN	NaN	NaN	NaN	NaN	NaN	NaN	NaN	NaN	NaN	NaN	NaN	NaN	NaN	NaN
443	0	0	0	0	0	0	0	0	0	0	0	0	0	0	0	0	0	0	0	0	0	1.251	1.613	1.681	1.299	1.218	1.139	1.063	0.9866	1.209	1.052	0.7181	0.6736	0.5974	0.4764	0.4013	0.402	0.3871	0.3722	0.357	-0.05849	-0.05871	-0.05921	-0.07189	-0.08456	-0.09719	-0.1097	-0.122	-0.1343
0	0	0	0	0	0	0	0	0	0	0	0	-0	-0	-0	-0	0	0	0	0.2341	0.2152	0.2045	0.2011	-0.1997	-0.1998	-0.1997	-0.1993	-0.1984	-0.1967	-0.1941	-0.2027	-0.2108	-0.2186	-0	-0	-0	-0	-0	-0	-0	-0	-0	-0	-0	-0	-0	-0	-0	-0	-0
0	0	0	0	0	0	0	0	0	0	0	0	0	0	0	0	0	0	0	0	0	0	0	0	0	0	0	0	0	0	0	0	0	0	0	0	0	0	0	0	0	0	0	0	0	0	0	0	0	0
0	0	0	0	0	0	0	0	0	0	0	0	0	0	0	0	0	0	0	0	0	1.224	1.603	1.736	1.38	1.326	1.249	1.173	1.397	1.319	1.237	1.144	1.084	1.011	0.9158	0.3776	0.2269	0.2	0.2	0.2	0.2	0.2	0.2	0.2	0.2	0.2	0.2	0.2	0.2267	0.3067
444	0	0	0	0	0	0	0	0	-0	-0	-0	-0	-0	-0	-0	-0	-0	-0	-0	-0	-0	-0	-0	-0	-0	-0	-0	-0	-0	-0	-0	-0	0	0	0	0	0	0	0	0	0	0	0	0	1.355	1.427	1.369	1.374	1.528
445	0	0	0	0	0	0	0	0	-0	-0	-0	-0	-0	-0	-0	-0	0	0	0	0	0	0	0	0	0	0	0	0	0	0	0	1.241	1.366	1.66	1.626	1.245	1.167	1.091	1.016	1.243	1.128	1.061	0.9391	0.8605	0.7494	0.1558	-0.03469	-0.05757	-0.2
446	0	0	0	0	0	0	0	0	-0	-0	-0	-0	-0	-0	-0	-0	-0	-0	-0	-0	-0	-0	-0	-0	-0	-0	0	0	0	0	0	0	0	0	0	0	0	0	0	-0	-0	-0	-0	0	0	0	0	0	0
447	0	0	0	0	0	0	0	0	0	0	0	0	0	0	0	0	1.318	1.431	1.374	1.319	1.266	1.189	1.112	1.333	1.25	1.159	1.102	1.029	0.9342	0.8348	0.7372	0.7454	0.7297	0.7239	0.7184	0.723	0.7324	0.7435	0.7128	0.6816	0.4391	0.4053	0.3868	0.4012	0.4118	0.4178	0.4211	0.4298	0.446
0	0	0	0	0	0	0	0	0	0	0	0	0	0	0	0	0	0	1.579	1.736	1.43	1.376	1.323	1.246	1.468	1.388	1.303	1.211	1.109	1.046	0.9684	0.8919	0.8159	0.7792	0.7735	0.7681	0.7618	0.7624	0.7557	0.7089	0.6477	0.2	0.2	0.2	0.2	0.2	0.2	0.2	0.2	0.2
448	0	0	0	0	0	0	0	0	-0	-0	0	0	0	0	0	0	0	0	0	0	0	0	0	0	0	0	0	0	0	0	0	0	0	0	0	0	0	0	0	0	0	0	0	0	0	0	0	0	0
449	0	0	0	0	0	0	0	0	0	0	0	0	0	0	0	0.7517	0.8724	0.9985	1.118	1.093	1.053	0.9779	0.9029	0.8279	0.7529	0.6779	0.6029	0.5779	0.1529	0.1529	0.1529	0.1529	0.1529	0.1529	0.1529	0.1529	0.1529	0.1529	0.1529	0.1879	0.2679	0.1529	0.1529	0.1529	0.1529	0.1529	0.1529	0.09884	0.04473
0	NaN	NaN	NaN	NaN	NaN	NaN	NaN	NaN	NaN	NaN	NaN	NaN	NaN	NaN	NaN	NaN	NaN	NaN	NaN	NaN	NaN	NaN	NaN	NaN	NaN	NaN	NaN	NaN	NaN	NaN	NaN	NaN	NaN	NaN	NaN	NaN	NaN	NaN	NaN	NaN	NaN	NaN	NaN	NaN	NaN	NaN	NaN	NaN	NaN
450	0	0	0	0	0	0	0	0	-0	0	0	0	0	0	0	0	0	0	0	0	0	0	0.7952	0.9207	1.288	1.43	1.608	1.632	1.566	1.499	1.436	1.38	1.333	1.254	1.144	0.9635	0.8646	0.7566	0.6172	0.6	0.6	0.6	0.6	0.6	0.6	0.6	0.6	0.6	0.2
451	0	0	0	0	0	0	0	0	-0	-0	-0	-0	-0	-0	-0	-0	-0	-0	-0	-0	-0	-0	-0	-0	-0	-0	-0	-0	-0	-0	-0	-0	-0	-0	-0	-0	-0	-0	-0	-0	-0	-0	-0	-0	-0	-0	-0	0	0
452	0	0	0	0	0	0	0	0	-0	-0	-0	-0	-0	-0	0	0	0	0	0	0	0	0	0	0	0	0	0	0	0	1.323	1.435	1.53	1.616	1.549	1.477	1.407	1.343	1.289	1.245	1.216	0.6577	0.4614	0.2628	0.2	0.2	0.2	0.2	0.2	0.2
453	0	0	0	0	0	0	0	0	-0	-0	-0	-0	-0	-0	-0	-0	-0	-0	-0	-0	-0	-0	-0	-0	-0	-0	-0	-0	-0	-0	-0	-0	-0	-0	-0	-0	-0	-0	-0	-0	-0	-0	-0	-0	-0	-0	-0	-0	-0
454	0	0	0	0	0	0	0	0	-0	-0	0	0	0	0	0	0	0	0	0	0	0	0	0	0	0.8616	1.345	1.399	1.338	1.256	1.45	1.402	1.331	1.261	1.196	1.184	1.176	1.197	1.129	0.9941	0.8431	0.7712	0.6902	0.6111	0.6	0.6	0.2	0.2	0.2546	0.3346
455	0	0	0	0	0	0	0	0	0	0	0	0	0	0	0	0	0	0	0	0	0	0	0	0.8519	1.313	1.444	1.476	1.59	1.525	1.151	1.378	1.308	1.242	1.183	1.182	1.134	0.9228	0.6753	0.5327	0.4895	0.4945	0.1013	0.1095	0.1187	0.1288	0.1391	0.1497	0.149	0.1492
0	0	0	0	0	0	0	0	0	-0	-0	-0	-0	-0	-0	-0	-0	-0	-0	-0	0	0	0	0	0	0	-0	-0	-0	-0	-0	-0	-0	-0	-0	-0	-0	-0	-0	-0	-0	-0	-0	-0	-0	-0	-0	-0	-0	-0
0	0	0	0	0	0	0	0	0	-0	-0	-0	-0	-0	-0	-0	-0	-0	-0	-0	-0	-0	-0	-0	-0	-0	-0	-0	-0	-0	-0	-0	0	0	0	0	0	0	0	0	0	0	0	0	0	0	0	0	0	0
456	0	0	0	0	0	0	0	0	-0	-0	-0	0	0	0	0	0	0	0	0	0	0	0	0	0	0	0	0	0	0	0	0	0	0	0	0	0	0	0	0	0	0	0	0	0	0	0	0	0	0
0	0	0	0	0	0	0	0	0	0	0	0	0	0	0	0	0	0	0	0	0	0	0	0	0	0	0	0	0	0	0	0.72	1.001	1.095	1.061	1	0.8737	0.7993	0.7988	0.7975	0.7955	0	0	0	0	0	0	0	0	0
457	0	0	0	0	0	0	0	0	0	0	-0	-0	-0	0	0	0	0.2346	0.3133	0.3176	0.3269	0.3386	0.3513	-0.03366	-0.02187	-0.01341	-0.008145	-0.00392	-0.01395	-0.02699	-0.0463	-0.0713	-0.1018	-0	-0	-0	-0	-0	-0	-0	-0	-0	-0	-0	-0	-0	-0	-0	-0	-0
0	0	0	0	0	0	0	0	0	0	0	0	0	0	0	-0	-0	-0	-0	-0	-0	0	0	0.3296	0.7652	0.9312	0.9605	0.8684	0.8	0.8	0.8	0	0	0	0	0	0	0	0	0	0	0	0	0	0	0	0	0	0	0
[truncated: 175 more columns]
