# Supplementary material for: Fractional killing arises from cell-to-cell variability in overcoming a caspase activity threshold
Source: Mol Syst Biol. 2015 May 7;11(5):803. doi: 10.15252/msb.20145584 (PMC4461398; doi:10.15252/msb.20145584)
Supplement: Supplementary file 3 [file msb0011-0803-sd3.zip › All_data/072_Mapatumumab+anti-Fc (5 nM)_3/FRET_ratios.tsv]

Cell #	T=5min	T=10min	T=15min	T=20min	T=25min	T=30min	T=35min	T=40min	T=45min	T=50min	T=55min	T=60min	T=65min	T=70min	T=75min	T=80min	T=85min	T=90min	T=95min	T=100min	T=105min	T=110min	T=115min	T=120min	T=125min	T=130min	T=135min	T=140min	T=145min	T=150min	T=155min	T=160min	T=165min	T=170min	T=175min	T=180min	T=185min	T=190min	T=195min	T=200min	T=205min	T=210min	T=215min	T=220min	T=225min	T=230min	T=235min	T=240min	T=245min
1	1e-05	1e-05	1e-05	1e-05	0.00032969	0.0037279	0.0083118	0.013792	0.020631	0.028794	0.038233	0.048957	0.060538	0.073337	0.086859	0.10133	0.11656	0.13247	0.14982	0.16799	0.18706	0.20676	0.22721	0.24902	0.27125	0.29413	0.31814	0.34313	0.36927	0.39555	NaN	NaN	NaN	NaN	NaN	NaN	NaN	NaN	NaN	NaN	NaN	NaN	NaN	NaN	NaN	NaN	NaN	NaN	NaN
2	1e-05	1e-05	1e-05	1e-05	1e-05	1e-05	0.0012708	0.0040566	0.0065479	0.0088956	0.011423	0.014072	0.017061	0.020312	0.023836	0.026961	0.029809	0.032568	0.035171	0.038235	0.041142	0.043972	0.046805	0.049756	0.052559	0.0554	0.058893	0.063074	0.067139	0.071158	0.074984	0.07893	0.082614	0.086283	0.089741	0.092945	0.095746	0.097782	0.09947	0.10094	0.10249	0.10381	0.10519	0.10702	0.10909	0.11131	0.11407	0.11723	0.1213
3	0.034027	0.039588	0.045039	0.050223	0.054982	0.059316	0.064009	0.068786	0.073068	0.077334	0.082109	0.087682	0.093656	0.10072	0.10897	0.11844	0.12896	0.14062	0.15368	0.16864	0.18516	0.20314	0.22207	0.24316	0.2658	0.29062	0.31803	0.34828	NaN	NaN	NaN	NaN	NaN	NaN	NaN	NaN	NaN	NaN	NaN	NaN	NaN	NaN	NaN	NaN	NaN	NaN	NaN	NaN	NaN
4	0.041381	0.031019	0.021113	0.012327	0.0050647	1e-05	1e-05	1e-05	1e-05	1e-05	1e-05	0.00061846	0.0050724	0.010079	0.015769	0.021579	0.027791	0.033855	0.039952	0.04646	0.052872	0.058971	0.064447	0.070561	0.076974	0.083258	0.090353	0.097751	0.10538	0.11376	0.12229	0.13179	0.14164	0.15245	0.16311	0.17381	0.18447	0.19388	0.20291	0.212	0.22066	0.22925	0.23718	0.24527	0.25292	0.2608	0.26869	0.27715	0.28651
5	0.040203	0.031178	0.02259	0.015078	0.0087882	0.0035894	1e-05	1e-05	1e-05	1e-05	1e-05	1e-05	0.00025931	0.0031897	0.0067359	0.010566	0.015192	0.02028	0.025911	0.032132	0.039106	0.046183	0.05356	0.061698	0.070363	0.079182	0.088546	0.098065	0.10762	0.1175	0.12747	0.13729	0.14715	0.1571	0.16656	0.17541	0.18381	0.19105	0.19763	0.20376	0.20916	0.21405	0.21853	0.22277	0.22656	0.2302	0.23393	0.23738	0.24139
6	1e-05	1e-05	1e-05	1e-05	1e-05	1e-05	0.0032032	0.010902	0.02001	0.030868	0.044484	0.061695	0.082654	0.10856	NaN	NaN	NaN	NaN	NaN	NaN	NaN	NaN	NaN	NaN	NaN	NaN	NaN	NaN	NaN	NaN	NaN	NaN	NaN	NaN	NaN	NaN	NaN	NaN	NaN	NaN	NaN	NaN	NaN	NaN	NaN	NaN	NaN	NaN	NaN
7	1e-05	1e-05	1e-05	1e-05	1e-05	1e-05	0.0039761	0.012165	0.019598	0.026296	0.032958	0.039186	0.045484	0.053437	0.061782	0.070979	0.080874	0.091814	0.10325	0.11597	0.12941	0.14353	0.1584	0.17427	0.18963	0.20585	0.22362	0.24259	0.26265	0.28387	NaN	NaN	NaN	NaN	NaN	NaN	NaN	NaN	NaN	NaN	NaN	NaN	NaN	NaN	NaN	NaN	NaN	NaN	NaN
8	1e-05	1e-05	1e-05	1e-05	1e-05	1e-05	0.0045117	0.013468	0.0212	0.027691	0.033829	0.03875	0.043222	0.048683	0.053617	0.058477	0.063284	0.068352	0.072932	0.077744	0.08239	0.086748	0.090818	0.094936	0.097449	0.099678	0.1024	0.10544	0.10864	0.11195	0.11509	0.11872	0.12276	0.12764	0.13267	0.13798	0.14338	0.14825	0.15255	0.15668	0.16032	0.16415	0.16718	0.16995	0.17226	0.1743	0.17684	0.17921	0.18181
9	1e-05	1e-05	1e-05	1e-05	1e-05	1e-05	0.0012592	0.0043148	0.0074197	0.010543	0.014065	0.018432	0.022947	0.028249	0.03424	0.04088	0.047991	0.055464	0.063421	0.072288	0.081997	0.092126	0.10205	0.11285	0.12351	0.13483	0.14668	0.1591	0.17155	0.18446	0.19756	0.21088	0.22525	0.24183	0.26048	0.28212	NaN	NaN	NaN	NaN	NaN	NaN	NaN	NaN	NaN	NaN	NaN	NaN	NaN
10	1e-05	1e-05	0.0053513	0.011564	0.01794	0.024317	0.030007	0.037963	0.048835	0.062265	0.076049	0.090001	0.1064	0.12593	0.14728	0.16906	0.19425	0.22318	0.25276	0.28135	NaN	NaN	NaN	NaN	NaN	NaN	NaN	NaN	NaN	NaN	NaN	NaN	NaN	NaN	NaN	NaN	NaN	NaN	NaN	NaN	NaN	NaN	NaN	NaN	NaN	NaN	NaN	NaN	NaN
11	0.033984	0.025414	0.017106	0.010119	0.0043545	1e-05	1e-05	1e-05	1e-05	1e-05	1e-05	0.00020389	0.0031229	0.0061805	0.0092608	0.012451	0.015703	0.01858	0.02135	0.024353	0.027773	0.030749	0.033742	0.037213	0.040836	0.044617	0.048375	0.052386	0.056386	0.060887	0.065111	0.069275	0.073505	0.077557	0.081226	0.084675	0.087587	0.089716	0.091318	0.092895	0.094046	0.09526	0.096228	0.097352	0.098381	0.099483	0.1009	0.10234	0.10436
12	0.42591	0.34745	0.27712	0.215	0.16131	0.11177	0.070964	0.038874	0.012861	1e-05	1e-05	1e-05	1e-05	1e-05	1e-05	0.0021293	0.0085547	0.015199	0.021904	0.028819	0.035752	0.042823	0.049588	0.056337	0.062659	0.069352	0.076438	0.083701	0.090503	0.097247	0.10435	0.11107	0.11749	0.1239	0.12989	0.1357	0.14057	0.14442	0.14771	0.15096	0.15392	0.15603	0.158	0.15998	0.16208	0.16463	0.16768	0.17093	0.17517
13	1e-05	1e-05	1e-05	1e-05	1e-05	1e-05	0.001513	0.0049806	0.0083534	0.011961	0.015933	0.020419	0.025656	0.032134	0.039276	0.04756	0.056631	0.066781	0.077723	0.089712	0.10257	0.11622	0.13023	0.14477	0.15905	0.17384	0.18893	0.20459	0.22024	0.23588	0.25159	0.26695	0.28197	0.29702	0.31181	0.32599	0.33906	0.35109	0.36205	0.37246	0.38192	0.39044	0.39814	0.4054	0.41194	0.41733	0.42259	0.42759	0.4326
14	0.011063	0.0060113	0.0019406	1e-05	1e-05	1e-05	1e-05	1e-05	1e-05	0.001198	0.0061026	0.012504	0.020049	0.028417	0.037858	0.048351	0.059615	0.071898	0.085403	0.1002	0.11581	0.1318	0.14852	0.1662	0.18501	0.2055	0.22791	0.25239	0.27894	0.30768	0.3387	0.37164	0.40693	0.44423	0.48256	0.51991	0.5547	0.58388	0.60708	0.62353	0.633	0.63499	0.62966	0.61686	0.59652	0.56995	0.53951	0.5059	0.475
15	0.32023	0.25955	0.20524	0.15795	0.11754	0.078611	0.046981	0.02226	0.0014648	1e-05	1e-05	1e-05	1e-05	1e-05	1e-05	0.0046662	0.013659	0.022724	0.03222	0.042122	0.05233	0.062299	0.072255	0.082397	0.091969	0.10216	0.11275	0.12381	0.13482	0.14607	0.1584	0.17065	0.18319	0.19601	0.20874	0.22172	0.23435	0.24637	0.25816	0.27046	0.28329	0.29573	0.3093	0.32473	NaN	NaN	NaN	NaN	NaN
16	1e-05	1e-05	1e-05	1e-05	1e-05	1e-05	0.0085282	0.02857	0.051332	NaN	NaN	NaN	NaN	NaN	NaN	NaN	NaN	NaN	NaN	NaN	NaN	NaN	NaN	NaN	NaN	NaN	NaN	NaN	NaN	NaN	NaN	NaN	NaN	NaN	NaN	NaN	NaN	NaN	NaN	NaN	NaN	NaN	NaN	NaN	NaN	NaN	NaN	NaN	NaN
17	0.40782	0.33257	0.26541	0.20612	0.15513	0.10698	0.067699	0.037033	0.011511	1e-05	1e-05	1e-05	1e-05	1e-05	1e-05	0.0022175	0.0091063	0.015807	0.022406	0.029179	0.035937	0.042329	0.048357	0.053947	0.058709	0.063465	0.068623	0.073873	0.078541	0.082935	0.087711	0.091931	0.095784	0.099399	0.10253	0.10556	0.10784	0.10884	0.10913	0.10926	0.10921	0.10793	0.10669	0.10592	0.10556	0.10619	0.10743	0.10911	0.11203
18	0.044329	0.031302	0.020043	0.010303	0.0024946	1e-05	1e-05	1e-05	1e-05	1e-05	1e-05	0.0057412	0.016046	0.027861	0.041468	0.056472	0.073439	0.092909	0.11478	0.13941	0.16641	NaN	NaN	NaN	NaN	NaN	NaN	NaN	NaN	NaN	NaN	NaN	NaN	NaN	NaN	NaN	NaN	NaN	NaN	NaN	NaN	NaN	NaN	NaN	NaN	NaN	NaN	NaN	NaN
19	0.0060105	0.0022926	1e-05	1e-05	1e-05	1e-05	0.00095239	0.0054941	0.011811	0.020392	0.031318	0.045596	0.063244	0.084385	0.10997	NaN	NaN	NaN	NaN	NaN	NaN	NaN	NaN	NaN	NaN	NaN	NaN	NaN	NaN	NaN	NaN	NaN	NaN	NaN	NaN	NaN	NaN	NaN	NaN	NaN	NaN	NaN	NaN	NaN	NaN	NaN	NaN	NaN	NaN
20	1e-05	1e-05	1e-05	1e-05	1e-05	9.5103e-05	0.01587	0.033206	0.051882	0.072183	0.091698	0.11292	0.13551	0.15932	0.1863	0.21358	0.24056	0.26804	0.29618	0.3252	0.35467	NaN	NaN	NaN	NaN	NaN	NaN	NaN	NaN	NaN	NaN	NaN	NaN	NaN	NaN	NaN	NaN	NaN	NaN	NaN	NaN	NaN	NaN	NaN	NaN	NaN	NaN	NaN	NaN
21	0.1724	0.13973	0.11143	0.083767	0.060241	0.038068	0.02074	0.0081119	1e-05	1e-05	1e-05	1e-05	1e-05	1e-05	0.0020169	0.0071199	0.013157	0.019047	0.02478	0.03061	0.036502	0.042351	0.047651	0.053055	0.057945	0.063354	0.069128	0.075619	0.081931	0.088528	0.095553	0.10247	0.10922	0.11619	0.12294	0.12984	0.13643	0.14238	0.14782	0.15337	0.15862	0.16326	0.16771	0.17245	0.17741	0.18263	0.18812	0.19368	0.20007
22	0.010965	0.0074048	0.0045144	0.002215	0.00053992	1e-05	1e-05	1e-05	0.00038902	0.0022653	0.0049326	0.0086764	0.012875	0.017524	0.022535	0.027956	0.033701	0.039595	0.045713	0.05223	0.058899	0.065745	0.072285	0.079184	NaN	NaN	NaN	NaN	NaN	NaN	NaN	NaN	NaN	NaN	NaN	NaN	NaN	NaN	NaN	NaN	NaN	NaN	NaN	NaN	NaN	NaN	NaN	NaN	NaN
23	0.044652	0.033438	0.024094	0.016407	0.010087	0.0042696	0.00031397	1e-05	1e-05	1e-05	0.004018	0.011419	0.020395	0.030649	0.041806	0.054396	0.069027	0.084703	0.10119	0.11901	0.1377	0.15752	0.17706	0.19824	0.22034	0.24443	0.27011	NaN	NaN	NaN	NaN	NaN	NaN	NaN	NaN	NaN	NaN	NaN	NaN	NaN	NaN	NaN	NaN	NaN	NaN	NaN	NaN	NaN	NaN
24	1e-05	1e-05	1e-05	1e-05	1e-05	1e-05	0.00010493	0.001507	0.0030387	0.0048449	0.0068561	0.0092938	0.011867	0.014414	0.016997	0.01959	0.022219	0.025111	0.028414	0.032147	0.036257	0.040465	0.044794	0.049359	0.053867	0.058767	0.064123	0.069714	0.075273	0.080723	0.086362	0.09188	0.097324	0.10302	0.10874	0.11443	0.11976	0.1245	0.12904	0.1335	0.13792	0.14208	0.14618	0.1504	0.15432	0.15826	0.16256	0.16698	0.17197
25	1e-05	1e-05	1e-05	1e-05	1e-05	1e-05	0.0010637	0.0037589	0.0066572	0.010064	0.013473	0.017384	0.021694	0.026504	0.031977	0.038207	0.045125	0.052524	0.060222	0.068635	0.077255	0.086604	0.095927	0.10581	0.1157	0.12573	0.136	0.146	0.15573	0.16561	0.17547	0.1852	0.19445	0.20396	0.2129	0.22185	0.23052	0.23861	0.2469	0.25523	0.26327	0.27092	0.27844	0.28612	0.29364	0.30132	0.30895	0.31646	0.32422
26	0.0051214	0.0020497	1e-05	1e-05	1e-05	1e-05	0.00048364	0.0035337	0.007668	0.012932	0.019477	0.028106	0.038111	0.049288	0.061499	0.074395	0.088218	0.10296	0.1189	0.13661	0.1563	0.1782	0.20199	0.22844	NaN	NaN	NaN	NaN	NaN	NaN	NaN	NaN	NaN	NaN	NaN	NaN	NaN	NaN	NaN	NaN	NaN	NaN	NaN	NaN	NaN	NaN	NaN	NaN	NaN
27	0.0080566	0.0013316	1e-05	1e-05	1e-05	1e-05	1e-05	1e-05	0.0051253	0.013238	0.024318	0.03766	0.052516	0.068737	0.085677	0.10332	0.12077	0.13898	0.15766	0.17733	0.19855	0.22064	0.24385	0.269	NaN	NaN	NaN	NaN	NaN	NaN	NaN	NaN	NaN	NaN	NaN	NaN	NaN	NaN	NaN	NaN	NaN	NaN	NaN	NaN	NaN	NaN	NaN	NaN	NaN
28	0.0023137	0.00092379	1e-05	1e-05	1e-05	1e-05	1e-05	1e-05	6.7039e-05	0.0012065	0.0024837	0.004503	0.0069455	0.0097741	0.012752	0.016156	0.019776	0.023705	0.028027	0.03307	0.038379	0.044076	0.049548	0.055305	0.060809	0.066606	0.072545	0.078471	0.084113	0.089604	0.094794	0.09977	0.10441	0.10919	0.11347	0.11763	0.12133	0.12444	0.12731	0.13019	0.13283	0.13528	0.13755	0.1399	0.14203	0.14426	0.14667	0.14895	0.15137
29	1e-05	1e-05	1e-05	1e-05	1e-05	1e-05	0.0010774	0.0039904	0.0075852	0.012015	0.017196	0.023803	0.031187	0.0391	NaN	NaN	NaN	NaN	NaN	NaN	NaN	NaN	NaN	NaN	NaN	NaN	NaN	NaN	NaN	NaN	NaN	NaN	NaN	NaN	NaN	NaN	NaN	NaN	NaN	NaN	NaN	NaN	NaN	NaN	NaN	NaN	NaN	NaN	NaN
30	1e-05	1e-05	1e-05	1e-05	1e-05	1e-05	0.0021362	0.0071726	0.013416	0.020949	0.029875	0.040519	0.052343	0.065473	0.079655	0.094883	0.11076	0.12756	0.14525	0.16356	0.18263	0.20271	0.22367	0.24608	0.26945	NaN	NaN	NaN	NaN	NaN	NaN	NaN	NaN	NaN	NaN	NaN	NaN	NaN	NaN	NaN	NaN	NaN	NaN	NaN	NaN	NaN	NaN	NaN	NaN
31	0.026414	0.018494	0.011935	0.0069151	0.0029779	0.0011927	1e-05	1e-05	0.00063874	0.0029521	0.0076458	0.014713	0.0234	0.032954	0.043336	0.05474	0.066556	0.080153	0.094529	0.11026	0.12735	0.14517	0.16358	0.18334	0.20522	0.22953	NaN	NaN	NaN	NaN	NaN	NaN	NaN	NaN	NaN	NaN	NaN	NaN	NaN	NaN	NaN	NaN	NaN	NaN	NaN	NaN	NaN	NaN	NaN
32	1e-05	1e-05	1e-05	1e-05	1e-05	1e-05	0.00064157	0.002075	0.0033024	0.0046381	0.0060084	0.0080911	0.010364	0.012651	0.015056	0.017694	0.02039	0.02358	0.02698	0.031064	0.035243	0.039589	0.043637	0.047958	0.052257	0.056599	0.061114	0.065633	0.069596	0.0734	0.076897	0.080295	0.083571	0.087	0.089996	0.092879	0.095609	0.097933	0.10006	0.10243	0.10464	0.10663	0.10854	0.11046	0.11237	0.1146	0.1169	0.11922	0.12181
33	0.0032694	0.0015111	0.00024597	1e-05	1e-05	1e-05	1e-05	1e-05	1e-05	0.00099641	0.0025079	0.0049435	0.0077188	0.010859	0.014218	0.018067	0.022092	0.026253	0.030817	0.035982	0.041241	0.046979	0.052376	0.058092	0.063658	0.069487	0.075525	0.081502	0.08737	0.093011	0.09874	0.10416	0.10916	0.11431	0.11909	0.12362	0.12747	0.13061	0.13356	0.13633	0.13892	0.14107	0.14322	0.14553	0.14776	0.15006	0.15255	0.15505	0.15788
34	0.0034056	0.0016624	0.00058729	1e-05	1e-05	1e-05	1e-05	1e-05	1e-05	0.00020299	0.0010745	0.0025693	0.0043372	0.0060101	0.0077117	0.0095847	0.011516	0.013551	0.01577	0.018411	0.02096	0.023623	0.026049	0.028642	0.031003	0.033562	0.036219	0.038809	0.041087	0.043274	0.04553	0.047706	0.049737	0.051942	0.053916	0.055982	0.057663	0.058961	0.060287	0.061643	0.062905	0.063886	0.064866	0.065988	0.067071	0.068194	0.06945	0.070728	0.072361
35	0.031111	0.018285	0.0073351	1e-05	1e-05	1e-05	1e-05	1e-05	1e-05	0.0010682	0.011946	0.025745	0.041099	0.058278	0.077068	0.097672	0.11966	0.14456	NaN	NaN	NaN	NaN	NaN	NaN	NaN	NaN	NaN	NaN	NaN	NaN	NaN	NaN	NaN	NaN	NaN	NaN	NaN	NaN	NaN	NaN	NaN	NaN	NaN	NaN	NaN	NaN	NaN	NaN	NaN
36	1e-05	1e-05	1e-05	1e-05	1e-05	1e-05	0.0029426	0.010215	0.019044	0.029547	0.041709	0.056114	0.072628	0.090884	0.11088	0.13261	0.15611	NaN	NaN	NaN	NaN	NaN	NaN	NaN	NaN	NaN	NaN	NaN	NaN	NaN	NaN	NaN	NaN	NaN	NaN	NaN	NaN	NaN	NaN	NaN	NaN	NaN	NaN	NaN	NaN	NaN	NaN	NaN	NaN
37	1e-05	1e-05	1e-05	1e-05	1e-05	1e-05	0.0041253	0.013974	0.025716	0.039517	0.054679	0.072374	0.091807	0.11254	0.13378	0.15527	0.17714	0.19953	0.22252	0.24588	0.26976	0.29482	0.32021	0.34648	NaN	NaN	NaN	NaN	NaN	NaN	NaN	NaN	NaN	NaN	NaN	NaN	NaN	NaN	NaN	NaN	NaN	NaN	NaN	NaN	NaN	NaN	NaN	NaN	NaN
38	1e-05	1e-05	1e-05	1e-05	1e-05	0.0037799	0.0093025	0.016272	0.025217	0.036104	0.049711	0.065341	0.082482	0.10122	0.12178	0.14381	0.16707	0.19299	NaN	NaN	NaN	NaN	NaN	NaN	NaN	NaN	NaN	NaN	NaN	NaN	NaN	NaN	NaN	NaN	NaN	NaN	NaN	NaN	NaN	NaN	NaN	NaN	NaN	NaN	NaN	NaN	NaN	NaN	NaN
39	1e-05	1e-05	1e-05	1e-05	1e-05	1e-05	0.0028121	0.010028	0.018924	0.02952	0.041841	0.056841	0.074082	0.093528	0.11567	0.14071	NaN	NaN	NaN	NaN	NaN	NaN	NaN	NaN	NaN	NaN	NaN	NaN	NaN	NaN	NaN	NaN	NaN	NaN	NaN	NaN	NaN	NaN	NaN	NaN	NaN	NaN	NaN	NaN	NaN	NaN	NaN	NaN	NaN
40	1e-05	1e-05	0.00021485	0.0021612	0.0044096	0.0075579	0.011663	0.017053	0.023497	0.03127	0.040291	0.051285	0.064092	0.078595	0.094672	0.11245	0.1318	0.15332	0.17649	0.20147	0.228	0.25632	NaN	NaN	NaN	NaN	NaN	NaN	NaN	NaN	NaN	NaN	NaN	NaN	NaN	NaN	NaN	NaN	NaN	NaN	NaN	NaN	NaN	NaN	NaN	NaN	NaN	NaN	NaN
41	0.0051366	0.00086016	1e-05	1e-05	1e-05	1e-05	1e-05	1e-05	0.0030746	0.0082697	0.014819	0.023253	0.032727	0.043226	0.053998	0.065598	0.077204	0.089472	0.10197	0.11494	0.12843	0.14208	0.15551	0.1695	0.18325	0.19833	0.21407	0.23122	0.24966	0.26991	NaN	NaN	NaN	NaN	NaN	NaN	NaN	NaN	NaN	NaN	NaN	NaN	NaN	NaN	NaN	NaN	NaN	NaN	NaN
42	0.011277	0.0082688	0.005697	0.0035436	0.0017376	0.00027457	1e-05	1e-05	1e-05	1e-05	1e-05	1e-05	0.001104	0.0026122	0.0041541	0.0059204	0.0077329	0.0096556	0.011866	0.014385	0.016837	0.019302	0.021464	0.023893	0.026203	0.028615	0.031097	0.033572	0.035832	0.037971	0.040196	0.042396	0.044476	0.046858	0.048887	0.050839	0.052626	0.054064	0.055493	0.057123	0.058693	0.060041	0.061272	0.062715	0.064096	0.065597	0.067404	0.069141	0.071196
43	0.0028405	0.0011514	1e-05	1e-05	1e-05	0.00011176	0.0019988	0.0051278	0.0086989	0.012708	0.017714	0.023804	0.030547	0.038036	0.04562	0.053844	0.061429	0.069075	0.076598	0.084794	0.093267	0.102	0.11077	0.11986	0.12869	0.1378	0.14738	0.1579	0.16941	0.18254	0.19773	0.21543	0.23574	NaN	NaN	NaN	NaN	NaN	NaN	NaN	NaN	NaN	NaN	NaN	NaN	NaN	NaN	NaN	NaN
44	0.0015689	1e-05	1e-05	1e-05	1e-05	1e-05	0.0026641	0.006725	0.011943	0.018525	0.027015	0.037399	0.049281	0.062698	0.077269	0.093178	0.11002	0.12878	0.14934	0.17272	0.1989	0.22783	NaN	NaN	NaN	NaN	NaN	NaN	NaN	NaN	NaN	NaN	NaN	NaN	NaN	NaN	NaN	NaN	NaN	NaN	NaN	NaN	NaN	NaN	NaN	NaN	NaN	NaN	NaN
45	0.021956	0.014518	0.0084318	0.0036358	0.00036878	1e-05	1e-05	0.0025856	0.0072885	0.014198	0.02377	0.035859	0.049817	0.065718	0.084406	0.10566	0.12921	0.15638	0.18644	0.22033	NaN	NaN	NaN	NaN	NaN	NaN	NaN	NaN	NaN	NaN	NaN	NaN	NaN	NaN	NaN	NaN	NaN	NaN	NaN	NaN	NaN	NaN	NaN	NaN	NaN	NaN	NaN	NaN	NaN
46	3.9861e-05	1e-05	1e-05	1e-05	0.00071134	0.0025671	0.005176	0.0087671	0.013294	0.019114	0.026256	0.035258	0.045988	0.058607	0.072957	0.089184	0.10725	0.12796	0.15114	NaN	NaN	NaN	NaN	NaN	NaN	NaN	NaN	NaN	NaN	NaN	NaN	NaN	NaN	NaN	NaN	NaN	NaN	NaN	NaN	NaN	NaN	NaN	NaN	NaN	NaN	NaN	NaN	NaN	NaN
47	0.0043459	0.0012006	1e-05	1e-05	1e-05	1e-05	1e-05	1e-05	0.0012239	0.0056214	0.011059	0.018442	0.027082	0.036922	0.047856	0.060027	0.073373	0.087845	0.10343	0.12041	0.13914	0.15947	0.18055	NaN	NaN	NaN	NaN	NaN	NaN	NaN	NaN	NaN	NaN	NaN	NaN	NaN	NaN	NaN	NaN	NaN	NaN	NaN	NaN	NaN	NaN	NaN	NaN	NaN	NaN
48	0.0061555	0.003573	0.001419	1e-05	1e-05	1e-05	1e-05	1e-05	1e-05	0.00018404	0.0017865	0.0038176	0.0058914	0.0080996	0.010056	0.012092	0.014133	0.016342	0.018814	0.021812	0.024767	0.027865	0.030823	0.034045	0.036954	0.040113	0.043477	0.046902	0.049799	0.052629	0.055346	0.057765	0.059984	0.062345	0.064496	0.066691	0.068756	0.070566	0.072212	0.074342	0.076262	0.078047	0.080135	0.082415	0.084849	0.087501	0.090366	0.093256	0.096306
49	1e-05	1e-05	1e-05	1e-05	1e-05	1e-05	0.0021263	0.0069325	0.012194	0.018199	0.025101	0.03335	0.042471	0.052697	0.063806	0.075642	0.08791	0.10093	0.11484	0.12961	0.14524	0.16109	0.17748	0.19535	0.2143	0.2354	0.25916	NaN	NaN	NaN	NaN	NaN	NaN	NaN	NaN	NaN	NaN	NaN	NaN	NaN	NaN	NaN	NaN	NaN	NaN	NaN	NaN	NaN	NaN
50	1e-05	1e-05	1e-05	1e-05	1e-05	1e-05	0.0014198	0.0050265	0.0095008	0.014967	0.021409	0.029046	0.037724	0.047385	0.057664	0.068821	0.080678	0.093195	0.10738	0.12372	0.14271	0.16454	0.18943	NaN	NaN	NaN	NaN	NaN	NaN	NaN	NaN	NaN	NaN	NaN	NaN	NaN	NaN	NaN	NaN	NaN	NaN	NaN	NaN	NaN	NaN	NaN	NaN	NaN	NaN
51	1e-05	1e-05	1e-05	1e-05	1e-05	1e-05	0.0018599	0.0062647	0.011079	0.016976	0.024143	0.032854	0.042753	0.053462	0.0652	0.077912	0.091254	0.10529	0.12051	0.13729	0.15544	0.17491	0.19594	0.21903	NaN	NaN	NaN	NaN	NaN	NaN	NaN	NaN	NaN	NaN	NaN	NaN	NaN	NaN	NaN	NaN	NaN	NaN	NaN	NaN	NaN	NaN	NaN	NaN	NaN
52	0.0070495	0.0037714	0.0010293	1e-05	1e-05	1e-05	1e-05	1e-05	1e-05	0.0010594	0.0042041	0.0085363	0.013608	0.019415	0.025805	0.032903	0.040541	0.048867	0.058014	0.068175	0.079055	0.090543	NaN	NaN	NaN	NaN	NaN	NaN	NaN	NaN	NaN	NaN	NaN	NaN	NaN	NaN	NaN	NaN	NaN	NaN	NaN	NaN	NaN	NaN	NaN	NaN	NaN	NaN	NaN
53	5.4184e-05	1e-05	1e-05	1e-05	1e-05	1e-05	1e-05	0.0016581	0.0036516	0.0063931	0.0098244	0.01439	0.019643	0.025682	0.032394	0.040016	0.048389	0.057652	0.067621	0.078676	0.090307	0.10257	0.11488	0.12783	0.14075	0.154	0.16738	0.18049	0.19308	0.20539	0.21746	0.22904	0.23985	0.25049	0.2602	0.26937	0.27767	0.28511	0.29226	0.29939	0.30618	0.31228	0.31823	0.32439	0.33028	0.33646	0.34276	0.34908	0.35559
54	1e-05	1e-05	1e-05	1e-05	1e-05	1e-05	0.00027825	0.0014692	0.0025334	0.0039211	0.0053775	0.0073974	0.0097919	0.012424	0.015085	0.017926	0.020553	0.023095	0.025603	0.028592	0.031629	0.034777	0.037674	0.040583	0.04323	0.046065	0.049094	0.052326	0.055502	0.058731	0.06191	0.064784	0.067493	0.07029	0.072822	0.075096	0.076856	0.077907	0.078634	0.07916	0.079432	0.079253	0.079211	0.07925	0.079224	0.07925	0.079619	0.080155	0.08124
55	0.013172	0.0081434	0.0037204	0.00019986	1e-05	1e-05	1e-05	1e-05	1e-05	1e-05	0.0034129	0.0082521	0.013898	0.020405	0.027241	0.034607	0.042205	0.05035	0.058775	0.067928	0.077654	0.087694	0.097918	0.10866	0.11919	0.13027	0.14167	0.15334	0.16512	0.17737	0.18979	0.20192	0.21389	0.22613	0.23817	0.25035	0.26194	0.27313	0.28424	0.29525	0.30575	0.31582	0.32589	0.33603	0.34595	0.35598	0.36631	0.37671	0.38746
56	1e-05	1e-05	1e-05	1e-05	1e-05	1e-05	0.0027507	0.0098818	0.019055	0.029623	0.04193	0.056252	0.072646	0.090917	0.11083	0.13252	0.15579	0.18114	NaN	NaN	NaN	NaN	NaN	NaN	NaN	NaN	NaN	NaN	NaN	NaN	NaN	NaN	NaN	NaN	NaN	NaN	NaN	NaN	NaN	NaN	NaN	NaN	NaN	NaN	NaN	NaN	NaN	NaN	NaN
57	1e-05	1e-05	1e-05	1e-05	1e-05	1e-05	0.0019547	0.0071402	0.014242	0.02226	0.032135	0.043725	0.056643	0.070807	0.085332	0.10092	0.11686	0.13418	0.15283	0.17288	0.19486	0.21856	0.2439	NaN	NaN	NaN	NaN	NaN	NaN	NaN	NaN	NaN	NaN	NaN	NaN	NaN	NaN	NaN	NaN	NaN	NaN	NaN	NaN	NaN	NaN	NaN	NaN	NaN	NaN
58	0.0095259	0.0058758	0.0027052	0.00013008	1e-05	1e-05	1e-05	1e-05	1e-05	1e-05	0.0025487	0.006282	0.010866	0.016231	0.022035	0.028582	0.035336	0.042624	0.050269	0.058577	0.067282	0.076308	0.085107	0.093965	0.1024	0.111	0.11952	0.12822	0.13676	0.14531	0.15388	0.16195	0.16977	0.17791	0.18617	0.19443	0.20212	0.20943	0.21648	0.22337	0.22994	0.23618	0.2425	0.24908	0.25563	0.26194	0.26859	0.27563	0.28314
59	1e-05	1e-05	1e-05	1e-05	0.0017106	0.0083388	0.016218	0.025901	0.03694	0.04963	0.063458	0.0787	0.095023	0.11292	0.13181	0.15212	0.17308	0.1955	0.2186	NaN	NaN	NaN	NaN	NaN	NaN	NaN	NaN	NaN	NaN	NaN	NaN	NaN	NaN	NaN	NaN	NaN	NaN	NaN	NaN	NaN	NaN	NaN	NaN	NaN	NaN	NaN	NaN	NaN	NaN
60	1e-05	1e-05	1e-05	1e-05	1e-05	1e-05	0.0017802	0.0079708	0.015607	0.024865	0.035574	0.048396	0.062273	0.077171	0.092771	0.1087	0.12488	0.14141	0.15829	0.17611	0.19449	0.21378	0.23309	0.25348	0.274	NaN	NaN	NaN	NaN	NaN	NaN	NaN	NaN	NaN	NaN	NaN	NaN	NaN	NaN	NaN	NaN	NaN	NaN	NaN	NaN	NaN	NaN	NaN	NaN
61	0.00051071	1e-05	1e-05	1e-05	1e-05	1e-05	1e-05	0.0025574	0.006377	0.011103	0.016641	0.02324	0.030433	0.038175	0.046114	0.054017	0.062279	0.070594	0.079235	0.08821	0.097207	0.10637	0.11518	0.1241	0.13245	0.14099	0.14988	0.15847	0.16687	0.17508	0.18342	0.19164	0.19956	0.20777	0.21582	0.22361	0.23077	0.23732	0.2436	0.24988	0.25601	0.2615	0.26652	0.27131	0.27602	0.28055	0.28575	0.29102	0.29646
62	1e-05	1e-05	1e-05	0.0024326	0.0060769	0.011132	0.017336	0.024909	0.034038	0.044335	0.055827	0.068987	0.083633	0.099761	0.11747	0.13682	0.15726	0.17955	0.20318	0.22875	0.25678	0.28732	0.31986	NaN	NaN	NaN	NaN	NaN	NaN	NaN	NaN	NaN	NaN	NaN	NaN	NaN	NaN	NaN	NaN	NaN	NaN	NaN	NaN	NaN	NaN	NaN	NaN	NaN	NaN
63	1e-05	1e-05	1e-05	1e-05	1e-05	1e-05	0.0020391	0.0068422	0.012951	0.019744	0.027538	0.036115	0.045377	0.05561	0.065592	0.076186	0.086477	0.09725	0.10778	0.1182	0.1287	0.13928	0.14951	0.15974	0.16913	0.17876	0.18835	0.19839	0.208	0.21795	0.22807	0.23766	0.24666	0.25596	0.2653	0.27514	0.28502	0.29462	0.30422	0.31421	0.32414	0.33402	0.34467	0.35613	0.3679	0.37989	0.39198	0.40386	0.41626
64	0.0043916	0.0015148	1e-05	1e-05	1e-05	1e-05	1e-05	1e-05	0.0010252	0.0047151	0.0090947	0.014554	0.020424	0.027328	0.03478	0.042475	0.050365	0.058669	0.067494	0.076872	0.086647	0.096968	0.10718	0.11801	0.12843	0.13905	0.15013	0.16128	0.17221	0.18296	0.19376	0.2041	0.21385	0.22382	0.23337	0.24273	0.25146	0.25915	0.2664	0.27349	0.28018	0.28617	0.29184	0.29742	0.30228	0.30678	0.31114	0.31522	0.31975
65	1e-05	1e-05	1e-05	1e-05	1e-05	1e-05	0.0013268	0.0045815	0.0082438	0.012587	0.01711	0.022384	0.027867	0.033894	0.04005	0.046422	0.052977	0.059892	0.067025	0.074248	0.081523	0.089086	0.096223	0.10358	0.11069	0.11789	0.1252	0.13256	0.13953	0.14638	0.15352	0.16047	0.16713	0.17396	0.18055	0.18676	0.19274	0.19823	0.20351	0.20895	0.21428	0.21917	0.22379	0.22848	0.23325	0.23795	0.2433	0.24851	0.25415
66	0.0025772	0.00025142	1e-05	1e-05	1e-05	1e-05	1e-05	1e-05	0.0016433	0.004153	0.0073151	0.01131	0.015837	0.020495	0.025319	0.030305	0.035482	0.04078	0.046458	0.052427	0.058576	0.064981	0.071246	0.077902	0.084407	0.091067	0.098166	0.1053	0.11238	0.11927	0.12624	0.13306	0.13979	0.14672	0.15336	0.15999	0.16635	0.17222	0.17817	0.1842	0.19039	0.19645	0.20255	0.2087	0.21504	0.22166	0.22847	0.23528	0.24227
67	1e-05	1e-05	1e-05	1e-05	1e-05	1e-05	0.0024011	0.0084512	0.015505	0.023925	0.033533	0.044604	0.056113	0.068214	0.080654	0.093575	0.10663	0.1201	0.13388	0.14807	0.16256	0.17739	0.1918	0.20719	0.22235	0.23734	0.25219	0.26709	0.2818	0.29604	0.31014	0.32338	0.33612	0.34878	0.36024	0.37119	0.38183	0.39194	0.40145	0.41067	0.41977	0.42848	0.43735	0.44575	0.45416	0.46284	0.47162	0.47997	0.48818
68	1e-05	1e-05	1e-05	1e-05	1e-05	1e-05	0.00063696	0.0023313	0.0042709	0.0067008	0.0097815	0.013733	0.017934	0.022921	0.028459	0.034423	0.04071	0.047637	0.054897	0.062542	0.070388	0.078337	0.085984	0.093943	0.10169	0.10952	0.11751	0.12555	0.13322	0.14084	0.14864	0.15631	0.16365	0.17116	0.17869	0.18596	0.19288	0.19912	0.20519	0.21117	0.21699	0.22233	0.22735	0.23229	0.2371	0.24143	0.24594	0.25035	0.25515
69	1e-05	1e-05	1e-05	1e-05	1e-05	1e-05	0.0025354	0.0088387	0.015731	0.023649	0.032313	0.042115	0.052333	0.063102	0.074506	0.086102	0.097877	0.11006	0.12259	0.13593	0.14961	0.16377	0.17774	0.19253	0.20696	0.22114	0.23552	0.25008	0.26416	0.27783	0.29124	0.30401	0.31626	0.32854	0.33981	0.35079	0.36144	0.37135	0.38061	0.38947	0.39816	0.40614	0.41423	0.42185	0.42909	0.43634	0.44344	0.45015	0.45695
70	1e-05	1e-05	1e-05	1e-05	1e-05	1e-05	0.00099745	0.003428	0.0063885	0.0099678	0.014206	0.019695	0.025632	0.032475	0.039981	0.048066	0.056825	0.066199	0.076424	0.087327	0.098637	0.11035	0.12197	0.13419	0.14636	0.1588	0.17164	0.18469	0.19762	0.21037	0.22322	0.23597	0.24831	0.26073	0.27298	0.2849	0.29643	0.30735	0.31799	0.32847	0.33876	0.34866	0.35814	0.3678	0.37719	0.38633	0.39601	0.40561	0.41591
71	1e-05	1e-05	1e-05	1e-05	1e-05	1e-05	0.00139	0.0050662	0.0094251	0.014829	0.021295	0.02888	0.037454	0.047143	0.057612	0.069158	0.081556	0.094719	0.10867	0.12351	0.13902	0.15531	0.17191	0.18932	0.2067	0.22448	0.24251	0.26041	0.27778	0.29488	0.31198	0.3284	0.34387	0.35904	0.37311	0.38641	0.39866	0.40969	0.42024	0.43048	0.44002	0.44867	0.45691	0.46484	0.47217	0.47934	0.48642	0.4931	0.49978
72	0.0053299	0.0038504	0.0023444	0.0011597	1e-05	1e-05	1e-05	1e-05	1e-05	0.0006817	0.0020199	0.0039771	0.006395	0.009666	0.013248	0.017686	0.022471	0.027935	0.034138	0.041134	0.048539	0.056535	0.06463	0.07328	0.081885	0.091179	0.10085	0.11111	0.12108	0.13124	0.1417	0.15213	0.16234	0.17278	0.18306	0.19318	0.20244	0.21095	0.21893	0.227	0.23471	0.24245	0.25102	0.26115	0.27281	0.28651	0.30292	NaN	NaN
73	1e-05	1e-05	1e-05	1e-05	1e-05	1e-05	0.00081816	0.0025695	0.0044891	0.0072506	0.010659	0.015195	0.020159	0.025335	0.030798	0.036831	0.04291	0.049404	0.056413	0.064251	0.072015	0.080231	0.088115	0.096793	0.10548	0.11466	0.12417	0.13426	0.14439	0.15473	0.16515	0.17547	0.18552	0.19633	0.20658	0.21699	0.22685	0.23662	0.2461	0.25578	0.26545	0.27491	0.28464	0.29473	0.30461	0.31518	0.32573	0.33632	0.34678
74	0.0043434	0.0019905	1e-05	1e-05	1e-05	1e-05	1e-05	1e-05	1e-05	0.0025992	0.0057377	0.0097464	0.014427	0.019689	0.025324	0.031286	0.037429	0.043866	0.050461	0.057479	0.064494	0.071865	0.079123	0.086572	0.093818	0.10152	0.10973	0.11841	0.12701	0.13603	0.14553	0.15527	0.16511	0.17535	0.18588	0.19685	0.20761	0.21817	0.22897	0.24028	0.25169	0.26317	0.27486	0.28708	0.29999	0.31371	0.32856	0.34512	0.36376
75	0.00013406	1e-05	1e-05	1e-05	1e-05	1e-05	1e-05	0.0016654	0.0034352	0.0060686	0.0094825	0.014098	0.019737	0.026452	0.034245	0.043398	0.053829	0.065264	0.078232	0.092715	0.10844	0.12582	0.14422	0.16415	0.18523	NaN	NaN	NaN	NaN	NaN	NaN	NaN	NaN	NaN	NaN	NaN	NaN	NaN	NaN	NaN	NaN	NaN	NaN	NaN	NaN	NaN	NaN	NaN	NaN
76	0.012729	0.0094062	0.0064924	0.004064	0.0019749	0.00037646	1e-05	1e-05	1e-05	1e-05	1e-05	1e-05	0.00098194	0.0027873	0.0047225	0.0068834	0.009239	0.011955	0.014981	0.018442	0.022069	0.02594	0.029894	0.034168	0.038267	0.042688	0.047231	0.051887	0.056545	0.061279	0.066092	0.070651	0.0749	0.079217	0.083409	0.087451	0.091094	0.094664	0.098051	0.10139	0.1047	0.10773	0.11118	0.11492	0.11883	0.12285	0.12714	0.13141	0.13565
77	1e-05	1e-05	1e-05	1e-05	1e-05	1e-05	0.0016032	0.0055628	0.010131	0.015522	0.021619	0.028738	0.036554	0.045041	0.053743	0.062941	0.072383	0.082252	0.092507	0.10336	0.11441	0.12582	0.13707	0.14842	0.15949	0.17098	0.18277	0.19461	0.20611	0.21748	0.2289	0.23994	0.25057	0.26097	0.27116	0.28111	0.29016	0.29834	0.30644	0.31438	0.32206	0.32911	0.33596	0.34278	0.34992	0.35701	0.36481	0.37333	0.38325
78	0.0020251	0.00059834	1e-05	1e-05	1e-05	0.00088711	0.0033549	0.0069408	0.011212	0.016618	0.022905	0.030456	0.039068	0.048536	0.058893	0.070081	0.081978	0.094716	0.10883	0.12464	0.14215	0.16172	0.18306	NaN	NaN	NaN	NaN	NaN	NaN	NaN	NaN	NaN	NaN	NaN	NaN	NaN	NaN	NaN	NaN	NaN	NaN	NaN	NaN	NaN	NaN	NaN	NaN	NaN	NaN
79	1e-05	1e-05	1e-05	0.0007898	0.0034735	0.0065959	0.010597	0.015376	0.020747	0.027475	0.035299	0.044725	0.055116	0.066966	0.080303	0.094639	0.10995	0.12655	0.14443	0.16335	0.18338	0.20485	0.22692	0.25059	0.27532	NaN	NaN	NaN	NaN	NaN	NaN	NaN	NaN	NaN	NaN	NaN	NaN	NaN	NaN	NaN	NaN	NaN	NaN	NaN	NaN	NaN	NaN	NaN	NaN
80	0.023221	0.018327	0.014128	0.010306	0.0066977	0.0037217	0.001184	1e-05	1e-05	1e-05	1e-05	1e-05	1e-05	0.00089147	0.0036193	0.0066618	0.009765	0.013317	0.017315	0.021565	0.025973	0.030381	0.034439	0.038629	0.04272	0.046824	0.050996	0.055537	0.060184	0.065015	0.070169	0.074944	0.079579	0.084522	0.089365	0.093897	0.097816	0.10179	0.1054	0.10889	0.11192	0.11442	0.11746	0.1207	0.12394	0.12739	0.13114	0.13497	0.13856
81	1e-05	1e-05	1e-05	1e-05	1e-05	1e-05	0.001784	0.0059939	0.010478	0.015623	0.02137	0.028049	0.035223	0.043125	0.051438	0.060176	0.06921	0.078591	0.08837	0.098696	0.10924	0.12015	0.1309	0.14213	0.15325	0.16456	0.1759	0.18712	0.19806	0.20871	0.21944	0.22984	0.23952	0.2488	0.25743	0.2657	0.27361	0.28106	0.28872	0.29642	0.30435	0.31208	0.31996	0.32862	0.33832	0.3491	0.36146	0.375	NaN
82	0.0036429	0.00083258	1e-05	1e-05	1e-05	1e-05	1e-05	1e-05	0.00143	0.0045863	0.008278	0.013092	0.018192	0.023725	0.029075	0.034464	0.039904	0.045329	0.051003	0.056869	0.062625	0.068706	0.074281	0.080311	0.085864	0.091649	0.098035	0.10435	0.11104	0.11775	0.1247	0.13155	0.13803	0.14493	0.1512	0.15756	0.16364	0.16902	0.17426	0.17907	0.18383	0.18831	0.19269	0.19712	0.20111	0.20555	0.21026	0.2149	0.21996
83	1e-05	1e-05	1e-05	1e-05	1e-05	0.0015799	0.0045374	0.0081223	0.012207	0.016868	0.022105	0.028243	0.034906	0.042099	0.049568	0.057274	0.065028	0.07275	0.080721	0.08894	0.097107	0.10548	0.11359	0.12194	0.12993	0.13796	0.14627	0.15461	0.16298	0.17108	0.17914	0.18692	0.19415	0.20158	0.20858	0.21537	0.22175	0.22756	0.23316	0.23831	0.24345	0.24831	0.25304	0.25788	0.263	0.26924	0.27733	0.28749	0.30061
84	1e-05	1e-05	1e-05	1e-05	1e-05	1e-05	0.00066235	0.0024105	0.0041673	0.0064855	0.0091372	0.012573	0.016352	0.020368	0.024739	0.02938	0.033986	0.03882	0.043893	0.049583	0.05533	0.061305	0.066971	0.072909	0.078782	0.084598	0.090769	0.097036	0.10315	0.10915	0.11533	0.1215	0.12757	0.13411	0.1406	0.1471	0.15347	0.15934	0.16551	0.17184	0.17842	0.18491	0.19159	0.19872	0.20579	0.21306	0.22066	0.2286	0.23699
85	1e-05	1e-05	1e-05	1e-05	1e-05	1e-05	0.00028328	0.0032834	0.0069918	0.011545	0.017092	0.023468	0.030388	0.037851	0.045317	0.053215	0.061345	0.070028	0.079183	0.088899	0.099908	0.11605	0.13699	0.16318	NaN	NaN	NaN	NaN	NaN	NaN	NaN	NaN	NaN	NaN	NaN	NaN	NaN	NaN	NaN	NaN	NaN	NaN	NaN	NaN	NaN	NaN	NaN	NaN	NaN
86	0.0026491	0.00028639	1e-05	1e-05	1e-05	1e-05	1e-05	1e-05	0.0021458	0.0052659	0.0093919	0.014482	0.020324	0.026855	0.033826	0.041327	0.049142	0.057716	0.066866	0.076653	0.086985	0.097656	0.10831	0.1195	0.13047	0.14188	0.15467	0.16918	0.18523	0.20359	NaN	NaN	NaN	NaN	NaN	NaN	NaN	NaN	NaN	NaN	NaN	NaN	NaN	NaN	NaN	NaN	NaN	NaN	NaN
87	1e-05	1e-05	1e-05	0.0023467	0.0078504	0.013973	0.021582	0.03043	0.039881	0.05061	0.062729	0.076319	0.091089	0.10706	0.12438	0.14298	0.1631	0.18482	0.20829	0.23397	NaN	NaN	NaN	NaN	NaN	NaN	NaN	NaN	NaN	NaN	NaN	NaN	NaN	NaN	NaN	NaN	NaN	NaN	NaN	NaN	NaN	NaN	NaN	NaN	NaN	NaN	NaN	NaN	NaN
88	0.0031861	0.0016005	0.00019842	1e-05	1e-05	1e-05	1e-05	1e-05	1e-05	0.0011409	0.0030235	0.005538	0.0085349	0.012185	0.015952	0.020029	0.024384	0.029145	0.034149	0.039681	0.045191	0.050996	0.05677	0.06284	0.068623	0.074735	0.081004	0.087188	0.093038	0.098823	0.10476	0.11055	0.11578	0.12103	0.12577	0.13039	0.13463	0.13855	0.14229	0.14609	0.14976	0.15299	0.15617	0.15977	0.16341	0.16734	0.17147	0.17536	0.17936
89	1e-05	1e-05	1e-05	1e-05	0.0015456	0.0042028	0.0075585	0.011661	0.016449	0.022102	0.028864	0.036914	0.045817	0.056131	0.06795	0.081667	0.097815	0.11746	0.14081	NaN	NaN	NaN	NaN	NaN	NaN	NaN	NaN	NaN	NaN	NaN	NaN	NaN	NaN	NaN	NaN	NaN	NaN	NaN	NaN	NaN	NaN	NaN	NaN	NaN	NaN	NaN	NaN	NaN	NaN
90	1e-05	1e-05	1e-05	1e-05	1e-05	0.0018041	0.0049141	0.0087419	0.013441	0.019194	0.025887	0.033641	0.042341	0.052711	0.064769	0.078962	0.09559	0.11567	0.13964	NaN	NaN	NaN	NaN	NaN	NaN	NaN	NaN	NaN	NaN	NaN	NaN	NaN	NaN	NaN	NaN	NaN	NaN	NaN	NaN	NaN	NaN	NaN	NaN	NaN	NaN	NaN	NaN	NaN	NaN
91	1e-05	1e-05	1e-05	1e-05	1e-05	1e-05	0.0007771	0.0027607	0.0050434	0.0080366	0.011854	0.016809	0.022344	0.028424	0.034968	0.042082	0.049772	0.058118	0.067234	0.07711	0.087308	0.097777	0.10895	0.1223	0.13831	0.15826	0.18262	NaN	NaN	NaN	NaN	NaN	NaN	NaN	NaN	NaN	NaN	NaN	NaN	NaN	NaN	NaN	NaN	NaN	NaN	NaN	NaN	NaN	NaN
92	0.0040751	0.0017394	1e-05	1e-05	1e-05	1e-05	1e-05	0.00030559	0.0023304	0.0053969	0.0095273	0.015299	0.022379	0.030563	0.039682	0.049791	0.060885	0.073501	0.087842	0.10444	0.12314	0.14418	0.16709	NaN	NaN	NaN	NaN	NaN	NaN	NaN	NaN	NaN	NaN	NaN	NaN	NaN	NaN	NaN	NaN	NaN	NaN	NaN	NaN	NaN	NaN	NaN	NaN	NaN	NaN
93	1e-05	1e-05	1e-05	1e-05	3.1442e-05	0.0017347	0.0044358	0.008043	0.012547	0.018277	0.025002	0.033136	0.042182	0.05212	0.062697	0.074115	0.086514	0.1006	0.11737	0.13737	0.16073	0.18815	NaN	NaN	NaN	NaN	NaN	NaN	NaN	NaN	NaN	NaN	NaN	NaN	NaN	NaN	NaN	NaN	NaN	NaN	NaN	NaN	NaN	NaN	NaN	NaN	NaN	NaN	NaN
94	0.00067593	1e-05	1e-05	1e-05	1e-05	1e-05	1e-05	0.0010447	0.0032913	0.0062689	0.010044	0.015094	0.02108	0.028124	0.036108	0.045071	0.054644	0.065244	0.076633	0.089028	0.10214	0.11605	0.13006	0.14456	0.15878	0.17317	0.18801	0.20289	0.21711	0.23095	0.24453	0.25741	0.26936	0.281	0.29164	0.30166	0.3105	0.31788	0.32455	0.33096	0.33694	0.34201	0.34652	0.35086	0.35473	0.35854	0.36218	0.36572	0.36939
95	0.00042808	1e-05	1e-05	1e-05	1e-05	1e-05	1e-05	0.001345	0.0039912	0.0076636	0.01216	0.017943	0.024664	0.032129	0.04083	0.050496	0.061122	0.073166	0.086732	0.10144	0.11733	0.13496	0.15406	0.17528	0.19816	0.2231	NaN	NaN	NaN	NaN	NaN	NaN	NaN	NaN	NaN	NaN	NaN	NaN	NaN	NaN	NaN	NaN	NaN	NaN	NaN	NaN	NaN	NaN	NaN
96	0.01285	0.0085485	0.0049123	0.0019877	1e-05	1e-05	1e-05	1e-05	1e-05	1e-05	0.00031063	0.0031083	0.0064282	0.010187	0.014033	0.018241	0.022647	0.027397	0.032684	0.038635	0.045014	0.051966	0.059184	0.067024	0.074956	0.083628	0.092758	0.10229	0.11204	0.12183	0.13196	0.14209	0.15184	0.16147	0.17085	0.18014	0.18889	0.19696	0.20476	0.2123	0.21966	0.22677	0.23376	0.24097	0.24822	0.25541	0.26277	0.27001	0.27782
97	1e-05	1e-05	1e-05	0.0013464	0.0042723	0.0084646	0.013875	0.020603	0.02853	0.03801	0.048902	0.061126	0.074936	0.090226	0.10714	0.12546	0.14488	0.16585	0.18842	0.21301	0.23954	NaN	NaN	NaN	NaN	NaN	NaN	NaN	NaN	NaN	NaN	NaN	NaN	NaN	NaN	NaN	NaN	NaN	NaN	NaN	NaN	NaN	NaN	NaN	NaN	NaN	NaN	NaN	NaN
98	0.0024446	0.00046079	1e-05	1e-05	1e-05	1e-05	1e-05	1e-05	0.0020526	0.0057123	0.010508	0.016451	0.023379	0.031692	0.04087	0.051237	0.062808	0.075506	0.089174	0.10398	0.11982	0.13702	0.15567	0.17625	0.19805	0.22194	NaN	NaN	NaN	NaN	NaN	NaN	NaN	NaN	NaN	NaN	NaN	NaN	NaN	NaN	NaN	NaN	NaN	NaN	NaN	NaN	NaN	NaN	NaN
99	1e-05	1e-05	1e-05	1e-05	1e-05	0.0021216	0.0052276	0.0090496	0.013641	0.019363	0.026117	0.034181	0.043481	0.053936	0.065357	0.077586	0.090489	0.10421	0.11913	0.13513	0.1519	0.16949	0.18741	0.20592	0.2247	0.244	0.26396	0.28447	0.30548	0.32698	0.34964	0.3732	NaN	NaN	NaN	NaN	NaN	NaN	NaN	NaN	NaN	NaN	NaN	NaN	NaN	NaN	NaN	NaN	NaN
100	0.0050023	0.001763	1e-05	1e-05	1e-05	1e-05	1e-05	0.003253	0.0077141	0.013606	0.020834	0.030054	0.04043	0.052171	0.06511	0.079855	0.09652	0.11568	0.13754	0.16305	NaN	NaN	NaN	NaN	NaN	NaN	NaN	NaN	NaN	NaN	NaN	NaN	NaN	NaN	NaN	NaN	NaN	NaN	NaN	NaN	NaN	NaN	NaN	NaN	NaN	NaN	NaN	NaN	NaN
101	1e-05	1e-05	1e-05	1e-05	1e-05	1e-05	0.0029885	0.010651	0.020405	0.032782	0.047768	0.066596	0.089435	NaN	NaN	NaN	NaN	NaN	NaN	NaN	NaN	NaN	NaN	NaN	NaN	NaN	NaN	NaN	NaN	NaN	NaN	NaN	NaN	NaN	NaN	NaN	NaN	NaN	NaN	NaN	NaN	NaN	NaN	NaN	NaN	NaN	NaN	NaN	NaN
102	0.0025492	0.00071373	1e-05	1e-05	1e-05	0.00043226	0.0030126	0.0069995	0.011811	0.01804	0.025387	0.03423	0.044477	0.055804	0.068329	0.081553	0.095871	0.11115	0.12719	0.14447	0.16235	0.18104	0.19993	0.21952	0.23954	0.26038	0.28281	0.30656	0.33125	NaN	NaN	NaN	NaN	NaN	NaN	NaN	NaN	NaN	NaN	NaN	NaN	NaN	NaN	NaN	NaN	NaN	NaN	NaN	NaN
103	0.00057645	1e-05	1e-05	1e-05	1e-05	1e-05	1e-05	0.0019223	0.0053957	0.010417	0.016612	0.024453	0.033806	0.044965	0.057886	0.072503	0.089075	0.10787	0.12887	0.15224	0.17765	NaN	NaN	NaN	NaN	NaN	NaN	NaN	NaN	NaN	NaN	NaN	NaN	NaN	NaN	NaN	NaN	NaN	NaN	NaN	NaN	NaN	NaN	NaN	NaN	NaN	NaN	NaN	NaN
104	1e-05	1e-05	1e-05	1e-05	1e-05	0.00038488	0.0038401	0.0081467	0.012984	0.018597	0.024897	0.032232	0.040181	0.048959	0.058458	0.068781	0.079538	0.090958	0.10303	0.11607	0.12967	0.1438	0.15837	0.1742	0.19079	0.20874	0.22812	0.24919	0.27181	NaN	NaN	NaN	NaN	NaN	NaN	NaN	NaN	NaN	NaN	NaN	NaN	NaN	NaN	NaN	NaN	NaN	NaN	NaN	NaN
105	0.0037878	0.0019908	0.00049957	1e-05	1e-05	1e-05	1e-05	0.0004682	0.0019724	0.0040461	0.0066621	0.01001	0.013964	0.018509	0.023451	0.028741	0.034438	0.040811	0.047659	0.055195	0.063285	0.071892	0.080528	0.089654	0.098722	0.10823	0.11809	0.12803	0.13762	0.147	0.1563	0.1651	0.17337	0.18167	0.1893	0.19648	0.20272	0.20803	0.21283	0.21739	0.2218	0.22566	0.22935	0.23303	0.23633	0.23961	0.24301	0.24654	0.25042
106	1e-05	1e-05	1e-05	1e-05	0.0024932	0.0066862	0.012361	0.019527	0.02806	0.038268	0.050193	0.06366	0.07864	0.095343	0.11311	0.13201	0.15211	0.17356	0.19658	0.22158	0.24836	0.2771	NaN	NaN	NaN	NaN	NaN	NaN	NaN	NaN	NaN	NaN	NaN	NaN	NaN	NaN	NaN	NaN	NaN	NaN	NaN	NaN	NaN	NaN	NaN	NaN	NaN	NaN	NaN
107	0.0055778	0.0031585	0.0010134	1e-05	1e-05	1e-05	1e-05	1e-05	1e-05	0.0007361	0.0027098	0.0050643	0.007452	0.010159	0.01276	0.015371	0.017817	0.020394	0.023168	0.0262	0.029286	0.032665	0.036138	0.040091	0.043774	0.048087	0.052814	0.057721	0.062582	0.067203	0.071982	0.076476	0.080575	0.084599	0.088322	0.091889	0.094565	0.096554	0.09865	0.10059	0.10302	0.10516	0.10729	0.10982	0.11254	0.11546	0.11869	0.12265	0.12678
108	1e-05	1e-05	1e-05	1e-05	1e-05	0.0025887	0.010398	0.020149	NaN	NaN	NaN	NaN	NaN	NaN	NaN	NaN	NaN	NaN	NaN	NaN	NaN	NaN	NaN	NaN	NaN	NaN	NaN	NaN	NaN	NaN	NaN	NaN	NaN	NaN	NaN	NaN	NaN	NaN	NaN	NaN	NaN	NaN	NaN	NaN	NaN	NaN	NaN	NaN	NaN
109	1e-05	1e-05	1e-05	1e-05	1e-05	1e-05	0.0014075	0.0050984	0.0092773	0.014192	0.020125	0.027442	0.035448	0.044139	0.053559	0.063636	0.074312	0.085547	0.09721	0.10945	0.12184	0.13411	0.146	0.15821	0.16997	0.18164	0.19315	0.20425	0.21471	0.22467	0.23444	0.24376	0.25246	0.26096	0.26886	0.27639	0.28339	0.28969	0.29586	0.30195	0.3079	0.31336	0.31867	0.32426	0.32972	0.33492	0.34038	0.34558	0.35105
110	1e-05	1e-05	1e-05	1e-05	1e-05	1e-05	0.0012387	0.004392	0.007989	0.012408	0.017662	0.02431	0.031837	0.040257	0.049651	0.059833	0.070841	0.082745	0.095608	0.10952	0.1242	0.1393	0.1545	0.17035	0.18613	0.20189	0.21759	0.23325	0.24848	0.26332	0.2779	0.29163	0.30472	0.31734	0.32933	0.34055	0.35134	0.3615	0.37102	0.38007	0.38854	0.39643	0.40428	0.41202	0.41946	0.42619	0.43325	0.43969	0.4462
111	1e-05	1e-05	1e-05	1e-05	1e-05	1e-05	0.0028014	0.0097511	0.017685	0.027106	0.037633	0.04975	0.062884	0.076983	0.093119	0.11158	0.13259	0.15686	NaN	NaN	NaN	NaN	NaN	NaN	NaN	NaN	NaN	NaN	NaN	NaN	NaN	NaN	NaN	NaN	NaN	NaN	NaN	NaN	NaN	NaN	NaN	NaN	NaN	NaN	NaN	NaN	NaN	NaN	NaN
112	1e-05	1e-05	1e-05	1e-05	1e-05	1e-05	0.0030339	0.010813	0.020173	0.031023	0.043927	0.058826	0.075702	0.094146	0.11395	0.13542	0.15815	0.18184	0.20722	0.23415	NaN	NaN	NaN	NaN	NaN	NaN	NaN	NaN	NaN	NaN	NaN	NaN	NaN	NaN	NaN	NaN	NaN	NaN	NaN	NaN	NaN	NaN	NaN	NaN	NaN	NaN	NaN	NaN	NaN
113	1e-05	1e-05	1e-05	1e-05	1e-05	0.0015938	0.0051623	0.010061	0.015842	0.023015	0.031673	0.042231	0.054282	0.067631	0.082211	0.097701	0.11427	0.13189	0.15033	0.17004	0.19056	0.21163	0.23286	0.25456	0.27618	0.2978	0.31961	0.34141	0.36278	0.38391	0.40454	0.42452	0.44372	0.46244	0.48046	0.49791	0.515	0.53141	0.54765	0.56383	0.58011	NaN	NaN	NaN	NaN	NaN	NaN	NaN	NaN
114	1e-05	1e-05	1e-05	1e-05	1e-05	1e-05	1.9612e-05	0.0035537	0.0076536	0.012796	0.018776	0.026291	0.0349	0.04452	0.055075	0.066134	0.077671	0.090077	0.1028	0.11671	0.13121	0.14648	0.16199	0.1783	0.19485	0.21177	0.22947	0.24789	0.26644	0.28551	0.30478	0.3244	0.34386	0.36374	0.38345	0.40318	0.42299	0.44278	0.46336	0.48487	NaN	NaN	NaN	NaN	NaN	NaN	NaN	NaN	NaN
115	1e-05	1e-05	0.00043295	0.0047674	0.010716	0.018891	0.030162	0.045144	0.063648	0.086938	0.11567	NaN	NaN	NaN	NaN	NaN	NaN	NaN	NaN	NaN	NaN	NaN	NaN	NaN	NaN	NaN	NaN	NaN	NaN	NaN	NaN	NaN	NaN	NaN	NaN	NaN	NaN	NaN	NaN	NaN	NaN	NaN	NaN	NaN	NaN	NaN	NaN	NaN	NaN
116	1e-05	1e-05	1e-05	1e-05	1e-05	1e-05	0.0024995	0.0086648	0.015709	0.02386	0.033233	0.043824	0.055475	0.068209	0.081833	0.09639	0.11158	0.12788	0.14518	0.16354	0.18262	0.20245	0.22286	0.24412	0.26588	0.28834	0.31172	0.33601	0.36101	NaN	NaN	NaN	NaN	NaN	NaN	NaN	NaN	NaN	NaN	NaN	NaN	NaN	NaN	NaN	NaN	NaN	NaN	NaN	NaN
117	1e-05	1e-05	1e-05	0.0080594	0.018191	0.029793	0.043538	0.059114	0.076379	0.096305	0.11791	0.14226	0.16914	0.19821	NaN	NaN	NaN	NaN	NaN	NaN	NaN	NaN	NaN	NaN	NaN	NaN	NaN	NaN	NaN	NaN	NaN	NaN	NaN	NaN	NaN	NaN	NaN	NaN	NaN	NaN	NaN	NaN	NaN	NaN	NaN	NaN	NaN	NaN	NaN
118	0.0017948	1e-05	1e-05	1e-05	1e-05	1e-05	1e-05	1e-05	0.0017941	0.0042848	0.0075586	0.011478	0.015709	0.020316	0.025016	0.029943	0.034887	0.040074	0.045562	0.051372	0.057158	0.0629	0.06829	0.073988	0.079503	0.085071	0.090852	0.096772	0.10244	0.10802	0.11406	0.12027	0.12662	0.13354	0.14037	0.14745	0.15453	0.16143	0.16843	0.17575	0.18349	0.19121	0.19904	0.20734	0.21567	0.22445	0.23405	0.24449	0.25649
119	1e-05	1e-05	1e-05	1e-05	1e-05	1e-05	0.0010528	0.0039749	0.0069951	0.010535	0.014475	0.019344	0.025315	0.03238	0.039931	0.047926	0.056863	0.066438	0.076807	NaN	NaN	NaN	NaN	NaN	NaN	NaN	NaN	NaN	NaN	NaN	NaN	NaN	NaN	NaN	NaN	NaN	NaN	NaN	NaN	NaN	NaN	NaN	NaN	NaN	NaN	NaN	NaN	NaN	NaN
120	2.6325e-05	1e-05	1e-05	1e-05	1e-05	1e-05	1e-05	0.0024526	0.0053123	0.0090013	0.013531	0.018969	0.025137	0.031994	0.039216	0.046983	0.055281	0.064379	0.074049	0.084757	0.096284	0.10865	0.12172	0.13601	0.15102	0.16773	0.18641	0.2071	0.22971	NaN	NaN	NaN	NaN	NaN	NaN	NaN	NaN	NaN	NaN	NaN	NaN	NaN	NaN	NaN	NaN	NaN	NaN	NaN	NaN
121	0.0017253	1e-05	1e-05	1e-05	1e-05	1e-05	1e-05	0.0017808	0.0070261	0.013943	0.022429	0.032618	0.043278	0.054951	0.066661	0.079193	0.091583	0.10443	0.11767	0.13104	0.14451	0.15768	0.17035	0.18365	0.19637	0.20927	0.22178	0.23428	0.2463	0.25758	0.2691	0.28003	0.29069	0.30099	0.3105	0.31978	0.32832	0.33604	0.34338	0.35052	0.35762	0.36412	0.37051	0.37653	0.38273	0.38887	0.39483	0.4006	0.40644
122	0.0018437	0.00030866	1e-05	1e-05	1e-05	1e-05	1e-05	1e-05	0.00061291	0.0021313	0.004319	0.0072056	0.010423	0.014155	0.018105	0.02246	0.027247	0.03263	0.038568	0.04525	0.052341	0.059767	0.067256	0.075301	0.083233	0.091514	0.10001	0.10851	0.11685	0.12503	0.13337	0.14142	0.14929	0.1572	0.16474	0.17227	0.17939	0.18619	0.193	0.19998	0.20708	0.21399	0.22102	0.22818	0.23542	0.2429	0.25057	0.25829	0.26604
123	0.0011815	1e-05	1e-05	1e-05	1e-05	1e-05	1e-05	0.00018577	0.0016759	0.0037054	0.006134	0.0095562	0.013055	0.016779	0.020912	0.025254	0.03002	0.034896	0.04007	0.045873	0.05212	0.058614	0.064624	0.071121	0.077564	0.084479	0.091841	0.09913	0.10656	0.11386	0.12144	0.1287	0.13585	0.14365	0.15141	0.15919	0.16639	0.1731	0.17989	0.18661	0.19328	0.19953	0.20566	0.21193	0.21778	0.22352	0.22959	0.23576	0.24216
124	1e-05	1e-05	1e-05	1e-05	1e-05	1e-05	0.00081432	0.0026478	0.004488	0.0061825	0.007758	0.01011	0.012944	0.016394	0.020323	0.024392	0.028722	0.033283	0.038004	0.043103	0.048782	0.055111	0.061179	0.067738	0.074158	0.080618	0.087515	0.094726	0.10221	0.11003	0.11837	0.12649	0.13414	0.14233	0.15012	0.15787	0.16577	0.17346	0.18111	0.18893	0.19684	0.20447	0.21254	0.22131	0.22984	0.2388	0.24822	0.25751	0.26724
125	1e-05	1e-05	1e-05	1e-05	1e-05	0.00037496	0.0042419	0.009429	0.015107	0.02307	0.032536	0.043511	0.056133	0.070052	0.085831	0.10355	0.12246	0.1446	0.16864	0.19559	NaN	NaN	NaN	NaN	NaN	NaN	NaN	NaN	NaN	NaN	NaN	NaN	NaN	NaN	NaN	NaN	NaN	NaN	NaN	NaN	NaN	NaN	NaN	NaN	NaN	NaN	NaN	NaN	NaN
126	0.079662	0.060123	0.040989	0.024543	0.010328	1e-05	1e-05	1e-05	1e-05	1e-05	1e-05	0.0014461	0.0094646	0.019112	0.029562	0.041207	0.053911	0.066139	0.079353	0.092835	0.10686	0.12161	0.13572	0.15069	0.16574	0.18075	0.19556	0.20995	0.22488	0.2377	0.24919	0.25997	0.26943	0.27855	0.28752	0.29581	0.30364	0.31057	0.31718	0.32367	0.33002	0.33668	0.3421	0.34856	0.35501	0.36202	0.36937	0.37563	0.38204
127	1e-05	1e-05	1e-05	1e-05	1e-05	1e-05	0.0037655	0.011549	0.017044	0.020569	0.021111	0.020773	0.020362	0.020484	0.022269	0.023958	0.027017	0.029706	0.032028	0.035541	0.040055	0.046055	0.051757	0.057573	0.063008	0.068832	0.074443	0.079998	0.085035	0.09045	0.095387	0.1003	0.10452	0.10901	0.11377	0.11861	0.12298	0.1275	0.13189	0.13628	0.14041	0.14445	0.14765	0.1513	0.15454	0.15716	0.16021	0.16275	0.16506
128	0.11784	0.086205	0.058711	0.035377	0.017041	0.0029255	1e-05	1e-05	1e-05	1e-05	1e-05	1e-05	0.0072484	0.017242	0.026535	0.034864	0.042775	0.050909	0.058381	0.065416	0.071857	0.077722	0.083753	0.089765	0.095311	0.10113	0.1073	0.11326	0.11905	0.12532	0.13158	0.13797	0.14464	0.1513	0.15791	0.16454	0.17069	0.17659	0.1828	0.18885	0.19444	0.1999	0.20515	0.20995	0.21463	0.21905	0.22356	0.22828	0.23297
129	1e-05	1e-05	1e-05	1e-05	1e-05	1e-05	0.0033235	0.010108	0.017475	0.024894	0.032273	0.039535	0.047338	0.055675	0.06436	0.073575	0.082813	0.092487	0.10242	0.1122	0.1222	0.13214	0.14237	0.1526	0.16258	0.17285	0.18307	0.19315	0.20289	0.21258	0.22228	0.23196	0.24171	0.25127	0.26039	0.26916	0.27713	0.28471	0.29232	0.29954	0.30649	0.3129	0.31855	0.32367	0.32829	0.33212	0.33602	0.33979	0.3431
130	1e-05	1e-05	1e-05	1e-05	1e-05	1e-05	0.0031016	0.010535	0.019336	0.02946	0.039904	0.051261	0.063641	0.07659	0.0905	0.10434	0.11843	0.13261	0.14686	0.16131	0.17602	0.19119	0.20616	0.22068	0.23491	0.24878	0.26263	0.2759	0.28865	0.30112	0.31277	0.32376	0.33408	0.34451	0.35456	0.36411	0.37296	0.38151	0.38996	0.39825	0.40642	0.4146	0.42228	0.42959	0.4361	0.44197	0.44775	0.45317	0.458
131	1e-05	1e-05	1e-05	1e-05	1e-05	1e-05	0.0031295	0.010876	0.019901	0.030015	0.040776	0.053047	0.066803	0.081848	0.098568	0.11609	0.13453	0.15409	0.17393	0.19463	0.21644	0.23889	0.26112	0.28294	0.30427	0.32498	0.34543	0.36529	0.38432	0.40301	0.42033	0.43655	0.45174	0.46649	0.48045	0.49362	0.50584	0.5172	0.52785	0.53766	0.54678	0.55553	0.56321	0.57016	0.57647	0.58228	0.58785	0.59312	0.59807
132	1e-05	1e-05	1e-05	1e-05	1e-05	1e-05	0.0016012	0.0052113	0.0088694	0.012936	0.016549	0.02021	0.024101	0.02798	0.032319	0.03647	0.041164	0.046264	0.051122	0.056106	0.061343	0.066794	0.072396	0.078055	0.083865	0.089695	0.095803	0.10165	0.10749	0.11371	0.11995	0.12612	0.1322	0.13832	0.1443	0.15007	0.15556	0.16077	0.16596	0.17071	0.17502	0.17909	0.18252	0.1856	0.18829	0.19059	0.19279	0.19472	0.19649
133	0.055439	0.037881	0.022613	0.0099007	0.00028569	1e-05	1e-05	1e-05	1e-05	1e-05	1e-05	0.0094146	0.02065	0.032754	0.045072	0.0575	0.070255	0.083767	0.097419	0.11196	0.12703	0.14222	0.15811	0.17435	0.19035	0.20705	0.22413	0.24127	0.25834	0.27538	0.29206	0.30839	0.32474	0.3404	0.35548	0.37028	0.38367	0.39662	0.40913	0.42118	0.43282	0.44382	0.45377	0.46275	0.47157	0.4797	0.48734	0.49493	0.50167
134	1e-05	1e-05	1e-05	1e-05	1e-05	1e-05	0.0024954	0.0076072	0.012489	0.01785	0.023131	0.028367	0.033682	0.039188	0.045046	0.050487	0.056742	0.063317	0.069762	0.076344	0.082799	0.08905	0.09555	0.10211	0.10882	0.11552	0.12279	0.12995	0.13779	0.1471	0.15798	0.17131	0.18719	NaN	NaN	NaN	NaN	NaN	NaN	NaN	NaN	NaN	NaN	NaN	NaN	NaN	NaN	NaN	NaN
135	1e-05	1e-05	1e-05	1e-05	1e-05	1e-05	0.0015627	0.0046728	0.008116	0.011667	0.015081	0.018479	0.022061	0.025762	0.029316	0.033092	0.036822	0.040699	0.044629	0.048376	0.052203	0.055944	0.059938	0.064104	0.068232	0.073036	0.078099	0.083199	0.088427	0.093898	0.099654	0.10562	0.11202	0.11835	0.12462	0.13073	0.13617	0.14125	0.14647	0.15137	0.15617	0.16081	0.16496	0.16849	0.17199	0.17478	0.17759	0.18034	0.183
136	1e-05	1e-05	1e-05	1e-05	1e-05	1e-05	0.0014123	0.0041478	0.0071892	0.010477	0.013556	0.016656	0.020068	0.023561	0.027414	0.031358	0.035266	0.039353	0.043442	0.047466	0.051511	0.055567	0.059705	0.063695	0.067576	0.07138	0.075126	0.07864	0.082118	0.085736	0.089321	0.093107	0.097155	0.10146	0.10583	0.11003	0.11413	0.1183	0.12288	0.1275	0.13209	0.13685	0.1412	0.14524	0.14897	0.15231	0.15585	0.15915	0.16231
137	0.0073707	0.0033032	0.00061178	1e-05	1e-05	1e-05	1e-05	1e-05	1e-05	0.0024049	0.0061066	0.010731	0.016511	0.022271	0.028673	0.035435	0.042387	0.050324	0.059317	0.067623	0.0768	0.086242	0.096448	0.10699	0.11758	0.12829	0.13975	0.15162	0.16447	0.17888	0.19537	0.21352	NaN	NaN	NaN	NaN	NaN	NaN	NaN	NaN	NaN	NaN	NaN	NaN	NaN	NaN	NaN	NaN	NaN
138	1e-05	1e-05	1e-05	0.00033665	0.0028368	0.0058358	0.0090119	0.012386	0.016191	0.020334	0.024205	0.028221	0.032642	0.037215	0.042073	0.04682	0.051535	0.056264	0.060955	0.065769	0.07058	0.075711	0.080932	0.086213	0.091567	0.097145	0.10318	0.1092	0.11559	0.12232	0.12908	0.1361	0.14332	0.15083	0.15811	0.16538	0.1725	0.17945	0.1865	0.19308	0.19951	0.20588	0.21179	0.21727	0.22251	0.22763	0.23291	0.23793	0.243
139	1e-05	1e-05	1e-05	1e-05	1e-05	1e-05	0.0015786	0.0043002	0.0073742	0.010679	0.013572	0.016336	0.019283	0.022324	0.025548	0.028757	0.031781	0.035003	0.03826	0.041206	0.044172	0.047114	0.050278	0.053248	0.055936	0.05865	0.061373	0.063858	0.066523	0.069436	0.072611	0.075865	0.079511	0.083248	0.08698	0.090691	0.094377	0.098207	0.10259	0.10678	0.11112	NaN	NaN	NaN	NaN	NaN	NaN	NaN	NaN
140	1e-05	1e-05	1e-05	1e-05	1e-05	1e-05	0.00294	0.0092014	0.016061	0.023961	0.032336	0.041379	0.051816	0.064319	0.079244	0.09614	0.11615	NaN	NaN	NaN	NaN	NaN	NaN	NaN	NaN	NaN	NaN	NaN	NaN	NaN	NaN	NaN	NaN	NaN	NaN	NaN	NaN	NaN	NaN	NaN	NaN	NaN	NaN	NaN	NaN	NaN	NaN	NaN	NaN
141	1e-05	1e-05	1e-05	1e-05	1e-05	1e-05	0.0019048	0.006008	0.010691	0.015883	0.021049	0.026327	0.03192	0.037813	0.043645	0.04963	0.055674	0.061945	0.068165	0.074291	0.080225	0.086019	0.091877	0.097713	0.10344	0.10973	0.11621	0.12232	0.12823	0.13423	0.14021	0.14651	0.15302	0.15938	0.16558	0.17158	0.17697	0.18186	0.18687	0.1916	0.19616	0.20057	0.20422	0.20733	0.21023	0.21263	0.21497	0.2172	0.21932
142	0.016231	0.011382	0.0075665	0.0038863	0.00075658	1e-05	1e-05	1e-05	1e-05	1e-05	1e-05	0.001498	0.0044459	0.0072874	0.010415	0.013806	0.017506	0.02119	0.0248	0.029256	0.033997	0.038405	0.043363	0.048099	0.052783	0.057907	0.063389	0.06884	0.074378	0.080004	0.085042	0.09026	0.095865	0.10105	0.10637	0.11178	0.11647	0.12068	0.12492	0.12917	0.13355	0.13782	0.14133	0.14425	0.14744	0.15005	0.15258	0.15547	0.15838
143	1e-05	1e-05	0.00078293	0.001374	0.0024321	0.0041444	0.0066563	0.0099925	0.014341	0.019481	0.02478	0.030859	0.038021	0.046304	0.056427	0.06831	0.082608	0.099715	0.12001	0.14405	0.17244	NaN	NaN	NaN	NaN	NaN	NaN	NaN	NaN	NaN	NaN	NaN	NaN	NaN	NaN	NaN	NaN	NaN	NaN	NaN	NaN	NaN	NaN	NaN	NaN	NaN	NaN	NaN	NaN
144	1e-05	1e-05	1e-05	1e-05	1e-05	1e-05	0.0040527	0.012535	0.021325	0.030525	0.039617	0.049032	0.058936	0.069352	0.080391	0.091452	0.10327	0.11564	0.12847	0.14223	0.15727	0.17376	0.19206	0.21231	NaN	NaN	NaN	NaN	NaN	NaN	NaN	NaN	NaN	NaN	NaN	NaN	NaN	NaN	NaN	NaN	NaN	NaN	NaN	NaN	NaN	NaN	NaN	NaN	NaN
145	1e-05	1e-05	1e-05	1e-05	1e-05	1e-05	0.0019418	0.0046025	0.0073111	0.01033	0.012931	0.015105	0.017652	0.020367	0.023402	0.02703	0.030361	0.034391	0.039575	0.045078	0.051281	0.058086	0.065451	0.072695	0.079727	0.086699	0.093603	0.10125	0.10978	0.11805	0.12667	0.13525	0.14434	0.15405	0.16347	0.17381	0.18485	0.19631	0.20775	0.2191	0.23079	0.24225	0.25342	0.26381	0.27415	0.28537	0.29699	0.30854	0.32059
146	1e-05	1e-05	1e-05	1e-05	1e-05	1e-05	0.0026871	0.0081096	0.013607	0.018281	0.021501	0.024288	0.027243	0.030197	0.033851	0.03729	0.040737	0.044719	0.048205	0.052498	0.058338	0.065053	0.072285	0.079165	0.085731	0.092235	0.098931	0.10533	0.11125	0.11793	0.12373	0.12839	0.13258	0.13706	0.1415	0.14626	0.15042	0.15445	0.15881	0.16313	0.16699	0.17103	0.17566	0.18008	0.18372	0.18719	0.18986	0.19279	0.19515
147	1e-05	1e-05	1e-05	1e-05	1e-05	1e-05	0.0034431	0.010686	0.019077	0.028732	0.03919	0.05046	0.063408	0.078181	0.095099	0.11393	0.1346	0.1576	0.18257	NaN	NaN	NaN	NaN	NaN	NaN	NaN	NaN	NaN	NaN	NaN	NaN	NaN	NaN	NaN	NaN	NaN	NaN	NaN	NaN	NaN	NaN	NaN	NaN	NaN	NaN	NaN	NaN	NaN	NaN
148	1e-05	1e-05	1e-05	1e-05	1e-05	1e-05	0.0018578	0.0061768	0.011358	0.017208	0.023302	0.030122	0.037622	0.045738	0.054493	0.064131	0.07464	0.086291	0.099359	0.11405	0.13075	0.14957	0.17072	NaN	NaN	NaN	NaN	NaN	NaN	NaN	NaN	NaN	NaN	NaN	NaN	NaN	NaN	NaN	NaN	NaN	NaN	NaN	NaN	NaN	NaN	NaN	NaN	NaN	NaN
149	1e-05	1e-05	1e-05	1e-05	1e-05	1e-05	0.0025792	0.0087001	0.015949	0.02447	0.033567	0.043816	0.055437	0.068528	0.083237	0.098909	0.11581	0.13383	0.15285	0.17342	0.19556	0.21954	0.24508	0.2721	NaN	NaN	NaN	NaN	NaN	NaN	NaN	NaN	NaN	NaN	NaN	NaN	NaN	NaN	NaN	NaN	NaN	NaN	NaN	NaN	NaN	NaN	NaN	NaN	NaN
150	1e-05	1e-05	1e-05	1e-05	1e-05	1e-05	0.0020395	0.0063384	0.010863	0.01566	0.020121	0.024662	0.029552	0.034971	0.040867	0.047323	0.054226	0.061522	0.068862	0.07641	0.084096	0.092095	0.10054	0.10949	0.11893	0.12969	0.14183	0.15534	0.17118	0.18999	NaN	NaN	NaN	NaN	NaN	NaN	NaN	NaN	NaN	NaN	NaN	NaN	NaN	NaN	NaN	NaN	NaN	NaN	NaN
151	1e-05	1e-05	1e-05	1e-05	1e-05	1e-05	0.0021452	0.0069779	0.012329	0.018233	0.024092	0.030296	0.037137	0.044502	0.052479	0.061109	0.070351	0.080137	0.090079	0.10037	0.11105	0.12228	0.13422	0.14675	0.16004	0.17434	0.18939	0.20516	0.22202	0.24082	0.26129	0.28365	NaN	NaN	NaN	NaN	NaN	NaN	NaN	NaN	NaN	NaN	NaN	NaN	NaN	NaN	NaN	NaN	NaN
152	1e-05	1e-05	1e-05	1e-05	1e-05	1e-05	0.0017584	0.0053304	0.0090138	0.012828	0.016494	0.020204	0.024228	0.02835	0.032682	0.036667	0.040685	0.044652	0.048431	0.05228	0.056457	0.060629	0.064821	0.068762	0.072653	0.076773	0.081422	0.086119	0.091091	0.096602	0.10204	0.10752	0.11325	0.11929	0.12547	0.13165	0.13749	0.14311	0.14883	0.15418	0.15932	0.16452	0.1693	0.17395	0.1784	0.18261	0.18692	0.19122	0.19544
153	1e-05	1e-05	1e-05	0.0015988	0.010446	0.020485	0.031707	0.044317	0.05883	0.075302	0.093262	0.11273	0.1342	0.15814	0.1845	0.2127	NaN	NaN	NaN	NaN	NaN	NaN	NaN	NaN	NaN	NaN	NaN	NaN	NaN	NaN	NaN	NaN	NaN	NaN	NaN	NaN	NaN	NaN	NaN	NaN	NaN	NaN	NaN	NaN	NaN	NaN	NaN	NaN	NaN
154	1e-05	1e-05	1e-05	1e-05	1e-05	1e-05	0.0014915	0.0051678	0.0095828	0.014647	0.019821	0.025471	0.031789	0.038842	0.04674	0.054888	0.063432	0.072333	0.081349	0.090675	0.10037	0.11049	0.12072	0.131	0.1412	0.15138	0.16179	0.1721	0.18252	0.19318	0.20385	0.2145	0.22507	0.23584	0.24652	0.25713	0.26762	0.27796	0.2884	0.29854	0.3086	0.31828	0.32738	0.33624	0.34463	0.35257	0.36049	0.36777	0.37476
155	1e-05	1e-05	1e-05	1e-05	1e-05	1e-05	0.0082488	0.017304	0.027394	0.038239	0.049964	0.062064	0.075465	0.089921	0.10561	0.12172	0.13878	0.15708	0.17542	0.19441	0.21463	0.23573	0.25893	NaN	NaN	NaN	NaN	NaN	NaN	NaN	NaN	NaN	NaN	NaN	NaN	NaN	NaN	NaN	NaN	NaN	NaN	NaN	NaN	NaN	NaN	NaN	NaN	NaN	NaN
156	1e-05	1e-05	1e-05	1e-05	1e-05	1e-05	0.0026374	0.0080036	0.013234	0.018412	0.023236	0.027776	0.03238	0.03689	0.041374	0.045249	0.048996	0.052339	0.054998	0.05755	0.059769	0.06141	0.062852	0.064068	0.065204	0.066324	0.067705	0.069161	0.070796	0.073239	0.075651	0.078486	0.081822	0.085304	0.088823	0.09257	0.096175	0.099772	0.10337	0.10687	0.11012	0.11342	0.11609	0.1185	0.12097	0.12324	0.12541	0.12766	0.13005
157	1e-05	1e-05	1e-05	0.0025256	0.0050748	0.0082339	0.011341	0.015654	0.020529	0.024302	0.027246	0.030465	0.033732	0.036607	0.040114	0.045388	0.050801	0.056742	0.061591	0.066883	0.073877	0.08162	0.090743	0.10105	0.11239	0.12437	0.13556	0.14674	0.15943	0.17287	0.18756	0.20271	0.22023	0.23909	0.26038	0.28416	NaN	NaN	NaN	NaN	NaN	NaN	NaN	NaN	NaN	NaN	NaN	NaN	NaN
158	1e-05	1e-05	1e-05	1e-05	0.0008075	0.0038527	0.0074129	0.011544	0.016353	0.021816	0.027705	0.034364	0.042084	0.051061	0.061581	0.073411	0.086738	0.1017	0.11847	0.1369	0.15756	0.18032	0.20549	0.23308	NaN	NaN	NaN	NaN	NaN	NaN	NaN	NaN	NaN	NaN	NaN	NaN	NaN	NaN	NaN	NaN	NaN	NaN	NaN	NaN	NaN	NaN	NaN	NaN	NaN
159	0.012154	0.01614	0.020138	0.024686	0.030041	0.035932	0.042539	0.050224	0.058645	0.067733	0.077405	0.087142	0.097809	0.10891	0.12003	0.13084	0.14167	0.1526	0.16284	0.17302	0.18307	0.19243	0.20199	0.211	0.21978	0.22887	0.23861	0.24903	0.26057	0.27408	0.2893	0.3069	NaN	NaN	NaN	NaN	NaN	NaN	NaN	NaN	NaN	NaN	NaN	NaN	NaN	NaN	NaN	NaN	NaN
160	1e-05	1e-05	1e-05	1e-05	1e-05	1e-05	0.00060206	0.0020787	0.003788	0.0052204	0.0067449	0.0081777	0.010108	0.012072	0.014091	0.015771	0.017536	0.019336	0.020834	0.022323	0.024419	0.026303	0.028436	0.030461	0.032311	0.034388	0.036851	0.03938	0.042114	0.045362	0.048593	0.051825	0.055586	0.059559	0.063664	0.067941	0.071843	0.075709	0.079584	0.083091	0.08637	0.089806	0.09294	0.095558	0.097909	0.099867	0.10181	0.10392	0.10569
161	1e-05	1e-05	1e-05	1e-05	1e-05	1e-05	0.00077307	0.0027276	0.0047101	0.0068669	0.0090493	0.011289	0.013896	0.016612	0.019411	0.022041	0.024558	0.027208	0.029559	0.031856	0.034356	0.036771	0.03937	0.041699	0.043999	0.046559	0.049278	0.052169	0.055299	0.058749	0.062318	0.065906	0.069824	0.073773	0.077791	0.081809	0.085502	0.089137	0.09269	0.095783	0.09862	0.1014	0.10386	0.10588	0.10763	0.10897	0.11015	0.11105	0.11171
162	1e-05	1e-05	0.0022831	0.008115	0.014558	0.021162	0.028253	0.035967	0.044214	0.05323	0.062016	0.071123	0.08098	0.091949	0.10476	0.11866	0.13382	0.15042	0.16831	0.18964	0.21451	0.24285	NaN	NaN	NaN	NaN	NaN	NaN	NaN	NaN	NaN	NaN	NaN	NaN	NaN	NaN	NaN	NaN	NaN	NaN	NaN	NaN	NaN	NaN	NaN	NaN	NaN	NaN	NaN
163	1e-05	1e-05	1e-05	1e-05	1e-05	1e-05	0.0038177	0.013168	0.023949	0.035677	0.048875	0.063335	0.079462	0.097113	0.11621	0.13663	0.15874	0.18249	0.2074	NaN	NaN	NaN	NaN	NaN	NaN	NaN	NaN	NaN	NaN	NaN	NaN	NaN	NaN	NaN	NaN	NaN	NaN	NaN	NaN	NaN	NaN	NaN	NaN	NaN	NaN	NaN	NaN	NaN	NaN
164	1e-05	1e-05	1e-05	1e-05	1e-05	1e-05	0.0046636	0.014917	0.026171	0.038413	0.051242	0.064683	0.079058	0.094081	0.10995	0.12606	0.14229	0.15874	0.17523	0.19191	0.20915	0.22653	0.24447	0.26258	0.28104	0.29996	NaN	NaN	NaN	NaN	NaN	NaN	NaN	NaN	NaN	NaN	NaN	NaN	NaN	NaN	NaN	NaN	NaN	NaN	NaN	NaN	NaN	NaN	NaN
165	1e-05	1e-05	1e-05	0.0034393	0.0076466	0.012349	0.017495	0.023441	0.030101	0.037385	0.044945	0.052982	0.061871	0.071452	0.081743	0.092599	0.10379	0.11555	0.1272	0.13897	0.15122	0.1637	0.17655	0.18927	0.20213	0.21507	0.22824	0.24146	0.25483	0.26885	0.28333	0.29785	0.31291	0.32823	0.34418	0.36052	0.37764	0.39557	0.415	0.43538	NaN	NaN	NaN	NaN	NaN	NaN	NaN	NaN	NaN
166	1e-05	1e-05	1e-05	1e-05	1e-05	1e-05	0.0034118	0.011427	0.020734	0.030952	0.041545	0.052588	0.06481	0.078027	0.092709	0.10828	0.12477	0.14201	0.15958	0.17743	0.19571	0.21489	0.23508	0.25575	0.27673	0.29812	0.32017	0.3424	0.36514	0.38877	0.41297	0.43791	0.46344	NaN	NaN	NaN	NaN	NaN	NaN	NaN	NaN	NaN	NaN	NaN	NaN	NaN	NaN	NaN	NaN
167	1e-05	1e-05	1e-05	1e-05	1e-05	1e-05	0.0071071	0.023188	0.04124	0.060899	0.082093	0.10545	0.13108	0.15925	NaN	NaN	NaN	NaN	NaN	NaN	NaN	NaN	NaN	NaN	NaN	NaN	NaN	NaN	NaN	NaN	NaN	NaN	NaN	NaN	NaN	NaN	NaN	NaN	NaN	NaN	NaN	NaN	NaN	NaN	NaN	NaN	NaN	NaN	NaN
168	1e-05	1e-05	0.0048892	0.012585	0.020672	0.029492	0.0395	0.051231	0.064169	0.078152	0.093415	0.11019	0.12865	0.14986	0.17372	0.2004	0.23016	0.26299	NaN	NaN	NaN	NaN	NaN	NaN	NaN	NaN	NaN	NaN	NaN	NaN	NaN	NaN	NaN	NaN	NaN	NaN	NaN	NaN	NaN	NaN	NaN	NaN	NaN	NaN	NaN	NaN	NaN	NaN	NaN
169	1e-05	1e-05	1e-05	1e-05	1e-05	1e-05	0.0020547	0.0064204	0.010853	0.015741	0.02056	0.025536	0.031121	0.037152	0.043583	0.050104	0.056927	0.063779	0.070522	0.077362	0.084136	0.090437	0.096872	0.10322	0.10932	0.11544	0.12154	0.12749	0.13361	0.14012	0.14673	0.1534	0.16057	0.16771	0.17478	0.18197	0.18905	0.19615	0.20327	0.21017	0.21676	0.22321	0.22918	0.23487	0.24035	0.24514	0.24966	0.25388	0.25779
170	1e-05	1e-05	1e-05	1e-05	1e-05	1e-05	0.0033919	0.010679	0.019088	0.027846	0.036879	0.04678	0.057183	0.06837	0.080604	0.093705	0.10761	0.12214	0.13698	0.1521	0.16888	0.18601	0.20338	0.22116	0.239	0.25726	0.27524	0.29315	0.31163	0.33107	0.35097	0.36909	0.38923	0.41119	0.43424	NaN	NaN	NaN	NaN	NaN	NaN	NaN	NaN	NaN	NaN	NaN	NaN	NaN	NaN
171	1e-05	1e-05	1e-05	0.0039747	0.0087411	0.013968	0.019381	0.025386	0.032069	0.039473	0.047064	0.054812	0.0632	0.072123	0.0816	0.091268	0.10129	0.11173	0.12199	0.13221	0.14265	0.15281	0.16334	0.17361	0.18387	0.19435	0.20515	0.21607	0.22826	0.24099	0.25421	0.2674	0.28129	0.29537	0.3101	0.32484	0.3395	0.35457	0.37048	0.38562	0.40228	0.42057	NaN	NaN	NaN	NaN	NaN	NaN	NaN
172	1e-05	0.00013726	0.0034047	0.0073431	0.011587	0.014966	0.026767	0.044939	0.065481	0.087047	0.11004	0.13511	0.16149	0.19102	0.22644	NaN	NaN	NaN	NaN	NaN	NaN	NaN	NaN	NaN	NaN	NaN	NaN	NaN	NaN	NaN	NaN	NaN	NaN	NaN	NaN	NaN	NaN	NaN	NaN	NaN	NaN	NaN	NaN	NaN	NaN	NaN	NaN	NaN	NaN
173	1e-05	1e-05	1e-05	1e-05	1e-05	0.0013211	0.0050278	0.0095219	0.013907	0.018333	0.022414	0.026167	0.029957	0.034022	0.038219	0.042816	0.047719	0.053115	0.058121	0.063458	0.069393	0.075462	0.082019	0.089346	0.097184	0.10543	0.11373	0.12195	0.13026	0.13936	0.14897	0.15874	0.16925	0.18013	0.19116	0.2023	0.21371	0.22571	0.23858	0.25156	0.26498	0.27868	0.29222	0.30601	0.32028	0.33397	0.34839	0.36296	0.37771
174	1e-05	1e-05	1e-05	1e-05	1e-05	1e-05	0.0061587	0.02036	0.035691	0.052672	0.071051	0.090734	0.11213	0.13509	0.15948	0.18514	0.21182	0.23897	0.26671	0.29567	NaN	NaN	NaN	NaN	NaN	NaN	NaN	NaN	NaN	NaN	NaN	NaN	NaN	NaN	NaN	NaN	NaN	NaN	NaN	NaN	NaN	NaN	NaN	NaN	NaN	NaN	NaN	NaN	NaN
175	1e-05	1e-05	1e-05	0.00040717	0.004756	0.0093588	0.014511	0.020436	0.026565	0.03342	0.04073	0.04844	0.05668	0.065793	0.075539	0.085861	0.096523	0.1075	0.11821	0.12937	0.14049	0.15137	0.16249	0.17344	0.18422	0.19476	0.20548	0.21586	0.22612	0.23773	0.25293	0.27174	0.29409	NaN	NaN	NaN	NaN	NaN	NaN	NaN	NaN	NaN	NaN	NaN	NaN	NaN	NaN	NaN	NaN
176	1e-05	1e-05	1e-05	1e-05	1e-05	1e-05	0.00087458	0.0030421	0.0054035	0.0081135	0.010835	0.013935	0.017531	0.021694	0.026698	0.032189	0.038151	0.044656	0.051437	0.058738	0.066651	0.075065	0.084071	0.09358	0.10345	0.11352	0.12394	0.13468	0.14581	0.15759	0.16963	0.18228	0.19543	0.20877	0.22234	0.23603	0.24986	0.26391	0.27837	0.29274	0.30707	0.32148	0.33499	0.34809	0.36096	0.37312	0.38513	0.39651	0.40715
177	1e-05	1e-05	1e-05	1e-05	1e-05	0.0009995	0.0047266	0.0090536	0.013889	0.019388	0.025268	0.031805	0.039405	0.047937	0.057803	0.068728	0.080722	0.093966	0.10823	0.1238	0.14101	0.16021	0.18143	0.20454	NaN	NaN	NaN	NaN	NaN	NaN	NaN	NaN	NaN	NaN	NaN	NaN	NaN	NaN	NaN	NaN	NaN	NaN	NaN	NaN	NaN	NaN	NaN	NaN	NaN
178	1e-05	1e-05	1e-05	1e-05	1e-05	1e-05	0.0020933	0.0065259	0.011193	0.015339	0.019255	0.022554	0.026379	0.031051	0.03619	0.041655	0.047382	0.052875	0.058128	0.063294	0.068768	0.074452	0.080469	0.086298	0.092107	0.09806	0.10447	0.11113	0.11842	0.12694	0.13603	0.14559	0.15526	0.16564	0.17649	0.18741	0.19811	0.20858	0.21895	0.22879	0.23776	0.24621	0.25378	0.26099	0.26699	0.27193	0.27626	0.28002	0.28341
179	1e-05	1e-05	1e-05	1e-05	1e-05	1e-05	0.0043476	0.01438	0.025471	0.03735	0.049852	0.063205	0.077586	0.092912	0.1093	0.12645	0.14451	0.16362	0.18365	0.20514	0.22853	NaN	NaN	NaN	NaN	NaN	NaN	NaN	NaN	NaN	NaN	NaN	NaN	NaN	NaN	NaN	NaN	NaN	NaN	NaN	NaN	NaN	NaN	NaN	NaN	NaN	NaN	NaN	NaN
180	1e-05	1e-05	1e-05	1e-05	1e-05	0.0020202	0.0060764	0.010253	0.014495	0.018387	0.021812	0.024868	0.028057	0.031241	0.034716	0.038387	0.042154	0.045842	0.049078	0.051882	0.055062	0.058115	0.061591	0.065226	0.068899	0.072715	0.076917	0.080965	0.085271	0.090231	0.09549	0.10051	0.10607	0.11154	0.11697	0.12242	0.12748	0.13173	0.13611	0.1401	0.14376	0.14727	0.15077	0.15375	0.15656	0.15878	0.16082	0.1626	0.16478
181	1e-05	1e-05	1e-05	1e-05	1e-05	1e-05	0.0044327	0.015228	0.027471	0.041016	0.055848	0.071903	0.089475	0.10868	0.12951	0.15142	0.17448	0.19884	0.2239	0.2505	0.27885	NaN	NaN	NaN	NaN	NaN	NaN	NaN	NaN	NaN	NaN	NaN	NaN	NaN	NaN	NaN	NaN	NaN	NaN	NaN	NaN	NaN	NaN	NaN	NaN	NaN	NaN	NaN	NaN
182	1e-05	1e-05	0.00024219	0.0020756	0.0043999	0.00735	0.011693	0.017829	0.024797	0.033243	0.042529	0.053168	0.06567	0.079891	0.095206	0.11215	0.13041	0.14955	0.169	0.18981	0.21172	0.23493	0.25933	0.28489	0.3118	0.34062	NaN	NaN	NaN	NaN	NaN	NaN	NaN	NaN	NaN	NaN	NaN	NaN	NaN	NaN	NaN	NaN	NaN	NaN	NaN	NaN	NaN	NaN	NaN
183	1e-05	1e-05	1e-05	1e-05	1e-05	1e-05	0.0008932	0.0030348	0.0050096	0.0069202	0.0082277	0.0092477	0.01019	0.011065	0.012073	0.01293	0.013588	0.014035	0.013975	0.013914	0.013821	0.013683	0.013711	0.013734	0.013929	0.014342	0.015135	0.016143	0.017482	0.019617	0.021959	0.024781	0.028154	0.031706	0.035478	0.039402	0.043205	0.046884	0.050781	0.054499	0.057863	0.061208	0.064073	0.06656	0.068872	0.070808	0.072586	0.074205	0.075681
184	1e-05	1e-05	0.0049343	0.011092	0.018056	0.02588	0.034798	0.044871	0.056388	0.069434	0.083791	0.099628	0.11812	0.13971	0.16465	0.19297	0.22492	0.26046	NaN	NaN	NaN	NaN	NaN	NaN	NaN	NaN	NaN	NaN	NaN	NaN	NaN	NaN	NaN	NaN	NaN	NaN	NaN	NaN	NaN	NaN	NaN	NaN	NaN	NaN	NaN	NaN	NaN	NaN	NaN
185	1e-05	1e-05	1e-05	1e-05	1e-05	1e-05	0.0012498	0.0046044	0.0083578	0.012475	0.016612	0.021424	0.026957	0.033173	0.040346	0.048475	0.057371	0.066537	0.075767	0.085146	0.094873	0.10498	0.11528	0.12589	0.13656	0.14748	0.15844	0.16945	0.18096	0.19293	0.20522	0.21759	0.23023	0.2431	0.25586	0.26831	0.28025	0.29181	0.30305	0.31357	0.32338	0.33268	0.34132	0.34924	0.35633	0.36244	0.36827	0.37343	0.37837
186	1e-05	1e-05	1e-05	1e-05	1e-05	1e-05	0.0040083	0.013239	0.023589	0.035142	0.047954	0.061923	0.078151	0.096977	0.11872	0.14325	NaN	NaN	NaN	NaN	NaN	NaN	NaN	NaN	NaN	NaN	NaN	NaN	NaN	NaN	NaN	NaN	NaN	NaN	NaN	NaN	NaN	NaN	NaN	NaN	NaN	NaN	NaN	NaN	NaN	NaN	NaN	NaN	NaN
187	1e-05	1e-05	1e-05	1e-05	1e-05	1e-05	0.0035015	0.012656	0.023072	0.034771	0.047814	0.062639	0.080171	0.10106	0.12567	NaN	NaN	NaN	NaN	NaN	NaN	NaN	NaN	NaN	NaN	NaN	NaN	NaN	NaN	NaN	NaN	NaN	NaN	NaN	NaN	NaN	NaN	NaN	NaN	NaN	NaN	NaN	NaN	NaN	NaN	NaN	NaN	NaN	NaN
188	1e-05	1e-05	1e-05	1e-05	1e-05	1e-05	0.0013482	0.0052299	0.009854	0.015009	0.020624	0.026985	0.034431	0.04295	0.052646	0.063165	0.074574	0.086655	0.099027	0.11196	0.1257	0.14003	0.155	0.17067	0.18732	0.20521	0.22487	0.2461	0.26963	NaN	NaN	NaN	NaN	NaN	NaN	NaN	NaN	NaN	NaN	NaN	NaN	NaN	NaN	NaN	NaN	NaN	NaN	NaN	NaN
189	1e-05	1e-05	1e-05	1e-05	1e-05	1e-05	0.0024862	0.0084509	0.015121	0.02233	0.029827	0.037802	0.046341	0.055393	0.064913	0.074544	0.084259	0.094273	0.10409	0.11401	0.12443	0.13512	0.14607	0.15718	0.16848	0.18027	0.19245	0.20483	0.21731	0.23033	0.24347	0.25651	0.26968	0.28283	0.29614	0.30928	0.32165	0.33389	0.34607	0.35795	0.36936	0.38065	0.39193	0.40318	0.41484	0.42659	0.43919	0.45304	NaN
190	1e-05	1e-05	1e-05	1e-05	1e-05	1e-05	0.001457	0.005258	0.010028	0.015585	0.021513	0.027952	0.034974	0.042846	0.051427	0.060295	0.069437	0.078821	0.088022	0.096818	0.10589	0.115	0.12408	0.13319	0.14199	0.15076	0.15954	0.16825	0.17675	0.18566	0.19493	0.2038	0.21279	0.22192	0.23064	0.23925	0.24746	0.25546	0.26346	0.27131	0.27858	0.28536	0.29177	0.29772	0.30327	0.3085	0.31335	0.31778	0.32185
191	1e-05	1e-05	0.00091646	0.004828	0.0093743	0.014513	0.021008	0.029151	0.038383	0.048901	0.06095	0.074313	0.089215	0.10584	0.12398	0.14386	0.16536	NaN	NaN	NaN	NaN	NaN	NaN	NaN	NaN	NaN	NaN	NaN	NaN	NaN	NaN	NaN	NaN	NaN	NaN	NaN	NaN	NaN	NaN	NaN	NaN	NaN	NaN	NaN	NaN	NaN	NaN	NaN	NaN
192	1e-05	1e-05	1e-05	1e-05	1e-05	1e-05	0.0015775	0.0053672	0.0095003	0.014325	0.019592	0.025354	0.032091	0.039615	0.048349	0.057882	0.068146	0.078971	0.090212	0.10232	0.11522	0.12844	0.14215	0.15631	0.17083	0.18571	0.20103	0.21647	0.23232	0.24899	0.26578	0.28276	0.29998	0.31745	0.33466	0.35172	0.3684	0.38498	0.40187	0.41866	0.43478	0.45049	0.46556	0.48047	0.49464	0.50787	0.52207	0.53679	0.55183
193	1e-05	1e-05	1e-05	1e-05	1e-05	1e-05	0.0018085	0.0061185	0.01152	0.017699	0.024463	0.032203	0.040877	0.050611	0.0615	0.073048	0.085308	0.09826	0.1116	0.12496	0.13893	0.15308	0.16724	0.18148	0.19555	0.20965	0.22373	0.23743	0.25089	0.26441	0.2779	0.2908	0.30368	0.3164	0.32863	0.3405	0.35148	0.36198	0.37234	0.38201	0.39086	0.39908	0.4068	0.4137	0.41988	0.42534	0.43037	0.43484	0.43876
194	1e-05	1e-05	1e-05	1e-05	1e-05	1e-05	0.00062065	0.0022231	0.0043039	0.0064997	0.0088281	0.011486	0.014597	0.018233	0.022375	0.026733	0.03152	0.036638	0.041727	0.046779	0.052278	0.057998	0.063752	0.069418	0.075032	0.080764	0.086628	0.092303	0.098073	0.10417	0.11029	0.11628	0.1222	0.12825	0.13441	0.14038	0.14597	0.15146	0.15712	0.16258	0.16779	0.173	0.17821	0.18333	0.18828	0.19295	0.19781	0.2026	0.20731
195	1e-05	1e-05	1e-05	1e-05	1e-05	1e-05	0.0013238	0.0042304	0.0070911	0.0099644	0.012632	0.015356	0.018357	0.021844	0.025807	0.029922	0.034189	0.038544	0.042843	0.047419	0.052446	0.057657	0.063323	0.069298	0.075268	0.081502	0.088014	0.094852	0.10204	0.10983	0.11781	0.12611	0.13465	0.14316	0.1515	0.15977	0.16781	0.17585	0.18395	0.19178	0.19946	0.20695	0.2138	0.22038	0.22672	0.23263	0.2385	0.24398	0.249
196	1e-05	1e-05	1e-05	1e-05	1e-05	1e-05	0.00090067	0.002667	0.0041868	0.0057203	0.0068041	0.007628	0.0086552	0.010175	0.012325	0.014949	0.018015	0.021536	0.025403	0.029808	0.034682	0.040114	0.046247	0.052887	0.059996	0.067536	0.075468	0.083815	0.092598	0.10199	0.11153	0.12149	0.13171	0.14191	0.15204	0.16187	0.17135	0.18068	0.18994	0.19866	0.20699	0.21511	0.22245	0.22928	0.23583	0.24181	0.2478	0.25344	0.25857
197	1e-05	1e-05	1e-05	1e-05	1e-05	1e-05	0.0031051	0.0097638	0.01672	0.024235	0.031785	0.039569	0.047947	0.056458	0.066051	0.076258	0.086655	0.097357	0.10803	0.11931	0.13069	0.14226	0.15425	0.16653	0.1792	0.19191	0.20461	0.2175	0.23055	0.2444	0.25808	0.27235	0.2872	0.30228	0.31701	0.33153	0.34569	0.3597	0.37368	0.38735	0.40049	0.41355	0.42505	0.43559	0.44519	0.4542	0.46263	0.47014	0.47698
198	1e-05	1e-05	1e-05	1e-05	1e-05	1e-05	0.0071695	0.024633	0.045767	NaN	NaN	NaN	NaN	NaN	NaN	NaN	NaN	NaN	NaN	NaN	NaN	NaN	NaN	NaN	NaN	NaN	NaN	NaN	NaN	NaN	NaN	NaN	NaN	NaN	NaN	NaN	NaN	NaN	NaN	NaN	NaN	NaN	NaN	NaN	NaN	NaN	NaN	NaN	NaN
199	1e-05	1e-05	1e-05	1e-05	1e-05	1e-05	0.0025434	0.0092033	0.017515	0.027809	0.040476	0.056312	0.07583	0.099597	NaN	NaN	NaN	NaN	NaN	NaN	NaN	NaN	NaN	NaN	NaN	NaN	NaN	NaN	NaN	NaN	NaN	NaN	NaN	NaN	NaN	NaN	NaN	NaN	NaN	NaN	NaN	NaN	NaN	NaN	NaN	NaN	NaN	NaN	NaN
200	1e-05	1e-05	1e-05	1e-05	1e-05	0.0014965	0.0063239	0.011837	0.017727	0.024039	0.030607	0.037625	0.045253	0.053284	0.061885	0.07084	0.080149	0.089836	0.099642	0.11005	0.12108	0.13257	0.14449	0.15687	0.16997	0.18376	0.1982	0.21332	0.22943	0.24705	0.26568	0.28569	0.30737	0.33087	NaN	NaN	NaN	NaN	NaN	NaN	NaN	NaN	NaN	NaN	NaN	NaN	NaN	NaN	NaN
201	1e-05	1e-05	0.0030171	0.00779	0.012968	0.018887	0.025676	0.033414	0.042398	0.052498	0.063726	0.0771	0.093049	0.11169	0.13364	0.15931	0.18876	0.22208	NaN	NaN	NaN	NaN	NaN	NaN	NaN	NaN	NaN	NaN	NaN	NaN	NaN	NaN	NaN	NaN	NaN	NaN	NaN	NaN	NaN	NaN	NaN	NaN	NaN	NaN	NaN	NaN	NaN	NaN	NaN
202	1e-05	1e-05	1e-05	1e-05	1e-05	1e-05	0.00058181	0.0019084	0.0032078	0.0043718	0.0050417	0.005494	0.0060693	0.0066159	0.0072556	0.0079672	0.00852	0.0090946	0.009466	0.0096871	0.010105	0.010721	0.011564	0.012289	0.012943	0.013731	0.014695	NaN	NaN	NaN	NaN	NaN	NaN	NaN	NaN	NaN	NaN	NaN	NaN	NaN	NaN	NaN	NaN	NaN	NaN	NaN	NaN	NaN	NaN
203	1e-05	1e-05	1e-05	1e-05	1e-05	1e-05	0.0021804	0.0069205	0.012012	0.017656	0.023122	0.028936	0.03547	0.042608	0.050528	0.059058	0.068003	0.077633	0.087877	0.098808	0.11046	0.123	0.13625	0.14996	0.1642	0.179	0.19424	0.20975	0.22578	0.24239	0.25938	0.27678	0.29456	0.31281	0.33163	0.35115	0.37135	NaN	NaN	NaN	NaN	NaN	NaN	NaN	NaN	NaN	NaN	NaN	NaN
204	1e-05	1e-05	1e-05	1e-05	1e-05	1e-05	0.0028553	0.0091939	0.016075	0.023539	0.031067	0.03926	0.048465	0.059379	0.072437	0.088229	0.1072	0.12989	NaN	NaN	NaN	NaN	NaN	NaN	NaN	NaN	NaN	NaN	NaN	NaN	NaN	NaN	NaN	NaN	NaN	NaN	NaN	NaN	NaN	NaN	NaN	NaN	NaN	NaN	NaN	NaN	NaN	NaN	NaN
205	1e-05	1e-05	1e-05	1e-05	1e-05	1e-05	0.0016647	0.0054986	0.010065	0.015527	0.021144	0.027404	0.034429	0.042456	0.051275	0.060919	0.071175	0.082193	0.094019	0.10617	0.1189	0.13264	0.14726	0.16217	0.1769	0.19243	0.20876	0.22573	0.2436	0.26268	0.28336	0.30552	NaN	NaN	NaN	NaN	NaN	NaN	NaN	NaN	NaN	NaN	NaN	NaN	NaN	NaN	NaN	NaN	NaN
206	1e-05	1e-05	1e-05	1e-05	1e-05	1e-05	0.0025121	0.0074006	0.012381	0.017491	0.022103	0.026867	0.032393	0.03858	0.04559	0.053498	0.061962	0.071428	0.081407	0.092107	0.10352	0.11579	0.12829	0.14083	0.15368	0.16669	0.17941	0.19229	0.20454	0.21688	0.22862	0.24016	0.25186	0.26374	0.27545	0.28695	0.29808	0.30938	0.32017	0.33106	0.34173	0.3526	0.36291	0.37207	0.38095	0.3893	0.39712	0.40466	0.41164
207	1e-05	1e-05	1e-05	1e-05	1e-05	1e-05	0.0022032	0.0062844	0.010372	0.013969	0.016614	0.018857	0.02113	0.023802	0.026749	0.029763	0.032454	0.035487	0.038644	0.041753	0.045193	0.048871	0.052573	0.056133	0.059747	0.063234	0.066428	0.069633	0.072481	0.075132	0.077596	0.080106	0.08279	0.085755	0.088691	0.091555	0.094635	0.097995	0.10124	0.10459	0.10807	0.11184	0.11531	0.11846	0.12138	0.12406	0.12632	0.12826	0.12996
208	1e-05	1e-05	1e-05	1e-05	1e-05	1e-05	0.0010583	0.0039416	0.0073611	0.011083	0.01481	0.019093	0.024126	0.029978	0.036711	0.044213	0.05233	0.061333	0.070636	0.080451	0.091149	0.10275	0.11494	0.12777	0.14134	0.15538	0.17003	0.18616	0.20484	0.22721	0.25308	NaN	NaN	NaN	NaN	NaN	NaN	NaN	NaN	NaN	NaN	NaN	NaN	NaN	NaN	NaN	NaN	NaN	NaN
209	1e-05	1e-05	1e-05	1e-05	1e-05	1e-05	0.00089763	0.0031229	0.0051317	0.0074055	0.0094245	0.01133	0.013385	0.015631	0.01802	0.020459	0.022793	0.024975	0.026829	0.028785	0.030751	0.032932	0.035265	0.0375	0.039575	0.041624	0.043803	0.04595	0.048241	0.050808	0.053544	0.056379	0.059128	0.062049	0.06509	0.068173	0.071119	0.074017	0.077091	0.080082	0.08315	0.086242	0.088926	0.091674	0.094287	0.096624	0.099085	0.10148	0.10374
210	1e-05	1e-05	1e-05	1e-05	1e-05	1e-05	0.00051049	0.0017478	0.0031823	0.0047013	0.0059811	0.007506	0.0097109	0.012156	0.014927	0.017976	0.021397	0.025105	0.029097	0.033228	0.038056	0.043153	0.048282	0.053209	0.058266	0.063298	0.068272	0.072845	0.077285	0.081582	0.085709	0.089418	0.09329	0.097215	0.10089	0.10436	0.10781	0.11139	0.11552	0.11957	0.12341	0.12755	0.13142	0.13481	0.13821	0.14156	0.145	0.14835	0.15141
211	1e-05	1e-05	1e-05	1e-05	1e-05	1e-05	0.0011093	0.0036993	0.0067364	0.0099787	0.013223	0.016712	0.020497	0.024468	0.028717	0.033275	0.03793	0.042673	0.04743	0.052021	0.056934	0.062061	0.067498	0.07301	0.078469	0.084043	0.089795	0.09549	0.1014	0.10769	0.11419	0.12071	0.12729	0.13389	0.14052	0.1471	0.15355	0.15985	0.16636	0.17253	0.17851	0.18442	0.18976	0.19489	0.19962	0.20383	0.20814	0.21197	0.21555
212	1e-05	1e-05	1e-05	1e-05	1e-05	1e-05	0.001678	0.0049371	0.0082806	0.011614	0.014625	0.017513	0.02065	0.024014	0.027595	0.031235	0.034741	0.038297	0.041806	0.045481	0.049391	0.05323	0.057169	0.060941	0.064651	0.068084	0.071222	0.074223	0.077355	0.080708	0.083695	0.086609	0.089815	0.092996	0.09619	0.099059	0.10191	0.105	0.1083	0.11101	0.11351	0.11594	0.11792	0.11956	0.12095	0.12177	0.12263	0.1232	0.12357
213	1e-05	1e-05	1e-05	1e-05	1e-05	1e-05	0.0079977	0.026973	0.048889	0.073733	NaN	NaN	NaN	NaN	NaN	NaN	NaN	NaN	NaN	NaN	NaN	NaN	NaN	NaN	NaN	NaN	NaN	NaN	NaN	NaN	NaN	NaN	NaN	NaN	NaN	NaN	NaN	NaN	NaN	NaN	NaN	NaN	NaN	NaN	NaN	NaN	NaN	NaN	NaN
214	1e-05	1e-05	1e-05	1e-05	1e-05	1e-05	0.0019974	0.0064653	0.011392	0.016672	0.021672	0.026888	0.032489	0.038389	0.044648	0.051279	0.057951	0.064943	0.071816	0.078645	0.085588	0.093004	0.10059	0.10801	0.11524	0.12257	0.13003	0.13743	0.14473	0.15224	0.15965	0.16697	0.174	0.18098	0.18799	0.1951	0.20185	0.20824	0.2147	0.22084	0.22676	0.23254	0.23777	0.2429	0.24766	0.25191	0.25591	0.25952	0.263
215	1e-05	1e-05	1e-05	1e-05	1e-05	1e-05	0.0025488	0.0084894	0.015142	0.022556	0.030473	0.039084	0.048302	0.05805	0.068235	0.078374	0.088655	0.099033	0.10913	0.11912	0.12915	0.13902	0.14872	0.15825	0.16759	0.17669	0.18571	0.19449	0.2031	0.21182	0.22043	0.22887	0.23727	0.24545	0.25321	0.26064	0.26765	0.2745	0.28129	0.2878	0.29398	0.29996	0.30532	0.31027	0.31496	0.31928	0.32361	0.32754	0.33122
216	1e-05	1e-05	0.0013649	0.0043468	0.0074105	0.011046	0.015061	0.019771	0.025362	0.031388	0.037628	0.044879	0.053221	0.062741	0.073812	0.085939	0.099355	0.11467	0.13195	0.15214	0.17594	NaN	NaN	NaN	NaN	NaN	NaN	NaN	NaN	NaN	NaN	NaN	NaN	NaN	NaN	NaN	NaN	NaN	NaN	NaN	NaN	NaN	NaN	NaN	NaN	NaN	NaN	NaN	NaN
217	1e-05	1e-05	1e-05	1e-05	1e-05	1e-05	0.0064264	0.021739	0.039306	0.059189	0.081868	0.10802	NaN	NaN	NaN	NaN	NaN	NaN	NaN	NaN	NaN	NaN	NaN	NaN	NaN	NaN	NaN	NaN	NaN	NaN	NaN	NaN	NaN	NaN	NaN	NaN	NaN	NaN	NaN	NaN	NaN	NaN	NaN	NaN	NaN	NaN	NaN	NaN	NaN
218	1e-05	1e-05	1e-05	1e-05	1e-05	1e-05	0.0013173	0.0042701	0.0076037	0.011245	0.014878	0.01885	0.02331	0.028291	0.033883	0.039622	0.045629	0.051903	0.058248	0.064857	0.071779	0.078804	0.085749	0.092706	0.099543	0.10633	0.11314	0.11983	0.12659	0.13357	0.14033	0.14713	0.15408	0.16134	0.16858	0.17568	0.18245	0.18923	0.19607	0.20242	0.20861	0.21477	0.2203	0.22548	0.23017	0.23406	0.23777	0.24141	0.24469
219	1e-05	1e-05	1e-05	1e-05	1e-05	1e-05	0.0018152	0.0056199	0.0099524	0.014589	0.019426	0.024666	0.030443	0.03669	0.043255	0.049825	0.056415	0.063066	0.069864	0.076627	0.083571	0.090604	0.097637	0.10474	0.11167	0.11861	0.12556	0.13222	0.13895	0.1457	0.15242	0.15929	0.1661	0.17292	0.17947	0.18582	0.19187	0.19774	0.20387	0.20965	0.21529	0.22079	0.22565	0.23029	0.23477	0.23874	0.24299	0.24683	0.25076
220	1e-05	1e-05	1e-05	1e-05	1e-05	1e-05	0.0019785	0.0059591	0.010377	0.014943	0.019321	0.024214	0.029614	0.03562	0.042619	0.050059	0.058113	0.066728	0.076026	0.085744	0.096101	0.10697	0.11816	0.12952	0.14101	0.15234	0.16389	0.17523	0.18668	0.19798	0.20904	0.22007	0.23095	0.24158	0.25211	0.26231	0.27211	0.28164	0.29091	0.29935	0.30741	0.31538	0.32263	0.32936	0.33564	0.34079	0.34565	0.35005	0.3538
221	1e-05	1e-05	1e-05	1e-05	1e-05	1e-05	0.0021139	0.006774	0.011834	0.017133	0.022421	0.028203	0.034558	0.04165	0.049319	0.057338	0.065599	0.074659	0.083992	0.094035	0.10468	0.116	0.12793	0.14027	0.15298	0.16598	0.17954	0.19328	0.20713	0.22144	0.23573	0.25033	0.26506	0.27975	0.29441	0.30902	0.32398	0.33952	0.35623	0.37378	NaN	NaN	NaN	NaN	NaN	NaN	NaN	NaN	NaN
222	1e-05	1e-05	1e-05	1e-05	1e-05	1e-05	NaN	NaN	NaN	NaN	NaN	NaN	NaN	NaN	NaN	NaN	NaN	NaN	NaN	NaN	NaN	NaN	NaN	NaN	NaN	NaN	NaN	NaN	NaN	NaN	NaN	NaN	NaN	NaN	NaN	NaN	NaN	NaN	NaN	NaN	NaN	NaN	NaN	NaN	NaN	NaN	NaN	NaN	NaN
223	1e-05	1e-05	1e-05	1e-05	1e-05	1e-05	0.0031511	0.0099195	0.01768	0.025973	0.03433	0.043116	0.052702	0.063336	0.075112	0.087837	0.10104	0.11515	0.12969	0.1446	0.16014	0.17663	0.19383	0.21146	0.22927	0.2474	0.26563	0.2839	0.30197	0.3204	0.33858	0.35648	0.37374	0.39032	0.40623	0.42154	0.43581	0.44919	0.46201	0.47395	0.48478	0.49486	0.50363	0.51167	0.51919	0.52558	0.53144	0.53648	0.54096
224	1e-05	1e-05	1e-05	1e-05	1e-05	1e-05	0.002348	0.0060828	0.0095955	0.012031	0.014056	0.015928	0.018094	0.020242	0.022522	0.024476	0.026394	0.028465	0.030853	0.033844	0.03735	0.041165	0.045244	0.049066	0.053051	0.057395	0.06221	0.066618	0.071291	0.07639	0.081383	0.086669	0.091863	0.096878	0.10244	0.10807	0.1131	0.11833	0.12417	0.1297	0.13494	0.14002	0.14454	0.1488	0.15327	0.15686	0.16054	0.16484	0.16885
225	1e-05	1e-05	1e-05	1e-05	1e-05	1e-05	0.0014356	0.0046874	0.0087596	0.013549	0.018717	0.024791	0.031874	0.039598	0.048065	0.056994	0.066438	0.076517	0.087054	0.098059	0.1095	0.12145	0.13354	0.14579	0.15823	0.171	0.18427	0.19735	0.21048	0.22405	0.23767	0.2515	0.26554	0.27975	0.2942	0.30855	0.32249	0.33602	0.34987	0.3634	0.37662	0.38961	0.402	0.4139	0.42559	0.4358	0.44587	0.45569	0.46523
226	1e-05	1e-05	1e-05	1e-05	1e-05	1e-05	0.0028044	0.0085527	0.015103	0.022019	0.029404	0.037536	0.046359	0.055017	0.063926	0.073039	0.081852	0.090972	0.099979	0.10858	0.11749	0.12597	0.13456	0.14257	0.15074	0.15878	0.16685	0.17463	0.18248	0.19063	0.19922	0.2076	0.21647	0.22495	0.23393	0.24289	0.25188	0.26104	0.27091	0.2802	0.28927	0.29808	0.30665	0.31465	0.32248	0.32905	0.33526	0.34066	0.34553
227	1e-05	1e-05	1e-05	1e-05	1e-05	1e-05	0.0018297	0.0057829	0.0099556	0.014314	0.018493	0.022916	0.027694	0.032879	0.038568	0.044405	0.050238	0.056378	0.062414	0.068778	0.075312	0.082086	0.089119	0.096248	0.1034	0.11056	0.11794	0.12536	0.13295	0.14092	0.14881	0.15703	0.16532	0.17348	0.1816	0.18952	0.19724	0.20501	0.213	0.22063	0.22798	0.23535	0.24223	0.24891	0.25566	0.26178	0.26813	0.27425	0.28003
228	1e-05	1e-05	1e-05	1e-05	1e-05	1e-05	0.0014574	0.0044895	0.0076824	0.010953	0.014105	0.017653	0.021644	0.026057	0.031014	0.036267	0.041831	0.047813	0.054	0.060657	0.067807	0.075436	0.083416	0.091602	0.10011	0.10907	0.11848	0.1281	0.13819	0.14888	0.15971	0.17097	0.18268	0.19516	0.20863	0.22313	0.23859	0.25561	NaN	NaN	NaN	NaN	NaN	NaN	NaN	NaN	NaN	NaN	NaN
229	1e-05	1e-05	1e-05	1e-05	1e-05	1e-05	0.0058334	0.012502	0.019248	0.025924	0.032203	0.038495	0.045241	0.052527	0.060419	0.069012	0.078029	0.087684	0.097227	0.10717	0.11761	0.12885	0.14002	0.15136	0.16304	0.17503	0.18744	0.20011	0.21297	0.22663	0.24051	0.25458	0.26871	0.28384	0.2993	0.31464	0.32986	0.34492	0.36009	0.375	0.3897	0.40403	0.41817	0.432	0.44485	0.45668	0.4684	0.47952	0.49026
230	1e-05	1e-05	1e-05	1e-05	1e-05	1e-05	0.0014095	0.0049574	0.0092161	0.014399	0.020148	0.026901	0.034362	0.042177	0.050472	0.058724	0.06715	0.07577	0.084756	0.093966	0.1036	0.11358	0.12388	0.13451	0.14551	0.15663	0.16821	0.18026	0.19292	0.20591	0.21932	0.23313	0.24734	0.26163	0.27587	0.29032	0.30517	0.32031	0.33607	0.35221	0.36946	0.38793	0.40745	NaN	NaN	NaN	NaN	NaN	NaN
231	1e-05	1e-05	1e-05	1e-05	1e-05	1e-05	0.0014621	0.0054203	0.010484	0.016871	0.02399	0.032288	0.041515	0.051109	0.061423	0.071539	0.081975	0.092742	0.10357	0.11446	0.12537	0.13642	0.14764	0.15878	0.16981	0.18059	0.19161	0.20276	0.2137	0.22474	0.23547	0.24613	0.25655	0.26646	0.27592	0.2849	0.2935	0.30167	0.30972	0.31761	0.32555	0.33362	0.34144	0.34951	0.35814	0.36751	0.37847	0.39072	0.40499
232	1e-05	1e-05	1e-05	1e-05	1e-05	1e-05	0.0026892	0.0080662	0.014173	0.020709	0.02732	0.034185	0.041342	0.0496	0.05868	0.067648	0.076619	0.086228	0.096245	0.10628	0.11645	0.12682	0.1372	0.14784	0.1582	0.16858	0.17899	0.18891	0.19862	0.20834	0.21835	0.22833	0.2377	0.2469	0.25576	0.26436	0.27226	0.28002	0.2881	0.29552	0.30251	0.30882	0.31488	0.321	0.32674	0.33184	0.33681	0.34144	0.34577
233	1e-05	1e-05	1e-05	1e-05	1e-05	1e-05	0.0030517	0.0089455	0.014386	0.019774	0.024567	0.029104	0.033931	0.039241	0.04511	0.051154	0.057569	0.064665	0.07239	0.081213	0.09106	0.1017	0.11325	0.12559	0.13874	0.15273	0.16777	0.18334	0.19927	0.21613	0.23325	0.25062	0.26858	0.2868	0.30518	0.32344	0.3415	0.35899	0.37664	0.39394	0.41068	0.4268	0.44217	0.45651	0.47012	0.48224	0.49379	0.50409	0.51384
234	1e-05	1e-05	1e-05	1e-05	1e-05	1e-05	0.0024324	0.0077916	0.013771	0.020231	0.026869	0.034279	0.042541	0.051793	0.061867	0.072364	0.083584	0.095508	0.10783	0.1208	0.13439	0.1486	0.16305	0.17775	0.19253	0.20776	0.22353	0.23963	0.25625	0.27366	NaN	NaN	NaN	NaN	NaN	NaN	NaN	NaN	NaN	NaN	NaN	NaN	NaN	NaN	NaN	NaN	NaN	NaN	NaN
235	1e-05	1e-05	1e-05	1e-05	1e-05	1e-05	0.0012702	0.0048761	0.009821	0.016098	0.023474	0.032089	0.042002	0.053202	0.065763	0.07873	0.092607	0.1074	0.12296	0.13896	0.15558	0.17272	0.19069	0.20915	0.22766	0.24627	0.26529	0.28441	0.30358	0.32271	0.34219	0.36178	0.3813	0.40041	0.41914	0.43753	0.45561	0.47375	0.49219	0.51059	0.52931	0.5478	0.56612	NaN	NaN	NaN	NaN	NaN	NaN
236	1e-05	1e-05	1e-05	1e-05	1e-05	1e-05	0.0022651	0.00712	0.012431	0.017961	0.023569	0.029585	0.036187	0.043471	0.051273	0.05957	0.068138	0.077147	0.086475	0.096225	0.10655	0.11734	0.12841	0.13958	0.15096	0.16267	0.17454	0.18644	0.19845	0.21077	0.22305	0.23526	0.24749	0.25968	0.27183	0.28356	0.29479	0.30595	0.31724	0.32826	0.33897	0.34947	0.35955	0.36921	0.37846	0.387	0.39559	0.40382	0.41155
237	1e-05	1e-05	1e-05	1e-05	1e-05	1e-05	0.0025256	0.0088462	0.016952	0.027213	0.039288	0.053104	0.068687	0.085982	0.10484	0.12463	0.14564	0.16798	0.19134	0.21534	0.24015	0.26539	0.2917	0.31861	NaN	NaN	NaN	NaN	NaN	NaN	NaN	NaN	NaN	NaN	NaN	NaN	NaN	NaN	NaN	NaN	NaN	NaN	NaN	NaN	NaN	NaN	NaN	NaN	NaN
238	1e-05	1e-05	1e-05	1e-05	1e-05	1e-05	0.0010576	0.0038636	0.0073701	0.011603	0.016615	0.022564	0.029302	0.036634	0.044745	0.053525	0.062808	0.073381	0.084026	0.094848	0.10584	0.11691	0.12774	0.13808	0.14868	0.15865	0.16849	0.17804	0.1867	0.19504	0.20321	0.21117	0.21891	0.22668	0.23478	0.24182	0.24904	0.25609	0.26324	0.27016	0.27792	0.28564	0.29364	0.30261	0.31246	0.32298	0.33583	NaN	NaN
239	1e-05	1e-05	1e-05	0.0015321	0.011388	0.020083	0.02842	0.036935	0.044861	0.05311	0.060824	0.068389	0.076386	0.08519	0.094813	0.10546	0.11752	0.13123	0.14557	0.16048	0.17571	0.19186	0.20925	0.22804	0.24827	0.27025	0.29392	NaN	NaN	NaN	NaN	NaN	NaN	NaN	NaN	NaN	NaN	NaN	NaN	NaN	NaN	NaN	NaN	NaN	NaN	NaN	NaN	NaN	NaN
240	1e-05	1e-05	1e-05	1e-05	1e-05	1e-05	0.0041084	0.012731	0.021683	0.03123	0.040742	0.05047	0.06082	0.072267	0.084443	0.096975	0.1095	0.12312	0.13715	0.15141	0.16509	0.17868	0.1921	0.20486	0.21701	0.22921	0.2415	0.25424	0.26653	0.27908	0.29178	0.30567	0.32057	NaN	NaN	NaN	NaN	NaN	NaN	NaN	NaN	NaN	NaN	NaN	NaN	NaN	NaN	NaN	NaN
241	0.0002248	1e-05	1e-05	1e-05	1e-05	1e-05	1e-05	0.0044979	0.011028	0.019337	0.027531	0.036952	0.046765	0.057135	0.068873	0.080982	0.093184	0.10559	0.11851	0.13142	0.14471	0.1584	0.17232	0.18705	0.202	0.2164	0.23004	0.24254	0.25477	0.26684	0.27889	0.29074	0.30248	0.31458	0.32573	0.33589	0.34677	0.35785	0.36984	0.38119	0.39191	0.40185	0.41072	0.41936	0.42671	0.43351	0.44071	0.44647	0.45158
242	1e-05	1e-05	1e-05	1e-05	1e-05	0.0018176	0.03732	0.069421	0.096661	0.12712	0.15272	0.17575	0.19656	0.21619	0.23651	0.25475	0.27274	0.2879	0.30442	0.32143	0.33632	0.35142	0.36666	0.38184	0.39685	0.41243	0.42743	0.4436	0.46244	0.48137	0.50054	0.52037	NaN	NaN	NaN	NaN	NaN	NaN	NaN	NaN	NaN	NaN	NaN	NaN	NaN	NaN	NaN	NaN	NaN
243	1e-05	1e-05	1e-05	1e-05	1e-05	1e-05	0.008285	0.023945	0.038289	0.05396	0.068466	0.08243	0.095774	0.1082	0.12	0.13065	0.14078	0.14944	0.15818	0.16686	0.17439	0.18137	0.18769	0.19368	0.19946	0.20599	0.21194	0.2183	0.22588	0.23394	0.24149	0.24928	0.25724	0.26567	0.27499	0.28429	0.2927	0.3015	0.31016	0.31741	0.32408	0.33073	0.33658	0.34181	0.34664	0.35039	0.35379	0.35758	0.36113
244	1e-05	1e-05	1e-05	1e-05	1e-05	1e-05	0.015479	0.043144	0.066431	0.091093	0.11114	0.12873	0.14386	0.15745	0.1709	0.18194	0.19213	0.19974	0.20814	0.21623	0.2223	0.22855	0.23457	0.24043	0.2458	0.25148	0.25661	0.26242	0.27003	0.27722	0.28447	0.29175	0.29866	0.30601	0.31381	0.32121	0.32792	0.33541	0.34251	0.34797	0.35348	0.35879	0.36378	0.3685	0.37309	0.37748	0.3823	0.38744	0.39235
245	0.011081	0.0079752	0.0050341	0.0026798	0.0014015	0.0005585	1e-05	1e-05	1e-05	0.00010491	0.00049381	4.2805e-05	1e-05	0.00035571	2.0694e-05	1e-05	1e-05	0.00012904	0.00097899	0.0045272	0.0080272	0.01423	0.024314	0.035253	0.046553	0.060372	0.074622	0.090082	0.10722	0.12725	0.1493	0.17599	NaN	NaN	NaN	NaN	NaN	NaN	NaN	NaN	NaN	NaN	NaN	NaN	NaN	NaN	NaN	NaN	NaN
246	1e-05	1e-05	1e-05	1e-05	0.0040897	0.010019	0.016493	0.02307	0.029957	0.03794	0.04627	0.055012	0.064169	0.073263	0.082406	0.091194	0.10001	0.10881	0.1182	0.12771	0.13705	0.14641	0.15548	0.16449	0.17371	0.18351	0.19331	0.20336	0.21361	0.22413	0.23441	0.24501	0.25561	0.26654	0.27768	0.28843	0.29848	0.30878	0.31909	0.32884	0.33829	0.34773	0.35627	0.36446	0.37261	0.38071	0.38908	0.39805	0.40705
247	1e-05	1e-05	1e-05	1e-05	1e-05	1e-05	0.0079003	0.022676	0.036098	0.050562	0.063761	0.076224	0.088342	0.099983	0.11191	0.12296	0.1339	0.14363	0.15424	0.1647	0.17456	0.18416	0.19346	0.20265	0.2117	0.22095	0.22991	0.23932	0.2497	0.26015	0.27075	0.28178	0.29374	0.30693	0.32149	0.33707	NaN	NaN	NaN	NaN	NaN	NaN	NaN	NaN	NaN	NaN	NaN	NaN	NaN
248	1e-05	1e-05	1e-05	1e-05	1e-05	1e-05	0.0031018	0.0095591	0.01693	0.025257	0.03446	0.044408	0.055453	0.067137	0.079656	0.092736	0.10653	0.12136	0.13808	0.1564	0.17648	0.1987	0.22302	NaN	NaN	NaN	NaN	NaN	NaN	NaN	NaN	NaN	NaN	NaN	NaN	NaN	NaN	NaN	NaN	NaN	NaN	NaN	NaN	NaN	NaN	NaN	NaN	NaN	NaN
249	1e-05	1e-05	1e-05	1e-05	1e-05	1e-05	0.0020749	0.0063952	0.010778	0.015691	0.020549	0.025255	0.030296	0.03589	0.041327	0.047281	0.053353	0.059948	0.068067	0.079055	0.092432	0.10983	0.13166	NaN	NaN	NaN	NaN	NaN	NaN	NaN	NaN	NaN	NaN	NaN	NaN	NaN	NaN	NaN	NaN	NaN	NaN	NaN	NaN	NaN	NaN	NaN	NaN	NaN	NaN
250	1e-05	1e-05	1e-05	1e-05	1e-05	1e-05	0.0087194	0.026235	0.043584	0.063856	0.084064	0.10491	0.12653	0.14947	0.17414	0.19962	0.2267	0.25504	0.28613	NaN	NaN	NaN	NaN	NaN	NaN	NaN	NaN	NaN	NaN	NaN	NaN	NaN	NaN	NaN	NaN	NaN	NaN	NaN	NaN	NaN	NaN	NaN	NaN	NaN	NaN	NaN	NaN	NaN	NaN
251	1e-05	1e-05	1e-05	1e-05	1e-05	1e-05	0.0013678	0.0046983	0.0080759	0.012178	0.016574	0.020822	0.025623	0.03104	0.036356	0.042285	0.04881	0.05687	0.067194	0.081657	0.099548	NaN	NaN	NaN	NaN	NaN	NaN	NaN	NaN	NaN	NaN	NaN	NaN	NaN	NaN	NaN	NaN	NaN	NaN	NaN	NaN	NaN	NaN	NaN	NaN	NaN	NaN	NaN	NaN
252	1e-05	1e-05	1e-05	1e-05	1e-05	1e-05	0.0043058	0.015127	0.029486	0.047195	0.06794	0.092495	NaN	NaN	NaN	NaN	NaN	NaN	NaN	NaN	NaN	NaN	NaN	NaN	NaN	NaN	NaN	NaN	NaN	NaN	NaN	NaN	NaN	NaN	NaN	NaN	NaN	NaN	NaN	NaN	NaN	NaN	NaN	NaN	NaN	NaN	NaN	NaN	NaN
253	1e-05	1e-05	1e-05	1e-05	1e-05	1e-05	0.0082322	0.025043	0.042249	0.061818	0.082032	0.10342	0.12633	0.15161	0.17921	0.20862	NaN	NaN	NaN	NaN	NaN	NaN	NaN	NaN	NaN	NaN	NaN	NaN	NaN	NaN	NaN	NaN	NaN	NaN	NaN	NaN	NaN	NaN	NaN	NaN	NaN	NaN	NaN	NaN	NaN	NaN	NaN	NaN	NaN
254	1e-05	1e-05	1e-05	1e-05	1e-05	1e-05	0.0043715	0.012923	0.021854	0.03224	0.04307	0.054615	0.067214	0.081079	0.096164	0.11199	0.12869	0.14609	0.16532	0.18552	0.20655	0.22884	0.25236	0.27713	NaN	NaN	NaN	NaN	NaN	NaN	NaN	NaN	NaN	NaN	NaN	NaN	NaN	NaN	NaN	NaN	NaN	NaN	NaN	NaN	NaN	NaN	NaN	NaN	NaN
255	1e-05	1e-05	1e-05	1e-05	1e-05	1e-05	0.0023554	0.0070477	0.011096	0.015157	0.018816	0.022588	0.026629	0.03121	0.036115	0.042237	0.048442	0.054752	0.061575	0.069709	0.077791	0.086482	0.096124	0.10619	0.11645	0.12738	0.13806	0.14859	0.15986	0.17129	0.18226	0.19336	0.20422	0.21402	0.2236	0.23307	0.2417	0.25007	0.25887	0.26676	0.27419	0.28159	0.28866	0.29586	0.30324	0.31055	0.31788	0.32592	0.33429
256	1e-05	1e-05	1e-05	1e-05	1e-05	1e-05	0.0075744	0.025883	0.048801	NaN	NaN	NaN	NaN	NaN	NaN	NaN	NaN	NaN	NaN	NaN	NaN	NaN	NaN	NaN	NaN	NaN	NaN	NaN	NaN	NaN	NaN	NaN	NaN	NaN	NaN	NaN	NaN	NaN	NaN	NaN	NaN	NaN	NaN	NaN	NaN	NaN	NaN	NaN	NaN
257	1e-05	1e-05	1e-05	1e-05	1e-05	1e-05	0.0035347	0.0097722	0.015359	0.021858	0.027955	0.033896	0.039875	0.046035	0.052337	0.058032	0.063851	0.069054	0.075268	0.081655	0.087821	0.094006	0.10003	0.106	0.11168	0.11734	0.12291	0.12873	0.13528	0.1417	0.14785	0.15387	0.15966	0.16543	0.17127	0.17691	0.18217	0.18754	0.19243	0.19643	0.20008	0.20356	0.20676	0.20968	0.21293	0.21604	0.21916	0.2227	0.22625
258	1e-05	1e-05	1e-05	1e-05	1e-05	1e-05	0.0031894	0.0099065	0.017483	0.026523	0.036483	0.047267	0.059063	0.071882	0.085392	0.099004	0.11277	0.12656	0.14113	0.1556	0.16985	0.18409	0.19811	0.21184	0.22507	0.23807	0.25087	0.2636	0.27673	0.28973	0.30246	0.31506	0.32707	0.33877	0.3503	0.36152	0.37229	0.38292	0.39373	0.40341	0.41253	0.42132	0.42968	0.43795	0.44635	0.4547	0.46295	0.47158	0.48037
259	1e-05	1e-05	1e-05	1e-05	1e-05	1e-05	0.0056362	0.019469	0.037233	0.059126	NaN	NaN	NaN	NaN	NaN	NaN	NaN	NaN	NaN	NaN	NaN	NaN	NaN	NaN	NaN	NaN	NaN	NaN	NaN	NaN	NaN	NaN	NaN	NaN	NaN	NaN	NaN	NaN	NaN	NaN	NaN	NaN	NaN	NaN	NaN	NaN	NaN	NaN	NaN
260	1e-05	1e-05	1e-05	1e-05	1e-05	1e-05	0.0028593	0.0077037	0.012514	0.017836	0.023635	0.029481	0.03522	0.041568	0.048021	0.053699	0.059467	0.065069	0.071377	0.077449	0.083491	0.089157	0.094126	0.098631	0.10276	0.10669	0.11109	0.11578	0.12107	0.12658	0.13193	0.13712	0.1418	0.14683	0.15239	0.15751	0.16227	0.16686	0.17104	0.17411	0.17652	0.17841	0.17998	0.18143	0.18276	0.18361	0.1845	0.18589	0.18721
261	1e-05	1e-05	1e-05	1e-05	1e-05	1e-05	0.00060188	0.0016303	0.0027654	0.0046513	0.0070912	0.0095815	0.01233	0.015156	0.017574	0.019776	0.022012	0.023906	0.026305	0.028345	0.030035	0.0316	0.03313	0.034778	0.036387	0.037949	0.039625	0.041526	0.043716	0.04619	0.048862	0.051634	0.054269	0.056744	0.059074	0.061353	0.063498	0.06561	0.067699	0.069178	0.07026	0.071062	0.071767	0.072451	0.073473	0.074607	0.075781	0.077596	0.079497
262	1e-05	1e-05	1e-05	1e-05	1e-05	1e-05	0.0032704	0.011338	0.021514	0.033783	0.048168	0.064699	0.08437	0.10745	0.13404	NaN	NaN	NaN	NaN	NaN	NaN	NaN	NaN	NaN	NaN	NaN	NaN	NaN	NaN	NaN	NaN	NaN	NaN	NaN	NaN	NaN	NaN	NaN	NaN	NaN	NaN	NaN	NaN	NaN	NaN	NaN	NaN	NaN	NaN
263	1e-05	1e-05	1e-05	1e-05	1e-05	1e-05	0.00067722	0.0019285	0.0033631	0.0050201	0.006986	0.0087377	0.010663	0.013231	0.015804	0.018414	0.021127	0.023774	0.027062	0.030542	0.034197	0.038153	0.042579	0.047232	0.051512	0.055922	0.060425	0.065109	0.070052	0.075221	0.080188	0.085225	0.090001	0.094435	0.098771	0.10326	0.10738	0.11148	0.11546	0.11896	0.12192	0.12472	0.12725	0.12961	0.13214	0.1346	0.13683	0.13964	0.14267
264	1e-05	1e-05	1e-05	1e-05	1e-05	1e-05	0.001735	0.0050977	0.0080588	0.010855	0.013869	0.01714	0.020441	0.024492	0.028512	0.033671	0.039751	0.046197	0.053382	0.060931	0.068732	0.077042	0.086029	0.095552	0.10529	0.11532	0.12519	0.1345	0.14453	0.15468	0.16541	0.17593	0.18643	0.19615	0.20579	0.21536	0.22459	0.23356	0.24316	0.25177	0.26009	0.26798	0.2759	0.28337	0.29115	0.29872	0.30613	0.31414	0.32259
265	1e-05	1e-05	1e-05	1e-05	1e-05	1e-05	0.0014166	0.0047571	0.0090531	0.013905	0.020335	0.027458	0.035895	0.045937	0.056254	0.067017	0.078288	0.090219	0.10336	0.11603	0.12949	0.14342	0.15752	0.17193	0.18586	0.19978	0.21369	0.22769	0.24156	0.25534	0.27011	0.28472	0.29872	0.31195	0.32462	0.33727	0.35064	0.36488	0.38063	0.39724	0.41567	NaN	NaN	NaN	NaN	NaN	NaN	NaN	NaN
266	1e-05	1e-05	1e-05	1e-05	1e-05	1e-05	0.0010001	0.0035534	0.0068781	0.010988	0.016076	0.021691	0.027715	0.034454	0.041007	0.047278	0.05332	0.05953	0.065987	0.072112	0.078169	0.083998	0.089824	0.095568	0.10085	0.10632	0.11199	0.11799	0.12417	0.13053	0.13701	0.1438	0.15053	0.15714	0.16383	0.17045	0.1769	0.18323	0.18958	0.19537	0.20097	0.2064	0.21125	0.21605	0.22093	0.22579	0.23068	0.23587	0.24126
267	1e-05	1e-05	1e-05	1e-05	1e-05	1e-05	0.0023973	0.0080376	0.014639	0.022361	0.031505	0.041735	0.053133	0.06589	0.07913	0.093479	0.10884	0.12424	0.14024	0.15664	0.17347	0.19014	0.20724	0.22462	0.24226	0.26044	0.27879	NaN	NaN	NaN	NaN	NaN	NaN	NaN	NaN	NaN	NaN	NaN	NaN	NaN	NaN	NaN	NaN	NaN	NaN	NaN	NaN	NaN	NaN
268	0.0011757	1e-05	1e-05	1e-05	1e-05	1e-05	1e-05	0.00033096	0.0021834	0.0045147	0.0075382	0.010803	0.014385	0.018251	0.021984	0.02538	0.028433	0.031343	0.0345	0.037386	0.040332	0.043286	0.046418	0.049665	0.052627	0.05558	0.058667	0.062201	0.066021	0.070015	0.074191	0.078454	0.082491	0.086174	0.08969	0.093201	0.096629	0.10005	0.10344	0.10626	0.10876	0.11102	0.11296	0.11489	0.11705	0.11938	0.12178	0.12457	0.12745
269	1e-05	1e-05	1e-05	1e-05	1e-05	1e-05	0.0029607	0.010137	0.018407	0.028379	0.039063	0.05054	0.062916	0.075553	0.088423	0.10166	0.11498	0.12761	0.14007	0.1525	0.1643	0.17654	0.18929	0.20317	0.21905	0.23731	NaN	NaN	NaN	NaN	NaN	NaN	NaN	NaN	NaN	NaN	NaN	NaN	NaN	NaN	NaN	NaN	NaN	NaN	NaN	NaN	NaN	NaN	NaN
270	1e-05	1e-05	1e-05	1e-05	1e-05	1e-05	0.0019098	0.0066401	0.012464	0.019005	0.026508	0.035066	0.044081	0.053415	0.062916	0.072212	0.080893	0.089501	0.098191	0.10643	0.11456	0.12234	0.12921	0.13579	0.14205	0.14782	0.15364	0.1597	0.16587	0.17223	0.17832	0.18476	0.19097	0.19779	0.20489	0.21164	0.21858	0.22491	0.23134	0.23709	0.24226	0.24739	0.25153	0.25585	0.25987	0.26367	0.26752	0.27106	0.27519
271	1e-05	1e-05	1e-05	1e-05	1e-05	1e-05	NaN	NaN	NaN	NaN	NaN	NaN	NaN	NaN	NaN	NaN	NaN	NaN	NaN	NaN	NaN	NaN	NaN	NaN	NaN	NaN	NaN	NaN	NaN	NaN	NaN	NaN	NaN	NaN	NaN	NaN	NaN	NaN	NaN	NaN	NaN	NaN	NaN	NaN	NaN	NaN	NaN	NaN	NaN
272	1e-05	1e-05	0.00070384	0.0017921	0.0028239	0.0038281	0.0088836	0.015837	0.023629	0.032417	0.043402	0.057058	0.072755	0.088366	0.10363	0.11931	0.13513	NaN	NaN	NaN	NaN	NaN	NaN	NaN	NaN	NaN	NaN	NaN	NaN	NaN	NaN	NaN	NaN	NaN	NaN	NaN	NaN	NaN	NaN	NaN	NaN	NaN	NaN	NaN	NaN	NaN	NaN	NaN	NaN
273	1e-05	1e-05	1e-05	1e-05	1e-05	1e-05	0.0022543	0.0071216	0.012679	0.018877	0.025946	0.033397	0.04116	0.048868	0.056547	0.063647	0.070411	0.076867	0.083659	0.090246	0.096933	0.10369	0.11011	0.11633	0.12251	0.12849	0.13505	0.14208	0.14922	0.15648	0.16353	0.17077	0.178	0.18558	0.19324	0.20096	0.20882	0.2158	0.22253	0.22891	0.23482	0.24059	0.24564	0.24996	0.25419	0.25841	0.26236	0.26577	0.26979
274	1e-05	1e-05	0.0028321	0.0089513	0.015206	0.022536	0.030066	0.036893	0.044059	0.051615	0.059482	0.067617	0.075632	0.083866	0.091684	0.099621	0.10668	0.11328	0.12128	0.12972	0.13818	0.1471	0.15625	0.16649	0.17805	0.19179	0.20653	NaN	NaN	NaN	NaN	NaN	NaN	NaN	NaN	NaN	NaN	NaN	NaN	NaN	NaN	NaN	NaN	NaN	NaN	NaN	NaN	NaN	NaN
275	1e-05	1e-05	1e-05	1e-05	1e-05	1e-05	0.0069637	NaN	NaN	NaN	NaN	NaN	NaN	NaN	NaN	NaN	NaN	NaN	NaN	NaN	NaN	NaN	NaN	NaN	NaN	NaN	NaN	NaN	NaN	NaN	NaN	NaN	NaN	NaN	NaN	NaN	NaN	NaN	NaN	NaN	NaN	NaN	NaN	NaN	NaN	NaN	NaN	NaN	NaN
276	1e-05	1e-05	1e-05	1e-05	1e-05	1e-05	0.0014707	0.0045144	0.0086086	0.01399	0.020608	0.027554	0.035023	0.042904	0.051518	0.060746	0.069352	0.078288	0.087966	0.098123	0.10781	0.11694	0.12628	0.13506	0.14355	0.15227	0.16066	0.16968	0.17875	0.18913	0.19984	0.21244	0.22665	0.24225	NaN	NaN	NaN	NaN	NaN	NaN	NaN	NaN	NaN	NaN	NaN	NaN	NaN	NaN	NaN
277	1e-05	1e-05	1e-05	1e-05	1e-05	1e-05	0.0024359	0.0084592	0.016163	0.025744	0.037108	0.049887	0.064266	0.080742	0.098831	0.11815	0.13818	0.15987	0.18228	0.2054	0.22833	0.25128	0.27418	0.29677	0.31812	0.33839	0.35786	0.37726	0.39566	0.41509	0.43484	0.45606	NaN	NaN	NaN	NaN	NaN	NaN	NaN	NaN	NaN	NaN	NaN	NaN	NaN	NaN	NaN	NaN	NaN
278	1e-05	1e-05	1e-05	0.00015346	0.0014138	0.0031607	0.005266	0.0074785	0.010461	0.014109	0.018485	0.023367	0.028769	0.035098	0.042083	0.049524	0.057412	0.06584	0.075489	0.085729	0.096433	0.10781	0.12026	0.13445	0.15094	0.17048	0.19357	NaN	NaN	NaN	NaN	NaN	NaN	NaN	NaN	NaN	NaN	NaN	NaN	NaN	NaN	NaN	NaN	NaN	NaN	NaN	NaN	NaN	NaN
279	1e-05	1e-05	1e-05	1e-05	1e-05	1e-05	0.00040963	0.0012331	0.0026646	0.0043574	0.0064247	0.0087531	0.011269	0.014322	0.017554	0.02084	0.024219	0.028078	0.032803	0.037792	0.043256	0.049319	0.055781	0.062628	0.069879	0.077805	0.08619	0.095277	0.1048	0.11463	0.12475	0.13526	0.14565	0.1562	0.16724	0.17824	0.18905	0.19996	0.21094	0.22174	0.23236	0.24268	0.25286	0.2633	0.27419	0.28568	0.29859	0.31312	0.32923
280	1e-05	1e-05	1e-05	1e-05	1e-05	1e-05	0.0009852	0.00395	0.0077568	0.012724	0.018554	0.024735	0.031477	0.03893	0.046362	0.053956	0.061568	0.069465	0.077681	0.086032	0.094621	0.10372	0.11327	0.12337	0.13353	0.14441	0.15572	0.16777	0.18035	0.19339	0.20646	0.21965	0.23229	0.24494	0.25693	0.26877	0.28008	0.29066	0.30118	0.31104	0.32039	0.32922	0.33747	0.34541	0.35295	0.36062	0.36827	0.37599	0.38381
281	0.0015287	0.001129	0.00043499	1e-05	1e-05	1e-05	1e-05	1e-05	0.00042024	0.0014181	0.0028037	0.0044002	0.0065586	0.0097842	0.013623	0.017966	0.022764	0.028669	0.035747	0.043617	0.052323	0.062241	0.073131	0.085231	0.098376	0.11374	0.1317	0.15328	0.1778	NaN	NaN	NaN	NaN	NaN	NaN	NaN	NaN	NaN	NaN	NaN	NaN	NaN	NaN	NaN	NaN	NaN	NaN	NaN	NaN
282	1e-05	1e-05	1e-05	1e-05	1e-05	1e-05	0.00021607	0.0015437	0.0034963	0.0061387	0.0093329	0.013005	0.016987	0.021547	0.025998	0.030261	0.034425	0.038886	0.04402	0.049385	0.054907	0.060675	0.066626	0.072757	0.078762	0.085506	0.092573	0.10042	0.10865	0.1172	0.12605	0.13529	0.14459	0.15409	0.16408	0.17437	0.18453	0.195	0.20581	0.21657	0.22739	0.23806	0.24892	0.26002	0.2712	0.28243	0.29412	0.30622	0.31861
283	1e-05	1e-05	1e-05	0.00099926	0.0059446	0.012115	0.019606	0.028444	0.039163	0.051558	0.065741	0.081228	0.098417	0.11758	0.13838	0.16055	0.18346	0.20776	0.23362	0.26067	0.28916	0.31913	NaN	NaN	NaN	NaN	NaN	NaN	NaN	NaN	NaN	NaN	NaN	NaN	NaN	NaN	NaN	NaN	NaN	NaN	NaN	NaN	NaN	NaN	NaN	NaN	NaN	NaN	NaN
284	1e-05	1e-05	1e-05	1e-05	1e-05	1e-05	0.0013901	0.0042459	0.0073115	0.010761	0.015036	0.019266	0.02354	0.028737	0.033934	0.039435	0.045061	0.050786	0.05745	0.064657	0.072317	0.080217	0.088677	0.097261	0.10567	0.11485	0.12377	0.13321	0.1426	0.15181	0.16039	0.16874	0.17633	0.18313	0.19008	0.19657	0.20227	0.20786	0.21287	0.21763	0.22192	0.22622	0.22999	0.23375	0.23756	0.24069	0.244	0.24752	0.25108
285	1e-05	1e-05	1e-05	1e-05	1e-05	1e-05	0.0019083	0.0066477	0.012695	0.02006	0.028596	0.038018	0.048053	0.058751	0.069489	0.080397	0.091184	0.10261	0.11469	0.1272	0.13991	0.15318	0.16689	0.18128	0.19615	0.21228	0.22951	0.24853	0.26895	0.29095	NaN	NaN	NaN	NaN	NaN	NaN	NaN	NaN	NaN	NaN	NaN	NaN	NaN	NaN	NaN	NaN	NaN	NaN	NaN
286	1e-05	1e-05	1e-05	1e-05	1e-05	1e-05	0.0049382	0.015033	0.025789	0.03706	0.049	0.062034	0.076015	0.091047	0.10722	0.12401	0.14165	0.16054	0.18103	0.20277	0.22631	0.25157	NaN	NaN	NaN	NaN	NaN	NaN	NaN	NaN	NaN	NaN	NaN	NaN	NaN	NaN	NaN	NaN	NaN	NaN	NaN	NaN	NaN	NaN	NaN	NaN	NaN	NaN	NaN
287	0.0038179	0.0020226	0.00040486	1e-05	1e-05	0.0013937	0.0043112	0.0083556	0.014033	0.021924	0.031426	0.042697	0.055596	0.070707	0.087317	0.10558	0.12583	0.14876	0.17494	0.20416	0.23579	NaN	NaN	NaN	NaN	NaN	NaN	NaN	NaN	NaN	NaN	NaN	NaN	NaN	NaN	NaN	NaN	NaN	NaN	NaN	NaN	NaN	NaN	NaN	NaN	NaN	NaN	NaN	NaN
288	1e-05	1e-05	1e-05	1e-05	1e-05	1e-05	0.0019851	0.0068171	0.013274	0.021532	0.031481	0.042896	0.055646	0.070177	0.085739	0.10202	0.11911	0.13754	0.15788	0.17982	0.20314	0.22823	NaN	NaN	NaN	NaN	NaN	NaN	NaN	NaN	NaN	NaN	NaN	NaN	NaN	NaN	NaN	NaN	NaN	NaN	NaN	NaN	NaN	NaN	NaN	NaN	NaN	NaN	NaN
289	1e-05	1e-05	1e-05	1e-05	1e-05	1e-05	0.0040815	0.012577	0.020518	0.029044	0.03773	0.046558	0.056026	0.066052	0.076779	0.087537	0.098567	0.11002	0.12153	0.13349	0.14556	0.15784	0.16994	0.18211	0.19383	0.20532	0.21677	0.22818	0.23925	0.2507	0.26212	0.27349	0.28457	0.29621	0.30815	0.32047	0.33271	0.34479	0.3575	0.37025	0.38265	0.39488	0.40641	0.41768	0.42826	0.43821	0.44829	0.45896	0.47028
290	1e-05	1e-05	1e-05	1e-05	1e-05	1e-05	0.0010549	0.0035066	0.0067762	0.010647	0.015051	0.019706	0.024884	0.030889	0.037107	0.043604	0.050376	0.057598	0.065643	0.074062	0.082802	0.092308	0.1024	0.11288	0.12346	0.13468	0.14638	0.15854	0.17122	0.18437	0.19749	0.21122	0.22468	0.23819	0.252	0.26574	0.27932	0.29289	0.30671	0.32005	0.33318	0.34621	0.35852	0.37074	0.38287	0.39475	0.40679	0.41888	0.43069
291	1e-05	1e-05	1e-05	1e-05	1e-05	1e-05	0.0012478	0.0041493	0.0076526	0.012003	0.016954	0.022146	0.027764	0.034195	0.040754	0.047242	0.053883	0.061234	0.069142	0.077289	0.085548	0.094259	0.1034	0.11293	0.12256	0.13262	0.1432	0.15439	0.16595	0.17812	0.19075	0.20467	0.21963	0.23596	0.25405	0.27397	NaN	NaN	NaN	NaN	NaN	NaN	NaN	NaN	NaN	NaN	NaN	NaN	NaN
292	1e-05	1e-05	1e-05	1e-05	1e-05	1e-05	0.0067113	0.022044	0.039847	0.061054	0.085714	0.11339	NaN	NaN	NaN	NaN	NaN	NaN	NaN	NaN	NaN	NaN	NaN	NaN	NaN	NaN	NaN	NaN	NaN	NaN	NaN	NaN	NaN	NaN	NaN	NaN	NaN	NaN	NaN	NaN	NaN	NaN	NaN	NaN	NaN	NaN	NaN	NaN	NaN
293	1e-05	1e-05	1e-05	1e-05	1e-05	1e-05	0.0010897	0.00352	0.0066934	0.010601	0.015181	0.020067	0.025458	0.031618	0.037863	0.044238	0.050538	0.057073	0.064115	0.071081	0.078241	0.0856	0.093155	0.10075	0.10799	0.11554	0.12304	0.13103	0.13924	0.14753	0.15571	0.16388	0.17189	0.17966	0.18739	0.19494	0.20222	0.20938	0.21647	0.22306	0.22957	0.23605	0.24244	0.24863	0.25511	0.26192	0.26935	0.27723	0.28545
294	1e-05	1e-05	1e-05	1e-05	1e-05	1e-05	0.011345	NaN	NaN	NaN	NaN	NaN	NaN	NaN	NaN	NaN	NaN	NaN	NaN	NaN	NaN	NaN	NaN	NaN	NaN	NaN	NaN	NaN	NaN	NaN	NaN	NaN	NaN	NaN	NaN	NaN	NaN	NaN	NaN	NaN	NaN	NaN	NaN	NaN	NaN	NaN	NaN	NaN	NaN
295	1e-05	1e-05	1e-05	1e-05	1e-05	1e-05	0.0015786	0.0050379	0.0090503	0.013572	0.018377	0.022785	0.027298	0.032489	0.037735	0.042718	0.047645	0.052232	0.05702	0.061368	0.065727	0.070062	0.074454	0.078824	0.08256	0.08617	0.089751	0.093314	0.096978	0.10065	0.1043	0.10784	0.11112	0.11413	0.11698	0.11983	0.12241	0.12465	0.12679	0.12863	0.13023	0.13182	0.13302	0.13412	0.13551	0.13691	0.13852	0.14064	0.14333
296	0.0073822	0.0044165	0.0016811	1e-05	1e-05	1e-05	1e-05	1e-05	1e-05	0.00045735	0.0027159	0.0053038	0.0082042	0.011463	0.0144	0.017008	0.019518	0.022029	0.024908	0.027563	0.030195	0.032915	0.03568	0.038494	0.041129	0.044015	0.04711	0.05051	0.053891	0.057338	0.060705	0.064231	0.067627	0.071059	0.074454	0.077547	0.080519	0.083404	0.086278	0.088932	0.09158	0.09431	0.096589	0.098582	0.10053	0.10259	0.10508	0.10775	0.11044
297	1e-05	1e-05	1e-05	1e-05	1e-05	1e-05	0.00073367	0.0022766	0.003908	0.0055421	0.0072282	0.0089899	0.01066	0.01251	0.01425	0.015744	0.016903	0.018084	0.01939	0.020789	0.022319	0.024069	0.025705	0.027422	0.029028	0.030719	0.032327	0.034473	0.036747	0.039171	0.041279	0.043627	0.045611	0.04758	0.049558	0.051363	0.053117	0.05483	0.056458	0.057756	0.058903	0.060098	0.060884	0.061522	0.062361	0.063127	0.064041	0.065108	0.066393
298	1e-05	1e-05	1e-05	1e-05	1e-05	1e-05	0.00060426	0.0019312	0.0033518	0.0045209	0.0055694	0.0064921	0.0073464	0.0084947	0.0094632	0.010529	0.011326	0.011998	0.012683	0.013518	0.014564	0.015837	0.01706	0.018287	0.019462	0.020806	0.02213	0.02381	0.025657	0.027792	0.029674	0.031639	0.03328	0.035022	0.036926	0.03849	0.039944	0.041451	0.043054	0.044408	0.045596	0.046757	0.047578	0.048371	0.049252	0.049911	0.050899	0.052033	0.053145
299	0.007814	0.0054292	0.0029572	0.0010622	1e-05	1e-05	1e-05	1e-05	1e-05	1e-05	0.00010508	0.00146	0.0030687	0.0050535	0.0069095	0.0084715	0.010045	0.011621	0.013794	0.015788	0.018073	0.020696	0.023578	0.026895	0.03029	0.033925	0.038134	0.042748	0.047651	0.052857	0.058158	0.063585	0.068699	0.073671	0.078348	0.082776	0.087323	0.091643	0.095988	0.10013	0.10408	0.10814	0.11177	0.11536	0.11915	0.12318	0.12743	0.13171	0.13596
300	1e-05	1e-05	1e-05	1e-05	0.0034915	0.0086651	0.01424	0.020162	0.027459	0.036309	0.046754	0.058245	0.071006	0.085172	0.10067	0.11698	0.13513	0.15521	0.17766	0.202	0.22875	NaN	NaN	NaN	NaN	NaN	NaN	NaN	NaN	NaN	NaN	NaN	NaN	NaN	NaN	NaN	NaN	NaN	NaN	NaN	NaN	NaN	NaN	NaN	NaN	NaN	NaN	NaN	NaN
301	1e-05	1e-05	1e-05	1e-05	1e-05	1e-05	0.001982	0.0061538	0.011174	0.016742	0.023129	0.029526	0.03706	0.045332	0.054182	0.063392	0.072875	0.082515	0.093233	0.10436	0.11619	0.12915	0.14358	0.15898	0.17578	0.19444	0.21492	NaN	NaN	NaN	NaN	NaN	NaN	NaN	NaN	NaN	NaN	NaN	NaN	NaN	NaN	NaN	NaN	NaN	NaN	NaN	NaN	NaN	NaN
302	1e-05	1e-05	1e-05	1e-05	1e-05	1e-05	0.00051256	0.0016787	0.003198	0.0053746	0.0080233	0.010732	0.0135	0.016686	0.0199	0.022879	0.025915	0.028895	0.032188	0.035326	0.038227	0.041271	0.044378	0.047671	0.050781	0.053911	0.057234	0.060968	0.064832	0.068707	0.072567	0.076792	0.080613	0.084342	0.087836	0.091229	0.094555	0.097722	0.10068	0.10346	0.10632	0.10903	0.11119	0.11333	0.11562	0.11813	0.12077	0.12357	0.12643
303	0.0054327	0.0033143	0.0011815	1e-05	1e-05	1e-05	1e-05	1e-05	1e-05	0.00035734	0.002271	0.0041629	0.0063403	0.0087651	0.011095	0.01309	0.015196	0.017368	0.019845	0.021963	0.023708	0.025652	0.027795	0.02988	0.031905	0.033771	0.035854	0.038128	0.040413	0.043006	0.045737	0.048984	0.052129	0.055159	0.058328	0.061245	0.06431	0.067337	0.070356	0.073403	0.07612	0.078772	0.080871	0.082707	0.084801	0.086996	0.089638	0.092541	0.095582
304	0.011604	0.008547	0.0054748	0.0030167	0.0012988	1e-05	1e-05	1e-05	1e-05	1e-05	1e-05	0.00010668	0.0015089	0.0033244	0.0050413	0.0067545	0.0083489	0.010051	0.012226	0.014375	0.016347	0.018501	0.020891	0.023273	0.025568	0.027929	0.030313	0.033068	0.035948	0.039075	0.042199	0.045694	0.049084	0.052368	0.055791	0.059046	0.06248	0.065947	0.069532	0.072802	0.075931	0.079136	0.081882	0.084544	0.087369	0.090269	0.093468	0.09674	0.10006
305	1e-05	1e-05	1e-05	1e-05	1e-05	1e-05	0.0031372	0.0099637	0.018338	0.028025	0.038789	0.05042	0.063248	0.077663	0.092961	0.10898	0.12543	0.14223	0.16013	0.17797	0.19607	0.21445	0.23286	0.25117	0.2691	0.28756	0.30642	0.32628	0.34736	0.36967	NaN	NaN	NaN	NaN	NaN	NaN	NaN	NaN	NaN	NaN	NaN	NaN	NaN	NaN	NaN	NaN	NaN	NaN	NaN
306	1e-05	1e-05	1e-05	1e-05	1e-05	1e-05	0.0031117	0.0090382	0.015937	0.023109	0.030227	0.037163	0.044883	0.053297	0.06291	0.072889	0.082792	0.092636	0.10316	0.1137	0.12419	0.13581	0.14784	0.15968	0.17136	0.18269	0.19428	0.2064	0.21932	0.23311	0.24686	0.26157	0.27614	0.29155	0.30897	0.32825	0.34897	NaN	NaN	NaN	NaN	NaN	NaN	NaN	NaN	NaN	NaN	NaN	NaN
307	1e-05	1e-05	1e-05	1e-05	1e-05	1e-05	0.0022653	0.0076266	0.014411	0.022814	0.032715	0.043795	0.056166	0.070057	0.085001	0.10067	0.11705	0.13404	0.15212	0.17045	0.18897	0.20804	0.22731	0.24682	0.26616	0.28551	0.30507	0.32506	0.34574	0.36746	0.3904	0.41493	NaN	NaN	NaN	NaN	NaN	NaN	NaN	NaN	NaN	NaN	NaN	NaN	NaN	NaN	NaN	NaN	NaN
308	1e-05	1e-05	1e-05	1e-05	1e-05	1e-05	0.0093375	0.026191	0.041312	0.055892	0.067624	0.078816	0.086573	0.092495	0.096974	0.096195	0.095408	0.095765	0.095775	0.094873	0.093233	0.092909	0.0901	0.087821	0.086599	0.084773	0.085715	0.086102	0.084471	0.083875	0.083645	0.083361	0.081868	0.082863	0.086132	0.088712	0.091914	0.093424	0.095344	0.098228	0.1011	0.10406	0.1068	0.10933	0.11079	0.11031	0.10981	0.10879	0.10907
309	1e-05	1e-05	1e-05	1e-05	1e-05	1e-05	0.0014639	0.0041273	0.0067502	0.0096914	0.012461	0.015042	0.017673	0.020531	0.023216	0.025243	0.026932	0.028558	0.030161	0.031611	0.033085	0.034762	0.036404	0.038175	0.039863	0.041763	0.04433	0.047425	0.050391	0.053934	0.057507	0.061231	0.064962	0.068787	0.07281	0.076828	0.08113	0.08515	0.089317	0.093964	0.098851	0.1041	0.10926	0.11428	0.1198	0.1255	0.13147	0.1376	0.1442
310	1e-05	1e-05	0.0055898	0.019735	0.033549	0.047424	0.06198	0.076378	0.091572	0.10721	0.12369	0.14161	0.16238	0.18672	0.21441	NaN	NaN	NaN	NaN	NaN	NaN	NaN	NaN	NaN	NaN	NaN	NaN	NaN	NaN	NaN	NaN	NaN	NaN	NaN	NaN	NaN	NaN	NaN	NaN	NaN	NaN	NaN	NaN	NaN	NaN	NaN	NaN	NaN	NaN
311	1e-05	1e-05	1e-05	1e-05	1e-05	1e-05	0.0027818	0.00941	0.017474	0.026619	0.036821	0.048574	0.060963	0.073732	0.087624	0.10026	0.11228	0.12466	0.13738	0.15005	0.16198	0.17454	0.1864	0.19799	0.2088	0.21868	0.2293	0.24044	0.25134	0.2623	0.27315	0.28442	0.29505	0.30517	0.31561	0.32571	0.33551	0.34512	0.35393	0.36234	0.36999	0.37694	0.38391	0.39059	0.39799	0.40519	0.41327	0.42124	0.42961
312	1e-05	1e-05	1e-05	1e-05	1e-05	1e-05	0.0047113	0.010764	0.017266	0.025347	0.032435	0.040901	0.048515	0.055614	0.058099	0.055995	0.055376	0.055773	0.058084	0.058823	0.058098	0.057001	0.053483	0.049414	0.045982	0.043818	0.046521	0.047111	0.046435	0.045211	0.043573	0.041043	0.039197	0.037391	0.036685	0.035331	0.035099	0.032021	0.030827	0.030161	0.030896	0.032547	0.035707	0.03758	0.039406	0.041299	0.04388	0.046578	0.049554
313	1e-05	0.00017906	0.0038074	0.008093	0.012919	0.018031	0.023959	0.030914	0.038637	0.047637	0.057846	0.069015	0.081441	0.095453	0.1104	0.12594	0.14207	0.15897	0.17665	0.19484	0.21293	0.23159	0.25051	0.26948	0.28825	0.30694	0.32611	0.34609	NaN	NaN	NaN	NaN	NaN	NaN	NaN	NaN	NaN	NaN	NaN	NaN	NaN	NaN	NaN	NaN	NaN	NaN	NaN	NaN	NaN
314	1e-05	1e-05	1e-05	1e-05	1e-05	1e-05	0.0049213	0.016446	0.029954	0.045656	0.063401	0.083151	0.10483	0.12917	0.15593	0.18515	NaN	NaN	NaN	NaN	NaN	NaN	NaN	NaN	NaN	NaN	NaN	NaN	NaN	NaN	NaN	NaN	NaN	NaN	NaN	NaN	NaN	NaN	NaN	NaN	NaN	NaN	NaN	NaN	NaN	NaN	NaN	NaN	NaN
315	1e-05	1e-05	1e-05	1e-05	1e-05	1e-05	0.0032926	0.010863	0.019644	0.029655	0.040781	0.052525	0.065278	0.079346	0.093649	0.10809	0.12282	0.13801	0.15382	0.16973	0.18576	0.20207	0.21857	0.23503	0.25119	0.26755	0.28397	0.30072	0.31705	0.33309	0.34854	0.36385	0.37849	0.39251	0.40605	0.41875	0.43075	0.44176	0.4519	0.46131	0.47024	0.47863	0.48597	0.49252	0.49877	0.50463	0.51037	0.5162	0.52227
316	1e-05	1e-05	1e-05	0.00041289	0.0036279	0.0073361	0.01163	0.016945	0.02304	0.029792	0.037218	0.045499	0.053898	0.06307	0.072493	0.082062	0.091861	0.10247	0.11325	0.12409	0.13506	0.14666	0.15788	0.17004	0.18233	0.19492	0.20833	0.22218	0.23607	0.25075	0.26564	0.28097	0.29653	0.31283	0.32959	0.3465	0.36388	0.38122	NaN	NaN	NaN	NaN	NaN	NaN	NaN	NaN	NaN	NaN	NaN
317	1e-05	1e-05	1e-05	1e-05	1e-05	1e-05	0.0020196	0.0052083	0.0088152	0.013333	0.018356	0.024564	0.031572	0.039854	0.048418	0.057266	0.065838	0.075645	0.086878	0.098245	0.11112	0.12466	0.13916	0.15456	0.1701	0.18649	NaN	NaN	NaN	NaN	NaN	NaN	NaN	NaN	NaN	NaN	NaN	NaN	NaN	NaN	NaN	NaN	NaN	NaN	NaN	NaN	NaN	NaN	NaN
318	1e-05	1e-05	1e-05	1e-05	1e-05	1e-05	0.0014135	0.0044873	0.0077918	0.011658	0.015856	0.020384	0.025464	0.031062	0.037272	0.044201	0.051565	0.059423	0.068477	0.078507	0.089238	0.1014	0.11446	0.1285	0.14358	0.15937	0.17576	0.19345	0.21208	0.23151	0.25161	0.27274	0.2936	0.31519	0.33752	0.3603	0.38404	0.40847	NaN	NaN	NaN	NaN	NaN	NaN	NaN	NaN	NaN	NaN	NaN
319	1e-05	1e-05	1e-05	1e-05	1e-05	1e-05	0.0035545	0.011933	0.021854	0.033586	0.046962	0.06176	0.077549	0.094888	0.11307	0.13178	0.15145	0.17219	0.19482	0.21918	0.24531	0.27442	NaN	NaN	NaN	NaN	NaN	NaN	NaN	NaN	NaN	NaN	NaN	NaN	NaN	NaN	NaN	NaN	NaN	NaN	NaN	NaN	NaN	NaN	NaN	NaN	NaN	NaN	NaN
320	1e-05	1e-05	1e-05	1e-05	1e-05	1e-05	0.0047633	0.014018	0.023526	0.033603	0.043741	0.053815	0.06387	0.074379	0.085212	0.095995	0.1067	0.11716	0.12841	0.13932	0.14965	0.1606	0.17168	0.18333	0.19534	0.20706	0.21898	0.23171	0.24502	0.25814	0.27154	0.28555	0.29887	0.31194	0.32455	0.33592	0.34757	0.35874	0.36922	0.37845	0.38727	0.39592	0.40393	0.41146	0.41935	0.42717	0.43552	0.4434	0.45189
321	1e-05	1e-05	1e-05	1e-05	1e-05	1e-05	0.0031073	0.0099418	0.017879	0.026797	0.036865	0.048269	0.060742	0.074312	0.088853	0.10389	0.11959	0.13622	0.15428	0.17344	0.19374	0.21557	NaN	NaN	NaN	NaN	NaN	NaN	NaN	NaN	NaN	NaN	NaN	NaN	NaN	NaN	NaN	NaN	NaN	NaN	NaN	NaN	NaN	NaN	NaN	NaN	NaN	NaN	NaN
322	1e-05	1e-05	0.00026768	0.0027148	0.0058405	0.0092338	0.013349	0.018212	0.023891	0.030615	0.038432	0.046902	0.05631	0.067048	0.079112	0.092629	0.10804	0.12573	0.14607	0.16884	0.19429	0.22271	0.25215	0.28269	0.31362	0.34672	0.38131	0.41692	0.45244	0.48688	NaN	NaN	NaN	NaN	NaN	NaN	NaN	NaN	NaN	NaN	NaN	NaN	NaN	NaN	NaN	NaN	NaN	NaN	NaN
323	1e-05	1e-05	1e-05	1e-05	1e-05	1e-05	0.00076711	0.0037676	0.0079808	0.013616	0.02071	0.029081	0.038915	0.050345	0.063135	0.07726	0.092482	0.10919	0.12781	0.148	0.16974	0.19333	0.21851	NaN	NaN	NaN	NaN	NaN	NaN	NaN	NaN	NaN	NaN	NaN	NaN	NaN	NaN	NaN	NaN	NaN	NaN	NaN	NaN	NaN	NaN	NaN	NaN	NaN	NaN
324	1e-05	1e-05	1e-05	1e-05	1e-05	1e-05	0.00078982	0.0022167	0.0040834	0.0064875	0.0093139	0.012344	0.015839	0.019827	0.024158	0.028392	0.032598	0.03679	0.04177	0.046622	0.051471	0.056716	0.062141	0.067599	0.073104	0.078551	0.084331	0.090787	0.097693	0.10478	0.1119	0.11943	0.12662	0.13414	0.14198	0.14959	0.15732	0.16511	0.17296	0.18052	0.18811	0.19612	0.2037	0.21141	0.21909	0.22667	0.23462	0.24297	0.2515
325	4.4381e-05	1e-05	1e-05	1e-05	1e-05	1e-05	1e-05	0.0017191	0.0044961	0.0081457	0.012821	0.018356	0.024765	0.032236	0.040244	0.048884	0.057879	0.06763	0.078295	0.089386	0.101	0.11316	0.12597	0.13979	0.15448	0.1707	0.18835	0.2079	0.22948	0.2534	NaN	NaN	NaN	NaN	NaN	NaN	NaN	NaN	NaN	NaN	NaN	NaN	NaN	NaN	NaN	NaN	NaN	NaN	NaN
326	1e-05	1e-05	1e-05	1e-05	1e-05	1e-05	0.0028008	0.0090793	0.016146	0.024072	0.032961	0.041901	0.051225	0.060917	0.070829	0.080815	0.090477	0.099943	0.10952	0.11904	0.12844	0.13807	0.14778	0.15777	0.16807	0.17839	0.18873	0.19979	0.21108	0.22288	0.23474	0.24712	0.25943	0.27244	0.2859	0.29978	0.31459	0.33039	0.3475	0.36606	NaN	NaN	NaN	NaN	NaN	NaN	NaN	NaN	NaN
327	0.034609	0.038421	0.042822	0.048325	0.055178	0.063924	0.074652	0.087217	0.10234	0.12061	0.14219	0.16754	NaN	NaN	NaN	NaN	NaN	NaN	NaN	NaN	NaN	NaN	NaN	NaN	NaN	NaN	NaN	NaN	NaN	NaN	NaN	NaN	NaN	NaN	NaN	NaN	NaN	NaN	NaN	NaN	NaN	NaN	NaN	NaN	NaN	NaN	NaN	NaN	NaN
328	1e-05	1e-05	1e-05	1e-05	1e-05	1e-05	0.0030083	0.0096453	0.017128	0.025595	0.035443	0.046898	0.060824	0.07782	0.097856	NaN	NaN	NaN	NaN	NaN	NaN	NaN	NaN	NaN	NaN	NaN	NaN	NaN	NaN	NaN	NaN	NaN	NaN	NaN	NaN	NaN	NaN	NaN	NaN	NaN	NaN	NaN	NaN	NaN	NaN	NaN	NaN	NaN	NaN
329	1e-05	1e-05	1e-05	1e-05	1e-05	1e-05	0.0036793	0.011757	0.020631	0.030784	0.0422	0.054434	0.067724	0.082418	0.097877	0.11406	0.13094	0.14876	0.1675	0.18688	0.20644	0.22671	0.24767	0.26947	0.29175	0.31493	NaN	NaN	NaN	NaN	NaN	NaN	NaN	NaN	NaN	NaN	NaN	NaN	NaN	NaN	NaN	NaN	NaN	NaN	NaN	NaN	NaN	NaN	NaN
330	1e-05	1e-05	1e-05	1e-05	1e-05	1e-05	0.00078762	0.0026249	0.0050611	0.0079008	0.011387	0.015033	0.019503	0.024837	0.030915	0.037719	0.045286	0.053712	0.063312	0.07371	0.085069	0.097548	0.11125	0.12615	0.14232	0.16014	0.17969	0.20137	0.22525	0.25145	NaN	NaN	NaN	NaN	NaN	NaN	NaN	NaN	NaN	NaN	NaN	NaN	NaN	NaN	NaN	NaN	NaN	NaN	NaN
331	1e-05	1e-05	1e-05	0.0024854	0.0094877	0.017237	0.025901	0.035536	0.046236	0.05834	0.071812	0.086394	0.10204	0.11893	0.13628	0.15423	0.1725	0.19142	0.21103	0.23147	0.25267	0.27534	0.29936	NaN	NaN	NaN	NaN	NaN	NaN	NaN	NaN	NaN	NaN	NaN	NaN	NaN	NaN	NaN	NaN	NaN	NaN	NaN	NaN	NaN	NaN	NaN	NaN	NaN	NaN
332	1e-05	1e-05	1e-05	1e-05	1e-05	1e-05	0.000763	0.0025635	0.0051287	0.0083206	0.012146	0.016475	0.021794	0.027979	0.034473	0.041177	0.047901	0.05537	0.063597	0.071955	0.080744	0.090109	0.09995	0.10993	0.12014	0.13093	0.14219	0.15411	0.1661	0.17811	0.19035	0.20286	0.21513	0.22709	0.239	0.25055	0.26157	0.27206	0.28211	0.29177	0.30118	0.31016	0.31824	0.32563	0.33293	0.33967	0.3463	0.35284	0.35958
333	0.00077886	1e-05	1e-05	1e-05	1e-05	1e-05	1e-05	0.00063912	0.0032567	0.0068538	0.011181	0.016144	0.021581	0.027736	0.034073	0.040183	0.046475	0.052626	0.059208	0.065844	0.072148	0.07863	0.08488	0.091347	0.097582	0.10371	0.1104	0.11744	0.12482	0.13229	0.13947	0.14699	0.15414	0.16113	0.16789	0.17422	0.1805	0.1862	0.1916	0.19649	0.20133	0.20615	0.21068	0.21525	0.22031	0.22541	0.23108	0.23703	0.24341
334	0.098672	0.093547	0.08865	0.084678	0.081416	0.078726	0.076192	0.073781	0.072067	0.071195	0.071145	0.071125	0.071592	0.072077	0.072288	0.072662	0.073189	0.074134	0.075673	0.077652	0.079927	0.083226	0.088472	0.096115	0.10736	0.12335	0.14468	NaN	NaN	NaN	NaN	NaN	NaN	NaN	NaN	NaN	NaN	NaN	NaN	NaN	NaN	NaN	NaN	NaN	NaN	NaN	NaN	NaN	NaN
335	1e-05	1e-05	1e-05	1e-05	1e-05	1e-05	0.0019718	0.0062055	0.011375	0.017431	0.024626	0.032311	0.040671	0.050431	0.061013	0.071719	0.083189	0.095243	0.10829	0.12132	0.13451	0.14799	0.16145	0.17512	0.18833	0.20123	0.2143	0.22741	0.24043	0.25336	0.26581	0.27819	0.29023	0.30192	0.31336	0.32404	0.33427	0.34383	0.35295	0.36122	0.36871	0.37601	0.38263	0.38849	0.39459	0.39973	0.40501	0.41022	0.41557
336	1e-05	1e-05	1e-05	1e-05	1e-05	1e-05	0.00012934	0.0010458	0.0027943	0.0049745	0.0078635	0.010953	0.014418	0.018754	0.023323	0.02758	0.03185	0.036088	0.041029	0.045433	0.049564	0.053767	0.057706	0.061879	0.065728	0.069527	0.073639	0.078119	0.08299	0.087983	0.0929	0.098346	0.10348	0.10863	0.11376	0.11853	0.12286	0.12681	0.13081	0.13453	0.13789	0.1417	0.14517	0.14884	0.15298	0.15669	0.16081	0.16572	0.17117
337	1e-05	1e-05	1e-05	1e-05	1e-05	1e-05	NaN	NaN	NaN	NaN	NaN	NaN	NaN	NaN	NaN	NaN	NaN	NaN	NaN	NaN	NaN	NaN	NaN	NaN	NaN	NaN	NaN	NaN	NaN	NaN	NaN	NaN	NaN	NaN	NaN	NaN	NaN	NaN	NaN	NaN	NaN	NaN	NaN	NaN	NaN	NaN	NaN	NaN	NaN
338	1e-05	1e-05	1e-05	1e-05	1e-05	1e-05	0.0018886	0.0063915	0.012087	0.019107	0.027091	0.035957	0.045427	0.05589	0.067097	0.078154	0.08963	0.10137	0.1138	0.12603	0.13803	0.15036	0.16238	0.17477	0.18684	0.19881	0.21089	0.22288	0.23491	0.24671	0.25799	0.26955	0.28023	0.29054	0.30012	0.30873	0.31645	0.32347	0.33017	0.33605	0.34115	0.34606	0.3499	0.35339	0.35707	0.36036	0.36381	0.36757	0.37134
339	1e-05	1e-05	1e-05	1e-05	1e-05	1e-05	0.0013588	0.003768	0.0068152	0.01033	0.014224	0.018106	0.022519	0.027755	0.033198	0.038674	0.044218	0.050347	0.057244	0.063803	0.070458	0.077624	0.08509	0.092556	0.099762	0.10727	0.11479	0.12246	0.12992	0.13717	0.1446	0.15236	0.15971	0.16674	0.17369	0.18037	0.18692	0.19351	0.19988	0.2063	0.21285	0.21921	0.22492	0.23027	0.23581	0.24152	0.24756	0.25336	0.25912
340	1e-05	1e-05	1e-05	1e-05	1e-05	1e-05	0.0014321	0.0049116	0.0087983	0.012961	0.017509	0.022028	0.026293	0.030493	0.034305	0.038404	0.042681	0.047274	0.051741	0.056054	0.060249	0.06472	0.069613	0.074794	0.08009	0.086084	0.09216	0.098461	0.10445	0.11074	0.11679	0.12361	0.13007	0.13669	0.14348	0.15049	0.15706	0.16306	0.16866	0.17439	0.17997	0.18542	0.18995	0.19486	0.19952	0.20389	0.2079	0.21164	0.21593
341	1e-05	1e-05	1e-05	1e-05	1e-05	1e-05	0.0017427	0.0059097	0.011441	0.017682	0.02536	0.03408	0.044181	0.055859	0.068869	0.082444	0.097551	0.11364	0.1312	0.14919	0.16803	0.18765	0.20769	0.22855	0.24979	0.27147	0.29351	0.31527	0.33776	0.36047	0.38271	0.40515	0.42709	0.44921	0.47094	0.49186	0.51233	0.53268	NaN	NaN	NaN	NaN	NaN	NaN	NaN	NaN	NaN	NaN	NaN
342	1e-05	1e-05	1e-05	1e-05	0.00088926	0.0031325	0.006145	0.0097276	0.014404	0.019912	0.0263	0.033357	0.041119	0.049861	0.05917	0.068961	0.079274	0.090098	0.10188	0.11398	0.12675	0.14038	0.15493	0.17113	0.18907	0.20991	0.2339	NaN	NaN	NaN	NaN	NaN	NaN	NaN	NaN	NaN	NaN	NaN	NaN	NaN	NaN	NaN	NaN	NaN	NaN	NaN	NaN	NaN	NaN
343	1e-05	1e-05	1e-05	1e-05	1e-05	1e-05	0.0040659	0.01369	0.024375	0.036255	0.049219	0.06292	0.077469	0.093372	0.11009	0.12745	0.14551	0.16438	0.18344	0.20304	0.22314	0.24388	0.26484	0.28604	0.307	0.32792	0.34892	0.36985	0.39037	0.41112	0.43095	0.45032	0.46847	0.48572	0.50225	0.51757	0.53213	0.54523	0.55749	0.56816	0.57735	0.58577	0.59267	0.59919	0.60569	0.61114	0.61694	0.62198	0.62678
344	1e-05	1e-05	1e-05	1e-05	1e-05	1e-05	0.0016343	0.0056157	0.010405	0.016267	0.023082	0.030442	0.03811	0.046575	0.055419	0.064526	0.073839	0.083495	0.093448	0.10345	0.11344	0.12377	0.13448	0.14556	0.15643	0.16733	0.17816	0.18891	0.19965	0.21053	0.22121	0.23224	0.24279	0.25304	0.26304	0.27278	0.28211	0.291	0.30008	0.30885	0.31725	0.32536	0.33258	0.33955	0.34625	0.3527	0.3591	0.36549	0.37192
345	1e-05	1e-05	1e-05	1e-05	0.001984	0.0051777	0.0090773	0.013791	0.019467	0.026721	0.035546	0.045776	0.057325	0.070265	0.084455	0.09938	0.11488	0.13136	0.14895	0.1675	0.18661	0.20638	0.22679	0.24794	0.26955	0.29152	0.31378	0.33656	0.36022	0.38482	0.40981	NaN	NaN	NaN	NaN	NaN	NaN	NaN	NaN	NaN	NaN	NaN	NaN	NaN	NaN	NaN	NaN	NaN	NaN
346	1e-05	1e-05	1e-05	1e-05	1e-05	1e-05	0.0039848	0.012616	0.022442	0.034013	0.046684	0.060872	0.076541	0.093698	0.11226	0.13196	0.15253	0.17425	0.1976	0.22254	0.24891	NaN	NaN	NaN	NaN	NaN	NaN	NaN	NaN	NaN	NaN	NaN	NaN	NaN	NaN	NaN	NaN	NaN	NaN	NaN	NaN	NaN	NaN	NaN	NaN	NaN	NaN	NaN	NaN
347	1e-05	1e-05	1e-05	1e-05	0.0026552	0.0072738	0.01241	0.017864	0.024493	0.031891	0.040583	0.049501	0.059402	0.070006	0.080819	0.091754	0.10254	0.11347	0.125	0.13629	0.14769	0.1589	0.17005	0.1808	0.19134	0.20179	0.21203	0.22225	0.23238	0.24233	0.25181	0.26096	0.26947	0.27776	0.2858	0.29327	0.30019	0.30676	0.31335	0.31948	0.32521	0.33077	0.33595	0.34097	0.34593	0.35065	0.35557	0.36077	0.36618
348	1e-05	1e-05	1e-05	1e-05	1e-05	1e-05	0.0045487	0.014202	0.024891	0.036884	0.049926	0.063552	0.078414	0.094325	0.11097	0.12831	0.14568	0.16368	0.18264	0.20204	0.22167	0.24207	0.26315	0.28431	0.30534	0.3262	0.34698	0.36788	0.38862	0.4091	0.42929	0.44926	0.46832	0.48618	0.5031	0.51884	0.53358	0.54713	0.56019	0.57221	0.58338	0.59336	0.60226	0.61011	0.61786	0.62509	0.6325	0.64018	0.64795
349	0.13618	0.13826	0.14039	0.14308	0.14648	0.15065	0.15537	0.16065	0.167	0.1743	0.18263	0.19174	0.20154	0.21227	0.22356	0.23513	0.24677	0.25881	0.27134	0.28403	0.29693	0.31044	0.32394	0.33776	0.35153	0.36562	0.38049	0.39654	NaN	NaN	NaN	NaN	NaN	NaN	NaN	NaN	NaN	NaN	NaN	NaN	NaN	NaN	NaN	NaN	NaN	NaN	NaN	NaN	NaN
350	1e-05	1e-05	1e-05	1e-05	1e-05	1e-05	0.0024049	0.0074809	0.013212	0.019445	0.026208	0.033233	0.040695	0.048767	0.057243	0.065816	0.074512	0.083514	0.093294	0.10334	0.11383	0.12502	0.13674	0.14884	0.16111	0.17385	0.18723	0.20113	0.21553	0.23032	0.24542	0.26104	0.27662	0.29221	0.3081	0.32411	0.34002	0.35561	0.37149	0.38691	0.40203	0.41673	0.4307	0.44411	0.45732	0.46999	0.48265	0.49518	0.50769
351	1e-05	1e-05	1e-05	0.0042176	0.011893	0.022399	0.035222	0.051366	0.071641	0.096835	0.12691	NaN	NaN	NaN	NaN	NaN	NaN	NaN	NaN	NaN	NaN	NaN	NaN	NaN	NaN	NaN	NaN	NaN	NaN	NaN	NaN	NaN	NaN	NaN	NaN	NaN	NaN	NaN	NaN	NaN	NaN	NaN	NaN	NaN	NaN	NaN	NaN	NaN	NaN
352	1e-05	1e-05	1e-05	1e-05	1e-05	1e-05	0.002435	0.0079425	0.014613	0.022335	0.031224	0.040952	0.051514	0.063168	0.075564	0.088269	0.10109	0.11432	0.12821	0.14239	0.15681	0.17157	0.18665	0.20212	0.21752	0.23305	0.24881	0.265	0.28163	0.29875	0.31588	0.3335	0.35109	0.36845	0.38595	0.40331	0.42068	0.43802	0.45575	0.47358	0.49129	NaN	NaN	NaN	NaN	NaN	NaN	NaN	NaN
353	1e-05	1e-05	1e-05	1e-05	1e-05	1e-05	0.010428	NaN	NaN	NaN	NaN	NaN	NaN	NaN	NaN	NaN	NaN	NaN	NaN	NaN	NaN	NaN	NaN	NaN	NaN	NaN	NaN	NaN	NaN	NaN	NaN	NaN	NaN	NaN	NaN	NaN	NaN	NaN	NaN	NaN	NaN	NaN	NaN	NaN	NaN	NaN	NaN	NaN	NaN
354	1e-05	1e-05	1e-05	1e-05	1e-05	1e-05	0.0010183	0.0035129	0.0061766	0.0092163	0.012093	0.015305	0.018636	0.022424	0.026248	0.029765	0.033347	0.036787	0.040407	0.044192	0.047996	0.052242	0.05633	0.060856	0.065036	0.069233	0.073348	0.077009	0.080782	0.084652	0.088274	0.092288	0.095819	0.099449	0.10265	0.10558	0.10852	0.11137	0.11486	0.11829	0.12155	0.12485	0.12753	0.13035	0.13338	0.13672	0.14072	0.14511	0.14964
355	0.0010849	0.00064887	1e-05	1e-05	1e-05	1e-05	1e-05	1e-05	0.00013017	0.00090505	0.0018642	0.0024302	0.0030863	0.0040609	0.0047709	0.005312	0.0055239	0.0057223	0.006054	0.0062785	0.0064992	0.0068563	0.0075305	0.008186	0.00871	0.0094429	0.010294	0.011537	0.013036	0.014841	0.016646	0.018787	0.020736	0.022657	0.024561	0.026324	0.027943	0.029521	0.031186	0.032453	0.033495	0.034313	0.034658	0.034862	0.035103	0.035478	0.036121	0.037139	0.038341
356	1e-05	1e-05	1e-05	1e-05	1e-05	1e-05	0.0024293	0.0073794	0.012791	0.018661	0.024981	0.031258	0.03745	0.043741	0.050152	0.056345	0.061758	0.067073	0.072359	0.077465	0.082237	0.087024	0.091812	0.096731	0.10155	0.10614	0.11092	0.11616	0.12169	0.12772	0.13372	0.14005	0.14601	0.15187	0.15769	0.16319	0.16881	0.17434	0.18001	0.1854	0.1903	0.19508	0.1994	0.20377	0.20835	0.21297	0.21835	0.22401	0.22994
357	1e-05	1e-05	1e-05	1e-05	1e-05	1e-05	0.0021567	0.0063867	0.010597	0.015069	0.019366	0.023222	0.027471	0.032536	0.038305	0.043798	0.049682	0.056491	0.063731	0.071246	0.079501	0.088547	0.098362	0.10874	0.11966	0.13074	0.14244	0.15448	0.16672	0.17973	0.19312	0.20683	0.22028	0.23405	0.24773	0.26084	0.27407	0.28695	0.30001	0.31247	0.32433	0.33565	0.34599	0.35584	0.3647	0.37297	0.38103	0.38864	0.39578
358	1e-05	1e-05	1e-05	1e-05	1e-05	1e-05	0.0015882	0.0052878	0.0095901	0.014397	0.019977	0.025907	0.032228	0.03906	0.046052	0.052977	0.059718	0.066619	0.07369	0.080813	0.088166	0.095607	0.10298	0.11054	0.11799	0.12543	0.13309	0.14112	0.14914	0.1575	0.16562	0.17376	0.18162	0.18953	0.1972	0.20442	0.21134	0.21766	0.22386	0.22987	0.23534	0.24051	0.24481	0.24877	0.25229	0.25545	0.25875	0.26213	0.26576
359	1e-05	1e-05	1e-05	1e-05	1e-05	1e-05	0.0016445	0.0042983	0.0077663	0.011928	0.016867	0.022094	0.027704	0.033932	0.04051	0.047178	0.053738	0.060304	0.067148	0.074039	0.080813	0.087808	0.095023	0.10265	0.11013	0.1178	0.12571	0.13393	0.14247	0.15133	0.16023	0.16961	0.17889	0.18815	0.19715	0.20606	0.21473	0.22301	0.23146	0.23965	0.2476	0.25535	0.26229	0.26867	0.27477	0.28078	0.28685	0.29312	0.29962
360	1e-05	1e-05	1e-05	1e-05	1e-05	1e-05	0.004731	0.012484	0.020825	0.02914	0.037902	0.046222	0.054658	0.062873	0.070403	0.078242	0.085262	0.091714	0.098809	0.10493	0.11095	0.11694	0.12301	0.12924	0.13545	0.14173	0.14814	0.15528	0.16247	0.16967	0.17777	0.18618	0.19569	0.20573	0.2155	0.22476	0.23377	0.24183	0.24971	0.25791	0.26606	0.27351	0.28015	0.2849	0.2887	0.29273	0.29756	0.30321	0.30991
361	1e-05	1e-05	1e-05	1e-05	1e-05	1e-05	0.0035963	0.01132	0.01964	0.027844	0.036317	0.044799	0.05377	0.06295	0.072526	0.081731	0.090128	0.098467	0.10672	0.11453	0.12251	0.13057	0.13835	0.14598	0.15369	0.16108	0.16885	0.17699	0.18534	0.19413	0.20298	0.21173	0.2202	0.22837	0.2362	0.24327	0.25015	0.2562	0.26238	0.26799	0.2727	0.27693	0.28039	0.28334	0.2862	0.28893	0.29178	0.29487	0.29837
362	0.0068042	0.0033313	1e-05	1e-05	1e-05	1e-05	1e-05	1e-05	7.4078e-05	0.0036145	0.0082623	0.013465	0.019254	0.025765	0.03266	0.039477	0.046213	0.053101	0.060685	0.068155	0.075978	0.084039	0.092408	0.10099	0.10967	0.11835	0.12706	0.13626	0.14542	0.15469	0.16418	0.1736	0.18313	0.19249	0.20188	0.21075	0.21934	0.22806	0.23636	0.24478	0.25319	0.2613	0.26954	0.27699	0.28452	0.29228	0.30171	0.31298	0.32608
363	1e-05	1e-05	1e-05	1e-05	1e-05	1e-05	0.0046718	0.014348	0.02458	0.033953	0.043969	0.053744	0.063608	0.073062	0.081829	0.090671	0.098243	0.1058	0.113	0.11946	0.1261	0.13221	0.13756	0.14276	0.14828	0.15399	0.15974	0.16593	0.17211	0.17876	0.18545	0.19233	0.1992	0.20675	0.21386	0.21995	0.22592	0.23113	0.23656	0.24153	0.24572	0.24975	0.25305	0.25585	0.25821	0.26042	0.26285	0.26502	0.26781
364	1e-05	1e-05	1e-05	1e-05	1e-05	1e-05	0.0023409	0.0084376	0.016091	0.025525	0.036554	0.049352	0.063884	0.080335	0.098009	0.11697	0.13729	0.15885	0.18205	0.20612	0.23137	0.25795	0.28529	NaN	NaN	NaN	NaN	NaN	NaN	NaN	NaN	NaN	NaN	NaN	NaN	NaN	NaN	NaN	NaN	NaN	NaN	NaN	NaN	NaN	NaN	NaN	NaN	NaN	NaN
365	0.0014134	0.0011659	0.00069552	0.00043889	0.00040599	0.00059247	0.00069673	0.00061251	0.00080915	0.001076	0.0014777	0.0016544	0.0019851	0.0025156	0.0028041	0.002896	0.0025415	0.0021395	0.0019511	0.0015284	0.0011164	0.00074562	0.00047814	0.00018572	1e-05	1e-05	1e-05	1e-05	1e-05	0.00040086	0.00090618	0.0015513	0.0020842	0.0025696	0.0029974	0.0033454	0.0034956	0.0034487	0.0034976	0.0032785	0.0028411	0.0024522	0.0018554	0.001151	0.00056339	0.00010163	1e-05	0.00013663	0.00074981
366	6.1443e-05	1e-05	1e-05	1e-05	0.0010842	0.002404	0.0050201	0.0087489	0.013666	0.01989	0.027473	0.036026	0.045718	0.05703	0.069728	0.084032	0.099757	0.11657	0.13493	0.15356	0.17327	0.19451	0.21656	0.23963	0.26332	0.28771	0.31262	0.33924	NaN	NaN	NaN	NaN	NaN	NaN	NaN	NaN	NaN	NaN	NaN	NaN	NaN	NaN	NaN	NaN	NaN	NaN	NaN	NaN	NaN
367	1e-05	1e-05	1e-05	1e-05	1e-05	0.00024789	0.0036795	0.0080725	0.013734	0.020774	0.029424	0.039198	0.050207	0.062544	0.075242	0.088624	0.10252	0.11765	0.13451	0.15301	0.1732	0.1957	NaN	NaN	NaN	NaN	NaN	NaN	NaN	NaN	NaN	NaN	NaN	NaN	NaN	NaN	NaN	NaN	NaN	NaN	NaN	NaN	NaN	NaN	NaN	NaN	NaN	NaN	NaN
368	1e-05	1e-05	1e-05	1e-05	1e-05	1e-05	0.0010383	0.0031238	0.0051617	0.0068721	0.008706	0.010203	0.011748	0.013721	0.015255	0.016867	0.018065	0.01915	0.020551	0.021981	0.023639	0.025553	0.027627	0.030028	0.032142	0.034487	0.036956	0.039847	0.042749	0.04562	0.048296	0.051006	0.053482	0.056032	0.058426	0.060621	0.062645	0.064245	0.065784	0.067316	0.068785	0.070294	0.071531	0.072734	0.073894	0.074953	0.076385	0.078205	0.080633
369	1e-05	1e-05	1e-05	1e-05	1e-05	1e-05	0.0011636	0.0037817	0.0071075	0.010813	0.014994	0.019159	0.023805	0.029286	0.034733	0.040346	0.045864	0.051438	0.057605	0.063872	0.070491	0.077708	0.085444	0.093576	0.10173	0.11032	0.11913	0.12835	0.13769	0.1472	0.15664	0.16625	0.17544	0.18454	0.19346	0.20219	0.21063	0.21889	0.22733	0.23575	0.24398	0.25212	0.25973	0.26716	0.27443	0.28135	0.28838	0.29569	0.30328
370	0.017945	0.010745	0.0048726	0.00011365	1e-05	1e-05	1e-05	1e-05	1e-05	1e-05	0.0045475	0.010399	0.017154	0.023866	0.030648	0.037713	0.04462	0.052046	0.059971	0.067541	0.074951	0.083132	0.091947	0.10115	0.11062	0.12072	0.1309	0.14136	0.1519	0.16303	0.17428	0.18641	0.19888	0.21215	0.22668	0.24289	0.26049	NaN	NaN	NaN	NaN	NaN	NaN	NaN	NaN	NaN	NaN	NaN	NaN
371	0.03374	0.023591	0.014308	0.0068249	0.00068799	1e-05	1e-05	1e-05	1e-05	1e-05	1e-05	0.0062216	0.014868	0.024244	0.034061	0.045624	0.058803	0.073376	0.087847	0.10257	0.11644	0.13005	0.14418	0.15792	0.17153	0.18507	0.19814	0.20957	0.22051	0.23194	0.24348	0.25519	0.26658	0.27735	0.28831	0.29928	0.30995	0.32049	0.33143	0.34194	0.35099	0.35923	0.36665	0.37341	0.38024	0.38635	0.39096	0.39455	0.39756
372	1e-05	1e-05	1e-05	1e-05	1e-05	1e-05	0.0032004	0.012281	0.024349	0.039723	0.058298	0.079434	NaN	NaN	NaN	NaN	NaN	NaN	NaN	NaN	NaN	NaN	NaN	NaN	NaN	NaN	NaN	NaN	NaN	NaN	NaN	NaN	NaN	NaN	NaN	NaN	NaN	NaN	NaN	NaN	NaN	NaN	NaN	NaN	NaN	NaN	NaN	NaN	NaN
373	0.00079405	1e-05	1e-05	1e-05	1e-05	1e-05	1e-05	0.0022713	0.0056544	0.0079107	0.010961	0.014948	0.020629	0.024583	0.029679	0.034861	0.039391	0.043351	0.045878	0.048477	0.053255	0.058046	0.063359	0.068044	0.073921	0.080136	0.087432	0.096364	0.1057	0.1155	0.12662	0.13593	0.14569	0.15457	0.16477	0.17503	0.18419	0.19265	0.19948	0.20689	0.21515	0.22292	0.23156	0.24045	0.25024	0.2597	0.26877	0.27824	0.28767
374	0.0005112	1e-05	1e-05	1e-05	1e-05	1e-05	1e-05	0.0012083	0.0054698	0.010413	0.016793	0.024591	0.034419	0.045561	0.058496	0.073218	0.089197	0.10626	0.12454	0.14427	0.16559	0.18849	NaN	NaN	NaN	NaN	NaN	NaN	NaN	NaN	NaN	NaN	NaN	NaN	NaN	NaN	NaN	NaN	NaN	NaN	NaN	NaN	NaN	NaN	NaN	NaN	NaN	NaN	NaN
375	1e-05	1e-05	1e-05	1e-05	1e-05	1e-05	0.00051431	0.0028763	0.0060405	0.009434	0.013597	0.018569	0.024065	0.030003	0.036817	0.044539	0.053208	0.062152	0.071455	0.08106	0.090983	0.10111	0.11126	0.12172	0.1326	0.14367	0.1546	0.16501	0.17584	0.18708	0.19936	0.21289	0.22779	0.2443	0.26245	0.28242	NaN	NaN	NaN	NaN	NaN	NaN	NaN	NaN	NaN	NaN	NaN	NaN	NaN
376	0.011942	0.0075362	0.00329	0.00032909	1e-05	1e-05	1e-05	1e-05	1e-05	1e-05	0.0041287	0.0086345	0.013984	0.019658	0.025182	0.031452	0.038444	0.04605	0.05338	0.060837	0.067966	0.074547	0.081746	0.088772	0.095853	0.10325	0.11077	0.11749	0.12417	0.13114	0.13815	0.14505	0.15217	0.15895	0.16581	0.17261	0.17901	0.18516	0.19165	0.1979	0.20365	0.20898	0.21421	0.21909	0.2241	0.22885	0.23287	0.23673	0.24053
377	0.01272	0.0069821	0.0018128	1e-05	1e-05	1e-05	1e-05	1e-05	1e-05	0.0023072	0.0086849	0.015797	0.023909	0.032359	0.040922	0.050121	0.059922	0.070247	0.080426	0.090543	0.10024	0.10953	0.119	0.12834	0.13774	0.14719	0.15657	0.16521	0.17386	0.18268	0.19157	0.20084	0.21009	0.21914	0.22826	0.23724	0.24582	0.25415	0.26284	0.27117	0.27894	0.28626	0.29295	0.29955	0.30619	0.31227	0.31762	0.32265	0.32763
378	0.014942	0.0097302	0.0044461	0.00053156	1e-05	1e-05	1e-05	1e-05	1e-05	1e-05	0.0049158	0.010731	0.017492	0.025219	0.033298	0.042305	0.052214	0.062578	0.072632	0.082905	0.092869	0.10257	0.11285	0.12308	0.13317	0.14334	0.15365	0.16353	0.1738	0.18465	0.19576	0.20698	0.21855	0.23003	0.24184	0.25394	0.26646	0.27919	0.29266	0.30629	0.31998	0.33402	0.34903	0.36476	0.3814	NaN	NaN	NaN	NaN
379	1e-05	1e-05	1e-05	1e-05	1e-05	1e-05	0.00061117	0.0021481	0.0039497	0.0051635	0.006503	0.0080671	0.0094809	0.010677	0.012342	0.014905	0.018115	0.021514	0.024929	0.028537	0.032351	0.036224	0.040068	0.04431	0.04916	0.05433	0.059145	0.063526	0.068148	0.073127	0.078016	0.083178	0.088491	0.093626	0.09871	0.10337	0.10767	0.11195	0.11647	0.1205	0.12396	0.12722	0.13038	0.13328	0.13645	0.13938	0.14202	0.14427	0.14646
380	1e-05	1e-05	1e-05	1e-05	1e-05	1e-05	0.0017024	0.006816	0.012811	0.019117	0.027086	0.03583	0.046159	0.057136	0.069242	0.082739	0.096834	0.11125	0.12562	0.14028	0.15503	0.16928	0.18366	0.19783	0.21241	0.22727	0.24216	0.2576	0.2734	0.29032	0.30864	0.32864	NaN	NaN	NaN	NaN	NaN	NaN	NaN	NaN	NaN	NaN	NaN	NaN	NaN	NaN	NaN	NaN	NaN
381	0.095716	0.075424	0.057125	0.04123	0.028067	0.016934	0.0079102	0.0011684	1e-05	1e-05	1e-05	0.0037864	0.010213	0.01733	0.025014	0.033446	0.043143	0.053501	0.064276	0.07509	0.08564	0.095811	0.10605	0.11645	0.12665	0.13684	0.14701	0.15611	0.1653	0.1748	0.18444	0.19391	0.20322	0.21268	0.22223	0.23133	0.24052	0.24921	0.25833	0.26701	0.27492	0.28272	0.29135	0.30135	0.31312	0.3265	NaN	NaN	NaN
382	0.0016904	1e-05	1e-05	1e-05	1e-05	1e-05	1e-05	0.0030291	0.010329	0.020599	0.034002	NaN	NaN	NaN	NaN	NaN	NaN	NaN	NaN	NaN	NaN	NaN	NaN	NaN	NaN	NaN	NaN	NaN	NaN	NaN	NaN	NaN	NaN	NaN	NaN	NaN	NaN	NaN	NaN	NaN	NaN	NaN	NaN	NaN	NaN	NaN	NaN	NaN	NaN
383	0.004738	1e-05	1e-05	1e-05	1e-05	1e-05	1e-05	0.0016323	0.012364	0.026852	0.045388	0.066814	0.091109	NaN	NaN	NaN	NaN	NaN	NaN	NaN	NaN	NaN	NaN	NaN	NaN	NaN	NaN	NaN	NaN	NaN	NaN	NaN	NaN	NaN	NaN	NaN	NaN	NaN	NaN	NaN	NaN	NaN	NaN	NaN	NaN	NaN	NaN	NaN	NaN
384	1e-05	1e-05	1e-05	1e-05	1e-05	1e-05	0.0026977	0.010235	0.021236	0.035666	NaN	NaN	NaN	NaN	NaN	NaN	NaN	NaN	NaN	NaN	NaN	NaN	NaN	NaN	NaN	NaN	NaN	NaN	NaN	NaN	NaN	NaN	NaN	NaN	NaN	NaN	NaN	NaN	NaN	NaN	NaN	NaN	NaN	NaN	NaN	NaN	NaN	NaN	NaN
385	1e-05	1e-05	1e-05	1e-05	1e-05	1e-05	0.0023361	0.007683	0.013362	0.018898	0.024779	0.031681	0.039704	0.048297	0.058034	0.068812	0.080372	0.092328	0.10464	0.11778	0.13153	0.1457	0.16006	0.17452	0.18934	0.20475	0.2204	0.23612	0.2515	0.26727	0.28289	0.29854	0.31477	0.33097	0.34705	0.36299	0.37766	0.39206	0.40613	0.42088	0.43509	0.44939	0.46377	0.4774	0.49066	0.50376	0.51629	0.52941	0.54236
386	0.014974	0.0097987	0.0051093	0.0021743	1e-05	1e-05	0.00033452	0.0034326	0.0092383	0.017547	0.029108	0.042707	0.057976	0.075422	0.094476	0.11643	0.14042	0.1664	0.19442	NaN	NaN	NaN	NaN	NaN	NaN	NaN	NaN	NaN	NaN	NaN	NaN	NaN	NaN	NaN	NaN	NaN	NaN	NaN	NaN	NaN	NaN	NaN	NaN	NaN	NaN	NaN	NaN	NaN	NaN
387	1e-05	1e-05	1e-05	1e-05	1e-05	1e-05	0.0045168	0.01336	0.023697	0.036082	0.050778	0.067872	0.087256	0.10833	0.13134	0.1567	0.18442	0.21413	0.24577	NaN	NaN	NaN	NaN	NaN	NaN	NaN	NaN	NaN	NaN	NaN	NaN	NaN	NaN	NaN	NaN	NaN	NaN	NaN	NaN	NaN	NaN	NaN	NaN	NaN	NaN	NaN	NaN	NaN	NaN
388	1e-05	1e-05	1e-05	1e-05	1e-05	1e-05	0.0025007	0.0079395	0.01346	0.019137	0.025673	0.032291	0.039677	0.04731	0.055356	0.064411	0.073929	0.083656	0.093798	0.10453	0.11469	0.12441	0.13414	0.14348	0.15292	0.16257	0.17183	0.18074	0.18921	0.19739	0.20516	0.21345	0.22167	0.22988	0.23807	0.24591	0.25308	0.26019	0.2673	0.27473	0.28181	0.28861	0.29494	0.30106	0.30685	0.31225	0.3175	0.32282	0.32804
389	0.031205	0.018853	0.0078573	1e-05	1e-05	1e-05	1e-05	1e-05	1e-05	0.0001358	0.011854	0.026058	0.042576	0.060549	0.079161	0.10053	0.12514	0.15317	NaN	NaN	NaN	NaN	NaN	NaN	NaN	NaN	NaN	NaN	NaN	NaN	NaN	NaN	NaN	NaN	NaN	NaN	NaN	NaN	NaN	NaN	NaN	NaN	NaN	NaN	NaN	NaN	NaN	NaN	NaN
390	1e-05	1e-05	1e-05	1e-05	1e-05	1e-05	0.0020934	0.0072021	0.012672	0.018295	0.02453	0.031098	0.038352	0.045832	0.053962	0.063118	0.072884	0.083308	0.094031	0.10547	0.11722	0.12942	0.14199	0.15486	0.16856	0.1828	0.19691	0.21092	0.22476	0.23866	0.25246	0.26629	0.27986	0.29315	0.30614	0.3185	0.32991	0.34096	0.35167	0.36228	0.3723	0.38174	0.39079	0.39942	0.40768	0.41556	0.42329	0.43109	0.43907
391	9.3937e-05	1e-05	1e-05	1e-05	1e-05	1e-05	1e-05	0.0014412	0.0033585	0.00514	0.007484	0.010419	0.013461	0.016258	0.019293	0.022967	0.026523	0.030361	0.0339	0.037697	0.041433	0.045226	0.04889	0.052764	0.056997	0.061333	0.065655	0.069936	0.073965	0.078232	0.082484	0.086799	0.090946	0.095467	0.099925	0.10374	0.10737	0.11054	0.11362	0.11659	0.11923	0.12139	0.12351	0.12566	0.12727	0.12865	0.13033	0.13171	0.13366
392	1e-05	1e-05	1e-05	0.010159	0.020693	0.032437	0.045825	0.061027	0.077719	0.095306	0.11439	0.13536	0.15712	0.17969	0.20332	0.22854	0.25443	0.28071	0.30719	0.3343	0.36176	0.38974	NaN	NaN	NaN	NaN	NaN	NaN	NaN	NaN	NaN	NaN	NaN	NaN	NaN	NaN	NaN	NaN	NaN	NaN	NaN	NaN	NaN	NaN	NaN	NaN	NaN	NaN	NaN
393	1e-05	1e-05	0.0023828	0.007301	0.011981	0.017153	0.02339	0.030839	0.038857	0.047331	0.056731	0.066905	0.077486	0.088541	0.1005	0.11355	0.12739	0.14157	0.15599	0.17105	0.18641	0.20208	0.21822	0.23571	0.25484	0.276	0.29886	NaN	NaN	NaN	NaN	NaN	NaN	NaN	NaN	NaN	NaN	NaN	NaN	NaN	NaN	NaN	NaN	NaN	NaN	NaN	NaN	NaN	NaN
394	1e-05	1e-05	1e-05	1e-05	1e-05	1e-05	0.0026083	0.0090235	0.016337	0.024542	0.03379	0.044396	0.056083	0.068715	0.082911	0.099123	0.11758	0.13817	0.16117	0.18712	NaN	NaN	NaN	NaN	NaN	NaN	NaN	NaN	NaN	NaN	NaN	NaN	NaN	NaN	NaN	NaN	NaN	NaN	NaN	NaN	NaN	NaN	NaN	NaN	NaN	NaN	NaN	NaN	NaN
395	1e-05	1e-05	1e-05	1e-05	0.0023601	0.0060047	0.0093379	0.01237	0.014937	0.017261	0.019248	0.021112	0.022775	0.024094	0.025669	0.027604	0.029719	0.031992	0.03434	0.036865	0.039251	0.041769	0.044303	0.04696	0.050018	0.053261	0.056533	0.059722	0.063061	0.06687	0.071161	0.076106	0.081479	0.087333	0.093783	0.10064	0.1076	0.11497	0.12306	0.13171	0.14065	0.14974	0.15911	0.16901	0.17938	0.18988	0.2006	0.21166	0.22323
396	1e-05	1e-05	1e-05	1e-05	1e-05	1e-05	0.0018545	0.0062874	0.011073	0.016092	0.021996	0.028778	0.036188	0.044319	0.053286	0.063624	0.075069	0.087497	0.10048	0.11439	0.1288	0.1439	0.15939	0.17596	0.19376	NaN	NaN	NaN	NaN	NaN	NaN	NaN	NaN	NaN	NaN	NaN	NaN	NaN	NaN	NaN	NaN	NaN	NaN	NaN	NaN	NaN	NaN	NaN	NaN
397	1e-05	1e-05	1e-05	1e-05	9.5335e-05	0.0018685	0.0036931	0.0057325	0.0077228	0.01012	0.012968	0.016168	0.019737	0.023771	0.028704	0.034586	0.041465	0.049534	0.058426	0.068252	0.078253	0.088848	0.099986	0.11188	0.12452	0.13772	0.15115	0.16463	0.1778	0.19113	0.20482	0.21912	0.23355	0.24905	0.26514	0.28208	0.29975	0.31856	NaN	NaN	NaN	NaN	NaN	NaN	NaN	NaN	NaN	NaN	NaN
398	1e-05	1e-05	1e-05	1e-05	1e-05	1e-05	0.0013314	0.0044365	0.0074734	0.010067	0.013041	0.016295	0.019549	0.022558	0.025804	0.029578	0.03405	0.038886	0.043503	0.048439	0.053586	0.05857	0.063201	0.068116	0.073648	0.079243	0.085092	0.09064	0.096214	0.10221	0.10821	0.11453	0.12098	0.12798	0.13516	0.14241	0.14969	0.15694	0.16444	0.17226	0.18004	0.1877	0.19536	0.20335	0.21133	0.21901	0.22671	0.23444	0.24221
399	1e-05	1e-05	1e-05	1e-05	1e-05	1e-05	0.0011598	0.0055104	0.011232	0.01797	0.025987	0.035617	0.046075	0.056609	0.067786	0.079739	0.092521	0.10541	0.11868	0.13203	0.1453	0.15861	0.17166	0.185	0.19863	0.21232	0.2257	0.23829	0.25079	0.26332	0.27581	0.28823	0.30002	0.31157	0.32267	0.33331	0.34349	0.35325	0.36318	0.37288	0.38199	0.3904	0.39865	0.40704	0.41536	0.42301	0.43041	0.43702	0.44365
400	1e-05	1e-05	1e-05	1e-05	1e-05	1e-05	0.001174	0.003957	0.006781	0.0095339	0.013267	0.017717	0.022535	0.027934	0.034113	0.041515	0.0499	0.059136	0.068909	0.079549	0.090694	0.10193	0.11296	0.12481	0.13757	0.15071	0.16442	0.1784	0.19275	0.20773	0.22284	0.23851	0.25448	0.2711	0.28794	0.30482	0.32152	0.33792	0.35433	0.37061	0.38659	0.40226	0.41754	0.43287	0.44803	0.46231	0.4761	0.4896	0.50294
401	1e-05	1e-05	1e-05	1e-05	1e-05	1e-05	0.00093325	0.003613	0.0068839	0.010681	0.015457	0.021354	0.027989	0.035123	0.043154	0.052303	0.0625	0.073701	0.085359	0.097748	0.11049	0.12354	0.13641	0.14976	0.16388	0.17849	0.19352	0.20855	0.22391	0.24004	0.25674	0.27437	0.29271	0.31223	0.33264	0.35366	0.37513	0.39694	0.41953	0.44269	0.46618	NaN	NaN	NaN	NaN	NaN	NaN	NaN	NaN
402	0.0084468	0.0040707	0.00087353	1e-05	1e-05	1e-05	1e-05	1e-05	1e-05	0.00080644	0.0045992	0.0097352	0.014271	0.018727	0.023148	0.028009	0.033653	0.039698	0.04636	0.052484	0.059143	0.065146	0.070672	0.076705	0.082616	0.088803	0.09525	0.10058	0.10526	0.10979	0.11486	0.11951	0.12433	0.12909	0.13424	0.13959	0.14417	0.14813	0.15225	0.15675	0.1607	0.16393	0.16691	0.16927	0.17189	0.17351	0.17472	0.17602	0.17733
403	0.0044965	0.0026059	0.0014314	0.00065065	1e-05	1e-05	1e-05	0.00071391	0.0024646	0.0045013	0.0075976	0.011801	0.016364	0.021201	0.026904	0.033426	0.040659	0.048353	0.056445	0.064937	0.073789	0.082617	0.091373	0.10059	0.11021	0.11982	0.12948	0.13876	0.1479	0.15719	0.16635	0.17561	0.18483	0.19403	0.2031	0.21175	0.22054	0.22999	0.2409	0.25364	0.2682	0.28514	NaN	NaN	NaN	NaN	NaN	NaN	NaN
404	0.00040092	1e-05	1e-05	1e-05	1e-05	1e-05	1e-05	0.00073567	0.0021626	0.0038263	0.0061959	0.009298	0.012684	0.015953	0.019513	0.023679	0.028198	0.032994	0.037821	0.042706	0.047403	0.051819	0.055916	0.060017	0.064255	0.068459	0.072419	0.075651	0.07854	0.081481	0.084332	0.08738	0.090534	0.09383	0.097147	0.10046	0.10346	0.10641	0.10996	0.11387	0.11773	0.12164	0.12565	0.12972	0.13395	0.13797	0.14192	0.14591	0.15013
405	1e-05	1e-05	1e-05	1e-05	1e-05	1e-05	0.0070551	0.024146	0.043861	0.065847	0.090985	NaN	NaN	NaN	NaN	NaN	NaN	NaN	NaN	NaN	NaN	NaN	NaN	NaN	NaN	NaN	NaN	NaN	NaN	NaN	NaN	NaN	NaN	NaN	NaN	NaN	NaN	NaN	NaN	NaN	NaN	NaN	NaN	NaN	NaN	NaN	NaN	NaN	NaN
406	0.094453	0.07341	0.056066	0.040401	0.025354	0.011966	0.0014555	1e-05	1e-05	1e-05	1e-05	1e-05	1e-05	0.0056539	0.013935	0.023968	0.034963	0.045245	0.055595	0.065887	0.075697	0.084676	0.091355	0.097478	0.10394	0.11049	0.11647	0.12211	0.12929	0.13682	0.14416	0.15157	0.15875	0.16665	0.17498	0.18305	0.19075	0.19802	0.20489	0.21044	0.21543	0.22017	0.22548	0.23121	0.23691	0.24233	0.24732	0.2519	0.25715
407	1e-05	1e-05	1e-05	1e-05	1e-05	0.0065983	0.014646	0.023243	0.033796	0.046507	0.061575	NaN	NaN	NaN	NaN	NaN	NaN	NaN	NaN	NaN	NaN	NaN	NaN	NaN	NaN	NaN	NaN	NaN	NaN	NaN	NaN	NaN	NaN	NaN	NaN	NaN	NaN	NaN	NaN	NaN	NaN	NaN	NaN	NaN	NaN	NaN	NaN	NaN	NaN
408	0.0013698	0.00031637	1e-05	1e-05	1e-05	1e-05	1e-05	1e-05	0.00037752	0.0018486	0.0037292	0.006143	0.0089447	0.011676	0.014801	0.018562	0.022848	0.027749	0.032639	0.037921	0.043289	0.04871	0.054247	0.059996	0.066111	0.072216	0.078139	0.083708	0.088901	0.094144	0.09912	0.10397	0.10876	0.11324	0.1176	0.12171	0.12553	0.12911	0.13258	0.13624	0.13981	0.1434	0.14713	0.15089	0.15489	0.15858	0.16228	0.16595	0.16979
409	1e-05	1e-05	1e-05	1e-05	1e-05	1e-05	0.0015394	0.0056519	0.010232	0.014779	0.019783	0.025068	0.030685	0.036358	0.042248	0.048702	0.05547	0.062388	0.069049	0.075691	0.082235	0.088817	0.095108	0.1012	0.1075	0.114	0.12	0.12542	0.13044	0.13554	0.14053	0.1458	0.15089	0.15629	0.16181	0.16715	0.17212	0.1773	0.18297	0.18892	0.19478	0.20062	0.20653	0.21242	0.21821	0.2238	0.22921	0.23449	0.23963
410	0.022789	0.01739	0.012816	0.0088082	0.0050627	0.0020596	1e-05	1e-05	1e-05	1e-05	1e-05	1e-05	0.0002431	0.0010205	0.0020052	0.0030744	0.0043211	0.0056471	0.0066694	0.0076115	0.0084251	0.0091514	0.0099269	0.010891	0.011972	0.012902	0.013982	0.014652	0.015131	0.015928	0.016817	0.017702	0.018686	0.019364	0.020064	0.020998	0.021926	0.022582	0.023616	0.025047	0.026292	0.02745	0.028961	0.030623	0.032738	0.03486	0.036871	0.038797	0.041042
411	1e-05	1e-05	0.00029158	0.0014168	0.0028541	0.0048861	0.0078782	0.012228	0.017697	0.024535	0.033314	0.043826	0.055947	0.069618	0.085344	0.10299	0.12279	0.1446	0.16778	0.1929	0.21947	0.24732	0.2768	NaN	NaN	NaN	NaN	NaN	NaN	NaN	NaN	NaN	NaN	NaN	NaN	NaN	NaN	NaN	NaN	NaN	NaN	NaN	NaN	NaN	NaN	NaN	NaN	NaN	NaN
412	0.00015229	3.1131e-05	1e-05	1e-05	1e-05	1e-05	1e-05	1e-05	0.00096626	0.0022302	0.0034511	0.0048439	0.0063511	0.0078173	0.010208	0.013125	0.016662	0.020803	0.025368	0.030189	0.035533	0.041431	0.04777	0.054818	0.062568	0.070175	0.078139	0.085959	0.093733	0.10165	0.10981	0.11789	0.12598	0.13384	0.14142	0.14898	0.15671	0.16393	0.17111	0.17845	0.18546	0.19209	0.19868	0.2054	0.21242	0.21927	0.22578	0.23171	0.23787
413	1e-05	1e-05	1e-05	1e-05	1e-05	1e-05	0.0015433	0.0059324	0.011277	0.017658	0.025033	0.033447	0.042613	0.052365	0.063128	0.074912	0.087742	0.1013	0.11508	0.12948	0.14409	0.1593	0.17493	0.19117	0.2085	0.22663	0.24575	0.26566	0.287	NaN	NaN	NaN	NaN	NaN	NaN	NaN	NaN	NaN	NaN	NaN	NaN	NaN	NaN	NaN	NaN	NaN	NaN	NaN	NaN
414	1e-05	1e-05	1e-05	1e-05	1e-05	1e-05	0.0020231	0.007474	0.013961	0.021388	0.029956	0.039106	0.048948	0.059317	0.070022	0.081254	0.092956	0.10451	0.11562	0.12658	0.13683	0.14653	0.15593	0.16476	0.17316	0.18141	0.18906	0.19579	0.20201	0.2081	0.21395	0.21995	0.22576	0.23147	0.2371	0.24256	0.24736	0.25199	0.25665	0.26133	0.26576	0.2697	0.27354	0.27724	0.28074	0.284	0.28704	0.2901	0.29319
415	1e-05	1e-05	1e-05	1e-05	0.0029527	0.0086011	0.01623	0.026286	0.038754	0.053615	0.07175	0.093408	0.11879	NaN	NaN	NaN	NaN	NaN	NaN	NaN	NaN	NaN	NaN	NaN	NaN	NaN	NaN	NaN	NaN	NaN	NaN	NaN	NaN	NaN	NaN	NaN	NaN	NaN	NaN	NaN	NaN	NaN	NaN	NaN	NaN	NaN	NaN	NaN	NaN
416	1e-05	1e-05	1e-05	0.0041092	0.0085013	0.013832	0.020548	0.028907	0.03868	0.049567	0.061725	0.075268	0.090301	0.10663	0.1256	0.14724	0.17173	NaN	NaN	NaN	NaN	NaN	NaN	NaN	NaN	NaN	NaN	NaN	NaN	NaN	NaN	NaN	NaN	NaN	NaN	NaN	NaN	NaN	NaN	NaN	NaN	NaN	NaN	NaN	NaN	NaN	NaN	NaN	NaN
417	0.0013088	0.0003449	1e-05	1e-05	1e-05	1e-05	1e-05	1e-05	0.00039956	0.0019562	0.0037795	0.0059661	0.0084185	0.010902	0.013749	0.01708	0.020716	0.024566	0.028379	0.032284	0.03587	0.039471	0.04299	0.046436	0.049961	0.053551	0.056752	0.059145	0.06122	0.06324	0.06518	0.067358	0.06938	0.07129	0.073171	0.07494	0.07627	0.077615	0.079537	0.081505	0.083377	0.08507	0.086652	0.088258	0.08999	0.091559	0.092949	0.094387	0.095779
418	1e-05	1e-05	1e-05	1e-05	6.2173e-05	0.00072667	0.0017684	0.0031552	0.0047463	0.006272	0.0079779	0.0098561	0.011932	0.013852	0.015883	0.018242	0.020657	0.023222	0.025934	0.028787	0.031647	0.03457	0.037466	0.040396	0.043599	0.04707	0.050228	0.05293	0.055293	0.057505	0.059557	0.061634	0.063563	0.065455	0.067233	0.068954	0.070228	0.071609	0.073524	0.075667	0.077879	0.080078	0.082551	0.085081	0.087696	0.090261	0.092635	0.095158	0.097783
419	1e-05	1e-05	0.003059	0.0067761	0.010913	0.016536	0.024206	0.03394	0.047053	0.062182	0.078786	0.097225	0.11825	0.14258	0.16942	0.1986	0.23034	0.26437	0.2993	0.33282	0.36511	NaN	NaN	NaN	NaN	NaN	NaN	NaN	NaN	NaN	NaN	NaN	NaN	NaN	NaN	NaN	NaN	NaN	NaN	NaN	NaN	NaN	NaN	NaN	NaN	NaN	NaN	NaN	NaN
420	1e-05	1e-05	1e-05	1e-05	1e-05	1e-05	0.0028169	0.0090855	0.016522	0.025017	0.035055	0.046785	0.059888	0.074355	0.090542	0.10872	0.12872	0.15077	0.17495	NaN	NaN	NaN	NaN	NaN	NaN	NaN	NaN	NaN	NaN	NaN	NaN	NaN	NaN	NaN	NaN	NaN	NaN	NaN	NaN	NaN	NaN	NaN	NaN	NaN	NaN	NaN	NaN	NaN	NaN
421	1e-05	1e-05	1e-05	1e-05	1e-05	1e-05	0.0027489	0.00881	0.014903	0.021208	0.027627	0.03406	0.040399	0.046381	0.052269	0.05832	0.06469	0.071473	0.078242	0.085807	0.093772	0.1026	0.112	0.12244	0.13413	0.14686	0.16014	0.17345	0.18694	0.2012	0.21568	0.23057	0.2455	0.2608	0.27614	0.2914	0.30637	0.32147	0.33708	0.3531	0.36903	0.38497	0.40101	0.4173	0.43364	0.44973	0.46574	0.48185	0.49806
422	0.0013491	1e-05	1e-05	1e-05	1e-05	1e-05	1e-05	0.0001729	0.0022601	0.0049059	0.0079846	0.011791	0.01586	0.019667	0.023909	0.028447	0.033452	0.038604	0.043678	0.048874	0.053993	0.059213	0.064408	0.069739	0.075416	0.081139	0.086958	0.092386	0.097612	0.10293	0.10804	0.11302	0.11779	0.12239	0.12687	0.1312	0.13526	0.13909	0.14305	0.14744	0.15179	0.15609	0.1607	0.16562	0.17092	0.17637	0.18173	0.18695	0.1924
423	1e-05	1e-05	1e-05	1e-05	1e-05	0.0034375	0.0092831	0.014391	0.01949	0.024873	0.031429	0.038419	0.046474	0.054687	0.063485	0.073882	0.084806	0.096519	0.10959	0.12324	0.13711	0.15127	0.16596	0.18145	0.19865	0.21769	NaN	NaN	NaN	NaN	NaN	NaN	NaN	NaN	NaN	NaN	NaN	NaN	NaN	NaN	NaN	NaN	NaN	NaN	NaN	NaN	NaN	NaN	NaN
424	1e-05	1e-05	1e-05	1e-05	1e-05	1e-05	0.00033695	0.0015172	0.0027965	0.004	0.0054124	0.0070552	0.0085214	0.0098746	0.011466	0.013232	0.015322	0.017561	0.019519	0.021606	0.023716	0.025817	0.02778	0.029933	0.032223	0.034599	0.036902	0.03892	0.040847	0.043004	0.04524	0.047673	0.050093	0.052548	0.054944	0.057338	0.059436	0.061402	0.063387	0.06546	0.067361	0.06912	0.070802	0.072537	0.074369	0.076169	0.077809	0.07932	0.081042
425	1e-05	1e-05	0.000207	0.0048614	0.010031	0.016074	0.023393	0.032154	0.042096	0.053296	0.065644	0.079299	0.09381	0.10873	0.12439	0.14096	0.15812	0.17544	0.19277	0.2103	0.22801	0.24626	0.26486	0.28425	0.30496	0.32721	0.35074	NaN	NaN	NaN	NaN	NaN	NaN	NaN	NaN	NaN	NaN	NaN	NaN	NaN	NaN	NaN	NaN	NaN	NaN	NaN	NaN	NaN	NaN
426	1e-05	1e-05	1e-05	1e-05	1e-05	1e-05	0.0020074	0.0068631	0.012294	0.019825	0.027765	0.036566	0.046063	0.05589	0.066689	0.077169	0.088482	0.1008	0.1133	0.12618	0.13804	0.15078	0.16403	0.17735	0.19061	0.20456	0.21954	0.23509	0.25126	0.26931	NaN	NaN	NaN	NaN	NaN	NaN	NaN	NaN	NaN	NaN	NaN	NaN	NaN	NaN	NaN	NaN	NaN	NaN	NaN
427	1e-05	1e-05	1e-05	1e-05	1e-05	1e-05	0.00066536	0.0023472	0.0043545	0.0062792	0.0084381	0.010878	0.013264	0.015691	0.018316	0.02119	0.024262	0.027645	0.030891	0.034168	0.037389	0.040564	0.043503	0.046524	0.049895	0.053364	0.056763	0.059999	0.063165	0.066508	0.069773	0.073291	0.076681	0.079974	0.083149	0.086007	0.088596	0.091125	0.09364	0.096093	0.098444	0.10058	0.10265	0.10476	0.10715	0.10957	0.11205	0.11459	0.1174
428	1e-05	1e-05	1e-05	1e-05	1e-05	1e-05	0.0019747	0.0057015	0.010762	0.017051	0.02421	0.032794	0.041648	0.051117	0.061149	0.072208	0.084679	0.099672	0.11671	0.13455	0.15316	0.17354	0.19461	0.21736	0.24158	NaN	NaN	NaN	NaN	NaN	NaN	NaN	NaN	NaN	NaN	NaN	NaN	NaN	NaN	NaN	NaN	NaN	NaN	NaN	NaN	NaN	NaN	NaN	NaN
429	1e-05	1e-05	1e-05	1e-05	1e-05	0.0010264	0.0031954	0.0066231	0.0106	0.015211	0.020375	0.026235	0.032618	0.039172	0.04612	0.053946	0.062661	0.072124	0.081873	0.092554	0.10373	0.11587	0.12854	0.14182	0.15602	0.17126	0.18723	0.20424	0.22268	0.24323	NaN	NaN	NaN	NaN	NaN	NaN	NaN	NaN	NaN	NaN	NaN	NaN	NaN	NaN	NaN	NaN	NaN	NaN	NaN
430	1e-05	1e-05	1e-05	1e-05	1e-05	1e-05	0.002605	0.0086665	0.015522	0.023339	0.031967	0.041652	0.052098	0.063149	0.075057	0.087682	0.10139	0.11593	0.13078	0.14588	0.16098	0.17644	0.1919	0.20748	0.22307	0.23868	0.25407	0.2688	0.28292	0.29676	0.31034	0.32362	0.33619	0.34839	0.36007	0.37134	0.38186	0.39187	0.40172	0.41134	0.42044	0.42879	0.43694	0.44505	0.45268	0.45975	0.46639	0.47259	0.47838
431	1e-05	1e-05	1e-05	1e-05	1e-05	1e-05	0.0021552	0.0070901	0.012245	0.017971	0.024018	0.030386	0.037164	0.044261	0.051761	0.059734	0.068334	0.077497	0.086838	0.096649	0.10635	0.11644	0.12665	0.1368	0.14699	0.15736	0.1675	0.17702	0.18601	0.19469	0.20314	0.21167	0.21969	0.22749	0.23529	0.24303	0.25023	0.25725	0.26457	0.27205	0.27945	0.28642	0.29311	0.2998	0.3065	0.31272	0.31858	0.32444	0.3302
432	1e-05	1e-05	1e-05	1e-05	1e-05	1e-05	0.00046672	0.0020322	0.003547	0.005408	0.0079291	0.01086	0.013849	0.016467	0.019681	0.023411	0.027718	0.032259	0.036857	0.041619	0.046055	0.050172	0.054417	0.058818	0.063397	0.068209	0.073296	0.078084	0.083122	0.088436	0.093575	0.0994	0.10553	0.11185	0.11802	0.12481	0.13096	0.13615	0.14162	0.14667	0.15161	0.15684	0.16188	0.16688	0.17146	0.17662	0.18123	0.18646	0.19242
433	0.011099	0.0083695	0.0059883	0.0038299	0.0017594	1e-05	1e-05	1e-05	1e-05	1e-05	1e-05	0.00012184	0.001818	0.0036441	0.0057801	0.0083052	0.011324	0.014353	0.017519	0.021096	0.024397	0.027914	0.031441	0.03505	0.038847	0.043086	0.047446	0.05151	0.055898	0.060528	0.065147	0.070426	0.075716	0.081202	0.086867	0.092755	0.098246	0.10356	0.10905	0.11438	0.11949	0.12442	0.12918	0.13408	0.13871	0.14304	0.14689	0.15057	0.15419
434	1e-05	1e-05	1e-05	1e-05	1e-05	1e-05	0.0025294	0.0095785	0.01832	0.028743	0.041138	0.055593	0.072626	0.09182	0.11318	0.13794	NaN	NaN	NaN	NaN	NaN	NaN	NaN	NaN	NaN	NaN	NaN	NaN	NaN	NaN	NaN	NaN	NaN	NaN	NaN	NaN	NaN	NaN	NaN	NaN	NaN	NaN	NaN	NaN	NaN	NaN	NaN	NaN	NaN
435	1e-05	1e-05	1e-05	1e-05	1e-05	1e-05	0.003244	0.011048	0.020212	0.029977	0.041199	0.054593	0.069384	0.08456	0.10139	0.12038	0.14041	0.16183	0.18423	0.20717	0.23118	0.25641	NaN	NaN	NaN	NaN	NaN	NaN	NaN	NaN	NaN	NaN	NaN	NaN	NaN	NaN	NaN	NaN	NaN	NaN	NaN	NaN	NaN	NaN	NaN	NaN	NaN	NaN	NaN
436	0.004668	0.0031905	0.0019432	0.00094722	1e-05	1e-05	1e-05	1e-05	1e-05	1e-05	1e-05	0.00091761	0.0019296	0.0028597	0.003963	0.0053381	0.0070707	0.0092177	0.011441	0.014006	0.016413	0.018868	0.021388	0.024098	0.026989	0.030029	0.032873	0.035363	0.037581	0.039815	0.041873	0.044279	0.04672	0.049202	0.05163	0.05412	0.056333	0.058562	0.060955	0.063316	0.065502	0.067641	0.069639	0.071607	0.073653	0.075653	0.077467	0.079387	0.081498
437	1e-05	1e-05	1e-05	1e-05	1e-05	1e-05	0.0019668	0.0077115	0.015322	0.024763	0.03627	0.049668	0.065044	0.082128	0.10093	0.12163	0.14405	0.16789	0.19301	0.21921	0.24575	0.2728	0.30072	NaN	NaN	NaN	NaN	NaN	NaN	NaN	NaN	NaN	NaN	NaN	NaN	NaN	NaN	NaN	NaN	NaN	NaN	NaN	NaN	NaN	NaN	NaN	NaN	NaN	NaN
438	1e-05	1e-05	1e-05	1e-05	1e-05	1e-05	0.0030809	0.010963	0.020628	0.032069	0.045244	0.060246	0.076505	0.094246	0.11317	0.134	0.15662	0.18075	0.2059	0.23197	0.25801	0.28459	0.31177	0.33959	NaN	NaN	NaN	NaN	NaN	NaN	NaN	NaN	NaN	NaN	NaN	NaN	NaN	NaN	NaN	NaN	NaN	NaN	NaN	NaN	NaN	NaN	NaN	NaN	NaN
439	0.00056018	1e-05	1e-05	1e-05	1e-05	1e-05	1e-05	0.00052006	0.0032083	0.0063768	0.010442	0.015061	0.020276	0.025773	0.031819	0.038685	0.046134	0.054084	0.062129	0.070234	0.078292	0.086342	0.094475	0.1025	0.11067	0.11854	0.12585	0.13249	0.13868	0.14463	0.15026	0.15599	0.16142	0.16646	0.17135	0.17616	0.18076	0.18531	0.18997	0.19444	0.19869	0.20271	0.20653	0.21037	0.21453	0.21855	0.22222	0.22586	0.22965
440	1e-05	1e-05	0.0037991	0.008088	0.012972	0.019697	0.027147	0.035489	0.049183	0.067859	0.087466	0.10652	0.12585	0.14865	0.17652	0.20798	0.24277	0.2796	0.31655	NaN	NaN	NaN	NaN	NaN	NaN	NaN	NaN	NaN	NaN	NaN	NaN	NaN	NaN	NaN	NaN	NaN	NaN	NaN	NaN	NaN	NaN	NaN	NaN	NaN	NaN	NaN	NaN	NaN	NaN
441	0.008238	0.0057229	0.0035152	0.001626	1e-05	1e-05	1e-05	1e-05	1e-05	1e-05	5.004e-05	0.0018892	0.0040138	0.0062968	0.0089797	0.012094	0.015782	0.019805	0.024059	0.028626	0.033058	0.037542	0.042231	0.047138	0.052229	0.057423	0.062619	0.067414	0.072294	0.077185	0.082153	0.087495	0.093059	0.098654	0.10439	0.11028	0.11609	0.12175	0.1276	0.13333	0.13888	0.14411	0.14922	0.15418	0.15916	0.16377	0.1681	0.17222	0.17647
442	1e-05	1e-05	1e-05	1e-05	1e-05	1e-05	0.0029782	0.011634	0.022593	0.035918	0.052097	0.071202	0.092224	0.1146	0.13863	0.16528	0.19483	0.22636	NaN	NaN	NaN	NaN	NaN	NaN	NaN	NaN	NaN	NaN	NaN	NaN	NaN	NaN	NaN	NaN	NaN	NaN	NaN	NaN	NaN	NaN	NaN	NaN	NaN	NaN	NaN	NaN	NaN	NaN	NaN
443	1e-05	1e-05	1e-05	1e-05	1e-05	0.00058034	0.0032054	0.0074743	0.012882	0.019513	0.02776	0.037325	0.048181	0.060123	0.073499	0.088381	0.10479	0.12264	0.14198	0.16305	0.18572	0.20999	NaN	NaN	NaN	NaN	NaN	NaN	NaN	NaN	NaN	NaN	NaN	NaN	NaN	NaN	NaN	NaN	NaN	NaN	NaN	NaN	NaN	NaN	NaN	NaN	NaN	NaN	NaN
444	1e-05	1e-05	1e-05	1e-05	1e-05	1e-05	0.00074491	0.0028959	0.0054554	0.0086464	0.012607	0.017167	0.022653	0.02855	0.035058	0.04241	0.050692	0.059768	0.06943	0.079654	0.090004	0.10054	0.11138	0.12179	0.13237	0.14312	0.15387	0.1642	0.17435	0.1844	0.19458	0.20487	0.21529	0.22575	0.23657	0.24775	0.25881	0.26969	0.28125	0.29336	0.30642	0.32032	0.33585	0.35283	NaN	NaN	NaN	NaN	NaN
445	9.4113e-05	1e-05	1e-05	1e-05	0.00010772	0.00094694	0.0027219	0.005769	0.0096487	0.014377	0.020084	0.026655	0.034287	0.042614	0.052215	0.063072	0.075019	0.087837	0.10102	0.11508	0.12958	0.14431	0.1595	0.17485	0.19081	0.20707	0.22338	0.23971	0.25635	0.27381	NaN	NaN	NaN	NaN	NaN	NaN	NaN	NaN	NaN	NaN	NaN	NaN	NaN	NaN	NaN	NaN	NaN	NaN	NaN
446	1e-05	1e-05	1e-05	1e-05	1e-05	1e-05	0.0009545	0.0038376	0.0073055	0.011162	0.015529	0.020373	0.025679	0.03117	0.037334	0.04391	0.050882	0.058149	0.065319	0.072574	0.079915	0.086982	0.094043	0.10101	0.10822	0.11527	0.12214	0.12884	0.13522	0.14165	0.14799	0.15449	0.16121	0.16779	0.17447	0.18139	0.18876	0.19669	0.20523	0.21467	0.22484	0.23572	0.24723	0.25945	0.27276	0.28667	0.30079	0.31483	0.32876
447	1e-05	1e-05	1e-05	0.0023059	0.0063094	0.01134	0.017997	0.02665	0.036764	0.048293	0.061363	0.0759	0.091904	0.1087	0.12642	0.14502	0.16467	0.1853	0.20651	0.22871	0.25213	0.27697	0.3033	NaN	NaN	NaN	NaN	NaN	NaN	NaN	NaN	NaN	NaN	NaN	NaN	NaN	NaN	NaN	NaN	NaN	NaN	NaN	NaN	NaN	NaN	NaN	NaN	NaN	NaN
448	1e-05	1e-05	1e-05	1e-05	1e-05	1e-05	0.0022754	0.0081767	0.015028	0.022588	0.030862	0.040003	0.050099	0.060738	0.072221	0.08425	0.096836	0.11005	0.12327	0.13677	0.1504	0.16435	0.17814	0.19182	0.20566	0.21935	0.2328	0.24559	0.25785	0.2699	0.28147	0.29293	0.30364	0.31376	0.32339	0.33271	0.34154	0.34983	0.35797	0.36582	0.37322	0.38023	0.38696	0.39385	0.40098	0.40776	0.41387	0.41968	0.42557
449	0.0027405	0.0012284	0.00025516	1e-05	1.1366e-05	0.0013641	0.00443	0.0095705	0.016741	0.026443	0.039444	0.056606	0.078497	NaN	NaN	NaN	NaN	NaN	NaN	NaN	NaN	NaN	NaN	NaN	NaN	NaN	NaN	NaN	NaN	NaN	NaN	NaN	NaN	NaN	NaN	NaN	NaN	NaN	NaN	NaN	NaN	NaN	NaN	NaN	NaN	NaN	NaN	NaN	NaN
450	0.0029481	0.00082069	1e-05	1e-05	1e-05	1e-05	1e-05	1e-05	0.00080423	0.0040925	0.0084892	0.013964	0.020529	0.027876	0.036552	0.046507	0.057766	0.070658	0.084879	0.10179	0.12105	0.14277	NaN	NaN	NaN	NaN	NaN	NaN	NaN	NaN	NaN	NaN	NaN	NaN	NaN	NaN	NaN	NaN	NaN	NaN	NaN	NaN	NaN	NaN	NaN	NaN	NaN	NaN	NaN
451	0.0023957	0.00068729	1e-05	1e-05	1e-05	1e-05	1e-05	1e-05	0.0013449	0.0042641	0.0079304	0.012103	0.016636	0.021271	0.026396	0.031747	0.037434	0.043163	0.04876	0.054386	0.059682	0.0648	0.06986	0.075056	0.080288	0.085731	0.091123	0.096317	0.10151	0.10679	0.1122	0.11802	0.12391	0.1297	0.13549	0.14123	0.14657	0.15191	0.15722	0.16265	0.16799	0.1728	0.17748	0.1822	0.18711	0.19163	0.1962	0.20065	0.2051
452	1e-05	1e-05	1e-05	1e-05	1e-05	1e-05	0.0017654	0.0069139	0.013494	0.021168	0.030312	0.040767	0.052693	0.065461	0.079538	0.094637	0.11079	0.12793	0.14544	0.16339	0.18159	0.19992	0.21857	0.23769	0.25771	0.27865	0.30065	0.32329	NaN	NaN	NaN	NaN	NaN	NaN	NaN	NaN	NaN	NaN	NaN	NaN	NaN	NaN	NaN	NaN	NaN	NaN	NaN	NaN	NaN
453	0.017362	0.014375	0.011887	0.0095263	0.0068782	0.004556	0.0026636	0.0013113	0.0003711	1e-05	1e-05	1e-05	1e-05	1e-05	1e-05	0.00035925	0.0013155	0.0022036	0.0030264	0.0037358	0.0042775	0.004773	0.0051414	0.0055341	0.006168	0.0069371	0.0075861	0.0080361	0.0087051	0.0094278	0.010432	0.01166	0.012966	0.01441	0.015862	0.017041	0.018005	0.019037	0.02011	0.021075	0.022118	0.022837	0.023527	0.024287	0.02506	0.025727	0.026433	0.027052	0.027638
454	1e-05	1e-05	1e-05	1e-05	1e-05	1e-05	0.0015825	0.0060821	0.011857	0.018816	0.027249	0.037263	0.048864	0.061782	0.076273	0.092433	0.11041	0.12996	0.15086	0.1732	0.19716	0.2228	0.25047	NaN	NaN	NaN	NaN	NaN	NaN	NaN	NaN	NaN	NaN	NaN	NaN	NaN	NaN	NaN	NaN	NaN	NaN	NaN	NaN	NaN	NaN	NaN	NaN	NaN	NaN
455	1e-05	1e-05	1e-05	1e-05	1e-05	1e-05	0.0031207	0.010876	0.019725	0.029666	0.040988	0.053648	0.067696	0.083	0.10011	0.11887	0.13925	0.16109	0.1839	0.20838	0.2343	0.26137	0.28975	NaN	NaN	NaN	NaN	NaN	NaN	NaN	NaN	NaN	NaN	NaN	NaN	NaN	NaN	NaN	NaN	NaN	NaN	NaN	NaN	NaN	NaN	NaN	NaN	NaN	NaN
456	0.019056	0.014347	0.010029	0.0066479	0.0035967	0.0010238	1e-05	1e-05	1e-05	1e-05	1e-05	1e-05	0.00084359	0.0027173	0.0043904	0.0063173	0.0087347	0.011319	0.014047	0.016771	0.01932	0.021679	0.024311	0.027119	0.029895	0.03293	0.035969	0.038735	0.041545	0.044239	0.047194	0.050681	0.05432	0.058057	0.061799	0.065627	0.069438	0.073325	0.077392	0.081681	0.086273	0.090762	0.09519	0.099765	0.10442	0.10901	0.11383	0.11857	0.12355
457	1e-05	1e-05	1e-05	1e-05	1e-05	1e-05	0.00015547	0.0023501	0.0048512	0.0074678	0.010747	0.013775	0.017433	0.021993	0.026925	0.032827	0.039124	0.044945	0.050644	0.056546	0.062305	0.067709	0.073167	0.078734	0.084176	0.090351	0.096338	0.10202	0.108	0.11446	0.12125	0.12868	0.13632	0.14432	0.15292	0.16236	0.17152	0.1808	0.19088	0.20141	0.21218	0.22319	0.23414	0.24544	0.25668	0.26707	0.27713	0.28749	0.29836
[truncated: 71 more columns]
