# Supplementary material for: Fractional killing arises from cell-to-cell variability in overcoming a caspase activity threshold
Source: Mol Syst Biol. 2015 May 7;11(5):803. doi: 10.15252/msb.20145584 (PMC4461398; doi:10.15252/msb.20145584)
Supplement: Supplementary file 3 [file msb0011-0803-sd3.zip › All_data/020_TRAIL (250 ngml)_4/cell_parameters.tsv]

TRAIL 250ng/ml
Cell #	Surviving	Time pre-MOMP	Max C8 activity pre-MOMP	Time of Max C8 activity (tau)	k	t0	r2 of fit	RFP at t=0
1	0	45	0.0058365	45	6.1061e-05	15	0.83087	8.0948
2	0	105	0.005496	105	2.2439e-05	-2.0591	0.99854	39.2487
3	0	60	0.0050486	60	8.8904e-05	25.5717	0.99853	34.7658
4	1	Inf	0.0043436	160	1.7861e-05	12.662	0.99964	46.8402
5	0	60	0.0066876	60	5.7831e-05	-1.1378	0.99985	47.963
6	0	55	0.0054896	55	6.1298e-05	5.6099	0.99975	33.3524
7	0	75	0.0050762	75	4.2485e-05	10.5915	0.99915	39.2506
8	0	30	0.0027281	30	0.00011776	21.8194	0.9945	44.6386
9	0	115	0.0053803	115	2.8146e-05	11.076	0.9988	39.4484
10	1	Inf	0.004311	155	1.7984e-05	12.4357	0.9996	68.3879
11	0	45	0.0039789	45	5.0064e-05	15	0.83665	37.0536
12	0	65	0.0062573	65	5.4561e-05	-0.99922	0.99898	40.1929
13	0	120	0.0052624	120	3.2674e-05	29.0928	0.9988	40.7449
14	0	90	0.0065593	90	6.3113e-05	29.625	0.9982	43.24
15	0	75	0.0057507	75	4.8051e-05	8.7586	0.99903	34.0933
16	0	35	0.0033977	35	0.00011772	21.5288	0.99394	36.8401
17	0	85	0.0054617	85	3.851e-05	20.2619	0.99858	42.4473
18	0	60	0.0037847	60	6.3291e-05	23.4139	0.99569	44.1097
19	0	70	0.0053435	70	6.8121e-05	21.8482	0.99699	38.714
20	0	110	0.0061103	110	2.9259e-05	5.9562	0.99936	46.3788
21	0	95	0.0056771	95	3.2337e-05	2.5088	0.99928	43.8684
22	0	95	0.0062207	95	3.4477e-05	-4.4855	0.99913	34.2694
23	0	95	0.0057017	95	2.871e-05	1.8294	0.99866	37.525
24	0	65	0.0057487	65	8.3033e-05	20.1604	0.99449	39.0008
25	0	50	0.0040576	50	6.9105e-05	20	0.95821	37.9355
26	0	110	0.005566	110	2.8686e-05	8.3963	0.99975	32.5844
27	0	90	0.0050471	90	3.6809e-05	14.8035	0.9951	32.0022
28	0	335	0.0022429	175	5.2148e-06	-30	0.93809	32.2751
29	0	135	0.0048203	135	1.9408e-05	12.0084	0.99938	32.7411
30	0	35	0.0042071	35	0.00011813	16.8593	0.99393	37.7318
31	0	45	0.0047536	45	7.659e-05	7.0958	0.9991	44.3484
32	0	85	0.0041141	85	3.2524e-05	18.908	0.99766	29.4208
33	0	50	0.0038603	50	6.9535e-05	20	0.96475	36.0302
34	0	110	0.0049267	110	2.7168e-05	11.0971	0.99614	35.9957
35	0	110	0.0052571	110	2.79e-05	14.2289	0.99817	59.51
36	0	90	0.0053711	90	3.767e-05	19.3575	0.99851	82.6061
37	0	75	0.0055068	75	5.491e-05	22.3488	0.99909	31.7866
38	0	90	0.005325	90	3.3867e-05	18.3698	0.99823	57.4619
39	1	Inf	0.0040033	140	1.8903e-05	2.8087	0.996	36.5379
40	0	115	0.0045379	115	2.6219e-05	11.9598	0.99774	31.3594
41	0	50	0.0050714	50	8.3745e-05	20	0.95927	74.5261
42	0	30	0.0032738	30	0.00014163	21.2809	0.99268	31.3044
43	0	85	0.0052274	85	3.8783e-05	18.4736	0.99979	37.589
44	1	Inf	0.0038926	155	1.646e-05	-4.8004	0.99258	36.5504
45	0	45	0.004323	45	4.5472e-05	15	0.83113	67.5607
46	0	85	0.005095	85	4.4606e-05	27.5629	0.99978	39.6861
47	0	120	0.0053479	120	2.8176e-05	7.7552	0.99478	36.4557
48	0	50	0.0048068	50	8.3339e-05	20	0.95944	41.2231
49	0	100	0.0055124	100	2.8906e-05	20.6118	0.99889	49.8227
50	0	115	0.0050509	115	2.0326e-05	7.4827	0.99855	38.73
51	0	90	0.0058788	90	4.2561e-05	8.94	0.99725	24.1426
52	0	115	0.0048205	115	1.9557e-05	16.6606	0.99852	38.9005
53	0	60	0.0045755	60	8.7271e-05	23.0214	0.99461	34.0641
54	0	160	0.0047938	160	1.5803e-05	-10.3986	0.99471	30.2018
55	0	80	0.0054749	80	4.8123e-05	15.8971	0.99335	36.828
56	0	95	0.0049385	95	3.7276e-05	15.5422	0.99614	36.6878
57	0	125	0.0047662	125	1.7305e-05	-4.0505	0.99941	34.4546
58	0	75	0.0050886	75	3.1082e-05	-4.465	0.99979	38.3626
59	0	30	0.0022853	30	0.00010129	22.3141	0.99533	36.9108
60	0	80	0.0051914	80	4.5778e-05	17.7947	0.99453	28.5177
61	1	Inf	0.0017017	160	6.8253e-06	1.1627	0.99707	35.0403
62	0	30	0.0021641	30	0.00010088	23.5063	0.99699	34.2368
63	0	65	0.005956	65	8.484e-05	23.8729	0.99777	44.3445
64	0	175	0.0047629	175	1.2416e-05	14.2812	0.99871	34.3399
65	0	80	0.0046755	80	5.13e-05	22.0474	0.99762	34.3248
66	0	90	0.0058041	90	3.3783e-05	7.7678	0.99966	86.9214
67	0	40	0.0056382	40	0.00010113	6.1696	0.99962	26.3924
68	0	65	0.0052115	65	7.2174e-05	18.7213	0.99889	29.1653
69	0	120	0.0043186	120	2.4408e-05	23.9064	0.99562	24.0301
70	0	100	0.0052205	100	3.7862e-05	17.745	0.99781	29.4418
71	0	50	0.0030559	50	5.2213e-05	20	0.9765	32.1898
72	0	90	0.0048828	90	3.4179e-05	14.3583	0.99594	25.7608
73	0	70	0.0060324	70	5.4896e-05	17.715	0.99859	28.8255
74	0	75	0.0052096	75	5.7987e-05	25.7604	0.99964	24.9434
75	0	40	0.0035464	40	0.00010555	22.7794	0.99635	46.3396
76	0	75	0.0048822	75	4.7351e-05	17.2899	0.99996	27.8748
77	0	85	0.0066877	85	5.4932e-05	16.2026	0.99995	28.3691
78	0	55	0.0047024	55	0.00010518	24.9855	0.99571	35.8834
79	0	65	0.0051822	65	6.7655e-05	24.3551	0.99877	32.4028
80	0	145	0.0041887	120	1.9977e-05	-6.284	0.99116	31.1503
81	0	75	0.0058787	75	4.8199e-05	10.566	0.99852	32.8961
82	0	130	0.0050555	130	1.997e-05	10.1134	0.99995	33.7329
83	0	75	0.0051277	75	5.3855e-05	28.1096	0.9998	26.9621
84	0	40	0.0044066	40	7.1803e-05	10	0.95293	36.1351
85	0	85	0.0050445	85	4.4584e-05	24.7577	0.99963	27.9719
86	0	60	0.0045056	60	7.4711e-05	19.1522	0.99773	25.8603
87	0	120	0.0051831	120	2.8426e-05	20.0654	0.99932	31.0053
88	0	60	0.0047298	60	8.6538e-05	24.4979	0.9971	78.0638
89	0	90	0.0051965	90	3.0609e-05	12.0023	0.9991	31.4727
90	0	80	0.0055693	80	4.7541e-05	9.6105	0.99954	40.2749
91	0	45	0.0040947	45	4.7817e-05	15	0.83352	36.0044
92	0	150	0.0047222	150	1.4577e-05	-8.9757	0.99477	35.5792
93	0	100	0.00555	100	3.6361e-05	14.2434	0.99882	31.9432
94	1	Inf	0.0025889	145	1.249e-05	2.624	0.99385	24.743
95	0	125	0.0051528	125	2.3618e-05	24.1542	0.99942	30.4064
96	0	65	0.0048063	65	7.3443e-05	22.7941	0.99641	47.5755
97	0	40	0.0050041	40	6.4784e-05	2.4283	0.99924	22.8295
98	0	35	0.0022444	35	3.8208e-05	4.6779	0.99948	28.1824
99	0	65	0.0049646	65	6.919e-05	23.9212	0.99802	44.5083
100	0	30	0.0028659	30	0.00012034	20.6659	0.99142	41.3401
101	0	35	0.005177	35	8.4699e-05	4.4906	0.99977	32.4559
102	0	90	0.0059603	90	3.4665e-05	3.2716	0.99979	33.3859
103	0	100	0.0052981	100	2.647e-05	8.2578	0.99944	33.8948
104	0	70	0.0051041	70	5.1883e-05	24.2732	0.99902	31.1101
105	0	40	0.0037787	40	5.2775e-05	10	0.92256	24.3664
106	0	35	0.0056056	35	8.8101e-05	2.9433	0.99973	30.1094
107	0	45	0.0048685	45	5.9697e-05	10.5182	0.99734	31.9348
108	0	105	0.0053603	105	2.2871e-05	-6.3556	0.99971	26.3249
109	0	30	0.0024424	30	0.00010118	20.6579	0.9917	26.9485
110	1	Inf	0.0043455	140	2.1941e-05	14.584	0.99882	31.8416
111	0	40	0.0041054	40	7.2246e-05	10	0.96179	22.359
112	0	80	0.0052046	80	3.4298e-05	14.9546	0.99817	36.3645
113	0	35	0.0021074	35	7.0283e-05	20.5351	0.99173	26.68
114	0	30	0.0020951	30	9.2571e-05	22.1894	0.99502	25.1991
115	0	70	0.0055773	70	3.6637e-05	2.495	0.99957	37.0991
116	1	Inf	0.0014713	130	8.049e-06	8.8866	0.99671	30.6767
117	1	Inf	0.0027985	160	1.2119e-05	7.0643	0.9962	33.3248
118	0	95	0.005547	95	3.0835e-05	7.3907	0.99994	28.5251
119	0	80	0.005911	80	3.9342e-05	8.0396	0.99966	34.1912
120	0	55	0.0052942	55	0.00011349	20.8537	0.99121	26.5629
121	0	130	0.00584	130	3.1947e-05	35.9164	0.9999	34.1117
122	0	85	0.0033249	85	2.4064e-05	8.2965	0.99966	37.302
123	0	95	0.0064255	95	4.5932e-05	19.7292	0.99997	23.6781
124	0	95	0.005547	95	0	0	0	31.8011
125	0	160	0.0043518	160	1.6568e-05	-4.4876	0.99248	36.4285
126	0	95	0.0050626	95	3.8555e-05	14.2183	0.99855	26.8392
127	0	85	0.0055139	85	5.1304e-05	18.5354	0.99708	21.4831
128	0	35	0.0026595	35	5.1769e-05	7.4215	0.9999	21.4711
129	0	120	0.0047722	120	2.4828e-05	9.5732	0.99548	27.486
130	0	135	0.0049194	135	2.2773e-05	13.3804	0.99874	32.5787
131	0	35	0.0034751	35	0.00012906	23.2294	0.99663	27.376
132	0	95	0.0054844	95	4.4302e-05	18.6163	0.99785	21.5264
133	0	70	0.0049896	70	6.8626e-05	25.4416	0.99926	23.4557
134	0	80	0.0060855	80	5.1213e-05	11.7768	0.99941	27.2054
135	0	70	0.00507	70	6.8937e-05	23.3003	0.99803	20.3639
136	0	70	0.0055193	70	5.9029e-05	18.3951	0.9992	26.9093
137	0	115	0.0055875	115	2.6421e-05	4.3368	0.99991	31.3529
138	1	Inf	0.0035814	115	2.4589e-05	12.1506	0.99373	28.3298
139	0	90	0.0055622	90	4.8107e-05	16.8978	0.99601	26.6975
140	0	115	0.005542	115	3.6023e-05	28.3059	0.99901	24.2128
141	0	75	0.0058783	75	4.8369e-05	14.0238	0.99972	28.7965
142	0	50	0.0046879	50	8.9166e-05	20	0.99765	32.9723
143	0	100	0.0055027	100	3.9209e-05	22.297	0.9997	33.7295
144	0	100	0.0052528	100	4.2554e-05	21.8262	0.99848	33.943
145	1	Inf	0.0055053	135	3.3434e-05	27.4683	0.99905	26.3759
146	0	90	0.0055384	90	4.6612e-05	19.0929	0.99679	20.9573
147	0	75	0.0038845	75	4.4e-05	20.4794	0.99666	36.9771
148	0	100	0.004705	100	3.0268e-05	16.9329	0.99997	22.4598
149	0	60	0.0047812	60	7.2739e-05	19.6897	0.99761	56.529
150	0	85	0.005428	85	4.6144e-05	22.927	0.99933	24.5645
151	0	35	0.0023768	35	9.1176e-05	24.4741	0.99814	35.8218
152	0	45	0.0050329	45	5.6014e-05	1.7288	0.99904	33.4232
153	0	40	0.0017259	40	6.1753e-05	27.3221	0.99763	33.648
154	0	55	0.00473	55	0.00010411	24.9932	0.99643	22.0233
155	0	35	0.0021091	35	8.3528e-05	25.2737	0.99859	26.629
156	0	85	0.0053527	85	4.2072e-05	6.6857	0.99852	17.6634
157	0	75	0.0047624	75	5.4837e-05	23.2825	0.99868	33.3938
158	0	80	0.0053279	80	3.9575e-05	5.0372	0.99964	17.6049
159	0	90	0.0050204	90	3.7474e-05	17.0695	0.99955	22.2675
160	0	130	0.0048861	130	2.2912e-05	-5.0316	0.99801	22.9039
161	0	85	0.0050509	85	5.5429e-05	31.5339	0.99884	31.4788
162	0	95	0.0023985	95	1.8161e-05	16.6428	0.99662	21.673
163	0	160	0.0039455	160	1.693e-05	-6.6508	0.98645	22.1524
164	0	95	0.0059635	95	3.3839e-05	6.6573	0.9991	21.2952
165	0	110	0.0054333	110	3.5512e-05	14.1866	0.99699	20.3032
166	1	Inf	0.002167	185	7.8278e-06	-1.8725	0.99209	9.925
167	0	105	0.0056706	105	3.1851e-05	16.3168	0.99965	17.1053
168	0	240	0.0035306	240	6.3012e-06	-18.5516	0.99414	18.6652
169	0	100	0.0039952	100	3.0645e-05	16.7623	0.99629	30.2975
170	0	190	0.0044418	190	1.0917e-05	2.8947	0.9983	22.1009
171	0	160	0.0047886	160	1.366e-05	19.9169	0.99957	22.6839
172	0	130	0.0052154	130	1.8233e-05	-5.0845	0.99981	25.4862
173	1	Inf	0.0045859	130	2.6554e-05	14.8452	0.99816	37.2946
174	0	50	0.0038965	50	5.1542e-05	7.5527	0.99963	29.0815
175	0	120	0.0053831	120	2.4268e-05	9.7885	0.99997	21.5183
176	0	100	0.0047051	100	3.1783e-05	20.3602	0.99953	21.9033
177	0	55	0.0053134	55	4.2945e-05	-30	0.81112	35.0691
178	0	140	0.002835	140	1.4209e-05	17.4575	0.99869	24.9708
179	1	Inf	0.0025289	125	1.7358e-05	23.7619	0.99615	29.6571
180	1	Inf	0.0022201	160	1.0242e-05	18.3958	0.99752	31.0589
181	0	80	0.0048498	80	3.8892e-05	13.155	0.99963	21.3214
182	0	30	0.0049746	30	8.0438e-05	-0.00056883	0.93241	18.0145
183	0	100	0.0047746	100	3.2592e-05	17.7199	0.99846	21.1083
184	0	80	0.0047866	80	3.5575e-05	6.7303	0.99985	26.7448
185	0	75	0.0049302	75	4.5103e-05	9.1396	0.99935	29.3726
186	0	120	0.0049887	120	2.2479e-05	15.3496	0.9983	26.0762
187	0	30	0.0051604	30	6.3896e-05	-3.7302e-05	0.73528	21.4778
188	0	85	0.0034983	85	3.2328e-05	20.1487	0.99779	27.418
189	0	150	0.0051231	150	2.1013e-05	14.5278	0.99947	22.2161
190	0	65	0.0056979	65	7.2424e-05	17.1534	0.99687	26.2953
191	0	65	0.005167	65	7.7863e-05	23.4978	0.99746	22.4633
192	0	80	0.0066552	80	3.8051e-05	10.4665	0.9937	22.6329
193	0	90	0.004827	90	4.6181e-05	31.8791	0.99913	24.5987
194	0	140	0.0051056	140	2.1805e-05	17.5073	0.99985	23.8041
195	0	80	0.0058676	80	4.3215e-05	12.9237	0.99787	20.9852
196	0	130	0.0054104	130	2.3514e-05	9.4047	0.99753	14.0049
197	0	70	0.0056308	70	4.6612e-05	18.0365	0.99814	21.1956
198	0	55	0.0048118	55	0.00010422	24.9393	0.99621	30.9794
199	0	60	0.0055107	60	5.3239e-05	11.8699	0.99963	19.3878
200	0	40	0.0055246	40	0.00010885	10	0.98711	20.6833
201	0	50	0.0052436	50	6.5403e-05	10.0327	0.9999	22.4767
202	0	70	0.0055248	70	6.7867e-05	20.609	0.99526	15.8621
203	0	80	0.0051705	80	4.9312e-05	22.2123	0.99897	43.0189
204	0	95	0.0048579	95	3.767e-05	15.1054	0.99481	37.6802
205	0	100	0.0046291	100	2.8925e-05	13.8454	0.99622	49.2462
206	0	85	0.0055399	85	4.9967e-05	12.2953	0.99743	22.7321
207	0	120	0.0047426	120	2.4138e-05	12.7689	0.99872	47.0439
208	0	85	0.0035676	85	2.6254e-05	12.4154	0.99728	41.1105
209	0	80	0.005052	80	5.153e-05	20.0769	0.99708	45.2624
210	1	Inf	0.00068413	145	4.553e-06	56.8783	0.89304	47.8232
211	0	75	0.0060638	75	5.8866e-05	15.2152	0.99912	45.3809
212	0	125	0.005216	125	1.8828e-05	4.3357	0.99862	44.4874
213	0	100	0.0056912	100	2.0797e-05	10.8545	0.99259	42.1929
214	0	70	0.005312	70	3.3044e-05	8.544	0.995	37.7581
215	0	65	0.0048968	65	3.3821e-05	2.8671	0.98415	32.5338
216	0	40	0.0049136	40	9.0753e-05	7.9668	0.99869	41.8639
217	0	85	0.0053775	85	2.7859e-05	1.4206	0.99946	37.1027
218	0	75	0.0053931	75	2.8676e-05	-4.6156	0.99869	34.8257
219	0	85	0.0026503	85	2.0527e-05	17.0764	0.99654	35.5849
220	0	65	0.0053151	65	4.1851e-05	3.8244	0.99967	32.718
221	1	Inf	0.0027954	120	1.7256e-05	6.8241	0.99122	47.9247
222	0	160	0.0045596	160	1.7775e-05	13.373	0.9991	36.0939
223	1	Inf	0.0026921	145	1.462e-05	24.8297	0.99885	31.4943
224	0	65	0.0027634	65	4.0737e-05	22.8166	0.99647	36.9173
225	0	85	0.0044364	85	4.3412e-05	17.1669	0.99508	22.9307
226	0	90	0.0047241	90	3.4159e-05	19.8048	0.99884	29.9075
227	0	130	0.0047491	130	2.1188e-05	3.4421	0.99439	28.5088
228	0	115	0.0053898	115	3.1885e-05	17.252	0.99867	38.4678
229	0	135	0.0052904	135	2.5549e-05	18.4251	0.99952	33.9913
230	0	90	0.0049989	90	3.4361e-05	25.7997	0.99973	30.2156
231	0	65	0.0043936	65	6.2559e-05	24.7729	0.99896	44.9021
232	0	65	0.0042032	65	5.7318e-05	20.7479	0.99395	34.2751
233	1	Inf	0.0031411	145	1.7053e-05	20.7943	0.99688	30.1827
234	0	70	0.005462	70	6.8672e-05	22.961	0.99788	25.0595
235	0	135	0.0049031	135	2.1846e-05	22.3599	0.99927	23.7569
236	0	90	0.0050407	90	4.0322e-05	25.7258	0.99994	26.3239
237	0	115	0.0053057	115	3.3808e-05	39.9181	0.99972	26.0359
238	0	140	0.0050075	140	2.165e-05	14.5597	0.99871	31.6644
239	0	90	0.0055335	90	4.2199e-05	18.7856	0.9999	28.6901
240	0	65	0.0070294	65	6.5018e-05	8.6538	0.99934	34.167
241	0	105	0.0053203	105	1.6514e-05	-24.7337	0.99269	32.2024
242	0	75	0.0053369	75	6.1888e-05	23.2607	0.99869	26.3325
243	0	55	0.004259	55	8.9877e-05	24.9945	0.99651	20.9938
244	0	100	0.005511	100	3.9207e-05	21.8165	0.9995	32.6181
245	0	45	0.0039285	45	4.0775e-05	15	0.8251	24.5089
246	0	150	0.0044144	150	1.453e-05	12.5894	0.99918	33.6179
247	0	110	0.0056874	110	3.5977e-05	29.0564	0.99993	32.1797
248	0	60	0.0050982	60	5.4603e-05	13.748	0.99932	31.5168
249	0	55	0.00506	55	5.7649e-05	10.7782	0.99977	24.9834
250	0	80	0.0053092	80	4.0639e-05	12.459	0.99901	28.9036
251	0	105	0.0053255	105	3.2283e-05	25.0853	0.99984	36.2831
252	0	70	0.0056227	70	3.5069e-05	-30	0.72774	24.0981
253	0	75	0.0050663	75	5.4694e-05	21.4382	0.99757	31.0363
254	0	60	0.0051059	60	4.094e-05	1.804	0.99881	32.1543
255	0	90	0.0054512	90	2.0659e-05	-19.8599	0.98772	30.7078
256	0	80	0.0049635	80	5.9663e-05	39.3271	0.99983	32.6552
257	0	40	0.0044221	40	7.6575e-05	9.9984	0.99834	32.2509
258	0	140	0.0052942	140	1.99e-05	11.5105	0.99982	25.058
259	0	30	0.005132	30	7.6942e-05	-0.00074473	0.95185	21.0559
260	0	70	0.0056155	70	4.3154e-05	2.7601	0.99968	24.8372
261	0	70	0.0059875	70	5.8403e-05	21.8107	0.9994	37.7722
262	0	50	0.0049948	50	5.8145e-05	5.6068	0.99992	24.3686
263	0	60	0.0051918	60	9.3531e-05	24.6796	0.99755	34.9775
264	1	Inf	0.002059	150	9.4919e-06	5.7621	0.99479	33.5947
265	0	60	0.0044813	60	8.2315e-05	26.5336	0.9988	32.6454
266	0	30	0.0039541	30	0.00016974	21.0891	0.99238	37.8205
267	0	160	0.0049191	160	2.0575e-05	25.9297	0.99965	32.616
268	0	295	0.0029064	155	6.2613e-06	-30	0.96748	29.3458
269	0	35	0.0017692	35	6.811e-05	24.147	0.99765	37.3471
270	0	125	0.0046484	125	2.6434e-05	13.6174	0.9937	41.3744
271	0	110	0.0054385	110	3.2738e-05	36.4267	0.99956	31.1223
272	0	105	0.0053206	105	3.7812e-05	17.1542	0.9967	35.1935
273	0	100	0.0053606	100	3.0826e-05	26.5315	0.99936	33.248
274	1	Inf	0.0046434	110	3.4619e-05	15.2585	0.99624	34.2181
275	0	85	0.0054626	85	4.1932e-05	13.7384	0.99989	37.9833
276	0	50	0.0038976	50	7.0186e-05	17.0482	0.99762	33.8072
277	1	Inf	0.0041358	110	3.0226e-05	13.4747	0.99474	31.6127
278	0	90	0.0058422	90	4.7366e-05	19.4612	0.9986	34.6457
279	0	100	0.0051996	100	4.0218e-05	22.7765	0.99934	31.0965
280	0	95	0.0055274	95	4.5512e-05	24.5611	0.99832	32.9298
281	0	105	0.0055791	105	3.581e-05	12.4218	0.99962	28.7453
282	0	60	0.0053243	60	4.5983e-05	5.0273	0.99985	21.1715
283	0	75	0.0057992	75	3.9154e-05	3.4053	0.99971	4.7026
284	0	85	0.0059387	85	4.8765e-05	15.2149	0.99901	29.7752
285	0	30	0.0019939	30	7.1457e-05	18.1367	0.99576	33.4509
286	0	65	0.0053733	65	6.2448e-05	14.34	0.99963	30.2361
287	0	65	0.0056868	65	4.432e-05	3.1568	0.9992	32.5775
288	0	95	0.0050609	95	3.1802e-05	10.785	0.99955	29.0562
289	0	60	0.0052177	60	5.8412e-05	7.8496	0.99906	31.4834
290	0	55	0.0045776	55	9.1237e-05	25	0.99635	32.676
291	0	70	0.0051688	70	4.9078e-05	19.4229	0.99889	30.4975
292	0	95	0.0049568	95	3.828e-05	14.9431	0.99518	17.6165
293	0	105	0.0051655	105	2.6705e-05	21.9358	0.9995	30.9121
294	0	50	0.0047922	50	8.7074e-05	19.9963	0.99853	27.7464
295	0	125	0.0049757	125	2.3111e-05	20.9739	0.99979	32.1496
296	0	140	0.0046841	140	1.8848e-05	20.934	0.99959	30.0187
297	0	95	0.0053299	95	2.8034e-05	11.9425	0.99937	33.3869
298	0	110	0.0052824	110	3.09e-05	18.1421	0.99973	34.6186
299	0	110	0.0051928	110	3.253e-05	25.7761	0.9999	29.6098
300	0	80	0.0051652	80	5.4531e-05	29.3449	0.99978	33.265
301	0	100	0.00552	100	4.3899e-05	29.0982	0.99864	18.5449
302	0	130	0.0054948	130	3.0001e-05	17.0327	0.99862	29.8066
303	0	140	0.0050984	140	2.3867e-05	27.0954	0.9999	30.7562
304	0	130	0.0060973	130	2.4974e-05	3.6464	0.99897	27.9226
305	0	60	0.004584	60	8.0215e-05	24.8593	0.99958	19.8146
306	0	70	0.0047194	70	8.0566e-05	37.9255	0.99947	25.489
307	0	85	0.0060385	85	3.3786e-05	1.1126	0.99984	24.8157
308	0	65	0.0045942	65	7.1702e-05	25.7373	0.99941	19.8501
309	0	60	0.0048991	60	9.9061e-05	28.6219	0.99801	22.1368
310	0	150	0.0046025	150	2.0114e-05	12.1393	0.99705	28.0631
311	0	130	0.0051419	130	2.4145e-05	25.3993	0.99944	22.8762
312	0	95	0.0047385	95	3.5403e-05	20.1933	0.99916	38.833
313	1	Inf	0.0044485	125	2.9776e-05	21.8542	0.99666	19.7727
314	0	160	0.0045092	155	2.0016e-05	6.6295	0.99569	17.9156
315	0	145	0.004199	145	2.2684e-05	47.4686	0.99896	22.1316
316	0	80	0.0057963	80	5.725e-05	23.3754	0.99995	14.4872
317	0	75	0.0057505	75	4.7346e-05	7.7369	0.99918	35.9777
318	0	135	0.0053451	135	2.3537e-05	19.6164	0.99816	20.8246
319	0	55	0.0056121	55	5.7998e-05	1.997	0.99998	31.4676
320	0	55	0.0053564	55	8.5802e-05	17.4773	0.99671	38.8708
321	0	70	0.0059446	70	4.8173e-05	6.5395	0.99964	32.4581
322	0	130	0.0063264	130	1.9152e-05	2.1077	0.9559	47.1091
323	0	65	0.0035958	65	5.2473e-05	22.6569	0.99652	32.5785
324	0	30	0.0030772	30	0.00013857	22.1514	0.99361	35.4932
325	0	35	0.0036854	35	7.1192e-05	6.5384	0.9996	53.6185
326	0	135	0.0052973	135	3.3548e-05	32.55	0.99729	25.817
327	0	70	0.0048426	70	4.0715e-05	13.9684	0.99822	38.4349
328	0	35	0.003281	35	0.00012434	23.8911	0.99742	35.9938
329	0	80	0.0041479	80	3.2973e-05	16.4184	0.99956	33.2147
330	0	65	0.0053885	65	6.9432e-05	25.1193	0.99922	84.4319
331	0	80	0.0053989	80	5.3751e-05	22.7896	0.99922	58.6731
332	0	45	0.0031309	45	3.3836e-05	15	0.8375	37.9722
333	0	60	0.004727	60	9.0788e-05	30	0.98835	43.4936
334	0	45	0.0045153	45	4.2074e-05	15	0.82219	57.2414
335	0	90	0.0052083	90	3.9486e-05	19.9524	0.99888	92.2512
336	0	115	0.0053114	115	1.5426e-05	-23.2126	0.99606	100.816
337	0	60	0.0046736	60	7.4233e-05	26.4188	0.99938	69.1733
338	0	40	0.0042661	40	0.00013617	24.9186	0.99864	47.4646
339	0	155	0.0046105	155	1.4168e-05	7.0826	0.99575	NaN
340	0	65	0.0046938	65	6.4069e-05	25.6176	0.9993	61.4347
341	0	65	0.0028653	65	3.2822e-05	22.2663	0.99546	39.9378
342	0	55	0.0028338	55	5.611e-05	21.4211	0.97934	NaN
343	0	45	0.0040642	45	3.5007e-05	15	0.81618	38.2395
344	0	40	0.0033203	40	0.00012056	27.6554	0.99922	44.5602
345	0	160	0.0047722	160	1.8138e-05	9.5657	0.9994	38.4169
346	0	30	0.0018262	30	8.1974e-05	22.7091	0.99635	36.443
347	0	30	0.0044254	30	0.00014061	14.7151	0.99366	29.9285
348	0	75	0.0030259	75	3.2997e-05	26.4585	0.99983	81.1181
349	0	30	0.001937	30	8.7862e-05	22.2594	0.99465	33.6712
350	0	55	0.0026902	55	3.9894e-05	24.9997	0.99528	37.2247
351	0	85	0.005911	85	3.698e-05	11.527	0.99701	38.2457
352	0	135	0.0052958	135	2.5319e-05	21.3765	0.99955	21.4915
353	0	30	0.0048364	30	0.0002184	22.0057	0.99431	26.9039
354	0	145	0.0048174	145	1.9322e-05	-0.74811	0.99315	NaN
355	0	60	0.0026762	60	3.9297e-05	18.4816	0.97254	26.2182
356	0	40	0.0022011	40	8.1598e-05	27.7191	0.99632	32.1382
357	0	80	0.0055822	80	2.8418e-05	-30	0.95545	58.9066
358	0	105	0.0052451	105	4.713e-05	35.856	0.99716	26.9214
359	0	65	0.0041977	65	5.795e-05	18.5367	0.99272	22.0722
360	1	Inf	0.00529	120	3.3784e-05	20.2193	0.99967	24.3256
361	0	45	0.0051065	45	6.3798e-05	2.403	0.99996	28.8429
362	0	180	0.0035597	180	1.3623e-05	15.125	0.98778	31.0286
363	0	30	0.0036278	30	0.00010596	13.0197	0.99343	33.2037
364	0	75	0.0055954	75	3.2141e-05	-1.3454	0.99413	42.7832
365	0	130	0.0056496	130	3.2464e-05	20.082	0.99724	32.0734
366	0	60	0.0085936	60	7.4914e-05	4.3147	0.99778	31.4686
367	0	50	0.0029693	50	4.0643e-05	20	0.9394	29.5478
368	0	130	0.0047867	130	1.6733e-05	14.5662	0.99628	46.4876
369	0	65	0.0049459	65	5.4941e-05	17.9388	0.99927	25.2844
370	0	90	0.0055792	90	4.8963e-05	17.5217	0.99683	31.1778
371	0	90	0.0057168	90	3.4342e-05	11.4329	0.99944	25.0588
372	0	70	0.0052934	70	6.662e-05	26.0029	0.99969	79.454
373	0	65	0.0042785	65	6.9008e-05	28.7838	0.99918	35.2119
374	0	110	0.0051746	110	2.6073e-05	19.6598	0.99957	24.6539
375	0	45	0.0016028	45	5.9591e-05	35	0.93338	40.1705
376	0	115	0.0057968	115	2.2607e-05	-3.2948	0.99984	21.1294
377	0	40	0.0031434	40	9.4689e-05	23.1021	0.99679	14.5269
378	0	110	0.0055554	110	2.2957e-05	1.3497	0.99919	31.4185
379	0	110	0.0056585	110	3.0148e-05	21.8874	0.99952	38.0209
380	0	60	0.0035792	60	4.8642e-05	29.9999	0.91065	36.7001
381	0	30	0.0023951	30	7.716e-05	14.6141	0.97455	39.6214
382	0	65	0.0059104	65	4.5622e-05	-30	0.61762	26.1367
383	0	85	0.0062241	85	3.5536e-05	-1.5243	0.99956	31.4388
384	0	80	0.0054897	80	4.0395e-05	8.7029	0.99994	-5.8232
385	0	85	0.0058007	85	5.005e-05	22.0104	0.99991	30.4699
386	0	125	0.005385	125	1.9796e-05	12.9309	0.99914	30.8776
387	0	100	0.006415	100	3.3479e-05	12.8207	0.99988	67.1172
388	0	90	0.0057603	90	4.258e-05	17.6184	0.99981	23.495
389	0	110	0.0051416	110	2.9439e-05	9.4731	0.99951	29.1306
390	0	160	0.0045481	160	1.5676e-05	6.037	0.99522	28.1787
391	0	85	0.0047037	85	3.5768e-05	17.6713	0.99739	21.3151
392	0	90	0.0056596	90	4.732e-05	22.9163	0.9992	49.0568
393	0	125	0.0051848	125	2.7083e-05	40.1586	0.99677	38.0851
394	0	60	0.0017502	60	2.8877e-05	29.9675	0.99871	23.5399
395	0	70	0.0024626	70	2.5488e-05	18.7848	0.9999	21.8808
396	0	65	0.003807	65	5.6037e-05	24.8151	0.99885	20.6182
397	0	100	0.0055058	100	2.2707e-05	-30	0.98277	26.1046
398	0	170	0.0043684	170	1.3933e-05	6.2681	0.99935	31.351
399	0	110	0.0055328	110	2.4032e-05	13.103	0.9997	70.6586
400	0	100	0.0056502	100	4.0943e-05	21.6901	0.99927	27.0407
401	0	95	0.0054746	95	2.8049e-05	9.5549	0.99815	31.414
402	0	180	0.0044626	180	1.0044e-05	5.9202	0.99821	25.1373
403	0	110	0.0054395	110	3.579e-05	14.9961	0.99854	21.1553
404	0	100	0.0060943	100	3.7102e-05	-1.6348	0.9993	30.0146
405	0	50	0.0039505	50	5.1103e-05	20	0.94165	58.4616
406	0	140	0.0048747	140	2.1886e-05	32.7652	0.99684	29.1254
407	0	140	0.0050736	140	2.3812e-05	25.5521	0.99948	27.0924
408	0	90	0.0048001	90	2.5951e-05	5.4183	0.99947	33.7705
409	0	75	0.0045888	75	5.3419e-05	26.3807	0.99995	27.7233
410	0	75	0.0046563	75	2.9307e-05	2.6112	0.9994	27.7152
411	0	180	0.0038154	180	1.2258e-05	17.8871	0.99437	35.4991
412	0	140	0.0051437	140	2.2033e-05	23.0953	0.99984	29.5606
413	0	175	0.0042757	175	1.7935e-05	13.6295	0.99435	26.8058
414	0	140	0.0045078	140	2.1234e-05	7.322	0.99489	25.1163
415	0	175	0.0041467	175	1.4833e-05	10.1994	0.99621	31.1842
416	0	90	0.0052018	90	4.5498e-05	30.7119	0.99993	25.9525
417	0	45	0.0019245	45	8.3142e-05	35	0.99836	26.9305
418	0	125	0.0051075	125	2.8056e-05	19.2558	0.99885	29.8753
419	0	115	0.0052134	115	3.2768e-05	22.5893	0.99958	26.7932
420	0	140	0.0047621	140	2.228e-05	13.997	0.99745	27.3824
421	0	120	0.0056388	120	2.6977e-05	11.8408	0.99995	36.4402
422	0	55	0.0036744	55	7.3657e-05	24.9963	0.99678	25.6924
423	0	110	0.0044298	110	3.0772e-05	23.992	0.99905	16.8901
424	0	95	0.0058107	95	4.8742e-05	22.286	0.99918	22.0471
425	0	75	0.004997	75	8.0905e-05	36.3534	0.99877	23.3057
426	0	45	0.0020182	45	8.0918e-05	33.9665	0.99955	21.4105
427	0	80	0.0048821	80	4.6567e-05	23.3307	0.9995	26.3245
428	0	35	0.0017198	35	0.00012306	34.6912	0.99841	25.0416
429	0	105	0.0052326	105	3.7566e-05	32.3745	0.99977	29.5135
430	0	110	0.0035018	110	1.7845e-05	26.5329	0.99822	24.5801
431	0	105	0.0052688	105	3.9165e-05	23.8309	0.99792	22.3964
432	0	55	0.0045707	55	7.5325e-05	19.2611	0.99771	62.9737
433	0	90	0.0047689	90	5.3255e-05	39.7854	0.9977	27.75
434	0	100	0.0053838	100	4.2418e-05	27.6618	0.99903	28.1423
435	0	70	0.0047611	70	6.2243e-05	27.2131	0.99987	26.3688
436	0	75	0.004949	75	5.4526e-05	24.4879	0.99946	33.2029
437	0	70	0.0049374	70	6.7877e-05	22.0676	0.99684	29.8406
438	1	Inf	0.0020989	145	1.1352e-05	16.2819	0.99253	28.542
439	0	70	0.0052462	70	6.626e-05	22.8467	0.99802	23.207
440	0	100	0.0049475	100	4.3052e-05	37.6172	0.99768	21.5794
441	0	70	0.0050075	70	6.5097e-05	24.0168	0.9989	26.0701
442	0	80	0.0050811	80	5.1699e-05	21.5666	0.99826	32.9845
443	1	Inf	0.0033174	190	1.171e-05	-16.1063	0.98343	29.4545
444	0	130	0.0052346	130	2.3655e-05	23.0496	0.99843	28.8388
445	0	95	0.0059776	95	4.1865e-05	15.5709	0.99995	26.5575
446	0	185	0.0039446	185	1.3524e-05	-4.0543	0.99401	26.9966
447	0	130	0.0049764	130	2.4433e-05	6.2504	0.99566	23.3584
448	0	80	0.0051431	80	4.3118e-05	21.6125	0.99961	27.2603
449	0	100	0.0053374	100	3.1289e-05	19.6405	0.9993	23.9261
450	0	95	0.0051723	95	3.7402e-05	18.8997	0.99873	23.321
451	0	115	0.0059344	115	3.6288e-05	22.9573	0.99958	56.1152
452	0	100	0.0057395	100	4.0447e-05	19.544	0.99814	32.9232
453	0	85	0.0051075	85	3.5325e-05	22.6671	0.99844	31.6893
454	0	85	0.0053857	85	4.8515e-05	19.5782	0.99796	49.8409
455	0	30	0.0026188	30	0.00012365	23.6583	0.99733	32.0856
456	0	75	0.0049555	75	5.35e-05	20.0769	0.99631	34.0531
457	0	30	0.0029664	30	0.0001362	23.002	0.99661	28.2418
458	0	65	0.0043523	65	6.8307e-05	21.1033	0.99384	36.301
459	0	105	0.0061521	105	3.9793e-05	15.9868	0.99973	21.4186
460	0	75	0.0053175	75	5.3088e-05	18.6203	0.99442	24.2231
461	0	130	0.0048725	130	1.5746e-05	-4.2854	0.99824	20.2137
462	0	100	0.0055731	100	3.9388e-05	11.0665	0.99517	29.3074
463	0	65	0.0061637	65	5.454e-05	6.6394	0.99939	28.098
464	0	95	0.0056707	95	3.9709e-05	11.2782	0.99339	26.4211
465	0	40	0.0043646	40	0.00011225	19.287	0.99848	27.208
466	0	110	0.0052914	110	3.1914e-05	11.7656	0.9963	25.8573
467	0	100	0.0061525	100	3.522e-05	17.4206	0.99837	20.9705
468	0	45	0.0044943	45	6.8978e-05	7.131	0.99953	26.1087
469	0	85	0.0053299	85	3.3121e-05	7.8958	0.99974	24.009
470	0	70	0.0052778	70	4.5179e-05	10.2216	0.9998	27.1003
471	0	95	0.0054083	95	4.1802e-05	15.1071	0.99576	26.9189
472	0	55	0.0036884	55	7.6838e-05	22.5461	0.99464	25.2248
473	0	100	0.0064075	100	3.1209e-05	5.8758	0.99803	22.9917
474	0	170	0.0037508	170	1.3074e-05	-4.4594	0.99455	26.2934
475	0	135	0.005099	135	2.1048e-05	19.877	0.99977	25.2963
476	0	60	0.0054185	60	4.9479e-05	10.3631	0.99854	38.9729
477	0	65	0.0048801	65	6.5112e-05	25.3412	0.99918	29.3248
478	0	150	0.0043148	150	1.351e-05	15.0524	0.99819	30.4609
479	0	90	0.0057257	90	3.5164e-05	4.388	0.9988	26.7412
480	0	115	0.003681	115	2.1867e-05	14.1282	0.9973	29.8591
481	0	90	0.00599	90	4.1177e-05	-0.21508	0.99936	31.4258
482	0	65	0.0045585	65	6.8776e-05	22.0821	0.99548	25.8147
483	0	95	0.0054685	95	3.121e-05	5.187	0.99999	26.2097
484	0	125	0.0056349	125	2.1238e-05	19.2328	0.99944	36.7121
485	0	45	0.0046725	45	4.6971e-05	-30	0.77064	30.617
486	0	55	0.0053466	55	8.7439e-05	19.6746	0.99682	28.3227
487	1	Inf	0.001043	215	3.6914e-06	62.3791	0.97483	26.6441
488	0	80	0.0057115	80	4.0939e-05	12.1958	0.99984	26.3785
489	0	85	0.0048198	85	3.9176e-05	26.7822	0.99951	23.3354
490	0	60	0.0037943	60	6.6665e-05	22.3656	0.99326	28.0823
491	0	90	0.005732	90	3.3398e-05	6.7093	0.99896	NaN
492	0	75	0.0051863	75	5.4504e-05	25.4655	0.99979	30.2372
493	0	60	0.0054371	60	5.2448e-05	14.2879	0.99815	27.1259
494	1	Inf	0.0010809	165	3.9682e-06	16.2814	0.99747	26.5007
495	1	Inf	0.0041214	175	1.5378e-05	14.006	0.99944	24.7739
496	0	125	0.0050051	125	1.8685e-05	9.4506	0.99924	23.1291
497	0	200	0.0041122	200	9.6832e-06	-8.1189	0.99395	18.2385
498	0	85	0.006146	85	5.3714e-05	21.4197	0.99889	NaN
499	0	200	0.004907	200	9.2967e-06	38.6002	0.99471	20.3791
500	0	125	0.0051868	125	0	0	0	28.1723
501	0	30	0.004446	30	4.0601e-05	-9.5828e-06	0.66336	15.7514
502	0	45	0.004106	45	3.9427e-05	15	0.82835	28.3191
503	0	145	0.0050487	145	2.032e-05	19.8788	0.99991	16.0671
504	0	180	0.0036225	180	1.2575e-05	38.6606	0.99694	31.1796
505	0	30	0.0047031	30	0.0001535	15.8198	0.99671	24.4805
506	0	45	0.0048871	45	4.6851e-05	-30	0.80751	25.36
507	0	45	0.0040744	45	5.2487e-05	15	0.88935	22.7363
508	0	110	0.0059406	110	3.6893e-05	18.705	0.99931	9.33
509	0	125	0.0055035	125	2.4745e-05	19.3265	0.99955	19.4977
510	0	80	0.0054266	80	5.0402e-05	22.9769	0.99917	17.6334
511	0	30	0.0042621	30	4.6729e-05	-1.1319e-05	0.66627	23.3445
512	0	70	0.0049593	70	6.1675e-05	24.7854	0.99924	20.133
513	0	65	0.0056226	65	6.728e-05	17.099	0.99813	17.2514
514	0	170	0.0042384	170	1.6031e-05	2.7629	0.99548	23.9696
515	1	Inf	0.0050531	110	3.7037e-05	16.9156	0.99804	30.2057
516	0	60	0.0053268	60	9.9358e-05	23.8075	0.99624	21.0504
517	0	105	0.0062597	105	3.0589e-05	18.2131	0.99681	22.631
518	1	Inf	0.0083247	90	8.7835e-05	18.1615	0.99579	29.5085
519	0	70	0.005267	70	4.9149e-05	21.911	0.99794	20.5231
520	0	60	0.0037641	60	6.1094e-05	20.3994	0.99222	32.3673
521	0	135	0.0054377	135	2.4096e-05	14.2466	0.99899	23.469
522	0	115	0.0052377	115	0	0	0	27.3801
523	0	60	0.0060448	60	7.1996e-05	11.7191	0.99979	31.5565
524	0	90	0.0050271	90	3.3684e-05	16.0648	0.99753	21.4007
525	0	35	0.0039755	35	0.00011481	17.652	0.9949	14.8883
526	1	Inf	0.0038689	215	1.0038e-05	6.0014	0.99876	20.6103
527	0	100	0.0053909	100	3.6768e-05	22.2568	0.99959	16.5396
528	0	115	0.0050651	115	3.025e-05	17.5016	0.99919	26.71
529	0	75	0.0053165	75	6.5647e-05	34.5632	0.99964	20.343
530	0	55	0.0031448	55	2.8335e-05	-2.3433	0.99975	21.935
531	0	65	0.0051792	65	6.6427e-05	19.2896	0.99866	21.4594
532	0	145	0.004611	145	1.8639e-05	5.7708	0.99743	14.6538
533	0	175	0.0047057	175	1.573e-05	4.1535	0.99879	36.5451
534	0	125	0.0054907	125	3.4707e-05	26.9698	0.99705	25.2986
535	0	95	0.0056839	95	4.0559e-05	22.4258	0.99967	16.3766
536	0	70	0.0053881	70	2.8209e-05	-19.3765	0.99352	25.1937
537	0	50	0.0041991	50	6.5569e-05	20	0.95465	26.4717
538	0	75	0.0054124	75	6.1205e-05	24.8494	0.99959	30.3006
539	0	50	0.0028964	50	5.5794e-05	20	0.96502	25.1151
540	0	70	0.0053687	70	5.817e-05	22.4442	0.99918	11.4823
541	0	45	0.0050066	45	6.0504e-05	1.4308	0.99992	18.1677
542	0	80	0.005477	80	5.2878e-05	22.8082	0.99918	20.4995
543	0	75	0.0051534	75	5.2257e-05	24.8034	0.99956	25.0142
544	0	35	0.0013134	35	8.0816e-05	31.6926	0.99847	26.7077
545	0	100	0.0054076	100	4.1961e-05	19.1844	0.99771	35.2319
546	0	60	0.0043311	60	7.8136e-05	26.7215	0.9995	29.6936
547	0	35	0.0016748	35	0.00010081	32.2827	0.99794	35.2855
548	0	40	0.0018385	40	9.7261e-05	34.3664	0.9979	25.7383
549	0	75	0.0056747	75	6.3952e-05	24.6646	0.99939	28.9206
550	0	125	0.0053974	125	2.5466e-05	14.5216	0.9986	16.7051
551	0	75	0.0064136	75	4.5883e-05	4.5473	0.99972	17.0997
552	0	30	0.008658	30	0.00015159	-0.0074883	0.99988	14.9103
553	0	115	0.0057569	115	3.0059e-05	9.7526	0.99992	15.0917
554	0	110	0.0054192	110	3.3684e-05	15.3143	0.99841	16.0261
555	0	75	0.0059643	75	7.2652e-05	25.1057	0.9991	27.1909
556	0	30	0.0034742	30	0.00015525	22.1044	0.99475	23.3117
557	0	30	0.00259	30	0.00011663	22.7207	0.9958	17.1246
558	0	65	0.0063432	65	9.6443e-05	23.7832	0.99843	NaN
559	0	65	0.0055126	65	8.141e-05	24.5773	0.99825	14.1382
560	0	65	0.0056675	65	7.6113e-05	20.92	0.99624	27.0896
561	0	100	0.0051313	100	3.8096e-05	16.2022	0.99716	26.8901
562	0	50	0.0051395	50	0.000118	20	0.99154	17.8934
563	0	60	0.0044348	60	4.5674e-05	6.9485	0.99996	17.1744
564	0	75	0.0046874	75	8.1556e-05	45	0.99071	NaN
565	0	90	0.0058671	90	4.8097e-05	26.7318	0.99992	14.8623
566	0	60	0.0027517	60	4.8748e-05	23.8762	0.99631	30.8969
567	0	30	0.0038836	30	0.00016541	20.8253	0.99204	18.764
568	0	105	0.005307	105	3.2648e-05	17.5672	0.99877	23.9844
569	0	90	0.0057185	90	4.3968e-05	20.7279	0.999	18.1329
570	0	95	0.0069305	95	3.2465e-05	11.5404	0.99875	NaN
571	0	55	0.0053592	55	6.8046e-05	13.3868	0.99958	22.6715
572	0	90	0.0056504	90	4.4747e-05	21.9423	0.9993	18.498
573	0	50	0.0037415	50	5.7458e-05	20	0.9534	25.0305
574	0	50	0.01309	50	0.00015565	2.838	0.99901	21.9672
575	0	60	0.0053801	60	8.6829e-05	24.5663	0.99753	13.3088
576	0	30	0.0035757	30	0.00015646	21.5384	0.99357	21.0598
577	0	100	0.0052384	100	4.1717e-05	30.4601	0.99855	6.5863
578	0	90	0.0078091	90	5.6659e-05	22.9878	0.99838	12.906
579	0	95	0.0072767	95	2.8495e-05	11.4518	0.99753	20.5289
580	0	110	0.0048835	110	2.291e-05	23.5554	0.99892	15.0585
581	0	60	0.004586	60	8.2232e-05	24.4518	0.99718	23.803
582	0	115	0.0042591	115	1.6485e-05	15.3546	0.99912	4.9863
583	0	90	0.0066487	90	5.0874e-05	29.0635	0.99938	20.8061
584	0	70	0.0040877	70	4.9312e-05	23.2418	0.99844	7.943
585	0	90	0.0052767	90	4.1996e-05	21.6368	0.99945	-2.47
586	0	90	0.0059876	90	4.3794e-05	12.8486	0.99925	2.0801
587	0	75	0.0025632	75	0	0	0	17.8322
588	0	65	0.0061088	65	0.00010532	23.6891	0.99517	41.7737
589	0	145	0.0049357	145	2.0622e-05	8.8941	0.99668	0
590	0	110	0.0061685	110	3.2545e-05	-21.2343	0.9857	35.1541
591	0	40	0.0047548	40	8.5541e-05	9.9976	0.99767	41.3657
592	0	105	0.0055655	105	2.9293e-05	4.6501	0.99615	42.2296
593	0	30	0.0020677	30	9.3817e-05	22.5681	0.99362	46.0537
594	0	50	0.0056812	50	9.1924e-05	13.2086	0.99852	44.7616
595	0	110	0.0047141	110	2.0715e-05	-30	0.97429	31.9604
596	0	90	0.0059253	90	3.6552e-05	5.1356	0.99754	49.2823
597	0	85	0.0066331	85	5.3146e-05	18.4696	0.99977	49.3388
598	0	65	0.002963	65	3.7871e-05	13.3289	0.98986	38.657
599	0	75	0.0058548	75	4.7713e-05	14.1246	0.99937	40.1606
600	0	110	0.0057003	110	3.1852e-05	5.4101	0.99508	39.6207
601	0	35	0.0044123	35	0.00015998	22.6622	0.99546	50.3378
602	0	115	0.0047063	115	2.3215e-05	-3.0559	0.99305	33.8572
603	0	65	0.0051646	65	4.9671e-05	10.8928	0.99993	43.028
604	0	85	0.0043133	85	2.8032e-05	-4.6713	0.98757	31.444
605	0	85	0.0054453	85	4.7121e-05	24.2252	0.99967	35.8496
606	0	55	0.0043751	55	6.2305e-05	17.1292	0.99984	40.9783
607	0	50	0.0046627	50	7.9143e-05	14.8411	0.99785	44.2268
608	0	200	0.0037532	200	6.9977e-06	-29.9999	0.99008	40.4413
609	1	Inf	0.0045491	145	2.6259e-05	32.9113	0.99882	36.0758
610	0	115	0.0054576	115	2.9585e-05	4.3877	0.99866	28.9789
611	0	115	0.0058	115	2.7218e-05	3.9124	0.99991	26.316
612	0	105	0.0053367	105	3.6391e-05	26.3692	0.99992	30.1006
613	0	80	0.0054542	80	5.9146e-05	25.9073	0.99845	41.2382
614	0	70	0.0090127	70	8.4996e-05	12.7354	0.99917	37.857
615	0	30	0.0027228	30	0.00012502	23.1062	0.99955	NaN
616	0	90	0.0049208	90	3.9685e-05	16.9596	0.99652	40.9232
617	1	Inf	0.0023125	165	8.8632e-06	-6.8126	0.99344	33.8188
618	0	70	0.0059848	70	5.2341e-05	5.8355	0.99845	32.8368
619	0	90	0.0055184	90	3.5657e-05	9.0808	0.99863	33.7149
620	0	135	0.0047757	125	2.5811e-05	2.7727	0.99268	45.9922
621	0	120	0.0055479	120	3.394e-05	10.8318	0.99475	34.4391
622	0	65	0.0030746	65	4.5554e-05	25.4606	0.99979	33.3576
623	0	50	0.0047231	50	3.5771e-05	-30	0.87915	41.281
624	0	75	0.0059441	75	4.7955e-05	6.106	0.99862	31.745
625	0	95	0.0055191	95	3.8652e-05	21.6099	0.99923	37.2569
626	1	Inf	0.0059583	115	4.0436e-05	20.6192	0.99974	31.7975
627	1	Inf	0.0026172	165	1.0342e-05	3.5187	0.99686	36.234
628	0	40	0.0025307	40	7.2376e-05	21.516	0.99379	37.1367
629	0	35	0.0021657	35	7.2149e-05	20.5854	0.99171	40.6831
630	0	45	0.0023987	45	2.6018e-05	15	0.83074	47.6404
631	0	110	0.0050683	110	3.2954e-05	14.6676	0.99765	40.076
632	0	160	0.0040551	135	1.4419e-05	-30	0.99644	35.2414
633	0	75	0.0051918	75	5.9846e-05	19.7201	0.99579	25.3393
634	0	105	0.0047465	105	2.7938e-05	6.5683	0.99207	37.8762
635	0	60	0.0052658	60	6.1712e-05	13.1405	0.99988	33.2642
636	0	55	0.0046425	55	0.00010469	24.9411	0.99632	33.7528
637	0	50	0.0049298	50	0.00010459	18.325	0.99461	36.688
638	0	85	0.0054193	85	5.1032e-05	17.1772	0.99565	36.4372
639	0	75	0.0047794	75	5.3673e-05	21.4705	0.99772	39.7113
640	0	155	0.0043142	155	1.6902e-05	-7.5683	0.99512	33.9893
641	0	95	0.0051481	95	3.6935e-05	7.5036	0.99105	33.5431
642	0	55	0.0046891	55	0.00010049	25	0.99703	35.5782
643	0	85	0.005701	85	5.6921e-05	15.8284	0.9928	37.4727
644	0	130	0.0047353	130	1.6081e-05	8.7866	0.99733	33.4715
645	0	65	0.0047521	65	3.7343e-05	0.26607	0.9994	34.431
646	0	80	0.0044347	80	4.4688e-05	19.0113	0.99661	32.7104
647	0	65	0.0040083	65	6.1144e-05	23.8566	0.99775	40.5812
648	0	75	0.0089706	75	0.0001047	17.3028	0.993	29.1889
649	0	150	0.0034198	145	1.5908e-05	3.1307	0.99502	35.4602
650	0	105	0.0058419	105	4.1077e-05	12.547	0.99567	33.4418
651	0	120	0.0053608	120	2.5887e-05	4.7649	0.9924	27.0229
652	0	145	0.0051454	145	2.1775e-05	17.297	0.9985	39.1472
653	0	85	0.0059406	85	4.3858e-05	7.2042	0.99958	39.8096
654	0	90	0.0051872	90	4.3313e-05	20.0171	0.99769	30.8942
655	0	75	0.0052705	75	5.3888e-05	20.6472	0.99724	32.8425
656	0	175	0.0046051	170	1.6795e-05	-0.43903	0.99864	39.248
657	0	75	0.0055536	75	5.5107e-05	14.0233	0.99732	37.9509
658	0	130	0.0049178	130	2.4407e-05	6.4961	0.99608	39.5527
659	0	80	0.0057739	80	3.574e-05	4.191	0.99941	34.8531
660	0	65	0.0057894	65	3.6872e-05	-17.7158	0.99981	35.246
661	0	35	0.0021994	35	5.1212e-05	12.442	0.99677	34.9664
662	0	75	0.0048979	75	5.9958e-05	21.9323	0.99726	31.705
663	0	90	0.0059605	90	4.2459e-05	21.906	0.99933	31.2168
664	0	120	0.0055841	120	3.0236e-05	12.4051	0.99802	36.156
665	0	50	0.00525	50	6.6687e-05	11.6154	0.99972	32.3686
666	0	45	0.0045398	45	4.4372e-05	15	0.82742	27.6269
667	0	30	0.003363	30	0.00013461	18.7719	0.98446	32.4984
668	0	65	0.0060001	65	6.7706e-05	19.3199	0.9995	27.1496
669	0	135	0.0053422	135	2.1549e-05	28.9934	0.99545	31.6161
670	0	70	0.0067808	70	4.9997e-05	-0.48117	0.99983	25.8304
671	0	75	0.0055743	75	3.7517e-05	6.126	0.999	21.1408
672	0	55	0.0054537	55	4.7068e-05	-5.2015	0.99998	33.0447
673	0	90	0.0049572	90	3.8517e-05	18.2897	0.99824	26.6908
674	0	40	0.0042868	40	0.00013479	24.6785	0.99824	27.1813
675	0	60	0.0052389	60	0.00010193	22.8484	0.99384	34.8235
676	0	165	0.0041189	165	1.5082e-05	1.0804	0.99707	34.0809
677	0	125	0.0051415	125	2.3139e-05	4.5825	0.9999	28.8846
678	0	230	0.0032981	230	8.0601e-06	-16.6335	0.99802	40.817
679	0	130	0.0034137	130	1.6623e-05	7.7516	0.99813	33.6289
680	0	50	0.0051533	50	9.8768e-05	16.4002	0.99194	31.0024
681	0	50	0.0052801	50	7.838e-05	20	0.97625	30.5058
682	0	65	0.0049151	65	6.8711e-05	22.6016	0.99671	34.473
683	0	115	0.0053137	115	2.7498e-05	13.8162	0.99818	33.1155
684	0	115	0.0053196	115	3.0194e-05	17.7168	0.99839	34.8632
685	0	60	0.0047672	60	8.6243e-05	22.0021	0.99226	21.8213
686	0	85	0.0056945	85	3.4072e-05	-1.8631	0.99944	38.751
687	0	85	0.0046598	85	4.2099e-05	19.9656	0.99821	25.8222
688	1	Inf	0.003841	135	1.9756e-05	6.5281	0.9963	30.414
689	0	130	0.0051544	130	1.3807e-05	-30	0.97664	29.9576
690	0	30	0.0035707	30	0.00011694	13.6021	0.96102	41.3467
691	0	130	0.0055601	130	2.6892e-05	15.146	0.99927	31.4646
692	0	100	0.0055811	100	3.6366e-05	15.1416	0.99723	28.2362
693	1	Inf	0.0034293	130	1.7364e-05	-3.0511	0.99072	29.3528
694	1	Inf	0.003271	145	2.3095e-05	50.9804	0.9984	27.5689
695	1	Inf	0.0035593	145	1.7539e-05	13.417	0.99873	21.5619
