# Supplementary material for: Fractional killing arises from cell-to-cell variability in overcoming a caspase activity threshold
Source: Mol Syst Biol. 2015 May 7;11(5):803. doi: 10.15252/msb.20145584 (PMC4461398; doi:10.15252/msb.20145584)
Supplement: Supplementary file 3 [file msb0011-0803-sd3.zip › All_data/020_TRAIL (250 ngml)_4/raw_area.tsv]

Cell # (0 for discarded)	T=5min	T=10min	T=15min	T=20min	T=25min	T=30min	T=35min	T=40min	T=45min	T=50min	T=55min	T=60min	T=65min	T=70min	T=75min	T=80min	T=85min	T=90min	T=95min	T=100min	T=105min	T=110min	T=115min	T=120min	T=125min	T=130min	T=135min	T=140min	T=145min	T=150min	T=155min	T=160min	T=165min	T=170min	T=175min	T=180min	T=185min	T=190min	T=195min	T=200min	T=205min	T=210min	T=215min	T=220min	T=225min	T=230min	T=235min	T=240min	T=245min
0	195	203	221	200	218	193	225	236	185	139	120	100	85	94	88	97	68	41	23	23	3	16	2	NaN	NaN	NaN	NaN	NaN	NaN	NaN	NaN	NaN	NaN	NaN	NaN	NaN	NaN	NaN	NaN	NaN	NaN	NaN	NaN	NaN	NaN	NaN	NaN	NaN	NaN
0	281	254	254	200	202	163	194	195	152	107	108	91	71	85	79	82	51	44	39	61	35	21	14	NaN	NaN	NaN	NaN	NaN	NaN	NaN	NaN	NaN	NaN	NaN	NaN	NaN	NaN	NaN	NaN	NaN	NaN	NaN	NaN	NaN	NaN	NaN	NaN	NaN	NaN
0	836	802	785	723	726	634	787	730	678	567	574	538	478	517	493	518	466	449	416	445	394	398	389	448	381	376	435	383	407	422	354	428	436	393	465	439	425	416	471	435	608	484	588	583	599	634	598	625	591
0	709	702	681	590	605	530	612	575	523	442	428	389	341	362	363	371	343	309	316	349	311	323	NaN	NaN	NaN	NaN	NaN	NaN	NaN	NaN	NaN	NaN	NaN	NaN	NaN	NaN	NaN	NaN	NaN	NaN	NaN	NaN	NaN	NaN	NaN	NaN	NaN	NaN	NaN
0	140	95	73	37	23	16	23	NaN	NaN	NaN	NaN	NaN	NaN	NaN	NaN	NaN	NaN	NaN	NaN	NaN	NaN	NaN	NaN	NaN	NaN	NaN	NaN	NaN	NaN	NaN	NaN	NaN	NaN	NaN	NaN	NaN	NaN	NaN	NaN	NaN	NaN	NaN	NaN	NaN	NaN	NaN	NaN	NaN	NaN
0	151	131	142	124	116	100	128	144	114	90	127	140	157	204	209	229	227	215	214	240	198	139	136	121	79	56	76	55	41	50	29	31	50	35	40	50	22	16	32	9	37	7	20	26	19	21	17	27	17
0	397	357	347	308	307	262	308	339	292	224	227	199	155	183	182	198	159	124	108	123	81	93	78	88	56	46	117	55	36	NaN	NaN	NaN	NaN	NaN	NaN	NaN	NaN	NaN	NaN	NaN	NaN	NaN	NaN	NaN	NaN	NaN	NaN	NaN	NaN
0	146	208	89	122	145	77	131	168	77	37	38	14	15	20	17	32	64	4	12	14	5	7	3	2	NaN	NaN	NaN	NaN	NaN	NaN	NaN	NaN	NaN	NaN	NaN	NaN	NaN	NaN	NaN	NaN	NaN	NaN	NaN	NaN	NaN	NaN	NaN	NaN	NaN
0	NaN	NaN	NaN	NaN	NaN	NaN	NaN	NaN	NaN	NaN	NaN	NaN	NaN	NaN	NaN	NaN	NaN	NaN	NaN	NaN	NaN	NaN	NaN	NaN	NaN	NaN	NaN	NaN	NaN	NaN	NaN	NaN	NaN	NaN	NaN	NaN	NaN	NaN	NaN	NaN	NaN	NaN	NaN	NaN	NaN	NaN	NaN	NaN	NaN
0	NaN	NaN	NaN	NaN	NaN	NaN	NaN	NaN	NaN	NaN	NaN	NaN	NaN	NaN	NaN	NaN	NaN	NaN	NaN	NaN	NaN	NaN	NaN	NaN	NaN	NaN	NaN	NaN	NaN	NaN	NaN	NaN	NaN	NaN	NaN	NaN	NaN	NaN	NaN	NaN	NaN	NaN	NaN	NaN	NaN	NaN	NaN	NaN	NaN
0	479	430	398	326	277	225	316	342	272	205	214	183	159	183	157	134	139	117	117	111	95	107	84	NaN	NaN	NaN	NaN	NaN	NaN	NaN	NaN	NaN	NaN	NaN	NaN	NaN	NaN	NaN	NaN	NaN	NaN	NaN	NaN	NaN	NaN	NaN	NaN	NaN	NaN
1	377	584	692	646	601	640	678	703	707	398	405	424	467	461	463	442	904	435	66	73	68	88	88	64	102	84	113	105	115	136	139	171	186	183	201	174	169	182	188	176	175	159	144	140	140	181	152	144	155
0	NaN	NaN	NaN	NaN	NaN	NaN	NaN	NaN	NaN	NaN	NaN	NaN	NaN	NaN	NaN	NaN	NaN	NaN	NaN	NaN	NaN	NaN	NaN	NaN	NaN	NaN	NaN	NaN	NaN	NaN	NaN	NaN	NaN	NaN	NaN	NaN	NaN	NaN	NaN	NaN	NaN	NaN	NaN	NaN	NaN	NaN	NaN	NaN	NaN
2	649	596	591	552	545	569	623	613	590	654	667	698	699	665	655	602	662	694	499	432	403	363	390	390	300	287	383	748	661	505	442	411	424	399	339	224	99	113	82	NaN	NaN	NaN	NaN	NaN	NaN	NaN	NaN	NaN	NaN
0	2509	2399	2242	2257	1635	1668	848	968	NaN	NaN	NaN	NaN	NaN	NaN	NaN	NaN	NaN	NaN	NaN	NaN	NaN	NaN	NaN	NaN	NaN	NaN	NaN	NaN	NaN	NaN	NaN	NaN	NaN	NaN	NaN	NaN	NaN	NaN	NaN	NaN	NaN	NaN	NaN	NaN	NaN	NaN	NaN	NaN	NaN
3	411	377	380	369	366	386	394	368	369	422	390	433	465	447	428	392	402	414	355	349	382	384	383	291	232	157	117	100	109	90	77	79	75	69	77	76	71	72	80	74	97	71	97	87	97	91	90	107	99
4	168	160	174	166	181	190	185	204	213	248	268	297	321	326	346	348	356	361	371	383	427	427	472	451	461	438	382	344	362	416	480	487	475	399	438	414	386	361	413	371	475	367	435	412	425	449	393	412	392
0	729	758	313	67	NaN	NaN	NaN	NaN	NaN	NaN	NaN	NaN	NaN	NaN	NaN	NaN	NaN	NaN	NaN	NaN	NaN	NaN	NaN	NaN	NaN	NaN	NaN	NaN	NaN	NaN	NaN	NaN	NaN	NaN	NaN	NaN	NaN	NaN	NaN	NaN	NaN	NaN	NaN	NaN	NaN	NaN	NaN	NaN	NaN
5	188	187	198	208	226	205	232	208	233	263	243	241	242	244	246	243	243	278	167	119	131	158	168	146	161	241	168	116	93	86	76	60	42	58	72	70	51	221	200	214	NaN	NaN	NaN	NaN	NaN	NaN	NaN	NaN	NaN
6	1812	800	778	1587	1429	1543	1595	1695	1691	1714	1725	1717	1826	1758	1946	787	843	902	1649	1746	1484	458	367	331	332	286	289	280	296	294	306	305	298	301	299	314	303	321	343	320	347	360	349	391	375	380	387	410	427
7	444	418	400	409	419	452	480	481	476	480	429	518	497	454	455	415	406	399	365	365	418	367	382	395	142	382	402	375	138	130	117	115	116	115	120	118	118	125	127	120	128	122	127	133	144	135	149	152	136
8	878	939	956	967	901	857	904	954	914	947	936	884	879	868	960	928	940	903	902	899	600	222	233	245	244	231	223	225	231	233	243	247	242	259	244	252	246	258	243	250	261	260	252	253	257	293	271	297	268
0	447	372	327	290	304	309	308	297	297	279	269	278	284	265	252	263	264	251	282	287	247	246	256	286	284	303	304	315	315	314	342	348	282	324	335	360	397	363	370	374	402	377	397	432	430	481	526	533	544
0	1271	1299	1249	1251	1257	1220	1267	1199	1259	1256	1241	1236	1235	1236	1273	1246	1229	1276	1262	1286	1315	1332	1339	1360	1355	1394	1406	1423	1455	1474	1467	1515	1475	1560	1544	1536	1599	1507	1600	1590	1561	1575	1559	1589	1605	1610	1629	1651	1656
9	569	523	548	555	538	549	551	553	568	592	586	587	620	592	592	551	565	562	529	525	571	524	537	488	492	543	561	552	573	328	172	135	128	124	115	128	122	125	130	123	126	119	121	136	123	141	136	142	145
10	198	208	201	203	195	195	198	200	201	217	218	218	217	220	223	234	238	242	262	274	306	334	351	385	413	415	428	435	472	482	474	500	525	524	541	558	546	560	563	559	559	571	561	549	579	578	579	605	588
11	904	889	945	953	967	940	903	911	938	941	949	945	934	933	937	942	951	942	977	942	1045	1016	1054	998	900	812	539	222	174	174	174	185	183	188	186	191	182	186	194	198	202	215	209	209	213	230	224	240	235
0	474	480	472	470	462	492	519	472	517	514	510	511	543	537	523	445	483	539	183	201	202	220	202	197	234	233	NaN	NaN	NaN	NaN	NaN	NaN	NaN	NaN	NaN	NaN	NaN	NaN	NaN	NaN	NaN	NaN	NaN	NaN	NaN	NaN	NaN	NaN	NaN
12	419	433	439	450	455	414	441	419	430	440	453	450	441	435	428	441	431	431	429	454	465	451	224	196	189	191	153	155	154	142	155	146	301	160	158	162	157	158	163	167	166	166	161	155	154	164	149	166	164
13	570	513	550	547	554	540	239	536	565	584	616	620	631	619	602	552	587	576	581	533	567	522	536	519	521	515	536	512	493	555	493	416	306	218	182	147	139	135	125	136	132	128	137	148	139	142	146	142	133
14	263	307	360	342	342	309	308	313	297	308	317	306	288	287	301	304	291	306	290	315	295	264	203	56	62	62	71	64	58	74	76	NaN	NaN	NaN	NaN	NaN	NaN	NaN	NaN	NaN	NaN	NaN	NaN	NaN	NaN	NaN	NaN	NaN	NaN
0	350	NaN	NaN	NaN	NaN	NaN	NaN	NaN	NaN	NaN	NaN	NaN	NaN	NaN	NaN	NaN	NaN	NaN	NaN	NaN	NaN	NaN	NaN	NaN	NaN	NaN	NaN	NaN	NaN	NaN	NaN	NaN	NaN	NaN	NaN	NaN	NaN	NaN	NaN	NaN	NaN	NaN	NaN	NaN	NaN	NaN	NaN	NaN	NaN
0	NaN	NaN	NaN	NaN	NaN	NaN	NaN	NaN	NaN	NaN	NaN	NaN	NaN	NaN	NaN	NaN	NaN	NaN	NaN	NaN	NaN	NaN	NaN	NaN	NaN	NaN	NaN	NaN	NaN	NaN	NaN	NaN	NaN	NaN	NaN	NaN	NaN	NaN	NaN	NaN	NaN	NaN	NaN	NaN	NaN	NaN	NaN	NaN	NaN
15	1929	1847	1831	1796	1586	1590	1843	1858	1902	1937	1959	1960	2030	1952	2015	1866	2011	2090	2049	1978	1941	2152	1989	1500	419	342	316	310	292	282	297	272	292	302	295	288	340	321	308	318	326	335	321	343	342	385	377	356	393
16	932	914	923	937	924	922	894	954	901	974	966	967	943	988	980	929	985	980	1034	1056	879	223	235	248	238	253	250	237	222	226	225	222	238	239	248	261	241	247	243	255	250	257	245	250	247	259	252	259	249
0	867	904	1520	1547	1372	1412	1553	971	1576	1582	1585	NaN	NaN	NaN	NaN	NaN	NaN	NaN	NaN	NaN	NaN	NaN	NaN	NaN	NaN	NaN	NaN	NaN	NaN	NaN	NaN	NaN	NaN	NaN	NaN	NaN	NaN	NaN	NaN	NaN	NaN	NaN	NaN	NaN	NaN	NaN	NaN	NaN	NaN
17	551	511	465	444	483	493	552	571	566	574	574	637	668	643	626	575	625	628	562	620	607	581	559	491	136	139	133	119	117	115	126	129	124	113	119	102	105	108	109	104	115	102	103	97	112	111	107	108	112
18	406	409	427	406	384	395	422	424	392	438	398	447	411	421	393	431	401	418	428	435	440	472	471	468	484	491	469	518	542	570	494	368	237	204	220	239	237	227	222	223	220	212	200	194	195	190	173	182	176
19	582	572	578	561	575	572	585	551	590	612	581	623	665	644	610	603	629	648	610	599	605	586	524	424	338	281	207	184	153	144	116	94	120	110	121	117	112	125	136	144	136	140	146	136	129	135	148	168	173
20	551	504	526	518	574	533	546	523	524	586	600	579	600	654	634	597	610	566	611	614	661	595	629	609	628	650	703	627	353	168	148	117	119	133	119	118	108	120	122	123	127	124	135	121	120	132	119	118	126
21	1366	1355	611	1360	1105	1145	1381	1363	1435	1422	1388	1371	1449	1342	1429	1234	1350	1267	569	444	418	422	419	402	213	198	181	180	155	160	153	151	149	152	135	131	135	121	108	97	92	115	109	129	120	118	95	NaN	NaN
0	499	446	492	456	473	522	526	519	501	536	529	533	493	502	512	511	474	474	536	522	509	528	536	522	473	NaN	NaN	NaN	NaN	NaN	NaN	NaN	NaN	NaN	NaN	NaN	NaN	NaN	NaN	NaN	NaN	NaN	NaN	NaN	NaN	NaN	NaN	NaN	NaN
22	591	576	603	614	638	639	667	631	648	646	658	662	671	720	719	702	722	688	668	303	733	681	695	662	616	389	148	127	128	111	135	138	145	141	142	139	125	132	143	123	143	151	137	132	132	152	135	103	121
23	677	653	667	637	638	674	672	677	749	738	733	743	735	750	754	728	722	727	726	737	750	686	698	706	677	618	475	410	307	217	162	158	187	161	165	170	160	151	152	150	140	150	169	165	176	171	134	164	174
0	530	506	511	555	566	551	571	558	595	552	566	563	561	551	578	550	586	586	556	575	581	550	595	592	526	576	635	663	683	687	599	579	563	591	588	587	609	615	620	635	628	663	604	648	662	666	643	657	681
0	304	344	367	344	340	346	344	304	353	334	334	334	352	301	321	341	333	369	309	340	354	388	405	486	NaN	NaN	NaN	NaN	NaN	NaN	NaN	NaN	NaN	NaN	NaN	NaN	NaN	NaN	NaN	NaN	NaN	NaN	NaN	NaN	NaN	NaN	NaN	NaN	NaN
24	1056	993	1096	1089	1173	1027	1055	1056	1115	1094	1139	1093	1115	1110	1164	1042	1098	1087	1148	1094	1210	1150	1165	878	245	239	218	216	207	219	231	232	234	216	222	212	214	215	219	211	221	219	206	219	222	235	212	235	233
25	376	363	396	388	413	398	419	395	415	439	438	423	426	438	450	443	443	415	323	83	79	72	74	60	68	70	76	77	78	80	77	74	74	85	81	83	70	73	83	73	84	88	85	96	96	98	88	93	91
0	271	256	333	319	275	328	314	312	321	314	306	325	315	308	287	298	308	280	295	325	309	NaN	NaN	NaN	NaN	NaN	NaN	NaN	NaN	NaN	NaN	NaN	NaN	NaN	NaN	NaN	NaN	NaN	NaN	NaN	NaN	NaN	NaN	NaN	NaN	NaN	NaN	NaN	NaN
26	448	497	465	477	499	485	494	495	506	495	503	506	484	498	497	509	499	511	522	502	525	536	542	533	526	524	404	418	438	427	180	164	147	148	134	136	140	147	150	153	159	148	156	173	166	172	169	168	176
27	1617	1593	1629	1507	1526	1563	1622	1614	1650	1692	1646	1699	1716	1678	1685	1663	1753	1620	1724	1637	1674	1751	1764	1839	1836	1859	1485	404	330	338	320	293	303	306	304	280	283	295	280	302	318	346	361	344	338	315	323	329	334
0	265	263	277	277	282	273	243	232	219	186	172	162	135	123	100	124	135	160	163	156	146	144	161	151	168	NaN	NaN	NaN	NaN	NaN	NaN	NaN	NaN	NaN	NaN	NaN	NaN	NaN	NaN	NaN	NaN	NaN	NaN	NaN	NaN	NaN	NaN	NaN	NaN
28	1018	997	971	928	982	957	967	1047	1045	1068	1094	1108	1074	1084	1041	1145	1123	1156	1174	1129	1187	1166	1151	1180	1208	1137	1170	1183	1152	1273	1230	1337	1306	1363	1366	1398	1346	1419	1420	1440	1437	1406	1419	1413	1450	1406	1425	1447	1500
0	1398	1380	1358	1392	560	1410	1432	1436	1459	1394	885	380	376	369	369	369	369	388	165	185	176	182	183	185	212	219	235	233	213	174	177	175	173	148	158	158	151	147	152	152	145	150	145	141	150	159	153	157	149
29	452	611	508	535	458	1289	610	440	646	585	600	697	595	648	613	553	1420	662	675	596	614	607	550	552	598	566	630	687	624	619	559	554	625	1388	311	292	281	288	299	264	273	288	272	282	278	287	276	290	294
30	931	950	1030	1000	1115	966	996	1036	923	983	978	1000	972	1035	975	981	1050	981	244	232	244	245	222	242	233	225	229	230	211	216	219	224	206	196	217	207	207	202	195	199	203	210	218	213	211	230	230	237	229
31	745	747	850	768	869	784	828	844	857	835	860	873	871	865	877	829	892	924	893	984	1016	1004	712	276	251	237	210	207	199	193	197	204	222	218	204	219	222	215	204	204	222	217	219	210	221	216	233	248	230
32	804	767	804	286	791	833	826	835	784	821	245	230	218	222	237	77	87	85	90	103	115	132	147	127	91	77	70	66	64	63	58	61	66	71	58	53	54	60	68	67	66	72	70	70	67	67	75	74	66
33	330	304	329	351	373	351	378	366	361	373	372	347	388	382	388	413	403	398	271	97	85	76	78	82	71	76	72	73	85	74	74	73	68	72	76	76	73	87	87	75	78	79	75	81	97	84	88	95	79
0	278	264	256	270	273	273	275	260	265	249	249	281	281	299	290	297	288	303	277	293	296	286	312	303	311	317	310	303	296	305	316	326	331	329	380	356	373	369	351	354	349	344	356	354	340	365	338	354	363
34	1288	1286	1258	1211	1267	1244	1385	1380	1357	1353	1393	1407	1421	1400	1425	1446	1432	1376	1428	1401	1305	546	405	397	404	382	403	385	386	119	113	113	116	112	111	108	123	105	124	95	88	83	97	84	86	86	85	85	82
0	273	183	148	131	121	129	131	147	169	159	166	183	215	249	244	281	266	272	264	261	235	206	206	228	204	246	240	249	257	286	367	312	338	318	337	382	373	394	376	390	393	425	472	489	540	539	516	572	551
0	359	312	349	392	NaN	NaN	NaN	NaN	NaN	NaN	NaN	NaN	NaN	NaN	NaN	NaN	NaN	NaN	NaN	NaN	NaN	NaN	NaN	NaN	NaN	NaN	NaN	NaN	NaN	NaN	NaN	NaN	NaN	NaN	NaN	NaN	NaN	NaN	NaN	NaN	NaN	NaN	NaN	NaN	NaN	NaN	NaN	NaN	NaN
35	219	224	220	269	121	112	131	118	126	154	151	168	171	213	217	232	207	211	196	209	223	236	246	236	284	218	110	81	77	78	76	84	81	90	88	97	93	94	97	102	98	107	98	106	111	122	128	124	133
0	503	479	532	480	592	511	526	556	518	517	550	559	552	565	554	589	582	621	639	609	640	623	663	687	724	738	750	767	775	761	718	703	716	733	740	733	706	725	733	772	812	750	816	824	793	801	830	798	789
36	56	68	75	81	64	59	52	68	81	90	102	103	113	103	103	101	113	136	148	166	184	191	201	212	82	109	56	40	39	31	40	38	42	42	50	55	79	86	71	77	78	65	41	49	41	39	34	31	35
0	656	625	714	712	760	690	690	740	704	686	737	711	732	725	732	762	845	807	823	833	897	875	852	892	904	1033	1037	697	500	202	210	197	216	207	201	180	193	185	187	179	202	204	203	185	177	184	188	179	182
37	1397	1366	586	1326	1268	1404	1403	1487	811	1594	1626	1692	1637	1673	1627	1626	1642	1629	1648	1603	1633	338	280	275	258	242	224	219	223	237	244	234	245	279	278	277	285	299	306	278	290	293	282	302	316	327	330	322	332
0	607	605	622	596	621	589	643	668	688	668	686	702	682	686	702	680	649	680	704	680	747	734	718	758	858	869	904	854	894	926	771	808	810	821	800	817	760	745	768	795	849	876	852	916	884	918	946	931	929
0	1149	1113	1162	1130	1102	1069	1043	1191	1127	1128	1188	1218	1137	1233	1220	1222	1189	1201	1243	1284	1222	1223	1305	1243	1217	1254	1335	1264	1334	1396	1338	1431	1382	1403	1462	1353	1461	1474	1433	1469	1472	1538	1507	1489	1437	1463	1356	1358	1391
38	83	80	91	101	101	113	117	132	156	166	179	169	179	197	189	191	197	203	247	244	234	241	237	257	115	87	84	82	86	79	79	73	81	84	91	91	85	94	97	82	101	96	103	100	108	111	121	129	130
39	489	502	502	476	468	458	477	470	466	446	451	474	458	465	453	449	438	461	462	465	467	477	445	489	468	448	423	439	456	467	450	431	453	448	472	482	485	487	509	467	461	456	445	473	484	455	464	445	450
40	1351	1265	1385	1386	1351	1440	1339	1401	1419	1471	1492	1596	1436	1542	1468	1462	1511	1492	1542	1496	1578	1490	1427	1459	1494	1498	1484	1449	1457	1543	1538	1575	1569	1576	1578	1515	1440	1362	1216	1109	1014	875	441	276	272	272	257	255	247
41	117	137	173	206	249	265	276	275	280	300	313	316	157	348	410	450	445	359	102	98	89	91	88	94	92	86	78	84	84	94	95	105	95	84	87	94	87	95	106	105	111	124	123	122	118	121	132	135	135
42	1017	1026	1038	1042	1032	1002	1019	977	1017	987	986	1060	1015	1090	1109	1116	1100	1038	287	265	269	261	274	264	250	252	241	248	241	250	253	255	260	261	270	261	262	262	255	263	263	259	250	268	261	276	282	269	273
0	571	545	586	575	638	238	574	597	600	567	583	224	581	618	616	251	599	258	691	686	686	717	691	695	733	812	768	761	768	786	788	781	768	761	769	801	762	764	757	747	760	786	830	792	795	779	817	807	795
43	544	488	473	473	546	559	576	571	569	549	561	609	586	605	615	587	572	500	540	557	586	594	602	624	658	619	132	127	116	126	108	121	120	108	123	115	119	113	115	129	125	122	124	124	110	112	117	113	118
0	NaN	NaN	NaN	NaN	NaN	NaN	NaN	NaN	NaN	NaN	NaN	NaN	NaN	NaN	NaN	NaN	NaN	NaN	NaN	NaN	NaN	NaN	NaN	NaN	NaN	NaN	NaN	NaN	NaN	NaN	NaN	NaN	NaN	NaN	NaN	NaN	NaN	NaN	NaN	NaN	NaN	NaN	NaN	NaN	NaN	NaN	NaN	NaN	NaN
44	539	519	562	517	593	550	553	554	542	529	575	560	565	581	564	595	626	599	658	664	677	681	690	718	720	723	762	755	767	757	779	736	723	768	723	735	712	623	607	628	631	646	578	573	550	541	541	515	483
45	187	199	233	225	202	211	229	196	233	254	303	373	400	405	410	476	475	135	108	108	107	111	108	101	110	104	101	112	123	115	105	93	98	105	105	111	109	110	108	116	122	120	123	110	123	115	111	121	118
0	149	66	33	17	12	8	12	6	NaN	NaN	NaN	NaN	NaN	NaN	NaN	NaN	NaN	NaN	NaN	NaN	NaN	NaN	NaN	NaN	NaN	NaN	NaN	NaN	NaN	NaN	NaN	NaN	NaN	NaN	NaN	NaN	NaN	NaN	NaN	NaN	NaN	NaN	NaN	NaN	NaN	NaN	NaN	NaN	NaN
46	668	601	644	631	636	597	663	627	681	672	702	696	718	743	764	755	692	743	682	685	752	714	738	737	762	642	180	153	140	130	158	150	153	142	148	148	147	136	137	132	130	125	135	118	128	125	123	129	115
47	61	260	89	283	358	286	318	315	78	288	307	334	334	318	321	340	330	318	373	358	356	362	383	369	373	356	356	385	340	395	129	135	134	127	129	148	132	143	141	125	119	118	105	109	102	93	78	83	96
48	636	585	551	550	540	558	553	579	579	630	636	638	589	638	626	749	757	645	172	161	146	159	149	162	163	160	144	139	143	137	130	141	128	135	141	139	134	135	133	146	129	132	147	123	131	131	128	128	129
49	147	142	143	145	142	170	175	188	215	231	263	281	288	288	298	300	291	293	293	290	275	306	331	334	325	244	91	81	84	71	80	90	90	113	74	99	83	101	104	99	106	105	111	108	119	126	121	148	137
0	300	313	351	351	385	400	380	374	385	359	388	369	389	371	383	398	389	335	90	92	100	98	88	89	81	84	82	77	67	69	66	67	75	NaN	NaN	NaN	NaN	NaN	NaN	NaN	NaN	NaN	NaN	NaN	NaN	NaN	NaN	NaN	NaN
50	192	193	167	167	160	166	169	202	232	233	258	289	286	292	286	304	283	308	322	309	304	321	343	334	345	364	353	345	351	295	275	162	106	91	78	81	76	98	90	79	87	84	78	92	85	88	92	89	89
0	830	863	824	850	863	869	869	880	922	904	937	947	900	901	910	919	866	923	933	919	858	964	940	995	757	273	258	253	216	205	206	196	182	191	196	196	195	195	194	189	184	186	179	188	187	200	209	205	191
0	1295	1208	1174	1158	1188	1173	1217	1243	1245	1286	1320	1347	1341	1370	1375	1351	1393	658	1352	1343	1345	1260	1339	1348	1224	264	236	221	194	207	208	221	209	245	214	236	237	241	244	235	251	254	237	257	265	268	260	267	260
51	342	268	283	278	324	309	319	356	345	368	353	371	371	358	366	361	367	373	371	356	364	342	406	315	120	107	110	96	87	91	76	89	91	96	94	96	89	86	89	84	94	88	92	98	93	87	82	89	90
0	976	913	912	862	816	674	320	267	271	277	274	271	288	279	270	268	266	271	278	295	312	293	295	287	290	352	351	314	356	339	271	311	281	260	259	264	242	250	250	245	234	232	220	221	211	212	206	213	199
52	485	470	472	541	511	548	568	551	569	575	587	563	560	575	575	591	612	622	675	623	633	621	597	637	667	680	682	670	640	544	139	144	120	109	107	117	105	102	104	108	131	115	118	127	128	124	122	124	117
53	1150	1159	527	1157	1131	1145	1106	1216	1112	1170	1192	1224	1184	1233	610	1208	1154	1165	1229	1191	1206	1211	1182	1220	1253	1195	940	661	340	218	232	215	224	229	224	235	241	245	257	252	259	272	252	277	275	277	263	246	245
54	506	499	485	454	423	433	404	439	475	437	457	463	486	480	438	465	449	429	418	425	401	402	393	451	477	495	515	540	518	498	532	500	523	550	558	574	591	562	489	339	258	173	128	122	115	124	130	129	133
55	272	291	300	276	300	307	331	384	367	370	383	371	370	395	379	419	377	400	408	381	402	410	105	97	90	84	82	96	86	96	103	86	91	79	94	81	89	78	85	82	81	83	81	93	83	88	92	90	81
56	507	467	499	506	515	513	535	546	555	545	598	581	584	574	585	582	557	580	582	552	577	562	599	565	595	597	589	596	614	635	607	615	633	612	399	174	161	156	160	147	149	153	161	150	152	154	149	151	157
0	428	439	367	366	376	394	398	393	455	454	498	466	450	461	425	424	419	426	438	440	435	457	520	542	549	549	519	486	514	515	456	493	503	480	446	462	458	474	436	437	414	355	317	725	693	666	678	699	728
57	757	664	756	760	718	729	709	713	712	762	709	797	819	706	679	781	725	816	729	943	891	935	951	816	840	747	768	791	721	153	143	140	327	151	119	319	125	107	121	113	119	132	145	135	NaN	NaN	NaN	NaN	NaN
0	874	890	887	898	861	882	940	890	926	921	934	973	971	980	957	988	984	964	977	1007	1006	1008	1039	1066	1032	534	277	243	201	192	188	187	176	173	184	183	195	183	199	187	196	192	187	215	205	221	216	218	232
58	475	457	399	438	433	459	431	451	463	451	423	438	444	424	460	475	466	486	510	514	440	493	498	338	166	119	113	107	99	114	103	104	103	102	93	101	105	103	103	105	112	121	116	122	123	121	118	131	128
59	876	857	883	888	873	893	970	833	940	979	933	922	894	947	910	948	941	952	958	966	1003	1022	1073	1034	993	964	856	717	582	483	397	279	253	235	227	222	199	194	180	186	178	194	191	198	196	195	207	219	220
60	315	333	328	338	368	371	373	396	418	439	429	446	433	413	414	423	384	390	385	386	372	413	434	132	112	112	103	109	101	100	95	93	97	103	93	101	105	107	103	95	102	97	92	86	88	90	91	87	97
61	581	605	585	560	574	611	607	603	602	604	619	653	651	643	619	629	623	626	649	611	621	616	617	632	633	641	655	666	692	690	691	708	715	725	754	751	775	735	762	784	750	775	769	750	796	758	785	770	787
62	895	861	884	848	844	867	802	743	835	858	825	855	847	878	818	823	861	850	863	887	865	943	863	829	668	300	248	250	248	206	202	205	187	190	193	196	190	201	187	179	190	204	192	200	204	203	202	205	196
0	369	375	408	405	407	401	399	426	432	405	454	449	468	459	460	NaN	NaN	NaN	NaN	NaN	NaN	NaN	NaN	NaN	NaN	NaN	NaN	NaN	NaN	NaN	NaN	NaN	NaN	NaN	NaN	NaN	NaN	NaN	NaN	NaN	NaN	NaN	NaN	NaN	NaN	NaN	NaN	NaN	NaN
63	147	139	125	116	104	112	118	130	147	205	203	185	192	174	149	158	66	65	59	73	85	80	83	91	68	79	77	78	71	66	73	76	89	85	88	89	86	90	85	94	100	87	89	100	105	112	102	106	102
0	632	628	581	554	565	604	597	573	600	595	625	593	629	596	560	NaN	NaN	NaN	NaN	NaN	NaN	NaN	NaN	NaN	NaN	NaN	NaN	NaN	NaN	NaN	NaN	NaN	NaN	NaN	NaN	NaN	NaN	NaN	NaN	NaN	NaN	NaN	NaN	NaN	NaN	NaN	NaN	NaN	NaN
64	406	422	409	423	438	465	182	503	510	502	516	513	536	570	551	520	516	510	517	491	485	432	423	414	437	446	470	455	470	479	490	533	519	516	548	550	579	563	530	559	535	564	158	119	108	114	111	108	108
65	1014	1005	1002	994	925	955	995	1011	1040	1024	984	1041	1062	1036	1077	1117	1042	1119	1076	1155	1166	1165	1184	1226	1228	1250	1207	1125	322	253	268	234	232	224	206	224	235	247	250	234	240	227	226	225	224	230	225	225	214
66	201	196	208	51	84	74	80	81	108	125	131	144	197	189	197	211	250	277	312	318	299	373	371	188	97	97	95	110	122	111	107	134	142	130	128	140	155	141	145	146	156	161	NaN	NaN	NaN	NaN	NaN	NaN	NaN
0	618	599	580	575	581	598	598	620	636	622	646	686	689	691	666	695	669	695	742	694	711	682	671	657	731	682	719	723	741	762	751	775	782	824	787	797	745	771	743	756	777	740	698	705	709	684	678	662	624
67	196	183	177	172	173	155	146	133	121	138	126	147	169	171	175	136	201	186	176	166	59	82	87	73	91	72	77	71	68	74	68	81	79	89	73	77	64	56	67	64	41	40	39	33	39	36	63	67	69
0	165	162	127	78	60	31	18	12	NaN	NaN	NaN	NaN	NaN	NaN	NaN	NaN	NaN	NaN	NaN	NaN	NaN	NaN	NaN	NaN	NaN	NaN	NaN	NaN	NaN	NaN	NaN	NaN	NaN	NaN	NaN	NaN	NaN	NaN	NaN	NaN	NaN	NaN	NaN	NaN	NaN	NaN	NaN	NaN	NaN
68	918	895	871	891	909	890	925	970	999	955	957	1003	591	993	969	1022	1069	1005	1064	1047	1066	1114	1091	247	194	187	167	159	154	152	175	175	178	173	174	160	174	181	179	182	183	188	171	176	188	205	203	210	213
0	616	633	629	645	640	652	670	640	659	622	622	658	659	653	647	664	626	623	628	638	692	660	671	615	623	644	678	653	678	661	678	662	697	669	654	703	702	698	650	657	668	674	658	700	693	707	702	579	280
69	161	160	186	199	247	224	237	226	275	273	222	246	265	222	261	258	244	271	300	330	323	280	348	307	323	364	366	367	382	349	136	92	113	93	86	103	98	104	96	93	83	89	78	83	88	91	87	90	90
70	972	987	994	966	998	965	1037	1008	1037	1007	1039	1046	1029	1023	1063	1014	1018	1051	1092	1038	1037	1081	1083	1092	1057	1112	1088	1138	1035	792	293	284	290	270	266	241	273	248	235	234	253	228	245	252	247	233	222	211	213
0	124	107	94	79	90	85	97	80	94	75	71	71	72	67	66	65	57	55	32	15	19	6	2	NaN	NaN	NaN	NaN	NaN	NaN	NaN	NaN	NaN	NaN	NaN	NaN	NaN	NaN	NaN	NaN	NaN	NaN	NaN	NaN	NaN	NaN	NaN	NaN	NaN	NaN
0	608	632	626	636	637	597	567	611	603	609	615	653	658	676	669	680	677	681	692	662	675	652	664	672	613	663	652	625	689	770	732	775	755	759	720	704	NaN	NaN	NaN	NaN	NaN	NaN	NaN	NaN	NaN	NaN	NaN	NaN	NaN
0	794	370	315	378	790	787	367	774	777	833	788	811	837	826	808	797	354	815	860	781	694	702	NaN	NaN	NaN	NaN	NaN	NaN	NaN	NaN	NaN	NaN	NaN	NaN	NaN	NaN	NaN	NaN	NaN	NaN	NaN	NaN	NaN	NaN	NaN	NaN	NaN	NaN	NaN
71	919	895	944	897	962	957	971	981	935	937	981	918	942	929	896	941	891	931	978	979	953	1036	1003	1056	1069	1040	963	795	268	242	270	264	249	242	230	231	244	236	237	222	221	236	224	234	226	230	220	231	236
72	259	270	310	293	303	271	274	327	285	303	300	335	325	290	281	311	329	315	320	370	353	361	390	120	99	94	94	93	89	90	100	99	104	103	103	105	111	102	98	112	109	109	103	103	102	116	115	116	118
73	322	314	304	304	314	322	326	322	332	332	323	330	348	328	324	317	335	320	309	139	102	82	62	67	80	88	84	97	85	89	95	93	90	80	69	67	63	68	59	75	57	76	83	84	80	90	84	80	81
0	536	236	540	510	562	536	579	599	599	588	601	586	595	569	608	626	600	616	562	250	224	213	224	223	136	114	100	116	120	117	120	114	116	140	152	163	192	182	165	128	118	112	98	104	106	118	114	127	123
74	489	507	481	464	451	495	487	484	455	472	442	456	466	459	431	462	455	486	517	525	188	104	103	97	90	98	98	92	99	99	94	91	95	98	102	97	104	94	93	88	86	76	109	108	128	143	147	123	136
75	581	596	590	563	566	572	542	583	629	631	664	670	688	701	699	730	746	481	271	190	191	164	152	161	140	143	139	159	139	142	130	142	130	125	124	130	127	127	124	134	143	134	120	127	109	127	123	124	121
76	266	256	273	293	274	251	246	257	274	262	259	246	248	266	271	289	281	281	316	312	319	284	231	155	106	112	112	102	106	114	104	97	105	92	88	96	87	98	94	89	84	92	93	85	94	89	86	77	79
77	374	349	366	340	401	444	458	450	422	451	439	427	419	396	410	410	424	410	395	385	379	226	105	77	75	73	75	69	65	62	65	69	73	72	74	68	82	77	82	82	80	80	90	71	54	27	NaN	NaN	NaN
78	749	768	766	816	792	840	838	905	895	928	956	923	944	931	910	941	936	873	825	790	713	271	186	180	154	165	154	176	154	176	151	157	146	134	156	148	149	145	144	145	140	150	154	159	160	156	153	154	164
79	429	431	400	421	416	437	428	448	437	438	432	427	439	454	456	468	450	427	439	148	136	111	95	81	100	99	94	97	89	90	89	85	84	111	100	100	109	104	104	110	103	106	102	103	99	120	115	125	104
0	NaN	NaN	NaN	NaN	NaN	NaN	NaN	NaN	NaN	NaN	NaN	NaN	NaN	NaN	NaN	NaN	NaN	NaN	NaN	NaN	NaN	NaN	NaN	NaN	NaN	NaN	NaN	NaN	NaN	NaN	NaN	NaN	NaN	NaN	NaN	NaN	NaN	NaN	NaN	NaN	NaN	NaN	NaN	NaN	NaN	NaN	NaN	NaN	NaN
80	256	262	273	286	275	280	140	344	320	314	314	346	361	394	368	361	374	322	397	418	411	390	394	424	427	434	428	445	454	447	436	427	379	338	318	335	300	177	99	88	87	90	91	99	97	104	102	105	106
81	312	328	388	346	368	390	392	425	443	457	433	462	448	416	415	396	398	461	383	428	322	114	95	86	77	70	70	69	68	91	80	91	85	90	98	102	104	97	112	106	111	110	116	113	136	134	149	226	226
82	808	821	785	788	789	822	852	833	834	821	832	831	825	857	866	881	880	851	876	865	836	801	842	860	914	953	980	988	1007	975	1023	982	1006	282	193	200	231	219	207	209	214	220	227	220	213	196	202	210	213
83	556	533	531	487	536	530	537	563	570	210	582	586	581	592	563	581	591	584	585	576	490	419	125	105	99	107	104	102	108	101	109	104	108	109	97	109	104	113	104	109	115	119	115	133	134	138	130	126	126
0	1082	1093	1059	1076	1093	1089	1095	1107	1109	1181	1097	1112	1118	1104	1122	1130	1154	1130	450	276	304	290	275	NaN	NaN	NaN	NaN	NaN	NaN	NaN	NaN	NaN	NaN	NaN	NaN	NaN	NaN	NaN	NaN	NaN	NaN	NaN	NaN	NaN	NaN	NaN	NaN	NaN	NaN
84	485	442	445	434	436	417	456	508	543	576	608	574	558	586	590	617	505	414	168	176	168	167	156	157	150	151	156	164	142	143	143	138	139	136	136	143	144	140	160	163	154	157	164	163	152	139	152	150	152
85	278	267	257	245	241	256	266	297	308	324	341	362	369	370	363	376	352	363	366	397	384	387	375	337	105	103	111	96	89	93	95	103	87	91	87	92	93	91	95	92	90	103	91	102	79	79	86	88	79
86	199	226	258	282	284	259	293	299	302	313	310	317	319	321	306	305	333	318	343	379	396	351	336	164	116	78	83	80	93	96	105	95	103	92	89	93	101	105	90	97	92	98	103	93	95	95	93	101	26
87	813	829	808	815	880	868	931	928	914	913	942	896	902	900	870	918	921	899	958	934	869	902	931	929	1010	989	986	979	1004	1066	1048	1034	939	297	211	217	209	204	202	209	205	188	222	190	212	195	206	200	194
88	129	122	143	159	181	209	232	291	328	412	426	508	441	995	551	1103	1131	1129	1180	1221	1226	1255	1125	1014	425	394	349	377	416	360	355	354	339	348	338	335	302	311	298	312	303	306	295	304	304	312	304	305	307
0	390	300	240	212	187	184	208	218	218	173	163	163	155	126	112	125	124	107	103	87	NaN	NaN	NaN	NaN	NaN	NaN	NaN	NaN	NaN	NaN	NaN	NaN	NaN	NaN	NaN	NaN	NaN	NaN	NaN	NaN	NaN	NaN	NaN	NaN	NaN	NaN	NaN	NaN	NaN
89	373	362	303	276	293	325	318	321	306	295	327	352	345	343	357	355	380	380	400	383	403	428	437	307	742	316	326	272	241	208	181	71	65	48	66	78	61	63	80	68	63	60	60	90	68	38	115	109	101
90	1351	1319	1283	1336	1345	1251	1324	1344	1333	611	578	642	1360	1363	496	1349	1314	1369	1397	427	399	391	406	397	401	409	461	167	163	157	154	152	138	146	131	136	136	131	129	121	124	125	128	120	119	123	124	127	121
91	772	777	752	735	719	700	687	654	693	680	687	697	769	799	799	855	882	845	626	219	182	173	162	164	155	158	156	151	146	162	154	136	139	172	166	164	147	159	154	156	132	146	139	140	133	144	129	129	138
92	262	297	331	358	360	367	352	385	394	386	404	430	391	400	398	404	423	415	420	419	409	404	421	422	325	372	430	464	478	507	496	522	507	478	472	446	408	358	353	217	128	99	97	98	94	99	100	98	94
0	166	148	151	172	193	247	281	258	278	256	286	211	NaN	NaN	NaN	NaN	NaN	NaN	NaN	NaN	NaN	NaN	NaN	NaN	NaN	NaN	NaN	NaN	NaN	NaN	NaN	NaN	NaN	NaN	NaN	NaN	NaN	NaN	NaN	NaN	NaN	NaN	NaN	NaN	NaN	NaN	NaN	NaN	NaN
93	805	779	735	763	799	790	824	791	779	748	788	794	784	810	786	816	792	817	800	802	806	817	826	844	875	905	870	878	855	219	209	229	196	194	189	191	175	188	190	191	202	201	79	73	78	82	180	187	198
94	315	323	337	301	277	264	295	313	324	330	331	346	366	350	359	377	360	376	386	374	401	429	423	420	438	455	453	484	478	473	475	518	522	512	513	531	519	539	512	525	519	530	502	525	517	500	472	444	410
0	228	250	222	219	228	272	316	343	368	435	413	421	426	402	436	430	430	399	388	386	398	452	355	NaN	NaN	NaN	NaN	NaN	NaN	NaN	NaN	NaN	NaN	NaN	NaN	NaN	NaN	NaN	NaN	NaN	NaN	NaN	NaN	NaN	NaN	NaN	NaN	NaN	NaN
95	369	370	384	394	401	432	402	410	410	414	399	413	415	409	429	430	427	409	417	432	454	457	469	468	476	510	502	509	542	477	351	213	169	112	112	114	115	106	107	98	97	103	94	104	118	131	132	117	124
96	361	332	334	361	371	386	404	458	223	225	223	264	289	351	360	423	455	501	514	513	568	567	605	524	189	177	168	161	150	145	148	143	153	140	143	144	137	149	135	137	133	136	138	155	142	145	160	150	142
97	689	672	695	624	642	652	668	690	662	668	649	689	673	676	697	647	493	371	158	139	131	146	150	146	138	146	146	137	139	132	140	131	136	134	144	140	128	148	151	149	127	148	162	162	156	175	194	191	187
98	898	949	988	976	979	1007	1079	457	1097	1122	1119	1099	1105	1093	1122	1132	1113	1171	527	1164	1153	1158	1059	1236	1151	1198	1175	1242	1269	1257	1281	1184	1126	1086	999	770	675	611	332	269	245	232	222	243	213	238	239	231	258
99	230	190	188	201	241	269	325	337	391	430	422	441	436	458	463	477	480	508	521	501	520	527	386	298	193	175	161	159	160	159	152	154	136	154	161	151	135	150	152	160	155	159	169	165	169	174	181	194	197
100	1211	1210	1196	1207	1149	1117	1069	1109	1112	1181	1129	1190	1206	1268	1258	1278	1292	1217	1275	1271	1316	1279	1290	1194	1104	1073	947	784	568	446	366	322	311	306	296	297	282	295	281	287	288	283	273	287	265	272	285	281	280
101	717	676	655	636	623	662	631	627	648	657	648	630	631	426	153	188	169	160	168	169	189	192	191	201	201	190	201	205	196	210	213	225	218	241	256	235	250	255	239	256	240	280	272	284	272	269	289	285	279
102	587	619	624	640	636	614	608	595	600	604	599	598	579	581	539	560	549	532	548	562	556	494	252	235	253	155	141	144	142	134	141	140	154	163	151	160	171	162	181	61	56	75	NaN	NaN	NaN	NaN	NaN	NaN	NaN
0	1049	1080	1068	1045	1045	1090	1102	1105	1084	1129	1097	1088	1123	1054	1054	1042	1040	1044	1046	1067	1044	1041	1110	1102	1119	1132	1118	1122	1100	1116	1147	1250	1253	1228	1259	1233	1240	1274	1308	837	634	791	1334	1334	1293	NaN	NaN	NaN	NaN
103	769	754	744	761	759	756	772	775	767	739	758	713	410	251	227	212	214	94	101	96	100	109	129	156	158	182	181	207	221	243	119	91	88	93	85	83	89	81	65	76	236	98	92	107	115	96	104	115	108
104	676	710	685	699	705	717	713	721	728	731	700	706	675	687	696	706	714	710	720	678	204	185	170	170	149	165	166	157	155	147	156	165	177	187	209	223	238	283	307	279	256	275	259	236	239	245	240	218	225
105	709	751	753	694	697	774	700	803	749	760	730	749	717	728	774	809	816	818	801	813	868	854	791	296	225	217	188	167	171	163	167	160	177	167	165	160	184	178	189	101	81	87	94	95	82	77	85	85	83
106	741	746	746	737	699	734	763	704	746	715	753	679	639	119	120	103	115	98	95	100	94	102	112	110	109	119	128	113	121	115	125	126	133	154	142	154	192	174	174	189	176	184	182	177	177	191	235	230	208
107	814	734	669	677	636	599	577	589	555	566	579	593	595	596	591	505	123	116	120	106	93	108	113	112	99	95	109	103	93	102	101	115	107	117	112	119	125	124	131	136	144	149	158	129	140	136	164	150	162
108	303	327	307	281	263	282	288	333	320	335	306	331	332	373	362	396	412	431	456	427	487	470	506	472	467	517	448	290	172	140	101	82	78	87	86	93	91	89	87	86	96	96	104	102	103	118	113	115	105
109	768	679	720	744	694	682	752	676	753	781	747	770	681	782	679	760	778	803	771	872	801	854	943	675	364	222	216	227	202	213	202	213	196	202	204	202	192	208	220	202	201	198	196	181	197	205	202	202	193
110	619	595	561	549	550	548	513	528	540	544	589	614	611	655	652	632	640	654	659	693	673	687	701	667	686	688	670	687	688	656	676	701	698	720	692	707	683	702	719	701	717	737	731	770	790	773	784	804	796
111	848	788	812	764	803	885	901	898	887	942	902	916	892	872	879	894	827	901	858	274	230	234	206	186	186	178	177	179	183	188	182	184	182	185	179	182	188	186	192	197	194	193	199	202	201	207	207	212	205
112	250	254	196	170	169	173	192	213	232	226	240	238	247	224	218	221	213	214	215	207	195	186	195	127	3	13	27	37	34	34	44	47	51	54	57	68	66	65	63	60	66	61	73	78	73	77	69	76	68
113	907	922	839	950	892	861	889	906	902	957	939	940	918	942	1023	981	888	927	1035	1009	1018	994	1052	974	1008	1081	1070	1084	1095	1177	1170	1113	908	348	237	231	233	226	233	228	223	232	241	238	223	222	234	225	217
114	912	887	915	981	958	520	984	981	913	929	984	991	886	987	994	1002	1006	952	981	1014	1056	997	1000	1071	1051	1080	1069	1131	1157	1152	1038	719	468	316	228	219	222	223	219	212	213	202	209	224	235	228	232	225	216
115	442	405	410	465	567	613	674	705	731	732	734	766	723	677	655	667	575	621	619	673	628	160	137	162	164	155	138	156	155	163	145	155	160	158	186	240	261	239	189	231	264	138	118	60	64	53	53	63	93
0	NaN	NaN	NaN	NaN	NaN	NaN	NaN	NaN	NaN	NaN	NaN	NaN	NaN	NaN	NaN	NaN	NaN	NaN	NaN	NaN	NaN	NaN	NaN	NaN	NaN	NaN	NaN	NaN	NaN	NaN	NaN	NaN	NaN	NaN	NaN	NaN	NaN	NaN	NaN	NaN	NaN	NaN	NaN	NaN	NaN	NaN	NaN	NaN	NaN
116	1357	1233	1156	1338	530	1152	1147	1160	1106	1058	1150	1073	509	1099	992	1021	1077	1053	1034	1059	957	1120	1042	1178	1122	1046	1109	1237	1309	1406	1389	1460	1622	1663	1532	1760	1766	1499	1638	1765	1687	1848	1745	1740	1805	1820	1813	1775	1906
117	744	659	682	695	709	708	698	667	682	651	697	721	757	763	788	792	781	789	794	758	814	832	808	773	809	813	832	826	836	828	868	875	840	786	823	815	780	821	841	844	855	849	854	823	807	826	843	800	794
0	988	956	976	941	1031	947	1040	986	1048	1030	1007	1024	1039	1071	1029	1044	1110	1074	1031	1069	1101	1071	1120	1062	1130	1104	1177	1158	1207	1199	1213	1190	1229	1246	1291	1292	1300	1259	1312	1317	1263	1361	1358	1353	1377	1407	1451	1398	1419
118	714	666	667	689	700	701	731	688	714	730	726	726	750	743	776	718	772	768	782	793	799	803	825	824	795	178	157	157	154	129	150	147	145	145	146	142	146	140	146	144	143	156	155	155	57	59	58	70	73
119	327	299	381	455	464	477	537	587	564	574	660	682	711	716	719	669	703	682	688	646	624	595	201	140	154	157	179	188	151	186	149	194	186	210	237	212	241	244	353	299	263	278	374	321	307	326	284	296	299
120	1055	1049	1014	998	1000	438	982	979	944	976	934	929	959	911	875	897	895	917	907	885	882	642	263	228	236	229	226	217	212	209	201	210	216	90	215	200	222	210	222	141	143	130	165	176	158	167	289	306	287
0	NaN	NaN	NaN	NaN	NaN	NaN	NaN	NaN	NaN	NaN	NaN	NaN	NaN	NaN	NaN	NaN	NaN	NaN	NaN	NaN	NaN	NaN	NaN	NaN	NaN	NaN	NaN	NaN	NaN	NaN	NaN	NaN	NaN	NaN	NaN	NaN	NaN	NaN	NaN	NaN	NaN	NaN	NaN	NaN	NaN	NaN	NaN	NaN	NaN
121	452	466	452	480	509	503	526	523	530	528	540	511	539	507	507	528	479	496	552	527	526	518	562	550	546	491	631	655	591	554	579	544	538	528	483	381	728	639	631	603	591	142	151	138	135	130	148	150	157
122	696	256	282	664	665	707	735	722	738	727	718	727	754	742	802	785	792	795	831	820	833	848	829	835	837	839	845	911	906	875	899	851	881	900	910	939	903	900	974	1002	925	294	275	272	264	110	171	188	229
0	NaN	NaN	NaN	NaN	NaN	NaN	NaN	NaN	NaN	NaN	NaN	NaN	NaN	NaN	NaN	NaN	NaN	NaN	NaN	NaN	NaN	NaN	NaN	NaN	NaN	NaN	NaN	NaN	NaN	NaN	NaN	NaN	NaN	NaN	NaN	NaN	NaN	NaN	NaN	NaN	NaN	NaN	NaN	NaN	NaN	NaN	NaN	NaN	NaN
123	586	604	599	584	560	639	594	617	598	612	649	621	615	604	562	597	527	549	546	561	567	566	526	583	560	500	176	158	175	169	162	176	145	150	157	NaN	NaN	NaN	NaN	NaN	NaN	NaN	NaN	NaN	NaN	NaN	NaN	NaN	NaN
124	437	806	761	772	791	860	884	832	836	822	850	782	827	792	770	783	748	821	794	818	832	811	801	797	829	783	761	722	367	327	316	308	295	194	188	187	186	185	185	175	175	190	198	204	184	182	182	195	189
125	704	671	649	638	704	731	743	751	803	770	763	755	772	764	749	756	775	781	733	759	784	726	757	772	765	786	809	737	789	796	843	807	877	888	885	878	865	675	194	191	205	214	215	222	205	221	206	208	205
0	521	502	459	415	393	397	401	398	445	452	453	454	461	461	478	469	488	511	503	499	497	502	504	492	527	509	540	553	549	566	671	742	720	663	468	205	146	160	162	148	151	152	164	169	170	179	193	175	176
0	NaN	NaN	NaN	NaN	NaN	NaN	NaN	NaN	NaN	NaN	NaN	NaN	NaN	NaN	NaN	NaN	NaN	NaN	NaN	NaN	NaN	NaN	NaN	NaN	NaN	NaN	NaN	NaN	NaN	NaN	NaN	NaN	NaN	NaN	NaN	NaN	NaN	NaN	NaN	NaN	NaN	NaN	NaN	NaN	NaN	NaN	NaN	NaN	NaN
126	484	453	449	458	461	460	474	467	517	580	618	630	656	659	701	696	713	721	736	736	763	778	784	796	813	866	868	869	889	939	943	906	848	783	628	428	341	190	195	183	175	167	159	165	170	165	183	190	178
127	895	965	936	894	934	939	921	917	934	939	957	964	929	920	925	823	906	988	905	929	927	912	939	954	1008	1015	953	958	814	364	225	212	209	205	218	191	185	219	207	217	215	206	207	206	202	202	176	192	202
0	708	670	703	772	739	376	727	765	665	744	752	740	722	354	363	785	766	723	323	764	810	269	380	337	332	824	798	815	781	755	774	762	791	722	782	700	719	876	822	807	818	851	862	841	860	906	893	NaN	NaN
128	799	787	796	793	807	803	824	834	792	828	808	849	819	884	863	839	887	860	887	889	906	912	948	996	1037	1009	1003	1002	1079	1097	1047	883	593	284	302	197	203	195	211	203	197	225	234	232	235	232	232	231	235
0	615	604	600	591	629	663	712	688	733	737	742	738	339	735	715	730	775	382	748	760	778	756	759	756	NaN	NaN	NaN	NaN	NaN	NaN	NaN	NaN	NaN	NaN	NaN	NaN	NaN	NaN	NaN	NaN	NaN	NaN	NaN	NaN	NaN	NaN	NaN	NaN	NaN
0	655	644	636	652	644	652	657	679	677	710	699	683	697	692	670	686	702	653	651	665	677	683	689	721	696	712	739	728	727	707	631	608	587	535	533	554	493	515	551	540	586	527	504	367	839	874	309	373	359
129	660	627	593	608	619	654	655	640	671	663	655	652	672	726	689	694	677	687	714	763	751	726	747	768	780	872	831	850	877	869	552	187	195	197	191	199	199	187	198	190	198	190	185	182	188	177	185	183	160
130	565	549	541	537	564	542	549	525	570	590	584	595	608	609	618	618	615	642	633	636	638	626	684	670	711	699	691	719	692	716	713	627	469	465	407	336	259	238	226	200	190	190	178	176	169	179	163	158	162
131	645	622	558	593	611	585	614	619	639	651	605	616	608	620	597	558	524	403	264	149	121	96	109	115	115	112	112	110	125	133	118	108	124	105	108	122	112	115	116	117	106	130	121	120	114	116	116	116	108
132	659	647	655	663	674	700	750	754	808	780	761	833	791	804	815	800	772	799	801	794	819	821	819	818	911	908	954	964	904	776	450	225	159	153	167	164	153	160	170	167	188	184	159	160	177	170	175	187	182
133	507	499	473	490	502	544	552	531	519	535	519	529	525	495	542	530	509	583	538	533	523	509	507	531	487	497	457	464	454	351	256	268	238	234	200	206	199	187	188	176	155	155	169	175	150	135	123	112	96
134	597	588	576	559	576	598	619	645	658	631	625	624	658	643	653	647	691	688	683	660	647	617	618	556	242	166	153	170	157	155	158	162	155	140	145	155	142	144	155	161	162	166	159	169	184	183	183	195	195
135	759	759	742	732	753	766	744	715	737	754	787	794	794	821	823	824	820	820	833	815	810	819	815	835	627	451	387	258	177	180	192	178	181	181	187	211	202	204	189	199	191	209	220	188	203	193	195	219	203
136	610	569	520	553	576	587	621	620	634	575	604	576	596	638	619	643	612	610	604	554	632	596	547	157	153	135	142	119	118	136	135	134	139	121	137	147	171	156	167	175	150	151	151	155	194	176	175	175	192
137	588	528	502	490	525	536	561	554	588	593	581	548	569	551	608	619	571	564	576	576	632	637	632	721	750	712	660	619	651	594	474	309	212	168	177	157	167	168	158	173	152	162	163	137	161	162	164	173	184
138	713	759	741	716	698	731	795	785	773	800	790	746	800	852	788	807	782	807	838	820	785	814	767	817	861	846	815	879	848	905	880	956	905	891	931	989	983	1003	994	980	1003	1033	1028	986	1020	1035	1052	1036	1039
139	635	678	642	628	630	661	685	654	686	689	674	631	651	679	668	658	697	696	732	728	697	733	706	693	614	168	145	138	142	140	115	116	102	99	102	112	120	121	131	136	134	144	136	153	158	165	198	183	171
0	NaN	NaN	NaN	NaN	NaN	NaN	NaN	NaN	NaN	NaN	NaN	NaN	NaN	NaN	NaN	NaN	NaN	NaN	NaN	NaN	NaN	NaN	NaN	NaN	NaN	NaN	NaN	NaN	NaN	NaN	NaN	NaN	NaN	NaN	NaN	NaN	NaN	NaN	NaN	NaN	NaN	NaN	NaN	NaN	NaN	NaN	NaN	NaN	NaN
140	421	428	403	439	436	434	467	464	457	463	473	445	436	451	470	444	476	437	478	476	478	493	475	447	483	518	499	508	449	391	368	238	270	144	118	118	105	97	103	97	87	87	103	110	116	109	111	107	107
141	607	586	619	660	642	669	583	624	642	637	698	657	667	664	657	630	598	591	596	579	594	624	462	151	144	135	128	138	122	130	120	118	125	120	131	129	126	112	131	140	136	143	136	124	140	134	148	135	134
142	487	475	456	420	421	434	444	457	459	461	440	486	487	528	525	510	534	353	142	165	157	144	146	149	137	120	127	125	125	132	126	130	122	118	134	123	124	135	110	119	129	133	120	110	123	142	146	136	124
143	691	705	693	664	742	723	699	704	678	639	697	696	689	733	737	729	768	706	747	738	770	765	671	696	693	749	691	735	490	174	156	171	165	181	178	194	185	190	200	175	151	156	160	165	134	189	191	188	133
144	1108	1164	1085	1077	1049	1054	1185	1022	1046	1116	1108	1141	1159	1139	1121	1134	1111	1106	1161	1144	1112	1145	1147	1182	1192	1150	1194	1151	1185	968	587	497	234	244	238	216	228	217	216	226	218	228	212	214	217	207	208	201	198
145	436	411	404	386	427	447	425	430	468	463	459	465	462	489	454	435	478	451	497	515	492	475	497	440	451	460	489	496	470	442	439	446	439	403	415	422	397	355	371	376	361	371	372	391	383	368	363	367	334
146	433	423	384	376	381	388	386	370	379	420	452	472	452	504	469	470	512	479	507	519	528	510	481	451	451	129	99	102	116	107	105	88	93	72	74	80	77	79	87	85	69	88	78	62	68	65	71	80	75
147	1106	1151	1044	1067	1073	1155	1101	1145	1122	1163	1155	1158	1153	1197	1237	1244	1236	1237	1183	1137	1222	1184	1142	1223	1174	1170	1281	1290	1279	1317	1313	1336	1356	1259	781	312	272	247	229	249	233	223	237	225	232	234	226	221	219
148	685	705	665	667	681	696	670	711	636	252	198	209	201	205	227	128	118	118	99	103	173	160	185	244	268	220	163	165	111	94	97	97	102	93	93	86	76	64	80	74	71	71	68	80	71	65	61	74	72
149	168	166	171	179	80	89	86	99	136	414	179	244	246	232	234	256	234	239	221	212	215	252	159	130	107	107	101	122	126	94	83	68	48	44	37	49	32	67	56	52	48	38	62	56	56	65	56	73	67
150	528	462	518	448	529	540	553	555	535	520	576	596	555	605	577	520	524	559	530	500	589	525	493	376	197	138	162	145	180	136	127	127	150	161	165	156	171	155	147	164	165	157	174	171	159	143	163	134	178
151	857	803	848	830	848	862	841	849	912	923	941	911	914	903	914	925	964	961	944	984	996	939	960	913	511	247	223	224	224	200	196	188	182	203	188	193	183	156	194	194	177	183	184	161	162	169	175	179	186
152	623	593	543	539	558	608	574	579	576	586	611	600	593	601	585	584	556	490	184	162	150	136	134	145	138	136	143	139	143	140	129	141	149	134	121	132	118	113	126	126	140	125	146	128	129	117	126	121	126
153	972	973	923	973	1000	1011	944	959	996	975	968	991	998	988	989	1033	1048	1071	1074	1126	1083	1119	1126	1129	1085	1123	1127	1144	1184	1147	985	714	469	433	268	267	251	248	245	252	239	239	257	249	265	257	263	233	253
154	496	441	479	464	490	511	493	501	523	494	562	532	536	550	549	592	528	505	519	393	126	132	138	129	132	131	132	118	127	120	111	115	116	105	95	84	90	79	89	93	93	91	84	96	89	99	94	105	98
0	NaN	NaN	NaN	NaN	NaN	NaN	NaN	NaN	NaN	NaN	NaN	NaN	NaN	NaN	NaN	NaN	NaN	NaN	NaN	NaN	NaN	NaN	NaN	NaN	NaN	NaN	NaN	NaN	NaN	NaN	NaN	NaN	NaN	NaN	NaN	NaN	NaN	NaN	NaN	NaN	NaN	NaN	NaN	NaN	NaN	NaN	NaN	NaN	NaN
155	374	881	869	867	905	945	940	462	954	994	974	928	1009	970	1017	1026	994	958	1001	984	434	1048	1015	1044	1073	1061	812	371	608	390	301	243	228	209	218	229	265	240	239	268	243	235	246	218	238	222	213	225	243
0	592	588	661	641	296	315	634	NaN	NaN	NaN	NaN	NaN	NaN	NaN	NaN	NaN	NaN	NaN	NaN	NaN	NaN	NaN	NaN	NaN	NaN	NaN	NaN	NaN	NaN	NaN	NaN	NaN	NaN	NaN	NaN	NaN	NaN	NaN	NaN	NaN	NaN	NaN	NaN	NaN	NaN	NaN	NaN	NaN	NaN
0	12	148	124	116	150	124	138	134	154	164	131	141	160	145	155	133	171	133	159	140	81	68	79	68	60	61	40	35	42	42	42	46	39	39	44	52	48	53	58	65	68	63	75	66	72	64	70	78	68
0	NaN	NaN	NaN	NaN	NaN	NaN	NaN	NaN	NaN	NaN	NaN	NaN	NaN	NaN	NaN	NaN	NaN	NaN	NaN	NaN	NaN	NaN	NaN	NaN	NaN	NaN	NaN	NaN	NaN	NaN	NaN	NaN	NaN	NaN	NaN	NaN	NaN	NaN	NaN	NaN	NaN	NaN	NaN	NaN	NaN	NaN	NaN	NaN	NaN
0	745	739	755	732	782	752	723	716	746	758	370	239	214	247	238	222	241	100	89	92	113	137	166	225	299	260	247	152	149	NaN	NaN	NaN	NaN	NaN	NaN	NaN	NaN	NaN	NaN	NaN	NaN	NaN	NaN	NaN	NaN	NaN	NaN	NaN	NaN
156	591	559	610	593	545	575	577	567	580	596	582	580	581	590	555	587	586	567	549	581	592	559	600	580	585	588	468	396	310	111	113	111	96	98	90	94	104	90	93	100	98	93	100	85	89	79	91	93	92
0	277	780	873	858	829	811	780	857	875	856	818	908	876	889	819	912	895	881	888	960	954	951	946	884	942	991	995	1020	1121	1078	1089	1090	1031	1039	985	972	932	904	835	770	757	705	709	626	554	574	552	574	593
0	NaN	NaN	NaN	NaN	NaN	NaN	NaN	NaN	NaN	NaN	NaN	NaN	NaN	NaN	NaN	NaN	NaN	NaN	NaN	NaN	NaN	NaN	NaN	NaN	NaN	NaN	NaN	NaN	NaN	NaN	NaN	NaN	NaN	NaN	NaN	NaN	NaN	NaN	NaN	NaN	NaN	NaN	NaN	NaN	NaN	NaN	NaN	NaN	NaN
157	1060	1072	1129	1031	1089	1117	1210	1132	701	603	628	335	316	310	302	309	316	129	161	169	210	259	328	408	443	519	540	559	461	288	222	160	168	176	170	176	173	160	157	138	137	146	150	130	136	143	161	153	161
0	NaN	NaN	NaN	NaN	NaN	NaN	NaN	NaN	NaN	NaN	NaN	NaN	NaN	NaN	NaN	NaN	NaN	NaN	NaN	NaN	NaN	NaN	NaN	NaN	NaN	NaN	NaN	NaN	NaN	NaN	NaN	NaN	NaN	NaN	NaN	NaN	NaN	NaN	NaN	NaN	NaN	NaN	NaN	NaN	NaN	NaN	NaN	NaN	NaN
158	565	576	574	557	562	566	564	575	580	591	564	568	578	571	569	571	533	570	584	566	560	568	564	581	619	598	222	201	209	143	135	122	108	97	105	106	116	116	111	108	119	39	119	117	118	121	50	122	121
0	973	1022	1021	1063	963	1036	1033	1057	1090	1064	1015	1117	1147	1171	1211	1100	1145	1204	1130	1248	1172	1277	1214	1249	1345	1283	1305	1361	1349	1287	1296	1370	1360	1363	1367	1430	1488	1450	1384	1431	1451	1420	1488	1454	1355	1263	1159	971	861
159	202	190	206	164	200	190	158	169	201	203	204	181	184	185	214	201	247	213	236	221	204	214	227	243	245	259	225	148	128	75	68	76	66	54	58	59	73	71	59	65	71	61	71	57	57	67	59	59	68
160	680	678	666	661	654	690	703	693	703	712	709	715	702	696	694	721	742	729	727	740	755	756	712	637	641	636	734	721	774	744	661	212	201	294	165	163	165	175	190	185	183	190	201	146	134	138	142	152	135
161	1220	1245	1259	1224	1290	1256	1247	1271	1329	1310	1308	1319	1325	1329	1297	595	352	337	333	326	318	325	356	143	155	180	186	265	378	357	252	199	195	175	177	170	193	170	165	164	152	148	158	133	140	130	139	167	108
162	537	521	568	532	576	602	594	571	564	565	566	596	600	571	563	553	581	568	548	568	583	579	584	601	565	546	605	552	578	610	608	638	627	683	651	656	665	658	657	660	633	645	677	633	631	614	630	634	617
163	1094	1027	1116	1028	1047	1138	1105	1184	1136	1044	1140	1153	1201	1267	1235	1297	1231	1217	1251	1287	1242	1296	1279	1297	1300	1330	1339	1388	1425	1383	1253	1398	1383	1380	1374	1423	1514	1506	1305	1001	432	363	364	314	328	317	319	283	272
164	191	175	191	189	181	179	170	166	157	185	171	216	191	183	192	205	216	198	190	225	219	212	218	246	175	94	84	51	49	44	47	46	36	38	44	47	53	46	46	48	53	51	49	49	64	51	52	46	51
165	435	431	442	440	460	584	584	640	674	669	682	697	715	708	712	726	728	730	761	749	738	763	796	762	772	797	806	764	741	186	182	177	151	161	160	155	163	164	157	146	161	146	146	148	152	155	153	153	155
166	104	128	160	135	150	177	170	191	227	244	280	299	324	332	335	357	332	372	377	363	391	399	436	441	455	445	436	426	492	494	536	545	580	601	555	481	537	492	559	483	447	556	548	584	584	596	630	615	621
0	720	703	553	499	511	455	473	490	556	616	615	624	629	612	610	598	597	596	647	636	629	639	604	289	229	219	209	206	220	95	106	108	109	120	122	141	191	191	214	235	225	246	245	110	89	78	72	71	74
167	654	656	614	605	651	656	652	658	679	669	651	660	651	633	674	642	654	623	688	656	646	678	629	695	673	629	681	388	171	149	133	148	140	154	136	153	142	143	153	155	145	145	143	143	164	140	152	143	136
168	136	161	179	214	252	177	211	213	201	231	230	273	240	225	203	192	239	240	254	268	300	322	365	399	454	471	487	491	518	545	525	571	517	498	512	468	516	477	534	575	598	580	591	617	586	594	602	613	578
169	1357	1378	1454	1335	1375	1300	1352	1315	1431	1412	1393	1428	1383	1411	1440	1455	1408	1388	1387	1420	1425	1367	1383	1453	1415	1489	1438	1534	1466	1470	1531	1499	1512	410	381	389	377	390	390	439	175	176	181	173	160	156	166	144	142
170	551	580	601	580	588	575	585	559	593	614	584	581	565	553	594	612	600	591	582	579	622	628	644	670	664	668	669	674	703	688	598	612	579	569	623	654	664	660	663	690	663	672	680	171	125	148	135	133	139
171	611	614	602	627	673	690	629	244	203	200	200	203	244	92	112	128	121	132	165	206	191	206	241	252	234	243	267	288	303	299	269	257	303	289	297	304	324	323	144	77	76	67	74	69	70	74	68	72	77
172	609	555	541	518	523	533	556	574	546	556	547	535	588	571	547	578	568	581	575	566	600	590	615	652	625	647	648	684	700	669	383	157	146	148	147	165	172	161	151	155	150	148	159	161	167	162	159	162	178
173	1345	1430	1365	1418	1466	1425	1395	1393	1489	939	383	362	349	333	349	355	179	198	194	208	265	336	395	440	517	519	558	573	634	648	670	655	651	670	757	774	798	813	839	916	887	892	940	1009	989	1023	1011	966	1023
174	1222	1207	1125	1128	1129	1197	1127	1140	1163	1137	1163	1144	1137	1143	1086	1149	1181	1180	1163	1183	1135	1255	1264	1276	1313	1302	1200	991	412	273	204	223	228	236	217	228	216	225	223	226	229	213	216	225	235	243	255	248	266
175	490	463	473	440	506	478	497	517	543	542	547	541	522	556	535	500	517	539	534	586	537	530	601	641	619	605	596	598	505	154	170	150	144	163	170	143	169	159	159	138	156	144	156	122	123	131	118	125	144
0	NaN	NaN	NaN	NaN	NaN	NaN	NaN	NaN	NaN	NaN	NaN	NaN	NaN	NaN	NaN	NaN	NaN	NaN	NaN	NaN	NaN	NaN	NaN	NaN	NaN	NaN	NaN	NaN	NaN	NaN	NaN	NaN	NaN	NaN	NaN	NaN	NaN	NaN	NaN	NaN	NaN	NaN	NaN	NaN	NaN	NaN	NaN	NaN	NaN
0	434	429	433	435	474	475	480	453	477	470	463	460	474	511	494	506	509	554	542	549	566	596	571	552	589	575	562	593	616	628	611	593	601	602	596	623	661	629	657	629	641	661	660	679	664	668	683	687	695
176	2222	2165	2178	2049	2129	2130	2157	2234	2074	2254	2172	2155	2251	2263	2333	2398	2527	2402	2463	2397	2524	2569	2519	2627	2721	2614	2893	2744	2803	2725	2588	2674	2667	2586	2378	1074	2431	2173	1829	1529	1162	956	848	807	742	709	698	608	635
0	618	591	574	517	527	566	577	621	618	646	655	606	654	660	631	645	671	656	648	660	644	648	679	712	689	732	693	726	756	766	769	817	787	822	809	836	861	832	847	850	833	876	887	921	905	941	918	939	950
0	2026	2030	1991	1926	1965	1893	2010	1942	1838	2041	1912	1852	1936	1915	1954	1988	2084	2128	1911	2074	1991	2079	2166	2291	2384	2299	2265	2300	2347	2455	2297	2530	2429	2555	2482	2486	2630	2529	2442	2328	1095	2199	2215	2136	1948	1988	1854	1743	1628
177	1138	1141	1128	1122	1091	1145	1094	1101	1112	1099	1105	1081	1073	1111	1118	1080	1095	1182	1091	1162	1199	1161	1078	701	262	209	224	200	192	195	190	200	194	197	210	218	222	219	215	212	224	220	240	235	242	259	244	270	262
178	3402	3497	3620	3354	3296	3198	3063	3104	3059	3003	3036	3028	3073	3015	2123	3055	3163	3125	3320	3249	3302	3279	3237	3358	3464	3369	3376	3529	3437	3511	3637	3751	3631	3673	3781	3933	3886	4031	3949	4065	4075	3924	4028	3966	4029	4088	4077	3897	3936
0	NaN	NaN	NaN	NaN	NaN	NaN	NaN	NaN	NaN	NaN	NaN	NaN	NaN	NaN	NaN	NaN	NaN	NaN	NaN	NaN	NaN	NaN	NaN	NaN	NaN	NaN	NaN	NaN	NaN	NaN	NaN	NaN	NaN	NaN	NaN	NaN	NaN	NaN	NaN	NaN	NaN	NaN	NaN	NaN	NaN	NaN	NaN	NaN	NaN
179	493	505	484	486	512	532	563	596	620	632	572	622	599	616	613	640	645	681	692	723	703	704	743	753	715	731	763	723	681	711	734	741	725	737	804	812	853	819	854	848	813	833	919	813	846	832	857	856	906
180	521	584	575	558	569	607	627	604	599	620	616	620	651	620	633	607	617	574	656	617	647	655	652	669	691	677	719	694	733	721	768	773	738	774	789	779	822	834	803	807	778	797	823	832	810	775	818	840	840
0	NaN	NaN	NaN	NaN	NaN	NaN	NaN	NaN	NaN	NaN	NaN	NaN	NaN	NaN	NaN	NaN	NaN	NaN	NaN	NaN	NaN	NaN	NaN	NaN	NaN	NaN	NaN	NaN	NaN	NaN	NaN	NaN	NaN	NaN	NaN	NaN	NaN	NaN	NaN	NaN	NaN	NaN	NaN	NaN	NaN	NaN	NaN	NaN	NaN
181	1189	1134	1192	1166	1135	1127	1170	1177	1167	1130	1164	1106	1120	1169	1047	1077	1090	1152	1104	1103	1137	1166	1174	1167	1180	1193	1190	1170	1031	885	742	613	468	324	268	276	274	253	235	256	246	218	251	235	239	235	238	238	260
182	599	587	601	632	625	626	661	634	653	671	624	639	653	208	162	141	128	119	121	115	124	117	124	138	136	125	131	116	123	128	143	127	123	138	154	141	148	164	156	157	162	167	177	185	168	169	166	181	184
183	773	797	805	764	759	774	826	863	919	903	947	913	868	917	911	808	861	866	887	879	883	892	1034	940	973	865	878	827	601	568	457	236	215	221	186	210	199	194	205	173	190	191	196	198	205	218	192	188	234
184	1158	1141	1046	1023	1063	1041	973	1025	989	968	988	1080	1003	1000	990	997	1026	1016	1025	1013	1035	1024	1055	1106	1160	1126	514	1123	1117	800	740	632	587	532	462	420	351	330	290	263	252	238	257	260	237	248	256	242	282
185	1344	1348	1263	1301	1319	1243	1298	1262	1318	1333	1379	1294	1384	1489	1350	1366	1443	1483	1534	1464	1429	1436	1460	1459	1530	1653	1592	1488	1514	1243	1096	714	441	283	253	257	261	281	269	271	279	271	271	298	296	305	311	330	326
186	992	1064	999	994	1076	1001	1061	1042	1034	1070	1075	1081	1061	1130	1128	1128	1164	1223	1165	1224	1152	1059	1095	1248	1288	1221	1282	1223	1046	1019	1124	914	589	394	345	325	248	203	208	179	199	178	214	192	190	199	208	185	203
187	528	518	557	545	568	563	565	591	593	621	593	474	196	165	146	138	121	120	118	131	119	141	130	137	134	126	133	129	131	139	130	134	132	140	145	145	141	151	156	148	136	142	145	160	160	159	159	166	166
0	1395	1457	1370	1341	1476	1420	1470	1484	1496	1554	1562	1578	1620	1625	1535	NaN	NaN	NaN	NaN	NaN	NaN	NaN	NaN	NaN	NaN	NaN	NaN	NaN	NaN	NaN	NaN	NaN	NaN	NaN	NaN	NaN	NaN	NaN	NaN	NaN	NaN	NaN	NaN	NaN	NaN	NaN	NaN	NaN	NaN
188	1237	1283	1235	1256	1276	1237	1260	1239	1266	1300	1343	1298	1328	1358	1345	1322	1372	1351	1394	1419	1369	1313	1383	1393	1415	1395	1457	1474	1424	1432	1560	1468	1473	1508	1530	1649	1610	1620	1517	1413	1078	19	624	445	437	412	388	388	367
189	593	610	607	609	624	640	636	636	636	615	640	622	640	642	644	644	667	654	678	657	628	643	638	661	668	695	672	682	671	699	663	699	717	730	741	764	664	175	188	187	187	172	180	165	166	166	174	163	175
0	1358	1242	1300	1246	510	480	519	492	498	1247	1175	497	1175	1157	1246	1202	1233	1177	1136	492	1102	1221	1219	1194	1252	539	494	NaN	NaN	NaN	NaN	NaN	NaN	NaN	NaN	NaN	NaN	NaN	NaN	NaN	NaN	NaN	NaN	NaN	NaN	NaN	NaN	NaN	NaN
190	259	284	311	316	330	382	452	471	474	521	528	531	534	576	601	588	590	612	656	600	560	539	390	187	146	147	145	154	145	163	141	154	145	143	119	127	137	127	127	147	123	141	159	170	162	144	166	152	148
191	515	512	516	544	605	595	638	635	634	633	639	656	637	631	650	665	667	710	692	658	562	436	167	164	139	137	143	148	148	152	141	143	131	142	130	122	140	119	147	132	133	144	153	139	142	146	140	145	142
0	732	676	686	676	655	691	700	718	731	734	740	742	745	747	745	734	718	744	743	784	712	733	746	737	768	756	732	773	809	765	774	772	768	787	760	794	806	767	753	691	729	720	726	738	752	694	684	647	640
192	408	349	363	336	356	342	368	385	389	402	430	417	427	450	445	421	430	448	455	467	464	148	95	122	100	106	103	105	111	110	102	98	108	106	114	118	38	43	27	39	38	NaN	NaN	NaN	NaN	NaN	NaN	NaN	NaN
0	689	658	679	639	664	686	740	685	714	733	724	683	720	713	751	741	743	741	715	753	677	690	691	700	703	736	709	726	789	741	722	734	817	828	834	765	790	800	843	811	867	811	848	807	863	837	854	846	861
0	314	319	298	329	349	333	351	141	341	339	357	NaN	NaN	NaN	NaN	NaN	NaN	NaN	NaN	NaN	NaN	NaN	NaN	NaN	NaN	NaN	NaN	NaN	NaN	NaN	NaN	NaN	NaN	NaN	NaN	NaN	NaN	NaN	NaN	NaN	NaN	NaN	NaN	NaN	NaN	NaN	NaN	NaN	NaN
193	663	672	680	673	705	684	728	721	703	723	716	716	726	730	689	737	733	770	779	787	734	748	765	778	773	819	806	763	704	320	219	156	164	177	193	179	194	178	173	172	171	184	182	186	172	185	171	188	179
194	811	723	730	748	783	810	827	828	820	820	856	874	867	836	822	838	827	781	776	777	788	846	799	818	847	826	804	861	893	888	907	927	927	951	904	831	732	443	221	230	233	209	214	207	197	177	187	210	206
195	434	415	434	435	400	447	507	475	489	483	487	488	506	472	478	464	467	456	423	426	446	442	306	97	85	85	93	96	94	97	92	82	82	85	82	83	87	86	92	94	88	87	92	95	96	104	100	99	99
0	NaN	NaN	NaN	NaN	NaN	NaN	NaN	NaN	NaN	NaN	NaN	NaN	NaN	NaN	NaN	NaN	NaN	NaN	NaN	NaN	NaN	NaN	NaN	NaN	NaN	NaN	NaN	NaN	NaN	NaN	NaN	NaN	NaN	NaN	NaN	NaN	NaN	NaN	NaN	NaN	NaN	NaN	NaN	NaN	NaN	NaN	NaN	NaN	NaN
196	418	390	377	377	380	401	393	391	400	394	383	386	379	390	396	406	387	370	386	400	388	404	424	417	428	422	465	440	470	497	449	407	113	111	100	97	106	102	104	107	106	113	118	114	101	103	121	114	124
197	557	555	528	541	549	539	535	534	551	537	518	482	478	465	505	476	506	457	446	325	122	131	133	163	160	156	164	160	172	174	168	168	165	151	160	137	156	132	140	164	153	170	174	170	185	162	186	198	193
198	588	576	621	584	622	571	569	555	545	582	537	558	533	529	547	530	507	538	524	511	440	386	284	160	127	149	145	127	127	143	122	131	116	122	123	143	141	121	131	153	136	131	163	165	155	150	178	165	170
199	471	504	467	446	516	512	508	519	537	576	611	596	543	493	510	530	510	467	145	127	128	120	102	115	117	119	103	104	102	108	115	109	112	114	110	94	106	134	123	122	113	122	133	128	116	129	140	150	134
200	605	624	643	578	590	627	624	605	597	620	594	565	589	589	599	513	191	219	242	219	229	270	220	188	137	81	98	79	89	93	97	81	92	100	96	118	100	86	81	44	40	51	53	58	65	71	63	78	40
201	529	547	507	499	534	560	539	535	526	509	541	512	496	516	523	543	237	132	134	158	151	147	149	151	159	144	149	133	155	164	149	144	153	147	149	146	154	136	150	150	154	182	183	161	168	157	192	199	191
0	277	255	218	330	281	302	321	315	323	362	142	364	337	392	331	389	405	454	421	NaN	NaN	NaN	NaN	NaN	NaN	NaN	NaN	NaN	NaN	NaN	NaN	NaN	NaN	NaN	NaN	NaN	NaN	NaN	NaN	NaN	NaN	NaN	NaN	NaN	NaN	NaN	NaN	NaN	NaN
202	539	529	565	601	620	657	566	628	658	313	689	714	680	685	686	688	654	618	491	488	542	445	424	332	297	156	140	142	141	135	145	143	141	153	182	157	159	161	157	218	211	215	222	221	211	216	186	141	242
0	400	438	438	466	473	518	483	455	538	629	635	697	728	740	762	727	713	710	693	748	808	680	726	795	804	814	812	790	810	765	805	758	818	827	845	784	841	874	860	886	815	876	848	878	840	837	907	874	878
203	1605	1739	1628	1495	1491	1485	1617	1545	1426	1391	1408	1318	1433	1307	1457	1426	1332	1346	1369	1342	1362	481	445	449	461	422	328	369	365	320	332	318	349	315	261	270	272	263	273	277	264	279	275	283	258	257	251	235	257
0	231	161	NaN	NaN	NaN	NaN	NaN	NaN	NaN	NaN	NaN	NaN	NaN	NaN	NaN	NaN	NaN	NaN	NaN	NaN	NaN	NaN	NaN	NaN	NaN	NaN	NaN	NaN	NaN	NaN	NaN	NaN	NaN	NaN	NaN	NaN	NaN	NaN	NaN	NaN	NaN	NaN	NaN	NaN	NaN	NaN	NaN	NaN	NaN
204	940	873	742	816	684	736	791	707	538	664	646	539	580	507	591	577	532	539	494	521	479	595	560	604	532	584	521	559	544	572	587	585	597	695	715	718	663	513	375	305	285	241	173	150	134	164	155	64	92
0	702	808	816	731	811	716	769	773	703	758	695	703	731	721	799	692	764	771	750	708	757	828	803	945	887	847	823	828	895	896	1006	893	930	923	907	967	1017	997	985	978	958	1027	1005	998	993	1020	1062	1054	1064
205	1245	1386	1242	1232	1332	1202	1330	1371	1173	1405	1026	422	366	366	363	347	380	409	169	172	187	202	319	433	498	509	489	555	572	608	647	712	729	464	296	165	149	134	123	125	121	120	128	138	136	133	129	131	133
206	535	595	552	652	529	724	681	678	640	681	642	699	691	719	729	698	707	707	694	695	696	727	713	683	399	166	156	155	169	188	178	182	208	189	213	210	199	197	185	193	200	219	228	244	238	237	216	204	202
207	906	941	850	831	845	771	850	824	758	845	839	830	835	837	906	847	881	904	882	897	861	945	912	888	825	867	835	852	855	919	949	921	920	942	726	374	257	272	252	238	245	233	225	233	228	223	218	220	224
208	1402	1370	1424	1312	1263	1323	1340	1369	1398	1346	1502	1513	1441	1422	1462	1505	1441	1498	1513	1572	1557	1576	1542	900	404	401	365	379	402	367	399	391	177	188	177	188	198	194	180	188	180	174	190	186	176	175	180	174	171
209	1321	1359	1465	1353	1360	1397	1462	1464	1363	1438	1428	1413	1455	1489	1476	1612	1608	1536	1561	1563	1654	1660	1598	1733	1302	500	409	424	447	440	443	433	461	154	165	158	141	138	139	132	132	141	141	138	127	116	133	129	114
210	802	761	801	817	740	773	828	840	837	843	884	884	848	906	882	876	888	882	858	852	803	821	828	797	822	818	841	885	856	852	891	853	889	888	886	900	913	908	891	876	941	901	909	868	841	856	885	865	855
211	611	546	534	640	552	577	602	701	615	626	580	632	646	623	637	672	611	616	639	593	592	318	160	159	141	147	141	130	130	139	136	136	128	133	142	138	144	145	145	142	150	153	161	161	165	157	168	164	159
212	483	490	452	473	454	488	524	545	526	527	541	557	569	599	592	575	588	622	624	600	605	608	615	621	636	643	667	642	679	511	150	119	121	117	108	118	114	110	111	105	113	104	120	111	117	118	123	111	113
213	416	433	433	431	430	454	474	483	463	487	489	513	562	524	553	552	561	571	574	552	463	485	454	491	468	191	110	107	118	117	109	123	119	109	115	120	120	119	121	131	130	38	58	87	93	70	59	58	73
214	432	432	433	449	444	446	479	501	525	530	525	535	533	577	559	590	571	545	584	545	172	188	164	164	171	125	111	27	27	35	48	55	63	55	58	72	68	146	129	142	141	145	136	145	138	136	138	239	152
215	628	646	589	595	562	632	688	716	641	716	681	677	684	680	620	687	705	675	715	705	670	307	169	187	188	167	164	158	153	159	183	176	172	188	191	195	185	187	176	198	198	196	194	199	208	210	208	213	206
0	494	469	478	422	176	427	442	443	NaN	NaN	NaN	NaN	NaN	NaN	NaN	NaN	NaN	NaN	NaN	NaN	NaN	NaN	NaN	NaN	NaN	NaN	NaN	NaN	NaN	NaN	NaN	NaN	NaN	NaN	NaN	NaN	NaN	NaN	NaN	NaN	NaN	NaN	NaN	NaN	NaN	NaN	NaN	NaN	NaN
216	491	489	464	476	478	490	526	505	503	488	479	470	499	490	481	473	438	260	121	138	131	114	135	106	111	96	97	90	93	83	83	87	99	93	83	86	90	93	97	86	89	97	93	102	110	114	112	112	108
217	362	332	328	335	335	360	396	369	391	419	448	458	466	468	460	463	474	481	498	503	488	493	478	229	125	108	103	115	106	86	88	86	104	96	94	109	104	123	105	118	101	110	120	115	112	110	108	124	114
218	473	457	486	504	504	526	531	554	549	519	508	528	530	630	552	557	567	546	577	567	572	485	175	136	130	121	92	92	97	98	111	112	119	121	110	109	113	121	130	120	128	123	119	148	125	151	149	138	140
219	608	252	699	769	710	805	779	769	727	754	704	281	260	259	262	267	267	131	114	120	120	130	121	144	178	221	238	267	308	310	347	368	434	408	406	429	406	369	319	243	184	187	174	152	152	137	135	133	136
220	451	448	443	455	461	496	515	524	514	511	548	614	611	629	653	654	655	659	600	616	576	353	131	111	117	99	107	97	111	109	99	101	117	106	94	113	96	105	99	100	101	102	119	116	117	114	122	112	122
0	NaN	NaN	NaN	NaN	NaN	NaN	NaN	NaN	NaN	NaN	NaN	NaN	NaN	NaN	NaN	NaN	NaN	NaN	NaN	NaN	NaN	NaN	NaN	NaN	NaN	NaN	NaN	NaN	NaN	NaN	NaN	NaN	NaN	NaN	NaN	NaN	NaN	NaN	NaN	NaN	NaN	NaN	NaN	NaN	NaN	NaN	NaN	NaN	NaN
0	509	486	414	408	362	341	312	295	298	303	292	296	312	354	383	369	369	398	430	469	470	532	549	552	599	584	579	607	621	655	680	673	665	709	760	797	815	838	853	839	812	803	811	774	769	758	734	682	666
0	278	310	331	363	389	420	472	484	534	555	530	564	628	632	664	651	672	676	702	684	648	730	730	717	765	766	783	795	797	829	840	785	817	801	898	826	869	957	799	953	878	939	923	934	971	924	934	1023	954
221	287	316	361	438	454	491	549	593	643	645	644	666	678	671	702	691	736	772	744	689	756	809	812	774	836	818	839	827	827	869	813	844	842	833	910	882	880	926	884	945	923	841	921	978	962	988	914	1009	985
222	273	673	616	644	591	575	555	504	508	483	491	506	513	510	517	533	534	538	560	592	586	613	572	631	622	645	676	680	673	663	694	700	666	655	415	297	265	262	241	226	226	228	209	194	195	194	194	197	219
223	415	413	441	448	448	494	511	486	515	512	498	529	524	527	530	525	521	535	531	516	476	483	478	455	451	460	454	476	457	450	466	479	482	466	487	467	479	482	487	509	527	524	537	538	552	581	552	559	587
224	691	715	728	768	734	762	752	799	723	691	776	816	764	848	825	853	793	775	812	834	853	929	852	940	974	992	991	331	1007	369	313	287	290	292	298	130	111	105	103	100	105	89	107	101	104	95	105	109	111
0	NaN	NaN	NaN	NaN	NaN	NaN	NaN	NaN	NaN	NaN	NaN	NaN	NaN	NaN	NaN	NaN	NaN	NaN	NaN	NaN	NaN	NaN	NaN	NaN	NaN	NaN	NaN	NaN	NaN	NaN	NaN	NaN	NaN	NaN	NaN	NaN	NaN	NaN	NaN	NaN	NaN	NaN	NaN	NaN	NaN	NaN	NaN	NaN	NaN
0	809	NaN	NaN	NaN	NaN	NaN	NaN	NaN	NaN	NaN	NaN	NaN	NaN	NaN	NaN	NaN	NaN	NaN	NaN	NaN	NaN	NaN	NaN	NaN	NaN	NaN	NaN	NaN	NaN	NaN	NaN	NaN	NaN	NaN	NaN	NaN	NaN	NaN	NaN	NaN	NaN	NaN	NaN	NaN	NaN	NaN	NaN	NaN	NaN
225	305	777	270	365	742	729	324	788	802	825	896	873	918	417	884	882	720	280	260	262	261	274	258	293	115	134	127	120	124	128	116	126	112	108	103	98	98	97	89	87	85	79	84	95	102	101	93	89	101
226	368	356	370	360	360	343	368	358	347	355	339	333	352	346	333	341	350	335	332	352	358	358	332	273	176	249	168	98	112	102	95	95	84	98	91	93	97	90	103	67	73	56	70	59	69	63	56	92	88
227	399	426	370	372	347	350	357	356	345	352	353	361	358	378	370	378	387	402	393	403	403	405	405	410	419	418	411	439	435	140	113	108	98	118	96	108	105	99	113	112	96	95	109	96	100	106	86	100	107
228	505	523	535	530	532	524	511	525	531	549	554	561	552	548	549	541	545	557	567	566	575	583	563	602	600	606	625	579	506	374	185	196	200	185	209	223	213	204	222	201	192	196	195	187	208	203	200	201	212
0	339	348	346	334	332	312	325	335	322	343	337	368	353	365	383	392	379	387	391	377	375	398	415	369	285	167	NaN	NaN	NaN	NaN	NaN	NaN	NaN	NaN	NaN	NaN	NaN	NaN	NaN	NaN	NaN	NaN	NaN	NaN	NaN	NaN	NaN	NaN	NaN
229	483	468	448	425	422	396	389	380	365	398	390	415	427	434	439	455	458	472	473	467	470	496	461	445	460	478	523	541	590	605	623	571	357	163	152	147	127	125	118	133	114	110	127	105	117	108	116	129	142
230	538	505	523	476	497	486	487	503	515	489	495	500	539	533	538	564	562	572	605	611	600	618	602	245	184	146	139	116	126	141	142	153	145	168	165	160	162	163	162	159	147	160	168	189	183	174	156	165	190
231	111	123	126	125	133	137	151	130	125	175	141	205	183	213	238	177	181	182	163	215	52	44	35	30	30	35	31	27	31	29	29	31	34	29	30	38	30	34	31	38	25	34	27	32	43	42	36	49	50
232	133	105	132	150	126	126	118	112	147	127	149	165	198	188	177	168	158	206	224	215	179	100	101	88	81	77	48	40	34	41	39	37	29	32	41	37	58	46	53	56	55	56	51	54	57	59	54	51	44
233	529	503	482	486	481	451	454	480	479	478	541	528	574	540	562	570	598	568	599	623	613	635	642	629	693	699	717	721	732	686	671	655	663	699	710	726	771	737	730	757	746	800	777	830	820	815	815	803	855
0	88	NaN	NaN	NaN	NaN	NaN	NaN	NaN	NaN	NaN	NaN	NaN	NaN	NaN	NaN	NaN	NaN	NaN	NaN	NaN	NaN	NaN	NaN	NaN	NaN	NaN	NaN	NaN	NaN	NaN	NaN	NaN	NaN	NaN	NaN	NaN	NaN	NaN	NaN	NaN	NaN	NaN	NaN	NaN	NaN	NaN	NaN	NaN	NaN
234	669	726	683	668	677	669	683	693	707	752	730	709	725	714	725	733	729	726	746	750	762	763	144	128	126	137	147	143	152	152	148	158	168	153	159	156	168	150	164	156	168	168	173	163	177	170	167	174	178
235	296	267	261	278	274	297	315	338	346	391	375	462	482	459	447	488	437	478	455	480	500	491	473	482	477	484	478	538	564	587	573	593	569	487	333	237	234	211	177	165	195	172	155	135	122	117	112	113	102
236	158	144	141	132	125	126	142	134	159	201	231	260	291	291	281	315	326	369	344	346	350	387	394	408	368	303	268	257	224	196	164	167	166	124	113	92	98	92	90	81	78	87	92	87	96	92	91	94	75
237	235	217	220	209	227	269	275	293	286	291	297	325	327	373	379	392	375	438	454	487	493	512	541	549	550	535	550	515	447	171	116	116	95	91	86	92	105	95	105	91	97	103	96	83	97	89	77	79	89
238	124	134	248	239	244	297	316	364	365	369	375	361	367	351	344	357	382	343	372	356	347	330	359	366	369	415	427	468	490	451	459	436	369	328	205	142	119	130	129	110	120	121	123	103	95	98	89	80	74
239	494	484	442	396	387	382	415	383	368	371	382	373	361	351	349	333	338	330	339	361	291	340	335	326	277	253	164	150	142	154	133	131	126	128	120	118	106	105	111	108	91	112	110	116	120	114	102	92	107
240	553	551	562	561	575	553	597	631	614	627	611	649	631	611	644	614	596	627	427	126	121	109	106	110	108	99	99	116	122	114	110	123	113	NaN	NaN	NaN	NaN	NaN	NaN	NaN	NaN	NaN	NaN	NaN	NaN	NaN	NaN	NaN	NaN
241	946	937	957	946	932	1006	1019	983	973	947	959	905	933	900	893	937	952	927	908	930	915	873	879	909	963	993	950	938	711	149	166	174	164	155	157	166	165	165	157	149	147	152	167	178	160	174	154	157	157
242	725	765	767	740	731	715	722	745	715	751	737	726	707	823	790	759	834	798	803	780	815	812	815	460	168	148	141	139	147	144	155	156	148	159	160	165	160	151	157	156	167	156	166	170	179	166	163	161	172
243	460	407	403	383	431	437	462	531	531	484	508	536	523	526	491	520	517	486	446	126	117	136	119	126	135	130	124	123	112	133	111	124	125	118	119	117	139	144	150	144	115	123	113	104	111	98	102	106	88
244	477	453	450	463	475	473	512	513	517	523	517	474	499	489	457	471	504	516	527	517	538	533	537	547	520	533	134	142	134	127	125	125	129	124	111	137	118	124	112	106	112	106	123	120	121	132	125	130	137
245	500	507	540	499	504	556	576	596	585	624	628	596	628	613	650	643	638	653	673	232	166	166	167	132	120	103	113	108	107	133	118	132	128	128	140	139	138	144	136	156	150	150	151	165	160	162	148	155	160
246	912	835	870	898	836	936	894	935	893	893	1024	983	983	992	976	1014	972	1020	1015	1043	1032	1066	1012	1009	1084	1081	1077	1052	1040	1092	1072	1177	988	727	233	252	208	229	224	221	213	227	206	202	212	214	211	205	207
247	554	549	530	507	526	509	507	494	507	530	511	484	493	524	525	508	535	504	515	527	519	555	566	565	590	629	548	521	490	346	192	145	147	130	148	141	120	127	136	132	105	131	121	140	143	135	135	131	127
248	688	642	665	687	658	684	738	689	708	728	747	777	697	736	747	718	791	779	717	710	518	119	119	119	111	117	120	113	116	125	119	125	128	158	130	135	145	151	147	143	139	160	137	154	135	142	135	128	137
0	489	466	469	426	479	452	494	501	464	521	520	502	517	505	493	482	481	516	519	543	523	594	549	569	604	593	625	554	553	573	587	571	635	558	549	510	532	497	513	557	543	583	557	606	579	569	542	576	556
0	831	735	807	778	782	789	802	901	840	866	936	878	958	962	952	930	932	893	878	894	951	947	991	994	919	989	953	923	973	984	956	1027	1029	963	1038	990	1064	982	1034	1042	1048	1108	1033	1039	1062	1003	1089	1067	1109
0	NaN	NaN	NaN	NaN	NaN	NaN	NaN	NaN	NaN	NaN	NaN	NaN	NaN	NaN	NaN	NaN	NaN	NaN	NaN	NaN	NaN	NaN	NaN	NaN	NaN	NaN	NaN	NaN	NaN	NaN	NaN	NaN	NaN	NaN	NaN	NaN	NaN	NaN	NaN	NaN	NaN	NaN	NaN	NaN	NaN	NaN	NaN	NaN	NaN
249	658	654	658	593	597	584	656	622	648	643	651	674	613	674	655	632	698	635	627	616	367	130	118	122	135	120	132	129	141	143	136	143	140	151	150	151	151	155	155	142	146	131	128	140	148	156	148	157	165
250	1155	1079	1155	1170	1135	1178	1237	1190	1299	1340	1270	1285	1243	1307	1266	1294	1324	1291	1312	1288	1328	1266	1353	1383	1236	285	211	201	215	223	204	208	213	228	228	241	233	249	212	232	243	240	242	254	265	258	258	255	297
251	524	499	517	544	557	568	565	556	592	584	588	578	580	552	581	599	595	592	592	572	617	667	696	708	715	692	717	630	346	169	187	168	146	158	159	181	151	139	147	157	152	155	155	159	167	160	150	149	145
252	1264	1268	1308	1274	1203	1302	1306	1265	1319	1294	1305	1350	1358	1346	1386	1390	1377	1354	1368	1380	1415	1400	1066	211	253	238	248	232	239	240	252	231	246	260	257	293	300	252	250	250	251	258	273	278	258	260	271	270	263
253	1005	998	1040	930	1015	1017	1083	1068	1095	1053	1041	1078	1066	1019	1011	1016	991	974	1006	1020	1014	953	206	201	219	228	216	201	212	196	194	191	192	199	208	176	220	194	188	192	180	203	178	209	215	204	198	220	203
0	406	357	339	183	NaN	NaN	NaN	NaN	NaN	NaN	NaN	NaN	NaN	NaN	NaN	NaN	NaN	NaN	NaN	NaN	NaN	NaN	NaN	NaN	NaN	NaN	NaN	NaN	NaN	NaN	NaN	NaN	NaN	NaN	NaN	NaN	NaN	NaN	NaN	NaN	NaN	NaN	NaN	NaN	NaN	NaN	NaN	NaN	NaN
0	593	230	516	604	601	612	629	649	635	702	708	692	669	678	673	673	684	694	725	672	658	694	688	710	708	722	728	754	768	643	682	724	719	730	789	817	850	865	870	816	765	754	844	768	772	771	809	840	833
0	513	192	453	518	514	524	566	509	496	545	507	541	585	606	585	218	521	555	517	580	576	543	563	564	579	575	549	596	593	617	646	610	600	619	585	199	602	604	661	642	592	634	631	607	679	608	229	217	213
0	607	609	609	NaN	NaN	NaN	NaN	NaN	NaN	NaN	NaN	NaN	NaN	NaN	NaN	NaN	NaN	NaN	NaN	NaN	NaN	NaN	NaN	NaN	NaN	NaN	NaN	NaN	NaN	NaN	NaN	NaN	NaN	NaN	NaN	NaN	NaN	NaN	NaN	NaN	NaN	NaN	NaN	NaN	NaN	NaN	NaN	NaN	NaN
254	801	789	813	769	807	763	806	766	845	820	810	787	785	809	802	838	780	799	779	780	769	131	131	126	142	150	139	146	142	143	138	139	145	156	154	140	151	152	143	150	158	154	162	184	177	182	85	88	100
0	233	147	94	56	66	48	38	24	31	28	26	24	19	25	24	32	14	15	34	41	21	22	37	47	29	NaN	NaN	NaN	NaN	NaN	NaN	NaN	NaN	NaN	NaN	NaN	NaN	NaN	NaN	NaN	NaN	NaN	NaN	NaN	NaN	NaN	NaN	NaN	NaN
255	810	761	732	713	709	706	620	668	708	690	755	745	796	779	737	765	736	726	767	726	785	753	752	764	745	732	292	169	179	155	164	160	166	165	195	150	147	157	142	148	148	168	146	156	172	153	157	153	161
0	306	321	330	413	356	161	153	185	224	NaN	NaN	NaN	NaN	NaN	NaN	NaN	NaN	NaN	NaN	NaN	NaN	NaN	NaN	NaN	NaN	NaN	NaN	NaN	NaN	NaN	NaN	NaN	NaN	NaN	NaN	NaN	NaN	NaN	NaN	NaN	NaN	NaN	NaN	NaN	NaN	NaN	NaN	NaN	NaN
0	NaN	NaN	NaN	NaN	NaN	NaN	NaN	NaN	NaN	NaN	NaN	NaN	NaN	NaN	NaN	NaN	NaN	NaN	NaN	NaN	NaN	NaN	NaN	NaN	NaN	NaN	NaN	NaN	NaN	NaN	NaN	NaN	NaN	NaN	NaN	NaN	NaN	NaN	NaN	NaN	NaN	NaN	NaN	NaN	NaN	NaN	NaN	NaN	NaN
256	562	557	539	557	584	591	635	625	634	659	660	661	648	669	659	639	683	699	678	705	688	653	551	179	177	163	164	166	169	165	176	179	171	166	177	182	185	201	194	201	226	227	203	210	202	193	205	180	199
257	741	770	765	724	709	719	695	727	683	729	763	713	702	769	750	732	709	622	202	174	143	135	113	117	114	108	111	121	126	122	130	135	127	134	143	152	147	152	153	160	177	176	163	180	169	172	163	177	166
0	125	335	NaN	NaN	NaN	NaN	NaN	NaN	NaN	NaN	NaN	NaN	NaN	NaN	NaN	NaN	NaN	NaN	NaN	NaN	NaN	NaN	NaN	NaN	NaN	NaN	NaN	NaN	NaN	NaN	NaN	NaN	NaN	NaN	NaN	NaN	NaN	NaN	NaN	NaN	NaN	NaN	NaN	NaN	NaN	NaN	NaN	NaN	NaN
0	818	854	814	868	824	866	855	807	854	852	880	891	876	887	863	841	853	874	978	876	999	942	955	941	980	926	977	954	1030	957	956	985	1010	1062	994	1022	1003	1030	981	938	993	1019	998	1072	1047	1081	1082	1070	1119
0	961	899	884	994	942	1002	1033	984	913	919	974	1014	960	1009	987	1058	1031	1010	965	1064	1026	1130	1081	1069	1086	1128	1076	1081	1110	1127	1121	1223	1137	1242	1132	432	1268	1279	1267	1355	1371	1411	1395	769	436	425	426	434	432
0	974	922	390	421	370	376	362	457	439	439	990	440	401	354	946	371	946	932	380	939	904	906	411	394	944	873	275	252	242	241	103	133	111	172	239	291	337	392	379	406	427	495	496	524	478	446	454	230	139
258	494	482	522	507	546	544	238	543	622	578	603	576	586	581	624	604	626	672	684	653	619	663	628	634	705	717	708	754	695	803	775	739	757	275	127	121	131	123	124	124	124	125	118	117	113	125	118	116	133
259	639	573	632	610	592	651	590	630	631	613	598	563	595	650	606	417	153	110	95	86	104	108	102	99	108	110	123	127	126	134	134	116	125	125	116	116	118	131	131	145	142	140	142	152	153	156	157	160	147
260	890	813	835	820	848	891	866	875	856	811	824	837	784	832	833	829	766	730	767	752	812	802	518	179	174	179	181	170	165	174	152	167	170	175	170	195	171	203	168	175	201	243	211	210	217	226	204	217	239
0	141	NaN	NaN	NaN	NaN	NaN	NaN	NaN	NaN	NaN	NaN	NaN	NaN	NaN	NaN	NaN	NaN	NaN	NaN	NaN	NaN	NaN	NaN	NaN	NaN	NaN	NaN	NaN	NaN	NaN	NaN	NaN	NaN	NaN	NaN	NaN	NaN	NaN	NaN	NaN	NaN	NaN	NaN	NaN	NaN	NaN	NaN	NaN	NaN
0	NaN	NaN	NaN	NaN	NaN	NaN	NaN	NaN	NaN	NaN	NaN	NaN	NaN	NaN	NaN	NaN	NaN	NaN	NaN	NaN	NaN	NaN	NaN	NaN	NaN	NaN	NaN	NaN	NaN	NaN	NaN	NaN	NaN	NaN	NaN	NaN	NaN	NaN	NaN	NaN	NaN	NaN	NaN	NaN	NaN	NaN	NaN	NaN	NaN
261	561	432	408	428	442	412	409	371	386	397	378	359	344	366	350	348	371	357	360	345	321	264	39	54	45	50	72	75	77	96	99	94	96	126	123	126	120	114	123	127	117	134	132	122	121	108	108	85	103
0	8	109	276	237	175	179	294	232	330	NaN	NaN	NaN	NaN	NaN	NaN	NaN	NaN	NaN	NaN	NaN	NaN	NaN	NaN	NaN	NaN	NaN	NaN	NaN	NaN	NaN	NaN	NaN	NaN	NaN	NaN	NaN	NaN	NaN	NaN	NaN	NaN	NaN	NaN	NaN	NaN	NaN	NaN	NaN	NaN
262	592	613	622	628	595	579	632	629	620	614	586	619	608	650	603	618	612	616	595	564	571	414	220	110	116	106	115	115	113	98	108	118	108	109	98	109	99	107	107	116	123	125	122	123	129	125	125	128	128
263	543	572	522	528	480	533	561	524	584	570	510	456	507	454	549	560	581	591	718	163	190	180	157	143	150	152	137	124	129	132	128	112	116	124	113	130	139	127	117	130	123	137	132	118	126	120	122	124	131
264	764	768	682	675	615	667	596	618	622	658	598	642	660	634	607	601	600	570	578	630	691	661	668	701	822	775	858	943	895	888	917	993	1001	1010	1011	1009	1011	1006	1054	982	1044	1094	1019	1214	1050	1038	1101	1123	1157
0	NaN	NaN	NaN	NaN	NaN	NaN	NaN	NaN	NaN	NaN	NaN	NaN	NaN	NaN	NaN	NaN	NaN	NaN	NaN	NaN	NaN	NaN	NaN	NaN	NaN	NaN	NaN	NaN	NaN	NaN	NaN	NaN	NaN	NaN	NaN	NaN	NaN	NaN	NaN	NaN	NaN	NaN	NaN	NaN	NaN	NaN	NaN	NaN	NaN
0	157	150	159	162	171	170	161	182	78	73	73	88	83	84	69	67	74	76	79	90	109	141	158	161	199	195	187	434	269	450	NaN	NaN	NaN	NaN	NaN	NaN	NaN	NaN	NaN	NaN	NaN	NaN	NaN	NaN	NaN	NaN	NaN	NaN	NaN
265	354	321	314	329	343	327	374	380	365	401	382	367	350	406	342	354	364	334	361	435	364	456	427	165	119	107	104	119	101	103	101	107	111	115	97	102	98	98	103	113	109	95	92	97	102	95	97	89	115
266	711	684	661	712	601	627	625	616	677	627	654	645	616	207	239	215	203	185	184	162	151	137	134	126	137	136	135	144	126	134	126	120	114	124	130	128	134	130	118	118	142	152	154	161	148	141	160	145	157
0	424	409	413	372	441	412	429	396	390	419	437	421	424	474	415	381	438	441	458	541	475	500	465	438	480	471	413	377	371	365	404	384	445	454	410	459	429	423	385	335	355	331	295	306	279	262	276	237	228
267	460	413	391	429	467	499	485	468	450	461	466	454	493	421	454	430	454	437	456	489	498	495	514	560	526	569	590	568	590	542	532	541	529	578	565	556	506	457	350	182	133	129	126	129	123	128	119	111	125
268	726	697	668	609	553	592	603	619	688	703	791	739	786	774	722	626	612	626	710	685	815	884	843	865	908	1016	1068	1253	1249	1166	1209	1317	1323	1363	1239	1252	1275	1416	1268	541	1206	1292	1235	1230	1181	1203	1183	1238	1226
0	NaN	NaN	NaN	NaN	NaN	NaN	NaN	NaN	NaN	NaN	NaN	NaN	NaN	NaN	NaN	NaN	NaN	NaN	NaN	NaN	NaN	NaN	NaN	NaN	NaN	NaN	NaN	NaN	NaN	NaN	NaN	NaN	NaN	NaN	NaN	NaN	NaN	NaN	NaN	NaN	NaN	NaN	NaN	NaN	NaN	NaN	NaN	NaN	NaN
0	175	540	514	542	536	603	613	613	641	601	621	562	605	600	632	603	656	636	641	670	672	640	611	681	691	664	647	664	661	665	676	672	678	676	718	695	704	706	703	720	737	705	736	733	774	741	733	770	754
269	551	570	591	577	632	700	741	786	854	871	884	834	836	857	850	892	903	350	895	916	873	871	842	886	919	951	928	884	644	293	201	212	184	180	155	162	159	164	159	181	179	175	173	173	181	167	191	176	191
0	442	458	457	455	456	460	489	531	558	571	504	557	580	593	599	569	584	618	629	618	618	557	563	610	607	623	608	352	193	204	184	201	220	182	131	NaN	NaN	NaN	NaN	NaN	NaN	NaN	NaN	NaN	NaN	NaN	NaN	NaN	NaN
270	583	530	595	558	571	575	547	640	620	623	636	627	636	600	661	656	663	651	265	700	692	731	687	716	693	737	702	666	602	539	612	571	500	292	189	164	359	335	302	164	155	159	284	76	111	104	102	94	81
271	332	340	329	310	357	363	394	376	399	397	443	458	465	445	460	436	444	473	443	447	445	455	443	456	460	473	467	164	119	113	132	110	133	126	128	142	124	120	113	124	125	126	143	153	150	137	80	155	166
272	828	839	843	816	841	858	819	823	798	853	890	882	884	879	902	891	979	903	926	942	961	942	935	916	1036	982	918	957	538	230	209	187	174	180	169	176	192	191	195	192	212	185	181	176	190	170	181	198	200
273	402	374	350	392	414	396	432	450	492	442	511	501	561	557	555	570	593	600	610	600	587	610	600	601	522	139	111	86	89	99	87	86	85	101	92	99	102	91	90	98	85	98	90	96	98	99	104	116	103
274	830	839	850	813	328	773	798	805	809	852	865	888	920	890	908	984	956	936	956	972	936	966	967	964	946	983	961	1010	1005	1039	1053	1112	1066	1117	1103	1081	1148	1107	1131	1129	1272	1274	1192	1304	1282	1240	1232	1315	1342
275	901	961	854	849	886	886	837	875	877	856	892	830	898	928	917	864	885	854	899	935	972	971	990	990	1000	854	338	240	185	172	152	165	160	165	165	159	171	183	183	173	172	168	161	166	183	193	169	179	183
276	956	906	920	893	920	915	905	955	439	908	927	932	943	970	960	926	925	965	952	951	984	954	878	709	257	255	231	205	196	205	190	190	182	176	187	176	188	187	169	179	176	188	189	180	180	194	180	187	178
277	792	845	813	829	790	784	851	861	860	904	964	935	887	925	930	978	963	918	925	972	937	949	934	947	942	980	958	997	988	996	1003	993	1065	1079	1001	1051	1056	1059	1044	1119	1154	1119	1121	1153	1189	1163	1224	1193	1224
0	927	866	828	876	828	876	933	985	855	921	840	873	867	832	900	890	887	950	918	944	929	937	906	862	801	872	835	868	719	532	354	278	233	238	214	193	205	213	179	206	196	202	197	199	192	198	202	197	204
278	321	324	339	326	338	360	346	357	351	360	376	348	341	355	354	80	315	329	321	339	361	322	339	349	343	96	88	86	96	92	79	92	84	101	97	99	94	108	99	102	91	98	91	104	112	110	116	115	108
279	989	995	927	903	972	994	945	945	941	920	1001	931	960	905	909	901	975	960	941	988	1064	1077	1062	1111	1055	1081	1136	1201	968	532	288	217	212	202	190	178	172	186	167	183	172	184	174	178	188	179	186	176	171
0	350	363	342	356	336	373	352	333	NaN	NaN	NaN	NaN	NaN	NaN	NaN	NaN	NaN	NaN	NaN	NaN	NaN	NaN	NaN	NaN	NaN	NaN	NaN	NaN	NaN	NaN	NaN	NaN	NaN	NaN	NaN	NaN	NaN	NaN	NaN	NaN	NaN	NaN	NaN	NaN	NaN	NaN	NaN	NaN	NaN
280	334	334	335	310	325	310	315	324	307	345	319	360	337	329	331	329	338	341	332	292	301	340	298	255	113	93	90	81	86	86	83	86	97	84	82	87	91	92	75	88	103	87	87	100	88	96	99	93	98
281	856	869	833	827	793	848	870	879	889	787	873	873	900	927	880	877	917	927	901	926	938	925	972	929	1028	1009	1088	1078	1028	782	538	256	199	189	183	205	187	174	177	187	182	168	174	184	191	187	185	192	222
282	710	714	752	728	696	744	743	727	732	683	716	772	756	687	702	593	713	760	759	732	187	178	177	181	188	220	187	205	207	205	212	192	226	204	208	203	205	210	201	225	214	212	231	228	217	219	219	216	227
0	799	779	758	772	787	788	784	759	734	764	793	800	825	834	860	796	824	826	841	854	900	905	953	987	1008	1097	1089	482	1043	1083	1078	1034	1056	1128	1047	1115	1124	1072	1045	1057	1031	516	970	1048	1065	1049	991	1049	495
0	NaN	NaN	NaN	NaN	NaN	NaN	NaN	NaN	NaN	NaN	NaN	NaN	NaN	NaN	NaN	NaN	NaN	NaN	NaN	NaN	NaN	NaN	NaN	NaN	NaN	NaN	NaN	NaN	NaN	NaN	NaN	NaN	NaN	NaN	NaN	NaN	NaN	NaN	NaN	NaN	NaN	NaN	NaN	NaN	NaN	NaN	NaN	NaN	NaN
0	959	915	901	901	787	842	936	833	728	852	834	904	903	906	962	932	986	884	912	911	945	951	911	1029	1087	1022	849	296	172	181	169	157	180	165	163	150	158	165	172	195	169	183	173	181	194	198	205	206	228
283	586	635	650	665	633	699	638	691	701	673	721	762	761	772	781	758	688	743	769	762	826	732	572	183	149	130	145	153	143	150	149	138	143	150	128	137	136	148	144	146	147	136	142	163	132	130	150	161	150
284	400	443	372	395	388	198	449	443	459	467	195	449	448	424	506	435	458	419	478	441	474	447	438	475	238	118	104	93	97	89	83	98	87	98	100	120	94	100	95	88	100	88	102	106	101	104	94	105	113
0	230	NaN	NaN	NaN	NaN	NaN	NaN	NaN	NaN	NaN	NaN	NaN	NaN	NaN	NaN	NaN	NaN	NaN	NaN	NaN	NaN	NaN	NaN	NaN	NaN	NaN	NaN	NaN	NaN	NaN	NaN	NaN	NaN	NaN	NaN	NaN	NaN	NaN	NaN	NaN	NaN	NaN	NaN	NaN	NaN	NaN	NaN	NaN	NaN
0	827	801	808	792	828	835	831	822	785	812	788	795	764	727	721	732	792	744	757	793	732	421	228	199	199	157	161	157	154	153	160	154	151	140	146	141	155	148	163	151	172	145	176	164	170	151	167	155	169
285	1328	1317	1286	1371	1395	1391	1477	1426	1441	1425	1470	1457	1480	1464	1440	1477	1437	1495	1467	1416	1440	1424	1488	1582	1516	1513	1426	1170	309	260	271	254	251	259	261	256	246	258	263	283	281	295	290	323	348	335	343	321	321
0	561	362	854	876	815	892	907	935	900	930	925	934	909	928	945	920	932	952	960	540	NaN	NaN	NaN	NaN	NaN	NaN	NaN	NaN	NaN	NaN	NaN	NaN	NaN	NaN	NaN	NaN	NaN	NaN	NaN	NaN	NaN	NaN	NaN	NaN	NaN	NaN	NaN	NaN	NaN
286	1249	1191	1229	1217	1234	1241	1282	1288	1311	1323	1305	1315	1299	1352	1344	1345	1331	1377	1367	1302	1420	1375	1307	1205	306	247	233	220	234	228	233	226	218	228	266	224	221	234	231	235	259	282	275	266	286	287	285	316	319
287	820	815	865	843	891	870	897	864	869	869	896	892	885	910	903	891	884	889	907	951	954	782	261	183	194	178	179	160	167	166	174	168	164	154	160	159	156	148	167	154	169	156	175	165	153	165	160	158	169
0	685	709	720	706	733	791	815	824	582	884	902	891	479	173	164	142	131	148	145	136	145	144	150	156	158	160	170	170	177	177	200	211	216	203	219	235	223	225	230	290	241	79	NaN	NaN	NaN	NaN	NaN	NaN	NaN
288	658	625	635	626	645	625	666	677	637	669	672	693	663	660	667	641	661	671	658	697	680	684	698	693	491	200	158	133	134	114	136	123	118	120	116	118	107	117	117	115	137	133	120	116	124	107	129	119	130
289	1428	1440	1358	1398	1421	1443	1463	1402	1469	1485	1497	1500	1499	1508	1478	1457	1437	1492	1520	1497	1529	1471	1506	1351	1207	624	293	259	271	258	279	272	279	280	280	283	273	295	273	287	290	307	298	296	293	309	329	336	321
290	1110	1021	1051	995	978	1018	991	1082	1089	1082	1092	1117	1107	1110	1091	1096	1126	1156	1088	513	1130	1104	1070	965	205	218	216	196	210	210	224	210	237	248	277	257	259	271	278	282	302	288	251	242	275	274	282	285	288
0	1222	1236	1166	1225	1174	1373	1302	1311	1250	1280	1294	1342	1305	1088	495	294	283	274	268	267	281	272	273	273	276	284	275	287	278	306	317	325	342	352	362	383	403	416	425	399	399	413	377	398	392	401	419	409	395
0	158	171	163	164	164	173	126	185	209	197	202	188	188	210	197	214	206	208	238	202	233	223	205	234	236	251	261	296	277	269	237	188	145	124	132	99	97	106	101	111	97	111	89	109	108	87	79	81	78
0	508	524	538	550	560	586	582	609	629	659	681	668	326	148	153	141	135	128	122	128	135	137	137	148	142	148	139	155	160	165	172	159	174	195	203	205	196	202	222	229	91	NaN	NaN	NaN	NaN	NaN	NaN	NaN	NaN
291	155	172	154	152	151	142	149	144	156	169	187	202	215	220	224	251	239	244	245	230	195	58	55	53	47	54	55	60	57	58	46	58	62	57	58	51	62	57	51	69	54	66	68	67	71	59	62	69	64
292	158	186	181	171	169	190	194	217	254	220	231	240	265	267	275	234	242	255	251	253	235	290	285	278	281	108	75	69	55	59	60	54	59	51	54	53	47	57	57	42	37	36	46	41	37	38	45	48	44
293	651	576	587	649	625	617	631	640	638	615	633	675	644	649	638	665	635	634	655	648	620	704	642	694	748	631	462	116	126	115	113	115	110	119	122	119	102	116	134	135	133	125	128	130	154	130	150	142	131
294	430	409	411	410	396	390	411	391	367	369	355	367	378	375	396	388	396	199	158	142	140	111	124	116	106	104	101	114	113	111	112	102	110	99	101	103	106	105	95	113	111	109	121	105	117	112	129	132	137
295	1329	1290	1220	1239	1248	1222	1304	1316	1390	1341	1221	1284	1274	1185	1232	1256	1259	1237	1210	1261	1230	1225	1248	1259	1299	1336	1309	1297	1333	1369	1341	982	388	366	369	359	336	365	330	318	360	308	354	372	331	357	380	225	214
296	481	454	441	461	453	462	480	458	471	460	452	456	483	481	486	478	493	504	534	539	496	564	552	568	553	575	559	577	572	549	605	603	626	637	150	138	124	121	129	121	114	134	121	131	138	127	132	142	143
297	331	312	275	273	259	265	277	300	350	392	416	440	448	485	485	500	537	433	585	532	530	491	488	161	118	107	105	101	97	88	107	94	91	89	107	99	112	93	103	104	94	104	114	94	93	97	93	88	97
298	375	392	382	342	347	357	349	354	355	377	382	402	438	464	460	467	460	484	505	493	519	509	527	542	550	572	559	563	535	153	118	103	96	110	93	92	95	82	86	88	83	101	88	92	102	100	99	96	112
0	326	613	704	908	926	933	918	982	929	NaN	NaN	NaN	NaN	NaN	NaN	NaN	NaN	NaN	NaN	NaN	NaN	NaN	NaN	NaN	NaN	NaN	NaN	NaN	NaN	NaN	NaN	NaN	NaN	NaN	NaN	NaN	NaN	NaN	NaN	NaN	NaN	NaN	NaN	NaN	NaN	NaN	NaN	NaN	NaN
299	396	395	384	404	404	397	394	401	397	396	406	436	432	424	455	458	469	484	510	579	571	517	576	620	607	635	578	570	561	508	409	366	365	301	283	234	170	164	103	104	108	102	130	110	123	108	121	109	116
300	405	419	401	409	407	418	407	417	421	458	462	460	447	470	460	200	443	390	389	437	449	439	254	155	138	141	152	144	143	120	129	107	109	101	102	99	107	97	97	98	98	98	103	110	115	111	113	107	99
0	550	505	473	498	493	515	510	529	539	540	534	558	520	544	533	514	517	522	533	538	550	585	590	567	569	592	588	602	606	601	609	597	666	622	623	608	668	662	665	664	660	662	670	686	676	701	733	704	741
301	716	693	710	717	656	640	696	710	305	698	731	663	743	725	736	777	681	799	760	725	786	751	787	730	728	782	774	805	710	728	583	238	137	150	147	127	138	158	139	147	147	161	156	153	178	165	152	164	176
0	2604	2522	2499	2599	2557	2534	2443	2538	2539	2475	2390	2500	2458	2489	2520	2489	2498	2530	2612	2604	2593	2538	2558	2664	2636	1275	2711	2632	2630	2656	2700	2800	2739	2823	2924	3019	2916	3032	3277	3176	1500	3065	3066	3167	3070	2943	2894	1833	1837
0	NaN	NaN	NaN	NaN	NaN	NaN	NaN	NaN	NaN	NaN	NaN	NaN	NaN	NaN	NaN	NaN	NaN	NaN	NaN	NaN	NaN	NaN	NaN	NaN	NaN	NaN	NaN	NaN	NaN	NaN	NaN	NaN	NaN	NaN	NaN	NaN	NaN	NaN	NaN	NaN	NaN	NaN	NaN	NaN	NaN	NaN	NaN	NaN	NaN
302	430	408	405	401	375	391	375	393	396	457	482	472	495	533	508	507	494	537	541	519	543	542	521	536	549	523	519	547	550	527	568	411	120	132	107	113	107	109	111	112	117	104	100	98	120	102	109	99	106
303	143	320	324	337	329	324	339	325	336	344	358	372	382	396	391	391	407	416	411	359	399	417	444	486	501	450	455	449	437	409	408	398	365	296	249	251	270	261	255	228	237	221	197	168	117	108	104	94	107
304	527	527	411	367	341	350	325	304	290	305	310	291	286	327	300	277	279	254	302	311	299	288	300	324	279	286	327	355	349	365	377	162	131	145	137	142	121	115	108	144	121	98	NaN	NaN	NaN	NaN	NaN	NaN	NaN
0	NaN	NaN	NaN	NaN	NaN	NaN	NaN	NaN	NaN	NaN	NaN	NaN	NaN	NaN	NaN	NaN	NaN	NaN	NaN	NaN	NaN	NaN	NaN	NaN	NaN	NaN	NaN	NaN	NaN	NaN	NaN	NaN	NaN	NaN	NaN	NaN	NaN	NaN	NaN	NaN	NaN	NaN	NaN	NaN	NaN	NaN	NaN	NaN	NaN
0	570	506	499	517	500	502	517	535	493	515	538	545	552	525	577	547	562	597	615	566	606	648	610	582	633	614	633	604	632	633	639	612	665	675	698	681	699	656	695	709	694	668	726	716	699	633	705	654	660
305	522	560	549	611	549	572	531	560	577	628	622	581	603	618	572	626	568	589	662	571	661	634	440	165	116	122	114	117	126	133	124	128	130	123	122	122	122	118	109	124	129	138	131	135	161	151	147	168	158
306	327	314	280	271	258	254	235	252	253	276	287	308	343	361	360	363	375	408	405	403	156	117	108	114	120	106	113	102	118	100	86	98	91	104	97	99	103	98	96	101	101	101	96	109	100	99	97	102	109
307	434	442	419	457	419	452	409	451	427	453	443	450	445	455	430	442	423	442	500	480	453	443	423	187	92	91	91	75	79	71	73	70	79	71	66	71	62	77	85	86	70	97	79	79	74	78	81	85	80
308	726	693	676	703	709	716	693	711	685	744	670	738	778	735	836	788	786	808	782	778	383	861	880	806	675	655	554	402	237	187	148	140	128	142	136	138	144	153	154	149	160	158	141	153	164	154	156	149	164
309	618	655	620	614	634	638	559	630	652	648	621	585	609	619	598	669	666	648	586	687	689	699	595	198	156	129	126	135	129	140	126	135	126	136	127	126	137	148	146	51	59	56	58	50	69	56	52	66	52
310	405	405	358	407	389	415	413	423	450	504	432	483	471	478	492	503	481	475	550	537	573	519	532	552	552	532	543	503	539	500	540	567	551	516	200	122	113	108	107	121	112	132	128	132	137	128	122	113	108
311	609	584	494	541	512	463	437	451	441	425	443	524	542	546	586	617	618	685	702	685	696	672	698	640	620	597	586	599	582	535	412	221	217	218	200	233	228	191	179	164	167	171	158	151	150	136	156	139	147
312	1624	1575	615	1544	1589	1587	1567	721	1613	1556	1614	1648	1625	1611	1630	621	420	416	412	418	440	464	179	206	240	286	347	382	397	431	495	479	483	485	280	237	202	199	191	180	165	157	148	146	141	141	141	135	140
0	468	446	446	485	490	516	491	483	481	495	485	511	503	525	516	487	510	517	541	522	545	573	562	555	539	523	525	537	577	569	576	598	566	585	552	618	580	492	515	480	466	474	443	454	441	385	346	378	359
313	396	382	352	378	389	395	381	378	408	419	413	424	181	357	374	378	356	362	344	379	377	413	194	450	458	462	450	468	463	510	509	490	514	499	512	565	537	526	554	526	558	589	523	533	588	564	569	591	554
314	416	356	353	401	383	403	386	375	372	375	342	363	365	363	341	348	389	358	398	380	393	375	404	410	424	379	376	360	362	420	422	404	410	460	398	376	372	340	282	285	253	225	222	232	205	197	204	189	199
315	425	392	378	362	365	164	389	372	412	403	370	391	397	358	363	370	352	386	388	369	405	413	417	451	466	456	450	460	439	446	450	456	449	456	484	474	448	473	473	452	460	436	415	395	414	352	330	364	307
0	24	122	161	199	218	242	225	245	230	246	244	270	293	279	304	303	302	309	321	292	300	292	286	263	267	253	262	212	153	176	158	156	NaN	NaN	NaN	NaN	NaN	NaN	NaN	NaN	NaN	NaN	NaN	NaN	NaN	NaN	NaN	NaN	NaN
316	379	359	334	339	375	355	338	369	378	371	407	405	369	412	416	398	361	330	357	383	437	390	415	392	356	279	249	282	299	266	240	184	99	81	84	84	77	92	93	105	93	95	98	112	121	133	123	134	132
317	883	858	859	847	859	875	865	848	914	910	923	919	508	899	935	919	883	909	928	981	1016	954	943	799	365	199	191	194	179	194	189	175	182	183	178	190	205	194	216	214	208	223	230	224	230	238	230	231	221
318	478	415	408	452	436	471	451	488	464	464	487	508	453	423	496	495	453	445	427	475	484	529	519	533	532	530	533	591	509	527	490	389	344	333	319	286	264	209	156	151	143	150	124	151	144	131	134	130	141
319	613	610	599	595	618	648	678	764	761	772	751	798	796	792	829	794	823	842	816	785	625	510	302	162	159	160	173	141	150	147	149	148	137	151	147	141	151	144	144	145	146	155	156	182	194	173	185	175	190
320	595	603	612	624	582	611	676	715	765	820	823	871	869	864	863	837	905	891	937	800	404	211	189	183	177	171	180	200	194	198	204	197	177	179	191	188	192	194	199	216	203	224	202	230	215	210	233	235	232
321	777	755	721	736	648	712	712	746	722	700	758	743	873	886	951	937	996	989	1027	967	823	685	291	198	193	182	184	181	183	159	157	170	181	175	169	169	167	158	171	165	184	186	178	184	188	200	203	199	187
0	NaN	NaN	NaN	NaN	NaN	NaN	NaN	NaN	NaN	NaN	NaN	NaN	NaN	NaN	NaN	NaN	NaN	NaN	NaN	NaN	NaN	NaN	NaN	NaN	NaN	NaN	NaN	NaN	NaN	NaN	NaN	NaN	NaN	NaN	NaN	NaN	NaN	NaN	NaN	NaN	NaN	NaN	NaN	NaN	NaN	NaN	NaN	NaN	NaN
0	510	398	310	259	225	218	220	144	187	171	137	161	115	196	179	163	NaN	NaN	NaN	NaN	NaN	NaN	NaN	NaN	NaN	NaN	NaN	NaN	NaN	NaN	NaN	NaN	NaN	NaN	NaN	NaN	NaN	NaN	NaN	NaN	NaN	NaN	NaN	NaN	NaN	NaN	NaN	NaN	NaN
0	244	254	238	197	212	208	213	135	172	182	179	253	175	257	303	316	311	297	317	318	347	217	69	99	92	86	69	44	41	32	30	33	19	40	6	33	61	38	35	46	55	71	42	48	41	30	65	46	43
0	349	278	237	192	178	183	201	168	233	209	200	224	168	225	215	216	187	174	166	190	166	39	19	NaN	NaN	NaN	NaN	NaN	NaN	NaN	NaN	NaN	NaN	NaN	NaN	NaN	NaN	NaN	NaN	NaN	NaN	NaN	NaN	NaN	NaN	NaN	NaN	NaN	NaN
0	169	136	83	44	46	30	29	2	33	17	12	15	1	22	21	15	18	5	10	20	45	31	60	NaN	NaN	NaN	NaN	NaN	NaN	NaN	NaN	NaN	NaN	NaN	NaN	NaN	NaN	NaN	NaN	NaN	NaN	NaN	NaN	NaN	NaN	NaN	NaN	NaN	NaN
0	282	234	181	154	153	159	138	83	131	115	99	108	77	113	106	87	98	55	63	57	55	24	63	104	77	100	100	72	52	66	103	112	77	99	NaN	NaN	NaN	NaN	NaN	NaN	NaN	NaN	NaN	NaN	NaN	NaN	NaN	NaN	NaN
0	406	365	322	289	300	291	291	251	284	260	231	265	203	278	281	270	248	202	199	179	195	159	180	187	151	167	168	125	110	150	176	134	94	104	58	63	53	NaN	NaN	NaN	NaN	NaN	NaN	NaN	NaN	NaN	NaN	NaN	NaN
0	292	215	152	107	85	83	60	21	46	23	12	20	1	27	31	25	20	12	11	10	8	3	25	39	27	54	70	52	74	97	123	140	86	124	14	15	NaN	NaN	NaN	NaN	NaN	NaN	NaN	NaN	NaN	NaN	NaN	NaN	NaN
0	310	238	181	135	134	125	119	53	98	68	45	50	21	65	55	45	37	15	21	14	NaN	NaN	NaN	NaN	NaN	NaN	NaN	NaN	NaN	NaN	NaN	NaN	NaN	NaN	NaN	NaN	NaN	NaN	NaN	NaN	NaN	NaN	NaN	NaN	NaN	NaN	NaN	NaN	NaN
0	NaN	NaN	NaN	NaN	NaN	NaN	NaN	NaN	NaN	NaN	NaN	NaN	NaN	NaN	NaN	NaN	NaN	NaN	NaN	NaN	NaN	NaN	NaN	NaN	NaN	NaN	NaN	NaN	NaN	NaN	NaN	NaN	NaN	NaN	NaN	NaN	NaN	NaN	NaN	NaN	NaN	NaN	NaN	NaN	NaN	NaN	NaN	NaN	NaN
322	491	456	446	377	354	382	396	336	385	393	408	391	337	436	472	493	374	341	392	387	372	351	383	373	311	326	311	263	253	257	264	268	261	250	98	102	91	101	105	100	91	120	101	99	108	117	129	134	154
0	514	554	546	486	519	473	490	450	501	468	443	446	355	423	426	391	358	313	289	25	NaN	NaN	NaN	NaN	NaN	NaN	NaN	NaN	NaN	NaN	NaN	NaN	NaN	NaN	NaN	NaN	NaN	NaN	NaN	NaN	NaN	NaN	NaN	NaN	NaN	NaN	NaN	NaN	NaN
323	442	461	472	508	481	477	523	473	478	504	494	516	537	498	537	574	534	525	605	651	661	722	730	742	824	802	808	821	826	870	711	244	239	254	233	236	228	229	233	227	238	256	242	252	243	273	264	254	258
324	323	382	371	372	348	372	365	359	413	402	403	388	439	427	401	432	473	520	432	135	185	182	171	175	190	177	173	155	155	155	149	153	157	154	111	125	162	143	159	184	151	177	155	174	185	188	198	193	181
325	3500	3645	3608	3635	3804	3773	3798	3629	3480	3493	3421	3260	3036	2968	3062	3060	3003	2889	2984	3081	3104	3229	1147	1250	1674	1139	1115	1066	1080	863	453	654	995	1262	1255	1055	1260	1240	1211	1045	1079	1084	1050	1095	1144	1166	1139	1196	1210
0	279	272	284	310	295	320	309	227	255	264	256	231	160	194	231	213	72	200	310	356	369	420	463	NaN	NaN	NaN	NaN	NaN	NaN	NaN	NaN	NaN	NaN	NaN	NaN	NaN	NaN	NaN	NaN	NaN	NaN	NaN	NaN	NaN	NaN	NaN	NaN	NaN	NaN
326	215	97	114	248	254	274	277	128	296	266	276	326	294	302	303	285	293	314	344	341	338	364	367	378	227	168	168	167	178	75	83	116	146	130	97	71	63	62	71	62	70	63	65	60	60	64	61	64	66
327	716	687	745	747	754	797	792	785	797	763	734	709	690	728	726	742	735	717	747	764	736	387	238	235	229	236	263	242	271	249	248	249	225	236	241	247	156	271	262	258	257	254	245	245	123	267	263	264	275
328	347	343	358	350	365	364	358	387	410	406	414	420	420	456	438	346	139	138	152	181	153	143	157	138	140	133	129	121	115	116	125	124	114	134	121	114	120	126	122	123	130	131	132	144	145	142	143	147	153
329	534	512	547	560	582	594	567	557	587	571	555	573	538	550	568	544	595	610	621	614	588	604	580	555	602	629	640	679	689	664	623	530	385	315	263	218	203	190	196	188	184	173	186	184	177	190	185	186	193
330	89	125	108	109	122	115	99	83	123	132	162	177	188	208	206	202	195	200	184	99	81	80	75	80	94	96	94	102	92	85	91	90	83	95	88	90	93	96	93	92	108	115	113	125	112	120	117	104	112
331	376	349	345	345	358	377	399	411	448	471	505	527	539	536	546	540	581	596	617	622	643	643	659	725	582	520	291	230	249	246	234	225	212	218	319	305	155	165	179	187	180	192	180	180	193	208	204	198	205
332	414	390	427	459	494	465	489	486	513	466	458	490	516	488	478	520	525	528	616	532	577	638	661	581	239	225	221	207	221	215	207	212	210	203	197	208	206	216	236	220	208	192	176	191	189	206	188	191	205
333	69	88	105	100	105	90	91	122	98	90	103	117	109	121	113	116	120	82	67	46	41	46	44	44	41	32	37	32	38	42	31	35	46	41	44	52	52	53	45	45	50	45	37	43	39	44	47	42	37
334	155	164	165	165	174	184	188	199	249	261	284	268	284	286	295	133	132	139	136	107	106	104	92	103	113	114	113	115	107	109	114	113	123	115	115	110	120	118	111	124	123	135	111	122	118	106	119	122	121
335	216	244	249	245	254	256	274	291	306	333	339	327	361	374	388	386	401	420	453	466	489	502	518	553	594	621	461	246	176	176	178	173	178	143	173	184	165	164	159	159	167	170	162	164	160	156	156	152	153
336	219	231	224	226	247	260	288	302	333	351	387	427	446	470	461	485	494	533	528	533	533	545	537	541	567	527	388	378	427	442	471	450	252	189	169	167	177	175	178	174	167	186	170	182	179	197	186	180	193
0	377	365	352	366	363	374	374	374	362	365	376	377	370	386	375	389	393	400	410	388	410	456	445	448	463	457	450	483	469	458	450	473	485	472	451	477	470	508	494	482	489	502	492	491	504	486	491	498	499
337	102	104	104	108	105	112	111	85	121	163	170	184	208	210	226	250	251	270	125	121	119	111	107	133	118	132	141	134	137	117	154	147	155	136	143	148	149	153	167	173	184	122	104	119	113	118	117	118	105
338	162	167	146	150	149	138	152	173	182	187	179	182	200	192	200	78	75	70	84	104	78	89	80	89	106	94	81	81	78	90	91	92	91	94	92	96	113	113	116	105	101	109	103	93	85	93	82	86	87
339	149	274	346	346	363	319	309	322	300	297	306	314	327	313	274	310	355	379	403	378	406	451	443	464	506	476	512	550	602	559	589	598	579	575	569	299	184	186	187	212	205	195	190	191	195	177	200	171	193
340	414	409	399	408	401	401	438	455	472	476	485	487	480	486	513	534	531	571	593	552	553	553	327	244	302	212	203	193	191	160	148	167	175	181	197	194	175	186	378	359	375	360	343	253	334	359	562	552	234
0	242	244	259	250	243	226	220	177	484	492	149	136	125	261	NaN	NaN	NaN	NaN	NaN	NaN	NaN	NaN	NaN	NaN	NaN	NaN	NaN	NaN	NaN	NaN	NaN	NaN	NaN	NaN	NaN	NaN	NaN	NaN	NaN	NaN	NaN	NaN	NaN	NaN	NaN	NaN	NaN	NaN	NaN
0	43	51	50	52	48	63	58	61	49	53	57	60	61	48	43	37	31	33	32	31	26	32	29	29	35	36	28	27	31	34	34	38	32	34	33	34	33	38	34	37	41	42	35	41	47	43	40	41	45
0	181	185	186	174	181	183	173	166	181	151	159	167	157	169	180	183	67	177	198	194	205	227	198	227	235	251	247	281	277	280	268	278	261	317	309	322	323	325	324	332	291	339	356	347	389	369	403	383	404
341	118	121	124	137	142	138	131	120	107	102	74	310	71	106	143	154	178	164	160	189	187	171	201	177	207	203	200	226	249	268	286	283	278	325	295	331	351	366	333	175	100	98	102	89	91	95	87	86	93
342	27	22	51	59	73	66	77	75	118	67	84	93	81	119	84	84	132	132	164	189	184	190	175	192	272	312	337	373	311	296	236	201	210	152	161	146	157	152	161	161	155	151	147	150	150	143	138	146	143
343	559	581	593	582	588	600	569	570	575	557	532	553	551	542	303	165	153	153	162	152	138	128	144	154	157	164	176	174	232	236	131	148	151	129	142	97	114	97	108	106	121	118	120	125	126	148	138	129	140
344	789	769	779	746	752	763	813	769	720	782	765	770	778	779	776	789	775	765	872	753	266	260	256	259	250	248	245	251	259	248	236	250	245	250	248	253	248	258	138	145	151	159	133	134	130	127	131	124	138
0	109	98	107	101	128	134	148	136	147	148	123	151	169	168	169	145	192	199	201	272	278	305	316	322	379	407	385	425	430	422	394	473	503	476	381	261	197	177	163	169	144	145	130	134	128	135	137	123	117
345	961	948	1010	1001	989	1009	1033	1055	1048	1109	1096	1078	1095	1092	1086	1080	1150	1168	1101	1234	1152	1190	1147	1247	1257	1331	1314	1370	1306	1383	1400	1441	1412	1407	1449	1438	1428	1450	1452	1365	890	309	300	296	290	299	300	305	322
346	515	506	498	530	540	518	510	517	518	531	521	518	511	546	494	471	490	492	496	519	486	457	416	436	390	405	160	184	197	200	190	199	184	192	180	192	207	208	196	212	224	206	200	210	206	216	202	185	193
0	340	237	178	163	107	140	139	96	132	133	120	92	78	125	171	168	134	99	155	194	161	183	NaN	NaN	NaN	NaN	NaN	NaN	NaN	NaN	NaN	NaN	NaN	NaN	NaN	NaN	NaN	NaN	NaN	NaN	NaN	NaN	NaN	NaN	NaN	NaN	NaN	NaN	NaN
347	1118	1160	1213	1256	1249	1253	1227	1234	1263	1214	1194	1183	1196	1226	545	336	366	371	331	316	317	317	367	342	362	350	320	294	303	294	302	288	308	313	303	302	318	318	297	315	298	329	316	325	349	350	324	337	349
0	444	423	445	445	475	491	468	490	508	510	532	535	509	514	489	496	506	512	502	502	469	514	537	525	576	557	568	641	624	600	651	666	661	677	675	697	727	677	731	687	695	714	732	727	710	708	751	734	711
348	178	220	237	229	221	220	234	250	101	102	108	87	78	99	121	137	157	186	205	195	207	243	249	252	304	285	313	325	324	299	258	251	236	206	177	145	118	145	127	124	108	99	90	82	88	86	89	77	81
349	140	185	182	206	199	205	184	186	194	198	195	197	197	193	193	174	205	204	235	255	343	320	349	355	377	276	181	153	161	170	164	163	139	134	120	114	108	121	112	106	118	124	109	119	115	126	122	121	134
0	1109	1157	1096	1139	1191	1183	1182	1236	1180	1238	1275	1266	1310	1338	1306	1270	1336	1279	1284	1387	1370	1428	1489	1438	1528	1496	1454	1589	1608	1594	1576	1670	1634	1602	1665	1727	1692	1772	1723	1724	1698	1768	1738	1786	1757	1744	1723	1795	1790
350	335	323	340	359	348	372	350	396	303	414	377	381	270	327	368	458	373	378	477	543	516	660	591	666	690	735	738	712	658	283	229	214	205	199	189	200	205	204	222	211	217	212	209	212	201	217	206	206	198
351	402	393	379	378	380	432	444	441	430	392	392	384	379	386	383	399	412	450	492	459	442	454	464	378	294	148	118	108	102	97	96	98	103	124	128	114	88	NaN	NaN	NaN	NaN	NaN	NaN	NaN	NaN	NaN	NaN	NaN	NaN
352	356	347	343	341	356	367	384	380	357	367	382	396	396	395	407	404	391	396	447	417	449	441	453	463	540	539	582	563	582	576	530	583	568	609	557	450	194	130	126	127	132	120	118	126	120	NaN	NaN	NaN	NaN
353	321	324	332	370	378	377	383	380	380	392	198	132	135	118	135	130	117	127	130	143	140	158	143	163	202	180	209	188	198	197	254	260	222	240	513	472	428	433	254	216	215	199	205	210	202	213	195	211	205
0	967	955	922	912	827	878	923	900	905	920	877	876	894	859	890	901	944	907	941	912	951	946	379	267	281	264	267	261	272	268	256	269	251	259	249	248	254	246	226	234	232	245	218	241	241	263	248	243	250
0	648	613	582	575	602	611	617	623	621	613	628	634	615	640	623	620	618	656	670	656	663	682	680	719	730	745	721	777	794	776	791	798	776	797	787	784	789	801	803	796	785	796	812	819	829	804	826	807	786
354	108	143	185	219	226	223	224	242	239	153	170	134	126	226	215	228	154	168	156	172	162	157	146	167	153	149	143	150	122	135	99	114	141	147	70	83	77	75	74	85	84	81	80	99	98	97	93	100	100
355	148	166	169	152	165	167	154	162	191	136	176	178	191	187	175	204	205	193	210	189	200	202	206	210	275	302	317	320	300	319	317	341	303	344	368	312	211	166	140	102	105	97	95	91	89	89	90	79	89
356	52	113	118	129	134	130	98	137	148	135	158	147	152	164	99	136	144	149	151	200	76	213	208	241	270	283	320	251	182	171	145	140	158	154	162	164	151	144	151	152	142	149	153	145	143	136	139	144	139
0	88	82	92	NaN	NaN	NaN	NaN	NaN	NaN	NaN	NaN	NaN	NaN	NaN	NaN	NaN	NaN	NaN	NaN	NaN	NaN	NaN	NaN	NaN	NaN	NaN	NaN	NaN	NaN	NaN	NaN	NaN	NaN	NaN	NaN	NaN	NaN	NaN	NaN	NaN	NaN	NaN	NaN	NaN	NaN	NaN	NaN	NaN	NaN
357	365	378	368	348	357	344	352	374	378	392	409	395	414	428	446	475	534	565	567	572	558	583	622	609	608	547	520	291	171	145	154	139	137	148	148	156	156	159	158	154	160	167	153	159	159	181	168	173	167
358	189	155	158	164	181	179	177	197	198	205	188	177	192	182	174	187	183	166	188	188	185	204	217	203	232	254	278	172	153	118	126	87	107	99	71	78	93	101	96	88	83	81	83	94	84	94	84	85	85
359	607	685	658	673	736	686	714	700	716	684	721	742	703	726	711	749	759	752	739	777	805	822	781	792	836	860	895	1048	1048	944	977	955	1030	1070	1137	1107	1014	848	720	654	639	547	480	374	341	349	323	302	290
0	311	319	329	307	329	355	371	351	349	377	378	386	325	356	355	390	396	NaN	NaN	NaN	NaN	NaN	NaN	NaN	NaN	NaN	NaN	NaN	NaN	NaN	NaN	NaN	NaN	NaN	NaN	NaN	NaN	NaN	NaN	NaN	NaN	NaN	NaN	NaN	NaN	NaN	NaN	NaN	NaN
360	171	175	196	181	201	188	207	204	237	179	185	210	190	198	159	37	158	184	242	242	276	268	253	265	317	318	338	365	376	337	362	354	381	384	350	360	363	414	419	436	409	421	426	425	430	429	439	438	443
0	1018	1030	1015	990	1034	1067	1089	1051	1048	1081	1150	1084	1053	1117	1034	1119	1135	1131	1150	1134	1115	1189	1213	1211	1250	1265	1270	1404	1369	1361	1422	1472	1467	1494	1489	1457	1530	1541	1524	1487	1565	1552	1579	1545	1565	1687	1568	1638	1600
361	1236	1218	1166	1145	1144	1132	1164	1151	1179	578	1150	1147	1200	1198	1115	1108	1132	1146	1332	450	346	333	323	329	349	337	327	320	334	133	161	180	372	388	411	421	405	386	372	389	396	405	394	411	416	181	428	422	438
362	561	556	567	589	627	637	651	610	645	692	689	716	682	712	696	731	755	703	802	792	838	896	940	893	1013	922	1049	1028	1045	998	1167	1179	1089	1228	1253	1254	1235	1295	1300	1262	1301	1344	1337	1248	891	427	304	281	274
0	274	228	217	211	200	219	246	253	251	264	277	270	264	284	284	288	273	313	316	298	289	347	NaN	NaN	NaN	NaN	NaN	NaN	NaN	NaN	NaN	NaN	NaN	NaN	NaN	NaN	NaN	NaN	NaN	NaN	NaN	NaN	NaN	NaN	NaN	NaN	NaN	NaN	NaN
0	414	437	430	405	434	431	410	457	441	468	473	458	441	442	437	449	465	484	487	485	483	512	536	552	527	540	530	548	571	556	566	568	597	584	595	593	579	573	584	586	600	576	565	612	604	593	605	608	626
363	1456	1467	1507	1470	1489	1536	1533	1519	1582	1534	1571	1577	1603	1539	1525	1529	1140	353	240	253	267	273	263	245	247	251	265	372	358	427	699	713	692	708	709	709	448	429	435	436	399	423	393	382	438	467	447	278	296
0	574	619	635	642	667	679	661	692	704	702	668	636	624	628	593	672	646	676	665	698	682	693	706	695	728	766	812	840	858	751	539	356	217	NaN	NaN	NaN	NaN	NaN	NaN	NaN	NaN	NaN	NaN	NaN	NaN	NaN	NaN	NaN	NaN
364	330	345	361	393	393	414	419	414	419	435	460	454	472	488	491	499	517	535	534	531	506	547	572	566	526	173	154	151	171	186	162	154	145	148	154	144	145	141	138	147	151	150	150	153	149	162	153	148	155
0	288	167	114	89	56	70	58	70	77	73	81	83	75	117	156	164	136	129	134	159	119	126	136	142	124	194	177	183	164	165	140	109	97	57	10	6	NaN	NaN	NaN	NaN	NaN	NaN	NaN	NaN	NaN	NaN	NaN	NaN	NaN
365	667	649	624	619	635	639	643	677	703	739	774	761	742	688	720	747	733	726	804	822	825	827	826	827	830	824	756	744	701	629	584	406	328	331	295	269	239	217	208	227	225	234	217	223	227	256	258	274	274
366	1359	1390	1378	1398	1371	1392	1391	1440	1453	1429	1433	1408	1468	1415	1380	1381	1391	720	315	315	294	295	280	266	265	255	168	147	153	NaN	NaN	NaN	NaN	NaN	NaN	NaN	NaN	NaN	NaN	NaN	NaN	NaN	NaN	NaN	NaN	NaN	NaN	NaN	NaN
367	531	564	526	518	506	543	540	544	559	579	586	572	585	580	575	608	605	624	604	623	625	666	624	677	702	701	685	642	619	539	439	279	251	212	218	200	188	199	175	175	176	179	186	174	181	193	182	185	201
0	NaN	NaN	NaN	NaN	NaN	NaN	NaN	NaN	NaN	NaN	NaN	NaN	NaN	NaN	NaN	NaN	NaN	NaN	NaN	NaN	NaN	NaN	NaN	NaN	NaN	NaN	NaN	NaN	NaN	NaN	NaN	NaN	NaN	NaN	NaN	NaN	NaN	NaN	NaN	NaN	NaN	NaN	NaN	NaN	NaN	NaN	NaN	NaN	NaN
0	34	103	155	155	159	172	190	189	162	174	183	193	171	180	171	180	215	234	212	212	217	221	210	140	NaN	NaN	NaN	NaN	NaN	NaN	NaN	NaN	NaN	NaN	NaN	NaN	NaN	NaN	NaN	NaN	NaN	NaN	NaN	NaN	NaN	NaN	NaN	NaN	NaN
0	815	802	808	768	757	582	NaN	NaN	NaN	NaN	NaN	NaN	NaN	NaN	NaN	NaN	NaN	NaN	NaN	NaN	NaN	NaN	NaN	NaN	NaN	NaN	NaN	NaN	NaN	NaN	NaN	NaN	NaN	NaN	NaN	NaN	NaN	NaN	NaN	NaN	NaN	NaN	NaN	NaN	NaN	NaN	NaN	NaN	NaN
0	436	428	375	330	344	411	359	382	376	418	438	401	408	401	412	457	446	457	441	443	481	538	487	467	514	565	NaN	NaN	NaN	NaN	NaN	NaN	NaN	NaN	NaN	NaN	NaN	NaN	NaN	NaN	NaN	NaN	NaN	NaN	NaN	NaN	NaN	NaN	NaN
0	286	716	730	791	836	286	777	304	NaN	NaN	NaN	NaN	NaN	NaN	NaN	NaN	NaN	NaN	NaN	NaN	NaN	NaN	NaN	NaN	NaN	NaN	NaN	NaN	NaN	NaN	NaN	NaN	NaN	NaN	NaN	NaN	NaN	NaN	NaN	NaN	NaN	NaN	NaN	NaN	NaN	NaN	NaN	NaN	NaN
368	216	219	215	257	238	241	246	226	231	231	226	227	211	208	196	205	209	217	246	265	250	269	303	311	302	323	278	230	287	291	289	187	146	142	146	115	109	108	104	105	116	119	112	123	114	133	121	140	162
369	382	421	405	421	443	487	457	444	445	431	424	432	414	442	405	404	431	450	457	419	409	389	106	117	116	118	113	111	116	110	99	114	102	109	100	95	108	103	119	112	108	116	108	113	112	110	106	107	99
370	527	528	526	512	525	537	540	557	559	558	556	543	549	556	560	544	584	562	546	575	602	608	629	640	629	677	610	193	200	175	179	165	175	177	176	188	191	188	184	186	182	181	184	177	177	172	180	180	192
371	485	489	481	449	464	504	474	483	483	510	524	544	461	500	480	482	192	499	505	496	475	525	539	464	172	135	131	128	130	129	127	120	132	126	129	132	137	135	130	148	137	138	139	138	123	137	141	142	139
372	384	405	384	395	404	545	595	534	511	467	412	393	415	423	431	445	193	199	212	258	282	316	207	143	121	130	132	127	130	133	122	121	113	112	123	117	117	119	120	119	120	131	136	129	135	140	142	143	134
0	NaN	NaN	NaN	NaN	NaN	NaN	NaN	NaN	NaN	NaN	NaN	NaN	NaN	NaN	NaN	NaN	NaN	NaN	NaN	NaN	NaN	NaN	NaN	NaN	NaN	NaN	NaN	NaN	NaN	NaN	NaN	NaN	NaN	NaN	NaN	NaN	NaN	NaN	NaN	NaN	NaN	NaN	NaN	NaN	NaN	NaN	NaN	NaN	NaN
0	119	194	236	275	303	303	295	311	273	285	300	303	286	281	247	254	280	296	300	320	348	347	363	369	455	439	436	572	614	619	602	700	629	652	665	625	641	670	705	669	705	709	683	701	677	795	741	784	783
373	478	484	501	520	514	553	563	566	564	554	580	562	560	539	543	569	570	602	587	573	558	601	619	623	568	528	362	194	160	166	155	156	149	156	161	164	159	166	159	167	169	165	165	175	171	173	169	182	172
374	478	438	428	372	352	342	340	359	353	382	376	401	433	452	456	477	493	494	525	591	610	611	630	661	668	691	683	710	145	137	126	125	127	117	130	129	137	141	153	150	151	142	413	361	216	208	220	107	218
0	670	722	NaN	NaN	NaN	NaN	NaN	NaN	NaN	NaN	NaN	NaN	NaN	NaN	NaN	NaN	NaN	NaN	NaN	NaN	NaN	NaN	NaN	NaN	NaN	NaN	NaN	NaN	NaN	NaN	NaN	NaN	NaN	NaN	NaN	NaN	NaN	NaN	NaN	NaN	NaN	NaN	NaN	NaN	NaN	NaN	NaN	NaN	NaN
375	309	342	290	285	300	300	303	316	317	323	350	359	340	379	399	406	418	402	425	410	425	486	485	459	511	470	393	292	243	146	132	137	137	144	119	118	128	125	122	119	116	124	117	123	129	134	133	124	133
0	236	242	257	207	NaN	NaN	NaN	NaN	NaN	NaN	NaN	NaN	NaN	NaN	NaN	NaN	NaN	NaN	NaN	NaN	NaN	NaN	NaN	NaN	NaN	NaN	NaN	NaN	NaN	NaN	NaN	NaN	NaN	NaN	NaN	NaN	NaN	NaN	NaN	NaN	NaN	NaN	NaN	NaN	NaN	NaN	NaN	NaN	NaN
376	437	373	360	374	361	377	380	381	373	371	383	376	398	398	394	400	407	445	432	469	450	455	473	473	478	508	491	514	142	102	94	87	89	86	98	104	105	100	103	127	144	NaN	NaN	NaN	NaN	NaN	NaN	NaN	NaN
377	534	609	605	623	672	644	631	613	662	623	684	664	681	651	653	652	646	670	690	720	734	720	780	728	793	649	398	231	219	231	213	205	196	202	202	217	194	207	192	179	176	176	167	178	196	191	175	161	169
378	246	237	250	259	249	259	264	285	283	275	285	276	299	304	296	289	336	358	379	432	479	467	440	437	437	414	362	385	87	81	79	89	74	76	83	88	83	84	102	91	95	106	103	95	91	100	97	113	109
0	788	373	823	790	528	507	837	NaN	NaN	NaN	NaN	NaN	NaN	NaN	NaN	NaN	NaN	NaN	NaN	NaN	NaN	NaN	NaN	NaN	NaN	NaN	NaN	NaN	NaN	NaN	NaN	NaN	NaN	NaN	NaN	NaN	NaN	NaN	NaN	NaN	NaN	NaN	NaN	NaN	NaN	NaN	NaN	NaN	NaN
379	247	232	225	225	233	243	256	263	251	277	270	267	282	272	269	282	277	284	286	301	285	290	310	320	292	253	199	150	139	144	137	101	98	94	97	98	106	107	96	105	110	100	109	108	122	141	137	127	101
380	286	302	272	266	276	294	278	296	299	328	362	389	406	414	417	449	450	453	454	452	461	479	487	487	503	390	373	282	216	165	164	158	155	154	149	145	133	138	129	129	131	139	127	127	120	143	124	123	135
381	2	1	1	15	82	83	11	120	87	41	145	80	89	111	99	53	132	155	125	252	270	251	249	60	306	120	124	118	86	86	77	78	74	75	85	89	93	97	100	103	99	108	97	91	111	111	111	112	113
382	866	920	874	787	838	798	810	858	847	858	898	888	841	884	830	835	872	923	925	886	800	592	197	215	211	213	214	223	234	212	217	218	227	249	225	247	239	224	218	224	222	243	255	253	246	281	263	290	279
383	293	312	284	286	302	299	304	311	347	329	337	348	355	351	369	347	371	383	387	516	515	213	140	111	96	95	81	83	97	113	90	107	102	89	97	107	132	106	105	92	100	105	108	107	110	52	NaN	NaN	NaN
384	234	303	343	355	406	384	403	408	437	444	456	462	474	425	410	407	413	429	432	416	462	438	425	423	401	313	74	87	108	107	88	91	100	106	107	106	107	103	111	116	118	128	123	119	122	127	122	120	132
385	319	344	329	312	310	314	335	334	311	322	363	338	351	348	356	364	383	384	406	419	402	481	465	445	495	482	158	111	100	89	80	91	87	83	85	90	86	87	89	87	92	94	87	102	88	112	90	102	103
386	551	571	550	511	543	455	456	444	459	470	454	451	424	417	430	439	428	440	438	432	445	459	465	480	497	565	471	558	597	586	505	136	114	117	130	133	130	124	113	115	125	124	135	142	138	158	130	138	140
387	146	153	168	166	171	196	219	235	253	264	267	272	284	306	298	300	283	253	241	224	225	269	294	303	299	288	201	89	21	5	16	11	18	20	5	8	18	18	14	17	4	11	16	8	6	19	20	20	24
388	371	350	335	312	359	344	338	360	358	383	404	413	354	373	358	354	362	338	348	343	366	359	384	367	373	371	346	300	126	91	81	73	69	74	71	76	75	80	73	78	79	90	96	97	95	99	94	106	95
389	406	354	369	363	393	383	387	390	386	420	415	417	391	409	408	395	423	412	423	418	427	428	476	503	466	490	526	525	542	181	335	204	112	108	123	116	132	154	143	128	123	128	120	121	112	121	108	119	148
390	411	432	430	419	436	403	410	424	425	415	419	426	412	436	392	402	383	421	452	569	619	562	602	642	674	708	731	717	642	695	672	688	652	663	617	643	608	578	297	130	121	131	125	117	125	131	120	128	125
391	310	313	313	291	297	309	315	323	346	338	339	343	363	376	346	346	358	356	348	351	366	342	360	356	381	368	360	329	311	266	259	101	89	93	103	95	97	87	79	86	85	93	89	88	90	100	84	80	87
392	193	178	205	222	212	213	233	225	251	227	263	267	245	283	270	293	298	287	309	312	334	337	338	320	337	327	219	133	129	133	139	117	103	103	105	105	110	110	105	116	113	111	105	108	110	122	113	121	117
393	255	258	239	253	260	258	278	279	265	253	251	231	234	237	229	218	225	232	233	220	206	212	205	211	194	171	195	201	254	243	260	441	85	80	73	66	55	50	55	43	45	38	56	70	71	105	100	86	94
0	NaN	NaN	NaN	NaN	NaN	NaN	NaN	NaN	NaN	NaN	NaN	NaN	NaN	NaN	NaN	NaN	NaN	NaN	NaN	NaN	NaN	NaN	NaN	NaN	NaN	NaN	NaN	NaN	NaN	NaN	NaN	NaN	NaN	NaN	NaN	NaN	NaN	NaN	NaN	NaN	NaN	NaN	NaN	NaN	NaN	NaN	NaN	NaN	NaN
394	515	522	486	465	483	484	490	488	475	500	518	512	512	514	518	557	545	569	573	559	571	587	581	608	621	633	658	636	685	691	720	742	727	739	703	720	692	585	577	579	506	410	347	311	280	230	175	142	113
395	290	269	261	261	254	261	274	294	306	305	312	293	334	314	306	292	320	310	320	300	301	323	311	297	303	299	311	299	317	347	343	337	398	407	410	339	264	234	221	149	134	134	138	137	144	150	135	142	158
396	746	767	784	754	825	776	798	796	824	848	875	858	850	835	808	836	825	823	865	833	870	870	877	898	913	936	981	867	369	247	220	237	230	237	237	244	227	226	226	223	204	181	179	197	191	190	196	182	195
0	180	292	232	NaN	NaN	NaN	NaN	NaN	NaN	NaN	NaN	NaN	NaN	NaN	NaN	NaN	NaN	NaN	NaN	NaN	NaN	NaN	NaN	NaN	NaN	NaN	NaN	NaN	NaN	NaN	NaN	NaN	NaN	NaN	NaN	NaN	NaN	NaN	NaN	NaN	NaN	NaN	NaN	NaN	NaN	NaN	NaN	NaN	NaN
397	1115	1122	1078	1071	1069	1086	1096	1101	1124	1112	1121	1113	1145	1106	1090	1091	1112	1118	1149	1164	1234	1192	1203	1198	1226	1258	1229	1069	277	246	235	222	230	236	231	229	228	223	214	221	232	229	232	227	215	226	238	244	245
0	NaN	NaN	NaN	NaN	NaN	NaN	NaN	NaN	NaN	NaN	NaN	NaN	NaN	NaN	NaN	NaN	NaN	NaN	NaN	NaN	NaN	NaN	NaN	NaN	NaN	NaN	NaN	NaN	NaN	NaN	NaN	NaN	NaN	NaN	NaN	NaN	NaN	NaN	NaN	NaN	NaN	NaN	NaN	NaN	NaN	NaN	NaN	NaN	NaN
398	574	564	554	547	559	545	551	572	571	587	579	561	568	563	534	593	601	594	605	598	609	645	656	659	682	680	708	704	736	729	736	760	749	757	767	751	773	742	740	719	719	631	609	570	474	395	270	254	212
399	100	106	130	126	125	119	125	119	139	153	155	153	182	172	194	196	218	233	244	268	284	304	313	315	324	331	320	342	111	99	93	107	96	102	100	96	101	96	97	106	103	107	127	149	150	48	49	54	52
400	458	476	463	447	441	451	477	456	473	471	477	469	470	459	449	431	437	447	445	475	446	486	462	478	446	275	150	108	117	111	107	118	120	117	114	110	111	109	109	112	119	123	114	122	115	134	123	126	130
401	297	304	303	299	337	345	372	358	378	412	384	384	360	385	352	351	384	367	370	396	367	388	419	424	431	440	343	268	207	165	156	162	142	131	137	136	126	115	116	120	121	118	131	135	133	155	152	156	158
402	420	410	398	409	429	438	447	458	438	454	443	416	445	465	457	430	451	470	449	500	504	524	539	560	547	635	583	643	595	643	663	647	645	652	649	683	685	654	660	633	594	538	533	474	450	387	288	210	118
0	91	309	308	NaN	NaN	NaN	NaN	NaN	NaN	NaN	NaN	NaN	NaN	NaN	NaN	NaN	NaN	NaN	NaN	NaN	NaN	NaN	NaN	NaN	NaN	NaN	NaN	NaN	NaN	NaN	NaN	NaN	NaN	NaN	NaN	NaN	NaN	NaN	NaN	NaN	NaN	NaN	NaN	NaN	NaN	NaN	NaN	NaN	NaN
0	978	1029	945	909	948	938	940	937	886	933	996	993	959	1029	992	1005	516	1047	1055	1057	1097	1141	1160	1164	1202	1194	1185	1231	1254	1253	1268	1278	1284	1291	1299	1301	1313	1339	1357	1334	1379	1420	1412	1395	1371	1422	1440	1528	1462
0	247	220	186	177	184	255	286	316	330	325	315	299	286	304	281	268	257	238	222	220	195	198	228	252	255	297	311	312	306	317	NaN	NaN	NaN	NaN	NaN	NaN	NaN	NaN	NaN	NaN	NaN	NaN	NaN	NaN	NaN	NaN	NaN	NaN	NaN
0	115	96	75	81	90	105	108	139	147	151	170	203	202	252	236	279	270	291	315	305	312	329	336	321	336	296	319	272	120	123	127	125	119	136	115	139	132	142	138	144	130	146	156	140	145	170	184	182	162
0	NaN	NaN	NaN	NaN	NaN	NaN	NaN	NaN	NaN	NaN	NaN	NaN	NaN	NaN	NaN	NaN	NaN	NaN	NaN	NaN	NaN	NaN	NaN	NaN	NaN	NaN	NaN	NaN	NaN	NaN	NaN	NaN	NaN	NaN	NaN	NaN	NaN	NaN	NaN	NaN	NaN	NaN	NaN	NaN	NaN	NaN	NaN	NaN	NaN
403	1138	1141	1211	1130	1174	1151	1227	1162	1161	1128	1139	1237	1260	1204	1229	1186	1175	1194	1224	1287	1327	1306	1261	1250	1248	1280	1228	1322	1153	599	289	229	212	216	204	206	195	182	185	192	202	215	205	213	208	228	218	238	229
0	111	3	38	NaN	NaN	NaN	NaN	NaN	NaN	NaN	NaN	NaN	NaN	NaN	NaN	NaN	NaN	NaN	NaN	NaN	NaN	NaN	NaN	NaN	NaN	NaN	NaN	NaN	NaN	NaN	NaN	NaN	NaN	NaN	NaN	NaN	NaN	NaN	NaN	NaN	NaN	NaN	NaN	NaN	NaN	NaN	NaN	NaN	NaN
0	441	343	309	283	279	275	273	271	282	293	275	126	116	157	186	204	206	185	168	150	134	134	129	99	129	132	137	147	185	144	143	134	95	NaN	NaN	NaN	NaN	NaN	NaN	NaN	NaN	NaN	NaN	NaN	NaN	NaN	NaN	NaN	NaN
404	172	388	368	357	405	395	377	387	394	405	428	433	421	432	423	378	383	418	394	404	392	414	397	442	421	410	402	370	342	335	306	226	103	111	98	103	95	97	93	89	89	91	81	84	75	86	78	79	87
0	703	672	637	684	644	659	665	667	685	735	745	757	740	NaN	NaN	NaN	NaN	NaN	NaN	NaN	NaN	NaN	NaN	NaN	NaN	NaN	NaN	NaN	NaN	NaN	NaN	NaN	NaN	NaN	NaN	NaN	NaN	NaN	NaN	NaN	NaN	NaN	NaN	NaN	NaN	NaN	NaN	NaN	NaN
0	NaN	NaN	NaN	NaN	NaN	NaN	NaN	NaN	NaN	NaN	NaN	NaN	NaN	NaN	NaN	NaN	NaN	NaN	NaN	NaN	NaN	NaN	NaN	NaN	NaN	NaN	NaN	NaN	NaN	NaN	NaN	NaN	NaN	NaN	NaN	NaN	NaN	NaN	NaN	NaN	NaN	NaN	NaN	NaN	NaN	NaN	NaN	NaN	NaN
0	406	376	361	352	362	384	379	373	409	409	414	418	401	410	427	431	425	435	419	403	400	429	443	489	452	481	488	522	529	523	534	556	187	544	588	550	561	544	565	526	223	475	465	454	454	472	467	429	476
0	127	273	NaN	NaN	NaN	NaN	NaN	NaN	NaN	NaN	NaN	NaN	NaN	NaN	NaN	NaN	NaN	NaN	NaN	NaN	NaN	NaN	NaN	NaN	NaN	NaN	NaN	NaN	NaN	NaN	NaN	NaN	NaN	NaN	NaN	NaN	NaN	NaN	NaN	NaN	NaN	NaN	NaN	NaN	NaN	NaN	NaN	NaN	NaN
0	580	552	540	555	574	558	573	604	583	619	631	639	643	604	618	608	606	573	568	343	282	276	295	313	324	155	181	155	148	171	167	188	218	206	111	88	65	60	53	48	54	55	NaN	NaN	NaN	NaN	NaN	NaN	NaN
405	79	96	104	131	153	131	143	169	191	181	194	199	191	186	193	205	195	189	138	111	122	122	137	135	137	136	148	170	150	153	173	157	144	133	252	251	232	93	77	100	75	112	92	105	95	105	105	97	105
406	514	491	495	529	557	546	563	590	594	551	508	496	480	510	481	483	487	496	498	504	523	542	557	596	614	617	667	661	663	644	642	631	634	629	611	519	302	292	291	193	172	169	171	172	178	181	165	176	170
407	298	272	263	279	287	301	304	301	296	300	303	296	314	340	334	336	350	376	392	399	376	389	405	374	383	360	395	409	458	426	438	429	398	435	418	137	118	149	145	140	150	138	137	139	126	142	140	139	135
0	418	484	1037	962	1006	1071	1012	418	NaN	NaN	NaN	NaN	NaN	NaN	NaN	NaN	NaN	NaN	NaN	NaN	NaN	NaN	NaN	NaN	NaN	NaN	NaN	NaN	NaN	NaN	NaN	NaN	NaN	NaN	NaN	NaN	NaN	NaN	NaN	NaN	NaN	NaN	NaN	NaN	NaN	NaN	NaN	NaN	NaN
408	841	857	809	807	723	711	735	760	833	800	843	855	903	899	889	917	955	926	923	1046	1131	1071	1134	1094	236	206	197	187	169	179	193	187	183	179	184	181	194	190	211	247	245	266	258	270	288	275	292	315	317
409	806	842	772	816	808	827	862	831	828	844	849	823	829	832	855	825	816	818	853	820	845	756	279	224	239	242	230	219	226	213	217	217	202	197	208	197	194	183	187	197	189	209	201	204	201	202	206	208	214
410	767	717	751	770	744	785	800	796	811	840	827	789	835	846	843	855	876	862	905	986	968	866	208	178	175	177	155	168	164	168	167	183	208	226	235	257	282	304	308	306	304	306	318	293	316	278	318	315	328
0	60	72	77	74	NaN	NaN	NaN	NaN	NaN	NaN	NaN	NaN	NaN	NaN	NaN	NaN	NaN	NaN	NaN	NaN	NaN	NaN	NaN	NaN	NaN	NaN	NaN	NaN	NaN	NaN	NaN	NaN	NaN	NaN	NaN	NaN	NaN	NaN	NaN	NaN	NaN	NaN	NaN	NaN	NaN	NaN	NaN	NaN	NaN
411	440	457	463	488	502	526	539	551	508	513	486	511	495	503	513	518	515	517	535	574	541	572	570	567	534	488	507	515	433	448	458	484	517	491	589	549	507	516	531	554	533	496	287	188	176	187	172	165	170
412	596	552	512	495	498	545	567	574	571	574	600	574	306	176	172	173	179	177	177	179	58	86	75	93	101	101	142	174	195	245	265	342	258	210	127	104	83	83	77	75	76	75	79	77	72	77	74	72	62
0	49	56	56	63	193	NaN	NaN	NaN	NaN	NaN	NaN	NaN	NaN	NaN	NaN	NaN	NaN	NaN	NaN	NaN	NaN	NaN	NaN	NaN	NaN	NaN	NaN	NaN	NaN	NaN	NaN	NaN	NaN	NaN	NaN	NaN	NaN	NaN	NaN	NaN	NaN	NaN	NaN	NaN	NaN	NaN	NaN	NaN	NaN
0	NaN	NaN	NaN	NaN	NaN	NaN	NaN	NaN	NaN	NaN	NaN	NaN	NaN	NaN	NaN	NaN	NaN	NaN	NaN	NaN	NaN	NaN	NaN	NaN	NaN	NaN	NaN	NaN	NaN	NaN	NaN	NaN	NaN	NaN	NaN	NaN	NaN	NaN	NaN	NaN	NaN	NaN	NaN	NaN	NaN	NaN	NaN	NaN	NaN
0	195	235	275	263	294	507	512	471	492	500	481	471	452	493	558	538	530	514	478	304	267	276	330	234	256	292	273	278	258	122	138	134	171	192	215	210	196	189	190	197	195	176	170	148	144	136	133	130	118
0	NaN	NaN	NaN	NaN	NaN	NaN	NaN	NaN	NaN	NaN	NaN	NaN	NaN	NaN	NaN	NaN	NaN	NaN	NaN	NaN	NaN	NaN	NaN	NaN	NaN	NaN	NaN	NaN	NaN	NaN	NaN	NaN	NaN	NaN	NaN	NaN	NaN	NaN	NaN	NaN	NaN	NaN	NaN	NaN	NaN	NaN	NaN	NaN	NaN
413	475	460	411	385	403	451	471	451	466	499	493	487	470	473	488	488	465	495	491	474	486	510	507	493	493	507	513	524	532	550	547	563	585	582	579	596	598	588	529	511	486	456	410	350	303	194	182	180	178
414	610	557	497	1073	1039	1076	1070	1101	513	1103	1126	1112	1128	1095	519	1162	1188	1182	1208	1248	1242	1310	1266	1257	1260	1265	1298	1381	1426	1353	1344	1349	1361	1326	1265	785	398	239	204	213	211	205	201	209	202	198	218	198	203
0	461	280	264	443	NaN	NaN	NaN	NaN	NaN	NaN	NaN	NaN	NaN	NaN	NaN	NaN	NaN	NaN	NaN	NaN	NaN	NaN	NaN	NaN	NaN	NaN	NaN	NaN	NaN	NaN	NaN	NaN	NaN	NaN	NaN	NaN	NaN	NaN	NaN	NaN	NaN	NaN	NaN	NaN	NaN	NaN	NaN	NaN	NaN
0	273	407	443	274	455	940	430	446	319	283	488	490	557	530	534	488	583	505	537	518	464	509	NaN	NaN	NaN	NaN	NaN	NaN	NaN	NaN	NaN	NaN	NaN	NaN	NaN	NaN	NaN	NaN	NaN	NaN	NaN	NaN	NaN	NaN	NaN	NaN	NaN	NaN	NaN
0	317	NaN	NaN	NaN	NaN	NaN	NaN	NaN	NaN	NaN	NaN	NaN	NaN	NaN	NaN	NaN	NaN	NaN	NaN	NaN	NaN	NaN	NaN	NaN	NaN	NaN	NaN	NaN	NaN	NaN	NaN	NaN	NaN	NaN	NaN	NaN	NaN	NaN	NaN	NaN	NaN	NaN	NaN	NaN	NaN	NaN	NaN	NaN	NaN
0	247	298	NaN	NaN	NaN	NaN	NaN	NaN	NaN	NaN	NaN	NaN	NaN	NaN	NaN	NaN	NaN	NaN	NaN	NaN	NaN	NaN	NaN	NaN	NaN	NaN	NaN	NaN	NaN	NaN	NaN	NaN	NaN	NaN	NaN	NaN	NaN	NaN	NaN	NaN	NaN	NaN	NaN	NaN	NaN	NaN	NaN	NaN	NaN
415	590	529	507	513	541	571	582	625	623	264	646	641	653	650	644	639	638	656	666	697	701	693	687	690	717	679	696	726	750	743	808	774	809	786	792	733	751	782	760	736	637	519	444	388	363	345	356	363	316
0	52	52	57	NaN	NaN	NaN	NaN	NaN	NaN	NaN	NaN	NaN	NaN	NaN	NaN	NaN	NaN	NaN	NaN	NaN	NaN	NaN	NaN	NaN	NaN	NaN	NaN	NaN	NaN	NaN	NaN	NaN	NaN	NaN	NaN	NaN	NaN	NaN	NaN	NaN	NaN	NaN	NaN	NaN	NaN	NaN	NaN	NaN	NaN
0	689	659	640	680	703	708	735	742	726	727	690	722	711	729	710	737	744	700	753	759	751	746	700	736	751	749	739	783	766	840	838	880	904	892	890	941	912	964	852	920	957	921	903	966	824	918	878	819	837
416	542	563	536	530	549	563	577	571	565	575	587	561	563	537	558	578	556	560	597	571	561	585	548	573	588	297	184	170	163	143	130	142	120	121	133	133	135	138	144	134	142	159	168	157	147	165	147	150	151
417	616	268	614	607	620	660	657	635	668	684	697	675	699	699	718	728	735	317	750	787	628	509	349	266	254	240	227	214	214	212	229	240	215	225	215	207	221	212	204	190	181	184	188	171	180	178	164	197	217
418	1036	518	1038	1006	1028	1013	978	510	988	988	997	1015	1040	1006	1022	1041	1020	1061	1082	1085	1072	1097	1102	1128	1110	1119	1152	1182	1192	1155	851	536	435	381	331	291	269	262	256	243	259	244	255	229	225	245	246	244	244
0	1123	1114	1077	1025	1032	1106	1088	1035	1087	1094	1116	1074	1145	1118	1094	1155	1152	1134	1143	1213	1213	1262	1281	1272	1370	1398	1379	1383	1431	1445	1479	1532	1496	1385	1548	1549	1517	1542	1484	1560	1480	1540	1639	1579	1576	1543	1521	1559	1590
419	569	511	500	529	512	532	531	530	580	598	568	585	584	579	613	569	585	592	581	575	558	565	546	542	534	526	529	505	528	546	454	224	186	145	150	157	139	136	137	134	117	138	121	125	110	129	112	108	107
0	481	478	448	NaN	NaN	NaN	NaN	NaN	NaN	NaN	NaN	NaN	NaN	NaN	NaN	NaN	NaN	NaN	NaN	NaN	NaN	NaN	NaN	NaN	NaN	NaN	NaN	NaN	NaN	NaN	NaN	NaN	NaN	NaN	NaN	NaN	NaN	NaN	NaN	NaN	NaN	NaN	NaN	NaN	NaN	NaN	NaN	NaN	NaN
420	1052	1026	986	963	945	959	1029	1026	1048	1056	1088	1089	1133	1165	1162	1188	1203	1261	1264	1343	1363	1369	1396	1407	1394	1416	1435	1478	1439	1372	1261	797	510	468	391	389	351	339	307	273	266	252	258	252	244	257	266	163	171
0	21	20	36	36	45	45	51	38	NaN	NaN	NaN	NaN	NaN	NaN	NaN	NaN	NaN	NaN	NaN	NaN	NaN	NaN	NaN	NaN	NaN	NaN	NaN	NaN	NaN	NaN	NaN	NaN	NaN	NaN	NaN	NaN	NaN	NaN	NaN	NaN	NaN	NaN	NaN	NaN	NaN	NaN	NaN	NaN	NaN
0	440	443	460	529	513	482	504	498	514	424	419	438	117	285	128	126	138	158	143	NaN	NaN	NaN	NaN	NaN	NaN	NaN	NaN	NaN	NaN	NaN	NaN	NaN	NaN	NaN	NaN	NaN	NaN	NaN	NaN	NaN	NaN	NaN	NaN	NaN	NaN	NaN	NaN	NaN	NaN
421	73	76	76	56	58	67	76	92	91	79	89	100	109	123	125	138	145	188	183	184	190	198	190	192	201	202	223	215	156	138	101	100	105	122	91	112	95	119	115	123	146	139	122	120	108	121	112	107	108
422	1098	1055	1068	1079	1047	1101	1085	1105	1118	1118	1139	1076	1147	1187	1200	1133	1119	1184	1274	1197	1348	1344	1292	1330	1326	1341	886	440	234	219	213	220	219	208	214	205	208	209	223	218	216	225	218	215	222	229	229	235	231
0	508	467	472	487	509	520	526	543	518	536	508	479	502	520	500	509	544	504	532	503	537	558	577	569	598	610	524	NaN	NaN	NaN	NaN	NaN	NaN	NaN	NaN	NaN	NaN	NaN	NaN	NaN	NaN	NaN	NaN	NaN	NaN	NaN	NaN	NaN	NaN
423	478	478	494	515	506	523	526	541	511	549	567	563	552	574	581	560	551	529	554	543	576	576	576	578	586	584	630	548	548	553	633	622	616	582	563	568	504	525	416	358	309	289	265	231	233	226	234	258	198
424	494	500	512	481	503	506	493	479	463	472	490	496	487	526	524	537	533	518	537	502	484	493	517	509	509	534	530	504	427	226	123	125	127	128	129	127	128	129	125	136	146	136	146	145	150	156	148	163	155
425	384	385	356	362	375	384	380	381	384	376	351	368	360	377	380	382	376	381	411	392	406	405	391	167	150	152	147	150	152	144	137	145	148	145	140	156	160	152	148	150	158	149	154	162	164	160	146	166	153
426	447	449	439	457	481	486	493	511	499	505	517	506	483	479	466	466	478	459	492	485	475	450	355	331	409	345	335	245	215	190	184	174	171	166	164	156	148	139	134	148	135	138	137	149	156	151	156	151	161
427	481	432	387	377	390	434	452	462	513	513	480	503	493	504	491	484	490	506	515	516	532	541	536	522	385	384	222	172	161	154	141	142	120	144	131	139	137	148	123	132	108	109	114	120	130	123	126	115	123
0	58	69	83	77	76	94	112	106	129	107	103	162	126	143	161	185	226	210	225	239	224	196	210	211	243	265	249	274	286	314	301	275	313	289	273	291	296	303	297	284	301	286	282	276	273	258	255	268	259
428	695	672	697	646	652	715	760	709	740	730	722	816	808	785	809	839	800	792	834	881	878	875	914	885	939	980	937	826	634	346	234	204	173	194	194	208	211	206	202	222	229	224	211	226	214	220	212	202	216
429	407	376	359	398	398	380	361	385	378	382	386	391	425	428	434	421	424	438	470	471	486	484	487	515	509	527	505	144	132	152	153	137	140	129	125	129	124	122	122	117	114	144	143	132	149	145	143	168	159
0	622	605	644	659	676	645	736	695	707	707	680	657	707	730	704	671	684	710	728	731	786	815	785	811	848	843	827	853	801	770	654	675	649	708	781	746	749	NaN	NaN	NaN	NaN	NaN	NaN	NaN	NaN	NaN	NaN	NaN	NaN
430	148	143	142	137	147	150	142	155	149	145	137	141	157	135	143	136	155	162	154	164	158	161	155	176	178	202	181	82	72	77	66	82	73	63	69	73	59	58	46	43	30	26	23	28	28	33	39	21	28
431	587	538	538	535	510	529	527	518	537	510	493	503	515	518	519	506	496	497	537	525	538	533	524	501	561	555	594	613	550	529	417	211	172	155	154	152	139	153	165	157	160	168	165	165	169	181	162	172	174
432	314	328	329	357	485	530	239	252	297	301	289	304	238	264	287	340	361	389	402	427	435	422	286	173	148	154	148	144	143	142	139	145	135	132	130	139	126	108	91	114	104	108	119	111	113	133	113	101	106
0	NaN	NaN	NaN	NaN	NaN	NaN	NaN	NaN	NaN	NaN	NaN	NaN	NaN	NaN	NaN	NaN	NaN	NaN	NaN	NaN	NaN	NaN	NaN	NaN	NaN	NaN	NaN	NaN	NaN	NaN	NaN	NaN	NaN	NaN	NaN	NaN	NaN	NaN	NaN	NaN	NaN	NaN	NaN	NaN	NaN	NaN	NaN	NaN	NaN
433	237	213	236	246	251	289	318	293	303	288	287	287	280	300	292	289	288	262	291	115	283	299	277	305	289	127	132	121	144	155	232	233	299	245	243	249	232	227	222	216	194	182	180	179	179	152	101	96	95
434	727	728	726	746	746	750	741	751	777	757	768	761	786	804	796	830	834	792	818	822	834	845	829	847	824	834	753	497	368	256	221	211	215	221	223	251	247	243	233	238	240	228	235	227	244	237	225	239	232
435	845	831	828	799	824	833	891	911	899	906	908	961	919	925	1005	977	955	963	1000	979	1001	987	890	278	231	229	226	225	222	218	215	217	221	239	236	238	341	319	237	318	306	311	283	309	241	258	293	302	245
0	2744	2657	2638	2573	2522	2545	2597	2605	2550	2556	2582	1305	2689	1287	2645	2652	2622	2665	2687	2820	2729	2786	2702	NaN	NaN	NaN	NaN	NaN	NaN	NaN	NaN	NaN	NaN	NaN	NaN	NaN	NaN	NaN	NaN	NaN	NaN	NaN	NaN	NaN	NaN	NaN	NaN	NaN	NaN
436	1385	1371	1342	1317	1326	1362	1334	1328	1330	638	374	338	330	330	340	147	158	167	198	298	380	474	501	475	494	490	396	258	192	176	160	157	144	133	132	128	133	132	126	140	144	143	148	145	147	153	148	161	155
437	655	620	658	606	376	478	441	436	441	422	423	428	305	675	755	795	811	907	912	351	293	292	290	289	299	138	147	132	135	142	142	130	136	130	130	134	132	133	133	124	124	129	126	121	116	120	104	105	101
438	348	353	343	331	344	338	363	336	334	341	311	323	321	333	316	327	326	326	318	337	333	354	313	334	347	363	369	325	317	329	336	363	358	386	383	355	389	388	415	397	379	354	384	373	343	347	329	386	390
0	631	580	603	611	636	643	661	645	665	275	654	619	615	655	659	592	645	624	611	599	638	635	645	650	652	637	662	739	757	842	779	828	859	843	882	899	876	944	925	969	926	937	932	949	913	937	924	984	953
0	241	231	204	190	207	222	198	194	197	214	203	238	240	238	248	271	257	258	268	257	269	279	280	217	242	275	282	240	268	100	217	162	234	130	113	80	NaN	NaN	NaN	NaN	NaN	NaN	NaN	NaN	NaN	NaN	NaN	NaN	NaN
439	374	382	374	388	401	376	406	405	416	396	399	393	426	403	392	391	386	411	396	404	445	454	394	145	135	106	134	148	139	285	143	157	141	237	255	368	340	552	565	550	562	394	340	365	346	344	331	358	412
440	351	341	345	347	368	372	366	381	389	331	372	356	330	337	299	322	353	366	404	389	411	404	364	377	375	373	239	139	119	134	111	125	114	117	147	145	141	143	180	187	167	163	158	162	165	157	157	155	153
0	NaN	NaN	NaN	NaN	NaN	NaN	NaN	NaN	NaN	NaN	NaN	NaN	NaN	NaN	NaN	NaN	NaN	NaN	NaN	NaN	NaN	NaN	NaN	NaN	NaN	NaN	NaN	NaN	NaN	NaN	NaN	NaN	NaN	NaN	NaN	NaN	NaN	NaN	NaN	NaN	NaN	NaN	NaN	NaN	NaN	NaN	NaN	NaN	NaN
441	798	807	822	816	822	855	872	886	888	865	872	871	871	868	839	870	834	847	878	873	914	878	858	773	632	228	225	219	221	213	205	196	210	202	208	225	225	208	219	218	225	212	228	230	220	217	214	216	216
442	1263	1273	1273	1232	1212	1201	1217	1263	1251	1317	1262	1209	1255	561	354	323	314	324	321	319	327	150	154	162	179	174	161	155	144	133	128	126	137	119	119	129	111	127	124	119	135	130	144	140	133	142	121	139	124
443	315	310	317	323	310	334	337	363	360	354	355	378	368	398	400	383	430	416	441	422	411	411	387	425	436	443	470	492	498	480	482	487	480	487	457	485	445	414	420	426	436	456	464	452	446	418	413	406	376
0	292	280	305	322	328	329	320	352	346	345	353	317	359	345	364	344	353	380	344	373	362	385	316	385	424	399	398	422	356	395	413	437	423	421	447	478	480	463	481	438	474	484	499	464	498	460	492	515	486
444	364	343	350	325	295	304	292	299	306	312	325	323	310	330	327	352	371	364	365	373	140	368	356	375	424	426	439	466	456	484	428	281	112	110	124	124	124	119	114	118	118	129	120	132	116	134	115	121	124
445	783	754	780	782	767	808	800	808	833	835	880	879	898	871	885	855	844	855	867	815	864	869	846	843	810	738	524	354	194	222	208	226	212	208	221	223	226	219	206	207	209	198	194	206	210	205	180	56	63
0	1474	1465	1560	1472	1497	1336	1383	1426	1449	1431	1491	1604	1633	1215	1178	1791	1664	1662	NaN	NaN	NaN	NaN	NaN	NaN	NaN	NaN	NaN	NaN	NaN	NaN	NaN	NaN	NaN	NaN	NaN	NaN	NaN	NaN	NaN	NaN	NaN	NaN	NaN	NaN	NaN	NaN	NaN	NaN	NaN
446	386	374	386	389	414	449	453	450	467	451	449	446	446	467	470	456	468	516	551	545	587	608	612	632	659	663	678	684	656	646	706	680	659	643	684	661	660	673	655	640	636	592	625	594	595	539	439	420	399
0	29	38	48	50	84	70	86	91	100	103	88	95	98	90	100	90	64	76	112	108	154	170	200	219	234	222	168	158	121	97	90	60	42	44	49	52	42	42	47	48	NaN	NaN	NaN	NaN	NaN	NaN	NaN	NaN	NaN
447	601	607	601	668	679	711	711	706	724	726	707	746	772	743	737	718	716	744	741	746	772	750	765	748	760	753	769	816	835	846	881	875	925	926	997	951	1050	1078	936	217	198	192	176	167	166	163	173	178	179
448	497	505	472	397	411	425	425	427	449	463	455	504	539	522	538	499	498	531	546	537	537	420	146	124	106	98	99	111	118	134	108	144	134	134	121	126	113	138	138	138	140	150	136	138	165	162	161	169	165
449	356	346	336	339	365	358	342	315	310	302	316	327	341	369	353	359	383	394	415	427	417	426	418	433	406	404	101	114	102	104	90	90	87	85	87	81	84	87	96	106	89	98	106	115	112	120	110	109	145
450	244	246	300	312	313	355	371	381	362	332	377	361	358	368	379	391	402	372	438	453	481	471	476	476	460	469	415	342	291	265	147	98	107	115	124	122	134	119	122	143	142	137	136	145	133	131	136	140	148
451	116	132	80	93	97	90	69	63	48	49	61	62	67	119	130	145	146	185	177	185	186	167	171	174	190	159	158	82	69	67	67	67	64	61	65	58	58	60	49	52	55	161	47	44	NaN	NaN	NaN	NaN	NaN
452	131	136	138	171	172	191	200	191	201	198	199	179	163	161	178	208	207	176	180	182	237	257	265	275	291	299	253	145	138	116	106	114	103	100	89	92	93	87	85	93	96	100	96	91	88	95	88	90	83
453	449	436	402	379	374	406	413	418	422	418	421	455	457	452	464	464	448	461	467	481	517	508	464	477	127	129	139	118	111	109	109	121	105	104	112	104	107	112	136	123	135	139	137	134	133	140	132	144	135
454	229	253	262	256	256	273	308	303	321	341	357	363	379	409	434	466	464	479	520	534	552	546	545	572	629	567	127	116	98	99	93	100	96	90	87	85	95	96	101	102	91	97	110	108	105	104	104	113	132
0	208	191	209	243	269	297	311	324	313	295	318	308	302	287	NaN	NaN	NaN	NaN	NaN	NaN	NaN	NaN	NaN	NaN	NaN	NaN	NaN	NaN	NaN	NaN	NaN	NaN	NaN	NaN	NaN	NaN	NaN	NaN	NaN	NaN	NaN	NaN	NaN	NaN	NaN	NaN	NaN	NaN	NaN
0	2	NaN	NaN	NaN	NaN	NaN	NaN	NaN	NaN	NaN	NaN	NaN	NaN	NaN	NaN	NaN	NaN	NaN	NaN	NaN	NaN	NaN	NaN	NaN	NaN	NaN	NaN	NaN	NaN	NaN	NaN	NaN	NaN	NaN	NaN	NaN	NaN	NaN	NaN	NaN	NaN	NaN	NaN	NaN	NaN	NaN	NaN	NaN	NaN
0	NaN	NaN	NaN	NaN	NaN	NaN	NaN	NaN	NaN	NaN	NaN	NaN	NaN	NaN	NaN	NaN	NaN	NaN	NaN	NaN	NaN	NaN	NaN	NaN	NaN	NaN	NaN	NaN	NaN	NaN	NaN	NaN	NaN	NaN	NaN	NaN	NaN	NaN	NaN	NaN	NaN	NaN	NaN	NaN	NaN	NaN	NaN	NaN	NaN
455	264	289	277	273	282	304	347	358	374	395	387	419	426	450	424	401	421	361	480	446	307	139	112	133	128	118	116	111	114	108	112	116	110	110	109	97	104	109	106	105	113	123	122	126	127	126	119	133	139
0	488	473	495	495	499	517	515	535	519	533	527	550	548	544	554	556	567	564	564	475	256	397	503	500	502	464	450	431	465	445	449	475	466	466	492	428	376	351	383	309	781	302	361	405	360	371	355	370	300
456	199	215	228	208	216	255	274	286	313	312	340	337	350	364	387	417	442	487	496	495	514	536	551	437	126	126	124	113	122	116	122	129	128	119	119	133	136	122	129	122	132	133	130	134	138	136	129	135	155
457	317	323	337	337	336	352	379	379	380	404	398	404	412	401	412	422	399	188	139	133	136	126	125	126	115	119	135	143	137	128	138	130	147	132	138	133	126	120	123	127	118	124	117	129	137	138	134	133	148
458	904	920	961	918	889	905	922	914	907	920	906	944	948	929	922	966	936	994	1003	1005	1029	970	1008	1019	1074	1062	965	1004	1019	1011	1048	1095	1088	1105	1099	1026	985	823	645	564	427	374	332	320	309	303	297	296	308
459	351	379	360	395	423	412	413	446	471	474	465	456	462	412	483	433	458	436	449	458	455	458	481	463	493	502	498	490	328	103	101	109	117	120	104	100	92	96	91	87	91	91	96	94	93	106	97	91	98
460	723	718	669	657	636	627	650	646	664	715	714	724	744	783	768	751	756	787	772	821	818	834	265	184	170	151	158	168	150	169	142	146	135	129	132	140	131	155	144	141	138	137	131	141	130	138	133	132	132
461	371	374	334	344	355	358	424	437	436	446	430	422	451	393	428	417	433	441	426	422	441	407	419	469	447	461	418	455	460	504	449	492	437	391	291	108	110	98	89	85	94	100	85	87	93	89	94	98	91
462	1046	1049	1037	1033	991	963	962	964	935	892	900	892	856	922	610	338	319	327	335	338	337	344	114	127	128	140	184	208	211	214	191	132	142	133	151	124	121	114	109	108	114	121	114	125	116	122	120	131	121
463	439	436	438	431	415	422	432	413	432	428	404	418	444	406	433	420	428	447	424	185	196	220	181	171	167	166	154	174	156	167	158	142	161	168	147	164	180	182	196	NaN	NaN	NaN	NaN	NaN	NaN	NaN	NaN	NaN	NaN
464	859	857	836	895	402	891	871	833	805	840	840	803	813	831	827	813	865	853	873	858	774	308	234	217	218	218	200	176	167	178	188	202	206	212	213	199	223	232	251	262	260	258	263	268	266	237	243	248	278
465	379	401	416	415	425	401	431	203	401	418	432	441	453	473	486	408	435	340	132	122	123	115	106	111	119	106	109	115	110	108	122	111	128	124	128	122	120	112	120	115	123	130	125	123	136	137	143	136	138
466	749	725	660	674	662	645	652	695	692	747	714	762	745	791	805	787	772	807	780	788	892	796	826	781	801	843	846	820	702	215	202	180	176	163	164	167	166	165	163	170	168	154	166	167	171	166	167	170	177
467	320	367	345	353	341	354	381	381	413	425	406	415	392	395	391	425	412	445	427	397	427	428	381	430	270	99	75	72	72	67	46	44	67	90	37	74	81	76	84	55	64	56	69	78	81	76	58	44	49
0	NaN	NaN	NaN	NaN	NaN	NaN	NaN	NaN	NaN	NaN	NaN	NaN	NaN	NaN	NaN	NaN	NaN	NaN	NaN	NaN	NaN	NaN	NaN	NaN	NaN	NaN	NaN	NaN	NaN	NaN	NaN	NaN	NaN	NaN	NaN	NaN	NaN	NaN	NaN	NaN	NaN	NaN	NaN	NaN	NaN	NaN	NaN	NaN	NaN
0	NaN	NaN	NaN	NaN	NaN	NaN	NaN	NaN	NaN	NaN	NaN	NaN	NaN	NaN	NaN	NaN	NaN	NaN	NaN	NaN	NaN	NaN	NaN	NaN	NaN	NaN	NaN	NaN	NaN	NaN	NaN	NaN	NaN	NaN	NaN	NaN	NaN	NaN	NaN	NaN	NaN	NaN	NaN	NaN	NaN	NaN	NaN	NaN	NaN
468	362	395	387	380	378	368	379	375	377	376	371	363	347	347	374	355	345	381	403	386	400	299	96	94	104	117	139	149	166	244	226	220	211	110	128	121	120	115	116	122	128	113	117	111	115	113	115	106	116
0	NaN	NaN	NaN	NaN	NaN	NaN	NaN	NaN	NaN	NaN	NaN	NaN	NaN	NaN	NaN	NaN	NaN	NaN	NaN	NaN	NaN	NaN	NaN	NaN	NaN	NaN	NaN	NaN	NaN	NaN	NaN	NaN	NaN	NaN	NaN	NaN	NaN	NaN	NaN	NaN	NaN	NaN	NaN	NaN	NaN	NaN	NaN	NaN	NaN
469	425	385	380	394	402	403	396	408	435	444	428	448	474	470	456	492	488	520	525	470	456	457	441	413	383	336	223	146	107	97	92	80	89	96	107	90	98	96	100	95	98	91	101	100	112	103	100	104	104
0	586	NaN	NaN	NaN	NaN	NaN	NaN	NaN	NaN	NaN	NaN	NaN	NaN	NaN	NaN	NaN	NaN	NaN	NaN	NaN	NaN	NaN	NaN	NaN	NaN	NaN	NaN	NaN	NaN	NaN	NaN	NaN	NaN	NaN	NaN	NaN	NaN	NaN	NaN	NaN	NaN	NaN	NaN	NaN	NaN	NaN	NaN	NaN	NaN
0	591	1197	1144	1156	1221	1169	1164	1232	1259	1259	1232	1273	661	1272	1322	1344	1353	1356	1330	1368	459	342	350	350	355	382	175	179	197	283	374	479	542	589	604	649	741	721	753	664	498	381	232	177	164	153	146	146	144
0	465	927	892	907	905	923	842	866	894	348	904	917	937	923	977	977	972	385	NaN	NaN	NaN	NaN	NaN	NaN	NaN	NaN	NaN	NaN	NaN	NaN	NaN	NaN	NaN	NaN	NaN	NaN	NaN	NaN	NaN	NaN	NaN	NaN	NaN	NaN	NaN	NaN	NaN	NaN	NaN
470	418	402	354	409	372	371	356	373	382	374	382	384	404	404	405	417	418	414	451	422	440	185	185	165	133	110	89	84	76	66	75	80	69	62	78	64	78	76	76	85	89	90	93	92	87	90	92	104	101
0	812	745	759	728	615	688	712	778	849	845	838	880	860	903	930	854	887	897	864	850	884	885	984	860	880	926	988	928	904	870	883	832	848	881	832	813	979	863	803	863	922	945	1044	1017	1053	1083	1024	1082	1056
0	59	64	74	53	55	42	54	43	29	38	32	42	25	4	NaN	NaN	NaN	NaN	NaN	NaN	NaN	NaN	NaN	NaN	NaN	NaN	NaN	NaN	NaN	NaN	NaN	NaN	NaN	NaN	NaN	NaN	NaN	NaN	NaN	NaN	NaN	NaN	NaN	NaN	NaN	NaN	NaN	NaN	NaN
471	981	940	987	943	938	971	945	982	957	960	987	1039	1027	1016	1058	1051	1008	1032	320	311	313	317	316	309	146	154	149	146	149	154	155	136	125	125	129	114	113	118	120	110	104	275	145	156	159	112	107	99	113
472	607	604	585	621	633	601	618	600	605	637	641	619	612	608	216	647	624	649	648	617	610	610	635	616	565	514	467	283	200	177	221	215	188	189	181	201	208	177	178	184	176	177	200	207	203	212	190	230	206
473	325	300	301	318	331	329	300	345	350	339	347	370	371	337	378	399	412	447	445	465	445	405	401	411	144	112	110	98	100	101	113	90	99	120	146	142	169	181	173	206	181	NaN	NaN	NaN	NaN	NaN	NaN	NaN	NaN
474	1215	1215	1183	1167	1063	1065	1017	1021	1089	1079	1077	1122	1102	1092	1108	1077	1183	1276	1255	1216	1284	1249	1224	1248	1275	1295	1279	1298	1312	1325	1354	1365	1336	1325	1329	1367	1354	1400	1362	1353	1383	1419	1386	1380	727	438	438	419	514
475	406	410	374	370	372	388	386	396	391	430	457	464	442	436	435	419	454	472	478	455	469	503	524	536	494	507	448	426	383	347	337	336	307	131	132	105	106	109	117	106	108	95	90	102	96	101	100	97	94
476	290	284	295	279	286	288	304	278	293	287	313	315	314	336	311	310	296	297	285	97	85	74	55	50	48	49	59	51	55	76	79	76	77	74	74	86	82	97	81	79	92	95	95	105	91	91	88	94	96
0	100	36	1	1	5	NaN	NaN	NaN	NaN	NaN	NaN	NaN	NaN	NaN	NaN	NaN	NaN	NaN	NaN	NaN	NaN	NaN	NaN	NaN	NaN	NaN	NaN	NaN	NaN	NaN	NaN	NaN	NaN	NaN	NaN	NaN	NaN	NaN	NaN	NaN	NaN	NaN	NaN	NaN	NaN	NaN	NaN	NaN	NaN
477	382	371	368	370	380	376	383	396	379	396	403	434	421	443	452	444	434	433	455	340	208	161	152	138	133	147	159	177	205	178	174	180	164	113	128	139	86	93	61	68	83	117	105	138	132	130	119	135	127
0	741	768	805	786	808	849	940	917	972	929	964	NaN	NaN	NaN	NaN	NaN	NaN	NaN	NaN	NaN	NaN	NaN	NaN	NaN	NaN	NaN	NaN	NaN	NaN	NaN	NaN	NaN	NaN	NaN	NaN	NaN	NaN	NaN	NaN	NaN	NaN	NaN	NaN	NaN	NaN	NaN	NaN	NaN	NaN
478	1405	1423	1396	1307	1275	1280	1296	1288	1268	1256	1182	863	349	320	323	330	328	340	335	342	339	375	188	186	207	338	475	597	615	593	644	660	707	751	782	766	758	769	766	798	834	795	809	702	594	469	360	254	203
0	NaN	NaN	NaN	NaN	NaN	NaN	NaN	NaN	NaN	NaN	NaN	NaN	NaN	NaN	NaN	NaN	NaN	NaN	NaN	NaN	NaN	NaN	NaN	NaN	NaN	NaN	NaN	NaN	NaN	NaN	NaN	NaN	NaN	NaN	NaN	NaN	NaN	NaN	NaN	NaN	NaN	NaN	NaN	NaN	NaN	NaN	NaN	NaN	NaN
479	879	806	824	779	823	817	844	958	826	876	903	971	902	975	922	879	881	867	912	890	878	310	259	234	232	241	199	177	172	191	198	197	202	237	218	219	219	215	209	218	235	226	238	242	248	257	264	272	284
480	1256	1210	1222	1206	1274	1187	1117	1200	1207	1277	1280	1285	1285	1260	1351	1289	1302	1338	1501	1423	1485	1495	1478	1517	1486	1437	1520	1545	1447	1521	1482	1531	1590	1657	1700	1681	1726	1688	1659	1736	1421	435	397	380	389	397	399	405	194
0	669	630	646	643	631	622	632	651	579	628	NaN	NaN	NaN	NaN	NaN	NaN	NaN	NaN	NaN	NaN	NaN	NaN	NaN	NaN	NaN	NaN	NaN	NaN	NaN	NaN	NaN	NaN	NaN	NaN	NaN	NaN	NaN	NaN	NaN	NaN	NaN	NaN	NaN	NaN	NaN	NaN	NaN	NaN	NaN
481	625	583	586	573	595	612	559	199	191	564	558	559	557	560	569	558	561	581	576	187	547	568	578	567	502	477	265	165	134	143	132	120	125	136	137	130	126	116	139	129	126	129	138	130	129	135	134	139	133
482	986	997	993	979	966	968	986	980	986	1002	971	982	1007	967	1041	1025	1037	1053	1106	1085	1098	1102	1062	1084	1097	1141	1011	594	265	257	272	259	256	255	241	224	235	230	244	263	264	251	235	238	238	228	227	224	236
483	871	853	845	835	859	857	841	860	903	885	894	915	906	895	923	939	959	968	989	963	986	935	1011	990	1017	1058	862	194	169	173	148	158	152	157	156	167	173	169	171	179	184	177	183	182	175	178	183	183	177
0	422	395	416	418	419	442	481	507	539	548	508	533	495	475	493	469	462	483	494	497	479	452	484	517	469	528	547	560	549	551	566	573	597	591	603	592	560	589	665	702	645	615	633	589	583	633	593	564	585
0	NaN	NaN	NaN	NaN	NaN	NaN	NaN	NaN	NaN	NaN	NaN	NaN	NaN	NaN	NaN	NaN	NaN	NaN	NaN	NaN	NaN	NaN	NaN	NaN	NaN	NaN	NaN	NaN	NaN	NaN	NaN	NaN	NaN	NaN	NaN	NaN	NaN	NaN	NaN	NaN	NaN	NaN	NaN	NaN	NaN	NaN	NaN	NaN	NaN
484	168	321	298	301	248	267	237	209	217	233	165	185	99	108	142	126	107	94	91	94	87	65	69	69	60	58	76	72	69	62	55	38	68	47	27	64	53	70	68	67	62	59	50	19	1	24	51	33	51
485	1162	1112	1068	1101	1129	1126	1134	1124	1168	1168	1209	1141	1129	1126	1150	1130	1156	1179	1111	647	193	173	195	187	193	188	201	180	184	181	184	192	192	201	224	194	209	217	208	230	228	253	262	269	279	270	263	270	278
0	360	370	346	356	376	400	386	411	393	395	384	380	388	378	395	391	408	414	409	446	425	474	474	437	433	467	452	477	500	510	496	467	504	524	536	502	553	527	544	516	538	550	552	551	536	529	536	558	565
486	375	372	352	356	329	351	376	367	395	389	427	462	460	455	445	419	414	255	115	105	114	110	104	94	94	86	89	83	76	77	80	77	81	73	70	75	78	91	77	80	81	83	83	83	89	92	92	89	96
487	410	394	407	363	374	379	391	386	397	396	406	433	434	428	431	448	460	461	486	453	470	482	488	516	513	500	512	519	545	536	545	562	565	554	589	590	591	595	616	643	644	602	610	630	608	654	630	588	655
488	508	501	485	471	469	445	426	431	466	456	468	509	498	516	553	545	550	597	599	616	629	584	581	384	162	97	109	118	110	109	114	129	122	117	129	99	120	106	129	132	104	131	121	124	124	123	118	117	120
489	705	703	679	699	728	711	715	758	739	742	712	749	771	760	778	785	784	755	766	787	822	723	666	463	417	1025	1052	1029	996	115	132	138	101	116	174	325	322	326	323	325	358	333	335	346	333	373	379	390	381
0	530	NaN	NaN	NaN	NaN	NaN	NaN	NaN	NaN	NaN	NaN	NaN	NaN	NaN	NaN	NaN	NaN	NaN	NaN	NaN	NaN	NaN	NaN	NaN	NaN	NaN	NaN	NaN	NaN	NaN	NaN	NaN	NaN	NaN	NaN	NaN	NaN	NaN	NaN	NaN	NaN	NaN	NaN	NaN	NaN	NaN	NaN	NaN	NaN
0	NaN	NaN	NaN	NaN	NaN	NaN	NaN	NaN	NaN	NaN	NaN	NaN	NaN	NaN	NaN	NaN	NaN	NaN	NaN	NaN	NaN	NaN	NaN	NaN	NaN	NaN	NaN	NaN	NaN	NaN	NaN	NaN	NaN	NaN	NaN	NaN	NaN	NaN	NaN	NaN	NaN	NaN	NaN	NaN	NaN	NaN	NaN	NaN	NaN
490	1208	1216	1169	1183	1194	1184	1267	1288	1303	1274	1270	1262	1226	1314	1235	1216	1270	1257	1291	1276	1338	1082	1013	1062	1109	1077	1108	1027	926	804	705	661	456	273	286	289	288	284	276	268	272	273	267	241	254	298	286	283	283
0	421	392	NaN	NaN	NaN	NaN	NaN	NaN	NaN	NaN	NaN	NaN	NaN	NaN	NaN	NaN	NaN	NaN	NaN	NaN	NaN	NaN	NaN	NaN	NaN	NaN	NaN	NaN	NaN	NaN	NaN	NaN	NaN	NaN	NaN	NaN	NaN	NaN	NaN	NaN	NaN	NaN	NaN	NaN	NaN	NaN	NaN	NaN	NaN
491	223	256	318	793	806	820	846	849	848	879	888	859	942	863	877	882	870	880	820	834	833	827	846	826	870	855	910	775	198	164	151	149	153	150	163	175	161	159	149	158	166	166	168	167	173	183	186	177	182
492	576	1192	1149	1179	1175	1208	1191	1199	1163	1196	1162	1148	1149	1172	1129	1152	1181	1110	1205	1247	1169	1176	1055	654	249	183	185	193	179	175	179	161	165	172	200	203	226	214	212	229	253	228	254	253	247	259	263	285	275
0	399	653	667	706	688	729	757	755	794	777	767	769	742	770	320	732	757	791	752	784	762	431	229	343	NaN	NaN	NaN	NaN	NaN	NaN	NaN	NaN	NaN	NaN	NaN	NaN	NaN	NaN	NaN	NaN	NaN	NaN	NaN	NaN	NaN	NaN	NaN	NaN	NaN
493	334	349	344	368	333	366	353	384	353	364	421	416	417	429	412	433	429	434	427	132	76	68	74	71	73	70	59	65	65	73	80	67	66	68	79	72	73	74	68	69	73	71	65	78	84	76	73	71	80
494	511	513	456	490	496	484	474	490	476	493	504	520	505	494	513	503	505	533	540	518	527	560	552	578	548	552	573	619	629	631	634	647	696	647	701	709	620	710	688	682	714	654	686	705	720	684	699	665	677
495	380	349	352	353	341	353	347	379	382	415	387	414	401	395	423	419	415	402	425	432	436	455	465	479	473	470	461	472	466	489	490	495	503	499	528	517	509	500	491	483	511	488	496	498	487	512	530	535	559
0	NaN	NaN	NaN	NaN	NaN	NaN	NaN	NaN	NaN	NaN	NaN	NaN	NaN	NaN	NaN	NaN	NaN	NaN	NaN	NaN	NaN	NaN	NaN	NaN	NaN	NaN	NaN	NaN	NaN	NaN	NaN	NaN	NaN	NaN	NaN	NaN	NaN	NaN	NaN	NaN	NaN	NaN	NaN	NaN	NaN	NaN	NaN	NaN	NaN
0	406	429	441	367	362	337	363	346	373	375	375	398	361	391	416	417	425	412	432	444	477	484	477	479	471	477	506	493	495	491	525	508	519	523	512	519	535	536	568	526	513	554	537	530	547	553	536	542	524
496	376	380	382	364	385	383	416	411	445	441	455	480	468	476	471	494	489	480	522	493	526	520	496	534	529	501	528	530	538	510	420	99	86	76	85	77	78	82	75	80	84	92	87	88	96	91	93	97	96
497	281	270	277	303	291	291	309	318	295	316	328	323	329	316	306	323	325	310	324	352	374	367	362	379	366	390	399	388	410	437	415	436	458	467	464	451	489	474	480	476	450	417	389	351	358	322	318	306	325
0	449	427	452	461	458	NaN	NaN	NaN	NaN	NaN	NaN	NaN	NaN	NaN	NaN	NaN	NaN	NaN	NaN	NaN	NaN	NaN	NaN	NaN	NaN	NaN	NaN	NaN	NaN	NaN	NaN	NaN	NaN	NaN	NaN	NaN	NaN	NaN	NaN	NaN	NaN	NaN	NaN	NaN	NaN	NaN	NaN	NaN	NaN
0	NaN	NaN	NaN	NaN	NaN	NaN	NaN	NaN	NaN	NaN	NaN	NaN	NaN	NaN	NaN	NaN	NaN	NaN	NaN	NaN	NaN	NaN	NaN	NaN	NaN	NaN	NaN	NaN	NaN	NaN	NaN	NaN	NaN	NaN	NaN	NaN	NaN	NaN	NaN	NaN	NaN	NaN	NaN	NaN	NaN	NaN	NaN	NaN	NaN
0	145	154	138	138	114	120	140	137	158	164	153	159	157	135	145	147	147	149	147	NaN	NaN	NaN	NaN	NaN	NaN	NaN	NaN	NaN	NaN	NaN	NaN	NaN	NaN	NaN	NaN	NaN	NaN	NaN	NaN	NaN	NaN	NaN	NaN	NaN	NaN	NaN	NaN	NaN	NaN
0	NaN	NaN	NaN	NaN	NaN	NaN	NaN	NaN	NaN	NaN	NaN	NaN	NaN	NaN	NaN	NaN	NaN	NaN	NaN	NaN	NaN	NaN	NaN	NaN	NaN	NaN	NaN	NaN	NaN	NaN	NaN	NaN	NaN	NaN	NaN	NaN	NaN	NaN	NaN	NaN	NaN	NaN	NaN	NaN	NaN	NaN	NaN	NaN	NaN
498	129	270	290	330	357	328	375	399	359	442	420	400	417	391	366	370	444	441	397	416	417	405	411	416	179	122	101	107	105	106	92	94	92	90	98	91	96	91	82	83	84	85	102	99	97	97	109	115	95
0	105	129	NaN	NaN	NaN	NaN	NaN	NaN	NaN	NaN	NaN	NaN	NaN	NaN	NaN	NaN	NaN	NaN	NaN	NaN	NaN	NaN	NaN	NaN	NaN	NaN	NaN	NaN	NaN	NaN	NaN	NaN	NaN	NaN	NaN	NaN	NaN	NaN	NaN	NaN	NaN	NaN	NaN	NaN	NaN	NaN	NaN	NaN	NaN
0	2	96	69	84	75	93	90	78	121	110	97	74	107	150	97	126	147	155	136	134	113	119	153	170	169	216	253	243	253	202	266	250	281	277	260	292	232	256	253	301	287	295	280	287	277	293	321	303	327
499	445	428	416	435	465	481	480	495	501	481	467	495	498	520	534	515	541	509	531	511	523	540	534	571	567	584	281	297	623	596	615	620	588	649	701	656	666	621	623	666	621	642	615	582	550	530	227	115	116
0	298	97	8	NaN	NaN	NaN	NaN	NaN	NaN	NaN	NaN	NaN	NaN	NaN	NaN	NaN	NaN	NaN	NaN	NaN	NaN	NaN	NaN	NaN	NaN	NaN	NaN	NaN	NaN	NaN	NaN	NaN	NaN	NaN	NaN	NaN	NaN	NaN	NaN	NaN	NaN	NaN	NaN	NaN	NaN	NaN	NaN	NaN	NaN
500	1378	3025	2118	3048	3013	2998	1679	2907	1447	1427	1676	1510	1493	1525	3055	3057	3050	1430	1338	1361	2997	1355	1419	1327	1329	1361	1401	1409	1327	1381	1457	528	517	492	525	513	534	539	545	567	548	550	526	554	523	555	576	559	565
501	295	296	216	164	174	181	162	170	158	176	167	183	168	98	115	117	106	124	106	106	88	77	85	92	85	85	92	114	157	163	115	88	92	96	92	90	96	82	77	74	157	181	89	80	70	79	95	105	95
502	1061	1015	1015	980	1007	1012	984	984	914	968	995	995	1021	989	969	984	978	966	755	187	146	136	130	124	122	132	135	137	142	143	154	143	145	150	150	157	155	155	167	192	175	195	194	189	190	210	208	206	209
503	390	409	392	455	372	400	444	400	393	385	419	437	415	442	432	423	485	488	472	437	459	296	313	327	344	349	348	361	396	385	405	435	430	429	420	492	414	157	144	104	101	99	108	127	130	124	129	123	138
0	490	517	437	432	397	432	1077	450	477	462	457	458	433	NaN	NaN	NaN	NaN	NaN	NaN	NaN	NaN	NaN	NaN	NaN	NaN	NaN	NaN	NaN	NaN	NaN	NaN	NaN	NaN	NaN	NaN	NaN	NaN	NaN	NaN	NaN	NaN	NaN	NaN	NaN	NaN	NaN	NaN	NaN	NaN
504	500	464	488	487	462	464	498	506	483	508	526	550	514	582	587	561	557	544	560	571	542	515	484	500	487	506	504	517	529	532	550	541	589	562	598	581	591	651	641	612	641	618	638	626	650	603	639	628	626
505	112	116	114	89	85	91	101	112	109	116	117	129	148	140	159	173	182	183	133	88	63	47	58	53	53	56	50	49	49	62	51	52	57	45	54	61	54	49	51	47	52	54	47	53	50	57	48	54	50
506	1011	992	1015	964	978	1017	1011	998	974	1025	1017	1075	1000	981	1002	968	966	861	873	396	154	154	135	144	145	130	154	134	139	150	162	144	135	169	165	154	172	163	161	179	190	186	181	178	190	205	202	211	219
0	61	97	104	102	124	117	142	124	154	123	156	109	99	143	152	143	183	177	186	157	124	193	162	183	165	195	176	185	208	209	216	81	188	151	194	199	NaN	NaN	NaN	NaN	NaN	NaN	NaN	NaN	NaN	NaN	NaN	NaN	NaN
507	329	230	228	215	216	214	223	224	247	83	90	95	109	164	216	231	232	223	122	86	82	76	64	58	60	54	59	63	62	68	67	76	70	73	71	64	65	62	76	68	73	75	68	77	79	75	71	78	72
0	69	52	28	NaN	NaN	NaN	NaN	NaN	NaN	NaN	NaN	NaN	NaN	NaN	NaN	NaN	NaN	NaN	NaN	NaN	NaN	NaN	NaN	NaN	NaN	NaN	NaN	NaN	NaN	NaN	NaN	NaN	NaN	NaN	NaN	NaN	NaN	NaN	NaN	NaN	NaN	NaN	NaN	NaN	NaN	NaN	NaN	NaN	NaN
508	341	349	361	410	407	415	419	416	431	428	441	425	460	482	462	436	472	453	457	465	468	429	442	473	457	451	434	467	495	292	118	116	101	103	103	102	103	110	103	108	117	112	97	104	96	103	94	104	97
509	479	422	427	462	474	510	488	491	504	485	471	466	488	485	478	511	531	525	526	485	478	498	515	494	505	532	512	540	519	543	513	483	445	372	348	248	215	181	150	150	143	135	149	146	140	117	133	120	116
0	951	1018	969	998	986	973	1029	1037	1040	1054	1049	1124	1077	1072	1104	1067	1161	1083	1098	1106	1139	877	821	875	858	897	855	899	951	939	1016	1040	1059	1047	1108	1106	1149	1167	1101	1142	1119	1136	1083	1065	1077	1080	1080	1084	1103
510	270	253	224	260	242	269	262	267	285	346	352	403	395	423	451	425	451	438	412	432	442	380	327	94	87	97	87	87	71	84	80	72	77	77	87	82	102	104	93	92	73	74	108	130	121	137	113	112	136
511	384	360	368	354	346	347	311	342	316	308	323	310	271	136	160	116	145	157	142	126	117	121	116	113	120	128	125	130	131	150	162	79	92	89	76	72	79	57	43	38	64	65	70	71	73	80	79	89	86
0	585	574	575	555	570	NaN	NaN	NaN	NaN	NaN	NaN	NaN	NaN	NaN	NaN	NaN	NaN	NaN	NaN	NaN	NaN	NaN	NaN	NaN	NaN	NaN	NaN	NaN	NaN	NaN	NaN	NaN	NaN	NaN	NaN	NaN	NaN	NaN	NaN	NaN	NaN	NaN	NaN	NaN	NaN	NaN	NaN	NaN	NaN
512	251	290	313	318	325	330	314	313	286	285	306	331	297	286	263	313	347	358	356	324	346	313	267	109	112	103	104	105	114	103	111	129	115	116	111	134	132	160	164	186	144	224	170	162	183	163	162	157	141
513	424	386	384	403	437	473	437	396	433	469	424	444	457	445	439	414	480	482	473	463	440	411	367	154	83	90	90	97	103	104	93	101	109	111	108	110	104	110	107	96	96	101	104	101	114	119	133	137	142
514	960	989	944	959	961	434	953	440	461	409	918	973	950	931	474	411	466	1014	526	507	1022	546	1069	1024	575	550	1162	1176	556	1164	1215	1248	1246	1318	1323	1245	1274	720	1324	1328	688	361	223	196	210	200	203	188	170
0	720	705	723	697	747	714	NaN	NaN	NaN	NaN	NaN	NaN	NaN	NaN	NaN	NaN	NaN	NaN	NaN	NaN	NaN	NaN	NaN	NaN	NaN	NaN	NaN	NaN	NaN	NaN	NaN	NaN	NaN	NaN	NaN	NaN	NaN	NaN	NaN	NaN	NaN	NaN	NaN	NaN	NaN	NaN	NaN	NaN	NaN
515	923	965	924	990	895	849	863	952	936	922	949	1003	1052	1042	1002	967	989	998	960	987	1010	715	831	785	801	846	875	904	966	932	930	1023	1033	1047	1106	1122	1045	1086	1087	1116	1066	1070	1125	1138	1158	1160	1170	1124	1168
516	241	239	241	239	240	228	226	249	247	277	298	298	305	314	322	304	332	317	310	328	341	314	337	331	321	317	326	342	290	245	206	202	209	149	140	97	92	89	101	91	89	85	96	93	86	83	91	88	78
517	557	559	552	509	519	528	489	564	555	552	556	518	562	531	537	515	501	538	505	519	486	512	515	505	531	181	129	143	134	117	137	131	135	125	115	114	116	130	137	179	162	181	158	185	204	254	NaN	NaN	NaN
518	251	236	234	246	236	235	236	256	254	269	260	288	292	294	291	292	291	289	297	279	299	298	311	314	316	318	328	347	315	306	332	323	351	347	361	355	343	311	311	337	338	327	306	303	321	313	316	338	326
0	1319	1299	1274	1250	1281	1252	1293	1233	1248	1306	1318	1306	1267	1328	1293	1397	1270	1336	1345	1300	1355	1384	1348	1338	1383	1452	1386	1409	1463	1460	1481	1433	1534	1587	1469	1398	1373	1274	1233	1088	922	747	648	607	599	548	510	410	354
0	318	266	191	184	179	153	168	154	178	153	142	164	188	209	234	201	174	146	138	142	124	52	50	35	6	30	NaN	NaN	NaN	NaN	NaN	NaN	NaN	NaN	NaN	NaN	NaN	NaN	NaN	NaN	NaN	NaN	NaN	NaN	NaN	NaN	NaN	NaN	NaN
0	82	94	100	88	101	88	51	114	82	84	127	101	129	114	100	125	133	73	70	68	59	58	57	54	57	64	66	63	65	71	87	NaN	NaN	NaN	NaN	NaN	NaN	NaN	NaN	NaN	NaN	NaN	NaN	NaN	NaN	NaN	NaN	NaN	NaN
0	103	269	220	286	275	297	306	96	321	257	264	343	57	123	130	NaN	NaN	NaN	NaN	NaN	NaN	NaN	NaN	NaN	NaN	NaN	NaN	NaN	NaN	NaN	NaN	NaN	NaN	NaN	NaN	NaN	NaN	NaN	NaN	NaN	NaN	NaN	NaN	NaN	NaN	NaN	NaN	NaN	NaN
0	879	952	915	973	963	985	1018	1014	982	1007	1026	969	1004	986	988	1029	984	1035	1044	1032	1035	1003	966	1063	1027	981	1059	1044	1073	1020	1015	1099	1108	1055	1099	1048	1089	1202	1238	1203	1183	1179	1174	1173	1179	1203	1219	1242	1223
0	149	177	180	156	121	134	123	136	119	113	91	84	77	89	87	86	96	91	110	4	4	3	NaN	NaN	NaN	NaN	NaN	NaN	NaN	NaN	NaN	NaN	NaN	NaN	NaN	NaN	NaN	NaN	NaN	NaN	NaN	NaN	NaN	NaN	NaN	NaN	NaN	NaN	NaN
0	NaN	NaN	NaN	NaN	NaN	NaN	NaN	NaN	NaN	NaN	NaN	NaN	NaN	NaN	NaN	NaN	NaN	NaN	NaN	NaN	NaN	NaN	NaN	NaN	NaN	NaN	NaN	NaN	NaN	NaN	NaN	NaN	NaN	NaN	NaN	NaN	NaN	NaN	NaN	NaN	NaN	NaN	NaN	NaN	NaN	NaN	NaN	NaN	NaN
519	297	639	656	670	641	677	649	656	681	331	267	650	674	639	639	647	670	616	617	642	630	197	205	201	167	121	121	140	130	107	111	106	112	127	121	115	125	126	116	145	133	124	140	133	128	132	126	132	132
0	NaN	NaN	NaN	NaN	NaN	NaN	NaN	NaN	NaN	NaN	NaN	NaN	NaN	NaN	NaN	NaN	NaN	NaN	NaN	NaN	NaN	NaN	NaN	NaN	NaN	NaN	NaN	NaN	NaN	NaN	NaN	NaN	NaN	NaN	NaN	NaN	NaN	NaN	NaN	NaN	NaN	NaN	NaN	NaN	NaN	NaN	NaN	NaN	NaN
0	2	9	5	26	8	14	NaN	NaN	NaN	NaN	NaN	NaN	NaN	NaN	NaN	NaN	NaN	NaN	NaN	NaN	NaN	NaN	NaN	NaN	NaN	NaN	NaN	NaN	NaN	NaN	NaN	NaN	NaN	NaN	NaN	NaN	NaN	NaN	NaN	NaN	NaN	NaN	NaN	NaN	NaN	NaN	NaN	NaN	NaN
0	NaN	NaN	NaN	NaN	NaN	NaN	NaN	NaN	NaN	NaN	NaN	NaN	NaN	NaN	NaN	NaN	NaN	NaN	NaN	NaN	NaN	NaN	NaN	NaN	NaN	NaN	NaN	NaN	NaN	NaN	NaN	NaN	NaN	NaN	NaN	NaN	NaN	NaN	NaN	NaN	NaN	NaN	NaN	NaN	NaN	NaN	NaN	NaN	NaN
520	729	808	792	700	764	780	765	792	840	860	896	938	840	933	834	908	873	899	830	884	833	811	779	833	830	845	826	952	1001	1031	1046	873	563	389	289	238	219	230	213	238	201	214	223	224	226	224	223	214	224
0	4	9	5	17	8	NaN	NaN	NaN	NaN	NaN	NaN	NaN	NaN	NaN	NaN	NaN	NaN	NaN	NaN	NaN	NaN	NaN	NaN	NaN	NaN	NaN	NaN	NaN	NaN	NaN	NaN	NaN	NaN	NaN	NaN	NaN	NaN	NaN	NaN	NaN	NaN	NaN	NaN	NaN	NaN	NaN	NaN	NaN	NaN
0	15	17	NaN	NaN	NaN	NaN	NaN	NaN	NaN	NaN	NaN	NaN	NaN	NaN	NaN	NaN	NaN	NaN	NaN	NaN	NaN	NaN	NaN	NaN	NaN	NaN	NaN	NaN	NaN	NaN	NaN	NaN	NaN	NaN	NaN	NaN	NaN	NaN	NaN	NaN	NaN	NaN	NaN	NaN	NaN	NaN	NaN	NaN	NaN
0	2	47	32	77	14	7	58	68	93	4	216	219	197	199	192	190	204	59	66	75	72	77	54	44	44	44	40	44	52	61	59	11	14	14	14	14	13	17	15	13	18	17	19	23	22	25	29	26	32
0	1293	1417	698	1440	1391	1403	1357	1287	1345	1318	1395	1370	1332	1384	1348	1392	1398	1391	1415	1451	1470	1515	1553	1486	1584	1580	1597	1625	1608	1699	1626	1710	1661	1709	1728	1704	1751	1730	1762	1770	1770	1758	1710	1646	1581	1507	1468	1359	1181
521	592	572	537	559	565	549	520	539	540	569	585	599	559	587	592	584	581	570	586	606	627	633	639	619	641	611	629	637	650	667	599	518	386	329	253	183	183	158	166	168	167	153	156	131	132	122	125	108	129
522	699	691	646	650	668	668	666	715	725	727	740	736	743	736	752	722	760	715	783	798	813	809	844	847	878	897	918	855	576	225	188	181	162	160	179	162	163	180	170	179	180	172	196	197	186	178	171	189	178
523	118	105	115	109	116	118	106	108	118	125	135	147	165	175	176	176	184	198	233	228	226	227	225	151	62	53	53	59	49	51	55	63	49	54	60	58	58	57	59	59	72	68	68	69	68	66	69	67	66
524	535	518	481	533	536	554	548	553	567	578	569	575	529	579	531	594	585	606	565	585	239	183	163	153	144	147	150	155	162	167	152	163	178	179	178	181	181	191	156	160	162	163	155	168	217	209	253	258	241
0	7	40	56	NaN	NaN	NaN	NaN	NaN	NaN	NaN	NaN	NaN	NaN	NaN	NaN	NaN	NaN	NaN	NaN	NaN	NaN	NaN	NaN	NaN	NaN	NaN	NaN	NaN	NaN	NaN	NaN	NaN	NaN	NaN	NaN	NaN	NaN	NaN	NaN	NaN	NaN	NaN	NaN	NaN	NaN	NaN	NaN	NaN	NaN
0	NaN	NaN	NaN	NaN	NaN	NaN	NaN	NaN	NaN	NaN	NaN	NaN	NaN	NaN	NaN	NaN	NaN	NaN	NaN	NaN	NaN	NaN	NaN	NaN	NaN	NaN	NaN	NaN	NaN	NaN	NaN	NaN	NaN	NaN	NaN	NaN	NaN	NaN	NaN	NaN	NaN	NaN	NaN	NaN	NaN	NaN	NaN	NaN	NaN
525	134	108	114	115	135	137	158	155	160	179	162	166	173	180	175	170	190	179	194	194	203	190	204	57	62	55	53	54	57	67	64	58	70	73	92	77	70	81	76	76	84	65	75	73	71	66	77	84	89
526	641	560	531	512	526	586	566	632	636	667	620	645	664	664	651	659	663	659	707	690	657	732	717	708	750	708	697	731	760	747	759	757	723	751	801	778	760	764	764	768	790	765	768	776	773	807	738	801	792
527	744	702	687	695	701	741	770	773	776	793	750	761	788	761	799	786	765	757	776	763	755	799	790	806	748	350	176	164	161	157	140	147	140	138	153	156	148	151	153	156	175	163	147	175	164	158	178	162	181
528	453	503	495	472	537	472	488	513	475	486	486	477	501	548	541	495	515	524	547	587	629	570	582	607	623	639	608	646	691	711	710	682	653	586	536	235	171	162	162	160	152	146	140	154	162	156	159	147	147
529	561	563	541	510	557	512	514	496	502	495	501	523	542	509	529	517	520	530	528	541	548	547	166	160	152	150	159	166	156	126	130	154	146	139	144	139	149	148	165	143	141	136	173	151	180	162	189	201	181
530	1048	1173	1146	1047	1182	1115	1076	1009	1111	1074	1187	1148	1086	1114	1097	1151	1142	1149	1147	1169	1209	1247	1369	1291	1281	1326	1278	1390	1317	1385	1366	1308	1403	1499	1211	682	460	328	286	283	239	239	255	247	252	237	242	248	242
531	720	769	748	792	794	806	784	793	809	808	835	824	834	852	837	904	912	895	904	906	883	600	189	174	179	156	155	155	151	139	152	172	191	206	210	172	170	171	186	181	181	187	191	180	183	183	212	224	203
0	10	5	NaN	NaN	NaN	NaN	NaN	NaN	NaN	NaN	NaN	NaN	NaN	NaN	NaN	NaN	NaN	NaN	NaN	NaN	NaN	NaN	NaN	NaN	NaN	NaN	NaN	NaN	NaN	NaN	NaN	NaN	NaN	NaN	NaN	NaN	NaN	NaN	NaN	NaN	NaN	NaN	NaN	NaN	NaN	NaN	NaN	NaN	NaN
532	609	597	541	576	593	593	612	624	637	645	622	649	644	682	671	729	718	689	656	740	717	691	690	758	822	767	785	800	813	806	852	865	933	473	201	163	169	159	145	124	165	176	166	176	179	189	184	186	175
533	357	406	427	413	417	447	413	403	441	429	426	445	463	485	478	465	481	514	497	476	476	524	532	528	561	548	572	604	685	687	684	724	679	660	690	682	628	727	699	669	699	501	170	160	158	159	150	167	174
534	443	399	410	450	409	450	457	483	456	475	479	445	529	508	543	494	532	516	538	566	527	571	534	588	590	613	589	561	580	355	237	174	140	132	121	126	124	124	143	125	131	124	134	147	137	137	139	142	128
535	428	465	408	402	367	376	321	347	334	354	329	356	355	353	339	338	341	346	353	373	382	404	426	415	448	428	146	148	122	120	90	111	104	104	115	107	101	116	117	109	91	99	102	101	101	112	118	121	116
0	38	28	83	NaN	NaN	NaN	NaN	NaN	NaN	NaN	NaN	NaN	NaN	NaN	NaN	NaN	NaN	NaN	NaN	NaN	NaN	NaN	NaN	NaN	NaN	NaN	NaN	NaN	NaN	NaN	NaN	NaN	NaN	NaN	NaN	NaN	NaN	NaN	NaN	NaN	NaN	NaN	NaN	NaN	NaN	NaN	NaN	NaN	NaN
536	956	949	867	905	851	920	910	896	884	963	920	953	956	963	902	941	874	923	902	929	921	997	804	542	230	189	175	189	185	174	198	206	217	219	235	230	207	228	233	213	215	209	229	228	225	223	254	238	238
537	830	884	832	825	784	795	844	856	843	873	848	815	841	887	819	872	870	831	865	914	722	346	220	200	190	184	191	186	156	170	156	171	154	162	165	153	165	180	168	182	187	168	192	171	185	184	185	197	198
0	489	503	517	548	601	622	633	633	635	639	NaN	NaN	NaN	NaN	NaN	NaN	NaN	NaN	NaN	NaN	NaN	NaN	NaN	NaN	NaN	NaN	NaN	NaN	NaN	NaN	NaN	NaN	NaN	NaN	NaN	NaN	NaN	NaN	NaN	NaN	NaN	NaN	NaN	NaN	NaN	NaN	NaN	NaN	NaN
538	334	450	401	434	405	384	415	418	383	409	444	393	420	452	427	432	429	400	427	425	433	507	528	164	154	141	151	141	148	124	133	131	129	117	124	126	148	131	137	132	140	144	144	134	140	144	131	136	131
539	961	1117	1167	1016	1095	1120	1093	1022	997	1001	1091	1065	1065	1085	1014	1036	1037	1055	1077	1029	1139	1136	1192	1208	1227	1248	1234	1228	1205	1224	1189	1139	1027	940	382	260	285	273	286	286	272	249	238	258	278	243	251	258	231
540	192	185	184	174	180	184	201	177	193	215	196	206	236	247	245	242	229	217	254	284	163	71	60	64	58	51	48	56	59	52	45	59	59	52	61	57	75	84	67	79	80	77	84	75	80	75	82	81	81
0	55	131	24	99	45	108	87	85	94	94	39	84	88	85	108	83	109	38	78	84	6	105	NaN	NaN	NaN	NaN	NaN	NaN	NaN	NaN	NaN	NaN	NaN	NaN	NaN	NaN	NaN	NaN	NaN	NaN	NaN	NaN	NaN	NaN	NaN	NaN	NaN	NaN	NaN
0	NaN	NaN	NaN	NaN	NaN	NaN	NaN	NaN	NaN	NaN	NaN	NaN	NaN	NaN	NaN	NaN	NaN	NaN	NaN	NaN	NaN	NaN	NaN	NaN	NaN	NaN	NaN	NaN	NaN	NaN	NaN	NaN	NaN	NaN	NaN	NaN	NaN	NaN	NaN	NaN	NaN	NaN	NaN	NaN	NaN	NaN	NaN	NaN	NaN
541	795	768	734	716	752	751	740	760	799	749	722	698	709	758	708	748	743	717	782	189	158	150	154	169	155	154	150	166	135	124	112	115	123	110	122	122	135	135	134	154	150	153	158	156	154	160	166	176	180
542	221	200	200	196	211	233	230	241	256	258	268	271	299	281	279	309	317	302	307	315	280	277	90	82	85	71	63	80	69	70	72	75	71	71	75	76	80	92	74	69	87	83	90	87	101	102	94	103	99
543	654	655	646	646	607	645	646	638	634	642	273	196	166	179	167	192	65	80	81	88	114	129	137	135	93	79	80	84	75	65	78	66	73	96	69	61	63	73	74	72	70	83	77	67	70	67	68	80	81
0	602	570	571	573	577	595	597	601	602	584	584	584	580	NaN	NaN	NaN	NaN	NaN	NaN	NaN	NaN	NaN	NaN	NaN	NaN	NaN	NaN	NaN	NaN	NaN	NaN	NaN	NaN	NaN	NaN	NaN	NaN	NaN	NaN	NaN	NaN	NaN	NaN	NaN	NaN	NaN	NaN	NaN	NaN
544	375	460	427	392	364	366	352	416	368	400	383	421	359	423	367	346	402	404	444	360	407	439	422	473	487	549	477	536	527	522	624	589	630	625	443	175	165	174	153	156	131	128	107	103	108	122	109	106	116
0	NaN	NaN	NaN	NaN	NaN	NaN	NaN	NaN	NaN	NaN	NaN	NaN	NaN	NaN	NaN	NaN	NaN	NaN	NaN	NaN	NaN	NaN	NaN	NaN	NaN	NaN	NaN	NaN	NaN	NaN	NaN	NaN	NaN	NaN	NaN	NaN	NaN	NaN	NaN	NaN	NaN	NaN	NaN	NaN	NaN	NaN	NaN	NaN	NaN
545	909	836	790	689	710	731	732	738	711	691	689	711	673	657	768	746	715	678	704	718	679	667	712	719	687	714	655	471	370	181	216	208	222	228	173	205	204	193	209	225	224	231	233	225	214	243	211	222	209
0	621	581	545	570	554	586	579	502	550	566	586	556	532	551	553	563	572	607	598	581	594	599	595	610	681	668	719	743	728	704	725	768	728	743	787	743	723	783	838	786	798	798	759	548	191	202	183	187	178
546	1055	981	1028	930	976	976	904	950	888	917	968	927	924	988	947	960	966	922	941	947	914	892	770	304	257	244	237	231	240	210	199	191	202	200	224	211	219	215	216	223	212	220	248	234	216	226	232	243	243
547	291	271	277	306	260	260	289	308	308	329	293	321	283	331	316	328	359	364	328	380	363	401	359	432	487	506	461	490	428	353	278	254	177	168	178	146	174	142	156	131	139	126	128	129	137	134	138	140	121
0	577	403	308	270	231	275	262	207	234	217	217	215	200	247	287	259	233	187	185	213	192	189	220	215	15	NaN	NaN	NaN	NaN	NaN	NaN	NaN	NaN	NaN	NaN	NaN	NaN	NaN	NaN	NaN	NaN	NaN	NaN	NaN	NaN	NaN	NaN	NaN	NaN
548	609	619	576	579	535	584	583	581	635	611	616	570	654	612	575	607	608	593	633	638	645	681	643	645	719	736	762	635	256	204	179	155	159	157	155	147	150	169	160	158	176	169	176	167	176	167	187	182	177
549	485	463	455	483	508	515	478	392	165	157	152	152	151	162	54	65	68	71	105	124	129	138	127	87	80	74	73	68	64	77	61	68	65	60	67	59	58	55	66	66	71	70	71	73	63	64	60	58	62
550	490	462	457	482	491	466	486	491	481	478	541	504	535	508	540	526	564	551	525	564	570	602	611	611	599	604	589	643	588	604	612	192	139	147	139	136	122	137	132	137	138	126	118	131	133	114	126	107	117
551	506	460	444	481	500	505	496	480	502	524	590	534	539	531	536	570	571	586	556	554	561	534	158	136	125	124	125	118	117	128	138	127	128	133	140	142	128	141	149	131	48	37	47	40	49	54	51	NaN	NaN
552	843	807	817	797	799	763	751	737	758	740	749	759	462	145	164	160	166	156	150	124	136	152	171	161	158	164	165	178	182	183	199	NaN	NaN	NaN	NaN	NaN	NaN	NaN	NaN	NaN	NaN	NaN	NaN	NaN	NaN	NaN	NaN	NaN	NaN
553	468	464	428	456	441	445	454	433	447	480	507	458	477	469	490	542	561	548	565	585	544	586	596	639	645	633	651	661	646	450	174	145	145	126	123	125	130	168	140	148	142	152	154	145	144	149	149	153	151
554	512	485	494	490	520	523	489	488	531	538	545	528	570	584	579	588	569	594	579	589	621	623	623	624	639	663	644	166	114	116	128	136	128	132	130	122	117	126	136	148	138	133	150	163	150	133	141	156	143
555	472	484	484	527	501	477	503	485	525	546	564	550	558	567	581	565	581	601	612	620	586	594	628	175	168	164	158	151	174	169	178	178	188	180	173	200	182	183	187	171	187	179	185	159	160	167	173	168	177
556	812	765	788	729	776	771	820	827	794	776	784	808	849	810	789	186	179	180	175	163	182	171	185	187	55	57	44	69	79	62	72	85	72	218	232	212	214	228	226	215	221	204	212	205	211	217	212	212	218
557	847	848	795	841	794	838	789	834	832	440	836	867	842	868	879	865	856	860	772	256	248	251	240	249	234	218	176	170	158	175	166	182	192	197	202	223	217	226	235	239	218	228	229	226	223	224	262	238	238
558	25	57	81	86	111	127	151	79	127	118	128	76	114	123	85	121	140	151	164	91	52	64	46	36	54	29	58	65	55	57	43	65	68	64	80	67	54	61	63	71	86	77	83	70	58	50	53	70	51
0	1040	499	486	488	480	526	1083	1027	1071	473	442	1096	NaN	NaN	NaN	NaN	NaN	NaN	NaN	NaN	NaN	NaN	NaN	NaN	NaN	NaN	NaN	NaN	NaN	NaN	NaN	NaN	NaN	NaN	NaN	NaN	NaN	NaN	NaN	NaN	NaN	NaN	NaN	NaN	NaN	NaN	NaN	NaN	NaN
559	487	490	525	538	513	497	508	486	515	545	516	535	537	589	574	642	652	609	614	619	609	195	181	176	164	161	155	160	167	169	166	67	175	176	194	174	148	162	169	168	157	154	173	162	166	155	64	32	31
560	305	320	280	304	272	300	272	317	280	306	288	327	311	309	332	148	339	353	412	376	143	96	85	77	76	74	90	101	98	101	111	114	109	119	115	126	128	114	120	123	111	108	132	121	119	107	125	144	126
561	985	959	934	914	915	901	975	1009	1009	1040	1013	1024	1009	1042	1019	975	986	1041	1061	1036	1056	1089	1154	1105	1134	1127	1168	1179	1209	1216	1237	1273	1204	889	613	309	262	225	223	205	204	219	205	219	209	197	212	225	244
562	281	246	241	264	282	242	262	253	264	273	265	274	274	272	290	282	224	193	214	179	185	213	227	220	242	253	269	230	169	97	108	111	85	85	97	94	85	95	98	90	107	104	106	100	89	95	88	99	103
563	877	904	898	957	886	886	855	878	874	881	846	824	857	834	857	823	830	807	833	857	839	845	833	848	764	418	189	149	132	132	115	125	133	130	134	148	140	147	160	152	150	164	152	159	155	159	188	187	183
564	77	140	162	188	225	231	229	248	268	258	273	285	255	299	285	270	318	333	317	294	318	380	141	138	151	125	97	117	118	106	102	102	114	116	113	106	94	100	126	116	115	112	113	115	131	121	122	125	114
0	838	805	831	821	840	827	834	828	784	846	828	826	802	839	839	NaN	NaN	NaN	NaN	NaN	NaN	NaN	NaN	NaN	NaN	NaN	NaN	NaN	NaN	NaN	NaN	NaN	NaN	NaN	NaN	NaN	NaN	NaN	NaN	NaN	NaN	NaN	NaN	NaN	NaN	NaN	NaN	NaN	NaN
565	338	313	314	287	292	307	283	336	333	349	329	355	344	354	385	376	401	436	445	427	440	455	485	500	512	516	134	136	129	136	106	119	141	142	144	160	155	146	155	148	150	121	132	126	117	113	110	123	140
566	1172	1163	1148	1110	1112	1175	1100	1152	1176	1158	1148	1202	1170	1146	1217	1214	1250	1235	1218	1299	1275	1345	1392	413	399	369	355	360	359	371	416	197	178	165	161	152	153	161	153	148	150	137	143	135	130	120	125	139	141
567	681	703	709	664	693	653	718	669	687	650	635	658	700	712	186	159	151	145	139	147	158	146	149	146	157	146	150	160	155	167	160	184	184	167	185	178	172	188	196	194	210	199	206	198	206	194	198	205	214
568	596	576	559	537	534	548	558	580	572	574	596	557	566	571	576	558	572	588	596	643	632	664	669	707	705	706	729	706	186	141	151	177	173	170	179	166	164	166	159	151	172	166	178	190	191	194	180	193	182
569	165	442	429	712	325	315	671	690	348	295	662	275	695	696	315	669	664	687	717	705	716	693	294	635	652	217	224	222	200	187	204	216	214	207	200	188	209	114	108	104	89	101	104	86	94	93	106	96	86
0	480	341	263	430	1013	359	522	209	NaN	NaN	NaN	NaN	NaN	NaN	NaN	NaN	NaN	NaN	NaN	NaN	NaN	NaN	NaN	NaN	NaN	NaN	NaN	NaN	NaN	NaN	NaN	NaN	NaN	NaN	NaN	NaN	NaN	NaN	NaN	NaN	NaN	NaN	NaN	NaN	NaN	NaN	NaN	NaN	NaN
570	214	362	381	425	406	420	422	463	475	475	517	510	490	491	407	396	387	429	429	422	519	581	519	436	438	360	92	36	3	4	30	26	21	20	31	17	15	30	27	36	35	33	38	31	33	30	26	43	21
571	645	642	610	611	595	610	573	557	548	489	528	510	534	551	544	534	583	468	192	152	137	136	138	155	157	161	160	178	172	172	177	188	195	197	204	194	179	193	179	184	194	186	198	208	207	233	215	243	268
572	617	561	531	539	518	534	557	580	540	555	551	543	547	558	562	577	569	556	553	545	564	536	556	573	401	138	140	170	147	156	141	161	153	153	149	156	154	157	167	147	158	157	156	164	154	152	153	164	151
573	922	924	821	850	794	796	836	825	846	899	894	867	858	933	910	933	893	906	975	921	988	1003	964	745	388	221	201	200	180	169	175	182	172	166	171	172	171	170	192	199	228	206	219	218	212	209	213	212	214
0	415	95	NaN	NaN	NaN	NaN	NaN	NaN	NaN	NaN	NaN	NaN	NaN	NaN	NaN	NaN	NaN	NaN	NaN	NaN	NaN	NaN	NaN	NaN	NaN	NaN	NaN	NaN	NaN	NaN	NaN	NaN	NaN	NaN	NaN	NaN	NaN	NaN	NaN	NaN	NaN	NaN	NaN	NaN	NaN	NaN	NaN	NaN	NaN
574	369	399	380	374	372	378	377	338	329	352	343	348	350	351	330	130	191	202	221	226	197	148	177	192	186	177	184	197	186	NaN	NaN	NaN	NaN	NaN	NaN	NaN	NaN	NaN	NaN	NaN	NaN	NaN	NaN	NaN	NaN	NaN	NaN	NaN	NaN
575	324	316	260	281	280	281	267	278	303	331	331	374	367	369	388	388	423	404	424	389	124	106	128	122	126	114	120	144	117	123	128	109	114	93	103	101	103	104	105	109	117	123	118	128	118	100	108	98	101
0	247	396	472	NaN	NaN	NaN	NaN	NaN	NaN	NaN	NaN	NaN	NaN	NaN	NaN	NaN	NaN	NaN	NaN	NaN	NaN	NaN	NaN	NaN	NaN	NaN	NaN	NaN	NaN	NaN	NaN	NaN	NaN	NaN	NaN	NaN	NaN	NaN	NaN	NaN	NaN	NaN	NaN	NaN	NaN	NaN	NaN	NaN	NaN
576	623	600	600	588	608	615	636	644	639	586	643	637	687	655	637	169	159	149	145	126	142	156	164	166	170	173	174	173	185	167	209	216	104	218	219	241	231	244	91	104	243	107	114	99	105	100	89	95	102
0	1123	NaN	NaN	NaN	NaN	NaN	NaN	NaN	NaN	NaN	NaN	NaN	NaN	NaN	NaN	NaN	NaN	NaN	NaN	NaN	NaN	NaN	NaN	NaN	NaN	NaN	NaN	NaN	NaN	NaN	NaN	NaN	NaN	NaN	NaN	NaN	NaN	NaN	NaN	NaN	NaN	NaN	NaN	NaN	NaN	NaN	NaN	NaN	NaN
0	739	379	738	839	800	789	777	841	779	794	874	808	860	870	887	897	989	991	1013	994	1015	1067	1066	1116	1093	1135	1142	1181	1210	1244	1314	1283	1280	1348	1341	1379	1335	1334	1351	1361	1353	1361	1451	593	1356	1412	1333	1399	1396
577	351	422	408	439	426	448	454	473	424	440	433	466	443	426	447	429	456	472	470	431	503	486	539	513	512	514	432	180	154	174	163	161	178	187	166	172	164	168	192	184	184	174	181	175	191	163	191	197	188
578	162	178	168	154	162	172	183	138	156	144	142	128	173	157	178	158	186	169	198	180	148	68	42	38	39	41	36	42	36	48	NaN	NaN	NaN	NaN	NaN	NaN	NaN	NaN	NaN	NaN	NaN	NaN	NaN	NaN	NaN	NaN	NaN	NaN	NaN
579	169	169	171	151	173	181	161	188	168	186	192	169	188	195	188	218	183	209	204	191	200	115	55	52	57	51	52	50	50	52	57	181	33	NaN	NaN	NaN	NaN	NaN	NaN	NaN	NaN	NaN	NaN	NaN	NaN	NaN	NaN	NaN	NaN
580	456	435	401	403	416	406	424	425	431	440	418	428	416	444	437	449	439	423	458	450	451	449	495	493	500	521	531	152	126	117	113	122	130	140	116	133	127	144	129	135	143	129	131	136	142	150	138	147	142
0	564	558	572	564	528	565	567	604	626	603	639	627	646	647	631	643	624	598	613	612	645	606	672	690	691	670	724	723	731	748	781	785	843	849	863	884	828	930	950	951	971	946	987	1054	954	1008	965	1046	1014
0	247	NaN	NaN	NaN	NaN	NaN	NaN	NaN	NaN	NaN	NaN	NaN	NaN	NaN	NaN	NaN	NaN	NaN	NaN	NaN	NaN	NaN	NaN	NaN	NaN	NaN	NaN	NaN	NaN	NaN	NaN	NaN	NaN	NaN	NaN	NaN	NaN	NaN	NaN	NaN	NaN	NaN	NaN	NaN	NaN	NaN	NaN	NaN	NaN
581	1066	1040	1040	979	956	953	971	949	1019	1038	1096	1102	1032	1091	1083	1078	1140	1153	1083	1139	1195	396	356	344	332	317	300	316	281	283	274	289	276	296	266	278	268	252	246	258	282	277	290	293	268	272	278	294	268
0	450	389	382	378	439	439	433	413	438	403	431	405	491	492	470	547	509	508	541	526	267	596	651	643	643	654	707	668	759	733	760	839	844	833	857	928	899	880	874	876	865	776	649	552	515	441	338	250	257
582	316	334	405	438	437	424	447	466	425	466	514	494	532	466	447	461	516	521	558	540	556	571	571	569	617	600	630	586	158	141	116	132	125	118	113	130	120	135	137	144	142	134	144	143	139	139	142	139	149
583	206	165	173	177	190	173	190	195	174	164	195	192	201	168	196	228	236	201	221	198	234	226	223	86	64	65	62	64	66	58	58	68	78	78	77	66	72	84	90	84	83	76	77	70	78	86	84	84	79
584	260	257	609	278	277	289	284	257	287	304	354	380	413	418	433	443	424	448	469	481	489	476	482	450	459	242	133	121	124	117	93	109	108	108	88	73	73	84	112	115	114	87	71	90	81	45	82	96	86
585	193	188	201	187	204	227	225	259	245	283	278	324	354	345	391	396	428	460	458	484	465	503	486	456	322	426	262	195	162	160	151	144	159	152	159	170	162	164	164	181	196	183	178	175	180	174	190	204	181
0	321	386	446	512	541	583	571	646	613	652	697	682	748	656	659	652	686	710	691	778	742	738	748	761	770	782	833	870	898	885	905	860	936	925	1034	1032	991	1083	1068	987	1057	1054	1096	1147	1092	1083	1022	1082	1089
586	161	211	256	329	315	337	346	395	391	393	396	373	381	386	390	426	404	436	412	447	441	440	474	449	422	465	394	254	164	150	158	138	136	154	132	126	123	127	122	134	122	128	142	125	139	125	162	172	149
587	34	69	58	69	66	114	80	106	110	100	132	96	58	181	103	140	169	118	57	149	180	159	192	202	233	244	107	108	88	94	91	93	107	114	94	104	107	114	105	110	114	115	134	119	119	121	113	129	136
0	57	93	141	187	216	217	219	251	222	257	285	292	347	301	315	328	319	389	375	426	416	439	420	427	463	434	458	512	529	496	461	464	515	503	608	590	525	593	586	568	636	566	675	682	602	599	637	618	644
0	928	953	833	780	782	766	823	762	771	691	688	634	637	621	433	580	367	377	NaN	NaN	NaN	NaN	NaN	NaN	NaN	NaN	NaN	NaN	NaN	NaN	NaN	NaN	NaN	NaN	NaN	NaN	NaN	NaN	NaN	NaN	NaN	NaN	NaN	NaN	NaN	NaN	NaN	NaN	NaN
0	92	56	NaN	NaN	NaN	NaN	NaN	NaN	NaN	NaN	NaN	NaN	NaN	NaN	NaN	NaN	NaN	NaN	NaN	NaN	NaN	NaN	NaN	NaN	NaN	NaN	NaN	NaN	NaN	NaN	NaN	NaN	NaN	NaN	NaN	NaN	NaN	NaN	NaN	NaN	NaN	NaN	NaN	NaN	NaN	NaN	NaN	NaN	NaN
0	420	394	308	92	92	65	275	63	45	4	NaN	NaN	NaN	NaN	NaN	NaN	NaN	NaN	NaN	NaN	NaN	NaN	NaN	NaN	NaN	NaN	NaN	NaN	NaN	NaN	NaN	NaN	NaN	NaN	NaN	NaN	NaN	NaN	NaN	NaN	NaN	NaN	NaN	NaN	NaN	NaN	NaN	NaN	NaN
0	595	616	612	627	616	562	626	581	516	367	400	314	316	289	251	280	222	199	200	184	142	124	115	93	87	72	43	98	140	NaN	NaN	NaN	NaN	NaN	NaN	NaN	NaN	NaN	NaN	NaN	NaN	NaN	NaN	NaN	NaN	NaN	NaN	NaN	NaN
588	888	863	910	397	400	419	876	448	461	479	444	464	479	453	467	478	453	477	448	459	469	469	427	358	192	123	126	126	119	127	138	134	152	137	173	176	185	132	253	194	223	209	219	196	238	264	253	263	299
0	NaN	NaN	NaN	NaN	NaN	NaN	NaN	NaN	NaN	NaN	NaN	NaN	NaN	NaN	NaN	NaN	NaN	NaN	NaN	NaN	NaN	NaN	NaN	NaN	NaN	NaN	NaN	NaN	NaN	NaN	NaN	NaN	NaN	NaN	NaN	NaN	NaN	NaN	NaN	NaN	NaN	NaN	NaN	NaN	NaN	NaN	NaN	NaN	NaN
589	158	243	307	287	312	303	334	339	331	331	294	280	294	278	283	278	276	261	258	280	271	279	268	244	261	266	261	223	258	248	237	254	264	221	273	247	63	118	159	123	119	110	120	121	134	131	127	122	125
590	950	971	980	1042	1081	1089	1129	1098	1112	1031	1066	1034	1012	1005	646	976	610	561	305	429	438	394	380	390	392	134	158	170	155	162	141	146	142	138	134	131	125	112	121	115	117	106	102	78	77	81	79	72	76
591	591	617	544	437	474	491	625	416	423	445	451	463	480	445	447	453	450	418	332	163	133	113	116	105	78	41	37	29	38	44	26	39	37	24	39	39	32	26	63	32	44	48	45	45	59	73	59	61	66
0	NaN	NaN	NaN	NaN	NaN	NaN	NaN	NaN	NaN	NaN	NaN	NaN	NaN	NaN	NaN	NaN	NaN	NaN	NaN	NaN	NaN	NaN	NaN	NaN	NaN	NaN	NaN	NaN	NaN	NaN	NaN	NaN	NaN	NaN	NaN	NaN	NaN	NaN	NaN	NaN	NaN	NaN	NaN	NaN	NaN	NaN	NaN	NaN	NaN
592	632	623	599	404	362	354	498	327	335	338	344	359	158	394	416	456	463	473	497	528	511	537	546	550	579	559	531	387	204	138	118	135	124	131	124	129	139	127	133	130	134	145	133	137	145	147	135	138	153
0	189	185	216	216	231	215	222	160	68	217	205	198	219	220	193	244	191	183	199	69	255	263	240	271	259	247	221	48	64	NaN	NaN	NaN	NaN	NaN	NaN	NaN	NaN	NaN	NaN	NaN	NaN	NaN	NaN	NaN	NaN	NaN	NaN	NaN	NaN
593	656	615	593	396	409	430	681	399	423	431	409	427	439	425	437	456	444	439	402	471	471	443	425	354	157	106	103	96	100	89	91	95	99	91	94	91	103	84	93	91	79	83	81	84	90	87	83	92	80
0	2	NaN	NaN	NaN	NaN	NaN	NaN	NaN	NaN	NaN	NaN	NaN	NaN	NaN	NaN	NaN	NaN	NaN	NaN	NaN	NaN	NaN	NaN	NaN	NaN	NaN	NaN	NaN	NaN	NaN	NaN	NaN	NaN	NaN	NaN	NaN	NaN	NaN	NaN	NaN	NaN	NaN	NaN	NaN	NaN	NaN	NaN	NaN	NaN
0	400	393	398	417	405	458	490	527	565	594	586	600	602	615	645	612	657	671	681	649	656	726	711	668	618	NaN	NaN	NaN	NaN	NaN	NaN	NaN	NaN	NaN	NaN	NaN	NaN	NaN	NaN	NaN	NaN	NaN	NaN	NaN	NaN	NaN	NaN	NaN	NaN
0	1416	1445	1436	1458	1533	1520	1566	1612	1637	NaN	NaN	NaN	NaN	NaN	NaN	NaN	NaN	NaN	NaN	NaN	NaN	NaN	NaN	NaN	NaN	NaN	NaN	NaN	NaN	NaN	NaN	NaN	NaN	NaN	NaN	NaN	NaN	NaN	NaN	NaN	NaN	NaN	NaN	NaN	NaN	NaN	NaN	NaN	NaN
0	18	2	NaN	NaN	NaN	NaN	NaN	NaN	NaN	NaN	NaN	NaN	NaN	NaN	NaN	NaN	NaN	NaN	NaN	NaN	NaN	NaN	NaN	NaN	NaN	NaN	NaN	NaN	NaN	NaN	NaN	NaN	NaN	NaN	NaN	NaN	NaN	NaN	NaN	NaN	NaN	NaN	NaN	NaN	NaN	NaN	NaN	NaN	NaN
0	513	391	351	259	245	254	250	208	255	164	194	165	197	182	80	183	80	107	85	136	122	100	84	150	91	106	109	107	107	82	84	59	NaN	NaN	NaN	NaN	NaN	NaN	NaN	NaN	NaN	NaN	NaN	NaN	NaN	NaN	NaN	NaN	NaN
594	1369	1314	1375	555	567	564	1300	636	662	702	654	673	654	630	629	620	625	633	558	141	126	113	125	120	128	136	145	166	156	155	149	158	159	154	152	163	163	174	195	183	187	184	190	193	195	198	202	193	200
595	447	513	563	533	529	568	553	521	568	569	532	549	554	577	595	616	602	621	642	651	723	716	719	691	707	696	687	682	671	645	487	382	309	249	219	199	206	193	200	190	184	183	172	173	191	193	185	193	186
0	212	226	274	281	240	265	279	249	242	303	329	313	332	350	283	352	272	271	297	403	453	492	452	522	481	470	494	523	549	542	516	377	163	141	144	142	150	140	144	137	153	152	140	147	157	170	166	175	178
596	961	955	913	627	628	618	338	632	660	630	638	661	651	668	672	679	732	716	743	768	803	805	830	790	677	305	265	230	195	182	191	195	178	175	182	181	189	179	190	185	195	200	108	95	197	206	201	195	202
597	404	425	377	322	367	375	435	440	432	435	467	485	487	471	466	470	453	458	463	462	484	530	541	212	103	99	127	130	119	105	106	91	99	101	99	96	107	106	114	114	97	113	111	105	122	111	112	110	106
0	820	867	854	1006	1069	1485	985	1021	1119	1065	1095	1129	1640	1089	1669	365	336	367	169	178	157	163	191	171	191	182	186	180	397	407	NaN	NaN	NaN	NaN	NaN	NaN	NaN	NaN	NaN	NaN	NaN	NaN	NaN	NaN	NaN	NaN	NaN	NaN	NaN
598	534	540	550	505	569	553	569	603	579	587	594	567	601	624	630	609	640	627	634	635	670	718	737	696	675	697	722	729	769	803	770	819	856	849	865	771	754	691	560	324	247	236	191	204	199	194	191	183	191
599	663	826	824	633	720	580	707	527	624	617	617	587	621	617	638	587	667	676	747	665	769	296	207	188	186	161	174	156	165	156	168	157	160	162	168	162	174	165	165	181	186	217	213	226	236	242	221	234	253
0	NaN	NaN	NaN	NaN	NaN	NaN	NaN	NaN	NaN	NaN	NaN	NaN	NaN	NaN	NaN	NaN	NaN	NaN	NaN	NaN	NaN	NaN	NaN	NaN	NaN	NaN	NaN	NaN	NaN	NaN	NaN	NaN	NaN	NaN	NaN	NaN	NaN	NaN	NaN	NaN	NaN	NaN	NaN	NaN	NaN	NaN	NaN	NaN	NaN
600	866	900	873	877	932	974	894	930	947	926	941	959	924	927	751	573	255	267	268	325	319	310	166	166	168	192	234	351	433	412	412	351	191	162	154	154	137	139	128	137	129	137	133	122	134	138	125	129	128
601	422	475	441	417	404	430	450	444	464	434	452	366	346	379	205	155	156	160	165	155	156	179	156	151	157	160	135	135	147	127	138	134	127	137	149	150	164	161	172	179	171	170	144	168	202	202	199	174	173
0	999	952	1050	531	636	668	513	562	901	1060	423	936	1107	1017	980	1045	957	573	921	1029	965	NaN	NaN	NaN	NaN	NaN	NaN	NaN	NaN	NaN	NaN	NaN	NaN	NaN	NaN	NaN	NaN	NaN	NaN	NaN	NaN	NaN	NaN	NaN	NaN	NaN	NaN	NaN	NaN
0	1014	1100	1080	770	800	771	1098	753	812	853	842	907	879	908	982	936	986	986	1036	982	1009	995	980	NaN	NaN	NaN	NaN	NaN	NaN	NaN	NaN	NaN	NaN	NaN	NaN	NaN	NaN	NaN	NaN	NaN	NaN	NaN	NaN	NaN	NaN	NaN	NaN	NaN	NaN
0	1009	1147	1026	895	937	982	1132	1104	1212	1159	1256	839	1165	1261	1346	1289	1344	1352	1472	1507	1407	NaN	NaN	NaN	NaN	NaN	NaN	NaN	NaN	NaN	NaN	NaN	NaN	NaN	NaN	NaN	NaN	NaN	NaN	NaN	NaN	NaN	NaN	NaN	NaN	NaN	NaN	NaN	NaN
0	NaN	NaN	NaN	NaN	NaN	NaN	NaN	NaN	NaN	NaN	NaN	NaN	NaN	NaN	NaN	NaN	NaN	NaN	NaN	NaN	NaN	NaN	NaN	NaN	NaN	NaN	NaN	NaN	NaN	NaN	NaN	NaN	NaN	NaN	NaN	NaN	NaN	NaN	NaN	NaN	NaN	NaN	NaN	NaN	NaN	NaN	NaN	NaN	NaN
0	61	37	NaN	NaN	NaN	NaN	NaN	NaN	NaN	NaN	NaN	NaN	NaN	NaN	NaN	NaN	NaN	NaN	NaN	NaN	NaN	NaN	NaN	NaN	NaN	NaN	NaN	NaN	NaN	NaN	NaN	NaN	NaN	NaN	NaN	NaN	NaN	NaN	NaN	NaN	NaN	NaN	NaN	NaN	NaN	NaN	NaN	NaN	NaN
0	811	912	875	626	555	606	811	574	591	289	604	624	622	575	577	564	612	563	594	638	600	620	627	643	725	718	729	677	803	782	801	809	769	770	794	809	800	807	841	751	697	678	581	463	414	NaN	NaN	NaN	NaN
602	630	652	252	624	643	650	672	701	661	668	690	627	710	678	692	682	672	698	673	763	737	790	786	793	755	788	793	851	809	827	782	619	258	167	174	185	174	174	175	188	187	194	195	185	196	192	198	196	203
0	130	83	53	11	32	6	NaN	NaN	NaN	NaN	NaN	NaN	NaN	NaN	NaN	NaN	NaN	NaN	NaN	NaN	NaN	NaN	NaN	NaN	NaN	NaN	NaN	NaN	NaN	NaN	NaN	NaN	NaN	NaN	NaN	NaN	NaN	NaN	NaN	NaN	NaN	NaN	NaN	NaN	NaN	NaN	NaN	NaN	NaN
0	342	287	271	337	NaN	NaN	NaN	NaN	NaN	NaN	NaN	NaN	NaN	NaN	NaN	NaN	NaN	NaN	NaN	NaN	NaN	NaN	NaN	NaN	NaN	NaN	NaN	NaN	NaN	NaN	NaN	NaN	NaN	NaN	NaN	NaN	NaN	NaN	NaN	NaN	NaN	NaN	NaN	NaN	NaN	NaN	NaN	NaN	NaN
603	426	422	406	437	414	461	422	477	463	466	472	481	458	448	475	500	547	502	514	507	456	475	435	338	217	134	131	135	122	121	127	126	104	133	118	110	113	112	119	122	129	131	138	140	140	133	142	133	150
604	409	408	429	427	360	404	383	372	422	428	429	417	420	418	355	438	378	402	385	466	541	491	545	503	153	155	156	147	140	134	132	125	139	134	144	147	145	152	149	146	158	158	161	26	41	65	72	66	69
0	697	678	639	486	550	532	708	531	596	580	598	613	610	631	635	591	586	551	626	632	637	677	669	638	717	736	694	676	602	639	593	665	608	593	659	653	656	630	651	626	612	647	651	729	721	649	648	568	612
605	587	558	552	527	572	599	587	569	583	579	586	599	623	602	628	626	634	607	599	582	602	568	498	158	147	139	154	147	140	136	137	141	139	140	145	153	137	143	145	138	138	135	142	135	138	138	130	149	145
0	873	831	779	775	741	762	757	765	772	770	745	756	768	799	872	824	837	774	833	817	826	827	939	NaN	NaN	NaN	NaN	NaN	NaN	NaN	NaN	NaN	NaN	NaN	NaN	NaN	NaN	NaN	NaN	NaN	NaN	NaN	NaN	NaN	NaN	NaN	NaN	NaN	NaN
0	539	577	619	551	472	516	567	480	488	519	522	525	535	496	551	525	529	536	615	606	592	580	553	504	533	529	572	591	610	548	617	609	520	521	462	470	500	484	684	700	694	623	554	517	462	381	297	209	197
0	2	67	112	139	138	211	199	211	218	285	293	287	303	310	314	263	345	328	382	403	425	369	362	199	95	71	56	64	64	64	58	69	65	49	48	31	32	35	17	25	23	19	8	NaN	NaN	NaN	NaN	NaN	NaN
0	466	331	293	225	214	211	236	181	197	168	205	214	210	205	159	198	136	154	145	171	153	169	147	219	183	201	181	205	208	246	327	337	228	196	165	157	162	131	134	134	113	143	143	166	162	157	130	142	132
0	420	433	424	455	467	489	501	499	552	564	538	569	555	523	578	562	559	550	577	573	523	549	588	551	626	626	611	620	595	554	553	520	466	437	379	372	332	309	254	233	209	196	189	178	160	157	163	170	148
606	464	435	394	418	457	480	468	450	463	215	211	465	445	467	453	471	504	473	202	510	471	455	474	457	497	442	399	359	297	253	97	229	234	236	215	222	221	193	179	174	176	169	145	174	179	157	179	166	200
607	463	450	448	458	456	459	459	464	472	460	489	504	486	475	487	510	479	495	486	477	442	470	463	391	374	296	281	254	234	215	193	178	193	185	184	186	174	161	181	183	162	173	163	170	150	180	159	169	149
608	670	706	706	596	586	666	729	652	671	649	671	691	690	690	704	694	724	709	739	749	715	677	703	749	728	746	770	740	724	770	759	778	761	827	823	906	856	866	871	812	789	780	825	811	813	153	167	222	198
609	521	458	432	400	430	430	467	478	465	486	471	498	501	492	483	484	460	501	485	503	473	464	518	482	515	553	541	558	570	542	582	529	547	578	586	636	626	635	666	742	685	757	724	718	704	731	780	764	768
610	1038	946	905	914	950	985	949	907	967	966	870	921	969	933	963	967	956	924	896	962	985	1023	970	946	926	968	995	994	1032	967	907	890	755	398	265	244	231	235	215	177	205	205	211	208	197	205	209	204	207
611	883	863	787	840	834	839	826	878	861	870	882	885	884	902	881	907	954	908	894	938	930	953	904	892	875	988	929	955	920	848	789	595	201	190	187	186	179	194	187	185	199	188	183	194	208	211	208	204	212
612	543	539	517	535	559	615	588	564	574	541	576	565	597	588	648	564	591	625	602	607	612	561	627	655	606	594	615	658	613	574	497	338	281	218	194	188	171	165	159	162	157	149	154	153	149	150	164	179	176
0	580	570	547	593	602	216	NaN	NaN	NaN	NaN	NaN	NaN	NaN	NaN	NaN	NaN	NaN	NaN	NaN	NaN	NaN	NaN	NaN	NaN	NaN	NaN	NaN	NaN	NaN	NaN	NaN	NaN	NaN	NaN	NaN	NaN	NaN	NaN	NaN	NaN	NaN	NaN	NaN	NaN	NaN	NaN	NaN	NaN	NaN
613	360	341	327	308	319	362	365	379	387	368	388	336	136	367	365	366	407	382	403	377	374	430	393	294	104	102	93	97	87	91	94	73	79	80	75	82	83	83	78	74	74	76	75	88	86	87	90	70	81
0	842	797	777	752	795	795	758	803	809	807	822	842	867	840	812	847	870	861	884	898	774	862	856	843	830	896	972	1062	1018	945	979	1013	1019	1042	1063	1122	1083	612	1123	1064	1132	1059	1092	1118	1091	1112	1069	1050	1082
614	557	568	567	571	571	597	602	605	588	552	529	504	489	478	527	488	505	400	144	140	127	121	128	121	143	124	133	46	NaN	NaN	NaN	NaN	NaN	NaN	NaN	NaN	NaN	NaN	NaN	NaN	NaN	NaN	NaN	NaN	NaN	NaN	NaN	NaN	NaN
615	11	101	124	162	200	237	201	299	305	372	416	337	334	298	303	274	284	260	142	163	166	140	155	138	132	118	106	106	109	121	104	102	106	97	90	82	89	90	87	84	93	88	95	89	107	86	85	77	82
616	275	249	233	200	239	260	261	319	257	279	263	251	277	244	257	268	282	283	308	275	301	352	310	296	331	322	155	242	299	285	282	252	225	194	163	125	133	114	108	90	95	80	92	84	73	77	54	57	50
617	714	672	620	607	604	622	633	653	705	662	619	633	696	670	725	693	704	739	699	753	719	764	727	726	736	735	735	743	764	803	842	841	802	781	795	803	785	801	790	757	819	813	828	893	865	861	888	878	878
618	1137	1084	1072	1077	1048	1043	1041	1050	1060	1099	1101	1050	1026	1047	1114	1034	1085	1110	1041	1126	1119	1104	865	237	216	227	218	215	230	220	243	250	256	238	233	259	245	253	245	252	260	272	261	273	303	316	299	293	281
619	502	477	495	531	530	570	563	546	553	556	559	536	611	591	554	517	536	548	599	639	617	618	648	610	499	270	202	151	114	112	121	116	127	120	123	130	124	117	133	120	133	134	119	123	135	149	149	143	152
620	1119	1201	1119	1111	1133	1165	1114	1162	1130	1130	1100	1175	1195	1109	1142	1222	1181	1186	1249	1227	1229	1293	1283	1268	1328	1320	1369	1338	1334	1328	1392	1363	1408	1458	1368	1105	611	413	312	261	259	264	266	261	261	270	264	270	259
621	388	352	313	332	337	392	414	414	423	410	445	396	441	405	395	415	411	383	388	439	411	423	412	408	407	432	410	429	191	96	88	90	98	93	92	78	90	80	73	73	80	72	71	78	91	91	87	86	75
622	796	733	724	683	748	735	740	748	743	782	778	757	715	673	697	589	632	614	680	710	671	697	695	746	724	772	853	836	849	835	843	890	896	822	824	860	858	798	271	166	154	139	160	139	164	156	150	139	160
623	529	516	509	525	538	554	553	547	535	526	510	507	531	501	523	524	105	98	96	108	111	97	110	109	101	101	101	109	100	77	87	84	86	86	83	88	92	88	88	98	90	94	88	86	100	105	108	105	103
624	1303	1205	1148	1240	1250	1236	1222	1207	1229	1235	1254	1224	1208	1218	1190	1196	1277	1251	1279	1281	1269	1328	1178	840	236	232	237	218	242	225	218	245	251	244	247	264	259	277	282	286	279	299	259	276	280	283	285	262	289
625	614	543	507	523	582	597	582	590	569	528	561	610	589	570	556	586	604	610	584	547	587	605	603	590	151	136	119	118	101	111	100	103	107	111	114	108	107	109	104	110	109	109	102	108	110	101	120	104	118
626	195	171	184	201	178	243	253	258	221	246	63	207	179	227	236	200	270	231	300	269	270	267	277	257	158	137	306	249	290	139	285	271	287	278	271	247	245	251	236	199	211	208	205	195	190	181	202	190	167
0	904	926	894	884	863	956	912	927	867	970	952	998	909	969	958	1010	1028	942	982	998	1001	1017	1058	1036	1026	1082	NaN	NaN	NaN	NaN	NaN	NaN	NaN	NaN	NaN	NaN	NaN	NaN	NaN	NaN	NaN	NaN	NaN	NaN	NaN	NaN	NaN	NaN	NaN
627	809	721	687	665	662	733	682	708	744	724	704	769	773	744	750	769	764	770	779	751	764	741	791	780	801	786	799	824	818	833	878	925	979	915	950	953	990	995	1001	1058	1039	1086	1063	1061	1009	990	1014	1050	1080
628	1066	1028	1024	1050	998	1032	1070	1111	1044	1101	1058	1114	1128	1054	1135	1119	1146	1140	1123	1196	1235	1205	1324	1294	1306	1317	1359	1378	1403	1378	1430	1325	1244	1141	1033	691	432	282	259	209	202	207	206	196	215	211	203	211	215
629	1069	1127	1044	1065	1050	1187	1095	1111	1172	1116	1132	1171	1093	1116	1172	1153	1185	1204	1215	1185	1194	1227	1242	1238	1270	1298	1270	1277	1378	1269	1300	1359	1254	1192	1071	590	243	231	216	216	216	217	219	221	225	227	240	248	248
0	14	76	92	145	172	67	187	223	196	236	230	225	243	309	288	NaN	NaN	NaN	NaN	NaN	NaN	NaN	NaN	NaN	NaN	NaN	NaN	NaN	NaN	NaN	NaN	NaN	NaN	NaN	NaN	NaN	NaN	NaN	NaN	NaN	NaN	NaN	NaN	NaN	NaN	NaN	NaN	NaN	NaN
630	998	932	839	856	797	873	880	882	823	831	444	404	833	865	845	918	366	862	849	896	898	908	927	911	866	900	851	817	711	492	449	382	272	228	227	229	228	201	190	190	188	193	203	205	182	202	205	185	189
631	550	910	839	849	847	866	901	946	938	949	950	977	524	953	931	959	973	970	993	954	501	528	516	529	472	960	941	919	932	917	882	836	665	649	529	461	431	442	464	394	415	380	390	362	329	340	341	364	325
0	NaN	NaN	NaN	NaN	NaN	NaN	NaN	NaN	NaN	NaN	NaN	NaN	NaN	NaN	NaN	NaN	NaN	NaN	NaN	NaN	NaN	NaN	NaN	NaN	NaN	NaN	NaN	NaN	NaN	NaN	NaN	NaN	NaN	NaN	NaN	NaN	NaN	NaN	NaN	NaN	NaN	NaN	NaN	NaN	NaN	NaN	NaN	NaN	NaN
632	1132	1128	1168	1117	1129	1191	1232	1183	1279	1218	1240	1188	1160	1199	1249	1234	1262	1254	1260	1257	1263	1287	1246	1260	1247	1269	1255	1193	1301	1323	1326	1348	1368	1350	1407	1386	1344	1311	1283	1208	1107	1026	816	502	262	229	209	206	199
0	338	338	352	343	370	424	383	367	148	121	122	103	112	122	116	118	106	99	117	116	120	114	126	130	126	153	145	133	156	157	151	155	166	161	172	173	149	170	177	182	186	202	215	197	187	188	187	197	183
633	801	892	745	733	716	760	789	812	765	841	828	807	822	781	828	788	814	777	793	778	789	782	835	805	867	819	764	617	262	177	158	184	168	185	184	165	162	176	152	154	158	158	172	169	162	166	179	167	171
634	670	810	795	775	782	710	791	801	825	781	889	840	904	757	906	862	907	888	864	889	902	989	962	953	1008	1042	1062	993	1045	277	207	200	204	197	216	211	215	210	206	219	224	226	247	264	282	288	273	267	264
0	923	928	853	821	759	844	797	811	771	782	787	778	784	783	814	786	795	776	826	816	824	818	803	891	876	858	816	854	832	808	848	877	848	879	887	863	903	859	846	789	825	808	813	747	758	784	721	708	643
0	344	367	342	376	406	398	417	371	141	103	100	95	100	91	88	96	101	94	90	98	89	90	84	91	91	86	77	86	80	102	113	109	115	124	117	147	133	131	137	128	134	90	82	95	119	112	131	142	128
635	716	670	714	627	602	640	659	643	651	709	691	700	721	726	707	758	694	665	697	706	672	537	155	147	142	141	135	131	130	128	139	137	136	137	128	137	125	134	123	133	142	124	126	133	126	105	114	130	127
636	666	266	605	626	657	693	713	714	710	723	721	673	678	661	677	636	668	644	641	689	676	588	335	158	145	134	132	131	130	120	120	109	100	112	128	137	127	139	142	148	142	131	140	133	131	112	112	126	123
637	566	580	578	516	581	557	543	548	533	532	559	563	544	503	508	498	464	513	501	512	456	188	142	124	126	114	117	122	109	124	102	116	104	116	117	122	127	102	109	126	127	109	117	122	117	106	118	113	116
638	1203	1228	606	1133	1175	1156	1181	1201	1272	1206	1248	1201	1199	1174	1212	1167	1207	1226	1240	1347	1340	1364	1279	1352	1291	1227	1166	952	744	253	218	214	192	186	209	202	203	209	203	206	207	224	198	214	234	223	220	236	220
0	652	415	754	665	741	779	783	787	904	817	744	405	287	270	273	266	264	272	273	128	124	126	130	130	150	197	329	358	358	229	138	92	91	89	85	78	62	64	65	72	71	59	61	54	58	50	52	54	59
639	813	813	778	770	752	778	810	801	804	876	863	871	927	895	889	859	897	841	689	366	276	265	271	291	276	283	286	276	289	262	261	257	252	251	241	245	239	233	223	212	218	232	235	207	221	218	224	206	214
640	668	942	803	831	794	811	837	910	916	982	933	969	1013	1029	1039	1067	1086	1032	1146	1170	1205	1201	1128	1268	1275	1304	1274	1305	1151	334	348	332	344	343	345	326	278	246	230	231	221	232	225	216	217	215	210	211	211
641	539	749	681	701	786	715	782	760	781	788	824	834	799	777	754	781	845	857	812	850	843	936	863	957	910	975	947	863	317	215	211	207	214	211	228	231	230	210	217	234	239	236	256	243	260	250	253	241	237
642	718	716	695	702	733	695	739	690	712	731	720	773	727	713	611	727	666	636	671	733	671	467	179	178	177	148	129	135	134	129	136	130	124	130	134	131	144	132	143	138	146	127	137	131	131	130	141	131	128
643	702	644	653	624	663	259	696	685	241	745	701	657	785	323	350	685	740	746	722	732	710	763	762	622	319	179	131	112	115	109	108	130	124	127	130	135	129	133	126	125	140	123	139	133	164	151	139	154	149
644	2385	2313	1372	2223	2150	2165	969	1263	664	1404	506	1231	1367	603	630	1410	1283	1282	1202	1300	1329	1319	1327	1338	1388	1447	1344	1515	1492	1411	1528	608	635	692	638	609	604	587	560	545	524	525	522	529	526	519	515	520	519
645	971	953	905	916	933	963	978	987	1013	1009	997	1001	1004	952	979	1039	1022	1036	1047	1053	1037	1105	1138	1140	1057	927	462	343	327	302	273	260	243	229	224	227	224	218	222	224	203	217	198	210	218	209	229	229	209
0	NaN	NaN	NaN	NaN	NaN	NaN	NaN	NaN	NaN	NaN	NaN	NaN	NaN	NaN	NaN	NaN	NaN	NaN	NaN	NaN	NaN	NaN	NaN	NaN	NaN	NaN	NaN	NaN	NaN	NaN	NaN	NaN	NaN	NaN	NaN	NaN	NaN	NaN	NaN	NaN	NaN	NaN	NaN	NaN	NaN	NaN	NaN	NaN	NaN
646	1225	1208	1228	1181	1215	1188	1243	1317	1279	1285	1323	1334	1313	1274	1353	1334	1297	1327	1199	1285	1389	1345	1394	1372	1306	1317	1050	1205	1325	1223	1294	1000	518	523	495	457	422	413	392	331	227	236	229	214	238	207	247	228	218
647	935	875	413	862	946	974	954	920	947	908	931	917	946	929	983	951	932	931	958	973	915	938	956	938	926	944	927	905	905	841	765	676	615	518	491	415	421	399	409	387	380	344	330	315	272	244	213	242	226
0	NaN	NaN	NaN	NaN	NaN	NaN	NaN	NaN	NaN	NaN	NaN	NaN	NaN	NaN	NaN	NaN	NaN	NaN	NaN	NaN	NaN	NaN	NaN	NaN	NaN	NaN	NaN	NaN	NaN	NaN	NaN	NaN	NaN	NaN	NaN	NaN	NaN	NaN	NaN	NaN	NaN	NaN	NaN	NaN	NaN	NaN	NaN	NaN	NaN
648	534	544	516	487	460	522	469	555	549	560	526	515	508	566	485	540	583	582	578	111	99	104	95	81	81	27	36	22	24	NaN	NaN	NaN	NaN	NaN	NaN	NaN	NaN	NaN	NaN	NaN	NaN	NaN	NaN	NaN	NaN	NaN	NaN	NaN	NaN
0	790	799	765	735	789	763	782	746	767	765	771	724	756	736	749	744	760	757	776	779	790	793	792	791	815	816	837	845	849	888	917	928	915	947	924	949	958	932	953	976	943	912	917	896	877	877	574	308	276
649	687	588	528	521	462	459	438	431	410	409	432	430	431	483	484	483	497	527	562	567	538	534	574	617	631	663	706	674	703	726	724	757	722	732	718	715	704	713	700	686	429	246	234	224	243	240	244	109	120
650	623	676	612	637	627	677	670	662	691	646	641	664	681	694	710	735	689	682	704	710	735	732	677	710	718	691	651	691	700	675	537	237	168	154	134	127	160	136	143	145	144	140	144	150	140	140	132	149	164
0	653	673	648	723	694	715	723	742	760	769	697	755	753	714	748	754	738	724	704	704	771	745	763	765	780	746	790	759	776	845	808	843	787	787	752	749	753	747	620	605	651	646	628	591	672	653	641	644	647
651	559	615	622	284	517	634	571	509	512	580	578	579	625	601	540	564	548	544	449	488	474	477	483	452	426	365	342	280	278	261	255	257	260	271	269	270	245	272	271	275	275	273	290	288	285	281	269	292	282
0	588	564	510	489	504	446	594	579	605	567	583	531	542	545	550	545	NaN	NaN	NaN	NaN	NaN	NaN	NaN	NaN	NaN	NaN	NaN	NaN	NaN	NaN	NaN	NaN	NaN	NaN	NaN	NaN	NaN	NaN	NaN	NaN	NaN	NaN	NaN	NaN	NaN	NaN	NaN	NaN	NaN
652	301	702	267	638	669	688	695	695	688	698	754	337	266	707	688	758	711	708	715	722	769	781	770	794	790	768	810	771	828	815	809	839	811	250	181	147	166	150	168	213	194	197	201	202	210	188	182	213	230
0	955	NaN	NaN	NaN	NaN	NaN	NaN	NaN	NaN	NaN	NaN	NaN	NaN	NaN	NaN	NaN	NaN	NaN	NaN	NaN	NaN	NaN	NaN	NaN	NaN	NaN	NaN	NaN	NaN	NaN	NaN	NaN	NaN	NaN	NaN	NaN	NaN	NaN	NaN	NaN	NaN	NaN	NaN	NaN	NaN	NaN	NaN	NaN	NaN
653	877	829	825	808	806	828	887	825	839	819	822	806	812	786	803	807	779	703	775	711	715	692	721	710	705	565	302	190	192	190	202	201	177	173	185	197	189	176	174	174	175	177	182	193	189	197	206	208	198
654	943	803	917	878	887	878	838	847	929	876	875	882	914	933	954	888	905	989	858	902	971	951	932	960	911	965	595	208	199	182	166	170	163	156	146	139	164	150	156	156	162	152	157	150	146	146	145	155	146
655	463	451	451	445	468	462	463	467	413	463	428	479	482	508	506	476	506	476	473	479	440	445	177	111	116	115	101	118	109	119	116	119	105	105	116	106	110	95	117	110	128	136	134	116	128	125	125	136	154
656	563	573	538	560	565	573	592	526	566	561	547	595	578	574	577	572	609	602	630	592	599	591	591	618	603	575	595	649	643	659	673	683	652	630	729	707	715	639	228	140	145	150	149	146	154	157	151	153	152
0	NaN	NaN	NaN	NaN	NaN	NaN	NaN	NaN	NaN	NaN	NaN	NaN	NaN	NaN	NaN	NaN	NaN	NaN	NaN	NaN	NaN	NaN	NaN	NaN	NaN	NaN	NaN	NaN	NaN	NaN	NaN	NaN	NaN	NaN	NaN	NaN	NaN	NaN	NaN	NaN	NaN	NaN	NaN	NaN	NaN	NaN	NaN	NaN	NaN
657	1072	1112	1004	1016	987	1004	1040	968	1064	1088	1057	1018	1079	1114	1072	1116	1090	1085	1062	1083	1118	1118	1130	1128	1206	974	357	203	174	200	176	209	198	201	207	221	236	213	209	199	209	212	208	212	224	233	235	232	273
658	581	578	537	589	561	562	598	592	583	607	573	613	579	594	592	635	614	592	619	622	613	609	598	618	595	602	591	611	658	672	632	656	656	541	168	146	135	126	122	138	151	138	153	145	144	139	122	149	143
659	433	380	379	385	408	458	465	450	436	441	427	477	451	430	460	507	517	483	517	460	475	445	430	451	313	200	114	91	93	98	101	122	118	118	118	115	104	103	105	92	96	98	92	117	102	91	100	104	113
660	1108	1148	1105	1072	1079	1029	1041	1048	1107	1104	1090	1119	1066	1109	1135	1176	1073	1063	1145	1185	1185	1211	978	367	212	196	214	195	184	186	167	186	183	181	179	174	177	188	185	188	175	193	181	193	183	211	194	190	203
661	908	836	928	886	894	983	824	893	939	863	958	945	865	933	917	1030	888	1011	945	957	1007	988	982	1010	919	1017	1058	1027	938	1054	611	392	297	238	197	171	177	169	166	175	194	182	73	78	177	159	156	181	174
662	1109	893	986	1008	1004	1008	1004	1043	1051	1081	1127	1136	1058	1160	1073	1118	1089	1055	1069	1104	1221	1111	1071	1151	1102	1191	1187	1176	961	281	198	223	102	91	98	84	98	103	195	194	206	185	200	192	193	187	188	191	199
663	1348	1353	1278	1288	1302	1354	1364	1327	1219	749	337	304	299	315	305	310	315	304	322	338	154	157	193	192	173	149	123	134	145	144	152	156	170	180	187	209	208	203	208	207	185	184	176	178	182	172	156	161	178
664	513	464	434	449	457	483	495	489	515	497	471	485	496	496	505	456	490	529	536	514	540	510	508	537	546	533	567	551	519	469	186	146	135	144	118	118	122	111	107	108	103	107	112	128	120	122	130	138	132
0	1022	932	1005	1007	1032	991	1021	1051	1084	1038	1036	994	1069	1097	1068	1090	1056	1068	1064	1135	1145	1097	1098	566	215	208	166	176	202	200	171	158	157	169	165	173	167	175	188	193	196	200	232	233	237	234	250	247	253
665	458	448	396	431	448	413	455	494	542	516	527	516	484	465	501	486	532	491	108	89	113	103	101	108	116	110	111	107	105	113	114	92	111	117	107	121	114	134	128	140	148	139	134	142	155	121	115	150	133
666	440	420	405	409	440	493	526	514	491	476	480	500	529	539	555	546	145	89	89	93	84	79	82	85	89	99	114	103	103	116	130	128	122	123	140	143	159	158	134	151	151	142	167	150	148	128	143	152	140
667	933	896	861	873	879	861	878	871	859	849	540	345	305	301	309	274	275	231	269	248	247	244	278	273	291	267	296	274	261	250	273	294	282	292	273	296	277	282	310	283	286	281	311	320	306	305	305	329	340
668	1084	1066	1102	1066	1108	1189	1275	1352	1409	1347	1365	1360	1347	1337	1334	1321	1241	1314	1231	267	224	200	194	224	229	240	240	286	320	353	334	330	322	363	343	350	349	374	349	379	377	340	343	343	318	349	344	327	341
669	461	467	471	447	481	479	496	465	486	508	468	453	500	491	443	523	530	527	521	537	511	553	543	528	537	507	515	538	585	569	517	459	499	508	224	136	131	122	140	137	130	145	125	124	128	119	113	114	115
670	590	566	535	534	580	560	577	593	586	603	615	612	618	619	666	673	705	677	671	613	137	125	114	112	126	126	124	134	134	138	120	128	133	136	149	140	156	144	152	58	54	60	182	150	NaN	NaN	NaN	NaN	NaN
671	489	485	479	442	476	512	545	543	539	548	549	544	541	555	574	569	549	591	598	538	587	506	142	122	97	106	106	117	113	121	109	114	125	121	112	116	107	113	134	122	129	114	143	138	150	123	150	133	138
0	NaN	NaN	NaN	NaN	NaN	NaN	NaN	NaN	NaN	NaN	NaN	NaN	NaN	NaN	NaN	NaN	NaN	NaN	NaN	NaN	NaN	NaN	NaN	NaN	NaN	NaN	NaN	NaN	NaN	NaN	NaN	NaN	NaN	NaN	NaN	NaN	NaN	NaN	NaN	NaN	NaN	NaN	NaN	NaN	NaN	NaN	NaN	NaN	NaN
672	539	547	520	556	541	562	596	573	567	581	545	557	570	553	534	557	529	567	533	223	132	123	131	133	121	123	122	116	110	113	107	84	94	80	94	80	89	84	87	97	96	95	94	86	109	88	98	95	111
673	542	617	539	562	582	649	617	586	581	571	545	515	595	588	613	610	591	583	636	571	646	582	603	654	607	589	562	574	502	438	335	236	211	147	160	150	149	139	141	141	129	129	135	147	142	147	145	131	144
674	379	373	381	375	393	403	412	387	407	434	419	414	391	408	428	224	89	87	91	79	71	77	90	90	88	98	106	111	117	124	123	133	128	151	150	148	132	127	131	132	127	116	122	113	100	114	112	112	114
675	601	568	570	554	535	562	569	561	572	520	553	540	538	553	580	575	599	558	570	572	539	451	222	150	151	149	137	136	133	135	135	110	117	125	132	118	137	137	116	120	127	130	112	121	113	114	107	103	107
676	747	707	707	695	647	676	715	734	688	716	803	804	856	768	921	844	852	943	974	975	971	890	963	945	964	879	913	937	927	905	933	943	1036	1067	1076	1078	1019	883	745	652	485	457	427	371	299	256	267	258	249
677	753	770	722	728	762	794	802	771	775	785	792	777	772	781	784	804	831	817	801	342	768	811	333	793	822	779	793	796	794	773	723	752	513	239	237	219	197	221	218	202	221	193	204	184	192	185	189	203	182
0	603	617	553	602	584	569	596	601	610	627	631	657	704	684	695	694	721	739	715	716	586	146	123	114	114	110	121	122	107	122	120	129	130	130	141	123	146	148	145	172	149	152	160	167	164	166	177	173	174
678	1062	1044	1024	984	942	987	1008	987	977	940	1019	949	1014	941	939	964	1033	957	1006	1006	992	974	973	1006	1005	969	1010	1030	998	1029	1027	1016	1006	985	983	1008	1019	1035	1072	1047	1025	1009	1015	1043	997	991	824	330	331
679	875	862	842	858	879	880	920	908	892	921	902	907	884	865	894	906	918	909	955	904	907	962	1012	1008	1028	1020	985	1006	1028	985	1068	1031	1050	1018	993	984	960	944	966	1020	973	997	1027	1014	984	1065	1043	1012	980
680	353	352	372	356	361	363	407	389	403	402	441	430	421	437	464	461	475	464	131	102	83	86	78	85	89	95	99	82	99	98	98	100	98	97	109	112	117	118	130	112	119	121	125	129	131	125	124	123	127
0	818	797	759	796	772	344	820	782	773	831	756	789	806	841	838	845	799	578	NaN	NaN	NaN	NaN	NaN	NaN	NaN	NaN	NaN	NaN	NaN	NaN	NaN	NaN	NaN	NaN	NaN	NaN	NaN	NaN	NaN	NaN	NaN	NaN	NaN	NaN	NaN	NaN	NaN	NaN	NaN
0	NaN	NaN	NaN	NaN	NaN	NaN	NaN	NaN	NaN	NaN	NaN	NaN	NaN	NaN	NaN	NaN	NaN	NaN	NaN	NaN	NaN	NaN	NaN	NaN	NaN	NaN	NaN	NaN	NaN	NaN	NaN	NaN	NaN	NaN	NaN	NaN	NaN	NaN	NaN	NaN	NaN	NaN	NaN	NaN	NaN	NaN	NaN	NaN	NaN
681	208	458	460	456	224	212	481	473	197	241	218	469	476	487	485	496	495	133	126	98	106	103	119	128	144	135	160	174	177	221	188	252	215	175	252	166	205	185	170	215	206	225	285	270	235	207	209	191	189
682	787	782	766	757	746	765	752	767	777	803	789	772	792	817	788	781	807	840	801	770	331	188	161	178	180	193	173	198	194	197	192	215	197	207	191	193	157	176	186	182	187	175	193	87	76	63	70	101	86
683	470	476	484	495	477	515	488	480	528	503	531	536	536	588	589	578	571	510	505	549	541	603	585	575	589	594	597	214	158	162	143	137	138	131	145	127	137	131	118	133	125	138	126	134	144	144	131	146	130
0	644	622	652	642	663	655	713	710	746	738	727	742	709	750	744	734	742	700	762	785	723	726	722	694	739	706	768	817	713	797	861	865	909	856	852	870	873	897	924	902	885	935	912	884	923	953	970	942	935
684	613	594	581	601	644	645	667	656	660	671	651	653	694	659	738	735	742	676	751	685	668	711	719	768	708	641	705	636	404	201	200	167	179	171	173	160	166	169	179	201	160	173	183	166	176	150	168	156	158
0	NaN	NaN	NaN	NaN	NaN	NaN	NaN	NaN	NaN	NaN	NaN	NaN	NaN	NaN	NaN	NaN	NaN	NaN	NaN	NaN	NaN	NaN	NaN	NaN	NaN	NaN	NaN	NaN	NaN	NaN	NaN	NaN	NaN	NaN	NaN	NaN	NaN	NaN	NaN	NaN	NaN	NaN	NaN	NaN	NaN	NaN	NaN	NaN	NaN
685	158	486	529	552	591	648	619	617	634	707	690	669	660	659	659	646	695	652	667	696	679	708	704	738	744	753	710	589	246	187	163	151	148	171	159	140	154	137	132	144	150	163	161	190	202	177	196	198	197
686	720	733	714	650	616	661	668	649	691	734	700	710	725	680	770	790	784	759	788	762	692	197	165	168	175	179	171	155	168	191	191	197	182	179	171	186	166	183	183	173	176	178	192	170	188	198	200	188	176
0	NaN	NaN	NaN	NaN	NaN	NaN	NaN	NaN	NaN	NaN	NaN	NaN	NaN	NaN	NaN	NaN	NaN	NaN	NaN	NaN	NaN	NaN	NaN	NaN	NaN	NaN	NaN	NaN	NaN	NaN	NaN	NaN	NaN	NaN	NaN	NaN	NaN	NaN	NaN	NaN	NaN	NaN	NaN	NaN	NaN	NaN	NaN	NaN	NaN
687	647	744	696	774	786	801	721	776	799	908	815	863	827	898	893	875	878	878	876	840	829	872	856	924	927	885	909	889	968	912	801	661	551	570	371	326	205	190	185	200	192	182	188	192	181	173	183	182	180
688	405	406	441	421	460	420	440	438	469	476	527	472	466	455	479	466	429	479	457	533	505	505	517	567	536	529	543	524	585	517	571	590	623	623	609	583	566	594	705	653	673	639	601	660	638	625	616	626	625
689	438	428	476	456	455	486	456	412	401	432	450	425	432	453	449	494	496	424	462	437	464	488	422	490	462	437	466	478	488	470	533	451	400	370	154	130	134	103	93	106	100	97	105	100	90	105	105	106	100
690	1661	1670	1603	1616	1601	1597	1604	1566	1552	1576	1518	1461	1408	1358	1248	1236	1238	1202	1212	1226	1202	1202	1182	1228	1207	1175	1205	1212	1199	1163	1167	1172	1147	1128	1151	1130	1098	1119	1128	1108	1120	1114	1125	1117	1140	1149	1153	1125	1143
691	381	398	398	409	443	439	453	398	397	440	419	439	465	445	453	484	488	462	493	461	466	461	466	465	458	483	493	488	525	537	535	491	464	152	162	136	128	110	136	143	154	152	134	129	114	113	106	113	109
692	432	426	464	436	476	427	456	455	461	425	478	410	497	514	477	451	538	435	491	462	499	509	506	501	518	531	519	450	190	139	140	140	134	138	127	131	110	113	121	121	124	121	115	119	126	115	133	133	132
0	548	553	557	550	560	581	529	579	537	572	554	550	556	595	555	583	583	581	610	613	611	618	631	622	657	634	599	607	660	626	640	647	672	646	646	660	644	677	647	672	698	694	650	694	665	676	675	683	689
0	573	574	530	547	613	615	578	645	584	624	621	648	659	697	674	629	645	681	702	711	708	678	710	691	686	725	725	748	715	728	707	761	782	774	798	785	751	818	798	816	827	866	819	832	864	877	907	869	849
0	489	506	473	479	502	506	492	529	471	576	501	525	526	551	530	557	503	521	562	562	527	561	591	554	572	576	532	590	635	604	590	640	624	650	649	637	648	596	625	599	644	637	673	684	692	666	707	717	699
0	NaN	NaN	NaN	NaN	NaN	NaN	NaN	NaN	NaN	NaN	NaN	NaN	NaN	NaN	NaN	NaN	NaN	NaN	NaN	NaN	NaN	NaN	NaN	NaN	NaN	NaN	NaN	NaN	NaN	NaN	NaN	NaN	NaN	NaN	NaN	NaN	NaN	NaN	NaN	NaN	NaN	NaN	NaN	NaN	NaN	NaN	NaN	NaN	NaN
0	447	434	440	492	436	483	468	527	NaN	NaN	NaN	NaN	NaN	NaN	NaN	NaN	NaN	NaN	NaN	NaN	NaN	NaN	NaN	NaN	NaN	NaN	NaN	NaN	NaN	NaN	NaN	NaN	NaN	NaN	NaN	NaN	NaN	NaN	NaN	NaN	NaN	NaN	NaN	NaN	NaN	NaN	NaN	NaN	NaN
0	4	NaN	NaN	NaN	NaN	NaN	NaN	NaN	NaN	NaN	NaN	NaN	NaN	NaN	NaN	NaN	NaN	NaN	NaN	NaN	NaN	NaN	NaN	NaN	NaN	NaN	NaN	NaN	NaN	NaN	NaN	NaN	NaN	NaN	NaN	NaN	NaN	NaN	NaN	NaN	NaN	NaN	NaN	NaN	NaN	NaN	NaN	NaN	NaN
693	550	482	474	398	398	392	407	391	433	397	397	420	404	419	379	399	374	407	384	384	389	396	368	451	408	410	425	387	387	394	400	421	384	417	443	452	416	415	459	467	478	451	477	531	501	574	578	565	521
0	27	31	109	112	NaN	NaN	NaN	NaN	NaN	NaN	NaN	NaN	NaN	NaN	NaN	NaN	NaN	NaN	NaN	NaN	NaN	NaN	NaN	NaN	NaN	NaN	NaN	NaN	NaN	NaN	NaN	NaN	NaN	NaN	NaN	NaN	NaN	NaN	NaN	NaN	NaN	NaN	NaN	NaN	NaN	NaN	NaN	NaN	NaN
0	425	424	426	449	467	430	464	473	472	498	515	501	510	537	525	532	559	532	531	575	558	570	567	540	583	548	582	612	597	613	587	594	602	597	614	635	588	582	629	602	604	634	586	641	601	641	605	609	633
694	157	17	134	120	71	175	146	135	146	243	37	159	222	41	192	185	183	221	186	201	183	230	226	188	244	205	226	253	234	211	233	270	264	216	269	230	285	257	281	248	264	120	265	262	269	275	287	296	309
695	410	386	445	391	412	433	419	450	460	483	432	442	485	454	488	531	451	467	473	495	526	547	479	550	518	580	587	541	567	645	621	674	617	710	673	740	826	759	713	736	669	738	672	759	705	692	753	787	702
[truncated: 215 more columns]
